# Supplementary material for: Automated imaging and identification of proteoforms directly from ovarian cancer tissue
Source: Nat Commun. 2023 Oct 14;14:6478. doi: 10.1038/s41467-023-42208-3 (PMC10576781; doi:10.1038/s41467-023-42208-3)
Supplement: Supplementary file 6 — Supplementary Data 2 [file 41467_2023_42208_MOESM6_ESM.zip › Supplementary Data 2/29 47080 ensemble.tdValidate]

<?xml version="1.0"?>
<pvsDataSet xmlns:xsi="http://www.w3.org/2001/XMLSchema-instance" xmlns:xsd="http://www.w3.org/2001/XMLSchema" version="1" xmlns="http://www.topdownproteomics.org/ms/pvml">
  <cvList count="2">
    <cv id="MS" fullName="Proteomics Standards Initiative Mass Spectrometry Ontology" version="1.18.1" URI="http://psidev.cvs.sourceforge.net/*checkout*/psidev/psi/psi-ms/mzML/controlledVocabulary/psi-ms.obo" xmlns="http://psi.hupo.org/ms/mzml" />
    <cv id="UO" fullName="Unit Ontology" version="1.20" URI="http://obo.cvs.sourceforge.net/*checkout*/obo/obo/ontology/phenotype/unit.obo" xmlns="http://psi.hupo.org/ms/mzml" />
  </cvList>
  <metadata>
    <contact>
      <guid>00000000-0000-0000-0000-000000000000</guid>
      <name />
      <organization />
      <address />
      <URL />
      <email />
    </contact>
    <sampleProcessing>
      <fixedModificationList />
    </sampleProcessing>
    <parameters>
      <userParam name="FragmentationMaxPpmTolerance" value="5" xmlns="http://psi.hupo.org/ms/mzml" />
      <userParam name="PrecursorMinimumCharge" value="1" xmlns="http://psi.hupo.org/ms/mzml" />
      <userParam name="FDRCounts" value="1000" xmlns="http://psi.hupo.org/ms/mzml" />
      <userParam name="DistributionGenerator" value="0" xmlns="http://psi.hupo.org/ms/mzml" />
      <userParam name="PrecursorSubPpmTolerance" value="3" xmlns="http://psi.hupo.org/ms/mzml" />
      <userParam name="UseTHRASHnoiseCalc" value="False" xmlns="http://psi.hupo.org/ms/mzml" />
      <userParam name="ShowPrecursorIsotopicFits" value="True" xmlns="http://psi.hupo.org/ms/mzml" />
      <userParam name="ShowInternalFragmentFlags" value="False" xmlns="http://psi.hupo.org/ms/mzml" />
      <userParam name="SharedIsotopeColor" value="Black" xmlns="http://psi.hupo.org/ms/mzml" />
      <userParam name="ShowFragmentationSpectraAnnotations" value="True" xmlns="http://psi.hupo.org/ms/mzml" />
      <userParam name="PlotNoisePeaks" value="False" xmlns="http://psi.hupo.org/ms/mzml" />
      <userParam name="PrecursorSignalToNoiseCutoff" value="1" xmlns="http://psi.hupo.org/ms/mzml" />
      <userParam name="UseShapeValidator" value="False" xmlns="http://psi.hupo.org/ms/mzml" />
      <userParam name="RecentFilePaths" value="" xmlns="http://psi.hupo.org/ms/mzml" />
      <userParam name="InstrumentModel" value="" xmlns="http://psi.hupo.org/ms/mzml" />
      <userParam name="InstrumentManufacturer" value="" xmlns="http://psi.hupo.org/ms/mzml" />
      <userParam name="TerminalFragmentGradient" value="False" xmlns="http://psi.hupo.org/ms/mzml" />
      <userParam name="PrecursorIntensityClusterTolerance" value="0.5" xmlns="http://psi.hupo.org/ms/mzml" />
      <userParam name="HighlightSelectedIon" value="True" xmlns="http://psi.hupo.org/ms/mzml" />
      <userParam name="FragmentationSubPpmTolerance" value="3" xmlns="http://psi.hupo.org/ms/mzml" />
      <userParam name="UserName" value="" xmlns="http://psi.hupo.org/ms/mzml" />
      <userParam name="MaximumCharge" value="60" xmlns="http://psi.hupo.org/ms/mzml" />
      <userParam name="ShowPrecursorColorPeaks" value="False" xmlns="http://psi.hupo.org/ms/mzml" />
      <userParam name="IsotopicallyResolvedPrecursor" value="True" xmlns="http://psi.hupo.org/ms/mzml" />
      <userParam name="Left" value="126" xmlns="http://psi.hupo.org/ms/mzml" />
      <userParam name="UseSimpleValidator" value="True" xmlns="http://psi.hupo.org/ms/mzml" />
      <userParam name="ShowFragmentationIsotopicFits" value="True" xmlns="http://psi.hupo.org/ms/mzml" />
      <userParam name="PrecursorMaximumCharge" value="1" xmlns="http://psi.hupo.org/ms/mzml" />
      <userParam name="Width" value="1678.6666666666665" xmlns="http://psi.hupo.org/ms/mzml" />
      <userParam name="ThrashNoiseWindow" value="1000" xmlns="http://psi.hupo.org/ms/mzml" />
      <userParam name="PrecursorMaxPpmTolerance" value="5" xmlns="http://psi.hupo.org/ms/mzml" />
      <userParam name="IncludeInternalFragments" value="False" xmlns="http://psi.hupo.org/ms/mzml" />
      <userParam name="MinimumCharge" value="1" xmlns="http://psi.hupo.org/ms/mzml" />
      <userParam name="FragmentMapColorScheme" value="Ion Type" xmlns="http://psi.hupo.org/ms/mzml" />
      <userParam name="MinimumFragmentSize" value="2" xmlns="http://psi.hupo.org/ms/mzml" />
      <userParam name="Email" value="" xmlns="http://psi.hupo.org/ms/mzml" />
      <userParam name="MinimumRequiredScore" value="0.6" xmlns="http://psi.hupo.org/ms/mzml" />
      <userParam name="Height" value="949.3333333333333" xmlns="http://psi.hupo.org/ms/mzml" />
      <userParam name="PrecursorMercury7Limit" value="0.0001" xmlns="http://psi.hupo.org/ms/mzml" />
      <userParam name="Organization" value="" xmlns="http://psi.hupo.org/ms/mzml" />
      <userParam name="PrecursorMinimumRequiredScore" value="0.1" xmlns="http://psi.hupo.org/ms/mzml" />
      <userParam name="ShowPrecursorSpectraAnnotations" value="True" xmlns="http://psi.hupo.org/ms/mzml" />
      <userParam name="MinimumInternalFragmentScore" value="0.7" xmlns="http://psi.hupo.org/ms/mzml" />
      <userParam name="Address" value="" xmlns="http://psi.hupo.org/ms/mzml" />
      <userParam name="Top" value="28" xmlns="http://psi.hupo.org/ms/mzml" />
      <userParam name="Mercury7Limit" value="0.0001" xmlns="http://psi.hupo.org/ms/mzml" />
      <userParam name="Url" value="" xmlns="http://psi.hupo.org/ms/mzml" />
      <userParam name="FragmentIntensityClusterTolerance" value="0.5" xmlns="http://psi.hupo.org/ms/mzml" />
      <userParam name="SignalToNoiseCutoff" value="1" xmlns="http://psi.hupo.org/ms/mzml" />
      <userParam name="AminoAcidsPerRow" value="25" xmlns="http://psi.hupo.org/ms/mzml" />
      <userParam name="Guid" value="00000000-0000-0000-0000-000000000000" xmlns="http://psi.hupo.org/ms/mzml" />
      <userParam name="ShowProteoformColorGraphicalFragmentMap" value="True" xmlns="http://psi.hupo.org/ms/mzml" />
      <userParam name="I2MSMode" value="False" xmlns="http://psi.hupo.org/ms/mzml" />
      <userParam name="ThrashNoiseRecalc" value="1000" xmlns="http://psi.hupo.org/ms/mzml" />
      <userParam name="UseAveragine" value="False" xmlns="http://psi.hupo.org/ms/mzml" />
      <userParam name="ShowFragmentationColorPeaks" value="False" xmlns="http://psi.hupo.org/ms/mzml" />
    </parameters>
  </metadata>
  <experimentList>
    <experiment id="1">
      <observationList>
        <observation>
          <sourceFile id="SF0" name="20220415_APOLLO#D1-7_4ums_testline_01_25targets_01.raw" location="X:\Projects\2021 Su - nanoDESI\PiMS2\APOLLO_Ovary\APOLLO_#D1-7\line_01">
            <cvParam cvRef="MS" accession="MS:1000563" name="Thermo RAW file" xmlns="http://psi.hupo.org/ms/mzml" />
            <cvParam cvRef="MS" accession="MS:1000568" value="none" name="MD5" xmlns="http://psi.hupo.org/ms/mzml" />
            <cvParam cvRef="MS" accession="MS:1000768" name="Thermo nativeID format" xmlns="http://psi.hupo.org/ms/mzml" />
          </sourceFile>
          <calibrationOffset value="-1.5" type="ppm" />
          <scanRangeText>2050-2122</scanRangeText>
          <spectrum id="scan=0" index="0" defaultArrayLength="0">
            <cvParam cvRef="MS" accession="MS:1000511" value="2" name="ms level" xmlns="http://psi.hupo.org/ms/mzml" />
            <cvParam cvRef="MS" accession="MS:1000128" name="profile spectrum" xmlns="http://psi.hupo.org/ms/mzml" />
            <scanList count="73" xmlns="http://psi.hupo.org/ms/mzml">
              <cvParam cvRef="MS" accession="MS:1000571" name="sum of spectra" />
              <scan>
                <cvParam cvRef="MS" accession="MS:1000016" value="36.423197" name="scan start time" />
              </scan>
              <scan>
                <cvParam cvRef="MS" accession="MS:1000016" value="36.440967" name="scan start time" />
              </scan>
              <scan>
                <cvParam cvRef="MS" accession="MS:1000016" value="36.458737" name="scan start time" />
              </scan>
              <scan>
                <cvParam cvRef="MS" accession="MS:1000016" value="36.476507" name="scan start time" />
              </scan>
              <scan>
                <cvParam cvRef="MS" accession="MS:1000016" value="36.494276" name="scan start time" />
              </scan>
              <scan>
                <cvParam cvRef="MS" accession="MS:1000016" value="36.512047" name="scan start time" />
              </scan>
              <scan>
                <cvParam cvRef="MS" accession="MS:1000016" value="36.529816" name="scan start time" />
              </scan>
              <scan>
                <cvParam cvRef="MS" accession="MS:1000016" value="36.547586" name="scan start time" />
              </scan>
              <scan>
                <cvParam cvRef="MS" accession="MS:1000016" value="36.565356" name="scan start time" />
              </scan>
              <scan>
                <cvParam cvRef="MS" accession="MS:1000016" value="36.583126" name="scan start time" />
              </scan>
              <scan>
                <cvParam cvRef="MS" accession="MS:1000016" value="36.600895" name="scan start time" />
              </scan>
              <scan>
                <cvParam cvRef="MS" accession="MS:1000016" value="36.618665" name="scan start time" />
              </scan>
              <scan>
                <cvParam cvRef="MS" accession="MS:1000016" value="36.636435" name="scan start time" />
              </scan>
              <scan>
                <cvParam cvRef="MS" accession="MS:1000016" value="36.654205" name="scan start time" />
              </scan>
              <scan>
                <cvParam cvRef="MS" accession="MS:1000016" value="36.671974" name="scan start time" />
              </scan>
              <scan>
                <cvParam cvRef="MS" accession="MS:1000016" value="36.689745" name="scan start time" />
              </scan>
              <scan>
                <cvParam cvRef="MS" accession="MS:1000016" value="36.707514" name="scan start time" />
              </scan>
              <scan>
                <cvParam cvRef="MS" accession="MS:1000016" value="36.725284" name="scan start time" />
              </scan>
              <scan>
                <cvParam cvRef="MS" accession="MS:1000016" value="36.743054" name="scan start time" />
              </scan>
              <scan>
                <cvParam cvRef="MS" accession="MS:1000016" value="36.760824" name="scan start time" />
              </scan>
              <scan>
                <cvParam cvRef="MS" accession="MS:1000016" value="36.778593" name="scan start time" />
              </scan>
              <scan>
                <cvParam cvRef="MS" accession="MS:1000016" value="36.796364" name="scan start time" />
              </scan>
              <scan>
                <cvParam cvRef="MS" accession="MS:1000016" value="36.814133" name="scan start time" />
              </scan>
              <scan>
                <cvParam cvRef="MS" accession="MS:1000016" value="36.831903" name="scan start time" />
              </scan>
              <scan>
                <cvParam cvRef="MS" accession="MS:1000016" value="36.849673" name="scan start time" />
              </scan>
              <scan>
                <cvParam cvRef="MS" accession="MS:1000016" value="36.867443" name="scan start time" />
              </scan>
              <scan>
                <cvParam cvRef="MS" accession="MS:1000016" value="36.885213" name="scan start time" />
              </scan>
              <scan>
                <cvParam cvRef="MS" accession="MS:1000016" value="36.902982" name="scan start time" />
              </scan>
              <scan>
                <cvParam cvRef="MS" accession="MS:1000016" value="36.920752" name="scan start time" />
              </scan>
              <scan>
                <cvParam cvRef="MS" accession="MS:1000016" value="36.938522" name="scan start time" />
              </scan>
              <scan>
                <cvParam cvRef="MS" accession="MS:1000016" value="36.956292" name="scan start time" />
              </scan>
              <scan>
                <cvParam cvRef="MS" accession="MS:1000016" value="36.974062" name="scan start time" />
              </scan>
              <scan>
                <cvParam cvRef="MS" accession="MS:1000016" value="36.991831" name="scan start time" />
              </scan>
              <scan>
                <cvParam cvRef="MS" accession="MS:1000016" value="37.009601" name="scan start time" />
              </scan>
              <scan>
                <cvParam cvRef="MS" accession="MS:1000016" value="37.027371" name="scan start time" />
              </scan>
              <scan>
                <cvParam cvRef="MS" accession="MS:1000016" value="37.045141" name="scan start time" />
              </scan>
              <scan>
                <cvParam cvRef="MS" accession="MS:1000016" value="37.06291" name="scan start time" />
              </scan>
              <scan>
                <cvParam cvRef="MS" accession="MS:1000016" value="37.08068" name="scan start time" />
              </scan>
              <scan>
                <cvParam cvRef="MS" accession="MS:1000016" value="37.09845" name="scan start time" />
              </scan>
              <scan>
                <cvParam cvRef="MS" accession="MS:1000016" value="37.11622" name="scan start time" />
              </scan>
              <scan>
                <cvParam cvRef="MS" accession="MS:1000016" value="37.13399" name="scan start time" />
              </scan>
              <scan>
                <cvParam cvRef="MS" accession="MS:1000016" value="37.15176" name="scan start time" />
              </scan>
              <scan>
                <cvParam cvRef="MS" accession="MS:1000016" value="37.169529" name="scan start time" />
              </scan>
              <scan>
                <cvParam cvRef="MS" accession="MS:1000016" value="37.187299" name="scan start time" />
              </scan>
              <scan>
                <cvParam cvRef="MS" accession="MS:1000016" value="37.205069" name="scan start time" />
              </scan>
              <scan>
                <cvParam cvRef="MS" accession="MS:1000016" value="37.222839" name="scan start time" />
              </scan>
              <scan>
                <cvParam cvRef="MS" accession="MS:1000016" value="37.240609" name="scan start time" />
              </scan>
              <scan>
                <cvParam cvRef="MS" accession="MS:1000016" value="37.258379" name="scan start time" />
              </scan>
              <scan>
                <cvParam cvRef="MS" accession="MS:1000016" value="37.276148" name="scan start time" />
              </scan>
              <scan>
                <cvParam cvRef="MS" accession="MS:1000016" value="37.293918" name="scan start time" />
              </scan>
              <scan>
                <cvParam cvRef="MS" accession="MS:1000016" value="37.311688" name="scan start time" />
              </scan>
              <scan>
                <cvParam cvRef="MS" accession="MS:1000016" value="37.329458" name="scan start time" />
              </scan>
              <scan>
                <cvParam cvRef="MS" accession="MS:1000016" value="37.347227" name="scan start time" />
              </scan>
              <scan>
                <cvParam cvRef="MS" accession="MS:1000016" value="37.364997" name="scan start time" />
              </scan>
              <scan>
                <cvParam cvRef="MS" accession="MS:1000016" value="37.382767" name="scan start time" />
              </scan>
              <scan>
                <cvParam cvRef="MS" accession="MS:1000016" value="37.400537" name="scan start time" />
              </scan>
              <scan>
                <cvParam cvRef="MS" accession="MS:1000016" value="37.418306" name="scan start time" />
              </scan>
              <scan>
                <cvParam cvRef="MS" accession="MS:1000016" value="37.436077" name="scan start time" />
              </scan>
              <scan>
                <cvParam cvRef="MS" accession="MS:1000016" value="37.453846" name="scan start time" />
              </scan>
              <scan>
                <cvParam cvRef="MS" accession="MS:1000016" value="37.471616" name="scan start time" />
              </scan>
              <scan>
                <cvParam cvRef="MS" accession="MS:1000016" value="37.489386" name="scan start time" />
              </scan>
              <scan>
                <cvParam cvRef="MS" accession="MS:1000016" value="37.507156" name="scan start time" />
              </scan>
              <scan>
                <cvParam cvRef="MS" accession="MS:1000016" value="37.524926" name="scan start time" />
              </scan>
              <scan>
                <cvParam cvRef="MS" accession="MS:1000016" value="37.542696" name="scan start time" />
              </scan>
              <scan>
                <cvParam cvRef="MS" accession="MS:1000016" value="37.560465" name="scan start time" />
              </scan>
              <scan>
                <cvParam cvRef="MS" accession="MS:1000016" value="37.578235" name="scan start time" />
              </scan>
              <scan>
                <cvParam cvRef="MS" accession="MS:1000016" value="37.596005" name="scan start time" />
              </scan>
              <scan>
                <cvParam cvRef="MS" accession="MS:1000016" value="37.613775" name="scan start time" />
              </scan>
              <scan>
                <cvParam cvRef="MS" accession="MS:1000016" value="37.631545" name="scan start time" />
              </scan>
              <scan>
                <cvParam cvRef="MS" accession="MS:1000016" value="37.649314" name="scan start time" />
              </scan>
              <scan>
                <cvParam cvRef="MS" accession="MS:1000016" value="37.667084" name="scan start time" />
              </scan>
              <scan>
                <cvParam cvRef="MS" accession="MS:1000016" value="37.684854" name="scan start time" />
              </scan>
              <scan>
                <cvParam cvRef="MS" accession="MS:1000016" value="37.702624" name="scan start time" />
              </scan>
            </scanList>
            <precursorList count="73" xmlns="http://psi.hupo.org/ms/mzml">
              <precursor>
                <isolationWindow>
                  <cvParam cvRef="MS" accession="MS:1000827" value="961.8221435546875" name="isolation window target m/z" />
                  <cvParam cvRef="MS" accession="MS:1000828" value="0.4000000059604645" name="isolation window lower offset" />
                  <cvParam cvRef="MS" accession="MS:1000829" value="0.4000000059604645" name="isolation window upper offset" />
                </isolationWindow>
                <activation>
                  <cvParam cvRef="MS" accession="MS:1000422" name="high-energy collision-induced dissociation" />
                  <cvParam cvRef="MS" accession="MS:1000045" value="25" name="collision energy" />
                </activation>
              </precursor>
              <precursor>
                <activation>
                  <cvParam cvRef="MS" accession="MS:1000422" name="high-energy collision-induced dissociation" />
                  <cvParam cvRef="MS" accession="MS:1000045" value="25" name="collision energy" />
                </activation>
              </precursor>
              <precursor>
                <activation>
                  <cvParam cvRef="MS" accession="MS:1000422" name="high-energy collision-induced dissociation" />
                  <cvParam cvRef="MS" accession="MS:1000045" value="25" name="collision energy" />
                </activation>
              </precursor>
              <precursor>
                <activation>
                  <cvParam cvRef="MS" accession="MS:1000422" name="high-energy collision-induced dissociation" />
                  <cvParam cvRef="MS" accession="MS:1000045" value="25" name="collision energy" />
                </activation>
              </precursor>
              <precursor>
                <activation>
                  <cvParam cvRef="MS" accession="MS:1000422" name="high-energy collision-induced dissociation" />
                  <cvParam cvRef="MS" accession="MS:1000045" value="25" name="collision energy" />
                </activation>
              </precursor>
              <precursor>
                <activation>
                  <cvParam cvRef="MS" accession="MS:1000422" name="high-energy collision-induced dissociation" />
                  <cvParam cvRef="MS" accession="MS:1000045" value="25" name="collision energy" />
                </activation>
              </precursor>
              <precursor>
                <activation>
                  <cvParam cvRef="MS" accession="MS:1000422" name="high-energy collision-induced dissociation" />
                  <cvParam cvRef="MS" accession="MS:1000045" value="25" name="collision energy" />
                </activation>
              </precursor>
              <precursor>
                <activation>
                  <cvParam cvRef="MS" accession="MS:1000422" name="high-energy collision-induced dissociation" />
                  <cvParam cvRef="MS" accession="MS:1000045" value="25" name="collision energy" />
                </activation>
              </precursor>
              <precursor>
                <activation>
                  <cvParam cvRef="MS" accession="MS:1000422" name="high-energy collision-induced dissociation" />
                  <cvParam cvRef="MS" accession="MS:1000045" value="25" name="collision energy" />
                </activation>
              </precursor>
              <precursor>
                <activation>
                  <cvParam cvRef="MS" accession="MS:1000422" name="high-energy collision-induced dissociation" />
                  <cvParam cvRef="MS" accession="MS:1000045" value="25" name="collision energy" />
                </activation>
              </precursor>
              <precursor>
                <activation>
                  <cvParam cvRef="MS" accession="MS:1000422" name="high-energy collision-induced dissociation" />
                  <cvParam cvRef="MS" accession="MS:1000045" value="25" name="collision energy" />
                </activation>
              </precursor>
              <precursor>
                <activation>
                  <cvParam cvRef="MS" accession="MS:1000422" name="high-energy collision-induced dissociation" />
                  <cvParam cvRef="MS" accession="MS:1000045" value="25" name="collision energy" />
                </activation>
              </precursor>
              <precursor>
                <activation>
                  <cvParam cvRef="MS" accession="MS:1000422" name="high-energy collision-induced dissociation" />
                  <cvParam cvRef="MS" accession="MS:1000045" value="25" name="collision energy" />
                </activation>
              </precursor>
              <precursor>
                <activation>
                  <cvParam cvRef="MS" accession="MS:1000422" name="high-energy collision-induced dissociation" />
                  <cvParam cvRef="MS" accession="MS:1000045" value="25" name="collision energy" />
                </activation>
              </precursor>
              <precursor>
                <activation>
                  <cvParam cvRef="MS" accession="MS:1000422" name="high-energy collision-induced dissociation" />
                  <cvParam cvRef="MS" accession="MS:1000045" value="25" name="collision energy" />
                </activation>
              </precursor>
              <precursor>
                <activation>
                  <cvParam cvRef="MS" accession="MS:1000422" name="high-energy collision-induced dissociation" />
                  <cvParam cvRef="MS" accession="MS:1000045" value="25" name="collision energy" />
                </activation>
              </precursor>
              <precursor>
                <activation>
                  <cvParam cvRef="MS" accession="MS:1000422" name="high-energy collision-induced dissociation" />
                  <cvParam cvRef="MS" accession="MS:1000045" value="25" name="collision energy" />
                </activation>
              </precursor>
              <precursor>
                <activation>
                  <cvParam cvRef="MS" accession="MS:1000422" name="high-energy collision-induced dissociation" />
                  <cvParam cvRef="MS" accession="MS:1000045" value="25" name="collision energy" />
                </activation>
              </precursor>
              <precursor>
                <activation>
                  <cvParam cvRef="MS" accession="MS:1000422" name="high-energy collision-induced dissociation" />
                  <cvParam cvRef="MS" accession="MS:1000045" value="25" name="collision energy" />
                </activation>
              </precursor>
              <precursor>
                <activation>
                  <cvParam cvRef="MS" accession="MS:1000422" name="high-energy collision-induced dissociation" />
                  <cvParam cvRef="MS" accession="MS:1000045" value="25" name="collision energy" />
                </activation>
              </precursor>
              <precursor>
                <activation>
                  <cvParam cvRef="MS" accession="MS:1000422" name="high-energy collision-induced dissociation" />
                  <cvParam cvRef="MS" accession="MS:1000045" value="25" name="collision energy" />
                </activation>
              </precursor>
              <precursor>
                <activation>
                  <cvParam cvRef="MS" accession="MS:1000422" name="high-energy collision-induced dissociation" />
                  <cvParam cvRef="MS" accession="MS:1000045" value="25" name="collision energy" />
                </activation>
              </precursor>
              <precursor>
                <activation>
                  <cvParam cvRef="MS" accession="MS:1000422" name="high-energy collision-induced dissociation" />
                  <cvParam cvRef="MS" accession="MS:1000045" value="25" name="collision energy" />
                </activation>
              </precursor>
              <precursor>
                <activation>
                  <cvParam cvRef="MS" accession="MS:1000422" name="high-energy collision-induced dissociation" />
                  <cvParam cvRef="MS" accession="MS:1000045" value="25" name="collision energy" />
                </activation>
              </precursor>
              <precursor>
                <activation>
                  <cvParam cvRef="MS" accession="MS:1000422" name="high-energy collision-induced dissociation" />
                  <cvParam cvRef="MS" accession="MS:1000045" value="25" name="collision energy" />
                </activation>
              </precursor>
              <precursor>
                <activation>
                  <cvParam cvRef="MS" accession="MS:1000422" name="high-energy collision-induced dissociation" />
                  <cvParam cvRef="MS" accession="MS:1000045" value="25" name="collision energy" />
                </activation>
              </precursor>
              <precursor>
                <activation>
                  <cvParam cvRef="MS" accession="MS:1000422" name="high-energy collision-induced dissociation" />
                  <cvParam cvRef="MS" accession="MS:1000045" value="25" name="collision energy" />
                </activation>
              </precursor>
              <precursor>
                <activation>
                  <cvParam cvRef="MS" accession="MS:1000422" name="high-energy collision-induced dissociation" />
                  <cvParam cvRef="MS" accession="MS:1000045" value="25" name="collision energy" />
                </activation>
              </precursor>
              <precursor>
                <activation>
                  <cvParam cvRef="MS" accession="MS:1000422" name="high-energy collision-induced dissociation" />
                  <cvParam cvRef="MS" accession="MS:1000045" value="25" name="collision energy" />
                </activation>
              </precursor>
              <precursor>
                <activation>
                  <cvParam cvRef="MS" accession="MS:1000422" name="high-energy collision-induced dissociation" />
                  <cvParam cvRef="MS" accession="MS:1000045" value="25" name="collision energy" />
                </activation>
              </precursor>
              <precursor>
                <activation>
                  <cvParam cvRef="MS" accession="MS:1000422" name="high-energy collision-induced dissociation" />
                  <cvParam cvRef="MS" accession="MS:1000045" value="25" name="collision energy" />
                </activation>
              </precursor>
              <precursor>
                <activation>
                  <cvParam cvRef="MS" accession="MS:1000422" name="high-energy collision-induced dissociation" />
                  <cvParam cvRef="MS" accession="MS:1000045" value="25" name="collision energy" />
                </activation>
              </precursor>
              <precursor>
                <activation>
                  <cvParam cvRef="MS" accession="MS:1000422" name="high-energy collision-induced dissociation" />
                  <cvParam cvRef="MS" accession="MS:1000045" value="25" name="collision energy" />
                </activation>
              </precursor>
              <precursor>
                <activation>
                  <cvParam cvRef="MS" accession="MS:1000422" name="high-energy collision-induced dissociation" />
                  <cvParam cvRef="MS" accession="MS:1000045" value="25" name="collision energy" />
                </activation>
              </precursor>
              <precursor>
                <activation>
                  <cvParam cvRef="MS" accession="MS:1000422" name="high-energy collision-induced dissociation" />
                  <cvParam cvRef="MS" accession="MS:1000045" value="25" name="collision energy" />
                </activation>
              </precursor>
              <precursor>
                <activation>
                  <cvParam cvRef="MS" accession="MS:1000422" name="high-energy collision-induced dissociation" />
                  <cvParam cvRef="MS" accession="MS:1000045" value="25" name="collision energy" />
                </activation>
              </precursor>
              <precursor>
                <activation>
                  <cvParam cvRef="MS" accession="MS:1000422" name="high-energy collision-induced dissociation" />
                  <cvParam cvRef="MS" accession="MS:1000045" value="25" name="collision energy" />
                </activation>
              </precursor>
              <precursor>
                <activation>
                  <cvParam cvRef="MS" accession="MS:1000422" name="high-energy collision-induced dissociation" />
                  <cvParam cvRef="MS" accession="MS:1000045" value="25" name="collision energy" />
                </activation>
              </precursor>
              <precursor>
                <activation>
                  <cvParam cvRef="MS" accession="MS:1000422" name="high-energy collision-induced dissociation" />
                  <cvParam cvRef="MS" accession="MS:1000045" value="25" name="collision energy" />
                </activation>
              </precursor>
              <precursor>
                <activation>
                  <cvParam cvRef="MS" accession="MS:1000422" name="high-energy collision-induced dissociation" />
                  <cvParam cvRef="MS" accession="MS:1000045" value="25" name="collision energy" />
                </activation>
              </precursor>
              <precursor>
                <activation>
                  <cvParam cvRef="MS" accession="MS:1000422" name="high-energy collision-induced dissociation" />
                  <cvParam cvRef="MS" accession="MS:1000045" value="25" name="collision energy" />
                </activation>
              </precursor>
              <precursor>
                <activation>
                  <cvParam cvRef="MS" accession="MS:1000422" name="high-energy collision-induced dissociation" />
                  <cvParam cvRef="MS" accession="MS:1000045" value="25" name="collision energy" />
                </activation>
              </precursor>
              <precursor>
                <activation>
                  <cvParam cvRef="MS" accession="MS:1000422" name="high-energy collision-induced dissociation" />
                  <cvParam cvRef="MS" accession="MS:1000045" value="25" name="collision energy" />
                </activation>
              </precursor>
              <precursor>
                <activation>
                  <cvParam cvRef="MS" accession="MS:1000422" name="high-energy collision-induced dissociation" />
                  <cvParam cvRef="MS" accession="MS:1000045" value="25" name="collision energy" />
                </activation>
              </precursor>
              <precursor>
                <activation>
                  <cvParam cvRef="MS" accession="MS:1000422" name="high-energy collision-induced dissociation" />
                  <cvParam cvRef="MS" accession="MS:1000045" value="25" name="collision energy" />
                </activation>
              </precursor>
              <precursor>
                <activation>
                  <cvParam cvRef="MS" accession="MS:1000422" name="high-energy collision-induced dissociation" />
                  <cvParam cvRef="MS" accession="MS:1000045" value="25" name="collision energy" />
                </activation>
              </precursor>
              <precursor>
                <activation>
                  <cvParam cvRef="MS" accession="MS:1000422" name="high-energy collision-induced dissociation" />
                  <cvParam cvRef="MS" accession="MS:1000045" value="25" name="collision energy" />
                </activation>
              </precursor>
              <precursor>
                <activation>
                  <cvParam cvRef="MS" accession="MS:1000422" name="high-energy collision-induced dissociation" />
                  <cvParam cvRef="MS" accession="MS:1000045" value="25" name="collision energy" />
                </activation>
              </precursor>
              <precursor>
                <activation>
                  <cvParam cvRef="MS" accession="MS:1000422" name="high-energy collision-induced dissociation" />
                  <cvParam cvRef="MS" accession="MS:1000045" value="25" name="collision energy" />
                </activation>
              </precursor>
              <precursor>
                <activation>
                  <cvParam cvRef="MS" accession="MS:1000422" name="high-energy collision-induced dissociation" />
                  <cvParam cvRef="MS" accession="MS:1000045" value="25" name="collision energy" />
                </activation>
              </precursor>
              <precursor>
                <activation>
                  <cvParam cvRef="MS" accession="MS:1000422" name="high-energy collision-induced dissociation" />
                  <cvParam cvRef="MS" accession="MS:1000045" value="25" name="collision energy" />
                </activation>
              </precursor>
              <precursor>
                <activation>
                  <cvParam cvRef="MS" accession="MS:1000422" name="high-energy collision-induced dissociation" />
                  <cvParam cvRef="MS" accession="MS:1000045" value="25" name="collision energy" />
                </activation>
              </precursor>
              <precursor>
                <activation>
                  <cvParam cvRef="MS" accession="MS:1000422" name="high-energy collision-induced dissociation" />
                  <cvParam cvRef="MS" accession="MS:1000045" value="25" name="collision energy" />
                </activation>
              </precursor>
              <precursor>
                <activation>
                  <cvParam cvRef="MS" accession="MS:1000422" name="high-energy collision-induced dissociation" />
                  <cvParam cvRef="MS" accession="MS:1000045" value="25" name="collision energy" />
                </activation>
              </precursor>
              <precursor>
                <activation>
                  <cvParam cvRef="MS" accession="MS:1000422" name="high-energy collision-induced dissociation" />
                  <cvParam cvRef="MS" accession="MS:1000045" value="25" name="collision energy" />
                </activation>
              </precursor>
              <precursor>
                <activation>
                  <cvParam cvRef="MS" accession="MS:1000422" name="high-energy collision-induced dissociation" />
                  <cvParam cvRef="MS" accession="MS:1000045" value="25" name="collision energy" />
                </activation>
              </precursor>
              <precursor>
                <activation>
                  <cvParam cvRef="MS" accession="MS:1000422" name="high-energy collision-induced dissociation" />
                  <cvParam cvRef="MS" accession="MS:1000045" value="25" name="collision energy" />
                </activation>
              </precursor>
              <precursor>
                <activation>
                  <cvParam cvRef="MS" accession="MS:1000422" name="high-energy collision-induced dissociation" />
                  <cvParam cvRef="MS" accession="MS:1000045" value="25" name="collision energy" />
                </activation>
              </precursor>
              <precursor>
                <activation>
                  <cvParam cvRef="MS" accession="MS:1000422" name="high-energy collision-induced dissociation" />
                  <cvParam cvRef="MS" accession="MS:1000045" value="25" name="collision energy" />
                </activation>
              </precursor>
              <precursor>
                <activation>
                  <cvParam cvRef="MS" accession="MS:1000422" name="high-energy collision-induced dissociation" />
                  <cvParam cvRef="MS" accession="MS:1000045" value="25" name="collision energy" />
                </activation>
              </precursor>
              <precursor>
                <activation>
                  <cvParam cvRef="MS" accession="MS:1000422" name="high-energy collision-induced dissociation" />
                  <cvParam cvRef="MS" accession="MS:1000045" value="25" name="collision energy" />
                </activation>
              </precursor>
              <precursor>
                <activation>
                  <cvParam cvRef="MS" accession="MS:1000422" name="high-energy collision-induced dissociation" />
                  <cvParam cvRef="MS" accession="MS:1000045" value="25" name="collision energy" />
                </activation>
              </precursor>
              <precursor>
                <activation>
                  <cvParam cvRef="MS" accession="MS:1000422" name="high-energy collision-induced dissociation" />
                  <cvParam cvRef="MS" accession="MS:1000045" value="25" name="collision energy" />
                </activation>
              </precursor>
              <precursor>
                <activation>
                  <cvParam cvRef="MS" accession="MS:1000422" name="high-energy collision-induced dissociation" />
                  <cvParam cvRef="MS" accession="MS:1000045" value="25" name="collision energy" />
                </activation>
              </precursor>
              <precursor>
                <activation>
                  <cvParam cvRef="MS" accession="MS:1000422" name="high-energy collision-induced dissociation" />
                  <cvParam cvRef="MS" accession="MS:1000045" value="25" name="collision energy" />
                </activation>
              </precursor>
              <precursor>
                <activation>
                  <cvParam cvRef="MS" accession="MS:1000422" name="high-energy collision-induced dissociation" />
                  <cvParam cvRef="MS" accession="MS:1000045" value="25" name="collision energy" />
                </activation>
              </precursor>
              <precursor>
                <activation>
                  <cvParam cvRef="MS" accession="MS:1000422" name="high-energy collision-induced dissociation" />
                  <cvParam cvRef="MS" accession="MS:1000045" value="25" name="collision energy" />
                </activation>
              </precursor>
              <precursor>
                <activation>
                  <cvParam cvRef="MS" accession="MS:1000422" name="high-energy collision-induced dissociation" />
                  <cvParam cvRef="MS" accession="MS:1000045" value="25" name="collision energy" />
                </activation>
              </precursor>
              <precursor>
                <activation>
                  <cvParam cvRef="MS" accession="MS:1000422" name="high-energy collision-induced dissociation" />
                  <cvParam cvRef="MS" accession="MS:1000045" value="25" name="collision energy" />
                </activation>
              </precursor>
              <precursor>
                <activation>
                  <cvParam cvRef="MS" accession="MS:1000422" name="high-energy collision-induced dissociation" />
                  <cvParam cvRef="MS" accession="MS:1000045" value="25" name="collision energy" />
                </activation>
              </precursor>
              <precursor>
                <activation>
                  <cvParam cvRef="MS" accession="MS:1000422" name="high-energy collision-induced dissociation" />
                  <cvParam cvRef="MS" accession="MS:1000045" value="25" name="collision energy" />
                </activation>
              </precursor>
              <precursor>
                <activation>
                  <cvParam cvRef="MS" accession="MS:1000422" name="high-energy collision-induced dissociation" />
                  <cvParam cvRef="MS" accession="MS:1000045" value="25" name="collision energy" />
                </activation>
              </precursor>
              <precursor>
                <activation>
                  <cvParam cvRef="MS" accession="MS:1000422" name="high-energy collision-induced dissociation" />
                  <cvParam cvRef="MS" accession="MS:1000045" value="25" name="collision energy" />
                </activation>
              </precursor>
            </precursorList>
            <binaryDataArrayList count="5" xmlns="http://psi.hupo.org/ms/mzml">
              <binaryDataArray encodedLength="155352">
                <cvParam cvRef="MS" accession="MS:1000523" value="" name="64-bit float" />
                <cvParam cvRef="MS" accession="MS:1002312" value="" name="MS-Numpress linear prediction compression" />
                <cvParam cvRef="MS" accession="MS:1000514" value="" name="m/z array" unitAccession="MS:1000040" unitName="m/z" unitCvRef="MS" />
                <binary>QWQR7mAAAAA54P9/S///f4j/cYiBWkSUWdTba6iIcf+Icf9xG3J0IZL9i97/cf9x/3GB6lAZuavv5khx/4cf8dWTnTlSjGLIcf9xj/cRFaTnWe17GKiIhx/4cROwWEKYMLe9/3Fx/4iBoVq4Kf61R9iIiIcf8c94yhlLhzXo/3GIGpe+U5nJQaxx/4cf9x/xl20ROfyi7s/3GP9xiC9oL1qbfQqIiHH/gwlsSzeTv/cYiIIrr3aqdQif9xiIhxG/SWIpzrad3/cYj/cXEkugiauF92hx/3GIiBq9kYGZ4m5+cf+HGP9xgbAQTylzAMDYiIhxEEHeEZo/Ie6HH/cf9xgeMg0ClK7y/YiIiHEduncmn+eI2XGIcf+BtF4WGRWx6eiHH/cf8v3Bv6CT5Acf9xiIgYMoLCkQ99PXH/cY/3GILoIwmjvc9v9xiIiCCPWIrbCndx/4cY/3EeZ59zlCpgjP+HH/cYiCp8YVq6OeqIcf+HH/PRx7ueOEhx/4cY/xn7R9Gd1Lguj/cXH/gROdrSmxglLXH/cYiBRazvKcBzEN/4cf9xgYfiNSm5Lcrf+HH/cYJGSAin2393GP9xiDOmdrBpiXH/cYiBCWvrSVq0FLcf9x/3GBjuOJiXJcdncYiHH/JRyJSvBHa4iIcf9xH9m5w5L3RjyIhx/3ESw1FRkeyuroiIcf9xKATKWkLDWoiHH/cYLld9KouILYcf9x/3GCRodhp6eJ5x/3H/cYgiaReq/m6Fcf9xiIHXlC0pPnvS3/cYiILNDfOkTyDI/3Fx/4cYiCBA3ZrQAyaHGIiIO0xru7OUhx/3GIGVZ0s5l7i0z/cYiIcRBJP3Gdd8CO/3Fx/3H/cS4GVxrfmo5xiIcf8buFpykIiljYhx/3GIcf8QWkSxmoa7ToiHH/cYHXQ4IZccx96HH/cf9xgXwOFRk+8erv9xiIcSvhDaq27yVx/3Fx/4Lm+zetwEyIhx/3H/cTB7n7iUYIcf9xiIF5eu5JfqURuIcf9xgjjN/a/jICiHH/cYgkl96KW4IXiHGIiCDh8qo34NVxiIcYMY1NtoKyiIhxiCUPl5qUFob/cYhx/3EYqWphkheVnv9x/3GHEn+jU6QlysiIcYiCgHYvpXmdCP9y/4cYGqK0w5dPSzz/cXH/cf9xIeAtGvL9Lv9xiIcf8Wsm0Rn92S7v9xhx/3GCsL/FpSUDqHGIcf9xJBUCigO/1/9xiIcYGWRX8pItqA2HH/cYhxE1VAw5SsvzyP9y/4cYiHH/cYcf9x/3Fx/4cYhx/3GIhx/3Epzak6VSVscYhx/3GC5AlVoO9qr/cYiIcSjjw0qzw8txiHH/cYLx0dKp8uLXH/cYiC/F1OqqorFx/3GHH/KUcNmqCfJnGHH/cYOMnRujYu/3H/cv+BsPVEKZIqu9iHGIgudS06Kq0scv+HGIKAj3OmGAjIcYiIFYpOAZsGsf5x/3Fx/3EqaxRKq067cY/3Fx/3ErFdNKkLLLcf9xiIJgLPOtHjDIhx/3GCJM7UqOMSuIcf9xhx/xyDT7GTbbBOcYhxj/cSC+GSp2Hm3/cYhxgW3CXBnBTaPnFx/3GILEclSp2Nq3GIcf9xG29ZIp+xpt2IhxiB4qa7GSxpROiHH/cXEg0byaWOQ2/3GIcf8eCNdDm7kovIiHGIJ5kbyo1uQ4cYiHEZix5RljXhrnH/cYiCknOEr/jHtxj/cv9xIFZx2iKo4nGHH/cYHthHQpNouL3/cYhxgZRjEhllrO3nGIiHGB91I2KS29ydcYcf9xiHEl/wFK8g/rhx/3GHEoHe8anyEOcYhx/3EurX86ZygM/3GHGP8rKuE6L1Hscf9xiIIvy6yvc0U4cYiHEi9rR65JS4cv+HGHH/cTvhA7ce/IhxiIJLZRuvqa5HGIiHEo9oGalZfmcf9xhx/3GB5cEQGRNO7+cYcf9xgnrQsqFy9NcYhxiCiuoGroFflxiIcYKwgeSgKOG3L/cf9xcSQXgnrCl9iIhxiBBNiDGfY3fOcYiHGIJnWnKhqljYhx/3FxRaHsteFxiIhxMIJRsY2ucf9xiIJaGYKjfmfYiHGIG/6PEZehcO6IhxiClBGNoT/nKHGIhx/ypO9CrMEL2HGIhxglIMxKcAQ7/3GHGIiCB7uYrtRGdxiIcYJH89KmoMLYhxiIcShdSjqcK1yHH/cYcSJbkBqLRv7/cYcf9xgji7RKWkS7/3GHH/cYJ981aiYMqXFx/3GIIVKDmjDnxocf9xhx/yXFGuoMrlFxiIcYhx/yOTYFrJyfr/cv9xiIL8Wlyiqlo4hx/3L/cSen+VrIgGpx/3GIcS2A10rJ8ouIcYiD4ZBbbm+ohxiILdNDKoPLzYcf9xhx/3EoAMMq0ATNiHH/cXE2oIW9X3qIcYhx/zrSL7A90Ihx/3L/cYiHGIhxiHGIKasBKrZP7f9xiHGCVx5xqZ4Y6HGIiHGIcYiHGIhxiIcYiHEnrUs6pytMcv9xiIcYhx/3Fx/3GHH/cTsX0bfoLv9xhxiIhxiHEv8kpaQ9tacYiHGILjAxWg/86nL/cf9y/yXdzVoWIypxiIcf9yLu5aGhIaXohx/3GCgSGBpv3n5xiHGIiCZliDq7p3yHGIcYiC17JLq+TbSIiHGCP3N0pjjIuHGIcYgqGSkaX21uhxiIgts9VaV8Kqhx/3Fx/zVqjbOlcnL/cf9y/y/YE2q1fsmIhxiIJMoTKhVezXH/cYhxLdBsSuT5O3Fx/3GIKnLgGgnR/nGHH/cYcf8z0MOwPzxx/3L/cYhx/zxw4bePHv9xhx/3Fx/3GIcS8vZyp+CY1xcf9xiHFIcPyY8P9y/3GIN9zovyMXhx/3Fx/yVJyhrMY17/cYcf9xJa9/OggIDIhxiIcS/orkrzdRv/cYhxiIcYhx/3Fx/y5sCBoaP36HH/cYcUDIfAR4hxhx/3EmdJk6yrZs/3GHGIJKDcGtbyPocYhx/yAKaxoRaU6IcYhxIobVKkmSrYhxiHH/cXH/cYhxOdTbviskiHGIcYKzODKq3HzYhxiIcSo3kiqtht2HH/cXH/cTcq27DlJHGIhxgmztxKZhI7cYhxiIJUFoKj3pfYcYhxg4zSa8MtmIcYhx/yuEAxoYv85xiIcf8lfxEaaQ7uhxiHGIcS+5mxoVZk6HH/cXH/LUTiWk6x2oiHGIcYiHGIhxgh8AlKk/9rcYcf9xgtRwU6PY+s/3GIcYiHGIgjGOcaz3GOhx/3GHEpc0AaCcv+cYiHGIKbUdSkeuK3H/cXH/cYLkKvGlzVDocf9xcf9xKRtpGm9Jbocf9xcf9xPniZuIdmhx/3L/cf8q7oYaQheecYhxiCJJQRqca+6IhxiHEuv8tadwNKhxiIcYIlGDOsznzHGIiHE4IDi938eHGIcYIZGTOtjmzHH/cYcf8ppicaZp2OiHH/cXEuVfg6PKB8iHH/cv8k0m4qhNkdiHGIgpCagaYHV+hxiHGIJX7gGmkR/oiHH/cjRqRr+VuXGIcf9xP3EduY7ihxiHH/cXE5do6/iXFxiIcYhxiIcYiHGHH/cYPAwqu/PViIcYhxLosOGjhPHnGIcYhxOWDxuJ8Ocf9xcf9xPgOrufxUcf9xcf9xgoT1QaTAq+cYiHGCaQchpX+N5xiIcYPEsdvLTihxiHGIJNV5apaoaXGHGIgkxGgqRbl9cf9xcf9xOj9iuMCdiHGIcSaAJDqJ/bxx/3L/cYhx/3L/K0FNGnzrLohxiHEsPXQaDSi+hxiIcYhxiIcYgsvxQqpQ69iHGIhxiHGIJ2WxKtqk7XH/cXH/cT3o47UXHHFx/3GHE9fMi5gzf/cYiHE4aC+xp9BxiIhxK+9pGkIJbnGIiHEr/uE6MhHsj/cv9xhx/yD+eBoCGH6IiHGHEuEU86YPsMcXH/cYhxiHGIg61WW6KpqHGIhxhx/yBwsBq59P6IcYhxiIcYhxIc2hGpQl7nGIcYiHE3I9m/3CaHGIhxIj+5Sp8Ea3H/cYcYKDkNGp1vLnGIhxgl1BBqRr75/3GHH/cXEgL8taURNKcYiHGII7M5GtXMbv9xcf9xhxiIcYgw5XOzKoyIcYiCr4lCrRdr3/cYcYiHGIcf8q6UGKNmvniHGIhxKUWPOs2nDIcYcf9xgjp5BKOIb7cYhxiIItRjGqO5zocXH/cYhxMrxysFONiHH/cv8qz9kaZAJuhxiHH/JS3fGv4iDohxhxgiFt4qkKIdcYcYiHE2Cve/9QiHH/cXH/cTGHfLeIg4hxiIcTwH/r34AXGIiHGCWG8hp4kN6IcYhxiIcYhxiIOlv7vqQEhxiHH/cXH/cXEw2/24NAKHH/cv9xQO98EgiIhxiDcd/rPyAYhxiIcYhxKD70Gk0QvnGIcYgqNog6jpd8hx/3GHE1wYa+Pnly/3GIcSRWlDq8lryIcYcf8ttJAqdbb9cYiHGCI6MkpfXNtxiIcYOXcHvIj4hx/3Fx/zmhgbpefv+HFx/3GINXeGsJh5iHGIhxhxiIcYgt6BQa8X6+cYcYiIcYcYiHGIcf9xcYiIcXEylZ+3emBx/3GIcYhxK3osGlldPnGHGIhxiIcYcf8qSIxKTnc7hxiHH/cv9xiHGDZXm7G4ZHH/cv9xiHGC9YIxrafc6IcYhxOICXvH9ocYcf9xcSn/DTqyDyyIhxhxPbWYuEpnhxiIcYMpcZtHjmcf9xcf9xg68i2/DdL/cYcYiCtIKzqNfUxxcf9xhxg6tCy+S9OIhxiIcYcYiHGDIGF7MK6Ihx/3L/cYgnN0YafYuehxiHH/cXH/cSQjYkow2dtxiHGIcYPEcCtbj9cYcYiC6H1xoYgo6HGIcf9xcYiDR7A7+E/Ihx/3L/cTzCKbk91nFx/3GHE+Oyu5xNSIcYiHEy8xWyHOr/cYcYg2ZqmxqVb/cYcYg1mBa/Z+lxiIcYNBY9tPnCcYhxiIPbC7u09EhxiIcYKFfAGjuD/oiHGILbzoGiUxfnGHH/cv9xPoaot3lXcYhx/3ItZdIa6aLeiHGIcf9yJCvhOp9B7HH/cXH/cYSXKMiNeHGIhxg+6QK0Fv2HH/cv9xNAMnsA3YcYcYiDFjJ7Ss2HH/cXH/cXEuAlAaz9r+/3Fx/3GCgvKjq/DVyHGIhxglbic6yx2McYiHGIhxhxKgOsGnDVPocYiHEqE4YaT8eeiIcYcf9xg4CN6yCCGIcf9xcYiCrBhRpE567/cv9xiCDQvBok9D6IcYhxiHGIJ/cYGoGOfocYhx/3Fx/3EwQty4zSOHGIcYLe2qGjIlXnGIhxhxPxsUtOTr/3Fx/3GHGIhxg3Wu+ztRCHGIcf9yK8nxGvNg7nGIhxhxMpGSv25tcYcf9xcf9xP1rKuKU1hx/3L/cYhxgzJwG/2P7/cYhxiHE6JwG32P6IcYhxgzBCWxDNr/cv9xiHEw70u3ILSIcYcYiHFIo4yFx3GHGIhxiHGIg8VwG1qP5y/4cXH/cYcf89Ndu8yiT/cXH/cYcTeeyrBxNf9xcf9xcf9xNPbbsxkkcYhxiHEpBhY6ca6ccf9xhxiDHa7bg1Eocf9y/3GCjlpSrypa2HGIhxMfylsxNaiHGIcTMZJbD22ocYcf9xcf8iXFsa+zpOcYhxiIPgoltvXacYiHGDQtW7PipHGIhxhxKEG0KtzkvXFx/3Fx/yMb2RrfQm5xiHGIhxhxgzcySwnNuHGIhxIGiOGjt3Hv9xhxiIcSNRPzo97AyIcYiHE0o461bHGHGIcYiHEgWcMqXGPNcYcYiHE3qQG5Vv5y/3GHH/cXH/cTsPtrnwSXFx/3GIK5dUKseKvf9xcYiHGIhxMZNqtXyVcYcYiDdijbKtcnH/cXH/cSmJUyrIas1xiHGINPOjvwxccY/3L/cYLJTDGhezzoiHGIcYKxXRKq+i7YhxiIcToFNbn6ynGIcYg3/4G7AH6HGIhxM2U1sKrKcYhxiIOwEevv7hcYcf9xcf8ko9g698J8iHGHGDebnrJ0YYcYiHGEeVjKanhxiHGIcUmVjHancYcf9xcSoP1zpxEoyHGIcYhxOVqMvqVzcYcYiHGHH/cYLfu3KsFEjYiHGIOPcMsBjzhxiHGIcS6AUhrX+t6HGIcf9y/z8Ui7nrdIcYhx/3IlFboav6ReiHH/cv8g4kE649vscYiHGDVHV7HIqP9xiHGIcf9yKNcGGlOPnocYiHGIL4DeakvyGYhxiHGIcTtbtLikS3H/cXH/cU2WjEaXiHGIcYgxg+e0jBhxhxiHE5RYq9unVxiHGIJ+CgKtL1/XH/cv9xiHE2/le+Aahxcf9xcf8lYx8a+s4OiHGIcYiHGHGCxT9Sq7wK2HH/cv9xhx/3Fx/3Fx/3Fx/3GHGIPQwStfPthxiHGDK1CrRa9XGIcYcScOyyoxI02HH/cv9xhxiIcYcYg94z27HMJxhxiIcYg1C/ixBQdxiHGIhxhxiDiOAblx/nGIcYiHGDItErDi7YcYhxiDSd57FyGHFx/3GHH/cXGIhxiDebCrB09YcYiHGHH/cv9xiIcXH/cYcTyzs7dMTP9xcf9xhxiDAVorL6XXGIcYg4RpG6uW6IcYcf9y/3GIhxMDWattplcv9xiHGHH/cXH/cYcT/5VrUGqYcYhxiIcYNOHmsS4ZhxiIcYhxOx8BtuD+hxiIcYcYiDB+LLiR03GIhxg0w9WwTCpxiHGIOt8sviDThxiHGINep4sSWHhx/3L/cYcf9xcYOsfvsEgQiHGIcYcf9xQ8eM44eHGIhxILR0Spe4u3GIhxg/X1a1oKlxhxiIKMOLOsXHTHGHGIhxgoZRsqK65NcYhxiC2xxBoV477/cYcYiHGHGIhxLlKRGsrW7nL/cYhxOgmRt/ZucYhxiIKTXMGp2jPnGIcYiHGHGIQniM+Hdx/3Fx/3EifaJaDCXahxiIcYMFVEs7q7cYhxiD1REbWu7v9y/3GIcYMkuItMR3hxiIcYKTSpGn21bocYhxiDW1GbJa5v9xhxiHH/cXGIgmHfYanyCeiHGIcYcf9xhxgwEuW0/Rpx/3FxiIPrMitEzdcYhx/3L/K/yYGkE2fnL/cYhxLsVTKnSqzXGIcYcf81dCK9i91xhxiHGIgjM1sa/cpOiIcYhxOcrLvzU0iIcYhx/y0uWiruGl1x/3GHGIIHLJGgrTbnH/cXGIhxhx/3Fx/3Fx/zQNurMDRXL/cYiHFxIyKnGr7VjocYhxiCf1LSpSrS2HGIhxgwBHa1DImIhxcf9xcf9xhCuYz0Z4cYcf9y/z4dkbTibocYhxgm3QQqBC+9cYiHGDOP/baAAocYcf9xIxKwGn/U/nFx/3Fx/3Eio7AalsT+iIcYcYg5Y7m9nEZxhxiHGIPfEHuQ74/3GIcYg5TuW7sRpxhx/3FxiD6vjrtQcXGHH/cv8q2p461FYciIcYcf9yOZ+Hu2B4cYiHFxOTAvsN/Qcf9xhxiDKjsrBsTXGIcYcS6x+Rol4G6IcYiHGDUUsr7rTf9y/3GIcYggmTAat2z+iHGIcYhxiHGIgj7awa8iU+cYhxiDndnrEyYYcf9y/3GD20l7lLaP9xhxiDpFEbi67oiHGHH/OOovsiXQcYcYiHGIcYcTgsjbDjcnGIhxhx/3L/cYhxJ3nyGllg3ocf9xcYg/mNq4ZyVxiIcYNiFDvd68hx/3Fx/3ExiyKxhN1x/3GHGIcYgwDWW0A5qHGHH/cv9xiHGIcTz+qLoBV4iHGHGIhxhxiIcYP9aytClN/3Fx/3FxMvFDsB68hxiIcYcTJ3a7WYlIcYhxiDaZ9b9mCoiHGHGIhxhx/3FxiINKw5s2PGiIcXH/cYOK7av1ElcYhxiHGINRnJsfY2cv9xiHGHGDyZVLdmq3GIhxiHGDGzuLVcR4cYiHGHGIg1hhG9ee6HH/cXGIg0d8+3mDD/cv9xiHGHH/cv9xiHGIcYhxhx/3FxKW0WKuounYcf9y/3Ei/mEakRnuhx/3L/cYIRgmKmCNnXL/cYhxhxiIcYhxiHGHH/cXH/cXH/cTzI6rs3FXGIhxgtHLQaDzS+cYiHFx/3GHGIcf9y/3GDt3EbaI7nGHGIgu3OAa0jH+cf9y/3FxPwZ1tPmKcYhx/3I+yRe2NuiHGIcYcf9xcYL19FGuoLrocYcYiHGClOdDp9GLxxiHGII1rdOj1SLIcYcYgm5NsqU7JNcYiHFx/3E89KG1C15xhxiIOL2yu0JNiHGHGIhxiHGHH/cv9xgmCRIaUH7ecXH/cYcYOTWWvMppiIcYcYPIWWuXppiIcYcYgokwEaN8/uhxiHGIcYhxiD8iMrPdzXGIcYhxPcaWuDlp/3GHGIcYhHnIy2N/9xhxiHE6A+m8/BZx/3L/cYcTil3rJqIf9xiHGIcTaxt79OSIcYhxiHGIcYhxiHE2X3W+oIqIcYiHFx/3Fx/3GHGDATMrL8zXH/cYcYMiP/uOwAcYiHGHGIhxhxgoF70av4QuiIcYhxN9kRuibuhxiHGHH/cXH/cXH/cXH/cXH/cXH/cXH/cXH/cXH/KL6nGoUVjoiHFx/3GHGIcYg4tre9SUhxhxiIcXH/cYcYiHE5VDK5q82IcYcYPjYLucn0hxhxiHEyKWSx5puHH/cXGIg8o4W4XHpxhxiIcYcf9CPYwNJ4hxhxiCEPZEqSGbtxiIcYgk0ZAac+b+cYiHGIcTcjwrvcPYcYhxiDbqEbsV7nL/cYhxI9EhGoPt7ohxiHGHH/MK7TtGEshx/3FxiDJGabXJloiHGIL0WOOo2nHIcYiHGCfvqxqyBU6Icf9y/ygYbDrgiTyIcYhxhx/z6x47ZOHIcYiHE016awOFlxiHGHGDqO3b9xIohxhxg6HBG34+6HGHGIcYiHFx/3GHGDJh6LSuF4cYhxgohxg6qY58cYcYhx/z7yfrwNgXGIcYhxiHGIcYgqU98qTMINcf9xcf9xhxiHGIcYMjQKtdv1iHGIcSxbmRpLRm5x/3GHGD7yBbUN+nFx/3Fx/yc4bjoPeRyHGHH/cjTb6LI0F/9xhxiHH/cv9xhxiHGIcYPHfjt4gccf9xcf9xcYiHGCI48hqtcN5xiIcXE+Jty52SNxcf9xcf9y/3GIcYhxKGvrGppBTnGIcYhxOipMvtWzhxiIcXE0SeO+thxxiHGIcYiHFx/yJUEDrcvvz/cv9xiHGHGIhxhxiHH/cjYe3LHxI3FxiIcSSj1Rqmwq6IcYhxhAX4wbB4cYhxiDDujrohcYhxcf9xNoi2v3dJiHGHH/cXGDTUqrM7VYcYiHFx/zm3aL1Il3GHH/cXGIhxiHGDrVO70qxHFx/3Fx/3GHGHH/cXE6ara7lUn/cYhxg8rqG1UV5y/3GHGDQvEb3Q7ocXH/cXH/cXH/cXH/PMpHujW4iHGHGIgnkQcal++O/3GHH/cjgMR73zuP9xhxhx/3E+DuO18RyHGHH/cv9Ov4xEB/9y/3GHGINHp9tZWCcYiHGHEyPzK/wM1xcf9xhxiIcXH/cXH/cYcYhxgga/EaykDuiIcXH/cSZdQBpbK/6Ihxcf9xcUD/jBEH/3Fx/3Fx/zVvGrKg5XFx/3GHE7/xG2AO6HGIcYhxiHEjAZIakPbeiHGHH/cXH/cv9xiHE54Da8H8n/cYcYgyoGOxb5yHGIcYcf9xcYiHGHGIhxKWluGqppHnH/cXH/cXGILL9MOpYLPHGHH/cv9xiHE92j+9JcCIcYcYgl/7MagQTOhx/3L/cYcYgzKSq05tVxiHH/cv9xg1arqzpUWIhxhxiCOTWzopykyHGIcYhxhx/zfuS7IhtP9xcf9xcf9xcYiHE616W6KFqHGIcYOq4qvVHVhxiHGIhxcSvCpho01Z6IcYhxhxKmfHGlqDjohxiHEw5vOzKQyHGIhxIPcWGuGOnocYhxhxNMs2sETJiHFx/3Fx/3FxiDLbLrg00f9xcYiHGHH/Kd+eGsMGHv9xhxiDdnY7yYnIcYcf9xcTNG0r+5LYcYhxiIcXE4uVu/RqRx/3GHGIcYhxiHGIPgg6uffFcYhxhx/zCZ87R2DIhxcf9xhxg2wiG7Pd5xhx/3FxL20iGskt3nGIcYhxiIOZHWvG4pcYcYiHFx/3GDE0rbjbUnGIcYg9OWO2xpyHGHGIcYg2r6W+UFpxhx/3L/cYMl4VsrHqcf9y/3GIcT9L87S0DIcYhx/3IgD5Ua4Bau/3GHGIcYhxiHE6Sa2+tlJxcYiHGHGIhxhxiHGIcT3Y97gnCHH/cv9xcf9xcf9xcYIaihGqZ17ocXH/cYcSc8MhpNPN5xhxiIcYcSffLipkDR3/cv9xhx/z1PHbyw4nGHGIcYOVhCuae9cYiHGHGEoSnH7Wcf9xcf9xcf9xcYiHGDQvjLTgc3GHGIhxcf9xcf9xcf87rve8UQj/cXH/cXH/P7GUtU5rcYiHFxNbaxvElOhxiHGDGP/7mAAHGHGIcSyFIRr3re6HGIcYiHFxiIcTxs1rmTKYhxiHGHH/cv9xhx/3Is9l4qApodhxhxiDCPTrqAsYhxhxiIObexuUhOcYhxhx/yqbkBonRv6Icf9ygv3P4q4zAdhxhxiINwR3vvuIcv9xhxiIOJUhumrecf9xcf9y/3GIcYcYg7S0K3tL1xiHGIcYcYhx/3L/cXH/cXH/cXGIhxhx/3L/cYcYhxiHGHH/cv9xhxReKcsdZxhxiHGIcYcYNIFzvn6McXH/cXH/cTO+0rBRLf9y/3GHEzqiWxZdqIhxhxiDPhrLYuU4cf9xcYgr600agksuiHGHH/cv9xcf9xhxhx/3FxiIcYcYg/pea2WhlxiHGIcS8Jxzoxc4xxiHFx/zyA4rd/HYcYcf9y/ygwyBqd837/cXH/cv89ZVa4mqmHGHH/cv9xKnTIGmmzfohxhxiIcYMBPFtfw6iIcYcUaDnLfGiHGIcTLvJbIg2ohxiHGIcYOH53vYGIcYcYiHEmUsQae9O+cYhxiHGHGIcYSqOcdcZx/3L/cYhxhxiDFnIbCo3nFx/3Fxgw3kKxMb1y/3Fx/3FxJz+TGl0GznGIhxhxiHE7wg++PfBxhxiIcXH/cv9xiHGHGIPaI1uF3K/3GHH/cv9xcf9xcf9xcYiHGHGIhxcf9xcYiHGIcXH/cYcYhxiHGHH/cv9xhxiHGIcYhxiHGHGINoPZsYwmhxiHGHH/MBxWtfOpcYhxhxg4jKi+c1eHGIcYhxhx/3L/cYPlTitasdiHGHE7sKS4T1uHGIcYcYhx/3L/cXH/cXGIhxhxiIcXH/cXH/cv9xiHGHGIcYhxiDGofrlngYcYhxhxg9HGq645Vx/3Fx/3Fx/3L/MMsYtkTnhxhxiHGIcYhxiHE3LgS80fuHGIcYN/Y1vQnKcYiHGHEyDRizA+eHFx/3FxJPJ1GpHYrnGIcYgz6CG/F96IcXH/cYcYhxiHE2w6S9PFtxiHGHGIhxhxiHGDcdxb7iOv9xcf9xcYg+jxi4cOeHGIcYgxzdm2QiZxiIcYcYhxiHGIPEW4u7pHiIcXH/cTPf7bYwEnGIcYhxiHGHGIhxcTmlpLpaW4cYhxiHGDiQ6b9vFohxcf9xcf8jJhYazp6ehxhx/3FxiIcYcYhxOR+HvOB4hxiHGDsUv7/rQHGHGIcYhxhx/3L/cYcYhxiHGIcYcYiHFx/3Fx/3FxiIcXH/cSEk9BresL6Ihxcf9xcSB29BrZkL5x/3FxiIcYcTEX6bX4FnGIcYcSj6cRoxWO6HGIcYhxhxRDWczKZxcf9xcYiDhobbGnknGHH/cv9xOf56vgGFhxhxiHGIcYgmmqIad1Xe/3L/cXGIg7Nhu9yeRx/3Fx/3I1HOmx8xZx/3Fx/3E7oIO4X3yHGHH/cTNgwb+fPnH/cXH/cXEj6VAagmr+/3GHGIcYhxhxNBiXsPdocv9xcf9xcYiHGDvyB7sN+P9xcf9xcTdyRb2Nuv9xcf9y/3EyskWyXbqHGIhxcf8uCSAqgH39/3GHGIcYhxhxiIcXH/cXEiinQauFi+iHGIcYcYhxiHGIcYcToMl7vzaIcYhxg+kcG0bj6HGIcYhxO9B2uS+JcYcYiDbbIbwk3nGIhxhxiD/S7LotE4cYhxiDLXu7Y4RHGIcYcYMFgHtbf4hxiHGDnayL0lN3GIcYhxhxiIcT8sIbLT3nGIcYcTE0K7bb1HGIcYhxgmfBA6mj78iIcYcYgiFwY6EZ+c/3Fx/3FxiIcYcYg2IPK93w2HGIcYhxhx/3L/cTtA8ri/DYhx/3L/NGDyv58NcYiHFx/3I/Czi29MeHGIcYhxhxiIcXH/cXGDT6RbAVuohxhxiHGIcYcf9y/3E54eW7HhpxiHGIOj0huMLeiHFx/3FxiIcYcYhxiHGHGIg360W+FLqIcYhxiCEdnhowNh6HGHGIN7A7sV/EhxiHGDFxO7eexIhxiHFx/3GHGIcYcSNlZhq6qZ5x/3L/cYPjXlt8oaiHGIcYPo5FtnG6cYiHFx/3Fx/3L/cYcYgmMOIabfHecXH/cv9xhxiHE/SoO0tXyIcYhxhxiIcXH/cXGIhxhxiHGIcYPWynuZNYiHGIcYcYiHFx/3L/cYhxcTtgVbifqnGIcYhxhxiHGIcYhxOcxSuTOthxiHGHGD1Lg7a0fIcYhxiHGHH/cv9xhxiHGHGIhxcf9xcYg0ywqzRPVxiIcYcYhxhxNzENst7y/3GHGIcYcYiHFx/3Fx/3I7l/+/aACIcYcYhxLNSxOjS07IcYcYiHFx/zvAGrw/5XFxiIcYcYhxiHGD2RGrpu5XGIhxcf886aq8FlWHGHH/cv9xhxiDkkt73bSIhxcf9xcYiHGHGIcYcf9y/3GHGIcYcf9y/3GHGHH/cXGIcYg6TKq+s1WIcYhxhxiHGDe9SL9Ct4cYhxiHGHGIcYM+2qtCJVcYhxhxiHGIcYcYhxiHGIcYcYLpagKmeV/XL/cYcYgyKd645iFxiHGHGIMKG6uG5FiHGIcYcYhxiHGD55hreGeYcYhxiHGHGIcYhxhxO5lVuGaqcYcYcf9xcYhx/3L/cv9xiHFx/3FxPPx8vAODiHFx/3Fx/3L/cYcYg/gDGzf86HGIcYhxLSPUGh7Cvv9xcYhx/zuKJLp12/9xcf9xcYhxiHGIcYhxcf9xcf9xMrG9uF5C/3FxiIcYcYhxhxiIcXH/JjUQGl2u/nGHH/cv9xcf9xcYiHGHGDlUxLqrO3FxiIcXH/cXH/McX1tEoKcYiHFxOTcnvMjYiHGIcYcYiHFxiIcTclxLzaO3Fx/3Fx/zXUW7M7pHGHGIcYhxhxiDvSYrctnXGHGIcTE6wbDVPnGHGHH/cv9xhxiHGHEylJOxe2z/cv9xhxgyI2Kw7J2HFx/3L/cYcf9y/3FxPjNitMydiHGHGIOqbEulk7cf9xcf9xcYhxg5xiq+OdVxiIcYcYhxiHGHGIcYhxPKNitlydcf9y/3GDRwZbGfmv9xcYiHGHGIcYMfExsB7OcYcYcf9y/3GHGCB71iqaQp2HGIcYhxhxglfRwa2S4+hxhxiHErscAaBeP+hxiHGIcYhxhxiHGHE8nPW4YwqHGHH/cTfBn7NOYHGHGIcYcYhxiHGIcYcYhxiHGHGIcU1ZnEpmhxiHGIcYcf9yMivEseQ7hxiHGHGIcYhMaZxpZv9y/3Fxg8mJO3Z2yHGIhxcf9xcYhx/3L/cv9xiHFx/3Fxg66JO5F2yHGIhxcf9DiZz3ZocYhxgwnMGycz6HGIcYcf86P/i9wAeHFx/3FxiHGIcYhxhx/3I8VmW4qZr/cv9xhxiHGHH/cv9xcf9xcTZEPbPLwv9y/3GHGIcYcf9y/3Fx/3Fxg4zsq/MTVxiHGHH/cv9xcYgwRDS0y8uIhxcYiHGHEiv5IapQbeiHFxiC+J3BpIYj6HGIcYhxSumccWZx/3Fx/3E6oQO5XvyIcXH/cYcSolohoupd6HGHH/cjQEMb37zohxcf9xcf9xcT9KZbS1mnFx/3L/cYcYhxhx/3L/cXH/cXGIcf9yiIcYcYhxiHGHGIcYhxg0X5axsGmHGHGIcYhxhxiIcv83/JO9A2z/cv9xhxiHGHGIhy/3GIcYcYOGQxupvOiHGIcYhxhxiHGHGIhxcf9y/zqY2r5nJXH/cXGIhxcf84IHi/34eIcYcYhxiHGHGIcT5YNLWny4cYcYhxiHGHGIcYhxMDKmtN1Zcv9xiHFx/3FxiIcXH/Ok+vscBQcYhxiHGHH/cv9xcYiHFx/3FxiIcYcUCKnAhWcv9xhxiHGHGIcYhxhxhIipyXVocYcf9y/3L/cYhxToqcN1ZxiIcXH/cXH/cv8pQ4EaPMfucYhxiHGHGCpa4BobUf6HFx/3L/cYcYhxiHGCt8shoZNN5xcf9y/3GHGIcTKnHLZo44cYcYiDBSGbe95nH/cv9xhxhxNC3XseIocYiHFx/3L/cYcYhxiHGDOGA7CJ/IhxcYiHGHE/fDS0g8uHGIcXH/cXH/cv9xhxiHGHE1x9S+OCtxiHGHGIcYcf9y/zcHA7z4/IcXH/cv9xhxiHGHH/cv9xcTQWMb3pzocYhxhxiHGC6bOBonTH6IcXGIhxhxg4RjG6uc6IcYhxg73Uq8IrVxiHGHGIQzuc7EZxcf9xcf9xcYOfR1uwuKcYiHFx/3Fx/3L/cYcYcYiHFxOJOjumxccYhxhxiHE5LWK50p2HGIcXH/cXE+zby6MkOHGHGIcYcf9y/3FxiIcTTBFrFO6f9y/3GHGDMy0b/NLnH/cv9xg/GYu65nT/cYcYcYg9SQO2tvyHGIcYg97WK1Ep1y/3GHGIMSi5t+dG/3Fx/3L/cYcYhxPaLMu10zcYcYhxhxiHGIILZFGuWbrnGHH/cv9y/z71o7UKXHGHGIcYcf9y/3FxiDxd/b6iAohxhxiHGIcYcf8me7caqUSOcXH/cXH/cXE0KwO+1PxxiHGIcYcTK6dbFVinL/cYcYhxhxg0xzG+OM7/cv9xcf87Qpu9vWRxcYhxiHGIcXH/cXH/cjOzRL9Mu3GHGHGIhxcYg74ym7HNZxcf9xcYhxO5j6vGcFcYhxhxiHE4aKO7l1yIcYcYhxiHFx/3Fx/3L/cYcYcf9yKrMRGhXO7ohxhx/zw7+rzEBXGHGHH/cjloMbiXzocf9y/3FxPEoWuLXphxiHGHGIcYhxcf9xcf9y/yqb1Sr3Qq1x/3FxiHGIcYPe0DthL8hxiHGIcYSWyciTZxhxiHGIcYNS4DvtH8hxiHGIcXH/cXGIhxcf9xcYhxg1V0S/qLuIhxcf9xcYhxiHGIcTuXRLlou4iHGHGIcYcYhxMzP3stwIcYcYhxiHGHGIcYMJujs3RccYhxiHGHGHH/N+q2vhVJcXGIcYhxhxiHGIcYcYcf9xcYhxiHGHGIcYcYhxiHGHGIcYhxhxiHGHGIPxlEtea7iHFx/3Fx/3L/cYNokxvHbOiHFxiDLyq7YdVHGIcYhxMqkxsGbO/3FxiHGIM43JtII2cYhxhxgwKkSz5btxcf9xcf9xcYhxNAa+tgpBiHGHGIcYhxhxiHGHGIhy/z7do7UiXHGHGHH/MgWFswt6cYiHFx/zMX0bD4LohxiHEl8aMageXOhxiHGHE4ave+lQj/cv9xhxhx/3L/cXH/cv9xhxiHGHE6d9G4iC6IcYhxhxiHE9H6O24FyIcXH/cThNvrLCQYcXH/cXExx9GwSC5xhx/3L/cXH/cv9xhxhx/3L/cT7c97cjCHFxiHGIcYcYhxhxiHGIcYcYhxhx/zvCE7k97IhxiHGEFtnBom/3L/cXH/cXE2zUS9MruHGHH/cv9xcYiHFxiIcYcYMVjRsbcuhxhxiHGIcYcYhxiHFx/3FxiIcXE1eNG8hy5xiHGHE4LZi+0meIcXH/cXGIhxcf9y/3FNjZxHJocXH/cYcYcYhxiHGHGIcYcYhxiHGHGIcYcYhxiHGHGIcYcYhxiHGHGIcYcYhxiHFxMqZyv1mNcYcYcYiE+tnDUmhx/3KIhxhxiHGHGIcYcYhxiHGHEzezG+hM6HFx/3FxiIcXE+ezGzhM5x/3FxiIcXGIhxcf9xcYhxiD1Z0bamLoiHGHGIcYcYhxhxiIcv9xhxiHGIcXH/cXGIhxcYiHGHGHGIhxcYhA7ZwiJv9xcYhxiHGDbWZ78pmHFx/3L/cYcYcf9y/3Fx/3Ix6zGwJM6HGIhxcYg713K3KI1xhxiHGDbhVL4eq4hxhxiHGHGIcYhxhxiHGHGIcYcYiHL/cYcYhxiHE0sz62XMGIcYcf9y/3FxiHGIcYhxcf84Mum/zRZxcYiHFxg8qHK2V41xiHGIcYMprRsHUuhxhxhxMXPptpwW/3L/cXH/cT+8xrZDOXGIcYhxhxiHGHGIcYcYhxiHGHGIcYcYhxiHGHGIcYcTHuXLcho3H/cv9xcYiHFxiIcXH/cXGIcYhxhxiHGIcXH/cXGIhxcYO9wxtyPO/3FxiHGIcYcYhxhxiHGDlFVLq6q3Fx/3FxiHGIcYcYcf9y/3GDJY6bW3FnGIcYcYcf9y/3Fx/3L/cYcYP/VUtQqriHGIcXH/cXGDU2VL7Jq3GIcXH/cXGIcYhxhxiHGIN4ZUvXmrcYiHFxSq6cZRZxhxiHFx/3E0NJWw22pxiHGHGIcYcYhxiHFx/3FxiIcXGIO/X0uQoLhxhxiHGHGIcYcf9y/3FxiHGDadMbxizv9yiIcYcYcf9y/3Fx/3L/cYcYcTUJs772TIhxhxiHGHGIcYhxhxiHGHGIcYcf9yMptysHSNiHGHGIM99JtDC2hxhxiHGIcYcTntMbkSzv9xcf9y/3GHGDjWlbwpanGHGIcTEOMbECzv9xcYhxiHGHGIcYOR3RueIucYhxiHGHGIcYcYhxiHGHGHH/cv9xcf80TdG+si5xcYhxiHGHGHH/cv9xcS6JIBrHbf5xiHFx/3Fx/3L/cTlKVLu1q/9y/3FxiHGIcYM1RZtLumiHFxiE8/nCwGcYcYhxPA1ytvKNhxhxiHGDnd0boiLv9xhxiHGHGDi1Wb9KpohxhxiDVGWbLJpnH/cv9xcf9xcYhxhx/3I7K/S41AtxiHGIcXE+97i4CEeIcYhxKj4lGk0drocYcYhxhx/3L/cv9xg6ntG4YS5xiHGHGIcYcYhxiHGHGIcXH/cXH/cv9xhxhIn5yWBnGIcXH/cXGIhxM9vWsjQpcYhxiHE/ylm4Nab/cv9y/3GDcJXrMHoYcYcYcf9xcYhxP62VtVJqcYhxiHGHGIcYcYR8+cowaHFx/3FxM86zsEFMiHGHGDMfE7Dw7Ihxcf9xcYhxiHGHGDyP0bZwLocYcf9y/zkO+b7xBnL/cXH/cXGIcYcf9y/3FxiHGIcYcYhxhxiDXf0b0gLnGHGIcYhxhxiHE8z5W4MGpx/3L/cv8wAOGyAC5xhxhx/3L/MBDhsv8ecYcYcYOxDht+8ecf9xcYiHL/cYcYhxhx/3KIhxcf9xcYhxiHGHGHH/cv82oMO9Xzxy/3GHGHGIcSbjQBpSy/6HH/cv9xcYhxiHGHGIcYcYhxhxO9CCty99cf9xcYhxiHGHGIcXH/cXH/cv9xhxhxg/gyi3fNeHGHH/cv9xcf9y/3Fx/3FxiHGHGIcYhxPKEjtl7ccXH/cv9xcYiHFx/3L/cU5QrDr1cYhxiHGHGHGIhxcYhxiHGHEzl0u0eLRxhxhx/3L/cXGIhxcYiHFx/3L/cYcYcYhxiHGHGDADw7MNPHGIcYcYhxhxiHGIcXH/cj3DZLU8m3FxiHGIcTd3KL+I14cYhxiHFx/3FxiHGIcYcYcf9y/3FxiIcXGIhxcf9y/3GHGHGIcYg1BMO/+zyIcYcYcf9y/3Fx/3I0MR+23uCIcYhxhBwKwE9XGHGIcYcYhxhxiHGHGIcYcf9MwKxz9f9xhxhx/3L/cv9xhxiHGHE1JCO929xxhxiHGHFJ0KyC9YcYhxiHFx/3FxiHGIcXH/cXGIcYPHQjt4vchxiHGHGIcT6UI7Rr3HFxiIcYNOFBvh6+hxiHGHGDrTgrksfYhxiHE28UG7Dr5xhxiHE0CkawBrlxcf9y/3GHGHGDNZpbK2Wv9xcYhxiHGHGIcYcYhxhxiHGHGIcYcYhxiDYyQbzNvnGIcYcf9y/3L/cYcYhxcf9xcYiHFxiHE2SQW+tvqIcYcYg85SO3GtyHFx/3Fxg3BiO8+dyIcYcYcYiHL/cYcYhxhxhx/3L/cXGIg1/7+2EEBxhxiHGIcXE08+G9DB5xiHFx/3Fxg1BOG9+x6HGHH/cjayQbtNvohxcYhxiHGHGIcYcYhxhxiHGIcXGIhxcf9y/3GHGHGIcYhxcf9xPipbutWkcYhxiHGHGIcYcYMJM4tnzHcYiHFxiIcXGIhxcTDF2LZKJ4hxcf9y/3GHGHGIcYMRh5tveGhxiHGHGHH/cv9xcYhxiHE3TLqxw0WIhxcYiHL/cYcYhxg1yXmyRoZx/3L/cYP7+ltkBaiHFx/3L/cYcYcYg3Gdiw9ieIcYcYcYhxiHFx/3Fxg7jRq8cuVx/3L/cXGIcYhxhxhxMvJWsh2pcYhxhxhx/3L/cXGIcYhxhxiHGHGIcXH/cXH/PKNWulypiHGHGIcYMwiXswhohxiHGHGIcYcYhxhxiHE2qJewZ2j/cv9xcf9y/3FFEqze1f9xcf9xcYhxg/vmS1QZuHGIcYM4iCsId9iHGHGIcT7Zl7cmaHGHGIcYO09kubCbhxiHGHGIcYcYhxhxiD8I37z3IHGIcYcYhxhxhx/z0g6LrfF4cXGIcYhxhxiHE0yfaxRglxiHGINpB0vm+Lcf9y/3FxiDnEQbk7vocYhxcTIoVrLnqYcXH/cXGIcYhxcf835EG7G75xiHGHGHGINOmCvhZ9cXGIcYhxcf9y/3GHGHGIcYhxcf9y/3GD4FQbT6vocYcYhxiHFxiIcXH/cv8y3COxM9xxhxiHGHExjPa0gwlx/3Fx/3L/cXE7HSO34txxiHGHGIcXE7gnS4fYuHGIcXH/cXGIcYhxcf9xcYg5SLW8t0qHGIcYhxcf9yMWDTsa8scYcYhxhxiHGHGIcYcYhxhxiHGDGDdLOMi4cYcf9y/3FxiHGIcYcTtMVrqzqf9y/3L/cYcYTNKsUtVxiHFx/3L/cYcYcYhxhxiHGHGIMYHat44lcf9y/3FxiHGIcYcYcf9y/3FxiHGEjyrKDV/3L/cYcYcYNfuCvgR9iIcXH/cv9xcf9y/3Fx/3L/cXH/cjp0p7uLWIcYhxcf9xcYhxg9qhy7VeNxcf9xcYhxhxiHGHGHH/cv9xcYiHFxiHGIcYcYcYhxiHGHGHGIcYhxcf9y/3GHGHGIcYcYhxOhAzue/MiHFx/3Fxg7cGa5j5lxcYhxg7fbW6gkqIcYcYhxhxiHGHGIcYcYcf9y/3FxNld0vaiLcYhxiHEy6hWyJeqHGHGIcYcYhxhxiHGHGIcXH/cXGIcYhxg93rW4IUqIcXH/cjla4bilHnGHH/cv9xcf881NO4KyyHGHGHGIcYhxcf9xcYhxhxiHGHE9B0G0+L5xiHGHGIcYcYcf9yPBdBtei+hxhx/3KIhxcf9xcYhxhxiHGHE5gvi9fQeHGHGHGIcYhxcf9y/3Fx/3L/cYcXH/cXH/cjBiM7KtzIcYcYcYQrOs9MWHGHGHGIcYSLOslMVxhxiHGHGIcYcYcTGFZrOKmXGIcXH/cv9xhxg6W+G5pB7/cXH/cv9xcYhxiHFx/3Fxg32CyxN9NxhxiHGHGHGIcYhxcSFloBqqpf6HH/coiHFx/3Eo4iUaYt2ucYcYhxhxiHGHGHH/cv9y/3GHGHE+ONO1xyyIcXGIhxcYhxiHGHE4KEG5175xiHFx/3Fxgwifi3hgeIcYhxcf9xcYhxhxiHGHGIcYcYhxcf9xcYhxiHFxPrCStE9thxiHGHGCVnhBqah75x/3FxiHGIcT4RkrTubXGHGIcXH/cXH/cv9y/3GHGHH/coiHFx/zpedLuhi4iHL/cYMHGSsp5tcv9xcf9xcTMt4b7SHnFx/3L/cXGIcYhxcf9y/3GHGHGIcYcYcf9y/3FxiHGIcXH/cv9xhxhxiDPa07A1LHFxiHGIcXH/cv9xcf9y/zeN4btyHnFxiHGIcYcYcYhxhxiHGHGIcYcYg5GcW85jpxiIcXGIhxcYhxiHGDTd4b4iHnGHGIcYcYO8vTuDQscYcYhxiHFx/3L/cXH/cv9xcYhxiHGHEydzOxmMyIcYcYhxhxiHFx/3FxM3lBvoa+cYhxhxiHE1j2awgJmIcXH/cv9xcf9y/3FxiHGIcYcYcYhxhxiHGDx1jb6Kcocf9y/3FxN7B2vk+JiIcXGIcYhxhxhxiHGEvkrGG1cYcYhxhxTuSsMbVx/3FxiHFD9KzgtYcYcYhxhI9KygtYhxiHFxMv7hsBEe/3L/cXGIcYhxg9MWi5zpdxhxhxiHGIcXGIhxcYhxiHGHGHH/coO2kzt5bMcXGIcYhxhxhxiHGIcXGIM1N2s7yJ/3GHGHGIcYcYcYhxiHGHGDZI+rLHBXH/cv9xcf9y/3FxiHE1qRewZuiHFx/3FxiHGDuKQbZ1vnL/cXH/cv9xcYMWols6Xahxhxhx/3L/N6pBu1W+cYcYhxiHFxiEpVrHqlcYcYcYhxg/tXa2SomHFx/3L/cYcYcYcUhlrImlcXGIcYcf9yiIcXGIcYhxhxhxiHGIcXGIcYhxhxiDvWdrspiYhxiHGHGHGIcYcYhxhxhxiHGIcXH/cv9xcf9y/3FxiHGIcXGIhFlazWpYcYhxhxOvszuATMcXGIcYhxhxhxiHGIcXGIcYOEtBurS+hx/3KIhxM10lsbLahxcf9y/3Fx/3L/cXGIcYMtaSsTltiHGHGHH/cv9y/3GHGHGIcYcYhxcf9xcYhxhxg2F5K86G1xcf9xcYhxhxiHGHGIcXH/cXGIcYcYhxhxiHFx/3FxiHGHGIcYcYM9MLtTz0hxhxiDWx8b1ODnGHGIcTV5hL6Ge3FxiHGIcYcYcYhxhxhx/z/XkrQobXGHGIcYcYcYhxiHFx/zocdrzjiYcYhxhxiHGHE9KJK1121xiHGHGIcYcYcYhxhxiHGHGIcXH/cv9xcf9y/3FxgyUyezvNhxhx/3L/cv9xhxOcgLvzf0iHGHGHGIcYg+36u7IFSHGHGIcYcYhxhxiHGDO+drJRiXGHGIcYhxcYhxiHGHGHGIcYcYhxhxhx/3I6xSe7OtiHH/coiHL/cYcYhxcf9y/3Fx/3L/cXGIMLnVtVYqhxiHFxOw2EufJ7/3GHGHGIcYR3asqJVxhxhxiHGHGDxthLiSe4hxcYiDKQQ7J/vIhxhxiHGHGHGIcYhxcYhxiHGHGHGIcYcYcf9yiIcXH/cv9xcYhxiHGHGHGIcXH/cXEkMiYard2ecYcYcYhxhxiHGHGIcXH/cTRDhrHMeYcXH/cv9xcTMLkr/0bXH/cv9xcYhxiHGHGHGIcT7zhrcMeYcYhxcf9xcYhxhxhxiHGIcTZrkr2UbYhxiHFx/3L/cXGIcTLkhrIreXFxiHGHGIcYcYcYhxiHFxiHE2skO9TbyIcYcYhxcf9y/3Fx/3L/cXGIcYhxcYiHFxiHGHGIcYcYhxhxhxiHGHGIcYcYcYhxhxiHGHGHH/coiD018bbKDohxcYiHFxiHGIcXH/cv9xcf9y/3L/cYcTROQb2xvnGHGHGIcYcYhxhxhx/3KIhxcYhxiHFx/3L/cXH/cv9y/3GDjckrsjbYcYcYhxhxiHGHGHH/MCR6ueuFiHGIcYPtXxtSoO/3L/cv9xN2YpsKnWiHFx/3FxNwbxu/kOhx/3L/cje+QbpBvocYcYhxiHFx/3L/cXGIcYRmesyYWIcYhxg6Ooa7xXlxiHFxiHGIcYcYcYhxcf9xcT7LNbY0yocYhxhxiHGHE5DpK58W1xiHGHGHGIcYcYhxcf9xcYhxhxhxiHGIcXGIcYhxcf9xNMbxvzkO/3FxiHGHGIcXH/cXGIcYcYhxcf9y/3Fx/3L/cXGIcYcYhxhxMQfxsAkOcv9xcf9y/3FxiHGDzOkrYxbXFxiHGHGDvNNboyyv9xcYhxhxiHGHGHGIcYcYhxg8H5K34G2HGIcYcYcYhxhxiHFx/3L/cXGIcYhxhxhxhx/3L/cv9xcf9y/3FxiHE7Dnq98YX/cv9xhxhxhxiHGIcXH/cv9xcYhxhxiHGHGHGIcYM5eItHh3/3KIhxcYhxiHFx/3L/cXGIcYhxcYiHL/cYcYcYMOCKuC91iHGHGHGIcYcYhxhxhxiHGHGIcYcT6w87VPDHGIcYcYNpCivW9diHGHGIcXH/cXE5UFG5r67/cv9xhxhxhx/3KIhxcYiHL/cYcYcYhxcTaplL1Wa3GIcYcYhxhxhxiHGHGIcYcYcYhxhxhxiHGHGIcYcYMr8fuVDgiHFx/3L/cXGIcYhxcYiHL/cYcYPTNFt8y6cYcYhxcf9y/3FxiHGIcXH/cv9xcYhxhxiHGHGHGIcYcYhxhxhxiHGHGDqKQ7l1vIcXH/cv9xcf9y/3L/cYcYcYcYhxiHFxiHGIcXGIhy/3GHGHGIcYcYcYhxPhaWt+lphxiHFxiIcv9xhxhxiHFx/3E+ppa3WWlxiHGHGHGIcYcYcYhxhxiHFx/3FxiHFx/3FxiHGHGHGIcYhxcYgml8Mah4POhxhxiHGIcXGIcYhxcYhxiDgcObDzxv9xcYhxhxhx/3KIhxcYhxiHFxiIcv9xhxhxiHFx/3L/cXH/cv9xcYhxhxhxNrHrsl4UcYiHFxiHGHGIcYcYcYhxhxPSSitdtdcYhxhxhxiHGHEzFpiz+WeHGHGHGIcYcYcYhxhBKaweZYhxhxiHGHGHGIcYcYcYNFJRvq2uhxiHGHGIcYcYcYhxcTZiUbudrocYcYcYhxhxiHFx/3L/cXGDl387qIDIcv9xcf9yQ0ms62WIcYcYhxhxhxiHFx/3FxiHGHGHGIcYcYhxhxhxiDN9lrOSaYhxhxhxhPWawqZXGIcYcYcYhxhxOZWiuWpdcYcYhxhxiHFx/3L/cXE/10e2KLhxiHGIcTBSpLS9W4cYhxhxhxiHFx/3FxiHGHGHGIcYcYhxcf9y/3FxiHGHGIcYcYcYhxhxQ5ms5mWHGHGIcXH/cv9xcYhxhxiHGHGHGIcYcYcUGprAZlhxhxiHGHGIcXH/cXGHGIcYhxcYhxhxiHGHGHGIcYcYO/7rvQEUcXGIcYhxcYhxiEXJrNNlhxiHFx/3L/cXFJyayDZYcYcf9yiINHRNtpuyhxhxhxiHGHGIcXH/cv9xcYhxhxOK3xulIOhxiHFxRumssWWIcXH/cXGIcYcYcYhxhxhxiHGHGIcYcYcYcYhxiHFxiHGHGIcYcYcYMgiisQhdiHGHGHGIcYcYMyiiv9ddcv9xhxhxhx/3KIhxcYhxhxiHGHGHGIcXH/cXGIcXFKGqx+VYhxcf9xcYhxhxhxiHGHGIcXH/ckYqrL1ViHGHGIcXH/P8tNuzSycYhxcf9xcYhxcf9xcYhxcf9xcYhxhxhxiHGHGIcUdKrKtVhy/3GHGHGHGIcYcYhxT0qsK1VxiHFx/3L/cXGIcYcYhxhxhxiHGHGHGIcXH/cXGIcXH/cv9xQ2qs+VX/cXGIcXH/cT0EU7b7rHGIcYcYcYhxhxiHFxiIcv9xhxhxhxiHGHGDLu87IhDIhxhxiHFx/3L/cXGIcYcYhxcf9xcYcYhxiHL/cYcYcYhxcf9xcYcYhxOaRVu1uqhxhxhxiHFx/3Fxhx/3L/cv9xcYhxiHFxiHGIcXE/RVGyuq5xiHGHGHGIcTp1VbqKqnGIcYcYcYhxcf9xcYhxcf9xcYhxcf9xcYhxcT0RCLnu9/9y/3Fx/3KIhxcYhxiHFxiHGIcXGIcYhxcYhxhxiHGHGHGIcYcYcYhxhxhxiHFx/3Fxg+PKS2w1uHGIcXGIcYcYg3wAK8P/2IcXH/cv89tlO3SayIcYcYcYhxcf9y/3FxiHGHGIcYcYcYcYhxhxiHGHGHGHGIcYP26mtpFZcYcYcYhxhxiHFxiHGIcXH/cv9y/3GHFx/3FxiHFx/3FxiHFx/3FxiHFx/3FxhGK6zNRf9y/3FxiHGIcXGIcYcYhxcf9xcYcYhxhxiHGHE44bi/Hkf/cXGIcYM8ECvz79cYcYcYhxhxiHFxiHGHGCaXGBq3jn6IcYhxhxcf9xcYhxhxhxgxdrq3mUWHGIcYcYcYhxcf9y/3FxiHGHGIcXH/cv9xcYhxhxhxiHGHGHGIcYcTaCArx9/YcYcYhxhxhxiHFx/3L/cXGIcYcU6LrDdFcf9y/3FxiDERtLP+S3GHGIcTO/V7JQqHFx/3L/cXGIcYcYhxcf9y/3FxiHE1WlO+payHGHGIcYcYcYhxcf9y/3FxiHGHGIcYcXH/cXGIcYcYcYhxhxhxiHGHGHGIcYcYcYcf9yiIcv9xhxhxhxiHGHGHGIcYcYcYhxhxhxiHFx/3I5uga7RflxiHGIcXH/cv9y/3FxOioev9XhcYcYcYhxPKO0uFxLhxiHFx/3L/cXGIcYcYhxcYhxiHFxiHGIcXGIcYcYhxhxhxhxiHGHGIcXGIcUAcrB81cYhxhxiHGHGDl8U7qDrHGIcXGIhy/3FxiHGIcXGIcYcYhxcf9y/3FxiHGHGHGIN4QCvHv9iHFx/3L/cXGIcYcYhxcYhxiHFxiHGIcXGDO1tLFaS4hy/3GHFx/3FxiHFx/3L/cXGIcYcYhxcf9y/3FxiHFx/3FxiHFxP/kEtAb7hxiHFxgxQnu3zYSHFxiHGIcXH/cv9y/3FxiHGIcv8v+jYaEVyehxiHGHE3h7S8eEtxcYhxhxhxiHGHGHEwZGW0q5qHGHGIcXGIcYcYhxg0/lOwEayIcYhxPqsEtlT7iHGHGIcYcXH/cXGIcYcYcYhxcf9y/3FxiHGHGHGIcYcYcYhxcf9y/3EwZci3qjeIcXH/cv9xcYhCzKwENYcYhxhxMwMWsQ3pcXH/cv9y/3FxiHGHGIcYcXH/cXGIcXH/NzBjvc+ciHL/cYOrlRuEaucYhxcf9y/3FxiHGHGIcXGIcYcYhxhxhxhx/3KIcYhxcYhxhxiHGHGHGHGIcYcYcYhxcf829gK9Cf2HGHGHGIcYcYcYcf9yiHGIcXGIcYhxcYhxhxiHFxiHE9e7S3hEuIcXGIcYhxcYhxgyQHe0z4iHGHGIcXH/cv9xcYhxhxhxiHFx/3L/cXGIcYcYcYhxNWpRvJWucXGIcYcYN6cCu1j9cYcYhxcYiHL/cXH/coiHFxiHGHGHGIcYcYPWJjt52c/3FxiHGDw1srfKTXGIhy/3GHFx/3FxhxiHGHGIcXH/cv9y/3FxiHGHGIcXH/cv9y/3FxiHGHGIcXH/cv9y/3FxiHGHGIcXGIcTnFsrk6TXGHGIcXGIcYhxcYhxhxiHFxiHGIcTqDY7l8nHGIcYcYcYhxhxhxhxiHGHGHGIcXGIcYhxcf9yM40+t4LBiHGIcXGIcYcYhxcf9y/3L/cXGIcYcYhxcf9y/3L/cXGIcYcYhxcYhxiHL/cYcYcYcYhxhxhxhxiHGHGIcXGIcYcYhxcYhxiHFxiHGHGHGINTeyvshNhxcf9y/zrW7LA5E3H/cv9xcYhxhxhxhx/3KIcYhxcYhxhxiHFxPnMUtYzrhxhxiHFxiHGIcXGIcYcYcYhxhxhxhxiHGHGHGIcXH/cv9xcYhxcf9y/3E3GLK8502HGIcXH/cv9xcYhxcf9xcYcYhxhxhxNyxRutOucYcYcYhxMjxRsNOuiHFx/3L/cv9xcYhxhxiHFx/3L/cv9xcYhxhxhxiHGDSKAr91/YhxhxhxiHFx/3L/cv9xcYhxhxOm7sv5ETcf9y/3FxiHGHGHGHGIcYcYcYhxhxhxhxiHGHGHGHGIcYcYcYhxcUderJoVcXGIcXH/cv9xcYhxcf9y/3FxiHGHGHGIcYcYcYcYhxhxhxhxiHGHGHGIcXH/cv9y/3FxiHGHGIcXGIcYhy/3GHFx/3FxhxiHGHGIcXGIcYcYhxcYhxhxiHFxiHGIcXGIcYcYcYhxhxhxhxiHGHGHGHGIcYcYcYhxcYhArqwWFXFxiHGHGIcXGIcYcYSK6spRWIcYcYgzMDi038eHGIcYcYcYcYhxhxhxhxiDX6sr4FTXGIcYcYcYhxhxcf9xcYhxMZ1RsXKuiHFxiHGHGIcXGIcYhy/3GHFx/3L/cXGIcYcYcYhxcf9y/3L/cXGIcYcYhxcYg8rAK2U/1xcYhxhxiHFxiHGIcXGIcYcYcYcf9yiHGIcv9xhxhxhxiHFx/3L/cXGIcXH/cv9xcYhxcf9y/3FxiHFx/3FxhxiHGHGHGIcXGIcYhxcYhxhxhxiHFxiHGIOU0CurL9hxhxiHGHGHGHGIcYcYcYcYhxhxhxhxiHGHGHGHGIcYcYcYN7gmvkfZcf9y/3L/cXGIcYcYcYhxcYhxiHFxiHGHGHGIcXH/cv9y/3FxiHGHGHGIcYcYcYcYhxcf9y/3Fxhx/3KIcYhxcYhxhxiHFxiHGHGHGIcYcYcYcYhxhxhxhxiHGHFx/3FxiHFx/3L/cXGIcXH/cv9xcYhxcf9y/3FxiHFx/3L/cXGIcXH/cv9xcYhxcf9y/3Fxhx/3KIhy/3Fx/3KIhy/3FxiHGHGIcXGIcYcYhxcYhxhxiHFxiHGHGHGIcYcYcYcYhxcf9y/3Fxhx/3KIcYhxcYhxhxhxiHGHFx/3Fxhx/3KIcYhxcYhxhxhxiHFxiHGITL+sZAWHFx/3FxgwbEq4o7WIcXH/coiHL/cYcXH/cv9xcYhxcf9y/3L/cTmvUblQrocYhxcYhxg1v1G+QK7/cYcYcYcYhxcYhxiHFxiHGHGHGIcT1/FLaA63Fx/3KIhy/3GHFx/3L/cXGIcXGIhy/3FxiHGHGIcXGIcYcYcYhxcf9yiIcXGIRwC8v/SHGHGIcYcUwAvF/0hxcYhxhxiHFxiHGHGHGIcYcXH/cXGHH/cohxhxiHGHFx/3L/cXGIcYcYcYcYhxhxhxhxiHFx/3L/OuBzuh+MhxhxiHFx/3L/cv9xcYhxcf9y/3E3cGG7j55x/3L/cXGHH/cohxiHFxiHGHGHGHH/cohxhxiHFxiHGHGIM6Bhv1+ecYcYcYhxcf9y/3L/cXGIcYcYcYcYhxhxhxMsBhvz+ecYcXH/cXGHH/cohxhxiHFx/zZBEr2+7XGIcXGIhy/3FxiHGHGHGDq05rtLGXFx/3L/cXGIcXH/cv9y/3FxiHFGgLy39HGIcXGIcYcYhxcYhxhxhxiHGHGHGHGHGIcYcYcYcYhxhxhxhxiHFx/3L/cv9xcYhxhxhxhxiHGHFx/3FxiHFxiHGHGIcXH/cv9yNr8vtFDQhxhxhxhxiHGHFx/3FxhxiDVSEr6t7YhxcYhxhxhxiHFx/3L/cv9xcYhxhxhxhxiHFx/3L/cv9xcYhxhxhxhxiHGHGHGHGIcXGIcYhy/3Fx/3KIhy/3FxiHGHGHGIcXGIcYcYhxO9PCuCw9hxiHFxiHGIcv9xcYhxhxiHL/cYcXH/cv9xcYhxcf9y/3FxhxiHGHGHGIPnfUt4griHFx/3L/cv9xcYhxcTJTErC87YcYhxhxhxiHFxiHGHGHGIcYcXH/cv9xcYhxcf9y/3L/cXGIcYcYcYM9TCsDs9hxhxiDVyYb2NnnGIcv9xcYhxhxiHL/cYcXH/cv9xcYOvjUuwcr/3GHFx/3L/cTBFwrPKPYcYcYhxcYhxhxiHFxiHGHGHGHGIcYcXH/cXFCYbz55IcYcYMjQSsNvtcYcXH/cXGHGIcYcYcYcYhxcYhxNuJhux2ecXGIcYcYhy/3GHFx/3L/cXGHH/cogzhBK/e+1xcYhxhxiHL/cYcXH/cv9xcYhxcYhxiHFxiHFxiIcv9xcYhxhxhxhxiHGHFx/3L/cXGIcYcYcYcYcf9yiEahvMXkiHFxiHGD9dhbaieocYcYhxcYhxhxiHFxiHGHGHGHGIcYcYcYcYcYMgfCsQk9hxiHFxiHGIcv9xcYhxhxhxiHFxiHGHE1R8K+uD2IcYcYhxcYhxhxhxhxiHFx/3L/cv9xcYhxcf9y/znDYbo8nohxhxcf9xcT61ErRK7YcYcYhy/3GHFx/3FxhxiHFx/3L/cv9xcYhxcf9y/3L/IjJhGr3Z7nH/cv9xcYPV7UuKEr/3Fx/3KIcYcYhxcYhxhxg9RhK1ue1xcf9y/3L/cXGIcYcYcYcYhxcYhxhxiHFxiHGHGHGHGIcXH/cv9y/3FxQzK83NRyiHGHGIcXGIcYcYcYhxcYhxhxhxiHFxiERCvOvUiHL/cXH/cohxiHFxiHFx/3L/cXGHGIcYcYcYcYhxcYhxhxiHFxiHFx/3L/cXGHE/FxKz6O2HGHGIcXH/cv9y/3L/cXGIcYcYcYcYhxP0cSs7jthy/3FxiHGHGHGHGIcXH/coiHL/cXGIcYcYcYcYhxcf9yiIcv9xcYhxhxhxhxiHFxiHGHGIcXGDtKwre1PXFxhxiHGHGHGHGDc1YbvKnocYcYhy/3Fx/3KIcYhxcYhxcf9y/3L/cXGIcXH/cv9y/3FxiHEzvaezUliHGIcv9xcYhxMvrCsBU9cXGIcYcYcYcYhxcYhxhxiHFxiHFx/3L/cv9xcYgwpWGyap5xhxhxiHGHGHGHGHGIcYcYcYcYcYhxcf9y/3L/cXGHGIcYcYcYcYhxcf821WG9Kp6IcXGIcXH/cv9y/3FxiHFx/3L/cv9xcYhxcYhxhxiHFxiHGHGHGHGIcXGIcYcYcYRwO8v8SIcYcYcYhxcYhxhxhxhxiHGHFx/3L/cXGHGIcYcYcYcYcYhxhxhxhxhxiHGD1pErWW7XFxhxiHGHGHGHGIcXGIPYkStnbtiHFxiHGHGHGHGIcXGIcYcYhxcYhxcf9y/3L/cXGIcXGDdQg7yvfHGIcYcXH/cXGHGE1DvEvEcYcYcYQlO8+sRxcf9yiIcv9xcYhxhxhxhxhxiHGHFx/3FxhxiHFxiHGHGHGIcXH/cohxhxiHFxiHGHGHGHGIcXGIcYcYcYhxcYhxhxhxhxiHFx/3KIcYhy/3Fx/3KIcYcYhxcYhxcf9y/3L/cXGIcXH/cv9y/3FxhxiHGHGHGHGIcXGIcYcYcYcYhxcYhxhxOwi3u/dIhxiHFx/3KIcYhxcYcf9yg0GxK+5O2HL/cYcXGIcYhy/3FxiHGHGHGHGIcXGIcYcYcYhy/3GHFx/3L/cv9xPl6VtqFqcv9xcYhxhxcf9y/3FxiHFxiHGHGIcv9xcf9yiHGHGIcXGIcXH/cv9y/3FxiHFxSOO8kcSHGIcv9xcTnLErk07YcYhxcYhxcf9y/3L/cXGIcXGIcYcUzzvFDEhxcYhxg3BIO8+3xxcf9yiHGHGIcXGIcYcUwEvF+0cYcYhxcf9yiIcv9xcYhxcYhxiHL/cXGIcXH/cv9y/3Fxhx/3KIcYcYcYhy/3GHFx/3L/cXGHGIcXH/coiHL/cXGIcXH/coiHL/cXGIcYcXH/cv9xcYcf9yiHGHGHGHE1iGG8d55xcYhxiHFxhx/3KIcYcYcYhxcYQFS8G7RxhxhxhxiHGHFx/3L/cXGHE1uGG8R55xcf9y/3FxgxyGGxR56HFx/3L/cXGHGIcYcYcYcYcYhxcYhxhxhxhxiHFxiHGHGHGHGIcXH/cohxhxiHFxiHFx/3L/cv9xcYcYhxhxhxhxhxiHFxiHGHGHGHGIcXH/cohxhxiHFxiHFx/3L/cv9y/3FxiHGHFx/3L/cXGHGIcYcXH/cv9xcYcYhxhxcf9y/3FxhxiHGHFx/3L/cv9xcYhxcf9yiHGIcXGHGIcYcYcYcYMk4SsMHtcXH/cv9y/3FxN3H0vY4LhxhxiHFxiHGHGHGIcv83KIO913yHGIcv9xcYNrlhvEaehxhxiDoHpbv4WnGHGIcXGIcYcYcYN9lhuyaehxcYhxhxiHFxiHFxiHGHGHGIcXGIcYcYcYcYcYhxcYhxhxhxiHFxiHFxiHGHGIcXGHH/cohxhxhxiHFxiHFx/3L/cv9y/3FxiHGHFx/3L/cv9xcYhxcYhxhxhxiHFxiHGHFx/3L/cXGHGIcYcXH/cv9y/3FxiHFxiHGHGHGIcv9xcf9yiHGHGHGIcXGIcYcYcYcYcYhxcYhxhxhxhxiHFxiHGHGHGHGHGIcXGIcYcYcYcYhxcYhxhxcf9xcYcYhxcYhxhxhxhxiHL/cYcXH/cv9y/3FxhxiHGHFx/3L/cv9xcYhxcYhxhxhxhxiHFxiHGHGHGHGHGIcXH/cohxhxiHL/cXGIcYcYcYcYcYhxcYhxhxhxhxhxiHFx/3KIcYcYhy/3FxiHGHGHGHGHGIcXGIcYcYcTxLYba0nohxcYhxhxhxg52Be9J+iIcv9xcYhxcYhxhxhxg661u+FKRxcf9yiHGHGHGIcUvFvGOkcXH/coiHL/cXGHH/cohxhxhxhxiHL/cYcXH/coiHL/cXGIcXGIcYcYcYhy/3FxiHGHGHGHGHGIcXGIcYcYOaNEu1y7cYhxhxhxhxhxiHFxiHGHGHGHGHGIcXGIcYcYcYcYcYhxcYNbT5slsGcYcXH/cXGHGHGDqq9LtVC/9xcYcYhxhxcf9yiIcv9xcYhxcYhxhxhxiHL/cXGIcYcYcYcYcYcYgy2NKxNy1xhxiHFxhxiHGHGHFx/3FxhxiHFxiHGHGHGHGHGIcXGIcYcYcYcYcYhxcYhxcf9y/3L/cXExv4OyUHyHGHGHGHGIcXGIcXGIcYcYhy/3FxiD/MYbMznnGHGHGIcXGHGIcYcYcYcTVE3LTLI3GIcXGIcYcYcYcYhxcYhxNkEnsM7Y/3KIcYcXH/cv9xcYcYhxcf9yiHGHE1wyK9PN1xiHGHFx/3L/cv9xcYcYhxcYhxhxhxhxiHFxiHFx/3KIcYhy/3FxiHFxiHGHGHGHGIcv9xhxcYhxhxhxhxiHFxiHGHFx/3L/cv9xcYcYhxhxcYhxhxiHFxhxiHGHFxQda88pRy/3FxhxiHFxiHGHGHGHGIcXGE7WvEKUiHGHGHGHGHGIcXH/cohxhxhxhxiHFxiHFx/3KIcYhy/3FxiHFxiHGHGHGHGHGIcXGIcYMQzSswQt/3FxhxiDwOYbfxnv9yiIcv9xcYcYhxhxcf9yiIckEXvA+EhxiHGHFx/3L/cv9y/3FxiHFxiHGHFxQCe8DoRxcYcYhxcYhxhxhxhxhxiHL/cXH/cohxO4m1unZKiHFxiHGHGHGIcv9xcYhxcf9yiHGHGIcv9xcYhxcf9yiHGHE2+Ce/B9hxhxhxhxiHFxiD2uYbVRnnGHGHGHGHGIcXGIcXH/cohxiHL/cXGIcXGIcYcYcYcYcYcYhxcYhxhxhxhxhxhxiHFxiHGHFx/3L/cv9xcYcYhxcYhxhxhxhxhxiHFxiHFxiHGHGHGHGIOz7SuMEtcYcYcYcYcYcYcYhxcf9yiHGHGHGHGIcv9xcYhxhxhxhxhxhxiHL/cYcXGIcYcYN2aTvZlsiHFxiHGHGHGHGHGIcv9xcf9yiHGHGHGHGHGIcXGIcYcXH/cv9y/3L/cXGIcXGIcXH/cohxiHL/cXGIcXGIcYcXH/cv9y/3FxhxiHFx/3KIcYcYcYcYhxcYcYhxhxhxhxhxhxhxiHFxiHGHFx/3L/cv9xRfe80ISIcXGIcYcXH/cv9y/3FxhxiHFxiHGHGDgAcbr/jnGHGHGIcXGIcYcYcYcYcYcYhxcYhxcYhxhxhxhxhxiHFxiHFx/3KIcYcYcYhxcYcYhxhxcYhxN1Iasb3liHGHGHGIcv9xcYhxcYhxhxSji8fHRxhxiHFxhx/3KIcYcXH/cv9xcYcYcYhxhxcYhxhxhxhxhxiHFxiHFxiHGHGHE5agW7lfqHFxiHGHGHGHGHGHGIcXGIcXGIcYcYcYcYcYhxcYhxcYhxhxNOBxvh+OhxhxiHFxiHFxiHGHGHGHGIcv9xcYhxcYQ4i853RxhxhxhxhxiHFxiHFxiHGHGHGHGHGIcXGIcXE4UuK7rR3/cv9y/3FxhxiHFxiHGHFx/3KIhy/3FxhxiHFxiHGHFx/3L/cv9y/3FxhxiHFxiHGHGHFx/3FxhxhxiHFxiHFxiHGHGHGHGHGIcXGHGIcYcXH/cohxiHL/cXGHGIcXGIcYcYcYcYcYcYcYhxcYhxcf9yiHGHGHGHGIcXGIcXGIcXH/cohxiHL/cXGHGIcXGIcYcTCuBbRh+nGHGIcXGIcXH/cohxhxTvi8MHSHFxhxiHFxiHGHGHGHGHGHGHGIcXGIcXGIcYcYcYcYcYcYhxcYhxcYhxhxhxcf9xcYcYcYhxcYhxcYhxhxhxhxhxhxiHFxiHFxiHGHFx/3L/cv9y/3FxhxiHFxiHGHFx/3L/cv9y/3FxhxiHL/cYcXGIcYcYcYcYcYcYhy/3FxiHGHFxiHGHGHGIcv9GWbzKZHGIcYcXGIcYcTiycbpNjocYcYhxcYhxcYhxhxcf9y/3L/cXGHGHGIcXGIcYcXGIcYcYcYhy/3FxhxiHGHFxiHGHGHGHGHGHGIcXGHGIcYcXH/cohxhxhxiHFxhxiHFxiHGHFx/3KIcYhy/3FxhxiHFxiHFx/3KIcYcYcYcYhxcYcYhxcYhxhxhxcf9y/3L/cXGHGIcv9xcYhxhxcf9y/3KIhy/3FxhxiHFxiHFxiHGHGHFx/3FxhxhxiHL/cXGIcYcXH/cohxhxhA2bwTZHL/cXGIcXGIcXGIcYcYcYcYcYcYhxcYcYhxcf9yiHGHGHGHGHGHGHGIcXGIcXGIcYcYcYcYcYcYcYcYhxcYhxcYhxhxcf9y/3L/cv9y/3FxhxiHFxiHFx/3KIcYcYcYcYcYhy/3FxiHFxiHGHFxiHGHGHGIcv9xcYcYhxcYhxhxcYhxhxhxhxhxiHFxhxiHFxiHGHFx/3L/cv9y/3L/cXGHGHGIcXGIcYcXGIcYcYcYcYcYhy/3FxiHFxiHFx/3KIcYcYcYcYcYhy/3FxiHFxiHFx/3KIcYcYcYcYcYhy/3FxiHFxiHFx/3KIcYcYcYcYcYhy/3FxiHFxiHFxiHGHGHGHGHGHGHGIcXGHGIcXGIcYcYcXH/cv9y/3L/cXGEKKvAhUiHFxiHFxiHGHGHGHFx/3FxhxhxhxiHFxiHFxiHGHFx/3KIcYcYcYhy/3FxiHL/cXH/cohxcf9yiHGHGHGHGIcv9xcYhy/3Fx/3KIcXH/cohxhxhxhxiHL/cXGIcXGIcXGIcYcXGIcYcYcYcYhxcYcYhxcYhxcYhxcf9yiHGHGHGHGHGIcXGHGIcXGIcXGIcYcYcYcYcYcYcYcYcYhxcYhxcYhxcYhxhxhxhxhxhxhxhxhxiHFxiHFxiHGHFxiHGHGHGHGHGHGINQEyvv7NhxcYhxcYhxhxhxcf9y/3L/cv9y/3FxhxiHFxiHFxiHFxiHGHGHGHGHGHGHGHGIcXGHGIcXGIcYcXGIcYcYcYcYcYcYcYhxcYcYhxcYhxcYhxhxhxcf9y/3L/cv9xcYcYcYhxcYhxcYhxcYhxhxcf9y/3L/cv9y/3L/cXGHGIcXGHGIcYcXGIPKZxt1mO/3L/cv9y/3L/cv9xcYcYhxcYcYhxhxcYhxhxcf9yiHGHGHGIcv9xcYcYhxcYhxcYhxcYhxhxhxhxhxhxhxhxhxiHL/cXGIcXGIcXGIcYcYcXH/cv9y/3L/cv9xcYcYcYhxcYhxcYhxcYhxhxcf9yiHGHGHGHGIcv9xcYcYhxcYhxcYhxhxcYhxhxhxhxhxhxhxhxiHL/cXGIcXGIcXGIcXH/cohxhxhxhxhxhxhxhxiHFxhxiHFxiHFxiHGHFx/3KIcYcYcYcYcYcYhxcYcYhxcYcYhxhxcYhxhxcYhxhxhxg/ozK0XM2Icv9xcYcYhxcYhxcYgw53GzKI6IcYcYcTDjMrMszf9xcYcYcYcYhxcYcYhxcYhxhxcYg6CHG5947/cohxhxhxhxiHL/cXGHGIcXGHGIcXGIcYcXGIcYcYcXH/cv9y/3L/cXGHGHGHGIcXGHGIcXGIcYcXGIcYcXH/cohxhxhxhxhxiHL/cXGHGIcXGHGIcXH/cohxcYhxhxhxhxcf9y/3L/cv9xcYcYcYhy/3FxiHFxiHFxiHFxiHGHGHFx/3L/cohxhxiHL/cXGHGHGIcXGHGIcXGIcYcXGIcYcXGIcYcYcYcYcYcYcYcYhy/3FxhxiHFxiHFxiHFxiHGHFx/3KIcYcYcYcYcYcYcYcYcYhxcYcYhxcYhy/3GHFxiHFxiHGHGHFx/3L/cv9y/3L/cv9y/3FxhxhxiHFxhxiHFxiHFxiHFxiHGHFx/3KIcYcYcYcYcYcYcYcYhy/3FxhxiHFxhxiHFxiHGHFxiHGHFxiHGHGHGHGHGHGHGHGHGHGIcv9xcYcYhxcYhxcYhxcYhxhxcYhxhxcf9yiHGHGHGHGHGHGIcv9xcYcYcYhxcYhxcYcYhxhxcYhxcf9yiHGHFx/3KIcYcYcYcYcYcYhy/3FxhxiHL/cXGIcXGHGIcXH/cohxcYhxhxcf9yiHGHGHGHGHGHGHGHGHGHGIcXGHGHGIcXGIcXGIcUktvI0kcXGIcXH/cohxhxcf9yiHGHGHGHGHGHGHGIcv9xcYcYcYhxcYcYhxcYhxRU28yyRxcYhxcf9yiHGHFxiHGHGHGHGHGHGHGHGHGHGHGHGIcv9xcYcYhxcYcYhxcYhxcYhxhxcYhxhxcYhxhxhxcf9yiHGHGHGHGDjqcboVjocv9xcYcYcYhy/3FxiHL/cXGINgbyvvkNiHFxiHGHFxiHGHGHFx/3KIcYcYcYcYcYcYcYcYcYhy/3FxhxhxiHFxhxiHFxiHL/cXGIcXH/cohxcYhxhxcYhxhxhxcf9yiHGHGHGHGHGHGHGHGHGIcv9xcYcYcYhxNsSzvjtMhxiHFxiHFxiHFx/3KIcXGIcYcXH/cohxhxhxcf9yiHGHGHGDa7cbxEjnGHGHGIcv9xcYcYcYhy/3FxhxiHFxiHI7lbO4akyIcXGIcYcXGIcXH/cohxhxcYhxhxhxhxcf9yiHGHGHGHGHGHGHGIcv9xcYcYcYcYhy/3FxhxiHFxhxiHFxiHFxiHFxiHFxiHFxiHGHFxiHGHFxiHGHFx/3KIcYcYcYcYcYcXH/cv9y/3L/cv9xcYcYcYcYcYcYhy/3FxhxhxiHFxhxiHFxhxiHFxiHFxiHFxiHFxiHFxiHGHFxiHGHFxiHGHFx/3KIcYcYcXH/cohxhxhxhxhxhxhxhxhxhxhxhxhxiHL/cv9xcYcYcYhy/3FxhxiHFxhxiHFxhxiHFxiHFxhxiHFxiHFx/3KIcXGIcXGIcYcXGIcYcXGIcYcYcXGIcYcYcYcXH/cohxhxhxhxhxhxhxhxhxhxhxhxhxhxhxhxhxhxiHL/cXGHGHGIcv9xcYcYhy/3FxhxiHFxhxiHFxiHL/cXGIcXGIcXGIcXGIcXE9G/K15A1xcYhxcYhxhxcYhxhxcYhxhxcYhxhxcf9yiHGHGHFxiHGHGHGHFx/3KIcYcYcYcYcYcYcYcYcXH/cv9y/3L/cv9y/3FxhxhxhxhxhxhxhxhxiHL/cv9xcYcYcYcYhxcYcYcYhy/3FxhxiHL/cXGHGIcXGHGIcXGHGIcXGHGIcXGHGIcXGIcXGIcXGHGIcXGIcXGIcXGIcXGIcXGIcXGIcXGIcYcXGIcXGIcXGIcYcXGIcYcXGIcXGIcYcXGIcYcXGIcYcXH/cohxhxcYhxhxhxcYhxhxcf9yiHGHGHFxg5DjK58c1xhxcYhxhxhxhxcf9yiHGHGHGHFx/3KIcYcYcYcYcXH/cv9yiHGHGHGHGHGHGHFx/3L/cohxhxhxhxhxhxhxhxhxhxcf9yPA9xtvCO/3KIcYcYcYcYcYcYcYcYcYcYcYcYcYcYcYcYcYOD9xusCOcYcYcYcYcXH/cv9y/3L/cv9y/3L/cv9y/3L/cv9y/3L/cv9y/3L/cv9y/3KIcYcYcYcYcYcYcYcYcYcYcYcUHPvAQEcYcYcYcYcYcYcYcYcYcYcYcYcYcYcTdP8ruwDXL/cv9yiHGHGHGHGHGHGHGHGHGHGHFx/3L/cohxhxhxhxhxhxhxcf9yiHGHGHGHGHGHFx/3KIcYcYcYS/+8YARyiHGHGHGHFxiHGHGHGHFxiHGHGHFx/3KIcYcXH/cohxhxcYhxhxcf9yiHGHFxiHGHFxiHGHFxiHGHFxiHFxiHGHFxiHFxiHGHFxiHFxiHFxiHFxiHFxiHFxiHFxiHFxiHFxiHFxiHFxhxiHFxiHFxhxiHFxhxiHFLQMx784hxcYcYhy/3FxhxiHFxhxhxiHL/cXGHGHGHGIcv9xcYcYcYcYcYcYhy/3L/cv9xcYcYcYcYcYcYcYcYcXH/cv9y/3KIcYcYcYcYcYcXH/cohxhxhxcf9yiHGHGHFxiHGHFxiHGHFxiHGHFxiHFx/3KIcXGIcXGIcXGIcXGIcXGIcXGIcv9xcYhxcYcYhxcYcYhxcYcYhy/3FxhxhxiHL/cXGHGHGHGHGIcv9y/3L/cv9y/3L/cv9y/3L/NUJCv729iHGHGHGHGHFx/3KIcYcYcXGIcYcYcXGIcYcXGIcXGIcYcXGIcXGIcXGIcXGIcXGHGIcXGIcv9xcYhy/3FxhxiHL/cXGHGHGIcv9y/3Fxhxhxhxhxhxhxhxhxhxhxhxcf9y/3KIcYcYcXH/cohxhxcYhxhxcYhxhxcYhxcYhxcYhxcYhxcYhxcYcYhxcYcYhxcYcYcYhxcYcYcYcYcYhy/3L/cv9y/3L/cv9y/3KIcYcYcYcYcXH/cohxhxcf9yiHFx/3KIcXGIcXGIcXGIcXGIP9NCtCy9cYcYhxcYcYcYhxcYcYcYcYhy/3L/cv9y/3Fxcf9y/3L/cv9yiHGHGHGHFxiHGHFx/3KIcXH/cohxcYhxcYhxcYhxcYcYhxcYcYhxcYcYcYhy/3Fxhxhxhxhxhxhxhxhxhxhxcf9yiHGHGHFx/3KIcXH/cohxcYhxcYhxcYhxcYhxcYcYhy/3FxhxiHL/cXGHGHGHGHGHGHGHGHGHGDdkGbCr5nGHFxiHFxiHFxiHFxiHFxiHFxhxiHL/cXGHGHGIcv9y/3L/cXGHFx/3L/cv9yiHGHGHFx/3KIcYcXGIcXGIcXGIcXGIcXGIcXGHGIcv9xcYcYcYcYhy/3L/cv9y/3L/cohxhxhxhxcYhxhxcYhxhxcYhBAswQ44cXGIcv9xcYhy/3FxhxhxiHL/cv9xcYcYcYcXH/cv9yiHGHGHFxiHGHFxiHFxiHFxiHFxg4ZkK7mb2IcXGHGHGHGIcv9y/3L/cv9y/3KIcYcYcYcXGIcYcXGIcYcXGIcXGHGIcXGIcv9xcYcYcYhy/3L/cv9xcXH/cv9y/3KIcYcYcXGIcYcXGIcXGIcXGIcXGHGIcXGHGHGIcv9xcYcYcYcYcXH/cv9yiHGHFx/3KIcXGIcXGIcXGIcXGIcv9xcYcYhy/3L/cXGHGHGHGHFx/3KIcYcYcXGIcXH/cohxcYhy/3FxiHFxhxhxiHL/cv9xcYcYcYcXH/cohxhxhxcYhxhxcYhxcYhxcYcYhxcYcYcYhy/3Fxhxhxhxhxcf9yiHGHGHFxiHFxiHFxiHFxiHFxhxiHL/cXGHGHGHGHGHGHGHGHFxiHGHFx/3KIcXGIcXGHGIcXGHGIcv9xcYcYcYcYcYcYcXH/cohxhxcYhxhxcYhxcYcYhxcYcYhy/3L/cXGHEw9YGyGn6HFx/3KIcYcXGIcYcXGIcXGHGIcXGHGIcv9xcYcYcYcYcYcXH/cohxhxcf9yiHFxiHFxiHL/cXGHGIcv9xcYcYcYcYcXH/cohxhxcf9yiHFxiHEwzAOzQ/xxhxiHFxhxhxhxhxhxhxcYhxhxhxcYhxcYhxcYhy/3FxhxiHI0loG9aX5xhxhxcf9yiHGHGHFxiHFxiHFxiHFxhxiHL/cXGHGHGHGHGHFx/3KIcYcXGIcXGIcXGIcXGHGIcv9xcYcYcYcYcYcXH/cohxhxcYhxcYhxcYhy/3FxhxhxiHL/cv9yiHGHGHGHFxiHFxiHFxiHFxhxiHFxhxhxhxhxhxhxhxcYhxhxcYhxcYhxcYhxcYcYcYcYhy/3KIcYcYcYcXGIcYcXGIcXGHGIcXGHGHGHGHGHGHGHGHGHFxiHFxiHFxiHFxiHL/cXGHGHGHGHFD08ziw3GHFx/3KIcXGIcXGIcXGHFO08xCw/9xcYcYcYcYcXH/cohxhxcYhxcYhxcYhy/3FxhxhxhxhxhxhxhxcYhxhxcYhxcYhxcYcYcYhy/3Fxhxcf9y/3KIcYcXGIcXGIcXGIcv9xcYcYcYcYcYcYcYcXGIcYcXGIcXGIcv9xcYcYcYhy/3KIcYcYcYcXGIcXGIcXGIcv9xcYcYcYcYcYcYcYcXGIcYcXGIcXGHGIcXGHGHE+ERO17uyHGHFx/3KIcXGIcXGIcXGHGHGHGHGHGHGHGHGHFxiHFxiHFxiHFxhxhxhxhxhxhxhxhxcf9yiHFxiHFxhxiHL/cXGHGHGHGHFx/3KIcYcXGIcXGHGIcv9xcYcYcYcYcYcXGIcYcXGIcXGIcXGHGHGHGHGHGHGHGHFx/3KIcXGIcXGHGIcv9xcYcYcYcXH/cohxhxcYhxcYcYhxcYcYcYcYcYcYcYcXGIcXGIcXGIcXGHGHGHGHGHGHGHGHFxiHFxiHFxiHL/cXGHGHGHGHGHFx/3KIcXGIcXGIcXGHGHGHGHGHGHGHFx/3KIcXGIcXGHGIcv9y/3Fxcf9y/3KIcYcXGIcXGIcv9xcYcYcYcYcYcYcYcXGIcXGIcXGHGIcXGHGHGHGHFx/3KIcXGIcXGIcXGHGHGHGHGHGHGHGHFxiHFxiHFxhxhxiHL/cv9yiHGHGHFxiHFxiHL/cXGHGHGHGHGHGHGHFxiHFxiHFxhxhxiHL/cv9yiHGHGHFxiHFxiHL/cXGHGHGHGHGHGHFxiHFxiHFxiHL/cXGHGHGHGHFx/3KIcXGIcXGHGIcXGHGHGHGHFxiHGHFxiHFxhxiHFxhxhxhxcf9yiHGHFxiHFxhxiHL/cv9y/3L/cohxhxcYhxcYhxcYcYcYcYcYcYcYcXGIcXGIcXGHGIcv9y/3L/cohxhxcYhxcYhxcYcYcYcYcYcYcYcXGIcYcXGHGIcv9xcYcYcXH/cohxhxcYhy/3FxhxiHL/cohxhxhxcYhxcYhxcYcYcYhy/3KIcYcXH/cohxcYcYhy/3L/cv9y/3KIcYcXGIcXGIcv9xcYcYcYcYcXGIcYcXGIcv9xcYcYcYcYcYcYcXGIcXGIcXGHGIcv9y/3KIcYcYcXGIcXGHGHGIcv9y/3KIcYcYcXGIcv9xcYcYcYhyiHGHGHFxiHFxiHL/cXGHGHGHGHFxiHGHFxhxiHFxhxhxhxhxhxcYhxcYhxcYhy/3L/cXFx/3KIcYcXGIcXGIcv9xcYcYcXH/cohxhxcYhy/3FxhxhxhxhxhxhxcYhxcYhy/3FxhxhxhxhxcYhxhxcYcYhxcYcYcYcYcXGIcYcXGIcv9xcYcYcYcYcYcXGIcXGIcXGHGHGHGHGHGHFx/3KIcXGHGHGIcv9y/3KIcYcXGIcXGHGIcXGHGHFx/3KIcXGIcXGIcv9xcYcYcXH/cohxcYhxcYhy/3Fxhxcf9yiHGHFxiHFxhxhxhxhxhxhxhxcYhxcYcYhy/3Fxhxcf9yiHFxiHFxiHL/cXGHFx/3KIcYcXGIcXGHGHGHGHGHGHFx/3KIcv9xcYcYcYcYcYcYcXGIcXGIcXGHGHGHGHFx/3KIcXGHGIcXGHGHGHFx/3KIcXGIcXGHGHGHGHGHGHFxiHFxiHL/cXGHGHGHFxiHGHL/cXGIcv9xcYcXH/cohxcYhxcYhy/3Fxhxcf9yiHGHFxhxiHFxhxhxhxcf9yiHFxiHFxhxhxhxhxhxcf9yiHFxhxhxiHKIcYcYcXGIcXGIcv9xcYcXH/cohxhxcYcYhxcYcYcYcXH/cohxcYhxcYcYcYcYcYcXGIcXGIcv9xcYcYcYcXGIcYcXGHGIcv9xcXH/cohxhxcYhxcYcYcYcYcYcXGIcYcv9xcYcYcYcYcYcXH/cohy/3FxhxhxhxhxhxcYhxcYcYhy/3L/cohxhxcYhxcYhy/3L/cv9yiHGHFxiHFxhxhxhxhxhxcYhxcYhxcYcYcYcYcYcXGIcXGHGIcv9y/3KIcYcXGIcXGHGIcv9yiHGHFxiHFxiHL/cv9y/3KIcYcXGIcXGHGHGHGHGHFxiHFxiHFxhxhxhxhxcYhxcYhxcYcYcYcYcXGIcYcv9xcYcYcYcYcYcXGIcXGIcv9xcYcXH/cohxcYhxcYcYcYcYcYcXGIcXGIcXGHGHGHFxiHGHFxhxiHL/cv9yiHGHFxiHFxhxhxhxhxhxcYhxcYhxcYcYcYcXGIcYcXGHGIcv9y/3KIcYcXGIcv9xcYcYcYcXH/cohxcYcYcYcYcYcYcXGIcXGIcv9y/3L/cohxhxcYcYhy/3Fxcf9yiHFxiHFxhxiHL/cohxhxcYhxcYcYcYcYcXH/cohxcYcYcYcYcYcYcXGIcXGHGHGHGHGHFxiHFxiHFxhxhxcf9yiHFxiHFxhxhxhxhxcYhxcYhy/3Fxhxcf9yiHFxiHFxhxhxhxhxcYhxcYhxcYcYcYcXGIcYcv9xcYcYcYcYcYcXGIcv9xcYcYcYcXH/cohxcYcYcYcYcYcYcXGHGIcXGHGHGHFxiHFxiHFxhxhxhxcYhxhy/3Fxhxhxhxhxcf9yhxiHFxhxhxhxcYhxcYhy/3FxhxhxcYhxcYhxcYcYcYcYcXGIcXGHGIcv9yiHGHFxiHFxhxhxhxhxcYhxcYhxcYcYcYcXGIcXGIcXGHGHGHFxiHFxiHFxhxhxhxcf9yiHFxhxhxhxhxhxcYhxcYcYhy/3KIcYcXGIcv9xcYcYMge0sglLcXGHGHGHGHFxiHFxhxiHL/cohxhxcYhy/3FxhxhxcYhxhy/3FxhxhxhxhxcYhxcYcYcYcYcYcXGIcXGHGIcohxhxcYhxcU5ZzDpjcYcYcYcXGIcXGHGHGHGHGHFxiHL/cXGHGHFx/3KIcXGHGHGHGHGHGHFxhxiHL/cv9y/3KIcXGIcv9y/3L/cohxhxcYcYcYhyiHGHFxiHFxhxhxhxcf9yiHL/cXGHGHGHFx/3KIcv9xcYcYcYcXGIcXGHGIcohxhxhxcYcYhy/3L/cohxhy/3FxhxhxhxhxhxcYcYhy/3L/cohxhxcYcYhy/3KIcYcXGIcXGHGHGHFx/3KHGIcXGHGHGHFxiHFxhxhxhxhxhxcYhxcYcYcYcYcYcXGIcv9xcYcXH/cohxcYhy/3L/cv9yiHFxiHFxhxhxhxcYhxcYhy/3L/cv9yiHFxiHL/cXFx/3KIcYcv9xcYcYcYcYcXGIcv9xcYcYcXH/cohxcYcYcYcYcXGIcXGHGIcv9yiHFxiHFxhxhxhxhxcYhxcYcYcYcYcXGIcXGHGIcohxhxcYhxcYcYcYcXGIcXGIcv9y/3L/cohxcYcYhy/3KIcYcXGHGIcv9y/3KIcXGIcXGHGHFx/3KIcXGHGHGHGHGHFxiHL/cXGHFx/3KIcXGHGHGHGHGHFxiHFxhxhxhxhxcYhxcYcYcYcXGIcXGIcXGHGHFxiHFxiHL/cXFx/3KIcXGIcv9y/3L/cohxcYhy/3L/cv9yiHFxhxiHL/cohxhxcYcYhy/3KIcYcXGHGHGHGHGHFxiHFxhxhxhxhxcYhxcYcYcYcXGIcXGIcv9y/3KIcYcXGHGHGHGHGHFxhxiHL/cv9yiHFxiHFxhxhxhxcYhxcYcYcYcYcXGIcXGHGHGHGHFxiHFxhxhxhxcYhxcYhy/3L/cohxhy/3FxhxhxhxcYhxcYcYcYcYcXGIcXGHGHGHGHFxiHFxhxhxhxcYhxcYcYhyiHGHFxhxiHL/cv9yiHFxhxiHL/cohxcYhxcYcYcYcXGIcXGHGHGHGHFxiHFxhxhxhxhxcYhy/3FxhxcYhxcYhxcYcYcXGIcXGIcXGHFx/3KIcXGHGHGHGHFxiHFxhxhxhxhxcYhy/3FxhxcYhxcYhxcYcYcXGIcXGIcv9y/3KIcXGIcXGHGHFxiHFxiHL/cv9yiHFxiHFxhxhxcYhxcYhy/3L/cohxcYhxcYcYcXGIcXGIcv9y/3KIcXGIcXGHGHFxiHFxiHL/cohxhxcYhy/3L/cohxhxcYcYcYcYcXGIcXGHGHGHFxiHFxhxhxhxhxcYhxcYcYcYcXGIcXGHGHGHGHFxhxiHL/cv9yiHFxhxhxhxhxhxcYcYhy/3KIcXGIcXGHGHGHFxiHL/cXGHFxiHFxiHFxhxhxcYhxcYcYcYcYcXGIcXGHGHFxiHFxiHFxhxcf9yiHL/cXGHGHFxiHFxhxhxhxhxcYhxcYcYcYcXGIcv9xcYcXH/cohxcYcYcYcXGIcXGHGHGHGHFxiHL/cv9y/3KIcXGHGHGHGHFxiHFxhxhxhxcYhxcYcYcYcXGIcXGHGHGHGHFxhxhxhxhxhxcYhxcYcXH/cohxcYcYcYcYcXGIcXGHGHFxiHFxiHL/cohxhxcYcYcYcYcXGIcXGHGHGHFxiHFxhxhxcf9yiHL/cXGHFx/3KIcv9xcYcXGIcXGIcXGHFxiHFxiHFxhxcYhxcYhxcYcXGIcXGIcXGHFx/3KHGIcXGHFxiHFxiHFxhxcYhxcYhxcXH/cohxcYhy/3L/cohxcYcYhyiHGHFxhxhxhxhxcYhxcYcYcXH/cocYhy/3KIcYcXGHGHGHGHFxhxiHL/cohxcYhxcYcYcXGIcXGHGHGHFxiHFxhxhxhxcYhxcYcYcYcXGIcXGHGHFx/3KHGIcv9yiHGHFxhxhxhxcYhxcYcYcYcYcXGHGIcohxhxcYcYcYcYcYcv9xcYcYcYcXGHGIcv9yiHGHL/cXGHGHFxiHFxhxhxhxcYhy/3FxhxcYhxcYcYcYcYcXGIcv9y/3KIcXGIcv9y/3KIcXGHGIcohxcYhxcYcYcXGIcXGHGHGHFxiHFxhxhxhxcYhy/3L/Rm3MySNxhy/3FxhxhxcYhxcYcYcXGIcXGIcv9yiHFxiHFxhxcYhxcYhy/3L/cohxcYcYcYcYcXGHGIcohxhxcYcYcYcYcXGIcv9xcXGIcXGIcXGHFxiHFxhxhxhxhxcYhy/3L/cohxcYhy/3KIcXGIcXGHGHFxiHFxhxhxcYhxcYcYcYcYcXGHGIcohxhxcYcYcYcXGIcXGHGHGHFxiHFxhxhxcYhxcYcYcYcXGIcXGHGHFxiHFxhxhxhxcYhxcYcYcXGIcXGHGHGHFxiHFxhxcf9yiHFxhxhxhxcYcYhy/3KIcXGIcXFx/3KIcXGHGHGHGHFxhxhxhxhxcYhxcYcXGIcXGIcv9yiHGHL/cXGHFx/3KHGIcv9yiHFxiHFxhxcYhxcYcYcYcYcXGHGHGHGHFxhxiHKIcYcXGHGHGHGHFxhxhxhxhxcYhy/3L/cohxcYcYcYcYcXGIcv9yiHGHFxhxhxhxcYhxcYcYcXGIcXGHGHGHFxhxiHKIcYcXGHGHGHGHFxhxhxhxhxcYhxcYcXGIcXGIcohxhxcYcYhyiHFxiHFxhxcYhxcYcYcYcYcXGHGHGHFxiHFxhxhxhxcYcYhyiHGHFxhxhxhxcYhxcYcYcXGIcXGHGHFxiHFxhxhxhxcYhxcYcXGIcXGIcv9yiHFxhxiHKIcXGIcv9y/3KIcXGHGHGHFxhxiHKIcYcXGHGHGHGHFxhxhxhxcf9yhxhxhxhxcYcYcYcYcXGIcXGHFxiHFxhxhxhxhxcYcYcYcXGIcXGHGHFxiHFxhxhxcYhxcYcYcXGIcXGHGHGHFxiHL/cohxhxcYcYcYcXGIcv9y/3KIcXGHGHGHFxiHFxhxhxcYhxcYcXH/cohy/3Fxcf9yiHL/cXFx/3KIcv9xcXH/cohxcYcYcXGIcXGHGHGHFxhxhxhxhxcYhy/3KIcYcXGHGHFxiHFxhxhxhxcYhy/3L/cohxcYcYcYcXGHGHGHGHGHL/cXGHFxiHFxhxhxhxcYhxcXH/cohxcYcYcYcXGIcv9yiHGHFxhxhxcYhxcYcYcYcXGIcv9y/3KIcXGHGHFxiHFxhxhxhxcYcYcYcYcXGIcv9yiHGHL/cXFx/3KIcv9xcXH/cohy/3Fxcf9yiHL/cXFxiHFxiHL/cohxcYcYcYcXGIcXGHGHFxhxiHKIcYcXGHGHGHFxhxhxhxhxcYhy/3KIcYcv9xcXH/cohy/3Fxcf9yiHL/cv9yiHFxiHKIcYcXGHGHGHFxiHL/cv9yiHFxhxhxcYhxcYcYcYcXGHGHGHFxiHFxhxhxcYhxcYcXGIcXGHGHGHFxiHL/cv9yiHL/cXGHFxiHFxhxcf9yiHL/cv9yiHFxhxhxhxcYhy/3L/cohy/3FxhxcYhxcYcXH/cocYhy/3KIcXGHGHGHFxhxhxhxhxcYhy/3KIcXGHGHGHGHFxhxhxhxcYcYcYcYcXGIcv9yiHFxhxhxhxhxcYcYcXH/cocYcYcYcXGHGHGHGHFxhxhxhxcYhy/3L/cohxcYcYcXGIcXGHFx/3KHGIcohxhxcYcYcXGIcXGHGHFxiHL/cv9yiHFxhxhxhxcYcYcYcYcXGHGHGHFxhxiHKIcXGIcv9yiHFxiHKIcYcXGHGHFxiHFxhxhxcYhxcYcXGIcXGHGHGHFxhxhxhxhxcYcYcYcXGHGHGHGHFxhxhxhxhxcYcYcXGIcXGHGHGHFxhxhxhxcYcYhyiHFxiHL/cohxcYcYcYcXGHGIcohxcYcYcYcXGIcXGHFxiHFxhxcf9yhxhxhxhxcYhy/3KIcXGHGHGHFxiHFxcf9yiHL/cv9yiHFxhxhxhxcYcYcYcXGIcXFx/3KIcXGHFx/3KHGIcohxhy/3FxcYhxcYhyiHGHL/cXFx/3KHGIcohxhxcYcYcXGIcv9xcXGIcXGHGHFxiHFxhxhxcYcYcYcYcXGHGHGHFxiHL/cohxcYhyiHGHFxhxhxcYhxcYcXGIcXGHGHFxiHFxhxcYhxcYcYcYcv9xcYcXH/cocYcYcXGIcXGHFxiHFxhxhxcYhy/3L/cohy/3FxcYhxcYcYcYcXGHGHGHFxiHL/cohxcYhyiHGHL/cXFx/3KHGHGHGHFxiHL/cohxcYcYcYcXGHGHGHFxhxhxhxhxcYcYcYcXGHGHGHGHFxhxhxcYhxcYcYcXGHGHGHGHFxhxhxhxcYcYcYcYcv9xcYcXGIcXGHFxiHFxhxhxcYhxcYcXGIcXGHFxiHFxhxhxhxcYcYcYcXGHGHGHFxiHL/cohxcYhyiHFxiHL/cohxcYcYcYcXGHGHGHFxhxhxhxcYhxcXH/cohy/3L/cohxcYcXH/cocYcYcYcXGHGHGHFxhxhxhxcYhxcXH/cocYhyiHFxiHL/cohxcYcYcXGIcv9yiHFxiHL/cohxcYcXH/cocYcYcYcXGHGHGHFxhxhxhxcYhy/3KIcXGHGHGHFxhxhxhxcYcYcYcYcXGHGHFxiHL/cohxcYhyiHGHL/cXFxiHFxhxhxhxcYcYcXGIcXGHFxiHFxhxhxcYhy/3KIcXGHGHGHFxhxhxhxcYcYcYcXGIcv9yiHFxhxhxhy/3FxhxcYhxcYcXH/cocYcYcXGIcv9yiHFxhxhxhxcYcYcXGIcXGHGHFxhxhxhxcYhy/3KIcXGHGHGHFxhxhxcYhxcYcXGIcXGHGHFxhxhxhxhy/3FxhxcYcYhyiHFxhxhxhxcYcYcYcXGHGHGHFxiHL/cohxcYcYcXGIcXFx/3KHGIcohxcYcYcYcXGHGHGHFxiHKIcYcXGHFx/3KHGHGHFxiHFxcf9yhxiHKIcXGHGHGHFxhxhxhxcYcYcYcXGHGHGHFxiHL/cohxcYcYcXGHGHGHGHFxhxhxcYhxcXH/cocYhyiHFxhxhxhxcYcYcYcXGHGHGHFxhxhxhxcYhy/3KIcXGHFx/3KHGHGHFxiHL/cohxcYcYcXGIcXFxiHFxhxhxhxcYcYcXGIcXFx/3KHGIcohxcYcYcYcXGHGHGHFxhxhxhxcYcYcYcXGHGHGHFxhxhxhxcYcYcYcXGHGHGHFxiHL/cohy/3FxcYhxcYcXH/cocYcYcXGHGHGHFxiHL/cohxcYcXH/cocYcYcXGHGHGHGHL/cv9yiHFxhxhxcYcYcYcXGIcv9yiHFxhxcYhxcYcYcXGHGHGHFxiHKIcYcv9xcXGIcXGHFxiHFxhxhxcYcYcYcXGHGHGHFxhxhxhxcYcYcYcXGHGHGHFxhxhxhxcYcYcYcXGHGHGHFxhxhxcYhxcXH/cocYhyiHFxhxhxcYhxcXH/cocYcYcYcv9xcXH/cocYcYcXGIcv9yiHFxhxcYhxcYcYcXGHGHGHFxhxhxhxcYcYcYcXGHGHFxiHFxhxcYhy/3KIcXGHGHFxiHL/cohxcYcYcXGHGHGHGHL/cv9yiHFxhxcYhxcYcXGIcv9y/3KHGHGHGHFxhxhxcYhy/3KIcXGHGHFxhxhxhxcYhy/3KIcv9y/3KIcv9yiHFxhxhxhxcYcYcXGIcv9yiHFxhxhxcYcYcYcXGHGHGHFxhxhxhxcYcYcXGIcv9yiHFxhxhxcYhyiHGHL/cv9yiHL/cv9yiHL/cohxcYcYcYcv9xcXGIcXGHGHFxhxhxhxcYcYcYcXGHGHFxiHFxcYhxcYcYcXGIcohxcYhyiHFxhxhxhxcYcYcXGIcv9yiHFxhxhxcYcYcYcXGHGHFxiHL/cohxcYcYcXGIcohxcYhyiHFxhxhxhxcYcYcXGIcohxhy/3L/cohy/3L/cocYcYcYcXGHGHFxhxhxhxcYcYcYcXGHGHGHL/cXFx/3KHGHGHFxhxhxhxcYcYcYcv9xcXH/cocYcYcXGHGHGHFxhxhxhxcYcYcXGHGHGHFxhxhxhxcYcYcYcv9xcXH/cocYcYcXGHGHGHFxhxhxcYhy/3KIcXGHFxiHFxcf9yhxhxhxhxcYcXGIcXGHFxiHFxhxcYcYcYcYcv9y/3KIcv9y/3KHGHGHGHL/cXFxiHFxhxcYhy/3KIcXGHGHFxhxhxhxcYcYcYcv9xcXGIcXGHGHFxhxhxcYhy/3KIcXGHFxiHFxhxcYhy/3KIcXGHGHFxhxhxcYhxcXGIcXGHGHFxhxhxhy/3Fxcf9yhxhxhxcYcYcYcXGHGHFxhxhxhxcYcYcYcXGHGHFxhxhxhxcYcYcYcXGHFx/3KHGHGHFxhxhxcYhy/3KIcXGHFxiHL/cohxcYcYcXGHGHGHFxhxhxcYcYcYcXGHGHGHFxhxcYhxcYcYcXGHGHFxhxhxhxcYhyiHFxhxhxcYhyiHFxiHKIcXGHGHFxhxhxhxcYcYcXGHGHGHFxhxhxhxcYcXGIcXGHFxiHFxcYhxcYcYcXGHGHFxiHL/cohy/3L/cocYcYcYcv9xcXGIcv9yiHFxhxhxcYcYcXGIcXFxiHFxhxcYhy/3KIcXGHGHFxhxhxcYcYcYcXGHGHGHFxhxhxcYcYcYcXGHGHFxhxhxhxcYcYcXGIcohxcYcYcYcXGHFxiHFxhxcYhy/3KIcv9y/3KHGHGHFxiHKIcXGHGHGHL/cv9yhxhxhxhxcYcXGIcXFxiHFxhxhxcYcYcXGIcv9yiHL/cohxcYcYcXGHGHGHL/cXFxiHFxhxcYhyiHGHL/cohxcYcYcXGHGHGHFxhxhxcYcYcYcXGHFxiHFxhxcYhy/3KIcXGHFxiHL/cohy/3L/cocYcYcXGIcohxcYcYcXGHGHGHFxhxcYhxcYcXGIcv9yiHL/cohxcYcYcXGHGHFxiHL/cohy/3KIcXGHGHFxhxhxcYcYcYcXGHGHFxiHL/cocYcYcYcv9y/3KHGHGHFxiHKIcXGHGHFxhxhxhy/3FxcYhxcXH/cocYcYcXGHGHFxiHKIcXGHGHFxiHKIcXGHGHFxhxhxhxcYcXGIcXGHFxhxhxhxcYcYcXGHGHGHFxhxhxcYcYcYcXGHFxiHFxhxcYcYcYcXGHGHFxhxhxhxcYcYcXGHGHGHL/cXFxiHL/cohxcYcXGIcXFxiHFxhxcYhy/3KIcv9yiHFxhxcYhxcXGIcXGHFxiHKIcXGIcohxcYcXGIcv9JCNyfcnFxhxcYcYcYcXGHGHGHL/cv9yhxhxhxhy/3KIcXGHGHFxhxhxcYcYcYcXGHFxiHFxhxcYcYcYcXGHGHFxhxhxhy/3L/cohy/3KIcXGHFxhxhxhxcYcYcYcXGHFxiHKIcYcv9yiHFxhxcYhxcXGIcXGHFxhxhxhxcYcYcXGHGHGHFxhxcYhxcXH/cocYcXGIcv9yiHL/cohxcYcXGHGHGHFxhxhxhy/3L/cocYcYcXGHGHFxiHKIcXGHGHFxhxhxcYcYcYcXGHFxiHFxcf9yhxhxcYhy/3KIcv9yiHFxcf9yhxhxhxcYcYcXGHGHGHL/cv9yiHKIcYcv9yiHFxhxcYhy/3KIcv9yiHFxhxcYhy/3KHGIcohy/3L/cocYcYcXGHGHFxhxhxcYhyiHFxhxhxcYcYcXGIcohxcYcYcv9xcXH/cocYcXGHGHGHFxhxhxcYcYcXGHGHGHFxhxcYhy/3KIcXFx/3KHGHGHL/cXFxiHL/cohxcYcXGHGHGHFxhxhxcYcYcXGHGHFxiHL/cocYcYcXGHGHGHL/cv9yhxhxhxcYcYcXGHGHFxhxhxhxcYcXGIcv9yiHL/cohxcYcXGIcohxcYcYcXGHGHFxiHKIcXGHGHL/cXFxiHFxcYhxcYcXGHGHGHFxhxhxcYcYcXGHGHFxiHKIcXGHGHFxhxhxcYcYcXGHGHGHFxhxcYhyiHFxhxhxhy/3KIcXGHFxiHKIcXGHGHFxhxhxcYhyiHFxhxcYhy/3KHGHGHFxiHKIcXGHFxhxhxhxcYcXGIcXFxiHFxhxcYcYcXGIcohxcYcYcXGHGHFxhxhxcYcYcYcXGHFxhxhxhxcYcYcXGHGHFxhxhxhy/3L/cocYcYcXGHFxiHFxcYhxcYcXGHGHFxiHKIcXGHGHFxhxhxcYcYcXGHGHFxhxhxhxcYcXGHGHGHFxhxhxcYcYcXGHGHFxiHKIcXGHFxiHL/cocYcYcXGHGHFxhxhxhy/3KIcXGHFxiHKIcXGHGHFxhxhxcYcYcXGHGHFxhxhxhxcYcXGHGHGHFxhxhxcYcXGIcXFxiHFxhxcYcYcXGIcohxcYcYcv9xcXGIcv9yhxhxhxhy/3KIcv9yiHFxhxcYcYcYcXGHFxiHL/cocYcYcXGHGHFxhxhxhy/3KIcXGHFxhxhxhy/3L/cocYcYcXGHGHFxhxcYhxcXGIcXGHFxhxhxcYcYcYcXFx/3KHGHGHFxhxcYhyiHFxhxhxcYcYcXGHGHFxhxhxcYcYcYcv9yiHFxhxcYhyiHFxhxcYhy/3KHGHGHFxhxhxcYcYcXGHGHFxhxhxcYcYcXGIcohxcYcXGHGHGHL/cv9yhxhxhxcYcXGIcohxcYcYcXGHGHFxhxhxcYcYcXGHGHFxhxhxcYcYcYcv9yiHFxhxcYcYcYcXGHFxhxhxhxcYcXGIcohxcYcYcXGHFxiHL/cohyiHFxhxhxcYcYcXGHGHFxhxhxcYcYcYcv9yiHFxcf9yhxhxcYcYcYcv9yiHFxhxcYcYcYcXGHFxhxhxhxcYcXGHGHGHFxhxcYhyiHFxhxhxcYcXGIcv9yhxhxhxcYcYcXGHFxiHL/cohy/3KHGHGHFxhxhxcYcYcXGHGHFxhxhxcYcYcXGHGHFxhxhxcYcYcXGHGHFxhxhxcYcYcXGHGHFxhxhxcYhyiHL/cohxcXGIcXFxiHFxhxcYcYcXGHGHFxhxhxcYcYcYcv9yiHL/cohxcXGIcXGHFxhxhxcYcYcXGHGHFxhxhxcYcYcXGHGHFxhxhxcYcYcXGIcohy/3KIcv9yhxhxhxcYcYcXGHGHFxhxhxcYcYcXGHGHFxhxcYhxcXGIcv9yhxhxhxcYcYcXGHFxiHKIcXGHGHFxhxcYcYcYcXGHFxiHKIcXGHFxiHKIcXGHFxhxhxhy/3KIcXGHFxhxhxcYcYcYcv9yiHFxcYhxcXGIcXFxiHFxcYhxcXGIcv9yiHKIcXGHGHFxhxcYhy/3KHGHGHFxhxcYcYcYcXGHFxhxhxhy/3KIcXGHFxhxhxcYcYcXGHGHFxhxhxcYcYcXGHGHFxhxhxcYcXGIcohxcYcYcv9y/3KHGHFxiHKIcXGHFxhxhxcYcYcXGHGHFxhxhxcYcYcXGHGHFxhxcYhy/3KHGHGHFxhxcYcYcYcv9yiHFxhxcYcYcXGHGHFxhxhxcYcYcXGHFxiHL/cocYcYcXGHFxhxhxcYhyiHFxcYhxcYcXGHGHFxhxcYhxcXGIcohxcYcYcv9y/3KHGHFxhxhxhy/3KIcXFxiHFxcYhy/3KHGHGHFxhxcYhyiHFxhxcYcYcYcv9yiHL/cohy/3KIcohxcYcYcXGHFxhxhxhy/3KIcXGHFxhxhxcYcYcXGHFxiHL/cocYcYcXGHFxhxhxcYcYcXGHGHFxhxhxcYcYcXGHFxiHKIcXGHFxhxhxcYcYcXGHGHFxhxhxcYcXGIcohxcYcXGHGHFxiHKIcohxcYcYcXGHGHL/cv9yhxhxcYcYcXGIcocYcYcXGHGHFxhxcYhyiHFxhxcYcYcXGHGHFxhxcYhy/3KHGHGHL/cohxcYcXGHGHFxhxcYhy/3KHGHGHFxcf9yhxhxcYcYcXGHGHL/cXFxhxhxhxcXH/cocYcXGHGHFxhxhy/3FxcYcYcYcv9yiHFxcYhxcXGIcXFxhxhxhxcYcXGHGHFxhxhxcYcYcXGHFxiHKIcXGHFxhxhxcYcYcXGHFxiHKIcXGHFxhxhxcYcYcXGHGHFxhxcYcYcYcv9yiHL/cohyiHFxhxhy/3L/cocYcXGHGHFxhxcYhy/3KHGHFxhxhxhy/3KHGHGHFxhxcYhyiHFxcYhxcXGIcv9yhxhxhy/3KIcXGHFxhxcYhy/3KHGHGHL/cohxcXGIcv9yhxhxhxcYcXGHGHFxhxhxcYcXGIcohxcYcXGHGHFxhxcYhy/3KHGHFxhxhxcYcYcXGHGHL/cv9yhxhxcYcYcXGHFxiHL/cocYcXGHGHFxhxhxcYcXGHGHGHL/cohy/3KHGHGHFxhxcYcYcXGHGHFxhxcYcYcYcv9yiHFxcYhyiHFxhxcYcYcYcohxcYcYcXGHFxhxhxcYcYcXGHFxiHKIcXGHFxhxhxcYcXGHGHGHL/cohy/3KHGHGHFxhxcYcYcXGHGHFxhxcYcYcYcv9yiHKIcXGHGHL/cohxcXGIcv9yhxhxhy/3KIcv9yiHKIcXGHFxhxhxcYcYcXGHFxiHKIcv9yiHKIcXGHFxiHKIcv9yhxhxhxcYcXGHGHFxhxhy/3L/cocYcXGHGHFxhxcYhyiHFxcYhxcXGHGHGHFxcYhxcXGIcv9yhxhxcYcYcXGHGHFxhxcYcYcXGHGHFxhxhy/3KIcXFxiHFxcYcYcYcv9yiHL/cocYcYcv9yiHFxcYhyiHFxhxcYcYcXGHGHL/cohxcYcXGHFxiHKIcXGHFxhxcYhyiHFxhxcYcYcXGHFxhxhxhy/3KHGHGHFxhxcYcYcXGHGHL/cohxcYcXGHFxiHKIcXGHFxhxcYhyiHFxhxcYcXGIcohxcYcXGHGHFxhxcYcYcXGHGHFxhxcYhyiHL/cocYcYcXFx/3KHFxiHL/cocYcXGHGHFxhxcYhyiHL/cocYcYcXFxiHFxcYhyiHFxhxcYcYcXGHFxhxhxcYcYcXGHFxhxhxcYcYcXGHFxhxhxcYcYcXGHFxhxhxcYcYcXGHFxhxhxcYcYcv9yiHFxcYhy/3KHGHFxhxhxcYcXGIcohy/3KHGHGHL/cohy/3KHGHGHL/cohyiHFxhxcYcYcXGHGHL/cohxcXGIcohxcXH/cocXGIcohxcXGIcXFxhxhxcYcYcXGHGHL/cohxcXGIcohxcXGIcXFxhxhxhy/3KHGHGHFxhxcYcXGIcohxcYcXGHFxhxhxhy/3KHGHGHFxhxcYcXGIcohxcXGIcXFxhxhxcYcYcXGHFxhxhxcYcYcXGHFxhxhxcYcXGHGHFxhxhxcYcXGHGHFxhxcYhyiHL/cocYcYcv9yhxhxhxcYcXGHFxiHKIcXGHL/cXFxhxhxcYcYcXGHFxhxhxcYcYcv9yiHFxcYcYcYcv9yiHKIcXGHFxhxcYhyiHFxcYhy/3KHGHFxhxhy/3KIcXFxiHKIcXGHFxhxcYcYcXGHGHFxhxcYcYcXGHGHFxcYhxcXGHGHGHL/cocYcYcv9yiHKIcXGHFxhxhxcYcXGHGHFxhxcYcYcXGHGHL/cohxcXGIcohxcXGIcohxcYcXGHFxhxhxhyiHFxhxcYcYcXGHGHL/cohyiHFxhxcYcYcv9yiHFxcYhyiHFxhxcYcXGHGHFxhxhxcXH/cocXGIcohxcXGIcohxcYcXGHFxhxhxcYcYcXGHFxhxcYhyiHFxcYhyiHFxhy/3FxcYcYcXGHGHL/cohxcXGHGHFxhxhxcYcXGHGHFxhxhy/3KHGHGHFxcYhxcXGHGHFxhxhxcYcXGHGHL/cohxcXGIcohxcYcv9y/3KHGHFxhxcYcYcXGHGHFxcYhxcXGHGHFxhxhxcYcXGHGHFxhxcYcYcXGHFxhxhxcYcXGHGHFxhxcYcYcXGHGHFxcYhy/3KHGHFxhxhy/3KIcv9yhxhxcYcYcXGHFxhxcYhyiHFxcYcYcYcv9yhxhxhyiHFxhxcYcYcXGHGHL/cocYcYcv9yhxhxhxcXGIcohxcXGIcXFxhxhxcYcXGHGHFxhxhy/3KIcohxcYcv9xcXGHGHFxhxcYhyhxhxhxcXGIcXFxhxhxcYcXGIcocYcYcXFxiHFxcYcYcXGHFxiHKHGHGHFxcYhy/3KHGHFxhxcYcYcXGHFxiHKHGHGHL/cohyiHFxcYhyiHFxcYhyiHFxhy/3KIcXFxiHKIcXFxiHKIcXFxhxhxhyiHFxhxcYcYcXGHFxhxcYcYcXGHGHFxhxcYcXGHGHFxhxhxcXGIcohxcYcXGHFxhxhxcYcXGHGHFxhxcYcYcv9yiHFxcYhyiHKIcXGHFxhxhy/3KIcohxcYcXGHFxhxhxcYcXGHGHFxhxcYcYcXGHFxhxhy/3KIcXFxhxhxcYcYcv9yiHKIcXGHL/cXFxhxhxcXH/cocXGIcohy/3KHGHFxhxhxcXGIcohxcYcXGHFxhxhxcYcXGHFxiHKIcv9yhxhxcYcYcv9yiHKIcXFxiHKIcXFxhxhxhyiHFxhxcYcXGHGHFxhxhy/3KHGHGHL/cocYcXGHGHFxcYhxcXGHGHFxhxcYcYcXGHFxhxhy/3KIcv9yhxhxcYcXGHGHFxhxcYcYcXGHFxhxcYcYcXGHGHL/cocYcYcv9yhxhxcYcYcXFxiHKIcXGHL/cohxcXGIcohyiHFxhxcYcXGHGHFxhxcYcXGIcohyiHFxhxcYcXGHGHL/cohxcXGHGHFxhxhy/3KHGHFxhxhxcYcXGHFxhxhxcYcYcohxcYcXGHGHL/cohyiHFxcYhyiHL/cocYcXGHFxhxhxcYcXGHGHFxhxcYcXGHGHFxhxcYcYcXFxiHFxcYcYcXGHFxhxhxcXGIcXFxhxhxcYcXGHGHL/cohy/3KHGHFxhxcYcYcv9yiHL/cocYcXGHFxhxcYhyhxhxhxcXGIcohy/3KHGHFxhxcYcYcXGHFxhxhy/3KIcohxcXGHGHFxhxhxcXGIcohxcXGHGHFxhxhy/3KHGHFxhxhxcYcv9xcXGHGHL/cohy/3KHGHFxhxcYcXGIcocYcYcv9yhxhxcYcYcXFxiHKIcXFxhxhxcYcXGHGHFxhxcYcYcv9yhxhxhyiHFxhxcYcXGHGHFxcYhxcXGHGHFxhxcYcXGIcocYcYcohxcYcXGHFxhxhxcYcXGHFxhxhxcYcXGHGHFxcYhyiHFxcYcYcXGHGHL/cocYcXGHGHL/cocYcXGHGHFxcYhyiHFxcYcYcXGHFxhxhxcYcXGHFxhxhy/3KIcv9yhxhy/3KIcXFxhxhxcYcXGHFxhxhxcYcXGHGHFxcYhyiHFxcYcYcXGHFxhxhxcXGIcv9yhxcYhyiHKIcXFxhxhxcYcYcv9yhxhxcYcXGHGHFxhxcYcXGHGHFxhxcYcXGHGHFxhxcYcXGHGHFxhxcYcYcv9yhxhxcYcYcv9yhxhxcYcYcv9yhxhxcYcYcv9yhxhxcYcYcv9yhxhxcYcYcv9yhxhxcYcYcv9yhxhxcYcXGHGHFxhxcYcXGHGHL/cohyiHFxcYcYcXGHFxhxhxcXGIcohxcXGHGHFxhxcYcXGHGHFxhxcYcYcv9yhxhxcYcYcv9yhxhxcYcXGHGHFxhy/3L/cocXGHGHFxhxcYcYcXFxiHKIcohxcXGIcohyiHFxcYcYcXGHGHKIcXGHFxhxcYcXGHGHFxhxcYcYcv9yhxhxcYcXGHGHFxhxcYcXGHFxhxhxcYcXGHGHL/cocYcXGHFxhxhxcYcXGHFxhxcYcYcXGHFxhxcYcYcXGHFxhxcYcYcv9yiHKIcohxcXGIcohyiHFxcYcYcXGHFxhxhxcXGHGHFxhxhxcXGHGHFxhxcYcYcv9yhxhxcYcYcv9yhxhxcYcXGHGHL/cocYcXGHGHL/cocYcXGHFxhxcYcYcXGHFxhxcYcYcXFxiHKIcohxcXGIcocYcYcv9yhxhxcXGIcXFxhxcYhyhxhxhyiHFxcYcYcXGHGHKIcXGHL/cohy/3KHFxiHKHGHFxhxhy/3KHGHFxhxcYcYcv9yhxhxcYcYcohxcYcv9yiHL/cocXGHGHFxhxcYcYcv9yhxhxcYcXGHFxhxhxcYcXGHFxhxcYcYcXGHFxhxcYcYcv9yhxhxcYcXGHGHFxcYhyiHKIcXFxhxhxcYcXGHFxhxhy/3KHGHFxhxhy/3KHGHFxhxcYcXGHGHL/cocYcXGHGHKIcXGHFxcYhy/3KHFxhxhxcYcXGHFxhxhxcXGHGHFxhxhyiHFxcYhyiHKIcv9yhxhy/3KIcohy/3KHGHL/cohyiHKIcXFxhxhxcYcXGHFxhxhxcYcv9yiHKIcXFxhxhxcYcXGHFxhxcYcYcXGHFxcf9yhxcYcYcv9yhxhxcYcYcv9yhxhxcXGIcohxcXGHGHFxcYhyiHL/cocXGHGHFxhxcYcXGHGHL/cocYcXGHFxhxhyiHFxhxcXGIcXFxhxcYcYcXGHFxhxcYcXGHGHFxcYcYcXGHGHKIcXFxiHKHGHFxhxhy/3KHGHFxcYhyiHFxcYcYcv9yhxhxcYcYcohxcXGIcocYcXGHGHL/cocYcv9yiHKIcv9yhxcYcYcXGHFxhxcYcYcohxcYcXFxiHL/cocXGHGHFxcYhyiHKIcXFxhxhy/3KIcohyiHL/cocYcv9yiHKHGHGHL/cocYcv9yhxhxcYcYcv9yhxhy/3KHGHFxhxhyiHFxcYhyhxhxcYcXGHGHFxcYcYcXGHFxhxcYcXGHGHFxcYhyiHKIcohxcXGHGHFxhxcYcXGHFxhxcYcYcXGHFxhxcYcXGHFxhxhxcXGIcohyiHKIcXFxhxhxcYcXGHFxhxcYcXGHGHFxhxcXGIcohxcXGHFxiHKHGHFxhxcYcXGHGHL/cocYcXGHL/cohxcXGHFxhxhxcYcXGHFxhxcYcXGHGHFxcYhyhxhxcYcYcohxcXGHGHFxhxcYcXGHFxhxhy/3KHGHFxhy/3KIcXFxhxcYcYcXGHFxcYhyiHFxcYcXGHGHFxhy/3KIcohy/3KHFxhxhxcXGIcohyiHKIcXFxhxhy/3KHGHFxhxcYcXGHGHFxcYcYcXGHFxcYhy/3KHFxhxhy/3KHGHFxhxcYcXGHFxhxhy/3KHGHFxhxcYcXGHFxhxcYcYcXFxhxhxcYcXGHFxhxcYcYcXFxhxhxcYcXGHFxhxcYcXGHGHFxcYcYcXGHFxhxcYcXGHGHL/cocYcv9yhxhxcYcXGHGHKIcXFxhxhxcYcXGHL/cv9yhxcYcXGHGHFxcYhyhxhxcYcXGHFxhxhxcXGHGHFxcYhyiHKIcohxcXGHFxhxhxcYcXFxiHKIcohxcXGHFxhxhxcXGIcocYcXGHFxhxhyiHFxcYcYcXGHL/cohyiHKIcv9yhxcYcYcXFxhxhxcYcXGHFxhxcYcYcohxcXGHGHFxhxcYcXGHFxhxcYcXGHGHFxcYcYcXGHFxcYhyiHKIcXFxhxcYcYcXGHL/cocYcXGHFxhxcYcYcv9yhxhy/3KHGHFxhy/3KIcohxcXGHFxhxhy/3KHGHFxcYhyiHKIcohy/3KHFxhxhxcXGHGHFxhxcXGIcohyiHFxcYcXGHGHFxcYhyhxhxcYcXGHFxhxcYcXGHGHL/cocYcv9yhxhxcYcXGHFxhxcYcXGHGHKIcXFxhxhxcYcXFxiHKIcohyiHFxcYcXGHGHFxcYcYcXGHFxcYhyiHKIcohxcXGHFxhxhxcXGHGHFxhxcXGIcohyiHKIcv9yhxcYcYcv9yhxhxcXGIcocYcXGHFxhxcYcXGHGHL/cocXGHGHFxhy/3KHGHFxhxcYcXGHFxhxcYcYcv9yhxcYcYcXGHL/cocYcXGHFxhxcYcXGHFxhxhyiHFxcYcYcXFxhxhxcYcv9yiHKIcohyiHKIcv9yhxcYcYcv9yhxhxcXGHGHFxhxcYcXGHFxhxcYcXGHFxhxhyiHFxcYcYcXFxhxhxcYcXGHFxcYhyiHKIcv9yhxcYcXGHGHFxcYcYcv9yhxhxcXGIcocYcXGHFxhxcYcXGHGHKIcXFxhxcYcYcXFxhxhxcYcv9yhxhxcYcXGHFxhxcYcXGHFxhxcYcYcohxcXGHGHFxcYcYcXFxhxhxcYcXGHFxcYhyiHKIcohxcXGHFxhxcYcYcXFxhxhy/3KHGHFxcYcYcXGHFxhy/3KIcohyiHKIcohy/3KHFxhxcYcYcXFxhxhy/3KHGHL/cocYcXGHL/cohyhxhxcYcXGHFxhxcYcXGHFxhxhy/3KHFxhxhyiHFxcYcYcXFxhxhxcYcXFxiHKHGHFxhxcYcXFxiHKIcohxcXGHFxhxcYcXGHGHL/cocXGHGHFxcYcYcXFxhxhxcXGHGHFxhxcXGIcocYcXGHFxhxcYcXGHFxhxcYcXGHFxhxcYcYcohxcXGHFxhxhxcXGHGHL/cocYcv9yhxhxcXGHGHFxhy/3KHGHFxhxcYcXFxiHKIcohyiHKIcohyiHKIcohxcXGHFxhxcYcYcohxcXGHGHKIcXFxhxhxcXGHGHL/cocYcXFxhxhxcXGIcocYcXFxiHKHGHFxhxcXGIcohyhxhxcYcXGHFxhxcYcXGHFxhxcYcXGHFxhxcYcXGHGHKIcohxcXGHFxhxhyiHFxcYcXGHGHL/cocXGHGHFxcYcYcohxcXGHGHFxcYcYcXFxhxhxcXGHGHFxcYhyhxhxcXGHGHFxhy/3KHGHFxhy/3KHGHFxhxcXGIcocYcXGHFxcYhyhxhxcYcXGHL/cohyhxhxcYcXGHFxhxcXGIcohyiHKHGHFxhxcYcXGHFxhxcYcXGHFxhxcXGIcohyiHKIcohyiHKIcohyhxhxcYcXGHFxhxcYcXGHFxhxcYcXGHFxhxcYcXGHFxhxcYcXGHFxhxcYcXGHFxhxcYcXGHFxhxcYcXGHFxhxcYcXGHL/cohyiHKIcohyhxhxcYcXGHFxhxcYcXGHFxcYhyiHKHGHFxhxcYcXFxiHKIcocYcXGHFxcYhyhxhxcYcXFxiHKHGHFxhy/3KHGHFxhy/3KHGHFxcYcYcXGHL/cocYcXFxhxhxcXGHGHFxcYcYcXFxhxhyiHFxcYcYcv9yhxcYcYcv9yhxcYcYcohxcXGHFxhxcYcYcohyiHL/cocXGHFxhxcYcXGHFxhxcYcXGHL/cohyiHKHGHFxhxcYcv9yhxhxcYcXFxiHKHGHFxcYcYcXFxhxhxcXGHGHFxcYcYcv9yhxcYcYcv9yhxcYcXGHGHKIcXFxhxcYcXGHFxhxcYcXGHFxhxcYcXFxiHKHGHFxhxcYcv9yhxhxcXGIcocYcv9yhxhy/3KHFxhxhxcXGHFxhxhyiHFxcYcXGHFxhxcYcXGHFxhxcYcXGHFxhxcXGIcocYcXGHL/cocYcXFxhxhxcXGHGHFxcYcXGHGHFxcYcXGHFxhxhyiHKIcohyhxhxcYcXGHFxhxcXGHGHFxhy/3KHGHFxcYcYcv9yhxcYcYcv9yhxcYcXGHFxhxcYcXGHFxhxcYcXGHFxcYcYcXGHFxcYcYcXFxhxhxcXGHFxhxhxcXGHFxhxcYcXGHFxhxcYcXGHFxhy/3KHGHFxhy/3KHGHFxcYcYcohxcXGHFxhxhyiHKIcohyiHKHGHFxhxcYcv9yhxhxcXGHGHFxcYcYcohxcXGHFxhxcYcXGHFxhxcYcXFxiHKHGHFxcYcYcXFxhxhxcXGHFxhxhyiHKIcohyiHKIcocYcXGHL/cocYcXFxhxhy/3KHFxhxcYcXGHGHKIcocYcXGHFxhy/3KHGHFxcYcYcv9yhxcYcYcohyiHKIcohyhxhxcYcXFxhxhxcXGHGHFxcYcXGHFxhxhyiHKIcocYcXGHFxcYcYcXFxhxhxcXGHFxhxhyiHKIcohyhxhxcYcXFxhxhxcXGHGHFxcYcXGHFxhxhyhxhxcYcXGHFxcYcYcXFxhxhxcXGHFxhxhyiHKIcocYcXGHFxcYcYcXFxhxhxcXGHFxhxcYcYcocYcXGHFxhy/3KHGHFxcYcYcohy/3KHFxhxcYcXFxiHKHGHFxcYcYcXFxhxcYcYcohyiHKHGHFxhxcXGHGHFxcYcYcv9yhxcYcXGHFxhxcYcv9yhxhxcXGHGHL/cocXGHFxhxcYcXGHFxcYhyhxhy/3KHFxhxhyiHKIcohyhxhxcYcXFxhxhy/3KHFxhxcYcXGHFxhxcYcXFxhxhxcXGHGHKIcv9yhxcYcv9yiHKHGHFxcYcYcohxcXGHFxhxcYcXFxiHKHGHFxcYcXGHGHKIcohyiHKHGHFxhy/3KHFxhxhyiHFxcXGIcohyhxhxcXGHGHKIcXFxhxcYcXGHL/cocYcXFxhxhxcXGHFxhxcYcXGHFxcYhyhxhyiHFxcYcXGHFxhxcYcXFxhxhxcXGHGHL/cocXGHFxhy/3KHGHFxcYcYcXFxhxcYcXGHFxhxcXGIcocXGHGHFxcYcXGHFxhy/3KHGHFxcYcYcv9yhxcYcXGHFxcYhyhxhyiHFxcYcXGHFxhxcYcXFxhxhxcXGHFxhxhyiHKHGHFxhy/3KHGHKIcv9yhxcXGIcocYcXFxhxhy/3KHFxhxcYcXFxhxhxcXGHGHL/cocXGHFxcYhyhxhxcXGHFxhxhyiHKHGHFxhy/3KHFxhxhyiHKIcocYcXGHL/cocXGHFxhxcYcXGHFxcYcYcXFxhxcYcXGHFxhxcYcXFxhxhyiHFxcYcXFxiHKHGHFxcYcXGHGHKIcocYcXGHL/cocXGHFxhxcYcXGHFxcYcYcXFxhxcYcXGHFxhxcXGHGHFxcYcXGHFxhxcYcXFxhxhxcXGHFxhxcYcXGHFxcYcYcv9yhxcYcXGHFxcYhyhxcYcYcohyiHKHGHFxhy/3KHFxhxcYcXGHFxcYcYcXFxhxcYcXGHFxhxcXGHGHFxcYcXGHFxhxcXGHGHFxcYcXGHGHKHGHFxhy/3KHFxhxcYcXGHFxhxcXGHGHKIcohyiHKHGHFxcYcYcohyiHKHGHFxcYcYcohyiHKIcocYcXFxhxcYcXGHFxhxcXGHGHFxcYcXGHFxhxcXGHGHFxcYcXGHFxhxcXGHGHFxcYcXGHFxhxcYcXFxhxhyiHKIcocYcXGHL/cocXGHFxhxcYcv9yhxcYcYcohyhxhxcYcohxcXGHFxhxcXGIcocXGHGHKIcocYcXFxhxhxcXGHFxhxcXGHGHFxcYcXGHFxhxcYcv9yhxcYcXGHFxhxcYcv9yhxcYcXGHFxhxcXGHGHFxcYcXGHFxcYhyhxcYcYcocYcXGHFxcYcYcohyiHKHGHFxcYcXGHGHKHGHFxcYcYcXFxhxcYcv9yhxhy/3KHFxhxcYcv9yhxcYcYcohyhxhxcXGHGHFxcYcv9yhxhxcXGHGHKIcocYcXFxhxhyiHKIcocYcXFxhxcYcXGHFxhy/3KHFxhxcYcXGHFxcYcYcohyiHKHGHFxcYcXGHFxhxcYcXFxhxhyiHKHGHFxhyiHFxcYcXFxiHKHFxhxhyiHKHGHFxcYcYcohyhxhxcXGHGHKIcocYcXGHKIcXFxhxcXGIcocXGHFxhxcYcXGHL/cocXGHFxhxcXGHGHL/cocXFxiHKHGHKIcohyhxhxcXGHGHKIcocYcXFxhxhyiHKHGHFxcYcYcohyhxhxcXGHGHKIcocYcXFxhxhyiHKHGHFxcYcYcohyhxhxcXGHGHKIcocYcXFxhxcYcXGHFxhy/3KHFxhxcYcXFxhxhyiHKIcocYcXFxhxcYcXGHL/cocXGHFxhxcYcXFxhxcYcXGHFxhxcXGHFxhxcYcXGHL/cocXGHFxhy/3KHFxhxcYcXGHFxcYcYcohyhxhxcXGHGHKHGHFxhy/3KHFxhxcYcv9yhxcYcXGHFxhxcXGHFxhxcYcXFxhxhxcXGHL/cocYcXFxhxcYcXFxhxhxcXGHFxcYcYcXFxhxcYcXGHFxcYcXGHFxhxcXGHGHFxcYcv9yhxhxcXGHFxhy/3KHGHKIcohyhxhyiHKIcocYcXFxhxcYcXGHFxcYcYcohyhxhxcXGHFxhxcYcv9yhxcYcXGHFxcYcYcohyiHKHGHKIcohyhxhxcXGHFxhxcXGHGHKIcohyhxhy/3KHFxcYcYcXFxhxcYcXGHL/cocXGHFxhy/3KHFxhxcYcXFxhxhxcXFxiHKHGHKIcocYcXGHKIcohyhxhxcXGHFxhxcXGHGHKIcohyhxhyiHKIcocYcohxcXFxhxhxcXGHFxhxcXGHGHFxcXGIcocYcohyiHKHGHKIcohyhxhy/3KHFxcYcYcXFxhxcYcXFxhxhyiHKIcocXGHFxhxcYcXFxhxcYcXGHFxcYcXGHFxhxcXGHFxhxcYcXFxhxcYcXGHFxcYcYcohyhxhxcXGHFxhy/3KHFxhxcYcXGHKIcXFxcYhyhxcYcXGHFxhyiHFxcXGIcocXGHFxhxcYcv9yhxcYcXFxhxhyiHKHGHFxcYcXGHFxcYcYcohyhxhxcXGHFxhxcXGHGHKIcocYcXFxhxcYcXFxhxhyiHKHGHL/cocXFxhxhxcXGHFxhxcXGHFxhxcYcXFxhxcYcXGHFxcYcXGHFxhxcXGHFxhxcYcohxcXGHL/cocYcohyhxhy/3KHFxhy/3KHFxhxcYcXFxhxcYcXGHFxcYcXGHFxhxcXGHFxhxcXGHGHKIcocYcXFxhxcYcXFxhxcYcXGHFxcYcXGHFxhxcXGHFxhxcXGHGHKIcocYcXFxhxcYcv9yhxcYcXFxhxhxcXGHL/cocXGHFxhxcYcohyiHKHGHKIcohyhxcYcXGHFxhy/3KHFxcYcYcXFxhxcXGHGHL/cnGIcocXGHFxhxcXGHGHKHGHFxcYcXGHFxhyiHFy/3KHGHFxcYcXFxhxhyiHKHGHFxcYcXGHFxcYcXGHFxhyiHFxcXGIcocXGHFxhy/3KHFxhxcXGHGHKIcocYcohyiHKHFxhxcYcXGHKIcohyhxcYcYcocYcv9yhxcXGHGHFxcYcv9yhxcYcXGHFxcYcXGHFxhxcXGHFxhy/3KHFxhxcYcohxcXFxhxhxcXGHFxcYcYcohyhxhxcXGHFxcYcYcohyhxhyiHKIcocXGHFxhxcYcohyhxhxcXGHFxhxcXGHFxhxcYcv9yhxcXGHGHFxcYcv9yhxcYcXGHFxcYcXGHFxhyiHKIcocXGHFxhxcYcohyhxhxcXGHFxhxcXGHFxhxcYcohyiHKHGHKIcocYcXFxhy/3KHGHKHGHFxcYcYcocYcXFxhxcXGHGHKIcocYcXFxhy/3KHFxhxcYcXFxhxcYcXFxhxcYcXGHFxcYcXFxhxhxcXFxiHKHFxhxcXGHGHKIcocYcohyhxhyiHKIcocXGHFxhxcXGHFxhxcXGHFxhxcYcohyiHKHFxhxcYcXFxhxcYcXGHKIcohyhxcYcXGHFxcYcXGHFxcYcXGHFxhyiHKIcocXGHFxhxcXGHFxhxcXGHFxhxcYcohyiHKHFxhxcYcXFxhxcYcXFxhxcYcXFxhxhyhxhxcXGHFxhyiHFxcXGHGHKIcocYcXFxhy/3KHFxhxcYcohxcv9yhxhyiHKHFxhxcYcXGHKIcocYcXFxhy/3KHFxhxcYcXFxhxcXGHGHKIcocYcohyhxhy/3JxiHKHFxhxcXGHGHKHGHFxcYcXFxhxhyiHKHGHKHGHFxcYcXGHFxhyiHKHGHKIcocYcXFxhxcXGHGHKHGHFxcYcXFxhxhyiHKHFxhxcYcXFxhxcYcXFxhxcYcXFxhxcYcXFxhxcYcXFxhxcYcXGHKIcocYcXFxhxcXGHFxhxcYcohyiHKHFxhxcYcv9yhxcXGHGHKHGHFxcYcXGHL/cocXFxhxhyiHKHFxhxcYcXFxhxcYcXFxhxcYcv9yhxcYcohxcXFxhxhxcXFxhxhyiHKHGHKIcocYcohyhxhyiHKHGHKIcocXGHFxhxcXGHFxhxcXGHFxhxcXGHFxhxcXGHFxhxcXGHFxhyiHFxcXGHGHKIcocYcocYcXFxhxcYcv9yhxcXGHGHKHGHFxcYcXGHKIcohyhxcYcXGHKIcohyhxcYcXFxhxhyhxhyiHKHGHFxcYcv9yhxcYcXFxhxcYcXFxhxcYcXFxhxcYcohxcv9yhxhyhxhxcXGHFxhyiHKHGHFxcYcXFxhxcYcXGHKIcocYcohyhxhyiHKHGHKIcocXGHFxhxcXGHFxcYcYcocYcXFxhy/3KHFxhxcXGHFxhxcXGHFxhxcXGHFxhyiHKIcocXGHFxhyiHKHGHFxcYcv9yhxcYcXFxhxcYcohxcv9yhxcYcXGHFxcYcv9yhxcYcXFxhxcYcXFxhxcYcv9yhxcXGHGHKHGHFxcYcv9yhxcYcXFxhxcYcv9yhxcXGHGHKHGHFxcYcv9yhxcYcXFxhxcYcXFxhxcXGHGHKHGHFxcYcXFxhxcYcXFxhxcYcohxcv9yhxcYcXGHKIcocYcohyhxhyhxhxcXGHFxcYcXGHFxhyiHKHFxhxcYcXFxhxcXGHFxhxcYcohyhxcYcXGHFxcYcXFxhxcYcXGHKIcocXGHFxhxcXGHFxcYcXGHFxcYcXGHFxcYcXFxhxhyhxhyiHKHGHKIcocXGHFxhyiHKHGHKIcocYcocYcXFxhxcXGHFxhxcXGHFxhyiHKHGHFxcYcv9yhxcXGHGHKHGHFxcYcv9yhxcYcohyiHKHFxhxcXGHFxhxcXGHFxcYcYcocYcohyhxhyhxhxcXGHL/cocXGHL/cocXFxhxcYcXFxhxcYcXFxhxcYcohyhxhyiHKHGHKHGHFxcXGIcocXFxhxhyhxhxcXFxhxhxcXFxhxcYcXGHKIcocYcocYcXFxhxcXGHFxhy/3KHL/cocXGHFxcYcXGHKIcohyhxcYcv9yhy/3KHFxhxcXGHFxhxcXGHFxcYcXGHFxcYcXGHKIcocYcohyhxcYcXGHKIcocYcocYcXFxhy/3KHFxcYcYcocYcXFxcYcYcohyhxcYcXFxhxcXGHGHKHGHKIcocXGHFxhyiHKHGHKHGHFxcXGHGHFy/3KHFxhxcXGHFxhxcXGHFxcYcXGHFxcYcXFxhxcYcXFxhxcYcohyhxhyhxhxcXGHFxcYcXGHKIcocYcXFxcYcYcocYcohyhxcYcXGHKIcocYcocYcv9ycYcYcocYcXFxhy/3KHFxcYcXGHFxcYcXGHKIcocYcohyhxcYcXFxhxcYcohyhxhyiHKHFxhxcXGHFxhyiHKHGHKIcocXGHFxcYcXGHL/cnGHGHFxcXGHFxhxcXGHFxhy/3JxhxhyiHKHFxhxcXGHFxcYcYcocXGHFxhxcXFxhxhyhxhxcXGHKIcohyhxcYcohyhxhxcXFxhxhyhxhyiHKHFxhxcXGHFxhxcXFxhxhxcv9yhxcYcXFxhxcXGHFxhxcXGHFxcYcXGHFxcYcXFxhxcYcohyhxhyiHKHFxhxcXGHFxcYcXGHFxcYcXFxhxcYcXFxhy/3KHFxcYcXGHFxcYcXGHKIcocXGHFxhyiHKHFxhxcXGHFxhyiHKHGHKHGHKIcocXGHFxhyhxhxcXGHL/cocXFxhxcYcXFxhxcXGHFxhyiHKHGHKHGHFxcXGHGHKHGHKIcocXGHFxcYcXFxhxcYcXFxhxcXGHFxhyiHKHGHKHGHKIcocXGHFxcYcXGHKIcocXGHFxhyhxhxcXGHL/cocXFxhxcYcohyhxhyiHKHFxhy/3JxiHKHFxcYcXGHFxcYcXFxhxcYcXFxcYcYcohyhxcXGHGHKHGHKHGHFxcXGHGHKHGHKHGHFxcXGHGHKHGHKHGHFxcYcohyhxhyiHKHFxhxcXGHL/cocXFxhxcYcXFxhxcXGHFxhyiHKHFxhxcYcocYcXFxcYcYcocYcohyhxcYcohyhxhyiHKHFxhyiHKHGHKIcocXFxhxhyhxhyhxhyiHKHFxhxcXGHFxcYcXGHKIcocXGHFxcYcXGHFxcXGHGHKHFxhxcYcohyhxcYcXFxhxcXGHFxhyiHKHFxhxcXGHFxhyiHKHFxhxcXGHFxcYcXGHKIcocYcocYcocYcXFxcYcXGHFxcYcXFxhxcYcohyhxcYcXFxhxcYcohyhxcYcv9ycYhyhxcXGHFxhyiHKHGHKHGHKHGHFxcXGHGHKHFxhxcYcocYcXFxcYcYcocYcocYcocYcXFxhyiHKHGHKHGHKIcocXGHKIcocYcocYcohyhxcYcohyhxhyhxhyiHKHFxcYcYcocXGHFxcYcXGHKIcocXGHFxcYcv9yhy/3KHFxcYcXGHFxcYcXFxhxcXGHFxcYcXGHFxcYcohyhxhyiHKHFxcYcXGHFxcYcv9yhy/3KHFxcYcXGHKIcocXGHFxcYcXFxhxcYcohyhxcYcXFxhxcXGHFxcYcXFxhxcYcXFxhy/3JxhxhyiHKHFxcYcXGHL/cnGHGHKHGHKHGHKHGHFxcXGHFxhxcXGHFxcYcXFxhxcXGHFxhyiHKHFxhxcXGHFxcYcXFxhxcYcohyhxcYcXFxhy/3KHL/cocXFxhxcYcohyhxcYcXFxhy/3KHL/cocXFxhxcYcohyhxcYcXFxhxcXGHFxcYcXFxhxcYcohyhxcYcXFxhxcXGHFxcYcXFxhxcYcohyhxcYcohyhxhyhxhyhxhyiHKHFxcYcXGHFxcYcohyhxhyhxhyhxhxcv9yhxcXGHGHKHFxhy/3JxhxhyhxhyhxhxcXFxhxcYcohyhxcYcohyhxhyhxhyhxhyhxhxcv9yhxcYcohyhxcYcXFxhyiHKHGHKHGHFy/3KHFxcYcXGHKIcocXGHFxcYcv9ycYcYcocYcohyhxcXGHFxhyiHKHFxhyiHKHFxhxcXGHFxcYcXFxhxcXGHFxhyhxhxcXFxhxcYcXFxcYcYcocXGHFxcYcXFxhxcXGHFxcYcXGHKIcocXFxhxcYcXFxhyiHKHFxhxcXGHFxcYcXFxhxcXGHFxcYcXGHKIcocXFxhxcYcXFxcYcYcocXGHFxcYcv9yhyiHKHGHFy/3KHFxcYcXFxhxcYcohyhxcXGHFxhxcXGHKIcocXGHFxcYcXFxhy/3Jxhxhyhxhxcv9yhxcXGHFxcYcXGHKIcocXFxhxcYcXFxcYcXGHFxcYcohyhxcYcXFxhxcXGHFxcYcv9yhy/3KHL/cocXFxhxcXGHFxhyhxhyiHKHFxcYcXGHFxcXGHFxhxcXFxhxcYcXFxcYcYcocXGHFxcYcohyhxhyhxcYcXFxhxcXGHFxcYcXFxhxcXGHFxcYcXFxhxcYcocYcohyhxcXGHFxhyhxhxcv9yhxcXGHFxhxcXFxhxcYcohyhxcYcohyhxcYcohyhxcYcXFxcYcXGHFxcYcohyhxcYcXFxhy/3JxhxhyhxcYcXFxhyiHKHGHKHFxhxcXGHFxcYcohyhxhyhxcYcXFxhxcXGHFxcYcv9ycYcYcocYcocXGHFxcYcXFxhxcXGHFxcYcv9yhyiHKHGHKHGHKHFxhxcXGHFxcYcXFxhxcXGHKIcocYcocXGHFxcYcXFxhxcXGHKIcocYcocXGHFxcYcXFxcYcYcocXGHFxcYcohyhxcYcXFxhyiHKHFxhxcXFxhxhyhxcYcohyhxcYcohyhxcYcohyhxcXGHFxhxcXFxhxcYcocYcohyhxcXGHFxhyhxhyhxhyiHKHL/cocXFxhxcXGHFxcYcXFxhy/3JxhxhyhxhyhxcYcXFxhyiHKHFxhxcXGHKIcocXGHKIcocXFxhxcYcXFxcYcXFxhxcYcocYcXL/cocXFxhxcXGHFxcYcXFxhy/3JxhxhyhxcYcXFxhxcXFxhxcYcXFxcYcXGHFxcXGHFxhyiHKHFxcYcXFxhxcXGHFxcYcXFxhxcXGHFxcYcXFxcYcYcocXGHFxcXGHFxhyiHKHFxcYcXGHKIcocXFxhxcXGHFxcYcv9yhyiHKHFxhxcXGHKIcocXGHKIcocXFxhxcYcocYcocYcocYcocYcocYcocXGHFxcXGHFxhxcXFxhxcYcohyhxcXGHFxcYcXFxhxcXGHFxcXGHGHKHFxhyiHKHFxhyhxhxcXFxhxcXGHFxcYcXFxhxcXFxhxhyhxcYcohyhxcYcocYcohyhy/3KHL/cnGHGHKHFxhxcXGHKIcocXFxhxcYcocYcocYcocYcocYcocXGHKIcocXGHKIcocXFxhxcXGHFxcYcXFxhyiHKHFxhyiHKHFxcYcXGHKHGHKHGHKHFxhxcXGHKIcocXFxhxcYcocYcocYcocYcocXGHFxcYcocYcXFxcYcXFxhxcXGHFxcYcXFxhyiHKHFxhyhxhyiHKHL/cocohyhxhyhxcYcohyhxcXGHFxcYcXFxhxcXGHKIcocXGHKIcocXFxhxcXGHFxcYcohyhxcYcXFxcYcXFxhxcXGHFxcYcXFxhyiHKHFxhyhxhyhxhyhxhyhxcYcXFxcYcXGHFy/3KHFxcYcXFxcYcYcocXGHKIcocXFxhxcXGHFxcXGHGHKHFxcYcXGHKHGHKHGHKHFxhxcXFxhxcYcohyhy/3JxhxhyhxcYcXFxcYcXFxhxcXGHFxcYcXFxcYcXGHFy/3KHFxcYcXFxhyiHKHFxhyhxhxcv9yhyiHKHFxhxcXFxhxcYcocYcocYcocXGHFy/3KHFxcYcXFxhxcXGHFxcXGHFxhyhxhxcv9ycYcYcocXGHKIcocXFxhxcXGHKIcocXGHKHGHKIcnGHGHKHFxhyiHKHFxcYcXFxhy/3JxhxcYcohyhy/3KHKIcocXGHKIcocXFxhxcXGHKIcocXFxhxcYcocXGHFxcYcohyhxcXGHFxcYcXFxcYcXGHFxcXGHFxcYcXFxcYcXGHFxcXGHFxcYcXFxcYcXGHFxcXGHFxcYcXFxcYcXGHFxcXGHFxcYcXFxcYcXGHFxcXGHFxcYcv9ycYcXGHKIcocv9ycYcYcocXFxhxcYcocYcocXGHKIcocXFxhxcXFxhxcYcXFxcYcXFxhxcXGHKHGHFxcXGHFxcYcohyhxcYcocYcocXGHFxcYcocYcocYcocXGHFxcXGHFxcYcXFxhxcXFxhxcYcocYcocXGHFxcXGHFxcYcXFxhyiHKHFxcYcXFxhxcXGHKHGHFy/3KHKIcocXGHKHGHKHGHKHFxhxcv9yhxcXGHKIcocXGHKHGHKHFxhxcXFxhxcXGHFxcYcXFxcYcXFxhxcXGHFxcXGHFxhyhxhyhxcYcohyhxcXGHKIcocXGHKHGHKHFxhxcXFxhxcXGHFxcYcohyhxcXGHFxcXGHFxhyiHKHKIcocXGHKHGHKHGHKHFxhyhxhyhxcYcXFxcYcXGHKHFxhxcXFxhxcXGHFxcYcohyhxcXGHL/cnGHFxhyhxhyhxcYcXFxcYcXFxhxcXFxhxcYcocYcocXGHKIcocohyhxcYcXL/cocv9ycYcXGHKHGHKHGHKHFxcYcXFxhxcXGHKHGHFyiHKHFxhxcv9yhy/3JxhxcYcohycYcYcocXFxhxcXGHFxcXGHFxhyhxhyhxcXGHFxhyhxcYcXL/cocXFxhyiHKHFxcYcXFxhyiHKHFxcYcohyhxcXGHFxcYcXFxcYcXFxhxcXGHKHGHKHGHKHFxhyhxhyhxhyhxcXGHFxcYcXFxcYcXFxhxcXGHKIcocv9ycYcXGHFy/3KHKIcocXFxhxcXGHFxcXGHFxcYcXFxhyhxhyhxhyhxcXGHFxcYcXFxhyhxhyhxcYcXFxcYcXFxhyiHKHFxcYcXFxcYcXGHKHFxhxcXFxhxcXGHKIcocXFxhxcXFxhxcXGHFxcYcXL/cocXFxhyiHKHFxcYcohyhxcXGHFxcXGHFxhyhxhyhxcXGHFxcYcXFxcYcXFxhxcXGHKHGHKHFxhxcXFxhxcXGHKHGHKHGHKHFxhyhxhyhxcYcocYcocXGHFxcXGHL/cnGHFxcYcXFxhxcv9yhxcXFxhxcYcocYcocXGHKHGHKHFxhyhxhyhxcYcocYcocXGHFxcXGHKIcocXFxhxcXGHKHGHKHGHKHFxcYcXFxhyhxhyhxhyhxcXGHFxcYcXFxcYcXFxhyhxhxcohyhxcYcocYcocXFxhxcXGHFxcXGHFxcYcohyhxcXGHKHGHFyiHKHFxhyhxhyhxcXGHFxcYcXFxcYcXFxhyiHKHL/cnGHFxhyhxcYcXFxcYcXFxhyhxhyhxhyhxcXGHFxcYcocYcocXGHFxcXGHFxcXGHFxcYcXFxcYcXGHKHFxhyhxhyhxcYcocXGHFxcXGHFxcYcohyhxcXFxhxcYcocXGHFy/3KHKIcocXFxhxcXFxhxcXGHFxcXGHFxcYcXFxcYcXFxcYcXGHKHGHKHFxcYcXFxcYcXFxhxcXFxhxcXGHFxcXGHFxcYcocYcocYcocXFxhxcXFxhxcXGHFxcXGHFxcYcXFxcYcXFxcYcXGHKHFxhyhxhyhxcYcocYcocXGHKHFxhxcXFxhyiHKHFxcYcohyhxcXGHKHGHKHFxhxcXFxhyiHKHFxcYcocYcXKIcocXFxhxcXFxhxcXGHFxcXGHFxcYcocYcocXGHFy/3JxhxcYcocYcocXFxhxcXFxhxcXGHFxcXGHFxcXGHFxhyhxcYcocYcocXFxhxcXGHKHGHKHFxhyhxhyhxcXGHFxcYcocYcocXFxhxcXGHKHGHKHFxhxcohyhxcYcocXGHKHGHKHFxhyhxcYcXL/cnGHFxhxcohyhxcXGHFxcYcocXGHFxcXGHFxcXGHFxcYcXFxcYcXFxcYcXGHKHFxcYcXFxhyhxhyhxcYcocYcocXFxhxcXFxhxcXGHKIcnGHFxhxcv9ycYcXGHKHFxhyhxcYcXFxcYcXFxcYcXFxhyiHJxhxhyhy/3JxhxcYcocXGHKHGHKHFxcYcXFxcYcXFxhyhxhyhxcYcocYcocXFxhyiHKHFxcXGHFxcYcXFxcYcXFxcYcXFxhxcXFxhxcXFxhxcXGHFy/3KHKIcocXFxcYcXFxhxcXFxhxcXGHKHGHKHFxhyhxcYcocYcocXFxhxcXFxhxcXGHKHGHKHFxcYcXFxhyhxhyhxcXGHFxcXGHFxcYcocYcocXFxhxcXGHKHGHKHFxcYcXL/cocXFxcYcXFxhxcXFxhyiHKHFxcXGHFxcYcXFxcYcXFxcYcXFxhyhxhyhxcYcocXGHKHGHKHFxcYcXFxcYcXFxcYcXFxhxcv9yhyhxhyhxhyhxcXFxhxcYcocXFxhxcXGHKHFxhxcXFxhyhxhyhxhyhy/3JxhxcXGHFxcXGHFxcXGHFxcXGHFxcYcXFxcYcohyhxcXFxhxcXGHKHGHKHFxhyhxcYcocXGHFxcXFxhxcYcocXGHKHFxhyhxhyhxcXGHKIcnGHFxhxcohyhxcXGHKHGHKHFxcYcXFxcYcXFxhyhxhyhxcXGHKIcocohyhyiHKHFxcYcocYcocXFxhxcXFxhxcXGHKHFxhxcv9ycYcXGHKHFxcYcXFxcYcXFxhyhxhyhxcXGHFxcXGHKIcocohyhxcXFxhxcXGHFxcXGHKHGHKHFxhyhxcYcXKIcocXFxhyhxhyhxcXGHFxcXGHFxcXGHFxcYcocYcocXFxhyiHJxhxcYcocXGHKHFxhyhxhyhxcXGHKHGHKHFxcYcXFxcYcXFxcYcXFxcYcXFxhyhxcYcXFxcYcocYcocXFxhxcXFxhxcXFxhxcXGHKHFxhxcv9ycYcXFxhxcv9yhyhxhyhxcYcocXGHKHFxhyhxhyhxcXFxhxcXGHFy/3JxhxcYcocXFxhxcXFxhxcXFxhxcXFxhxcXFxhxcXGHKHGHKHFxcYcocYcocXFxhxcXFxhyiHKHKIcocohyhyiHKHFxcXGHFxcYcocXGHFy/3JxhxcXGHFy/3JxhxcYcocXFxhxcXFxhxcv9yhyiHKHKIcocohyhxcXFxhxcXGHKHFxhyhxhyhxcXGHKHGHKHFxcYcocYcocXFxhxcv9ycYcXGHKHFxcYcXFxcYcXFxcYcohyhyiHKHKIcocohyhxcXFxhxcXFxhxcXFxhxcXGHKHFxhxcohyhxcXFxhxcXGHKHGHKHFxcXGHFxcYcXKIcocXFxhyhxhyhxcXGHKHGHKHFxcYcocYcocXFxhyhxhyhxcXGHKHGHKHFxcYcXL/cnGHFxcYcXFxcYcocYcocXFxhyhxhyhxcXGHKIcnGHFxcYcXL/cnGHFxcYcXFxcXGHFxcYcXFxcXGHFxcYcXL/cnGHFxcYcocYcocXFxcYcXFxhxcohyhxcXFxhxcXGHKHGHKHKIcocXFxcYcXFxcYcXFxhyhxcYcocXGHKHFxhyhxcYcocXFxhxcXFxhxcXFxhyhxhyhxcXGHFxcXGHKHGHKHFxcYcocYcocXFxhyhxcYcXKIcocXFxcYcXFxhyhxcYcocXGHKHFxhyhxcXGHFxcXGHFxcXGHKHGHKHFxcYcocYcocXFxhyhxcYcXKIcocXFxcYcXFxcYcXFxcYcXFxcYcXL/cococYcocXFxhyhxhyhxcXGHKHFxhxcohyhxcXFxhxcXFxhxcXFxhyhxhyhxcXGHFxcXGHKHFxhxcv9ycYcXFxcYcXFxcYcXFxcYcXFxcYcXL/cnGHFxhyhxcXFxhxcXGHKHGHKHKIcocohycYcXGHKHFxcYcXL/cnGHFxcYcocXGHFyiHKHKIcnGHFxhyhxcXGHFy/3JxhxcXGHKHFxhyhxcYcocXGHKHFxcYcXFxcXGHFxcYcocYcocohyhyiHJxhxcYcocXFxhyhxhyhxcXFxhxcXFxhxcXFxhyhxhyhxcXGHKHFxhxcohyhyiHJxhxcYcocXFxhyhxhyhxcXFxhxcXFxhyiHJxhxcXGHFy/3JxhxcXFxhxcXFxhxcXFxhyhxhyhxcXFxhxcXGHKHFxcYcXFxcYcocYcocXFxcYcXFxcYcXFxcYcocYcocXFxhyhxcYcocXGHKHFxcYcXL/cnGHFxcXGHFxcXGHFxcXGHKHGHKHFxcXGHFxcXGHFxcXGHKHGHKHFxcXGHFxcXGHFxcXGHKHGHKHFxcXGHFxcXGHFxcXGHKHGHKHFxcXGHFxcXGHFy/3JxhxcXGHKHGHKHKHGHKHFxcYcXL/cnGHFxcXGHFxcXGHKHGHKHFxcXGHFxcXGHKHGHKHFxcYcocXGHKHFxcYcXL/cnGHFxcXGHFxcXGHFy/3JxhxcXGHKHFxhyhxcXGHKHGHKHFxcXGHKIcnGHFxcYcocXGHKHFxhyhxcXGHKHFxhyhxcYcocXFxhyhxcYcocXGHKHFxcYcocXGHKHFxhyhxcXGHKHFxhyhxcYcocXFxhyhxcYcocXGHKHFxcYcocXGHKHFxcYcXFxcXGHFxcXGHFxcXGHKHFxhxcohycYcXGHKHFxcXGHFxcXGHKHGHKHFxcXGHFxcXGHKHGHKHKIcococYcocXFxcYcXFxcYcXFxcXGHFxcYcocXFxhyhxhyhxcXFxhyhxhyhxcXFxhxcXFxhyhxhyhyiHJxhxcYcocXFxcYcXL/cnGHFxcYcocXGHKHFxcYcocXGHKHFxhyhxcXFxhxcXFxhyhxhyhxcXFxhyhxhyhxcXFxhxcXFxhyhxcYcocXGHKHFxcYcocXGHKHFxcYcocXGHKHFxcYcXKIcococYcocXFxhyhxcXGHFxcXFxhxcXFxhxcv9ycYcXFxcYcXL/cnGHFxcXGHFxcXGHKHFxhyhxcXGHFyiHKHKIcnGHFxcYcocXFxhxcohyhxcv9ycYcXFxhyhxcYcocXFxcYcXFxcYcXKIcocXFxcYcocXGHKHFxhyhxcXGHKHFxcYcXFxcXGHFxcXGHKHGHKHKHGHKHFxcYcocXFxhxcohyhxcv9ycYcXFxhyhxcXGHKHGHKHKHGHKHFxcXGHFy/3JxhxcXFxhxcv9ycYcXFxcYcXKIcocXFxcYcocXGHKHFxhyhxcXFxhxcXFxhyhxcYcocXFxhyhxcYcocXFxhyhxcXGHFxcXFxhxcXFxcYcXFxhyhxcXGHKHFxhyhxcXGHKHFxhyhxcXFxhxcXFxcYcXFxhyhxcXGHKHFxhyhxcXFxhxcXFxhyhxcYcocXFxhyhxcYcocXFxhyhxcXGHKHFxhyhxcXGHKHFxhyhxcXGHKHFxcYcocXGHKHFxcYcocXFxhxcv9ycYcocYcocXFxcYcocXGHKHFxhyhyiHKHKHFxhyhxcYcocXFxcYcocYcocohycYcXFxcYcXFxcXGHFxcXGHKHGHKHKHGHKHKHGHKHFxcXGHFxcXFxhxcXFxhxcohyhyhxhyhyhxhyhxcXFxhxcXFxcYcXFxcYcocXGHKHFxcYcocXFxhyhxcYcocXFxhyhxcXGHKHFxhyhxcXFxhxcXFxcYcXFxcYcocXGHKHFxcYcocXFxhxcocYcocXFxhyhxcXGHKHFxcYcXKIcnGHFxcYcocXFxhyhxcYcocXFxcYcXFxcXGHFxcXFxhxcXFxhxcohyhyhxcYcocXGHKHFxcXGHKHFxhyhxcXGHKHFxcYcocXGHKHFxcXGHKHGHKHKHGHKHFxcXFxhxcXFxhxcXFxcYcXL/cnGHFxcXFxhxcXFxhxcohyhyhxcYcocXFxhyhxcYcocXFxcYcocXGHKHFxcYcocXFxhyhxcXGHFyhxhyhxcXFxhxcXFxcYcXL/cnGHFxcXFxhxcXFxhyhxcYcocXFxcYcXFxcXGHFxcXFxhxcXFxhyhxcXGHFyiHKHKHFxhyhxcXGHKHFxcXGHFxcXGHKHFxcYcXKIcnGHFxcXGHFxcXFxhyhxhyhyhxhyhyhxhyhxcXFxcYcXFxcYcocXGHKHFxcXGHFxcXFxhyhxhyhyhxhyhyhxhyhxcv9ycYcXFxcYcocXGHKHFxcXGHKHFxhyhxcXFxhxcXFxcYcocYcococYcococYcocohycYcXFxcXGHFxcXGHKHFxhyhxcXFxhyhxcYcocXFxcYcocYcnGHFxcYcocXFxcYcXFxcXGHKHGHKHKHGHKHKHGHKHKHGHKHKHGHKHKHGHKHFy/3JxhxcXFxcYcXFxcYcocXFxhxcocYcocXFxcXGHFxcXGHKHFxhyhxcXFxcYcXFxcYcocXGHKHFxcXGHKHFxcYcXKHGHKHFxcXGHKHFxhyhyiHJxhxcXFxhyhxcYcocXL/cnGHFxcXGHKHFxcYcXKHGHKHFxcXFxhxcXFxhyhxcXGHKHFxhyhyhxhyhyhxhyhyhxhyhyhxhyhyhxhyhyhxcYcocXFxhyhxcXFxhxcXFxcYcocXGHKHFxcXGHKHFxhyhxcXFxhyhxcYcocohycYcXFxcXGHFxcXGHKHFxcYcocXFxcYcXFxcXGHFyiHKHKHFxhyhxcXFxhyhxcYcocXFxcXGHFxcXGHKHFxcYcocXFxhyhxcXGHKHFxcXGHFyiHJxhxcXFxhxcocYcocXFxcXGHFxcXGHKHFxcXGHFxcXFxhxcohycYcXFxcYcXKIcnGHFxcXFxhxcXFxhyhxcXFxhxcXFxcYcocXGHKHFxcXGHKHFxcYcocXFxhyhxcXGHKHFxcXGHKHFxhyhxcXFxhyhxcXGHKHFxcYcocXFxcYcocXGHKHFxcXGHKHFxcYcocXFxcYcXFxcXGHKHFxhyhxcXFxcYcXFxcXGHFxcXFxhyhxcYcocXFxcYcocXFxhyhxcXFxhxcXFxcYcocXFxhxcocYcococYcnGHFxcYcocohycYcXFxcXGHFxcXFxhyhxhycYcXFxcYcocXFxhyhxcXFxhxcohycYcXFxcXGHFxcXFxhxcohycYcXFxcYcocXFxhyhxcXGHKHFy/3JxhxcXFxhyhxcXFxhxcocYcocXFxcXGHFxcXFxhxcohycYcXFxcYcocXFxcYcXKIcnGHFxcXGHKHFxcXGHFxcXFxhyhxcXGHKHFxcYcocXFxcXGHFxcXGHKHFxcXGHFyiHJxhxcXFxcYcXKIcnGHFxcXGHKHFxcYcocXFxcYcocXFxhyhxcXGHKHFxcXGHKHFxcXGHFxcXFxhyhxcXGHKHFxcYcocXFxcXGHFxcXFxhxcXFxcXGHFxcXGHKHFxcXGHFyhxhyhyhxhyhyhxcYcococYcococXGHKHKIcnGHKHGHJxhxcXFxhyhxcXFxhxcocYcocXL/cnGHKHFxhyhyhxhycYcXFxcYcXKHGHJxhxcXFxhxcocYcococXGHKHKHGHKHKHFxhyhxcXFxcYcXKIcnGHFxcXFxhxcXFxcYcocXFxhyhxcXFxhyhxcXGHKHFxcXGHKHFxcYcocXFxcYcocXFxhyhxcXFxhyhxcXGHKHFxcXFxhxcXFxcYcocXFxhyhxcXGHKHFy/3JxhyhxhycYcXFxcXGHFyiHJxhxcXFxcYcocXGHKHKHFxhyhxcXFxcYcXKIcnGHFxcXFxhxcocYcocXKIcnGHFxcXGHKHFxcXGHKHFxcYcocXFxcXGHFxcXFxhyhxcXGHKHFxcXGHKHFxcYcocXFxcXGHFxcXFxhyhxcXFxhxcohycYcXKIcnGHFxcXFxhxcohycYcXL/cnFxhxcXFxhyhxcXFxcYcXFxcXGHKHFxcYcocXFxcXGHFxcXFxhyhxcXGHKHFxcXFxhxcXFxcXGHFxcXFxhxcocYcococXGHKHKHGHJxhxcXFxcYcXKIcnGHFyiHJxhxcXFxcYcocXGHKHKHFxcYcocXFxhyhyhxhyhyhxcXGHKHFxcXGHKHFxcXGHFyhxhycYcXFxcYcocXFxcXGHFxcXFxhyhxcXGHKHKHGHKHKHFxcYcocXFxcYcXKHFxhyhxcv9ycYcocXFxhyhxcXFxhyhxcXFxhyhxcXFxhyhxcXGHKHFxcXFxhxcocYcococXGHKHKHFxhyhyhxhycYcXFxcXGHKHFxcYcocXFxcYcocXFxcXGHFxcXFxcYcXFxcXGHKHFxcXGHKHFxcYcocXFxcXGHKHFxhycYcXFxcYcocXFxcYcocXFxcYcocXFxcYcocXFxcYcocXFxhyhyhxhycYcXFxcXGHFyhxhycYcXFxcYcocXL/cnGHKHFxhycYcXFxcYcocXFxcYcocXFxcYcocXFxcYcocXFxcYcocXFxcYcocXFxcYcocXFxcYcocXFxhyhyhxcYcococYcnGHFxcXFxhyhxcXFxhyhxcXGHKHKHFxhyhxcohycYcXFxcXGHKHFxcXGHKHFxcYcococXGHKHKHGHJxhxcohycYcXFxcXFxhxcXFxcXGHFxcXFxcYcXFxcXFxhxcohycYcocXGHKHKHFxcYcocXFxcXGHFyhxhycYcXFxcXGHFyhxhycYcXFxcXGHKHFxcYcococXGHKHKHFxhyhyhxcYcococXGHJxhxcXFxhyhxcXFxcYcocXFxhyhxcv9ycYcocXFxcYcocXFxcYcocXFxcYcocXFxcXGHFyhxhyhyhxcXFxhxcocXGHKHFyiHJxhxcohycYcocXGHJxhxcXFxcYcXKHGHJxhxcXFxcYcocXFxcXGHFxcv9ycYcocXFxhyhxcXFxcYcocXFxcYcocXFxcYcocXFxcXGHKHFxcYcocXKIcnGHFyiHJxhyhxcYcnGHFxcXFxhyhxcXGHKHKHFxcYcocXFxcYcococYcnGHFxcXFxcYcXKIcnGHKHFxcYcocXKIcnGHFyiHJxhyhxcXGHKHFxcXFxhyhxcXFxcYcXKIcnGHKHFxcXGHKHFxcXGHKHFxcXFxhxcocXGHKHKHFxhyhyhxcXGHKHFyiHJxhxcohycYcocXFxhyhyhxcYcococXGHJxhxcXFxcYcocXFxcYcocXFxcXGHKHFxcXGHKHFxcXFxhxcocXGHKHKHFxhyhyhxcXFxhxcocXGHJxhxcXFxhyhyhxcYcococXFxhyhxcXFxcXGHFxcXFxcYcocXFxhyhyhxcXGHKHFxcXFxhyhxcXFxhyhyhxhycYcXFxcXFxhyhxcXGHKHKHFxhyhyhxcXFxhyhxcXFxhyhxcXFxcXGHFxcXFxcYcocXFxhyhyhxcXGHKHFy/3JxcYcXKHGHJxhxcXFxcYcocXL/cnGHKHFxcXFxhxcocYcnGHFyhxhyhyhxcXFxhyhxcXFxcYcocXFxcYcocXFxcXGHKHFxcXFxhxcocXGHKHKHFxcYcococXGHKHKHFxcXGHKHFxcXFxhxcocXGHJxhxcXFxcYcocXFxcXGHFyhxcYcnGHFxcXFxhyhxcXFxcYcocXFxcYcocXFxcXGHKHFxcXFxhyhxcXFxhyhxcohycYcocXFxhyhxcocYcnGHFxcXFxcYcXKHGHJxhyhxcYcnGHFyiHJxhyhxcXFxhyhxcv9ycXGHFyhxhycYcXFxcXFxhyhxcXFxhyhxcohycYcXKHFxhyhyhxcXGHKHFyiHJxhyhxcXFxhyhyhxhycYcocXFxhyhyhxcXGHKHKHFxcYcocXKIcnGHKHFxcXGHKHKHGHJxhyhxcXGHKHKHFxcXGHKHFxcXFxhyhxcXFxhyhyhxcXGHKHFyiHJxhyhxcXFxhyhyhxcYcococXFxcYcocXFxcXFxhxcocYcnGHKHFxcYcococXFxhyhyhxcXFxhyhxcXFxcYcocXFxcXGHKHFxcXGHKHKHFxcYcococXFxhyhyhxcXGHKHFyhxhycYcXKHGHJxhxcXL/cnGHKHFxcXFxhyhxcXFxcYcocXFxcXGHKHFxcXFxhyhxcXFxcXGHFxcohycYcXKHFxhyhyhxcXFxhyhxcXFxcYcococXGHKHKHFxcXGHKHKHFxhycYcXFxcXFxhyhxcXFxcYcocXFxcXGHKHFxcXFxhyhxcXFxcYcocXKIcnGHKHFxcXGHKHFyiHJxhyhxcXFxcYcocXFxcXGHKHFxcXFxcYcXKHFxhyhyhxcXFxhyhyhxcXGHKHFyhxhycYcocXFxhyhyhxcXFxhyhxcocYcnGHFxcXFxcYcocXFxcXFxhxcocXGHKHKHFxcXFxhyhxcXFxcYcocXFxcXGHKHFyiHJxhyhxcXFxcYcocXFxcXGHKHFxcXFxcYcocXFxcYcococXFxhyhyhxcXFxhyhxcocYcnGHFyhxhycYcocXFxhycYcXFxcXFxhyhxcXFxcXGHFyhxcXGHKHFyhxhycYcXKHFxhycYcXFxcXFxhyhxcXFxcYcococXGHJxhxcocYcnGHFyhxcYcnGHFxcv9ycXGHFyhxcYcococXFxcXGHKHFxcXFxcYcocXFxcYcococXFxcYcocXKIcnFxhxcocYcnGHKHFxcXFxhyhxcXFxcXGHFyhxcXGHKHKHFxcXGHKHKHFxcYcococXFxcYcococXFxhyhyhxcXFxcYcocXFxcXGHKHKHFxhycYcocXFxhycYcXKHGHJxhyhxcXFxhyhyhxcXFxhyhxcocYcnGHKHFxcXGHKHKHFxcYcnGHFxcXFxcXGHFyhxcYcnGHFyhxhycYcocXFxcXGHKHFyhxhycYcXKHFxhyhyhxcXFxcXGHFyhxcXGHKHKHFxcXGHKHKHFxcXGHKHFyhxcYcococXFxcXGHKHFxcXFxcYcocXFxcXFxhyhxcXFxcYcococXFxhyhyhxcXFxcYcocXFxcXFxhyhxcohycYcocXFxcXFxhyhxcXFxcYcococXFxhyhyhxcXFxcYcocXKIcnFxhxcocXGHJxhyhxcXFxhyhyhxcXFxhyhyhxcXFxhyhxcocXGHJxhxcXKIcnGHKHFxcXFxcYcXKHFxcXGHKHFyhxhycYcocXFxcXGHKHKHFxcYcnGHFxcohycYcocXFxcXGHKHKHFxcYcnGHFxcXFxcXGHKHFxcXFxhyhyhxcXFxhyhxcocXGHJxhxcocYcnGHKHFyiHJxhyhxcocYcnGHFyhxcYcnGHKHFxcXGHJxhxcXFxcXGHKHKHFxcYcnGHFxcv9ycXGHKHFxcXFxcYcocXFxcXFxhyhxcXFxcXGHKHFyhxhycYcocXFxcXGHKHKHFxcXGHKHFyhxcYcnGHKHFxcXGHJxhxcXFxcXFxhxcocXFxcYcococXFxcYcococXFxcXGHKHFxcohycYcocXFxcXFxhyhxcXFxcXGHKHKHFxcYcococXFxcXFxhyhxcXFxcXFxhxcocXFxhycYcXKHFxhycYcXKHFxcYcococXFxcXFxhyhxcXFxcXGHKHFxcv9ycXGHKHFxcXFxcYcocXFxcXFxcYcXKHFxcXGHKHKHFxcXFxhyhxcocXGHJxhxcocXGHJxhyhxcXFxcYcnGHFxcXFxcYcococXFxhycYcXKHFxcYcococXFxcXFxhyhxcocYcnGHKHFxcXFxcYcocXKHGHJxhyhxcohycXGHFyhxcXFxhyhyhxcXFxcYcococXFxcYcococXFxcXFxhyhxcXFxcXGHKHKHFxcXGHKHKHFxcXFxcYcocXFxcXFxcYcocXFxcXFxhyhxcocXGHJxhxcocXFxhycYcXKHFxcYcococXKIcnFxhxcocXFxcYcococXFxcXFxhyhxcXFxcXFxhxcocXFxcXGHKHKHFxcXGHKHKHFxcXFxcYcococXFxhycYcocXFxcXGHKHKHFxcXFxhyhyhxcXFxcYcococXFxcXGHKHFyhxcXGHKHKHFyhxhycYcocXFxcXFxhyhyhxcXFxhycYcXFyiHJxcYcocXFxcXFxhyhxcocXFxhyhyhxcXFxcXGHKHKHFxcXFxhyhxcocXFxhyhyhxcohycXGHKHFxcXFxcXGHKHFxcXFxcYcococXFxcXFxhyhxcXFxcXFxhyhxcocXGHJxhyhxcXFxcXGHKHFyhxcYcnGHKHFxcXFxcXGHKHFxcXFxcXGHKHFxcohycYcococXFxcYcococXFy/3JxcYcocXFxcXFxcYcocXFxcXFxcYcococXFxcYcococXKHGHJxhyhxcocYcnGHKHKHFxcXGHKHKHFyhxhycYcocXKHFxhycYcXKHFxcXFxhyhxcocXFxhycYcocXFxcXFxhyhxcocXFxhycYcXKHFxcXGHKHKHFxcXFxcXGHKHFxcXFxcXGHKHKHFxcXGHJxhxcocXFxcYcococXFxcXFxcYcocXFyiHJxcYcXKHFxcXFxhyhyhxcXFxcXGHKHKHFxcXFxhycYcXFyiHJxcYcocXFyiHJxcYcXKHFxcXFxhycYcXFyiHJxcYcocXFyiHJxcYcXKHFxcXFxcYcocXFyhxhycYcocXKHFxhycYcocXKHGHJxcYcocXFxcXFxcYcocXKHFxhycYcococXFxcYcnGHFyhxcXFxhyhyhyhxcXGHJxhyhxcXL/cnFxhyhyhxcXFxcYcococXKHGHJxhyhyhxcXFxcYcococXFxcXFxhycYcXFyiHJxcYcocXKHFxcYcnGHFyhxcXFxcYcococXFxcXFxhyhyhxcXFxcXFxhyhxcocXFxhycYcXKHFxcXFxhyhyhxcXFxcXFxhyhyhxcXFxcYcococXKHFxhycYcocXFxcXFxcYcococXFxcXFxhycYcXFxcv9ycXGHKHFyhxcXGHJxhyhxcXFxcXFxhyhyhxcXFxcXGHKHKHFxcXFxcYcococXFy/3JxcYcococXFxcXFxhyhyhxcXFxcXGHKHKHFxcXFxcXGHKHKHFxcXFxhycYcXKHFxcXFxhyhyhxcXKIcnFxhxcocXFxcXFxcYcocXKHFxcYcnGHKHFxcohycXGHKHFyhxcXGHJxhyhxcocXGHJxhyhyhxcXFxcYcnGHFyhxcXFxhycYcocXFxcXFxcYcococXFy/3JxcYcococXFxcXFxhyhyhxcocYcnFxhyhxcocXGHJxcYcocXFxcXFxcXGHKHFyhxcXFxhycYcXKHFxcXFxhycYcXKHFxcXFxhyhyhyhxcXFxhycYcocXFxcXFxcXGHKHFyhxcXFxhyhyhyhxcXFxcXGHKHKHFxcXFxcXGHKHKHFxcXFxcXGHKHKHFxcXFxcXGHKHKHFxcXFxcXGHKHKHFxcXFxcXGHKHKHFxcXFxcXGHKHKHFxcXFxcXGHKHKHFxcXFxcXGHKHKHFxcXFxcXFxhyhxcXKHFxhycYcococXFxcXFxhyhyhxcocXGHJxcYcXKHFxcXFxcXGHKHKHFxcXFxcXGHKHKHFyhxhycXGHKHKHFxcXFxcYcococXKHFxcYcnGHKHKHFxcXFxhycYcocXFxcXFxcXGHKHKHFxcXFxcXGHKHKHFxcXFxcXFxhyhxcocXFxcXGHJxhxcocXFxcXFxhyhyhyhxcXFxhycYcococXFxcXGHJxhyhxcXKHGHJxcYcocXKHFxcXGHJxhyhxcocXFxhycYcococXFxcXFxcYcococXFxcXFxcXGHKHKHFxcXFxcXGHKHKHKHFxcXGHJxhyhyhxcXFxcXGHJxhxcocXFxcXFxcYcocXKHFxcXFxcYcocococXFxcXGHJxhyhxcXKHGHJxcYcococXFxcXFxcYcococXKHFxcYcnGHKHKHFxcXFxcXGHKHKHFxcocYcnFxhyhyhxcXFxcXFxhyhyhxcocXFxhycYcococXFxcXFxcXGHKHFyhxcXFxcXGHJxhxcocXFxcXFxhycYcXKHFxcXFxcXGHKHKHFyhxcXGHJxhyhyhxcXFxcXFxcYcococXFxcXFxcXGHKHKHFyhxcXGHJxhyhyhxcXFxcXFxcYcococXFxcv9ycXFxhyhxcocXFxcXFxhyhyhyhxcXFxcXGHJxhyhxcXKHGHJxcYcococXKHFxcYcnGHKHKHFxcXFxcXFxhyhyhxcXKHFxhycYcococXFyhxhycXGHKHKHFxcXFxcXFxhyhyhxcXKHFxhycYcnGHFxcocXFxcYcnGHKHFyhxcXFxhycYcococXKHFxhycXGHKHKHFxcXFxcXFxhyhyhyhxcXFxcXGHJxhyhxcXKHFxcYcnGHKHKHFxcXFxcXFxhyhyhyhxcXFxcXGHJxhyhxcocXFxcXGHJxhyhxcXKHFxcYcnFxhyhxcocXFxcXGHJxhyhyhxcXFxcXFxcYcococXKHFxcXGHJxhyhyhxcocXFxhycXGHKHFyhxcXFxcXGHJxhxcocXKHFxhycXGHKHKHFyhxcXGHJxcYcocXKHFxcXFxcXGHJxhxcocXFxcXFxcXGHKHKHKHFxcXFxcYcnGHKHKHFxcXFxcXFxhyhyhyhxcXFxcXFxcYcococXKHFxcXFxhycYcococXFxcXFxcXGHJxhxcocXFyhxhycXGHKHKHFxcocXGHJxcYcococXFyhxcYcnFxhyhyhxcXFyiHJxcXGHKHKHFxcXFxcXFxcYcnGHFyhxcXFxcXFxcXGHKHKHFxcocXGHJxcYcococXKHFxcXFxhycYcocXKHFxcXFxcXFxhyhyhxcocXFxcXFxhycYcocXKHFxcXFxcYcnGHKHKHFxcXFxcXFxcYcocococXFxcXFxcXGHKHKHKHFxcocYcnFxhycYcXKHFxcXFxcXFxhycYcocXFyhxcXFxhycYcococXKHFxcXFxhycYcococXFyhxcYcnFxhyhyhyhxcXFxcXFxhycYcococXFxcXFxcXFxhycYcocXFyhxcXGHJxcYcococXKHFxcXFxhycYcococXKHFxcXFxcYcnGHKHFyhxcXFxcXFxcYcocococXFxcohycXFxhyhyhxcocXFxcXFxhycYcococXKHFxcXFxhycYcococXKHFxcXFxhycYcnGHFyhxcXFxcXFxcYcnGHKHFyhxcXFxcXFxhycYcococXFyhxcYcnFxhycYcXKHFxcocYcnFxcYcococXKHFxcXFxcXGHJxhyhyhxcXFyiHJxcXGHKHKHKHFxcocXGHJxcYcnGHFyhxcXKHFxhycXGHKHKHKHFxcXKIcnFxcYcocococXFxcXFxcXFxcYcocococXFxcXFxcXFxcYcocococXFxcocYcnFxhycYcocXFyhxcXFxcYcnFxhyhxcocXFyhxcYcnFxhyhyhyhxcXKHFxcYcnFxhyhyhxcocXFxcXFxcXGHKHKHKHKHFxcXFxcXFxhycYcococXKHFxcXFxcYcnGHKHKHKHFxcXFxcXFxcYcnGHKHFyhxcXFxcXFxcXFxhyhyhyhxcXFyhxhycXFxhyhyhyhxcXFyhxhycXFxhyhyhyhxcXKHFxcYcnFxhyhyhyhxcocXFxcXGHJxcYcococXKHFxcXFxcXFxhycYcococXKHFxcXFxcXGHJxhyhyhxcocXFxcXFxcXGHJxhyhyhxcocXFxcXFxcYcnGHKHKHFyhxcXFxcXFxcYcnGHKHKHFyhxcXFxcXFxcYcnGHKHKHFyhxcXFxcXFxhycYcnGHFyhxcXKHFxcXGHJxcYcococXKHFxcXFxcXFxcXGHKHKHKHKHFxcXFxcXFxcXGHKHKHKHKHFxcXFxcXFxcXGHJxhyhxcocXKHFxcXFxhycXGHKHKHFyhxcXKHFxhycXFxhyhyhyhxcocXFxcXFxcYcnGHJxhxcocXKHFxcXFxcXGHJxhyhyhyhxcXKHFxcXFxhycYcnGHKHFyhxcXFyiHJxcXFxhyhyhyhxcocXFxcXFxcXFxhycYcococXKHFxcXFxcXFxcYcnGHKHKHFyhxcXFxcXFxcXFxhyhyhyhyhxcXKHFxcXFxhycXGHKHKHKHFxcocXFxcXFxhycYcnGHKHFyhxcXKHFxcYcnFxhycYcococXKHFxcXFxcXFxcYcnGHKHKHFyhxcXFyhxhycXFxhycYcococXFyhxcXFxcXFxcYcnGHKHKHKHFxcocXFxcXGHJxcYcnGHKHFyhxcocXFxcXFxhycXGHKHKHKHKHFxcXFxcXFxcXFxhycYcocococXFyhxcXFxcYcnFxhycYcocXKHFxcocXFxcXGHJxcYcnGHKHFyhxcocXFxcXFxcYcnGHJxhyhyhxcXKHFxcXFxcXFxhycYcnGHKHFyhxcXFyhxcXGHJxcYcnGHKHKHFyhxcXKHFxcYcnFxcYcnGHKHKHFxcocXFxcXFxcXFxcYcnGHKHKHFyhxcXKHFxcXFxhycXGHJxhyhyhxcocXFxcXFxcXFxcXGHJxhyhyhyhxcXKHFxcXFxcXFxhycYcnGHKHKHFxcocXFxcXFxcXFxhycYcnGHKHFyhxcocXFxcXFxcXGHJxhycYcococXKHFxcXFyiHJxcXFxhycYcocococXFyhxcXFxcXFxcXGHJxhyhyhyhyhxcXKHFxcXFxcXGHJxcYcococococXKHFxcXFxcXFxcXGHJxhycYcocXKHFyhxcXFxcXFxcXGHJxcYcococococXFyhxcXFxcXFxcYcnFxhyhyhyhyhxcXKHFxcXFxcXFxhycXGHKHJxhxcocXKHFxcXFxcXFxcXFxcYcnGHKHKHKHFyhxcXFxcocYcnFxcXGHJxhyhyhyhxcocXFxcXKHGHJxcXFxhycYcocococXKHFxcocXFxcXGHJxcXGHJxhyhyhyhxcocXFxcXFxcXFxcXFxcYcnGHKHKHKHFyhxcXKHFxcXFxcXGHJxcYcnGHKHKHKHFxcocXFxcXFxcXFxcXFxhycYcococococXKHFxcXFxcXFxcXFxcYcnGHJxhyhyhxcocXFyhxcXFxcXFxcYcnFxhycYcocococXKHFxcXFyhxcYcnFxcXGHJxhycYcocXKHFyhxcXFyhxcXGHJxcXFxhycYcococococXFyhxcXFxcXFxcXFxcXGHJxhycYcococXKHFyhxcXFxcXFxcXFxcXGHJxhycYcocococXKHFxcXKHFxcXFxhycXFxhycYcnGHKHFyhyhxcXKHFxcXFxcXFxcYcnFxhycYcnGHFyhyhxcocXFxcocXFxcXGHJxcXGHJxhyhyhyhyhyhxcXKHFxcXFxcXFxcXFxhycYcnGHKHKHKHKHFyhxcXFyhxcXFxcXGHJxcXGHJxhyhyhyhyhxcocXKHFxcXFxcXFxcXFxcYcnGHJxhyhyhyhyhxcocXFxcocXFxcXFxcYcnFxcYcnGHKHKHKHKHFyhxcocXFxcXFxcXFxcXFxhycXGHJxhyhyhyhyhxcocXFyhxcXFxcXFxcXFxhycXGHJxhyhycYcXKHKHFyhxcXFxcocXFxcYcnFxcXGHJxhycYcococococXKHFxcXKHFxcXFxcXFxhycXFxhycYcnGHKHKHFyhxcocXKHFxcXFxcXFxcXFxcXGHJxcYcnGHKHKHKHKHFyhxcocXFxcXFyhxcYcnFxcXFxhycYcnGHKHKHKHKHFyhxcocXFxcXFyhxcYcnFxcXFxhycYcnGHKHJxhxcococXKHFxcXKHFxcXFxcXFxcXGHJxcXGHJxhyhyhyhyhyhxcocXKHFxcXFyhxcXFxcYcnFxcXGHJxcYcocnGHKHKHFyhyhxcXKHFxcXFyhxcXFxhycXFxcXGHJxhycYcnGHKHKHFyhxcocXKHFxcXFyhxcXFxcXGHJxcXFxhycXGHKHJxhyhyhxcococXKHFxcXKHFxcXFxcXFxcXFxcYcnFxhycXGHKHJxhyhxcococXKHFyhxcXFxcocXFxcXFxcXGHJxcXGHJxcYcnGHKHKHKHKHKHFyhxcocXFyhxcXFxcXFxcXFxcXFxcYcnFxhycXGHKHJxhyhyhxcococXKHFxcocXFxcXFxcocXGHJxcXFxcXGHJxcYcnGHKHJxhyhyhxcococXFyhxcXKHFxcXFxcXFxcXFxcXFxcXFxhycXGHJxhycYcocococococXKHFyhxcXKHFxcXFxcXFxcXFxcXFxcXFxcYcnFxhycXGHKHJxhyhyhyhxcococXFyhxcXKHFxcXFxcXKHFxcYcnFxcXFxcYcnFxhycYcnGHKHJxhyhxcococXKHFyhxcXKHFxcXFyhxcXFxcXFxcXGHJxcXFxcYcnFxhycYcocnGHKHKHKHKHFyhxcocXKHFxcocXFxcXFxcocXFxcXGHJxcXFxcXGHJxcYcnGHJxhycYcocococococXKHFyhxcocXFyhxcXFxcXFyhxcXFxcXFxhycXFxcXGHJxcXGHJxhycYcocnGHKHKHKHKHFyhxcocXKHFyhxcXFyhxcXFxcXFxcXFxcXFxcXFxcXFxhycXFxhycXGHJxhycYcocococococococXKHKHFxcocXKHFxcXFyhxcXFxcXFxcXFxcXFxcXFxcXFxhycXFxhycXGHJxhycYcnGHKHKHKHKHKHKHKHFyhxcocXKHFxcocXFxcocXFxcXFxcXFxcXFxcXFxcXFxcXFxcYcnFxcYcnFxhycXGHKHJxhycYcococococococXKHFyhxcocXKHFxcocXFxcocXFxcXFxcXKHFxcXFxcXFxhycXFxcXFxhycXFxcYcnFxhycYcnGHJxhyhycYcococococococXKHKHFyhxcocXFyhxcXKHFxcXKHFxcXFxcXFyhxcXFxcXFxcXFxcYcnFxcXFxcXGHJxcXGHJxcYcnFxhycYcnGHKHJxhyhycYcococococXKHKHKHFyhxcocXKHFyhxcXKHFxcocXFxcXKHFxcXFxcXFyhxcXFxcXFxcXFxcXGHJxcXFxcXFxcYcnFxcXGHJxcYcnFxhycXGHJxhycYcocnGHKHJxhyhyhyhyhyhyhyhyhxcococXKHKHFyhxcocXFyhxcocXFxcocXFxcocXFxcXKHFxcXFxcXFxcocXFxcXFxcXFxcXFxcXFxcYcnFxcXFxcXFxhycXFxcYcnFxcXGHJxcYcnFxhycXGHJxhycYcnGHJxhyhycYcocnGHKHKHKHJxhyhyhyhxcococococXKHKHKHFyhxcocXKHFyhxcocXKHFyhxcXKHFxcocXFyhxcXFyhxcXFxcocXFxcXFyhxcXFxcXFxcocXFxcXFxcXFxcXFxcXFxcXFxcXFxcXFxcXFxcXFxcXFxcXFxcXGHJxcXFxcXFxcYcnFxcXFxhycXFxcYcnFxcXGHJxcXGHJxcYcnFxcYcnFxhycXGHJxhycXGHJxhycXGHJxhycYcnGHJxhycYcnGHKHJxhycYcocnGHKHJxhyhycYcocnGHKHKHJxhyhyhyhyhycYcococococococococococococococococococococococXKHKHKHKHKHKHFyhyhyhyhxcococococXKHKHKHFyhyhyhxcocococXKHKHKHFyhyhyhxcocococXKHKHFyhyhyhxcocococXKHKHKHFyhyhyhxcocococXKHKHKHKHFyhyhyhyhxcocococococXKHKHKHKHKHKHKHKHFyhyhyhyhyhyhyhyhyhyhyhycYcococococococnGHKHKHKHJxhyhyhycYcocnGHKHJxhyhycYcnGHKHJxhycYcnGHJxhycYcnGHJxhycYcnFxhycYcnFxhycXGHJxcYcnFxhycXFxhycXFxhycXFxcYcnFxcXGHJxcXFxcXGHJxcXFxcXFxcYcnFxcXFxcXFxcXFxcXFxcXFxcXFxcXFxcXFxcXFxcXFxcXFyhxcXFxcXFxcXKHFxcXFxcocXFxcXKHFxcXKHFxcocXFyhxcXKHFyhxcXKHFyhxcocXKHKHFyhyhxcococXKHKHKHKHKHKHKHKHKHJxhyhyhycYcnGHKHJxhycYcnGHJxcYcnFxhycXGHJxcXGHJxcXGHJxcXFxcXGHJxcXFxcXFxcXFxcXFxcXFxcXFxcXFxcXFxcXKHFxcXFxcXKHFxcXFyhxcXKHFxcocXFyhxcocXKHFyhxcocococXKHKHKHKHKHKHKHJxhyhycYcocnGHJxhycXGHJxhycXFxhycXFxhycXFxcXFxhycXFxcXFxcXFxcXFxcXFxcXFyhxcXFxcXFyhxcXFxcocXFyhxcXKHFyhxcocXKHKHFyhyhyhyhyhyhyhyhycYcnGHKHJxcYcnGHJxcYcnFxcYcnFxcXFxcYcnFxcXFxcXFxcXFxcXFxcocXFxcXFxcocXFxcocXFyhxcocXKHFyhxcocococXKHJxhyhyhycYcocnGHJxhycXGHJxcXGHJxcXFxcYcnFxcXFxcXFxcXFxcXFxcocXFxcXFyhxcXFyhxcocXFyhxcococXKHKHKHKHKHJxhyhycYcnGHJxcYcnFxhycXFxcXGHJxcXFxcXFxcXFxcXFxcXKHFxcXFyhxcXFyhxcocXKHFyhxcocococococnGHKHJxhycYcnFxhycXFxcYcnFxcXFxcXFxcXFxcXFxcXFxcXKHFxcXKHFxcocXKHFyhxcococococococnGHJxhycYcnFxcYcnFxcXGHJxcXFxcXFxcXFxcXKHFxcXFxcocXFyhxcocXKHKHFyhyhyhyhycYcnGHJxhycXGHJxcXFxhycXFxcXFxcXFxcXFxcXKHFxcXKHFxcocXKHFyhxcococococnGHJxhycYcnFxhycXFxcYcnFxcXFxcXFxcXFyhxcXFxcocXFyhxcocXKHKHFyhyhycYcocnGHJxcYcnFxcYcnFxcXFxcXFxcXFxcXFxcocXFxcocXFyhxcococXKHKHJxhyhycYcnFxhycXGHJxcXFxcXFxcXFxcXFxcXFyhxcXFyhxcocXKHKHFyhycYcocnGHJxhycXGHJxcXFxcXFxcXFxcXFxcXFxcXFyhxcXKHFyhxcococococnGHJxhycYcnFxcYcnFxcXFxcXFxcXFxcXKHFxcXKHFyhxcocXKHKHKHJxhycYcnGHJxcXGHJxcXFxcXFxcXFxcXKHFxcXKHFyhxcocXKHKHJxhyhycYcnFxhycXFxcXFxcXFxcXFxcXFxcXFyhxcXKHFyhyhyhyhyhycYcnGHJxcYcnFxcXFxcXFxcXFxcXFxcocXFyhxcocXKHKHKHJxhyhycXGHJxcXFxhycXFxcXFxcocXFxcXKHFxcococXKHKHJxhyhycXGHJxcXGHJxcXFxcXFxcXKHFxcXKHFxcococXKHKHJxhycYcnFxhycXFxcXFxcXFxcXFxcXFyhxcXKHFyhyhyhyhyhycYcnFxcYcnFxcXFxcXFxcXFxcXKHFxcocXKHKHFycYcocnGHJxcYcnFxcXFxcXFxcXFxcXFxcocXKHFyhxcococnGHJxhycXGHJxcXFxcXFxcXFxcXKHFxcocXKHFyhyhycYcocnFxhycXFxcXFxcXFxcXFxcXFyhxcocXKHKHKHKHJxhycYcnFxcXFxcXFxcXFxcXFxcocXFyhxcocococnGHJxhycXFxcYcnFxcXFyhxcXFxcocXKHFyhyhycYcocnFxhycXFxcXFxcXFxcXFxcocXFyhyhxcococnGHJxhycXFxcXFxcXFxcXFxcXFyhxcXKHKHFyhycYcnGHJxcXGHJxcXFxcXFxcocXFyhxcocXKHKHJxhycYcnFxcYcnFxcXFxcocXFxcocXKHFyhyhycYcnGHJxcXFxcXFxcXFxcXFxcXKHFyhxcococnGHJxhycXFxhycXFxcXKHFxcXFyhxcococococnGHJxcXGHJxcXFxcXFyhxcXFyhxcocococnGHJxhycXFxcXFxcXFxcXFxcocXKHFyhyhyhycYcnFxcYcnFxcXFxcocXFxcocXKHKHKHKHJxhycXFxhycXFxcXKHFxcXKHFyhxcocnGHJxhycXFxhycXFxcXKHFxcXKHFyhyhyhyhycYcnFxcXFxcXFxcXFxcXKHFxcococococnFxhycXFxcXFxcXFxcXFyhxcXKHKHKHKHJxcYcnFxcXFxcXFxcXFxcocXKHFyhycYcocnFxcYcnFxcXFxcocXFxcocXKHKHJxhycYcnFxcXFxcXFxcXFxcocXFyhyhyhycYcnFxhycXFxcXFxcXKHFxcocXKHKHJxhycXGHJxcXFxcXFxcXKHFxcococococnGHJxcXFxcXFxcXFxcXKHFyhxcococnGHJxcXFxcYcnKHFxcXFyhxcocococnGHJxcXFxcXFxcXFxcXFyhxcocococnGHJxcYcnFxcXFyhxcXFyhxcococnGHJxhycXFxcXFxcXFyhxcXKHKHKHKHJxhycXFxcXFxcXFxcXKHFyhyhyhyhycXGHJxcXFxcXFxcocXFyhyhyhyhycXGHJxcXFxcXFxcXKHFyhxcocnGHJxhycXFxcXFxcXFxcocXKHFyhycYcnGHJxcXFxcXFxcXFyhxcocXJxhyhycXGHJxcXFxcXKHFxcXKHKHKHKHJxcXGHJxcXFxcXKHFxcococococnGHJxcXFxcXFxcXKHFxcocococnFxhycXFxcXFxcXFxcocXKHKHKHJxhycXFxcXFxcXFxcocXKHFyhycYcnFxcYcnFxcXKHFxcocXKHKHJxhycXFxhycXKHFxcXKHFyhyhycYcnFxhycXFxcocXFxcococococnFxhycXFxcXFyhxcXKHKHKHKHJxcXGHJxcXFyhxcXKHFyhyhycYcnFxcXFxcXFxcXFyhxcococnGHJxcXFxcXFxcXFxcocXKHKHKHJxcXGHJxcXFyhxcXKHFyhyhycYcnFxcXFxcXFxcXKHFyhyhyhycXFxhycXFxcocXFyhxcococnFxhycXFxcXFxcXKHFyhyhyhycYcnFxcXFxcXFyhxcXKHKHJxhycXFxhycXKHFxcXKHKHKHKHJxcXFxcXFxcXFxcXKHFyhycYcnFxhycXFxcocXFyhxcococnFxhycXFxcXFxcocXKHFycYcnGHJxcXFxcXFxcXKHFyhyhycYcnFxcXFxcXFxcocXKHFycYcnGHJxcXFxcXFyhxcocXJxhyhycXFxcXFxcXFxcocXKHJxhycYcnFxcXFxcXKHFyhyhyhycYcnFxcXFxcXKHFyhxcocnGHJxcXFxcXFxcXKHFyhyhyhycXFxcXFxcXFxcXKHFyhycYcnFxhycXFyhxcXFyhyhyhycXGHJxcXFxcocXFyhyhycYcnFxcXFxcXFxcXFyhyhyhycXGHJxcXFxcXKHFyhyhyhycXGHJxcXFyhxcXKHFycYcnGHJxcXFxcXFyhxcocococnFxcXGHOHFxcXKHFyhycYcnFxcXFxcXFxcocXKHKHJxhycXFxcXFxcXKHFyhyhycXGHJxcXFxcocXFyhyhyhycXFxcXFxcXFxcXKHKHKHJxhycXFxcXFyhxcXKHKHJxcYcnFxcXFxcocXKHFycYcnFxcYcnKHFxcXKHKHKHJxcYcnFxcXKHFxcococnGHJxcXFxcXFxcXKHFycYcocnFxcXFxcXFxcococococnFxcXFxcXFxcocXKHJxhycXFxcXFxcXFxcocococnFxhycXFyhxcXKHFyhycXGHJxcXFxcXKHFyhyhycYcnFxcXFxcXKHFyhyhycXGHJxcXFxcocXKHKHKHJxcXFxcXFxcXFyhyhyhycXGHJxcXKHFxcocococnFxcXFxcXFxcXKHKHKHJxcYcnFxcocXFyhyhycYcnFxcXFxcXFyhxcocnGHJxcXFxcXFxcocXKHJxhycXFxcXFxcXFyhyhyhycYcnFxcXKHFxcocococnFxcXFxcXFyhxcococnFxhycXFyhxcXKHKHJxhycXFxcXFxcocXKHJxhycXFxcXFxcXFyhyhyhycXFxcXFxcXFxcocococnFxcXFxcXFxcocXKHJxhycXFxcXFyhxcocococnFxcXFxcXKHFyhyhycYcnFxcXKHFxcococnGHJxcXFxcXKHFyhyhycXFxcXFxcXFxcocXJxhycXFxcXFxcXFyhxcnGHJxhycXFyhxcXKHKHKHJxcXFxcXFxcocococnGHJxcXFyhxcXKHJxhycXFxcXFxcXFyhyhyhycXFxcXFxcXKHFyhycYcnFxcXFxcocXKHKHJxcYcnFyhxcXKHKHKHJxcXFxcXFxcocococnFxcXFxcXFxcXKHKHJxcXGHJyhxcXFyhycYcnFxcXFxcXFxcococnGHJxcXFxcocXKHKHJxhycXFxcXKHFyhyhycXFxcXFxcXFyhxcnGHJxcXFxcXFxcXKHKHJxhycXFxcXKHFyhyhycYcnFxcXKHFyhyhyhycXFxcXFyhxcococnFxcXFxcXFxcococnGHJxcXFxcXKHFyhycYcnFxcXFyhxcococnGHJxcXFyhxcococnGHJxcXFyhxcococnGHJxcXFyhxcXKHJxcYcnFxcXKHFyhyhycYcnFxcXKHFyhyhycXGHJyhxcXFyhycYcnFxcXFxcXKHFyhycXGHJxcXKHFyhyhycYcnFxcXKHFyhyhycYcnFxcocXFyhycYcnFxcXFxcXKHFycYcnFxcXFxcXFyhyhyhycXFxcXFyhxcococnFxcXFxcXFyhyhycYcnFxcXFyhxcocnGHJxcXFxcXKHKHKHJxcXFxcXFxcocXJxhycXFxcXFxcocXJxhycXFxcXFxcXKHKHJxhycXFxcocXKHKHJxcXFxcXFxcocXJxhycXFxcXFxcocococnFxcXFxcXKHKHKHJxcXFxcXFyhyhyhycXFxcXFxcocXJxhycXFxcXFxcocXKHJxcXFxcXFxcXKHKHJxcXFxcXFxcXKHKHJxcXFxcXFxcocXJxhycXFxcXFxcococnGHJxcXFyhxcococnFxcXFxcXKHFycYcnFxcXFxcXFyhycYcnFxcXFxcXKHKHJxhycXFxcocXKHJxhycXFxcXKHFyhycYcnFxcXKHFyhyhycXFxcXFxcocXJxhycXFxcXFxcococnFxhycXKHFyhyhycXFxcXFxcXFyhycYcnFxcXFyhxcocnFxhycXKHFxcocnFxhycXFyhxcococnFxcXFxcXKHKHKHJxcXFxcXKHKHKHJxcXFxcXKHFycYcnFxcXFxcXKHKHJxhycXFyhxcococnFxcXFxcXKHFycYcnFxcXFxcocococnFxcXFyhxcocnGHJxcXFyhxcocnGHJxcXFyhxcocnGHJxcXFyhxcocnGHJxcXFyhxcocnGHJxcXKHFxcocnFxhycocXFyhyhycXFxcXFxcocXJxhycXFxcXKHFycYcnFxcXFxcXKHKHJxcYc4cXFxcocnFxcYc4cXFyhyhycXFxcXFxcocXJxcYcnFxcocXKHJxhycXFxcocXKHJxhycXFyhxcococnFxcXFxcocXJxhycXFxcXFyhyhycYcnFxcocXKHJxhycXFxcocXKHJxcXFxcXFxcXKHJxcYcnFyhxcococnFxcXFxcXKHKHJxcXFxcXFyhxcnGHJxcXFyhxcocnFxhycocXFyhycYcnFxcXKHFyhycXFxcXFxcXKHKHJxcXFxcXFyhyhycXFxcXFxcococnGHJxcocXKHKHJxcXFxcXFyhycYcnFxcXFyhxcnGHJxcXFxcocXJxhycXFxcXFyhyhycXFxcXFxcocXJxcYcnFyhxcococnFxcXFxcococnFxhzhxcXKHKHJxcXFxcXKHKHJxcYc4cXFyhyhycXFxcXFyhyhycXFxcXFxcXKHJxhycXFxcocXJxhycXFxcXFyhyhycXFxcXFxcococnFxcXFxcXKHKHJxcXFxcXFyhycYcnFxcXKHFyhycXFxcXFxcXKHJxcYcnFyhxcocnGHJxcocXFyhycXFxcXFxcXKHJxhycXFxcocococnFxcXFyhyhycYcnFyhxcXJxhycXFxcXFyhyhycXFxcXFyhxcnGHJxcXFyhxcnGHJxcXFxcocXJxhycXFxcocXJxhycXFxcXKHFycYcnFxcXKHFycYcnFxcXFxcocnGHJxcXFyhxcnGHJxcXFxcocXJxhycXFyhxcocnGHJxcXKHFyhycXFxcXFxcococnFxcXFyhxcocnFxcXFxcocXJxcYcnKHFxcocnFxcXFxcXKHFycXFxcXFxcXKHJxhycXFyhxcocnFxcXFxcXKHKHJxcXFxcXKHKHJxcXFxcXKHKHJxcXFxcXFyhycYcnFxcocXKHJxcXFxcXFyhycYcnFxcXKHKHJxhycocXFyhycXFxcXFxcXKHJxcXFxcXFxcocnFxcXFxcXFyhycXFxcXFxcXKHJxcXFxcXFxcocnFxcXFxcXFyhycXFxcXFxcXKHJxcXFxcXFxcocnFxcXFxcXFyhycXFxcXFxcococnFxcXFxcocnGHJxcXKHFyhycXFxcXFxcocnGHJxcXKHFycYcnFxcXFyhyhycXFxcXFyhyhycXFxcXKHFycXGHJxcocXKHJxcXFxcXKHKHJxcXFxcXKHKHJxcXFxcXKHKHJxcXFxcococnFxcXFxcXKHJxcXFxcXFyhyhycXFxcXKHFycXFxcXFxcXKHJxcXFxcXFxcocnFxcXFxcocXJxcXFxcXFxcocnFxcXFxcXKHJxhycXFyhyhyhycXFyhxcocnFxcXFxcococnFxcXFxcococnFxcXKHFycYcnFxcXKHKHJxcXFxcXFyhycXFxcXFxcococnFxcXKHFycYcnFxcocXKHJxcXFxcXKHJxhycXFyhxcnGHJxcXFyhyhycXFxcXFxcnGHJxcXFxcocXJxcXFxcXFyhyhycXFxcocXJxcYcnKHFyhyhycXFyhxcocnFxcXFxcocnGHJxcXKHFycYcnFxcocXJxhycXFxcococnFxcXFxcocnGHJxcXKHKHJxcXFxcXFyhycXFxcXFxcocnGHJyhxcXJxhycXFxcococnFxcXFxcococnFxcXKHKHJxcXFxcXFyhycXFxcXFyhyhycXFxcXKHKHJxcXFxcococnFxcXFyhyhycXFxcXKHKHJxcXFxcococnFxcXFyhyhycXFxcXKHKHJxcXFxcococnFxcXFyhyhycXFxcXKHKHJxcXFxcococnFxcXKHFycXGHJyhxcocnFxcXFxcococnFxcXKHKHJxcXFxcXKHJxhycXKHFycYcnFxcXKHKHJxcXFxcocnGHJxcXKHKHJxcXFxcXFycYcnFxcXKHKHJxcXFxcXKHJxcXFxcXFyhycXFxcXFyhycYcnFyhxcocnFxcXFyhyhycXFxcXKHKHJxcXFyhxcnFxcXFxcXKHJxhycocXKHJxcXFxcXFyhycXFxcXKHFycXFxcXFxcnGHJxcXFxcocnGHJyhxcXJxhycXFyhyhycXFxcXFyhyhycXFyhxcnGHJxcocXKHJxcXFxcococnFxcXFyhyhycXFyhxcocnFxcXKHFycXGHOHFxcnGHJxcXKHKHJxcXFxcXKHJxhycocXKHJxcXFxcXKHJxcXFxcXFycYcnFxcXKHKHJxcXFxcocnFxhzhxcocnFxcXFxcXJxhycXFyhxcnFxcXFxcXFycYcnFyhxcocnFxcXFyhyhycXFxcXKHJxcXFxcXKHKHJxcXFyhyhycXFxcococnFxcXFyhycYcnFyhxcnFxhzhxcXJxhycXFyhyhycXFxcXFycYcnFxcXKHKHJxcXFyhxcnFxcXFxcococnFxcocXJxcXFxcXFyhycXFxcXFxcnGHJxcocXKHJxcXFxcocnGHJyhxcocnFxcXFxcocnFxcXFxcocnFxcXFxcococnFyhxcocnFxcXFyhycYcnKHFyhycXFxcXKHKHJxcXFyhyhycXFyhxcnGHJxcocXJxhycXKHFyhycXFxcococnFxcXKHFycXFxcXFyhycXFxcXFxcnGHJxcXKHKHJxcXFxcocnFxcXFxcXJxhycXFyhyhycXFxcXKHJxcXFxcXKHJxhycocXKHJxcXFyhyhycXFxcXKHJxcXFxcXKHJxcXFxcXKHJxcXFxcXKHJxcXFxcXKHJxcXFxcococnFxcocXJxcXFxcXFyhycXFxcXKHJxcXFxcXKHJxhycocXJxhycXKHFycYcnFyhxcnFxcXFxcXKHJxcXFxcocnFxcXFxcXJxhycXKHFycYcnFyhxcnGHJyhxcocnFxcXFyhycYcnKHFycYcnFyhxcnGHJxcococnFxcXFyhyhycXKHFyhycXFxcocnGHJxcococnFxcXFyhycXFxcXFyhycXFxcXFyhycXFxcXKHJxcXFxcXKHJxcXFxcXKHJxcXFxcocnFxcXFxcocnFxcXFxcnGHJxcXKHKHJxcXFyhyhycXFxcocnFxcXFxcocnFxcXFxcocnFxcXFyhycXFxcXFyhycXFxcXKHJxcXFxcXKHJxcXFxcXKHJxcXFyhyhycXFxcocnFxcXFxcXJxcYc4cXKHJxcXFxcocnFxcXFxcocnFxcXKHFycXFxcXKHKHJxcXKHKHJxcXKHFycXFxcXFyhycXFxcXFyhycXFxcococnFxcXKHJxcXFxcXKHJxcXFxcocnFxcXFxcocnFxcXFyhycXFxcXKHJxhycocXJxcXFxcXFycYcnFyhxcnFxcXFxcocnFxcXFxcocnFxcXKHJxhycocXJxhycXKHKHJxcXFyhyhycXFyhyhycXFxcocnFxcXFxcocnFxcXFyhycXFxcXKHJxcXFxcXKHJxcXFxcocnFxcXFyhycXFxcXKHKHJxcocXJxcXFxcXKHJxcXFxcXJxcYc4cXKHJxcXFyhyhycXKHFycYcnKHFycYcnFyhyhycXFxcocnGHJyhxcnFxcXFxcocnFxcXFyhycXFxcXFycYcnFyhyhycXFxcXJxhycXFyhycXFxcXFxcnFxcXFxcXJxcXFxcXFycYcnFyhyhycXFxcocnFxcXFxcocnFxcXKHKHJxcocXJxcXFxcXKHJxcXFxcocnFxcXFyhycXFxcXKHJxcXFxcocnFxcXFxcnGHJxcococnFxcXKHJxcXFxcXJxhycXKHKHJxcXFyhycXFxcXFyhycXFxcocnFxcXFxcnGHJxcocXJxcXFxcococnKHFyhycXFxcocnFxcXFxcocnFxcocXJxcXFxcocnFxcXFxcnGHJxcococnFxcocXJxcXFxcocnFxcXFyhycXFxcXKHJxcXFxcnGHJxcXKHJxhycocXJxcXFxcXKHJxcXFyhycXFxcXFycYcnKHFyhycXFyhyhycXFyhyhycXFyhycYcnKHFycXFxcXFycYcnFyhxcnFxcXFyhycXFxcXKHJxcXFxcocnFxcXFycYcnFyhxcnFxcXFyhycXFxcXFycXFxcXFxcnFxcXFxcocnFxcXKHJxcXFxcXJxhycocXJxhzhxcXJxcXFxcXJxhycXKHKHJxcXFycYcnFxcococnFyhyhycXFxcocnFxcXFyhycXFxcXJxhycXKHKHJxcXFyhycXFxcXJxhycXKHFycXFxcXKHJxcXFxcocnFxcXKHJxcXFxcXJxhycocXJxcXFxcXKHJxcXKHKHJxcXKHKHJxcococnFxcXKHJxcXFyhyhycXKHKHJxcXKHKHJxcXKHJxcXFxcXJxcXFxcXKHJxcXFyhycXFxcXFycXFxcXFyhycXFyhyhycXFyhycXFxcXFyhycXFyhycXFxcXFyhycXFyhyhycXKHFycXFxcXKHJxcXFyhycYc4cXJxhycocXJxcXFxcocnFxcXFyhycXFyhyhycXFyhycXFxcXFycYcnKHFycXFxcXKHJxcXFxcocnFxcococnFxcocnFxcXFxcnFxcXFxcocnFxcococnFyhxcnFxcXFyhycXFxcocnFxcXFycYcnFyhyhycXFyhycXFxcXFycXFxcXFyhycXFyhycXFxcXFyhycXKHFycXFxcXKHJxcXFxcnGHJyhxcnFxcXFxcnFxcXFxcocnFxcXKHJxcXFyhycXFxcXJxhycXKHKHJxcococnFxcococnFyhycYcnKHKHJxcXKHKHJyhxcnGHOHFyhycXFyhycXFxcXFycXFxcXFycYcnKHFycXFxcXKHJxcXFyhycXFxcXJxcXFxcXFycXFxcXKHJxcXFyhycXFxcXKHJxcXKHKHJxcococnFyhyhycXFyhycXFxcXFycXFxcXKHJxcXFxcnFxcXFxcocnFxcococnFyhycYc4cXKHJxcocXJxcXFyhyhycocXJxcXFxcocnFxcXFycXFxcXFyhycXKHFycXFxcXKHJxcXKHKHJxcococnFyhyhycXFyhycXFxcXKHJxcXKHJxcXFxcXJxcXFxcocnFxcXKHJxcXFxcnFxcXFxcocnFxcocnFxcXFyhycXFyhycXFxcXFycXFxcXKHJxcXFyhycXFxcocnFxcXFycXFxcXFyhycXKHFycXFxcXJxhycocXJxcXFxcnGHJyhxcnFxcXFyhycXFxcocnFxcococnKHFycXFxcXFycXFxcXFycXFxcXFycXFxcXFycXFxcXFycXFxcXFycYc4cXKHJxcococnFyhyhycXFyhycXFxcocnFxcXKHJxcXFxcnFxcXFxcnFxcXFxcnGHOHFycYcnKHKHJxcococnFyhyhycXKHKHJyhxcnFxcXFxcnFxcXFxcnFxcXFyhycXFyhyhycocXJxcXFxcocnFxcocnFxcXFyhycXFyhycXFxcXJxcXFxcXKHJxcococnFyhyhycXKHKHJxcocnFxcXFxcnFxcXFyhycXFyhycXFxcXJxhycococnFxcocnFxcXKHJxcXFycYcnFyhycXFxcXKHJxcXKHJxcXFxcocnFyhyhycXFyhycXFyhyhycocXJxcXFxcocnFyhxcnFxcXKHJxcXFyhycXFxcocnFxcocnFxcXFyhycXKHFycXFxcocnFxcococnKHFycXFxcXJxhzhxcocnFyhyhycocXJxcXFxcocnFyhxcnFxcXKHJxcXFycYcnFyhycXFxcXJxcXFxcXJxhzhxcnFxcXFyhycXFyhycXFxcocnFxcXKHJxcXKHJxcXFxcnFxcXFxcnFxcXFyhycXFyhycXFxcocnFxcXKHJxcXKHJxcXFxcnFxcXFxcnFxcXFyhycXFyhycXFxcocnFxcocnFxcXFyhycXKHKHJxcocnFxcXFycYc4cXJxcXFxcXJxcXFyhycXFxcocnFxcXJxhycococnFyhyhycocXJxcXFyhycXFxcocnFxcocnFxcXFycXFxcXKHJxcXKHJxcXFyhycXFyhycXFxcXJxcXFxcocnFxcocnFxcXKHJxcXKHJxcXFxcnFxcXFyhycXFyhycXFxcocnFxcocnFxcXKHJxcXFycYc4cXJxhzhxcnFxcXFycXFxcXKHJxcXKHJxcXFyhycXFyhycXFxcXJxcXFxcnGHJyhyhycocXJxcXFyhycXFxcnGHJyhyhycocXJxcXFxcnFxcXFyhycXFyhycXFxcnGHOHFyhycocXJxcXFxcnFxcXFyhycXFyhycXFyhycXFxcXJxcXFxcXJxcXFyhycXFxcnFxcXFxcnFxcXFyhycXKHKHJyhyhycXKHKHJyhyhycXKHJxcXFxcnGHOHFycXFxcocnFxcXJxcXFxcXJxcXFxcnGHOHFycXFxcXJxcXFxcocnFxcocnFxcocnFxcXKHJxcXKHJxcXFyhycXKHKHJxcocnFxcXKHJxcXKHJxcXFycYcnKHJxcXFxcocnFyhyhzhxcocnKHFycXFxcocnFxcocnFxcXJxhzhxcnFxcXFyhycXKHJxcXFxcnFxcXFycYc4cXJxcXFxcnFxcXFycYc4cXJxcXFyhycXFxcnFxcXFxcnFxcXKHJxcXFycXFxcXFycXFxcocnFxcocnFxcXKHJxcococnKHKHJxcocnFxcXKHJxcXKHJxcXKHJxcXFyhycXFycYcnFyhycXFyhycXFxcXJxcXFyhycXFxcnFxcXFyhycXFycYcnKHKHJxcocnFxcXJxhycocnFxcXFycYc4cocnFyhycXFxcXJxcXFxcnFxcXFycYc4cXJxcXFyhycXKHKHJxcocnFxcocnFxcXKHJxcXKHJxcXKHJxcXKHJxcXFycXFxcXFycXFxcocnFxcocnFxcXJxcXFxcocnFyhycXFxcXJxcXFxcnFxcXFycXFxcXKHJxcocnFxcXKHJxcXKHJxcXKHJxcXKHJxcXFycXFxcXFycXFxcocnFyhyhzhxcnFxcXFyhycocXJxcXKHJxcXFyhycXFycYcnKHJxcXFxcnFxcXFycXFxcXKHJyhxcnFxcXJxcXFxcXJxcXFyhycXKHJxcXFxcnFxcXFycXFxcXJxcXFxcocnFyhycXFxcnFxcXFyhycXFycXFxcXFycXFxcocnFxcocnFyhyhycococnKHKHJxcocnFxcocnFxcXJxcXFxcocnFyhycXFxcnGHOHFycXFxcocnFyhycXFxcocnFxcocnFyhycXFxcXJxcXFxcnFxcXKHJxcXKHJxcXKHJxcXKHJxcXKHJxcXKHJxcXKHJxcXKHJxcXKHJxcXKHJxcXKHJxcXKHJxcXFycXFxcXJxcXFxcnFxcXFycXFxcXKHJyhyhycococnKHKHJxcocnFxcocnFxcocnFxcocnFyhyhycococnKHJxcXFxcnFxcXFycXFxcocnFxcocnFyhycXFxcXJxcXFycYcnKHJxcXFyhycXKHJxcXFycXFxcXKHJxcocnFxcocnFxcXJxcXFxcnFxcXFycXFxcXJxcXFxcnFxcXKHJxcXJxcXFxcXJxcXFycYc4cXJxcXKHJxcXFycXFxcXKHJyhyhycococ4cXJxcXFxcnFxcXKHJxcocnFxcXJxcXFxcocnFyhycXFyhycXFyhycXFycYc4cXJxcXFyhycXKHJxcXFycXFxcXJxcXFxcnFxcXFycXFxcocnFyhycXFxcocnFyhycXFyhycXFyhycXFyhycXKHJxcXFyhycXKHJxcXFycXFxcXJxcXFyhycXFycXFxcXFycXFyhycXFyhycXFyhycXFyhycXKHJxcXFycXFxcXKHJyhycXFxcXJxcXFyhycXKHJxcXKHJxcXKHJxcXKHJxcocnFxcXJxcXFxcnFxcXFycXFxcXJxcXFycXFxcXJxhzhycXFxcXJxcXFyhycXKHJxcXKHJxcXKHJxcocnFxcXJxhzhyhycocnFxcXFycXFyhycXFxcnFxcXFycXFxcocnKHFycXFyhycXFyhycXKHJxcXFycXFxcXJxcXFxcnFxcXJxcXFxcnFxcXFycXFxcXJxcXKHJxcXFycXFxcocnFyhycXFxcnFxcXFycXFxcocnFyhycXFyhycXFycYc4cXJxcXKHJxcXJxhzhxcnFxcocnFxcocnFyhycXFxcnFxcXFycXFxcocnFyhycXFyhycXKHJxcXFycXFxcXJxcXFyhycXKHJxcXJxhycocnFxcXJxcXFxcnFxcXJxcXFxcnFxcXFycXFxcocnKHKHJyhycXFxcocnKHJxcXFxcnFxcXJxcXFxcnFxcXJxhzhyhycocnFxcXKHJyhyhzhxcnFxcXJxcXFxcnFxcXJxcXFxcnFxcXFycXFxcnFxcXFycXFxcocnKHKHJyhycXFxcnFxcXFycXFxcocnFyhycXKHJxcXFycXFxcXJxcXFyhycococ4cXJxcXKHJxcXKHJxcocnFxcocnFyhycXFxcnFxcXJxhzhyhycocnFxcXJxcXFxcnFxcXJxcXFxcnFxcXKHJyhyhzhxcnFxcocnFxcnGHOHKHJyhycXFxcnFxcXFycXFxcnFxcXFycXFxcnGHOHJxcXFyhycXJxhycocnFxcocnFxcnFxcXFycXFxcocnFyhycXKHJxcXFycXFxcocnFyhycXKHJxcXFycXFxcocnFyhycXKHJxcXFycXFxcocnFyhycXKHJxcXFycXFxcocnKHJxcXFxcnFxcocnFyhycXFyhycXKHJxcXFycXFxcnFxcXKHJxcocnFxcocnFyhycXKHJxcXFycXFxcocnFyhycXKHJxcXKHJxcocnFxcocnFyhycXFycYc4cocnKHJxcXKHJxcXJxcXFxcnFxcXJxcXFxcnFxcocnFxcnFxcXFycXFxcocnFycYc4cocnKHJxcXFycXFxcocnFycYc4cXJxcXJxcXFxcoc4cXJxcXKHJxcocnFxcocnFyhycXFycXFxcXJxcXFycXFxcXJxcXFycXFxcocnKHJxcXFyhycocnFxcXJxcXFycXFxcXJxcXFycXFxcocnKHKHOHFycXKHJxcXFycXFxcnFxcXFycXFxcnFxcXKHJyhycXFxcnFxcXFycXFyhycocXJxcocnFxcXJxcXFycXFxcocnFyhycXKHJxcXJxcXFxcnFxcXKHJyhycXFxcnFxcXJxcXFyhycXKHJxcocnFxcnFxcXFycXFxcnFxcXFycXFyhycocXJxcocnFxcocnFyhycXFycXFxcXJxcXKHJxcocnFxcocnFycYc4cXJxcocnFxcXJxcXKHJxcXJxcXFxcnFxcocnFyhycXFyhycocnFxcXJxcXFxcnFyhycXFxcnFxcXJxcXFxcnFxcnGHOHKHOHFycXKHJxcXFycXFxcnFxcXJxcXFxcnFxcocnFyhycXKHJxcXKHJxcocnKHFycXKHJxcXKHJyhycXFxcoc4cXJxcXJxcXFxcnFxcXJxcXFycXFxcXJxcXKHJxcocnFyhycXFycXFxcXJxcXKHJxcocnFxcnFxcXKHJxcnGHOHKHOHFycXKHJxcXKHJxcnGHOHKHJyhycXFycXFxcXJxcXKHJxcocnFyhycXFyhycocnFxcXJxcXFycXFxcnFxcXKHJyhycXFxcnFxcXJxcXFycXFxcocnKHJxcXKHJxcocnFyhycXKHJxcXJxcXFxcnFxcocnFyhycXKHJxcocnFxcnFxcXFycXFyhycXKHJxcocnFyhycXFycXFxcXJxcXJxhzhycXFxcnFxcXJxcXFyhycocnFxcocnKHJxcXFycXFxcnFxcXJxcXFyhzhxcnFxcnFxcXFycXFyhycXKHJxcocnFyhycXFycXFxcocnKHJxcXKHJyhycXFxcnFxcXJxcXFycXFxcocnKHJxcXJxcXFxcnFxcnFxcXFycXFxcnFxcXJxcXFycXFxcnFxcXJxcXFxcnFyhycXFyhycocnFxcXJxcXKHJxcocnFyhycXKHJxcocnFyhycXFycXFxcocnKHJxcXKHJyhycXFxcnFxcocnKHJxcXFycXFxcnFxcXJxcXFycXFxcnFxcXKHJyhycXFycXFxcocnKHJxcXJxcXFxcnFxcocnKHJxcXFycXFyhycocnFxcXJxcXFycXFyhycXKHJxcocnFyhycXKHJxcocnFyhycXFycXFxcnFxcXKHOHFycXKHJxcXJxcXFyhycocnFxcnFxcXKHJyhycXFycXFxcocnKHJxcXKHJyhycXFycXFxcXJxcXJxcXFxcnFxcnFxcXFycXFycXFxcocnKHJxcXKHJyhycXFyhycocnFxcnFxcXFycXFycXFxcocnKHJxcXJxcXFxcnFxcnFxcXKHOHFycXKHJxcXJxcXFyhycocnFyhycXFycXFxcnFxcXJxcXFycXFxcnFxcXJxcXFycXFxcnFxcXJxcXKHJxcocnKHJxcXFycXFyhycXJxcXFxcnFxcnFxcXFycXFycXFxcocnKHJxcocnFxcnFxcXJxcXFycXFxcnFxcXJxcXFycXFxcnFxcocnFycXFxcXJxcXJxcXFxcnFxcnFxcXKHJyhycXKHJxcocnFxcnFxcocnFyhycXJxcXFxcnFxcocnKHJxcXJxcXFxcnFyhycXFycXFxcnFxcXJxcXKHJxcocnKHJxcXKHJyhycXFycXFxcocnKHJxcocnFyhycocnFxcXJxcXKHJyhycXFycXFxcocnKHJxcocnFycYc4cnFxcXJxcXJxcXFxcnFyhycXFycXFxcnFxcXJxcXKHJyhycXFyhycocnFxcnFxcXJxcXFycXFxcnFxcnGHOHJxcXJxcXFyhzhyhzhyhzhycXFxcnFxcnFxcXKHJyhycXKHJxcocnKHJxcXFycXKHJxcXJxcXFycXFxcnFxcXJxcXKHOHFycXFycXFxcnFxcXJxcXKHJyhycXFyhycocnFyhycXKHJyhycXFyhycocnFxcnFxcXJxcXKHJxcnFxcXKHJyhycXKHJxcocnKHJxcXKHJyhycXKHJxcocnKHJxcXKHJyhycXKHJxcocnFycXFxcXJxcocnFyhycXKHJyhycXFyhycocnFyhycXJxcXFxcnFxcnFxcXJxcXFycXFyhycocnFxcnFxcXJxcXFycXFyhycocnFyhycXKHJxcnFxcXKHJyhycXKHJxcnFxcXFycXKHJxcocnFyhycocnFxcnFxcXJxcXFycXFycXFxcXJxcocnFycXFxcXJxcXJxcXFycXFxcnFxcnFxcXKHOHKHOHJxcXKHJyhycXKHJxcnFxcXFycXKHJxcocnFycXFxcXJxcocnFyhycocnFxcnFxcXJxcXFycXFycXFxcoc4cnFxcXJxcXJxcXFycXFxcnFxcnFxcXKHOHJxcXFycXFycXFxcnFxcXJxcXJxcXFyhzhycXFxcnFxcnFxcXJxcXFycXFycXFxcnFxcXJxcXJxcXFyhzhycXFxcnFyhycXFycXFyhycocnFyhycXJxcXFxcnFyhycXKHJyhycXFycXFyhycXJxcXFycXFxcnFxcocnKHJxcnGHOHJxcXJxcXFycXFycXFxcXJxcnFxcXFycXFycXFxcnFxcnFxcXFycXJxcXFxcnFxcnFxcocnFycXFxcnFxcXJxcXKHOHFycocnFxcXJxcocnFycXFxcXJxcocnKHJxcXJxcXFycXFxcnFxcnFxcXJxcXJxcXFycXFxcnFxcnFxcXJxcXFycXFycXFxcnFxcocnKHJxcocnKHJxcXJxcXKHJyhycXKHJxcnFxcXKHOHJxcXKHJyhycocnFxcoc4cnFxcXJxcocnFyhycocnFyhycXJxcXFycXFxcnFxcnFxcXJxcXFycXKHJxcocnKHJxcXJxcXKHOHFycXJxcXFxcnFyhycocnFxcnFxcXJxcXJxcXFycXFyhzhyhzhycXFycXFxcnFxcoc4coc4cnFxcnFxcXJxcXJxcXFycXFycXFxcnFxcXJxcXJxcXFycXFycXFxcnFxcoc4coc4cnFxcnFxcXJxcXJxcXFycXFycXFxcnFxcXJxcocnFyhzhxcnFycXFxcXJxcocnKHJxcXJxcXJxcXFycXFxcnFxcnFxcXJxcXJxcXFycXFycXFxcnFxcoc4cnFxcXJxcXJxcXKHJyhycocnFxcnFxcXJxcXJxcXFycXFyhzhycXFxcnFyhycocnFxcnFxcnFxcXJxcXFycXFycXFyhycocnFycXFxcnFxcXJxcXJxcXFycXFycXFxcnFyhycXKHJyhycXKHJyhycXKHJyhycXKHJxcnFxcXJxcXJxcXFycXFycXFxcnFxcnFxcXJxcXJxcXFycXFyhzhycXFyhzhycXFyhzhycXFyhzhycXFyhzhycXFycXFxcnFxcnFxcXJxcXJxcXKHJyhycXJxcXFycXFxcnFyhycXJxcXFycXFxcnFyhycocnFxcnFxcnFxcXJxcXJxcXFycXFycXFxcnFyhycXKHOHFycocnFxcnFxcoc4cnFxcXJxcocnKHJxcoc4cXJxcnFxcXJxcXFycXFycXFycXFxcnFxcoc4cnFxcoc4cnFxcnFxcXJxcXJxcXJxcXFycXFyhzhycXFyhzhycXFycXFxcnFyhycocnFxcnFxcnFxcXJxcocnFyhzhycXFxcnFyhycocnFyhycocnFycXFxcnFxcoc4cnFxcoc4cnFxcnFxcocnJxhzhycXKHOHFycocnFxcnFxcnFxcXJxcXJxcXFycXFycXFycXFxcnFxcnFxcXJxcXJxcXJxcXFycXFycXFxcnFxcnFxcnFxcXJxcXJxcXFycXFycXFycXFxcnFxcnFxcXJxcocnFycXFxcnFxcnFxcnFxcXJxcXFycocnFxcnFxcXJxcnFxcXFycXJxcXFycXFyhzhycXFycXFxcnFycXFxcXJyhycXFycXFycXFxcnFxcnFxcoc4cnFxcoc4cnFxcnFxcnFxcocnKHJyhycXKHJyhycocnFxcnFxcnFxcnFxcXJxcXJxcXFycXFycXFycXFyhycocnKHJxcocnKHJyhycXKHJyhycocnFyhycocnFycXFxcnFxcnFxcnFxcXJxcXJxcXFycXJxcXFyhzhycXKHJyhycXJxcXFycXFycXFyhycnFxcXJxcXFycXKHJyhycocnFxcnFyhycXJxcXFycXKHJxcnFxcXJxcocnKHJxcocnJxcXFxcnFycXFxcnFxcnFxcXJxcnFxcXFycocnFyhycocnKHJxcocnKHJyhycXJxcXFycXFycXFxcnFyhzhxcnKHJxcoc4cnFxcXJxcnFxcXJxcXJxcXKHOHJxcXJxcXKHOHJxcXJxcXJxcXKHOHJxcXJxcXKHOHJxcXJxcXJxcXKHOHJxcXJxcXKHOHJxcXJxcocnFycXFxcnFxcnFxcnFxcoc4cnFxcnFxcoc4cnFxcnFxcnFxcnFxcXJxcXJxcXJxcXJxcXFycXFycXFycXFxcnFycXFxcnFxcXJyhycXFycXFycXFycXFxcnFycXFxcoc4cnFycXFxcnFxcnFxcnFxcXJxcocnKHJxcnFxcoc4cnFxcnFxcXJyhycXFycXKHJxcnFxcoc4cnFxcnFxcnFxcXJxcnFxcXJxcXJxcXFycXJxcXFycXFycXFycXFxcnFyhycocnKHJxcnFxcXJxcocnKHJyhycXKHOHJxcXJxcXJxcXFycXJxcXFycXFycXFxcnKHJxcXJxcocnKHJxcnFxcXJxcocnKHJyhycXJxcXFycXKHJyhycocnFycXFxcnFxcnFyhycXJxcXKHOHJxcXJxcXJxcXJxcXFycXJxcXFycXFycXFxcnKHJxcocnJxcXFycXFxcnKHJxcocnJxcXFycXFycXFxcnFycXFxcnFxcnFxcnFxcnFxcocnJxcXFycXFycXFycXFyhzhycXKHJyhycocnKHJxcnFxcXJxcoc4cnFxcnFxcXJxcnFxcXJxcnFxcXJxcXKHOHJxcnFxcXJxcoc4cnFxcoc4cnFycXFxcnFycXFxcnFxcnFxcoc4cnFycXFxcnFxcnFxcnFxcnFxcnFxcXJxcnFxcXJxcXJxcXJxcXJxcXJxcXFycXKHOHJxcXJxcXJxcXJxcXFycXJxcXFycXKHJyhycocnKHJxcnFxcoc4cnFxcnFyhycocnKHJxcnFxcoc4cnFxcnFyhzhycXFycXFxcnKHJxcnFxcXJxcocnJxcXFycXFycXFxcnKHJxcnFxcXJxcnFxcXJxcXJxcXJxcXJxcXKHOHJxcnFxcXJxcocnJxcXFycXFycXFyhzhycXJxcXKHJycXFxcnFyhycocnKHJyhycocnFycXFxcnFycXFxcnFyhzhycXFycXFycXFycXFxcnKHJxcnFxcXJxcnFxcXJxcXJxcocnKHJyhycocnFycXFycXFxcnFycXFxcnFyhycnFxcXJxcXJxcXJxcXJxcXJxcXFycocnFycXFxcnFycXFxcnFxcnFyhycnFxcXJxcXJxcXFycocnKHJxcnFxcXJxcnFxcXJxcnFxcXJxcocnJxcXFycXFycXFycXFycXFycXFxcnKHJxcnFxcXJyhycXKHOHJxcXJxcnFxcXJxcXJxcXJxcocnKHJyhycocnKHJxcnFxcnFxcoc4cnFycXFyhzhycXKHOHJxcXJxcnFxcXJxcXJxcocnJxcXFycXFycXFycXFycXFycXFycXFycXFxcnKHJxcnFxcnFxcoc4cnFycXFxcnKHJxcoc4cnFyhzhycXKHJycXFxcnFyhzhycXFycXKHJyhzhycXFycXFycXFycXKHJyhycocnJxcXFycXFycXFycXFycXFycXFxcnKHJyhycocnKHJxcnFxcnFxcnFxcnFxcXJyhycXJxcXJxcXJxcXFycocnFycXFycXFyhzhycXJxcXJxcXJxcXFycocnFycXFycXFxcnKHJxcnFxcnFxcXJyhycXJxcXJxcXFycocnFycXFycXFycXFyhzhycocnFycXFycXFycXFycXFycXFxcnKHJyhycocnKHJyhycocnKHJyhycocnJxcXFycXFycXFycXFycXKHJycXFxcnFxcnFyhycnFxcXJxcoc4cnFxcnFycXFxcnFycXFxcnFycXFycXFxcnFycXFycXFxcnKHJxcnFxcnFxcnFxcnFxcnFxcnFxcnFxcnFxcnFxcnFyhycnFxcXJxcocnJxcXFycXJxcXFycXJxcXFycocnFycXFycXFxcnKHJyhycocnKHJyhycocnJxcXFycXFycXKHOHJxcoc4cnFyhzhycXJxcXJxcXFycocnKHJyhycocnKHOHJxcXJxcXJxcnFxcXJxcnFxcXJxcnFxcnFxcXJyhycocnKHJyhycnFxcXJxcXJxcoc4cnFyhzhycXJxcXKHOHJyhycocnKHJyhycnFxcXJxcocnJxcXKHOHJxcnFxcnFxcXJyhycnFxcXJxcXJxcXJxcnFxcXJxcnFxcoc4cnKHJxcnFxcnFyhycoc4cnFxcnFycXFyhzhycXJxcXJxcXJxcXJxcXJxcnFxcXJxcoc4cnFycXFycXFycXFycXFycXFycXFycXJxcXFycXJxcXJxcXJxcXJxcXJxcXJxcXJxcnFxcXJxcnFxcnFxcoc4c4cnFxcnFxcnFycXFxcnFycXFycXFycXFycXFycXFycXJxcXFycXJxcXJxcXFycocnJxcXFycXFycXJxcXKHOHJyhycXJxcocnJxcXFycXJxcXFycocnFycXFycXKHJycXFxcnFycXFycXFxcnKHJycXFxcnFxcnKHJxcnFxcnFxcnFxcnFxcnFxcnFycXFycXFxcnKHJycXFxcnFxcnFycXFycXFxcnKHOHJxcXJxcoc4cnFycXFycXFycXFycXKHOHJxcnFxcXJyhycnFxcXJxcXJyhycXJxcXJxcXJxcXJxcoc4cnFycXFycXFycXFycXFycXJxcXJxcXFycoc4cnFxcnFycXFxcnKHJyhycoc4cnFxcnKHJxcnFxcnFyhycnFxcXJyhycXJxcXJxcoc4cnFyhzhycocnKHOHJxcXJyhycXJxcXJxcocnJxcXFycocnFycXKHJycXFxcnFycXFycXFycXFycXJxcXFycocnFycXKHJycXFyhzhycocnKHJycXFxcnKHJxcnFxcnFycXFxcnFycXFycXFycXFycXJxcXKHOHJycXFxcnFyhzhycXJxcXJxcnFxcXJxcnFxcnFxcnFyhycnFxcnFxcnFxcnFxcnFycXFycXFycXFycXKHOHJxcnFxcnFyhzhycXJxcXJxcXJxcXJxcnFxcnFxcnFxcnFxcnFycXFycXFycXFycXJxcXJxcXJxcXJxcXJyhycXJxcXJxcoc4cnFycXFycXFycXKHOHJxcnFyhycnFxcXJyhycocnJxcXFycXJxcXJxcXJxcnFxcXJyhycoc4cnFycXFxcnJxcXFycXJxcXFycoc4cnFxcnKHJyhycnFxcXJxcnFxcnFxcnFycXFxcnKHJycXFxcnFycXFycXFycXJxcXFycocnKHOHJxcnFxcnFxcnFyhzhycXJxcoc4cnFycXFycXFycXKHOHJyhycnFxcXJxcnFxcnFyhycnFxcnFxcnFxcnFycXFycXFycXKHOHJxcnFyhycnFxcnFxcnFxcnFxcnKHJyhycnFxcXJyhycocnJxcXJxcXJxcXJxcXJyhycXJxcnFxcXJxcnFxcnFycXFxcnKHJycXFxcnKHJyhycnFxcXJyhycnFxcXJxcnFxcnFyhzhycXJxcXJxcnFxcoc3FxcXJxcnFxcnFxcnFxcnKHJxcnFycXFxcnKHJyhzhycXJxcXJxcoc4cnFycXKHOHJxcnFxcnFycXFxcnJxcXFycXJxcXJxcXJxcoc4cnJxcXFycXJxcXJxcXJxcnFxcnFxcnFycXFycXFycXKHOHJyhzhycXJxcXJxcXJxcnFxcnFxcnFycXFycXFycXFycocnKHJycXFycXFycXFycXJxcXJxcXJxcnFxcnFxcnFycXFycXFycXJxcXJxcXJxcXJyhycoc4cnFycXFycXKHOHJyhycnFxcnFxcnFxcnFycXFycXKHOHJyhycnFxcXJyhzhycXJxcXJxcXJxcnFxcnFxcnFycXFycXFycocnFycXKHOHJyhycnFxcXJycXFxcnFycXFycXFycXJxcXJxcnFxcXJyhzhycXJxcXJxcoc4cnJxcXFycXJxcXJxcnFxcnFxcnFycXFycXFycXJxcXJxcXJxcnFxcnFxcnKHJxcnFycXFycXFycXFycocnKHOHJxcnFyhzhycXJxcnFxcXJyhzhycXJxcXJxcoc4cnJxcXFycocnJxcXFycnFxcXJxcnFxcnFycXFxc4cnFxcnKHJycXFycXFycXFycXJxcXJxcnFxcnFxcnFycXFycXKHOHJyhzhycXJxcoc4cnFycXJxcXFycnFxcXJxcnFyhzhycocnJxcXJxcXJxcnFxcnFxcnFycXFycXFycocnJxcXFycocnJxcXJxcXJxcXJyhycnFxcnFxcnFxcnKHJycXFxcnKHJycXFycXFycXJxcXJxcXJxcnFyhycnFxcnFyhzhycoc4cnFycXKHOHJyhzhycXJxcoc4cnKHOHJxcnFyhzhycoc4cnFycXJxcXFycnFxcXJyhycnFxcnFxcnFyhzcXFxcnFycXFycXJxcXJxcnFxcXOHJxcnFxcnFxcnKHJycXFycXFycXFycoc4cnFycXFycXJxcXJxcnFxcXOHJxcnFxcnFycXFycXFycXJxcXJyhycXJxcnFxcnFxcnKHJyhzhycocnJxcXJxcXJxcnFxcnFycXFycXJxcXJxcXJxcnFxcnFycXFycXKHOHOHJxcnFxcnFycXFycXKHOHOHJxcnFxcnFycXFycXJxcXJxcXJxcnFycXFxcnJxcXFycoc4cnFycXKHOHJycXFxcnJxcXFycoc4cnFycXKHOHJycXFxcnJxcXFycoc4cnFycXJxcXFycnFxcnFxcnFycXFycXFycoc4cnFycXFycocnKHOHJycXFxcnKHOHJxcnFycXFycXFycXJxcXJxcnFxcnFycXFycXJxcXJxcoc4c4cnFycXFycocnJxcXFycnFxcXJycXFxcnKHJycXFycXKHOHOHJxcnFxcnKHJyhzhycnFxcXJyhzhycocnJxcXJxcnFxcnFxcnKHJycXFycXFycXJxcXJyhycoc4cnJxcXFycnFxcXJyhzhycocnJxcXJxcnFxcnFxcnKHJycXFycXFycocnJxcXJxcXJxcnFyhzhycnFxcnFxcnFycXFycXJxcXJxcnFxcnFycXKHOHJyhzhycXJxcnFxcnFycXFycXJxcXJxcnFxcnFycXFycXFycoc4cnKHJycXFycXJxcXJxcnFxcnFxcnKHOHJyhycnFxcnFycXFycXJxcXJxcXJycXFxcnKHOHJyhzhycXJxcnFxcnFycXFycXJxcXJxcnFxcnFycXFycocnKHOHJycXFxc4cnFycXFycXJxcoc4cnJxcXJxcXJyhycnFxcnFxcnKHOHJxcnFycXFycXJxcXJxcXJycXFxcnJxcXFycnFxcnFxcnFycXFycXJxcnFxcnFxcnFycXJxcXJxcXJyhzhycXJxcnFxcnFycXFycXJxcoc4cnJxcXJxcXJyhycnFxcnFyhzcXFxcnKHOHJycXFxcnJxcXJxcXJxcnFyhzcXFxcnFycXJxcXJxcnFxcnFycXFycXJxcnFxcnFxcnFycXJxcXJxcnFxcnFycXFycXJxcXJxcnFycXFycXFycoc4cnFycXJxcoc4cnJxcXJxcXJyhycnFxcnFycXFycXJxcXJyhycnFxcnFyhzcXFxcnJxcXFycnFxcnFxcnKHJycXFycXJxcXJxcnFxcnKHJycXFycXFycnFxcXJycXFycXFycXJxcnFxcnFxcnJxcXJxcXJxcnFxcnKHOHJxcnKHJyhzhycnFxcnFycXFycXJxcXJxcnFxcnKHJycXFycXJxcXJxcnFycXFycXFycoc4cnKHOHJycXFycXJxcXJxcnFxcnFycXJxcXJxcXJycXFxc4cnFycXKHNxcXFycnFxcnFxcnFycXJxcXJxcnFxcnKHJycXFycXJxcXJxcnFycXFycXFycnFxcnFxcnFycXJxcXJxcnFxcnFycXJxcXJxcnFxcnFycXFycoc4cnJxcXFzhycXJxcnFxcnFycXFycoc4cnKHOHJycXFycXFycnFxcXOHJxcnFycXFycXJxcXJxcnFycXFycXJxcoc3FxcXJyhzhycnFxcnFycXFycXJxcXJyhzhycoc4c4cnFycXJxcXJyhycnFxcnFycXFycocnJxcXJxcnFyhzcXFxcnJxcXJxcXJxcnFycXKHOHOHJxcnFycXJxcXJxcXJycXFycXFycoc4cnJxcXJxcXJyhzhycnFxcnFycXFycXJxcnFxcnFycXKHNxcXFycnFxcnFxcnJxcXFycnFxcnFycXFycXJxcnFxcnFycXKHNxcXFycnFxcnFycXFycXJxcXJycXFxcnJxcXJxcnFxcnFycXJxcXJxcnFxcnJxcXFycnFxcnFycXFycXJxcnFxcnFycXFycnFxcXJycXFycXJxcXJxcnFycXFycXJxcnFxcnFycXFycoc4cnJxcXJxcnFxcnFycXJxcXJxcnFycXFycXJxcnFxcnFycXFycoc4cnJxcXJxcnFxcnFycXJxcXJyhycnFxcnKHJycXFycocnJxcXJxcnFycXFycXJxcXJyhzhycnFxcnFycXFycnFxcXJycXFycXJxcXJyhzhycnFxcnFxc4cnFycXJxcXJxcnFycXKHOHOHJycXFycXFycnFxcnFycXFycXJxcnFxcnKHOHJycXFycXFycnFxcnFycXFycXJxcnFyhzcXFxcnJxcXJxcnFxcnKHOHJycXFycXJxcnFxcnFycXFycoc4cnJxcXJyhycnFxcnFycXJxcXJyhycnFyhzcXFxcnJxcXJxcnFxcnKHOHJycXFycXJxcnFxcnFycXJxcXJxcnFycXFycXJxcnFxcnJxcXFycnFxcnFycXJxcXJxcnFycXFycXJxcnFxcnKHOHJycXFycXJxcXJycXFycXFycnFxcnFycXFycXJxcnFycXFycXJxcnFxcnFycXJxcXJxcnFycXJxcXJxcnFycXFycXJxcnFxcnFycocnJxcXJxcnFycXFycXJxcnFxcnJxcXFzhycoc4c4cnJxcXJxcnFxcnKHOHOHJycXFycXFzhycXJyhycnFxcnKHOHJycXFycXJxcnFxcnFycXJxcXJyhzhzhycoc3FxcXJycXFycXJxcnFxcnKHJycXJxcXJxcnFycXFycXJxcnFycXFycXJxcnFxcnKHOHOHJyhzcXFxcnJxcXJxcnFycXFycnFxcXOHJyhzhzhycnFxcnFycXJxcXJyhzhycnFxcnKHOHJycXFycXJxcnFxcnJxcXJxcXJycXFycXJxcXJycXFycXJxcXJyhzcXFxcnJxcXJxcnFycXFycoc4cnJxcoc3FxcXOHJyhzcXFxc4cnFycoc4cnJxcXJxcnFycXKHNxcXJxcnFxcnFycocnJxcnFxcnFycXJxcXJxcnFycXJxcXJycXFycXFycnFxcnFycXJxcXJxcnKHJycXKHNxcXJxcXJycXFycXJxcnFxcnJxcXJxcXJycXFycXJxcnFxcnJxcXJxcnFxcnKHOHOHJycXFycoc4cnJxcXJyhzhzhycoc3FxcnFxcnJxcXJxcnFycXFycnFxcnFycXFycnFxcnFycXFycnFxcnFycXJxcXJxcnKHJycXJxcXJxcnFycXJxcXJxcnFycXJxcXJycXFycXFycnFxcnKHOHJycXKHNxcXJxcXJycXFycoc4cnJxcXJyhzhzhycnFxcnFycXJxcnFxcnFycXJxcnFxcnJxcXJxcnFxcnJxcXJxcnFycXFycnFxcnFycXFycnFxcnFycXJxcnFxcnFycXJxcnFxcnJxcXJxcnFxcnJxcXJxcnFycXJxcXJxcnFycXJxcnFxcnFycXJxcnFxcnJxcXJxcnFxcnJxcXJxcnFycXJxcXJyhzhzhycnFxcnJxcXJxcXOHJyhzcXFycXFzhycoc3FxcnFxc4cnKHNxcXJxcXOHJyhzcXFycXJxcXJycXFycXJxcnFxcnJxcXJxcnFycXFycnFxcnFycXJxcnFxcnKHNxcXFzhycnFxcnFycXJxcnFxcnJxcXJxcnFycXFycnFxcnFycXJxcnFxcnKHOHOHOHJycXFycXJxcnFycXJxcXJxcnKHOHJycXJxcXJxcnFycXJxcXJycXFycXJxcnFycXFycoc3FxcnFxc4cnKHNxcXJxcnFxc4cnFycnFxcnFxc4cnJxcXJxcnFycXJxcXJycXFycXJxcnFycXFycnFxcnFycXJxcnFxcnJxcXJxcnFycXFycnFxcnKHOHOHJycXKHNxcXJxcnFycXFzhycXJyhzhzhycnFycXFycXJxcnFycXJxcXJyhzcXFycXJxcXJycXFycoc4c4c4cnJxcXJyhzhzhzhycnFxcnJxcXJxcnFycXFycnFxcnKHOHOHJycXJxcXJxcnKHOHOHJycXFycnFxcnFycXJxcnFxcnJxcXJxcnFycXJxcnFxcnJxcXJxcnFycXJxcXJycXFycXJyhzhycnFycXFycXJyhzcXFxc4cnJxcXJyhzcXFycXFzhycnFxcnJxcXJxcnFycXFycnFxcnJxcXJxcnFycXFycnFyhzcXFycXJxcnFycXFycnFxcnKHOHOHOHJycXFycnFxcnFycocnJxcnFxcnJxcXJyhzhzhzhycnFxcnJxcXJxcnFycXJxcnFxc4cnFycnFxcnFycXFzhycnFxcnJxcXJxcnFycXJxcXJycXFycnFxcnFycXJxcnFxcnJxcXJycXFycXJxcnFycXFycnFxcnJxcXJxcnFycXJxcnFxcnJxcXJyhzhzcXFxc4cnJxcXJycXFycoc4c4c4cnJxcnFxcnKHNxcXJxcnFycXJxcXJycXFycnFxcnFycXJxcnFycXFzhycnFxcnFycXJxcnFycXJxcnFxcnJxcXJxcnKHOHOHJycXJxcXOHJxcnJxcXJxcnFycXJxcXOHJycXFycoc3FxcnFycXJxcnFxcnJxcXJycXFycoc4c4c4c4cnJxcnFxcnKHNxcXJxcnFycXJxcnFycXFycnFxcnKHNxcXJxcnFycXJxcXJycXJxcXJyhzcXFycXJxcnFycXJxcXOHJycXFycoc3FxcnFycXJxcnFycXFycnFycXFycXJycXFycXJxcnFycXJxcXOHJycXFycnFxcnFycXJxcnFycXJxcnFycXFycnFxcnJxcXJxcnFycoc4cnJxcnFycXFycnFxcnJxcXJxcnKHNxcXJxcXOHJycXJxcXJycXFycnFxcnFycXJyhzhzhycnFycXJxcXJycXFycnFxcnFycXJyhzhzhycnFycXJxcXJycXFycnFxcnKHNxcXJxcnFycXJxcnFycXFycnFycXFycnFxcnFycoc3FxcnFycXJxcnFycXFzhycnFxcnJxcXJycXFycXJycXFycXJxcnFycXJxcXOHJycXJxcXJycXFycnFxcnFycoc3FxcnFycXJxcnFxc4cnJxcnFxcnJxcXJycXFycnFxcnFycoc4c3FxcnFycXFzhycnFycXJxcXJycXFycnFxcnKHNxcXJxcnKHNxcXJxcnFycXFzhycnFycXJxcXJycXFycnFxcnJxcXJycXFycXJxcnFycoc4c4c4c4cnJxcnFycXFzhycnFxcnJxcXJycXFycnFxcnFycoc3FxcnFycXJxcnFycXJxcnFycXJxcXOHJycXJxcXJycXFycnFyhzcXFycnFxcnFycnFxcnFycXJxcnKHOHOHOHOHOHJycXJxcnFycXFycnFycXFycnFycXFycnFxcnJxcXJxcnJxcXJyhzcXFycXJxcnKHNxcXJxcnFycXJxcnFycXJxcnFxc4c4cnJxcnFycXFycnFycXFycnFxc4cnJxcXJycXFycnFxcnKHNxcXJycXFycXJyhzcXFycXJyhzcXFycXJxcnFycXJxcnKHOHOHOHOHOHJycXJxcnFycXJxcnFycXFycnFycXJxcXOHJycXJxcXOHJycXFzhycnFxcnJxcnFxcnJxcXJycXJxcXJycXFycnFxcnJxcXJycXFycXJycXFycnFxcnJxcXJxcnJxcXJyhzcXFycnFxcnFycnFxcnFycnFxcnFycoc3FxcnFycnFxcnFycnFxcnFycXJycXFycXJyhzcXFycXJycXFycXJxcnJxcXJxcnKHNxcXJxcnJxcXJxcnKHNxcXJxcnJxcXJxcnJxcXJxcnJxcXJxcnJxcXJxcnJxcXJxcnJxcXJycXFycXJycXFycnFxcnJxcXJxcnJxcXJycXFycnFycXFycnFxcnJxcXJycXJxcXJycXFycnFycXFycnFycXJxcXJycXJxcnFxc4cnJxcnFycXJxcXOHOHJycXJxcnFycXJxcnFycXJyhzhzcXFycXJxcnFycoc3FxcnFycnFxcnFycnFxcnFycnFxcnJxcXJycXFycnFxcnJxcnFxcnJxcnFxcnJxcnFycXJxcXOHJycXJxcnFycXJxcnFycXJyhzcXFycXJxcnKHNxcXJxcnJxcXJycXFycnFxcnJxcXJycXJxcXJycXJxcnFxc4cnJxcnFycXJxcnFycXJxcnKHNxcXJxcnFycnFxcnJxcXJxcnJxcXOHJycXFycnFycXJxcXOHJycXJxcnFycXJxcnFycoc3FxcnFycoc3FxcnJxcXJycXFycnFycXFycnFycXJxcnFxc4c4c3FxcnFycXJxcnKHNxcXJycXFycnFxcnJxcXJycXJxcnFxc4c4cnJxcnKHOHNxcXJxcnJxcXJxcnJxcXJycXJxcXJycXJxcnFxc4c4c4c3FxcnFycXJyhzcXFycnFxcnJxcXOHJycXJxcnFxc4c4c3FxcnFycXJyhzcXFycnFxcnJxcnFxcnJxcnFycXJxcnFycXJxcnFycnFxcnJxcXJycXFycnFycXFzhycnFycXJyhzcXFycXJycXFycXJycXJxcXJycXJxcnFycXJxcnFycXJycXFycXJycXFycnFycXFzhycnFycXJxcnKHNxcXJxcnJxcXJycXJxcXJycXJxcnFycXJxcnJxcXJxcnJxcXJycXFzhycnFycXJxcnFycXJycXFycXJycXFycnFycXFzhzhzhzhzcXFycXJycXFycnFxcnJxcnFycXJxcnFycXJxcnJxcXJycXFycnFycXJxcnFycXJxcnFycXJycXFycnFycXFycnFycXJxcnKHNxcXJxcnJxcnFxcnJxcnFycXJxcnFycoc3FxcnJxcXOHJycXJxcnFycXJxcnJxcXJycXFycnFycXJxcnFycXJxcnKHNxcXJycXJxcnFxc4c4c3FxcnFycnFxcnJxcnFxc4c4c4c3FxcnFycnFxc4cnJxcnFycXJxcnFycnFxcnJxcXJycXJxcnFycXJxcnJxcXJycXFycnFycXJxcnFycXJycXFycnFxcnJxcnFycXJxcnFycnFxcnJxcXJycXJxcnFycXJycXFycnFxcnJxcnFycXJxcnFycXJycXFycnFycXJxcnFycXJxcnJxcXJycXJxcnFycXJxcnFycnFxcnJxcnFxc4c4c3FxcnFycnFycXFycnFycXJyhzcXFycnFxcnJxcnFycXJxcnJxcXJycXFzhycnFycXJycXFycnFxcnJxcnFycXJxcnFycnFxcnJxcnFycXJxcnFycnFxcnJxcXOHJycoc3FxcnFzhycnFycXJxcnFycXJycXFycnFycXJxcnFycXJycXFycnFycXJxcnFycXJycXFycnFycXJxcnFycXJycXFzhycnFycXJxcnJxcXJycXFzhycnKHNxcXJycXFycnFycXJxcnFycnFxcnJxcnFycXJxcnKHNxcnFxcnJxcnFycnFxcnJxcXJycXJxcnFycnFxcnJxcnFycXJxcnFycnFxcnJxcnFycXJxcnJxcXJycXJxcXNxcXJxcnJxcXOHJycXJyhzcXFycnFycXJxcnFycXJycXFycnFycXJxcnJxcXJycXFzhzhzcXFycnFxcnJxcnFycXJycXFycnFxc4c4c3FxcnJxcXJycXJxcnKHNxcXOHJycXJxcnJxcXJycXFycnFycoc3FxcnJxcnFycXJxcnJxcXJycXJxcnFycXJycXFycnFycXJxcnJxcXJycXJxcnFycXJycXFycnFycXJxcnJxcXJycXJxcnFycXJycXJxcXOHOHNxcXJycXJxcXNxcXJxcnJxcXOHOHNxcXJxc4cnJxcnFycoc3FycXFzhzhzcXFycnFycXJxcnFycXJycXJxcnFycXJxcnJxcnFycXJxcnFycnFycXJxcnFycXJycXJxcXNxcXJxcnJxcXOHOHNxcXJycXFzhzhzcXFycnFycXFzcXFycXJycXJxcnFycXJycXFycnFycXJycXFycnFycXJxcnFycnFycXJxcnFycXJycXJxcnFycXJycXFycnFycXJycXFycnFycXJxcnFycnFycXJxcnFycnFxcnJxcnFycnFxcnJxcnFycXJycXFzhzhzhzcXFzhycnFycoc3FycXFzhzcXFycXOHJycXJycXFycnFxc4c3FxcnJxcXOHNxcXJxcnJxcnFycXJycXFycnFycXJycXFycnFycXJxcnJxcnFxc3FxcnFycnFycXJxcnFycnFycXJxcnFycnFxc4c3FxcnFycnFycXJxcnJxcXOHJycnFxcnJxcXOHNxcXJycXFzhzcXFycnFxcnJyhzcXFycnFycXJycXFycnFycXJxcnJxcXOHOHNxcXJycXJxcnFycnFycXFzcXFycXOHJycXJycXFycnFycXJxcnJxcXOHOHNxcXJycXJxcnJxcXJycXJxcnFycnFycXJxcnFycnFycXJxcnFycnFycXJxcnJxcXJycXJyhzcXJxcnFycXJycXFycnKHNxcXJycXJxcnJxcXOHJycnFxcnJxcnFycXJycXFycnFycnFxcnJxcnFycnFxc4c4c3FxcnJxcnFycXJycXJxcnFycXJycXJxcnFycnFxc4c3FxcnFzhzhzcXFycnFycXJxcnJxcXOHNxcXJycXFzcXFycXJycXJxcnJxcXJycXJycXFycnFycXJxcnJxcnFycXJycXFycnFycnFxcnJxcnJxcXJycXJxcnFycnFycXJxcnJxcnFxc3FxcnJxcnFycXJycXJxcnFycXJycXJxcnJxcXJycXJxcnJxcnFycXJxcnJxcnFycXJycXJxcnFycnFxc4c3FxcnJxcnFycXJycXJxcnFycXOHJycoc3FycXJxcnFycnFycXJxcnJxcXOHNxcXJycXJxcnJxcXOHNxcXJycXFzcXFycnFxc4c3FxcnJxcnFycnFycXJxcnFycnFycXJxcnJxcnFycnFxcnJxcnFycnFycXJxcnJxcnFycXJxcnJxcnFycnFycXJxcnFycnFycXJycXFycnFycnFxc4c4c3FycXFzcXFycnFxc3FxcnJxcXNxcXJycXFzcXFycXOHOHNxcXOHJycnFxcnJxcnJxcXJycXJyhzcXJxcnFycnFycXJxcnJxcnFycXJycXJxcnFycnFycXJxcnJxcnFycXJycXJxcnJxcXJycXJycXFzhzcXFycnFycXJycXFycnJxcXJycXJxcnJxcnFycXJycXFzhzcXFzhzhzcXJxcXNxcXJycXJxcnFzhycnKHNxcnFycXJycXJxcnFycnFxc3FxcnJxcnFycXJycXJxcnJxcnFycXJycXFzcXFycnFxc3FxcnJxcnFycXOHJycnFxcnJxcnFycnFycXJycXFycnKHNxcnFycXJycXJxcnFycnFycXJxcnJxcnKHNxcnFycXJycXJxcnJxcXJycnFxcnJxcnFycnFycXJycXFzhzcXFycnFycnFxcnJxcnJxcXNxcXJxc4c4c3FycXFzcXFycnFycXJycXJxcnJxcXOHNxcXJycXJycXFycnKHNxcnFycXJycXJxcnFzhycnJxcXJycXJycXFzhzcXFycnFycnFxc4c3FxcnJxcnJxcXJycnFxcnJxcnFycnFycXJycXJxcnFycnFycXJxc4c4c3Fxc4c3FxcnJxcnJxcXJycoc3FycXJxcnJxcnFycnFycXJxcnJxcnFycnFycXJycXFzhzcXFycnKHNxcnFycXJycXJxcnJxcXNxcXJycXJxcnJxcnFycXJycXJycXFycnFycnFycXJxcnJxcnFycnFycXJycXFzhzcXJxcnFycXOHOHNxcnFycXJycXJxcnJxcXNxcXJycXJxcnJxcnFycnFycXJxcnJxcnFycnFycXJycXJxcnFycnFycnFxcnJycXFycnFycnFxc3FxcnJxcnFycnFycXJxc4c4c3FycXJxcnJxcnFycnFycXJxcnJxcnJxcXOHNxcnFxc3Fxc4c3FxcnJxcnFzhycnJxcXJycnFxcnJxcnJxcnFycXJycXJycXFzhzcXFzhzcXFycnFycnFycXJxcnJxcnJxOhnBuuY+c3Fxc4c3FxcnJxcnJxcnFycXOHJycnFycXJxcnJxcnFycnEwKLq950VxcnJxcnJxcnFycXJycXJycXFycnJxcXOHNxcXJycnFxcnJxcnJxcnFycnFxc3FxcnJxcnFzhycnJxcnFycXJycXJxcnJxcnFycnFycXJycXJxcnFzhzcXFycnFycnFycXJxc4c4c3FycXJxc4cnJycXJxcnFycnFycXJycXJycXFzhzcXFzcXFycnFycXJycXJxcnJxcnFycnFycXJycXJxcnJxcnFycnFycXJycXFzcXFzhzcXFycnJxcXJycnFxcnJxcnJxcnFycnFycXJycXJxcnJxcnFycnFycXJycXJxcnJxcnFycnFycXJycXJxcnJxcnFycnFycXJycXJxcnJxcnJxcXJycnFycXJxcnJxcnFzhzhzcXJxcnFzhzhzcXJxcnJxcXNxcXJycnFxcnJxcnJxcnFycnFycXJycXJxc4cnJycXFzcXFycnFycXOHOHNxcnFycnFxc3FxcnJycXFycnJxcXJycnFxcnJycXFzcXFycnFycnFxc3FxcnJxcnJxcnFycnFycXJycXJxcnJxcnJxcXOHNxcnFycnFxc3Fxc4c3FxcnJycXFzhzcXJxcnFycnFycnFycXJycXJxcnJxcnFycnFycXJycXJycXJxcnFzhzcXFzhzcXFzcXFycnFycXOHNxcXJycXJycXJxcnJxcnJxcXNxcXJycXJycXJxcnJxcnFycnFycnFxc3FxcnJxcnJxcnFzhycnJxcnFycXJycoc3FycXJycXJycXFzcXFycnFycnFycXJycXJycXFzcXFycnFycnFycXOHJycnFycXJxc4c3Fxc4c3FycXJxcnJxcnJxcnFycnFycnFxc3FxcnJxcnJxcnJxcXOHNxcnFycnFycXJycXJycXFzcXFycnJxcXJycnFycXJxc4c3Fxc4c3FycXJxc4c3Fxc4c3FycXJxc4c3Fxc4c3FycXJxc4c3Fxc4c3FycXJxc4c3Fxc4c3FycXJycXFzcXJxcnFycnFycnFycXJycXJycXFzcXFycnJxcXNxcXJycXJycXJycXFzcXFycnJxcXOHNxcnFycnFycXJycXJycXJxcnJxcnFycnFycnFycXJycXJycXJxcnJxcnFycnFycnFycXJycXJycXJxcnJxcnFycnFycnFycnFxc3FxcnJxcnJxcnJxcnFycnFycXJycXJycXJxcnJxcnJxcnFycnFycnFycXJyMbqsvVVTcnJxcXNxcXJycnFxc3FxcnJycXFzhzcXJxcnJxcnJxcXNxcXNxcXJycXJycXJxc4c3FxcnJycXFzcXFzhzcXJxcnFzhzcXJxcnFzhzcXJxcnFzhzcXFzcXFycnJxcXNxcXJycXOHJycnFycXJycXJycXJxcnJxcnJxcnFycnFycnFxc3FycXJxc4c3FycXJxc4c3FycXJxc4c3FycXJycXJxcnJxcnJxcnFzhzcXFycnJxcnFycnFycXOHNxcXNxcXJycXJycXJycXJxcnJxcnJxcnJxcXNxcXOHNxcnFycnFycXOHNxcXNxcXJycnFxc3FxcnJycXJxcnJxcnFycnJxcXJycnFycXJycXJycXJxc4c3Fxc4c3FycXJycXJycXJxcnJxcnJxcnFzhzcXFzcXFycnJxcXNxcXJycnFycXJycXJxc4c3FycXJxc3FxcnJxcnJxcnJxcnFycnFycnFycXOHNxcXNxcXJycnFxc3Fxc3FxcnJycXFzcXFycnJxcnFycnFycXOHNxcnFycnFycXOHNxcnFycnFycXJycXOHOHNxcnJxcXNxcnFycXOHNxcnFycnFycnFycXJycXJycXJycXJxcnJxcnJxcnFzhzcXJxcnJxcnFycnJxcXNxcXNxcXJycnFxc3Fxc4c3FycXOHNxcXJycnFycXJycnFxc4c3FycXOHNxcXNxcXJycnFycXJycXJycXJxcnJxc4c3FxcnJycXJxcnJxcnJxcnJxcnFycnFycnFycnFycnFxc3FycXJycXJxcnJycXJxcnJxcnFzhzcXJxcnJxcnJxcnJxcnFycnFycnFycnFycXOHNxcnFycnFycXOHNxcnFycnFycnFycXOHNxcnFycnFycnFycXOHNxcnFycnFycnFycXJycnFxc3Fxc3FxcnJycXJxcnJxcnJxcnJxcnJxcXNxcnFycnFycnFycXJycnFycXJycXJycXJxcnJycXJxcnJxcnJxcnFzcXFycnFycnJxcXJycnFycnFycXJycXJycXJycXJycXJxcnJycXFzcXFzcXFzhzcXJxc4c3FycXJycXJxc4c3FycXJycnFxc3Fxc3FxcnJycXJxcnJxcnJycXFycnJxcnJxcnFycnFycnFycnFycnFycnFycXJycXJycXJycXJycXJycXJxcnJycXJxcnJxcnJxcnFzcXFycnJxcnFycnFycnFycnFycnFycXJycnFxc3FycXJycXJycXJxc3FxcnJycXFzcXJxcnJxcnJxcnJxcnFycnJxcnFycnFycnFycnFycnFycnFycXJycnFycXJycXJycXJycXJycXJycXJxcnJycXFzcXJxcnJxcnJxcnJxcnFzcXFycnJxcnFycnFycnFycnFycnFycnFycnFycXJycnFycXJycXJycXJycXJycXJycXJycXJxcnJycXJxcnJxc4c3Fxc3Fxc3Fxc3FxcnJycXJxc3FxcnJxc4c3FycXJycXJycXJycXJycXJxc3FxcnJycXJxcnJycXFzcXJxcnJxcnJxcnJxcnJxcnJxcnFzcXFycnJxcnFycnJxcXNxcnFycnFycnFycnFycnFycnFycnFycnFycXJycnFycXOHNxcnFycnJxcXNxcnFycnFycnFycnFycnFycnFycXNxcXJycnFycnFycXJycnFycXJycXOHNxcnFycnFycnJxcXNxcXNxcXNxcXNxcXNxcXNxcXJycnFycnFycXNxcXJycnFycXJycnFycXJycnFycXJycnFxc3FycXJycXOHNxcXNxcnFycnFycnFycnFycnFycnFycnFycnFycnFycnFycnFycnFycXNxcXJycnFycnFycXNxcXJycnFycXNxcXJycnFycXOHNxcnJxcnFycnJxcnFycnJxcnFzhzcXJxc4c3FycXOHNxcnFzhzcXJxc4c3FycXJycnFycXJycnFycXJycnFycXJycnFycXJycnFycXJycnFycXJycnFycXJycnFycXJycnFycXOHNxcnJxcnFycnJxcnJxcnFycnJxcnJxcnFzcXFycnJxcnJxcnFzcXFzcXFycnJxcnJxcnJxcnJxcnJxcnJxcnJxcnJxc4c3Fxc3FycXJycXJycnFxc3FycXJycnFycXJycnFycXJycnFycXJycnFycnFycXOHNxcnJxcnJxcnJxcnJxcnJxPSSzuttMcnFycnFzhzcXJxcnJxc4c3FycXJycnFycXOHNxcnJxcnJxcnFzcXFzcXFzcXFzcXFzcXJxcnJxcnJxc4c3FycXJycnFycXNxcXJycnFycnFycnFycnFycnFycnFycnFycnJxcnFycnFzhzcXJycXJxc3FxcjXq0bAlLnJycXJycXJycnFxc3FycXJycnFycXJycnFycnFycXNxcXNxcXNxcXNxcnFycnFycnJxcnFycnJxcnJxOZazvmlMcXNxcXNxcnFycnFycnJxcnFycnJxcnFzcXFzcXE4B7OwCUxxcXNxcnFycnJxcnFycnJxcnJxcnFzcXFzcXJxcnJxcnJycXJxcnJycXJycXJycXJycXJycXJycnFycXJycnFycTD3s7gYTHFxc3Fxc3FycXJycXOHNxcnJxcnJxcnJxcnJxcnJxcnJycXJxc4c3FycnFycnFycnJxcXNxcnFzhzcXJycXJycXJycXJycnFycXJycnFycXNxcXNxcXNxcnFycnFzhzcXJycXJycXJycXJycXOHNxcnFzcXFzcXFzcXFzcXJxcnJycXJxcnJycXJycXOHNxcnFycnJxcnFzNgqzsAZMcXNxcnFycnJxcnFzcXFzcXFzcXJxcnJycXJxc4c3FycnJxcXNxcnFycnJxcnJxcnJxcnJxc4c3FycnFycnFycnFycnFycnJxcnJxcnFzcXJxcnJxc4c3FycnFycnFycnFycnJxcnFzcXFzcXFzcXJxcnJycXJxc3Fxc3FycXJycXNxcXJycnFycnJxcXNxcnJxcnFzcXFzcXJxcnJycXJxc3FycXJycXJycnFycXNxcXNxcnFycnJxcnFzcXFzcXFzcXJxc3FxcnJycXOHNxcnFycnJxcnJxcnJycXJxcnJycXJycXJycnFycXOHNxcnJycXFzcXJycXJxc3FycXJycnFycXOHNycXFzcXJxc3Fxc3Fxc3FycXJycnFycnFycnFycnJxcnFzcXJxcnJxcnJycXJycXJycXOHNxcnJxcnJxcnJycXJxc3Fxc3Fxc3FycnFycXNxcnFyMR6Vt/Fqc3Fxc3FycXJycnFycnFycnFzcXFycnJxcnJycXJxcnJycXJycnFycXJycnFycnFzhzcXJycXJycXJycnFycXNxcXNxcnFycnJxcnJxc4c3FycnFycnFycnFzhzcXJycnFxc3FycnFycnFycnJxcnFzcXFzcXJxcnJycXJycnFycXJycnFycnFzhzcXJycTkBpbAPWnFycnJxc4c3FycXNxcXNxcnFzhzcXJycnFycXJycnFycnFzcXFycnJxcnJycXJxc3Fxc3FycXNxcXJzhzcXJxc3Fxc3Fxc3FycnFycnFycnJxcnJxcnJxcnJycXJyNwOlsQ1acnFzcXJxcnJycXJycXJycXNxcXNxcXNxcnFzcXFzcXJxcnJycXJycXOHNxcnJxc4c3FycnFycnFzhzcXJycXOHNxcnJxcnJycXJxc3Fxc3FycXNxcXNxcnFycnJxcnJycXJxc3Fxc3FycXNxcXNxcnFycnJxcnJycXJxc3FycXJycnFycnFycnJxcnFzcXJxcnJycXJycnFycXNxcXNxcnJxcnJxcnJycXJxc3FycXOHNycXFzcXJycXJycXOHNxcnJycXJxc3Fxc3FycXNxcXNxcnFzcXFzcXJxcnJycnFxc3FycnFycnJxcnFzcXJxcnJycXJycnFycXNxcnFycnJxcnJycXJxc3Fxc3FycnFycnFycnJxcnJycXJxc3Fxc3FycnFycnFycnJxcnJycXJxc3Fxc3FycnFycnFycnJxcnJycXJxc3FycXJycnFycnJxcnJxcnJxc3Fxc3FycXJycnFzhzcXJycXOHNxcnJxc4c3FycnJxcnFzcXFzcXJycXJycXOHNxc4c3FycnFycnJxcnJxcnJycXJycXJycnFycnFzcXFzcXFzcXJycXJycnFycnFycnJxcnJxcnJycXJycXNxcXNxcnFycnJxc4c3FycnFzcXFzcXFzcXJycXJycXNxcXNxcnFzcXFzcXJycXJycXNxcXNxcnFzcXFzcXJxc3FycXJycnFycnJxcnJxcnJycXJycnFycXNxcnFzcXFzcXJxc3FycXJycnFzhzcXJycXNxcXNxcXNxcnJxcnJycXJycnFycXNxcnFzcXFzcXJxc3FycXJycnFzhzcXJycnFycnFycnFzcXJxcnJycXJycnFycnFycnJxcnJxc3Fxc3FycXNxcnFycnJxc4c3FycnJxcnJxcnJycXJycXJycnFycnJxcnJycXJxc3FycXNxcXNxcnJxcnJycXJycXOHNycXJxcnOHNxcnJxcnJycXJycXNxcXNxcnFzcXJxcnJycnFycXNxcnFycnJycXJxc3FycXNxcXNxcnJxcnJycXJycXNxcXNxcnFzcXJxc3Fxc3FycnFycnJxcnJxc3Fxc3FycXNxcnFyc4c3FyOAGJtA92cnFzcXFzcXJycXJycXNxcnFycnJxc4c3FzhzcXJycnFycXNxcnJxcnI9u5e9RGhycnFycnI6BbW++kpycnFzhzcnFycXNxcnFycj/Dib08dnJycXJycnFycjaOw7CBPHNxcnJxcnJycXJycXNxcXNxcnJxcnJycXJycnFycnFycnJycXJxc3FycXNxcnFyc4c3FycnFycnJxcnJycXJycnFycnFycnJxc3Fxc3FycXNxcXNxcnJycXJycXJycnFycnJxcnJycXJycXNxcXNxcnJxcnJycXJycnFycnFzcXJxcnJycXNxcXNxcnFzcXJxc3FycXJycnJxcnJxcnJycXNxcXNxcnFzcXFzcXJycnFycnFzhzcnFycXNxcnJxcnJycXJycXNxcnFycnJycXJycXJycnFzhzcnFycXNxcXNxcnJycXJycnFycnFycnJycXJxc3FycnFycnJxcnJycXJycnFycnFzcXFzcXJycnFycnFycnJxc4c3JxcnFzcXJxc3FycXNxcnFzcXJxcnOHNxcnJycXJycXJycnJxcnFzcXJycXJycnFzcXFzcXJxc3FycXNxcnFzcXJxc3FycXNxcXNxcnJycXJycXNxcnFycnJycXJycXJycnJxcnJxcnJycXNxcXNxcnJxcnJycXOHNycXJxc3FycnFycnJxcnJycXJycnFycnJxc4c3FzhzcXOHNxc4c3FzhzcXOHNxc4c3FycnJxcnJycXJycnFycnJxcnJycXJycnFycnJxcnJycXJycnFycnJxcnJycXJycj07bbLUknJycnFycnJxcnJycXOHNycXJxc3FycnFycnJxcnJycnFycXNxcnJxcnJycnFycnFycnJycXIm7yMa8g3OcnFzcXFzcXJycnFycnJxcnJycXJycnFycnJxcnJycnFycXNxcnJxcnJycnFycnFycnJycXJycXNxcXNxcnJycXJycnFycnJxcnJycXOHNycXJxc3FycnFzcXFzcXJycnFycnFzcXJxc3FycXNxcnFzcXJxc3FycnFzhzcnFycnFzcXFzcXJycnFycnJxcnJycXNxcXNxcnJxcnJycnFycnFzcXJxcnOHNxc3Fxc3FycXNxcnJxc3Fxc3FycnJxcnJycXJycnFycnJxc3Fxc3FycnFzcXJxc3FycXNxcnFzcXJycXJycnJxcnJxc3FycXNxcnFzcXJxO+nTvRYscXNxcXNxcnJycXJycnFzhzcnFyPc6LsUF0cnJxcnJycXJycnIzx8W2SDpxcXNxcnJycXNxcXNxcnJxcnOHNxcnJycXJycnFzcXFzcXJycnFycnFzcXJycXJycnFzcXJxOq3hu1Iec3FzcXFzcXJycXJycnJxcnJycXJycnFzcXFzcXJycnFycnJxcnJycnFycnFzcXJxc3FycXNxcnJxM4SbvItkcnFycXNxcnJycXJycnFycnJxc3Fxc3FycnJxcnJycXNxcnFycnJycXJycnFzcXFzcXJycnFycnJxc3Fxc3FycnJxcnJycXNxcXNxcnJycXJycnFycnJycXJycnFycnJxc3Fxc3FycnJxcnJycnFycnFzcXJxc3FycnFzcXFzcXOHNycXJycXJzhzcXNxcXNxcnJycXJycnFycnJycXJycXNxcnJxcnJycnFycnJxcnJycnFycnJxcnJycXNxcnFyc3Fxc3FycnFzcXJxc3FycnFycnJycXJycnJxcnJxc3FycXNxcnJxc3FycXNxcnJxc3FycXNxcnJxcnJycnFycnJycXJycXNxcnJxcnJycnFycnJxcnOHNxcnJycXNxcXNxcnJycXNxcXNxcnJycXNxcXNxcnJycXNxcXNxcnJycXNxcXNxcnJycXNxcXNxcnJycXNxcXNxcnJycXNxcXNxcnJycnFycnFzcXJxc3FycjJh47WuHHJxcnOHNxc3Fxc3FycnJxcnJycXNxcnFzcXJycXNxcnFzcXJycnFycnJxc3Fxc3FzcXFzcXJycnFycnJycXJycnFycnJycXJycnJxcnJxc3FycnFzcXJxc3FycnFzcXJycXJycnJxc3Fxc3FycnJxc3Fxc3FzcXFzcXJycnFycnJycXJycnFzcXFzcnFycXNxcnJycnFycnFzcXJycXJzhzcnFycnFzcXJxc3FycnJxc3FycXJzcXFzcXJycnFzcXFzcXOHNycXJycnE2IvGw7Q5ycXOHNycXJycnFzcXFzcXNxcXNxcnJycnFycnFzcXJycnFycnJxc3FycXNxcnJxc3FycnFzcXJxc3FycnJxcnOHNxcnJycnFycnJxMSjVuecqcXJycXNxcnFzcXJycnJxcnJxc3FycnFzcXJycXNxcnFzcXJycnFycnJycXNxcXNxcnJycnFycnJxcnJycnFzcXFzcXOHNycXJycnFzcXJxc3FycnJxcjpT8bysDnFycnJycXJycnJxcnJycXJycnJxc3FycXNxcnJxc3FycnFzcXJxc3FycnJxc3FycXNxcnJycXJycnJxcnJycnFycnJycXJycnFzcXJycXJycnJycXJycXNxcnJycXJycnJxcnJycnFycnJycXJycnJxcnJycXNxcnFzcXJycnFzcXJxc3FycnJxc3FycXNxcnJxc3FycnJxcnJycnFycnJycXJycnJxcnJycnFycnJycXJycnFzcXJycXNxcnFzcXJycnJxcnJycXNxcnJxcnNxcXNxcnJycXNxcnJxcnNxcXNxcnJycXNxcnJxcnOHNycXJycjcV8b7qDnJxc3FzhzcnFycnJxc3FycnFzcXJxc3FycnJycXJycnJxcnJycnFycnJxc3FycnFzcXJycnFycnJycXJycnJxc3Fxc3JxcnJxc3FycnJxc3FycTkR5bH+GnFzcXJycXJzcXFzcXJycnJxcnJycnFycnJycXNxcXNycXJycXNxcnJycXNxcnFzcXJycnJxcnJycnFycnJycXJycnJxcnOHNycXJycXNxcnJyP0bxtrkOcnJxc3FycnFzcXJycnFycnJycXNxcnFzcXJycnJxcnJycXNxcnJycXJycnJxc3FycXNxcnJycnFycnJxc3FycnJxcnJycnFzcXJycXJzcXFzcXNxcXNycXIx0M2wTzJxcnJxc3FycnFzcXJycnFzcXJxc3FzcXFzcXNxcXNycXJycnFyc3Fxc3FzcXFzcXNxcnFzcXJycnJxcnJycnFycnJycXNxcnJxc3FycnFzcXJycXNxcnJycnFycnJycXJycnJxc3FycnFzcXJycXNxcnJycXJzcXFzcXNxcXNycXJycnFyc3Fxc3FzcXJxc3FycnJycXJycnJxcnOHNycXJycnJxcnJycnJxcnJycXNxcnJxc3FycnJycXJycnJxcnOHNycXJycnJxcnOHNycXJycnJxcnJycnFzcXJycXNxcnJycXJycnJycXJzhzcnFycnJxc3FycnJxcnNxcXNxc3FycXNxcnJycnFycnJycXNxcnJxc3FycnJxc3FycXNycXJycnFyc3Fxc3JxcnJycXM/m+W6ZBpxcnJycnFycnJycXNxcnJxc3FycnJxc3FycnFzcXJycnJxcnJycnFzcXJycXNxcnJycXNxcnJxc3FycnJycXJycnJycXJycnJxcnJycnJxcnOHNycXJycnJxcnOHNycXJzhzcnEz5d29KiJzcXNxcnFzcXJycnJxc3FycnFzcXJycjI68bPVDnJycXNxcnJycnFzcXJycXNxcnJycXJzcXJxc3FycnJycXJzhzcnFzcXFzcnFycnJycXNxcnJxc3FycnJycXJzhzcnFyc4c3JxcnJycnFzcXJycXNxcnJycnFycnJycnFycnJycnFycnJycTv1870KDHJxcnNxcXNxc3FycnFzcXJycnJxcnJycnJxcnJycnJxcnJycnFzcXJycnFyc3Fxc3JxcnJycnFzcXJxc3JxcnJycnFycnJycnFzcXJxc3FzcXJycXNxcnJycXNxcnJycXNxcnJycXNxcnJycXNxcnJycXNxcnJycXNxcnJycXNxcnJycXNxcnJycXNxcnJycXNxcnJycXNxcnJycXNxcnJycXNxcnJycnFycnJycnFyc3Fxc3FzcXJycXNxcnJycnFyc3Fxc3JxcnJycnFzcXJycXNxcnJycnJxcnJycnJxcnJycnJxcnJycnJxcnNxcXNxc3FycnFzcXJycnJxc3FycnJxc3FycnJxc3FycnJxc3FycnJycXJycnJycnFycnJycXNxcnJycXNxcnJyPFrzu6UMcnJycXJzcXFzcnFyPE3xurIOcnFycnJycnFyc3Fxc3JxcnJycnFzcXJycXNxc3FycnFzcXJycnJxc3FycnJxcnNxcnJxMBn1uvYKcnFyc3FycXNxc3FycXNycXJycnFzcXNxcnFzcXM97fG3Eg5zcnFycnJycXNxcnJxc3JxcnJycXNxcnOHNycXJycnJycXNxcnJxc3FzcXJxN07xsMEOcXJycXNxMmn3uaYIc3FycnFzcXJycnJycXJycnJycXNxcnJycXNxcnJycnE62/W/JApzcXNxcnJxc3FycnJyIIL1GonQrnFzcXJycnJycXJycnJycXJzcXFzcnFyc4c3Jxc3FycnJxc3FycnJycXNxcnJycXNxcnJyI2jzGjtwznJycXNxcnJycjq+871BDHJycnFyc3FycXNycXJycnJxc3FycnJxc3FzcXJxc3JxcnJycj5P87mwDHJycnFzcXJycnJxcnNxcnFzcnFycnJycXNxcnJycnFzcXJycnJxcnNxcnJxc3FycnJycnFyc3Fxc3Jxc3FycnFzcXNxcnJxc3Fyc4c3Jxc3FycnJycXJzcXJxc3JxcnJycnFzcXJycnJycXJzcXFzcnFzcXJycXNxc3FycnFzcXNxcnJxc3Fyc3Fxc3JxcnJycnJycXJycnJycXNxcnJycnFzcXJycnFzcXNxcnJxc3FzcXJxc3JxcnNxMxIEtP37cnJycnJycXJycnJycnFycnJycnJxcnNxcXNycXNxcnJxc3JxcnJycnFzcXJzM2ECsq79cXNxcnJycnFyN/IEsR37cXNxc3FycnFzcXNxcnJxc3FzcXJycnFzcXJycnJycXNxcnJycXNxc3E9kwS7bPtxc3FycnJxc3FycnJycnFyc3FycnFzcXNxcnJxc3FzcXJycXNycXJycnJycXNxcnJycnFzcXJycnJxc3Fyc3Fxc3JxcnJycnJycXJyc4c3Jxc3FycnJycXNxcnJycnFzcXJycnJycXNxcnJycnFzcXJycnJycXNxcnJycnFzcXIgKRIaX27ecXNxcnJycnFzcXNxcnJxc3FzcXJycnFzcXNxcj0DArn8/XFzcXJycnFzcXNxcnJycXNxcnJycnJycXJyc4c3Jxc3FycnJycXNxcnNxM2MCs6z9cXJzcXFzcnFzcXJycnJxc3FzcXJxc3JxcnNxcnFzcnFycnJycnJxc3FycnJycXNxcnJycnI8wwK5PP1ycnJycnFzcXJycnJxc3FzcXJycXNycXJycnJycXNxcnNxcXNycXJzcXJxc3JxcnNxcnFzcnFyc3FycXNycXJycnJycnFzcXJycnJxc3FzcXJycXNycXJycnJycnFzcXJycnJxc3Fyc3FycXNxc3FycnJycnFyc3FycnJxc3Fyc3Fxc3Jxc3FycnJycnFzcXJycnJycXNxcnJycnJxc3FycnJycnFzcXJycnJycnFyc3FycnFzcnFyM48Gt4D5cXNxcnJycnFzcXNxcnJycnFzcXJycnJycXNxc3FycnFzcnFycnOHNycnFycnNxcXNycXNxcnJycnFzcXJzcXJxc3JxcnNxcnJxc3FzcXJycnJycXNxcnJycnJxc3FycnJycnJxc3FycnJycnFzcXJycnJycnFzcXJycnJycXNxcnJycnJycXNxcnJycnJxc3FycnJycnJxc3FycnJycnFzcXNxcnJxc3Jxc3FycnJxc3JxcnNxcnFzcnFzcXJycnJxc3FzcXJycnJxc3FzcXJycnJxc3Fyc3FycXNycXNxcnJycnFzcXNxcnJycnFzcXNxcnJycnFzcXNxcnJycXNycXJyc4c3JycXNxcnJycnJxc3E2tRa0WulycnFyc3FycnJxc3FzcXJycnJycXNxcnNxcnFzcnFzcXJycnJxc3JxcnJycnJyPJcCuWj9c3FycnJxc3JxcnJycnJycnFzcXJycnJycXNxc3FycnJycXNxc3FycnJycXNxc3FycnJycnFzcXJzcXJycXNxc3FycnJycnJxc3FycnJycnJxc3FzcXJycnFzcXNxcnJycnJycXNxcnNxcXNycnFyc3FycnJycXNxc3FycnJycXNxc3FycnJycnJxcnNxPagCuVf9cnJxc3Fyc3FycXNycXNxPuQ8sSvDc3FycnJycnFzcXNxcnJycnJxc3FzcXJycnJycXNxcnNxcnJxc3JxcnNxcnJycnFzcXNxcnJycnFzcnFyc3FycnJxc3FzcXJycjiIPLeHw3JycnJxc3FzcXJycnJyObwWsFPpcnNxcXNycXNxc3EvrUAaRiv+cnJycnFzcXNxcnJycnJycXNxcnNxcnJxc3Jxc3FycnJycnJxc3Fyc3FyLi9mGr4JnnJxc3Fyc3FycnFzcnFyc3FycnJycTAPFroB6XNxcnFzcjlqAryV/XJyc4c3JycXNxc3E0nxa1cOlzcXNxcnNxcXNycnFzcXJzcXJycXNycXNxcnJycnIxlRS3eutxcnNxcnJxc3Jxc3FycnOHNycnFzcXNxcnJycnFzcnFzcXJycnJycnFzcXJzcXJycnJxc3FzcXJzcXJxc3Jxc3FzcXJycjZbAr+k/XNxc3FycnJycnJxc3JxcnJycnJycnJxc3Fyc3FycnFzcnFzcXJzcXJycnFzP6sCtlT9c3FycnJycXNycXM9+jqwFcVxc3JxcnJzcXJxc3JycXJzcXJycnJycnFzcXNxcnJycnJycXNxc3FycnJycnJycTd1XrqaoXNycXNxcnNxcnJycXNxc3FzcXJycnJycXNycXJzcXJycnJycXNxc3FycnJycnJycnFzcXJyc3FycXNycXNxc3FycnJycnJycXNxcnNxcnJycnFzcnFyc3FyOcYmsUnZcXNxc3FycnJycnJycXNxc3FycnNxcXNycnFzcXJyc3FycXNycnFzcXJzcXJycnFzcnFzcXNxcnJycnJycXNxc3FycnJzhzcnJxc3FzcXJycnJycnJxc3FzcXJycjgCXLgOo3Fyc3FycnFzcnFzcXNxcnI+8G6zH5Fyc3FycnJycXNycXNxcnNxcnI6DgK88f1ycXNxc3FycnJycnJycXNxc3Fyc3FycnJxNcomtUXZcnNxcnJycnJxc3FzcXNxcnJycnJycXNycXJzcXJycnJycnFzcnFyc3FycnJycnJycXNxc3FycnNxcnE9vgK6Qf1xc3Fyc3FycnJycnJxc3FzcXJzcXJycnJxc3Jxc3FzcXJycnJyciWXghoIh95ycnFzcnFzcXJzcXJycnJycnFzcXNxcnNxcnJycnJxc3Jxc3FycnNxcnJycXNycXNxPf4UuwHrcnJycnJycXNxc3Fyc3FycnJycXNycXNxc3FycnJycnJycnFzcnFyc3FycnJyI96mGmQVnnJycnJxc3Jxc3FycnNxcnJxOBASv+/tcXNxc3FycnJycnJycnJxc3FzcXJzcXJyMuA2uC/JcnFzcXJzcXJycnJycnJxc3FzPuAkuR/bcnJycnJycnFzcTYhJLLu23JycnJycnJycXNxMLASt1/tcXJycnJycnJycXNycXNxcnJzcXJycnFzcnFzcnFycyHKtTpHVKxzcXNxcnJycnJyciSQ6hqI8V5zcnJxc3FzcXJzcXJycnJycnE+cRK4ju1zcXNxcnJyc3FycXNycnFzcXNxc3FycnJycnJycnFzcnFzcXJzcXJycnJycnJycXNxc3FzcXJzcXJycnJycXNycXNxc3FzcXJycnJycnJycXNycXNxcnNxcnJycnJycnJycXNxc3FzcXJycnNxcnFzcnJxc3Jxc3Fyc3FycnJycnJycXNycXNxc3Fyc3FycnJycnJxc3Jxc3JxcnNxcnJyc3Fxc3JycnFzcnFyc3Fyc3FycnJycnJxc3Jxc3FzcXNxcnJycnJycjcDEr/87XFzcnFyc3FzcXJycnJycnJycnFzcXNycXJzcXJycnJycnJycnJxc3Jxc3Fyc3FycnJzcXFzcnJycXNycXNxcnNxcnJzcXJycXNycnJxc3FzcXNxcnNxcnI4sxK+TO1ycnFzcnFzcXNxc3FycnNxcnJycnJxJmOyGgvE3nJycnJycnJycnJycXNxc3FzPjgkucfbcnJycnJycnJycXNycXNxc3FzcXJycnJzcXJxc3JycnFzcXNxc3FzcXJycnNxcnJxc3JyOoQSvHvtcXNxc3FzcXJycnNxcnJycXNycnFzcnFzcXNxcnNxcnJycnJycnJycnE1rja1YclzcXJzcXJyc3FycnJycXNycnFzcnFzcXNxcnNxcnJycnJycnJycnFzcnFzcnFzcXJzcXJycnNxcnJxc3JycnFzcnFzcXNxc3FycnM8dRK5iu1ycnJycnJxc3Jxc3Jxc3Fyc3Fyc3FycnJycnJycnFzcnJxc3FzcnFyc3Fyc3FycnJycnI2sUa0XrlycnFzcXNxc3Fyc3E3Wp67tWFycXNycnFzcnFzcXNxcnNxcnJzcXJycnJycnFzcnJxc3Jxc3FzcXNxcnM33CSwM9tyc3FycXNycnJycXNycXNxNJYSs3ntcXJzcXJyc3FycnJycnJycXNycnFzcnFzcXNxcnNxcnNxcnJycnJycnJycnJycXNycXNycXNxcnNxc3FycjIXErT47XJycnJycnJxc3JycXNycXNxc3FzcXNxP8VGuzq5cnJycnJycnJycnJxc3Jxc3Jxc3FzcXNxcnJzcXJycnNxP4cSt3jtcnFzcnJycnFzcjYOjLoCc3Fyc3FycnNxcnJycnJycnJycXNycnFzcnFzcTC3er5YhXNxcnNxcnJycnJycnJycnI1MDSz38tycXNycXNxc3FzcXI1cDS0n8txcnJzcXJycnJycnJycnFzcnJxc3Jxc3Jxc3FzcXNxcnNxcnJzcXJycnJycnJyOjE0vs7LcnJycXNycXNycTererhkhXFyc3Fyc3FycnJzcXJycnJycnJxc3JycnJxc3Jxc3Jxc3FzcXNxc3Fyc3FycnNxcnJycnNxciG5wBo2Y/5xc3JycXNycXNxc3FzcXNxc3Fyc3FycnNxcnJycnJzcXJycnJxc3JycnJycXNycnFzcXNycXNxc3FzcXNxcnNxcnNxcnJzcXJycnJycnNxcnFzcnJycnJycXNycnFzcnJxc3FzcXNycXNxcnNxc3Fyc3FycnNxcnJyc3FycnJycnJycnJycnJycXNycnJxc3JycXNycXNxc3FzcnFzcXJzcTQaaLj1l3NxcnJzcXJycnJzcXJycnJycnJycnJycXNycnJyMZU0t3rLcXNycXNycXNyMuoSsyXtc3FzcXNxc3Fyc3FzcXJzcXJyc3EwGxK29O1zcXJycnJycnJycnOHNycnJycnJycnJxc3JycnFzcnJxc3Jxc3Jxc3FzcnFzcXNxc3FzcXNxcnNxc3Fyc3Fyc3FycnNxcnI3RzSxyMtycnJyc3FycnJycnJycnJycnJycnFzcnJycnJycXNycnFzcnJxc3JycXNycXNycXNxc3Jxc3FzcTJUVrm7qXFzcXNxcnNxc3Fyc3Fyc3Fyc3Fyc3FycnNxcnJzcXJycnJzcXJycnJycnJzcXJycnJycnJycnJycnJycnI71Va/KqlycnJycnIzvBKzU+1ycnJxc3JycnFzcnJxc3JyJ/bgGtGR/nFzcXNycXNycXNxc3Jxc3FzcnFzcXNxc3FzcXNxc3FzcXNxc3FzcXNxc3Fyc3FzcTvnVr8YqXNxcnNxcjlgvLevQ3NxcnNxcnNxcnNxcnNxIn6dGuoWLnJzcXJyc3FycnMyF3i5+IdycnNxcnJzcXJycnNxcnJyc3FycnJzcXJycnNxcnJycnNxcnJyc3FycnJzcXJycnJzcXJycnNxcnJycnNxcnJyc3FycnJzcXJycnNxcnJyITYEKm+fvXFycnJzcXJyc3FycnNxcnNxcnJzcXJzcXJyc3Fyc3Fyc3Fyc3Fyc3E07hKyIe1yc3Fyc3FzcXJzcXNxcnNxc3FzcTmZ3rl2IXNxc3FzcXMlufAa9WD+cnFzcXNycXNxc3Jxc3Jxc3Jxc3Jxc3Jxc3Jxc3JycXNyOI8SvXDtc3JycnFzcnJycnFzcnJycnJycnJxc3I2/ni2EYdycnJycnJyc3FycnJycnI9zzS7MMtycnJzcXJycj//ErcA7XJzcXJzcXJyc3FzcXI+UGa8r5lzcXNxc3FzcXNxc3FzcXNxc3Jxc3Jxc3JxOpLuuX0RcnFzcnJycnJxc3JycnJycnJycnJycnJycnJycnJzcXJycnJzcXJyc3FycnNxcnNxcnNxc3FzcXJzcXNxc3Iha4kau0ducXNycnFzcnJycnJycXNycnJycnJycnJzcXJycnJyc3FycnJzcXJzcXJzcXJzcXNxc3FzcXNxc3FzcnFzcnFzcnFzcnJxc3JycnJyOTNEv8y7cnJycnJzcXJyPmNEu5y7cXJyc3FycnNxcnNxc3FzcXNxc3FzcXNycXNycXNycXNycnJycXNycnJycnJycnJycnNxcnJycnNxcnNxcnNxcnNxc3FzcXNxc3FzcnFzcnFzciFTERo8zu5ycnJycnJycnNxcnJzcXJyc3FzcXJzcTn3ZrIYmXJxc3Jxc3JycXNycnJycnFzJh4iKuAt3XJzcXNxc3FzcnFzcXNycnFzcnJycnJycnIziWa3hplycnJzcXJyc3Fyc3FzcXNxc3FzcnFzcnFzcnI1Sma1xZlycnJycnItzzMalAzOcnNxc3FzcXNyNBbcvPkjcXNycnJycnJycnNxcnJyc3Fyc3FzcXNxc3FzcXNycXNycnJxc3JycnJycnJyc3FycnJzcXJzcXNxc3FzcXNycXNycXNycnJycnJycnJycnJyc3FycnNxcnNxNOhEtSe7cXNycXNycnFzcnJycnJycnJzcXJyc3Fyc3Fyc3FzcnFzcXNycnFzcnJycnJycnJycnNxcnJzcXJzcXNxc3Jxc3FzcjMKRLUGu3JycnJycnNxcnJyc3Fyc3FzcXNxc3Jxc3JycnFzcnJycnJyc3FycnJzcXJzcXNxMEB2u8+JcXNycnJycnJycnJycnIurCEadj3ucXNxc3JycnJxczJ7RLeUu3FycnJzcXJzcXNxc3FzcnFzOMtEvzS7c3JycnNxcnJyc3Fyc3FzcXNxc3FzcnJycXNycnJycnNxcnJzcXJzcXNxc3FzcnFzcnJycnJyOlYivKndcnJzcXJzN0N2ssyJc3Jxc3JycjSGIrKJ3XJzcXJycnNxcnNxc3FzcXNycXNycnJycnJycnJzcXJyc3FzcXNxc3Jxc3JycnJycnJycnJyc3Fyc3FzcXNycXNycnFzcnJycnJzcXJyc3FzcXNxc3FzcnJxc3JycnJycnNxcnNxcnNxc3FzcnJxc3JycnJycnJyc3Fyc3Fyc3Jxc3Jxc3JycnIyT0S2wLtyc3Fyc3FzcXNxc3JycXNycnJycnJzcXJzcXJzcXNycXNyP8d2uziJcnJycnJzcXJzcXM/EFS576tycXNycnJyc3FycnNxcnNxc3JxczqR/LZ+A3Jyc3Fyc3FzcXNycXNycnJyPEsftsTgc3FzcnFzcnJycnJycnJycnNxcyC7gipHR91zcXNxc3Jxc3JycnJycnJzcXJyc3FzcjEJIrUH3XFzcnJycnJzcXJyc3FzcXNycXNycnJycnJycnNxcnNxc3EseRwaOm4+c3FzcXNycnFzP3kiuIbdcXJycnNxc3FzcnFzcnJycnJycnJzcXJzcXNxc3JycnFzcnNxcnJycylwLBpa/T5zcXJzcXNyMEYvstnQcnNxcnNxc3Jxc3JycnJycnJyc3Fyc3FzcnFzcnJycnJyciH3pRpyha5zc3FycnJzcXNxc3FzcnJycnJycnJyc3Fyc3Jxc3Jxc3JycnNxcnJzcXM5lVS+aqtzcnJycnI8i6iwhFdzcnFzcnJycnJycnJzcXNxc3FzcnJycnJycnJyc3FzcXNycXNycnJycnJzcXJzcXNxc3Jycja2VLJZq3Jyc3FzcXNycXNycnJycnNxcnNxc3FzOunatSYlcXJyc3FzcXNycnI6I4aw7Hlyc3Fyc3Jxc3JycnJycnJzcXJzcXNycnFzciBRJDpu7bxxc3JycnNxcnNxcnNycXNycnJyO6hUvVerc3FzcXNycnJyKyCTGs72znJycnJycnNxcnNxc3Jxc3JyNVlUs7arcnNxc3FzcnJycnJycnJzcXJzcnFzcnJycnJyc3FzcXNxc3JycnJycnJzcXJzcnFzcnJycnJycnNxc3FzcnFzcnJyc3Fyc3FzcXNycXNycnNxcnJzcXNycXNycnJycnNxcnNycXNycnJycnJycnNxc3Jxc3JycnJycnNxc3FzcnFzcnJycnNxciko9xo/cI5xc3FzcnJycnJyOPe4tRhHcnFzcnJyc3FyN5bquHkVcnJyc3Fyc3FzcnFzcnJyc3Fyc3FzcXNycnJycnJzcSZ9IjrrLdxzcXNycXNycnJzcXJzcXNycnFzcnNxcnJzcXNycnFzcnM7rIa+U3lzcnFzcnJyc3Fyc3FzcnFzcnJycnNxc3FzcXNycnJycnNxcnNycXNycnJycnNxcjT7Hb0U4nNxcnNxc3JycXM13B28M+Jxc3JycnNxcnNxc3Jxc3JycnNxcnNxc3JyMD+GutB5c3FzcXNycnJyPq9Uu1CrcXNycXNycnJzcXJzcXNycXNycnNxcnNxc3FzcnJycnNxcnNxc3JycnJycnJzcXNxc3I3Ici17jdzcXNxc3I7gciyjjdxc3Jxc3Jyc3Fyc3FzcnFzcnJzcXJzcXNycXNycnNxcnNxc3JycXRxcnJyc3Jxc3JycnJycnNxc3Jxc3Imh4Ea+IfucnJycnNxc3FzcnJycnJyc3FzcXNycnJycnNxcnNycnFzc3Eoor4al9Qec3JycnJycz7oLbIn0nJzcXJzcnJxc3NxcnJzOfSWsRtpcnJycnNxc3JxPBfIsfg3c3Jxc3JyPZWWvWppc3Jxc3JycnNxcnNycXNycnJzcXJzcnFzcnIo+0s6VEtMcnJyc3FzcXNycnJycnI6cjK9jc1xc3JycnNxcjpKyLPFN3Jyc3FzcXNycnJycnNxc3FzcnJycnJzcSmJwxr4Y85ycXNycnMy8jK0Hc1xc3JycnJyc3FzcXNycnJycnNxc3Jxc3Jycy7swxqSM85xc3FzcnJycnNxIhuRGkBW7nFzcnJycnJyc3FzcnFzci3unBozFj5xc3Jyc3Fyc3FzcnJycnJyc3FzcnJycnJyc3FzcnFzc3FycnNxc3JycnJyc3FzcXNyOBQyvuvNc3FzcnFzcnJyc3FzcXNycnJyc3Fyc3JycnJycnNxc3FzcnJyc3FzcXNycnJycnNxc3FzcnJyc3FzcXNycnI5gH+6j4Byc3Fyc3JycjfnC7co9HNycnJzcXJzcnJycnJyc3FzcnFzc3E6D5awAWlzcnJzcXNxc3JxczB/lrqQaXNycnJycnNxc3FzcnJzcXJzcXNycnJyczPKZLRFm3NycnNxc3FzcnJycnJzOJCmsn9Zc3Fyc3FzcnJycnJyc3Jxc3JyLLD+GmbwHnJycnNxc3Jxc3Nxci3F4xq0oc5ycnJycnNxc3FzcnJzcXJzcnFzcnNxcnNxc3JycnJzcXNycXNyc3Fyc3Jxc3Jyc3FzcXNycnJyc3FzcXNycnNxcnNycXNycnNxc3FzOF1ksbKbcXJzcnJycnJyc3FzcnJycnNxc3FzcnJyc3FzcXNycnJzcXNxc3JycnNxcnNycnJycnNxc3Jxc3NxcnNxc3JycnJzcXNycnJycnItbaUqyyWtcnJycnNxc3JycnJycnNycXNycnNxc3FzcnJycnNxc3JycnJyc3FzcnJycnJyc3JyMM9kuECbc3FzcnJyNfcyshjNcXNycnJyc3FzcnJycnJyc3JxObgbt1fkcXNyc3Fyc3JycnJycnM3So+8xXBycnJycnNycXMn08Ea48PucnJzcnFzciptbCpcKT1ycnNxc3FzcnNxcnNxc3JycnNxc3Jxc3NxcnNycXNyc3Fyc3JycnJycnNycXNyc3Fyc3JycnJycnNycXNyc3FzcXNycnJyc3FzcnJycnNxc3FzcnM09ei4GhdycnJzcnFzc3Fyc3FzcnJycnNxc3Jycir9wRqxI+5zcXNyc3EmnEoqiTtdcXJzcnJycnJzcXNycnI9/F20E6JzcXNycnI5hHSwi4tycnJycnNxc3JycnNxcynyiBoy135xc3JycnJzcXNycnJyc3FzcnJycj7K6L81F3Jyc3JycXRxcnNxc3Jyc3FzIBk/GiF8DnF0cXJzcXNycnNxc3FzcnJyMIG2u45JcnJzcXNycnJyc3FzcnJycnNxcz1bMrmkzXJzcXNycnJyc3Jxc3IwizK2hM1zcnJycnJzOV7otLEXcXNycnJyc3FzcnJycnNxcyityhpXI15zcnNxc3FzcnJyc3FzcnJycnNxcyWxwyoX481zcXNycnNxc3IvZ5ga2oZ+cnJycnNycXNycnNxc3I9G2209JJycnNxc3JycnNxc3JycnIzvDK0U81ycnJzcXNxc3NxcnNycXNzcXJzcnJycnJzcnIm9V8awqoOc3FzcnJyc3FzcnJycnNxcy2C8Epb0PtzcnJyc3FzLnzhGnkx7nJzcXNycnM+rTK4Us1ycnJyc3Jxc3NxcnNycnJyc3FzcnJyczbtMrAizXJycnNycXNzcXIiEeMqUfHNc3FzcnJyc3FzcnJyc3FzcnJycnNxc3Jyc3FzIaihKjh17XNycXNyc3FzcnJyIuM0GlPMvnNzcXNxc3Jyc3FzcnJycnJzcnJycnNxc3JycnNxc3JycnNxc3Jycj0PMrrwzXJycnJzcXNyc3Fyc3JycnJzcnFzcnNxc3JyND34udIHcnJzcXNycnNxc3FzcnNxczp/MryAzXNxc3JxdHFyc3JycnI8P3S9wItycnJzcnJycnJzciztNBrCLL5ycnJycnNycnJycnNycnJyc3FzcnJyc3FzcnJyNiCEs+97cnNxc3JycnJzcXNycnNxc3JycnJzcXNycjjwxrMfOXJyc3JycnJyc3JycnJyc3IzAgm6DvZycnJzcXM8YgmxrfZycnJzcXNyc3FzcXNyc3FzcXNyc3FzcnF0IhcCGjCf3nJycnNxc3JzcXNycXRxcnNycnJyc3FzcnNxcnNycnJzcXNycnNxc3Fzc3Fyc3I9ooS7XXtzcnJyc3ErDUQa4Du+cXNyc3FzcXNyc3FzKgnRKrFy7XJycnNxc3JycnJzcnJycnNxc3JzcXJzcnJzcXNxc3NxcnNycnJzcXMzvI2/U3Jxc3FzcnNxc3JycnJzcXNyKCwbGm8+TnNycnJzcnFzLvBtGjL5LnJycnJzcji6CbVV9nJyc3FzcnJzcXNycnJzcnFzc3FzcXMqdxIayY7ecnJyc3FzcnJzcnFzcnNxc3JycnNxc3Jyc3FzcnJyc3Fzcj1wW7KfpHNycnJycnNycjshW7XupHFzcnJycnM2F4Sy+Htyc3JycnNxc3JyJn2hSuwl63Jyc3JycnJzcXNycnNxc3Jyc3FzcnJzcSF1ZBp6qb5zcnJyc3JycnJyc3Jyci3qhirTV51ycnNxc3Jyc3FzcnJzcXNycnJzcXNyc3FzcXNzcXNycnI7xEK7O71zcnNxc3JycnM0Yu+/rRByc3JycnJzcnJycnNxc3JzcXNycnJzcXNyc3FzcnJyci5vOxobDE5yc3FzcnNxc3JycnNxc3JzcXNycnJyc3JycnNxc3Jyc3Er40Q61Mu8cXNzcXJzcnJyc3JycnJzcXMh2cFqKWPpcnJzcXNyc3FzcnJycjmQa7Z/lHRxcnNycjcha7julHNycnJzcnF0cXJzcnJzcTDWQrc5vXJzcnJycnNxc3JzPeZCuRm9cnNxc3Jyc3FzcnJzcXNyc3FzcTeja7lslHNxc3JzcXNycnJzIjeNOtCXLHNycnJzcXNyc3FzcnJzcXNycnJzcnJyc3FzcnIhJoQaj5e+cnJycnNycnJyc3JycnJzcnJyc3JxdHFyc3Jyc3FzcjRo1renKXJzcnF0cXI3cJSzn2txc3JycnNycnJzMBnWuvYpc3JycnNxczLSvbBNQnJycnNxc3JzcXNycnNxPZIpsH3WdHFyc3JyMIGUuY5rcnNxc3JzcSyaaxo4WU5zcnJyc3JycnImiUJK+2vbcnNxc3JzcSLjACokz/1zcXNxdHFyOe9rtyCUcnNxc3JzPVOUu6xrc3FzcnJzNclCsUa9cnNxdHFyc3JycnNycXRxc3JyciENi0rUN0tycnNycnJzcXNyc3FzcnNxc3JycnNycnJyczz5KbEW1nJyc3JycnMkBTkagbxuc3JycnNycnJyc3JycnNycnI5kOayfxlzcnJycnM65ZS/GmtycnJyc3Jyc3FzcnJzcXM1jCm5g9Zxc3JycnM/7Cm+E9ZzcXNxdHFyc3Jyc3JxdHFyc3IqD0kqIhttc3Jyc3FzM1eUtrhrcnJzcnJyMMtCt0S9cnJzcXNzcXNycnJzcnJycnNycnNxc3JzNfPmthwZcXNyc3Fzcj4olLvXa3JzcXNyc3FzcnJzcnJycnNycnJzcnJycnNycnNxc3JzcXNycnNycnJyc3JycnNycnJyc3Jyc3FzcnNxc3JzcXNycnJzcnJzOozNt4MycnNycnNxKO1JGmMrbnF0cXJzcioWDipxrx1yc3Jyc3FzcnJzcnJyc3Fzc3FzcnJyc3JycnNxc3Nxc3Jyc3FzcnNxc3JzcXNyc3E5S5SxxGtxc3JzcXNzcXNxc3Nxc3JyMyWLvep0cnNxc3JzcXNyc3FzcnJzcnJycnNycnJzcnJzcTBMlLnDa3NycnNycnI2Zd29qiJxc3JycnMp4nIa0tjecnNycnJyc3Jyc3FzcnNxc3JzcSVCFxp93o5xc3Nxc3JycnNycnNxc3IuYfJKjeDbcnJyc3JyJqjEGjdzvnJyc3JycnMs36BKdgX7c3FzcnJycz4+i7LRdHFzcnNxcyncRyoVO41zcnNxc3JzcT7/QrkAvXNycnJzcnJyc3JyOTCksN9bc3FzcnNxc3ImMtQaLtK+dHFyc3JzcSX1YCoDqf1ycnJzcXRxcnNyc3FzcnNxc3JzcXNyc3JxdHFzcji07bpbEnJzcXNyc3Fzc3FzcnJzcXMnO3kabkhuc3F0cXJzcnNxc3Jyc3JycnMj5BUqVL6tcnNycnNxc3Nxc3JyNwOksg1bc3F0cXJzcnNxc3JzM6ZJumm2cnJzcnJzONibtzdkc3JycnNycnJzcXQgncIqWSPdc3JzcXNycnNycnJzcj8t7bPiEnJyc3Jyc3Iwq5uwdGRycnJzcnJzcXNzcXNyLA7JKhIjbXNycnJzcXQsGH4qQYgddHFzcnJyIgiSGmGG3nFzcnJyc3JycyQRKjqS/VxycnNxc3Nxc3Jyc3JycnNycnNxc3Nxc3Jyc3JycnMpEfQaAPC+cnJyc3Jyci7KQBp0W/5ycnNycnNycnJzcXNzcnF0cSpsQBq6O/5zcXNycnIvTpka/BZucnJzcnNxc3IvpkUqp5utcnNycnNxc3JzcnJyc3Jycj/99rwCCXNzcXNyc3JxdHFzcnJzcnJyc3Jyc3JycnNycnJzLyj8ShKAO3FzcnNxc3Nxc3JyKOEKKmTvXXJyc3Jyc3JycnNyciPoVxqDeo5zcnJzcnJzcnJyc3F0Ig1eGgI6HnFzcnNxc3Nxc3JzcnF0cXNyc3E/JlK52a1ycnJzci4luRoPpG5ycnJzcnI4uVm2VqZycnNyc3FzcnNxc3M7WlmytaZycnNyc3JycnJzcnNxc3NxI00FGn0vrnJycnNyc3EhXM4qLjMdc3FzcnJzcigBFRoR/q5zcXNyc3F0OldSvKitc3FzcnIgIxUar86ucXNzcXNzcXNycnNycnNxc3NxLQuDOrJXzHF0cXNycjzfWbIwpnJzcnJzcXNzcXNzcXNycnNyJGkLSq5vS3JzcnJyc3ExEbS5/ktyc3Jyc3Ixgmm9jZZycnJzcnJzcnJzPEoHv7X4cnNxdHFzcnJzcnJyc3JzcXNzIPfCGnKD3nFzcnJzcnJzcnJzcTZStLS9S3Nxc3Jyc3JzcTolabTqlnNycnJzcnNycnJzcnJyc3JzcnJycjecB7Vz+HJzcnJzcnJyMPwHvBP4c3FzcnNxc3Nxc3Nxc3JzcXNzcXNzcXNycnNyc3FzcjLrHrE04XJyc3F0cXNycnNycnJzcnNxc3NxL5WtSiulK3NxdHFzcnJyc3Nxc3Jyc3I7ummzVZZycnNycnMldtIaGpLec3Nxc3JzcjWxLr1e0XNycnJzcnNxc3Nxc3Nxc3JzcXNzcXNzcXNyc3JycnNycnNycnNycnJzcnNxc3Nxc3JzcnJzcXNzcnJyI4zSGkky3nNycnNycnJzcnNyNXe0tJhLcnNycnNycnJzcnNxMMe0ukhLc3FzcnNycnJzcnJzcnJzcnJzcXRxc3I8OLS9x0tzcnJzcnJyc3JzI8+uGvUFHnJzcnJzcnJzcnJyM3UXuZrocnNycnNycnNycnNxdHFzcnJzcnNxc3Nxc3JzcnJyc3JzcnJyc3Jyc3JycnNzcXNyc3Fzc3JycnNycnNxJnq+GtpUHnNzcXNyc3JycnNyc3JycnNyMxgXuffocnJzcnJyc3JzcnJyczkLtLAFS3JzcnJzcnJzcXRxc3JzcXRxc3Jyc3Jyc3Jyc3JyIJTsag6xOXJyc3JycnMqU85agNMacnJyc3Jyc3Jyc3Jyc3JycnNzcXNyc3JyciUQmYp3B2dzcXNzcnItzJAahDb+cnNycnNycnNycnJzc3FzcnNycnNyciKtNDppLLxzcXRxc3Jyc3JzcnIpoccaN+OOcnNycnNyJ3TuGsqxHnNxc3NxdHFzcnJzcnJzcnJzcnJzLJjuGnhxHnJyc3Jyc3JzO3InsZ3YcXNycnNycnNyc3Fzc3JycnMrgngqGth9cnNyc3JycnMnUos6jtdMcnNycnNycizcAxrDP85ycnNycnNycnNyc3F0cXNyKvlkOvNpvHFzcnNycie0iCpnt31yc3JycnNzcXNyc3JycnNzJoJhKvnZ7XJyc3JzcnJyc3IlPogqjxd9cnJzcnJzcnMmrhI6CR7ccnJyc3JzLTr6Kh9QXXNycnNyc3Jyc3Jyc3JycycQGkpjD1tzcnJzcnImukoahltedHFzcnNyOgjEv/c7c3Jyc3JzcSqJ5xo5YY5zcXRxc3Jyc3JzcnJzci13hRrZh65yc3Jyc3Im6IUaM3eudHFzcnNycnNyKQHAGsDz/nNycnJzcyZp4yocYc1zcnJzcnNycnJzc3Fzc3F0cXNycnNyc3Ip6SMa8m3OcnJzcnJyJoCVGkn2rnNyc3JzcTsLxL/0O3JzcnNycjk7xLHUO3JzcnJycySj/yr4wA10cXNyc3Jyc3JzLisjSpFdy3Fzc3F0cXNyc3JycnNzcnInAgA60u/8c3JycnNzPF3EvKI7c3NycnJzc3Fzc3F0cXNyc3JyLSUIGg+vfnJyc3JzcnJzcnJzcnJzcnNycnNyJmLQGvrS/nNyc3Fzc3Jyc3JyOxY3sfnIc3Jyc3Jyc3JzcnJzciNDehrNyF5yc3Jyc3JyIsyhKkY17XNyc3Fzc3Jyc3Jyc3JzcXRxc3Nxc3NycnJzc3Fzc3JycnNzcXNzLmtPGltLDnJzcnJzc3FzcnNyc3JycnNzcnJyc3JzcnJzMTHUuN4rc3Jyc3JyK8jsGmVxPnNzcnJyc3My6GK0J51zcnNycnNycjn6N7MVyHNyc3F0cSTP0BolAv5yc3JzcXRxc3Nycj2C1Lx9K3NzcXRxc3I6ham0ilZzc3Fzc3JyMYw3u4PIcnNzcXNzcXRxcypNQxrsK85yc3JycnMofT1KnSwrc3Fzc3Jyc3Jyc3IqHLUaAESuc3JzcXRxc3NycnNxdHJyK2hvGpt5DnJzcnJzcjWqYrJlnXNycnNycz+lHLJq43Fzc3Jyc3IiLOAaTzH+cnJzcnJzcj0MqbIEVnJyc3Jycz4bYrnknXNxdHFzc3E8U464vHFyc3JzcXRxc3ImYikqjN1tcnNxdHFzMX6pvZFWc3JzcnJzPWfUvZgrcXNzcnJzcnJzcnNyciGoUlpbetpzc3Fzc3JycnRxc3JzOlG5tL5GcnNycnNzcXRxc3Jzcivf4Sq0Ae1zcnNycnNyc3Jyc3JzcjTcjr8zcXNycnNycnNzcXMt12Mas4nOcnNyc3JzcXRxPGdHsKi4c3NycnJzMUIsv83TdHFzc3F0cXMuqNUaxnKuc3JzcnJzcnIjx0o6x4tccnNycnNzcnJyJGUDOk2vzHJyc3Nycjx6R7CVuHNycnNzcTqlnrpqYXJzcnNycjA7R73UuHF0cXNzcSMdnxoRNg50cXNzcnJzcnJzc3Fzc3IgrwIqaA/dc3JzcnJzcnNyc3Jyc3Jyc3M2H2Kw8J1zc3F0cXNzJujlGkNxrnNxdHFzcnNycz9fYregnXRxc3NycnNycnNzcXNzcnJzcnMmfOUaSjGucnNzcXRxc3NycnJzc3Jyc3I5j0ezgLhyc3NycnJzc3Jyc3Jyc3NyMCBXvO+ocnJ0cXNyczIBrrEfUXJzcnNyc3F0IaCNiv73J3Nyc3F0ciK9IipHLd1zc3Fzc3Jyc3JzcnJzcnNyMzY8vtnDcnNzcXRxNLLkt10bcXNzcnJzOFRXtLuocnNyc3Jyc3JzcnJzcy8dgxqPJ85zcnNzcXMhD6BaRRX6cnNycnNzcXRxcypmmSpMlm1zcnJzc3FzczpXV7K4qHJzcXRycnJ0cXNyc3JzcnJzc3F0cTVl5LWqG3NycnNzcnJzKMxjOvY5zHNzcXRxcylS+hp80F5yc3Jyc3JzKhsYehZeeHNzcnJzcnNycnNzcnJzciWzgzo4x8xzcXRycnNycnNzcnJzcnJzc3JyKb/6GnYAXnJzcnNycyWxCxqm705zcnNycnNycyd97xrqIQ5xc3Nyc3IgGtQqkWK9c3JzcnNycnM9zr63QUFycnNycnNzNYrktIUbc3Jyc3NycnMm7Hi6bTh0cnNycnNzNVzktLMbcnNzcnJzc3F0cXNzci0GGxoxrk5yc3JzcnIpvTEa1Szuc3NxdHF0NKrZumUmcnNyc3JycyghBUoS/6tzcnNyc3Jyc3NycnNyMm7kuKEbcnNyc3JzcnNyc3Jyc3JzcnNyc3Jyc3NxdHF0OP7ksREbcnNzcXRxc3MwFlyxCqNyc3JzcnIuxTYa1Kyec3NxdHFzc3Imf4IqGwfdc3JzcnNycnMndjBK7Jz7cnNycnNzcnIsKLJKsYTbc3NycnNyc3Nxc3Nyc3IoRCAq3b39cnNzcXNzcnNycnNzcnIiMaIqb+XdcnJ0cXNzcXRyOmlyvZaNc3Jyc3NycnNzcXRycnJ0cXNzcnJzcnNzcS60vRpmtC5xdHFzc3Jyc3NycnNyc3JydHFzc3Jyc3Jzc3F0cXNzcnNycnMhQEsa/ftOcnNyc3NxdDpacr2ljXJzcnJzc3Jyc3JzcnNyc3Jycz8V9LvqC3NycnNyc3JyIOVLGgSrTnRxc3Nyc3Jyc3Jzc3F0ciQpizrBd0xyc3NxdHJyc3JydHFzc3Jyc3NycnNyc3JzcnNyc3Jyc3NycnNzcXRycnNyc3Jyc3Nyc3Jyc3NxdHJyczgf6bbwFnRxc3NycnNzcXRycnNyc3JzcnJ0cXNzcnJzLW8kOswNvHNycnNyc3JzcnJ0cXNzcnJzc3IirRhKui57cnNycnRxc3Mo0sE65dPscnNzcnNyJp27OqokTHNzcnJzcnNzcXRycnNyc3IwqHe8Z4hzc3JydHFzc3Jyc3Jzc3F0Kk5JOk8bbHJyc3NxdHJyPlZ8tLmDcnNyc3JzcnJzc3JzcnJzJ31rGqopTnF0cnJzcnNyc3JzcnIiL9s68RJMc3Jzc3F0cXRxdHF0cXRxIqR7Gve4TnNycnNzcnJzc3I9TvS8sQt0cnJzc3F0Jpl2GkhonnRxdHF0cXQudH46XLgccnJzc3Jyc3NycnNzcnJzc3F0cnJzcyqwg0ro98tyc3JzcnMwUYyxznNydHF0cXRxcynUnFqItjp0cXNzcnMvbYUquyetcnNzcnNyMBGCt/59c3Nyc3JzPcWMtEpzc3JydHFzc3JzcnMdhs4Bloox/nNyc3JzcnNyc3JzcnNyc3Jzc3F0cnJzcnNyc3NycnNzcjmygr5NfXNzcnNycnNzcnJ0cXNzcnMnNck6cLNsc3Jzc3Jyc3NycnNzcnNyLrNCOqfL3HJyc3Jzcyks3jqxQhxycnNyc3NyciDM28ohQkNycnNzcnIhkrpaDdRacXRycnNzcnJzIMaWSriWm3RycnNyc3InRdUqTqKtc3Jzc3Jyc3NycnRxc3Nyc3Jzc3F0cnJzc3Jyc3NyN0KXts1ocnNyc3JzKcE0GhXsvnF0cXRycnNyc3NycnNzcnNyc3JzcnMwoKyyf1NycnNzcnNyc3JzcnMxkaywjlN0cXNzcnNyc3NycnNzcnJzcyn45Sojca1yc3JzcnNyc3NycnNzcnNyIQlJGuF7bnJzcnNyc3Ij6kkas1tudHF0cnJzc3JycyIyaUrB6Wt0cXRycnMoaLEa+nTuc3F0cnJzc3Jyc3M3uJe1V2hzc3JycydJqFpxdXpzcnJzc3Jzc3ElphsqyJ5Nc3JzcnNyc3NyciTxInpY7dhxc3NzcXRyPnYqsZnVc3JzcnNzcivWKypVnU1zc3JydHF0cSdq1hprUp5zcnJzc3I9VBW+q+pycnNyc3Mvar0qPFQtc3Nyc3Jzc3Jyc3Nyc3InRfsavaBOcnJ0cXNzcnNzcnJzcycqOyqQbE1zcnNyc3NycnNzcj4rgrrUfXJzc3JydHF0cXRyciw5joqVdxdyc3NxdHJzcnNyc3Jzc3JydHF0cnJzMSyCtuN9dHF0cnJzc3ItMVsqT+pNcnNzcnJzc3JzcnNzcnJ0cXRycnNydC+eNiq4HJ1zc3Jzc3I1pqe3aVh0cnJzc3JzP/kVuwbqcnNzcnNzcid6zzrsUwxzcnNyc3Nyc3JzcnNzciP59hqiYJ5ycnNzcnMsXw26dh8kc3JydHF0Mo6CtYF9c3JzcnNzIvfRWlaC6nNyc3JzcjMOFbgC6nJzcnNzcnJ0cnJzc3JzcnNyc3Nyc3JzJuSLKqS3TXRycnNzcinc4RrjMe5zc3JzcnMpK8U6IVOsc3Jzc3JyJPJaStXaW3Jzc3F0ci2HLip6jR1yc3NycnMiQAs6//9McnNzcnJ0cnJzc3JzcnMrjM4amTMec3Jzc3JyIULCSoDj23Nyc3NycibJGSqWbm1zcnNyc3Nyc3NycnNzc3Iw4ZK4Lm1yc3Nyc3Jzcj7xkroObXNyc3NyczlYSra3tXNzcnNycy+CmDr61nxyc3NzcXRyc3Jzc3I7Skq1xbVyc3Jzc3JzcnNzcnNycyQCOzrT7ExzcnJzc3NxdHJzcnNzciLMJxq1PY5yc3Jzc3Jzc3Jyc3MknfWKnyCncXRycnNzcnNzcnNycyUfuWq1FGlyc3J0cXQkDCVaZU2qc3Nyc3NycyX7tipzRJ1ydHJyc3Nyc3Jzc3Jzc3JzcnNzcnJ0cnJ0KabZGleSbnNzcnNzcjrQx7M/OHJ0cnJ0cXRyc3JzcnMi5WhKxql7c3Nyc3Jzc3IrbaBKzSX7cnNzcnNycyKYizr6d0xzc3Jzc3JyLlVTSs6qy3Nyc3Jzcye/fBqmCD50cXRyc3JzLnu0GslEvnNyc3NyczNeWryxpXNzc3JydHIlw3Y6h8iccXRycnRycnNzLHDEGunzvnJzc3NycilS+Rp80G5zcnNzcnNzcnNyc3Nyc3Jzc3NxdHJzcymkxBoXs75yc3Nyc3JzcyZdIhosLd5ycnNzc3JzLWBnGgv5jnJzcnNzcil4Jko9fZt0cXRyc3JzciI3OnoFnFhyc3JzcnRxdCnc2EpnMntyc3JzcnRycnNzcnNzcnNzJeSLSsa3S3NzcnNyc3NyI5isGvh1PnRxdHJzcnMoDjIaASzecnNzcnNzcnMjirJ6b1TYc3Nyc3Jzc3Mg9hoa8p5ec3Jzc3JzLCr+KpBgHXJzc3J0cXRycnNzLLPwWsnA+nF0cnNycyLJXxo2ag5zcnNzcnNzIPMFmsrPpnNyc3Jzc3MmMF2K5QsncnRycnNzc3JzcnMj4y8qNc0NcnJzc3NyLtDYainyeXJzc3Jzc3Jzc3Jzc3Jzc3Jzc3JzcnRycnNzc3IjadwaDGI+cnNzcnNzci2r3BpnQj5ydHJyc3NzciM+OhreHF5zc3JzcnRxdHJzcieFBFpdr7pxdHJzcnNzJB6hSjMl63RycnRyczWRRbV+unNzcnNzcnMhhmIaeZnec3Jzc3Jzc3NyIVtKGvxLXnNyc3NydHF0cnNyc3NzcnNyL9bDesmTyHNzc3JydHJzcnNzciZwnDrc9jxzc3Jzc3IlRgmKxK9ncnNzc3Jzc3Jzc3Jzc3J0cXRycyaCOiqq3F1zcnNzcnRxdHJzcnNzc3Jzc3IrtOlKWbFrdHJzcnNzc3JzcnNzc3JzFravQZWqUL5yc3NydHF0KvKz6j/UwXJzc3JzcyaU/DrqsDxxdHJzc3JzIA+CGoEX3nNzc3JydHJzP9aiuSldc3Jzc3Jzc3MjP78qMBQNcnNzcnNzciHm/Eo3kDtzc3Jzc3J0cXRycyj1IooprddydHJzcnNzc3IpzmfKgCmDcnRycnRyLZ8tSosNK3JydHJzcnQt9E0qY7stcnRycnRyI29FGpsLrnJydHJzczAaorj1XXJzc3NycykPmqqqFlV0cXRydHF0KQQQevbO+HJydHJzcy16laoTZqVydHJzc3JzcynJaJqNaXZzcnNzc3JzJ2biSj6R23J0cnJ0cnMg4DA6Zfz8c3RxdHJzcx7ufFGbcoOuc3NydHF0KKgxuiGM5HNzc3Jzczi/VbNQqnJzc3NzcnMpY/1KzsArc3J0cnNzcnRycnQgpoNqvJfJcnNzc3NycyQScDoy6PxzcnRyc3J0cia/p+rTFYFyc3Nzc3Jzcy4/79raEQJyc3NzcnQjPsUqjxOtc3Nzc3JzcyAUhdoNx6Jzc3Jzc3Nyc3Nzc3Jzc3J0chQDsSGbLk7ecnNzc3J0cibL/IoNQDdzc3J0cnNydCx7LOq3XTF0cXRzcnNzJX0fWi8uCnNydHJzcyHy33p50gh0cnNydHIro1Aatsr+dHJzc3NyJXEVepD+qHNzcnRyc3Mr2sKKG1PXcnRyc3Nyc3Qjl6OqoZXFc3Nyc3NzcnRyI33TOowizHNzc3JzcyLnn1pohgpydHJzc3J0L43xWqwg6nRyc3J0cie07jr4sRx0cnNzcnQsqWAapmn+c3Nyc3NzcyUnIxpPjc5zc3Jzc3NzIWgjGot9znJ0c3Jzc3NyKkBrGo35TnNzc3NycyUaIlpkbdpyc3NydHI7ODiz18dzdHF0c3IjkKMqifXNcnNzc3NzcnMnmUdKi2uLc3NzcnRyKblcOrhqPHNydHJzc3MhJSQ6ob28c3J0cnRycj9sOLCjx3NzcnNzcyAA+yozAU1zcnRyc3NyJp3sSgwhO3Jzc3NzcylsexqbOE5yc3Nzc3J0cnNzcip009p2wsJydHJzcnRzcnNzcyrSrVrI1Spzc3J0cnNzc3J0cnMnYBeKog+Hc3J0cnRyK/H5ipngZ3NzcnRycxtXqNGTmlcucnRyc3Nzcx4PomGWYl2ecnRyc3NzczdshbSjenRyc3J0c3Jzc3Nzc3J0J9ibWth2SnNydHJ0cnNydHNycyPh5irE4Z1yc3NydHJ0chcQL6GdoeBec3NydHJzLEawGryU/nNzc3J0cyfV97reoIRydHJzc3NzLFAFOg7/rHRyc3NzcyFgMEp+/PtzcnRzcnQiD3J6pxjYc3J0cnN0cizE2PqzwnB0cnN0cnNzK6PCei3D2HJ0cnNzdCXkD/qCzwBzdHJydHNzchKa0kGUxi2+cnNzc3NzLYLJinDjZ3RydHJzcyY0SDqwy3xydHJzc3NzcnRzJR8WqtkelXNzc3J0cyjcLBqkPT50c3JzdHJzcyHGR7owq4RzdHJzc3NzcnRzK+vCOvRD3HNzdHJzc3ISEMdBmUFIvnRyc3Ryc3Mu10K6HovUc3Ryc3NzcyHzIUqFzet0c3J0cnN0ciwWG7rKrkR0c3NzcnRydHJ0J8X/qm+gBXJ0cnN0cinD4JpNwfZzc3Nzc3Nzc3NydHNydHJ0cnRyJRrualZhGXNzc3J0cxy1NZSSH8prcnRydHJ0cio6XUrhaityc3NzdHJzJskMqk9vNXNzc3Nzc3IZj52RniJibnN0cnN0ci5VKyptrU1ydHJ0cnQtiA2KwI8nc3Nzc3NzdBzHmEGRmWe+c3Nzc3Ryc3MfuFICkmmt/XNzc3N0ch8WAFGXS/+udHNydHNzcyOaC+qmb0FydHNzcnQvG6VqJVWpcnRzcnRzIYCOKmv3HXJ0c3Nzcy7lVDr0qrxzc3RydHJzHJlcIpO4o91zc3N0cnMizGQapTm+c3Nzc3RyPxviuuQddHNydHNzcyhO2CqeEn1zc3Ryc3QxB9W7CSpydHNzdHJzcx8LS+Gc9rQec3N0cnRyKV5nGmwZjnRydHNzc3Mia6yKk1U3cnN0cnRzIGV3GvuojnNzcnRzdHIRDpCBmpNvfnRydHNzcy5a8TrdUOxzc3NzdHIrW5h6slZ4c3J1cnNzGu8p4ZEi1h5ydHJ0c3Nzc3QjOKJakoXadHNzdHJzdHNydHNzdHIri7OacVTGdHNzc3NzcyMmw+pNo8FzdHJ0cnQt/HYqEziddHNzc3RydHJ0LLNvKsfJDXRyc3RzczTs5bkjGnJ0c3Nzc3MkhX96kLgIdHJ0c3NzLU9ritQZR3Nzc3NzdHIcL04BmfGx/nNzc3N0cnRyIwaFOtOnrHNzc3N0cnRzcyJhccoH+ON1cnN0cnRzP5nrtHYUc3N0cnRzLQsTikhex3NzdHJ0cnQz3OuwQxRzc3RydHNzcyNepTreFaxydHJ0c3N0K8TJKnazbXNzc3RzcnR0JH2yOnwk3HN0c3J0dBLaLRKQd9LtdHRyc3RzJKvvKllBDXNzdHNzcxXV0lGYmy2udHRyc3RzLbkGOihvnHRzc3N0cnRzdCN1FUrNrqtzdHJ0c3NzEMyI0p1Gdy1ydHNzc3RydBKa6iGSthXedHJ0c3NzdHMvEI66KwgUc3N0cnRzF0vakpWHJW1zdHNzdHJ0IDyh2mtF4nNzc3Rzc3RyImyAetFH+HRydHNzdHJ0dHJ0GnVAZJc/v5t0c3NzdHMgj2Ua2QmudHNzc3RzcyWjJzrZzYxydXJ0c3Mm9cQqk6O9cnRzc3N0Igr7WnZgSnNzc3Rzcx+tGqKRNeVddHJ0c3RzJkO4ahPUeXNzc3Rzc3Q3wly8TaN0c3NzdHMg1Th6i6x4cnR0cnRzIUHaiqXyV3Rzc3Rzcxh0vAGfrEP+c3NzdHN0GcoFYp/H+p1ydHN0c3NzdCYqpep9ZaFzdHNzc3RzdBbZ1jGddynOdXJ0c3N0c3Rzc3N0cxmshCOftnvccnR0c3NzJxHlGoDxrnNzdHN0cxDMJ4Gb5Nh+dHN0c3N0cyw+2yqvEk1zdHN0cnVydBaBLSGVz9Lec3Rzc3RzdBe6e6GbF4RedXJ0dHJ0dC4O7XoIISh0c3N0c3N0FyRyAZb8jf50c3N0c3Qo0zb6g9yQc3R0cnR0IoyCOrs33HN0c3RzcyhiuEre1Ht0dHNzdHMvwPn6ZAFgc3RzdHNzL4sU6vZesXNzdHN0cxVilXSVcnqLc3N0c3RzdHMtdrK6tKTUdHRzc3RzL4pWGglannRzdHN0c3RzcyAeiRpBJ25ydHRzc3RzEo+TI53jbNxydXJ1cnVyF+7tMZlyEs50dHN0c3N0EGW/c5R+QIxzdHRzc3RzdHRzHvYwUZd6z65zc3VydXIvMH6KRgkXc3R0cnVzc3Qm2eka5GFucnVydXNzdHN0dCZ9BEqtL7t1cnR0c3RzdHMqW/d6A1CIc3R0c3RzdBSBdXGZEJqOdHRzdHN0FU64hJS2R3tzdHN0dHMVyNs8lqQ0w3RzdHRzdBbmyyWQ3jTac3R0dHNzdR513+GbrCAec3RzdHR0HRspNpfL1slzc3VzdHRzFwH+sZ7gEU50dHRzdXIuTZiaNjZ2dHN0dHR0cxbEQeOcj74cdHR0c3R0dBfWfwSQvYD7dHN1c3R0cxVWwjaVkE3JdHR0c3VzH61ycpIVjY10c3VzdHR0cyxNuxq9JE51c3N1dHN0GNH+R5VWEbh1dHRzdXMaEw+hn87wXnVzdXN0dHQdvmb0mNaZC3R0dHN1dBsqybGbxzZOdXN1c3VzF1lOnZ/1wWJ1c3R1c3Ubyt+BkAcgfnN1c3V0dBw45mOTqxmcc3V1c3R0E7ri+ZiQLQZ0dHR1c3V0GMwHNZwp+Mp0dHR1dHN2EZRyAZycjf50dXR0dHUZbm+BlWOQfnVzdXR0dXMf62Txk1abDnV0dHV0c3Zz</binary>
              </binaryDataArray>
              <binaryDataArray encodedLength="328124">
                <cvParam cvRef="MS" accession="MS:1000523" value="" name="64-bit float" />
                <cvParam cvRef="MS" accession="MS:1002314" value="" name="MS-Numpress short logged float compression" />
                <cvParam cvRef="MS" accession="MS:1000515" value="" name="intensity array" unitAccession="MS:1000131" unitName="number of counts" unitCvRef="MS" />
                <binary>QLsnAAAAAAAAAHATbiOYK9sroiJNFqIIAAAAAJ0UCCYpK00qBiOdGtYWchI2DbgGAAAAACEVPSVnKcopqySRGogMAAAAAIMgXi3LLxcsvSWxFwAAAACbErgigiiuJwAjdBtxEAAAAAB5DJoj2CYpJ3gk1x7TE/wAAAAAADQM4iOIJxYpdyecIOgEAAAAAJcJJiAAKgIsgiZbHIsTZwYAAAAA+h0bLSkx/Cv4HQAAAAA5IaomrCipKXwpRiZqEwAAAAB8HDMmGSrhKeEkNBrGBgAAAADSHyIn/SlTKRUkbBlEBgAAAAAOIW0oxCmoKBkmqRgAAAAA0iPgKqQstykSILEXFQ0AAAAAxR62KR8uWy2YJPgYgQUAAAAArjBiQVZN51B7SdA0uh+mBQAAAADaFHMj/CZ1JzskOh7QFpQMAAAAAHsQviJwK5EseSf0GgAAAAAAE9IjMip5KVUguBFwAAAAAABTFvglHCohKjwoWSAtCwAAAACUCAcf8yhyLFYp+R0AAAAAAQzlJjYteS2cKF4dAAAAABMLMSPvKnAsASmJH5EMAAAAAMAEwhuKJCgo7iYyJLcgUAkAAAAAvgrDJCYuQC5xJh4YLAkAAAAAIwiqIIInziqYKfIhYwgAAAAAIQi+Ilks1y+HLc0mZhwoDAAAAADwBrkhEij5Ka0mjh7GDQAAAACQCIEjiyodLNsoYSB7FAAAAADrFCImwSusKK8fOQ4AAAAAlhs4JIsm9ySsHdoQAAAAAIMgoCjvKccm/x/LEgAAAABTIX0rGC//LaEoQQ8AAAAAEB60KUUtIiuhJQIUAAAAAIUhQCzWMqoxUCiFDgAAAAD1HI8n5CqIJ1gbdgwAAAAA+hbwI28neygJJlsYAAAAAL0byyr3LYMtoitUJLgTAAAAAP4bsSkZLUcsKyaKFgAAAAASGPsm/S74MQgvnCdSEwAAAABYHFQoVSrpKRUjoxcHCAAAAAC9EQ4kHSyxK10kEhl9CQAAAACdOI9a32gBalBg/0ssJQAAAACuFUEs2zb/NlctXRkAAAAAsBJ4KN4xxzKTKOwRAAAAAAAnTGTBiD+b+qCbm1GJMmZ1NHkIAAAAAMMIhhvgJ7ArtSXxFhwIAAAAAOMQ3yOyKKEpQSVPGQAAAABsDgAnfzRCNbYsBR7OCQAAAABSCWEcVydTK3AoIyCaEQAAAADJFDQoDS3dLEgnFxoAAAAArRRnKQgw3DHNMJUvmi5rK94fAAAAAOgQGSWALHQtgidPG+0IAAAAAFcOZCPOJrko4CUdHCMOAAAAAMERKCbfLFAu0Co3HwAAAABpEkEmfCv7K54mUBkAAAAA8g85JEQrwiuyJ3IeVgoAAAAAZBFMJuQpNik+Jc8dMQ8AAAAAHQsAK/M1WjiPMTweAAAAAKIKdioENWk2gSuOECEHAAAAAK4LMCt/NSQ1oCzUH8oKAAAAAM4EahvhK28vLyr3HQAAAADxAtIXzijeLaIorB0NDwAAAAD7BhkfxC6xN4g43TGXJAAAAAB3CoYmCSxxLvEs8SMAAAAA4QaPIdYoySxhKyYi3REAAAAANgrrJbstFjBiLF4ikAsAAAAAiQI3G4U8pET4Qn45bScAAAAAzQrLKBYySzN7KvUUKQEAAAAAjQgPJNEz6DrBOEIt0hgAAAAAYQQcIswv7DHmKikbqg0AAAAAqwg/JM4yLTaqLwYfCAoAAAAAoQRdIdIpnSqzJlYfVgUAAAAAqQOVIXI3CkZqUHhSOU28RY0/6jfWMUo4JURRSNpESjy9LoMgCxTKHv81jDwLOuYtaxQLDL8bxyrKLvIrTilFJ9oUAAAAAHcGZB+KMNQ2pi+MGD0BAAAAADIIFSVvK4st0ylDHhwDAAAAAAgI4SU5NAY2zC+rJEwSAAAAAM4lKiubKykqDycFBAAAAAALJ1AtUzH7LX8e3QEAAAAALiLcK/8ufyprHoEJAAAAAPYk/S+YM9Uv+yK4AgAAAADIJCkxmTaSM2MmmQIAAAAAQRyFL4M0AzB/G3QBAAAAAFMdKidpKYEnXCIbDgAAAACKIl4otyp2Keoh1BAAAAAAsR71NM8/VkBzNuQg/wkAAAAA+huIJqMprCjbJPATAAAAAA4kdCvkLDcpvSDICwAAAADuFZwujD1MQow/zzSaHCEIAAAAALgZnDGaO5E5nC0SGisHAAAAALgckieUKxIqDiVHDgAAAABKJkkuFy8aKrYhsAMAAAAABSHeKxkwayx0H8kJAAAAAGMhmjSgOv0yMxeWCAAAAADPIaIodSx8KgUk2wwAAAAAbhUiJZ4rmSdrGvsLAAAAAP8kZi8XMegqIx08CAAAAACkBokrATX7LvMj6AsAAAAAViSnMK00di8jIu8KAAAAAKciMSpiLH0ppB8pDwAAAAB4IDEqnyyoKlAlmAwAAAAAEhONJ2QyJjJjKaQUAAAAAPwT2y6APjdDrzxhJrAJAAAAACgGUSQIOfdBc0D1NBoivQkAAAAAgBv3J1ItpStOIekKAAAAAI4cQCkOLmwryCFuCgAAAADOEUApHjIWMDwhwQgAAAAA5BhdKQAwTC+5KU8VAAAAACMWzCeILdUpgx8XDgAAAAAODtkuAUKzSq1Jdz03IPwGAAAAAMsTcSXhMbo0gSuUFgAAAAAYHGsu7jOfL60kIxEAAAAAoBSQKnI4HT1EOeEtnhx9BwAAAADbH4sskDAELR4jQwsAAAAAXhiTKsYv8ykUGDgFAAAAAHQeuCpSLj4rAiNoDQAAAAAoIro1ejsJNjAmHQwAAAAARRsVMHs4ODbIJU8PAAAAANgaCCubNRk4CzG7Ha8GAAAAAEYj1jLJOZU2FiXFCQAAAAC/GbszkTtcNHsYSwIAAAAA3wZkK7Y9RkEcNl4WAAAAADMc4i0cMissXB9JDQAAAADjIGwu9TIAMAIm+gsAAAAANiC2N8VCAES7PNEuIxAAAAAA1BWNMTZDZkeZPVQhfQgAAAAAnRVKM1VFZ0ucRj025RQVAAAAAAAuIUsrti5sLR4mYwwAAAAAACOOLK8wvjLhL3EkJAsAAAAAthxPMnk5KDTyIYQIAAAAADoiMjFVN5824jGBKo0VAAAAADwV2imzNxc9CziaJFAJAAAAAHIjrTFENWIwfh9oCwAAAACdEHQokzlBQHQ7yShpCwAAAAACH8kqCjJSM3IxljO/M1ksvA8AAAAAix1zM2U7gjlaL7QeBAwAAAAAjxeRLRA5ZDqJMkUjAAoAAAAAkxFqLTY5ADggK10UAAAAAO0ayioYMmoxmybQEQAAAAB7Ifsx8zYDMSocUwgAAAAAmBsxJ+070Uv8USxMZjpqFgAAAAB2GpElryoQKq0hFBAAAAAAlx11OoVGrka/PJkr0g0AAAAAMCHxLWYzZzPrLzgwtzmQRDpLxUwRS7tHc0L2PDI56DViMpUuXCmsDgAAAACCHVwt7DJUMDUm3QwAAAAA9xo4Oh1FQUelQ7M9mzihPG9CQkbvRx1IT0fjRYhEzUNNQyVC7z/pPEI5JzUGMpwvfymBDgAAAADQI9kr8y0NLhEtAyzyKnIqeSvyLNwtZy87M7Q3tTlMN/Qurh9RCAAAAADaHyoqkS6sL9svkjItNjQ3pjTbLgYnJg0AAAAAziJgNxZA7D/ENbcXyQIAAAAAoxl+J38tFSvuHK8KAAAAAPEW6S6IOgA82jMXHxYKAAAAAMcOZSZQMtswdB7WCQAAAAAtFY0q7zm4QJA+2jS6KRcUAAAAAMwXQin/M8k3vjVsLSgdbwoAAAAA4g3tJZkxBjLyJusMAAAAACgSBCuBNh84uDFAJJEPAAAAAPMccy/zNZwvxxbrAwAAAAAuIqUtpzLZL4MgPQwAAAAAvBUOKKEx1jFOKPITAAAAAOMVLiWTLO0t5yjXGv8JAAAAAGwhyS4NMbIrRiAIDgAAAADkHMgwrTdwNF4ouwwAAAAApwXbKcg9aUVqQwM4rB9ABgAAAADHGQEt2z8eS4xNSUedN2MbxQUAAAAAGCEUMFI0azLHLnwpICsDMZYyHS2kI/sKAAAAAJEV7yokORs7xzA6HbMJAAAAABgVWjTtPsA7liuZEgAAAADcH+Mt9TOiMXglThAAAAAAHBxhLfgzXzN7LPUVAAAAAMwm1DENNtg0pi3YICENAAAAAI4bpStIMPgrkx9ODAAAaSVbQPdQj1evVNZHMzRzKo8UAAAAACIgvzE9NikwNyKzDgAAAACfJEQ2hz5YPCgqHREAAAAAwRVBJrcsTyolHiMMAAAAAF4giy/fMw4u9h6HCwAAAAC9Fo8r+DSwMqIkrw4AAAAApwtmKfc1nTsLQI1EqkdBSJpGYUNsPus2zSyBFQAAAAAFHRQrRTNNNaMvqB/QCwAAAABdFmIpEzKBNBMyVCvGFgAAAAA/H7IyoTqkOV0xmSRcDwAAAACFEtwouzLGMeUoKRMAAAAAjAi5In43P0HNQKE1vxoAAAAA7SDQMS43lTSjKroTAAAAAIgTSCuHO9FChz+gLbgPAAAAAJ0ZoScCLD0r0CWTEwAAAABrHgAr/SxxLdIuNC5OKR4VAAAAABIa2ypcL8crdh5VCgAAAACpHVkpeCxmL1UyTzX2NnE1ETHMLAwyVS/ZKxkryiUYEwAAAABEGkAn5SpgK4Im9xMAAAAARRj+KwI7VkZFTUpPYUzjRT09PDKiItwMAAAAAL0V5CULLJwsOinvFgAAAACjD7ckNTGFNBIveB53CAAAAACUEbUvjjxjQNs+4TWUHAAAAAAgGcAtLDcXOMExnCIWDAAAAACVECEpNzeiOW8wqxlgAgAAAAAWEikksi2JMGQtKCSEEAAAAABFEgEnMjLiMs0nUBAAAAAA0BqaLSM2NDfuMZ4nQxIAAAAARRr2KMctXTBDMPkpwRQAAAAAnhCCJbYvty5FI0AOAAAAAEwbGym1LeosbCQXEAAAAAANEjklKC+EMI4pzRQAAAAADh6GMnM6cTYmIPsDAAAAALkXeShRMT8zmSxlFgAAAACkFTAlRStyKiMhBQ4AAAAA2hhtLoc2tjU5MgUr9RQAAAAAvx2CLvsxGC4JKPMUAAAAACEBsCUoN+E2MSaiCwAAAADJG+IsQzxQRZxGh0AALwcSAAAAAGweYi2YMjUw+CKEDAAAAAA6CLUhHy/mLtMkUBAAAKIRKiRiLecsiCH8DAAAAACuHMU2YEOQRVs+jCviDgAAAAAFCgIsxj+4RoNDnDUjGQAAAAAaG0QtdDPEMNojRQ0AAAAAfhA5Jr40ezoJN2Uomw8AAAAAmCK/OE1C8EACM2UWAAAAAAUjYThGQE4+tTJOGAAAAABkDjQgxyuXL0ErkCChDgAAAAD2Ht8vBDZAM28h2gcAAAAAyBfTJIQneSclJRsVAAAAALkYAyynM8gvzRwgBQAAAADfFpEnwjXFQV5IEEl6RPY7czESJ58TAAAAAMQcBS4kNNoy6imrEwAAAADqFqEmMi2bKwkeLgkAAAAA3iNvRUpZsWFWX7ROJioAAAAAWBVvNdBHIU4bSrM8DypvMr87tTbRIWIHAAAAAAQeXTKFOR42CCiJDwAAAAABG3owEzpUOQYuHhUAAAAA0hznL1w1BTB/H2AJAAAAALMTTCUuLlQuwCbTEgAAAAAiHTsrIy6nKz0mrRMAAAAAYBHlJuQzNTkdOLIx6ii6EwAAAAAxId05w0abSZhCsDFQFQAAAACCGbswIjzDPQI3JyhYJW8urjKlMW4uuCjpFAAAAAAiEiUyvkQaTGtL4kNSNgUlbQ8AAAAAVhOvJ+M05TmCN14vFiMkEz0fNTHiNSMuYxcAAAAAbwtPJjk6UERMRc48aCkdDgAAAABJFlsmRSwBLG4ncxQAAAAA7hHmKYU18jUOLSMWAAAAAP8LtyRsMZww5yQ/DwAAAAA5E3oh1ShVLAArNSWFEwAAAADeGWY0t0DtQXY5gSOfBgAAAACKESQjTityKjMfsQtgFM4xCEFKRD0+NDDTFgAAAACsEgkouTKTM8MrchUAAAAAtx7lMDA4JDyxPpE7STwTO9AyVS2NJ9MSAAAAADITuCcVMxY28jL5KqIUAAAAAN8RTyy4ObE6tjAAHD4GAAAAALQZUikuM7M4zTZHKeQPAAAAAC4LqyVmOrpDZ0J7NrscIQMAAAAAxA4EIhssXSyzI7UQAAAAAIcadikxMJAwxChIFAAAAADvGLkn8yyHLPElUxIAAAAAIRWFJxMwkDEVLccilg8AAAAAJhIRJwk01zivNPAkmwwAAAAA+BoAKxsxUTKwMEMsQBcAAAAAWwD8I0Y28TmFMo0eBgcAAAAAGxn/L0E69DnyMQInrREAALkTGignOg1ANDv1ME4nRxMAAAAAAwqdITk1BUHjRdFEOD/XNmotACVvEwAAAADCGTEuFTfDNQcp5xAAAAAA+RvLL7s2XzNkJS8OAAAAAOAYzDMGQpFECT+POLk4aTYXLF8UAAAAAOoeMzTMPDU5diU6CQAAAABjHxMuADO2L2khIAsAAAAAVg/sJTIx7zLzKw8VAAAAAHcdoCokLZMr4CYBFAAAAACiFZIoFTO4M00oPhAAAAAANxdVLRg3lTWDKGQQAAAAAAEgdDjIQstALTMcFwAAAAAcDH0olTpCQbk+DjTfJPUOAAAAAGgSjy2iPJNAbDppKKwNAAAsF+YsqjYiN6gvGx4pCAAAAAC4FKQlXS0jLkIobBQAAAAA1BqaJi8paylzJfkTAABoIRo3vUJCR8tD3DspNr8zMy8gJnwRAAAAAK0f6y7AM9449jz1OcAy0ST9DQAAAAAWGrMsGjQsNDItKxcAAF0NuS/JRIlM9UhzOG4ZAAAAAGAfUDB/NQoyByV7DoEg/S+INI4zejCxLCkYAAAAAG4EaybJOfNCSkTNPRkyBCS5DwAAAADOGJYqXjKFMW0p+xMAAAAAHhlzKLAvby8iJMMNAAAAAHcXVymYMQUxaSVzDgAAAACdGPoszTfZOc0yeSD6CAAAAACeEvgsejuaPYMzMx3GBQAAAADgDskrAj20Qeg7NCnnDAAAAACMF9UrDTwzRaBEZjieGwAAAABVHkU5LUUORrg+nTGtFwAAAAAaF1QojC+ALkQk5A4AAAAAgw2JJlA7lkkXTdJHajvNKjMSAAAAAA8cWCvfMCcw0i42LWYxoDFWJ5YRAAAAACwXbzB8P+tG80VfO68mKQwAAAAArRUqKPAvFy5kISsMAAAAAPYbjCkmLfIrgybhJbYzejyoOh4v/BUAAAAA8A7wLzpA6UMgPoMt3hEAAAAArhtXKpsvBS/UKIsTAAAAAGEfsyypMX8yeC53JrARAAAAADsh0SuILB4siCqSFgAAAADtEAElYi+lLsIgewoAAAAACQ6gJGMwPzA2JtcQAAAAAH8OFiauM904MzejLTcVAAAAAL0Y4yrXNQE6JzcOLHETAAAAAHUdXzGROoA5bSxtEgAAAABTIZgxkzd0Nz8wTiCRCgAAAABOFBEn4i9mLgUg3AkAAAAAjRdQKxo4VD7zPQU33Cd+DgAAAACjBX8mKjjaO/I0SCXBDQAAAADsJKA8n0UHRMs5siksEgAAAABBFVkmjS1TLZQnHRQAAAAAThk3KnswgC5LIl8MAAAAAK4gaju1SAxLH0O9MFcTAAAAAI0ciy2uMsoupSEvDAAAAABbG4UxNj1oQNU6LSpeDwAAAAALHWI2E0J9QmY4Li8pMvY29DOxJgYPAAAAAJoWCykUM0M0Cil2EAAAAACOH6Aw8z4TSMRJMkM/NL8ghQsAAAAAfSK3NnNDpEmySNZAKDQuKKwSAAAAAMAfIiwRLpksOSoFFwAAAAArFFgmeDAZNQg8ET9dPvo4KzJ+J7cQAAAAAP8cDC2HNo8+0UMVRftBRDp8LNETAAAAAHkdqTEvOEIz7SS2DQAAAAAMFyIp3DFMNDUx/yjjEgAAAACmHWRAZlCjUshIZy+uFdYiLC9/Mf8qwBUAAAAAoCJWRHBUzlawTOk1QxQAAAAAPCAIPkhOrVOyTm882BoAAAAALANnHsUxnTrDO/Q0WiSRDAAAAACpG8cvYDjSOck58TpdOXAy0yWjDwAAAABYEA8vhkEwSOVEQjeSHVYEAAAAAIUVNDCJPV4/5jdWKXUSAAAAAOUgw0AST0FRUkhzMe0PAAAAACgT2TSzT4Ff9mTBYTxUEzXlCQAAAAAjDxYhpTbEQZJEwz52KyElbCp8LIcsPCiHEwAAAABGFpYvjzxAQuVJNlJjVatOTjZcDwAAAADHJcZGyVXGVzFOXTaaEgAAAAB2DiNCnV58a8xsrWLtSAEdAAAAAKgmrzs0Qls/vDREI8ELAAAAACMaLzCqO7s9bTYaJ/AOAAAAABIgXDQUPq8+xzVQJbYNAAAAALEfTzU8PLw2YSOACQAAAABVHZQseTFgLuIgagsAAAAAlRBpJkU1wTvWOU8vIhxiBwAAAAD5F30uMzyLP7A3lCMECgAAAADMEKwg4CevJ5Mftw0AAAAAzy13R6tRt1CcRLonUgUAAAAAwxXIJ4suXiz5IccNAAAAAG8QoSRgMec12DgoOog6hjeCL9MlrBIAAAAAGAgdJjk0YDRkKUcRAAAAAJAcrjeORiZMI0pgQCkukhIAAAAAbRRgLEg6hz11NQIdDAMAAAAAoRdyKoQ2kkBxRuxFfz12JfQEAAAAAKwdzim9LW8vVC88LAIXAAAAAJwTGij+PTtLXE+3Syo/iS7FIgQRAAAAAHobpTOQPbo6Oyl7DQAAAABXIQk35j7kO50soCWqNAQ/vT7WMq8XAAAAAMgZ9itMNC81iS6dFgAAAACnA08ilTMVNykvRBcAAAAAzhx7KaQrMioXJXoSAAAAALgQKCq3OFw82jWMJPALAAAAAKkC3SZNPnJIpkdEOwgfpAIAAAAAnxSeMR5A7kLNO9IoSw0AAAAAzBetJlIsziujJUgSAAAAAOccBTOtO3s5GC2LEwAAAAD4DowtWz5YQk46iSO+BwAAAABlIXM4YEL1Qn86iyabCgAAAACRGAIoIC5fLfkk3g8AAAAA/RsiMrE9uUCnO4ks/xEAAAAAZA+tJjo3Mz7ROxMwUBlGAwAAAADOESMnRTMcNT4rRBMAAAAA4BPdOw9RoFkRWJ1MejSREQAAAAByF/EoRDJBNvIznDC4M248SD+AN4gfRQQAAAAAUgjoIQ4wLjB/IqELAAAAAH8ks0weYNJlamBvTvcsUQcAAAAAAhaBL9U/Mkc1Rio85SP4BgAAAAD7K4VBhEobSuZBMTDcEwAAAACnGskxbzr5NWEg9AUAAAAAoSAiMQU3XjTkJAkMAAAAAPcVqSc5ME0yyDALLyMuGyyGJmoTAAAAAFMCNyyWQGVH9ESaOSwkRQoAAAAA+R44LcszvTsuQEI+3DciKgsRAAAAAAkYajLkPTQ9YTHRFgAAAAAQFnExN0FcR7NFkzxWLBYSAAAAAMIeJzLwN2AziCdsEAAAAAC0F0EqZzGfL68lWxAAAAAAIxmxPepSm1u6WnpQmDpyFwAAAAAAEckn3zF8MPIiBQwAAAAA2xJdJqgzMDtvPZg6TDHGKZox3zclNKwlmw0AAAAAYxtlLeg6G0VJS6hOblAwUL5MmkUgOoAqRxIAAAAAwBbLJIQqpC0jMF0vMyleFQAAAACJIWouJDEfL8wnVxIAAAAAxhbzLAw0Ri7cHfEIAAAAAIkhc0k6YeJrqWs/YRlM3S/hLUM/0UnLTIZIFTzOJeEKAAAAABUa7TQeT8JfAmVPX5xOMDLODgAAAAAPLGRR1GnUdQJ3lW2bWI8/AzbkLy0esAcAAAAAwCLXTN5qqnmIfN10ZGD7OXoKAAAAAP8gkE6+Y9tqp2YuVXovAAAAACYXbC6POsc8+DRNNIpWhG/cfbyDEoLWdrBcsTSmEQAAAADwL4Zbf3kwilmP6olPeJVXYjXtPUNIrUm3RmVHN1DyWVJbb1InPvImZxAAAAAAFh8jQ4JhrHaYgFSAZ3WMXJwvAAAAAMQkoTmEP+Y5YSk5DwAAAABzHq8zNDvVN6czC0vqaBt6iX/deWFnCkS/EwAAAADtIulKdWK+bYZuImSxSR8dAADSIJUxZTVBMAEiGAwAAAAA6hgiNNNNUmHVaphq+2FETwsxCA4AAAAAeQi/JKI1NT4iQaw9NjKbHjYIAAAAADQd+S45Nrs1rzgkMYYtPC5YLCIo4xEAAAAA4A6yIuEtqS+tKWkUAAAAABYX/SZpLawtaiYkEQAAAAA1III4j0JnQVs2uyNRCwAAAABTDl4qhTmnO8c58EFATv9TOVGWRFUt8w4AAAAA+RshLsQ600LeRpFGsT9UMu0e8gcAAAAAQxcuLsY4WTfRJ7sMAAAAAEUcoiyiMWUu/CHFCwAAAADBGpYumjhhOVUw+RYAAAAAXx1ONddDMkrFSGM/ii2sEQAAAAAEC44krzE8M2MsXxUAAAAAuA8NKn88ekSwQig3eSJCCVwclC/BNWMw0RoJAgAAAABQG4YsTTLSMAgrURUAAAAARRi0Lh86cDsIM8sgJQkAAAAAiReiJhEs6CoaJG8PvA6aJGswfDEDJ/wPAAAAAAUXwSpFM3syASpvEwAAAADjA/Es7UGGSKlDJzFEEgAAAADcHcUvVjUgMdogtQkAAAAAbw0xJUU5pUI+QbI0zRgrAAAAAACuIVUsty7HMXEwkyXcDgAAAABIHbU0S0ECRAM8gCYUCgAAAAC+EhYoFDRKN2Q1NzNaNVo7CkHdPmQ5tC5ZFQAAAADTH1Uv1D+ZTBxRJU3/QIAxczS8OaEzSSA/BwAAAAAvBV0hljPLOVs2UinrDwAAAABTHB0zBD9bQDE2Cxv9AAAAAABrIy0scyw4LVEsARcAAAAAmQ8WJvsz+jicNiQuwhQAAAAAshaoKjE30j2eP8s9bTh8LgcWAAAAAB8b9jDHOQA85ziSJ3sLAAAAAJMbnCtoMyg2KjUJMt4sahYAAAAAbA7+LD87Ej4YOGsnPAwAAAAAmB6KLUIz0DJnKrYTABpxLGU33kNcTQBQBUs0P8I0QC3yFQAAAACzFjYlDzSnP+9Cij2RLisUAAAAAG0RQC3APCBBtTxpMOUUAAAAAHMUFyqvNAI2vC+kIugMAAAAAAIVJCguOSZGRk3bT5RPZ0vFQAsvbxEAAAAA1A6QJSk26zsDN34ouw8AAAAAUiBxNr89mTnYKvAOAAAAAHgg7TPNO4k6EC/dFAAAAACfGw0tsjPIMG4jawsAAAAAxQR/J984SzthMc8YbQEAAAAAFSGyMTM6gT1KO84znCjuEQAAAAB1HWcvZjmDPck73jSVJgYPAAAAAPIOli4iPJs8BDMCHrwGAAAAABUQ+id0OZpCsEPOPIgsXxEAAAAA1huUMeY5GTfIKSkQAAAAABsbpzP/Q8BM+kzpQjEnFQYAAAAASRiZKxQynC0CHhwIAAAAAFwGYCd1OGA8GjXKH/cFAAAAAFIgWzNrOq84Yi5uFQAAAAD2JSxH4FjpXu5a80xUM1YPAAAAAN4WpCecMSo24jV7Mm8t9iaAEAAAAAAdGHIyI0LiSN5HRD+kLrMRAADTEzgrwTbhNsYs8xIAAAAA6QvJJr40WjbPLBwSAAAAAAsTRyV8MD41pzKHJkMOAAAAAPoDXyMTMWMvxR0QBgAAAAC3Dbgl/zf8P5s96S9oEwAAAAAYCt4isy8GMFgmAA8sHgIyhTofOHcsRBEAAAAAxBYvNpxHV01AS79GYkSYRTRI8EbTQh07NixiEQAAAAB3CTY6N1CcV+NTG0MiHgAAAABAGgYuSzXcMJ0eqQYAAAAArhAAKgc6IT9cOrsrdQ8AAAAAYxV/Md1ASEW8Qts8nzRAMAUkwgsAAAAAix6SLBYyajErKyYSAAAAAAwj6ThYQVc+Wi/sEQAAAABWEVcnQDgERbZM7U1nSH9DPjtYMQI8RkhNTFdGMzRYGaAEAAAAADoevy1qMrkuMiJBCwAAAADUFY5CDFtpZeFkuFn6Qa0aAAAAAIMkRz27RlREADcEILQHAAAAAH0awiwvNyo69TSGJlcOAAB6HYxIZGthfNaAUHo0aMZHNyYwDAAAAABACQEzUkmzUv1RcUZjKC0FAAAAAKwZ/iiGRAFbiWV9ZPtWvDvvFAAAAABgEzsp4z/TWKVm3GneYoNPiSgAAAAA6xVJKV4yTTW0NgA2ci/eIAgKAAAAAOMgrysRMMMx3DGYNp46eTWHLhkh+goAAAAA/RakLr8830LFQVE6FC9wEwAAAAB+IDE0CENnSgxMhUYHPlk7oD48QvlEKEVxQSs9wDo3NR0pfQ8AAAAA9BImKXM4Dz8vPKAs/w8AAAAAqR0gLdYxHjBTKdIQAAAAAJsNViirOwlFVESyN+sYAAAAAH4ZLizaMpMxESuxEQAAAAAmFa8rWTfmOqs30TJbNFNA1UVcQYkxExMAAAAAQiC0KwowQi48IzkMAAAAAP8bFCyhMR4vJyQ3DgAAAABsFRkq7DUUOaIzEiRRCwAAAACxIqkuczJ9NMk1MTWOMjMuRxQAAAAAmhYmJaksES02JNQOAAAAAE0i2S39MYwwVCfuDwAAAAATIfwzmDr2NaMh9gcAAAAAJh+/KjYw/jZBPuxBhz+cN60u4ic1EQAAAAAKAIgmOEJ+So5IEkBlMucnWhEAAAAANR3SM5E7nDhbLfoRAAAAAK0Vby25NuI04SneEAAAAAA8C4MoMztrQpU/bDJuGXMDAAAAAEYVsiiVMC0uiCIhDAAAAABPJXAypDsrRa5Mqk/uTT5Ka0ZmQE44iDLrOphKQ1ImU51KvzRlEgAAAAASE8M4k0uDUS1NWz7AHAAAAACLGz0sRTZYOWYztx+GBwAAAABaG55NpmMIawJnu1fNOqMTAAAAAGEPLzGLR3ZR81MRUShLFkVRQZY7tjPlKMMQAAAAAMUcSjivRPREhjnzHEoDAAAAAG8Q6iXkMRo7PEHFP2ozBRZbAAAAAADJE28vST2vQLE70C1VEQAAAAB/GxI670umUWdLhzbaEwAAAAA1Cy0miz8MS+dLAEMUL5MPAAAAAHgiVC8ZNhNAkEuyU2RXIVgYV5ZUvlChS5xCOjrzMI0myBAAAAAAnSzUPFlC00ZTR2hAejM/H+oHAAAEGMIoeTBCLnwdRQcAAAAArA4eJ6IzUDWDLRATAAAAAO0UBCsvP5ZIFUjcOvAlVjPWQ+5IGUTLNFwbGQUAAAAAxhyJMug8Wz4NOJAqdBEAAAAAMQhWJj47mkQwQ4Y12xYAAIMT6zNjSTJSyU9OQdEfJQIAAD8V1zVgR9RMnUdaNnMVHgD+JwpCnE3oTZ9CJSoSDAAAAADeDCgj4S8aMy4u2CCICwAAjR7uMJg2nzHrHosHAAAAAPohRS+9MiUw0SmOHKIvPkHDQk47iTPTM+syMS2vJF8PAAAAANIYaS8dOws81DB7FQAAAAAvHvQyKD6QP4c27CHzCAAAAAAlH58qZDA4NFg0ITBoKD0RAAAAAGkiuzd4QVhCuEALPUs4GzSPKQAQAAAAAG4QwCs/ObQ7XDReIrAJAAAAAAkMqS81QRpF7jxJJFsHAAAAAMsVUypaNzg9JDw5M+sgIgkAAAAAfi/tRzNRj0+MQgck4gQAAAAADBwnMdo3LDKGHh4HAAAAADcaZShFNupAg0UaQ/s2WillEQAAAACKH/w+h029T4ZGJy4WDQAAAABYGQowMjn9N9EuXRMAAAAAaBZvLb06KD6kN0gkJAoAAAAAqB7SMH022TKCJyQOAAAAAAIbJjSJQgVJ4EgoQlg0Xh1fBgAAAABjEKEprzX7NaEqpQ8AAAAAeB7+KzMxCjSdMjQp3BAAAAAA9BayKhMzKjFPJnkPAAAAAIAPJDJzRVVPklKiT99FiDFiEQ4liDJWN9I33jazNPUtuRMAAAAAyxzDLnk4TzgxKZENAAAAAEUjcTalP8ZAmTj1IJwGAAAAACoRly9PPUE+XDRoHrwGAAA+LCdDvkzUS/E/sSZMCQAAAAC3GvI1/0TDT85WFFj/Uq5ETCpRKwU20zcgM4MqxBEAAAAAOST+NHQ5STWpKJUOAAAAAEEUmC0XOR83miL3BwAAAABcH+8rgC6FKsQfjwsAAAAALCXgNS06kTO8JOwLAAAAAJUEqT9KU4pWNk2YNo0TgSXrOXxBuz6hMAMTAAAkIyE0QDi+MuYiuwoAAAAAPB/ULNgxiTDgJwgPZiTTNKQ3li/YGXgEAAAAAPcK6iYkNC81viopEQAAAADhGLErzTkBQAo+UzakLfwSYBmHMbI9oT4ENWwhBQkAAAAABhS3J7I0STl4NWoqIBIAAAAA7Q5JKos3NTrgNEkpHxAAAAAASRqiLVg40znCL/QTAADwCesmczXwNUkpjg8AAAAAMiJ9O8RJAk9uS8I9WiV6JNMsVDDeLL8hgyhrNcE7JD4JPcI1HyToCgAAAADyBZAnKDZCNmwqXA8AAAAAhh92LeM0LjbTLiob0AUAAAAACC0dSvdVNlXJR8kn8AUAAAAAbB/pMiI6xjb8KNQOAAAAADcKBylcRitXd1ygVwhJ1jMkEwAAAADZAi87U1VxX1BdGU6dKX0CAAAAAHcdyjhyQylEnUBIPn9CkEQvP748Jj6MOPQmcAwAAAAARiAFL/04Az0aOGYnkgyZFzAwrz3aQP05jSdsDAAAAAAXGDsu8TbPNGkoJw8AAAAAVxECMIE9sj2jMGcSAAAAAFcb3jLfQOlDnTunIqUelC90OVw7pTZNLbUSAAAAALAe4T3dTL9RXE4OQmUqZAwAAAAAHRZ8KjQzBTGpIzIMAAAAAAoiDDO3OpE8XThjLxEoOxAAAAAAbxhrM9A/+z/oNIge8gYAAAAAVi4vSNdQ9k6pRUAypxtrBwAAAABCIYMt/S8QMLMt5icMEAAAAADKJRtG2lkmYNdcMlPxTpdTiVSiTMk9ECbUCQAAAAApFNMvLT/rQtY7QSijDAAAAAAnEM4q2TjfO4Y1JyR7CgAAAAATB8ovDklVVMRUrkm3KpoFAAAAAF4V4SYrNKI5ZjV9JdwLAAAAABAViClINGE1rizDEgAAAACtHxwuhDqHQWRDsUZrR/lBfTa+JyEQAAAAAC4WoCUeLM0p2R+5GWcpMDWvN+85bTnzN+4vAiHRCgAAAACiGtszbD9LPxYzZRQAAAAAOhamKQs6sURPSCBFwDwsOQ0+IUJpPgMu/w8vELothDxtPuUzwhfRAAAAAAByI+A0vzu6QhlJR0m3Q3IyWhIAAAAA8hbZKRgzrjzaRchJXkk8PqUmJgsAAAAAsiyGRSRQak86Q+Aj4gMAAAAAxArjLuFHDlAwTUFAojOSLmkplBAAAAAAghLvLzpAX0dfR51AWDLFGKgDAAAAAGgV1C7rPLRD5kE2OHIrXhEAAAAAqReMMtQ7KDh1M98z3jwLP7U2iiNoCgAAAABFGwovXDk1OkowiRlmBGwT2S7NOo04ZiUXCgAAAAA2DzkrDDl3Ov4t7hAAAAAA3yBULwU2szjcPdE9Nze8MKsjYQwAAAAAGw0rOnBP+VYoVFdHOS+jDgAAAAB8EsIt+jnrOeYtYREAAAAAThnLLj43VTVMJ74MAAAAAKoSmyc+OFY+yzhyJGgJAAAAAKQQVSZqMPIwXzewR5BVXFofVUlEaSK9AgAAAADHIYkzcjgzNAksOiySNCI0dCitDwAAAABxDjEjziwBK/ccfQgAAAAA7xddKWEyQjQ6LzAh4wkAAAAAaBH3J7I3IkEWRXVE6z+sNgskqQoAAAAA6iG2PfNHFUanOdkgYCF8N2tEEkklR3VBXTvYM74oDxEAAAAAeh8SOjRGAEd1PPkgFgUAAAAAvhTIKpg8zkfATPJKUUGvLgMQAAAAAIooxztmQ0NB5zEUEwAAAADoIYwwZzqnPyw/2DwHPIo4Ay4hEwAAAABJGf4rsDZfOiY8EEN/Rk5BWDPEGAEDAAAAABwffTEeOBQ0sSLPCQAAAADwDL8sJUCASSBLQEUWNxAf2gYAAAAAgx2TLPM0OTjENtQxiCpEEgAAAAASGow//VU/YEZgHVa3PyYaAAAAAM0FmiGNMVw15C8kJRwPAAAAAKMaHjXtQuBDdDz9OOY+IEUiRPU83S/RGDgEAAAAAB0Y5yVSLv0xuy9tKaIhDildMGYzdjAmJpoNRx0rMrM8QT6vNkkk1goAAAAALhSwLds64T3+N4co8g7rJBI6zkJHQPMv0xAAAAAATgzoLndDQkrmRUQ1jBQAAAAA3w6HJxJCZE+6UyhQBkVYKVQIAAAAAC0apDFxPrFBYDr7IZcGAAAAAGkUvy2wOwpAKTtdKiMOAAAAAFsVnyYtOOJBdEElNlUd8QQAAAAAJRXuMOlAb0XOP9kwmBIAAIQkaTZ9PtI+YjhELSYSAAAAACIbdi8wO/09tjbIH0sGAAAAANYVmie3L6ktax9+CQAAAADGDsM4DUncSxZESTDqEAAAAABPDX0o0TU8NFMgPwcAAAAArxxGKe4sRyvdJbcPAAAAAN8uIUA+QqA7Ri2JEQAAAACFE44o+DUUOnI0ZSPcIIA0kUO7SeZGyzomJKUJAAAAAO4RYiQ9MIw+yUT2Pccqkw1aEbcxuEEpRj9B/TL4GV4EAAAAABYkzDG8NZMv4x4yCAAAAAAIGrcxm0BzR35GfjwEI/MGAAAAAEsTuS6ROu05sy44GQIFAAAAAGEePzn9Q61CpzTXFAAAAAAEHuItFzShM8Yu0icyEAAAAAC1FFEolDdYP9Y9ijF6GSkEAAAAAAEbji93PeZCZkBzNhYlbAsAAKEeATVoPmI8Hi24EAAAAAB6GP8oLjOINoMxdiGtCScmZDxqTFpe5W0cddlyNGZcTeYtPg0AAAAAQhxdKqsvVy99NlNJz1VfWGVUX1PVWz5ln2iDZTFbMUZ2JigIAAAAACMNTCyWTnRd9V68VPk9GiRzCgAAAABQIu8xxzZNOMw6eUE7Rp9IykakPowu3RAAAAAAMiljUfFhYmS+WnBCNxoAAAAA5g2RKP40CDVyKFkOAAAAAHkdiEcTWR1dElZgQQgh4QUAAAAAeBjWMmI/LkH+OTcpLQ4AAAAARx24NzJFt0dIQFEvJxFjG7ImPzfGRSNOQlEFUQ9OSUkwQzA2lSE5CRAXRjbBSt5RikwsNrURAAAAAG4VtSnPNFU3+TGPJeUNAAAAAFMiSDthQ7o+eC6XEAAAAACDGDM0vkFHQy44UxgKAAAAAAAZEjMqgDZuNrUnkQwAAAAAASOTL3kxHjHSL9Ut3Cm9EAAAAABjIh00DjxbSIlOik5aSnNBYzDlEQAAAAAVHi0pxCtTKwknlREAAAAAuCKCNRs6ZjOjII0IAAAAALUBLCZuOWlBiUbAR+xEjz7tLtoQAAAAALEi1DkUQ0dCDDnMJ/gMAAAAAEkPQStoQb5JSkrNSMxIGkw3TU1JRz4CHjYBAAAAAHArW1FuYZJk5Fz2S4028DLtMtIsUiQrDgAAAAABJZYyCzUiL7QhxwoAAAAAoSFvOWRDCUK9NRoeWAYAAAAAjg+2KCIzLjPbNSo+1UBaO6MuZRIAAAAAjhdVOkhRDl5QZMNj41vNSNEhER3WKvcxQTjeOzw7Mzc7ML0lfg0AAAAAZwpZN+hQelwwXNBSTEFFJMkGAAAAALMaYi6LOWw7tTEoFjwBAAAAADsdwSv/MTkxFCfnDgAAAAAyGeQyOUmuUmFRUkUsKoAJAAAAAEIVYT5SVTBi8mTvXiVSLkCKNgMuqhIAAAAACh9bM9Q9FT9TNPUYSDB1QrhHNkPMM/ETAAAAADMi2zOEOBY0ly1NEwAAAAAGC4gwcEOYS0FLBUKYKwgMAAAAAJ4TRymaN6s8AzhiKBgOAAAAAFMcYSgiMBQ0ly+4HTEHAABKEA4q7zkEPSM0IBseBAAAAABnJFoyWC/bHJcGAAAAAFwgLDSpOCAxkB/BCAAAAAD8FxssHjXTMqwmUidvN90+kDpMNBo0yjgDOkY2Vi4LEwAAxxrVKrUuAixCKP4QAAAAAEASXzB3O5c4ESqlDgAAhh48K2k2+TqANRksWShuJfUQAAAAALYeLzJkQ2VKf0hnPT8tghAAAAAAJQ2BJv8yuTRSNYY6wDxiNQQi9wgAAAAARCucQBZMcU2wR+09qzilMPMkPi+0Qm1LfUnvPGohuQUAAAAAvB/WMrM7FzvOL48SAAAAADwUECrANUA5GTUaKVYPAAAAAOok8j6DRwdELjXYFAAAAADRFYklZCwpKmYdOAkAAAAAExcaL/44lzWJIecHAAAAADsXuCpKNHY04yvbEgAAAAAAI881TDyVNn0dYwQAAAAAoglPLe9DH0sUSR4/6zDtEwAAAABnEQM2RkjbTTdJjjp2JRALAAAAAJgAiiiiO9dAKzucKSoNAAAAADgm50R6Vgtd+1jmSCgqVQgAAMcjiDwDRgxD2TFVEgAAAAB5JS4y2jfPOJsyTCBDCAAAAADCA+chZTBQLiEkEDKCQORFukfvQydEpkZ5QT441i0iGk0FAAAAABIdZDGbPK1AVD9YOuQxTCPnCgAAAAATImEx0D27QwVFfjxCLW4QAAAAANEQbTnSUKZbKVz5UQg5LRPhEVAkSTZWQWhD+jtzKekNAAAAAAcUsi0IOb83IimvDQAAAADWEmwpzTHYLG4puzQeQflMR1VdVxBSsUMxMFwRAAAAAG0hKzYWPvc7cC91FnUCAAAAAAYi7zp9SIBM1kcsOZIaXwIAAAoYuDQ+QvFFkEGjMpYk7DFTOVE2dysGEQAAAAD6B8smbD6CRQNCbjZEJnYMAAAAAB8FNy27QZtHM0M5O7Q0CTHuJ5MPAAAAAMcQJykbNGYzHSkoDwAAAADPHeUrsTbXQINEwEC3Nlct1yXjDwAAAACGJYQ2RkBSRjNHYEDWLRwPAAAAAF0bKy0VOk090TToHsEGAAAAAIchJzBXOWk9rT1aNWswDjh3OSU0QykUDwAAAAAaG+AoRDN5OR85TjLiI+0LAAAAAEUQUjCDPeI8fC/fEgAAAAAxGPEtFDdhNZgqrw8AAAAAuRoaKmgwNjDXKPAPAAAAAFYcpC7aNkw2KzFBKIgPAAAAAMoYkCtjMhAyDz70TYdXU1pqVQ9I5DAeEAAAAAD9E9EqCzdFOWEwISafMIU8zT37M1goxhEAAAAAjiCHKs4uTy48J9sOAAAAAFAjTzI+OHA3eS65G5wGAAAAAEMJWDUzSKBNv0jFOEgYPAEAAAAAYx/XNyRG20yATa5IfT0iKKEefDA/QFpH2kotTI9KIUcZQPIzEBwPBQAAAACBG000aEOFSFRELDXlFAAAsx+VKwQsyystMI0y4jEGMHArCyNJDQAAAABEHWctajMjM2wt1RIAAAAA+xTrPZVRFlgyVGtFkCjDCAAAAABCIW4zvzl1NU0jvwkAAAAA4B7RKeYx6DrdPp46mzJGJbcMAAAAAOAWyjAZPsw/nzddKLEOAAAAAPMHKCWyNYA5jTGLGgAEAAAAAM8XMC2lNPsxKijjDgAAAAD0FK4rXDljPOw1Ky6qK0wzVTfiNCot1yDLCwAAAAD1Gf0tvTaVNdUp/g4AAAAA7yMbM+o7Ej7zOFAv8yaFDgAAAAC0EUskjzR4RAxLj0TdLbQMAAAAAPcRZCu4PWpFo0KyM1gTAAAwHkQsPTDELe8kMQ0AAAAAkiHiNR5Aq0B5N5Mj0gl3JNs7rUQ5Qqk0uBsXBQAAAABhG+wy0zsqOF0kVAkAAAAAYy6ZV5Jq+m89aklYODTuCQAAAAAQDlU1p032VqpdI2VjZ/BhKlLbNcwaqzK3SR9XLFwbWaFOtjrTFwAAAABQAatBB11RZ3ZlSFc8OZUQAAAAAKgEYCZDN7I62jOyIX0JAAAAAIopiz/iRWE/6Ci0CgAAAAD8Irs7m0fsThZVOVgDVnpNdD6bHAAA6QjSJug1/TcrL9sgWyKrOY9FLUXrOBUfzgUAAAAARCNTRcRYwGBhX1BT+DvMFgAAAACFHmgywDitNHcoDg8AAAAAxx6lMbI4sDO/IQ4JAAAAAA0GWjevVOBiZWfCYz5Xrz0LH9UGuBj2LsA4YTcJKyIRAAAAAK0XVixWN5w3TyswEAAAAACKBG8n8jsGRNVBqjStFAAAAADbEvkoIDbmQAdIy0fjPRYsYg8AAAAA4SAaMAM0dDDEJ34PAAAAAEYQxyQDMc03mjrnPNRABT5CMQcbuQUAAAAArhVLLGU5AUGtQtw+4jp0Op48rztjNaow4DGRL4AqNipsOYhBPEGYOfMjwwgAAKMXxycrL5gv5SlhEQAAAADTAaYosjj6OrU3SDPvOWU9YUBoQTJB8DnNI64Y/SlmNnA7DzpBMnUlwAwAAAAAPCF0LZk1jzs3SURRflIXT8RFzj4XSHVQllF9TbNFqzj1JiINAAAAAMQZji0tO6xApj3pMc4dSAcAAAAAmh/4PbVL3E2ORkw29R13BgAAny/RShJU70/1Oz8XwzIKS+dVI1Z8S6kwfw0AAAAAuSWaODNDf0btQeQzNBQAAAAARiKGMWczyDEhQihXomNVZhlemUh4KP4IAAAAAI8SvTlmUJRcD2AVXFRUN0vZPw432ijdDQAANRTpJ94x/jFfKDkQAAAAABgNsyvCPt5FDEJtM4wcMQYAAAAA+hMQLQs6+j8AQAo8UzhTNJkr7hAAAAAABB+qLLIxwC5xKI88CE6EVctTo0vLQPk4OTU7LKEQAAAAAJ4w4kwmW8pdtVWUQBcaAAAAAFwQYjHwRH9S3l+5aSRthWgsWiRCjiEUBgAAAAAIBN0uQUHlRXQ/8iqjDP4ySkvfU11RYUQjMIIsTkBZUW1dHGTxZSZkGV7XVaZNfkVCQohF6EhAS1FP9FG+U6hT2lEqTZ1FijvcP3FR8VxFYcFc8E37NnUooBAAAAAAEx9AKwBEoll2Y9Vi4ldxQ+M1rC2JIGkKAAAAAJsSpy9jOixCGVAQX85nTGkcZSpbgU5DPvgnoAsAAAAA3Q0ELjw/W0UIRLo6QT1WRy1NCE5ASHs9YDLzK4kSAAB0Iskz7kAESapLQ0rRQbw2KStZEAAAAACuA98vPkhjUVFPLkECHgAAAAC1HS89mk81WPxWokgDMMEOAAAAAEkkWjp1QXo8NilrDAAA5B8NQJlOVlHBSTE4uCj4DgAAAACGHwAw1kC2S4VPLExbQDwtYQ8AAAAAzCyTQnVKPkjOO7cg0AUAAAAARxHkKE0/cEyFTw5JBD8mPIBEtkcxRYw/0zcfM4guyCNJDAAAUh5ZLzI2LjO1JAgLAAAAAJwVVSu/NYQ2YS4CHaIHAAAAAA0NIynRNX40jyIiCQAAAAAPJL4/blCYV0BV+UcNK0wJAAAAAO0SPS/1PHE/6DmdLosSAAAAAIwgsD6CTapQAUlbNMoYNgRpHdk+rFJJXlVk72UJZJ1b60uQQnJJqk4gTHtBwCnZCgAAAABXHessqTTOMMQahAQAAAAAIROtJbgwJTMkLIo0MkFvScRJzECwKVILAAAAAJQQ7iqsNMswdiN0L71DCEzFSA47giVVCj0cxy76NKwv7R06BwAAAAB+JOlFJ1qCZMVmd2FNVDpADDGnKccQAAAAAEgVVCq/Mr0vNSeIDgAAAACLIM47U0UeRm4/2DKZFAAAAACNELsrmDycQrc+njB2FjkCAAAAAPkV6i3IOKk3FCnFDgAAAABzF9Un/C4/LoUk4Q0AAA0VkCcdMLwu2iJsDAAAAACkKXlBQ0tjSUE7fxkAAAAALyBIPAhJdkq5P4ceAAAAAEUc6jnmSEJMSkX8MwYYLgMAAAAAcBWcKQ81izc8MCgbOgUAAAAAqwlwMylAA0T5QthAdj6kNgEwyDA0M1IwBygoEAAAAADZIJc+zEvaTDlDhS+0EAAAAADaEi81mEuyWltipWRaYG1UY0FwMOMRAAAAAEURpi26PwpLQU2BR2E+sje+Mt86O0BqPPw1CDstR9RLuEocRZs0OSXIDgAAAAB1EcssczjvNhcpng4AAAAA2C1gTX9ftWh7azNoUl4GTno+vTruNEIhDAgAAAAAPx1WNOU9Xj2MNCo2nUUvUO9QHUnXOgUZAAAAAEkWSDFJPVk9YzJXJ4UtMzU9M1AibgkAAAAAFQaZKrM61T1BOH8sxBAAAAAAsxayL8A66Tz6PME6UT6IR0dJTz4VJ3kevTBQO2A7+TF5Gl8EAAAAAFQmAzSvOC02mCyBEAAAAABfJohA01CVVixSKkLMJwkKAAAAAHAa5DMKQk9FLz3fLP0y9U4mYJVleWChTz4x7Q2dE2Qp6TJ/MQsoyg4AAAAA7xm8J5EtjjEAMzMwWjaHO9Y+sTrMLKQPAAAAAHI1qFLrXxdh91ZzQxA3ETxxPY417SEHCQAAAAA2FTEofjHrMbMpBBAAAAAAwR84OlxGMUusSE5BiULcQ31MRFujZC9qLGjNXJZEzDtJSARTA1VhTL80/TCUO5A73DH5JBoMAAAAAG0hLS20OylGkEhhPGsl6AkAAAAACBsDKhAvlix6IygNAAAAAN0TzC1FPrFEOULPN/ElhgsAAAAA3hZ8PxdUllv/Wc5PJz50MKkdXgc3EWonhDXGOm4/WD1bOHcpjg0AAAAAXiSxLJkzVDqcRvBRUVstYhVlC2TWX6BZ2FRVVWBUHU2JPhYdywAAAAAAZxEZK5c33TilL0saJQUrHbg40UUaR2g82SgEMe9DZEwPS3M/NSmMCwAAAABhFScrojRUM+wusTj1Q0dMS1HVT5lHJjblFQAAAAC8GvMsiTIdMdgsfy6jO0E/wDbKHr8FAAAAAFIbNypOLi4qmB4eCgAAAAD6CW8pSjprQcw/szJ/JzgRAAAAAHgOPSc3MpAvFh5DBwAAAABDFbkrpD7kR+FGtjn7GaEBAAAAAKgTXCnyNb43Ty4NEgAAAACDFXIqczKoMO4wFTE7MKkrSSJhDAAAAAC+ER8uQT9ZRKQ9oidFCgAAAAAWNRFg629tcZFmM1GMNlITAAAAAF8WQjc1RTBHs0TMPjI1nC58IiILAAAAAPwaLCdDLo4wkS6rK64mvDCFYo9/l4uAizqAkmdER7YcAAAAADksxjuyRf5MvE/RS7A/zTOdUQhx34Nli8CIcHsCYI86mhEAAAAA3x6bK1Mw4S5cMk04JUMxRlo/rSymDQAA9jgPaQuJp5htnJGVCYNrY807jRo7BQAAAADlFkEyKEgwVHpYdlajT1lGUDtuNv8wiTC5MJozjjG/PfFuj44onFKd3pLLeX1OuxQAAAAAriCVS/9pbnkSftZ5tGxlV4M4XRAAAAAAih1uKmwv1SweOeJQw2r7ePx7PXQ8YEBEPDA+Kyklpw4AAAAAeg0TL2NGnVCfT99C+iQ2BgAAaQi1TH5o6XP0c9do00/kLpsNAAAAAN8pOELtS0NKTzwPG4MSmidSR59aVGL6YOlWRUB2HLkCAAAAALIjrDsBRzRHgz6NJIoGAAAfGD8npS/ZLzcjswsAAAAAWgm9KQE5WjvvMjYhVxY4JrguSS7bJ3AQAAAAAAMQDyugOLE5bCwIDwAAXg6rK7JM4VqyW+9UjEYZPBQ7ZjjZLrERAAAAAMAjazSiOT424SvtDwAA1CcEO1g94DIHH6kHAAAAAI0DmiTcOvRDZkE/MdAUPC+APjg+NzBlEQAAAADdHho10T1/QhRIt0uaShc/iyZsCQAAAACFJ1g6Nz0oOv005TaVNvYrYhAAAHUWRjCQO5U60itZDgAAAAAXIgY52T4tPT1EUlY3Yu5i5VeEPwIYAAAAADgYVCQPKi0sNSoHJM4OAAAAAMITkC8SPfY85zPSMRovKiIICgAAAAARG1AqvTAbQ8dRd1lUWNNJLz3iMvQrNCoDLoczFjZNNZswpCSkDAAAAAD3Hic7EUdvTGdUZl+sY2xdpkhnHwAAAAC8DcsudkVaT4hRA1E/TetHo0G7OlAzQEJzU3dbU1obVAxMqEDRI3EFAAAAAJkfCDDMNPgv3iJuCwAAcQ5vMppDREezP58szw4AAAAAkRoJLBo7W0LEPxE8hzrpPupAQ0AvPx0+lT/ESTJS+VJrShcy1Q0AAAAAQRl2KZQvOS+TKcYktydlKmQq9CYyEQAAAACcJAtMlVyPYGNa+0kAOAQ5uDcDKcgNAAAAAEIh8TwZSP5GsToXIoIHAAAAANkhHkH+TodV6FXLTmA6aRUAAAAAUhGSLwNBJ0mrSXhCgDJ3HWMHAAAAACodvSt1MH0tjyDZDjE01ElFVGlYeVjhVaFS1E0vRVU36zMkOdk6sDScJwYNAAAAAC4hkzJqOBE6pDf6MpgvqigYEQAAAACbGVUqCzyqPmY54DNVL+onNw4AAAAA/yLyMxY6SDZbJTYLAAAAAOQciyslRy1YiV8vX7dXQUl/Nr4VAAAAAMYKdC73QwlNkUtlPkEcAAAAAHgYhiQ2KOQnjiQHDgAAAADhHAwxWzt2Pu06ojCZHgMIAAAAACsZqCvnNHE3GDW+LlESAAAAALwec0LWU8pYsVL7PqUYAAAAAPUkOTg5PNM0zCxhMhI8H0EoQWI7JC0WEAAAAADWIX4xXjYDMS8byQSaITRF7lUQWvFSaz2KFwAAAABsE5c0/0agTTlKijx+I1wIAAAAAMINTCv+OZs9fzhNKcINvhuuKg40Yz7fQGM7GCsEDgAAAAD1JHo2az80Q5ZDL0MLTPRXGF5nW7NQCT1BJFcJAAAAACYZJTmPSXpPM03UQkUszwwAAAAAqxd4LdM68EEzQ7Y/BTWdJf0MAAAAAMkc5zP8QP1FcUNvQBc6jTLwLN4k9wwAAAAAQhh9LWk1dzGsIu4JAAAAAN4R8i4HPPQ8EDOaG/4EAAAAAEcFByF1NGo+skB/Oqwm6woAAAAAyh0qNBBHsU9LTltCLDWAPrtD/T10LrUQAAAAAJcWyy/1PdtD2UKmOpYp8Q0AAAAAdSa6OzBJbVFWU+hOHkDtJq4KAAAAAHITaClKPhRJHU0HS4c+LySnBwAAAACGLpQ+4kdpUQBYrVvlW4JXDFIDTpJJ+Dx/Lm4RAAAAAMQhFi41MwMzxyysEQAAAADbD7knEjNhNTAxiSWCDAAAAAD6HEtCFlR8WNZQRzmYEwAAAAAjJIAxODb3Mp0sPzAfQMNHvUfCQik4gCpLJAUuMTeYO7o5KjHPImALAAAAAC0c+ytKOdRDPElpSbZFzj3fL3sgbgoAAAAAehRZK4g6zUJBRdJCyTtXL84RAAAAAJYR+jQoQidGhUSSO4822zBUIpAKAAAAAN8T6yuUNik20CqHIHMsLjUAP21HE00LUdNPNEgSOT0cwQMAALEcdivdL+AtPicDDwAAAAA4HUItdjXsOkY/Q0HHQJBABkJ3Qm0/MTpTOD45ETe0LsUSAAAAAMIc3i+DOAw2QBwwLXtGJFAhVPFPYUIiMhgpjRAAAAAAsyAvNnVOs19aZyVnomB9VYdH7kEfSUZKiEMUM8gTAAAAANwflDFpQtpHL0hER7pHO0h6REQ6rCptDgAAAAAKIhAwUDuoTLdbrmJzYTFbl1RrTphFBjbrIFkIAAAAAHgrOTx9Q7pFCENNOqo2Zi9+L8gxTDDiKngQAAAAAIwL5SqoQYhMAE01ReFFYFGtWOlUIEByGAAArhfIMLM6wDedJKAJAABJGz861Ep+UCFMqDwaIkkHAAAAANUcwTC9OxBBKUAFOew3tTvgO+o3WSymDwAAAAAJD88rcjjTOA8uuxAAAAAAoxUpOH1Ick2LSKY47hUAAAAAGx4XJwQ5t0YzTK9GTTneGAAAAADWFRQqDjaoOeczYyJlCQAAAAAJGx4rIDG6L8ArLS2CMNwwAi5FKKwRAAAAAOgPvSoBNto2Uy8hEggg+CwiM34ySjVtN08+ZkMWR2RKFEzXSplGO0CRN54oCQ0AAAAAWhAZLBY3HDapKO4NAAAAAMsacDZSRXJJHENeMQURAAAAAOQgQDFcNwM1Oyx+EAAAAACAIJEwiTanNKgt8SenEAAAAAB8D3Yl2DCMMr4tjCYnEAAAAADWHtAtYDZ+OSc1/CeBIuYzxkIAS4BNN0mbOm0grQYAAAAAHxC/JPE4PUc/T2ZRgU2GQ2k1gSjDEAAAAADzJS5AcUl5RfAwPQ8AAAAAaCJFMGMzKzDeKt4RAAAAAIIhRjRhO+g3Zyl+HXAuwTkJOh8w7hw2BwAAKCB5LUwzKTRLL7AjWAsAAAAAIhBXMM9AUkkkTgBTj1XHU6JViVf5W6tc41bRSeI22CdMFDspCjMdMWAtKiwwEmojDy93NCozgiq1DwAAAAADJTcv2DKlMigv9icODwAAAAA7Fmo5tUuqUpFQ6kSmK4ULAAAAAJsOqCvSOV5B2kH1PY89kz5APaY5UzCIMVE4nDlrNDY2UjqCOPwu7x5XCQAAAADoEegrfDZQNXwoAg3kGSQrITCkMpwxUyV1C2UcFTfzSWVOLkzRRsM5wDFxPrtK9U8/ShY2jhMAAAAAthmIKn0vYSuHH58KAAAAAOweDi1DM8UzZy32LsE0zjlWO00/KUHvQ6xAADIgIQELAAAAADIP0Ch7NP1BcEt+TFpDOzR/Im4KAAAAAKoywFCtXQVf1l2+YKJkCGU9XSpOPzmNMO44OkV8SX5Dfi4wDgAAAACKGjMt9DW0PkhF0khxRdc3wTIoSyFZDFwyVQNDPSEOBAAA2CR+NCI99EStSSJPl1A1TVNF5ECrRAlD+EXYU0VerFxTTDco2gQAAAAAER5nOwBNp1PdUMtDwSV2BgAAAABzJThCLEy7SGY4ThcmJLNFcFpMZI9jolxXUntEP0S/RvtBETxbP9xKHFozYtli+Vz8UvFA7ifjCgAAAADbGV9CqlnFaDdtBWlyXBxO6UCdLPoNAAAAACgbii+tONs3WTX+N7M4sTA3HO8FAAAAAF4yhVUzZWBoVWEeUME9JTWcLAISAAAAAIgV9jK6Ts1cCmPxYFpT+Eb7PddD6ksMUzldzWIMYJRWGklFPnYzsh65EqApaTpeRL1IeUe8QA41siRwCwIMODVuUplejF/rXSpfemR3Z0hmIl6yVIpH/znlNZAuoREAAAYhtTBcNPAuFiPsCgAAAAB8IjIwjDStOqFCtUcWRxBAIjWfFQAAAACOH784IEI4PqssXQ4AAP8YHzIRQxxJSUZgQrU+LToIKgcNAAAAABsfdTtVTXBUm1FaRTg00CYFDQAAAADIBTMnGzlNPuw30yGIBwAAAADgJWsvDDJRMeY0Fz7nRTZFcUZSROA6Ti1qEMclVTrNPrJAm0FqQAE5sybrCgAAAAB3J60/TUwBT2FHqTOzEQAAAADLHqIvyDqRQrlFLkK5N9sohA0AAAAAfyDcNHNELEozT4ZVw1v9XmFcIFJ/P3UpogyoJRc4GUEgQ98+6TPUH5wHAAAAAJsiU0aLVTdYAVCqOycbTgMAAAAAkR3+KkI7dT5XOswzsisXEQAAAAC6JC80rDdZMFQatwQAAAAArCAOQOlQeFZSUes+lRoAAAAAvg0YKYY6xUEZQGk1mB8PBwAAAADEIQw5bUgGUCFSQVHeTQVHwTx9MHIi4goAALUfW0L3XT9s3G+EacFWuytILRg72T6hORM37TYFOYozGidbKaA0xDbwLIcRAAAAAFlENHGliVWU+pMbiMRtv0CqC+QTnzWVQiBErDs0KEULriXsOkFIwE85VERVNVT2UI1OVEwjSSY/0zo8WVOJ66BJqtGoF5w3fzZb/VYHW+pVu0VBIwoEAAAAADgweUVzVd1cyFq1UDBDdTHzEQAAnx+nam2YAq/Wt7u1fajyjHddphgAAAAAoR9wLyg92Ef7SqdHPUTuSkNSqFO1WCF7qJzyrlC1IbFCoWCC31TPHAAAAABSHW1Uf4BjoAaxBra3sDCgU4HLUf8VAAAAAEon6kYtVV9Xtk43OUoUAAAAAN0gG0rtd5uY3qmUrtOnZJPTbgU6IgkAAAAAWCbtNPZA00sdYW5tO28YZ7tS0S2lUCB/zphRpOWksZo3g3hbxTbIJuUMAAAAAGgWTzGtOY40HR+DBgAAAACTKexijIDcjFWNcYIaaZo91QsAAAAAGyH2LccyEjPZL5Ypuiw9LEQl2g7OK4RS+WGrZaRfMVhNXalhdGCeVplEkDfBSBBXQVymV49G6h4AAAAAMQnML3FRdl/nYLRWsT0sLUE/T03VUnRR7kkNPO4xSzj2T7ZeJ2OfXuBP3i5BCAAAAADfMoFLKldmW7RZclUxT2E/7CNDCAAAAACFK5BKp1eZWIVOuD1FMScyKy/PHekGAAAAAOceijv2TMVRvUtQOiwVHyLWL1E14ELbT0lUdE8ZQ7AxkylbEdwgPzasQQRFvkDDOY09jkdhS5hGdzjNFAAAAAB0GqoodSwtLAop0iDGCgAAAABiFAElXC7OL7En6g9aFSooxTHNLr8UJQEAAAAACx0MKwwwCDr+QSBFQkOANy8d0wQAAAAAriBML6Q0OTL3JpUMAAAAAMQltj16SElKm0bHPgQyPyfiDTUiwDMfORYzsRqwAwAAAABeG8YuaU7NYTxr3Gy5Z8pbTU7sQu072DzoPShKvVcrXqRbslWpSlxDdEj/TPtSLlSUT05KaEY5PhcvBREAAAAANCPAKw4uIDA7L6onOCISOkdHYEylTwxUMFlCWMBOsDoNFgAAAADBIEY5J0QiRSs94id3HPQqETV4NQgoVAwAAAAA7S9SQgRKbEpbSWdIpEbKQTU6AzADKNIOAAAAAHMbdDQNP5U+3DLvFAAAAAB6IKsvgzSgMEMioAkAAAAAwBkCO+NLClCBSZA47hnrAgAAAADsGCAt8z22SKxNuEy3RS04uiEFCAAAAAAQHOYsyDa9OT00tiDsBwAAAABvBpQtlUP9U19gGGZAZNBb9k+5Qqg1bTdqP4M/izRdFQAAAABTEIU4tkpFUCFMVj1uG0gBAAAAAH0eGyvGMrQx6CNmCgAAAAA/DJ0oWzi2QpVK2VOmWRhXKE1jP2czKCsEK5Mr8iRfDgAAAAAJJ6FEI1QwWa9U6UOGNGI3Lz+oRZVLUlBTUwNVz1WXWLdat1puV3pPrkd2RfNGe0iVSUxFUDnhLLYttDJYMfMmvwwAAAAARxEpP1tSDlihUy1H9j7/PK83ky+AJXgMAAAAAMcARCKnNUU8XDgJKCwNAAAAABYJuikJN8U2zywdHoEJAAAAAOUg3ypHMMg0ijXsLVklQTHUOYI41C5JEQAAAAA3EUcqlTaoOIc1DTBVJBskcipVLy4yMDHkK64jHw0AAAAA9xySMeI8wT1YMjMUAAAAAEYbxSsaM1AyWiR0CgAAAABgJq4uoS48M782azIVJ9UMAAAAACgVTC1ROLk3+SynEAAAAAAJJzlHOVfrWjNTQz6VFwAAAACJMfhT4mqqdGlzOmdEUWk3rS9BK5s0/kd5UkxVcFYeV9Jb5l6SXyJf6F1UW3dY6VUYVB9Yw1o+WKJQ4kPWMUkOAAAAABkh+kvfYbFpwWURVUI0Lgw1DaorsjZBM7cdkQQAAAAAARxiKlAxyjA7KHoOAAAAADsRN0h7Z5N3lXoccaVW+yMAAAAARCmvQA9JzUWLNWUTAAAAAEwX5zH2PhVBDTf1FkoGlyOGNpE/jD/nOw423UBqS7Vc+2ZDZ9Rgp1kiU+xLNUPWPCs3wy2HHc4GAAALDMswRUeyUZFRMEk5PUwy5y2LKKkNAAAAAIsjZDhrRJ1Oj1qXYodg31FpN4gPAAAAACgc+zjoTy1enmVOZwhjIllGScMtUwoAAK4SPSaeMWM0kC5DIVcXVSXJMyE6TDcrKcoMAAAAAJAZZjL3QX9HhElFS/9Sal/RZFRib1knTG85UjBhLQssLTGVOz48RDGsGMgZIjYcRpJKsUTGMkoPAAAAACIdIUDGUVZY3FUXSgVCrUNZQ/8+SDhdLS0obiu2LhwyTTE6LLEzZzt3QARFsET7QpY+3jA7Hj0GAAAAAPMbUzEZPrpFd0XmPBAsnAwAAK0pyz3LRppGAz0OJlIIAAAAAIoTSTORP8dDmD8oOZk1UDmRRytSwFa4VfFPbUk/Q9Q8yjhxOBg5OTzkPCc3ASskDAAAAABMIyUukDFsMA45PTttRJlNj1XPWfxcpl9BYZBjPGfuZ8VkJl1BU0JJ90KTO2EtSQ2GI7Uz8DkFORkxNyI2JcUt0C4OLnEuYyyWDgAAAAASGvgsP0CcR0REVzhjI6QHAAApIbkuWT7KTrVXh1nPVP5HMDa6IM8GAAAAAOgrMkgFV1la9VLTQaYqCgsAAAAADyk6PZ5DkD5DKwcLPCeNMGsycTBCKm0SCTxnVRBgxV/5VJpAgyGWBfAYXCrSPVtIBk8IVK5W+VixWL1U5E2MQUQ5Ei5eIWYIAAAAAC8ijUAwT3JStkvGR8VXj2UOaClfLUgHGgAAAAC7E0grqzcTOIQrZCegR2hg4GmlZ4ZZijyXGPgCAAAAAFsUnik3N/w7qje3KXEMAAAAAH4grzyXTGBUTVUXT2RAhSbiIp0qhC2sKfoezAgAAAAAIAHLMc1OBVtZW7FQfTltEQAAAADfHYtBwVK6VrtRh0eRRQFKpEpOQocsHgtIK2VJtVb8V1VP+DorFAAAAABcHOU5hEqMT0dJQjZJE+UAAAAAAGYp9UUEUsJS4kheSapW4FzaWgNQyDzNLV8nNA53KDc4tUJySvVPX1XVWXFZDFFhP14rAw4AAAAArR0/MBQ5ojwIOT4uVyxXKI4dbQgAAAAAkgyhMD9CWkg+Q8wvOw0AAAAAjQtnNU5HnkrmQnM1TR67BQAAAACVJgE0tTjNNa0rPgwAAAAADiDZLNUwrCweIfoJAAAAAE4e2jLxPEs9LjMmLQcvKzLhLlsiDAgAAAAAdyMgOqhH9k9+VeJZRF3DXs9e+mBeYkti7V6VVh5GzSbZH1Yw5D9VSF5PsU5HSypLEkipQ8tIWU9lVH1gOmkYa+dlM1ivQHUVAAAAAEchCDO6P0VFXEI6NKgRAAA3H2o/iVJTW9Bb0lMiQQEwYTdtPilKT1b6WzhYRFCbUoNXAlbeTQ06hRIAAAAAriMdNrM/mkOOP9Ui7AUAAAAAMQ69KXk5WT4CNygdhQQAAAAAAhgILUM0Gy74F9EDAABqJf42BkVrS21I1jp6HtoEAAAAAMkCain3OV48rTKUII40K0fvTJJIaTvpIksHAAAAANAUXCYEP6NVwGHtZPFd4UpRHzcBAAAAAIQnrTM9PstAgzr1MgcwqiRNCQAAAACKGtEv1DgGNzIqpwwAAAAAmTDoQUlJy0rDRIQ+1Dr4NRI/M0YaRJU8GCtMCwAAAAAzLy87sD5JPl44uCVQLZxAqk77V7ZeTWMoZftkvGOtYOBaJVJoSmtGhEpjUUtTkk7ZQfQlYgcAAAAABSWjMDM2dzMwJ+8JAAAAAAkMBy9uO/c3pzjwQN1F6kK7PH0uvTqNQw9C9DR9EgAAAAAoIrks8DHTM/AwPijBDQAAgSbDMrA+h0EpOxozZx9XBgAAAAD1Exgo5zMeO8c99jhpK6EN/xCKOt5QN1t5WypR/TkaEgAAAABQJQw20DurOzM750PYSv5NsE2zVphiPGf8YjFWpUNRPBY54TOcKjkNAAAAAGMnozViOD8zKyPjBwAAAACaD4M7HlYgYxZlPFzcSVEv+AwAAAAA9yQzOplCeUAXM0oPAAAAAEEUDypdNzM7AzeaK0wMAAAZH2wx2DaPMWkedQYAAAAAAgZ8JS0z9DOtJ1gM0SA7MMQ12zIHKNIPKCrEO20/5DZrHecEAAAAAMolzz/UUVdc+mCFX29cYF79XKBVYkfsLiQseynOHq4IAAAAAOIwlT42Qd5Bn0B6Pc5B+UfyRok6yhu8M1E+gDhjINMFAACuH2Mwez1jQr5Sll+gZp9lzlxSTExCOEfKTDxJOjvyIPQFAAAAAEUi/EO7U/NVsE4gPv0xciWaCQAAAACzB0kj2jHcNb0ymTvRSAZSelHaRpE0KjxBSKVNHE1DRSo7HjErI5oJAAAAADsZhysSNS07mEHoRGg+9y71DQAAAAA9F740dklUVhNcklkVTTYzYRXuAgAAAADCF+ErwTEGLWcduAYAAAAAbAw5LtRCPUuQSUc+JSm+CgAAAADzDdAqNDenOTM18ysYDQAAAAC0DB81IkrQTw1IrzR3Mmg3dDNrJCs9+1DwXcthqlz9T1c1SRQvAgAAAACoPiVbNWt7cERrqV71SWpFMUduRF078DKcJ14LAAAAAMoigDEFOdg8/jxpN6pA8lQMaFVvoWpNVRYqVAQAAAAA2RiHMdA4gDT2JRsJAAAAAIwfTklDY3puwm7eY2VJyRoAAAAAWB85MNE1WDG9I30JAAAAAAYi0irCLqMt0yF4COQUCUIkW2Nl1WQYWZs71A4AAAAATRR3KWkzGzK5N2tC1UejQkIwGQ4AAAAA0hLPMj4/Rj5ZMKEScAEAAFwOijB0TqVbol2wVbJEeCz8LmA7bztPO3ZFL0+1VU1ZkVkbVC9Huiq5CAAAAABYILkx0zuBP3s83TFqJIcuI0FNS2pNBktCRCdGvE+4Uw1NKjdXEQAAAACuHtQ0uEjMUtdS7kgHM0IPAAAAADwNRSxOOolH9E3fTBNCQiseCgAAAAAKEOwtRUNJT75TLVHORkMxWQ82AAAAAADfFdA0Ek4ZXk5kUmI2YXBa31EqUPdLMEssRyZBzDbEMmM1yzjQNegr8AwAAAAA5yaPRvNWIFv6U2NBODesOnM2aSg7CgAAAACSGa47EEpLTXlHajelGT0DNRmVTKtxg4K1hkKAZm4cTp4vgx2lBgAAAAARGBExKTltNREn3woAAAAASCWAURV40otmkgeOcH11WaE1xjelO/A+sjmrMQctyyhIDQAAAADgS6N4oJBBmnuYk4rQbCs5BAYAAAAA3iZaSIBXQlqsUeE6fhEAAEwHxSsOQO9GIUIrL9wNAAB2OSRtmYbOkFqPE4KfaGg/oA4AAAAAWiqeWxN6u4b9hvV6q17ENJ4LdSNWK/YsFjUxQkRN9lT8VvFU+U0iRbI7LzaNMZEmNgwAAAAAcR3HSohtBX0CgA94t2M7PnAOAAAAAHMQdkE6WtVnWW8SckRwymjhWShE0iJ2BQAAAADSHFQ/jFLwVZ5N/zz1K7MLAAAAAEAjEi/oNME1TjGTNXBBlVOBW2habUr/LA4KAAAAAI8iHDVJO2U4wiulFwsuZUkNVxxZ8E5VNoQuuT0rQ/49zC8qHeoFAACNC/0oYDaPNyAv8B/kB7kdQTidSulSPlE+RBUkPA1FNm9Fl0RvNEQPAAAAMFBSZGmzcyNz/2eBTzcrqwcAAE0hRDFTNOousyMtIIQw9D1JQsc8MCxAIsE6rk9fW9tc9FIaPjAWAAAAALwkX0rKZ/R1FndHbBhS7iAAAAAAURmNLPQ3eTiJLckMAAAAAHIjZEyfW0heIVcYSPM6yi0nHZwmkELGU55bXFs3VZdNUUqRU9hbb12WXeBe+13bV4NM3jEEDAAAAAB8MBxSN2bgazZlsE7IHwAAAAD7LV5EWVE9VjtUoEp7Pe4zYzLNMZ8tqy68LkIxoykYFOkCAADoFDYy4EdoT75M8zywJR4nAkFPTz9TPkyXO8skxQcAAAAALhPlKbYz2DIdJ8QKAAAAAKUvTU2MXJZgaVprSj00KyXKCQAAAAC7H101RUGKQ4k9MzOkJGsJZyWgOalJ1FZDXLlXBEjzLiIM2xiWKt5BQk5DUexLRD3CIrUGAAAAABYUzyXZMAkzYinvDQAAAADbH/w/Z00zTaM/uB9EBAAAAAAwH+QuWzbkNlMwVB4uB7AfLT6WT81VnFGoQcscYgIAAKcdojdrSVJRS0/SQnou+wsAAAAAdCA3MZU59zrfNf4udjAzOKc8PDpaOBw2Qi+fPO5QvFiNVVFHYjNaLk409TZkMuMjqxq6Kkc0PTTeKRELAAAAAEcb9izbPMdEVkH6LZcLAAAAAP4RASxQOqBB5kCzOsoz5i8PKgYMAAAAAB0UyjUhRYNLNkpzQLkosQjwFWAqETVzN7IycSlCDQAAAAARHL0mJCobNK9F40u0TetMB0i3QI8y4A8AAAAA1RSYK9g2OjfVLC0OAACVIGw2cjuXS2lf0WqxbTBp/lx6SnE5pxMAAAAAVRUXKQY9HUYuRQc5zRkBJrcybjTzOLpEWVCaUrZILSwSCQAAAACKIZgweUAdT2pYxlsKWWlPTD2RJcAIAAAAAOgcIyX6NCRBkUY5RRVBvDgKMZk7FEjUTQ1Mwz8xLW8MAAAAAPAO/yvpOuw9aDanJVQKAAAAAF0s4jv2Q7FQRVWYVD9WN1yaYu9kKGKRWgFTSVCjSkw6iRUAAAAAJhuKMr491kGAQ2FAMjV2JMwJAAAAACkjeEG/VhRhXmG/V6ZDQSi8CXskAzAKM58xKi2iI18oiC0KOxpKZlpGZFdmiWGTVzRS1FWcWddWLUvZN0Y2uDReMUUskTWkN8guFx0UBgAAAAA1I7xDxFXnW1VXKEdQKOAHAAAAAKsVqiibMZM12EMXTQ1QqklzNskQAAAAADEcnTmKToRbEWJ4Y2VglFl6U/NSelNLUc1LzkOQOtY6BEeqUb1URk+fQgw58T2bQmg+UTDRFFMCAAAAAIgq+UeWVZJXhU42NwcRAAAAAIQkFkBJUKJUY0xbMtsMAAAAAD4sCEVVT/5N4z/jGAYBAAB/I3As2i9xLQ0mEQpQIdM0xUpnVtRXM1AAQX032jNlNzg/608QXfxipmFqWx5RAkd6PIE2CDXkNRY50To9Pm0+DkZvS41Uu1glWQhUDUl6OpYvXiWfCQAAAAC1IcA670uiU0JTz0r1O48p3yWOLAhJZVsMYtdeKFH5MjIMAAAAAA4aZ0qPYLFoXGddXllQTkcyQV83RS2qDAAAlBL7JntBhkyGTB1FXTg7FAAAAA/tNndHlUusRUIzVRAAAAAA0Cl4QC5ILknaQ8U7Xjf6KvALAACeFbs4hUzZVW9Vm0g0LDAKAAAAAMEy/kpeVo9YAFOoRuo0wRzABQAAAAB0Gq8qVTT2N7Iy8kCAW79rlXH0bM9ejUc5MEQNWS8iQSRKVk73TfZYD2MRZ8pjyViiR4Q21ib1CQAAAADWI6FDBVSkWZpWe0qNPABBt0wHUbpMkUdPRFw/aDCMIF8JAAAAAHcdcS2iOOBA/0FfO1wykx9dBgAAAADQHpAzEDsjNXYchAQAAGYXBS1RNno0qiWzCgAAUxz6KRwviS5AJogKAADRL01H9E9aVU9W/1ayVoVVYk2ZOOEWLAIAAAAAyxVnNoVHLUzqRYwzUQ4AAAAAASduLiA3yjyOPc5ABURoRJ9A1zU1Mhk6skV9SiRQqFLwTMo5KxIAAAAAQyeZP+NT/lsSWKtHpSObBAAAAABTK7ZCUE1qTtZFnzEBDgAAAACjHuRFk1rDYTtdyEq0IiYDAAAAAEYnNDa6PDM8GTfgLgkOAAAAALgjqjXcO5w1gBYdDdEnQTjcPZw45iZECgAAAACHG/c7YUqVTYFMHUr9S1RLFEIHNmsprgvTGM05FlSOYTFn4mV9XQdQmT2yJO0uVEuqXN5hr1v3R6Ql/gUAAAAAyCfxOZM9HDOqD90nY0i/VsJYQFJCS9VIhUHDOSgo4yb4LlE0cTQPK6EMAAAAAKgxuEx1W8Vhf2BkWIxPekwCUbxU0lWUUEhEMSnXHVw1X04OWnhZm0wIL3UKAAAAAPIcDT8wT3ZW5FPBSvpJJVPHXjlhbVicRs0qeAkAAAAA2wkNMaBG7k70UHxL6ERVP9cnWQkAAAAAECXvUAppfHSDdmtvhF5/RdQj5AUAAAAA8RD9NV1HxU4GTFxCsTjKI+QHAAAAACEjQUTFT+1Sb1fYYKZlSGGGUTs3Qx/IBwAAAAC9Kd9Bm0s8TCpINT+VN0koWQsAAAAA6CEsMIE4PTo9QDVIK0lVRj5HKkdFPE8pmAoAAAAADxA/NFFG5k6QTj9GAjsnNQUzeDyfSqpVolznX/RfOV3cV19PxkLSNbc04kFNTzNgGmscbMRkHFX9SmFFQz5LLUgMAABEIck5EEPyQNgzARc2AgAAAAC/HDQ8ZUxoUBxQI1p7ZuFqp2TUUmI1ZkKmU3xbUVn3S5I4YjLaLfIvtSwyKC4NAADcJDcs2DPnOZ49qUMKTAdUFl0LZI5kFF+mVANFtTauMYs8cV6ibl5yN2wdWn85AR1yBQAAAAARQXBdzGrGbDNj6UbiFgAAAAAGJgAsHzDDObRGM1DQVARW/1UnVtdkx3hMgtCAUXRyWbVCuztHNVwzry+2JHQJAAAAAGA3bFmUabdt4md/V39AxhcAAAAASjIOXJBviHQvbY5dK0uEOLMgIAYmE74zWUM2Ro89vieLCAAAAADPFRxGbF9QcZN11G5zXAlOi0plQVg0IyrbKH47yUe7SUU/wx6YBjMqJ0M3T3RQe0apLMUJAACpBtMuF0gIUxNTDUltM10QAAAAAHEjsznwTKJXplpCWGdSvFDiV+hf0mG0XR9SBkhsQdw5Ki+kJKsJAAAAAHQbpTjiQ89CgDZ0Hf0EAAClDbQnkjj3QWpFIEOjO6Ay3zX7PtFG9Ea4Pyc3zUqFY4ltuGuTXUI9VREAAAAARyoNPI49bzG2EeUAAAAAAIIdzy7VM8Iudx4EBgAAAADxFLQwvj6RRbxM11JhVDpOUj38ExAdWyzRLxk1gDwyPvM8bDNjGZQDAAAAAEMpbjYmPR47kjF+LOYujTPhPdhH1lGAVCtSdk1xR6s8mSqpCgAAAADjBuszqUUqTYlO+EyCTOlJ3kKANFIZhQMAAAAAzRFIM/1A2ED5MUgQ4BlLMYdBpEw9UiRRuEg1RU1AfkRLSy5Ps1KfUHVHfDvKJ6MJAABVHzUySj7gQNo2hRp2A68dTikOLZQr3iZWDAAAAAAHI+sx2Dh1Nwg3JkPCTwNSSUlrNPIOAAAAAP8m6j4ZSflJ8kJFOGBL9FkWXdxSqjjgDwAAAAD2DEwqsDW6NYUphQoAAAAA4Sc2TuVjXWv8ZxFbP0ZSNjsk3QgAAAAA2iZVLQo1+kLNTYZRYE5pQeYs4zQfOFczkTQ5Lnw7QU6/WPJW0Ur5KIghBzjJQIBCYT0KLsMMAAAhEd4uLTvzOjsuXw0AAAAAmBQ0PS5Y0GMDZRZdGlAdRApBzTyXMwQo6wwAAAAAFxhRLkU/Lk85Vr1UqEvuP0Y1nTWeNLgsdQ0AAAAAyBMmKxM25zOpH/cFAAAAAF0jPjdxRZtSllquXMtXZUqUJrsEAAAAAAAa2TAvOzI83kNHSRtLMkTbMdsgLAgAAAAAdxprMM45xjlzM6IrcgwAAAAAfhTgMNU/YUWOQ386Xy4iOB1FFkeoPJwdGgMAAPwmMzXjQeZIwkr8SiJF9DeJIDslWDy4S/1SpFMkTu1HEkMfPS83izdCNMU1QTI8OCk/gUfWRSlCvUdzUoNYx1aETRdB1zJnIUkH9Ri7MCA5uzR2Jq4KAAAhEJs2BkjnSlZBeit3CwAAAACeMixOKVjUVV1ITjT3NGw3MTBgHOEFJRjBLyk3tzF5KCA3MUH5Pn8tkgsAAAAAwBQsNllNTlicV8xJkyNpAwAAAABxDHkprju1RI9FAD7gOIEw7iHTB6Yqm0gfWd9gXmH1V85F0i19CwAAAADQEBIqCTs9QAc6PSiXCaYqpURjTnBMl0tTSwJQolReVapTwk68RCc3ySgGCgAAAADNJJs0KznUMgMbKwQAAAAA7CQxOE5JHE65RrAx9QwAAAAAmRvvPa1MCk9xRrcxBA0sHOgvtjvzQD4/HTlkNTY1mDUnNF4t+zlESgVRXEyIOlUSAAAAAOwmi0ByRyFF70UNS6tNTEXrN6o2CjjJML8igSR/M0k5KjYcKnQYEylDRCJWQV48Xr5WVlFBU2FXz1zoXxheM1axSeEyXxRLAv0jUCwzLq0s6TZcMoo4Uj9wQndEHkdtSWZK6klyR8FFY0idTBhPyU19TQVLXEynUUhYR1raVRZOQUOLM/w13TNjNUU3YzyJQJ1AuTu/Mc4rGAwAAAAA2RRsNtpKRVM8UGJBYS1DLIw39D+fQGhEAlM7Ya1lsV8cT/8xWg3/KAI3ezi7LxgvDTAVMUkqnh7IBwAAAABRGUMo8jEONl09D0B/QFs8nD/pSFJQ3lMYWUNa/128Za9pImjKYkdZZEvANXYn6RyeMC05Vj+8SvBTqFdsVRxQuU2GTMlH+jqiJ1sl+jAeNbovlCIrCAAAAACNKIpGEVULWJxPCz21HrYEAAAAAL4Ovi/ZPKw8lDLVITAHAAAAAEEVricHMp00+C8wJOcKAAAAAKgfvTBwNoczhyk+DAAAAAD6Ibk7lEbURXI5OBpoAgAAAAByG8QyYTlFMqUZzQMAAAAAhxqcN7VBaUZrRuNA3TvBNN0rVAzjCdoo0jm/PBk0PjBgMwsvux26BQAAAABOCkctmT5jQs45PSKYBgAAAACBJfg5NUGFOmMc0SR0ONc+RD9URVpF+ESNPA8vih0LBpkXay5dOh070i6mDgAAAADiGPIzYj/VTqVaemWDbTZvCWmzWvpBqRUAAAAAcBzGLvQyei5AHncGAADcLptRgWH0ZHBfZlPPSI9EwELKQWFBLz4YLsgLAABmJPMyyTxvQA87UCuSCwAAAADWJoU+6UzYUl1OkT5xLq8xNjMQMEUrIw0AAAAAzSbiNiRAyUY0ShtJaES0PxI9Zzg7MIUrrjBtLAEwVDfsQItIJkOZNTs01jvOTadaOWAEXHdOtDuIMI8y9DNbNtU2FjJnLQ0uqS85Om9Mm1IETUs7jhrpAgAAAADwGi40kztnN08pGgpeMwZJa0/USgU9tydyCQAAAAB4HQdA4FJdWU1Uj0DTGFEBAAAAABMQUyu6O8hDR0ZpQz857yRxCAAAAhh6K7oxbDdCPFk4STkwVSxqUnGDbWdeT0NLFgAAAADtF4MrijaPNlQ3LDt0PWYywSu4OqBAEDteKlkqAk5EY4Buf2+gZcdOMiEmHMkvsDSfMN8mMAqyK85DHU8iUX5KUjq2H88FAAAAAOcgRTagP0ZDdEm4YJp1Fn/EfVJxilL9Jc0EAAAAAJ4szUzYYq9tUm0eYuZOnz9MPTQ5lTmOO/8+HEDfPBpGWVGUWtlf8V5HVy9I/TxjPIc14DBTIyIJXzwBUeZYNVkDU/NKrkFNN6sm6gkAAAAAgSgMTrpcBV8oVpM+DhYgAQAAAAAOJJ42cT7gP1o6JS0tHSYsw0UpWOJhFmTJYCZb81VbUjBNAj8SKmgcM0drXftkSGH6UE0v6QgAAAAAxSUaPU9Kj1C9UBtIVDbcKvAsQT5+THBUt1ZYVNlNa0LwMrspsg7nI60ueC36LHQwqjjAOFMuRBYnAwAAAACFKzJGcE+LTfA/TCbvBwAAAABvFFUslz9ATMlPXUjvNY8vhjTCMVMkIwgAAAAAUii5PWVN2VMNUrpNOU1vV/RdVl8SWXtJ7CcyEistaD7eQ4FE8UbcSz9P4EuvQs09dUIuRfJF2D//M7AjRQgAAAAAZCz3TJFh3GgpZfRW9UbgPAM5gTZtNfgx0zgmT75dumLVX2daTFfiVoxSE0W3KtgJAAAAAFYUvS8rRyFTwlQLUdBMYU6FUIVRkFVTWUBaxVbuTQM/xxgAAAAArSOkPHxHkEo6SOZFGz9qKtQKAAB2E8cvJzzTPgE/HEnQTlFKG0MSR7xOHVD8R9g0qw4AAAAAIBhaSKFfoGobbOVj3E+1Opg51jpyMv4eGwfQDswpkD5zRFA9yCe2CQAAAACAIBIrDDD4MCA84UJQQg83MireLW00oDUPNEJB9UbMTQVSAFMGUldH7i/wDAAAnQ9ZOxJZW2ffaV5hlkwXI1QDAAAAAMoh2TjMRTZI6kEcKjAliS3+Nyc+UzqGNb42WTuOORwsWw0AAJsiEi55NFI/0kVRQbI7ujWxLmkr1CriN8RHwFagYcZjJmErX7VckVZzR6w7lCYqCXQurEMvUTJZyV3fYTRkbl5YUDg3sBhEAwAAAAD1JD8/n056UxtOBj3LGtskhjK2OJo2FC/ONDRGM0xXS4pDaD3hOLkynydNCgAAAABUHJUpADI+OJs+iElJT0VQjkhrRLlKhlUXVqxQrkFaOqBOIlekWYda51stZPFtSXJLbu9ivk7UO0Q3VTqgOA40Syh6C6gfKjA7N5w24SnYCgAALCJHP1pMsE+bTI1FCztbLJ0LAAAAAN4KdCUVN7hFHVBcU3ZPC0RKQUlPCFzZYOZao0wZPgcxljRUOQ00ADSoMScpNQsAAAAAdhtWNcU83TRUFt0BAAAAAKEa6SrgM9I6YEJISlRRa1R+VaJSSVF8VANVDU4SRZI68DDBOEI40zu9N2ApNQsAAAAAlAhtKbVAg0nJTM9It0O0QP89PDcaOFs1/jnOQA9HtEuDSAZFZT3kMeojyggAAAAARSmRPo1HK0iBP6on9AiXHu01e1PoZa9snGoXXlpJdzvtNAQ52D7qPHAwDR7eBQAAAAAHIPInqyrgKOs9yUHgROJDET6gODUyryf+CQAAAADHHqIqtjFxOLxGR1B8UNBKozpYOD1MAVhoWmdU1EXJJ6EHAAAAAD0ZBjp5VF1htWJ+WxNK2j6uP4o3OSXeHKYyHE0fWkdcVVSCQNMnkwgAAAAAqh1bMrVDS0eFP/0waxV2AgAA1yRkOVZCx0R8RJQ/bTh4Jc8IAAAAACUgMjSxPOM8VjbTKbgKYwZvMPlJ0FVjVn1MMj51RipUFlc8T4M9TCItBgAAAADsItE6wkQMQ901YBlJAwAAAAC0IjlItlekWmpTsEJEK1YcEiw8ONA6jTQfJ3EeJTqZUE1bsls6Tps74T48SEZIKzwCIb4FAAAAAO0GxzlhS8BSXlB5RwM9eDzrOYssRBLNAQAAAAD8IY47KEp2Tr1HrTLrEwUCAAAAAIYo3j4ORgtCSzltN0Y1KTUTMJIvASorHN0GAAAAANUtXElEVWNWKU2zNVUOAABKGQgoKjbZPZA/4juHMpkkwwkAAAAALBvMNnhDUkUiPqgq3AkAAAAAMyIxRUJY+V9/XiZVoEV+O+I1EyvpCncbiTeAQ+FBUDD0DAAAAADHID0xDTvXRZtPPFQ7VSRO5EJ3OY04KTe3M1Au9SQpD9Awuj+UQY5B5ztxNlYx5SnkImwpizDYMIskTSbtNQg88DcjKWULAAAAAHwpwTlOPAEyChZyAgAAciB3M+g6MjgJLHcqbjnRPOAzSyB3Bj82JUxiUzJRlEegN70j7iU0N1A/Yj19L9kPrgAAAAAADS4JPk8+LDVCLYAvCDKdL5MtiDiFPw5BZzw9PlJIwky6THpNOVB5TYhDcjJKFT4CAAD6J745jT8lPXUx+RPYAQAAozUISK5PaVPNVJpQX0euNu4hjAgAAAAAFCC6LvozQDPZPotQhlm+WTVWn05SQp0vKhqeBAAAAAAaJNw/H1X7YEBkHGBeVjNKjzxMI7cGAAAAAOEgHitKNCw5sjqHN1MwJyZsCQAAAADlJlIznz+QRW5JqExBUG9dSmkSb0tujWUJWAJQpElTP2MquRh/PYtZY2UXZtVbjUEbFAAAAABAGKAr9DIwL6EgAwcAAAAAwR6/PzNWlWCsYNRX2kqOPHQ06yd5CQAAAADwI1Y62Eg9UQhUmlGCS1lD0jkBMIQlHQoAAGohQjNgQHRIj0uvTVdN1FSRWYFWqUgrLDcivkASTyJV4FUOTkhI70jwRyBJQUa9Pb45xjNZMdYogAwAAAAA6isiUb5hSmWUXaZLfUH3PqQ5WDeKNH0qFwsAAAAAJBYYR7RcVWdwaBZjAlrPU+NIvTHNDIArLUqzZ251K3dzcZ5qIWfxZi9he17YYLtiJ2EDWfpHnRt4PHBPrVSjUCRC1jWwP89HQ0OVL78LAAAAALAsgUY9VUdYDlCFN8EkcDkXR+1L4EdGP9k0qyrvCgAAAAAbIZRGH1ecWuNR1Tz4FIcAAAAAAIgbuCjmQBdV9V3hXT5VykAlK08KAAAAAKoPv0A9VvRfWGA3XAtc9WHOY8tcnkvYK14IAAAAALkvhVhsafNtKmgHWp9K310HcOt2PXPMZNVN+FGmcfOE4Iv2h/p2bVdRMzwMAAAAAOAedEAPVdhd7Fv9TXws3QfyIvszbzzEPn482jabMYkt2Sb2CgAAAADiGmEyWkCtRJhAOjj9NEJUYoFvndCpYKpCnxWGvVh4GcMjuS8NRG5SOFgrV4NPtEFKLyofKgdrI0NBbFW5XGRZyE6lRXVDCUBNNz4nOB9TMrA7XjcGJJAHAAAAALE7C3p7mRSo9qrNoh+NLmSJJQAAAABZBFI5c1IBX3xk1mZfaIpp/2bUZPdgfV2tVlNFNySpBQAAAADeIk41fkL+SttOLk7kSExe6YJWlmadHZlTiCdp7kYDIlkFAAAAAFYbdTqXUzlcclu7Uj5AdiIUHnkq3TYmO0I9hkPvQk1EZUGRO+gxYjwURW1NJF0wdEiFIYzFiDJ6u2jmW2lUVUjcMpAOAAAAAMYhWjIFPaw+wD1VOsk7b0GeRthHSEUGQJ847i5NIxwIAAAAAHIfgT7tTUxVdVPfR0E5XT4EUhlgZmfcZ8FhgFM3P1gc8AIAAAAA3RMHKno82EIkP4gykx1dBQAAVjJ9UA1elWDdWI5EAxuUAQAAAAB1JJFG6l2GaKdpNWKaVBhCZzAmJsYKAAAAAHwn/TzcQ8I+UyteCwAAlyBQMOBAXE58WGRfiGLUYgxjsWAhW3ZU003tR+9C3j0XP9ZITlD1UG1J/0LvSHRLwT9jFgAAAACqF3c43kSIRgk+eynmCAAAAADNBXAowTY9Ou42ljB7OGs1cja0N1lHVlaSX4diMl5dV7haNmGpZuhq6mw3bG1oDmE+VaFIkUNvSipO3U2wSiBFikQ5Qo08vjQoLTknEQoAADgvaj45RtFAIjepNQ097EXnSIRCzzetP2hOXVN9TQY84h4LBQAAAABZJKstsjSLNiE1hS+RLqEyQzQ6Oj84mCmjCwAAAAAgKldGGVElUcxHzzNfDgAAAABFEw1GxloRYjheJFHFQ3tEVUgcSvZJBk+LVh9WSEvBL6wKAADrHEsuKDR3MWQokwoAAN4Jgy8gT9hfbmTkXulQ8z4cP+5HQUbxQCs8ljujQWdPXVr2X9lfJVcpQ2wfrgMAAAAA3w3FL3ZCR0yTTBZQ2lxhaOhuD28kaStbUkk/NFYQAABuJC8zKTr0QBRGYkaOQrU52iqoCgAAbiFjO0ZCizoIMh80Gz+PRx5MpFGDV3RfH2lhbg5tUGZrXblSPUElNLlB7VnQaKpt22jZV/M1zwsAAAAAGyVeSQpagl5iWihOBUiZUFpa2F6oW+RPSTooJlEIFA+qMk5HMFFAVfRSyEx5R19CYzZRNXI5HzGFK14y+kSsUOpRgkhcL7kKAAAAAAAiFjiyQFtCrD02LXIKAAAAAJwo+EVjURlUFlBNSuFJS0/NUMZQnUuPRglG7UXfQnlBkztHLwgimwcAAAAAIg1SKfo4bD1AN/8cVwSoJrk+LElxSFg9Ki9zOVhKRVC1Sn04bRIhAAAAAACrI3QxwzipPVxIjVCWU2RNAUOqP89DCEXYPE4pQh+2L1tFS1h1YmBjNV3TTr9MjlIPU0tNFj8wFwAAAADCJ9A1QkVDTlBQWEnGPYUz5Dz7SD9QcFHcS4RD0UANRiBL/Ub+NxkdAQUAAAAA5BnSRtJbBGUfZEdYgD6zIREzVkXDUBhT/FJCU41UOlSGVUBVN1JQTzBIAkO2NeYgPQYAAAAAgRILMGxA+0WQQn834yd/CQAAAAB0FfAoGTH5LNEX0QMAAAAA0BAwKzU3ujzuPKs2SjN1KsMLAAAAANMSTS6oPpNEVECyNEg8qUoQUVVOokA1JZoGAAAAAAwWbScXMaU09TE1KI4LPCFZQtdRXVc6VLtG4CvsKnk6PkTsRoZHPE+rVgBWiE3dQsFHWk8vTmFBSC2MMH85ykGlPpZBHEi4RkMzaRV6AgAAnCQSMQ00xy6LG/QEAADnHdIxhTrXOAotMxh2BOcfgi+bQMRHsEydT3tRUFKRUiVWH1hKWIxULU1ETB5QPVMWVFdYElroW1JYbE2rPxBKu1YlXfBZsU0VOlY1jUPvT3RTh1HBR1gzNRcDA0UsekM9TRRPuksJRphEx0HROdovlSr0DAAAAAAkIh8xtEK4TzZTEUwRN1wnnT68UQRZSFU1QhAgSQQAAAAAOyaEN0ZDaUZCQ7Q86SOiBwAAAABJJjMuOj83T6VX4FyqXI1YH1G3RBY2pzBJM7U3XEGBSJFM7k9dUIdKbD0pI6Ea+jjBTtJSe08/U1ZeQmZBaJFjWFp2U+9OPUupQ3M8k0EOSshTv1tYX8BepViQTAc4aiASKc44vEUmT6VRl08rRr1AvT+/OtMuqAwAAAAAMR/8Oi5FZUSbOCJFj1q2YiZg1VJwNiwNAAAAAO4uhEh0V/pbCV+BY1RoX2jkZT5jBV7SXPxdvF+eXaVYUVLcTuVKpERVPeU1fz4gUI5jFm4tcExqBlwKSRs89C2UN+hCAktIXPRlbmTXWK1FWSs/CQAAAADOFMYoYjToPnxFl0PBO9I0szyOR1xKdUQdPGw7tkCQTJZSFVe7WUtaB1kuVMxToVSNWYZaVFYtUqtMl0A/MpQhVwcAAAAAhAljJf06w0VCSCZEn0JNPqA4PzEHJzcKjQ6jSMtc2GdEaANiiVjwUP5FNECBPz5KOlNeVW1QzUU9L58LAADtFbEpH0HYTplSA1FTVu5f4WM8X0hR/Dh7JLYHAAAAAP0bLC53NtU2oC5cGjoEAAAAAEofgi/kNac/21QCZ3VwaXIYaxJZnDkAL0M7sT7FOYc/U0p+UnBT+ktKPkI0VCmnCwAAAABRDOE3+0fFSZM+vx2BAwAAAAAvFTomXC7bLcAkRAsAAIYnaz0wSwRTrlTyTks6kBEZAAAAAABDG3IrRz3nR5lIvUERNRkkDh/eLRg12TlPOn81sTHVJ4cJAAAAAA8ZFC23MwMw7yLICQAAAADEGAMvCzWtL5UgOgjOISIrQC1YLAQzyjiwN98tsRVRF5UyfEi6UT9QP0VmMMkMIBueLDc1KTYrMOkj+ijQMdg6pEdaUvxZk16OYQFjbmEKXqpVFEznSihAhUepVDZcyVuqVmpJbTCKCwAAAADFIcs4xEI+Qz1E9EgKS2tIPztHI0QHAAAAAOMt90lKV75Yh01wLLwHAAAAAEYia0B7VKhcKlv1TboyviYlN7ZBSkq7TORKSEmtSFVIJkmZSl9H8TSGKgU7oEotUWpOF0EzJ4IIAAAAACMYnS3yNlsyXBq6AwAAAAA0I1szKj1aRvtIfUUrNHQhyQcAAAAAsyjxQUFO01PzVV1UxU6OQ0873jsyPBBBY0UtTd9fm2vKbABoaGD6U2lFzSufCQAAAACbI54w9z16Q8hAhj9uPmI+UzulJ8IJ2B4NMt5BG01UWAllQWpbZvhWZkAXMpkkhwgAAAAAuCIKNIs4XzIeHykGAAAAAJQRcSgJPK5GB1oua+l3s3xad11lTUTJJyQ0E0SQSlxJM0CjNiI5M0d/US1QpELfPPpIR05lSNM16xv/LjpDUVxZaURwmG53Y+lQNkJbQhZHckIHMWUPAAAAAKQPl03pZExw3HIBdXR5u30SfLpzqmTtVMlG7jTXDgAAAABzIYws0TIINZxD1VhkZOtluV/KViBaGGhBbw9wyGczXHdTzE6ZSg87Pza9Opcx6zWgQyxJX0xRTntVkmDWZoRm/GFuXO5VTE+6RCouGQ0AAAAAMxYBQcJWomMQZq1bxD77EQAAAAA6FVcvYUVRVaNbBlmYTWtC9ENZTU9T/lOQTQVCATcZEQAA/Se2N8E5GDahM/E9Oj8zNWEg3AYAAD4MoDHGPqY88StTCgAAAABqGd4rzTKyMowvHiXHCAAAAAADGMEt0jmNS2xUqVdCWuxboFuJU9Q97xtfA+Ai0ilMKvsqSitlKnkpog4pPBFUJl4ZYsBiu2QWZsZjil1FUp5CEDG0L80tFSRAHBAt6Tm+PUg4mSuOKEwumDBzMMYyBTcDOeA3ATWFMp88pUrnU8FYrFj8VE9PtkZPQEtCLUJUQ+A9Ii0rDAAAAAAkF/UtwzamMUAZqQMAAAAAyChnOkpFxkucT1dRMlBzS7VD5jo7MToiBAcAADMRfybgMUg0Uzl8Sd5QjFhfXzljHGHTVQVDpxrQAAAAAAAEIjox+z9iRkNGEEH9NbAqSyscNKM5lzxpPQs8qD9aQMk+iTytRrtP1VPbU7RQP0rRPw46H03WXq5onGgTX51QVUf5RK888x/BBAAAAACVJHQzrTdjNfcvAD5oTz1YS1pLVp5MJEOQPydDQU8aXZVk/mNeWptIUzj5MShN/lj0XRBfl16oXRtbKFhTVXlQuklNRIwvcA0AAF8NWziyUSVapld9T/tPZ1OTUWVKg0WnTa9XU1fDTE45BTexRKhk/HZtfY96hG+cYP1fY2RqY6VcxVhsWRFZXlMXRbw56jggQG5DqUafVBJgKmP3W3FHKS/3CgAApCbGNDk4bjcDPUU9lD56P60+QUJaSSNEUDiNHUQ3zUteVN1RdUTYMDIm+wgAAAAAAxmmMDY6QTiULOUMAAAAANIYWzKETI9UfVVAUf5KyEMWOxw3wTXwNnY5djujQzRHsUauQpQ6XzNaMagurSkCJU0v5zOcNpA5QDxROd8vjB6gBQAAAACiH4MsCDbnOzQ/KULVQxZBPERWUgRfD2GIWgtNKEIwOrs1Mi0eL5EvYUekXBxn8Gj3ZrRjf1xGU95EPzw0Tdpe6mUFZFhZLElhOqEgxyOWLtsxNC4GJc8JQic5QGZVcWAIY4lcqFALR4w3IyPdBgAAAAA5KOg11ENrS4FNokvJSw1OUU2DRmozSykALx87DEU/RnFOlVeUXmpkTGlOamFmI1pvRbwuxQwAAAAAdBSfLxNHulNdVhlP8DuTEQAAAACLLwtF7FM6V6pUpFFkSlw+KzYzPLFHl047VENa0V/aYp9kTWhTapVrP2xWbaNr1GJBVHRFLEPIPbQvPRQyAnsgoy68OgxBFz2VK7oMAAAAAMQLfzqGTX5Tbk6SQFVFsknIRHU4QSDFBQAAuRPbQ/VcOWr3bvBp5VrXQdQpngsAAAAANTMbShJVw1buUrZIFz/xM9wwvCtOC70fhS8lNl03iTwyTOxVt1YFUINGeDn3Q/BGB0sGUYdSuVSGWN5YyFSDTx1PNVMAVP5OKj9+OWVFU0n0RBw5XSImE74wI0SGSUlEeDX7HTIFAAAAACsfxykhLmws3CO0HKEsETllPt08nznSQGhIsUqbRx9LH1HRTs1AtCmNCI80DEURSnZIDUimV5NqoHNGc0Rq8leBODMoVSddGgYGAAA7F8knYC2lOelHsFGPWbxglWWeaIZmVmCSVnlNQkysVNFZrWHrZTVjoFpoSvQ6MkAqT1ZaVVyKVAtFXjh9JeAfFzyTTlRVFlHjQJEgNR76MKA59kO0RgFCfzjyIxAH+xUJMhM/kkHkOmwpmid+NNI6d0AaRKU8CTlkPoRKEFQ8VJlOukjwTPFLQkVTRwhGI0bTR8dU/F4bYnZe71TARn5ATT5BQ2lF7krtUglVxVZkVGBLYj3/LxgWSR+BNXs8mjcfMLst6EafWXFjGGWzYW9ZEVQZWCteYF6gWChMIj1cNTJHbVBDV2BazVe/TVk9ISxfH0YIAAAAAAYbfCyTRLJNFVEwTztNmk/8VTdbylvWVx1PKkC9LiYgZQgAAAAAtjIxS/FYo1ozT2gy/QoAAAAA1yQcLGIuYitbNuc/MEdDR21AuDSbKZcdqQ96JcU7LlB5WHRWoEylPGwmoQcAAAAAvhJaMPI+Q0D0NmIwhS53M282uDicMsMyVjeBN3c7eToEMoMt5CZKDAAAAABKJBU1RjnTM8kuOS+/MKErKgvzIxgxAjbaMg0kqgdKJ49Bo0uoTKVIMEEPRGNLSFKFWEJgFWe+ZaVZVj4oH10irDLCOH45LzknOzk/yD7FSARVCFvJWURPZkcRR+NIxEb4QK40jR99BfAVwi0AOMg2nyfWCAAAAAAiOXRTSF6JX3xWY0D9NARD/1aEYk5nrmXkXedK1zRoQFVKNk22R6E3kRF/GwEw0j1+RPNFH0O/PChCSlBUVylXvU0ESLVSwlvpWqlczGaGcOJ16nWfcGRmoFxdUDQ9az0mSDNLdkeKPbcxaTK+O1JDzkFcNIorqzJ+PHNAE0HmR65R41cOWEFR3UeZRPhBGEPJRKlTRll9XKRWu0tURqBKm046UJBMsUE8L38cdi+WRhVT+1hfWkRZ8V5HZaRoxWXOXphbNGVacf12s3P2ZnhSFEg6UtNZuFy8WYJQPkDDK/0JAAAAAG0W5zHqSXpcRWjma/VpK2eIay96aorylSSXYI37de5TqzPJOJE8+jTcJNoIAAAAAAwYizAoQTtJtkgnP58rDArYIp04iEZoTc1LcUW8VLN+spWxntObgowMcJtO8ixYCAAAAACLJX1IVVmZXipa3EqqKRgUPkhBdheMr5V3lbGK6HB2Rt8uqzTTOgg2gR+sFPwoejTJNbQtATAyRz9eRWpdbXRoalz6S15ALzP6MEA7wGFFgXGPb5J4jOp60VyCP3U4H0wbXXNkEGURYBJW7UKwHmADAAANFQQ8LlMBXpZedlTvOc8OAAAkLFJVnHZOiIKOsYpfe9pXVjTeRpRSSFpgXQBhJWb+Z4Nle128TdcyewtGNqlTyWHPZ2hr3Gz4azlojV7VU1tRHGU4clp1u22dXNtNQEuaTi1QQVPWUUZWJVaVTl0/eCUCB3kotkSYU89W4E7yOesTQS+nSMJUclZMW5Jmz3CQdJtvw2E0TDA5pTdIQSdFcj6QK9UKAABTCtAwiEQQTMpJYUt+R1VKDUqrRjE8sjbhMZUuKzJ+PdRRIFlnUyI/JRWUE3czEUCKP/Uz9hoABAAAOhpIM3dDTlGRWJVYAVDwPTMqUioJLHgrtS0XOvhUCGu1dax3FXImZudULTeWDAAA5CN1PQxJsUi2PL8kkiM6LOw3VETTVGxjpGoyatlkB13GVPhL4T3FMh9BxlPtWrZYb00HNd4OAAAAAGMPpShaMrE2fTP3OtNEG0l1R5tATDkiTW1hP2r/aGNebUolO942mUSiUPFhIGuVasli/1KcP3M4sjWnPGtE8kpVTilP/VKhWg9f9l1fW1dU7VdgYK9mm2aXX2hT90FSLZMMUSYBTLBe1mOMXd1Kvii0MGZA30weW8Zkp2nOZyZdXkfDJfAGfSSJLsQyRjKnKKoKAACHHL4uPjhQNmEmQwgAAAAASyT3OzdCVD1tLwYZoAMAAAAAmxgZKtgyti9VLDs5yUMeQvo2giXTBzwmhDMvN2g37TbIMQc33DmVOmw9qD1wP7RHo06oT31KnT2HKMcJAAAAABEWHjDxPqRD4EroUItRqUnUN34QAAAAAOQnWjx4TNlXk1vBW/1XClBoRQA2nTBeNTxISlfPXxBf2mA5ZmRsv3GKcsZuumblWypVbU7LP94lEQcAAAAA0yRhLyU/1FEgaR14bH1PeU5q70tkGA8AMyY3NXdBDUXfQxtI11DLVt1b72KvZ1BoTWWnYHZZh1DvRZQ/lzsrM5g5pGLodsF+UHw2cWhbaFH7WnVgi15QVHtGlzlWNbg13zIvK18LTwXKOANJeUnUPD4jOQYAAAAAZRMJOSBOIlj9V/hMQzULGgwEAAAAAKsZuCn6MIFE6FlnaGxvuG71ZVZXdEcoPHgyeyPyBwAAAAAAJ9UwJTQMNBozszdcQoBJT1JmU0dMXUb/QgVAzjGoL+EtjyglCl00W1YjYQpgY1iWU3ZVPFweW0FPhjNuHPIhLzaDPag7vTW/Ncs1vzyOSAVO/EzrQAAiez7EZBt70YM5g9d6PmtXUIs8zS5PFyEDAAAAAOkicUHrU/1a01YER086pk+hZTx0U3hGccpY0DAACGIn30wyZP5tP2zOXvtAcBIAAAAAThTeKhI6u0nhU/FX2leWYphvFXakdA5qa1b5QeArCD5DT2NbymDYYctgiFsqWGRakGAtZWdjLV2yU/pGTDuFLdM57VuTbH1ylm9bZDJe0l3MWvNNrTGlCgAAAABTHCQwdD4yQZk8VCt/CVcnVEy1YXVr423baWteqk7+ONIPAABQG6wrFj3XSohSyFPdTsRNOE8mS4hDtTV2Il8HAAAAALkQHy01PexCLT+rRfVa8GvKcTZsaFvNRmlJcku1REw56TN2OEA0gybGCgAAAACfDl8sbUMxR8NAQDYQKvMmFSvZMX0zdy2gH+8631TYXblZc0deINMCAAAAAMsXKjE/Q9NMRFHkVe1gMmp1bnNtyGY3XkxXRlYoV9hX/lZxUL1B6ixwCgAAAACPFtYp7zvVR5hLJUYqM94WDybXM3M3HTGTHKEFAADyJTYsoEPhXPloIGrPYOhNW0keUIJU/lQuTe9CAUQcShRNtFK7VZ5T604zTSxMvktSSU9L0UyaVaNkWW51cKJqKlvYQrQgrwQAAAAA0RL4PYhQHFbIUShHokIgTvdYC2HEZNRgylJwP7lG7lC0USpHOj+QTVtYvlgHU9FJYUGINyAbcAPvGesx9jyDRCtLRU2LTnFQx1KRU0tQBEXFNEgdXQUAAAAArAmFPFNQB1xkY1Zlp2AhU/k8JyXFCAAAAABYNJ9Ml1beVTdLpzadG9wEAAAAAJIMPya1NSQ2JTYPMU06nT9bPohL51gCXlNatkzOPbEzIDl5P55D90CiNygpIAlGLg5FIlKIVtVSDEqzQwpF/Ud6TSxQAVE2SgA6YyOSBnIU8DT5SMBTW1MvTYpHF0u0TtlPkU4ZStdBRTYDKVUJmhq/N3pDiURYOgEgtwQAACQSdTwTUJBetWRwYphY8kMDFwAAEBs6MdQ8GjyVL3E9llWCZSRrd2ksY1Jez1rCVMBFeChgBwAAAACMHeAuTDzbRyJPq0yIO8MeCAUAAAAAaCrLQ8xQQVfnXVplsGcxY/pXekORJEwGAAAAAHwdOS2xNytDlVZ4Y7hm0WFbU+Ix2AkjB0s5AVUeYpBrpHFXdbR3N3fLc4htsGNdWtxDZRoQAQAAHSOqKwwv+i0WMUky3z52Q9k+kh8qBAAAAABTI/kwrDNROjNJh1NAWOFUBFgPYg1n72LmURkylAoAAAAAmDoDUqhab1gMTCE3UzRuSiFZbl1TWexNeD06KjMJAADJFPY2eEUxTKJTzltAXlNWVkyHT7JY8VfITKAv7wifMfZKJle2WqRYZFNJUxxX71edVWNRN1C2S4lBvDeVNnMu1g0DAAAAAABNEUAvkTzqOngoqAgAAAAAdBpTNI9BuUslTg9RQVtfY5lmHmPuWINF8TO/I2MngjiyPHcwmA0AANkhWTzuR65GRzldEgAAAADKAQ0qbEO0UN1Wn1WuSh8x1QoAAAAAyytxQ8tUdWHLaIVq4WerYA1UOEXQMoU6YEy3WvBdFlbbQMgZqAEAAAAAyx9HM8M4RDXvKfoJAAC4KNc8yUTyROs8+yfzBwAAAADALfo7+TlEKigKAAAAAK4L8StWO2hG6lJkWdVZ3VeLUUhLZUeGR0tQcV0YYlZhIl4fVn5UYV39YD5cDE1PMd4KAAAAAG4vck2HWvpdm1k8UStLtEUTPXY700fJU+pWJVEqRTJAU0bCSCNCxC79JIYrFDDWLkMkXggAAAAABxeYJ9k1FjvjO0BBWkVdQ/c3eRr2FVQ58Ex4WWZg22EkYn9lfGilaZ1jiFTCOBcbqgQAAP4Uai1mPo5Lh1X6XF1eNFtfUPE97TR6L74vdiw3KQoKAAAAACMhzDBMPn9MFFceXl5jxWX7ZJxexlLmRCs/8j53QKo/7jSkLng1nElRVC9YQVhcWdVckl0PWzNV8kz4REE3zx8dBgAAAAB7KLhFjFaeXOdX8kbtJkkGAAAAAHsgry7sOOg/aUX3QwBIKk++Vp1ZWFzXYAlk0WPSYP1VSEsyQB4/80GCMdsb8AQAANIc4Sk3NkQ/HjznM/c55D47PBQ3HjJaKxEk/wgAAAAAwxE9MkpKtVf0XVxZ10k8Mn4p3BwQLYRAWEvaT1ZN70AsJHkGAAChK3w/VUlrTwBO00fsOW434DOgMrQqTAsAAAAA3yPTOl5OtldfWfVSc0VQNvk5W0Q0St1NXk/3SR9AGz15NnwxmDGaNRMyTSSaBwAAiCMxL6czVjJfKw0xvC24Mxo4AzWSKZ4KAAAAAK8rhUYvUwxWhVHlR5Y7KirACQAAAACJFg8zSUeST6lOsUZ6QvtAAkmyU5dYHFacSvs19A9EAKIafUYgWjthZV7cUCA0aw0AAEMY8y3lP0JNwk+ZQxsqiyfILxssIBwQBgAAAADEPy1abWRPYw5XWz2fEAAAAABEF3NA5E+1Un5NIUFXQdlGZ0ivPPUkdAeBDMIoMzmoP3c96zKpIOkGAAAAACMiVTSuPrlLclXiVc9LlD1cNUY1VUtGYNBrqm4cZ89WKUVWQIs9ujRkIAEHAAAAAD0uRjppPZg6oDoOQApLelOVWAFdK2ArYeJe+VkSWFtb1F0TXlBfGWGYYUhfaVoiTyZAYx5wAwAAAAAYLmhT8WbWbu1t32gAZw5p3GaLX3lTLE++UUlVIldeVgRX1FgDXfNfEWBxXBxTnkfUOhY7t0cDTxNQD02oPucvdhjTAwAAAACfJ9w/+UtgTRpLyE6LWJtgmmU9aNhoQWb3XipQbC36BgAA1CtMRTZTOlhiVF5PI0h6SkBPqlCpT1JR1FLtT1NFGTN+DbQzGVL2ZT1uIGxIXqU4xAoAAAAAcRk7KkYyRTHsJV0JAABEKg5JhlfjWmBUMkQ9LbIJAAAAAG8UbjfrSEZSGlMMVD1ZDFuAVPRB1hYAAAAABSTQLmU0tzReMTsuJyimFLskQkvxWxhh4FwxTZIvDwoAAAAAFikqNe47Iz8pQUZMcFgzXF9aKFezXSloZW1ka8xkLFtdU+BTDlu6XZlYGU/fUSRapl0RV9tPilI4XXVjSGPGXM9QLEDHNTYtAiJ5HZY5J1UMYopkTl3TTBRFzVwrbE9wMGpnW7NLz0zmUYJMeDhiI8A5Skj6TfdIhEW/SDNJn0GgM2sdtDAaPXM9BTMxHakEAAAAAKEPDC+rRgtSLVMJSQgx2T/RS3RNukcaOu0ehwQAAAAAzQQvJjM6mUNMROw7/ykUCwAAdyFOPK9Pblg4Wb9XuFOaSMI98ioOCgAAsQ4SKqw7sUS/QxtDVk4kU0JULU0DN6cNvyufPE1GQk4UVrhZ/1YPUNhBiy/EDAAAAACnJiIvQDEuMdI6u0TaRzlGJDW7G0AEAAAAAIcjcjDlODI8fDvqP7tPN1ooXixbdlBuQks8/jhvPdFEQUvFUDdVX1cMWNJab1shXN5X9EpqLqYtakKXUVxZKVolVPpGuzFEFvkCAAAAALcvm1AbYr5rzW+db4Np+V1TTXw9STJQIConyTUiQOxLgVaCWABSiT/aIlIrY0qzWxBix16VUpBC7yiOB3MsrEZ8VFpXRFaTU5ZRVlDbTf1H5D6eNL0ovQplF+4u1FB8Zo5xsHNTbMJafTqyDwAAAABbG4gyukPOUUZeh2QZaHJmlV0RVF5Ktz12KecIaCMVL2w3sTycQew/dzrYNGA+AVEbXthg3lzEVJpSglYkWo1iCGwrcktyi2yLXyZRV0fsLhYKUSQMSR5drWNvX+xUWUjPSYhKLEeMTaxaOmMoYvZagk/tQKIlegYAAAAA3i2aPspAzzowP/FIklF2VtNVmEtxMSczVELOSYZHmDlSITAGAABwDuQp1zkvSo5VrVkEV/9VZVhaWxpX7EsMR71Tj1reWF1P8T5nLMkmyTjxQHM/+zPVFSUCGhb1KLA9hEn/SvhFa0FPRMRI0EW4Rdg/hzGSDgAAAAAyTQxnR3FYcN5kb1GmOkEtJis2J14L0hEdNgZKh1N4U6BIAC6MCQAAAABTI3srQT6ESe9MJUZ7MxwsnCx8MjczOikcCbUo/DWcPzhERUQrQblFKFGGV1dVU06xUBhhfGpBaplgRUppN4xFq1OrVg1TB1hfY8hqqWiRWzNB8xQAAAAACyFmNQU7ZDz7Qg1VlmBNZX9hJVTUOawcZAQAAAAAwByVKoIumSsQIfAGAAAAANMw0FF9ZGZtxm75azZmxVtDUEROAlARUgNU4VTpUmhPm0kfRQ5A7TojPsRAjz9WTIxbzGIjYrxZgUibOCs1azAeL+4svDPUMJAx5CzHLk03f0RLSRRHB0IURltJCkT4TyhZaV1DXcVYGlRUUCtOi0ovRNowKQxtFTQ4rUdISTJDpDz1QBNF70HSNHkjDhCoLME/V0YaQ8JCkU2nWXpcpFi+TxlJmkX/Qc063S49LeE+G0aGQgA2WivgCgAAIRwLLzw3FDaJKx4skjQ+MMYwBEEPU2RZyFZZSftAmVIIZOhrcWkuXJRF+DZUN94zgCWKBwAA9yB9QfZTuFkhWadVX05LShJNn1cmadmGtpscpN2hV5SMdVc6AAAAABMWMC6QOB07gz74QkhEI0ZbSV5JK0nfUU9Xj1VETf872BIAAMkrNkLmSgJKo0QQOiEyNiBgHx4yWTrDN5or4wsAAAAAuAx0LbM51zhaN2szjDq/PjQ8FjJKNNg4rEsuVfJWzlGxRUk11SeMCQAAAAC6GUIsrD4tTO9PJkpRQBg+Bkm6UhlXDlm2W/Jc41m3VT1V1ldqXPJcdleKUM1N30uNRjw+ZylQJIFAHFIaWpdZ909aOr8YqAKNJhI2Z0TxTJBPOEzZQx1AO0OGRSdC2TN3Ea0AAAAAAIMb+iyaONU8MjlcLSgLAAAAAB8XNzMNPQI5SzZCPzhGvkWwPrcuvwoAAJYuB0pQVVxVl0++S05Q71NNV8FU/0sURzZS8Vx+X1tZIUyDURBbQGA6WnxIkCz6K/dAFUg4SqBNn1LbVtlVB05CPeYkBwcAAAAAKhl2KO8xgDhkOmg1+SipDAAAAAAgIGVHV1yrY+NgoVXhRKY7pUIuSWZGdUanTgdY61nvUBE9ZjPZQ2Bc0mj5akpja0wBI0sDAAAAANErPj8PSPZGbjnBGdQCAAAAAL8mYzg4O7sy4TOMTHRcEmLIYOZcOlltUxVLeEI1OvgxECkeCQAAAACPOQ5Fa0tNTfhKYUDWN787azJWMm0vjSYJCgAAoTKkQKhJYlDnV3BY51arT6FFfTU/JWAIyhBmMjNJo1TDVUZP9UfRQ2M4OCOJIqU8DUbdQlZDU1XdYwtpKGeEXiNP0zaLHkcqdUhjXBFlLGR4Wfc/yxe5AQAAAAA3S+ZoFHcYe5J2hWs9YBdhW2JfYAJdl1pVXdNdzlaZTf5FPkJ/QwQ9eitsCQAAAAD8Dq46tk/sVgRSoj12EgAAGhZQLQ82CTkoQt5N9VRKV8pTyU7YUzhct14qWpxOGj2bEl8ZmC8jPVc/ITZbIBoGAAAAAM8QWS1dQBBKIE1NT4tPk0mQO90sOT/LUrJa61l8UqJL8VKgXFtfElqzUiFKPTudKWYKAAAAAOMqpkBxT9JcUWJaYZda+lfRXLJkyWTvWolFLkbDV3Rf11z+T/M1kAwAAAAAPQJtMXVRqFzyXI9T2z4zFAAAAACgM5tJR1hwYZlk01/XUjc5pz5GUndcW10QWHhOjUNVQNc6hjBQK204Xz04SJpQnFcMYL1qzHI0dJltV2DMU6RN3UeYPLkgLwUAAGstX0rnWERdhVd2SKM+UlIsXSFeT1eKSz8+IjFuOFFWumlcccRvG2jlY8VkUWVfYfFYFVFVU3BW+lYiV1JVFFAcSjtD6T3BNsct0irLLo4yVTz6TRhbYWpGbgxo4FeZQZ02BTpQP/5EjEilSexFaEB3PBRA2kWuROQ2+BeRAgAAsSp7Q6pSI1yBXPxUsUh4N69IelqcYvtimmFXYqxkMmN8XRRTK0hGL50efy/MOCU2sSQfEe4tE0dqVXhYXlHHQuYudAwAAAAAmiZ6QkNOSVH2SqxASDHdJxwLAACUJ2kwLT14RbdL5FO8Wo5ZCVCoPYEiqDc8RxNU7VpFXT5eal5wX2piSmeEa7JvLnIocKxpEl3oRE4knAxeOw5OhldfWqJV1E6xTzJY+2CRZzZnpl8PVAZMG0lNSC1B+jFSDLMn+UPtTsZOWUXgNTkjuwYAAAAANx0bMV03gjclNLcvqyumJLUKAAAAANMkizfyP0BGgEgzSO5IwEEKQsBKjksVS6NR81ssXzBYz0RpI24GAAAAAPRCoVpwa+J0wXU6bPFR1y4ECQAAAABHIokyBjdQMX8hkQgAAAAANUcYc9GHMY5miYd4bFbuJOQpyUnEU15S1UcALK8JAAAAAJYoYDEANvY23jmfQoFLsE9NU8xYuGgaeKl/UX7cdPJiTlNpQVoVAACGJMdB4FOoWx9ZY0sUMSEZuD98U+9h9WqMc7J4TnkFc21oG2OobGOBB5GUlRaRpIMabr1af0qKSDRNJU5HTDNJZ0TQR5BJAUOqNt4rWAsAAPMFrED1VGFbvVdFUJBOX2SXeReE0ITxfRZyzGLWWcBNPELKQe9OMViWXFNa3VADRMIxLSg7KhFCt1D5VJZP2T9kIzgYqDDcVQp0+IJBho5+VW04XC1aYlkTUZk+4RjWAQAA9h8YNOJBFkujTLZCfS+TLxRBlEtfVwtgQGJVXSZeH2zIdDh2E3B1Yn9LE1e/ZNlpg2d9XQlMmDSaDAAAcg5KMHRCkU51UL5P0U8KUXpRy1RKWJtbgFzVYq5txXXSdvdvAWKjV0FPD0IsQ6xN0k0MQXMlOgYAAPcRqzp4UE9ZSldbSuYwHAziITIyYz/JRJpQE1cUXgBh9l2aU19G4UJpRbVHxkTvN5kyFjtpSJFQaU8NSQVAoFZNbu56lX/xfJF1y2vLZ8VzAX4HgcJ9UHMOYpFPaEFnRi5S0F+raeBs8miSX6NQyTqpEAAAtjVEVGRlW3HNdpx2KnSxc51y2GqIV2E0QDGnM3E+Oks9UN5WD1ptWg5T0Ub0SiFZaV3VVlhDfCGFBAAASinAWu14CYYRiImBTnO1YHVMMTltMnY7n0fJT3RS80zsQQYyEDBMSdBV1lkkVWdGSCIaBQAAoioBVHBnNW7MamJg2lI8UI1NBkYjRaJR+18lZ9dmJWB6VylUo1NeTt1HF0ZWSHhHtkmIVv5g8WZmZjNgTVA5KgUGAACwD/EpGEAmTS1UG1jgVNJKMEQpQtRKhEyZRg48Sj2xR4lcWm4mdFpvbF62QH8whkfmVcFdpl5pVgdDCCWgBUwi+zP6Pw9QxlovY+JmxmY8Y1teqVSlSxNByDmDKsMJLihdQ1FRcFmOW7NXzkvFQypHxVr/ZVRpDmYRWZRGQzXfGQAiJTxMSFRLZUPfNL0zai/BIvckAzLoNSo4YTgjMhsk6QYAAAAAthznLi02NjfGOuc9dkG1QDo+FjtpLW8LAAAAADUvg05bXblgmV0AWnFd02IGYJxR4zV2DJoYEix0MUAsUiFdCAAAAABPELUpwkSWVRhcbFkAUkhHsUEpQxlB5jApHugGAAAAAIYXsTHKQOtMllART8tFLCiTBwAAAACOKLc6/FQxZRBrQ2jSW0JKr0m9S7dRslcAW7Nf6VuxVeBUL1XgUDVLHEfmQKA2FA8AAAAAJS4gSIhSS1F8Rxk5zj3+QVY8UjNmO2ZGuUZMPulFVVd4XmlXnT1TEV0jV0JgSzpLM0VaQAk+Lj8bOkw9X0LyUHpXVlmKWGxVBVCHSAg5Xi6rGMkDAAAAAMcWr0XZXMJmhmXZWBQ/LB+0BKkEUityO7A/8kSvSkhPRVBOULRPpU17QPQxUzrHQVBA9zYiMzVHMF3uZ7hoIF8NR00dCyTVLLox2i9dH2oGbS4hTiBbrFz3U/k9wxAAAAAA/yEESDVVtV3VZoN16n4zgLp3BWEEMHEEAAAAAG0T2TWrTa9YkVjTT5pKk0/8WFFcxVkVUyBRcFDWR3NCV0kfUOJR4lWiW2xcNFVRQM8SAAAAAMsbajXSWfFsVnfveAZzjmn9Yn1bk1I/RoEpfxfeN9lI/08ZVHhd3mHMXkhU60FTHwIEAAAAABoocDYCP9I+eTINEM8AAAA6BNI1QkkYVZVYCVmsWWRbEl9QX+peDl61WqBVNFFmTg9LI0fiQIhIYk+eT5xJWkEpRbZNDVaOWG5Uu1GoUJJKkkeNQBg/S0gNTrFQXU5CQy458TK6O8REylW/XkBfOVhqS0A/yjItPJ1KdVIsUlVLxz6BLFgMAAAAACAq/EMYS1JIvDysJ/0HAAAAAF8c3DPzQktHVkChKSUIAAAAAH8nvDVGPnNF2lGuXchiE12FS4oosQYAAAAAUhQbPQ5WGmSybLlyTnXXcQ5pP1x7UtNKqj+KLNoefi9POs85/y10CgAAAACaMLBEeFS8YTtr9W4hbfdngGHgVvhHpC+6CWYO1S9+RhxRU1FhR70xwgwAAAAAmA38KRM4hj6CQlNDK0+gYaxsy3GHbEljh1paWmtZslIkRbxByEy2Wc5mtWoJZcVSCS0JBwAAAADaN6BUg2VvbKdpIV04SLg70jeeNPgx8DBpMgpBulFAWMhZF1yyZqpv4XANaB5X9DqZHbcmXTF/PM4+rULfSKxN6FASV1dazVM+Q3gbtQHDKf0/Hk9VV1FYbVEPQlE0hT8BTMNNPEb5OAwmRggAAAAAFSCzPZFNGlNeTyRAKyzKQjVYImCSZaBmzmPUXilTRTdCDQAAAABiF71CHFjyYDFg9FeSS0NCajBoFwYvoUnvWrRgTl3NUAY62iAvDm4rmDlDRRhLEUoLSidJF05TUqhOF0JYQidPMVj6WC5S0Uo1XNNrv3J2cD9nZFcPPxYpngkAAAAACSvIOulIIFILWBJWYUkNN5guzjfwOJos1jW0SqdQDUokOAAg8ygrN285gC6eDjQAAAAAACwaPD/rUSlYh2F0amdu6mtmX05JgD5DSQdb9mpmdyh9dn/9fLhz5GSAVAFLG0ODJAoFRxEjMA5KWlyfZKFk310NUm1E3T8KRlZSh1pYYRZlQ2JeWg1RV1P5XK5e21TFO/gQAACNJU0wOTVHNRc6YEaJTTVNn0FxJj8R0DTzTOlYtFj0Sx8svQcAAAAAgAqsKLI31TlgLz4UKQIAAAAAfBhNOuJQb1yvXcBWekrmTSRZsV5zWm1LJSntFtEum0EvVlhgMmDjV2pGnC3hCwAAAAClLZdYR2robqZo11UDP1gymjcFPO5EmVVAXyZf4lucWvFfuGSuZUlhQFjfTq5JXUP/N4UklwYAAAAAOjl4UWVb4VolUJ053RdvAn0dTT3XVX9iAGplbShwDnLEcsZt92JKUUQ6IRH6GktAJFGbV9lTXUVULbQLAAAAAHokTzPUPzpKWFIWUONJiEYQSapKFVarYgxrKnAZcVJtNmYZXcpZ9FY/VrhSiVVxWdNYv1CERvFADk58WUBfVF8wWCdNiELtQU9HMU8AXtVnOmlRYRlOYh2WAAAAAADnPdpdyGgFat1kaVvBURRUNVRmUHlF3S1kCQAAAADoF30s4DV2OXM49DIaLKgLjg2nKpRF4lMoWi9X7UxlPggrjgrtDo44yUsPVAZUtEuXOOgsBT14S4hPCEl/Nm4U0xuEKw4zkjKkKCQq2jSTOZs5fkd1Vt9i5GlZbT9u62xqaeZkSWGCYNVjb2hyaCJkWmF3YjtlD2LyVwpAYx6sNZNGjkpVQqo3B0dQUwRUjUePK8Q0BkeJVPJZuF3KYO5gUFuBR1gnRzb/TfZc12A7WgxMBkebT2JWcFOlSQVJGUspTJxRFVd1VtFLyDIZNLlKm1adXh5hGFyjTnBLUFF7U3lLPjngEQAAAAACIx83cz3sOE8mGhepNDZBB0VvQoQ35B81BZUTJzncRpZN+VI1U6tSKlBVUFdPZlaAYRtrV28gbitm6VUiQQsxpUcbXPpijF1fTNxJ6FVvXHFbWlgOU1pQkEcuQDtBCEUmTZZVjF4JZOBlXWLxXUFcRVnfT9Y7+CJtBgAAAACDJ9NBW01eUndOTEO+NKMocDHHR0tUZFsxXldd/lvaYOBieV/yVoNPPlZJYyxpHGgcYolTkEJjTZ1ZF2NRZ6NkXVTmQkE3nzrgOm06Fz4hPr89SzMDEvgAAABOIoJQz3QpjiCaRpzzlAuBYFscO387gUFqRa1HblZWX79iuV/kVKhDCzk/RoBSTVWOUXVJ+DrPHKADKUciieeny7UiuF6v6pftakJFz0iuTeRP7kg3QSRCz0RHRNA7UzLPJiUiIy6BNyA/x0zgVmZhXmhvdYqYDbSbwTPEErwUp8J9e0kLUz5fA2EFYuNjd2U5ZCZf51sBWFtc7mlAcyJ2UnJ1ZH1GkzZfUF1pn5a+sxfC9cTRvFGo8ohDdA1rAlzxQB4SAAAAAPkiBT2dSp9PDE4dSkREV0r+S59IOELLQFpj75OAsXC/uMEYufejonyqRJILAAC6CwQwQjx0O7gvLAsAAAAA2iNiNpo7uz5XTWlQdUw+RhGAK6XCtNK3GLAknG52V1DHT0ZSMVQFVWFRJUuxTghYi1sdWsdfHmsZdG11Wm93ZFhZv1SjV3hhjHvBl4ylzaefn56Lq2o0UrFOl1GSVNxW4Fj/XwBq6G+fbqtlYlQPSl88jjyqO2U35US7U7xfbmyNf+WQVJlCmLWMH3NrT28kgQQAAAAAvh1YK584zmQefWKHi4d6fy5whWOxVWE96ifyLkQ6V0FiRxVKL0dqO9QbQQMAAAAAPxroR5dZf17lX5xfHWXjbvR1JHcqcTtivkUeQItKEE0hRVo0ZR//BLAbPDpxUTtgvWYmZQlc/kriNSoc9AN+M1pI5k/iUm9Ztl3OWw9TH0TjLU80BE9OYHpnfmanYIJb9VrBWCJWVFDpReg3SS7nLRkrHQwAAAAAFgCuMTRInFJVVRlWJ1h0WvpZnlYrUHNDykCCTHlaZGWBaaFnBmPmYJJgOmBMWlZRpEiOS89PIkyjRKRJIlBJTYlDLTk/OBdEPkvoUiVVHVNLTB9Dc0GXRY9BAjyVK7cKAAAAAJImRVLZZp5v9m8+aF5ZKT+bP8lQs1WtZUd1GnnIczFrsWqQbCBps1/+T5dGKEUYSpBXxmXfbMRq+14ZSeonrQUAAAAA2T3CVNFgwGIjWkRGJC7GCgAjcy+EOuNEX06SU71Ysl9NYoxgbGC9Y69pWWu2Zptbtk83QHQgewSNBBAxkko/VuZWukxJNOkLAAAAAP8qqV1eeTmHXopahKh3/GtSakdoSV6SR7sj6BYALXY1qTTiLM04TUxBWaBa0lKgQ5w9B1lxbcJ63oTfiaOI34COc5prP2tvZYxXukvBS61GsjQSK4E4+0eoXmFs128XadJViDaxLw86CUgFUV9VpVocXk5dD1XHSwNOM030SXNETUItRTlIiEyVTLBIHUfGRfhJqVj1ZcZqPGfKXa5TnVIpWCxb+V80cLV6nHz9dMVj0krdOClCBUnmSM5Q0lVBXIdhkWVPZq9oxmjpZ75szHC4cM5qR11uQL0RDif3LCw4t0MnSmJJ2U03Va9YElVNRkQ80DzISmphWG19cRBul2kuZ6tpmWbaYfxdeV50XGBUz0n1Q0JTvVwJX5ljs2aeZ9dmmV/XVTFYCV+xX0BdLVoGWLxWrFomXupb2U7cNI4LaSZkRu5QfFOwUiZRWk4dTFtV5GLacQN8KX4fd8xkv0zWNXwx1jpdQtZG/EDgPyI4xCwhCwAAAACGHDwu/DidRqFNPUpsQL48lT5cPWM81UMZTb5KB0J0M4cjxAYAAAAAiCrtQXROjV39ZV1nSWIwVLVDvk9oWPBVYVDuV29fb18pU0U4AxYWQv5cd2o5brto2VnvR4VF2UtwUA1R7E+cWBlo7HIAd2F0TmtSXqRST0xYRZU8AzY9NyZbNnF2e4V7T3M9bCxvB3nCfy6BzXuZbQNfbGDtZsdq7G61dBN4A3aPbSheRE79SRRVDmhFdeV8EX6sei1ygGIFSW82MTAGS7loUngKfeJ4W201YPhQzEf6PM5PQWn4dfN5oXbubHNhZVINQKQ2Xk6rZapwpXGtaAdUBC9bKS5Ek1A1UOBJnE89WbRbB1VhR4s6jkv0XGZvm3xlgjKE44EufM9zqGaHVChE5UNjTPFbcGhPbT9pOlxGPh8XAwIAAAAALClJMi9Pel/IaIJsZmrrY4JfyGB2azpvFW1yYjNV406AU1xY2FHoQ15FkFXoXthguFgAQ24wAkMgUmFXmlXTTZlHGURXPs01JCzFCgAAAAClI+s+tEjLT9pay2YBbHJp518NT2c6qRAAAAAAziX6OvBBiUn3Sq0/uS0ENXZWlWaHa7RmLVkGTOhC+T0CTg9iR28FddJ0725raDhmB2mbaaxpAWjDYzVefFsSVnpZk2BMYpxgJGKzZWpnW2MXWTVKrjskLrgLdhnHLYNAUU8oV1ZZ2FGnTxlUA11nZCtoVWqBacxiHlq+UJpHWUOSTodbqmKtZ2lrzW6DcCpvj2fXWrVCZyvbOV5I300AUX9T31QbVslacV3PZp9vXHE4a/Jl1GVjaS5qqWaHZN9nmWoWadNjh2HoYmVnz2ulbc1wH3VDdy5zdmWHS/ZGnky2TbJW02BcZANifFVdO7s6v00lVppbgWHmbjd2EHZMcVhk+VrJW/5cbV6mauFyL3dzdE5odlGnOKIlg0nlXgtshnLUc/9wLGsUZndgClmBUEJHLT51MvkjvwYAAAAABCpgOPpIqGCdcAt5w3t/eXRvYl17SYZBIUAhN2coqAgAAMIbKy4iNJs9wUi4VWFaUFbYSBk00xfAHqk3H0WQT9diX3Nbeud4LW2wW9RakGb/Zwxe40yRRhZKcUtdSvtMuE1MUuVW+Vm2XNpbL1chUTNIP0ZlPx84ozVQLlcLAAAAAPcVOSmcOi5Fc1STYC5kkWEGWJtLPkGvMFALAAAAABEWxDw2To1S0UwQPmBII1jWYzxq22uvaddksl4uWulWHVk0Zvhva3QbchBsOWh+ZRZeAFUjU3ZetGRHXy5U71gGY3dlL1yRRT1JKl3aZnho0GB2UFBEa0BvOMMxeS5aNFM6S0RIRWZDxDkeLFM/5VHiX+xm42kFa1dtwXNzeQ5583GfZXpdFmHUZxxp2GbpYm1knmPZWg5HAjUYQL9IxUt2RcE/+D/mR9NL7lJNU5NMBT4bLgUG8CbXL9Y4UEKmSHBKk0gmR5pKCFEKVbJVQk8kQms+SDrLN1Q4zj4hRRhKY00lVXxaDVo8T50+VC8yJr0zC0LbUfZYwVgNUMJN0VQpYc1mlWdeZGtg5F4hZMRr2W5TbXxoU2OFYctgfVvsTsJI4UmvV79fc2BpXS5ZmVT3UxJXHGFharJtqWqtY0laV1PcUSZXsV/uZC9i3ldWSIA9MzEBLgsuHkXnUcRmknIAdGVrgVRnKz0F3SmpOhBQoFtqXYphWGSxZB1l62EjX7hZN1WaT0xFPDOCOGdFU06XWBlhtGLMW9FQkkB/OVw1k0K2VUNk626kczFw+maPT0U1QTZ6QNFM5lx8Z4tpymPcVatD8EM8StZK/EbiR19GEzp4IJ4DAAAAAK8SNjM8RhdNRlKJVoRWWk/DPTwkUDVgSLVWeFfWSrMrtjn4SmdP90tOSilY2WNVZYZcoVaSUXtROliTXkNbAU+DQTNA3j9hSZVSolWSUhRQpFtgaZBv9G73addhDFfpRSs+oje5NxYuMBWnAQAAYCAoMpA+rEFnONwdVCI+PuxGd0/mVoxb9l3ZWbxL+i5YBUkeJzO8S7VhfnJgfBx+0nYNZtRLkjL9Kbg++Ea5RX5DqUgWV1deqmNjaIFpnWr2abZlW2DyWghVcU1LTm5N90cGPDQyVzZUSzpbemPnZChkQGSgYShZ91NWVZtfz2VbZhtkHmF/YXBpq3BncUdsd2G6SXQRAAAAAJcqDUVyVFdk0HBXepiAKoIHf6V3BG0vay1w5nJmcLpmN2HBYPpeUFv2Tg9DiSVjBgAArCZpUx9pGW8YazpgtFq9YVJrBW/qaiJekEZZKvIEyCjFPOJYyGcYbAlmj1KCR0NRKlvcW5dijmsacO1sZ2PVWYZcfWSEbBJ05naAcxJql16bVqxP40qTS1lNuUw2TfFYsVz4X31jRmeTaaNn2mRGaPZtmnHobhNmQlaOSVhIfE4XZOhx7ndFduBq9Fc0QmNB6EEESRxH8jDfFYcdMD3GTipW51WeVcNlIXFAdZN7a4UqjPGMsYYgeyFuem1ecfNwKmqFW/lAQA4AAAAAiCKfMbUvODyLU5hl3W4WcINr2mLVYQppeG4TbT5nLF79WmRhO2pwbsVxAnl0fOZ5a3EAa1Fry21sbvpuLXTUeLh69XVLaQJUlkN4Q9Fhsns0i9eQoY0EhG53LHCCavlgvl96Z49uw28IbFpnnGanZA9g2WGdc3KB3YdNhd94h2JnUsdWFmPLa1h3qX4of1R4cGjuUOFD0TtMSJRtjYPajqGRDovLfo1vW2OyWE5bSmPRaLBp0WKKUzhDTT6kQxlSfWV4dRZ9CH1AdDdiv0VBT19b5FrmWdNk0mwWbvFnr1oETBdOYl+Ra3J0n3hLd/Fy92j+Vc5AOjTNQkJV1WMkbURuUmgYW85Gci5TBQAAAACIICwu1D5JUA1beV13WUBSkEzERqlAzznpQUpORF9ha7JxFnBVZ6hS8USyRxFFP0WUPodBFkwDUXRTvlHsT1dQ6ls7agRxhHKTbB9hj1QtTvJOiEzpTr1Js0RNRfNEP0KoQupKeU1zTWxFdlErZSZuX2xFYzZf8WataKBg3WGAdYGEnYhog/F1UmbVYmVjyWSbeg2MAZNDkDyD7mhfSmoo90j2XMZ1tYTciX6HbH0CcBxmFV2oZTF8Qo+vmP+Y1pAtfzlsoGo3bH9v1HWQf8iDBICrcr1ZLURJQAFFgmLdfsmMzI90iJp0jVD2Om1DWlWGa0t8dYNagPJxeFgBPc44N08oZ+l2hX7DfJVxpFxQP3o1azELNiY8fDoSRd9GUUqnTbhI4U4DVy5dRmo1eFl/RnwMb9ZYnzwxCSotUEm0XQFnM2ZgYWRiOWMiX5ZTj0A6IswCAAAAAMQW8j+0TwlQ9T6ECbUdbTGHSzZag2W4aX1rwm1Wcv115nYid99293W8dZZ33XrGeyd5F3MmaTJdWkywO2w8lTa+IuUErR0lNb1LW1mCXvJbkVoxXqBgPl+jWRxS/EyMW0ps6HSNdYxxiW+Zbv9ryGKEVedLuEhdSlNYO29qfFKARnyjc0lqnGKVXbRqU3USeVF2cnDdakBraG1QautnVWghb/B1DXn9dONqYFsnR4Yz7y8ZRHRZ/2KlYfxS3iiwMfNKSWXid4CC0IbChj2CHHwJb9VWNDhEOuFG2FRoXrVmH2kjZ5xctk66S8Balm/Rexx+tnYKaqthbWOmal1zOnlnedZyFWQxS900fERnXYtzGnuNePRxzWnXY6dcWFY5VltZp1ohWSpTwEkWMwAvSDjlNyQrqgURHkY08DzDPcY9hj4VQKU3Vx5fBAAAaBoFMf8++0UIUG5h822Qb/dkskzkOKtLa19varhu42wiZYNYPEtcTNBPn05hQyYx3BzYAnEJlDCrRVRN50npOgAdbAIAAAAAiy35S4dYCVvQUP9LzGPQdu9+un22cvFazVNzWk1hn2L9YINeRlwuX6NdPlmeUiNSylrgYRNkq19SWbtP4EqbUh5fpmV7ZmViAFcjRj4zkD26VQ1p1HAPbklfXz6oIlIwjjY9MtsqwASOFZRAsVHQWe9ekF6aYYZo93F/eKh8eXzpdypvCmMnU0E+hhz+KRk3sDoeOfZA6EroU+5SKlC0SBo5QjTXOh1DvkNiOHUWXQEAAAAAxighRD1VAFtOVoxG3ylEH6M+L0lVRSQyDjNwQ9FIVUCuJgIFAAAAALod5jsCRjFEbTZ+GbIBAAAAAMYbuDPDP0k/Mi/3COcpvz9ZS6xT8FWFVMRPF0OVNWczfTbpPFk8nTpgOnY8LDz/Ots4lSaYBQAAAABfJusxvDSuP45LqlgJX79fd1x1WvlZ9lRQS+BJ7EzhSe43pw8HM9JOnF7bZUxlp2HJX+NfgFxkUE45RBjeM+FQPV3fXWdSnTR4BgAAAACiJGxG2FghYSVo9WtBa1Nm71eVRkc3NiayJ+k2Czu8NJYkHQWLRLxdimYHY/lPMB/YJCwxQz9sRrdTnVyeYgdh7VrzUC9IVT0gOu5ExFJIWdJYwVBvRFxFslP9ZMlxC3jXdhNsSFPmOzlI7VDYU3lS51JzWdVdklzHVoxH1DuUOU82ui8pLJZBFVctZMVpP2j+Y3lo9W4SdHRzgGtpWB9AcEx2Xs1moGgJZr1ifl7rVlxKLjaAKbYygj9BR2RQyFhGZf9vl3YifAx/7X6WfKt0ImZXTG8sGztKRKtCEzROCM4RRTpwSYNRWVPxYAZvSHczeT11PWzMZT9qG211btdv0XBVcFRszmb0ZCpm/2IjW9hRkU94UMVGwj+eQcJKzlMRVOlPU0iVU8Rel2JJXhdR+Da1CVkrckLNWpNkYWU8XspXzVymWZxY6lKmTWNL/EmnQX5AtEccTHZOxlYoXYFdD1eaQxgY4AESGissmDi4Rg9OR08UUZFRjVTrVNxVjVZ5V2tXmFU4TmRFGj0xGt0oak2BYOZnaGU3Wm9JWEggSulOwVGPT8ZJG0EsR5dPwFfSXv9hA2HuXAdZZVNUVLVZp1PhRH46FUCzP089aT8iQh9HiUqOUO1UtFdTVmJWxlWbUi1XrVc2XnZnSG0ybZNnPF1XWHRYQVt+X3BgU108UyFEljm/RbdNiFX4Xb1jJGWAYeFXLkj2SPhamXFmff9/n3p+b9BgGFVjUWpVmlomYLJnd2iHZAtaf0eXPq9IqUsmRpFBHTh4Ol89tTwnOBsyuSthQJZfKnF0dfNuJl7WThparGe9a8llDFubWPNaeFhqTU4/V0HZSpNLYEqlVLthc2b7YJROwTRbNMg+QUKfPp09w0t+WCNcwlaiRW8pIho6PfZIhUUfNXxAuU9UUkZK4kjEUw9VLE0yPx8xOylqNJg+7T2GMrQX/RAQLAVDXU7bVpRX61a+VExU31CHSGJLhFNeV4pXv1b2V+pY5VxxXstaqVOQVPRcAWnObchqNW31dq57lnjOcE5lrlVORuNLXU2ZTKlRyFHrSqFEUUs0WtFgC1uzURVcNWLTXmBSS0xUSkNJ01GFV3Zl4XXmfQ5+uHWyZM5FKTKdPXVKV1FCW6hgn2TOa0eDXJd2n2OdLpCAeSVsAmv4Zw9dx1EvRctE4EOzQJBFjkpKV6pcY1dhT9tQ9FqpXy9bQ1nBbXiXYbJDvmG/NbaFn3pxckFuDQAAAABmJxFK9l2TZaNjO1j3PaET5wAAAEgpWTZdP1hLMFFcYEaUQLi7yBzN9cb/tH+ThXawc5VvIWWUWJ9TBla+WmBkCmgUZ+9hzllEUShMA0dBSodSXVnhaquPMbU9yQHRH84HwDOkuH1haeJoQ2vkbJ5rQ2hLbG9wTXIDcgNxlm6La2Zm+1oIV25XNF3uZ3WCTKxpw17NsswUwfGmpHK+KDIBmCQyUdRi9mdLYhBQIy1hBAAAAACXSWBjGG75bHFfJ0AhXR+aRLapwjHEQ7uVpY9/JmbnXApZrlEDTnNLwEA5QKpBlz7yUFVg5Wm3bGZoC2FxXUBfl2DhYbKG/aUftXi4XbF2nrB6jFclWfpZJ1OYSz5J1k1DUA1P+kkzP3AsxwUAAAAAkEYMY0dzc3ujhBOWbqSFqP6hII/AZLM9JDuLR+ZKfE3FUxNaY1xzYNZib2O8Y55ip2BSYyNrhnGydbB2sXRJcol2Sn9mhOGBFnl4bO9fP1QpRgU/yT9zRlBOdlmSXzhdhFFbK9UD5itzPwFRHV4xZp5o+mdcZr5zioNIio+HjHu0ZHBUc1XuWlRiiGLlWzhMjUCWO6I4qzPXKjYF6x5NOENAUT9PS5pb+mYOaVZj7VnaUhtMFz/kKVQFAAAAAFkpsTsVThtV61GxQvA50k2jXgFn/GarXrVMXVNlZdxqjWsubI1sDGj9VikxtgUAAAAAlidQQI1OO047SCNDy07oX6NrSW85bdhpxGe/ZftdS1OKVwhekmG7XJlPykUxQJ9CnDmtOss2izKxQeZRbFyfXAFRXDSuCAAAAAAqMatAZ0n8SQlEnUPdUS1gi2akZqZhUVsMVY9O8U5YVipYtFUwTQ0+WTI/M707xkSETTVUv1/6Y0lg0FTISCtBtEJKRNJF4UaIS/lVfFs9XSRfwWNUZQ9giVA4QKtH51bFXwZdfFESVDJjn2ehYtxVSUnaVPllY3DsdK5xTGWuUUFF5zxNO987+EMDUnJbnl9MY11lzWYoY2hZ+z9LLcFKj1+GZv1hu1HdM1wIAAAAALYIoDlrUdRXslceVhRdRGayaJ5l5F5iUxw5ISBtAgAAAABDMLNA50BCOGxF+FY9YaZhHFoLUBlUHFzAYjdjBVyiT2hGPEVtRapL/VS4YCNmTWatXT5OVTE+If4DAAAAADwl7Sy5NZVU12Z0bmBs9GCvUeRYEmMFaGBoAGAGU89KnEaWOQ0wrTAgPipPoFMcT5NIIEhNS19G+zlCCgAAAAADJudFe1VwWgVVH0LAE78AtBjMNktJclBRTdxFfVfhaPlwSW3UXhhEoDdgMdQ9tEn9VrVaeFTnSeFND1QXWfNd6GA7X6NUmVKNXDVlb2Y7YPpbZGTPb2ZyimtMWdk47wkAACAMsDnmTFtTGFXGThFKZlNjYadseHaBesV4VHRCcQBvL29gbz1ukmvQZ35oWmiCYdBPJTP4MnYzBS5IH3QDAABpGxtTTG0OeL12nWmZSvkrNFG3Y7hreW1iaxFmTV4wVEFM1lLSWkth822Pd397BXqPceVhT1PvTo5K5UzJTj1Uk1kdWkRZIlpaYWxn3mv2a7BnPVvRQwMNCAAAAMYk3zGbQT5Jx0fzO/E/Y0mTUbNYhFnfWDNYGVOtTyBMoUg8QfE5Jz/XQVg9hzZyP51Tx1uYW/ZU4lAHULFP8UxUSDFC6jdONHAzPD/QPwc1LR4nMCxKJ1OwU6BT3lK7UqhLoEirSbtKDUseSvVGHDr5L80aiQIAAAAAhSYzQPJIeUf+QBQ3RC2rBgAAAAAFPOpU4F2kW2dOVDRoCfIf9z/aTMdM3EFANnkuoj+uSlpLMkAZI0AqvDa/Q2JV8V9/YxJiBGGRXyhhgF5wWGVct2MOas5szmljY4xWcUqlR4dW2W05f+qGYIZKfa5tIGLNU19My1JSYw5xHXUDcSVmxlzGXodqJXSdepd7oneMcSNn/FlcUFRP61wgZ3htynGMcQFsal6hSU9DF09kX9tmMWwYclh0Im8DYqdOt0QzRc9QVlpAZbxsY2z4Y75Ui0NkR9RabmTeZuliB1luTGZJX03fTs5Pk1O6WlBcYlxQWcRQg0NGNXQ3IELTRvRGRUejTTlRblKKUE9WLF7CYKVX20NZT5Je72R2YiBYW0rARs5MdFh2YcxjIGC8V+tM40AuSZdOT09BSbA5rwniDBMz21j8aj5wF2sBW1k/QStDGfE6p0iRSUg/WCpQBhAYoTAjPttD2UlESadXKWbvbkZxEnLxchB0InXycS9uUGYMXRJU7E9rR6tAMVIpY05rz22mafdg2lz2WJZYJVbVUUVOAlIjXYtpcXBfb/hlO2Hwasd3YH8AgH55jWk+S+wQAAAPJklGrFWNWZ1Wjk+eRbNETkKMO8IopRs0QaNUZmFeZ7FnBWMyWCxFnilcBAAAAADEHFA/jVFFWCVWOE6OSbdPaVQzVMZPN0v3TThbYGQ9Zlth2VF3RFhBFUXYTcNRqlRkWoFjZ2Y2ZNRfgFjXTrhCqiReJUErfi8TM+czaz/BVERkJm4gcZVtQWhRYN9XVlfeXHpfX1jER8g4DECtQmpCnUNoRFxAmTT9N880v0wtX5lmEWOzW35Xu1iUWaRVSVPRVC1WfVOnTPtBZjQRKNgvrD7kUFpZeV8IYCldnl6cYu5fXlrAUCJFg1MjY7NmeF8aVNtS4GDEaO1s1G5bbkJrM2IgT0RH2VRgXxNiyF+KW/hXMk4IOm4Z8AFhIEc2b0LNUm1iXG3dcS914ngFe4p4o2/YZ11j/mKzYsBhe1uAV+pbH2Z+baVw627vaE5iwWCzXaZaclRuS2xLq1M8Y6NscnDJbI9mbWGtWotNSyuKNOVVvGi5cql28XNtb5xqEWbMZ79ty3BActVwsm9qcUxv1mUoUntQHGPobe9tfmeUYzll4GJ0aQpw+XD0ayplnmLBZ+1pN2O9Uh8/20avUARfXWYTaQlj5VEYLI0tulOEY55mwl5ySgknOB5fNJxABUetTJpTPViOWxRdv1b1S/o8NiyoBwAAdx3hRrpZwl6QWElITzaFPQtL0093T+Jdb2sjcJpryFudQGQ2mkHtRHU93ia5BgAAAAAHIdM0FjeaQbtGfUjkSUNDODg3Lbgd0jZxWWlvhnvSfQN58mo8UahBlkN7RhlGPj8+RVtVp2ArYpdeSlYWSDIzFCFmBQAAAABMGKAzPj/7P4A1BRodOc5SGmWKbk9xRm3JZo9h4V1KVoNKbDvnMBUz6TqFS7hYl19wZO1oxW6HcSV0WnWfdoRyOWc1VBtRDF/faL9tlGxLZnJerFfiXdZmS2zMaSBhJlWCS45MNkxrR39Dc0GyO8YrQjpXTjpbJmIHY8JiUmOaZYxiW1mHVzBmGXHVcOVpV2TNYyVkC11gUJdJz0zjUAVUkVTDUF1OQEwPRIE1CSZrAwAAAADFJCU3Oj0FOKEluwYAAAAAWwjEMWlI0FpoYb9dgE86NwUKbi7hRRtSKVlxVtNLBDv5Mk4w6yo5BAAAAAABBd4tlkHyRw9DPTIVE58BAAAAAMA2fUUEV8pj4GzMccdzwHOgb+doqV6qVcVWI15gYQFk3GNgYNJZKFPVR6c8GDIkKGkGth7bRx9WIFZeSUE4XkHiUgNY20/1N7QlgDPSOA0yODTcSUtZv2KaZDZgFlXWS49IoUFsLu83mkFDO3UnDQrjO6NQAFdeVJJLmT2GPBBOuVvtY8di4VeSRcQppwMAAAAAhwR8NL9NEFqCYpVf5laHT9pVDVruYY5m62gGaG1h/FUJUiJcJmQsZBJbXEhjTJFagV9PWBBBCBEpAAAAAAClIWw4pUu2TnpLxEeNTTJX6F6pXupWrkc6NnEg8ANXI/BExFX2WfFSaECAJJonqjW7Nl852TrkQ91PF1chXAxdpFhKU3BVCVvUXfdYJE2oQKo6WT5aPhk39iMwA5AnnTmpRD1I20W9TV5V+V+taw5zFHVMdGVyXm82Z55gMlvdWTxVo0c8N2M1oEIuTEVP9kt2PxInEgYAAAAADSobOwc8/TsYTAFZ9FvqVa1KqEhsTIFOUlPmW3tiBmX6YcldnFyoW0pWHEyLSvFVDl5jXctRrzwNLdAXpDzdUxNeGl7SWrNf+2MqZkFltGKcVKc+wzYbRRdZuGPRZ0RoHGYdYD5WlUkrPbklgwMAAOojwjLQOQhA8k1xWH1doGDCYOVfgGHDXj5Y3EswQaZCV0R0N5Q1Jz6rTiBb7GGWachqR2WlVpdD/TV2PbNDgk3LV3lh52elaEpjR1mQT1ZOT1OMWghfwF2cWilaq2KYZvNw0XmUftJ+xH0lfDZ6oHXAaCZU9EHNOMI0dzXrP1JEAT+lPkw/cEUbSfJF+0E0VTZkmmy5b/5tNGcKY3FaVk+lRCcxyQcnAA8bFzeIRCRMwU8hTZg/tieiP+Fa1mZdaD1ic1ZdTRRBrCG7BAAAAACrKkpHk1czXqpbb1JMSGpJhFWnWclXn1PwSK5AETQJC1AAHAFFSyti32fiZHVlWGkLadRhB1QwVVterWzQe6+DcITyfe1vTGAVWrVUCFJEU9RWFlu5YEhmaWglYnhaUVQTWG1Z3Vf8W/1dVWfqeFGDZYJodURdr1P1VfZRvETGImAtHVJyYQlmHGNMWqNOJUHWLGYWlEQdWipik1/wUDw7cjzHQ1RHLVKFXl5ncGepYfRgaXJxf6yBmHkDZnFBGkJGWEBmkGyebkVux2uEaUNmZmASUDNGT1HeVqJRWEhlQypFik+EWhRn4nDEdPBwMWewVi1LdkzkTWlgFnEUe01/nnz0cd1gQ0GqKQY4nj50O/csqwQAAIUjtDgERfpIHEWNOZs4lj2nRHJEVUZcVRdjMGccYv1UCE9SW9lpIHMcdYtu1m67dtt5JnWMZ0RU/kiKRJtEtEOXQ1VC0EHnRbtH5FRiYvFqaW0DbaVsSWoHZXdj4V8yWBpVBVVLVztWTk7COrUn9jpCUSRkOm6LbsBjUk2jNy8pJDppTC1d4WbYaF1ohWwjdIp4xnONZXdSr0x6T7dOJkn+QKZC9lRRXvBhF2B8WqZa/GB5Y+5cmU36MHoFAAAAAA8e8C16OThI/1kTaHFvf2/PauJkqmiEa5Brz2QGW7NN4kIBR79Ud1+5ZcpqnGiPYUlZfFruX69hel/aY0FmZGSrWfJL00WeTL1PB1BhT7dJ/k0tU+5VdFH4Q2Ewb0PxVClchFggSAojQhEVMaxYumqbcPZrAlvzQLZBCk3KW3FmbW6qbwtoJ13wWbdgR2HdWbBJMU4XYfpsh24jZQlRW0J2TWhSKFKfTeVSNVaVW3dk/mp/bZxqgWHxVzBhFWerZ9NgjlgYVdRUVlD+UYlRelB2SD464kJ1VA9eTV47VilJP0WbSmFLkEqqSC1HyUWsRCFDsz5NQWBDPkbYQi5MJFZFX3xiel+kWslWwVSwUnlVs18bZ8lnzmQiXZRS6UiSRTM9ijsDQhBLfVBETZJK31yQbNtyFHEJaVhi7WNpaAJr+Wnbac1oaGOWWC1Dtj1zOls7lUiRVRVfH2NVXp5SRUivUAFm53Xaf6mDQYGheddvHm6Fd5uA1YWPhlCGJ4dPh4yD53maZM5JEz/rRUVL5lriZPxncWOWV5JCnDM9OrJK5EyfSiVG+j20PFQ8SjvlQupJnlQhXi9m02lhaM5d4UcXIrsE/SHVQcVax27eeIt71HoteuR5m3hMdv10s3OjbhdqU2uZbIZuSW4KaK9gqV5XYWth3V6tVrBOGlTLYlZt7G8Pb9Rs/WpdZIFTq0GGMm8o/AMAAAAA1CGcM1ZBQVNqXuxk92efZ0VmNWLnWcdJ0CyhLTQ2pzVTRXBUOV4EX+5cnlvUWVxWzVJuUy5X6VYrVjxcvWGnXkVRXEF1RHNZ72AUXgBRbjyHU6hlu26ScpdwtmiUXAVUdUoTP+A5A0IsU2xarV9dZqRq72YmWP5Cd09SZQxvs3JxcZVq31xuTjNJjkiVRo49ljx6VgNoQm59at1c9kVpM0I8IU/CY0p0h31Bf/15+m9nZd1grmCqYFNhjGWSam1qdmjUZolidlw/UY5Ri2D5bv5xQW8Ha2ljC1O0Pyk8mlA8aaR373vzdt1nFlUvSjJIPkmLUzZdvmEvYYZUaj9cQbFLqVLUV7tk+W/0dv58C4JEg2p/GXEKWK48UzECQN1KH0xeRVwzSyipFKFC0FkJZRBo92P+V+BKk0r+S8dPeWCoavxtHGrzXy1VA1ZsXNtfP11nVHVBoDsZUSRhAGVjXV1LsDssRctGikPFOo00ajXzThhaXGBjXURO10sPXqJpl2sCZcBVdz90JowEAAAAAKovEklDVwBfNmB6Za5uBHK/bcFi2VPdQpc+ckDkQCREwGNJdqF8fneHZQRBzAgAAMIlUUesYeNu2HAjaMRVxUreTxVTQ1ClUohY0lx5WoFXQlWJU6hKEk37WBVmTGu7cOZ0iXcHdm9uEWTuZcdumnYJem54+m1lXZRIyD/OM286ql2Dcal3EnVya0Ja50VEUS1iFXexg9mI94XofQlxjV+lRr1HdVbBZ2N0Mnz9fj18BHVFZhVR4TxCKzMGmhF+LhY69DgFLwwuiD28Qq1KKWOycVJ4NnnvdFJu82eXYi5aEU61P68+Q0FwOtof+AIAABUfnTkoSdpQAlUaVjRk+XEfeHF3vXDpZq9Y2U9JVZxe/WP+ZI5f/lBEPXMJAAAAAAoLlDQBQpZDsT1GLn8hBgVPKW4xGDNKNQ40KD7ITfddG2TKYWlbTWDwarx29HrvdvpqvmGFZIZofmMBU9M6EQoAAAAAqjv2WqBnM2qUY+FSVTpfJ/8+U0+aVBhU51HGWqJtFX8IiOKGEXyKaT1bvlWmSV8znA2lJCU9tUTEPd8m4gIAAAAA8hvEPoNlh3uoibKYz6Gko7+cQ4vNb7ZZu0peWf9nX273bthqFGT6XLdWWFCsVGRiLW1Icilyqm2HZitmPXA+iuahmq1ar7umnZFUcpJhdVjbTvdWb1z+YeJlYWPbWT1LAU3sW1NhXGH5YQRjlF86V1pXb3NMmfysGrSQsECioorrd9VrClxxQiYwrhf5JnNFKmPld/aBdoLLe1pxNmcBY3Vozm+lcmdzYIShmtSlPaZFnE6F9Wc7WBtS0EjxQmBIMlhsa8hzrHPtallUVxQAAKwhaEKDTAlPn1ngZel1Rou+maeePJkOh2JpE2SYZ81oe2XrYB5XSUxbS4xUb2FXcJ93lHXtaaZUCTtnCVsxpUuxX8RyD4QkjfCMb4Fua+pcHl3+XidXkU0WVV5lGmxQa2xjx1R4S/lCez6NQP5LRU/ISBAy3gZ4LNZWkWzccpptflx1MWkiejX1OGEuNQ/BAAAAJhSfMZRX2meSbABoOFqsSQpH+FbuXhRjkGJ4YppnYGwVaz1irVQyTnZHgzvsPWlC50bOTn9cWGlfccZz83D5aPRbm1LpWdht0HodgUeC7X5JeL9u62BBViNOBUO9SoNWWWFUZThhslelTBdR+1gQW9BX0VWjT4JJa1BiYiRpqGSmW7hUwlb1WA1U6kqvO0EXwTzbVP5iEG2ucm90PXJgazld0UC5OYlMnV9ubXV3u3qsd/Jt1WL8Yndo1WxMcG5zGHWpchBqbls1TEg3fi5LSB9ZEGYOccZ2iHhodtBvmGarXjBhMmWVZRBoqG3fciVyJGiAWc9c+WF7YXVZ4kkRN1AxmDA7O2Q8ZjHxEA0BAABnPKhVRF8bX5lYklRzU1hI9zq9N2k6P0DoS2ZSoFVRVIlMbUGgNXs7yUQMVhZfIGL+XwVXRFKEXqBqf3EFc5dvimfbXy9Y1lFXUQFWSld1UBVPKl7AZoZm3GAgWxlgGGx6cy1zGGrWWypVBVxKYfZe7leYTllGJDqqNdE04ziwLnYJAAAAAFwjxDPSS49ZS11XW8JW+mDjaY5svme6XV1V6FVTVXlTc0qCOfUyuzS5NwcxcCvvPe1RpGE/aVxs6mltYPdP7TrQFpoBAAAAANUfujPIQmZKcEomRv1TCmnGdqd6b3ncdTpw92RVTPUrVRrpONJPZ1t/XvFcw1mUVfdJzywPBAAAHxx5LEc7BkD8QcFKwWHDbY9vnGfLW5ZRGUhfSLVSvVW8Um9KPECDLBYGKRV4LiJB7FZWX0RkCmgGbblv6m9ScM9zmnZRelN5R3PFa7ZkuFlKTK5HzVXVWwpdE1zwVr1hxG97eZl6VXadblBnNVzHUP5fKWv7bHdqImaqX6hYLE0OR9Q7rj9dQ19NvlphYr5i11qQRkIudQQAAAAACA7BKgc9z0cCVg5frWL/Ylhhn17kXX9djVzUXvRhiWJLY2Fiq1s4V8RRhESHPfdIWlCOUA1NW0HGRSBYtWHdZFJluGZgZvlcL0q3R8FNql45aHJrpmlJYOhJFSzYBQAAAABgG98/dFmDZRxnM2GFTw5JGFS0XMhjM2iraud0EH5Mgh2AIHaVaeNuloBQh0CFK3vxa9BkW2WRZtdoSnf/gHWDAn4+cO1dRVHgS8RG8FzsdCKBkIIyefFhmzEVBMcjHU6CbR5+uIM1gTh6xHWPc9puyWmWcIZ3uHktdpNpC1AIOqsqICwFNxhOrF/YZ/1m+F+EVCpMIVVaZVRuQnRsc+Bsj2DoVYpWdVgqVF5Hf0ouVbNZjFjzVSdeo2a/Z7tmrWJNX2RgyV0XXMdZqFOcUR5bsGdDctF3h3mTdzZw12RwV7BTqFHlVSFcDGHsWTZPQTX3EUMBAAB8JoRCIVgxY+FpXGgOZtZm52YkYM9RQ0GxNBUn9TP6Pw5H5kqAS85GoTpgIIcDAADqJ6k63z6KOMgxnjMvSgJPQ1DJSw5MIEhURRVGrFLSbHF/7oaZhYJ7WmflTJcsOxiANlhR+V+XZxprR21La8Fl3mCtX3piDGcoajxtkm4taLtdiln7UXBDYUcDWKZoe2z9ZIlUMk1FVFBcUmH5bDx6PoENf0NzeVzGSGNJwkoJUklr53l8foR8KXaUbCdkvFnAUN5f/3GLfBd8UHF0W1lAPi1OKW9JnVqUYw9mZWPgX4leN1xCXoxk3m8veuZ+MH6IeAJtKmDwUp5XG2wOd3x5RHTUaUpgA1tTWO5bLlwKVpJGrhYEAQAAAAA4NDZKRVOUVH1SyUzcPfsnCQQAAAAAAg8tOIlNK1hmWoJTxECUJ+ICAAAAAKwcNi6UQiFSUlvtYFtiamHnXQxZCV54YihoxGnCY4ReB1r0XB9Z+U/hQ2U1WEX+TPhKb0e1ToFSp1i/YEBo8mzzcO1y2XHyaTNkXWisa09qEWZ8X+xQilGJW1lm/G4yc6VyoG3EZb1aZEwzQI8yKUzeYEtqjGn/YDBVwU+iVYtZB1xMYrlpzmr4YlBPHzd4IzcxZjUhOmJNx2L2bl1yXGueWrFHOkkvWENhVmeJaEVlg122Uf5GYUn9WkpgNGUZayJuYW6fbHVmdlp+WaxivWn5ak1r6GbCY/dgw121WHNQZVCjUjZWLlXsVNtN0EjvSYRJuUqtTzReyWfSaSNoM2D+VIBLL04XW2VnpnckhBWLr4umhWp3kWpMZ5lk5mBXYatkbGXgZnZonGuabDBqHWjAZRVfbVDIOIkzWEoRXuZohW5Db8Zq4l+CUSQ5lB81Au037EI9TK5c9WycdI1yC2oAWSVHtDVXOjFB3j8fL1AIJSxXPWlCQD4ePpdUjmHOZ5xvDnTvccllWEtJIK8BAAAAAB4lojpBRKpEmztnNTdLfGfddSF5RXEsX+xME0q0T/FT3VWKWJ5VSE8kQrE0LTkQP9FEoknBTEdNsUl7TXxSflfyYEVou2tJaJ1h4Fq1VD8/YhmuAfwuw0n2VdtfAmZaZZ5g/lgbSj0+1kJ5QUpN+F06Z7dpE2eeWjpKHUotTY5PMlIvUj9YLWFDYJZb1lhEWMJZXF7aZGdpnWuIbLlvu3QceJV203IoamxfhmGlarhzEXmkgUiG2IQVeyhrs1+0UV1N501HT5pR1VQNYRlsdGyAY59MKSokHNYw5zZ9MFkr0jNUPQZIalBuWdFhcGL2Wl5Q6k5wVwVlIWtabTRtYWriZ1tlsWAkV7FOwVIMW5hfD2J2Y7xkmGBeW5BTUlMvT0Y/ohiDAXEZvDLYPbU9VTPoHlECAAAAADQdOy3hNuM9jlJ0X3JpCnLldp17bn+9g42Ff4Mpe8Jtc168We5dPGrWeBeCDoQgf/J0K2xoaNtl8md1cPd4zn+XgUp+r3dkcu5q6WGAYXlpbWvCZbFf8GDbZUxkIFivR+1K8VuOZIRkxV0zUA1F4UqyV8FhDGivastosWUyaGNrO2otaVVmxl9uU5BA3zVLNz8/JkofUCxT8F7xaPJqw2d6X71T1UPwNO09YVFyWUxhf2MfYQ5h4Wana/duBmxWY9pf6GHmZhRoOWS6YkRg2lWXSnBGHVGdWZ1hpWRLYqRbolQoT/dX7mEcZitj/lhvUvlbR2vXdBN2hm5iXcNPv06SWRBgVmMjXyJUZ0xVVMpXyFZ4UI1ELjo4KwsoZ04nYKVicVVLM/QLXAAAAAAA0ye1RaZVCVzGWeZSJ1ORVq1U8knaRn1H+k2ZUMNP6E8TTHpW7WDTam5vr2/VaSpcEkyVU+RXyE1CSaFDsz+7NnVA9k4pWLFbJlssWthYElh9W+5fp2CVXExVaVvoY31pPWeKW+FQDkyDS3xPGE+uTQ9LVU5FWr5gWWZzanVvOXW2eFt4TXhyeaZ40HRIc0txlHD7btZmt1dROrMz00R2VddbjVqEVEhVp1x5X39g32P5Zi5oZ2QPWKRCykPDWcFn9nA8d3F4CXZZb8dk8Fw2TZlKwEeeQ0xDSzzuNs44YDjhNLVDllIJV6hVuFC1U3xeymr5b9ZuDm0Ocnd6O361eiBuelqfTu1cf2s2cph0BXJrbHhknVcNTdda+WYzbNpoQmDxWzNdDlVhQWQP2yUbQbpeem8ddoZ0lG5Ka1hoU2fDZVxl/WV+YzNj7mXMcTh4M3U3achfTWZ0cZl273Tkbdxky1v/S2lRyVMHVHVTc1ITTx1MzUy2T0VQFlLNUs5PUkZpOztEsVrhbLR1QHmCePF2sHi4dsVtA11NUQZaIWXOaQJs5mq4ayhtXm91bnpocmHIX5xjfmaeaOBo/GPXWc9KADxsOr1G0k4eVZthhGipae1m0WCsYiRqsHCGeN1/qYL7fy16KnMlb1dtJ2jOaElx7XdOePFxG2RdWIBev2WHahBtCG7LbHpnbGfpZEJfF1hSVrxlRnrIg8SCB3opcBtqNGYHYY9ornUUhIiJ7IfUgDd0BGiFWEpOC2+TiTiVI5bKjLp4cGexX5RkY3JMiZ6XwJuAlkaI9nUVb4tvuHE0d2aDiYzHjlKJZnyLbJJi92Rhaw93234agGd6fHDjZ/xjHWCXZJ1+BZAJmFSW34tqeGdsX2+CcPVyTIKKkAWWi5KqhFpsFGK9ZCZpmnn7iBaQ9Y6IhNNuv1YlUCRU7WVfdRh+S4AFfAJug1o7XNdmRW7bcAdxqmwXaZdlh2J3Wm9KIkVZWAtuNXlce6F18WoxYK1Z71g0YRBmjGn8aUVqKG8HeLF86HlEclBkOVpPXwBh4F3QUaQ/2k9TX15mrWa3Yc9YklWzT/ZPX1nZYwxomGjbasBvX3Erby1rR2BETMNHLVl0YgJgllLXRLFMG1ztbNt1enfncJ1k+1tjXfteWWDNXvFYRlMeVidesmTIYbJVZj7HPZBK0VN4YaxsvXfpfsCBHn/Bd5xwLW0Xb/NxnXa9d3h1onGdbJFic1l4U7NfXHamhE6JZ4VHerdnUljGTxRWQW5eguKLiIyJhep3TGnBXslaNl4qfGWUc57unNyQLnhAZWNcNlP8VahhPmcNZ1Bd+EzdO6QwXjdnRo9V32Braahtl2txaflq9nDieAqBToash66CRXieawZjxVupT3ZaTXa9hlGMT4itexNsCWWWZBRhvmmKfByFgIUuf8lyLWbiX2NZxVtabQ9+hILDfnxy7mFMYllsInP7ct92En/jhBGBBXfaby1z53iee8J5XnWrclVxsGvyXrZYsmEIapFx73Zoe7F+BIGDgZR+UnalaWJgWF18YAllo2tmcFhyx3BobfFs4G8Hc6Rztm9yaHJkP2T2a1dzN3hyebt3k3J1cfpzjHXxcrRuhmyhcL53I3pZdSxqUlsETcJKkF/gcCh3EngdcUdhOVF/XK1n0mqvafltfXXaea14RHHqZJZWekV6Pvld8nfYgp+DvnqoZ6NOKUOzTRdXEl7sXd5a2llKVeJXuF7iZoZpFm0obK1puWk1arNnpF/nXF1gp2YzbC9xj3FVcFduOW6KacxiyGKzcE+A+obwg+11/GW/ZNFppWv8b1dx5m/Uau9gUlcpR8xBz0hDT59Wg1yjX1dgF1z6VjhOWUoPSLxIRlLDXkNpOG5tb9luT2suZUNiV2OyYQxgAGLrY21jIWINbM15yYHpg3R+DXPcZA5U3T0LHLUBAAAAANMQdzW1SetR/0+HSg5JYksjUrZYMFoEWiRWv1I1T/RMtVYKYT5lDWS3Ym1gtVhxV6ZqyHxDhOaBh3XdZGRdK102V7NYm10oYzNhf1akR4E/Yjl1Pipa2mXpZ8FmoGG1XKJZ51AOQec5gztrRv1N8lebZExuyHEUcpl0ungkdktvUWeOZmJkil4qWvJafF7tYqBmxGdIahBnfWS7Y5huaHjme1R5+20TWlpILkH6QkJKy0zjTjRPf1IsYJ9vY3dddjlr61giTCVW5VxzYE5gqGOKbaB0lHQhbAFeykazPNBH81TEWj5YA0+USu9OAF13ax5ybnIhcj5ub2dsYxto5G2qdgN6uHRoYRBBFjg9O7ZDqz/ePuFT42DGaO1rIm3Taz9rfGo2cIR6839GghiCsoAlf7d88Xladchpm2ATXpVZDVvCY3VqCXFrcWdoHVQ+K6YwvU3CV5dV60jmPEg+00KIR9VQs1hJX1NggF2LV8tYLWF9bGZ1+nYLb6RdqECVDzAigDl4XCBwaHqGfV9843e8b0Vk32GBZvJjIl6mXsRniXMMeP929XL4a39nq2AOV3RNwUWHN9ourlHuYi1mSV/PVNFNb1FpUpZNJErmThBiiXOPfIJ/9Xw1dg9wdGRoUlAjwRVrRxZd9GdubgRssmMwWF1CWAiCKSVUImbObHlrSWUFZBxiFFsRST5GQl3fbAdylXAEbLhr7W96bdplNmDWYoVk/mHZWJBKHD20TqBm4HJbdhR1/3KIc9hyFG49aFpnZ2+yd8l633U4aBhdBl3QYXNkAmbRZYZmA24ZccdwlmvvYatbAldcXFxiEWaNZCleVFRFRSA5n0AuUQ9fP2WdZulm2GcrayZwtnM6cptrb2WoZv5rCW6ObVtsQG20cf5zgHBrZWhTQzk/P+dJbFSKWRZhN2gec5R+bYRIg8B7Fm8tXcdDnT+gWc1sa3ODcYpsbGrpcH52YHbxc6tzxXTCdIRzcXDVa2Fq0WsEa6ZxdHtagDN/DHcWZ/xWTknkS95bL3DweHZ4OXG5aI5homDFYfpmjW5zcXFwVGznaXRp3mX2X/1g720Sd1B4LHNzaVphGFpAUVhQc2ZLd259sHnLasVLV0FOT4lUCVyWZcJu13doe2t37GvqXKBTqFyjZ+Zs6G8rcDds5GegZnhmQGchbOpwtnVOd1Nz/GtVYrtdk16cZTNykX0vguV+t3ZXbQtln2RabFBznnVXcVpulm+sbuJoEGUSYc1lqG4SdSd2n3FkaoFiN2RiZxxra3jvglGGQ4JCd6lqj2VCZQ1msmmebVdyiXSTcMdnEGLDYkVnHm3vdBR6DHuudH9nu1rHWndh/muheNt/UYLhf411e2OIX7ts9nkUf89+Unujdxt1mXMOcTxusWWlYdBkXGoBbQptRGlAZGxav1C6VXpl8WufbLdl81OxNgVELFvpZpptT3TfdmN1w291Z/hj8mdZa8BslWgzXgdW31F7Tm5GHEwWWyJq+HBCchN21HhRe+B62HfzcRN0g3sYf8V9ZXjhbu1iplfmVS1XeVXcUxRbl17pXXFc2Vj5W3da4mMKb8Z5pX8sfsVyV2DgU8RhMWnQbpRyhnLrbS1nHGDTXmpjCmlcdwyMHZtRoMabIYxYb8tSXzwNSn533497mo6a0ZFOgeJuSGXIaQp+TpTin7+hDppGiAxyxW4HcJlywIRamPahCaJPmk2O1YItedl42Imfm5CkAaQtmuCIU3GTZLJohXZdhsyRMpZqk7yH3XPyW+dJPFSrdqWS6p5KoCmYRodIdgJye3QkhTOTkJtjnLqUaYfffuiAjoAygbqKp5W8mmOXzoqId39kuWM2c2yAT4mTjNKJM4MmflN5Y3XPbeRpL3ZegWqFmoIceNFqmGu3eGqAe4LFgs5/JnzEdplvm2pfbmhwG3SkeTl9iXpibbpW0E4IXKBoEm6KcQ54lX83hLGEHoKWgBp+oHnNcwBs316gUCtFkT7CRc9LhUxGSIlGcFJPZHFtbXAwbapi/1W0W79zYYD6gvh+ZnmHdVhy1WuHagl4NoU0i5WJIoBtcAtktl8ma2CBQpFJl/uVg4w3e8luYWmNZut3nI8XnhGjkJ+rk7iBrHSecgp8EIwRm7WgV51/j+5yCkToLIZLc3O7jQ6aV5uGkrKBWnISdAt7SIfil1qiBKV8n9iPhHfQbPNw3Hh/iISV1ZoamGeNYnzncFVxynQqgZOT7Z+so/ue8JE0fQBqXGCGcEeHMZbbmiCWVIbQalZZ1ljxZf5/L5INmzmbIZIAf8tjvlBiVYFkAXd3glGHPoWvfCduSGgJc6F85IHfhdiFloAkcYlTyE19Xe5oLnR4f+WECoOdeBJlbVPtVkZZyWBHcd2B+Yh9iNOHAIouio+DK3WKaLdmu2IcX2JjKWsMbNVmxF/2YSpt/XBNbsdnHF4KVr5TyVJmT0xK309xY6lvUHEUaBtlY2/veo6DAYgHh4d/xnJcYKRS1lVjXBFlXHKLeR554HEOZ8tfzGFbZSBx5IIGi6SKrYOVeqNvW1snUo1rhocelgeaV5RMhU1qc1YQVL9ma4J9k+OZh5fSjfiDL4HxgiuGqYo+j0CRZ49Oh+d5/Wt5Z4JqJXJ9g7KQWJWKkEWB92bkUlxUQlbhZ357Mob1h9OAgXUNciNzqnWRgMqRq5w9ns+WiYa8coBokGJQZY11T4NGirWI0310ayheYGJlcdZ+TojQi+CIznxsZ3tQQkE2NbFUOXHSfH59H3WpZfFeO2HnXhpXw04JO9kt5zsiR7FHz0GsOTlHr19cbvR0kXMcaWxZkWEyczB6DXaSZcFIckxbWpdkv2roa4RndlyUSutOTl1nY+lhI1piS8w3C0FWW41qLnKNdad2nXMZbRhfGkoCQNc92jWaP09UCF6GXiddB2L3Zy9phl8pS48lKC+0SDtWg13xYH5juWhObDxsmmvqbX5unGv8YUpaHVp6UwFI9z1uOqBAnkK7TvVc9WNMZlBm4WQ0ZFFjy1ncSQ0zfShBIe4vWESBWIdj9GbhZGVgu1SnSfdLTFfOWaVTNlKrYMNqSm8KcXhuoGXdWe5EvUPvUchbG1tQVvxXVl2mWwdXj0pLRGNANEVGTWhTXFtnYydp8mxZcih5cYJpic+LvYfCfvp0AG99bTpru2q9bRFzcXe7eIt142xsYyhkampLc+p3iHcldwV6FnoQdTprE2D6ZFBv03a6eJh2GHJCcHZ1EYBshsaIVIYFgWl2M2wubyp20ne3ddZ2PXg9eRl3MHeLdGBuGGptaddqWW3jc5B3EHcBc0BpZFqETMtKtVExXLNh5mH6X49iSWVzbTp0bXQlbMhbzVEVVgtSQzrWDt8zWFU3a5Zzf3P8bJllNmFQZF1pEm0pbeNuL3Egco5zE3QibWRhCU8VQOVEZlDEWURjhG+tdi93dXIxbRBu7XJkcxdwG251cVxxcW/ta7JrRWenYwthOmIYXlpYzlNuUlZNOTwwP1NWgmY5bJZo71qTQpMgAQLhGEU540VaTcVb5mtmdR54AnW9bKlij1j0SzE6Hi5lKvQrUjSnMgYoDwUAAAAA2BwNL6dFLVIrWERdNl4HZ4dwGnTcdEV2MXULchlzMHRucRxomF1eVtNciGvjczl17nO7cC9qsl+lUPtLAk6ZT8NQJlAITalMs0r5R3RRklirWHVPMT1wIqQvKz0IQhhGt09YWItf12AQYpJiiWkkba1vd3VsfYuAAH4+d8xwYGvTZtlk0l3KXXNod3MieSF57G8GW8FDr0WGXTZzY39nhJ2E7oKegu6DFYLteeNp4E1YJJIBAAAAAF4ZKSlfL84uGDmYQN5O/1XZU4hSylWwWmJeBGUba/RulW05Z5Nc8keQKWxEQlEkWGle3GSIZb5irlmeVTpdx2FjYlteal6VYchoaG3VbFBnUl8LVlFO0UbUS09Uvl6sZXppQGu0bZRugm3zbR5ovGRUajxz33hYeA92mHOdcwxzEnPeb/Fls1eIWn9nd2xmbeNwlnNxdWpy4mZnV01Kj04JTVxYVWlOc/p1znHmZ1pbGFCLVFNkfnKeeVd5MG/xYBFhPmwidFN0/nUAeEV3E3S7by5uQm82cHF1eX63gaJ97HO1bPhrxWUCWFhI4jUcULJdI2eIap1oZmIuXUxdkFl9Y8pwRnaTdSpx+Wo/ZpprP3C3cSJvHmsHbol7SIY5irOIvYLqen12snTZcFlmFVcfUDhe6GYYbLRuUm8Jagtcd0A/EmgA9SC3OL1WB2nUcil0Pm/+ZEhd6lqeWGVUwVt4YgBkPmGOWShVKFB/SzBB9DfJOVJGlVh+aJF1dH3Zf9J+VHxpd4Ztf19GWJ5dlWedb9Vyh3AuZXxWukygUbpU91X+UkxNDVWKZBFvkXEibmxufneHgMiCo37hdxJyrWvWX5tSTE6cW9Fmf22ybyhuCmjIW0ZEOzSCTlNeDWfzbUt0z3X9cUFmfVlgWQdZGVQTUkpeJmgcbHNpYmAATg43eTNYUxZpSXJDdS92OHT8a9xhy1t1ZblvRXS0c1RsWlxER/FDaE/8V2Zlx3KAeLZyaF+RO7UZWwGTAltBPV1YbpZ2YHgfdMtwhG1Oay1uQ3Kzchpv1GSuXttesmGgZXRst3OoeEh3Gm63Wd48NiIPNQFUkGYFbQhsOWiiZ8Fn4GNCX7Vdo2AvYpdjeGcibb9vQm7Da05rGW2bbJ5tCXHVdfV7RXzEeHt3cHvage+Fs4T7fj1062gRaRBtlm/XbWJm0VQBNGsw4VSMYANmDmhwaTRtsm4XbZlm7F/BVOBEKDonPfVKQ1p1Z1BwjnKTb99mkFoGSyhDKjXZINglDzfISV1VY1haWK5ghGhEbX5svmduZg9tz3Otd+92+3F4ao5mfWheceh4MnpBdQJv8XB1eQx82ndLbwFp1WMyY3ZebFdsVUBZyl2JYXtiiGaVa9JwZXnAfyuBOn2OdflqDWGgV9ZMVVB4XaVqbnEyc+FvLmreY41jumLjXFNYR10ean9wYG+AY2VMY1ORZ2Nxm3B/ZC5MfksjWkJxUHwUe/RtLGZOaAFooF53TsI+0kh7XfRqvHCXcXZta2ifY41nDW59cZ526Hp1eTRzUWbwVWhLK05iWPBb/1oBVMxX8l1fXhtgJWTZYVpdKVzoWRJdO2ClZhRvK3Gtbspr92cCYlNbE1H/PAk15S14Nio1ojh6MC9BuFRSYptrv28YcZlwCG6Ka0RqM2hbZwRoi2clZhZjd2JLYE5ndnKFe1R+L3rocVdurms1ZY9eNWHabaZytXF9aXxeGlvlXiBhr2gHc2Z4RHnIdABtnWQ+XBFbnFyeYXZi0GQGZhFp12psa8JqM2wibSZtXWbUXyNenFnUSXk9KUf7UrdaQmEBaFRuS29ubNtmT2KLYMxoAnJoeMh4RXkne3V9NXwaeGZwr2DTS1cmkgMzLkFOvl0PaB5yqHhZet10UWbyU7lePmq4bZZnzmdvcJl0KXaLcpJoTGEYaf9tsGvnYrlVVVG0U2BYcVazV2BZyVNPRXo65kumW6NjEGg5b+90gXUEckZsdV6rWtBl/2iYbtR16Xl0eDdzQGwfYrJZoFbnVt5UP1qqYcVrJ3F7cHZuj2fQW0JUWFF7VDFQrECHHhwLZy7WSR9Wdlw/ZeNsNXI5dINvOWTDWo9bi12fYMBj+GXsZ+BpNmgfY/9dL2eSbMpq9mPyVXZIQ0LuUcVeZ2kNbpBrFmTTXlNh8mKuYD1dLFkkYRJuinPJcqdr3F8NVmVWQVq6WmZaUGGQZx5qDWX1WTxC+06PVLdP/0KUMmtS/Wi1cc9ze3Ilbr5rcmhYXgNOCERzQC1MrFrxZQJniV4dTQ4reSDfO4tcFXNzgOyDIX2naB07azynU9BePGN9ZnBtQnUUea93nHOEbPNloF2vVWtIqij5AwAAjh32K24zeVYcbBt1RXQ7bpxoTmnJaoprfXSgg1+K54aSePZbbRR0BZQvFzq2PKVLTGHbcN94+XrbdopuRGSVWt9UxkjnQRpOR1u/XpxXpEkhRj1mwnWjfJt8Bnflb8ptLG0ob9x05XbMcxxuQWvpZg5ijFCpTm1aq157W/dSZk2qU5dXklVGXEJsYXfKeIFvxlhpKlwCjy4jTCZcK2QfazZyenN+a1xZEEGKUNZl3XAGcr5ql1tLUmJeTWQLZXphEV+aWhVcA2FPY29c8lGtTlJb2mf4btJu92qAZ3Bqnm3tb850GXhad7hyn2fUVz1O/074UN5bO2cvd2p/uX9DejN3m3oXfNN192feW4BhT2S6acduVnR2eO15G3pGd5Zzt3V1d4V2wHateMR5DHb2bClkEWihcFtzNW2UY/1ZwFQaV81Z+VglV3VdeGRQYZ9XPj7PBQ0dFD/yTfJR+1HSYE5u3nrdfzx9ZXkCelt6UnhGeIB5ynYlbclfX1uhXNtdT13cUhJFMUFwSiNg02kxbSlsGG4ydaV7CH54fpl8uXgpdEdyq2/sbk5xOnA/cZF1hXdkdol0U3GlaAdgiVKVWyZ2Y4OahlWA13CjYJhemmiLdYOD+otzjlCJQnzgZ2ZcBlt3ZExzln+ShIGDAH14c8tt826ScplyyXTedWZ1Z3SxemF/P388eTdzlHRDd4928nJ7aX9Xl0qgUp1iDmZ6ZOBlf2rsbI9ueGqeZEtoynWQgC2EGICEdOtdC0GrN6g4FjsAPCc4KzU3P1VJW0vxTexbGWNcaCtr62wNcYpzMHT+cSRw0HCcd4t+T4SzhRaCz3lMbt1i/WCMZuZtZW8NbYhjoFamTJhYgWk7dbt9+oDgf4h7O3VKbFJojmulbelrp2PwXA5Yb14calNwQXZXelx7i3sqeq53bnYTeJx5QnpLdoFu1GPsWw5lY3BIeYJ9wn/xgwOIKoj2hNt8vm2SYElkyW2EcmNzGnRjcnprlV66TKFMk2RxdtJ/D4G9fHpzimnmZ7Fvn3R/dbp6EIGzg0l/CnRkbhdy4XQhdUd6Y4ZxjSWOOYm4fox1c2z3ZDF1hovJlquY55GihiiAmYIXhBKB2XwZffF6hHHoW7E5cSjWIFFDlWX6dk596no7cBtkEGUKZj9fLlyuZJJr4Wr8aOVmT2P/XxhmnW/HdTF3AXZUd092m3INarJqQW1sa4JjsleFTzxXml9sZP9nRmmiZ4lh4Vk8T1pPWVUpXNtiG26peH99AnskcXNldWjceX2DgIX4fyd0FmV+UnhY8WsGdoJ6KnimcEFseW06balm+FsRXvNma25Lce9uCmjmXeZO/jvNLyk5C1C3WP9X4UsfLW8E/y6TXNttOHXOe2d92Hi+bnhksmJrZcNtsHA3buJq/WyJbYNomm5fedZ8aXskde5qnWfVbC9vPmvNXPBIvU+FXF1h02NQYsRieGVUaYFvt29wa9Bm22SxZSZizGJDZ0lmkl0dW3hmKXGLdgV19Wx4Yz5YMWeMdcd8e38jfH11CXFLZtJXQU9KV2xhrGooa/1njmKZYpFnVW3KbmR0VX2hhc6GqX+EcJddm2FUb1J9dIU6hCZ4HGVmXxVnaWs5aDhfsVznYy1o9GRgY0NuPnwGhkyLhYrtg3p34mcZXe1ZzF4EY/1iuWYbaKZnYmuIbAJrZGjcZMFfGlwGWlFhDGpOcm58QYNyhZ2CC3qDcLJtOmqZXsZcHXAUgDeF4oAUdVdfZlGJUTZWD1sIYgBhGWDaYKFrD3YfgG2CpoCIgs+GjoUafu1xS2WLYQphaV8TYiNnJ2kebV5wjnkqh8aNqoxBhWh3ZmsqaWpnt2g5eHGGn4y+iRp+Em9NbQdx+2/qcFh1GXvKek1yyGOOWslmkWu2bBtnEV5cVt1coGp1e2iLS5M/kv2JUoCUfmt/lH0/dQNs7Gt2bLJqnWQmXsBfY2JOZ99mB2LXWuBYsV/TaJpwHXmffuZ//HqDbtxXXVKQYZZwgXePd4hwoWUnWxRTWVBWVitk53AceZB7MHjlb9tlVWGaZwd0SXwNfb934nGndtt7/HqLcphkvFjbWK5f1WV5bVxysHMycqRoxVkxXyJpVG2XaQlowHKDeyd8qHRtadVqJ3Hvc/Fx5mwIaT5u5HgegoKHpogwhBh7Wm5NXKlD71Yrbs19IoknjVuKyoEpcQNkTF/JYSVkZ2oLca5xmmytX6hQqlGCW2lhrmh8bWFrrmyqdG99uIHAftR2hnBTcHBx6m9oalpkYGKaZWlpSG38bb9pU2csYNtRdU1DT+FdoWwddvV1f2xrYARfrVevRMhGMVLnX8piHlwHU51YnGTGZSJfHlJJRelMjVxZblZ3hXaycDJn1l6pXVdeaFziXIZai1clUy5Q006TS0tHCkVeU1ZgxWeubOttImvrYyVaaVJgWE9nwXIte3N/e38Zee9r71doSgdCyzTnP+dPklqYYT5nZG6GdIh2y3XvdZx3dHnedVJoxUy7OwNVwmBBaG9qhmcVX7lUgVBCUZBC+S/EPL1G/Eu8TZ1P21ODWslgImazb0d0KHSbbeteH0BpBWcl9kH4UvBddmFpXpZWJ0YfIVAghy0gO/1QrmSKcWJ1zXDNYVFJBTLVPXZTp2jGeP5+7H53fK16L36VgF2BrH3xdwh1P3OAcYlsj2biZPVlaW9feaR+WYA4fGpzU2fxXuNbPVo3WuthqWndbwJwLm0xaS9jzFlGSWNL2VZPXOhbpF2kZoNya3wXgKuAH35td7twAXPXfoqGqYUPeiVmdknWOWdFE1fAYjtoT2dPYZFSNUiCOu0Fljx5UP1ZJF5CWutelGm7ccxyFXLfchJzoHKbcpBx4Xbeeid+rX6+fEd5sXeqdvB293mKfAt6OHAiXKZRp1n6XKddcWPPbfpzxnMRbMxdAlMJSkdLmEs0S79N80xEUbNRvEsnQR8lgAQAAAAA8TUnWThqtG9SbNdhpFlLViZbYl5QXf5hlm9AczRuqGGUUQZFpFBMXNthU2FaWI5VylvhaXJyTHMYazRdFlMwWxJgsF96WlNVFFWNXDNnanE5eCp2G21AXmBNmkQCTVNaSmEHXwlkkWtZcPts3GHZW8lftWEBYjJlLmmxb/9y4HH2bHJhEVbxVBNXelcgV99YXlSZTodZIWXbaxZwYnGJcKBswGIFTxRA60xhWspkQmwGcMlw4267b5ByV3QdcWBmtlTsStJIe0s9UmFTk1Q8WYlkjGu1bW9rJ2dqY2Vg9V/wYLFjzmjwbKVrSmS0XJ1cTWGwYYlV7j3mPYRTcWBOYx5gu121WxFaF131YNVjd2TeYLZcUVpfVfdQIlbtW7ZeSVyFVsJU3Vf0WzBhEWK2WkdSe05YUfFYBWHqZmNqDGjwZgxqZ3CJc55zXXFLakhl+mKHXBJTgmPodAZ+ZX5hdYxg9k76Uc5UpFDxSZxIGk4kTxpR1V2GZzVrJWgzX9lSvFDdWk9oe3QmfS9/hH/dfex6qnwpgY+Jio/DkbKOZYbzeV9qgFwEXdlgKV2TWc5Up1MBUe1U61wDYnhfaVaeSjhIcUWSR8BP5Fj5WwRYfE6cS8tZO1+CWZBN5UanUWpbamIsYpZcV1c7VDRQvUp6UnZWY1jWVLdERzP7U8ZpqG3CZr1rU3MteAx5nXLrY51Q9EPQMgI5aT4kRDRH8UQEOw8uMkgSU6tfumfraJ1jC1orRY0OZgAAAHIeLEgAW3JjhWP3XKRRjkQiJjYCAAB2I8xFRlQgWGNSjUFXMO8+GlS9aqR4aXyEdS1lK0/QQwwyfTZQTtRcimTLbp90RnaEczFpQlY6TlVKGVImXNFp+W+5cFJqLGHWXUleFGIKZ/xsHG5+bOBqlGz1b6dz3HOAdCNzlW0DZWxd1V57YyRmT2nBbZxsaGMTUGc0IiopLq0w5ywPOcdYRmmqcxJ4cnddc01tsmPjUlJCNUSKQ94+R09wXVdhNmRNaLhtIHM4c2RvHGnPaBtq22t2bIlq1Gv8bTl0zHmRfRp9W3jXbd1ehlb/XRlogmroaHhlIGPba9F2O3wAfol7C3Rdbyht02g5YrZYS0tJKhhNomMGb9NxP21aYc1Q3k2eWUhgImJGYI5fE3CvezV9RHVSabxiKWWBZDlgKlmOS8w9uEHxQfxLmVvaZ89vmnMLdxx68310fkJ+W4kcmK6gS6BBlpSD4W58YoBhcmLbYPhfxmBfYjVmqWbMYARSYUUrWkhurXi3hWuOcZJKlN2UTJHJh294aXMhdzR3kHHDahNoXmdIZpNqGm4gbI9j2lLSPo82NlQkb15+9oWlht2Dr4EZgJJ7zWwmXABUmFFiT21GOEKcTm5W013uYh5l2mCZWEFZJWQLabxm0l08TlNGVmcgesx9W3h1bUdewFZrR3syFCY5RitYxmSAaxltz2iNYUtc2l+DYJBbeFRAS1JHEk6zW8Vrj3XLd4x0xm1oZdtcR09DOVc8NlBLZbpvlXd4e7V7FHnrbrpa/TvUCww71lU8bVJ/HYj5iIqFkX8WeVduMGSaZLFzm3/RhUeHeISLfUt0OnE4fX2FHYRqfINwdGY8aqB18Hybfr95jHI5Z7JlbGP0YDBl3GhNbp13DIP0iSWL7IfHfXJuL2TTVxJPGEp9UF1oyHhdgW5/yHZ2aQZeIlL2WUl1NIE8gnd562adVLdNOFRrWq1nSHO6eMt1UG7rZ5hmCmlDb9J2+3lPe616k3zZf6ODMYTbgL95OXAsaVhmzGpwbi90b3TWa6FdyVMuUpVXfVrnXB1eJGjMdqWBuIlvjhiOh4eOfH9vaGiFalNuxG1Oaz5tiGziZGJXWlDJS3JYombzcWh5lnlgczNo1VskVX9dAGsYcaNxGmr0XVFZu1ghXTdtRnoSgs2Dl4QmhPGCBX/cdnRreWTOaaFwiHH/ax5kql8RYXtrYnE8cq9ypHfxgOmGRIZpf515W35vg0ODBYCYfRR+237cfM59z4YDjjKOs4n7hTaIBIlCglRx3FZNSoxO3l1ncgqDEYtLiyOFXX7NfGZ9NHn/ck1mwVbfRk88N0OxSeBKolpjaPV6vYigj4SPs4cMefZsFG1zb6N1Cnwnf0l8pXS1dMp+OIWoh/iF5IFMhmGLm4u5hcF4VGj7Z7psCnINdjF9tYPjhBh/l3I6ahFke2h5cNZ3lnoper13AnrrfVZ9NXevcWpxl3NscLlnU12gSalNyVFoWHxmWXcIg/aGn4RbgAGBRYSHhQ+DKIEYg6eEk4FceNRzDnUdd4R29HBOaMhdZ1ZiWt1kc2oxanBozmoVc1R5C30HfUJ4lnSJd7Z7NH8PgNF61XNiap1h0l1iZuhvh3PseCd96X3AeDBqpVJiTkZTsmCQcw2HsJLOkxiLYXY5WwlL8DdMTEhpmHn2f9R983K3Y4Jj428SfUSFMY9YltqXLpKiglhof04MVbZnz4HikcOXOJaZjiyCKXgCewR/Q4aqkLqY15mukyyHXnrQd2d2/XgthUmTmZpwmVePuXsZZSFPfUs9bCKCO41Vjx+Jj3kfbmZvHHfzfcCLL5gbnYOa9o3oecxtP3MYc0Zw2XtmhzKMeYicftF2m3YAd7B32X5shRuHKYMbePBj3kVyJpxH0mG4dWOA0YEReoJrQWEEXGtXXl+fcMl7C3+leRFqmEy5J1c4RFfZa1x3h3zpfUp77HYacvNzoX3sgXaCFIOjf6d2umguX6hdAV76XCZfBmzYcfBu6WKkTHMqqUwOY5lyinpkeTlxN2iUbUF213naeVZ3S3gQekd4LnKgZ2pbqVdgY9Nt23RldxN2HnKkbctnfF3yYrVspXXUfpWCEYAgeaBz7HOrctlth2z4c99+gYMUf7ZwQFs2ZsZ1G4GMir6Sqpf0l1uS6IRJdKBt022bdEmCqIumjfOGC3g4YslMs05lYHR1Eogik76V15DChS56lXUyeEp//YdujjOOuIUPb8NLzkLuV6BpJXzqjTyWopZBjRR6Q3D9dkd7rXp1emV98n6nd4NoGlfIUeVVll8kbxh794CqfUFyoWZ+Zo1qWG85d3OE4Ivri7mD3nP3aHtpmnGVctBxp3KsduZ4Z3IVaXxqZHHzdJ5wMmXaXAddxl98YFthV2b5a7BuKHMqdjJ1gnHgayJpsGlgaAtpSmfwaB9wjnXWd7521nRHcvtwP3S2dvx6Z33ne2p6rHZudNF0dXFvaWdlzGStaFtogGHcWWVVWFsRXIhYcVL/VGVermKEYrxj6WWJcGt4PXmecwNnVlrOYWdm0We6asFuq3SAdtdyxm3pafNm4V3rTy8+GkrRVhhXGku+L1oYowHYGXQzD02HY/RvoXXNdl90+XECb+5k4l8jZ8JtWXLGcEhpJ1skSXk6902LZ6p22XrTc0hfvDSFA1sZS0NjbS6I9ZMHlXmMxHneaTNum3bdfMV/Mn6gf8yBN4KSf9d4YnCsbNt7p4rFj6aMPIWifLpz2GoeXohLAE3SW6Nmwm0Rbx1sP2SKXahnl3YxgqyEh37ZcrJ5VIZKjMSIw303c/lwem54ZqlSYkQYTtFfT2hla+RqNWkqYiBXQFfWYCVnSmcwZWVrDHMMdENuul+yTKxFW04Bba+HHJhHnSiYxok2eGVxHG0BZmpftFnEUVpN/UxtT7VRnFyGYVJjDmJoXMtQRlKcYWFtPHHqbcxpiWlDapZnz2MmdUCJJJNRkpyFvmv4VxBY4VerXMhmHHDPdrRzHWZkT3tWomZwbHVpKWBQW5JZ3FOBUrBl4HPCeOdzOGOfUXBatmuJfQOLeZHYjm2DlHI9ZQphuFUpSVdPBmQMcjp07W8HbhJy5Hamecx5Znrhe5977XZfb7FkEV0sXtNlLHT8fRyCKoNHhqiMfpFukC6IUH9QfnF+i3vden5/FoPtf0938W/abaZqWGGySj8obgbkPsxTBFtSX0BmXW7wctVv52hLYLJaAGuafQCOO5OejoyC6nAnYjJcO1c3XM9rtHlufih69W8SZ51qU3Z6fRGBNoRKhR2DtXwAcbliq1MISZc56jgFQXVKkFSpYvxtunNScA1qpGtwbcJto2mlZtdqbW2EawtlK2VIcH93QXZabb1aFzx0SlRdjGYHaBpjtl6vYgpqCnJPd5J7KnqQenB/PoU0iEaH1IDdehR69njZdLtzanJ+cb1p018pYH5kjGeTbNhxHHbNdcpxLm20arFmTGYfauprtm8AdRp8eoLkgb96NW8Pb4p1bX0TfiV34G2GajBriGoEZ65n324ldF50f3JzcN1sJWt6axZvRXXyeip9unrtc0Fr5GK0V/BPHFL9XoZom2nDZQxchE8LSAlHylUgYD9lWWdvad5r8W8YdU14gHXSb0NxonaNdmduMmIZV95QY0qNUFZh32q1amxgnUe8R5hZfWIXZZxtN3kZf1F+0ngacOBgCFuQZelw6neWecN2aHDubINv7nVUfpiCNIhWjGCOwIvNhJJ9aX1bgUqIK5FblsSVqY3qfaBvf2v2ZINg5GAVYb1Za0ANVvpeh18dYFxmAm7vdId4VnuYeiB4C3dOegp+RoRMjRiVvpdhlZKOyYQHfERzi298cqh6MX+tf8J5nG44Zchmum7Nc3B2Enhpeg17lnZcb2NlyWBPX75es1klUv1NCVKzUHRbd20vdT93zH1QgjmCfXsnbAdQe0qWVFdfo2g0cJBzmnKpbzpuf27/ZhNXXzY4BwAA6SOeN4dG8lbXXsNdxV5uVVdSoFPBWJ1xEIdtkhyUhYsue2pxMnCuan9gEFYdWH1dzV7zW9ZTIEolSQtPzFWfWb9fAGhBcx59JYBAfnJ6IXJYat9iC141ahSD1pIpmCqUVYfQct9gMWEhY9BrL3dTf9uAHX6NeR51zGpqYHVpBYM8kiGWto+pgAxt31njUhtfC30xkveav5nXjjyDi4cCjN2LU4rPjqOWKpiukGyBg3CyZh1i1GZeeL6Ed4gTg+ly52d8bOFsS2/lfdWMeZO8kSmHH3i3dXN6UXwHheiXRKWfqdClgZg/gtVw5nJ3eaKCDI3XkeGMo35mZChPCV02cI+AU4oIjSWJ14Atd2dw8WmRYjRuR4vImoafL5oBjcKAUYMbhAx+CXdTd0R6e3midH1suGZ9ZdBgLVvRUDpGp0mgUnVYgldGTE41YjHJQTdIREmFRW1D0ETQSNRSYWandeWApoPWgG11LWYZXa1bqWj9cud5EHuJeLB1RHQQdxB4yXejdhdzoXGEcWVwOmtdZLlauVNbWtFneXHpc65xr22Aa5duDXPsdNF3L4H0iMGK9oQxeI1lHlOFWXFjjm3RdKx4F3lldDprWl4KXVhs634niiuO9YmXfbttL2Z8ZtpriHwsiwKRUI6agkNujFoXYa9sPXmAh+aNIozUhNh7gXlFfvCAA4JNiEuRL5aRkwiHH3HJW7dlG3T0hy+WuJtOmcOOC371dt56F3wGgLiLvpLgkO2HIXrpa1BlS14pYj9zGYHNhpOEBXsbcb9vlm9obDh2PIaBjhKNt4CcaXVeB2e0bxx/T5Dnmlyd6JbnheVq1VZQTuxfoHbWhD2JvYOTcndMcDFNL4o0+TsjYwx1tnvzfFB5DnGkadRa107mXW1rM3H6b5xtS3GxdhV1KHDTb5Z4bH8rgAJ+tnvEdmFw2HCucSpxGm/laKtle2uxdN94xnd/cyxwMHNXdxt7xnyGe2F5+nW2c01t8G55dr94B3AqZh1mKGvZbL5v33c0fCd7nXP2ZNVaw1y3XIZk7HLdfd+CeIIee9ttvGJYZKVssH38hz6MCouHh0mEFYoMj4SSQJMxlKySmIx0f4dscV+vWJxRl2TGfH2KIo+Zird/EXRGbiZvRHgxhZmNEZOkl3CZHJdRjzyCrH0ig7iJPoyXiEB+4W/4Y6FVlVficPSFEpB/kSmML4JEfSt+KoGrhQeM7Y8hjnyEtXRVZ+Fd8GJhcJuAYYgIia6F1oDIerN3jnAYaBlnz2IuWKlLt0hGXgp2h4W7iiOJMoI7dQtmLVfqThBNYFZdY+dq321za6FkuV7rWzxeO2vNeRiGKI15kVKTbZJpjfmCs3ONYhBR6UC6V/xqzHS1eMl5THkne2l8RoCsfgt3hW2+ZrBmWnEee2B/+39wfx15y3BgacNw/nofgDF+23bDbe5uo3XCewx963kecr9hH0m+PnJSZ2DLZQRlcGd5apluiXO2d2d944GIgp1+MHYkaXhai1gRZkxxQXe4dSNvbWpNZ45mM10FVzRepWk4b61uW2cZYalgS1t5U6VjAnRrfTmB4oIOhT6CU3t5b4hkVmScbGZ1TnimevN6AH6jfsB61nN/a7ZqnHWnfruBxX9zet5y8Go7bQV0OXZWbvljgGO9buh1/nePdIxuU2xEbN5jRVeGUr9d9mQSZFVg2Geqb3h1vnaFc0dwiG1paO9mxWsTcu508nMMcM9qq2XwZbBpEGfqYiRnqHjAhdqKU4hHgGl5BXjdei151HRBcWBw33AGb0RwBXK5cZhvsmmBabds7GtAaRNjc1RZUKxR6l9QZ45o/2MdXaJO1lFTZYFx43YUdpxtMWKzZixwS3Y1eWN37XEda5JqBmlNXlJNJFEvaJl2o3nQctJrKHDGcXJp91aBPfotayHdOHtP+1sAXkJgjGlZc4R433j3dFltb2sycNZy7m8kZCBZtV56aY1rzmQ/Vrg7rEokYbxwwXqkft18hnWlaD1geVrgW8Jh/GY0bGFq5Wiabvp2unhUdfhtSmUFZT1nBWkJaXBnSGccadtxQno6fnp8wHWFbYViJmHuaB1w9XR+dvx3cX65hDOIUYo/hwd/dnQLdlV4QHTHaDlej12TW+VgWGRuZnxot2mDbC9r42Q5WSBKiUuuT5NQSEr3TGZX62gWc+51jHLrarZormwdbq1u7W/Zco54N4EChoKDz3gMZDtWMFGCU2NXSWGfafZwOXUod3p5wniBeHRzmWhKZf9uOHeyd0JzGWw6ZTRpA3APdbd6en4Kf1l6x3J2ao5mAWcvcLV8F4ZCikuJEIR7fF92eG9qZdthb2A9Y0FlfmOjXoZUhje4AQAAMjOLUERiwGuialVgZmaodk5/zIBqe69ug2DhVHlQUFcUX2FjA2RaaPNrd2wHaodsn3R0e2p8PHgtcZltrW+1czpyZGtDa11u3W/ca49mGF8MUrw7ASrSOWZWKmXHbeZusWqCZqtm5Gq8cDNyXm+icnWA7Il0izmF4HegaOtmoWq5aFtoQmmVbTp2BXgOdP9s6W/od9t8JoJUhF2Bcnpra8VVZUtOVUJiNnTpfiyCd39qe9F4OnXVb7FstHaPh3CR5ZK0irt3AWPGVbBdjnJ2hRaOAI9dihGCt3pRdIFuh2tmeNKCyojsiC2EYH2NdX10KnFbfVqHbYs9hzV70W1/cx19Q4Nqh66H34U/gGZ0XGYzVwhReFeKZlFyMnQHbv9ovmgCcDZ2yXp3fBt8aHeJcN5shm10blNyEG8JaohpdW4bbjNmmFdHSJ1JblETWhVs8XljgkmCYXheZF9SpFRrYOBoI259cnhxI24CbTltammRZhxmoGcmaJ1mYWM4ZFlrKnIGeT1+YYGggfJ7vW/XW8FHCVDVX8tozG7Pd19+BoO5ggp+sXXOYAFAjk7ZaPtzA3T5aDtTCU5CZwF5DIXYkTCbwp2WmU2SC4yOhkaBx3oDfEeHK4usiEyAlXXsb3lqVmypflCT35wynTKVloMkbe5fWmhzhTKdcKh8qQOhmY5XfftxgmxCcviPPJ/Ko1WeEI2fbpVdKGPNdjqQGJ+do4qgqZeZirV/53oHd6OFGJZqnjSdEpKOe85rWW1hbZV1A4RckdSVhZE9hO52tnBGboZ3qYVujuaOEIc+eB5qZGrmal9wr4MOlb2d75zRkWZ611PqMwJEs2cwffGH6omtg+R2jGjHafdt83BsdGF3IXekcIhgU05mTUFQ7FYuYXhr33Ncdml1snI/byJrgWx4cRN5Bn6Qfwx//3wvdvhpiWDnZtt02HpEekN0zmpuXv5lVnkpiQiSj5SGkFaHWX0ve1B+bIIrgq59kHu8fzGBUX1Gcn9f4lOPWSFqXHoCgKV69GksUsdR+1ZuXO9kRW4ccUxsrmblZf50roDphruITYxdj4WQCY7RhoR7MHALZeV5No/WmvickJZmi3CEhX8Hd+B3lYtCmy6hGZ6Fkt5/fHz7gVuM15xbqH6sGqhqmSSAKWn9cYp7bYpzmPiffKGvm32MVXsyeT1+QIv3m/ulV6dhnw6NMXT+bM9xzHkhh0KRH5ZolESMWYG9e/t6EH3cioqZnp+6nC2S5IUBg/SELYNWhcyK940JjIqDunVoa55rY2w3d2KG54+3kIaICHuvbxNuWGx4bKx4hIWTiImELnsLb5Vh8F0sZA11YIUCjTaLN4Lacn9i9VUXUVBWnF76Y7NmXGM9XadWJk/QUYxfimvsdEJ1zW2cYJxZbl0jZLBsvnOBeFV3EHTobRdoWmEyXpFiZG73dwN9/X0CfKl3yHMWcrNxh3Mec15twWZIYLpaJ15IZoJvzX1Mil+PqovvfWJmV0jNRxNWkWncepmE6YXbgO135HHBbJtuhnwOjkqYa5kLkjOCVm62Zm1r3HiYih6Ygpz2l7CKIHlcbrJuqXmQjtScVKQ3ox+aU4jyb6hfnmbicWp9YoMRg0p933OzbPBtNnO5gG2TfZ5rn2mW74f+fpt+0Xo4daV2aX4QgzqB8njPbgVtCmt7ak5ws3kLfrl4Y2kARYsTCzAATDNmf3pqgx+DO3vrb4ZsA29rb0Nt1WtAb/lw6HDaan1f90jzUipl725/cqF1/3hSfXR9w3mfdYxzw3fcen96Nnjiei9/OICUeelptFqgVyBW9k+ESalbM25FeY18Mn3uf/yEJopmi8OHcX4IdTFuAnAddox55XbRbBpfB12OZFZtSG7/coh8H4L5glGDZYMfhDODG4CGfk9+gHoucslkzFd+TklTSmAObkp0dnNmcFNrO2fmbElzyXPtcS9xDHhmgFCCHn+ld+Zz3HcVfh6AEX31dz90eXYme0iBFYWThXaFg4Vzg7t9e3GzX0Jdjm2PeGB6h3RLaR5hM19fXZFgzWDcX1FihmjibWNylXESbNpgUV0GZ7lt2GxiYzZS902ZWUBq5nj5gj2GIoW4f3t1U228ZrxuaHlmfZ973HhYdRRxRGyKZe9kqGoxbadwqXWOe758FXiubr1jtFhZR7o3rTAFQxhUMl9WYttigmk1buV5s4HOg16EAYLbfel032foWwpdNWZac7Z7Z36zf9J9O3hJcLdxzHgKgWCEkoLCfDN0LmpaZxduDXiKfFt9MX2DfcR81Hp3dfJt8mo1d5aDs4hwhCJ4V27+b7Fy13Bda4ZoyWQFWV9CdxanAAAAAAAcGYRTXm9rehJ8q3i7dHRxgGqMYsZl1GxJb5Bu924EcsZ08HFjaYJejF5IacFvf2/oau5kJmcybLtwk3ccfCp8QHcpcC1rNmdmanNwtna7d9Z3iXoBfJ15TXdNeyeBLoX9hBSAmHblaGpfRF/5XZRneGxmb3pzmXb5eEt3hm6hXzJSP1oGY/5npGWkYmVl2G3ycLlzqnjhf7+EIYRbe2tuUluFUzNXcWemdMx66Hnvc41t4mlnY8FXgUePOCs/404EVVBhomiga0pqO2t8b6J2M3jfcfphMESqRKRTpWVscAZzym9dbN5nBGKNXCZdNmW7chZ+foOnfxpze13PTe1TmWGYbHN07nfKdMpwJHGHd118cXxYegF6IX4FgIF8K3idcxRvm2rKZ2Nr6HD8cxpwKGduXbpjS3MfegR5NHBoY2dZvUp8PRVKhFv4a1p3kn3Ge+Vw3F+RVMtYpWwad3t9H4Awfnl4F3Mmd4p9JX7JeUZyA21maZdlgGnSbyh1aHQ1cvN0R3hUehN573a/delz2XPPc9R2xHqlfT1+hH6heqdzYGtKZwFsrXoOhlOL4onXg0qCVojEjWKNK4ekfUR0kWX+UDBGTEr2TuNdSWspclBye28lao5iCFkpWMxhp2+be0mBDoJ5gPt8VHd4bRllP3e2iCOQjY10gV5vK2TybZ97CYegkKWVcpTXjYmBd3KjZHVh+mrKe9yEyYTnezVu+WVEZjNp+3JZggWMHY9xi2eD23vAfNh/FoGBhxmPpZECjmGFXHv2dTp19XmChO6MYI9sipp9FWgaUi4+8UtbZfV44YMhhi6DPX17ePhyb2xEbTF5H4GxhSWGFISHfw52XW8SeqSPQpwfn2CYioa2bz9jsFqiXPxqfXkXgEKAMHsJchBp22NyYKZbNViSVnxeX2iFcLRwhGp5a4mDd5jooIefiZRlgmN1mXIBdwx9O4OgheuBenWCZTlWgFITWp1quHRPeYx7H3m9c5lrsl7dYZqCOpmoo4+jjZjVfelHcjUwWdF63ZORoASjOZsziYp1GmfQZSVyTocPlLqWTY8nfmts92PnY5N7HJucrKiys68QpWKV9Iuhgpd+6o40nyemKqPdlVJ9c3KneEmLoZ8Ksra6PrrusHKeTYhEeqp6j5SFq7y2abdurTiWzXD+XIloDImbnjSoVKcvm+SELHSeZqJo4nvEl2Kn/qsyp92Z44jdf5J7sIMkly6ls6l3pJOVQ34Ydl51QnqJij6ZcaC8nheTuoFte6l5XHphhLOUep2dnJOTO4VdfCN7YHxBhVSRQ5isll6Mh33PcjV0cHijgNGKipA8kEaLnYOme2l2HHiDgV+LCZHnkIWKQ33wb+htzHPud+F4C31ggY6DAIEkfSx54XShbmBqOGyUcr50oXG1Z+lhnmiQd+GF240rj9eI63pjZvVc1mXGc2SARYqijQKNj4rsh/GBqnf/dEODw49dk3uQL4rOhBCE04Gxf92L8peynVCca5I4f09kTVWJZhqDdpaGn0OgeJhFh7p24HvdgzqV0qVwrh+utKRtkz+CMXt5eBSNdaWXskm1LK4dnSGJ9X9bfjSMuKM0sl+2wLANojqP2IGVfz+EI5Ykp2yvda0pof6L0XlsdQx4Eovqm3WkJqM2l1B9IWKjZXJ5ApG6pAKuma0epEqQgH2zd7t5AIKpi7uQ2I56hdVwHGKSbcB4PYGbhwWKj4jigJpyxWJdYEhn/nB8hfaWGp7Nm0aQd3/HcENoH3LRfj6HhImIg7xzmWCuVh1S9E7LVpBkMmzAa/VkAGLFavZ0s3zNh5iQiJSlkT+GX3SjZ8RmSWQwX7tgE2t+bq9tx2aDYh5c71xKZNVtnHaVd6R0IHPwdCN1KHR6fVKJ146Ki8F/rmyQXAVWwGLtewOTe53TnfSU3IXYeq94zXZMeAGCQIzAj4iNtIi9giqBAn+PjTaepabOpk2doIq/dW5thm6CfU6Vi6MWqEmjsZcIiW599G/QfSSaWKmCrZ2ntJajeeho7WxWgUWbS60etFyxP6WzkziMN4nehmOOrZv5ovygGZahhFp0WXJsd5eO3qLRrDqte6ROk0GAQG5FaAaIvaAgrOesDqPRjCBrLFnrWRh2/pJmocqkKZ8ykseGTIUagdKBDorkjxWPWIWfcRFhsVxvVhJggXmciiCR944ihvh3O2siZytrDnoNhFOLzYg2f75ynnI4dsZ3WHldeDty42k5YYBbyVjtWPJh5G8bd9V5OX3Df9GCO4K0eQNp+FfqVV1YQk8ORWVVnGH/bEt4ZIJkhk2D7HVxXk9Rl1u1Zgxyn3xPhY2K7YgTfopnzkK/BQAAZQ0VOnxW+2CnYhhfVFY/VqNc6WUXbPVpN2hWcEd3QXgAfNuGD46Mj2eKo4H6dCtpbV8kadV9JYwNk2GSVYocfq5yoW0KaPdiyF0dWutW4lmMXt5e1VznXPJhtWbpY15baVU9VFtYsFzAW6pbG2aadnKC04adhCJ+qXYRcLJuEHXjepl9738BhBaK8o2Cjr6LQoeWgnODJIVchPR9b3ACWmpItVYAZnhvqHB5bVRtMW9lbvhpU2TAYtNpf3HVdp53onJIZe1JKhn0JnM2CkCOTulUv1bjVv1bYWXNbvFxJnCaaI5jBGhObvt0TXgcdw93hHtmfcF4UW6fYINVf2BOZudm8GYEZV5hPF1NYHhnrnIddrZx+2kWZTtdK1AYOxBE71XNYKNnmG9tcZhuuWVVWuhRCUlmS5laTWWhZ5hmR2QbaOFsU23gagVpZWpDb2lw9W3dZpJd2lpnWSpdqGVjaaBmI11qVB9U41o3ZEdxzHrDfQV5eG0vW248JU9pZQlu9mqxWtUyyz+UXoFtPnPLcyhwU2viYr9XvEeZQgFG2Fb8Z1FzJHmme1t5g3N0asRmA2ibZyNnfGuVcnB4zXqIeBZzOm5kZSFZ7FBcUIhTo1pnYeNnb2odZk9Y00gvRCVWtGNmbMNwMHEIbBdk6mWPcZx2GnYEbp1mBGkibs5zpnsdg3WHG4fvgnN8Q3Z3b4psY257b2ps+m6zeluBb4B4dtVfcEAzQhVN8k2PUF1VC1bGUmNOolYOYvxpI2/db4tu4m97cUFx9G+TZ/RfImIkaW5rymdrZHVj7WK7WmhaC2vmcLJzK3Vodnx4uHtAgqyGEIM4dmtk72COc/B/qoM9gRt8HXZEdK92vXQIbJdarVAVW0NrlHECci5sV2rNbp1xOm0nZIJhFWrBcWpxpWuIXeRXYGgMc3h2G3NbaVZvoX52hgeGQYEbgMl/Zn0ueP9w63SjgGmFQoHqdaJhkVPEUfdLsEldXc9sfXhwfdB86HbMbCZe4VXNSxlEJzSgBgAAAAA9F7c+RFW9YCZlZmtqdb55SXUAaLxPwDytKwACGTpRWCBqBm9zaiVfCGByaBZw5nhmgO+Bf3pOayZbJ2TMdTB+XoJohIGBvngna8VbiFO4TUdN4nBMhe2MjoyohYh6LG4DXxlS1F07b9l4m3lYcjdiZU0JOWtWeHOwgZ+FwYKoeSNsmWYeauFsqHB1ddB5Wnp6dxtzlHFYb7dt52cjYidhv2OcZPpeJ1wzYOFl22iUdxSDwYnNiCCBeHW8bQNmcWPDY/9vy3jie993v20bZklqDm/CcJdv9nDscJpur2rOZ+tvu3sIghOBLHlma0leS2NrcGp453tWfIV5q3PUdGN+sINGhFCBO3zLdStvR2QaWSFUrlv9aL1yy3cveF11JHOFc5V0X3G3bhJx4XZUffODEocjhD58pXWNeTZ+z3xvgFSHT4ochgx6imkjWyBTUE0dbPR+dYcRiJKIMYovjOqLM4s1jveRWJB6iMN6F2svWkdL+UkQV9th0GYvYstToUByOepFMljZZnZxrXZGdK9r7WTuZ6Vr92t2djmGOpDBkPqJAn/jeHl30XH0b4l2DXxqfoR9Nnl9ccBpll6yXndrKHKhcRZo2FYJUdNUnVQ7Z+V73oXihwSCh3LwXfVRLWHXbqF8LoVLh/6D6X/RfdV9lH0/fHB6tnySftmB1YEuf+d713urf8iCYYKLfhl2qWvRYzVjwGQZaBJw03UidChpp1vtWEdd1Vr6V4tdQGclb2JtLG4mcqV32HuYe950LW5yZERbRFICT9NUXFi3U3xLyErKXdNzK306fMx1UXl+e5h8BHq+c+Vr4mMeYhpgGV8mXahdBWqXdDh7pniQb3JkWljCXB9m1G0HcYR2moDbiDqL3IqYib2KpIzUi9eE63pjdexuTWq3bSd4S4AGgpV+LHveeTd4OXMzcBB6k4O5hUSCX3vleMt7z3tseKJ4Tnn9enl7Q3yZf7uEpoW+hsOHEYd+gkh6UmvJWfJO+1cpY5dugnTDdhV1hG3kaEhsU3BidvGBSo1IkTSNtYOZf+p+An3MfySEyYpcixqHF4MMgx6F74TjgYWChoOvg02C0IASfM5x+WKDYjJv4nnJgFmCCn6sdVZrGWjLbs108HrEf/eD34YOiDWLII5NjaeJ1IN+fR15Yncke/Z7dXd0bdtjiGLsaIFuxXJSdWp6fn6ggEmDTIaDh/aIWYZcgK991n6Jgp2EMoWBgU15/m0yZLVYhldzaVdxInhZfsqBW4Toggl+oXn8ewp+43zed01zBnJ6drZ+b39Kd7JwGnD/c6V0NHFmbiFw1nS6d4l2fnRTdS536HWDcKNqzmocaYhqe28nc2J4bXvAfVaACYFMfEl2gnH0cCZwnm6EddF88IA4gmSCWYEjgA558W99bHJvbW8UagNeqFavaGN3/3obeIR1VHhEeQVzI2khZzduV3ZxfRmCqYHFfPR1r3ZBeO10gmeqXJhl43tIjLeUe5aVk+aKH36Yc/VlomQpbz14En5ff658oXf8dTp03G+WaI1nKGqrcvJ3EHmgc/BqE2DsWWRjsnBJelx+UYJMgwCAHnkEdt57GoGngnV+0ncbdlV5IXngdT1xLG3ia39q3WabZXNqi246bjxnWWT0ao52wYBgiM2JbYSWfvZ+X3vaeQ56pXlJeDp2Y3RLc/5zwHOYczFyW3B2b31w2G8dbMlpOGlyZ19onGnMayVs/mwkb85yj3hUfduBtIRng859xnJWY2lccWLRapRw+3ATbXZnh2ZPYvlZ81ADVXNeXGZjbnhwCG/rbehvAHmYgGOCQn3dcIth5VgcXINew1omXcpld27Ecupw5GZVXKhYvlwbY71qbW1Ga19pbG/EdQ16V3saebp19nKucR90+XnhfcR/HX7mepd1NnB5ZuJgZmiVdHx7mHs1eOdz2W/Yav5j2VmNU9ha6GNWaJlnKm0jeGmBHogYjFiO8Y6DjoSJDH5OcC1uMmsuaklw2Xc7fON613Tka+5dHE32P0pNIF2hbY14cnsheJJxCG26bNl0z33ahASG5oAUenB7jn1Ee5V3g3Nga+5j/V36W59R5GEZelOHNI0zjsqLCYcpf0d2zm/Sa6tmt2ChW5teTXC5eu97SHUVblt1hoO9iq6JdX/9bqRkFGdiapNr5Glpaolw/HWteEd0N23ebHt39IJSjiGWvZd8kjKH4XseeMx3L30nhimN64+OjRKGGXvralBMSyVPKOlKCV7db3B4aXsSd5FzXHHbdYl8KIWbiiCLaocNgDl4zXS6dXx3QXi1eBh5r3ryfP17Gnjwce1rEWjIZ45os25qdqp4P3hlcmRxO3H4beZufXNEcidv82yLb0N2pnrud+ly53Fnc0Z8FIc7jhuO/4oPhlV9xnMTbhdup3CLdY16Rn6MgfOFooYRhLGBuoSLiWKLrIqwiLaFRn9CdqxxmXoHf2Z8VXeIdid6FXs/d+1vnHHleIp4knB0ach2xoQxjfqQEJU5mEqWao3vfQdqfV73XslwI4D5iGSLEobCe991km9Kb392JoDeh6OIxoK7eTx2fHjqfY6FpYv2ixSE/nSmaThpa3AAeSeGqJGil8CWiI94hZd5BWpWYu91o4ZejWuJdXzEa2hr0W83efCBo4V0hqaD03r9bcZrW3uxiSmPZY72immIsYKCd0Fmolr/XnVqjnNhesqAgIeDi9GLCIjlga176HL/aVZt2H5yi16PB4zsgBp10269as1tOHSlexuAUoDBfSF9vX70f8F+tHzcfph/Hn1+ddhwJXPlc1BtGGcAc6eENIxujEqKSIa3g8N+LHIKbhR0hnkof/iGuIxxjX6Gy3Z6box/Z4nrioSIlYSefv51ZmeJVmdelmprdv6CgYtyj3qO24gLgiR9bHrHgLmMmpW9louOOXxcY7hbU2SRbwd+SYnYj8qP9os2iEuCCXmWeiyKd5XfmeeVkIrihGGLbpCwlK2aQqDioDubKZDUiDuIEolciUSNi5ADj8uGtXZiZcxhpGmidu2CiIw3j7WJnn0OeXt2XXQYfQSNQ5cmmhSVXYpUfgB2RnHmaX9vWnlCgJiCnoPdgdmA44BlhByHuIZHhEiCDH9ye1d3oHAabcJxt3zlg5SGP4LDeTh1k3Tadhp4gn8ehtuHG4I6d6tpy19VXz9jCmfJcop99YEKgDZ6b2xYXUFYdl+ybkJ7bYCdf3Z3wWveZARfS2CeYS9n5nBjdrV2OnSgc4p3gHkVeex7d4Vli7uI231pcGdzHXwwfJV4lHVzc9FwaW/7eEyDu4isiBmFT4APel9zw2oybOBytXSybuxhqVxCY/9kQGwJd0CBH4QGfrZuTVuwXc9rFnmBhpmRhpZplFaLVX32dKd4yIGeir2P744eh8J2QGMSYoxhs2que4iGsYhfgbFtRUo/QdhWlmTUb/l1vnOhb8FzHXhmd1Vwnm0XeJeAvH+Edj1qF1yeUydIxl47dXaA74H+ehlvwm2ccwx28HqmgPaCqn6NckZbDFLhZ4902nibdCJoH1sPVaJNOF3kbER4knoRdpZt+Wr1buFshmSkWxRZ32Dhaw5xa3NTcnFz/HDPapthl16OXG1ap1a1URBOk05lUQhejW03daV3o3bnbzdkMFFRPxdJs13WaIZsUGsoZl1bdFQTYBZooXRagFGFo4QxgZh+Ln+tfCB21G6IbEtwgHfTekF7nns7fFZ6vHy2hIqIJ4ZbgH52PnQadxd2uXSWcEZseGhSaW1u93Fncg9v8Wi1Ys5eqWAoZv5rV27ucApx8HCncjF3knr4eTd6hH1EgH5+qXigb2prZXIQexB+kXzKdZtuzW5JckFzYG6eYuVYDGDrbI53SXpDd/RyunBbbAtmAmcmb3N0x3djeXh4FnIXaCNiVGQ6ZrlfglLGRWFA7UjgalF9IoQKggx7VnVRdBl1WnNgdGN2HHcpdXd2+XuYfnp71HZBbqZqk3XqfxSIaorNhtN8Qm/qYCtg43P7goiMtI58iJ16DGwCZAthJGVLdwiEJYkhhit7PGutYkBoOmu0aalm8GLYY4NlfGT0Y2VoCnB3dL10A29SYtJEcyALAPAM2Ug/YhNvUHI0bRFmT22tesWArH7vd+JyuXCYctty6nQ6eU95aXVCcXdz4nqIf7J/0XvWdphub3HpfDSBuHy3cQBnMV+pYUhdslhlXAFkDnBOeweDm4TMfudzGnG9cxV60XohemJ4THaMdsd2InSJco1xKW/CZ6Jc5FPaUuxg9Wl5dVx/GISIhLeDYoMMgdN5Z21XZB1j72SuaThujHPadj918GsiXLJTJFkzYTRmSm2ucJRsTGSLXNFZJGG0asd2O39uhMSDSn1PdxJ2SHdRd+dubF7oVWtln2xRbTdny1vaUq5JY0rAUbpQm0ynTWBUWF5yZY5l1GFvZ6V2nIIQhm+BLXjjbuVpEmpTaGlp2mjJZpVm8WAAYFltYnjrfqGA7oB8gYKB+H37dZV0UHosgS6CaYPgggCCH33MdO1uwXDYdlt8o4DZgXmCSYCEe5JzGnBzc9J3oXiee7F923wjerh3DXqwfy9/1HuOfCN+pX7KeORr/mOOaQpwCnWjdoZ3CneUcp1nLl6hYPhdt1WtRcNArVUPYBNnEHBaet5/rX/8fyCE1Yjiiy6LNofhgbN/LYG2gAd9vHZYc/l2jXl1eyh6nHRNbZhu9Hl7hSOK6IcjfZNtUmH1ZRRpeWTyWMVBoiEAAOYCMSEMPvFJiVW+X7BnXW/TcFpuq2qqaYBrcW6+bxxxW3O+dqV4Y3lneC5263eBehl6FXLWYY5T7F6HZixob2Y3bSV2vnoreL9wM1/GVf5g1GeDdLWBPoj4iBWCaHcPcft0+nj3eCaAUYkkjY6JGX93dI9wfG5FcbB8RogejwiScY+qirmHRYUUf8J5hnxCgueFd4VzhGCDc4HRfup6838+h0eJCISTdmJu9XVMfB5+9nyse+l4kHF0ZuFglXHBhdiR/JWNlFuP74lkhGp9KXipbbtbzVEJb4OCyombiFmCSHoEdU5wBmctW/Na4medcaJ3XHpUer55HHgqdx922HahdRVxg2yEafdpNmrlaoNuwHUUecd6HXpZdt9zyHaWfcWDCofJhLJ9VHSjaVpiMmGKYFBiuGIiYj1o7m2kb7trzWAxUfdOgFi+ZFFv5XXBdlxz9HAxcndyOG3CYJhTXk7uU0Na82OlamZrqWzTbrtremnUZFRfvVqqWYNX61flWnted2DOXRhopne4g4eH/oNlebFqsmQBcvZ+eoWbhAJ+PnKvbCJ33IDVgQB6lW2daulta3E8cnJuJWtycGWAhIpYi8iDv3R8az98xYmnkjqUso4uhC14A3b2eEd88YBogxqEiINFgKp3kWgZVCdei3Syfy2C4YDNfoh6r3QabKtlMXAbfqWDxoCIfsaHf5Mwlm2PT4AFaMdgpmN3ZCZtSnVee7x7u3iGcbhkJl5EXwFqgnfGgIqG04/OmDCfRaH1mxqPMIAUerd4unaDdi91MXHScDd413tkfNR7WH2niJKUI5rTmHaRaok+htGJa4zyikaGw4GpfX56tHlxeJNyb2/nb3Rx33L1dkN85IH5g6KAHXsFeHd5533Rf9l+w3m7dFhrbGLXZhp38n8eggB853KZcsh6GH4+fPZ2UXNHca5uY2+OddJ3Y3YLcw11qHdqea97tXxkejl4SX4HjYWZUZ1wmAeOT4FmfCp98ny4flaBhoFBgdR/untTeRp92IPohrqCOHmJcBl2dncXcYhsHnnsiZ+QOY70haV/XX+afDh1mXAcdVx5c3hzcgpxHXZ6d0dxhGNUWXJWhFl/YM1pkG7Adb5+sowqltyX/JAug75+z4d+jkSQiI3ih5eBlXhQcuB1DH5dgYKEDYW/hIOFIogeh6+DiHwlePp8aYRki7+No4oZglp4znFldQJ5wHcPcqJr8WybdOR5FnixbBhXPz52PGdGZVBzWfZlFnMQfVWEd4fMhLx7qXC0X99GFS+oRIVm+Xxmi6uSs5OvjlGFAnrqcNtuQXM8eLl2H3Irbdhqb2QYYOtvMHjoeCZ1im+Nadlp+HRDf3SBRX7bdP1q8GbbZ8xoT2x2bmB4TIEOhM1/XnXDaKZnAWyccndzF3EpcD5zVnPucEJv/3Fpdid6KnnQdqJyhmnwXmFkU3G0fOiBZIK+frp4/3LnbZ1oiGOnXF5pGHAscvR6T353e5R2o28hZXRgP2lvbQBul3BqcudyBHcZfOJ9YXvIcKBkkFf8TF9ZmHCQfU2A8nw1dwh0VXX4cGRpdVyEWhhWPVSDW5NotnHIdTBzgG1AZUZjWWQDX29ftl8hYs5iZF5vX9JiBmj4bf1vj2y9bRxwpnNqdKB2gXuXgQ2EgoIOfdx2j3FjaOplWGfIZqFl2WqfbjZw9W9IcKNwWW01ZHtbymQcdOF9DICse/V6oYHYh26IuIG6dKxkn1vyXk5st3VnelB8C390hnuLR4y3hgp6zWygaqFmKWJ8af1xxXiLeIN0WXDackJ7IoN3hf2CjXrBbFpjBGybdBd453aUcxd3fnr4eq53J3NJcjJ7FIg9j+yPPosIgm13eGy1XCJYNGvneRqBUIHfgNmACoAOfLp383ebeth6MXnFeld6gXUDcPZumHWmfQR/iXoic5Jwn3OIdp51KnAva0pspXHaedmBxIjBiviGkX2qccVtkXAcdDV5hoBig6qA1Hgva5Jg8GHYY59i2ltxWFFWcVXlUx9NUlLpW/1iT2LnV+FENUuxXNdqWHnchb2LSY2ViXqEsn7MddZomFqnYEJtRXKfczp2SXt8f+l/FX0EdvJngF/8Z5tw53UadxR34nQHcE9q02dzZGxgJVXkRxFAB0qeXh1zJX4Cgq5/7HlHcrFsTGkfZ+9sWHR3de1vWGGdTG1eNWwScOxy4nnyf/p/G3ijaVhd0lPASwhh93aAgumDyXzRdsd5gX5Wfld/4IZmi5CIqXzQaMlZ21zNYt5rWHrihY2LZIz2h8F/23f/eCCB04mYjFOLAIVneqJs9l3jVzNeGWdZbjhwGXAVczt0lnNBcANy+HnpgDKDoIIagoyCKYJ1fyaAJ4XNjBCTIZSEjhiDSHkAdtB093WkfDmE/IXwgl9993SeaRxkEmSWZDdncXAsd1t6x3cgbkllX2a0bjR4tXqhfCp8AHdtbwJnhmUacDaA44eeijOJooLpdiNtQ21adnV/8IXlhZKASHe/blRw9XJve1WCOIWNhDyChXhvaNxcVWu3eQqCZIM+gkJ/Tn3seUV3FnWZdWl9zYUSiwqKOIMhfW1+VH/5e4107XEreq6D2YmPit2GSYMEgieCAIMpiHuMQ4ydg4xxCVmKTVxT1lknZ0JvKHEwcfVxYG/4bXZowWp8dpuBgYgfjM+Oxo0IiS2BjneIdDd+EIXrhZt+iXMDc0x2hXiteUp9E4ClgRl+JXkxdh163oB9huaL1o4/jfCF8nhkaY5hAlpnVKZlCHPxdvN03WxCZOphvGkYcjl9ToQNhbaAInm2cvdwv2pdZ3Nv/nougnWC/XpjbShqQXWAgD+IgovCiniF239ldlBvPW45czx9QYl/kjqVvY8YgWxvjm/+dqh7gYSAjAWOSYjmfU97XYDuhAOImouejreQ645wipSFY4UBiemLho+HksaSLo+KiFJ/wXXbdbJ7fIUCkvqX8JfjkE2EvHiReHWBR4nEjx+VM5VajSWC5nVWaxZn1W95gEOOzZS7k5KMcIPugfR/dIQ9i+mSf5n6mu+WGIyBfhFu0V7ebBKB8oyCkLGOO4q8hAeBu35OfbmBoIRhgUt6BXO+c4Z/Y4kvj6KPLItqhGR8gnUDbgNlLGMrbqp5f36+fGR44ngqfb59cnlLcyhyTXhSfSx9iXf8cbdx/nZ6fwKJJI4yjniJvYIqekdwGmg2a9txSnYqePd3DHUMco5yyntJhBuLc5CalluYWpIwgqBnAVIEVAVbHWzWflaHyodLgXx1rW94eA6Emow1kaiSZZAri0KGnYJpgUKBuYZVkM+ZvJ1hmIyIAXJvbv9+0ZDJoX+sTK+AqVuaU39lZDNn2XAYh+ubvKWApWyanoGxZV9b7WYVhKGaqKW1pyWj/ZovkpWGh3lriKKjmLFxtNms0ZkDfcVzsXqDg5iLmpO7l8eUS4+BjrOVKJbzjl2S9aKJqr+ouJ6Oj2yHyoeviaeTR6IEqruoOZ7ljQWE0IV2imuNl5AMkx+S5oz5hNR8cHegdyWDTI6ulpeaGpfQjWSC/XjUdDZ4G4TjjS6PBImJfIlzPnI3c5NzzHQKdQV2JHgReLJ1YXCAaeVkTGI8cLd8q4V/iLSHCYmnjiySYZGljWiL3IphiA2Esn68fGJ7+nuRgJOGfIfhgvh6P340hk+JioYog4x/zHincUJymXaqeh56WnZGeU2Cm4jzidiEiHwudRZz8nmHjC+bl6DtnZyStX76cXlxzXpkh6iT25lUmKiOOny0adFZ3VzIc4KODp6DoiCee5PthWZ60nkAhvCVHaNYqPmkK5iLgnpzlXUBfsCLfJrvofygC5cxh2R7PHcrexWHrpuUp32pL6FtkX2CPH6yemyBTI2eldyX3pOEiu99HnMKaU5zuoqalxWbCJfQil18j3gae0qDNJI5noGkwaOnm8qNgIAGeup5foWqjiaT35G3i1mEp3sIc+9toXfLhVaNLow2gsxvQF2wXzttuHrnhBGK24iRgaJ0xG63dLl0fHL0d0B+joA8fe51f25pdGuAiIfAhwqB+Hd1brRqNGeLZHZj1GkJd72CcIlGiQ6DyniIchF2ZH5Fg2iHa4mIiLWFCIF5fPB6p3w1gfSGPopziS+DCHn9bcRnYXBXfZmH74wkjX+Ha4DUewd8n3sle2x93H10e/J2dXNdd5R69XqFf1WNo5dRmv+VuYlLetRtQW/9eIGJIJi7nzafYJZlhBx1PnQne+qEjI0NkuCQ+IyHiPuF74T4hXePfZtSo/KiJ5l0hMZzJ3TOetV/p4fjkZqXgJaSjpODwH34ezN/J464nKyhO51ckaCBXn53gHCDMo0AlsyZh5c6kA6GxX65eBR9S4dSkJ+SHY12gF5uW2jUcsl9rodejXePD4+hizOG3oEje7hvKWvgd3mDxIXdfARs02mXcmF3snjOdQR0DXn4f9eBOH/zeLFzI2+zbl5wWW7EaPJnUG1mdpCAmIxFle+Xi5Tmi3p+rm4iZBJhD2Ixa2N7fIWohnB/DXMGaY5qLmjdaqJxennQerl2kW34ZxBlw2O6ZkBtT3HNcfhu1mmPZNBnVHPrfI9/tXrncQVsYW9GdE93fncddA5zVXMtd1l5Tnzmf0KFIorhiv6FGH+bd0xy9XOReoB/pIC2gNp+inzKert6DX9Mh1KM1Y1RjESKhIaPgJ13G29LZz9gjmOCdzCHXJFWlIeQ2oULe1Z1Sni7fJB/Y31Ped90zXClbZNtAm0nbPhoImf/bLl0jXnqeih8wnqAdBBvKHLSeaZ8xHd6a8hgC2OrabxnI2EPX05hjl8ZYmRoO2//cTpwdmz4cf18gYNohZaC0nsRfP2J1peKnZia1o/YfgZwyGWUY71jZGgSb093PXtheQB2ZXUBcIhnoG8KfrOFe4WJgJx46X3Em2SyaLwZvEixRZnbecVuX2ezWwFU9VOGY7Zx2XrGfiCC2ILlgquCMYPngNeD7oKngA+Gjp/2uJvFTMegvjyrXZTRiXyD0H0WeYNwCWWsXd1oenHQcjxt+mTXY7lozG9hcjxwoGk3b32VqLUExbDI9cGMr76QYHUwaypwvXbpfHF/mX1de9NzxmRjbKB5jIJAhPeBu365fvx+9ILckY2qELvcwfC9Aa45jt5yhXswiMOMQIhtezprfWSSYABqH3sLiTCOzYmkevVhxmE7c6F+F4wepbi31L98vauvTJOdbmFP7lU9aXBz13VAdQB4DYBahnKHkISJfzB4xHIobV5q6nFaevaHI53QrSS17rJypv2OH3ppcWFrXWeRd5qFGowmiUN+325TZoxiwWYnbX1yp3HUbYdlfWQlb2WA2o9XmVCc0ZjTjmCD2nnUd5N3RnXWfnSJapCnkTWMdoCscPRntm6cebCD3IvCj7qNL41lkWSYL5zEnPSbbZtMmneVco2Yh+yDmYdBjLuO7o3PihyEl3tPdeR4P366f0N9z3tRexN473dxe9N/VIFxhKyLp5DCkLGLOYR8e9x2JHGcab5w0IGKiFWHqH6ecctuFHT3fvaLY5RtlVOQNIg7g2mDPX87d7Z0KHdAdwhyGWsAYRJWQlONXnpwJX65hA2GaYK/ey14ZHeueK561H2xgDh/AHnRc9N6nn4Wf3F99IJviDeKWIbwf8h5EXOAcH9y4XvehyWL3YS8dQhp1HK9ggyJnYvzixSJ2YO4e+BzGm80bwd2kIJMjP2Or4oGfqBqg1/bakx7UI05mTidYZgZjTmDB4Llfyt/wZPgpUGud60Do52NR3hqdPJ8lJHhoviqoKnanvSKD3h4c7d7io2xnv6oy6n7oNyOA30QdiN3hIO1kcmX75WvjTd9gWtvZURpWYN3nIiobaoGpPOUwIE8dFNux3+Alqyit6VaoIaSmIGveoF+Sog1lsqh+qVxogaXcYZLeq96u37wijOXspu2l2iLsIBLgQuFS4b5iNSM0I+SjZyGj4BFgLd/lH6agtGKzI/xj8aKk4LdeW1yPG9Jcb18FoXghf6BJX4ve7x41nO5cq+A24rPjLGHqntSa6th2VxOYG5tTnj2fnh903QpamJnyW9idzKByIk5jTqJ1n6TcC9luGEJZedrUHB6cfRs92aXaH5v5nYweXx8+4Fxg6d/DXKeYNVid275cX11UnryfxaBwXxRciZoT2qKeFaHEJCLkeWLF35nZTZhNnNcfqOGf5BEmYCcDJlYkGWFznqmdKZ/aI2dk9aRvIYabnBKAUtIYwaCPJg0pN2lrp2xjMCAKYIsgciGgJYZoiyk8JwojKJ3lHSkdqyBho94mNeaHpWkiU59gHtOfWOATYrWkxqW1o8egXprWGb/aqJzZIOEkIqVRZPLiLR3DXCOc5R4D4NXkdGXdZbljn2ERoHwgQGCIIKxhXeHPoaFgwCAQH/5gQmFiIdei++MlYmbhT+BCoBkhP2GDIYUguCA5IHIhqaKBY5hjECH4n/KgSmHbYjZhvOCjH83fAV94YTdiW+KPIX4gbeH+oz/jfqL/YkOiWiHoYSWfrR6uXfvdOtt+Wf9bdN674LFg0V8AHAyZ91oTXSFgLiJWo51j2WMmIZxhCSELoQcglR/Un7Wf+V/5n4RfOx49XlJhmCSzJZ1klCF8nA3Z4dpvXFKgzWTy5rbmdWQmIK7eDp8DYTtkmqhxKeSpQSc6Ix8gN9+d4AhizWY3J5Knv+UQoNEd+Z3mnn1fg6OgZXnlFGP1oU7ffZ+joYRk7WeLKZbpw+iGpgAkbeNAIpFiQONk5H4k1uO5H+OcKNzRH8ZiYOQN5X2lYSRnoageGtrPmd8buKAhI5gktWMvH6JbWNoS2n6ZvpmvXBbe0V9v3sCdnRysW+Wc5d8a4OBhdeE1YM4hDOCBHt7dfV6n4N5iuuKOoXJe7B2A3UAdwuB8omGj/GOfYj+gnSDKoXLhlSIcIizhf98nHIlZ3Bkj2vYcdJ2mXlJeiJ7Dn6AgE2Cu4VAiIyJT4lYiXGGFYJSe+Bz72aDWlRS+Vh4YzFz2HkWe2Z9LXxyeuZ1NnRYd+9+d4QdhOp/WHsoebJ7UYDQhBGI24cWgmV2m2egUxViNnJJeyp9OXuofV+EQ4g1hid9pXSUdZ5zqW4OeLWAyYOShayHlYlDiReFCX7/dBZxtHfBgwGKa4uLiteHz4HDdOBd/EXcT19XUWbGb0twxGrIawJyrHf4deVyyXpbiOCM6Yq4hZSBEH6DfX6DDo1Lk0eTVY7+hmyCVYEUf6p5N3LHaops7G6BbzVx1W/abk1up2rAZidmZmp5aBRiql8yZ11yFn0Fg1CDJ3zscslvRHUqd2xy22o/ZVRpsmumaephF1arTDFHTlF5YyZwH3brc5dsnXQAfSx+dXiEbjhfH1iYYLprl3TZe1uA3YH+gPt6um6lXx9eYWjidHR7b3rrcAli/GMbbcVvZmsYaUtwIHmVe+94n3higTGJW4l2gGltk1u7VktTu1BsWDNkkGxSa25qEWwjcU94t39mhOeEmIDRfFOCCYg5ij2IJYRwgwyHNYobjImNz4xrid6CLHzhdU1wz3FEdLJz1XH9dHZ6OXvIeIZ2HHaeerB/NIPEgud7N25rZjRogGsIbXZvunBLbfBo3mamZMteT1bNYkRymnwAhjGK7olghUJ+sHTpcO9tUXBid1aAKoX6g5V+HHyBf2SB/nwxdDdvxnHEca9vxWj3XFFVDV38YhZrH3Hpc0RymW71cCl99oRWiGmHRoOHfN9zCWziZQNdLFdAVbVZ415OYixkS2LLXzRd4l+cZ5x1N4ChhPqFEIQNgGx74Hbcb99tE3UjgjaDM3p7ccptA26HcgZ8joQ0iBKEcnvyceVyfncpdRdxvmu5a3puL290b/NvYG+YchZ6zX+Dg5uDIIIJfrZ5pHs6fcN/yX/FfHp7t3vAd4dxF2nJX1ljIHE6evp90HyAfH99bIFjhzmKYoYkeQVnJma0agFqOGpdbpBuNGU7WidfT2qqbJhqomqLcYF4538ChRqGI4EjevN3uXssf91/o33geQF3XXVMch9v/2ouZmxqp3PaecB6tngZdXN4Q4BTgymCnIDnfid6R3DnYaVTA0hxVtVxUodakDOQ74bCd4ByjHsfhjKP3ZIGkn6OQoUGdndj21pRYEd2pInxk9qUHow4efBklGbXbxF66oVsj2WT5JCailiHNYVCgYuBXYcDjgGS05B6iqF/7XQKb293A3+GgTaBA4WBidiKxobGfVV2qXp0gV+C5Xsrb3RldWorcp14cYQojC2PmYyLhR1+iHkNeSR4XnhxfMCANoGLe71xUG+WeRuBxoMkgfd6V3R1bSRtc3FrciNuTGj1azp0Y3reeyB7mnnpeL991IZCi5KKSYVpfQh+S4KhiMiLEoyei/KJB4epgIB10GUhX4NuOHuugcaCMn6CdSNwMHCScAR4RIa9j9mRE4tofINu8WcVZdli5WyjeIR/K4JHgN12N2cLXpJ0C5BCn7WjBZ8skhaEoH69fDCDqZU9o8OnCqPPkglzcVwxV/p2apcsqoCw56yzn7KNWH/JfYuGqJWDpf2sZ6qpnH6E73Hham9sRoDTlLOf/KDMmamK1YAiidmSwJ3/pQ6qkacVnkGO14L8g2WJLJaqoiOog6VNmfWB82S6ZYl1m4yAnzWpSaoco4CV8odhgn2GhJJrngGkW6KEmJeJ8nz2dp93WoL1k0Oeo6DpnEOUoIskhrGDyYaTjXGSVJMdjm+EXXqqf5CEeYjSjXOTxZatk/aLDYTCf6WEFo7TlRmYM5T5iB14qGhQV7JXJV5UZZJvpXTJduR7xX9UgmqCCoC7fCd2oG5CaK1tHnnpfQx8fnJgYiJTIE1WUmVXpV2pZxpp0m86gR2JNIiQgFF4zHNZcoZ3R41cno2lb6SWml2HmnNObRV2aIkXl4mcLZotkBSAC3c+exCE7pNfoUKo96YvneiLIYBCfweBEIewlWCf2p/MlneFBXYGclV2ZopFn7CpHKteokOPCXbkaLZrHn7FkyCgCqNQnYSQioGXhB6KwJG5nLmjR6O5mQCGOG+AcNx+PZNPpMmsLa1wpYWVmoYwhuCNRZUym8idm5pHkHSABXNBbxp2GIO9iwuOgYqbgcVyv2OWXf9pA32bj7SY6ZjfkbaHIYM0hMaDWYS6ixuRnY8+iKt+LnkGeOp4AHkhead25nQBdpx2GnJabzlvS2z+ZvxjoWcHaypwv3FIc4N3m4EOiduL3IgRfv105nChcHxuv3EbgFWLFI9Ki1KBNXfdduh3T3r0e5F7/3vkemF52XdddnduY2xbeeKDrYU9f1Vy3mlncfF+lI2slhaah5ffjjSA8nJwdJx13n0ijpeX45iLk1qKWYMgg8yGeY/8nYimCqfin++QU37QcHB3tYuBnryn96eVn+SQ5IBbdnR+5ZGzo66snq2npRaVyIFWehR9go0Vn5GpOasipGuTIYEFgTqHd5DVmXygNKB3mASJrXy+eCR7AYmzmWyjXaUvn2uTUokpi7aPF5XkmmydippIkKN+vmgkVyhfwXTahYyOCY9DiaqBN4MpiyCRjJOglsCZW5jdjzOB9nQPdmiBtI0Elxyb4plNlC2MU4ipit2KLoo4iqGJT4myh2KF1YKzf159jIDmiYeONo/KjcSMPouthgl8wHb3foOFY4bUgK54h3Fnb2lzbHk9fmCCtIaeiEiGoYHkhPaKU4+4j/WMcYW+f7F5lHN3dAZ/8Yd1jiCSlZCPiDh+8HQici53oH+zh4uMHo55jV6KW4e/hZmBCIGbhPaGcISif2x493E6bYhwCHkcfl99sHc8b0RwCng9f/SA7XxJdVRw7XYmgJqEDoVXfyZ0BWsvcyR8wXy7d/53S3lIe4Z8ZHpbfQiDmof3iN2G1oCUeJBsy2LEX2tl+GUCYvxcDmXId0+DeoUmgF94CXKtbT9o318EXOpjHHZAg2uJeYoSieiE9IHDgfaB+IWciPiJLYiChmeEsH5geIRwxHRxegx9LXphdX1zxXNjdJN0ZXUce5Z+6X0eeix353Sldd13ZYCsir6PhIyDfg9nkVmkYSNvznUzd8F07m7uZR9bNVO9SThL7ld5ZclshHEab2xpw2WiYn5fTlTuT1Vdn286enh9unyVeB52/nQYczVwenG2dxF+mH+hgLCB4oJ1gqV+f3kzdyx4FHSPcx5493uxfn99lnrEczps6mYxZEZqxHYjgSKKkI7/jMKEanXPZ8Jmd2ljahJpJWcrZEBkbW3Xd9l5ZXXxbWtsoW6ibyt0I3mtfeN/54EuhKyD9X7RdiZ1u3and7V1kHNrc851HHgFfAyAmYL2gZp/6X6vfwGEj4PRgv+CC4NWghKC/oWViSuKsYbbfnN0BnMmeWJ+p4ADf5x9BXmtcAVqy2N6aexu53CGcDpvwGucawhu03C8cvB3tn2hgCt/hncLa4ddT1YjZYt10YNtjA2P7ooKf8ZtZ2mFdk+D4YmGileGM4FTfFB7J3nAd5J3pHw1f2d8jHRYcbN3toCXhxSMHZDGk8GRcYl0gNt+JINmh1uLP4/RkLCODomFgH94LHDLbu13RYODifCJ+YTNfgR7Q3dkeT5+iIOlgrZ8C3RGa/lmemg3cop8WoPIhBmB1Xwwe6t3qHFkdRB/SIjgjnuSOZE+i/mDE4WPhvCF34Pif/55rHQNdp57L3yfeM53LXt7gZSEboWxhSCF+H7zeQh7FH+EgvuCVn9EfSN65HWycjd3lICYhJiCw35ze0d8BHrgeZh/i4dEjRGM1ITIfdZ+K4WWimaQJ5TplByS54p+gvJ66HZRdp2BPIyEknyQc4ZbdfxoLWtXdpqEzI4+kJqMaoYqgYl8F3YecjV9oYbziliLO4ojilCL6YuzjnqUqJcIlyqQqYO9eKdu+nBZgIWPXJa8l/eVRpIZjVSFuoDPh5OP7ZTQlgyT7oknf3Z4JnqDgR6JDoyBiIh+THboeG996IBIh+6Pd5XxlCmMJXuKdsSAHImzj2CUiJWtkCmF4HHGVjY46kgbYBdsWHNvcz5zW3Ryco5uk23Tcx9+foPzg0F/lncAcf9yeXpAg0eKpY0+jG+EgHpadDV1OHunf9yDz4V6g0J/lnpMdvpv22o1cgV+gIVmiHeESn4Lesx0qXiXgueN85R8lWGQk4UGdrNmOG2IhTqUl5nwlU2Jg3gbdiCAL41fmryhwaHnmlSQ+4G6dCx2QooMotyt/K/Rp8KUKXsScC54+Y9wpyCzXrRdq6CWF3q2d4yH7J7vsRq8RL1RteGjU43dfm2ARZYbq2e2Zrj7sLGfo4wIhDGGkJOhpcOvmrDrp72UTnzNdEqGt52/r2W4Qbhxr6SfF431hj6OeJsJqYGwTLD/p0SY6YSQett8k4yNmwSlUKf2oaiU+4I1e297eICBjeSUdZT9isiD2oCcfql934nXlt2cUZkljHV1b3DtfNCGwI9fk+SQ+oe3eVlvXHaagROIEo5+kcyRKo6Zhtl97XUcbgFr/nPbfZ+DkYWKg4d9pHTIc+12/n39hG2H04MQfBJ1LnEedcmDB5PSmkebYZWji5qCyHzgeL16bID5iEuLGYjhgyqAZHqIeIGE5pRPnUeenpdsi2yDgIIKhlyTpKJKq5yrg6Kzj+Z6h3T1fwiZP6rmsPGtDqI6j/qEd4UijY2b3qx5tY+0tKlflbaKgZR9ne2mXK6qsfOumKU4lXKDq38sioKgs7DCttmy+aPMiL5v22eieIiTj6SMqr2o7KYtrja2zLcus2aw/LS3tyWzu6YalTaKhoZ8i0mZVKPTpQ+hLJUWhkd+8YLQjO6YrKIBqjm0TL/bxOvB0LPemc6UeJtqm+2T+oUnecZ4MYC0iY6UKpsIm0eTCYX6e2t9h3zcgsKRxaQQuNHEp8fCv0GqLYLNejOGwYvoh1F8vm2GbbJ03HqOfoSABYDbe/Zw72QhZFBy/39dlGStmb4HxcbBBrSpmAh8q3Zeeel8a4Gjg0qConq1bpVmGG8ih+aWKJvglHiEBHMKbvV3IpnQtfLCG8WavSarpIcXb3p0y4kaoUiuCrGjqZyW9HZCXq5sV44Bq6O3M7nbsEeebIjxiOOb6qxCthK59bX7rDGdm4eagueIG51Wrha2OrVAqw2YIYg+iLKPtqT3tiLAMb/ls2qe94uEk3udFqk/tJa6krjArISVXIA2hMiO7KIIsye6aLfIqmeUDYVlggmEVZS8o/OrWKu5olGUsYzmi9OOHJq6pIaon6PdlaGCBnsBeCV1sX3+ihqReJBdh5B4bG+4clR43IDPh6yLPIxSizmIm4ORfeB7VIFvhheHBYJEeSp1XHhKef58YogdkZ2Sdoy7gj+BjIP/fu13lH4GjNuRfY/DhV563G6RYYJVAVwObNlz2XKGcK1yX3fqfdeHq4zwizKEOnv7ech+bYRDimqNnY0pipaBjXgPcbVy4HkuhKuNn5Hwj7aKzYH/eUd+6YR2i3+PBpCyisl+bnJsbsptxHNpeZR/F4JDgdiATYOPhPGDXIH3g7CL1pESlHWTGZGfin2CuHk1d1R9S4Wci7OM34Z5exxwtm2ddll/poGMffN3WXoDgO+BSoCxfxKD9YbNiCeKvIm6hUZ+i3SLc/V5T370e7Z0Um+XbVptn26yc6R/tIXUg5F50GvZadd1+37sgl6DDIOYgot/cHsedql01HKvcRZz7HZIfGmCAob5hQaC5no2cAFgv1mVbqCELY+4kKCN04uvjTCM+YOtcxpr7m27dD53KHc4dyl5AX3RgRiGqIeLh0GG94Gue8BxcGusawByGn41iaiQs5OMkkCM1oG/eZJ6bH56gL6FR4gpiDGFSYDQdgdtLmeAbXF2innAdt11O34ihjGI8IN5ecVpSlUaNHNGNVZiXuFjuHCmgZOOUJRDkiiJHHs2a/Bx3n2jhIqF5ID9e/F82H7IfQt4qnIZc4V7rIEkgw5/Ind/cmF3mITViyGNC4mhgtd8i3zJfVh+l30Uf0KDV4hCi7iLwYkXh0+EL4QCggl/RHtTepl6PHlWfbuJ+o9EkRCM1X9seWB9aIOniBiIkIISfjt99H3QfGF4jXNNcpB5R4FqhrqGBIL1eBpwyWwEdb9+dYKPh0eKFIiafoprB11CXPZjMmp4ckx1OXc1diRwimt0cOV6IYA2hFeKJI4pirB9mW2MYtFfgWNXcnt/A4ZOiOWHXoUPgnyAxoBng8KEOIO1f/p4lXBKbQ9zendNfH1+roGShT+EwIH6gqSGnYdChG176nOAdEh1X3IRbA9kMF7pY+5xN3btcilpCF55YZV0aoFnh4mFA34gdZ9vWWotZ7Jr1nZjfod+5XrVc4ZvkWgBayh1H3+JhuGI8IQHfiR74IDkgymGHYi/iImHiITkfpZ3ZXF8b4B1JHxHgoWDv3+keVt1vXa3eDV9s307fCR9XH35fRd/D4I1hiaNcJFhkuKPsozwitqIVoTvfx+Dbo/9mFubSZemjHJ+OHq3gUGKwo5xjtSK0ojXhvSGTojmjUCUvJj6mI6UI4poeSZmPm5ffQuHyItAjIeK/4VAgFF60HJscWx133ZacbpnBWkpdVx+s4RwimCNS4uPhBJ492X+X4Vn2HYfhomO+o9+izOEI39phH6MUI+Vj3iO0oy2hy9/8XInbyB4bYF9hqaKH4wbiQWFy4SkiFGMno23jHmKLIgigpx6Gnhnez2AzoT/g3Z+WnlYds10wXlxgwuMe4/rjaWJVYGmduB0vX+giFiOHo2thcF8GnYWcVlox1mHWcVhfmj5bKl1KoI7jj+VppgFmR6XJ5YOl+OVR5H2iMyAD3oicqJr62DmU2JYZWPKdt2MPZ3Vovqf+JZ7jJOF1Hk9bA1qYnHaeo2B+YUKh/KInYsMjX2LI4mXjqaVtZa2kG2HM35ndjBtFGISWWNYYWEOZ2lniGWqYkdc1l5AbJ+BSpRgnA6b55BwgpB1NGhgaCB8qojLiuCC03DNYXJq8XVXfOV+AYRKjoKY4J6mntOYg5HIjbWKQ4Z6fr5wi2bWcCJ50IMpjXWT2ZMQjkqHDIrGkvWW35KTiBKBX4IHgap84Hb5b9dpJG+Be6SDiIbVgyl8yYApidaMU4v+hG5/eH58flN7IHbseH2BUYcsjDyOq46/jfeIQYA2fTd/GoRqi/KOJIuXgNhxFm6ubpptd2fOakN2voE1iMuJ5IdYhsaFxIMFhOCJCJBijgKKzIoVkTyVFZKNh7J4zmnhYuNdiF+jZCNrUG3jaIFxEYReiimJa4F9cjhd6Fm6aKlyT3iNgASKEI9jj/2L8oeNgdh58XJndUR/boeMjvGTlZZglJKLcXvOYxNkSHQCgTaKf4/7jzOLkoDjdTtyeXUhf0mMgpRllgeS/YjPgNp4i3hSf8qJhpCwkeSNgIZaftx3AHmvhceRH5bTk3CO+4r8ijeMQIo5iBCMPZHBkKOIWHkFbad1iIHkjcGXRZp6lXGKVn1Hdq5594Gnh4yIqYWmgMJ86nwMgFt/GHznfWaB9H1NcjxitmBcb4B6J4IEiOGLOIxZihmF2H6oe1p9rYOAhliD+HvGdgdzi3Z+e7V/K4KBgmWEsoWTiPOGXIQYgTd8L3fOd8SATIlWjJGJmYJmeMpurW0Ccs96FoafjQqQM40uiPeBsHcWcOlp4muScjh+QotPk+OVn5A6gzZwgl+nXkJl42uldQN/44L/gNp7JXbcc3B7qoRdi86MSYi3fm52RHV1cyZtKV1GR7FMIWKlbkNwn2sRbJZzaXevePN5T33WfC93LXqXgSyEXYQ4iLKKUonofDtnCVZ7Y1lvJHOMcuxxJXEMbxJnfWDCaCt1jH3QgROA8XUzZolmBWyzbJllUl8yaVd1OXtde/14TXZIc0FtFmtOdNl+yYQqg5B6bm8UasdkJ2GKV5BUHlmaXiZm/XEdfJN/2n/2fmJ9vnwHfy59ZXhscmd4XIX9izOOhIvrhAZ+soJyi8SO6427ibiBE3ufeHN6IXwWfLF5Y3NTcWh51YI5iO2HyIVOhQ6GioXlg1x/wIHMhFmEroEfe5t2T3mKfTGAQ4AVf6mA3YT0hUuET30NcN9j2WbKb896VIYVjOSNv4pRguJ0imyCatdsfXLacnN3mn8thciD+nkvbVJrI3U6eZl3IXMQbjJvCXhigVCHT40LkDSP/IhCgN1/z4ATfXp3unHDcNZ0y3UpciFtF2g3cPt5B4F8gpp/63gmcwtv/2vqZetpXHpnhySMF4gtftp2gnrCgu2HMot6i7eHRICscjxnbWkjbttuJmlJXxhe+2hEd4+ALoKqfap2rHSYfNeC94SJhLuCK4KIg6uHxot8jCyI7YB8d/VuxWi3a+B2ZH2JgV6D7oQBh52IYYZug9WDvYG0fg14amyxZEhsD3VkedR5dnfAdXB3b3S0a/5cpE+bURRj63BQc0prJ2SvbC9yc3ZieZN6mnkKehF71nqoeEV2vHXWeGt+zITOh3SHV4b7ht+IXYq1jUeSXpOHkB+JhIDGfX18BHhOb8Zu23nIgWCDFoFef8F9y4C+hnSN8ZGPkLaKqYCXdDtpOGqGdO14gHg5cQxoFGQnZ/RuiXh9gD+DYYFMfM92FnBWbG1vVHhHgNyCW4AJecttUGuabwpzNHpZgfmF14XvgkN8iXRGdSN9GYYJjCWN14r8hat/q3bTb7lzYHuHgL+CPIObhwSLjYyaibCCYHj/cDJ4lYCggnJ8PXJmcNl3coGIhHR/3XDWWEBBXEc8V49nIHXugFaJk4xzjJGLLYsUi3uIIoLSeUtxBW/RdEd/BYXVh7eI24b/gOty9V1DUVZU0l2CaE9xnHPnb29mZV0EY8JoJmwZbqFvt243bexp4GjlbBhzPnm2fNCAUoIhgKt3kWxiY7JmuH86kKuVvJH0hmp+639afxuC7JCgnX6j+aCplluHM3pbcIJrJHH9doZ3CHE2aj14RoRSjF6U5ZrVnrKcJJKYfp13wn8Wi3GVjZvBm9iVJ4mze6d4VXiGe4R/OYOsgvp++Hn9dbp2YXcJe2yAkoFgfSt0WWXWV/lP2lB8ZLJ3+4P+iMuIb4RDfBB2p3JTcxh32npreIZuD2PbZixoQmgSb5R0Y3WHcHRq6W1qec+BkYUKg4B7r3KseTOC6IQogjR8x3bSeNl+5YQkifGKGYuLhwKA0Hgxdk53nHeCdn9784aijVGPcY51jweQ1oxngvB3BG9LcOl1UYR1je+PfI7ri6GJNoPgdDFt73nWhvyIIYT0fA96G3u9f9uKLpe4mpeVf4ekcN5bwFqDcsKJwpa5nHGbwJPbh2p/IH6jh2CXx6BPooibzI6Fgad/IX/bgniKJY+pkH6RzZBykbePfY67j4SS4pOKke6LuIR1er1wP3oYjdKX2JipkAiConwxgvaH4IvmkRSZL503m4+WNpL1jrSJLYRvhJqGYYRVemhwEnXMfuGFGI00lBCYzpbojiKClXjCdyV+44Smh1qGeYTohWKLWY5xj+qN2otniiiJcYVWgOR9e36vgUiGu4aPhPZ/NHbxav1lcGlmcn96zX8xgR2DQYIHfXZ1/2kDY5lsw33CiY6Q9JEEj5+JfIXfhAGGRIqNjfiO2I5tjfiKKYmpiJyGKIFvehCCvopKjbGIVYAFfzmHfo3pi+WDEX6WgbyFzYvWkv+XUZfwj26C/nbwc1525oNzkNiWF5ZIjuaBLH4lgZ2G1I5olRuW/45wgmZ9iYMDiSOMSJN+mQabupgLlAqP9omQf9d1an2Vi8ePP4rmeRxk/1p5YjV/ypK4mrWZIZBLgNt4eILgjfGYsaSlqRymbpxNkQ+JFoaKi3eWC5+FoJeaDoxxdZxinlVlYNx1LYNtiOuGbYMLhRqI7IjpibqO/ZESkJqMzolGh7uCJnnMc0p3U3vqfaR+gYDTh1uNbI0Ii4uGBIFrfDV49nHDaZJaUlvIb799D4NTgux79XSmdC1/F43wkhePM4BLYilOuVdeY7JrPHFNdEB2VHRcckh1wX/EiaKP8pDdjeaLp4prh8CAaH8XheWHrIZogM95mngweMR3W3WXbz5xxHmVfriAyoThhryIg4uKjc2OxIzKhhR+O3Wtc/R3Jn49gVWBqn8ifPp3Y3uUhA6NXpH+km2RgYqgftdoxE6mO31CP1RPYPVjSWV8awd66IOHh9qGUIRIgzmELYUgh9qGfIFmfnJ7f3ppedx1YW3bYYRT/lUMW8hhZm6jeymCEoGbeFtxz3O7eLd3B256YQdjZm5reWmBxYLYfAxz6HLpfRKJXo4Pj+qLYoTvfrF9NH31egZ0pGlgZZlqeHQqf8OGx4gmiVKJYYjXh7CHL4QrfpB/6YILgHJ1D2n5a1B1EHkUeORx72ivaXtzTYAUjDaS5JGzjPuEqIB3fi2AiIHegHaDgYRdgkt/Hn3XeaR4MXpHe0Z/bIOkhTmEkn/deWd4TXvcfy2EaYT3fqZ3dHX8dtF5FoATh7uJx4fGgI939nKBckB2OXwBhQqLw487lESY7Jfuk4iLcIIdd1pz93lWg8SIFoyRio6FZYOIhaOIO4nWhgaB03gFcB1pjG1rdL94j3dFdlJ3CHx4gYN/IXmBfzWNX5MXkJiC3WS/MxpOpmBjZsliDldRUaVi6W0/dAt0pnK/cCRuhW/7cdl2gXuZgnWHgocgg2Z/F4N+hxqIFYVcfqV44HmWg3SMC5EtkSWPUYwZiP+DooB2exuBp4qCkB6NmIOpeL5wWWndYdteS29XfUmFBon5iaSL04xXiyKHkYUSiQqMGYvbh9+E4okHkXGXUpjGlAOPqoqPhuqFeoPVgFl6wXs6hJmGQII7e8xyfHIacf1vJHYYfGt9FX13fYN8g3nhdZl1730lhhGIToPPeK5vsm1VcWN0lXq2f0iFxIneiXCECnxSduR20Xq3exp9Z3/ffuZ5+G9yZmlqDmz2bA1xMHdufbN/5XwweY58s4lDk4SU9I3HgGhzSncsfDt8zns1grWK6o9okPyM/oXze31uoXS6g46MO5AGjsKE7nbVciV4qXsJfz6F3IibhVGAFoHQgteE0IhRj7iUpJREjb6BMHr2fECCBYZZhZ6Cd4G/g6+H34kOiGWCyHzXez58U38cgUx9wHcSdi94+nePebd6/n1dgk6Fv4UkgnR9+HuEfqiE/okJi/WFvXv8bhtmcmamak5t52tPZ6hvg3nnfZF9eX+UgyCFmIK2fQt6bHf3dyN/6YUnhziEsoLfgdV/33xTfxuDwYQVg8l8O3jff5CEOYSFgr9/UoDxg7iGvIbngJd6hXkKfqaErIrJjB+M3ohrgh982XHMXzVbp20ofAKDjIP2foN5IHd1elSD+4jeivqLm4qZh3OCJH00fhqI5I/vkUCON4adeZ9qLW8NeaeBzo7pmiCh8J7+kx6DO3ioeZp6KXusfvyC7IPFf7R603klesd39njVfCOBbX67eRB4K35EkIygK6a5oeKSfH6Wdal2vHNDbjRttXP8ejF+xHsydDluBnJpdIx3Nn14gRaEM4bNiwSYEqInpuqfMI0IdkBtBnTQeO58in3SfKt9AIDBghqG7YZOhfiA0HxSfT6Bn4Rvi3uW0qIDqnqqZ6O2lKODYXygdqxyt3K2dFBy/27aanBl8leBVWlPyFCBXAFrdXfJfyGJH5MFnROhfZ7Mk5iCqnz5gTuHPYmsifSMj4+UjmqJqoHmcTdeTV2Ha093Sny9fZp+8H6yh9yQM5QqkVGIIX7Jg+uKPo0Ui1mBTXLTYvlgNGS4Zwhpsmy+aYVkgGjBd+CCPYjEjRGVgZqJmRKRmoKTdUhxhHiAfwmGuIjeiA+IAIb7g0N9hnLgbd90PX5ufqV3+muUaA50woDshu+IjIckhMN+jHyse/h9J36KfkF+/Hp1cW5sWW4ycn9yhm6EZnVpO3jEgceC5n7Debd3q3pyfYaESIr/i0CHVnp0Y9ZBQiu0KbhTVXOiggKJb4eggMB8V4FFhCuBPniuaUxfuVlbV05cEWlFdf5/P4YwhjWAf34vgjyCQX6yesV9aoMxhbCCIH41fKl9HoAfgmyF64ehh6aB/nrtfCiEZoZgg/t9vX1SgwmHDIVugSN9C3p4eqOAV4hwj22TW5Rzk5KQJ4v3hNeDbIzJkiOTE44qhbZ+13qxefx6VYAygx2BhHuudnt4MH69gR2EeIsYk8OWD5aykY6LcYgmiqKNHJA2kL2OGopQh/KLEZOlljeWm5VZlF+RYIyQg0tyMGFRavl21YDSi5aUnZdQk6SJ24SdhiaFRIJph7mRuZb4lKGM7n4JdFdxBXcggPOF4IfDhUiCtH1Keq14onb3dHp223obf1t+TXoIeh1/2Ym+kAmSW5DijSuNXo9ij3uNj4v5iPyGc4Wbh7aL34xGi0qGjn3Je3qB34nTj7iQ5o6bjN6Hv4DxdthxO3RwdYFxKmmnYU5m23XegmCKw4uBhZN2kGScYNBqAXLBdLt4Sn57g5eEaYFSfPR7jX5UgYOCwYQjiXyMPo0migGE5n9jgJ2BIoQWgzqBNICge5l1wHGMeGuB2oQ7g02EwIowj6uNCYYkfll/pYKIfiJ2j3Uderd5HnjYgXyRoZlXmmqUR4xnimiNeo7qjpSQaJErj+GHy36hdlJ2nnw1hDKKaIypia+EvICSfYZ/Un9qexJ8IoVSi02IWH09cGx0Cnw5gDGBQYCjgduHSIkAheJ9UXkbfVGCTYddiM2JWYxljlaPGo8OimmDVICpgdmI6I2bj2iMg4Nrdh5oDWgNeRiJzI+AkAGNLoebgPl4C3RIfZOHTo3/jmKMk4W6d3xrkHFGerl71HKHW5ojhTmYTrZezmbGcWR5GoJqhd6HZYguiMWFGoUWge92h3Fzdq96bXojeZB+wYSxiDOJxoV0f2N/KofIkEyVCJQdjWqEcHsVciZqF2z3clt6XYC8gcl9knf6dst6S4NhjEaQ047BjOCIfYd3ii2O15FXlCCUYpAWiOWAYX/Bfrd50G5lZddwMX1RhheLrIuPh/5/pnbKdph/E40olK+SPIx3gbJyUG4XgFqPk5gGmzOWFo8HhsSHlJDMlciXGJnAmoqc+JtomLCTL444hWd8tH5bjHqUKJXVkVaOb4tdiEaDSICDheCNy5Eyj6WJBYVchLiEAIoykSmUX5F3il6FOocmh4iBeH0ugsaHGYmmhQuBcHs4dsp2d32bhmSN1I3LiWKCKHomc0triGnDd7KAW4C1e4t1KnLKcsB0YntTgTCFa4S5fwJ4pnaeeCB8EYHKiKKO/Y8KjLSExnl4bwBus3Kdd4l6gX7shYmMzY4FisOA3HG0b0F7Iob4jLmOW4wuiNeGWYXigYuBsIWiie+Ig4TBhcCML5CAjXSJn4VvgZV8j3SRcSF9pYdMjXyNM4eUfbp6QoT+j4yYBprplRWPyotqkKiW4JkzmOuR3Ikwgvd4oHZEgqSMUJA6i/mBpXw0f5uI3Y5mj7OJR4D8dSRxs3oDjK2WGphLkACDlIK+kP+YLJqalSaM+n8gcr5e5Vtbat11aHmwerp7vH2Gg8GJjo6pjz+M44fpg1eCwYD4fVJ5H3ffdUJ6YH85hnGN6pKVk6WOjIUwfF13hnHLcTR3kHuEgPOEJ4kLi2WJeoHdeh55TXf5fOCEXIzZkHWRu44CiRCEvYKdgaF9+nefcNptoXPtd613HHL0aohunnayeFl3CXcGezWBiYQ9ha+BDnvicmtttHX/flWETYaHhkeEXoGqfVF63XaKbX9jWFuoaSt7hYOshJl+/m1jYlR50Im7kFqP/IcPgCl9sXxfe2p4ZHb/c6tsvmj5b0Z+Z4nVjTGNXoYBeGlso3BceZ5+4IKNhZSDtIDlhoOQG5YGllKSMJGSkZ6NjoTUejl4rnlJeLBwyGxMccNzyHZFguqLtI5FitSEpIrGlfWaQZmMk1+OA4yTjBGMMI7lkmOXoZpVmpeV4Yz6f7F2xnW6gj+OlZPPkZSKA4GhdVNwDHnjgwOIS4XRfax0ym/bbRxytXeKfWiGw5WNnc+cOpWdijGJYI8LlBeUOY9rhWR17mdnYH1gOGd9b413L3/jhLKHlIcahHB+ZHoPd/t153fMePx243oggp2EF4CBd+l0m3kGf5KDHoKuf6N/iH5ae3l1G3YUeuN7VXsDeAB4QHZadhd41HV4dHd2AYEti8OPgpCBj4iKYYbHgIR72HOOaehdg2CcaHVxa3XecfVmdF7sXx9kHWhSb/9zn3OrcAVsVG3ub0l4ln92hq6MVY+0jVSJ4oWigguBNYF+gdt+cHxMd4V3y3ghgNiFbYgxh6SHwoRKfp94C3YddRB6toC0g62GQoi8iJuG94FjfZ5+koMJipqPh5GJjq6IUoIQgE2AHYJRhhSMmY6Ci0qBoHQEau9roXpmhpGNZZBOkD+OMItphVh+o3oUdop4t35Rgf5/232CfRGBB4Syhq+MfZJiljOXh5fulTmPB4fhhueKlYxBi0aF8IDDffV+YYjhkjuefKXopkSiC5iQjFKG7oZfh8WHZIdlhF+AvHynfVOCG4csjTCVX5jclHuL+X91e8V+fIMyh5qQL5ijmoGZ1JZ1koKMuYQSgl2GFY0lkgSWopWJkcSMN4mJggp9A35JhKyGf4OwfuV6iHMedml/OonIjgaRh47Gh+l+R3sYflCHfo6UkWeQPYyxhk6CQH1ad1B944UBi+mKWIj7hmiI3IaRgy+E04aVhBd+tXgses18UnsWexmAYIXQhB6AgHm9ddJyOHTgeoGI25LAlcuS9YrOhEqDtIDMfwqEpokAjamKzYPOfD17Y30TgliQqpucn2ad3JaHkN2N5I1kkfSZY6K3p8Go96MsmQyPyIpviqSNTZCfj6iMPId9goSCAYHwfpSFWpNLm4WbkJTZhnl4i3FVe+aJIZGEkgmPqIQ2elx+jYSUiMKN45RAmNWVnI9siIaB/XkBd2V/aIlljY6J0HvQZHJho2mFcFx9z4rlj6eNpITVe5p964ZHi9qOCpRKlVWVB48ihqeFCoWTgc1+tYC/gNV6lm1NaFRwxXXmdptzLnPgdb9543y4gVSGu4gQhy2G8YgQixiM0Y6OkpuT245Ug996zICWiHiKvoVwft58r4BRgfd6xXfzfgCEa4RKhbiHU4eDiYiLHI2Zi5+EI3w3dZlvqXNEfCKFqIlnjdGLL4A0cHh2YIN6jX2VsZqgmkSU7YQhbrRfpl6UdBOMcJiGmxWWTYiTfFB8Nn4pgq+RQqD3pRKj3ZeShr18D3//hvGa2qqlscGuKqLuji5/yYIOkXmjLbC0tIqwxKGWh/ZvCXAchUednav8r0qrpZ0fiYZ+9YJDki+hYKrfq3SlepaAhQyGiYrIjhSZ3qIqp3mjq5dygxhxcFxCamaOtKLLqp2piaKZmTGVF5P7j6+Vbp92o6+fAJZJjSWOmY+skbyUlJzuoeeglZnGjWKE14H6gZKI3o3KjXiHQnzKcgV5/IMYjBGT7JaelTGP34a9g3uDiIB4fK95/X2pgmGEx4IAfsl+dYQ6hreE8oUQirmJDIOIe6V6yHtvg6CL549OkD6OC43UjF+I5YA1hOCNW5W3mNGZwZnJmReYEpO0kLeVbpm/lyyRQ4ffgrmAx4EUh/iNJZQMlv6Td45liQmHmIdyi6qTtJqQnQmbpZQhjtSKWYpalOyhrqmBqf+g+4/NfDF4B4CTkC6ghqjUqM6gH5Ake25t4GybhTmdYKcBqFKgCZTUiJeBD4JplFCnULAbsG2m4ZFsdyhwE3LZhSGc36Y9p7edHIp1b+xqbnRpjbGhwapPqWudp4Uwa+lq9nRTiOmWLZ7CnQSVQoXYeiaBNYiIjdSRYpdQmSOW3Y1+hESB7YA9guGFhYmniuODznune2p/u3x+eb5+5Yxkk+6QF4hJfDh2i3MDediJb5JyktmJ53u9bKdcMloBYD5zfn/MgvN+IHXHai1psXA6eAF8wHsQef11onNId1h73YD2hUOHaIXig3CDMIEzf+p9+oGRiNCNM5I2k8GQQIukg0V6D366jHCVVZa1kNOKZYwjjrqNUpF6m4ujAKWBnvuOj3aLb+F714eSlKac5p18l46KU35UgP+HMJLZoPuq/6yXpaKSd3WJZ8RqcIE8msKpaa+BrMKiRpYQizmGy5F+pAmwZrK2qzadgZCIkEiU+pj8oZKoa6i1oK2S9IKDei94iobPnAyrOK88qtmcT4wwg+GD5Ys3mjuikaQcoD2Ut4VEfbV27oagmi6mDqisobeV9Yqph7iEtoaGlwKjsKSvneuOdXvncpVy6Hq2jpebLJ+/maGLQ3fxaDRlW27ffHCGsog8g1R4hmkYWQxLil5BaiZu6WrOY5ZdOFnIY+t0QYNwihiL0ISQeRNwH3W1gMyLs5HPkYuNA4Shd3VzVHNZcV5tiXUIhKmNnZF/kKWLFoXYfi+DIIhJjHmOiIpngFR483cue557jXkgeFt9V33GeAR123K+fnmIT4wOiniD+XkfcP1pgGdHa0Vy8X7dig+Sm5LKjHuCzHuNe6J52XhPe/t8C3zrfeOCCoWihg6KGY7dj5uLVYJac45mWGa5a9ZuWm0AaMNhvGbGeGiJ/5CXk/GROY3Rhvp+OXZLbLFtm3h6g3iMa5J0k4CQaIuVhWV+t3atb/B2A4FSiHqMiIoNgQptHVMJWwJuJny0gUiCFX6efOx9kYENhS6IFYlnhcyBh4H+gZKD+YdFj/2TVpNYjtaIPoaNhwyHV4GwdY5vnXeEgUeIsotIi/uEYnxSeG5/mYN7gmF9In7qgUGE04MigneEZ4dlhjKDI4EagFuAnYHDhaqL7Y3ui76H6IKjgteECYbvgBt5/XACbBpppG7kdfR+h4r/kyuXLpXKjiyGYoFHgkOH34gAiemIgIyJiw6F93oRcPZpqWaJaEV2vYAJhI5/2XSHaQprHnTeesiBiIWLhvGEDoWdhgGGQYS7ggCF8oXpgsJ9VnqrfBuFLou7icGEdn7ZfW1+Z4DJgGWCtIODgEN6x3KdbQFsIWtibURus22pazNwQHr5hBSLM4vpg7136WoPbGV6O4h6kOaRT43BhdF8r3WwclR3kX3YhOaJCIqfiQyIqoYrhwuFFn5ldA1tHXAJdyx7OIHOifSPlZGNjb6F8H01ebV8/X5jgACAgn4Jef5yRXUseap9CYKwhoSHt4Uxf4B0AWlNZ5VuVH0zjKeUm5WmkOWGpHkwcihxcXWPfWmIgJEIlqWWqJJ9jtCKMoWmgSuDI4JFffp5KnxWgRqJpJF2l92ZE5fTjRt+q2dlXWpo3XUjfq2CU4XRhcKFSIP3elpwCnMYgNGJW41niNl3Ml0LYod3qosHmYyeBZypkdqDKH7ahWOKs4hShJeCHINPg92CoYUwhl+D0H3HfGN/f4Trht2DKH5JefN51H8XgVB+VnyUfJqAyoU7iRyNFZCkkPiLAoE2c0Rv9Xr3hXSNBZEKkcuLx36Ob+lsMHNUeWaChIwYlBaVFJCLhrR5um2PaLpwUHwNgx+DRICUfxOFcYqhjSWPZZBekHuL44L7e8aB6oZ+iu+RKpwUodaeppevjECC/HqSesiSeKUArTSrj595iLZwIG7SdZCMWp7bpXmjVJgchWB2H3vUioug163ssoSwo6XNlKqK6Yp1jXiWkKOTqb2lspgvg1aBp42vmQuohbGts92ujKGmjfZ8uHz9h4ibj6hprAmnFpl3itqF2YUxjI2cl6gdrD6mWJgpipyHPYsTlJyfv6dZqQ2kg5i/iQJ8dXL+gn+UqJxKnv6Y/Y/Pg/p2m3y2ib+WBJ5LnfWU04a4d7Nwn23ccIZ5l4PCi5CRhZFFjciDbntPe/p+hohYjk6OwYsliTWJJos3jZ+Lm4iIgrJ5tWuCaJBvCne8edZ25XDOcYx7bIjrkeSXXpm6lnuQj4XVdPdhO1MbVe5a0F7VZ85x+nfWeCB5y3oYfU9+jX0chY+NaJAsjZ2GFoGxf9uA2YERhEuEQYKZgleFQYfyhoOFIYyUlFmaYJv1mE2UGY7GhWh9BIbPlPabwJshl7iSz5Cajm2QzptBptKqOKfwm4SMaYHGfxWGD5eAowGovKaio/KfYprwk4ySEpe1nUufmpmOjEZ8eXO9gc+TjqWur/uw0agFl7SE8YOth1uOY5vwpmCrmad3m7+FqnVaepuGCZZAn32gOpqrjIh/bYCZiR6S7pd0miqYv5I1irmDs4KYh6OQG5pQnnCc8JVJjeqI64iniCGMio+Lj32Mp4iMhWaBuHujfLKDeItwjZ2IqX/JdExzMXgnfrqEOImliEiDFnqse56HIo1ejDCL3YpKic6EK35jfZuEiIxakB+OxIaHfyV+WH5zhFaLSY6pjS6M6YuuimuEdnnTbmhxoX5Pjrea2p+dnZGU6YhPhl2I1IlqkqWedqWepFic9I9AifSIeotZkiaa6Z14mh2OOX1gdHB2dX0lkHmhs6dLpfubao3EgeeC4JBDpQOzaLfNsh2lH5HqhS2H6ZiLruy6Zr3btSKiM4FDbfZ8R5firVC54LpbsiqeXYQof0mE55UnqVqz97NXqy2aXouWiSyQ7J6yqmquNqqfnA2Gg3+JhaGOjJ7brLSzTbJlqMGWvIfqfsV5EYe3l5Ch46MPoeqauZSSkPqQrpgKn6iek5XAgxd2m3t+gCyHOpAoliCW25AlhcB4jXWJeYaEYZKZmWWayZTBjLGJK4iAhIuAg4JJh0mGXH+4eMJ65n7ngOZ94HtKfvOCToTbhAqFBoV5ge96c3Tqdh97On3pgPGHHZCKlXOVBI9Xh3uGw4QogTZ8wn3ShyyQsJD9iTeCroG0gUN62mtja9d/to4jlZ2UbIxdf8d+14jujqCSepVOmM2Ye5TxjIGFCYBQgYuEPYYrgxV9z3t2gWuIq4rEitmNKo9Vi36CjXeyeOGCVYdXibCJF4psiAqGl4UBhByBMH84geSGGYtyjGaJ/YLThPqKhZB1kCuLPoG0du5zBXnue0N6BXfrd8l6gH+8hXaJAIphiSuKDYv3jBqOjouchGJ7Q3ILcJBu0XC4de98V4FZfz56BHr0fWiC6oOfgQl9xHTrbmdwxXG4df18yYSKjcuR+ZDWjAaH9n74eCF7FXxNgR+IkYtbitmG2oPFgfZ71naTeU1/voRDiMaKqo7Sj9+Oo41di2CJDIbQf+B1c2keaIpvaXMQeGiA7oduiviGw35/eNl8q4UkiciITYS+fmV/k4EBglB/aXmtcyN1LXfiebl/D4VXiOmK8IvnifCCYnlxa2JoaWz8cp16ZoHxhD6FmIT7hMaERoj5ijqLXIbZfVF1AnAJcml2Tnj1dZNujWRUZAJvJX5ThmKHr4O1fBR2zHJScDJ0J3dKeL55CXxngVmFhIjWi4yKAYLNcI9gwWNZdeSBNYbUgSh2hG5wc419IoNRghJ+E3krdVpwIHBWdYp8UIQjjHCOoItxg1x533aYd2B32HSkeOeDhY4DkymQf4vyiFiIxYUHheGDPoKLhvaNp5CNjDWDpXyZgW+FF4rxjdiOoowCiESDV4HBhRiJ/IY0g3SCaH1bd8FzEXQbdKl1HXXvcxB2xng6eiB4XHCeZhpt73oohIiHboSaeR5uxHE4d714Tnl9fs+D34JefSJ1tW9Fc1N2rH3qgEWBGYGPf2iBfodLi6CNfI2Giy2Jg4UmgXR+S36BfjJ7ZXMFa39uDnltgEiEbYfBiBOCrHpnd6167H0hgh+Gm4YThG+BqoBlgcOEpIQmgnCBIIE9fhF3D3AjdeN98IF8hYmKqY04jXKGxHjnaStdvGqSehuFWIn5hOJ55HLEdY5+0ob+jDKQ2JApjnCMXY9AkJuMmYKvcgRwfXo7hf2MyY+jjKqEan8vgIqCiYNGhiCKaowKiw6IR4dAicyNBo0nhcN2s2jsZxtyjoBtjbKUVpVkkCSHUIUShS+FkYmmkMWV5ZRnkqWN64dOgTaBEotmlByXjJKniCp+kXsCfjeAPoHLgmODboYCieWJKoeQhM6Dg4kTj8qPyYyyh6SEDYWZhAmJe5C6lWGUIo1fhOOAd38Kgu2JRpIbl42VTIzPffhtmWHSZWR2fH9Vg3mDS4PhiBuQ/ZNEkZCHf30We+F8XX0jgJmFc4o7iuuITYe3hV+EWoEigA+DgoYWiHqFNICWfA95V3VHcJRr8mcLc4x+zYXjhsiDQ4EohI+KnpIVmFGZFZXyi5OCznt2e52BIoudl+ue1Z9GmgySV43OjwWUzppvo3CoOqfzn8qWPpHcjCiPGpuopkurPadrmcV9FGlvcv+EhZj3pz6uvKrmnE6Jonw/gHaLsJ59q4+ujqhfmvGIN4SQiSKWaqTvrDOtgqRwkfJ/cn/Kgv+SX6OdqsuoVZ5Fjb9/UHvef9iQ/qMgrquuKqYXlbKC23T/f22Qx5ugoL6eIpdOi1Z/e3nmgR2Xp6X6qr6ntpzFjiuCe33kh6SXT6Nip+yiBpcViOeELIpaixaJBoWzgNR7xHN3cup1a30uijqTLZggmVCW85FgjceFS34JgOWJSpCWkJyK5YFXgHOGjI2ikXOTO5LnjqeJbYhNh3mFdYcfip6JIYOPdDdoMnEfgUiNc5SwluKVNpM4jweGqXjvcQ56b4NHinuMOYrgghV2nXCddXV/tonUkNqRD43+geVzBHI7fYCKlpXlnFicWpR3hOtyXW1/dxKMn50nppKlKpwsjACAeoBogayJj52fqairLaQxk2CCEIB1hrqS5ZoJnlmbaJIvhAd65Xstjdeh0q4tskys5J0gjFeLgo49lG2gAKkoq8ilspktjPmLdZFrmCyjkKnYqFOg9pIOi7iPiZIVlq+cdaHioGyZeYzqf9p9tol1lxOhaqQnoNGWTY5NjYmPFI/HjaqMUYtLiNaAK3cPbmR3XIiFl86eNp8SmZyOGoU2gWWBrIYPjpeUEZkYmqqVqoslfIJqpGlicNuASo2kk6WUxY/6ibiFYYK5f798tHjRdKJ4L4CSgzGCZ4QxieeLEYxqh41/+nnKe52AzIaAivWJuIX6fDR2zH3Rhz2QIZYBmLaUrYwohGmB6YJOi9WcrKiBq7qlg5iQh4p8HX5Gikqed6rDruepiJsliGF7D3v7lN2t9bd1t9CtjJqHhDJ+Nob2mWOqIrIPsbumYpMngvuGTJpHrlm63LwPtp2lro2EgtOHXJhFrES4dbuDtfSnm5pgnYegIKRZrZ+1tLaTrj+bs3vReDF+75Pyp5Ox57FVqRWcB5ffk2qU9KFuruS01LNHqA2TMofviP6SIKSdsIe0jLDJpPOTjYtZiGuPp5veom6j65vpi3581oCTieqPUpHAjpSKIYSteaV2+nmvft+IrpDdlIuUQJG5kXWUZ5MVj9+Lxo5UkmeU75QqlEyRwIyQhw2G54wbleWY75YEkq2Oj4/lk96XFpink3aNuIpQinaJ9Ih0hmOI3Imqh6eCF3xBeHB6uYRjiCuFNHyfdflzann+hKGQQZatl4CYc5W9kXmOF4rdgch2mXJcee5/uYKfhQ6KCo3QiXeGQYayh1mIkYlwiduHl4IJfJN5AYXCjXqR/Y5diDmBKYBHgxOE0IncjlaQFZASjVaIW4XAheGIYIzEjRKN04YafdN18Xo1iVKUe5fBknqJ+oOghVWIBIvnjvuS2ZKOjzmNqYvii76K6ImBiwuMU4m2g99+PnuAd5pyhm1ybXBy/HvAhBeF/n+/e7V7y3p9d39183byeE14TntNg2KHqon+iuKNDJAbj8OKa4UJgG551HCIc7Z0yngQgcuHm4fehieIc4rZi4qJQ4TmfaBzhG/+eLOB64uJk9aWF5b4kM+FcHi4bHVmyGx/c5N3Ene3dZl2HHuTf2aD14lsj/2OyYrAh3yIaopii+2L5o0XjViJz4OKeEF5voZIj/ORFI4chQp5qW69cJh1TYLskTuaEps4lW2IzXpodcF9ooaVjfGSIZX8lIuS3ozahqSCSn8/eyZ/uYU9huWCZIEggeOH6Yr1i7yLlol6hEx863V6dxJ8dH6BfE19kILJiB+LlYZ+fP5ur2UTZ+5wNHlfgI2Fp4otj0ySBJPQlE6WtpVikQSKRIFfgCqIZI3JjEGIEYKnfSJ+qH4Ffz9/roKAhbqHT4pvinaIE4cbhpSGw4fxifWKdYwtjQyNrYqRhLl5snHycqR2oXgzfRqGm4x8j+6P4pC+kr6TJpIskYmQ3I8OjdiIWoXqiTKT35gemB+P0YEDfDN7s33FghKFhIT1hf6Kx42mjgmNNIYEe112s3ctgOWF2oi+iYyFDnr/aOpuOX8Qii6Opo0Ti6OHiYeTi5WOLpGUlLiYo5vXmUGTn4mLg1OBpIUljNmROZTTkWiMLYekhI+NrJbSmm2YG4/Bfv5q+F05Z3uA647mkp+Qvo0Di7SIo4QRguR9NngQdr55N38qhOGDZX18c7xoAmXGcdl/golWjqyP6I4TjtiNTI0OkwycJqJIoYaZBZMvkgmTEZPvkt6WXJtWm12XAJFNiwaIGYXyhaaLLpLek4uNh4KVfPh8KH8xgnSFaIiUhNd4EmjhY+1z24URkQGV+ZKUjmWK+4eCg+CFJo5rmPudt53tmFKUwZJak8STuZQRl7qX6JLnideDdIc3jVqQRY+/i2eJXIqjio+IYoQKhUqOa5mdn8ag95wBlDqIWntBeByDF4+wliKZDpZ6kEaOJpC1kNiOD42xitWGLoPZgAF7xHKzdFt/f4mTjy2REpCzj0uP9Y0CjfqMeosEhsV9UnkneXV8ZoLVisSQbZGmjY6FHYFog/WEbIZqizCNhYsYhIaBIY9umqWeipssl62X6pfIlS2R/4wwiJaDB4k1mD+jl6WFoFmXjY/QhpJ/u4jolF6Zb5XmjOeIoZWaoVCmG6d1plOkw591l9yKjIFghYOXpadgsAWyj6xQoo2Z55Kvkr2kg7LCtmexfaExiDNtPnMYlWStPrkWu/azzKMPjjmCT4jDmzmrvbJ9siyrXp/Ll9WWFpqlpum0C7s7uG6rk5OehuGNDJhWpT2vPbSZsm+pB5wskx+Oe5JgoK6pbayPp1Oalop9h2GQE50OpiSpBaYhnZGSC5HTk6uV4JoEovylsqKvmF+KXn0Lf+eLupmIoZii45yxkhSKOocJiIyMI5Mml8OViY5AhCh47GxCbMB3sYOGimaMTooMimCLeovdibSJNItMjtePn407ijuKKIuUi1WOT49BjAWHmIXwiBOMbIwZixeNt5CPlXqWYJVAl2KbcKCjpXinW6SimwOPB4X2g7uFl415l6Odz57em4uWZ47uhIaEjpD9nM6iaaCVlkKLVI1SkgibiaqNtZW3jLAuoM6KCIGLh7Cd/LBeuoa6crI/o/uSg4kYjUiekayssp6v6aJUjluBsYGfjAuiuq/Ss6SugqAFjPl8fH7YlIerXrfquTizcKSmk12LJo32mBiqybQHtbyr8poTjzKNVZBxnn+q267lqq+ebpEWjG+KxJHlniipUazYpyybh4lYf5R96oi9lsSeJ6Aumy+TK40LjSePuJj4omSnuKOemWCLMIO4fLt+JIenjrGPnIv5h+qOwZUvmMuYHpwIn06g0J5hmWePNIOZfB+CaohkinmI0oIgeKFq92VGcGyAVYsvkFOUYJlJnXae/pzWnIyfzaKmofmZ8I2ihRWCV4iBmmqnpqqDpQ2bR5mkoG+lAaZap4mpqKhon1KMp3JubAGBW52TsWC60LlhsWiic53Cp0Kw5br+xHXJXcUxuOGhYJLXlPml5LsDyFHK4MLdsaydo5yJp+y2bcavz5PPRMUtr0uS4otPmyy1V8Z5zODIY7vvo9OUzZgsrQjDic6d0P/I07ZnmueHcJCLqXq97sYyx6m+R6zwkx+CfIkEqxy+bsUzw6m21p27iAGMvpgJqiO1jbg2s0mk45PZi7SIs5E8pGmwB7PArQ+h141gg1aEZ5XipOWrQ6qDoFuQnYXwgT6Cwo5hnYGkb6Q0nmiTO4fvf/SGI5fln4KgkZrBjv2D6YXehyiKzomdiBCI7YWXgMR5Z3KicxyCWI03lQeXOpTljRmKiYwCjnSKEYCKc2VqiW8Zd459kYSHjFORJZDnhSF88HpQfv+E5ov8kQuUv5B1h4SAm4VZkTmXBpf1kv6OXooohGR6oHH2cQqB+o74liuYNZXbjyKJQIeYix2OJ42biV6IooqnkaiWWJeqkpaMdpFFmt6bvpYqjLyAZX7BgbiFzoguhrN8dnWXepmG9Y/qkh6PvIeJhQ+JZoifhCKAwYAnhByFl4HqeMJuv2ovcw94h3aHcYBvm3aSffKAnIN+hJeERIcujqyUYJY2kW6C0WoLVBRSS11kbGJ0N3jqfRmDJIWggsx+A3+mg6SIiInBiV+I+oNKfDh51Hv0hQeR85jum2iabZWqjqmHQ4HaeSh3d3quesZ8SnwLeTR6ioE8hzqIH4Y6hReJoo1KjxiPcItIhLx5FW85bYd5PISjiHyFsHxecst0Q36Lh9eOPpCWimF+AXcFd1R4DHhqf3mG8YrIih+Gqn9tfB983YJFirGPwpGojSaELXorchdzQXwNhkqLgIyni2CJpYR5f45/C4VQiv2O85HakHCK1HyKbqpmSWlDeJKI6pFplkOXAJWBj+WIboVMf0x4injLg16NXZB1jIOE0YJvhmeKhYsxiXCEioUvitCMBowqiPGCR31tfVWCjYW+g++C5YSChveGc4UQglqB3oEIhKqJNY/KkKiMW4Nyef9zDnfEfreD0oYQh2WEYoKmguSDFIS3gz2Gh4tTjHmIuoTlgep+cXnbcKtvJ3ivfQiBVIFFgB5+7Xt7d9l4mHmSd/ty5WhGYaxtLn9cjIOT9ZWtk7CMGIHfdFJvQne/fs2AHn4TdqBpOmg4ejOIq4/PkR6RO49Ki8qBJXTcb1t6XYInh3CMi5FHkhaOe4WufaR8aHwtext+3IBHgxSLY5BikWKOP4apem5q213vaBJ2gn8chdyGEobOgs55vW/6baN5SYbXjDuNMYkNhh2H94sNkzSWV5VOj96GsINxhvWMt5H4jzeIIoDZgMmGx42WkYuQNovVhP9+L4I5igGSPpfOlquRuIiAfeh3KIQ+jWaSbJR9ktCOwo3akgGaB58KnXGSB38Rd4eB8Y7ClQ6YDZagj6aGk4BihYKPbZRIk++RoZZbmwqZQI2celR0tHgRfKiCtoqPkvmYiZv7meqUxI1BhhaDEYQXhqWGbIQMgLl9aX7ei/OYaJ0HmUCL2HrLeMp4p3pggIWGBYlCiHqIfowIlFmZ8psKnJmXB5DAhtJ/F4McizOPso/ajLeJMoc8hBR/oXrBc/xtZnBkeXWBvIRdg/uAeX/be7V5mHxlf8591nL1X8hWb2Zzc+V6S36ffOV4xXi9emt9NYGWgoiAEnwWctloLmhGb0l0sXd9fS6C8IKjgSqCS4TZiB+O1JGhkNmO24jdfoR0s3HCc5hximhmWlBb7mOHbph6Q4ZajPmLUogFhKmCRoOtgwaCU3v9dvR3CnwdfdF8vHzLfmaFfYtkjJqKAouXjpiSC5TAkFuHIng9cfOAV4x/jnCJTH7VcKtypIP+kGOZLZs1lruM24R7hkqMco+fjkmLO4hhiaiK7Impi0eQ55O5lc6T7I3oglF01270c1N8hIZwjryPyYpohDSDdoLif5R633mpga+H7oVWfWp5k4GKireNDYwFiuGIBofvhK6DM4MyhbCIDIxsikWEpXondt99VoU8gxx6HXKGdWl6Gnx8fnaBBoOmgpx9Mniec/Fy+3WzeV15IHgueap8V3vIduN1iXufg9aIVIfcf+p19G8LcDN04Hr6gFqGWIwKjwSOmokaiTWMho48izOBCHdheNl+Loi+jheSvpG/j76LG4fZgNR9JIBSgRCA2HiPbshvV3qZfX95BG3IYkZjvmt5c9J/rYhcjI2LPIfmg9iFN4mrjYaRdpPPkzSSzI2riDGEJoF4hFeKJ47NkCWV25evlQ6RUpVinqCiYZ8UmOGRRpBzj62MmIzakK+SAZB4ikKE4YHlhLmLqZInluKU+Y4Jh6KCcYT8irGTOZqunYOcVpaqjSmIZIMshzGRDZkAmxiYXpKWjQGKFYYrgziG04tGi0WHqoPQhAuI3ozyk+KZb5qKk5CHyYL0hZuKMo/skq6REo5XiUmG/In6i72LhI3yjQaMQYgKhBmFAY03lrua/pp2ljmODoceg8qAmYGAhKKHWIiqglh3l3iufU2AeIAGggaF9YhsjrqVtZsPm6mSIYUsflN/V4D5fQt91oQwjCGO4IuNh6SBxX1of5mBE4cbjmuU9ZlGnSGfdJ0NmEeSUI7nivWIV4ojjDyLU4Vuf05/h3+LeZZ1JH3zhhGM2Ip0gjV5dnkaf1uC9YO5h1yKXoohhJt53m+VafFkpGhQdeuBPYuFjnGOjY1Ei7KFeIIAhk2POJUiljqV4pPbks6Rb5J5kKuNiJDZlAuVQpCqhZ98BX9Oh3eLHYsRiDeFq4XQh32JYoh8h+GIwIlniHqByHaPatZpvnOHeeR8B34qgGGDw4WZhRKCdH9Pfs2AVYMlhe+HKImBh86EiYTFhJ+AJINbgxmC7X6Ce7523XJbcdVx13PZeayCeYR+gCl49m+UcUt0RXuMgXCHkYoAj7CSHpR0kG+G+H0XgGWBwHy4eY59ToWmhr6EzYEVg46B7X9Pf7V+o33zfSeB/H/tdsduX3V7gi+NL485iZF9GnUrbnZuvnS7f3KICI+5k52TQovsfA50XHhfgF2ETYFJez93/3Yxfu2HOZH4lqOXhpTBkEaNx4x2jG+JVoR3fq5+x4PTi5CRtJFsjV6HdoIkh8iR2Jdkl3aUupBQjRuKd4lYjW2P/41xi9mMhIx5iWCGDYPofzB+/IAyjN6VKZrNmQ2Xk5MMklGRbI7KiKt/voEDklKbkJs+ld2JOYWwhROBU3wnezp9loA6gZiGaIrxiiuLR4ukivGIU4eShqeFZIZ9hrGHy4lrixmMEYvMib2Jr5HvnGOic6DrluyLK4ZWiYSLg4zdjiqRu48JjfWQ8pV+mGGTRIi4fOR6yH/bgr6Ci37pd9R4o4UlkWWVp5JDjMSGGoYjhoiDKX9+fdSDvYxvk0yVXpEtiEGBPIOfhjGKzZH8mDWdeZw2l5WRuI3Qik2H8ITvf1l4snILcg1+nYwulv2auJuWl0iRVI0zj8yOrYgPgw+GpIp7jG2HFH6DezV+e4IVjCyTGZb5lMaOCYq1iL6Ij4gwiB2N2ZARkmGTtpP2kfKNLYxEig+Iq4j3iJCL4IzOiv+GNYW+hUqG+YbxhBN+o2+xW/dfXG1se2+CroP5fit20HFweNl8DH5ffCR4XXYNd4130Hn1e2CC+oeMikKKg4jDh2iKTo+SlN2Y1polmseU24lEfQJ6X4H+jSCU1pFSiah+BH2UgqOHiYx0kKyPL4jjfdN3J3fqec2DRY2VkVePMIfKfdyAOYbxivuMOY9mkQKQ5Iv5hdZ6bW3Oc6WFvI6Kj4WIVXzwb8hn9W11fguJsYvNiZOFw4MSgl+AH4EDhPGG7ofdiRyLcYqihyOFNIiLjeeNg4xlituKI4t3idSKho9ek+ST14/+i+SMrY6ekTSXDJrzlvuNFIB8di15GH0agpKHVYzXjayP1o86kFeRyJC1kZ2R+o73jMuM140WjeeIYYFyfqyA3YY6jd+TXpUfj+SA2XJ2fOyIeZIEmMaYhpTGjWKNnI+qkNSRCpXOmUmat5JRhFd6JYBtizGU0ZfElTeOoX8uedGDZotJjjiPIY4lj62QSpL/lUSdaaFoocScBZRqi0iLno8IlkGa7JhHkWmHbIJxguCBEosemuSjNKQdmieJHH9nhF6OEJtqokCjqp4wlyGRf40xi0GN/ZQTmyKcz5gilPKQdI5vjLaQ35rAngid+pYajT2J2Yubj3eUk5Qmj5OEf3Tod0CFPJELm46hIqOHoAGZVo1VguZ++YSSjdKRLZJjj56KoIVWhwWQSJgVnROdopiijySJLYnNit+HZ33WbkNvuXv/hiSN6JDwkQCQUYzfi2qHPH1GdfN54H+Hg6yG+4hsibGJLI8YlAmVrJLsj/iOXZDSjx6M5oYGgUd9OX1XfpqAP4SqhVWFAIXthtaJ0okPhEt9pnzOfP188nsve5+AxImOj22NjYPefqOCW4qlj5OVZZq7nLObwpW6iQp7yXT+ejiIEZEslcOS24tCh8qI9428mN+iuadPpsqexpCug2mBOIbUkfSZPJ1/mmKS3YqSjDeSv5kloSilb6JCl/qBcWteby6ELZlSpsqqWKcJnYGRSo7ikJ+ZrqNvqYWns52jkPiIBIkajROXYJ+toWmcMZHyiiGQD5XqmO+cAqD7n7qc7pZyknWLWImikuOZJ5rNkliGGXtEfb+El5CBmAKagZYBkZGO3Y+uj+GI+Xsrd/x6S4DugKp8OnKZaZ9oD2pKZoRkt268e++ITo/IjlSOB45DivGEm4LfgbKCKYRihpWIDYo0ieqIJ4o8jByMPoiNgS59JH9Jgx+AoXVAaAdsnHmYgvaGnoaNg1F/QHxjet2Ai4fHi8aMFYq1hjiIaouziqOC3HV8ZalguXOLhX2Pi5Pokv6OVYmIg956pXQIdJV1SnUKdFZ29H3ygVqB5YCWhIuJv4rrhxmCdXyLe/h7Vn+ThnyJYYeIg3CBFIB/gDmFYYeCg7d4Rmj6V7hOSE7GWKRc+FtGZSxzwnvrfgV+MIArgyeGcIaThhGHyYOfgPuBNojXi2aN1I/dlFOaKJsTlvGKbIGqf+19qXmveLV3J3QJcax1TX+FhzOKHIVceNtpBWlAdT2AyoTUg3WBM4JUiMmLzInLgX15FnjGeOl714OtipmLfIY7ejhxmXHWb8Bk6VO9NG03mFozcXeAeobfhPR84HGXZx1jI2R0aTFwknQbfGeDk4eZh82FdIVMh1SIsobOhG2CQ4JEgtyD24eni82Mg43ljrKO44yEiG2BQ3xEetV634P/jl2VhpTZjTSGXYbsi9aOAY2MjMCMgIqfhGx64nXjfquI3oyjimOEI4CshCiPzJcEm9uYYpN/jduLE4/zlFmX55SBkfeQlZCgjn6LXYmfio2Mn4yAjfCMoojnhK+EuolSjfmMnIvJjCqQk5GyjvSI4oLnfFR+BoV1i4uOJI+Wj9iRNJbrmUCaMZeekgWSdZK7kUWOfY0mkXCU75OyjgGIWIdeiheNjowkib6EYYLkhhWQnZQflaaR4YzfhxaCYH49fY17zHlSgbOJgYwGiF1+c3mMf+yGs4h8htWDbYZTivmLIIuBhmqAb4AYhG6JtI5UkeSQk48EkIeSbJXSloCVTo9Og4x5fYBFjdqUOZTvjBOBtXcleCaIVJPdl2WUFYzShAWBx4akkRWZa5lFk6SLdInojSaUhZoEn26fHJsFkqiH4YMliqWOxYy8hrOCtIz7luKduKA7obCe9ZjZj6mIuofcis+OOZJYknSPaYoqilCQIpQQlHmRdY61i3iLgZDMkxSSdI0iiPWI5IrFiXyJ4YiWhK+B4IPmhyWOXpIalKSRw4pRgex5rnivd6J7pX5ifwJ9B3uufMV+ln3lesaBoYvQjpGKSYC/crBty3pohu2Nt5Dgi6qDrn4ueZZ5CnogfKeBfoX/h2WI4oUxgtx+jHqNcwxyk3VQedp/FoU+ipOMlItcjZeSmpUpk1CKZYExg12KuI7ykPiQ2I6EiTyB/H2gfiB+vH2+fpx8YHpxe5KBL4ZUi3qSIJpooe2leqX4npiSjoVgg12FO4Uig6Z/4IAOhwaLvIu3iE+E/oAif3+B44A/fiB/WoMniHSLAI+hk0GWYpMDjfSFgH/veXV0lHSjeAp5zXXhb4l2P4YFki2XyJWvj6qK3YkdhrV+u3hlgQeOW5Q2koCKlYkKkLOTmY5cgE9ujm0vd/l/aIhvjjaQ24tigsp+DoeljuuRtZBqjZ+JnIXUffZ2w3xkgw+DVny+eWyFd45zkcKMLINZfqF+dHvJdDxv6GtDcbB5nYLVinGTnpfWlnqQJob2fbJ5MYAWh7OIE4RefGB57XrWfMB8U3qvejJ+ZX45ewN2BHVcd9N4CHrofl6FBogBi72OIY6/hnp8xH/1hnqJ4YTMeuhzXXl7gxaNT5LykQCOs4rQiF6JuIfSg0x+YHohfCR/qIJUhNWEx4iCj0+S24/AixqMg465jnqMCohYhC5+vHJUbAF6ioOthYeCSII8gop+T3g0dtp4Xn/igbJ+FXurgH2IcotpiWGItYumj4yRFYx+gfN7Ln1Oe8N293Rre9+ElIk/h4l9r3IDgDSKd4z5iq+NvJHekbOQmpOwmHidy562nC6Xh421hSSJV5CNj/WJPIXvhzqOZJKHlTeXvZnRmcaXyJK4jI+Hz4UWjJGTOJoInD2ZHJWMk8yVWpbjkqyU9Zyoo+mlAqTzoAyeppv4ll2Ya55XoYidtJKgg1N2jXPWeHmGrZRWnOacw5Y4jQuEJH1/fz+Id5OYmQOZNpRLjfCJ0Y1Xlf2bdpysliSOz4cnhmmGoImyj1uV3JdUlwqTu47mj/mWi5x2nBmbR5pVmSGUDIw5hPmBEYMshHiFvIQ6gUF+gn+qhUiL+I5sj1qOaY/vkCKRK46BiZ6GdocrixaMDYqRiFWIkYSafk9/toFQhUWIToo9jSyPlpFWlNeUn5JYjsqKMIotiIeCQH/rfsWGE40yjQeKroYDifyLbY5ZkIKTFJQzkBCKR4bZgz2DtIMmhkyN3JIJk7+L+nyPcHN0CoCjijCRrZCNiXh/SX6riqeTppZLl3Oalp7qnoGcZ5jYlcWUAJMak7qTZJTyk6aOM4NoesSEQZGYmeOeRp8NmqyU9JG5j5aLpYSCgEqA94dDkVeW4ZarlDaTapFCkFOPSY0/jCGOBo+ci/CHdYkFkB2VW5ekk3iLgYdHjDmV650rog6hIpv4kYSIoYA+fxSGgYvcipiG5ojtjoaP94h+fDV5cXhZe6qAV4XdiHSMCo0mi42HOogyiviJeYX8eX9qXGQ3aJVvl3PhdoN41XwwfQN39HOzeX2GqI0ckIOO1IqUhzyGU4Z6hteHDoiihp6DEYCwe7d9in4pdwFstGvZdL16GH3pgPmCw4NEhhKGRYQ3g4CDX4ZPi3eNf4tBhYx+lX/shX+MeY4QjM+FzX1WfEd9Ln9Tg76HWYn1h56BfHzHgH+J0Y/EkPyMyYnHhzaJ3Is1jtmPh46Wi7OJdYiWhep+R3oGe1GBYoZChxOG1oQjh9WIV4dggZp8V4a6knmZAZmnkoWJHYSfhruHiYZUhsaGG4lpi1uKDYejf4t7wIHminyP/I6KirWGeIgWiwuJp4DvgaSLbpH3kYSOnokihTF+63cvevZ/3oJcgyaDhn5FeNdyV3JYdSB9t4RXiKmIOYj9iUiL0YlziGGI+4fIh/WEoYIGhC+F0YK5e+VwyWqrcWV5zHxKgEmA+n2EfOR9CYFRgmqEhoXKhSWG1oOffj15DXbndt964H3SfxeCNoXJhvWEJ4Dve/94/nPWc9h7s4NLhad+oHI5YtJfAXFAgGWMjZPhlK+RqY0XjtiPuo5vinWGEoX8hXWJnYmzhrOBA338e/9+5IEShJaIDY51kOiPzo3DjfiOF426iaaG9IRvhgeNLo57jA2N9JDZkwKTRosUfBtreHAffpKFQ4c5hKl/NXmecjtzf30SiqyRFZY6mNmXnZTUjDaC23w+f2CDFYwukdSQ7Ip4foVubGpQfaqLc5CsjdyG1oByfpd8ongFc2NrM2YCcs1/JYnHjNqKC4ZyhTCHaYjchMN/rX3Ngp2IOotwjbmPqZCbkmOTMpLejoSJsYOThA2LmI4fiyOD4Xs7ekx9pYH9g/aBZ3kuatxYn1kTYPVsbHxkhv+IMYa9gy6GLYjkgkd8w3ohf+9+IoFuiFGNGozXhU2Du4G1fa14LXHyae1iCWpDezeGZIt7iwqJd4kIjKuMBItEiMCGjIdwiRCJc4jChj6G1YUGhgaFb4NogneB/4GIhReJkIr/h9GCunvkcgBwBnU5d4N4Z33ug4uLfJCskE+Mw4aehuyKRowViyWK+4ksiNSGkIYKioeUzZolml6VEJC9i9yHtoQahQaIXopzjoKS5ZS/kwGNyYK2fYSCp4evi8COCJKJlNyS/o7jiquJHYgphkiDz4IChF6G7Ifyh1OFkYMvgzeEFImUjGyOyozeiBGGZYUog3h/KXlBdF12y3vLgY2Cd37VeJl033fifhCMC5U9lz+TUInRfqd5oXrVg0qLXI/Rji+NvY7ikEqQRIv9gu97VX9bjYaYcZxqmkGTFIsOhe6AEIG6gqKBg37vf4CGMI1Mk8KVJZZvlQmYi5y9oAmhZ5qEjoiIjowCkvCUd5L6jOqHgIWjgvl8nIBtityQypKDlL6Xz5asjxGChXanfNSJg5WMm7uboJVzjK6FHIQChqaMrJqMpGSm1KDml7SShZGHkH6VVZ14n9+ZwI0Uf0p4aniSgYGP2Ze8mQKVxIvhhYGHDo2VkySY4ZkAmAGT1I/6j/iVc5vknR2d85pLluyOloZTgZl/Wn+QfMR/f4g+jCKJSH5XcNh1goXUkHKUp5Aeh7l8qXSMddV3eXM8a5JxAH02hxWPOpSYl8OY4JiHl1GVXJLGkiKUEZTqkOqJmn71crdwynG+cFVyNnf9fImCkoaTisSLoIkhhSKGVo13kzOT1YvigKB6VXqJeyN85nzsf4mG4ZHZmcKbZplLlVWQAYqRgvF433hbgWeJfo/ekiCTx5BTjKiFl4KMhCeL3JFblSCX0Zd+lfKOeoaog66E64EHgryHVouijUGPfZLikleQBYxqiBiH9YWrgQiABYQ4jOOUgJhImJ2X8ZZemVecJpzoll6OA4s2j8ORK4+hiruLUY1fi6WGHINkf9d/RIBif/F6bHM5b/50anuegauF9YV0g4SBkIG2gi+HgYxDks2VgpQnjniF7oClgAuEf4buhveGS4WMgXmCWYdpjSmT35b5lhST24smgtF6FHgodlh2D3h1e/F8Sn/AgfeFt4kpiKyBm3qWe5ODB4qJjY6NH4wsi22KJoojhyGBC38gg/CHmYrTib6Einxzesh/4INxg4V/0HxofGR9rH8YfqZ3lW9fbQp0vXlUe/t+goRWik6Oo5LJldWTNIyjh5eJpIxvjDyLbox3j22RfZG2k4iVVpSnjXiGj4U5hep+O3WGcFV0anlDeI147n4ZiK2Nw5BtkdqQJI85jF+JcYplivmGoH5IcnRr9m8qd219aoFHgDV9IHo+e2R/3oEGgK97IHqxfLJ+XoEcguSAHIEnhFeHKIjFiciM8o2LjY6JWoGHd7V0lXgae8l5Vn31g7CIr4mphlaEHoYPhwiGIYJsgPqEDo4qla2WoJIfiaSCBYFNgYx/SXvkfayD9YS/f1x3GXgTgfyGY4i/igyN0YvKhlF+1HrMfteAhoDlgOCD5YmNj9qPFotXgCt4ZH3ihhyJUYl/iHCJI4atgsiFk4w3j4aM5Ii2hiOKn4yTigWConVJczZ0bHEmbtNx0nyPhtKKFIqZhbx/bn0dgUSIfZCPlyuaAJkEk7OI/3oxb9dqHG5BcuB5jIBMghCCCIP5hP6EMoIFgpiK4ZXHnHGdpJhZjjuGLIaSiEqL6I+alBGWB5UXktyMfoS2fUF9rYfxkcKUJ49LgfBsYWkVdWF8n4EoiNiOFZMXkUeKl4OqgwyInI6ekjGUpJc+mO6Tv4mcfJd31XqNfVx/Fn6oem54AXgvfy+LEpXol1yTYYljg7uL1JN5lZmPZoPqdVJwp25pbFpvkHojg0OFqYL7fsR8T3pVcolzoIOyj/iTVZECiZKBEX1Xe7d/pYV0iiyMiI2ejDiGRH1egHuKb5E8kxaSEZFmkR6REI/QidKJJYyrjJGKKoWtfQh+ZoVfi4iQS5BgkP6S65LEjkaJXozskUKU/5OIk4uRw45qjqePdo8sjCCFi3/Pe8V4+HdSf2GF9YgLixuNmo4+i7OA5HVIeLJ+oYMigymC5odOkMmXaZkklJGKvIL2g8GFxYVwgz+CcYfWjIGR0pSblbiRWIj/f2mBsYc2jfmRQpj3m26azZSOjYaNupIwli6Xu5e7lwaYG5WojUKHeoV8iTqNapL7l6qarJgDlaSSvpGkkmSXtpunnGqZaZKmiu6GlYe/iAeOmJIVkiKO8opci2+NfYkDh3mL7JEMk/2MtYM5gdOCt4SNitOSEpbqkTuIUn4Md9N36374ireUcJm4mO2ShIWTdtZ3dYRtkaqYnZp4mHaTUY78jhCT+ZeanaKhWKHtnM6W1ZNdlzKbLp7goHChDZ9tnZKd+JyxmJiPfYIOdWBqJGxgdOmBnY06k0KUy5U6mkyckJkdlCKOWInQhdSF5Ixok9GVIZP0jW+KKI1Tkb6Vc5nEmduVI48BiHKEp4aNiKSJloa6fz16THidfAKBWobNi62RBpVGlCKOU4O3eOJ5rYJRiPSK+owyjjGOV46fjreN74uhjO+NK436iM2CN3zJdn5ybnVFgH6LWpLak3aRF48ukAqRdJAmlD+aL5z2l4iME31BeEx/O4prkQSYiZ5aoRWe+pRCipiEqpEPosOrUa1NppKWe4f9h7aRsJ7LqHKtBqtUobGUeY8vkb+VAqDFqBuqhqR/mMaKXoNFhGmP3Z9Jqb+pyaC/kFCExYNVjDiZ8aMpqTGonqCAlNmM0IjIihqUoZ+OpSylPp5ski+K+IZXi0GXb6AppJ2hb5hEiT99QXvbhiaYkKOkptuhWpkOkleNyo8wmaOinKZ8olOWEob4fPh+c4QojQWW25n8mY6WY5GYkPSSz5RHmZmd352GmP2N1oO+ge+JKpEpl1GZjpj2lIeQoY7hjXeNxY7gkhyVEZWskRuNjYwTjB6LhItAjSOPeI+vjVKHTIARf7mCzorSkI6SqI/OiCCDzIRph0yL6ZL9mUSbxpYqjBODi4JMiMySwJvineuYho5/hLCH348ilkicyJ+YoeCfTJxsmKmWJ5bUmUyjYqoAqymmeJ0Ul/WWPZh+nqCpEbCUrl6lNpbdhjCBL4hVnk6vJbbBs+2oOZmrjwSPQpejqK60d7jUs82mn5QGieCIEZaXpjiwerBPqJaWxoDVfXGIXpWzoHCmYaXWnU+SjI0xkyOaZZ+4on+j9p9ll9uPa5NkmYibo5yin/qgt52alJKF2nxJhaSQGJr2nT+dsZitkQuMhowFkHaUYJUxkmCNboichiiPrZihnc2dspvuljKNnIGGeE9zZnTieHN9l4O3i4WSAJjRmjOZCJKGiQaLA44gkBGSgpRUlm6Wk49ZhX2CKIu6kWeU0ZFdi4eBDn+4h62ROJYLlcqSAZYMmn+ccZ2BoNqiWaKonPeSVI3oj52WIqFUq5mwt653pKyQ8ne7dgeRuKY4syK33rF8oy6QBoYriiOb3auvtXu3HLGLobGOYo/TlQqixbC3uGa4BrBLotOUqY66lkythr5zxYvCsLXkn1yOHpCTn4uz2b9pwxK9OqsCj2WGEowIoWS28sDWwTW5MqUjh2qCqo5HowqzYLoZuXOvf59RlF+SXZZrpEKvGbNNru6gppPnmnCjk6nzrkSygLH+qiahCZjrkreQEZagnoiknqQhnzyWnpIGlJKWv5eVmQueBKC/nGaXO5W7lpWWkZfhmOiYOZUyi5Z8oXT8db5373yCgbuHooqIi6SMk40xjY2Nq5JxlomVL437fuN0DHb3gB2NH5TclPaNAYNrfXx8J3rSfOWFN5BslWmVJZG1isqGmoRHiIWNG5J2lbyVspSsk9qREI50i56M4oz5i6yJCYnIhxyH74sQlTyc4Z1ZmPGOzYe8hHSF0YmGjleSYpfCm/2dMJ53nKiYxZI1jqGP+48jj7uKdYc2h6uHRoiqi92P1pIOk4mQ3opPhJuDWI3Alh+aHZhDlF+UQZnynE2ds5pVloqR4I4SjG+I+ISQg5CEp4rfkMWU1pXPkoKPopMSne6i5KE4meyHwnUUbtVwj3ftfsmFZYlXijaJ4YYyh6KKFJIyl4WYsZZSlIiSLpPCkziSjo4AicGFG4b1h62JhYgUiEmLXY/TkOqOsIjVgZB8L3dicXZteHOtfueEhYewhumAV3oReB1+f4adjYGSNJa1mHKcvp43nTuXaI0Dg9CAXITdhZCDF4PPgneC84KohsWEioHJgiqF7oSJgQ19Xn8EhvWKTI74jimMaoh5h5+JdI4Gkm6QnIpFg82BFIMhhveFL4W8hqSHxIaLh7OJvY4Vk1OU+5GIituBV4QMi+6O6Y9TkQ+V7pealiiPF4PRdjN2RoAhjpWYspxbnPiaSJyPoLCkmqfFqIGojqWYoLCbO5gMldeV2JgwnROfopthlKqOEo6okpqWPJkKmiCaTprZmROYTJY8lD+ThZQjlgmVLZLgj3SToJkWnVidt5t8mkiaNprEmGmY6ZlinmakQ6cupXGd/I99gxiJb5I6l8STm4qZfxt+ooRCjwae7Kjvq3anB5zwi9yDBolNkaOWzZiBmhydip6dm7CUUo+hkYWavKKlqSqthapIoHmP24Kth2mQopTxk32QHoxdipCJL4XZgsyK7JVqnGOiNqmYrCaqnaHYmJ+XQZl9maCXPZIGjb2JdozmkX6VZ5Xejv6F5IQPjgSVg5WJjyyJMY/kl+WaUJhjknaMRozmkqqY/podmkKVPo5QjNGSA5vPneud7Z/GpGamQKJmmWKQ8ZGMlkOYqZOIir6IeJMlnDmfD5+1oLCik6I6nTmTxI45krSTXJPskxGXvZhXlxeVu5JYj0mM+YsqjCqOAJA+kSSRMY7ciPaEcIRFh72LQI+UkwCXHZaKlGaTsJTvk2iP5Yq6idKIbYnAkkSjRazBrOOloZh+jAeHTon4kSObX58Vm9OQVoOWg86Ph5/uquqvka50puiXOIq5iayQZpnHoomoQ6iponGd+pxxnbqdV6FapWemT6GRlPGFxIM0jcSWp6Afp4So4KV9oCObJZhSlRyXyp7qo/+jJ6CSmWOT3IoFhEONv51xpyGoz6Bnkk+As3MXeFGJn5UkmUOWIJAPizmHZoaKjgeYWpxNmmCT6otAjGePl48Uj2KRU5NbkuuOlosFi5CKvIbqg2KE2oVYiFSLCI0sjT2JYIYyiMKJvYiFhl2HnIhvhsh/m3uufA1/LX4AfOV6fX+iheyIQIv0j/OTGJQljlWDzXpsfiWIqJIImdeY95Q/jeuDWX8bgziM1JW2nEKfMJ1YlJqFanV2eaiLa5eOmUWTdYNFdXyAf4nmkpedSqNIoYKYqIqdfDB17HSEf/KJHo3uijiHoIhHjWaTmZl4oVmn7KhkpY+ez5i6lECTi5qfpfOqb6hDnumSBZCokzaaY6ONq1Wub6lPnuGR/YopixCSJp22pQWnyKAylNWHaoTbikaXYqSnqlypkaDIk56L3o3ZklmYQp5cocGfg5sUmKuXs5mKmmudaZ5KnPaVFYzihlOLdpKzlsqX+5TckLmNoYzkilWJ4Y3nlQSbOZwFnQKd+Zi0j+eGgIdVjmWTfZQNkzmQ44x3jFKPBZMelV2UY5BniaeAhYVfkPGWB5gWlSaRMZCakGaQyI15iu+Jko18jrGKR4Qggw+KcYvqhXSBJYIshWyGbIe8itGOX5TDm2ahQaIun8adHZp1koiOKJrzqR2z9rTzryCmZJ3KmnSaX56LqeWyNbUKr1ahipQ1lCKYmaRctB68PbpLrsOXT4XejGWcEK+Evr7EW8GxszWbdohGkHKkULggw9DEt73+rSaZNJD4l3aulMGoyabHn7zmqrKbmJeAnSewG716wVa8u6y4lLeGKYp3mpSuObqWvPy1L6YZkhSKAY45n6uvVLZntM+q9Zvbk2WV2pzMqamyIbRarsOiXZbtkrSS3Jb5oD2oEql0o+6YmZBgkbOUqZjFnYihC5/Wlc+KkYgpi7CMZpCrllCboZpOk2OI1YVIiqmNBI7UkDWT/5GpjLWI6YiUiAWHtYkAjbONaIvhiLKIFIpmjaaVMJyenlecN5YBkSKRmpW4mgmeMp7LmdWUE5H8jgmMxospklyVuJHMiVaEsYCLful/VIv5lIeYKZYcjz6GVISzituR0pfCmYWYm5XJkkGRRZR6mbuavJYjk9OTxZMLkXiPgI6Fj96TuJism8aa05YEkTqOdJC3kCCQLY5OioGFP4ipjY6RUJXWmEead5rzl9OQC4xWkUGWMZh6mGmXWZb2kbqIFnw9bQtoS3Hrfo+HJIxgji2OdIz+jN2NpY8ykZGQapBFkfOST5Mpk5qSBY+YifuI14uQjX+OFpEelZqYHZjCk/iPkowQijyJoos7j1+S1ZPikn6PPY60joiNb4q4hg6FPofuiYuJ0IVlgvSB1YemkK2WqJdUlTqRZo0thh57L3RRfWaHwIvTiWaGqIZti8KQn5Y/nAaeVZsWlsWTh5JfkWyQbJHgkwSYMJuNnIuacJXAjceHfIe+i36PJpDOjXuKpIY2gsp8OXUldZp7iYCWgJl+EYCZhL+NM5a0m7Wcn5n3lNePJYcRhPuHIYsYi26G5YJKhzyQspeVm9CdSqDVn/+bOpfklRWWspSEkw2VvZfemZ+Y7JMukaOSz5BYjoyRq5pDnyGdB5dqjTeFC4Y8iZKKEormiPmLWpHilTaW1pQplhKa+pt1mhyVHY0dhd+DWIp6k/aXKpiPluOVEZTSj6WMPo1rkGiTD5NgkNyMAIuZjHKPVZNTlwiavpiZlfmSaZPAlI2Wn5cymJOVRJOVljyZJJdUj1aFbn5dhGmMp5AakrCTJZdfmmec55sAmEaRyIzXi0SM+Y78jpmNWYuyjHqV0p9Ao12fGJSOhtmBr4WNjXmTI5MUjm2H3Ia8jQeTUZN7kTmPUYtEg+1843vvfKl/coF8gxOFWoaDiKaLwY3jjbmOV447jZ+Lw4jNhlKEnIMQhNGFHokWkRuZBJ1fmnqROYcVhtuOHJZSmb+aspuvmU+S54QLc69xfnlGgQ+FIYonkbuZPaABoZiZDI4HjtGX0ZxSnPWZpZelk5qNRYsUjAeKkYjjho6JG5F5mHadoaCFovql4KkBqxyoJqBymDGYLJjBl7GY0prWmb2WxJZfmR+bypwSnveet5+noTyjTKIRnROWoZdfnDaepJtJlIOHkIGSi3SVGJk6mP+WXJXzkrmQ8I/EkJmQw4/xj6WPlpAQk0aVzpMWkaeR8JS1lCKTQpCQjpGS3pf9m22dNZ0cmP6QqIymijCLR4+wk6uWfJc/lyGXyZhvnGOfrqDwoBifbpvalVSNP4Pxfv2El5D9mdOdTJzcmIqXSZe8lRiV0ZUHlq+Tao/XivqIY4tRji2Odo9vkvuSOZH9jASJjon8jBeQl5AJjvSHEoOSg8iH7405lVecrJ/znCGU0om4hEiBHn7+f6mHOJDxlG2U35Doi8+I8Iz6lS2d6p4Xm2GURY9Cj/aSRZgzn/6j16LJm3eRtonsiLaOJpo9ouCjmp/Al9SR4ZJXlxGfl6cKrO+p2qCQk56Ne5FVmG2idqmQq0Kof5/bkkSMvo84msCkWqm2ps6cTI7jgR2J3Zh5pxSw67AOql2dN5EUkayWsJwYop6lGafSpPucFpLTieqNQZqfo8emKqOemQmQGY00jFuMm5RJm6uc3pf8jhqHg4TZhUqJD47AkdKR4ZA7kGWP9ozLh2iIjI3wjx6RIZHjj96NcYtSjJqUgpoGm+yXQ5VflhuYbJuooMmkDqWQoEiZjJGTi32KRY3ukfOTTpRZkhGRh5BIjgeLdYmGiE2EPX8LgQiK3ZRCnLifYqA8n7Ccw5eykGWJg4VShrqLcZGsk5GUFJbslu2WvZdvmRqa/ZrIm2ebqJmdlbaNkIglkG6aUZ/nnhuem5xJmtyW75gZou+o+Klwo4SUgn99ddCBf5HpnQ+kyKKonOOT04wqii2OAJorpBSoLqQjmv2PXJAVmcOlN63frXynaZmGhwyCf4htkZabiKNhpoiim5ZBhZV/SYwjlxSgcqQSo1ic0JU3k96QXZKtnRuqKa8oreWlMpuHkBiL/Y8Jnemji6M9m9KMo4C3fy2DWYi9iwWK7oNIgG2FgY0IkM6OUIv8g9N7JXnSeOx6bX9fhYWM4pF9kq2QX460i8iIeYRqgUmIgYyejX6QL5Txl+qbpJ/YoCifx5tflmeSVozniBCNVJIplhqVXo+8hw2BWoJUhBGJq5Trnoujb6BGlkWNCpLrmyCicabSqgWs6anBpMOdd5WLj76ZQqc0rb6sOqjDouCecpyBonWyJ77PwV+89awelk2I/I+opay31r9hvsSzYaIpmOeZJaYlukXIwMz7x3O6d6bKmASdEa0SvqzGD8ZHu5ijgYkHi0agpri0xl/LJ8ctumqm5ZTaljur7L64yOXIJcD6r8egvpxmogO13cP4yf/G4bm7oX6OIY4Pn9qzoL/4waa6Lqn5lHmPOpV0pAWyXLcotLipuJ2NmXub9p5SqdOyerWvr+efl4hOg2SPKaC7rNGxSq9TpsmZF5X3mWKilKkyraOrC6ZhoFqd9J6XpTmqZ6pqplGfuJabjuKOV5xbpt6oF6SpmZeNfofGj8efxacYqN+hx5Ndg3GA3oxQnKyjVqOPnJ2P0n5rd2F/QY8+mnOdDZqNkCGGPoFgh7iUsp2Kn0SaEpLTjYWN3I2Gj7uTXJallK+POowJix6LOI6bkoiSUow8hHWGPJLHmCmZGZU5kSeRipP/lmqcUqL/pR2nnKUSoYiZK5I7kPmSsJcQmmGXLJAkiDeEL4ZkjoCUlZUvkYON0pH4lWmW85SJkFaLAojnh8iJS4xJjDGKY4hjiWSNs5DqkUqREJCgjXaJgYNggNaBjYPWhGKFKYg7i5OM8I61lPWZj5oMlOKHrHmscw92pn7rg8SEd4EHe1Rzc3lNg7mH+IfChqSFCITCgLd+FYFYgWJ9lXW9cMVuGW+Hd8eAhIQfhWSFHIoGjsqNX4mxhJqERofPiD6JNYqziuSIfoZrjPCTdZgNmRuWAZIljcaIZooskdGUmJPwjK2BeXkJf6aHiI3djqiN9os2i82KZIsCj82SE5avlpmVoZKTjjCL8Il1inaIhYH0fsqE5oykkPKQPI/1jJaMlI7hk6OYbph1kWqCRHT2d4uF4Y5Gk0uTmJDNi+qHyIMxgnOCMIO2iKeNZ48Mj+iN9o56kJuR3pRPmHmYSpWYkdGR45LHkjKRVpAvkbOShZLOkMqMLIibhZaHAYvqkKWW0pY5kQ6KVIrEi++JwIUoiICO9pFYkleQmpC1kROQCIsviJ6HfY1Al/ecwZ3Pm6CZuZkfm12bpZv2mtuY5pSDka+PwY5ekAGRqpFQk2KSpY9hjCCMIJDrlN6cUqMzpDigoppTmQSYNZLjjBqPS5TrlniWu5OYj5eKg4VRhdyJm5BclEqVh5e8m1eekJyVlBSK1obAiEaKH4qMidCNopPjmY+cmZs4mnuXY5UHlFWSnJApj3yQypK2lEmVLJT6kE6N9I+blh6fLaXcpQuirJsNl9aTcZImleaXnZgzl9GTaZKSlVibW6Daop2ixp4SmjWUt431j1eVkZtcnvyc5Jipk+WPIZCfk8SYKJz8mx6YSZW9ljuZFpkDmqaas5djkfKIA4OPgoOFQY01lZ+XNpROjJuF3YWmiRGOX5JNlEuSe4sEiA+QLpkLnzSkXqc1p1mi9JgWjlmKCY+lm8il7KgppECY4ouRhwuI944om9ei/6N9nkqThYf2iFqUtZ2lofei1KIVo72gx5r9kx+TOpd5mSeZKptCnsaeeZsjl8uUKZSzkfuMxYgLjJiSq5cTl3mSVI+4kiSVgZXUlJSTwpL1lKWWGJIqinV//XZedxR9ZIN0hwyNaJNbmOaa9ZlUlbyTjJXWlVqXtZiLmJmV5ZDJjQGPx5AakEqQYZJLleaVlJSjkqKWGJ4SodKdKZM0g7B7L4kok3CXj5b9kSmKl4MWfmR9qoJhjOaSOJPqja2Fn3/efJt8UIaKkV+XjZjuls2RMYsJiD+KwY/clXCZipmjl3yVMJOVkb+Vn5+FptilcZ45lG+NK44nk2GbW6Nbp3SkBpvWjd6IXY/HmpyluKvyqpCkrp0bnb6d6J8Lp5Cu8LBSrGShUJKqh/CJ6JXfoJCnCKiEn+uNknwUeqaGVJWzoRiogaaenrGX+ZZrmOOZCJzLm/iXbZGqinSIOo8kmd6iNqi8p76hOJhokhuWuJoyn/ihF6JEnpKW0JHrl2efqqIAozihhpzak7iJ+YJWhQuLEY9oka6Tf5SPlSqWFpaHlc2T7JWkmhudyJqIlM6LoYLbfbKGuJJMmVOZtZThjUSGYYKghkWS7Jt7oCuhVZ1vmLSSvo78kLOWOJtam5OXupH8jrSRb5hSoHqlOagTqu+o9KRknlKa+5xTpBmpIqennlySdojki2eb0qdTrAyqIKLPmlOfyqfNqi6q0qc2pBOeEpeGk6yVj5vmpGCul7KprkGh74vjhEGRfaPas4G7u7l/rsSbHI9GkxCawqNUrMWv8qyHpouf4Zmdlu2dYatps6KzX6wPn92Qr4zAl12ny7HttRuyWaatl1SQPZDemj+pGbGQsm+ws6xbp0egS5u5oFSoQqoWp7yfgZlAnGGgoKERpPimv6bFoGCaap8vpnunCqZ4pt6moKJFm4+ZS5uum9yZIpnpmHmYL5g5mmyam5ZejpWJRI0ek/eWnpkrmX6WNJEHkBKXRp6ZoMSg+55smUGQJ4hwh9iMOpNcllSWFZUElC6UYJg4nmWh/p9omQCUgpO+lu6eRqwrtZG236/roJGQtJMKo1u0ML6Kvwu5tKqdl96OypWcrZDBHMrEyBO+h6m0kmGS46ZUwJfOA9IUzDq9+aaTncun9b5V0fvZx9jDzei3UJ6aoGK6ztMZ4cbjVNxMyZmnpJFap+nFQ9hE31HcY88zuQCnSqlnvm3TZt7J33DXqcNCpKKbQq0CxADS6tZ00vTCNKeSlKWdHrXgyEnSX9KXyFO0Gp2tnFenNLoYxzLLGceIurmog6ELpuWwP7wRwsvAebeBpPaNhYogmKKqU7ZjufazF6YclbCPA5Uloiqu1bKZr0qmcpn4jsGHrILxjWCYXpytmyeaAJ31ocyjj6JDoKedb5jskBWNHJN3mTKcl5yDmmCXi5Oejc6HrIe7i7GR65XWlc2R3Yw3i6ON748ckniXYp1KnwOcs5brlVybjZ9hoJaeWp36nrmf7JxVmQyZP5z7njKd+ZeLkmCRt5Imk4KR047gjOSJjoYYhY2EfYfeimmQ65XOmAOZqZiTlzmUGo2kidCSaZurngOcVpNVhll7o3qXg2+MU5I1lHuU+5Oaki2SJ5WwlyuVz43HgfV3pnYZeDeC/Yw0lIGWdJWelLaW+pjKmK+VZ5AFiR+Dpn72fb9/xIMXimSSrZZllAGMWIL9gaGK/I9wjvuGNXzjcxZ3Z4Tbj/aW2Zg2mN2VI4/JgfBzg3FleqGDvIo/j8uS1JN4khqNSYY9goCEVooXjXWOjI24jBiLdYnUib6LdY51kmmX6ZovnKuaR5b9j7OJxI9glguXAJSYkHuSL5gcnR6fBZ1cmNOQRosZiWKLbZC+k3CT5pDajD2IOYZ3h9GHVoiyi0SNdYyMifSI4I7xlUSagJmYlNyPt5BLlICVOpJ+i/+FEYgOi7mLMYu6jDyNt43FjPqLOoypjcKPtZKTlMqTdJGakHOTYpWukmyMgogci2aOsY7PikuFFYFugXyGh47AlOWXCJhBmByZLZhPlA2RpZPAmrKe9ZtKk6KIxoV2iciMMY++jhuN4417kVyV85ZulmKUdJCHir+EiIB1fZp+X4WejGWRgJJEk5eWWpgnl36XbpeLl1uVZ5FLkCGQJ40jhlmAJYRNjamTZZHYhgN6BXVTfqCMtZOblmqZUpwsnRubapexkmaODIx3jA+OnYy4hVp/tn7zgtaJNpA3lYuXEJfjkdaL2I4SlTuWjJE6iu+GDYSjhTmJ1YsKjjWP25AHk1OT+ZAVjN2G44cvjwuVUpYglAmRcZDblAaX4pX1lIOVs5YClVSQRIkphguFSIvVkkqWH5VEkCuNRI1zjVuM7ousjPWK74msivWOg5JplemV/5PrkJGMyofShF+G7ogJi3yLy4t7jVyRAZQolN+SS5HHjuGMOI4djzmOtInfgpt9h3thepx4CnvggIeGyIoAjPeJcojUio6PFpLtkLmMqYu9jdiQkpJGkyuSWpB7jzWQIZU6miCccZp3lJyLFYc4jUGVgZj1lbePe4bVgsiGP4ZahtSFRoYTijaNSYyTiNaFk4lXkEiVEZYOkoKKuofmh0WKvY63lbOZw5jwlCaTz5TmlUSSpopzhNiCdIaPiUKMBZBtlDeX/ZY1lxyYHZkfmfyYvpk6nCKeJZ41nuWdaJyQmfCTpZB3kdaYg5/VoESaDIvAf0aIuI4Xj16MnJFimgSew5pYk5KOQI78i3WHpYLjhymR4JUqlO+OPYkCiEOJFI6xlX2btZ1NnUSbH5gqlQaUeZPckgeV0Za5lqyULZAwisiE04Uhic+J7Ib5h8+OdJMjksaI4XjUcKt2aHyBiGqST5Zwk66MU4i/ieSNqpFUkw6UC5bJllKVf5TTlMiXFZoImTuTII40jsOSlJWUk8+N+IYmiGaTsJ2dpPSmD6bgoz+fYpgJjsSCkoJ5h7qLpJD+ksSUjJbzlTyTL5A4kGKRrpRZluOUNZHwjWCKAopzi4OPKpNFk9KQzYz7h6uBPnwQgFaITo+8kbuOooechOyJao2NjIyKT4ljiS2O9pEZkUuMmYm6jdqUq5p+nNmZ7JPAkB6RUpD8jBKKVYrYkG2YdpyAm9KXwJVqmOuZQpkjmsqc+JzBmTGWCJVFllSWhZUIlbaWgJZ5kSyIOX5jesR+qorImA+ix6XXo/CczpQikcqUc5kzmj2WvY/YiXqHq4jdi1GNPY29jYSSH5t+oG+hXp5imDqTXpG6k/KY5prql2mT14/UjtGQB5Y4muOd2Z/boPyfKpyfl1yUwpqEplOvorIFsCeoJJ0Gku2SQ55NpJOjwJ3FmReaKZ2+nhigYKKdoBiYb4l0geaHhI4UlImYcplYly2T2pTymUyeXKOtqMmqYacinzKUTo0Mi7KOupSqm5Ceo5sJl/OToo51hciEv46flFKVFZLkjW6NNJHylcubaaNvpzam5p8rl56US5rtonqo7qnXpY+d9JjKmgyeUp7Img2VfJPoktiS3JRFmMaZGJrtmUWZ3ZVdkh6QJpFokQeR1ZDXkLORMJGmkVOTMpYwmW6eu6CSn36dFZlgkRKNXo8ilnie2qKMoeGcgZX1kKGVxpo7n2yhl6BInnScnJnplV2Sn5L4k82Ru4p4g91/4oc9j8+SXpNnku+UfZmpnBSc/Zdxkq2NTIqXhFh/rn9LiqeVAJ2Kns2ar5UelRGVFJX3lCSVBZXRlLOVGpcgluqVPZiTm02ddpzUl4OOWYdsjHeXPp/yoF+dNZcij5KKTovkjkuSl5WdlouWTZaDld+SCY9jjXOGtoC/ga6FN4wNlKadJKOiodCZE41WiLyOjZJLkgaO+4eqgzCDWoWEh2KIiIiFicmNM5AZjsmNMZEMkwGS8o3VhyWE74RaivyRBpmJnfie650enrudWJwumLmQZoo7ixGPwY93ixiHrocBipOOYZUenQih654zmsuXQJgwmO+WnJWnlh+ZipnEmjOcXJo9k6GH4H72hUWY2KUlrHirjKRbmXqR+5JjmVOeHZ/Zm+ySFoovjDeW9KFVqnWspaf5nUWV65KPkqOV0JY3lnKWN5hWmBuWz5GHjRyPKJR2lbeTf5SQmWGd4Z5un0menpkjlouVvJTFj4SIMIpAkpaYsJsinamfBaNDpKeg65ZCi/WJxJJrmbqb1pzGm8iWW5Dri0SLxJHZl76YpZUDk/2VIJclmFucQaCXoCechZYtk0aTiJJRlNaXPZr3mVyWjZIsk6yXoZrHmC+U8I+5jg6SEZVTlIqPR4sIj8uUdZmnmyqa25Qujl6Mqo/clU6c2qBOoe6dcpvZmZSZ0pwTn+ueCJw8lomQtI/UjmuLOYj+h4qLHIuthiiEb4vilMqdFKPkpOGjU6HynkyegJ6LnlyeTpwmm1Wbu5w5oNKfkpuMlgOVyJWqlKqS9pGpk9iW+JddljeT75FKlMqZ5ppImIqUMpKgjOCGVoyck+2Z3J35neGaIJa9k9OX9J9zpTCo6qc0pOaeLZzumq+YsZablZGUkpLaj0iQpZVcnSGiAqBdljCKe4L5hiWNwY/TjQ6MRpJqnb2jPKN7nN2TrY7PkM2T6ZSYlXOXrZwboP2f5pxwlxKQT4cgggiEZotSlPyayZ1zncybu5hulL6McoVgiCuRBphymQyXgZKji1uCUn+YiA+S8ZVdl3OZqJxLoNmj1aVupQeiFJo8lAuUI5Q9kieQt49wkBCQXJGckm6Rvo9Ij3CUr5ycobKjx6LToC2fvJ1hnBucmJpIlWSNCYzsjwCU/JZkmUuc1Z2Qnd2cgJ07nguh6qT9pkSmdaLEndOb0ZqHmdyXNJShjnaLe4uBi3iNdI77i+GFtH9hhoeUf5+gpY+kKJ4zljCRbZAxkQuOSYgDhyGNRJVQmUOaH5rtmO2XrpeZl+yYBpyKnRibyZSyjV6NvZILlh+b3J5lnpeV/oFpbMZlWGbuaqF2e34Uf0d7f3fleFZ+dIURjZ6TcpZUlueT445fiSGJFocEgWp/J4NcihCTspdpmM+Ym5mWmmKa+Jxln4Wg/Z3Ml32Sr5MllqiU65Ewj82Na5K5mG2f4KDtnKSVfJGtkA6RZ5aSnG6hOqPToICap5TykhmWEptwnc6cmpl5lDOQho7ZkGyWRZxGnSCaRpULlIyU3pR+mdSenp/BmAuPm45IljKeA6Xcp9ilC54NkaKE54TKjKeTG5e6luGRbYybjEuSt5aIl16XEpq4nUuc95LfhBJ87YMRk9Oe7KKrn4mVRY51jUqR2JX6mNaWE5BgisuJUY2rkU+StpPtlkyXt5M2jYaJJ4h1iZmMi43GjuyQrZS0lnWXDZdCl5eXm5jgmpmcqJvQl9GRjouHhruFr4b5hy2Ja409kfqUpJhNm/ec3ZwLmsWVXpDPjEWKTYliiVyIyonMjWeTLZienc6jyamRrIeq0aNymayS/JdXoGWkuaREorqduJYhklqYnKVYrZ+szqNYl+WSipXrmpek3K29sd6u6aW8md6S/ZPwnWmqC7JZso6qfptLjqON+pN1oB6ssLD5rEmiPJXsjJ2MtJowqRWwaK7lpKWX5pYDoZmvmbsNwe2+SLWcpQya05nvoSeuy7Ztt+6wd6fZoT+hS6KHpAanQKYeomKb4ZTTkdyRFZmKoqOnxKeFpNef9ZqTlpqXO50FoRShRZ6xmpaWQpHLjhKWs50hnmmXiI1NjKaTxJg6nCKfGZ8Vm5SVNJR2lRWXJpfSlWGQiYXGejJ4R3/liL2ROpU3lF+SMpKukieSsJDYj5KP8Is7hiKF54umkOaTHJVelXWUTZJejtOPK5bXm2+drpl8lBKVPJbqlcmU1ZRLlbOWcZjyliySzZHflZGXY5JGiRSEIIhGiIaDYX0kf0KIo45MkSiS5ZCHjf2HZIM5hFCI54vikLKVvZhPl+ySCo+2kLOTMJWak1ePPo0Xj2qRy5Lyk4KVt5VskSOJ5YQki2qRCZXgldaRHoubhxGKMZBik4GTmJJJkQyQNI/SkPSUHJoHn8Gg9p6DmneU8YwNhF1/q4Tijr6U8pTnj2yKiYfvhiuKyo9Kln+Y6ZWskfONQJDKlvabAZ7EnuefQaDRnlCegKDKohejMaAWmuyRoIqgh9qOIZiondGf0p7Ym5iXbZRTlGGYPJxgoKOkpKYVpCqdO5dBlsCW/pSZjUCF9IpPk2aXS5tznoCgSZ6Ol3WPM5L/mgmiFaPenZKUeo7DjJaLWYgyireTzJpDmsGXK5mqm7Ocn5vnmlSar5eRk7ORB5S0lciVjpPEkvmS45EhloyeXaL7nzWXaI2tjdGTDpuqo+WpBKvZpk6hb59wn3OeFpubmeuaIJuHl4SQgouGjYeVO5w0oAyiPaSLp32qxqyhrXyrA6cgoZKdDp3VnqigW6Ijo5GidKAGnyeg+aHdom+kMqdTqj6rP6kZpzmoTqgPpvWkwKQzpm+nt6gvqmepWaQxnOCWjZgpnNCjCqwMsTSwXazYqYWpA6dWo6Oi5aICoGqYRZBcj+WRzZQzmSCe66BSnzmaNJOji2mGb4C1f1GEfYfLhgKE8YJQhG6Im4+Lk4eUupTbksWQqJAekQiTo5WamVeYI5NCkqiW/Zfflc6U15UVlh6T1Y3EiciH0YitiT2Kvoppi1aNEpFKlHOXWZiPlDWORYg8hayGf4tWjbaLLYgKhId+lXwpgvGJ75ENlwyZAZpqmzKeO53ymaaTJYwHh2OHWIo2jW6QUZJ1kXiN+ofShaGKN5Pvm5+gNaHOntmeBaB9nfuWI5DSjgCQNY2IhseGf5MbnfCf7Z1Vm3iZ0Zf6l/+Zh5oWmFySYYqXfyJy9mcXb/x9aYrGkXeTpJELjWeJ7IkNj1WVh5gbmY2XUpDhhi2C54HPhHSK7JCHlEKVW5SRlP+U7ZJritGAWH0hfhR/iIHjhcmImYyNj8ySxJRgkliNMYvFjWqRH5URmFqYMZakk1aRTI71iN2CcXxCeZ2AfYj3jNKPY5AqjvSHdoC8fAeAUoTihxONRZQ1l0mXEpgol6eULo/FigGKTow8j8KRepKnkZuQNY+MkiaayZ9zofqet5pilueSLJGTjx+MrIeNg3F/aX78gYGIY5CsleaWGZmJoEGnrKj3onmWiYbJf7OFGpG4mhCf5p5XnDaYmJPOkdaRhZMunIuoPa/8rZOm0JlUjEWAgnqpfUiDy4NygP189oSvkJuXTJrenhOpF7D9rhekbo/ZePV5KIBlhViHCod8g/WAHn8ifc5+NYPmjKeaGqjTraysGqUumROPEYpbiyySc5cKmJeSp4lphy6MlpDKkrmYpqQMr/+yKK+DpoKfFJqckauLEozCjpWROpW/moSeOJ4lm8GWu5Ugm9OebZxolQCOioxWj9GQrpH2kV6SopJ1k3+UAJaXlxGZbJoAnZCfrZ/ynK6YU5XflMuU4JOykqiRhJG3kUWN5IQagLKE0oqlj16S8JE8koCQToxzh0CHJo4ylMCVA5S/kmaTCJWrljeWoZNpkMSMTYtfj3GWa5u8mh6V045/jFKPdpR9lreVmZZ0mFmZ/pi1lneS0Y7pjKeML4wjjKCMe4zoipmMto9zkUuRMJBHj/SQY5G/jQWJm4jBjUOQTI7Ljb+TUZnfmlqaapk3m1OdvJxRmSOXtZlam3eY+pPEkB6No4vVig6IvIS0g/Z/fH3xgqWMI5W7l+KV7o/Mi1aNzpFQleGV5pXXmQyeyp+NndGWno8kjyWRgpG0kUuTbpMdj/2LCY9ikiySko5CiiCHF4Z6haSHnYoliniJfYyIk+KYtJnYl+mXQpkxmHiW7pa0l6GW1ZOBjZ6K1o1ekcGRdpNBlnKWdJN9jrGLaY8Mkq+QSYyIhbSF8Y4PlEmTWI0ViOCMS5Iek3aRfI/VjuWRg5d9mr2YFpX3lO+aTaBqoM6aZZC4jIyQQpIAj4CJJYoEkZ2WCZkal9aSl4/OjRqJFH9Nc5Rxon0fiWyR2peZnM6dPpuql0mZipvRmhSasZp8m3+dXZ1pmjGYiZcxlrKSQYumhXyIZY+4mYmiJKY/paKiEqCEm+SW25Q+lV2Ul5K4kqqV5Zhtm96fVKQwpsyjdZ/gnf2fVaHvnpibyZ3kpIqoFaZpnTyUzJrrpFOp/qelo7Gjxqlcreis/ajYomCeEZ5knmCaMJJDixaRlpkqnTicPpoFncKhdaOzoaKeyJvLnBOfCaDrnjScN5npmeic/Z77nd+Zj5bPl2ycH56JncGbN5uMnEqfSZ/pm6eXgpbEmQKdnZ19myWYGZWJke6Nn4m5iXaLi4qeiteOK5Rol1uXjpUYkoiOH5ASlL2Wr5TejQiIBoZviSCSfZhmmu+XVZGpiveIMo02kdCUf5elmLuZKZkVluOR+Y+EjiaLcoh7iFOJZIrRjJuM34mZheCIHpJ8mPic+KBYo2yiTJ6NmTKWEZQgk3GTDpEHjG2EQ3v/deh5aIM/jfOSN5WnlQGSII1VkO+R84+KizGIoYqbkVGZO6EzpPygT5f1hut0VWr2cud5iYCNgb6Epot6lACaS5wUnAWag5aQkeeIZX9yfZB/uoH1gy2KWJLblReUlpChjeKMqozpjgCRvJFHkNyMJop3jVaUhZu8no2eEJ5Hn1mdvZYojpGJ/ouykYiXqp3aon2lpaJQnaObbZ5doHSgX57xmamUd44Dju6SWpZnmFqb0Z0CnpuaZZTGjJWJP4kqjduTjZi0mFGVrpCykROVT5fRmbidi6BboA6evp14ngOeN54DoTykR6MBnbSS5o2BkzCaN59LoEWeypsKmDuUzZLtku2VI5yrolamKqV3nlaVxpCckbqULZpunXqfoJzOlS6SeJNak3OUHJd6mw+e9pxdmOKRUo6Pj/WRWpK/kMaLhoY0hDCK0JbUnwmigJ3LlCqQWJAiju+JPYmIjhyU+Zabl1WW65PvkYmSapS7k9+Ppo4gkZWS4JESkRmRBY4biIyERIV0jHaRMpUemNWZ35fVkg+OQ4yEjxiT/5SQlYeV7ZQvlGGTC5IMkemQOpbanPWfWp9qmn6Uko6Fhl2Gd5IRniOig59Dl16NnYhtiy2W/5+Uo3Chrpu6mDSdZqFJoqShm6EcoCicyJYik5+VE5s+nvqi3qYKqjCqS6lrqMKnGqagpDSkHaNYoMCaHZZvl6ea5plGlEWNn4pBjRqNU40jj0aRPJMcl5GZipn6l0WVWJOjkmCVP5konKycQZpflpqT0JRHlUiWYpgDmRKYrJcRl8CW85ULkWaI64JdhWSJRo88k++TTpPkkseUVZrmn6aiJKI6n+SbEplSlr2Vg5cSm2ecOZqOltSUnZRDl32Z0ZmdmjudhZ54mzaU5YwKkNSVKpr0m9+bo5l6kzWOXo1+kHOWNZ3To0SlZqEfm/2Y4Zr2nFycF5zNnfegGKEOnq2aYJmhll+SMJPSlkiYsJnPoD6lm6MFnruX7pK5jQmNzZJjmAedZ6Fdo/GhAp6pmz6bi5w7m6CXRpZOl1OY4ZpvoP+lZqeIpfKkBKi/qpCqdqiypFKhdZwzncigZqO0o8+i+aDjnHSWP5QUmAGbspz6ngWhW6C3myaWhZLykRuS4pE0k+iTbpH0ikaFNohEkGiXoJtBnC+beZqAmaSVKI+OjtmRNpMmj1iGt4SrigSON478i7CHyYPWgHaFOItlj+qSJJi2nL+cWpfKjc+FmIkakECStY8sibOAUXxPgPKElYjliWKI6oaZia2NSI7qjKyKAopMi/2LBIuujYyRF5NpkKmJYIRQituTypeHmCyYwpVZkJWHCIAbhgiRIJkNnpufpZ9Knn2afJWlkXCQqJCOkmyUApaulb+QIocRfAp2DHkJfHt8kXuCfKaG1I6lkwmWJZUpkk2P1I7wjoqOLovkiqiU651loQKfJZjskaiNIYsEjfuS35hinPKb0JdhkwSQAY67jTqMSImrhxSJ64p+jEKPGpQdl+eX85sTonqkvJ+JlBGMUZASlGCQ+oY/gIaBsIItgZV/+oDxhiyLtJG2lcGW55TdkPWMMorphtCBSn0cguOJa5ASliuZr5cPksiMPZHCmuCeYZuRkPaBlXifbXxiqWq+eC6C0YlWjayNwo4KkamRYZBLjl6PEJcvnqCg156WmAuQtY3ejzSSIpMTk3OW8pscoI2h058an46g4J8JnKeVY5F6kp6S2Y+RjEKKaofLhZyHO4tsjZWMuowokbSUx5R2kruNg4q1iqyOs5S3mJeaB5tVmduT9Iykh7KJM5H0ly+at5ZejNKB94XijxOWzZmvmt+bNZ1Dnxyhj6FInnaXU483jXCPOJMKla2RV4cbf+2HrZPelrGUQ5AvjQ2NqIzMizON+ZP2meKZ1JRQkJaQ649tjFaE93treM130XXzcjpxnnSFe8qC6Is6lqadE6CNm2GPSoWRiyuQ944fiuWESYB0fSSCxIvAlBWYN5gumZ+eKqRVpRuiiZ0bl62QpomAgqqD5Yz6k5iYz5phnHSdmZtCl5CVupWqlhuXpJdvl2uW95Ukm7mfG5+dmN2QaZIvmDaZzZVlk76SA5NFkjmRoZM/mfyd7J3BmSWV6JC3jw6P3Y7lkICU1pjHmm+a6JvmnBSaK5RBkxKaBp/inZ2Yk5MxkfmOG4wRiMiGGYrqkcmbn6J/pOKiO583m3yXp5VZl3ecxZ/qnb6VuogJgAqGMY+5l8uepKDOnH+ThYifg4mDoYy4mAGf+56rmreUXo9AiHOGFY1flzubeZjokf+PoJEmkxaTn5VOnF6g4p8inHWXxZEQjbWOepT3mRib8pd2k0OQqI1CkM6XVZ/ZolyhDZowjpGDV31ngFyIG41Cju2MzImdiPKJgIx4jxGSKZHJi7SEM4Pxgl2CqIC+hWaMQZN5lXSTt47bigCM6pLklpOWTpJojNWMPZFxk8aScJGvkSiR8ZIOlWKU1I/XinyIqIjHjUqU2ZoyoBKidJ5Rl9+OQonwiwiQ/ZKek1eTuZBzjoeQRZR2lwSXepW+lZ+WMJdclh6SZIxmjFWOM44gin+GOIg5jwiWUppjmaqXspfvl0iVAo7Wg52Cg4VWjLaRo5FJi7uBpXUKddR8bokak12XwZaFkESKm4ydkvKV5pXzkryQDZMfmemb7pgVk/+QGZU/mkmcCZyUm22a55bAlPOS85C0kEeSlZcgnHCc55hMk6KPVpEllImUsJO9kj2SJZDHjiaOSI/nkvOWg5lNnMOdtJ3qmqaWhJS7lomZDZmrlDWPYYkeg/97o3NybIZsWnDndMd9G4gMjv2NHIzKiuaKa4v7iUOITIbZg52GYo0vk7CUh5MkkSaTc5g7nG+bRpiPlD2SapJmknKPm4qkikaUIJ1NoKOfpp3Pmj6Xf5Y9mleeop1vl4mNC4g4jO+PeJG7kFORWZLdkBaPd45XkD+W6JhEmJSTGosBgpqDDo2kmjalLKugq/Gk6pc3i3qHHo5OlFKWj5ZTl1KXZZX8knqQhI35iuKKwI3DjFWKBoxvlTyfX6SQohianY+vi4mQy5PIlHaXa5qcmgaW5o9QkAqYTZ7SoE+grp0Jndeg0qQappKkBqElnd+W2o1xjLCSSJb2leuTnZTNlReUF44RiJWEMoa0iqSNHpD4lOmbbaG5okSgaJ2sm9SWso2GhvKHnouejdqRj5pOoEugtpoUk/WKKYtVjwaTYJGDjeOLHZNOnEmgvZ3clE2NzI5/lD6ZoZr9ljOOvIWWiiiWiJskmwGYJJPGkMiOJIsIhl+GwoheibWKkJCqlx+cgJuKlwKWmJksnA2bV5bWkHCMCouWjM6QFZLUjdeFJXxafDSGMZAXlfaVxJRalVCbRKGAokyhW59unumcTZi5lcCXFJhzlX2RSZD+kMOQKoxsheOGZo/mk5SSvoxAhTKFwYozkWCX/5lWmkSbuJwQnKaZyZfXmcicwJotkwOIF4ONiUWQQZUfl1SWBpPwkGmWyp7HpAOmBaUApL2hTJ4jm+Oby561okKnCamAppWeVZM/iuSNVZgOn06hW6B6nRKbcZh6lISRMJJUlMeVW5WKkbaMPYq4iguR65l+oMmh5p50m02aI5p0l8+TMZXGmgudo5pnmIGcQJ8VntaZ1ZZ3mNqbAZ9woASgKp5tmnWWEZaKmWOcWZwXmhWXvpN3kBiQ2pKxlkSXMJaglTaUzpP0lWyZdpzlnBOcw5yHn1KhdKBInUSXzpFxkSqVeJW7kTaMnYovjl6SNZQ7lXyVWpVNlWeSC5CIj+2SrJjvnTmhQKITn8qXQpFVjgiQrZKukhqRxIwUh4yEm4amisaKoIeahg2IWImYiLuIFIg6h2KHbIgyieaJ0Yk8jICP+JI6kwOQcYogg9d+MYZ6kUmYcph0lFOQTYs3h2iHQIyukhOWBZZ8knmNGYldiTmOl5JklZSWR5RYkaqNeYlzh+qJCJDUldaZTJyCnZWdo50Lnkae8Z6Lm62UP4vug2yClILhf8Z9ln3sga+IYY2ijACGkXlucLd20H9EhO+F4Ih0jViR0ZRml5yXvZX3knqPx4saiQ2GZ4a7jtKYQpy+mc+UDJIuks6S4JKFlJaWU5pznS6g9qCqnuuaJZpLmriYUpRokE6OFo5zjk6RUZXOmI6a/ZqkmImUy48Ai0yM0ZDwlV+YW5ZIkGuL0Y7ClhCagpafjTKEDYAff9h8WHywgnWNZJnOo4+n/qQEntOYNZYllX6Swoy5hBB/TITAi2qR8Zecm9WaM5oXoG+mBqbinmCYOpc4l22U8Y/Bi0aMA45jkTyWbJgQlzaUEZc/ojGqwqr0pDybKpK8jGqJgInujYeTNJhunFmdUJu+mIqWtJnToi+qK666reqm1ppajBSEmYpQlD2dWKRrp7qkGJv+isF+AYTPldujK6rip8GfP5ctksqWxZ+kpHKmFqZno5ifepvnl5iUzJQvnRWnxqphqfqmFKdNqO+l2qC2nSWc7pihlqKVQpd5mueeOqQKqYCtW6+uq9CgbJSRlBSdWqIeojWcwpOEjrOPnpffpPGw9rYltySywKnVn+aV7pFwllCcJp/Hn9+iB6snsyu3tLRYq8ueYJuonniiPKLFnFOUiZDGlU6dCaXKpzOk4JqwkcOUUJ0jocaeuZYUjIGEsYd1kj2fhaekqWWmUp6Ok7OPgZIRmLycLJ0pmtuVGJT5mGafz6SlqEerRqsNp4if4Zb7keKTKpqEnzeh8KDmoYih3J/Um1ma26CAqHes2ay8pyOfj5jWmEii+azash6ya6rHnBGSiJMon02r1LK+tAywcqMukM2D5owTm8qleau1qnGkO5s/lNWQ/5XRpUex+rTUsDmnLJ1jmJOYLJ8YqJetbq+drSipWaRjoAifeqHwpa6mv6MeoT6g0p/ComemianKqUintqMooYufxqBEoy+l76MloW6cUZXAjmeMEI65k/qb46C8nl6VPYk+g3GD7IrClkiebqCOnXuYz5RjkTyMFokkicuIEoyPkSaV+pVCl6aafJ5mn+KbopZHk0qRPZQ5mjSgnqPIoU6d/JoPna2e3J6NoIyn5asdrmerd6ODmhGV15YFo46u7LIUsNalmJbljPePvqBUsly6LLn1sDykMJuamjyjdrRlwYTFSMCUsAqUHHkdiaqnZr1xx//GfbwpqGeSqo66m4uy0cDrxKO/tbDrmo6R15wor9i9ScQFwiq2TZ+AjKiSeKKCtZPBPcXYv1uwJJnUj+Obzq3bvIXEisO1uAyjz4pOjSOeAq98uQ28ubYgqleZuZFAlh2hJq3Ds8Kz96xUod6YSpdXmtujUaxEr+ark6bNocKdgZtqnzCnIqx7qn6gqY93iaiUnp6YosuiTKOcpmipUqjxoTybGZ7OpN+kcp7JlG2PEpL2lW2ZdJ6anz2dJZoMmtKZY5iwlveX9ZuPnxChhKHboMme7Jv7l8OUp5T8k3iS9JG0lHWaX6CGog6i4aDkn/ag26JxoSKdiZjWl3KaqJvbm2ieZKPJpgWndqWhpOSi3Z9vnFCaaJr4mb2XGZYVlyaWXZOOlLabJaMypnemq6jwq1KrE6dqpHemlKlcqa+m5qGPnNia556DpGSnx6Y9p5+o8qZooJ+XO5RmlmuWCpZ+lqCYlZpynkSiraR3pDmj/KO3paukG6Cdmh+Y7ZUskr+O6YzajvySqpeZmaWXFpNBkeWTM5cCmUaaA5som5yZipXukJWL6olTilGNVpRJmSuZzZQljlSKsoqyibmJ+o1Hk3eUEJGTi3yEqIAXhN+JQY4gkiSW2JfTlnOUDZHcjkKQwpOzlu+VCpJskBeSGJT7km2QMZFOlM2VY5QUk5GUrJf8mTuZpJdol16WWZKtjWyM5pE2lueWNJTzkemPdY5ejuqO0I13i2yL0ZIkmnGdNpzKmcSYk5cIlMiNgIsqjn2QWJHDk7yVa5WRkKeLvI1jlhWdDZ8dnMeVAI/qjP+OZJHXkN6MSYn7iJaJioeqg92IV5MXmKiY2ZdrmOKatp0DneOZrZZZl3aaxpwGnDOZFJShjZuM3ZErlcCVL5WIlseY+5iglbqQ6Y1OjQqPwpNmmNSZ75ZKkDONuY/llSubNp5+nwSgfKHYoJybAJW3kvmVZZihl3GT042fikWMKY+KkiSWs5iIl/GSiIw3i1CPNJXamTmbPZevkBWPiZKWmDOhBKgBqz+oeJ/+kjuOEpJimWydd516mcORM4rKiW2KMI/wmBeiFaYKpUCfMpd7j7SRvZp6oZSkuaVZpdeiNZ6VmESWYZi+m6yeYp68mRKUYo/Fi2qMXo5lj+aQmJOyk3STwJYlmg2boponnF+fEqAXnT+YFJPwkVuVh5rInSOfTZ6mnPCak5gUkymL4IP7hEeLDI/pjraMXoxljwKVn5urn4CfNJ2+mvyY+ZWWk+uThJS6lDmUAJOWj/mIRIB8e1J/O4m7kX6UApE0jAqPRpi4n/Chip9emeCR5I2mi8CI6IjzjFqQApQTmKqaoJlDlpuT75IjkZSQ1I9FkBOU9pe+nN6hqaO0ob+avJGmi8eKWY7Kkf+TxJicm7SZ1JUVlhCdA6XvqWCqsqTpmXKQMpAblXec5KLRppmlvZ6ZkjaJHYugk4WZ0Jz+mmSTHocNgJ+N4Zq4oRWkPaOKoE+fGZ++nxaeAZlalbWXuJiGl22VZJaQmWObkZsVmvKXkJRLk+6Xx56noSOe85YYkgWTeJbomt6dIp0xmjiYZ5ojnZOd45somNaUN4/8iL6H/4oTkjaZyZyznFqaNJeml32aBp2vnVKZC5BNiiSJwoqckGGXmJuDnJWanJYQkQ6M8orBj5KUFpN4ihB8o3QkekWBtor+kc6VaJOgjP2JY49xkv+SuJRfleSU9pMfkWaOgI2+jz6UPZePl9GXl5njmpicSZ45oOKghZ41mZ2T2pR0m4+gCqHdnC+We5DgjouRmpZGnASfwp9rnxOdEJWyhpx6jn6Li5yYZKAmo66f2petkyeU8ZYDnn6lTKlapySe0JCqi1GMfZQVoZCow6lzpsei8aJ1o2ahk58roSmkYqNdnbqT5Iy7jPyUGqA2p+moOqb2oZid6Jj+k2mWOZ2yoJGfAZsGl2uVr5XxlmOYCZiNlUySYpB1kkiVV5ppommoLKkfpKuaM5HAiL+BmIJwiBCQkJVAmqqdep5Zm/+WZpXQl+mac5wznB+ZL5VJk8SWbJ2VoPeiDKUUpS2i2p3/ms2ac5qwm3+bRJrvl56Wv5tZpSypOaYzn9iY95WYlPmWYp4vo5KgR5nQjieJT42blD6fjarRsHewiaphod2ao5mLnwKt6rb7uIazFKe1l66PsJqbs3zDC8lTxVW4eKHwjV2VRKkKvBjFQsWmvN6qJ5sjnrynSbevw8nHAMMMteCe/o+KmoW15MiW0c7Pd8Rss4GpOauMtf/FhdB50vrKzrhhoBedw6lJu7nIsM4qzILBfrF8psilubD2wL7K2cvNw0K05qoNrnm0O78jyBjLlcbJu++w2axbrA2x6LmJv1S+67YOroqpyaZUpgaudrasuBm0BKx3qFmrRq0Or02ymrJor0eqtKN/n9KdlaC3plKpOKetpBCk6qPao2al1qh6qiWpUqX7oV+fxJ0rnWOgF6QDpBik1aagqLandaaeppCo6qlrrKmxnrQFsqytqK5es4izkK4KqBCiBp8Mo+arKrP/tHixiK3FrPKtx64qsdqzMbMrrc2kTqC6ngKeGKEfpV+mgKNrohyn8KpTqrqoqKjEqRSqkqfwoqGeM5qEmZOc/504mvmSupAcky2Tj5FpjRmI6IUhix6VKZx+nsudkpvUmoibEJ0xn4GgqJ4mmveTao3iiVaOFZXwlhuTno4OjD2NnI8pkYyR9JGLkbCO7IhRhNuFHoi3iHKHuISMgOB7pX8Gh/2MPJA8k5GW4ZrgnHGb+5ZLlC+Wf5pGnzehOqBBndiZIZhRmDiXbJQEkx2SeZOGlX6ZVJ81ozSkx6HxnFiYP5fclwuXY5OajoCMP5AalAiXEpkQmUOZLpl8mJiXeJh0mBuYRZlEnd6fvp02lyaRvJB+ldqb5J4en3accpp8m1GcZ5hSjumCZX4Bh1WQtZHsj+CMgoxrk4CXQ5gmmQ6c55x8m6yYAJZflZWXV5pymMSSH48Jk+WZ/54CocefkpoGlNeRYpIFkjuOAIh1hy2Kb40ZkHuT2JbMmEKYr5jimjCcwZz2ml2XsJKejqKLG4p4i4SP/5Hsk6qWK5gUmDeWJpP2jyWP95AxkumRyo81jcmJVodSiyqTvJvnn62e8JpUmP6XuZR+koyWKpr7mbKYwpjEmtedKKA+oF6cMpMAiySGAIWwiQiPy47niqeDp4G3jHWYxJ9JoVyd2pZgkoqRqJLokoiTXJKwkQaSBpJskzCYzp5NojmhBZ5Rm5ma8pqwmqKYnJWGkymTgJeJmYuYj5Ruj/ON/5CVk0KXCp2NoOOfiZxhmryZxpcRk1qPw5Daliecgp75nDaZaJUAkwCTFJM+lY+Z7p4Noeqfep3pmGWSJ49wkSuZPqCwoomgEJsglgSU3JPAlGSXlZtSnXibXpg1lRGUf5hnnEOdqpq8lfqPHYtjiZqMmJIAlhKV9JV3mKaaGZxYnSueyp0kndad3J+koWifXZzKm8qcTp1wn3OiA6VUp4anEKZpoqSdA5soncei5qe4qoiqXKflo/miTaQNpZuiL52ymW2ep6SEqSitGK44q82kzZwbl1iVGJS5kfaP15OqmeWe4aJ1o+Wg/JwgmhmZppenl3uZ6pmdl9WSEY4njKONfo5xj3yRt5Q1mFWasJq8mvmYQZRPj3uS7Jglm+qX9o/3hWiB8YDth6mPrpKmk8+UNZN8jreFW3yzfoyLnpZrnBydt5lTlr6YL53Unludr5rsmAmXiJbUl9KZRJqEm/KaQpgXk2qLz4agiWOQGpSKlMSUjpQqkVWPEZOTlq2VG5QAlFiXwpt+ngacZZTWi56JGo7ok86cU6WmqLam56CjmpqXQpuppNaryqvfowGWso3XlWWhKKodrmqt6acvnjuVBpWSnfeoea7LrLOj6JZak/+bgqXErLqvjq2rpj6fuZzkoeCqVbC/sbquGqYOnRWdKqNNqQGtZq2fqA+iwp5AoJOid6XbqKaqsqgSpYGhXZ/nm6mc56Hfo+Ogz5kzkMuIBoZ6kPmd6aUEprWeCpPYj+qYt548oe+gTZ+OnDCZ4Ze+mXOdnqAzoLKbM5fvlTKVLpVplDaU85TzlUSV35Bpiw2QTpmhoAenbq1lsRWxg6xcppeh253VmG6T2o+ajECI9IKwfk1+doU+j0eYDp9zoHidUpmPlcyT0pYinOGeMZ1jmESVdpSIlDqW85i9mtKZzJUfkf+R2pZQmtubRp0rniGdzptHmpycoaGMo8Gf65VdivKGw4cYh1aGQYq/kKKWmJjgloeTw48KkAmXLqB3puymMaJsmjmXMJhKmoqeCqWtqB6oPai7q+2ucq53rW2t+602q32lVqDDnUegmKZhrNOvKa9MqXOgd5wGns+g1aMgpcSj+Z7vl7OUppaSmZedgKFkovWh76FJpG+kE6GRm8iZnZlvmdyWNJY+l3qUE5EslQedCKEjoDSc1pa7k3KRC5UEmpqdg59sn+mgkaVLqG2nxqKEnOeYs5gEl5KTWZHRkQ2W75n9mWSVlI77jH2T7Jism7Scm5xamoyWlZbMm8KfqKBSnw2ckZjlkUWK4YWUhluKMpJTmN+b3Ju8mPmV3pUImDOX8ZMYkUKSjpaAmrqc052YoD2kKqWaogCfEZ9GoJmhe6WjqxCw8a8CquWgB5shnLCiG7BBuvy7hbXxpzyWO40en2y5Esi+zLzI/Lz3qo2fiKOBuLvJqtDizWHBzqwQnqSi57SzxqXQe9GzyGW2tqCRnlmuAMbM1MHYptJdwhCqipxfo/y81M5P1hrUrcjzs2igWKQ8uA7LK9Qb1ErK1rV3npicJK4Qw6XPGtMJzWC8z6LvlmegsLX/xBDKx8WNuECml593okmsLboJwS6/FrRooPOSRpmWpcGzzLyevoa4b6rZmICUFJ3iqcOzLrfPs92piZ0UmxeeC6JDpqingqTJnpGVSZD3kluYfp8CpU6mTqKFnWeajJcjlJuRspIwlK2WoJmsmfKWEJMzkz6Y4ZtrnWicRJrEmDWaCZ99ogujep/QmFaVVZfXlmSVRZjnnNKdqJuAmHGXRZgkmHiZTJ9to5Gko6I3noKb9J27oZ2iZqCWnhydIJhnkaKSWpi1nYKf154CnXuaPJm9mr+bRJzSm2mbuJs6nBibkZo/m2yeOKEvomCgMZ36mRua2pq+l2yRKo+Lkr2WYZlcm8ObBpwJnGSbgJjFlICRU5Rvm1mizKU4peChQ572mSyWLJdXm72eb5/hnqKcGJn2k2KP2pChl+SdQJ/RnHCYMpisnEihbKQCo3SdXJY9kuWRWpK6mICb/JpJl/iTCJKhkQ+UB5iKnDOeJZ2+nPWd8qCMoXCfxJyLm3KZhpd0mfyaA5k7l7qYmptEnSydaZ35oLGl2KicqG2jgprKlBiUU5WJlRaVQZN9kAeOHJLkmOiczp1JngafnZ6KnambJ5pSmtmZoZe6lRGT85A8k7qXV5tPnNaaN5oQm8Ccq50+nkWgU6IHouygDZ5gmrmXS5e4mOiYY5e0lpiYepmAmL2XW5dmmPiaQJ9KopCiHaI7o12luqOAnzGeO6C7ouSigKLCoWydcJlnmkSdOp6EnRyfr6CqnwCgG6NYplGmK6Oknxae35qvlK2QM5L4lRKZNpu2nvugoJ46lwKP34vEj4aSC5LNjwKNq5ECm4Ch66JNoHqcIpl3mCubBJ5unemYNpBZh/SFcIm1ifOFj4SYhTWJ8IoeijmJyIZGhuKIzY9VlZ2Xn5bKk/2SL5dVnAqeYZvSlYWPg40gj/uQ1pKnlLiWG5pNnjChvKCrnASXMJLIjuSLB4vNi4+SJ5mDmsOVV40Xh3iHC4zXkrmWbpfoltOUZY9ciDCLZJVYm4KaEJUrj8SLo4yYlQyf76NVo8ae2pgskFiJGZOJod+mwqOKm7ySb41UjoiZkKOzpsCiAprCkJ2LPo2lldObgpz1l/GQsovzjZWW45/2pYal+J6LlbuOEI8Dl3mfmqHKndOX7pXYlzCYtZhLm3qcbZqimHialpxIm6+ZQJ4qpY2oJKnYqKumKqQqoD6cDprLmKiYN5tbnqeebZ2FnJecPKAUotKh/J/MnbWbPJedjUSD5YPjjA+THJY1lmOVcpXgmD+ea6N9pXyjW52GlEuNtog6hf+GpItJjymP7YoRg2R7ZH4direaWaVYpySiWposlHmTNpT4lb2WbpaPk+6OLothjS6SjZaMnOmiWKXsokSadIwrhjqKx410jiKJdYR4hECIeYysjUiLSoqJlI6ff6O7oXGdtp0codihSp5dl/SRO5GAk7SX05tQnTGbhpcjmPiamp3wnm2eJJxvl/mT9JUymNeWDZN5k8SXFJrumNyVHZRHmCidbp56nK+YR5XTlfmXC5nWmJ+ZwJ1Kokqkp6PSnyua6pfzmESajJqkmSOaGZvJnIudip61oE+id6HgnaOZ/Ja5lsuYopzdn5KhWqGin9eeZJ6onC6Yo5GJis2EnoNeieKPm5KokpyVopvTnsOcP5ViiNN9Y35ui6KWA52rnrCcwpp8mrSaaJzcoaGlVaR7nlyW35MEmoGeSaA5oUuhPqGWoZainaAgm3uY0JsAoi6npahKpWiduJbAm9alRqvZqtel15+6m9aZ+5y3o5eo9ajIpcagOp4HoHCj36bop8KjEppzkEWRqZ3kpZmnQ6JFl6SO7IsvivmIdImtirSLdY1jjfyR95iFnJSag5RXkUqSHpPUkvqT1JmUnsWfUqB6o/+lbKVWoBCZVJZ8myyihaXIpGyfzpUDkE+QWZR6nbmikKF2mdeNlYcfiUeOoZZVn9qi65/dl4eSfZTBmcWfwqY1qz+rqKWlnZCY8ZYMmtWjGKwornupDqGwmTGWSJo3owiqCKtNpg6fD5xWng2kWKw6sm6y1KsHo0GeVqEYqGOuT7NYta2y26rJonigEqH3pAqpdqnUpryhmJvwlX6UO5uqoo2nPKiMozOcuZi2mj6f56Fzooefn5ktlGOUg5aal0CbPJ8xoaqeEJn0kp+PiJCslWqciqFHo4ahOZyhlXqP143ajLCLAI6GlQSfjqXQqPmofah1pwWmHaJ1nYKcFpwhmYGZyJ4xpDimY6N9niSeOKM6qNupX6dSoLSUCYlTid+TRKUIs+W4Prdnr1mjFZqam3msqL6Wx6HGgLxnqvuclKLptfHJytPs03TKw7Z5ncScmrQmzenZVtz91NTCQqbVmr+y88303D3hjdvnyhutIZWUrr3NpN9d5hXjU9WvusuaP6TmwonYPeLX4W7XLMIgpvmkwr2j09zeRODn12HEkqTDlnCzdM2z2oXdVtZlw6ihg5Mgq5LFUtWU2h/WssdgsEKfIKYKuiLKBNHvzjrDFazdjRyOjKXyudTDjMRIvLOqG5fJlWWjNLTZvHe957VQpWOPKoj1kmSiB6zXrVCpOqAxmPSVRJm4ovuq3KuPpiqe1Jl+m6Gcmp3Mn+2hOKL4nVSYN5qNoW+n4qmGp6SfHZbWjWKJgYwklcafG6fgpzegyJAdh2aOgZm+osCnd6nJqJinW6a1ox2i9qPPp9CpPKfbpbWoU6ohqJal06dUq+2qfKTUm2OdYaQYp42khaBGn7Gfip6gnCmeVaV8rMyuMqt2otuYk5QyleeVvZe6ndqi8qRapCijTKHFm3iUYpOFl/+ajZvimc2WQ5QMleKUmpIJkwWY050noY+hV6AEn9Wc95uTm0ma4phmmyOf6KAmnzicdZwkn2WgMZ+hm5KXjJa+mZqeTZ/omrCRN4j0hdCLjpNVmOGY7JdTlsuTt49ai3eJ1Itqk6WaIJ/PnhCa1JFBhwJ/lIXpjQaS9pJWkYCRy5P1k9KT1JSIluSZ2J1FnfWWdIzwhYmKcpGQl8manZl9lD2Qpo/CjUGJbIrflwOjH6fJo3KbJZVpmFyeqaS5qXesB60orcWs9KiYpJ2gS6MHqZmqaabPnTKaNaDHo/6iDqH3oGCjCqT3n/OWPIwHikOY96TnqfemXKB+oN2neKr7pTWcgJSOmAudE532mWGUAJCLkv2Zup7GnV2Y/JIwlCmZL51dnJuaXpwKn66eVpmPk6+Vt5qtnbedipwBnLqcW553oe+i26EHnlOaYZq8m9yZcJXZkHWNoY4JlFGVFpJrkGSS35SPluGWlpf1l12ZyJxjoDyiXqHknhmcM5lDl0CXU5eQlS6S4ZIVlw+adZnElimT15MWmE6d4qHwpOalfKRfon+eQ5eEkueOfY7zj/qQnY9Qiw6IoYyZlBuZV5fPkEiIzoRdhXeIJY5Clq6acZrtlrWRsY7Hji+TT5ktn1GjR6QXovOd4p3unWWcspiskoKL8IXhhA+GNoiZjSSRjZM9liiZap3GoQqkeaJtnP6StYl1g4CAK4CghH+KuI14j3qQFo5ni3WMAZEZl4SbHZ0xnJqc+p0XniKcBpq0mPCZtZvPm82ZtpjamOebaZzTmjCYkphImrmZ3ZcumfydKKF/oCib+ZK8jreUHpxSniCag5CCg3F/OIRHjiSVeZg+nImfyJ5umYKRXYpiiMaIH4tDjDuNcZA3k5STN4+ch7yF6YstlEuaUp7LnjKdRp1hoEyjvKU3pUajpKLSoZifVpwlm9OcZ57hn+SfN51blwaVVJeknfWik6TxolGfVZwjmu2VAZNVk0aXiJzgoKOg65w6l0aRqJCvk8GWZZiplhWSeI+GkEGT+pZNmhmdoZzIlnOOX4nmimGLVYifheCHXY6Wl/2dmZ/Rndiam5i1mM2YCZkgmQGYSpWokR2S1ZXZmJGYDpZ2lOaVyJmenHidHpyKmPyUSpOIlCeWkJeBmcqcxJ5dnuqdK50PmxaWZJENjxqO0opmh6KDsoM6gxSBi38Jf3B78naYdwyByYp5kAiTc5Rbl6mZR5mslAmNq4QGg4yL0ZOCmESaDpskm9WYXJNMjq2Qr5YJmdmXa5WtltGYrZidl9OVmJY1m2melJ5MnEWYNJMskUmU35f7loqR3YssixiRCJwwo1ilRKICnRmaApq/lRCRoZDtkdWQUJD6kmKWg5lOnMacwJvcmH6Y+5oLnVCfSKDBoKSgeJxdlS6UkJbgl5CVp5CNidCAF3yqg3SS/p1ro7ujNp+Vl0OPjI7ZlMubF6C2oKCemZ1HnVubQplVlk2SaZAEkm+WH5kAmdaXX5cllYSP14qOkKya0586nleWyIoQh/CQ9ZoenyGfDZ2xmqqX/JNhjkSMFZJxmZKdxp6YnAuarJYXk/2Qf5JamKScA6CnoQuhqZ1bmUCYI5tYnq+fGJ5jm6GZOZvmnTSeEZwul1GSZ5Avkk+Wopo7oCekkqYWqPuqma0erj2sn6q5qresXqygps6a14+rjqyYVaIDpumjiZ1rm22l6azNsM+yubJnr5qoZ56ZlRmTGZkmoRqnxadGoz+b/JUNnfGnB63qrWCqOqNvnECZi5u/n3mjP6TMoayceZWukOePKph9p0Sw8bBDqrie/JOkj8CPZpUYnYuhIKGsnGqY4ph/mkmepKV9qv+p6KPkmPGS55akm7ydm5u6ltiSs5P0lk6aipqhmZqZg5zNniWcLZVsjJ+KZY1XkaSV3pdglTqQjo0/kU2WRZeQlwSa6pw7nNiWWJCZjBiPUZPXmI2c9JzPmUSUOI/BjF2Mh49Jlkibap3ZndOe1aDGoJSe55uYnE6e257fnlOeE51xm4qaUpzxnhiix6HKnOSTio9AkW+UyZV2k7eS7JYnnVWguZ8SnKuWkZHvjh+QApOYk16Tb5Vdm7qg7qRepkSjg50GmT2b4qCzox+jkZ+xmgiV0ZE6kyaZFp9ooaSg45xZmCeWVZd4mrOc8ZtCmOCU45ULmwKer53BmpqY+JiUmY+ZiJrmmYiY05bWmDedJJ+hnJKX5ZPJluua4pnjlB+RnJK4lD6YVZs+mmmVD5CwjWCSwZlmnHGbOpp6nGihtaRPo6edmZgembScNZ8jn+ma1JYYmFGblZuGm8qdbqCuoXygpJ2gnL6cs509n2Sfv5yZm/+dsaGFpM2l+Kaapw6o2qhjqJCmAaMkosakU6blo/Getpxmn+mj/KaEqQOtjK9tsMqvga1VqXuk76GRomemU6unrd2saakDp/2nvqiHpp6jJ6W/qwCwFK8ZqvGkmp+qm5ObPp5Hoc2iM6RGpUGjR6GbpOen96a9pPmnF67JrxqrlaORnm2eKp70nWmh3ahVrxGzUrN9r26pC6cZqZareay2rz6zZ7PDrkSrkqwjrcur76w/sLO0L7e8t8K4iLjYs9mquqSCp4qr4LF+uDO7vbhas4Kvaq3QqlqmraborAWwOa87rDKqAqnzqSyt07Asso+vW6nMo6agOZ6qnDWbJ5fMjxKNUJOFm2Wg5qC8neyZ+5damaSdJaBMnniZnZZ+l+WZtJpzl7GPBIV/gOeEQo3SkzmWapNAj7SPfpQtmVibBJq+lqqUxZhgn+aimaJwoKec/5ddlE2UtZWtlVyWm5nYm2Sfj6N9pcyjsJ/nnE6gkqUJqfmo16aBo1SgP5yNmEyXl5Z9lduSCZEuk4GWSZe9mpmhYaZVqDylKJ8amjyWoJRimWOgQKRWozaeKpobmwSeZKB8oFCdNpY8jpmNy5PAm7ygDKK8n1ObVpn6lgOSgY9qkj2YJpyHnUedA5lfkE2IDIsTlZ+cr6A8oCicLpb5k6OWY5ognUWfo5+3ntGbVZhAl3SX6JZylaiT+ZTeltaWfZXJkV6NyojmiJeSWpnsm72cMZ0mntKdvpxfnDOdzJ3mm2eZAZlxmSSaPpuknfOe4J4onmubHJf+k1SVEZponrqeG5vzl92YopjDlyiXCJQjkK2Sk5bvlg+X05pYnm6eJpzPm1mcnZsRmRWWNZcvmmCbspplmT2aZZ0EoHWgx5wRlqmRNJY+m5GeEqAFoISg+6BLoo2ja6OVoQqe4JknmRedZKD9n9+bZ5bIl9ybgpxQmZ6UmJJ2lQaZrpwQn5eegJxonJee4Z+fnJyV6Y3DjMSNG485khCWiJjllqeTcJJglTqaQp2xnaWbt5fskmWNmIyZkPiUX5igl22VJZb8loiYCJpUm9ebqppdlh6RzpAmlrmaCpyLmyuZmZbiliyZmJv6oSGpVqySqdug95TdjquOHJJPl6+d/KA+oJeexp2jnOyad5pImsCY7pSDkfiUEZzMoVWlFqUCorGdi5yQmr2YnJngm52b65iJmdGdiKAmn3mdzJyvnaud2ZuUmeGZ3pwgnkydP503nFuZkZX+kRSRrZAOkQGRXJOvmJSeFKKio/+gDZ7dnb2esp0Um+OY35jym2CfbqQKqZqpuKW2n5edcaHbpsKogKZ/ohKctpUikLyN+pPHnpakTaR0n9iawJsunZ6dZZyImX6VYI4GjaCVbJ7GpcypZal4pKacqZd6l3aZ8qHjqVetK6ojoKCWcJZznQuob7BBskWt26Ptm8ucHaO8rYq2GLl8tLOo9ZdNjiqThKSlshK4P7UOq3ydA5hUnpStAboKv3y8yLIkpTKdl59gq1S4Pb5cuySw7KAVm/idzKbpspK6P7ogsQKix5szoG6sMrkyv568yrFvn+qLjYucnPKuVLfatWSsnqDZmpabEaFIrBC0m7VXsfuoqZ/tmYibY6YCrpuvM6yeorGXZJRrmDegmqXXpY+gCZh2lSGaxZsYniujdabhpDudE5R0k2GZip01ncSYa5KDjpWNTY5zkcOXd5wbnV2ZKJQPlr2a7ZylnGmbP5rSmC+WMpPDkwyYpJt3neab8pdhk2OR7ZJKk/qTu5l9nwaj86TwpZilk6MZoAqdypvKmR+XvZdynF2h3KH3nu2bupogmtWaNpx0nUud05xCnY2dPJ3cnNOeKKQrqKyn9qK/nXuc1p6Mn8+ef56ynPWa8ZsmoZ2oDK4NsGmtcqeloJqbA5eok8WUDpk9nhuiWqZRqaWpiqgXp2qkCqI+o2Wn7KlDqUylZKD+nDGcT5zknB2abJOikOGR4ZKnlO2WFZnZmPGWTZgVoKem0Kh8prGfBZYAkO+UQZ6xo3yiXZwBmFCZcJrPmpmbJpzNmSWY0plvnWqeYJ6dnxygRp7VmiyZ6pk2m3ae0KIGpv6l0aOupDenYKcop+Goi6lLptGfC5rsl8yXd5lBoE6mpadQpR2lV6l8rfCvVLI4tKazT7BPrHuq3qqXq+yuqbHpsKyw6rMtt6i1DLAnrY2wJ7MmsjKwU6/Hrhes/qovrA6suqvEru+yPbObr/Gt47BQs06xM629qrGpAKcepg2peasfrGSsZ6wOqj6osan8rM2sl6nCqAestqxUqTSnU6kArf2tVK8Ssb6yxbbrvTHD/cIevm26P7unu2W7t705wU/Cz8Jzxn3KmMqjxuzEVMeXyIjGy8V9xz3IXceQyErLQcvFyLbIC8znzfrKBscSxgPGOcIXvme9Nr4KvDO39rNms0Gw6azdrt+xI7FUsNWxDLP1r8yrAKtDqweqlabSo7GkgKTFpBamCqbRpPGiuKHMobCgv6FxpGOl0aO9oGOdCpu9mtCd/qLzpZ6loKNtoGCce5rSm2adYJxdmAmTjo/tjEOKOov1kh6bBqCJo+Ck/qMTow2jkKVUpyum2KRvpbKlLqMhnvmaspy1n7OilKPko9GiX58fmpuUsJTpl2ubA5+moZ6j56T7o6ugyJtwlieXb5xDoJiiAKPxoXyedZdOkHeMcY43l4WhT6uxsTiyyKzho/6bi5nFnG6g0aLYqDWtjqvVo6KYqZJKkXyROJpdpqWv1rIAsCmox5xLkLiHw4mLk/mgRqncqvymcJ2tkJ2LTY//ljqdhqF7pEqkRaCpmxOaGpx/n2yhg6M6p36odaVWn6SXJZKYkEOReJSkm/Si2qY/pn+g45c8lDOT25H9kZOV9JvLoSGlkKSfoGObdJhpmaaZuJe4ljiXK5itmCWZf52Jo9mkM6J5njee8Z+0npOYU4/XiaCPmpY0mCqWq5Rul9mZeJksmM6Wv5looe2m9aXPnvOXiZxxoVOgDpo8lI2VUJvGn9GgqqDhoZaiJqLung+Y/pIwlLSWkJaclYCZNaExp/qo5qaLoeyae5TykRuVTJkRnSGerp38m7CXy5PZkgCW1JhxmkibdZ2WnF2YlZOdkkqWXJudngGipaQWpRCjL6GWoD2i36R8poKmgqTwoGWeKaETpoao0KfApm2ml6XMpbOl6KUHpyinOKZypbalzqdrqr2qtaahovylAK/+sgGx/qpiphKmVqZ4plimDaeQqKCoCaZooAGbfp9BppymBp8lknKQvZnrnqGfdKFvqdixSbW0s6itpqlSrIKuHa3QqHSmManHrMGuz66xrcisWKzCquKm5KPXpDOoP6g8pmKh9pyVmuCbGKBfo6CksaSIpGikoaZtqLqn5aUto72dLJetkwqUkpOblQCcPaEloyihFZwslbSMqocciECPGJadmuGax5q6nT6hI6Q6pYKlV6fJp3WljZ+ymmCbDJ2sng2jG6ZApkSifJwknKGecKD/oOKhmaMhpfan4qqvqienpqOLpJmlEKU6pqan66dRpw2mqaYJqgmrRKncpAqgC6CRovalC6jHqRyt5q+zr1StZaoQqYioIqhwpxumRaOFofOjsKa9p32m26XspimmUKMVow+jA6LiolOm4KlfqUejJJmzkiuUEJgcm9WbuJlllkKXBJzHoVWkmqOhonWgY5y1l7qVGZbRlZ6TopENkPqOhIseiJeI44/vmK6fiKGungWYG5GHixSH+oCceWt2BH6SjkucHqXHqWOqvaeppHqhup5lnuGdG50pnIybzpmjlmuWt5oUoQGpqa7xr6ys1aVEngia8ZmBm/ecXJ0rn5GgjKC3nfuXVJPslcSamZ2Nm/GVC5TIlq6ZQZwBn2mjc6h6q5GqF6cmpRumu6fdp/ek66BInkif9aJopkeozaf/pH6hlaATpImqcrC4sXGu8ajfpKyj0aIjoTaf1J/woWmhm58VnkaesJ/fo4WnFKfTouKbsJVmksaUBJpSnXaduZyami2We5CwjV2QNpflm1ecrJsimxGaaJj6l9mcVqFloTyetpzpnCOecqDwoaGgN52+mkOd35xWmIST25N5l/uZgZkrmBOYWpqgm1ubQJt5nNWfFqJloWKe15z+nuCiFaVNpQ2m5KesqMqmfKCrl/+SSpTUlpKYWpuUnQifKJ+TnXmaIJX7kfySoJJDlKiXMJtbnA2bc5gVmdSd8KBFn8OaZ5nynuKkkKZIonubl5nbne2gdqC4naKaGpm4lk+TS5G/lNyYOplYls2SOpG2kaqUypdsnA6ggqGun5ucNJtOmaOX5pjnmLKV6JG5lyagW6OSooikjKjOqKajJ5pukimREJXslpWXTJgWmvCcEaLTpYanuaQZoEye7J+coVqgkJz6mgGbWJoEmxacBpwqmWSTVoySiISQNpjpm/CafJeClvmWlpWhkliQCZKllvKZEJt1mTWXJJVNlJeTuZFpjUWJt4zck9WXJpelknyPvI/jjW6LQ4oSjWaVoJ28nxudiZd+kzeUtJRKlbyXfZuvnVmfTKBpn6eeGZyUmUeZp5tgnIqZPZVikuqRPZOHls6ZcZysnemc2Zt6mjeZv5rWmhiYm5fZnVqg351TmdiX0JpUnsOe+52znv2fkKFYouGg/pzLmD+XOJl1mjea6Jplmt+YyJgzm0SdRZwCmS+X4pganROgqp/ZnBOaI5ntm1ifTqABnu+a5pkamsCZqpiCmTCbOpx0neCfOKLboM+d+p4Co8CkM6XFpDajtJ+NmzKZD5h2lpWYmJ+gpZKms6LmnGeY5Jasmd+c/Z2NnnGfB6AwoByhUaPVpfGmcaeop/2lEaOonr2ckp8ApMWme6QlnZCV0JCwksKZ+J/doZmdZpe1k4WRDo31iZSPcZV4l8eWXJRPkv+SYZPgkcqQb5S3maeba5oTmGCXqpaxlhyWY5TykyyW45v1oPei5qAQnJWXiZlcnPSdB547nQeed54EnvycNZt7miWblJ2boL2gMJ+1nN+az5iTlqCWfpp2oOuiqaJro0Okb6XipjGnnqTunoeYVZQllGCY1Jz+nWecepumnBueT5+onl+ePKHEpGakWKPKo4Omtqe2ptyk8aASm+6YDpq7mpOb7Z1NnqabfJa3koGXqJ/9o02jp56TmLyWippQnmGebJw6nemeE6BuooKk+aSjpEailKBZn1edZ5npk5WPTZNEmKeaHJofmOSUHJI7kWCUs5qlnkyeHJqQlhCWt5dhmjqbZ5g3lcqZC6BWo7ql86ieqmOpQKQJnzaga6ZarMSumK2YqzmoNaSroGefx6LYpgKq7K0wsiG1+7TasYitLar9p/um8abVqbitvq/IsZmxq650qYWiop/eoqumrahBpw2iOJvGlRSWxpqaneifuqRMqXGqPaewn52Zcp5FpqqqqqnBo32bRpYZmYmg7abrqFKmj6Bmm2Cb5J0uoOOgMKG8nbOXRpMDkYuY+aHtprqmY6DalaGPppDrlfKa6JzKnHWawpgKmSma4pjRlPOQP5Prl6CcaKM1qFOp/KaHolCeEp1+nSyfDp/enXCcmZmFlfuTIZUSmOSa5JyjnVqcmJ3XoaClV6Y4pHeimaF9otyi3qIUpRinQqZTo+6gGqEPogeiQ6KOo1yjzaDRnFKa5ZsSnjOfS5/EntydjZzEmtOanp0mo+6n5KicpYifxZpfmVCbC6CKo3Gm7Kc6p3OjcZzmlWuWLJxhpXCuKLK6rmClVZuemJWdp6X/q5CuU6xKpWKeDZ0one+e9aHPpm+qcapNqLun7Kgrq6isGazXqU+mvaDEm1KZ25pZnj6gep6xmdmVmpSTkxSSCpPmlyCajZn2mROb8JuVncGfEqGuoWCgrp7nneibppl5mLqYN5jyl6CXAZoTnVafZKKLpFqkC6J+oLOeCpu0l1uWuJbaleSTuZNvlUOXK5h4lZuRi5CzlJiZGZ8tpZmpnKn8pUShmJy/mkyZmJfqlNyXkKD4pxKrZKk0peKgkZwfmR6Zj6TurpuxpKxlomyZYZWAl4uhLaxEsl6zaK/9p4SiXKFWo5WnSq3fsOWwMq8srH+oB6c/q+6xwrQusnKtRalkpd2gxqElqgCw1K8eq8+nDKgHqBqpjq3gse2x/quko7mdNJ8uozKnKqlAqDmnK6ZtoQmbrZrHoIuo8qudqtKmPqSSozSkaaUlpxSphKgjpIWevZrkmZGcAqBcofKgxJ+Fnm2iXalYrrquhao6oxic9JqonNiaUJYek0CUkZdEmCmWb5dAnYKghaFIodChCKTxpo6oOKhtpX+hZ5vGlXuU15ionLicsJsOmx2bPJzKnFydHZ5ynuue9p/ynyKeK5r/msudT57AmymYt5brmMuce6FApQmpf6q1qAukl5/YnUCepZ7unwmjP6XFpTOmEKh5qDCoDqfmpamlmqUapdWjMKMJpNqk06PqoAGeUJoQmHaZ1JvcnOWb+ZiylBGQHIw9jKaSR5kOm7KaJpo0mlqd2KGtpCSkkqB7mbuRQY42jUKLloyzkW2Z3Z3rnsyfM6OHpSOkX6AQn26iqKUOpjukBqPppKKms6VOovadR5oxmn6emqKFpD2kX6G2nD2YspNrj0WRv5qTojmkV6A2msqV5JJIjXGIboxqlrOc1J3UmeGTNpLkmMeioqdLppegMpnolcyYGp1Yn+me3Jv1ma+Z15plnkChqKOKpYGniqkuq0Cs7q1nrz6uRqnRoDCYK5RWldmaWqBSoJWby5kNn26lyaieqA2lsp+RnCmeu6GeonudopHQha6H/Y8pl/uZDZt/nS2g3qBdoGyiWaaqpo6iL57tn5uk3aa7pGafo5kol/mXEJnZmEWY15lDne6hUqUGpjKk3p9Wm4WZzZnJm+KdAaFqpNWjm527lN2OHJAulw2e4aAAoOGdypy1nLebHpksmHqctKBKofyfE6A5o3umxac5piuj8qH8ovajoKR6pt2mlKJHnDebSJ7roNuhXKMbpqqnFaYbo7Ogfp3VlyCTt5OYmZ2e7aJKpaSkO6F3nSOdqp7VnsifQKGYoCqg1KMIqmOsIKqgpSqju6MFoyef+Zp7mvyaP5tsmvGbIKF2piSpCaq9qaOna6Uno1qhDKCNoe+mvKpfqxSpO6Q3oBqfS57Gni6hlqRRppymBKceqKimHKFGmQSTHJLTk7eTVJF4kB2UQZy6oPmeB5gdkU2RVpdAm8ueR6Kqpvmro7AvsxCyQ6wmomSXuJPtmDud6Z6UoCejp6UBqBmqNartp+6jYZ/OmmeWV5Pdk+OWsJzKpe+rB6xqpUuad5PvkzKWsZhhmxKfCaPNp56s3a9qsdqx67DqrGWjBJdjjG6KLpHLmkChm6K0nqiWYItahUmJWJFwmBefAqMYpb2lfqRWovmf3p6gncydIqBgoXmhNaH7oHaghJ/qnxihsKG8oOycEZYsjmyJs4tXkPCXJJ7joemjwqPToy6jyKDhnZ6cFZvjll+RlpBblsadSKNjpcOig5rtkGSQopZEnHSgTKGhnB6VIpGFkQiUz5nCnwakUaa8puilb6MDnwecMp0jnrSdmJ23nhyfl6DspK6qhqydqTqj3Zwtn/WmeayVrp+u4qxiqQOlfqL4o4WlMqTaoMSeRJ3Im0KcS6Edqhex2bJKrg6loZ+Bok2m0qYHpNSiaaQnp4+piagfpzqoj6rlrN2tRa1ErCWsd60erwqxJ7KPsV+w868UsLuuw6tVqRuobKiJqFCnsaX/pdCntKg4qAyp9KqOrOKsFqyOql2me6Ctn6ajTaf4pxan/qUipRml5qScpR6oLKsNq/uo96iArG+wCbEBrimrrKz9r+OwDq6tqg+rkK6HsOmunak/pVilCal1rpuxHrLNsY2xYLGusNSv8K+Jr3WtfKu5qpSoTqYPpYullqbIqXiuP7BxrOCkEZ9voeCmbas0rUareKYmox2j1KKqoWqjDqZipm2jSKBIn+6g1qINo3CiPaJcocGfD6AspDWoj6rJqZulzJ5BmDmXAJ2Dot+jsKNzpQ+qka5isM+vJq5ArO+py6iep9+k66KSpNWnPKkkpwqk6qS/o4OfZ56boQWjE6KmoNehLaWqpe2jOaPbo6iloaeEp5mmK6Z6pSWkF6NQoiWhq5+Bnu+exp5bn8mguaLwo6qjiKJFo/ikNqWDouyc0ZZAlWOYOZtRnkyizKXUpq+mSacEqEOomqeopV+k26SXp2ep6qeOpHKes5qBn+aia6QbpROkq6Eyn+Wdj591og6kHaPIoM+foKCmoP2eLpvbloqUBJYVlxeVL5EmjYeQLZnxoDWk4qQcprun2qcAp6KlO6P5oG2ebpxTneeeGqDhn1mgKaTlpzepAaheonab75iUl7CXPpt7nz2i4aKGoi2jwqSppZOjfJ/8ngmlCqtNreGsfqwiq7Kp36b8pFKlYqajpuanqKnqqc+oVqnFqiqrH6uGqzGr76fmoQWebp6zn4efh557ngajLKlKrc2t4KyErQaufa7Vrjqtyqvnq5SrhayErE+r5KqMqnSqCao5qben1qX+pP6jLKJqn2GdAJ/QpJ+nMaaQoWicBpo9mwefUKOrpLSjU6Mjp8mr5a2vrSOs2akSqQiqtqnYp2inS6ktqqKovKX6pHWmHaffpxynCKNhnHiSmIlEiSiShpt0n1md1JfGk3eSapUrm8WfpKAkoKuhCKTxpz6rhK2nrVWrD6e1o6qhbqDJncCYJZfxnCakRqmaq0mtzK63rbuqW6fypE+lDqY9pd+jOqOFoimilaHDoNKfZ53KmKCW0pj1ndCh1KMkpOGjuKOloRKezpvtm/qc7p4so6am9qdVqLWp0qtOrFeog6HQnIObTpvemvyYhpkOnM+d3p0HnmafS6KupF6liaOzn76aeZgAm6CgsaXwpy+m9qLAoSyiJaFHnyygYaKfpjWsmrC2sZKvV624rFusSKpGqNCnUadCpjmjM5/5na+iIqgJqmOo+KaGpgmlUqJbohimaqgppw+kDqOgpVeqcq6Mr7ut/qmqpQWiA6GBpBKr8q7Prd6odaJonsOgbKkFsA2z4bKLr0qrAKoBrHWvqLC5r0Sur6zSqzasKa+HsjSzt7BtrCCoaKVnpbKph68ksjaweKqhpd+lHKVZpDqlvKaPp7Cooqn5qU+qOawPrgmuMqxmqEmlr6QMpw6qmKnNpWGhH6BjoXuh7qH2pImni6cvp6ioiqo+qk6nYqbpptam0KM7oeuj0anYrXGuTK00q0GnQ6O6oOuey6DcpPOnKah2ptak5qQ0pwGp/KparWquHqztp5mjMp+Vm02ZAJlinGigHKPIpOioe622ryiu1KkepjWnmqnCqTmnJKXGpGGl9KQ3pOukoKZaqPCnNKY/pcumwacipayglKBDpAGm46IlnOuXY5tcoR2mxKhnp3Si6518ncqfr6Ejo9Gjw6MlpQWpj6wjrTuro6gVqPuo06hup+el/qR+pNigxJrMlJuSQ5QDl6+ZTpz7oJ+mbqtzrjOuK6repLSitqNkps2nJqcSpZWgk5sgm6Sf8qLeotughp+4n32hOqPIo5WjDaI8n7+duJ8CorKiI6JxoPCeTp+SoZakXaf3qG2pnKdSpNWgq59xoDWii6WMqEyph6dLo7igVKLopG6lIKRwo3qkbqfUqauoPaVco+2j16U4poukT6N2pF2lQaSIo2CkN6WEpa2mS6rfrWivwK7FrBKpQqJ7naSi6qbOpCWemZm1m6efT6Iwoluf7JsUnKyiLquTsZW1l7X3sSmun61hrNOn06Lyo+aqYrDTsSqv6KnWpkmojaoRrISs16uCqiaqo6uBrpew+bHjseivpq3yqt2pTqpzrey0DLr9uLey4atUqjut8q4Hr3ut0KxmrvuwubKMsiqxvbA2sZ2yArOUsFernaZwppin3KbApFmhcJ21mdmWC5eBnfWk26gXqjCrBazJqsSoAaiVp8el+aMApuapgKyRq2GouaU2pkeq566rsNqtcKYonzugT6Vop4amL6a3qE+rsqtEq52t3LHBsyKyz60sqRmlpqTMqCmvI7OFtTi4a7m/toqwGKyprnm0bbiSuo+7SrvjuEq29LSKtYS3PbkquSq4QbeJtpq0gLLYsa6y5LLysTiySrSYtlG43rhEtzOyr6s5qRCsnLBZtsG8s7/BvQK45LHyrguvjLFhtMC1brQWskew2q62reyuW7Ort+63AbcTuIm6obuSvF2/McLWwbi9O7rxupq7iLlPuYu8Vb+Uvy/BfsN9w9TA979zwWTCaMI4xHzHBsnYxn/DR8K3we+/t74jvwi+rrlWtdG0B7bLtbO22rkOuzm51bUKtOS0WLWGtDezDLFzrlGuQ7Fvs4Kzd7SFtqa2rLIMq72lJagRqraqOqzcraCv8q86r8eui62/qrOoPKkSrMGu5rBBsxa0TbPtsiqznbLosYqyS7h4vom/0bmSrSKhTKQqrtu2Mr0tvxO8obR0q7+nc6wrtnS/KMQZw6W88LM/rn6wwLhTwkfHzMQsurWq0aOzpu6vh7qrwLbA7LlUrj6lMqUDrWa3I7/2wEa8eLGCpu+kUaqls3+9ZsMJxFDAHrqTtCCylLMIt8q527omuJyxMqtQqDuro7GXtiC3I7J7qn+nFKyqsXC2r7lwuv24mbZ/tGqySK9hrViyVbgMua21qrHeseW2lLvqvLO5o7OGrTus2K6Js2y4p7rbuse5O7axscOtKKxnrbqw2bMzsziunaZHo9GqmrJ+tX2xuabymYyayaRoq8atEqwMqfOnp6kPrDyswasYrSCv/65TrKiqoKt6rnaxv7IisvGwwa+jraurZquurB+u6K82sfSwI67CqgSr9a0BsICwP64wqYGkmaICo8ekT6W6pXqoMawhru+rnqaKoUafyp4Dnsmeh6KEpkGqnqy/rQ+taauNq/msrK0Yr7iwM6/YqSejzZ9+opSlg6cfqKKno6YGp4Cpg6uorDutdK0vr0SyjbTftDmy8qzdp9ekdafzq3+uBa/BrBKqHKreq+qsVquopSigk6BnpF+mL6nirJiwH7OwsRSvYq7YrKKqqKhYp+aora0ms921a7ZTtS6xw6tJqaWsFLKotZC21LU4tfyzWrFMsP+x1bIksHarDqovrVmwk7AdrQypDqltqw2t7qzcrMmv9rHisTmwTa35qqaqVKuPrcWwJ7MztHuxeKmZoUmldq0jstKzJ7OxsVCxMLJ8sV2vJK5Qrpquh67GrsWvK65Fqr2kJ6HCor+ksKbEqlivC7E/r1+rRahDp1unbKg6p8akrqKqogSlmafPqfSqiKoIqt6rt6/SsHyveqytqTan+qNrobeh4KR5qWysa63WrX2tE631r8OyVbPmsZuw6q5lrQStPqu+qJClpqKGoaOi+qMPpYamfKf1qEmqBqvRqqWp6KfAp8+qO69psb+xK7JBsj2xf67PrOOrf6uJqwmtka12qw+pZKcOqNOofKktq1Otl68BsT+x1LE0se2tpqkkqbKsDLPJuda7cbgvsvStCK0cr2yx7rIMtOa1frd4toOy+Kulp96oHaw6sEiz2bW4tuC1h7Qvs26x3q5yqsqni6l+qj6ppqfKqJCtP7I/tQq2KrVIs6eykbKosE6vw7JNty64vbVlsV+tiq1esZe05rXQtae1g7RKtKK1K7QLsaivxrGDs22xlqxiqpmtSrDPsHSwxrDDs6u3QLnRtvyzQrQntvm2urNnrgOuj7MIt0e2DbMoscOxfrISs6CzJbTWtRO4lrnzuVy5Z7jOttG12rWqtduzbbD0rOerTazGq2ir2quHraWwPLPEsWauv67osRC05rSftO6zKrJrr+mt965Ksoe1KbhMukq687fgtKmzMLTptOCzPrEXr02t5Kvhqw2u464erk6uZLAqs8S1trcPuAa3ZLYCtyK5MLrYuGm2xrX2tPCyi7G8sdSyO7OatW66sr1vvMq3ZbWOuIK797pctg+wNK0msJ+147hvuZi4Nriyt4C3ILayssKuQK7LsHi0qrY0tg2027P0t0y6KrgIsyivE7A7sKiuXasXqVGo5qsds0i31bcKtryyLK8FroaviLEos8a0ebYluAq457YDtt61PbVEtLK1ULceuXS8KsDIwgDE+8MUwznBcL3EuZe4WblWvDbBTsa4yOXID8mFyU/JH8gWx0zHtceix8DG2cVKxSLDj8GZwQrAv75pwlPGBsf/xGbDQMIXwKm9S7yeu+O7e72ivvS9J74EwWbEncWlw0nADb9hv/y+b8BgwtjB87+iwrDHO8pyyd3HZMfuxSLEjsZByiTLJcmxxgXHzsdNyBzLlc830bDPh87Yz7nQdM+h0GfURdU40ujPVtAy0SzS2NM21p/W99NW0T7SYtPc0VzQ+NAZ0d/NEMq7yOXHFcZbxjTIWcjxxd7FYMgjyQzGIsOUxBjHl8aDxUTEk8ESvJG2MLS1scmwOrJtsz+0rLb8uAq5HLbwskS0ebc7ub65ibk5ub+4prYjs5WyC7V9uJG567dytk23jbg3ueG5VLkquI+4xLhZt8q16LYGueW6o7sEu5u4yLVFtTa2drY9tfCz2revwMfFL8XUv9+4MLdjum3Ah8ZoyT3I1MN0vma7Jrp/vaPGgc0/zifJVMBCtxO0I7u/xsPO/s+cymXAJ7a2syG48cECy6nOasw9xue/Vb1qvx7G0M2/0LHNjsRDunW27bmrwUTImcqIx6a/Gbaysv60XL2xx0XNmMuMw6G6c7kZvFG/esJZxPDD6MDgu4S4T7hwuiq+4cAcwaO/g73SvWG+d7xHu9u7drwlvF26mLc4tsq4zryWv0a/070tvaq9PL+ovta8Crx+vprBe8JLwXzAi799vTm9Or0bvNy6HLletl20nLW5uGW6X7u5vDi+eb4MvJ+527hLu9K+OsAtv/W+9b5dveW6kbnyuY+7jbxavB+9yr12vHO5hrcauYO8yr0su+a1cLLXsUCzV7X5toK4Brhitauxaq53r5S2pL8IySjP/9AyzrLGYL43vBK8iLozuYi6TbzrvFe9ir6BvW2807yrv2TFjMnOyGzD8bq7tf62b7gqukG9XcAIwbq/br59vBG7nrwVwHHDlMXSxQbDdb1Lt8S3Db4JxNPGHMeaxf/CFr8PvLy86L5PwJTBCcQpxsPHC8rDy2PLesiPw4i+jr6IwQ7EXsQhw87AurxRueO4kbw9wp/FRsaTwzG/t7uCupu8ar/YwBvBtL8gvlO9cbyTvdHBGcU7xRzEscL1wNi/U7+JvU+7yLoyuzm8vbzPvVPAS8LwwSLBjMFvwz7Ea8TNxBvFqsTSxInGQ8hzyN3IGskox0TDMsAMwDbBy8N+xg7Ixceyx/vIzsq/yn7HmcQlxC/En8UOx8TGUMRDwwHFusbdxmDFl8ToxGvGY8c/xzXGOcUwxYHFrMTuxJfGvsYOxoTFMsfHyf3KFMvVy2bNcc7tzbnMf8oNyUPJoMzozzDQC81jyZ7KX83CzszOoM0YzMfKlcw70K/RxtGy0ZXRhdFl0KPOQM5azfvLg8ybzR3O0M4P0C/R5ND2z7PNk8xUzrzQ1tEK0pLR/dC+z9vN9cymzDDOdtBt0sXSyNBszkHOAc9Z0I/RLtLM0eHRpNJr0onRT9JK1ArVltQ/1OjU/NWI16jXa9Yi1afVHNZK1unWHdiq2tzcNd1R3r3f/d493tHez90k263a3tz43QrdYty53SreSt0U3GLc1tw23H7ZctZq1uHXydhR2q/bA91T3kPem9103eXdjN4L3kveOeDj32zf999y4WTiouNU5Srmy+ay57LnI+ch52fnG+nf6hrrgOrW5z7lleUx5y3ofuZV5IfkruTu5NDlxORg5IHkQOXT5hjo1eiw6Jnoiec+5uDmCelf68bwVfgH+6n25e006iLtRe4B7mruzu/I8CPwy+948JHw/fBt9GL33/e7+b37ufi/8wT0NvR48pHxqfF/8Y/wkvEG87vy0PGZ8X3vO+4875jvhe616oPpHO2a7T3s2utj68XrYeyi7ejwmvF38IjxXfKf9jX82Px++qn4t/la/vz/nPzq+pz8j/3p/Rb99Ppw+Oz2JPiV+fL55fri+PH36fnW+Tf4mPUX8u3wU/Af7s7tOe5p7gPuguvW6b/pF+nt6F/o3+ZG5HrhG+C54GXfE9wF2eDW2tfu2azac9jB1cPVkdXH1W/V0tG4zfDLVMzKzdHN38xozILLwMnqycjJa8lqyovJC8eixbHEcsMqw2DDx8YCy0PMtcnqxXTDBsMPw1PB5sHXxrDIhMaKwp6+iL1fvCy4ZLWStqi5i7uJuWK1ybCZsOSzmrXCs4uwIrCctCK4QLngt1y2FLUds+2vXq3OrUmzproDvqm9frtcuWW6MbwTux647LULtV+0YLIAryusO6ybrXWsQaimo6ykfKmtrfWvua77qqmqjKxErA2pSaZWp2enB6eIqAesqq2Oqt2lSaBgnkakaKu6rw2xcLHpsYqw/6xdqx+tJLBQsgaz0rIbsp2xqLGBsDKvwa9TsJOvqK5nrmCvaK8xrXKp2KWipO6kOaZbpuikSaQvp42p8qo1qxKtna99sJKwuLFWtAO2U7WfsTqspqcwpDOmsqupsSG1FLVmsr6u86rIqbqp4Km8qLam0KZXqImpWqp5qrCp6KiyqPuo1KtvsOayT7IAsLms4apdqoarMa47sPqv0K3Sq2yr+qyrr6CxAbFWrdWpp6esptenDa3GsSOzGbELrsas/qwUrK+q4qvVrOerbKnXpS2k8KTqp6irl64Hr2KtEKvYqW2p6KnAq76sVaxoqk2oi6a2pO6kg6llrFuqm6PAmnyXUJz7o9aovajzpf6kNqYPpLadRJrFnSihNKT+pl6pXajvpMyiDqNrpuerk60RqpujSaEPpFun2qj9p+ilU6NpoX+hmaP9ppqqla2tr0mwZa4mrKKroKu3q7CpCKRpm6yVcpdsnPGh2qVYqHWqzqtzrOerG6y/sHm2mrmft6mxh6x3qz6turItuLC6lLg4sg+qN6S7pcixh72Wwp7ArbgLrVCmsqvwubPG58syyZW+865KpJOp7boNyY7OscvAwcC1a6/nsTi/JcwP0UTOEsXCuZqywLNuwOHNatTy0v3J2Lm8peKg3rTAxmTO2cw4w7qz5qWfpwK4q8f3zs/NRsUZuFyt5Ku8s8a/gManxprA17SeqPil3KxDuDLAh8A9ufKrNZ91nHKkVLFTuSK7yLdmr0Glpp1noSOumLXztR+yYK3KqRKqJq9/tJu2Z7XGtNO1crYutkq1lrMGsHardqofrH+ss6skquupKavMraGvKq+hrVOsLK3jrkuw8q4wqtSkRKF+oPqg2KK3pBGnBqkeqkequKolq36s+6w/q0amyqBMnSOdWp1wm9yZT5zaof+lMaYOpKejm6ZuqZCrKqz6rLWsJKvmp4al/aVPqfirc6urp8qiTaC1ne6b45xXnXidfZw3nI+ceZ0voBqilKLOoZGeYpkkloaYp50FobGhYZ8Hm/2ae5/yojyjtKJQopqh3J5wmpGY15uWnwiii6TPpbWnaqvjrjGxtbASrMKmF6a8pjimn6KJnMWY45mUnaSgZqOupoCpIKtFqeCirZ0voTymgKcxphyk/KEfnjiYqJMUlHCXJ5pNmviaJp3UnW2cWZv9nz6mmakCqtypc6mxp3Ok2qLRpGKn16jhqlOtNq/2r0ivwawWqKSkoqSipUyj1p73nVOhYaXxp8CoUKiqpnWjj6HZouakFKZHpnilE6Z2qxSxjLE1rLujv5vvlvqZmaNKq/yt6qoBpGyeqpxSnn2gV6NfpfOnhKoKq+ypY6dwpRijvZ9Gnr6fG6Jro5qhJJ0+mUeZgJ1VoSuj7aIzocygTqOypTinpqdvqKup66nrp2mja56qnnqkvKkyrhSwE6/ZqiGkJp80nzuhxqGJoLmhXKXgqOWqvqpLqOqkOKNMphOq8KtRq8ioxaQYnliZ1ptPoFKkwqZ1pXihGKCMob2i2qGgn/GiyKlNrVWss6l8qAypeqpHq0KpoKdmqWqs46u2p4elQKdDqbCpBqlqqKCoJKhhp1Oq461VrkyreKg2qAKnbaZnp4moGKolrOKsiq1Vr1GxhbHzrjiqG6SeoNahOaUFqTWrtKolp+iiw6JjpsqplapEqt+qYqxZrVitRqxfqjunz6OGom+h0Z4cncSgtqZiqoKri6ycrcKs7Kitoz+hq6HIoeug6J5hnumgJqMVpJempKzNsPuv9KrXqASuvLNDtQW0gbRXuBe7krt4uN2zsrPHt4q5drajry2sfa9Fs0+0XrMLswe1OLdUtmCywrDotfy58rn6tJauqK6Psv6yO7AXsYm3vLqkuI2yx6wFrze18bX9scysXqvMr+Gz5bNusD+tEK5Wr8SuFK2KrB+uFbGEsbivea1TrTKuHqwzpoqfC5/NoeGksqd0qSKqR6vTrOusIqwUq7WpP6hspiWkr6OcpDSnV6pwqxas568UtL+zPq8Fq+qrsbD6s0q0C7Q5tKqyobBWsTKzNrNrseKvc7Ets1ix5Kyqq3au0LHMsPytTqzpqzOrzafPojOhS6Tap+CrDLCWsnuyULEysdKxgLErsMGvwrBhsWWw4K9BsEuvmKsHqS2skLDzskOysLARsMiugqvVqHuoN6rbrKWv2LJytae1hLJcrIqmk6SipbGmZahbq0yuXLCyrzaq8qNYopyl3KmIrd+vabAVroSr/Kjmpp2lzKPuodKhn6XLqXGsiK41sOawnbBPsVuyW7JmrxWqPabTptCoxqoUq9WqSakXp0SlXaTLpour8a6Yrr2qZabApSqoqquvqyuo+KUfo1+flqLWqF6uFrIlslGvGawIq2atd7B4sOStnasTqzusAbCpsYmwlq5VrXur0Kl9qb2pCanhpRCg75nolzGYPJlInj6ldqiwpxqlEKWzqn+wlLL4sbiwg6/frearAKzKrs2y7LQFs/CsyKSmnNeYWJkanGKeUJ6ZnDOb3Zt4n06lRqmyqsqra6s1qSOmtqIvoT2jOaa6p8ylV6AZmt+WXJs/oi+nK6kjqBmk3Z8on9ihNqQMpaGkdaRzpuuoaKonqjGqXq1VsSSzcrHurEKoUaeLqG2pjqporImsjKp5qMqp8K9Zs2KytK6QqWGn8qdPqmas8K3or5mwla0lqHikvaZ6rNuwebFlrj2qCapQrvux4LO/tPezM688pzCgvJ9Op/uux7K4sk2w4azuqlypJaU9oAGfeaFBpHSlQKVWpHeiHqIwpQGpHKyBrM6qeajgphOmiKYNqDerzauTqq+oaahBqyGwKLQItYuyZK1iqIumz6XVpPyj36SWpDqkNaa2qmevH7J5sVCunqsPrNCv7LMrtQ6zebBZrkaqPKU3o8Cmiq5EtUy3PLYjs/+vGbFOtr+9Y8QKx/TDYLuDsQitJrMSwfjKxsy1xuC5NqtSqsO46skC1dvXDNILw8OtcKjiuELLjNaM2TTU18Xmr7Cmd7r7z5TbwN3V1tDG4LAfq1G+ndKx3YHf2NeMxamq0KPbuzrS/t0q4K/YhsazrZepXbujzXvY7Nrr0xbDQKyJpEO13siZ0zDVMs6uv/uuMqrGtQDEoczCzZLGCbglqgOpnbHqvBfEzcQrv/C1va4GrUSwiLhAvga+J7fGqyCou6xWsdW1Ybd/tZWwBKxrq0StZ67jrvivrK98qz+ld6EAozunNaubrE+rIKlQqdWqs6tYq32qU6rEqSao8aU2psWmy6coqK+pbaweqxGnXaQOpjirDrB7sZGueahGoQ6cYZ5ZpkuskK1Zq+up26xwr2auhqugqwitVqyrqPGj4J/xnZOgIaauqoyrL6tvqieq26rEq52rm6o5qFqnAaiJqLynCKdfpzKnSqaRptGm4qUOp3mrDLCOsu6xT66TqECjrqGRomek8aXIpj2n7qjuq8Gugq5xroevDbCJr7utgKzbrj2xirAJrPyjs5xInfeje6hUqculsaDznfGd+p4FodCigqMvo3OhwJ62nqWjTagBpyqgyZiclnSbAqFjpPulCKmNrbivUax2pFOeoZ5doQKjBaQcpzOrJa7JrxOvqqxVqMqiMaDwoaOlSqjHqM2m46RNop6dMZlrmNCbjp5RnYOX+5GQk0mZg51goEyi1qNxpGujoqCLnkSc5Jk1mZaciKETpsWpo6xWrbqrCKjFoy6hjp7tmMOPGYYLg1GGbY9amUOgdKKxoLCh2KVVqg6sBKpspDWf95wamw2ZsZ2Bosakn6Zzpy6nFKTzncWZ+5q9nA2bVZWojbSJ+45Ollmb9pwunjefZ589nyyedpvrmNaYtpuKnuueFp5AnXWcxJ3QoROns6lrqSSoA6mrrFuutKxFqK2ic5yOmZmZfpnem3Sf5KADnwyb+ZU0lKyXzJmXmdKZTJ7XonilH6bJpCWiwZ5FntifWZ8Ym0SVTJMamWyhb6VspWajzKBdoKyhZqTYpuOnwqcQpnOiWJ8fnvWblZeBlVmZx6BaqCGsPquSpjmgrpy7m8OZ1JmmmgWam5ZIkJ6NV5Nem8SfWp8AncyZ9JXRk/aTgZiwnoGjKaYUp12mtqUuphCpm6wUr6Wvm60nqkWoBamsqVmnJqKEntOdUJ3OnP+eUKMnpq+k159HmbmUl5T/l7Kdn6OMppCm8qOOoSqhT57ql4iTlZVcnJ+hhKKUn9qcRJ5tosimdKhQpnah9JsumpObZ5tjl3KSopLklgOZ6pjjlamTwZX6l+CX/ZaVlxGZ0pg/mAqXpJZDlp6XQpjzlnGYf55mpe+qnax6qu6lOaB9m1abTJ0UngieRZ5in26fFp++nuSfUqOlptqoqalJqcGmsaGuml2Xw5ncm66bxJp2m1adVp1BnF+b1ZkklW2QhI68jpCR2pNRk2yRWpSxmc+aq5iHlh+WvJaRl7yYQpxcoEWjAaRGojuhPqIGpXinYqZ0obCc4puUnWKi/6fvq9ass6o3p+ula6iiqnaq/Kd/pZilyaVbo+mfoZ/ooVCkCaT6oDScppfDlqmehqZuqQmp7afBpnyj26Agn9Ke2p9vn5qfnaO8ptypu6zxrgivZq32qV2l3Z+UnACeVKKMpemmO6U8omKdSpirk0OT3JYgmoyaWJrdmhWckpz3ncyfr59sngyef56rnJqX+5K2lIqaNp+VolCmb6kGqyqq1qcjpAih5Z/5oRql76aAph2llaNAovqh/qGTpNGmVaeip3SoJ6iup9eno6iZqAWmZqKLoNeg5KSgqbKr0aoRp0ShUZ1XndGgV6TBo+aecpnUmU2eZ6M4pTqkQqKOo8ilQqbfpdelOaYvpTiiyZ/QoQylcqSloo+j/aX4p9Gny6RDo6+joKKUoBWfkZ/NoVSl8KhMqYqmNqLongiezpyrmtaYxpmum2ObFJqEmuydg6Osptqm7aaBp1Kn7qY1pkel3qTKpXWnSqiXqCanEqQIoS+gL6UGrBCvAa6jq4yq5ql4pyeln6VhqAerDK2QsDG0VbSZsemu0q4Pr0Wr7KOSm/ObNaUwrIevBK9lqv2iuprgll6Wn5jknH+giqLrooKhWKC2oHCiIaNdoumgfp7pmyidwKKLp/yoaKfrpZ2kYqJ8oYajpKRho6Chj6OgpzWqxqmmphSjJaDdn/ShD6NIpPeksKN6oQue5JofmnGc0J4IoOaf8Z1vmzSXipLZkHCSMZcYnLafYKG7oeKgyZ8dn0Sdh5qumSCdUqMJpw2orKdLpyOo+6oaromvUazYpKCbt5h/nVyh/6F8oi6lz6e/qF6nKKU9pVuoK6oPqieoKqazpaWloqK1nTiYkJVSlpuYY57WpY2rLK1mq1mog6eRqG2puqnsp1GlMKWxphKniqYnpnao7KzVsI+y0rHprkGpmaEVmjGXT5tQoACjsKNYo+ej9aQepO6gUZzomO+YmpjemV6gKqeoq6GssanKpMmhn6LxoyilQqcSqaenyKOpo9qnS6sxrNqpDKftpQKnaacopo+kI6LLoKygQaAGn5Sf+J+3nzig2KI1pc6lYKURpOmit6IGpOimu6iMqPSmI6ZrpzipD6vWq1+qyKcRp2Kn+abYpkeoyaq+q0KpRKWxpCOouap+qxqqF6etoxCjIaTApUume6elqUOqMqiwpTCl8aVKppam76jlrBCvFbCQsd6yOrNMsh2w/asEpm+hl58Pnw2gCaTVqMGrv63trzCwp6wiqA2p+6xBr9mvV7D6r2mtXautrYSyL7VytpC2nbRTsK6rN6ktqb6subGutZ+2DrSNsauxHrPzs7iytLBFr4qukq6Ormqucq34rMitzq7PsASzT7N6sZGv0bAPtVW3hLeUuL273bzYuta2n7I1rxqu269osXSw06/7sYe0o7QKtJK00LSGswizVLQjtUm0YrVUuUi8Ir3ovjvCvMPewWy+5L2Cvzq/mb8JwoTCQr+3u0y7wbz2vR7APMIfwh2/AL3Yvlq/9bvitrSy+K43qxusz7BIs3Gy57CwsAawFq9EsK6xq7BKrgOtYq02rSWscqvIq3KsF63drHSrJ6l9qMKp+qs3rR6thavQqKCnnqkWq1mrBqlFpaKfqpjQlUKcEqR7p9ilIqAwmaSW9ZpsoEKj16OQojigKZ/ToD6jDaSDpG+ktKXMqKeqJatEqdultKbXqWGrZarCqJSoFKnsqQCrRapWp9mixKE2p+6s1a97r3Ksx6gcpTyimqJ3priq9KzerWqunq5+rrWswqgQptynxqqWrMmsqqvhqrKqyKkyp/ykgKf1rIuvRq00qZOpDq37rYuqSaaephqqAa70r8KvxbDks561QrT0r2itZK8ysNeuLqujqDWrG61DrQes/qtZrKmsrapSpnWisKSKrBWztLWetfO01LQ2tGOyza8ZrFioCaOZnTiZyZd1muOfmaN2pD2jvp95nCWbCJu7mfiZAp53oRGi4Z6FmS+VhpNBmBefxqRdpmCjQ56Lm46cOKArowynKqodqt6lkZ/DnKWeiaKaqNSskq10q/mmPKKanvic8J1Gn46gx55Zm+GaIpySm+WZFJdelZGXOZo1m8Wc+54eoNKe35relqiXVpr8mpmYrJM8kUuPY42ejsSUV5wHo0mmuqbRpJKhBJ6lmgCYIph1m8mdKp6TnPGZIpilmA6a25qcm0+drp5CntubM5lnloiSd5J3mDCeIKJvo/ujdqPsot2gZZ5mncSckZyXnfuePZ67nFGcrJ1uoKegO55+m3WZXZoRnsOhH6QDpGGhzJ6CnBGZl5RnkbuSvpfDm5idPJ9boWakxqYWqHend6UapG2mG6v7rcWtnqvbqkmrv6tuq0KpNKd3p8amtaS3okKhsZ/OoDekcKdsp1+iIpu2lkaV7pNilDOYJp5ko/Kl56b4pjin66eJp6ulwaMIpban0KhqpkijWaLioDudj5mAmpecYp45oVek6KWVpaahtJuFl+6Yjpz/ngChI6EKoMagM6J9osKhAqJ4omOhUKHpokOjwaByn76fW580nTOco5whnx6k4qgHqkinnaFznPqbdaCqpd6oQKjhpJ+h4aACo7mqfrPOt7C1oa34o8Gg56UTrk+zC7PZq8ydy5DPlbGlT7QrvJe87rXHqVqfnaDBq/a32L0RvGWyD6M4nf6nPrX7vYXABb1vs/ulKp0oohewFbvnvm+6VK6SnjKZWaCqrCq3OrvCuCaw1qYXp0muhLa8u5i7YrQFp0adCaHxqI+wrbXithOz8qw2qmSq0KsbrTmtxKoMpiChsJ5bn3Wi9aU/qK6mS59TlgSW0Zi0nKWg3aKno9qjLKXIpiCnJKfnpeiiGp4WmqGcgqKdplqqp6wOraOsC6pVqFyn/KWaomyfnJzRmk2c06PPq6Kw5rHbrxis1KfMo32hYJ8Nn/Wf5qA0ogGlPqhHqgqq16ghqDmndqcZqVSqVKn2payiFaGYocqje6W7o/+elZo8moCcqJ9IpCSnhqgdqkGr5Kp+qryqlamvqASogaZIo5aftZ04nbue3aMiqWWsRKyaqfWl1KL6oU+lcKrbrFmsAKrcpsWiY6BDo8Oo/6ppqcKlg6GvnXKeZqRQq06uy6ysqBikTKBOnHGc3aEFqPGq3qoSqACjk5wZl7eWy5yFohamvqb3pS6mxqbVpu2mlqfSqCCppKgvqYeq5qoNq3+qZKkAqO2jUZ3amB2dBqR/qJ6o6qZlpi+mDKaKpxOtx7Mut6+2U7QRs0izmrIusV6xz7NitkW4+7istjOzVbL5s6K2ULkIvEa9obvGuAS4f7n9uvS95cKQxf7Dj8CxwPDB/MBNv9G9yLxRu5m6eLtbvS2/nsHOwgnB+rxwuTS4zLfvtSi12rU6tmG1TrQYs6axfbKdtdm3Pre0tia4bLiytFGvhK1vr0ixCLWzugi93btVu2C9Zb+ZwfXGJsw4zVjMY816z/fOD8zJyWfJLcnhyRbOjNGK0VvQuNG
[truncated: 129,849 more chars]
