# Supplementary material for: Automated imaging and identification of proteoforms directly from ovarian cancer tissue
Source: Nat Commun. 2023 Oct 14;14:6478. doi: 10.1038/s41467-023-42208-3 (PMC10576781; doi:10.1038/s41467-023-42208-3)
Supplement: Supplementary file 6 — Supplementary Data 2 [file 41467_2023_42208_MOESM6_ESM.zip › Supplementary Data 2/29 47080.tdValidate]

<?xml version="1.0"?>
<pvsDataSet xmlns:xsi="http://www.w3.org/2001/XMLSchema-instance" xmlns:xsd="http://www.w3.org/2001/XMLSchema" version="1" xmlns="http://www.topdownproteomics.org/ms/pvml">
  <cvList count="2">
    <cv id="MS" fullName="Proteomics Standards Initiative Mass Spectrometry Ontology" version="1.18.1" URI="http://psidev.cvs.sourceforge.net/*checkout*/psidev/psi/psi-ms/mzML/controlledVocabulary/psi-ms.obo" xmlns="http://psi.hupo.org/ms/mzml" />
    <cv id="UO" fullName="Unit Ontology" version="1.20" URI="http://obo.cvs.sourceforge.net/*checkout*/obo/obo/ontology/phenotype/unit.obo" xmlns="http://psi.hupo.org/ms/mzml" />
  </cvList>
  <metadata>
    <contact>
      <guid>00000000-0000-0000-0000-000000000000</guid>
      <name />
      <organization />
      <address />
      <URL />
      <email />
    </contact>
    <sampleProcessing>
      <fixedModificationList />
    </sampleProcessing>
    <parameters>
      <userParam name="FragmentationMaxPpmTolerance" value="5" xmlns="http://psi.hupo.org/ms/mzml" />
      <userParam name="PrecursorMinimumCharge" value="1" xmlns="http://psi.hupo.org/ms/mzml" />
      <userParam name="FDRCounts" value="1000" xmlns="http://psi.hupo.org/ms/mzml" />
      <userParam name="DistributionGenerator" value="0" xmlns="http://psi.hupo.org/ms/mzml" />
      <userParam name="PrecursorSubPpmTolerance" value="3" xmlns="http://psi.hupo.org/ms/mzml" />
      <userParam name="UseTHRASHnoiseCalc" value="False" xmlns="http://psi.hupo.org/ms/mzml" />
      <userParam name="ShowPrecursorIsotopicFits" value="True" xmlns="http://psi.hupo.org/ms/mzml" />
      <userParam name="ShowInternalFragmentFlags" value="False" xmlns="http://psi.hupo.org/ms/mzml" />
      <userParam name="SharedIsotopeColor" value="Black" xmlns="http://psi.hupo.org/ms/mzml" />
      <userParam name="ShowFragmentationSpectraAnnotations" value="True" xmlns="http://psi.hupo.org/ms/mzml" />
      <userParam name="PlotNoisePeaks" value="False" xmlns="http://psi.hupo.org/ms/mzml" />
      <userParam name="PrecursorSignalToNoiseCutoff" value="1" xmlns="http://psi.hupo.org/ms/mzml" />
      <userParam name="UseShapeValidator" value="True" xmlns="http://psi.hupo.org/ms/mzml" />
      <userParam name="RecentFilePaths" value="" xmlns="http://psi.hupo.org/ms/mzml" />
      <userParam name="InstrumentModel" value="" xmlns="http://psi.hupo.org/ms/mzml" />
      <userParam name="InstrumentManufacturer" value="" xmlns="http://psi.hupo.org/ms/mzml" />
      <userParam name="TerminalFragmentGradient" value="False" xmlns="http://psi.hupo.org/ms/mzml" />
      <userParam name="PrecursorIntensityClusterTolerance" value="0.5" xmlns="http://psi.hupo.org/ms/mzml" />
      <userParam name="HighlightSelectedIon" value="True" xmlns="http://psi.hupo.org/ms/mzml" />
      <userParam name="FragmentationSubPpmTolerance" value="3" xmlns="http://psi.hupo.org/ms/mzml" />
      <userParam name="UserName" value="" xmlns="http://psi.hupo.org/ms/mzml" />
      <userParam name="MaximumCharge" value="1" xmlns="http://psi.hupo.org/ms/mzml" />
      <userParam name="ShowPrecursorColorPeaks" value="False" xmlns="http://psi.hupo.org/ms/mzml" />
      <userParam name="IsotopicallyResolvedPrecursor" value="True" xmlns="http://psi.hupo.org/ms/mzml" />
      <userParam name="Left" value="126" xmlns="http://psi.hupo.org/ms/mzml" />
      <userParam name="UseSimpleValidator" value="False" xmlns="http://psi.hupo.org/ms/mzml" />
      <userParam name="ShowFragmentationIsotopicFits" value="True" xmlns="http://psi.hupo.org/ms/mzml" />
      <userParam name="PrecursorMaximumCharge" value="1" xmlns="http://psi.hupo.org/ms/mzml" />
      <userParam name="Width" value="1678.6666666666665" xmlns="http://psi.hupo.org/ms/mzml" />
      <userParam name="ThrashNoiseWindow" value="1000" xmlns="http://psi.hupo.org/ms/mzml" />
      <userParam name="PrecursorMaxPpmTolerance" value="5" xmlns="http://psi.hupo.org/ms/mzml" />
      <userParam name="IncludeInternalFragments" value="False" xmlns="http://psi.hupo.org/ms/mzml" />
      <userParam name="MinimumCharge" value="1" xmlns="http://psi.hupo.org/ms/mzml" />
      <userParam name="FragmentMapColorScheme" value="Ion Type" xmlns="http://psi.hupo.org/ms/mzml" />
      <userParam name="MinimumFragmentSize" value="2" xmlns="http://psi.hupo.org/ms/mzml" />
      <userParam name="Email" value="" xmlns="http://psi.hupo.org/ms/mzml" />
      <userParam name="MinimumRequiredScore" value="0.25" xmlns="http://psi.hupo.org/ms/mzml" />
      <userParam name="Height" value="949.3333333333333" xmlns="http://psi.hupo.org/ms/mzml" />
      <userParam name="PrecursorMercury7Limit" value="0.0001" xmlns="http://psi.hupo.org/ms/mzml" />
      <userParam name="Organization" value="" xmlns="http://psi.hupo.org/ms/mzml" />
      <userParam name="PrecursorMinimumRequiredScore" value="0.1" xmlns="http://psi.hupo.org/ms/mzml" />
      <userParam name="ShowPrecursorSpectraAnnotations" value="True" xmlns="http://psi.hupo.org/ms/mzml" />
      <userParam name="MinimumInternalFragmentScore" value="0.7" xmlns="http://psi.hupo.org/ms/mzml" />
      <userParam name="Address" value="" xmlns="http://psi.hupo.org/ms/mzml" />
      <userParam name="Top" value="28" xmlns="http://psi.hupo.org/ms/mzml" />
      <userParam name="Mercury7Limit" value="0.0001" xmlns="http://psi.hupo.org/ms/mzml" />
      <userParam name="Url" value="" xmlns="http://psi.hupo.org/ms/mzml" />
      <userParam name="FragmentIntensityClusterTolerance" value="0.5" xmlns="http://psi.hupo.org/ms/mzml" />
      <userParam name="SignalToNoiseCutoff" value="1" xmlns="http://psi.hupo.org/ms/mzml" />
      <userParam name="AminoAcidsPerRow" value="30" xmlns="http://psi.hupo.org/ms/mzml" />
      <userParam name="Guid" value="00000000-0000-0000-0000-000000000000" xmlns="http://psi.hupo.org/ms/mzml" />
      <userParam name="ShowProteoformColorGraphicalFragmentMap" value="True" xmlns="http://psi.hupo.org/ms/mzml" />
      <userParam name="I2MSMode" value="False" xmlns="http://psi.hupo.org/ms/mzml" />
      <userParam name="ThrashNoiseRecalc" value="1000" xmlns="http://psi.hupo.org/ms/mzml" />
      <userParam name="UseAveragine" value="False" xmlns="http://psi.hupo.org/ms/mzml" />
      <userParam name="ShowFragmentationColorPeaks" value="False" xmlns="http://psi.hupo.org/ms/mzml" />
    </parameters>
  </metadata>
  <experimentList>
    <experiment id="1">
      <observationList>
        <observation>
          <sourceFile id="SF0" name="20220415_APOLLO#D1-7_4ums_testline_01_25targets_01_961.8_v2.mzml" location="X:\Projects\2021 Su - nanoDESI\PiMS2\APOLLO_Ovary\D1\APOLLO_#D1-7 (I2MS2 only)\line_01\i2ms files">
            <cvParam cvRef="MS" accession="MS:1000563" name="Thermo RAW file" xmlns="http://psi.hupo.org/ms/mzml" />
            <cvParam cvRef="MS" accession="MS:1000568" value="none" name="MD5" xmlns="http://psi.hupo.org/ms/mzml" />
            <cvParam cvRef="MS" accession="MS:1000768" name="Thermo nativeID format" xmlns="http://psi.hupo.org/ms/mzml" />
          </sourceFile>
          <calibrationOffset value="0" type="ppm" />
          <scanRangeText>1</scanRangeText>
          <spectrum id="scan=0" index="0" defaultArrayLength="0">
            <cvParam cvRef="MS" accession="MS:1000511" value="2" name="ms level" xmlns="http://psi.hupo.org/ms/mzml" />
            <cvParam cvRef="MS" accession="MS:1000128" name="profile spectrum" xmlns="http://psi.hupo.org/ms/mzml" />
            <scanList count="1" xmlns="http://psi.hupo.org/ms/mzml">
              <cvParam cvRef="MS" accession="MS:1000571" name="sum of spectra" />
              <scan>
                <cvParam cvRef="MS" accession="MS:1000016" value="1" name="scan start time" />
              </scan>
            </scanList>
            <precursorList count="1" xmlns="http://psi.hupo.org/ms/mzml">
              <precursor>
                <activation>
                  <cvParam cvRef="MS" accession="MS:1000422" name="high-energy collision-induced dissociation" />
                  <cvParam cvRef="MS" accession="MS:1000045" value="25" name="collision energy" />
                </activation>
              </precursor>
            </precursorList>
            <binaryDataArrayList count="2" xmlns="http://psi.hupo.org/ms/mzml">
              <binaryDataArray encodedLength="1171948">
                <cvParam cvRef="MS" accession="MS:1000523" value="" name="64-bit float" />
                <cvParam cvRef="MS" accession="MS:1002312" value="" name="MS-Numpress linear prediction compression" />
                <cvParam cvRef="MS" accession="MS:1000514" value="" name="m/z array" unitAccession="MS:1000040" unitName="m/z" unitCvRef="MS" />
                <binary>QSqDFAAAAABE+/9/Cv//f4iIiIiIiIiIiIiIiIgZPQtolwP0l/9x/3H/cf9x/3GP9x/3H/cf9x/3GP9x/3H/cRyP/iKUgAHdhx/4iIiIiIiIiIiIhx/4iButIC+Xwt/QiHH/iHH/iHH/iHH/iHH/iHH/iHH/iBEpy7KU9jRNj/cYiIiIiP9xiIiIiI/3GIiIEQEAYpEf/52P9xiIj/cYiIj/cYiIiP9xiIiP8cfjqTkKHFbIcf+IiIiIiIhx/4iIiIiIhx/4FIgVK5DX6tSIcf+Icf+Ihx/4hx/4hx/4hx/4hx/4geYqpokt1Vl4/3GIj/cYiP9xiI/3GIj/cYiP9xiBMjb8SRDZA7iIcf+IiIhx/4iIhx/4iIiHH/iCFNqRoMJW6Ij/cYiIiIiP9xiIiIiIj/cYgslwCaho/2cf+IiHH/iIcf+IiHH/iIcf+IiHH/F288dZPAw4qP9x/3GP9xj/cf9xj/cf9xj/cf9xj/cY/3ElTGcqyzmNiP9xiI/3GI/3GIj/cYiP9xiI/3GIj/Oz2ct8Jj/4iHH/iIhx/4iHH/iIcf+IiHH/iIcf+Ig4Xky4obNxj/cf9x/3GP9x/3GP9x/3H/cY/3H/cf9xj/cf9xj/cf9xFjsCk5Tk/Wxx/3H/cf9xj/cf9x/3H/cY/3H/cf9xj/cf9x/3GP9x/3H/cY/3H/cf9xj/cf9x/3E1Oxy7xOOIiIiP9xiIiIiIiIiIiIiP9xiIiIO01stbKThx/4cf+HH/hx/3H/hx/4cf+HH/hx/4cf+HH/cf+HH/hx/4cf+HH/cf+HH/hx/zsHHLb444j/cYj/cYj/cY/3GI/3GI/3GI/3GI/3GI/3GI/3GI/3GIMlZMvqmzhx/4iIiHH/iIiIcf+IiIcf+IiIcf+IiIHGQ/U56rwKz/cY/3GP9x/3GP9x/3GP9xj/cf9xj/cf9xj/cTHYjL8nc4iIiIiIiIiIiIiIiIiIiIHSegcZ7YX46Ij/cYiIiIj/cYiIiIiP9xiIiDiOvLhxQ4cf+HH/iHH/hx/4cf+Icf+HH/hx/4cf+IOoQstnvTcY/3GP9xj/cY/3GP9xj/cY/3GI/3GP9xj/cY/3GI/3GP9xgfEjMVlw7M6oiIiIiIiIiIiIcf+IiIiIiINyicutdj/3H/hx/3H/cf+HH/cf9x/4cf9x/3H/hx/3H/cf+BtTjSGerHLecf+HH/hx/4cf+HH/hx/4cf+HH/hx/4cf9x/4cf8oG3h6zkh4iIiIiI/3GIiIiIiP9xiIiIiIJkACSsv/24iI/3GIiIiP9xiIiIj/cYiIiIgpMjn67Nxghx/4hx/4hx/4hx/4hx/4hx/4cf+Icf+IG/3mYZASGZ6IiP9xiIiI/3GIiI/3GIiIj/cYiCLSFyry3o2IiIhx/4iIiIiIiIiIiHH/iIguGBOKbn7HiIiIiIiIj/cYiIiIiIiIiI/zAerLLxU/+HH/hx/4cf+HH/hx/4cf+HH/hx/4cf+HH/gmZdkauaJucf+IiIhx/4iIiHH/iIiIcf+IiIgiDad6EDWIcY/3GP9xj/cY/3GP9xj/cYj/cY/3GP9xj/cY/xJchGGZs3ueiHH/iIcf+Icf+Ihx/4hx/4iHH/iHH/iIcTas+7pTBI/3H/cY/3H/cY/3H/cY/3H/cY/3H/cY/3H/cY/zS7fL1Eg4iI/3GIiIiIiIiIiIiIiIiIIRh5Gg94bv9xiP9xiP9xiI/3GI/3GI/3GIj/cYj/cYOG5cuJGjiIhx/4iIhx/4iIcf+IiHH/iIhx/4iIcf+IiD8vXLLQo/9x/3H/cf9x/3GP9x/3H/cf9xj/cf9x/3H/cY/3H/J4EB+hjv4P9xj/cY/3GP9xiP9xj/cY/3GP9xiP9xj/cYOa2Mt1JziIiHH/iIiIiIiHH/iIiIiIcf+CpiDzqJ3wyIiP9xiIiIiIiIiIiIiIiIiCt6yRpoU26P9xiP9xiP9xiP9xiP9xiP9xiP9xiP9xgbMwdRnsz4rnGIiIiP9xiIiIj/cYiIiI/3GIiIiIj/cYiIiCiTyRqWw26P9xj/cY/3GP9xj/cY/3GI/3GP9xj/cY/3GI/3GP9xj/cYgiHWka/ilu/3H/cf9x/3H/hx/3H/cf9x/3H/cf9x/4cf9x/3H/cSE32LpNgnSIiIiI/3GIiIiIiIiIiI/3GIOohstneThx/4cf+HH/hx/4cf+HH/hx/4cf+HH/hx/4cSz/uBpABH6IiIiHH/iIiIiIcf+IiIiIcf+IiIPCxttdOS/3H/cf9x/3GP9x/3H/cf9x/3H/cf9x/3H/cf9x/3H/cSPLXJoUSjaHH/iIiHH/iIhx/4iIhx/4iIcf+IiHH/iIhx/4iIcf+IiCXYhirCd51x/4cf+HH/hx/4cf+HH/hx/4cf+HH/hx/4cSSp+hrFYF6IiHH/iIiHH/iIiHH/iIhx/4iIhx/yXwChqw/15xiIiIiIiIj/cYiIiIiIiIiI/yfItcrzdKNxiI/3GI/3GIj/cYiP9xiI/3GIj/cYiI/zeczLpjM4hx/4iIcf+Ihx/4hx/4iHH/iIcf+Ihx/4MaQssGvT/3GP9x/3GP9x/3H/cY/3H/cY/3H/cY/3H/cY/3H/cYP8VMsTqziIiI/3GIiIiIiIiIiIiIiIgxjWywgpP/hx/4cf+HH/cf+HH/hx/3H/hx/4cf9x/4cf+HE3zUy5MrOP9xiP9xiP9xiP9xiP9xiI/3GI/3GI/3GIj/cYg1BVy8+qP/iIiHH/iIiHH/iIiHH/iIhx/4iCYpi6r9Z0WIcf+Icf+Ihx/4hx/4hx/4hx/4hx/4hx/yFf5ioLAZ2HH/cf+HH/cf9x/4cf9x/4cf9x/4cf9x/3H/hx/3H/cSxNZipbKZ2P9x/3H/cf9xj/cf9x/3GP9x/3H/cY/3H/cY/3H/cf9xj/cf9xj/cf9xj/cf9xj/cf9xJwtJGq9Lbv+HH/hx/4cf+HH/cf+HH/hx/4cf9x/4cf+HH/cTHBXL4+o3GI/3GI/3GI/3GI/3GI/3GI/3GI/3GCr7wOrQQ/H/cf+HH/cf+HH/cf+HH/cf+HH/cf+HH/cf+HH/cf9x/4cf9xO+YctBnjcYiP9xiI/3GI/3GIj/cYiP9xiI/3GIj/cYNnN8uoyDiIcf+Ihx/4iIcf+Ihx/4iHH/iIcf+Ihx/4g63Ey3I7P/cf9x/3GP9x/3H/cY/3H/cY/3H/cf9xj/cf9xj/cf9xKbJTurTaxHGIiIiP9xiIiIiP9xiIiIiP9xiIOpREtmu7iIiIiIiIiIiHH/iIiIiIiIiIcf+CeLyRqnQ26P9xiIj/cYiI/3GIiP9xiIiP9xiIj/cYgwlUywerOIhx/4hx/4iHH/iHH/iHH/iIcf+Icf+Icf+CwWJypenY2HH/cf9x/4cf9x/4cf9x/4cf9x/3H/hx/3H/hx/3EgiOzqeHEx/3H/hx/3H/hx/3H/cf+HH/cf9x/4cf9x/3H/hx/3H/cf8mxuZ645GYiIiIiIiIiIiP9xiIiIiIiIiCNUSRrau25xiP9xiP9xj/cYj/cYj/cYj/cY/3GI/3GI/3GI/3GI/3GI/3EqbHkaeThu/3H/cf9x/3H/cf9x/3H/cf9x/3H/cf9xj/cf9x/3H/cTryfLYNg/9xiIiIiI/3GIiIiIiI/3GIiDnPXLgwo/+HH/iHH/hx/4cf+HH/iHH/hx/4cf+HH/hx/zODDL588/9xj/cY/3GP9xj/cYj/cY/3GP9xj/cYj/cY/3GP8nCwcqr0+NcYiIj/cYiIiP9xiIiI/3GIiIj/cYFY0XAZKC6P5xj/cf9xj/cY/3GP9xj/cY/3GP9xj/cY/3GP9xMUtsv7STiIcf+IiIiIiIiIiIiHH/iIiIgk2wU64k+sj/cf9xj/cY/3H/cY/3GP9xj/cY/3H/cY/3GP9xj/cY/3GP8npLkatbRu/3H/hx/3H/cf+HH/cf9x/4cf9x/3H/cf+HH/cf9x/ygAUOr/+vGIiIiIiIhx/4iIiIiIhx/4iIiIiIcf+IHrY1IZpJyt5xiP9xiP9xiP9xiP9xiP9xiP9xiP9xiDhvfLiQg4cf+IiIcf+IiIcf+IiHH/iIiHH/Oxd4tuiH/3H/hx/3H/hx/3H/cf+HH/cf9x/4cf9x/3H/hx/3Ek34kawgduiIcf+Ihx/4iHH/iIcf+Ihx/4iHH/iHEc5V7RkSqhLnH/hx/4cf+HH/hx/4cf+HH/hx/4cf+HH/hxNTp8usWDcYj/cY/3GI/3GI/3GP9xiP9xiP9xiP9xgmAb1Kz+QriIiIiIhx/4iIiIiIiIiIhx/4iIiIiIiIcf+IJTWWyh2mk4iIiIiIiIj/cYiIiIiIiIiIiIgxbEywo7P/hx/4cf+HH/hx/4cf+HH/hx/4cf+HH/cf+DfKXLo1o/9xj/cYj/cY/3GI/3GI/3GP9xiP9xiP9xiD0pbLPWk4iIcf+IiIiHH/iIiIcf+IiIhx/4iCK0uWoVtGmIcf+Icf+Icf+Icf+HH/iHH/iHH/hx/4hx/zaG3Lt5I4/3GP9xj/cY/3GP9xiP9xj/cY/3GP9xj/cYMe27vxJEiIiIiIiIiIcf+IiIiIiIiIiHH/iIiIIwIeSgDuG/+HH/cf+HH/hx/3H/hx/3H/hx/4cf9x/4cf9x/4cSd9veoJJCH/hx/3H/cf+HH/cf9x/4cf9x/4cf9x/3H/cf8sy3YaU0ieiIcf+IiIiHH/iIiIhx/4iIiHH/guXGXaijmihx/3H/hx/3H/cf+HH/cf9x/3H/hx/3H/cf+HH/cf8i8/YqAcCdj/cf9xj/cf9xj/cf9xj/cf9xj/cf9xj/cY/3H/cY/3GP9x/zi2PLlJw4iIiIiIiIiIiIiIiIiIhx/4iDiSLLlt0/+HH/cf+HH/hx/3H/hx/3H/hx/3H/hx/4cf9x/3H/hx/3H/hx/3H/IJrGildTl/9x/4cf+HH/cf+HH/cf+HH/cf+HH/cf9x/4cRJnzWGYqDKeiHH/iHH/iIcf+Ihx/4hx/4iHH/iHH/iIG83E4ZRCOx7/cf9x/3H/cY/3H/cf9x/3H/cf9xj/cf9x/3H/cSctVVq9KqqIiIiIiIcf+IiIiIhx/4iIiIiHEtFykaPo1uj/cYiI/3GIiI/3GIiI/3GIiI/3GIiIj/OFcMuajzhx/4iHH/iHH/iHH/iHH/iHH/iHH/iHH/iHH/iCAtGRoeLm6IiIiIiIiIiIiIiIiIiIiIiD7ErLI7U3H/cf9x/4cf9x/4cf9x/4cf9x/3H/hx/3H/cf+HH/cf9x/4cf9x/3H/cf8pvVtKpCpLj/cY/3GP9xj/cY/3GP9xj/cYj/cY/3GP9xgyjvy+cQOIiIiIiHH/iIiIiIcf+IiIiBfMP4GVQ8B+iIj/cYiIiI/3GIiIiP9xiIiIiP9xN21MuZKzcf+HH/iHH/hx/4hx/4hx/4cf+Icf+HH/hxIlxYWgs6eoiIj/cYiIiIiI/3GIiIiIiI/3En+l5KsFobhx/4hx/4hx/4hx/4hx/4hx/4cf+Icf+ILJMyGkbM3nGIiP9xiI/3GIiP9xiI/3GIiP9xiIO+OltRxaiIiIiIiIiIiIiIiIiIiIhx/4JR1Tug8qxIcf+HH/hx/4cf+HH/hx/4cf+HH/hx/4cf+HH/hx/4cTMI6L33F4/3H/cY/3GP9x/3GP9xj/cf9xj/cY/3GP9x/3GP9xK8FpGlPpbocf9x/4cf9x/4cf9x/4cf9x/3H/hx/3H/hx/3H/cf+HE1Lzy60MNxiI/3GIj/cYiP9xiI/3GIj/cYiP9xiIj/cYiP88Siy2tdP/iIcf+IiHH/iIcf+Ihx/4iHH/iIcf+Icf+Ihx/4iCA4e9p9eEKP9xj/cY/3GI/3GP9xj/cYj/cY/3GI/3GP8yUPO/rwyIj/cYiI/3GIiI/3GIiI/3GIiI/3GIOmqHtpV4iIhx/4iIiIhx/4iIiIhx/4iIiCupeFqFaHqI/3GI/3GI/3GP9xiP9xiP9xiP9xiP9xiP8ye8y/hDNx/4iIhx/4iIhx/4iIhx/4iIcf+ChtLeoKLSH/iIiHH/iIhx/4iIcf+IiHH/iIcf+IgjO+naTUFij/cf9xj/cf9xj/cY/3H/cY/3GP9x/3GP9xj/cY/x8cTAGa47P+j/cf9x/3H/cY/3H/cf9xj/cf9x/3GP9x/3H/cY/3H/JlgSyht+0/+HH/hx/4hx/4cf+HH/hx/4cf+HH/hx/4cf+HE9dnWziYr/cf9x/3H/cf9x/3H/cf9x/3H/cf9x/3H/cf9xj/cf9x/yVhITrZ7eyIiIiIiIiIiIiIiIiIiIiIiIKWH7msngRv9xj/cf9xj/cY/3H/cY/3H/cY/3GP9xj/cf9xg1IUy73rOIiIiIiIiIiIiIiIiIiHH/iIiDa7U7pErIcf+IiIhx/4iIhx/4iIcf+IiIcf+IiHH/iIhxJ2YHGpmfjoiI/3GIiI/3GIiI/3GIiI/3GIg/ikyydbP/iIcf+Icf+Icf+Icf+Icf+Icf+Icf+HH/J2+zOrkEzP9xiI/3GI/3GIiP9xiI/3GIj/cYiI/yGFeVooqGpx/3H/cf9x/3H/cf+HH/cf9x/3H/cf9x/3H/cf9x/yXsCkrhP1uP9xj/cY/3GP9xj/cY/3GP9xiP9xj/cY/3GI/3Egf2naaQlihx/4iIiHH/iIiIcf+IiIhx/4iIhx/4iIhx/4iIcf+IiCM+repNFSGHH/iIhx/4iIcf+Ihx/4iIcf+Ihx/4gwRlyxyaOP9x/3H/cY/3H/cf9xj/cf9x/3GP9x/3GP9x/3H/cY/3H/ILvvumVBBHH/iHH/iHH/iHH/hx/4hx/4hx/4cf+Icf+CA8s0o9NMv/hx/4cf+Icf+HH/iHH/hx/4cf+Icf+HH/hx/4J4XmKrehnf+HH/cf9x/3H/cf9x/3H/cf9x/4cf9x/3H/cf9x/3E3lAy5a/OIj/cYiIj/cYiIj/cYiIj/cYiIiP9xgxFDu/68SIcf+Icf+Ihx/4hx/4iHH/iHH/iHH/gpeOoaiHFeiIiIiIiIiIhx/4iIiIiIiIiIcS5X4Boqgf7/cf9xj/cf9x/3GP9x/3H/cY/3H/cf9xj/cf9xgm/rPa8BTCcYiIj/cYiI/3GIiI/3GIiI/3GIiINXtlu4SaiIiIiIiHH/iIiIiIiIiIiIiIcUCAfPf4iIiIiIiHH/iIiIiIhx/4iIiIhx/zMRs77uTP+Ihx/4iHH/iHH/iIcf+Icf+Icf+Ihx/4hx/4I4GkGuflvo/3GIiI/3GIiI/3GIiIj/cYiIiP9xLnSUqni2tY/3GI/3GI/3GI/3GI/3GI/3GI/3GIj/cYj/cYgrD0MaXwvOhx/4cf+HH/hx/4cf+HH/cf+HH/hx/4cf9x/4cf+DZfbLugk4/3GI/3GI/3GI/3GI/3GI/3GI/3GIj/LZeiSmaF24j/cYj/cYj/cYj/cYj/cYj/cYj/cYj/cYj/JDWTOvymzP+HH/iHH/hx/4hx/4cf+HH/hx/4hx/4cf+HEvN+k6LIFshx/4iIiIiIiIiIiIiIiHH/iIgxtSy/StNx/4cf9x/3H/hx/3H/cf+HH/cf9x/4cf9x/3H/hx/3H/cS9DuYpbxGf/cf9x/3H/cf9x/3H/cf9x/3H/cY/3H/cf9x/3H/cf9xK1bQWnqS+oiI/3GIiIiIiIiP9xiIiIiIiIPb5os0GXhx/4iHH/iIcf+Ihx/4hx/4iHH/iHH/iIcf8yugK+Rf2Icf+HH/hx/4hx/4cf+HH/hx/4hx/4cf+HH/hx/4cf+HH/hx/4cf+HH/hx/yV7Y8oZScOIiIiHH/iIiIcf+IiIhx/4iIiHH/OikrttbUcf9x/4cf9x/3H/cf9x/3H/cf9x/3H/cf9x/3H/cf9x/3H/cf9x/3H/cf9x/3H/cf9x/3H/cf9x/3H/cf9x/3H/cf9xj/O73atkIliIj/cYiIj/cYiIj/cYiIiP9xiIiI/3GIiIiP9xiIiIiP9xiIiIiP9xiIiIiDOJO712xIhx/4hx/4hx/4hx/4hx/4hx/4cf+Icf+Icf+HH/iHH/hx/4hx/4cf+Icf+HH/hx/4hx/4Nq5yulGNhx/3H/hx/3H/hx/4cf9x/4cf9x/4cf9x/4cf9x/3H/NyjHudc4cY/3GP9xj/cY/3GP9xj/cY/3GP9xj/cY/3GP9xj/cY/3GP9xj/cY/3E0meu8ZhSIiIiHH/iIiIiIiIiIhx/4iIiIg95KKzG12HH/iIiHH/iIhx/4iIcf+IiHH/iIhxLOEOOlHvHIiIiIiIiIiIhx/4iIiIiIiIgbbu9Bn5EQvoiIiIiIiIiP9xiIiIiIiIiIgZKBYRn9fp7oiIcf+Ihx/4iHH/iIcf+Ihx/4iHH/iIMS6bsOFkj/cf9x/3GP9x/3H/cf9xj/cf9x/3GP9x/3H/cY/3H/cY/3H/cY/3H/cf9xj/cSTdQSrCK+1xj/cf9xj/cf9xj/cf9xj/cf9xj/cf9xj/cf9xLJdFOlaLrIiIcf+Ihx/4iHH/iIcf+Ihx/4iHH/iIcf+IcSWcyRq2M26IiIiP9xiIiIiIiIiIiIiIiIgsvP8qVDANcf9x/3H/hx/3H/cf9x/4cf9x/3H/cf+HH/cf9x/3H/cScLJyqfTY1xj/cY/3H/cY/3H/cY/3GP9xj/cf9xj/cY/3GP9x/3EqY4Saqce2iIiIiHH/iIiIiIiIiIiIiHH/iIN0Bsur+T/3H/hx/3H/cf+HH/cf9x/3H/hx/3H/cf9x/4MrT7v0sEj/cYiP9xiIj/cYiP9xiIj/cYiI/3GIiP9xiIj/cTqBbLZ+k4iHH/iHH/iIcf+Icf+Ihx/4hx/4hx/4gmQhkau95uiIiIiIiIiIiIiIiIiIiIiIIPK6WjHUWv9xj/cY/3GP9xiP9xj/cYj/cY/3GP9xiP9xgkQoka29du/4cf9x/3H/cf9x/3H/cf9x/3H/cf9x/3H/cf9x/3H/cf8jCUVqAHupcf9x/3H/cf9x/3H/cf9x/3H/cf9x/3H/cf9x/3H/cf9xIff9KgGALY/3GIiIj/cYiIiI/3GIiIiI/3GIgrlikaZp1u/3GP9xj/cY/3GP9xj/cY/3GP9xj/cY/3GP9xLCAWKl3+nYiP9xiIj/cYiP9xiIj/cYiP9xiIj/GLfwcZRYD46P9xiP9xj/cYj/cYj/cY/3GI/3GI/3GI/3GI/zUJy7z2NIhx/4iIiIhx/4iIiIcf+IiIhx/4iIghE2iaP8l2cY/3GP9xj/cf9xj/cY/3GP9x/3GP9xj/cYKn39eqggKP9x/4cf+HH/cf+HH/hx/3H/hx/3H/hx/3H/hx/3E0RDy8u8P/cYiP9xiP9xiP9xiI/3GI/3GIj/cYiP9xNAG5vP5GiIiIiHH/iIiIiIcf+IiIiIcf+IgjWKYq6nWdhx/4hx/4hx/4hx/4hx/4cf+Icf+Icf+HH/iHH/hx/4hx/4cf+Icf+DWo67xXFI/3GP9xj/cY/3GP9xj/cY/3GP9xj/cY/3GP9xj/OxgstufThx/4iIiIiIiIiIhx/4iIiIiIP9dcsiij/3H/cf9x/4cf9x/3H/cf+HH/cf9x/3H/cf9x/4cf9x/y7l40pRocv/hx/3H/cf9x/3H/cf9x/3H/cf9x/3H/cf9x/3H/cShmGRqJnm6Icf+Icf+Icf+HH/iHH/iHH/iHH/iHH/hx/y/tsToxJOyP9xj/cYj/cYiP9xiP9xiP9xiP9xiP9xgrUzYqasydiP9xiIiIiI/3GIiIiIiI/3GIiIiIiIj/cYiIiIiIMuOrvhxUiHH/hx/4hx/4cf+HH/hx/4hx/4cf+HH/hx/4cf+HH/hx/4cf+HH/hxNElavLalj/cY/3GP9xj/cY/3H/cY/3GP9xj/cY/3GI/0mnHIWO/3GP9xj/cY/3GP9xiP9xj/cY/3GI/3GP9xj/cYj/cY/3GI/3GI/3GDm+K7dB1IiIiIiIhx/4iIiIiIiHH/iIiIiIhx/4iIiIhx/4iIiIhx/4iIiIcf+IiIhx/zIY+r/nBf9x/3H/cf9x/4cf9x/3H/cf9x/3H/hx/3H/cf9x/3H/cf9x/3H/cf9x/3H/cf9x/3H/cf9x/3H/cf9x/3H/cf9x/3H/cf9x/3Ezpou9WXSI/3GIiI/3GIiIj/cYiIiP9xiIiIj/cYiIiIj/cYiINcarvDlU/4hx/4hx/4hx/4hx/4cf+Icf+Icf+HH/iHH/iHH/hx/4hx/4cf+HH/JDt4GtxIfoiIiIiIiIcf+IiIiIiIiIiIiIhx/4iIiIiIiIhx/yvHZipjiZ1x/4iHH/iIcf+Icf+Ihx/4hx/4iHH/J+i8OrF0PIiIiIiIiIiIiIiIiIcf+IiIiCDSbxoT2Q6IiIiIiIiIiIiIiIiIiIiII/neujFiFP9xj/cf9xj/cY/3GP9xj/cY/3GP9xj/cY/3GCuVNerGrKH/cf9x/4cf9x/3H/cf+HH/cf9x/3H/hx/3H/cf9x/3EVdBVRlJvqrnH/cf9x/3GP9x/3H/cf9x/3H/cY/3H/cf9x/3H/cY/3EmT9Gq+wLl/4cf+HH/hx/4cf+HH/hx/4cf+HH/hx/3H/hx/4G/VsAZ4Kk/7/iHH/hx/4hx/4cf+HH/iHH/hx/4cf+Icf+HErHvEqXhDtcf+HH/hx/4hx/4cf+HH/hx/4cf+HH/hx/3H/hxO5RMtWuziP9xj/cYj/cY/3GI/3GI/3GI/3GP9xiP9xiP9xiP9xiP9xiP9xiP9xiP9xiI/3GI/3GI/3GD0Em7P7ZIhx/4iIiHH/iIiIcf+IiIcf+IiIcf+IiD9Ue7KrhP9x/3H/cf9x/3H/cf9x/3H/cf9x/3H/cf9x/3H/cf9x/3GP9x/3H/cf9x/3H/cf9xj/cTRFq7y6VIiIj/cYiIiIj/cYiIiIiP9xiIiIiIiP9xiIiIiINA67vPFEiHH/hx/4hx/4cf+HH/iHH/hx/4cf+Icf+HH/hx/4cf+HH/hx/4cf+Dvla7YalI/3GP9xj/cY/3GP9xj/cY/3GP9xiP9xj/cY/3GI/3GP9xj/cYj/cY/3GINzfLucg0iIiIhx/4iIiIiIhx/4iIiIiHH/iIiIiHH/iIiIhx/4M4YrvnnU/3H/cf9x/4cf9x/3H/cf9x/3H/hx/3H/cf9x/3H/cf9x/3H/hx/3H/cf9x/3H/cf9x/3H/cf9x/3H/cf9x/3H/cf9xMXDbvo8kcYiIj/cYiIiP9xiIiI/3GIiIiP9xiIgygjG+fc6IiIiIiIiIj/cYiIiIiIiIiDz06bQLFocf+Icf+Icf+HH/iHH/iHH/hx/4hx/4cf+Icf8xqA+wZ/CI/3GI/3GI/3GI/3GI/3GI/3GI/3GI/3GIIUnTKgxizYiI/3GIiP9xiIj/cYiIj/cYiI/yrxMipw7N1xiIiP9xiIiI/3GIiIiP9xiIiIj/cShrSiqpS13/iIiHH/iIiHH/iIhx/4iIcf+IiHEgTQQ6DC+8cYj/cY/3GI/3GI/3GP9xiP9xiP9xj/cYj/cTIEvL77Q4hx/4iIiHH/iIiHH/iIiHH/iIiHH/gisQQ6Be+8/3GP9xj/cY/3GI/3GP9xj/cYj/cY/3GI/3GP8vW/QqOkC9iP9xiI/3GIiP9xiI/3GIiP9xiIiP9xiIj/cYLTxHWmw7iv9x/3H/hx/3H/cf+HH/cf9x/3H/hx/3H/cf9x/3H/Jk/RGrsC7oiIiIiIiIiIiIiIiIiIiIgvWzkaKkxu/3GIj/cYj/cYj/cYiP9xiP9xiI/3GI/3GIj/cYiCKdKRr2LW7/cf9x/3H/cY/3H/cf9x/3H/cY/3H/cf9xj/cf9x/zatDLtS84iIiIj/cYiIiIiIiIiI/3GIiIiIiIiIiIiIiIN8yruTNUhx/4cf+HH/hx/4cf+HH/hx/4cf+HH/cf+HH/hx/4cf+HEr1VFacqrq/3GI/3GIj/cYj/cYiP9xiP9xiI/3GI/yn2rTqQlSxxj/cY/3H/cY/3H/cY/3GP9x/3GP9xj/cY/3H/cY/3E1lmy7aZOIiIiIiIiIiIiIiIiIcf+IiIg0PLu9w0T/cf+HH/hx/3H/cf+HH/cf+HH/cf+HH/cf+HH/cf9x/4cf9x/3H/hx/3H/cf9x/4cf9x/3E9c3uyjIRxiI/3GI/3GIj/cYiP9xiI/3GIiP9xiI/3GIiP9xiI/3GIiP9xiIiP9xiIg+uiuyRdRx/4iIcf+Ihx/4iHH/iIhx/4iHH/iHH/iIcf+Ihx/4iHH/iHH/iHH/iIcf8yIyu+3NRx/3GP9x/3H/cY/3H/cf9xj/cf9xj/cf9x/3GP9x/3GP9x/3GP9x/3GP9x/3GP9xj/cf9xj/cf9xj/cThsS7iTtIiIiIiI/3GIiIiIiIiIiIiIiIiIiIiIiIiIiIiINWVrvJqU/4cf+HH/hx/4cf9x/4cf+HH/hx/3H/hx/4cf9x/4cf9x/4cf+HH/cf+HH/cf+HH/cf+HH/cf+HH/NfVruwqUcYj/cYj/cYj/cYj/cYiP9xiP9xiP9xiI/3GI/3GIj/cYiP9xiI/3GIP3ZrsYmUcf+IiIcf+IiHH/iIiHH/iIhx/4iIcf+IiHH/iIcf+IiHH/iD1mS7OZtHH/cY/3H/cf9x/3H/cf9x/3GP9x/3H/cf9x/3GP9x/3H/cf9xj/cf9x/3GP9x/3H/cY/3H/cf81+0y8BLOIiI/3GIiIiIiIiIiIiIiIj/cYPB3ltOIacf+IiHH/iIiHH/iIhx/4iHH/iIhx/4g0VoS8qXtx/4cf+HH/hx/4cf+HH/hx/4cf+HH/hx/4cf+HEk/QYawC+eiIiIiIiIiIiIiIiIiIiHH/gkkSAaxu3+cf9x/3H/cf9x/3H/cf9x/3H/cf9x/3GP9x/3H/cf9x/3Ez+5i9BGf/cYiP9xiI/3GIj/cYiP9xiIj/cYiI/3Em1+RawoG6cf+HH/hx/4cf+HH/hx/4cf9x/4cf+HH/hx/4MMycsENjcYj/cYj/cYj/cYj/cYj/cYj/cYiP9xiP9xg38Nu5DySIiHH/iIiIcf+IiIcf+IiIcf+IiHEij/b6SACQcf9x/4cf9x/3H/cf+HH/cf9x/3H/cf9x/4cf9x/3Et4tYqMdKdcY/3GP9x/3GP9xj/cf9xj/cY/3GP9xj/cf9xj/Mz4HvsH4iI/3GIiI/3GIiIj/cYiIiI/3GIiIPsKcsz1j/4hx/4hx/4cf+Icf+Icf+HH/iHH/hx/4hx/z67a7NElI/3H/cY/3GP9xj/cY/3GP9x/3GP9xj/cY/3GD1bFLKk63GI/3GIj/cYiP9xiI/3GIiP9xiI/3GIK0CMWov3Oo/3H/cf9x/3GP9x/3H/cY/3H/cf9x/3GP9x/3GDA2TLDZs4iIj/cYiIiIiIiIiIiIiIj/cSCyORoF3G5xj/cYj/cYj/cY/3GI/3GI/3GI/3GI/3GI/yuArZqn9SaHH/cf+HH/cf+HH/cf9x/4cf9x/3H/hx/3H/hx/3H/cTxgjLOfc3GIj/cYiP9xiIj/cYiP9xiIj/cYiI/3GIg0Cpu89WSHH/iIhx/4iHH/iIcf+Ihx/4iHH/iHH/ghz1CaNAr2cf9x/3H/cf9x/3H/cf9x/3H/cf9x/3H/cf9x/3H/cTeC3Ll9I4iIiP9xiIiIiP9xiIiIiI/3GIiIiIg06Ju9F2T/iHH/iHH/iHH/hx/4hx/4cf+Icf+HH/iHH/hx/4cf+DLj674cFHGP9xj/cY/3GP9xj/cY/3GP9xj/cY/3GP9xj/cYj/cY/3GP9xiP9xO1PLtaw0iIiIcf+IiIiIiIiHH/iIiIiIiHH/iIiIiIcf+IiDlYW7enpIcf9x/3H/hx/3H/cf9x/3H/hx/3H/cf9x/3H/cf+HH/cf9x/3H/cf9x/3H/cf9x/4OHrHuYU4/3GI/3GP9xiP9xiP9xj/cYj/cYj/cYj/cYj/Ot2CtiJ9cYiP9xiIj/cYiIj/cYiI/3GIiI/3GIg1OYi7xneIiIhx/4iIiHH/iIiHH/iIiHH/iIMiVyvtqNcf+Icf+Ihx/4hx/4hx/4hx/4iHH/iHE4eTy4hsP/cY/3H/cY/3GP9x/3GP9xj/cf9xj/cY/3GP9xj/cf9xj/cYImMcWgrOOnH/hx/3H/hx/4cf9x/4cf+HH/cf+HH/cf+HH/cf+HE+2KuyJ1SI/3GI/3GI/3GIj/cYj/cYj/cYiP9xiP81msu8ZTSIiHH/iIiHH/iIiHH/iIiHH/iIhx/4iIcf+IiHH/iIhx/4iIcTi+S7hBtP9x/3H/cf9xj/cf9x/3H/cf9x/3H/cY/3H/cf9x/3H/cY/3H/cf9x/3GP9x/3H/cY/3H/cf83xSu6OtT/cYiIiIiP9xiIiIiIj/cYiIiIiIiI/3GIiIiIiIiIiI/zTCq749VP+HH/hx/4hx/4cf+HH/hx/4cf+HH/hx/4cf+HH/hx/4cf+HH/hx/4cf+Diym7hNZHGP9xiP9xj/cYj/cY/3GP9xiP9xiP9xj/cYj/cY/3GI/3GI/3GI/3GDBAS7DPtIiIhx/4iIiIiHH/iIiIiHH/iIiIhx/4iIiIcf+IiIhx/4iIhx/zxKa7S1lHH/hx/3H/cf9x/3H/cf9x/3H/cf9x/3H/cf9x/3H/cf9x/3H/cf9x/3H/cf9x/3GP9x/3H/cTMje7zchHGIiIj/cYiIiP9xiIiIj/cYiIiIj/cYiIiIj/cYiIiIiI/z0Py7TwNIcf+Icf+HH/iHH/hx/4hx/4cf+HH/iHH/hx/4cf+IM3WbvYpkcY/3GP9xj/cY/3GP9xj/cY/3GP9xj/cY/3GP9xj/cYj/cY/3GP9xiDMZ673mFIiIiIhx/4iIiIiIiHH/iIiIiIiHH/iIiIiHH/g1Ube8rkj/hx/4cf+HH/hx/4cf+HH/cf+HH/hx/4cf+HH/gz73K9EI2HH/cf9x/4cf9x/3H/cf9x/4cf9x/3H/cf9x/4cf9x/3H/cf9x/3H/cf9x/3E6R0i2uLeP9xj/cYj/cYj/cYj/cYj/cYj/cYj/cYj/cYj/NJQivGvdcYiI/3GIiP9xiIiP9xiIj/cYiIIIdWGhiKnv9x/3H/cf9x/3GP9x/3H/cf9x/3H/cf9xj/cf9x/3H/cf9xj/cf9x/zABwbEPPo/3GP9x/3GP9x/3GP9xj/cf9xj/cY/3GP9x/3GP82biy7kdOIiIiIiIiIiIiHH/iIiIiIiIiCCFGRoYrm6P9xiI/3GI/3GIj/cYiP9xiI/3GIj/cTtOP7WxwHH/hx/4hx/4hx/4cf+Icf+HH/iHH/hx/4hxKSr1Gn1QroiIiIiIiIiIj/cYiIiIiIiINxxsueOThx/4cf+HH/cf+HH/hx/4cf+HH/cf+HH/hx/4cf9xPrEssU7TcY/3GI/3GI/3GI/3GI/3GI/3GI/3GIj/cYMFIssb3T/4iIhx/4iIhx/4iIhx/4iIhx/4iIIOeGKhKHnXH/hx/4cf+Icf+HH/hx/4cf+HH/iHH/hx/4cf+CXXqRrChW5x/4iIiIiHH/iIiIhx/4iIiIcf+IiDYeLLvh0/9x/3H/cf9x/3H/cf9x/3H/cf9x/3H/cf9x/3H/cf9x/y6QG6qG/kX/cf9x/3GP9x/3GP9x/3H/cY/3H/cf9xj/cf9xj/cf9xgkTBkayz5ucf+HH/hx/4cf+HH/cf+HH/hx/4cf+HH/cf+HH/JL9bGtQKTohx/4iHH/iIcf+Ihx/4iHH/iIcf+IhxKmljOnlpzI/3GP9xiP9xiP9xiP9xiP9xiP9xiP9xiP9xOQU4t/rHiIiIiIiIiIiIiIiIiIiIiIiCmp4FqVYfpx/3H/cf+HH/cf9x/4cf9x/3H/cf9x/4cf9x/3H/cf9x/ziuPLlRw4j/cYiI/3GIiP9xiIj/cYiIj/cYiIg3fiy5gdOIcf+Ihx/4hx/4hx/4iHH/iHH/iHH/iDemLLpZ0/9xj/cf9xj/cY/3H/cY/3GP9x/3GP9xj/cY/3GP8rrHF6lTjoiIiIiIiIiIiIiIiIiIiIiIMuPyvxwN/4iIiHH/iIiIcf+IiIhx/4iIhx/4gq6qk6gVVsiP9xiIiP9xiIiP9xiIiI/3GIiIg7SKu1t1SIcf+Icf+Icf+Icf+Icf+Icf+Icf+Icf8j0GuKI/lH/4cf9x/4cf+HH/cf+HH/cf+HH/hx/3H/hx/3H/gnv/kapABuiIcf+IiHH/iIcf+Ihx/4iIcf+Igv1/V6UoCoj/cY/3GP9xj/cY/3GI/3GP9xj/cYj/cY/3GI/yIwiBr8935x/3H/cf+HH/cf9x/3H/hx/3H/cf9x/3H/cf+HH/cf9x/3H/cf9x/3H/cf9x/3H/cf9x/3H/hxO0jrtbcUiI/3GIiI/3GIiI/3GIiI/3GIiIiP9xiIiI/3GIiIiI/3GIiIiDf7i7kEdIcf+Icf+Icf+HH/iHH/iHH/iHH/hx/4hx/4cf+Icf+HH/iHH/hx/zube7ZkhI/3H/cY/3GP9xj/cY/3GP9x/3GP9xj/cY/3GP9xj/cYj/cY/3GP9xj/cYNW36u5IFiIiIiIiIiIiIiIhx/4iIiIiIiIiIiIcf+IiIiIiIiIcf+IiIiDFTa7C8lP9x/4cf9x/3H/hx/3H/cf+HH/cf9x/3H/hx/3H/cf9x/4cf9x/3H/cf9x/3H/hx/3H/cf8wlpuxeWT/cYiP9xiIj/cYiI/3GIiP9xiIj/cYiIj/cYiI/3GIiIj/cYiIg6RXu2uoSIcf+Ihx/4hx/4iHH/iHH/iHH/iIcf+Icf+Icf+Icf+Icf+Icf+DA/i7HQdP9xj/cf9xj/cf9xj/cf9xj/cY/3H/cY/3GP9xj/cf9xj/cYPfm7swZEiIiIiIiIiIiIiIhx/4iIiIiIiIiIiIiIiIgwQJuxz2T/hx/3H/hx/3H/hx/3H/hx/3H/hx/3H/hx/3H/hx/3H/cf+HH/MGXrsaoUiP9xiI/3GIj/cYj/cYiP9xiI/3GIj/cYiP9xiIg60ty2LSOHH/iIcf+Ihx/4iHH/iHH/iIcf+Icf+IhxL5KwKhbU/Ycf+Ihx/4iHH/iIcf+Icf+Ihx/4hx/4iHE6E8S27Dv/cf+HH/hx/3H/hx/3H/hx/3H/hx/4cf9x/4cSSGhhrHl56Ihx/4iIiIiIcf+IiIiIhx/4iIiIhx/4iIiIcf+IiIgx7au/ElRx/4cf9x/3H/cf9x/3H/cf9x/3H/cf9x/3H/cf9x/3H/cf83ANK5/y1xj/cf9xj/cf9xj/cf9xj/cf9xj/cf9xj/cY/3E61li2KaeIiIj/cYiIiP9xiIiIj/cYiIiI/3GIiIg18nK7DY2IiIiIiIiIiIiIiIiIiIiIiIiIiIiDjOSLgxt4cf+Icf+HH/iHH/hx/4hx/4cf+Icf+HH/hx/4PiR7s9uE/3GP9x/3GP9xj/cY/3GP9xj/cY/3GP9xj/cY/3GP9xj/cY/3GP9xiP9xMsUcvjrjiHH/iIiIiIiIiIcf+IiIiIiIcf+CaYCsoHf1OIiIiIiIiIcf+IiIiIiIiHH/iCrW+TqCkGz/cYiP9xiI/3GIj/cYiP9xiIj/cYiP9xiCcgqXrN9Whx/3H/cf+HH/cf+HH/cf9x/4cf9x/3H/hx/3H/cf9x/4MqpZv1Wm/3GI/3GI/3GP9xiP9xiP9xiP9xiP9xiP9xOxpcteWjiHH/iIiIcf+IiIcf+IiIcf+IiIcf8+tWKySp2Ihx/4hx/4hx/4hx/4hx/4hx/4hx/4hx/4hx/4hx/4hx/4cf+Icf+DuEZ7V7mHH/cf9x/3H/cf9x/3H/cf9x/3H/cf9xj/cf9x/3H/cf831wO6KPyP9x/3GP9xj/cf9xj/cY/3GP9xj/cf9xj/cY/3GP9xj/cYI0KLKuvXTY/3GIiIiIiIiIiIiIiIj/cYgqoTValeyq/3H/cf9x/3H/cf9x/3H/cf9x/3H/cf9x/3H/cf9x/3H/cf8kCBka335uiHH/iHH/hx/4hx/4cf+Icf+HH/iHH/hx/4cf+Icf+HH/hx/4cf8qJ/nq3YBhiHH/iIcf+Icf+Icf+Ihx/4hx/4hx/4hx/4I8EM+lTvMP9xj/cYj/cY/3GP9xiP9xj/cY/3GI/3GP9xiP8hsoYqFded/3GIiI/3GIiIj/cYiIiP9xiIiI/3GIiIiI/3ElzZgqwyZ9iHH/iIiIhx/4iIiIcf+IiIhx/4iDeg3LpfI/9xj/cf9x/3H/cf9x/3H/cf9x/3GP9x/3H/cf9x/3H/L9z1KjIwrf9xj/cY/3GP9xj/cY/3GI/3GP9xj/cY/3GI/3GCPSeRri2G7/cf9x/3H/hx/3H/cf9x/3H/cf9x/3H/cf+HH/cf9x/3H/cf9x/3H/cf9x/3H/PFt7taSEiI/3GIiP9xiIiP9xiIiI/3GIiIj/cYiIiP9xiIiIj/cYiIiDcoS7nXtIcf+Icf+Icf+Icf+Icf+Icf+Icf+Icf+Icf+HH/iHH/iHH/hx/4hx/4cf+Icf+HH/hx/4g/AEuy/7SP9x/3GP9xj/cY/3GP9x/3GP9xj/cY/3GP9xj/cY/3GP9xj/cY/3GI/z8pS7LWtIiIiIiIiHH/iIiIiIiIiIiIiIcf+IiIiIiIiIcf+IiINRaLu+l0cf+HH/cf+HH/cf9x/3H/hx/3H/cf+HH/cf9x/3H/hx/3H/cf9x/3H/NG/7vZAEj/cYiI/3GIiP9xiIj/cYiI/3GIiP9xiIiP9xgskbsqVuRNiIcf+IiHH/iIhx/4iIcf+IiHH/iIgiuIka5HducYiIiIiIiIiI/3GIiIiIiIiIiCITjCr+xz2Icf+HH/iHH/hx/4hx/4cf+HH/hx/4cf+IcSHHE4okjseIcf+Ihx/4iHH/iIcf+Ihx/4hx/4iHH/iCSmkzrllsz/cYj/cYj/cYj/cYj/cYj/cYj/cYiP9xiP9xJTvEKsxDvYiIiP9xiIiI/3GIiIiP9xiIiIhGCuyvUYiIiIj/cYiIiIiIiIiI/3GIiIiIiIiIOKLruF0Ucf+HH/hx/4cf+HH/hx/4cf+HH/cf+HH/hx/4cf+HH/IXRJGgm7bohx/4iIiIcf+IiIhx/4iIiHH/iIiHH/iIiHH/iIhx/yu6H9rEXgKP9xiP9xiP9xiP9xiP9xiP9xiP9xiI/3GI/yG+UxoFGs6HH/hx/4cf+HH/cf+HH/hx/4cf9x/4cf+HH/cSHhY1oS6cqP9xiIj/cYiIj/cYiIj/cYiIj/cYiIL8EQWjPu+ohx/4hx/4hx/4hx/4hx/4hx/4hx/4cf+CKnq0oGhUtx/3H/cf9x/3H/cf9x/3H/cf9xj/cf9x/3H/cf9x/3H/cTwAIbP/3nH/cY/3H/cf9xj/cf9xj/cf9x/3GP9x/3GP9x/3GDbnuboYRoiIiIj/cYiIiIj/cYiIiIiIj/cYiIiIiIiP9xiIiIg6F+u26BRx/4hx/4cf+HH/hx/4hx/4cf+HH/hx/4cf+HH/hx/4cf9POnwsWP+HH/hx/3H/hx/4cf+HH/cf+HH/hx/3H/hx/3E8Lemz0hZxiP9xj/cY/3GP9xiP9xj/cY/3GI/3GP9xiCF+GSoJHm2IiIiP9xiIiIiIiIiIiI/3GIiIiCkgEyqN/s2IiIiIiIiIcf+IiIiIiIiIiIiDGl0r9aLYiIcf+IiIcf+IiIcf+IiIcf+IiIcf+IObDHt084cf+HH/cf+HH/cf+HH/cf+HH/cf+HH/cf9x/4cf9x/3H/hxNvITug3s/3H/cf9x/3H/cf9x/3H/cY/3H/cf9x/3H/cY/3H/cf9x/3GP85Hpe44Wj/cYiP9xiI/3GIj/cYiP9xiI/3GIiP9xiINyqiudVdiP9xiIiIiI/3GIiIiIiI/3GIiIiIiIg9jKGzc16IiIiIiIiIiIiIiIiIiIiIcf+INiLout0Xcf+HH/hx/4hx/4cf+HH/hx/4cf+HH/iHH/hx/4cf+HH/hx/4cf+HH/cT70SLILt4/3H/cY/3H/cY/3H/cY/3H/cY/3H/cY/3GP9x/3GP89JAKz2/1xiP9xj/cY/3GP9xiP9xj/cYj/cY/3GI/3GP9xiP9xiP9xj/cYj/cYgy4cu+HjSHH/iIiIiHH/iIiIiHH/iIiIcf+IiIOGLLuJ00cf9x/3H/cf9x/3H/cf+HH/cf9x/3H/cf9x/3H/cf9x/zb5ibsGdoj/cYiP9xiI/3GIj/cYiI/3GIj/cYiI/3E5yEu3N7SIiIcf+Ihx/4iIcf+IiHH/iIcf+IhxKk/gqqsB9Y/3GIiIiIiIiIiIiIj/cYiIiIPsvKsjQ1hx/4hx/4cf+HH/iHH/hx/4cf+HH/hx/4cf+HH/g1AS28/tKP9xiP9xj/cYj/cYj/cYj/cYj/cYj/cYj/cYNDf7vcgE/4iIiIcf+IiIhx/4iIhx/4iIhx/4g5/Ty3AsNx/3H/cf9x/3H/cY/3H/cf9x/3H/cf9x/3H/cY/3H/cf9x/3H/cY/3H/cf9x/3Ejxxwa444+/4cf+HH/cf+HH/cf+HH/cf9x/4cf9x/4cf9x/3H/g49jy5CcOIj/cYiP9xiI/3GIj/cYiP9xiI/3GIiP8ptsA6lJP8cf+Icf+HH/iHH/iHH/hx/4hx/4cf+Icf+HH/hx/4hx/4cf+HH/L3DVKijyrXH/cf9x/4cf9x/3H/hx/3H/cf9x/3H/hx/3H/cf9x/3H/hx/3H/cf9x/3H/MBDLsf80iIj/cYiI/3GIiP9xiIj/cYiIj/cYiIj/cYiIO5hrtWeUhx/4iHH/iHH/iIcf+Icf+Ihx/4hx/4hx/4iHH/iHH/iHH/iHH/iHH/hx/4MyXqvtoV/3H/cY/3H/cY/3H/cY/3H/cY/3H/cY/3GP9x/3GP9xj/cf9xj/cY/3H/cY/3GP9xj/cf9xj/cY/3GP9xj/MKm6sWZFiIiIiIiIiIiIiIiIiIiIiIiIiIiIiIiIiIiIiIiIiIiHH/iIiDCQu7B/RIcf9x/4cf9x/4cf9x/4cf9x/4cf9x/3H/hx/3H/cf+HH/cf9x/4cf9x/zZze7qMhHGIj/cYiP9xiP9xiI/3GIiP9xiI/3GIj/cYiI/3GIj/cYiCjPJTqTDayHH/cf+HH/cf+HH/cf9x/4cf9x/3H/hx/3H/cf+CwZHqqubhX/cf9xj/cf9x/3GP9x/3GP9x/3H/cY/3H/cY/3H/cY/3Ev/HRaMDi6iIiIiHH/iIiIcf+IiIhx/4iIiHH/iDX1bLwKk/9x/3H/cf9x/3H/cf9x/3GP9x/3H/cf9x/3H/cf9x/3GP9xN7rruUUUiP9xiIiIiP9xiIiIiIj/cYiIiIiDYU+7rrBIcf+HH/iHH/hx/4cf+Icf+HH/hx/4cf+HH/hx/4hx/4cf+HH/hx/4cf+HH/JhI9mv7cJoiIiIiIiIiIiIiIiIiIiIgxCTywB8P/hx/3H/hx/3H/hx/4cf9x/4cf9x/4cf9x/4cf9x/4cf9x/3H/hx/3H/g1lLu8a0T/cYj/cYiP9xiP9xiI/3GIj/cYiP9xiI/3GCaniRq1h27/cY/3H/cf9xj/cf9x/3GP9x/3H/cY/3H/cY/3H/cYNLyyu0NNcY/3GP9xj/cYj/cY/3GP9xiP9xj/cY/3GI/3EyDHe+84iIiIiIiIj/cYiIiIiIiIiIiIiIiIj/LCT4Gm2wfoj/cY/3GI/3GI/3GI/3GP9xiP9xiP9xiP9xiP9xiP9xiP9xgizKbKNDWTcY/3H/cY/3GP9xj/cf9xj/cY/3GP9xj/cY/3GP9xgrT+YqawGd/3GIj/cYiI/3GIj/cYiI/3GIiI/3GIiP8xKLuw50SIhx/4iHH/iHH/iIcf+Ihx/4hx/4hx/4iHH/iHH/iHH/iHH/iHH/g/WBuxp+Rxj/cf9xj/cf9xj/cf9xj/cf9xj/cf9xj/cf9xj/cf9xj/cY/3H/cY/3GP9xj/cf9xMdp7vyWEiIiIiIiIiIiIiIiIiIiIiIiIiIiIiIiIiIiDxie7SdhIcf9x/4cf+HH/cf+HH/cf+HH/cf+HH/cf+HH/cf+HH/cf+HH/cf9x/4cf9x/z6yK7JN1HGI/3GI/3GI/3GIj/cYj/cYj/cYiP9xiI/3GIj/cYiP9xiI/3GIj/cT41i7LKdIhx/4iIhx/4iIcf+Ihx/4iIcf+Ihx/4iIcf+Ihx/4iHH/Mhd1v+iK/4cf+HH/cf+HH/hx/3H/hx/3H/hx/4cf9x/4cTpq9LaVC/9xj/cf9x/3H/cY/3H/cf9xj/cf9x/3GP9x/3H/cY/3H/cY/3H/cY/3H/ORT1uOsKiP9xiI/3GI/3GIj/cYiP9xiI/3GIj/cYJcfGauODmYiI/3GIiP9xiIiP9xiIiI/3GIiIN8YYuTnniIiHH/iIiIcf+IiIcf+IiIcf+IiIcf+IiHH/iIMUfBv7g+hx/4hx/4hx/4iHH/iHH/iHH/iHH/iHH/iDz6i7QFdHGP9x/3GP9x/3GP9xj/cf9xj/cf9xj/cY/3H/cY/3GP9x/3E77M+1EzCIhx/4iIiIcf+IiIhx/4iIiHH/iIg1lEi7a7eHH/hx/3H/hx/3H/hx/3H/hx/3H/hx/3H/cf+HH/cf+DVz0ruMLXH/cf9x/3H/cf9x/3H/cf9x/3H/cf9xj/cf9x/3H/cTKELL5704iIiP9xiIiIiI/3GIiIiIiIj/cYPpPSsmwtiIiIiIiIiIiIiIiIiIcf+IiIKQ65Oo8UbHGI/3GIj/cYj/cYj/cYiP9xiI/3GI/3E+2fizJgf/iIiIiIiIhx/4iIiIiIcf+IiIg6NUK2yr2Ihx/4iIcf+Ihx/4iIcf+Ihx/4iHH/ggKhZKPl6b/4cf+Icf+Icf+HH/iHH/hx/4hx/4cf+HH/iCHF2Xo0omiP9xiIiIiP9xiIiIiIj/cYiIiIiC3Pz0pjAwv/hx/4hx/4cf+Icf+HH/hx/4cf+HH/iHH/g/9daxCilx/3H/cf9x/3H/cf9x/3GP9x/3H/cf9xj/cf9x/3H/cY/3E8bky0kbOIiIj/cYiIiIiIiIiI/3GIiIiINQ08u/LDhx/4cf+HH/hx/4cf+HH/hx/4cf9x/4cf+HH/hx/4cf9x/4cf8hVBkaC75uiIhx/4iIiHH/iIiIcf+IiIcf+IiIIHE5GhnsboiIj/cYiIiIiP9xiIiIiI/3GIiINllxuqaOiIiIiIiIiIiIiIiIiIiIiIgyb6O+kFxx/4iIiHH/iIiHH/iIiIcf+IiHH/iIiHH/iIhxJy7cKq0SPf9x/3H/cf9x/3H/cf9x/3H/cf9x/3H/cf9x/3H/cf9x/zLoPL8Xw4iIj/cYiIiIj/cYiIiIiP9xiIiCW2TVrUmypxj/cY/3GP9xiP9xj/cY/3GP9xiP9xj/cY/3GCwtXipdKh2IiIiIhx/4iIiIiHH/iIiIhx/4iIgqaShamW16/3GI/3GP9xiP9xiP9xiP9xj/cYj/cYj/cYglQOgqy/F9iIiI/3GIiIiIiIiIiIiIiIgthDcqR7yNiIhx/4iIcf+IiHH/iIhx/4iIcf+IhxLZVnimaph4hx/4iIcf+Ihx/4iHH/iIcf+Ihx/4hx/4iHH/iHH/iIcf+Icf+Icf+Icf+Icf+Icf+Icf+Icf+DWEurx7Rf9x/3GP9x/3H/cY/3H/cY/3H/cY/3H/cY/3H/cY/3GP9x/3E00Gu8L5SIiIiIj/cYiIiIiIiIiIiIiIiIiIiIiIiIiIiIiIiC0VWhpOql6I/3GIj/cYiP9xiI/3GIiP9xiIj/cYiDkVO7fqxIiHH/iIhx/4iIcf+Ihx/4iHH/iIhx/4Pjurs8RU/3H/cf9xj/cf9x/3H/cY/3H/cf9xj/cf9x/3GP9x/3GP9x/3H/cYIgFmKv/pnf9xj/cYj/cYj/cYj/cYj/cYj/cYj/cYj/cYI5p5GuZYbv9x/3H/cf9x/3H/cf9xj/cf9x/3H/cf9x/3H/cY/3H/cSHkizoCt0yHH/hx/4hx/4cf+HH/hx/4cf+HH/hx/4cf+HH/KU0XKpsujf9x/3H/cf9x/3H/cf9x/3GP9x/3H/cf9x/3H/cf9x/3H/cY/3H/cf9x/3H/cf9xj/cf9x/zqlz7daMIiIiIiIiIcf+IiIiIiIiIiIiHH/iIg4XHu4o4Rx/3H/hx/3H/cf+HH/cf+HH/cf9x/4cf9x/3H/hx/3H/cTyg67NfFHGIj/cYiP9xiI/3GIj/cYiI/3GIiP9xiI/3GIiI/3GDdK67m1FIiHH/iIcf+Icf+Ihx/4iHH/iHH/iIcf+Icf+Icf+Icf85Ayu3/NRx/3H/cY/3H/cY/3H/cf9xj/cf9xj/cf9xj/cf9xj/cf9xj/cY/3H/cY/3GP9x/3GP9xOKKruF1UiIiIiIiIiIiIiIiIiIiIiIiIiIiIiIOOobuRXk/3H/hx/4cf+HH/cf+HH/hx/3H/hx/4cf9x/4cf9x/4cf+HH/cf+HH/cf+HH/cf9x/4cTkZhbbmenGP9x/3H/cY/3H/cY/3H/cY/3H/cY/3H/cY/3H/cY/3GD4vpLLQW4/3GI/3GI/3GIj/cYj/cYiP9xiI/3GI/3GIj/cYiP9xgsBTgaT6x+cf9x/3H/cf9xj/cf9x/3H/cf9x/3GP9x/3H/cf9xj/cSsxGRpc7m6Icf+HH/hx/4cf+Icf+HH/hx/4cf+HH/hx/4cf+HH/hx/4cf+HH/hx/3H/hx/4cf+HH/hx/3H/hx/4IqInOgbdjIiIiIiIiIiIiIiIiIiIiIiHEmdca66KOUhx/3H/cf+HH/cf9x/3H/hx/3H/cf9x/4cf9x/3H/cf8qrr8adRQOcf9x/4cf9x/3H/hx/3H/hx/3H/cf+HH/cf9x/4cf9xJugaKqF+XXGI/3GP9xj/cY/3GI/3GP9xj/cYj/cY/3GI/3Eg1CcaE72O/4cf9x/4cf9x/4cf9x/3H/hx/3H/cf+HH/cf9x/4cf9x/3H/cf+HH/cf9x/3H/gx8jywHcOP9xiIj/cYiI/3GIiP9xiIj/cYiIj/cYiIgkJMIazbPecf+HH/cf+HH/cf9x/4cf9x/3H/cf+HH/cf9x/4cf9xMnpUvoWr/3GP9x/3GP9x/3H/cY/3H/cY/3H/cY/3GP9x/3GP9x/3GP9xj/cf9xj/cY/3GP9xLzcD+oyPwI/3GIj/cYiI/3GIj/cYiI/3GIiP9xiIiDWDBrt8+YiIiIiIiIiIiIiIiIcf+IiIiIiIg3cmu6jZT/hx/3H/hx/3H/hx/3H/cf+HH/cf9x/4cf9x/3H/hx/3E3zGy4M5NxiI/3GIiP9xiIj/cYiP9xiIiP9xiDK7Kr9E1f+IiIcf+IiHH/iIhx/4iIcf+IiHH/iIcf+IN5Foum6X/3H/cf+HH/cf9x/3H/hx/3H/cf9x/3H/cf+HH/cf9x/yI1VSoNqq3/cf9xj/cf9xj/cf9xj/cf9x/3GP9x/3GP9xj/cf8ikz46B8wccf9x/4cf9x/3H/cf9x/4cf9x/3H/cf9x/3H/cf9x/3H/cf8wrimwYdZxiP9xiI/3GI/3GI/3GIj/cYiP9xiP9xiDJaH76l4HH/iHH/iHH/iHH/iHH/hx/4hx/4hx/4hx/4cf+DYNUbryrnH/hx/4cf+HH/hx/4cf+HH/hx/4cf+HH/hx/4cf9x/4I29EGtkLvnGIiIiIiIiIiIiIiIiIiIg5Qeu4vhT/hx/4cf9x/4cf+HH/hx/3H/hx/4cf9x/4cf+HH/cf+HH/cf+HH/cf+HH/cf+Db3W7sIpP9xiP9xiP9xiP9xiP9xiP9xiI/3GI/3GI/3GIj/cYj/cYiP88VLu1q0SHH/iIiHH/iIhx/4iIhx/4iIcf+Ig0bvu8kQRx/3GP9x/3H/cf9x/3H/cY/3H/cf9x/3GP9x/3H/cT2jLLNc04j/cYiIiIiIiI/3GIiIiIiIiIiIguwgYqM9+diIhx/4iIiIhx/4iIiIhx/4iIiHH/IJ91ymcIo4/3GIiIiIiIiIiIiIiIiIj/NVyFvKN6cf+IiHH/iIiHH/iIhx/4iHH/iIhx/4gjhA4a978e/4iIiIiIhx/4iIiIiHH/iIiIiHE3hKu4e1Rx/3H/cf9x/4cf9x/3H/cf9x/3H/cf+HH/cf9x/3H/cf8xxPK/Ow1x/3H/cY/3H/cY/3H/cf9xj/cf9xj/cf9xj/cf9xj/cY/3EurPgaJTB+hx/3H/hx/4cf+HH/cf+HH/hx/3H/hx/3H/hx/4KoS/Goe0Dv+HH/hx/4cf+HH/hx/4cf9x/4cf+HH/hx/4cf9xNQqsu/VTj/cYj/cYj/cYj/cYj/cYj/cYj/cYiP9xiP9xgmnpwathY+/3GP9xj/cf9xj/cY/3GP9xj/cf9xj/cY/3GP9xj/cY/3GP9xj/cY/3GP9xgomZMqlmbNiP9xiP9xiP9xiP9xiP9xiP9xiP9xiP9xiI/yKJMoo4bNeP9x/3GP9xj/cf9xj/cY/3H/cY/3GP9xj/cY/3H/KhcTir6Ox/9xj/cf9x/3H/cf9x/3H/cf9xj/cf9x/3H/cf9xj/cf9x/3H/cY/3H/O7vmtUQZcYj/cYj/cYiP9xiI/3GIj/cYiP9xiI/3Ev7q0aIRUu/3GP9xj/cY/3GI/3GP9xiP9xj/cY/3GI/3GI/3GP9xiP9xiP9xj/cYKT2fWpwmCnH/cf9xj/cf9x/3GP9x/3H/cY/3H/cY/3H/cY/3H/cTu0TLVLs4iIiIiIiIiIiIiIiIiIiIiCCtczomKMz/cf9x/3H/cf9x/3H/cf9x/3GP9x/3H/cf9x/3GP9x/3Ejclka2Npuhx/4cf+HH/hx/4cf+Icf+HH/hx/4cf+HH/hx/4cT+U+7FrBP9xiP9xj/cY/3GI/3GP9xiP9xj/cYj/cYj/cY/zp1i7eKdIiIiIiIcf+IiIiIhx/4iIiIcf+IiIiHH/iIgwC4axBXn/hx/4cf+HH/hx/4cf+HH/hx/4cf+HH/cf+HH/hxNm1zupKM/3H/cf9x/3H/cf9x/3H/hx/3H/cf9x/3H/cf9x/3H/cf9x/3Evo3kaFchuhx/4hx/4hx/4hx/4cf+Icf+Icf+HH/iHH/P5FMsW6zcY/3GP9xj/cY/3GP9xj/cY/3GP9xj/cY/3GI/zV2u7yJRHH/iIiIiIiIiIiIcf+IiIiIiCbz/GrQwDmIcf+HH/iHH/hx/4cf+Icf+HH/hx/4cf+HH/gmznUasxiuiIiIiI/3GIiIiIiIiIiIiIiIg6O8W2xDqIhx/4iIcf+Ihx/4iIcf+Ihx/4iHH/iIcf+Icf8myySK4023cf+IiIiHH/iIiHH/iIiIcf+IiIcf+IiHH/iIgo1vBaspD6/3H/cY/3H/cf9xj/cf9x/3GP9x/3H/cY/3H/cf9xj/cf9xj/cf9xj/cf9xj/cf8ymku/ZbSIiIiIiIiP9xiIiIiIiIiIiIg7Xdy2oiP/cf+HH/hx/4cf9x/4cf+HH/cf+HH/cf+HH/hx/3EpxHgag7h+/4iIiHH/iIiIcf+IiIcf+IiHH/iIiC+hyBol436IiIiP9xiIiIiP9xiIiIiIj/cYiIiC2leRpFqG6P9xj/cY/3GP9xiP9xj/cY/3GI/3GP9xiP9xj/cYj/cYj/cY/3GI/3GI/3GI/3GI/3GI/3GIPU7Js7E2cf+IiIiIiIiIhx/4iIiIiIiHH/iDfADLk/83H/cf+HH/cf9x/3H/hx/3H/cf9x/3H/cf9x/4cf9x/3H/cf9x/3H/KwYXur+ehIiIj/cYiIiIj/cYiIiIiP9xiIiIgoEpkantZu/3GP9xiP9xj/cY/3GI/3GP9xj/cYj/cY/3GI/y6ERDpHu7xx/4hx/4cf+Icf+Icf+HH/iHH/hx/4cf+Icf+HH/hx/4MFsMsbTzj/cY/3GP9xj/cY/3GP9xj/cYj/cY/3GP9xiP9xj/IiIQSg7e+3GP9x/3GP9x/3GP9x/3GP9xj/cf9xj/cf9xj/cY/ymstHq1NLiIiIhx/4iIiIiHH/iIiIiHH/iIiIKjm8apxkOXH/hx/4cf+HH/hx/4cf+HH/hx/3H/hx/4cf+HH/KzoZGnxebv+IiIiHH/iIiIcf+IiIhx/4iIhx/4glezgqyEx9cf+HH/hx/4cf+HH/hx/3H/hx/4cf+HH/hx/3H/groDo6dfxciIiIiIcf+IiIiIcf+IiIhx/4iIiIcTmBTLd+s/9x/3H/cf9x/3H/cf9x/3GP9x/3H/cf9x/3H/cf9x/3H/cf9x/3GP9x/3Etc8oqSMNdj/cYiI/3GIj/cYiP9xiIj/cYiI/3GDg9TLjCs4iHH/iIcf+Icf+Ihx/4iHH/iHH/iHH/iHEg0+8aA8EOhx/4iHH/iIcf+Ihx/4iHH/iIcf+Ihx/4goWY0ammcuhx/4iIiIhx/4iIiIcf+IiIhx/4iIgluzAaxEz+j/cf9xj/cY/3H/cY/3GP9x/3GP9xj/cY/3H/cYOJ4MuGHziIiIiIiIiIiIiIiIiIiIiIiHH/JxbmGq6Rnv9xiP9xj/cYj/cYj/cYj/cYj/cYj/cYj/cYgh0NE6A/Lscf+Icf+Icf+Icf+Icf+Icf+Icf+Icf+Icf+DbdW7sipP9xj/cf9xj/cY/3H/cY/3GP9x/3GP9xj/cY/3H/cYPKdvtFiQiHH/iIiIcf+IiIiHH/iIiHH/iIiIcf+CkoMHq9fPj/cf9x/3H/cf+HH/cf9x/3H/cf9x/3H/cf9x/3H/cf9x/3E0UxG7rO5x/3GP9x/3H/cf9x/3H/cY/3H/cf9x/3GP9x/3H/cf9xgpUhcaet6OiHH/iHH/iHH/iHH/iHH/hx/4hx/4cf+IcTi2D7hJ8I/3GP9xiP9xiP9xiP9xiP9xiP9xiI/3GI/3GI/3GDOPn71wYIhx/4hx/4hx/4hx/4hx/4hx/4hx/4cf+CO4YSrkee2HH/iHH/iHH/hx/4hx/4hx/4cf+Icf+HH/hxM89rvTCU/3H/cY/3GP9xj/cY/3GP9xj/cY/3H/cY/3GI/3GP9xj/cY/z6M7LNzE4iIiIiIhx/4iIiIiIcf+IiIiIcf80oRu9XuT/hx/3H/cf+HH/cf9x/3H/hx/3H/cf9x/3H/cf+HH/cf8mwfI6w+Dc/3GIiIiIiIiIiIiIiIiIiIiIhNqGw1eYiIiIiIiIiIiIhx/4iIiIiIiINjSJust2cf+HH/hx/3H/hx/4cf+HH/cf+HH/hx/3H/hx/0hevJoU/3H/cf+HH/cf+HH/cf9x/4cf9x/3H/hx/3H/cf9x/4cTN2N72JyP9xj/cY/3GP9xiP9xj/cY/3GP9xj/cY/3GI/3GP9xOGLRt50ucYj/cYiP9xiP9xiP9xiI/3GIj/cYj/cU/q3AFScYiI/3GIiP9xiIj/cYiIj/cYiI/3GIg9kJuzb2SIcf+Ihx/4hx/4iHH/iIcf+Icf+Icf+Icf86z5e2MGhx/3H/cf9x/3H/cf9x/3H/cf9x/4cf9x/3H/cf9x/3H/cf9xj/cf9x/3H/cf9x/3H/cf9xR8t8k0j/cf9xj/cf9x/3H/cY/3H/cf9xj/cf9x/3H/cY/3H/cTVra7uUlIiI/3GIiIiIiIiI/3GIiIiIiIH5ezIZloTN5x/3H/cY/3H/cf9xj/cf9x/3GP9x/3GP9x/3H/cY/3H/IO7TOiISzHH/iIiHH/iIiHH/iIhx/4iIhx/4iIOsSbtztk/3H/cf9x/3H/cf9x/3H/cf9xj/cf9x/3H/cf9x/3GP9x/3H/cf9xj/cf9x/3H/cY/3H/cf9xj/cf9x/3GP9x/3GP9x/ykHZBqPib6Ihx/4iHH/iHH/iIcf+Ihx/4hx/4iHH/iHH/KwUeWo+uGoiIiIiIiIiIiIiIiIiHH/iDfvi7oQdP+HH/cf+HH/cf+HH/cf+HH/cf9x/4cf9x/4cf9x/3H/Nm8RupDucf9x/3H/cf9x/4cf9x/3H/cf9x/3H/cf9x/3H/cf9x/3H/Oca7tzlEcYiI/3GIiIj/cYiIj/cYiIiP9xiIiCPn+BrhgH7/cY/3H/cY/3GP9xj/cY/3H/cY/3GP9xj/cY/3GP8r+cgaYGN+cf+HH/cf+HH/cf9x/4cf9x/4cf9x/3H/hx/3H/cS9Ks8prVMOHH/iHH/iIcf+Icf+Ihx/4hx/4hx/4hx/z9A+7G/BHH/cY/3H/cY/3H/cY/3GP9x/3GP9x/3GP9xj/cY/3Epaw4qiU8diIiIiIiIiIiIiIiIiIiIiIiCepqRqlZW6Ij/cYiP9xiI/3GIiP9xiI/3GIiP9xiINMYMvDnzcf+IiHH/iHH/iIcf+Ihx/4iHH/iHH/iHH/iIcf+Icf+IcS+4SBoUe36IiIiIiIiIj/cYiIiIiIiIiIiIiDCayrB1NYcf+HH/hx/4cf+HH/cf+HH/hx/4cf+HH/hx/yKb7yoHQQ2I/3GI/3GIj/cYiP9xiI/3GIj/cYiP9xiDtQe7WvhHH/iIiHH/iIhx/4iHH/iIhx/4iHH/iIhx/4iHH/OIfLuHg0cY/3H/cf9x/3GP9x/3H/cY/3H/cf9xj/cf9xj/cf9x/z+ICbJ39o/3GIiIj/cYiIiP9xiIiI/3GIiIgtiWsqR2lNcf+Ihx/4iIcf+Ihx/4iHH/iIcf+Ihx/4g0o9u8XCRx/3GP9x/3H/cY/3H/cY/3H/cf9xj/cf9xj/cf9xg0mQu8ZvSIiIiIiIiP9xiIiIiIiIiIiIiCBttCoaJL2IiIiIiIiHH/iIiIiIiHH/iIiIiHH/iIiD5My7KzNHH/cf+HH/cf9x/3H/cf9x/3H/cf+HH/cf9x/3H/cf8lsDA61Pz8iI/3GIiIiIiI/3GIiIiIiIiIiP9xiIiIiDFoc7+XjHH/iIiIiIiHH/iIiIiIcf+IiIiIcT5ru7GURHH/cf9x/4cf9x/3H/cf9x/3H/cf9x/4cf9x/3H/cf9x/3EhgvI6CNDciIiIiIiIiIiIiIiIiIiIiIgnrWgapSl+iI/3GI/3GI/3GIj/cYj/cYiP9xiP9xiI/3GIj/cYL03oGhshfnH/cf9xj/cf9x/3H/cY/3H/cf9x/3GP9x/3H/cY/3H/cSDUNJpDvLaIiIiIiIiIiIj/cYiIiIiIiIiDwqnLXVY/+HH/cf+HH/hx/3H/hx/3H/hx/3H/hx/4cf9x/4cf8ljI4a1zce/4cf+Icf+HH/hx/4cf+HH/hx/4cf+HH/hx/4cf85oBi4X+eP9x/3GP9x/3GP9x/3GP9x/3GP9x/3GP9xj/cf8+B9Kz+C2P9xj/cYj/cY/3GI/3GI/3GP9xiP9xiP9xgklFwa1ro+/3H/cY/3H/cY/3H/cY/3H/cY/3H/cY/3GP9x/3EpNJEafLbuiIiHH/iIiHH/iIhx/4iIcf+IiHH/gxKgW/1fpx/4cf+HH/hx/4cf+HH/hx/4cf9x/4cf+HH/hx/0a6bKRZhx/3H/hx/4cf9x/4cf9x/4cf9x/4cf9x/3H/hx/3H/OTPKuMw1iP9xiP9xiP9xiP9xiP9xiI/3GI/3GI/3GIgjS9Ya60Ke/3H/hx/3H/cf9x/3H/cf9x/3H/hx/3H/cf9x/3H/cf9x/3H/Mg4uv/HRiIj/cYiIiIiIiI/3GIiIiIiIiIiCkh/Tqd4CyI/3GI/3GIj/cYiI/3GIj/cYiP9xiIj/cTPmdb0ZioiIiIiIiIiIiIiIiIiIiIgve6daOEWKcf9xj/cY/3H/cY/3GP9x/3GP9xj/cY/3GP9xgkb/Uq2QCt/3GIj/cYj/cYiP9xiI/3GIj/cYiP9xiDvdbLUik3H/iIhx/4iHH/iIcf+Ihx/4iHH/iIcf8oJAkanb9uiIiIiIiIiIiIiIiIiIiI/3GIiIKo1QKncq/YiIiIiIiIiIiIj/cYiIiIiIiDCFK7CK1Icf+HH/hx/4cf+HH/hx/3H/hx/4cf+HH/hx/4OQWWuPpp/3GP9x/3H/cY/3H/cf9xj/cf9x/3GP9x/3GP9x/3H/JpYyKsac3f9xj/cY/3H/cY/3H/cY/3GP9x/3GP9xj/cY/3GP9x/3GP9xj/cY/3GP9xhGNEysu/9xj/cY/3GP9xj/cYj/cY/3GP9xiP9xj/cY/3GCds2BqZMn5x/3H/cf9x/3H/hx/3H/cf9x/3H/cf9x/3H/hx/3H/cf9x/zgp6LnWF4/3GI/3GI/3GIj/cYj/cYiP9xiP9xiI/3GCnEGxqDvk7/cY/3H/cY/3H/cY/3H/cY/3H/cY/3GP9x/3GP9xIBlJaj9raf9xiP9xiP9xiP9xiP9xiP9xiP9xiI/3GI/3GELnXOGK/3GIj/cYiP9xiI/3GIj/cYiI/3GIiP9xgtCkc6T1uMcf9x/4cf9x/3H/cf9x/3H/cf9x/3H/cf9x/3H/cSSeGRrWHm7/iHH/iHH/iHH/iHH/iHH/iHH/hx/4hx/zknvLjYQ/9x/3GP9xj/cY/3GP9xj/cY/3GI/3GP9xj/L/OEKiDHvXGI/3GIj/cYj/cYiP9xiI/3GI/3GIj/cYgv/DYaEDyecf9x/4cf9x/3H/cf9x/3H/cf9x/3H/cf9x/3H/cf9x/3H/NrGvuk5QcYiIiIiIiIiIiIiIiIiIiIg2Pwm6wPZx/4hx/4cf+Icf+HH/iHH/hx/4cf+Icf+HH/hx/4cSBfUDobCvyI/3GI/3GI/3GI/3GIj/cYj/cYj/cYiP9xiCUDpyrPxY2IiI/3GIiIiIiIiIiIiIiIiIgn3m4qohkdhx/3H/hx/4cf9x/4cf9x/4cf+HH/cf+HH/cf+HH/cf+HH/cTT+27sBJHGI/3GIj/cYj/cYiP9xiI/3GI/3GIj/cYiCQD/hrfwB6P9xj/cYj/cYj/cYj/cY/3GI/3GI/3GI/3GIj/LKsqGmVNXv9x/3H/cf9xj/cf9x/3H/cY/3H/cf9x/3GP9x/3H/cY/3H/cf9xj/cf9xj/cf9xg58Du3D8SIiIiI/3GIiIiIiIiIiP9xiIiIiIiIiIJePhKsHB7YiI/3GIiIiIiIiIiIiIiIiIiIhx/4iIiIiIiIiIiIiIiIiHH/iIiDILi770dHH/cf+HH/cf+HH/cf9x/4cf9x/3H/hx/3H/cf+HH/cShDQBqLy/7/cYiIiIiIiP9xiIiIiIiIiIiP8oUBUqqv6tiIiIiIiIiHH/iIiIiIiHH/iIiIJwPlKq/BrXH/iIcf+Icf+Icf+Ihx/4hx/4hx/4hx/4MXVXsJqo/3H/cf9x/3H/hx/3H/cf9x/3H/cf9x/3H/cf9x/3H/cf8wxzixSMf/cYj/cYj/cYiP9xiP9xiP9xiI/3GIj/cYiP84CrK59U2IiIiP9xiIiIj/cYiIiIj/cYiIg6vcK2Qj2IiIiIiIiIiIiIiIiIiIiIiIcf+IiIiIiIiDHgy78fNHH/cf+HH/cf9x/4cf9x/4cf9x/3H/hx/3H/cf9x/4cf892RyzJuNxiI/3GIiP9xiI/3GIiP9xiIj/cYiI/3E8K8201DKIcf+Icf+Icf+Icf+HH/iHH/hx/4hx/4cf+IcTiwMrdPzYcf+HH/cf+HH/hx/3H/hx/4cf9x/4cf9x/4cf8kA7o678Rchx/4iIhx/4iIhx/4iIhx/4iIcf+IiDonJrfY2f+HH/hx/3H/hx/4cf+HH/cf+HH/hx/3H/hx/3H/JE9LGtsLTocf+Ihx/4hx/4iHH/iIcf+Icf+Ihx/4hx/4PDPptcwWj/cf9x/3H/cf9x/3GP9x/3H/cf9xj/cf9x/3H/cY/3H/RLMc1M7/cf9xj/cf9x/3GP9x/3GP9x/3GP9x/3GP9x/3GP9xgwH8Kw8D2P9xj/cYj/cY/3GI/3GP9xiP9xiP9xiP9xPvE2sg7JiIiIiIiI/3GIiIiIiIiIiI/3GIiEJBPOvsiIiIiIiIiIiIiIiIiIiIiIgtunkaRFhu/3GI/3GIj/cYj/cYiP9xiI/3GI/3GIj/cYiIJo5xWtcY6v+Ihx/4hx/4hx/4iHH/iHH/iHH/iHH/iHEkdLkayLRuiIiIiIiIiIiIiIiIcf+IiIiDSaHL1l4/+HH/cf+HH/cf9x/4cf9x/3H/hx/3H/cf+HH/cf9x/yOWOBrmnH6HH/iIhx/4iIcf+Ihx/4iHH/iIhx/4iC4G2EpPkntx/3H/hx/4cf+HH/cf+HH/hx/3H/hx/4cf9x/4cf9x/4cSbN5hqjIZ5x/4iIiIiIcf+IiIiIhx/4iIiIcf+IN/ABug/+/4iIcf+IiIcf+IiHH/iIhx/4iHH/iIhxJ+GWOpHmnHGIiP9xiI/3GIj/cYiI/3GIiP9xiIJWYsWumdOv9x/3H/cY/3H/cf9xj/cf9x/3GP9x/3GP9x/3H/cY/3H/I/t1KvBIrYj/cY/3GI/3GP9xiP9xj/cYj/cYj/cYj/MLWrsVpUiIiIiIcf+IiIiHH/iIiIhx/4iIiHH/iIiIcf+IiIcf+ILQTZam+yaYcf+HH/iHH/hx/4hx/4cf+Icf+HH/hx/4cf+CLRTUoD6ytx/3GP9x/3GP9x/3GP9x/3GP9xj/cf9xj/cY/3H/cYJ+20mtEktoiIiIiIiIiIiIiIiIcf+IiIiIiIiIcSL242oBkcmIiIiIiIiIiIiIcf+IiIiIiIIJXoGhehfv9xiI/3GIj/cYiP9xiI/3GIiP9xiI/3GCRlCRrJr25x/3GP9x/3H/cY/3H/cY/3H/cY/3H/cY/3H/cY/3H/cY/3E13Za7Imn/cYiI/3GIj/cYiI/3GIiP9xiIiP9xP9xjsSOciIiIiIiIiIiIiIiIiIj/cYiIiIg5Vwy4qPP/cf+HH/hx/4cf9x/4cf+HH/cf+HH/hx/3H/hx/3H/hx/3H/hx/3H/hx/3H/hx/3H/g+DMuy8zRxiP9xiP9xiI/3GIj/cYj/cYiP9xiI/3GDI5fb7GgnH/iHH/iIcf+Icf+Ihx/4hx/4hx/4iHH/g5NDq3y8Vx/3H/cf9xj/cf9x/3H/cY/3H/cf9xj/cf9xj/cf9x/3GP9xMaeLv1h0iIiIiIiIiIj/cYiIiIiIiIiIiIiIiIiIiDcYi7rndP+HH/hx/4cf+HH/hx/3H/hx/4cf+HH/hx/3H/hx/4cf9x/zJHar64lXGP9xj/cYj/cY/3GP9xiP9xj/cYj/cY/3GI/3GI/3GP9xiP9xiP9xiP9xiP9xiP8nsMxaxPM6cf9x/3H/cf9x/3H/cf9x/3H/cf9x/3H/cf9x/3GP9x/3H/cSJL80oMQMv/cY/3H/cf9x/3GP9x/3H/cf9xj/cf9x/3GP9x/3H/cTScW7xjpIiIiIiIj/cYiIiIiIiIiI/3GIgt4uk6UdFs/3GP9xj/cY/3GP9xiP9xj/cY/3GP9xiP9xGhPUwZP8Kz6Ihx/4iIiIiIiHH/iIiIiIcf+IiIg5YUy4nrP/cf9x/3H/cf+HH/cf9x/3H/cf9x/3H/cf9x/3H/cf9x/3Et/oxKUBc7/3GI/3GIj/cYj/cYiP9xiI/3GIj/cYiP9xghAKBKEAb7/3GP9xiP9xiP9xj/cYj/cYj/cYj/cYj/cYj/cYj/cYiDxVjrSqcYhx/4iHH/iHH/iIcf+Ihx/4hx/4hx/4iHH/iDOemL1hZ3H/cf9x/3H/cf9x/3H/cf9x/3H/cY/3H/cf9x/3H/cf9x/3GP85RDK3u81xj/cY/3H/cY/3GP9x/3GP9xj/cf9xj/cY/3GP9xj/K8ZUKnOavY/3GP9xiP9xiP9xiP9xiP9xiP9xiP9xiP9xJ1j4Gqpwfv9x/3H/cf9x/3H/cf9x/3GP9x/3H/cf9x/3H/cf9xj/cf9xQ4W816T/cY/3H/cf9xj/cf9xj/cf9x/3GP9x/3GP9x/3GP9x/3GP9xj/cf9xj/cY/3H/cY/3GP9x/3GP9xj/cY/3GP9x/3GP9xP/vssQQTiIiIiIiIiIcf+IiIiIiIiHH/iIgojLYalzSeiI/3GI/3GI/3GI/3GIj/cYiP9xiP9xiI/3E1Fve76QiIiIcf+IiIiIiIiIiIcf+IiIiIiIgtsac6VOWMj/cY/3GI/3GI/3GP9xiP9xiP9xiP9xiP9xgvX356WggY/3H/cf9x/3H/cf9x/3H/cf9x/3H/cY/3H/cf9x/3H/cf9x/3H/LGYcGlmePnH/hx/4cf9x/4cf+HH/cf+HH/cf+HH/cf+HH/cf+HH/cf8ytHi/S4f/cY/3GP9xj/cYj/cY/3GP9xj/cY/3GI/3GP9xiEJazNpTcYj/cYj/cYj/cYj/cYj/cYj/cYj/cYj/cYiDv8fLUDg4hx/4iIhx/4iIcf+IiHH/iIhx/4iHH/iIcf+IiHH/iIcf+Ihx/4hx/4iHH/iHH/iIcf+EbS/LLQ/4hx/4hx/4cf+Icf+Icf+HH/iHH/hx/4cf+CYy8Rq80O6IiP9xiIiP9xiIj/cYiIj/cYiIiP9xiIiI/3GIiIiP9xiIiIj/cUuSPFbciP9xiIiIiIiP9xiIiIiIiIiI/3GIiIiIJJ3VGtYiro/3GP9x/3GP9x/3GP9xj/cf9xj/cY/3GP9x/3GP9xLYDHKkfzjYiP9xiIj/cYiI/3GIiI/3GIiP9xiIiIL/3AKiAj/Yj/cYiI/3GIiI/3GIiI/3GIiI/3GIiIj/cYiIiI/3GC/6CjowX1z/cY/3H/cY/3H/cY/3GP9x/3GP9xj/cY/3H/cY/3GP8h0ycqE82NiI/3GIiP9xiI/3GIiP9xiIj/cYiI/3GIiD3yXLMNo4hx/4iHH/iHH/iHH/iIcf+Icf+Icf+Icf+IMUR7sMuEj/cf9xj/cf9xj/cf9xj/cY/3H/cY/3GP9x/3GP9xJb0XauQuif9xj/cYj/cY/3GP9xj/cYj/cY/3GI/3GP9xiP9xj/Pghus/eRhx/4iIhx/4iIcf+IiHH/iIcf+IiHH/gvEDEqLvztcf+IiHH/iIcf+Ihx/4iHH/iIcf+Ihx/4iDUK07z1LP+HH/hx/4cf+HH/hx/4cf+HH/hx/3H/hx/4cf+CWPWUrnCmv/cf9x/3H/cY/3H/cf9x/3GP9x/3H/cf9xj/cf9x/3GP9xMWgav5flj/cYiIiI/3GIiIiP9xiIiIiI/3GIiE4NPC8s/3GIiIiIiIiIj/cYiIiIiIiIiIiIOsJ7tj2Ehx/4cf+HH/hx/4cf+HH/hx/4cf+HH/hx/4cf9x/4cf+HH/hx/3H/hxKOOXGoHGjoiIiIiIcf+IiIiIhx/4iIiIhxIWJkSgrZu4iIhx/4iIiHH/iIhx/4iIhx/4iIcf+IiHH/iIhx/4iDYCa7r9lHH/cf9x/3H/cf9x/3H/cY/3H/cf9x/3H/cY/3H/cf9x/3GCpC1Sp70q2P9xj/cY/3GP9xiP9xj/cYj/cY/3GP9xiP9xiP9xgv7a96QSUIcf9x/3H/cf9x/3H/cf9x/3H/cf9x/3H/cf9x/3H/cf9xj/cf9x/ztApLa/W4j/cY/3GP9xj/cY/3GI/3GP9xiP9xj/cY/3GIN4v1uXQKiP9xiIiIiI/3GIiIiIiI/3GIiIiIgn+KUqoHWtiIiIiHH/iIiIiIiIcf+IiIiIhx/4iC0/SSpMC22HH/iHH/hx/4cf+HH/hx/3H/hx/4cf+HH/hx/4cf9x/4I4iYGud2foiIiHH/iIiIhx/4iIiIcf+IiIcf+IiIhx/4iIhx/4iDF5c7CWjP+Icf+HH/iHH/iHH/hx/4hx/4cf+Icf+HH/iDyltrVaSf9x/3H/cf9x/3H/cf9x/3H/cf9x/3H/cY/3H/cf9x/3H/cf9xj/cf9x/3EqbgEaaR/uiHH/iIiIiIiIcf+IiIiIiHH/iIiIiHEyKXW91opx/4hx/4cf+Icf+HH/iHH/hx/4hx/4cf+HH/iHH/hx/4cf+HH/NoiTu3ds/4cf9x/3H/hx/3H/cf9x/4cf9x/3H/cf9x/3H/hx/3H/cf9x/3H/cf9x/3H/cf9x/3H/cf81b2S8kJv/cf9xj/cY/3H/cY/3GP9xj/cY/3GP9xj/cY/3GP9xj/cY/3GP9xj/cY/3GP9xiP9xj/cY/3GI/3E3aJS5l2uI/3GIiI/3GIiI/3GIiIj/cYiIiIQRxc/jqIiIiI/3GIiIiIiP9xiIiIiIiIOqeytlhNiIiIiIiIhx/4iIiIiIiIiIiHH/iIiIiIiIhx/4iIiIiDXwVLsPq3H/iHH/iIcf+Icf+Icf+Icf+Icf+Icf+IPAbUtPkrcf+HH/cf+HH/cf+HH/cf9x/4cf9x/3H/hx/3H/cf9x/4cf9x/3H/cf9x/4cf9x/3H/cf9x/3H/hxNerKuxU1iP9xiI/3GIj/cYiI/3GIj/cYiI/3GIiP9xiIj/cYiIj/cYgx4qa/HVmIiIiIiIcf+IiIiIiIcf+IiIiIhxMl4TvaHshx/4iHH/iIcf+Ihx/4iHH/iHH/iIcf+Icf+Icf+Icf+Icf+Icf+Icf+IcTFjG7+c5P9x/3GP9x/3GP9x/3GP9x/3GP9xj/cf9xj/cY/3H/cY/3GP9x/3GP9xj/cY/3GP9xP5e7sWhEiIiIiIiIiIiIiIiIiIiIiHH/iDnrW7cUpHH/hx/3H/hx/4cf9x/4cf9x/3H/hx/3H/hx/3H/hx/3H/cSc13Eq8ojuP9xj/cY/3GI/3GP9xiP9xj/cYj/cYj/cY/3GI/3GI/3GD2gTbNfsocf+IiIcf+IiHH/iIhx/4iIcf+IgmxEgao7t+cYiIiIj/cYiIiIiP9xiIiIiIiI/3GIiIiIiIMbn6v0YFcf+Icf+HH/iHH/hx/4hx/4cf+HH/iHH/hx/4cf+HH/gt0HFKUvjrhx/4hx/4hx/4hx/4cf+Icf+Icf+HH/hx/4hx/4cf+IcTybHLRk4/9xj/cY/3GP9xj/cY/3GP9xj/cYj/cY/3GP9xiP85u4q4RHVx/4iIiIiIiIiIiIiIiIcf+IiIiIiIiHH/iIiIiIiHH/iIiINWA7vJ/E/3H/cf+HH/cf9x/3H/hx/3H/cf9x/3H/hx/3H/cf9x/3H/cf9x/4NDP6vMwFcYiP9xiI/3GIiP9xiI/3GIiP9xiIj/cYiIj/cYiIj/cYiIj/cYiIj/cYiIiI/3EyhqO+eVyIiIiIiIiIiIiIiIiIiIiIg2zga7Mfn/iIcf+Icf+Icf+Ihx/4hx/4hx/4hx/4hx/4hxMje7vshE/3H/cY/3GP9x/3GP9xj/cf9xj/cY/3GP9x/3GP9xj/cY/zd1a7qKlIiIiIiIiIiIiIiIiIiIiIcf+Ig4IHu534T/cf+HH/cf+HH/hx/3H/hx/3H/hx/3H/hx/3H/hx/3H/cf+HH/cf9x/4cf9x/3H/g1E6q87FWP9xiP9xiP9xiP9xiI/3GI/3GIj/cYiP9xiI/yspJDp9bbyHH/hx/4cf9x/4cf+HH/hx/4cf9x/4cf+HH/cf+CoWhSqOl63/cf9x/3H/cf9x/3H/cf9x/3H/cf9x/3H/cf9x/3H/cY/3H/cf9x/3H/cf9xj/cf9x/3H/cf9xj/cSPtczrhKMyHH/iIiIiIcf+IiIiIcf+IiIiHH/iIiIcf+IiIhx/4iIhx/4iILUjVKktyrYhx/4hx/4cf+Icf+HH/iHH/hx/4cf+Icf+HH/hxOFCrt69UcY/3GP9xj/cY/3GP9xj/cY/3GP9xj/cYj/cY/zmdFrhi6YiIj/cYiIiIj/cYiIiIiP9xiIiDje27ghJIcf+Icf+HH/iHH/hx/4hx/4cf+HH/iHH/hx/4cf89ZyyzmNNxj/cYj/cY/3GP9xj/cYj/cY/3GI/3GP9xiP9xj/JruQatRG+XH/cf9xj/cf9xj/cf9x/3GP9x/3GP9x/3GP9xj/cf9xj/cTqzO7ZMxIiIiI/3GIiIiIiIiIiIiIiIiIg3uky5RbNx/4cf+HH/cf+HH/hx/3H/hx/4cf9x/4cf9x/4cf9x/zbuO7sRxIj/cY/3GI/3GI/3GIj/cYj/cYj/cYj/cYiP9xg/Gtux5SRx/4iIiHH/iIhx/4iIhx/4iIcf+IiHH/gluXgaxGh+iIj/cYiIiIiP9xiIiIiIiI/3GIiIN1Z8uamDhx/4cf+HH/hx/4cf+HH/hx/4cf+HH/hx/4cf+HH/JL+MGtQHPoiHH/iIcf+Icf+Ihx/4iHH/iHH/iHH/iCQMGkrvPltx/3H/hx/3H/cf9x/4cf9x/3H/cf+HH/cf9x/3H/cf9x/4cf9xPktqsrSVj/cYiP9xiI/3GIj/cYiP9xiI/3GIiP870ou2LXSIcf+Ihx/4iIcf+Ihx/4iIcf+Ihx/4ghcWoaCeleiIiIiIiIiIiIiIiIiIiIiIiCu29xpUkI5xiP9xiP9xiP9xiP9xiP9xiI/3GI/3GI/3GINZJ4u22HiIiIiIiIiHH/iIiIiIiIiIcf+IiIiIiIcf+IiIiIhx/zVWa7yplP9x/3H/cf+HH/cf9x/3H/cf+HH/cf9x/3H/cf9x/3H/cf+HH/cf89/ZG0Am7/cf9xj/cf9x/3H/cf9xj/cf9x/3H/cY/3H/cf9xj/cf9x/3GD2pu7NWRP9xiIiIiIiIiP9xiIiIiIiIiIiIiIiIiIiIiI/3GIg5DMq38zWHH/iHH/hx/4cf+HH/hx/4cf+HH/cf+HH/hx/4cf+HH/cf+HH/hx/3H/hx/4cf9x/4cf+DjSYrktnf+HH/cf9x/3H/cf9x/3H/cf9x/3H/cf+HH/cf9x/3H/cTbiw7kdPHH/cY/3GP9x/3GP9xj/cY/3H/cY/3GP9xj/cY/3GDEvIr7Q3XGI/3GP9xiP9xiP9xiP9xiP9xiP9xiP9xiI/3GI/3GI/3GIj/cYiP9xiP80a/G9lA7/cYiIj/cYiIiP9xiIiI/3GIiIiP9xPslWsjapiIiHH/iIiIiHH/iIiIhx/4iIiIcf+IiIcf+IiIcf+IiIcf+IiIcf+IiHH/iIhx/4g5mTK3Zs1x/4iHH/hx/4hx/4hx/4hx/4cf+Icf+Icf+HH/iDVVRryquf9x/3H/cf9x/3H/cf9x/3H/cf9x/3H/cf9x/3H/cf9x/3H/cf9x/3GP9x/3H/cf9x/3H/cY/3H/cf9x/3H/cY/3H/cf9x/3E6F/q26AWIiP9xiIiIiP9xiIiIiIj/cYiIiIiIiI/3GIiDgII7j33IiIiIiIiIcf+IiIiIiIiHH/iIiIg8jVe0cqhx/4cf+HH/hx/4cf+HH/hx/4cf+HH/hx/4cf+HH/hx/4Oik8t9bDj/cYj/cY/3GI/3GI/3GI/3GI/3GP9xiP9xg1czq7jMWIiIiIiHH/iIiIiIiHH/iIiIiHH/OWRMt5uzcf9x/3H/cf+HH/cf9x/3H/cf9x/3H/cf9x/3H/cf9x/3H/cSliWhp52l5x/4cf+HH/iHH/hx/4cf+Icf+HH/hx/4cf+HH/KlljOoppzIiI/3GIiI/3GIiIj/cYiIiP9xiIM3kMvYbziHH/iHH/iHH/hx/4hx/4hx/4hx/4cf+Icf+HH/iHH/hx/4hx/zfcorkjXXH/hx/4cf9x/4cf9x/4cf9x/4cf9x/4cf9x/3H/g+xSiyOtdxj/cY/3GP9xj/cY/3GI/3GP9xj/cY/3GI/zzpUrQWrXGIj/cYiP9xiP9xiI/3GIj/cYiP9xiI/3EtngkaNh9ucY/3H/cf9xj/cf9x/3GP9x/3H/cY/3H/cY/3H/cf9xgoaJ8amXYO/3H/cf9xj/cf9x/3H/cf9xj/cf9x/3H/cY/3H/cf9xj/cTBOy7DBNIj/cYiIiIiIiIiP9xiIiIiIiIiIiIiIiIiIiP8jfq86CRUMiIiP9xiIiI/3GIiIiP9xiIiIiIIQwWmjBOlnH/hx/4cf+HH/hx/4cf+HH/cf+HH/hx/3H/hx/4cSwm4DpdkfyP9xiIj/cYiI/3GIiI/3GIiP9xiIiI/3GINDmUvMZriIiIiIiIiIiIiIiIiIiHH/iIiIiIiINyuhudReiIiIcf+IiIhx/4iIiHH/iIiHH/iIhx/zNeq72hVHH/cf9x/3H/cf9x/3H/cf9xj/cf9x/3H/cf9x/3H/cY/3E+wKGxP15xj/cf9xj/cf9xj/cY/3H/cY/3H/cY/3GP9x/3GP9xj/cY/3H/cY/3GP9xj/cY/3GP9xj/cY/3GP8z4ca+HjmIiI/3GIiIiP9xiIiIiP9xiIiIiI/zeJ0rp2LYiIiIiIiIiIiIiIiIiIiIiIcSPcBRrSP66P9xj/cY/3GI/3GP9xj/cY/3GI/3GP9xj/cYj/cYOqxbtlOkiIiIiIiIiHH/iIiIiIiHH/iIiIiIcf+IiIiIcf+IiIhx/4iDr4K7YH1HH/hx/3H/cf9x/3H/cf9x/4cf9x/3H/cf9x/3H/cf9x/3H/cf9x/3H/cf9x/3H/cf9x/3H/cY/3H/cf843Hu5I4SI/3GIiIiP9xiIiIj/cYiIiIj/cYiINfQbuwvkcf+Icf+Icf+Icf+Icf+HH/iHH/iHH/hx/4hx/4cT1g+7OfBI/3GP9x/3GP9xj/cY/3GP9xj/cY/3GP9xj/cY/3GI/3GP9xg2FTu66sSIiIiHH/iIiIiIiIiIiIhx/4iIiIiIiHH/g35uu6GRT/cf+HH/cf9x/3H/hx/3H/cf9x/3H/hx/3H/cf9x/3H/cf9x/3H/cf9x/4cf9xNjbvuskQ/3GIiIiIiIiIiIiIiIiIiIiCIhJir97Z1x/4iIhx/4iIhx/4iIhx/4iIcf+IiHH/iIhx/4g5MnS3zYuIcf+HH/hx/4cf+HH/hx/4cf+HH/hx/3H/hxJNsJKsJPbXH/cf9xj/cf9x/3GP9x/3GP9x/3H/cY/3H/cY/3GP9x/zgg+rnfBYiIiIiI/3GIiIiIiIiIiIiIiIiI/3GIiIiIguADkaP/xu/3GI/3GI/3GI/3GI/3GIj/cYj/cYj/cYiP9xiP8+jauzclSIhx/4iIhx/4iIhx/4iIcf+IiHH/iIhx/4OySLtdt0cY/3H/cf9x/3H/cf9x/3GP9x/3H/cf9x/3GP9x/3H/cf9xj/cSsA1YqP8qdx/3H/cf9x/3H/cY/3H/cf9x/3H/cf9xj/cf9x/3H/cY/3H/KUjLSptzS3GIj/cYiP9xiIj/cYiP9xiIj/cYiI/3GCGrKmomTVmIiIiIiIiIiIiIiIiIiIiIiIPz09scLCcf+HH/cf9x/4cf9x/4cf9x/3H/cf+HH/cf9x/4cf9x/3H/PvSLswt0iI/3GIiP9xiI/3GIj/cYiI/3GIiP9xiIg+Asmy/TZx/4iIhx/4iIhx/4iIhx/4iIcf+IiHH/iIhx/4iHH/iIcf+IiHH/iIcTTcG7wj5P9x/3GP9x/3H/cf9xj/cf9x/3H/cY/3H/cf9x/3GP9xKDyQGow2/oiIiIiIcf+IiIiIhx/4iIiIhx/zN1jr2KcXH/cf9x/3GP9x/3H/cf9x/3GP9x/3H/cY/3H/cf9xgvxWkaE6luhx/4cf+HH/hx/4cf+HH/hx/4cf9x/4cf+HH/hxKqzIKnUzff9xj/cf9xj/cf9xj/cf9x/3GP9xj/cf9xj/cf9xj/cSj9iBqAJ36HH/hx/4cf+HH/cf+HH/hx/3H/hx/4cf9x/4cf+HH/cf+HH/cf+HH/cf+HH/cf+HH/cf85vOq3QxVxiP9xiP9xiP9xiP9xiP9xiI/3GI/3GI/3GIj/cYiP9xiI/3GIg4Rlu4uaSIhx/4iIcf+IiIcf+IiHH/iIhx/4iHH/iD/fu7IgRI/3H/cf9x/3H/cY/3H/cf9x/3GP9x/3H/cf9xj/cf9x/3GCDqORoSXG7/hx/4cf+HH/hx/4cf9x/4cf+HH/hx/4cf9x/4cf+HH/g3nIu6Y3T/cYj/cYj/cY/3GI/3GI/3GI/3GI/3GI/3GI/3GI/3GC9aqBoqVX7/cf9x/3H/cf9x/3H/cf9x/3H/cf9x/3GP9x/3H/cf9x/3H/NNBMvS+ziIiIiI/3GIiIiIiI/3GIiIiIiIiIiP9xiIiIiIiIiIiIg7nHq1Y4Vx/4cf+Icf+HH/hx/4cf+Icf+HH/hx/4cf+HH/hx/4cf+HH/hx/4cf+HH/cf+HH/Oyy6ttNF/3GP9xj/cY/3GP9xiP9xj/cY/3GI/3GP9xiP9xj/cYj/cYj/cYj/cY/3GI/3GDhGC7i59Icf+IiIiIhx/4iIiIhx/4iIiIhx/4iIiHH/iIiIcf+IiIcf+IiHH/iIgpfncaiBiOiI/3GIiI/3GIiIj/cYiIiP9xiIiIj/cYiIiIiP9xiIiIiCxElSpbtq2IiIiIiIiIiIhx/4iIiIiIiIhxK+dK+rGLUHH/cf+HH/cf9x/3H/cf9x/3H/cf9x/3H/hx/3H/cf9xPJZ4tGmHiP9xiP9xiP9xiI/3GI/3GI/3GIj/cYiP9xiI/y7BU+qT6sFx/3H/cf9x/3H/cf9x/3H/cf9xj/cf9x/3H/cf9x/3H/cTyiC7Rd9IiI/3GIiIj/cYiIiIj/cYiIiIiP9xiDsCq7X9VIhx/4hx/4hx/4cf+Icf+HH/iHH/hx/4cf+Icf+HH/hx/4cf+HH/g2Hgu64fRxj/cY/3GP9xj/cY/3GP9xj/cY/3GP9xj/cY/3GI/3GP9xj/cYj/cY/3GI/3GDx52rSGJYiIcf+IiIiIiIiIhx/4iIiIiIhx/4iIiIiHH/iIiIiHExufq/RgX/cf+HH/cf9x/3H/hx/3H/cf9x/3H/cf+HH/cf9x/3H/cf9x/3H/cf9x/3H/cf9x/3H/cf9x/3E7Gvq05QVxiIj/cYiI/3GIiI/3GIiI/3GIiIj/cYiIiP9xiIiIj/cYPUXqs7oViHH/iHH/iIcf+Icf+Icf+Icf+Icf+Icf+Icf+HH/iHH/iHH/hx/4OVUrt6rUcf9xj/cf9xj/cY/3GP9x/3GP9xj/cY/3GP9x/3GP9xj/cTJf676gFIiIiIiIiIiIiIcf+IiIiIiIiIiIcf86PeW2whqHH/iHH/iHH/iHH/iHH/hx/4hx/4hx/4cf+Icf86ZiO2mdxx/4cf9x/4cf9x/4cf9x/4cf9x/4cf9x/3H/hx/3H/cf+DlLm7i0ZIiP9xiP9xiI/3GIj/cYiP9xiI/3GIj/cTC8prBTWYiIiIiIiIiIiIiIiIiIcf+IiIgwZSSwqttx/4iIcf+Ihx/4iHH/iIcf+Icf+Ihx/4hx/4N8poujWX/3H/cf9x/3H/cf9x/3H/cf9x/3H/cf9x/3H/cf9x/3H/cf8yCCK+991x/3GP9x/3GP9x/3GP9x/3GP9xj/cf9xj/cY/3H/cY/3EkMz5K7MwbiP9xiIiIiIiIiIiIiIiI/3GIiIiIiIiIgwP5uw0GRx/4cf+HH/cf+HH/hx/4cf+HH/cf+HH/hx/3H/hx/3H/hx/4cf9x/4cf9x/4cf9x/3H/hx/3H/hx/3H/cf+HH/PlmssqZTcYiP9xiIj/cYiP9xiIj/cYiI/3GIiI/yM7lWodRqmIiP9xiIiP9xiIiI/3GIiIj/cYiIiCdW6BqqkX6P9xj/cf9xj/cY/3GP9xj/cY/3H/cY/3GP9xj/cY/3Ep0+EqgsHtj/cY/3GP9xiP9xj/cY/3GI/3GP9xj/cYj/cY/3GCWpSjrFa1xx/3H/cf+HH/cf9x/3H/cf+HH/cf9x/3H/cf9x/3H/cf8vMJt6XPZIhx/4iIhx/4iIhx/4iIcf+IiHH/iIhx/4gnfKYaqDWe/3GIiI/3GIiI/3GIiIj/cYiIiP9xiIJs/matMBmYiIiIiP9xiIiIiIiIiIiIiP9xiIK5O0GmbEvv9x/3GP9x/3H/cY/3H/cY/3GP9x/3GP9x/3GP9xj/cf9xj/O1UrtqrUiIiIiIiIiIiIiIiIiIiIiIiIiIiIiIiDQMorzzXYcf+IiIiHH/iIiIcf+IiIcf+IiIhx/y1ghBpJ976I/3GI/3GI/3GIj/cYj/cYiP9xiI/3GI/3GIj/cYiP9xiIj/cYiP9xiIj/cYJyJlKq3ZrYiIiIj/cYiIiIiIiIiIiIiIiILJaZOmaWbP9xj/cY/3GP9xiP9xj/cY/3GI/3GP9xiP9xj/cYj/cYJlFpWsrpanH/hx/4cf9x/4cf9x/4cf+HH/cf+HH/cf+HH/cf+HH/cf9x/4cf9xIpAAWgf/+v9xiI/3GIj/cYiP9xiI/3GIj/cYiI/3GIPvGBsg5+iIiP9xiIiIj/cYiIiIj/cYiIiIiDOQXL1vo3H/hx/4hx/4cf+HH/iHH/hx/4cf+HH/hx/4cf+Icf+HH/hx/3H/hx/4cf+HH/hx/4cf+HH/cf+HH/hx/4cf9x/4cf9x/4cf+HH/cf+HH/cf+HH/cf82pAu6W/RxiP9xiP9xiP9xiP9xiP9xiP9xiP9xiI/3GI/3GIj/cYj/cYiP9xiI/z8FC7L69IiIcf+IiIcf+IiIcf+IiHH/iIhx/4iIcf+Ihx/4iIcf+Ihx/4iHH/gyAPq//wX/cf9xj/cf9x/3H/cf9xj/cf9x/3H/cY/3H/cf9x/3GP9x/3H/cY/3H/Mlsbv6Tkj/cYiIiIiIiP9xiIiIiIiIiIj/cYiIiIiIiIiIPyE7st7E/4cf+HH/hx/4cf+HH/hx/4cf+HH/hx/4cf+HH/hx/zON+75yBI/3GI/3GP9xiP9xiP9xiP9xj/cYj/cYj/cYj/cS7oKRoxfW7/cf9x/3H/cf9x/3H/cf9x/3GP9x/3H/cf9x/3H/cf9xj/cf88K6a11Fn/cYj/cYj/cYj/cYj/cYj/cYiP9xiP9xiI/zmUHLhr44iIcf+IiHH/iIhx/4iIcf+IiHH/iIcf8ikCxKF/07/3H/hx/3H/cf9x/4cf9x/3H/cf9x/3H/hx/3H/cf9x/3H/cf9x/3H/KtQQGnK+/oiP9xiIiIiIiIiIiIiIiIiIiDdfp7qgWP+Icf+Icf+Icf+Icf+Icf+Icf+Icf+HH/iHH/M59ivWCdcf+HH/cf+HH/hx/4cf9x/4cf9x/4cf+HH/cf+HH/cSNsfkr5OBuP9xj/cYj/cYj/cYj/cYj/cYj/cYj/cYj/cYL6/kOiUBvIcf+HH/hx/4cf+HH/hx/4cf+HH/cf+HH/hx/yy+5mp0EZlx/4cf9x/3H/hx/3H/hx/3H/cf+HH/cf9x/3H/hx/3H/LP+SOmAG3IiIiP9xiIiIiIiIiIiIiIiIiCqXiyp2h01x/4cf+Icf+HH/iHH/hx/4hx/4cf+HH/hx/4hx/4cf+HH/g4xlu4OaRx/3GP9xiP9xj/cY/3GP9xj/cY/3GI/3GP9xj/cS2Nn1pXJgpx/3H/cf9x/3H/cf9xj/cf9x/3H/cY/3H/cf9x/3GP9x/3H/Nly4u6NH/3GIiI/3GIiP9xiIiP9xiIiP9xiIiI/3E3Jqu52VSHH/iHH/iHH/iIcf+Icf+Icf+HH/iHH/iHH/IleuKguFHf9xj/cY/3H/cY/3GP9xj/cY/3GI/3GP9xj/cY/3GP8li8Iax0Pecf+Icf+Icf+Icf+Icf+HH/iHH/hx/4hx/4cf80niS8YduHH/cf9x/4cf9x/3H/hx/3H/cf9x/4cf9x/3H/cf9x/4cf9x/3H/cf9x/3H/cf9x/3H/hx/3H/cf9x/3H/cf8yFsS+6Ttxj/cY/3GP9xj/cY/3GP9xj/cY/3GP9xj/cY/3GDzWc7QpjIiP9xiI/3GIj/cYiI/3GIj/cYiI/3GIiP9xiIiP9xiIj/cYiIiP9xiIiP9xg2PTu6wsSHH/iHH/iIcf+Icf+Ihx/4hx/4hx/4hx/4hx/4hx/4hx/4MKS7sWtEj/cf9xj/cf9xj/cY/3GP9x/3GP9xj/cY/3GP9xj/cY/3GDEke7/bhIiIiIiIiIiIiIiIcf+IiIiIiIiCgSJiqu3Z3/iIhx/4iHH/iIcf+Ihx/4iHH/iIcf+Icf+Ihx/4hx/4hx/4hx/4hx/4hx/4hx/4hx/4hx/4cf+Icf+Icf8tGmYaTlmeiIiIiIiIiP9xiIiIiIiIiIiIiIiIiIiIiIiIg1Z0q7mLWHH/hx/4cf+HH/hx/4cf+HH/hx/3H/hx/4cf+HH/OUQst7vTcYj/cY/3GI/3GI/3GI/3GI/3GI/3GI/3GI/3GC/pMVoxbOqHH/iIhx/4iHH/iIhx/4iHH/iIcf+Ihx/4gjs4Ua5MeuiIiP9xiIiP9xiIiI/3GIiIj/cYiIgtxI8aM7cOcYiI/3GIiP9xiIiP9xiIiP9xiIiP9xJKf9igaAJ4iIiIcf+IiIiIiIcf+IiIiIhx/4iIiILuNWKjHKnYhx/4hx/4hx/4hx/4hx/4cf+Icf+Icf+HH/guhYIqN6fdhx/4cf+HH/hx/4hx/4cf+HH/hx/4cf+HH/cf+DILC7/09P9xj/cY/3GI/3GP9xj/cY/3GI/3GP9xiP9xj/cYj/cY/3GI/3GI/3GI/zgOernxhYhx/4iIiIiIiIcf+IiIiIiHH/iIiIiHH/iIiIhx/4iIN8S6ujtF/3H/cf9x/4cf9x/3H/cf9x/3H/hx/3H/cf9x/3H/cf9x/3H/cf9x/3H/cf9x/3H/cf9x/y1TXCpayj2Ij/cYiI/3GIiP9xiIj/cYiIj/cYiIgz/ly9AaOIhx/4hx/4hx/4hx/4hx/4hx/4hx/4hx/4cf8ozEkakztuiIiIiIiIiIiHH/iIiIiIiIiIIBzXWi8yinGP9xj/cY/3GP9xj/cYj/cY/3GP9xj/cY/zlKx7i1OIiIiIj/cYiIiIiIiIiIiIiP9xiIiIiIiIiIiIiIiIiIiIiIg+r6qyUFWHH/hx/4cf+HH/hx/4cf9x/4cf+HH/hx/4cf9x/4cf+HH/cf+HH/cf+HH/cf+HH/TcKMQ9f/cf9x/4cf9x/3H/hx/3H/cf+HH/cf9x/3H/cf+HH/cf8zvoa+QXn/cY/3GP9xj/cY/3GP9xj/cY/3GI/3GP9xj/cYj/NANzvfyMiP9xiI/3GIiP9xiIj/cYiI/3GIiP9xiIg0dIi8i3eIiIcf+IiIiHH/iIiHH/iIiHH/iIiHH/iIhx/4iIhx/4iHH/g/MvqxzQVx/3H/cf9x/3H/cf9x/3H/cf9xj/cf9x/3H/cf9x/3H/cY/3H/cf9x/3GP9x/3H/cY/3H/NE4bvbHkiIj/cYiIiIiI/3GIiIiIiIiP9xiDRfLL2g0/+HH/hx/4cf+HH/hx/4cf+HH/hx/4cf+HH/hx/4cf87z0q2MLWP9xj/cY/3GP9xj/cY/3GP9xj/cY/3GI/3GP9xj/cYj/cY/3GI/3GP9xiP8xTbqwwkWIiIiIhx/4iIiIiIiHH/iIiIiIhx/zjXm7koZP9x/4cf9x/3H/cf+HH/cf9x/3H/cf9x/3H/hx/3H/cf9xK/ouOnBdHP+HH/hx/4cf+HH/hx/4cf+HH/hx/4cf9x/4cf+HH/J7vMGqRDPoiHH/iHH/iIcf+Icf+Icf+Icf+Icf+Icf+IKVAvOpr9DIhx/4iIhx/4iIhx/4iIhx/4iIcf+IiHH/iIhx/4iHH/iIhx/4iHH/iIcf8hUUgaC+t+iP9xiIiIiIiIiP9xiIiIiIiIiIiIiIiIiIj/Pk17tLKE/4cf+HH/hx/4cf+HH/cf+HH/hx/4cf+HH/cf+HH/hx/zgHS7j4tHGP9xiP9xj/cYj/cYj/cY/3GI/3GI/3GI/3GI/3GI/3GIj/cYj/cYj/cTCNirCCdYhx/4iIiIhx/4iIiHH/iIiIhx/4iIhx/4iIhx/4iIhx/4iIcf+Ig3IRu53uRx/3H/cf9x/3GP9x/3H/cf9x/3H/cf9x/3H/cf9xj/cf9x/3H/cf87Zyu2mNSIiIiP9xiIiIiP9xiIiIiP9xiIiIiIiCAWrhoflR7/cYiIj/cYiI/3GIiI/3GIiIj/cYiIiP9xiIiIj/cYiIiIj/cYiIiCe4+BqkcH7/cf9xj/cY/3GP9xj/cYj/cY/3GP9xj/cY/3GI/3GP82Atq7/SWIiIiIiIiIiIiIcf+IiIiIiIiIcTMX5bzoGohx/4hx/4hx/4cf+Icf+Icf+HH/iHH/hx/4JtUYGrKufoiIiIiIiIiIiIiIiHH/iIiIiIJRTTOt6yzI/3H/cf9xj/cf9xj/cf9xj/cf9xj/cf9xj/cY/3H/cTOCS719tI/3GIiIiIiIiIiIiIiIiIiIiINlfruqgUhx/4cf9x/4cf+HH/hx/3H/hx/3H/hx/4cf9x/4cS54REo4e7uHH/cf9x/4cf9x/3H/hx/3H/cf+HH/cf9x/3H/cf+HEzeju9hcSP9xiI/3GIj/cYiP9xiIj/cYiI/3GIj/cYJfWEKsCnvYiIiI/3GIiIiIiIiI/3GIiIiIiIiIiIiDWr67xUFP+HH/iHH/cf+HH/hx/4cf+HH/hx/4cf9x/4cSrtFDpxLryIiI/3GIiIiIiP9xiIiIiIiIiI/3GIKK7oGpURfo/3GP9xiP9xj/cY/3GI/3GP9xiP9xiP9xj/cYj/cYj/cS+N7zo3IQyP9xj/cf9xj/cY/3GP9xj/cY/3GP9xj/cY/3GP9xj/KSK6ir3UV3GI/3GIj/cYj/cYiP9xiI/3GIj/cYiP9xiIKXrkaphRuXGIj/cYiP9xiI/3GIiP9xiIj/cYiINbVRu0quiI/3GIiIiP9xiIiIiI/3GIiIiIg8ERu17uT/iHH/iHH/iHH/hx/4hx/4cf+Icf+HH/iHH/hxOzcitcjd/3H/hx/4cf9x/4cf+HH/cf+HH/cf+HH/cf+HEr30QqUgu9cf9x/4cf9x/3H/cf9x/3H/cf9x/3H/cf9x/3H/cf9xj/Ni2ru9JUj/cYiIiP9xiIiI/3GIiIiI/3GIiIiIg+RVuyuqSHH/iHH/iHH/iHH/iHH/hx/4hx/4cf+Icf+HH/hx/4hx/4cf8i2TxaE2w6iIiIiIiIiHH/iIiIiIiIiHH/iIgumLgaNnR+iI/3GIj/cYiI/3GIiP9xiIj/cYiIj/Qh78/hCIiI/3GIiIiIj/cYiIiIiP9xiIiIiINc5FvDG6/4iIiIhx/4iIiIcf+IiIhx/4iIiHH/iC5qqxo5VU6I/3GIiIiIiIiIiIiIiIiIiIgyCuW+9RqIhx/4iHH/iIhx/4iHH/iHH/iIcf+Ihx/4hxPoAMsn/z/3H/cY/3H/cY/3H/cY/3H/cY/3GP9x/3GP9x/3GP9xj/QCjsDnFx/3GP9xiP9xj/cY/3GP9xj/cY/3GI/3GP9xj/cYg93aizIleIiIiIiP9xiIiIiIiIiIiIiIiIgh6YRqIme5iIiIiIiIiIiIiIiIiIiIiIiIcSvPqBpTBX6P9xiP9xiP9xiI/3GI/3GIj/cYiP9xiI/3E0dZy8imOIiHH/iIcf+Ihx/4iHH/iIcf+Ihx/4hxJuT4GqGwfoiIiIiP9xiIiIiIiIiIiIiIiIiD6Ow7JxPIiHH/iIiHH/iIiHH/iIiHH/iIhx/4gxAcW//jqHH/hx/4cf+HH/cf+HH/hx/4cf+HH/cf+HH/hx/3H/OXh6uIeF/3GP9xiP9xj/cYj/cY/3GI/3GP9xiP9xiP9xiP9xiP9xiP9xiP9xLQHpGj/hbnH/cf9x/3GP9x/3H/cf9x/3H/cY/3H/cf9x/3GP9x/3H/cY/zZNSruytf9xiIiI/3GIiIiI/3GIiIiIj/cYiIMML7sE0Ecf+HH/iHH/hx/4hx/4cf+HH/iHH/hx/4cf+HH/hx/zKKm791ZI/3GP9xj/cYj/cY/3GP9xj/cYj/cY/3GI/3GP9xiP9xj/cYj/cYj/cY/3GDO6er1FhYiIcf+IiIiIiIhx/4iIiIiIcf+IiIiIcf+IiIiHH/gtIUgaPet+cYiIj/cYiI/3GIiI/3GIiIj/cYiIiP9xg2x127OKL/hx/4hx/4cf+HH/iHH/hx/4cf+HH/iHH/hx/4cTsRerXuhf9x/3GP9xj/cY/3GP9xj/cY/3GP9xj/cY/3GP9xj/cY/3GI/3GP9xj/cYj/cY/3GP9xiP9xiP9xj/KozaSpcyW4iIiIj/cYiIiIiIiIiIiIiIiIiCJBKmoc7VmIhx/4iIiHH/iIiHH/iIiHH/iIhx/4iIKo3UKncivYhx/4hx/4cf+Icf+Icf+HH/iHH/hx/4hx/4cTK6TL5Fs/9xj/cY/3GP9xj/cY/3GP9xiP9xj/cY/3GI/3EhwrdKFNSLiIj/cYiI/3GIiI/3GIiI/3GIiI/3GIgnCnEan1jucf+HH/cf+HH/cf+HH/cf9x/4cf9x/4cf9x/3H/hx/3H/cf8vuukaJFFucf+Ihx/4hx/4iHH/iHH/iIcf+Icf+Icf+Icf+DLl+r4aBXGP9x/3GP9x/3GP9x/3GP9x/3GP9x/3GP9x/3GP9xj/cf9xj/cY/3GP9x/3GP9xj/cY/3GP9xj/cY/3GP9xj/cY/3GP9xj/MnELv470iIiIiIiIiHH/iIiIiIiIiIiIiHH/JMN4GtPIfo/3GIj/cYiP9xiI/3GIj/cYiI/3GIj/cYiEX7nLBGiIiP9xiIiI/3GIiIj/cYiIiI/3GIOtvotiQXcf+IiHH/iIhx/4iHH/iIcf+IiHH/iHH/ggTAgqLD99/4cf9x/4cf9x/4cf9x/4cf9x/3H/hx/3H/hx/3H/cTECk7/9bP9x/3H/cY/3H/cf9x/3GP9x/3H/cY/3H/cf9xj/cf9xj/cf9xj/NZrFu2U6cYj/cYj/cYiP9xiI/3GIj/cYiP9xiI/3GIj/cYiI/3GIgh5NI6ArLchx/4cf+HH/hx/4cf+HH/hx/3H/hx/4cf+HEklCkaxr1uiIhx/4iIiHH/iIiHH/iIiHH/iIiHEkDd8azyIOcf+IiIiHH/iIiIcf+IiIhx/4iIhx/4gpNLGqzLTliI/3GIiIiIiIiI/3GIiIiIiIiIgzZ/u+mAT/hx/4cf+HH/hx/4cf+HH/hx/4cf+HH/hx/3H/gwAwyxDfOI/3GP9xiP9xiP9xiP9xiP9xiP9xiP9xiP8iJMca/bOOhx/3H/cf9x/3H/cf9x/3H/cf9x/3H/cf9x/3H/cf9x/3H/cSEkuyoOtE2Ij/cYiP9xiIj/cYiI/3GIiP9xiIiP9xLjVHOjyrjHH/cf9x/3H/cf9x/3H/cf9x/3H/cf9x/3H/cf9xj/cf9x/3EsnSg6Vi18iIhx/4iHH/iHH/iIcf+Ihx/4hx/4iHH/iD1EWrS7pf9x/3H/cf9xj/cf9x/3H/cY/3H/cf9xj/cf9xj/cf9x/3FUO9zE/3GP9x/3GP9x/3GP9xj/cf9xj/cf9xj/cY/3GP9x/3GP9xj/cYOjYKtsn1iIiIiIiIiIiIiIiIiP9xiIiIiIiIiIiIiIiIcf+IiIiIiIiIiIiIiIiIcf8nbIYaqTee/3GP9xiP9xiP9xj/cYj/cYj/cYj/cYiP9xiP9xKfwJGnA/bnH/cf9x/3H/cf9x/3H/cf9x/3GP9x/3H/cf9x/3GP9x/3H/cf9xj/cf9x/3EvfuQqKBG9/3GP9xj/cY/3GP9xj/cYj/cY/3GP9xj/cYj/cY/zIYq7/nVIiIiIiHH/iIiIiIiHH/iIiIiIcf+CX6mhrAVl6P9xiIiIiP9xiIiIiI/3GIiIiIiD5y1LKNK4hx/4iIiIiHH/iIiIiHH/iIiIhxNuC0uR9Lcf+Icf+HH/iHH/hx/4hx/4cf+Icf+HH/iHH/hx/4cf+HH/hx/4hx/4cf+HFLoSxF7XH/hx/3H/hx/4cf+HH/hx/3H/hx/4cf+HH/cf+HH/cf+DqG9bZ5CnH/cf9xj/cf9xj/cf9x/3GP9x/3GP9x/3GP9x/3GP9x/zMp8b7WDv9xj/cY/3GI/3GP9xj/cY/3GI/3GP9xiP9xj/cYj/cY/3GI/3GI/3GI/3GI/3GP9xiI/z91ObKKxoiIiIiIcf+IiIiIiIiIhx/4iIg933yzIINx/4cf9x/3H/cf9x/3H/hx/3H/cf9x/3H/cf9x/3H/cf9x/3H/J5Q3Gqa8jocf+Ihx/4iHH/iIcf+Ihx/4iHH/iHH/iIcf+Icf+Icf+Icf+Icf+Icf+Icf+Icf+Icf+HH/iHH/hx/4hx/4cf+Icf+HH/hx/4hx/4cf+HH/hxPT1Js8K2/3H/cY/3H/cY/3H/cY/3GP9x/3GP9xj/cf9xj/cY/3GP9xj/cY/3H/cY/3GP9xj/cYj/cY/3GP9xj/cY/3GP9xPY1Js3K2iIiIiIiIiIiIiIiIiIiIiIiIiIiIiIiIiIhGddyoooiIiIiIhx/4iIiIiHH/iIiIhx/4iIgxBTiwC8f/hx/4cf9x/4cf+HH/cf+HH/cf+HH/hx/3H/hx/3H/cf+HH/cf+HH/cf9x/4cf9x/3H/NOobvRXkiP9xiP9xiP9xiI/3GIj/cYiP9xiI/3GIj/cYiP9xiIOauLt1R0cf+IiHH/iIcf+IiHH/iIcf+Ihx/4iHH/iIcf+Icf+Ig9qxuzVORx/3H/cY/3H/cf9xj/cf9x/3GP9x/3GP9x/3H/cY/3H/cY/3GP9x/3GP88rnq1UYWIiIiIiI/3GIiIiIiIiIiIiIj/cYiIiIiIiIiIiIg3f+q5gBWHH/hx/4cf+HH/hx/3H/hx/4cf+HH/hx/4cf9x/4cf+HH/cf+HH/hx/3H/hxMoaxvXlOhx/3H/cf9x/3H/hx/3H/cf9x/3H/cf9x/3H/cf+HH/cf9xOgu3tvRIiP9xj/cYj/cYj/cYj/cYj/cYj/cYj/cYj/cYg9Gyyz5NOHH/iIiHH/iIhx/4iIhx/4iIcf+IiHH/iILKV/OmWoDIiIhx/4iIiIiIiHH/iIiIiIcf+IiIg3XK26o1L/cf9x/3H/cf9x/3H/cf9xj/cf9x/3H/cf9x/3GP9x/3E3G2K55J3/cf9xj/cY/3GP9x/3GP9xj/cY/3GP9xj/cY/3GP9xj/cY/3GP9xiP9xj/cY/yoUwRp+s+6HH/iIcf+Icf+Icf+Icf+Icf+Icf+Icf+HH/iHEwmcu/ZjRx/3GP9xj/cf9xj/cY/3GP9xj/cY/3H/cY/3GP9xj/cY/3GI/3GP9xg2u7q6REWIiIiIiIiIiIiIiIcf+IiIiIiIiIiIhx/4iIiIiIKUQGKou/nYcf+Icf+Ihx/4iHH/iHH/iHH/iIcf+Icf+Icf+Icf+Icf83HAu64/T/cf9xj/cf9xj/cf9xj/cf9xj/cY/3H/cY/3GP9x/3GP8pahI6mV7ciIhx/4iIhx/4iIiHH/iIhx/4iIhx/4g+oguzXfT/cf9x/3H/cf9x/3H/cf9x/3H/cf9x/3GP9x/3H/cf9x/3H/Oohrt3eUiIiI/3GIiIiP9xiIiIiI/3GIiIiIiCcyEEq83vuI/3GIj/cYiI/3GIiI/3GIiP9xiIiP9xg/ykKxNb2IiIj/cYiIiIiIiIiIiIiIiP9xiCM8fJodODZx/3GP9x/3GP9x/3GP9xj/cf9xj/cY/3GP9x/3GP9xgoAb4aj+Qecf9xj/cf9x/3GP9x/3H/cY/3H/cf9xj/cf9xj/cf9xgm8zUaoMyucf+Icf+Icf+Icf+Icf+Icf+Icf+Icf+Icf+HH/g7llq2aaWP9x/3GP9x/3GP9x/3GP9x/3GP9xj/cf9xj/cStt4EppIftx/3H/cf9x/3GP9x/3H/cf9xj/cf9x/3GP9x/3GP9x/ytJ3RprYi5x/3H/cf+HH/cf9x/3H/cf9x/3H/cf9x/3H/cf9x/3H/cf85pHu4W4T/cYiIiP9xiIiI/3GIiIj/cYiIiIj/cSkCmRqP1m6P9xj/cY/3GP9xj/cY/3GP9xiP9xj/cY/3GP9xiDeS6rltFYiIiIcf+IiIiIiIiIiIcf+IiIiDGRi79udIcf9x/3H/hx/3H/cf+HH/cf9x/3H/hx/3H/cf9x/3H/hxJPvgeuBB+HGIj/cYiP9xiIj/cYiP9xiIj/cYiI/3GIiCJgHEoK/juIiIhx/4iIiIcf+IiIhx/4iIiHH/iCRAjFr79zqP9xiIiI/3GIiIiP9xiIiIiI/3GIiDdOHLmx43H/hx/4hx/4cf+Icf+HH/hx/4hx/4cf+HH/hx/yieeCqWGH1x/3H/cf9x/3H/cY/3H/cf9x/3H/cf9xj/cf9x/3H/cYOkkMtrbziIiIiI/3GIiIiIiIiIiI/3GIiIg2kky6bbOHH/hx/4cf+HH/hx/4cf9x/4cf+HH/hx/3H/hxN58PuWDwiP9xiIj/cYiI/3GIiP9xiIiP9xiIiI/3GDtra7WUlIhx/4iHH/iHH/iHH/iIcf+Icf+Icf+Icf+DjKWLk1p/9x/3H/cf9x/3H/cf9x/3GP9x/3H/cf9x/3H/cY/3H/OWC9uJ9Cj/cYiIiIiIiIiIiIiIiIiIiIiII76uKuQVHYcf9x/4cf9x/4cf9x/4cf9x/4cf9x/4cf9x/3H/hx/3H/cf+HH/cf9x/3H/PCcJtdj2iP9xj/cYj/cYj/cYj/cY/3GI/3GI/3GI/3GITCa8TZSP9xiP9xiI/3GIj/cYiI/3GIj/cYiI/3GIgqXCUaej2u/3H/cf9x/4cf9x/3H/cf9x/3H/cf9x/3H/cf9x/3H/cf8ln/Q65gC8/4iIiIiIhx/4iIiIhx/4iIiIhx/4g2ouu7XRT/cf9x/4cf9x/3H/cf9x/3H/cf9x/3H/cf9x/3H/cf9x/3H/cYN37ruIEUcYiIiI/3GIiIiP9xiIiIiI/3GIiIg/eDuxh8SHH/iHH/iHH/hx/4hx/4hx/4cf+HH/iHH/hx/4cf+D9xHLGO43GP9xj/cYj/cY/3GP9xj/cY/3GI/3GP9xj/cYj/cY/3GI/3GI/3GP9xiP9xiP8z+mi+BZeIiIiIiIiIiHH/iIiIiIiIiIiIiIiIiHH/iIiIiFdr2ZSIhx/4iIiIiIcf+IiIiIcf+IiIiIcf+IiINYF5u36Gcf+HH/cf+HH/cf+HH/cf9x/4cf9x/3H/cf+HH/cf9x/3H/hx/3H/cTOV+r1qBY/3GIj/cYiP9xiI/3GIiP9xiI/3GIiP9xiIj/cYiI/3GIiI/3GIiIj/cTgv2rjQJYhx/4iHH/iIcf+Ihx/4hx/4iHH/iHH/iIcf+Icf+Icf+Icf+Icf+HEzuma8RZlx/3H/cf+HH/cf9x/3H/cf9x/3H/cf9x/3H/cf9x/3H/cf9x/3H/MdBDsD+8j/cf9xj/cf9xj/cY/3H/cY/3GP9x/3GP9xj/cY/3GP9xj/Mf0asBLliIiP9xiIiIiIiIiIiIiIiIiIiIiIiIiIiIiIN/ZLugm0/4cf+HH/hx/3H/hx/3H/hx/4cf9x/4cf9x/4cf9x/4cf9x/3H/hx/3H/hx/3H/cf9xNTMau8zliP9xiP9xiP9xiP9xiP9xiP9xiI/3GI/3GIj/cYj/cYiP9xiI/3GIj/cYiD5oErKX7YiIiP9xiIiIj/cYiIiIiP9xiIiDXbxbskOohx/4iIiIhx/4iIiHH/iIiIcf+IiIcUpE7FuxiHH/iIhx/4iHH/iIcf+Ihx/4iHH/iIcf+IcSmymGqk1nn/hx/4cf+Icf+HH/hx/4cf+HH/hx/4cf9x/4cf+HH/g5jSq4ctX/cY/3GP9xj/cY/3GI/3GP9xj/cY/3GI/3GP9xj/IRgkOi99vP+HH/iHH/iHH/iHH/iHH/hx/4hx/4cf+Icf+HH/gwyoqxRXWP9x/3GP9xj/cf9xj/cY/3GP9x/3GP9xj/cY/3GP8qobYqdeSdcYiP9xiIj/cYiP9xiIj/cYiI/3GIiP9xiINZVru2qUiIcf+Ihx/4iHH/iHH/iIcf+Icf+Ihx/4hx/4hx/4hx/4hx/4hxI8CcGtP2PoiIiHH/iIiIcf+IiIhx/4iIhx/4PrYbsknkcf9x/3H/cf+HH/cf9x/3H/cf9x/3H/cf9xj/cf9x/3H/MbfxsFgO/3H/cY/3H/cf9xj/cf9xj/cY/3H/cY/3H/cY/3GP9x/3GD59tLKCS4/3GI/3GIj/cYiP9xiI/3GIj/cYiI/3GIj/cYNXm1u4ZKiIiIiIiIiIiIiIiIiIiIiIcf+DkGjLf5c3H/hx/3H/cf+HH/cf9x/4cf9x/3H/cf+HH/cf9x/3H/cf9x/4cf9x/3H/cf9x/yFJxVosY6qIiIiIiIiIiIiIiIhx/4iIiII5DVagfyqYcf+IiIiIiIhx/4iIiIhx/4iIiIJlpmKrpZnYhx/4hx/4hx/4cf+Icf+Icf+Icf+HH/iHH/hx/4cf+IcTYfj7rgcP9xiP9xiP9xiI/3GIj/cYj/cYiP9xiI/3GIiP85qWa4VpmIiIiIhx/4iIiIiIiIiIiIiIiIcf8x0Uu/LrRx/4cf9x/4cf9x/4cf9x/3H/hx/3H/hx/3H/cf+HH/cf9x/zEem7/hZHGIj/cYiP9xiI/3GIj/cYiI/3GIiP9xiIj/cYiI/3E+4MuyHzSIhx/4iHH/iIcf+Icf+Ihx/4hx/4hx/4iHEn0/86ssAM/4iIhx/4iIhx/4iIhx/4iIcf+IiHH/iD/bW7EkpHH/cf9x/3H/cf9x/3H/cY/3H/cf9x/3H/cY/3H/cf9x/3GP9xLZhZWlZ6anH/iIcf+Ihx/4hx/4hx/4iHH/iHH/iHH/iHH/gsYiU6ad2siP9xiIj/cYiIj/cYiI/3GIiI/3GIiIgtMqkaTNVuj/cf9xj/cY/3GP9xj/cY/3H/cY/3GP9xj/cY/z4X2rPoJYiIiIiIiIiIiIiIiIiIiIiIcf+IiIiIiD7y6rINFYcf+HH/cf+HH/cf+HH/cf+HH/cf9x/4cf9x/4cf9x/3H/OfM7uAzEiP9xiI/3GI/3GIj/cYj/cYiP9xiI/3GIiP9xiIK8cIGlOPfnH/cf9x/3GP9x/3H/cf9x/3GP9x/3H/cY/3H/cf9xj/cf9x/3GP9x/3H/cY/3H/cY/3H/cY/3H/cStlAEp5r/v/cf9x/3H/cf9x/3H/cf9xj/cf9x/3H/cf9x/3H/cY/3H/cf9x/3H/cY/3H/cf9xj/cf9x/3GP9x/3H/cY/3H/Kad3GoWIjocf+HH/hx/4hx/4cf+HH/hx/4hx/4cf+HH/hx/4cf+HH/hx/4cf+HH/cf+HH/I5znGuYxjoiIiIcf+IiIiIiHH/iIiIiHH/iIiIhx/4iIiHH/iIg6+Fy2B6Nx/3H/cY/3H/cf9x/3H/cf9x/3H/cf9x/3GP9x/3H/cf9x/3E8xHq0O4X/cYiIiP9xiIiI/3GIiIiP9xiIiIiI/3GIiIiIiP9xiIiIiIiIg3thu5SeRx/4hx/4cf+Icf+HH/hx/4hx/4cf+HH/hx/4cf+Icf+HH/hx/4cf9x/4cf+HH/hx/4cf+HEjk0ca5suO/4iIiIiIiIhx/4iIiIiIhx/4iIiCO45hrUcZ5xiP9xiI/3GIj/cYiP9xiI/3GIj/cYiP9xiIj/cYiI/ywo7Dp9cTyP9xj/cY/3GP9x/3GP9xj/cY/3GP9xj/cY/3GEJVTNqrcY/3GP9xiP9xj/cYj/cY/3GI/3GP9xiP9xiP9xiP9xiP9xiP9xiP9xiP9xiP9xiP9xiI/3GIO78stUDTiIiHH/iIhx/4iIcf+IiHH/iIcf+IiHH/iIcf+Ihx/4hx/4iHH/iHH/iIcf+Icf+Icf+Icf+Icf+Icf+Icf+IcTg/x7fAOHH/cf9x/3H/cf9x/3H/cf9x/3H/cf9xj/cf9x/3H/cf9x/zfVq7oqVIiIiP9xiIiIiI/3GIiIiIiI/3GIiIiDcpPrnWwYcf+HH/cf+HH/cf+HH/hx/3H/hx/3H/hx/3H/hx/3H/PZ+Es2B7cf9x/3H/cY/3H/cf9xj/cf9x/3GP9x/3GP9x/3GP9x/zeuY7lRnHGP9xj/cYj/cY/3GI/3GI/3GP9xiP9xiP9xiDzQ67QvFHH/iIiIhx/4iIiHH/iIiIcf+IiIcf+IiHH/iIiHH/iIhx/4iHH/glKYcazWeO/3GIiIiP9xiIiIiP9xiIiIiI/3GIiDfAvbk/Qocf+HH/hx/4cf+HH/hx/4cf9x/4cf+HH/hx/3H/hx/zrqKrYV1XGP9xiP9xj/cY/3GI/3GP9xiP9xj/cYj/cY/3GIND3KvMI1cf+IiIiIiIiHH/iIiIiIhx/4iIiIhx/4iIiIP/HKsQ41hx/3H/cf9x/4cf9x/3H/cf9x/4cf9x/3H/cf9x/3H/cf9x/3H/cf9x/3H/cf9x/3H/cf9x/3H/cf9x/3H/cf9x/3H/cf9x/3GP9x/3H/cf9x/3GP9x/3H/NBL5ve0GiIj/cYiIiP9xiIiI/3GIiIiP9xiIiIiP9xiIiIiI/3GIiIiIiIiP9xOIi5uXdG/4hx/4hx/4hx/4hx/4hx/4hx/4hx/4cf+Icf+Icf+HH/iHH/hx/4cf+Icf+HH/hx/4cf+HE97SmzEtaP9x/3GP9x/3GP9xj/cf9xj/cf9xj/cY/3GP9x/3GP9xj/cY/3GP9xj/cY/3GP9xj/cY/3GP9xj/cY/3GP9xiP9xj/cY/3GI/3GDk6CrfF9YiIiIiIcf+IiIiIiIiIiIiIhx/4iIiIiIiIcf+IiIiIiHH/iIiIMZoKv2X1hx/3H/hx/3H/cf+HH/cf9x/4cf9x/3H/hx/3H/cf9x/4cf9x/3H/cf9x/4cf9x/3H/cTMszbzTMnGIiIiP9xiIiIiP9xiIiIiIj/cYiIg7Rfi2ugf/iIcf+Ihx/4iHH/iHH/iHH/iIcf+Icf+Icf+Icf+Icf+Icf+HH/hASGwMeYcf+HH/iHH/hx/4cf+Icf+HH/hx/4cf+HH/hx/4cf+DF+2L+BJ3GP9x/3GP9x/3GP9xj/cf9xj/cY/3GP9x/3GP9xj/cY/3E6EkO27byI/3GI/3GI/3GI/3GIj/cYj/cYiP9xiI/3GD+BZrF+mYiIiIiIiIiIiIiIiIiHH/iIiIiINzJDuc28iIiHH/iIiHH/iIhx/4iIcf+Ihx/4iIcf+Ihx/4iDCPE7CA7Icf+HH/hx/4hx/4cf+HH/hx/4cf+HH/hx/4cf+DY3YbrInnH/cf+HH/hx/3H/hx/3H/cf+HH/cf+HH/cf9x/4cf9x/3H/gtMQUaTO+uiIiIcf+IiIiIiHH/iIiIiIcf+IiIiHH/iIiIhx/4iIg6M063zLH/cf9xj/cf9x/3GP9x/3H/cY/3H/cY/3H/cf9xj/cf9xj/cTuwRbVPuo/3GI/3GIj/cYiP9xiP9xiI/3GIj/cYiCgmZzqtmYz/cf9x/4cf9x/3H/cf9x/3H/cf+HH/cf9x/3H/cf9x/3H/cf9x/3H/cf9x/3H/cf9x/3H/cf9x/3H/cY/3H/cf9x/3H/cf9xj/cf9x/3H/cf9xNxj5uecGiIj/cYiIj/cYiIiI/3GIiIiP9xiIiIWpvVZHGIiIiIiP9xiIiIiIiIj/cYiIiIiIiIiIiIiIggTKIaHDXe/3H/cf9xj/cf9x/3H/cf9xj/cf9x/3H/cY/3H/cf9xj/cf9xOrBrtk+UiIj/cYiIiIiIiIj/cYiIiIiIiIgqGx4afk4eiIj/cYiIj/cYiIiI/3GIiIiP9xiIiIiP9xiIiIiIiP9xiIiIiIiIiP9xPcAbsz/khx/4cf+Icf+HH/hx/4hx/4cf+HH/hx/4cf+Icf+HH/hx/4cf+HH/cf+HH/hx/4cf8yZom+mXZxj/cY/3GP9xj/cY/3GP9xj/cY/3GP9xj/cY/3GI/3GP9xj/cY/3GI/3GP9xiP9xj/cYj/Nu3GuxI5iI/3GIiIiIiIiIiIj/cYiIiIiIgzx+G9OB6IiIiIiIiIiIcf+IiIiIiIhx/4iIiIiHH/iIiIiHH/iIiIcf+IiIhx/4iIiHH/PjzKs8M1/3H/cf9x/3H/cf9x/4cf9x/3H/cf9x/3H/cf9x/3H/cf80gke9fbj/cYj/cYj/cYj/cYj/cYj/cYj/cYj/cYgnXpkqqhZtiIiIiIiIiIiIiIiIiIiIiIhx/4PBVrtOqUhx/3H/hx/3H/hx/3H/hx/3H/cf+HH/cf+HH/cf9x/4cTufm7VgZIiP9xiP9xiI/3GIj/cYiI/3GIj/cYiI/3GDvR+bYuBv+IiIhx/4iIhx/4iIcf+IiIcf+IiHH/iIcf+IiHH/iIcf+Ihx/4iHH/iIcT7+S7IBtP9x/3GP9x/3H/cf9xj/cf9x/3GP9x/3GP9x/3H/cY/3H/M0J7vr2EiIiI/3GIiIiIiIiIiIiIiIiIg73Cu1I9Rx/4cf+HH/hx/4cf+HH/hx/4cf+HH/hx/3H/hx/4cf+HEmmtgaplJ+hx/4iIiIcf+IiIhx/4iIhx/4iIhx/4PCjqtNcVcf9x/3H/cf9x/3H/cf9x/3H/cf9x/3H/cf9x/3H/cf9x/3EgjqgaGBV+/4cf+Icf+Icf+Icf+HH/iHH/hx/4hx/4cf+IcTdJa7i2lHGP9xj/cY/3GP9xj/cY/3GP9xj/cY/3GP9xj/cY/3GCKKxyr3U42Ij/cYiIiP9xiIiIj/cYiIiIj/cYg9RKezu1iHH/iIiHH/iIhx/4iIcf+IiHH/iIcf+IiHH/N4qxuXVOiHH/iHH/iHH/iHH/iHH/hx/4hx/4cf+Icf+DyKaLR1l3H/cf9x/3GP9x/3H/cY/3H/cf9xj/cf9x/3GP9x/3GP8vVeJ6WqHYiIiIiIiIiIiIiIiIiIiIcf+IiIg5zQS4Mvv/iIhx/4iIcf+Ihx/4iIcf+Ihx/4iHH/gzYTW9nsqHH/hx/4cf9x/4cf+HH/cf+HH/cf+HH/cf+HH/cf+HH/P5Czsm9M/3H/cY/3H/cf9x/3H/cf9xj/cf9x/3H/cY/3H/cf9x/3GP8qcTgaeOx+hx/4cf+Icf+HH/hx/4cf+Icf+HH/hx/4cf+HEsU4Bqasf5iHH/iIhx/4iHH/iHH/iIcf+Ihx/4hx/4iHEp0iE6ct3scY/3GP9xj/cYj/cY/3GI/3GP9xiP9xj/cYj/cYKhkEap5vuY/3GP9xiP9xj/cY/3GI/3GP9xiP9xj/cYguKDs6PXxMcf9x/3H/cf9x/3H/cf9x/3H/cf9x/3H/cf9x/3H/cf9x/3H/cT/3q7EIVIiIj/cYiIiI/3GIiIiI/3GIiIiIgkuls61FpMcY/3GP9xiP9xj/cY/3GP9xiP9xj/cYj/cY/3GI/3GP9xiP9xiP9xiP88lAq1a/WIiIiIiIcf+IiIiIiIhx/4iIiIiIcf+IiIiIcf+IiIg9G9y05CP/cf9x/3H/cf9x/3H/cf9x/3H/cf9x/3GP9x/3H/cf9x/3H/cY/zNb1b2kKnGP9xiP9xiP9xiP9xiP9xiP9xiP9xiP9xiI/3GIPvWDsgp8/3GIiIiP9xiIiIiI/3GIiIiIiP9xiIiIiIiIiILOYIGlGffo/3GP9xj/cY/3GP9xiP9xj/cY/3GP9xiP9xj/cS4yLCo83T2IiIiIiIiIhx/4iIiIiIiIiIiHH/gwsNuxXyT/cf+HH/cf9x/4cf9x/3H/hx/3H/cf9x/4cf9x/3H/cf9x/z2/UbRArv9x/3H/cf9x/3H/cY/3H/cf9x/3H/cf9x/3GP9x/3H/PLm7tUZEj/cYiIiIiI/3GIiIiIiIiP9xiIiIiIiIiIiIiIiP9xiIiIiIiIiIiDhNjLiyc3H/hx/4cf9x/4cf9x/4cf9x/4cf9x/4cf9x/4cf9x/3H/hx/3H/cf+HH/cf9x/4cf9xMTJ6v82F/3GIj/cYj/cYj/cYiP9xiI/3GIj/cYiP9xiDOJEb127oiI/3GIiI/3GIiIj/cYiIiP9xiIiIg5sre3TUiIiHH/iIiIcf+IiIcf+IiHH/iIhx/4iIcf+IiHH/iIcf+Ihx/4iHH/iE8SXB7aiHH/iHH/iHH/iIcf+Icf+Icf+Icf+Icf+HE0Fbi86kf/cf9x/3H/cf9x/3H/cY/3H/cf9x/3GP9x/3H/cf9xj/cf9xj/cf9x/3GP9x/3GP80/nq9AYX/cYiIiIiI/3GIiIiIiIiP9xiIiIiIiIg5tXu4SoT/hx/4hx/4cf+HH/hx/4cf+HH/hx/4cf+HH/hx/4cf+HH/cf+HH/hx/4cf9x/4cf9x/4cf+HE8OTq0xsWP9xj/cYj/cY/3GI/3GP9xiP9xiP9xj/cYj/cYj/cYj/cYj/cYj/cYj/cYiP9xiP9xiI/3GIj/cTQ0ybzLNocf+IiIiIhx/4iIiIcf+IiIhx/4iIiHH/iIiHH/iIiHH/iIhx/4iIOg2pt/JW/4cf9x/3H/cf9x/3H/cf9x/4cf9x/3H/cf9x/3H/cf9x/3H/cf9x/3GP9x/3H/cf9x/3H/cf9x/3GP9x/3H/MbzrsFMUiIj/cYiIiIiI/3GIiIiIiIiP9xiIgwQgawzfmIiIcf+IiIcf+IiIcf+IiHH/iIhx/4iHEq4ZEaYebu/3GP9xiP9xj/cYj/cY/3GI/3GI/3GI/3GI/3GCvmGBpRnn5x/3H/cf9x/3H/cf9x/3H/cf9x/4cf9x/3H/cf9x/3H/cY/3En9EcaoLuO/4iHH/iIcf+Icf+Ihx/4hx/4hx/4hx/4hx/4g5OIy3x3Nxj/cY/3GP9x/3GP9xj/cY/3GP9xj/cY/3GP9xj/cY/3Ell+A6xoH8iIhx/4iIhx/4iIhx/4iIcf+IiIcf+Ig1s0y8TLOP9x/3H/cf9x/3GP9x/3H/cf9xj/cf9x/3GP9x/3H/NNyjvSNc/3GI/3GP9xiP9xj/cYj/cY/3GI/3GP9xiP9xiCGk3hoGsh6P9xj/cY/3GP9xj/cY/3GP9xiP9xj/cY/3GP9xiP9xOHDTuI8sj/cYiI/3GIiP9xiIiP9xiIiP9xiIiP9xg3JrK52U2IiIiP9xiIiIiIiIiIiIiIiIiIhAW+wLQYcf+IiIiIiIiIiIhx/4iIiIiIiHH/iIiIiIcf+IiIiIcf+IiIhx/4iIPIBCtH+9cf+Ihx/4hx/4iHH/iIcf+Icf+Icf+Ihx/4hx/4hx/4hx/zHykr8NbXH/hx/4cf+HH/cf+HH/hx/4cf9x/4cf+HH/cf+HH/hxNu1UuhKr/3H/cY/3H/cf9x/3H/cf9xj/cf9x/3H/cf9xj/cf9x/3GP9x/3H/cY/3H/cf9xj/cf9xj/cf86QYS3vnuI/3GI/3GP9xiP9xiI/3GI/3GI/3GIj/cYj/NdUCvCr9iP9xiIiP9xiIiP9xiIiI/3GIiIiP9xiIhKhxxnjv9xiIiIiI/3GIiIiIiIj/cYiIiINWvsu5QTcf+HH/hx/4cf+HH/hx/4cf9x/4cf+HH/hx/3H/hxMeXqvxoV/3GP9xiP9xj/cYj/cYj/cY/3GI/3GI/3GI/3GI/3GI/3GC4gaBo9+X7/cf9x/3H/cf9x/3H/cf9x/3H/cY/3H/cf9x/3H/cf9x/3H/cf8x31ywMKOIiIiP9xiIiIiIiP9xiIiIiIiIg9E/q07AX/iHH/hx/4hx/4cf+HH/iHH/hx/4cf+HH/hx/4IxBIGu77foiIiIiIiIcf+IiIiIiIhx/4iIiIiHEm61dKwUqL/4iHH/iHH/iIcf+Icf+Ihx/4hx/4hx/4hx/4hx/za8NLpDy3H/hx/3H/hx/3H/hx/3H/hx/3H/cf+HH/cf+HH/cf9x/4cf89cGu0j5SP9xiI/3GIj/cYiP9xiI/3GIj/cYiP9xiIj/LLoFKmRfrYiIiIiI/3GIiIiIiIiIiIiI/3GIiINOR9vBuCcf9x/4cf+HH/cf+HH/cf+HH/cf+HH/cf9x/4cf9x/4cf9x/3H/hx/3EzCcq99jWI/3GI/3GI/3GIj/cYiP9xiP9xiI/3GIj/cYiI/3GIOugJtxf2/4iIiIiHH/iIiIhx/4iIiHH/iIiIcf+E/GTBObiIcf+IiHH/iIhx/4iIcf+Ihx/4iHH/iIcf+Ihx/4iHH/iIN+dKuRi1cf9x/3GP9x/3H/cf9x/3GP9x/3H/cf9x/3GP9x/3H/cY/3H/cf9xj/cf9xj/cf9xj/cf9xj/Od9atyClcYiIiIiI/3GIiIiIiIiIj/cYiIiIiIiIiIiIiIiIiIiIiIiIiIiIPqn6slYFhx/4cf+HH/hx/4cf9x/4cf+HH/hx/3H/hx/4IL9lynUJo/+Ihx/4hx/4iHH/iHH/iIcf+Icf+Icf+Icf+DvFe7U6hHGP9x/3GP9x/3GP9xj/cf9xj/cY/3H/cY/3GP9xg2oOu6XxSIiIiIiIiIcf+IiIiIiIiIiIiDNtqr2SVYcf+HH/hx/3H/hx/4cf9x/4cf9x/4cf9x/4cf9x/y8V0xouos6IiIiIiIiIhx/4iIiIiIiIiIiIPQBjtP+c/4iIhx/4iIcf+IiHH/iIhx/4iHH/iIcf8hALUaAAWuiIiP9xiIj/cYiIiP9xiIiP9xiIiIj/PWXhtJoeiIiIiI/3GIiIiIiIiIiIiIiIiCd/4xqoAc7/cf9xj/cf9xj/cf9xj/cf9xj/cY/3H/cY/3GP9x/3GP85nJu4Y2SIiIiIiIiIiIiIiIiHH/iIiIiIiIiIiIiIMaPasGwl/3H/hx/4cf9x/4cf9x/4cf9x/4cf9x/4cf9x/4cf9x/4cf9x/3H/hx/3H/cf9x/4MWMLsKz0iP9xiI/3GI/3GIj/cYiP9xiI/3GIj/cYiI/3GIPIz7tHMEhx/4iIcf+Ihx/4iHH/iHH/iIcf+Ihx/4hx/zjnJrkY2f9x/3H/hx/3H/cf+HH/cf9x/4cf9x/3H/cf9x/4cf9x/3Et/ns6QBhMcf+Icf+Icf+Icf+Ihx/4hx/4cf+Icf+Icf+Icf+CvHxCpjg72HH/hx/3H/hx/4cf9x/4cf9x/4cf9x/4cf9x/4cf9x/4cTtz6rWMFYj/cYj/cYj/cYj/cYj/cYj/cYiP9xiP9xiI/3GIj/cYiP9xiI/yQKQjrvW9xx/4cf+Icf+HH/hx/4cf+HH/hx/4cf+HH/hx/4cf+HH/hx/4cf80n3u9YIT/cY/3GI/3GP9xiP9xiP9xj/cYj/cYj/cYj/cYj/cYj/cYgy7Jy+E2OIiHH/iIiHH/iIhx/4iIcf+IiHH/iIcf+DKEe757hHH/cf9x/3H/cf9xj/cf9x/3H/cf9xj/cf9x/3GP9x/3H/cY/3H/cf9xj/cf9xj/Omgqt5fV/3GIiIiI/3GIiIiIiI/3GIiIiIiIg6ZE22m7KHH/hx/4cf+HH/cf+HH/hx/4cf9x/4cf9x/4cf+HH/cf+HH/cf+HH/cSmEhCqHt73/hx/3H/cf9x/3H/cf9x/3GP9x/3H/cf9x/3H/cf9x/3H/cf9xj/cf9x/3H/cf9xLRJVKk7arY/3H/cY/3GP9xiP9xj/cY/3GP9xj/cYj/cY/3GP9xiCXoSBrBe37/cf9x/4cf9x/3H/cf+HH/cf9x/3H/cf+HH/cf9x/3H/cf9x/3H/cf9x/3H/cf9x/3H/cf9xRsKMk9dx/3H/cf9xj/cf9x/3H/cf9x/3GP9x/3H/cf9xj/cf9x/ySRyBrW435x/4hx/4cf+HH/hx/4cf+HH/hx/4cf+HH/hx/4cf+DHVW78qpHGP9xj/cYj/cY/3GI/3GP9xiP9xj/cYj/cYj/cTyJ2bR2JoiIiIiHH/iIiIiIiIiIcf+IiIiIiIcf8gLUa6XiuUcf9x/4cf9x/3H/cf9x/3H/cf9x/3H/cf9x/3H/cf9x/3H/cf9xSq8sVQ1x/3H/cf9x/3H/cY/3H/cf9x/3GP9x/3H/cf9xj/cf9xj/cTDmmbApZoiIj/cYiIiP9xiIiIiP9xiIiIiP9xhHmzyWTIiP9xiIiIiIiIiI/3GIiIiIiIiIg35Vq5GqWHH/hx/4hx/4cf+HH/iHH/hx/4cf+HH/hx/4cf+HH/hx/4cf+HH/hx/4cf+HH/cf+HH/JF4WGtoenoiIiIiIiIiIiIiIcf+IiIiIiIiIcf+IiIiIiHH/iIiIiHH/MxZNvemycf9x/3H/cf9x/3H/cf9x/3H/cY/3H/cf9x/3H/cf9xj/cf9x/3H/OdxZuCOmj/cYiIj/cYiI/3GIiIj/cYiIj/cYiDz4+7UHBP+Icf+Icf+Icf+Icf+Icf+HH/iHH/iHH/hx/4g3FKe561hx/3GP9x/3H/cf9x/3H/cf9xj/cf9x/3H/cf9xj/cf9x/3E2Nam5ylZxiIiP9xiIiI/3GIiIj/cYiIiI/3GIiIiIj/cYiIiIM8/KvjA1/4hx/4hx/4hx/4cf+Icf+Icf+HH/iHH/hx/4PYRSs3utcf+HH/hx/3H/hx/3H/hx/4cf9x/4cf9x/4cf9x/4cf9xNor7unUE/3GIj/cYj/cYiP9xiI/3GIj/cYiP9xiI/3GIg1kNq7byWIiIcf+IiHH/iIhx/4iIcf+Ihx/4iIcThirLedU3H/cY/3H/cY/3H/cf9xj/cf9xj/cf9xj/cf9xj/cY/3H/cYPYBrs3+UiIiIiIiIiP9xiIiIiIiIiIiIiIiHH/OnX6t4oF/4cf+HH/cf+HH/hx/4cf9x/4cf+HH/cf+HH/hx/3H/hx/3H/hx/3H/hx/yQBVSrv6q3/cf9x/3H/cf9x/3H/cf9xj/cf9x/3H/cf9xj/cf9x/3H/cY/3H/cf9xj/cf9xj/cf9x/3GP9x/3GP9x/3GP9x/3GDirWrhUpY/3GIiIiIiIiI/3GIiIiIiIiIiIiIiIiIj/cYiDRz2ryMJXH/hx/4hx/4cf+HH/hx/4cf+HH/cf+HH/hx/4cf+HH/cf+HH/hx/3H/hx/4cf9x/4cf9x/4cf9x/4cf9x/4cSUghCrN973/cf9x/3H/cf9x/3H/cf9x/3H/cf9xj/cf9x/3H/cf9xM11avaKliIj/cYiIj/cYiIj/cYiIiI/3GIiIiP9xiIiIiP9xiIiIiIg5pFe3W6hx/4iIcf+IiIcf+IiHH/iIcf+IiHH/iIPsYxsjnOcf+Icf+Icf+Icf+Icf+Icf+Icf+Icf+HH/iHH/hx/4g28Hu6D4Rxj/cf9xj/cY/3GP9xj/cY/3GP9x/3GP9xiP9xj/cTH8278DJIiIhx/4iIiIiIiIiIhx/4iIiIgp47YaccSecYj/cYj/cYj/cYiP9xiP9xiI/3GIj/cYiP9xQeMs8c2Ij/cYiP9xiIj/cYiI/3GIiI/3GIiP9xiC6yGhok3l5xj/cY/3GP9x/3GP9xj/cY/3GP9xj/cY/3GP9xg2Hvy64QOIiIcf+IiIiIiHH/iIiIiHH/iIiIiHH/Mjscv8Tj/3H/cf9x/3H/cf9x/3H/cf9x/3H/cf9x/3H/cf9x/3H/cf9xj/cf9x/3H/cf9x/3GP9x/3H/cf9xj/cf9x/3H/cY/zrT27csJP9xiIiIiIiIj/cYiIiIiIiIiIiDWUJbxr2v+IiIhx/4iIhx/4iIcf+IiIcf+Ihx/4PFM3tKzIcf+HH/cf+HH/cf+HH/cf9x/4cf9x/4cf9x/3H/hx/3H/cThz7biMEoj/cYiIj/cYiIiP9xiIiI/3GIiIiIML3jsFIciIhx/4iIiIiIiIiIiIiHH/iIiIiIiIcf+IiIiIhx/z3/B7QA+P+Icf+HH/hx/4cf+HH/hx/4cf+HH/hx/4cf+HH/cf88uZu1RmT/cYj/cY/3GI/3GP9xiP9xiP9xj/cYj/cYj/cYg72hq1JeWIiIiIcf+IiIiIiIcf+IiIiIhx/4iIgjA3wa78g+iP9xiIiIiIiIiIiIiIiIiIiIiIiDgz67jMFHH/hx/4cf9x/4cf+HH/cf+HH/hx/3H/hx/3H/hx/3H/hx/zCUSbB7tnGP9xj/cYj/cY/3GP9xiP9xj/cYj/cYj/cY/3GI/3GI/3GI/3ErhtqKl5JX/3GIiP9xiIiI/3GIiIj/cYiIiI/3GIiIgl6tM6wVLMcf9x/4cf9x/3H/cf9x/4cf9x/3H/cf9x/3H/hx/3H/cSjPx9rjA4KIj/cYiIj/cYiIiP9xiIiI/3GIiIg+VHyyq4OIcf+Icf+HH/iHH/hx/4hx/4cf+HH/iHH/hx/4cf+HH/hx/4cf+HH/hx/zkfCrjg9Y/3GP9xj/cf9xj/cY/3GP9xj/cY/3GP9xiP9xj/cY/3GP9xiP9xj/LDfvOnyBDI/3H/cY/3H/cY/3GP9x/3GP9x/3GP9xj/cY/3H/cY/3GP9xj/cY/3GP9xj/cY/3GP9xj/cY/3GP9xj/cY/3GI/3GP8zTCm+s9aIiIiIiIiIiIiIiIiIiIiIiIiIiIiIiIcf+IiIiIiIiIiHH/iIiIiIiHH/iIOeyJtxN2hx/3H/hx/4cf9x/4cf9x/4cf9x/4cf9x/3H/hx/3H/cf+HH/cf9x/4cf9x/3H/cf+HH/cf9x/3H/cf+HH/cf9x/3H/cf9x/3H/cf9x/3H/cf9x/3H/cf9xIfskahFNuXH/cf+HH/cf9x/3H/cf9x/3H/cf9x/3H/cf9x/3H/cf9x/3H/cf8yclW/jaqP9xiP9xj/cY/3GP9xiP9xj/cYj/cY/3GI/3GP9xiCoOqkqPFVuIj/cYiIiIiIiIiIiIiI/3GIiIiDQZZrzmmYiHH/iIcf+Ihx/4iHH/iIcf+Ihx/4hx/4MbPqsFwV/3GP9x/3H/cY/3H/cf9xj/cf9x/3GP9x/3GP9x/3H/LdhzGkJ4zoiHH/iIcf+Ihx/4iHH/iIcf+Ihx/4hx/4Ig9dKv8KLXH/cf9xj/cf9xj/cf9x/3GP9x/3GP9x/3GP9x/3GP9xKg+1Km8ErXGP9xiP9xiP9xiP9xiP9xiP9xiP9xiI/3GI/3GDUbFLvk64iIiIj/cYiIiIiIiI/3GIiIiIiIiIiCgzfiqcyB1x/4cf+HH/hx/4cf+HH/hx/3H/hx/4cf9x/4cf+HH/cf82FMq76zX/cY/3GI/3GP9xiP9xiP9xj/cYj/cYj/cYj/cYiP9xiP9xiP9xiI/3GI/3GIj/cYiP9xiIO107tqLE/4iIcf+IiIcf+IiHH/iIhx/4iHH/iIg7glG1fa6Icf+Ihx/4hx/4hx/4hx/4cf+Icf+Icf+HH/gwVp+xuWD/cYj/cYj/cYj/cYiP9xiP9xiI/3GI/3GIj/cSQaCDruX3z/cf9x/3H/cf9x/4cf9x/3H/cf9x/3H/cf9x/3H/cf9x/ynxGDqQ7nyHH/iIhx/4iIcf+Ihx/4iIcf+Ihx/4g499i4CCdx/3H/cf9x/3H/cf+HH/cf9x/3H/cf9x/3H/cf9x/3H/cf9x/3GP9x/3H/cf9xPyJ7sd2EiP9xiIiI/3GIiIiI/3GIiIiIj/cT25p7RGWP+IiIcf+IiHH/iIhx/4iIcf+Ihx/4iHH/iIcf+Ihx/4iHH/iIcf+EUy/LzQcf+HH/iHH/iHH/iHH/hx/4hx/4cf+Icf+HH/hx/4cT3RgrMuff9x/4cf+HH/cf+HH/cf9x/4cf9x/4cf9x/3H/hx/3E261O5FKxx/3H/cf9xj/cf9x/3H/cY/3H/cf9x/3GP9x/3GP9x/3H/cY/3H/cY/3H/cY/3H/cY/3E8KZq01mWIiIiIiP9xiIiIiIiIiIiIiIiP9xiIiIiIiIg70LO1L0yIiIhx/4iIiHH/iIiIcf+IiIcf+DVcFbuj6nH/hx/4cf+HH/hx/4cf+HH/hx/4cf+HH/hx/4cf+HH/cf+HH/hx/4cf9x/4cf8xWsq/pTVxj/cYj/cY/3GI/3GI/3GP9xiP9xiP9xiP9xiP9xiP9xiP9xiI/3E200u7LLT/iIiIcf+IiIhx/4iIhx/4iIhx/4iIgon8gqlgN9hx/4cf9x/4cf9x/4cf+HH/cf+HH/cf+HH/cf+HH/cf9x/4cf9x/3H/hxOxb2tekJj/cf9xj/cY/3GP9xj/cY/3GP9xj/cY/3GP9xPhmcsuZjiIhx/4iIiIiIhx/4iIiIiHH/iIiIiHH/iIiIcf+IOjrZtsUmcf+HH/cf9x/4cf9x/3H/cf+HH/cf9x/3H/cf+HH/cf80MAm9z/b/cYj/cYj/cYj/cYj/cYj/cYj/cYiP9xiP9xg7leq1ahWIiIcf+IiIhx/4iIhx/4iIhx/4iIcf+IIFEGSjvvm/+Ihx/4hx/4hx/4hx/4hx/4cf+Icf+Icf+HEn/jwqkBw9cY/3H/cf9xj/cY/3H/cY/3H/cY/3GP9x/3GP9xj/cf8vi0Lad0vScYiIj/cYiIj/cYiIj/cYiIiI/3GIiDMv6b7QFv+Ihx/4iHH/iIcf+Ihx/4hx/4iHH/iHH/iHH/OKbauVkl/3H/cY/3H/cf9xj/cf9xj/cf9x/3GP9x/3GP9xj/cf9xj/cf9xj/cY/3H/cY/3GP9xj/cf9xj/cYIs/TGuMCznH/iHH/iHH/iHH/iHH/hx/4hx/4cf+Icf+HH/iDL/6r8AFf9xj/cf9xj/cY/3GP9x/3GP9xj/cY/3GP9xj/cY/3GP9xj/cY/3GP9xgl+PYasHCecf+HH/cf+HH/hx/3H/hx/3H/hx/3H/hx/3H/hx/3H/hx/zcQZbnvmnH/cY/3H/cY/3H/cY/3H/cY/3H/cY/3GP9x/3GP9xgw+muwFZSIiIiIiIiIiIiIiIiIiIiIiIPUsEs7T7hx/4iIhx/4iIcf+IiHH/iIhx/4iHH/iDI2G77J5HH/cf9xj/cf9x/3H/cf9x/3GP9x/3H/cf9xj/cf9x/3GP9xPX9cs4Cj/3GIiIiIiIiIiIiIiIiP9xiIiILl+JGjoHboj/cYj/cYj/cYj/cYj/cYiP9xiI/3GI/3E2ZYq6mnWIiIhx/4iIiHH/iIiHH/iIiHH/iCw9aRpMKW5xiIiIiIj/cYiIiIiIiP9xiIiIgjItoq/dJd/4iHH/iHH/iIcf+Icf+Icf+Icf+Icf+HH/iHH/MLeLsVh0/3H/cY/3GP9x/3GP9xj/cY/3H/cY/3GP9xj/cY/3GCHvqGoiBXmP9xiP9xiP9xiI/3GI/3GIj/cYiP9xiI/3GIg2Sv66tQGHH/iHH/iHH/hx/4hx/4hx/4cf+HH/iHH/hx/4cf+Icf+HH/hx/4cf+C2fDFpmDzqIcf+IiIiIiIiIcf+IiIiIiHH/iIiCUm2Trdkmz/cYiP9xiIj/cYiI/3GIiP9xiIj/cYiIj/cYK8gMSnN/O4hx/4iIiIcf+IiIhx/4iIhx/4iIcf+INe1YuxKnhx/3H/hx/3H/cf+HH/cf9x/4cf9x/3H/cf+HH/cf9x/3H/NubyuhkNcf9xj/cf9x/3H/cY/3H/cf9xj/cf9xj/cf9x/3GP9x/3EySZa+tmmI/3GIj/cYiP9xiIj/cYiP9xiIiP9xiIKxMJGm7Pbo/3H/cf9xj/cf9xj/cY/3H/cY/3H/cY/3GP9x/3GP9xNClTvNas/3GI/3GI/3GI/3GI/3GIj/cYj/cYj/cYiP9xgxGOqw9xX/iIiIcf+IiIhx/4iIhx/4iIcf+IiHH/iIgj0Uga4ut+iIiIj/cYiIiIiI/3GIiIiIiI/3GIiIgpm9JqpkLZiI/3GIiIj/cYiIiI/3GIiIiI/3GIiIJ6bUKqWSvYiIiIiIiIiIiIiIiHH/iIiIiIiIiIhx/4iIiIiIhx/4iIiIiHH/iIiIhxLAjJWm9zao/3GI/3GIj/cYj/cYiP9xiI/3GIj/cYiP9xg2Rnu6uYSHH/iIhx/4iIcf+Ihx/4iHH/iIhx/4hx/4gw/0qwELVx/3H/cf9x/3GP9x/3H/cf9x/3H/cY/3H/cf9x/3GP9x/3H/cY/3H/cf9xj/cf9xj/cf9x/3GP9x/3GP9xj/cSES5hr+0Z5x/4hx/4cf+HH/hx/4hx/4cf+HH/hx/4cf+HH/hx/4cf+HH/cf+HH/hx/4cf+HH/cf+HH/hx/3H/hx/3H/NM43vTHI/3GP9x/3GP9xj/cf9xj/cY/3GP9x/3GP9xj/cYNvEBuQ7+cY/3GP9xj/cYj/cY/3GI/3GP9xiP9xiP9xj/cYj/cYj/cYPDqxs8VOcYiI/3GIj/cYiI/3GIiP9xiIj/cYiIPHzEtIM7iIiIiIiIiIiIiIiHH/iIiIiIiD73UbIIroiIcf+IiIiHH/iIiIhx/4iIiHH/iIiCOVWBrmqn6IiP9xiIiI/3GIiIiP9xiIiIiP9xiIgqDsl6rxNo/3H/cf9x/3H/cY/3H/cf9x/3H/cf9x/3GP9x/3H/cf9xgiXlga6hp+iHH/hx/4cf+Icf+HH/hx/4hx/4cf+HH/hx/4IARmakDJmf+HH/hx/3H/hx/4cf+HH/cf+HH/cf+HH/cf+HH/hx/yRZKlr6bVqIiIiHH/iIiIiIhx/4iIiIhx/4iIiIcf+INr1bukKkcf9x/3H/hx/3H/cf9x/3H/cf9x/3H/cf9x/3H/cf9x/3H/cf9x/3E1MDi7z8f/cYj/cYj/cYiP9xiI/3GI/3GIj/cYiI/3GIg7+l61BaFx/4hx/4hx/4hx/4hx/4hx/4cf+Icf+HH/iHH/hx/4cT9c9rGjCf9x/3H/cf9x/3H/cf9x/3H/cY/3H/cf9x/3H/cY/3H/cf9x/3GP9x/3H/Pqmas1ZliIiP9xiIiIiI/3GIiIiIiI/3GIiIiIiIiIiI/3GIiIiIiIiIiIiIiIiIiD28+rRDBf+HH/hx/4cf+HH/cf+HH/hx/4cf+HH/cf+HH/hx/3EgaDoaGnxe/4iIhx/4iIcf+Ihx/4iIcf+Ihx/4iHH/iILrrvGjRRDoiHH/iIhx/4iIcf+Ihx/4iIcf+Ihx/4iHH/IvIfKvDeDXH/cY/3H/cY/3H/cY/3H/cY/3GP9xj/cf9xj/cY/3GP9xOFwLuKP0iIiIiIiIiIiIiIiIiIiIiIgviMM6J3PMcf9xj/cf9x/3H/cY/3H/cY/3H/cY/3H/cf9xj/cY/3H/cYNkMqurzViP9xiIiIiIiI/3GIiIiIiIiIiIiIj/cYiIiIL4TSGhey3nGP9x/3H/cf9xj/cf9x/3H/cY/3H/cf9xj/cf9xj/NXZyu4mNcY/3GP9xj/cY/3GI/3GP9xj/cY/3GI/3GP9xiP9xj/cYj/cY/3GI/3EmSPBKy3D7/3GP9xj/cY/3GP9xj/cY/3GP9xiP9xj/cY/3GP9xgwKPqw5wWIiIiIiIiIiIcf+IiIiIiIhx/ztuu7aRRP+HH/cf9x/4cf9x/3H/cf9x/4cf9x/3H/cf9x/3H/cf9x/zCRG7F+5P9xiI/3GIiP9xiIj/cYiI/3GIiI/3GIiDxsbLSTk4cf+Icf+Icf+Icf+Icf+Icf+Icf+HH/iHH/hx/4hx/4cf+Icf+HH/hx/4O1uptqRWj/cY/3H/cY/3H/cY/3H/cY/3GP9xj/cf9xj/cY/3GP9xj/cY/3E+ACWy/9r/cYiI/3GIiP9xiIj/cYiI/3GIiI/3GIiITE2sSyWI/3GIiIiIj/cYiIiIiI/3GIiIiIgyUxi+rOeIhx/4iHH/iIcf+Ihx/4iHH/iHH/iIcf+Icf+Icf+Icf+Icf+DK4JL5H23H/hx/3H/hx/3H/hx/3H/hx/3H/cf+HH/cf+HH/cSnOxjqDE5yIiIcf+IiIiIiIhx/4iIiIiIcf+IgpXRMaii7O/3GP9xj/cY/3GP9xj/cY/3GI/3GP9xiP9xj/K/tQGmBK/oiHH/iHH/iIcf+Ihx/4hx/4hx/4hx/4hx/4hxM9UbvCrkcY/3H/cf9xj/cf9xj/cf9xj/cY/3H/cY/3GP9x/3GP9xj/cf9xj/cY/3GP9xj/cY/3GP9xIZCnGgf1jv+HH/hx/3H/hx/4cf9x/4cf9x/4cf9x/4cf9x/3H/hx/3FK/TxgLP+HH/cf9x/3H/hx/3H/cf9x/3H/cf+HH/cf9x/3H/cf8hT44aHAce/4cf9x/4cf9x/4cf9x/4cf9x/4cf9x/3H/hx/3H/cf8UWVlBlramvohx/4iIcf+IiHH/iIhx/4iHH/iIcf+CZ/Vxq4Co6IiIiI/3GIiIiIj/cYiIiIiIiI/3GIiIiIiIiIiIiCw2Hhpcnh7/cYiIj/cYiIiP9xiIiIiP9xiIiIiP9xgr4Pg6cfB8j/cf9xj/cf9xj/cY/3H/cY/3GP9x/3GP9xj/cY/3H/cY/3GP9xj/cY/3GP8uW8ZKWkObj/cYj/cYiP9xiP9xiI/3GIj/cYiP9xiI/3EjWKca6nWO/3H/cf9x/3H/cf9x/3GP9x/3H/cf9x/3GP9x/3H/cf9xj/cf9xJEwRSts+63H/cf9x/3H/cf9x/3H/cf9x/3H/cf9xj/cf9x/3H/cf9x/3EjJEpK/btbiP9xiP9xiP9xiP9xiP9xiI/3GI/3GIj/cYOLjbuEckiIhx/4iIcf+IiIcf+Ihx/4iIcf+IiHH/L8lbOjNqTIj/cYiIiIiIiIiIiIiIiIiIiIMCRqseuV/4cf+HH/hx/4hx/4cf+HH/hx/4cf+HH/cf+HE/kAyxb/OP9xiP9xj/cYj/cYj/cY/3GI/3GI/3GI/3GI/yRacSrqWO2I/3GI/3GIj/cYj/cYiP9xiP9xiI/3GIj/cSzdiBpSJ37/cY/3H/cf9x/3H/cf9xj/cf9x/3H/cY/3H/cf9xj/cf9x/3GP9x/3GP9x/3GP9x/3GP9x/3E33ua5IRmIiP9xiIj/cYiI/3GIiP9xiIiP9xiIiI/z56YbOFnoiIiIiI/3GIiIiIiIiIiI/3GIiIiDUwHrvP4XH/cf+HH/cf+HH/cf+HH/cf+HH/cf9x/4cf9x/3H/cf+HEzHQK94v3/cf9x/3H/cf9x/3GP9x/3H/cf9x/3H/cY/3H/cf9x/3GP85xIW4O3qP9xiP9xiP9xiP9xiP9xiP9xiP9xiP9xiI/ywN4Tp/Iez/iHH/hx/4hx/4hx/4hx/4cf+Icf+HH/hx/ymPZSqXCa3/cf+HH/cf+HH/cf9x/4cf9x/3H/hx/3H/cf9x/4cf9x/3H/Pkq5s7VGj/cYj/cYiP9xiP9xiP9xiI/3GIj/cYiP9xiI/3GIj/cYiP9xiIj/cYiI/3GIOEjLuLc0cf+Ihx/4iHH/iIcf+Icf+Ihx/4hx/4hx/4J6SjOrW1zIj/cYiP9xiP9xiI/3GIj/cYiP9xiIj/cYiP8nXKFayjXqiHH/iHH/iHH/iHH/iHH/iHH/iHH/hx/4hx/4cf8r2P8aYnAOhx/4hx/4hx/4hx/4hx/4hx/4cf+Icf+Icf+HH/hx/4hx/zvzmrYMZf9xj/cf9xj/cY/3GP9x/3GP9xj/cY/3GP9xj/cY/3GP8tiqoqV1Vdj/cYiIiIiIiIiI/3GIiIiIiIiIiIiIiIiD1rCrOU9XH/hx/4cf+Icf+HH/hx/4cf+HH/hx/4cf+HH/hx/4cf+HH/MQkNsAfyj/cYj/cYj/cYj/cYj/cYiP9xiP9xiI/3GIj/cTJapr6lWYiIiIiIiIiIcf+IiIiIiIiIiIiIMbHlsF4a/4hx/4hx/4hx/4hx/4hx/4hx/4hx/4cf+Icf+Icf+HH/hx/yZ4cBq4eP6P9xiP9xiI/3GIj/cYiI/3GIj/cYiI/3GIiEnXXHKKiIiP9xiIiP9xiIiI/3GIiIiI/3GIiIg7Ocq1xjWIcf+Icf+Icf+Icf+Icf+Icf+Icf+HH/iHH/hx/4hx/4cf+Icf+HH/hx/4hx/4cf8y8jq/DcWP9x/3GP9xj/cY/3H/cY/3GP9xj/cY/3GP9xj/cY/3GD7zW7IMpIiIiIiIiIiIiIiIcf+IiIiIiIiIhx/4iIiIiIcSRAsUrb9OuIiIiIiIiIiIcf+IiIiIiIiHH/iC/OhxoTF45xiI/3GIj/cYiP9xiI/3GIj/cYiI/3GIj/cYIavXGgZCjv9xj/cf9x/3H/cY/3H/cf9x/3GP9x/3H/cY/3H/cY/3E5AgW3/fqI/3GI/3GI/3GI/3GI/3GIj/cYj/cYiP9xiI/ytT7hp6wR6P9xiP9xj/cYj/cY/3GI/3GI/3GI/3GI/3GI/3ElyEUqw3utiP9xiIiI/3GIiIiP9xiIiIiI/3GIiIP9JUsS2riIiIiIiIhx/4iIiIiIcf+IiIiIhx/4iIiIcf+IiIhx/4iIhx/4iIhx/4iIOOw5uBPGcf9x/3H/hx/3H/cf9x/4cf9x/3H/cf9x/3H/hx/3H/cf8rQ78aa8QOcf9x/3H/hx/3H/cf+HH/cf9x/3H/hx/3H/cf9x/3H/cf+HH/P6tVsVSqcf9xj/cY/3GP9xj/cY/3GP9xj/cY/3GP9xj/cY/3EqC8wqf0M9iIiIiIiIiIiIiIiIhx/4iIiIiIg0cjm8jcaHH/hx/4cf9x/4cf+HH/hx/3H/hx/4cf9x/4cf9x/4cf9DUXzq6P+HH/cf+HH/cf9x/4cf9x/3H/cf+HH/cf9x/3H/cf+HH/cf8/GWWy5pqP9x/3GP9xj/cY/3GP9x/3GP9xj/cY/3GP9xiP9xj/PKF2tV6JiIiP9xiIiIj/cYiIiIiP9xiIiIiIOJoouGXXcf+IiHH/iIcf+Ihx/4iHH/iIcf+Ihx/4hx/4Nu+LuxB0j/cf9x/3GP9x/3GP9x/3GP9x/3GP9x/3GP9x/3GP9xj/cTUYO7vnxI/3GIiIiIiIiIiIiIiIiIiIiINOZ4vBmHhx/4cf+Icf+HH/iHH/hx/4hx/4cf+HH/iHH/hx/4cf+HH/hx/4cf+HH/hx/4cf9HmoymV/+HH/cf+HH/hx/3H/hx/3H/hx/3H/hx/3H/hx/3H/hx/3H/cf+HH/cf8ynae/YliP9xj/cY/3GP9xj/cY/3GI/3GP9xj/cYj/cYNNuSvCRtiP9xiI/3GIj/cYiP9xiIj/cYiI/3GIiP9xgqEmcabtmOcf9x/3GP9x/3H/cf9xj/cf9x/3GP9x/3H/cY/3H/cf9xj/cSPAqlrz9VqHH/iHH/hx/4hx/4cf+Icf+HH/hx/4hx/4cf+HH/gn++J60EHYj/cY/3GI/3GI/3GI/3GP9xiP9xiI/3GI/3GI/3EtpUgaNat+cf9x/3H/cf9x/3H/cf9xj/cf9x/3H/cf9x/3H/cf9x/3GP8jxOoa47Fecf+HH/hx/4cf9x/4cf+HH/hx/3H/hx/4cf9x/4cf9x/4cf9x/4cf9x/4cf9x/4cf9x/zfqG7oV5P9xiP9xiP9xiI/3GI/3GIj/cYj/cYiP9xiI/3E/w6SxPFuI/3GIiIiIiIiIiIiIiIiIiIiIiIiIiIiIhNjbw3JIhx/4iIiIiIiIiHH/iIiIiIhx/4MQqMv/Vzcf9x/3H/cf9x/3H/cf9x/3H/cf9x/3H/cf9x/3H/cf9x/3H/cf9x/3H/cf9xj/cf9x/3H/cf9x/3GP9x/3H/cf9xj/cf9x/3GP9x/3H/cT7v5LEQG3GP9xiP9xiP9xiP9xiP9xiI/3GI/3GI/3GIP4bjsXkciIiI/3GIiIiIiI/3GIiIiIiIiIPjwbssPkcf+HH/iHH/hx/4cf+Icf+HH/hx/4cf+HH/hx/4cf+HExYkO+nbxx/4cf9x/3H/cf+HH/cf9x/3H/cf9x/3H/cf+HH/cf9x/3H/cf84nBe4Y+hxj/cYj/cY/3GI/3GI/3GI/3GI/3GI/3GI/3GD28F7JD6HGIiIiIiIiIiIiIiIiIiIiIiIcf+IiIiFWs21OIiIiIiIcf+IiIiIiIhx/4iIiCFviCoKB31x/4hx/4cf+HH/iHH/hx/4cf+HH/hx/4cf+HH/hx/4LFmZGlpmbnH/iIiIhx/4iIiHH/iIiHH/iIiHH/iIhxNF5bvKGk/3H/cf9x/3H/cf9x/3H/cf9xj/cf9x/3H/cf9x/3H/cY/yUxoCrc5f3/cf9xj/cf9x/3H/cf9x/3H/cf9xj/cf9x/3H/cY/3H/cf9xgsBtcaT5KOiHH/hx/4hx/4cf+HH/iHH/hx/4cf+HH/hx/4hx/4LwawSk+U+/+Icf+Icf+Icf+Icf+Icf+HH/iHH/hx/4hx/4cf8+77mzEEaP9x/3GP9x/3GP9x/3GP9x/3GP9x/3GP9xj/cY/3H/cY/zl7sbiEToj/cY/3GI/3GP9xiP9xj/cYj/cYj/cY/3GI/3GI/3GIgrXDUaajyu/3H/hx/3H/hx/3H/hx/3H/hx/3H/cf+HH/cf9x/4cf8iFeM6D6HMiIiIiIiIiIiIiIiIiIiIiIiINMhMvDezhx/3H/hx/3H/hx/3H/cf+HH/cf+HH/cf9x/3H/hx/3H/OcgbuDfkj/cYiP9xiP9xiI/3GIj/cYiP9xiIj/cYKoHMOofjPI/3H/cY/3GP9x/3GP9xj/cY/3GP9xj/cf9xj/cY/3GP87bMu2kzSHH/iIiIiIiIiIiIiIcf+IiIiIggr5k6JgZsj/cYiP9xiI/3GIj/cYiP9xiI/3GIiP9xiIj/cYiI/3GIiP9xiIgrPBgabD5+j/cf9x/3GP9x/3GP9x/3GP9x/3GP9x/3GP9x/3GP9xj/cTuNMbRyznGP9xj/cYj/cY/3GP9xj/cYj/cY/3GP9xiP9xj/cT+ON7FxyIiIiIiIiIiIiP9xiIiIiIiIiIiIiIiIiIiIiIiIiIiIcf+CwFVhpfqp6I/3GP9xj/cYj/cYj/cY/3GI/3GI/3GP9xiP9xiP9xiP9xiI/3GI/3GI/3GIj/cYiP9xiI/3GIj/cYiP9xiIj/cYiP9xiDkwKrfP1Ycf+IiIcf+IiHH/iIhx/4iIcf+IiHH/JjNKGrzLXoiIiIiI/3GIiIiIiIiIiIiIiIiHH/JpL0KrbQvXH/iIiIcf+IiIhx/4iIhx/4iIcf+IiHEzCbu99kT/cf9x/3GP9x/3H/cf9x/3H/cf9xj/cf9x/3H/cY/3H/cTwfRrTguYj/cYiP9xiP9xiP9xiI/3GIj/cYiP9xiI/3GDeh4rleHYiIiIj/cYiIiIiIj/cYiIiIiIiIMSdnv9iYhx/4iIcf+Ihx/4iHH/iIcf+Ihx/4hx/4iHH/iHH/iHH/iIcf+Icf8k0MA64vP8iP9xj/cY/3GI/3GP9xiP9xiP9xj/cYj/cYj/cYj/cYj/cYP6IrsV3Uhx/4iIiIhx/4iIiHH/iIiIcf+IiIhx/4gnPwkanA9ucYiIiIj/cYiIiIiI/3GIiIiIiIiP9xiIiD0i+bPdBohx/4hx/4cf+Icf+Icf+HH/iHH/hx/4hx/4cTg3jbfIcnGI/3GP9xiP9xj/cYj/cYj/cYj/cYj/cYj/cYj/cYj/cYj/cYiP9xiP9xiI/3EjeY866GcMcY/3GP9xj/cY/3GP9xiP9xj/cY/3GI/3GP9xiElvfGkIcYj/cYj/cYj/cYj/cYj/cYiP9xiP9xiI/3E2Dwm68PZx/4iIiIiIiHH/iIiIiIcf+IiIiILpmeKkZmHf9x/3H/cf9x/3H/cf9x/3H/cf9x/3H/cf9x/3H/cf9xj/cf9x/3E+sMuxTzRxiIiIiP9xiIiIiIiP9xiIiIiIiD9wsrGPTYiIiIiIcf+IiIiIiIiIhx/4iIiDxSV7StqHH/hx/4cf+HH/iHH/hx/4cf+HH/hx/4cf+HH/cf+HH/Lq4JGjUfboiIhx/4iIiHH/iIiIhx/4iIhx/4iDRTirysdYcf9x/3H/cf9x/3H/cf9x/3H/hx/3H/cf9x/3H/cf9x/3GP9xLCa8Sm2UO4/3GIj/cYiP9xiI/3GIj/cYiP9xiIgiDO0a/zEuiP9xj/cYj/cYj/cY/3GI/3GI/3GI/3GIj/cSuEaBpXuX5x/3H/cf9x/3H/cf9x/3H/cf9x/3H/cY/3H/cf9x/3H/cf9x/3GP9x/3H/cf9xOpzrtmMUiIiP9xiIiIiIiI/3GIiIiIiIiIMwp7vfWEiHH/hx/4cf+HH/hx/4cf+HH/hx/4cf+HH/hx/4cf9x/4ItpYGvJafoiIcf+IiIiIcf+IiIiHH/iIiIcf+IiIcS6BgUo35+tx/4iIiIiHH/iIiIiHH/iIiIhx/4iDhUZ7irmIcf+HH/hx/3H/hx/4cf+HH/cf+HH/cf+HH/hx/3H/KVpoKppZff9xj/cf9xj/cf9xj/cY/3H/cY/3GP9x/3GP9xj/cYIbAsWhX9Oocf+HH/cf+HH/cf+HH/hx/3H/hx/3H/hx/3H/cf+HH/cf+DAH6bEJFo/3GI/3GP9xiP9xiP9xiP9xiP9xiP9xiP9xiI/3GI/3GIj/cYiP9xiI/3GIj/cYiP9xiIj/cYiI/3GIMvM4vgzHiIiIhx/4iIiIcf+IiIiHH/iIiIcf+IiDl+zbeBMnH/cf9x/3GP9x/3H/cY/3H/cf9xj/cf9xj/cf9xj/cf9xj/cTlBiLe+d4/3GIiIj/cYiIiI/3GIiIiI/3GIiIiIiP9xiIiIiIiIj/cYiIiIiIiIiIiIiIiIiIiINm7IupE3iHH/hx/4hx/4hx/4cf+Icf+HH/iHH/hx/4cf+IcSHY+BrycH6IiIiIhx/4iIiIiIhx/4iIiIiHH/iIiIhx/4iIiHH/iIiIcf+IiD03I7PI3Icf+Icf+Icf+Icf+Icf+Icf+HH/iHH/hx/4hx/z+hBrFe+XH/cf9x/3H/cf9x/3H/cf9x/3H/cf9x/3H/cf9x/3H/cf9x/3GP9x/3H/cf9x/3GP9x/3H/cf88fUK1gr2P9xj/cf9xj/cY/3GP9xj/cY/3GP9xj/cY/3GP9xj/cY/3GI/3GP9xj/cYj/cTc+hLnBe/9xiIiP9xiIiI/3GIiIj/cYiIiI/3GIiIiIj/cYiIiIiIj/cYiIiIiIiIiINEeivbhd/4iIiIiIiIiIhx/4iIiIiIhx/4g0+9a8BCmIcf+HH/hx/4cf+HH/iHH/hx/4cf+HH/hx/4cf9x/4cScngDqdh/xxiP9xiI/3GIj/cYiI/3GIj/cYiI/3GINNUMvCrzhx/4hx/4iHH/iIcf+Icf+Ihx/4hx/4hx/4hxMEijsMdc/4cf+HH/cf+HH/hx/3H/hx/3H/hx/3H/hx/3H/hx/3H/LpJWOkbanIiIiIiIiIcf+IiIiIiIiIiHH/gia0Mq+UvNiIhx/4iIiHH/iIiHH/iIiHH/iIhx/4gnogFatd/qcf9xj/cf9x/3GP9x/3H/cY/3H/cY/3H/cY/3H/cY/3H/cYMORFsCu6iI/3GI/3GIj/cYiP9xiI/3GIiP9xiI/3GINuyNuxNy/4hx/4iHH/iHH/iHH/hx/4hx/4hx/4cf+IcTzUsbMrTocf+HH/hx/4cf+HH/hx/3H/hx/4cf9x/4cf+HH/cSxTUxpKys6IiIiIiIiIiIiIiIiIiIiIiIhIYzyJzIiIiIiIhx/4iIiIiIiIiIcf+IiIg3HWa54pmHH/iHH/iHH/hx/4cf+Icf+HH/hx/4hx/4cf+DY5orrGXXH/cf9x/4cf9x/4cf9x/3H/hx/3H/cf9x/4cf9x/3H/cf+HE+/gKxAf1x/3H/cf9x/3H/cY/3H/cf9x/3GP9x/3H/cf9xj/cf9x/3EysoK+TX2P9xj/cY/3GP9xj/cYj/cY/3GP9xj/cY/3GI/3GP8+fUyzgrOIiHH/iIiIiIcf+IiIiIcf+IiIhx/4iIiHH/iIiHH/iIhx/4iIcf+IiHH/iIgk6xMq4U7N/4hx/4hx/4iHH/iHH/iHH/iHH/iHH/hxMDGLv850cf9xj/cf9xj/cY/3H/cY/3GP9xj/cY/3H/cY/3GP9xj/cY/3GP9xiP9xJ/uoGpBFfocf9x/4cf9x/3H/hx/3H/cf9x/4cf9x/3H/cf9x/4cf8+1+qzKBWI/3GIj/cYiP9xiI/3GIiP9xiIj/cYiI/3GIiI/3GIiI/3GDHFe786hIhx/4iHH/iHH/iIcf+Icf+Icf+Icf+Icf+DUMG7vz5HH/cf9xj/cf9xj/cY/3H/cY/3H/cY/3GP9x/3GP9xj/cS1TOxo6zE5x/3H/cf9x/4cf9x/3H/cf9x/3H/cf9x/3H/cf9x/3H/cf9x/3H/PnHJso42cYiP9xiI/3GIj/cYiI/3GIiP9xiIiDsqPbXVwnH/iHH/iHH/iHH/hx/4hx/4hx/4cf+Icf+HH/iCsupRptFa6IiIiP9xiIiIiIiIiIiIiIiIiILrcgOkSN/P+HH/cf9x/4cf9x/3H/hx/3H/cf9x/4cf9x/3H/cf9x/3H/hx/3H/cf9x/3H/M1ZLvqm0iI/3GIiP9xiIiP9xiIj/cYiIiP9xiIgm03Yassiej/cf9x/3H/cf9xj/cf9x/3GP9x/3H/cY/3H/cf9xj/cf9xj/cf9xj/cf9xj/cY/3H/cY/3H/cY/3GP9xj/cf9xj/cYJrLEKrTTvY/3GI/3GI/3GI/3GI/3GIj/cYj/cYiP9xiP9xgv58UqIYOtiIiIiIiP9xiIiIiIiIiI/3GIiIiDEQe7D/hP+HH/hx/4cf+HH/hx/4cf+HH/hx/4cf+HH/hx/4cf8mgok6x9dsiIiIhx/4iIiIiIcf+IiIiIcf+IiIiDQBhr3+ef+HH/hx/4cf+HH/hx/4cf+HH/hx/4cf+HH/cf+DvUQrUrvYcf9x/3H/cf+HH/cf9x/3H/hx/3H/cf9x/3H/cf9x/3H/ONiVuCdqcY/3GP9xj/cY/3GP9xj/cYj/cY/3GP9xj/cYj/cY/3EwgnuwjYSIiIhx/4iIiIiIiHH/iIiIiIcf+IiIiHH/iIiIhx/4iIhx/4iIhx/4iIhx/4Mw06vfLFcf9x/3H/hx/3H/cf9x/3H/cf9x/3H/cf9x/3H/cf9x/zB367GYFIiI/3GIiIj/cYiIiIj/cYiIiIiP9xPd8ksyDbiIiIiHH/iIiIiIiIcf+IiIiIhx/zJM87+zDP+Ihx/4hx/4hx/4hx/4hx/4hx/4hx/4hx/4hxMS4dv9Hij/cY/3GP9xj/cY/3GP9xj/cYj/cY/3GI/3GP9xiP9xgvkZxKNuY7iIiIiIiIiIiIiIiIiIcf+IiIiIiD+PS7JwtP9x/4cf9x/4cf+HH/cf+HH/cf9x/4cf9x/4cf9x/3H/hx/3H/cf85GrK35U1x/3H/cf9x/3GP9x/3H/cf9x/3GP9x/3H/cY/3H/cf9xj/cf9x/3GP9x/3GP843AW5I/qP9xiP9xiP9xiI/3GI/3GIj/cYj/cYiP9xiI/3E/vnmxQYaIiIiIhx/4iIiIcf+IiIhx/4iIhx/4g4k0u4bLRx/3H/cf9x/3H/cf9x/3H/cf9x/3H/cf9x/3GP9x/3H/cf9x/07ZHCJucY/3H/cf9x/3GP9x/3H/cf9xj/cf9x/3GP9x/3GP9x/3GP9x/3GP9x/3GP9x/zZAG7u/5IiIiIiIiP9xiIiIiIiIiIiIiIiIiIiIiIiIiIiCxG5xpbkY7/cYj/cYj/cYj/cYj/cYj/cYj/cYiP9xiP9xiDEkfr/bgXH/iIcf+Icf+Icf+Icf+Icf+Icf+Icf+Icf+HH/ggJQ06Lq8siIiIiHH/iIiIiHH/iIiIhx/4iIiHH/g4bWK5kp3/iIcf+Icf+Ihx/4hx/4hx/4hx/4hx/4hx/4hx/yZB/RrL4C7/iIiHH/iIhx/4iHH/iIhx/4iHH/iIcf+IcTwf4rPgHYcf+Icf+HH/hx/4cf+HH/hx/4cf+HH/hx/4cf83RcG5uj5x/4cf9x/4cf9x/3H/hx/3H/cf9x/4cf9x/3H/cf+HH/cf9x/3H/cf9x/3H/OBwVuOPqcf9xj/cY/3GP9xj/cf9xj/cY/3GP9xj/cY/3GI/3GP9xj/cY/3GI/3GP9xj/cYj/cYj/cY/3GI/3GI/3GI/3GI/3FHFvyekIiP9xiI/3GIj/cYiP9xiI/3GIiP9xiIj/M2I4vp3HiIhx/4iIiIhx/4iIiIcf+IiIhx/4gnHlYarhqe/3GIj/cYiP9xiIj/cYiI/3GIiP9xiIj/cYiIj/cYiIgy7ye/ENj/iIiIiIcf+IiIiHH/iIiIhx/4iINYXBu3o+cf+Ihx/4iHH/iIcf+Ihx/4hx/4hx/4iHH/iHH/iHH/iHH/hxP98rsSDU/3H/cY/3H/cY/3GP9x/3GP9xj/cf9xj/cY/3GP9x/3GP9xj/cY/z4/2bPAJoiIiIiIiIiI/3GIiIiIiIiIiIiIiHH/iIiIiIiIiIiIiIiIhx/4iIiIg0u6m8RFaHH/hx/4cf9x/4cf+HH/cf+HH/cf+HH/cf+HH/cf+HH/cf9x/4cf9x/4cf9x/3H/cf+HH/cf9x/zRPqr2wVf9xiP9xiI/3GI/3GIj/cYiP9xiI/3GIiP9xiIj/cYiI/3GIiP8yVxu/qOSIhx/4iHH/iIcf+Ihx/4iHH/iHH/iIcf+Icf+IcTFve7+QhI/3H/cY/3H/cY/3H/cY/3H/cY/3H/cY/3GP9x/3GP9xj/cTanCrpY9YiIiIiIiI/3GIiIiIiIiIiIiIiIiIiIiIiIiIiIiIiILMc4GlOMfv9xiP9xiP9xiP9xiP9xiI/3GIj/cYiP9xiI/3GIj/cYiP9xJiVASs2r+4/3GI/3GP9xiP9xiP9xiP9xiP9xiP9xiI/3GI/3GIj/cYP9iasSdlcf+IiIiHH/iIiIcf+IiIhx/4iIcf+IiIOgELtv70cf9x/3H/cf9x/3H/cf9x/3H/cf9xj/cf9x/3H/cf9x/3H/cf9xj/cf9I+RyAbnGP9x/3H/cY/3H/cf9xj/cf9x/3GP9x/3GP9x/3GP86+jm3BcaIiIiP9xiIiIiP9xiIiIiIj/cYiIiIiIiIiP9xiIiIiIiIiIiC6NwUpHI+uIiIiP9xiIiIiIiIiIiP9xiIiIiIiIiIg8bRu0kuRx/4cf+HH/hx/4cf+HH/hx/4cf+HH/hx/3H/hx/yqaMDqGXPz/cYiP9xiIj/cYiP9xiIj/cYiI/3GIiP9xiIiDEBCr/+9YiHH/iIhx/4iIcf+Ihx/4iIcf+Ihx/4hx/4iHH/iIcf+Icf+Icf+DZR2rquJXH/cf9xj/cf9x/3GP9x/3H/cY/3H/cY/3H/cY/3H/cY/3GP9x/3GP9xj/cf9xj/cY/3GP9xgwqCqwZ9WIiI/3GIiIiIiIiIiIiIiIiIiIiIgvkmE6Jtnscf9x/3H/cf9x/3H/cf9x/3H/cf9x/3H/cf9x/3H/cf9x/3H/cY/3H/cf9x/3H/K0WSaoum2XH/cf+HH/cf9x/3H/cf9x/3H/cf9x/3H/cf9x/4cf9xj/cTUM77vzEIiIiIiIiIiIiIiIiIiIiIiIiD4j6rPcFf9x/4cf+HH/cf+HH/hx/3H/hx/3H/hx/4cf9x/3H/hxPNpvsyWQcYiIiP9xiIiIiP9xiIiIiP9xiIiIiIiCePeqrnCFWIiIiIiIiIiIiIiIiIiIiIiIiIgjX8tK+gNLiHH/hx/4hx/4hx/4cf+Icf+HH/hx/4hx/4cf+HEipZga5aZ+iIiIhx/4iIiIiIiIcf+IiIiIiHH/iIg8yRq1NuX/cf+HH/cf+HH/cf9x/4cf9x/3H/hx/3H/cf9x/4cf9x/3H/cTzhq7QeVI/3GIiP9xiI/3GIiP9xiIiP9xiIj/cYiIN+NbuRykhx/4iHH/iIcf+Icf+Icf+Ihx/4hx/4hx/4hxNo8puXDWcf9xj/cf9x/3H/cf9xj/cf9x/3H/cY/3H/cf9xj/cf9x/3GP9x/3GP9x/3GP9x/3GP9x/3GP9xj/cf9xj/cY/3GP9xLJtIGlZLfv9x/4cf+HH/cf+HH/hx/3H/hx/3H/hx/3H/hx/3H/hx/3H/hx/3H/cf+HH/OzGatc5lcYj/cYj/cYj/cYj/cYiP9xiI/3GI/3GIj/cYiI/3Egn2caBwmOcf9x/3H/cf9x/3H/cf9xj/cf9x/3H/cf9x/3GP9x/3H/cf9xj/cf9x/3GP9x/3H/cY/3H/cY/zdMQrqzvf9xj/cY/3GI/3GP9xj/cY/3GI/3GP9xj/cYj/cY/zCTprF8WYiI/3GIiIiIiIiI/3GIiIiIiIiIgxMjK/zc2Icf+IiIiIiIiIhx/4iIiIiIcf+IiIiIcf+IiIg3kze6bMj/hx/4cf+HH/hx/4cf+HH/cf+HH/hx/4cf9x/4cShGWRqLmm6IiHH/iIiHH/iIhx/4iIcf+IiHH/iIcf+CxlGVp5rmr/cYiP9xiIj/cYiIj/cYiI/3GIiIj/cYJ37nGpgRjnH/cf9xj/cf9xj/cf9xj/cf9xj/cY/3H/cY/3GP9x/3GP9xj/cY/3H/cY/3GP9xj/cY/3GP9xj/cYj/cY/3GP864Wq3HpWIiIiIiIiIiIcf+IiIiIiIiIiIiIcf+IiIiIiIhx/4iIiIiHFHRyyLjYiHH/iIiIcf+IiIhx/4iIhx/4iIcf+Ig26hm6FeZx/4cf9x/3H/cf+HH/cf9x/3H/cf9x/3H/hx/3H/cf9x/3H/Na9qvFCV/3GIj/cYiI/3GIj/cYiI/3GIiP9xiIiP9xiIiP9xiIiIMAYMsArziHH/iHH/iHH/iHH/hx/4hx/4hx/4hx/4cf+IcShbphqKRZ6IiIiIiP9xiIiIiIiIiIiIiIiIiIcf+IiIiIOYbJt3k2hx/4cf+HH/hx/4cf+HH/cf+HH/hx/4cf9x/4cf+HH/PY6btHFk/3GI/3GI/3GI/3GI/3GI/3GI/3GI/3GIj/cYg9vguzQfSIiIcf+IiIhx/4iIhx/4iIhx/4iIcf+IiHH/iIcf+IiHH/g3Iyq53NVx/3H/cf9x/3H/cf9x/3H/cf9x/3H/cf9xj/cf9x/3H/cf9xj/cf9x/3H/cY/3H/cf9xj/cf9x/3GP80Nfq9ygWP9xiIiIiIiI/3GIiIiIiIiIiIiI/3GIiIiIOEy1ubNK/4iIhx/4iHH/iIhx/4iHH/iIcf+Ihx/zy/E7RA7Icf+Icf+HH/hx/4cf+HH/hx/4cf+HH/hx/4cf9x/4cf+HH/gndVQaqKq+iIiIiIiIiIiIiIiIiIiIiDdpgbmWfocf+IiIiIiHH/iIiIiIcf+IiIiHH/iIiIcf+IiIcf+Ig7GNG15y6Icf+Ihx/4hx/4iHH/iHH/iHH/iHH/iHH/iCnd0SqCIu1x/4hx/4hx/4cf+Icf+HH/iHH/hx/4cf+Icf+HH/hx/4cV0d0+L/hx/4cf+HH/hx/4cf+HH/cf+HH/hx/4cf9x/4cf+HH/cf+HH/cf+Dqe97ZhCHGP9xj/cY/3GP9xj/cY/3GP9xj/cY/3GP9xj/cY/3EwVHywu4OIiIiIiHH/iIiIiIcf+IiIiIcf+IiIhx/4iIiHH/iIiHH/iIhx/4iIhx/4iHH/iIhx/4g+b4izkHf/cf+HH/cf9x/3H/cf9x/4cf9x/3H/cf9x/3H/cf9x/3H/cf9x/3H/LG1lKmkprY/3H/cY/3GP9x/3GP9xj/cY/3H/cY/3GP9xj/cY/3GP9xj/cY/3GP9xiP9xgzcmG8jZ5xiP9xiP9xiP9xiP9xiP9xiP9xiI/3GIj/cYgznZa9YmmIiIiIiIiIiIiIiIiIiIiIiIiIiIcf+IiIiIiIiHH/iIiIiIhx/4iIhOjZwnJoiIhx/4iIhx/4iIhx/4iIcf+IiHH/iIPN9ntCCYcf+HH/cf+HH/cf9x/4cf9x/3H/hx/3H/cf+HH/cf9x/3H/cf+HH/cf9xOIxat3OlcYj/cYiP9xiI/3GIj/cYiI/3GIj/cYiI/3GIiP9xiIiP843HG5I47/cYiIiIiP9xiIiIiIiI/3GIiIiIiIiINdSnuytYcf+Ihx/4iHH/iIcf+Ihx/4hx/4hx/4iHH/iHH/iHH/g+pgGyWf5x/4hx/4cf+HH/iHH/hx/4cf+HH/hx/4cf+HH/gxc9qwnCWP9xj/cY/3GP9xj/cY/3GI/3GP9xj/cYj/cY/3GI/3EyRGu+u5SHH/iIiIiIiHH/iIiIiIcf+IiIiHH/iCsLsBpfRP5x/3GP9xj/cf9xj/cY/3GP9xj/cf9xj/cY/3GP9xj/cY/zcJ0bn2LnGP9xiP9xiP9xiP9xiI/3GI/3GI/3GIj/cYiP9xNnrXuoUoiIiIcf+IiIiIiIiIiIcf+IiIiIiC9wzhoo8x6IiIiIiIiIhx/4iIiIiIiIiIiIiILJqjOlZVzHGP9x/3H/cY/3H/cY/3H/cY/3GP9x/3GP9x/3GP9xj/cY/3H/cY/3GP9xj/cY/3GP9xj/cY/3GP9xj/cY/3GP9xiP9xj/cY/3GI/3GP9xiP9xiP9xj/cYj/cYj/PEvVtbQqiIiIiI/3GIiIiIiIiIiIiP9xhPVnwamIiIiIiIiIiIiIiIiIiHH/iIiIiDRoir2Xdf+HH/hx/3H/hx/4cf9x/4cf9x/4cf+HH/cf+HH/cf9x/4cf9x/4cf9x/3E61Zq2KmWI/3GI/3GI/3GIj/cYj/cYj/cYiP9xiI/3GIj/cYiP9xiIj/cTYFRrr6uYiIiIiIiIiIiHH/iIiIiIiIiIiHH/iDgKQ7j1vIiHH/iIcf+Ihx/4iHH/iIcf+Ihx/4hx/4iHH/iDAYNrH3yf9x/3H/hx/3H/cf9x/4cf9x/3H/cf+HH/cf9x/3H/cf9x/3H/cf+HH/cT1KG7O15P9xiIj/cYiI/3GIiI/3GIiP9xiIiI/3GIiCUH8Bq/gP5x/4cf+HH/cf+HH/cf+HH/cf9x/4cf9x/4cf9x/3H/hx/3E8wbq0PkX/cYj/cYj/cYiP9xiP9xiI/3GIj/cYiP9xiIKEmDKptnzYiIj/cYiIiI/3GIiIiP9xiIiIiDY3t7rISIcf+IiHH/iIhx/4iIcf+IiHH/iIcf+Ihx/4g0RjK8uc2HH/iHH/iHH/hx/4cf+Icf+HH/hx/4cf+Icf+HH/hx/4Lp7DGjYTzoiIiP9xiIiIiIiIiIiI/3GIiIiIiIiIiIiIiIiIiIiIiIiIiIiIiC3kVCpBur2IiIhx/4iIiHH/iIiHH/iIiHH/iIiHH/iIcf+IiHH/iIhx/zZda7uilP9x/3GP9x/3H/cf9x/3GP9x/3H/cY/3H/cf9xj/cf9x/3GP9x/3GP9x/3GP9x/3GP9x/3E4NCq4y9WIiP9xiIiIiIiIiP9xiIiIiIiINx5MueGzhx/4cf+HH/hx/4cf9x/4cf+HH/hx/3H/hx/4cf9x/4cf8jxXga46h+iIiIcf+IiIhx/4iIcf+IiIcf+IiHH/gui2paV0laiP9xiIiP9xiIiP9xiIiI/3GIiIiP9xgh5YI6Aqfccf+HH/cf+HH/cf+HH/cf+HH/cf9x/4cf9x/3H/hx/3H/cf9x/4cf9x/3H/cf9x/3H/cf+HH/cf9xJsIoGqPdfoiHH/iIcf+Ihx/4hx/4iHH/iHH/iHH/iHH/g1G5u75GRxj/cf9xj/cY/3H/cY/3GP9x/3GP9xj/cY/3H/cYLQBFKj/7rXGI/3GI/3GI/3GIj/cYj/cYiP9xiI/3GIj/cYgvmXoaJmhe/3GP9x/3GP9xj/cf9xj/cY/3H/cY/3GP9x/3GP9xj/NeSavBtliIiIiIiIiIiIiIiIiIiIiIiIgtkWoaRule/3GIj/cYiI/3GIj/cYiI/3GIiI/3GIiI/3GIiI/3GIiIj/cYiIiIj/PapotVWX/4iIhx/4iIcf+IiHH/iIcf+Ihx/4iHH/iIcf+Ihx/4hx/4iHH/iHH/iHH/iHH/iHH/iHH/iHH/iHH/hx/4hx/4cf+Icf+HH/hx/4hx/4cf+HH/hx/4PoHysn4Ncf+HH/cf9x/4cf9x/3H/cf+HH/cf9x/3H/cf+HH/cf9x/3H/N1XOuqoxiIiIiP9xiIiIiIiIiI/3GIiIiIiIg4x5e4OGiIcf+Ihx/4iHH/iHH/iIcf+Icf+Icf+Icf+Icf+Icf+Icf+HFMNIw8t4cf+Icf+HH/hx/4cf+Icf+HH/hx/4cf+HH/hx/4cf9x/4cf+HH/hx/4cf9x/4cf+HH/cf+HH/cf+HH/cf+HH/cf+HH/cTjkRbcbunH/cY/3H/cf9xj/cf9xj/cf9xj/cf9xj/cY/3H/cY/3GP9xPaLTsl0scYj/cYj/cYiP9xiP9xiI/3GI/3GIj/cYiP9xiI/3GIiCQEZRrfua7/hx/3H/cf9x/3H/cf9x/3H/hx/3H/cf9x/3H/cf9x/3H/cf9x/3H/cY/3H/cf9x/3E6wJO1P2xxj/cY/3H/cY/3GP9xj/cY/3GP9xj/cYj/cY/3GP9xNBLyvO0Nj/cYiP9xiI/3GIj/cYiP9xiIj/cYiI/3GIiP9xiIiP9xiIiP9xiIiCL4ORrwfG7/cY/3GP9x/3GP9xj/cY/3GP9xj/cY/3GP9xj/cY/3GP9xj/cY/3GI/3GP9xj/cYj/cY/3GI/3GI/3GP9xiP9xiD8daLHil4iIiIiIiIiIiIiIiIiIiIiIhx/4iIiIiIiIhx/4iIiIiIcf+IiIiHH/POiztBdMiHH/iHH/iHH/iHH/iHH/iHH/iHH/iHH/iHH/gzaAS+l/v/hx/3H/hx/3H/cf+HH/cf9x/4cf9x/3H/hx/3H/cf9x/3H/hx/3H/cf9x/3H/cf9x/3H/M3gEvof7/3GP9x/3GP9xj/cf9xj/cY/3GP9x/3GP9xj/cY/3GP9xj/cY/3GP9xj/cY/3GI/3GP9xj/cYj/cY/3GI/3GP9xiP9xiP9xj/cYj/cYj/cYj/cYiP9xiP9xiP9xiI/3GIj/cYiP9xiI/3GIj/cYiI/3GIiP9xiIj/cYiI/3GIiI/3GIiIj/cTRb87ykDIiIiIiHH/iIiIiIiIiIiIiIiIiDCoBLBn+4iIcf+Ihx/4iHH/iIcf+Ihx/4iHH/iHH/iHH/iIMIiLsId0cf9xj/cf9xj/cf9xj/cf9xj/cY/3H/cY/3GP9x/3GP9xj/cY/3H/cY/3GP842Aq5J/WIiIiIiIiIiIiIiIiIiIiIiIiIg6xyO2ONyIiHH/iIiIcf+IiIcf+IiIcf+IiDh397iICHH/cf9x/4cf9x/4cf9x/3H/hx/3H/cf+HH/cf9x/3H/hx/3H/OUgpt7fWcYj/cYj/cYj/cYj/cYj/cYj/cYj/cYiP9xiI/3GIj/cYiP9xiI/3GIj/cYiI/3GIiP8wvdqxUiWIcf+IiHH/iIcf+Ihx/4iHH/iIcf+Ihx/4iHH/iHH/iHH/iIcf+Icf+Icf+HH/go7XoqkShdcf9x/3H/cf9x/3H/cY/3H/cf9x/3H/cY/3H/cf9xj/cf9x/3GP9x/3H/cY/3H/cT3eYrMhnY/3GP9xj/cYj/cY/3GP9xiP9xj/cY/3GI/3GIMdIMvy3ziIiIhx/4iIiIhx/4iIiHH/iIiIcf+Ig3woq6PXX/cf9x/3H/cf+HH/cf9x/3H/cf9x/3H/cf9x/3H/cf9x/3H/cf9x/3H/cf9x/3H/cf9x/3GP9x/3H/cf9xMh5KvuG1iP9xiIiP9xiIiI/3GIiIiP9xiIiIiP9xgjbCYq6T2diIiIiIhx/4iIiIiIiHH/iIiIiIcf85txS4SOv/iHH/iHH/iIcf+Icf+Icf+Icf+HH/iHH/iHH/hx/z8ZC7Hm9HGP9x/3GP9xj/cf9xj/cY/3GP9x/3GP9xj/cY/3GP85tce4Sjj/cYiIiIiP9xiIiIiIiI/3GIiIiIiDGAxb9/OoiIhx/4iIhx/4iIhx/4iIcf+Ihx/4iIcf+Ihx/4iDzMcrQzjXH/iHH/iHH/hx/4cf+Icf+HH/hx/4cf+HH/iHH/hx/4cf9x/4PJYRtWnu/4cf+HH/cf+HH/cf+HH/cf+HH/cf9x/4cf9x/4cf9x/zmrY7dUnHH/cf9xj/cf9x/3H/cY/3H/cf9xj/cf9x/3GP9x/3GP9x/3GDNdqr2iVYiIiI/3GIiIiIiIiIj/cYiIiIiIiIg05Oa8GxmIhx/4iHH/iIcf+Ihx/4hx/4iHH/iHH/iHH/iIcf8/phGxWe6HH/hx/4hx/4cf+HH/iHH/hx/4cf+HH/hx/4cf+HH/hx/4cf+HH/hx/3H/hx/4cf+HH/cf+HEjWKsq2nVNcY/3GI/3GP9xj/cY/3GI/3GP9xj/cYj/cYgx1Eq/K7WIiIiIiIiIhx/4iIiIiIiIcf+IiIiIiHH/iIiD0VSrTqtf9x/4cf9x/4cf9x/3H/hx/3H/cf9x/4cf9x/3H/cf9xIoQWKue+nXGP9x/3GP9x/3GP9x/3GP9xj/cf9xj/cY/3H/cY/3GP9xj/KHznGpgxjnH/hx/4cf+HH/cf+HH/cf+HH/hx/3H/hx/3H/hx/3H/cf+HH/cf+Cl1aBqIqX6Ihx/4iIcf+IiHH/iIhx/4iHH/iIcf+Ig9HKS041v/hx/4cf+HH/hx/3H/hx/4cf9x/4cf+HH/cf+HH/cf+DjvU7kQrP9x/3H/cf9x/3H/cf9x/3H/cY/3H/cf9x/3H/cf9xj/cf9x/3H/cY/3H/cf9xj/cf9xg51Kq3K1WIiIiIj/cYiIiIiIiP9xiIiIiIiIiIiIj/cYiIiIiIiIiIiIg3z7q5MEVx/4cf+HH/hx/4cf+HH/hx/4cf+HH/cf+HH/hx/3H/hx/4cf9x/4cf9x/4cTGFqr96Vf9xj/cYj/cYj/cY/3GI/3GI/3GI/3GIj/cYj/cYj/cYMy4qvdHViIiHH/iIiIiHH/iIiIhx/4iIhx/4gxgBewj+j/hx/3H/hx/4cf+HH/cf+HH/hx/3H/hx/3H/hx/3H/hxLeXnGjGhjnH/iIiIcf+IiIcf+IiIcf+IiIcf+IiHH/iIhx/4iHH/NklCura9hx/4hx/4hx/4cf+Icf+HH/iHH/hx/4cf+Icf+CpJxBp7Y76I/3GIiIiIiIiIiI/3GIiIiIiIiIiCp4OSp4fG2Ihx/4hx/4iHH/iHH/iHH/iIcf+Icf+HH/iHEng1M6l8rMcYj/cYiP9xiI/3GIj/cYiI/3GIiP9xiIj/M5mbvmZkiHH/iIcf+Ihx/4iHH/iIcf+Icf+Ihx/4g0Itq83SVx/3H/cY/3H/cf9xj/cf9xj/cf9xj/cf9xj/cf9xj/cf9xg/Fcqx6jWIiIiIiIiIiIiI/3GIiIiIiIiIiIiIiIiIiIiIiD6fDbJg8ocf9x/4cf9x/3H/hx/3H/cf+HH/cf9x/3H/cf+HH/cf9x/3H/NbCpvE9W/3GI/3GI/3GIj/cYj/cYiP9xiI/3GIj/cYiI/3GIj/cYiDBWibC5docf+IiIhx/4iIhx/4iIhx/4iIcf+IiHH/iIhx/4iHH/iIcf+Ihx/4iHH/iHH/iIcf+Icf+Ihx/4hx/4hx/4hx/4cf+IcTvex7QhOHH/cf9x/3H/cf9x/3GP9x/3H/cf9x/3H/cf9xj/cf9x/3H/cY/3H/cf9xj/cf9x/3GP9x/3GP9x/3H/cY/3H/cY/3GP9x/3GP9xj/cf9xj/cY/3H/cYP1wosaPXiI/3GIiIiIj/cYiIiIiI/3GIiIiIiINUIEu737iIiIiIhx/4iIiIiHH/iIiIhx/4iIiHH/MY/lv3Aacf+HH/hx/4cf+HH/hx/4cf+HH/hx/4cf+HH/cf+HH/hx/4cf9x/4cf9x/4MYJyv32Ncf9x/3H/hx/3H/cf9x/3H/cf9x/3H/cf9x/3H/cf9x/3H/cf8zDfW+8gqP9xj/cYj/cY/3GI/3GI/3GP9xiP9xiP9xiP9xOt+ztiBMiIiI/3GIiIiP9xiIiIiP9xiIiIiIj/cTKSs75tTIhx/4iIiIiIiIiHH/iIiIiIiHH/iIiIiHH/iIiIcf+IiIhx/4iIiHH/iIhx/4iIhx/4g894m1CHb/cf9x/4cf9x/3H/cf9x/3H/cf9x/3H/cf9x/3H/cf9x/3H/cf9x/3H/cf9x/3H/cf9x/3H/cY/3H/cf9x/3H/cY/3H/cf9xj/cf9x/zRtgr2Sff9xj/cY/3GP9xj/cY/3GP9xj/cY/3GI/3GP9xj/cT4Yk7HnbHGIj/cYiI/3GIiP9xiIiP9xiIiP9xiIiI/3GIiIj/cYiIiIj/cYiIiIiI/3GIiIiIiIiP9xiIiIiIiIiD7CwrI9PXH/iIiIiIiIhx/4iIiIiHH/iIiIiHH/g4nRS4YuuHH/iHH/iHH/iHH/iHH/iHH/iHH/hx/4hx/4cf+HH/g24Kq7H1X/cY/3GP9x/3GP9xj/cY/3H/cY/3GP9xj/cY/3GP9xhNqhwlXnGI/3GP9xj/cY/3GI/3GP9xiP9xj/cYj/cY/3GI/zT4SL0Ht4iIiIiIiIiIiIiIcf+IiIiIiIiIiIiIiIcf+IiIiIiIhxOTTqtssVhx/3H/cf+HH/cf+HH/cf9x/3H/hx/3H/cf+HH/cf9x/zUr4rzUHf9x/3H/cf9xj/cf9x/3H/cY/3H/cY/3H/cf9xj/cf9xj/Ouv2txQJj/cYiP9xiIj/cYiI/3GIiI/3GIiI/3GIgtEkYaTtue/3H/cf9xj/cf9x/3H/cf9xj/cf9x/3GP9x/3H/cY/3H/cf9xj/cSBwtioZ9J3/cYj/cYj/cYj/cYj/cYj/cYiP9xiP9xiI/3GDTdKbwi1oiIiIiIcf+IiIiIhx/4iIiIcf+IiIhx/4iIiHH/iD2hq7ReVP+HH/cf9x/3H/cY/3H/cf9x/3H/cf9x/3H/cf9x/3GP9x/1td1qL/cf9xj/cf9x/3GP9x/3H/cY/3H/cf9xj/cf9xj/cf9xj/cTgj17jcKIiI/3GIiI/3GIiIj/cYiIiP9xiIiIiP8hdFAaGbr+/3H/hx/4cf9x/4cf9x/3H/hx/3H/hx/3H/cf+HH/cf9x/3H/hx/3H/cf9x/3H/hx/3H/cf9x/3H/cf9x/3H/cf87QFa1v6lxj/cY/3GP9xiP9xj/cYj/cY/3GI/3GP9xiP9xiP9xiP9xiP9xiP9xiP9xiP8xpGmwa5aIiIcf+IiIiIiIhx/4iIiIiHH/iIiIiHH/iIiIcf+IiIhx/4iIhx/4iIMwvavfQlcf9x/3H/cf9x/3H/cf9x/3H/cf9x/3H/cf9x/3H/cY/3H/cf9x/3H/cf9xj/cf9x/3H/cY/3H/cf9xPYJ5s32G/3GIiI/3GIiIj/cYiIiI/3GIiIiP9xiIiIiIj/cYiIiIiIiIhNIFw9+oiIiIiIiIiIiIiIiIiIiIiIiIPR+Xs+Bocf+Icf+Icf+Icf+Icf+Icf+HH/iHH/hx/4cf+Icf+HH/hx/4cf+Icf+HH/MymavdZlcf9xj/cY/3GP9xj/cY/3GP9xj/cY/3GI/3GP9xj/cYj/cY/3GP9xiP9xiP9xj/PrCJtE92/4iIiIiIiIiIiIiIiIcf+IiIiIiIhx/4iIiIiIcf+IiINLQLvEv0cf+HH/cf9x/3H/hx/3H/cf9x/3H/cf+HH/cf9x/3H/cf9x/3H/cf9x/3H/cf9x/3H/cf9x/3H/cf9xj/cf9x/3H/cf9x/3GP9x/3H/cf9xj/cf9x/3EyTui+sReIiP9xiIj/cYiIiP9xiIiP9xiIiIj/cYiIiIj/cYiIg2r3q6UIWIcf+Icf+Icf+Icf+Icf+Icf+HH/iHH/iHH/hx/4hx/4cf+HEyZni+mYeP9x/3H/cf9xj/cf9x/3GP9x/3GP9x/3GP9x/3GP9x/zE76rDUFYiIiIiIiIj/cYiIiIiIiIiIiIiIiEDFjASniIiIiIiIiIiHH/iIiIiIiIiIhx/4P1FIsa63hx/4cf+HH/hx/4cf+HH/hx/3H/hx/4cf+HH/cf+HH/hx/3H/hx/4cf9x/4cf9x/4cf9x/3H/hx/3H/hx/3H/cf+HH/cf9x/3H/hx/3H/cf9x/3H/hx/3H/JbU2GtSsnv+IiIcf+IiIcf+IiIcf+IiHH/iIcf+IiHH/iIcf+Ihx/4iHH/iHH/iIcf+Icf+Ihx/4hx/4NPI5vQ3G/3GP9x/3H/cf9x/3H/cY/3H/cf9x/3GP9x/3H/cY/3H/cVFt35L/cf9xj/cf9x/3GP9x/3GP9xj/cf9xj/cY/3H/cY/3GCNUGyravk1xiIiIiIiP9xiIiIiIiIiIiP9xJub1GqGQrnGP9xj/cf9xj/cY/3H/cY/3GP9xj/cY/3GP9xj/cY/yabGRq2Tm5x/4cf9x/4cf9x/3H/cf+HH/cf9x/3H/hx/3H/cf9x/3En4AMqof/N/3H/cf9x/3H/cf9x/3H/cf9xj/cf9x/3H/cf9xj/cf9x/3H/cTvXyrQoNXGIiIiI/3GIiIiI/3GIiIiIiIj/cYgtPSkaTC1uj/cY/3GP9xiP9xj/cYj/cY/3GI/3GP9xiP9xiP84a7q5lEVx/4iIiIiIhx/4iIiIiHH/iIiIhx/4iIg1n5u7YGRx/4cf9x/3H/cf9x/3H/cf9x/3H/cf9x/3H/cf9x/3H/cf9xj/cf9x/3H/cf9x/3GP9x/3H/cf9xj/cf9x/3GP9x/3H/cY/3H/cf9xPa6qs1FViIiI/3GIiIiIiIiP9xiIiIiIiIiIiIiIiIiIiIiDlY9benCnH/iIcf+IiHH/iIcf+Ihx/4hx/4iHH/iHH/gw3uKwMR2HH/hx/4cf+HH/hx/4cf+HH/cf+HH/hx/4cf9x/4cTBNhb+yenGP9x/3H/cf9xj/cf9x/3GP9x/3H/cY/3H/cY/3H/cf9xj/cY/3H/cYO6SatVtliIiIj/cYiIiIiIiIiIiIiI/3GIiIiIiIiIiIiIiIiIg7TBq1s+WHH/hx/4cf+HH/hx/4cf9x/4cf+HH/hx/3H/hx/4cf9x/4cf+HH/cf+HH/cf+HH/cf+HH/cf9x/zgRW7nupP9xiP9xiI/3GI/3GIj/cYiP9xiI/3GIj/cYiP9xiIj/cYiIIFtoGgtJfnH/cf9x/3GP9x/3H/cY/3H/cY/3H/cY/3H/cY/3H/cYLk9YGjsKfv+HH/hx/4cf+HH/hx/3H/hx/4cf+HH/cf+HH/cf+HH/hx/3H/hx/3E1Z+q7mBWI/3GI/3GI/3GI/3GI/3GI/3GI/3GIj/cYj/cT/ta7ESlIiHH/iIiHH/iIiHH/iIhx/4iIcf+Ihx/4PiFCst69iHH/iHH/iHH/hx/4hx/4hx/4cf+HH/iHH/hx/4cTmlZrZamXH/cf9x/3GP9x/3H/cf9x/3H/cf9x/3GP9x/3H/cf9xj/cf8/HvGy4Q6P9x/3GP9xj/cY/3GP9x/3GP9xj/cY/3GP9xj/cY/3E+MdayzimP9xiIiIj/cYiIiIiI/3GIiIiIiIj/cYiIiIiIiIiIiIiIiIiP9xiIiIiIiIS6H8VeCIiIiIiIcf+IiIiIiIiHH/iIiIiIcf8/mvWyZQr/iHH/hx/4hx/4cf+HH/hx/4hx/4cf+HH/hx/4cf+HH/hx/4cf+HH/cf+HH/hx/4cTdBG7m+5P9xiP9xj/cYj/cY/3GI/3GI/3GP9xiP9xiP9xiP9xiP9xiI/3GI/3GIj/cSz4lmpgdplxiIj/cYiI/3GIiP9xiIiP9xiIiP9xg7ZWq1mpWIcf+IiHH/iIcf+Ihx/4hx/4iHH/iHH/iDEla7/alHGP9x/3H/cY/3H/cY/3H/cY/3H/cY/3H/cY/3GP9x/3GClH5XqrgaiIiIhx/4iIiHH/iIiHH/iIiHH/iIhx/zUQS7zvtP9x/3H/cf9x/3H/cf9x/3H/cY/3H/cf9x/3H/cf9xj/cf9x/3H/cY/3H/cTIy6r7NFYiP9xiIiIiI/3GIiIiIiIiP9xiIiIiIiD2xmrROZf+Icf+HH/iHH/hx/4hx/4cf+HH/hx/4cf+HH/iHH/hx/3H/hx/4cTQD6bz8Fv9xj/cY/3GP9xj/cY/3GP9xj/cY/3GP9xiP9xj/cY/3GI/3GP9xiP9xj/cYj/cYj/cUlS/HrQiP9xiP9xiI/3GIj/cYiP9xiI/3GIj/cYgy8Ui+Drdx/4iIiIiIcf+IiIiIcf+IiIiHH/iIiIcf+IiIhx/4iIcf+Ig4Iki43bdx/4cf9x/3H/hx/3H/cf+HH/cf9x/4cf9x/3H/cf+HH/cf9x/3H/cf9x/3H/cf9x/4cf9x/3H/cf9x/3H/cf9x/3GP9x/3H/cf9x/3H/OtjKtyc1j/cYiIj/cYiIiP9xiIiIj/cYiIiIj/cYJxINas7fKYiIhx/4iIhx/4iIcf+IiIcf+Ihx/4iIcSd/JiqoDZ3/hx/4cf+HH/hx/4cf+HH/hx/4cf+HH/cf+HH/hx/yOfOkr2DFtx/3GP9x/3H/cY/3H/cY/3H/cY/3H/cY/3H/cY/3H/cY/3GP9x/zUaOrzlxYiIiIj/cYiIiIiIiIiIiIiIiIiILvawemCU+P+HH/hx/4cf+HH/hx/4cf+HH/hx/3H/hx/4cf+HH/MH1isJKdcf9x/4cf9x/3H/cf9x/3H/cf9x/3H/cf+HH/cf9x/3H/cSeXsFq2hPqIiI/3GIiIiIj/cYiIiIiIiP9xglbgs62R9M/3GP9xj/cYj/cY/3GI/3GP9xiP9xj/cYj/cYj/cYj/cYj/cTGS6r9tFYhx/4iIiIhx/4iIiIhx/4iIiHH/iIiHH/iIiHH/iIiHH/iEo8bGw5iIcf+Ihx/4iHH/iIcf+Icf+Ihx/4hx/4iHH/ONr3uCUIcf9x/3H/cf9x/3H/cf9x/3H/cf9x/3H/cf9x/3H/cf9x/3H/cY/3E61iu2KdT/cYiIiI/3GIiIiP9xiIiIiIj/cYiIgrAlkab9pu/3GP9xiP9xj/cY/3GI/3GP9xiP9xj/cYj/cYj/cYj/cYPnCqso9ViIiIiIiHH/iIiIiIcf+IiIiHH/iIiIhx/4iIhx/4OmnKtpY1cf9x/4cf9x/3H/cf9x/3H/cf9x/3H/cf9x/3H/cf9x/3H/cf9xJGKCGsnX3nH/iIiIiIhx/4iIiIhx/4iIiIcf+IgxkhS/beuIcf+HH/iHH/iHH/iHH/hx/4hx/4cf+HH/iHH/gi0Jo6A/ZciIiIiIhx/4iIiIiIiIcf+IiIiIiHElU8causOO/3GIj/cYiI/3GIj/cYiI/3GIiI/3GIiI/3GILX4DGjgfznH/cf+HH/cf9x/4cf9x/3H/cf9x/3H/hx/3H/cf9x/3H/cf9xOdDLti80cYiI/3GIiI/3GIiI/3GIiIj/cYiIiI/3GIiIiIMet6vxSFiHH/iHH/iHH/iIcf+Icf+HH/iHH/iHH/iHH/hxIJkHaidviYcf+HH/hx/4cf+HH/hx/4cf+HH/hx/3H/hx/4cf9x/4cf+HErlfdadqCKiIiIiIiIiIiIiIiIiIiIiIiIhxN8uauTRl/3H/hx/4cf+HH/cf+HH/cf+HH/cf+HH/cf+HH/cf+HH/cf9x/4cf9x/3H/hx/3H/Ik+NijwHJ/9xj/cY/3H/cY/3GP9xj/cY/3H/cY/3GP9xj/cYj/cY/3GP9xj/cY/3E3CWq59pWIiIcf+IiIiIiIiIiIiIiIhx/4iIg6VkG2qb6Icf+IiIhx/4iIhx/4iIhx/4iIhx/4Ix/IGu4DfoiI/3GIiIiIj/cYiIiIiIiIj/cYiIO/UqtQrViHH/hx/4hx/4hx/4cf+Icf+HH/hx/4hx/4OE3XubIo/3H/cf9x/3GP9x/3H/cf9xj/cf9xj/cf9x/3GP9x/3GP9x/zu1obVKXnGP9xj/cY/3GP9xj/cY/3GP9xj/cYj/cY/3GP9xg6SIu2t3SIiIiIiIhx/4iIiIiIcf+IiIiIcTGzmr9MZf+HH/cf9x/3H/hx/3H/cf9x/4cf9x/3H/cf9x/3H/cf+HE+M/qyzAWIiP9xiI/3GIiP9xiIj/cYiIj/cYiIj/cYiIiP9xiIiI/3GIiIiI/3GDRAWr2/pf+Ihx/4hx/4hx/4iHH/iHH/iHH/hx/4hx/4hx/4hx/4cf+Icf+DO+Vb1Bqocf9x/3H/cf9x/3H/cf9x/3H/hx/3H/cf9x/3H/cf9x/3E2+pK6BW2P9x/3GP9x/3GP9xj/cf9xj/cf9xj/cY/3GP9x/3GP9xj/cY/3GP9xj/cY/3E2gqq6fVWIiIiIiIiIiIiIiIiIiIiIiIhx/4iCWFthrHpJ6I/3GI/3GP9xiP9xiP9xiP9xiI/3GI/3GIj/cYj/cYiP9xiI/3GIj/cYiI/3GIj/cS33UCpAiv3/cYiP9xiI/3GIj/cYiP9xiIj/cYiI/3GIiCPFrCrjpT2Icf+Ihx/4iIcf+Ihx/4iHH/iIcf+Icf+IO2x6tpOFj/cf9x/3H/cf9xj/cf9x/3H/cY/3H/cf9xj/cf9xj/cf9xj/cf9xg/ojixXceIj/cYiIj/cYiIj/cYiIiI/3GIiIiI/3FJqnxlWHGIiIiIiIiI/3GIiIiIiIiIiIiIM1KYva1nhx/4hx/4hx/4hx/4hx/4cf+Icf+HH/iHH/hx/4hx/4cf+HH/hx/4hx/4cf+HH/hx/4cf+HH/hx/3H/hx/4cf+HH/cf+HH/hx/3H/hx/4cf9x/zFh57+eGHGP9xj/cf9xj/cY/3GP9xj/cY/3GP9xj/cY/3GP9xiP9xj/cY/3GI/3GP9xiP9xj/cYj/cYj/OVVruKqUhx/4iIiIiHH/iIiIiHH/iIiIcf+IiIhx/4iIhx/4iIcf85HCq449X/cf9x/3H/cf9x/3H/cf9x/3H/cf9x/3H/cf9x/3H/cf9x/3H/cf9x/3H/cf9x/3GP9x/3H/cf9x/3GP9x/3H/cY/3H/cTDtl7AiaI/3GIj/cYiI/3GIj/cYiIj/cYiI/3GIiI/3GIiIj/cYiIiP9xiIiIj/cYiIiIiI/3GIiIiIiIj/cYP+sZshTm/4iHH/iHH/iHH/iIcf+Icf+Icf+HH/iHH/iHH/hx/4hx/4cf+Icf+HH/hx/4hx/4cf+HH/hx/4cf+HH/hx/4cf+HH/hx/3E/WsiwpTdxj/cY/3H/cY/3GP9xj/cY/3H/cY/3GP9xj/cY/3GI/3GP9xj/cY/3GP9xiP9xj/cYj/cY/3GIOPy4uANHiIiIiIiIiIiIiIiIiIiIiIiIcf+IiIiIiIiIhx/4iIiIiIcf+IiIiIcf+IiIiDEeybDxNv9x/3H/hx/3H/cf+HH/cf9x/4cf9x/3H/cf9x/4cf9x/3H/cf9x/3H/cf9x/4cf9x/3H/cf9x/3H/cf9x/3GP9x/3H/MjKov81XiP9xiI/3GIj/cYiP9xiIj/cYiP9xiIj/cYiI/3GIiI/3GIiI/3GIiIj/cYiIiI/3GIiIiI/3GIiIg/8naxDYmIhx/4iIiHH/iIiHH/iIiHH/iIhx/4iIcUJhvNnkcf+Ihx/4iHH/iHH/iIcf+Icf+Icf+Icf+Icf+Icf+Icf+Icf8w0IawP3lx/3H/cf+HH/cf9x/3H/cf9x/3H/cf9x/3H/cf9x/3GP9x/3Ewy4GwRH7/cf9xj/cf9xj/cf9xj/cf9xj/cf9xj/cY/3H/cY/3GP9x/3GP9xj/cY/3GP9xj/cY/3GP9xj/cY/3GP9xj/cY/3GDO9db1Cio/3GIiIj/cYiIiI/3GIiIiI/3GIg4cYK4jn2IiIiIiIiIiIiIiIiIiIiIiIcf+IiIiIiIiIcf+IiD3vabQQlv+HH/cf+HH/hx/3H/hx/4cf9x/4cf9x/4cf9x/3H/hx/3H/hx/3H/cf+HH/cf9x/3H/hx/3H/cf9x/3E7KLK0101xj/cf9x/3H/cY/3H/cf9xj/cf9x/3GP9x/3GP9x/3GP9x/3GP9x/3GP9xj/cf9xj/cTPMlrwzaXGIiI/3GIiP9xiIiP9xiIiI/3GIiIj/cYOgERtv7uiIiIiIiI/3GIiIiIiIiIiIiIiIiIiIiIiIg/TCWxs9qIhx/4iIcf+Ihx/4iHH/iIhx/4hx/4iHH/iIcf+Icf+Icf+Ihx/4hx/4hx/4cf+Icf+Icf+HH/iHH/hx/4hx/4cf+Db+HboB4nGP9xj/cYj/cY/3GI/3GP9xiP9xiP9xiP9xj/cYiD3VJ7Mq2IiIiIiIiIiIiIiIiIiIiIiIiIiIiIiIiIiHH/iIiIiIiIiHH/iIiIiIhx/4g9ti+zSdBx/3H/cf9xj/cf9x/3GP9x/3H/cY/3H/cY/3H/cY/3H/KxM7So7MS4iP9xiIj/cYiI/3GIiI/3GIiIj/cYiIiINna1uolKiIiIiIiHH/iIiIiIhx/4iIiIcf+IiIiHH/gzFRK96u1x/4iHH/iIcf+Icf+Ihx/4hx/4hx/4iHH/iHH/PoBKs3+1/3H/cY/3H/cf9xj/cf9xj/cf9x/3GP9x/3GP9x/3GP9xgu48caIcOOiHH/hx/4cf+HH/cf+HH/hx/4cf+HH/hx/3H/hx/zZl97uaCP9xj/cY/3H/cY/3GP9xj/cf9xj/cY/3GP9xj/cY/3GP9xj/cY/zZYerunhYiIiIiIiIiIiIiIiIiIiIiIhx/4MfJvsB2Q/3GP9x/3H/cf9x/3H/cf9x/3GP9x/3H/cf9x/3GP9x/3H/KeT2KoGwnXGI/3GI/3GI/3GP9xiP9xiP9xiI/3GI/3GI/3GCtPxiprA52IiIiIiIiI/3GIiIiIiIiIiIiIiINLRUvEurcf+IiIhx/4iIhx/4iIhx/4iIcf+IiHH/iIcf+IiHH/M/Favg6l/3H/cf9x/3H/cY/3H/cf9x/3H/cf9x/3H/cY/3H/cf9x/3GP9x/3H/cY/3H/cf9xj/cf9xj/cSYHBiqvj51xj/cYj/cYj/cY/3GI/3GI/3GI/3GIj/cYj/cYj/cYiP9xiI/3GIj/cYiP9xiI/3GIiP9xLVonGkpdjv9xj/cf9x/3H/cf9x/3H/cY/3H/cf9x/3H/cY/3H/cf9xIMfmKhSBnf9xiP9xj/cYj/cYj/cYj/cYj/cYj/cYiP9xiDSn5rxYGYiIiIiIiIiIiIiIiHH/iIiIiIiIiII+qdGuFWLoiP9xiIiIiIiIiIiP9xiIiIiIiIiIiIMRr6sPUF/4cf+HH/hx/4cf+HH/hx/4cf+HH/hx/3H/hx/4cStAWBpb+n5x/4iIiIhx/4iIiHH/iIiIcf+IiIcf+IiHH/iIhxJcF/GrPoDoiIcf+IiIiHH/iIiIcf+IiIcf+IiIcf+CQAteowBaGP9xiIiIiIiIiIiIiIj/cYiIiIiIOyTntdsYhx/4hx/4hx/4hx/4hx/4hx/4hx/4hx/4cf+ITOSsUbX/hx/4cf+HH/iHH/hx/4cf9x/4cf+HH/hx/4cf+HH/cSa56BqkYX6IiIcf+IiIhx/4iIhx/4iIhx/4iIcf+IiDUkxrvbOYcf9x/4cf+HH/cf+HH/cf+HH/cf+HH/cf9x/4cf9x/4cf9x/3H/cf+HH/cf9x/3H/hx/3H/cf9x/3H/cf9x/3H/hx/3E9eLmzh0aI/3GIj/cYiP9xiI/3GIj/cYiI/3GIj/cYMYdLv3i0iHH/iIcf+IiHH/iIcf+Ihx/4hx/4iHH/iHH/iIcf+Icf+Icf+IOJ4buWHk/3H/cY/3H/cY/3H/cY/3H/cY/3GP9x/3GP9xj/cf9xj/cTTn6rwYFYiIiIiIiIiIiIiIiIiIiIiIiIiIiIiDbgWrsfpf+HH/hx/3H/hx/4cf9x/4cf+HH/cf+HH/cf+HH/cf+HH/cf+HH/cf9x/4cf9x/3H/hx/3H/cf9x/4cf9x/3H/P8QZsTvmcYj/cYj/cY/3GIj/cYj/cYj/cYj/cYiP9xiI/0gHPJ+MiI/3GIj/cYiI/3GIj/cYiIj/cYiI/3GIiD71OrMKxf+Ihx/4iIcf+Ihx/4iHH/iIcf+Ihx/4iHH/g9hwm0ePb/cf9x/3H/cf9x/3H/cf9x/3H/cY/3H/cf9x/3H/cf9xj/cf9x/3Ermz8aZkwO/3H/cf9x/3H/cf9x/3H/cf9x/3H/cf9xj/cf9x/3H/cf9x/3H/JmwZGrk+bnH/hx/4hx/4cf+HH/hx/4hx/4cf+HH/hx/4cf+HE+Ddqx8iVxj/cY/3GP9xj/cYj/cY/3GP9xiP9xj/cYj/cY/3GI/3GI/3GI/3GI/3GI/3GI/3EwJgaw6fmIiP9xiIiIiIiIiIiIiIiIiIiIiDQJErz27XH/iIiIiIhx/4iIiIhx/4iIiIcf+IiINQq7vPVE/3H/cf9x/3H/cf9x/3H/cf9x/3H/cf9x/3H/cf9xj/cf8wMFKx363/cY/3H/cY/3GP9x/3GP9xj/cY/3H/cY/3GP9xj/cSRmeCrJmH1xiIiP9xiIiI/3GIiIiP9xiIiIiI/3GINovJunQ2hx/4iHH/iHH/iIcf+Icf+Icf+Icf+Icf+DOlTL1as3H/cY/3GP9xj/cf9xj/cY/3GP9xj/cY/3GP9xj/cYgkrPYaxTCecf+HH/hx/3H/hx/4cf9x/4cf9x/4cf9x/3H/hx/3H/hx/3H/cf9x/4cf9x/3H/cf+HH/cf9x/3H/cf9x/4Ox7qteEVcYiI/3GIj/cYiI/3GIiP9xiIj/cYiIj/cYNVJ6vK2F/4iIcf+Ihx/4iHH/iIcf+Ihx/4hx/4iHH/iHH/iHH/iIcf+HH/iHH/iHH/iHExIhq/3eX/cf9xj/cf9xj/cf9xj/cf9xj/cf9xj/cf9xj/cY/3H/cY/3GP9x/3GP9xj/cY/3GP9xj/cY/3ExQUS/vruP9xiI/3GIiP9xiI/3GIiI/3GIiP9xiIiP8wHoOx8XyIiIiIiIiIiP9xhx/4iIiIiIiIiIiIiIiIiIgwOLqw10Vx/3H/hx/4cf9x/4cf9x/4cf9x/4cf9x/4cf9x/3H/hx/3H/cf+HH/cf84Kkq51bWI/3GI/3GI/3GIj/cYj/cYiP9xiI/3GIj/cYiP9xiI/3GIiP9xiDPN+r4yBf+IiHH/iIcf+IiHH/iIcf+Ihx/4iHH/iHH/gl5bcawaSOj/cYiIiIiIiIiP9xiIiIiIiIiIiIiCwoVVp9eqr/cf9x/3H/cY/3H/cf9x/3H/cf9x/3GP9x/3H/cf9xj/cf9x/3GC198Bo4IP6IiIiHH/iIiIiHH/iIiIhx/4iIiHH/iIg5qOS3VxuHH/hx/4cf+Icf+HH/hx/4cf+HH/hx/4cf+HH/hx/4Pk+0srBLcf9x/3H/cf9x/3H/cf9x/3H/cf9x/3H/cf9x/3GP9x/3H/cf9xPX1is4Kd/3GP9x/3GP9xj/cY/3GP9xj/cf9xj/cY/3GI/3GP87dAW1i/pxiIj/cYiIj/cYiIj/cYiIiP9xiIiIj/cYg9f7S0gEv/iIiIiIiIiIhx/4iIiIiIhx/4iIiIhx/4iIiINW5Ku5G1cf9x/3H/hx/3H/cf9x/4cf9x/3H/cf9x/4cf9x/3H/cf9x/3H/cf9x/3H/cf9x/3H/cf9x/3H/cf9x/3H/cY/3H/cf9x/3H/cf9xj/cf9x/3H/cY/3H/cf9xj/M6eGvVh5cYj/cYiP9xiI/3GIj/cYiP9xiI/3GIiP9xiIj/cYiIj/cYiIj/cYiILpidelZ2KHH/cY/3H/cY/3H/cf9xj/cY/3H/cY/3H/cY/3GP9x/3GDsT6bXsFo/3GIiIiIiIiIiIj/cYiIiIiIiIiIiIiIiIiIiIiIiIiIiDq9arZClXH/cf+HH/hx/4cf+HH/cf+HH/hx/3H/hx/3H/hx/3H/hxLcKyGjPU3oiIiIiIiIiIiIiIiIiIiIiIiIg4K+K41B2IiIhx/4iIiHH/iIiHH/iIiHH/iIhx/4iIcf+Ihx/4iIcf+Ihx/4g62Vm3Jqb/cf9x/3H/cf9x/3H/cf9x/3H/cf9x/3H/cf9x/3H/cY/3H/cSIM6BrvMX5x/4hx/4cf+Icf+HH/hx/4cf+HH/iHH/hx/4cf+HH/M+L5vR0GcY/3GP9xj/cY/3GP9xj/cY/3GP9xj/cY/3GP9xj/cYPIE7tH7EiIiIiIiIhx/4iIiIiIiIcf+IiII1RoGuq5foj/cYiP9xiIj/cYiI/3GIiI/3GIiI/3GIiIj/cYiIiP9xiIiIgiC6ga/0V+j/cf9xj/cY/3GP9xj/cY/3GP9xj/cY/3GP9xj/cSf9jUqwJyuIiIiIiIiIiIiIiIiIiIiIiIiIiIcf+IiIiIiIg4Rvm5uQb/hx/3H/hx/4cf9x/4cf+HH/cf+HH/cf9x/4cf9x/4cf9x/3H/hx/3H/cf+HH/cf9x/3H/cf+HH/cf8ypJe/W2iP9xj/cY/3GI/3GP9xiP9xiP9xj/cYj/cYj/cYg8EyGz7N5xiI/3GIj/cYiP9xiIj/cYiP9xiIj/cYiIj/IszGGgQznv9xj/cf9x/3H/cf9x/3GP9x/3H/cY/3H/cf9xj/cf9x/3GP843iq5IdWIj/cYiIiIiP9xiIiIiIiP9xiIiIiIiIiINvxpugOWiHH/iHH/iHH/iHH/hx/4hx/4hx/4cf+Icf+HH/P3Brso+Uj/cY/3GP9xj/cY/3GP9xj/cY/3GP9xj/cY/3GI/3GDUOcrvxjYiP9xiP9xiI/3GIj/cYiI/3GIj/cYiI/3GDtGq7a5VP+Ihx/4iHH/iIcf+Ihx/4hx/4iHH/iHH/iDfrG7oU5P9x/3GP9x/3GP9x/3GP9x/3GP9x/3GP9x/3GP9xj/cf9xj/cY/3GP9x/3EnB7gan4R+cf9x/4cf9x/4cf9x/4cf9x/4cf9x/4cf9x/3H/hxLj/8OjwAPHH/iHH/iHH/iHH/iHH/iHH/iHH/hx/4hx/4cf+CZ/EjrIDtyIj/cYj/cYiP9xiI/3GIj/cYiI/3GIiP9xiINj9KusC1cf+IiHH/iIhx/4iIcf+IiHH/iIcf+Ihx/4iHH/iIcf+Icf+IPt0ZsyLm/3H/cf9x/3H/cf9x/3H/cf9x/3H/cY/3H/cf9x/3H/cY/3H/cf9x/3GP9x/3GP9x/3H/cY/3H/cY/3H/cY/3H/cY/3H/cY/3GP9x/3GP9xj/cY/3GP9x/3GP9xj/cYNvknugbY/3GIiIiP9xiIiIiI/3GIiIiIiI/3GIiIiIiIiIiIiP9xiIiIiIiIiIiIiIiIiIg4eAi5h/f/iHH/hx/4hx/4hx/4cf+Icf+HH/iHH/hx/4cf+HH/hx/4cf+HH/hx/4cf+HH/hx/4cf+HH/hx/3H/hx/4cf9x/4cf8uQgk6S99siIiIiIcf+IiIiIhx/4iIiIcf+IiIhx/4iIhx/4iIhx/4iIcf+Ig4D4m48HZx/4cf9x/3H/cf9x/3H/cf9x/3H/cf9x/3H/cf9x/3H/cf9x/3H/cf9x/3H/cf9x/3H/cSG2IloVndqIiIiIiIiIiIiIiIiIiIiIiIiIiIiIiIcf8tUNYqSvKdiHH/iIcf+Icf+Ihx/4iHH/iHH/iHH/iHH/iHEvKTCaXWz2/3H/cf9x/3H/cY/3H/cf9x/3H/cf9xj/cf9x/3H/cY/3H/M6AIvl/3/3GIj/cYiI/3GIj/cYiIj/cYiI/3GIiI/3E7sXW1ToqIiIiIcf+IiIiIiIiIhx/4iIiIiIcTq7R7VEuIcf+HH/iHH/hx/4cf+HH/hx/3H/hx/4cf+HH/hx/yQe4xrOEc5xiIiIiIiIiIiIiIiIiIiIiIiIL+vsqmFBNYiIcf+IiIhx/4iIcf+IiIcf+IiHH/iIcf+CpZmBpqZn5xiIiIiIiP9xiIiIiIiIiIiI/3GIiIiIiIiIiIiIiIiIiIiIiIiIiIcTVOCbqx9ocf+HH/hx/4cf+HH/hx/4cf+HH/hx/4cf+HH/cf+HH/hx/4cf9x/4cf+HH/cf+HH/cf+HH/cf+HH/cf9x/4cf9x/4PfpItAW3/3GP9xiP9xj/cY/3GP9xiP9xj/cYj/cY/3GI/3GI/3GI/3GI/3GI/3GI/3GI/3GIj/cYiP9xiP9xiI/3GIj/cTfOCbox9v+IiIiIhx/4iIiIhx/4iIiHH/iIiHH/iIiHH/iIhx/4iIcf+IiHH/iIhx/4iHH/iIcf+IOoz5t3MG/3GP9x/3H/cf9x/3H/cf9x/3H/cY/3H/cf9x/3GP9x/3H/cf9xj/cf9xj/cf9x/3GP9x/zfKJro12Y/3GIj/cYiP9xiI/3GIj/cYiI/3GIiP9xN8ZiuTmd/3GIiIiIiI/3GIiIiIiIiIiIiP9xiIiIiIiIPm8lspDaiIhx/4iIcf+IiHH/iIhx/4iHH/iIcf+Ihx/4iHH/iHH/iIOS+xt9BOhx/4cf+Icf+HH/hx/4cf+Icf+HH/hx/4cf+HH/hx/zOI2713JHGP9xj/cYj/cY/3GI/3GP9xiP9xiP9xiP9xiP9xgsRAIaS7/ecf+HH/hx/4hx/4cf+HH/hx/4cf+HH/hx/4cf+HH/hx/4cf9x/4cf+HH/hx/3H/hx/3H/hxPuyishNd/3H/cf9x/3H/cf9x/3H/cf9x/3H/cf9x/3H/cf9x/3H/cf9x/3GP9x/3H/cf8952W0GJqP9xiP9xiP9xj/cYj/cYj/cYj/cYj/cYj/cYPHgUtIfriI/3GIiIiI/3GIiIiIiIj/cYiIiIg1rom8UXb/iHH/iHH/iHH/iHH/iHH/hx/4hx/4hx/4cf+Icf+HH/hx/4cf+Icf+HH/hx/4cf+HH/hx/4PfZZswmmcY/3GP9xj/cf9xj/cY/3GP9xj/cY/3GP9xj/cY/3GP9xj/cYj/cY/3GP9xiP9xj/cYj/OjGSt85tj/cYiP9xiIj/cYiP9xiIiP9xiIj/cYNpzUumMriIiIiIiIiIiIiIiIiIcf+IiIiIiIMBNjsPyciIcf+IiHH/iIcf+Ihx/4iHH/iHH/iIcf+D1aNrSlyf+HH/cf+HH/cf9x/4cf9x/3H/cf+HH/cf9x/3H/cf9x/3H/gzal++laCIiIiI/3GIiIiIiIiIiIiIiIiIIF/IGhsDfoj/cYj/cYj/cYj/cYj/cYj/cYj/cYj/cYiP8qiaUqh2WtiIiP9xiIiIiIj/cYiIiIiIiIiP8pto0alJcu/3GIiP9xiIiP9xiIiP9xiIiP9xiIiD0O27PxJIhx/4hx/4hx/4hx/4hx/4hx/4cf+Icf+HH/iHEyMva9zQlx/3H/cf9x/3H/cY/3H/cf9x/3H/cf9x/3GP9x/3H/cf9xj/cf9x/3GP9x/3H/cY/3H/cY/3EynJq+Y2X/cYiIiIiIj/cYiIiIiIiIiIiP9xiIiDRQZLyvm4iIhx/4iIiHH/iIiHH/iIiHH/iIhx/4iIcf+IiHEgFKMaD7XOj/cYiP9xiP9xiI/3GIj/cYiP9xiI/3GIiP9xPi5RstGuiIj/cYiIiI/3GIiIiI/3GIiIiIiI/3GIiIiIiIiIj/cYiIiIiIiIiIiIiIg9a1m0lKb/iHH/iHH/hx/4cf+Icf+HH/hx/4cf+HH/iHH/hx/4cf9x/4cf+HE5//q3AAX/cY/3GP9xj/cYj/cY/3GI/3GP9xiP9xj/cYj/cYj/cYj/NPS0vQtLj/cYiIiIj/cYiIiIiI/3GIiIiIiDXS47stHIcf+IiIiIiIcf+IiIiIcf+IiIiHH/iIiIcf+IiIcf+IiHH/iIiHH/iIhx/4iHH/iIcf+IiHH/iHH/iIcf+Ihx/4hx/4hx/4hx/4Th58LhiIcf+Icf+HH/iHH/hx/4hx/4cf+HH/iHH/hxNDv0vMQL/4cf9x/3H/cf9x/3H/cf9x/3H/cf9x/3H/cf9x/3H/cf9x/3GP9x/3H/cf9x/3H/cY/3H/cf9xj/cf9x/3H/cY/3H/cY/3H/cY/3H/cf9xj/cY/3H/cY/3H/cY/3GP9xj/cf9xj/cY/3GP9xj/cY/3GDbvB7oQ+IiI/3GIiIiI/3GIiIiIj/cYiIiIiIiI/3GIiIiIiIiIiIiIiIiIiIiIiIiIiIiIgwEgew/fiHH/iIcf+Icf+Icf+Icf+HH/iHH/iHH/hx/4hx/4cf+Icf+HH/hx/4cf+HH/iHH/hxM6VbvVqk/3GP9xj/cY/3GP9xj/cYj/cY/3GI/3GP9xiP9xj/cYj/cYj/cYj/cUJEzOuziI/3GIj/cYiP9xiI/3GIj/cYiP9xiIj/cTq4t7ZHSIiIhx/4iIiIiIcf+IiIiIcf+IiIhx/4iIiHH/iIiHH/iEhe7IoRhx/4iHH/iIcf+Ihx/4iHH/iHH/iIcf+Icf+DKwF79P6P9x/3H/cf9x/4cf9x/3H/cf9x/3H/cf9x/3H/cf9x/3H/J2DYGqnyfnH/iHH/iHH/iHH/hx/4hx/4hx/4cf+Icf+HE20Wi6Lpf/cf9x/3H/cY/3H/cf9xj/cf9x/3GP9x/3GP9x/3GP9x/3GClS2Bp60n6HH/hx/3H/hx/4cf+HH/cf+HH/hx/3H/hx/3H/hx/3H/hx/3H/PfaVtAlqj/cf9x/3GP9x/3GP9x/3GP9xj/cf9xj/cY/3H/cY/3GP9xJYi8Grd0PnH/cf9x/3H/cf9x/3H/cf9x/3H/cf9xj/cf9x/3H/cf9xj/cf816ay8FlOIiIiP9xiIiIiIiIiIiIiIiCknuRp9hG5xiP9xiP9xiP9xiI/3GI/3GIj/cYiP9xiDS72r1EJf+IiIcf+IiIcf+IiIcf+IiHH/iIhx/4iHE10/e7LAj/hx/3H/cf+HH/cf9x/3H/hx/3H/cf9x/3H/cf9x/4cf9x/3H/cf89Gt+05SCIiIiIiIiI/3GIiIiIiIiIiHH/iIgjC3ca30iOcYj/cY/3GI/3GI/3GI/3GI/3GI/3GI/3GIj/cYj/cYiP9xiI/3GIj/cYg/cyuyjNT/iIiHH/iIhx/4iIcf+IiHH/iIcf+Ihx/4iHH/iIcf+Icf+Ihx/4g5otm4XSb/cf9xj/cf9x/3H/cf9xj/cf9x/3H/cY/3H/cY/3H/cf9xj/cf9xj/cf9xj/cf9xj/cf9xj/POCntB9YcYiIj/cYiIiP9xiIiI/3GIiIiI/3GEimvIWUiIiIiI/3GIiIiIiIiIiIiIiIiIiIiIiCDwQioR+92IiIiIiIiIiIiIiIcf+IiIiIiIhx/4PUUrs7rUhx/3H/cf+HH/cf9x/4cf9x/3H/cf+HH/cf9x/3H/cf9x/4cSMz5xrcwY5x/4iIcf+Ihx/4iHH/iHH/iIcf+Icf+Icf+CM9thrsJJ7/cYiIiIiIiI/3GIiIiIiIiIiIiCmVFhqGrp6P9xj/cY/3H/cY/3GP9xj/cY/3GP9xj/cY/3GCQeJyreHY2I/3GIiI/3GIiI/3GIiIiP9xiIiIj/cYg7zta1MSmIiHH/iIiIcf+IiIcf+IiIcf+IiHH/iIgp+MlKkHNrcf+HH/hx/3H/hx/4cf+HH/cf+HH/cf+HH/cf+HH/cf+HH/cf+HH/cf9x/4cf9xIpgPKuZ/DXGIiP9xiIj/cYiIj/cYiIj/cYiIiP9xiIiI/3GIiIiIj/cYiIiIiI/3GIIe6AShIX+4iI/3GIiI/3GIiIj/cYiIiP9xiIiIiP82XLq7o0WHH/iHH/iIcf+Icf+Icf+Icf+HH/iHH/iHH/hx/4PIbbtXkk/3GP9xj/cY/3GP9xj/cY/3GP9xj/cY/3GP9xiP9xj/IPAiWjH92oiIiHH/iIiHH/iIhx/4iIhx/4iHH/iIhx/4g6alS2latx/4cf+HH/hx/4cf+HH/hx/4cf9x/4cf+HH/hx/3H/PYaKs3l1cYj/cY/3GP9xiP9xj/cYj/cYj/cYj/cYj/cYg8xIu0O3SHH/iIiIiHH/iIiIcf+IiIcf+IiIcf+IgkJWQa3am+/3GI/3GIj/cYj/cYiP9xiI/3GIj/cYiI/3GIJ/zOWsAzGo/3GP9xj/cf9xj/cY/3GP9xj/cY/3GP9xj/cY/3GP9xj/cSs2yBpck35x/3H/hx/3H/cf+HH/cf9x/3H/cf+HH/cf9x/3H/cf9x/3H/cf8gNnYaHZieiIcf+IiHH/iIhx/4iHH/iIhx/4iHH/iHH/iIcf8tB9gaT4J+iI/3GIiIiIiIiIiIiIiIiIiIiIiIN61ruVKUcf+HH/hx/3H/hx/3H/hx/4cf9x/4cf9x/3H/hx/3H/g0vwi9QPeP9xj/cY/3GI/3GP9xj/cY/3GI/3GP9xiP9xj/cSLUKSryvW2IiIiIiIiIiIiP9xiIiIiIiIiIiIOGe6uJhFcf+HH/hx/4cf+HH/hx/4cf9x/4cf+HH/hx/3H/hx/4cf878Hq2D4WP9xj/cYj/cY/3GI/3GP9xiP9xiP9xiP9xiP9xiP9xiP9xiP9xiI/3GIj/OvH5tw4GiHH/iIiIiHH/iIiIhx/4iIhx/4iIiHH/iIhx/4iIcf+IiHH/iDqpubZWRnH/cf9x/3H/cf9x/3H/cf9x/3H/cf9x/3H/cf9x/3H/cf9x/3H/cY/3H/cf9x/3H/cY/3H/cf9x/3GP8zeqq+hVWP9xiIiIiP9xiIiIiIj/cYiIiIiIiIiP9xiIiIO5GJtW52cf+Icf+Icf+Icf+Icf+HH/iHH/hx/4cf+Icf+HH/hx/4cf+HH/hx/4cf+HH/g8ddq0iiVxj/cY/3GP9xj/cYj/cY/3GP9xiP9xj/cYj/cY/3GI/3GINA+KvPB1iIiIcf+IiIiIiIhx/4iIiIhx/4iIiIhx/zcpO7rWxP9x/4cf9x/3H/cf9x/3H/cf9x/3H/cf9x/4cf9xj/cf9x/3EgsmgaFdl+/4hx/4hx/4hx/4hx/4hx/4hx/4cf+Icf+HH/hx/zW1arxKlY/3GP9x/3GP9xj/cf9xj/cY/3GP9x/3GP9xj/cY/3GP9xgz/By9A+OIiIiIiIiIiIhx/4iIiIiIhx/4Jv5XatAaiXH/iIhx/4iIhx/4iIcf+Ihx/4iIcf+IhxPrZ6skmF/3H/cf9x/3H/cY/3H/cf9x/3H/cf9xj/cf9x/3H/cY/3H/cf9xg5v6q3QFWIiIiIj/cYiIiIiI/3GIiIiIiIiILpx1GjY4ro/3H/cY/3H/cY/3H/cY/3GP9x/3GP9xj/cY/3GP9x/3GP9xj/Mr8esFDh/4iIiIiHH/iIiIhx/4iIiHH/iIiIcf+IiIcSEcpSr+Na1x/4cf+Icf+HH/iHH/hx/4hx/4cf+HH/hx/4cf+Icf+HH/hx/4cf9x/4cf+DOjqr5cVY/3GP9xj/cY/3GP9xiP9xj/cY/3GI/3GP9xiP9xiCi+BhqEH56HH/cf+HH/cf+HH/cf+HH/cf+HH/cf9x/4cf9x/3H/cf+HH/cf9x/3H/cf+HH/cf9x/3H/cf9x/3H/cSOs00rlMstx/3H/cf9x/3H/cf9x/3H/cf9x/3H/cf9x/3GP9x/3H/cT43s7LITP9xj/cY/3GP9xiP9xj/cY/3GP9xiP9xj/cYj/cY/3EyShW+teqP9xiIiIj/cYiIiIj/cYiIiIiIj/cSIsISr9Pe2IiIiP9xiIiIiIiIiIiP9xiIiIiCH46xrwcU5xiIj/cYiP9xiIj/cYiI/3GIiP9xiIiDvQ6bUvFohx/4iIcf+IiHH/iIcf+Ihx/4iHH/iIcf+Ihx/4hx/4hx/4iHH/iHH/iHH/iHH/hx/4hx/4hx/4cf800lq9LaX/cf9xj/cf9xj/cY/3H/cY/3GP9x/3GP9xj/cY/3H/cYKnfQipiC93H/hx/3H/cf9x/3H/cf9x/3H/cf9x/3H/cf9x/3H/cf9x/3H/cSbiETqx3uyIiIiIiIiIiIiIiIiIiIiIiIgpHVgqjip9iHH/iHH/iHH/iHH/iHH/iHH/iHH/iHH/gp0kxKkts7cf9x/3GP9x/3H/cf9x/3GP9x/3H/cf9xj/cf9xj/cf9x/3GP9x/3GD+RBLFu+/9xj/cYj/cYj/cYj/cYj/cYj/cYj/cYj/cYiP9xgsXsAaWhP+/4cf+Icf+HH/iHH/hx/4cf+HH/hx/4cf+HH/hx/4cf+DElC7/a9HGP9xj/cY/3GI/3GP9xj/cYj/cY/3GI/3GI/3GP9xiP9xiP9xiP9xiI/3GI/3GI/3GIj/PDRhtcueiIj/cYiIj/cYiIj/cYiIiP9xiIiD6/lrJAaYiIhx/4iIiIcf+IiIiHH/iIiIcf+IiIcf+IiHH/KJyHGpY3jv9xiIiP9xiIiI/3GIiIiI/3GIiIiIj/cYiIiIiIiP9xiDSSqrxtVYhx/4hx/4cf+Icf+HH/iHH/hx/4cf+Icf+HH/hxMLfmsFgZ/3H/cf9xj/cf9x/3H/cf9xj/cf9x/3GP9x/3H/cY/3H/cY/3EuOWM6PGnMiIcf+IiIcf+IiIhx/4iIcf+IiHH/iIg9jNmzcyaHH/cf9x/3H/cf9x/3H/cf9x/3H/cf9x/3H/cf9x/3H/cf9x/3EmJYoqvadd/3GI/3GIiP9xiI/3GIj/cYiI/3GIiP9xiIOxv6teQFcf+Ihx/4iHH/iIcf+Ihx/4iHH/iHH/iIcf87OYq2xnX/cY/3H/cf9xj/cf9x/3GP9x/3H/cY/3H/cY/3H/cY/3H/cYP9RzsCuMcY/3GI/3GI/3GI/3GI/3GI/3GI/3GI/3GI/3GFZO2bFxiI/3GIj/cYiP9xiI/3GIiP9xiIj/cYiDItar7SlYiIhx/4iIcf+Ihx/4iIcf+Ihx/4iHH/iHH/iIcf85bWq4kpX/cf9xj/cf9x/3H/cY/3H/cf9xj/cf9x/3GP9x/3H/cY/3EwP6S/wFtxiP9xiP9xiP9xiP9xiP9xiI/3GI/3GIj/cYiP9xiI/3GIj/cTPyA70N/IiI/3GIiIiIiIiP9xiIiIiIiIiIiDt1hbWKeoiIhx/4iIcf+IiHH/iIhx/4iIcf+Ihx/4Np8Tu2Ds/4hx/4cf+HH/hx/4cf+HH/hx/4cf+HH/hx/4cf+HE9UhSyretx/3H/cf9x/3H/cf9x/3H/cf9x/3H/cf9x/3H/cf9xj/cf9x/3H/cf9xj/cf9x/zGYq7B3VIiIiIiI/3GIiIiIiIiI/3GIiIiIiIiIiIIAnMSiBzO4hx/4hx/4cf+Icf+Icf+HH/iHH/hx/4hx/4cf+HH/hx/yWPdhrHCJ6IiIiIiIiIiIiIiIiIiHH/iIiIiIiIiIiIcf+IiIiIiIcf+IiIiIhx/4P96LsiF0/3H/cf+HH/cf9x/3H/cf9x/3H/cf9x/3H/cf9x/3H/cf9x/3E+2wmyJPaIj/cYj/cYiP9xiIj/cYiP9xiIj/cYiI/3GIiI/3GIiI/3GIiIj/cYiIiI/3GIg89cm0CjZx/4iHH/iIcf+Ihx/4hx/4hx/4iHH/iHH/iHH/iHH/hx/4hx/4hx/4cf+Icf+HH/iHH/MJTZsHsmcf9xj/cf9xj/cf9xj/cY/3H/cY/3GP9xj/cf9xj/cY/3GP9xj/cY/3GP9xg/xUmxOraIiIiIiIiIiIiIiIiIiIiIiIiIiIiIiIiIiIhx/4iIiIiIMYdKv3i1hx/4cf9x/4cf9x/4cf9x/4cf9x/4cf9x/4cf9x/3H/hx/3EjL7ca7QSO/4iIhx/4iIcf+IiHH/iIhx/4iHH/iIhx/yL3zirwgx1x/3H/cY/3H/cY/3H/cY/3H/cY/3GP9x/3GP9xj/cY/3H/LBoaKm5eXYiI/3GIiIiIj/cYiIiIiIiI/3GIiIiD1kC7Ob9Icf+Icf+HH/hx/4hx/4cf+HH/hx/4cf+HH/hx/4cf+HH/g76p+2FWCI/3GIiP9xiIj/cYiIj/cYiIj/cYiIj/cYg0UES8r7uIiIiIiIiIiIiIhx/4iIiIiIL03bKjsiTf+HH/cf+HH/hx/3H/hx/3H/hx/3H/hx/3H/hx/3H/hx/3H/Lu1yemEo2Ij/cYiI/3GIj/cYiIj/cYiI/3GIiI/3GIMeXxvxoOiIiIiIiP9xiIiIiIiIiIiIiIiIg/Ivay3Qn/iIcf+Icf+Ihx/4iHH/iHH/iHH/iHH/iHE1SQu6tvRxj/cf9xj/cf9xj/cf9xj/cY/3H/cY/3GP9x/3GP9xj/cY/3GP8+V6uzqFSIiIiIiIiIiIiIiIiIiIiIcf8xmzGwdM7/iIiIiHH/iIiIcf+IiIcf+IiIcf+IiIMGm2saZJ/4cf+HH/cf+HH/hx/3H/hx/3H/hx/3H/hx/3H/hx/3H/ORbxt+kOcf9x/4cf9x/3H/cY/3H/cf9x/3H/cf9x/3H/cf9x/3GP9x/04RjC7ncf9xj/cf9x/3GP9x/3GP9x/3GP9x/3GP9x/3GP9x/3GP9xg6FHe264iP9xiIiP9xiIiI/3GIiIiP9xiIiIiP9xiIiIiE3YzDJziIiIiP9xiIiIiIiIiIiIiIiIiIP1nosaYXhx/4cf+Icf+HH/hx/4hx/4cf+HH/hx/4cf+HH/hxQyGM3ef/hx/4cf+HH/cf+HH/hx/3H/hx/3H/hx/3H/hx/3H/PdNmtCyZ/3GP9x/3GP9xj/cY/3H/cY/3GP9xj/cY/3GP9xj/cY/3GP9xj/cY/3GP9xj/cYj/cY/3GI/3GP9xiP9xj/cYj/cSDmEBoCnv5x/4iHH/iHH/iHH/iHH/iHH/iHH/iHH/iHH/hx/4hx/4IBuXGh9GjoiIiIiIiIiIiIiIiIiIiIiIiIg7zcK1Mj1x/4iIhx/4iIcf+IiHH/iIhx/4iIcf+Ihx/4Mww3vvPI/3H/hx/3H/cf+HH/cf9x/3H/hx/3H/cf9x/3H/cf9x/zw80rXDLf9x/3H/cf9xj/cf9xj/cf9xj/cf9x/3GP9xj/cf89DRa08umI/3GIj/cYiP9xiIj/cYiI/3GIiI/3GIiI/zxfPragwf+HH/hx/4hx/4cf+HH/hx/4cf+Icf+HH/hx/3H/hx/4cf+HH/hx/4cf9x/4cf+HH/cf+HH/cf+HH/cf+HH/cf+HH/cf9x/yadEzrGLsyIiIiP9xiIiIiIiIiIiIiIiIiIiIggkN4aF/IeiIiI/3GIiIiIiIiP9xiIiIiIiIiIiINqVxulqOiIiIiIiIiIcf+IiIiIiIiHH/iIQpfc9oL/iIiIhx/4iIhx/4iIhx/4iIhx/4iIcf+IOR9It+C3cf9x/3H/hx/3H/cf+HH/cf9x/3H/cf9x/4cf9x/3H/cf9x/z106rOLFXGIiP9xiI/3GIiI/3GIiP9xiIiP9xiIiP9xiIiIj/cYiIiIj/cYiIiIiP9xiIiIiIiIiP9xiIiIiIiD4hSLLet4hx/4hx/4iHH/iHH/iHH/iHH/iHH/iHH/hx/4hx/4cf+Icf+HH/iHH/hx/4cf+HH/hx/4cf+HH/MMzXsEMocf9xj/cf9xj/cf9x/3GP9x/3GP9xj/cf9xj/cf9xj/cY/ztV6raqFYiIiIiIiIiIiIiIiIiIiIiIiIiIiIiIg5ukG3Rb6IiIiIcf+IiIiIcf+IiIiHH/iIiIcf+IM9CmvS9Zhx/3H/hx/4cf+HH/hx/3H/hx/4cf9x/4cf9x/4cf9x/4cf9xNM5YuzGncY/3GP9xj/cY/3GP9xj/cY/3GI/3GP9xiP9xj/cYj/cYQ8wc0z7/cYj/cYj/cYj/cYj/cYj/cYiP9xiP9xiI/3GIj/cYiP9xiI/3GDUDC7v89IiHH/iIhx/4iIcf+IiHH/iIcf+Ihx/4iHH/iIOiJpt92W/3H/cf9x/3H/cf9x/3H/cf9x/3GP9x/3H/cf9x/3H/cY/3H/cf9x/3GP9x/3H/cY/3H/cY/3H/cY/3H/cY/3H/cY/3H/cYRBN8zsiP9x/3GP9xj/cY/3GP9xj/cY/3GP9xj/cY/3GI/3GDpDBra8+Y/3GIiIiP9xiIiIiP9xiIiIiIiI/3GIiIiIiIiIiIiP9xiIiIiIgzR1q9uKWHH/hx/4cf+HH/hx/4hx/4cf+HH/cf+HH/hx/4cf+HH/hx/3H/hx/4cf9x/4cf9x/4cf+HH/cf+HH/cf9x/4cf9x/3H/hx/3H/cf+HH/cf9x/3H/hx/3H/cf9x/3H/OeSntxtYcYj/cY/3GI/3GP9xiP9xiP9xj/cYj/cYiP9xiP9xiP9xiP9xiI/3GIg8qEWzV7pxiIiIiIiIiIiIiIiIiIiIiIiIiIiIiDbq0boVLoiIhx/4iIiIcf+IiIiHH/iIiHH/iIiHH/iIiHH/iIhx/zqOGrdx5f9x/4cf9x/3H/cf9x/3H/cf9x/3H/cf9x/3GP9x/3H/cf9x/3H/cf9x/3GP9x/3H/cf9xj/cTHOqr8xVYiIj/cYiIiIiP9xiIiIiIj/cYiIiIiIiIiIiP9xiINlq5uqVGhx/4hx/4hx/4cf+Icf+HH/hx/4hx/4cf+HH/hx/4cf+HH/hx/4cf+HH/g0V/q9qAX/cY/3GI/3GP9xj/cY/3GI/3GP9xiP9xiP9xgvWAQ6Kn+8hx/4cf+Icf+HH/iHH/hx/4cf+HH/iHH/hx/4cf+CwSpxpe1Y6IiIiIiIiHH/iIiIiIiIcf+IiIiCm2qBqElX6Ij/cYiI/3GIiP9xiIiP9xiIiI/3GIiIj/JApEagBruYiIj/cYiIj/cYiIiP9xiIiIj/cYiIiIiP9xiIiINPiKvAd1hx/4hx/4cf+Icf+Icf+Icf+HH/iHH/hx/4hx/4cf+HH/hx/4cf+DyPSrVwtf9xj/cY/3H/cY/3GP9xj/cY/3GP9xj/cY/3GP9xiP9xj/cTSJirx2dYiIiIiIiIiIcf+IiIiIiIiIiHH/iIiIiINzJruc2Ucf+HH/cf9x/3H/hx/3H/cf9x/3H/hx/3H/cf9x/3H/cf9x/3H/KJYmGqadnv+IiIcf+IiHH/iIhx/4iHH/iIcf+Ihx/4g0c969jCH/cf9xj/cY/3GP9xj/cYj/cY/3GP9xj/cYj/cY/3GP9xiP9xiP9xLInXGkdijnH/cf9x/4cf9x/3H/cf9x/4cf9x/3H/cf9x/3H/cf9x/3H/cTf2aLkJl4/3GI/3GI/3GI/3GIj/cYj/cYiP9xiI/3GIj/cYiII0slKutNrYiIiIiIiP9xiIiIiIiIiIiIiIiIj/PWbKtJk1hx/4hx/4cf+HH/hx/4cf+HH/hx/4cf9x/4cf+HH/hx/3H/hx/4cf9x/4cf9x/4cTsnW7TYpHGI/3GI/3GI/3GI/3GIj/cYj/cYiP9xiIKwj2Om9wnHH/cf9x/4cf9x/3H/hx/3H/cf9x/4cf9x/3H/cf9x/3H/cf9x/yzf5xpiAY7/iIcf+Ihx/4iHH/iHH/iIcf+Icf+Icf+Icf+Cu6dCpkWL1x/4cf+HH/cf+HH/hx/4cf9x/4cf+HH/cf+HH/hx/3H/hxMsGxvj5O/4cf9x/3H/cf9x/3H/cf+HH/cf9x/3H/cf9x/3H/cf9x/3H/cYIsC1GuP0rohx/4iHH/iIhx/4iHH/iIcf+Ihx/4iHH/iD6dhrJieXH/cf9x/4cf9x/3H/hx/3H/cf9x/3H/hx/3H/cf9x/3H/cf9x/3H/cf9x/3H/cf8g6xcaEk6Ohx/4iHH/iIcf+Ihx/4hx/4iHH/iHH/iHH/iHH/iHH/iHH/iHH/hx/4hx/4OaWbuFpkj/cY/3H/cY/3GP9xj/cY/3GP9xj/cY/3GP9xj/cY/3GDynWrRYpYiIiIiIiIiIiIcf+IiIiIiIiIiIcf+IiDEeGr/h5XH/hx/4cf9x/4cf9x/4cf9x/3H/hx/3H/hx/3H/cf+HH/cf8pN8kajINucf+Ihx/4hx/4iHH/iHH/iHH/iHH/iHH/iHH/KWFYKpnqff+HH/cf9x/3H/cf9x/3H/cf9x/3H/cf9x/3H/cf9x/3H/cf9xKjvjKmxBzXGP9x/3GP9x/3GP9x/3GP9x/3GP9xj/cf9xj/cY/3Es9T0qUKwtiIiIiIiIiIiIiIiIiIiIiIiIg6G/G25A6IiHH/iIiIcf+IiIhx/4iIhx/4iIcf8tAloaT9peiIiIiIj/cYiIiIiIiIiIiIiIiIPyxasdOlhx/4cf+HH/hx/4cf+HH/hx/4cf+HH/hx/4cf9x/4cSK8qloFNVqIiIiIiIhx/4iIiIiIcf+IiIiIcf+INAJ7vP2Ehx/3H/cf9x/3H/cf+HH/cf9x/3H/cf9x/3H/cf9x/3H/cf9x/3Eiojga5dx+iHH/iHH/iHH/iHH/iHH/hx/4hx/4cf+Icf+HH/iDNmSL6Zt/9x/3H/cf9xj/cf9x/3GP9x/3H/cY/3H/cY/3H/cY/3H/cY/3H/cY/yWcNBrGPL6Icf+Ihx/4hx/4hx/4hx/4hx/4hx/4cf+Icf+HH/iHH/hx/4hx/4cf+HH/hx/4cf+HH/hx/4cf+HH/hx/4cf+HH/cf+HH/hx/4cf9x/4cf9x/4cf896+m0FBb/cY/3GI/3GP9xiP9xj/cYj/cY/3GI/3GI/3GI/3EyRQy+uvNx/4iIiHH/iIiIcf+IiHH/iIiHH/iIhxO1o7tKXEcf9x/3H/cf9x/3H/cf9x/3GP9x/3H/cf9x/3GP9x/3H/cY/3H/cf9xj/cf9x/3GDVVOruqxYiIiI/3GIiIiIiI/3GIiIiIiIiIiI/3GIiIiIiIiIM3HJvo42/4hx/4cf+HH/iHH/hx/4cf+HH/iHH/hx/4cf+HH/hx/3H/hx/4cf+HH/hx/3H/hx/4cf9x/4cf9xP8v5sDQGcY/3GP9xiP9xj/cYj/cY/3GI/3GI/3GP9xiP9xiP9xiI/3GI/3GI/3GIj/cYiP9xiI/3GIj/cTOcuL5jR/+IiIiIiHH/iIiIiHH/iIiIcf+IiIhx/4iIhx/4iIcf+IiHH/gxxOq/OxVx/3H/cf9x/3H/cf9x/3H/cf9x/3H/cY/3H/cf9x/3H/cY/3H/cf9x/3GP9x/3GP9x/3H/cY/3H/cY/3H/PM85tTDGiIiP9xiIiIiP9xiIiIiIj/cYiIiIiIiIiP9xiIg+EXqz7oX/hx/4hx/4cf+HH/iHH/hx/4cf+HH/iHH/hx/4cf+HH/cf+HH/hx/4cf+HH/MtVKviq1cY/3GP9xj/cYj/cY/3GP9xiP9xj/cYj/cY/3GI/zQhMb3ezo/3GI/3GIj/cYiP9xiI/3GIj/cYiI/3GIgxZJu/m2SIcf+IiHH/iIcf+Ihx/4hx/4iHH/iHH/iIcf8qEOsafvFOiIiIhx/4iIiIiHH/iIiIhx/4iIghTiUaDB2uj/cYj/cYj/cYj/cYiP9xiI/3GI/3GIiP9xiI/zbCIbs93oj/cYiIj/cYiIiP9xiIiIj/cYiIgm8RoasO5e/3GP9xj/cY/3GI/3GP9xj/cYj/cYj/cY/3GI/3GI/3GC29CCpEL32I/3GIiIiIiIiIiIiIiI/3GIiIiDMzqL7MV/+Icf+Icf+HH/iHH/hx/4hx/4cf+Icf+HH/OOf6uBgFcf9xj/cY/3GP9xj/cY/3GP9xj/cY/3GP9xj/cY/3GI/3GP9xj/cYj/cYJ1egGqqF/v+Ihx/4hx/4hx/4hx/4hx/4hx/4hx/4hx/4hx/4JSkoGs1tfoiIiIiIiIhx/4iIiIiIiIiIiINxDYuu8n/4cf+HH/hx/4cf+HH/hx/4cf9x/4cf+HH/hx/3H/hx/3H/hxPYAasn/lcY/3GP9xiP9xj/cYj/cY/3GI/3GI/3GI/3GP9xiP9xiI/3GI/3GI/3GIj/cYiP9xiP9xiIj/M7B5vk+GiIcf+IiIiHH/iIiIcf+IiIhx/4iIhx/4iIcf+IiHH/iIhx/4iHH/iIcf+IM9cyvSjNhx/4hx/4hx/4cf+HH/iHH/hx/4cf+HH/hx/4cf805iS9Gdv/cf9x/4cf9x/3H/cf9x/3H/cf9x/3H/cf9x/3H/cf9x/3H/cf9x/3H/cY/3H/cf9x/3H/cf9xj/cf9x/3GP9xPc2SszJtj/cY/3GP9xj/cY/3GP9xj/cY/3GP9xiP9xj/cYj/MG50sKGLcYiIj/cYiIiP9xiIiI/3GIiIiI/3GIiIiIj/cYiIiIiIiIIv4kKvAdvYiIiIiIiIiIiIiIcf+IiIiIiIiHH/iIiIiIcf+IiIiHH/iIiIhx/4iIhx/4iIhx/4iIcf+IiD0Ap7P/WHH/hx/3H/hx/3H/hx/3H/cf+HH/cf9x/3H/hx/3H/cf9x/3H/hx/3H/cf9x/3H/cf9x/3H/cf9x/3H/cf9x/3H/cf9x/3H/cf9x/3H/cY/zt8CbaD9v9xiI/3GIiP9xiIj/cYiI/3GIiI/3GIiI/3GIiIiP9xiIiIj/cYiIg4Rbi5ukf/iIhx/4iHH/iIcf+Ihx/4iHH/iHH/iEUtHL0uhx/4hx/4hx/4hx/4hx/4hx/4cf+Icf+HH/iHH/hx/4hx/4cf+HH/hx/4cf+HH/hx/4cf+HH/hx/zaDh7t8eP9x/3GP9x/3H/cY/3H/cY/3GP9x/3GP9x/3GP9xj/cY/3H/cY/3GP9xj/cY/3GP9xj/cY/zLdSr8itYiIiIiIiIiIiIiIiIiIiIiIcf+IiIiIiIiIhx/4iIiIiIcf+IiIiIcf+IiIhx/4iIgoWXMqqmjN/4iHH/iIcf+Ihx/4iHH/iHH/iHH/iIcf+Icf+Icf+D2OqbNxVnH/cf9x/3GP9x/3H/cY/3H/cf9xj/cf9xj/cf9x/3GP9xj/cf9xj/cf9xj/cY/3H/cY/3GP9xj/cY/3GP9x/3GP9xgqZOgaebF+/4cf9x/4cf9x/3H/hx/3H/cf+HH/cf9x/3H/cf+HH/cf9x/3H/cTuedrRhiXGP9xiP9xj/cY/3GP9xiP9xj/cYj/cY/3GI/3GDlL2be0JoiIiIiIiIiIcf+IiIiIiIhx/4iD5teLKSh4cf+HH/hx/4cf9x/4cf+HH/cf+HH/hx/3H/hx/3H/hxMMMhvzzehx/3H/cf9x/4cf9x/3H/cf9x/3H/cf+HH/cf9x/3H/cf9xItmNKvJnLYiI/3GIiIj/cYiIj/cYiIiI/3GIiIiIj/cYiIiIiI/3GINE8LvbD0/4hx/4hx/4cf+Icf+HH/hx/4hx/4cf+HH/hx/4cf+HH/hx/4cTDym7AdZP9xiP9xj/cY/3GI/3GP9xiP9xiP9xj/cYj/cYj/cYMkzbvrMkiIiIhx/4iIiHH/iIiHH/iIhx/4iIcf+DwF9rT6CYcf+HH/cf+HH/cf+HH/cf+HH/cf9x/4cf9x/3H/hx/3EzZRG8mu5x/3H/cf9x/3H/cf9x/3H/cf9x/3H/cf9x/3H/cf9x/3H/cY/zDf1bEwKv9xiP9xiP9xj/cYj/cYj/cYj/cYj/cYj/cYiD0MY7PznIj/cYiIiIj/cYiIiIj/cYiIiIiIgi3qIq8hXdiIiI/3GIiIiIiIiIiIiIiIiIiHE1tBO6S+yIiIhx/4iIiHH/iIhx/4iIhx/4iHH/iIhx/yQcgBrON/5xj/cY/3GI/3GP9xj/cYj/cY/3GI/3GI/3GP9xiP9xiP9xiP9xiP9xiI/3GI/3GIj/cYj/cYiP9xNERavbul/4iIiIcf+IiIcf+IiIcf+IiIcf+IiHH/iIcf+IiHH/iIcf+Ihx/4iHH/g8rLS1U0v/cf+HH/hx/3H/hx/4cf9x/4cf9x/4cf9x/4cf9x/3H/hxPtgqsifVj/cYj/cY/3GI/3GIj/cYj/cYj/cYiP9xiP9xiDMMW73zpIcf+IiIcf+IiIcf+IiHH/iIhx/4iHH/iIhx/4iCbWgRqyl+6P9xiP9xiP9xiP9xiP9xiP9xiP9xiP9xiI/y/prhohZR5xj/cY/3GP9xiP9xj/cYj/cYj/cY/3GI/3GI/3GI/ytJAkqLb9uI/3GP9xiP9xj/cYj/cYj/cYj/cYj/cYj/cYj/cYiDO9Yb1CnoiP9xiIj/cYiIj/cYiIj/cYiIj/cYiIOMdUuDiriIiIiIiIiIiIiHH/iIiIiIiIiHH/iIg4e9K5hC3/iIcf+IiHH/iIcf+Ihx/4iHH/iHH/iIcf+Icf+Icf+Icf+DkmF7jZ6P9x/3H/cf+HH/cf9x/3H/cf9x/3H/cf9x/3H/cf9x/3GP9xN1MzuazMj/cY/3H/cY/3GP9xj/cY/3GP9xj/cY/3GP9xj/cY/z85+LLGB4iIiIiIiIiIiIiIiIiIiIiIiIiIiIiIiIiIiIiIcf+IiIiIiIiDZ6mbqFZnH/hx/3H/hx/4cf9x/4cf9x/4cf9x/4cf9x/3H/hx/3H/Oq4ctlHjcYiP9xiI/3GIj/cYiP9xiIj/cYiI/3GIiI/3GIiI/3GIiIj/cYiINQgFu/f6iIiIiIiIiIcf+IiIiIiIcf+IiIiCfX2qriglVx/4iIcf+IiIcf+Ihx/4iIcf+Ihx/4iHH/iDe15blKGnH/cf+HH/cf+HH/cf+HH/cf+HH/cf9x/4cf9x/3H/cf+HH/NNPKvCw1cYj/cYiP9xiI/3GI/3GIiP9xiI/3GIiP9xiIj/OV27uaJE/4iIcf+Ihx/4hx/4iHH/iHH/iIcf+Icf+D7KnrM1YY/3GP9xiP9xj/cY/3GI/3GP9xiP9xiP9xj/cYj/cYj/cYj/cYj/cYiP9xiP9xiI/3GIj/cSD8p0oRNYtxiIiIiIiI/3GIiIiIiIiIiIiIgoymgak1l+j/cY/3GI/3GP9xiP9xj/cYj/cYj/cYj/cYj/cYj/IRl/Ki9oDf+IiHH/iIcf+Ihx/4iHH/iIcf+Ihx/4hx/zcP27nwJHH/cf9xj/cf9xj/cf9xj/cY/3H/cY/3GP9x/3GP9xj/cY/yjmZxqRmY5x/4cf+HH/hx/4cf9x/4cf+HH/cf+HH/cf+HH/cf+HH/cf+HH/cThtRLiSu/9x/3GP9x/3H/cf9xj/cf9x/3GP9x/3GP9x/3GP9x/3GP9x/3Erewl6iE9ohx/4iHH/iIcf+Icf+Ihx/4hx/4iHH/iHH/iHH/iHH/iHH/hx/4hx/4gyT+m/sBaP9x/3H/cY/3H/cY/3H/cY/3GP9x/3GP9x/3GP9xj/cTf/ErkA7Yj/cY/3GI/3GI/3GP9xiP9xiP9xiP9xiP9xJFXAGsqj/ocf+Icf+Icf+HH/iHH/hx/4hx/4cf+HH/hx/4cf+DZWh7upeP9x/3H/cf9xj/cf9x/3GP9x/3GP9x/3GP9x/3GP9x/3GP9x/3GP9xj/cf9xIdI1GvLcrnH/hx/4hx/4hx/4cf+Icf+HH/hx/4hx/4cf+HH/hx/4cf+HH/hx/4cf+HH/hx/4cf9x/4cf+HH/cf+HEzefq8hgVxj/cYj/cY/3GI/3GI/3GI/3GI/3GI/3GI/3GI/3GIj/cTVyeLuNh4iIiIiIhx/4iIiIiIiHH/iIiIiIcSO20BrUkv7/cY/3GP9x/3GP9x/3GP9xj/cY/3H/cY/3GP9xj/cY/ylLiBqbR37/hx/3H/hx/3H/cf+HH/cf+HH/cf9x/4cf9x/3H/cf+HH/cf9x/3H/cf+HH/cf9x/3H/cf9x/3H/cT0p6LPWF4j/cYj/cYiP9xiP9xiI/3GIj/cYiP9xiIj/cYiP9xiIj/cYiIj/cYiIj/cYiIiP9xiIiIj/cYiIPY6os3FXiIhx/4iIcf+Ihx/4iHH/iIcf+Ihx/4iHH/iHH/iHH/iHH/iIcf+HH/iHH/iHH/iHH/hx/ymHZxqHiY6IiIiIiIiIiIiIiIiIiIiIiIiDZySbqNtocf+HH/hx/4cf+HH/hx/4cf9x/4cf+HH/hx/3H/hx/4cf9x/4cf9x/4cf9x/4cf9x/4cf9x/4cf9x/3H/hx/3H/cf9x/4cf9x/3H/cf9xNbX2u0oJ/3GP9xiP9xj/cY/3GP9xiP9xj/cYj/cY/3GDCyUbBdrv9xiI/3GIj/cYiP9xiI/3GIj/cYiI/3GIj/cYOzobtcXkiHH/iIhx/4iHH/iIcf+Ihx/4iHH/iHH/iIcf+DWsGLxT5/9x/4cf9x/3H/cf9x/3H/cf9xj/cf9x/3H/cf9x/3H/cf9x/3GDZ3irqIdY/3GIiIj/cYiIiI/3GIiIiI/3GIiIiCfoQBqhe/7/cf+HH/cf9x/4cf9x/3H/hx/3H/cf9x/4cf9x/3H/cf9x/4cTrnEbUY7nH/cf9x/3H/cf9xj/cf9x/3H/cf9x/3GP9x/3H/cf9xj/cf8683O3DIyP9xj/cY/3GI/3GP9xj/cYj/cY/3GI/3GP9xiP9xiDUBVLv+q4iP9xiIiIj/cYiIiIj/cYiIiIiIj/cYgwKTOw5syIiIiIiIiIiHH/iIiIiIiHH/iIiIiHH/iIiIOTP0t8wLcf+Icf+Icf+HH/iHH/hx/4cf+Icf+HH/hx/4cf+HH/hxOB+juOBc/3H/hx/3H/cf9x/3H/cf+HH/cf9x/3H/cf9x/3H/cf9x/3H/cf9x/3GP9x/3H/NopVunWqcY/3GP9xiP9xj/cY/3GI/3GI/3GI/3GP9xiP9xiP80eIK9h32IiP9xiIj/cYiIj/cYiIiP9xiIiIj/cYiIiIj/cYiIiIiIiP9xiIgyIXm+3oZx/4hx/4iHH/iHH/iHH/hx/4hx/4hx/4cf+Icf+HE6KJq112Vxj/cf9xj/cY/3H/cY/3GP9xj/cf9xj/cY/3GP9xj/cY/3GP9xj/cYj/KZjHGpZzjv+HH/cf+HH/cf9x/4cf9x/3H/hx/3H/cf+HH/cf9x/3H/cf+HH/cf9x/3ElETgavux+cf+Ihx/4iHH/iIcf+Icf+Ihx/4hx/4hx/4hx/4g6V/m3qAb/cY/3H/cf9xj/cf9x/3GP9x/3GP9x/3GP9x/3GP9x/3GP9xj/LkMrGkvNTv9x/4cf9x/3H/hx/3H/cf9x/3H/cf+HH/cf9x/3H/cf9x/3H/Pw9nsvCY/3GI/3GP9xiP9xiP9xiP9xiP9xiP9xiI/3GI/3Eyz86+MDGIhx/4hx/4hx/4hx/4hx/4hx/4hx/4hx/4cf+Icf+HH/grNYQabKe+/3GIiIiIiP9xiIiIiIiIiI/3GIiIiIQtSM4reIiIiIiIiIiIiIiIiIiIiHH/iIiIiIiC74zJpgczZxj/cY/3GI/3GP9xiP9xj/cYj/cYj/cYj/cYj/cYj/cSxXmBpKhn5x/3H/cf9x/3H/cf9x/3GP9x/3H/cf9x/3H/cf9x/3GP9x/3H/cS0akVpeVuqIiIiIiP9xiIiIiIiIiIcf+IiIiIg6kWu2bpSHH/hx/3H/hx/4cf9x/4cf9x/4cf9x/3H/hx/3H/cf+DRVVL2qq/9x/3GP9x/3H/cY/3H/cY/3H/cY/3H/cY/3H/cY/3GP9x/3GP9xj/JAiWGt92nohx/4cf+HH/hx/4cf+HH/hx/4cf+HH/cf+HH/hx/4cf9x/4cf+HH/cf+HH/cf+DBpN7CmyHGP9x/3GP9xj/cf9xj/cY/3GP9xj/cY/3GP9xNYhau3eliIiIiIiIiIiIiIiIiIiIiIggxlRKJJq7iIhx/4iIiIiIhx/4iIiIhx/4iIiIcT+lCbBa9ocf9x/4cf9x/3H/hx/3H/hx/3H/cf+HH/cf9x/4cf9x/3H/cf9x/4cf9x/3H/cf9x/3H/cf9x/3H/cf9x/3H/cf9x/3H/cf9x/3H/cf9x/3Ei37Ua4gSuiIcf+Ihx/4iHH/iIcf+Ihx/4hx/4iHH/iHH/PGR7tZuE/3GP9x/3GP9x/3GP9x/3GP9xj/cf9xj/cY/3H/cY/3GP9xj/cY/3GP9xj/cY/3GDLHir44df9xiIiHH/iIiIiIiIiIiIiIiIiIIWp4GgpYfv9xiI/3GIj/cYiP9xiI/3GIiP9xiIj/cYg1mIq8Z3X/iIhx/4iIcf+IiHH/iIcf+Ihx/4iHH/iIcf+IIvz9ShEwK/9x/3GP9x/3H/cf9x/3GP9x/3H/cY/3H/cf9xj/cf9x/3GP9x/3GP9x/3GP9x/3GP87Nly2yaOIiIiIiIiIiIiIiIiIiIiIiHH/iIiIgn7URqwSu5iIiIiIiIiIiIiHH/iIiIiIiIhx/4gpbBJaqT7a/3GP9x/3H/cf9x/3H/cf9x/3GP9x/3H/cf9xj/cf9x/3GP9x/yMk00r9sstxj/cf9xj/cf9xj/cf9xj/cf9xj/cY/3H/cY/3GP9xj/cThhiriedYiIiIiIiIiIiIiIiIiIiIiIiIiIiIiIiDjzargMlXH/hx/3H/hx/4cf+HH/cf+HH/cf+HH/cf+HH/cf+HH/cf+DbdsbsiTv9x/3H/cf9x/3H/cf9x/3H/cf9x/3H/cf9x/3H/cf9x/3H/cY/yzAZBpj+b7/iIiHH/iIhx/4iIcf+Ihx/4iHH/iIhxOczBtjM+cf+Icf+HH/iHH/hx/4hx/4cf+Icf+HH/hx/4cf+HH/gzJ0q+2LX/cY/3GP9x/3GP9xj/cY/3GP9xj/cYj/cY/3GP9xj/cYgsQBsaW/5O/3GP9x/3H/cf9x/3H/cf9x/3H/cY/3H/cf9x/3GP9x/3H/cf9xgqnra6thSUiIiIiIiIiIiIiIiIiIiIiIiIiCyo5xpFcY5xiP9xiP9xiP9xiP9xiP9xiI/3GIj/cYiP9xiCg9txqcJI7/cf9x/3H/cf9x/3H/cY/3H/cf9x/3H/cY/3H/cf9x/3GP9x/3H/cY/3H/cYM4qjvXVc/3GP9xiP9xj/cYj/cYj/cY/3GI/3GI/3GI/3GDjtJbgS2o/3GIiIiIiIiI/3GIiIiIiIiIiIiIg0izu8dMRx/4cf+HH/hx/4cf+HH/hx/4cf9x/4cf+HH/cf+HH/hxLhJZGi7aboiIhx/4iIcf+IiHH/iIhx/4iIcf+Ihx/zKSy79tNP9x/3H/cf9xj/cf9x/3GP9x/3GP9x/3H/cY/3H/cY/3GDUAG7v/5IiIiI/3GIiIiIiIiIiIiIiIiIiIMvtLvgS0cf9x/4cf+HH/hx/4cf9x/4cf+HH/cf+HH/cf+HH/cf+HH/cf+DJECr+79Y/3GI/3GP9xiP9xiP9xiP9xiP9xiP9xiP9xiIJExDKts7zY/3GIiP9xiIj/cYiIj/cYiIj/cYiIiP9xg49Oq4CxWIcf+Ihx/4hx/4hx/4hx/4hx/4hx/4hx/4hx/4cf+DNCOr29xXH/cY/3H/cY/3H/cY/3GP9x/3GP9xj/cf9xj/cY/3GP9xj/cY/3H/cY/3GI/3GP9xj/QYlcCGqP9xj/cYj/cY/3GI/3GP9xiP9xiP9xiP9xiP9xNwDHuf84iIiIiIiIiIiIiIiIiIhx/4iIiIiIiIiHH/iIiIiIhx/4iIiIhx/4iIiHH/iIiIcf+IiIcf+DKld79aiP+HH/cf+HH/hx/3H/hx/3H/cf+HH/cf+HH/cf9x/4cf9x/3H/cf+HH/cf9x/3H/cf9xNN9avCCliI/3GIj/cYiP9xiI/3GIj/cYiI/3GIiP9xiIiP9xiIiP9xiIiI/3GIiIiP9xiIiIiP9xiDw9yLTCN4iHH/iIcf+Ihx/4iHH/iIcf+Icf+Icf+Ihx/zUtirzSdf9xj/cf9x/3GP9x/3H/cY/3H/cY/3H/cY/3H/cY/3GP9x/3GP9xj/cY/3H/cY/3GP88sVq1TqWIiIiIiIiIiIiIiIiIiIiIiIiIiIiIiIcf+IiIiCpwoTqI9ez/cf9x/3H/cf9xj/cf9x/3H/cf9xj/cf9x/3GP9x/3GP9xPps3smTI/3GIj/cYiI/3GIj/cYiIj/cYiI/3GIiIj/cYiIiP9xiIiIj/cYMiKhvt1eiIiIiIiIiIiIiIiIiIiIiIiIiDNTmL2sZ4hx/4cf+Icf+HH/iHH/hx/4cf+HH/hx/4cf+HH/hx/4cf8897y0CENxiP9xiP9xiP9xiP9xiP9xiP9xiP9xiI/3GIj/NYDnvH8YiIiIiIhx/4iIiIiIiIhx/4iIiIiIcf+IiIiIcf+IiIhx/4iIiHH/iIhx/4iIhx/4iIcf+DNOdL2xi3H/hx/4cf+HH/hx/4cf+HH/hx/4cf+HH/hx/3H/hx/4MaZCv1m9cf9x/3H/cf+HH/cf9x/3H/cf9x/3H/cf9x/3H/cf9x/3H/cf9x/3H/cf9x/3H/cf9xj/cf9x/3H/cf9xj/cf9x/3H/cY/zOaOL5lx/9xiIj/cYiI/3GIiI/3GIiI/3GIiI/3GIiIiP9xiIiIiP9xiIiIiIj/cYiIiIiIiIiIj/cYiIiIiIiIiIiIgwh4ewiHiIhx/4hx/4hx/4hx/4hx/4hx/4hx/4cf+Icf+HH/iHH/hx/4cf+HH/iHH/hx/4cf+HH/hx/4cf+HH/cf+HH/hx/4cf9x/zfoWLkXp3GP9x/3GP9xj/cY/3GP9x/3GP9xj/cY/3GP9xiP9xj/cY/3GP9xiP9xj/cYj/cY/3GI/3GI/3GP9xg9n9izYCeIiIiHH/iIiIiIiIiIiIiIcf+IiIiIiIcf+IiIiIcf+IiIiHH/iIiIcTff2LkgJ/+HH/cf+HH/cf+HH/cf9x/4cf9x/3H/cf+HH/cf9x/3H/cf+HH/cf9x/3H/cf9x/3H/cf9x/3H/cf9x/3E+6CqyF9WI/3GIiP9xiIj/cYiI/3GIiI/3GIiI/3GIiIj/cYiIiIj/cYiIiINvhJuge2iIcf+Ihx/4iHH/iHH/iIcf+Icf+Icf+Icf+Icf+Icf+HH/iHH/iHH/hx/4cf+INm0JupL2cf9xj/cf9x/3GP9x/3GP9x/3GP9xj/cf9xj/cY/3H/cY/3GP9xj/cf851mG4KZ6P9xiP9xj/cYj/cY/3GI/3GI/3GP9xiP9xiI/3GI/3Exuoa/RXmIiIiIiIiIiI/3GIiHH/iIiIiIiIiIiIiIiIiIiHH/iIiIiCSspirlNZ3/iHH/iIcf+Icf+Icf+Icf+Icf+Icf+HH/iDK3Wr9IpY/3H/cf9xj/cf9xj/cY/3H/cY/3GP9x/3GP9xj/cY/3H/OJsCuWT9j/cY/3GI/3GI/3GI/3GI/3GI/3GI/3GI/3GIgtUpQaSta+/3H/hx/3H/hx/3H/cf+HH/cf+HH/cf9x/3H/hx/3H/cf9x/4cf9x/3H/cf9x/zfUe7orhIj/cYiI/3GIiP9xiIiP9xiIiP9xiIiI/3EgSXk6LGhs/3H/cf9xj/cf9xj/cf9xj/cf9xj/cY/3H/cY/3GP84Tuu4sRRxiIiIcf+IiIiIiIiIiIiIiIiIMq/bv1Ak/3H/hx/3H/cf+HH/cf9x/4cf9x/3H/cf+HH/cf9x/3E9dpqziWWI/3GIj/cYiP9xiI/3GIiP9xiIj/cYiI/zyi2rZdJf+IiHH/iIhx/4iHH/iIcf+Ihx/4hx/4gxKEK/172HH/iHH/hx/4cf+HH/hx/4cf+HH/hx/4cf+HH/Nv91ugCKcf9x/3H/cf9x/3GP9x/3H/cf9x/3GP9x/3H/cY/3H/cf9xj/cf9xj/cf9xj/cf9xj/IAHXGhDyjocf+HH/hx/4cf+HH/hx/4cf9x/4cf+HH/hx/3H/hx/4P3n0sYYLcf9xj/cf9x/3H/cf9xj/cf9x/3GP9x/3H/cY/3H/cY/3H/KJPiarbB2XH/cf9x/3H/cf9x/3GP9x/3H/cf9x/3GP9x/3H/cY/3H/cT0NW7PypIiP9xiIiIiIiIiP9xiIiIiIiIiIOlxrt6OU/4cf+HH/hx/4cf+HH/hx/4cf9x/4cf+HH/hx/3H/hxMr15vkKGiP9xj/cY/3GP9xj/cY/3GI/3GP9xiP9xj/cYj/cYj/cYj/cY/3GIj/cYj/cYj/cYj/cYiP9xiI/3GIg58wu3DPRx/4iIiHH/iIhx/4iIcf+IiHH/iIhx/4iHH/gn1Scaoq2OiI/3GIiIiI/3GIiIiIiI/3GIiIiIiDe5yblGNnH/iHH/iHH/hx/4hx/4hx/4cf+Icf+HH/hx/4hx/z5DDbO88o/3GP9xiP9xj/cYj/cY/3GI/3GI/3GI/3GI/3GIIfhGKvB7nXGIiIiI/3GIiIiIiIj/cYiIiIiIiIJXGoGrjlfnGI/3GP9xj/cYj/cY/3GI/3GI/3GP9xiP9xiP9xiP9xiI/3GI/3GIKA4GGp8fnv9x/4cf9x/3H/cf+HH/cf9x/3H/cf9x/3H/cf+HH/cf9x/3H/cf9x/zJdqr+iVYiP9xiIiP9xiIj/cYiIj/cYiIiP9xiIiIggSBo6HH5ccf9xj/cY/3H/cY/3GP9xj/cf9xj/cY/3GP9xj/cYOH4Bt4H+cYj/cY/3GI/3GI/3GP9xiP9xiP9xiP9xiI/3GILuVLqmGrRXGIj/cYiIj/cYiIj/cYiIj/cYiIiP9xiINSSyu9tNiIiIiIiIiIiIiIiIiIiIiIiIiIgpEqMajtXO/3GP9x/3GP9xj/cY/3GP9xj/cY/3GP9xj/cY/3GD2rKrNU1YiIiIiIiIiIiIiIiIiIiIcf+IiIO1SytatNiIiHH/iIiHH/iIhx/4iHH/iIhx/4iHH/N0aSublthx/4cf+Icf+HH/hx/4hx/4cf+HH/hx/4cf+HH/hx/4cSq8+Dp0MHyIhx/4iIiIiIiIiHH/iIiIiIhx/4iIiIgmQIda2/eKj/cYj/cY/3GI/3GP9xiP9xj/cYj/cYj/cYj/cYj/cSSJtxrXZI7/cf9x/3H/cf9x/3H/cf9x/3H/cf9x/3H/cf9x/3H/cf9x/3H/P4Lisn0d/3H/cY/3GP9xj/cf9xj/cY/3GP9xj/cY/3GP9xj/cYNTbJu8k2iIiIiIiIiIiIiIiIiIiIiIiIiIcf+IiIiIiIiIhxKn+zKmgEzYiIcf+IiHH/iIiHH/iIhx/4iHH/iIhx/4gwKqyw5VNx/3H/cY/3H/cY/3H/cY/3H/cY/3H/cY/3GP9x/3GP8sn98aZgIO/3GP9x/3GP9x/3H/cY/3GP9x/3GP9x/3GP9xj/cTxlw7SaPP9xiP9xiI/3GI/3GIj/cYj/cYiP9xiI/3GIiP9xLwOGGi/Hnv9x/3H/cf9x/3H/cf9x/3H/cf9x/3H/cf9x/3H/cY/3H/cSoXujqOhFz/iHH/hx/4hx/4cf+HH/hx/4cf+HH/hx/4cf+HH/g1xj+8OcD/cYiP9xiIj/cYiI/3GIiP9xiIj/cYiIJw3UKq8ivYiIiIiI/3GIiIiIiIiIiIiIiIiIMDY8sNnDcf+HH/hx/3H/hx/3H/cf+HH/cf+HH/cf9x/4cf9x/3H/hx/3EmL0garQt+iIcf+Ihx/4iIcf+Ihx/4hx/4iHH/iHH/iIcf+CzciBpSN36IiIiIiIiIiIiIiIiIiIiIiIiIiIiHH/iIiIiILG3cGlkiPoiI/3GIiIiIiIiIj/cYiIiIiIiIOyBEtd+7hx/4iIiHH/iIiIcf+IiIcf+IiHH/iIhx/4iIcf+Ihx/4iHH/iIcf+Ihx/zTlOb0axv9x/3H/cf9x/3H/cf9x/3H/cf9x/3H/cf9xj/cf9x/3H/cY/3H/OxIkte3bcY/3GP9xiP9xj/cYj/cY/3GI/3GI/3GI/3E8cFW0j6qIiIj/cYiIiIiIiP9xiIiIiIiIiIiIiCyTDTpmzyyP9xiI/3GIj/cYiP9xiI/3GIiP9xiIj/cYiIgwSwqwxPWIhx/4iIcf+IiHH/iIcf+Ihx/4iHH/iINggHu/f4/3H/cf+HH/cf9x/3H/hx/3H/cf9x/3H/cf+HH/cf9x/3H/cf80kCK8b91x/3H/cY/3H/cf9xj/cf9x/3GP9x/3GP9x/3GP9x/3GDQ7K7vE1HGIiIiIiIiIiIiIiIiIiIiIiIiIiIiCs4pXqcdaj/cf9x/3H/cf9x/3H/cf9x/3GP9x/3H/cf9x/3GP9x/3H/cf9xNo0aunLliIiP9xiIiI/3GIiIiI/3GIiIiIiI/3EsNQwqXK89hx/4hx/4hx/4hx/4cf+Icf+Icf+HH/iHH/hx/4cf+Icf+HH/hx/4cf+HH/hx/4cf+HH/MiEbv97kj/cY/3GP9xiP9xj/cY/3GI/3GP9xiP9xiP9xgp2lMaclrOcf+HH/hx/4cf+HH/hx/4cf+HH/hx/4cf9x/4cf+HH/cf8yjku/cbSI/3GP9xiP9xiP9xiP9xiP9xiP9xiP9xiI/3GI/yr3xBqAg77/cf+HH/cf9x/4cf9x/3H/hx/3H/cf+HH/cf9x/3H/cf+HH/cf9x/3H/cf9x/3H/cf9x/3H/cf9x/3H/cf9x/3H/cf9x/3H/cT5fS7KgtP9xiIiI/3GIiIiP9xiIiIiIj/cYiIg7Ide13iiIiHH/iIcf+Ihx/4iHH/iIcf+Ihx/4hx/4iCDNCRoUL26IiIiIiIiIiIiIiIiIiIiIiIiIIpfjGuaBznGP9xj/cf9xj/cY/3GP9xj/cY/3GP9xj/cYj/cY/3GP9xiP9xj/cY/3GI/3GCXPxhqzA56HH/cf+HH/cf9x/4cf9x/3H/hx/3H/cf9x/4cf9x/3H/cf9x/zBOi7DBdHGIiP9xiIj/cYiI/3GIiI/3GIiI/3GIiIMRQKsPv1/4iHH/iIcf+Ihx/4iHH/iIcf+Icf+Icf+Icf+Icf+Icf8tM+caTMGOiIiIiIiIiIiIiIiIiIiIiIiIg6IxK23O2IiIhx/4iIiHH/iIiIcf+IiIcf+IiHH/g2Xnq7oYX/cf9x/3H/cf9x/3H/cf9x/3H/cf9x/3H/cY/3H/cf9x/3H/cf81Usa8rTn/cYj/cYj/cYiP9xiP9xiI/3GIj/cYiP9xiI/3GIiP9xiIj/cStXSGqKi3mIiI/3GIiIiIiIiIj/cYiIiIiIiIiIiIiIiIiIiIg2phq7WeX/hx/4cf+HH/hx/4cf+HH/hx/4cf+HH/cf+HH/hx/3H/ggzIp6RDdYiIhx/4iIiIiIiIiIiIiIiIhx/4iIiEwU7E6xcf+IiIiHH/iIiIcf+IiIcf+IiIcf+IiHE+imyxdZNx/3GP9x/3H/cf9x/3GP9x/3H/cY/3H/cY/3H/cf9xj/cf9xOOgquBfViIiI/3GIiIiIiIiP9xiIiIiIiIiIOtKqti1Vhx/4cf+Icf+HH/hx/4cf+HH/hx/4cf+HH/hx/4cf+HH/cf+HH/hx/4cf9x/4cSijthqFxJ6Ihx/4iIiIiIhx/4iIiIhx/4iIiHH/MD13sNKIhx/4cf+HH/cf+HH/hx/3H/hx/4cf9x/4cf9x/4cf9x/zX9TLwCs4/3GIj/cYiP9xiI/3GIiP9xiI/3GIiP9xiIiP9xiIiP9xiIiP9xiDEReL/uh4cf+IiIcf+IiHH/iIhx/4iIcf+Ihx/4iHH/Pkhasrelcf9x/3H/cf9x/3GP9x/3H/cf9x/3H/cY/3H/cf9x/3GP9x/3H/cSnIVRqDeq7/iHH/iIcf+Icf+Icf+Icf+Icf+Icf+Icf+HH/iHH/iHH/hx/4cf+Icf+HH/hx/4cTNrKr2U1f9xj/cY/3GP9x/3GP9xj/cY/3GP9xj/cY/3GP9xiP9xj/Jy75Gq0QbnH/cf9x/3H/cf9x/3H/cf9x/3H/cf9x/3H/cf9x/3H/cf9x/3H/MYTKv3s1cYiIj/cYiIiP9xiIiIj/cYiIiIj/cYiIiIiIiP9xg2KAi61/eIhx/4iHH/iIcf+Icf+Ihx/4hx/4iHH/iHH/Tew8MTxx/4hx/4cf+Icf+Icf+HH/hx/4hx/4cf+HH/hx/yaoKBq1fX6IiIiIcf+IiIiIiIiHH/iIiIiIcf+IiDm7SrhEtf9x/4cf9x/3H/hx/3H/cf9x/4cf9x/3H/cf9x/4cf9x/3H/cTSN6LtyF3GI/3GI/3GI/3GI/3GIj/cYiP9xiI/3ExZV2/mqKIhx/4iHH/iHH/iIcf+Icf+Icf+Icf+Icf+Icf+HH/iHH/iHH/hx/4cf+IJ9yAGqI3/oj/cYiI/3GIj/cYiI/3GIiP9xiIj/cYPtSksitbiIiIiIiIiIiIiIiIcf+IiIiIiIiIiHH/iIiIiIiHH/iIiIiHH/g1nlG7Ya6HH/iIhx/4iIcf+Ihx/4iHH/iIcf+Ihx/4gwEUux/rT/cY/3H/cf9xj/cf9xj/cf9x/3GP9x/3GP9x/3GP9xj/cf9xj/cSV+1hq4Ep6Icf+HH/hx/4cf+HH/hx/4cf+HH/cf+HH/hx/4cf9x/4cf+HH/cf+HH/cS8QaRoe+W6IiHH/iIhx/4iIcf+Ihx/4iHH/iIcf+Ihx/4gwVWOwupxx/4cf+HH/hx/4cf+HH/hx/3H/hx/4cf+HH/cf+HH/hx/3H/hx/3H/hx/3E9aoWzlXr/cf9xj/cf9xj/cf9xj/cf9xj/cY/3H/cY/3GP9x/3GP9xLSUpGk2tbv+HH/cf+HH/cf+HH/cf9x/4cf9x/3H/hx/3H/cf+HE35+q4GBVxiP9xiI/3GIj/cYiP9xiI/3GIiP9xiIj/Rxe8roSIiI/3GIiIiP9xiIiIj/cYiIiIiI/3GIiIiIiIiIj/cYJoJkGrfZvv9x/3H/cY/3H/cY/3H/cf9xj/cf9xj/cY/3H/cY/3H/cY/3GP9xj/cf9xj/cY/3GP9xj/cTIKHL7144iIiIiIiIcf+IiIiIiIiHH/iIiD97abGElocf+HH/cf+HH/cf+HH/cf+HH/cf+HH/cf9x/4cf9x/3H/KCwhGp097v9xiIiIiIiIiIiIiIiIiIiIiIiIgkgwOqGM/Fj/cYiI/3GIiP9xiIiP9xiIiI/3GIiIj/cTKLub50RoiIcf+Ihx/4iHH/iHH/iIcf+Icf+Ihx/4hx/4hx/4hx/4cTqZ6bVmFnGP9x/3H/cY/3H/cY/3H/cf9xj/cY/3H/cY/3H/cY/3GP9x/3GCix5iqU4Z2P9xiI/3GIj/cYiI/3GIj/cYiI/3GIiI/3GDgZQ7jmvIiI/3GIiIiIiIiIiIiIiIiIiIgp+a4qgGUdcf+HH/cf+HH/cf9x/4cf9x/3H/hx/3H/cf9x/4cf9x/3H/cf9x/3H/hx/3H/cf8yODq/x8WI/3GIj/cYiP9xiI/3GIiP9xiIj/cYiIj/cTrCHLY944cf+Icf+Ihx/4hx/4hx/4hx/4hx/4cf+Icf+IcT4sS7HTtHGP9xj/cf9xj/cY/3GP9xj/cf9xj/cY/3GI/3GP9xg8ssq0TTWIiIiIiIiIiIiIiHH/iIiIiIiIiHH/OAz5uPMGhx/3H/hx/3H/hx/3H/hx/3H/hx/3H/hx/3H/cf+HH/cT3ISrM3tYj/cYj/cYj/cYj/cYiP9xiP9xiI/3GIj/cYiP8s7RkaYS5u/3H/cY/3H/cf9xj/cf9xj/cf9x/3GP9x/3GP9xj/cf9xgnV84qqoMdiIiIiIiIiIiIiHH/iIiIiIiIJnpYGrhafo/3GIj/cYiP9xiI/3GIiP9xiIj/cYiI/3GIiI/3GCvUZkpyuZuIiIiIiIiP9xiIiIiIiIiIiIiC7/8xowAM6P9x/3GP9x/3GP9xj/cf9xj/cY/3GP9xj/cY/3H/cY/3GP9xiP9xj/cY/3GP9xj/cYj/cY/3GI/3GP9xiP9xiP9xiP9xiP9xiP9xiP9xiP9xiI/3GIj/cYiP9xiI/3GIj/cYiI/3GIiP82Kce71jiIiIiIhx/4iIiIhx/4iIiHH/iIiIcf+IiIcf+IiHH/iIiHH/iD/x6bIOFv9x/4cf9x/3H/cf9x/3H/cf9x/3H/cf9x/3GP9x/3H/cf9x/3H/cf9xj/cf9x/3H/cY/3H/cf9xj/cf9x/3GP9x/3GP9x/3GP9x/3GP9xj/cf9xj/cY/3H/cY/3GP9xj/cY/3GP9xj/cTvKxLU1O4iI/3GIiP9xiIj/cYiIj/cYiIj/cYiIiI/3GIiIiI/3GIiIiIj/cYiIiIiD0CQbP9voiIiIiIiIiIiIiIiIiIiIhx/4iIiIiIKO/CGoED3nGP9x/3GP9xj/cY/3H/cY/3GP9xj/cY/3GP9xgvSdcaG2KOhx/3H/hx/3H/hx/3H/hx/3H/cf+HH/cf9x/4cf9x/3H/cf+HEm83gaoMh+iHH/iIcf+Ihx/4iHH/iIcf+Icf+Ihx/4hx/yMKl1oAZoqIj/cYiIj/cYiIj/cYiIiP9xiIiIj/cYKmDaGnnyXv9xj/cY/3GI/3GP9xiP9xiP9xiP9xj/cYj/cYj/cTiV/7hqAIhx/4hx/4hx/4hx/4hx/4hx/4cf+Icf+HH/iD5otrKXSXH/cf9x/3H/cf9x/3H/cf9x/3H/cY/3H/cf9x/3GP9x/3EowAIag//ecf+IiIiHH/iIiIcf+IiIhx/4iIcf+IglsJAatPb+cY/3GP9xj/cY/3GP9xj/cY/3GI/3GP9xj/cYj/cY/3GI/3GI/3GP9xiD2IMrN3zYiP9xiIj/cYiI/3GIiP9xiIiP9xiIiI/3E1sAa7T/lx/4iIiIiIhx/4iIiIiHH/iIiIhx/4iIhx/4iIhx/4iIJ1rfKqpSDXH/cf9xj/cf9x/3GP9x/3GP9x/3GP9xj/cf9xj/cY/3H/cY/3GP9xj/cY/3GP9xj/cY/3EyQaq+vlWIiIiIiIiIiIiIiIiHH/iIiIiIiIiIg1ZnK7mY2Ihx/4iIcf+IiHH/iIhx/4iHH/iIcf+IhxNkNnuryY/3H/hx/3H/cf9x/4cf9x/3H/cf9x/3H/cf+HH/cf9x/3H/cf8192W8CJr/cY/3GP9xj/cYj/cY/3GP9xj/cYj/cY/3GI/3GP9xiP9xiP9xiDraArYl/f9xiIj/cYiP9xiIj/cYiIj/cYiIj/cYiIOpWltmpaiIiIhx/4iIiIiIiHH/iIiIiHH/iIiIiHH/iIiHH/iIiIcf+IiHH/iIg/Dnmy8Yb/cf9x/4cf9x/3H/cf9x/3H/cf9x/3H/cf9x/3H/cf9x/3H/cf9x/3H/Um/fkP9x/3H/cY/3H/cf9x/3H/cY/3H/cf9xj/cf9x/3GP9x/3Exafm/lgaI/3GIiIiIj/cYiIiIiIj/cYiIiIiIMjLdvs0ihx/3H/hx/4cf9x/4cf9x/4cf9x/4cf9x/3H/hx/3H/cf+HH/cf9x/3E05tu8GSSIj/cYiP9xiIj/cYiI/3GIiP9xiIiP9xiIiCGw8CoF8P2IiP9xiIiP9xiIiI/3GIiIiP9xiIgyXxu+oOSIcf+Icf+Icf+Icf+Icf+HH/iHH/hx/4hx/4cf83MBu6z+T/cf9xj/cY/3GP9xj/cY/3GP9xj/cY/3GP9xj/cYj/cY/3GP9xiP9xiDTdubwiRoiIiIiIiIcf+IiIiIiIiIiHH/iIiIiIhx/4iIiIMAL6sA4Fcf+HH/cf9x/3H/hx/3H/cf9x/3H/cf9x/4cf9x/3H/cf9x/3H/cf9x/3H/cTDvK7Ag1IiI/3GIiI/3GIiIj/cYiIiIj/cYiIiIKFzDOqozzP9x/3H/cf9x/4cf9x/3H/cf9x/3H/cf9x/3H/cf9x/3H/cf9x/3H/cf9x/3H/Oqlat1aliIj/cYiIj/cYiIiP9xiIiI/3GIiIiP9xiIg2Miu7zdT/iHH/iHH/iHH/hx/4hx/4hx/4cf+Icf+HH/hx/4cf+IMjpav8Wl/3GP9xj/cY/3H/cY/3GP9xj/cY/3GP9xj/cY/3GI/3GP9xj/cYj/cY/3GIPQtKs/S1iIiIiIiIhx/4iIiIiIiIcf+IiIiIhx/4L2jCGilz3v9xj/cY/3GP9xj/cY/3GI/3GP9xj/cYj/cY/3GI/3GDtk0rWbLf9xiIj/cYiI/3GIiI/3GIiI/3GIiI/3GIiIiP9xiIiIiP9xiIO3JWto2p/4iIiIcf+IiIcf+IiIcf+IiIcf+IiDgDmbn8Zv9x/3H/cf9x/3H/hx/3H/cf9x/3H/cf9x/3H/cf9x/3H/cf9x/3GP9x/3H/cf9x/3H/cY/3H/cf9x/zKyqb9NVoj/cYiIiP9xiIiI/3GIiIiP9xiIiIiI/3GIiIiD3QkbMvboiIiIiIiIiIiIiIiIiIiIiIg92nq0JYX/cf+HH/hx/4cf9x/4cf9x/4cf9x/4cf9x/4cf9x/4cf9x/3H/hx/3H/cf9x/4cf9x/3H/cf9x/4cTpkibabdo/3GIj/cYj/cYj/cYiP9xiI/3GIj/cYiP9xg73hq1IeWIcf+IiIcf+IiIcf+IiHH/iIhx/4iIcf+Ihx/4iHH/iIcf+Ihx/4hx/4iHH/iHH/iHH/iHH/iHH/hx/4hx/4g02Mq9JzX/cf9xj/cY/3H/cY/3GP9x/3GP9xj/cY/3GP9xj/cYMegUvxfr/3GIj/cYiP9xiIj/cYiI/3GIiP9xiIj/cYiIOKrjuFUciIiIiIiIiIiIiIiIiIiIiIiCiDIhqHzd5x/3GP9x/3H/cY/3GP9x/3GP9x/3GP9xj/cf9xj/cY/3GP9xj/cY/yNpkRrpZu6Icf+Ihx/4iHH/iIcf+Ihx/4hx/4hx/4hx/z7nC7IY9HGP9x/3GP9x/3H/cY/3GP9x/3GP9x/3GP9xj/cf9xj/cY/3GP9xPMuFszR6cYiP9xiIiP9xiIj/cYiIj/cYiIiP9xiIiCjKkRqTVu7/cf+HH/cf+HH/cf9x/3H/hx/3H/cf9x/3H/hx/3H/cf9x/3H/cf9x/3E/ZWuxmpSIj/cYiIj/cYiIj/cYiIj/cYiIiI/3GIiD4kQbLbvoiIiIiIiI/3GIiIiIiIiIiIiIiIPq2KslJ1iHH/hx/4cf9x/4cf+HH/hx/4cf+HH/cf+HH/cf+HH/hx/3H/hx/zrGzrY5MXGIiI/3GIiI/3GIiIj/cYiIiI/3GIiIiIj/cYiIiIiIg9LXWz0oqIiIhx/4iIiHH/iIiHH/iIiHH/iIhx/4g6rHy2U4Nx/3H/cf9xj/cf9x/3H/cY/3H/cY/3H/cf9xj/cf9xj/cf88gZG0fm5xj/cY/3GP9xj/cY/3GP9xiP9xj/cY/3GI/3GP9xiC6g1Bol8r5x/3H/hx/4cf+HH/hx/3H/hx/4cf9x/4cf9x/4cf9x/4cf9x/3H/hx/3H/cf+HH/cf9x/4cSkF9xp/oI5x/4iIcf+IiHH/iIcf+Ihx/4iHH/iIcf+Icf8441G4HK6Icf+Icf+HH/iHH/hx/4cf+Icf+HH/hx/4cf+HH/hxObm3t0ZIj/cf9x/3GP9x/3GP9x/3GP9x/3GP9x/3GP9xj/cf9xj/OvqutwVRiIiHH/iIiIiIcf+IiIiHH/iIiIcf+Ig6M/S2zAtx/4hx/4cf+HH/hx/4cf+Icf+HH/hx/4cf9x/4cf+HH/hx/4cf9x/4cf+HH/cf+HH/cf+HH/cf+HH/cf+HH/cf8xbCKwo93/cf9x/3H/cf9x/3H/cf9x/3H/cf9x/3H/cY/3H/cf9x/3H/cY/3E41la4KamI/3GI/3GIj/cYj/cYiP9xiI/3GIj/cYiP9xiIJcodGsNeLv9xj/cYj/cY/3GP9xiP9xiP9xj/cYj/cYj/cYj/N9Q6uivFiIiHH/iIiIiIiHH/iIiIiHH/iIiIhx/4NcfpvDgW/3H/hx/3H/cf9x/4cf9x/3H/cf9x/4cf9x/3H/cf9x/z0Vr7TqUP9xiIiIiIiIiIiIiIiIiIiIiIiDZhurqeRXH/hx/4cf+HH/hx/4cf9x/4cf+HH/cf+HH/hx/3H/hx/3EzVGq9q5WP9xiP9xj/cYj/cYj/cYj/cYj/cYj/cYiP9xiP81Lkm80baIiIhx/4iIiIiIcf+IiIiIcf+IiIg5RHq3u4Vx/3H/cf9x/4cf9x/3H/cf9x/3H/hx/3H/cf9x/3H/cf9x/3EvTz5aOwwacf+Icf+HH/hx/4hx/4cf+HH/hx/4cf+HH/hx/4cf+HH/hx/3H/hx/ygFBDqvr7yIiIiI/3GIiIiIiIiI/3GIiIiIiIiD3z6rQMFf+Icf+HH/hx/4cf+HH/hx/4cf+HH/hx/4cf+HH/cf+HE0awq7lPVxj/cY/3GI/3GP9xj/cY/3GI/3GP9xiP9xiP9xj/cYj/cYj/cYj/cYiP9xiP9xiP9xiI/3GIj/cYiP9xiIj/cYiDtrKLWU14iIiIiHH/iIiIiHH/iIiIhx/4iIiHH/iIiHH/iIhx/4iIcf+IOdRRtyuuiIcf+Icf+Icf+Icf+Icf+Icf+Icf+Icf+HH/iHE83BazI+lx/4cf9x/3H/cf9x/3H/cf9x/3H/cf9x/3H/cY/3H/cf9x/3H/cTIM+77zBIiIiP9xiIiIiIiI/3GIiIiIiIiIiIiIIxICOv7f3P9x/3H/cf+HH/cf9x/3H/cf9x/3H/cf9x/3H/cf9x/3H/cf9x/3EhECUq/v2tcf9xj/cY/3GP9x/3GP9xj/cY/3GP9xj/cY/3GP9xj/cYj/cY/yrHqBpzhX6HH/cf9x/3H/hx/3H/cf9x/3H/hx/3H/cf9x/3H/cf9x/3H/cSpQsTp69OyIiIiIiIiIiIiIiIiIiIiIiIiIiIhx/4iIiIiIiIiHH/iIiIiIhx/4iIiIcf+IiIiDo/GLbA53H/hx/4cf9x/4cf9x/4cf9x/4cf9x/4cf9x/3H/hx/3H/cf+HH/cf9x/3H/hx/3H/cf9x/3H/cf9x/3H/cf+HH/cf9x/3H/cSXR9Rqy4K6Icf+IiHH/iIhx/4iHH/iIcf+Ihx/4hx/4iHH/iHH/iHH/JoXRKrei7Yhx/4hx/4hx/4hx/4hx/4cf+Icf+HH/hx/4hx/4cf87+7q1BEVxj/cY/3GP9x/3GP9xj/cY/3GI/3GP9xj/cY/3GP9xiP8wn0qxcLWIiIiIiIiIiIiIiIcf+IiIiIiIg5G+q35BWHH/cf9x/4cf9x/3H/hx/3H/cf+HH/cf9x/3H/cf9x/4cf9xPmoLspX0j/cYiP9xiIj/cYiI/3GIiP9xiIiP9xiIiP9xiIiIgn2Q9awm8Kj/cY/3GP9xiP9xj/cYj/cYj/cYj/cY/3GIj/cYj/cYj/cSb5QlrAa9qIhx/4hx/4iHH/iHH/iHH/iHH/iHH/iHE+x0OxOLxx/4cf+HH/cf+HH/hx/3H/hx/3H/hx/3H/cf+HH/cf+HH/cf9x/3H/hx/3H/cf9x/4cf9x/3H/cf9x/3H/cf9x/3H/cf9x/3H/cTrQL7Yv0IiIiIiIiI/3GIiIiIiIiIiIg7SUW1trqIhx/4iIcf+Ihx/4iHH/iHH/iIcf+Icf+Icf+IgqMexanOE6iIiIiIiIiIiIiIhx/4iIiIiIIbgDGgV/zo/3GP9x/3GP9xj/cY/3H/cY/3GP9xj/cY/3GP9xj/cY/3GI/3GP9xj/cYj/cY/3GI/3GP9xiP9xiP9xOFOYuKxniIiIiIiIiIiIiIhx/4iIiIiIiIiHH/iIiIiIhx/4OEosuLXTcf9x/3H/cf+HH/cf9x/3H/cf9x/3H/cf9x/3H/cf9x/3GDXJI7o23HGP9xj/cf9xj/cY/3GP9xj/cf9xj/cY/3GI/3GP9xj/cT8ERrD7uXGIiIj/cYiIiIiP9xiIiIiIiP9xiIiIIMVoGgSpfnGP9xj/cY/3GP9xj/cYj/cY/3GI/3GP9xiP9xiP9xiDcjG7nc5IiIiIhx/4iIiIhx/4iIiIcf+IiIhx/4gqCFgaf3p+iI/3GIiIj/cYiIiIj/cYiIiIiI/3GIiIgpkxM6ls7M/3H/cf+HH/cf9x/3H/cf9x/3H/cf9x/4cf9x/3H/cY/3H/cf8rOaQqbGW9cf9xj/cf9xj/cf9xj/cY/3GP9x/3GP9xj/cY/3GP9xj/cTw4WLTHp4iP9xiIiIiIiIiIj/cYiIiIiIiIiIiIPzu8scRDcf9x/4cf9x/4cf9x/4cf9x/4cf9x/4cf9x/3H/hx/3H/cf9x/4cf9x/3H/cf9x/4cf9x/3H/cf9x/3H/cf9x/z3kW7QbpI/3GIiP9xiIiP9xiIiI/3GIiIj/cYiDToWLwXp3H/iIhx/4iIcf+IiHH/iIcf+IiHH/iHH/iCB0rIpJtTdx/3H/hx/4cf9x/4cf9x/4cf9x/4cf9x/4cf9x/3H/hx/3H/Iaz5GgYwbohx/4iHH/iHH/iIcf+Icf+Icf+Icf+Icf8vo/I6NcDc/3GIj/cYj/cYiP9xiIj/cYiP9xiIj/cYiIJG2iGskl3ocf9x/4cf9x/4cf9x/4cf9x/3H/hx/3H/cf9x/4cf9x/3H/cf9x/3H/cf+HE9ZA+zm/CIiP9xiIiIiIiIiIiIiI/3GIiIiIiDbp6LoWF4hx/4hx/4cf+Icf+HH/hx/4hx/4cf+HH/hx/4cf+HH/hx/4cf+HH/hx/4P/FKsg61/3GP9xj/cY/3GP9xiP9xj/cY/3GI/3GP9xOLENuE7yiIcf+IiIhx/4iIhx/4iIhx/4iIcf+IiHH/iDRDKry81XH/cf9x/3H/cf9x/3H/cf9x/3H/cf9xj/cf9x/3H/cf9x/3GP9x/3H/cf9xPgJqsv2ViIiP9xiIiIiP9xiIiIiI/3GIiIiIiIg5MZq3zmVx/4hx/4hx/4cf+Icf+HH/hx/4hx/4cf+HH/hx/4cf+HH/hx/4cf+HH/hx/3H/PhY/s+nAiIj/cYiP9xiIiP9xiIiP9xiIiP9xiIiI/3GINdZEuym7iIiIiIiIcf+IiIiIiIiIcf+IiIiIiHH/iIiIiHH/iIiIcf8zkKK9b11x/4iHH/iHH/iHH/iIcf+Icf+HH/iHH/iHH/iHH/hx/4hx/4cf+HH/O1Dqtq8Vj/cY/3H/cY/3GP9xj/cY/3GP9xj/cY/3GP9xj/cYg8Aqq0/VWIiIiIiIiIiHH/iIiIiIiIiIcf+IiIiIiHH/iIiIiHH/iIiIcScL9hqfQJ6Ij/cYiP9xiIj/cYiIj/cYiI/3GIiIj/cYiIgzRGq9u5WIhx/4iHH/iIcf+Icf+Icf+Ihx/4hx/4grp/UqdYCt/4cf9x/4cf9x/4cf9x/4cf9x/3H/hx/3H/cf+HH/cf9xImZ8KvmYPf9xiI/3GI/3GIj/cYj/cYiP9xiI/3GIiP9xiIj/cT3UqrMrVYcf+IiHH/iIhx/4iHH/iIcf+Ihx/4iHH/iIcf+Icf+Icf+DNycr6Njf+HH/hx/4cf+HH/hx/4cf9x/4cf+HH/hx/3H/hx/4cT0xlbLOanH/cY/3H/cf9xj/cf9x/3GP9x/3GP9x/3GP9x/3GP9x/zw3kbTIbnGP9xj/cYj/cY/3GP9xj/cYj/cY/3GI/3GP9xiP9xiP9xg1e7O7hEyIiIj/cYiIiP9xiIiIj/cYiIiIiI/3E3kju6bcT/iHH/iHH/hx/4hx/4cf+Icf+HH/hx/4hx/4cf+HH/hx/4cf+HH/hx/3H/hx/4cf+HH/cf+HH/hx/3H/hx/3H/hx/3H/hx/zRF1726KI/3GP9xj/cY/3GP9xj/cY/3GI/3GP9xj/cYj/cY/zLmfb8ZgnH/iIiIcf+IiIcf+IiIcf+IiHH/iIhx/4iHH/iIhx/4iHH/iHH/iIcf+IcT+k/bBbAnGP9xj/cY/3GP9xj/cY/3GP9xj/cY/3GI/3GP9xiP9xj/KqkrKoVtTYiIiIiIiIiIiIiIiIiIiIhx/4iIiIiIiIcf+IiIiIhx/4iIiIcf+IiIhx/4iIhx/4SA8sjw2IiIcf+Ihx/4iIcf+Ihx/4iHH/iIcf+Icf+Ihx/4hx/4hx/zkKJLj12/9x/4cf+HH/cf+HH/cf+HH/cf+HH/cf9x/4cf9x/3H/hxMrvTvUQscY/3H/cf9xj/cf9x/3GP9x/3GP9x/3GP9x/3GP9xj/cf9xghsuQa9NG+hx/4hx/4cf+Icf+Icf+HH/iHH/hx/4cf+Icf+HH/hx/4cf+HH/hx/4cf+HH/hx/4cf9x/4cf+HH/hx/3E5ikq3dbWP9xj/cYj/cY/3GI/3GP9xiP9xiP9xiP9xj/cSnOhSqDF62P9xiIiI/3GIiIiP9xiIiIiI/3GIiIiIiIIVGlKgvlrYiIcf+IiIiIiIcf+IiIiIhx/4iIiDbZZLomm4cf+Icf+HH/iHH/iHH/hx/4cf+Icf+HH/hx/4hx/4cTCJHrCG4Y/3GI/3GIj/cYj/cYj/cYiP9xiI/3GIj/cYiP9xiIj/cYiIOWTIt5s3iIiIhx/4iIiIcf+IiIcf+IiIcf+Ig+7RqyEuVx/3H/cf9x/3H/hx/3H/cf9x/3H/cf9x/3H/cf9xj/cf9xIsPqSgTBW4/3GI/3GI/3GI/3GI/3GIj/cYj/cYiP9xiI/3GIj/cTh+WriBpYcf+IiIcf+IiIcf+IiHH/iIhx/4iIcf+Ihx/4go+P1asHAqiIiIiIiIiIiIiIiIiIiIiIiCckgDqtt/xx/3H/cf+HH/cf9x/3H/cf9x/3H/cY/3H/cf9x/3H/cf9x/3E/H+qx4BWP9xiIiIj/cYiIiI/3GIiIiIiP9xiIiDuiOrVdxYhx/4hx/4hx/4hx/4cf+Icf+Icf+HH/hx/4hx/4cf+HH/hx/4cf+HH/hx/4cf+HH/hx/4cf+HH/cf+HH/hx/3H/hx/3H/hx/3H/hx/3H/hx/3H/hx/3H/cf+HH/cf8+jcezcjj/cY/3GP9xj/cYj/cY/3GP9xiP9xj/cYj/cYj/cYj/cYj/cYj/cYj/cYiP9xiP9xiI/3GIj/cYiP9xiIj/cYNdlcuyajcf+Ihx/4iHH/iHH/iIcf+Icf+Icf+Icf+IcTtdT7WisIj/cYj/cY/3GI/3GI/3GI/3GI/3GIj/cYj/cYiP9xIPTYGgGyfnH/cf9x/3GP9x/3H/cf9x/3GP9x/3H/cY/3H/cf9xj/cf9xKj/HWowDiocf+Ihx/4iHH/iIcf+Icf+Ihx/4hx/4hx/4hx/4gs72saUQlOiHH/iIiIiIcf+IiIiIcf+IiIhx/4JcF/KtPoDf9x/3H/cf9x/3GP9x/3H/cY/3H/cf9xj/cf9xj/cf9xj/OQNruPyUiI/3GIiIiIiIiIiIiIiIiIiIiIguk2VKRsmriHH/iIiIiIhx/4iIiIiHH/iIiIcf+IiChYNxqafI6I/3GIiP9xiIj/cYiIj/cYiIj/cYiIiINyXiudodiIiIiIiIiIiIiIiIiIiIiIcf+IiIPYhGs3e5iHH/iHH/iHH/iHH/iHH/hx/4hx/4cf+Icf+HE0mbG8Zk7/hx/4cf+HH/cf+HH/cf+HH/hx/3H/hx/3H/cf+HH/cf+HH/cf9x/3H/hx/3H/cf9x/4cf9x/3H/cf9x/3E+MESxz7txj/cf9xj/cY/3H/cY/3GP9xj/cY/3H/cY/3GP9xj/cYNH1ZvIKmiIiIiIiIj/cYiIiIiIiIiIcf+IiIiIiIiIiIiDmio7ddXIiIcf+Ihx/4iIcf+Ihx/4iHH/iHH/iIcf+D+99LJCC/+HH/hx/3H/hx/3H/hx/3H/cf+HH/cf9x/4cf9x/3H/hx/3H/O8aCtjl9/3H/cf9x/3H/cf9xj/cf9x/3GP9x/3H/cY/3H/cf9xj/cf9xj/cf9xj/cY/3H/cY/3GP9x/3GP9xj/cY/3GP9xj/cY/3GP9xj/cY/3GP9xiP9xj/cY/3GI/zlv+LiQB4iIiIiIiIiIcf+IiIiIiIiIiIiIggXQcaGy+O/3GI/3GI/3GI/3GI/3GIj/cYiP9xiP9xiI/3GIiP9xiI/3GIiP9xiIiP8sABIaX/7ecf9x/4cf9x/4cf9x/4cf9x/4cf9x/3H/hx/3H/cf9x/4cSeu2xqVEk5x/4cf+Icf+HH/hx/4hx/4cf+HH/hx/4cf+HH/hx/4cf+HH/cf+HH/hx/4cf9x/4Jn5PKsgbDY/3GIj/cYiP9xiI/3GIiP9xiIj/cYiI/3GIg5T7m4sEb/iIiHH/iIhx/4iIcf+Ihx/4iHH/iIcf+Ihx/4iHH/iHH/Nx4queHVcf9x/3H/cf9xj/cf9x/3GP9x/3H/cY/3H/cf9xj/cf9xj/cf9xj/cTRKa7y1lIiIiIj/cYiIiIiIiIiIiIiIiIiIiHH/iIiIiIiIiD1v6bSQFv+HH/cf+HH/hx/4cf9x/4cf9x/4cf9x/4cf9x/4cf9x/4cf9x/3H/cf82eou7hXSIj/cYiP9xiI/3GIj/cYiI/3GIj/cYiIj/cYg9Ekmz7baIiHH/iIiHH/iIhx/4iIcf+IiHH/iIcf+Ihx/zniGbgd5v9x/3H/cf9x/3H/cf9x/3H/cf9x/3H/cf9x/3H/cf9x/3GP9x/3H/cf9x/3GP9x/3H/cY/3H/cf9xg7Ibm13kaIj/cYiIiI/3GIiIiIj/cYiIiIiIg2XEu6o7SHH/iHH/hx/4hx/4cf+HH/hx/4hx/4cf+HH/hx/4cSOtahrlKV7/iIiHH/iIiHH/iIhx/4iIcf+Ihx/4iHH/iCjM5RqTMa6IiP9xiIiP9xiIiIj/cYiIiIj/cYiIiDdJzLm2M4cf+HH/hx/4cf+HH/hx/4cf+HH/hx/4cf+HH/hx/3H/LD1YWnwqeoiIiIiIiIiIiIiIcf+IiIiIiIiIiIiIhx/4iIiIPBYptOnWcf9x/4cf+HH/hx/3H/hx/4cf9x/4cf9x/4cf9x/4cf9x/3H/hx/3H/cf+HH/cf9x/3H/cf+HH/cf9x/3Em7nQ6sRi8iIiHH/iIiIiIiIiIiHH/iIiIiIg8Ffm06gZx/3H/hx/3H/hx/3H/hx/3H/hx/3H/cf+HH/cf9x/3H/hx/3H/cf9x/3H/cf9x/4cf9x/3H/cf9x/3H/cf9x/3H/cf9xg1Eju67cRxiIiP9xiIiI/3GIiIj/cYiIiIiP9xiIiCOO2BrnEn7/cY/3GP9xj/cY/3GP9xiP9xj/cYj/cY/3GI/3GP8yZRS+mutxiIiI/3GIiIj/cYiIiI/3GIiIiIj/cYiIiIiIiIj/cYiIiIiIMVjyv6cNiIiIiHH/iIiIiIhx/4iIiIcf+IiIgwdrOwmUyIcf+Icf+HH/iHH/iHH/hx/4hx/4cf+Icf+HEwVsOwuTz/hx/3H/cf+HH/cf9x/3H/hx/3H/cf9x/3H/cf9x/4cf9x/3H/cf9x/3H/cf9x/3H/cY/3H/cf9x/3H/cf9x/3H/cY/3H/NfcjuwjccY/3GP9xj/cY/3GP9xj/cY/3GP9xj/cYj/cY/3GI/3GP9xiP9xiP9xiP9xiP9xgyHIG+436I/3GIiP9xiIj/cYiI/3GIiI/3GIiI/3GIiIiP9xiIiIj/cYiIiIiI/3GIiINHhZvIemiHH/iHH/iHH/iIcf+Icf+Icf+HH/iHH/iHH/hx/4hx/4cf+HH/iHH/hx/z9WSrKptf9x/3GP9xj/cY/3GP9x/3GP9xj/cY/3GP9xiP9xj/cY/3GP9xiP9xj/cYj/cYj/cY/3E1yGm7N5aHH/iIiIiIiIiIiIiIcf+IiIiIiIcf+IiIiIg8NWS0ypuHH/iHH/iHH/iHH/iHH/hx/4hx/4cf+Icf+HH/hx/4cf+Icf+HH/hx/4cf+HH/hx/3H/hx/4cS949hoocJ7/iIiIiIiIiIcf+IiIiIiHH/iIiIhx/4iIg9mBOzZ+yHH/iHH/iHH/iHH/iHH/iHH/iHH/iHH/hx/4hx/4OKM1uFzKcf+HH/cf9x/3H/cf9x/3H/hx/3H/cf9x/3H/cf9x/3H/cTo3s7XITHH/cY/3GP9xj/cY/3H/cY/3GP9xj/cY/3GI/3GP9xj/cY/3GI/3GP9xiP9xj/cYj/cYj/cYj/cYj/cYj/cYgupzgaNYx+/3H/cf9x/3H/cf9x/3H/cf9x/3H/cf9x/3H/cY/3H/cf9x/3H/cYNOgavBflj/cYiIiP9xiIiIj/cYiIiIj/cYiIiIiIj/cYiIiIiIiIiIiIN+xRuROucf+IiIiIiIiIiIiIiHH/iIiIiIONLVuS0q/4hx/4hx/4hx/4cf+Icf+HH/hx/4hx/4cf+HH/hx/4cf84awK5lP3/cf+HH/cf+HH/cf+HH/cf9x/3H/hx/3H/cf9x/4cf9x/3H/cf9x/3H/cf+HH/cf9xPwG2sf5JiP9xj/cYj/cY/3GI/3GP9xiP9xiP9xiP9xiP8xTTGwws7/cYiP9xiI/3GIiP9xiIj/cYiI/3GIiI/3GD9skbGTboiIiIiIj/cYiIiIiIiIiIiIiIg1nIG7Y36IiIiIiIhx/4iIiIiIiHH/iIiIiIcf83efK5hg1x/4iHH/iIcf+Ihx/4hx/4hx/4hx/4hx/4hx/4hx/4cf9Cjqz3Ff+HH/iHH/hx/4cf+HH/hx/4cf+HH/hx/4cf9x/4cf+HE/r3exUIj/cf9xj/cf9xj/cY/3H/cY/3GP9x/3GP9xj/cY/3GP9xj/RV9MyguP9xj/cYj/cY/3GP9xiP9xiP9xj/cYj/cYj/cYj/cYj/cYj/cYj/PqAns1/YiI/3GIiHH/iIiIiIiIiIiIiIiIiEl/PHgMiIiIiIhx/4iIiIiHH/iIiIcf+IiIhx/4iIhx/ze6crpFjf+Icf+Icf+Ihx/4hx/4cf+Icf+Icf+HH/iHH/hx/4g9kla0ban/cf9x/3H/cf9x/3H/cf9x/3H/cY/3H/cf9x/3H/cY/3H/cf9xPzCHsc94j/cYiP9xiI/3GIj/cYiI/3GIiP9xiIj/cYiIj/cYiIiP9xiIiI/3GIL5gUakZ+uY/3GIiI/3GIiIj/cYiIiI/3GIiIiIj/cYKd8UOoIOvHH/hx/3H/cf9x/3H/cf9x/3H/cf9x/3H/cf9x/3H/cf9xNejzuxcM/3GP9xj/cY/3GP9xj/cYj/cY/3GP9xj/cYj/cY/3GI/3GDJps76WTIiI/3GIiI/3GIiIj/cYiIiP9xiIiIgm+5QaoEa+cf9x/3H/cf9x/3GP9x/3H/cf9x/3GP9x/3H/cY/3H/cf9xIxnWGt5inohx/4cf+Icf+Icf+HH/hx/4hx/4cf+HH/hx/4hx/4cT8webHPho/3H/cY/3GP9x/3GP9xj/cY/3GP9xj/cY/3GP9xj/cY/3GP9xj/cYj/cY/3GI/3GP9xiDGodL9Xi/9xiIiI/3GIiIiP9xiIiIiP9xiIiIiDMsUr3TrYiIiIiIiIiIiIiIiIiIhx/4iIiIiIiDW5zbtGMnH/cf9x/3H/cf9x/3H/cf9xj/cf9x/3H/cf9x/3GP9x/3H/P4kEsnb7j/cY/3GI/3GP9xj/cYj/cY/3GI/3GI/3GI/3GCLdxRriI65x/3H/hx/3H/hx/3H/cf+HH/cf9x/4cf9x/3H/cf+HH/cf9x/3H/P65LslG0iP9xiI/3GIiP9xiIj/cYiIj/cYiIj/cYiIiP9xKatDKoVLzY/3GIiIiIiIiIiIiIj/cYiIiIiIiIiIiIiIhx/zFyeb+Nhocf+HH/hx/4cf+HH/hx/4cf+HH/hx/4cf9x/4cf+HH/gst6Q6ZIW8iIiP9xiIiIiIiIiIiIiIiIiIiIiIiIiIg+pKiyW1eHH/iHH/hx/4cf+Icf+HH/hx/4cf+HH/hx/4cf+HH/hx/4cf9x/4cf+HH/hx/3H/hx/3H/hx/3H/hx/3H/hx/3H/cf+HH/cTAn5r/YGXH/cY/3GP9xj/cY/3GP9xj/cY/3GP9xiP9xj/cY/3GI/3GP9xMNtDsDS8/3GIj/cYiI/3GIiI/3GIiI/3GIiIj/cYiD3687MFDIiIiIiIiIiIiIiHH/iIiIiIiIhx/4iIiIiHH/iIiIiHH/iIiIcf+DQ6pLzFW4hx/4cf+Icf+HH/hx/4hx/4cf+HH/hx/4cf+HH/hx/4cf+Dt80raDLf9x/3H/hx/3H/cf9x/3H/cf+HH/cf9x/3H/cf9x/3H/cf9x/3H/cf9xj/cf9x/3H/cf9x/3H/cYPNMKtCz1iP9xiIiP9xiIiI/3GIiIiP9xiIiIiI/3GIiDG7k79EbIiIiIhx/4iIiIiIiIcf+IiIiIhx/4iIiIcf+IiIhx/4gyVRm/qub/cf9x/4cf9x/4cf9x/3H/cf+HH/cf9x/3H/cf9x/4cf9x/3H/cf9x/3H/cf9x/3H/cf9x/3H/cTf0mbkLZoj/cYiP9xiIj/cYiI/3GIiP9xiIiI/3GIiI/3GIiIiP9xiIiIiI/3GIiIiIiIj/cYiIiIiIiIg726O1JFyHH/iIiIiIcf+IiIiHH/iIiIcf+IiIMd4BsDH+/4iHH/iIcf+Ihx/4iHH/iIcf+Icf+Icf+Icf+Icf+Icf+Icf+HH/iHH/hx/4hx/4cf+HH/iHH/hx/4cf+HH/hx/4cf+HH/hx/z4IN7P3yI/3H/cY/3H/cf9xj/cf9xj/cf9xj/cY/3H/cY/3GP9xj/cf9xj/cY/3GP9xj/cY/3GP9xj/cY/3GI/3GP9xj/cYj/cYj/cY/3GI/3GI/3GI/3GIOOzSuBMtiI/3GIiI/3GIiI/3GIiIiP9xiIiIiI/3GIiIiIiI/3GIiIiIiDg8g7jDfIiIiIiIcf+IiIiIhx/4iIiIcf+IiIcf86/NK2Ay1x/4hx/4hx/4hx/4hx/4hx/4hx/4cf+Icf+Icf+HH/hx/4hx/4cf+HH/hx/4McoFvzX6cf9x/3H/cf9x/3H/cf9x/3H/cf9x/3H/cf9x/3H/cY/3H/cf9x/3GDzs8rQTDf9xj/cY/3GP9xj/cY/3GP9xiP9xj/cY/3GI/3GP9xiP9xj/cTMsw73TPIj/cYiIj/cYiIiP9xiIiIj/cYiIiIiD49srLCTYiIiIiIiIiIiIiIiIiIiIhx/4iIg/KtWx1SqHH/iHH/hx/4hx/4hx/4cf+Icf+HH/iHH/hx/4cf+HH/hx/4MvolvwXa/3H/cf9x/3H/cf9x/3H/cf9x/3GP9x/3H/cf9x/3H/cf9xj/P+wjshPcj/cY/3GP9xj/cY/3GP9xj/cYj/cY/3GP9xiP9xj/cYj/MK1ysGKNcYiI/3GIj/cYiI/3GIiP9xiIiP9xiIiP9xiIiIO1vktaQbiIhx/4iIiIiIiIiIcf+IiIiIhx/4iIOOFfuR6g/3H/cf9x/3GP9x/3GP9x/3GP9x/3GP9x/3GP9x/3GP9xj/cTcalrnlaY/3GIiP9xiIiP9xiIiP9xiIiI/3GIiIiI/3GIiIiIiP9xiIiIiIiIiP9xRH+cyAaIiIiIiIiIiIiIiIiIiIiIiIhx/yIgghrt995xj/cf9xj/cf9xj/cY/3H/cY/3GP9xj/cf9xj/cY/3GP9xj/cY/3GI/3GP9xj/cY/3GI/3GP9xiP9xggHVcaDyqOcf9x/3H/hx/3H/cf+HH/cf9x/3H/cf+HH/cf9x/3H/cf9x/3H/cf9x/zBLFrHE6Yj/cY/3GP9xj/cYj/cY/3GI/3GI/3GP9xiP9xiP8+bgKzkf2I/3GIj/cYiI/3GIiI/3GIiI/3GIiIj/cYiIiI/3GIiIiIj/cYiIP/e6sghF/4hx/4hx/4hx/4hx/4cf+Icf+HH/hx/4hx/4cSFZQCoLa/3/hx/4hx/4cf+Icf+HH/hx/4hx/4cf+HH/hx/4cf80lf+9agD/cYiP9xiIj/cYiI/3GIiI/3GIiI/3GIiIiP9xiIiIj/cYOm0UtpLriIhx/4iIiIiIiIiIcf+IiIiIhx/4iIgjNjAa3Jz+cf9xj/cf9xj/cf9xj/cY/3H/cY/3GP9x/3GP9xj/cY/3GCEWcRr+mO6Icf+Ihx/4iIcf+Icf+Ihx/4hx/4iHH/iC5pjnppZxiIiP9xiIiIiIiIcf+IiIiIiIiIiIiCe1ZSqkqa2Icf+IiHH/iIcf+IiHH/iIcf+Ihx/4hx/4iHH/g7zjW1McqHH/cf+HH/cf+HH/cf+HH/cf9x/4cf9x/3H/cf+HH/cf9x/3E+r2GyUJ7/cf9x/3H/cf9x/3GP9x/3H/cf9x/3GP9x/3H/cf9xj/cf9x/3GP9x/3GP9x/3GP9x/3GP86TZ23smKIiHH/iIiIiIiIiIiIiHH/iIiIiDMv1L3QK4iHH/iHH/iHH/iHH/hx/4hx/4hx/4cf+Icf+HH/hx/4M89hvTCecf+HH/cf+HH/hx/3H/hx/4cf9x/4cf9x/4cf9x/3H/g8v6G0QF5x/3H/cf9x/3H/cf9x/3H/cf9x/3H/cf9x/3H/cf9x/3Eg/AcaAT+Ohx/4hx/4iHH/iHH/iHH/iHH/hx/4hx/4hx/4cf+Icf+HE6D9m18CZx/3GP9x/3GP9x/3GP9x/3GP9xj/cY/3H/cY/3GP9xj/cY/3GP9xj/cY/3GI/3GP9xj/cY/3GI/z3fwbMgPnGIj/cYj/cYiP9xiI/3GIiP9xiI/3GIiP9xiIiP9xiIiP9xiIiCvelxpiFo7/cf9xj/cf9x/3GP9x/3GP9x/3GP9xj/cf9xj/cY/3GP9x/3GP9xj/cY/3Ey72q+EJWIiIiIiIiIiIiIiIiIiIiIiIgwICqx79X/hx/4cf+HH/cf+HH/hx/3H/hx/4cf9x/4cf9x/4cf9x/3E5YEu2n7RxiP9xiP9xiP9xiI/3GIj/cYiP9xiI/3GIj/cYiI/3GIiP9xPaDKs181cf+Ihx/4iIcf+Ihx/4iHH/iIcf+Icf+Ihx/4ONDJuS82/3H/cf9x/3GP9x/3H/cf9xj/cf9x/3H/cY/3H/cY/3H/cYNTELu870iIiIj/cYiIiIiIiIiIiIiIiI/3GIJ4MIGqfPfo/3GI/3GP9xiP9xiP9xiP9xiP9xiP9xiP9xiP9xiI/3GI/3GIguFckaPqNu/3H/cY/3H/cf9xj/cf9xj/cf9x/3GP9xj/cf9xj/cf9xj/cSzPx4qDA4eP9xj/cY/3GP9xj/cY/3GP9xj/cY/3GI/3GP9xj/cSuAYCpn+f3/cY/3GP9xj/cY/3GI/3GP9xj/cYj/cYj/cY/3GDm4n7dHYIcf+Ihx/4iHH/iHH/iHH/iHH/iHH/iHH/gsuksqVFtNcY/3H/cf9x/3GP9x/3H/cY/3H/cf9xj/cf9xj/cf8pA5E6n8bshx/4iIiIiIcf+IiIiHH/iIiIhx/4iIhx/4iIhx/4iIcf+IiHH/iIcTKoO75XxP9x/3H/cf9x/3GP9x/3H/cf9xj/cf9x/3H/cY/3H/cY/3H/cf9xj/cf9xj/cf9xgp0SYacu2ehx/4hx/4cf+Icf+HH/iHH/hx/4cf+HH/hx/4cf+HH/hx/4cf+HH/cf+HH/hx/3H/hx/4cf9x/4cf9x/4cf82F2i76JeP9xj/cY/3GP9xj/cYj/cY/3GP9xiP9xj/cYj/cYMeOEvxx7iP9xiIiI/3GIiIiP9xiIiIiIj/cYiIiIiIiIj/cYiIg3ROS5uxtx/4iIiHH/iIiHH/iIiHH/iIhx/4iIcf+CXjBhrBz57/cYiI/3GIiI/3GIiIj/cYiIiP9xiIiIhDsMzU8/9xiIiIiIiIiIiIj/cYiIiIiIiIgt6I+KgXcH/4hx/4hx/4hx/4hx/4hx/4cf+Icf+HH/iHH/hx/zUdyrviNXGP9xj/cY/3H/cY/3GP9xj/cY/3GP9xj/cYj/cY/3GCm5MSp0bO1xj/cYj/cY/3GP9xiP9xj/cYj/cYj/cY/3GI/3GINXEhu47eiI/3GIj/cYiP9xiIj/cYiP9xiIiP9xiCr6HCpwXj1x/4iIcf+Ihx/4iIcf+Ihx/4iHH/iHH/iIcf8ppJpapbZaiIiIiI/3GIiIiIiIiIj/cYiIiIiIOfoHtwX4cf+Ihx/4iHH/iIcf+Icf+Ihx/4hx/4hx/4hx/z4h6rLeFXGP9x/3GP9x/3GP9x/3GP9x/3GP9xj/cf9xj/cY/3GP9xJyQgKq29/Y/3H/cY/3H/cY/3GP9x/3GP9xj/cY/3GP9xj/cY/z3rJ7QU2IiIiI/3GIiIiIj/cYiIiIiIiI/3E3lm25aZJx/3H/hx/4cf+HH/cf+HH/hx/3H/hx/3H/hx/3H/hx/3H/hx/3E+8YqxDnVxiP9xiP9xiP9xiP9xiI/3GI/3GIj/cYiP9xiI/y9XeCo6iH2IiIiIiIiIiIiIiIhx/4iIiIiIiHH/iDRiKryd1Ycf9x/4cf9x/4cf9x/3H/hx/3H/cf+HH/cf9x/3H/hx/zFEC7DL9P9xiI/3GIj/cYiP9xiIj/cYiI/3GIiP9xMbGJv052cf+IiIcf+IiHH/iIhx/4iIcf+Ihx/4iHH/iIcf+Ihx/4hx/4hx/4iHH/iHH/hx/z5TSrKstXH/cf9xj/cf9x/3GP9x/3GP9x/3GP9x/3GP9xj/cf9xj/cY/3GP9x/3GCcO5xqfEY5x/4cf9x/4cf+HH/cf+HH/cf+HH/cf+HH/cf+HH/cf9x/4LittOl1JLP+Icf+Icf+Icf+HH/iHH/hx/4hx/4cf+HH/iHH/hx/ytQRip6+53/cf9x/3H/cf9x/3H/hx/3H/cf9x/3H/cf9x/3H/cf9x/3GCA+8yoNEM1x/3H/cY/3H/cY/3GP9x/3GP9x/3GP9xj/cY/3GP9x/yXjRxrBy45x/4cf+HH/cf+HH/hx/4cf9x/4cf9x/4cf9x/4cf9x/4cf9xNCc6u9jFcY/3GI/3GI/3GI/3GI/3GI/3GIj/cYj/cYiP9xiI/3GIg493q4CIWIiIcf+IiIcf+IiIcf+IiHH/iIhx/4iHH/iIcf+Ihx/4iHH/iHH/iIcf+Icf+Icf+IcTNVObyqxnH/cf9x/3GP9x/3H/cf9xj/cf9x/3GP9x/3H/cY/3H/cY/3H/KOkGKqFvnYj/cYj/cYj/cYj/cYj/cYj/cYiP9xiI/3GI/3GDZTYbqsnoj/cYiIj/cYiIiP9xiIiIj/cYiIiIiP9xiIiIiIiDoM9LbzC4iIhx/4iIiIcf+IiIhx/4iIhx/4iIcf+D1oc7OXjIcf+HH/iHH/hx/4hx/4cf+HH/iHH/hx/4cf+DIneb7YhnGP9x/3GP9xj/cf9xj/cY/3GP9xj/cY/3GP9xg4cLa4j0n/cYiIiI/3GIiIiI/3GIiIiIiIj/cYiIiIiIiIPS8WtNDp/4iIcf+IiHH/iIhx/4iHH/iIcf+Ihx/4g5VSK3qt1x/4hx/4cf+HH/iHH/hx/4cf+HH/hx/4cf+HH/hx/4cf9x/4cf+DC4c7FXjP+HH/cf9x/3H/cf9x/3H/cf9x/3H/cY/3H/cf9x/3H/cf9xQqBM1ftx/3H/cY/3H/cf9xj/cf9x/3GP9x/3GP9x/3GP9xj/cf9xj/cY/3H/cY/3GP9xj/cY/3GP9xj/cY/3GP9xj/cY/3GP9xiC2KwBo3U/6Icf+Ihx/4hx/4iHH/iHH/iHH/iHH/iHH/hx/4hx/4hxO/xLtQO0/3GP9xj/cf9xj/cY/3GP9xj/cY/3GP9xj/cY/3GP9xj/cY/3GIK7bFmpSTpoiIcf+IiIcf+IiIcf+IiHH/iIhx/4iHH/iCLGmBrjln5xiIiIiIiIiI/3GIiIiIiIiIiIiDuoeLVXh4hx/4hx/4hx/4cf+Icf+HH/iHH/hx/4cf+Icf+HH/JpRnKra5jXH/cf9x/3H/cf9x/3H/cf9x/3H/cf9x/3H/cY/3H/cf9x/ynqCDqhX3z/iIcf+Icf+Ihx/4hx/4hx/4hx/4hx/4cf+Icf+Icf+HH/hx/4hx/4OhNLtuy0cY/3H/cY/3GP9xj/cY/3GP9xiP9xj/cY/3GI/3GP9xiP9xOp1ptmKWiIhx/4iIiIiIiIiIiIiIiHH/iIiIiDg/2bjAJocf9x/4cf9x/4cf+HH/cf9x/4cf9x/4cf9x/3H/hx/3H/cf9x/4cStM1xpbMo5x/4iIcf+IiHH/iIcf+Ihx/4iHH/iHH/iIcf+Icf+IFOnVQZYmKr6IiIj/cYiIiP9xiIiIj/cYiIiIiI/3GILxrPGi5TDoiIj/cYiIiIj/cYiIiIiP9xiIiIiIg7Htu14SRx/4cf+HH/iHH/hx/4cf+HH/hx/4cf+HH/cf+HH/hx/4cf839bm6Ckb/cY/3GP9xj/cY/3GP9xiP9xj/cY/3GI/3GI/3GP9xNnviuoQd/3GIiP9xiIj/cYiIj/cYiIiP9xiIiIj/cYg+swWyTPqIiIhx/4iIiIiIhx/4iIiIhx/4iIiIcf+IiIhx/4iIhx/4iIcf+IiHH/iIhx/4NzgqucfVcf9x/3H/cf9x/3H/cf9xj/cf9x/3H/cf9x/3H/cY/3H/cf9xPpK4sm1HiIj/cYiI/3GIiP9xiIiP9xiIiI/3GIiEFAHPv+j/cYiIiIiP9xiIiIiIiIj/cYiIiIiIiIiIiINDgKvMf1iHH/hx/4hx/4cf+HH/hx/4cf+HH/hx/4cf+HH/hx/4cSMBs4oQ9Mf/iHH/iHH/hx/4hx/4hx/4cf+Icf+HH/hx/4cTNa6b2lFv9xj/cf9xj/cY/3H/cY/3GP9xj/cY/3GP9xj/cY/3GP9xj/cY/3GI/3GP9xghguYaCNGe/3H/hx/3H/hx/3H/hx/3H/cf+HH/cf9x/4cf9x/3H/cf9x/4cf9x/3H/cf9x/3H/OWRouJuXj/cYj/cYj/cYj/cYj/cYiP9xiP9xiI/3GIj/cYiI/3GIj/cYKqGyGmXk3ocf+HH/cf+HH/cf+HH/cf9x/4cf9x/3H/hx/3H/cf9x/4cTKr6b1UFnGI/3GI/3GIj/cYj/cYiP9xiI/3GIj/cYiP9xiD/gG7Ef5IiIhx/4iHH/iIhx/4iHH/iIcf+Ihx/4hx/4OPtGuQS5/3H/hx/3H/cf+HH/cf9x/3H/hx/3H/cf9x/3H/cf9x/4cf9xPiF3st6I/3GP9xiP9xj/cYj/cYj/cYj/cYj/cYiP9xiP9xiIMw96vfCFiHH/iIiIhx/4iIhx/4iIhx/4iIhx/4iIcf+Ihx/4iIcf+Ihx/4hx/4iHH/iIcf+Icf+DrZSbYmtnGP9x/3H/cf9x/3H/cf9xj/cf9x/3GP9x/3H/cY/3H/cf9xj/cf9xj/cf9xj/cf9xj/cY/3H/cY/3GP9xj/cf9xj/cY/3E8/we0APiIiP9xiIiIiP9xiIiIiIj/cYiIiIiIiIj/cYiIiIiIiIiIiIiIiIiIiIiIiIiIiIiHE8/sa0ATn/iHH/iHH/iHH/hx/4hx/4cf+Icf+HH/hx/4hx/4cf+HH/hx/4cf+HH/hx/3H/hx/4cf+HH/cf+HH/hx/3H/hx/3H/hx/3H/hxP2ZosJmXcY/3GP9xj/cY/3GP9xiP9xj/cY/3GI/3GI/3GP9xiP9xiP9xiP9xiP9xg/LJmx02aIcf+IiIiIiIhx/4iIiIhx/4iIiIcf+IiIhx/4iIhx/zANubEDRv9x/3H/cf9x/4cf9x/3H/cf9x/3H/cf9x/3H/cf9x/3H/cf9x/3H/cf9x/3H/cf9x/3H/cY/zm+CrhB9f9xiIiP9xiIiP9xiIiIj/cYiIiIj/cYiIiIiIj/cYiIiIiIiIiIiIj/cYiIiIiIiIiIiIiIiHE4P6a3wFmIcf+Icf+Icf+Icf+Icf+Icf+Icf+HH/iHH/hx/4cf+Icf+HH/hx/4cf+HH/hx/4cf+HH/hx/4cf+HH/cf+HH/hx/3H/hxPgXnsvoY/3GP9x/3GP9xj/cY/3GP9xj/cY/3GP9xj/cY/3GP9xiP9xj/cY/3GI/3GI/3GP9xiP9xiP9xiP9xiP9xiP9xiI/3GI/3GIj/cYiP9xiIj/Mn02v4LJiIcf+IiIiIiIiIiIiIiIiHH/iIiIiIiHH/iIiIiHH/iIiIhx/4iIiHH/iIiHH/iIhx/4iIcf+IiHH/iIcf+Ihx/4iHH/iDMiN73dyIcf9x/3H/hx/3H/cf9x/3H/cf+HH/cf9x/3H/cf9x/3H/cf9x/3H/cf9x/3H/cY/3H/cf9x/3H/cf9xj/cf9x/3H/cY/3H/cf9xj/cf9xj/cf9xj/cTwgxrTfOYj/cYiP9xiIj/cYiI/3GIiI/3GIiI/3GIiIiP9xiIiIj/cYiIiIiI/3GIiIiIiIiIiP9xiDxP2bSwJnH/iHH/iHH/hx/4hx/4cf+HH/iHH/hx/4cf+HH/hx/4cf+HH/hx/4cf+HH/cf+HH/M715vkKG/3GP9xj/cY/3GP9xj/cYj/cY/3GP9xiP9xj/cYj/cY/3GI/3GI/3GI/3GI/3GI/3GIj/cYj/cYMf15vwKGiIiIiIcf+IiIiIcf+IiIhx/4iIiHH/iIiHH/g1v8m7QDZx/3H/cf9x/3H/hx/3H/cf9x/3H/cf9x/3H/cf9x/3H/cf9x/zxTirWsdf9xiIj/cYiIj/cYiIj/cYiIiI/3GIiIiCuZdRpmaK7/cf9x/3H/cY/3H/cf9xj/cf9x/3GP9x/3GP9x/3GP9x/3GP9x/3GP9xj/cf9xj/cY/3GP9xj/cY/3GP9xj/cY/3GCayjRq01y7/cf9xj/cf9x/3GP9x/3GP9x/3GP9x/3GP9x/3GP9x/3GP9xgmvtUqtBKtj/cYj/cYj/cYiP9xiP9xiI/3GIj/cYiI/3GIOeHZtx4mcf+IiIhx/4iIhx/4iIhx/4iIcf+Ihx/4iIcf+Ihx/4iHH/iHH/iD0UOrPrxXGP9x/3H/cf9x/3GP9x/3H/cf9xj/cf9x/3GP9x/3GP9x/3GP9x/3GP9x/3GP9xj/cf9xg3T2+5sJCHH/iIiIiHH/iIiIcf+IiIcf+IiHH/iIhx/4iIcf+D0EGrT75f9x/3H/cf9x/3H/cf9x/3H/cf9x/3H/cf9x/3H/cY/3H/cf9x/3GP9x/3E3mRu5ZuSIiI/3GIiIiIiI/3GIiIiIiIiIiIg7jIi1c3eHH/iIcf+Icf+Icf+Icf+HH/iHH/iHH/hx/4hx/4cf+CT6lirgVp3/cf9x/4cf9x/3H/cf9x/3H/cf9x/3H/cf9x/3H/cf9x/3H/cf9x/3H/cf9x/3H/cY/3H/cf9x/3GP9x/z7557IGGHGIj/cYiP9xiIj/cYiI/3GIiI/3GIiI/3GIiIj/cYiIiIj/cYiIiIg7Zjq2mcX/iIcf+Icf+Icf+Icf+Icf+Icf+HH/iHH/hx/4hx/4cf+HH/hx/4hx/4cf+DQZqr3mVf9xj/cY/3GP9xj/cY/3GP9xj/cY/3GI/3GP9xiP9xj/cYj/cYj/cYj/cYj/cYj/cYj/cYj/cYiP9xiI/3GIj/cTYnR7vYuP+IiIiIiIiIiIiIcf+IiIiIiIcf+IiIiIcf+IiIhx/z9zlrGMaXH/hx/4cf+HH/hx/3H/hx/4cf+HH/cf+HH/hx/3E2NiG6yd7/cf+HH/cf9x/3H/hx/3H/cf9x/3H/cf+HH/cf9x/3H/cf9x/3H/cf9x/3H/MddXvyiocYj/cYj/cYj/cYj/cYj/cYiP9xiP9xiI/3GISFAciv6Ij/cYiI/3GIiP9xiIj/cYiIj/cYiIg0CYe89niHH/iIiIhx/4iIiHH/iIiHH/iIiHH/iIcf+IiHH/iISlAcav6Icf+Ihx/4iHH/iHH/iIcf+Icf+Icf+Icf+IcTTzlrsMaXH/cf9x/3H/cf9x/3H/cf9x/3H/cf9x/3H/cf9x/3H/cf9x/3H/cY/3H/cf9x/3H/cY/3H/cf9xj/cf9x/3GP9x/3GP9x/3GP9x/3GP9xj/cf9xj/cY/3GDSBM7x+zP9xiP9xiP9xiP9xiP9xiI/3GI/3GIj/cYiP9xgwKaGw5l7/cYiIiP9xiIiIj/cYiIiIiI/3GIiIiIg7t2G1SJ6IiIiIiIiIiIiIiIiIiIiIhx/zj6x7kFOP+Icf+HH/iHH/hx/4cf+HH/hx/4cf+HH/hx/4cf+HH/Mqlqv1aVj/cY/3GP9xiP9xj/cY/3GI/3GP9xiP9xj/cYj/cYj/cYj/cYj/cYj/cYiP9xiP9xiI/3GIj/cYiP8nKEsavXtO/3GP9xj/cf9xj/cY/3GP9xj/cY/3GP9xj/cY/3Eykgm+bfaIiIiIiIiIiIiIiIiIiIiIiIiIiIiIiIiIcf+IiIiIiIiDIS6L7tF3H/hx/4cf+HH/hx/3H/hx/4cf9x/4cf9x/4cf9x/4cf9xN2j5uZcG/3GI/3GP9xiP9xiP9xiP9xiP9xiP9xiP9xiI/3Ezfvq9gQWIcf+IiIhx/4iIhx/4iIhx/4iIcf+Ihx/4iIcf+Ihx/4iHH/iIcf+Icf+Icf+Ihx/4hx/4hx/4cT3c17IjKHH/cf9x/3GP9x/3H/cf9x/3H/cf9x/3GP9x/3H/cf9xj/cf9xPatqs1SViIj/cYiIiIj/cYiIiIiIj/cYiIiIiIiIiIiDOd571iGIcf+Ihx/4hx/4iHH/iHH/iHH/iHH/iHH/hx/4hxNzcEuMj7cf+HH/cf+HH/cf9x/4cf9x/3H/cf+HH/cf9x/3H/cf+HEzqAe9V/iP9xj/cY/3GI/3GP9xj/cYj/cYj/cYj/cY/3GDgHMbj4zoiP9xiI/3GIj/cYiI/3GIiP9xiIj/cYiDDbxLA0O4iIiIiIiIiIiIiIiIiIhx/4iIiIgxFHO/64xx/4iHH/iIcf+Ihx/4iHH/iHH/iHH/iHH/iHH/iHH/iHH/iHH/hx/4hx/4cUSV/Mag/4cf+HH/hx/3H/hx/4cf+HH/hx/3H/hx/4cf9x/4cf9x/4Ppg0smfLcf9x/3H/cf9x/3GP9x/3H/cf9xj/cf9x/3GP9x/3GP9x/3GP9x/00UvD60cY/3GP9xj/cf9xj/cY/3GP9xj/cY/3GI/3GP9xj/cYM1Ijva3ciI/3GIj/cYiI/3GIj/cYiIj/cYiIj/cYiIiP9xiIiI/3GIiIiIj/MMg0sUfLiIiIiIcf+IiIiIiIhx/4iIiIhx/zvINLU3y3H/iHH/iHH/iHH/iHH/hx/4hx/4cf+Icf+HH/hx/4hx/4cf+HH/hxM5NTvGyscf9x/3H/hx/3H/cf9x/3H/hx/3H/cf9x/3H/cf9x/3H/cf8yRsO+uTxxj/cf9xj/cY/3H/cY/3GP9xj/cY/3GP9xj/cY/3GP9xj/cYj/cY/3GP9xiP9xj/cYj/cTwWKbTp1oiIiIiIcf+IiIiIiIiIiIiHH/iIiIiIiHH/iIiIiHH/iIiIcf+IiIhx/4iIhx/4iIcf+IiHEy7wi+EPf/cf+HH/cf9x/4cf9x/3H/cf+HH/cf9x/3H/cf9x/3H/cf9x/4cf9x/3H/cf9xNzmZucZmiI/3GIj/cYiI/3GIj/cYiIj/cYiI/3GIiIj/cYiIiP9xiIiIiP9xiIiIiIN163uaFIiIhx/4iIcf+Ihx/4iHH/iIcf+Ihx/4iHH/iHH/iHH/iHH/iHH/iHH/iHH/hx/4hx/4ODvZuMQmcf9xj/cf9xj/cf9xj/cf9xj/cf9xj/cY/3GP9x/3GP9xPsfrsjgUiIiIiIiIiIcf+IiIiIiIiIiD3EFrM76Ycf+Icf+Icf+HH/iHH/hx/4hx/4cf+HH/iHH/hx/4cf9C46zhxXH/hx/4cf+HH/cf+HH/hx/3H/hx/3H/hx/3H/hx/3H/cf+HH/cf9x/4cf9x/3H/cf8whlaxian/cY/3GP9x/3GP9xj/cYj/cY/3GP9xj/cYj/cY/3GI/3GP9xiP9xiP9xj/cYj/cYiP9xiP9xiP9xiI/3GIj/cTqtd7ZSiIiIiIiIiIiIiIiHH/iIiIiIiCPQkTry9uyP9x/3H/cY/3H/cf9xj/cf9x/3GP9x/3GP9x/3GP9xj/JpBHGsb7jv+HH/hx/4cf+HH/hx/4cf+HH/hx/4cf9x/4cf+C+WYBommf6Ij/cYiIiP9xiIiIiP9xiIiIiI/3GIiIiDk/CrfA9XH/iHH/iHH/iHH/iHH/iHH/hx/4hx/4cf+HH/iHH/hx/4cf+HH/hx/4cf+HE5rum2URZxj/cY/3GP9xj/cY/3GP9xj/cY/3GP9xj/cYj/cY/3GI/3GP9xiP9xiP9xg/rbmxUkaIiIiIiIhx/4iIiIiIhx/4iIiIiHH/iIiIhx/4iDrtubcSRv+HH/cf9x/4cf9x/3H/cf+HH/cf9x/3H/cf9x/3H/cf+HH/cf9x/3E0Jyu72NRxiIj/cYiIj/cYiIj/cYiIiP9xiIiIiP9xiIiIM7MYvUzniIcf+IiHH/iIcf+IiHH/iHH/iIcf+Ihx/4hx/4hx/4hx/4hx/4hx/4hx/4hx/4cf+Icf+HH/hx/4hx/4cf+HH/hxOZCXt29o/3H/cY/3H/cf9xj/cf9x/3GP9x/3GP9x/3GP9xj/cf9xj/cY/0ehTKXrj/cY/3GP9xj/cY/3GP9xj/cY/3GP9xj/cYj/cY/3GI/3GP9xiP9xg6Dpm28WaIiIiIiIiIiIhx/4iIiIiIhx/4iIiIiHH/iIiIhx/4iIiCAfBhofD56P9xiI/3GIj/cYiI/3GIiP9xiIj/cYiIj/cYiIj/cYiIiI/3GIiIiP9xiIiIiIiP9xiIiDE0erDbhf+Icf+Icf+Icf+HH/iHH/hx/4cf+Icf+HH/hxLKdyemWI2HGI/3GP9xiP9xj/cYj/cYj/cYj/cYj/cYj/cYj/NuQ6vBvF/4iIiIiHH/iIiIiHH/iIiIcf+IiIcf+IiHH/iIiHH/iD6eObJhxnH/cf+HH/cf9x/3H/cf9x/3H/cf9x/3H/cf9x/3H/cf9x/3H/cf9x/3H/cf9xj/cf9xMBQKsPv1iIiP9xiIiP9xiIiI/3GIiIiI/3GIiIPvnasgYliHH/iHH/iHH/iHH/iHH/hx/4hx/4cf+HH/iHH/hxMbrqvkUVcf9xj/cY/3GP9xj/cY/3GP9xj/cYj/cY/3GP9xiP9xj/cYj/cY/3GI/3GINLGZvE5miIiIiIiIiIiHH/iIiIiIiHH/iIiIMpT5v2sG/4cf9x/3H/hx/3H/hx/3H/cf+HH/cf9x/3H/cf+HH/cf9x/3H/cf9x/3H/cf9x/3H/cf9x/3H/cf9x/3E3Lvi40QdxiI/3GIj/cYiI/3GIj/cYiI/3GIiI/3GIiI/3GIiIj/cYiIiI/3GIiIiI/3GIiIiIiIiP9xiDjOtrgxSYiHH/iIhx/4iIcf+Ihx/4iHH/iIcf+Ihx/4hx/4hx/4hx/4hx/4hx/4hx/4Mhc6vujFcY/3H/cf9xj/cf9xj/cf9xj/cY/3H/cY/3GP9x/3GP9xj/cY/zioarlXlYiIiIiIiIiIiIiIiIiIiIiIiIhx/4iIguI0caLcuOcYj/cYj/cYj/cYj/cYiP9xiP9xiI/3GIj/cYiI/3GIj/cYiI/3GIiI/3GIiI/3GIiIj/cYiD9parGWlXH/iIcf+Ihx/4hx/4hx/4iHH/iHH/iHH/hx/4hx/yuZZSp2aa3/hx/3H/hx/3H/hx/3H/hx/3H/cf+HH/cf9x/4cf9x/3H/cTnKOLc1x4/3GP9xiP9xj/cYj/cYj/cY/3GI/3GIj/cYj/cYR+b8gZBxiI/3GIj/cYiI/3GIiI/3GIiI/3GIiI/3Ers5QaZMa+/3H/hx/3GP9x/3H/cf9x/3H/cf9x/3H/cf9xj/cf9x/3H/cf9Gs4ykx3H/cY/3H/cf9xj/cf9xj/cY/3H/cY/3GP9x/3GP9xj/cYNat6u1SFiIiIiIiIiIiIiIiIiIiIiIiD5PuLKwR3H/hx/4cf+Icf+HH/hx/4cf+HH/hx/4cf+HH/hx/3H/Pna5s4lGj/cY/3GP9xj/cY/3GP9xiP9xj/cY/3GI/3GP9xiP9xg5IrS33UuIj/cYiIiI/3GIiIiIj/cYiIiIiIiI/3GIiIiIMWhTv5esiIiIhx/4iIiIiHH/iIiIhx/4iIiHH/iILpC1Slb0q/+Ihx/4iHH/iHH/iIcf+Icf+Icf+Icf+Icf+HH/g3xom5OXZx/3H/cY/3H/cY/3H/cf9xj/cf9xj/cf9xj/cY/3H/cY/3GP9xj/cf9xj/cY/3GP8ofTcamCyOhx/4cf9x/4cf+HH/cf+HH/hx/3H/hx/3H/cf+HH/cf+HH/IREBOh/v7IiIj/cYiIiI/3GIiIiIiI/3GIiIiIgj9PhqAbB5iIiIiHH/iIiIiIiHH/iIiIiHH/iIiIcSkk6zqNsUyI/3GIiIiIj/cYiIiIiIiIj/cYiIiIiIiIiIiIiDg6abjFlohx/4hx/4cf+HH/iHH/hx/4cf+HH/hx/4cf+HH/hx/4K99EKmILvXH/cf9x/3H/hx/3H/cf9x/4cf9x/3H/cf9x/3H/cf9x/3H/cf9x/3H/JBbGKu6TnY/3GP9xj/cY/3GP9xj/cYj/cY/3GP9xiP9xIQQ0KgDMvf9xiI/3GIj/cYiI/3GIj/cYiI/3GIiI/3GINFWKvKp1cf+IiHH/iIcf+Ihx/4iHH/iHH/iIcf+Icf+Icf+Icf+IcTh9e7iChP9x/3GP9x/3GP9xj/cf9xj/cY/3GP9xj/cY/3GP9xj/cYMEoZsMXmiIiIiIiIiIj/cYiIiIiIiIiIhx/4Nh1puuKWiHH/hx/4cf+HH/hx/4cf+HH/hx/4cf+HH/cf+HH/hx/3H/hx/4cf9x/4cf9x/4cf9x/3H/hx/3H/cf+HH/cf9x/4cf9xOdRotyuX/3GP9xiP9xj/cYj/cYj/cYj/cYj/cYj/cYj/cYiP9xiP9xiI/3GIj/cYiI/3GIiDLI2L43J4cf+IiIiIcf+IiIhx/4iIhx/4iIcf+IiIcf+Ihx/4iIcf+Ihx/4iHH/iHH/iIcf+Icf+Icf+DsjUrXcrYhx/4cf+HH/hx/4cf9x/4cf+HH/hx/3H/hx/4cf9xPSNEsty7cf9x/3GP9x/3H/cf9x/3H/cY/3H/cf9xj/cf9x/3GP9x/3H/cY/3H/cY/3H/cY/3GP9x/z3bKbQk1oiIiP9xiIiIiIiP9xiIiIiIiIiIiIiI/3GIiIiIiIiIiIiHH/iIg77aG1El6Ihx/4iIiIhx/4iIiHH/iIiIcf+IiIcTSFhLx6e/+HH/iHH/hx/4cf+HH/hx/4cf+HH/hx/4cf+HH/hx/4cf9x/4cf+HH/cf+HH/cf+HH/cf8/UiSxrdtx/3H/cf9x/3H/cY/3H/cf9xj/cf9x/3GP9x/3H/cY/3H/cY/zE/s7DQTIj/cYj/cY/3GI/3GI/3GIj/cYj/cYj/cYiP9xiI/3GDw/s7TATI/3GIiIiIiIiI/3GIiIiIiIiIiIiIiINeDzvB8M/4iIiHH/iIiHH/iIiHH/iIhx/4iIcf+Ihx/4iHH/iIcf+Ihx/4hx/4hx/4iHH/iHH/iHH/hx/4hx/4hx/4cf+IcTag1blfKocf9x/3H/cf9x/3H/cf9x/3H/cf9x/3H/cf9x/3GP9x/3H/cf9x/3H/cY/3H/cf9x/3GP9x/3H/cY/3H/cTblWLoap4iP9xiIiP9xiIiP9xiIiIj/cYiIiIj/cYiIiIiIiP9xiIiIiIiINenIuxY3iHH/iHH/iHH/iHH/iHH/iHH/hx/4hx/4cf+Icf+HH/hx/4hx/4cf+HH/hx/4cf+HH/hx/3H/hx/4cf+HH/cf+HH/hx/3E2Mam5zlZxj/cYj/cY/3GP9xiP9xj/cYj/cY/3GI/3GI/3GI/3GI/3GI/3GIj/cYj/cYiP9xiI/3E/cKexj1iIiIiIiIiIhx/4iIiIiIhx/4iIiIgwZPmwqwZx/3H/hx/3H/cf+HH/cf9x/4cf9x/3H/cf9x/4cf9x/3H/RqE8tez/cf9x/3H/cf9x/3H/cf9x/3H/cf9x/3H/cf9x/3GP9x/3H/cf9xj/cf9x/3H/cY/3H/cY/3H/cf9xj/cf9xMNrmsDUZ/3GIiP9xiIj/cYiI/3GIiI/3GIiIj/cYiIiI/3GIiIiI/3GIiIiIiIiP9xiDjD97g8CIhx/4iHH/iIcf+Ihx/4hx/4hx/4hx/4hx/4hx/4hx/4hx/4cf+Icf+HH/iHH/hx/4cf+HH/hx/4cf+HH/hx/4cf+HH/hx/4cTroprYXWf9x/3GP9x/3GP9x/3H/cY/3H/cY/3GP9x/3GP9x/3GP9xj/cY/3GP9x/3GP9xj/T4AcF/5xj/cYj/cY/3GP9xj/cYj/cY/3GI/3GI/3GP9xiP9xg6S+a2tBmIiIiIiIiIj/cYiIiIiIiHH/iIiEgyTIzbiIiIiIiIhx/4iIiIiIhx/4iIiIhx/4iIiIcf+IiIhx/4gwLRew4uhx/4cf9x/4cf+HH/cf+HH/cf+HH/cf+HH/cf+HH/cf9x/4QwWc36Zx/3H/cf9x/4cf9x/3H/cf9x/3H/cf9x/3H/cf9x/3H/cf9x/3H/cT8IOrH3xYiP9xiIiP9xiIiP9xiIiI/3GIiIiP9xiIiIiI/3GIiIiIiIiIMOd2sCiJcf+IiHH/iIhx/4iIcf+IiHH/iIcf+Icf+Ihx/4iHH/hNMkxM2/+Icf+Icf+Icf+Icf+HH/iHH/hx/4hx/4cf+HEy2sa9JTlx/3H/cf9x/3H/cf9xj/cf9x/3H/cY/3H/cf9x/3GP9x/3GP9x/3GP9x/3GP9x/3GP9x/3GP9xj/cf9xj/cY/3GP9xj/cY/3GP9xj/cY/3GP9xJb7lGsQRrv+HH/hx/3H/hx/4cf+HH/cf+HH/hx/3H/hx/3H/gyAAu///T/cYj/cYj/cYj/cYj/cYj/cYiP9xiI/3GIj/cYiP80nsq9YTWIhx/4iIhx/4iIcf+IiHH/iIcf+Ihx/4iCVudxrJGI6Ij/cYiIiIiI/3GIiIiIiIiIiIiI/yKgpEoW9buIiIiIiIiIiIhx/4iIiIiIiIiIcf81edK7hi2Icf+IiHH/iIcf+Ihx/4iHH/iIcf+Icf+Ihx/0eH3KeC/4cf+Icf+HH/iHH/hx/4hx/4cf+HH/hx/4cf+Dsm17bZKP9x/3GP9x/3GP9x/3H/cY/3H/cY/3GP9x/3GP9xj/cf88+n+2BYD/iIiIiHH/iIiIcf+IiIcf+IiIcf+IiHH/iIhx/4iHH/iIcf+Ihx/4iHH/iHH/iIcf+IcSWmBhq1n56IiIj/cYiIiIiIj/cYiIiIiIiIiIiDEsE7/T7IiIiIiIcf+IiIiIhx/4iIiHH/iIiIcTk5wrbGPYhx/4hx/4iHH/hx/4hx/4hx/4hx/4cf+Icf+HH/iHH/hx/4cf+HH/hx/4cf+HH/hx/4cf+HH/OtnStyYt/3H/hx/3H/cf9x/3H/cf+HH/cf9x/3H/cf9x/3H/cf9x/3H/cf9xMtwjvSPccf9xj/cY/3H/cY/3GP9xj/cY/3GP9xj/cY/3GP9xj/cYj/cY/3GP9xiP9xj/cYj/cYj/cYj/PvCjsw9ciP9xiIiP9xiIiIj/cYiIiIj/cYiIiIiIj/cYNTsxu8TOiI/3GIiIiIiHH/iIiIiIiIiIiIiIiIhx/4iIiIiIhx/4iIiIhx/4iIiIcf+IiIhx/4g1ZjS7mcuHH/hx/4hx/4cf+Icf+HH/hx/4cf+HH/hx/4cf+HH/hDVZzapnH/hx/4cf9x/4cf9x/4cf9x/4cf9x/4cf9x/3H/hx/3H/cf9x/4cf9x/3H/cf9x/4cf9x/3H/cf9x/3H/cf9x/3H/cf9x/3H/cf9x/3H/ND5DvMG8cf9xj/cY/3GP9xj/cf9xj/cY/3GP9xiP9xj/cY/3GP8+ecKzhj2I/3GIj/cYiP9xiI/3GIiP9xiIiP9xiIj/cYiIiP9xiIiI/3GIiIiI/3GIiIg0s2e8TJiIiIcf+IiHH/iIhx/4iIcf+Ihx/4iHH/iHH/iIcf+Icf+Ihx/4hx/4hx/4cf+Icf+Icf+HH/iHH/hx/zOo575XGP9x/3GP9x/3H/cf9xj/cf9x/3GP9x/3H/cY/3H/cY/3H/cY/3GP9x/3GP9x/3GP9xj/cY/3GP9xj/cY/3GP9xj/cY/3GP9xgyj6G+cF6P9xiP9xiP9xiP9xiI/3GI/3GIj/cYiP9xiIj/cYiP9xN+RCuBu9cYiIiIiP9xiIiIiIiIiP9xiIiIiIiIiIhCMSzs7YiIiIiIiIiIiIiIiIhx/4iIiIiIiIiHH/iINZvpu2QWcf+HH/cf+HH/cf+HH/cf+HH/cf9x/4cf9x/3H/hx/3H/cf9x/3H/hx/3H/cf9x/3H/cf9xMdiZvydm/3GIj/cYiP9xiI/3GIj/cYiI/3GIj/cYiIj/cYiIj/cYiIiP8sk4QqZse9iIiIiIiP9xiIiIiIiIiIhx/4iIiDMs2b3TJnH/hx/4cf+HH/hx/4cf+HH/hx/3H/hx/4cf9x/4cf9x/4cf9x/4cSiYFxqGfo6IiIcf+IiIiHH/iIiHH/iIiHH/iIhx/4iIcf+Ig9+qm0BVb/cf9x/3H/cf9x/3H/cf9x/3H/cf9x/3H/cf9x/3H/cf9x/3H/cY/3H/cf9x/3GP9x/3H/cY/3H/cf9xj/cf9xj/cf9xj/cf9xj/MmtGv5S5iIj/cYiP9xiIj/cYiIj/cYiIj/cYiIiP9xiIiIj/cYiIiIiP9xiIiIiIiIiP9xiIiIiIiIiIg9Mri0zUf/iHH/iHH/iHH/iHH/hx/4hx/4cf+HH/iHH/hx/4cf+HH/g8A3q0/IVxj/cY/3GP9xj/cY/3GP9xj/cY/3GP9xj/cYj/cY/3GI/3GP9xiP9xiP9xiP9xiDYdGLri54iIiIiIiIiIiIiIiIiIcf+IiIiIiIiHH/iIiIiIcf+IiIiHH/iDmvprhQWf+HH/hx/4cf+HH/hx/3H/hx/4cf+HH/cf+HH/cf+HH/hx/3H/cf+HH/cf+HH/cf9x/4cf9x/3H/cf+HH/cf9x/3H/cf9x/4cf9x/3H/cf9x/3H/cf9x/3H/cf8wUTqxvsWP9xiIj/cYiI/3GIiI/3GIiI/3GIiIiP8p6WgagWl+cf9xj/cY/3H/cY/3GP9xj/cY/3GP9xj/cY/3GP9xj/cY/3GDrC9rY9CYiIj/cYiIiIiIiP9xiIiIiIiIiIiIiIiIiIiIiIg2W3m6pIaHH/hx/4hx/4cf+HH/hx/4cf+HH/hx/4cf+HH/cf+HE1qhG7Ve7/cf9x/4cf9x/4cf9x/3H/hx/3H/cf9x/4cf9x/3H/cf9xNkvHubQ4cYj/cY/3GI/3GP9xiP9xiP9xiP9xiP9xiP9xiI/3EwnEGwc76P9xiIj/cYiIj/cYiIj/cYiIiP9xiIiIguvpgaJBZ+cf9xj/cY/3GP9xj/cf9xj/cY/3GP9xiP9xj/cY/3GP8xzfewQgiIiI/3GIiIiIiIiIiIiIiIiIiIiIiIiIiIiIiIiIhx/4iINE5LvLG0cf9x/4cf9x/4cf9x/3H/hx/3H/cf+HH/cf9x/3H/cf+HH/ONOYuSxn/3GP9xiP9xiP9xiP9xiP9xiI/3GI/3GIj/cYiP9xiI/3GIj/cTSdibxidoiHH/iIiIcf+IiIhx/4iIcf+IiHH/iIhx/4iHH/iIhx/4hx/4N4xpuXOWhx/3H/cY/3H/cf9x/3H/cf9x/3H/cf9xj/cf9x/3H/cY/3H/cf9x/3GP9x/3GP9x/3GP9x/3GEXTbKLJcY/3GP9xj/cf9xj/cY/3GP9xj/cY/3GP9xj/cY/3GI/0mZ/HZgcYj/cYj/cYj/cYj/cYj/cYj/cYiP9xiI/3GIj/cYO+HRtR4uiIj/cYiIiI/3GIiIiI/3GIiIiIiIj/cYiIiIiIiIiIiIiIiIiIiDXumbsRZocf+Icf+HH/hx/4hx/4cf+HH/hx/4cf+HH/hx/3H/hx/4cf+HH/cf+HH/hx/3H/hx/zM9ab7Clv9xj/cYj/cY/3GP9xiP9xj/cYj/cYj/cYj/cYj/cYj/cYj/cYg9wUizPreIhx/4iIiIiIiIiIiIcf+IiIiIiHH/iIiIiHH/iIiIhx/4iIhx/4iIhx/4MhpMvuWzcf9x/3H/cY/3H/cf9x/3GP9x/3H/cf9xj/cf9xj/cf9x/3Esi5Vqd0ap/3GP9x/3GP9xj/cf9xj/cY/3H/cY/3GP9xj/cY/3GP9xg+hQqyevWIiIiI/3GIiIiIiIcf+IiIiIiIiIiIiIiIhxPu58shGD/3H/cf9x/4cf9x/3H/cf9x/4cf9x/3H/cf9x/3H/cf9x/3E1jZe6cmhxiP9xiP9xiP9xiP9xiP9xiI/3GI/3GIj/cYiP8/0kuyLbSHH/iIiHH/iIhx/4iHH/iIhx/4iHH/iIcf+Icf+Ihx/4hx/4hx/4hx/4hx/4PNnItCY3cf9xj/cf9x/3H/cf9xj/cf9x/3H/cY/3H/cY/3H/cf9xj/cf9xj/cf9xj/cY/3H/cY/3GP9xj/cf9xj/cY/3GP89Cje09ciIj/cYiIiIj/cYiIiIiIj/cYiIiIiIiIiIiI/3GIiIiIiIiIiIiIiIiHH/iIiIiIiIiIiDjKJLk12/+Ihx/4iHH/iIcf+Ihx/4hx/4hx/4hx/4hx/4g2Aj67/cH/cY/3GI/3GP9xiP9xj/cYj/cY/3GI/3GI/3GI/3GI/3GIj/cYj/cYiP9JUSyK7f9xiI/3GIj/cYiI/3GIiP9xiIiP9xiIiDakOLpbx3H/iIiIcf+IiIhx/4iIcf+IiHH/iIgyTxa+sOlx/3H/hx/4cf9x/4cf9x/4cf9x/4cf9x/4cf9x/4cf9x/3H/cTBIUrDHrf9x/3H/cf9x/3H/cf9xj/cf9x/3H/cY/3H/cf9x/3GP9x/3GP9x/3GP9x/3GP9x/3GD56FLKF6/9xiP9xiP9xiP9xiP9xiI/3GIj/cYj/cYiP9xiIOWAjt5/ciIiI/3GIiIiIiIiIj/cYiIiIiIiIiIiIiIiIiIiIiIiIiINJGxvG5OiHH/iIiIiHH/iIiIcf+IiIcf+IiIcf+IiHH/iIhx/4iHH/iIcf+Ihx/4iHH/iHEyb4S9kHuHH/hx/3H/hx/3H/hx/4cf9x/4cf9x/3H/hx/3H/cf+HE0MTO8zsz/cf9x/3H/cY/3H/cf9x/3GP9x/3H/cY/3H/cY/3H/cY/3H/cY/zShsbxeTnGP9xj/cY/3GP9xj/cYj/cY/3GP9xiP9xiP9xj/cYj/cYj/cYj/cYiP9xiP9xiP9xiI/3GIPEQFtLv6iIiIiIiIiIiIiIiP9xhx/4iIiIiIMxUCvur9/4iIiIhx/4iIiIcf+IiIcf+IiIcf+IiIcf+IiHH/iIcf+Ihx/4iHH/iD+c2LJjJ/9x/3H/cf9x/3H/cf9x/3H/cf9x/3H/cf9x/3H/cf9x/3GP9x/3H/cf9xj/cf9x/3GP9x/3H/cY/3H/cYNlSZuqtmiIj/cYiIiIj/cYiIiIiIiP9xiIiIg2Chq69eWIcf+Icf+Icf+HH/iHH/hx/4hx/4cf+HH/hx/4cf+HH/hx/4cf+HH/hx/4cf9x/4NIdFvXi6/3H/cf9x/3GP9x/3H/cf9xj/cf9x/3GP9x/3H/cY/3H/cYOO+auBBliIiI/3GIiIiIiIiIiIj/cYiIiIiII8tcGuNKPoiI/3GIiP9xiIiP9xiIiI/3GIiIiP9xiIJpY0Gracvv9x/3H/cf9x/3H/cf9x/3H/cY/3H/cf9x/3GP9x/3H/cf9xPuNsshyTiIiIiIiIiP9xiIiIiIiIiIiIMV09v6LChx/3H/hx/3H/hx/3H/cf9x/4cf9x/3H/cf+HH/cf9x/3H/cTnXtrYoSXGI/3GP9xj/cY/3GI/3GP9xiP9xiP9xj/cYj/cYSUaca5ZxiP9xiI/3GIj/cYiP9xiI/3GIiP9xiIj/cYiI/3E+mEWyZ7qIiIiIiIiIiIhx/4iIiIiIiIcf+IiIiIhx/4iIiIcf+IiIg2b2G6kJ6Icf+Ihx/4iHH/iIcf+Ihx/4hx/4hx/4hx/4O6sHtVT4cf+HH/cf9x/3H/cf9x/3H/cf9x/3H/cf9x/3H/cf9x/3H/cf9xj/cf9x/3H/cf9xj/cf9x/3H/cY/3H/cY/3H/cf9xj/cf9xj/cY/3H/cY/3H/cY/3GP9xj/cYNqTkulsbiI/3GIj/cYiI/3GIiP9xiIj/cYiIj/cYiIiP9xiIiIj/cYiIiIj/cYiIiIiIiP9xiIiIiIiIiIiIiIiIiIiIiIiIiIiIiDZk4bqbHoiIiIiHH/iIiIcf+IiIhx/4iIhx/4iIcf+IiHH/iIhCpYzlp3H/iIcf+Icf+Ihx/4hx/4hx/4hx/4hx/4hx/4cf+Icf+Icf+HH/hx/zyRobVuXv9x/4cf+HH/cf+HH/hx/3H/hx/3H/hx/3H/hx/3H/cf+HH/cf9x/4cf8/YAOyn/z/cY/3H/cf9x/3GP9x/3H/cY/3H/cf9xj/cf9xj/cf9xj/cf9xj/cY/3H/cY/3GP9x/3GP9xj/cY/3GP9xj/cY/3GP9xiP9xj/cY/3GI/3GP9xiP9xj/cYj/cYj/cYj/cYj/cYj/cYiP9xiP9xiI/3GIj/cYiP9xiIj/cYPxcVsejqiIiIiIiIiIiIiIiIiIiIiIiIhx/4iIiIiIiHH/iIiIiIcf+IiIiHH/iIiHH/iIiHH/iIiHH/iIhx/4iHH/iIhx/4iHH/iHE4y/a3NAlx/3H/hx/3H/cf9x/4cf9x/3H/cf9x/3H/hx/3H/cf9x/3H/cf9x/3H/cf9x/3H/cf9x/3GP9x/3H/cf9x/3H/cY/3H/cf9xj/cf9x/3GP9x/3H/cY/3H/cY/3H/cY/3GP82Gam75laIiIiP9xiIiIiIiIiIj/cYiIiIiIiIiDx8eLSDh4hx/4hx/4hx/4hx/4cf+Icf+HH/iHH/hx/4cf+HH/iHH/hx/4cf+HH/cf+HH/hx/4cf+HH/cf+HH/hx/3E2Enq67YWI/3GP9xiP9xj/cYj/cYj/cYj/cYj/cYj/cYj/cYiP9xiP8mZ8AqyYP9/3GI/3GI/3GIj/cYiP9xiI/3GIj/cYiI/3GIiP9xiIj/cYiDg4ebjHhoiHH/iIhx/4iIcf+IiHH/iIcf+Ihx/4iHH/iHH/iIcf+Icf+Icf+CSzFhrUzp7/cYiIiIiI/3GIiIiIiIiIiIj/cYiIiIgkOvQq3FC9iHH/iIiIiHH/iIiIhx/4iIiHH/iIiHH/iIQAi8AIRx/4iHH/iIcf+Ihx/4hx/4iHH/iHH/iHH/iHH/iHH/iHH/hx/zXo2rwXJY/3H/cY/3H/cY/3GP9x/3GP9xj/cY/3GP9xj/cY/3GP8wD1uxAaSIiIiIiIiIcf+IiIiIiIiIhx/4gnybcak2SOcYiP9xiI/3GIj/cYiI/3GIiP9xiIj/cYiIj/cYiIj/cYiIiI/3GIiIg7+5m1BGZx/4iHH/iIcf+Icf+Ihx/4hx/4hx/4hx/4hx/4cf86vDi2Q8dx/3GP9x/3H/cf9x/3H/cY/3H/cf9x/3GP9x/3H/cY/3H/cY/3H/cY/3H/cY/3H/cY/3H/cY/3GP9xj/cTUtqbrSVnGIiIiIiIiIiIiIiP9xiIiIiIiIiIMTm6v8ZFhx/4cf+HH/cf+HH/hx/4cf9x/4cf+HH/cf+HH/cf+HErNp8aXJYOcf9x/4cf+HH/hx/4cf9x/4cf+HH/cf+HH/cf+C4iqTpd1Wz/iIiIhx/4iIhx/4iIhx/4iIhx/4iIcf+IKpjkKnZxvYcf+Icf+HH/hx/4hx/4cf+HH/hx/4hx/4cf+HH/LvOwOkDE/IiP9xiI/3GIj/cYiP9xiIj/cYiI/3GIiP9xIfAWGvD+nnH/cf9x/3H/cf9xj/cf9x/3H/cf9x/3GP9x/3H/cY/3H/cf9xj/cf9xj/cf9xj/cf9xj/cf9xP1ebsahkiIiIiIiIiIiIiIiIiIiIiIiIhx/z6TiLJsd4cf+HH/iHH/hx/4cf+HH/hx/4cf+HH/hx/3H/hx/4cf9x/4cf+HH/cf+HH/cf+HH/cf+HH/cf+HH/cf9x/4cf9x/3H/cf9x/4cf9x/3H/cf9x/3H/cf9x/4cf9x/3H/cf9x/3GP9x/3H/cf9x/3H/cf9x/3GP9x/3H/cf9xj/NYpWvHWp/3GI/3GIj/cYj/cYiP9xiI/3GIj/cYiI/3GIj/cYiIj/cYiIj/cYiIj/cYiIiI/3GIiIiI/3GIiIiIiI/3GIiIiIiIiDGE1bCLKv+IiIcf+IiHH/iIhx/4iIcf+Ihx/4iHH/iIcf+Icf+Ihx/4hx/4hx/4hx/4hx/4cf+Icf80Lm280ZJxiP9xj/cY/3GI/3GP9xiP9xj/cYj/cYj/cYj/cYg64IW2H3qIj/cYiIiIiIiIiI/3GIiIiIiIiIiIiIiIiIiIiIiIcf+IiIiIiIgglIpKJ7dbhx/4hx/4cf+Icf+HH/hx/4hx/4cf+HH/hx/4cTSMarxzlY/3H/cY/3GP9xj/cY/3GP9xj/cYj/cY/3GP9xiP9xj/cYj/PYhrtHeUiIiIiHH/iIiIiIcf+IiIiHH/iIiHH/iIiHH/iIiHH/iDSMCb1z9v+HH/cf9x/3H/cf+HH/cf9x/3H/cf9x/3H/cf9x/3H/cf9x/3H/cf9x/3H/cf9x/3H/cY/3H/cf9x/3GP9xOAOZuPxmiI/3GIiIj/cYiIiP9xiIiIiP9xiIiIOLxauEOliHH/iIcf+Icf+Icf+HH/iHH/iHH/hx/4hx/4cf+HH/iHH/hx/4cf+HH/gwsomxXXb/cY/3H/cY/3GP9xj/cY/3GP9xj/cY/3GP9xj/cY/3GP9xj/cYj/cY/3GI/3GI/3GP874om2HXaIiIiIiIiIiIiIcf+IiIiIiIhx/4iIiIhx/4iINlJ5uq2Ghx/3H/hx/3H/hx/3H/cf+HH/cf9x/3H/hx/3H/cf9x/3H/cf+HH/cf9x/3H/cf9x/3H/cf9x/3H/cf9x/z78+LMDB4j/cYiP9xiIj/cYiP9xiIj/cYiIj/cYiIj/cYiIiP9xiIiIj/cYiIiIiDzxabQOlnH/iIcf+Icf+Ihx/4hx/4hx/4hx/4hx/4hx/4hx/4cf+Icf+HH/hx/zQyabzNlnH/cY/3H/cY/3H/cY/3H/cY/3GP9x/3GP9xj/cY/3GP9x/3GP9xj/cY/3GI/3GP9xj/cYPJVYtGqniIiIiIiIiIiIiIiIiIiIiIiIiIiIiIiIiIiIiHH/iIiIiIiIMh06vuLFcf+HH/cf+HH/cf+HH/cf9x/4cf9x/3H/hx/3H/cf9x/3H/hxKTBSGnz63oiIiIiIiIiIiIiIiIcf+IiIiIiEvYvGJ0/4iIiIcf+IiIcf+IiIcf+IiHH/iIhx/4iIcf80kqq9bVX/cf9x/3H/cf9xj/cf9x/3H/cf9x/3GP9x/3H/cf9xj/cf9x/3GD1qV7OVqI/3GIj/cYiI/3GIiP9xiIiP9xiIiP9xiIPICvtH9Qhx/4cf+HH/cf+HH/hx/4cf9x/4cf9x/4cf9x/4cf82VTi7qsf/cY/3GP9xj/cY/3GP9xj/cYj/cY/3GI/3GP9xiP9xj/cYj/cYj/cYj/cYj/cYj/cYiP9xiP9xiI/3GIj/cTtQarWvlYiIiHH/iIiHH/iIiHH/iIhx/4iIcf+Ihx/4iHH/iIcf+Ihx/4hx/4hx/4hx/4RGvsyUFx/4hx/4cf+Icf+HH/hx/4cf+HH/hx/4cf+HH/NvuDugR8cf9x/3H/cf9x/4cf9x/3H/cf9x/3H/cf9x/3H/cf9x/3H/cf9xj/cf9x/3H/cf9xj/cf9x/3H/cY/3H/cf9xj/cf9xj/cf9x/3GP8+QFGyv65x/3GP9xj/cY/3GP9xj/cYj/cY/3GP9xiP9xj/cTHiZb8dmoiIiP9xiIiIiI/3GIiIiIiIj/cYiIiIiIiIiIiIiIPePisxwdiIhx/4iIiIiHH/iIiIcf+IiIhx/4iINDJVvM2qcf+HH/iHH/hx/4cf+HH/hx/3H/hx/4cf+HH/cf+HH/hx/3H/hx/3H/hx/3H/hx/3H/gtQxYaS86eiIiIiIhx/4iIiIhx/4iIiHH/iIiHH/IdzCOgMz3HGP9xj/cY/3GP9xj/cY/3GI/3GP9xj/cYj/cYP6RJsVu2iIiIiIiIiIiIiIiIiIhx/4iIiIPnA6so/Fhx/3H/hx/4cf9x/4cf9x/4cf9x/4cf9x/3H/hx/3H/cf9x/4cf9x/3H/cf+HH/cf9x/3H/cf9x/3H/cf9xNh8KuuD1iP9xiI/3GIiP9xiIj/cYiI/3GIiI/3GIiI/3GIg4K7m41EaHH/iIcf+Ihx/4iHH/iIcf+Ihx/4hx/4hx/4hx/4hx/4hxNIG3vH5I/3H/cf9x/3H/cf9xj/cf9x/3H/cf9x/3H/cY/3H/cf9x/3GP9x/3H/cY/3H/cY/3H/cf9xj/cY/3H/cY/3H/cY/3GP9xj/cf8kXaIa2iXeiIcf+Icf+Ihx/4hx/4hx/4hx/4hx/4hx/4hx/4Md9yvyCNhx/4cf+HH/cf+HH/hx/3H/hx/3H/hx/3H/hx/3H/hx/3H/cf+HH/cf9x/3H/hx/3H/cf9x/3H/cf9xPCHos94XcYj/cYj/cYj/cYiP9xiP9xiI/3GIj/cYiP9xMcmJvzZ2hx/4iIiIcf+IiIhx/4iIhx/4iIcf+IiHH/iIcf+IiHH/iIcf+DmrqbhUVv9x/3GP9x/3H/cf9x/3H/cf9x/3H/cY/3H/cf9x/3GP9x/3H/cY/3H/cf9xj/cf9xj/cf8kdjga6Jx+/4cf+HH/hx/4cf+HH/hx/4cf9x/4cf+HH/cf+HH/hx/yQUbxruuQ7/hx/4cf+HH/hx/4cf+HH/cf+HH/hx/4cf9x/4cf9x/zn3irgIdYj/cYj/cY/3GI/3GI/3GI/3GI/3GI/3GIj/cYiP9xiP9xiIj/cYiP9xiIj/cYiI/3GIiP9xiIiI/3GIM0HIvb43iHH/iIiHH/iIhx/4iIcf+Ihx/4iHH/iIcf+Ihx/4hx/4iHH/iHH/iHE/QtiwvSdx/3H/cf9x/3H/cf9xj/cf9x/3H/cY/3H/cf9xj/cf9x/3GP9xJO03GtEsjv+HH/hx/4hx/4cf+HH/hx/4hx/4cf+HH/hx/3H/hx/4cf+HH/hx/3Exg1u+fKRxiP9xj/cYj/cYj/cYj/cYj/cYj/cYj/cYiP9xgnqLYalXSecf9x/4cf9x/3H/cf9x/3H/cf9x/3H/cf9x/3H/cf9x/3H/cT9/LLGA04iIiIj/cYiIiIiIiP9xiIiIiIiIJu+2OrEEnHGP9x/3GP9x/3GP9x/3GP9xj/cf9xj/cY/3H/cY/3GP9xgwQfSwzguIj/cYiI/3GIiP9xiIj/cYiIj/cYiIJ6QQGqW+/v9x/4cf+HH/hx/3H/hx/4cf9x/4cf9x/4cf9x/4cf9x/3H/hx/3H/cf9x/4cf9x/3H/cf9x/4PYGYs35ncYj/cY/3GI/3GI/3GIj/cYj/cYj/cYiP9xiI/3GIj/cYiP9xiIj/cYiI/3GIiI/3GIiDu3ZbVImoiIiHH/iIiIiIiIiIcf+IiIiIiHH/iIg05aG8Gl6IiHH/iIhx/4iHH/iIcf+Ihx/4iHH/iHH/iHH/iHH/iIcf+HH/iHH/iHH/hx/4hx/4cf+Icf86iNG2dy6HH/cf+HH/hx/3H/hx/3H/hx/3H/hx/3H/hx/3H/cf+HH/O35ztYGMcf9x/3GP9x/3H/cY/3H/cf9xj/cf9xj/cf9xj/cf9xj/cf9xj/cY/3H/cTb8IrkD3XGI/3GP9xiP9xiP9xj/cYj/cYj/cYj/cYiP9xiP9xiI/3GIj/cYiP9xiI/3GIiP9xiIj/cYiI/3GIiI/3E9HBKz4+2IiIiIj/cYiIiIiIiIiIiIiIiIiIiIiIiIiIiIiIcf+IiIiIiIiIcf9MqbxFZIiIhx/4iIiHH/iIiHH/iIiHH/iIhx/4iIcf+Ihx/4iHH/iIcf+Icf+Ihx/4hx/4hx/4hx/4g8cmG0jZ6Icf+HH/hx/4cf+HH/hx/4cf+HH/hx/4cf9x/4cf+HH/cf+HH/cf+HH/hx/3H/cf+HH/cf+HH/cf8x9QqwGvWP9xiP9xiP9xiP9xiP9xiI/3GI/3GIj/cYiP9xiI/3GIiP9xiDXNlLsya4iIiIiIiIiIiIiIiIiIiIiIiIiIMS4Bv9H+hx/4iIiIhx/4iIiIcf+IiIcf+IiIcf+IiIcf+Ihx/4iIcf+Ihx/4iDSF+b16Bv9x/3H/cf9x/3H/cf9x/3H/cf9xj/cf9x/3H/cf9xj/cf9x/3GP9x/3GP9x/3H/cY/3GP9x/zRRqbyuVnGIiIiIj/cYiIiIiIiIiP9xiIiIiIiIiIiIiIiIgw5gqwKfWHH/hx/4cf+HH/hx/4cf+HH/hx/4cf+HH/hx/3H/NF2rvaJUiP9xiP9xj/cYj/cYj/cYiP9xiP9xiP9xiI/zhXCrqo9f+IiIiIcf+IiIhx/4iIiHH/iIiHH/iEnBLHPtiIhx/4iHH/iIcf+Ihx/4iHH/iHH/iIcf+Icf89xHezO4hx/4cf9x/3H/cf9x/3H/cf9x/3H/cf9x/3H/cf9xj/cf9x/3H/cf9xj/cf9x/3H/cY/3H/cf9xj/cf9xgzcqm8jVZxiIiIj/cYiIiIiP9xiIiIiIiIiP9xiIiIiIiIiIiIiIiIiIiIiIiIg0PQi8wveIcf+HH/iHH/hx/4hx/4cf+HH/hx/4hx/4cf+HH/hx/4cf9x/4cf+HH/hxPo56sXGFcY/3GI/3GP9xj/cYj/cY/3GI/3GI/3GP9xiP9xg7l/m1aAaIiIcf+IiIiIiIcf+IiIiIhx/4iIiHH/iIiIcf+IiHH/iIiHH/iIMkS5vrtGhx/3H/cf9x/3H/cf9x/3H/cf9x/3H/cf9x/3H/cf9x/3H/cY/3H/cf9x/3E6+Aq2B/WIj/cYiIiP9xiIiI/3GIiIiI/3GIiIiIiI/3GIiIM0nRvbYuiIiHH/iIiIiIiIiIiIiIhx/4iIiIiIhx/4g5d7G3iE6HH/iIiHH/iIcf+IiHH/iIcf+Ihx/4iHH/iHH/iIcf+Icf+Icf+Icf+Icf+HH/iHH/hxNdk0uybL/3H/hx/3H/hx/3H/cf9x/4cf9x/3H/cf9x/3H/hx/3H/cf9x/3E0tZG7Sm5x/3H/cY/3H/cf9xj/cf9x/3GP9x/3GP9x/3H/cY/3GP9x/3GP9x/3GP9xj/cY/3H/cY/3GP9xj/cY/3GP9xj/cYj/cY/3GP82BsK7+T2Ij/cYiP9xiI/3GIiP9xiIj/cYiIj/cYiIj/cYiIj/cYiINe0iuxLdiIiIiIiIiIiIiIiIiIiIiIiISIRch7qIiHH/iIiIiIiIhx/4iIiIiHH/iIiIhx/4iD3tIrQS3f+Ihx/4hx/4iHH/iHH/iIcf+Icf+Icf+Icf+HH/iHH/iHH/MnC0vo9Lcf9x/4cf9x/3H/cf+HH/cf9x/3H/cf9x/3H/cf+HH/cf9x/3H/cf9xj/OFrhuaUej/cf9x/3GP9x/3GP9x/3GP9x/3GP9xj/cf9xj/cY/3GP9xg3aOm5lxaIiIiIiIiIiIiIiIiIiIiIiIiIiIg1y0u8NLT/hx/3H/hx/4cf9x/4cf9x/4cf9x/4cf9x/3H/hx/3H/cf9x/4cf9x/zUrO7zUxP9xiI/3GIj/cYiP9xiIj/cYiI/3GIiI/3GIiIMB8ysPDNiIiIiIiIiIiI/3GIiIiIiIiIiINut1uxSK/4iHH/iIhx/4hx/4iHH/iIcf+Icf+Icf+Icf+IO14ZtaHmcf9xj/cf9x/3H/cf9xj/cf9x/3GP9x/3H/cY/3H/cY/3H/cY/3H/cY/3H/cY/3GP9xj/cf9G3OyyMY/3GP9xj/cYj/cY/3GP9xiP9xj/cYj/cYj/cYj/cYj/cYj/cYj/cYj/cYiP9xiI/3GIj/cYM6tEvVS7iP9xiIiIiIiIiIiIiIiIiIiIiIiIiIiDDPY7BAnHH/iIiHH/iIiHH/iIhx/4iHH/iIhx/4iHH/iHH/iIPrtEs0S7/4cf+HH/hx/3H/hx/3H/hx/4cf9x/4cf9x/4cf9x/3H/PofSsngtcf9x/3H/cf9x/3H/cf9xj/cf9x/3H/cf9xj/cf9x/3GP9x/3GP89UbSzrktxiP9xiP9xiP9xiP9xiP9xiI/3GI/3GIj/cYiP9xiIj/cYiP9xiEr73GBCj/cYiIiP9xiIiIiP9xiIiIiI/3GIiIiIiIiIj/cYiIiIiIiIiIiIiINAs0vfTL/4iIiHH/iIhx/4iIcf+IiHH/iIcf+Ihx/zg5FLnG6/+HH/hx/3H/hx/4cf+HH/hx/3H/hx/4cf9x/4cf9x/4cf818IO7D3xx/3H/cf9xj/cf9x/3H/cf9x/3GP9x/3H/cf9xj/cf9x/3EzMnK8zY1xj/cY/3GP9xj/cY/3GP9xiP9xj/cY/3GI/3GI/3GP9xiP9xiP9xiP9xiP9xiI/3GI/3GIj/cYiP9xiI/3GIOd+EtyB7iIiIiIj/cYiIiIiIiIiIiIiIcf+IiIiITeAcMf6IiIiIhx/4iIiIiIcf+IiIiIcf+IiIiHH/iIiHH/iIiHH/iIhx/4iIcf+Ig+wbSyPkuHH/hx/3H/hx/4cf+HH/hx/3H/hx/4cf9x/4cf+HH/cT6RQbJuvv+HH/cf9x/3H/cf+HH/cf9x/3H/cf9x/3H/cf9x/3H/cf9x/3H/cf9x/3H/cf9xj/cf9x/zRAc72/jP9xj/cY/3GP9xj/cY/3GP9xiP9xj/cY/3GI/3GP9xiP9xiP9xiP9xiP9xiP9xiP9xiP9xiI/3GIj/cYiP9xiIQxzc3jKIj/cYiIj/cYiIiP9xiIiIj/cYiIiIiP9xiD2NM7NyzIiIiIiIiIcf+IiIiIiIiHH/iIiIiIcf+IiIiHH/iIg9CtGz9S6Icf+Ihx/4iHH/iHH/iIcf+Icf+Icf+Icf+Icf+Icf+Icf+HH/iHH/hx/4cf+Icf+HH/hx/4PYAps3/WcY/3H/cY/3H/cY/3GP9x/3GP9xj/cY/3GP9xj/cY/3GP9xNTaqu8lViIiIiIiIiIiIiIiIiIiIiIcf+IiIiIiIcf+IiIiIcT8s6bDTFnH/cf9x/4cf9x/4cf9x/3H/cf+HH/cf9x/3H/hx/3H/cf9x/3H/cf9x/3H/cf9xOmzptpMWiI/3GIj/cYiI/3GIiP9xiIj/cYiIj/cYiIiP9xiIiI/3E/ctWxjSqIiIiHH/iIiIiHH/iIiIhx/4iIhx/4iIg/u16yRKGP9x/3H/cY/3H/cY/3H/cY/3GP9x/3GP9xj/cf9xj/cY/3GP9xj/cY/3GP8/79eyECiIiIiIj/cYiIiIiIiIiIj/cYiIiCGQozoH9cxx/3H/cf9xj/cf9x/3H/cf9x/3H/cY/3H/cf9xj/cf9x/3GP9xLi5oGj0Zfv+HH/hx/4hx/4cf+HH/cf+HH/hx/4cf+HH/cf+HH/hxLrdWKjSKnf9x/3H/cf9x/3H/cf9xj/cf9x/3H/cY/3H/cf9xj/cf9x/zNo476XHI/3GP9xiP9xiP9xj/cYj/cYj/cYj/cYj/cYiP9xiP9xiI/3GIj/cYiI/3GIj/cYiI/3GIiI/3GIiI/3GIiIj/cYiIiI/3GIiIiIj/cYiIiIiIiI/3GIiIiIiIiIiIiDzH9LQ4C4iIcf+IiHH/iIhx/4iIcf+Ihx/4iHH/iIcf+Ihx/4hx/4hx/4hx/4hx/4hx/4hx/4hx/4cf+Icf+HH/hx/4hx/4cf+HH/hx/4cf+HH/hx/4cf+HH/cf8/C5my9Gb/cY/3GP9xj/cY/3GP9xj/cY/3GI/3GP9xiP9xj/cYj/cYj/cY/3GI/3GI/zmTGbhs5oiIiIiIiIcf+IiIiIiIhx/4iIiIhx/4iIiIcf+IiIhx/4iIhx/4NZl5u2aGcf+HH/cf9x/3H/cf+HH/cf9x/3H/cf9x/3H/cf9x/3H/cf9x/3H/cf9x/3H/cf9xj/cf9x/3H/cf9xj/cf8xGCew99iI/3GIj/cYiP9xiI/3GIiP9xiIj/cYiI/3GIiI/3GIiIj/cYiIiI/3GIiIiI/3GIiIiIiIg/w/exPAiIcf+Ihx/4iHH/iIcf+Ihx/4hx/4hx/4hx/4hx/4hx/4hx/4hx/4cf+Icf+HH/hx/4hx/4cf+HH/hx/4cf+HH/hx/4cf+HH/cf+DRPZbywmnH/cf9x/3H/cY/3H/cf9x/3GP9x/3H/cY/3H/cY/3H/cU3FbDOp/3GP9xj/cf9xj/cY/3GP9x/3GP9xj/cY/3GP9xiP9xj/cY/3GP9xiP9xj/PV2ptKJWiIiIiIiIiIiHH/iIiIiIiIiIcf+IiIiIiHH/iIPeG2sx5Jcf+HH/hx/4cf+Icf9x/4cf+HH/hx/4cf+HH/cf+HH/hx/3H/hx/0y4nFR2/4cf9x/3H/hx/3H/cf9x/4cf9x/3H/cf9x/3H/cf+HH/cf9x/3H/cTxP2rSwJY/3GIiP9xiIj/cYiIiP9xiIiP9xiIiIj/cTzGSrQ5tYiHH/iHH/iIcf+Icf+Icf+Icf+Icf+Icf+HH/J6GvatXlCf9x/3GP9x/3GP9x/3GP9x/3GP9xj/cf9xj/cY/3H/cSUN20rfIkuI/3GIiIiI/3GIiIiIiI/3GIiIiIiIguCxcaL06OcY/3GP9xj/cY/3GP9xj/cY/3GP9xiP9xj/cY/yqOgEqXF/v/cY/3H/cY/3GP9xj/cY/3GP9xj/cY/3GP9xj/cYK9jHGlJzjocf9x/4cf9x/3H/hx/3H/hx/3H/cf9x/4cf9x/3H/cf9x/4cf8xr3q/UIVxiP9xiI/3GIiP9xiI/3GIiP9xiIiP9xiIgoeHkqmHhtiIcf+IiIiIcf+IiIhx/4iIhx/4iIhx/4iIcf+Ihx/4iIIG3XGhoijoiIj/cYiIiIiIj/cYiIiIiIiIiIOvfptggWcf+Icf+Icf+HH/iHH/hx/4cf+HH/iHH/hx/4cTvpHLQW43GP9xiP9xj/cYj/cY/3GI/3GI/3GI/3GI/3GI/3GI/3GIg7VKm1q1aIiIiIcf+IiIiIcf+IiIiHH/iIiHH/OYrmuHUZ/4cf+HH/cf+HH/hx/3H/hx/4cf9x/4cf9x/4cf9x/3H/hx/3H/cf+D/H2bI4Joj/cYj/cYj/cYj/cYj/cYiP9xiP9xiI/08CLC/d/3GIj/cYiI/3GIiP9xiIj/cYiIj/cYg7isO1dTyIiIiIiIiIiIiIiIiIiIiIcf+IiIM0NlvbyaiHH/iHH/iHH/iHH/iHH/iHH/iHH/hx/4hx/4cf+HH/g0o5q8XGVx/3GP9xj/cY/3GP9x/3GP9xj/cY/3GI/3GP9xj/cY/3GP9xg38CK5D92I/3GIj/cYiP9xiI/3GIiP9xiI/3GIiP9xMjm0vsZLiIiIiIiIiIiIhx/4iIiIiIiIiIiIcf+IiIiIiHH/iIiIiD3/ArMA/Ycf+IiHH/iIcf+Ihx/4hx/4iHH/iHH/iHH/Puz1sxMK/3H/hx/3H/cf9x/4cf9x/3H/cf9x/3H/cf+HH/cf9x/3H/cf83mvq6ZQX/cYiI/3GIiP9xiIiI/3GIiIj/cYiIiI/3GIMe4pvxHWiIcf+Ihx/4iHH/iIcf+Icf+Ihx/4hx/4hx/z+xM7FOzHH/hx/4cf9x/4cf+HH/cf+HH/cf+HH/cf+HH/cf+HH/cf9x/4N7vUukQr/3H/cY/3H/cY/3H/cY/3H/cY/3GP9x/3GP9xj/cY/3GP9xj/cY/zV+K7yB1IiIiIiIiHH/iIiIiIiIiIiIhx/4gkNjUq3JytiHH/iIcf+Ihx/4iHH/iIcf+Icf+Ihx/4hxMA34v/IHcf9x/3H/cf9x/3H/cf9xj/cf9x/3H/cY/3H/cf9xj/cf9x/3GP9x/z2TfLRsg4iIiIiIiIiIiIiIiIiIiIiIiDQ0e73LhP9x/4cf9x/4cf9x/4cf9x/4cf9x/3H/hx/3H/cf+HH/cf87NWS2ypv/cY/3H/cY/3H/cY/3H/cY/3GP9x/3GP9xj/cY/3GP9xg7+aK1Bl2I/3GI/3GIj/cYj/cYj/cYiP9xiI/3GIj/cYiDxuC7SR9IiIhx/4iIcf+Ihx/4iIcf+Ihx/4hx/4iHH/iHH/iHH/iIcf+HH/iHH/g56si4FTf/cf9x/3H/cY/3H/cf9x/3GP9x/3H/cY/3H/cY/3H/cf9xj/cY/3H/cY/3H/cY/3GP9xKD0FGpwvrv+Icf+HH/iHH/hx/4hx/4cf+HH/hx/4hx/4cf+CbuFxqxHo6IiIiIiIcf+IiIiIiIiIhx/4iIiIiHH/iIiIiEpnfHmI/4iIhx/4iIcf+IiHH/iIhx/4iHH/iIcSGIpWoYdalx/4iHH/iHH/iHH/iIcf+Icf+Icf+Icf+HH/iDFGW7+5pHGP9x/3GP9xj/cY/3H/cY/3GP9xj/cY/3GP9xj/cYj/cY/3GP84iYm5dnaIiIiIiIiIiIiIiIiIhx/4iIiIiIiIiHH/iIiIiDAv2bHgJv+HH/cf+HH/cf+HH/cf9x/4cf9x/3H/hx/3H/cf9x/4cf9x/3H/cf9x/3H/cf9x/3H/cf9x/3H/cf826pi7FWeP9xiP9xiI/3GI/3GIj/cYiI/3GIj/cYiI/3GIiI/3GIiI/3GIiIj/cYiIiDvXaLUol4iIhx/4iIcf+IiHH/iIcf+Ihx/4iHH/iHH/iIcf+Icf+Icf+Icf+Icf+IcUrKrFNVhx/4cf+Icf+HH/hx/4cf+HH/hx/4cf+HH/cf+HEwqYWwZnr/cf9x/3H/cf9xj/cf9x/3H/cY/3H/cf9xj/cf9xj/cf9xj/cf9xj/cf9xj/cY/3GP9x/3GP9xNFynu6NYcYiIiP9xiIiIiI/3GIiIiIiIj/cYiIiIiIiIiIiIiIiIiIiIiIiIiIiIiIiIiIiDPP170wKIhx/4cf+Icf+HH/hx/4cf+HH/hx/4cf+HH/hx/4cf9x/4cf+HH/cf+HH/hx/3H/hx/3H/hx/3H/cf+HH/cf9x/4cf9x/3H/cf+HH/OZRBt2u+cf9x/3H/cY/3H/cf9x/3H/cf9x/3H/cY/3H/cf9x/3GP9x/3H/cY/3H/cY/3H/cYPjMksszbiP9xj/cYj/cYj/cYj/cYiP9xiP9xiI/3GIj/cYiP9xiI/3GIiP9xiIj/cYiIO7dYtUiniIiHH/iIiIcf+IiIcf+IiIcf+IiHH/iIhx/4iHH/iIcf+Ihx/4iHH/iHH/iIcf+Icf+IcTVZabqmlnH/cf9xj/cf9x/3H/cY/3H/cf9xj/cf9x/3GP9x/3GP9x/3GP9xg8Pqq0wVWI/3GIiIiIiIiIiIiIiIiIiIiIiIg7rIu2U3T/cf+HH/hx/4cf9x/4cf9x/4cf9x/4cf9x/3H/hx/3H/g3Auq6/RWP9xiI/3GI/3GIj/cYj/cYiI/3GIj/cYiI/3GIPRlZs+amiIiIcf+IiIcf+IiIcf+IiHH/iIhx/4iHH/JeaCKsGX3YiHH/iHH/iIcf+Icf+Icf+HH/iHH/iHH/hx/4hx/4cf+DpqWreVpY/3H/cY/3GP9xj/cf9xj/cY/3GP9xj/cY/3GP9xj/cY/3GP9xiP9xj/cYj/cY/3GI/3GI/3GP9xiCl/a0qYCUuIiIiIiIiIiIiIiIiIhx/4iIgqTdgaeyJ+j/cYj/cYiP9xiIj/cYiP9xiIj/cYiI/3GIiIMW14v5KHiHH/iIiIcf+IiIcf+IiHH/iIhx/4iIcf+Ihx/4iHH/iIcf+Icf+Icf+Ihx/4hx/4hx/4hx/4cf+Icf+Icf+HEiBWUa76muiIiIiIiIiIj/cYiIiIiIiIiIiIiIiIiIiIiIiIcf+IiIiIiIiIiHH/gyf5e+gGiHH/hx/4cf+HH/hx/4cf+HH/hx/4cf+HH/cf+HH/hx/3H/hx/4cf9x/4cf9x/3H/hx/3H/hx/3H/cf+HH/cf9x/3H/cT/KSLE1t4/3GI/3GP9xiP9xiP9xiP9xiP9xiP9xiP9xiI/3GI/3GIj/cYiP9xiIj/J5p4GqZYfnH/cY/3H/cf9xj/cf9x/3GP9x/3GP9x/3GP9x/3GP9x/3GP9xj/cf9xj/cYP82jsTJc/3GI/3GI/3GIj/cYj/cYiP9xiI/3GIiP9xiIO/MitQzdiIiI/3GIiIiIiIj/cYiIiIiIiIiIiIiIiIiIiIiIiIiIiIiIiDWKc7t1jIiIcf+IiIcf+IiHH/iIcf+Ihx/4iHH/iIcf+Icf+Ihx/4hx/4hx/zfpgbkWfohx/4cf+HH/hx/4cf+HH/hx/4cf+HH/hx/3H/hx/4cf9x/4cf9x/4cf+HH/cf9x/4cf9x/4cf9x/3H/hx/3H/cTCht7BuSP9xiP9xj/cY/3GP9xiP9xj/cYj/cYj/cYj/cYj/cYj/cYj/cYj/cYiP9xiI/3GIj/cYg29SS6CtuIiI/3GIiIiIiIiIiIiIiIiIiD+S87FtDIiHH/iIiHH/iIiHH/iIhx/4iHH/iIcf+IMj9av8Clj/cf9x/3H/cf9x/3H/cf9xj/cf9x/3H/cY/3H/cf9xj/cf9x/zM7OL7Ex4iIj/cYiI/3GIiIj/cYiIiP9xiIiIiP9xiIiIiIiP9xiIiIiIiIiIO+CJtR92cf+Icf+Icf+HH/iHH/iHH/hx/4cf+Icf+HH/hx/4cf+HH/hx/4cf+HH/g5AXq3/oVxj/cY/3GP9xj/cY/3GI/3GP9xiP9xj/cYj/cYj/P/5KsgG1iIiIiIhx/4iIiIiIhx/4iIiIcf+IiIhx/4iIiHE3Lkm50bb/cf+HH/cf9x/4cf9x/3H/cf9x/3H/hx/3H/cf9x/3H/cf9x/3H/cf9x/3H/cf9x/3H/cf9xj/cf9x/0bWbLKZ/3H/cf9xj/cf9x/3GP9x/3GP9x/3GP9x/3GP9xj/cf9xj/cY/3GD8bRrHkuf9xiIj/cYiIj/cYiIj/cYiIiI/3GIiIiI/3GIiD5lubKaRocf+Ihx/4hx/4hx/4hx/4hx/4hx/4hx/4cf+Icf+HH/iHH/hx/4cf+HH/iDRCAry9/Ycf9x/4cf9x/4cf9x/4cf9x/3H/hx/3H/cf+HH/cf9x/3H/cTEhxL/eO4/3H/cY/3H/cY/3GP9xj/cY/3H/cY/3GP9xj/cY/3GI/3GP9xj/cY/0cpjK1n/3GI/3GP9xiP9xiP9xiI/3GI/3GI/3GIj/cYiP9xMCCWsO9piIhx/4iIiIiIiIiIiIiIiIcf+IiIiIiIcf+IiIiIcT+BarB+lXH/hx/3H/cf+HH/cf9x/3H/hx/3H/cf9x/3H/cf9x/3H/cf9x/3E0PRq8wuWI/3GIiP9xiI/3GIiP9xiIiP9xiIiP9xiIPTSZs8tmiIhx/4iIcf+Ihx/4iHH/iIcf+Icf+Ihx/4hx/4hx/4hx/4hx/4hx/4cf+Icf8zSwm+tPb/cY/3H/cf9xj/cf9x/3GP9x/3GP9x/3GP9x/3GP9xj/cf85hKi4e1eIiIiI/3GIiIiIiI/3GIiIiIiIiIiIiIiP9xiIiIiIiIiIhx/4iIiIiIMzjYvccnhx/4hx/4cf+HH/hx/4cf+HH/hx/3H/hx/4cf+HH/cf+HH/hx/3H/hxMF85v6DGcY/3GP9xj/cY/3GI/3GP9xiP9xj/cYj/cYj/cYj/cYj/cYj/cYj/cYiP9xiI/3GIj/cYg5dqm3iVaIcf+IiIiHH/iIiIcf+IiIcf+IiHH/iCvGeBpjmH6I/3GIiIiIj/cYiIiIiIiIiP9xiIgof7oamAReiP9xiP9xiI/3GI/3GIj/cYiP9xiIj/cYiIK/s9GmBMLo/3GI/3GP9xiP9xiP9xj/cYj/cYj/cYj/cYgp5bIagaTe/4cf+HH/hx/4cf+HH/cf+HH/hx/4cf9x/4cf9x/4I+UjKvGtzf9x/3H/cf+HH/cf9x/3H/cf+HH/cf9x/3H/cf9x/3H/cf9x/zeB7Lp+E4iP9xiIiIiI/3GIiIiIiIiI/3GIiIgj0LB6A/T4cf+HH/hx/4cf+Icf+HH/hx/4cf+HH/hx/3H/hx/zNPJ72w2HH/cY/3H/cY/3H/cY/3H/cY/3H/cY/3GP9xj/cf9xj/cY/3GP9xj/cY/3GP9xj/cYMSM5v9zGiIiIiI/3GIiIiIiIiIhx/4iIiIiIiIiIiD35erQGhf9x/4cf+HH/cf+HH/cf+HH/cf+HH/cf+HH/cf9x/4cf9x/3H/cf+HH/cf9x/3H/cf9x/3H/hx/3H/cf9x/3H/cf9x/3H/cY/3H/cf9x/3H/cf9xMvupvgRWiIj/cYiIj/cYiIj/cYiIiP9xiIiIiDqcyLZjN4cf+IiHH/iIcf+Ihx/4iHH/iIcf+Icf+IcTJ3HL6I4/9xj/cf9xj/cf9xj/cY/3H/cY/3GP9xj/cY/3GP9xj/cY/3GP9xj/cY/3GI/3GP9xiP9xj/cYj/cSofOCp+DH2IiP9xiIiIiIiIiIiIiP9xiIiIiIiIggXU0aGysuiIj/cYiIiI/3GIiIiIj/cYiIiIiIiIiP9xiIiIiIiIiIiIiIiIg7Mcq1zjVx/4cf+HH/hx/3H/hx/4cf+HH/cf+HH/hx/3H/hx/3H/hx/3H/hx/zaSR7ptuHGP9xj/cY/3GP9x/3GP9xiP9xj/cY/3GP9xj/cYj/cYK2JeGmnaHv9xj/cY/3H/cY/3GP9xj/cf9xj/cY/3GP9xj/cY/3GD8ntbHYSoiP9xiIiI/3GIiIiP9xiIiIiIj/cYiIiIiIiIj/cYiIiIP7u3sURIcf+Ihx/4hx/4iHH/iHH/iHH/iHH/iHH/iHH/hx/4ODCquc9V/3GP9x/3GP9xj/cf9xj/cY/3H/cY/3GP9xj/cY/3GP9xj/cY/3GI/3GP9xj/cYj/cY/3GIPbYas0nliIiIiIiIiIiHH/iIiIiIiIcf+IiIiIcf8uRkcaO5uOj/cYiP9xiIj/cYiI/3GIiP9xiIiP9xiIiI/3GIiIiP9xiIiCw2Vhpcmp6P9x/3GP9x/3H/cY/3H/cY/3GP9x/3GP9xj/cf9xj/cY/3GP9xj/cY/3GP9xOilJtta2iIiIiIj/cYiIiIiIiIiIiIiIiHH/iIiIiIiIiIiIhx/4iIiDTQ97wvCHH/iHH/hx/4cf9x/4cf+HH/hx/4cf9x/4cf+HH/cf+HH/cf+HH/cf+HH/cf9x/4cf9x/3H/hx/3H/cf9x/4cf9x/3H/cf8/DGmy85b/cYiP9xiP9xiP9xiI/3GIj/cYiP9xiIj/cTAbf7D0gIhx/4cf+HH/iHH/hx/4cf+HH/hx/4cf+HH/hx/3EmSAgaq39+iIiIhx/4iIiIhx/4iIiIcf+IiIcf8l1+I6woHccY/3H/cY/3GP9xj/cYj/cY/3GP9xj/cYj/cY/3GI/3GP85hum4eRaIiIiIhx/4iIiIiIiIhx/4iIiIiIcT1KObO1xv9x/4cf+HH/cf+HH/cf+HH/cf9x/4cf9x/3H/hx/3H/cf9x/4cf9x/3H/cf9x/3H/cf+HH/cf9x/3H/cf8wAqmxDlaP9xiI/3GIj/cYiP9xiIj/cYiIj/cYiIj/cYiIiP9xiIiIj/cTXXV7soqIiIcf+IiIcf+IiIcf+IiHH/iIcf+IiHH/iIcf+Ihx/4hx/4iHH/iHH/iHH/iHH/iHH/iHH/hx/zH6Ob8FxnH/cf9x/3GP9x/3GP9x/3H/cY/3H/cY/3H/cY/3GP9x/3GP9xj/cY/3H/cY/3GP9xj/cY/3GP9xiP9xj/cYOihXtteoiIiIiIiI/3GIiIiIiIiIiIiIiIiIiIiIiIiIiIiIiIiIiIiHH/iIiINlLnu60Y/4cf+Icf+HH/hx/4cf+HH/cf+HH/hx/4cf+HH/cf+HH/cf+HH/hx/3H/hx/3H/cf+HH/cf9x/4cf9x/3H/hx/3H/cf9x/3H/cf+HH/cf9x/3H/cf9x/zsFCLX693GP9xiP9xiI/3GI/3GI/3GIj/cYiP9xiI/3GIj/cYiI/3GIiP9xiIj/cYOtVWtiqpiIiIiIiHH/iIiIiIhx/4iIiIcf+IiIiHH/iIiHH/iIhx/4iIcf+IiHH/iIcf+IiHH/iHH/iIcf+IMZdHv2i4cf9x/3H/cf9x/4cf9x/3H/cf9x/3H/cf9x/3H/cf9x/3H/cU+MrAc1cf9x/3H/cY/3H/cf9xj/cf9x/3GP9x/3GP9x/3GP9x/3GP9x/3GP9xj/Ma+IsGB3/3GIiIiI/3GIiIiIiI/3GIiIiIiIiIiIiIiIiIiIiIiIiIiIiIiIiIiIiIiIiHH/iIiIiIiHH/iIiINniVuodqhx/4cf+Icf+HH/iHH/hx/4cf+HH/hx/4cf+HH/hx/4cf+HH/hx/4cf9x/4cf+HH/cf+HH/cf+HFDGozOV4cf9x/3H/hx/3H/cf9x/4cf9x/3H/cf9x/3H/cf9x/3H/cf9x/3H/OCAGuN/5cY/3GI/3GP9xiP9xj/cYj/cY/3GI/3GI/3GI/3GIj/cYj/cYiP83pbm6WkaHH/iIiIiIcf+IiIiHH/iIiIcf+IiIcf+IiHH/iIhx/4iIcf+Ihx/4iHH/iIcf+Icf+Ihx/4hx/4hx/4hx/4g8Eva07Qlx/3H/cf9x/4cf9x/3H/cf9xj/cf9x/3H/cf9x/3H/cf9x/3GP9x/3H/cf9xj/cf9x/3GP9x/3GP9x/3GP9x/3GP9x/3E7Bie0+dhxiIj/cYiIj/cYiIj/cYiIiP9xiIiIiP9xiIiIiIiP9xiIiIiIiIiIiIiP9xiIiIiDEfl7/gaIcf+Ihx/4hx/4hx/4hx/4cf+Icf+Icf+HH/iHH/hx/4cTZZUbmmrocf+HH/hx/3H/hx/4cf9x/4cf9x/4cf9x/4cf9x/3H/g7IJK1321x/3H/cf9x/3H/cf9x/3H/cY/3H/cf9x/3H/cY/3H/cf9xj/cT5ukbKRbv9xj/cf9xj/cY/3GP9xj/cY/3GP9xj/cYj/cY/3GP9xiP9xj/cYj/cTFY07+nLI/3GIiI/3GIiIj/cYiIiIj/cYiIiIiDYXw7roPIcf+IiIiIiIiIhx/4iIiIiHH/iIiIiHH/iIiIcf+DOPU75wrP+Icf+Icf+HH/iHH/iHH/hx/4hx/4cf+Icf+HH/hx/4cf+HEkt2wa1Ik+/4iHH/iIhx/4iHH/iIcf+Icf+Ihx/4hx/4hx/4hx/4hx/4hx/4cf8xcOu/jxRxj/cf9xj/cY/3GP9xj/cY/3GP9xj/cY/3GI/3GP9xJzpSOrxa3P+Ihx/4iHH/iIcf+Icf+Icf+Icf+Icf+Icf+IcT/pGLAW53H/cf9x/3H/cf9x/3H/cY/3H/cf9x/3GP9x/3H/cY/3FHb8yJA3H/cY/3H/cY/3GP9xj/cY/3H/cY/3GP9xj/cY/3GI/3GP9xhBsOzk8XGI/3GP9xiP9xiP9xiI/3GI/3GI/3GIj/cYg8fsW0gTqIiIiIiIiIiIiIiIiIiIiIiIgwlgKxef3/iIiIhx/4iIhx/4iIhx/4iIcf+IiHH/g8BSa1+tn/hx/4cf9x/4cf+HH/cf+HH/cf9x/4cf9x/4cf9x/3H/hx/3H/cf8+jvmzcQb/cYj/cYj/cYiP9xiP9xiI/3GIj/cYiP9xiIj/cYiI/3GIiI/3GIg0EBq87+WIhx/4iHH/iIhx/4iHH/iIcf+Icf+Ihx/4hx/4hx/4hx/zwBxrX+Of+HH/cf9x/3H/cf9x/3H/cf9x/3H/cf9x/3H/cf9x/3H/cf9xj/cf9Ax2wUif9x/3H/cf9xj/cf9xj/cf9xj/cf9xj/cf9xj/cf9xj/cY/3H/cYMRq5v+VGiIj/cYiIiIiIiIiIiIiIiIiIiIiIiIiIiIiIiD0u6bPRFnH/hx/4cf+HH/hx/3H/hx/4cf9x/4cf9x/4cf9x/4cf9x/4cf9x/3H/hxPfAasw/lj/cYj/cYj/cYj/cYj/cYiP9xiP9xiI/3GIj/cYiI/3GIj/cYg2t2q7SJX/iIhx/4iIcf+IiHH/iIcf+IiHH/iHH/iDL3ar4IlXGP9x/3H/cf9x/3GP9x/3H/cf9xj/cf9xj/cf9x/3GP9x/3GC7iSBox237/hx/4cf+HH/hx/4cf+HH/cf+HH/hx/3H/hx/4cf9x/zBpyLCmN3GP9xj/cY/3GP9xj/cYj/cY/3GP9xiP9xiP9xj/cYj/I3h4Gvh4fv9x/3H/cf9x/3H/cf9x/3H/cf9x/3H/cf9x/3H/cf9x/3GP9x/zOdyb5iNo/3GIiI/3GIiI/3GIiIj/cYiIiI/3GIiIiIiP9xiIglqPAatXD+cf+HH/cf9x/3H/cf+HH/cf9x/3H/cf9x/3H/cf9x/3H/cf9x/3H/cf9x/3H/cY/3H/cf9x/3H/cY/3H/cf9xj/cf8ydLK+i01xj/cY/3GP9xj/cYj/cY/3GP9xiP9xj/cYj/cYj/cSdVhCqap71xiIj/cYiI/3GIiI/3GIiI/3GIiIj/cYiIiIg2K8i61Ddx/4iHH/iIhx/4iHH/iIcf+Icf+Ihx/4hx/4hx/4hx/4hx/4hx/4cf+Icf+HH/iHH/hx/4Mt25vyJG/3H/cY/3H/cY/3H/cY/3GP9xj/cf9xj/cY/3GP9xj/cYNphKuWe1cYiIiIiIiIiIcf+IiIiIiIiIiIiIiHH/iIiIiIiHH/iIiDQFSbz6tocf9x/4cf9x/4cf9x/4cf9x/4cf9x/3H/hx/3H/cf9x/3H/hx/3H/IA1EGhA7voiIiIiIhx/4iIiIcf+IiIiHH/iIiHH/JY1KKtcrXf9x/4cf9x/3H/hx/3H/hx/3H/cf9x/4cf9x/3H/cf9x/4cf9x/3H/cf9x/3H/cSz5ihpAZ16HH/hx/4hx/4cf+HH/iHH/hx/4cf+HH/hx/4cf9x/4cf+DzKG7Q15HGP9xiP9xj/cYj/cY/3GI/3GI/3GI/3GI/3GI/3GDAD6bANFocf+IiIiIiHH/iIiIiHH/iIiIcf+IiIcf+IiIcf+IiHH/g/gMmxfzZx/3H/cf+HH/cf9x/3H/cf9x/3H/cf9x/3GP9x/3H/cf9x/3H/cY/zCPerGAhYiI/3GIiIiP9xiIiIiP9xiIiIiIiP9xiIiIiIiIJ4pWGqdano/3GP9x/3GP9xj/cY/3GP9xj/cY/3GP9xj/cY/3GI/3GCSg5krl8ZuIj/cYiP9xiIj/cYiI/3GIiI/3GIiI/3GIiIPrGGsk55iIiIhx/4iIiIhx/4iIiHH/iIiHH/iIiHH/iIhx/0llTHmriIcf+Ihx/4iHH/iHH/iIcf+Icf+Icf+Icf+Icf+Icf+HH/iHH/iHEzlem9ahaP9x/3GP9x/3GP9xj/cf9xj/cY/3H/cY/3GP9xj/cY/3GP9xI0JTGtvazohx/4hx/4hx/4hx/4cf+Icf+HH/iHH/hx/4cf+HH/gyK4y/1HOP9xj/cYj/cY/3GI/3GI/3GI/3GI/3GI/3GI/3GDCvibBgdoiIhx/4iIiIiIcf+IiIiHH/iIiIcf+IiIhx/4iIcf+IiHH/iIhx/4iHH/iIcf+Ihx/zjhfrgegXH/cY/3GP9xj/cY/3GP9xj/cYj/cY/3GP9xiP9xj/PpiXs2doiIiIiIiIiIiIiIiIiIiIiIiIiIiIiIgmzAta0z9Kj/cYj/cYj/cYj/cYj/cYj/cYiP9xiP9xiI/3GIIZWhGgel7v+HH/hx/4cf+HH/cf+HH/hx/4cf9x/4cf9x/4cf9x/4cT3RK7Mu1I/3GI/3GI/3GI/3GI/3GIj/cYj/cYiP9xiI/3GIiP9xiIj/cYiI/3GDUcFrvj6YiIiIiHH/iIiIiIiIcf+IiIiIhx/4iIiHE8xaKzOl2HH/iHH/iIcf+Icf+Icf+Icf+Icf+Icf+Icf81vRq8QuX/cf9xj/cf9xj/cf9xj/cf9xj/cY/3H/cY/3GP9xj/cf9xg0bnG8kY6I/3GP9xiP9xj/cYj/cYj/cYj/cYj/cYiP9xiP9xiI/3GIj/cYiP9xiI/3GIiP9xiIj/cYiIgxhnO/eYyIiIiIiIiIiIiIiIiIiIiIiIiIiIiIiIiHH/iIiIiDVXsruoTXH/iIhx/4iHH/iIcf+Ihx/4iHH/iHH/iIcf+Icf+IcT24wrJHPXH/cf+HH/hx/4cf+HH/cf+HH/hx/3H/hx/3H/hx/3H/g9N0S0yLv/cf9x/3GP9x/3H/cf9xj/cf9xj/cf9x/3GP9x/3GP9xj/cf83RWO6upz/cY/3GI/3GI/3GI/3GI/3GIj/cYj/cYiP9xiI/3GIj/cYiI/3GIiP9xiIj/cYiIj/cYiIiDdaQbilvnGIiIiIiIiI/3GIiIiIiIiIiIiINuXFuho6iHH/iIcf+Ihx/4iHH/iIcf+Ihx/4hx/4hx/4hx/4hxO9XotSoX/3H/cf9x/3H/cf9xj/cf9x/3H/cY/3H/cf9xj/cf9xj/cf9xj/cf9xj/cf9xj/cY/3H/cY/3GP9xj/cY/3GP808ZW9DmqIj/cYiI/3GIiIj/cYiIiP9xiIiIj/cT/vx7EQOIiIcf+IiHH/iIhx/4iIcf+Ihx/4iHH/iIcf+Icf8lipwax1Y+hx/4iIiIiHH/iIiIiHH/iIiIcf+IiIcf+IP3prsYWUcf9x/3H/cf9x/3GP9x/3H/cf9x/3H/cf9xj/cf9x/3H/cY/3H/NAzpvfMWiIiP9xiIiIj/cYiIiIiI/3GIiIiIiIiI/3GIiIiIiDIjQ77cvIiIiIiIcf+IiIiHH/iIiIcf+IiIcf+Ig69U63CrH/cf9xj/cf9xj/cf9xj/cf9xj/cY/3H/cY/3GP9xj/cY/3Eydmq+iZWIiIiIiIiIiIiIiIiIiIiIiIcf+IiIiIPN5xtCGOiIhx/4iIhx/4iIiHH/iIhx/4iIcf+IiHE41wW4KPr/hx/4cf+HH/hx/4cf9x/4cf+HH/cf+HH/cf+HH/cf+HH/cf9xMKgMsGfziI/3GIj/cYiP9xiI/3GIiP9xiIj/cYiI/3FHrJyVNoiP9xiIiIj/cYiIiIiIj/cYiIiIiIiIiIj/cYiIiIiIiIiDSR87xuDIiIcf+IiIcf+IiHH/iIiHH/iIcf+IiHH/g430K4IL1x/4cf+Icf+HH/iHH/hx/4cf+HH/hx/4cf+HH/hx/4cf+HH/JvnDGrBjzv9xiIiIiIiIiIiIiIiIiIiIiIgxnNm/YyaHH/hx/4hx/4cf+HH/cf+HH/hx/4cf+HH/cf+HH/hx/3ExY/q/nAX/cYj/cYj/cY/3GI/3GI/3GIj/cYj/cYj/cYiP9xMPkfsRbg/4hx/4hx/4hx/4hx/4cf+Icf+HH/iHH/hx/4cTc3WrjIpXH/cY/3GP9x/3GP9xj/cY/3GP9xj/cY/3GP9xiP9xj/N8Eauj7liIiIiIiIiIiHH/iIiIiIiIiIhx/4iIiIiIcf+IiIiDd42LmHJ4cf9x/4cf9x/4cf9x/4cf9x/4cf9x/3H/hx/3H/cf9x/4cf9x/3H/cf9x/3H/cf9x/z/ACrI/9f9xiI/3GIj/cYiI/3GIj/cYiI/3GIiI/3GIiI/3GIiIj/OyOFttx6iIiIiIhx/4iIiIiHH/iIiIiHH/iIiIcf+IiIcf+IiITsycIzaHH/iIcf+Ihx/4iHH/iHH/iIcf+Icf+Icf+Icf+Icf+Icf+HH/iHH/hx/4hx/4Op01t2LK/3H/cf9x/4cf9x/3H/cf9x/3H/cf9x/3H/cf9xj/cf9x/3H/cf9x/3GP9x/3H/cf9xj/cf9x/3GP9x/3H/cY/3H/cY/3GP9x/3GP9x/3GP9xj/cY/3GP9x/3GDzBSbQ+toiIiIiP9xiIiIiIiIiIiIiIiIiIiIiIiIiIiIcf+IiIgx1hG/Ke6Icf+IiIiHH/iIiIcf+IiIcf+IiHH/iIMnK0vo1Lcf+HH/hx/4cf+HH/hx/4cf+HH/hx/3H/hx/4cf9x/4cf+HH/cf+HH/cf+HH/cf9x/4cf9x/3H/hx/3H/cf9x/3H/hx/3H/cf9x/3H/cf9x/3H/cf9x/3H/cf9x/3H/cf9x/3H/cf9xj/cf9x/3H/cf831Fa5K6lxiP9xiI/3GI/3GI/3GIj/cYiP9xiI/3GIiP9xiI/3GIiINt9YuiCniIhx/4iIiHH/iIiIcf+IiIcf+IiHH/iIhx/4iIcf+Ihx/4iHH/iHH/iIcf+Icf+IcT2KV7N1qP+HH/cf9x/3H/cf9x/3H/cf9x/3H/cf9x/3H/cf9x/3GP9x/3H/cf9x/3GP9x/3H/cf9xj/cf9x/3GP9x/3GP9x/3GP9x/3GP9xj/cf8z8Lq+D0WIiIiIiIj/cYiIiIiIiIiIiIiIiHH/iDFfMr+gzYiIcf+IiIhx/4iIiHH/iIhx/4iIcf+IiHH/iIcf+IiHH/iHH/iIcf+Icf+Ig3MmK6zZ3/hx/4cf+HH/hx/4cf+HH/hx/4cf+HH/cf+HH/hx/3H/hx/3H/hx/3H/hx/3H/hx/3H/cTnawrclPY/3H/cf9x/3H/cf9x/3GP9x/3H/cf9xj/cf9x/3GP9x/3GP9x/3H/cY/3GP9x/3GP9x/3GP9xj/cY/zUlgrzafY/3GI/3GI/3GI/3GI/3GI/3GI/3GIj/cYiP9xiDZkhbqbeoiIiIiIiIiIiIiIiIiIiIiIiHH/gxW0G/pL6IiHH/iIiIhx/4iIiHH/iIiHH/iIiHH/iIhx/4iHH/iIhx/4iHH/iIP8qDsTV8hx/4cf+HH/hx/4cf+HH/cf+HH/hx/4cf9x/4cf9x/4cf9x/4cf9x/4cf9x/3H/hx/3H/cf+HH/cf8sF+YqboGdj/cf9xj/cY/3H/cY/3GP9x/3GP9xj/cY/3GP9xj/cY/3EjwsYa09Oehx/3H/hx/4cf9x/4cf9x/4cf9x/4cf9x/4cf9x/4cf9x/3H/cf+HH/cf9x/3H/hx/3H/cf9x/3H/OAQzuPvMcf9xj/cf9xj/cf9xj/cf9xj/cY/3H/cY/3GP9xj/cSBX4BoLgf6IiHH/iIhx/4iIcf+Ihx/4iHH/iIcf+Icf+Icf+IPFLptK0Wcf9xj/cf9x/3H/cf9xj/cf9x/3GP9x/3GP9x/3GP9x/3GP9xJW/hStkB6/9x/3H/cY/3H/cY/3H/cf9xj/cf9xj/cY/3H/cY/3GP9x/3GDqwCbZP9oiIiI/3GIiIiIiIiIiI/3GIiIiIiD9L+rG0BXH/hx/4cf+HH/hx/4cf+HH/hx/3H/hx/4cf9x/4cf+HEwUYqwvnWP9xj/cYj/cY/3GI/3GI/3GI/3GI/3GI/3GIj/cYiDMjW73cpIiIhx/4iIhx/4iIcf+IiHH/iIhx/4iHH/iCjt+FqxIHqP9xiIiP9xiIiP9xiIiI/3GIiIiP9xiIiIgzWVa9pqmIiHH/iIiIcf+IiIcf+IiHH/iIhx/4iIcf8s0ogaUtd+iI/3GIiIiIiIiI/3GIiIiIiIiIiIiIiCDnsToihOz/hx/3H/cf9x/3H/cf9x/3H/cf9x/3H/cf9xj/cf9x/3H/cf9xIwTcGt+yPnH/cf+HH/cf+HH/cf9x/4cf9x/3H/cf9x/4cf9x/3H/cf9x/3H/cf9x/3H/hxSvIsYN2P9x/3H/cf9x/3H/cf9x/3H/cY/3H/cf9x/3GP9x/3H/cY/3H/cf9xj/cf9xPbnhs0Yej/cY/3GP9xj/cY/3GI/3GP9xj/cYj/cYj/cY/3GI/zqr77dUEIcf+Ihx/4hx/4hx/4hx/4hx/4hx/4hx/ze4D7pH8P9xj/cYj/cYj/cYj/cYj/cYiP9xiP9xiI/3GIj/cSV4PDrIfDxxj/cf9xj/cf9xj/cY/3H/cY/3GP9x/3GP9xj/cY/yyHFJqXjraIiIiIiIiIiIiHH/iIiIiIhx/yIfOCr+DH1x/4hx/4cf+HH/iHH/hx/4cf+HH/hx/4cf+HH/cf+HH/g5Nga4yfn/cf9x/3H/cY/3H/cf9xj/cf9xj/cf9xj/cf9xj/cf9xPk8SsrDt/3GP9xj/cYj/cY/3GI/3GP9xiP9xiP9xiP9xiP9xiP9xg7bem1khaHH/iIiIiIhx/4iIiIcf+IiIhx/4iIiHH/iIhx/4iIcf+IiHH/IeEHGgLvjoiIiP9xiIiIiP9xiIiIiI/3GIiIiIiIiIiP9xiIiIOgvJtvQ2hx/4hx/4cf+Icf+HH/hx/4hx/4cf+HH/hx/4cf+HH/hx/3H/gyVrG/qU7/cf+HH/cf9x/4cf9x/3H/cf+HH/cf9x/3H/cf9x/4NBZFvem6/3GP9xj/cY/3GP9xj/cY/3GP9xj/cYj/cY/3GI/3GP9xiP9HTIyrN/9xiP9xiP9xiI/3GI/3GIj/cYiP9xiI/3GIiP9xiIj/cYiI/3GIiDjAWbg/poiIcf+IiIcf+IiHH/iIcf+IiHH/iILZlTKlZqzf+Icf+Icf+Icf+HH/iHH/hx/4cf+Icf+HH/hx/4JZy4GsY0fnH/iIiIiIiHH/iIiIiHH/iIiIhx/4iIg7M9W1zCpx/4cf+HH/hx/4cf+HH/hx/4cf+HH/cf+HH/hx/3H/hx/ySchhrWN56IiIiIiIhx/4iIiIhx/4iIiHH/iIiIcTnu2bYRJocf9x/3H/cf+HH/cf9x/3H/cf9x/3H/cf9x/3H/cf9x/3H/cf9x/3H/cf9x/3H/cf9xj/cf9x/3Eox3lqs4hp/3GP9xj/cY/3GI/3GP9xj/cYj/cYj/cY/3GI/3GI/3E4frK3gU1xiIj/cYiIj/cYiIiP9xiIiI/3GIiIiIgmgSUap+2ucf9x/3GP9x/3H/cf9xj/cf9x/3GP9x/3GP9x/3GP9x/3GP9x/3GP9xj/cY/3H/cY/3GP9xM53EvWI7j/cYiP9xiIj/cYiI/3GIiP9xiIiI/3GIiIj/cYiIiI/3GIiIiIiI/3GIiIiIiIiIiIj/cYiIiIiIiIiIiIiIiIhx/4iIiIiIiIiIiHH/iDNsh72TeIcf+Icf+HH/hx/4cf+HH/hx/4cf+HH/cf+HH/hx/4cf9x/4cf9x/4cf9x/4cf9x/4cf9x/3H/hx/3H/cf9x/4NNLXvC0ocY/3GP9xj/cYj/cY/3GI/3GI/3GP9xiP9xiP9xiI/3GI/3GDxTqrSsVYiIcf+IiIiHH/iIiIcf+IiIcf+IiHH/iCuOwEqHE/v/iIiIiIcf+IiIhx/4iIiHH/iIhx/4iIhx/4iHH/iIhx/4iHH/iIcf+CZJnRq7Zi6HH/iIiIiHH/iIiIcf+IiIcf+IiIcf+II0YVGuuerv9xiI/3GIj/cYiI/3GIiP9xiIiP9xiIiP9xOZrat2Ulcf+Ihx/4hx/4iHH/iHH/iIcf+Icf+Icf+HH/iHEkpuAaxZH+j/cYj/cYiP9xiI/3GIiP9xiI/3GIiI/3GIiP9xiIiI/3GIiIj/cYiIiIj/cYiIiIiI/3GIiIgye3m/hIb/iHH/iHH/iHH/iHH/iHH/hx/4hx/4cf+Icf+HH/NEAbvL/kcY/3GP9x/3GP9xj/cY/3GP9xiP9xj/cY/3GI/3GP9xPkHSsr4tj/cYiP9xiIj/cYiI/3GIiP9xiIiP9xiIiINR9Ku+C1hx/4iHH/iIcf+Icf+Ihx/4hx/4hx/4hx/4hx/ztsVbaTqv9x/3H/hx/3H/cf9x/4cf9x/3H/cf9x/3H/cf9x/3H/cf8y7Ym/EnaP9xiI/3GIj/cYiI/3GIj/cYiIj/cYiIj/cYiIj/cYiIiI/3GIiIiINfpXuwWoiIcf+IiIcf+IiHH/iIhx/4iHH/iIcf+IhxSJEcdu6HH/iHH/iIcf+Icf+Icf+Icf+HH/iHH/iHH/hx/4N7zauUMlcY/3GP9x/3GP9xj/cY/3GP9xj/cY/3GP9xj/cYPH53tIGIj/cYiIiIiIiP9xiIiIiIiIiIiIiIiIiIiIiIiIiIiIiIiIiIhx/4iIiILqZSOjWa3HH/cf9xj/cf9xj/cf9x/3GP9x/3GP9x/3GP9xj/cSDsEkoiPtv/cY/3H/cY/3H/cY/3H/cY/3GP9x/3GP9xj/cY/3H/cYJLqXGsRWjocf+HH/cf+HH/hx/3H/hx/3H/hx/3H/hx/3H/cf+HH/cf9xKtP3GmLAjnH/iIiHH/iIhx/4iHH/iIhx/4iHH/iHH/iIcf+Icf+Ihx/4hx/4hx/4cf+Icf+Icf+HH/iHH/hxMQxHvvO4cf9x/3H/cf9x/3GP9x/3H/cf9xj/cf9x/3GP9x/3H/cY/3H/cY/3H/cY/3GP9x/3GP9xPMyUszNrcYiP9xiI/3GIj/cYiP9xiI/3GIiP9xiIPlgBsaf+cYiIiI/3GIiIiIj/cYiIiIiIiI/3E1hVa7eqmIiHH/iIhx/4iIcf+Ihx/4iHH/iIcf+IhxNX0KuoL1cf9x/3H/cf9x/3H/cY/3H/cf9x/3GP9x/3H/cY/3H/cY/3Ew1gWwOfqP9xiP9xiI/3GI/3GIj/cYj/cYiP9xiIj/cTW4sbtHToiI/3GIiIiP9xiIiIiI/3GIiIiIiIg0H8y84DNx/4cf+HH/cf+HH/hx/4cf+HH/cf+HH/cf+HH/cf+HH/cf+HH/cf+HH/cTcM0bjzLnH/cf9x/3H/cf9x/3H/cf9x/3H/cf9x/3GP9x/3H/cf9x/zCvorBgXXH/cY/3GP9xj/cY/3GP9xj/cYj/cY/3GP9xiP9xj/cYj/cY/3GI/3GI/3GI/3GI/3GIj/cYj/cYiP9xiI/3GIj/cYPkGJs752/4iIiIcf+IiIhx/4iIhx/4iIcf+IiHH/iIhx/4goS246q0kciIiIcf+IiIiIiIiHH/iIiIiHH/iIiIg8cMi1jzf/cf+HH/cf+HH/cf+HH/cf9x/4cf9x/3H/hx/3H/cf9x/4cf9x/y6XhCpGh73/cf9xj/cf9x/3GP9x/3H/cY/3H/cY/3H/cY/3H/cY/3H/cY/3GP9xj/cf9xj/cY/3GP9xj/cY/3GP9xj/cYgzFDi968eIiIiIiIiIiIiIj/cYiIiIiIiIhx/4iIiIiIiIiIiIiIhx/4iIiIiIcf+DY6ybvFNv+HH/cf+HH/cf+HH/cf9x/4cf9x/3H/hx/3H/cf9x/3H/hx/z5D2LK8J3GI/3GI/3GI/3GI/3GIj/cYj/cYiP9xiI/3GIMwobvfXkiIhx/4iIhx/4iHH/iIhx/4iHH/iIcf+Ihx/4hx/4iHH/iHH/iHH/iDzaybUlNv9xj/cf9x/3H/cY/3H/cY/3H/cY/3H/cY/3H/cY/3H/cY/zjj2rkcJYiIiIiIiIiIiIiIiIiIiIiIiIKnTKKnizXYhx/4cf+HH/iHH/hx/4cf+HH/hx/4cf9x/4cf+HH/IM5mKhQZnXH/cf9x/3H/cf9x/3H/cY/3H/cf9x/3H/cY/3H/cf9xj/NrCqu09ViIj/cYiIiIiI/3GIiIiIiIiIiIj/cYiIiIiIiIiIiIgmYhsqud5Ncf+HH/iHH/hx/4cf+HH/iHH/hx/3H/hx/4cf+HH/hxJLdnGsSJjnH/iIiIiIiHH/iIiIiIcf+IiIhx/4P1JZsq2m/3H/hx/3H/cf+HH/cf9x/4cf9x/3H/cf9x/4cf9x/3H/OgQMtvvzcYiIj/cYiIj/cYiIiP9xiIiIj/cYiIiIiDSwArxP/YiIiIiIiIiIiIiIiIhx/4iIiIiIiIiHH/iIiIiIhx/4iIJz44Gqwcfo/3GIiP9xiIiP9xiIiI/3GIiIj/cYiD70urILRXH/iHH/iHH/iHH/iHH/iHH/iHH/iHH/hx/4hxIOg+KgJ8HXGP9xj/cY/3GP9xj/cYj/cY/3GP9xiP9xj/cYj/cYORybt+NkiIiIhx/4iIiIcf+IiIhx/4iIhx/4iIgtYbEaSeTuj/cYj/cY/3GI/3GP9xiP9xj/cYj/cYj/cYj/cYj/cYiDdFgbm6fo/3GIiP9xiIiP9xiIiP9xiIiI/3GIiIiP9xiDHLBb80+oiIcf+IiIiIiHH/iIiIhx/4iIiIcf+IiC4qoho9Vd6P9xiP9xj/cYj/cY/3GI/3GI/3GI/3GI/3GILBdran6JSYiIiIiIiIiIiP9xiIiIiIiIiIiIcf+DybKrRk1Ycf+HH/hx/4cf+HH/cf+HH/hx/3H/hx/4cf9x/4cf9x/4cf9x/4cf9x/3H/hx/3H/cf9x/4cf9x/3H/cf9x/3H/hx/3H/cf9x/3H/cS1wwho4896IiIiIiIcf+IiIiIhx/4iIiIcf+IiIcf+IiIcf+IhKvYxkJ4iHH/iIcf+Ihx/4iHH/iHH/iIcf+Icf+Icf+Icf+Icf+HH/iHH/hx/4hx/4cf+HH/hx/4hx/4cf+HH/hx/3H/hx/4cf85gje4fcj/cY/3H/cY/3H/cY/3H/cY/3H/cY/3GP9x/3GP9xj/cY/3GP9xj/cY/3GP9xOMg0uDfLiP9xiIj/cYiI/3GIiI/3GIiI/3GIiIj/cYiIiIj/cYiIiIiI/3GIiIiIiIg1GFm756aHH/iHH/iHH/iHH/iHH/hx/4hx/4cf+HH/iHH/hxNWsMu5Tz/3GP9xiP9xj/cY/3GI/3GP9xiP9xj/cYj/cYj/cYj/KccBGpOP7v+HH/iHH/iHH/hx/4cf+Icf+HH/hx/4cf+HH/hx/4IQylGgBFroiIiIiIiIiIiIiIiIiIiIiIiIcf+IiIiIiIhx/4iIiIhx/4iIiHH/gjbiMq6R3NiIcf+Ihx/4iHH/iIcf+Ihx/4hx/4iHH/iHH/iHEx2Vm/Jqb/cf9xj/cf9x/3H/cY/3H/cf9xj/cf9x/3GP9x/3GP9x/zGjC7Bs9IiIiIiI/3GIiIiIiIiIiIiIiIiIN4FDuX68cf+IiIhx/4iIhx/4iIhx/4iIcf+Ihx/4iIcf+IPM15tDKGcf9x/3H/cf9x/3H/cf9x/3H/cf9xj/cf9x/3H/cf9xj/cf9x/3H/cY/3H/cf9xj/cf8yA/O//AyP9xiP9xiP9xiP9xj/cYj/cYiP9xiP9xiI/3FGNTysrIj/cYiI/3GIj/cYiI/3GIiI/3GIiI/3GIiIgtPGO6jDnEcf+IiHH/iIcf+Ihx/4hx/4iHH/iHH/iHH/iHE1uYO6RnyHH/hx/3H/hx/3H/hx/4cf9x/3H/hx/3H/hx/3H/cf+CneXUqiGiv/cY/3GI/3GI/3GI/3GI/3GI/3GIj/cYj/cYg22aa6JlmIiIiIiIiIiIiIiIiIhx/4iIiIiIiHH/PC3ptdIW/4cf+HH/cf+HH/cf+HH/cf9x/4cf9x/3H/hx/3H/cf9x/3H/hx/3H/cf9x/3H/cf9xOtnJtiY2j/cYiP9xiI/3GIj/cYiI/3GIiP9xiIj/cYiIj/cYiIg7SLm2t0b/iIcf+IiHH/iIcf+Ihx/4hx/4iHH/iHH/iHH/JZ9/KtYIDY/3GP9xj/cY/3GP9xj/cYj/cY/3GP9xiP9xiP9xj/JY10GscovnH/hx/4cf+HH/hx/3H/hx/4cf9x/4cf9x/4cf9x/4cf9x/3Eyy+y+NBOP9xiI/3GIiP9xiIiP9xiIiP9xiIiI/3GIiIiP9xiIiIiI/3GIiIiIiIiDBLZbDEmocf+IiIhx/4iIhx/4iIcf+IiHH/iIhx/4iHH/MfpCvwW9hx/4hx/4cf+Icf+HH/hx/4cf+Icf+HH/hx/4cf+CJ00hr4st6I/3GIiIiIiI/3GIiIiIiIiIiIiIiIhMCfxPYIiIiIiIiIiIhx/4iIiIiIiHH/iIiIiHH/iIiIhx/4iIhx/4iIhx/z1sybOTNnH/cf9x/3H/cf9x/3H/hx/3H/cf9x/3H/cf9x/3H/cY/3H/cf9xMF+FsLB6iP9xj/cYj/cY/3GI/3GI/3GI/3GI/3GI/3GI/3GIj/cYiP9xiI/zgKVbj1qnGIiIiIiIiIiIiIiIiIiIhx/4hKGfx+YP+IiIiIiHH/iIiIhx/4iIiHH/iIiIcf+IiHH/iIhx/4OpeZt2hm/3H/cf9x/3H/cf9x/3H/cf9x/3H/cf9x/3H/cf9x/3H/cf9x/3GP8uwqcaM9WOiHH/iHH/hx/4hx/4hx/4cf+Icf+HH/hx/4cf+HH/PW0ptJLWj/cf9xj/cf9xj/cY/3H/cY/3GP9xj/cY/3GP9xj/cY/3GP8/n9myYCaIiIiIiIiIiIiIiIiIiIiIcf+IiIiIiIiIcf+IiIiIhx/4iIiIcf+IiIN8m8uTZDcf9x/3H/cf9x/3H/cY/3H/cf9x/3H/cY/3H/cf9xj/cf9xj/cf9x/3GP9xj/cf9xj/cf9xj/cY/3GP9x/z4xGLPO54iIiI/3GIiIiIiP9xiIiIiIiIiIiDTi27wdJHH/hx/4cf+HH/hx/3H/hx/4cf+HH/cf+HH/hx/3H/g7mTq2ZsWP9xiP9xj/cYj/cY/3GI/3GI/3GI/3GI/3GIj/cYj/cYiP9xgrCRJKb27bcYj/cYiP9xiP9xiI/3GIj/cYiP9xiI/3GDbodroXiYiIiIiIiIiIiIiHH/iIiIiIIptLKvZLTYcf+HH/cf+HH/hx/3H/hx/3H/cf+HH/cf+HH/cf9x/4cf9x/3H/cTdx/7mOAIiIiIiIiI/3GIiIiIiIiIiIiIiILX0wKkgs/YiIiIiIiIiIiIiIiIiIiIiIiIN6m6uVZFhx/4cf+HH/cf+HH/cf+HH/hx/3H/hx/3H/cf+HH/cf9x/yN7hSroR61xj/cf9x/3H/cY/3H/cf9xj/cf9xj/cf9xj/cf9xj/cf9xgm6QkqsW9tiI/3GIiI/3GIiIj/cYiIiP9xiIiIiI/3GIiIiIiIiP9xiIiIiIiIiIMbwqsFPV/4cf+Icf+HH/hx/4cf+Icf+HH/hx/4cf9x/4cf+HH/hxMb0nv0LY/3H/cY/3H/cY/3H/cY/3GP9x/3GP9xj/cf9xj/cY/3GP9xj/cY/3GP9xj/QGdMGov/cY/3GI/3GP9xiP9xiP9xj/cYj/cYiP9xiP9xiP9xiIJVSDGrq3znH/hx/3H/hx/4cf9x/4cf9x/4cf9x/3H/hx/3H/cf+HH/cf9x/3FH0RyS7v9x/3H/cf9x/3H/cf9x/4cf9x/3H/cf9xj/cf9x/3H/cf9x/3H/cf9xj/cf9xMvy3vgNI/3GIj/cYiP9xiIj/cYiI/3GIiP9xiIiP9xg+tUmySraIiHH/iIhx/4iIcf+IiHH/iIcf+Ihx/4hxMZbpv2kW/3H/cf9x/3H/cf9x/3GP9x/3H/cf9xj/cf9x/3GP9x/3H/cY/yWQKBrG/X5x/4cf+HH/hx/4cf+HH/hx/4cf+HH/cf+HH/hx/3H/hx/4cSTYlhrCdp6HH/iIiIiIhx/4iIiIhx/4iIiHH/iIiHH/iIiHH/gqF1Dq3orxiI/3GIj/cYiP9xiIj/cYiI/3GIiP9xiIiP9xgk3Csa0j1Oj/cY/3GP9xiP9xj/cY/3GI/3GI/3GP9xiP9xiP9xiP9xiD/4ObEHxoiIiIiIhx/4iIiIiIcf+IiIiIcf+IiIhx/4iIg4Nba4ykmHH/hx/3H/hx/4cf+HH/cf+HH/cf+HH/hx/3H/cf+HH/cf+HH/cf81yyW7NNpx/3GP9x/3GP9x/3GP9x/3GP9xj/cY/3H/cY/3GP9xj/cY/yHgABoC//6Ihx/4iIhx/4iHH/iIhx/4iHH/iHH/iIcf+Icf+DNPOL2wx3H/cf9x/3H/cf9x/3H/cf9x/3H/cf9x/3H/cf9xj/cf9x/3H/cY/0OXTOaL/3H/cf9xj/cf9xj/cf9xj/cf9xj/cY/3GP9x/3GP9xj/cY/3GP9xj/cY/3GP9xj/cYj/cY/3GP9xiP9xj/OZ0ouGLX/3GIiIiIiIiIiIiIiIiHH/iIiIiIiIiIiIcf+IiIiIiHH/iIiIiDADBrAN+XH/hx/4cf+HH/iHH/hx/4cf+HH/hx/3H/hx/4cf+HH/cf+HH/hx/3H/hx/3H/hx/3H/hx/3H/cf+HH/cf9x/3H/hx/3H/cf9x/3H/hx/3H/cf8zzpe+MWiP9xj/cYj/cYj/cYj/cYj/cYj/cYj/cYiP9xiI/3GI/3GIiP9xiI/3GIiP9xiIj/cYiIj/cYiIiP9xiINKEnvF7YiIiIhx/4iIiHH/iIiHH/iIhx/4iIcf+IiHH/iIcTZK+rm1BXH/cf9x/3H/cY/3H/cf9x/3GP9x/3H/cY/3H/cf9xj/cf9xj/cY/3H/cY/3ErWQMqWm/NcY/3GP9xj/cY/3GP9xj/cYj/cY/3GI/3GP9xiP9xiP9xiP8nq7YapUSehx/3H/cf9x/4cf9x/3H/cf9x/4cf9x/3H/cf9x/3H/cS4+Xko8GhtxiI/3GIiP9xiIiP9xiIiP9xiIiP9xiIg6VmG2qZ6IiIiI/3GIiIiIiIiIiIiIiIiIiD2HhbN4eoiHH/iIcf+Ihx/4iHH/iHH/iHH/iIcf+Icf+Icf+HH/iHH/iHH/hx/4cf+Icf+HH/hx/4cf+HH/hx/yTXlSrihq3/cf9x/3H/cf9x/3H/hx/3H/cf9x/3H/cf9x/3H/cf9xj/cf9x/3H/NM5qvTGViP9xiIiP9xiIiI/3GIiIiI/3GIiIiIiP9xiIiDAxdrDeiYiHH/iIiHH/iIhx/4iHH/iIhx/4iHH/iDZ4cbuHjv+HH/iHH/iHH/hx/4hx/4cf+HH/iHH/hx/4cf+HH/hx/4cf9x/4cf+HH/gwBdSxCyv/cf9x/3H/cY/3H/cf9x/3H/cY/3H/cf9xj/cf9x/3GP9x/3FDJ9zNgnGP9xj/cY/3H/cY/3GP9xj/cY/3GP9xj/cY/3GI/3GP9xLC8BKl0P7f9xiP9xj/cY/3GI/3GP9xiP9xiP9xj/cYj/cYiP9xiP8oecUamGOucf+HH/cf9x/4cf9x/3H/cf+HH/cf9x/3H/cf9x/3H/cf9xI2rLavlTSXGP9xj/cYj/cY/3GP9xiP9xj/cYj/cYj/cYj/cYgrCAkab39u/3H/cf9x/3H/cf9x/3H/cf9x/3GP9x/3H/cf9x/3GP9x/3H/cY/3H/cf9xj/cf9xj/cf9xj/cY/3H/cY/3ExF0S/6LuP9xiI/3GI/3GIj/cYiP9xiI/3GIiP9xiIj/cYS618VSiI/3GIiIj/cYiIiIj/cYiIiIiIj/cYiIiINwb1uvkK/4iIhx/4iIcf+IiHH/iIhx/4iHH/iIcf+IhHkayW5Yhx/4iHH/hx/4hx/4hx/4hx/4cf+Icf+HH/hx/4cf8yNOW/yxr/cf9x/3H/cf9x/3H/cY/3H/cf9x/3H/cf9xj/cf9x/3H/cY/3H/MzgGvcf5cYj/cYj/cYiP9xiP9xiI/3GIiP9xiI/3GIiP9xiIPjoWssXpiIiIiIiIiIhx/4iIiIiIcf+IiIiEmFzHejiIcf+IiIcf+IiHH/iIhx/4iHH/iIcf+Ihx/4hx/4iHE4yAK3N/2HH/iHH/hx/4cf+HH/hx/4cf+HH/hx/4cf9x/4cf+HH/cf+HH/hx/3H/hx/3H/hx/3H/cf+HH/cf9x/4cf9x/3H/cf+HH/cf9x/3H/cf9x/3H/cf9x/3H/cf9x/3H/cf9x/3H/cf9x/3H/cY/3H/cf9x/3GP9x/3H/cf9xj/cf9xj/cf9xj/cf9xj/cf9xj/cY/3H/cY/3GP9xj/O8vTtjQsj/cYj/cYiP9xiI/3GIj/cYiP9xiIj/cYiIj/cYiI/3GIiIj/cYiIiI/3GIiIiIj/cYiIiIiIiIj/cYiIiIiIiIiIiIiIiIiDLkWb8bpv+Icf+HH/hx/4hx/4cf+HH/hx/4cf+HH/cf+HH/hx/4cf9x/4cf9x/z1RMbSuzv9x/4cf9x/3H/cf+HH/cf9x/3H/cf9x/3H/cf9x/3H/cf9x/3H/cf9xPw2VsfJqj/cY/3GI/3GP9xj/cYj/cYj/cY/3GI/3GI/3GIj/cYj/cYiP9xgzxH69O4GIcf+Icf+Icf+Icf+Icf+Icf+Icf+HH/iHH/hx/4hx/zNH+b64Bv9xj/cY/3H/cY/3GP9x/3GP9xj/cY/3GP9xj/cY/3GP9xj/cYj/cY/3GP80WXG8po5xiP9xiP9xiI/3GIj/cYiP9xiI/3GIiP9xguSWB6W2n4iIcf+IiHH/iIcf+IiHH/iIcf+Icf+Ihx/zR36b2IFv9x/3H/cf9x/3H/cY/3H/cf9x/3GP9x/3H/cY/3H/cY/3H/cY/3H/PeQ9tBvCiIiIiIiIiIiIiIiIhx/4iIiIgvvvYqJBCdhx/4hx/4hx/4hx/4hx/4cf+Icf+HH/iHH/hx/4hx/4cf+HH/Mu7XvxEo/3H/cY/3H/cf9xj/cf9xj/cf9xj/cf9xj/cf9xj/cY/3GP9x/3GP9xj/cY/3GP9xj/cY/3GI/3GDYDCLr894iIiIiIiIiIiIiIiI/3GIiIiHH/iIgz9Fq+C6X/hx/4cf+HH/hx/4cf9x/4cf+HH/cf+HH/hx/3H/hx/3EuvMAaJDP+iIiIj/cYiIiIiIiIiI/3GIiIiIJS1mGs0pnv9xj/cY/3GP9xj/cY/3GP9xj/cY/3GI/3GP9xiP8/7zuyEMSIiIcf+IiIiIiIcf+IiIiHH/iIiIcf86Jlq22aVx/3H/cf9x/3H/hx/3H/cf9x/3H/cf9x/3H/cf9x/3H/cf8lI7cazcSOiIcf+Icf+Icf+Icf+Icf+Icf+Icf+HH/iHH/g/zgqyMfX/cY/3H/cY/3H/cY/3GP9x/3GP9xj/cY/3GP9xj/cY/3GP9xj/cY/3GP9xgjfsUa2BOucf9x/4cf+HH/hx/3H/hx/4cf9x/4cf9x/4cf9x/3H/hx/3H/KUavisuVB4/3GP9xj/cYj/cY/3GP9xiP9xj/cYj/cYj/cYj/cSDE3xoUsg6P9xj/cY/3GI/3GP9xiP9xiP9xiP9xiP9xiP9xg0XNm8oyaIhx/4iIiIiIcf+IiIiHH/iIiIcf+IiIcSH+NxrwHI6IiI/3GIiI/3GIiI/3GIiIiP9xiIiIiI/3GIiIiIiIiI/3GIiIiIiIiIiIiIN44BuXH+iIiHH/iIiIiIiIiHH/iIiIiIcf+IiIiDyxK7RO1Icf9x/3H/cf9x/3H/hx/3H/cf9x/3H/cf9x/3H/cf9x/3GP9x/3H/cTnoKbcX1oj/cYiP9xiIj/cYiIj/cYiIj/cYiIiP9xiIiIiP9xiIiIiIiP83IOO63xyIiIhx/4iIiIiIcf+IiIiIcf+IiIhx/4iCO30Brkgv6P9x/3GP9xj/cY/3GP9xj/cY/3GI/3GP9xj/cYj/Ek/qEZfAFe5x/4iIiIiIhx/4iIiIhx/4iIiHH/g1Uci7rjdx/4cf9x/4cf9x/3H/hx/3H/cf+HH/cf9x/3H/hx/3H/cf9x/3H/cf9x/3H/cf9x/3H/cf9x/3H/cf9xO0Z5tLmGcYiP9xiIj/cYiI/3GIiI/3GIiI/3GIiIiP9xiIiIMo0jvnLciIiIiIiIiIiIiIiIiIcf+IiIg9zkSzMbuIcf+Ihx/4hx/4hx/4hx/4hx/4hx/4hx/4cf+IMdNjvyyccf9x/4cf9x/4cf9x/4cf9x/3H/hx/3H/cf9x/3H/hxNDPSu8wtcf9x/3H/cY/3H/cf9xj/cf9xj/cf9xj/cf9xj/cf9xj/cY/3H/cYMEOLsMx0iP9xiIiIiIhx/4iIiIiIiIiIiIiIhx/4iIiIiIhx/4OoqqtnVVhx/3H/cf+HH/cf9x/3H/hx/3H/cf9x/3H/cf+HH/cf9x/3H/cf9x/z8sKrLT1YiP9xiI/3GIiP9xiIiP9xiIiP9xiIiI/3GCsIIzp/fcz/cf9x/4cf9x/4cf9x/3H/hx/3H/cf9x/4cf9x/3H/cf9x/3H/cf9x/3E8TSq0stWP9xiIj/cYiP9xiIj/cYiI/3GIiI/3GIiIj/cYg4p0e4WLiIiIhx/4iIhx/4iIhx/4iIhx/4iIcf+IgubycaOQ2OiIiP9xiIiIj/cYiIiIiIj/cYiIiIiIg5xnO3OYyIhx/4iIiIiIcf+IiIiHH/iIiIcf+IiIPeyqtBNV/3H/cf9x/3H/cf9x/3H/cf9x/3H/cf9x/3H/cf9x/3H/cf9x/3Ev+IEaEHfuiIiIiHH/iIiIiIcf+IiIhx/4iIiHH/gyNuK+yR2Icf+Icf+Icf+Icf+Icf+HH/iHH/hx/4hx/4cf+HE3XCu5o9T/cY/3GP9xj/cY/3GP9xj/cY/3GP9xiP9xj/cYj/cY/3E63fe2IgiIiIiIiIiIiIiIiIiIiIiIiIIjaKGuyXXnGIiP9xiIiP9xiIiP9xiIiI/3GIiIg+qnmyVYaIcf+Ihx/4iHH/iIcf+Icf+Icf+Icf+Icf+INjRausulcY/3H/cf9xj/cf9xj/cf9xj/cf9xj/cY/3GP9x/3GP9xj/cY/3GP9xj/MkZ7v7mEiIiIiIiIiIiIcf+IiIiIiIhx/4iIg/pFqxW6Vx/3H/hx/3H/hx/3H/cf9x/4cf9x/3H/cf+HH/cf9x/3H/cf9x/3Eth6xKV4U7/3GIj/cYj/cYiP9xiP9xiI/3GIiP9xiI/3GIPvE6sg7Fhx/4iIhx/4iIcf+IiHH/iIcf+Ihx/4iHH/iHH/iIcf+CRfRirqC53/hx/3H/hx/3H/hx/3H/hx/3H/hx/3H/cf+HH/cf9x/4cf9x/3H/cf9x/3H/hx/3H/cf9x/3H/cf9x/3H/cf9x/3E7FHW064pxiP9xj/cY/3GI/3GP9xiP9xj/cYj/cYj/cYj/cYgi/PQ68DC8cf+HH/hx/4cf+HH/cf+HH/hx/3H/hx/4cf9x/4cf9x/4cf9x/3H/NCHdvd4iiI/3GIiI/3GIiIj/cYiIiP9xiIiIiP9xg1bbW7kkqIiIiIcf+IiIiHH/iIiHH/iIiHH/iIhx/4hKZbxppHH/iIcf+Icf+Ihx/4hx/4hx/4hx/4hx/4hx/4cSl86xp4MU6IiIhx/4iIiHH/iIiHH/iIhx/4iIcf+IgiiWhaGGl6iI/3GIj/cYiI/3GIiP9xiIiP9xiIiP9xiIiIj/cYggxwoaFI9ej/cY/3GP9xj/cY/3GI/3GP9xiP9xj/cYj/cYj/cYj/cYj/cYj/cYiP9xiP9xiIPr2CsUJ9cYiIiI/3GIiIiI/3GIiIiIiIiP9xiIiIiIiIiIiIiIiIiIiIiIiIhNylwzWoiIhx/4iIiIiIiIcf+IiIiIcf+IgvF3o6PohciIj/cYiIj/cYiIiP9xiIiIiP9xiIiIiIj/IWDpKhrxbYiHH/iIhx/4iHH/iIcf+Icf+Ihx/4hx/4hx/4MI3IsYI3/3H/cf9x/3H/cf9x/3GP9x/3H/cf9xj/cf9x/3GP9x/3H/cY/3H/cY/yqZRxp2a46HH/hx/4cf+HH/hx/4cf+HH/hx/4cf+HH/hx/3H/hx/4cf9xNiB6ut+F/3GP9xj/cYj/cYj/cY/3GI/3GI/3GI/3GI/3GIj/cYJEdDOtuLzHH/hx/4cf+HH/hx/4cf+HH/hx/4cf+HH/hx/3H/hx/z7x+bMOBo/3GP9xj/cYj/cY/3GI/3GP9xiP9xiP9xj/cYj/cYiP9xiP9xg2X1q6oKWIiIhx/4iIiIcf+IiIhx/4iIhx/4iIcf+IiHH/iIhx/4iHH/iDgfpbjgWnH/hx/3H/hx/3H/hx/3H/hx/3H/cf+HH/cf9x/4cf9xQchM83v/hx/3H/cf9x/3H/cf9x/3H/cf9x/3H/cf9x/3H/cY/3H/cf9x/3H/cf9xj/cf9x/3GP9x/3H/cY/3H/cY/3H/cY/3H/cYNBDGvO85/3GIiP9xiIiP9xiIiP9xiIiI/3GIiIiP9xiIiIiI/3GIiIgz7oK9EX2IiIiIcf+IiIiIiIiIiHH/iIiIiIcf+IiIgxmOO/ZxyHH/iHH/iHH/iHH/iHH/hx/4hx/4cf+Icf+HH/hx/4cf+Icf+HH/hx/3H/hx/4cf81RQq8uvX/cY/3GP9xj/cYj/cY/3GP9xiP9xj/cYj/cY/z9FMbK6zv9xiI/3GI/3GIj/cYiP9xiIj/cYiI/3GIiP9xiDUJdbv2ioiIiIiIcf+IiIiIiIiIcf+IiIiIhx/4iIiIcf+IiIhx/4iIhx/4iIhxQTIc7N6HH/iIhx/4iHH/iIcf+Ihx/4hx/4hx/4iHH/iHH/hx/4hx/4hx/4cf+Icf+HH/hx/4hx/4cf+HH/hx/4cf+HH/hx/4cU0tbD0p/3H/hx/4cf9x/4cf9x/4cf9x/3H/hx/3H/cf+HH/cf9x/3H/g2Siq7tdWIj/cYj/cYiP9xiP9xiIj/cYiP9xiIj/cYiIMYf2v3gJiIiIiIiIcf+IiIiIhx/4iIiIcf+IiIcU76XCBa/4iIhx/4iHH/iIhx/4iHH/iIcf+Icf+Ihx/4hx/4hx/4hx/4hx/4hx/4cf+Icf+D+1irJKdf9x/3GP9xj/cf9xj/cY/3GP9xj/cf9xj/cY/3GP9xiP9xj/cY/3GP9xiP9xj/cYPoupsnRWiIiIiIiIiIiIiHH/iIiIiIiIcf+IiIiIcf+IiIiHH/iIPR+4s+BHcf9x/4cf9x/4cf9x/3H/hx/3H/cf9x/4cf9x/3H/cf9x/3H/hx/3H/cf9x/3H/cf9x/3H/cf8tLTsaXSxO/4cf+HH/hx/3H/hx/4cf+HH/hx/3H/hx/4cf9x/4cf9x/4MhTWv+sp/3H/cY/3GP9x/3GP9xj/cY/3GP9xj/cY/3GP9xgttdYaNKKecf+HH/cf+HH/hx/3H/hx/3H/hx/3H/hx/3H/cf+HH/cf9x/3H/hx/zWOKLxx14/3GP9xiP9xj/cYj/cYj/cYj/cYj/cYj/cYj/cYgxSAq/t/WIiHH/iIiIiHH/iIiIcf+IiIcf+IiIPt0psiLWcf+HH/cf9x/3H/hx/3H/cf9x/3H/cf9x/3H/cf9x/3H/cf9x/3H/cf9x/3H/cf9x/3H/cY/3H/cf9x/3GP9x/3H/cY/3H/cY/3H/cf9xj/cY/3EzG4e85HhxiIiP9xiIiP9xiIiI/3GIiIiI/3GIiIiIiI/3GIiIiIiIiIiIiIiIiIiIiIiDziNLQdy4iHH/iIhx/4iIcf+IiHH/iIcf+Ihx/4iHH/iIcf+Icf+Icf+Icf+Icf+Icf+Icf+HH/iHH/hx/4hx/4cf+HH/hx/4cf+HH/hx/4cf+HH/hx/3H/hx/4cf9x/4cf+HH/cf+HH/cf9x/4cf9x/4cf9x/3H/cf82sSO7Ttz/cf9xj/cf9x/3H/cY/3H/cf9xj/cf9xj/cf9xj/cf9xj/TY98RwiP9xj/cf9xj/cY/3GP9xj/cYj/cY/3GP9xiP9xj/cYj/cY/3GI/3GI/3GI/3GI/3GI/3GIj/cYj/cYiP8pVLcamrSO/3H/cf9x/3H/cf9x/3H/cY/3H/cf9x/3H/cY/3H/cf9xj/cf9xMXyZv4NmiI/3GIiIiI/3GIiIiIj/cYiIiIiIM/TXvQsocf+IiHH/iIcf+Icf+Ihx/4hx/4hx/4hx/4hx/4hHRryrlP+HH/hx/4cf+Icf+HH/hx/4cf+HH/hx/3H/hx/4cf+HH/cf+HH/cf+Dr2aLcJl/9xj/cY/3GP9xj/cY/3GP9xiP9xj/cY/3GI/3GP9xiP9xiP9xiP9xiP9xiP9xg6xUS2Orv/cYiIiIiP9xiIiIiIiIiI/3GIiIiIP63ysVINiHH/iIiIiIcf+IiIiIcf+IiIcf+IiIcTGWab9plv+HH/cf9x/3H/hx/3H/cf9x/3H/cf9x/3H/cf+HH/cf9xj/cf9x/3H/cf9x/3H/cf9x/3GP9x/3H/cf9xj/cf9x/3GP8yXxe/oOj/cYiP9xiI/3GIiP9xiIj/cYiIj/cYiIiP9xiIiIj/cYiIiIj/cYiIiIiIiI/3GIiIiIg4AyK4/N2IiIiHH/iIiIiIiIcf+IiIiIhx/4iIiIcTR2w7yJPP+Icf+Icf+Icf+HH/iHH/iHH/hx/4cf+Icf+HH/hx/4cf+HH/hx/4cf+HH/hx/3H/hxPhp4suWHj/cf9xj/cY/3GP9xj/cY/3GP9xj/cY/3GP9xj/cYj/cY/3GP9xiP9xiP9xgy4BK+H+3/cYiI/3GIj/cYiIj/cYiI/3GIiI/3GIiIiDaIVLp3q4iIiIiIiIiIiIhx/4iIiIiIhx/4iIiIhx/4iIgzifm9dgZx/3H/hx/3H/cf9x/4cf9x/3H/cf9x/3H/hx/3H/cf9x/3H/cf9x/3H/cf9xj/cf9x/3H/cf9x/zYRObvuxoj/cYiI/3GIiP9xiIiP9xiIiI/3GIiIiI/3GIiIiIiP9xiIiIiIiIMxbYvekniHH/iHH/iHH/iHH/iHH/iHH/hx/4hx/4cf+Icf+HH/hx/4cf+Icf+HH/hx/4cf9x/4cf+DtNiLayd4/3H/cY/3GP9xj/cf9xj/cY/3GP9xj/cY/3GI/3EmdAkauL9u/3H/cf+HH/cf9x/3H/cf+HH/cf9x/3H/cf9x/3H/cf9x/3H/cf9xNd2IuyJ3/3GI/3GIj/cYiP9xiI/3GIiP9xiIj/cYO74HtUH4iIiIcf+IiIiIiHH/iIiIhx/4iIiHH/iIM7yLvkN0/3H/cf9x/3H/cf9x/3H/cf9x/3H/cf9x/3H/cY/3H/cf9x/3GDwXWbPopnGIiI/3GIiIj/cYiIiP9xiIiIiI/3GIiIiCEckxr+Ns5x/3H/cf9x/3GP9x/3H/cf9x/3GP9x/3H/cY/3H/cf9xj/cTFvcb+Qjo/3GP9xj/cY/3GP9xj/cY/3GP9xiP9xj/cY/3GI/3GP9xiP9xiP9xiP9xiP9xiP9xiI/3GI/3GDqec7ZhjIiIiI/3GIiIiIiIj/cYiIiIiIiIgxWtK/pS2IiIiIhx/4iIiIhx/4iIiIcf+IiIcf+CRQSBra+37/cYiIiP9xiIiIiP9xiIiIiIj/cYiIiIiIiIiIj/cYLBbnGk6RjnGP9xj/cY/3GI/3GP9xiP9xiP9xj/cYj/cYj/cYiP8mOklK3FtriIiIiIiIj/cYiIiIiIiIiIiIiIiIiIiIiIcf+IiIiIOGMnuZzY/4cf+Icf+HH/iHH/hx/4cf+HH/hx/4cf+HH/hx/4cf+HH/OZfKuGg1j/cY/3GP9xj/cYj/cY/3GI/3GI/3GI/3GP9xiI/3GI/3GI/3GIj/cYKI+JGocHbnH/cY/3H/cf9xj/cf9x/3GP9x/3GP9x/3GP9x/3GP9xj/cf81iEi8d7eIiP9xiIiIiP9xiIiIiIiI/3GIiIiIiIiDIEKr771Yhx/4cf+Icf+HH/hx/4cf+Icf+HH/hx/4cf9x/4cf+HH/hx/4cf9x/4cf9x/4cf+HH/cf9x/4cf9x/4cf9x/3H/hx/3H/cf9x/4cf9x/3H/cf9x/3H/cf9x/3H/cf9x/zfoyLoXN/9xiP9xiI/3GI/3GIiP9xiI/3GIiP9xiIj/cYiI/3E5xjm3OcaIcf+IiIcf+IiHH/iIhx/4iHH/iIcf+Ihx/4Mpvav2Ql/3H/cf9x/3GP9x/3H/cY/3H/cf9xj/cf9xj/cf9xj/cf9xj/cY/3GP9x/3GP9xj/cY/3E3ohq5XeWIiIiIiIiIiIiIiIiIiIiIiIiIhx/4Ole4tqhHcf+HH/hx/4cf+HH/hx/4cf+HH/hx/3H/hx/4cf9x/4cf9x/4cf9x/4cf9x/4cf9x/3H/hx/3H/cf9x/3H/hx/z5FKbO61v9xiP9xiP9xiP9xiI/3GI/3GIj/cYiP9xiI/zqe6LdhF4hx/4iIiIhx/4iIiHH/iIiIcf+IiHH/iIhx/4iIcf+D2c2bNjJocf9x/3H/cf9x/3H/cf9xj/cf9x/3H/cf9x/3H/cY/3H/cf9x/zWzGrxM5Yj/cYiIiI/3GIiIiI/3GIiIiIiI/3GIiIiIiIiIiIiIiIiIPTYqs8nVhx/4cf+HH/hx/4cf+HH/hx/4cf+HH/hx/3H/hx/4J3gkGqh9voiIiIiIiIiIiIiIiHH/iIiIiIiIhMEIxO94iIiIiHH/iIiIhx/4iIiHH/iIiHEumjAaJlz+/3GP9xj/cY/3GP9xj/cY/3GP9xj/cY/3GP9xiP9xLQpiOk9Z3Ihx/4hx/4iHH/iHH/iIcf+Icf+Icf+HH/iHH/iHH/gycwq+jPVx/3GP9x/3GP9x/3GP9xj/cf9xj/cY/3GP9x/3GP9xj/cY/3GDfmnLkZY4hx/4iIiIiIiHH/iIiIiIcf+IiIhx/4KTNRSpzK64iIiIiIhx/4iIiIiHH/iIiIcf+IiIhx/4iIcf+IiHH/iIhx/4iIcTSgartflXH/cf9x/3H/cf9x/3H/cf9x/3GP9x/3H/cf9xj/cf9x/3GP9x/yQIsyrfdM1xj/cY/3GP9xj/cY/3GP9xj/cY/3GI/3GP9xj/cYj/cYNzHpuc4WiIiIiIiIiIiIhx/4iIiIiIhx/4iIiIhx/4iIiHH/iIiHH/iIiHE50ni2LYdx/3H/hx/3H/cf+HH/cf9x/3H/hx/3H/cf9x/3H/cf9x/3H/cf9x/3H/cf9x/3H/cf9x/3H/cf9x/3GP9x/3H/cf9xj/cf9xM7eYvUhniIj/cYiI/3GIiIj/cYiIiP9xiIiIj/cYgziRu9duRx/4hx/4hx/4hx/4hx/4cf+Icf+HH/hx/4g0uze9RMj/cY/3H/cf9x/3H/cY/3H/cf9xj/cf9x/3GP9x/3GP9x/3GD8Ac7H/jP9xiP9xiP9xj/cYj/cYj/cYiP9xiP9xiI/3GC3aUTpSWuz/iHH/iHH/hx/4hx/4cf+Icf+HH/hx/4hx/zRpGbyW5nH/cY/3H/cY/3H/cY/3GP9xj/cf9xj/cY/3GP9xj/cY/3GP9xPaais1ldiI/3GI/3GIj/cYiP9xiI/3GIiP9xiIj/cYiD7AAbI//v9xiIiIj/cYiIiIiI/3GIiIiIiIiIiD4eq7LhVHH/hx/4cf+HH/hx/4cf+HH/hx/3H/hx/4cf+HH/cf+DO5i75GdIj/cYj/cYj/cYj/cYiP9xiP9xiI/3GIj/cYiP87XSq2otWIcf+IiIcf+IiIcf+IiHH/iIhx/4iHH/iDUPObzwxv9x/4cf9x/3H/cf9x/3H/cf9xj/cf9x/3H/cf9x/3H/cY/3H/cf9x/z7i2rMdJYiP9xiIiIiP9xiIiIiIiIiP9xiIiIiIiIiIg+K5my1GaHH/iHH/hx/4hx/4cf+HH/hx/4cf+HH/hx/4cf+HH/hx/4cf9x/4cf+HH/cf+HH/cf+HH/cf+HH/cf9x/4cf9x/3H/hx/3H/cf9x/3H/hx/3H/cf9x/3H/cf9x/3H/cf9x/3H/cf9x/3H/cf9x/3GP9x/zTk6b0bFoiI/3GIiI/3GIiIj/cYiIiI/3GIiIiIiP9xiIiIiIiIiIj/cYiIiIiIiIiIiIiIg8piK0Wd2IiIhx/4iIiIcf+IiIhx/4iIhx/4iIhx/4iIcf+Ihx/4iHH/iIcf+Ihx/4hx/4iHH/g1xWq8OpX/cf9x/3GP9x/3H/cY/3H/cY/3H/cY/3H/cY/3H/cY/3GP9xj/cf9xj/cY/3GP9xj/cY/3GP9xj/cYMBDWsP8piIiP9xiIiIiIiP9xiIiIiIiIiIiIiIiIiIiIiIiIiIiIiIiIiIiIiIcf+IiIiIg4+ia4BdmIcf+HH/iHH/hx/4hx/4cf+HH/hx/4cf+HH/hx/4cf+HH/hx/3H/hx/4cf9x/4cf9x/4cf9x/4cf9x/4cf9x/3H/hx/3H/cf9x/4cf9x/3H/cf9x/3H/cf+HH/cf9x/3H/cf9x/3GP9x/3H/cf9x/3H/cf8/lhSyaeuP9xiP9xj/cY/3GP9xiP9xj/cYj/cY/3GI/3GI/3GI/3GI/3GI/3GIj/cYj/cYiP9xiI/3GIiP9xiIj/cYiI/3GIiI/3GIiIj/cYiIiI/3GDuTdbVsiohx/4iIiIiIcf+IiIiHH/iIiIcf+IiIcf+IiHH/iIhx/4iHH/iIcf+Ig5twe4SPj/cf+HH/cf9x/4cf9x/3H/cf+HH/cf9x/3H/cf9x/3H/cf9x/3H/cf9x/3H/cf9x/3H/cf9x/3GP9x/3H/cf9xj/cf9x/3H/cY/3H/cY/3H/cY/3H/cY/3H/cY/3GP9x/3GP9xj/cY/3GP9xj/cY/3GP9xj/cY/3E8mzSzZMtxiI/3GIiI/3GIiI/3GIiI/3GIiIiP9xiDOm275ZJP+Icf+Icf+HH/iHH/hx/4hx/4cf+HH/hx/4cf+HH/hx/4cf+HH/hx/4cTRpJLyW2/9x/3H/cf9x/3H/cf9x/3H/cf9xj/cf9x/3H/cf9xj/cf83bLS6k0v/cYj/cYj/cY/3GI/3GI/3GI/3GIj/cYj/cYg3wYG4Pn5xiIiP9xiIiP9xiIiI/3GIiIiP9xiIiIPapBs1W+iP9xiIiIiIiIiIiIiIiIiIiIg2be66khFx/3H/cf9x/3H/cf9x/3H/cf9x/3H/cf9x/3H/cY/3H/cf9x/3H/THzcWDL/cf9xj/cf9xj/cf9xj/cY/3H/cY/3GP9xj/cY/3H/cYj/PENmtbyZiIiP9xiIiIj/cYiIiIj/cYiIiIiIiI/3GD3EWbM7pohx/4hx/4hx/4hx/4hx/4hx/4cf+HH/iHH/hx/4cf+HH/iHH/hx/3H/hx/4cf+HEx+5e/BGiP9x/3GP9x/3GP9x/3GP9xj/cf9xj/cY/3GP9xj/cY/3GP9xj/cY/3GP9xiP9xj/cY/3GI/zjV2bkqJoiIiIhx/4iIiIiIiIiIcf+IiIiIiHH/iD1o6bOXFnH/cf9x/4cf9x/4cf9x/3H/cf+HH/cf9x/3H/cf+HH/cf9x/3H/cf9x/3H/cf86Wnm3pYaP9xiI/3GIj/cYiI/3GIj/cYiIj/cYiIj/cYiIiP9xiIiIj/cYiIiIiIJClnGt1pjo/3GP9x/3GP9xj/cY/3GP9xj/cY/3GP9xj/cY/3GP9xiP85+nm4BYaIiIiIiIiIiIiIiIiIcf+IiIiIiIiIcf+IiIiIhx/4iIg36/m5FAaHH/cf9x/4cf9x/3H/hx/3H/cf9x/3H/cf+HH/cf9x/3H/cf89GSOz5txxj/cf9xj/cf9xj/cY/3H/cY/3GP9xj/cY/3GP9xj/cY/3Eyo4K+XH3/cYj/cYj/cYiP9xiP9xiI/3GIiP9xiI/3GIiI/3GIiP9xiDb257oJGIiIcf+IiIhx/4iIhx/4iIhx/4iIcf+IiHH/iIcf+Ihx/4iHH/iIcf+Icf+Icf+Icf+Dy32bRIJnH/cf9x/3GP9x/3H/cY/3H/cf9xj/cf9xj/cY/3H/cY/3E24zq6HMWIiIiIiIiIiIj/cYiIiIiIiIiIiIiIiHH/iIiDCjZbBsmocf+Ihx/4hx/4hx/4iHH/iHH/hx/4hx/4hx/4cf9AbmwKGYcf+HH/hx/4cf+HH/hx/4cf+HH/hx/3H/hx/4cf9xMh1rveKUcY/3GI/3GI/3GI/3GI/3GI/3GIj/cYj/cYiDILB770+IiIiIiIiIiHH/iIiIiIiIiHH/iIiDaRAbpu/oiIhx/4iIhx/4iIhx/4iHH/iIhx/4iDbI2bs3Jv9x/3H/cf9x/3H/cf9x/3H/cf9x/3H/cY/3H/cf9x/3GP9x/3H/cY/3H/O/jZtgcmiIiIj/cYiIiIiP9xiIiIiIiIiP9xiIiIiIiIN2AauZ/lhx/4cf+Icf+HH/hx/4cf+Icf+HH/cf+HH/hx/4cf+HH/hx/3H/hx/3H/hxNVXIu6o3j/cY/3GP9xj/cY/3GP9xj/cYj/cY/3GI/3GP9xiP9xiP9xiP9xiP9xiI/3GI/3GIj/cYiP9xOBdYuOiniIiIiHH/iIiIiIcf+IiIiIcf+IiIcf+IiIhxNs15uTKGhx/3H/cf9x/4cf9x/3H/cf9x/3H/cf9x/3H/hx/3GP9x/3H/cf9x/3H/cf9x/3H/cf9xj/cf9x/3H/cY/3H/cf9xj/cf9xj/OGv3uZQIiIj/cYiIj/cYiIj/cYiIiI/3GIiIiI/3GIiIiIiIiP9xiIiIiDY1SLrKt4hx/4iHH/iHH/iHH/iHH/iHH/iHH/hx/4hx/4cf+HH/iHH/hx/4cf+Dt8TLaDs4/3GP9xj/cYj/cYj/cY/3GI/3GI/3GI/3GI/3GIj/NEK3vb1IiIiIiIiIiIhx/4iIiIiIiIhx/4iIiIiHH/iIiDg0uLnLR/+HH/cf+HH/cf+HH/cf+HH/cf9x/4cf9x/3H/hx/3H/cf9x/3H/hx/3H/cf9x/3H/cf9x/3H/cTmlqrdaVYiP9xiIj/cYiIj/cYiIj/cYiIiI/3GIiIiI/3E6BKm2+1Zx/4hx/4iHH/iHH/iIcf+Icf+Icf+HH/iHH/iHH/hx/4hx/4NDfIvMg3cf9xj/cf9xj/cf9x/3GP9x/3GP9xj/cf9xj/cY/3H/cY/3GP9xj/cY/3GP9xj/cY/3GP83u9m6RCaIiIiIiIiIiIiIiIiIcf+IiIiIiIiIcf+IiIiIhx/4iIg3wSi5Ptdx/4cf+HH/cf+HH/cf+HH/hx/3H/cf+HH/cf+HH/cf9x/4cf9x/3H/cf+HH/cf9x/3H/cf9x/3E6que1VRhxj/cYj/cYj/cYj/cYj/cYiP9xiP9xiI/3GIj/cYiP9xiI/3GIiP87Ioq23XWIiIcf+Ihx/4iIcf+Ihx/4iHH/iIcf+IcTmLWbZ0pnH/cf9x/3H/cf9x/3GP9x/3H/cf9x/3GP9x/3H/cY/3H/cf9xj/cf9xj/cf9xj/cY/3H/cY/3GP9x/3E8kIm0b3b/cYiIiIiIiIiIiI/3GIiIiIiIiIiIiIiHH/iIiIiIMaIov13Xcf+HH/hx/4hx/4cf+HH/hx/4cf+HH/hx/3H/hx/4cf+HH/cf+HH/cf+HH/hx/3H/cf+DoCCrb99XGP9xiP9xiP9xiP9xiP9xiP9xiP9xiI/3GI/3GIj/cYiI/3GIj/cYiD4517LGKIiIiIiIcf+IiIiIcf+IiIhx/4iIhx/4iIhx/4iIcf+Ihx/4iHH/iIcf+Ihx/4g2lTi7asf/cf+HH/cf9x/3H/cf9x/3H/cf9x/3H/cY/3H/cf9x/3H/cf9xj/cf9x/3H/cY/3H/cf9xj/cf9xj/cf9xj/cf9xgxu9i/RCeP9xiIiIiP9xiIiIiIiP9xiIiIiIiIiIiIiIiIiIiIiIiIiIiIiIiDCdd7ByiIcf+Icf+HH/iHH/hx/4cf+Icf+HH/hx/4cf+HH/hx/4cf+HH/cf+HH/hxNVm5u6ZGj/cY/3GI/3GP9xj/cY/3GI/3GP9xiP9xiP9xj/cYj/cYj/cYiP9xiP9xiI/3E9F6mz6FZx/4iIiIiHH/iIiIhx/4iIhx/4iIhx/zhoKrmX1f9x/3H/cf9x/3H/cf9x/3H/cf9x/3H/cf9x/3H/cf9x/3H/cf9xj/cf9x/3H/cY/zQ+Qr3Bvf9x/3GP9xj/cY/3GP9xj/cY/3GP9xj/cYj/cY/3GI/3Ewk8WwfDqIiIj/cYiIiIiIj/cYiIiIiIiIiIiIiIiDyoG7RX5Icf+HH/hx/4cf+HH/hx/4cf+HH/cf+HH/hx/3H/hx/3H/hx/3H/cf+HH/cf+HH/cf9x/3H/hx/3H/cf828Qm6DvZxj/cYj/cYj/cYiP9xiP9xiP9xiI/3GIj/cYiP9xiIj/cYiI/3GIiI/3GIiI/3GDxYuLSnR4iHH/iIhx/4iIcf+IiHH/iIcf+Ihx/4iHH/iIcTOgTLxfs3H/cY/3H/cY/3H/cY/3GP9x/3GP9xj/cY/3GP9xj/cY/3GP9xj/cY/3GP9xiP9xj/cYj/cY/3GI/3GI/3GI/3GCRhRBrZ677/hx/4cf9x/4cf+HH/cf+HH/cf+HH/cf+HH/cf9x/4cSOL/BrnQD7/hx/4cf+Icf+HH/hx/4cf+HH/hx/4cf9x/4cf+HH/cf+HH/hx/3H/hx/3H/hx/3H/hx/3H/cf+HH/cf9x/3H/g9PTq0wsX/cYj/cYiP9xiI/3GI/3GIj/cYiI/3GIiP9xg570q3ELWIcf+IiHH/iIhx/4iHH/iIcf+Ihx/4iHH/iHH/iHH/iIcf+IcT9BF7C+6HH/cf9x/3H/cf9x/3H/cf9x/3H/cf9x/3H/cf9x/3H/cY/3H/cf9x/3GP9x/3H/cf9xj/cf9xj/cf9xj/cf9xj/cf9xP4HpsX4WiIiIiI/3GIiIiIiIiIiIiIiIiIiIiIiIiIiIiINlWnuqpYhx/4hx/4cf+Icf+HH/hx/4hx/4cf+HH/hx/4cf+HH/hx/4cf9x/4cf+HH/hx/3H/hx/3H/hx/3H/hx/3H/cf+HH/cf9x/4cf9x/3H/MnrHv4U4j/cY/3GP9xiP9xj/cYj/cYj/cYj/cYj/cYj/cYj/cYj/cYiP9xiI/3GIM7kLvUb0cf+IiIcf+IiHH/iIhx/4iHH/iIcf+Ihx/4iDILqb70VnH/cf9x/3H/cf9x/3H/cf9xj/cf9x/3H/cY/3H/cf9xj/MJ5nsXGYiI/3GIiP9xiIj/cYiIj/cYiIj/cYiIiP9xiIiIiP9xiIg3i5q5dGWIhx/4hx/4hx/4cf+Icf+Icf+HH/hx/4hx/4cf+HH/hx/4M6aJvll2/3GP9x/3GP9xj/cY/3H/cY/3GP9xj/cY/3GI/3GP9xj/cY/3GI/3GP9xiP9xiP89nzq1YMX/iIiIiIiIiIcf+IiIiIhx/4iIiIcf+IiIcf+IMlv7vqQEcf9x/3H/cf9x/3H/cf9x/3GP9x/3H/cf9x/3GP9x/3H/cYOtO1tSxKcYj/cYj/cYiP9xiP9xiI/3GIj/cYiI/3GIj/cYiI/3GIiI/zdLGrq05YiHH/iIhx/4iHH/iIcf+Ihx/4hx/4iHH/iHH/iHH/iHH/iHH/iHH/hx/4hx/4cf+HH/O3BKto+1j/cf9xj/cY/3GP9x/3GP9xj/cY/3GP9xj/cY/3GP9xiP9xj/cY/3GI/3EzBVS9+quI/3GIiI/3GIiIiP9xiIiIiI/3GIiIS1asWpWIiIiIiIiIiIiIiIiIiIiIiIiIiIiIiIcf+IiIiINxPxuewOiHH/iIhx/4iIhx/4iHH/iIhx/4iHH/iHH/iIcTEuwb7RPnH/hx/4hx/4cf+HH/hx/4hx/4cf+HH/hx/3H/hx/zOAJb5/2v9x/3H/cf9x/3GP9x/3H/cf9x/3GP9x/3H/cY/3H/cf9xj/cf9xj/cf9xg+Jmqy2ZWP9xiIiIiIiIiIj/cYiIiIiIiIiIiIiIiIPD0/tMLAhx/3H/cf9x/3H/cf9x/3H/cf9x/3H/cY/3H/cf9x/3H/cf8lc0EayMvuiIiIcf+IiIiIhx/4iIiIcf+IiIhx/4J/fRGqCC7v9xj/cY/3GP9xiP9xj/cY/3GI/3GI/3GP9xiP9xiP9xiP9xgvAFx6X/o4/3H/cf+HH/cf9x/3H/cf9x/3H/cf+HH/cf9x/3H/cf9xj/cf9x/3H/cf9x/3H/cf9xj/cf9LCkxvW/9x/3H/cY/3H/cY/3H/cY/3H/cY/3GP9x/3GP9xj/cf9xj/cY/3GP9xj/cY/3GP9xiP9xj/cY/3GI/3GP9xiP9xiP9xj/cYj/cYiP9xiP9xiP9xOQemt/hZiIiIiIiIiIiIiIiHH/iIiIiIiIiIiHH/iIiIiIcf+IiIiIcf+IiIhx/4iIhx/4gs61caUUqOiIiP9xiIiI/3GIiIiP9xiIiIiI/3GIgrBOMaX7HOcf9x/3GP9x/3H/cf9x/3GP9x/3H/cY/3H/cf9xj/cf9xj/cf8uy2AaM0n+iHH/iIiIhx/4iIiHH/iIiHH/iIhx/4iIcf+Ihx/zx4WrWHpf9x/3H/cf9x/3GP9x/3H/cf9x/3H/cY/3H/cf9x/3GP9x/3H/cY/3H/cY/3H/cY/3H/cYPKXTtFosj/cYj/cYj/cYj/cYj/cYiP9xiP9xiI/3GIiP8309i6LCeIiIcf+IiIiIcf+IiIhx/4iIhx/4iIhx/4iIcf+Ihx/4iIP7p5sUWGcf9x/3H/cf9x/3H/cf9x/3H/cf9xj/cf9x/3H/cf9x/3GP9x/3H/cY/3H/cf88/xS0AOtxj/cYj/cYj/cY/3GI/3GI/3GI/3GI/3GIj/cYiDKdib5idnH/iIiIiIcf+IiIiHH/iIiIcf+IiIcf+D0/I7PA3HH/iHH/iHH/hx/4hx/4cf+Icf+HH/hx/4cf+HH/hx/4cf83LAm60/aP9x/3GP9xj/cf9xj/cY/3GP9xj/cY/3GP9xj/cY/3GI/zEhFbDu6oiIj/cYiIiP9xiIiIj/cYiIiIiI/3GIg4VUS4qruHH/iIiIiIhx/4iIiIcf+IiIhx/4iIhx/4iIhx/4iIcf+IM7BIvk+3/3H/cf+HH/cf9x/3H/cf+HH/cf9x/3H/cf9x/3H/cf9x/3H/cf9x/3H/cf9x/3GP9x/3H/cf9x/3GP9x/3H/cY/3H/cf9xTcasM5X/cf9xj/cY/3H/cY/3GP9xj/cY/3H/cY/3GI/3GP9xg1DCK7892P9xiP9xiP9xiI/3GIj/cYiP9xiI/3GIiP9xg37vS5EQuIiIiIiIiIiIiIiIiHH/iIiIiIiIiHE8IGGz356IiIhx/4iIhx/4iIcf+IiHH/iIcf+Ihx/4iHH/iIcf9MlzxGjIcf+Icf+Icf+Icf+Icf+HH/iHH/hx/4hx/4cf+HH/hx/4cf+HH/hx/4cf+HH/hxNZghu2fe/4cf9x/4cf9x/3H/hx/3H/cf+HH/cf9x/3H/cf+HH/cf9xM0ZyvbmN/3H/cf9x/3GP9x/3GP9x/3H/cY/3H/cY/3GP9x/3GP9xj/cf9xj/cY/3GP9xj/cY/3GP9xj/cY/3GI/3GP9xiP9xj/cYj/cYj/NKGpvV5WiIiIiIiIiIiIcf+IiIiIiHH/iIiIiHH/IcWOSiSnG/+HH/cf9x/3H/cf+HH/cf9x/3H/cf9x/3H/cf9x/3H/cf8nex46uE4ccf+HH/hx/4cf9x/4cf+HH/cf+HH/cf+HH/cf+HH/cf9x/4cf9xMggHvvf4/3GP9xj/cY/3GP9xj/cY/3GP9xiP9xj/cYj/cY/3GI/3GIINbTOhOSzIcf+HH/iHH/hx/4cf+Icf+HH/hx/4cf+HH/hx/4cf82Zxa7mOn/cf9x/3GP9x/3H/cY/3H/cf9xj/cf9xj/cf9xj/cf9xj/cf9xj/cY/3GP9x/3GP9xj/cY/3GP9xj/cY/3GI/3GP9xj/cYj/Or07t0LEiIiIiHH/iIiIiIhx/4iIiIhx/4iIiHH/iCf7oiqgRd2HH/iIcf+IiHH/iIcf+Ihx/4hx/4hx/4iHH/iHH/iHH/hx/4hx/4hx/4cTyuO7RRxP9xj/cY/3GP9xj/cY/3GP9xj/cY/3GP9xj/cY/3GI/3E/2LmxJ0aIiIiIiIiIiIiIiIiIiHH/iIiIiIg4UYm4rnaHH/cf+HH/hx/3H/hx/3H/hx/3H/cf+HH/cf9x/4cf9xJeCLGsH3Tv+Icf+Icf+HH/iHH/hx/4cf+Icf+HH/hx/4cf+HH/NhRDu+u8/3H/cf9x/4cf9x/3H/cf9x/3H/cf9x/3H/cf9x/3H/cf9x/3H/cf9x/yjAFhqT/p6Icf+Ihx/4iHH/iHH/iIcf+Icf+Icf+Icf+HH/iHH/hxNYdnu3iY/3H/cf9x/3GP9x/3H/cf9x/3H/cY/3H/cf9xj/cf9x/3GP9x/3GP9x/3GP9x/3E6eWO2hpz/cYj/cYj/cYj/cYj/cYj/cYj/cYiP9xiP9xMHbDsJk8iIiIiIiP9xiIiIiIiIiIiIiIPkaBsrl+iIiIiIiIiHH/iIiIiIiHH/iIiIiHH/gu6D8aMXwOiIiIiHH/iIiIiIiHH/iIiIiHH/KM1WWrMqmv9xj/cY/3GP9xj/cYj/cY/3GP9xiP9xiP9xj/cYj/cYj/cYj/cYiP9xiP9xiI/3GIj/cYg9XdizoieIiIhx/4iIiIhx/4iIiHH/iIiHH/iIiHH/iIhxIh8zKu4MzXH/iHH/iHH/iHH/iHH/iHH/iHH/iHH/hx/4hx/4cf+HH/iHH/hx/4cf+HH/hx/4cf+HH/cf+HH/hx/4cf9x/4cf9x/4cf9x/4cf86JoW32Xr/cY/3H/cY/3H/cY/3H/cY/3GP9x/3GP9xj/cY/3GP9x/3GP9xj/cYj/cY/3GP9xj/cYj/cY/3GDb+97oBCIiIiIiIiIiIiIiIiIiIiIiIiIiIiIhx/4iIiIiIiHH/iIiIiHH/iIiIRUKMy9f/iIiHH/iIhx/4iHH/iIhx/4iHH/iIcf+D4uSbPRtv9x/3H/cY/3H/cf9x/3H/cf9x/3H/cY/3H/cf9x/3GP9x/3GP9x/3H/cY/3H/cY/3H/cY/3GP9x/3GP9xj/cTdCFLm964/3GIj/cYiP9xiI/3GIj/cYiI/3GIiP9xiIj/cYiIiP9xiIiI/3GIiIiI/3GIiIiIiI/3GIiIiIiIPhktsubScf+HH/cf+HH/hx/3H/hx/3H/hx/3H/hx/3H/hx/3H/cf9xNR4uu+HR/3GIiIj/cYiIiI/3GIiIiIj/cYiIiISHpMiFuI/3GIiIiIiIiIiIiIiIiIiIiIiIiHH/iIiIiIiIiHH/iIiIiIg6khS2beuIcf+Icf+Icf+Icf+Icf+Icf+HH/iHH/hx/4cTuTyrVsNY/3GP9xj/cf9xj/cY/3GP9xj/cY/3GP9xiP9xj/MQvXsAUoiIiIiIiIiIj/cYiIiIiIiIiIiIiDagl7tfaP+Icf+Icf+Icf+Icf+HH/iHH/hx/4cf+HH/iDm06bdLFnGP9x/3GP9xj/cY/3GP9x/3GP9xj/cYj/cY/3GP9xj/cYj/cYI8k0GtNsvnH/hx/4hx/4cf+HH/cf+HH/hx/4cf+HH/cf+HH/cf+HH/hx/3H/cf+HH/cf+HH/cf9x/4cf9x/3H/cf9x/4cf9x/3H/cf9x/3H/cf9xNotIunS3/3GI/3GI/3GI/3GIj/cYj/cYiP9xiI/3GIiP9xMke7vrhEiIhx/4iHH/iIcf+Icf+Ihx/4hx/4hx/4hxNwdHufi4/3H/cf9x/3H/cf9x/3H/cf9x/3H/cf9x/3H/cf9x/3GP9x/3H/cf9xhPSrwLVHGP9x/3GP9xj/cf9xj/cf9xj/cY/3GP9xj/cf9xj/cY/3GP9xiP9xg7sZe1TmiIiI/3GIiIiIiIiIiIiP9xiIiIiIiIOhSItut3hx/4hx/4cf+Icf+HH/iHH/hx/4cf+HH/hx/4cf+HH/hx/4cf+HH/hx/3H/hx/4cf9x/4cf9x/4cf9x/4cf9x/4cf9x/3H/hx/3H/cf9x/3H/hx/3H/cf9xL85DKiMbzf9x/3H/cf9x/3H/cY/3H/cf9x/3GP9x/3H/cY/3H/cY/3H/cY/3H/cY/3GP9x/zMH6b74FoiIiIiP9xiIiIiIiIiIiIiIiDjZ+bkmBv+HH/hx/4cf+HH/iHH/cf+HH/hx/4cf+HH/hx/3H/hx/4cT+j9LBcC3H/cf9xj/cf9x/3H/cY/3H/cf9xj/cf9xj/cf9xj/cf9xMXTCvos9cY/3GI/3GP9xiP9xiP9xiP9xiP9xiP9xiP9xiIPpfpsmgWiIiHH/iIiIiHH/iIiIcf+IiIhx/4iIcf+IiHH/iIhx/4iHH/iIcf+Ihx/4gubMYaOTOeiIj/cYiIiIiIj/cYiIiIiIiIiIiIiIiIiIiIiIiCySZxpG2Y5xj/cYj/cYj/cY/3GI/3GIj/cYj/cYj/cYiP9xiI/y2QqipW9V2HH/iIiIiIhx/4iIiIhx/4iIiHH/iIiHH/iIiHH/iIhx/4iHH/iIcf+Ihx/4iHH/iIcf+Icf+D2xh7NOeHH/cf9x/3H/cf9x/3H/cf9x/3H/cf9x/3H/cf9x/3H/cY/3H/cf9x/3H/cY/3H/cf9xj/cf9xgnO6YarEWe/4hx/4hx/4cf+Icf+HH/hx/4hx/4cf+HH/hx/zdnabqYlv9xj/cY/3H/cY/3GP9xj/cY/3GP9xj/cY/3GP9xj/cYj/cY/3E3l2m5aJaIiIiIiIiIiIiHH/iIiIiIiIiIcf+IiDbH2bo4Jocf+HH/cf+HH/cf+HH/cf9x/4cf9x/3H/hx/3H/cf9x/4cf9x/3H/cf9x/3H/cf9x/3H/cf9x/3H/cf9xMV0Sv6Lt/3GP9x/3GP9x/3GP9x/3GP9xj/cf9xj/cY/3GP9xj/cYMrI2vk3Jj/cYiIiP9xiIiIj/cYiIiIj/cYiIiIiIiP9xiIiIiIiIiIiIiIiIiIiIiIiIiIiIiIiIcf+DIgRb7fuoiHH/iHH/iHH/iHH/iHH/iHH/iHH/hx/4hx/4cf+Dq6kbZFbnH/hx/4cf+HH/cf+HH/cf+HH/hx/3H/cf+HH/cf+HH/cf9x/3H/hx/3H/cf9x/3H/hx/zrqFbYV6nH/cY/3GP9xj/cY/3GP9xj/cY/3GP9xj/cYj/cY/3GP8xGBGw9+6P9xiP9xiI/3GI/3GIj/cYiP9xiI/3GIiP9xg9W+mzpBZx/4iIiHH/iIhx/4iIcf+IiHH/iIcf+Ihx/4iHH/LcFiGkPp3v9xiI/3GIj/cYj/cYiI/3GIj/cYiI/3GIiP9xiD6rKLJU14iIiIcf+IiIhx/4iIhx/4iIcf+IiHH/iIhx/4iHH/iIcf+Icf+Ihx/4g/IFGy367/iHH/hx/4hx/4cf+HH/hx/4cf+HH/hx/4cf+HH/hx/4IR03Oh8sjIiIiIcf+IiIiIiIiIiIiIiHH/iIiIiIK9k2SoJsm/+IiHH/iIcf+IiHH/iHH/iIcf+Icf+Ihx/4hx/4hx/4hx/4cf+Icf+HH/iCmxkCqU5v3/iHH/iHH/hx/4hx/4cf+Icf+HH/hx/4cf+HH/hx/4OWSKt5t1cY/3GP9xj/cYj/cY/3GP9xj/cYj/cY/3GI/3GI/3GP9xiP9xg7D+m18BaIiIiHH/iIiIiIhx/4iIiIhx/4iIiCP6NxrgXI6P9xiIj/cYiI/3GIiI/3GIiIiP9xiIiIg89aa0ClmIhx/4iIiHH/iIiIcf+IiHH/iIhx/4iIcf+Ihx/4iHH/iIcf+Icf+IcSSxpSrE5a1x/4cf+HH/hx/3H/hx/4cf9x/4cf9x/4cf9x/3H/hxKALKKp/TXf9xj/cYj/cY/3GI/3GP9xiP9xiP9xiP9xiP88lhq1aeWIiIiIiHH/iIiIiHH/iIiIcf+IiIcf+IiIcf+IiHH/PFvotKQXhx/3H/cf9x/3H/cf+HH/cf9x/3H/cf9x/3H/cf9x/3H/cf9x/3H/cY/3H/cf9x/3H/cY/3H/cf9x/3EmcEcaqPuOhx/4hx/4cf+Icf+HH/iHH/hx/4cf+HH/hx/4cf+HEgSQcaDG+OiIiIiIiIiIiHH/iIiIiIhx/4iIiIhx/4iIiHH/iIiCq0FkqUvpv/iIcf+Icf+Icf+Icf+Icf+Icf+HH/iHH/hxL5qjOiZVzP9xiIj/cYiI/3GIiI/3GIiIj/cYiIiI/3GIPOd9tBiChx/4cf+HH/hx/4cf+HH/hx/4cf9x/4cf+HH/cf+HH/hx/3E3pUi5Wrf/cY/3H/cY/3GP9xiP9xj/cY/3GP9xj/cYj/cY/3GI/3GI/3GI/3GI/3GI/3E0Cci89jeIiIiIiIiIiIcf+IiIiIiHH/iIiIiHH/iIiIcf+IiDtNl7ayaP+HH/cf+HH/hx/3H/hx/3H/cf+HH/cf+HH/cf9x/3H/hx/3H/cf9x/3H/cf9x/4cf9x/3H/cf9x/3H/cf9x/3GP9x/3H/cf9xOEBKuL+1iI/3GIiIj/cYiIiP9xiIiIiP9xiIiIT7IcFN6I/3GIiIiIiIiIiIiIiIiIiIiIiIiINOXXvBoohx/4hx/4hx/4cf+Icf+HH/hx/4hx/4cf+HH/hx/4cf+HH/hx/3H/hx/4cf+HH/cf+HH/cf+HH/cf+HH/PU4ItLH3j/cY/3GP9xj/cYj/cY/3GP9xj/cYj/cY/3GI/3GI/3GI/3GI/3GI/3GI/3GIj/cYg2v8a6QDmIiIiIiIiIiIiIiIiIiIcf+IiIiIiIcf+IiIiIcf+IiIhx/4iIiHH/iIg5kua3bRlx/4cf9x/4cf+HH/cf+HH/cf+HH/cf9x/4cf9x/3H/hx/3H/cf9x/4cf9x/3H/cf9x/3H/cf9x/3H/cf9x/3H/cf9x/3H/cf9x/3H/cf9xj/cf9x/3H/cY/3H/cf9xg+Pbaywkn/cYiP9xiI/3GIj/cYiI/3GIiP9xiIiP9xiIiP9xMlRavquliIhx/4iHH/iHH/iIcf+Icf+Icf+Ihx/4cf+IN8FKuj61j/cf9xj/cf9x/3GP9x/3GP9xj/cf9xj/cY/3GP9x/3GP9xj/PjOis8xdiP9xiP9xiP9xiI/3GI/3GIj/cYiP9xiIj/cYiP9xiIiP9xiIj/cYiINk4FurH6iIiIiHH/iIiIiIiIiHH/iIiIiIcf+IiIiHH/iINMJ2vT2J/4cf+HH/hx/4cf+HH/hx/3H/hx/4cf9x/4cf9x/4cf9x/4cf9x/4cf9x/3H/cf+HH/cf9x/3H/hx/3H/cf9x/3H/cf9x/3H/cf9x/3H/cf9x/zgEV7j7qHGI/3GI/3GI/3GI/3GIj/cYj/cYiP9xiI/3GIiP86jKm3c1aIiIhx/4iIhx/4iIhx/4iIcf+Ihx/4iIcf+Icf+Ihx/4iHH/iHH/iHH/iHH/iHH/iHH/LxXnGi6hjoiIiIiIiIiIiIcf+IiIiIiIiDdZrrqmUf9x/3H/cf9x/3H/cf9x/3H/cY/3H/cf9x/3H/cY/3H/cf9xj/Mo0CvnL9cY/3GP9xj/cY/3GP9xj/cY/3GP9xj/cYj/cY/3GI/3GP9xiP9xiP9xiP9xiP9xiP9xiDYqKbrV1oiIcf+IiIiIiIcf+IiIiIcf+IiIhx/4iIhx/4iIhx/4iD7RUbIurocf+Ihx/4hx/4hx/4hx/4hx/4hx/4cf+Icf+HH/PXNUs4yrhx/3H/cf+HH/cf9x/3H/cf+HH/cf9x/3H/cf9x/3H/cf9x/3H/cf9x/3H/cf9xj/cf9x/3E3VJi5q2eIj/cYiP9xiIj/cYiIj/cYiIj/cYiIiP9xiIRsIco96P9xiIiIiIj/cYiIiIiIiIiIiP9xiIiITgT8L7CIhx/4iIiIiIiIiIiHH/iIiIiIhx/zjXyrkoNf9x/4cf9x/3H/hx/3H/cf9x/3H/hx/3H/cf9x/3H/cf9x/3E0Mcm7zjZxiI/3GIj/cYiI/3GIiP9xiIiP9xiIiP9xiIg41/a4KAmIiIiHH/iIiIhx/4iIhx/4iIhx/4iIcf+Ihx/4iIcf+Ihx/4hx/4iHH/iHH/iHH/iHH/iHH/iHH/iHH/hx/zQ8NrzDyXH/cf9x/3H/cf9x/3H/cf9x/3H/cf9x/3H/cf9x/3H/cY/3H/cf9x/yz73RpgQi7/hx/3H/cf9x/3H/cf9x/3H/hx/3H/cf9x/3GP9x/3H/cf9x/zwF2bX6Jv9xiIj/cYiIj/cYiIj/cYiIiP9xiIiIiP9xiIiIiIiI/3GIiIiIiIiD8AsbH/ToiIiIiIiIiIcf+IiIiIiIcf+IiIiIcf+IOlXZtqomhx/3H/cf+HH/cf9x/4cf9x/3H/cf9x/3H/hx/3H/cf9x/3H/cf9x/3H/cf9x/3H/cf9xj/cf9x/3H/cf9x/3GP9x/3E62p62JWGIiIhx/4iIiIiIiIiIiIiIcf+IiIiIiHH/MBHTsP4siHH/iHH/iIcf+Icf+Icf+Icf+HH/iHH/hx/4hx/09YPBp8cf+HH/hx/4cf+HH/hx/4cf+HH/cf+HH/hx/4cf9x/4cf9x/4cf9x/4cf9x/4cf9x/3H/hx/3H/cf9x/3H/hx/3H/cf9x/3H/cf9x/3H/cf9x/3H/cf8zmOG9Zx5x/3GP9x/3GP9x/3GP9x/3GP9x/3GP9xj/cf9xj/cY/3GP9xj/cY/3GP9xj/cY/3GP9xiP9xj/cYj/cY/3GILDa3GkyUjnH/cf9x/4cf9x/3H/cf9x/3H/hx/3H/cf9x/3H/cf9x/3H/cf9xj/PZbZtGkm/3GIiP9xiIj/cYiIj/cYiIiP9xiIiIj/cYiIiIiP9xiIiIiIiIiP9xg6B/O2+AyIiIiIcf+IiIiHH/iIiHH/iIiHH/iIhx/4iIcf+D/jMrEczYhx/4hx/4cf+Icf+HH/iHH/hx/4cf+Icf+HH/hx/4cf+HH/cf8552S4GJv/cf9x/3H/cf9x/3H/cf9x/3GP9x/3H/cf9x/3H/cY/3H/cf9xj/cUE5rOxlcf9xj/cf9xj/cY/3H/cY/3GP9xj/cf9xj/cY/3GDDaWrA1pYiIiIiIiIiIiIiIiHH/iIiIiIiIiIhx/4iIgz/Ae9A/iHH/hx/4cf+HH/hx/4cf+HH/hx/4cf+HH/cf+HH/hx/3H/g1rzG7UM5x/4cf9x/3H/cf+HH/cf9x/3H/cf9x/3H/cf9x/3H/cf9x/zg0JbjL2nGP9xj/cY/3GI/3GP9xj/cYj/cY/3GI/3GI/3GP9xiP9xgl1yUaso2uhx/3H/hx/3H/hx/3H/cf+HH/cf9x/4cf9x/3H/cf+HH/cf9x/zGEWb97pnGI/3GI/3GIj/cYj/cYiP9xiI/3GIiP9xiIj/cYiI/3GIiI/3EkD7E63wTshx/4cf+HH/cf+HH/hx/3H/hx/4cf9x/4cf9x/4cf9x/3H/hx/3H/cf+HH/cf9x/3H/hx/3H/cf9x/3H/cf9x/3H/cf9x/3H/cf9x/3H/cf9x/3H/cf9xj/cf9xMVc6v6jFiI/3GIiIj/cYiIiI/3GIiIiIiP9xiIiIiIiDgQObnvxv+Ihx/4hx/4hx/4hx/4cf+Icf+HH/iHH/hx/4cf+Icf+HH/hx/4cf+HH/hx/3H/hx/4cf+HH/cf+CgZFRqebq6IiIiIiIiIiIiIcf+IiIiIiIhx/4g1oSe8Xtj/hx/4hx/4cf+HH/hx/4cf9x/4cf+HH/hx/3H/hx/4cf9xLYRyGje43oiIj/cYiIiIiIiIiIiIiIiIiIiIg/paKxWl2IiIcf+IiIhx/4iIhx/4iIcf+IiHH/iIcS+G5xoXkY6IiIiIj/cYiIiIiIiIiP9xiIiIiIiIiIOwvZtfQmcf+HH/hx/4hx/4cf+HH/hx/4cf+HH/hx/4cf9x/4cf+HH/cf+EvwfFD4cf9x/3H/hx/3H/hx/3H/cf9x/4cf9x/3H/cf9x/4cf9x/3H/Ni15utKGcYiP9xiP9xiI/3GIj/cYiI/3GIiP9xiIj/cYgxifi/dgeIiIcf+IiIcf+IiHH/iIhx/4iHH/iIhx/4hx/4gr+R46cG4ciIhx/4iIiIiIhx/4iIiIhx/4iIiHH/iIiHH/iIiHH/iIhx/4iHH/iIcf+Ihx/4iHH/iIcf+IcTNFGr265f9x/3H/cY/3H/cf9xj/cf9x/3GP9x/3GP9x/3GP9x/3GP9x/3GP9xgwV2awuJmP9xiIiP9xiIj/cYiIiP9xiIiIj/cYiIiIiP9xiIiIiIiIiP9xiIg1gzm8fMb/iHH/iHH/hx/4hx/4hx/4cf+Icf+HH/hx/4cf+HH/hxM2lZvJamcY/3GP9x/3GP9xj/cY/3GP9x/3GP9xj/cYj/cY/3GP9xj/cYj/cY/3GIMte5vihGiIiIiIiIiIhx/4iIiIiIiIcf+IiIiIhx/4iIiHH/iIiIcf+IiIcf+IiHH/iIhxO3EXtI7ohx/3H/cf+HH/cf+HH/cf9x/4cf9x/3H/cf+HH/cf9x/3H/cf9x/3H/cf9x/3H/cf9x/3H/cf9x/3H/cf89+Vm0BqaIj/cYiI/3GIiI/3GIiP9xiIiI/3GIiIiP9xiIiIiINpWpumpWcf+Ihx/4hx/4hx/4hx/4hx/4hx/4hx/4cf+Icf+HH/iDrFqbY6VnH/cY/3H/cY/3H/cY/3GP9x/3GP9xj/cY/3GP9xj/cY/zDsKLAj13GIiIiIiIiI/3GIiIiIiIiIiIiIiIiIiIiIiIiIiHH/iIiIiIiIiHH/iIiIiIcf+IiIiHH/iIiHH/iIg4EZS47mtx/4cf+Icf+HH/hx/4cf+HH/hx/4cf+HH/hx/3H/hx/4cf9x/4cf+HH/cf+HH/cf+HH/cf9x/4cf9x/3H/hx/3H/cf887se0EThxj/cY/3GI/3GP9xiP9xiP9xj/cYj/cYiP9xiP9xiP9xiI/3GIO3aXtYloiIiIiIiIiIiIcf+IiIiIiIcf+IiIiHH/iIiIcf+IiIcf+IiIcf8w45mxLGb/hx/3H/cf9x/3H/cf9x/3H/cf9x/3H/cf9x/3H/cf9x/3H/cf9x/3H/cY/3H/cf9x/3GP9x/3H/cY/3H/cY/3H/cY/zzVMrUqzf9xj/cYj/cY/3GP9xiP9xj/cYj/cYj/cY/3GI/3GIj/cTD6Eb8F7nGIj/cYiI/3GIiP9xiIj/cYiIiP9xiIiI/3GIiIiI/3GIiIiIiI/3GIiIiIiIiIiIiIiIiIiIg02ae9Jlj/iIcf+Icf+HH/iHH/iHH/hx/4hx/4cf+HH/iHH/hx/4cTIhZb7emv9x/3H/cf9x/3H/cf9x/3H/cf9x/3GP9x/3H/cf9xj/cf9x/3GP9x/3E6OyO1xNxxiP9xj/cY/3GI/3GP9xiP9xiP9xj/cYj/cYiP9xiP9xOJSkuGtbiIiIiI/3GIiIiIiIiIiIiIiIiD+FA7F6/Icf+IiIiHH/iIiIhx/4iIhx/4iIcf+IiHH/iIhx/4iHEwB2i/+Jdx/4cf9x/3H/cf9x/3H/cf9x/3H/cf9x/3H/cf9x/3H/cf9x/3H/cf9x/yKUAxr2v86Icf+IiIhx/4iIiHH/iIhx/4iIcf+IiHH/iDMA4r3/HYcf+HH/iHH/hx/4cf+HH/hx/4cf+HH/hx/4cf+HH/hx/3H/g0Jzm92MaP9xj/cY/3GP9xj/cY/3GP9xiP9xj/cY/3GI/3GI/3GI/3GI/3GI/3GI/3GI/3GIj/cTjTNLgsy4iP9xiIiIiIiIiIiIiP9xiIiIiIiCxcNRpaPK6P9xj/cY/3H/cY/3GP9xj/cYj/cY/3GP9xj/cYj/cY/3GIPbh6s0eFiIiIiIiIhx/4iIiIiIhx/4iIiIcf+IKZqHOpZXjP9xiP9xiI/3GIj/cYiP9xiI/3GIiP9xiIj/cYiIgz0um9LRaIiIcf+Ihx/4iIcf+Ihx/4iHH/iHH/iIcf+Icf8kBYla/6dqiIiP9xiIiIiIj/cYiIiIiIiIiIj/cYiIgi0rca4tSOcYj/cY/3GP9xiP9xj/cYj/cYj/cYj/cYj/cYj/cYj/cTkcerfjhYiIiHH/iIiIhx/4iIiHH/iIhx/4iIcf+IiHH/iIcf+Ihx/4iHH/iIcf+Icf+Icf+Icf81tue7SRhx/3H/cf9xj/cf9x/3H/cf9x/3H/cf9x/3GP9x/3H/cf9xj/cf9xj/cf9x/3GP9x/3GP9x/3GP9xj/cf9xj/cY/3GP9xOPnjuAYciP9xiI/3GIj/cYiP9xiI/3GIiP9xiIj/cYiIj/cYiIiP9xiIiIiP9xiIiIiI/3GIiIiIiIiIiI/3GIiIiIiIiIiIiIiIiIhx/4iIiDGOIb9x3oiIhx/4iIiIcf+IiIhx/4iIhx/4iIcf+IiHE9GkKz5b3/iHH/iHH/hx/4hx/4hx/4cf+HH/iHH/hx/4cf+HH/hx/4cf+HH/hx/3H/hx/4cf9x/4cf+HH/cf+HH/cf9x/4cf9x/4cf9xMcXVvjoqcf9xj/cf9xj/cY/3GP9xj/cf9xj/cY/3GP9xiP9xj/cY/3GP9xiP9xj/cYj/cYj/cYj/cYj/cYg38me5DZiIiIiIiIiIiIiIiIiIiIiIiIiHH/iIiIiIhx/4iIiIhx/4iIiHH/iIiHH/iIiHH/iIhx/4iHH/iIhx/4hx/4iHH/iIcf+Icf+IcTiEZbd7mnH/cf+HH/cf9x/4cf9x/3H/cf+HH/cf9x/3H/cf9x/3H/cf9x/3H/cf9x/3H/cf9x/3H/cf9x/3H/cf9xMVM4v6zH/3GIj/cYiP9xiIj/cYiI/3GIiI/3GIiI/3GIiIPggrsvfUiIcf+Icf+Icf+Icf+Icf+Icf+HH/iHH/hx/4hx/4cf+Dp/GreA5f9xj/cY/3H/cY/3GP9xj/cY/3GP9xj/cY/3GP9xj/cYImyCGuk33nH/iHH/iHH/hx/4hx/4cf+Icf+HH/hx/4hx/4cf8mbiIauR3eiIiP9xiIiIiP9xiIiIiIj/cYiIiIiIiIiIiIj/cYhMnlxGGoiIiIhx/4iIiIiIiIiIiIhx/4iIiD/D9LE8C4cf+Icf+Icf+Icf+Icf+HH/iHH/hx/4hx/4cf+HH/hx/4cf+HH/hx/4cf+HH/hx/3H/OWBZt5+mcY/3H/cY/3GP9xiP9xj/cY/3GP9xiP9xj/cYj/cY/3GI/3GI/3GCPdMTriLOyHH/iHH/iIcf+Icf+Icf+Icf+Icf+HH/iHH/hx/4hx/4cf+HH/iHH/hx/4cf+HEqRYUaa6euiP9xiIiIiIiHH/iIiIiIiIiIiIiIguTZQqSya9/4iIhx/4iHH/iIhx/4iHH/iIcf+Ihx/4hx/4hx/4hx/4hx/4hx/4hx/4hx/4cf+Icf+HH/g3Uea6rhn/cf9x/3H/cf9x/3H/cY/3H/cf9x/3GP9x/3H/cY/3H/cY/3H/cY/3H/cY/3H/cY/3GP9xj/cf9xj/cY/ztVxbaqOoiI/3GIiI/3GIiI/3GIiIiP9xiIiIiI/3GDLnYb4YnoiIiIiIiIiIiIiIiIiIiIiIhx/4iIiIiIPEWYtLpnhx/4cf+HH/hx/4cf9x/4cf+HH/cf+HH/hx/3H/hx/3H/cf+HH/cf+HH/cf9x/3H/hx/3H/cf9x/3H/cTriWbYdpoj/cYj/cYiP9xiP9xiI/3GIj/cYiI/3GIiP9xiIj/cTx+yLSBN4cf+IiIhx/4iIhx/4iIcf+IiHH/iIcf+Ihx/4iHH/iIcf+Icf+IPZHotG4X/3H/cf9x/3H/cf9x/3H/cf9xj/cf9x/3H/cY/3H/cf9xj/cf9x/3GP9x/3GP9xj/cf9xj/cY/3H/cY/3GP81Rzi8uMeI/3GIiIiIiP9xiIiIiIiIiIiI/3GIiIiIiIiIiIiIiIcf+IiIg5hSK3et2Icf+IiIhx/4iIhx/4iIhx/4iHH/iIhx/4iHH/iIcf+Ihx/4hxM/2BvQJ+/4hx/4cf+Icf+HH/hx/4cf+HH/hx/4cf+HH/hx/4cf9x/4cf+HH/cf+HH/cf+HH/cf+HH/cf+HH/cf9x/4NSDSvN8t/3H/cf9x/3GP9x/3H/cf9xj/cf9x/3GP9x/3GP9x/3GP9x/3GP9x/zhMEbiz7nGP9xj/cY/3GP9xj/cY/3GI/3GP9xiP9xj/cYj/cYj/cYgkz0U60wushx/4cf+HH/hx/4cf+HH/cf+HH/hx/3H/hx/3H/hx/3H/OedntxiYcf9xj/cY/3GP9xj/cY/3GP9xj/cY/3GP9xiP9xj/cYgsANAqX/L9/3GP9xj/cYj/cY/3GI/3GI/3GI/3GI/3GIO+gytRfNiI/3GIiI/3GIiI/3GIiIj/cYiIiIj/cYPKVbtFqkcf+HH/iHH/iHH/hx/4hx/4cf+HH/iHH/hx/4cf+HH/hx/4O4WOtnpxiI/3GIj/cYiP9xiI/3GIiP9xiIj/cYiIj/PX66tIFFiHH/iIcf+Ihx/4hx/4iHH/iHH/iHH/iHH/ghepgaCVZ+iIiIiIiIiIiIiHH/iIiIiIiIiIcf+DeDFLl864iHH/iHH/iIcf+Icf+Icf+Icf+Icf+HH/iHErI74qbcQdj/cY/3GP9xiP9xj/cY/3GI/3GP9xiP9xj/cYj/cYj/cTHr178UKIiIiIiIiIiIiIiIiIiIiIiHH/iIiIIVHVKgvirXH/iIcf+Icf+Ihx/4hx/4hx/4hx/4hx/4cf+Icf+HH/iHE9qPazVwn/cf9x/3H/cf9x/3H/cf9xj/cf9x/3H/cY/3H/cf9xj/cf9x/3GP9x/3GP9xj/cf9xj/cf9xj/cY/3GP9xj/cY/3GP9xj/cY/3GP9xj/MBCVsf9qj/cYiIiP9xiIiIj/cYiIiIiIj/cYiIg6xVG2Oq6IiIiIiIiIiIiIiIiIiIiIcf+IOWfquJgV/4cf9x/3H/hx/3H/hx/3H/cf9x/4cf9x/3H/cf9x/4cf9x/3EywPm+PwaP9xiI/3GIj/cYiP9xiI/3GIiP9xiIiP9xiC/mlRohlq7/cY/3H/cf9x/3H/cf9x/3H/cY/3H/cf9x/3GP9x/3H/cYPjCLss90iIiIiIj/cYiIiIiIiIiIiIiIgzhDu9e8SHH/hx/3H/hx/4cf+HH/cf+HH/hx/3H/hx/3H/hx/3H/cf+HEosGcalPmO/4iIiHH/iIiHH/iIhx/4iIcf+Ihx/4iHH/JxzhSr4x63H/iIhx/4iIcf+Ihx/4iHH/iIcf+Ihx/4hx/4gnTPcaqzCOiIiIiIiIiIiIiIiIiIiIiIiIiIKfchGoCN7v9x/3H/cY/3H/cf9xj/cf9x/3GP9x/3GP9x/3GP9xj/cf9xKovVOndCrHH/iHH/iHH/iHH/iHH/iHH/iHH/hx/4hx/4cf+HH/hx/4hx/4NEtLvbS0j/cY/3GP9xj/cY/3GI/3GP9xiP9xj/cYj/cYg/uQyxRvOIiIiHH/iIiIcf+IiIcf+IiHH/iIhx/zB2UbCZroiHH/iHH/iHH/iHH/iHH/hx/4hx/4hx/4cf+HH/iCx+ICpYHf1x/4cf+Icf+Icf+HH/hx/4hx/4cf+HH/hx/4cf+HH/KIvQKpdC/Ycf+HH/hx/4cf+HH/hx/4cf+HH/cf+HH/cf+HH/hx/3E1e7e7hEiP9xj/cf9xj/cY/3GP9xj/cYj/cY/3GP9xj/cYj/cY/3GEsvXF0KiP9xiP9xiP9xiP9xiI/3GIj/cYiP9xiI/3GIiP9xiIj/cYiIj/cYiIj/cYiIiI/y3lhBpBp75x/3H/cf9x/3GP9x/3H/cf9x/3H/cY/3H/cf9xj/cf9x/3GDBzuLCcR4iP9xiIiP9xiIiI/3GIiIiI/3GIiIg2gS66ftFx/4cf+HH/cf+HH/hx/3H/hx/3H/hx/3H/hx/3H/hx/3H/cf+HH/cTZ2dLqJi/9x/3H/cY/3H/cY/3GP9x/3GP9x/3GP9xj/cY/3GP9xj/cY/0FCfAzY/3GP9xiP9xj/cY/3GI/3GI/3GI/3GI/3GI/3EhHbka/iRucf9x/3H/cf9x/3GP9x/3H/cY/3H/cf9xj/cf9xj/cf9xj/cf88qcq1VjWIiIiIiIiIiIiP9xiIiIiIiIiIiHH/iIMMAJsE/2hx/4cf+Icf+HH/hx/4cf+HH/cf+HH/hx/4cf9x/4cf+HH/cf83wDG5P85x/3H/cf9x/4cf9x/3H/cf9x/3H/cf+HH/cf9x/3H/cf9xj/MzbUvskr/3H/cYj/cY/3GP9xj/cY/3GI/3GP9xiP9xiP9xiP9xiP9xiP9xiP9xiP9xiI/3GIj/cYg8AXe0/oiIiIiIiIiHH/iIiIiIiHH/iIiIiHH/iIiCkWxhqOk56P9xiIj/cYiI/3GIiP9xiIiP9xiIiP9xKna4GniUfo/3H/cY/3GP9xj/cf9xj/cY/3GP9xj/cY/3GP9xiP9xPi96stCFiIiIiIiIhx/4iIiIiIiIiHH/iIiIiIcf+II7VIGuSrfoiP9xiIiP9xiIiP9xiIiI/3GIiIiI/3GIiIiIiI/3GIiIJtlYGrJqfo/3GP9xj/cYj/cY/3GP9xiP9xj/cYj/cYj/cYj/cYj/cYiP9xiC4dnzo+Jgxxj/cY/3GP9xj/cY/3GI/3GP9xiP9xj/cYj/cYj/cYj/cYj/cYMPrysBUNiP9xiIiI/3GIiIiP9xiIiIiIj/cYiIHzLEAZnNO/7/cY/3H/cY/3GP9xj/cY/3GP9xj/cY/3GI/3GP8hNb5qPaQZiIiIiIiIiIiIiIiIiIiIiIhxIjvAih1D94/3GIiIj/cYiIiI/3GIiIiIj/cYiIiIiIiDNx8b2ODoiIiIiIiHH/iIiIiIiIiIcf+IiD98h7GDeIcf+HH/hx/4cf+HH/hx/4cf9x/4cf+HH/cf+HH/hEGZzeZv+HH/cf9x/4cf9x/3H/cf+HH/cf9x/3H/cf9x/3H/cf+HH/JB7kGt4RvoiIiHH/iIiHH/iIhx/4iIcf+Ihx/4iIcf+Icf+IhxI3KkKtjVvXH/hx/4cf+HH/hx/4cf+HH/hx/4cf9x/4cf+HH/cT8birHkdY/3GP9xiP9xj/cYj/cYj/cYj/cYj/cYj/cYiP8x0SawPtmIiP9xiIiIiIiIiIiIiHH/iIiIiCJo7FoacTqP9xiI/3GIj/cYiI/3GIiP9xiIiP9xiIiCsg5Fp98bpx/3H/hx/4cf9x/3H/hx/3H/hx/3H/cf+HH/cf9x/3H/hx/3H/cSE/xxr8A46Icf+IiHH/iIcf+Ihx/4hx/4hx/4iHH/iHH/hx/yWCVTrX2qyIiI/3GIiI/3GIiIj/cYiIiIj/cYiIg2uam6RlaIhx/4hx/4iHH/iHH/iHH/hx/4hx/4hx/4cf+Icf+HH/hx/4cf+Icf+HH/hx/ywWkypuls3/cf+HH/cf9x/4cf9x/3H/hx/3H/cf+HH/cf9x/3H/cf9x/3H/cf+HH/cf9x/3H/cf9xN81ZuTKmiP9xiI/3GIiP9xiIj/cYiI/3GIiI/3GIiIJ5GvOrblDIiP9xiP9xiI/3GI/3GIj/cYiI/3GIiP9xiIKBZVKp6arYiIiI/3GIiIiIiIiIiIiIiIiIiHH/g15Ym7GnaHH/hx/4cf+HH/hx/3H/hx/4cf9x/4cf+HH/cf+HH/cf+HH/OYmxt3ZOcf9x/3H/cf9x/3H/cf9x/3H/cf9x/3H/cf9x/3H/cY/3H/cf9x/3H/cYPL96tECFiIiI/3GIiIiIj/cYiIiIiIiI/3GIiIiIPlbjsqkciIiIcf+IiIhx/4iIiHH/iIiHH/iIhx/4iHH/iIhx/4iHH/iEqZnHZm/4iHH/iHH/hx/4hx/4hx/4cf+Icf+HH/hx/4hx/4cf+HH/hx/4cf+HH/hx/3H/g43KO5I1z/cf9x/3H/cf9x/3H/cf9x/3H/cf9x/3GP9x/3H/cf9x/3GP84diO5idyP9xj/cY/3GP9xj/cY/3GI/3GP9xj/cYj/cYj/cYj/cYj/cYj/cYMFCosL9XiIiIiIiIiIiIcf+IiIiIiHH/iIiIiHH/iIiIcf+DIgor7fXXH/iHH/iHH/iHH/iHH/iHH/iHH/hx/4hx/4cf+Icf+HH/hx/4cf+HH/hx/4PEORtbxu/3H/hx/3H/hx/3H/cf+HH/cf9x/4cf9x/3H/cf9x/4cf9x/3H/cf9x/3H/cf9x/3H/cf9x/3H/cf9xj/cf80c3O9jIz/cf9xj/cY/3GP9xj/cYj/cY/3GP9xj/cYj/cY/3GCW8PhrEPB7/cY/3GP9x/3GP9xj/cY/3GP9xj/cY/3GP9xiP9xj/cY/3GIIz7dGuwSLv9xj/cY/3H/cY/3GP9x/3GP9xj/cY/3GP9xj/cY/3GP9xgh6UVKEmurj/cYj/cYj/cYj/cYiP9xiI/3GI/3GIiP9xiIL6vEajVDuXGIj/cYiP9xiIj/cYiI/3GIiI/3GIiIj/cYgv8seaUNOGcf9x/4cf+HH/cf+HH/cf+HH/cf+HH/cf9x/4cf9x/3H/PddLtCi0iP9xiI/3GIj/cYiI/3GIiP9xiIiP9xgoNGcanLmO/3H/cf9xj/cf9x/3GP9x/3GP9x/3GP9x/3GP9x/3GP9xj/LRbXam6SiXGI/3GP9xiP9xiP9xiP9xiP9xiP9xiP9xiCzcOFpyPHr/cf+HH/cf+HH/cf+HH/cf9x/4cf9x/3H/cf+HH/cf9x/3H/cf9x/3E5RBe2u+hxj/cYj/cY/3GI/3GI/3GP9xiP9xiP9xiI/3GI/3GE+GLBediI/3GIj/cYiI/3GIiP9xiIj/cYiIiP9xiIiI/z8Ew7L7PIiIiIiIiIiIiIiHH/iIiIiIiIhx/4iIiIhx/4iIiHH/iIiHH/iIiDwtGbXS5v9x/4cf9x/3H/cf+HH/cf9x/3H/cf9x/3H/cf9x/3H/cf9xJRSXGr62joiHH/iHH/iHH/iIcf+Icf+HH/iHH/iHH/hx/4hxNTOVu8xq/3H/cf9x/3H/cf9x/3H/cf9x/3H/cf9x/3H/cf9x/3H/cf9xj/cf9xMHDlv48acYj/cYj/cYj/cYiP9xiP9xiI/3GIj/cYiP9xiI/3GIg6zGW2M5qIiIiIiIiIiIiIiIiIcf+IiIiIiIhx/4Q8r801Bx/4iIhx/4iIhx/4iIcf+Ihx/4iIcf+Ihx/4g+wlqyPaVx/3H/cf9x/3H/cY/3H/cf9x/3GP9x/3H/cY/3H/cY/3H/cY/3H/cYMg1lvvKaj/cYiP9xiI/3GIiP9xiIj/cYiI/3GIiI/3GIiIj/cYiIiIj/cYhLQxxbzoiIiP9xiIiIiIiIiIiIiIiIiIiIiIiIg+/nmzAYb/hx/4cf+HH/hx/4cf+HH/hx/4cf+HH/cf+HH/hx/3H/hx/3H/hx/3E+Liay0dmP9x/3GP9x/3GP9xj/cf9xj/cY/3GP9xj/cY/3GP9xj/cY/3GP9xj/cYj/cY/3GI/3GI/3GP9xiP9xiP9xiI/3GI/3GIj/cYN+RWuRupiIiIiIiIiIiIiIiIiIiIiIiHH/iIiIQWqc+VaIiHH/iIiIcf+IiIcf+IiIcf+IiHH/iIcf88sUa0TrmHH/cf+HH/cf+HH/cf+HH/cf+HH/cf9x/3H/hx/3H/cf9x/3H/hx/3H/cf9x/3H/cf9x/3H/cf9x/3H/cf9x/3GP9x/zyP5rVwGY/3GI/3GI/3GI/3GIj/cYiP9xiI/3GIiP9xiIj/cYiI/3GIiI/3GDXuuLsRR4iIhx/4iIcf+IiHH/iIhx/4iHH/iIcf+Icf+Ihx/zt5WbWGpnH/cf9x/3H/cf9x/3H/cY/3H/cf9x/3GP9x/3H/cY/3H/cY/3H/cY/3H/cY/3GP9x/3GP8kTRUa2y6uiHH/iHH/hx/4hx/4cf+HH/hx/4hx/4cf+HH/hx/3E6jJ+1c2BxiI/3GIiP9xiIj/cYiIiP9xiIiI/3GIiIiCpEfxp7uA7/cYiIj/cYiIj/cYiIiP9xiIiIiP9xiIN3dJuoi2/4iHH/iHH/iIcf+Icf+Icf+Icf+Icf+Icf+HH/g4i7m5dEb/cf9x/3GP9x/3GP9x/3GP9xj/cf9xj/cY/3GP9x/3GP9xj/cY/3GP9xiP9xNJlqvGaViIiIiIcf+IiIiIiIiIiIiHH/iIiIiDlnsreYTYcf+Ihx/4iHH/iIcf+Ihx/4hx/4hx/4hx/4hx/4hx/4hx/z2nH7RY4Ij/cY/3GI/3GI/3GIj/cYj/cYiP9xiI/3GIj/cYiP9xiIj/cYiIj/cYiIj/cYiIiP9xiIiIP0b5sbkGiIcf+Ihx/4hx/4hx/4iHH/iHH/hx/4hx/4hx/4cf+Icf+HH/hx/4cf+HH/hx/4cf+HH/hx/4cf+HH/cf+HH/hx/3H/hx/3H/hx/3H/hx/zwdFrXi6f9xj/cf9xj/cY/3H/cY/3GP9xj/cY/3GP9xj/cY/3GP9xj/cY/3GI/3GP9xPUAIs7/3iIiIiIiIiIiIiIiIiIiIiIiIiIiIiIPNpqtSWV/4cf9x/4cf9x/4cf9x/4cf9x/4cf9x/3H/hx/3H/cf9x/3H/hx/3H/cf9x/3H/cf9x/3H/cSPjTyrhyw2IiIiI/3GIiIiIiIiP9xiIiIiIiIiDs/erXAhYcf+HH/iHH/hx/4cf+HH/hx/4cf+HH/cf+HH/hx/3H/hx/4cf9x/4cf8nG5NKvkbLcf+HH/cf9x/4cf9x/3H/hx/3H/cf9x/3H/hx/3H/cf9x/3H/cf9x/3H/cf86kIq3b3WIj/cYiI/3GIiI/3GIiI/3GIiIiP9xiIiIiI/3GIiIiIiIiI/3GIiDLVGL4q54hx/4hx/4iHH/iHH/iHH/iHH/iHH/hx/4hx/4cf+INMHqvD4VcY/3H/cY/3GP9xj/cY/3GP9xj/cY/3GP9xiP9xj/cY/3GI/3GI/3GP9xiCXlgyrBp82P9xiI/3GIj/cYiI/3GIiI/3GIiI/3GIiIKc+aSpMGW3H/iIiIiHH/iIiIcf+IiIhx/4iIcf+IiHH/iIhx/4iHH/iIcf+Ihx/4hx/4hx/4g/9VeyCqj/hx/3H/cf9x/3H/cf9x/3H/cf9x/3H/cf9x/3GP9x/3H/cf9x/3GP9x/3H/cf9xj/cf9xj/cf9xj/cf9xj/cf9xj/cY/3E70Vi1LqeI/3GIiIiI/3GIiIiIiI/3GIiIiIiIiIiIiIiIiC2JMCpHbP2IiIiIiP9xiIiIiIiIiIiIcf+IiIg7WIm1p3aHH/hx/4cf+HH/hx/3H/hx/4cf+HH/cf+HH/cf+HH/cf+HH/cf+HH/cSVQkyq69s1x/3H/cf9x/3H/cf9x/3H/cf9x/3H/cf9x/3H/cY/3H/cf9xOXc6t4jFiIj/cYiIiI/3GIiIiIj/cYiIiIiINxe8uehDcf+HH/hx/4cf9x/4cf+HH/hx/3H/hx/4cf9x/4cf9x/3H/hxMjRHvsu4/3GP9xj/cY/3GP9xj/cY/3GP9xj/cY/3GI/3GP9xiP9xj/cYj/cYj/cYj/cYiP9xiP9xiI/3GI/3GIiP9xiI/3GIiP9xiIj/cYiIj/cYiIiP9xiDY8nrrDYXH/hx/4cf+HH/hx/3H/hx/4cf9x/4cf+HH/cf+HH/cTz0xLQLO/9x/3GP9x/3H/cY/3H/cY/3H/cf9xj/cY/3H/cY/3H/cY/3GP9xj/cY/3GP9xj/cY/3GP9xj/cY/3GIRo1Mpyv/cYj/cYj/cYj/cYj/cYj/cYj/cYiP9xiP9xNUaWu7lpiIiIiIiIiIiIiIiIiHH/iIiIiIiIcf+IiIOE/ouLAXhx/3H/hx/4cf9x/4cf9x/4cf9x/3H/hx/3H/cf+HH/cf9x/3H/hx/3H/cf9x/zlcVrijqf9xj/cY/3GP9xiP9xj/cYj/cY/3GI/3GI/3GI/3GI/3GI/3GI/3GIj/cYiP9xiI/3GIj/cYiI/3GILTF9KkzoLYhx/4iHH/iIcf+Icf+Ihx/4hx/4hx/4hx/zPr+r0UBXH/cY/3H/cY/3H/cY/3GP9x/3GP9xj/cY/3GP9xj/cSU5+SrMYG2IiIiIiIj/cYiIiIiIiIiIiIiIiIiIiIiIg7eku1hbRx/3H/hx/4cf9x/4cf9x/4cf9x/4cf9x/4cf9x/3H/cf+HH/cf9x/zEt+rDiBY/3GIj/cYiP9xiIj/cYiI/3GIiI/3GIiI/3GIiDV/KLuA14iIiHH/iIhx/4iIcf+IiHH/iIcf+Ihx/4iHH/iHH/iIcf+DGK2bCFJv9xj/cf9x/3H/cY/3H/cf9xj/cf9xj/cf9xj/cf9xj/cf9xj/cY/3H/cY/3GP9xj/cY/zl/ObiAxoiIiIiIiIiIiIj/cYiIiIcf+IiIiIiIiIiIOHZpuImWcf+HH/hx/4cf+HH/cf+HH/hx/3H/hx/4cf9x/4cf9x/3H/hx/3H/cS0zNxo8zI6Icf+IiIhx/4iIcf+IiHH/iIhx/4iHH/iIcf+Ihx/4hx/4g94jK0Hc3/hx/4cf+HH/hx/4cf+HH/hx/4cf+HH/cf+HH/hx/3H/hx/3H/hx/3Ey/HO+A4z/cf9x/3GP9x/3H/cf9x/3GP9x/3H/cf9xj/cf9xj/cf9xj/cf9xj/MTBasN+liIiIiIiP9xiIiIiIiIiIiIiIiIiIiIOSXyt9oNiIiIcf+IiIhx/4iIhx/4iIcf+Ihx/4iIPz/6scAFcf9xj/cf9x/3H/cf9xj/cf9x/3GP9x/3H/cY/3H/cY/3H/cY/y12xSpYk62P9xiP9xiP9xiP9xiP9xiI/3GI/3GIj/cYiP8x/TqwEsWIcf+IiIcf+IiIcf+IiHH/iIhx/4iHH/Onhpt4eW/3H/cf9x/3H/cf9x/3H/cf9x/3H/cf9xj/cf9x/3H/cf9xj/cf9x/3E2Xjq6ocWIj/cYiIiIiP9xiIiIiIiI/3GIiIiIiIiIiIiIiIguQpA6O9b8cf9x/3H/hx/3H/cf9x/3H/cf9x/3H/cf9x/3H/cf9x/3H/cf9xOyZZtdmmj/cYiI/3GIiP9xiIj/cYiIj/cYiIiP9xiIiIj/cYKJJZOpbabHGP9x/3GP9x/3GP9xj/cY/3GP9x/3GP9xj/cY/3GI/3GP9xj/cY/3GI/3GP9xg0GJe852iIiP9xiIiIiIiIiIiIiIiIiIiIKPwKGpA/Xoj/cYiI/3GIiP9xiIj/cYiIiP9xiIiI/3GIiIiI/3GIiIiIiDh+XbiBoocf9x/4cf+HH/hx/4cf9x/4cf+HH/cf+HH/cf+HH/cf9x/4L76uOjQVHHH/iHH/hx/4cf+Icf+HH/hx/4cf+HH/hx/4cf9x/4cf+Cio4CqVcf2HH/hx/4cf9x/4cf+HH/cf+HH/cf+HH/cf+HH/cf+HH/cf9x/4cf9x/3H/cf+HH/cf9x/3H/cf9x/3H/cf9x/3H/cf9x/3H/cf9x/3H/NOPzvBwMcY/3H/cY/3GI/3GP9xj/cY/3GP9xiP9xj/cYLZqiKjZV3XGI/3GI/3GI/3GIj/cYiP9xiI/3GIj/cYiI/3GDIx9L7OC4iIiIiIiIiIiIiIiIiIiIhx/4iIiIiIhx/4iIiIcf+IiIhx/4iIhx/4iIhx/4iIcf+Ihx/4iHH/iIcf+IhxO3wJtIP2cf9x/3H/cf9x/3H/cf9x/3H/cf9x/3GP9x/3H/cf9xj/cf9x/3GP9x/3GP9x/3EyfVi+gqeP9xiIiI/3GIiIj/cYiIiIiP9xiIiIiIiIiP9xiIiIiIiIiIiIiIiDRbFLyk64hx/4iIhx/4iIcf+Ihx/4iIcf+Ihx/4hxSSbcfZL/iHH/iHH/iHH/iHH/hx/4hx/4cf+HH/hx/4hx/4cf+HH/cf+HH/hx/4cf+HH/cf+HH/hx/3H/hx/3H/hx/3H/cf+HH/cf9x/4cf9x/3H/cf+HH/cf9x/3H/cf9xOc/JtzA2/3GI/3GIj/cYiP9xiIj/cYiI/3GIiP9xiIiI/3GIOggEtvf7iIiIiIiIiIiIiIiIiHH/iIiIiIiHH/NX6uvIFR/3H/cf9x/3H/cY/3H/cf9x/3GP9x/3GP9x/3H/cY/3GP9x/3GP9x/3GP9xg6Bha2+en/cYiI/3GIiP9xiIiP9xiIiI/3GIiIiI/3GIiDlKN7e1yIiIhx/4iIcf+IiHH/iIhx/4iHH/iIcf+Icf+IOWq6uJVF/3GP9x/3H/cf9xj/cf9xj/cf9xj/cf9xj/cf9xj/cY/3H/cY/zkFObj6xoiIiIiI/3GIiIiIiIiIiIiIiIiIiENfrNoFiIiIiIiIcf+IiIiIiIcf+IiIiIcf+IiIhx/4iIhx/4iIhx/4iIcf+Ihx/4iIcf+IhxPCyXs9Nohx/3H/cf9x/4cf9x/3H/cf9x/3H/cf9x/3H/cf9x/3H/cf9x/3H/PoDIs383j/cYiP9xiI/3GIiP9xiIj/cYiIj/cYiIiP9xiIiIj/cYiIiIiI/z86JrLF2Yhx/4iIiHH/iIiHH/iIhx/4iIcf+Ihx/4iHH/iDwxTLTOs3H/cY/3H/cY/3H/cY/3H/cY/3H/cY/3GP9xj/cY/3H/cY/zVwebyPhoiIiIiI/3GIiIiIiIiIiIiIiIhxNw8TuPDsiIhx/4iIhx/4iIcf+IiHH/iIhx/4iHH/iHH/Ou8ktxDb/4cf+HH/cf+HH/hx/4cf9x/4cf9x/4cf9x/4cf9x/3H/hx/3E32Um5JraP9xiP9xiP9xiP9xiP9xiP9xiP9xiI/3GI/3GIj/cYiP9xiIj/cYgzKTi91sdx/4iIiIhx/4iIiIcf+IiIcf+IiIcf+IiHEsm1kaNkpucYiIiIiIiIiI/3GIiIiIiIiIiIiIiIiIiIhx/4iIiDQfarzglYcf+HH/cf+HH/hx/3H/hx/3H/cf+HH/cf+HH/cf9x/zfRB7ou+P9xj/cY/3GP9xj/cYj/cY/3GP9xiP9xj/cYj/cYj/cY/3GI/3GIj/cYj/cYiP9xiP9xiI/3GIiP9xiDz6SbQFtoiIiHH/iIiIcf+IiHH/iIiHH/iIcf+IiHH/Pi4KstH1cf9x/3H/cf9x/3H/cY/3H/cf9x/3H/cf9xj/cf9x/3GP9x/3H/cY/3H/cY/3H/cY/3H/cY/zVYiLynd4iIiP9xiIiIiI/3GIiIiIiIiIj/cYiIiIiIiIiIPCMztNzMiHH/iIiIhx/4iIhx/4iIhx/4iIcf+IiHH/iIcT2X4bNoHv+Icf+Icf+HH/iHH/hx/4hx/4cf+HH/hx/4cf+HH/hx/4cf+HH/hx/4OE/DubA8/3H/cf9x/3H/cf9x/3H/cf9x/3H/cf9xj/cf9x/3H/cY/3H/cf9xj/cf9x/3GP85Yiq4ndWIiIiP9xiIiIiIiIj/cYiIiIiIiIiIiIKi25eq0kaP9x/3GP9x/3GP9x/3GP9xj/cf9xj/cY/3GP9xj/cY/3GP9xj/cT402rLLJYiIiIcf+IiIiIiIiIiIhx/4iIiIiHH/iIL9XkGhKhvnGI/3GI/3GI/3GI/3GI/3GIj/cYiP9xiI/3GIj/cYiI/3GIgxZXmwqob/iIiHH/iIiHH/iIhx/4iIcf+Ihx/4iHH/iIcf+Ihx/4hx/4hx/4hx/4O0K4tb1Hcf9xj/cf9x/3H/cf9x/3GP9x/3H/cY/3H/cf9xj/cf9xj/cf9xj/cY/3H/cY/3GP8jqRlKBm5r/3GIj/cYiI/3GIiP9xiIj/cYiIj/cYiIiCTjmBrRxn7/cY/3GP9x/3GP9xj/cY/3GP9xj/cY/3GP9xj/cY/3GI/y22tSpUlK2I/3GIiP9xiIiP9xiIiI/3GIiIj/cYiDkWGbfp5oiHH/iIhx/4iHH/iHH/iIcf+Icf+Icf+Icf+Icf+Icf+HH/iHH/hx/4hx/4cf+HH/hx/4cf8wEfew/ghx/3H/cY/3H/cY/3H/cY/3H/cY/3GP9x/3GP9xj/cY/3GP9xj/cY/3GP9xj/cY/3GDLECL4794iP9xiIiIiIiIiIiIiIiIiIiIiIiIiIiIhx/4iIiIiIiIcf+IiIiIcf+IiIiD/0prILWf+HH/hx/4cf+HH/hx/4cf9x/4cf+HH/cf+HH/cf+HH/cf+HH/cf9x/4cf9x/3H/hx/3H/cf9x/3H/cf+HH/cf9x/3H/cf9x/3H/cf9xOky0trNL/3GP9xj/cY/3GP9xj/cY/3GI/3GP9xiP9xiP9xiP9xj/cYiP9xiP9xiP9xiI/3GIj/cYiP9xiIj/cYiI/3GIiP9xiIiI/3GIiIj/cYiIiIM7FHvk64/4iIiHH/iIhx/4iIcf+IiHH/iIcf+Ihx/4iHH/iHH/iHH/iIcf+Icf+HH/iHH/iHH/hx/4hx/4cf+HH/hx/4cf+HH/hx/4cf+HE1ulS6Ratx/3H/cf9x/3H/cf9x/3H/cY/3H/cf9x/3H/cf9xj/cf9x/3GP9x/3H/cY/3H/cY/3H/cY/3H/cY/3GP9x/3GP9xj/cY/3GP9xj/cY/3GP9xj/cY/3E/nBaxY+mIj/cYiIiIiP9xiIiIiIiI/3GIiIiIiIiIiIiIiIiIiIiIiIiIiIiIhx/4iDy8FrVD6f+Icf+Icf+Icf+HH/iHH/hx/4hx/4cf+HH/hx/4cf+HH/hx/4cf+HH/cf+HH/hx/4cf9x/4cf9x/4cf9x/3H/hx/3H/hx/3H/cf9x/4cf9x/3H/cf9x/3H/cf9x/4cf9x/3H/cf9xj/cTm8BLZD+3GP9xj/cY/3GP9xj/cY/3GP9xiP9xj/cY/3GI/3GI/3GP9xiP9xiP9xiP9xiI/3GI/3GIj/cYiP9xiI/3GIiP9xiIj/cT1reLOUh3H/iIiIhx/4iIiHH/iIhx/4iIcf+IiHH/iIcf+Ihx/4iHH/iIcf+Icf+INqL3u10I/3H/cf9x/3H/cf9x/3H/cf9x/3GP9x/3H/cf9x/3H/cY/3H/cf9xj/cf9x/3GP9x/3GP9x/3GP9xj/cf9xj/cY/3H/MdL3sD0I/3GIiIiI/3GIiIiIiP9xiIiIiIiIiIiIiIiIiIiIiIiIiIiIM7SnvUtYiHH/hx/4hx/4cf+Icf+HH/hx/4cf+Icf+HH/hx/3H/hx/4cf+HH/cf+HH/hx/3H/hx/3H/hx/3H/hx/3H/cf+HH/ON0ouCLXcYj/cY/3GP9xiP9xj/cYj/cYj/cYj/cYj/cYj/cYj/cYiP9xiI/3GIj/cYiP9xiIj/cYiI/3GIg92BmzJ+aIcf+IiIcf+IiHH/iIhx/4iHH/iIcf+Ig+Kcmz1jaP9x/3H/cf9x/3H/cf9x/3H/cY/3H/cf9x/3GP9x/3H/cY/3H/cY/3H/cY/3E/gguxffSIiIiIiIiIiIiIiIiIiIiIiIiIiIN3G8uo5D/4cf9x/3H/hx/3H/cf9x/4cf9x/3H/cf9x/3H/cf9x/3H/cTKLeb50hoj/cYiP9xiI/3GIiP9xiI/3GIiI/3GIiI/3GIiIj/cYiIiI/3GIiIiIiP9xiIiIiIiIiIiIiIiD0ok7TXbP+IiIiHH/iIiIcf+IiIcf+IiHH/iIhx/4iIcUOTHMbOhx/4iHH/iHH/iIcf+Icf+Icf+Icf+Icf+HH/iHE35dG4Gi6HH/hx/4cf+HH/cf+HH/cf+HH/hx/3H/hx/3H/cf+HH/cf9xK/9KGlALXocf+Icf+Icf+Icf+Icf+Icf+Icf+Icf+HH/iHH/hx/4cf+HH/hx/4cf+HH/O1Xktaobcf9x/3H/cf9x/3H/cY/3H/cf9x/3H/cf9x/3GP9x/3H/cY/3H/cf9xj/cf9xj/cf9xj/cf9xNMUhvDrej/cY/3GP9xj/cY/3GP9xiP9xj/cYj/cY/3GI/3GI/3GCXW2VrSkmqHH/cf9x/4cf9x/3H/hx/3H/cf9x/4cf9x/3H/cf9x/3H/cf9x/3H/cSxTNipKzJ1xj/cf9xj/cY/3GP9xj/cY/3GP9xj/cYj/cY/3GCgfQBqOC/6Icf+Ihx/4hx/4iHH/iHH/iHH/iHH/hx/4hx/ybVbxqyqQ5x/4iHH/iHH/iIcf+Icf+HH/iHH/iHH/hx/yGjdioGyJ2HH/cf9x/4cf9x/3H/cf9x/4cf9x/3H/cf9x/3H/cf9x/3H/cf9x/3H/cf9xj/cf9x/3H/PYSYtHtn/3GIj/cYiI/3GIiP9xiIiP9xiIiP9xiIiIg4tjS4ScuIiHH/iIiIiIiIiIhx/4iIiIiHH/iIiIhxPMgyszfNcf+Ihx/4iHH/iHH/iIcf+Icf+Icf+Icf+HH/iHH/goxsEak5Puj/cYiI/3GIiP9xiIiP9xiIiI/3GIiIiP9xiIiIMmaDvpl8iIiHH/iIiIiIiIiIhx/4iIiIiHH/iIgwxr6xSUH/cY/3H/cf9xj/cf9x/3GP9x/3GP9x/3GP9x/3GP9xj/cTLQnb4vYoiIiIhx/4iIiIiIhx/4iIiIhx/4iIiHH/iIiIcf+IiHH/iIhx/4iHH/iIhxPxgzsefM/4cf+HH/hx/4cf+HH/hx/4cf+HH/hx/4cf9x/4cf+HH/cf+HH/cf+HH/cf+HH/cf9x/4cf9x/3H/cf+HH/cf9x/3H/cf9x/3H/cf9x/3H/cf9x/3H/cf9xM61VvVKqj/cY/3GP9xiP9xj/cYj/cYj/cY/3GI/3GI/3GIj/cYj/cYiP9xiI/3GIj/cYiP9xiIj/cYg8n2e0YJiIiIiIcf+IiIiIcf+IiIhx/4iIhx/4iIhx/4iIcf+Ihx/4iIcf+Ihx/4hx/4gzTre+sUj/cf9x/3H/hx/3H/cf9x/3H/cf9x/3H/cf9xj/cf9x/3H/cf9x/3GP9xMHj4sJcHiI/3GIiP9xiIiP9xiIiI/3GIiIiI/3E8q8+0VDBx/4cf9x/4cf9x/4cf9x/4cf9x/3H/hx/3H/cf9x/4cf9x/3H/cf9xL7unWjRFioiIiIiIcf+IiIiIcf+IiIhx/4iIhx/4gxHG+w85CP9x/3GP9xj/cf9xj/cY/3GP9xj/cY/3GP9xj/cYj/cY/3EnA3Uqr8itiP9xiIj/cYiI/3GIiI/3GIiIj/cYiIiIj/cYiIiIiI/3GCPbYhriSd7/cf9x/3H/cf9x/3H/cf9x/3H/cf9x/3H/cY/3H/cf9x/3GP848Sq5DtWP9xiIiIj/cYiIiIiP9xiIiIiIiIiI/zrGIbc53oiIiIiIiIiIhx/4iIiIiIiIiHH/iIiIiIcf80Pli8wadx/4cf9x/4cf+HH/cf+HH/cf+HH/cf+HH/cf9x/4cf9x/3H/hx/3H/cf9x/3H/cf+HH/cf9x/3H/cf9x/3H/cf9x/3H/cY/3E7xNe1OyiI/3GIj/cYj/cYiP9xiIj/cYiP9xiIj/cYiIj/cYiIiP9xiCyOYBpHGf6HH/cf+HH/hx/3H/hx/3H/cf+HH/cf+HH/cf9x/3H/LwNuKj/JHYiP9xiIiP9xiIj/cYiIiP9xiIiIj/cYiIgySU++trBx/3H/hx/4cf9x/4cf9x/4cf9x/4cf9x/3H/cf+HH/cf9x/zytXrVSoY/3GIiIiP9xiIiIiIiP9xiIiIiIiIiIiIiDN/pb2AWohx/4iIcf+Ihx/4iHH/iIcf+Ihx/4hx/4hx/4hx/4hx/4hx/4hx/4cf+Icf+HH/hx/4hx/4cf+DqW1rdpKf9x/3H/cf9x/3GP9x/3H/cY/3H/cf9xj/cf9xj/cf9xj/cTzTw7MsPHGI/3GI/3GI/3GI/3GI/3GIj/cYiP9xiI/3E3KYK51n2IiIj/cYiIiIiIj/cYiIiIiIiIiIiIiIiIiIiIiIg3nJO6Y2z/iIiHH/iIiHH/iIhx/4iHH/iIcf+Ihx/4iHH/iHH/iIcf+Icf+Icf+HH/iHH/iHH/hx/4cf+Icf+HH/hx/4cf+HH/hx/4cf+HH/hx/3H/hx/4cf9x/4cf9x/4cf9x/4cf9x/4cf9x/3H/hx/3H/Pr1EskK7cf9x/3GP9x/3GP9x/3GP9xj/cf9xj/cY/3GP9xg1lXK7ao2I/3GI/3GI/3GI/3GI/3GIj/cYiP9xiI/3GIj/OgYmt/nZiIiHH/iIiIiIiIiIiIiHH/iIiIiIhx/4iIiIhx/4iIhx/4iIhx/4iIhx/4iHE3OjS4xctx/4cf+HH/hx/4cf+HH/hx/4cf+HH/cf+HH/hx/3H/hx/3E2xiO6Odz/cf9x/3H/cf9x/3H/cY/3H/cf9x/3H/cY/3H/cf9x/3GP9x/3GP9x/zakeLtbh4iP9xiIiI/3GIiIj/cYiIiIiP9xiIiIiIiIj/cYiIiIiIiIiIiIiIgweYKwln2IiIiIhx/4iIiHH/iIiIcf+IiHH/iIg5KYS31nuHH/hx/4hx/4cf+HH/cf+HH/hx/4cf+HH/cf+HH/cSMixRrd066IiIiIiIiIcf+IiIiIiHH/iIiIhx/4iIiHH/iIiHH/gztXS9Sotx/4cf+Icf+HH/hx/4cf+HH/hx/4cf+HH/hx/3H/hx/4cf9x/4cf9x/4cf9x/4cf9x/3H/hx/3H/cf+HH/cf9x/3H/cf+HH/cf9x/3H/cf9x/3H/cf9x/3H/cf9x/3GP88++O0BBxxj/cY/3GP9xj/cYj/cY/3GP9xiP9xj/cYj/cY/3GI/3GI/3GI/3GI/3GIj/cYiP9xiI/3GIj/cYiP9xiIj/cYiIj/cYiIj/cYiIiI/3GIiIiI/3GIgwpMSwazuIiIhx/4iIiIhx/4iIiIcf+IiIcf+IiIcf+IiHH/iIcf+Ihx/4iHH/iDKUx75rOHH/cf9x/3H/cf+HH/cf9x/3H/cf9x/3H/cf9x/3H/cf9x/3GP9x/3H/cf9x/3GP9x/3H/cYOvC5tg9G/3GIiIj/cYiIiI/3GIiIiIiP9xiIiIiIiIiIhFcmy42Yj/cYiIhx/4iIiIiIiIiIiIiIiHH/iIiIiIiHH/iIgzcmS+jZv/iIcf+HH/iHH/iHH/hx/4hx/4cf+HH/iHH/hx/4cf+HH/g4zkG4Mb5x/4cf9x/4cf9x/3H/hx/3H/hx/3H/cf9x/4cf9x/3H/cf9x/3E3dyW5iNr/cY/3GP9xj/cY/3GP9xj/cY/3GP9xj/cYj/cY/3GI/3GP9xiP9EqNzVcoj/cYiP9xiI/3GIj/cYiP9xiIj/cYiI/3GIiI/3GIiI/3GIiIiP9xiIiIPTXHs8o4iHH/iIiHH/iIcf+IiHH/iIcf+Icf+Ihx/4hx/4hx/4hx/4hx/4hx/4hx/4cf+Icf+HH/hx/4cf+HH/NFs0vKTLcf9x/3H/hx/3H/cf9x/3H/cf9x/3H/cf9x/3H/cf9xj/cf9x/3H/cf9x/3GP9x/3H/cY/3H/cY/3H/cf9xj/cY/3H/cY/3H/cY/3GP9xj/cY/3GP9xj/cY/3GP9xj/cY/zCQB7F/+IiIiP9xiIiIiIiIiI/3GIiIiIiIiIiIiIiIiIiIiHH/iIiIiIiIiIhx/4O0nWtrYp/4cf+Icf+HH/hx/4cf+HH/hx/4cf+HH/hx/4cf9x/4cf+HH/cf+HH/cf+HH/cf+HH/cf9x/4cf9x/3H/cf+HH/cf9x/3H/cf89xnW0OYr/cY/3GP9xj/cY/3GP9xj/cYj/cY/3GP9xiP9xj/cYj/cYj/cY/3GIj/cYj/cYj/cYiP9xiI/3GIj/cYiP9xiIj/cYiI/3GIPAd2tPiJiIiIcf+IiIiIiHH/iIiIiHH/iIiIcf+IiIcf+IiHH/iIhx/4iHH/iIcf+Ihx/4iHH/iHH/g3bea6khn/hx/3H/cf9x/3H/cf9x/3H/hx/3H/cf9x/3GP9x/3H/cf9x/3H/cf9x/3GP9x/3H/cf9xj/cf9xj/cf9x/3GP9x/3GP9xj/cf9xj/cY/3H/cYMvXFvgo6iIj/cYiI/3GIiI/3GIiIj/cYiIiI/3GIiIiIj/cYiIiIiIiIiIj/cYiIiIiIiIiIiIiIiIhxNxUXuero/4hx/4hx/4hx/4cf+Icf+HH/hx/4hx/4cf+HH/hx/4cf+HH/hx/4cf9x/4cf+HH/cf+HH/hx/3H/hx/z+HdrJ4iY/3H/cY/3H/cY/3GP9xj/cf9xj/cY/3GP9xj/cY/3GI/3GP9xj/cYj/cY/3GI/3GI/3GI/3GI/3GI/3GI/3GIj/cYiP9xiI/3GIO6EHtV74iIiIiIiIiIcf+IiIiIiIcf+IiIiHH/iIiIcf+IiIcf+IiIcf+IiHH/iIcf+Ig4M7e5zEj/hx/3H/cf9x/4cf9x/3H/cf9x/3H/cf9x/3H/cf9x/3H/cf9x/3H/cf9x/3H/cf9xj/cf9x/3H/cY/3H/cf9xj/cf9xgw9RiwGueIiP9xiIiP9xiIiI/3GIiIiP9xiIiIiIj/cYiIiIiIiIiIiIiI/3GIiIiINoknunbYcf+Ihx/4hx/4hx/4hx/4hx/4cf+Icf+HH/iHH/hx/4cf+HH/hx/4cf+HH/hx/4cf+HH/cf+HE6+Si2Btf/cf9xj/cY/3GP9x/3GP9xj/cY/3GP9xiP9xj/cY/3GI/3GP9xiP9xj/cYj/cYj/NCoovdXXiIiIiIiIiIiIiHH/iIiIiIiIiHH/iIiDPper0WhYcf9x/3H/hx/3H/cf+HH/cf9x/3H/cf+HH/cf9x/3H/cf9x/3H/cf85olq4XaWI/3GIiP9xiIj/cYiIj/cYiIiP9xiIiIj/cYiDyVDrRq8XH/hx/4cf+HH/cf+HH/hx/4cf9x/4cf9x/4cf9xPbCns09Yj/cY/3GP9x/3GP9xj/cY/3GI/3GP9xj/cY/3GI/3GP9xiP9xg7HH2144KIiHH/iIhx/4iIcf+IiHH/iIcf+Icf+Ihx/4iHEsUGQqSvm9cf+Icf+HH/hx/4cf+HH/cf+HH/hx/4cf9x/4cf9x/4cf9x/4PywpsdPWcY/3GP9xj/cYj/cY/3GI/3GI/3GP9xiP9xiI/3GI/3GILd0JGjIvbnH/cf9xj/cf9x/3H/cf9xj/cf9x/3GP9x/3H/cY/3H/cY/3H/cY/3E5IQK23v1xj/cY/3GP9xiP9xj/cYj/cYj/cYj/cYj/cYj/cYj/cYiP9xPujGshc5iIiIiIiHH/iIiIiIiIiIiIiHH/iC48bipMOR3/cf9x/3H/cf9x/4cf9x/3H/cf9x/3H/cf9x/3H/cY/3H/cf9x/3H/Npoau2XliI/3GIiI/3GIiIj/cYiIiIiP9xiIiIiIiI/0n9nIAmiIiIiIiIiIiIiIiIiIiIiIiIcf+IiIiIiIhx/4iIiDZgUrufrf+Ihx/4iIcf+Icf+Ihx/4iHH/iHH/iHH/iHH/iHH/PmECsp79cf+HH/cf+HH/hx/4cf+HH/cf+HH/cf+HH/cf+HH/cf+HH/cf9x/4cf9x/3H/hx/3H/cf9x/3H/cf9x/3H/hx/3H/cTM1ErzK7XGP9x/3H/cY/3H/cY/3H/cY/3H/cY/3GP9x/3GP9xj/cY/3GP9xj/cY/3GP9xj/cY/3GI/3GP9xiP9xj/cU79nCAm/3GI/3GI/3GIj/cYj/cYiP9xiIj/cYiP9xiIj/cYiIj/cYiIiDy60rRFLYiIiIiIiIiIiIiIiIiIiIhx/4iIiIiIiIiHEzQgO9vfz/iIcf+IiHH/iIcf+Icf+Ihx/4hx/4hx/4hx/4hx/4g4RsG4uT6HH/hx/4cf+HH/hx/4cf9x/4cf+HH/cf+HH/cf+HH/cf+HH/cf9x/4cf9x/3H/cf+HH/cf9x/zHbgrA0fY/3H/cf9x/3GP9x/3H/cY/3H/cY/3H/cY/3H/cY/3H/cY/3GP9xj/cY/3H/cY/3GP9xiP9xj/cY/3GP9xiP9xj/cYj/cY/3GI/3GI/3GI/3GIj/Ow+GtvB5iIiIiIiIiIiIiIiIiIiIiIiHH/PVUSs6rtiIcf+IiIcf+IiIcf+IiHH/iIcf+Ihx/4iHH/iIcf+Icf87vIO2Q3z/hx/4cf+HH/hx/3H/hx/4cf9x/4cf9x/4cf9x/4cf9x/3H/hx/3H/cf9xMiQFvtv6/3GP9x/3GP9xj/cf9xj/cY/3GP9xj/cY/3GP9xj/cY/3GP9xLzQMGiy/Pv9x/3H/cY/3H/cf9x/3GP9x/3H/cY/3H/cY/3H/cY/3H/cYPQdZs/im/3GIiIiIj/cYiIiIiIiIiI/3GIiIiIiIiIiIiIiIiIJNopGtJdboiP9xiI/3GI/3GIiP9xiI/3GIiP9xiIiP9xiIMNT4sDsHiIhx/4iIhx/4iIcf+Ihx/4iHH/iIcf+Ihx/4hx/4MZxqsHOV/3H/cf9x/3GP9x/3H/cY/3H/cY/3H/cY/3H/cY/3H/cY/3GP868QK3Dv2P9xiP9xj/cYj/cYj/cY/3GI/3GIj/cYj/cYiP9xiP9xM8USvDrtcYiIiP9xiIiIj/cYiIiIiI/3GIiIiIiIiIiIiIj/cYiIiIiIiIcf+IiIiIiIiIiIiIhx/4iIiIg+Jlez2aj/hx/4cf+HH/hx/4cf+HH/hx/3H/hx/4cf9x/4cf9x/4cf9x/4cf9x/4cf9x/3H/hx/3H/cTOK0bx1LnH/cf9x/3H/cf9x/3H/cf9xj/cf9x/3H/cY/3H/cf9xj/cf9xj/cf8nfzkquAxtiI/3GIiP9xiIiP9xiIiI/3GIiIiP9xiIiIiI/3GIiIiIiIiIiIj/Rls8ukyIiIiIiIiIiIiHH/iIiIiIiIiD/sabITlv+HH/hx/4cf9x/4cf+HH/cf+HH/cf+HH/cf+HH/cT05nbPGYoiI/3GIiI/3GIiI/3GIiIj/cYiIiIj/cYiIiIiIKcvGGoNDno/3H/cY/3GP9xj/cf9xj/cY/3GP9xj/cY/3GI/3EmTAo6yz9c/3H/hx/3H/cf+HH/cf9x/3H/hx/3H/cf9x/3H/cf9x/3H/cf9x/3H/cf9x/3H/KswJGnM/bocf+HH/iHH/hx/4hx/4cf+HH/hx/4hx/4cf+HH/cf+HH/g064G9FH7/cf+HH/cf9x/4cf9x/3H/cf+HH/cf9x/3H/cf9x/3H/cf9xNnYSuont/3GP9x/3H/cY/3H/cY/3H/cY/3H/cY/3H/cY/3GP9xj/cf83b1y6kKOIiIiIiIiIiIiHH/iIiIiIiHH/iIiIiHH/iIiIcf+IiIcf+Ig2rXW6UoqHH/hx/4cf+HH/cf+HH/hx/4cf9x/4cf9x/4cf9x/4cf9x/4cf9x/3H/hx/3H/cf9x/4cf9x/3H/cf9x/3H/cf9x/3H/MiLmv90Zj/cY/3GI/3GP9xiP9xiP9xiP9xiP9xiI/3GI/zdwKbqP1oiIiIiIcf+IiIiIcf+IiIhx/4iIhx/4iIhx/4iIcf+Ihx/4iIcf+Icf+Ihx/4iHH/iHH/iHH/iHH/iHH/hx/4hx/4cf+INm92u5CJ/3H/cf9x/3H/cf9x/3H/cf9x/3H/cY/3H/cf9x/3GP9x/3H/cY/3H/cY/3H/cY/3H/cY/3GP9x/3GP9xj/cY/3H/cY/3GP9xj/M8E3vj7IiIiI/3GIiIiIiI/3GIiIiIiIiIiIiIiIiIiIiIiIiIiIiIg6b1u2kKRx/4cf9x/4cf9x/4cf9x/4cf9x/3H/cf+HH/cf9x/3H/cf+HH/cf9x/yFNZBoMKb6Ihx/4iIiIcf+IiIhx/4iIhx/4iIcf+IiHH/iIcf8o5IYakbee/3GIiIj/cYiIiI/3GIiIiIiI/3GIiIiIiIiIg8dui0iReHH/iHH/hx/4hx/4hx/4cf+Icf+HH/iHH/hx/4cf+Dv4mbYHZo/3H/cY/3GP9xj/cf9xj/cY/3GP9xj/cY/3GI/3GP9xj/cYj/cY/3GI/3GI/3GI/3GIN523uWJIiIiIiIiIiIiIiIiIiIhx/4iIiIiIiHH/iIiIiHH/iIiIcf+IiIcf+DCR17B+KHH/cf+HH/cf+HH/cf9x/4cf9x/3H/hx/3H/cf9x/4cf9x/3H/cf9x/3H/cf9x/3H/cf9x/3H/cf9x/3H/cf9x/3GP9x/z27qLREV4/3GIiP9xiIj/cYiI/3GIiIj/cYiIiP9xiIiIiI/3GIiIiIiIg6Zpe2mWiIiHH/iIcf+Ihx/4hx/4iHH/iHH/iHH/iHH/iHH/iHH/hx/4hx/4cf+HH/iHH/Oofot3gX/3GP9x/3GP9x/3GP9xj/cf9xj/cY/3H/cY/3GP9xj/cY/3GP9xiP9xj/cY/3GP9xiC6Atho39J7/hx/3H/hx/3H/hx/3H/cf+HH/cf9x/3H/hx/3H/cf9x/3H/cf9x/3H/cf9x/3H/cf9x/3H/cTY7SbrEtoiP9xiIj/cYiP9xiIiP9xiIiP9xiIiI/3GCIujIouFzeIiIiIhx/4iIiIiIiHH/iIiIhx/4iIiHH/iIiIcf+IiHH/iIhx/4iHH/iIcf+Ihx/4iHH/iHH/iHH/gyGPW/5wr/hx/3H/cf9x/4cf9x/3H/cf9x/3H/cf9x/4cf9x/3H/cf9xj/cf9x/3H/cf9x/3H/cf9xj/cf9x/3GP9x/3H/cY/3H/cY/3H/cY/3H/cY/3H/cY/zKC1r99Kf9xiIiP9xiIiP9xiIiI/3GIiIiIj/cYiIiIiIiP9xiIiIiIiIiIiIiIiIiIiIiIiDgsBrjT+Yhx/4iHH/iHH/iHH/iHH/iHH/hx/4hx/4hx/4cf+HH/hx/4hx/4cf+HH/hx/4cf9x/4cf+HH/hx/3H/hx/3H/hx/3H/hx/3H/hx/3H/cTbC1ro9Kf9xj/cf9xj/cY/3GP9xj/cY/3GI/3GP9xj/cYj/cY/3GI/3GI/3GI/3GI/3GI/3GI/3GIj/cYiP9xiDC05bBbGoiIiIiIiIiIiIiIiIiIiIcf+IiIiIiIcf+IiIiIcf+IiIhx/4iIiHH/iIhx/4iIcf+IiHH/iIcf+Ihx/zwD1rX8Kf+HH/cf9x/4cf9x/3H/cf9x/4cf9x/3H/cf9x/3H/cf9x/3H/cf9x/3H/cf9x/3H/cY/3H/cf9x/3GP9x/3H/cY/3H/cf9xj/cf9xj/cf9xj/cf9xgxR6S/uFuI/3GI/3GIj/cYiP9xiI/3GIiP9xiIj/cYiIj/cYiIiP9xiIiIj/cYiIiIiI/3GIiIiIiIiIiIj/cYiIiIiIiIiIg9fhWzgeqIiHH/iIcf+Ihx/4iHH/iHH/iIcf+Icf+Icf+Icf+HH/iHH/hx/4hx/4cf+HH/iHH/hx/4cf+HH/hx/4cf9x/4cf+HH/hx/3H/g/TFaxs6lx/3H/cY/3H/cY/3H/cY/3GP9x/3GP9xj/cY/3GP9xj/cY/3GP9xj/cY/3GP9xiP9xj/cYj/cY/3GI/3GI/3GI/3GI/3GIj/cYj/cYiP9xiDTaBbwl+oiIiIiIiIiIiIiIiIiIiIiIiIiIiHH/iIiIiIiIcf+IiIiIcf+IiIhx/4iIhx/4iDTUNr0ryf+HH/cf+HH/hx/4cf9x/4cf9x/4cf9x/4cf9x/4cf9x/3H/hx/3H/cf9x/4cf9x/3H/cf9x/3H/cf9x/3H/cf9x/3H/cf9x/3Ewm/awdAn/cY/3GI/3GI/3GIj/cYj/cYiP9xiI/3GIj/cYiI/3GIiP9xiIj/cYiIiP9xiIiIj/cYiIiIhOetwoUoiP9xiIiIiIiIiIiIiIiIiIiIiIiIhx/4g66AS2F/uIhx/4iIcf+Ihx/4hx/4iHH/iHH/iHH/iHH/iHH/iHH/hx/4hx/4cf+HH/iHEwdze/iMhx/3H/cf9x/3GP9x/3H/cf9xj/cf9xj/cf9x/3GP9xj/cf9xj/cf9xj/cY/3GP9xj/cf9xj/cY/3GI/3GP9xj/cY/zJgxr+fOYiIiIj/cYiIiIiIiIiIiI/3GIiIiIiIiIiIiIcf+IiIiIiIiIiIhx/4iIgx7Ui/EreHH/hx/4cf+HH/cf+HH/hx/3H/hx/3H/hx/3H/hx/3H/hx/3H/cf+HH/cf9x/3H/cf+HH/cf8/Yhixnedxj/cYj/cYj/cYj/cYj/cYj/cYiP9xiP9xiI/3GIj/cYiI/3GIj/cYiIj/cYMz5IvcG3iHH/iIiIcf+IiIcf+IiIcf+IiHH/iIcf+Ihx/4iHH/iIcf+Icf+Icf+Icf+Icf+Icf+Icf+HH/iHH/hx/4cf80uqW9RVr/cf9x/3H/cf9x/3H/cf9x/3H/cf9x/3H/cY/3H/cf9x/3GP9x/3H/cY/3H/cf9xj/cf9xj/cf9xj/cY/3H/cY/3GP9xj/cY/3GDstprXSWYiI/3GIiIiP9xiIiIiI/3GIiIiIiIiIiP9xiIiIiIiIiIiIiIiIiIiHH/iIiIiIMz/3vcAIhx/4hx/4cf+HH/hx/4cf+HH/hx/4cf9x/4cf+HH/cf+HH/cf+HH/cf+HH/cf+HH/cf9x/4cf9x/3H/cf9x/4cf9x/3H/cf9x/3H/cf9x/3H/cf9x/zp+c7eBjI/3GP9x/3GP9xj/cY/3GP9xj/cY/3GP9xj/cYj/cYQ2Ns2cn/cYj/cYj/cY/3GIj/cYj/cYj/cYiP9xiI/3GIj/cYiI/3GIiP9xiIj/cYiIiP9xiIiI/3GIiIiIj/cYiIiIiIiI/3GIiIiIOfF2tw6Jhx/4iIcf+Ihx/4iHH/iIcf+Icf+Ihx/4hx/4hx/4cf+Icf+Icf+HH/iHH/hx/4cf+HH/hx/4cf+HH/hx/4MK5zsGGMcf9x/3H/cf9x/3H/cf9x/3H/cf9x/3H/cf9x/3H/cf9x/3GP9x/3H/cf9xj/cf9x/3GP9x/3H/cY/3H/cY/3H/cY/3GP9x/3GP9xj/cY/3GP9xj/cY/3GP9xj/cY/3GP9xiP9xj/cYNG32vJIJiIiIiIj/cYiIiIiIiIiIiIiIiIiIiIiIiHH/iIiIiIiELjHOHOcf+IiIiIhx/4iIiHH/iIiIcf+IiIcf+IiHH/g5sTS4Tsv/hx/4hx/4cf+HH/hx/4cf9x/4cf+HH/hx/3H/hx/4cf9x/4cf9x/3H/hx/3H/hx/3H/cf9x/4cf9x/3H/cf9x/3H/g12zi8JMf/cYj/cYj/cYj/cYj/cYiP9xiP9xiI/3GIj/cYiI/3GIMhvYvuQniIiIiHH/iIiIcf+IiIcf+IiHH/iIhx/4iHH/iDCYurB3RXH/cf9x/3H/cY/3H/cf9x/3H/cY/3H/cf9xj/cf9xj/cf9xj/K2g3epl8iIiHH/iIiHH/iIhx/4iIcf+Ihx/4iHH/iIcf+Ihx/4hx/4hx/4hx/4hx/4hx/4hx/zWel7xhaP9x/3GP9x/3H/cf9x/3H/cY/3H/cf9x/3GP9x/3GP9x/3H/cY/3GP9x/3GP9x/3GP9xj/cY/3GDc92LnCJ4j/cYiIiIiIiIiIj/cYiIiIiIiIiIOoDitn8dcf+IiIiIcf+IiIcf+IiIcf+IiHH/iIhx/4iHH/iIcf+Ihx/4iHH/iHH/iHH/iHH/iHH/guT/QaOwC+/3GIiIiIj/cYiIiIiIiIj/cYiIiIiIiIiIiIiIiDxKcbS1joiIiIcf+IiIiIhx/4iIiHH/iIiIcf+IiHH/iIiHH/iIcf+Ihx/4iHH/iIcf+Icf+Ihx/4hx/4hx/4hx/4QmuM6UeIcf+HH/hx/4hx/4cf+HH/hx/3H/hx/4cf+HH/hx/3H/hx/3H/hx/3H/O9IBtS3+cf9x/4cf9x/3H/cf9x/3H/cf9x/4cf9x/3H/cf9xj/cf9x/3H/cf9xOEtbuLSkiIiI/3GIiIiI/3GIiIiIiIiP9xiIiIiINNmVvCZqhx/4iIhx/4iIcf+Ihx/4iHH/iIcf+Ihx/4hx/zxdybSiNnGP9x/3H/cf9x/3GP9x/3H/cf9xj/cf9xj/cf9xj/cf9xj/cTo8C7bD9IiIiIiIiIiIiIiIiIiIiIiIiIg9yeW0Nhr/iHH/iIcf+Icf+Icf+Icf+Icf+HH/iHH/hx/4hx/zCbKLF01/9xj/cf9x/3H/cY/3H/cY/3H/cY/3H/cY/3H/cY/3GP9x/3GP9xj/cYO+L4tR0HiIiIiI/3GIiIiIiIiIiIiIiIiIiIiIiIiIiIiIhx/4iIiIPn+Is4B3/4cf+HH/hx/3H/hx/4cf+HH/cf+HH/cf+HH/hx/3H/cf+HH/cf9x/4cf9x/3H/hx/3H/cf9x/3E/Dymx8NaP9xiI/3GI/3GI/3GIj/cYiP9xiI/3GIiP9xiIj/cYiIj/cYiIiP9xiIiI/3GDLod74XiIiIhx/4iIhx/4iIcf+IiHH/iIcf+Ihx/4iHH/iHH/iHH/iIcf+Icf+HH/iHE6y8i1NDdx/3GP9x/3H/cf9xj/cf9x/3GP9x/3GP9x/3GP9x/3GP9x/3GP9xj/cY/3H/cY/3GP9xj/cY/3GINEOZvLxmiIiIiIiIiIiIiIiIiIiIiIhx/4iIMFu5sLRGcf9x/4cf+HH/cf+HH/hx/3H/hx/3H/cf+HH/cf+HH/cf9x/3E6Owq2xPWP9xiP9xiP9xiI/3GIj/cYj/cYiI/3GIj/cYiCrY1XqScqiHH/hx/4cf+HH/hx/4cf+HH/cf+HH/hx/3H/hx/3Eo+JYagHaeiIiIiHH/iIiIiHH/iIiIcf+IiIcf+IiIcf8hRowaDJc+iHH/iIiIiIiIiIiIiIcf+IiIiIiHH/iDjoNbkXyv+Icf+HH/iHH/hx/4hx/4cf+HH/hx/4cf+HH/hx/4cf8qBrgaf5R+iIiIhx/4iIiHH/iIiIcf+IiHH/iIJMJJGtPbboiIiIj/cYiIiIiIiIiIiIiIiIiIg4NKe4y1iIcf+Icf+Icf+Icf+HH/iHH/hx/4hx/4cf+HH/hx/4cf+HH/hx/4cf+HH/hx/3H/hx/4cf9x/4cf8uhkQaN5u+iIiIiIcf+IiIiIiIiIiIiHH/iIiIiIhx/4iIiIcf+IiIhx/4iIhx/4iIcf+IPLx3tEOIcf9x/4cf9x/4cf9x/3H/hx/3H/cf9x/3H/hx/3H/cf9x/3H/cf9x/3H/cf9x/3H/cf9x/3H/cf9xj/cf9x/3H/cf9xj/cf9x/3GP9x/3GP9x/3E1DSe78tj/cYiI/3GIiP9xiIiP9xiIiI/3GIiIiP9xiIg+SEmyt7Zx/4iHH/iIcf+Icf+Ihx/4hx/4hx/4hx/4cf+Icf+Icf+HH/hx/4hx/4cf+HH/hx/z7ldbIainH/cf9x/3H/cf9xj/cf9x/3H/cf9x/3GP9x/3H/cY/3H/cf9xj/cf9xj/cf9xj/cY/3H/cY/3GP9xj/cY/3H/cY/3GP9xg3/Gi5A5eP9xiIiIiIiIiIiIiIiIiIiIiIiIiIiIiIiIiDMVmL3qZ4hx/4cf+HH/hx/4cf+HH/cf+HH/hx/3H/hx/4cf9x/4cf9x/4cf9x/3H/hx/3H/cf+HH/cf9x/3H/cf8pjdE6lyLsiIiIiIiI/3GIiIiIiIiIiIiIiIhx/4iIiIiIiIiIhx/4iIiIiHH/iDNLA720/Icf+Ihx/4hx/4iHH/iHH/iHH/iHH/hx/4hxPH8is4Ddcf+HH/hx/4cf9x/4cf9x/4cf+HH/cf9x/4cf9x/4cf9x/3H/cf+HH/cf9x/3H/cf9x/zVSl7ytaP9xiP9xj/cYj/cYj/cYj/cYj/cYj/cYj/cYiP9xiI/3GIj/cYiI/3GIg1Fom76XaIcf+IiIcf+IiIcf+IiHH/iIcf+Ihx/4iHH/iIcf+Icf+Icf+Ihx/4cf+Icf+Icf+C8zvjo8xByIcf+IiHH/iIiHH/iIcf+Ihx/4iHH/iIcf+IhxK2rFGllTroiIiP9xiIiIiI/3GIiIiIiIiP9xiIgnM0YarMuej/cY/3H/cY/3GP9xj/cY/3GP9xj/cY/3GI/3GP9xj/cYj/cYj/cY/3GI/3EjsFgq5Pp9iIiIiIiP9xiIiIiIiIiIiIiIiHH/iIiIiIiIiIiCZ5yXrYY2hxj/cY/3GP9xiP9xj/cY/3GI/3GI/3GP9xiP9xiP9xiP84Wom5pXaIiIiIiHH/iIiIiIcf+IiIiHH/iIiIcf+IiIcf+IiHH/iIhx/4NEaIvLl3cf+HH/cf9x/3H/cf9x/3H/hx/3H/cf9x/3H/cf9x/3GP9x/3H/cf9x/3H/cY/3H/cf9x/3GP9x/3H/cY/3H/cYMlIovq3XiIiP9xiIiP9xiIiIj/cYiIiIiP9xiIiIiIiIiP9xiIiIiIg5Zue3mRiIhx/4hx/4hx/4hx/4hx/4hx/4cf+Icf+HH/hx/4hx/4cf+HH/hx/4cf+HH/hx/3H/hx/4cf9x/4NlI3u63I/3GP9x/3GP9x/3GP9xj/cY/3GP9x/3GP9xj/cYj/cY/3GP9xj/cYj/cY/3GI/3GI/3GP9xiP9xiP9xiI/3GIOq63tlFIiIcf+IiIiIiIiIiIiHH/iIiIiIhx/4iIiIcf+IiIhx/4iIhxMwtIvPS3hx/3H/hx/3H/cf+HH/cf9x/4cf9x/3H/cf9x/3H/cf9x/4cf9x/3H/cf9xj/cf9x/3H/cf9x/3H/cf9xj/cf9xMpq2vmVJiP9xiI/3GIj/cYiP9xiI/3GIiP9xiIj/cYiI/3GIiIj/cYiIiI/3GIiIiIj/cYiIiIOd2UtyJriIiIiHH/iIiIhx/4iIhx/4iIhx/4iIcf+IiHH/iIcf+Ihx/4iHH/iHH/iIcf+Icf+Icf+HH/iHH/iHH/hx/4hx/4cf+HE0ZrW8mUr/cf9x/3H/cf9x/3H/cf9x/3H/cf9x/3GP9x/3H/cf9xj/cf9x/3GP9x/3GP9x/3GP9x/3GP9x/3GP9xj/cf9xj/cY/3GP9xj/cY/3GP9xj/cYg75qa1GVmIiP9xiIiIiIiP9xiIiIiIiIiIiIiIiIiIiIiIiIiIiIiIiIiIcf+IiIiIiIcf9GOHyseHH/iIiIcf+IiIcf+IiIcf+Ihx/4iIcf+IhxNcXTujoshx/4cf+HH/hx/4cf+HH/hx/3H/hx/4cf9x/4cf9x/4cf9x/4SgQcf77/cf+HH/cf9x/4cf9x/3H/cf9x/3H/cf9x/4cf9x/3H/cf9x/3GP9x/3H/OzTItcs3cYiP9xiI/3GIj/cYiI/3GIiI/3GIiI/3GIiIj/cYiIiIiP9xiIiIiIiI/3GIiIPIgRtHfuiIiIiIiIiIiIiIiHH/iIiIiIiIcf+IiIiIcf+IiIiHH/iD708bMLDv+Ihx/4iHH/iHH/iHH/iHH/iHH/iHH/iHH/hx/4hx/zaAuLp/R3H/cY/3H/cf9xj/cf9xj/cf9xj/cf9xj/cf9xj/cY/3H/cY/3GP9xj/cY/3GP9xj/cYj/cYMJR4sHuHiIiIiIiIiIiIiIiIiIiIiIiIiIiIcf+IiIiIiIiD3QuLQvR/+HH/hx/3H/hx/4cf9x/4cf+HH/cf+HH/cf9x/4cf9x/3H/hx/3H/cf+HH/cf9x/3H/cf9x/3H/Ms92vzCJ/3GP9xiP9xj/cY/3GI/3GI/3GP9xiP9xiP9xiI/3GI/3GIj/cYiP9xiI/3GIj/cYiI/3GIiI/3GIiI/3GIiDso9rXXCYiIiIcf+IiIhx/4iIhx/4iIhx/4iIcf+Ihx/4iIcf+Icf+Ihx/4hx/4iHH/iHH/iHH/hxOOdWuBip/3H/cf9x/3H/hx/3H/cf9x/3H/cf9x/3GP9x/3H/cf9x/3H/cf9xj/cf9x/3GP9x/3H/cY/3H/cY/3H/cY/3H/cY/3GP9x/3GP9xj/cTnEh7c7eIiI/3GIiIiP9xiIiIiIiI/3GIiIiIiIiIiIiIiIiIiIiIiIiIg8+Je0B2iIcf+HH/iHH/hx/4hx/4cf+HH/hx/4cf+HH/hx/4cf+HH/hx/3H/hx/4cf9x/4cf9x/4cf9x/4cf9x/4cf9x/3H/cf+HH/cf9x/3H/cf9x/4cf88N8S1yDv/cf9xj/cY/3GP9xj/cY/3GP9xj/cY/3GP9xiP9xj/cYj/cY/3GI/3GI/3GI/3GI/3GIj/cYj/cYiP9xiI/3GIiP9xiDKUlr5raYiIiIiIhx/4iIiIiIiHH/iIiIiHH/iIiIcf+IiIcf+IiHH/iIhx/4iIcf+Ihx/4iHH/iHH/iIcf+Icf+Icf83GLW650r/hx/3H/cf+HH/cf9x/3H/cf9x/3H/hx/3H/cf9x/3H/cf9xj/cf9x/3H/cf9x/3H/cY/3H/cf9x/3GP9x/3H/cY/3H/cY/3H/cY/3H/cY/3GP9x/3GP9xj/cY/3GP9xj/cY/3GP9xj/M+rjvhUc/3GIj/cYiI/3GIiI/3GIiI/3GIiIj/cYiIiIiP9xiIiIiIiI/3GIiIiIiIiIiIiIiIiIiIiIiIiIiIiHH/iIiD5rhLKUe4hx/4hx/4iHH/iHH/iHH/iHH/iHH/iHH/hx/4hx/4cf+HH/hx/4hx/4cf+HH/hx/3H/hx/4cf+HH/cf+HH/hx/3H/hx/3H/hx/3H/cf+HH/cf9x/4cf9x/3H/cf+HH/cf9x/3H/cf9x/3H/cf9x/3H/cf9x/3H/cf9x/3GP9x/3H/cf9x/3GP9x/3E3RaG5ul7/cY/3H/cY/3GP9xj/cY/3GP9xj/cY/3GP9xiP9xj/cY/3GI/3GI/3GI/3GI/3GI/3GI/3GIj/cYj/cYiP9xiIj/cYiP9xiIj/PIi1tXdKiIiHH/iIiIiIiIiIiHH/iIiIiIcf+IiIiHH/iIiIcf+IiIcf+IiHH/iIcf+IiHH/iIcf+Icf+Ihx/4hx/4hx/4hCaHzpeHH/hx/4hx/4cf+Icf+HH/hx/4cf+HH/hx/4cf+HH/hxNegRuhfuhx/3H/hx/3H/hx/3H/cf+HH/cf9x/3H/cf+HH/cf9x/3H/cf9x/3H/cf9x/3H/cf9x/3H/cf9xj/cf9x/3H/cf9xj/cf9x/3GP9x/3H/cY/3H/cY/3H/cY/3GP9x/3GP9xj/cY/3GP9xj/cY/3GP9xj/cY/3GP9xiP9xj/cYj/cYP1WhsapeiP9xiI/3GIiP9xiI/3GIiP9xiIiP9xiIiP9xiIiIj/cYiIiIj/cYiIiIiIiIj/cYiIiIiDq5ArZG/Yhx/4iIiIiIiIcf+IiIiIhx/4iIiHH/g9pfGzWg6HH/iIcf+Icf+Ihx/4hx/4hx/4hx/4hx/4hx/4cf+Icf+HH/hx/4cf+Icf+HH/hx/4cf9x/4cf+HH/hx/4cf9x/4cf9x/4cf9x/4cf9x/4cf9x/3H/hx/3H/cf9x/3H/hx/3H/cf9xMackv1jb/3H/cY/3GP9x/3GP9xj/cY/3GP9x/3GP9xiP9xj/cY/3GP9xiP9xj/cYj/cY/3GI/3GI/3GI/3GI/3GINDuTvMRsiP9xiIiIiI/3GIiIiIiIiIj/cYiIiIiIiDc4GbnH5ocf+Icf+HH/iHH/hx/4cf+Icf+HH/hx/4cf+HEgLDR6Pjy4iP9xiI/3GIj/cYiI/3GIj/cYiI/3GIiIOy/NtdAycf+Icf+HH/iHH/hx/4cf+HH/hx/4cf+HH/hx/4cf+HH/hx/3EyOhm+xeb/cY/3GP9xj/cY/3GP9xj/cYj/cY/3GP9xiP9xiP9xgoPBUajD6ucf9x/4cf+HH/cf+HH/cf+HH/cf+HH/cf9x/4cf9x/3H/cf+HH/cTq3lrZIaY/3GP9xj/cY/3GI/3GP9xj/cYj/cY/3GI/3GI/3GI/3GC1c6hpKMV6P9x/3H/cY/3H/cf9xj/cf9xj/cf9xj/cf9xj/cY/3GP9x/3GP9xg656m2GFaIiIiIiIiIiI/3GIiIiIhx/4iIiIiIiIgv5GYqIbmdcf+Ihx/4iHH/iIcf+Icf+Icf+Icf+Icf+CdBAiq7793/iHH/iHH/hx/4cf+Icf+HH/hx/4cf+HH/hxKSFUOo3qvIj/cYiIiIiI/3GIiIiIiIiIiIiIiDsoK7XX1HH/hx/4cf+HH/hx/4cf+HH/cf+HH/hx/3H/hx/4cf9x/4cf81bRm7kuZxj/cY/3GP9xiP9xj/cYj/cYj/cYj/cYj/cYj/cYiP9xiP9xiI/3GIg1Vfi7qgdx/4iIiIiHH/iIiIcf+IiIhx/4iIcf+IgzSiS9tduHH/iHH/hx/4cf+HH/hx/4cf+HH/hx/3H/hx/4cf9x/4cf+HH/cT52obGJXnH/cf9x/3H/cf9x/3H/cf9x/3H/cf9x/3H/cf9x/3H/cf9x/3H/cf9xj/cf9x/3H/cY/3H/cY/3H/cf9xj/cf9xj/cY/3H/cY/3GP9x/3GP9xPakRs1buj/cY/3GP9xiP9xj/cYj/cYj/cYj/cYj/cYj/cYj/cUbwrKD1iI/3GIiP9xiIj/cYiIj/cYiIj/cYiIiI/3GIiIiIj/cYiIiIiIiIj/cYiIiIiIiINkD3u78I/4iHH/iHH/iHH/hx/4hx/4hx/4cf+HH/iHH/hx/4cf+HH/hx/4cf+HH/hx/4cf9x/4cf+HH/cf+HH/cf+HH/cf+HH/cf9x/4cf9xPPy1tANKj/cY/3H/cY/3GP9xj/cY/3H/cY/3GI/3GP9xj/cY/3GP9xiP9xj/cYj/cYj/cYj/cYj/cYj/cYj/cYiP9xiI/3GIj/cYiP9xiIj/cYiIj/cYiIg8VEW0q7qIiIiIiIhx/4iIiIiIiHH/iIiIiHH/iIg4jeq5chX/cf9x/3H/cf+HH/cf9x/3H/cf9x/3H/cf9x/3H/cY/3H/cf9x/z9h1bKeKoj/cYj/cY/3GI/3GI/3GIj/cYj/cYiP9xiI/3EtaIgaSXd+/3H/cY/3H/cf9x/3GP9x/3H/cY/3H/cY/3H/cY/3H/cY/3H/cY/z/CdrI9if9xiIj/cYiIj/cYiIiP9xiIiI/3GIiIiIj/cYiIiIiIiIiI/3GIiIiIiIiIiIiIiIgn3SYaoi2ej/cYj/cY/3GP9xiP9xj/cYj/cYj/cYj/cYj/cYj/cYj/cTpj6LacF4iIiIiIiIcf+IiIiIhx/4iIiHH/iIiIcf+IiHH/iIhx/4iIcSWI9hq3cJ6P9xiIiI/3GIiIiIj/cYiIiIiIiP9xiIiIiIPVAps6/Whx/4hx/4hx/4hx/4cf+Icf+HH/hx/4cf+Icf+HH/hx/4cf9x/4cf+HH/hx/3H/hx/4cf9x/4cf9x/4cf9x/3H/LXEbGkjuTohx/4hx/4hx/4hx/4cf+Icf+Icf+HH/hx/4hx/4cSO/8BrEAP5xiI/3GIiI/3GIiI/3GIiIj/cYiIiIj/cYiIiIiIj/cYiIiIiIiIiIiIiIiIiIiIiIiIg9OruzxURx/4cf+HH/cf+HH/cf9x/4cf9x/3H/hx/3H/cf9x/4cf9x/3H/cf9x/3H/cf9x/3H/cf9x/zyLGLV05/9xiP9xiI/3GI/3GIj/cYiP9xiIj/cYiI/3GIiP9xiIiP9xiIiIj/cYiIiIj/cYiIiIiIj/cYiIiILBMUGk7OvnH/cf9x/3GP9x/3GP9x/3GP9x/3GP9x/3GP9xj/cf9xj/cY/3GP9xj/cY/3GP9xgirksq9RtNiIiIiIiIiIiIiIiIiIiIiIiIiHH/iIguorVqVdSpiIiIhx/4iIiIhx/4iIiHH/iIiHH/iIgxY9iwrCf/cf+HH/cf9x/3H/hx/3H/cf9x/3H/cf9x/3H/hx/3H/cY/3H/N5N8umyDiIiIiP9xiIiIiIj/cYiIiIiIiIiIiIiIOPK2uQ1J/4iHH/iIcf+Icf+Ihx/4hx/4hx/4hx/4hx/4cf+Icf+HH/iHH/hx/4cf+HH/hx/4cf+HH/hx/4cf9x/4cf+DgY6LjnF3GP9xj/cY/3GP9xj/cY/3GP9xj/cYj/cY/3GI/3GP9xg5Nsm3yTZx/4iIiIiIiIiIhx/4iIiIiHH/iIiIhx/4iIhxK+uGGkFHnnGIiP9xiIj/cYiI/3GIiI/3GIiIj/cYiIiIOnpbt4Wk/4hx/4hx/4hx/4cf+Icf+HH/iHH/hx/4cf+HH/hx/4cf+DFxPrCewf9xiI/3GI/3GIj/cYiP9xiIj/cYiI/3GIiE5xrCjliIiIj/cYiIiIj/cYiIiIiIiIj/cYLB9VGl4Krv9x/3GP9x/3GP9x/3GP9xj/cY/3GP9x/3GP9xj/JxrcWt5SOv9x/4cf9x/3H/hx/3H/cf9x/3H/hx/3H/cf9x/3H/cf9x/3H/cf9x/3H/cf9x/ySRZyrm6Y2P9xj/cY/3GI/3GI/3GP9xiP9xiP9xiP9xiI/3EmtlYatJqe/3H/cf9x/3H/hx/3H/cf9x/3H/cf9x/3H/cf9x/3H/cf9x/3H/cY/3Ez6hS8Fetxj/cY/3GP9xj/cY/3GI/3GP9xiP9xiP9xj/cYj/cYj/cYPKEltF7aj/cYiIiIiIiIiIiP9xiIiIiIiIiIiIiIcf+Ig7vLe1Q0iHH/iHH/hx/4hx/4cf+HH/iHH/hx/4cf+HH/cf+HH/hx/4cf8gP9UaHQKuiIiIiIiIiIiIhx/4iIiIiIhx/4guW9kqSkJt/4cf9x/4cf+HH/hx/3H/hx/3H/hx/3H/hx/3H/hx/3H/cf+HE42aq4JlWI/3GI/3GIj/cYiP9xiI/3GIj/cYiI/3GIiD0E+bP7Bocf+IiIcf+Ihx/4iIcf+Ihx/4iHH/iHH/iIcf+IcTDPWLBAp/9x/3H/cf9x/3H/cY/3H/cf9x/3H/cf9xj/cf9x/3GP9x/3H/cY/3H/cY/3H/cY/3GP9x/3E/huexeRj/cYiIiP9xiIiIiP9xiIiIiIiP9xiIiIiIiIiIiIiDSzqb1MVv+HH/iHH/hx/4cf+HH/iHH/hx/4cf9x/4cf+HH/hx/4cf9xOK+JuFB2/3GP9xiP9xj/cY/3GP9xiP9xj/cYj/cYj/cYj/cYj/cYj/LhHgem7h+IiIiHH/iIiIcf+IiIcf+IiHH/iIhx/4iHH/iIcS2EzTpHsyyIiIcf+IiIiIiIiIcf+IiIiIhx/4iIg4quq4VRVx/4cf9x/3H/cf9x/3H/cf9x/3H/cf9x/3H/cf9x/3H/cf9x/0LMPPM8j/cf9x/3H/cY/3H/cf9xj/cf9xj/cf9xj/cf9xj/cY/3H/cY/3GP9xj/cY/3GDqmlLZZa4/3GIiP9xiI/3GIiI/3GIiI/3GIiIj/cYiIiIj/cYiIiIiIiP9xiIg3v5i5QGeIhx/4hx/4hx/4hx/4hx/4hx/4hx/4cf+Icf8scmJaeNnaj/cYj/cYj/cYiP9xiP9xiI/3GI/3GIj/cYiI/3GIiP9xiIj/cYiIiP9xiCHdFxryLo5x/3GP9x/3H/cY/3H/cY/3H/cY/3H/cY/3GP9xj/cf9xj/cY/z1zerSMhYiIiIiIiIiIiIiIiIiIiIiIiIcf+IiIiIiIP3LHsY04cf+HH/hx/4cf+HH/hx/4cf9x/4cf+HH/cf+HH/cf+HH/cf+HH/cf9x/4cf9x/3H/cf+HH/cf9xOLL4uE0HiP9xiP9xiP9xiP9xiI/3GI/3GIj/cYiI/3GIj/cYiIj/cYM99avSCliIcf+Ihx/4iIcf+Ihx/4hx/4iHH/iHH/iHH/iHH/iHH/PVCTs69scf+HH/cf+HH/cf+HH/cf+HH/cf9x/4cf9x/3H/cf+HH/cf8/qFGyV67/cf9x/3H/cf9x/3H/cY/3H/cf9x/3GP9x/3H/cY/3H/cY/3H/cY/3H/cY/3GP9x/3GP9xj/cY/3GP9xj/cY/3GP9xj/cY/3GI/3GP82IDG7386P9xiP9xiP9xiI/3GIj/cYiP9xiI/3GIiP9xg///exAAiIcf+IiIiIcf+IiIhx/4iIiHH/iIhx/4iIcf+Ihx/4iHH/iIcf+Ihx/4hx/4gwROawyxmHH/cf9x/3H/cf9x/3H/cf+HH/cf9x/3H/cY/3H/cf9x/3H/cf9x/3GP9x/3H/cf9xj/cf9x/3GP9x/3GP9x/3GP9x/3GP9xj/cf9xj/cY/3GP9xj/cTRDlry8aYiI/3GIiIj/cYiIiIiP9xiIiIiIiIg0N+m9yBb/iHH/iHH/hx/4hx/4cf+Icf+HH/hx/4cf+Icf+HH/cf+HH/hx/4cf+HH/cf+HH/hx/3H/hx/3H/hx/3H/cf+HH/cSskAxpdv86HH/iIiIiIiIiIiIiIiIhx/4iIiIiIhx/4iIiIcf+IiIhx/4iIhx/4iIcf+IiHH/iIcf+Ihx/4iHH/iHH/iHH/iIcTHJ5L42G3H/cf+HH/cf9x/4cf9x/3H/hx/3H/cf9x/4cf9x/3H/cf9x/3H/cf9x/3H/cf9x/3H/cf9x/3H/cY/3H/cf9x/3H/cY/3H/cf9xj/cf9xj/cf9x/3GP9xj/cf9xj/cY/3H/cTHCRr89uYj/cYiI/3GIiIj/cYiIiP9xiIiIiP9xiIiIiIiIj/cYiIiIiIiIiIiIiIiIiIiIiIiIiIiHH/iIiIM6dEvVi7cf+Ihx/4hx/4iHH/iHH/iHH/iHH/hx/4hx/4hx/4cf+HH/iHH/hx/4cf+HH/hx/4cf+HH/hx/3H/hx/4cf9x/4cf+HH/cf+HH/cf9x/4cf9x/3H/hx/3H/cf9x/4cTfY17knKP9xiP9xj/cYj/cYj/cY/3GI/3GI/3GIj/cYj/cYiP9xiI/3GIj/cYiI/3GIiDfjZbkcmoiIiIiIiIiIiIiIiIcf+IiIiIiHH/iIiIhC7DzhPIiHH/iIiHH/iIhx/4iIcf+IiHH/iIcf+Icf+IKLhyGoR43nGI/3GIj/cYiP9xiI/3GIiP9xiIj/cYiIj/ORbUuOkriIiIiHH/iIiIiIiIiIiHH/iIiIiIhx/4gqNLwafLQ+iIiIiI/3GIiIiIiIhx/4iIiIiIiIiIiIiHH/Jp6UGrYWvo/3GI/3GP9xj/cYj/cYj/cY/3GI/3GI/3GIj/cTDcQrAzvYiI/3GIiI/3GIiIj/cYiIiIiP9xiIiIiIgzHxm94OaIcf+Icf+Icf+Icf+Icf+Icf+Icf+HH/iHH/hx/4cf82IXS63ouHH/cf9x/3H/cf9x/3H/hx/3H/cf9x/3H/cf9xj/cf9x/3H/O6MDtVz8cY/3GP9xj/cY/3GP9x/3GI/3GP9xj/cY/3GP9xiP9xj/cYj/cT2NhbNyeoiIj/cYiIiIiIiIj/cYiIiIiIiIiIiIiIiIiIiIiIiIiHH/iIiIiIiIhx/4iIiIhx/4iIiIcTtsNbSTyohx/4cf+Icf+HH/hx/4cf+HH/hx/4cf+HH/cf9PmCwWfXH/cf+HH/cf+HH/cf+HH/cf+HH/cf9x/4cf9x/3H/cf9x/4cf9x/3H/cf9x/3H/cf9x/3H/cf865ai3Glf/cYiP9xiP9xiI/3GIiP9xiIj/cYiI/3GIiI/3GIiIj/cYiIiI/3GIiIMt8HviD4cf+IiIcf+IiIcf+Ihx/4iIcf+Ihx/4iHH/iHH/iHH/iIcf+Icf+HH/iHH/iHH/hxMVfmv6gZ/3H/cf9x/3H/cf9x/3H/cf9xj/cf9x/3H/cY/3H/cf9xj/cf9x/3GP9x/3GP9x/3GP9xj/cf9xj/cY/3GP9xj/cY/3GP9xj/cYMJ/nsHAYiIiIj/cYiIiIiIiIiIiIiIiIiIiIiIiIiIiIiIcf+IiIiIiIhx/4iIg4Q9a4vClx/4cf+HH/hx/4cf+HH/hx/4cf9x/4cf+HH/cf+HH/hx/3H/cf+HH/cf+HH/cf9x/4cf9x/3H/cf9x/4cf8yNAi+y/dxiP9xj/cYj/cYj/cYj/cYj/cYiP9xiP9xiI/3GIj/cYiI/3GIj/cYiIj/cYiIj/cYg5wWe3PpiIiIcf+IiIhx/4iIhx/4iIhx/4iIcf+Ihx/4iHH/iIcf+Ihx/4hx/4hx/4hx/4hx/4hx/4hxOFU5t6rGcf9xj/cf9x/3GP9x/3GP9x/3GP9x/3GP9x/3GP9xj/cY/3GP9x/3E6nni2YYeIiIiI/3GIiIiIiIiIiIiIiIiIiIiIiIiIiIiIiIiIiDcKSbn1tnH/hx/4cf+HH/cf+HH/hx/3H/hx/3H/hx/3H/hx/3H/hx/zwBF7T+6HGP9xj/cY/3GP9xj/cY/3GP9xj/cYj/cY/3GI/3GP9xiP9xiP9xiP9xiP9xiI/3GIj/cYiP9xiI/3GIMoUnvnrYiIiIiIiIiIcf+IiIiIhx/4iIiIcf+IiIcf+IiIcf+IiHH/iIhx/4iHH/iIcTcblLjka3H/hx/4cf9x/4cf+HH/cf+HH/cf+HH/cf+HH/cf9x/4cf9x/3H/cf+HH/cf9x/3H/cf9x/3H/cf+HH/cf9x/3GP9x/3H/O8T1tTsKcYj/cY/3GI/3GI/3GI/3GI/3GI/3GI/3GIj/cYiP9xiI/3GIj/cYiI/3GIiI/3GIiI/3GIiIPC77tdEE/4hx/4hx/4hx/4cf+Icf+HH/iHH/hx/4cf+HH/g+q7OyVExx/3H/cf+HH/cf9x/3H/cf9x/3H/cf9x/3H/cf9x/3H/cf9x/3H/cY/3H/Kt81WpIMqoiIiIiIhx/4iIiIcf+IiIhx/4iIhx/zsFebX6hnH/cf9x/3H/cf+HH/cf9x/3H/cf9x/3H/cf9x/3H/cf9x/3H/cTxP6bSwFv9xiIj/cYiI/3GIiIj/cYiIiP9xiIiIgpNNAqjLL9j/cYiIiIj/cYiIiIiIj/cYiIiIiIPkjCsrc9hx/4iIiIiIhx/4iIiIhx/4iIiHH/iIiDrg07cfLP+Icf+HH/iHH/hx/4hx/4cf+HH/hx/4cf+HH/PInUtHYrcf9x/3H/cf9x/3H/cf9x/3H/cY/3H/cf9x/3H/cY/3H/cf9xj/IQ8HGgAfjnH/iHH/iHH/hx/4cf+Icf+HH/hx/4cf+HH/hx/4cf+HExmOG+Zx6HH/cf9x/4cf9x/3H/cf9x/4cf9x/3H/cf9x/3H/cf9x/3H/cf9x/3H/JTZwGsyY/oiIiIiIiIiIiHH/iIiIiIiIcf+IiIOdx1uCOK/4hx/4hx/4cf+HH/iHH/hx/4cf+HH/hx/4cf+CdNdjq7KJyIiIj/cYiIiIiIiIiHH/iIiIiIN3DIuo83/4cf+Icf+HH/hx/4cf+HH/cf+HH/hx/4cf9x/4cf9x/4cf9x/yPC8Brj0P6IiIj/cYiIiIiIiIiIiP9xiIiIiIiCiIcGq3ePmIiIj/cYiIiP9xiIiIiP9xiIiIiIiP9xOerouBUX/4iHH/iHH/iIcf+Icf+HH/iHH/iHH/hx/4hx/4cf+HH/iCcq4yqtUc2HH/cf+HH/cf+HH/cf+HH/cf9x/4cf9x/3H/cf+HH/cf9x/3EgafcaCmCOhx/4iHH/iHH/iIcf+Icf+Ihx/4hx/4hx/4cf+INm9qupCVcf9x/3GP9xj/cf9xj/cf9xj/cY/3GP9xj/cY/3GP9xg68ue2DRiIiI/3GIiIiIiIiIiIj/cYiIiIiIiCDaFxoDXo5xj/cYj/cY/3GI/3GP9xiP9xiP9xiP9xiP9xgrfHIaaDje/4cf+HH/hx/4cf+HH/hx/3H/hx/4cf9x/4cf9x/4cf9x/4cf9xNmZBupm+/3H/cf9x/3H/cf9x/3H/cf9x/3H/cf9x/3H/cf9x/3H/I3JUGujavohx/4iIcf+Ihx/4iIcf+Ihx/4hx/4iHH/iHH/iHH/g98quzDVRx/3GP9x/3GP9xj/cf9xj/cY/3GP9xj/cY/3GP9xj/JQnFKt9jrY/3GIj/cYiI/3GIiI/3GIiI/3GIiIj/cYiIiI/3E0Xm68oZFx/4cf+HH/hx/3H/hx/4cf9x/4cf9x/4cf9x/4cf9x/4cf8k1Xsq0qhNcYj/cYj/cYj/cYj/cYj/cYj/cYiP9xiP9xiI/3GIMXtIsJS3/4iIiIiIhx/4iIiIhx/4iIiHH/iIiHH/iIhx/4iIcf89BVmz+qZx/3H/cf9x/3H/cf9x/3H/cf9x/3H/cf9x/3H/cf9x/3GP9x/3E+3T2yIsKIiIiIiI/3GIiIiIiIiIiIiHH/Iw/nGt8BjnGI/3GI/3GIj/cYj/cYiP9xiI/3GIj/cYiP9xiIj/cYgn/bdKsCSLiIiIiIiIiIiIiIiIiIiIiIgnzioaox1eiI/3GIiP9xiIiP9xiIiP9xiIiIiP9xiIiCKjUloWytr/hx/4cf+HH/cf+HH/cf+HH/hx/3H/cf+HH/cf+HH/cf9x/3H/g7xl22OaKIiP9xiIiI/3GIiIiP9xiIiIiI/3GIiIiINwkfuvbg/3H/hx/3H/cf+HH/cf9x/4cf9x/3H/cf+HH/cf9x/3E6yhu2NeT/cYiP9xiIj/cYiI/3GIiIj/cYiIiP9xP2IWsZ3piIiHH/iIiIiHH/iIiIcf+IiIcf+IiDvM+bYzBv9x/3H/cf9x/3H/hx/3H/cf9x/3H/cY/3H/cf9x/3H/cf9x/z0D+LT8B4iP9xiIj/cYiI/3GIiIj/cYiIiP9xiIiIiP9xiIiIiIiIj/cT7PubMwRv+Icf+Icf+HH/iHH/iHH/hx/4cf+Icf+HH/hx/4cf8zQDu+v8T/cY/3GP9xj/cYj/cY/3GI/3GP9xiP9xiP9xiP9xiP9xiP9xiI/3GIj/cYiP9xiI/3GIiP9xiIj/cYInjCGuhz3nH/hx/3H/hx/3H/cf9x/4cf9x/3H/cf9x/3H/cf9x/3H/cf9x/3H/cf9x/3H/cf9x/3H/cf9xj/cf9x/3H/cY/3H/cf9xj/cf81jKe8c1iP9xiIj/cYiIj/cYiIiP9xiIiI/3GIiIO6nptVYWcf+Icf+Ihx/4hx/4hx/4hx/4hx/4cf+Icf+HH/iHH/hx/4cf+HH/iHH/cTiXKLdo13GP9x/3GP9x/3GP9x/3GP9xj/cf9xj/cY/3GP9xj/cY/3GP9xj/cY/3GI/3GP9xiP9xj/cYj/cTKwWL5Pp4iIiIiIiIiIiIiIiIiIiIhx/4iDD2urAZRYcf9x/4cf9x/3H/hx/3H/cf+HH/cf9x/3H/cf+HH/cf9x/3H/cf9x/3H/cf9x/3H/cS6FRRonq66IiHH/iIhx/4iIcf+Ihx/4iHH/iHH/iIcf84xWi4Opdx/4cf9xj/cf9x/3H/cf9x/3H/cf9x/3GP9x/3H/cY/3H/LEOuSnvFG4iIiP9xiIiIiIiI/3GIiIiIiIiIiDIeOr/hxf+Icf+HH/hx/4cf+HH/hx/4cf+HH/hx/3H/hx/4cf9x/4cTsAmLX/Z/9xj/cY/3GP9xj/cY/3GP9xj/cYj/cY/3GI/3GI/3GP9xg0Rou9uXT/iIiIiHH/iIiIcf+IiIcf+IiHH/iIKobNGneTLnH/iIiIiIiHH/iIiIiHH/iIiIcf+IiIcf+IiHH/iIKBTfis6yB3H/cf+HH/cf9x/4cf9x/3H/cf9x/3H/cf+HH/cf9x/3H/cf9xLXb7GjiQTocf+HH/hx/3H/hx/4cf9x/4cf+HH/cf9x/4cf9x/4cf9x/3H/PGwotJPXcY/3GP9xiP9xj/cYj/cY/3GI/3GI/3GI/3GI/3GIj/cYj/cYiP9xiI/3GDT4GrwH5Yhx/4iIiHH/iIhx/4iIcf+IiHH/iIcf+Ihx/yPm5DrhkbxxiP9xiI/3GIj/cYiI/3GIiP9xiIj/cYiIiP9xiIiI/3GIiIiIj/cYiIiDNebr2hkXH/cf+HH/hx/3H/hx/3H/hx/3H/cf+HH/cf9x/4cf9x/3H/cf+HH/cf8uMQU6TO+siIiIiIiIiIcf+IiIiIhx/4iIiIcS4sRhotO57/cYiP9xiI/3GIj/cYiI/3GIiI/3GIiI/3Eoe/QqmEC9iIiIiIiIiIiIiIiIiIhx/4iIiIiIiIiHH/iIiIiIcf+IiIiHH/iIiHH/iIiHH/g1ftm7gSZx/4cf9x/3H/cf9x/3H/cf9x/3H/cf9x/3H/cf9x/3GP9x/zIo6L/XF4j/cYiI/3GIiP9xiIiP9xiIiI/3GIiIiDI/uL7AR3H/iIcf+IiHH/iIcf+Icf+Ihx/4hx/4hx/4hx/4hx/4hx/4M6hYvVencf9x/3H/cf9xj/cf9x/3GP9x/3H/cY/3H/cY/3H/cY/3H/cY/3GP9x/3GP9xj/cY/3GP9xj/cY/3GP9xj/cY/3GDIS977tCIiIiIiIiIiIiIiIiIiIiIiIiIiIiIiIiIg3Ycq5njWHH/hx/3H/hx/3H/cf+HH/cf9x/4cf9x/3H/cf+HH/cf9x/3H/cf9x/3E8agy0lfOP9xiIiP9xiIiIj/cYiIiIj/cYiIiEdkrJm1iIiIiIiIiIiIiIiIiIiIiIiIPsyTsjNsiHH/iIhx/4iIcf+Ihx/4iHH/iHH/iIcf+Icf+Icf+Icf+Icf+HH/iHH/hx/4cf+Icf8+yxiyNOdx/3H/cY/3H/cf9xj/cf9xj/cf9xj/cf9xj/cY/3H/cY/3GP9xj/cTwFSLT6t4j/cYiIiIiIiIj/cYiIiIiIiIiIiIiD1A6bS/Fv+HH/hx/4cf+HH/hx/4cf+HH/hx/3H/hx/4cf9x/4cf+HH/ScZsc5lx/4cf9x/3H/hx/3H/cf9x/3H/hx/3H/cf9x/3H/cf9x/3H/cf8wIYax7nmP9xj/cYj/cYj/cYj/cYj/cYj/cYj/cYiP9xghK9Y6HkKc/3H/hx/3H/cf9x/4cf9x/3H/cf9x/4cf9x/3H/cf9x/3H/cf8v+OwqMHE9j/cYiIj/cYiIj/cYiIiP9xiIiIiP9xiIguAAsaP/9Oj/cYj/cYj/cYj/cYj/cYj/cYiP9xiI/3GDh7kbiEboiIiP9xiIiIj/cYiIiIiP9xiIiIiIiIIbQGeiW/mIcf9x/3H/cf+HH/cf9x/3H/cf9x/3H/cf9x/3H/cf9x/3H/cf9x/3E//VGxAq7/cf9xj/cf9xj/cf9xj/cY/3H/cY/3GP9xj/cY/3GP9xj/KDXPGpyjDnGP9xj/cf9xj/cY/3GP9xj/cY/3GP9xj/cY/3GP9xiD4nqbLYVoiIiIiIiIiIiIiIiIiIhx/4iIiIiIcf+IOxO6texFcf9x/3H/cf+HH/cf9x/3H/hx/3H/cf9x/3H/cf9x/3H/cf9x/3H/cf9x/3H/cY/3H/cf9x/3GP9x/3H/cT9pSLGWt4iI/3GIiP9xiIiP9xiIiI/3GIiIiP9xJoUrOsetTI/3GP9xj/cY/3GI/3GP9xj/cYj/cY/3GI/3GI/3GILoheGid6HnH/cY/3GP9xj/cYj/cY/3GP9xj/cYj/cY/3GI/3GI/3GI/3GCT3cDrgiPz/iIcf+Ihx/4hx/4iHH/iHH/iHH/iHH/hx/4hx/4K369KngULf9xj/cY/3GP9x/3GI/3GP9xj/cY/3GP9xiP9xj/TzksHG1xiP9xiP9xiP9xiP9xiI/3GI/3GIj/cYiP9xiIMbzFv0M6iIiIiIiIiHH/iIiIiIiIiIhx/4iCVcahrKOV6IiIj/cYiIiIj/cYiIiIiIiI/3GIiIiIiIiIgthFlKZ7pr/4iIcf+IiHH/iIcf+Ihx/4iHH/iIcf+Icf8my8Ja00Paj/cY/3GI/3GP9xiP9xiP9xj/cYj/cYj/cYiP9xiP9xg2Fkm66bZx/4iIiIiIcf+IiIiIcf+IiIcf+IiIcf+IiIcf+Ihx/4iIcf+Ihx/4hx/4iHH/iHH/iHH/OaLXt10ocf9x/3H/cf9x/3H/cf9xj/cf9x/3H/cf9x/3GP9x/3H/cf9xj/cf889tm1CSaIiI/3GIiIiIj/cYiIiIiIiIj/cYiIiIiIiIgvZGcaKbmO/3GP9xiP9xj/cYj/cY/3GI/3GI/3GI/3GI/3GIj/cYiCHE1hrzsp5x/3H/cf9x/3H/cf9x/3H/cf9x/3H/cf9x/3GP9x/3H/cTtbVLSkq3GP9xj/cYj/cY/3GI/3GP9xiP9xiP9xiP9xiP9xiI/3GI/3GIj/cYiP9xiIj/cYiI/3GIiP9xiIiI/3GIiIj/cYiIiIiP9xiIiIiIiIiI/3GIiIiIg6D7e28EiHH/iHH/iIcf+Icf+Icf+HH/iHH/hx/4hx/4cf+IcS4dphouJZ6IiIiIiIiIiIiIiIiIiIcf+IiIiIg3UXm6rob/cf+HH/hx/3H/hx/3H/hx/3H/hx/3H/cf+HH/cf9x/3H/hx/3H/cf9x/3H/NjoJusX2cYj/cYj/cYj/cYiP9xiI/3GIj/cYiI/3GIiP9xiIj/cYiDIZ57/mGP+IiIhx/4iIiHH/iIhx/4iIhx/4iHH/iIcf+Ihx/4iHH/iHH/PYaXs3locf9x/3H/cf9x/4cf9x/3H/cf9x/3GP9x/3H/cf9x/3H/cf9xj/cf9x/3H/cY/3H/cY/3H/cf9xj/cY/3H/cY/3H/cY/3GP9xj/cY/3GP9xj/cY/3GP9xj/cYMWH2vp4JcYiIiIiI/3GIiIiIiIiIiIiIiIiIiIiCjMwiqTM92HH/iIiIiIiIhx/4iIiIiHH/iIiIcf+IiCCsikomN1uHH/hx/3H/hx/4cf9x/4cf+HH/cf+HH/cf+HH/cf9x/4cf9xO0datbiliP9xiP9xiP9xiI/3GIj/cYiP9xiI/3GIiP8zeRq+huWIcf+IiIcf+IiHH/iIcf+Ihx/4iHH/iCOeyBrmE37/cYiIiIiIiIiIiIiIiIiIiIhx/4iIMG2nsKJYhx/4cf+Icf+HH/hx/4cf+HH/hx/4cf+HH/hx/3H/hx/4cf9x/4cf9x/4cf9x/4cf9x/4cf9x/3H/cf8zyle+Naj/cYj/cY/3GP9xj/cYj/cY/3GI/3GP9xiP9xiP9xiP9xiI/3GI/3GIj/cYiP9xiI/3GIiP9xgyjji+cceHH/iIiIiHH/iIiIcf+IiIcf+IiHH/iIhx/4iHH/iIhx/4hx/4iHE9vHizQ4f/cf9x/3H/cf9x/3H/cf9x/3H/cf9x/3GP9x/3H/cf9xj/cf9x/3GP9x/3GP9x/3H/cY/3GP9x/3GP9xj/cf9xj/cTJR476uHP9xiI/3GIj/cYiP9xiI/3GIiP9xiIj/cYiIj/cYiIiP9xiIiIiP9xiIiIiIiP9xiIiIiIiIiIiIiIiIiIMVtXv6SoiHH/iIcf+HH/iHH/iHH/iHH/hx/4hx/4cf+HH/hx/4cf+HH/hx/4cf+HH/hx/3H/hx/4cf9x/4cf9x/4cf9x/4cf9xOcd2tziJ/3H/cY/3GP9xj/cf9xj/cY/3GP9xj/cYj/cY/3GP9xiP9xj/cYj/cYj/cYj/cYj/cYj/cYj/cYiP9xg4E8e47DiIiIiIiIiIiIcf+IiIiIiHH/iIiIhx/4iIhx/4iIhx/4iIcf839Eq5C7WHH/cf9x/3H/cf9x/3H/cY/3H/cf9x/3H/cf9xj/cf9x/3H/cY/3H/cf9xj/cf9xj/I+MWGuHOnohx/4cf+Icf+HH/iHH/hx/4cf+HH/hx/4cf+HH/hx/4cf+HH/MXcKv4j1cYj/cY/3GP9xj/cYj/cY/3GI/3GP9xiP9xiP9xiP9xiP8zxUq+OrWIiIhx/4iIiIhx/4iIiHH/iIiHH/iIhx/4iHEoK+MqjUHNiHH/hx/4hx/4hx/4cf+Icf+HH/hx/4hx/4cf+HH/hx/4cf+HH/cf+HH/hx/3H/LYkFGkdvroiIiIiIiIiIiIcf+IiIiIiIhx/4iIiIhx/4iIiHH/gwxuiwSReHH/cf+HH/cf9x/4cf9x/3H/cf+HH/cf9x/3H/cf9x/3H/cf9x/3H/cf9x/z80+bLLBoj/cYiP9xiIiP9xiIj/cYiIiP9xiIiIj/NmNpvJyW/4iHH/iIcf+Ihx/4iHH/iHH/iHH/iHH/iHH/MWqav5VlcY/3H/cY/3H/cY/3H/cY/3GP9xj/cf9xj/cY/3GP9xgtacE6WWPs/4iIcf+IiHH/iIhx/4iHH/iHH/iIcf+Icf+IRKdsxYmHH/iHH/iHH/hx/4cf+Icf+HH/hx/4cf+HH/hx/4cf+HH/hxL6lsOiVpPIiIhx/4iIcf+Ihx/4iHH/iIcf+Icf+Ihx/4hx/4g/VWmxqpZx/3H/cf9xj/cf9x/3H/cY/3H/cY/3H/cY/3H/cY/3H/cY/3GCRJICrLbf1x/3H/cY/3H/cY/3GP9x/3GP9xj/cY/3H/cY/3GP9xj/cY/3GI/z4DGbP85v9xiIiIiIiIiIiIiIiIiIhx/4iIiIiDq56LZGF4cf+HH/hx/4cf+HH/hx/3H/hx/4cf9x/4cf9x/4cTvFOrQ6xXGP9xiP9xiP9xiP9xiP9xiP9xiI/3GI/3GIgoICManf3O/3H/hx/4cf9x/4cf9x/4cf9x/3H/hx/3H/cf9x/4cf9x/3H/cf9x/zBv9bGgCo/3GP9xj/cYj/cY/3GP9xj/cYj/cYj/cY/3GI/3GI/3GI/3GI/3GIj/cTc5WLnGp4iIiIiIcf+IiIiIiIcf+IiIiHH/iIiIKTwwOow8/HH/cf9x/3GP9x/3GP9x/3GP9x/3GP9x/3GP9xj/cY/3ExnHm/Y4aIj/cYiIiIiIiIiIiIiIiIiIiIgqdFQqeLq9iIiIcf+IiIhx/4iIhx/4iIhx/4iHH/iIhx/4iHE0SGa7t5mHH/cf+HH/cf+HH/cf9x/4cf9x/3H/cf9x/4cf9x/ygO6hqfEV6Icf+HH/iHH/hx/4cf+HH/hx/4cf+HH/hx/4cf+HH/hx/3H/hx/4cf9x/4cf9x/4cf8h0sA6A9P8cYiIiP9xiIiI/3GIiIiIiP9xiIiIiIiIiIj/cS7gXlpR+hqI/3GI/3GIj/cYj/cYiI/3GIj/cYiI/3GIII7NekgTKP9xj/cf9x/3GP9x/3GP9x/3GP9x/3GP9xj/cf9xj/cY/3GP9xPf9HswC4/3GIiIiP9xiIiIiI/3GIiIiIiIiIiIiP9xiIiIiIgix3lKBIhrcf+Ihx/4iHH/iIcf+Ihx/4hx/4hx/4hx/4hx/4hx/4N/q6uQVFcf9xj/cf9xj/cY/3H/cY/3GP9xj/cY/3GP9xj/POdqtRiViIiIiIiIiIiIiIiIhx/4iIiIiIiHH/iIiIiHH/iIiIhx/4iIhxN5aquWlV/3H/cf9x/3H/cf9x/3H/cf9x/3H/cf9x/3H/cf9x/3GP9x/3H/cf9xj/NojSu3ctj/cY/3GP9xj/cY/3GP9xiP9xj/cYj/cYj/cY/3GI/3GIj/cYj/cTCOmLCBZ4iIiIcf+IiIiIiIhx/4iIiIhx/4iIiHH/iIiHH/iIiHH/iIhxKPkQGoBu/v9xj/cY/3GI/3GP9xj/cY/3GI/3GI/3GP9xiP9xiP9xiP87kpq2bWWIiHH/iIiIiHH/iIiIcf+IiIcf+IiHH/iIgpQfAqi+D9iIhx/4iIcf+Ihx/4iHH/iIcf+Ihx/4hx/4hx/ypeDzqKHwyIiHH/iIiHH/iIiHH/iIhx/4iHH/iIhx/4hx/4glbKVK2TWrhx/4hx/4cf+HH/iHH/hx/4cf+HH/hx/4cf9x/4cf+HH/hx/3H/hx/yHIrBoEdT6Icf+Icf+Icf+Icf+HH/iHH/hx/4cf+Icf+HH/hx/4cf87H5y24GP/cYj/cYj/cYj/cYj/cYj/cYiP9xiP9xiI/3GIj/cYiI/3GDzR9bQuCoiIiIiIiIiIiIiHH/iIiIiIhx/4iIhCq7z1RP+IiIcf+IiHH/iIhx/4iHH/iIcf+Ihx/4hx/4iHEw5HW/G4px/4cf9x/3H/hx/3H/cf+HH/cf9x/3H/cf9x/4cf9x/3H/cf9x/3H/PehJtBe2/3GIj/cYiP9xiIj/cYiI/3GIiP9xiIiI/3GIiIgouxMqlE7N/3GIiIiIiIiIiIiIiIiIiIiIiIiIiIiIiIiIiIcf8llMgaxrN+/3GIj/cYiI/3GIiP9xiIiP9xiIiI/3GIiIiI/y/KFRozXq7/cf9x/3H/cf9xj/cf9x/3GP9x/3H/cY/3H/cY/3GP9x/3GP9xj/cf9xj/cY/3GP9xj/cY/3GP9xj/cYj/cY/3GP9xN0tWubSpiIiIiIiP9xiIiIiIiIiIiIiIiIiIiIiIiIiIiIiIiIhx/4iIiIiIhx/4iIiIhx/zc+1bnBKocf+HH/hx/4cf+HH/hx/4cf+HH/hx/4cf9x/4cf+HH/cf+HH/cf+HH/cf9x/4cf9xJzy6Gpw0Xocf+Icf+Icf+Icf+Icf+HH/iHH/hx/4hx/4cf+CQYAWoPf+n/iIcf+Ihx/4iHH/iHH/iIcf+Icf+Icf82GFO656xx/4cf9x/4cf9x/4cf+HH/cf9x/4cf9x/3H/hx/3H/cf8ympq+ZWVxiI/3GI/3GIj/cYiP9xiIj/cYiI/3GIiI/3GETJLMNt/3GIiIiP9xiIiIiI/3GIiIiIiIiIiP9xiIgkb4Aa2Qf+/3H/cf9x/3H/cf9x/3H/cf9x/3H/cf9x/3H/cf9xj/cf9x/3H/cY/3H/Rskss23/cf9xj/cf9xj/cf9xj/cY/3H/cY/3GP9xj/cY/3GP9xj/cY/3Er48IaUcPeiHH/iHH/iHH/iHH/hx/4cf+Icf+HH/hx/4cf+HH/hx/4cTrzC7UM9HGP9xj/cYj/cY/3GI/3GP9xiP9xiP9xiP9xiP9xiIOyNUtdyriIj/cYiIiIiIiIiP9xiIiIiIiIg+po6yWXFx/3H/cf9x/4cf9x/3H/cf9x/3H/cf+HH/cf9x/3H/cf9x/3GP9x/3H/cf9xJvxWGrA6nv+Ihx/4iHH/iHH/iHH/iHH/iHH/iHH/hx/4hxPOrntBUY/3H/cf9x/3H/cY/3H/cf9xj/cf9x/3GP9x/3GP9x/3GP9x/3GP9xj/cY/3GP9x/3GP9xj/cY/3GI/3GP9xj/cY/3GI/3GI/3GP9xiP9xiP9xiP9xiI/3GI/3GIJbXxGrSg7nH/hx/4cf+HH/cf+HH/hx/4cf9x/4cf9x/4cf9x/4cf9x/3H/hx/3ErWjUaWlyuiIiIiIcf+IiIiHH/iIiIhx/4iIhx/4iIcf+IiHE5JRS22utx/4cf+HH/iHH/hx/3H/hx/4cf+HH/hx/3H/hx/4cf9xLXpTGjhazv9xiIiIiIiIiIiIhx/4iIiIiIiIiINtK6uy1F/4cf9x/4cf9x/4cf9x/4cf9x/3H/cf+HH/cf9x/3H/cf8neAcaqH+OiIcf+IiHH/iIcf+Ihx/4iHH/iIcf+Icf+IcTIQSL3vt3H/cf9x/3H/cf9x/3H/cf9xj/cf9x/3H/cf9xj/cf9x/3GP9x/3ElZShK2a17/3GI/3GP9xiP9xiI/3GI/3GIj/cYj/cYiI/3GIj/cYJiz1Gr0wrv9x/3H/cf9x/3H/cf9x/3H/cf9x/3H/cf9xj/cf9x/3H/cY/3H/cY/3H/cf9xj/cf9xj/cY/3H/cY/3GP9x/3GP9xj/cY/3GP9xj/cY/3GI/3GP9xj/cYj/cYj/cY/3GI/zSdgb1ifv9xiIj/cYiP9xiIj/cYiIj/cYiIiD3nfrMYgYcf+HH/hx/4cf+HH/hx/4cf+HH/hx/3H/hx/3H/hx/4cf9x/3H/hx/3H/hx/3H/cf9x/4cf9x/3H/cf9x/3H/hx/3H/cf9x/3H/cf9xOgSltftacYj/cY/3GP9xiP9xj/cYj/cYj/cYj/cYj/cYj/cYiP9xiP9xiI/3GIiP9xPNwXtCPoiIiIiHH/iIiIiIiHH/iIiIiHH/iIiIcf+IiDfVqbkqVnH/cf+HH/cf9x/3H/cf9x/3H/hx/3H/cf9x/3H/cf9xj/cf9x/3H/cf9x/3H/cY/3H/NdTpvCsW/3GIiIj/cYiIiI/3GIiIiIj/cYiIiIiIiIiIiIj/cSFfnBoLBj6IiP9xiIiP9xiIiP9xiIiIj/cYiIgxztawQSn/iIiIcf+IiIcf+IiHH/iIcf+IiHH/iIcTrvLLUQ03H/cf9xj/cf9xj/cf9xj/cf9xj/cY/3GP9x/3GP9xj/cY/3GP9xj/cYj/cY/3GP8uTHQqSzi9j/cYiP9xiIj/cYiP9xiIiP9xiIiP9xiIiI/yvnkypxhs2IiIiP9xiIiIiIiIiIiIiIiIiIiIiIcf+IiIg89UO1Crz/iIhx/4iHH/iIhx/4hx/4iHH/iHH/iHH/iHH/iHH/iHH/iHH/gySjG/tc7/hx/4cf+HH/hx/4cf+HH/cf+HH/cf+HH/hx/3H/cf+DuSBLZt+/9x/3GP9x/3H/cf9xj/cf9xj/cf9x/3GP9xj/cf9xj/cf9xj/cTmXFLdo6/9xiP9xiI/3GIj/cYiP9xiI/3GIiP9xiIiP9xiIiP9xiIiIj/cYiIiIiP9xiIiIiIiIiI/3GIiIiIiIiIiIiIiIiIiINb/FvEA6/4iHH/iHH/iHH/iHH/iHH/iHH/iHH/hx/4hx/4cf+HH/Td48Qhz/hx/4cf+HH/hx/4cf+HH/cf+HH/hx/3H/hx/3H/hx/3H/cf+D10SLOLt3GI/3GP9xj/cY/3GI/3GI/3GP9xiP9xiP9xiP9xiI/yqpyRqFY27/cY/3H/cf9x/3GP9x/3GP9x/3H/cY/3H/cY/3GP9x/3GP9xj/cY/3H/cY/3GP9xj/cY/3GI/3GP9xj/cYgw3IawM3mIiIiIj/cYiIiIiIiIiIiIiIiIiIiIiIiIiIiIiIiIiIcf+IiIgqTAMqez/NiHH/iIiIcf+IiHH/iIhx/4iIcf+Ihx/4iHH/iHFJt6xkhYhx/4cf+Icf+Icf+HH/iHH/hx/4cf+HH/hx/4cf+CF74hoJQd6IiIiIiP9xiIiIiIiIiIiIiI/3GIgh5zhqIox5iHH/iIiIiIcf+IiIhx/4iIiHH/iIhx/4M3LmvY0Zhx/3H/hx/3H/hx/3H/hx/3H/hx/3H/cf9x/4cf9x/3H/cf9x/4cf9x/3H/cf9x/3H/cf9x/3H/cf9x/3GP9x/3H/cTgTSbjstv9xiI/3GIiI/3GIiI/3GIiIiP9xiIiIiEvcvFI0iIiP9xiIiIiIiIiIiIiIiIiIg5uXG3Ro6Ihx/4iIiIhx/4iIiHH/iIiIcf+IiHH/iIhx/4iIcf+Ihx/4iHH/iHH/iIcf+Icf+Icf+Icf8lThcayx6OiIiIiP9xiIiIiIiIiIiIcf+IiIiIiDCkWrBrpXH/cf+HH/hx/3H/hx/4cf9x/3H/hx/3H/hx/3H/cf9x/4cf9x/3H/MiuHv9R4/3GP9xiP9xj/cYj/cY/3GI/3GI/3GI/3GIj/cYj/cYiP9xiI/3GIiP9xiIj/cYiI/3GIiIj/MWp2sKWJiIiHH/iIiIiHH/iIiIhx/4iIhx/4iIcf+IiHH/iIhx/4iHH/iIcf+Icf+Ihx/4hx/4hx/4hx/4cf+IN2/XuZAocf9xj/cf9x/3H/cf9x/3GP9x/3H/cY/3H/cf9xj/cf9xj/cf9xj/cY/3H/cY/3GP9xj/cY/zKMmL9zZ4/3GIiIiIiIiIiI/3GIiIiIiIiIiIiIiIhx/4iIiIiIMKEKsG71hx/4cf9x/4cf+HH/cf+HH/cf+HH/cf9x/4cf9x/3H/hx/3H/cf9x/3H/hx/3H/cf9x/3H/cf9x/3H/MOInsC3YcYj/cYj/cYj/cYj/cYj/cYiP9xiI/3GIj/cYiP9xiDry1bYNKoiIiIiIiIiIcf+IiIiIiIiHH/iIiDQch7zjeIcf+HH/hx/4cf9x/4cf+HH/cf+HH/hx/3H/hx/3H/hx/3H/OgShtvtehx/3H/cf9x/3H/cf9x/3H/cY/3H/cf9x/3H/cf9xj/Oj4HtsH4cYiP9xiP9xiI/3GIj/cYiI/3GIiP9xiIiP9xg+ZgmymfaHH/iIhx/4iIhx/4iHH/iIcf+Ihx/4iHH/iHH/iIcf+Icf+Icf+HH/iHH/iHH/hx/4cf+Icf+HH/hx/4cf+HH/hx/4cf9x/4cf+HE2brW5kUpx/3H/cY/3H/cf9xj/cf9xj/cf9xj/cf9xj/cf9xj/cY/3GP8wLcyx4jOIiIiIiIiIhx/4iIiIiIcf+IiIiHH/iIiEIYrO51iIhx/4iIcf+Ihx/4iHH/iIcf+Icf+Icf+Icf+Icf+Icf+Icf+HH/iHH/hx/4cf+Icf88EHm074Zxj/cY/3H/cY/3GP9x/3GP9xj/cY/3GP9xj/cY/3GI/3GP9xg61ma2KZmIiIiIiP9xiIiIiIiIiIiIiI/3GIiINNAcvC/jcf9x/4cf+HH/cf+HH/cf+HH/cf+HH/cf9x/4cf9x/3H/hx/3H/cf9x/3H/cf9x/3H/hx/3H/cf9xj/cf9x/3EhD7Aa/wT+iIhx/4iIiIiIiIiIcf+IiIiIcf+IgoWgkaml9uiIj/cYiIiP9xiIiIiI/3GIiIiIiIj/cYiIiIiIiIiIiIiIiIiIIl59KvoYLXH/cf+HH/hx/3H/hx/3H/hx/3H/hx/3H/cf9x/4cf9x/3H/cf+HH/MqBovl+XcYj/cYj/cYj/cYj/cYj/cYj/cYiP9xiI/3GIj/cYiI/3GIiP9xiIiP9xg6Rua2uRmIiIiIcf+IiIiHH/iIiIcf+IiIcf+IiHH/iIhx/4iHH/iIcf+Ihx/4hx/4hx/4hx/4hx/4hxP5l3sGaIcf9x/3H/cf9x/3H/cf9x/3H/cY/3H/cf9x/3GP9x/3H/cY/3H/cY/3EhxrkaBJRu/4cf9x/4cf+HH/cf+HH/cf+HH/cf9x/4cf9x/3H/hx/3H/cf89cb+0jkCIiIiP9xiIiIiIiIiIiIiIiIiIiIiDLqVL4Vq4hx/4iIcf+Ihx/4iHH/iIcf+Icf+Ihx/4hx/4g57QK3Ev1x/4cf+HH/hx/4cf+HH/hx/3H/hx/4cf9x/4cf9x/4cf9x/3H/hx/3H/cf+HE1jlO6caxx/3H/cY/3H/cf9xj/cf9xj/cf9xj/cf9xj/cf9xj/cY/3GP9xj/cf9xj/cY/3GI/3GP9xSmfsaYGI/3GI/3GI/3GI/3GI/3GI/3GIj/cYiP9xiI/3GIiP9xiIj/cYiIj/cT+rpbFUWoiIiIiIiIcf+IiIiIiHH/iIiIhx/4iIiHH/iIiHH/iIhx/4iHH/iIhx/4hx/4NRgyu+fNhx/4cf+HH/iHH/hx/4cf+HH/hx/4cf+HH/cf+HH/hx/4cf9x/4cf9x/4cf9x/zbuwbsRPv9x/3H/cf9x/3H/cf9x/3H/cf9x/3H/cf9x/3H/cY/3H/cf9x/3GP9x/3H/cY/3H/cY/3H/cY/3H/cY/3GP9xj/cf9xj/cTNAdL2/i/9xiI/3GIj/cYiP9xiIiP9xiIj/cYiIiP9xiIiIj/cYiIiIiI/3GIiIiIiIiIiIiIiIiIiIiIiIiIiIiIiIiIiIMBWnsPpYhx/4cf+HH/hx/4cf+HH/hx/4cf+HH/hx/4cf9x/4M8VhvTqehx/3H/cf+HH/cf9x/3H/cf+HH/cf9x/3H/cf9x/3H/cf9x/3H/cf9xgwpfK/Wg1xj/cY/3H/cY/3GP9xj/cY/3GP9xj/cY/3GI/3GP9xiP8wzxOxQOyI/3GIiP9xiIj/cYiIiP9xiIiI/3GIiIiI/3E7E7O17EyIiIhx/4iIiIiIiIcf+IiIiIcf+IiIiHH/g5fIK4g33/iHH/iIcf+Icf+Icf+Icf+HH/iHH/hx/4hx/4cf+HH/hx/4cf+HH/hxOu1IthK3j/cf9xj/cf9xj/cY/3H/cY/3GP9xj/cY/3GP9xj/cY/3GP9xj/cYj/cY/3GI/3GI/3GP9xg68yi2DNeIiIiIiIiIiIiIcf+IiIiIiIiIcf+IiIiIcf+IiEgvPI0MiIiHH/iIhx/4iIcf+IiHH/iIcf+Ihx/4hx/4iHExaFW+l6qHH/cf+HH/cf9x/4cf9x/3H/cf+HH/cf9x/3H/cf9x/3H/hx/3H/cf9x/3GP9x/3H/cf9x/3H/cf9x/3GP9x/3H/cY/3H/cT8ARrH/uf9xiP9xiI/3GIj/cYiI/3GIj/cYiIj/cYiIj/cYiIiP9xiIiIj/cYiIiIiIiDXCqLs9V4hx/4hx/4iHH/iHH/iHH/iHH/iHH/iHH/hx/4hx/4cf+HH/iHH/hx/4cf+HE6eve1hQhxj/cf9xj/cf9xj/cf9xj/cf9xj/cY/3GP9xj/cY/3GP9xj/cY/3GP9xj/cYj/cY/3GI/3GI/3GI/3GIOiJXtt2oiIiIiIiIiIiIiIiIhx/4iIiIiIiIiHH/iIiIiIcf+IiIhx/4PignstfYhx/3H/hx/4cf+HH/cf+HH/cf+HH/cf+HH/cf+HH/cf9x/3H/hx/3H/cf9x/3H/hx/3H/L+qGGiFXnocf+IiHH/iIhx/4iHH/iIcf+Ihx/4hx/4hx/4hx/4hxPdOzsyxM/4cf9x/4cf+HH/cf9x/4cf9x/4cf9x/3H/cf+HH/cf9x/3H/cf8rs3cadMiO/4iHH/iIhx/4iHH/iHH/iIcf+Icf+Icf+Icf+Icf+D+XObJoxv9x/3H/cY/3H/cf9xj/cf9xj/cf9xj/cf9xj/cY/3H/cY/3GP9xj/cY/3GP9xj/cY/3GC3eBhpCH57/hx/4cf9x/4cf+HH/cf+HH/cf+HH/cf+HH/cf9x/4cf9x/3H/cf+HH/cf8gxjxaNJw6cf+Ihx/4iHH/iHH/iHH/iIcf+Icf+HH/iHH/iHEnyHhas3h6iP9xiIiIiIiP9xiIiIiIiIiIiIiIiIiIiIiIiIiIiIiIiIMLSXsFtocf+HH/hx/4hx/4cf+HH/hx/4cf+HH/hx/4cf9x/4cf+HH/cf+HEuPNMaHDLOcYiIiIiIhx/4iIiIiIiIiIiIiHH/iIiIiIcf+IiIiIcf+IiIcf+IiIcf+IiHH/iIg2BwW6+PqHH/hx/4cf+HH/cf+HH/hx/3H/hx/3H/hx/3H/hx/3H/cf+HEwMNG/zy5x/3H/cf9x/3H/cf9x/3H/cf9x/3GP9x/3H/cf9xj/cf9x/3GP9xMWb6v5kFiIiIj/cYiIiIiIiIiIiIiIiIiIiIiIg21167KKH/hx/3H/cf9x/3H/cf9x/3H/cf9x/3H/cf9x/3H/cf9x/3GP9x/3H/cf9xj/cf9x/3GP863AO3I/z/cYj/cY/3GP9xiP9xj/cYj/cYj/cYj/cYj/cYj/cYj/cYiP9xg/nwKwYP1xiIiI/3GIiIiI/3GIiIiIiI/3GIiIiIiIiIiIiIiIiDSvArxQ/YiIiIiIcf+IiIiHH/iIiIcf+IiIcf+IiHH/iIhx/4iHH/iDSxUbxOrocf+Icf+Icf+HH/iHH/hx/4hx/4cf+HH/hx/4cf+HH/gyEiO+7dxx/4cf9x/3H/cf9x/3H/cf+HH/cf9x/3H/cf9x/3GP9x/3H/cf9x/3H/cY/3H/cf9x/3GP9x/3H/cY/3H/cY/3H/cYS038WyD/cY/3GP9xj/cY/3GP9xj/cY/3GI/3GP9xiP9xiP9xiP9xiP88mvG1ZQ6P9xiIj/cYiIj/cYiIiP9xiIiI/3GIiIiIiP9xiIiIiIiIiIiIO2IRtZ3uiIiIcf+IiIiIiIiIiIhx/4iIiIiHH/iIiIhx/4iIiHH/iIiHH/iIhx/4iHH/iIcf+Ihx/4iHE4EZG37m6Icf+HH/iHH/hx/4cf+HH/hx/4cf+HH/hx/4cf+HH/hx/3FJrnx1GP+HH/cf9x/4cf9x/4cf9x/3H/cf+HH/cf9x/3H/cf9x/3H/hx/3H/cf9x/3GP9x/3H/cf9x/3H/cf9x/3GP9xMFRYsLuniI/3GIiP9xiIj/cYiIj/cYiIiP9xiIiIiP9xR188mgyIiIj/cYiIiIiIiIiIiIiIiIiIiIiIiIiDZTxrqsOYhx/4hx/4hx/4cf+Icf+HH/iHH/hx/4cf+HH/hx/4cf8rsxEqdM7t/4hx/4cf9x/4cf+HH/hx/4cf9x/4cf9x/4cf+HH/cf83ibq6dkWP9xiP9xiP9xiP9xiP9xiI/3GIj/cYiP9xiI/zWUmLxrZ4iIiIcf+IiIiHH/iIiIcf+IiHH/iIhx/4iIcf+Ihx/4iHH/g7FNi16ydx/3H/cf9x/3H/cf9x/3H/cf9x/3GP9x/3H/cf9x/3GP9x/3H/MAz5sQQGj/cYiIiI/3GIiIiIiP9xiIiIiIiIiIiIiIiIiINIP0vHwLiHH/iIhx/4iHH/iIhx/4iHH/iHH/iIcf+Icf+Icf85Xy+3oNBxiP9xj/cYj/cYj/cYj/cYj/cYj/cYiP9xiP9xiI/3FDhFzXuoiP9xiIiP9xiIiP9xiIiI/3GIiIiI/3GIhGznyjGP9xiIiIiIiIiIiIiIiIiIiIiIiIiIiIiIN7uxuUROcf+IiIhx/4iIhx/4iIhx/4iIcf+Ihx/4iHH/g2knW6bYqHH/cf+HH/cf+HH/cf+HH/cf+HH/cf9x/3H/hx/3H/cf9x/3H/cf9x/4cTtrBLWU+4/3GP9x/3GP9xj/cY/3H/cY/3GP9xiP9xj/cY/3GP9xiDfXIbko3oj/cYiP9xiP9xiI/3GI/3GIiP9xiI/3GIiP9xiIhHhFyXuoj/cYiIiI/3GIiIiIj/cYiIiIiIiIiD4sKLLT13H/iIcf+Icf+Icf+Icf+Icf+Icf+Icf+HH/iHH/hx/4cf+HH/hx/4cf+HH/hx/4cf+HH/hx/3H/hx/zfKlro1aY/3H/cY/3H/cY/3GP9x/3GP9xj/cY/3H/cY/3GP9xj/cYj/cY/3GP9xj/cYj/cY/3GI/3GI/3GI/3GI/3GI/3E1xli7OaeIiIiIcf+IiIiIiIiHH/iIiIiHH/iIiIcf+IiIhx/4iIcf+IiHH/iDWf5rtgGXH/hx/3H/hx/3H/hx/3H/cf9x/4cf9x/3H/cf9x/3H/hx/3H/cf9x/3H/cf9x/3H/cY/3H/cf9x/3H/Nf2nvAJYiI/3GIj/cYiP9xiI/3GIiP9xiIj/cYiIiP9xiIiI/3GIiIiIj/cYiIiIiIiI/3GIg0aNe8lyhx/4iHH/iHH/iIcf+Icf+Icf+Icf+HH/iHH/hx/4hx/4cf+HH/g7ree1Uhhx/3GP9x/3H/cY/3H/cY/3H/cY/3H/cY/3GP9x/3GP9xj/cY/3GP9xj/cY/3GP9xj/cTeHWLl4p4iIiIiIiIiIiP9xiIcf+IiIiIiIiIiIiIiIhx/4iIiIiIcf+IiIgy2Ne+Jyhx/4cf+HH/hx/3H/hx/3H/hx/3H/hx/3H/hx/3H/cf+HH/cf9x/zA6qbHVVv9xiP9xiP9xiI/3GI/3GIj/cYiP9xiIj/cYiI/z+DWrJ8pYhx/4iIcf+Ihx/4iHH/iIcf+Ihx/4hx/4iHH/PryoskNXcf9x/3GP9x/3H/cf9x/3H/cY/3H/cf9x/3GP9x/3GP9x/3H/cTzjWrQcpYiIiIiIj/cYiIiIiIiIiIiIiIiIiIiIiIiIiIg85Ie0G3iIcf+HH/iHH/hx/4cf+Icf+HH/hx/4cf+HH/cf+HH/g2ium7dRaP9xj/cY/3GI/3GP9xj/cYj/cY/3GI/3GI/3GI/3GCS8dRrEOK5x/4cf9x/4cf9x/3H/hx/3H/cf9x/4cf9x/3H/cf9x/3H/cf9x/3H/Nh17u+KE/3GIiI/3GIiIj/cYiIiI/3GIiIiIiI/3GDnxSbcOtnH/iHH/iIcf+Icf+Icf+HH/iHH/iHH/hx/4cf+Icf8rujcaZFyOiIiIiIiIiIcf+IiIiIiIiIcf+IiIgjqgUq9V+t/4iHH/iIcf+Icf+Ihx/4hx/4hx/4cf+Icf+Cmht3ql5IhxiIj/cYiI/3GIiI/3GIiIj/cYiIiIj/cYiIiErpbGFpiIiIiIiIiIiIiIiIiIiIiIiIiIiDZKGbu15v+HH/hx/4cf+HH/hx/4cf+HH/cf+HH/cf+HH/hx/3H/cf+HH/cf+HH/cf9x/3H/hx/3H/cf9x/3H/cf+HH/cf9x/3H/cf9x/3H/cf9xj/cf9x/3H/cTBKM7+1zHGP9xj/cf9xj/cYj/cY/3GP9xj/cYj/cY/3GI/3GI/3GI/3GI/3GI/3GI/3GIj/cYiP9xiI/3GIiP9xiIj/cYiIj/cYiIj/cYiIiIj/cYiIiIiI/3GIiIiIMLRjsFuciIcf+IiIiIiHH/iIiIhx/4iIiHH/iIg8mDS0Z8uIcf+HH/hx/4hx/4cf+HH/hx/4cf+HH/hx/3H/hx/4cf9xOqhHtle4j/cf9xj/cf9xj/cY/3H/cY/3GP9xj/cY/3GP9xj/cYj/cY/3GP9xiP9xiP9xj/cYj/cYj/cYiP9xiP9xiI/3GIj/cYiP9xiI/3GIiI/3GIiP9xiIiI/3GIiDLXob4oXoiIiIiIiIiIiIiIiIiIiIiIiIiIiIiIiIcf+IiIiIiHH/iIiIiHH/iIiHH/iIiHE5h/S2eAuHH/hx/4cf+HH/hx/4cf+HH/hx/4cf9x/4cf+HH/cf+HH/cf+HH/cf9x/4cf9x/3H/cf+HH/cf9x/3H/cf9x/4cTb2iLkJd3GI/3GIj/cYj/cYj/cYiP9xiI/3GIiP9xiI/zDhErEu7YiI/3GIiIiIiIj/cYiIiIiIiIiIiIiIiIiIiIiIiIiIiHE3TDK4s82Icf+IiIcf+IiHH/iIhx/4iIcf+Ihx/4hx/4iHH/iHH/iHH/iHH/iHH/iHH/hx/4hx/4cf+Icf+HH/hx/4cf+HH/hx/4cf9x/4cf+HH/hx/3H/N/4XugHo/3GP9x/3GP9xj/cf9xj/cY/3GP9xj/cY/3GP9xj/cYj/cY/3GP8hpDQaBry+hx/4cf+HH/hx/4cf+HH/cf+HH/hx/3H/hx/4cf9x/4cf9x/4cf9x/3H/hx/3H/cf9x/4cf9x/3H/cf9x/3H/cf9xLbMcGjTOPocf+HH/hx/4cf+HH/hx/3H/hx/4cf9x/4cf9x/4cf9x/3H/hx/3H/cf+HH/cT4i+LLdB4j/cYj/cY/3GI/3GI/3GIj/cYj/cYiP9xiI/3GD47GrLE5YiIcf+IiIcf+IiIcf+IiHH/iIcf+Ihx/4iDAbWrD0pXH/cf9x/3H/cY/3H/cf9x/3GP9x/3H/cY/3H/cY/3H/cY/3H/cY/3GP9xOXpHt4W4iI/3GIiIj/cYiIiI/3GIiIiIiI/3GIiIiIg9Xay0olP/hx/4cf+HH/cf+HH/hx/3H/hx/3H/hx/3H/hx/3H/cTiiObhdxv9xiP9xj/cYj/cYj/cYj/cYj/cYj/cYiP9xhEJNzNsv9xiIj/cYiIj/cYiIj/cYiIiP9xiDQ6x7zFOIiIhx/4iIcf+IiHH/iIhx/4iHH/iIcf+DZTzLusM/9x/3GP9x/3GP9xj/cf9xj/cY/3GP9xj/cY/3EqvtcqdBKNiIiI/3GIiIj/cYiIiIiI/3GIiIgxgKewj1j/iIcf+Ihx/4iHH/iIcf+Icf+Icf+Icf+Icf+IcTjVt7gqSP9x/3H/cf9x/3H/cf9x/3GP9x/3H/cf9xj/cf9x/3GP9x/3GP9x/3GP9x/3GP9xj/cf9xj/cY/3GP9xj/cY/3GP9xj/cY/3Ew31iwMKeIiIiIiIiIiI/3GIiHH/iIiIiIiDFhe7+ehIcf9x/4cf9x/4cf9x/4cf9x/3H/hx/3H/cf9x/3H/hx/3H/cf9x/3H/cf9x/3H/Mz8ZvsDmj/cYiP9xiI/3GIj/cYiI/3GIiP9xiIiP8wJvex6QiIiIcf+IiIhx/4iIhx/4iIcf+IiHH/iIcf+Ihx/4JQCBGs/37oj/cYj/cYj/cYiP9xiP9xiI/3GIj/cYiP9xiIj/cYiI/3GIiI/3GIiIiP9xiIiIj/cYiIiIiIiP9xiIiIPiInst3Ycf+Ihx/4iIcf+Icf+Ihx/4hx/4hx/4hx/4hx/4hx/4Mdf2sDgJ/3H/cf9x/3H/cf9x/3H/cf9xj/cf9x/3H/cY/3H/cf9xj/cf9x/3EnWaYqqmWdiP9xj/cYiP9xiP9xiI/3GI/3GIj/cYiI/3GIiP8zoCm+X9aIiIhx/4iIhx/4iIcf+IiHH/iIhx/4iHH/iIOZnft2YgcY/3GP9xiP9xj/cYj/cYj/cYj/cYj/cYj/cYj/cYiP9xiCgv2kqtAluIiIiIiIiIiIiIcf+IiIiIiIcf+IiIiDdtsrmSTYiHH/iIcf+Icf+Ihx/4hx/4hx/4cf+Icf+Icf8xVBGwu+7/hx/4cf+HH/hx/3H/hx/4cf+HH/cf+HH/cf+HH/cf+HH/cf9x/4cf9x/3H/cf9x/4cf9x/3H/cf9x/3H/cf9x/3H/cf9x/3H/OaVluFqa/3GP9xj/cYj/cY/3GI/3GI/3GI/3GI/3GI/3GI/0AarA9VcYiP9xiI/3GIiP9xiIiP9xiIiI/3GIiIiP9xgzC3W99Ipx/4iIiIiIcf+IiIhx/4iIiHH/iIiHH/iIhx/4iHH/iIcf+Ihx/4iHH/iHH/iIcf+Icf+HH/iHH/iDueh7VheHH/cf9x/3H/cf9x/3H/cY/3H/cf9x/3GP9x/3H/cY/3H/cTWYeLtnh4iI/3GIiIj/cYiIiIj/cYiIiIiI/3GIiIgqPQMqfC/NiIiIiIiIiIiIiIiIiIiHH/iIiIiINpg5umfGcf+HH/hx/3H/hx/3H/hx/3H/hx/3H/cf+HH/cf9x/3H/hx/3H/cf9x/3Ei9hVaAZ6qiIiIiIiIiIiIiIiIiIcf+Ig3w1K5PK2Icf+IiHH/iIhx/4iHH/iIcf+Ihx/4iHH/iHEgKJBKHnb7iIhx/4iIcf+Ihx/4iHH/iIcf+Ihx/4hx/4hx/4hx/ySUoWr2temIhx/4iIcf+IiHH/iIcf+Ihx/4iHH/iHH/g2B6i7+Ff/cf9x/3H/cf9x/3H/cf9x/3GP9x/3H/cf9xj/cf9x/3GP9x/3H/OXy4uINHiI/3GIiIj/cYiIiI/3GIiIiIiI/3GIiIiC+JYEo3afuI/3GIiIiP9xiIiIiP9xiIiIiIiIiP9xiDxkE7Sb7IiIiIiHH/iIiIiIcf+IiIhx/4iIhx/4iIhx/4Oc40tzHLcf+HH/hx/4cf+HH/hx/4cf+HH/hx/4cf9x/4cf+HH/cf+HE4g5a3fGlx/3GP9xj/cf9xj/cY/3H/cY/3GP9xj/cY/3GP9xj/cYj/cY/zBNurHCRYiIiIiIiIiHH/iIiIiIhx/4iIiIhx/4iIiHH/iIhx/4iIgw/bixEkf/cf+HH/cf9x/3H/hx/3H/cf9x/3H/cf9x/3H/cf9x/3H/cf9x/3H/cTlaYbelnv9x/3H/cY/3H/cY/3GP9x/3GP9xj/cY/3H/cY/3GP9xj/cY/3E9qGmzV5aIiIiIiIiIiIiIiIiIiIiIiIcf+IiIg1D/S78AuHH/iHH/iHH/iHH/iHH/hx/4hx/4hx/4cf+HH/hx/4cUP/PMAMcf+HH/hx/4cf+HH/cf+HH/hx/3H/hx/3H/hx/3H/cf+HH/cf9x/4cf9x/3H/cf9x/4cf9x/3H/cf9x/3H/cf9xKfr/GoBQDv9x/3H/hx/3H/cf9x/3H/cf9x/3H/cf9x/3H/cY/3H/cf9x/3H/cT+J6LF2F4iP9xiIiP9xiIiP9xiIiI/3GIiIiI/3GIPWois5XdiIiIiIiIiIiIiIiIiIcf+IiIiIiIg0ieu8dhRx/3H/cf+HH/cf9x/3H/cf9x/3H/cf9x/3H/cf9x/3H/cf9x/3GP9x/3H/cTpvd7WQiHGIj/cYiP9xiI/3GIj/cYiIj/cYiIj/cYiIj/cYiD4VU7LqrIiIiIiIiIiIiIiIiIiHH/iIiIiIhx/4M3/6vYAFhx/3H/cf9x/4cf9x/3H/cf9x/3H/cf9x/4cf9x/3GP9x/3H/cf9xLH/6GlgAXv+HH/hx/4cf+HH/cf+HH/hx/3H/hx/3H/hx/3H/hx/3H/hx/3H/cf+HEzddm9iiaI/3GI/3GI/3GIj/cYj/cYiP9xiI/3GIiP9xiIj/cYiIj/ImziKgox3Y/3GIiIiIiP9xiIiIiIiIiIiIiIiP8xZhyxqeP/cf+HH/hx/3H/hx/4cf9x/4cf9x/4cf9x/3H/hx/3H/cf+HH/cf821dS6Kitx/3GP9xj/cf9xj/cY/3GP9xj/cY/3GP9xj/cY/zGlkr9abXGIj/cYj/cYiP9xiIj/cYiP9xiIj/cYiIj/cYiIg1xZO7OmyIiIiIiIiIiIiIiIiIiHH/iIiIg6F9y36CP/cf9x/4cf9x/3H/cf9x/3H/cf9x/3H/cY/3H/cf9x/3H/cY/3H/cf9x/3GP9x/3GP9x/3H/cY/3GP9x/3GP9xj/cf9xj/cY/3GP9xj/cY/3GP9xj/cYj/cTTqYbwVno/3GI/3GI/3GIj/cYiP9xiI/3GIj/cYiI/3GIiI/3GIiI/3GIiIiP9xiIiIiI/3GIiIiIiIiIiI/3GIiIiIiIiIiIiIiHH/iIiIiIiIiIiHH/iIiIiIcf+IiIiHH/TbpsRFn/iIhx/4iIcf+IiHH/iIcf+Ihx/4hx/4iHH/QXWc+KaHH/hx/4hx/4cf+Icf+HH/hx/4cf+Icf+HH/cf+HH/hx/4cf+HH/cf+HH/cf+HH/hx/3H/cf9DuizkXf9x/4cf9x/3H/cf+HH/cf9x/3H/cf9x/3H/cf9x/3H/cf9x/3H/MIsksYTb/3GP9xj/cY/3GI/3GP9xj/cY/3GI/3GI/3GP9xiP9xiP9xiP9xiI/3GI/3GIj/cYN0KKub11iHH/iIiHH/iIiHH/iIhx/4iIcf+Ihx/4hx/4P+ohshXe/4cf+Icf+Icf+HH/iHH/hx/4cf+HH/hx/4cf+HH/hx/4cf+HH/cf+HH/hx/3H/hx/3H/hx/3H/cf+HH/cf9x/4P5vjsWQccf9x/3GP9x/3H/cY/3H/cY/3GP9x/3GP9xj/cf9xj/cY/3GP9xj/cY/3GP8+9ZKyCm1xiI/3GIj/cYiP9xiI/3GIj/cYiIj/cYiI/ziggrlffYiIiIiIiIiIiIiIiIiIiIiIiIiIiIiDDNK7BC1Icf9x/4cf9x/4cf9x/3H/hx/3H/cf+HH/cf9x/3H/cf9x/4cf9x/3H/cf9x/3H/cf9x/3GP9x/3H/cf9x/3H/cY/3H/cf9xMHCBsJ9+/3GP9xj/cY/3H/cY/3GP9xj/cY/3GI/3GP9xj/cY/3GI/3GI/3E/scWxTjqIiIiIj/cYiIiIiIiIiIiIiIiIiIiIiIiIiIiIiIiIg3sEK5T72Ihx/4iIhx/4iIcf+IiHH/iIcf+Ihx/4iHH/iHH/iHH/iHH/iHH/iHH/iHH/hx/4hx/4cf+HH/hx/4cf+HH/hx/4cf+HH/hx/3H/hx/4cf9x/4OvvjtwQc/3H/cf9x/3H/cf9xj/cf9x/3H/cY/3H/cf9xj/cf9xj/cf9xJQ2VGr8mrohx/4cf+Icf+Icf+HH/iHH/hx/4cf+HH/hx/4cf+HH/hx/4cf9x/4cf+HH/cf+DLHVr44qXGP9x/3GP9x/3GP9x/3GP9xj/cf9xj/cY/3GP9xj/cY/3GP9xj/cYj/cY/3GI/zz5m7UGZIiIcf+IiIiIhx/4iIiIcf+IiIcf+IiIcf+IiHH/iIcf+Ihx/4N4iXundo/3H/cf+HH/cf9x/3H/cf9x/3H/cf+HH/cf9x/3GP9x/3H/cf9x/3H/cf9x/3GP9x/3H/cY/3H/cf9xgxTii/sdeP9xiIj/cYiIiP9xiIiI/3GIiIiIj/cTmv6rdQFYhx/4hx/4cf+Icf+HH/iHH/hx/4cf+HH/hx/4cf+DfyRrkNuXH/cf9x/3H/cf9xj/cf9x/3GP9x/3GP9x/3GP9x/3GP9x/3GP9xj/JR16Su4oW4iI/3GIiIj/cYiIiP9xiIiIiP9xiIiIiIiIiP8kjUYa5yuej/cY/3H/cY/3GP9xj/cY/3GP9xj/cY/3GP9xiP9xj/cYj/cY/3GI/3GI/3GI/3GI/3GIj/cYiP9xiDgVCLjq94iIiHH/iIiIiIiHH/iIiIiHH/iIiIcf+IiIcf+IJIpXKtdajXH/hx/4cf+HH/hx/4cf9x/4cf+HH/cf+HH/cf+HH/cf+C879hosQJ6IiIiHH/iIiIcf+IiHH/iIiHH/iIcf+Ihx/4OU2auLJl/3H/cY/3H/cf9x/3H/cY/3H/cf9xj/cf9x/3GP9x/z3mCbQZ9oj/cYiIiI/3GIiIiIiI/3GIiIiIiIiIiIiIiIiIiIiIiIiIiIiIiIiIcf+IiIiIiIcf+IiIiHH/iIiIcf+IiIcf+IiHH/iIhx/4iHH/iDbLGLs05/9x/4cf9x/3H/cf9x/3H/cf9x/3H/cf9x/3H/cf9x/3H/cf9x/3GP9x/3H/cf9xj/cf9xj/cf9x/3GP9x/3GP9xj/NifIu9g3iP9xiIiIiI/3GIiIiIiIiIj/cYiIiIiIiIg+YPaynwmIcf+Icf+Ihx/4hx/4hx/4hx/4cf+Icf+HH/iE6VXCaqcf+HH/hx/4cf+HH/hx/4cf+HH/cf+HH/hx/3H/hx/3H/hx/zuFhrV6eXGP9xj/cf9xj/cY/3GP9xj/cY/3GP9xj/cY/3GP9xiP9xj/cYIKcIOiaPfP+HH/cf+HH/cf+HH/cf9x/4cf9x/3H/hx/3H/cf9x/4cf9x/3H/cf9x/3H/cf9x/3H/cf9x/3H/cf9x/3GP8/cTexjshxiP9xiP9xiI/3GIj/cYiP9xiIj/cYiI/3GIiI/3GIiI/3GIiDpigradfYiIiIiIiIiIiIiIiIiIiIiIiIiDPxAr0O/YiHH/iIhx/4iIhx/4iHH/iIcf+Ihx/4iHH/iHH/gkF4wa3oc+iIiIiIcf+IiIhx/4iIiHH/iIhx/4iIcf+IJ2EKKrnvXf9x/4cf9x/3H/cf9x/4cf9x/3H/cf9x/3H/cf9x/3H/cf9x/3H/cSbPgSqzB+3/cf9x/3GP9x/3H/cf9xj/cf9x/3GP9x/3H/cY/3H/cY/yiRLRqW7S5x/3H/cf9x/3H/cf9x/3H/cf9x/3H/cf9x/3GP9x/3H/cf9xj/cf89sKm0T1aIiIj/cYiIiI/3GIiIiIiP9xiIiIiIiIiIiIiIiIj/cXH/iIiIiDVTN7usyHH/iHH/iHH/hx/4hx/4cf+Icf+HH/hx/4hx/4cf+HH/hx/3EyJzq+2MWP9xj/cY/3GP9xiP9xj/cY/3GI/3GP9xiP9xiP9xiP9xKqG2GmXknnH/cf9x/4cf9x/3H/cf9x/3H/cf9x/3H/hx/3GP9x/3H/cf9x/3H/RKCM1ff/cf9x/3GP9x/3H/cY/3H/cY/3H/cY/3H/cY/3GP9xj/cf9xj/cY/3GP9xj/cY/3GI/3GP9xj/cYj/cY/3GI/3GI/zK30b9ILoj/cYiI/3GIiP9xiIj/cYiIiP9xiIiI/3GIiIiIiDOclb1jaohx/4iIiIcf+IiIhx/4iIcf+IiHH/iIhx/4iHH/iIcf+Ihx/4hx/4hx/4hx/4hx/4hx/4cf+IcTjBdbg+iv9x/3H/cf9x/3H/cf9x/3H/cf9x/3H/cf9x/3H/cf9x/3H/cY/3H/cf9x/3GP9x/3H/cY/3H/cY/3H/cYNzg6ucfFiI/3GIiIiIiIiIiIiIiIiP9xhx/4iIiIPeCotB9X/4cf+HH/iHH/hx/4cf+HH/hx/4cf+HH/hx/4cf9x/4cf+HH/cf+HH/cf+HH/cf9x/zbWBbsp+o/3H/cf9xj/cf9xj/cY/3H/cY/3GP9x/3GP9xj/cY/3GP9xMGEBsK7+/3GI/3GI/3GP9xiP9xiP9xiI/3GI/3GIj/cYg3Vni5qYdx/4iIiIiIhx/4iIiIhx/4iIiHH/iIiHH/iIhx/4iIcf+Ig5m0i3ZLdx/3H/cf9x/3H/hx/3H/cf9x/3H/cf9x/3H/cf9x/3H/cf9x/3GP9x/3H/cf9xj/cf9x/3H/cY/3H/cY/3H/cTL1970KCHGIiP9xiIiI/3GIiIiP9xiIiIiIj/cYiIiIiIiIiIiIiIiP9xiIcf+Du1t7ZKSP+Icf+Icf+HH/iHH/hx/4hx/4cf+HH/iHH/hx/4cf+HH/cf+HH/hx/4cf9x/4cf+HH/cf+HH/cf9x/4cf9x/4cf9x/3H/cf+HH/N1/WuqAp/3GP9xiP9xj/cY/3GI/3GP9xiP9xj/cYj/cYj/cYj/cYiP9xiP9xiI/3GIiP9xiI/3GIiP9xiIiP9xiIg5ZwW3mPqIiIiIiIiIiIcf+IiIiIiHH/iIiIhx/4iIiHH/iIhx/4iIcf+IiHH/iIcf+Ihx/4iHH/iHH/iHH/iHH/iHH/iHH/iHE7AvS1/Qv/cf+HH/cf9x/3H/cf+HH/cf9x/3H/cf9x/3H/cf9x/3H/cf9x/3GP9x/3H/cf9x/3GP9x/3H/cY/3H/cY/3H/cY/3H/cY/3H/cY/3GP9xj/cf9xj/cY/3GP9xj/cYj/cY/3GP9xOSvTt9QsiP9xiIiP9xiIiP9xiIiI/3GIiIiI/3GIiIiIiIiP9xiIRnUcqK6IiIiIiIiIiIiIiIiIiIiIhx/4iIiIiIgxsPO/Twxx/4iHH/iIcf+Icf+Icf+Icf+Icf+HH/iHH/hx/4hx/4cf+HH/hx/4cf+HH/hx/4cf+HH/hx/3H/hx/3H/hx/4cf9x/3H/hx/3H/hx/3H/cf9x/4cf9x/3H/cf9x/3H/Og4it/Hd/3H/cf9x/3GP9x/3GP9x/3H/cY/3GP9x/3GP9x/3GP9xj/cY/3GP9xj/cY/3GP9xj/cY/3GI/3GP9xiP9xj/cYj/cYLbnDGkRjzv+HH/hx/3H/hx/4cf+HH/cf+HH/cf+HH/cf+HH/cf+HH/cf9x/4cf9x/3H/cf9x/4cf9x/3H/cf9x/3H/cf9x/3H/cf9x/3H/cYP9eRsChucf9xj/cf9xj/cf9xj/cY/3H/cY/3GP9xj/cY/3GP9xj/cY/3GP9xiP9xj/cY/3GI/3GI/3GI/3GI/3GI/3GI/3GIj/cYiP9xiI/3GIiP9xg0bUi8kreIiIcf+IiIiHH/iIiIcf+IiIcf+IiHH/iIcf+Ihx/4iHH/iIcf+Icf84wae4Plhx/3H/cf9x/3H/cf9x/3H/cf9x/3H/cf9x/3H/cY/3H/cf9x/3Ep75wqgQY9/3GIiIiI/3GIiIiIiI/3GIiIiIiIOhHmtu4ZiHH/iIcf+Ihx/4hx/4iHH/iHH/iHH/iHH/iHH/Pmbps5kW/3H/cY/3H/cY/3H/cY/3H/cY/3H/cY/3GP9xj/cY/3GP9xj/cT2W6bNpFoiIiIiIiIiIiIiIiIiIiIiIiIiHH/goZIoambdeiI/3GIiIiP9xiIiIiP9xiIiIiIiIiI/zDq+LElB4cf+Ihx/4hx/4cf+Icf+Icf+HH/hx/4hx/4cf+HH/hx/4cf+HH/hx/4OT7HuME4/3GP9x/3GP9xj/cf9xj/cY/3GP9xj/cY/3GP9xj/cY/3GP9xj/cYj/cY/3GI/3E2gDO5f8xxiIj/cYiIj/cYiIiP9xiIiIiP9xiIiIiIiIMEPBsMw+iIiIiIiIiIiIiIiHH/iIiIiIiIcf+IiIiHH/NVJBu62+iHH/iIhx/4iIcf+Ihx/4hx/4iHH/iHH/PO2UtRJr/3H/hx/3H/hx/3H/hx/3H/cf+HH/cf9x/3H/hx/3H/cf9x/3H/cf9x/zvn6bUYFnGI/3GIiP9xiI/3GIiP9xiIiP9xiIiI/3GIiIRXtsuEmIiIj/cYiIiIiIiIiIiIiIiIiIiC+kESolvu2IiIiIiIiIiIhx/4iIiIiIiIiIcf+IiIiCFqEyoKXs2Icf+IiIcf+IiHH/iIcf+Ihx/4iHH/iHH/iC3I2ypDck1x/3GP9x/3H/cf9x/3GP9x/3H/cY/3H/cY/3H/cY/3H/cY/3GP9x/3GP9xj/cY/3GP9xj/cY/3GP9xj/cYj/cY/3GI/3GI/3GP9xiP9xiDtlWrWapYiIiIcf+IiIiIcf+IiIhx/4iIhx/4gyj9S+cCuHH/hx/4hx/4cf+HH/cf+HH/hx/4cf+HH/cf+HH/cf+Du1WrZKpY/3GP9xiP9xiP9xiP9xiP9xiP9xiP9xiI/3GIj/cYiP9xiIj/cYiI/3GIiIj/cYiIiP9xiIiIiP9xiIiIiIiI/3GD4sOLLTx4hx/4hx/4iHH/iHH/iHH/iHH/iHH/iHH/hx/4cf+Icf+HH/hx/4cf+HH/hx/4cf+HH/hx/4cf9x/4cf85XDi3o8dx/3GP9xj/cY/3GP9xj/cY/3GP9xiP9xj/cYj/cY/3GI/3GI/3GI/3GI/3GI/3GIj/cYiP9xiI/3GIj/cYiI/3GIiI/zGGdbCJiohx/4iIiIiIiIiIhx/4iIiIiHH/iIiIcf+IiIhx/4iIcf+IiHH/iIhx/4iHH/g93sa0ITn/cf+HH/cf9x/4cf9x/3H/cf9x/4cf9x/3H/cf9x/3H/cf9x/zCKUrGFrf9x/3GP9x/3GP9x/3GP9x/3GP9xj/cY/3H/cY/3GP9xj/cYj/cY/3GP9xj/cYj/cY/3GI/3GI/3GI/3GI/3GI/3GIj/cU6ATCf7iI/3GIj/cYiI/3GIiI/3GIiI/3GIiIiP86U4G3rH6IiIiI/3GIiIiIiIiIiIiIiIiHH/iIiIiIiIiIhx/4iIiIiHFDFlzOmocf+IiIhx/4iIcf+IiHH/iIhx/4iHH/iIcf+Icf+Icf+Ihx/4hx/4cf+Icf+Icf8wFUKw+r1x/3H/hx/4cf9x/4cf9x/4cf9x/4cf9x/4cf9x/3H/cf+HH/cf9x/3E+5FmyG6b/cYj/cYj/cYj/cYiP9xiI/3GIj/cYiI/3GIiP9xg9hAKze/2IiIiIiP9xiIiIiIiIiIiIiIiIN5QZumvm/4cf+Icf+HH/iHH/hx/4cf+HH/hx/4cf9x/4cf+HH/g2bka7kbn/cY/3H/cf9xj/cf9xj/cf9xj/cY/3H/cY/3GP9xj/cY/3H/JGS2Gum0nv+HH/hx/4cf9x/4cf+HH/cf+HH/cf+HH/cf+HH/cf+HH/cf9x/3H/hx/3H/cf9x/3H/cf9x/3H/cf9x/3H/cf9x/3H/cf9x/3H/cf9x/3GP9x/3H/cY/3H/cf9xj/cf9xj/cf80FwO96PyI/3GP9xiP9xj/cYj/cYj/cYj/cYiP9xiP9xiI/3GIj/cYiP9xNU0qvLLV/4iIhx/4iIhx/4iIcf+Ihx/4iHH/iIcf+Icf+DWuobxRXv+HH/iHH/hx/4cf+HH/hx/4cf+HH/hx/4cf+HH/cf+HH/hxKUaEGnuXvoiIiIiIiIiIiIcf+IiIiIiIiHH/iIiIP/gosgfX/4cf9x/4cf+HH/cf+HH/cf+HH/cf+HH/cf+HH/cf9x/4cf9x/3E1R5m7uGaI/3GI/3GI/3GIj/cYj/cYiP9xiIj/cYiP9xiIiCRI0yrbcs2IiIiIj/cYiIiIiIiIiIiIiIiIiIiIJpaEKraXvYhx/4iIiIcf+IiIhx/4iIcf+IiHH/iIhx/ywgwBpd8/7/cY/3GP9xiP9xj/cYj/cYj/cYj/cYj/cYiP9xiP9xiCSDbirXyR2HH/iIhx/4iHH/iIcf+Icf+Ihx/4hx/4hx/4hx/4JWmDKslnzYcf+HH/hx/4cf+HH/hx/3H/hx/4cf9x/4cf9x/4cf9x/4cf9x/3H/hxPnfCsog9/3H/cf9xj/cf9x/3H/cY/3H/cf9xj/cf9xj/cf9xj/cf9xj/cY/zY3irvIdYiIiIiIiIiIiIiIiIiIiIiIiIiIiIiINA2ovfJX/4cf+HH/hx/4cf+HH/hx/3H/hx/4cf9x/4cf9x/4cf9x/4cf9x/3H/hx/3H/cf9x/zPtE74S7P9x/3GP9x/3H/cY/3H/cY/3H/cY/3H/cY/3GP9x/3GP8+T6GzsF6I/3GP9xiP9xj/cYj/cYj/cYj/cYj/cYiP9xiI/3GIj/cYiDaDJbp82oiIiIiIiIiIiIiIiIiIiHH/iIiIiIiD7CAbI9/oiIiHH/iIiHH/iIhx/4iIcf+Ihx/4iHH/iIcf88teW0Shpx/4cf9x/4cf9x/3H/hx/3H/cf9x/4cf9x/3H/cf9x/3H/cf9x/3H/cf9x/3H/cf9x/3H/cf9xj/cf9x/3H/cY/3H/cf9xj/cf9x/3GP9xj/cf9xj/cf9xj/cY/3GDoFs7b6TIj/cYj/cYiP9xiI/3GIj/cYiI/3GIiP9xiDo5Q7bGvIiIiIiIiIiIiIiIiIiIiIiIiIiIiIcTiHWLd4p4cf+Icf+HH/cf+HH/hx/4cf+HH/cf+HH/hx/3H/hx/3H/cf+HH/cf9x/4cf9x/3H/cf8+eTWyhspxj/cY/3H/cY/3GP9xj/cY/3GP9xj/cY/3GP9xiP9xj/cYj/K/UBGmCv7oiHH/iHH/iHH/iHH/hx/4hx/4cf+Icf+HH/hx/4cf+HH/hx/4cf8h8lUaAdquiIiIiIiIiIiIiIiIiIcf+IiIiIiIhx/4gks7Ea1MTu/3GP9x/3GP9xj/cY/3GP9xj/cY/3GP9xiP9xj/cYj/cY/3EgDr86ICQMj/cY/3H/cY/3GP9xj/cf9xj/cYj/cY/3GP9xj/cY/3GI/3GDVMBLuz+4iP9xiIiP9xiIiIj/cYiIiIj/cYiIiIgroitqhd1Jhx/4iIiHH/iIiHH/iIiHH/iIcf+IiHH/iIcf+IhxNRVIuuq3cf9x/3H/hx/3H/cf9x/3H/cf9xj/cf9x/3H/cf9x/3GP9x/3H/cf9xOV8TtqDscY/3GP9xj/cYj/cY/3GP9xiP9xiP9xiP9xiP9xiP9xiP9xiI/3GIj/cYiP9xL3yyGig03v+HH/cf+HH/cf+HH/cf+HH/cf9x/4cf9x/3H/hx/3H/cf9x/3H/cf9x/3H/cf9x/3H/cf9x/3H/cf9x/3H/cf9x/3GP9x/3H/cf8+k2SzbJuP9xj/cYj/cY/3GI/3GI/3GI/3GI/3GIj/cYiP9xiI/3GIhO3KwiNYj/cYiIiP9xiIiI/3GIiIiI/3GIiIiIiIgyfbW+gkqIcf+IiIcf+IiHH/iIhx/4iIcf+Ihx/4hx/4iHH/iHH/iHH/iHH/iHH/iHH/hx/4hx/4cf+HH/iHH/g4QDi5v8f/cY/3H/cY/3H/cY/3H/cY/3H/cY/3GP9xj/cf9xj/cY/3GP9xj/cYj/KhD0Gn7wvocf+HH/hx/4cf+HH/hx/4cf+HH/cf+HH/hx/3H/hx/3H/MLqRsFVucf9x/3H/cf9x/4cf9x/3H/cY/3H/cf9x/3H/cf9x/3H/cY/3H/cf9x/3GP9x/3GP9x/3GP9x/3E/LUqx0rWIj/cYiIiIiIiIiIiIiP9xiIiIiIhx/4Ob4Zt0Hmhx/4hx/4cf+HH/hx/4cf+HH/hx/4cf9x/4cf+HH/cf+HH/cf+HH/cf+HH/cTa3QrlIvXH/cf9x/3H/cf9x/3H/cf9x/3H/cY/3H/cf9xj/cf9x/3GP9x/3E2Q2q6vJWIiI/3GIiIiIiIiIj/cYiIiIiIiIiIiIO6vRtVQuhx/4iIiIiHH/iIiIhx/4iIhx/4iIcf+IiHH/iIhx/4iHH/iIcf+Icf+Ihx/4hx/yyHfUpniCtx/3H/cY/3H/cf9x/3GP9x/3GP9x/3GP9x/3GP9x/3GP9xj/M6WqvlpViIiIiIiIiIiIiIiIiIiIiIiIhx/4g2j9i6cCdx/4cf+HH/hx/4cf9x/4cf+HH/cf+HH/hx/3H/hx/3H/cf+HH/cf9x/4cf9x/yNZ9Rr6YK7/iIiIhx/4iIhx/4iIhx/4iIcf+Ihx/4iHH/MaAMv1/zcf9xj/cf9x/3GP9x/3GP9x/3GP9xj/cf9xj/cY/3GP9xj/cYPp9EsWC7cYiP9xiIj/cYiI/3GIiP9xiIiI/3GIiIiP9xiIiIiI/3GIiIiIiIiD2Ja7R2lP+HH/hx/4cf+HH/hx/4cf+HH/hx/4cf9x/4cf9x/4cf+HH/MY47sIHE/3GI/3GI/3GIj/cYj/cYiP9xiI/3GIiP9xiIj/cYgwlCSwe9uIiIiIiIiIiIiIhx/4iIiIiIiIiIhx/4iIiIiHH/iIiIhx/4iIhx/4iIhx/4iHH/iIhx/4iHH/iIcf+IcTMsJrzT2XH/cf9x/4cf9x/3H/hx/3H/cf9x/3H/cf+HH/cf9x/3H/cf87PNG1wy5x/3GP9x/3H/cY/3H/cY/3H/cY/3GP9x/3GP9xj/cY/3H/cY/3GP9xg1tEG7S77/cYj/cYj/cYj/cYj/cYj/cYiP9xiI/3GIj/cYiP9xiIj/cYiIj/cYiIj/cYiIiP9xiIiIiI/3GIiIJrJqGrTZXo/3GI/3GI/3GI/3GI/3GI/3GIj/cYj/cYiP9xiIj/cYiI/3GIiP9xiIP/XVsgoq/4iIiIiIiIiHH/iIiIiHH/iIiIhx/4iIhx/4g6WKq2p1Vx/3H/cf9x/3H/cf9x/3H/cf9x/3H/cY/3H/cf9x/3H/cY/3H/Mp91v2CKiP9xiP9xiP9xiP9xiI/3GI/3GIj/cYiI/3GIiP8haWAaGmn+/4cf+HH/cf+HH/hx/4cf+HH/cf+HH/cf+HH/cf+HH/cf9x/4cf9x/3H/hx/3H/cf9x/3H/cf+HH/cf9x/3H/cf9x/3H/cf9xj/cf9x/3H/cf9x/3GP9x/3H/cY/3H/cf81rf+8UgCIiHH/iIiIiIcf+IiIiHH/iIiHH/iIiHH/iIhx/4iHH/iIcf+Ihx/4iHH/iHH/iHH/iHH/iHH/iHEquxIaZE7e/3GIiP9xiIj/cYiIj/cYiIiP9xiIiIiP9xiIiIiIiP9xiIiIiIiIiIiIiIiIiIiIiIiIiIiIiIcf+IiIiIiIcf+Ig53Fe3I6iHH/hx/4cf+HH/hx/4cf9x/4cf+HH/cf+HH/cf+HH/cf+HH/cf9x/3H/hx/3H/cf9x/4cf9x/zWjt7xcSP9xj/cYj/cY/3GI/3GI/3GI/3GIj/cYj/cYiP9xiIj/cYiP9xiIj/cYiIj/cYiIiP9xiIQQFM7+txiIiIiIj/cYiIiIiIiIiIiIiDuzo7VMXIiIiIhx/4iIhx/4iIhx/4iIcf+IiHH/iIcf+Ihx/4hx/4iHH/iHH/iHH/iHH/hx/4hx/4hx/4cf+HH/hx/4hx/4cf+HH/hx/3H/hx/4cf+HH/cf+HH/hx/zQvw73QPP9x/3H/cf9x/3GP9x/3H/cf9xj/cf9x/3GP9x/3GP9x/3GP9x/3Ex0Jm/L2b/cYiIiIiI/3GIiIiIiIiIiIiIiIiIiIiIiIiIiIiIiIgxo+i/XBeHH/hx/4cf+HH/cf+HH/hx/4cf9x/4cf9x/4cf9x/4cf9x/3E16Cq6F9VxiP9xiP9xiP9xiI/3GI/3GIj/cYiP9xiIj/cYiP9xJHJxKtjY7YiP9xiIj/cYiIiP9xiIiI/3GIiIiIiP9xiIgghbVKKKSriIhx/4iIiIiIiIiIiIiIcf+IiIiIiHH/ODSouMtXcf+HH/hx/3H/hx/3H/hx/3H/hx/3H/cf+HH/cf9x/3H/hx/3H/cf9x/3H/cf9x/3H/cf9x/zAJeLEHh4/3GI/3GIj/cYiP9xiI/3GIiP9xiIj/cYiIj/cTB3mrCYZYcf+Ihx/4iHH/iHH/iIcf+Icf+Icf+Icf+Icf+HEyCam99lZx/3H/cY/3H/cY/3H/cY/3H/cY/3GP9x/3GP9xj/cY/3GP9xj/cY/3GP9xiP9xj/cYj/cY/3GI/3GDla7rilEf+Ihx/4iHH/iIcf+Icf+Icf+Icf+Icf+Icf+Icf+HElxrEas5TuiP9xiIj/cYiI/3GIiIj/cYiIiP9xiIiIiIj/cYiIiIiIiIiIiDxcx7SjOIcf+Ihx/4hx/4hx/4hx/4hx/4hx/4cf+Icf+HH/g4sKK5T13/hx/3H/hx/3H/cf+HH/cf9x/4cf9x/3H/cf9x/4cf9x/3H/cf9x/3H/PDkHtcb4/3GI/3GI/3GP9xiP9xiP9xiI/3GI/3GIj/cYiP9xiI/yWm0xrFks5x/4cf9x/4cf9x/3H/cf+HH/cf9x/3H/cf9x/3H/cf9x/3H/cf9x/3H/cf9x/3H/cf9x/3GP9x/3H/cf9xj/cf9x/3E/61axFKn/cYiP9xiI/3GIj/cYiI/3GIiI/3GIiI/3GIiIj/cYiIiIj/cYiDm6eLdFh3H/iIcf+Ihx/4iHH/iHH/iIcf+Icf+Icf+HH/iHH/iHH/hx/4cf+Icf+HH/hx/4cf+HH/hx/4cf9x/4cf+HH/cf+HH/cf+HH/cf+HH/cf+HH/cf9x/z2nVbNYqnH/cY/3H/cY/3GP9x/3GP9xj/cY/3GP9xj/cY/3GI/3GP9xj/cYj/cY/3GI/3GI/3GI/3GI/3GIj/cYiP9xiI/3GIgxVZm/qmaIhx/4iIiHH/iIiHH/iIhx/4iIcf+Ihx/4iHH/iIcTwysbPNTocf+Icf+HH/hx/4hx/4cf+HH/hx/4cf+HH/hxQr2s5CX/hx/3H/hx/3H/hx/3H/hx/3H/cf9x/4cf9x/3H/cf9x/3H/hx/3FGtRyUrnH/cf9x/3H/cY/3H/cf9x/3H/cf9xj/cf9x/3H/cY/3H/cY/3H/cY/3H/cY/3H/cY/3GP9xj/PRnGs+Y5cYiIj/cYiIiI/3GIiIiI/3GIiIiIiIj/cYiIiIiIiIiIiIiIiIiIiIiIiIhx/4iIiDV7gruEfXH/iIiHH/iIcf+IiHH/iIcf+Icf+Ihx/4hx/4hx/4hx/4hx/4hx/4cf+Icf+HH/hx/4cf+HH/hx/4cf+HH/hx/4cf+HH/cf+HH/cf+HH/cf85Wca4pjn/cf9xj/cY/3H/cY/3GP9xj/cY/3GP9xj/cY/3GI/3GP9xj/cYj/cYj/cY/3GI/3GIj/cTaCRbp9uoiIiIiIiIiIj/cYiIiIiIiIiIiIhx/4iIiIiIiIiIhx/4iIiIiHH/iIiIhx/4MNsWsDTpcf+HH/hx/4cf+HH/hx/4cf9x/4cf+HH/cf+HH/cf+HH/cf+HH/cf9x/4cf9x/3H/cf+HH/cf9x/3H/cf9x/3H/cf9x/3H/cf9x/3H/cf9x/3H/NLnGvUY5iP9xiP9xiP9xiI/3GI/3GIj/cYiI/3GIj/cYiIj/cYiIj/cYiIiP9xg7I9i13CeIcf+IiHH/iIcf+Ihx/4iHH/iHH/iHH/iIcf+HH/iHH/iHH/hxMxr3veUI/3H/cf9x/3GP9x/3H/cf9xj/cf9x/3GP9x/3GP9x/3GP9xj/cf9xgwTSWwwtr/cYiP9xiIj/cYiP9xiIiP9xiIiP9xiIiI/3GIiIiIj/cYiIiIiIiI/3GIiIiIiIiIiIg7J5m12GaHH/iHH/hx/4cf+HH/hx/4cf+HH/hx/4cf9x/4cf+HH/cf+HH/cf+HH/cf9x/zXelrwhaf9xj/cY/3GP9xj/cf9xj/cYj/cY/3GP9xj/J1JUetrauHH/iIiHH/iIhx/4iIcf+Ihx/4iHH/iHH/iIcf+IcUj2XHCahx/4hx/4cf+Icf+HH/hx/4hx/4cf+HH/hx/4cf+HH/cf+HH/hx/4cf9x/4cf9xPuJYsh2nj/cY/3GP9xj/cY/3GI/3GP9xj/cYj/cYj/cY/3GI/3GI/3GI/3E4wxS4POuIiP9xiIiIiIiP9xiIiIiIiIiIiIiIiIhGedyoYoiIiIiHH/iIiIiIiHH/iIiIiHH/iIiIcf83IqK53V2Ihx/4hx/4hx/4hx/4cf+Icf+Icf+HH/hx/4Nnisu4dTj/cY/3GP9xiP9xj/cYj/cYj/cYj/cYj/cYiP9xiP9xiIJebPGsGTDv9xiP9xiI/3GI/3GI/3GIj/cYiP9xiIj/cYiI/3GIghmUQqB2u9iIiIiIiIiI/3GIiIiIiIiIiIiIiIIgAkKv/9vYiIcf+IiIhx/4iIhx/4iIhx/4iIcf+Ihx/4MBaYsfln/3H/cf9x/3H/hx/3H/cf9x/3H/cf9x/3GP9x/3H/cf9x/yCIVioYep1xj/cYj/cY/3GP9xiP9xiP9xj/cYj/cYj/cYiP9xiP9xiI/3GCvJ3jpjYhxxj/cY/3GP9xj/cY/3GI/3GP9xiP9xj/cYj/cYj/cYj/cYj/cYiP9xiI/3GIj/cYiP9xiIj/cYiI/3GIiI/3GIiIiP9xiIiIiP8+0FezL6iIhx/4iIcf+IiHH/iIhx/4iHH/iHH/iIcf+Icf+Icf+Icf+Icf+Icf+HH/iHH/hxOUZFtrm6cf9x/3H/cf9x/3H/cf9x/3H/cf9x/3H/cf9x/3H/cf9xj/cf9x/3H/cY/3H/cf9xj/cf9xj/cf9xj/cY/08XXC6Kj/cY/3H/cY/3GP9xiP9xj/cY/3GP9xiP9xj/cYj/cTVP5LuwG4j/cYiIiIiP9xiIiIiIiIiI/3GIiIiIiDLVOr4qxYcf+Icf+HH/hx/4cf+HH/hx/4cf9x/4cf+HH/cf+HH/hx/3EnpTYalayeiIiIiIiHH/iIiIiHH/iIiIcf+IiIcf+IiHH/iIcf+IiHH/iIcf+Icf+Ihx/4hx/4hx/zJ2Mr6JzYcf+HH/hx/4cf9x/4cf+HH/hx/3H/hx/3H/hx/3H/hx/3H/cf+HH/cf9x/3H/hx/3H/cf9x/3H/cf9x/3H/cf9x/3H/cf9x/3H/cf9x/3H/cY/3H/cf9x/3E+xRSyOuv/cY/3GP9xiP9xiP9xj/cYj/cYj/cYj/cYiP9xiI/3GIj/cYiP9xiI/3EywVO+PqyI/3GIiIiIiIiIiIiIiIiIiIiIiIiIiIiHH/iIiDxicbSdjoiIiHH/iIiHH/iIhx/4iHH/iIhx/4iHH/iHH/iIcf85OIG3x36HH/hx/4hx/4cf+HH/hx/4cf+HH/hx/4cf9x/4cf+HH/cf80ImK93Z3/cf9x/3H/cf9x/4cf9x/3GP9x/3H/cf9x/3H/cf9x/3GP9x/3H/cf9xj/cf9x/3GD5wE7KP7I/3GP9xiP9xj/cYj/cY/3GI/3GI/3GIj/cYj/cYj/cYiP9xiI/3GIiP9xiIj/cYiIj/cYiIj/cYiIiI/3GIiIiIiP9xiIiIiIiIiIiIiIiIgxHpG/4W6IiIiIcf+IiIiIiHH/iIiIhx/4iIhx/4iIhx/4iIcf+Ihx/4iIcf+Ihx/4hx/4hx/4iHH/iHH/hx/4hx/4hx/4cf84hQG4ev5x/4cf+HH/hx/4cf+HH/cf+HH/cf+HH/hx/3H/cf+D6QE7Jv7HH/cf9x/3H/cf9x/3H/cY/3H/cf9xj/cf9x/3GP9x/3GP9x/3GP9x/3GP9xj/cf9xj/cY/3GP80CFi996eIiIiIiI/3GIiIiIiIiIiIiIiIiIg7iZi1dmeIcf+HH/iHH/hx/4cf+HH/hx/4cf+HH/hx/4cf+HH/hx/3H/hx/3H/hx/3E6Rci2ujeP9xj/cY/3GP9xiP9xj/cY/3GI/3GI/3GI/3GI/3GI/3GIj/cYj/cYiP9xiDeiSLldt4iIiIiHH/iIiIiHH/iIiIcf+IiIcf+Ig/+ZixBmeHH/cf9x/4cf9x/3H/cf9x/4cf9x/3H/cf9x/3H/cf9x/3H/cf9x/3H/cf9xj/cf9x/3H/cf9xj/OIffuXggiIhx/4iIiIiIiIcf+IiIiIcf+IiIhx/z2CYrN9nYhx/4hx/4hx/4iHH/hx/4hx/4hx/4cf+Icf+HH/hx/4cf+Icf+HH/cf+HE1IKm731b/cf9xj/cY/3GP9xj/cY/3GI/3GP9xj/cYj/cYj/cY/3GI/3GI/3GI/3GIj/cYiP9xiP9xiIj/cYiP9xiIiP9xiIj/cYiIiP9xiIiIiP9xiIiDAUorD7XYiIiIiIiIiIiIhx/4iIiIiIhx/4iIiIhx/4iIiHH/iIiDXA1rs/KXH/cf+HH/hx/3H/hx/4cf9x/3H/hx/3H/hx/3H/cf9x/4cf9x/3H/cf9x/3H/cf+HE+GCey59j/cY/3GI/3GI/3GP9xiP9xiI/3GI/3GIj/cYj/cYiI/3GIj/cYiI/3GIiI/3GIiIj/cYiIiI/3GIM5znvWMYiHH/iIhx/4iIcf+Ihx/4iHH/iHH/iIcf+Icf+Icf+Icf+Icf+HH/g7O5i1xGdx/3H/cY/3H/cf9xj/cf9x/3GP9x/3GP9xj/cf9xj/cY/3H/cY/y84Fxosfo5x/4cf+HH/hx/3H/hx/4cf9x/4cf9x/4cf9x/4cf9x/3H/M2RmvpuZj/cf9xj/cY/3GP9xj/cY/3GP9xj/cYj/cY/3GP9xiP9xiP8q4RIace7ecf+Icf+HH/hx/4hx/4cf+HH/hx/4cf+HH/hx/4cf9x/zocibfjdv9xj/cY/3GP9xj/cYj/cY/3GI/3GP9xiP9xiP9xOCKauN1lhx/4iIiIiIcf+IiIiHH/iIiHH/iIiHH/iIhALWweKf+Ihx/4iHH/iHH/iIcf+Icf+Icf+Icf+HH/N9pnuSWYcf9x/3GP9x/3H/cf9x/3H/cf9xj/cf9x/3H/cY/3H/cY/3H/cY/yFBMioc7N3/cY/3H/cY/3GP9xj/cY/3GP9xj/cY/3GP9xj/cYj/cY/3Eh6uUa8VGucf+HH/hx/3H/hx/3H/hx/3H/cf+HH/cf9x/4cf9x/3H/cf9x/3H/hx/3E+ZE+ym7CIiIiIiIiIiIiIiIiIiIiIiIiIiIiIiCiXNiqmjJ3/iIcf+Ihx/4iHH/iHH/iHH/iHH/iHH/iHH/hx/4hx/4cf+HH/hx/4cf+Icf9x/4cf+HH/gpgjMah9zOiIiIiIiIiIiP9xiIiIiIiIiIhx/4iIiIiIiIiINKlMvVaz/3H/cf+HH/cf9x/3H/cf9x/4cf9x/3H/cf9x/3H/cf9xj/cf9x/3H/cf8yrGe/U5iP9xiP9xiI/3GIj/cYiP9xiIj/cYiI/3GIiIj/cYiIiP9xiIiIiP9xiIiIiIiIiP9xOLQ1uEvKiIhx/4iIiHH/iIhx/4iIcf+Ihx/4iHH/iIcf+Icf+D7KubI1RnH/cf9x/3H/cf9xj/cf9x/3GP9x/3H/cY/3H/cY/3H/cY/3GP9x/3GP9xj/cY/3GP9xj/cY/3GP9xOenmtxYZj/cYiIiIiI/3GIiIiIiIiIiIiIiIiP9xcf+IiIiIiIiIiIiIiIiHH/iIiIiIhx/4My8VvdDqcf+Icf+Icf+HH/hx/4hx/4cf+HH/hx/4cf+HH/Jdv9OtJALHH/iIcf+Ihx/4iHH/iHH/iHH/iHH/iHH/iHH/iHE8PkKzwb2HH/cf+HH/hx/3H/hx/3H/hx/3H/hx/3H/cf+HH/cSG44Br0cf6IiIiIiIiP9xiIiIiIiIcf+IiIiIiIiD4vSbLQtnH/hx/3H/hx/4cf+HH/cf+HH/hx/3H/hx/3H/hx/3H/cf+HH/cf9x/4cf89m2q0ZJWI/3GI/3GIj/cYiP9xiIj/cYiI/3GIiP9xiIiP9xhNxMwzs4iIiP9xiIiIiIiIiI/3GIiIiIiIM22FvpJ6/4iIcf+Ihx/4iHH/iIcf+Icf+Ihx/4hx/4hx/4hx/4cf+Icf+HH/iHH/hx/4cf+HH/hx/4cf+HH/hx/4cf9xP2w2sJPJcY/3H/cf9xj/cf9xj/cf9xj/cf9xj/cY/3H/cY/3GP9xj/cY/3GP9xj/cY/3GP9xiP9xj/cY/3GI/3GI/3GI/3GI/3GI/3GIj/cYMLCDsF98iIiIj/cYiIiIiIiI/3GIiIiIiIiIiIiIiIiIiIiIiHH/iIiIiIiIiHH/iIiIiHH/iIiIcf+D0P+bPwBocf9x/3H/cf+HH/cf9x/3H/cf9x/3H/cf9x/3H/cf9x/3H/cf9x/3GCWN2BrHIn7/hx/4hx/4cf+HH/hx/4hx/4cf9x/4cf+HH/hx/4cf9x/4MYXlsIoaj/cf9x/3GP9x/3GP9x/3GP9x/3GP9x/3GP9xj/cY/3GP9xj/cY/3GP9xj/cY/3GP9xiP9xj/cYj/cYj/cYj/cYg+Hwmy4PaIiHH/iIiIiIiIiHH/iIiIiHH/iIiIcf+IiIhx/zolKbba1nH/cf9x/3H/hx/3H/cf9x/3H/cf+HH/cf9x/3H/cf9x/3H/cY/3H/cf9x/3H/cf9xj/cf9x/3GP9x/3H/cY/3H/cY/3H/cY/3H/cYOopItXW3cYiIiI/3GIiIiIj/cYiIiIiIiIiIiIiIiIiIiIiIiIiIiDmlsbdaTohx/4iIiIcf+IiIhx/4iIcf+IiHH/iChShxqa146IiP9xiIiIiI/3GIiIiIiIiI/3GIiCr8sDpwNPxx/3H/cf+HH/cf9x/3H/hx/3H/cf9x/3H/cf9x/3H/cf9x/3H/cf9xL9snKhJNjXGP9xj/cY/3GI/3GP9xiP9xiP9xj/cYiP9xiP9xiP9xiI/3GIMLlasFaliHH/iIiIcf+IiHH/iIiHH/iIcf+IiHH/MelasCal/3H/cf9x/3H/cY/3H/cf9x/3H/cY/3H/cf9xj/cf9xj/cf9xj/cf9xj/cY/3H/cY/3GP9xj/cY/3GP9xj/cY/3GI/zgO5rnxGYiIiI/3GIiIiIiIiIiIiIiI/3GIiHH/iIiIOdbZtykmhx/4cf+HH/hx/4cf+HH/cf+HH/hx/3H/hx/3H/hx/3E7UEO0r7xx/3H/cf9x/3GP9x/3H/cf9x/3GP9x/3GP9x/3H/cY/3H/cY/3GP8+EV+z7qCIiIcf+IiIiHH/iIiIcf+IiIcf+IiHH/iIhx/4iHH/iIcf+DDPebBAhnH/cf9x/3H/cY/3H/cf9x/3H/cf9xj/cf9x/3GP9x/3H/cY/3H/cY/3H/cY/3GP9xNkZHurm4iIiP9xiIiI/3GIiIiI/3GIiIiIiI/3GIiIiIiIiIiIiIiIiIiIiIiD4Ol7PxaP+Icf+Icf+HH/iHH/hx/4cf+HH/hx/4cf+HH/hx/4cf+HH/cf+HH/hx/3H/hx/3H/g3uhe5Rehxj/cY/3GP9xj/cf9xj/cY/3GI/3GP9xj/cYj/cY/3GI/3GP9xiP9xiP9xiP9xiI/3GI/3GIj/cYiI/3GINA/mvPAZiIiIiIhx/4iIiIiIhx/4iIiIcf+IiIhx/4iIhx/4iIcf+IiHH/iIcf+Ihx/4iHH/iHE88xazDOlx/3H/cf+HH/cf9x/3H/hx/3H/cf9x/3H/cf9x/3H/cf9x/3H/cf9x/3H/cf9x/3GP9x/3H/cf9xj/cf9x/3GP9x/3GD79ArIC/Y/3GP9xj/cY/3GP9xiP9xj/cYj/cYj/cY/3GI/3GI/3GIj/cYj/cYiP9xiI/3GIiP9xiIj/cYiIj/cYiIj/cYiIiI/3GIiIiIiP9xiIiIiIiIiIiIiIiIiIiIiIiINTQWu8vphx/4iHH/iHH/iHH/iHH/iHH/iHH/hx/4hx/4cf+HH/iHH/hx/4cf+HH/hx/3H/hx/4cf+HH/cf+HH/cTpbF7Wk6HGP9x/3GP9xj/cf9xj/cY/3GP9xj/cY/3GP9xj/cYj/cY/3GI/3GP9xiP9xiP9xiP9xiI/3GI/3GIj/cYhCIfzd4HGIiI/3GIiI/3GIiIj/cYiIiIiP9xg3QuG5vR6IiIiIiIiIiIiIcf+IiIiIiIiIhx/4iIiIhx/4iIiIcf+IiIcf+Ig12da8Jin/hx/3H/hx/4cf9x/4cf9x/4cf9x/3H/hx/3H/cf9x/4cf9x/3H/cf9x/3H/cf9x/3H/cf9x/3H/cf9x/3H/cf9x/3GP9x/3H/M0KGvr15/3GI/3GIj/cYj/cYiP9xiIj/cYiP9xiIiP9xiIiP9xiIiI/3GIiIiI/3GIg56Iq3F3Vx/4hx/4hx/4hx/4hx/4cf+Icf+HH/hx/4cf+HH/hx/0CTjBfH/4cf9x/4cf+HH/cf+HH/cf+HH/cf9x/4cf9x/3H/hx/3H/cf87mTW1Zspx/3GP9xj/cY/3GP9x/3GP9xiP9xj/cY/3GP9xiP8x5/S/GAtxiIiI/3GIiIiI/3GIiIiIiI/3GIiIiIiIiIMwGYvf5niHH/iHH/iHH/iHH/hx/4hx/4cf+HH/iHH/hx/4cf+C/mlRohlq6IiIiIiIiIiIiIiIiIiIiHH/iIiIiIiHH/PvopsgXWhx/3H/hx/3H/hx/3H/hx/3H/hx/3H/cf9x/4cf9x/3H/cf9x/4cf9x/z+SN7FtyHGI/3GP9xiP9xiP9xiP9xiP9xiP9xiP9xiI/3GIj/cYiP9xiIg7BCi1+9eIiHH/iIiIiHH/iIiIcf+IiIcf+IiHH/iIhx/4iHH/iIcf+Ihx/4hx/4iHH/iHH/iHH/hx/4hx/z4/prPAWf9x/3H/cf9x/3H/cf9x/3H/cf9xj/cf9x/3H/cf9xj/cf9x/3GP9x/3GP9x/3EzY4m9nHaI/3GIiIiIiP9xiIiIiIiIiIiIiIiIg8UFi1r6f/iHH/iHH/iHH/hx/4hx/4cf+HH/iHH/hx/4cf+HH/hx/3H/hx/4cf+HH/MZo4sHXH/3GP9xj/cf9xj/cY/3GP9xj/cYj/cY/3GP9xiP9xj/cYggThwaHB4+/3GP9x/3GP9x/3GP9x/3GP9x/3GP9xj/cf9xj/cY/3GP9xj/cTm1erdKhYiIiIiIiIiIiIiIiIiIhx/4iIiIiIL/8cGiAOPoiP9xiIiIiIiIiIiIiIiIiIiIg+U5iyrGdx/4cf+Icf+HH/hx/4hx/4cf+HH/hx/4cf+HH/cf8o5oUakZeuiIiIiIiIiIcf+IiIiIiIiIcf+IiEOb3NZCcf+IiIhx/4iIcf+IiHH/iIcf+Ihx/4iHE6JOe12xhx/3H/cf9x/3H/cf9x/3H/cf9x/3H/cf9x/3H/cf9x/3H/cY/3H/cf8pnb8ahiQOcf9x/3H/cf9x/3H/cf9x/3H/cY/3H/cf9xj/cf9x/3GP9x/3GP9x/3GDsWdLTpi3GI/3GI/3GIj/cYiP9xiI/3GIj/cYiI/3GIiP9xObYTt0nsj/cYiIiIiIiIiIiIiIiIiIiIiIgwfNOwkyxx/4iIcf+Ihx/4iHH/iIcf+Icf+Icf+Icf+Icf+Icf+Cj2QhqQm96Ij/cYiI/3GIiI/3GIiI/3GIiIiI/3GIiIiIiP9xiIiIiIiIiIg6YGS2n5uHH/iIiIcf+IiIcf+IiHH/iIhx/4iHH/iIcf+DudEbZi7v+Icf+Icf+HH/iHH/hx/4cf+Icf+HH/hx/4cf+Cd1QCqoq/1x/4cf+HH/hx/4cf+HH/hx/4cf+HH/cf+HH/hx/3H/hx/3H/hx/3H/hx/3H/cf9x/4cf9x/3H/cf9x/4cf9x/ziPeLlwh4j/cYj/cYj/cYj/cYiP9xiI/3GIj/cYiI/3GIiP9xiIj/cYiIiP9xiDrjp7YcWHH/iIiIcf+IiHH/iIiHH/iIcf+Ihx/4iHH/iIcf+Icf+Icf+Icf+Icf+Icf+HH/iHH/hx/4hxNToHu8X4/3H/cY/3H/cf9x/3H/cY/3H/cf9xj/cf9xj/cf9xj/cf9xj/KzG0GmzkvnH/iHH/iHH/iHH/iHH/hx/4hx/4cf+HH/hx/4hx/4K6dhKnWJ7f+HH/hx/4cf+HH/cf+HH/hx/3H/hx/4cf9x/4cf9x/3H/hx/3E7oIi0X3dxj/cYj/cY/3GI/3GP9xiP9xiP9xiP9xiI/3GCfwNxqg/I7/cf9x/3H/cf9x/3H/cf9x/3H/cf9x/3H/cf9x/3GP9x/3Ev14g6Iod8iHH/iHH/iHH/iHH/iHH/hx/4hx/4cf+HH/iHH/hx/4cf+HH/hx/3H/hx/4cf+CIsPioOPB3/cYj/cYj/cYiP9xiI/3GI/3GIiP9xiIMXj5v4cGiHH/iIiHH/iIhx/4iIcf+Ihx/4iHEqUXdKeuiLhx/4hx/3H/hx/4cf+HH/hx/3H/hx/4cf9x/4cf9x/4N2+oupBX/3GP9xiP9xj/cY/3GI/3GI/3GP9xiP9xiP9xiI/yg7zmrMQxmIiIhx/4iIiIiIhx/4iIiIcf+IiIhx/4iIhx/4iIcf+IOointndYhx/3H/cf+HH/cf9x/4cf9x/3H/cf9x/3H/cf+HH/cf9xN3v5uYQG/3GIj/cYiI/3GIiP9xiIiP9xiIiP9xiIiIiP9xiIiIiIj/cYiIiIiIiIiIgi2vg68lB8cY/3GP9xj/cYj/cY/3GP9xiP9xiP9xiP9xiP9xiP9xiP86kQi3bveIiIiIiIiIiIiHH/iIiIiIhx/4iIiIcf+DoxO7fOxP9x/3H/hx/3H/cf9x/3H/cf9x/3H/cf9xj/cf9x/3H/cf9x/3GP9x/3H/OLmnuUZYiI/3GIiP9xiIj/cYiIj/cYiIj/cYiIiIj/cYiIgtGcUaTmOu/3H/cf9xj/cf9xj/cf9xj/cf9xj/cY/3H/cY/3GP9xj/cY/3GP9xj/cY/3GDnzs7cMTIj/cYiP9xiIiP9xiIiP9xiIiI/3GIiIiI/z2eEbNh7nGIiIiIiIiIiIiIiIiIiIiIiDuctLVjS4iHH/iIcf+Icf+Ihx/4hx/4hx/4hx/4hx/4cf+Icf+HH/iHH/hx/4cf+HH/hx/4cf+DohErbe7XH/cf+HH/cf9x/3H/hx/3H/cf9x/3H/cf9x/3H/cf9x/3H/cTAyV7DdqP9xiP9xiP9xiP9xiP9xiI/3GIj/cYiP9xiIj/cYiI/3GIPFNStKytiP9xiIiIiIiIiIiIiIiIiIiIiIiIiIiIiIiIiIcf87BBq1++WHH/hx/3H/hx/3H/hx/3H/hx/3H/cf9x/4cf9x/3H/cf+HH/cf821te7KSj/cYj/cYj/cY/3GI/3GI/3GIj/cYj/cYiP9xiI/3GIiP9xiIj/OPbXuQkoiIiIiHH/iIiIhx/4iIhx/4iIhx/4iEdObKsZ/4iIcf+Icf+Ihx/4hx/4hx/4hx/4hx/4hx/4hxORpGtuW5cf9x/3H/cf9x/3H/cf9x/3H/cY/3H/cf9x/3H/cY/3H/PH0ytYLNj/cY/3GP9x/3GP9xj/cYj/cY/3GP9xiP9xj/cYj/cSVOayrLGU2IiIiIiIiIiIhx/4iIiIiIcf+IiIiIcf+IiIcf+IiIcf+ChJFxqLbo5xiIiI/3GIiIj/cYiIiIj/cYiIiIiIiP9xg8mIi0Z3eIcf+Ihx/4hx/4hx/4hx/4hx/4cf+Icf+HH/hx/4hx/4cf+HH/hx/4PoZIsnm3cY/3H/cY/3H/cY/3GP9xj/cf9xj/cY/3GP9xj/cY/3GI/3GP9xj/cYj/cY/3GI/3GI/3GI/3GIKWfOGomDHo/3GP9xj/cY/3GI/3GP9xiP9xiP9xiP9xiP9xiP9xiI/3GIj/cYiP9xiIj/cYiI/3GIiP9xiIOBZpuOmWhx/4iIcf+IiHH/iIcf+Ihx/4hx/4iHH/iHH/g0W5q8pGVxj/cf9xj/cf9x/3GP9xj/cf9xj/cY/3H/cY/3GP9xj/cY/3GDCNWLCCp4iIiIiP9xiIiIiIiIiIiIiIiIiIiIiCN6JhrYXZ5xiP9xj/cYj/cY/3GI/3GI/3GI/3GI/3GIj/cYiP9xg+WraypUmIiIiIhx/4iIiIiIiIiIcf+IiIiIhx/4iIiIcTs1q7TKVHH/cf9x/3H/cf9x/3H/cf9x/3H/cf9x/3H/cf9xj/cf9x/3GP9x/3H/cY/3H/cY/3H/NQkBu/b+cf9xj/cY/3GP9xj/cY/3GI/3GP9xiP9xj/cYj/cYj/cYj/cYhOoLwV9HGI/3GIj/cYiI/3GIiP9xiIj/cYiIiP9xiIiIj/cYiIiDwuKrTR1Ycf+Icf+Icf+Icf+Icf+Icf+HH/iHH/hx/4cf+HH/iHH/hx/4cf9x/4cf+HH/hx/3H/Pa6Gs1F5cY/3H/cf9xj/cf9xj/cY/3H/cY/3GP9xj/cY/3GP9xj/cY/3GP9xj/cY/3GI/3GP9xiP9xiP9xiP9xiP9xg+ZjaymcmIiIiIiIiIiIiIiIiIiIiIiIghn60aBwUuj/cYiIiIiIiIiIiIiIiIiIiIiIgnIuwqvdE9/3H/hx/4cf+HH/cf+HH/cf+HH/cf+HH/cf9x/4cf9x/3H/cf9x/4IAZGGiCrnv+IiIhx/4iIcf+IiHH/iIhx/4iHH/iHH/iIcf+IcTPqyr0VNf9x/3H/cY/3H/cf9xj/cf9xj/cY/3H/cY/3GP9x/3GP9xgtJecqTaGNiP9xiIiP9xiIiI/3GIiIiI/3GIiIiIiIj/cYIwbYOu+SfHGP9x/3GP9xj/cY/3GP9xj/cYj/cY/3GP9xiP9xgueW4aOGke/3H/cY/3GP9xj/cY/3GP9xj/cY/3GP9xiP9xj/cYj/cY/3GILhGAGi7n/ohx/4hx/4hx/4hx/4cf+Icf+HH/iHH/hx/4cf+HH/hx/zlQ5bivGv9xj/cf9x/3H/cf9x/3GP9x/3H/cY/3H/cf9xj/cf9xj/cf9xj/cY/3H/cY/3GP9xj/cY/3GP9xj/cY/3GP9xiP9xj/cYj/cY/3GITxYcHp6P9xiP9xiP9xiI/3GIj/cYiP9xiI/3GIiP9xiIhPFhwenoiIj/cYiIiP9xiIiIiI/3GIiIiIiIiIiP9xiIiIiIiIiIiIPYP3s3wIhx/4cf+Icf+Icf+HH/hx/4hx/4cf+HH/hx/4cf+HH/cf+HH/hx/4cf9x/4cf9x/4cTbw2LoPJ4/3GP9xj/cY/3GI/3GP9xiP9xiP9xj/cYiP9xiP9xiP9xiI/3GIj/cTJxt76OSIiIiHH/iIiIiIiIcf+IiIiIcf+IiIhx/4iIcf+IiIcf+IhxOoYDtXn8hx/4cf+Icf+HH/hx/4cf+HH/hx/4cf+HH/hx/4cf9x/4cTAN8b/yDnH/hx/3H/cf9x/3H/cf9x/3H/cf9x/3H/cf9x/3H/cf9x/3H/cf9xj/cf9x/3H/cY/3H/cY/3H/cY/z/sJ7IT2P9xiIj/cYiI/3GIiI/3GIiIj/cYiIiIiP9xiIiIiIiIiP9xiIiIiIP8TqsTsVhx/4cf+HH/hx/4cf+HH/cf+HH/hx/3H/hx/4cf9x/4cSDjc0oSyMuHH/cf+HH/cf9x/4cf9x/3H/cf+HH/cf9x/3H/cf9x/3H/cf9x/yY78xq8QM6IiHH/iIiIcf+IiIcf+IiIcf+IiHH/iDIfGr7g5XH/cf9x/3H/cf9x/3H/cf9x/3H/cY/3H/cf9x/3GP9x/3H/cY/0gLnJ9G/3GP9x/3GP9xj/cY/3GP9xj/cY/3GP9xj/cY/3GI/3GDFjVL6cq3GIiI/3GIiIj/cYiIiIj/cYiIiIiIiP9xPwMbsvzk/4cf+Icf+HH/hx/4cf+HH/hx/4cf+HH/hx/4cf9x/4cf+HE5ice3djj/cf9xj/cY/3GP9xj/cY/3GP9xj/cY/3GP9xiP9xj/cYj/cY/3GDq+gbVBfnGIj/cYiP9xiI/3GIiI/3GIiI/3GIiIj/cYiDAL87AFDIiIiIiIiHH/iIiIiIiIcf+IiIiIcf+Di+irhBdXH/cf+HH/cf9x/3H/cf9x/3H/cf+HH/cf9x/3GP9x/3H/cf9x/3H/cf9x/3GP9x/3H/cY/3H/cf9xj/cf9xj/Me4nsCHYiI/3GIiP9xiIiP9xiIiIj/cYiIiIj/cYiIiIiIiI/3GIiINZdmu2iZhx/4iHH/iIhx/4iHH/iHH/iIcf+Icf+Icf+Icf+IcSyoVipFep1x/4cf9x/3H/hx/3H/cf9x/4cf9x/3H/cf9x/3H/cf9x/3H/cf8zT+S+sBv/cY/3GP9xj/cY/3GI/3GP9xj/cYj/cYj/cYj/cYj/cYj/OT0IuML3iIiIiIiIiIcf+IiIiIiIhx/4iIiIhx/4iIiHH/NCAhvN/eiHH/iIcf+Ihx/4iHH/iHH/iIcf+Icf+Icf+HH/g6kIS3b3v/cf+HH/cf9x/3H/hx/3H/cf9x/3H/cf+HH/cf9x/3H/cf9x/y+48BokcP6IiIiIiIiHH/iIiIiIiIcf+IiIiIcf+IiIhx/4JkCVGrv2rv9xiI/3GIj/cYiP9xiIj/cYiIj/cYiIj/cYiIiP9xiIiIiI/3GIiIiIS4fMV4OIiIiIiIiIiIiIiHH/iIiIiIiIiIhx/4iIiIiHH/gxu9K/RC2HH/iIcf+Icf+Ihx/4hx/4hx/4cf+Icf+HH/gywGO+P5xx/4cf9x/4cf9x/3H/hx/3H/cf9x/3H/hx/3H/cf9x/3H/cf9x/3H/cf83gEK5f71xj/cf9xj/cf9xj/cf9xj/cY/3GP9x/3GP9xj/cY/3GP9xj/cYj/cY/3GP9xiP9xj/MhN3v+yIj/cYiIiIiIiIiIiIiIiIiIiHH/iIiIiIiIiIcf+IiIiIcf+IiIhx/4iIiHH/iIhx/4iIcf+DQldb3aiv+HH/hx/4cf9x/4cf9x/4cf9x/4cf9x/4cf9x/3H/hx/3H/cf9x/3H/hx/3H/cf9x/3H/cf9x/3H/cf9x/3H/cTn2R7cJuI/3GI/3GIj/cYj/cYiP9xiI/3GIiP9xiIj/cYiCwKRTpvW6z/cf9x/4cf9x/3H/cf9x/3H/hx/3H/cf9x/3H/cf9x/3H/cY/3H/cf9x/3H/cf9xj/cf9x/3GP9xMyzSvdMt/3GP9xj/cY/3GI/3GP9xiP9xj/cYj/cYj/cYj/cYj/cYiDtO8bWxDoiP9xiIiP9xiIiIj/cYiIiIiP9xiIiIiIiD9fgbGgfoiIiIcf+IiIiIiIiIiIcf+IiIiIhx/4iIiIcf+IiIcf+IiIcTc5qrjGVXH/cf9x/3H/cf9x/3H/cf9x/3H/cf9x/3GP9x/3H/cf9xj/cf9x/3GP9x/3GP9x/3GP9xj/Py5XstGoiIiP9xiIiI/3GIiIiI/3GIiIiIiI/3GIiIiIiIiIiDyYaLRnl4cf+Icf+Icf+Icf+HH/iHH/hx/4cf+Icf+HH/hx/4cf+HH/cf+HH/hx/4cf8+Jiiz2df/cf9xj/cY/3GP9xj/cY/3GP9xj/cY/3GP9xiP9xj/cYj/cYj/cYj/cYj/cYj/cYj/cYiP9xiIPNi1tCdKiIiIiIiIiIiIiIiHH/iIiIiIiIiIcf+IiIiIcf+IiIhx/4iIiHH/iIhx/4iIcf+IhxMfcmvwjZ/4cf+HH/cf+HH/cf+HH/cf9x/4cf9x/3H/cf9x/4cf9x/3H/cf9x/3H/cf9x/3H/cf9x/3H/cf9x/3GP9x/3H/cf9xj/cf9x/3GP9x/3ExVTO/qsyP9xj/cYj/cY/3GI/3GI/3GI/3GI/3GI/3GIS8hcQ3pxiI/3GIiP9xiIj/cYiI/3GIiIj/cYiIiI/3GIiIiIj/cYiIiIiIiIiIiIj/cYiIgzlnW9aYqIiHH/iIcf+Ihx/4iHH/iHH/iIcf+Icf+Icf+Icf+HH/iHH/hx/4hx/4cf+HH/hx/4cf+HH/hx/4cT+iN7FdyP9x/3GP9x/3H/cY/3GP9x/3GP9xj/cf9xj/cY/3GP9xj/cY/3GP9xiP9xj/cY/3GI/3GI/zg/V7nAqIiIiIiIiIiIiIiIiIiIiIiIiIiIiHH/iIiIiIhx/4iIiIcf+IiIhx/4g4vaa4QlmHH/hx/4cf9x/4cf+HH/cf+HH/cf9x/4cf9x/4cf9x/3H/cf+HH/cf9x/3H/cf9x/3H/cf9x/3H/cf9x/3H/cf9x/3H/cY/3H/cf9xNH3zvIIM/3GP9xj/cYj/cY/3GI/3GI/3GP9xiP9xiI/3GI/3GIj/cYiP9xiI/3GIiP9xiIj/cYiIj/cYiIiP9xiIiIj/cYiIiIiIiP8/ZDWym8qIiHH/iIiIcf+IiIcf+IiHH/iIhx/4iHH/iIcf+Icf+Ihx/4hx/4hx/4hx/4hx/4cf+Icf+HH/hx/zVs9buTCnH/cf9x/3H/cf9xj/cf9x/3H/cf9x/3GP9x/3H/cY/3H/cf9xj/cf9xj/cf9xj/cY/3H/cY/3GP9xj/cY/3GP9xj/cY/3GP9xOKlHuFa4/3GIiIiIiIiIj/cYiIiIiIiIiIiIiIiIiHH/iIiIiIiIiIcf+IiIiIg7uta2RSn/hx/4cf+HH/hx/4cf+HH/hx/4cf9x/4cf9x/4cf9x/4cf9x/4cf9x/3H/cf+HH/cf9x/3H/cf+HH/cf9x/3E30Ri4LudxiP9xiP9xiP9xiP9xiI/3GIj/cYiP9xiI/3GIiI/3GCQJVRrPaq5x/3H/cf9x/3H/cf9x/3H/cf9x/3H/cf9xj/cf9x/3H/cY/3H/cY/3H/cY/3H/cY/3H/cY/3GP9x/znU6bgrFoiIiIiIiIiIiIiIiIiIiIiIiIiIiIiIO1SCtat9iHH/iIhx/4iIcf+IiHH/iIcf+Ihx/4hx/4iHH/iDZDf7q8gHGP9xiP9xiP9xj/cYj/cYiP9xiP9xiI/3GI/3GIiP9xiI/3GIiP9xiIiP9xiIiP9xMdm3vyZIiHH/iIiIcf+IiHH/iIhx/4iIcf+Ihx/4iHH/iIcf+IcUV0/Kiwhx/4hx/4hx/4cf+HH/hx/4cf+HH/hx/4cf+HH/hx/4cf9x/zsB1bX+KnH/cY/3H/cf9xj/cf9xj/cf9xj/cf9xj/cY/3H/cY/3GP9xg1rjq7UcWIiIiIiIiIiIiIiIiIiIhx/4iIiIgr4wMaYc/Oj/cY/3H/cY/3GP9xj/cYj/cY/3GP9xj/cYj/cYj/cY/3E5goi3fXeIiIiIiIiIiIiIcf+IiIiIiIiHH/iIiIiHH/iIiIcf+IiIcf+IiHH/iIhx/4iHH/MKyxsWNO/4cf+Icf+Icf+HH/iHH/hx/4cf+HH/hx/4cf+HH/hx/4cf+HH/cf+HH/hx/3H/hx/3H/cf+HH/cf+HH/cf9x/3H/hx/3H/cf9x/3H/cf9xQrJM1Ntx/3H/cf9x/3H/cf9x/3H/cf9xj/cf9x/3GP9x/3H/cY/3H/cY/0h8LJg9/3H/cY/3GP9x/3GP9xj/cY/3GP9xj/cY/3GI/3GP9xj/cYj/cYj/cUd8LJg9j/cYj/cYiP9xiP9xiI/3GIj/cYiI/3GIiD64dbJHiohx/4iIiIiIiIiIiIiIcf+IiIiIhx/4iIiIcf+IiIcf+Ig0e9q8hCVx/3H/cf9x/3H/cf9x/3H/cf9x/3GP9x/3H/cf9x/3GP9x/3H/cY/3H/cY/3H/cY/3H/cY/3H/cTtR17WuKIiP9xiIiIj/cYiIiIiI/3GIiIiIiIiIiIiIiIiIiIiIiIOOOGuBx5iHH/iHH/iHH/iHH/iHH/iHH/hx/4hx/4cf+HH/iHH/hx/4cf+HH/hx/3H/hx/4cf9x/4cf886rm1FUaP9xj/cYj/cY/3GI/3GP9xiP9xiP9xiP9xiP9xiI/zg3WLnIp4cf+IiIiIiIiIhx/4iIiIhx/4iIiIcf+IiIcf+IgovaYalCWeiP9xiIiP9xiIiI/3GIiIiP9xiIiIiIj/cYiIiIiIiIiIiIiIiD3QI7Mv3Icf+IiIiHH/iIiHH/iIiHH/iIhx/4NL1BvEK+cf+Icf+Ihx/4hx/4cf+Icf+Icf+HH/hx/4hx/4cf+HH/hx/4cf+HH/PkSIsrt3cY/3H/cY/3GP9xj/cf9xj/cY/3GP9xj/cYj/cY/3GP9xiP9xj/cYj/cYj/cYj/cYj/cYj/cYgiVnUq+pitiIiP9xiIiIiIiI/3GIiIiIiIiIiIgyZqe+mViIcf+Ihx/4hx/4hx/4cf+Icf+HH/iHH/hx/4cf+HH/hx/4cf+HH/hxL43UGhcivoiIiIiIiIiIiIiIiIiIiHH/iIiIiIiIcf+IiIiIcf+IiD/8ubIDRv9x/3H/hx/3H/cf9x/4cf9x/3H/cf9x/3H/cf9x/3H/cf9x/3H/Pt1HsyK4/3GI/3GIj/cYj/cYiP9xiP9xiIj/cYiP9xiIiP9xiIj/cYiIiP9xiIiIiP9xhMCVxPaoiIj/cYiIiIiIiIiIiIiIiIg9X2SzoJtx/4iIhx/4iHH/iIhx/4hx/4iHH/iHH/iIcf+Icf+Icf+HH/iHH/hx/4g0HJi942f/cY/3H/cf9xj/cf9xj/cf9xj/cf9xj/cY/3H/cY/3GP9xj/cY/3GP9xj/cYM3sHvYT4iI/3GIiIiIiIj/cYiIiIiIiIiIiIiIiIiIiIiIiIiHH/iIiIiIiIcf+Ig+/UGyAr6Ihx/4iIcf+IiHH/iIcf+Ihx/4iHH/iHH/iHH/iHFEX2y6CXH/hx/4hx/4cf+Icf+HH/hx/4cf+HH/hx/4cf9x/4cf+HH/hx/3H/hx/3H/hx/3H/cf+HH/cf9x/4cf9x/3H/cf+HH/cf9xMFAEsL/7/3GP9xj/cf9xj/cY/3H/cY/3GP9xj/cY/3GP9xiP9xj/cY/3GI/3GP9xiP9xiP9xiP9xiP9xiI/3GIj/cYiP9xiI/3GINig1utfKiIiIiIiIiIiIiHH/iIiIiIiIiHH/iIiIiIcf+E+VjBaniIhx/4iIhx/4iHH/iIhx/4iHH/iIcf+Icf+Icf+CTJ0mrzYtmIiHH/iIcf+Ihx/4iHH/iIcf+Icf+Icf+Icf+Icf+HE3t4i4SHdxj/cf9x/3H/cY/3H/cf9xj/cf9x/3GP9xj/cf9xj/cf9xj/cY/3GP9xj/cY/3GP9xj/cYJ2oTOqlezHH/iHH/iIcf+Icf+Icf+Icf+Icf+Icf+Icf+HH/hx/ygNBCqfL71x/3H/hx/4cf9x/4cf9x/3H/hx/3H/cf+HH/cf9x/3H/cf+HH/IqspGvVNbohx/4hx/4hx/4hx/4hx/4cf+Icf+HH/iHH/hCOVzsanH/hx/4cf+HH/hx/3H/hx/4cf9x/4cf9x/4cf9x/4cf9x/3H/g5Pge4wfj/cY/3GP9xj/cY/3GP9xj/cYj/cY/3GI/3GI/3GP9xiP9xiI/3GI/3GIj/cYiP9xiI/3GDKMA75z/IiIiIiI/3GIiIiIiIiIiIiIiIiIiDfSI7kt3IiIiHH/iIiHH/iIhx/4iIcf+Ihx/4iHH/iIcf+IcTopM7bWzP+HH/hx/4cf9x/4cf+HH/hx/3H/hx/3H/hx/3H/cf+HH/cf9x/4M2OyvZxNcY/3H/cf9x/3H/cY/3H/cf9xj/cf9xj/cf9xj/cf9xj/cf9xj/cT+rxrFUOYiI/3GIiIj/cYiIiP9xiIiIiIj/cYiIiIiIiIiIiI/3GINAUnvfrY/4iHH/iHH/iHH/iIcf+HH/iHH/iHH/hx/4hx/4cf+HH/iHH/hx/4cf+HH/O7WZtUpmcY/3GP9xj/cY/3GP9xj/cY/3GP9xiP9xj/cYj/cY/3GI/3GI/3GI/3GIj/cThHSLi4t4iIiIiIiHH/iIiIiIiHH/iIiIhx/4iIiDePlrlwaYcf+HH/cf+HH/hx/4cf9x/4cf9x/4cf9x/4cf9x/4cf9x/3H/cf+HH/cf9x/3H/cf9x/3H/cf9x/3H/cf9x/3H/cf9x/3H/cf9x/3E+73mxEIZxiIj/cYiIj/cYiIiP9xiIiIiP9xiIiIiIMnmGv4Z5/4iIhx/4iIcf+IiHH/iIcf+Ihx/4iHH/iHH/iIcf+Icf+HH/iHH/iHH/hx/0LljOGncf+HH/hx/4cf+HH/hx/4cf9x/4cf+HH/cf+HH/cf+HH/OU6xuLFO/3H/cf9x/3H/cf9x/3H/cf9x/3H/cf9x/3H/cY/3H/cf9x/3GP9x/3H/cY/3H/cY/3H/cY/3H/cYImbzGumQznH/iIcf+Icf+Icf+Icf+Icf+HH/iHH/hx/4cf+Icf+HH/hx/4cf+HH/cf+HH/hx/4cf9GSVyranH/cf9x/4cf9x/4cf9x/3H/hx/3H/cf9x/3H/cf+HH/cf9xODCmuM9Zj/cY/3GI/3GP9xiP9xiP9xiP9xiP9xiP9xiP9xiI/3GIj/cYiI/3GIj/cYiIj/cYiIj/cYiIiI/3GIg712W1KJqIcf+IiIiIhx/4iIiHH/iIiIcf+IiHH/iIg4ZFm5m6b/cf9x/3H/cf9x/3H/cf9x/3H/cf9x/3H/cf9x/3H/cf9xj/cf9x/3H/cY/3H/cf9xj/cf9xj/cf9xj/cf9xj/cY/3GP9x/3GP9xj/cToZ17bmKIiIiIiIj/cYiIiIiIiIiIiIiIiIiIiIiIg44se4HTiIcf+HH/iHH/hx/4hx/4cf+HH/hx/4cf+HH/hx/4cf+HH/KqeBGnWH7oiIiIj/cYiIiIiIiI/3GIiIiIiIiIiIg8j1i1cKf/iHH/hx/4hx/4cf+Icf+HH/hx/4cf+Icf+HH/cf+HH/hx/4cf9x/4cf+DcGeLn5h3GP9xj/cY/3GP9xj/cY/3GI/3GP9xiP9xj/cYj/cYj/cYj/cYj/cYj/cYiP9xiI/3GIj/cYiP9xiIM+dGvRi5iIiIiIiIcf+IiIiIiIcf+IiIiIcf+IiIcf+IiIcf+IiHH/iIhx/4iHH/iINlD3uq8Icf9x/3H/hx/3H/cf9x/3H/cf9x/3H/cf9x/3H/cf9xj/cf9x/3H/cf9xj/cf86dni3iYf/cYiI/3GIiI/3GIiI/3GIiIiI/3GIiIiIiP84oom5XXZx/4hx/4iHH/iHH/hx/4hx/4hx/4cf+HH/iHH/hx/4cf+HH/hx/4cf+HH/cf+HH/hxM7cnvUjY/3GP9x/3GP9x/3GP9xj/cY/3H/cY/3GP9xj/cY/3GI/3GP9xj/cYj/cY/3GI/3GI/3GI/3GCSUkBrGtv6Icf+HH/iHH/iHH/hx/4cf+HH/iHH/hx/4cSwcZBpOOb6IiIiIiIiIiIiIiIiIiIiIiIiIiIOaw1t1PKiIcf+Icf+Icf+Icf+Icf+Icf+HH/iHH/hx/4hx/4cf8iMwUq/M+tcf9x/4cf9x/3H/cf+HH/cf9x/3H/cf9x/3H/cf9x/3H/cf9x/3H/cf9x/3H/cf9x/3GP9x/3H/cY/3H/cf9xj/cf9xj/cf9xj/cf9xj/cY/z151bOGKnGIiP9xiIj/cYiIj/cYiIiP9xiIiIiP9xSlYcap6IiIiI/3GIiIiIiIiIiIiIiIiIiIiIiIiIiIcf+IiIiIiIOMYluDnacf+Icf+Icf+HH/iHH/hx/4hx/4cf+HH/hx/4cf+HH/hx/4cf+HH/hx/3H/hx/3H/hx/4cf9x/3H/hx/3H/cf+HH/cf9x/3H/hx/3H/cf9x/3H/cf9x/3H/cf9x/3Excoe/jXiI/3GI/3GI/3GIj/cYiP9xiI/3GIj/cYiI/3GIiI/3GIiI/3GIOvQZtgvmiHH/iIhx/4iIcf+Ihx/4hx/4iHH/iHH/iHH/iHH/PXXRtIou/4cf+HH/hx/4cf+HH/hx/3H/hx/4cf9x/4cf9x/4cSfvOxqRDE5x/4iHH/iHH/iHH/iHH/hx/4hx/4cf+Icf+HH/hx/4cf+DAem7HxZI/3GP9xiP9xj/cYj/cY/3GI/3GI/3GI/3GI/3GIj/cYiDU5eLvGh4iIiIhx/4iIiIiHH/iIiIhx/4iIiHH/iIOY/4uHAH/3H/cf9x/4cf9x/3H/cf9x/4cf9x/3H/cf9x/3H/cf9x/3H/cY/3H/cf9x/3H/cf9xj/cTs2qLXJV4iP9xiIj/cYiIiP9xiIiI/3GIiIiIj/cYiIiIiIiIiP9xiINxQ2uevJcf+Ihx/4iIcf+Ihx/4hx/4iHH/iHH/iHH/iHH/iHH/iHH/hx/4cf+Icf+HH/hx/4cf+HH/hx/4cToEprX7WXH/cf9xj/cf9x/3GP9x/3GP9x/3GP9xj/cf9xj/cY/3GP9xj/cY/3GP9xj/cY/3GP9xj/cYj/cYj/cY/3GI/3GI/3GI/3GIgw0iGwPd7/cYiP9xiIj/cYiIj/cYiIiP9xiIiIiP9xiIiIiIiD/lYbEanoiIiIiIiIiIiIiIiIcf+IiIiIiIhx/4iIiIcf+IiIhx/4iIhx/4iIcT0s4bLTHnH/iIcf+Icf+HH/iHH/iHH/hx/4hx/4cf+HH/hx/4cf+HH/hx/4cf+HH/cf+HH/hx/3H/hx/3H/hx/3H/hx/3H/cf+HH/cf9x/3H/cf+HH/cf9x/3H/cf9x/3H/cf9x/3H/cf9x/3GP9x/3H/cf9x/3GP9x/znqRrgVuf9xiP9xiI/3GIj/cYiP9xiI/3GIiP9xiIiP9xiIiP9xiIiIiP9xiIiIiIj/cYiIiIiIiIiIgyaES+l7uIhx/4iIiHH/iIhx/4iIcf+IiHH/iIcf+Ihx/4hx/4iHH/iHH/iHH/iHH/hx/4hx/4cf+Icf+HH/hx/4cf+HH/hx/4cf89fqW0gVr/cf9x/3H/cf9xj/cf9x/3GP9x/3H/cY/3H/cY/3H/cY/3GP9x/3GP9xj/cY/3GP9xj/cY/3GP9xj/cY/3GI/3GP9xiP9xg5GAa35/n/cYiIiIiIiIiIj/cYiIiIiIiIiIiIiIcf+IiIiIiIiIiHH/iIiIiIcf+IiIhxPwXFsPo6hx/4cf+HH/hx/4cf+HH/hx/4cf9x/4cf+HH/cf+HH/cf+HH/cf+HH/cf9x/4cf9x/3H/cf+HH/cf9x/3H/PYG3tH5Ij/cYj/cYj/cYj/cYj/cYj/cYj/cYiP9xiI/3GIj/cYiI/3GIiP9xiIiP9xiIiIj/cYiD48wrLDPYiIiIiIiIiIiIiHH/iIiIiIiIOEmhubZe/4iIhx/4iIcf+IiHH/iIcf+Ihx/4iHH/iHH/iIcf+Icf+HH/iHH/iHH/hx/4hx/4cf+HH/hx/4cf+HH/NM9BvDC+hx/3H/hx/3H/hx/3H/cf+HH/cf9x/3H/hx/3H/cf9x/3H/cf9x/3H/cf9x/3H/cf9x/3H/cf9x/3H/cY/3H/cf9x/3GP9x/3H/cY/3H/cY/3H/cY/3GP9x/3GP9GzCyzPY/3GP9xj/cY/3GP9xj/cY/3GI/3GP9xiP9xiP9xj/cYO/jTtQcsiIiI/3GIiIiIj/cYiIiIiIiI/3GIiIiIiIiIiIiIiIiDv+9rUBCYhx/4hx/4hx/4hx/4hx/4cf+Icf+HH/hx/4cf+HH/hx/4cf+HH/hx/3H/hx/4cf9x/4cf9x/4cf9x/4cf9x/3H/hx/3H/cf9x/4cf9x/3H/P4IVsn3q/3H/cY/3GP9xj/cY/3GP9xj/cY/3GI/3GP9xiP9xj/cYj/cYj/cYj/cYj/cYiP9xiI/3GIj/cYiP9xiIj/cYiI/3GIiDxvNbSQynH/iIiIiIiIiIiHH/iIiIiIcf+IiIiHH/iIiHH/iIhx/4iIcf+IiHH/iIcf+Icf+Ihx/4hx/4hx/4gyeaG+hl5x/4cf+HH/hx/4cf+HH/hx/4cf9x/4cf9x/4cf+HH/cUGZXOZqcf+HH/cf9x/3H/hx/3H/cf9x/3H/cf9x/3H/cf9x/3H/cf9x/3H/cf9x/3H/cY/3H/cf9x/3GP9x/3H/cY/3H/cY/3H/cY/3H/cY/3GP9xj/cY/3H/cY/3GP9xR/9skAmP9xj/cYj/cY/3GI/3GI/3GI/3GI/3GIj/cYj/cYiP9xiDjyU7gNrIiIiIiIj/cYiIiIiIiIiIiIiIiIiIiD+yKLFN14cf+Icf+HH/iHH/hx/4cf+HH/hx/4cf+HH/hx/4cf9x/4cf+HH/cf+HH/cf+HH/cf+HH/cf9xIEREWiy7uoiIiIiIj/cYiIiIiIiIiIiIiIiIiIiIiDHsAb8T/ocf+IiIiIcf+IiIiHH/iIiHH/iIhx/4iIcf+IhxJ1PQKprC/Ycf+IiHH/iIcf+Ihx/4hx/4iHH/iHH/iHH/iDnkjLcbc3GP9xj/cY/3GP9xj/cY/3GI/3GP9xj/cYj/cYj/cY/3GI/3E4N1W4yKqIiIj/cYiIiIiIiIiIiIiIiIiC+b/BomQD6I/3GIiIiP9xiIiIiIj/cYiIiIiIMuNTvhysiHH/iIiIiIhx/4iIiIcf+IiIhx/4iIcf+IiHH/iIhx/4iHH/iIcf+Icf+Icf+Icf+ISRB8fviHH/hx/4hx/4cf+HH/iHH/hx/4cf+HH/cf+HH/hx/4cf8yrgi/UfeP9xj/cf9xj/cY/3GP9xj/cY/3GP9xj/cYj/cY/3GI/3GP9xiP9xiP9xiP9xiDlY97enCIiIiIiIiHH/iIiIiIiIiHH/iIiIg6rie2UdiHH/hx/4cf+HH/hx/3H/hx/4cf+HH/cf+HH/cf+HH/NubRuhkucf9x/3H/cf9x/3H/cf9x/3H/cf9x/3GP9x/3H/cf9x/3GP9x/3Ez/T+9AsCIiIiIiIiIcf+IiIiIiHH/iIiIhxLCgAGj1//nH/cY/3H/cY/3GP9x/3GP9xj/cY/3GP9xj/cY/3E2mwa6ZPmIiIj/cYiIiIj/cYiIiIiIiI/3GIiCIds0oPJMuIiIiIiIiIiIiIiIiIiIiIhx/4iIiIiIhxK4puGldZHv9xiIcf+IiIiIiIiIiIiIiIcf+IiIg/UP2xrwJx/3H/cf9x/3H/cY/3H/cf9x/3H/cY/3H/cf9xj/cf9xj/PWLUtJ0r/3GI/3GI/3GIj/cYj/cYiP9xiIj/cYiP9xiIiP9xiIiP9xiIiI/3GIiIiIj/cYiIP7bWsUkpiHH/iIiHH/iIhx/4iHH/iIcf+Ihx/4hx/4hx/4hx/4hx/4hx/4hx/4cf+Icf+HH/hx/4cf+HH/hx/4cf+HH/hx/4cf9x/4cf+HH/cf84ktS5bSuP9x/3H/cf9xj/cf9xj/cf9x/3GP9x/3GP9xj/cf9xj/cY/3GP9xj/cY/3GP9xj/cY/3GP9xK7BIKmT7fY/3GIiIiIiP9xiIiIiIiIiIiIiCR9Y1roKcpx/3H/hx/3H/cf9x/3H/cf9x/3H/cf9x/3H/cf9x/3H/cY/3H/cf9x/3GP9x/3H/cY/zM8977DCIj/cYiIj/cYiIj/cYiIiI/3GIiIiI/3GIiIP97CsSE9iIcf+IiIiIiIiIiHH/iIiIiHH/iIiINBrkvOUbhx/4hx/4cf+Icf+HH/hx/4cf+HH/hx/4cf+HH/cf88t/W0SApx/3H/cY/3H/cf9xj/cf9xj/cf9xj/cY/3H/cY/3GP9x/3GDsWw7XpPI/3GI/3GIj/cYiP9xiIj/cYiI/3GIiP9xg9FXKz6o2IiIiIiIiIiIiIiIiIiIiIiIiIiIiIiIiHH/iIiDbCg7o9fIiHH/iHH/iIcf+Icf+Icf+Icf+Icf+Icf+HH/iHH/hxN0sSuLTtcf9x/4cf9x/4cf9x/4cf9x/4cf9x/3H/hx/3H/cf9x/3H/cf8vKmAaLVn+iIiIiIiIiIiIiIiIiIiIiIiDuQlLVva4iHH/iIcf+Icf+Ihx/4hx/4hx/4cf+Icf+Icf9G6Vyhaohx/4cf+HH/hx/4cf+HH/cf+HH/hx/4cf9x/4cf89oJSzX2txj/cf9x/3H/cY/3H/cf9xj/cf9xj/cf9xj/cf9xj/cY/3H/cY/3GP9xj/cYNSSIu9t3iIiIiIiIiIj/cYiIiIiIiIiIiIiIiDJ7Er6E7Yhx/4iIiIcf+IiIcf+IiHH/iIhx/4iIcf+DQN07zyLIcf+HH/hx/4cf+HH/cf+HH/hx/4cf9x/4cf9x/4cf9x/3H/g7NWm2ypaI/3GP9xiP9xiP9xiP9xiP9xiP9xiI/3GIj/cYiP9xiIj/cYiI/3GIiP9xiIgwLmiw4ZeIiHH/iIhx/4iIhx/4iHH/iIcf+Ihx/4iHH/iHH/iHH/g5x1i4OKf/cf9x/3H/cf9x/3H/cY/3H/cf9x/3GP9x/3H/cY/3H/cY/3H/cS6gGBol/n6HH/hx/4cf9x/4cf+HH/hx/4cf9x/4cf9x/4cf9x/4cf9x/3H/hx/zn5GrcG5XGI/3GI/3GI/3GIj/cYj/cYiP9xiIj/cYiI/3GIiP8+P5WzwGqIiIiIiIiIiIhx/4iIiIiHH/iIiCTexxrCE45xiIj/cYiIj/cYiIiP9xiIiIj/cYiIiIiIj/cYiIiIiIiIiIiIiIiIiIiIiIiIiIiIiIhx/4iIiIiIcf80HyW84Npx/4cf+Icf+Icf+HH/hx/4hx/4cf+HH/hx/4cf+HH/MiiNv9dyiP9xiI/3GI/3GIj/cYiI/3GIj/cYiIj/cYiIj/cYiD+BOrJ+xf+Ihx/4iHH/iHH/iIcf+Icf+Icf+Icf+Icf+HH/iHH/hx/4cf+DLXB78o+P9x/3H/cf9xj/cf9x/3H/cY/3H/cf9xj/cf9xj/cf9xj/cY/3H/cY/3GP9xj/cY/3GP9xj/PmaIs5l3iIiIiIiIiIiIiIiIiIiIiIiIiIiIiIiIiIcf+IiIiCGIW2ooekmIcf+Icf+HH/iHH/hx/4cf+HH/hx/4cf+HH/hx/4cT5WcrKpjf9x/4cf9x/3H/cf9x/3H/cf9x/3H/hx/3GP9x/3H/cf9x/3H/cT73JrEI2XGI/3GI/3GI/3GI/3GIj/cYj/cYiP9xiIj/cYiP9xiIiP9xiIiP9xiIiI/3GIiIiI/3GIiIiIiIiIP2ZysZmNiIcf+IiIiIiIiIcf+IiIiIcf+IiIiHH/iIiHH/iIhx/4iIcf+Ihx/4iHH/iIcf+Icf+Icf+Icf+Icf+Icf+HH/iHH/hx/4hx/4cf+HH/hx/4cf+HH/hx/3H/hx/zlzZ7iMmP9x/3GP9xj/cf9xj/cY/3H/cY/3GP9xj/cY/3GP9xiP9xMfXGvwo5iIiI/3GIiIiIiIiIiP9xiIiIiIiIiIiIiIiIcf+IiIgyCZa/9mn/iHH/iHH/hx/4hx/4cf+Icf+HH/hx/4cf+HH/hx/4cf+HH/cf+HH/hxSpB8Zvj/hx/3H/hx/3H/cf+HH/cf9x/3H/cf+HH/cf9x/3H/cf9x/3H/cf9x/3H/cf9x/3GDJ+xb6BOo/3GI/3GP9xiP9xiP9xiP9xiI/3GI/3GIj/cYiP9xiIj/cYiI/3GIiI/3GIiIj/cYiIgwiMOwhzyIiIiIiIiHH/iIiIiIiIcf+IiIiIcf8wL+yw4BNx/3H/cf9x/3H/cY/3H/cf9x/3H/cY/3H/cf9xj/cf9xj/cf9xj/cf9xj/cY/3H/cY/3GP9xj/cY/3GP9xj/cY/3GI/3GP9xj/cYj/cYgzKge91fiIiP9xiIiIiIiIiIiIiIiIiIhx/4g1s/a7TAmHH/iHH/hx/4hx/4cf+Icf+HH/hx/4cf+HH/hx/4cf9x/4cf+EtB7Fvhhx/3H/cf+HH/cf9x/4cf9x/3H/cf9x/4cf9x/3H/cf9x/3H/cf9x/3H/cf9xj/cf9x/3H/NRqku+VbcYj/cY/3GP9xiP9xiP9xiP9xiP9xiP9xiP9xiI/3GIg4Ok24xbKIcf+Ihx/4hx/4iHH/iHH/iHH/hx/4hx/4cf+IJi2LGr0nTnH/iIiIcf+IiHH/iIiHH/iIcf+Ihx/4iHH/iIcf+Icf+Icf+Icf+Icf+Icf+HH/iHH/N2T2upsJ/3H/cf9x/3H/cf9xj/cf9x/3H/cY/3H/cf9xj/cf9xj/cf9xj/cf9xj/cY/3H/cY/3GP9xj/cY/3GP9xj/cY/3GP9xiP9xj/cYj/cYgzxla9OamIiIiIiIiI/3GIiIiIiIiIiIiIiIcUmGHGeeiIiIiIiIiHH/iIiIiIcf+IiIhx/4iDHmVrApqf+HH/hx/4cf+HH/hx/3H/hx/4cf9x/4cf9x/4cf9x/3H/hx/3H/cf9x/4cf9x/3H/cf9x/3H/cf9x/3H/cf9x/3H/cf9x/3H/cf9xPRyFs+N6/3GI/3GP9xiP9xiP9xiP9xiI/3GI/3GIj/cYiP9xiI/3GIiP9xiIiP9xiIiI/3GIiIiP9xiIiIiIj/cT1JtbO2SoiIcf+IiIcf+IiIcf+IiHH/iIcf+IiHH/iHH/iIcf+Icf+Icf+Icf+Icf+Icf+HH/iHH/hx/4cf+HH/hx/4cf+HE7oEa1X7n/cf9x/3H/cY/3H/cf9xj/cf9x/3GP9x/3GP9x/3GP9xj/cf9xj/cY/3GP9xj/cY/3GP9xj/cY/3GI/3GP9xiP9xj/cYj/cYg18qW7DVqIiIiP9xiIiIiIiIiIiIiIiIiIiIiIiIiIiHH/iIiIiIiIcf+IiIiHH/iIiIcf+IiIcf+Ig8JRO02uyHH/iHH/hx/4hx/4cf+HH/iHH/hx/4cf+HH/hx/3H/hx/4cf+HH/cf+HH/cf+HH/cf+HH/cf9x/4cf9x/3H/cf+HH/cf9x/3H/cf9x/3H/cf9x/3E7h1a0eKlxiP9xj/cYj/cY/3GI/3GI/3GIj/cYj/cYiP9xiI/3GIj/cYiI/3GIiP9xiIiP9xiIiI/3GIiD9LlrG0aYhx/4iIiHH/iIiHH/iIiHH/iIhx/4iHH/iIcf+Icf+Ihx/4hx/4hx/4hx/4hx/4cf+Icf89a5azlGlx/3H/cf9x/3GP9x/3H/cf9x/3H/cY/3H/cf9x/3GP9x/3GP9x/3GP9x/3GP9x/3GP9xj/cY/3GP9x/3GP9xiP9xj/cYNqjGuVc5cYiIiIiI/3GIiIiIiIiIiIiIiIiIiIiIiIiIiIiIiIiIiIcf+IiIiIiDNZRb6muv+HH/iHH/iHH/hx/4cf+Icf+HH/hx/4cf+HH/hx/3H/hx/4cf9x/4cf+HH/cf+HH/cf9x/4cf9x/3H/hx/3H/cf9x/3H/hx/3H/cf9x/3H/Ov9VtwCqj/cY/3GP9xj/cY/3GI/3GP9xiP9xj/cYj/cYj/cYj/cYiP9xiP9xiI/3GIiP9xiI/3GIiP9xiIiP9xiIiI/3GIMwnGvfY5iIiIcf+IiIhx/4iIcf+IiIcf+Ihx/4iIcf+Icf+Ihx/4hx/4iHH/iHH/hx/4hxNWq1u5VK/3H/cf9x/3H/cf+HH/cf9x/3H/cf9x/3H/cf9xj/cf9x/3H/cf9xj/cf9x/3H/cY/3H/cY/3H/cY/3H/cY/3H/cY/3GP9xj/cY/3GP9xPhyWsuNpiI/3GIiIiP9xiIiIiIj/cYiIiIiIiIiIiIiIiIiIiIiIiIiIiIiIiIhx/zdixLqdO/+Icf+Ihx/4hx/4hx/4cf+Icf+Icf+HH/hx/4hx/4cf+HH/hx/4cf+HH/hx/3H/hx/4cf9x/4cf9x/4cf9x/4cf9xO0o3tbXI/3GP9xj/cY/3GP9xj/cY/3GI/3GP9xiP9xj/cYj/cYj/cYj/cYiP9xiP9xiI/3GIj/cT3edLMhi4iIiIiIiIiIiIiIiIiIiIiIiIiIiIiHH/iIiIiIcf+IiIiHH/iIiIcf+IiIcf+Ihx/4iIcf+Ihx/4iHH/iHE0o6i7XFdx/3H/cf9x/3H/cf9x/3H/cY/3H/cf9x/3H/cY/3H/cf9xj/cf9x/3GP9xM/SXvQtoiIj/cYiI/3GIiIj/cYiIiIj/cYiIiIiIg8VRa0qumIiIcf+IiHH/iIiHH/iIcf+Ihx/4iHEmq24apUkeiIcf+IiIhx/4iIcf+IiHH/iIcf+IiHH/iHH/iIcf+Icf85vvi3QQdx/3H/cf9x/3H/cY/3H/cf9x/3GP9x/3H/cY/3H/cY/3H/cY/3H/cY/zTPab0wloiIiIj/cYiIiIiIiIiIiIiIiIiIg0wkm8PbaIcf+HH/hx/4cf+HH/hx/4cf+HH/hx/4cf9x/4cf+HH/cf+HE84km0HbaP9xj/cY/3GP9xiP9xiP9xj/cYj/cYj/cYj/cYiP9xiI/3GDRBaLy+l4iIiIiHH/iIiIiIcf+IiIiHH/iIiHH/iIhx/4iIPzNJscy2cf9x/3H/cf9x/3H/hx/3H/cf9x/3GP9x/3H/cf9x/3H/cf9xj/Mfs3sBTIiI/3GI/3GIj/cYiI/3GIiP9xiIj/cYiIiP9xiIiIj/cYiIiIiI/3GIiIiIiIiIiDx0O7SLxHH/hx/4cf+HH/hx/4cf+HH/hx/3H/hx/4cf9x/4cf9xILUgGgWt/oj/cYiIiIiI/3GIiIiIiIiIiIiIiP9xiIiHH/iIiIiIiIiIiEfh7JHhiIiHH/iIiIhx/4iIhx/4iIhx/4iIcf+CocRBp+O76P9xiI/3GIj/cYiI/3GIiP9xiIiP9xiIiIPalks1abiIiIhx/4iIiIiIiIhx/4iIiIhx/4iIiIcf+IiIcf+IiHH/iIOX+Ft4B6cf+HH/hx/3H/hx/4cf9x/4cf9x/4cf9x/3H/hx/3H/cf+HH/cS2nPRo1jC5x/4cf+HH/hx/4cf9x/4cf+HH/hx/3H/hx/3H/hx/3H/cf+HEg3sgaAxN+iHH/iIcf+Ihx/4iHH/iIcf+Icf+Ihx/4cf+IcTZ+p7qBWP9x/3H/cf9x/3H/cf9x/3H/cf9xj/cf9x/3GP9x/3H/cY/3H/cY/3H/cY/3H/cY/3GP9xj/Owp4tvWHiIiP9xiIiIiIiIiI/3GIiIiIiIiIiIiIiIiIiIcf+IiIg8Tcm0sjZx/4cf9x/4cf+HH/cf+HH/cf+HH/cf+HH/cf9x/4cf9x/3H/MUCpsM9Wj/cYj/cYj/cYiP9xiI/3GIj/cYiP9xiIj/cYg+XymyoNaHH/iIiHH/iIiHH/iIcf+IiHH/iIcf+Ihx/4g8jDG0c85x/4hx/4cf+Icf+HH/hx/4cf+HH/hx/4cf+HH/hx/4cf9x/4M/NUvQyrcf9x/3H/cf9x/3H/cY/3H/cf9x/3GP9x/3GP9x/3H/cY/3GP9x/3E4yni4NYf/cYiIiI/3GIiIiIiI/3GIiIiIiIiIONkIuCb3iHH/iHH/iHH/iHH/iHH/iHH/hx/4hx/4cf+HH/hx/4cf+HH/hx/4cf+HH/hx/3H/hx/4cf9x/4cf9x/4cTTM17szKHGP9xj/cY/3GP9xj/cYj/cY/3GI/3GP9xiP9xiP9xiP9xiP9xiP9xiI/3GIj/cTRxhLyOe4iIj/cYiIiIiIiIiIiIiIiIiIcf+INDDLvM80hx/3H/hx/3H/hx/3H/cf9x/4cf9x/3H/cf9x/3H/cf9x/4cf9x/3GP9x/3H/cf9x/3H/cf9x/3GP892Ya0JnmI/3GIj/cYj/cYiP9xiI/3GIiP9xiIj/cYiIj/cYiIiP9xiDgbibjkdohx/4iHH/iIcf+Ihx/4hx/4hx/4hx/4hx/4hx/4cf+Icf+HH/hx/4hx/zJhur+eRf9xj/cY/3GP9xj/cY/3GI/3GP9xj/cYj/cYj/cYj/PTeRtMhu/3GIj/cYiI/3GIiP9xiIiP9xiIiP9xiIPpCBsm9+iIiIiIiIiIiIiIiIiIiIiIiIiIiIiIiHH/iIiIiIhx/4iIiIcf+IiIhx/4iIhx/4g+ltizaSf/cf+HH/cf9x/3H/cf+HH/cf9x/3H/cf9x/3H/cf9x/3H/cf9xNAQJu/v2cYiP9xiIj/cYiI/3GIiI/3GIiIj/cYiIiIj/cYiIiIiIiP9xg5Nle3yaiIhx/4iHH/iIcf+Ihx/4hx/4hx/4hx/4hx/4hx/4cf+Icf+HE4IUq43rX/cf9xj/cY/3H/cY/3GP9xj/cY/3GP9xj/cYj/cY/3GP9xiDXfN7sgyIiIiIiIiIiIiIiIiIiIiIiIiIiIiIiIiIcf+IiIiIiHH/iIiDMht73eSIcf+HH/hx/3H/hx/4cf9x/4cf9x/3H/hx/3H/hx/3H/cf9x/4cf9x/3H/cf9x/3H/cf9x/3H/cf9x/3H/cf9x/3H/cTgQR7jvuIj/cYj/cYiP9xiI/3GIj/cYiP9xiIj/cYiIj/cYiIiP9xiIiD92aLGJl4iHH/iIhx/4iHH/iIcf+Ihx/4iHH/iHH/iHH/iHH/g9iqi0dVf/cf9x/3H/cf9x/3GP9x/3H/cY/3H/cY/3H/cf9xj/cY/3H/cY/3GP9x/3GP9xj/cY/3GP9xj/cYj/cY/3GP9xg0OUm8xraIiIiIiIiHH/iIiIiIiIiIiHH/iIg1pnm8WYb/hx/3H/hx/3H/hx/3H/cf+HH/cf9x/4cf9x/3H/cf9x/4cf9x/3H/cT9jF7Gc6I/3GI/3GP9xiP9xiP9xiP9xiI/3GI/3GIj/cYiP9xiI/3GIiP9xiIiP9xiIgzOie9xdiIiIcf+IiIiHH/iIiHH/iIiHH/iIhx/4iHH/iIcf+Ihx/4hx/4iHH/iHH/iHE0Gji75cdx/3H/cY/3H/cf9x/3H/cf9xj/cf9x/3GP9x/3H/cY/3H/cY/3GP9x/3GP9xj/cf87BYe2+nj/cYiIiP9xiIiIiI/3GIiIiIiIiIiIiP9xiIiIiIiIiIcf+IiIiIiIg8Zve0mQhx/4cf+HH/hx/4cf+HH/hx/4cf+HH/hx/3H/hx/4cf9x/4cf9x/4cf9x/3H/hx/3H/cf9x/4cf9x/3H/cf9x/3H/cf80aDW9l8qP9xj/cY/3GP9xj/cYj/cY/3GI/3GP9xiP9xiP9xiP9xI55aGtYaXnGP9x/3H/cf9xj/cf9x/3GP9x/3GP9x/3GP9xj/cf9xM2hXvJeocYiIj/cYiIiI/3GIiIiIj/cYiIiIiIiIiIiP9xiIiIiIiDUbOLvkx4cf+Icf+HH/iHH/hx/4cf+Icf+HH/hx/4cf+HH/MicJv9j2/3GP9xj/cY/3H/cY/3GP9xj/cYj/cY/3GP9xiP9xj/cYj/cYg5SpS3tWuIiIiP9xiIiIiIj/cYiIiIiIiIiIiIiENJ/NtgiIiIiIiIiIcf+IiIiIiIcf+IiIiHH/iIiHH/N5YhuWnehx/4iHH/iIcf+Ihx/4hx/4hx/4hx/4hx/4cf+Icf+HH/iHH/hx/4cf+HH/hx/4Mf8BvwD+cf9x/4cf+HH/cf9x/4cf9x/4cf9x/3H/cf+HH/cf9x/3H/cf9x/3H/cf9x/3H/cf9x/3H/cf9xOPQotwvXcYj/cYiP9xiI/3GIiP9xiIj/cYiIj/cYiIiP9xiIiIj/cYiIiIiIj/cYgw/xKwEO2IiIiIiIiIiHH/iIiIiIiHH/iIiIhx/4iIiHH/iIiHH/iIhx/4iHH/iIhx/4hx/4iHH/iHH/iHH/iHH/iHH/iHH/hx/4hx/4cf+HH/g0RQa9uvn/cf9x/3H/cf9x/3H/cY/3H/cf9x/3GP9x/3H/cY/3H/cf9xj/cf9xj/cY/3H/cY/3GP9xj/cf9xj/cY/3GI/3GP9xj/cY/3GI/3GP9xMbqUv0VriIiI/3GIiIiI/3GIiIiIiIj/cYiIOgiitvddiHH/iIiIiIiIcf+IiIiIcf+IiIhx/4gtFvUaTpCuiP9xiI/3GIiP9xiIj/cYiIj/cYiIiI/3GIiCuXfhpmiB7/cYiP9xiIj/cYiIj/cYiIj/cYiIiI/3GIgtRnQaO5i+cf9x/3H/cf9xj/cf9x/3H/cY/3H/cf9xj/cf9xj/cf9xj/cf9xj/cY/3GP9x/3GP9xj/cY/3GP9xiP9xj/cY/3GI/3GP9xiP82/xm7AOaIiIiIiIiHH/iIiIiIiIhx/4iIiIhx/yzI5BpTcb6I/3GI/3GI/3GI/3GIj/cYiP9xiI/3GIj/cYiI/3GDQrebzUhocf+IiIcf+IiHH/iIcf+IiHH/iHH/iIcf+Icf+IcScLRBqfS76IiI/3GIiIj/cYiIiI/3GIiIiIiIj/cT6W6rNpFf+Icf+HH/iHH/hx/4cf+HH/hx/4cf+HH/hx/4cSkiJxp93Y6IiIiHH/iIiIiIcf+IiIiHH/iIiHH/iIhx/4iIcf+IiHH/iIPekCsxb9cf+Icf+HH/hx/4hx/4cf+HH/hx/4cf+HH/hx/4cTJXMr6ozf+HH/cf9x/3H/hx/3H/cf9x/3H/cf9x/3H/cf9x/3H/cf9x/yQd8EruIPtx/4cf9x/3H/cf9x/3H/cf9x/3H/cf9x/3H/cf9x/3H/cY/3H/cf9x/3EsqZs6VWZMcf+HH/hx/4cf+HH/hx/3H/hx/4cf9x/4cf9x/4cf9x/3H/hx/3H/cf9x/4O1wJtqP2iP9xj/cYj/cYiP9xiP9xiI/3GIj/cYiP9xiI/3GIiI/3GIiI/3GIiIj/cYiIiI/3GIiIiIiIiP9xiIN1emuahZiHH/iIhx/4iHH/iIcf+Icf+Ihx/4hx/4hx/4hx/4cf+Icf+Icf+HH/hx/4cf+HH/hx/4cf+HH/hx/4cf+HH/Pp2ls2Ja/3GP9x/3H/cf9xj/cf9xj/cf9xj/cf9xj/cY/3H/cY/3GP9xj/cY/3GP9xj/cY/3GP9xiP9xj/cYj/cYj/cY/3GI/zpPFrew6YiIiP9xiIiIiIiIiIiIiIiIiIiHH/iIiIiE5tLCktiHH/iIiIiHH/iIiIhx/4iIhx/4iIcf+IiHH/iIcf+Ihx/4iHH/iHH/iHH/iHH/iHH/MfQUsBvr/4cf9x/4cf9x/3H/hx/3H/cf+HH/cf9x/3H/cf9x/3H/cf+HH/cf9xRA+czwb/cf9x/3H/cf9xj/cf9x/3GP9x/3H/cY/3H/cY/3GP9x/3GP9xj/cf9xj/cY/zBAwrHPPf9xiP9xiP9xiP9xiI/3GIj/cYiP9xiIj/cYiI/3GIiIj/cYiIiP9xiIiIiP9xiIiIiIiIiI/3GIiIiIiIiIiIiDQVFLzq64iHH/iIhx/4iIcf+Ihx/4iHH/iIcf+Icf+Icf+Icf+Icf+Icf+Icf+HH/hx/4hx/4cf+HH/hx/4cf+HH/hx/3H/hx/zwzVbTMqnH/cf9x/3GP9x/3H/cY/3H/cf9xj/cf9xj/cf9xj/cY/3H/cY/3GP9xj/cY/3GP9xj/cY/3GI/3GP9xj/cYj/cYj/cYj/cYj/cYj/cYj/cTc1FLnK64iP9xiIiIiIiIiP9xiIiIiIiIiIiIiIiIiIiHH/iIiIiIiIiHH/iIiIiIcf+IiIhx/4iIhx/4iIcf+IiHH/iIcf+DAwdLDfi4cf+HH/hx/4cf9x/4cf+HH/cf+HH/cf+HH/cf+HH/cf9x/3H/hx/3H/cf9x/3H/hx/3H/cf9x/3H/cf9x/3H/cf9xj/cf9x/3H/cf9xj/cf9x/3H/cY/3E7VRS1quuP9xiP9xj/cYj/cYj/cYj/cYiP9xiP9xiI/3GIiP9xiI/3GIiI/3GIiI/3GIiIj/cYiIiIj/cYiIiIiIiI/3GIiIiIiIiIiIiIiDTiRLwdu4hx/4iIcf+Ihx/4iIcf+Ihx/4hx/4iHH/iHH/iHH/iHH/hx/4hx/4cf+Icf+HH/hx/4cf+HH/hx/4cf+D/a2bElJnGP9xj/cY/3GP9xj/cY/3GP9xiP9xiP9xj/cYj/cYj/cYj/cT/Y9LEnC4iIiIiIj/cYiIiIiIiIiIiIiIiIiDAX57D4GHH/hx/4hx/4hx/4cf+HH/hx/4cf+HH/hx/4cf+HH/hx/4cf9xM5TJvWs2/3GP9xj/cY/3GI/3GP9xiP9xj/cYj/cYj/cYj/cYiP9xiP9xiI/3GIiP9xiI/3GIg4hta4eSmIiIiIiIhx/4iIiIiHH/iIiIcf+IiIcf+IiHH/iIhx/4iHH/iIcf+Ihx/4hx/4MIc2sIjJhx/3H/cf9x/4cf9x/3H/cf9x/3H/cf9x/3H/cf9x/3H/cf9x/3H/cf9x/3H/cY/3H/cf9x/3GP9x/3GP9x/3GP9x/3GP9xMI3msIIZiP9xiIj/cYiIiP9xiIiI/3GIiIiIj/cYiIiIiIiIiIiP9xiIiIiIiIiIg8opa0XWmIhx/4hx/4hx/4hx/4hx/4hx/4cf+HH/iHH/hx/4cf+HH/hx/4cf+HH/hx/3H/hx/4cf9x/4cf9x/4cf9x/3H/hx/3H/cf+HH/cf9x/3H/cf+HH/MrfSvkgtcf9xj/cf9xj/cf9xj/cf9xj/cf9xj/cY/3GP9xj/cf9xj/cYj/cY/3GP9xj/cYj/cY/3GI/3GI/3GI/3GI/3GI/3GIj/cYiP9xiI/3GIj/cYiIj/cYiI/3GIiIj/cYPrfSskgtiIiIiIiIiIiIiIiIiIiHH/iIiIiIiIcf+IiIiHH/iIiIcf+IiIcf+IiHH/iIhx/4iHH/iIcf+Icf+IOyF0tt6L/3H/hx/4cf9x/4cf9x/4cf9x/3H/hx/3H/cf+HH/cf9x/3H/cf9x/3H/cf9x/3H/cf9x/3H/cf9x/3H/cf9x/3H/cY/3H/cf9xj/cf81YSa8ntmI/3GIj/cYj/cYiP9xiIj/cYiI/3GIiI/3GIiI/3GIiIiP9xiIiIiIiP9xiIiIiIiIiIMQT1sAwK/4iIcf+IiHH/iIcf+Icf+Ihx/4hx/4hx/4hx/4hx/4hx/4cf+Icf+HH/hx/4cf+Icf+HH/cf+HH/OFOWuaxp/3H/cf9xj/cf9x/3GP9x/3GP9x/3GP9xj/cf9xj/cY/3GP9xj/cY/3GP9xj/cY/3GP9xiP9xj/cYj/cYj/cYj/cYj/cYj/cYiP9xOLtluESaiIiIiIiIiIiIiIiIiIiIiIiIiHH/iIiIiIiHH/iIiIiHH/iIiIcf80VQe8qviHH/hx/4cf9x/4cf9x/4cf9x/4cf9x/4cf9x/3H/hx/3H/cf9x/3H/cf+HH/cf9x/3H/cf9x/3H/cf9x/3GP9x/3H/cf9x/3GP9x/3H/cY/3H/cf9xMOpUsCWr/3GI/3GI/3GI/3GI/3GIj/cYj/cYiP9xiIj/cYiI/3GIiP9xiIiI/3GIiIj/cYiIiIiI/3GIg3kGe5b5hx/4iHH/iIhx/4iHH/iIcf+Icf+Icf+Icf+Icf+Icf+Icf+HH/iHH/hx/4cf+HH/Pru3skRIcY/3H/cf9xj/cf9xj/cf9xj/cf9xj/cY/3H/cY/3GP9xj/cY/3GP9xj/cY/3GI/3GP9xj/cYj/cYj/cYj/cYg9mISzZ3v/cYiIiIiI/3GIiIiIiIiIiIiIiIiIiIiIiIiIiIiIiIiIcf+IiIiIiHH/iIgkbiQa2R2+j/cY/3GI/3GI/3GI/3GI/3GIj/cYj/cYiP9xiIj/cYiP9xiIiP9xiCgiflq92Br/cf9xj/cY/3GI/3GP9xj/cY/3GI/3GI/3GP9xiP9xiDxF6LS6F3H/iIiIiIiIiIiIcf+IiIiIhx/4LhZaal6aWXH/iHH/iHH/hx/4hx/4cf+HH/iHH/hx/4cf+HH/hx/3H/M2H2vZ4Jcf9xj/cf9xj/cf9xj/cf9xj/cY/3H/cY/3GP9xj/cY/3GP9xj/cY/3GP9xiP9xj/cYj/cYj/cYj/cYj/cYj/cYj/cYiD0ds7PiTIiIiP9xiIiIiIiIiIiIj/cYiIiIiINTI8u83Dcf+HH/cf+HH/cf+HH/cf+HH/cf9x/4cf9x/3H/cf9x/4cf9x/3H/cf9x/3H/cf9x/3H/cf9x/3GP9x/3H/cf9x/3GP9x/3H/IDvAOi1D/IiIiIiIiIiIcf+IiIiIiIcf+IiIiHH/iERkTNm7/4iIcf+IiHH/iIhx/4iHH/iIcf+Icf+Ihx/yOSARrm3+7/cYj/cYiP9xiP9xiI/3GIj/cYiP9xiIj/cYiIj/cYiIiP9xiIiIj/OzlztsaMiIiIiIiIiIiIiHH/iIiIiIhx/4iIiIcf+IiIhx/4iIcf+IiHH/iIhx/4iHH/iIcf+Icf+Ihx/4hx/4hx/4cf+Icf+Icf+HH/hx/4hx/4cT9NVLGyq/9x/3H/cf+HH/cf9x/3H/cf9x/3H/cf9xj/cf9x/3H/cf9x/3GP9x/3H/cY/3H/cY/3H/cY/3H/cY/3H/cY/3GP9xj/cYKYBuGof5Hv9xj/cf9x/3GP9x/3GP9x/3GP9x/3GP9xj/cf9xj/cYMNpZsDWmiIiIiIiIiIiIiIiIiIiIiIg1YMe7nziIcf+HH/iHH/hx/4hx/4cf+HH/hx/4hx/3H/hx/4cU1kTCm7cf9x/4cf+HH/cf+HH/cf+HH/cf9x/4cf9x/3H/cf+HH/cTPjtbwcSnGP9xj/cY/3H/cYj/cY/3GP9xj/cYj/cY/3GI/3GP9xiP9xiP9xiI/3GI/3GIj/cTmR5bduGoiIiIiIiIiIiIiIiIiIiIiIhx/4iIiIiHH/iIiIhx/4iIiHH/iIhx/4iIcf+IhxOSOXttxocf+HH/cf9x/4cf9x/3H/cf9x/4cf9x/3H/cf9x/3H/cf9x/3H/Rb+ctAZx/3H/cY/3H/cf9xj/cf9xj/cf9xj/cf9xj/cf9xj/cTU5tLvGS4j/cYiP9xiI/3GIiP9xiIj/cYiIj/cYiIiP9xiEr6/GBQiIiIiP9xiIiIiIiIiIiIiIiIiIiIMUWosMpX/4cf+Icf+HH/hx/4cf+HH/hx/4cf9x/4cf+HH/cf+HH/cf+HH/cf+C0fEypODs1x/3H/cf9x/3H/hx/3H/cf9x/3GP9x/3H/cf9x/3H/cf9xj/NAeFvfh6iP9xiP9xj/cYiP9xiP9xiP9xiI/3GIj/cYiI/3GINbVJu0q2iHH/iIiHH/iIiHH/iIhx/4iIcf+Ihx/4iHH/iHH/iHH/iIcf+HH/iHH/iHH/hx/4hx/4cf+HH/iHH/hx/4cf+HE2oWi5Xpdxj/cf9xj/cY/3H/cY/3GP9xj/cY/3GP9xj/cY/3GP9xiP9xj/cYj/cY/3GI/3GI/3GI/3GINOA0vB/LiI/3GIiIiIiIiP9xiIiIiIiIiIiIiIiIiIiIiIhx/4gx1Yq/KnVx/4cf9x/4cf9x/4cf9x/4cf9x/3H/hx/3H/cf9x/4cf9x/3H/cf8/koaybXn/cY/3GI/3GP9xiP9xj/cYj/cYj/cYj/cYj/cYj/cYiP9xiI/3GIj/cYiI/3GIiP9xiIiP9xiIiI/3GIiIiIj/cYg0Q6S8vFuIiIcf+IiIiIhx/4iIiHH/iIiHH/iIhx/4iIcf+Ihx/4iHH/iIcf+Icf+Icf+Icf+Icf+Icf+Icf+HH/hx/zMw973PCHGP9x/3H/cY/3H/cf9xj/cf9xj/cf9xj/cf9xj/cY/3H/cY/3GP9xj/cY/3GP9xj/cY/3GI/3GP9xiDIsZr7TmYiIiIiIiP9xiIiIiIiIiIiIiIiIiIiIiIiHH/iIiIiIiIhx/4iIiIhx/4iIgxGvWw9Qr/hx/4cf+HH/hx/4cf+HH/hx/4cf9x/4cf9x/4cf9x/4cf9x/4cf9x/3H/cf+HH/cf9x/3H/cf9x/4cf9x/3H/cf9x/3H/cY/3H/cf8zARa+/umP9xiP9xiP9xj/cYiP9xiP9xiP9xiI/3GIj/cYiI/3GIiP9xiIiP9xiIiI/3GIiIiDvJeLY2h/+IiHH/iIcf+Ihx/4iHH/iIcf+Icf+Icf+Icf+Icf+HH/iHH/hx/4hx/4cf+D63CLNI9/9xj/cf9x/3GP9x/3GP9x/3GP9xj/cf9xj/cY/3GP9xj/cf9xiP9xj/cY/3GD8zaLHMl4iIiIiIiIiIj/cv+IiIiIiIiIiIiIiIiDreGLYh53H/hx/4cf+HH/hx/4cf+HH/cf+HH/hx/3H/hx/3H/hx/3H/hx/3H/cf+HH/cf9x/3H/cf9x/4cf9x/3H/cf9x/3E0fQK7gv1x/3GP9x/3GP9x/3GP9x/3GP9x/3GP9xj/cY/3GP9xj/cY/3GP9xgytlG+Sa7/cYj/cYj/cYj/cYiP9xiP9xiI/3GIiP9xiI/3GIiI/3GIiI/3GIiIj/cYg1RMK7uz2IiIiIiIiIiIiIcf+IiIiIiIiIcf+IiIiDcJIbn23ohx/4iIcf+IiHH/iIcf+Ihx/4iHH/iHH/iHH/iHH/iHH/iHH/iHH/hx/4cf+Icf+HH/hx/4cf+HH/hx/4cTCf9L9gC3H/cf9x/3H/cf9x/3GP9x/3H/cf9xj/cf9x/3GP9x/3GP9x/3GP9xj/cf9xj/cY/y2e1RpGEq6HH/hx/4cf+Icf+HH/hx/3H/hx/4cf+HH/cf+HH/cf80VOW9qxqP9x/3H/cY/3H/cY/3GP9x/3GP9xj/cY/3H/cY/3GP9xj/cYj/cY/3GP9xiP9xj/cYj/cYj/cYj/cYj/cYj/cYiP9xiP9xiIj/cYg0xtO8OSz/cYiIiIiIiIiIiIiIiIiIiIiIiIiIhx/4iIiIiIiHH/iIiIhx/4iIiHH/iIiHH/iIhx/4iHH/iIPYTCs3s9cf+Icf+HH/hx/4hx/4cf+HH/hx/3H/hx/4cf+HH/cf+HH/hx/3H/hx/3H/cf+HH/cf9x/4cUa9LKQt/3H/cf9x/4cf9x/3H/cf9x/3H/cf9x/3GP9x/3H/cf9x/3H/cTBSk7C9bP9xj/cYj/cY/3GP9xiP9xj/cYj/cYj/cYj/cYj/cYj/cYiP9xiI/3GIj/cYiP9xiIiP9xiIj/cYiIiP9xiIiIiP9xiIiIiIiI/3GIiIiIiIiIPiBGst+5iIcf+Ihx/4iHH/iHH/iIcf+Icf+Icf+Icf+HH/iHH/hx/4hx/4cf+HH/hx/4cf+HH/gziQi+dvf/cY/3H/cY/3H/cY/3GP9x/3GP9xj/cY/3GP9xj/cYj/cY/3GP9xiP9xj/cYj/cYj/OHd5uYiGiIiIiIiIiIiHH/iIiIiIcf+IiIhx/4iIhx/4iIhx/4gykpO+bWyIcf+HH/hx/4hx/4cf+HH/hx/4cf9x/4cf+HH/hx/3H/hx/3H/hx/3H/hx/3H/cf+HH/cf9x/3H/hx/3H/cf9x/3H/cf9x/3H/cf9x/3H/cf9x/3H/cf9x/3GDXUwrorPXH/cY/3GP9xj/cY/3GP9xj/cY/3GI/3GP9xiP9xj/cYj/cYj/cYj/cYiP9xiP9xiI/3GIj/cYiI/3GIiP9xiIiP9xiIiI/3GIiIiI/3GIiIiIiIj/cYiIN8mFuTZ6hx/4iIhx/4iIcf+IiHH/iIcf+Ihx/4hx/4iHH/iHH/iHH/iHH/hx/4hx/4hx/4cf+HH/hx/4cf+HH/hx/4cf+DEeor/hXXH/hx/3H/cf9x/3H/cf9x/3H/cf9x/3H/cf9x/3H/cf9x/3H/cf9x/3GP9x/3H/cY/3H/cf9xj/cf9xj/cf9xj/cY/3H/cY/3GP9xj/cY/3GP9xj/cY/3GP9xiP9xg2acG6lj6I/3GI/3GIj/cYiP9xiIj/cYiI/3GIiI/3GIiIj/cYiIiIiP9xiIiIiIiIj/cYiIiIiIiIiIiIiIiIiIiIiHH/iIiIiIiIhx/4iIiIhx/4iIiDJOQ7+xvP+Icf+Icf+Icf+Icf+HH/iHH/hx/4cf+Icf+HH/hx/4OVkht6behx/4cf9x/4cf9x/3H/hx/3H/cf+HH/cf9x/3H/cf+HH/cf9x/3H/cf9x/3H/cf9x/z3pRLQWu/9xj/cY/3GP9xj/cY/3GI/3GP9xj/cYj/cYj/cYj/cYj/cYj/cYiP9xiP9xiIj/cYiP9xiIj/cYiIj/cYiIj/cYiIg+fFWyg6qIhx/4iIiIiIcf+IiIiHH/iIiIcf+IiHH/iIhx/4iIcf+Ihx/4iHH/iHH/iIcf+Icf+Icf+HH/iHH/hx/4hx/4cf+HH/hx/4hx/4cf9x/4cf+HH/hx/4cf9x/4cf9x/4cf9x/4cf9x/3H/hx/3H/cf9x/4cf9x/3H/cf9x/3H/cf9x/3H/cf9x/3H/cf9x/3H/cf9xj/cf9x/3H/cY/3H/cf9xj/cf9xj/cf9xj/cY/3H/cY/3GP9xj/cY/3GP9xj/cY/3GP9xj/cYj/cY/3GI/3EwcOGwnx7/cYiP9xiIj/cYiI/3GIiP9xiIiI/3GIiIiP9xiIiIiIj/cYiIiIiIiIiIiIiIiIiIiIiIiIiIiIiINukDuhb8iHH/iIhx/4iHH/iIcf+Ihx/4hx/4iHH/iHH/iHH/iHE7A/K0/A2HH/hx/3H/hx/4cf9x/4cf9x/3H/hx/3H/cf+HH/cSLgwxrh886IiIiIiIiHH/iIiIiIcf+IiIhx/4iIiHH/iIhx/4iIcf+Ihx/4iHH/iIcf+Icf+Ihx/4hx/4cf+IR9TsorH/hx/4cf+HH/hx/4cf+HH/hx/4cf9x/4cf+HH/cf+HH/cf+HH/cf+HH/cf9x/3H/hx/3H/cf9x/3ExUFi+r6dxj/cYj/cYj/cYj/cYj/cYiP9xiI/3GIj/cYiP9xiIj/cYiIj/cYiIj/cYiIiI/3GIiIiIiP9xiIiIiIiIiIiIiIiIiIiIiIg7c5O1jGyIcf+IiIcf+IiHH/iIcf+Ihx/4iHH/iHH/iIcf+Icf+Icf+HH/iHH/iHH/hx/4cf+HH/iHH/hx/4cf+HH/cf+HH/hx/4cf9x/4cf9x/4cf9x/4cf9x/3H/hx/3H/cf+HH/cTXJwbs2Pv9x/3H/cf9x/3H/cY/3H/cf9xj/cf9x/3GP9x/3GP9x/3GP9x/3GP9xj/cY/3H/cY/3GP9xj/cYj/cY/3GP9xj/cYj/cYj/cY/3GI/3GI/3GIj/cYj/cYiP9xiI/3GIiP9xiIj/cYiI/3GIiIj/cYiIhPi1wXSoiIiIj/cYiIiIiIiIiIiIiIiIiIiIiIiIiIiIiIiHH/iIiIiIhx/4iIiIhx/4iIhx/4iIhx/4iIcf+Ihx/4iHH/iIcTeM0rlzLf+Icf+HH/hx/4cf+HH/hx/3H/hx/4cf9x/4cf+HH/cf+HH/cf9x/4cf9x/3H/hx/3H/cf9x/3H/cf9x/4cf9x/3H/cf9x/3GP9x/3H/cf9x/3H/cf9xj/cf9x/3GP9x/3H/cY/3H/cY/3H/cY/3GP9x/3GP8wNYGx2n6I/3GP9xj/cYj/cYj/cYj/cYj/cYj/cYj/cYiP9xiI/3GIiP9xiI/3GIiI/3GIiI/3GIiIiP9xiIiIiI/3GIiIiIiIiIiIiI/3GIiIiIiHH/iIiDkqYrfVnYiIiHH/iIiIcf+IiHH/iIhx/4iHH/iIcf+Ihx/4iHH/iHH/iHH/iHH/hx/4hx/4hx/4cf+HH/hx/4hx/4cf+HH/cf+HH/hx/4cf9x/4cf+HH/cf+HH/cf+HH/cf9x/4cf9x/3H/cf+HH/cf84qSG5Vt7/cf9x/3H/cf9x/3GP9x/3H/cf9xj/cf9x/3GP9x/3GP9x/3GP9x/3GP9xj/cf9xj/cY/3GP9xj/cY/3GP9xiP9xj/cY/3GI/3GI/3GP9xiP9xiI/3GI/3GIj/cYj/cYiIPhZjsumciIiIiIiI/3GIiIiIiIiIiIiIiIiIiIiIhx/4iIiIiIiIcf+IiIiIcf+IiIhx/4iIhx/4iIcf+IiDdPQ7qwvP+Icf+HH/iHH/hx/4cf+HH/hx/4cf9x/4cf+HH/hx/3H/hx/3H/hx/3H/hx/3H/cf+HH/cf9x/3H/cf+HH/cf9x/3H/cf9x/3H/cf9x/3H/cf9x/3H/cY/3H/cf9x/3GP9x/3H/cY/3H/cY/3H/MiiSvtdtcY/3GP9xiP9xj/cYj/cYj/cYj/cYj/cYj/cYiP9xiP9xiI/3GIiP9xiIj/cYiI/3GIiIj/cYiIiI/3GIiIiIiP9xiIiIiIiIiDRvQ7yQvIiIiIhx/4iIiIcf+IiIcf+IiIcf+IiHH/iIhx/4iHH/iHH/iIcf+Icf+Icf+Icf+Icf+Icf+HH/hx/4hx/4cf+HH/hx/4cf+HH/hx/4cf9xOJwyt2PNcf9x/3H/cf9x/4cf9x/3H/cf9x/3H/cf9x/3H/cf9x/3H/cY/3H/cf9x/3GP9x/3H/cY/3H/cf9xj/cf9xj/cY/3H/cY/3GP9xj/cf9xj/cY/3GP9xiP9xj/cY/3GI/3GP9xiP9xiP9xgz3gK8If1xiIj/cYiI/3GIiI/3GIiIiP9xiIiIiP9xiIiIiIiIiP9xiIiIiIiIiIiIiIiIiIiHH/iIiIiIiIiHH/iIiIiHH/iIiIhx/z16YrOFnYiHH/iHH/iHH/iHH/iHH/iHH/hx/4hx/4cf+HH/hx/4hx/4cf+HH/cf+HH/hx/4cf9x/4cf+HH/cf+HH/cf9x/4cf9x/3H/hx/3H/cf9x/3H/hx/3H/cf9x/3H/cf9x/3H/cf9x/3GD2fQ7JgvHH/cY/3GP9xj/cY/3GP9xj/cY/3GI/3GP9xiP9xj/cYj/cYj/cYj/cYj/cYiP9xiI/3GIj/cYiP9xiIj/cYiIj/cYiIiP9xiIiIj/cTY2wrrJPYiIiIiIiIiIiIiIiIcf+IiIiIiIcf+IiIiHH/iIiIcf+IiHH/iIhx/4iIcf+Ihx/4g1ula8Ran/hx/3H/cf+HH/cf9x/4cf9x/3H/cf9x/3H/cf+HH/cf9x/3H/cf9xj/cf9x/3H/cf9x/3H/cY/3H/cf9xj/cf9x/3GP9x/zWohrxXeYj/cYiP9xiIj/cYiIj/cYiIj/cYiIiI/3GIiIiIj/cYiIiIiIiIiIiI/3GIiIiIOQE1uP7K/4iIcf+Ihx/4iHH/iIcf+Ihx/4hx/4hx/4hx/4hx/4cf+Icf+HH/hx/4cf+Icf+HH/hx/3H/hx/4cf+HH/cf+HH/hx/3H/NrCUu09rj/cf9x/3H/cY/3H/cf9xj/cf9xj/cf9xj/cf9xj/cY/3GP9x/3GP9xj/cY/3GP9xiP9xj/cY/3GI/3GP9xiP9xiP9xiP9xiP9xiP9xiI/3E1t6S7SFuIiIiIiP9xiIiIiIiIiIiIiIiIcf+IiIiIiIiIiHH/iIiIiHH/iIiIhx/4iIhx/4iIcf+IiHH/iIcf+Ihx/4iHH/iHH/g7IiO23dz/hx/4cf+HH/cf+HH/hx/3H/hx/3H/hx/3H/hx/3H/cf+HH/cf9x/3H/hx/3H/cf9x/3H/cf9x/3H/cf9x/3H/cf9x/3H/cf9xj/cf9x/3H/cY/3H/cf9xg2CnS69Yv/cYj/cYj/cYj/cYj/cYj/cYiP9xiI/3GIj/cYiI/3GIiI/3GIiI/3GIiIj/cYiIiIiP9xiIiIiIiIiIiDKjBb5c+ohx/4iIhx/4iIcf+IiHH/iIcf+Ihx/4iHH/iIcf+Icf+Icf+Icf+HH/iHH/hx/4hx/4cf+HH/hx/4cf+HH/hx/zb45boHGnH/cf9x/3H/cY/3H/cf9x/3GP9x/3GP9x/3GP9x/3GP9xj/cf9xj/cY/3GP9xj/cY/3GP9xj/cYj/cY/3GI/3GDpdhbaieoj/cYiIiIiI/3GIiIiIiIiIiIiIiIiIiIiIiIiIiIiIiIcf+IiIiIiHH/iIiIhx/4iIiHH/g2N2O6yJyIcf+Icf+HH/iHH/hx/4hx/4cf+HH/hx/4cf+HH/hx/3H/hx/4cf+HH/cf+HH/cf+HH/cf9x/4cf9x/3H/hx/3H/cf9x/3H/cf+HH/cf9x/3H/cf9x/3H/cY/3H/cf9x/3H/cf9xj/cf9x/3H/cY/3E2xwS5OPtxj/cYj/cYj/cYj/cYj/cYj/cYj/cYiP9xiI/3GIj/cYiI/3GIiI/3GIiI/3GIiIiP9xiIiIiI/3GIiIiIiIiIiIg6giO3fdz/iIiIiIcf+IiIiHH/iIiHH/iIiHH/iIhx/4iHH/iIcf+Ihx/4hx/4iHH/iHH/hx/4hx/4hx/4cf+Icf+HH/hx/4cf+HH/hx/4cf+HH/hx/zIJkr/2bf9x/3H/cf9x/4cf9x/3H/cf9x/3H/cf9x/3H/cY/3H/cf9x/3H/cf9xj/cf9x/3GP9x/3GP9x/3GP9x/3GP9xj/cf9xj/cY/3GP9xj/cY/3GP9xj/cYj/cY/3GP9xiP9xiP9xiP889wS1CPv/cYiIiI/3GIiIiIiP9xiIiIiIiIiIiIiIiIiIiIiIiIiIiIiIiIiHH/iIiIiIcf+IiIiHH/iIiIcf+Dz+FLQB64cf+HH/iHH/hx/4cf+HH/hx/4cf+HH/hx/4cf+HH/cf+HH/cf+HH/hx/3H/cf+HH/cf9x/4cf9x/3H/cf+HH/cf9x/3H/cf9x/3H/cf9x/3H/cf9x/3H/cY/znckbcjbnGP9x/3GP9xj/cf9xj/cY/3H/cY/3GP9xj/cY/3GI/3GP9xj/cYj/cY/3GI/3GI/3GI/3GI/3GI/3GIj/cYiP9xiI/3GIiP9xiIj/cYiIiP9xiIiI/3GIiIiIj/cYiIiIiIiIiP9xiIiIiIiIiIiIiIiIcf+IiIiIiIiIQamM9WeIiHH/iIiIhx/4iIhx/4iIcf+IiHH/iIcf+Ihx/4iHH/iHH/iHH/iHH/iHH/iHH/hx/4hx/4cf+Icf+HH/hx/4cf+HH/hx/4cf9x/4cf+HH/cf+HH/cf+HH/cUKHvOeE/3H/cf9x/4cf9x/3H/cf9x/3H/cf9x/3H/cf9x/3H/cf9x/3H/cY/3H/cf9B9hwBno/3H/cf9xj/cf9xj/cf9xj/cf9xj/cY/3GP9xj/cf9xj/cY/3GI/3GP9xj/cY/3GI/3GP9xiP9xiP9xiP9xiP9C9hzwno/3GIj/cYiP9xiI/3GIiP9xiIj/cYiIiP9xiIiI/3GIiIiIiP9xiIiIiIiIiIiIiIj/cULtLOEthx/4iIiIiIiIiIiIiIcf+IiIiIiHH/iIiIcf+IiIhx/4iIcf+IiHH/iIcf+Ihx/4iHH/iIcf+Icf+Icf+Icf+HH/iHH/iHH/hx/4cf+HH/iHH/hx/4Nk0Ju7L2/3H/cY/3GP9xj/cf9xj/cY/3GP9xj/cYj/cY/3GP9xiP9xj/cYj/cYj/cYj/cYj/cYj/cYiP9xiI/3GIj/cYiI/3GIiI/3GIiI/02pjDVncYiIiIiP9xiIiIiIiIiIj/cYiIiIiIiIiDgTI7ns3P+IiIhx/4iIhx/4iIcf+IiHH/iIhx/4iHH/iHH/iIcf+Icf+Icf+Icf+HEwIyO/3Nxx/3H/hx/3H/hx/3H/hx/3H/hx/3H/cf+HH/cf9x/3H/cf9x/4cf9x/3E04eG8Hh7/cY/3H/cf9xj/cf9x/3GP9x/3GP9x/3GP9xj/cY/3H/cY/3GP9xj/cY/3GP9xj/cYj/cY/zo4UbfHro/3GIj/cYj/cYiP9xiI/3GIiP9xiIj/cYiI/3GIiIj/cYiIiIj/Q7mM5GeIiP9xiIiIiIiIiIiIiIiIiIiIiIiIiIiIhx/4iIiDF3wr+IPYhx/4iHH/iIcf+Ihx/4iHH/iHH/iHH/iHH/iHH/hx/4hx/4cf+Icf+HH/hx/4cf+HH/hx/4cf+HH/cf+HH/hx/3H/hx/3H/hx/3H/hx/3H/cf+HH/cf9x/3H/hxPSM1s9zK/3GP9x/3GP9xj/cY/3GP9xj/cY/3GI/3GP9xj/cYj/cYj/cY/3GI/3GIj/cYj/cYiP9xiI/3GIj/cYiP9xiIiP9xiIiDQ4Y7zHnIiIiIiIiIiIiIiIiIiIcf+IiIiIiIiHH/iIiIiHH/iIiIcf+IiIcf+IiHH/iIhx/4iHH/iIcf+Ihx/4hx/4hx/zfGWLk5p3H/cf9x/3H/cY/3H/cf9x/3H/cf9xj/cf9x/3GP9x/3GP9x/3GP9x/3GP9x/3GP83/zi6AMeI/3GIiIiI/3GIiIiIiIiI/3GIiIiIiIiIiIiIiIiIiIPJwntWPY/4hx/4hx/4cf+Icf+HH/hx/4cf+HH/hx/4cf+HH/hx/4cf+HH/cf+HH/cf+HH/cf+HH/cf+HH/Okkot7bXj/cY/3GP9xj/cYj/cY/3GI/3GI/3GI/3GI/3GI/3GIj/cYiP9xiI/3GIiP9xiIj/cYiIj/cYiIiP9xg1zBW7M+qIiIiIiIiHH/iIiIiHH/iIiIcf+IiIcf+IiHH/iIhx/4iHH/iIKvwQKnA+/YiHH/iIhx/4iHH/iIcf+Icf+Ihx/4hx/4hx/4cf+Icf+Icf+HH/iHH/hx/4cf+HH/gyOYe/xniP9x/3H/cY/3H/cY/3H/cY/3H/cY/3GP9x/3GP9xj/cY/3GP9xj/cY/3GP9xiP8xoomwbXaIiIiIiIiIiIiIiIcf+IiIiIiIhx/4iIiIhx/4iIhx/zMC6L39F3H/cf+HH/cf+HH/cf9x/3H/cf+HH/cf9x/3H/cf9x/3H/cf9x/3H/cf9x/3H/NlhYu6enj/cYiP9xiI/3GIiP9xiIj/cYiI/3GIiIj/cYiIiIj/cYiIiIiIMqx0vlOLiIiHH/iIiIiHH/iIiHH/iIiHH/iIhx/4iIcf+Ihx/4iHH/iIcf+Icf+Icf+Icf+Icf+HH/iHH/hx/4hx/4cf+HE12QS7Jvv/cf9x/4cf9x/3H/cf9x/3H/cf9x/3H/cf9x/3H/cf9x/3GP9x/3H/cf9xj/cf9x/3GP9x/3GP9x/3GP9x/3GP9xj/cf9xj/cY/3GP9xj/cY/3GP9xj/cYj/cY/3GI/3GP9xiP9xiDYkI7rb3IiIj/cYiIiP9xiIiIiP9xiIiIiIiIj/cYiIiIiIiIiIiIiIiIiIiIiIhx/4iIiIiIiIcf+IiIiHH/iIiIcf+IiIcTqLwbZ0Pv+Ihx/4hx/4hx/4hx/4hx/4hx/4cf+Icf+HH/hx/4hx/4cf+HH/hx/3H/hx/4cf+HH/cf+HH/hx/3H/cf+HH/cf+HH/cf9x/4cf9x/3H/cf9x/3H/hx/3H/cf9x/3H/PP5EtQG7j/cY/3GP9xj/cY/3GP9xj/cY/3GI/3GP9xiP9xj/cYj/cYj/cYiP9xiP9xiI/3GIj/cYiP9xiIj/cYiI/3GIiI/3GIiIiP9xiIiIg/yXWxNoqIiIiIcf+IiIiHH/iIiHH/iIhx/4iIcf+IiHH/iIcf+Icf+Ihx/4hx/4hx/4hx/4cf+Icf+Icf+HH/hxML2Gv0J5cf9x/3H/cY/3H/cf9x/3H/cY/3H/cf9xj/cf9x/3GP9x/3GP9x/3GP9xj/cY/3H/cY/3GP9xMIsosITXiIiIiIiI/3GIiIiIiIiIiIiIiIiIiIiIiIiIiHH/iIiIiD/OJ7Ix2P+HH/hx/4cf+HH/hx/4cf+HH/hx/4cf9x/4cf+HH/cf+HH/cf+HH/cf9x/4cf9x/3H/cf+HEw9xewGOiP9xj/cY/3GP9xiP9xj/cYj/cYj/cYj/cYj/cYj/cYiP9xiP9xiI/3GIiP9xiIj/cYiIPD+1tMBKiIiIiIhx/4iIiIiIhx/4iIiIcf+IiIhx/4iIhx/4iIcf+Ihx/4iHH/iIcf+Ihx/4hx/4hx/4hx/4hx/ztCNrW9yYcf9x/3H/cf9x/3H/cf9x/3H/cf9x/3H/cf9x/3GP9x/3H/cf9xj/cf9x/3GP9x/3GP9x/3GP9x/3GP9xj/OkZHt7m4iIj/cYiIiP9xiIiIiP9xiIiIiIiIj/cYiIiIiIiIiIiIiIiIgxabe/lkiHH/iHH/iHH/hx/4hx/4cf+HH/hx/4cf+HH/hx/4cf9x/4cf+HH/cf+HH/cf8ydri/iUeP9xj/cY/3GP9xj/cYj/cY/3GI/3GI/3GI/3GI/3GI/3GIj/cYiP9xiI/3GIj/cYiIMr6GvkF5iIiIcf+IiIiIiIcf+IiIiIcf+IiIhx/4iIhx/4iIcf+Ihx/zfNV7kyqHH/hx/3H/cf+HH/cf9x/3H/hx/3H/cf9x/3H/cf9x/3H/cf9x/3H/cf9x/3H/cY/3H/cf9x/3GP9x/3H/cY/3H/cY/3H/O+rmthUZ/3GIj/cYiIj/cYiIj/cYiIiP9xiIiIiP9xiIiIiIiIiP9xiIiIiIiIiIiIiDYLdbr0inH/iIcf+Ihx/4iHH/iHH/iHH/iHH/iHH/iHH/iHH/hx/4cf+Icf+HH/hx/4cf+HH/hx/3H/hx/4cf+HH/cf8wJ9Ww6Cpx/3H/cY/3H/cY/3H/cY/3H/cY/3GP9x/3GP9xj/cY/3GP9xj/cY/3GP9xiP9xj/cYj/cY/3GI/3GI/3GI/zxDp7W8WIiIiIiIiIiIiIhx/4iIiIiIiIcf+IiIiIcf+IiIhx/4iIcf+IiIcf+IM2vmvpQZ/3H/hx/3H/hx/3H/hx/3H/cf+HH/cf9x/3H/cf9x/3H/hx/3H/cf9x/3H/cf9xj/cf9x/3H/cf9x/3GP9x/3H/cYNoA3un/I/3GIj/cYiI/3GIj/cYiIj/cYiIj/cYiIiI/3GIiIiIiP9xiIiINaA3u1/IiIhx/4iHH/iIcf+Ihx/4hx/4iHH/iHH/iHH/hx/4hx/4cf+Icf+HH/hx/4cf+HH/O9/3tSAIcY/3H/cY/3H/cY/3H/cY/3GP9x/3GP9xj/cY/3GP9xj/cY/3GP9xg7Hfi14geIiIiIiIiIiIiIiIiIiIiIiIcf+IiIiIiHH/iIiIhx/4iIiD4Gd7P5iP9x/4cf+HH/cf+HH/cf+HH/cf9x/4cf9x/3H/hx/3H/cf9x/3H/cf+HH/cf9x/3H/cf8xPYew0niP9xiP9xiP9xiP9xiI/3GIj/cYiP9xiI/3GIiP9xiIK//lGmABrv9x/3H/cf9x/3GP9x/3H/cf9x/3GP9x/3H/cY/3H/cY/3H/cY/3H/cY/3H/cY/3GP9xj/cY/3GP9xj/cY/3GP9xj/cYj/cY/3GI/3GIN52HuWJ4iIiIiIiIiIiIiIiIiIiIiIiIiINI62vXFJ/4cf+Icf+HH/hx/4hx/4cf+HH/hx/4cf+HH/cf+HH/hx/3H/hx/3H/hx/3H/hx/3E6sTe1Tshxj/cY/3GP9xj/cY/3GP9xj/cYj/cY/3GI/3GI/3GP9xiP9xiI/3GI/3GIj/cYiP9xiI/3GIiP9xg+5neyGYiIiHH/iIiIiIcf+IiIhx/4iIhx/4iIhx/4iIcf+Ihx/4iHH/iHH/iIcf+Icf+Icf+IOoOVt3xq/3H/hx/3H/cf9x/3H/hx/3H/cf9x/3H/cf9x/3H/cf9x/3H/cY/3H/cf9x/3H/cY/3H/cf9xj/cf9xj/cf9xj/cf9xj/cY/3H/cY/3GP9xPl2ksaJbcYiP9xiIj/cYiI/3GIiI/3GIiIj/cYiIiIj/cYiIiIiIiI/3GIiIiIiIiIiIiIM+0WvRLphx/4iHH/iIcf+Icf+Icf+Icf+Icf+Icf+HH/iHH/hx/4cf+HH/hx/4cf+HH/hx/4cf+HH/hx/3H/hx/3H/hx/3E9/gOyAfxx/3H/cf9x/3H/cf9x/3H/cY/3H/cf9x/3GP9x/3GP9x/3GP9x/3GP9x/3GP9xj/cf9xj/cY/3GP9xj/cY/3GI/3GP9xj/cYj/cYj/cY/3GI/3GI/3GIj/cYj/cYiP9xiI/3GIiP9xiDP6pb0FWoiIiIiIiIiIiIhx/4iIiIiIcf+IiIiIcf+IiIcf+IiIcf+IiHH/iIcf+IiHH/iHH/iIcf+Icf+Icf9LXfxaIHH/hx/4hx/4cf+HH/hx/4cf+HH/hx/4cf9x/4cf+HH/QzqM3Fdx/3H/hx/3H/cf+HH/cf9x/3H/cf+HH/cf9x/3H/cf9x/3H/cf9x/3H/cf9xj/cf9x/3H/cf9xj/cf9x/3GP9x/3GP86BmW2+ZpxiP9xiP9xiI/3GIj/cYiI/3GIj/cYiIj/cYiIj/cYiIiI/3GIiIiIiP9xiIiIiIiIiIiD/BErE+7YiIiIhx/4iIiIiIcf+IiIiHH/iIiHH/hLFUxuq/+IiHH/iIcf+Ihx/4iHH/iHH/iIcf+Icf+Icf+HH/iHH/hx/4hx/4cf+HH/hx/4hx/4cf9x/4cf+HH/hx/3H/hx/4NrGWuk5pcf9xj/cf9xj/cY/3H/cY/3GP9xj/cf9xj/cYj/cY/3GP9xj/cYj/cY/3GI/3GP9xiP9xiP9xiI/3GI/3GIj/cYO111taKKiIiIiIiIiIiIiIiIiIiIiIiIhx/4iIiIiIcf+IiIhx/4iIiHH/iIiHH/M7dIvUi3cf+HH/cf9x/4cf9x/3H/cf9x/4cf9x/3H/cf9x/3H/cf9x/3H/cf9x/3GP9x/3H/cf9x/3GP9x/3H/cYRB4szh2P9x/3GP9x/3GP9xj/cf9xj/cY/3GP9xj/cY/3GP9xj/cYj/cY/3GI/zMJIr723Yj/cYiP9xiI/3GIiP9xiIiP9xiIiI/3GIiIiP9xiIiIiIiP9xgxFni/6Ydx/4hx/4iHH/iHH/iHH/iHH/iHH/iHH/hx/4hx/zUCErv97XH/cf+HH/hx/3H/hx/3H/cf+HH/cf+HH/cf9x/3H/cf+HH/cf9x/3H/cf9x/3H/cf9x/3H/cf9x/3H/cf86OWS2xptxj/cY/3GI/3GP9xiP9xj/cYj/cYj/cYj/cYj/cYL8rtKjNRLf+IiIcf+IiHH/iIhx/4iHH/iIcf+Ihx/4Nf2IvAJ3/3H/cf9x/3H/cf9xj/cf9x/3H/cf9x/3GP9x/3H/cf9xj/cf9xj/cf82cs+7jTBx/4iIiIiHH/iIiIhx/4iIhx/4iIhx/4guvKwqNDU9cf9x/3H/cY/3H/cf9x/3H/cf9x/3GP9x/3H/cY/3H/cf9xgmMWA6vOn8iIiIiIiIiIiHH/iIiIiIhx/4iIiHH/iIiDZ8R7qDuHH/hx/3H/hx/4cf9x/4cf9x/3H/hx/3H/cf+HH/cf9x/3H/cf+HH/cTP5GbwG5nGI/3GIj/cYj/cYiP9xiIj/cYiP9xiIj/cYiIj/cYiIiP9xiIiIgySEm/t7b/iIcf+Ihx/4hx/4iHH/iHH/iHH/iHH/hx/4hx/4cf+Icf+HH/hx/4cf+HE9Apez/Wj/cf9x/3GP9x/3GP9x/3GP9x/3GP9xj/cY/3H/cY/3GP9xj/cY/3GCXyJSrA3a2I/3GIj/cYiP9xiIj/cYiIj/cYiIj/cYiINRV6u+qFhx/4iHH/iHH/iHH/iHH/iHH/iHH/iHH/hx/yyAFCpX/r1x/3H/hx/4cf9x/4cf9x/4cf9x/4cf9x/3H/cf+HH/cSiWaCqWmX3/cY/3GP9xj/cYj/cY/3GP9xiP9xj/cYj/cYj/cYj/cYg7T1q1sKWHH/iIiIiHH/iIiIhx/4iIhx/4iIcf+IiHH/g+JiSy2duHH/hx/4cf+HH/hx/4cf9x/4cf+HH/cf+HH/cf+HH/ICGUGh7mvoiIhx/4iIiIiIiIhx/4iIiIiHH/iIiIcf+IiIcf+IiHH/iIhx/4iHH/iIKB61Gp4UroiIj/cYiIiI/3GIiIiI/3GIiIiIiIiIiP9xiIiIiIiIOzt4tcSHiHH/iHH/hx/4hx/4cf+HH/hx/4hx/4cf+HH/cf+HH/hx/4cf9x/4cf+HH/OXTGuIs5j/cf9xj/cf9xj/cY/3GP9xj/cY/3GP9xj/cY/3GP9xiP9xj/cYj/cY/3GI/3GI/3GIgyVDm+q8aIiIiIhx/4iIiIiHH/iIiIhx/4iIiHH/iIhx/4iINSgIu9f3cf9x/3H/hx/3H/cf9x/3H/hx/3H/cf9x/3H/cf9x/3H/cf9x/3H/cf9x/3GP9x/3H/cf9xj/cTHEl787aP9xiI/3GIiP9xiIj/cYiIj/cYiIiP9xiIiIiP9xiIiIiIiDxjErSc7YiIiIiIiIhx/4iIiIiIiHH/iIiIg1Y+K8nB3/iIcf+Icf+Ihx/4hx/4hx/4cf+Icf+Icf+HH/hx/4hx/4cf+HH/g8tgm1Sfb/cf9xj/cY/3H/cY/3GP9xj/cY/3GP9xj/cY/3GI/3GP9xiP9xj/cYj/cYj/cYj/NB7VvOEqcYiIiIiIiIiIiIiIiIiIiIiIiIiIiIcf+IiIiIiIcf+IiIiHH/OJqouGVXcf9x/4cf9x/4cf9x/4cf9x/3H/hx/3H/cf9x/3H/cf+HH/cf9x/3H/cf9x/3H/cf9x/z58BrOD+Y/3GI/3GP9xiP9xiP9xiP9xiI/3GI/3GIj/cYiP9xiIj/cYiI/3GIiI/3GIiIj/cYiIg40RO4LuyIiIiIiIiIiIiIcf+IiIiIiIhx/4iIiDonsbbYTocf+IiHH/iIcf+Ihx/4iHH/iHH/iHH/iHH/iHH/iHH/hx/4cf+Icf+HH/hx/4cf+HH/M46mvnFZ/3H/cf9x/3GP9x/3H/cY/3H/cY/3H/cY/3GP9x/3GP9xj/cY/3H/cY/3GP9xiP9xj/PtNVsyyq/3GIiI/3GIiIiP9xiIiIiIj/cYiIiIiIiIiIiIiIiIiIiIiIiIiIiIiIiIhx/4iIiIg1S9e7tChx/4cf+HH/hx/3H/hx/4cf9x/4cf+HH/cf9x/4cf9x/4cf9x/3H/cf+HH/cf9x/3H/cf9x/3E/OfOxxgyP9x/3GP9xj/cf9xj/cY/3GP9xj/cY/3GP9xiP9xj/cYj/cY/3GI/3GI/3GI/3GI/3GIj/cYiP9xiI/3GIj/cYiI/3GIiI/3GIiI/3GIiDiZZrhmmYiIcf+IiIiHH/iIiIcf+IiHH/iIhx/4iIcf+Ihx/4hx/4iHH/iHH/iHH/g4KDi418dx/3H/cY/3H/cf9x/3H/cf9xj/cf9x/3H/cY/3H/cY/3H/cY/3H/cY/3H/cY/3GP9xj/cTwoZ7TXmIiIj/cYiIiIiP9xiIiIiIiIiIiP9xiIiIiIiIiIiIhx/4iIiIiDRCE7y97IiIhx/4iHH/iIhx/4iHH/iHH/iIcf+Icf+Icf+Icf+Icf+HH/iHH/hx/4cf+HH/iHH/hx/3H/hx/4cf+HH/hx/3H/hx/3H/hx/3H/hx/3H/hx/3H/cf+HH/cf9x/3H/cf9x/z0iQrTdvf9xj/cf9x/3H/cY/3H/cY/3H/cY/3H/cY/3GP9x/3GP9xj/cY/3GP9xj/cY/3GP9xj/cYj/cY/3GI/3GI/3GI/3GI/3GI/3GI/3GIj/cYiP9xiIj/cYiDrVsrYqTYiP9xiIiIiIiIiIiIiIiIiIiIiIiIiIiIiIiIhx/4iIiIiIcf+IiIiHH/iIiIcf+IiHH/iIhx/4iIcf+Ihx/4g0p4K8WH2HH/iHH/hx/4cf+HH/hx/4cf+HH/cf+HH/hx/3H/hx/4cf9x/4Qicc/Y7/cf+HH/cf9x/3H/hx/3H/cf9x/3H/cf9x/3H/cf9x/3H/cf9x/3H/cf9x/3H/cY/3H/cf9x/3GP9x/3H/cY/3H/cY/3H/M0dovriXiI/3GIiIj/cYiIiIiI/3GIiIiIiIiIiIMUBYsM+n/4iHH/iHH/iHH/hx/4hx/4cf+Icf+HH/hx/4cf+HH/hx/4cf+HH/hx/4cf9x/4cf9x/4cf9x/4cf9x/4cf8yqMW+Vzpxj/cY/3H/cY/3GP9xj/cf9xj/cY/3GP9xiP9xj/cY/3GI/3GP9xiP9xiP9xiP9xiP9xiP9xiDfqN7kVyIiIiIiHH/iIiIiIiIiIhx/4iIiIiHH/iIiIcf+IiIcf+IiIcf+Ihx/4OcpmuDWZ/4cf9x/4cf9x/4cf9x/3H/hx/3H/cf+HH/cf9x/3H/cf9x/3H/cf+HH/cY/3H/cf9x/3H/cf9x/3H/cY/3H/cf8254K6GH1xj/cY/3GP9xj/cY/3GI/3GP9xj/cYj/cY/3GISvGsUOVxiI/3GI/3GIj/cYiP9xiIj/cYiI/3GIiP9xiIiI/3GIiIiI/3GIiIiIiI/3GIiIiIiIiIiIiIiIiIiIiIiIiIiIcf+IiIiIiIcf+IiIiIcf+IiIhx/4iEZA3KvyiHH/iIcf+Ihx/4iHH/iHH/iHH/iHH/iHH/hx/4hx/4cf+Icf+HH/hx/4cf+HH/hx/4cf9x/4cf+HH/g6bcK3kj3/cf9x/4cf9x/3H/cf9xj/cf9x/3H/cf9x/3H/cY/3H/cf9x/3GP9x/3GP9x/3GP9x/3GP9x/3GP9xj/cY/3GP9x/3GP9xiP9xj/cY/3GP9xiP9xj/cYj/cYj/cYj/cYj/cYj/cYNn3CuYI9cYiIiP9xiIiIiP9xiIiIiIiIiIj/cYiIiIiIiIiIiIiIhx/4iIiIiIiIiIcf+IiIiIcf+IiIiHH/iIiHH/iINz+SusBt/4hx/4hx/4hx/4cf+Icf+HH/iHH/hx/4cf+HH/hx/4cf9x/4cf+HH/cf+HH/hx/3H/hx/3H/cf+HH/cf9x/4cf9x/3H/cf9x/4cf9x/3H/cf9x/3H/cf9x/3H/cf9xgxT5K+sG1xj/cf9xj/cY/3GP9xj/cY/3GP9xj/cY/3GP9xiP9xj/cYj/cY/3GI/3GI/3GIj/cYj/cYiP9xiI/3GIj/cYiI/3GIiI/3GIiI/3GIiIiP9xiIiIiIg5xoO3OXyIiIiIiHH/iIiIiIhx/4iIiIcf+IiIcf+IiIcf+IiHH/iIcf+Ihx/4iHH/iIcf+Icf+Icf+Icf+Icf+HH/iHH/hx/4cf+Icf+HH/hx/4cf+HH/cf+HH/hx/4cf9x/4cf9x/4cf9x/4cf9x/3H/hx/3H/cf9x/4cf9x/3H/cf9x/3H/cf9x/3H/cf9x/3H/cf9x/3GP9x/3H/cf9x/3GP9x/3GP9x/3H/cY/3H/cY/3GP9x/3GP9xj/cY/3GP9xj/cY/3GP9xj/cY/3GI/3GP9xiP9xiP9xiP9xiP9xiP9xPWJxs52O/3GIiI/3GIiP9xiIiI/3GIiIiI/3GIiIiIiIj/cYiIiIiIiIiIiIiIiIiIiIiIiIcf+IiIiIiIhx/4iIiIhx/4iIiHH/iIiHH/iIhx/4iHH/iIhx/4hFw3yzyIhx/4hx/4hx/4hx/4hx/4cf+Icf+HH/hx/4hx/4cf+HH/cf+HH/hx/4cf+HH/cf+HH/cf+HH/cf+HH/cf9x/4cf9x/3H/hx/3H/cf9x/3Ey8RS+DuuP9x/3GP9xj/cf9xj/cY/3GP9xj/cY/3GP9xj/cY/3GI/3GP9xiP9xiP9xj/cYj/cYiP9xiP9xiI/3GIj/cYiP9xiIj/cYiI/3E27Ai6E/eIcf+IiIhx/4iIiHH/iIhx/4iIcf+Ihx/4iHH/iIcf+Icf+IO//WtQApcf+HH/cf9x/3H/cf9x/3H/cf9x/3H/cf9x/3H/cf9x/3H/cf9xj/cf9x/3GP9x/3H/cY/3H/cY/3H/cY/3H/cY/3GP9xj/cf9xj/cY/3E9bgeykfhxiIiIiP9xiIiIiIiI/3GIiIiIiIiIiIiIiIiIiIiIiIiHH/iIiIiIiIcTEjtb7cSocf+Icf+HH/iHH/hx/4cf+HH/hx/4cf+HH/hx/4cf+HH/cf+HH/hx/3H/hx/3H/cf+HH/cf9x/4cf86coe3jXj/cYj/cY/3GP9xiP9xj/cYj/cY/3GI/3GI/3GIj/cYj/cYiP9xiI/3GIiP9xiIj/cYiI/3ExIraw7Un/iIiIiIhx/4iIiIcf+IiIhx/4iIhx/4iIcf+Ihx/4iHH/iIcf81ZFe7m6hx/3H/hx/3H/cf9x/3H/cf9x/3H/cf9x/3H/cf9x/3H/cf9x/3H/cY/3H/cf9xj/cf9x/3GP9x/3GP9x/3GDyqxbRVOoj/cYiP9xiI/3GIiP9xiIiP9xiIiI/3GIiIiP9xiIiIiIj/cYiIiIiIiIiIiIiIiIiIiIiIiIg8vpO0QWyHH/iIhx/4iIcf+Ihx/4iHH/iHH/iHH/iIcf+HH/iHH/iHH/hx/4hx/4cf+HH/hx/4cf+HH/hx/4cf+HH/hx/3H/hx/4cf9x/4cf9x/3H/hx/zla9LilC4/3H/cY/3H/cY/3H/cY/3GP9x/3GP9xj/cY/3GP9xj/cY/3GP9xiP9xj/cYj/cY/3GI/3GI/3GI/3GIj/cYj/cYiP9xiDhDQri8vY/3GIiIiI/3GIiIiIiIiP9xiIiIiIiIiIiIiIiIiIiIiIcf+IiIiIiIiHH/iIiIiHH/iIiIcf+IiIcf+IiHH/iIhx/4g4AEW5/7r/hx/3H/hx/4cf9x/4cf9x/4cf9x/4cf9x/3H/hx/3H/cf9x/3H/hx/3H/cf9x/3H/cf9x/3H/cf9x/3H/cY/3H/cf9x/3H/cY/3H/cf9xj/cTb5gbkGfnGP9xj/cY/3GP9xj/cY/3GP9xj/cYj/cY/3GI/3GI/3GI/3GI/3GI/3GI/3GIj/cYiP9xiIj/cYiI/3GIiI/3GIiI/3GIiIiI/3GIiIiIiI/3GIiIiIiIiIiIPt3xsiIOiHH/iIiIiIhx/4iIiIhx/4iIiHH/iIhx/4iIcf+IiHH/iIcf+Ihx/4hx/4hx/4iHH/iHH/hx/4hx/4cf+Icf+HH/hx/4cf+Icf9x/4NT43vMHI/3H/cf9xj/cf9x/3GP9x/3GP9xj/cf9xj/cY/3GP9xj/cY/3GP9xj/cY/3GP9xiP9xj/cYj/cYj/cYj/cYj/cYj/cYiP9xiI/3GDovk7bQbIiIiIiI/3GIiIiIiIiIiIiIiIiIiIiIiIiHH/iIiIiIiIcf+IiIiIcf+IiIhx/4iIhx/4g+CYKy9n1x/4hx/4hx/4hx/4cf+Icf+HH/hx/4cf+Icf+HH/cf+HH/hxSbxcZDqHH/hx/3H/hx/3H/hx/3H/cf+HH/cf9x/3H/hx/3H/cf9x/3H/cf9x/3H/cf9x/3H/cf9x/3H/cf9xj/MP1msRKZiP9xiP9xiP9xiI/3GI/3GIiP9xiI/3GIiP9xiIj/cYiIiP9xiIiIj/cYiIiIiI/3GIiINTaFu8l6hx/4iIiHH/iIhx/4iIcf+IiHH/iIcf+Icf+Ihx/4hx/4hx/4hx/4hx/4cf+Icf+HH/iHH/hx/4cf+HH/PKS1tVtK/3H/cf9x/3H/cf9x/3GP9x/3H/cY/3H/cf9xj/cf9xj/cf9xj/cf9xj/cY/3GP9x/3GP9xj/cY/3GP9xiP9xj/cY/3GI/3GI/3GP82dYa7inmI/3GIiIiIiIiIiIiIiIiIiIiIiIiIhx/4iIiIiIiHH/iIiIMYn2v3YJcf+HH/hx/3H/hx/4cf+HH/hx/3H/hx/3H/hx/3H/hx/3H/cf+HH/cf9x/3H/hx/3H/cf9x/3H/cf9x/3H/cf9x/3E8d4S0iHuP9xj/cY/3GP9xiP9xj/cY/3GI/3GI/3GP9xiP9xiP9xiI/3GI/3GIj/cYiP9xiI/3GIiP9xiIiP9xiIiIO7n2tUYJhx/4iIiIhx/4iIhx/4iIhx/4iIcf+IiHH/iIcf+Icf+Ihx/4hx/4hx/4hx/4hx/4hxMZ9lvmCacf9x/3H/cf9x/4cf9x/3H/cf9x/3H/cf9x/3GP9x/3H/cf9x/3H/cY/3H/cf9xj/cf9x/3GP9x/3GP9xj/cf9xj/cY/3GP9x/3GP9xj/cY/zJ8xb+DOoiIj/cYiIiP9xiIiIiI/3GIiIiIiIiIiIj/cYiIiIiIiIiIcf+IiIiIiIiIg6jMW3czr/iHH/iHH/iHH/hx/4hx/4cf+HH/iHH/hx/4cf+HH/hx/3H/hx/4cf9x/4cf+HH/cf+HH/cf9x/4cf9x/3H/g4C/W59Ar/cY/3GP9xj/cY/3GP9xj/cY/3GP9xj/cYj/cY/3GI/3GI/3GP9xiI/3GI/3GI/3GIj/cYiP9xiIj/cYiI/3GDWdIbti3oiIj/cYiIiIiI/3GIiIiIiIiIiIiIiIiIiIiIiIiIiIiIiHH/iIiIiIiHH/iIiIhx/4iIhx/4iIhx/4iIcf+Ihx/4iHH/iIcf+Ihx/4hx/4OWJyt52Ncf+HH/hx/4cf+HH/cf+HH/hx/3H/hx/3H/hx/3H/hx/3H/hx/3H/cf9x/4cf9x/3H/cf9x/3H/cf9x/3H/cf9x/3H/cf9x/3H/cf9x/3GP9x/3H/cY/3H/cf9xj/cf9xj/cf9xj/cf9xOOTktxsbcYj/cYiP9xiI/3GIiP9xiIj/cYiIj/cYiIj/cYiIiIj/cYiIiIiIj/cYiIiIiIiIiIiIiIiIiIiIiIiIiIcf+IiIiIiIhx/4iIiIcf+DS5gr1Gff+Ihx/4hx/4hx/4iHH/hx/4hx/4hx/4cf+Icf+HH/hx/4cf+Icf9x/4cf+HH/hx/4cf9x/4cf+HH/cf+HH/cf+HH/cf9x/4cf9x/3H/cf+HH/cTB7JL+E23GP9x/3GP9xj/cf9xj/cY/3GP9xj/cY/3GP9xj/cY/3GP9xiP9xj/cYj/cYj/cYj/cYj/cYj/cYiP9xiP9xg40ha4LemIiIiIiIiIiIiIiIcf+IiIiIiIhx/4iIiIhx/4iIiHH/iIiHH/iIhx/4iHH/iD2flLNga3H/hx/4cf+HH/hx/3H/hx/4cf9x/4cf9x/3H/hx/3H/cf+HH/cf9x/3H/hx/3H/cf9x/3H/cf9x/3H/cf9x/3H/cf9x/3GP9x/3H/cf9xj/cf9x/3GP9x/zQG4735HP9xj/cYj/cYj/cYj/cYj/cYj/cYiP9xiI/3GIj/cYiP9xiIj/cYiIj/cYiIiP9xiIiIiP9xiIiIiIiI/3E9wRizPueHH/iIcf+Ihx/4hx/4hx/4hx/4hx/4hx/4cf+Icf+HH/hx/4cf+HH/hx/4cf+HH/hx/4cf9x/4cf+HH/cT6dxbJiOv9xj/cf9x/3GP9x/3GP9xj/cf9xj/cY/3GP9xj/cY/3GP9xj/cY/3GP9xiP9xj/cYj/cYj/cYPNr3tCUIiIiIiIiIiIiIiIiHH/iIiIiIiIcf+IiIiIcf+IiIhx/4iIcf+DtaVLWlq3H/iHH/hx/4cf+HH/hx/4cf+HH/hx/4cf9x/4cf9x/4cf9x/4cf9x/4cf9x/3H/hx/3H/cf9x/3H/hx/3H/cf9x/3H/cf9x/3H/cf9x/3H/cY/3H/cf9x/zwkFbXb6o/3GI/3GP9xiP9xiP9xiP9xiI/3GI/3GIj/cYiP9xiIj/cYiI/3GIiI/3GIiIj/cYiIiIj/cYiIg5xrW3OUqIhx/4iIiHH/iIiHH/iIhx/4iHH/iIhx/4hx/4iHH/iHH/iIcf+Icf+HH/iHH/iHH/hx/4NlQVuqvqcf9x/3H/cf9x/3H/hx/3H/cf9xj/cf9x/3H/cf9x/3H/cY/3H/cf9x/3GP9x/3GP9x/3GP9x/3GP9x/3GP9xj/cY/3GP9x/3GP9xiP9xj/cY/3GP9xiP9xND30u8ILcYiIiP9xiIiIiI/3GIiIiIiIiIiI/3GIiIiIiIiIiIhx/4iIiIiIiIiIhx/4iIiIiHH/iIiDuW47ZpHP+Icf+Icf+Icf+Icf+HH/hx/4hx/4cf+HH/hx/4cf+HH/cf+HH/hx/4cf9x/4cf9x/4cf9x/4cf9x/3H/hx/3H/cf9x/3H/hx/3H/cf9x/3H/cf9x/zO3tL5IS/9xj/cY/3GP9xj/cY/3GP9xiP9xj/cYj/cYj/cY/3GIj/cYj/cYj/cYiP9xiI/3GIiP9xiIj/cYiI/3GIiIj/cYg46yW4FNqIiIcf+IiIiIiHH/iIiIiHH/iIiHH/iIiHH/iIhx/4iIcf+Ihx/4iHH/iHH/iHH/iHH/iHH/iHH/iHH/hx/4hx/4cf+HH/hxM5/DvGA8cf9x/3H/cf9x/3H/hx/3H/cf9x/3H/cf9x/3H/cY/3H/cf9x/3H/cf9xj/cf9x/3GP9x/3H/cY/3H/cY/3GP9x/3GP9xj/cY/3H/cY/3GP9xiP9xj/cYNbCkuk9bcYiI/3GIiI/3GIiIiP9xiIiIiIj/cYiIiIiIiIiIiIiIiIiIiIiIiIiIiIiIiIMwi0vvdL/4iHH/iHH/iHH/iHH/iHH/iHH/hx/4hx/4cf+Icf+HH/hx/4cf+HH/hx/3H/hx/4cf+HH/cf+HH/cf+HH/cf+HH/cf9x/4cf9x/3H/cf9x/4OYizuHdMj/cf9xj/cf9xj/cf9xj/cY/3GP9x/3GP9xj/cY/3GP9xiP9xj/cY/3GI/3GP9xiP9xiP9xiP9xiP9xiI/3GI/3GIj/cYiI/3GIiP9xiIj/cYgx8KS/D1uIiIiIiIiIiIiIiIhx/4iIiIiHH/iIiIhx/4iIhx/4iIhx/4iIcf+Ihx/4iHH/iIcf+Icf+Ihx/4hx/4MmmFvpZ6hx/3H/cf+HH/cf9x/3H/cf9x/3H/cf+HH/cf9xj/cf9x/3H/cf9x/3H/cf9xj/cf9x/3GP9x/3H/cY/3H/cY/3GP9x/3GP8yw0W/PLqI/3GIj/cYiI/3GIiP9xiIiP9xiIiI/3GIiIiP9xiIiIiIiIj/cYiIiIiIiIiIiIiIiIiIiDnTRbcsuohx/4iHH/iHH/iHH/iIcf+HH/iHH/iHH/hx/4hx/4cf+HH/iHH/hx/4cf9x/4cf+HH/hx/4cf9x/4cf9x/4cf9x/4cf8/luWyaRr/cf9xj/cf9xj/cY/3GP9x/3GP9xj/cY/3GP9xiP9xj/cY/3GI/3GI/3GP9xiP9xiP9xiI/3GI/3GIj/cYiD3wpbMPWoiIiIiIiIiIiIiIiIiIcf+IiIiIiIcf+IiIiHH/iIiIcf+IiIcf+IPe7HsxE4hx/3H/cf+HH/cf9x/4cf9x/3H/cf+HH/cf9x/3H/cf9x/3H/cf9x/3H/cf9x/3GP9x/3H/cf9x/3FGsqyU1XH/cY/3H/cY/3H/cY/3GP9x/3GP9xj/cY/3GP9xj/cYPNqCtCV9/3GI/3GIj/cYj/cYiI/3GIiP9xiIj/cYiIj/cYiIiP9xiIg7Zue1mRiIcf+IiHH/iIhx/4iHH/iIcf+Ihx/4hx/4hx/4hx/4hx/4hx/4cf+Icf+HH/hx/4hx/4cf8wFRix+uf/cf9xj/cf9xj/cf9xj/cf9xj/cY/3GP9x/3GP9xj/cY/3GI/3GP9xj/cYj/cY/3GI/3GI/3E0tue8SRiIiIiIiIiIiIcf+IiIiIiIiIhx/4iIiIiHH/iIiIcTPZh7wmeHH/cf+HH/hx/3H/hx/3H/hx/3H/hx/3H/cf+HH/cf9x/3H/cf+HH/cf9x/3E4O1i4xKf/cYj/cYj/cYj/cYj/cYiP9xiI/3GIiP9xiIj/cYiIj/cYiIiP9xiD5bWLKkp4iIcf+IiHH/iIhx/4iHH/iIcf+Icf+Icf+Ihx/4cf+Icf+Icf+HH/iHH/hx/4OXGnt45Ycf9x/3H/cY/3H/cf9xj/cf9xj/cf9xj/cf9xj/cY/3H/cY/3GP9xj/cY/3GP9xj/cY/3GI/3GDdah7mleIiIiIj/cYiIiIiIiIiIiIiIiIcf+IiIiIiIiIhxNU0ourLXcf+HH/hx/4cf9x/4cf+HH/cf+HH/hx/3H/hx/3H/cf+HH/cf9x/4cT8MV7DzqHGP9xiP9xj/cY/3GI/3GP9xiP9xiP9xiP9xiP9xiP9xiI/3GIj/cYiP9xiIj/cYiI/3GINoYWunnpiIiIiIiIcf+IiIiIhx/4iIiHH/iIiIcf+IiHH/iIhx/4iHH/iIcTEypr7NWYcf9x/4cf9x/3H/cf+HH/cf9x/3H/cf9x/3H/hx/3H/cf9xj/cf9x/3H/cf9x/3H/cf9xj/cf9x/3GP9x/3GP9x/3H/cY/3GP9x/3GP9xj/cY/3H/cY/3GP8/BHOx+4xxiI/3GIj/cYiP9xiIj/cYiI/3GIiI/3GIiINrVBukq+iIiIiIiIiP9xiIiIiIiIiIiIiIiHH/iIiIiIiIiIcf+IiIiIMUHSv74tcf+Ihx/4iHH/iHH/iIcf+Icf+HH/iHH/iHH/hx/4cf+Icf+HH/hx/4cf+HH/hx/4cf9x/4cf+HH/cf+HE46bS3Fktx/3H/cf9xj/cf9x/3GP9x/3GP9x/3GP9x/3GP9xj/cf9xj/cY/3GP9xj/cY/3GP9xj/cYj/cY/z6/9bNACoiIiP9xiIiIiIiIj/cYiIiIiIiIiIiIiIiIiIiIhx/4iEj//IAAiIiIhx/4iIiHH/iIiHH/iIiHH/iIcf+DJ+JL6B23H/iHH/hx/3H/hx/4cf+HH/cf+HH/hx/3H/hx/3H/hx/3H/cf+HH/cf9x/3H/hx/3H/cf9x/3H/cf9x/3H/cf9x/3H/cf9x/3H/cf9xj/cf9x/3H/cY/3H/cf9xj/cf9xg/DVSx8quP9xiP9xiP9xiI/3GI/3GIj/cYiP9xiIj/cYiI/3GIiP9xiIiI/3GIiIiI/3GIiIiIiI/3GIiIiIiDzVRLQqu4iIcf+IiIhx/4iIhx/4iIcf+Ihx/4iHH/iIcf+Ihx/4hxRUccq45x/4hx/4hx/4hx/4cf+HH/iHH/hx/4cf+HH/hx/4cf+HH/hx/zU9VLzCq/9x/3H/cY/3H/cf9x/3H/cf9xj/cf9x/3H/cY/3H/cY/3H/cY/3H/cY/3H/cY/3GP9xj/cY/3GP9xj/cY/3GP9xj/cYj/cY/3GI/3GP9xiP9xiP9xiI/3E4WrO4pUyIiP9xiIiIiIj/cYiIiIiIiIiIiIiIiIiIiIiIiIiIiIiIcf+IiIiIiIcf+IiIiHH/iIiHH/iIiHH/OuuEthR7hx/4hx/4cf+HH/hx/4cf9x/4cf+HH/hx/3H/hx/3H/hx/3H/hx/3H/cf+HH/cf9x/3H/cf+HH/cf9x/3H/cf9x/3H/cf9x/3H/cf9x/3GP9x/zIWQ7/pvP9xj/cY/3GP9xj/cY/3GI/3GP9xiP9xj/cYj/cYj/cYj/cYj/cYiP9xiP9xiI/3GIiP9xiIj/cYiI/3GIiI/3GIiIiP9xiIiIiIP2qysZVNiIiIiIiIiIiIiIcf+IiIiIiHH/iIiIhx/4iIhx/4iIhx/4iHH/QUq8DFT/iIcf+Icf+Icf+Icf+Icf+Icf+HH/iHH/hx/4hx/4cf+HH/hx/4cf88erK1hU3/hx/3H/cf9x/4cf9x/3H/cf9x/3H/cf9x/3H/cf9x/3H/cf9x/3GP9x/3H/cf9xj/cf9x/3GP9x/3GP9x/3GP9x/3GP9xj/cf9xj/cY/3GP9xj/cY/3GP9xiP9xj/cYj/cY/3GIOBniuOYdiIj/cYiI/3GIiIj/cYiIiP9xiIiIiIj/cYiIiIiIiIiIiIiIiIiIiIiIiIiIiIiIiIhx/4iIiIiHH/iIiIhx/4iIOLRyuEuNcf+Ihx/4hx/4hx/4hx/4hx/4cf+Icf+HH/hx/4hx/4cf+HH/hx/3H/hx/4cf+HH/cf+HH/hx/3H/hx/3H/cf+HH/cf9x/4cf9x/3H/cf9x/4cf9x/3H/cf9x/3H/cf9x/zlWQ7ipvI/3H/cY/3GP9xj/cY/3GP9xj/cY/3GP9xj/cYj/cY/3GI/3GI/3GP9xiI/3GI/3GI/3GIj/cYiP9xiIj/cYiI/3GIiI/3GIiI/3E0TIO8s3yIiIiIiIiIiIiIiIhx/4iIiIiIhx/4iIiIcf+IiIhx/4iIcf+IiIcf+Ihx/4iHH/iIcf+Icf+Ihx/4hx/4hx/4hx/4cTpjoracXf+HH/hx/3H/hx/3H/hx/3H/hx/3H/cf+HH/cf9x/3H/hx/3H/cf9x/3H/cf9x/3H/cf9x/3H/cf9x/3H/cY/3H/cf9x/3H/cY/3H/cY/3H/cf9xj/cY/3H/cY/3H/cY/3GP9xj/cY/3GP9xj/cY/3GP9xiDLKsr01TXGIj/cYiI/3GIj/cYiIj/cYiIj/cYiIiP9xiIiIiI/3GIiIiIiIiIiI/3GIiIiIiIiIiIiHH/iIiIiIiIiIiHH/iIiIiHH/iIg0mrG8ZU6HH/iIcf+Ihx/4iHH/iHH/iHH/iHH/iHH/iHH/iHH/hx/4cf+Icf+HH/hx/4cf+HH/hx/3H/hx/4cf+HH/cf+HH/cf+HH/cf+HH/cf9x/3H/hx/3H/cf9x/3H/hx/3E/VkKxqb3/cY/3H/cf9xj/cf9xj/cf9xj/cf9xj/cY/3H/cY/3GP9xj/cY/3GP9xj/cY/3GI/3GP9xiP9xj/cYj/cYj/cYj/cYiP9xiP9xiI/3GIj/cYiI/3GIiP9xiIiP9xiIiDa9UrpCrf9xiIiIiIiIiIiIiIiIiIhx/4iIiIiIiIhx/4iIiIhx/4iIiIcf+IiIcf+IiHH/iIhx/4iHH/iIcf+Icf+Ihx/4hx/4hx/4g9BXKz+o1x/4cf+HH/cf+HH/hx/3H/hx/3H/hx/3H/hx/3H/cf9x/4cf9x/3H/cf9x/4cf9x/3H/cf9x/3H/cf9x/3H/cY/3H/cf9x/3H/cY/3H/cf9xj/cf9x/3GP9x/3GP9xj/cf9xj/cY/3H/OBVyuOqNcYj/cYj/cYj/cYj/cYj/cYiP9xiI/3GIj/cYiI/3GIiP9xiIiI/3GIiIj/cYiIiIiP9xiIiIiIiIiIiIj/cYiIiIiIiIcf+Ig4C7K49E2Ihx/4iIiHH/iIhx/4iIcf+Ihx/4iHH/iIcf+Icf+Icf+Icf+Icf+Icf+Icf+HH/hx/4hx/4cf+HH/hx/4cf+HH/cf+HH/hx/4cf9x/4cf9x/4cf9x/4cf9x/3H/hx/3H/cf9x/3H/NiyButN+cf9x/3GP9x/3H/cf9x/3GP9x/3H/cY/3H/cY/3H/cY/3H/cY/3GP9x/3GP9xj/cY/3GP9xj/cY/3GP9xiP9xj/cYj/cY/3GI/3GI/3GI/3GI/3GIj/cYiP9xiI/3GIiP9xiDlzobeMXoiIiI/3GIiIiIiIiP9xiIiIiIiIiIiIiIiIiIiIiHH/iIiIiIiIhx/4iIiIhx/4iIiHH/iIiHH/iIhx/4iIcf+Ihx/4iHH/iIcf+IcTpy0rWNLYcf+HH/hx/4cf+HH/hx/3H/hx/4cf9x/4cf9x/3H/hx/3H/cf+HH/cf9x/3H/hx/3H/cf9x/3H/cf9x/3H/cf9x/3H/cf9x/3GP9x/3H/cf9xj/cf9x/3GDB3RL+Iu3GI/3GP9xiP9xiP9xiP9xiI/3GI/3GIj/cYiI/3GIj/cYiIj/cYiIj/cYiIiP9xiIiIiI/3GIiIiIiIMsPVvzwq/4iIhx/4iIhx/4iHH/iIhx/4iHH/iHH/iIcf+Icf+Icf+Icf+HH/iHH/hx/4hx/4cf+HH/hx/4cf+HH/hx/4cf9x/4NNSkvStb/3H/cf9x/3GP9x/3H/cf9xj/cf9x/3GP9x/3H/cY/3H/cY/3GP9x/3GP9xj/cY/3GP9xj/cY/3GP9xj/cY/3GI/3GP9xiP9xiP9xiP9xiP9xiP9xiDidhLhie4iIiIiIj/cYiIiIiIiIiIiIiIiIiIiIhx/4iIiIiIiIcf+IiIiIcf+IiIhx/4g1t3e8SIj/hx/4cf9x/4cf9x/4cf9x/4cf9x/3H/hx/3H/cf9x/3H/cf+HH/cf9x/3H/cf9x/3H/cf9x/3GP9x/3H/cf9x/3GP9xMvvmvgQZj/cYiP9xiI/3GIiP9xiI/3GIiI/3GIiI/3GIiIiP9xiIiIiI/3GIiDK6F75F6Ihx/4iIcf+Ihx/4iHH/iIcf+Icf+Ihx/4hx/4hx/4cf+Icf+HH/iHH/hx/4cf+HH/hx/4cf+HH/hxNM9VvDCq/3H/cf9x/3GP9x/3H/cf9xj/cf9xj/cf9x/3GP9xj/cf9xj/cY/3H/cY/3GP9xj/cY/3GP9xj/cYj/cY/3GP9xiP8/CUay9rmIiP9xiIiIiIiIiIiIiIiIiIiIiIiIiIiIiIiIcf+IiIiIiHH/iIiIhx/4iIiHH/iIg5W+S3pBtx/4cf+HH/hx/4cf+HH/hx/3H/hx/4cf9x/4cf+HH/cf9x/4cf9x/4cf9x/3H/cf+HH/cf9x/3H/cf9x/3H/cf9x/3H/cf9x/3H/cf87AGW2/5r/cYj/cY/3GI/3GI/3GP9xiP9xiI/3GI/3GIj/cYiP9xiI/3GIiP9xiIiP9xiIiP9xiIiIj/cYiIiIiP9xOGMGuJz5iIcf+IiIhx/4iIcf+IiHH/iIhx/4iHH/iHH/iIcf+Icf+Icf+Icf+Icf+HH/iHH/hx/4cf+HH/iHH/OiI2tt3Jcf9x/3H/cf9x/3H/cY/3H/cf9xj/cf9x/3GP9x/3GP9xj/cf9xj/cY/3H/cY/3GP9xj/cY/3GP9xiP9xj/cY/3GDvgZrUfmYj/cYiIiIiIiIiI/3GIiIiIiIiIiIiIiHH/iIiIiIiIiIhx/zvyN7UNyHH/hx/4cf+HH/hx/4cf+HH/hx/4cf9x/4cf+HH/cf+HH/cf+HH/cf9x/4cf9x/3H/cf+HH/M362vYFJcY/3GP9xiP9xj/cY/3GI/3GP9xiP9xiP9xiP9xiI/3GI/3GIj/cYiP9xiIj/cYiI/3GIiP9xiIg15da7GimIhx/4iIiIhx/4iIhx/4iIhx/4iIcf+IiHH/iIcf+Ihx/4hx/4iHH/iHH/OFM3uKzIcf9x/3H/cf9x/3H/cf9x/3H/cf9x/3H/cY/3H/cf9x/3GP9x/3H/cY/3H/cY/3H/cY/3H/cY/3GP9x/3GP9xj/cY/3GP9xj/cY/3GP9xiP9xMHlFsJa6/3GIiIj/cYiIiIiI/3GIiIiIiIiIiIiIiIiIiIiIiIiIiIiIg96kezFbhx/4hx/4cf+HH/iHH/hx/4cf+HH/hx/4cf+HH/cf+HH/hx/3H/hx/3H/hx/zy/t7RASHGP9xj/cY/3GP9xj/cY/3GP9xiP9xj/cYj/cYj/cYj/cYj/cYj/cYiP9xiI/3GIj/cYiI/3GDRutbyRSoiIiIiIiHH/iIiIiIiIhx/4iIiIhx/4iIiHH/iIiHH/iIhx/4iIcf+Ihx/4iHH/iHH/iIcf+IcT7PhbIwev9x/4cf9x/3H/hx/3H/cf9x/3H/cf+HH/cf9x/3H/cf9x/3GP9x/3H/cf9x/3H/cY/3H/cf9x/3GP9x/3GP9x/3E0TeW7shpxiI/3GIj/cYiI/3GIiP9xiIj/cYiIiP9xiIiIj/cYiIiIiIj/cYiIiIiIiIiIiIiINxJmue2ZiHH/iIcf+Ihx/4hx/4hx/4hx/4hx/4cf+Icf+HH/iHH/hx/4cf+HH/hx/4cf+HH/cf+HH/hx/3H/PmelsphacY/3H/cf9xj/cf9xj/cf9xj/cf9xj/cY/3H/cY/3GP9xj/cY/3GP9xj/cYj/cY/3GP9xiP9xiP9xiP9xiP9xiP84y0e5NLiIiIiIiIiIiIiIiIiIiHH/iIiIiIhx/4iIiIcf+IiIcf+IiIcf+IiHH/iIcTKRZb1umnH/hx/3H/hx/4cf9x/4cf9x/4cf9x/3H/hx/3H/cf9x/4cf9x/3H/cf9x/3H/cf9x/3H/cf9x/3H/cf9x/3H/cf9xj/cf9x/3EzzeW9Mhr/cYiP9xiP9xiP9xiI/3GIj/cYiP9xiIj/cYiIj/cYiIj/cYiIiI/3GIiIiIiP9xiIiIiIiIiIiIg1htW7eSqIiHH/iIhx/4iHH/iHH/iIcf+Icf+Icf+Icf+Icf+HH/iHH/hx/4hx/4cf+HH/hx/4cf85r4S4UHv/cf9x/3H/cf9x/3H/cf9x/3GP9x/3H/cf9x/3GP9x/3H/cY/3H/cY/3H/cY/3GP9x/3GP9xj/cY/3H/cY/3GP9xiP9xj/cY/3GP9xiP9xiP9xj/cYj/cYj/Oi3kt9IbiIiIiIiI/3GIiIiIiIiIiIiIiIiIiIiIiIiIcf+IiIiIiIhx/4iIiIhx/4iDebRrlkuYcf+HH/hx/4cf9x/4cf+HH/hx/3H/hx/3H/hx/3H/hx/3H/cf+HH/cf9x/3H/hx/3H/cf9x/3H/cf9x/3H/cf9x/3H/cTuPtbRwSnGI/3GP9xiP9xiP9xj/cYiP9xiP9xiP9xiI/3GIj/cYiP9xiIj/cYiIj/cYiIj/cYiIiI/3GIiIiIOwbUtvkr/4iIiIiIcf+IiIhx/4iIiHH/iIhx/4iIcf+IiHH/iIcf+Icf+Ihx/4hx/4hx/4hx/4cf+Icf+Icf+Dgl07jaLHH/hx/3H/cf9x/4cf9x/3H/cf9x/3H/cf9x/3H/cf9x/3H/cf9x/3H/cf9x/3H/cY/3H/cf9x/3GP9x/3GP9x/3GP9x/3GP9x/3GP9xj/cY/3GP9xj/cY/3GP9xj/cY/3GP9xP3ajsIlccYiI/3GIiP9xiIiI/3GIiIj/cYiIiIiI/3GIiIiIiIiIiIiIiIiIiIiIiIiIiIiIiIiIcf+IiIgzxTe9OsiHH/hx/4cf+HH/hx/4cf+HH/cf+HH/hx/3H/hx/3H/hx/3H/hx/3H/cf+HH/cf9x/3H/hx/3H/cf85z+a4MBmP9xj/cYj/cY/3GI/3GI/3GI/3GI/3GI/3GIj/cYj/cYiI/3GIj/cYiI/3GIiI/3E5S0W3tLqIiIiHH/iIiIiIiIhx/4iIiIhx/4iIhx/4iIhx/4iIcf+IiHH/iIcf+Ihx/4iHH/iHH/iHE+W0WxpLpx/3H/cf+HH/cf9x/4cf9x/3H/cf9x/3H/cf+HH/cf9x/3H/cY/3H/cf9x/3H/cf9x/3GP9x/3H/cY/3H/cf9xj/cf9xj/cf9xj/NAqmvfVZ/3GIiI/3GIiP9xiIiI/3GIiIiI/3GIiIiIiIj/cYiIiIiIiIiIiIiIiIiIiIiIiDlUBLir+/+IiHH/iIcf+Ihx/4hx/4hx/4iHH/iHH/hx/4hx/4cf+Icf+HH/hx/4hx/4cf+HH/cf+HH/hx/4cf9x/4cf+HH/cf+HH/cf+HH/cf9x/4cf9x/3H/cToN47byHP9xj/cf9xj/cf9xj/cf9xj/cY/3H/cY/3GP9xj/cY/3GP9xj/cYj/cY/3GP9xiP9xiP9xiP9xiP9xiP9xiP9xiI/3GIj/cYiP9xO1Q1tavKiIiIiIiIiIiIiIiIiIiIiHH/iIiIiIcf+IiIiHH/iIiIcf+IiHH/iIhx/4iHH/iIcf+Ihx/4gzmnW+ZYr/hx/3H/hx/3H/cf+HH/cf9x/3H/hx/3H/cf9x/3H/cf9x/3H/cf9x/3H/cf9x/3H/cf9x/3GP9x/3H/cf9xj/cf9x/3GP9x/3Ezmqa9ZVmP9xiIj/cYiI/3GIiP9xiIiI/3GIiIiP9xiIiIiIiP9xiIiIiIiIiIiIg6xTa2OsmIhx/4iHH/iHH/iIcf+Icf+Icf+Icf+Icf+Icf+HH/hx/4hx/4cf+HH/hx/4cf+HH/hx/3H/hx/4cTPlNr0ayY/3H/cY/3H/cf9xj/cY/3H/cY/3H/cY/3GP9xj/cY/3GP9xj/cY/3GP9xiP9xj/cYj/cYj/cYj/cYj/cYj/cYj/cYiP9xg9EZSz7muIiIiIiIiIiIiIiIiIiIiIiIiIiIiIiHH/iIiIiIhx/4iIiIcf+IiIcf+IiIcf+IiHH/g3/4O6AHz/hx/4cf+HH/iHH/hx/4cf9x/4cf+HH/hx/3H/hx/4cf9x/3H/hx/3H/hx/3H/cf+HH/cf9x/3H/cf9x/4cf9x/3H/cf9x/3H/cf9xj/cf9x/3H/cf9x/3GP9x/z9yZLKNm4/3GP9xiP9xiP9xj/cYj/cYiP9xiP9xiI/3GIj/cYiP9xiIj/cYiI/3GIiI/3GIiIj/cYiIiIiP9xiIiIiIiIiIiP9xg4O3W4xIqHH/iIhx/4iIcf+Ihx/4iHH/iIcf+Icf+Icf+Icf+Icf+Icf+HH/iHH/hx/4hx/4cf+HH/hx/4cf+HH/cf+HH/hx/3E4h6O4eFz/cf9x/3GP9x/3H/cf9x/3H/cf9xj/cf9x/3GP9x/3H/cY/3H/cY/3H/cY/3GP9x/3GP9xj/cY/3GP9xj/cY/3GP9xj/cYj/cY/3GI/3GI/3GDLopL4XW4iIj/cYiIiIiIj/cYiIiIiIiIiIiIiIiIiIiIiIiIiIiIcf+IiIiIiIcf+IiIiHE6zHa2M4n/hx/4cf+HH/hx/4cf+HH/hx/3H/hx/3H/hx/3H/hx/3H/hx/3H/cf+HH/cf9x/3H/cf9x/4cf9x/3H/cf9x/3H/cf9xj/cTw+d7PBiHGI/3GIj/cYj/cYiP9xiI/3GIiP9xiIj/cYiIj/cYiIiP9xiIiIiDurdbVUiocf+IiIiIcf+IiIhx/4iIhx/4iIcf+IiHH/iIcf+Ihx/4iHH/iHH/iHH/iHH/iHH/iHH/hx/4hxObVmtkqZcf9x/3H/cf9x/3H/cf9x/3GP9x/3H/cf9xj/cf9x/3GP9x/3GP9x/3GP9x/3GP9xj/cf9xj/cY/3GP9xj/cY/3GP9xj/cYIR9SGv4K3ocf+Icf+HH/iHH/iHH/hx/4cf+HH/hx/4cf+HH/hx/4cf+HH/cf+HH/hx/3H/hx/3H/hx/3H/cTNxWL2Op4/3GP9xiP9xj/cY/3GI/3GI/3GI/3GI/3GI/3GIj/cYj/cYiI/3GIj/cYiI/3GIiIPFymtKNZiIiIiIiHH/iIiIiHH/iIiIcf+IiHH/iIhx/4iIcf+Ihx/4iHE/NmawyZlx/3H/hx/3H/cf9x/4cf9x/3H/cf9x/3H/hx/3H/cf9x/3H/cf9xj/cf9x/3H/cf9x/3GP9x/3H/cY/3H/cf9xj/cf9xj/cf9xj/cY/3GP9x/z7C9rM9CYiI/3GIiIj/cYiIiIj/cYiIiIiIiIiI/3GIiIiIiIgzMyi+zNf/iHH/iHH/hx/4hx/4cf+Icf+HH/hx/4cf+HH/hx/4cf+HH/cf+HH/hx/3H/hx/3H/hx/3H/cf+HH/cTc0xrnLOf9xj/cY/3GP9xj/cY/3GP9xj/cYj/cY/3GI/3GP9xiP9xiP9xiI/3GI/3GD4917LCKIiIiIiIiHH/iIiIiIiHH/iIiIhx/4iIiHH/iIhx/4iIcf8zJ5e+2Gj/hx/3H/cf+HH/cf9x/4cf9x/3H/cf9x/3H/cf9x/3H/cf9x/3H/cf9x/3H/cf9x/3H/cY/3H/cf9xj/cf9x/3GP9xN/vWuQQp/3GIiP9xiIj/cYiI/3GIiIj/cYiIiP9xiIiIiIj/cYiIiIiIiIiD4F97L6CIhx/4hx/4hx/4hx/4hx/4hx/4cf+Icf+HH/hxOCcquNjVj/cf9xj/cY/3H/cY/3GP9xj/cY/3GI/3GP9xj/cYj/cTpjibacdoiIiIiIiIiIiIiIhx/4iIiIiIcf+IiIhx/4iIiHH/g1dfe7ighx/4cf9x/4cf9x/3H/hx/3H/cf+HH/cf9x/3H/cf9x/3H/cf9x/3H/cf84K5m51GaIiP9xiI/3GIiP9xiIiP9xiIiI/3GIiIiP9xiIiIiIKFQmGoq9nnH/cY/3H/cY/3GP9x/3GP9xj/cY/3GP9xj/cY/3GP9xj/cYj/cU867BxR/3GI/3GI/3GIj/cYiP9xiI/3GIj/cYiI/yX6ohrQVd7/hx/3H/hx/3H/hx/3H/cf9x/4cf9x/3H/cf9x/3H/cf9x/4cTZjubqcRo/3GIj/cYiP9xiIj/cYiIj/cYiIj/cYiIiIj/cYiIiIMLw4sFPHcf+Ihx/4iHH/iIcf+Ihx/4hx/4hx/4hx/4hx/4cf+IMtw4vyPH/3H/cf9xj/cf9x/3H/cY/3H/cY/3H/cY/3H/cY/3GP9x/3GP9xj/cY/3GP9xgwQ4iwzHeIiIiIiIiIiP9xiIiIiIiIiIcf+IiIMLnIsVY3/4cf+HH/hx/4cf+HH/hx/4cf9x/4cf+HH/cf+HH/cf+HH/cf+HH/cf9x/4cf9xNhrUuuUr/3H/cY/3H/cY/3GP9x/3GP9xj/cY/3GP9xj/cY/3GI/3GP9xiP9xj/cYj/cYj/cYj/cYj/cYj/cYiP9xiI/3GIiP9xiI/yIA8Br/8P5x/4cf9x/4cf+HH/hx/3H/hx/3H/hx/3H/hx/3H/cf9x/4cf9x/3H/NkkRu7bu/3H/cf9x/3H/cY/3H/cf9x/3H/cf9xj/cf9x/3GP9x/3GDEElL77a3GP9xiP9xiI/3GI/3GIj/cYiP9xiI/3GIiP9xiIj/cYiIQ81c0yqIiP9xiIiIiI/3GIiIiIiIiIiIiIiP9xiIJtPBGrLD7v9x/3H/cf9xj/cf9x/3GP9x/3H/cY/3H/cY/3H/cY/3GP9x/3GP9xj/cUbNXKMqj/cY/3GP9xiP9xj/cYj/cY/3GI/3GI/3GI/3GI/3GIj/cYiP9xiI/zrDArc8/Y/3GIiIiI/3GIiIiIiIj/cYiIiIiIiIiIiINwlyufaNiHH/iIiIiHH/iIiIcf+IiIcf+IiHH/g4qCm4V9Zx/3H/cf9x/3H/hx/3H/cf9x/3H/cY/3H/cf9x/3H/cf9x/3GP9x/3H/cY/3H/MH+ysJBNcY/3GP9xiP9xj/cY/3GI/3GI/3GP9xiP9xiP9xiI/3GI/3GIj/cYiI/3GIj/QEV8DKhxiIiP9xiIiI/3GIiIiIj/cYiIiIiIiIiI/3GIPl1osqKXcf+Icf+Icf+Icf+Icf+HH/iHH/hx/4cf+HH/iHH/hx/3H/hx/4cf+HH/hx/3H/hx/3H/hx/zesN7lTyHH/cY/3GP9xj/cY/3GP9xj/cY/3GP9xj/cYj/cY/3GI/3GI/3GI/3GI/3GIj/cYj/cYiP9xPQC2s/9JiIcf+IiIiIiIiIiIiHH/iIiIiIcf+IiIhx/4iIhx/4iIhx/4iHH/NLiWvUdp/4cf9x/4cf9x/4cf9x/3H/hx/3H/cf9x/4cf9x/3H/cf9x/3H/cf9x/3H/cf9x/3H/cf9x/3E2Qre6vUiIj/cYj/cYiP9xiI/3GIiP9xiIiP9xiIiP9xiIiI/3GIiIiIj/cYNQ+Zu/Bmhx/4hx/4hx/4hx/4hx/4hx/4cf+Icf+HH/hx/4cf+HH/hx/zZXcbqojnH/cf+HH/cf+HH/cf9x/4cf9x/3H/cf+HH/cf9x/3H/cf9x/3H/cf9x/3H/cf9x/3H/cf9x/3GP9x/3H/cf9xj/cf9x/3GP9x/3GP9x/3GP9x/3GP9xj/cY/3GP9x/3GP9xiP9xj/cY/3GP9xiP9xj/cYj/cYj/OO9RuBCucYiP9xiI/3GIiP9xiIj/cYiIj/cYiIiI/3GIiIiI/3GIiIiIiIiIiI/3GIiIiIiIiIiIiHH/iIiIiIiIiIiHH/iIiIiIcf+IiIhx/4gyvOG+Qx6Icf+Ihx/4hx/4hx/4hx/4hx/4hx/4cf+Icf+HH/hx/4hx/4cf+HH/hx/3H/hx/4cf+HH/cf+HH/cf+HH/cf+HH/cf+HH/cf9x/3H/hx/3H/cf9x/3H/cf9x/3H/cf9x/3H/cf9x/3H/cf9x/3H/cY/3H/cf9x/0VmTLmbcY/3H/cf9xj/cY/3H/cY/3GP9x/3GP9xj/cY/3GP9xj/cYj/cY/3GP9xiP9xiP9xj/cYj/cYiP9xiP9xiI/3GI/3GIiP9xiI/3GIiI/3GIiI/3GIiIj/cYiIg/Z3GxmI6Ij/cYiIiIiIiIiIiIiIiHH/iIiIiIiIiIcf+IiIiIcf+IiIhx/4iIhx/4iIhx/4iHH/iIhx/4iHH/iHH/iIcf+Icf+Icf+HH/iHH/iHH/hx/4cf+INndxu4iO/4cf+HH/cf+HH/hx/3H/hx/3H/cf+HH/cf9x/4cf9x/3H/cf9x/3H/cf9x/3H/cf9x/3H/cf9x/3H/cf9x/3H/cf9xj/cf9x/3GP9x/3H/cY/3H/cY/3GP9x/3GP9xj/cf9xj/cY/3GP9xj/cY/3GI/3GP9xg0IgG83f6I/3GI/3GIj/cYj/cYiP9xiIj/cYiP9xiIj/cYiIj/cYiIiI/3GIiIiI/3GIiIiIiIiIj/cYiIiIiIiIiIiIiIiIcf+IiIiIiIiIhx/0G67PRRiIhx/4iIhx/4iIhx/4iHH/iIhx/4iHH/iHH/iIcf+Icf+Icf+HH/iHH/iHH/hx/4cf+Icf+HH/hx/4cf+HH/hx/3H/hx/4cf9x/4cf+HH/cf9x/4cf9x/4cf9x/3H/cf+HH/cf9x/3E/AGGw/55x/3H/cf9x/3H/cY/3H/cf9x/3GP9x/3GP9x/3GP9x/3GP9x/3GP9xj/cY/3H/cY/3GP9xj/cYj/cY/3GP9xiP9xj/cYj/cYj/cYj/cYj/cYj/cYiP9xiI/3GIj/cYiI/3GIiP9xiDvs4bQTHnGIiIiIiIiIiI/3GIiIiIiIiIiIhx/4iIiIiIiIiIhx/4iIiIiHH/iIiIcf+IiIhx/4iIcf+IiHH/iIcf+Ihx/4hx/4iHH/iHH/iHE9D4Gy8H6HH/hx/4cf+HH/hx/4cf+HH/hx/3H/hx/4cf9x/4cf9x/3H/hx/3H/hx/3H/cf9x/3H/hx/3H/cf9x/3H/cf9x/3H/cf9x/3H/cf9x/3GP9x/3H/cf9xj/cf9x/3GP9x/3GP9x/3GP9x/3GP9xj/cf9xj/PPzhtQMej/cYj/cYj/cYj/cYj/cYj/cYj/cYiP9xiI/3GIj/cYiI/3GIiI/3GIiI/3GIiIiP9xiIiIiIj/cYiIiIiIiIiIiIiIiIg76kK1Fb2IiIiHH/iIiIhx/4iIhx/4iIhx/4iIcf+Ihx/4iHH/iIcf+Icf+Ihx/4hx/4hx/4cf+Icf+HH/iHH/hx/4cf+HH/hx/4cf+HH/hx/4cf9x/4cf+HH/cf+HH/cf+HH/cf9x/4PQ3hs/Iecf9x/3H/cf9x/3H/cf9x/3GP9x/3H/cf9xj/cf9x/3GP9x/3GP9x/3GP9x/3GP9xj/cY/3H/cY/3GP9xj/cYj/cY/3GP9xj/cYj/cYj/cY/3GI/3GIj/cYj/cYj/cYiP9xiIj/cYg0gzK8fM2IiIiP9xiIiIiIiIiP9xiIiIiIiIiIiIiIiIiIhx/4iIiIiIiIhx/4iIiIhx/4iIiHH/iIiHH/iIhx/4g9ssOzTTyHH/hx/4cf+HH/hx/4cf+HH/hx/4cf+HH/cf+HH/cf+HH/cf+HH/cf+HH/cf9x/4cf9x/0j+LIAdcf+HH/cf9x/3H/cf9x/3H/cf9x/3H/cY/3H/cf9x/3H/cY/3H/cf9xM79EvUC7/3GP9xiP9xiP9xj/cYiP9xiP9xiP9xiI/3GIj/cYiI/3GEN2TNibiIiP9xiIiI/3GIiIiI/3GIiIiIiIj/cYiIiIiIPutmshSZiIhx/4iHH/iIcf+Icf+Icf+Icf+Icf+Icf+Icf+HH/iHH/hx/4cf+HH/hx/4cf+HH/hx/4cf89XZezomhx/3GP9x/3GP9xj/cf9xj/cY/3GP9xj/cY/3GP9xj/cYj/cY/3GI/3GP9xiP9xiP9xiP9xiP9xg2kea6bhmIiIiIiIiIiHH/iIiIiIiIiIcf+IiIiIhx/4iIiHH/iIiHE/Foew6XiHH/hx/3H/hx/3H/cf+HH/cf9x/4cf9x/3H/cf+HH/cf9x/3H/cf9x/3H/cf9x/3H/cf9x/3GP9x/3H/cf9xNUdXu7ioj/cYiP9xiI/3GIj/cYiI/3GIiI/3GIiIj/cYiIiI/3GIiIiIiIj/cYiIg+9SayCtmIhx/4iIcf+Ihx/4iHH/iIcf+Ihx/4hx/4hx/4hx/4hx/4cf+Icf+HH/iHH/hx/4cTQrNbzUyv9x/3H/cf9x/3H/cf9x/3H/cf9xj/cf9x/3H/cY/3H/cf9xj/cf9xj/cf9xj/cf9xj/cY/3H/cY/3GP9xj/cY/3GP9xiP9xj/cY/3GI/3GP9xiP87sYW2Tnr/cYiIiIiIiI/3GIiIiIiIiIiIiIiIiIiIiIiHH/iIiIiIiIhx/4iIiIhxPUjFsrc6hx/4hx/4cf+HH/hx/4cf+HH/hx/4cf9x/4cf+HH/cf+HH/cf+HH/cf9x/4cf9x/3H/cf+HH/cf9x/3H/cf9x/3H/cf9x/3H/cf9x/3H/OeC1tx9KcYj/cY/3GI/3GP9xiP9xiP9xiI/3GI/3GIj/cYiP9xiI/3GIiP9xiIiP9xiIiP9xiIg/diaxidmIiIiHH/iIiIhx/4iIhx/4iIhx/4iIcf+Ihx/4iHH/iIcf+Icf+Ihx/4hx/4hx/4cf+Icf+HH/iHH/ORG1t+5Kcf9x/3H/cf9x/3H/cf9x/3H/cf9x/3H/cY/3H/cf9x/3GP9x/3H/cY/3H/cY/3H/cY/3GP9x/3GP9xj/cY/3GP9xj/cY/zqztrdMSYiIiIj/cYiIiIiIiI/3GIiIiIiIiIiIiIiIiIiIiIiHH/iIiIiIiIhx/z819LHKC4cf+Icf+Icf+HH/iHH/hx/4cf+Icf+HH/hx/4cf+HH/cf+HH/hx/4cf9x/4cf9x/4cf9x/4cf9x/3H/hx/3H/cf9x/4cf9x/3H/cf9x/3H/cf9x/3H/cTPd1L0iK4/3GP9xj/cYj/cY/3GP9xiP9xj/cYj/cYj/cYj/cYiP9xiP9xiI/3GIj/cYiI/3GIiP9xiIiP9xiIiP9xiIg/cOWxjxqIiHH/iIiIiHH/iIiIcf+IiIcf+IiHH/iIcf+Ihx/4iHH/iIcf+Icf+Icf+Icf+Icf+Icf+HH/hx/4hx/4cf+HH/hx/zv+pLYBW/9x/3H/cf9x/3H/cf9x/3H/cf9x/3H/cf9xj/cf9x/3GP9x/3H/cY/3H/cY/3H/cY/3GP9x/3GP9xj/cY/3GP9xj/cY/3GP9xgzK2W91JqIiI/3GIiIiP9xiIiIiIiP9xiIiIiIiIiIiIiIiIiIiIiIiIiIiIiIcTWzVbpMqnH/iHH/iIcf+HH/iHH/iHH/hx/4hx/4cf+HH/hx/4cf+HH/hx/4cf+HH/cf+HH/hx/3H/hx/3H/hx/3H/cf+HH/cf9x/3H/hx/3H/cf9x/3H/cf9x/3H/cTEUw7/rPP9xj/cY/3GP9x/3GP9xj/cY/3GI/3GP9xj/cYj/cY/3GI/3GI/3GI/3GI/3GI/3GIj/cYj/cYgyx5S+OGuIiI/3GIiIiIiIiIiIiIiIhx/4iIiIiIiIiHH/iIiIiHH/iIiIcf+IiIcf+IiIcf+Ihx/4iIcf+Ihx/4hx/4hxOJj1t2cKcf9x/4cf9x/3H/cf+HH/cf9x/3H/cf9x/3H/cf9x/3H/cf9x/3H/cf9x/3H/cY/3H/cf9x/3GP9x/3H/cY/3H/cY/3H/cY/3GP9x/z5RVLOuq/9xiI/3GIj/cYiP9xiI/3GIiP9xiIj/cYiIiP9xiIiIj/cYiIiIiI/3GIiIiIiIiIiIg6yPW2NwqIhx/4iIcf+Ihx/4iHH/iHH/iHH/iHH/iHH/iHH/hx/4hx/4cf+HH/iHH/hx/4cf+HH/hx/3H/hx/4cf9x/4cf+DpDhba8enH/cf9xj/cf9xj/cf9xj/cf9xj/cf9xj/cY/3GP9xj/cY/3GP9xj/cY/3GP9xiP9xj/cYj/cY/3GI/3GI/3GIOAgmuPfZiIiIiIiIiIiIiIiIiIiIiIiIcf+IiIiIiIhx/4iIiIcf+IiIhx/4iIhx/4iIcf+Ihx/4g6kiS2bdtx/4cf+HH/hx/4cf9x/4cf+HH/cf+HH/cf+HH/cf+HH/cf9x/4cf9x/3H/cf+HH/cf9x/3H/cf9x/3H/cf9x/3H/cf9x/3H/cf9xj/cf9x/3H/PZK1tG1KiP9xiP9xiP9xiP9xiI/3GI/3GIiP9xiI/3GIiI/3GIiI/3GIiIj/cYiIiIj/cYiIiIg3WCa5p9mHH/iIiHH/iIhx/4iIcf+Ihx/4iHH/iHH/iIcf+Icf+Icf+Icf+HH/iHH/hx/4hx/4cf+HH/hx/4cf+HH/hx/4cTGW9L9pC/9x/3H/cf9x/3H/cY/3H/cf9x/3GP9x/3GP9x/3GP9x/3GP9x/3GP9xj/cY/3H/cY/3GP9xj/cYj/cY/3GP9xiP9xj/cYg0ARa8/umIj/cYiIiIiIiIiIiIiIiIiIiIiIiIiIiIiIiIiHH/iIiIiIcf+IiIiHH/NNNivCydcf+Ihx/4hx/4hx/4hx/4hx/4hx/4hx/4cf+HH/iHH/hx/4cf+HH/hx/4cf+HH/cf+HH/hx/3H/hx/3H/hx/3H/hx/3H/cf9x/4cf9x/3H/cf9x/4cf9x/3H/cf9x/3H/cf9x/3GP9x/3H/cf9x/3EzAyS9/NuP9xj/cY/3GI/3GP9xiP9xj/cYj/cYj/cYiP9xiP9xiI/3GIj/cYiI/3GIiP9xiIiP9xiIiP9xiIiIg4fNO4gyyIiIiIiHH/iIiIiIiIcf+IiIiIcf+IiIcf+IiIcf+IiHH/iIhx/4iHH/iIcf+Icf+Ihx/4hx/4hx/4cf+Icf+HH/iHH/hx/4cTHJZL82m/9x/3H/cf9x/4cf9x/3H/cf9x/3H/cf9x/3GP9x/3H/cf9x/3GP9x/3H/cf9xj/cf9xj/cf9xj/cf9xj/cY/3H/cY/3GP9xj/cY/3GP9xj/cYj/cTjolLgXa4iI/3GIiI/3GIiIiP9xiIiIiI/3GIiIiIiIiIiIiIiIiIiIiIiIiIiIiIiIiIcf+IiIiIiHH/OdxltyOahx/4cf+Icf+HH/hx/4cf+HH/hx/4cf+HH/hx/4cf+HH/cf+HH/cf+HH/cf+HH/cf9x/4cf9x/3H/hx/3H/cf9xM2VVvZqqj/cY/3H/cY/3GP9xj/cYj/cY/3GP9xiP9xj/cYj/cYj/cYj/cYj/cYj/cYiP9xiI/3GIj/cYiI/3GIOhyVtuNqiHH/iIiIiIiIiIiIcf+IiIiIhx/4iIiIcf+IiIcf+IiHH/iIhx/4iHH/iIcf+Ihx/4hx/4hx/4hx/4NZJUu22rcf+HH/cf+HH/cf+HH/cf9x/3H/hx/3H/cf9x/3H/cf9x/3H/cf9x/3H/cf9x/3H/cf9x/3H/cY/3H/cf9x/3GP9x/3GP9x/3GP9x/3GP9x/3GP9xj/cY/z7v1LMQK4j/cYiP9xiIj/cYiIj/cYiIj/cYiIiI/3GIiIiIj/cYiIiIiIiIiIiIiIiIiIiIiIiIiIiIiIiIg8kCO1b9z/iIhx/4iHH/iIcf+Ihx/4hx/4iHH/iHH/iHH/hx/4hx/4cf+Icf+HH/hx/4cf+HH/hx/4cf+HH/cf+HH/hx/3H/hx/3H/hx/3H/g4BLW5+0qP9x/3GP9xj/cf9xj/cY/3GP9x/3GP9xj/cYj/cY/3GP9xj/cYj/cYj/cY/3GI/3GI/3GIj/cYj/cYiP9xiI/3GIiP9xg0nJW8Y2qIiIiIiIiIiIcf+IiIiIiIhx/4iIiIcf+IiIhx/4iIhx/4iIcf+IiHH/iIcf+DtfBbWg+nH/cf+HH/hx/3H/hx/3H/hx/3H/hx/3H/cf9x/4cf9x/3H/cf9x/3H/cf9x/3H/cf9x/3H/cf9x/3H/cf9x/3H/cY/3H/cf9x/3GP9x/3GP9x/3GP9x/zsWVbbpqoj/cYiP9xiI/3GIj/cYiI/3GIiI/3GIiIj/cYiIiI/3GIiIiIiI/3GIiIiIiIiIiIiIg6YOS2nxuIcf+IiHH/iIhx/4iHH/iIcf+Icf+Icf+Icf+Icf+Icf+Icf+HH/iHH/hx/4cf+HH/hx/4cf+HH/hx/4cf9x/4cf+HH/cf+HH/cf+HH/cTe6ZLhFm3H/cf9xj/cf9xj/cf9x/3GP9xj/cf9xj/cY/3H/cY/3GP9xj/cY/3GP9xiP9xj/cY/3GI/3GP9xiP9xiP9xiP9xiIOg2VtvJqiIiP9xiIiIiIiIiIiIiIiIiIcf+IiIiIiIiIcf+IiIiIcf+IiIiHH/iIiHH/iIhx/4g82mS1JZv/iHH/hx/4cf+HH/cf+HH/hx/4cf9x/4cf9x/4cf9x/4cf9x/3H/hx/3H/cf9x/4cf9x/3H/cf9x/3H/cf9x/3H/cf9x/3H/cf9x/3GP9x/zrj5bYcGnGI/3GI/3GI/3GIj/cYj/cYiP9xiI/3GIiP
[truncated: 3,589,828 more chars]
