# Supplementary material for: Automated imaging and identification of proteoforms directly from ovarian cancer tissue
Source: Nat Commun. 2023 Oct 14;14:6478. doi: 10.1038/s41467-023-42208-3 (PMC10576781; doi:10.1038/s41467-023-42208-3)
Supplement: Supplementary file 6 — Supplementary Data 2 [file 41467_2023_42208_MOESM6_ESM.zip › Supplementary Data 2/3 22693 ensemble.tdValidate]

<?xml version="1.0"?>
<pvsDataSet xmlns:xsi="http://www.w3.org/2001/XMLSchema-instance" xmlns:xsd="http://www.w3.org/2001/XMLSchema" version="1" xmlns="http://www.topdownproteomics.org/ms/pvml">
  <cvList count="2">
    <cv id="MS" fullName="Proteomics Standards Initiative Mass Spectrometry Ontology" version="1.18.1" URI="http://psidev.cvs.sourceforge.net/*checkout*/psidev/psi/psi-ms/mzML/controlledVocabulary/psi-ms.obo" xmlns="http://psi.hupo.org/ms/mzml" />
    <cv id="UO" fullName="Unit Ontology" version="1.20" URI="http://obo.cvs.sourceforge.net/*checkout*/obo/obo/ontology/phenotype/unit.obo" xmlns="http://psi.hupo.org/ms/mzml" />
  </cvList>
  <metadata>
    <contact>
      <guid>00000000-0000-0000-0000-000000000000</guid>
      <name />
      <organization />
      <address />
      <URL />
      <email />
    </contact>
    <sampleProcessing>
      <fixedModificationList />
    </sampleProcessing>
    <parameters>
      <userParam name="PlotNoisePeaks" value="False" xmlns="http://psi.hupo.org/ms/mzml" />
      <userParam name="FDRCounts" value="1000" xmlns="http://psi.hupo.org/ms/mzml" />
      <userParam name="Left" value="126" xmlns="http://psi.hupo.org/ms/mzml" />
      <userParam name="I2MSMode" value="False" xmlns="http://psi.hupo.org/ms/mzml" />
      <userParam name="PrecursorMinimumCharge" value="1" xmlns="http://psi.hupo.org/ms/mzml" />
      <userParam name="FragmentationMaxPpmTolerance" value="5" xmlns="http://psi.hupo.org/ms/mzml" />
      <userParam name="Organization" value="" xmlns="http://psi.hupo.org/ms/mzml" />
      <userParam name="Top" value="28" xmlns="http://psi.hupo.org/ms/mzml" />
      <userParam name="InstrumentModel" value="" xmlns="http://psi.hupo.org/ms/mzml" />
      <userParam name="Guid" value="00000000-0000-0000-0000-000000000000" xmlns="http://psi.hupo.org/ms/mzml" />
      <userParam name="SharedIsotopeColor" value="Black" xmlns="http://psi.hupo.org/ms/mzml" />
      <userParam name="Mercury7Limit" value="0.0001" xmlns="http://psi.hupo.org/ms/mzml" />
      <userParam name="UseShapeValidator" value="False" xmlns="http://psi.hupo.org/ms/mzml" />
      <userParam name="UserName" value="" xmlns="http://psi.hupo.org/ms/mzml" />
      <userParam name="TerminalFragmentGradient" value="False" xmlns="http://psi.hupo.org/ms/mzml" />
      <userParam name="PrecursorMinimumRequiredScore" value="0.1" xmlns="http://psi.hupo.org/ms/mzml" />
      <userParam name="PrecursorMaximumCharge" value="1" xmlns="http://psi.hupo.org/ms/mzml" />
      <userParam name="FragmentationSubPpmTolerance" value="3" xmlns="http://psi.hupo.org/ms/mzml" />
      <userParam name="PrecursorSubPpmTolerance" value="3" xmlns="http://psi.hupo.org/ms/mzml" />
      <userParam name="ShowPrecursorSpectraAnnotations" value="True" xmlns="http://psi.hupo.org/ms/mzml" />
      <userParam name="PrecursorMaxPpmTolerance" value="5" xmlns="http://psi.hupo.org/ms/mzml" />
      <userParam name="Address" value="" xmlns="http://psi.hupo.org/ms/mzml" />
      <userParam name="SignalToNoiseCutoff" value="1" xmlns="http://psi.hupo.org/ms/mzml" />
      <userParam name="ShowPrecursorColorPeaks" value="False" xmlns="http://psi.hupo.org/ms/mzml" />
      <userParam name="Email" value="" xmlns="http://psi.hupo.org/ms/mzml" />
      <userParam name="ShowFragmentationSpectraAnnotations" value="True" xmlns="http://psi.hupo.org/ms/mzml" />
      <userParam name="ShowPrecursorIsotopicFits" value="True" xmlns="http://psi.hupo.org/ms/mzml" />
      <userParam name="ShowFragmentationColorPeaks" value="False" xmlns="http://psi.hupo.org/ms/mzml" />
      <userParam name="ThrashNoiseWindow" value="1000" xmlns="http://psi.hupo.org/ms/mzml" />
      <userParam name="FragmentMapColorScheme" value="Ion Type" xmlns="http://psi.hupo.org/ms/mzml" />
      <userParam name="RecentFilePaths" value="" xmlns="http://psi.hupo.org/ms/mzml" />
      <userParam name="UseTHRASHnoiseCalc" value="False" xmlns="http://psi.hupo.org/ms/mzml" />
      <userParam name="Width" value="1678.6666666666665" xmlns="http://psi.hupo.org/ms/mzml" />
      <userParam name="IsotopicallyResolvedPrecursor" value="True" xmlns="http://psi.hupo.org/ms/mzml" />
      <userParam name="AminoAcidsPerRow" value="25" xmlns="http://psi.hupo.org/ms/mzml" />
      <userParam name="PrecursorSignalToNoiseCutoff" value="1" xmlns="http://psi.hupo.org/ms/mzml" />
      <userParam name="HighlightSelectedIon" value="True" xmlns="http://psi.hupo.org/ms/mzml" />
      <userParam name="UseSimpleValidator" value="True" xmlns="http://psi.hupo.org/ms/mzml" />
      <userParam name="MinimumFragmentSize" value="2" xmlns="http://psi.hupo.org/ms/mzml" />
      <userParam name="ThrashNoiseRecalc" value="1000" xmlns="http://psi.hupo.org/ms/mzml" />
      <userParam name="PrecursorMercury7Limit" value="0.0001" xmlns="http://psi.hupo.org/ms/mzml" />
      <userParam name="PrecursorIntensityClusterTolerance" value="0.5" xmlns="http://psi.hupo.org/ms/mzml" />
      <userParam name="InstrumentManufacturer" value="" xmlns="http://psi.hupo.org/ms/mzml" />
      <userParam name="MinimumCharge" value="1" xmlns="http://psi.hupo.org/ms/mzml" />
      <userParam name="MinimumRequiredScore" value="0.6" xmlns="http://psi.hupo.org/ms/mzml" />
      <userParam name="UseAveragine" value="False" xmlns="http://psi.hupo.org/ms/mzml" />
      <userParam name="MinimumInternalFragmentScore" value="0.7" xmlns="http://psi.hupo.org/ms/mzml" />
      <userParam name="ShowInternalFragmentFlags" value="False" xmlns="http://psi.hupo.org/ms/mzml" />
      <userParam name="FragmentIntensityClusterTolerance" value="0.5" xmlns="http://psi.hupo.org/ms/mzml" />
      <userParam name="ShowProteoformColorGraphicalFragmentMap" value="True" xmlns="http://psi.hupo.org/ms/mzml" />
      <userParam name="DistributionGenerator" value="0" xmlns="http://psi.hupo.org/ms/mzml" />
      <userParam name="Height" value="949.3333333333333" xmlns="http://psi.hupo.org/ms/mzml" />
      <userParam name="MaximumCharge" value="60" xmlns="http://psi.hupo.org/ms/mzml" />
      <userParam name="IncludeInternalFragments" value="False" xmlns="http://psi.hupo.org/ms/mzml" />
      <userParam name="Url" value="" xmlns="http://psi.hupo.org/ms/mzml" />
      <userParam name="ShowFragmentationIsotopicFits" value="True" xmlns="http://psi.hupo.org/ms/mzml" />
    </parameters>
  </metadata>
  <experimentList>
    <experiment id="1">
      <observationList>
        <observation>
          <sourceFile id="SF0" name="20220415_APOLLO#D1-7_4ums_testline_01_25targets_01.raw" location="X:\Projects\2021 Su - nanoDESI\PiMS2\APOLLO_Ovary\APOLLO_#D1-7\line_01">
            <cvParam cvRef="MS" accession="MS:1000563" name="Thermo RAW file" xmlns="http://psi.hupo.org/ms/mzml" />
            <cvParam cvRef="MS" accession="MS:1000568" value="none" name="MD5" xmlns="http://psi.hupo.org/ms/mzml" />
            <cvParam cvRef="MS" accession="MS:1000768" name="Thermo nativeID format" xmlns="http://psi.hupo.org/ms/mzml" />
          </sourceFile>
          <calibrationOffset value="0" type="ppm" />
          <scanRangeText>148-220</scanRangeText>
          <spectrum id="scan=0" index="0" defaultArrayLength="0">
            <cvParam cvRef="MS" accession="MS:1000511" value="2" name="ms level" xmlns="http://psi.hupo.org/ms/mzml" />
            <cvParam cvRef="MS" accession="MS:1000128" name="profile spectrum" xmlns="http://psi.hupo.org/ms/mzml" />
            <scanList count="73" xmlns="http://psi.hupo.org/ms/mzml">
              <cvParam cvRef="MS" accession="MS:1000571" name="sum of spectra" />
              <scan>
                <cvParam cvRef="MS" accession="MS:1000016" value="2.6250124" name="scan start time" />
              </scan>
              <scan>
                <cvParam cvRef="MS" accession="MS:1000016" value="2.6427822" name="scan start time" />
              </scan>
              <scan>
                <cvParam cvRef="MS" accession="MS:1000016" value="2.6605519" name="scan start time" />
              </scan>
              <scan>
                <cvParam cvRef="MS" accession="MS:1000016" value="2.6783218" name="scan start time" />
              </scan>
              <scan>
                <cvParam cvRef="MS" accession="MS:1000016" value="2.6960916" name="scan start time" />
              </scan>
              <scan>
                <cvParam cvRef="MS" accession="MS:1000016" value="2.7138614" name="scan start time" />
              </scan>
              <scan>
                <cvParam cvRef="MS" accession="MS:1000016" value="2.7316313" name="scan start time" />
              </scan>
              <scan>
                <cvParam cvRef="MS" accession="MS:1000016" value="2.749401" name="scan start time" />
              </scan>
              <scan>
                <cvParam cvRef="MS" accession="MS:1000016" value="2.7671708" name="scan start time" />
              </scan>
              <scan>
                <cvParam cvRef="MS" accession="MS:1000016" value="2.7849406" name="scan start time" />
              </scan>
              <scan>
                <cvParam cvRef="MS" accession="MS:1000016" value="2.8027104" name="scan start time" />
              </scan>
              <scan>
                <cvParam cvRef="MS" accession="MS:1000016" value="2.8204803" name="scan start time" />
              </scan>
              <scan>
                <cvParam cvRef="MS" accession="MS:1000016" value="2.83825" name="scan start time" />
              </scan>
              <scan>
                <cvParam cvRef="MS" accession="MS:1000016" value="2.8560199" name="scan start time" />
              </scan>
              <scan>
                <cvParam cvRef="MS" accession="MS:1000016" value="2.8737897" name="scan start time" />
              </scan>
              <scan>
                <cvParam cvRef="MS" accession="MS:1000016" value="2.8915595" name="scan start time" />
              </scan>
              <scan>
                <cvParam cvRef="MS" accession="MS:1000016" value="2.9093293" name="scan start time" />
              </scan>
              <scan>
                <cvParam cvRef="MS" accession="MS:1000016" value="2.9270991" name="scan start time" />
              </scan>
              <scan>
                <cvParam cvRef="MS" accession="MS:1000016" value="2.9448689" name="scan start time" />
              </scan>
              <scan>
                <cvParam cvRef="MS" accession="MS:1000016" value="2.9626387" name="scan start time" />
              </scan>
              <scan>
                <cvParam cvRef="MS" accession="MS:1000016" value="2.9804085" name="scan start time" />
              </scan>
              <scan>
                <cvParam cvRef="MS" accession="MS:1000016" value="2.9981783" name="scan start time" />
              </scan>
              <scan>
                <cvParam cvRef="MS" accession="MS:1000016" value="3.0159481" name="scan start time" />
              </scan>
              <scan>
                <cvParam cvRef="MS" accession="MS:1000016" value="3.033718" name="scan start time" />
              </scan>
              <scan>
                <cvParam cvRef="MS" accession="MS:1000016" value="3.0514877" name="scan start time" />
              </scan>
              <scan>
                <cvParam cvRef="MS" accession="MS:1000016" value="3.0692576" name="scan start time" />
              </scan>
              <scan>
                <cvParam cvRef="MS" accession="MS:1000016" value="3.0870273" name="scan start time" />
              </scan>
              <scan>
                <cvParam cvRef="MS" accession="MS:1000016" value="3.1047972" name="scan start time" />
              </scan>
              <scan>
                <cvParam cvRef="MS" accession="MS:1000016" value="3.122567" name="scan start time" />
              </scan>
              <scan>
                <cvParam cvRef="MS" accession="MS:1000016" value="3.140337" name="scan start time" />
              </scan>
              <scan>
                <cvParam cvRef="MS" accession="MS:1000016" value="3.1581066" name="scan start time" />
              </scan>
              <scan>
                <cvParam cvRef="MS" accession="MS:1000016" value="3.1758764" name="scan start time" />
              </scan>
              <scan>
                <cvParam cvRef="MS" accession="MS:1000016" value="3.1936463" name="scan start time" />
              </scan>
              <scan>
                <cvParam cvRef="MS" accession="MS:1000016" value="3.2114162" name="scan start time" />
              </scan>
              <scan>
                <cvParam cvRef="MS" accession="MS:1000016" value="3.2291858" name="scan start time" />
              </scan>
              <scan>
                <cvParam cvRef="MS" accession="MS:1000016" value="3.2469557" name="scan start time" />
              </scan>
              <scan>
                <cvParam cvRef="MS" accession="MS:1000016" value="3.2647254" name="scan start time" />
              </scan>
              <scan>
                <cvParam cvRef="MS" accession="MS:1000016" value="3.2824953" name="scan start time" />
              </scan>
              <scan>
                <cvParam cvRef="MS" accession="MS:1000016" value="3.3002654" name="scan start time" />
              </scan>
              <scan>
                <cvParam cvRef="MS" accession="MS:1000016" value="3.3180351" name="scan start time" />
              </scan>
              <scan>
                <cvParam cvRef="MS" accession="MS:1000016" value="3.335805" name="scan start time" />
              </scan>
              <scan>
                <cvParam cvRef="MS" accession="MS:1000016" value="3.3535747" name="scan start time" />
              </scan>
              <scan>
                <cvParam cvRef="MS" accession="MS:1000016" value="3.3713447" name="scan start time" />
              </scan>
              <scan>
                <cvParam cvRef="MS" accession="MS:1000016" value="3.3891143" name="scan start time" />
              </scan>
              <scan>
                <cvParam cvRef="MS" accession="MS:1000016" value="3.4068843" name="scan start time" />
              </scan>
              <scan>
                <cvParam cvRef="MS" accession="MS:1000016" value="3.424654" name="scan start time" />
              </scan>
              <scan>
                <cvParam cvRef="MS" accession="MS:1000016" value="3.4424239" name="scan start time" />
              </scan>
              <scan>
                <cvParam cvRef="MS" accession="MS:1000016" value="3.4601936" name="scan start time" />
              </scan>
              <scan>
                <cvParam cvRef="MS" accession="MS:1000016" value="3.4779635" name="scan start time" />
              </scan>
              <scan>
                <cvParam cvRef="MS" accession="MS:1000016" value="3.4957332" name="scan start time" />
              </scan>
              <scan>
                <cvParam cvRef="MS" accession="MS:1000016" value="3.5135032" name="scan start time" />
              </scan>
              <scan>
                <cvParam cvRef="MS" accession="MS:1000016" value="3.5312729" name="scan start time" />
              </scan>
              <scan>
                <cvParam cvRef="MS" accession="MS:1000016" value="3.5490428" name="scan start time" />
              </scan>
              <scan>
                <cvParam cvRef="MS" accession="MS:1000016" value="3.5668124" name="scan start time" />
              </scan>
              <scan>
                <cvParam cvRef="MS" accession="MS:1000016" value="3.5845823" name="scan start time" />
              </scan>
              <scan>
                <cvParam cvRef="MS" accession="MS:1000016" value="3.6023521" name="scan start time" />
              </scan>
              <scan>
                <cvParam cvRef="MS" accession="MS:1000016" value="3.6201221" name="scan start time" />
              </scan>
              <scan>
                <cvParam cvRef="MS" accession="MS:1000016" value="3.6378916" name="scan start time" />
              </scan>
              <scan>
                <cvParam cvRef="MS" accession="MS:1000016" value="3.6556616" name="scan start time" />
              </scan>
              <scan>
                <cvParam cvRef="MS" accession="MS:1000016" value="3.6734313" name="scan start time" />
              </scan>
              <scan>
                <cvParam cvRef="MS" accession="MS:1000016" value="3.6912012" name="scan start time" />
              </scan>
              <scan>
                <cvParam cvRef="MS" accession="MS:1000016" value="3.7089709" name="scan start time" />
              </scan>
              <scan>
                <cvParam cvRef="MS" accession="MS:1000016" value="3.7267408" name="scan start time" />
              </scan>
              <scan>
                <cvParam cvRef="MS" accession="MS:1000016" value="3.7445105" name="scan start time" />
              </scan>
              <scan>
                <cvParam cvRef="MS" accession="MS:1000016" value="3.7622805" name="scan start time" />
              </scan>
              <scan>
                <cvParam cvRef="MS" accession="MS:1000016" value="3.7800501" name="scan start time" />
              </scan>
              <scan>
                <cvParam cvRef="MS" accession="MS:1000016" value="3.7978201" name="scan start time" />
              </scan>
              <scan>
                <cvParam cvRef="MS" accession="MS:1000016" value="3.8155901" name="scan start time" />
              </scan>
              <scan>
                <cvParam cvRef="MS" accession="MS:1000016" value="3.8333597" name="scan start time" />
              </scan>
              <scan>
                <cvParam cvRef="MS" accession="MS:1000016" value="3.8511297" name="scan start time" />
              </scan>
              <scan>
                <cvParam cvRef="MS" accession="MS:1000016" value="3.8688993" name="scan start time" />
              </scan>
              <scan>
                <cvParam cvRef="MS" accession="MS:1000016" value="3.886669" name="scan start time" />
              </scan>
              <scan>
                <cvParam cvRef="MS" accession="MS:1000016" value="3.9044389" name="scan start time" />
              </scan>
            </scanList>
            <precursorList count="73" xmlns="http://psi.hupo.org/ms/mzml">
              <precursor>
                <isolationWindow>
                  <cvParam cvRef="MS" accession="MS:1000827" value="987.6514892578125" name="isolation window target m/z" />
                  <cvParam cvRef="MS" accession="MS:1000828" value="0.4000000059604645" name="isolation window lower offset" />
                  <cvParam cvRef="MS" accession="MS:1000829" value="0.4000000059604645" name="isolation window upper offset" />
                </isolationWindow>
                <activation>
                  <cvParam cvRef="MS" accession="MS:1000422" name="high-energy collision-induced dissociation" />
                  <cvParam cvRef="MS" accession="MS:1000045" value="25" name="collision energy" />
                </activation>
              </precursor>
              <precursor>
                <activation>
                  <cvParam cvRef="MS" accession="MS:1000422" name="high-energy collision-induced dissociation" />
                  <cvParam cvRef="MS" accession="MS:1000045" value="25" name="collision energy" />
                </activation>
              </precursor>
              <precursor>
                <activation>
                  <cvParam cvRef="MS" accession="MS:1000422" name="high-energy collision-induced dissociation" />
                  <cvParam cvRef="MS" accession="MS:1000045" value="25" name="collision energy" />
                </activation>
              </precursor>
              <precursor>
                <activation>
                  <cvParam cvRef="MS" accession="MS:1000422" name="high-energy collision-induced dissociation" />
                  <cvParam cvRef="MS" accession="MS:1000045" value="25" name="collision energy" />
                </activation>
              </precursor>
              <precursor>
                <activation>
                  <cvParam cvRef="MS" accession="MS:1000422" name="high-energy collision-induced dissociation" />
                  <cvParam cvRef="MS" accession="MS:1000045" value="25" name="collision energy" />
                </activation>
              </precursor>
              <precursor>
                <activation>
                  <cvParam cvRef="MS" accession="MS:1000422" name="high-energy collision-induced dissociation" />
                  <cvParam cvRef="MS" accession="MS:1000045" value="25" name="collision energy" />
                </activation>
              </precursor>
              <precursor>
                <activation>
                  <cvParam cvRef="MS" accession="MS:1000422" name="high-energy collision-induced dissociation" />
                  <cvParam cvRef="MS" accession="MS:1000045" value="25" name="collision energy" />
                </activation>
              </precursor>
              <precursor>
                <activation>
                  <cvParam cvRef="MS" accession="MS:1000422" name="high-energy collision-induced dissociation" />
                  <cvParam cvRef="MS" accession="MS:1000045" value="25" name="collision energy" />
                </activation>
              </precursor>
              <precursor>
                <activation>
                  <cvParam cvRef="MS" accession="MS:1000422" name="high-energy collision-induced dissociation" />
                  <cvParam cvRef="MS" accession="MS:1000045" value="25" name="collision energy" />
                </activation>
              </precursor>
              <precursor>
                <activation>
                  <cvParam cvRef="MS" accession="MS:1000422" name="high-energy collision-induced dissociation" />
                  <cvParam cvRef="MS" accession="MS:1000045" value="25" name="collision energy" />
                </activation>
              </precursor>
              <precursor>
                <activation>
                  <cvParam cvRef="MS" accession="MS:1000422" name="high-energy collision-induced dissociation" />
                  <cvParam cvRef="MS" accession="MS:1000045" value="25" name="collision energy" />
                </activation>
              </precursor>
              <precursor>
                <activation>
                  <cvParam cvRef="MS" accession="MS:1000422" name="high-energy collision-induced dissociation" />
                  <cvParam cvRef="MS" accession="MS:1000045" value="25" name="collision energy" />
                </activation>
              </precursor>
              <precursor>
                <activation>
                  <cvParam cvRef="MS" accession="MS:1000422" name="high-energy collision-induced dissociation" />
                  <cvParam cvRef="MS" accession="MS:1000045" value="25" name="collision energy" />
                </activation>
              </precursor>
              <precursor>
                <activation>
                  <cvParam cvRef="MS" accession="MS:1000422" name="high-energy collision-induced dissociation" />
                  <cvParam cvRef="MS" accession="MS:1000045" value="25" name="collision energy" />
                </activation>
              </precursor>
              <precursor>
                <activation>
                  <cvParam cvRef="MS" accession="MS:1000422" name="high-energy collision-induced dissociation" />
                  <cvParam cvRef="MS" accession="MS:1000045" value="25" name="collision energy" />
                </activation>
              </precursor>
              <precursor>
                <activation>
                  <cvParam cvRef="MS" accession="MS:1000422" name="high-energy collision-induced dissociation" />
                  <cvParam cvRef="MS" accession="MS:1000045" value="25" name="collision energy" />
                </activation>
              </precursor>
              <precursor>
                <activation>
                  <cvParam cvRef="MS" accession="MS:1000422" name="high-energy collision-induced dissociation" />
                  <cvParam cvRef="MS" accession="MS:1000045" value="25" name="collision energy" />
                </activation>
              </precursor>
              <precursor>
                <activation>
                  <cvParam cvRef="MS" accession="MS:1000422" name="high-energy collision-induced dissociation" />
                  <cvParam cvRef="MS" accession="MS:1000045" value="25" name="collision energy" />
                </activation>
              </precursor>
              <precursor>
                <activation>
                  <cvParam cvRef="MS" accession="MS:1000422" name="high-energy collision-induced dissociation" />
                  <cvParam cvRef="MS" accession="MS:1000045" value="25" name="collision energy" />
                </activation>
              </precursor>
              <precursor>
                <activation>
                  <cvParam cvRef="MS" accession="MS:1000422" name="high-energy collision-induced dissociation" />
                  <cvParam cvRef="MS" accession="MS:1000045" value="25" name="collision energy" />
                </activation>
              </precursor>
              <precursor>
                <activation>
                  <cvParam cvRef="MS" accession="MS:1000422" name="high-energy collision-induced dissociation" />
                  <cvParam cvRef="MS" accession="MS:1000045" value="25" name="collision energy" />
                </activation>
              </precursor>
              <precursor>
                <activation>
                  <cvParam cvRef="MS" accession="MS:1000422" name="high-energy collision-induced dissociation" />
                  <cvParam cvRef="MS" accession="MS:1000045" value="25" name="collision energy" />
                </activation>
              </precursor>
              <precursor>
                <activation>
                  <cvParam cvRef="MS" accession="MS:1000422" name="high-energy collision-induced dissociation" />
                  <cvParam cvRef="MS" accession="MS:1000045" value="25" name="collision energy" />
                </activation>
              </precursor>
              <precursor>
                <activation>
                  <cvParam cvRef="MS" accession="MS:1000422" name="high-energy collision-induced dissociation" />
                  <cvParam cvRef="MS" accession="MS:1000045" value="25" name="collision energy" />
                </activation>
              </precursor>
              <precursor>
                <activation>
                  <cvParam cvRef="MS" accession="MS:1000422" name="high-energy collision-induced dissociation" />
                  <cvParam cvRef="MS" accession="MS:1000045" value="25" name="collision energy" />
                </activation>
              </precursor>
              <precursor>
                <activation>
                  <cvParam cvRef="MS" accession="MS:1000422" name="high-energy collision-induced dissociation" />
                  <cvParam cvRef="MS" accession="MS:1000045" value="25" name="collision energy" />
                </activation>
              </precursor>
              <precursor>
                <activation>
                  <cvParam cvRef="MS" accession="MS:1000422" name="high-energy collision-induced dissociation" />
                  <cvParam cvRef="MS" accession="MS:1000045" value="25" name="collision energy" />
                </activation>
              </precursor>
              <precursor>
                <activation>
                  <cvParam cvRef="MS" accession="MS:1000422" name="high-energy collision-induced dissociation" />
                  <cvParam cvRef="MS" accession="MS:1000045" value="25" name="collision energy" />
                </activation>
              </precursor>
              <precursor>
                <activation>
                  <cvParam cvRef="MS" accession="MS:1000422" name="high-energy collision-induced dissociation" />
                  <cvParam cvRef="MS" accession="MS:1000045" value="25" name="collision energy" />
                </activation>
              </precursor>
              <precursor>
                <activation>
                  <cvParam cvRef="MS" accession="MS:1000422" name="high-energy collision-induced dissociation" />
                  <cvParam cvRef="MS" accession="MS:1000045" value="25" name="collision energy" />
                </activation>
              </precursor>
              <precursor>
                <activation>
                  <cvParam cvRef="MS" accession="MS:1000422" name="high-energy collision-induced dissociation" />
                  <cvParam cvRef="MS" accession="MS:1000045" value="25" name="collision energy" />
                </activation>
              </precursor>
              <precursor>
                <activation>
                  <cvParam cvRef="MS" accession="MS:1000422" name="high-energy collision-induced dissociation" />
                  <cvParam cvRef="MS" accession="MS:1000045" value="25" name="collision energy" />
                </activation>
              </precursor>
              <precursor>
                <activation>
                  <cvParam cvRef="MS" accession="MS:1000422" name="high-energy collision-induced dissociation" />
                  <cvParam cvRef="MS" accession="MS:1000045" value="25" name="collision energy" />
                </activation>
              </precursor>
              <precursor>
                <activation>
                  <cvParam cvRef="MS" accession="MS:1000422" name="high-energy collision-induced dissociation" />
                  <cvParam cvRef="MS" accession="MS:1000045" value="25" name="collision energy" />
                </activation>
              </precursor>
              <precursor>
                <activation>
                  <cvParam cvRef="MS" accession="MS:1000422" name="high-energy collision-induced dissociation" />
                  <cvParam cvRef="MS" accession="MS:1000045" value="25" name="collision energy" />
                </activation>
              </precursor>
              <precursor>
                <activation>
                  <cvParam cvRef="MS" accession="MS:1000422" name="high-energy collision-induced dissociation" />
                  <cvParam cvRef="MS" accession="MS:1000045" value="25" name="collision energy" />
                </activation>
              </precursor>
              <precursor>
                <activation>
                  <cvParam cvRef="MS" accession="MS:1000422" name="high-energy collision-induced dissociation" />
                  <cvParam cvRef="MS" accession="MS:1000045" value="25" name="collision energy" />
                </activation>
              </precursor>
              <precursor>
                <activation>
                  <cvParam cvRef="MS" accession="MS:1000422" name="high-energy collision-induced dissociation" />
                  <cvParam cvRef="MS" accession="MS:1000045" value="25" name="collision energy" />
                </activation>
              </precursor>
              <precursor>
                <activation>
                  <cvParam cvRef="MS" accession="MS:1000422" name="high-energy collision-induced dissociation" />
                  <cvParam cvRef="MS" accession="MS:1000045" value="25" name="collision energy" />
                </activation>
              </precursor>
              <precursor>
                <activation>
                  <cvParam cvRef="MS" accession="MS:1000422" name="high-energy collision-induced dissociation" />
                  <cvParam cvRef="MS" accession="MS:1000045" value="25" name="collision energy" />
                </activation>
              </precursor>
              <precursor>
                <activation>
                  <cvParam cvRef="MS" accession="MS:1000422" name="high-energy collision-induced dissociation" />
                  <cvParam cvRef="MS" accession="MS:1000045" value="25" name="collision energy" />
                </activation>
              </precursor>
              <precursor>
                <activation>
                  <cvParam cvRef="MS" accession="MS:1000422" name="high-energy collision-induced dissociation" />
                  <cvParam cvRef="MS" accession="MS:1000045" value="25" name="collision energy" />
                </activation>
              </precursor>
              <precursor>
                <activation>
                  <cvParam cvRef="MS" accession="MS:1000422" name="high-energy collision-induced dissociation" />
                  <cvParam cvRef="MS" accession="MS:1000045" value="25" name="collision energy" />
                </activation>
              </precursor>
              <precursor>
                <activation>
                  <cvParam cvRef="MS" accession="MS:1000422" name="high-energy collision-induced dissociation" />
                  <cvParam cvRef="MS" accession="MS:1000045" value="25" name="collision energy" />
                </activation>
              </precursor>
              <precursor>
                <activation>
                  <cvParam cvRef="MS" accession="MS:1000422" name="high-energy collision-induced dissociation" />
                  <cvParam cvRef="MS" accession="MS:1000045" value="25" name="collision energy" />
                </activation>
              </precursor>
              <precursor>
                <activation>
                  <cvParam cvRef="MS" accession="MS:1000422" name="high-energy collision-induced dissociation" />
                  <cvParam cvRef="MS" accession="MS:1000045" value="25" name="collision energy" />
                </activation>
              </precursor>
              <precursor>
                <activation>
                  <cvParam cvRef="MS" accession="MS:1000422" name="high-energy collision-induced dissociation" />
                  <cvParam cvRef="MS" accession="MS:1000045" value="25" name="collision energy" />
                </activation>
              </precursor>
              <precursor>
                <activation>
                  <cvParam cvRef="MS" accession="MS:1000422" name="high-energy collision-induced dissociation" />
                  <cvParam cvRef="MS" accession="MS:1000045" value="25" name="collision energy" />
                </activation>
              </precursor>
              <precursor>
                <activation>
                  <cvParam cvRef="MS" accession="MS:1000422" name="high-energy collision-induced dissociation" />
                  <cvParam cvRef="MS" accession="MS:1000045" value="25" name="collision energy" />
                </activation>
              </precursor>
              <precursor>
                <activation>
                  <cvParam cvRef="MS" accession="MS:1000422" name="high-energy collision-induced dissociation" />
                  <cvParam cvRef="MS" accession="MS:1000045" value="25" name="collision energy" />
                </activation>
              </precursor>
              <precursor>
                <activation>
                  <cvParam cvRef="MS" accession="MS:1000422" name="high-energy collision-induced dissociation" />
                  <cvParam cvRef="MS" accession="MS:1000045" value="25" name="collision energy" />
                </activation>
              </precursor>
              <precursor>
                <activation>
                  <cvParam cvRef="MS" accession="MS:1000422" name="high-energy collision-induced dissociation" />
                  <cvParam cvRef="MS" accession="MS:1000045" value="25" name="collision energy" />
                </activation>
              </precursor>
              <precursor>
                <activation>
                  <cvParam cvRef="MS" accession="MS:1000422" name="high-energy collision-induced dissociation" />
                  <cvParam cvRef="MS" accession="MS:1000045" value="25" name="collision energy" />
                </activation>
              </precursor>
              <precursor>
                <activation>
                  <cvParam cvRef="MS" accession="MS:1000422" name="high-energy collision-induced dissociation" />
                  <cvParam cvRef="MS" accession="MS:1000045" value="25" name="collision energy" />
                </activation>
              </precursor>
              <precursor>
                <activation>
                  <cvParam cvRef="MS" accession="MS:1000422" name="high-energy collision-induced dissociation" />
                  <cvParam cvRef="MS" accession="MS:1000045" value="25" name="collision energy" />
                </activation>
              </precursor>
              <precursor>
                <activation>
                  <cvParam cvRef="MS" accession="MS:1000422" name="high-energy collision-induced dissociation" />
                  <cvParam cvRef="MS" accession="MS:1000045" value="25" name="collision energy" />
                </activation>
              </precursor>
              <precursor>
                <activation>
                  <cvParam cvRef="MS" accession="MS:1000422" name="high-energy collision-induced dissociation" />
                  <cvParam cvRef="MS" accession="MS:1000045" value="25" name="collision energy" />
                </activation>
              </precursor>
              <precursor>
                <activation>
                  <cvParam cvRef="MS" accession="MS:1000422" name="high-energy collision-induced dissociation" />
                  <cvParam cvRef="MS" accession="MS:1000045" value="25" name="collision energy" />
                </activation>
              </precursor>
              <precursor>
                <activation>
                  <cvParam cvRef="MS" accession="MS:1000422" name="high-energy collision-induced dissociation" />
                  <cvParam cvRef="MS" accession="MS:1000045" value="25" name="collision energy" />
                </activation>
              </precursor>
              <precursor>
                <activation>
                  <cvParam cvRef="MS" accession="MS:1000422" name="high-energy collision-induced dissociation" />
                  <cvParam cvRef="MS" accession="MS:1000045" value="25" name="collision energy" />
                </activation>
              </precursor>
              <precursor>
                <activation>
                  <cvParam cvRef="MS" accession="MS:1000422" name="high-energy collision-induced dissociation" />
                  <cvParam cvRef="MS" accession="MS:1000045" value="25" name="collision energy" />
                </activation>
              </precursor>
              <precursor>
                <activation>
                  <cvParam cvRef="MS" accession="MS:1000422" name="high-energy collision-induced dissociation" />
                  <cvParam cvRef="MS" accession="MS:1000045" value="25" name="collision energy" />
                </activation>
              </precursor>
              <precursor>
                <activation>
                  <cvParam cvRef="MS" accession="MS:1000422" name="high-energy collision-induced dissociation" />
                  <cvParam cvRef="MS" accession="MS:1000045" value="25" name="collision energy" />
                </activation>
              </precursor>
              <precursor>
                <activation>
                  <cvParam cvRef="MS" accession="MS:1000422" name="high-energy collision-induced dissociation" />
                  <cvParam cvRef="MS" accession="MS:1000045" value="25" name="collision energy" />
                </activation>
              </precursor>
              <precursor>
                <activation>
                  <cvParam cvRef="MS" accession="MS:1000422" name="high-energy collision-induced dissociation" />
                  <cvParam cvRef="MS" accession="MS:1000045" value="25" name="collision energy" />
                </activation>
              </precursor>
              <precursor>
                <activation>
                  <cvParam cvRef="MS" accession="MS:1000422" name="high-energy collision-induced dissociation" />
                  <cvParam cvRef="MS" accession="MS:1000045" value="25" name="collision energy" />
                </activation>
              </precursor>
              <precursor>
                <activation>
                  <cvParam cvRef="MS" accession="MS:1000422" name="high-energy collision-induced dissociation" />
                  <cvParam cvRef="MS" accession="MS:1000045" value="25" name="collision energy" />
                </activation>
              </precursor>
              <precursor>
                <activation>
                  <cvParam cvRef="MS" accession="MS:1000422" name="high-energy collision-induced dissociation" />
                  <cvParam cvRef="MS" accession="MS:1000045" value="25" name="collision energy" />
                </activation>
              </precursor>
              <precursor>
                <activation>
                  <cvParam cvRef="MS" accession="MS:1000422" name="high-energy collision-induced dissociation" />
                  <cvParam cvRef="MS" accession="MS:1000045" value="25" name="collision energy" />
                </activation>
              </precursor>
              <precursor>
                <activation>
                  <cvParam cvRef="MS" accession="MS:1000422" name="high-energy collision-induced dissociation" />
                  <cvParam cvRef="MS" accession="MS:1000045" value="25" name="collision energy" />
                </activation>
              </precursor>
              <precursor>
                <activation>
                  <cvParam cvRef="MS" accession="MS:1000422" name="high-energy collision-induced dissociation" />
                  <cvParam cvRef="MS" accession="MS:1000045" value="25" name="collision energy" />
                </activation>
              </precursor>
              <precursor>
                <activation>
                  <cvParam cvRef="MS" accession="MS:1000422" name="high-energy collision-induced dissociation" />
                  <cvParam cvRef="MS" accession="MS:1000045" value="25" name="collision energy" />
                </activation>
              </precursor>
              <precursor>
                <activation>
                  <cvParam cvRef="MS" accession="MS:1000422" name="high-energy collision-induced dissociation" />
                  <cvParam cvRef="MS" accession="MS:1000045" value="25" name="collision energy" />
                </activation>
              </precursor>
            </precursorList>
            <binaryDataArrayList count="5" xmlns="http://psi.hupo.org/ms/mzml">
              <binaryDataArray encodedLength="137112">
                <cvParam cvRef="MS" accession="MS:1000523" value="" name="64-bit float" />
                <cvParam cvRef="MS" accession="MS:1002312" value="" name="MS-Numpress linear prediction compression" />
                <cvParam cvRef="MS" accession="MS:1000514" value="" name="m/z array" unitAccession="MS:1000040" unitName="m/z" unitCvRef="MS" />
                <binary>QWRhgeAAAAAi4f9/9///f4iIiIhx/y3G4loVkdqHH/cf9xj/cRhAYFSaQa+rcYiIiIHMbQkZjJL26Ihx/4cf8fUL1xkDBSjv+Icf9x/xVkwoGcLD1+iIiHH/ggfBGKDD7ncYiIiIguv5Gq9wbliIiIcRY77GKUtROdiP9xiBqwbCObcKPccYiIgtmDCKSXz3hx/3H/cYj/Fjv50ZGFBi5x/3GP9xiBITinOYTnWMiHH/cf8WY4M0kk58y4iIcf+BJ2qBKUalftiIcf+HH/cSKDb2qqyQmIcf9x/ybLX5q3Sgb/cY/3GD9bk7KkbHH/cf9xiIgWEwsDlC70/I/3GIiIEKChgZ3/Xn7/cYiIJ8JMysjbM3H/hx/3GC3W/2oVkAn/cf9xiIgY+9qEleUle3GIiIgRjebym7MZDf9xiP9xgg9M4a0bMeiIcf9x/3ETFpNWl5xsqYiIhx/x7sfCKf84PdcYiIgY2ePSn1ccLYcf9x/3EZgD6SmJDRbXGIiIgRthYinjrp3XGHH/hx/3Erusq6eVNU/3H/cYiIIneuOqqFHIiIiHH/FulmNZdomcr/cYcf+HEkqy3Ke00jiIiHH/IvRJypa7Y/9x/3H/cYGwqb45a3ZBxxiIiIEsgTkZT37G6HH/cYiBknTpab27Fpcf+HH/cYL1s5GtpMboiIiHEVSYx1lElziohx/3GBF81/GadCgOhx/3H/cYIw2EmiQ3tnGIhx/xcx5RaZoSrp/4cYiCj5YnrjadhxiIhxGtfK9JeKNQuHH/hxg8d6e3iFhxiIcf9xLKtaSodKW/9xcf+HH/HRXYAZRrJ/7/cYiIcRh+WUKToqa9/3GIcf9xHMgXA52o6PyIiIcY/3EUrsIBmtE9/nGIiHH/F9IigZft3X6Icf9xiBWEUxea/qzocf+HGIhxI6mkSvdlu4iHH/cRz3vTGSqELOcYiIcf8o52maZolm/3GIcf8fPMiClwU3fYcf9xj/chDti8eSFnQ4iIcYiBiTzXKfrTKN/3Fx/3GII3oAenxf+IiHGP9yGHcvkZ1Z0G6Ihx/3GBTkCHOX7PeMhx/3GHH/IpieKnh2HYhx/3GHEk+MRac3O6cYiHGIFvHjoZTuHF5xiIhxgU5X1BmsqCvocf9xiILCd/igKYB/9xhx/3GCXHVmoXipmIhx/3EUaR7ClRjhPf9xhx/3GIhx/3GHH/cYiIE+Pxw5keDjxx/3GIiCLHproKhZT/cYcf9xJilJerF7aP9xhx/3EcZlCSkfqvbYhx/3GHEd8h9Rnr3grohxiIFchcUp94o62HGIiBitgxKWc3ztcYiHH/cS+NbSqYKS1y/4cYiHEVjRqTnWTlbIcf9xcf8gPfGqkjDliIcf9xILGcasjmOf9xhx/3EcNXoymvuFzXGIcf9xE5xWIpqUqd2HH/cYgtfMTajzOyhxiIcRzsfSGas4Le/3GIcf9xKjPWeoDSmIiHH/cRW8BKGTNPteiIhxgWLf7ykoQBDXH/cYcf8RnsRxnzI7johx/3GBvc86GfBAxehxiIcYFovU4pgWKx2IhxiIE0pbgZuWpH5x/3Fx/3EsA1xagto6cf9xiHEtGJTqNoaxcYiHGBTo5mGX5xme/3GIcYgqwLZahvSa/3GHGP9yLnd1WiuIqohxiHH/cSAtcCo/KP2HH/cYhxFdzNcpOUMo1xiHH/cXEntLDqjLTxcf9xhxiCp9DGo8Lzlxcf9xhxJAWuKnG1Hf9xhx/3Fx/xDQpoGfAGl+hx/3Fx/3GBR1sKGae09ehxiIcROisDOQP0/MhxiHGIgmUCRqTv25cYiHGBEzDpGevfFu/3GHH/cR4XPHOV6sOMhxiIcSZx1Dqa4ryIcYhxIIgj6kCNwf9y/3GIcS9uSBr5G35xiIcYJbQ4Kja8fYhxiHEclcgRlws37ocf9y/3Elh3QaeIi+hxiHGBUfmbGc4WZOcYiIcXH/cTnlg7oafP9xcf9xhxiILQtIagNbeXFx/3GIcYgrO4s6nkdMiIcYhxiIcYcf9xhxiIcYhxLjxTKn06zYcf9xhxiD3GLrw50Ycf9y/3GIcYhx/3FxiIhxcf9xiEBxjBnncf9y/3GIL2wwup889IhxiIIl0yOtws3P9xcf9xgRWvkRlFYG7nGIcYgsObvq5HRBcXH/cXH/cSHKI0p2XcuHH/cXH/cSkbDdqWXyKHGIhxgpYwRqLc+5cYhxiCjuIopWHddxiIcYLMQHaie/if9xhx/3FxITh2mnKIlnGIcYg7IjW53cqHGIhxNCQSvdvtcYcYiC9HyOqzk3Fx/3Fx/3Evnua63BGUcYiHGCnLZBpESb6IcYcf8k5UdKdKuLcYhxiC9tfzp7KAxxiIcXEjoEZ6KvuYcXH/cYcSrk5SrCsa1xiHGIHQLxUZy+Dq6HH/cv9xgpsEtKR/tLhxhxiIL3ZoGhmZfoiHGIICLFGu7Trohxhxg+9Su5CtSHGIcYICVJWlG7anGIcYgkNlBqYKr5hxiHGDAN5rUDGYhxiHEjAF0a8AsuiIcXH/Iil2emJ4mP9xcYiHGIcYiHFx/3GHH/cXGIhxiHEuUDoaK/xehxiIcYhxiHGIcYgkVEFKTbvriHGIgpehRaq166cf9y/3GC8gZBrt+b6HH/cXGCvfYjo0CdxxiHH/cjZGS7HJtIhxiIcXE6FDq868WHH/cv9xLh1wSoA4+3L/cYhxFkLMsZTOM07/cXH/cYJrRlSle5q/9xhxiHGC1R1jpM4pxxiIcYcSYlZCoPqb2HH/cv9xhx/yRX3yqsgg2HGIcYIT6TarAmyXGIhxiCjK+2qnUEmIcf9y/yO3oxqlhc6HH/cv9xI5lwSklo+4cYcYguUoQ6LNe8hxhxiIcTwWarvplYhxiHGC2cYBrmOf6IhxiHEgnoJ6WxfYhxiHGIP9Eysy7Nhxcf9xggmrnKrlRjhxiIcYcSiBw1q648r/cXH/cXE1Lpa/0WmHGIcYhxgj3j0qlBwthx/3FxiIcYL+dSasSK2XL/cYhxL2eZStuGa3Fx/3GHEgWjD6FGzwhx/3Fx/yecMRpXPO6HGIhxiHEmDEeKxEuHhxiHGCKUOhrnvF5xiHGIL8aaOlWWXHGIcYgyd3SymIuIcYcf9xcf9y/yepP2rZbAlx/3L/cYhxhxiIcYcYgh2Kk6NXVsiHGIcSMzXzpPygyIhxhxMUQvuMvQcYcf9xcYiCYSVVrx6qqIcYhxKWUqKhutXYhxiHGHGIJv1XKjIqjYiHFx/z4hrrzeUXGIhxhxOHBjuo+ccYhxiHGCRLgFreR/pxiHGILNlkahZpuXFxiIcYJU8qOv0NXIcYhxgu5/SKNoC3cYiHFxIaDd6v7yIYcYhxiCjS5Wp20amHH/cv9xcS0TO2pC3EmHGIcYMnnWs5YphxiHGCpSRirr252HGIcYhxhxKePiWqTB2v9y/3GHEj8V1aZOoqhxiHGIcYcf9yIJ87ahsMSYcYhxhxgj4TpaRexacYhxiDCWj7t5cIhxiHGDp2IbiJ3oiHGHE+Wne3pYiHGIhxLeB2GhL4nnGIcYhxgktVwqhqo9hxiIcYcYhxiHGIcYhxiHGHGIcYgrcNwaifI+/3L/cYcYIh7QKjAi/Yhxhx/ym8bRq1OS6IhxhxgkzF46JjoccXH/cXH/cSdBChqs716IcYhxL9GNShXnK4hxhx/3L/cYcSDwWBrx+n5xiIcYKkvRimBS54cYcYg+iV27dqJxiIcXH/cTg9r7PSUP9xhxiHEmrSUqFy2thxhxiII9ebStWGS4iHFx/yci3Cpv0j2HH/cXGIgqXFkqHDptiHGIcYPuIbuR3kcYcYhxJKFVKjfqrXGIcYiCrG2hp0kl5xcYhx/yl9FyoaLo2Ihxcf85CyG59N6HGHGIcYhxiHGCfq9SoTUK1x/3L/cYcSeJ4SroYe1xiIcYI9vcOkVCPP9xhxiCH3aTpDiWz/cYcYhxJsIDOpXfzHFx/3FxgvsFcqpfqNiHGIcYJFbzGpuQzocYhxg3A8G7/D6HGIcYJpHkOrjhvIcXGIhxKm0DSvsvy3Fx/3L/cYhNppxFlnGHGHH/I7qUGrVWvnGIhxcf9xcf9xcYiHFx/3Fx/3FxiIcYcYgrMDwqHvw9cYhxiHGIcYgnzWAq5Cn9hxhxiE72nECWiIcYcf8p1lM6hJrMhxhxiDvnO70YxIcYhxiDzb2LokJ3Fx/3FxiIcYcYhxiHGHGIgo8FIaQfrecYcYhxhx/3L/JCfsOjCRPIhxiHGHGIcYhxOZQNv2vycYcYhxiCboCipTf12HGIcYMNEatz7lhxiHFx/yoETloTyxpxiHGIcYcYhxPDatvclShx/3L/cXH/MI9It4C3/3L/cXH/Kxu9KjBULYhxiHGHH/cv9xhxhx/3L/cYcYJ4OmKhnFnXGHGIcYhxg0g1iyjKeHGIcYcSB7lhrpRp6HGHGHEzF+u1+BT/cv9xhxiHEllg5KuZ8bcYcYhxgnoTAq5uz9iHGHH/cv8tuqYaJVWecYhxiD31xLcKO3GIhxcf9y/yk43Hphgjj/cYcYhGGZy+ZnGHGIgqDRwakD4+iHGHGC3LuRpERG6IcYhxJ2Kveo7VCIcXH/cv9xP2mTs5Zscv9xhxg6VmW6qZqHGHGIMDqcudVjiHFx/3EmNjYanZyeiHH/cv86WpO5pWxxcYiHGHGIcYcf9yMS2ct+Jjhx/3L/cXEtk0gqx8t9hxhx/3Iop9MaRoLOcYhxiDSbPbV0wnGIcYcYOhY0uunL/3Fx/3FxgnaDJKPHzb/3L/cXH/PDkJu8b2hxhxiHGIcYcTPHNL84y3L/cXH/cil2VUormquHH/cv9xcf9xcYiHFxJ/9xGkEI7ocYhxghuWIqVmndcf9y/3FxLomEGvdnvocf9yiCjhqjrj5Vz/cYcYhxiHGCDmxRrik65xhxiHGDQL7bYFEoiHFx/3E6T6m9sFaHGIcYhxhxiHGIcYcf9y/3FxiDY/17DQKIcYhxiHGHH/cv9xK763OoYUjHGIcYhxKd1PKlQrDYcYhxhxiDO8prJTWXGIcYgyoRazbulxiIcYcSbz6BqhwX6HGIcYKr94OqYIfIcYhxgsB0UaIJuuhxhxiCLG3irFkh2HGHGIKB+YOsAWfHGIcYhxKeJVGlLarocYhxgjjM46WjMciHFx/3EoNoMaXZfOhxiHGHEi6jA6w1z8cYhxhxiHGIMUubt8RkcYcYhxgsTo4ajBceiHFx/3FxN0N9scyCcXGIhxhxNwILsA70cYhxhxiDEMPLgEw4hxhxiD7cPLojw3FxiIcYNLJyvk2NcXH/cXGIOEQessvhhx/3L/cTg20brJLnH/cXGIcS8qHCrOXj1xcYhxiHEhG1oaAFpehxhxiIcXGIJSKGWiHnmocf9y/3FxMC+jsuBccYcYhxLz7cGk0SPv9y/3Fx/z8yxrbNOXL/cYcYhxLuqjGvFVzohxhxhx/3IqleQqx6G9cv9xcYhxKPPGGmHDnnGHGHH/cjuKjb11cnGHGIcSjzy0qDw0uIcYcYNzyFvcN6cYhxiCIHPhohnB6HGHGIcYhxg1Kcaw5jlxiHGHGDUl/LPqA3L/cYcYcYiHL/LLTmKtWxnXGHH/cogj99g6E4J8cYcf9y/3Fx/3L/cS03VirNip2IcYcYhxiHGHGIcYgxmXKydo2HGIcYgzOt641SGIcYhxJt1kGoMpvv9xcYhxhx/3L/cXGILv18GlEoPocYhxiHGHGD49MbPCznFx/3FxiD9a6bilFnGIcYcTO6cr9FjYcYhxiDYc0b3jLohxiHEwmROyduxxhxhx/zvh7rAuEYhxcYhx/3IrT2kaXAluhxhx/3KIhxgq1eAqs6H9cXGIhxhxN3tssZSTcYhxiHEq3XsqFChNcv9xcf9yMg2ttgNScYcYhxOdsTuiTsiHGIcXEv73kaEghuhxhx/3Io62EaMknuhxhxiHGCM1WiqOql2HL/cYcS6jdzpXyIxx/3L/cXEmTZ86HiYMcv9y/3GHGCiE8irosN1y/3GHGDytmrtSZXFx/3Fx/yhtEhpaLt6HGIcYcYhxPn8Yt4DncXGIhy/3Ex/3e0EIhxiHGHE2QOa+vxly/3GHGCnseGqlOHn/cXH/cv9xg28OG8Dx5xiHFx/3EyYmSxrZtxcYiHFx/3Ep0mM6lNnM/3GHGIcYcT3Z67smFHH/cXH/cv8s57RatIS6/3L/cXGCUfZCowGb3/cv9xcYP/YFtQn6hxiHGIcTOy4b5NHnL/cXGIg6ofu/XgRx/3FxiHGIcTORW7V+pIcYhxiHEzY/u1rARxiHGIcTRFI7+63IhxhxiHGHGIRRGs3uWIcYcYgt5MQaIrO+/3GHGHGIcSFyIkqb3dtx/3FxiHGHEgGxsaEF5OcYhxhxggpVcaB6qO/3KIhxhxJaErGsbtTnGHGHH/IE5CGtwb3nGIcYcYgiXqEauxXu/3Fx/3L/cXE6YAy+n/OIcXH/cXE+5Je3G2iHGHGIPi4FttH6cYcYhxg/lZe3amiIcXH/cXGIcYcf89Yla4nalxcYiHFxiHGIcSAZ1yqQco1y/3GHGIcTX72LEUJ3GIcYcSKeHRoYHi6IcYcYNxXftPogiHFx/3L/cT8Cnrv9YYcYcf9y/3L/cYcYcYg9puG1WR5xhx/3L/cSMfQUpxG+uHGIcXH/OY84vnDHiHFx/3FxiHGIcYcYcTIqyrXlNYcYcYhxNAVBvvq+/3L/cXGII/TUKlKyvXGIcYcYNoqCvHV9cYcYhxhxiHGD4Ae7r/hHGIcYcYhxhxiHGDvagrglfYhxhxg2qV20ZqL/cXH/cv9xhxhxiHGHEs0hgq0959cXH/cv9xcSz76yoCQU2HGHH/cv9xcSBSMRq73O5xiHGIN7gVvUfqcYcYcSigKhqW/V6HGIcYK7nRGiVi7v9xcf9y/3E/swe2TPhxiHGHGIcYNSQHsOv4cXH/cXGCG0Vhrlup6HGIcYOsKZvT1mcYiHFxJ/+AKuEH/Yhxhxgn0XsqVOhNcYcYhxiD/Dvrw8QYcf9y/3Fxg+bP+9kwCHGIcYhxMv6CsRF9/3FxiHGD7gWLgfp4cv9xhxg6h76wiEGHFx/3L/cXH/cv842L6zN0GHGIcYhxhxhxgqWYsai2dOhxcf9xcSqMFzqZPoxxiHGILNSwKqO0/XGIhxcSZnTCpriz1xiHGHGIPtIlti3acXH/cXGIcYhxgoHAx6g084/3L/cXGIcYhxcSoxrypO5Q1xiHGHGIcT0ECbr79ohxiHE5ruG5UR6HGHGIcSzF9EoGoLuHFx/3FxNLb6s1kFcYcYhxiCTN2krGIltxcYhxgsYHEaCvjuhxcf9xcYhxP/C5uA9Ghx/3L/cv84KzO71MxxhxiHGHE0gceyjjj/cv9xcf9y/3FxiIcv9xMgaSsAptcYcYghNmMa3ZnOiHGHH/coiHFxiIcv9xhxiCe9HRrVLi6IcXGIgzQ+64zBGHGIcXH/cXE8MfG2zg6IcYcYhxcf8zouOwbRxyiIcXE3zxe+MOiIcXGIcSk2Pjr+nByHGIcXH/cXGIcSt80BoJMv5xiHGHGHGIcYcTZeM72hzP9y/3L/cYPVUZuqrmhxhxiDkn1bzYKocYhxcYgucEgqyft9cXGIhxIwu6StJUW3GIcYcTZNhL2ye3GHGIcYcTMLGbMF5ocv9xhxL9yqGjM1XohxiHGDzNXL0yo3GIcYg569W8FCqHGHGHEqlWkad6lu/3L/cXGINkTxvLsOcYcYhxcf8nyxgalE5+cv9xcYhxOwApvP/W/3FxiHE2zv60QQFxiHGHGIcXH/cXGIPZ7VuGEqhxiHFxiCAikxru1s6IcYhxcSQEkxqAxs5xcYhxiHFx/3L/cXGIhyNKdstGiThxiHGHGHGIcYcYhxhxiHFx/3FxiHGHGHH/cv9y/3GHEzWIayt3mHGIcYcYhxcf84R9e+uChxcf9y/3FxiHGIcXH/cXGHH/cv9xcYhxhxiHGHGIcXH/cXGIcToBv7EPQIhxhxhxiHGIcTWjbrVskYcYcYcf9y/3L/cYcYcYhxcf9xcYg0oYiybndxcYhxiHEnP1dKfwqLcYhxiHFxiHGCVmixrql06IcYhxgrm1IaJ0rehxhxiHE2p/G8WA6HGIcYcYcYhxhxhxiHGCd2sRpZlO5xhxiHEhCLEaoITucv9y/3GHGHGHH/cv9y/3Fx/3L/cXGIcYhxcf9y/3FxiHEk/Ooa0TFecv9xhxhxiHFx/3Fxg/EfO17gz/cXGIcTbQorwvXXGIcXGIhxcYOSrlvNUa/3KIhxcYMAs3tQXIcYhxcf9y/3FxiHGDHh87IuDHGHGHGIIN+UOjUGvIcYhxggMP4aXvAehxiHFxOdpDuiW8/3FxiHGIcXGIcYhxcf9y/3EtbgcaKh+OcXGIcYhAuKwldYcYhxhxP17ltaEacYcYhxhxiHFx/zq7Q7pEvIhxhxgri3AaGEj+iHGHGHH/coiHFxiHGIcXH/cjAa3bn1InH/cXGIcYcYcT43RbbIuohxcf9y/3FxiDKl87JqDIhxcf9yLvzyKoEw3XGHGIcTpD6768FHGIcXH/LMhsGoR5PocYhxgwxKKzS12HGIcYP47nt3EYcYhxcf9yLL5sGmUZPocXH/cv9xRFms2mVxhxiHFx/3FxiHGHGHEnPdEaTSLucv9xcYhxgnZTEaWqzuhxhxiHEsYOEaCvHucYhxhxiDJ/lrSQaYhxhxhxiHGHGIJMPbGvTCTnGIcYcYMSH5tu4GcYcYhxgo2oYac1eecYcYcYhxPGX3upoIhxiHGHE4hE2xi7KHGHGHGIcYPLNRtkyuhxhxiDbf7bQwEnGHH/cog/xE+7O7By/3FxiHGHGIcSiGtVr6lKpxhxhxgkQTFKbuzrcXH/cv9xcYJ+lBKvJr7XGIcYhxcT/0UbILrocXH/cv9xcYhxhxMR3/uvIAiHFxiHGINyRbseukcXGIcYcYhxhxhxiCVgDBrq/z5xiHGCHCBhrk355xhxiHGC9fpBr6Bb5xhxiHGDGurLhhU3GIcXGIcYhxcTCVDrl68XGIcXH/cv9xM82mskJZcYhxcf8uE2kaT8luhxhxiD2XDLxo84cYcYhxcYiHFxiHGHGIcXGDjiBLsd+3GIcXH/cv9xcYhxhxiHGHGHGIcXH/cv9xcYhxiHFxiHGHGIcYcYcYhxI6xpGuY5bnGIcYhxcURbrNpFiHFxiHGIcXGIcYhxcYhxP+O4txxHhxcYhxLdYUGhOevohxiHFxiHEmF8Yan4OecYhxhxg3hGuyi5T/cXGHH/coiHFxiHGHGIcYOt9XvCCohxiHFxiDKUtrR7SYhxhxg3xmuySZT/cXGIcT6JBrZ2+XFx/3L/cSFGwBq8k/6HGIcYcYcYhxhxPU26u7JFiHGHGEzbrFJFcYcYcf9yiIciYYkyoQhs2HGIcXH/cv8uTck6nSNsiHGHGDZtBr+S+YcYhxcYNON9tiyCiIcv9xhxhxhxiHGHGIcXGIPokEtnb7iHFxiHGCzomxpydk6HGIcYcYcYhxcSpJNhpcbJ6IcYcYg6dRi8iudxcYhxiHFxiHGIcXGIcYhy/3EjGK0aEIUuhxhxiHGHGIcXGIcYg+1QK1Kv2HGIcYMx19t/KCcf9y/3FxiHGIcS2J7yo5YQ2HGIcYcYcYhxhxhxgyuVGwVq6HGHGIcSYHWhrAml6IcXH/cv9xcYhxhxiHFx/zH5UbIWrohxcf9xPe5nuRGYhxiHFxiHEyRRayyulxhxhxiHFxiCExQhrN696HGHGIcYcTLnebUohocYhxcf9xcYcf9yiIOeFjux6chxiHGDQUxrL7OYhxhxhxgleiEqGl3thxcYhxInczKmqMzf9y/3Fxg603e8LIiIcYcYPi/IudA3iHFxiCc4oxptdc5y/3FxiDHWi7g5dIcYhxcTY7UbvErnGIcYcYhxcYhxiHFxiHGEetrKUlcXGIcYg+iIu7d3SHGHGIINDHGhTzjocf9yiHGIM+FOuC6xiHGHGHGHH/cifJZhqEaZ6HGIcYcYcYhxcYiHL/cXH/cv9y/3FxiHGDjXsrsoTYcYhxcYhxhxhxiHGHGHGIcYcYcYcYhxhxhxiHGHGHGHGIcYcTwcUbXjrnGHGHGHGIcYcTKEFLGL63GHGIcYcYcYhxhxhxhxiHGHGHGIcYcYcYcYhxhxhxiHFx/3L/cXGE8urC0VcYcYhxcYiHL/cYcXH/cv9xcYhxhxiHFxiHGHGIcYcYcYNSJ1sO2KiHGHGIcXGIcYcYhxcYiHL/cXGIcYcYRV6s2hX/cv9y/3FxM8djvziccXGIcYhxcYhxhxhxiCE3iBoOh36HFxiHGEh+rKgViHGHGHGIcYcSRv/RoLAC6HGHGIcXGIcYcYcYhxhxhxiHGHFx/3E2Ouqy1RWHFx/3L/cTbq6rIlFYcYcYcYcYhxMkPWs8wphxcYhxQM6sFBWHFx/3L/MvQmtBvZiHGHGHGHGIcYcYcYhxhxcf80p163aKGIcv9xcTJJFLHG63H/cv9y/zbzh7AceHGHGHGIcYMbpjs1Wc/3L/cv9xcSl2ERo5nu6Ihy/3FxPg0Cs/L9cXGIcXH/cXGHGIcYcYhxcTHFh7RKeHGIcXH/cv8pxDUadLyu/3L/cXGCIRuVqS9GqHGIcYcYcTs+ArbB/XL/cv9xcYhxgsq1E6V0rscYhxhxiDFesrOxTf9xcYhxhKn6yGBYhxhxhxhxiHFx/3L/cXGIcXH/cidm4xpqkc6HFx/3FxhxJFkhGntt7nFx/3L/cXGIcXH/MI7EtYE7hxhxiHGHGHEjW+Maq0HOcXH/cXGHH/cohxiHFxiHGHGHGIcYcYcYOd9RuSCucf9y/3FxiHFxiIcv9xcS1/Mxr4DM5y/3FxiCdynRrZ1i5xcf9y/3EpY+EaOsHucYcXH/cv9xcYhxhxhxhx/3KIIDWAGs2n/ocYcYcSI72TpPQmxx/3FxiHFxOaSXvFtocYhxcf9yO/X4uwoHcYhxiHL/cYcXH/cv8qA3sqMdhNcXGIcYcYcYcYKXJTGknaznGHGHGDtWNrqpyYcYcYcYJHdlGrmJrocYhxcSfEbhrUuR5xiHGHFE4LzR9IcXH/cv9y/3FxiHGHGC9stBr5NL5xcf9yiIcXGIcXH/cv9xcYcf9yiHGIcXGCYEhxqgx46HGHFx/3L/cXEylXOxeoyHGIcYcYcYcYgzcxK/jO1y/3FxiEshvH3khxhxiHGHGDgnJLzY24cYcYg+kxu6bORxcf9yiC1yshoJ1N5xhxiHE+MQm5zvaHGIcXH/MGBYt6+nhxcYhxggM/gaHsB+cYcYhxcYP002trLJhxhxiHErMt0andIuhy/3GHFx/zB+NrWRyXL/cXGIMqNYtWyniHL/cYcYcYcYMWhzsqeMcYcYhxcTRjYb6cnv9xcYhxhxI091Kl0IrXKIcYcYhxcYhxg2Je206hJxiHFxiHGHGIMrxqtlOVcYcYhxg8uXO4RoyIcYcYMPNhshyehxcYhxhxiHFxOxArve/UiHFx/3L/OyjCuNc9cYcXH/cT8UYbPrnnGIcYhy/3Fx/3KDGhK7du1IcXH/cXE0RGG9u55xhxhxhxiHFx/3L/cv9xcYhxIp1zGrcoznFx/3L/cXGHGIcSRfADq8D/xyiHGHGILq4SGvUe3nGIcv9xgyVl+5uaBxiHFxiHGHGHGHGIcYcYcYcYcYhxhxhxhxiHFxiHGHGIcXGIcYcYcYcYhxcf9LkryG1P9xcYhxMeyntSNYcf9xcYcYg49xK7CO2HGIcYMdr2tDUJcoiHFxiDXtp7IiWP9y/3L/cTrDGb085ocYcYhxcYhxhxhxhxiHFx/3L/cv85anqwpYWIcYhxNQt6swWFcf9xcYcYhxhxhxhxg7q8K4VD2Icv9xcYhxhxhxgwXq66sVFxcYhxgui3Ea90juiHFxiHGIcv9xcf9yiC6pxxo2Y46IcXGIcYcYcYhxcYhxhxg4I76z7EGIcv9xhxhxhxhxg+dmG0iZ5x/3FxhxiHEk2m0a81kucohxhxNBoSvuXthxcf9y/3FxhxiHE48IO7D3yHFxiHGCJy0Bqp0v5xiHFxhJc7yIxHGIcXGIcYcYcYgnGIEaX3fucohxiDQC2bQOJnH/cv9y/3FxgzgFayj6lxiHGHGHGHGINji3sddIiHGHGHGIcXGIcYcYcYhxcTHXirY4dXGHGIcXE+pNm5WyaHGIcXGIPew7vBPEiHFxiHGHEwt2GxWJ5xcYhxhxhxhxiHFx/3KIhy/3FxiHFx/3I5rju/UcSIcYcYO4cHu3j4hxhxiHGHFx/3L/O//CuAA9cYcYcYcTA0VrXbqYcYhxhxPWl/vpaAcf9y/3FxhxiHE7Tbe7skiHGHGHEvs04aVcsecYhxcYg6eGG4h55xhxiHFxiHGHGHEs5uAaApH+iHGHFx/zS/t7JQSHFxhxiHEkAlIakOrecf9xcYcSdUDxrbvw5xcYhxcYhxhxg7FJq962VxiHGHEyWUu2trSHGHFx/3L/cXGHEuWjgqy1x9cXGIcXErmK0al3UuhxiHFxiDhT0rysLf9xcYhxLJjDGidzzohxcYhxcStSeRpr2G5x/3L/cv9xOVq8sbVDiIcv9xcTKfj7lwcIhxcYhxhxhxg8XxK3oO3/cohxhxiHFxiHGHFx/3L/cTw9vL7CQ4hxiHL/cT/U0rQrLYcYcYcTX00r0LLXGHGHGIPgXStvot/3L/cv9xIk/wGqwA/ocXGIcXEqOpE6flbshxiHFx/3KIOPXSuwotcYhxhxcf9xcTzMx7ozOIcYhxcYhxhxg7OVu+xqSIcXGIcYcT9UqrirVXFxiHFxKWESKtru3XFxiHGHGHE3kkS9bbuIcYcYcTObYb9knohxcf9yOzfSt8gtcYhxcYhxNxaIsPl3/3FxhxhxiHGHEiukoaBltecf9yiHGIIK8BGtYP7ohxcYcYhxhxhxhxhxhxiHGHFx/3L/cv9xcYcTgyIrrN3YcYcYcT+q9LRVC3L/cv9xcYP1Iis63dcYcYcYcYcYhxN3Iiu43dcYhy/3FxiHFxiHGHGDv+g7gBfHGHGHGHE48Em+D7Zy/3FxiHGHFx/3L/cv9xcYhxcYhxhxg9f4O3gHyIcYcXH/cXGHGIcXE/r4O0UHyHGHGIcXEwWWa0tplxcYhxcf9y/3L/cXGHGIcShs4ioLMd2HGIcXGIcXH/cv9y/3L/JyFDGn7rznGIcXGIcSdAtBp89L5xhxhxhxMAtruAWUcf9yiHGHGHGIcXGIcXGIcYIfz9GkIwLocYcYhxMBlJuPa2/3FxiHE91Ce5K9iIcXH/cv9y/zAaSbj1tocYhxcYIcUOGkWvHocf9yiHGHGD0lIrXa3XL/cYcXGIcYcSpCzhqs0x5y/3L/cXGHGIcYMZm1tHZKcYhxcf9yiHGHE/VQq5qvX/cXGHGIJVbhGouR7nGHGIcYcXH/cv9y/3L/cTnw570PGHGHGIcXFDZ7zphIcXH/cv9xcYcYhxcYhxhxhxghVzYa64yecXGHGIcUOHvOeEcYcYcYcTdbJ76k2HGHGHGHGIcXGIcYcYcYcYcYcYgyoK24b1Jxcf9y/3L/O57SuGEtcYcXGIcYPslevDahcXGIcXH/cohxgwNgW02fpxhxcf9y/3L/cXGHGIcXGIcYcYcYcYcYhxcYhxcf9yiHGIcv9xcYhxcYhxhxhxgvHNkaPzJucYhxcYhxhxhxhF97zQhIhxcYhxcUn3vICEhxhxiHFxhxiHGHEpwLIaRPTecYhxhxcYhxg8Ch+/9eCHFxiHFx/yNcYxrLOc6IcYcXGIPcpZujWmcYcXH/cXGHErpdEqtqLtcv9y/3FxhxiDuKBbp1+ocYhy/3FxiHGEdovLl0hxhxiHL/cXE6nVm9YqaIcv9xcf9yiHGHGHGHGHGIcXGCFaORocXG6IcYcYcYLsA0GgT8vnFx/3KIcYcYJXvEKkpDvXGHGHGIcXGIcXGIcYcYcYcYcYN0sasMTlcv9xcYcYhxhxcYN4/8soADcYcYcYOJPiu2wdcYhxcYhxO0k3u7bIiHGHFxg5htq/eSVx/3KIcYcYg3HwW94PpyiHGHGHGHGIcv9xcYhxhxcYhxhxiHL/cXGISBm8rmSHFx/3KIPY2Tt3JshxiHFxiHGDjNqL8yV4cXGIcYcYOBX3vuoIcYcXH/coiHL/cv9xcYhxcYgtyeQqxGG9cXGHGIcTPJabRGlnGHGIcYcXGIcYcYcYcYhxP2vFtZQ6cv9yiIcv9xcYcYhxcYhxhxhxOPJxug2OhxhxiHFxiHFxiHGHGHGHGHGIcXGHGIOKwiulPdcohxhxg8RuK3uR2HFxiHEsSgI6bV/chxhxiHL/OvbiuQkdcXGIcYcYcYcYhxcYcYhxg3k3G7bI5xhxhxhxKHWgOoql/HFxhxiHE5gXm+foZxiHFxiHFxgxNuq32RWHFxiHGHGHFx/3L/cv9y/3FxQhq8/lSHFxiHGHGHFx/3I8Y3m7nIaIcYcXH/M5jisXcdhxiHL/cXH/TSq8XVRxhxcf9y/zFkcbKrjocYcYhxP+uGthR5cYhy/3FxhxiHFxiHFxiHGHGHGHGHGHGIOKyGvlN5cYhxhxiHI2pHG7W45xiHFxiHGHFxiHGHGHGIcv9xcYcYhxhxOTd5vsiGcYhxcYhxcYhxg+Doa48XmHGIcXEpX6samwVOcv9xcYcYhxcYhxcf9yiHGHGHGHGHGIcXGHGIcXH/cohxhxhxg87yK3EN2HGIcXGIcXGIcYcXH/cohxiHL/cXGHGIcXGIcXGIcUm6vIRUcYcYcYcYNkYIscn3/3KIcYcYcYcYhy/3FxMtBksj+b/3KIcYcYcYcYcYhxcUnavIJUhxcYhxhxhxcf9y/3L/cv9xcYcYhxPGFkuJ6bcf9yiHGHGHGIcv9xcYhxcYhxcYg+wWS3Ppv/cv9y/3Fxg99XG1Co5xiHFx/zAtFbXi6nGHGHGHE1FnG96Y6IcXGIcXH/cohxhxhxhxiHL/cXGIcv9xP2zitJMdhxcf9y/yxg0Boa8v5x/3L/cv9xcYcYcYMTj6t9cFcYcYhy/3Ezg2SxjJuHFxiHGHGHE50TK5Ls1xhxhxhxOuEyuB7NhxcYhxgxBpa0Cmly/3FxhxMX3isZIdcXGIcXH/NFRksbubhxiHL/cXEyGci19jeIcYcYcYcYhy/3FxhxiHFxiHGHFx/3KIcYcYcYcYcYhxcYcYhxcYhxcYhxhxhxhxhxhxhxMyJKte21/3KIcYcYcYcYcYcYhy/3FxiHFxiHFxiHGHGHFx/3L/cv9xcYcYcYhxcYcYPzZktcmbhxcf9y/3L/cv9y/3FxhxiHL/cXGDTao78lXHGHFx/3L/cv9yN3mJv4Z2cXGIcYcTRVPba6wohxcYhxhxI9lSGqNq3nGIcXGDPf4r8gHXL/cv9y/3I837u8IERxiHGHGHFx/3L/cjEF/bkLAohxhxhxcf9y/3I9wcu7PjSHFxiHErmyAaF03+iHFxiD2UMrZrzYcYcYcXH/cjSo/bZnAohxhxcYhxhxhxhxhxhxiHFxhxiHFxg2ouW/XRqHGHFx/3L/ckxcvEo0cXGHGHGIcv9xcYhxcYhxhxcYPDUytsrNcYcXH/cXGHGDTB8rBODf9xcYhxcYhxcYhxhxcf9yiHGHGHE9Fti56SdxcYhxcYhxcf9yiHGHExa2SypJtxcYcYcYhy/3FxiHFxg1gaawjllxhxhxOuUyuBrNcYcYcYgzWXGwto6IcXGIcXE414ywOHNy/3L/cXGHGHGIcXGIcXE7n1e6YKhxhxhxg8iSW5dtqIcv9xcYhD3LzyNHGIcYcTQRzrf+MYcYhxcYN0olvrXaiHFxiHGHFx/3KIIg0wGqA8/ocXGIcXE88/K3DA3/cohxhxhxhxhxhxhxiHL/cXE4Hoyx8XOHFxiHGHGHGHGHGC2jHBp2zj6HGHGHGHGHGIcXEwenGxlY5xcYcYhxNn9kvYCbcohxhxOYpxuHWOcv9y/3L/LqxyGgY43ocYcXGIcYS128eiSHGHGHGHGHFBbbwKJHGIcv9xcT9hXbqeonFxiHGHGHGHEqeEAaKXv+iHFxiHGHFxiCSK6Rr4UW6IcXGIcXGIcTxfJbig2nFx/3KIcYMKrbuWUkhxcYcYhxNxCftP9gcYcYcYcYcYcYcYcYhy/3Fxhxg9LKa401lxcYhxg5fKa9g1mHGHGHGDhm6LCpF/9xcYcYhy/3FxiHFxICaMKu+XPXGIcYcXGINEazsMlMhxhxcf9y/3KIcYcYcYcYhy/3I24PW+HwpxhxiHFxiHFxiHFxiHFxiHGHFxgt24UaM0eu/3FxhxhxiHFxQk68+xSHFxiHFxgrKIgabnd+cYcYhy/3L/cXGHGCpGUxpMms6HFxiHGCMCVhrQ6p5xhxhxhxiDQndLHoi4cYhxcYhxcYhxNoT1v3sKcYhxhxcf8knsoa9xNecXGHGIcXGHGIcXGHGIOW1xuZKOcXGIcXH/cohxcYhxhxcYhxMUwyssPN/3KIcYcYcYcYcYcYcYcT3SOLktx4cv9xcYcTu29blJCnFxhxiHE8nDK3Y82IcXGILdXhGgOh7nFx/3L/cohxhxMqK5tW1GcYcYhy/3I9Mnq6zYWHFxhxiHFxiHFxiCr2Uirhmt1xhxhxcf9yOF5xuqGO/3L/cv9y/3I75Hq8G4VxhxhxiHL/QE+8LARxiHFxhxiHFxhxg8pPu9WwRxiHFxiHEzXfKwsg1x/3KIcT7a9bYlCnKIcYcSKQcxq3+M5y/3FxhxhxhxhxhxhxhxhxiHL/cXGHGHGIcv9xcYcYhy/3FxLuVwGtGo/nFxhxiHEw+Tu4FsRxcYhxcYhxgzLfWy4gpxhxcYhxhxhxcYhxhxhxcf9yiHGHGHFx/3KIcYcYcYcYcTg/MrvAzf9y/3KIcYRM+84wSHGHGHGHGHGHGHGHGHGIcv9y/3I8bra5kUmHGIcv9xcYcYcYcYhy/3FxhxhD77zhBHFxhxhxiHE8P7a6wEmIcXGHGIcv9xcYhy/zrf8rogDYcYhxcYhy/3FxiHFxiHFxhxiHFxOCCEvN97iHFxiHFxiHFxiHFxiHFxiHFxiHFxiHFxiHFxiHGHFxOkLMv70zhxhxcYhxcYgvlwsaV49O/3KIcXH/cohxhxcYhxhxcYhxhxcf9yiHGHFxiHE3oIG7X36HGHGHE4EoS77XtyiHGHE/EUKz7r1xcf9yiDMEh7QMeIhxhxcf9yiHGHFxiHGHGHFxiHGHFx/3KIcYcXGIcYcXH/coOpTGvGs5/3KIcYNbLDv008cYhxhxcf9yiHGHFxiHGHFxiHGHFxNYrMtIUzhxcYhxMfXGtBo5cXGIcYMRJCsv29cYhxhxcYhxcYhxcYhxhxcYhxcTTGxrFJOXGIcXGDysDL1T83GIcXGHGIcXGIcXGDMi37jtIHFxhxiHEw0YGyPn6HL/cXGHGIcXGHGHGIcXGHGHGIcv9xcYNNZFsTm6hxhxhxhxiHL/cv9xcYcYcYSAHMr+OHGHGHGHGHGHGHGHE4QRyxzuOHFx/3L/cohxhxhxhxcf9yiHGHGHFx/3KIcYcXH/cohxhxcYhxhxcTiTQrpsvXGIcXH/OVeEvKh7cYhxcYgxw0KyTL1xiHFxiDw6BrnF+XFxiHFxhxTkHMO+NxhxiHL/cXGHGDDKBrVF+Ycv9xcYcYcYcYcYcYhy/3L/cv9y/3JIYcyJ43L/cv9y/09hzDnjcYcYcYcYcYOPVbsRqkhxcYhxhxcYhxhxcYhxcTfQWL8vp3GIcXGIcv9xcYhxcYcYhxcYcYhxcTl+xryBOXGHGIcv9y/3Fxhxhxhxhxhxhxhxhxhxhxhxcf9yiDY22bLZJnGIcYcXGIcYcT8OBrbx+YcXGIcXGIN/GXsB5ohxiHFxgx3EW0M7qHGHGHGHGHGHGHGHGD+0WLhLp4cXH/coOqcDuVj8cYhxhxcYPE8cvbDjhxcYhxcYcYhxcYcYhy/3FxhxiHL/cv9xcYcYcYcYIb9hGsUJ7nGIcYcXH/MAEWtg/phxcYhxcYhxcYhxcYcYhxcYcYcYIkAGGuz/nocXH/coPwkDtPb8hxhxcYhxcYhxhxcYcYhxcYhxcYcYhxcYcYcYhxcYcYcYcYcYcYcYcYcYcYcYcYcYcXGIcYcYcXGIcYcXGIcXGIcXGIcXGIcXGHGIcXGHGIcXGHGHGHGHGEKCzPfTcv9y/3L/cohxhxhxhxhxcYhxhxcf9yiHFxiHFxiHFxiHFxiHL/cXGIcv9xcYcTHnQrEovYcv9y/3L/cv9y/3L/cog2VYG8qn5xhxcYhxhxcYhxhxcYhxcYhxcYcYhxcYcYhxcYcYcYcYhy/3L/cv9y/3L/cv8+sJS3T2uHFxiHGD4Q/LzvA3GIcXGHGHGIcv9y/3Fxhxhxhxcf9y/3KIcYcYcXGIcYcTFgaLavl4hxcYcYP8xruTOUcv9yiHGHGHGHFxgiaUIaumvecYcYcYhy/3L/cv9y/3L/cv9yiHGHGD1pQraWvYcXGIcYcXGHGIcXGDcTaLD8l4cYcYcYcYcYcYcXH/cohxhxcYg0hoG/eX6IcXGIcXGHGIcXGHE49DyxG8OHGHGHFx/3KIcXGIcYcXGHGIcXGIL16BGuoX7nGHFxiHGHFxiHFxNCv8teQDcYcYcYcYcYcYcXH/cohxhxNqopsWXWcYhxcYPL7pvEEWhxhxhxcYhxNNWUsDprhxcYhy/yJhyhor416IcXGIcXGHGHGIcv9y/3Fxhxcf9yM/LTsB0shxcYhxcYhxcYhxcYgyAvm3Dgb/cohxhxhxhxcYhxcf9yiHFxhxiHFxhxiHL/cv9xcYcYcYcXH/cohxhxhxcYhxcYhxcYhxcYcYhy/3FxhxOgiBuPd+hxhxhxMAnNuwcy/3Fxhxg4TEK6s71y/3L/cv9yiHGHGHFxiHFxiD2007dLLHGIcXGHFMJMxds3GHGHGHGHGHFx/zf7zbQUMnGHGIcv9y/3KIcYcYNtxCvSO9hxcYhxcYhxcYcYhy/0NUzPqzcYcYcYcYcXH/cohxNuImvx3ZcYhy/3Fxhxhxhxhxhxhxhxhxg4TUK7sr2HFxiHFxhxiHFxhxhxhxMviBsBd+hxhxhxPH1CtoK9cYcXGIcTRWObO5xocv9yiHGHGDy9p7tCWIhy/3FxSpTMdrOHL/cv9y/3KIcYcYcXH/cohxPJITt23scYhxcYcYcYcYcYNcITvj3scXGIcYcXEx4hOyLeyIcXGHGD0+QrbBvYcYcYcYcXH/cohxcYhxcYO0PKvbw1cYcYcYcXGIcXGIMp5CsXG9cYcYcYOtC3vC9IcXH/cohxcYhxcYcYhxcYcYcYcYcYcYcXH/LbEEGiXvvnFx/3KIcYcXE9JBO22+yIcXGHGDxmHb6Z4ocXGIcv9xOZ05vmLGcXGIcYcXGIPMO3uzxIhxhxhxhxcYhxhxcYhxcTF5yreWNYcYcYcXE1X921sCKHGHGHFxiHGHFxiHFxhxiHL/cXGHGHGHGHFxP9sduiTicYcYcYcXH/cohxg76oG3FX5xcYhxcYcYcYhy/3L/ck91zCijhxhxcYMxYTsPnscYcYhxcYcYcYcYcXH/cohxcYhxcYhxcYcYhy/3Fxhxcf9Plcw2o3GHFx/3KIcXGHGIcjBOeLXBh3KIcXGIcXGIcXGHGHGHGHGHGHGHGHFxiHFxiHFxhxiHFxhxhxhxcf85sqS8TVuHFxiHL/cXGHGHGHGHFF1czCo3FxiHGHFxiHL/cTqRUrlurYcYcYcYcYcXE7y4G2NH5xcYhy/3Fxhxhxhxhxhxhxcf9yiHFxiHFxhxiHL/cv9yMfOkshxbcXGIcXGIOYBssY+TcYhxcYhxPUgTtrfshy/3KIcYcYcXGIcXGIcXGHGIcv80vtOxUSyIcYcXGIcXGHGITybMPZNxhxhxhxcf9yiHFxiHFxiHFxSzbMbJNxhxhxhxhxcYhxhxcYhy/3FxhxPNJSti2tcYcYcXGIcYcXE0rIG9U35xcYcYcYcYcYcXEwSfa1xglxhxiHL/cohxPjM2t8zJhxcYcYcYcYcTEtZbPimnGHFxhxiHL/cXGHGHFx/zANgbMDfocXGIcv9xcYcYcTxsvr+TQYcYcYcTPDUr88rXFxiHFxS5bMZpNxhxhxgwCYi3B3eHFxhxhxiDpdgbiifnL/cohxg1bYG9kn5xcYcYhy/3Fxhxcf9yN32BuoJ+cXGIcXE72f2/JgKHFxhxhxiCp/QBo5C/6HGHGHFx/3KIcXE6I86w7DFxcYcYhxcYcYN8LjvT0chxhxcYPdXHuSo4cYcXH/cohxcYcYhy/3Fxhxhxcf9yiHFxiHFxiHL/cXGHGHE99se5CTiHFxhxhxhxhxhxcYhxcYhxcYcYcYhyiHGHGHFxiHFxiD0Yx7rnOHGIcXGIcXGHEwxVKzSq3/cv9yiHGHFxhxiHFxhxhxhxgs2VAaE2r+iHGHFxg9voG1QX5xhxhxhxhxhxcYhxcYhxcTSQKrN/1XFxiHFxhxNMs2sUTJcYhxcYcYhxcYcYcXH/cohxg0a8ezpDiHGHFxiHGHFxhxiHI8K1m71KaHGIcXFBp8wGg3GHGHFxiHGHFxhxiHL/cv9y/3L/cohxcYhxcYhy/3Fxhxcf9yiHGHFxiHFxhxhxhxhxhxhxcYhxcYhyMdx8uDODiHL/cXGHFx/3KIcYcXGHGIcv9xcYcYcXGIcYcXGEfnzKGDcXGHGHGHGHFxiHFxiHFxOI/HvnA4cYhxcYcYcYhy/3I0ALS//0txcYhy/3Fxhxcf9yiHGHFxhxiHFxhxhxhxcYhxhxOXjju4cchxhxhxcSINyRoBM26HGHFxiHE4E/qw/AVxcYcYhy/3Fxhxcf9yiHFxM+LXsy0ohxhxcYg0vU22UrJxcYcYhy/0JozApzcYcXGIcTI5UrDWrXFxhxhxcYhxhxcYcYhy/3L/cjEdmLXyZ3GHGHGHE6Bmm++Zb/cohxhxcYhxcYcYcYcYcYcYcXGIcXGIcv9xcXH/cjd9B76C+HGHGHGHGHFxiD85+rrGBYcXGIcXGHGHGHGHFxiHFxiHFxhxhxhxhxcYhxcYhxcYcYcYcYcYcXGIcXGHGIcv9y/3KIcYcXGHGIcXGHGHGHFxiHFxiHFxP6Got15XcXGHGIcv9y/3KIcYcXGHGIcXGHGHFx/3KIcXGIcv9xcYcYcYOvzjugMchxcYcYcYP0rXt7UocXGHFx/3KIcXGIcThYy7G3NIcXGHGHFx/3KDTWtLA5S3GHGHGHFxiHEyA5y3DWNxcYcYcYcYcYcXGIcXGHGHGHGHGHGHFxiHFxhxhxg9JSO32tyIcXGHGIcv9yMd5duDGicXGIcXGIcv9xcXH/ciHFgBqkp/5y/3Fxhxhxcf9yg2SKixx1eHGHFxhxiHL/cXFx/3KIOoJ5vn2GhxcYhy/3Fxhxhxhxcf9yiHFxgyubSyVktxcYhxcTcw873PDP9yiHFxiHFxhxhxhxg4cPO8jwxxhxhxhxhxhxcYhxcYcTzOOrsxxXL/cv9y/3I08PO/DwxxhxhxhxKSziGl4x3ocYcYcYcXE3w5G7PG6HGHGHGHFxiHFxiHFxhxhxcf9yiHFxhxiHL/cv9yiEv5zIBj/3FxhxhxhxhxhxcYhxPmJKup21hxcYcYcXH/MKBWt2+p/3KIcYNOBWsi+phxhxcYhxcYcYcYcYcYcYcXGHGIcv9xcXH/cjaeUrxhrYcv9xcYcXE/E/O07AyHL/cv9y/3KIcYcXGHGHGD9rebmUhocXH/cohxcUJazPpTcYcYcYcXGIcXGIObSRuktuhxcf9yiDuJI7l23IcYcYcYcXGHGIcv9y/3KINq60vlFLcv9y/3KIcXGIcXGHGHGHGHFxiHFxhxhEisznU4cYcXGDTJhbFGenH/cohxcYOolKvna1cYcYcYcXGIcXGHGIcohxhxcYhxcYcYPv9StQCthxcYcYhy/3L/cohxhxcYcYcYhyiHGHFxhxiHFxcf9yiHGHFxhxhxhxgpiDIaWHzehxhxcYhxcYhy/3Fxcf9yiHFxiHFxhxhxhxcYhxcYcYcYcYcYcXGIcXGHGHGHGHFxiHFxhxhxhxhxhxLX6UGikWvocXGHGHGHGHFxiHFxhxRxvMrkNxhxhxcYN1Fiu66dcv9yiHFxiHFxNpwjvWPccYhxcYhy/3L/cv9yiHFxhxiHKDChYrJunXFxhxhxhxhxhxcYhxcYcYcYcTd1J76K2HKIcYcXGIcv9y/3L/cohxcYhxcYcYcYcXGIcXGHGHGHGHFx/3KHGIcv9y/3KIcTvvhboQenH/cohxcUJ7zPhDcYcYcXH/cocYhy/3KIcYcXGIcTsFxLn6O3GHL/cXGHGHGHFxiHFxhxhxhxhxcYgtZhMaGp7OcXGHGHGHGHFxhxiHFxhxcf9yiHFxhxhxhxhxhxcYhy/3FxPsyJuTN2cYcXGIcXGHGHGHGHFxiHL/cTqXkbhobnFxiHFxiHL/cv9yiHFxiHFxhxhxcf9yiHFxhxhxhxhxcT+jYrNcnXGHGHFxiHFxhxiHKIcYcXGIcv9xcYcXGIcXGIcXGHFx/3KIcXGHE+DPO18wxxcYhy/3Fxcf84oJmxb2aIcXGHGHGHGHGHFxhxiHL/cohxLURWGjy6nnGHGHFxiHFxhxhxhxhxg3eJG8h26Icv9yiHGHFxgxfie1kdhxhxhxhxg6jfO6cgxxhxhxcYP63ztVIMhxhxcYhxcYcYcYcXGIcXGHGHGHGHFxiHFxhxhxhxcYhxcYcYcYcSVykRqJ1u6HFxiHFxhxhxcf9yhxiHFxNqVivFqdcYcv9xcYcYcXGIcXGHGIOGIzvJ3McYcYcYcYcYcTyCM7h9zP9y/3KIcXGHGHEkKsQavlO+cYhxcYcYcYcXGIcXGHGHGHFxiHFxhxhxhxcTbJmbFGZocXGHGHGHFxiHFxhxhxhxcYhxcYcYcYcYcXGHGDThDLUu83FxiHFxhxhxcf9yiHL/cXGHGHFxiHFxhxhxhxcYhxcYcYcYcYcXGIPRqRtuVuhxcYhxcYO2EEuZ77hxcYcYcYcYcXGIcXGHGHGHFxiHFxKDwzGm08zocYcXGIcXGHFx/3KIcXGHGHGHGHFxg0FTOw+syIcYcv9xOx2VuuJqcYhy/3KIcYcXGHGHGHE8lQi7aveIcXGHGHGHGHFxiHFxhxhxcYN5DUvW8rcYcXGIcXGHGHFx/3KHGIcjLw1LEfK3FxhxhxcYg3yTewRsiIcXGHGHFxiHFxhxhxhxhxcYcYcYcYcYcXE62GK5J53/cohxcT7R1LYuK4cXGIcjkbN7zkyHGHGHFxiHFxhxhxhxcYOiClu99ahxcYcYcYcXGIcXGHGHGHGHFxhxiHKIcYcXGHGHGHGHGHFxhxhxhxhxcYhy/3Fxcf9yMnUEsZr7cYcXGIcXGHGHGHGHFxhxhxhxhxcYg71zO5KMxxiHFxhxhxhxP/cztQjM/3L/cohxcYhy/3L/OTYEvMn7hxhxhxcT/a2LglJ4cYcYcXGIcXGHGHFxiHFxPSF2uN6JhxcYcXH/cohy/3FxhxcYhxcYcYcYcYcXGIcXGHFx/3KIcv8zjJGwg25xiHFxg6CEu/97SHFxiHL/O7hLv0e0hxhxhxhxhxcYcT8rernUhYcXGIcv9yiHGHFxhxhxhxhxcYcYcYcYcXGIcXE7nHq9Y4WHFxhxhxhxhxIT0NGk4vLocXGHGDtNkbiybohxcYhy/3L/cohxcYcYcYcXGIcXEzLGK/051xcYhy/3L/cohxcTbverIghYcXGIcXGHGHGHFxhxiHKIcYO62RuFJuhxhxhxcYhy/3L/cohxcYcYcYcYcXGHGIcohxhxcYcYcYcXGIcXGHGHFx/3KHGHGHGHGHFxhxhxhxhxcYcYcYcUQPzO8DiHFxhxhxcYhND8xfA3GHFxiHFxhxhxhxcYhxcYcXH/cohxcYcYcXGIcXGHGHGHFxiHFxhxhxcYhxcYcYcXH/coNp1ivWKdhxhxcYOxwEueP7hxcYcYcYPcKevz1hiHFxhxhxcYOevUuxQrcXGIcv9y/3KIcXGHGE5fzEoDhxcYcYhyiHFxiD/OkbQxbnGIcXGHGHGHGHFxhxhxhxcYhxPSmKu9Z1cXGIcXGHE7jmK4cZ2Icv9yiHFxiHL/cohxcYhy/3L/cohxcYcYcYcXGHGIcv9yiHFxhxg27mK9EZ1xhxhxhxhxcYNl+RvKBucYcXGIcv9yiHGHFxhxhxhxcYcYhy/3KIcXGHGHGHGHFxhxhxhxhxcYcYcYcYcXGHGHGHGHFxiHL/cv9yiHFxhxhxhxcYcYhy/3KIcTbPkbwwbnGHFxiD2PBLhw+4hy/3Fxcf9yhxiHL/Rv/MwANxcYhy/3KDLvpbIgWnKIcXGHGHFxiHFxhxhxhxcYcYcYcYcXGIcXGHFxiHFxhxhxhxcSwUORpvvG6HFxiHL/cv9yiHFxRDDc3PJxhxcYhxcYcXGINjEUvs7rcYcv9xcYcYcXGHGIcv9yiHFxhxhxhxPOQ8vRvDcXGIcv9y/3KIcXGHGDWVa7R6lHGHFxiHFxhxhxhxcYcYhyiHFxiHFxcf9yiHFxhxhxcYhEgNzn8nGHFxiHFxhxhxcYhy/z1T5LisG4cv9yiHFxhxhxhxcYhxcYcXH/cocYcYJhbqGu+RXocYcXGHGHGHGHL/cXGHGHFxiHL/cv9yiHFxSMDck/JxhxcYcYhyiHFxiHL/cjehobteXohy/3KIcXGIcv8611e9KKhxiHL/cv9yhI4Nyh8ocYcXGIcXGHGHGHFxhxhxhxcYhxcYcXH/Our4vhUHcXH/cohxcYcYcXGIcXGHFxiHFxiHKIcYcXGHGHFxiHFxShHcfuJxhxcYcYcYcXGIcXGHGHFxhxhxhxhxcYhy/3L/cohy/3L/cohxcYcYcYcYcXGHGHFxiHFxhxgw/fi3EgdxcYcXGIcXGHGHGHFxhxhxhxhy/3FxhxhxcYcYhyiHFxOam1vFZKiHL/cohxcYcYcTAKtbUGSocXGHGHGHGHFxg3WrW+pUpxhxhxcYcYcYcXGIcXGHFxiHFxgy1Xu4OoT/cv9yiHFxhxhxcYhxcYcXGIcXGHE7F3u+6ISHGHFxiHL/cohxcYhy/3KIcXGHGHGHFxhxhxhxNLh7tVeEhxcYhy/3KIcXGHGD4ZFLbm63GHGHFxhxhxhxcYhy/3KIcXGIcv9yiHFxhxhxcYhxcYcYcXGIcXFx/3KIcXGHGHFxiErx3JDi/3KIcXGHGHFxiHFxhxcYhxcYcYcYcXGHGHGHFxiHL/cohxcYhy/3KIcXGHGHFxiHFxhxhxcYhy/3KIcYcv9y/3KIcXGHGHGHFxhxhxhxhy/3FxhxcYhxcYcTV0ob2LXnGIcohxcYg5xnK6OY1xcYcYcXExlKGxe16HGHFxiHL/cohxcYhyiHGHFxhxhxcYhxcYcXGIcXGHGHGHFxhxhxhxcYcYcYcYcXGHGHFxiHFxhxhxcYhxcXH/cohxcYcXGIcXGD0ZOLrmx3GHGIcohxcYcTEpLbnm0nGIcXGHE213K9KI2HGHGHFxhxhxhxcYcYcYcYcXGHGHFxiHFxhxhxcYcYcYcYcXGHGHEknBIapz7eiHFxhxhxcYhy/3KIcXGIcv9yiHFxhxhxcYhy/3L/cjvMOLszx3GHFxiHFxhxcYhxcYcYcXGHGHGHGHFxhxhxhxcYNvWhvApecXGIcXFx/3KHGIcohxcYhy/3KIcT8/FLXA64cv9y/3KIcjRcQ76jvHFxhxhxcYhy/3L/cjnlxbsaOnL/cXFxiEoj3I3CcYcYcXGHE/vEO0Q7xxhxhxcTIwSLTft3GHFxhxhxhxcYcYcYcXE12XK+Jo3/cocYhyhOQ9xLwohyiHGHL/cXFxiHFxhxhxhxcYcYcXGIcXGHGHFxhxhxhxcYhy/3KIcXGHGHGHFxhxhxhxcYhy/3KIcXGHGHFxiHL/cohxcYhyiHFxiHL/coMKpys2WNcf9yhxhxhxhxcYcYcXGIcXGHGHE8pfS5WguHGHGHGHFxhxhxcYPvB3uQ+IiHGHL/cv9yg03kO/IbxxcYcYcYcYcXGHGHFxiHFxhxcYhxcYcXGIcXGHGHFxg+l6G0aF5xcYhxcXGIcXGHGHGHFxhxhxhxcYcTDHobJIXnGHGHGHFxhxMmvFs6Q6cYhxcYcYcYcv9xcYcXGIcv9yiHFxiHKIcXE6DMW68zpxcXGIcXGHGHFxhxhxhxhxcYcYcXGIcv9yiHFxhxhxhxcYcYcYcXGHGHGHFxhxg+SKG1t16HGHGHFxiHI6I02w7LKIcXFxiHFxhxhxhxcYcYcXGIcv8xIVOz7qyHKIcXGHGHGHFxg3+fS+BguHGHFxhxhxhxcYhy/3KIcv9xcT4tcrXSjYcYcXGHGHGHFxiHL/MuihsSdecYcYcXGHGHGHGHFxhxhxcYcYcYcYcXGHGHFxiHL/cohxcYcYcXGIcXFx/3KHGHGHGHFxhxhxcYhxNd1yviKNcYhyiHFxhxhxhxcYcYcXGIcv9yiHFxhxhxhxcTZpobyWXnGIcXGHFxiHL/cohxcYcYcT7ad7kliP9yiHFxhxhxhxcYcYcXGIcv9yiHFxhxhxcYhxcXH/PbmhtkZecYcYcXGHGHFxhxhxhxhy/3FxcYhxcYMd5ysjGNhy/3KIcXGHFxNeNTvhyshxcYcYcYOx13u+KIcv9yiHL/cv9yiHL/cv9yiHL/cogwT3K0wI2IcXGHGDg6obvFXocYcXGIcv9yiHFxhxhxcYhy/3KIcXGHGHFxhxOWTVu5sqcohxcYcXE3eqG7hV6HFxiHFxhxcYhy/3KIcXGHGHGHFxhxhxcYhy/3KIcXGHGHFxhxhxhxcYhy/3KIMcqhskVecYhxcXH/cohy/3KIcXGHGHGHFxhxhxcYhyiHGHFxhxcYhxcYcYcXGHGHGHFxhxhxhxcYMMbVtkkqiHFxhxhxcYhyO7CCt099cYcXGIcXGHFxiHFxhxcYhy/zKH1bSIKnGIcXFxiHFxhxhxcYcYcYM9ZTsTmshy/3FxhxcYhy/3KIcXGHGHFxhxhGxdzDonGHGHGHFxhxhxhxcYcYcXGHGHGHGEjV3KKicXGIcXGHFxiHFxhxcYhy/3I/oYKzXn1xhxcYhy/3KIcv9y/3KIcv9y/3KHGHGHGHE551O7GKyHGHGHFxhxhxhxcYcYRwbcv5JxhxhxcYcYcYcXGIcjuQtrpvSXGHGHGHFxhxcYP9rVtiUqcYcYcXGHGHFxiHL/cohxcYcXGIcTIPJLIB23GHFxhxhxhxhxcYPrKCtU19cYcXGIcXFx/3KHGDhFOb+6xnL/cocYhyiHFxhxhxcYcYcYcXGHGHGHFxhxhxcYcYcYcTQQNLD/y3GIcohxcYcYcXGHGHGHE7Y4K4nH2HFxhxhxcYMcGcuU5jhxcYcYT4bcN5JxhxhxcYcYcYcXGHGHFxhxhxhxcYhyiHFxhxhxcYhy/3KIcXGHFxiHL/cohxcYcYcXGHGHGHFxhxhxcYhy/3KIcv9y/3KIcv9yiHFxhxhxcYcYcYcXGHGHFxiHL/cohxcYcXGIcv9yiHFxhxhxcYcYcYcXGHGHFxg/zaG0Ml6Icv9y/3KHGHGHGHFxhxcYhxcYcXE82QW4JvpxhxcYhxNwWCvPp9cYcYcYcv9y/3KIcv9yiHFxhxhxcYcYcYcXGHGHFxhxhxhxcYcYcYcv9xcXGIcXGHFxiHFxhxcYcYcYcXGHGHGHFxhxhxcYcYcYcTEhl7buaIhxcXH/cocYcYcYcv9y/3KIcv9yiHFxhxhxcYcYcXGIORwFvOP6cXGIcXFx/3KHGHGHFxhxNzaCu8l9cXFxiHFxhxcYhy/3KIcXGDrdU7oirHGIcXGHGHFxhxhxhy/3FxcYhxcYcXGIcv84H6G74F5xhxcYhy/3KIcXGHGHFxhxhxcYhyiHFxiHKIcXGHGHFxhxhxhxcYcYcXGHGHGHFxhxhxcYcYcYcXGHGHFxS7fcZIJxhxcYcYcYcXGHFxiHFxhxcYcYcYcXGHGHGHFxhxcf8+/gW3Afpy/3KIcXFM19xigocYcYcXGIcoROfc4YKHGHFxiHKIcXGHGHFxhxhxhxcYcYcXGHGDzfBbkg+nGHGHGHFxhxhxcYcYcYcXGHGHFxhxgmmbEah2Tuhxhy/3FxcYhxcYcXGIcv9yiHFxhxcYcThQsbqvTnGIcohxcYMtBjsj+chxcYhy/3KIcv9yiHFxhxhxcYcYcXGHGHE/sRW2TuqIcohxcYcYOaCxuV9OcohxcYcYcXGHGHGHFxhxhxcTYjxrDsOYhy/3KIcXGHFxiHFxcYhxcYcYcv9xcXGIcXGHFxiHL/cohy/3KIcXGHGHFxhxhxcYcYcYcXGHGHFxhxhxhxcYcYcXGHGHFxiHL/cohy/3KIcXGHFxiHL/cjsOl7vxaIcXGHGHGHL/cXFxg/mzS1ZMtxhxcYcYcYcXGIcohxcYMZGxsX5OcXFxiHFxhxcYhy/3KIcXFx/3KHGHGHFxS9jcYnJxcYcYcYcXGDqqgrlVfXGHFxhxhxhxcYcYcXGHGHGHFxP8NjtDyccXGIcXGHGHL/cXFxiHFxhxcYcTcv5b7QGnGHGHGHFxhxcYhxcYcXGHGHGHL/cXFxiHFxhxcYcYcYcXGHGHFxhxg2/SqyEtVy/3KIcXGHGHFxgwVxW1uOqHFxhxcYhxcYcXGHGHGHFxhxcYhxcXH/cocYcYcv9xcXGIcXFx/3KHGHGHL/cXFxiDJkp7arWP9xcXGIcXFx/3KHGHGHL/cXFxiHFxcYhxcYcXGIcv9yiHL/cohxcYcXGIcohxcYcYcYcv9yiHE1NmO/yZyHGHFxhxhxcYhyiHFxhxhxcYcYcYcXGHFxhxhxhxcYcYcYcv9y/3KHGHGHFxhxhxcYcYcYP2OxtJxOcYhy/3KIcv9yiHFxhxcYhyiHFxhxhxhy/3KIcXGHGHFxhxcYhxcYcXGHGHGHFxhxcYhxcXGIcXGHFxhxhxhxcYcYcXGHE3mxW9ZOpy/3L/cohyiHFxiEz53GBicXGHFxhxgyBLGxDE6HGHFxhxhxhy/3L/cocYcYcXGHGHFxhxhxcYhyiD6cFbdj6nGHFxhxhxcYhyiHFxhxhKKtyNUnGHFxhxhxcYhyiHFxhxhxcYcXGIcXGHFxhxhxhy/3FxcYhyiHFxiHKIcXFx/3KHGHGHFxhxcYhxcXGIcXE9Lae50lhxcYhy/3KIcv9yiHFxhxcYcYcYcXGHGDJfgrGwfXFxhxhxcYcYcYcXGHEzdESxm7uHL/cohy/3KIcXGHFxiHL/cocYcYcXGHGHFxiHKIcXE6z4K5MH2HGHFxhxhxcYcYcXGHGHFxiHKIcXGHGHL/cXFxiHFxcYhxcXH/cocYcXGIcohxcYcYcXGHGHFxhxhxcYcYcXGIcohxcYcYcv9xcXGIcXFxiHFxcYhxcYcXGHGHGHFxhxcYhxcXGIcv9yiHL/cohxcYMaEltG7acYcXGIN7Tcs1sjcohxcYcXGIcohxcYcYcXGHGHFxhxhxcYcYcXE0/oizEXeHGHFxhxcYhxcXGIcXFxiHFxcf9yhxhxcYhyiHFxhxcYhy/3KHGHGHFxhxhxcTBIRLPHu3KIcXGHFxSEvcm0JxhxcYcXGIcv9yhxhxhxcYcYcXGHGHGHL/cohxP9hEtSe7cYcXGHFxiHKIcXGHGHFxhxhxcYcYcXGHGHFxhxhxhxcXH/cocYcYcv9y/3KHGHGHE1kpK+bW1xhxhy/3Fxcf9yhxhxcYcYcXGHGHGHL/cohxcYcXGIcohxcYcYcXGHFxiHFxcYhy/3KIcv9yiHL/cohxcYcXGHGHFxhxhxhxcYcXGHGHGHFxhxcYhyiHFxhxhxcYcYcTZPY72wnHFxcYhxcXH/cocYcXGHGHFxhxhxhy/3KIcXGHFxiHKIcXGHFxiHKINLclsVjacXGIcv9yN+MGvhz5hxcYcYcXGHGHFxhxhxcYcYcXGIcohy/3KIcXGHFxhxhxcYhyiHFxhxcYcYcYcXGHFxhxhxhxcYcXGIcohxcYcYcXGHFxiHL/cocYcYcXGHGHFxhxhxcYcXGIcXFxiHFxcYhy/3KIcv9yiHFxcYhxcXGDhmBr2Z+XFxhxhxcYcYcXGHGHFxiDsORLrxu4cXGHFxhxMeixsSdOhyiHFxcf9yhxhxcYcYcYck583DgyhxcYcXGHGHGDmuRLxRu4cXGHGHGHFxcf9yhxhxcYhyiHFxhxcYcYcXGIcohxcYcXGHGHGHL/cohxcYcXGHGHGHFxcf9yhFvNzUMnGIcohxcXH/cocYcXGHGHGHL/cohxcYcXGHGHFxiHKIcXE57CW8E9qHGHFxhxhxcYhyiHL/cohxcXGIcXFxiHFxcYhxcYcXGHGHFxhxcYNr0lv0LacYhy/3KIcohxcYcYcXGHGHFxODjmvscZhxhxcYcXGIcohxcYcXGIcohxcYcXGIcohxcYcXGHGHGHIwwVSzTqtxcYcYcXGHGHFxhxhxcYcYcXGHGHFxhxhxcYcYcXGHGHFxhxcYhyNErmscUZcXGHGHGHFxhxcYcYcYSF3cuiKIcXGHFxhxhxcYcYcXGHGHFxhxhxcYcYcXGHGHFxhxhxcYcXGIcohxcYcYcv9y/3KHGHFxiHKIcTFSari9lYcYcXGHGHFxhxhxcYcXGIcohxcYcYcv9y/3KHGHFxiHKIcXGHFxhxhxcYcYcXGHGHFxhxhxcYcXGIcohxcYcYcv9y/3KHGHEx1FS0O6v/cohxcXGIcXFxiHFxcYhy/3KHGHGHFxhxcYcYcTm7sblETnFxhxhxcYcYcXGHGHFxhxhxcYcYcXGHFxiHKIcXGHFxhxhxhy/3KIcXFxiHFxcYhxcXGIcohxcYcYcv9y/3JODtw/EnFxhxhxhy/3KIcv9yiHL/cocYcYcXGHFxiHKIcXGHFxhxhxcYcYcXGHGHFxhxgpqjIaVlzecYcohxcYcYcXGHGHFxhxcYcYcYcjL6krAVbXFxiHFxcYO0xqvrOVhxhxhxcXGIcXFxiHFxcYhy/3KHGHGHFxhxcYcYcTy6LL5F04cYcv9y/3KHFHjty3EocYcXGHGHFxhxhxcYcYcv9y/3KHGHFxhxhxcYcYcXGHGHFxhxhy/3L/cocYcXGHGHFxhxhxcYcYcXGHFxiHKIcXGHFxMblUs1arhxcYcXGIcohxcYcXGHGHFxhxhxcYcYcXGHFxiHKIcXGHFxhxhxcYcYcv9xcXGHGHGHFxcf9yhxhxcYcYcXGHFxiHKIMLf2t1gJhxhxcYcXGIcv9yhxhxcYcYcXGDE7VLPUq3FxhxcYcYcYcv9yiHL/cocYcYcXGHFxhxhxhy/3KEQv3N0CcocYcYcXGHFxhxhxcYcYcXGHGHFxhxhy/3KIcXGHFxhxhxcYcXGIcohxcYcXGHGHFxS0/cawJy/3FxcYcYcYcv9yiHL/cohyiHFxhxcYg+ate6lSiHGHGHFxhxcYcYcXGHGHFxhxcYhyiHFxhxcYcXGIcXFxhxhxhxcXGIcXGHL/cXFxiHKIcXGHFxhxhxcYcYcv9y/3KHGHFxhxhxcYcYcXGHFxiHKIcXFxiHFxcYhyiHFxhxcYcYcXGHGHFxhxcYcYcYcv9yiHKIcXGHGHL/cohxcXGIcXFxhxhxhxcYcXGHGHFxhxcYhyiHFxhxcYcYcXGHFxhxhxhy/3KIcXFxiHKIcXGHFxhxhxcYcYcXGHFxhxhxcYhyhxhxhxcYcXGHGHFxhxhxcYcUsA7G/xcohxcYcXGHFxiHKIcXGHFxhxhxcYcXGHGHGHL/cohy/3KHGHGHFxcYhxcXGIcXFxhxhxhy/3KIcv9yhxhxhy/3KDqCyL19N3FxhxhxcYcYcXGHFxhxhxcYcYcXGHFxiHKIcv9yiHKIcXGHFxhxhxcYcYcXGHFxhxhxcYcYcXGHFxiHKIcv9yiHKIcXGHFxhxhxcYcYcv9yiHFxhxcYcXGIcohxcYcXGHFxiHL/cocYcXGHGHFxhxcYcYcYcv9yhxhxhxcYcXGHGHFxhxcYcYcYcv9yiHKIcXGHFxhxhxcYcYcXGHFxgxp8i2aDdxcYcXGHFxiHKIcXFxiHFxcYhyiHFxcYhxcXGHGHGHL/cohy/3KHGHFxiHKIcohxcYcXGHGHFxhxhxcYcXE54qK6HV2HFxiHKIcXFxiHL/cocYcUgB7K/hhxcYcYcXFxiHFxcYhyN2VkvZqbhxhxcYcXGHGHFxhxhxcYcXGDNzorCcXXGHFxhxcYcYcXGHGHFxhxcYcYcXGHFxhxhxhy/3I+9IO2C3z/cohxcXGHGHGHFxcYhxcXGHGHGHL/cocYcYcXGHFxhxhxcYcXGHGHFxhxhxcYcXGHGHFxhxcYhyiHFxcYhyiHFxhxcYcYcv9y/3KHE5dKK6i11xiHKIcv9yhxhxhxcYcXGHFxiHKIcXFxiHL/cocYcXGHGHFxTJHsZuGHGHFxhxhxcYcXGHGHFxhxcYcYcXGHGHFxhxcYcYcXFGsezE4YhyiHL/cocYcYcv9yiHKIcXGHFxhxhxcYcXGHGHFxhxcYhyiHFxcYcYcYcXFxiHL/cocYcXGHGHFxhxcYcYcXGHGHFxcYhxcXGIcohxcXGIcv9yhxhxcTjzwboMPnGHFxhxhxcYcXGHGHEwOmS01ZtxcYcYcXGHFxhxhxcYcYcXGHFxhxcYhyg/NMGzyz5y/3FxcYcYcXGHGHFxhxcU0i7E3RcXGHFxhxhxcYcXGIcohy/3KHGHFxhxhxcYcYcv9yiHL/cocYcXGHGHFxhxcYcYcXGHFxhxhxcYcYcXFxiHFxcYcYcYcv9yhxhxhxcXGIcv9yNixkvtObhxcXH/cocXGIcohxcXGIcXFxhxhxcYcYcv9yiHL/NiqDv9V8hxhxcYcXGIcocYcYcXFxiHFxcYcYcXGHGHFxhxcYcYcXGHFxhxhxcYcXGHGHFxhxcYhyiHKIcXGEqy7ITRcYcXGHFxhxhy/zaFwb16PnGHFxhxcYcYcXGHFxiHKDKlwbBqPnFxhxcYcXGIcohxcXGHGHGHL/cocYcYcv9yhxhxhxcXGIcohxcYcXGHFxhxhxcYcYcXGHFxhxcYhyiHL/cocYcYcohxcYcXGHGHFxhxcYcYcXGHGHL/cocYcYcXFxiHL/cocYcXGHFxhxhxcYcYcXGHFxhxcYcYcXGHGHFxhxcYcYO6miuFZdcXFxhxhxhyiHFxhxcYcYcXGHFxhxhxcYcXGHGHFxhxcYcYcv86sHS8T4v/cv9yhxhy/3L/cocYcv9xcXGHGHFxhxcYcYcXGHFxhxhxcYcXGHGHFxhxcYcYcXGHFxhxhxcYcXGHGHFxhxcYcYcXGHFxiHKHGHGHL/cocYcXGHGHFxhxcYcYcXGHFxhxhxcYcXGHGHFxhxOguiufRdcXGIcXFxiHKIcv9yhxhxcYcYcXGHFxhxcYcYcYcohxcYcXGHFxhxhxcYcYcXFxiHL/cocYcXGHFxhxhxcYcXGHGHFxhxcYcYcXGHFxhxTePsUcGHFxhxhy/3KIcXFxhxN9MIsDz3hxcYcYcXGHGHL/cocYcYcXFxiHKIcXFxhxhxhy/3KHGHFxhxhxcYcXGHFxhxhxcYcYcXFxiHL/cjWMor5zXYcXGHGHFxhxcYcXGIcohy/3KHGHFxhxhy/3KIcohxcYcXGHFxhxhxcYcXGHFxQlTsC7GIcv9yhxhxcYcYcv9yiHKIcXFxiHKIcXFxiHKIcv9yhxhxcYcYcv9yiHKIcXFxiHKIcXFPdOwosXKIcv9yhxhxcYcYcv9yiHKIcXFxiHKIcXFxhxhxcYcYcXGHFxhxcYcYcXGHFxhxhxcYcXGHFxiHKIcohxcXGIcv9yhxPkxVt7OqcYcYcXGHGHFxcYhyiHFxcYhyiHJLxOxjsXGHFxhxcYPkOTtrxshy/3KHGHFxhxhxcXGIcv9yhxhxcYcXGHFxiHKIcv9yhxhxcYcXGHGHFxhxcYcXE+45O2HGyIcXFxiHKIcXFxhxhxcYcYcXFxiHKIcXFxiHKIcohxcYcXGHFxhxhxcYcXGHFxiHKHGHGHFxcYhyiHL/cocYcXGHFxhxhxcYcXGHGHFxhxcYcXGHGHFxhxcYcYcv9yiHL/cocYcXFx/3KHFxhxhxcYcYcT8AsrX/TYhy/3KHGHFxhxcYcYcXGHFxhxhy/3KIcohxcXGIcohyiHFxhxcYcXGHGHL/cohy/3KHGHFxN5CyvG9NcYhyiHKIcXFxiHKIcohxcYcXGHFxhxhxcT87wbPEPnFxhxhxcYcXGHFxiHKHGHGHL/cocYN2vBvJQ+hxcXGIcohxcXGHGHFxhxcTfjGL8c53L/cocYcYcohxcYcXGDjYRr4nuYcXFxhxhxcYcXGHFxiHKHGHGHL/cocYcXGHFxhxhxcYcXGHGHL/cocYcYcohxcYcXGHFxhxhy/3KIcohxcXGIcohyiHFxhy/3KIcXFxhxgzjnSygYuHFxcYhyiHFxcYhyhxhxhxcXGHGHFxhxhxcXGEQ27OyRhyiHFxg1ZWWxqpqHGHFxhxcYcYcXFxiHKIcXFxhxhxcYcYcv9yhxhxcYcXGHGHFxhxcYcXGHGHFxhxcTEzsrLcTYcXGHFxhxcYcYcXGHFxhxcYhyhxhxcYcYcThzsryMTYhyiHFxOQ3BuvI+iHFxcYcYcXGHFxhxcYcYcXGHFxhxhy/3KHGHGHKIcXGHL/cohxcXGHGHFxhxcYcXGHGHFxhxcYcXGHGHFxhxcYcYcv9yhxhxcYcYcv9yhxhxcYcXGHGHFxhxcYcXGHGHFxhy/3FxcYcXGIcocYcYcv9yhxhxcYcXGHFxhxhxcYcXGHGD3EsrY7TXKIcohxcXGIcohyiHFxcYcT/9wbMCPnGHKIcXGHFxhxcYcXGIcocYcXGHGHFxcYhyiHKIcXFxiE8X7E6Bhxhy/3KHGHFxhxcYcYcXFxiHKIcohxcXGIcohyiHFxcYcYcXGHGHKIcXGHFxhxcYcXGHGHFxhxcYcXGHGHFxcYhyiHFxcYcYcXGHFxhxcYcYcXGHFxhxcYcYcXFxiHKIcXFxhxhxcYcXGHFxhxhy/3KIcohy/3KHGHFxhxcYcXGHGHFxcYhyiHFxcYcYcXGHFxhxcYcYcXGHL/cv9yhxcYcUCn7CaBhxcYcXGHGHFxhy/3KIcXFxhxhxcYcXGHFxhxhy/3KIcohyiHFxcYhyhxhxhy/3KHGHFxcYhxcXGHGHL/cohyiHKIcXFxiHKIcohy/3KHGHFxhxcYcXGHGHL/cohyiHIzhyiziNdxhyiHFxhy/3KIcohxcXGHGHFxhxcYcXGHGHFxcYhyiHL/cocXGIcocYcYcohxcXGIcocYcYcohxcXGIcog1OVax1qlxcXGIcv9yhxcYcYcXGHFxhxcYcYcXFxiHKHGHGEhI7LtxhxhxcYcXGHFxhxhy/3KHGEdY7LpxcYcv9yhxhxcXGIcXFxhxcYhyhxhxcYcXGHGHFxcYhyiHKIcXFxhxhxcYcXGHFxhxcYcYcXGHFxhxcYcYcv9yhxhxcYcXGHGHKIcXGHFxhxcYcXGHGHFxcYhBqOwWcXKIcXFxhxhxcYcXGHFxhxhxcXGHGHFxhxcYcYcXFxhxhxcYcXGHGHL/cocYcXGHFxhxcYcXGIcocYcXGHFxhxhy/3KHGHFxhxcYcXGHGHFxcYhyiHKIcv9yhxhy/3KIcohyiHFxcYcYcXGHFxhxcYcYcv9yhxhxcYcXGHFxhxhxcYND2EsdJ7hxcXGHGHFxcYhyiHKIcXFxhxhxcYcXGHFxhxcYcYcXFxiHKIcohy/3KHGHL/cohyiHKIcXFxhxhxcXGIcohxcXGHFxiHKHGHFxhxcYcYcv9yhxhxcYcXGHFxhxcYcYcXFxiHKIcohxcXGHGHFxcYhyiHKIcv9yhxhy/3KHGHFxhxhy/3KHGHL/cocYcXGHGHKIcXFxiHKHGHFxhxcYcYcXFxhxhxcYcXGHFxSZnshmFy/3KHGHFxhxcYcXGHFxhxhxcXGHGHFxhxcYcYcv9yhxhxcXGIcohyiHFxcYcYcXGHL/cohyiHFxcYcYcv9yhxhxcYcXGHGHL/cocYcXFxiHKIcohxcXGHGHFxcYhyhxhxhyiHFxcYcYcXGHFxcYhxcXGHFxhxhxcXGIcohyiHKIcXFxhxhxcXGIcohyiHEzSKOyx1z/cocYcXFIGuyuUYcXGHGHL/cocYcXFxiHKIcXFxhxcYcYcXFxiHKIcohyiHFxcYcYcXFxiHKIcohyiHFxcYcYcXFxiHKHGHGHKIcXFxhxhy/3KHGHFxhxcYcYcv9yhxcYhyhxhxcYcXGHFxhxhy/3KHGHFxcYhyiHKIcTH00bIbLocv9yhxhxcYcXGHFxhxcYcYcv9yhxhxcYcXGEGa7BdRcXGHFxhxhxcXGIcocYcXGHFxhxhy/3KHGHL/cocYcXGHFxhxcYcYcv9yhxhy/3KHGHFxhxcYcYcohxcXGHGHFxhxcXGIcohxcXGHFxhxhxcXGIcocYcXGHFxhxhy/3KHFxhxhxcYcXGHFxhxcYcXGHGHKIcXGHL/cocYcXGHFxhxhyiHFxcYcYcXGHL/cohyiHKIcXFxhxcYcYcXGHL/cohyiHKIcohxcXGHGHL/cocYcXGHFxhxcYcXGHFxhxhxcXGHGHFxhxcXGIcohy/zCxwrRePXGHL/cocYcXGHL/cohyiHFxcYcXGHGHFxcYcYcXGHFxcYhyiHFxcYcXGHGHFxcYcYcXGHFxcYhyiHFxcYcXGHGHL/cocYcXFxiHKHGHFxhxhyiHFxcYcYcv9yhxhxcXGIcohyiHKIcXFxhxcYcYcXGHL/cocYcXGHFxhxcYcXGHGHL/cocYcv9yhxhxcYcXGHFxhxcYcXGHFxhxhxcXGHGHFxcYhyhxhxcYcXGHGHKIcXFxhxhy/3KHGHFxcYhyiHKIcohyiHFxcYcXGHGHFxhy/3KHGHFxhxcYcXGHFxhxcYcTLjwrEsPXGHL/cocYcXGHL/cohyiHKIcv9yhxcYcYcv9yhxhy/0Qc7P4xhxcYcXGD+YhbdneocXGHGHFxcYcYcv9yhxhxcYcXFxiHKIcohxcXGHFxhxhyiHFxcYcYcXGHFxcYhyiHKHGHGHKIcohxcXGHGHL/cocYcv9yhxhxcYcXGHL/cohy/3KHFxhxcYcYcv9yhxcYcYcUB87CkxcXGIcocYcXGHFxhxcYcXGHGHKIcXFxhxhxcXGHGHFxcYhyhxhxcYcXGHFxhxcYcXGHGHL/cocXGHGHFxcYcYcXFxiHKHGHFxhxcYcXGHFxhxcYcXGHGHL/cocXGHGHFxcYcYcXGHFxcYhyhxhxcYcXGHFxhxcYcYcohy/3KHFxhxhxcXGHGHFxcYhyhxhxcYcXFxiHKIcohyiHFxcYcXGHFxhxhxcXGHGHL/cocYcv9yhxhxcYcXFxiHKIcocYcYcohyiHKIcXFxgxOtGy1S6HFxcYcYcv9yhxhy/3KHGHFxhxcXGIcocYcXGHFxhxcYcXGHGHKIcv9yhxcYcYcv9yhxcYcYcXFxg818K3KD1y/3KHGHFxhxcYcXFxiHKIcohyiHKIcXFxhxcYcXGHGHL/cocXGHGHFxcT7a0bQlLnFxhxhxcXGIcocYcXGHL/cohyhxhxcYcXGHFxhxcYcXGHGHKIcohxcXGHFxhxhy/3KHFxhxhxcXGHGHFxcYcYcXGHL/cocYcXGHFxcYhyhxhxcYcXGHFxhxcYcXGHFxhxcYcXGHFxhxhyiHL/cocXGHGHKIcXFxhxhy/3KHFxhxhxcXGHGHFxhy/3KHGHFxcYhyhxhxcYcXFxiHKHGHFxhxcYcXGHFxhxcXGIcohyiHFxcYcXGHFxhxcYcXGHFxhxhy/3KHFxhxcYcYcv9yhxcYcYcv9yhxcYcYcXFxhxg9lP2/awKHFxcYhyhxhxcXGHGHFxhxcXGIcocYcXGHFxcYhyhxhxcYcXGHL/cohyhxhxcYcXGHFxhxcYcXGHFxhxcYcXFxOTvCucQ9cohyiHKIcv9yhxcYcXGHFxhxcYcXGHFxhxcYcXGHGHKIcohxcXGHFxhxcYcXGHGHKIcv9yhxcYcXGHFxhxhyiHFxcYcXGHFxhxhy/zoIlbz3anGHKIcXFxhxcYcYcohy/3KHFxhxcYcYcv9yhxcYcXGHGHKIcXFxhxcYOseGvDh5cXGHFxhxhyiHFxcUHu7BIRhxcYcYcohxcXGHFxhxcYcYcohyiHFxcYcXGHFxhxcYcXGHGHKIcohy/3KHFxhxcYcXGHFxhxcYcXGHFxhxcYcXGHFxhxcYcXGHFxhxcYcXFxiHKIcohyhxhxcYcXGHFxcYhyhxhxcYcXGHFxcYcYcXGHFxcYhyhxhxcXGHGHFxhy/3KHGHFxcYcYcXFxhxhxcXGHGHFxcYcYcohxcXGHGHL/cocXGHGHKIcXFxhxcYcXGHGHKIcohxcXGHFxhxcYcXGHFxhxcYcXGHL/cohyiHKHGHFxhxcYcv9yhxhxcYcXFxhxhxcXGIcocYcv9yhxhy/3KHFxhxhxcXGHFxhxhy/3KEu/7HQBcXGHGHKIcohyiHKIcohyiHKIck3P7FMBhxhxcYcXGHL/cocYcXGHL/cocYcXFxhxhxcXGHGHFxcYcXGHGHFxcYcXGHFxhxhyiHKIcohyiHKIcohyhxhxcYcXGHFxcYNrBLtF+0hxhxcXGHGHKIcXFxhxcYcYcohyiHKIcXFxcYhyiHKIcocYcXGHFxcYcYcXGHL/cocYcv9yhxcYcYcXFxhxcYcYcohyiHKIcohyiHKIcocYcXGHFxcYhyhxhxcXGHGHL/cocXGHGHFxcYcXGHFxhxcYcXGHFxhxcYcXGHFxhxcXGHGHFxhy/3KHGHL/cocXGHGHL/cocXGHFxhxcYcXGHFxhxcYcXFxiHKHGHFxcYhyhxcYcYcXFxhxhyiHL/cocXGHFxhxcYcXFxiHKHGHFxhy/3KHGHFxcYcYcohxcXGHFxhxcYcXGHFxhxcYcXE1c8O+jDxyhxhxcXGHGHFxcYcXGHGHL/cocXGHFxhxcYcXFxiHKHGHFxhy/3KHGHKIcXFxhxhyiHKIcohyiHKIcocYcXGHL/cocYcXFxhxhyiHFxcYcXGHFxhxcYcXGHFxcYhyhxhxcXGHGHFxcYcXGHGHKIcohyiHKIcocYcXGHL/cocYcv9yhxcYcYcohyiHKIcohyiHKHGHFxcYcYcXFxhxhy/3KHFxhxcYcXGHFxhxcXGIcocYcv9yhxhyiHFxcYcXGHFxhxcYcXGHFxcYcYcXGHKIcXFxhxhyiHKIcohyiHKHGHFxhy/3KHGHL/cocXGHFxhxcYcXGHFxhxcYcXFxhxhxcXGHGHKIcXFxhxcYcXGHL/cocYcXGHL/cocYcohxcXGHFxhxcYcXGHL/cocYcXFxhxhxcXGHFxhxcYcXGHFxhxcYcXFxhxhxcXGHGHKIcXFxhxcYcXFxiHKHGHFxcYcYcv9yhxcYcXGHFxhxcYcXFxhxSBL8rtBxhxhxcXGHFxhxcYcXGHFxhy/3KHGHFxcYcXGHGHKIcohyiHKHGHFxcYcYcXFxhxcYcYcocYcXGHFxhxcXGHGHFxcYcXGHFxhxcYcXGHFxhy/3KHGHL/cocXGHFxhxcYcXGHFxcYcYcXFxhxhy/3KHFxhxcYcXFxhxhxcYcohxcXGHFxhxcYcXGHFxhy/3KHGHL/cocXGHFxhxcYcXGHFxcYcYcXFxhxhyiHKIcohyhxhxcXGHGHFxcYcXGHFxhxcYcXGHL/cocYcohxcXGHFxhxcYcUzC/GPQcYcXFxhxhxcXGHFxPwG1tv5KcYcXFxhxhyiHFxcYcv9yiHKHGHFxcYcXGHGHKIcocYcXGHFxcYcYcv9yhxcYcXGHFxcYhyhxhyiHFxcYcXGHFxhxcXGIcocXGHGHL/cocXGHL/cocYcXFxhxhxcXGHFxhxcYcXFxhxhxcXGHGHKIcohyhxhxcYcv9yhxcYcYcohyhxhxcYcXFxgxpuGyaR6HKIcohyhxhxcXGHGHFxcYcXGHFxhxcXGHGHFxcYcXGHGHKHGHFxhxcXGHGHL/cocXGHFxhy/3KHGHFxcYcXGHFxhxcYcXGHL/cocXGHGHKIcohyhxhxcXGHGHKIcXFxcYhyhxhxcXGHGHKIcohyhxhxcYcv9yhxcYcXGHFxhxcYcv9yhxcYcYcohyhxhxcYcv9yhxcYcXGHFxhxcYcXFxhxhyiHKIcohyhxhxcXGHGHKIcohyhxhxcXGHGHKIcXFxcYhyhxhxcT734bUIHocXGHFxhxcYcv9yhxcYcXGHFxhxcYcXFxhxhyiHKIcocYcXGHL/cocXGHFxhxcYcv9yhxhyiHKIcohyhxhxcXGHGHKIcocYcXGHFxcYcXGHFxhxcYcXGHL/cocXGHFxhxcYcXGHL/cocXGHFxhxcYcTUt0r7SLXFxcYcXGHFxhxcXGHGDBd0rSyLXGHFxhy/3KHGHKIcv9ycYhyhxhxcXGHFxhxcYcXGHFxcYcYcohyiHKIcocYcohxcXGHFxcYhyhxhyiHFxcXGIcocYcXFxhxcYcXGHFxhxcXGHGHKIcohyhxhxcXGHGHKIcohyhxhy/3KHFxhxcYcXFxhxhxcXGHFxhxcYcXFxhxhy/3KHFxcYhyhxhy/3KHFxhxcXGIcocXGHGHKIcocYcXFxhxhyiHKIcjQpxLDmO3FxhxcYcXFxhxhxcXGHFxhxcXGHGHFxcYcXGHFxhxcXGHGHKIcohyhxhxcXGHGHKIcocYcXFxhxhyiHKIcocYcXFxhxcYcXGHFxcYcYcohyiHKHGHFxcYcYcohyhxhxcXGHGHKIcocYcXFxhxhyiHKIcocYcohxcXGHFxcYcYcXFxhxcYcXGHFxcYcYcohyiHKHGHFxcYcXGHFxhxcXGHGHKIcohyhxhxcXGHFxhxcYcXFxhxhyiHKIcocYcXFxhxcYcXGHFxcYcYcohyiHKHGHL/cocXGHFxcYcYcXFxhxcYcXGHL/cocXGHFxhxcYcv9yhxcYcXGHFxcYcYcXFxhxcYcv9yhxhyiHKIcocYcXFxhxcYcXGHL/cocXGHFxhxcYcv9yhxcYcXGHFxcYcYcXFxhxcXGIcocXGHFxhxcYcXFxhxhyiHKHGHFxcYcXGHFxhxcXGHGHL/cnGIcocYcv9yhxcYcv9yhxhyiHKIcocYcXFxhxcYcXFxhxhxcXGHFxhxcXGHGHKIcohyhxg9I+K33B2HKIcocXGHGHKHGHFxcYcYcohyhxhxcXGHFxhxcYcXFxhxhyiHKHGHFxcYcXGHFxhxcXGHGHKIcocYcXFxhxcYcXGHFxcYcXGHFxhxcYckqm/HWQcXGHFxcYcYcv9yhxcXGHGHFxcYcXGHFxcYcYcXFxhxcXGHGHFxcYcXGHL/cocXGHGHKHGHFxcYcXGHFxhxcXGHFxQ+b88ZCHFxhyiHFxcXGIcocYcohyhxhxcXGHGHKIcocYcv9yhxcYcv9yhxcYcYcocYcXFxhxcYcXGHFxcYcXGHFxhxcXGHGHKIcocYcXFxhxcYcXFxhxhxcXFxhBN/wdgHGHKIcohyhxhyiHKIcocYcXFxhxcYcv9yhxcYcXGHFxhyiHFxcXGIcocXGHGHKHGHFxcYcXGHFxhy/3KHFxhxcYcv9yhxcYcXGHL/cocXGHFxhy/3KHFxhxcYcXFxhxcYcXGHFxcYcYcohyhxhy/3KHFxcYcYcXFxhxcYcXFxhxcYcXGHFxhyiHKIcocYcXFxhxcYcXFxhxcYcXGHFxcYcYcohyhxhy/3KHFxcYcYcXFxhxcYcv9yhxcYcXGHFxcYcXGHFxhxcXGHFxhxcYcXFxhxcYcXGHFxcYcXGHFxcYcYcXFxhy/3KHGHKIcocYcXFxhxcYcXFxhxcYcXGHFxhyiHKIcocYcohyiHKHGHKIcohyhxcYcYcocYcXFxhxcYcXFxhxhyiHKHGHKIcohyhxhy/3KHL/cocYcohyhxhxcXGHFxhxcXGHGHKIcocYcohyiHKHGHKIcohyhxcYcXGHFxhyiHKIcocYcXFxhxcXGHGHKIcohyhxcYcXGHFxcYcYcohyhxOiLjut0ccYcXFxhxcYcXGHKIcohyhxhyiHKIcocXGHFxhxcYcv9yhxcXGHGHFxcYcXFxhxhyiHKHGHFxcYcXFxhxhxcXGHL/cocYcocYcXGHKIcohyhxhyiHKHGHFxcYcXFxhxhxcXGHFxcYcYcohyhxhy/3KHL/cocYcohyhxhxcXGHFxcYcYcXFxhy/3KHFxhxcYcXFxhxcYcXGHL/cocXFxgx2Me2NzhxhyiHKHGHL/cnGIcocXGHFxhxcYcohyiHKHFxhxcYcXFxhxhyhxhxcXGHFxhxcXGHFxhxcYcXFxhxcYcv9yhxcYcXFxhxhyiHKHGHKIMA65uQJGcXGHFxhxcXGHGHKHGHFxcYcXGHFxcYcYcocYcXFxhxcYcXFxhxcYcXGHKIcohyhxhyiHKHGHFxcYcXFxhxhyiHKHGHKIcohyhxcYcXGHFxOh3iueIdcXFxhxcYcXGHL/cocXFxhxhy/3JxhxhxcXGHFxcYcYcohyhxhyiHKHGHFxcYcXFxhxhyiHKHGHKIcocYcXFxhxcXGHGHKIcocYcohyhxhxcXGHL/cocXGHFxhxcXGHFxhxcXGHFxhxcYcv9yhxcXGHGHKIcocYcohyhxhy/3KHL/cocXGHFxhxcXGHFxhxcXGHFxhxcXGHGHKHGHFxcYcXGHKIcXFxcYcYcXFxcYhyhxcYcXFxhxhyhxhxcXGHFxhxcXGHE0xPG/Ow5xhxcYcXGHKIcohyhxcYcXGHFxcYcXGHL/cocXGHL/cocXGHFxcYcXGHFxhxcXGHFxcYcYcohyhxhyhxhxcXGHGHKE+a/EZQiHKHGHFxcYcXFxhxhyhxhxcXGHFxhy/3KHFxhy/3KHFxhy/3KHFxhxcXGHFxhxcXGHGHKHGHFxcYcXFxhxhyiHKHFxhxcYcXFxhxcYcv9yhxcYcv9yhxcYcXFxhxcYcXFxhxcYcXGHKIcocYcXFxhxcXGHGHKHGHFxcYcXGHKIcohyhxhyhxhxcXGHFxhxcXGHFxhy/3KHFxhy/3KHFxhy/3KHFxhy/3KHFxhy/3KHFxhxcXGHFxhxcXGHFxhxcYcohyhxhxcXGHL/cocXGHFxcYcXGHFxhyiHKHGHFxcYcXFxhxcYcXGHKIcocYcXFxhxcXGHFxhxcYPGLyuJ0NcYcXFxhxcXGHFxhxcYcohyOy7judEchy/3KHFxhxcXGHFxhxcYcohyhxhxcXFxhxhxcXGHL/cocXGHL/cocXGHFxcYcXGHFxcYcXGHL/cocXFxhxhxcXFxhxhyiHKHFxhxcYcXFxhxcXGHGHKHGHFxcYcXFxhxhyhxhxcXGHL/cocXGHFxcYcXGHFxcYcXGHFxcYcXGHFxcYcXGHFxcYcXGHL/cocXFxhxhyhxhxcXGHFxcYcXGHFxhyiHKHGHFxcXGHGHFxcXGHGHFy/3KHGHKHGHFxcYcXGHKIcohyhxcYcXFxhxcYcXFxhxcYcXFxhxcYcTuY8bhnDnGHL/cocXFxhxcYcXGHKIcocYcXFxcYhyhxcXGHGHKIcocYcocYcXFxhxcXGHFxhxcXGHFxhxcXGHFxhxcXGHFxhy/3KHL/cocXGHFxcYcXGHFxhyhxhxcXGHFxhxcXGHFxcYcXGHFxhyiHKHGHKIcocXGHFxhxcXGHFxcYcXGHFxhyiHKHGHKHGHFxcYcXGHKIcocYcXFxhy/3KHFxcYcYcohyhxcYcXFxhxhyhxhyiHKHFxhxcYcXFxhxcXGHFxhxcXGHFxhxcXGHFxcYcYcocYcXFxcYhyhxcXGHGHKIcocXGHFxcYcXGHFxcYcXGHL/cocv9yhxcYcXFxhxcYcXFxhxcYcohyhxhxcXFxhxhxcv9yhxcYcXGHKIcocYcXFxcYcYcocYcXFxhxcXGHFxhy/3KHFxcYcXGHFxhyiHKHGHKHGHFxcYcXFxhxcYcXFxhxcYcohyiHKHFxhy/3KHFxcYcYcocYcXFxcYcYcohyhxcYcXGHKIcocYcocYcXFxhxcXGHFxhxcXGHFxcYcYcocYcohyhxhyhxhxcXGHL/cocXFxhxhyiHKHFxhy/3KHFxcYcYcocYcXFxcYcYcohyhxcYcXFxhxcYcXFxhxcXGHFxhxcXGHFxhyiHKHGHFxcXGHGHKHGHFxcYcv9yhxcXGHGHKHGHKIcocYcocYcXFxcYcYcXL/cocXGHFxhyhxhxcXGHFxcYcYcocXGHFxhxcXGHL/cocXFxhxhyhxhyiHKHGHKHGHFxcXGHGHKIcocXGHFxcYcXGHFxcYcv9yhxcYcohyiHKHFxhy/3KHFxcYcXGHFxcYcXGHKIcocYcohyhxcYcXFxhxcYcXFxhxcXGHFxhxcXGHFxcYcXGHFxcYcXFxhxcYcXFxhxcYcohyhxhyhxhxcXGHFxcYcXFxhxhyhxhyhxhxcXGHFxcYcXFxhxhyhxhyiHKHFxhxcXGHFxhxcXGHL/cocXFxhxhyhxhyiHKHFxhxcXGHFxhxcXGHL/cocXFxhxhyhxhyhxhxcXGHFxcYcXGHKIcocYcohyhxcYcXFxhxcXGHFxhxcXGHFxhyiHKHGHKHGHFxcXGHGHKHGHFxcXGHGHI+jfK1cg1xcYcYcocYcohyhxcYcXFxhxcYcohyhxhyhxhxcXGHKIcohyhxcYcohyhxhxcXFxhxhyhxhyhxhxcXGEtv/IkAhxcXGHFxhxcXGHFxcYcXGHFxcYcXFxhxcYcohyhxhyiHKHFxhy/3KHL/cocXGHKIcocYcohyhxcYcXFxhxcXGHFxhxcXGHFxcYcXGHFxcYcohxcv9yhxcYcXFxhxcXGHFxhyiHKHGHKIcocXGHL/cocv9yhxcXGHGHKHGHKHGHFxcXGHGHKHGHKIcocXGHFxcYcXFxhxcYcXFxhxcXGHFxcYcYcocXGHFxhyhxhxcXGHFxcYcXFxhxcYcXFxhxcXGHFxcYcXGHFxcYcXFxhxcYcXFxcYcYcocYcXFxcYcYcocYcocYcohyhxcYcXFxhxcYcohyhxhyhxhyhxhxcXFxhxhyhxhxcv9yhxcYcXFxhxcXGHFxhyiHKHFxhxcYcocYcXFxhy/3KHL/cocXFxhxcYcXFxhxcXGHFxhxcXFxhxhyhxhyiHKHFxhxcXGHL/cocTuQAbdv/nFxhxcXGHFxcYcXFxhxcYcXFxhxcXGHFxcYcXGHFxcYcv9yhy/3KHFxcYcYcocXGHFxhyhxhxcXFxhxhyhxhyiHKHFxcYcYcocYcocYcohyhxcYcXFxhxcXGHFxcYcXGHFxcYcXFxhxcXGHFxhxcXFxhxhyhxhyiHKHFxhyiHKHGHKHGHFxcXGHFxhxcXGHFxcYcXFxhxcYcXFxhyiHKIcocXFxhxcYcXFxhyiHKIcocXFxhxcYcXFxhxcXGHFxcYcXGHKIcocXGHFxcYcXE6ogK4Xf1yhxcYcv9ycYcYcohyhxcXGHFxhxcXGHFxcYcXFxhxcYcXFxcYcYcocYcocYcohyhxcYcohyhxhyhxhyiHKHFxhyiHKHGHKHGHKHGHFxcXGHFxhxcXGHFxcYcXFxhxcYcohyhxcYcXFxhxcXGHFxNzUDvcr8hxcYcXFxhy/3KHL/cocXFxhxcYcXFxhy/3Jxhxhxcv9yhxcXGHFxhxcXGHFxcYcXFxhxcXGHFxhyiHKHFxhxcXGHFxcYcXGHKIcocXGHKIcocYcocYcocYcXFxcYcXGHFxcXGHGHKHGHKHGHFxcXGHFxhxcXFxhxhyhxhyhxhyhxhxcXFxhxcYcXFxhxcXGHL/cocXFxhxcXGHFxhxcXGHKIcocYcocYcocYcXFxcYcXGHFxcXGHGHKHGHKHGHKHGHKIcocXGHKIcocXGHFxcYcXFxhxcYcocYcXFxcYcXGHFxcYcXFxhy/3KHL/cocXFxhxcYcohyhxcYcXFxhy/3KHL/cocv9yhxcXGHFxhxcXFxhxcYcXFxhxcXGHFxcYcXFxhxcYcocYcXFxcYcYcocXGHFxcYcXFxhxcXGHFxcYcXGHKIcocXGHFxcXGHGHKHGHKHGHKHGHKHGHFxcXGHFxhyiHKHFxhxcXGHFxcYcv9yhxcXGHFxcYcXGHKHGHFxcXGHGHKHFxhxcXGHL/cocv9yhy/3KHFxcYcXGHKHGHFxcXGHGHKHFxhxcXGHKIcocYcocYcohyhxcXGHFxhyhxhxcXFxhxhyhxcYcXFxhyiHKHGHKHGHKHGHKIcocXFxhxcYcohyhxcYcohyhxcYcXFxhy/3JxhxhyhxhyhxhyiHKHFxcYcXFxhxcYcXFxcYcXGHFxcXGHFxhxcXGHFxcXGHGHKHExswGxXP5xhyhxhyhxhyiHKHFxcYcXGHKHGHFxcXGHFxhxcXFxhxcYcXFxhxcXFxhxhyhxhyhxcYcXFxhxcXGHFxcYcXGHKHGHKIcocXFxhxcYcohyhxcXGHFxhxcXGHKIcocXGHFxcXGHGHKHFxhxcXGHFxcYcv9yhyiHKHGHKHGHKIcocv9yhxcXGHFxcYcXGHKHGHFy/3KHFxcYcXGHFxcXGHFxhyiHKHFxhyiHKHFxhyiDmlFb1a6nGHKIcocXGHFxcYcv9ycYcYcocXGHFxcYcXFxhxcXGHKIcocYcocYcocYcocYcocYcocYcocYcocYcocYcocYcocYcohyhy/3KHFxcYcXFxhxcXGHFxhyhxhyhxhxcv9yhxcXGHFxcYcXGHKHGHKIcocXFxhxcXGHFxhyhxhyiHKHFxcYcXFxhxcYcocYcohyhxcXGHFxcYcXFxhxcYcocYcohyhxcXGHFxcYcXFxhxcXGHFxhyhxhyhxNwUBu/r+cYcocYcohyhy/3KHL/cocv9yhy/3JxhxhyhxhyhxhyhxhyhxcYcXFxhxcXGHL/cnGHGHKHFxhxcXGHL/cnGHFxhxcXGHKIcocXGHFxcXGHFxhxcXFxhxcYcXFxcYcXGHKIcocXFxhxcYcocYcohyhxcXGHFxcYcXFxhxcXGHFxcYcXFxhxcXGHFxcYcXFxhyiHKHGHKHFxhxcXFxhxcYcXFxhyiHKHFxcYcXGHFy/3KHFxcYcXGHKHGHFy/3KHFxcYcXFxhxcXGHL/cnGHGHI0xQG9Ov5yhxcYcXFxcYcXGHFxcYcohyhxcXGHFxhyiHKHFxcYcXFxhxcXGHFxcYcXFxhxcXGHFxcYcohyhxcYcXFxcYcXGHFxcXGHFxhyiHKHFxcYcXFxhxcXGHFxcYcXFxhxcXGHKIcocXGHFxcXGHFxhxcXFxhxcYcocYcocYcocYcocYcocYcocXGHFxcYcohyhxcYcohyhxcXGHFxhyhxhyhxhyhxhyhxcYcXFxhxcXFxhxcYcXFxcYcXGHKHGHKHGHFy/3JxhxhyhxhyhxcYcXFxcYcXGHFxcXGHFxcYcXGHKHGHKHGHKHFxhxcXGHKIcocXGHKHGHFxcXGHFxcYcXFxhxcXGHFxcXGHGHKHFxhyhxhxcXFxhxcXGHFxcYcXFxhxcXGHKIcocXGHKIcocXFxhxcXGHFxcYcXFxhxcXGHKIcocXGHKHGHFy/3KHFxcYcXFxhyiHKHFxhxcXFxhxcYcohyhy/3KHL/cnGHGHKHFxhxcXFxhxcYcocYcocYcocYcocYcocXGHKIcocXFxhxcXGHFxcYcXFxhxcXFxhxhyhxcXGHFxhyhxhyhxcYcXFxhy/3JxhxcYcocYcXL/cocv9ycYcYcocXGHKIcocXFxhxcXGHFxcYcXFxhyiHKHFxcYcXGHKHGHKHGHKHFxhxcXFxhxcYcocYcocYcocYcocXGHKIcocXFxhxcXGHFxcYcXFxhyiHKHFxcYcXGHKHFxhxcXGHFxcXGHFxhyiHKHL/cocohyhxcYcXFxcYcXFxhxcYcocXGHFxcYcocYcXFxcYcXFxhxcXGHKIcocXGHKHGHKHGHKHGHKHFxhxcXFxhxcXGHFxcYcXFxhyiHKHFxhyhxhyhxhyhxcYcXFxcYcXGHKHGHKHFxhxcXGHKIcocXFxhxcXGHFxcXGHFxhxcXFxhxcXGHFxcYcohyhxcYcocYcocYcocXGHFxcXGHFxhyhxhyhxcYcXFxcYcXGHKHGHKHGHKHFxhxcv9yhxcXGHFxcYcv9ycYcXGHKHGHKHGHKHFxhxcXFxhxcXGHFxcYcXFxhyiHKHFxcYcXFxhyiHKHFxhyhxhyhxhyhxcYcXFxcYcXFxhxcXGHFxcXGHFxhyiHKHKIcocXGHFxcXGHFxcYcXFxhyiHKHFxcYcXFxhxcXGHKHGHFxcXGHFxcYcohyhxcXGHFxhyhxcYcXFxcYcXGHKHGHKHFxhxcXFxhxcXGHFxcYcXFxcYcXGHKHGHKHFxhxcXFxhxcXGHFxcYcXFxcYcXGHKHGHKHFxhxcXFxhxcXGHFxcYcXFxcYcXGHKHFxhxcXGHKIcocXFxhyiHKHFxhyhxhyhxhyhxcYcohyhy/3JxhxcYcXFxcYcXFxhxcXFxhxcYcohycYcYcocXGHKHGHKHGHKHFxhyhxhyhxhyhxcYcocYcocYcocXGHKIcocXFxcYcYcocXFxhxcXGHFxcXGHFxhyhxhyhxcYcXL/cocXFxhyiHKHFxcYcXFxhxcXGHKHGHFy/3JxhxhyhxcXGHFxcYcXFxcYcXGHKHFxhxcXGHKHGHKHGHKHFxhyhxhyhxhyhxcYcocYcocYcocXFxhxcYcocXGHFy/3KHFxcYcv9ycYcXGHKHFxhxcXGHKHGHKHGHKHFxhyhxhyhxcYcXFxcYcXFxhxcXFxhxcYcocYcocXGHKHGHKHGHKHFxhyhxhyhxcYcohyhy/3JxhxcYcXFxcYcv9ycYcXGHKHGHKHFxhxcv9yhxcXFxhxcYcXL/cocohyhxcXGHFxcYcXFxcYcXFxhxcXGHKIcocv9ycYcXGHFxcXGHL/cnGHFxhyhxhyhxcYcocYcocXGHFxcXGHFxcYcohyhxcXGHFxcXGHFxhyhxhyhxcYcocYcocXGHKIcocohyhxcYcocYcocXGHKHGHI++gGzBf5yhxcXGHFxcYcohyhxcXGHKIcocXFxhxcXGHKHGHKHGHKHFxhyhxhyhxcYcohycYcYcocXFxhxcXGHKIcocXFxhyiHKHFxcYcXFxcYcXFxhxcXGHKIcocv9ycYcXGHKHGHKHFxhyhxhyhxcYcXFxcYcohyhxcXGHFxcYcXL/cocXFxcYcXGHFy/3JxhxcYcohycYcXGHFxcXGHKIcocXFxhxcXGHKHGHKHGHKHFxcYcXFxhyiHKHFxcXGHFxhyhxhyhxcYcocYcocXGHKHGHKHFxhyhxhyhxcYcXL/cocohyhxcXGHFxcXGHFxcYcXFxhyhxhyhxcYcXFxcYcXFxcYcXFxhxcXGHKHGHKHGHKHFxcYcXFxcYcXGHKHFxhxcXFxhy/3JxhxcXGHFxcYcocYcocXGHFxcXGHL/cnGHFxcYcXFxcYcXGHKHFxhyhxhyhxcYcohycYcXGHFy/3JxhxcYcocYcocXGHKHGHKHFxcYcXFxhxcXFxhxcXFxhxcYcocXGHFxcXGHFxcXGHFxcYcXFxhyhxhyhxcYcocYcocXGHKHFxhxcXFxhxcXGHKIcnGHGHKHFxcYcXFxcYcXGHKHFxhyhxhyhxcXGHFxcYcXFxcYcXFxcYcXGHKHFxhyhxhyhxcYcXL/cnGHFxhyhxhyhxcXGHFxcYcocYcocXGHKHGHKHFxhyhxhyhxcXGHFxcYcocYcocXGHKHGHKHFxhyhxhyhxcXGHFxcXGHFxhyhxcYcocXGHFxcXGHFxcYcocYcocXGHKHGHKHFxhyhxcYcXFxcYcv9ycYcXFxhxcXFxhxcXFxhxcYcocXGHKHGHKHFxhyhxcYcXFxcYcXFxcYcXFxhyiHKHFxcXGHFxcYcXFxcYcXFxhxcXFxhxcXFxhxcXGHFxcXGHFxcYcohyhyiHKHFxcYcocYcocYcocXFxhyiHKHFxcXGHFxhyhxcYcocYcocXFxhxcXGHKHGHKHFxhyhxcYcXL/cnGHFxhxcohyhxcXGHFxcXGHFxcYcXFxcYcv9ycYcXFxhyiHKHKIcocXFxhyiHKHKIcocXFxhyiHKHFxcXGHFxcYcXFxcYcXFxcYcXGHKHFxcYcXFxhyhxhyhxcYcocXGHFy/3JxhxcYcocYcocXFxhyiHKHKIcocXFxhyiHKHKIcocXFxhyiHJxhxhyhxcXFxhxcYcocXGHKHGHKHFxcYcXFxcYcXFxcYcXGHKHFxcYcXFxhyhxhyhxcXGHFxcXGHFxcYcXFxcYcohyhy/3JxhxcXGHFxcXGHFxcXGHFxcYcXFxcYcohyhxcXFxhxcXGHFxcXGHFxcYcocXGHFxcXGHFxcXGHFxcXGHFxcYcXFxcYcXFxcYcXFxhyiHJxhxcYcocYcocXFxcYcXGHKHFxhyhxcYcXL/cnGHFxhyhxcYcocXGHFy/3JxhxcYcocXGHKHGHKHFxcYcocYcocXGHFyiHKHFxcYcXL/cocohyhxcXFxhxcXGHFxcXGHKIcocXFxcYcXFxhxcv9yhyiHKHKIcocXFxhyhxhyhxcXGHFxcYcocXGHFy/3JxhxcYcocXGHKHFxhxcohyhxcXGHFxcXGHFxcXGHFxcYcocYcocXFxhxcXFxhxcXFxhxcXGHKHGHKHFxcYcXFxcYcXFxhyhxcYcXFxcYcocYcocXGHKHFxhyhxhyhxcXGHKIcnGHFxhyhxcYcXKIcocXFxhyhxhyhxcYcocXGHKHFxhxcohyhxcXGHFxcXGHKIcocohyhxcXFxhxcXGHKIcnGHFxhyhxcYcocXGHKHFxhxcv9ycYcXFxhxcXFxhxcXFxhy/3JxhxcXFxhxcXGHKHGHKHFxcYcXFxcYcXFxcYcXFxcYcXFxhyhxhyhxcXGHKIcnGHFxhyhxcYcocXGHFyiHKHFxcYcocYcocXFxhxcXFxhyiHKHKIcocXFxcYcXFxhyhxhyhxcXGHKHGHKHFxhyhxcXGHFxcXGHFxcYcocXGHFy/3JxhxcXGHFy/3JxhxcYcocXFxhxcXFxhxcXFxhxcXGHKHFxhyhxhyhxcXGHKHGHKHFxcYcohycYcXGHKHFxhyhxcYcocXGHKHFxhxcohyhxcXGHKHFxhxcXFxcYcXGHKHFxcYcXL/cococYcocXGHKHFxhyhxcYcocXGHKHGHKHFxcXGHFxcYcocXGHFxcXFxhxcXGHFxcXGHKHGHKHFxcYcXFxcYcocYcocXGHKHFxhyhxcXGHFxcXGHFxcYcocXGHKHFxhyhxcYcXKIcocXFxcYcXFxhyhxhyhxcXFxhxcXGHKHGHKHFxcYcocYcocXFxhyhxhyhxcXGHKIcnGHFxcYcXFxcYcocYcocXFxhxcXFxhyhxhyhxcXGHFxcXGHKIcnGHFxhyhxcXGHFxcXGHKIcnGHFxhyhxcXGHFxcXGHKIcnGHFxhyhxcXGHFxcXGHKHGHKHFxhyhxcXGHKIcnGHFxhyhxcXGHKIcnGHFxcYcXFxcYcocYcocXFxhyhxhyhxcXGHKHGHKHFxcYcocYcocXFxcYcXFxhyhxhyhxcXFxhxcXGHKHFxhyhxcYcocXGHFyiHKHKIcocohycYcXGHKHFxhyhxcXGHFxcXGHKIcnGHFxhyhxcXGHKHGHKHFxcYcocXGHFyiHKHFxcXGHFxcYcocXGHKHFxhyhxcYcocXGHKHFxcYcXFxcYcocYcocXFxhyhxhyhxcXGHKHFxhxcohyhxcXFxhxcXFxhxcXFxhyiHKHKHGHKHFxcYcXFxcXGHFxcYcXKIcocXFxcYcXFxhyhxcYcocXFxhxcXFxhxcv9ycYcXFxhxcXFxcYcXFxhyhxhyhyiHKHKIcococYcocXGHKHFxcYcocYcocXFxcYcXFxhyhxcYcocXGHKHFxcYcXFxcXGHFxcYcXFxcXGHFxcYcocXGHKHFxhyhxcXGHFy/3JxhxcXGHFyiHKHFxcXGHFxcXGHFxcXGHKHGHKHFxcYcocYcocXFxcYcXFxcYcXFxcYcohycYcXFxhxcohyhxcXFxhxcXFxhxcXFxhyhxhyhxcXGHKHFxhyhxcYcocXGHKHFxcYcXL/cnGHFxcYcocXGHKHFxhyhxcXGHKHGHKHFxcXGHFxcYcocXFxhxcXFxhyhxhyhxcXFxhxcXFxhxcXFxhyhxhyhxcXGHKHFxhyhxcYcocXFxhxcv9ycYcXFxhyhxcYcocXFxhxcXFxcYcXFxhyhxcYcocXGHKHFxcYcXL/cnGHFxcXGHFxcXGHFy/3JxhxcXGHKHGHKHKHGHKHFxcYcXFxcXGHFxcXGHFxcXGHFxcXFxhxcXGHKHFxhyhxcYcocXFxhyhxhyhyiHKHKHGHKHFxcYcocXGHKHFxhyhxcXGHKHGHKHFxcXGHKIcnGHFxcYcXKIcocohycYcXGHKHFxcXGHFxcXGHFxcXGHKHFxhxcohyhyhxhyhxcXGHKHGHKHKHGHKHFxcYcXKIcocXFxcYcocYcocXFxcYcXFxcYcXFxcYcocXGHKHFxhyhxcYcocXFxcYcXFxcYcXFxcXGHFxcYcocXGHKHFxcYcXL/cnGHFxcXGHKHGHKHFxcYcocXFxhxcXFxhyhxcYcocXGHKHFxcYcocXGHKHFxcYcXFxcXGHFxcXGHFxcXGHKHFxhyhxcYcocXFxhxcohyhyiHJxhxcXGHKHFxhyhxcYcocXFxcYcXFxcYcocYcocXFxcYcXFxcYcocXGHFyhxhyhxcXGHFyiHKHKHGHKHFxcYcocXGHKHFxcYcocXGHKHFxcYcXKIcocXL/cococXGHFyiHKHKHGHKHFxcXGHFxcXGHKHFxhyhxcYcocXFxhyhxcYcocXFxhyhxhyhyhxhyhxcXFxhxcXFxhxcohyhxcXFxhyhxhyhxcXFxhyhxhyhxcXFxhxcXFxhyhxcYcocXFxhxcXFxcYcXFxcYcocXGHFyhxhyhxcXGHKHFxhyhxcXGHKHFxhyhxcXGHKHFxhyhxcXGHKHFxhyhxcXGHKHFxhyhxcXGHKHGHJxhxcXGHFyiHKHKHGHKHFxcXGHKIcnGHFxcXGHFxcXFxhxcXFxhxcXFxcYcXFxcYcXFxcXGHFxcXGHFxcXFxhxcXFxhyhxhyhxcXFxhyhxcYcocXGHKHFxcXGHFxcXGHKHFxhyhxcYcocv9ycYcocYcocXFxcYcocYcocXFxcYcocXGHKHFxhyhxcXFxhxcXFxhyhxcYcocXFxhyhxcYcocXFxhyhxcYcocXFxcYcXFxcYcocXGHKHFxcYcocXGHKHFxcXGHFxcXGHKHGHKHKHGHKHFxcXGHKHGHKHKHGHKHFxcYcocXFxhyhxcYcocXFxhyhxcXGHFyiHKHKHGHKHFxcXGHKHFxhyhxcYcocXFxcYcocYcocXFxcXGHFxcYcocXFxhyhxcYcocXFxhyhxcXGHKHFxhyhxcXGHKHFxcYcXKIcococXGHFyhxhyhxcXFxhxcXFxcYcXFxcYcocXGHKHFxcYcocXGHKHFxcXGHFxcXFxhxcXFxhyhxcYcocXFxhyhxcYcocXFxcYcocYcocXL/cnGHFxcXGHFxcXFxgy/yKyEN1xhxcXFxhxcXFxcYcXL/cnGHFxcXGHKHFxhyhxcXGHKHFxhyhxcXFxhyhxhyhyhxhyhxcv9ycYcXFxhyhxcXGHKHFxcYcocXGHKHFxcYcocXFxhyhxcXGHFyiHJxhxcXGHKHFxcYcocXGHKHFxcXGHKHGHKHKHGHKHFxcXFxhxcXGHKHFxcXGHFxcXFxhxcXFxhyhxcYcocXFxcYcXFxcXGHFxcXGHKHFxhyhxcXFxhyhxhyhyhxhyhyiHJxhxcXFxhxcohyhyhxhyhyhxhyhyiHJxhxcXFxhxcv9ycYcocYcococYcocXL/cnGHFxcXGHFyiHKHKHFxhyhxcXGHKHFxhyhxcv9ycYcXFxcYcXFxcXGHKHGHKHKHGHKHKIcnGHFxcXGHKHFxhyhxcXFxhxcohyhyhxhyhyhxhyhxcXFxcYcXFxcYcocXGHKHFxcXGHFxcXFxhxcv9ycYcXL/cnGHFxcXFxhxcXFxhyhxcYcocXFxcYcocXGHKHFxcYcocXFxcYcXFxcXGHFxcXGHKHFxcYcocXGHKHFy/3JxhxcXFxhxcohyhyhxcYcocXFxcYcXFxcXGHKHGHKHKHGHKHKHGHKHFy/3JxhxcXFxcYcXFxcYcocXGHKHFxcXGHKHFxcYcXKIcnGHFxcYcocXFxcYcocXGHKHFxcYcocXFxcYcXKIcococYcnGHFxcYcocXFxhyhxcXGHKHFxcYcocXFxhyhxcXGHKHFxcYcocXFxhyhxcXGHKHFxcYcocXFxhyhxcXGHKHFxhyhyhxhyhyhxhyhyhxhyhxcv9ycYcXFxcXGHFxcXFxhxcXFxcYcXFxcXGHFxcXFxhxcXFxcYcXL/cnGHKHGHKHKHGHJxhxcXGHKHFxcYcocXFxcYcocYcnGHFxcYcocXFxcYcocXGHKHFxcXGHKHFxhyhxcXFxcYcXFxcYcocXFxhxcocYcococYcocXL/cnGHKHGHKHKHGHJxhxcXGHKHFxcXGHFyiHJxhxcXFxhxcocYcocXFxcYcocXFxhyhxcXGHKHFxcYcocXFxhyhxcXFxhxcohycYcXFxcYcXKIcnGHFxcXGHKHFxcYcocXFxhyhxcXGHKHFxcXGHKHFxhyhxcXFxhyhxcYcococYcococYcococYcnGHFxcYcocXFxcYcocXFxhxcocYcococYcococYcnGHFxcYcocXFxcXGHFxcXGHKHFxcYcocXFxhyhxcXFxhxcohycYcXFxcYcocXFxhyhxcXGHKHFxcXGHFyiHJxhxcXFxhyhxcXGHKHFxcYcocXFxcYcocXGHKHKIcnGHFyiHKHKHFxhyhxcXFxhyhxcXGHFyhxcYcocXFxhyhxcXFxhyhxcXGHKHFxcYcocXFxcYcXKHGHKHFxcXFxhxcXFxcYcocYcnGHFxcXGHKHFxcYcocXFxcYcXKIcnGHFxcXGHKHFxcXGHFxcXFxhyhxcXGHKHFxcYcocXFxhyhyiHJxhxcXFxcYcXFxcXGHKHFxhyhyhxhyhyhxhycYcXFxcYcocXGHKHKHFxhyhxcXFxhyhxcXGHKHFxcXGHFyiHJxhxcXFxcYcXFxcXGHKHFxcYcXKHFxhyhxcXFxhxcocYcocXKIcococXGHKHKHGHKHKHFxhyhxcXFxhyhxcXGHKHFxcXGHKHFxcYcocXFxhyhxcXFxcYcXFxcXGHFyiHJxhxcXFxcYcXFxcXGHKHFxcYcocXFxhyhxcXFxhyhxcXGHKHFxcXGHKHFxcYcocXFxhyhxcv9ycYcXL/cnGHKHFxcYcocXFxhyhxcXFxhyhxcXGHKHFxcXGHKHFxcYcocXFxcYcocXFxhyhxcXFxhxcocYcococXGHKHFy/3JxhxcohycYcXFxcYcocXFxcYcocXFxhyhxcXFxhxcocYcococXGHKHFy/3JxhyhxcYcocXFxcXGHFyiHJxhxcXFxcYcocXGHKHFy/3JxhyhxcXGHFyhxcYcocXFxcXGHFxcXFxhyhxcXGHKHFxcXGHKHFxcYcocXFxcYcocXFxhyhxcXFxcYcXFxcXGHKHFxcYcocXFxcYcocXFxhyhxcXFxcYcXFxcXGHKHFxcYcocXFxcYcocXFxhyhxcXFxcYcXFxcXGHKHFxcYcocXFxcYcocXFxcYcocXGHKHKHFxhyhyhxcYcocXFxcYcocXFxcYcocXFxhyhxcv9ycYcXKIcnGHFxcXFxhyhxcYcococXGHKHFyiHKHKHFxcYcocXFxcYcocXFxhyhxcXFxcYcXKIcnGHFxcXFxhyhxcXGHKHFxcXFxhxcXFxcYcocXFxcYcXKIcnGHKHFxhyhyhxhycYcXFxcXGHFyhxhyhyhxcYcocXKIcnGHFxcXGHKHFy/3JxhxcohycYcXFxcXGHKHFxcYcocXFxcXGHFyiHJxhxcohycYcXFxcXGHKHFxhycYcXFxcYcocXFxcYcocXFxhyhyhxhycYcXFxcYcocXFxcXGHFyiHJxhxcXFxcYcocXFxcYcocXGHJxhxcXFxhyhxcXFxcYcXFxcXFxhxcXFxcYcocXFxcYcXKHGHJxhxcXFxcYcXFy/3JxhyhxcYcococXGHKHKHGHJxhxcXFxcYcocXFxcYcXKHGHJxhxcXFxcYcXKIcnGHKHFxhyhyhxcXGHKHFxcXGHKHFxcYcococXGHKHKHGHJxhxcXFxcYcocXFxhyhyhxhycYcXFxcXGHFyhxhyhyhxcXGHKHFxcXFxhxcocYcococXFxhyhxcXFxhyhxcXFxcYcXKHGHKHKHFxhyhyhxcXGHKHFxcXGHKHFxcXGHKHFxcXFxhxcXFxcXGHFyiHJxhyhxcYcococXGHJxhxcXFxhyhxcXFxhyhxcXFxcYcXKHGHKHKHFxcYcocXFxcXGHFyhxhyhyhxcXGHKHKHGHKHKHFxcXGHFyhxcYcocXFxcXGHKHFxcXGHKHFxcXGHKHFxcYcococXFxhyhxcXFxhyhxcXFxhyhxcv9ycYcocXFxhyhxcXFxcYcocXFxcYcXKHFxhyhyhxcYcococXGHKHKHFxcYcocXFxcYcococYcnGHFxcXFxhyhxcXGHKHKHFxhyhyhxcXGHKHFxcXGHKHKHGHKHKHFxcXGHKHFxcXGHKHFxcXGHKHFxcXGHKHFy/3JxhyhxcXFxhxcocXGHKHKHFxhycYcXFxcYcocXL/cnGHKHFxcXGHKHFxcXGHKHFxcXFxhxcocYcnGHFxcXFxhyhxcXFxhyhxcXFxcYcocXFxhyhxcohycYcXKIcnGHKHFxcYcocXFxcXGHKHFxcXGHKHFxcXFxhyhxcXGHKHFyiHJxhxcocYcococXFxhyhyhxcYcococXGHKHKHFxcXGHFyhxcYcococXFxhyhxcXFxcYcocXFxcYcocXFxcYcococYcnGHFxcXFxcYcXKHGHJxhxcXFxcYcocXFxcXGHFyhxhycYcXFxcXFxhxcocYcnGHFxcXFxhyhxcXFxcYcXKHGHJxhxcohycYcocXFxhyhxcohycYcocXGHJxhxcXFxcXGHFxcXFxcYcocXFxhyhyhxcXGHKHFxcXFxhyhxcXFxcYcocXFxhyhyhxcYcococXFxcYcocXFxcYcocXFxcXGHKHFxcXFxhxcocXGHKHKHFxhyhyhxcXFxhyhxcXFxcYcXKHFxhyhyhxcXGHKHFxcXFxcYcXKHGHJxhxcXFxcXGHFyhxcYcocXKHGHKHKHFxcXGHKHFxcXFxhxcocXGHKHKHFxcXGHFyhxcXGHKHFxcXFxhyhxcXFxcYcocXFxcYcocXFxcXGHKHFxcXFxhyhxcXFxhyhxcXFxcYcocXFxcYcococYcnGHKHFxcYcococXGHJxhxcXFxcYcocXL/cnFxhxcXFxcXGHKHFxcXGHKHFxcXFxhyhxcXFxcYcocXFxcYcocXL/cnFxhxcocYcnGHFyiHJxhyhxcXFxhyhxcohycYcXKHGHJxhxcocYcococXFxcYcococYcnGHKHFxcYcococXFxhyhxcohycYcocXFxcYcocXFxcXFxhxcocYcnGHFyiHJxhyhxcXFxcYcocXFxcYcocXFxcXFxhxcocYcnGHKHFxcYcococXFxhyhxcocYcnGHFxcXFxcYcocXFxcYcocXFxcXFxhxcocXGHKHKHFxcYcococXFxcYcocXFxcXGHKHFxcXGHKHKHFxcYcococXGHJxhxcXFxcXGHKHFxcXGHKHKHFxhycYcXFxcXFxhxcocXGHJxhxcXFxcXGHFyhxcYcococXFxcYcococXGHKHKHFxcXGHKHFxcXFxcYcocXFxcYcocXFxcXFxhxcocXGHJxhxcXFxcXGHFyhxcXGHKHFxcXFxcYcocXFxcYcococXGHJxhxcohycYcocXFxcXGHKHFxcXFxhyhxcXFxcYcocXFxcXGHKHFy/3JxcYcXKHFxhyhyhxcXFxhyhyhxcYcnGHFxcXFxcYcocXFxcXGHKHFxcXFxhyhxcXFxcYcocXFxcXFxhyhxcXFxhyhxcXL/cnGHKHFxcXFxhyhxcXFxcYcocXFxcXFxhxcocXGHJxhxcXFxcXGHKHFxcXFxhyhxcXFxcYcocXFxcXFxhyhxcXFxhyhxcocYcnGHFyhxcYcococXFxcYcocXKIcnGHKHFxcXFxhyhxcXFxcXGHKHFxcXGHKHFyhxhycYcXKHGHJxhyhxcXFxhyhxcocYcnGHFyhxcYcococXFxcYcococXFxhyhyhxcXGHJxhxcXFxcXGHKHFxcXFxhyhxcXFxcXGHFyhxcXGHKHKHFxcYcnGHFxcXFxcYcocXFxcXGHKHFxcXFxcYcocXFxcYcnGHFxcXFxhyhyhxcYcnGHFyhxcYcococXFxcXGHKHFxcXFxhyhyhxcYcnGHFyhxhycYcocXFxcYcococXFxcYcocXFxcXFxhyhxcXFxcXGHKHFxcXGHKHKHFxcXGHKHKHFxhycYcocXFxcYcocXKHGHJxhyhxcXFxhyhyhxcXGHJxhxcXFxcXGHKHFy/3JxcYcocXFxcXGHKHFyiHJxhyhxcohycYcocXFxcXGHKHFxcXFxcYcocXFxcXFxhxcocXFxhyhyhxcXFxcYcocXFxcXGHKHKHFxcYcococXFxcYcococXFxcYcococXFxhycYcXFxcXFxhyhyhxcYcnGHFyhxhycYcocXFxcXFxhxcocXFxhyhyhxcXFxcYcocXFxcXFxhyhxcXFxcYcococXFxhyhyhxcXFxcYcocXKIcnFxhxcocXGHJxhxcocXGHKHKHFxcXFxcYcocXFxcXGHKHKHFxcYcococXFxcXGHKHFxcXFxcYcococXGHJxhxcocXFxhyhyhxcXFxhyhyhxcXFxhyhyhxcXGHJxhxcocXGHJxhxcXKIcnGHKHFxcXFxcYcocXFxcXGHKHKHFxcYcnGHFyhxcYcococXFxcXFxhyhxcXFxcXGHFyhxcXFxhyhyhxcXFxhyhyhxcXFxhyhyhxcXFxhyhyhxcXFxhyhyhxcXFxhyhyhxcXFxcYcocXKHGHJxhyhxcXFxcYcocXKHGHJxhyhxcXFxcXGHKHFxcXFxhyhyhxcXFxcYcocXFxcXFxhyhxcocYcnGHKHFxcXFxhyhyhxcXFxhyhyhxcXFxhyhyhxcXFxhycYcXFxcXFxcYcXKHFxcXGHKHKHFxcXGHKHKHFxcXFxhyhxcXL/cnFxhyhxcXFxcXGHKHFxcXFxcYcocXFy/3JxcYcocXFxcXGHKHKHFxcXFxhyhxcXFxcXFxhyhxcXFxcYcococXFxcXGHKHFyhxhycYcocXFxcXFxhyhxcocYcnGHKHFxcXFxhyhyhxcXFxcYcocXKHFxhyhyhxcocYcnGHFyhxcXFxhyhxcocXFxhyhyhxcXFxcYcococXFxcYcococXFxcXFxhyhxcXFxcXGHKHFyhxhycYcocXFy/3JxcYcXKHFxcXGHKHKHFxcXFxhyhxcocXGHJxhxcocXFxhycYcXKHFxhycYcocXFxcXGHKHKHFxcXFxhyhyhxcXFxhyhyhxcXFxcXGHKHFxcXFxcYcococXFxcYcnGHFxcv9ycXGHKHFyhxhycYcocXFxcXFxcYcXKHFxcXGHKHKHFxcXFxcYcocXFxcXFxcYcocXFxcXFxhyhyhxcXFxhyhyhxcXFxcXGHKHFxcohycYcocXKHGHJxhyhxcXL/cnFxhyhxcXFxcXGHKHKHFxcXGHKHKHFxcXFxcYcocXKHFxhycYcXKHFxcXGHKHKHFxcXFxhyhyhxcXFxcXGHKHFxcXFxcXGHKHFxcXFxcXGHKHFxcXFxcXGHKHFxcXFxcXGHKHFxcXFxcXGHKHFxcXFxcXGHKHFxcohycYcocXKHGHJxhyhyhxcXGHJxhxcocXFxcYcococXFxcXFxhyhxcocXGHJxhyhxcXFxcXGHKHKHFxcXGHJxhxcocXFxhyhyhyhxcXGHJxhxcocXFxcYcococXFxcXFxhyhxcocXFxhyhyhxcocYcnGHKHFyhxhycYcococXFxhycYcocXFxcXFxhyhyhxcXFxcYcococXFxcXFxhyhxcocXGHJxhyhxcXFxcXFxhyhxcXL/cnFxhyhyhxcXFxhycYcXKHFxcYcnGHFyhxcXFxhycYcXFyhxhycYcocXKHFxhycYcocXFxcXFxhyhyhxcXFxcYcnGHFxcohycXGHKHFxcXFxcXGHKHKHFxcXGHJxhxcocXFxhycYcocXFxcXFxhyhyhxcXFxcXGHKHFyhxcXGHJxhyhxcXFxcYcnGHFyhxcXGHJxhyhxcXFxcXGHKHKHFxcXFxcYcococXFxcXGHKHKHFxcXFxcXGHKHFxcv9ycXFxhxcocXFxcXFxhyhxcocXFxhycYcXKHFxcXFxhyhyhxcXFxcYcnGHFyhxcXFxhyhyhxcXFxcXFxhyhyhxcXFxhycYcXKHFxcXFxhyhyhxcXFxcXGHKHKHFxcXFxcYcococXFxcXGHJxhxcocXFxhycYcocXFxcXFxcYcococXFxcXGHKHKHFyhxcYcnGHFyhxcXFxcXGHKHFyhxcXGHJxhyhxcXFxcXFxhyhyhxcXFxcYcococXKHFxhycYcocXFxcXFxcYcococXFxcXFxhyhyhxcXFxcXGHKHKHFxcXFxcXGHKHFyhxcXGHJxhxcocXFxcXGHJxhxcocXFxhycYcocXKHFxhycYcocXKHFxcYcnGHFyhxcXFxcYcococXKHFxhycYcocXKHFxhycYcococXFxcYcnGHKHFxcXFxcXGHKHKHFxcXFxcXGHKHFyhxcXGHJxhyhxcXFxcXFxcYcocXFyhxhycYcococXFxcXFxhyhyhxcXFxcXFxhyhxcocXFxcYcocococXFxcYcnGHKHFxcv9ycXFxhyhxcocXGHJxcYcocXFxcXFxcXGHKHFyhxcXGHJxhyhxcocXGHJxhyhyhxcXFxcXGHKHKHFxcv9ycXFxhxcocXFxcXFxcYcococXFxcXFxhyhyhxcXKIcnFxhyhxcocXFxhycYcocXKHFxhycXGHFyhxcXFxcXFxhyhxcocXFxcYcnGHKHFxcXFxcXFxhyhxcocXFxhycYcococXFxcXGHJxhxcocXFxcXGHJxhyhxcXFxcXFxhyhyhxcXFxcXFxhyhyhxcXFxcXFxhyhyhxcXFxcXFxhycYcXFyhxhycXGHKHFyhxcXFxhycYcXKHFxcXFxcYcococXKHFxhycYcococXFxcXFxcYcocXKHFxcXFxhycYcXKHFxcXFxhycYcocXFxcXFxcYcnGHFyhxcXFxhycYcocXFyhxhycXGHKHFxcocXGHJxhyhyhxcXFxcXGHKHKHKHFxcXFxhyhyhyhxcXFxcXGHKHKHFyhxcXGHJxhyhxcocXFxcYcnGHFyhxcXFxcXFxhyhyhxcXFxcXFxcYcocXKHFxcXFxhycYcXKHFxcXFxcYcocococXFxcXGHJxhxcocXFxcXFxcYcococXFxcXFxcXGHKHFyhxcXFxcYcnGHKHFxcXFxcXFxhyhyhxcocXGHJxhyhyhxcXKIcnFxhyhyhxcXFxcXFxhyhyhyhxcXFxcYcocococXFxcXFxcYcococXFyhxhycXGHKHFyhxcXFxhycYcococXFxcXFxhycYcXKHFxcXFxcXGHKHKHFxcXFxcXFxhyhyhxcocXFxhycYcocXKHFxcXFxhycYcocXFxcv9ycXFxhyhxcocXFxcXFxhyhyhxcocXFxcYcnGHKHFyhxcXFxcYcocococXFxcXFxcYcococXKHFxcYcnFxhxcocXKHFxhycXGHKHFyhxcXFxcYcnGHFyhxcXFxcXFxcYcococXFyiHJxcXGHKHFyhxcXFxcXGHKHKHKHFxcXFxcYcnGHKHFxcocYcnFxhyhyhxcocXFxhycYcococXFxcXFxcXGHKHKHFyhxcXGHJxcYcocXFyhxcXGHJxhyhyhxcXKIcnFxhycYcXKHFxcXFxcYcocococXFxcXFxcYcnGHKHFxcXFxcXFxcYcococXFxcXFxcXFxhyhyhxcXFxcXFxcYcnGHFyhxcXFxcXFxhyhyhyhxcXFxcXGHJxhyhxcocXFxcXGHJxhyhxcocXFxcXGHJxhyhxcocXFxcXGHJxhyhyhxcXFxcXFxhycYcocXFyhxcYcnFxhyhxcocXFxcXFxcYcocococXFxcXFxcYcnGHFyhxcXFxcXFxcYcocococXFxcXFxhycYcocXKHFxcXFxcYcnGHFyhxcXKHGHJxcYcococXFxcohycXGHKHKHKHFxcXFxcYcnGHKHKHFxcXFxcXGHJxhyhxcocXFxcXGHJxhyhyhxcXFxcXFxcYcnGHKHFxcXKIcnFxcYcococXFxcXFxcXFxhycYcXKHFxcXFxcXGHJxhyhxcocXFxcXGHJxhyhyhxcXFxcXFxcXGHKHKHFyhxcXFxcYcnGHKHKHFxcocYcnFxhyhyhyhxcXFxcXFxhycYcocXKHFxcXFxhycYcococXKHFxcXGHJxhyhyhyhxcXFxcXGHJxhyhyhxcXFxcXFxcXGHKHKHKHFxcXFxcXGHJxhyhyhxcXFxcXFxcYcnGHKHFyhxcXFxcYcnGHKHKHFyhxcXFxcYcnGHKHKHFxcXKIcnFxcYcococXFyhxcXGHJxcYcococXFyhxcYcnFxhyhyhyhxcXFxcXFxcYcocococXFyhxcYcnFxhyhyhxcocXFxcXGHJxhyhyhxcocXFxcXGHJxhyhyhxcocXFxcXFxhyhyhyhyhxcXFxcXFxhycYcocXKHFxcXFxcXGHJxhyhyhxcXFxcXFxcXFxhyhyhxcocXFxcXFxhycYcococXFyhxcXGHJxcYcococXFyhxcXFxhycYcocococXFxcXFxcXGHJxhyhxcocXFxcXFxcYcnGHKHKHFxcocXFxhycYcnGHFyhxcocXFxcYcnGHKHKHKHFxcXFxcXFxcYcnGHFyhxcocXFxcXGHJxhyhyhxcocXFxcXFxcYcnGHKHFyhxcXFxcXFxcYcnGHKHFyhxcXFxcXFxcYcnGHKHFyhxcXFxcXFxcXGHKHKHKHFxcXKHGHJxcYcnGHKHFxcocXFxcXGHJxhycYcXKHFxcXFxcXFxcXGHKHKHKHFxcXFxcXFxcXGHKHKHKHFxcocXFxhycXGHKHKHKHFxcXFxcXFxcXGHKHKHKHFyhxcXFxcYcnFxhyhyhxcXKHFxcXFxhycYcocococXFxcohycXFxhycYcocXFyhxcXFxcXGHJxhycYcXKHFxcXFxcXFxcXGHKHKHKHFyhxcXFxcYcnFxhyhyhxcocXFxcXFxcXGHJxhyhyhxcocXFxcXFxhycYcnGHFyhxcocXFxcXGHJxhycYcXKHFyhxcXFxcXGHJxhyhyhyhxcXFyhxhycXFxhyhyhyhxcXKHFxcXGHJxcYcococXKHFxcXFxcXFxcXGHKHKHKHFyhxcXFxcXFxhycYcococXKHFxcXFxcXFxcYcococococXFxcXFxcXFxcYcnGHKHKHFxcocXFxcYcnFxhycYcXKHFyhxcXFxcXFxhycYcnGHFyhxcXKHFxcXGHJxcYcocococXFxcocXFxhycXGHKHKHKHFyhxcXFxcXFxhycYcnGHFyhxcocXFxcXFxcYcnGHKHKHKHFxcocXFxcYcnFxhyhyhyhxcocXFxcXFxcXGHJxhyhyhxcocXFxcXFxcXFxcYcnGHKHFyhxcocXFxcXFxhycYcnGHKHFyhxcXFxcXFxcXFxhycYcococXKHFxcXFxcXFxcYcnGHKHKHFyhxcXFxcXFxcXFxhycYcococXFyhxcXFxcXFxcYcnGHKHKHFyhxcXFyiHJxcXFxhyhycYcXKHFxcocXFxcYcnFxhycYcococXFyhxcXFxcXGHJxcYcocococXKHFxcXFxcXFxcYcnGHKHKHFyhxcXFyhxcYcnFxhycYcococXKHFxcXFxcXFxcXGHJxhyhyhyhxcXKHFxcXFxhycXGHJxhyhxcocXFyhxcXFxcYcnFxhyhyhyhyhxcXFyhxcXGHJxcYcnGHKHKHFyhxcXFxcXFxcXFxcYcnGHKHKHFyhxcXFxcXFxcXFxcYcnGHKHKHKHFxcocXFxcXFxhycXGHKHKHKHFyhxcXFyhxcYcnFxcYcococococXKHFxcXFxcXFxhycXGHKHKHKHFyhxcXFxcXFxcXFxcYcnGHKHKHFyhxcXKHFxcXGHJxcXGHJxhyhxcocXKHFxcXFxcXFxcXGHJxhyhyhyhxcocXFxcXFxcXFxcYcnGHJxhxcococXFyhxcXFxcXGHJxcYcococococXKHFxcXFxcXFxcYcnFxhyhyhyhxcocXFxcXKIcnFxcXGHJxhyhyhyhxcXKHFxcXFxcXFxcYcnGHJxhyhxcocXKHFxcXFxcXFxcXGHJxhycYcXKHKHFxcocXFxcXFxcXGHJxhycYcococXKHFxcXKHFxcXGHJxcYcnGHKHKHKHFyhxcXFxcohycXFxcYcnGHKHKHKHFyhxcXKHFxcXFxhycXGHJxhyhyhyhxcocXFxcocXFxhycXFxhycYcocococXKHFxcXFxcXFxcXFxcYcnGHJxhyhxcocXKHFxcXFxcXFxcXFxcYcnGHKHKHKHFyhxcXKHFxcXFxcXGHJxcYcnGHKHKHFyhxcXKHFxcXFxcXFxcYcnGHJxhyhyhyhxcXKHFxcXFxcXFxcXFxhycYcnGHKHKHFyhxcXKHFxcXFxcXFxhycXGHJxhyhyhxcocXKHFxcXFxcXFxcXFxhycXGHKHKHKHKHFyhxcXFyhxcXFxhycXFxhycYcococococXFyhxcXFxcXFxcXFxcYcnFxhyhyhyhyhxcocXFyhxcXFxcXGHJxcXGHJxhyhyhyhyhxcXKHFxcXFxcXFxcXFxhycXGHJxhyhyhxcocXFyhxcXFxcXFxcXFxcYcnFxhyhyhyhyhyhxcXKHFxcXFxcXFxcXFxhycXGHKHKHKHKHKHFxcocXFxcXFxcXFxcXFxhycXGHKHKHKHKHKHFxcocXFxcXFxcXFxcXFxhycXGHKHKHKHKHKHFxcocXFxcXFxcXFxcXFxcYcnGHJxhyhyhyhxcocXKHFxcXFxcXFxcXFxcYcnFxhycYcocococXKHFxcocXFxcXFxcXFxcXFxhycYcnGHKHKHKHKHFyhxcXKHFxcXFxcXFxcYcnFxcYcnGHKHKHKHKHFyhxcXFyhxcXFxcXFxcXGHJxcYcnGHJxhyhyhxcocXKHFxcXKHFxcXFxcXGHJxcXGHJxhycYcococXKHFyhxcXKHFxcXFxcXFxcXFxhycXGHJxhyhyhyhyhxcocXKHFxcXFxcocXGHJxcXFxhycXGHJxhyhyhyhxcocXKHFxcXKHFxcXFxcXFxhycXFxhycYcnGHKHKHFyhyhxcXKHFxcXKHFxcXFxhycXFxcYcnFxhyhycYcocXKHKHFyhxcXFyhxcXFxcXFxcXGHJxcXGHJxhycYcocococXKHFyhxcXKHFxcXFxcXFxcXFxcXGHJxcYcnGHKHKHKHKHKHFyhxcocXFxcXKHFxcXFxhycXFxcYcnFxhycYcococococXKHFyhxcXKHFxcXFxcXFxcXFxcXGHJxcYcnGHJxhyhyhyhyhxcocXFyhxcXFyhxcXFxcXFxcYcnFxcYcnFxhycYcococococXKHFyhxcocXFxcXFxcocXGHJxcXFxcYcnFxhycYcnGHKHKHKHFyhxcocXKHFxcXFyhxcXFxcXFxcYcnFxcXGHJxhycYcnGHKHKHKHFyhxcocXKHFxcXFyhxcXFxcXFxcXGHJxcXGHJxcYcnGHKHJxhyhyhxcocXKHFyhxcXFyhxcXFxcXFxcXFxcXFxhycXFxhycYcnGHJxhyhyhyhxcocXKHFyhxcXKHFxcXFxcXFxcXFxcXFxcXGHJxcXGHJxhycYcococococococXKHFxcocXFyhxcXFxcXFxcXFxcXFxcXFxhycXGHJxcYcnGHKHKHKHKHKHKHFyhxcocXKHFxcXFyhxcXFxcXFxcXFxcXGHJxcXGHJxcYcnGHJxhyhyhyhyhyhyhxcocXKHFxcocXFxcXFyhxcXFxcXFxcXGHJxcXFxhycXGHJxhycYcnGHKHKHKHKHKHFyhxcocXFyhxcXKHFxcXFxcXFxcXFxcXFxcXFxcXGHJxcYcnFxhycYcnGHKHKHKHKHKHKHFyhxcocXKHFxcocXFxcXKHFxcXFxcXFxcXFxcYcnFxcXGHJxcXGHJxhycYcocnGHKHKHKHKHFyhyhxcocXKHFxcXKHFxcXKHFxcXFxcXFxcXFxcXFxcYcnFxcXGHJxcXGHJxhycYcocnGHKHKHKHKHKHKHFyhxcocXKHFxcocXFxcXKHFxcXFxcXFxcXFxcXFxcXFxcXFxhycXFxhycXGHJxcYcnGHKHJxhyhyhyhyhyhyhxcocXKHFyhxcocXFyhxcXFyhxcXFxcXFxcXFxcXFxcXFxcXFxcXFxcYcnFxcXGHJxcYcnGHJxhycYcnGHKHKHKHKHKHKHKHKHFyhxcocXKHFyhxcXKHFxcXKHFxcXFxcXKHFxcXFxcXFxcXFxcXGHJxcXFxcXGHJxcXGHJxcYcnFxhycYcnGHKHJxhyhyhyhyhyhyhyhyhxcococXKHFyhxcXKHFyhxcXFyhxcXFxcocXFxcXFxcXFxcXFxcXFxcXFxcXFxcXFxcXFxhycXFxcYcnFxcYcnFxhycYcnGHJxhycYcnGHKHKHJxhyhyhyhyhxcocococXKHKHFyhxcocXKHFxcocXFyhxcXKHFxcXFyhxcXFxcXFyhxcXFxcXFxcXFxcXFxcXFxcXFxcXFxhycXFxcXFxhycXFxcYcnFxcYcnFxhycXGHJxhycYcnGHJxhycYcocnGHKHKHJxhyhyhyhyhyhyhxcocococXKHKHFyhxcococXKHFxcocXKHFxcocXFyhxcXKHFxcXKHFxcXFyhxcXFxcXFyhxcXFxcXFxcXFxcXFyhxcXFxcXFxcXFxcXGHJxcXFxcXFxcXFxcXGHJxcXFxcXGHJxcXFxcYcnFxcYcnFxcYcnFxcYcnFxhycXGHJxhycXGHJxhycYcnGHJxhycYcnGHKHJxhycYcocnGHKHKHJxhyhyhyhycYcocococococococococococXKHKHKHKHKHFyhyhyhxcococXKHKHFyhyhxcocXKHKHFyhxcocXKHFyhxcocXKHFyhxcocXKHFyhxcXKHFyhxcXKHFyhxcXKHFyhxcXKHFxcocXFyhxcXKHFxcocXFyhxcXKHFxcocXFyhxcXFyhxcXKHFxcocXFxcocXFxcocXFyhxcXFyhxcXKHFxcXKHFxcXKHFxcXKHFxcocXFxcocXFxcocXFyhxcXFyhxcXFyhxcXKHFxcXKHFxcocXFxcocXFyhxcXKHFxcXKHFxcocXFyhxcXKHFxcocXFyhxcocXFyhxcXKHFyhxcXKHFyhxcXKHFyhxcocXFyhxcocXKHFyhxcocXKHFyhyhxcocXKHFyhyhxcococXKHKHFyhyhxcocococXKHKHKHKHKHFyhyhyhyhyhyhyhyhycYcococococnGHKHKHJxhyhycYcocnGHJxhyhycYcnGHJxhycYcnFxhycYcnFxhycXGHJxcYcnFxhycXFxhycXFxcYcnFxcXGHJxcXFxcXFxhycXFxcXFxcXFxcXFxcXFxcXFxcXFxcXFxcXFxcXFxcXFxcXFxcXKHFxcXFxcXFyhxcXFxcocXFxcocXFyhxcXKHFxcocXFyhxcocXKHFyhyhxcocXKHKHKHFyhyhyhyhyhyhyhyhycYcococnGHKHJxhycYcnGHJxcYcnGHJxcYcnFxcYcnFxcXGHJxcXFxcYcnFxcXFxcXFxcXFxcXFxcXFxcXFxcXFxcXFyhxcXFxcXFyhxcXFyhxcXFyhxcXKHFyhxcocXKHFyhxcocococXKHKHKHKHKHJxhyhycYcocnGHJxhycYcnFxhycXGHJxcXGHJxcXFxcYcnFxcXFxcXFxcXFxcXFxcXFxcXFxcXKHFxcXFxcocXFxcocXFyhxcXKHFyhxcococXKHKHKHKHFycYcocococnGHJxhycYcnGHJxcYcnFxcYcnFxcXGHJxcXFxcXFxcXFxcXFxcXFxcXFxcocXFxcXFyhxcXKHFxcocXKHFyhxcococXKHKHKHKHKHJxhyhycYcnGHJxhycXGHJxcXGHJxcXFxcXFxcYcnFxcXFxcXKHFxcXFxcXFyhxcXFyhxcXKHFyhxcocXKHKHKHKHKHKHKHKHJxhycYcnGHJxcYcnFxcYcnFxcXFxcXFxcXFxcXFxcXFxcXFxcXFyhxcXFyhxcXKHFyhxcococXKHKHKHKHJxhyhycYcnGHJxcYcnFxcXGHJxcXFxcXFxcXFxcXFxcXFxcXFyhxcXFyhxcXKHFyhxcocXKHKHKHKHKHJxhyhycYcnFxhycXFxhycXFxcXFxcXFxcXFxcXFxcXFxcXFyhxcXKHFxcocXKHFyhyhyhyhyhyhycYcnGHJxcYcnFxhycXFxcXFxcXFxcXFxcXFxcXFxcXKHFxcXKHFyhxcocXKHKHKHKHKHJxhycYcnGHJxcXGHJxcXFxcXFxcXFxcXFxcXFxcXFyhxcXFyhxcocXKHKHFyhyhyhycYcnGHJxhycXGHJxcXFxcXFxcXFxcXFxcXFxcXFxcocXFyhxcocXKHKHFyhyhycYcocnGHJxcYcnFxcXFxhycXFxcXFxcXFyhxcXFxcocXFyhxcococXKHKHJxhyhycYcnGHJxcXFxhycXFxcXFxcXFxcXFyhxcXFyhxcXKHFyhyhxcocnGHKHJxhycYcnFxcYcnFxcXFxcXFxcXFxcXFyhxcXFyhxcocXKHKHKHKHKHJxhycYcnFxhycXFxcXFxcXFxcXFxcXFxcocXFyhxcXKHKHKHKHKHKHJxhycYcnFxcYcnFxcXFxcXFxcXFyhxcXFyhxcXKHFyhyhyhyhycYcnGHJxcYcnFxcXFxcXFxcXFxcXFxcXFyhxcocXKHFyhyhyhyhycYcnFxhycXFxcYcnFxcXFxcocXFxcXKHFxcocXKHKHKHKHJxhycYcnFxhycXFxcXFxcXFxcXFxcXKHFxcocXKHFyhyhyhycYcnGHJxcXGHJxcXFxcXFxcXFxcXKHFxcocXKHFyhyhyhycYcnGHJxcYcnFxcXFxcXFxcXFxcocXFxcocXKHKHKHKHKHJxhycXGHJxcXFxcXFxcXFxcXFxcXKHFyhxcocXKHJxhyhycYcnFxcYcnFxcXFxcXFxcXKHFxcXKHFyhyhxcnGHKHJxhycXGHJxcXFxcXFxcXFxcXKHFxcocXKHFyhyhycYcnGHJxcYcnFxcXFxcXFxcXFyhxcXKHFyhxcococnGHJxhycXFxhycXFxcXFxcXFyhxcXKHFyhxcococnGHKHJxcXGHJxcXFxcXFxcXFyhxcXFyhxcocococnGHJxhycXGHJxcXFxcXFxcocXFxcocXKHFyhyhycYcnGHJxcXFxhycXFxcXKHFxcXKHFyhxcocococnGHJxcXGHJxcXFxcXFxcXKHFxcocXKHFyhycYcnGHJxhycXFxcXFxcXFxcXKHFxcocXKHKHKHKHJxhycXFxcXGHJxcocXFxcXFyhxcococococnGHJxcYcnFxcXFxcXFxcocXFyhxcococococnGHJxcXFxhycXFxcocXFxcocXFyhyhyhycYcnGHJxcXFxcXFxcXFxcXFyhxcocXKHKHJxhycYcnFxcXFxcXFxcXFxcXKHFxcococococnGHJxcXFxcXFxcXFxcXFxcXKHFyhyhyhyhycXGHJxcXFxcXFxcXFxcXKHFxcococococnFxhycXFxcXFxcXFxcXFyhxcXKHKHKHKHJxcYcnFxcXFxcXFxcXFxcocXKHFyhyhycYcnFxcYcnFxcXFxcocXFxcocXKHKHKHJxcYcnFxcXFxcXFxcXFxcXKHFyhyhyhycYcnGHJxcXFxcXFxcXKHFxcocXKHKHJxhycXGHJxcXFxcXFxcXKHFxcococococnGHJxcXFxcXFxcXFxcXKHFyhxcocnGHJxhycXFxcXFxcXFxcXFxcocXKHKHJxhycYcnFxcXFxcXFxcXFyhxcXKHKHKHJxhycXFxcXFxcXFxcXFxcocXKHKHKHKHJxcXGHJxcXFxcXKHFxcocXKHKHJxhycXGHJxcXFxcXFyhxcXKHFyhycYcocnFxcXFxcXFxcXFxcXKHFyhyhyhycYcnFxcXFxcXFxcXFxcocXKHKHKHJxhycXFxcYc4cXFxcXKHFyhyhyhycYcnFxcXFxcXFxcXFxcocXKHKHJxhycYcnFxcXFxcXFyhxcXKHKHKHKHJxcYcnFxcXFxcXKHFxcococococnFxhycXFxcXFxcXKHFyhxcocnGHJxhycXFxcXFxcXFyhxcocXKHJxhycXGHJxcXFxcXFyhxcXKHKHKHJxhycXFxcXFxcXFxcXKHFyhyhyhycYcnFxcXFxcXFxcXKHFyhyhyhycYcnFxcXFxcXFxcXKHFyhyhyhycYcnFxcXFxcXFxcXKHFyhyhyhycXGHJxcXFxcXFxcocXKHFyhycYcnFxcXGHOHFxcXFyhxcococnGHJxcXFxcXFxcXFxcXKHKHKHKHJxcYcnFxcXFxcocXFyhyhyhycYcnFxcXFxcXFxcXKHFyhyhyhycXGHJxcXFxcocXFxcocococnFxhycXFxcXFxcXKHFyhyhyhycYcnFxcXFxcXFyhxcXKHKHJxhycXFxhycocXFxcXKHKHKHKHJxcXFxcXFxcXFxcXKHKHKHKHJxcXGHJxcXKHFxcocXKHKHJxcYcnFxcXFxcXKHFyhyhyhycYcnFxcXFxcXFxcocXKHKHJxhycXFxcXFxcXFxcocXKHJxhycYcnFxcXFxcXKHFxcococnGHJxcXFxcXFxcXFyhxcococnGHJxcXFxcXFxcXKHFyhyhycYcnFxcXFxcXFxcocXKHKHKHJxcXFxcXFxcXFxcocXKHKHJxcYcnFxcXFxcocXFyhyhycYcnFxcXFxcXFxcocXKHKHKHJxcXFxcXFxcXFxcococococnFxcXFxcXFxcXKHFyhyhycXGHJxcXFxcXKHFyhxcnGHJxhycXFxcXFyhxcXKHKHJxhycXFxcXFxcXFyhxcococnGHJxcXFxcXFxcocXKHKHJxhycXFxcXFxcXKHFyhyhycYcnFxcXFxcXFyhxcococnGHJxcXFxcXFyhxcXKHKHJxcYcnFxcXFxcocXKHKHKHJxcXFxcXFxcXFxcocococnGHJxcXFxcXKHFxcococnFxhycXFxcXFyhxcocococnFxcXFxcXFxcXKHFyhycYcnFxcXFxcXFxcocXKHJxhycXFxcXFxcXFxcocococnGHJxcXFxcXKHFyhyhyhycXFxcXFxcXFxcocXJxhycYcnFxcXFxcXKHFyhycYcnFxhycXKHFxcXKHKHJxhycXFxcXFxcXKHFyhycYcnFxcXFxcXFxcXKHKHKHJxcXFxcXFxcXFyhxcocnGHJxcXFxcXFxcocXKHJxhycXFxcXFxcXFyhxcocnGHJxcXFxcXFxcocXKHJxhycXFxcXFxcXKHFyhyhycXGHJxcXKHFxcocococnFxcXFxcXFxcXKHKHKHJxcXFxcXFxcXKHFyhyhycXFxcXFxcXFxcocococnFxcXFxcXFxcXKHKHKHJxcXFxcXFxcXFyhyhyhycXFxcXFxcXFyhxcocnGHJxcXFxcXFyhxcococnFxhycXFyhxcXKHKHJxhycXFxcXFyhxcococnFxhycXFyhxcXKHKHKHJxcXFxcXFxcocXKHJxhycXFxcXFxcocXKHJxhycXFxcXFxcXKHFyhycYcnFxcXFxcXKHFyhycYcnFxcXFxcXKHFyhycYcnFxcXFxcXFyhxcnGHJxhycXFxcocXKHFycYcnFxcXFxcXFyhxcocnFxhycXFxcXKHFyhyhycXFxcXFxcXFxcococnGHJxcXFxcXKHFyhyhycXFxcXFxcXFyhxcocnFxhycXFyhxcXKHKHJxcYcnFxcocXFyhyhycXFxcXFxcXFxcococnGHJxcXFxcocXKHKHJxhycXFxcXKHFyhyhycXFxcXFxcXFyhxcnGHJxcXFxcXFxcXKHKHJxhycXFxcXFyhxcocnFxhycXFxcXKHFyhycYcnFxcXFxcXKHFycYcnFxhycocXFxcocnGHJxcXFxcXFxcocXJxhycXFxcXFxcXKHFycYcnFxcXFxcXFxcococnFxcYc4cXFxcococnGHJxcXFyhxcXKHJxhycXFxcXFyhxcocnGHJxcXFxcXFyhyhyhycXFxcXFxcXKHKHJxhycXFxcXFyhxcocnFxhycXFyhxcXKHJxhycXFxcXFxcocococnFxcXFxcXFyhyhyhycXFxcXFxcocXKHJxcXGHJyhxcXKHKHJxcYcnFyhxcXKHJxhycXFxcXFxcocococnFxcXFxcXFyhyhycXGHJxcXKHFyhyhycXGHJyhxcXKHKHJxhycXFxcocXKHKHJxcXFxcXFxcXKHJxhycXFxcXFxcocXKHJxcXFxcXFxcXKHKHJxhycXFyhxcXKHJxhycXFxcXFyhxcocnFxhycXFyhxcococnFxcXFxcXFyhyhyhycXFxcXFyhxcocnFxhycXFyhxcococnFxcXFxcXFyhyhycYcnFxcXKHFyhyhycXFxcXFxcXKHKHJxcYcnFyhxcococnGHJxcXKHFyhyhycXGHJyhxcXKHKHJxcXFxcXFxcococnFxcXFxcXFxcococnFxcXFxcXFxcocnGHJxcXFxcXKHFycYcnFxcXFxcXKHFycYcnFxcXFxcocXJxhycXFxcXFxcocXJxhycXFxcXFyhxcnGHJxcXFxcXFyhyhycYcnFxcXKHFyhycYcnFxcXKHFyhyhycXFxcXFxcococnGHJxcXFyhxcocnGHJxcXFyhxcococnFxcXFxcocXKHJxcXFxcXFxcXKHJxhycXFxcXFyhyhycYcnFxcXKHFyhycYcnFxcXKHFyhycYcnFxcXKHFyhycYcnFxcXKHFyhycYcnFxcXKHFyhycYcnFxcXFyhyhyhycXFxcXFyhyhyhycXFxcXFyhyhycYcnFxcXKHFyhycXGHJyhxcXKHKHJxcXFxcXFyhyhycYcnFyhxcXKHJxhycXFxcocXKHJxhycXFxcocXKHJxcXFxcXFxcXKHJxhycXFxcXKHKHKHJxcXFxcXKHKHJxhycXFyhxcococnFxcXFxcocXJxhycXFxcXFyhyhycXFxcXFxcXFyhycXGHJyhxcXKHKHJxcXFxcXKHFycYcnFxcXFxcococnFxhycocXFyhycXFxcXFxcXFyhycYcnFxcXKHFyhycXFxcXFxcXKHKHJxcXFxcXFxcocnGHJxcXFyhxcocnFxcXFxcXFyhyhycXFxcXFxcococnFxcXFxcXFyhycYcnFxcXKHFyhycXFxcXFxcXKHKHJxcXFxcXKHFycYcnFxcXFyhxcnGHJxcXFxcocXJxhycXFxcXFyhyhycXFxcXFxcococnFxcXFxcXFyhycXGHJxcocXKHJxhycXFxcocXJxhycXFxcXFyhyhycXFxcXFxcococnFxcXFxcXKHKHJxcXFxcXFyhyhycXFxcXFyhxcnGHJxcXFyhxcocnFxcXFxcXFyhycXGHJxcocXKHJxhycXFyhxcocnGHJxcXKHFyhycXFxcXFxcXKHJxhycXFyhxcocnGHJxcXKHFyhycXFxcXFxcXKHKHJxcXFxcocXJxhycXFxcXKHKHJxhycXKHFyhycYcnFxcXKHKHJxhycXKHFyhyhycXFxcXKHFycYcnFxcXKHFyhycXFxcXFxcococnFxcXFxcococnFxcXFxcXKHKHJxcXFxcXKHKHJxcXFxcXFyhyhycXFxcXFyhyhycXFxcXFyhyhycXFxcXFxcococnFxcXFxcococnFxcXFxcococnFxcXFxcXKHKHJxcXFxcocXJxhycXFxcocXJxhycXFxcXKHKHJxcXFxcXFyhycYcnFxcXKHKHJxhycocXFyhycXFxcXFxcXKHJxcXFxcXFxcocnGHJxcocXFycYcnFxcXFyhyhycXFxcXFxcocnGHJxcXKHFyhycXFxcXFxcocnGHJxcXKHFyhycXFxcXFxcococnFxcXFyhyhycXFxcXFxcococnFxcXFyhyhycXFxcXFxcocnGHJxcXKHFycYcnFxcXFyhyhycXFxcXFyhyhycXFxcXFyhyhycXFxcXFyhyhycXFxcXKHKHJxcXFxcXFyhyhycXFxcocXKHJxcXFxcXKHKHJxcXFxcocXJxhycXFyhxcnGHJxcXFxcococnFxcXFxcococnFxcXFxcocnGHJxcocXFycYcnFxcXKHFycYcnFxcocXKHJxcXFxcXFyhycXFxcXFxcococnFxcXFyhxcnFxcXFxcXFyhycXFxcXFxcococnFxcXKHFycYcnFxcXKHKHJxcXFxcXFyhycXFxcXFxcococnFxcXFyhyhycXFxcXKHKHJxcXFxcXFyhycXFxcXFxcocnGHJxcocXKHJxcXFxcXFyhycYcnFyhxcocnFxcXFxcococnFxcXFxcocnFxcXFxcXFyhycXFxcXFyhyhycXFxcXKHFycXFxcXFxcococnFxcXFyhycYcnFxcocXKHJxcXFxcococnFxcXFxcXJxhycXFxcXKHKHJxcXFxcococnFxcXFyhyhycXFxcXFyhycYcnFyhxcocnFxcXFxcococnFxcXFyhyhycXFxcXKHKHJxcXFxcococnFxcXFxcocnFxcXFxcXKHKHJxcXKHFyhycXFxcXFyhycYcnFyhxcocnFxcXFxcocnGHJxcocXKHJxcXFxcXKHJxhycXFyhyhycXFxcXFyhyhycXFxcococnFxcXFxcococnFxcocXKHJxcXFxcXKHJxcXFxcXFyhycYcnFyhxcnGHJxcXKHFycYcnFxcocXJxcYcnKHFyhycXFxcXFyhyhycXFxcococnFxcXFxcocnGHJyhxcocnGHJyhxcocnFxcXFxcXKHJxcXFxcXKHJxcXFxcXFyhycYcnKHFyhycXFxcXFxcocnFxcXFxcocnFxcXFxcXKHJxcXFxcXFyhycXFxcXFyhyhycXFyhxcnGHJxcXKHFycYcnFyhxcocnFxcXFyhyhycXFxcXKHKHJxcXFyhyhycXFxcXKHKHJxcXFxcocnFxcXFxcXKHJxhycocXKHJxcXFxcXKHJxcXFxcXFyhycXFxcXFyhycXFxcXFxcocnFxcXFxcocnFxhzhxcocnFxcXFxcocnGHJyhxcocnFxcXFxcocnGHJyhxcocnFxcXFxcocnFxcXFxcXKHJxcXFxcococnFxcXKHFycXFxcXFxcocnFxcXFxcocnFxcXFxcococnFxcocXJxhycXKHFyhycXFxcXKHJxhycocXFycXGHOHFxcnGHJxcXKHFycXFxcXFxcocnFxcXFxcocnFxcXFxcXJxhycXFyhxcnFxhzhxcocnGHOHFxcnGHJxcXKHKHJxcXFxcococnFxcXKHKHJxcXFyhyhycXFxcococnFxcXFyhycYcnFyhyhycXFxcXFyhycXFxcXFyhycXFxcXFyhycXFxcXFyhycYc4cXFyhycXFxcXKHJxcXFxcXFyhycXFxcXKHKHJxcXKHFycXGHOHFyhycXFxcXFyhycXFxcXFyhycXFxcXFyhycXFxcXFyhycXFxcXFxcnFxhycocXJxhycXKHFyhycXFxcococnFxcXKHKHJxcXFxcocnFxcXFxcocnFxcXFxcocnFxcXFxcocnFxcXFxcocnFxcXFxcocnFxcXFyhyhycXFyhxcnFxcXFxcXKHJxcXFxcocnGHJyhxcocnFxcXFyhycXFxcXFyhycXFxcXFyhycXFxcXFyhycXFxcXKHKHJxcXKHFycXFxcXFxcnGHJxcocXKHJxcXFyhyhycXFyhxcnFxhzhxcocnFxcXFyhycXFxcXFyhycXFxcXFyhycXFxcXFycYcnFxcocXJxcXFxcXKHJxcXFxcXKHJxcXFxcocnGHJyhxcocnFxcXKHKHJxcXKHFycXFxcXFxcnGHJxcocXJxhycXKHFycXFxcXFxcnGHJxcocXJxhycocXKHJxcXFxcocnFxcXFxcocnFxcXFxcnGHJxcXKHKHJxcXKHFycXFxcXFxcnGHJxcocXJxhycocXKHJxcXFyhyhycXFxcocnGHJyhxcnGHJxcocXJxcXFxcXKHJxcXFxcXKHJxcXFxcocnFxcXFxcocnFxcXFyhycXFxcXFyhycXFxcXKHJxcXFxcXKHJxcXFxcocnFxcXFxcnGHJxcXKHKHJxcXFyhycXFxcXFyhycXFxcXFycYcnFxcocnGHJyhxcocnFxcXKHJxhzhxcXJxhycocXKHJxcXFyhyhycXFyhyhycXFxcococnFyhxcnGHJyhxcocnFxcXKHJxhycocXJxhycocXKHJxcXFyhycYc4cXFycXFxcXFxcocnFxcocXJxcXFxcXKHJxcXFxcocnFxcXFxcocnFxcXKHJxhycocXJxhycocXKHJxcXFyhycXFxcXFyhycXFxcXKHJxcXFxcocnFxcXFxcnGHJxcocXJxcXFxcXKHJxcXFxcocnFxcXFxcnGHJyhxcocnFxcXKHKHJxcocXJxcXFxcXFycXFxcXFxcnGHJxcococnFxcXKHJxcXFxcXKHJxcXFyhyhycXKHFycXFxcXFxcnFxcXFxcXJxcYc4cXJxhycXKHKHJxcXFyhycXFxcXFyhycXFyhxcnFxcXFxcocnFxcXKHJxhycocXJxcXFxcXKHJxcXFxcocnFxcXKHKHJxcXKHKHJxcocXJxhycocXJxcXFxcXFycXFxcXFxcnFxcXFxcXJxcXFxcXKHJxcXFxcocnFxcXFyhycXFxcXKHJxcXFxcnGHJxcXKHKHJxcocXJxcXFxcXKHJxcXFxcnGHJxcXKHJxcXFxcXKHJxcXFyhycXFxcXFycYcnFyhyhycXFxcocnFxcXFyhycXFxcXKHJxcXFxcocnFxcXKHKHJxcocXJxcXFxcXJxhycXKHKHJxcXFyhycXFxcXKHJxcXFxcocnFxcXKHKHJxcocXJxcXFxcXJxhycocXKHJxcXKHKHJxcocXJxcXFxcXKHJxcXFyhycXFxcXFycYcnKHFycXFxcXFyhycXFxcXJxhycXKHKHJxcXKHKHJxcXKHKHJxcocXJxcXFxcocnFxcXFyhycXFxcXKHJxcXFyhycXFxcXFycYcnKHFycXFxcXFyhycXFxcocnFxcXFyhycXFxcXJxhycXKHKHJxcXFyhycXFxcococnFyhyhycXFxcocnFxcXKHJxhzhxcocnFxcococnFyhxcnFxcXFxcnFxcXFxcXJxcXFxcXJxhycXKHKHJxcXKHJxcXFxcXJxhycocXJxcXFxcXKHJxcXFyhycXFxcocnGHOHFyhycXFyhycXFxcXFyhycXFyhyhycXKHFycXFxcXKHJxcXFyhyhycocXKHJxcocXJxcXFxcocnFxcXFyhycXFxcocnFxcXFyhycXFyhxcnFxcXKHKHJxcococnFxcocnFxcXFxcnGHJyhxcnFxcXFyhycXFxcXKHJxcXFyhycXFxcocnFxcXFxcnFxcXFxcocnFxcocnGHOHFyhycXFyhycYc4cXJxhycocXJxcXFxcocnFxcXFycXFxcXFxcnFxcXFxcnFxcXFxcocnFxcXKHJxcXFyhycXFxcXKHJxcXFyhycXFxcXKHJxcXKHKHJxcococnFxcocnFxcXFxcnFxcXFxcnGHJyhxcnFxcXFyhycXFxcocnFxcXFyhycXFxcocnFxcXKHJxcXFxcocnFxcococnFyhyhycXFyhycXFxcXKHJxcXFyhycXFxcocnFxcXFyhycXFxcocnFxcXKHJxcXFxcnGHJyhxcnFxcXFyhycXFxcocnFxcXFyhycXFyhycXFxcXFycXFxcXFycYc4cXKHJxcXKHJxcXFxcXJxcXFxcXJxcXFxcXJxhzhxcocnFxcococnKHFycXFxcXFycXFxcXFycYcnKHFycXFxcococnKHFycXFxcXKHJxcXFyhycXFxcXJxcXFxcXKHJxcXKHJxcXFxcocnFxcXJxhycXKHKHJxcococnFyhxcnFxcXKHJxcXFxcocnFyhxcnFxcXFyhycXFyhyhycXKHJxcXFxcXJxcXFxcXJxcXFxcXJxhycococnFxcocnFxcXKHJxcXFxcocnFxcocnFxcXFyhycXFyhycXFxcXFycXFxcXKHJxcXKHKHJyhxcnFxcXFxcnFxcXFyhycXFxcocnFxcXJxhycXKHKHJxcococnFyhycYc4cXJxcXFxcXJxcXFxcXJxcXFxcXJxcXFxcocnFxcXKHJxcXFyhycXFxcocnFxcococnFyhycXFxcXFycXFxcXKHJxcXKHJxhzhxcnFxcXFyhycXFyhycXFxcXJxhycocXJxcXFyhycXFxcXJxhzhxcocnFyhyhycXKHKHJxcococnFyhycXFxcXFycXFxcXJxhycXKHJxcXFxcnGHJyhyhycXFyhycXFxcocnFxcXKHJxcXKHKHJyhxcnFxcXFyhycXFyhycXFxcocnFxcXFycXFxcXFycXFxcXKHJxcXKHKHJyhyhycXFyhycXFxcocnFxcXKHJxcXFyhycXFyhycXFxcXKHJxcococnFyhyhycXKHJxcXFxcXJxcXFyhycXFxcXJxcXFxcXJxcXFxcocnFxcXJxhzhxcocnFyhyhycXKHJxcXFxcXJxcXFyhycXFxcXJxcXFxcXJxcXFxcnGHJyhxcnFxcXKHJxcXFycYcnFyhycXFxcXJxcXFxcXJxcXFxcocnFxcocnFxcXFycXFxcXFycXFxcXKHJxcocXJxcXFyhycXFyhycXFxcXKHJxcococnKHFycXFxcXJxhycococnKHFycXFxcXKHJxcococnFyhycXFxcXKHJxcococnFyhycXFxcXKHJxcococnKHFycXFxcXJxcXFxcXJxcXFxcocnFyhyhycXKHJxhzhyhycXFyhycXFyhycXFxcXKHJxcocnFxcXFyhycXFyhycXFyhycXFxcXJxhzhxcnFxcXFyhycXKHKHJyhxcnFxcXKHJxcXFyhycXFyhycXFxcocnFxcocnFxcXFycXFxcXKHJxcococnFyhycXFxcXJxcXFxcocnFxcocnFxcXKHJxcXKHJxcXFyhycXFyhycXFxcocnFxcXJxcXFxcXJxcXFxcocnFyhycXFxcXKHJxcXKHJxcXKHJxcXFyhycXFyhycXFxcXJxcXFxcnGHOHFycXFxcXKHJxcocnFxcXFyhycXKHJxcXFxcnGHOHFycXFxcocnFxcXKHJxcococnFyhycXFxcocnFxcXJxcXFxcXJxcXFxcnFxcXFxcnFxcXKHJxcXFycYcnKHJxcXFxcocnFyhyhycococnFyhycXFxcXJxcXFxcocnFyhycXFxcXKHJxcocnFxcXFycXFxcXKHJxcocnFxcXFycXFxcXFycXFxcocnFxcocnFxcXKHJxcXKHJxcXKHJxcXFyhycXFyhycXFyhycXFxcXJxcXFxcnFxcXFyhycXKHKHJyhyhycXKHJxcXFyhycXFyhycXFxcocnFyhycXFxcXKHJyhxcnFxcXKHJxcXKHJxcXKHJxcXFyhycXFyhycXFyhycXFxcocnFxcocnFxcocnFxcocnFxcXFycXFxcocnFxcXJxcXFxcXJxcXFyhycXFyhycXFxcnFxcXFxcnFxcXKHJxcXKHJxcXFyhycXKHJxcXFxcnFxcXFycYc4cXJxcXFycYcnKHKHJyhyhycXKHJxcXFyhycXKHKHJyhyhycocXJxcXKHJxcXFxcnFxcXKHJxcXKHJxcXFycYc4cXJxcXFyhycXFyhycXFyhycXFxcnFxcXFyhycXFycYcnKHKHJyhyhycocXJxcXKHJxcXFxcnFxcXKHJxcXKHJxcXKHJxcXKHJxcXFyhycXKHJxcXFyhycXFyhycXFyhycXFyhycXFxcnGHOHFycXFxcnGHJyhycXFxcXJxcXFxcnFxcXFycXFxcXKHJxcocnFxcXKHJxcocnFxcXFycXFxcocnFxcocnFxcocnFxcocnFxcXJxcXFxcocnFyhycXFxcocnFyhycXFxcXJxcXFyhycXFyhycXFyhycXFyhycXFyhycXFxcnFxcXFyhycocXJxcXKHJxcXFyhycXKHJxcXFyhycXKHJxcXFxcnFxcXKHJxcXJxhycocnFxcXFycXFxcXJxcXFxcnFxcXKHJxcXKHJxcXKHJxcXKHJxcXKHJxcXFycXFxcXJxcXFxcnFxcXFyhycococnKHFycXFyhycXFyhycXFxcnFxcXFycXFxcXJxcXFxcocnKHKHJyhxcnFxcocnFxcocnFxcocnFxcocnFxcocnFxcocnFxcocnFxcocnFyhyhycocnFxcXFycXFxcocnFxcnGHJyhycXFxcocnFyhycXFxcocnFyhycXFxcocnKHFycXFyhycXFxcnFxcXFycXFxcXJxcXFxcnFxcXFycXFxcXJxcXFyhycXKHJxcXFyhycXKHJxcXFyhycXKHJxcXKHJxcXKHJxcXKHJxcXKHJxcXKHJxcocnFxcXKHJxcocnFxcXJxhzhyhycXKHJxcXKHJxcococ4cXJxcXFyhycXKHJxcXFycXFxcXKHJyhyhycocnFxcXFycXFxcocnFyhycXFxcnFxcXFyhycococ4cXJxcXFxcnFxcXJxcXFxcocnFyhycXFyhycXFyhycXKHJxcXFyhycXKHJxcXFycXFxcXJxcXFyhycXKHJxcXFyhycXKHJxcXKHJxcXJxhycocnFxcXJxhzhyhycococnKHJxcXFxcnFxcocnFxcXJxcXFxcnFxcXKHJxcXJxcXFxcocnKHKHJyhycXFxcXJxcXKHJxcXFycXFxcXJxcXFyhycXKHJxcXFycXFxcXJxcXFyhycXKHJxcXFycXFxcocnFxcocnFyhycXFyhycXFyhycXFycXFxcXKHJxcocnFyhycXFxcXJxcXKHJxcXFycXFxcocnFyhycXFyhycXFyhycXFycXFxcXKHJyhycXFxcXJxcXFycXFxcXJxcXFxcnFxcXJxhzhyhycocnFxcXFycXFyhycXFyhycXFycXFxcXKHJyhyhzhxcnFxcXJxcXFxcnFxcXKHJxcocnFxcXJxcXFyhycXKHJxcXKHJxcocnFxcXKHJyhycXFxcXJxcXFycXFxcXJxcXFycXFxcXKHJyhycXFxcocnFyhycXKHJxcXFyhycXKHJxcocnFxcXJxcXFxcnFxcXKHJxcocnFyhycXFxcocnFycYcnKHJxcXFycXFxcXJxcXFycXFxcXJxcXFxcnFxcocnFxcocnFyhycXFxcnFxcXKHJxcocnFxcnGHOHFycXFyhycXKHJxcXFycXFxcXJxcXKHJxcXKHJxcXJxcXFxcnFxcXKHJxcocnFxcnFxcXFyhycocnFxcXKHJxcnGHJyhycXFyhycXFycYc4cocnKHJxcXFycXFxcXJxcXFycXFxcXJxcXFyhycocnFxcXFycXFyhycXKHJxcXFycXFxcXJxcXKHJxcXJxcXFxcocnKHJxcXFycXFxcXJxcXFycXFxcocnFyhycXFyhycXKHJxcXKHJyhxcnFxcnGHOHKHJyhycXFxcocnKHJxcXFycXFxcXJxcXFycXFxcXJxcXKHJxcXKHJyhxcnFyhycXFxcnFxcXKHJxcocnFyhycXFxcnFxcXJxcXFxcnFxcXKHJyhycXFxcocnKHJxcXFycXFxcXJxcXFycXFxcocnKHKHOHFycXFyhycXKHJxcXKHJxcocnFxcnFxcXFyhzhxcnFxcocnFyhycXFyhycXKHJxcXKHJxcocnFyhycXFxcnFxcXJxcXFxcnFxcocnFxcocnKHKHOHFycXFyhycXKHJxcocnFxcXJxcXFyhycocnFxcXKHOHFycXFyhycXFycXFxcXJxcXFycXFxcocnKHJxcXFxcnFyhycXFxcnFxcXKHJxcnGHOHKHJyhycXFxcnFxcXJxcXFxcnFxcocnFyhycXFyhycXKHJxcXJxcXFxcnFxcXJxcXFyhycococ4cocnKHJxcXFycXFxcnFxcXFycXFyhycXKHJxcXJxhzhycXFxcocnKHJxcXFycXFxcnFxcXFycXFyhycXKHJxcXJxhzhycXFxcoc4cXJxcXKHJxcocnFxcnFxcXFycXFxcnFxcXJxcXFxcnFxcXJxcXFycXFxcocnFyhycXKHJxcocnFxcXJxcXKHJxcXJxcXFxcnFxcocnFyhycXFycXFxcXJxcXFycXFxcocnKHJxcXFycXFxcnFxcXJxcXFxcnFxcXJxcXFycXFxcocnFycYc4coc4cXJxcocnFxcXJxcXFycXFxcnFxcXFycXFyhycXKHJxcocnFxcnGHOHJxcXFycXFxcocnKHJxcXKHJxcocnFyhycXFycXFxcXJxcXFycXFxcnFxcXJxcXFxcnFxcocnFyhycXKHJxcXKHJyhycXFxcnFxcXJxcXFyhycocnFxcXJxcXKHJxcocnFxcnFxcXFycXFyhycXKHJxcocnFxcnFxcXKHJxcnGHOHKHOHKHJyhycXFycXFxcXJxcXFycXFxcnFxcXJxcXFxcnFxcnFxcXFycXFxcnFxcXJxcXFyhycocnFxcocnFyhycococ4cXJxcocnFxcnGHOHJxcXFycXFyhycXKHJxcXJxcXFyhycocnFxcXJxcXKHJxcocnFyhycXFycXFxcocnKHJxcXFycXFyhycXKHJxcocnFxcnFxcXKHJyhycXFyhycXKHJyhyhzhyhzhxcnFyhycXFycXFxcXJxcXJxcXFxcnFxcXJxcXFycXFxcnFxcXJxcXFyhycocnFxcnGHOHJxcXKHJxcocnFycYc4coc4cXJxcocnFxcnFxcXKHJyhycXFyhycocnFxcXJxcXKHJxcocnFyhycXKHJxcocnFxcnFxcXKHOHFycXFycXFxcXJxcXJxcXFxcnFxcXJxcXKHJxcnGHOHJxcXFycXFxcoc4cocnKHJxcocnFxcnFxcXKHJyhycXFycXFxcXJxcXJxcXFxcnFxcocnKHJxcXFycXFyhycXJxhzhycXFxcnFxcXJxcXFycXFxcnFxcXJxcXFycXFxcnFxcXJxcXFycXFxcnFxcXKHOHFycXKHJxcXJxcXFycXFxcocnKHJxcocnFxcnFxcXFycXKHJxcXJxcXFyhycocnFxcnFxcXKHJyhycXFycXFxcocnKHJxcXJxcXFyhzhxcnFyhycXFycXFxcocnKHJxcXJxcXFycXFxcocnKHJxcocnFxcnFxcXJxcXFycXFxcnFxcXJxcXFyhzhyhzhycXFxcnFxcXJxcXFycXFxcnFxcocnFyhycocnFxcXJxcXKHJyhycXFyhycocnFxcocnKHJxcXJxcXFxcnFyhycXFycXFxcnFxcXJxcXFycXFxcnFxcXJxcXFycXFxcnFxcocnKHJxcXFycXFycXFxcXJxcXJxcXFyhzhxcnFyhycXKHJxcocnFyhycXKHJxcnFxcXFycXFyhycocnFxcocnKHJxcXJxcXFycXFxcnFxcXJxcXFycXFxcnFxcocnFycXFxcXJxcXJxcXFyhzhxcnFyhycXKHJxcocnKHJxcXFycXFycXFxcXJxcXJxcXFycXFxcoc4cnFxcXJxcXFycXFyhycocnFxcnFxcXFycXKHJxcocnFyhycocnFxcXJxcXJxcXFxcnFyhycXKHJxcocnFyhycocnFxcXJxcXJxcXFycXFxcoc4cnFxcXJxcXFycXFycXFxcocnKHJxcocnFyhycXJxcXFxcnFxcnFxcXKHJyhycXKHJyhycXFxcnFxcnFxcXFycXKHJxcocnFycXFxcXJxcXJxcXFxcnFyhycXKHJxcnFxcXFycXFycXFxcnFxcXJxcXFycXFxcnFxcnFxcXKHJyhycXJxhzhycXFyhycocnFxcnFxcXJxcXKHJxcnFxcXKHJyhycXKHJyhycXFxcnFxcnFxcXJxcXFycXFxcnFxcnFxcXKHJyhycXJxhzhycXFyhycocnFyhycXJxhzhycXFycXFxcoc4cnFxcXJxcXJxcXFxcnFyhycocnFxcXJxcXJxcXFycXFxcnFxcocnKHJxcXJxcXFycXFyhycocnFxcnFxcXJxcXKHJyhycXFycXFxcnFxcXJxcXJxcXFycXFxcnFxcXJxcXJxcXFyhzhyhzhycXFyhzhxcnFycYc4cnFxcnFxcXKHOHJxcXFycXFycXFxcnFxcXJxcXJxcXFyhzhycXFxcnFxcnFxcXKHOHJxcXFycXFycXFxcnFxcXJxcXJxcXFycXFxcnFxcocnKHJxcXJxcXKHJyhycXFycXFxcnFxcnFxcXKHJycYc4cnFxcnFxcXKHOHJxcXKHJyhycXKHJyhycXFycXFxcnFxcocnKHJxcXJxcXKHJyhycXKHJxcocnKHJxcXJxcXFycXFycXFxcnFxcXJxcXKHJyhycXKHJyhycXFycXFxcnFxcoc4cXJxcocnKHJxcXJxcXFycXFyhycocnFyhycocnFxcnFxcXJxcXJxcXFyhzhycXFxcnFyhycXKHJyhycXFycXFyhycocnFxcnFxcocnKHJxcocnFycXFxcocnJxcXFxcnFxcnFxcocnFycXFxcnFxcXJxcXJxcXFycXFyhycocnFyhycocnFxcnFxcXJxcXJxcXFycXFxcnFyhycXKHJxcnFxcXJxcXFycXFycXFxcnFxcocnKHJxcocnKHJxcocnFycXFxcXJxcnFxcXFycXKHJxcnFxcXFycXJxcXFxcnFyhycXKHJyhycXKHJyhycXFycXFyhycocnFyhycocnFyhycXJxcXFyhzhycXFyhycnGHOHJxcXJxcXKHJyhycXKHJxcnFxcXJxcXKHJyhycXJxcXFxcnFyhycocnFxcnFxcoc4cXJxcnFxcXKHJycXFxcXJxcocnFycXFxcnFxcXJxcXJxcXFycXFycXFxcnFxcocnKHJyhycXFycXFxcnFxcnFxcXJxcXJxcXFycXFycXFxcnFxcXJxcocnFycXFxcoc4cnFxcnFxcXJxcXJxcXFycXFyhzhycXFxcnFyhycXJxcXFycXFxcnFyhycXKHOHFycocnFxcoc4cnFxcnFxcXJxcXJxcXFycXFyhzhycXFxcnFyhycocnFxcnFxcnFxcXJxcXFycXKHJxcnFxcXJxcXKHJyhycocnFxcnFxcXJxcocnFycXFxcnFxcXJxcocnFycXFxcnFxcXJxcocnFycXFxcnFxcXJxcocnFycXFxcnFxcXJxcocnFycXFxcnFxcoc4cnFxcXJxcocnKHJxcXJxcXJxcXFycXFycXFxcnFxcnFxcXJxcXJxcXFycXKHJxcnFxcXKHOHJxcXJxcXKHOHJxcXFycXKHJxcnFxcXJxcXJxcXFycXFycXFyhycocnFycXFxcnFxcXJxcocnFycXFxcnFxcnFxcXJxcXJxcXFycXFycXFyhycocnKHJxcXJxcXJxcXFycXFycXFxcnFxcnFxcoc4coc4cnFyhycocnFxcnFyhycXKHJyhycocnFxcnFxcnFxcXJxcXJxcXFycXKHJxcnFxcXJxcXKHOHJxcXJxcXFycXFycXFycXFxcnFxcnFxcXJxcXJxcXFycXKHJyhycXKHJyhycXJxcXFycXFxcnFyhycocnFycXFxcnFxcXJxcocnKHJxcnFxcXJxcXFycXKHJyhycXKHOHFycocnFyhycocnFyhycocnKHJxcocnKHJxcnFxcXJxcXFycXJxcXFycXFxcnFyhycXJxcXKHJyhycocnFxcnFxcnFxcoc4cnFxcXJxcnFxcXJxcXFycXKHJyhycXJxcXFycXFycXFxcnFxcnFxcnFxcXJxcXJxcXKHJycXFxcXJyhycXFycXFycXFxcnFxcnFxcnFxcXJxcXJxcXJxcXFycXFycXFxcnFyhycocnFycXFxcnFxcnFxcXJxcocnKHJxcocnJxhzhycXJxcXFycXFxcnFycXFxcnFxcXJxcnFxcXJxcXFycocnFxcnFxcoc4cnFxcnFxcoc4cnFxcnFxcoc4cnFxcnFxcnFxcXJxcXJxcXJxcXFycXKHJxcnFxcocnJxcXFxcnKHJxcXJxcXJxcXKHOHJxcXJxcXFycXJxcXFyhzhycXJxcXFycXFxcnFycXFxcnFxcnFxcXJxcoc4cXJyhycXKHJyhycocnFyhzhycXFyhzhycXFycXKHJxcnFxcXJxcocnFycXFyhycnFxcXKHOHJxcocnKHJyhycXJxcXFycXFycXFxcnFycXFxcnFxcoc4cnFxcnFyhycXJxcXFycXKHJyhycXJxcXFycXFycXFycXFxcnFyhycocnFycXFxcnFyhycocnFycXFxcnFyhycXJxcXKHOHJxcXJxcXKHOHJxcocnKHJxcnFxcocnJxcXFycXFxcnFycXFxcnFxcnFxcoc4cnFxcnFxcnFxcnFxcXJxcocnKHJyhycXJxcXFycXFycXFyhzhycXKHJyhycocnFycXFxcnFxcnFxcnFxcoc4cnFxcnFxcnFxcoc4cnFxcnFyhycXJxcXKHOHJxcXJxcXJxcXFycXJxcXFycXFycXFycXFxcnFyhycocnKHJxcnFxcXJxcnFxcXKHOHJxcnFxcXJxcocnKHJxcnFxcocnJxcXFycXFycXFxcnFycXFxcnFxcnFxcnFxcoc4cnFxcnFyhycXJxcXJxcXFycXKHJyhycocnFycXFxcnFycXFxcnFxcXJyhycXJxcXFycXFycXFycXFycXFxcnFyhzhycXFycXFxcnKHJxcocnJxcXFycXFyhzhycXJxcXFycXFycXKHJxcnFxcnFxcXJxcocnKHJyhycocnFycXFxcnFxcnFyhycocnFycXFyhzhycXFycXFycXFycXFycXFxcnFycXFxcnFxcnFxcnFxcnFxcXJxcnFxcXJxcXJxcXJxcXJxcXKHOHJxcocnJxcXFycXFyhzhycXJxcXFycXJxcXFycXFycXFycXFxcnFycXFxcnFycXFxcnFxcnFxcoc4cnFycXFxcnFyhzhycXFycXFyhzhycXJxcXFycXJxcXFycXFycXFycXFycXFxcnKHJxcXJxcnFxcXJxcXJxcXJxcXKHOHJxcnFxcXJxcocnJxcXFycXFycXFxcnKHJxcnFxcXJxcocnJxcXFycXFycXFycXFxcnKHJxcnFxcXJxcXJxcoc4cnFxcnFxcXJyhycXJxcXKHOHJxcXJxcoc4cnFxcnFxcnFxcXJyhycXJxcXFycXJxcXFycXKHJyhycocnKHJyhycocnFycXFxcnFycXFxcnFyhzhycXFycXFycXFycXFycXFyhzhycXJxcXFycXJxcXFycXKHJycXFxcnFxcnFxcnFxcoc4cnFycXFycXFxcnFycXFxcnFyhycnFxcXJxcXJxcXJxcXJxcXJxcXJxcXKHOHJxcnFxcXJxcnFxcXJxcnFxcXJxcXJxcocnKHJyhzhxcnKHJyhycocnFycXFyhzhycXJxcXFycXJxcXFycXKHOHJxcXJxcXJxcocnKHJycXFxcnFxcXJyhycocnFycXFycXFyhzhycXJxcXFycocnFyhzhycXFycXJxcXFycXFycXJxcXFycXFycXFycXFycXKHJyhycocnKHJyhycocnFycXFycXFycXFxcnKHJxcnFxcnFxcXJxcnFxcnFxcXJxcnFxcXJxcnFxcXJxcnFxcXJxcnFxcXJxcnFxcXJxcXJxcnFxcXJxcXJxcnFxcXJxcXJxcocnJxcXFycXFycXKHJyhzhycXFycXFycXFycXKHJycXFxcnFxcnFxcnFxcnFxcnFyhycocnJxcXFycXFycXFycXFycXFycXKHJyhycnFxcXJxcXJxcXJxcXJxcocnKHJycXFxcnFxcnFxcnFyhycnFxcXJxcXJxcocnJxcXFycXFycXKHOHJxcXJxcoc4cnFxcnFycXFxcnFycXFxcnFycXFxcnFycXFxcnFycXFxcnKHJxcnFxcXJyhycXJxcXJxcXFycocnFycXFycXFycXFycXFycXFycXFycXFycXFycXFycXKHJycXFxcnFxcnFyhzhycXFycXJxcXFycXJxcXFycocnFycXFxcnKHJxcnFxcnFxcnFxcnFxcnFxcnFxcnFxcnFxcnFxcnFyhzhycXFycXJxcXFycXJxcXFycXJxcXJxcXFycocnFycXFycXFycXFycXFycXKHJyhzhycXFycXJxcXFycXJxcXFycXJxcXJxcXFycocnKHJyhycocnKHJycXFxcnFxcnFycXFxcnFycXFxcnKHJxcnFxcnFxcnFxcnFxcnFxcnFxcnFycXFxcnFyhzhycXJxcXFycocnFycXFycXFycXKHJyhzhycXFycXJxcXFycXJxcXJxcXKHOHJyhycnFxcXJxcXJxcoc4cnFyhzhycXJxcXJxcXJxcXJxcXJxcXJxcoc4cnFxcnKHJxcnFxcnFxcnFxcnFxcnFxcnFxcnFycXFxcnFycXFycXFycXFycXFycXFycXFycXKHOHJxcnFxcXJyhycocnKHJyhzhycXFycXJxcXFycocnFycXFycXFycXKHJycXFxcnFycXFyhzhycocnKHJycXFxcnFxcnFycXFycXFxcnKHJyhzhycXFycXKHOHJxcnFxcnFxcnFxcnFxcnFxcnFycXFyhzhycXJxcXJxcocnJxcXFycXJxcXFycocnKHJyhycnFxcXJxcnFxcXJyhycXJxcocnJxcXFycXKHOHJxcnFxcnFxcnFyhzhycXJxcXFycocnKHJyhycnFxcXJxcnFxcnFxcnFxcnFxcnFyhzhycXJxcXJxcXJxcXJxcXJxcnFxcXJyhycXJxcocnJxcXFycXJxcXJxcXJxcXJxcXJxcoc4cnFycXFycXFycXFycXJxcXFycocnFycXFycXKHOHJxcnFxcoc4c4cnFxcnFycXFxcnFycXFycXKHJycXFxcnKHJxcnFxcnFyhzhycXJxcXJxcXJxcXJxcXJxcnFxcoc4cnJxcXFycXKHOHJxcnFxcnFxcnFycXFxcnKHJyhycocnJxcXFycocnFycXKHJycXFxcnFycXFycXFycXKHOHJxcnFxcnFxcnFxcnFycXFxcnKHJyhzhycXFycocnFycXFycXJxcXFycXJxcXJxcXJxcoc4cnFycXFycXFycXKHOHJxcnFxcnFyhycnFxcnFxcXJycXFxcnFyhzhycocnKHOHJxcoc4cnKHJycXFxcnFycXFycXFycXKHOHJxcnFxcnFxcnFycXFycXFycXFycXFycXJxcXJxcXJxcXJxcnFxcXJyhycnFxcXJxcnFxcnFxcnFxcnFycXFycXFycXFycXJxcXJxcXJxcXJxcXJyhycXJxcocnJxcXJxcXFycnFxcXJxcnFxcnFxcnFxcnFycXFycXFycXFycXJxcXJxcXJxcXJxcnFxcnFxcnFxcnFycXFycXFycXFycXJxcXFycnFxcXJxcnFxcXJycXFxcnFycXFxcnJxcXFycXJxcXJxcXJxcXJxcnFxcnFxcnFyhzhycocnKHOHJxcnFxcnFxcnFycXFycXFycXFycXJxcXJxcXJxcXJxcnFxcnFxcnFycXFycXFycXFycXKHOHJycXFxcnFycXFycXFycXKHOHJyhycnFxcXJyhycocnJxcXJxcXJxcXJxcoc4cnKHOHJxcnFxcnFxcnFyhzhycoc4cnFycXFycXFycXFycocnKHJycXFyhzhzhycXFycocnKHOHJxcnFxcnFxcnFycXFycXFycXFycocnKHJycXFxcnKHJycXFxcnKHJyhycnFxcnFxcnFxcnFycXFycXFycXJxcXJxcXJxcoc4cnKHJycXFycXFycXFycXJxcXJxcXJxcnFxcXJycXFxcnFycXFycXJxcXFycoc4cnFycXFycXFycXJxcXJxcXJxcoc4cnJxcXFycXJxcocnJxcXJxcXJxcXJyhycXJxcnFxcoc3FxcXJxcnFxcnFxcnFycXFycXFycXJxcXJxcoc4cnFycXKHOHJxcnFyhzhycXJxcoc4cnFycXFycXJxcXJxcXJxcnFxcnFxcnFycXFycXFycXJxcXJxcXJxcnFxcnFyhzhycXJxcnFxcXJyhycnFxcnFxcnFxcnFycXFycXJxcXFycnFxcXJxcnFxcnFycXFycXFycXJxcXJxcXJxcnFxcnFxcnFycXFycXFycXJxcXJxcnFxcXJycXFxcnFycXKHOHJxcnFyhzhycXJxcnFxcXJyhzhycXJxcXJxcnFxcnFxcnFycXFycXFycXJxcXJxcoc4cnJxcXFycXJxcoc4cnFycXJxcXFycnFxcXJxcnFyhzhycXJxcoc4cnKHOHJxcnFxcnFycXFycXFycXJxcXJxcnFxcnFxcnFycXFycXFycXJxcXJxcnFxcXOHJxcnFxcnFxcnFycXFycXJxcXJxcXJxcnFxcnFycXFycXFycXJxcXJxcXJyhycoc4cnFycXJxcXFzhycXFycocnJxcXJxcXJxcXJyhycnFxcXJycXFxcnFycXKHOHJyhycnFxcnFxcnFycXFycXJxcXJxcXJxcnFxcnFxcnKHJycXFycXFycXFycocnJxcXFycnFxcXJyhycnFxcXJycXFxcnKHJycXFycXFycXJxcXJxcXJyhycnFxcXJycXFxcnFycXJxcXFycnFxcXJyhycnFxcnFxcnFycXFycXJxcXJxcXJxcnFxcnFycXFycXKHOHOHJxcnFxcnFyhzcXFxcnFycXFycocnKHJycXFycXKHOHJycXFycXFycXFycocnJxcXJxcXJxcnFxcnFycXFycXFycocnJxcXJxcXJxcXJycXFxcnFycXJxcXFycnFxcoc3FxcXJyhycnFxcnFxcnFycXFycXJxcXJxcnFxcnFxcnKHJycXFxcnJxcXFycoc4cnFycXJxcXJxcXJxcnFxcnFycXFycXJxcXJxcXJyhycnFxcnFxcnFycXFycXJxcXJxcnFxcnFxcnFycXJxcXFycnFxcnFxcnFycXFycXFycoc4cnFycXJxcXJxcXJxcnFxcnFycXFycXJxcXJxcnFxcnFxcnKHOHJxcnFxcnKHJycXFycXFycXJxcXJxcnFxcnFxcnJxcXFycXJxcnFxcnFxcnKHJycXFycXFycXJxcXJxcnFxcnFycXFycXJxcXJxcnFxcnFyhzcXFxcnFycXJxcXJxcXJyhycnFxcnFxcnFycXKHOHJycXFxc4cnFycXFycXJxcXJxcnFxcnFycXFycXJxcXJxcnFxcnFxcnJxcXFycocnJxcXJxcnFxcnFxcnKHOHJxcnFycXFycXFycocnJxcXJxcnFxcnFxcnFycXJxcXJxcXJyhycnFxcnFxcnKHJycXFycXJxcXJxcXJxcnFycXFycXFycocnJxcXJxcnFxcnFxcnKHJycXFycXJxcXJxcoc3FxcXJyhzhycocnJxcXJxcnFxcnFycXFycXJxcXJxcnFyhzhycnFxcXJycXFycXFycXJxcoc4c4cnFycXKHNxcXFycXJxcnFxcnFycXFycXFycnFxcXJycXFxcnJxcXJxcXJxcnFxcnFycXJxcXFzhycXJxcnFxcnFxcnKHOHJyhzhycoc4cnKHOHJycXFycXFycXJxcnFxcnFxcnKHOHJxcnFycXFycXJxcoc4cnJxcXJxcXJxcnFycXFycXFycnFxcXJycXFxcnJxcXJxcXJxcnFycXFycXFycoc4cnFycXJxcoc4cnJxcXJxcXJxcnFycXFycXJxcXJxcnFxcnFycXKHOHOHJxcnFycXFycXJxcXJxcnFxcnKHJycXFycXFycnFxcXJycXFycXFycXJxcXJyhzhycoc4cnKHOHJycXFycXFycoc4cnFycocnKHOHJycXFycXJxcXJxcnFxcnFycXFycXJxcnFxcnFycXFycXJxcXJxcnFycXFycXFycnFxcXOHJxcnFxcnKHOHJyhzhycnFxcnFxcnKHJycXFycXJxcnFxcnFxcnFycXJxcXJxcnFycXFycXFycoc4cnJxcXJxcXJxcnFycXFycXJxcXJyhycnFxcnFycXFycXJxcnFxcnFxcnJxcXFzhycXJxcnFxcnFycXFycXJxcXJycXFxcnJxcXFzhycXJxcnFxcnFycXFycoc4cnFycXJxcnFxcnFxcnKHOHJycXFycXFycoc4cnKHOHOHJxcnFycXKHOHJycXFycXJxcXJyhycnFxcnFycXFycXJxcnFxcnFycXFycXJxcnFxcnFycXFycocnJxcXJxcnFyhzcXFxcnJxcXFzhycXJxcnFxcnFycXJxcXJxcnFxcnFycXJxcXJxcnFxcnKHJycXFycocnJxcXJxcnFxcnFycXJxcXJxcnFxcnKHJycXKHOHJycXFycXJxcXJyhzhycoc4cnJxcXJxcnFxcnFycXJxcXJxcnFycXFycXJxcXJxcnFycXFycXJxcoc3FxcXOHJxcnFycXFycXJxcnFxcnFycXFycXJxcnFxcnKHJycXFycXJxcnFxcnFycXFycXJxcnFxcnKHJycXFycXJxcnFxcnFycXFycXJxcnFxcnKHJycXFycocnJxcXJxcnFxcnJxcXFycnFxcnFycXFycXJxcnFxcnFycXJxcXJxcnFxcnKHOHJycXFycXJxcXJxcnFycXFycocnJxcXJyhycnFxcnFycXJxcXJxcnFxcnJxcXFzhycXJxcnFyhzcXFxcnJxcXJxcnFxcnFycXJxcXJyhzhycoc4c4cnJxcXJxcXJycXFycXFycoc4c4cnKHOHOHJyhzhycnFxcnKHJycXFycXJxcnFxcnFycXJxcXJxcnFycXFycXJxcXJycXFycXFycnFxcnFxcnJxcXJxcXJycXFycXJxcXJxcnFycXFycXJxcnFxcnKHOHJycXFycXJxcXJxcnFycXJxcXJxcnFxcnKHOHJycXFycocnJxcXJxcnFycXFycocnJxcoc3FxcXJycXFycXJxcXJycXFycXFycoc4cnJxcXJyhycnFyhzcXFxcnJxcXJxcnFxcnJxcXFzhycoc4c4cnKHNxcXFycnFxcnFycXFycnFxcXOHJyhzhzhycnFxcnFycXFycXJxcnFycXFycXJxcnFxcnFycXJxcnFxcnFycXFycoc3FxcXJycXFycXJxcXJxcnKHJycXFycocnJxcoc3FxcXOHJxcnKHJycXKHNxcXFycnFxcnFycXJxcXJxcnFycXJxcXJxcnFxcnJxcXJxcXOHJxcnFycXJxcXJxcnFycXFycnFxcXOHJyhzcXFxcnJxcXJxcnFycXFycXJxcnFyhzcXFycXFycnFxcnFycXFycnFxcnFxcnJxcXJxcnFycXFycXJxcnFxcnJxcXJxcXJycXFycXJxcnFxcnFycXJxcXJyhzhzhycnFxcnFycXFycnFxcnFycXFycoc4c4cnJxcXJxcnFycXFycXJxcnFycXFycXJxcnFycXFycXJxcnFxcnKHOHOHJycXFycXJxcXJycXFycXJxcnFxcnFycXJxcoc3FxcnFycXFycnFxcnFxc4cnFycoc4cnJxcXJxcnFycXFycoc4c4cnJxcXJxcnFycXFycoc4cnJxcnFxcnFycXJxcXJxcnFycXJxcoc3FxcnFxcnJxcXJxcnFycXKHNxcXJxcnFxcnFycoc4cnJxcXJxcnFycXJxcXJxcnFycXJxcXJxcnFycXJxcXJxcnFycXJxcXJycXFycXFycnFxcnFycXJxcnFxcnFycXJxcXJycXFycXJxcnFxcnFycXJxcnFycXFycXJxcnFxcnJxcXJxcnFxcnJxcXJxcnFycXFycnFxcnFxc4cnKHNxcXJxcXJycXFycXJxcnFxcnJxcXJxcnFxcnJxcXJxcnFycXJxcXJxcnFycXJxcXJxcnFycXJxcnFxcnFycXJxcnFxcnKHOHOHJycXFycoc4cnJxcnFxcnFycXJxcnFxcnFycXJxcnFycXFycXJxcnFycXFycnFxcnFycXFycnFxcnFycXJxcnFxcnFycXJxcnFxcnJxcXJxcnFycXFycnFxcnFycXFycnFxcnFycXJxcnFxcnJxcXJxcXOHJycXFycXJxcnFycXFycXJxcnFycXJxcXJyhzhzhycnFyhzcXFycXJxcXJycXFycXJxcnFycXFycoc3FxcXOHJycXFycXJxcnFycXFycnFxcnFycXFzhycoc3FxcnFxc4cnKHNxcXJxcnFxcnJxcXJxcnFycXJxcXJycXFycXJxcnFxcnJxcXJxcnFycXFzhycXJyhzhycnFycXFycXJyhycnFycXFycnFxcnFycXFycnFxcnJxcXJxcXOHJycXFycXJxcnFycXFycnFxcnFycXJxcnFxcnJxcXJxcnFycXFycnFxcnKHOHOHJycXFycnFxcnFycXFycnFxcnJxcXJxcnFxcnJxcXJycXFycXJxcXJycXFycoc3FxcXOHJycXFycXJyhzhycnFycXFycXJyhycnFycXJxcXJxcnFycXJxcnFycXFycXJyhzhzhycnFxcnJxcXJxcnFycXFycnFxcnKHOHOHJycXJxcXJxcnKHOHOHJycXFycnFxcnFycXJxcXJycXFycnFxcnFycXFzhycnFxcnFycXJxcnFycXFycnFxcnFycXJxcnFycXFycnFxcnFycXJxcnFxc4cnFycnFxcnFycXFycnFyhzcXFycXJxcnFycXFycnFxcnKHOHOHOHJycXFycnFxcnFycXJxcnFxcnJxcXJyhzhzhzhycnFycXFycXJxcnKHJycXJxcXJycXFycoc4c4cnJxcnFxcnJxcXJxcnFycXJxcXOHJycXFycXJxcnFycXJxcXJycXFycnFxcnFycXJxcXJycXJxcXJxcnFycXJxcnFycXFycnFxcnKHNxcXJxcXOHJycXFycnFxcnFycXJxcnFycXFycnFxcnFycoc4c4cnJxcnFxcnJxcXJxcnFycXJxcnFycXFycnFxcnFycoc4c4cnJxcnFxcnJxcXJxcnFycXJxcnFycXFycnFxcnFycoc3FxcXOHJycXJxcXJyhzcXFycXJxcnFycXFycnFyhzcXFycXJyhzhycnFycXFzhycXJycXFycXJxcnFycXJxcXJycXFycnFxcnFycXJxcnFycXJxcXJycXFycnFxcnFycXJxcnFycXFzhycnFxcnFycnFxcnFycXJxcXOHJycXFycnFxcnKHNxcXJxcnFxc4cnJxcXJycXFycnFxcnFycXJxcnFycXFycnFycXFycXJycXFycXJxcnFycXJxcXJycXFycnFxcnJxcXJxcnFycXJxcnFxcnJxcnFxcnKHNxcXJxcnFycXJxcnFycXJxcXJycXFycnFxcnFycXJxcnFycXJxcnFycXFycnFxcnJxcXJxcnFycXJxcnFycXJxcnFxcnJxcnFxcnFycnFxcnFycXJxcnFycXJxcXJycXJxcXJycXFycXJyhzcXFycXJxcXOHJycXJxcXOHJycXFycXJyhzcXFycXJxcnFycXJxcXOHJycXFycnFxcnJxcXJxcnFycoc4c4c4cnJxcnFycXFycnFxcnJxcXJxcnKHNxcXJxcnFycXJxcnFxcnJxcnFxcnJxcXJycXFycoc3FxcnFycXJxcnFycXJxcnFxc4cnJxcXJycXFycnFxcnKHNxcXJxcnFycXJxcnFycXJxcnFxcnJxcnFxcnJxcXJycXFycXJycXFycXJxcnFycXJxcnFycXJxcnFxcnJxcnFxcnJxcXJycXFycoc3FxcnFycoc4c3FxcnFxc4c4cnJxcnFycXFycnFycXFycnFxcnJxcXJxcnJxcXJxcnFycoc4c4c4c4c4c4cnJxcnFycXFycnFycXFycnFxcnJxcXJycXFycXJycXFycXJxcnKHOHNxcXJxcnFxc4c4cnJxcnFycXJxcXJycXJxcXJycXFycnFxcnJxcXJycXFycXJycXFycXJxcnKHNxcXJxcnFycXJxcnFycXJxcnFxc4cnJxcnFycXFzhycnFxc4cnJxcXJycXFycnFxcnJxcXJycXFycoc3FxcnFycnFxcnFycXJycXFycXJxcnFycXJxcnFycXJxcnFycXJxcnFycXJxcnFycXFzhycnFycXJxcXOHJycXJxcXJycXJxcXJycXFzhycnFxcnJxcXJycXFycnFxcnJxcXJycXFycnFxcnFycnFxcnKHNxcXJyhzcXFycoc3FxcnFycnFxcnFycXJycXFycXJxcnKHNxcXJxcnFycXJyhzcXFycXJxcnFycXJyhzcXFycXJxcnFycXJxcnKHOHNxcXJxcnFycXJxcnFycXJxcnKHOHNxcXJxcnFycXJxcnFycXJyhzhzcXFycXJxcnFycXJxcnKHOHNxcXJxcnFycXJxcnKHNxcXJxcnFycoc3FxcnFycXJyhzcXFycXJyhzcXFycXJycXFycXJycXFycXJycXFycXJycXFycnFxcnKHNxcXJycXFycnFxcnJxcXJycXJxcXJycXFycnFycXFycnFycXFycnFycXJxcXOHJycXJxcnFxc4c4cnJxcnFycXJxcnFycXJxcnFycoc4c3FxcnFycXJxcnJxcXJxcnKHNxcXJycXFycXJycXFycnFxcnJxcXJycXJxcXJycXJxcXJycXJxcnFxc4c4cnJxcnFycXJxcnFycXJyhzhzcXFycXJxcnJxcXJxcnJxcXJycXFycnFxcnJxcXJycXJxcXJycXJxcXOHOHJycXJxcnFycXJxcnFycoc3FxcnFycXJycXFycXJycXFycnFxcnJxcnFxcnJxcnFxc4cnJxcnFycXJxcnFycXJxcnKHNxcXJxcnJxcXJxcnJxcXJycXJxcXJycXJxcXOHJycXJxcnFycXJxcnFycXJycXFycXJycXFycXJycXFycnFycXFycnFycXJxcnFycXJxcnFycXJxcnFycoc3FxcnJxcXJycXFycnFycXFycnFycXJxcnFycXJxcnFycoc3FxcnFycnFxcnJxcXOHJycXJxcXOHOHJycXJyhzcXFycXJyhzcXFycnFxcnJxcnFxc4cnJxcnFycXJxcnFycnFxcnFycnFxcnJxcXJycXJxcXOHJycXJxcnFycoc3FxcnFycnFxcnJxcXOHJycXJxcnFxc4c3FxcnFycXJycXFycnFxcnJxcXJycXJxcnFycXJxcnFycXJycXFycXJycXJxcXJycXJxcnFycXJxcnFycXJxcnJxcXJycXFycnFycXJxcXOHOHNxcXJxcnKHNxcXJycXJxcXJycXJxcnFycXJxcnJxcXJxcnJxcXJycXJxcnFxc4c3FxcnFycXJycXFycnFxcnJxcnFycXFzhzcXFycXJyhzcXFycnFycXFzhzhycnKHNxcXJxcnIxi7GzhE5ycXJxcXOHJycXJyhzcXFycXJycXFycnFycXJxcnFycXJxcnFycnFxcnJxcXJycXJxcnFycXJxcnFycnFxcnJxcXJycXJxcnFycXJxcnFycnFxcnJxcnFxcnJxcnFycXJycXFycXJycXFzhycnFycXJxcnFycnFxcnFycnFycXFzhzhzhzcXFycXJycXFycnFycXJxcnFycXJxcnJxcXJycXFzhycnFycXJyhzcXFycnFxcnJxcnFycXJxcnFycnFxcnJxcXJycXJxcnFycXJyhzcXFycnFycXJxcXNxcXJxcnFycnFxc4cnJxcnFycXJxcnJxcXJycXFzhycnFycXJycXFycXJycXJxcXOHOHNxcXJxcnJxcXJycXJxcnFycXJxcnJxcXJycXJxcXOHOHNxcXJxcnJxcnFxc4c4c3FxcnFycnFxcnJxcnFycXJxcnJxcT5PLLDA03JxcnJxcXJycXFycnFycXJxcnFycnFxcnJxcnFycXJxcnFycXJycXJxcXJycXJxcnJxcXJxc4cnJxcnFycXJxcnJxcXJycXFzhzhzcXFycXJycXJxcXOHOHNxcXJxcnJxcnFxc4c3FxcnFycnFxcnJxcnFycXJxcnJxcXJycXJxcnFycXJycXFycnFxc4cnJyhzcXFycnFxc4cnJyhzcXFycnFxcnJxcnFycXJycXFycnFxc4c4c3FxcnFycnFycXFzhzcXFycXJycXJxcnFycXJxcnFycnFycXFzhzcXFycXJycXJxcXOHNxcXJxcnJxcnFxc4c3FxcnFycnFycXFzhzcXFycXJycXJxcnFycXJxcnJxcXOHJycXJyhzcXFycnFycXJxcnFycnFxcnJxcnFycXJyhzcXJxcXOHOHNxcXJycXFycnFycXJycXFycnFxc4c4c3FxcnJxcXOHJycoc3FxcnJxcnFycXJxcnFycnFycXJxcnFycXJycXFzhycnKHNxcXJycXJxcnFycXJxcnJxcnFycXJxcnFycnFycXJxcnFycXJycXFzhzhzcXFycXJycXJxcnFycXJycXJxcXOHOHNxcXJycXJxcnFycXJycXFycnFycXJycXFycnFycXJxcnFycnFxcnJxcnFycnFxcnJxN8DBvj8+cXJxcnJxcXOHOHNxcXJxc4cnJxcnKHNxcXOHJycXJycXFycnFxc4c3FxcnFycnFycXJxcnJxcXJycXJxcnFycnFxcnJxcnFycXJycXFzhzhzcXFycnFxcnJxcnJxcXJycXFzhzcXFycnFxcnJxcnJxcXJycXFzhzcXFycXJycXJxcnFycnFxc4cnJyhzcXFycnFycXJxcnJxcXOHJycnFxcnFzhycnFycnFxcnJxcnFycXJycXFycnFycXJycXFycnFycXJxcnJxcnFxc3FxcnFycnFycXJxcnJxcXJycXJxcnJxcXJycXJxcnFycnFxc4c3FxcnFycnFycXJxcnJxcXOHJycnFxcnJxcXOHNxcXJycXJxcnFycXJycXJxcnFycXJycXJxcXNxcXJycXFzhzcXFycnFxc4c4c3Fxc4cnJxcnJxcXJycXJxcnJxcXJycXJxcnJxcXJycXJxcnJxcXJycXJxcnJxcXJycXJyhzcXJxcXOHNxcXJycXJxcnFycnFxc4c3FxcnFzhycnFycnFxcnJxcnFycnFxcnJxcnKHNxcnFxc3FxcnFzhycnFycnFxcnJxcnFycnFxcnJxcnFycnFycXFzcXFycXOHJycoc3Fxc4cnJycXFycnFycXJxcnJxcXOHNxcXJycXFzcXFycXJycXJxcnJxcXJycXJxcnJxcXOHOHNxcXJycXJxcnJxcXOHJycnFxcnJxcnFycnFxcnJxcnJxcXJycXJxcnFycnFycXJxcnJxcnFycXJxcnJxcnFycXJycXJxcnFycXJycXJxcnJxcXJycXJxcnJxcXOHNxcXJycXFzcXFycnFxcnJycT15g7mGfHJxcnFycnFycXJxcnJxcXOHNxcXJycXJxcnFycnFycXJxcnJxcXOHNxcXJycXJxcnFzhycnFycoc3FycXJxcnJxcXOHNxcXJycXJxcnJxcXJycXJycXFycnFycXJycXJxcnFycXOHJycoc3FycXJxcnFycnFycXJxcnJxcnFycXJycXJxcnFycXOHJycnFxcnJxcnFycnFxcnJyhzcXJxcnFycXJycXJxcnFycnFycXJycXFycnFycnFxcnJxcnJxcXJycXJycXFycnFycXJycXJxcnFycnFycXJxcnJxcXNxcXJxczM2wbDZPnNxcXJycXJycXFycnFycXJycXJxcnFycnFycXJxcnJxcnFycXJycXJxcnFycnFycXJxcnJxcnFycXJycXJxcnJxcXJycXJycXJxcXNxcXJycXJxcnJxcnFycXJxc4cnJycXFycnFycnFxcnJxcnJxcXJycXJycXFzhzcXFycnFycXJycXFzcXFycXOHJycnFxcnJyhzcXFzhzcXFycnFycXJycXFzhzcXFzhycnJxcXOHOHNxcnFycXJxcnJxcnJxcXJycXJxcnJxcnFycnFxc4c3FxcnJxcnFycnFycXJxcnJxcnFycnFxc4c3FxcnJxcnJxcXOHNxcXJycXJxcnJxcXNxcXJycXJxcnFycnFycXJycXJxcnFycnFycXJycXFzhzcXE0IJOy72xzcXJxcnFycXOHJycnFxcnJyhzcXJxcnFycnFycXJxcnJxcnFycnFxczOwk7NfbHFycXJxcnJxcnJxcXJycXJycXFzcXFycXOHNxcXJycXJxcnJxcXNxcXJycXJxcnJxcXNxcXJycXJxcnJxcXNxcXJycXJxcnJxcXOHNxcnFycXJxc4c4c3FycXJxcnJxcXNxcXJycXJxcnJxcnFycXJycXJxcnJxcnFycnFxc3FxcnJxcnFycXJycXJycXFzhzcXFycnKHNxcnFycXJycXJxcnFycnFycnFxc4c3FxcnJxcnJxcnFycXJycXJxcnFycnFycnFxc3FxcnFzhzcXFycnFycnFxcnJycXFycnFycnFxc3FxcnJxcnFycnFycXJxcnJxcnJxcXJycnFxcnJxcnJxcnFycXJycXJxcnJxcnFycnFxc3FxcnJxcnFycnFycXJycXJxcnFzhycnJxcXNxcXJycXFzcXFycnFycnFycXJxcnJxcnFycnFycXJycXFzcXFycnFycnFxcnJycXFycjN6J7aV2HJycXJxcnFycnFycXJycXJxcnJxcnFycnFycXJxc4c4c3FycXJxcnJxcnFycnFycXJycXJxcnFycnFycnFycXJxcnJxcnFycnFycXJycXJxcnJxcnFycnFxc3FxcnJxcnJxcXOHNxcnFycXJycXJxcnJxcnFycnFycXJxc4c3FxcnJxcnJxcXNxcXJycXJycXFycnJxcXNxcXJycXJxcnJxcnFycnFycXJxc4c3FxcnJyhzcXJxcnJxcnFycXJycXJycXJxcnFycnFycnFxc3FxcnJxcnFycnFycnFxc4c3FycXJxcnJxcnFycnFycXJycXJxcnJxcnJxcTK0ZbZbmnJycnFxcnJycXFzhzcXFzhzcXFzhzcXFzhzcXFzhzcXFzhzcXJxcnFycnFycXJycXJxcnJxcnFycnFycXJycXJycXFycnJxcXNxcXJycXJxcnJxcnJxcXNxcXJycXJxc4c4c3FycXJycXFzcXFycnFycnFycXJycXJxcnFzhzcXFzhzcXFzhzcXFzcXFycnFycXJycXJycXFzhzcXJxcnFzhzcXFycnFycnFycXJycXJxcnJxcnFycnFycXJycXJycXFzcXFyO43BunI+cnFxc3FxcnJycXFycnJxcXJycnFxc4c3FycXJxcnJxcnJxcnFycXOHNxcXJycnFxc4c3FycXJxcnJxcnJxcXNxcXJycnFxcnJycXFycnJxcXNxcXJycXJycXJxcnFzhzcXFzhzcXJxcnFycnFycnFycXJxc4c3Fxc4c3FycXJxcnJxcnJxcnFycnFxc3FycXJxcnJxcnFzhzcXFycnFycnFycnFxc4c3FycXJycXFzcXFzhzcXFzcXFycnFycnFycXJycXJxcnJxcnFycnFycnFycXJycXJxcnJxcnJxcXNxcXJycnFxcnJycXFzcXFycnFycnFycXJycXJycXJxcnFycnJxcXJycnFycXJxcnJygyX8G0sD5ycXFycnJxcnFycnFycXJycXJxcnJxcnJxcnFycnFycXOHOHNxcnFycnFycXOHOHNxcnFycnFycXOHOHNxcnFycnFycXOHOHNxcnFycnFycnFxc3FxcnJxcnJxcnJxcnFycXOHNxcXNxcXJycXJycXJxcnJxcnJxcnFycnFycXJycXJycXJxcnI64EewL7iHNxcnJxcXOHNxcnFycnFycXOHNxcXJycnFxc4c3FycXJycXJxcnI1gNGwjy5xcnFycnFycnFycXJycXJxcnJxcnJxcnFycnFycnFycXJycXJycXFzcXFzhzcXJxcnJxcnFycnFycXOHNxcXNxcXJycXJycXJxc4c3FxcnJycXFzcXFycnJxcXOHNxcnFycnFycnFycXJycXJxcnJxcnJxcnFzhzcXFycnJxcXNxcXJycnFxc3FxcnJycXFzcXFycnJxcXOHNxcnFycnFycnFycXJycXJxc4c3Fxc4c3FycXJycXJyMvZHtxm4cnFycnJxcXJycnFycXJycXJxc4c3Fxc3FxcnJxcnJxcnJxcnFycnFycnFycXJycXJxc4OxLRu+0ucXJxc4c3FycXJycXJxcnJxcnJxcnFycnFycnFycnFycXJycXJxcnJycXFycnJxcnFycnFycnFycXJycXJycXJycXFzcXFzhzcXJxcnJxcnJxcnFycnFycnFycXJycXJycXJxc4czyFo7p6XHFycnFycnFycnFycXOHNxcXOHNxcnFycnFycnFycXJycXJycXJxcnJycXFycnJxcnFycnFycnFycXOHNxcXOHNxcnFycnFycnFycnFxc3FycXJxcnJycXFzcXFzhzcXJxcnJxcnJxcnFycnFycnFycnFycT6D0bd8LnJycXJxcnJycXFzhzcXJycXFzcXFzhzcXJxc4c3FxcnJycXJxcnJxcnJxcnFycnJxcXNxcXJycnFxc3FycXJxcnJycXJxcnJxcnFzhzcXJxcnJxcnFzhzcXJxcnJxcnFzhzcXJxcnJxcnFycnJxcnFycnFycXJycnFycXJycXJxc4c3FycXJycXJycXJxcnJxcnJxcnJxcnFzhzcXFzcXFzhzcXJxcnJxcnJxcnJxcnFycnFycnFycnFycXOHNxcXNxcXOHNxcnFycnJxcXJycnFycXJycnFxc3FxcnJycXJxcnJxcnJxcnJxcnFycnJxcXNxcXJycnFycXJycXJycXJycXJxc4c3FycXJycXJxc4c3FycXJycXJycXJycXJxcnJxcnJxcnJxcnJxcnFycnFycnFycnFycnFycXJycXJycXJycXJycXJxcnJxcnJxcnJxcnJxcnFycjhXV7G4qHNxcXJycnFycXJycXJycXJycXJxcnIzBtGyCi5xcnJxcnJxcnFzhzcXJxcnJxcnJxcnJxcnFzhzcXJxcnJxcnJxcnJxcnFycnFzhzcXFzcXFzhzcXJycXFzcXJxcnJxcnJxcnFycnJxcnFycnFycnFycnFycnFycXJycnFxc3Fxc3Fxc3FxcnJycXJxcnJxcnJxcnJxcnJxcnJxcnFycnFycnJxcXNxcXJycnFycXOHNxcnFycnFycnFycnFycnFycXJycnFxc3FycXJycTOVhbV6enJycnFycXJycXOHNxcXNxcXJycnFycnFycXJycXJycnFxc3Fxc3FxcnJycXJxc4c3FycXJycXJycXJycXJycXJycXJxcnJycXFzcXJxcnJxcnJxcnJxcnFzhzcXJxc4c3FycXJycXJycXJycXJycXJxcnJycXJxcnJycXJxcnJxcnJxcnJxcnJxcnFzhzcXJxc4c3FycXJycXJycXJycXJycXJycXJycXJxcnJycXJxcnJxc4c3Fxc3FycXJycXJxc3FxcnJycXJycXJxcnJxc4c3FycXJycXJycXJycXJycXJycXI6uNG7Ry5xcnJycXJxcnJycXJxcnJxcnJycXFzcXFzcXFzcXFzcXFzhzcXJycXJxc4c3FycXOHNxcnFycnJxcXNxcnFycnFycnFycnFycnFycXNxcXOHNxcnJxcnFzhzcXJxc4c3FycXJycnFycXJycXJycXJycXOHNxcXNxcXNxcXNxcXJycnFycnFycnFycXOHNxcnJxcnE85me+GZhycnJxcnFycnJxcnFycnFycnJxcXNxcnFycj7p0bcWLnFzhzcXFzcXFzcXFzcXJxcnJxcnFzcXFzcXFzcXFzcXFycnJxcnJxcnJxcnFzcXFycnJxcnJxcnFzcXFycnJxcnFzcXFycnJxcnFzcXFycnJxcnFycnJxcnFzcXFycnJxcnFycnJxcnFzhzcXJycXJxcnJycXJxcnJycXJxc4c3FycXMogbAaqOT+cXJxc3FxcnJycXI31km1ObZxcnFzhzcXJycXJxc3FxcnJycXJycXJycXJxc3FxcnJycXJycXJycXJycXJycXJycXJycXJycXJycXJycXJycXJycXJycnFxc3FycXJycXJycnFycXJycXOHNxcnFycnJxcnFzhzcXJycXJxc4c3FycnFycnFycXNxcXNxcXNxcXNxcXNxcXNxcXNxcnFycnFycnJxcnFycnFzhzcXJxc3FxcnJycXJxc3FxcnJycXJycXJycXJycXJycXJycnFxc3FycXJycXOHNxcnFzhzcXI9JZW82mqHNxcnJxcnJxcnJxcnJxcnJycXFzcXJxcnJycXJxcnJycXJxc3FxcnJycXJycXJycXJycXJycnFxc3FycXJycnFycXOHNxcnJxcnJxcnJxcnJxcnJxcnJxcnJycXJxcnJycXJxc3FxcnJycXJycXJycXJycnFxc3FycXJycnFycXNxcXJycnFycnFycjG6s7ZVTHFycXJycXOHNxcnJxcnFzcXFzcTILs7UFTHFycnFycnJxcnFycnJxcnJxcnJxcnJxcnJxcnJycXFzcTfEWbVLpnFycnJxc4c3Fxc3FycXOHNxcnJxPu3RuBIucXFzcXJxcnJxcnJycXJxcnJycXJycXJycXJycXJycnFycXJycnFycnFycXNxcnFycnFycnJxcnE0rLOzY0xycnFycnFycnFzhzcXJxc3FxcnJyNHuVtZRqhzcXJxcnJycXJxc3Fxc3Fxc3FycXJycnFycXJycnFycnFycnFzhzcXJxc4c3FycnFycnFycnJxcnFycnJxcnJxcnJxcnJxcnJycXJxc4c3FycnFycnJxcnFycnJxcnFzcXFzcXJxcnJxc4c3FycnFycnFycnFzhzcXJxc3Fxc3Fxc3FycXJycXNxcXJycnFycnJxcXNxcnJxO4/Ru3AucXFzcXFzcXJxc4c3FycnFycnFycnJxcnFzcXFycnJycXFzcXJxc4c3FycnFycnJxcnFycnJxcnJxcnJxcnJycXI//9G2AC5ycXJycXOHNxcnFzcXFzcXFzcXI5IS227tJycXJycXOHNxcnJxcnJxcnJycXJxc3Fxc3Fxc3FycXJycnFycnFycnFzhzcXJycXJycXJycXOHNxcnJxcnJxcnJycXJxcnJycXOHNxcnFycnJxcnJxcnJycXJxc4c3FzhzcXJxcnJycXJycXJycnFycXJycnFycnJxcnFycnJxcnJxcnJycXJxc3Fxc3FycXJycnFycXNxcnFycnFzcXFzcXFzcXJxcnJycXJycXJycnFycXJycnFzhzcXJxc3Fxc3Fxc3FycXNxcXNxcXNxcnFzhzcXJycnFycXJycnFycnFzhzcXJycXJycXJycnFycXNxcnFycnFzcXFzcXFzcXJxcnJycXJycnFycXJycnFycnJxcnFycnJxcnJycXJxc4c3JxcXNxcnJxcnFzcXJxcnJycXJycXOHNxcnJxcnJxcnJycXJycXJycXOHNxcnJxcnJycXJxc3Fxc3FycXNxcXNxcXNxcnFzcXFzcXJxcnJycXJycXOHNxcnJxcnJycXJxc3Fxc3FycXJycnFycnJxcnFycnJycXFzcXJycXJycXOHNxcnJxcnJycXJycXJycXJycnFycnFycnJxcnFzcXJxcnJycXJycXJycnFycnFycnFycnJxcnJxc4c3FycnFzhzcXJycXJycXOHNxcnJycXFzcXJycXJycnFycnFycnFzhzcXJycnFycXJycnJxcXNxcnJxcnJycXJxc3FycXJycnFycnFycnJxcnJxcnJycXJycXJycXNxcXNxcXNxcnJxcjIk4bPrHnJycXJycXOHNxcnJycXJxcnJycXOHNxcnJxcnJycXJycXJycXOHNxc4c3FycnFycnFycnJxcnJycXJxc3FxczaU4b9rHnFycnFycnJxP/2luQJac3FycnJxcnFyc4czyJw7t2PHFxc3FycXNxcXNxcjTJw7NGPHFycnJxcnJxcjfnL7oo0HJycnFycXM0FeGx+h5xcnJxcnJxcnJycXJycnFycXNxcnFycnJxcnJycXJycXJycXNxcXNxcnFzcXFzcXJxc3Fxc3FycXNxcXNxcnJxcnJxcnJycXJycnFycnFycnFzcXFzcXJxc3Fxc3FycXNxcXNxcnJxcnJxc4c3FzhzcXJycXJycnFycnFycnJxcnJycXJxczIG4bIKHnJycnFycnJxcnJxcnJycXJycnFyNHE/vp7AhzcXJycnFycXNxcXNxcnJxcnJycXJycXJycnFycnFzcXFzcXJxcnJycnFycXNxcXNxcnJxcnJycXJycXJycnFycnFzhzcnFxc3FycnJxcnFzcXFzcXJycXJycnFycnJxcnFzcXJxcnJycnFycXNxcnFycnJxc4c3FycnJxcnFzcXJxc3Fxc3FycnFycnFzcXFzcXJycXJycXNxcXNxcnFzcXFzcXJycXJycnFycnJxcnFzcXJxc3FycXJycnFycnJxcjFta72ilHFzcXFzcXJycXJycnFycnFycnJxc4c3FycjjH4b04HnJxcnJycXJycXNxcXNxcnFzcXJxcnJycnFycXNxcnFycnJycXJxc3FycXNxcXNxcnJxcnJycXJycnFycnFycnJxcnJycXJycXJycnFycnJxcnJycXJycXJycnEySbW3xkpycXJycnFzhzcXJycnFycnFycnJxc4c3FycnJxcnJxO6jhu1cecXJycnFycnFycnJycXJxc3FycXJycnJxcnJxcnJycXJycnFycnFycnJycTH6tbgVSnFycnJycXJycXJyNEu1tcRKcXJycXNxcXNxcnJxcnJycXJycXNxcnFycnJxc4czBVp7q6WHJycXJycXJycnFycnJxcnJycXJycXNxcXNxcnFzcXJxc3FycXNxcXNxcnJxcnJycXOHNxcnJycXJycXNxcXNxcnJxcnJycXJycnFycnFzNL21tFJKcnFycnJxcnJycXJycnFycnFzcXFzcXJycXJycnFycnJxcnJycXJyMjrhs9UecnJxcnJxcnJycXJycnFycnJxcnJxc3Fxc3FycnFzcXFzcXJxc3FycXNxcnFzcXFzcXJycnFycnFycnJxc4c3JxcnFzcXJxcnOHNxcnJycXJycXOHNycXJycXJycjva4bolHnJxcnJycXJycnFycnJxcnJxc3Fxc3FycnFzcXFzcXJycXJycnFycnJxc4c3FycnJxcnJycXJycnFycnFycnJycXJycXOHNycXJycXJycnFycnJycXJxc3FycXNxcnFzcXJxc3FycXJzhzcXJycnFycnFzcTkDxbANOnJxcnJxcnJycnFycnFycnJycXJxc3FycnFycnJycXJxc3FycnFycnJxcnJycXJycnFzhzcnFycXNxcnFzcXJxc3FycT4s4bjTHnFzcXJxc3FycXNxcnFzcXJxc3FycXNxcnFyc4c3FzhzcXJycnFycnJxcnJycXJycnFycnJxcnJycXJycnFycnJxcnJycXJycnFzhzcXNxcXNxcnFzcXJycXJycnFycnJxc3Fxc3FycnFycnJxc3Fxc3FycnFzcXFzcXJycXNxMh3hs/IecnJycXJycXNxcXNxcnIwatO3pSxycXJycnFyNE3hscIecnJycXJycnFzhzcnFycXNxcnJxc3Fxc3FycnFzcXFzcXJycnFycnJxcnJxc3FycXNxcnFzcXJycXJycnFzcXFzcXJycXNxcXNxcnJycXJycXNxcnFzcXJxc3Ex29O2NCxycnFycnJycXJyNArFtQY6cXJycnFycnJxcnJycXJycnFycnJycXJycXJycnJxcnJxc3FycXNxcnFzPPrFvAU6cnJxc3Fxc3FycnJxcnJxc3FycXNxcnJxcnJycXNxcXNxcnJycXJycXNxcnJxcnJyML7htVEecnJxcnJxcnOHNxcnJycXJycnJxcnFzcXJycXNxcnFzcXJxc3FycXNxcnJxcnJycnFycnJxcnJycXJycnFycnJycXJycXM2ncWycjpycXNxcnJxcnJycnFycnJxcnJycXJycnFzcXFzcXJycnFycnJxcnJycXNxcXNxcnJycXJycnFycnJxc3Fxc3FycnJxcnJycXOHNycXIyz+G0QB5xcnFzcXJxc3FycnFzcXFzcXOHNycXIw/+G1EB5ycnFzcXJxc3FycnFycnJycXJycXNxcnFzcXJycXNxcXNxcnJycXNxcXNxcnJxc3FycXNxcnJxcnJycnFycnJxcnJycXNxcXNxcnJycXOHNycXJycXNxcnFzcXJycXJycnJxcnJycXJycnFzcXJxc3FycXNxcnJxcnOHM0ctW1nSpxcnJxcnOHNxc3Fxc3FycnFzcXJxc3FycnFzcXJxc3FycXNxcnJxc3FycXNxcnJxc3Fxc3FzcXFzcXJycXNxcnFzcXJycXNxcXNxc3Fxc3FycnFzcXJycXJycnJxcnJxc3FycnFzcXJxc3FycXNxcnJycXJycnFycnJycXJycnFycnJycXJycnFyciWAgRro9+5yc4c3FzhzcnFycnFzcXJycXJycnJxcnJycXNxcXNxc4c3JxcnJxc3FycXNxcnJxc3FycnE+xtW7OSpycnJxc3Fxc3FycnJycXJycXNxcnFzcXJycjJ31baYKnJzhzcXOHNycXJycnFycnJxc3FycXNxcnJxcnOHNycXJycXJzhzcnFycnFzcXJxc3FycnJxcnJycXNxcnFzcXJycXNxcnFzcXJycXNxcnFzcXJycnFycnJycXJycXNxcnJxc3FycnFycnJycXI0luOzeRxycnJxcnJycnFycnJxcnJycnFzhzcnFycnJxcnJycnFycnJycXJycnFycnJycXJycnFycnJycXNxcXNxcnJycXNxcjpb1b+kKnFyc4c3JxcnJxc3FycnFzcXJxc3FycnFzcXJycXNxcnFzcXJycnFycnJycXJycnFyc4c3FzcXFzcXNxcXNxcnJycXJycnJxcnJycnFycnJxcnJycnFzcXFzcXJycnJxcnJycXJycnJxcnJycnFycnJxcnOHNycXJycXNxcnJxcnOHNycXJycjNe1baxKnFycnJycXJycnFzcTxtu7OiRHFycnFzcXJycXJzhzcnFycnFzcXJycjUJr7wHUHNxcnFzcXJycnFycnJycXJycnJxcnJycXNxcnFzcXJycnFzcXJxc3FycnFzcXJycXNxcnFzcXJycnFzcXJxc3FycnJxcnJycnFycnJycXJycnJxcnJycXNxcnJxcnJycnJxcnJxc3FycnJxcnJycnFycnJycXJycnJxcnJycnFycnJxc3FycXNxcnJycXNxcnFzcXJycnFycnJyOIzjv3MccXNxcnJxc3FycnFzcXJycXNxcnJxc3FycnFzcXJycXJzcXFzcXJycnJxcnJycXNxcnJxcnOHNycXJycnFzcXJxc3FycnJycXJycnFyc4c3JxcnJycXNxcnFzcXJycnFzcXJxc3FycnJycXJycnFzcXJxc3FycnJxc3FycnFyc3Fxc3FycnJycXJycnFzcXJycXNxcnJxc3FycXNxc3Fxc3FzcXJxN3fxv4gOcnFzcXJycXNxcnJycXNxcXNycXJycnFycnJycnFycnJxc3FycXNxc4c3JxcnJycnFycnJycXJzNo/XtIAocXNxcnJycXNxcnFzcXJycnFzcXJycXNxcnJxc3FycnFzcXJycnFycjSJzb2GMnFycXNxc4c3Jxc3Fxc3FzcXJxc3FycnJxc3FycXNxcnJycnFycnJycXNxcXNycXJycnFyc4c3JxcnJycnFycji48b1HDnNxcXNycXJycnFzcXJycXNxcnJxc3FycnFzcXJycnJxcnJycXNxcnJycXJycnJxc3FycXNxc3Fxc3FzcXFzcnFycnJxcnNxcXNxc3Fxc3FzcXJxc3FycnJycXJycnJxcnJycnFzcXIrW4MqnEfNcnJxc3FycnJxc3FycXNxc3Fxc3FzcXJxc3FycnJycXJycnJxc3FycXNxcnJycnFzcXFzcnFycnJxc3FycnFzcXJycnJxcnJycXNxcnJycXNxcnFzcXNxcnFzcXJycnFzcXJycXNxcnJycXNxcnJxczCp57tmGHFycnFzcXJycnE5BfO++gxzcXNxcnFzcXI4NfO/ygxycnJycXNxcnFzcXNxcnFzcXJycnJxciUkmSpQxm1ycXNxcnJycnFyc4c3Jxcjgm87/ZDHJzhzcnFycnJycXNxcnJxc3FycnFzcXJycnJxc3FycXNxcnJycnFzcXJxc3FzcXJxc3FycnJycXJycnJycXJycnJxc3FycXNxc3FycTBa6b21FnNxcnFzcXNxcjYf57XwGHJxc3FycXM2k/WyfApzcXJycnJxc3FycXNxc3FycXNxcnJycnFzcXJycXM7HPG64w5ycXNxcnJxc3FycnJycXNxcnFzcXNxcnFzcXJzhzcnFycnJxc3FycnJycXJycnI/Xum9oRZyc3Fxc3JxcnJycXNxcnJycXNxcnJycXJzcXJxc3FycnIwzPG1Qw5zhzcnFzcXJxc3FzcXJxc3FycnJycnFycnJycXJzcXFzcXNxcnJxc3FycnJxc3FycnJxc3FycnJxc3FycnFzcXNxcXNycXJycnJxNU3tvMIScnFzcXJycnJxcnNxcXNxc3FycXNxc3FycnFzcXJycnFzcXJycnFzcXJycXNxc3FycXNxc3FyNIvzs4QMc4c3JxcnJycnJxcnJycnFzcXJycnE7sf22XgJycXNxc3FycTIe8bXxDnFycXNxc3FycXNxc3FycXM0PvGx0Q5ycXNxc3FycnFzcXJycnFzcXJycnJxc3FycnFzcXJycnJxc3FycnFzcXJycjGr9bhkCnJycXNxcnJycXNxcnJycnFycnJycnFzcXJycXMxK/e55AhzcXJycXNxc3FycXNxPqv3vlQIcXJycnFzcXJycnJxc3FycnJxcnNxcnFzcXNxcnI0XvOzsQxycnJxcnNxcXNycXJycnJycXJycnJycXJzcXFzcnFycnJycXNxcnJycXNxcnJycnFycnJycnJxcnJycnFzcXJycnJxcnM1Pvu50QRycnFycnJycnFzcXJycXNxcnJycnJxcnNxcXNycXJyOf/xvAAOc3FycnJxc3FycnJyOaAOt2/xcnJycXNxcnJycnJxcnJycnJxc3FycnFzcXNxcnEyEQa4/vlycXNxc3FycXNxc3FycnFzcXNxcnFzcXNxcnJxc3FzcXJxM6ACtG/9cXJycXNxc3FycXNxc3FycnFzcXNxcnJxc3FycnJycTPBBLVO+3JycXJzcXJxc3FzcXJycXNxcnOHNycXMv6QIaQm/ec3FycnJycnFyc3Fxc3JxcnJycnJxc3FycnJxc3FycnJycXNxcnJycXNxcjdnCreo9XFycXNxcnNxcXNycXJycnJycT9ICr639XNxcnJxc3Fyc3Fxc3JxcnJycnJxcjOVBrd6+XFzcXJycXMvrwAaNg/+cnJycXNxcnJycXNxcnJycnJxc3FycnFzcXNxcnJxc3FzcXJycXNxcnNxcXNycXJycnJycXNxcnJycXNxcnJyOOkIsyb3cnFzcnFycnJycXNxcnJycnJxcnNxcXNycXNxcnJxc3FzcXJycnFzcXJycnJxc3FycnJycXNxcnJycnJxcnJzhzcnFzcXJycXNxc3FycnJxc3FycnJycnFyc3FycXNxc3E17Ai2I/dzcXJxc3JxcnJycnJxc3FyMsYEtUn7c3FycnJyM3MCspz9cnJycnFzcXJycnJycXJzcXJxc3I72ga+JflycXNxcnJycnFzcXJycnJxc3FycnJycnE5pwS/WPtxc3JxcnJycnJycXJycnJycnFyc3FycXNxc3FycnJycXNxcnJycnFzcXJycnJxc3FzcXJxc3JxcnJycnJycXJzcXJxc3FzcXJycnI3PQay0vlycnFzcXJycnJycXNxcjKtBrhi+XFycnJycnFzcXJycnJxc3FycnJycXNxc3FycnFzcXNxcjxDGL+853JycnJxc3FycnJycnFzcXJycj70ArgL/XFycnJycnFzcXJycnJxc3FycnJycnEyLxy+4ONxc3FycXNycXNxcnJxc3JxcnNxcXNycXNxcjhAFrLP6XFycnJycXNxc3FycnFzcnFycnJyO5UCu2r9cXJzcXFzcnFycnOHNycXNxcnJycnFzcXNxcnJxc3FzcXJycnFzcSl/IBqpDf5ycnJxc3E2KBi25+dxc3FycnJyPa4av1Hlc3Jxc3FycnJxc3JxcnJycnJxc3FycnJycnFzcXJycnJycXNxcnJycnIw9iy/GdNxc3Fyc4c3JycTk9BL7C+3NycnFyc3FycXNycXJzPE8utMDRcnJxc3FzcXJycnJxc3EhUWwa3Ok+cnNxcnFzcnFycnJycnJxc3FycnJycnFzcXJzcXFzcnFzcXJycnJxc3Fyc3FycXNycXJycnJycnJxcnNxcnFzcnFzcXJycnJxc3FzcXJycnFzcXNxcnJycnFzcXJzcXFzcnFzcXJycnJycnFyc3FyP68EuFD7c3FycnJycnFzcXJzcXFzcnFzcXJycnJycXNxcnJycnJxc3FzcXJycnFzcXNxcnJycnFzcXJzcXJxc3Jxc3FycnJycXNxc3FycnJxc3FzcXJycnJycXNxcnJycnJycXNxcnJycnJxc3FzcXJycXM9Cha89elycnJxc3FzcXJycnFzPRwqv+PVc3Jxc3FycnJycnFzcXJycnJyP/EUuA7rcnNxcXNycTkiFLDt63Fxc3Jxc3FycnJycnJxc3FycnJycjMVKLj613JycXNycXJzcXJxc3Jxc3FycnJycnFzcXNxcnJycXNycXJzcXJxc3Jxc3FycnJycnJxc3FyOoA6tI/FcXJycnJycnFzcXJycnJycnFzcTnDFL8863FzcnFzcXJycnJycXNxc3FycnJycXNxc3FycnJycXNxc3FycnJycnFzcXJzcXJycXNycXJzcXJycXNycXJzcXJycnFzcnFyc3FycnFzcnFyc3FycnJxc3FzcXJycnJycnFzcXJycnJycnJxcnNxcnJycnFzcXNxcnJycnJxc3FzcXJycnI4sCaxX9lycnJycnE48CayH9lycnJycXNxc3FycnI4fCizk9dycnJycnJxc3FycnI/sSa6TtlzcXJycnJycnFzcXNxcnJycnJxc3Fyc3FycnFzcnFzcXJycnJycXNycXJyc4LsuIGuRHfnFzcXJycnJycXM7ywK6NP1ycnJycnJxc3FzcXJycnJxc3FzcXJycnJycnFzNBQmtfvZcnJxc3JxcnNxcnJycXNycXJzcXJycnFzcnFyc3FycnJycXNycXJyc3FycXNycXNxcjrYFL4n63JycXNxcnNxcnJxc3Jxc3FycnJycnJxc3JxcnJycnJycnFzcXNxcnJycnFzcnE3Mzi13MdycXNycXJzcXJycnFzcnFyc3FycnJyNgcmswnZc3FycnJycXNxczGhSrxutXJxc3FzcXJycnJycXNxc3FycnJycnJxc3FzcXJycnJycnFzcXNxcjZeXruxoXNxcnJycnFzcXNxc3FycnJxMFsUubTrcXJzcXJycXM9exS6hOtycnNxcXMy3QKzMv1zcXJyc3Fxc3JycXNxcnNxcnJycXNycXJzcXJycnJycnFzcXJzcXJycnJxc3JxcnNxciXl3hqzoh5zcXNxcnJycnJycXNycXJyc3FycXNycnFzcXJyOjo4stXHcXNxc3FycnJycnFzcjG+ArRR/XJycnJycnJxc3Fyc3FycnJycnFzcXNxcnNxcnJxc3Jxc3FzcXJycnJycnFzcXNxcnNxcnFzcnJxc3FyOS8CvdD9cnJycXNycXJzcXJycnJycnFzcXNxcnNxcnJxc3Jxc3FzcXJycnJycj/tOL0Sx3FycnJycnFzNZ8CsHD9c3FycnJycnJxc3FzcXJzcXJycXNycXNxc3FycnJycj2vFLtQ63JxcnNxcnJycnFzcnFzcXJyc3FycnFzcnEosJIa5fbecXNxc3FycnJycnJycnFzcXNxcnJycnJycnJxc3FzcXIoVxMq3I7NcXNxc3Fyc3FycnImpZIa9qbecnJycXNycXNxcnNxcnJycnJxc3FzcXNxcnJycnJycnFzcXNxNvASsB/tcnJycnJxc3FzcXNxcnJycnJycXNycXNxcnNxcnJyNDESst7tcnFzcXJzcXJycnJycnFzcXNxc3FycnJycjJENrfLyXNxcnNxcnJycnFzcnFzcXNxcnJzcXJxNeQ2tivJcXJzcXJycnJycnJxc3FzcXNxcnJycnJycnFzcXNxc3FycnJycnJycXNxc3FzcXJycnJycnJycXNycXJzcXJycnJycnJxc3JxcnNxcnJyc4c3JycnFzcXJzcXJycnJycnJycXNxc3FzcXJycnJyciIZdkpDeJtxcnNxcnJycnJycXNyPrUkuUrbc3FycnJycnJxIoZVKmqarXFzcXJycnJycnJycXNycXNxcnNxcnJycnJycXNycXNxcnNxcnJycnJycnJxc3FzcTSIjr2HcXNycnFzcXNxPpMSuGztcnJycnJycnFzcXNxc3Fyc3FycnJycnFzcnFzN9MSviztcnNxcnJycnJycXNycXNxc3FycnNxcnJycnFzcnFzcXNxc3FyMx2OvvJxc3FzcXNxcnI/zDa7M8lxc3JycXNxc3FzcXJycnJycnJycnFzcnFzcXJzcXJycnJycnJycXNycXNxcnNxcnJzcXJxc3JycnFzcXNxc3FycnNxcjLUErM77XNycnFzcXMzfXy8koNycnFzcnJxc3JxOQUSvfrtcnNxcnJycnJxc3JycXNxc3Fyc3FycnJycnJycnJxc3Jxc3Fyc3FycnJycnJycnJycXNycT1LarHElXJycnJycnJycXNycXNxcnNxcnJycnJycnJycnFzcnFzcTdonrunYXJycXNycnFzLhvUGp9CvnJycXNycnFzcXM5Ikaw7blzcXJycnJxc3IxXCS3s9txc3FzcXJyc3FycnJycnJxc3ImKcIa/mPecnJycnJycnJycXNycXNxcnNxcnNxcnJycnIwbp6xsWFzcXJzcXI6thK8Se1ycnJxc3JycnFzcnFzcXJzcXJyc3FycnJycnJxc3Jxczv9JLwC23NxcnJzcXJycnJycnJyM2VGt6q5cnFyc3FzcXJyPTcSucjtcnJxc3JycnFzcnFzcXNxc3FycnNxcnJycnJycnFzcnFzcnFzcXNxcnNxcnJycnJyOyZ6s+mFcnFzcnFyc3FzcXJycnMq9Qca4a+Oc3FzcXNxcnJzcXJycnJycjoorrjnUXFzcXJzcXJzcXJycnJycnJycnJycXNycXNxc3FzcXNxcnJzcXJycnJycnJycXNycnFzcXNxc3FzcXJzcXJycjJCaLrNl3JycnJxc3Jxc3FzcXNxcnNxcnJyc3FycnJycnFzcnJycXNxc3Jxc3Fyc3Fyc3FycnJycnJycnJycnJxIJh/Gil4DnJycnJycnJycnJxc3JycXMiqMUqWHOtcnJycnFzcnI8r3qxYIVzcXNxcnJzcXJycnJycnJycnJycnFzcnFzcnFzcXNxc3Fyc3Fyc3FycnJycnJycnJycnJycXNycnFzcXNycXMyPka30blzcXJyc3FycnJycnJycnJxc3JycXNycXM+3ka8Iblxc3Fyc3FycnNxcnJycnJycnJycnJycXNyPy+cseBjcXNxc3Fyc3Fyc3FycnJycnNxcnIsDFsaIUpOcnFzcXJzcTSraLhkl3Jyc3FycnJycnJycnJycnFzcnJxc3Jxc3Jxc3FzcXNxcnNxcz7saL0Tl3JycnJzcXIzWxKztO1ycnJycnJxc3Jxc3JxKEfyGvyA3nFyc3Fyc3FyciMN0BoBMv5zcnJycnI0dqy7mVNzcnFzcXNxczUTzr38MXFycnNxcnJycnJycnJycjNkzr+rMXJxc3Jxc3Jxc3FzcXMl0eAa4+H+cnJzcXJycnNxcnJycjbINLJHy3JycnJycnJxc3JycnFzcnFzcnFzcnFzcXNxPtVWvSqpcXJzcXJzcXJzcTc2VrPZqXJycnJycnJycnJycnJyNXCauZ9lcnJycXNycXNycXNycXNycXNxc3FzcXNxcnM7Z1a/mKlxcnJzcXJyc3FyMoo0t4XLcXJycnJycnJycnJycnJycXNycnJycnFzcnI49Xi0GodycXNxc3Jxc3FzcXNxc3FzcXNxc3Fyc3Fyc3Fyc3Fyc3FycnJzcXJycnNxcnJycnJycnIytZq8WmVycnJycnJycnFzcnJycnFzcnJycXNycXNycnFzcnFzPqpWvFWpcXNycXNxc3FzcXNxc3FzcXJzcXNxcnNxc3Fyc3FycnNxcnNxcnIigFcaifqOcnJycnJyc3FycnJycnJycnJycnJycnJycnJycnJycXNycnJycnJycXNycnJycXNycnJxc3JycXNycnJxc3Jxczx9Vr6CqXFzcnFzcj4/ErjA7XFzcnFzcXNycXNxc3Jxc3FzJzi9Go50LnNycXJzcTYvNLLgy3Nxc3FzcXNxc3Fyc3FzcXM/rpq+UWVzcXNxcnNxc3Fyc3FzcXJzcXJzcXNxcnNxcnNxc3Fyc3Fyc3Fyc3Fyc3Fyc3Fyc3Fyc3FzcXJzcXJzcXJzcXJzcXJzcXJzcXJzcXJzcXJzcXJzcXJzcXNxcnNxcnNxcnNxcnNxNLFmtl6ZcnNxc3Fyc3FzcXJzcXNxcnNxc3Fyc3FzcXNxc3Fyc3FzcXNxc3FzcTCziL1cd3FzcXNxc3I3FIi1+3dxc3FzcnFzNKWqumpVcXNycXNycXNxc3Jxc3Jxc3Jxc3JyNQRmtQyZcnJxc3JycXNyIHb/GiuQDnJycnJycnJycnJycnJxNxVmtPqZcnJycnJycnIzZWa3qplzcXJycnJzcXJyPIvMtIQzcnJzcXJzNiqqt+VVc3Fyc3FzcXJzcXNxc3EqqpkaJ1Zuc3Jxc3Jxc3JyNk7MusEzcnJxc3JycnJycnJycXNycnJycnNxcnJycnJycnJzcXJycnJzcXJyc3Fyc3Fyc3Fyczbw3LkfI3Nxc3FzcXNycXNxc3Jxc3JycXNycXNycnJycXNycnJycnJycnJycnJycnJycnJycnNxcnJycyelMirHrN1zcnFzcXNycXNxc3JycXMg2TIqRWzdcnNxcnJycnJzcXJyOgO6tQ1FcXJzcXNxcyd7qCorRX1zcnJycnI/XGa7o5lzcXJycnJzPWhEu5e7cXJzcXNxcnNxc3FzcnFzcXNycToGurUKRXJxc3JycnJycnJycnJzcXJycnJzcXJzNElEs8a7cnNxc3FzcXNycXNycXNycSxidCq72L1ycnNxcnNxMQ9muQGZcnNxc3Jxc3In+CEa0X3ucnJycnJycnJyc3FycnJzcXJyc3FzcXJzcXMgsFMaZvrOcXNycnJycnJycnJycnNxcnJyc3Fyc3EjNn9KwagLc3FzcXNycXMxKJi752dycnJycnJycnJycnJzcXJzcXJzcXNxc3FzcXNycnFzcnJycXNycnIkhTw6m6w8cnJycnJyciDkQCo0u/1xc3JycXNycnJycnJyLXcxGnmM7nNxc3JxczFDyr3MNXJycnJycjUnIrLo3XFycnNxcnNxc3FzcXNycXNycnFzcnJycnJycnNxcnI13kS0MbtxcnNxc3Jxc3Jxc3JycnJycnJycnJycnNxcnNxcnNxc3Jxc3E9tyK6SN1ycXNycnJycnNxcnJyc3FzcXJzO7d2v0iJcnJxc3JycnJycnJyc3FycnNxcnNxc3Jxc3FzOigivNfdcXNycnJyPTgiucfdcnJzcXNxcnNycXNxc3JycXM1Csq6BjVxcnJzcXJzcXNxczMRVLX+q3Jxc3JycnJycnNxcnJzcXJzcXNycXNycXNycnJycnJyJ1rpGlxRbnNycnJycXNyczEJIrQH3XJyc3FzcXNxc3FzcnFzcnJycnJycnJyc3Fyc3FzcXNxc3Jxc3JycnJyPTj8s9cDc3Fyc3JxczX4/LsXA3JycnJzcXJzcXNxc3FzcnJxc3JycnJycnNxcnNxcjKTVLZ8q3NycnFzcnJycnJycnMyt6i6WFdycXNycXM2GKi291dycnJzcXJzcXNxcz1EVLu7q3JycnJycnJyMEoitsXdcnNxc3Jxc3Jxc3JycjBqIral3XNxcnJzcXNxc3Jxc3JycnJycnJycj1//LOQA3NycnFzcnIspVEalqrucXNxc3JycXNycnJycnNxN1wvvLPQcXNycnJycnJzcXJyc3FzcSha1xo8Uo5yc3Fyc3Jxc3JycXNycnJzcXJyc3FzcXNxc3Jxc3JycnJyc3FycnNxc3E0udq7ViVycnJycnNxc3Fyc3Jxc3JycnJycnJycnNxcjGyP7JtwHJycnJycnNxc3FzcXNycXNyMQwitQTdcnNxcnNxcnNycXNycja82rhTJXJzcXNxczi0hrJbeXJycnJycnNxcnNxc3Jxc3JycnJycnJzcXJzcXNxNIwis4PdcXNycnNxcjjFhrNKeXJxc3JycXNyc3FyN2wNuqPycXNycnJycnJzNVDquL8Vc3JycnJycnJyc3EzKz+w9MBycnJyc3Ey3g2/MfJycnJycnJyczcFuLULR3JycnJycnJyc3Fyc3FzcnFzcnJycnJzcXJzcXNxc3Jxc3IkzGEaFTnucnFzcnJycnJycnNxc3FzcXNyPQXqsQsVcnNxc3FzObmGsVZ5cnJzcXJyLi6TGp4WznJzcXJzcXNycXNycjolHbbq4nNxc3JycnJycnJyO6xUvlOrcnFzcnJycnI83FS9I6txc3FzcnIoYdUaG+KucXNycnJycnJzP7q4vUVHcXNycnJyc3Fyc3FzcXNycnI+3iK4Id1ycnNxcnNycXNycnJycnJzcXNxc3FzcnJycnJycnJzcXNxc3JyMT8itdDdcnJyc3FzcXNxc3Jycjn9hrESeXNxc3FzcnJycnJyc3Fyc3FzcnJxLlxxGns47nNycnJycnJyPK8iulDdc3FzcnJycnJycnJzcXNxc3JycnJycnJyc3FzcXNycnFzc3FycnNxc3FzcnFzcnIsAeUa4PGucXJycnNxc3FzcnJycnJycnNxc3FzcnIpy+g6F0F8cnNxcnNxczmSyLN9N3NxcnNxc3FzcnJycnJyc3E1BS28C9JzcXJzcXNxc3JycnJycnJzcXNxc3JycnJyLQqzGqBkznJycnNxc3FzcnJycnJycnNxc3FzcnI9OC2019JycXNycnJyc3Fyc3FzcnJycnJycnJzcXMqlYwaWKc+cnJyc3Fyc3Jxc3JycnJycnNxc3FzOuEyvB7NcnJycnNxcyTxtDok5LxycnJycnNxOv9fuhCgcXJzcnFzcnJycnNxcnNycXNycnJyc3Fyc3FzcnJycnJyc3FzcXNycnF0cXJyc3FzcnFzcnJyczv9+rMSBXJycnJzcXNxc3JycnJycnNxc3FzcnJycnJyczAmZLjpm3JycnJycnNxc3Jxc3JycnNxci9dNWpgPKlycnJyc3FzcnFzcnNxcnJzcnFzcnJycnJzcXNxcz1jC7Gs9HNxc3JycnJycnNxc3FzcnJycnNxc3FzcnFzcnNxcnNxcz2clr5jaXFyc3FzcXNycnJzcXJzcnFzPs5vtUGQcnJycnJyc3E5z2+6QJBzcnFzcnJycnNxc3E+8H+1H4BzcnJxdHEx1DK2O81xc3Jxc3JzcXJzcXNycnIsOxEqjk7tcXNyc3Fyc3FzcXM/dH+0m4Bxc3JzcXJzNVXYt7oncnNxc3FzcnJyIoIhKird7XJycnJzcXNycXNycioJbipieR1zcnJycnJyc3FzcXNyK168GkwUPnNycnJycnJzcXNxc3Jyc3Fyc3FzcnJycnJzcXNxc3JycnNxcnNycXNycnNxcnNycXNycnNxcnNycXNycnNxcnNycXNycnIppbEa1qTucXJzcnJycnJyc3FzcnJycnJyc3FzcnFzcnNxLTiZOv92bHFzcnJycnJzcXNycXNyc3Fyc3FzcnJycnNxc3FzcjZlG7mq5HFzcnJzcXNxc3JycnJyc3FzcnJyciZ8DxrKPw5ycnJzcXNyOM9ksECbcnNxc3JycnI9/9iwECdycnJzcXNxczNw6LqfF3FzcnJyc3Fyc3JycnJycnNxcznhXbguonFzcnJyc3FzcnFzPeB0ux+Lc3FzcnJyc3EpTfMa/CDOcnJycnJzcXNycnJycnJzcnFzcnJyc3FzcnFzcz+D6L18F3JycnJyc3Jxc3JzcXJzcXNycnJzcXJzcnJycjt7prCUWXJycnJzcXMzgnS1jYtzcXJzcnJycnJyc3FzcnJycnJzcXNycnJyMIkytobNc3JycnJyc3El7MEaEzPucnJycnNycXMlxac6R6WMcnNycXNycnNxcnNycnJycnNxc3Jxc3NxcnNycTZkdLOri3JzcnFzc3Fyc3FzcnJycnNxc3FzcnNxcnNxc3JycnNxc3FzcnJzcXJzPkrovrUXc3Jxc3JzcXJzcnFzcnNxcnNycnJycnNxc3JxdHFycnNycnJycnJzcXNyNuYruSnUcnJyc3FzcnF0cXJyNg6fvgJgcnJycnJzcXNycnIoitEa6FLucXNycnJycnNycXM6YK+5r1Byc3FzcnJycnJzcXNycnJyc3FzcnI4uzK+RM1zcXNycnJzcTCndLloi3Jyc3FzcnI4s7azXElxc3Jyc3FzIYDaGsnyXnNycnJycnNxc3JycnJzcXNycnJyczUx+LfeB3JzcnFzcnNxcnNycnJycnNxc3JycnNxc3FzMhivsQhQcnNxc3JycnJzcXM2eXSylotyc3FzcnIicGYaivmecnJyc3FzcXNyc3Fyc3JycnJyc3FzcnIpCeEawHHuc3JycnJyc3FzcnJycnNxc3JycnNxc3JycnJyc3FzcnJyc3FzPHi2vodJc3FzcnJyc3EysX2wboJycnJycnNyNHt0tJSLcnNycnJycnJzcnJycnJzcSQ/0yo/As1yc3Jxc3NxcnNycnJycnNxc3JycnNxc3JycnJyc3JyL5LxGmfQ7nNxc3Jyc3Fyc3JycnJzcXNycnJzcXNycSCTNBqYzL5xc3Jyc3Ep1DQa87y+cnJzcnJycnJzcXM33XSxMotzcXNycnNxc3I3DzK/8M1yc3JycnJycnNycnJyc3FzcnIkGTQaQHy+cXNzcXJzcnJycnJzMz62uNFJcXNycnJycnNxc3Jyc3FzcnF0cXJzcTGvMrZgzXNxc3JycnJyc3JycnIzzzKzQM1zcnJyc3Jxc3JyczB/O7+QxHFzcnJzcXMnMcoqb+NdcnJyc3Jxc3JzcXNycnJycnNycXRxcnNxN1KNu71yc3Fyc3JxdHFyc3FzcnJzcXNyO8HGvz45c3JycnNxOMIJtU32c3JycnJzcnFzc3Fyc3JycnJzcXNycnJzcXNycnJzcXNycnJyc3Jxcz0zxr7MOXJycnNycXNyc3FzcnJycnJzcnJycjzXjbY4cnJxc3Nxcyb8RBoSO75zcnFzc3Fyc3JycnJzcnFzc3Fyc3Izxgm6SfZycnNxc3Fzc3Fyc3JycnJzcXNycnJzcnFzcnNxc3JycnJyc3JycnJzcXMyiku8hbR0cXJzcnJycjgyQr/NvXJyc3FzcnJycnNycXNzcXJzcnJyc3FzcnJycnMuYPoq+/BdcnJzcnJycnNxczVT3768IHNycXRxcnNxc3JzcXMrmlQa11q+cXNycnNxczUTQrH8vXJzcXNyc3FzcXNyc3FzcnJycnNxc3Jyc3EzBJ2/DGJycnJzcnJyLnTxKnqw7XJzcXNycnNxc3JycnJzcnJycnNxc3Jyci9pCyr7b01ycnNycnJycnNyJ1V9GpyoLnNycnJycyAMvxoiRA5zcnJycnM8ZEK6m71yc3FzcnJycnNycnJyLu2mGsIlnnNycnJzcXMyMe+x7hByc3Jyc3Eucm0qK9ktc3JycnJzcjtkGbKr5nJyc3FzcnJyKcn4GkVgfnJycnNxc3Jyc3FzcnJyIxhUKlGKvXFzcnNxc3JycnNxc3Jyc3FzcnJyc3Jxc3Nxc3Fzc3Fyc3JycnNycTLR1rk+KXNzcXJzcnJyc3Jxc3Nxc3E7UtaxvSlycnJzcXNycnM3fISxk3tzcXNycnJzJiZkKhCpvXJycnNycnJyc3JycizUMhqjvN5yc3FzcnI5tkK+Sb1ycnJzcnJycnNxc3Jyc3Jxc3Nxc3Eqk1saaMpOcXNycnNxI0siKj5N3XJyc3FzcnIjPbYqfySdcnNxc3JycizzhBrRx75xc3Jyc3JxI60yGjcs3nNzcXJzcnJzcXNycnJzcnJycnJzcnJyc3JycnJyc3JycnM9EJS872txc3JycnI7QJS+v2tyc3JycnM9uf+2VgBzcXNycnNxc3Jyc3FzO2hCvJe9cXNycnNxcymGaxppmU5ycnJyc3JycnJzcnJycnNxOn3/u5IAcXNzcXNycnIlVr16kqQocnJyc3JycnIv60IagkvecXNycnNycnJycnNycnNxc3JycnNycnJyc3ImR+YqToGdcnJyc3JycnJzcnJycnNycnJyc3JycnNxc3JzcXNycnJzcnJycjeElLKLa3Nxc3Jyc3JxdHFyc3Jyc3FzcnJzcXNycnNycXQ4ikK+db1ycnNxc3JycnM/772zIEJxc3JycnNycnJyc3JycnJzOdpCvSW9c3JycnJzcXNzcXNycnJyMwaUtgprc3JycnJzcj5B5r2+GXJyc3JycnJzcnJycnNycnJzKC8AGr4P/nNxdHFyc3Jyc3FzcnJzcXNycnNycnJyc3JycnJzcnJyc3FzcnNxc3JzcXNyciHl9hqjoJ5ycnJzcnJycnNycnJzcXNzcXNxc3Nxc3IzKJS252tycnJzcnJyc3Fzc3FzcSCa9hq4UJ5zcnJyc3JycjZsQrGjvXJyc3Fzc3FzcXRxcnNycnNxc3Jyc3FzcnNxMaI5vW3GcnJzcXNzcXNyM8zNv0MycnJyc3FzI1EHGnzvjnNyc3FzcnJzcXMsJYIqn6fdc3JzcXMxmpS3dWtzcnNxc3Jyc3JxdHFzcXNzcXNycnJzcnJyc3Fzc3FzcnJycnNycnNycXRxcnNyc3FzcnJyMlnmubYZc3Jyc3FzcnMx7UK1Ir1yc3FzcnNxc3JyMArmuwYZc3JycnNxc3Nxc3JycnM5LkK90b1yc3Jyc3E7uuaxVRlycnNycXRxc3F0cXJzcnJzcnF0cXNxc3NxczmL5rKEGXJzcXNycnNyPj2Uu8JrcnJyc3JycnNxc3Jzcjfpi7kmdHFzcnJzcXNyc3FzcnJzcnJycnNycnJzcnJycztMObLDxnJzcXNyczWN5raCGXFzc3FzcnIqaFNqv3rJcnJyc3JycnNycnJyc3Jyc3JycnJzcnJyc3JycnNxc3M7z4u0QHRyc3FzcnNxc3IhwDAaNfz+c3FzcnNxKkaQOq6W/HJzcnJyc3Fzc3FzcnJzcXNzKP3zirggx3NycnJzcjdCpLLNW3Jyc3JycjsxUrzOrXJzcXNzcXNycnNycnJyc3Jyc3Fzc3FzcnJyc3JycnNycnJzciK9c1o6KMpyc3Jyc3Fzcico2xqfck5ycnJzcnJzIwjJKqKDbXFzcnNxczon9rHoCXJzcnJyc3JycnNycnJzcnJyINSSGnS23nJzcXNyc3FzJnLZKmvSbXRxc3JycnM58lK9Da1zcnJyc3Jycy+KWFq8WnpycnJzcnJyKyNHGh/LjnFzcnNycijC6SpW0W1yc3F0cXNxdHFzcnJyc3JycnNycnNycnJyc3Jyc3InuukqZ1FtcnNycnJyczWopLRnW3Jyc3JycnNycnJzcjd0Ur+LrXNyc3JycnNxc3NxN5RSsXutcXNyc3FzcnNxc3Nxc3Jyc3JycnJzcnNxc3IwuaS6Vltxc3Jyc3FzcyfHohr0hd5yc3FzcnNycnJzON79uTECc3JzcnJycnNycnNycnJzcnIgYAUam/+ucnNxdHFzcjAhDrL+8XNxc3Jyc3IwTKu/w1Rzc3FzcnNxczmyDrld8XJyc3JzcXNyc3FzcnNyP+ukuRRbc3Nxc3JzcnJycnNycnM/rquwYVRzcnJzcnJyc3F0cXNycnJzMAMHuw34cnNycnJzcnJzcnJyc3E9gLu0j0RycnNycnJzcnJzcXNzcTQ4Dr7X8XNzcXNycnNycnNxc3JzcnJycyC9GirXLl1zcXNyc3EqImAavtn+c3Fzc3FzcnJzcnJzcXNzcXNycnNycnNxI89SaioK2XJzcnJycnNyc3Fzc3FzcnJzcnJyc3JyczZIu7nHRHNycnNycnNxc3Nxc3JyJBIESjPvu3Nxc3JzcXM0IbS17ktzcXNzcXNyI04VGm0ernJzcnNxc3JzcXNzcXNyc3JycnJzPsNpvzyWc3JzcXNyc3JycnNyJgnCGhFz3nJyc3JycnM2Xru5sURzc3FzcnNyMsK0t01Lc3FzcnJzcXRxc3JyLOQ7Sia8S3Nxc3JzcnJyc3JycnNycnNyciWmQyoom81yc3JycnNyc3JyOH0eupLhcnNyc3JycnNycnJzcnIoHiUaIC2ucXNzcnJyc3En9NIaErLecnNxc3JzPbpSuUWtc3Jyc3JyciTW0ho0kt5zcnJyc3ItmYg6+Wd8cnJzcnJyc3JzcTbhF7Yu6HNxdHFyc3Nxc3JzcXNzcXNyc3F0cXNycnJzcnNycnJyc3Nxc3Jyc3Jyc3Jyc3Fzc3EkGYE6InfscXNzcnJycnNzKVvjOt1BzHNycnNycjUFF7YL6HNyc3JycnNyc3FzcnM7jsu0gTRzcnNycnJzPC/LtOA0cnNxdHFzciFpgBpLZ/5ycnNycnNxdHFzcnJzcnJyc3JzcnJyc3JycnNzcXNycnNycnNycnNxdHEgoTgqyOx9c3F0cXNyP0gXvbfocXRxc3Jyc3JzcXNyLj+AGn0H/nNxc3JzcnJyc3JzcXNzcXNyc3JycnNycnNycnNycnNxdHFzcjQG27wKJHJzcnNycnJzcnJzcnJyczIH274JJHJzcnJzcXRxc3Jyc3JzcXNyc3JyIbQXSpm+i3Nxc3NycnJzcnJyc3Nxc3JzcXNzcnIrhbcaCaSOdHFzcnJzOy60vtFLcnJzcnNycnJzcnNxLrqQGoVW/nJycnNycnNyc3Fzc3FzcjpeF7Gx6HRxc3Jyc3Ir5hBKhZ77c3F0cXNyJf58GrIYPnNyc3JycnNyc3JycnNycnNycnNycnNycnJzciKMbkoNORtxdHFzcnJzcnJyc3NxPqBiul+dcnJyc3JzcisnZRr+ia5ycnJyc3Nxc3I104m5PHZyc3JzcnIzRIm7y3ZzcXRxc3Jyc3JyLr3gWmkh+nJzcnJzciw7oBqdRf5zcXNyc3Jyc3F0cXNyc3F0cXNyc3Fzc3ItGf4aYHAecnJzcnJzcnJzcnJzcnJzcnJzIJv9OhtALHJzcXRxc3JzKe/VWvYCqnJzcnNxdHFzcnJzI+JwSgbY+3Nyc3F0cXNyc3Fzc3Jycjp9ibWSdnF0cXNyc3F0cTKKJ7qF2HJzc3FzcnNycnNycikQHxqgDw5zcnJzcnJzcnJzcnJzcnJzNrdevFihc3Jyc3JzLuRNWie7KnJycnNycnMpyIUaBXeuc3JzcnJzcnJzcirguCo09H1ycnJzcnNycnJzc3FzcnNycnNycnNyOGn7uaYEcnJyc3JzcnJyc3JzcjXPJ7dA2HJyc3Jyc3Jyc3I0ZWKzqp1zcnJyc3Nxc3JzcnJzcnJzcnJzcipXwBq7g/5zcXRxc3JzcnJzJxX/KtGwDXFzc3Fzc3Ine/MqG0DNcnJzcnNxdHFzcnNycnNxdHFzc3Jycj92brSZkXJzc3FzcybdwBrjI/5zcnNycnNycnNycnMsgwgaCc9+cnNycnNycnNyc3IrWU9Kf2sLc3Jyc3Jyc3Inq3I6+Ejcc3Jyc3JyKvlLKmNrTXJycnNzcnJyc3JycyI3FCpvjr1yc3Jyc3JzcnJyLhnQGo9i/nJyc3JzcnJzcnJzcjxRqbO+VnFzc3FzczDCfrNdgXFzc3JycnNycz/JN702yHFzc3Jycy14kjqbdtxzcXNzcnJyc3JzcnJzcnJzcnNycnJzc3E8azewpMhzcnNycnMi8r46BdQcc3Fzc3F0cXNyc3Jyc3Jyc3Nxc3JzcnJzcnNycnJzc3JycnNyc3F0cXNzcnJyPqepsWhWcnNxdHFzcnMhxCgatb1+cnNyc3JycyDxUxpy6s5zcnNycnI/eamwllZyc3Jyc3Jyc3JzcnJzcnJzcnNycnNyJYrgGglR/nNycnNyc3I1UEe3v7hyc3Jyc3Jyc3JzcnJzcnNxdHFzc3Fzc3Jycz8LYrj0nXJyc3JzcnImHJVqNUapc3Fzc3F0cXMpkfAax+D+c3Jyc3Nxc3JzcnNycnJzc3JycnNyc3Jyc3JzcnIiFPAaQMD+cnJzc3FzcnNyOSxivtOdc3Jyc3JzcnJzMNRHvDu4cnJzcnNycnJ0cXNyc3F0cXRxc3JzcnJzcnNycnNyJ/OrKpPFTXJzcnJzcnJzcnNxdHF0cXNyczzALLRP03NycnNyc3InmeiaQHF2c3Jyc3Jyc3JzcnJzcnMkEHQqQQm9c3Jyc3JzJ47VGjkSrnNxc3Nxcyf/1RoyAq5zcnNycnNyc3JyIPd+eimIGHJyc3JzcnJzcnNycnNycnNzJZhzGjh4znFzc3JycnNzcnJzcnJzcnMy7Ue6IrhycnNycnNzcnJyc3Nxc3NycnMm1gg6Zp98cnJzcnNyIz7KGs4TXnNyc3F0cXMjQNoa3fJecXNzcnJzPqDJsG82c3F0cXNzcnJzcnJzc3FzPVByuq+Nc3Jyc3NxOUI8uc3DcnJzcnJzc3F0cXNyc3JzcnJzcnNycnNyc3Jyc3JzcnJzc3FzOtByvS+Nc3Jyc3JzcnNxdHJycnNyc3I6AXK9/o1zcnNycnNyc3Jyc3JzMpNXuXyoc3NycnNycnM/QXK5vo1xc3JzcnNyKYr7KnpQTXNycnNyc3Jyc3JzcnInQ+oancFecnJzc3JyMLVXvFqoc3Jyc3NxdHFzc3F0cXNzcXRxKwzPGqFDDnJzcnJzcnNyc3Jyc3IgwCEaZf3uc3Fzc3Jyc3JzcnJzc3Fzc3Jyc3JzKrIhGrXd7nNyc3Jyc3IuufA6d2D8c3JzcnJzcnNycnNzcXQxeVe7lqhxc3NycnMjjQYaeS+ec3JzcnJzcnNycnNyKJ/7SosAS3Jzc3JycnNzKA+TGgEWznJzcnJzcnNycnM0MNm63yZzcnNyc3JyNljktLcbcnNyc3JzMkRytcuNcnNyc3JyIZ4hGmgd7nFzc3Jyczvx2bMeJnJ0cXNyc3Nxc3NycnMzstm7XSZzcnNycnNyNpnktHYbcnNyc3JzPHhMtJezc3NxdHFzc3Jycy/mySrzk21zcXNzcnJzNprktHUbcnJzcnNyc3Jyc3JzcnNycnNyc3JzcnJzcnNycnNzLF9iKrwJ3XF0cXNyczxxZ7CemHJzc3F0cXNzcXRxMvFnux6YcnNycnRxc3JzcnNycnNzcXRxc3NyJTuNGt5HLnJzcnNyc3Jyc3JzcnNyc3Jyc3JzcnJzc3F0cXM21869ODFzc3Jyc3IthCs6K71Mc3NxdHF0cXNzJNkFSldvq3Jyc3JzcjC8zrRjMXJyc3NycnNyc3Jyc3NycnNycnMxb+S5oBtyc3JzcnJzJn07OqwsTHF0cXNzcnJzcnNyc3Jzcj5Q9LyvC3JzcnJzc3F0cT+Q9LxvC3Jyc3JzcnNycnNyc3JzcnNycnNzcXRxc3NycjTZZ7g2mHRxc3NycnNyOHTevJshcnNyc3Jyc3JzcnNyc3Jyc3NycnMjVC9KAM0LcnNyc3JzcnI8wvS/PQtxdHFzc3Jycy6ivRpH1C5yc3NycnNyM+bpvCkWcnNzcXRxdHFzc3Jyc3IraUYaC2uec3JydHFzJoacKrqWPXNxdHJyc3IlPUYabiuec3JzcnJzcnNzcXMoVEsajLtOc3Jyc3NycnNycnRxc3NxIPF1SqXoq3Rxc3NxdHJyc3JydHFzc3Jyc3JzcjY96bnSFnNxdHJycyOXtyqZhI1zcnJzcnM0q3KzZI1yc3NycnNzcXQrxHRayLi6dHJyc3JydHFzc3Jyc3JzcnNyczKY9Ld3C3NzcnJzcnNyJ4DMKqrzPXNzcnJzcnMgge56MPEYcnJzcnNyNnr0tJULc3JzcnJzc3Jyc3JzcnNyc3JzLTlmGu1pnnJzcnNyc3Jyc3NycnNyIPvXKtNCjXNxdHFzcyroPFpnfDpzcnJzc3EkTFk6vzpscnNyc3JzcnI8GP649wFzcnNyc3JzcnNyc3JzcnJzc3Jyc3Ig1nYatJiec3Nyc3Jyc3NyciwXexpAmE5zc3JzcnIiKXsa72hOdHF0cXNzcnNycnNzcnJzc3Jycysp/0qicAtxdHFzc3Jzcj4wCrHf9XJzcnNzciRRgRos5+5zcnNyc3JzcnJ0cXNzcnJzc3Jyc3Jzc3Jyc3JzcnNyc3JzcnNyMyOMv+xzcnJzc3JycyW4ixq2d05zcnNyc3JzcjHih7wteHJyc3NycyZAsWrxBelzc3JzcnItXAQa2z++cnJzcnNzcXRycnNyc3Jzc3F0cXRxdHF0cXRxdHF0cS3TLSpVzS1zc3JzcnI3hoe2iXhyc3NycnMpWi0qnV0tcnNyc3JzLu9LSiYLS3JzcnJ0cXNzciqnFBr2jr5zcnNycnNzcnNyc3Jycybya0ql2Utyc3Nyc3JyJNMpGrTNbnJydHFzcyc9Lhq+LR5zc3JzcnNyPMuHsER4dHFzc3JzMFgftMfgcnNyc3JzcnM2nIe2c3hzcnNyc3Iv+xha5U56c3Jyc3Nycix0uxpatE5ydHFzc3IsQhlKIO5rcnNzcnJzc3JycyLKJBp1Xb5zcnNyc3JzcnNyc3Ip8umaatFmcnNycnRxNzaCsdl9c3JzcnNyOuKXsy1ocnNzcXRycnNzcnNycnNzcnNyc3JyPh0FvOL6dHJyc3Jzcinry0qGQ0tzcnJzc3JzcnJ0cXNzcnNyc3MjeTQaWmy+c3NycnNzcnNyc3JzcnNyJ3d4KnuIfXJzcnNyc3JzcnNzcnJzc3Jyc3NyczKfBbhw+nJzcnNyc3NycnNyc3MrQIgqHvd9dHJzcnJzc3JzcnNyc3JzczTRP7BOwHJyc3Nyc3JzcnMlVgJ6Iq/YcnJ0cXRxdHJyc3Jzc3JydC1nIVqOjepzcnNyc3ImyOsatXFOc3JzcnNyJBFpGrD5bnJzc3Jyc3Nyci8fmCrwFn1zcnNyc3NycnNzcnJ0I7kWKndunXNyc3Jzc3JydHFzc3Jzc3F0cnIiL70qERQtc3JzcnNzcnJzc3IvXm6KUykXcnJzc3JzcnM9DiqyAtVzcnNyc3JzcnNzcnNycnRxdHJyc3Jzc3IqQgwafd8+c3JzcnNyczUEp7cMWHRycnNyc3NycnRxdHF0KxctOmKdLHNzcnNyc3NxdHJzP6WnvlpYcXRycnNzNLI6u13FcnNzcnNyc3JzcnNyLp7IKhkTfXJyc3NycyLL0RpFQu5zc3Jzc3F0cihIlTo/dqxyc3Jzc3JyPRsVvuTqcnNzcnJzOK2CsGJ9cnNzcnJzc3JzcnNyc3Nycy64HBomfj50cnJzc3JzciqzVionyp1yc3Jzc3JzcnJ0cnJzO16CvKF9c3Nyc3NyI8N0GmXIvnNzcnNycyBm4Rp7ke5zcnNycnRycnNyJe/DKlQDzXJydHF0cXQiP3tq4xhJc3JzcnNzLhrTKqBizXNzcnNyc3JzML5ftWGgcnJzc3NyJm8sGssNPnJyc3Jzc3JzcnNzNCCStO9tcXRycnNzcnJ0cnJzc3JydHF0cnIx8dyyLiNycnRxdHJyc3Nyc3JzcnNzcnNycybZ4yo1Yc1yc3Nyc3NycnNzcnNyc3NycnRxI8BJasr7aXNzcnJ0cXRycnNzcnNzciNHMlpRnNpycnRycnMhIicaz92OcXRyc3JzcnNyc3Nyc3Jzc3JzcnNyIem9OiZkLHNzcnNycynSZno62Zhyc3NycnRxMDOSudxtcnNyc3JzcybdOzq2LExycnNzcnNyc3J0cTxHJb+42nJ0cXRycnNzJM3uGgYhHnJzc3JzciIIFVqVjqpyc3NzcXQr/SY6BC2cc3JzcnNzKH2BKuon7XNzcnNyc3MqVmwafJk+c3Jzc3JzcnNzcnNyc3NycyN7alreSVpyc3NycnRyNpZauXmlc3Nyc3Jzc3JzcnNzcnNyc3Nyc3JzcnNzc3EiasYqvFOdc3Jzc3JyIj+GirUXl3Nyc3Jzc3JzcivbuXpaRGhydHF0cnIkAs1KBeMrcnNzc3F0cnMvsuaK7NGXcnNyc3Nyc3Jzc3Jzc3JzcnNydHF0cnJ0cXQjeVQqa2q9c3Jzc3JzI6uGOplHnHJzc3NycnRxdHJzciQjljqB1pxzc3Jzc3JzcnMk3/YqlQCdcnNyc3J0KRHeKqHyHXNzcnNzci8tZCq/Kb1zcnNzcnNyc3Nyc3Nyc3Jzc3IlEfJqRfDZc3Jzc3JzciZ4Vkpteptzc3NycnNzMTgNsefyc3Jzc3Jzc3JzIQmkmpl1tnRyc3JzcnRycnNzcnNzcnNydHF0cnIu8GwqQ/k9dHJyc3Nyc3MpbCcqPD2Nc3Nyc3NycyKHHDoMjjxyc3J0cXQwHZK38m1zc3JzcnNzcyFKa+obaUFzcnNydHJyczkXHbr44nJzc3JzcnNzcnNzNggdvAjic3NycnRyKI0CKgov3XJzcnNzc3JzcnNzcnNzcnNyc3Nzci4o7jpxgRxydHF0cnNycyLKAWpaX+lzcnNzc3JyKWavuvWlBHJzcnNzcnNzc3JydHJyc3NzcnMkySIqRm3dcnNzcnNzKHd8OqyIPHNyc3J0cnIni6caeUWOcnNzcnRxOKjPvmcwcnRycnRxdC0gWhov+l50cXRyc3IwVee+uhhzcnJ0cnJ0I7lHOphrjHRxdHJzcjiW57Z5GHJzc3Jzcy+M0UqbMutyc3J0cnJzc3Nyc3NyETFhcZpAro5zcnNzcnNzJG6PKh0XDXNzcnNydCtxhzos54xzcnJ0cnNycy9dKjoeLVxzc3Jzc3Jzc3Jzc3J0cXRyc3JzOv/nsxAYdHJyc3NzK638KoggPXJzcnNzcy/MH3prPghzc3Nyc3NzcnI1rz2/YMJyc3J0cnIXohkhnI7m3nJ0cnJ0cnIgDjUasSyudHJydHJydHJzcnNzc3JzIVlyOn5o3HNzc3Jzc3Jzcy1g5JryArZzcnNzc3JzcnRycnRyKtqaGnRWXnJzcnRxdHIgRVrqS7pRcnJ0cnNydCk/RTogG6xyc3NzcnMfJbWBkmxKfnJ0cnJ0cnMypAi7a/d0cnJ0cnJ0cnNzciGg8mqc8Nlzc3J0cXRyczmDureMRXNzcnNzcxDLZgGQVZn+cnRxdHJzKRnFWjRzqnRycnRycyrPg5otB8Zyc3J0cnNydDDNCL1C93Nyc3Nzcig8y5rWQ0ZycnRyc3J0cnNydHJzcnNzc3NycyTinRoE1i5yc3Nyc3NzcnNzc3Jzc3ImpdzqFbIxc3Jzc3NzJpyFGlg3rnNydHF0cnRxdHIkIYA6Mff8c3Nyc3NzcnRxdHNycyIhlRqf5q5zc3Nyc3MhMdhK4fJ7c3Nzc3JzLzhIGv17fnNzcnRyciTPrRoGBS5zc3Nyc3NzGTlpMZsIls50cnJ0cnNzOD0YttLncnNzc3Jzc3NyIq9vim8JB3NydHJzc3MdHowRmwNz7nJzcnRyc3NyL4hrKkp5TXJzcnRycyZBkCoe5v1zcnNzcnNzc3Mk1y4qBo0dc3NzcnNzcySnkCoohv1zc3NzcnNzc3J0cnJ0cnMkJQMaX6/Oc3J0cnNzcnNzc3NyIu5AGlMb/nJzc3Nyc3NzKmAWKiz+nXNzcnNzc3MolMlanLNqcnRyc3NydHIlu1Oqf0rFc3RycnRycyg5dFpCeLpzc3Jzc3J0PtmyuiZNcnRyc3NycxWcfTKbtYLNdHJydHJzc3NzGGz+YZUVAZ5zcnRyc3J0KtoUOhZevHJzc3Nyc3RxdHNycyy+e3qMGEhzc3NydHJzP7w4v0PHc3Nyc3RyciS8HIouPjdzcnRyc3NyJJs6SvtMW3Jzc3J0cnMnAsMqQuPNcnNzc3JzKXw82vZMMnJ0cnNzcyBMPmpzTBlyc3Nzc3J0cnNzcnRyc3NzcijsQ2pIO8lzc3J0cnNzc3Nycyk5vDqwdDx0cXRzcnRyc3J0c3JzLL8xeusM6HNzc3JzcynWRzpmm4xyc3Nzc3J0ciVS6Bq80X5yc3Nzc3IrjHkqajhtc3Jzc3NzMDXds+oidHJ0cnNyJUlXOq9qjHRycnRzcnNzG1TUUZkNK65ydHNyc3MlDCDafU3yc3J0cnNzc3MvHRQqsD69dHJzc3NzKpMvqgLdBXJ0cnNzc3J0cnNzc3NzcnRyc3NzJYwkKmo9vXJ0cnRyc3NyIuynOtU1jHRydHJzc3Mxqli9Zadzc3NydHItWtsabFJOc3J0cnNzc3IsnNsaeDJOc3NydHJ0ch+/g0GUkXy+c3Nzc3J0cnN0JVwwSi88+3NzcnRyc3QhwK3qkwYhcnRzcnNzc3Nzc3Nyc3Ryc3NydHMnKc4a72Mec3NzcnRydHJzc3NydHIlJ3C6eZj0dHJzcnRzchUnxbGVqjpOc3J0c3J0KmhXKkx6jXNzcnRycxkHR1GQariucnRyc3RyJ9z+GvQwHnNzcnRzciw+KzqALUxyc3N0cnNyLEENitT/J3JzdHJzc3MfR50Cltpi/XNzdHJzc3J0c3NydHJzdHJzc3Nzc3NzciBrTjp+Sxxzc3NzcnRydHJ0cnNzc3Nzcz/0W7MbpHJzdHJzc3Nzc3NydHNycytFizqfp0xzc3J0c3J0ciboMUpGfOtzc3NydHIgwqW6IOWkdHJzdHJzKf5eui0aFHRyc3NzcxWNObGaRMZOdHJzdHJzcypsXcoXSiNzc3RycnRzJIuMGgpHPnJ0cnN0ciP/xmrnA5lzc3NydHNydHJ0cnRydCrVpJpspbZydHNydHJ0cnN0cnRyc3MgA7haJtR6c3Ryc3NzdCn8TUrVOytyc3Ryc3RyHil8IpsZg91ydHNydHImfTEaOizucnRydHJzJt24euokeHNzc3Nzc3Mh5GUqxLmtc3Nzc3J0LbQHGha/jnNzcnRzc3Ir+zGqO0zldHJ0cnRzcnQcBM2hmb0yXnNzc3N0ci1nWXqBmmhzcnRzcnQomitKy11Lc3Nzc3N0JerkqsxRtXRyc3NzdHIk0PB6ivD4c3Ryc3NzOxG4tP5Hc3Ryc3RydHJ0cnRzK6VBOuir7HNzc3NzdHJzKiVrSrK5S3Nzc3NzdHIurHWKTjincnRydHNydC3LYRq0Se5zc3Nzc3MuMgf6rO+Ac3NzdHJzdBp3kRGZqW7udHJzdHJ0cnQj9Uo69KtcdHNzcnRzc3Nzc3NzczPoq78nVHRzcnRzcnQoe4Pqx1fBc3Nzc3Nzc3McvRyRmvPjbnJ0cnRzchhrEXGSJu6OcnN0c3J0KceEGiWHvnRydHNydCO1scrhtONzc3Ryc3N0IOYainueV3JzdHNydHMjCDYqsoydc3N0cnRydCwvIspqHdNydHNydHNzIWRDmvPLxnRzc3Nzc3N0L08aamIeWXNzc3NzdHJ0c3Nzc3Nzc3RyJt6FWqgXqnRydHNzc3MWOr8BneZA/nRzcnVycyWGpxq5lY5ydHJ0c3J0L6Vgetyp+HRydHJ0c3Me2yHRkRbeLnNzdHJ0c3IpcWea0vmGc3RzcnRzdC3EIcowzeN0c3Nzc3N0H++TIZpBbN5zc3Nzc3RydHNzc3NzdHNyI/4Tiukex3RydHJ0cxkVgQKaDX79dHJ0c3Nzcyx7wUoNQ+tzc3RydHMSk2Qxmb2bznRzcnVyc3QcjO0Bl5QS/nNzc3N0cnRzIzUQaoO++XRzdHJ0cxZFPtGZvMEuc3RydHN0IdpjaulZyXNzc3N0cywIZFo1ibp0c3Nzc3RyKKP4qhHQdXRzdHJ0c3Nzc3RzcxEZKOKYCtcddHRydHNzc3Qj2RdqCm6JdHJ0c3N0IKvo+uZRcHJ0c3RydBkx8vKd4R0NdHRydHNzIwN5yp3YY3Rzc3RydCmB1Gqe4rlzc3NzdHMutlIaxZrec3RzcnVydBYbuLGUxkdOdHJ0dHJ0c3QqjF5qLzoZcnRzc3N0c3N0K7oFurBvpHRzc3Rzc3MWHP7hn/UBHnRzc3Rzc3N0c3RydHMVdVQym+yrzXNzdHJ0dHNzc3N0c3Rzc3N0c3NzdHN0cnRzdHNzc3Rzc3Rzc3RydHRyJIgXSvx+i3RydHN0c3MWf48mmydw2XRydHN0c3N0cxlIEVGWKe6udHNzc3RzdBpsEtGfhe0uc3Rzc3RzcxfmbiKWe5HddHNzdHNzdD7IRr83uXN0dHJ0dHMToIMDn5KM/HRydXJ0cyYYQkqTi9tydHN0c3RzEAx5EpdGhu11cnR0c3N0IBUPWtW/CnNzdHN0c3Msunr6hWhQdHN0c3N0dHJ0HF/oIp7yF91zdHNzdHN0KJur6sZVQXRzdHNzdCnfnCrlBj1zdHNzdHRydRmo4aKTOh5ddHN0c3N0cy4AABuwAAcnVzc3RzJQmpemh1aHJ1cnR0c3QiKiCK9m33c3Rzc3RzdCQ3EDpwnvxzdHNzdHRzJ1tTSp9Ky3NzdHN0c3Qc93Rhm4mLnnRzdHRydXJ1HxxIUZtVt650c3N0dHNzL/px2q5Y4nVydXJ0dHN0H45GYZvyuZ50c3N0dHMUoQuhkTAFXnRzdHNzdHRzdHN0c3N1chWq9gKVlwn9c3R0cnVzcyI+srp5JNR0c3RzdHMm3j3aEiwidHN0c3RzEJVfMZLboM5zdHRzc3QUoHdxmvCYjnVydXNzdHN0Oy7Jt+E2c3R0c3N0G6xRYZzUrp50c3RzdHN0LyQZ+n7OYHN0c3R0cx0jwBKaHz/tc3N0dHN0czMUlrz7aXN0c3R0c3QZH3XUkjaKK3RzdHN0cytJx4oVc4d0c3RzdHMaR/bSmNsJLXJ1c3RzdHQ59qa1GVl0c3R0c3QbSfYBnNcJ/nN0c3VydSduQ6olK8V0c3R0c3R0FqXjcpAdHI1zdHRzdHN1JfJDmjvbxnRzdHN0dBaEq1KWHlStdHRzdHN1cxdmFWSSfuqbdHRzdXJ1cySYbhpZeR5zdXN0c3Un6KWqXXWldXNzdXN0Gk2bsZWkZE5zdXJ1dHN0c3R0dHRzdHRzdHQn9PAaMrD+dHN0dHRzdHQROXVxkXiKjnRzdXNzdS16zGoQYzl0dHR0c3QZP+gDliQX/HRzdHR0c3Uq/cqqnCNVdHN0dHR0c3QmXE7aeksSc3Vzc3VzdCK6rnouVRhzdHN1c3RzFCZO0p4NsS11c3R0c3VzGX1u0Z+UkS50dHRzdXN0dCn8HHqJPjhzdHR0dHMXp5+hnzpgXnN0dHN1cxuNYwGck5z+dHRzdHVydRvt4kKelB29c3VzdHN1c3UYs5NlmUJ8mnR0dHN1cxg5sqibYF1XdXN1c3R0dBkL7mKWtxGdc3VzdHVzdCu11mr7opl1dHRzdXRzHFDNIZ3wQt51c3R0dHR0dHR0dHR0dHN1dHN1dHMgpapKy6VbdHN1dHRzGjJA9ZN0zwpzdXN0dXMbT9tjk5QknHR0dHN1dHR0G9P1wppPCj1zdXN1dHRzdRcvgTOXdH7MdXN0dXRzEiiEVJbMe6t0dHR0dXN1HccPcZrp8I50dXN1dHMWVonlnlCGGnVzdXR0dSG81poQQpZ1c3VzdXR0FRabQZprZL50dXN1dHVzdBpC1KGbnytedHR0dXN1dHR1c3V0dBe8x8We2Tg6c3V0dHV0JhIDSuPvy3R1c3V1c3V0dB8sC/OeWPQMdXN1dHVz</binary>
              </binaryDataArray>
              <binaryDataArray encodedLength="277288">
                <cvParam cvRef="MS" accession="MS:1000523" value="" name="64-bit float" />
                <cvParam cvRef="MS" accession="MS:1002314" value="" name="MS-Numpress short logged float compression" />
                <cvParam cvRef="MS" accession="MS:1000515" value="" name="intensity array" unitAccession="MS:1000131" unitName="number of counts" unitCvRef="MS" />
                <binary>QLurAAAAAAAAAH8cCCNeI6ohsR5aG5UXNhMFDqAHAAAAADMXuhw9HhIdsxgrFBUP2AjHAAAAAACHE7cjeil9KBohixhPEkAKAAAAADwUNCXeKfAnxh68E4gOHwgAAAAANRVTJsAr6SolJHYZXQsAAAAA+wMBHX8iRSReIZcauRGXBAAAAACPCGEkfCZJJn8liyImGwcR6AAAAAAADAIKGa4h0iPfIYQd+QUAAAAA9hK5HSciaSAZGEAMAAAAAKIZICJrJewj/h0PEQAAAABVGX0hrSSZI4QdRxmuFCkPQggAAAAAthINH+Ui+iEnHZcWtg6pAwAAAAAhFOYhcCaEJs8hExUAAAAAKRBuHzUlnyUeIMoVEwYAAAAAOgeiGyEmwyivImkVThF9DKYGAAAAAKIJ5h5bKbkrbSgNHgAAAAAFBEcVfyL/Jbgj/RwAAAAAhgYQG9AhTSUCJcwfrRWmDjUFAAAAAJ4FjR3QI8QlqSHMF1gQGwYAAAAAQAViH+QlISfJI8EbAAAAAFIE2BqwI6InYCXMG+oNAAAAAG4DsBr9ImAlNyLPGHASJwoAAAAA5Bf+IG4kjyMdHpgUSwUAAAAASRWsHoEglx6uGXYQ1QAAAAAA7BQIIK0k5CP0G0oVjg9RCAAAAAB9DgQewiMOJKke7BPLAQAAAACrC48anB/hIG0cfxAAAAAAhhTdJO4oASm9JMsYAAAAADsS0SMjKb0oYyOMGIIDAAAAAN4MoR4UJs0mYiElGUASCwkAAAAAJQdIIZolmSYXIsQVCw09AAAAAADwA0gZ7yLmJs4iFBYuEKwIAAAAAEQCtRkqI2glTyFxGC8NAAAAAAIEXB8PJ/En7CFVFqkCAAAAAIgF4CD6JgUowCRWHXoIAAAAAFMHTCSTK04tJCkMHxQOAAAAAO4aDSMWJvYiYRobE0gJAAAAAAkY/iBFJCskSSCrGDwNAAAAAEQcEiaHKaEoLyJzGJAJAAAAAMUbDSckKAUkCx5sEgAAAADwGu8imyTZJEAi1hq9DgAAAACsEwgliSvRKdAhHxQAAAAAKA/sGwAfgB9EGzsQAAAAAE4Qqx+PJdIlKx9AEgAAAABRGSUn0ilrKQ8lAhkAAAAAfxBMIVUojSjgIH0U4gcAAAAA+w6WHgQl6yQ1HngUcwoAAAAA0xPGI58obiflHyIVNgoAAAAAUBGPIL0kbSQ3IQMawQoAAAAAygjgHLoveEFeRihDVTnHJI0JAAAAABAKRB9aIVwh+R8zG7MOAAAAALgMwiGUJ3Qp/yZ+H7ARAAAAAE8L5iC7JCcm5CU/I/8bIQ8AAAAAignLHqkksyScIfQaAAAAAOQIRR3pJDQoWybNHjYHAAAAAPIJZh88J3QpRSbSGwAAAAC4C1ojQScLJ8AirBdqDAAAAACrADMcqyM+J64nhyQSHQAAAABNAfwjyijTKlQmphMoBwAAAACbA74i6igpK8Qn8BzpDgAAAAADADEWZiL/JXciIxn4BQAAAADwAMcf3SSdJh4l+x55BwAAAAC+BM0mti0GL6AqpR7KBQAAAABLAGAciCnoKlckSh2qDwAAAAC3AVYd7SZvLZktzCbMGAAAAAA2AHweeCeuKKUlRyGiEQAAAABqASAk+CnqLF0naBqJDQAAAABPBDEm0yjyKYkoTSUAAAAAzxHtIcgxyjknRPRCHz7zRrRNvU0NTKRMg1CuVAFVZk2fPycv5yZEFAAAAADXFfYh8yf0J04kSyF9EgAAAAAWG/0iHSa9JeEguQ4AAAAApxn8IpwnRCfsIiIQAAAAAFkdoipJL7wuKCugJoUQAAAAAAEZoiTIKLYlIBkNCwAAAAAiE50hsibPJHcftRAAAAAAphXTIakpJi0KK6IiywkAAAAAUgrVJSM2LDyYORMupxb3BwAAAACNGwUm3CqhKukkRhQAAAAAMhyNJPMmSiWLHl8QAAAAAOIYrCT5KQMpbiBQDQAAAABKHfAjYiZBJZMevQ8AAAAAFBz1I8QmDiboIEsSAAAAAEIh7SlELPEo+CITDwAAAAD4GY4p6DFZNB4vyR/RDAAAAABuFlMiUSalJoEfPhAAAAAA/RF6IxYuYTCyKCoWAAAAAAINiSGhK00rKSM8EQAAAAB0Fx8l6Cp4KmciAxIAAAAAsQ/xINEpFysTJ98fIw4AAAAAaxrHLOMzTzNYLX0j+xEAAAAAuxqwJo0poCgjJCYUAAAAAHEOriNPLYsrKR9WDQAAAABxBzcfiyypLd4mxhUAAAAAyhQFIY8maij5JRoe3Q0AAAAA8hi7Lsk7cT/pONUmOQ8AAAAAvScgRMtNzUyyQ2oypiFmDwAAAADBC1UlIDMbNakthB8tDgAAAADVF7QjfSYJJ5kmGSM9FAAAAADiGqYp+y74LjYqTyAVDwAAAACNHEUtRTHYLAIi/A8AAAAAXA7bINsvcDgeOTAx8h8xDAAAAACoFkokqStFMIcxYS0ZIicQAAAAAN0aAi7KNL8wwyGoDQAAAADsDgAkLTGRN2w4tjLSJqQTAAAAAFIP8yPSLh4vaiarEwAAAACRF1MqkDDHL6YpyhgAAAAApxCyIpQpGiigIZgSAAAAAGcIOCC0L/ExPSilEgAAAABTEeAn+jMyNpIw9CW6EgAAAABTFJIm3y0RLkkmiBMAAAAAchDxIH8n5Sf7Ik4SAAAAAE4XzCjrLOMpxCIxEwAAAACEF0wq5jCYLmIgfwkAAAAAyxDiIOsmJCicKxMwPS4gJ08WAAAAAOcWzCvENFA5QjeqL5YsTivOJoQWAAAAAHQQpCRCLbkrxyywMmYx1CTLDgAAAADyEBgiyiuLL3gtXSzHMRI3rzjGOLE5TDsLPO066zcbNNwxLTL1MYUuEyp5KBwnQRgAAAAA+wz8LdhEyU4jTqRCcyiWAwAAAACDF0EnTy7IMxk2izXSM+oyhTO9NBA2+DcgOiA7jDorOZE3pjWoM6Uy7jKjMjgvByfQFAAAAAChCVUe1SyvMXsuySQ1EgAAAABUCREelyoOKzshdw4AAAAAkxJsKRs2OTjnL44ZAAAAAK4Z7iqaL4gtUiVpEwAAAAC/FxIuqDioOkQ02CRKDgAAAABLGtUsdDViOBk0jyX3DQAAAACNERwk5C7kMxsyWyiaEwAAAAB2Gfcv3Dg7NlEmrwsAAAAAtAFiGiMsxC86KWkVAAAAAE4EIRuVLHExZCyNHU0JAAAAAFIRGCLBKAMpUSMbEwAAAABDE3ciaScXJ34hgBEAAAAAEhh9LWk2FDZbLOEVAAAAAAIY3SnhMRcz5yynGAAAAACaGQMpyyv1KRck6RIAAAAAVxdeK24xcCy0HdEJAAAAAGEVfyo2NCA0YCrFFAAAAACGFLYoNDLtMpwq4hUAAAAAkRLOKSo2OTeuLYcVAAAAAHcWtym8MCIuKx/2BwAAAACPGdgtEjfqOKoyRyKWCgAAAAAbD2kkTTE2NnA0gyyrFgAAAAAQDvAefyfnJ20grw8AAAAAXw++ICop2ylvIvQPAAAAAEkQlymkNdszoyRDDAAAAADkFZAmWy2nLrAn7hMAAAAAEBj7KU8xWzCdIngKAAAAAGwO0yCBK8AtxiQAEAAAAAA4DXUeJidmKKcjFRMAAAAABhYLKWIzGDlTOqA56DxRQy1IqUpGS+BK0kq5SkpJOUejRXZEPERyRGpDR0H+PQ04fjEuLyMumiktGAAAAAD7Ft4kdy4qOcY9UT7nQE5FeEiTR/ZATjgaNN0x1SsoIhgRAAAAAPkUISfSLTEsoiKwDwAAAAADFoMm4CpdKFsg2A4AAAAASxJbJuQvvS87JqQRAAAAAFsIhyZvOPo6mzAMFwAAAAAdCbIhPTVDPlM9YzJSHR8GAAAAAAcTTSWRLPwp8xtXBwAAAAAIFMwmIi5DLO0gYQ0AAAAAXhUZLDk4PznPLfoTAAAAANATLy9iP01EhD9UMoMgZgwAAAAACAYeHXstTjExLBwi7xAAAAAAaBVSJ7UtMi7vLB4rCif9IfYTAAAAAPsRFiFkJngm1yEOEwAAAABSDR8hhC9vNvY00CnIEgAAAAANF14kfSbaJkokiRQAAAAA8Al+Gb8h+SHiG9AMAAAAAH0WLidMLIoqjCByDQAAAABME44k+CuVLvItPilnH4cNAAAAAJoZtjHLPYs/mTeHJeQLAAAAAFMLvSJHM/E3zjBkHdUFAAAAAKYB4hjYLNI0ezL4I+UKAAAAAJ0VKyNZJtInkyVxFQAAAAAoByYdwTO1QeZF9D9BLPwKAAAAAGwStSYrMJcubSC8CQAAAAD+GCpE618UbkNxE2o3V/YyIAEAAAAAnR0sK8QxozY9OJE21DJmLXAllREAAAAAOhpvLUU1GDTTK08VAAAAACQQFCByJvslLyJiEgAAAAAGCcQgAS/xL1AjsgwAAAAALRa2JgYtBTIvMsgvFCxnIywQAAAAAKoWhCeBLegseShGFAAAAAAGGGMngC2DLEUjNA8AAAAAwhNDKvY0vzOIJskOAAAAAJgcsDbLQy1FgzooJxUmHS5jLFceWAkAAAAAlB57KqktxC/LL1guBi2pLCItKC6kLtQtwCwyLT8udS2iKtAXAAAAAE4UyCa3L1ov3SPuDQAAAADUHeIxCzjUM0MnXhAAAAAAvB1hLkc3Pz+eQvVAqTpXLmQWAAAAAA0Vdir9M0kzeig4EQAAAAA2ClsgMi4oNk85ITiJOOs1RipHEgAAAADnFBEp8zNRNQkryBMAAAAAjxz1NL5AukI5PBorGBAAAAAApwmYJL06VEZ7Rxg+wCn/DQAAAAChDg4mzTLuM4cqSBQAAAAAchA4IfYtCjWVMsEh3QgAAAAAzhIfJLIrMSlXHJsJAAAAAFQXBS0HNAsuwRgHAgAAAAAtEs4mQzUsO5U3tym6EAAAAACgC6YpSTt5P9I3RiTjCgAAAAA3FzslTCoUKqwi2g8AAAAAYBwvKaosNytoJHcRAAAAAB4XLy/YPoNHV0rRR0I/eTB5ItwPAAAAAHcddio1LrEsMSOHDgAAAACOAzohyzEMNc0tFSLaLRo9k0FcO2opUA4AAAAAmBToLXtBo0ppSkdCjC8rEgAAAAA7Hpot9TJcMesoUhMAAAAAqh2jMaw67Dr7MdkcyQUAAAAAFBU7JfAr2ikVHDQIAAAAABkKKSTXMkU0syjiDwAAAAAmCHMePTGGOos6AzF9GugCAAAAAFkYeSkvMwI6pjyqOasx4yn9JeYUAADwGoAoPyvhL/sx1y2bLMMuoC0kJzwUAAAAADUO/yO9MPwygivMFQAAAACpG3wsGjVRN8Ix4CHSCgAAAACHEg4oKjD2KmAa7gYAAAAAjxQoLUw7JD8EOX0nXQ0AAAAAlRdwKko1gTfyMaUlWg8AAAAAYhojKfMvXTDlJkwQAAAAAN0ZwSp4M0A5GD10PUc5XTJnKxEmahQAAAAAPhqqJh8qIymBIv8PAAAAAK4P+iSpMGkxsybsDwAAAABnFY4qoz7TSoFMzkOYMKoTAAAAAJYSwSoAOOE5/jBMG1oEAAAAAIEXPjBwPZQ/VzfBI5QKAAAAAE8OvyMNL58vxCYVEgAAAAADFGQp0jZgPNI57C7CHeAJAAAAAGYZbietLUswdS78JxwUAAAAALIcQTDmNvwyhiKnCgAAAACEEkUmBjRDOgg3cScJDgAAAAAoGrUo2i2VLAskEBAAAAAAPBr8KTMugiqcHpIKAAAAAC0F9DMHUetbnlzxVUtJmzwJNrw0XjSbMO4nUBIAAAAAPA2FKMM5tj/aO0cvVRUAAAAAdgmMKxc8lT2TMeUVAAAAAH8bsy7iM28umCBSDAAAAABIFRUlhy1SMAos+x8UDAAAAABKEKIn5TO/M1on6Q4AAAAADRpCJzgsUC4eLKEksBEAAAAA6g0wIt4uZDHmKIkSAAAAALIWoS2ENm4zyiYrEAAAAADHHtQqAywOKkcp/yfpFAAAAACPDpApizsQQzRBDjYbIqgKAAAAAKYdJisiL+Ut1Se3EgAAAACbH3kq/S0QMu4zKzuuQfRC3z1dQ3JH6kTPP3o6+DBNIugMAAAAAJ0dPTx3TgdTwkoVPd84BDkEN0wwEiksFAAAAABDE5Qj2iusLHsoXioNOA1A+zyWL/wZFgYAAAAABxkZLLgyfy+9IRwLAAAAAM4gPjr0RZxGojykJtwKAAAAAA0XwSTYKDUn1h5GDQAAAAA2FQkqiTfqPJc5hy1+FAAAAAAQH2Mr8y6YLe8z7USwUTNYn1mEVXVKyTi3LdMt4imwFJMT0ybILnYrpBsQBwAAAAC7EnUxTEgcU+hUjlAuSoFD9znGKQEQAAAAAMcPNi71QU9NWlMhVV9ToFDNTW9JI0J1NRQgNAgAAAAAqRerK3k2Gzt/Ovcz0SSGDQAAAAAEGlkv1zcENs0qihMAAAAAQR0TLH4wpjCULEsjLw8AAAAAdBvzL0U40TwzQTRCUj7XN0cyIS3JJiITAAAAALkW2S5oPTZDw0AzNd0c+gMAAAAA3hWKLQI50Ti6LTUVAAAAAHwbtDSjRsdQ1FLDTMo+0yqQEAAAXQpqJdA4tUA0Pmoy8CgNLUw2RThLMNAgLwwAAAAAJw0qI/E0lT/vRNZEMEHhNeAZKQAAAAAA2xDmIzYwFTW8MOQfFggAAAAAqxCMKKAzGTNfJ3kPAAAAAMobODu0TItU7lWRUSdGXTFWEwAAAADDEI4x2EQLTIxIfTjkGAAAAADPDtsqVz1hRBpBgTMPHSoHAAAAAEER7CMDMAUzqioCFAAAAADvJV8+AkrFTAxIsztLLykq0hUAAAAAqBUbJB4pTCevH2EOAAAAADsT4CYqLiUqTR2CCgAAAAAHE1IlEi9MLxIjgAwAAAAAFxnbN+9E6USFOdgcAAAAAJ4X5ifsL7QxHix1HpUKAAAAAO4anyuUMGcsdByFBwAAAABpFe8iMCZnJI4fKw8AAAAADx25MrE6azYEJEIKAAAAALIVKCuONPExCiJzCgAAAAByCvMiXDzISmlOyUfMNdwdHgl1GZom9SooK3QmDxMAAAAAcxBOKho7LkFjPOEpig0AAAAA8BEeLOQ3czVhJOsKAAAAAP8WyCl7Mp0w7iCRCQAAAADKJ2JBW0xKTANCLy0XEAAAAAATDXEi/i8wMyUsNBoOBgAAAABlGlMpQy3fKVcfqAwAAAAA8xY5OV1N0liBXmBfVVuUUexAoi7qIPoNAAAAAEcYpCcwLH0p3R9UDQAAAAB/HSEq4jXePqlGbk9gVi9ZJlfLT79FnTwfNKYoBhEAAAAA2BZsKBYvQizWH+IKAAAAAB4YgygBLoMpMRc7AwAAAADSL3VJGVN5UCVAKR4AAAAA2h3kMO05JjppL9UaQCapNFk16CnkEQAAAACsBXQjDDUFO8U39CltEAAAAACQFZIpbjRHNkwvfyCWCgAAAACrGrMo+C3VLOkoKxQAACco8T79SilQuk9+Sbw9qDUuNBYy0DCmL8gsYyzjLR8sOSjKEwAAAAC8F1koPzA8MWwqQxz8CAAAOAp6HpQrHC2kIVQLAAAAAOQd0Dk2R7ZIdz8aK9ENAAAAAJsYPzFbQ8dNO1CJSlc7mSLRCAAAAAAgBykdJCoxKt4ePgsAAAAA8gy6KBY5jT1MNwMnGw4AAAAAuBnVJmwr4io7IfkMAAAAABANiSChKjEpaRoBBgAAAADBG3k06z5rPaIwEBUAAAAAWBDIKNk10DbLK2gTAAAAAGkE7B16L+ozNS3UG8EGAAAAAOMR6ySiLKIrkSQ3EAAAAABjHNYrhTDdLMwe7QkAAAAAqRosLaw2Qzh7MF4dMwcAAAAAKxhBJRAoQSZ5KYs02DwJPlo1kSSnDAAAAAD5Ef4jcys8Kx8pSyaYEwAAAADrCaclYTZHOvYxtRkJAgAAAADHDUwrljsHQas9kDEsGkEEAAAAADkHyyd9PqtJ+UoAQkQoYQcAAAAAzR3jOrxKJE9ySAQ0jhIAAAAAyA2EIDQtyjFsLrcjLw8AAAAAqg5aLTA8cj1hM2IeZgcAAAAA3g/7Ilsu/y9nJfIOAAAAAP4NGC4fQG5Fnz/0LK8PAAAAAAgXwisPOYA/BD9yN8IoNBAAAAAADhNRJ/YyuDaINm81ajKPLw8t1yTPDwAAAAC4FoYntTJBOcg3ZCtPEQAAAAA7FWklYSzHLIooFxQAAAAAQRdvL4Q3xTLjIn4LAAAAADIaXzFwPidEw0MfPMEo5AwAAAAAHyNvPNhJ0U8TUOlK1D+ULbMRAAAAAMQapzCkO189zzWNJMYLAAAAAIUcqyvfL3IwAS9RKZIUAAAAAN4U2Cj/MdMviSEPCwAAAAAMEjAoODSENp8u2BYAAAAAgBNEKCQxJy5uHw8KAAAAADgYmid+LDgrcyfgJd4v/jXSMZgjDQ0AAAAAjBtsNhVEWUcvQTUwBhMAAAAAWB9fMg1A6Ep2UjpVH1LySZ0+ijJsKnYVAAAAAAkVYSYcMXg2ejRLKJEQAAAAAKEWNCzDOEE/l0AHPJg9jkWCSVVFvDi8HAAAAABoFnooqC8xLVcbxR43OzJNslecXS9g+F/+XA9X603BQFwrMg0AAAAAYSEsLK8v1DOfMYUrQhUAAAAAwhc0KfIvcCz+GLkCAAAAAGUfbyxuN+BErkzbTnpO7EuIRQM+zjdPMt0t9SrBFQAAAAAdF3AoWjgyQ51IXErCSK1C9DVKHwAHAAAAAAceBS8ONfUzyi1LI+8MAAAAALkSdCnXM1oz+CgQEgAAAADEFEMuXjwUQJA69itLEQAAAAB6Gu8sgzMwMMEjQA0AAAAAiRhOKl0wpix1IGEMAAAAAEMeqjMjP/1EE0huRhk97Cx6EgAAAAD9ED4mSzczQyFK7ktmSPM/4TNcJ/gRAAAAAKYbYSkrK/4sHi/9K/MlMBIAAAAAIRr3LKU2VzlANMUk0AwAAAAA+xkxJ+8rQiuvI6oPAAAAAOAW3iieMCwwriapDwAAAABNEFguuz0eQOI2/B49BQAAAADEEssmmS8aLnoj4w0AAAAAmQ3YIXgwajd5NqQstRZnAgAAAAAqGPooJS4yKoccCgkAAAAA4wljJIExXjBqIYQJAAAAAEYVmTJwRclM/ki1ODwimgsAAAAAsxi7LaA3IzesLDkTAAAAAJYZuiVsKB8niyOCEAAAAABqHLg6ukwWWc9f8F5tVBtBWCbGCQAAAAC5HKwxy0JLSyxJxjoFI2EKAAAAAM8TiCQbLD4sDybgEAAAAABTDicjni03LcYkrhAAAAAAdA3sJTw2hTwOO/AwAiRXEAAAAAAuCRgmmTvlRPdCqzSsFgAAAABlDdInTEG3UiNa+VepSzAyjA8AAAAA7hMRJ/I0Pj5uQkVBEToXK5cQAAAAANoKpCPaNBk6KTT8IdgIAAAAAP0ddy6OMt4sMSALCwAAAABmGTouYDeVNr8rbhIAAAAAExgjNCZEgUl2RYc4UCSJCwAAAACzB2IqyT8ZR3hC5TAPEwAAAACPBkgwuUo/Vydb2FZYRrgwextOBwAAAAC6HWNC+VjDYKJcz0zNKjQEAAAAAKkLQyVrNy4/4zxVL+QTAAAAADEYECx7NkE4ejGEInEmNDVeOecxYSDtCQAAAADQEKIsqzrSOyky6B8QCgAAAABqFDgoNzxlSupOWEkKOswkFgwAAAAA8hd5LYA3RT4pP5E6QzGBHrcHAAAAAAodZjVRQaxCHjnuIZAGAAAAAOcE4CNsOaNC0EEZOGsogA4AAAAACRMqKFIwjisSGCADAAAAAKgUayYdOJlB7ECaNeYkLA0AAAAAPQ9HNndKYFH/TaRAZSmoDAAAAAAgDokuVj91Qlk6ICfcCwAAAACpGRYu9TSFMTQmIA8AAAAAcx1DMFg4mzjtMB0iQAwAAAAAVxeEJXAsZzL+NiU4/zYANaQwEyuBJ98kcxMAAAAAWBYjKCMuPivJIYMNAACbEW0h3CmdK3glqhAAAAAAwxYdKV4zKDe8NDws3h0+CQAAAAAhE04y3T0/O1ssNQ8AAAAAARu5K74x2C74IoINAAAAAOkZrzEeQKJFKkIxNoYmTQ8AAAAAYxE8Jc8xnDiTPCxA2UMrRqxFSEKWPTk5BzSMKn4YWQUAAAAAPSOGPCdHk0bnO50nMQwAAAAAeR9oOf1FHEdfPQwnpwkAAAAAmRdTJL8ttDeqP5ZFqkcFRUpAYTkyNBs2wjzfPKwzjiHACQAAAAAyGEMpljFSMvoqpRzVCAAAAACSH343JkOARMY7SSqKDgAAAAAaAdohnDW6O8k2DyaVCwAAAABCEbEikjZxRldQ71SuVO5PI0YMNdogkwsAAAAA6wrGL7BQ62EJZ6dhPlE0My0M2xJRJdwvVzGhKOEPAAAAAB4dNilQLb0tuymdEQAAAAAJE78lyy5+LWsiWwwAAAAAOQgcKIQ9xkSnQZs2vCYSDQAAAADrG3cr7DD0LygqtyD1DAAAAAAvE8QlKi8MOt0+/zrnMCcfeAgAAAAAsSIcM3A2+S7QHFwHAAAAAEAe5yurKV0crQgAAAAABQ9kIpUrcSoNHbAIAAAAAE4SkjKOSNhPlUo+OLIWAAAAAFkiZTJUPFVClEPAQCw7kTHmIKMJAAAAAIsXHysWNOYzHCvsEQAAAABwGBYtVjUmM6InbA8AAAAAFxV9JbMtIy6CJv0PAAAAAEEWmit3M44v9iGeCwAAAAAQFj8nHDSOOuc4Ri4tGfAEAAAAABITDypGN/o4tDKHKgobLgcAAAAAqxI8Lvk9q0KPPd8uyhdvBAAAAADaD4QnqjaMO6g2xihcDwAAAAAYBPceGS3iL0sqvxslCAAAAADaGrwsYza3NnQvRi7oM701uDErKrYRAAAAAGId9jXaR2JQU060RJA7kTsFPUU7vjWsKuoQAAAAAP0QeSKIKy0rGyAiCwAAAACxFNEoAzFgLq4iNgwAAAAA3yCsLdAxJS9GJMoMAAAAANURojQ2RgFLR0WDNVAhwAoAAAAAvA6tIl4qqyfAGiEQqSD0LAEwVisiHsoJAAAAAKsVMSTxKuwvxzf5Oqg+O0E+POgtSSFMDQAAAAChCqUhuDDeNwQ5yzTmK94fxgsAAAAA5RfiKu0wci1kJdIPAAAAAPgTESkbNhU6PjXJKSIQAAAAAJERIyhpMLotASNSDAAAAAC9Gq4qNjQZOLk19C5zJokQAAAAAB0U3isdON04aiyREQAAAAC9HT5VjW+TeXl3QmmPTLIsYg8AAAAAyypsQR9J9kWKOFYkyQoAAAAAYw23JAk0vjn2N9Utghs9BwAAAADVD9w50mVkgjyPyo9thGZqaDssClYghjH7NqIwER67BwAAAABcJNEzLTRTJ3kNAAAAAMwJsh85LAsxgDEVM9FWaHfLhpGJTIFybD9HERwSJdU1kz0kPGIzWykrIpsOAAAAAF4gRj6jUCNXC1KBP/IbAAAAALAXWjtUT+hYpFr1VIVGLipuCQAAAADOHfcqjDJ3Mys0xjS0Na8uKBlgBAAAAACxFqQn2i54LKUeZAkAAAAA1Q6OLhQ+pT90NWcfNgcAAAAABh6wLBAxUS5GJYwOthmIMu077jZyIooIAAAAADUNaCVsMGYuFB65Dtc8j1V3Xwhe/1BUNc8PAAAAAFkbYzwyTBRPaEZSL4oOAAAAAGAVGirENEg1TirKEAAAAACbCGcqpT+mSEVHPDv/IioIAAAAADwbXywlMdgsJx+UCQAAAADoF5Et+DRbL+oYEQMAAAAAJB0+Lh84DD0FPdw2PCfTDAAAAACBEFMlri6LK2oaIAYAAAAAZRDmJBMvmy/AKOUbBwkAAAAApxJtI4Er7SuhJLEOAAAAAIsZai8JOUs3hyntDgAAAADlHKAuxDc5OOsuUhqRBQAAAADTBwMvUUL8RlVAiTEGJiIOAAAAAJoiCkEdUDFTJku8Nk8UAAAAAJgdZjUbQG8//TF+EwAAAABxIeUtuzIsNck4zzykPfY5gDM7MD8xhzheOAMtAxIAAAAAdw2GKlo8H0NfQPU0hCSZDAAAAAC1DtUkcDOfOGo0bSYQDgAAAACmFPInzjDfMNMypjYROLQ0Li/sL5sv3SZzFKMgNCx0KxIe9wgAAAAA6RMhLOEz8C1vMjJKqGO6dJ181nvacR1dSz43LcY1vj9GRzRNXFIkWfpc516AYPVgDF+2WrNUUk30Q7c7VzEbIgELAAC9FzYozS5YL+gsTCjxEAAAAAB5HBQoQzXaQdhJ4E4wTs9IlDxiLLQeQQsAAAAAYh/TJ3UtgDO0N+U4WjY1MVEtsC25MGk0kjd5OLk2ujQAM4wv5yt1LPEuhy5NLLcrUCzpK9or6CwrLJYpESgwKEIopildLOgs9CqYKEokZiYgKpAqUiUFDwAAAAB3Cl4xGVG0YxdroGgGXSpKlTjuLmgroSejEAAAAADqI1U4okTVSatHGD+PM64sACf4I4Eo0iyQLGgpEiUjD0wfjiqXMhw5sT0kPd81/CgcDwAAAACOE5wwA0LsR7FEqTmoJeEKAAAAABcRECMRLn4vSyT/DDoacyteMpwt+BdTAwAAAADILadJhFYJWIZOVDdoEwAAAAAIHx4t3TM2NUkw5SSiDQAAAACgFVYkYS11NgRFoU6ZT3RNpk2ITG5KFkmgRfg9fDPFLs0uWixmJz8RAAAAAJ8gxjF5N200ZCeBDQAAAAA7HQMpbipbKd0qcSsNKeAmbim6Mcg4qDljNHktXSqlLN8xUzVUNfwy5C5RKkUptSrRLvg0RDeIM+gsjidGJdcpui9YMpoxbiwJI8oMAAAAACMelj9hT/xSWEwzO60csQMYD9YmhDRBN5kwOyOSDAAAAAAeG6kpiy2CLDclMg4AAAAACza7S3tTXlIbSCQ9Uj9rPxY2Wh3EBAAAAAAEH9wqHzD3MyM16zDHJ3UPAAAAACcPqCJCMUo5zzqiNlMusSpENl5ChUTZOt8iMggAAAAAUBA0JNIxQTgHNtEnxw0AAAAA7BXLJDEqLSmhIvQNAAAAANQgySnOLa0sOyYVDwAAAAAcG+AojjGPNL4vQy5HM/Q12TJvLPkqgSzTMpI10y4HKZ4qzSzYKy8h8AoAAAAA4Qd3LwtCrUbqPukmIwkAAAAAVA0KJIsz6ThoM7UgowgAAAAAxxrbKRkvmipdHGcmti6vPapEeUELNx8q3Q8AAAAArhj2I2sotCcqIDMMAAAAAP8YXiiaMEczkjA0KDwQAAAAAE0GCyM2Mkc05yofEgUIbSUeOnJCFT9cL+wSvgAAAAAATB77J4EqozB/MIktTjP2M3wsuR9PCgAAAABfFcoqLDfsOm031DIEMzMzjTCLKtoRAAAAACAdjSQ6Jx8p7SOuDgAAAAB2GcQw5jeMMdce7gcAAAAA5RcNKMQtvivnIn4NAAAAAG8WHC7gOa05RCxVEAAAAADbGKYv+DqNOggtbBEAAAAA9xf+K4U8F0OHPnct8A4AAAAAsg86KKg3Fj1YORstohAAAAAAhw5aJ+A8Tkk6TD5EyipPEK0xwkQaSQRERji4MAwtJiFRCgAAAABPEgMqxj+TSbRH8jmTHN0CAAAAAFIU0S2lQ3ZMtEmiOvwYAAAAAMUiHT5RS1VNCEUWMiIZZAUAAAAAVwm9I3A3TUO6SX5M9UzFS8RIV0O1Og8tjxNyAQAAAABQHt0zIz/pQa88RC6pEAAAAAB8HQg3e0LRQsQ4UyJACAAAAADRGUE9O1OXXLVaTk2MNC0RAAAAAAwiEzgyQh9D3jnPJSYLAAAAANsbHkQDWotiiGHgV/tFJDP5HHMGAAAAAIkeVi4oMzQutR/ZCQAAAADWFbUqEzhjO74zFh5ZBgAAAAB8Iww1iTlkM5gjGCLrMsc74To1MpcllA0AAAAAoRdcJpkvxzF3KSgRAAAAAOYQjC2fQq1MGUwmQDskfAUAAAAAEht2MXw/Z0W4Q486ECk2DgAAAAAYE18nhDGlMCEk4gsfGGIwej1rQGo6ESvSDwAAAADGAkgoyULST/RRw0kwNr8VewAAAAAAvBn6JykxrzMQMyY3Bj3PP9M+RD17PL44uzHlK8wnMxAAAAAAViBmMwI3lSzYEQAAAAB3G0MoNC1rLcgpJiM2DgAAAABYHu8wSDm4OH0vTx4CCAAAAAB7IuwszzWFSfFZwmKhZNNfKFOfO24j5woAAAAAlh/XOyJMGFMhU1JNmkAiLNgOAAAAAAMfrDL9OJ42OyxaEQAAAABDF58rdTRbMU8gkggAAAAAUxPMKq03JjjxMhEsCywuMIAziUA6SZJPhU+9R3k3gCMQDGgXhiYRK7glWxUkBAAAAACwEOEq1D4YSABHHjwtJ/ALAADtE+QvXD2dPuw1biXRIdsowzdYRCRIYz/HJiIJ3RZ5I9gnYSbFHmAKAAAAAFYnDT3wRDZJs0qnRdc94jjZKUINAAAAAE4cJid7NR07f0CCQL460C2kHJIIAAAAAHwTPjSmRn5MkEdvN6kbWwQAAAAAVhxXKHExKTa6NmU5ST4uQF0+kjtBOGAwux4SCAAAbxPKI30uNC0zIQcLAAAAAGcSCSpENCAzOSgwDwAAAACFG+Up7jVFRlpPtk9lSBE5fCR7CgAAAAC2EMAojDRmN5oyaSMlCwAAAAD6EBooOzIMMwo6n03fW1thNl6EUkJCYDkuNrsyWTBpMPkxwzL+L3wnpg8AAAAAuSC6OKVHw01ATKlDZjH5EQAAAABWEbslgy30Kt4izA0AAAAAHx6zKjEu1CzzKdEQAAAAAKsbSyt+MGUssB44CQAAAABlID005kENRnI/3zAxLkgz7DjdO6hB1D9yMdUTAAAAAB8WHyauLEcqex7hCQAAAAD2CzUhgS3QLkAnZReRIb8snCz1IfELAAAAAA8SAyyePPRElUYAQmU2NyPNCQAAAADaEa8mFy+4LYAlFw8AAAAAJRH3Ksg7yELCQPwzThYAAAAAnyBTLCkwKDKtNCY2CjUVMtcwzTNGOtxBlEYRRpk+aTOHMrUyhTFrMq8v2yViDQAAAABDHqopHy0uLh8uqiwmJ1QQAAAAABEdXT0TUdpZvFhQTbI1Mx4+JtguFS21H+sJAAAAADMQbykQNxg5oDGPI/gLAAAAABUgWS64Ntg36i9ZIvoxgUFpSo5LgkRjN2w0Izd/ONI5oDv4O+w5zzaoM70u0SW6DQAAAABxGdosqDn6Psw/6j+jP/08xTWCKIQOAAAtIHAo6iq5LdAmig4AAAAACBjIKCAv9CxgIzgNAAAAAIUTRCWvMhY8FUKQRkJI1EVwP2A0uiSGDAAAAAB2EpouKkJ+SxRQyFFkUMlMaE/tVitcQVwCWNFM8DyaJG8JAAAAAJgK3C2HPHE8KDApGlcFAAAAAIgOOis1P/FEYz9JNWMwDSzCJnUQAAAAAJoZEzJRQCZFcUBzL6QRAAAAAFsX4S8SO6A5ripNDwAAAAAbC1AmAzaLPh4/FDsTL+IeiQkAAAAA9x+kKxEztDGVLW0yuTQxNIksRiCmCgAAAADoDQgpBEEvTrRQCklhN5EhLQoAAAAAoxFRMZFNF166YzRfLFBFPBw2cTjPPNI9Jjl0MHYgQQkAAAAAFA2zJmo0wzX2KmAQAAAAAI8SoSXrM8w7BjwwM5sgXAkAAAAA0w2rI2gtsCt2HTEIAAAAABQUESvMMnIwVyg1DwAAAAAOI2o2AT06OfQpig4AAAAAmiFgMAY17DDfHzgIAAAAAAAOUCiUM48xbSNNCwAAAADSH7AzaDplNZ4iXwkAAAAA6hPTJi00ezzSQudFZETRP9Q4+DCXLZEsZSZ6FcM8rlV9YHdgylVaPkEXAAAAAIgMQyufNuk1ji2KG7gGAAAAAFEP6idTMWgu1x1+BwAAAADUHpkv5za/Otg7fzURLC8XywMAAAAAixIgKxE7cUSZSQFL+0frP9MyeyP0CwAAAACfHOsrbzQjOFE4oDf6N9Y4wjqiQL1Ft0c4SKxJ9kqUSTtGy0KlROZJCU0FTbNKeUabQCg7eziyNq4xIiRvCwAAAAAMIBM3HT9PPeE0iCJWE/onRzKpNPoz/y+7K5wtKTFtMtAw3SoIEQAAgxyrLao1UziUOFI4ADjzNUswwClaKiQw8DNhNJwysS7SKo404UAYR4lHlUSkQBk+dT6JOJwydS3VKTERAAAAAM8goi0fMpgxSC2WKXEr5C5pMCwvOyriEAAAAAC3H4osNDX5Obk6cDojPGI/U0KlRLJGTUiUSUtLbU3DTklQh1LsVAxW4FSYUY5Mk0mcSJ9Iz0iLR61D7z0OOEUxzCUCDSMOuCxMQSxKrkhDPTs00S83MXAy5DPEND40XzM6M/oxEyy2EQAAAADOG38sZDRKNhk0BDAALuEwEzQAM8UteyyFL+AwcTDoLtIrBiclDwAAAADPIvAsfS+qMhQ23zUgMlgtSijlD3wSZzodUP5YLlr1UmJFSjZ+LKUqPSnzEAAAAACGIlktpy5sLVAu8C9cMVQ22DzpQa5EJUXQRb1Kb1JQWOdbGl/ZYH5foFrUUZNGRD5rQA9C/0KrPxQ38iP5CQAAAAD6BSklfDVFO4Q3kCddDAAAAACWH3A0zD/qQcU6WDixPxxCRzh8IBoH9heyM+pB2kSFPYQqwA0AAAAAOiBjP/lQ1FZtUWE+LRkAAAAAShKzK3Y5yzwsN5MsIi3eNQ84Yy+NFlMCAAAAANcT1SvtOJc7gzTSIhwamDpqT/5ZOV5RXRVXfkoQNtskmQ4AAJAk7j1NR0tEpDXiGgoVbiOqK3sqrBxHCAAAAADZFt8z/EAIQvI4dCleDgAAAADtG7UqIjB8Lmc0MzF+MPEwui8wK3oRAAAAAL4PtiZmMFEtbyCzCgAAAACOF1cmnS43L0skFQ0AAAAAPxKXIzQzMD0aQUVC+0FFPi42BCqCG5UIAABME80uBD4DRKpDJEB+O4gzYyNuCwAAAADxFr0rrzdzOY4snxAAAAAAlh7jKzAwAi4sJSkNAAAAALULjCgvQOxMv09JSS465yluDgAAAAC8Hls3WEIdQ3g6QiUHCgAAAAAJHOEueTh8OIQuxh0jCAAAAADHICAqrTPbQLNLSFGSUvlQP0wQQzMucA4AAAAArhaxKscy2y8MH9EHAAAAAMcPRjH8RX5NEkqFO+MheAcAAAAAdAoTJ9QzFzPcInYJAAAAALsMEin1OK1AtkKkPoMz+yAcCQAAAACcG/csBzduOtY4KzaSNic1JSnIDQAAAADnFCMvikCQRwtE9jQ/GKcCAAAAACAdZ0AKT2lO+j/BJ84LAAAAAOohUCx0L3cu1ikFEAAACh8MLGAuqixNNGQtxC3pLsEnYg/dBQcrkz4sQww7BCcFCwAAAAA6GkIypjumO4k2Qy7JHm4IAAAAAMsfHzofRQNIOky3ViVedF1PUrw7sSDQCAAAAACWGeYoMjAFMZYrpiGpJx4sXSv/J0QQAAAAAKAc3yhvMMwy6C8HLMYr/C0GMMww8TAvMzs3BDm2NkYyejDOMjQ1MjXMMuozmDvHQCtA9DvpNq41CzMJK/4PAAAAAMgjKi2kN5FBjElJT4tSsFQ+VtNVTlLIS9dDfTu3L5YdawcAAAAAZQYeIAkxIjVqLIsSAAAAACodLiwcMnEvtSC0CQAAAABvF8gvzD0BQuVAKjsNLfAPAAAAAH0kDEPlUbRThUpaPjhCS0faQuoyBRUTAQAAAADqEBkofzT0Mz8k6goAAAAAOSunTM9czV8lV5hE7izwDQAAAAARAyMgAzKVODM2mimMDwAAAACFI1M3u1oebxZ493fJbjNasDjmIbclCSkMJygfYwsAAAAAfh6TKrQ1KT7MQXRAPDzcOPQ1Qi97IWkKAAAAAEoZoijdLu8rwB9uCgAAAAAIBNggSDKTNnUxZSa2DgAAAACmFoYruDJcLOwUCgIAAAAAhw91JS8wZTENKIIPAAAAAJQczjsoTl5VG1J0RuUxYhIAAAAAHB0YKoAtJSvrI4YNAAAAANcdsii4LOgvnzITM84w7SxYKMQQribyOslA0z3zOW41YT5JRoZGnTrNInkIAAAAAH8D6ShzNawzviZ9DAAAAABVJQA/nUoDT6lPQU6CSQQ+DSVGCAAAAADnGWkvRjtSPTA24iaiDDEaLy7qM2QuryCDCQAAAAA5G9wqqC4TKpUfGAsAAAAAmhRBKmJNhWEUaylsGWXHVHc2Jw8AAAAAKQ6jILEpWycWGyoIAAAAAF0XgShUMJsvgCU0DgAAAAAsFkkpRDNMMTMjFgsAAAAACBPALpw+vkMRP9ku7RAAAAAANgF3J3o7lEGZPAUtig8AAAAAsRWaODZMR1QsU5JIeTFqDwAAAAC2IyBCPlF7VANMhjSrEAAAAADNFf8t1z2VRQtGij/UMFYTAAAAANkZACpiLvsprx4VCgAAAACYGTArNTa9ORs26zEXNJo2WzYNM8wpeRAAAAAA1w8QJUwyqTX/Lu8dHAgAAAAAoBSSLjA9aEIEP+8xLBgPAwAAAADyE002fUYUSpBDDTIfEwAAwxbLLGI1WjQkKowQAAAAAGUSEi45RdxPCk/UQEAn4SOULLss8yOXDQAAAAAaH5UuRznnPNE2ECYNDAAAAABTEy8mFjK9NHIrkhAAAAAA/BvnK9o4Zj3HQPlFu0ndSEBCWTYhJ+0NAAAAAPASfCbHMa82TjTcJ6AOAAAAAF4esy/0NAEv8BpxBQAAAABJGoEs4jTaOptF5E5eUB9Le0EyObswKiPECwAAAABtHE4qGTD0LxYpVxAAAAAALgFlKjJCjFCTV/RWsk0jOtUbGQS1LGROI1//ZB9i2VcASuQ/+jWKKocQAAAAACoTnSQ1LG8qhRvBLZVOjF0ZXjxPjS7ACAAAAACEJpZRuWo9dAhyMWR0StYeAAAAAIsXFSehM/Y5/zblKIkOAAAAALEZCjBnP2JJw067TzVM6UPKNqwqLidIIpMNAABZJ3o8Q0BkOSQusyi9EAAAfiFoLuIyDTPCNL44bjoYPDpC30+oXRRpQ3DKc790QXKJa8dgQlQfS25Fx0BEPdc3NC9TLGYuzywzKSspfCpIKFsQ8QePH9ouPjHeJJoMAAAAABAWjSWzK78rOSdaDwAAAACtHgo5vj+EPpQ3Vy21JXsOAAAAAMEgQDNmOk84Oi1JEAAAAADGGP82VEWiSLJCYTJwFqoCAAAAANcZLy0kMw8uVh6sCAAAAACqHwgr7jHQNUY20DlmQZlOp1sDZIpneGfLZVBld2aRZldkCV68U6dIJkB8Ogw1Qi1RJsQOAAAAAAUd1SgFLUIqAR14BwAAAAD/BLEilDQnN3g25TJZNuI5AzsGQDVKNk1CS59BTy3bDgAAAABYGMYw7TxzPYIxZBThHBUw6EC5SYdITzz2IasGAAAAAEUedCrVLVYrbSG5CwAAAAA6F3YwLEbNUgBb1l+mYJxddFjeVaZS8UtWRGQ5fCxrHhEJAAAAAHcYAzBcSFpWhlpAVoZKkjTMGcUFXS+XQYlH10T/P/dB/kRYQNgyUha2AQAAAAD+LZlD3UplTshR5VL/UbBNbULWNeIzpzAIJB0LAAAAAPYgpCmPKx8s/ysTLOwqMSS+DAAAAAAiDekl4zA6LgYbdwUAAAAAFRrlK/k1bjvsQqNI2EzOTqRM30SdNQwkBwsAAAAAjhHJKgY2NjVnK9IbDggAAAAA0hJYKDQwrC2+JBcNAAAAAEIZ8zFqPohCJkEdOVMw1DTLQMxK0UqwP7EseA8AAAAAuSB5KpAt8SzVKDgPAAAAAKAfejaYRTZMEkv8QnA04hztBQAAAABLH3YsfjPBNaozWDVzNukx6DG0L+UjXgsAAAAATxm9K1E4ezxtPBU+mEV+S/dLWkVMNZobJQU8I9stuzctPIE1aTL0MgwsohAAAAAAthWiLc88RkFzOvsiiAcAAAAATReKP05TClrtVd5F/B/2AAAAAACYKBtLSl3HYyxgTVLHOVAd4gYAAAAAnxpeJ2Uu/S8RL6k1xUmTWBpe91ksS+o7JjUdMoovqym+EN8XAiihK/spBCYcD1Qg1zCoM84vzSm4IPELAAAAAJwhxzQLOWExGh6EBwAAAABvGbklPilPJ6keigoAAFQf6CxuMY0u2CQ8DQAAAABZCfEmEDlVQD494iniCwAAAAD8F8okcSsdKlYmZh+wCwAAAAAdFjconzc6QiFH6EYXQ+g8dzJ6I8QKAAAAAJAfzi64MwQwVSJwCgAAAABHECYvoT1jQB86NCznDwAAAACfBDUrWEWHV9tj9WiGZ3ledE4wPjw2KC97JdwMAAAAAEAXNi7PPKJBqDtlKBoMAAAAAK8oqT7lRYtB+zFRGOsDAAAAACENEiIRLQcuMiefDwAAAABEGvInRiyQKV8hKws+HZooziwfK68eZAkAAAAAlSRiNyw/Hz4TNmkZAAAAAEAhsykIMAo90UkUUBdQrEwtRZQ32yj8DQAAAACSFWEsnDQaLjAeVggAAAAAEBtcKKEuJy/nK74ntyTVDwAAAAA0JIIy/zd5NFgkYwoAAAAAMB40NmND10bsQGcxchngBAAAAACYGQc981CsVlVQGTzlFgAAAACWDzMy2kIHRmo94yUsCQAAAAB7IdEwXznhO68+yDxIOaI6FDjWLcob0QYAAAAAehBFMaJN6V3fYhRdAEwOMgsf+AoAAHEQtSXRMOAvDSZKJV0sWCxxJPMNAAAAAO4V5StYPaZFxUS9OQwcwQEAAAAA8BFqImYpzygpI8YNAAAAAOggRi44NIwzlCyCIowLAAAAAHYOPyMMLnYschwtBwAAAAC3AuUluzrCQQA9ZSuqDgAAAADZDM0yQ014WqFdf1i2S/06TST9CQAAAABrFAwp3TTzPaNDOkVYQLA2RyDsBgAAAABcGfIvRzx0Qf8+dzIxJbgnKivWKasjGw4AAAAA0BXRK8Q750VwStxI5z+BLCsOAAAAALYYGygSLokpshv6BwAAAACcGFErfzMENfoy6i//K5QlBQ0AAAAA4BNhL6Y9ckCzONkmTwwAAAAA0hM7JSIslynuHAAIAAAAAPoTPicYO5xIfUyCRbkwog8AAAAAKhp+MMpE8lEgWB9YLVKERuI4NjBrKFgQAAAAAMgFrTnwUJBYu1M+QTwe5wIAAAAAtRaDLG03FThjLvcX5gMAAAAA4DfDURlbIFgGSFAjwQAAAAAAQhzHJxcvCDNnNGs1mDJ/Mxo5pERMTc1PtEwHQOUtGhAAAAAAmxkgLaEzaS8DHoYHAAAAAK4dpTASPdxBqT0XL8YRAAAAAKUhrjjqQ2pE+zjWKoctUDLDMYsseSKGCwAAAACnFiwkrCl3MUk+c1iXaidzxHPjbItdtUKgMvA0gS+EIrMLAAAAAJQfazYvQStCBTr2KNwMAAAAAMQRHSbMLLIp1y6LMYkyJDbPMuAvJzAjLs0xYC7UJcUrjTBaMpwtnyI6Imk2u0HDQSE36yHiCAAAAACbIclE21oqZaJkbVgAPIYqk0kvXfRj0l+1UCw0Og8AAAAAGBpzMjY+TUDdOtEwZCfyDwAAAAD1DM8wMD4ISTJUd2DNaL5rE2kFYCpPcTy2ODk/VEIBPd0tKRAAAAAAtByALUs3Pzu4OPguoiulKwgwATOoLJwYmSPhLx0wlCNeCgAAAAApEJ4t3D97SBhIWj21JFwIAAAAAKcT7zr+S8tPakitM00RAAAAAKYIjyS6Mg8zQyYfGZQ/p1U2X0hfRVW+PTwgFQgAAAAA9hAOKH4y+DHMJ0cNAAAAAAUmHTlBQ89FHD+tKk8MAAAAAEYTJCO/KmYqiCOjCAAAAADFEy1AC1tnZjhnR15GSaUvDBEAAAAA6R5FN4FGIk3FSWQ5BBcAAAAATxyWOI1IKk7OTM9G9T3zNO4m1gwAAAAAqB0RLj078zsgNs8vcC6yLnosTilHEQAAAACtAXcyn0N+S9lOklB2UhhRPUqYO7Ub2QAAAAAA7C69T2Fi3WhYZNRSCTRlJwMuIC73It4LAAAAAFgzm0jwTuxKPj3qIKIFAAAAAPECLinwO8VBqD26OKk2fT4QRsxK9Uy3T7FTzFOoTGw8NRoAAAAA4x7EL0U3fzdqLwYavQQAAAAA9hjEJ1ovLjGVLOYgFwsAAAAAcR8LL7wxfSxmJbwO5yqwR49VQ1hhUF87ExcAAAAA9RAGKGY4XzxkMRsTHwAAAAAAlwuoI38yIjaFL1gdNwcAAAAAZiP+Ls40rDphPw9BPj++O6k8hkD5QGg8VzzWOKwuLy3RL34xHzLwME0uDi7XL9QuUykjEQAAAAA8CQQ1/UL1Qz471SkMDwAAAAAFE0YtPEFLSnVJ6T5pKg0NAAAAAGoenjE1Nqg5PD2JQAVAsTjNMDEtPiflDwAAAAAOGeMsrjZMNwE1lEQTVTFdFl3FVOdCKCucDQAAah/DNYhMPFoXXfhZ2lnYXkBjeGROZLJim2BSXUlWcUhsPcY/YkdZRow6ADPbODhACUWGRM85zzauOodAnz6CNFEWwgu/IaEyfTmLNro5bUEQSjRJaDtmHX8DAAAAAMAc3C0GNC8vJB50BwAARxJhJo0ugCx0JIYNAAAAAAUOCjVKR7NLakS0MwclBQwAAAAARQ3ELyJCEkkRT11W4VjJVbpJaTsUNzA0DC9PKmIQAAAAAAYfYSmMNv47wDzhM6oxzDIOLKoU2wEAAAAA+BvJKwAt/iv6M6Qz7SQPCwAAAABqKRk6kkajSspGCTdLJfYLAAAAAHsN5SjQOU1As0DCNxAstBXcAgAAAACYCqYkWDEwOkNAC0BxPTAyUBtQBQAAAAAuB9ci1ztKSoxP7k6oSwdIi0MuOU0j6ggAAAAABx6DNQdDTUkQSF4+wzQQL5QmEQ8AAAAAjCMdLM84EUW0Vi1hZWZNaDlmmF7jT1c3MCQuL4I71j0TNIgjCyoHNmI4yDAzIGQJAAAAACEVxzHwQoFIJEQ4Nt0dLAYAAAAAMw3GNCZLJ1aSWDNT3UanNvYguAgAAAAA5ih9P9BHP0pXQ7EwRiilJMgOAAAAAAEdFycHK/Mw/TEFMBIrPy90Oa5ALD8RNN0eFwcAAAAASCCNLAEugy18L/o00EfVVA9YRFKYReouLQ0AAAAACxsiLtk1vjPYJpINAAAAAKMg8jPRPgNBADxVNGApfg4AAAAARgxEIyIuojAcLmonlQ8AAAAAORHLJjoyTTJlMN8tHDLGMWsmgA0AAAAAJBz+OF9Ryl+vY9Rce0noJHwDAABjG8Uvtz1YRbBGDkLRO+s4nDcONk40PzcgORw/j0SIQqA9zjObNCMutCprK4IrtiekDwAAAABiG2s3O0gHTsFHVjDpDQAAAAAnILE0AUGdSCJMm0sZRxQ+8i34EAAAAAAuJK48902AWQJd0lfAR1El4wMAAAAARBuHLJY3mj22PRU3jSleDwAA0iAELPcy0UFKUUJbMF9rXHRRhD26JHkJAAAAAN4e+TbEQ45Gfj/3LeUPAAAAADcETSRbOGA+UThYJWwKAAAAAOYidSv4LB40NTtCO/g4bzYIMUUu0SjyDwAAAAA8H/BCRVR+WdRUrEVNJqEGAAAYGJsnBzGCM0ArqBAAAPkCiyr4OylAijnnJTQKAAAAALYdEDeHR4RR4laZWMNWrlCORAstNQ0AAAAAgA2XJxo1czccMC8ffiJRKrswdTaPPKQ73zRkMxoz1ytuGZUFAAAAADYSAiOjLsQxhSz9I8ENAAAAAC4iZDFcN501vSt2EAAAAABtCIwu70DNR3BF3DiVIT8HAAAAACMdoimqL58vDjWSQ2tQ1ljaXAxcMFZUTcVHokaSO1ozSDMgN5E16StYEAAAAACNEuUp7DaLOKUt8RR4AgAAAABwJaw2lD5SPo80DyEqCAAAAABiKGdBAFGBWz1gO18uWSdMkDW+EgAAAADXCA0omjUNO5U+BUC/PMY3HjU4MFEv/DPSPrlFIkYtQjY5uC9OHvQHAAAAADwPwyjXMcouzySUDQAAjiC/Mm44nzI1IHYIAAAAAJYNHCKFMHo0QixaEzYBAAAAAAgYiiy4PZNHJUl8Qm4z7B2IBgAAAABtGrsxuzryN+Uq4xe2BQAAAAAVIE4tdjF5MPYs2ifUDgAAAAAbHhouEzlEP/w/WUHQRmhIqENzPLw2EzLWLe8qzhAAAAAADwoMJpEzvTXqLskhowoAAAAA+R+PNnc9NDcmIVgHAAAAAHEdlyrlLyA3RD95PBE1IiWaCwAAAAAGIDU4XUAAQ4VD2kN7Oyg8XUNZSENKfEvgTPVM4UoPSAhHCUj4SPNHdERqP+E5hzPHKyAkGTqXRgpGKjibFwAAAAAzGEMydUKsSS9Io0EUOGVC90xzTg5G9C5UDAAAAADyGZ4q9jHhMHUm7QwAAAAA0CBoK0c0YT/7R21OxU6KSvZF8UCyObMxzi7fL4kxLzOYNV03gjaDM6gwJC8IL0cxHDVaN5Y2/DR1Nd82YTbsMjYtiie7J30tXzFNMxY2sTxuSatU9VdFUzRJZD3EGgAAAABWIK4rtDa9P+dIUFRXX/FmQGoPa+BoMGMQWg1RWEiWSrlQL1PUUstNxkhYTOJQJ1GBS1JCjDWWKyYqXCoBKswpkijFLZYr+DRMPAs54yh2DQAAAABaLvpK0FmCXedUtjvdFNAAAAAAANEV1zNmQvFEGUPdPTI8HUvhWvdiN2PLWvxKVDo+MOsnqg4AAAAAYRm2J6wuFzBqMjw6a0BDQYU7QzecSwxecmbbYzhTijKjCwAAAAAHJUQ0rzyiPUU0dxt+BAAAAABhHvcqyjMKPPRBt0PSQOg5MjEjM/RBR1AVVF1MiDYkEgAAAAChBZUqyz94STVJDD9LKi0MAAAAAPwmaD/QSeNNCU8ZT5hJXTr/GEgKQCgbPgdGYkIBMxkTAAAAABMZXSymQSBKkEjIO98cWgIAAAAAgSGoMX42Ly66E1sBAAAAABgJdy1hPYo+1jG+GPgDAAAAABsQPCN5LWgvsSndGYUFAABbGbUtSjncPmk9+TBwEwAAAACKGsUwyj0tQXZB20JbQQM+zz+YPkAzHylrDwAAAAAVEIElIjGwMRMmWgsAAAAA0iD9NQVAzD78MmsjdQpHFToroS7qK3AeTggAAAAA2jg8WJJnnWtCZftS/S5nCAAAAABuKOtGmVdCXnZdOFZzSi870SJmCAAAAAAWGaQoizQiONgvSRbqAQAAAADiC/QspEKMSY1FrzgaFwAAAAAqF1Iq7jHgLyEkMAwAAAAAJyIQMSQ5qzo4M90eFwcAAAAAYhrsOMlJ8FDOUIpJYDrsFwAAAABeHeszJUBuQzFDZDy3N6U710BTRIFFs0QtQX45jC3oHq8JAABqIw9GNFiqXwlg41jDSMIvkQ+7IYQxnDyPRhFPzFWpWs9dlF9oYJhgEGCDXrVbYlfVUNRGDjhdIuUIAAAAAIoh7Sq9LFI1/Tw9Qd44dSrLH3Ep2C/TMF4uwCcNFxgmvzGcMZom8AsAAAAA7iqCQXNM/0w3Qk4qRgsAAAAAnhb6NsRMpFX+UtxDTiv2DAAAAADSHxsyPDfOMZogzggYEodA2Fk+Zepl+Vs/RBAe2yDMKQAvBDSFN1o6VT5dRS5PclgDXnJfT17QWxVanVhhVUNPHUc8Pw03/RcAAAAAcR/ZJ9Uq9ir0I1kktzSbPOk43S+LOJtLCVdfWctSvEJFKMAkYjbmOlEy4iCvCAAAAADhGZs2l1hqa+Rz53MEaxtW5TAGCQAAAAApGiAq1zKCNPothBzvBQAAAAAPHWMufDiaP7VEPEQvPQMqTQwAAAAAHx32KE0t/iyJJwYPAAAAAL0J0CeqOd0+bjlYKhENAAAAAIcfhjbhPsI+rE0FYANq42vLZDlUTjwLJjELAAAAAAIhtC/UNbQ24jblNis22DaNNX0ufyEkCgAAAAClE9kofTRyNOonDA0AAAAAnhpXMLA4nzVBKFQMAAAAAN8VMzTESHVSuFLbSb02/hfsAQAAAAAeIgYrkDkeSa5TblmiWjlWnkomOjofUwUAAAAAFyNlRd1eEWu6bh1rTF92SYEv3Q3rI8A0mDmcNM4j8QcAAAAAwhRNJlUxZzScMGAsTSvmJ2QNAAAAAFkYDyirNXg/H0XER/lGi0IpRIRJ5kl2QrMplgeyJixMZV+yaKFqqGXGV9Y/shYAAAAA1wR5JYo/nFA9WD1XbU0/ODUgMQgAAAAA+A4CPTZQU1dHVTtNtD6LIbEEAAA+HM4tzzLKLbwd6gcAAAAAjAKxJCc59EOtReY+cSsEDAAAAACoFIMkpz4FTFtNsEKHK10JAAAAAAkl6D+WTCBPuUcwM4gRAAAAAEYh6TIzRS5PVk+2Rb4xkhngEJEsAzoKPKI2FzJBLdUdRAYAAAAABCBONGE66TH7EwAAAADGH+RAOFC/UqBJzTIZDgAAAACSHog6OEi/SmZDhjJUG7sFAAAAAAcf6iVUKQ4q7CPECzEdSzLVQNlGr0GULAQknSfRJ+wmvB9rCQAAAABtF30mgCx/K6YfhwgAAAAA4ArbLHQ+sUMBPzAw5RSWAQAAAADfD08mDzSQNu8rlA0AAAAAEx+fMfA6+DsIMwsaFgMAAAAArw50KulFaVUCW4Va5Fb7THdCkTttOYYwoxWHAQAAAAANFBIvrTmPOI8uNRv4BAAAAABYGRcnRC4eNfE1LzDmMOksiieGKfcxBTRxLnkkigsAAAAAbiJyN8U+vTokKykNAAAAAGEeMi2eOnM+OTbGHqYFAAAkDQgmJDX9ONwxOiCoBwAAAAD2FJMmaTWlPsRAsz3+NgMv9S2kMN4zZzA3JvALAAAAAJAhDjZSQEBCLTxxI1oHAAAAAN8PICabLtoqWRzrBgAAAAB3GAcx+jhUM84fBgcAAAAATSMJRZxZEGN/Y+xb9EuEMSMOAAAAABka5TAKOqc8uTc+NW8yKiqeHcQHAAAAAEkZxkG+UlVWek5wORIRAAAAAJUmNjKxNr4/Nk4KWQhbrlHHNgsWwgIAAAAA3xbKMbk/JkWLQuEy5igjL9IxZSzWHUwHAAAAAJcXJSmnMNYrgSHsMbU9mD4eNhkfBAYAAAAAzhacOwpNmVHRSrI23BcAAwAAAABrEVU5AE4/Vc9Rb0RcLtwNAAAAAAkfOSzPNUM6zkXvUIFXFlQaQzgaAAAAAKYd8DA+OFQ1DShIDNEVUCgxLzMqGhizBAAAAAAcG8YrlDJGMH4mfwoAAAAA1xvSNghCVUFRNloiSggAAAAAiSAsOUVCDUG8NykpOhriPodWY2D/XmFSJDkQG4IEAAAAABMFmSuJPyVQv1XzUAhDpiuACgAAAACNLt5Pil8KZaVhvlYvQ0gzYC/EKgwMAAAAAPwAUCd1QxFUvFoCWa1Poz9gKgoMAAAAAHUhLELFWfplkGeYXqFJRzBVLZY6XUhxT3VNZEJTJ+EHGBRhKgRCQVJhWcRXmU2JOlodvQQAAAAABSPnMjU6VjnFMIInMyf4LPQp7xgTBQAAAADaDDEukEXRThFMuTxuHnYEAAAAAGoRGixbPJZBLUUVTLRZTGFiY+5cw0ysN+Ek1QgAAAAA+xQ3K941JzYiLPQU9AIAAAAAciJLM4w8ikPVR65GsD/eKyULAAAAADYVLy1rONQ1WiMhKJ0rPDeaOoA2mC/RKU4MAAAAADUCuza6TP5SUUx1N04XnQIAAAAAxR76Nq1AbT6RMP0qhyqoJA4KAACwGQsyiUWQTRtKWzoYGuICAAAAAKwbJj7cTDJSPE8uSwZOS1MnU3RLdzhyIZYHAACTEAUwDDt6OAssTRkoBQAAAACqEJswnEaSUS5TSkw9PC8jiQcAAAAA4TGvThBcOF2GUqU7xCQ2CAAAAABCJKQ4U0O4Q3A3CRnbAgAAAAAkFFwoqTeiPrE7Jyw/DQAAAAC7HS8tQjRqMn0jAwkAAAAAJx8jKu01fEEpSexLhklxQb4xCRcmAwAAAABjCNEiATjwQX5A2TNyHuUGAAAAAOsaQDDxOLs28TjwRGBQhlLJSow9mzkpOYU1iClPCwAAAABtFw06nFHKWypbt1HQO94SAAAAAHUZqDuQUOdYCFb2R1EviQ0AAAAAVhJCLq88LkJoQqM+DDXHHkYGAAAAABIU2CfIMNYwUyowIVMN3y3RQ0ZLZUZkNDAaBAQAAAAA/CBQOWxI7U00Sjs6vhebAQAAAADBFZMr1jIDL7sfkwYAAAAA1yBmKdAtRy06JoALAAAAAHMhUjarSeVT9FMyS4Q+rTOAOvZBkkvRUHVQtExYRqw+Bjy1PEo3FjZpNeoz0DjyPIBFm0VmN2Etri+oMUIu3ilXKzEsGStJMNo9EE0mV8BazFVZQf8eIQQAAAAAyRHdKAc6gT1+MfQUGgIAAAAA3iOqNLU1tTCZOflFakiLQJQunQ0AAAAA/yDXLHU2TzzxPB48FkRNT65U9VL/U19Te03kTO5IzEm0TWRQKE/DSVZH6UflRt0/RTLEJxQMhAeIKdU3dDo4M14fogYAAAgdZyZgLmo01DT3LgwkaAoAAAAAjg8JM2tLr1c1WatPSzjCDwAAAABdGx43Akf3T5BS7U4IRQM+RDnhOoRJs0+FTsxGLjh7M600RTihQbBH2EbIPyM0WCQOCQAAAAD0DDUy60iIUDVN5zxSFQQgVS5gN4o+SEa6TKBPRU52THJQ8FfvWuRXGk6lOG0TAAAAACwo4zwrU3NgJWNVWZ9BDyK3BQAAAACIK/hKMlWwVAtJ8yyyF8AqMjuNStxXfF2dWrZO7ThtEwAAAAA1Hx892k8KWh1d0Vm9UBVCezZ2P35JTEmUPlssMDKuS2lbeGFHX5Fbc1bAUa1KVT4xLvkMAAAAABgbYTVpQQpD4DovLronETrOUTdft2VuY2xXK0TkNBQzRi/TMaM1tjjHOGo2wjXAOLY7aztMOKA0XzghPptBAjpDLFkNJw0ONOdLQVM9TdQ5iRsjBAAAAABlBRUuIEvIVcFahFt6WGBSLkSoI14FAAAAAGwcSTsmSUxMsEzfUNVb5GUHbEluBW+ubLxlilvvVMRRPU50RUNAOjzUNWEpGQvxG6EzLTx0PJg5ATWUMYMpXS15K8QswyrOIxUKAAAAAP8bNzDoN3EyryDDBwAAAABtFnYxJTpWNJUiTAgAAAAAAieiPNRCaTxAJWIHAAAAAA8TdixpOYI4cycGHms9H0xHUf1QRk3vSKJGzkhVRaM+yTuvN8c5NEDFQMA9CD5tO/M4hEWhUYdWuVQvUDBOUE6/SZQ+azJhJy4KsCVxM1M1DjTIM6Ut+SJaCAAAAAAaHT4yTjoSNnwiCggAAAAA+CxvQTNIHUXVOW8ffDEzRL1MEEuoPuZAB0qeShlHIUznVShZj1JkPikcAhcaMSw5FTNiHKcEAAAAAEQH2iJILmsrNhnxBAAAAAAOFg4uSDW2LqEXigMAAAAAFRlZKWo2t0A+T45ZeFyVWKxNLDytL042cEIITVpTA1b2VPZQUkiWOs8zyDHML9Ei0wkAAAAA0h7HL5A4YjdLKnALAAAAABsgoitBMew4Y0GeRJw6AS1qJZUvojlDP4k+oS9II3YKAAAAACYgnDwlRb9ByzYBIu4HAAAAAK4eYjyjTbZV1lXSTTZLaFEEWclYh081P5JBoEqXUF1RFkykQytAVUGcPw076jPmLUY23j4AQN46qi2bDQAAAACtMT9KclRZWpReHWCEXrVXmEkLNtUigQnCGWEn1zjqRZJJrkLXL4YRcwEAAAAADxazJcQrICteJd8Lhg5wJ95K21tJYrdgK1YgQnslbwcAAAAAcSNHPl9InEXNNaYSAAAAAGIavinMM986tT9hQ4BFakUqQ6RBhkIpRSpEVTnyJCUJAAAAAGYdUD4OUJ9dv2Q7ZYtghVnWUp5JnEDoNV0x6zmVQlpECkKRP+c5ZzSGLr4oBgwAAAAAJhJSMx5Bg0FKNP8PAAAAACUtJ0U0T/NNLkFEKNoIAAAAAGkdWif1KBks3iu/IUsJAAAAAM8llEEATjxPb0ZpNUolMwkAAAAAGDTHRsRQQVL1S9VMb1aYWpJWgUioMHUNAAAAAC0VgjOnQClBTTecJtEkCjS9PhU+ai5qDOMLdCeOMscygioPDQAAAAC/HlwuhTnVOHMouAkAAAAApxqELAg00DG/Je4IAAAAAJgfhyr4LfM6vkb9R4JGLz3pHNMCAAAAAKsxAkuFUgtPZkQsOjU6XEIbTflQGEpdPE0njhgvMrk+KD1CLIgLAAAAAIoUmiWMN7xE90o0SmhHsUJHNk8vgCS7O25XQWPkYv5WaD1bKLwxFjaIQu1MhVC/TOU/Wiz7DAAAAACZIII0iEjbV6JgtGNHYupay0xPP/Iy4CShCtQhmDnkRgNTFFuQXDlVuEIqI9UFAAA6GTo9H09IVdRRUEP/LvYLthhrLSA02jHDJ3oLAAAAAGYgMzs1TEhQA0pIO0czfznvPdQ4JSoACwAAAAAzBuQlL0d6VPpUeEoXM6ATCQIAAAAA+iZKQCBKz0cjOaQZoAIAAAAAVxiBJQ0riDAkNvg0RC4OLDsmiwxYIUU4pkCrPaMvsBp6BQAAAABpHH4vQjb5MVYi9wgAAAAA/xRMN7pIX03JRzw4ix7bBQAAAACOGH0pxTFdM2Ix+S0WKPgMAAAqDOoyBEdjTElEty06Lws5wzmRMi0n/AkAAAAA+yNGLrY9NE+nXIlpAnNed+J1VW05W285zCjwHasHAAAAAJEJcjS0RTJIZUBiMBYdqQUAAAAAIR9tKlg3dEQUT+9XEV+NYhFg1lV5QnsoewkAAGcX4yU2Kl8owSWsC38c9yeZLSQpVhGMAQAAAAAqHy44k0LfQCsykRAAAAAAgBIDLrlFpVKZV29Su0bGODQqqAsAAAAAnyGWLdMtHS49Nr45qzXtKQALRyJqKOIpQzF4S81djmevaOZhUlXRSjxF9zznM2AvsivpMeQ76EhvUipZK131Xn9fJV7DWTtX5VkLWnxUVUsaRF9KBlHSS4ZIZUDAPRQ1ky3QDAAAAABqICkvbzleP8hEtkshXHBqRnMWdp5wZGRgUTdEBEJARVJHj0g+SvZRu1gzXIhcCltXWVFZl1lXWSJY4FUlU6JQGE6FSrVFJ0E7PpM7SDZ3K7ow2UKFU3BcBVxhUItB8j0MQZ9A4TIMGjkEAAAAAPcefTabRnJOgVK/UlBPwUjMOpUzFS47PQBXW2aSaixljlTxOhETAAAAAK0WJ0I+UkRUXkoqMucMTyLLLzg4cD7HQ4NHGEkiSs5LeE3FWctocXIVdHxvcGmoaY1p+2QUX9xb+1pJVmRMvUO8PWY0sCBQBgAAAABKIYE2OELvXs52RYNVhT98E2XSQwVFPFF9VONL+jHECwAAAADeGmsy3zxKQcY+EjcvLIAWdwPIIgFN+2Y7cctwMGSpUsZRhltzYRpkx2OGX09UEj0UFlIAqQiKJRAwJS8kM9Y+D0pVTIFH/kLbTjBj4XMkeyh4eWpsUFg7ljHDMN4vdS34LfA78EcnTXlJXDskIOMFAAAAABU8a1LLXbxeA1Q/Pn0VAAAAAOUhqEjoWLJf0lksShQ9/Dd4LP43hDsYOKw9g0nLUqVWlVYbVZpVnFcHVUpLk0A9PwtApTxPMlspmyU/NQ06PT/8RmpKxEi9QHs3+DOJMYslDgoAAAAAZRIHLMQ4CDu1NSQpRgsAAAAADBe3KcM3bEASRfNDBT48L2MqjDgiQYk+WC7aDAAAAABsIrk1/DvrO0I5IjMyNf08Lj2TNbEwRyzTLkEv9DFwNaQxJCcYL4Y2ETZ0NKE0KjKFKeUKAAAAANMh/zdcS+RW8VxUXR5YQVC0Rl07mTJoLk4sXyrNJ4oMAAAAAO8Q9zeLTY1VqFPKSQQ5GCVICJcTSCbyL2A05zqbPig9MTRtMWY0OTMcLxQvJy74JXEJAAAAACYvfkhXWbxet11UV/dN2kAVKlwwezy6QMo95TIKJ7sJAAAAACEVIye5LqEqhih5Q/BYe2R/aCdmOV4nUN86eSsPL7YqSxcYBC0b+isoNUE8Jj5HOPYs4g+PAAAAAAA7EvIoQTMzMUoh0weDJOg3oUXASg1I1zvUKEcKAAAAAAMijCp+Lr4uDi2ULCAuSzAdMqoy9DC3LFc2uj7wRIBHyUeIQqk5NCeFCQAAAABMFfQs/zQWLxAWvgIAAAAA8B7fN3lLyFcPXh9eTFffRTUuagsAAAAAOA5xI1cxcTYdMhIjjgkAAAAAggnfJQ46dkRVRWA7LyEnBgAAcRSXOptSTV+fZHtj31oXS588pjPCMf4whzBbK1IYQAQAAAAAYBsoL4c2cDZcMHonzwkAAAAA5BzXOrZKT0+NSUQ4GhaWAQAAAACvFZwvzkV2TfxNCk7LUJlS/k3+Q6IzAyEACAAAAAD2KAZBIk2IT5tIWzY8HHcEAAAAAH8U6jh/SEtOeE1TRx43qCLYF0gpsjXBORM3ejBKNZA8c0dTSi9Fpz/GPWc/3EZySC1DbzpRM8s8+U4pWR9bm1ISPTUTyBYyNs9DPkTVNcERngAAAAAArSSpRLNYSGLtYw1ebksIKRYHAAAAAA0cui/zN7M0tyMPCQAAAACaIBo37zwbNiMhhAYAAAAAXCX7OF1B8jzKMQMtrDF4NDQ6tTudOK0w9ClbGsoFqB0DJ5cqVirwJIkLAAAAAFsRyzAiQxJIDz9pHqEDAAAAAMckJUUQVixaOVITPyE6HUnxUJVPWkTHKX4JAAAAAMopXkV/VD5ZWlPXQO4e7gNyCqQsYj2+QsY+HzOZIiQJAAAAAFMUviVlLMc1rz7wP2Y9OTlhMM8kcRkPMYQ8qzzxNPQjdwkAAAAA6yGhROVQPlLKS8FAGjc3MqQ2nj8ERPJCOz3DIWYGAAAAAKIIsiXSM0U7AEHXQ1VDmUS7RxZJmku9UfRckmaMaZZi91VJWrVlj2kbYzVRyTA6CwAAAABfLixHv1BIUtZQV06tSgBAxyxlG6EGAAAuFS4qhTa6OSoyJR8SBwAAAADbDQQq8TVoNKQiXAgAAAAAlhpCMihA8kTbP0kuiAsAAAAApiV/SuxbU2JlYd5axE07OrIdnwQAAAAAchzHLhg3vDVZKggNAAAAAKUejDExOjM8kDw3QbpK9FBiUe1IzjwmO3E/4DmeL6s8FkxtULNJcjZZEAAAAAA4GxYqyS0cLbsxoT0xRt5GzEDYOHEyhi3lJt0KAAAAAEcCdja7UDRcQVzfUCs2sA8AAAAAJxBLJBkv8zCELCUmMwwAAAAAoiY5NH069zgTM9Ux0TtLRtZSB1dwUeFDZ0t3XKZhq1vOS1w1rSXWCQAAAABzLa9Ev1R+X2Jfi1Z1Srk5WzWnNyUyAyqpJu8LAAAAALsbMireLxQtgxwHBgAAAADkJ8E7qEdERSU9ZDotQNxG/k3nU8tUc05XQDsxmCvqCwAAGyJYOntLWVL6Tr1EkzzAQV9JbE1LSRY+7zLvJlsKAAAAAJoUHilqLBUuFzHALX0wOi+AKZYMAAAAAFEvKkkpVR9XbU+zOzoUAAAAACAnSkfXU7FVDkuMNQMg7gYAAAAA+iArNXI6WTNQLhowEjVaM1MljAoAAAAAoBivLBM+Q0VPQFopoQgAAAAAIB6IPo9REVjTWpZacVNnRrUv2wsAAAAAchbwL1w6GDkPLpgciQYAAAAAoyYzPihL1VDGTGk/eyyIDAAAAABrIPgrGjDjM203QjinNms2cjghObQ9A1FTZNRu7W+PZy5U9kICQ81EvEBMNEcmCgkAAAAA1RNoLYI4lzggNf86xEKjRMdCXzvkNWQtqBXLAgAAAAAfG6wrUjzWREBDFjfgIKIGgxKkQ6hSGlmxV51O4zdSExwBAAAAABonoy8GMm8uHiObCAAAAABnKVtFZFJ0U85INTjpKWgoVzTDScdYPGfncsh5OHsGdu9oN1DyLkgtfj1iSqRPT1FSTqNLx0/cVi9Y8FB1PkwvazTdPkJFk0hPSctGyz+1MqQfgAcAAAAAdQxgKaI8/EPkPn8wfCn4MAwy1zSVM0Y0RS2xHo0HAAAAAE0XZifzQxNYA2F5X/RS2DmZIWcIkRNNJN0u1TsWP7Y2SyopLAsttzHpNAU6zDtePAxBjkJLPxo3zTJpLKUzlTtZQN1B/j9xOZotDCRwCkwF2iQfM+gxOyEKCAAApCHZMHs1XDEYJfoIAAAAAFIGrSdaOGg9GznRKgkMAAAlBesooD/wSE9IxT5xLHMTswIAAAAAmRG3KCEz6jRQLrAbzgXKC8gl0y9dLIAZxwQAAAAA6Bw0JxctgTh5NQswsDheOoEw4SJ8CAAAAAAVJTUxFjxdSoZSfFNSUqtNMU2vWOZfiGJJXydVS0bPNzIjlgcAAAAAABFrLC5Cp0y/UzlYUlZDT6dCijVYPNBHTE9oUphRDE2VRHQ3YyWoCQAAAABINt1V2mVFa7Zlu1IfM5wMAAAAABkOBC5DQSJGuz/HLZocBQcAAAAAnA07MVpGpU03SaM30REAAAAAnB+FNtA8DD13PZ9AHkTYQkNF4UeaR1RCOz05NQstlh5fBwAAAADFJWM8HklPS9FGRUSPQeQ7fzX6NGA7xziqHqkEAAAAADAm8i8/Mj4xIDerPc5CUT6KP6xBXUp2TVxLEUbpP2I+6ULVSGxJeEJPM7wQAAAAAI0UeC1/OV463i73EtwBRRVyJ9o7e0d9R646GByvGmlElV0raS1r8WSVVV5CryqFCgAAAAAXIO0yXkKARBFAZD1QRYRL30tePPYhvwYAAAAApSKmKs8ukC2/KJQLXQr7Nu9LHVO8TtU8KRYAAAAAMh9TMfo6oz3cOmY7fjy7PK40yiKcCAAAAAAqIR8xFDpVPAFAT0VURUNAqS/4I8AJAAAAAIkbESoSNKg3xze2PVFJ7lIoWuFdpVvbU3pJQj+0Nl4tISL2CAAAAADzFDwv3D9eRl9C+zBXDj0eRymyLS0tDinADAAAAACAH0UuoDPrMDkn/QsAAAAA0SJrNxE++zZBFpgBAAAAACEHniyVNyQ1tifKCQAAAAA2EeAmTDKLOkA7vjVOMtopLQwAAAAAERTbMFtDY0n2Q8ow+Q0AAAAAGRMgPhdOaVXtViNUeVCLT4BPVlHGUCdKPTgDGeICAAAAAEIdfTNUOKkv0Bt6BQAAAAD/GOk10E0yWHhXvkxMNnUU7AEAAAAAcCHLPC5IREyUT7tVFl88Z2xp2mP2VdNAWhcAAAAArCbVRO5XGl4QWWlKqUCvOPsvLRqPBAAAAAAlFAwp4zFRLQcY9QMAAAAAQhCuNSVHYk5+S10/xzI0M2o6i0gHWgplNWexYIlQyjTrDgAAZhtuLMY0NTXuLqIkSAkAAMQk4TqlQ9hIhUiYQQU2pC0lMUdFklaSXjNeqVX5QkMk8QYAAAAANy34Rk9WeVykXdlfKWOSZcljQV5GVetGdzITGbQDAADHKCM7/EEcP1wwlha+NOBJH1LLT6xCfjPzL3gy9C3rIuwiRj5qTn1URlF3SfU4mzLCMuMs8AsAAAAASykjMZszeS+fOKtHaFK5UrJHjS01CwAAAAAqF2k0RkpLVS9XUU9KPAwdDyPULd41VjkPNREuHTtWV+Nk7WYVX7dLJTJuI0AKAAAAANcSlS4bQHpFSj2YHgEEAAAAAP0OIS/NQ99Km0YhMwkc5wQAAHMTpTenS4xVMVjdVg1SH0otOvAmYwoAAAAAfBDkL7JFi01ASpY76SLABwAAAADdEjwppjXJO28/yzxuLyUVoQIAAAAAexUoK4U90EhdVQRg+2NZXg1PejGICwAAAAC7DkskyS0fLUUhVzCURNJLvkl8Q+hCr0g9Sr1C0y5/DQAAAACGHGYs5y8WKfAZywUAAAAAFwgFPrVhX3RgezB4/2kcTPYf9gIAAAAAmiBBMfk/UU0VWUxglWEzXyZa3lCYRPgsbSJvOWhEskNmOJkh8TjmTRlYfVyQW+BUW0TyLJwhfDBiP4RFhEe9Qos3RCfnFUIyoExFXc1iqF0DTeMyii7xQllOSU77QYEq6wk7KhhHjlRfWeJWekvwOZst2itqMvQwbSIMCAAAAADfIrMzoDy+PJ06QTZrPORBaEVWScRSRFmcWC5Q60QQQ6tAojyVLVQ84lDeWhVa4UxZK6IHOCHYNmo68zr4RFdO/lJWTPU8GRopAgAAAADiIr4+Q0yaTvZGqTEADAAAnhUCKmc0VTNjLW8usjhuOjsxGxvSBAAAAABJC6MkvDF6MXUlPwoAACsb8SWPK4ktKSqBGq0FAAAAAGge9yvVL2EsLiL5CAAAAAAmQKxiBXQgeoJ2JGi5SbYeFAMAAAAAUCIiMnU5vzoCOhw3US/jH/cGAAAAAAMg7TGaPBo/ETjKJksJAAAAAIwcoDfzQTZA+zM9HyIGAAAAAPEUaDQsRRhLWEfgOYsfrQUAAAAA/iPXPIxD+z1+NHcxQTeDQOlHFUwoTP1GDD+KPTc+Ej9MNjggqwUAAAAArSgzOkY/ojumMEsjwgkAAAAAPx1zMhBET0y9SaU6fh2BBAAAAABFFdQmtzWyOVMxrByqBQAAAADlMh5LB1ZcV1tPqztzLj0+j0vKTqFGBi8JCwAAAACUHXwwUzqnOXktMRhiBAAAAADtD30m9jfRPVs3hyAqBgAAAAA7E503iUi8TBdHfT0+OQk1TTWmL/Qw+TAONdY0ITTQMAE54kCwPpUw+SFqDegkrC4BKVM0zV2Geg6LWpDSi7V+wmnPXwxXk0IAJVwGAAAAAJAOPCb0PjlrDY0rnn+iPJt0h4xn/TlMCwAAAABCNnJw8JT1pempe6LSjSBqyz3wK/kj4EZbWk9hvV0uU/g/KTi1QdtJlE1xTs5OelBlU8JVWVZvcOGPSKHUpjKiiJJOdX1dfFKtSqZJYVOHXGJf5F6QVs9DmStZJ80w9zkJPkU7GTIJJnEiUFzCf2GS/5gtlWiGYm34V6dOkkoJR81ExUkiUW9WjVo0XuBgKWJdY1Blomb2ZdNjLGWwafRvun1EigqPuIkId75VG0K/R3dJ8kGFKvwKAAAAANdA4GR2eA5/H3q0aQBSmUC2Ql5LSVC/UStR7U8ATYRG7kEAUZ5fbGYJY5JXaj4oEwAAAADNI7pSIWXzaXljik/9KYYGAhvCLOg3XUW2UhRcn19PXFxPpDPoDAAAAACzCr0z70drUoJSTkUdHTYBAAAAACUZQjEqO+Q5nS47HDMbiTsnToFUmVB2QUEs/wsAAAAAvwuBKP5Et1TKWvRailLtQJMxlSTICAAAAAA6JdxFKFXWWelYVlWYT89HqzZpHCYFAAAAALANxi30Q+5OsFDxSNw8XDENNF00aC7TKSsoAjXzOZJEMkkRRgM8IzjPRTdUd1j6U5lO41NHWzteVlxPV7JP/UWfQ6ZJIk1kTE5CsiZ9BwAAAAC0Ij4pIS8JM7w00jUSNk43ljT+KFcLAAAAAFIkZkZAWtNjmGT3XLZOQ0GWMLc35EVuSRZBoyZ5BwAAAADwB1QoXD/DViJnWnHgdNFvEGKZSlwswAoAAAAA6CbcQlJR4VnnWp9P6zhcHhYGAAD/LFFCRkrPSdZD3jllKLEJAAAAAEUT0jVYTK5W2VYrTQNA3k1RXUBh01p6SH8dGyjcPZVOpVhFW6RXlE9bQKUigwUAAAAAeSV7PGZEKEBgLzQNAAAAAHkcVib/Nco8zDybNqsxwzcaRBRRaltkXlRZpkuCN0kkygcAAAAAci6mQnVOnFPkV6RZ91TkRmkp4ggAAAAAsRQyKQ0z1DFZJq0KAAAAANovdkbrTlRMlj/CK/YJAAAAAOgb7y2POKs58zDcHoIGAAAAAJUiKDb9QU1NAFK2TyhI7jozEwAAAADjHeA1vUbTTsNPcEpQPnYr8AkAAAAAmQ4DMPJCikpRSexCzzqSOd5C/0HSO1MzHzNdMYIpYgsAAAAAJCbSRbdaamdRbEdpWl3oRzUonQcAAAAAvyTEK0M1EDyYQnNKnk/4UDtQnE/hThVMEUZRPfkzmylDCgAAAADYN89dKXHHeDt2W2ktUh0pLwUAAAAAWyO8L1ky3iuUINkHAAAAAE0hVC8LTJBfhmiMaJBfOEvpIuYCAAAAAJEhnCpRLV0tnTDxNdY23TEKLlAxPTwTRxtN502FS+dG30SUPSEx7xQLAgAAAADFG3MwBUDWR9ZGSTwUKSoLAAAAALAY6DOmRkRNjEqSQhw3XRi/LVs7ijhSKXk0iUktVJBUMUmBKi8IAAAAAGYZzDCvSAxVB1cmTwg8yRoUAwAAAADtD0Y0Q0Y0TQZKWTkaF4cmzjqyQ15CdzbmIOwGAAAAAGIfdDxDSTJJ+TvuHTAEAAAAALIeRy0qPBpGvEl9TmRVs1x4XdpWm00fTZlYpGbnbcVtk2apVqs8FBMAAAAA0x/EO3NPmlnGWbNOaTQcDpAmvEB4TC5SJU5MP6EefwMAANceKjfgRcNJL0hPS5tQxlEKSxI4jBEeAAAAAAAeE/cnkjD+LZUgNwgAAAAAoRjTRdFc0WToYeVUWDu/EQAAAAAEEBMvOUCtR2lIwj4hSUlXtWFDZeFiZ1vhUrxCajh5Pd9DhUizT4RUSVXMUapJfkLqQR4/gT1fMwwgUQcAAAAA9CGOK0A4nULxSLJRkVoaXVZZm02LNUUhZAcAABchZTRGOVg0KCo/E30CAAAAAAUijS3LO4Y/Lzn0KmUU/gIqJOUviDQTNFIshRg0BAAA3xuyMppCHku2TNNH9D43R1JcS2lEa41i/0tVHAAAAAC/G18urjR4MKcpZRz0KEUzxj+FSmZWRmGQaAFq2WZnYwxkS2WCZP1hHl8eXWhcP1rrU8VGqDCWHQsthDj6PTdCs0S5RONE9EW4QbYwNg51JPErjDEZOvU+ADwAMwwsTSgNKmQ4Q0YeTTxRv1M4UmdMKkjATdZVB135YmZl6WQ2YrRbOVMwSPo0XiogLKsyPzLcLKoj/AcAAAAADhV8MgVTnmPmaF9kW1eMRMg5tjVTKVoqpzbhOSU02CiZG8gGAAAAAPoM7ieMMbYxPSsWHdQGAAAAAH4HTioVPdNBADucN/4/PEX/Pw8vggwAAAAAVA+9LPg2FzP+NHc6F0dSTylRDk02SMA9RygGIjA2CUezVTdf42IoYAVVTT1lImcHAAAAAIAaOS2sMjorcBnJK+lHjVV1W9VaK1OeQx4tDA/mANkcCDF3PDxAYz34NAgnBQoAAAAAWQE/M4dCDEEKMMIMehx+LJ4xBS1DHrkkf0nFXLhi41wjSsA13zfIQ55Lk0zrSWZLUU79S0pGgz9qOzxDjkhDSoNIf0LpNLgvyy/WNxQ3gSkxGl0t3TpQPb808h6nBS4FwSKONbA/VUnqT8pPfUiXNzIg7wYAAAAAXSYSSBlVp1RXSGIzZw4AAAAAhBXvJ8MuPysjH8gHAACuHfFEN1z7ZZ5kVFcdO9EdoS/HPdlAKED/PaU62zTCJDAJAAAAAKMgjTLPPmdIIlD9U4lPYEGTLS8w8jn1P6xBtjyHOmhFCU0IT8RLeERlRclRglwMX69Y4UNKHikDAAAAAO8SGjGsP3RC8TlvIeEyzFWdZ25r9GKwT1k6Jj4tUG1e5GJoXgdSPUuTUzBY2FbuUpxJbDwALZ0i7QkAAEAWdjn9UoBocXK5cf5pJ2AeXP1Tw0EgGcYAAAAAAAg1/k6KXq1ilFu4RxooHQfcIBhHrGLfbv9vfWY7UqA5ly62NGA1Wyx0GHgEAAAAAGkbS0OOVy5etVYaOu8PAABgFbUz3j4KQIs6wS1kJrQRn0fWY0hvDm/pY6pLHCU9BY4dZDceVdxpvHPwdEJvX2IuVLBNsFO/VutVfFFqRVkuQQsAAAAACClxMQk8vUfmUOtXPGEtab1t2WzmZbpeAVgMT11JE0QoOBsTAAAAADIemEaLVgpZMFBQOoEcqQT1JIE4Oz4DPZw8F0KxSgRIizk5L3gulS59QqpSeVwCX+NZlkuONK8eDQcAAAAAQid9QC9Qq1XyU/BK40EUP7QvXgwAAAAALyTlMNQ6JkipUZBVKFMFSIw8nEWhTZBRPlNAUFFMrE7ZT/RKmz/IMooygzFqLKwh3wgAAAAAlB+mL3Q/jkdkT9RV9lhUVylVulYrWVNbMV3RWrFRfUElMzkmZggAAAAAlSz0WZBvKndbc41lRlBsP3s4ei1LHaYFAAAAACgKDSnCQrRPiVFYSOAxJw4AAAAAGg4TKSA3sjl0MYQdFAYAAAAA1xK0Ksw52z77OWcsQgvVFgIvSTm0O1hDuVMTYH9illoSR4EmQgaNKRI9YER2Qgs36ipINXdDU0i7Q6U5MjJ4OAk98kFcQ/49aS1QIYUxV0CJSX5LxUjoR/VKlExkSM085xwlAwAAAAD/IXMqSDYgRu1TdlurXiZbXVDxP2owrR4HB78g2zF/Oo85yDDfHVYFAAAAAGgOUzGiRylUWFX2TEc8xyqcCwAAEhJaJr8vITTbNl00zSriF0EEAAAAAKUkPy24NNM3qTEgIEEm0TPkNPcpYgwAAAAAeh80NHA3lCwaFYcbXDXoP6c/lTXGHacEAAAAADYZojP7PTA9/DPPNjZU3Gi3cb1wDWYSUJotwwgAAAAAJBqJKnkxOS8uI7oJwCfEQZ1M8k5UU7VhAWl4ZvZa90RjKm4JAAAAANwczzHwP8NIX03JS4BI+UbTRVlBvj2ORiNOtVDcS99Da0IdU/ZhNmyObwVuc2h3YXlahVFGTQ1RaVGSS0RBxToaO107ODOGI3gIAAAAAOcVICZzOJ1D/ETcOKsnMgoAAAAATiHYOZ9G8UYRRrNHukreScM/sSx9IBsoOzRDQClFG0UmQyRAaT2MOzY48TP1N+5GflEaVqBWrlO1SiVBZEcPTX9T5lekWHBXj06bPF0ZXQIAAAAAARRXPy1YEGNrYvJVADp+DgAAAADnJ6o/3EiMRu82OhBEEgAyoD40Pjg0YB+7BhcvU0GrSs1Qy1PBUaJRnFd/X7tgBFfbQRsn/QgAAAAAlCHdKVkrNiheHpQHAAAOGYUt/DkdPiQ5tSjuCgAAjSO5MFRD/k7mUphOR0ISQrtHq0afOgkoVQoAAAAAbSLZK7Qw9DF5LR0gnwYAAAAAnSb/Mew3+DYoORU4nDiFPuZFz0iEREo3nzONMFMyFy7dIGwHAAAAAAwbdilGMTQv+TORTz9icGowaS1dokF2EkcnzDCoNVA6Nj2sO/I2wDPuLzIngwkAAAAAuCdVNSo7ATrhRTJUJ1sOWsdTg03CSfBOSlJ4TvpEIDhGM88u7CUSCQAAAACWEVQnLzqKRpZKokUFNmgWKgIAAAAAPxjXLyFIAFXkVdlKrzLBDQAAjid7K88rQSzQLnAxsS6OL1BAi1UJYeZl6mJ7WxRR00uZTUhOykoVRpg+uDNsJ2cLAAAAAOgSJiukNMoxoSH7BwAAAAC1Gj4rsTPuMgEowQkAAAAAgxhRLyI3vDufQl1GDEjtP6wmQyMgOQ9GUEvlSZRBiDFJGcgDAAAAAI0gRDusSB5VqlofV35QjE+tUjlVelJMStw6Sy6yJQMKAAAAAGYfNjfEQ/RIeUmASl1KcUlvS3FMV0hAQyI0wxiGAwAAFBKkNklJsU65TMJH+0v4S21FNDZsH5MGAAC7CNAz1kiJT71MCkYzTMVSQlbqU7xSRFDoSs8/DCqqCAAAAACpIoU5CEMfQZg66T4DSoRMrEWxM9IbRi0nN/w4iDImHckEuy4EVdpptnEIcCtmpVSbRVQz3x9BBwAAAABuNyxTOF92Yn1f2VrqVpVTdkt4O+ETAAAAAKQdwDw5TPdQ7U6hRU42YiLcInswAjYxMO4Y2QMAAAAAQBd8NXhDSkakP/Mt4QwAAAAAYiU8KtYqVyqaKDYLCCPvKdcsxi0UNu5AoExLT6xQqE+YTClFgjMzDwAAAABKHicwgDdWNREyT0X6V0FdvFzwVg5QRU+dUbhQ+kvuRfdALD/aQsJIu0YfNy0f4gUAAO0cYTPZQGhFpj8WLDoKrCC4QHJMpErUSF5MTlKoUeBGiSu9CQAAAACBF4wsuzZiNaMksQcAAAAA6A9DI+QtYzCcKt0bWgYAAAAA6iEFPRtJ7UmCQHgsBTHqRA5MrkeJONEeawUAAAAAHRpbJkst/TV0Nswy/jmQSu1T21h/VpRN3EBzNJUpqi8yP7VJGk8QUEFOKUsxSMVGOURERa1HyEqWTjZZSGLwZ/5k1VeeOvQQAAAAALsJVzhGSQ1ReVIKT2RLfUE6LfAMOwAAAAAATCmEPDBDwD8WLbILAAAAACse6D4aVFFc7F7aXaRabFaTU8tNtk5RUQZS3lLIT2ZIfUUxPT5MzFvCY1lhw1MnOIkgOwYAAAAA6x73MvU4gTOtN09Ts2M+aMhj/FbxP+smigcAAAAALDIJT7NgW2gWaE1hylFAPJw/SkPQOyUlJhsNPOdMNVGJTg5MkUt+RrA7DyiqCAAAAAD+Kc5E+E+MUBRLBVv1aKVt92dqV3c4UBUiKCA+z0o6U6BXrFJlRBQ/REnLUaVPJUEHJU4xCUxiXJBjM2NYXXxR4EGrLocohkOeUcVYU1e8SyQ1pBqkLSlB7EgqRnk3mRMJAagllj97U5VfG2JkW+lLaCeIBQAArBL1JjQwgDBTKM4WPQTTQJBVeFrmUxRDSS1pCgAAJSQJN8tJUFQOVnVO5z7KFgAAAADOH90uSjEnLR47lUZtSlREZTJQDwcAAAAAAIUFOSwFRHlTdlrKWelRAUTLO/cyfSamO6RPu1ZAUvNAEBkpAQAAciCXKA0tRzB1MAgrBh10HytNw2Jsag9nzFiDPiU9Y0z9UVFMmDmfDxceVizwLx40QTVzMTssUSTDCQcxrz4YRKJHwE59VpVXWU/qPYsvpzscS8tNJEUJMzwckQUAAAAAwBwtLn8z/DCvKGULAAAAAHQhazXTQHZDIT3rLB0QKAEAAAAA9xjDP9JSPlt/XRNcglWWRLMi1QQAAAAAjw/DLyhKkVZ7VwhNfjQ5FZwtyUfPUjVUD0wTOT0W6wEAAAAA6hSpJasqLSgFI3IKAAAAABwb1jRdPMc2pySmBwAAAABSDVYmQzNXNi40qiw3HA0GAAAjGE4trkDFS4JSIVVqUhtI4zOqKX0wKjdIM2EeWQUAAAAAujMFTQdaV16GWJlFdysiCgAAAAB8Gk0tIzibPHk9cz6JRiFNhkykRRJBRz0+OkwzSCnkFcEwi0MgTZRVBV5zYOZdKVc0VPta/GAfYhNefFUCSYo9czWXNSA4tzapL2ky5C7gMi82yjXeLpkqhzfWQotEpz1fK5wJAAAAADMP3ihaNBkzoi91RhtT51KTR7kv1QoAAAAAlSHUMPc9W0TrQBw9HTKtL/s2J0RuT8dVXleyVH5Nc0HWNI86CD/KQwxEDkdLR2hAhTMaJQMJAABmCaIrOzgYPaU9bz9lV7JktGdJYexRyj7lMa8u6yFOHNIvdDn+OdY1wzeqPFxEfktBTWFPFVJuVO5TDVBJSX4+VjHNPk1XTGKjYfBXy0rRUDVYk1fXUslQkEtCQNUzLzIoNuY56TcuL60nwQkvGE4l4CnUJz8h/Qh2HmgtYTuCSHtNvkhtPWsoQgoAAAAATBySJ8ooECioJMMKAAAAAOImoDTPNAsxbDiCPEc4+Sb3IXAs7zUROawxZRvKBAAAAADbEmctOz0XQ7Y/JDONHpMGAAAAAOUghzdfQV4/wC9HDgAAfx9IKnIv+y8uK1c3bjzvQttFqUQAQU1H/lZaZmpvz3KycOZrbWiDZitkpF5VVM1NgU2zUdtO/Ex9UudXylqYWF5Sj0khR81L30s6SFo9MippCgAAAAA2JRM1hz7XPvEyUw5LDWM0l0AHQxU9jTG5JQ0JAAAAANYbeC5UOlhAOkCoONdDEVPTWa1V1EUOKFAHAAAAAH8hdDJ4O887sTJrH58Gux1IRTJa+mEnXodNVioIBwAAiR16Kkk2oT89SAdUTlqUWC1SU0fNLfsIAAAAAFYSPUGoWUFjemOYWihINS3yCT4Lui4CQcdF6D7lKWIKAAAAAMcNKym2QEFND1NOUudMY0TANxAvjysRMVEsuC4MOexhFnRgeEpx6V/6Qp0ztTHyLgYyCTkDORtC00szTitJizjGFVcBAAABIuMmMSsxLTYpmSKxCQAAAACGKB43OzgvMP4dQgWGI49IbFmHXwRd3VMnSSJBHjIHGFcDAAAAANQNQS6CRKNUuFsMXLFXQ1YwXu9qXXJdcjlqgVetOZ8jaAcAAAIiAjJiNscz+0CpTN5Qg04HQ80tigsAAAAAYCRlLs8xJDv6QZNAejZWIZscCT8hVSldEVtQUmVHvDwBLMkPLgEAAAAAORcMO2JN0lN4U1lQWU35Rj47ISINBgAAAAAmD8QrZTizO046NzaiLUwY+wMAAF8gTDT8Rt1QpFA3RbgrnggAAAAA5yOfMsM4lTkMOeI8F0loUjdXSlXxSQU1/g4AAAAAfRz0N9RFa0shS5pGqT0aLWsKAAAAAIoiDi07NlI94D96QDNDgEL1OEIlaimrQXRRBFi3VVFLlz7WNX8030RSUQ1XZFKtQVgraRRXL2c4ezLfIXQHAAAAAIUNkSauPfFHqkn/RGw3iSCkBgAAiwFCNCNElkafRqFGsUlcVM5WYVGaRvY+LDv+ObE2HS1kHFwFAAAAAN4fJzpLSFtNwkmAQsU/+Ua5RlU6sh15BAAAAABvGLktQjXbMSUjRBCDKNw+fEw0T9FG8DcuQN9JA1XlXWdgdGFsYQ5fmlluU1hFvTzkPyBFHEePRac/Mj5/Prk82zuzN2UyQS19J6UJvBZlMTBDdEjqQ7s6kiw0CgAAAAC1H4MrQTHlMxIxfCY6IgsrpzuXS11QbUl1NrgoMjmjQuZAgjSWHiUGAAAAADojNjq4T0xX21PRSzRMkVB8T8FHMzX3I6YHAAAAAH0j0jnmSNhLUkgNQWs0zyj4JGcsOzvUURJgv2dAapRoSGWVXRNRBUOxPNw6ajdDMAchFQYAAAAAdCW1PB5HakitSFhK0k3vUIBS/lDoS/k+/BYAAAAAgRoSK3svuy8ZOqxHy1R2W2xbBlObPi0aMwIAAAAAyxU3KA0yaTVXN5hGV1iRYLNeQFFBNoMfmwUAAJ4l6j31SlBQ11WrWc5XwUzZOEcaYgMAAAAAGx0+MclELEkyRjFCvEl+WE5mU2riY6FSRTY/LagxdjPmLdAY9AMAAAgfpTtDQrU3NhooAwAAAABtJjo+q0XCQTU2iyWmCQAAAAClHDs2N0YSTydTOld0VWhO4UTkQSI/t0TUSjlPxlGDU+xTqlClTZxSCFdcWd9WVk5fPp8p3AgAAAAA6xZaLqo6CTybMd8UAAIAAAAABifjLxk3GjijLIkKAAAAAFgZFDLYPco+Ozj8PwxN1lGlTnNTOWRKcB50FXK6asVfR1dsV4hYbFbzUs5LkDskJpwI2yt4QzpKKUTyM8ENEyUMM2s++0T3RFVCPELJP0Y6EDSnLXcp0DrfVQBkKGabXLtEmBVKG8w41UO4RyVJmkkPTspVLlimU1ZDNSY6BwAAAAAWML5G01A+UWRHfi0bJckx1jyCR1ZNgk21Rx5DgEjKS/dKrUCOK5cLoR+EKXk1aD/eRGNCUTopPIY6RD7TPUw4PTpzSx1cYmPuYkJYXUjbRntOKVdtWhFZ71XcVzZedGKnZYJowGeAYOdVLUuqQHAxOS8ROjNP21rbXRNbLFQTTIBL3EyYTmdNWUxdT89SzFEHRgwz3jEDQiZNhU8nRmw7hD0MPwc2NC6yNcZBL0zFTp9JwT25OT085D3hNdckLQkAAL85Q1YzY/BoDmcRXlFPM0G8Ok5AvUUgQ/45LS6VG50FAAAAAH80NVP5Z71xQHK3aX1Y7ThTIDIGAAAAAGcfxSqCMho09yxnH08HAAAAAMMX2yytNUIzWzUaOSREFUb4RLRBpT+wPlNCf0T9PiE7f0MsRttBrD2VOEdIG1z/aAxwdnOxdKNziHHQbfxrEGmyZG9b5E/sRIk+fjp9NUgzxjbsOdBAwFgXa05yim/+YgVMKCu6BwAAdR7WNm9ArkOeRe9Ed0BJOWQmQwkAACkdvymuMK40iTJyKqAKAACBFMox/0DVS5hTWFiTWzheGmJhZo9pTmq9aA9k+1qhSmQyhTR+T+1cxV0JUgs1Uw0AAAAAYiOnRbhZa2OEZdViw2KXYuZeU1AqNXsOAAAAAMILlSobOBg5Ei5jEPQAAAAAAPIYkyqKL10tCzIWQkRPw1IhTYc+2jWOL6owrTRqSPFS2FYDWOBa8Vk3U2dHzjeVJMMHAACQEJVAJFNFWjhYdU/5QdI1LzdDQBpCKjz3MEUyd0ZGWMph5GIXXOROeEJeOdUo3QoAAAAA+DKxTGVZh2KEZpljiF6zWuZWgFGJRTw40ze2O7NDAEuaThJMT0i/RsNAJzhPMuwtNSllCgAAbx71Ks09zUhFUAtbd2REaNZiHlFlK4wGAAAAAFgbZyvFOoNHb1LVWPJY7VEaQdc4wk6lXmxk/mPfXiVTFEDcF6kAuRIEJeEz2DiuNOcrTipPMmVZKW31dIpyO2avTSIwNCiQIeUIAAAAANgVWDQmSb5R4U4ZP4gYMwEAAGcPbjmRTrZYQ1aoTcdWMWd1b45uZWWMVHZLy0Y8PeMjHgYAAAAAphSLMKRIIVXzVrZOSzktGxoEAAAAAJ8bsjIUP7JGlkTVOks5MkENRm1HYEVJOpIlmQgAAAAA8QiKMTVD2kflQAcrnAoAAAAAvAgAKI43WD+WQRM82SrUCwAAAAD4I4ov3jLfLnogEQcAAAAARQn0Kz9EOU7OTHxAjy60LF83fjonSBldA2kJamNhnEyqJFIEAAAAAM8FyC14RZNOg0p3OqAouAgAAAAAICQ9Nu47XzatIs4GnBqUMj469zUlKjUeHQeDFFxEglnnYLRfp17XYJJl7GdIZodeSk93O+o10jBCLlQvKDh5TgtfSWcsaPlhnFOJO0Uxv0PYVChfd2HPXN5R5kMQS3BaW2V1a0Fu/m3hZ21cOUb5GX4AayatPJNLCFKXT8BAmiXmBt8bqikjQ6pUSl8cZRlnlmkDax5mjVt/TvVKpUymSnhJk0wNSxxEzkANQ4FBdTnwHkkayiXMLbMx6jMFMlMsZ0FqUPFUxVDaPjAcHQMAAAAAEiavPhlLf07xSJc6xiZeHeM4z0WbSklJl0mWWqZpom7lZr9PBDggPkBJdEv7Q48u9AoAAAAApg5sJ/w7zkpwXsFs2HOdcshntVM4PJwxjy4YI74IAAAAACETeDlLSfBP/VRFVWlO4DumJMYHAAAAADcqx0Z3VDpakFpjWKJVplCHSBs2rinjNwxO2Fj5WrRUNEM/LcMdAT0rVNFekF5rUzY7mxTTE5UrBDuwQWhA0jS+KwQzzTvaPl474jHRI7YIAAAAAH0aTinUPRxQ6l6jaGVs0Gj2XTdPQ0J1PYg52zDHJOwIAAAoHExA70+nVIpQlUFONH8rSxq9BAAAAACXJM0utjI6NXQ4ozi7NGgv6yerCAAAAAD/Afkj+CukJy4tLi2IMac+xkaCR6REWD58RRhURl1UXbJT+z/TGmACxgyFKkE5dUUFUhpY7VYITRk/6TRALv8iiwgAAAAA8iERL6c5tDvCOng7ejb3L6ksRygNNnxL3VKsUNVHH0LwSLVRTFgKWuBYgFM+SUo45i0/RMdWnF97X0hXSUeNNoox/CvFK+4vTjYmTZ1YVWCaYD1ZwE8RS1ZJEUYFRdVH5ElZSQ5KY0PvQqBDhkHUOPQrrSYRCwAAAAA9BM4n6zoUTANe3WbSZeZYdD0KEQAAAABUH5o1FkxCXGBoo29WcQZsMV0hQ/4zaT9/RjpItkqVTMdHbDaEK706vkXyQ8o1XxXdAQAAAADDJ+5JZVnGXJtVaESWHn4DrhsCL880Ey06EWMBAAAAANQQeTrqUW9d4F4GVY84YCAAPKVGyUPLMkopZDA3M8stjSJ+KfMy5TIxLe4nPAkAAAAA1SJRQSNPI1I6UDtM4U7lTdZHckDrQclDPUHtNmElNQkAAAAAbRm9KGQvLDYGOrRBN0vkSrI/wie8B4Ihcy9zPsVKnlbPXxxm7WV6YVBZpk4fRaVKwlGQW1pmkWyzbAdlFVK8R/xNO1NqUspKKjs5IA8m5C3SM5o6ND62OmNA5lRxXiFetFmDVm1UqFE+Sps7ByppCU4lKkiuWF5eNlpLT6NKG1S9WeVZalXqSkk7YjKpKGoKAAAAAAgg5CuVM4w2ZDOrLeQq2EHxUNRXw1dKT3Q3LQ+TEztBjk96T7pDWSl1B30yFU1TX71owWkSYe5K2y0AIrEvljnHOSUvORlDBAAAAADFILApuymKLjk8lVLVX31jN1+qU8lCNjQaLNYojCcRMqM0Fzz5PBQxCwwAAAAA6zddUmlcrlocUN4/oz3CQC1FPkruShlBvyf9B2wisEBzTgNQrEZ1K3MJAABlIkcsUTC/NIQ5/D3kTmlYu1vEWglWLFMWUZFK0DcIDwAAAADOJM88TkaQSl9HRD2eNGEpWguUNkJM1FMPUGdADy4LMbg2qzJmI4oxq0SwTQpQHE1dRwo81ChYCgAAAAADDa0o7zEWMfw0KjzqQ5FCozYxHnsFAAAAAFkQjiuqO5ZB6D3EL9YXrQMAAAAAdBEzLIY5ETrYMv8yBUwVXNlf51gHR3Mk+TZ+VNxgdmD2U8Q3OCFaMJs0XC1iGqkEAAAAAPULhSbMNrI6nDMgIoAHAAAAAFAKOjR2SVlQQkxVQwJBNkK8PMYzuDf3OZQ3XDOuLucm6AoAAAAACBvoLR82+zapPzpNIVTyWDVc4FwyV89KCz3gMNwnOgoAAAAArRFcMEJDdEl8RQU4mBv7AwAAAAD/FcEthTlrN6knfQm7IM47Ak82Xr5oJm6/bwpuwWrEZMdcrFjrV2RVw1HeSf9FsEw+V2haDVWeRS86IUI/RxxI8UfKSFFJCUkLTFdQD1PCU65RR08hS05BRS4BJXE0HEVISbtAmCkACGoRADpLSShLfELkLX8LAAAAAIktUETrTixPskSpNdo1TjxYPpJHAU1OUaNMsD7lKBMKMSaJN2dBUD69OS09+UG/RJZEU1DqWEZaj1IUPrwxN0OjTn5UqFNtS/05ZSrCSI1ZtV7fWYFOz0GFPAEzNiNbCAAAVyAkM9g5JTUMI+sH4yAUNlNFZ0wFTadIjj2aLIYhpQgAAAAAJR9cPdVIBEcePVc55z6HUClWYE4TM3UMAAAAAP4gqTEuNww7AznzPX1CwUR6QfU6dTjrNLpE3lPpWx1fDl0GV+JN0j5LJrMHAAAAAJEQhy9OQm5KB0iCOG8UaQEAAAAAiCMSMKk0QjbOPORIGk4OSc44VREAAAAA4xGpKVc6vEFGP4owpiQlMMU0YyyPEzoCyi1eSONUbFmOVnNQgkvgTpFVcFI2QqgecQMAAAAA9yEnPiVNg1CpSTQ45xYiAgAAAAChClc1SEnRT2xMH0Y/QndJVk1wRl8vRiUlNEg6HTQNIcEGAAAAANQiHjbmPJc3gzKYRApVzVkSVAhKVUAbPlBFo0f+QZU1XS0OKcImHBvnBQAAAACeJDE9VEUQQcYxCy1xTTlcOWHfYMdbRlWcVPtZDmS+aC1kSVYXPwUwSzGOMkUq0Br5KipAPkhcRi09syvvCgAAAAD8F/YpRTG/MMY0rkFXTWFPTkrPOTIgMzrISJtMZ0VyMEsLAAAAAC0D/jSOR69LEkQIMOEt9UHRSbFKO0g8RQ0/aTFhIbcGAAAAAGoUTzzQSwRUaVP+TvBHTESzPjA4vimwCQAAAADNI+hCLlS1W+1Z7lS5ULlOdk3iSuJDpTrdKTwKuAW0O8NYMGkmb0tu4mi8YGNUbUOYKpIIAAAAABopizJPRGVNJFA0ThlEjzGfN0wvfDEjMeUnCgoAAAAARzlCW5pqzG6Aa/tn+GZRZFdZq0qMQhQzYyKIBgAAAADMGEhG4l5Gaa1qkmLtV91OWUGNKaYoaTteTDJVAFaWTvM8Bx2FAxMN9iefNLI4ETkpOnFR3mcTcyZ0UWlLSO4UAADWF5AtMzF6KScvOzNKLVUSrAEAAAAAzy6RTIFdBWLaW5pLK0PhQ2hBVTkJQZRKWE7ATftElD9WLWghhQgAAAAA/SJTRQVgk26wcUlroFcuLtwGAAAAAMghojc4PQs39iWyBwAAAAAUJpM/okvYS/5EVDj0LgMtgyWDIN0uuzuHQpVEk0/zVPBSP0uvRXxA4DqmOBc6FzbcJPIHAAAAAKQcaS9jPGI/QzhnJkwJYj2aWY5lJWeWYsta9lD7QZEstRCkNANHt098UglX0lq8WZdTzkzPQzoyfSvwMkFHzFj3YcFiRlmJRuA6kUY0TsdQRlA1UqhZpFvYV0hR0FWhWQZTtEJeWMVrRnfXfK19NXo5cgRj80dOOWhG2EplSZ1L/E7ATMVRL1xvYlhhXlpmU79KUUVAQPVDw09/VtRYQVr2XGhf414MXVVk+Gp9bAxpJGOlW85RV0foP8E/STaDLyIrIy6vJ0UqqSruK+E6eT0wPZ44vyghJe0+hVqca+FyQnLdZz1PHx0AAL8lNzENN6o1By9oKHAJAAAAAIcayUQ4W2RkiWInV3pGckGYRu5F+UCcRaRME04FSWg9NC6VII81hE2FWjVeTFhtRpwifgQAAAAAOxd9MaE9iD4hNAsZQQMAAAAAgh6eLX9BQVBBVRtQMUDqJyottzLlLA4WGwMAAI4K4yfdQCpTCFwcXEpUC0clOKkx4jPjLc8lCSsGQpJVaGD/YjdexVJdQ4U2bjPOKwMKAAAAAAMZTC0kQF1Ov1ffWXlV00jDOzA+Iz1WMGUW+gIAAHYUGDW1Qe5ERkWMTw1XY1jnTxZAYh/qAwAAzRfiM5tQIV8SZUNjHlmNRm1CfUDLQGVCyUXNQVk8czhWQ7hXVmNLZYNdd0rCKFMHAAAAAOUxwFAdW7RYs0qgORku8S43OVY5pzcGPko/RDjILJEtoDJUMu0s9R8+BwAAAAAyIihTg2qgdDl0NGq/VUtIWUwkTgxJ2zyxM/oxzS+ZKdgKAAAAAAktV1cAbB5ydWu8V0dJ6Ul8SdlC4ToZOZw3PzqrNZIpRSAzCAAAAAB4FlQ6AFiAakpw1mo7WWU6Bg8AACEc9ywONUQzyi1sMeI1+y0VGQMEAAAAANo6sVfAZdZqP2rlY7VWh0DAG8QCAAAAANwbRDKaQzFQ2E7TR6FAzTXqNNZQTWg9dHl2e3ITan1gsVTtO7IRAAAAAAgt+0WhUi5WA1OuR8pAZkBVO8ov5i7AMvI0TyzQLntCfUpiRYs0+w8qIBQ0o0EfQOBBEku4UIJTLVLvTklI0ToEH/cDBR5nLFcyITRnOW877khGTTlOwUyeSjxDbDNaDQAAAAACIKYuijJxPEdC40JmPK0r0UyHaUp3j3mvcalf9kfgPpQ2kybuCAAAAABVBFor2z3vQh082ic0CQAAAABmHBYuA0A1TXxS61J+TpFFOD4vQ/9H9kvATclNLkqrTh1YKFw7WA9RIEWJR05UBVr8VYpLqzu0MIEowjhbUChexGWqaNBmz1woSUorBwoAAAAAtRwKNYFAfT8qMQUVXwIAAAAAWx/LOVNGnkscSwZS9lXiVlxOdjjsDwAAAACrCWxBLVbnXhJeZFLPOncsk0FCWHlhoF/wUhk5Bhh1K9JAok2PT1xMt0nNUvdc315RWvlR5U3mTHBD4zV3I94GAAAAAKoi8C9fNBg5hkKUSftM408dVVhdYGEWYLxZtk/lQqQ5iy++NbREQUsKTVBNyE/DTgtLRT8ZIbkEAAAAAL8fpS8iQI9Tx2AfZsVjAls2UMhLqUj2R4tKdUtJSaE7NyyeINYYrS4ROkk/ikwNXZJlSWPDVbQ5kg8AAAAAJBtBMXE9kkNsRD8/ZDJ5GykEAAAAACoiQjv7QZI8GTGsN1JG0E3ISjw94SULBwAAbhkUPolL2k7bWM9nxnTCd65wdl8GTDlJ71VXW79WiEc5LSEKAAAAAEcAjjM+T8NbCV6RV51IyTAmFHMCAAAAAMsdHTM3TuVdgGS2XxpWwU3cT+VMSUWjPfkyjh6QBZ8SoDo9Ti5TzknDLgMKAAAAAPsTMC8MPPNCMEKoQ3BBaTxEMWsZRwNVHCssDDB4MjM93ke/SuxDmjNdIU0Q4EKkWLBhvWBGVp0/Wx3fIIMqzy4DKBMLAAAAALAGOSZ3PPVGv1BPWGVWyE1dRAc8xzwrP6NJK1F8U4lQfUc9O0YrdBTgAuAjvDTLPGg/UD5dOR000jZ0QMBJdVB6VXlUEkubOh4pTR7DK4wvGCzMRr9bV2WSZZ1ctEozJ5sZHCvuNFM71ULHU9lfRWWKZN9cUFCpRGJBR0CpOicuVxc8A7cMsC09QVxIckfrQQg4/CepCQAAAAAaLV1KElhZXFRaXVS+SSVCeD6nO6sy/irVHYwGAAAAAMUUszb6RZJHgj4OL4YpRCmAMy81BCyiNDpQY2B1ZYZgnlDwMYULAAAAAGsWJyjSMIIvDSNACLYhfTSmOxo3nyKsBqEaoi8NRRhRklNrUWxKHEcaTDVNikjRSBpI40OLOTIctgMAAAAAki+wSeRWIWT1bfNwVms5W0M6wA0AAAAApB/ZR1RaMWGMX/tZLlg3WplUI01jRjVJQ1FBWodc5Vb0U+tZJl1mWe1KCCspCQAAAAC3FrRAr1PBWe9UmkROJzUn9jI9PxdMPFVvV1pRRUACJiwILAy9KVY3sDckKmUJAAAAANENeSUEMKEqJRNCAgAAxwTrJek1Oj4LPX018CadCQAAAABZAMYsskYzU65bPmGoYn9etlqCZzh42YCWfyx15mCVTxRWEV4EXudUQUSQODc8yEFGTpZf/2ukb89qiFzERe8r1QgAAAAAbCk+R7NSSVJRR8o1XjNUPlJCkjxdLE0VRgMAAAAAFwmlLp1DtU0nTxdGeStdHEMpvy9MMSAslh74DoYjojeJQrRDGDpFIUgGAAD6Ge40aEsQWMVcv1t/WGlVuk80V49lYW55cCps82RIX0ZaPFa2THg+PzuORV5PpFSPVDRQJkMeMnAcwkLYWJ1j5GTOXU9PmDRrDQAAAACvHVo3k0xYVYtSLUP4ND07lj4iOP0pdggAAAAAwiOvPo9Lq0tVQK8niQgAAAAA7SsuQXtHLkNaPL4+/0RlQ6JDj0NJRedFqTl5M8kwCigCMKc+e0EMOm4oGQl2D34oeUG/UWhX4lhhWHpVN0uMPmdQLV41YPFWyT+gII80kUgiUSJP9EHWJVgGAAAAAOkdxSeYKj8/RlEzWRhZEVq/X89kAmF4Uww0YwwAAFIjTy7XOvFNnF3lZLxjnVngRiI1+Sm0Ci0OiTgAS7JTQ17qYqRk41+OUm49TSrrCrIVoDV1RaRL9kgeO4EsNzeEPfk57DEhSNNdpmZ3YyFT6SknBagPDCpWQDVKRk1lSng+9B49BAAAAADqG8wpCTKIOPU9R0Z6R/JHdUzeUvVYDFoVWrNZ2VaET2JKsUNbSjhLwUzcT/dWVFdiVBRM+EPSQ1lCcE9RWnxhzWqqcpl5bYKKiW2MyImRgKluh19AY+tgNl7PX/diQWhBbDtsrmgwXjpLSCEDSAdfQWnWaVNh+ExkMBgKAABSJX4/MlC4ViJT8UM2JoIOnCZkNq456zFAILkGAAAAABcnhD12RUZLME5lTBNBoStlCgAAAACREAwmozVwQ9VNl1S2WVhW90yQQqs7VTAAGCIDAAAAAL4PEirFPSZH4EViOl0m6wYAAAAAOBG4Kv1DQ1IqXiloEW3tau1enEZdITIEhiT9NZA+xj4rNMYfNSy4RchP5E+wR6JDGUYFQ8k4WCswEgICAACtHZRCClCvTj89MREAAAAAxRgWLas4UkSaUFhYYFp8VXBL0kQZSfxI1UJWPy5ATkI7POgkeAYAAAAA/xM4LfVEHFlzYzNkyF14Vh9Vr1XUYtxy5HrKeeVt21BgG9gbCkJ9VShcE1gESQctGAprIe88CFAtWKBVU0d/JiQGUx1XLcs6lD7CRPtXaGaCbFxr6GSnWu1QIUiuQvk+DjbvOclAGkVbQsw8IDc1QWtL2EtyQ703ZBAAAAAA2Sd9MYAz3TB4NSVCwU3iWARflWApWzxNeDIYDQAAAADDH+ExMjsNO1suqA0AAAAAfCxBOjdWFmg3b6Zu8GpAahFwSnbCd9xzi2ybYyxaNFCuRyk60C1zFxoDAAAAALckfDQDQXtJUk8wUw1Wi1avUZpFfTMPKYcuyylXISwIAAAAAOYCZCtFSSZbWmMCZINeSVXjSY9ARjcdItUFAADDFmg9B06LVkFb2V3JXFpVC0f6PbFD0Uk+SatLJkprQuE9HU3wYCpuP3HnaXFW+DQFG2EFAAAAAHYU0zUVTg9XC1QTTOtUYF+1YyRgZVkzWzZiXGPWYOdfm1aDSl9N6lF+VvJbRF4FXWNVX0jIRfJBmUIaSllUq1rqWj9Wglk7YB5jSGFPWmZT91S5WJ5azVqIVddLfELCOlsfwAMAANIWFivMOiNLs1mnZ6NrTGlVYupWHk2BQEswQgzJH8g8Ek3TU5xPgUATNv88vkPBQzg5TyqsNshHbE2nTOFJDE6vU5tUoFThW1NhZF8QVktEKyhGO4xOPVqVXkBaX0sqMWIk/DORPGU7HC8GFAACvRmWKzY3BTXOED08+Et/T4FNjkt7WJJaQFEnOhg8ilbxY45nSGKsV+5cSlzGUbtD9EpYUhVPU0axOqAt5DM9N5QyOyDRBQAAAAARIUAzUzfGMJshxQcAAAAAHiJaNYJE90mCSjZKH0UkO1sviCSIBgAAAADxG2sqEjXtPQRG+E1aUBlTeFe4WN1X508WQqkqzDmaTHRVolV0TPE3eB5BBQAAAAC9LrxGmVGrUhNOfkN7N/08rD9BOVwqSgo8JuNBak9pUqhLjjloIosooC9fL/MkbDH0SfFS8k7rPQ40jT2jRalGnEj7Tc9OpERsKxoJ2R5GNzRIIFDtTplFbkGVRIJL4U+ZSk8+i0GXTX9SpU1nPysqcwoAAAAAqiK1Ll88VUitShJAsydKBwAAAABZHnsxF0MoV49i+2c7Zn5eUlJ7SJhJqE83VilcP1/CYeBgr10eW6RZYViOWIRZ/VpqWR1RKUKnHj0nLEDDSrxJlz55IpsEAAAAAJMfAjiNSMpUeVu4W8FUskT5J2cMlyrpNiozkh94Bc8UmjK1QA5MPFEJTrlGzT3PQhdLI1AQUkVVF1oTWTNOszm3GrIDAAAAAFQR2yloNYc2by6vGl8DAACfHjI140N9TBdSNlUqVe9Q7kMIMEgoKCjoKcsoIiGXBwAAAAChGyI5ZVVfYOpeyFAGLtAHAAC/L/BDo1A2VU5SQkcxMfEWVCzxQe5Ka0oCQp07gj+WRtVMfFjebF16IoANfrN0h2WEVCpEgjmeKlcJsCU8LvsxIzE3Kn8c3UWAW+9i+V+iUf0vrwYAAAAA5CBrMm5HR1kKYs9iB2DFWrhQ8ENRNZErPyOuCFckkThPQJE93jCnG6IWozOCPgI8yjfwPIlDbUOdRKw9yDNmMgw7oknAWWBk5WfHZUtgl1igUq9Mt0W2OuRE2FeaYuhjRllIQUMUAAADKPdMN2L8a/Nsj2cWWiVI8jnnMiMvlyvmIlsGAAAAAB8gXDRpPDJCMEPtO1EzSiR8CAAAAACZBWVBR1qaZPZjXlgmR89OaFbTVZFQJ0msRao9/S58HToF5B1JKgMwVTxhRYtLGlHwVlhY71SsUQNVP2TFcE923XMsaptY70DdNvQnGAoAAAAAbw48Jm8yKDRILY8eCQYAAAAALyGULhs02jYTPotF60zIVfddY1/8WhpM5Dv9R9NUFFoQW6Bdq2HrYdha8EgEJlQFAAAiGYw430ndT8VN60dnRzVG4DysIt0FAAAAALwgYjoKRXRF9zt5I4MjVjGDPURDEkdcS1dOukvMRTs+tjMdIFkFAAAbHNMshy5zK+4oQQnOKl1A3lHdWOBTaEC8HIMtNUV9U7FVWE5tRRI3Gy9WLCM29jwcQypHVEh1RJRGilAUWG1WPE/SRuxHhkoNUz9arFpgWX5YplnyXEZnE3FedHBwZGIPSi4lCgUAAAAAER2fKusuti3tNXRALUXqRN9BZEFTQmhH7Eg5RS05+CMhJcI31EJ5RTY/SC9ICcAWEDZpSsxRfUwqP008HzUUHCsEAAAAAJwdMi3IOZBEVUrBShtJ2EelSalNTE+eSqhDH0BGRBBHhkBbL9wJAAAAAEkUbzUYRNhGET+PLC0X2AMAAAAA3BOuMOVK8ldVWXxPCDmMFJMXOSs2PVJG/0vOTfZOu0sTQ680pyQTBwAAAACLK7lMG1qZWuZOrT7jNYg4yTN4HWQEAAAAAIYaATSCO1k13CPoBAAAAABxGs4oDDXUPLxFT0iMQnI6gzFIJGYps0pEXLFgPVwvUSRGl0EPQFQ9VTCDNkY8b0INRYZEbD1kO2c41DRZO0tGxE7tTdJAPCidCAAAAAA8GS87yU4oVzdUYkPGJXI3L1EyXyRj4V26TjYv7CXmPuROqlMVTq49dCONAwAAAACOMIhQFV6cXmdWwUkHP3o6pzidO1I9pzcvMBAyDEShW9RrwnIsb6ZgF0aVIcQEAABHJ6FB70rbR1A3+iQ9OJxLqlS4UjBG5C20CJwndC5nNs83JiktCAAAAAAKKd1AAE9MUy1QyEORKRIuDDy2PRw0oB9XBAAAPRPAMEVB20ZxQnwzTBe3AgAA/Q5tMjZHTE+XTz9Kijk5Rm5eC2tibO9iA00XI1QV+CyTN9g15zFGP7tM6FOiUD9E7TJ4CwAAAAC1Iog1w0SATbJQeU7KSdVDsD/5O989Dj22OpM49DDwLTMkWx3IKM0shCn1H2EFAAAAALMGACQjORND30mDTJ9HEUNOPuM8uT9sQDo1eyJTLvFArkjGSqFIEVBvW59dF1R0Rps0HCGSBAAAAAA4JYU5oEJDQYwzOQ0AAD4W7zRhPt46RzL1K04q1AkAAAAAERHILU46QzpNMEIb5CSHM15GN1O1WOZWfErROrsovQacJ49COVE+VuRWrFdeVkpSjk18Sm5MCVAMV0pls22rbzNreV+9Sv41DjE8OCczBC5UJDYjcD5XSZFJVUDdLc4HAAAAABEtPkZfUU1SOUjFL18W1yiqM500gDhyRdVQSVHZRmEvsAgAAAAAkAaIKWE0BjFbHiMFKCQlLWNOiWB4aPxoCWMjWLJQdU50TWhMwU1HTaZLwE1KUyFV81F6Spk8oCymKlc7A02jVKVV308LP+EhWwObFWtMd2brc+Z2jG8NXKA2yiZMOZ9CMETFTg5dpGVkZm5i0VlaTxtJyTuYE3gBAAAAANgeXD86UXJY5FZnTZ88aya7BAAAAAAdGh03LkinUbFUb1c7VkZc3V0kXzZjZGJCX/VUbEhqQMxC+EVaSeBMsU+OUTZTKVUEV4RYTVulXqRggV8BXFxY7lV6VARTMFQgVQFUlE90RoVA/ESeULBdT2MpYdhYmFigXqdca1n1VPNU/VhdYDVlw2fHZlhjS14nWvRXBVYRVfFTxVO5UGRO9UtnUL9VBVf3UXJMD0qLTTRTBFeRWlhYy0yEPatFfU1rT4dM1EPrNocKOAAAAAAAKijDRNxZDGXhZ/9kDl5oVYJT2lSqVBtQUkMpOz5EN0rLSYpFaj2mSBtYL2ECZKNh3VopVBNPxEm7RoVDmj+yOho14y6WJjAHAAAAAPYqOE2WXlFjdF+iUrhDMkDrRmpU8FtVX65eHleyOf8090PDQcw+5EbwT29L7D0VLlcdHwOnIdIuizZTOYlEUVKHWWldKF2aV2lTNkx/Qf85xTdLQghNs1MkVrJZiWLXZ2pnHGBIVVVSnFQAVEVN70PBQ/5L3lKfWDRaBlliVWFL/UBgOrsvdS0mIwsGAABHGe0tHDcKN3oukB5cBAAAAABLJPwyizmmNbUjpB4wL003ZDQeJCArMzaEOOUyyieSKIYrKS8YM34+fkgkVo1ie2vGbjZrMGCKUoxHoz0UNeEuHSjHGdItRT/KSg9OEEjGNlcnjCvQM3Qz1i0yOGpI5E1+ToBIBlB2ZOFt/GtxXnRBdBMmAQAAAACSH/EwwTbJPeA59zd/OCQzKi6jMQZI0VXdW0VZ9k6fO+IMCS+DQ7RLJ0xvSDNFmD+rLP4EAAAAAF86QFfCZcRnLmGlUTEy6gcAAAAAbggaNcdH706aTedSVFpEYKpihV1MVG9NQElCTW5VtVlqW89cmV1KWrxSs0UPNd0fvAQAAAAAZB3TLDY3SEexUf5TjErFNjwjFwUAAAAAOh6ALZIx0TF8Ktwx9TKMKRYQQwEAAAAA/B9hJ243EE0DV21XkFPmT19WA1pyV85QhEsQUUJT600HQDYuLznPPQo3sSNYGxAv8j82SgxRSFjXaS109XQ0a2VWfT+VNKUx4y2BKJcf9wQAAAAAYSkxO65RbWiYcMhsV148Sz1K0k9nTyVPyVUeXOZftWDxW+dQMT8qMxE3qUMKVfNguGUvZD1gqVl2U9lK3j5GMScsRzodSzZaoWKyYtpcX1BCNSkIAAAAALkrPDpFOzU2pycdMNY6G0SJRClB1zlcNk01zTUwOX5GskzQSsRNgFQ/XYlidmKuYOJfu1sLVPZOHEsWSbpN9lMyWWheFmLsYCFa8k0gSApOE1mPXK5aHVMWR4M4zy72P5xRJFzXW31aRVohU2dIvUMlRupPcVIcVhldamLFYZZZpklGMSsaQAIAAAAAMTMfU2phHmQGXIJGziRFKLZDnU6LUlNPikFuLDYIAAAAAJoSCTqGUOtc9WBLXmRZ5FrMYM1gOFuRU0hOLlIkWEJZjFWvTpNFtT2GMCkroiaYBgAAAADwH98/j1XeXhthzF1bWr5Wm06bOIYaIgIAACAw8FGNX/1hAlvqTXE+YTfkS2hhvG1YcPNp+VqbSe9QjV7NZclmaGEsUpk88hZWAQAAAAAqJGotPDMTOPg64DkPNMkpeSwhRJdPIFOrUnNO5Un7RLRAMkMdQQVECEkiS7BDhzyZMnky7y91LqgvUDDYLzY6C0CNQ2pFQ0skUoBVmlQMS8ZGPEwUTfVDhCzOIYQyizvlOmMxRyAVBQAAAQj6KPRA71GZVfVNejjoI8QFAAAAAMIRH1I2bax4mXh+btRclk2iTmZOBU0lTEZVamKJa7NvS28pa/VknF7hVqFKOj2fNWktQCt2M2QvdhtfAgAAAAC6HCotjjilOWstcxVFAgAAdSGRLlEynS2PJSoGAABpIbw8cE3EW31kBWWFW5NCryKGOM5FU0qGTZ9J60QAOtcbEQMAAAAAJSCHLEc0pj+0Ql1CtEq4Wg9mZW29cdR0JHY7cxFwRG5ibatpu2JMW6NV5lEPTyJL9ErgRsY/pz2lQZdDDkMsSU9ObFiCZEtqQ2jlZVpnGW/UeX6AN4LUfhp26mlYY8pfbVm3TmRD1EfmVX9eXl0cV09MUUH1Puk4vDBzK3I0AkFLS2NQEVGITZBEAj3mRCNZ0GYda8Jn4F9yXD1ckFvwWS5V+VQgUSNQkU48TY5QxVXDXDdk1mvobddrBWORXcVegF4XWkpTdU7tS/dHakOCRLpFM0WMT1xjgHFeeM52J208Wmg+wSzqBjUnnSyaMgs59EarWj9mnGqIaO1immAZZhFoDGIjVbJNf03BTNdQg1hTX7RgUl/4XVBekWG9Z8xvPXVufGOAQIAffLt0O2xfZHxdN1RySnVG80N+Q05EQUW0RYpEP0dISsxLMkjwP+M3FkP/RytLZksURkY5+UBzSSxQiVpiZ4FuC26CZG5PkjfOMMI4E0GERTZF/0AzPLU9MUKDToNYk2SgbFJvw27Va2BpEGb6YcBeYFftTbVENjwJPyE/Rzr5MHkuRiyuLXsx/DOXN488zUD2RgtM01VHWMlUTlCEUpZSp1sSYC9ce08pOwsLAAAAAHE28k2nVmtUR1J/X55tk3OBdTR2bnWDcE5l8lW4SvhJGVkTaWxyLHQCbtphbVeDUr1RS1O8UmNUzlvvYoZo8mjVYRJUNkpCRRVETkc6TzBWxVofYlRoJGipX6BTGUmAUNpeu2jObEFt2m6VcG1uQmXzVuJIkUTUQIRBiUISQBs6ITKGMe01xzRVLxAzU0S1WHtqmHN3dVlzBW/qZxZhIVRfPPYKAAAAAAQCo0BsVJla3F6gYwFmNV9gS+Uxgi9pN2g4ozZIMxhB3lHVW+9fx19FXIRUXUo/P7EwLSe2BhEtYkaZUwtXA1NrTMFMy1DHVdlgZmZ7a/Rujm1lZntW+jsmJCcGAABUFaMlMDC/PNtI2VKPUgtHUjJECqAiPzS+N6U0MzxlTgBTSE0RQtg23QkAAAAAUyh9NJo4WDivOhRAulPkYFJhXlaoS5BEHUSeTTJWXVtIW4diL3Hlef546nARZtViyGjNbP5rM2eqWxtIfDU4HOoCnRK1M/1IiE8tT6tLVUiwS2FRf1ddXJNrzXRNdXFsqFd9MmAnUE2SYLho/GaRWndMaUNSPzE0RxwaAwAAuif6LVAxnDOoNH00wD6IU3JsyXuPgIx7O23NVQJFkzxQRpZWMF/7Xw9anVX9Vt5d/mfydqGCCYfVggV23mEoT7M7yCUhR/RjKnPdd4B1ZXJDcBdql1vLR2w1KidwDb8yTFE6XkVf61ZiRA0l9ieOLLtDiljyYeNjPGBYXFhdOV7mVFk5XQkAAAAAjy1cR+hTvFWyTOAwnAcAAAEMqjbpRjFOtkwxQ/wznSHTBAAAAADcBoopSz7PQg9GdlFZWkpdwF4uXKtWBEY1MP8HeB1bQRlYP2DvX2ZcgGGNZnVlw110U3hT+l3OZsxrXmxOaT5hblC4RDBLXllBXjlZe0gKJl0EAAC3CZIpZTa9NE0qWB/ACFU6gkaUTOFW4VyNXSNVqEAKEqsAAAAAAAMZzCXlLQox1Dn9OyI6+Ts6NscxVziYUspiymdAY3ZWl0txQgotaQUAAAAA0hPeJgYuWiq3HNEcWi5CPAU8YitNG2lG61mTXolXIUTIDgAAAAA+LY9CV0+0TE5GvTm3Q/hatmcMbklvm3I7dn93BHQHa1JhclWQSM83gxdTAgAAAAAZJy861z/SPK8uHjHLUQFrXnfwdwByXmr1aWJsBG2+Z2FbZUVCGF8GcDyFUfZdEGa0ai5sRGpcYT1M8jUMRVxQ8FM6Tq41GwsAAAAAbyXCNM07Z0aoUZJc7GATYCdeNF76ZMRvMXgoesh1q2pIXwJanFWLUp5QJUYAOIEKOBZ2RR9TS0/TOqonxTUoQRZC8zXtItI78kUBRulLdUqcSLlAMjUSMFgzbzewPjRDpkKfQEdDz1NEaNdyQnMTatZYhkkiSRRKnE0LTDJDIDQKNuFISFFoVZxUaE+nT9pSglTrU8NMJ0HdNOk+pUhmU7ZZ41uzWtxUgFMrTkFSGV0FZj9rUmrUYG9MTiCmAgAAAADHFuA7Z06lWyhjImcjYpZWv0LVJQgnUDzTRk1Ma1BWU8lP0UgHQ0JHx1D3VfNXilWCShlGFGfrfS2Ir4afecBdeUUfLdUFAAAAAE8c1kKWU3FYKVPcQoskzAIAAAAAmTq6c5WOn5lOmbWOgX1SddV4G3lbciBkKFL9QMM+uEiVUp5S206JUUxYZGPycu19fIypnBCml6ZLnVWIemxsX9NlFW5VcH9pfFLVIpoCAAAAAGogUS7kNBMw2TG0ZhWNy58NpWqexYnAZ7tUolpOXbJe9myyekyAq3zwcPZdHEiTQoZASTwLONJFWGfKg2mUxpkolcODGWIhTphCITU7LP0YfAI9J9RAt18WcZN2bHLLY4lUbk9ISRpJ4lvccr97z3gsadBQ3zIKMdgvDS94MfU0DD08PwpFn06uXbZmEmkaapZmvFpmTt9XqnPngRSEtHyebndgb1sKWctRJUaKPRFQmF/na81vI2wZZLJdWVu6We1cE2iFcnN8gIOhhTiBEHQAYBFCADOmMy4tfgQAAAAAAiZaRd5WkFvbVPtDBCtdKBpI0Fw/Y+Rde03JN7sffwMAAAAAtw8FLOI/90g2RuVD+0XsT/hTt1BwRUc60EunW/9hQWFNXdZZr1beSzg4LjQrN6k+4kR/R91BHzObJpUFAAAAABMQQTk1VR9jCWh4ZTdfhVoOXihjGWX1ZplmXV/OUAc28QotAAAAAADJICAxlTv1PwBI00pbSCg/rzGaLoRI8VRDVmRM3TcVMHs2R0A/TYpZWmHjZehiWli2SgdA6SpJQaBCVkDyQMtJklhkX+Ve8FS7TOlTT1eLVd9SCVOQU9FIHivABAAARRylMYg4cDJUHQ8DAAAAAFwo4Ec2YGxrYm0AaHJf4V0MZLJuznYPeady/mWuVrNMgEEMOmEywTaZSxxXO1oVVbVICz7VPF9DMEdZR1ZJElEpUaJMkkdiTq5STFbYW29f+WBFW2BO0CakBAAAAAA/Sv5h7GpnadldvUX0JEEqxTcZPcc4HSqsE8gdmyeOLdwzIDYIMD4vvjprSVNL40KhMwsmuCcnQ2xYgGOsaNtoNmDwUItAMg80AAAAAADkF6IxVTrkMEUVBiWvTGVeQGVUYfhcSGQ3Z2BiL1apTulS21I2TQpEuDhvPYZQlFwLZaJl2mJkW21PA0oXTvRYdl95bZN5vHypdclp8GC4YqdiOl63UJsy8gj6JU5ENlgnYm5iRFjKQeQjLAO8H0s6cVtbbORvBGgaUoQsIT+4TWxM9DiqHVYvgjcNMz8gXQQAAAAA9CErL3I1aUteZQB3k31DeDllJkedIKcDAAAAAIkSGiitL3swmiu1I98nDjaDOpA2VTi+U7Zlum2CbnplqE9yMIQEAAAAAKAd4kN+VZdfOmUeZ95knl8YV2FKHUnkXsJwrHejdN5oIVe4SDJMtFcwXuFa71L8QRA49TxPPbQ6PzgDOBxc7HSYgH6Dn4Hifxh+1nY7ZQFUn161aIBpTWGUUUY3yzZ5NdMwCSjAMFk+jEnhS1JH3UaFR29IoEt5T0NN2EYXOBclygQAAAAAcCS8Nzo8UTtANkc0ujsKTx5cmmcWbLpoaV4wUzVM40ndSN9DCEPqRBRIHkzWUFdSA074RiA7JDC8My5ANUOjO8AoqzIBRX5QC1lwXglhW18zW/pU5kzBP9c7DkROVvtfmWFpXBtTUUdSQXE7SjmzUzplPGzvZgBTDSTVIzIqDUYsVVJbNV5fYfZkumaKZQhfq1W1UaVUuFkyWNhSjVAUWKxpQnSndoFwEWGMSVA/Y0FRR39L5ktSRV866iSkBQAAAACJFLU7TFJcXSpihmCvXIBY1VLuS9dHpkpXVKJbXlt8VfJPtk0OSuZAxTmDNgc0IS1PBPYeBytYPMFRdV3cXk1YlVY/W61dMlTRPb0pQEfOWbNfYVruSGcs1QQAAAAAyRH0LQkyHjqhMosz4EL2SUpMa1xPZ/hnrWDnVcFMbkaoRwxFnDyEJEwFJSN6MtdCXlNmXSteX1wmWKdTDU2sS2tU8WIybFRxJHMpcEZlb0/DO11LvFRIVOxIODBYKxkteizWKcEnCCZWJecn4St3LkcvQC6ENRpI4E7BVQxYDFboSuQ6uy5SJ5wo8yWOHxseazHcP19OHl8MaJhohV4pSzExEBovA6oXr0j5Yeltam9babFeEVmMWllc/VtyWJVW5VPbTOZB+ERjS7ZLDUxwVDRd02C2X4dXKlQZVypUukj3P6BDW0l7TQ5MbEiAPR0reiAhKAY40keoUtBWPlK6Re039SdsBgAAAAAEK1VANEW/P5kyEh0OA2cb4y6aSe5aRGIEYjhY7EXSRdtTdFgRWaBUbU01Rl9CVkvIUiBTuk4aQmw07TCVKJ0LIA3IMetInlVIXOhfYmDuWSJLETbTLZI9ZE5PWsJcNVmJUotJWUNnQRRHCkpsTMRONFIwVG1WWWG7a4xy+3OxbtBhoVFkSmZH6kIGQ8xM2k8uTBdI4UodTltNo1IhVbBPvz50JDcF2hSUKTMzfDKGKnI0CEfrT6ZSHUuKP6IszBXhAQAAAADIH+87VUd1RltBqEDlROBBeDAlCf0ZgS1eNe4reA/vAAAAAAANN+JX5WnKb3puAmYTWFJJny0sBwAAAAD9IbgzW0sPV45XO1CrRVs41SxGOABOi1jMWrJZzlS/UkhWuVvIZWFut3LebiVkYFcpWBxb41ySXOdam1KjPnAStwA2LLw4CkiyTRZRr1WgW8tj9mnDa5Bq6mlJbPRtcmmBWAdAvTpCUMJeEWAGV+hCACR+BAAAAABqH48wpEu6YoBuqG/YZXlSa1S1ZqduJm5jaVdsy3Gdc4FucGRJWeVNFkLcQHQ5Hz2VTK1W71poV0ZI/zSBQglN9lDpUGpTz1lcXzhfGlstUnZFQy3rAwAA2B2RMcg2bTNaK4IfaASMGWYvKjf4MSMezQIAAAAAiCTRQalRWFqHX61cZFKrSqNRfFQSU8VWuF5aYPVYpkKNCgAAAABFD40smj4KTFpNyUvJUpFeT2JgXqVUNUSfHicCxyinRwlV7VrtW3FcCF6DXSZYdkznP/0xDzvGVX1ocHENc7dsSGJyV9ZQO01wTJdIRUH0PJJCSEu+UXtSsEhnMMgIAAAAAKogvisDL00rhTR/Ml06HkI3U/9i12lIZwdb40jHQyBBLTlUJj4DAACxIBFBElGfU35IOiYvRGBYNl6/W7lTC0fRMTwZIiLiM6dE8ExOUixUb1JLTdNGBES9R0tKEEtsSQVFlD00MiMnHzY2TBha1V6HXM1V/Ur/Q00zaRW+OhtL905WSe9DujswNfQ9wE//W+BgzV4BVwRSglfyXddhfmDEXA9XWk1HOkAhXQQAAAAAOh5TNlhDz0j9QNspQwW6GVk8/lQCYK9jJmCVU/s9wxQuJd4wUDYxP/BLr1QjVVNL6TOEBgAAAADRDJswm0KyR9BB5S/ICAsAAAAAALkESTQCSJ5WE1zOZQ1wsXSGcM1h/kc4QW5KK0suQfwi1AOGHHAu9zSvNS0zojSHOSY+wEi/S8RIDz59Iu0D9yFZOohFLVHaWWZdjlylVWVPL1tDZWFoF186UKtDQkYvTBVTVVK6UtBahGHpYjpaYERUI2UEAAAAAHMgwkD/U/9ZoVTjROgttyEYSP9U21OXRrgpewUAACsdijhJQntGtETwSJ9UElsNW+FRH0FkPipLFU+iSolAg0RVUphfU2MAX21TX06yWddcA1iMTTNJmUaEQeM5aDJOPVJBUkJFRMpJrFVCXKlXO0meL/gM6ha4OKpOgVrsXrxeD15wYCthJV10VCJNKEcvQ1RE6EuaTG5JkEe9VBFi8GY0YztX9EV9SyZUuVBjRYo/PUV8T3lRSlBiTFNNdlENV8hZ3FJpQsYgsAOZKLwzZDU2Lwcyhi37MTs58UKzRkFLPE29TX5GxzddHMEXKCtHMkgvhT2mVoBoa3WyfAuAAIH8fv18mnoudTFsb1+pU8hM90CDNH4zhTi2NkMwESjjBQAAAACbDKU4iVHOWshavlByOXQ7EUrIT8pPN00WRjY90SojBwAA7x6PLrU59j/WPG84hDGiN9ZACER/QXk7hzISJD4FYBunPdtLhE4vR8RAqUPoSc1QB1ZCVGxTSkvyQWtKvl7yZrJk2VcSTR5U7ll8V+9PNVK9Vt1XyFNxSe45mymhLk8tVSHTBAAAAAAGIok09TmvMvQXXwIAAAAA2CxORM9SX1frUHs8zR49Kis5XkCXPyE2SilNIsIv2jvCRqdKT0wfTrxKNUIxOnYpiwMAAAAAFiMILF402D+4RupGiD5MKzkXuAIAAHckDysCOzxerXBCd190F2ktVltIvUwgU6tS+UYVLEUFAAAAALMygUo4VglXIUz6M90PtAAAANoeMESHX4psCm95aSJehFMYRossLwcAAAAA3BduNotF4EqiRW0+LEBKRNQ+Ji6DEiEqnDxYQhY9fivKBgAAAABUHeNJImNVbVdrW2G9WT1d910hVxVLyj6yN+I3SDrWOz43wCvlGowDwCLqLLk1OkTaTDZPLEyyQwE1BSbjBcI7VFHpWyNf5VrmXlhxt31/gaF86G4ZWqRYJmYIbAlqXl9NTno+Ly4BG2UCAADbGe42eEITQ7U3PxjGNblFB08dUoRSwFQMWNFZ5lg/U9NK+jpkMG88CkWDS/ZSYFoqY2drdGzCaFRnD2k4aUdoumKEVYVE3jXhOVtReV/eYTxeRlcGTnpBdiNjAwAAAAAbH6BB21LNV1dS4UHbLlIxSUXJVCpg7GpxcelylXB9aZFhCGCuZKppl2pOZ45bzkXIIxMpBlHfZL9s82lOYiFWrUMpHwQCAAAAAOcv2kfYUmRQCz/7F8UBAAAAAAMf+yiOKrooQidWJOsFAABFHMY6S1eeZQtpk2I+UWUtOCfsNHtBpEWUQBc9K0H3QJY4jEurXlVomm2HbklpEmDyWuBav2O/a0Zw+2y1YfBNG0FWPSs31yKBBAAAFSqwL6UylzZkOYtAvEn3SZBG8TyiM3Etbh9SBAAAAAD8FVQolz5+T51Zcl8lY2tja157Ue05CBriAlsgYTpzR21JDkERLskhUi1GNhNAA0LsQkZG4UcXRZE83SxeHKYDAAAAAKkKBi3HPjFEoD6DLKUHAAAAAH4hfzHUSXFeBGl5a1JmF1h4Q/pEeU0zSjg4CRRhGwI+e0kgUWJUiVHLSC08jjibMt5AP1SDYkJo2WUQWkZCHSnkO/xKxFAKU+pc8mXZa5lqXGKyU4pEqSqGFWs3U0jMS1FCZSasAgAAAADWH1c67k4OXxZoQmiLXo5HYCM6BAAApTGJRbRZ5WdBb5hwW28fbplrUWklZZZfqmHaaKBssGzMaYxqxWzea+Vqtmr+aYZmv18vWvtVF05TP7Y4dD1yNeYj8SkZLBk38zc4LkI/HkgTUjdb8l2vV/5P6kmITA5OZVaOXbRdxV0WX4FgGGEsXDhYilspYGFhVl3FUpVHmEGqTOxhhnHCeud6DHCgVkM7IEPdVR9orXDfcidznHBSaydoz2hxalNqZmWYWCFErjpRO9pCykQUTvFYIGDUX0FWUz0RCQAAAABCG6kq6C6DM1hJHlfEXwBeO0+GSkdeMGqea2pjvlIERJRBIT/6N4osKxxKAwAAAABOJcktCSvmNTdAsUelURlhLmsvbA9k/lMqOu09nFS1YchhalulU0dV+VYkUPZGyj/XLeoEAAAAAMQX4jSxOjMv1hi8K6FEl04kTF5AyDRmMnQvPCGdBAAAAAB2B/wnyzNBL2MOvgAAAAAAQDoJXO5sdXGSbAxgIlPxVjJfDWOgYHldSVrjXJhl+WkRZwlbnUTVOJg7xDv0QuVAsD6BO60/WTtcNc8v5y/jMMc4u0YjTt1O9k21Vehdz2DMW/NSxUOENdA+W1IeWy5bO1YDUoxLuD7YUGlj8meqYtxZ+lOyUidOf0IiOkY3jjU9OPUy5yvnLPE9CUdUTzlYMF9ZY1tlsWFpWklMbSykBQAAqh7sPvhTBmFBZOhfdFRiSCc+ZEZ3UGpTREjpIS4z1VU4aA1wEm5vYexHuRA0AAAACCr3S99h+2p+asBiZVgTUH1JnURfRZpC1kASRoJRT1fwUlBP3ks+V9FeVWNpa2xyqXXcc/xuJWgyZoRoCWkjZa9a0kp2QdJQOWjAcml1XnLlbQRyynQcc3xuSmkWaKJn/WgVa6VrLWwYa/RosGOXWuFUxVPPUflMr0oOTEZMU07ASV5E2UKxR+FI700PWBpgkmR3Z1JkWlycTqJEfTdANUc43DpgPM05XTpXO741dRpwAgAAAADGGcpFUF00a0JwnXHJbzZsrWNAVnVItEJPO/EkJAVhI18vhyxwKloyh1RBZkNt0mxyZ8Jei1VvUOZG1UqZU8VSe1CiWONgQWqhbERpx2K1YfxlzmdmY4tb/1RJSTpEmk3UWTxdJlfFUoNa8GKCYIpS6j8jPOA5Hi6TIfcsFDRIM2U0wj5kT9lg/27lc4pxTmlGXlJUbVAFTrJLQVPzWEJgC2M6X/BR40EETFBZUFpfTuw+r0hQUOlcPWHoYUFeJ1DsOGMWvyvLRpFWFlrCUUo5piZ6LwRDbVQnXd9d31eRTKJCNDsDNHo61EDMP3A4Dh5NAgAAAADkNyJR/1zNYc9iE2HnXTxdM1y8WBBXQVIfS5pEKD7zMGYvJTHxLw8qzyUAM85KUFdPXfBbP1KyROhHiFQXWwlWgEdCPpw+DUTtQbE5Ty/1Kf8g9gMAAPQYjCxeNQU6CDQiLj8vKR2PAgAAAABzIjZA50/TVlNX2lMMXOFjmWakYs9cml2FYAVm12dnZpxhxV2TXEhcX1aaSXQ22SbrGY4DAAAAAGkVeThaRpJNxkx7Sg9UC1+QYPFWskWnSX9ZPGRvYZJWNkPbOHUvKSAUAwAAAABBB3wrRzxQQN84GSVJBP8jsixBLxIs/iQFBAAAAAB5IydDcVP/VjVTiEU8M7w/cEqETi1JlTWOHuVGNVm/Xi9ZEUeQKgoDAAAAACYgFS2CMCw9001+WbdfMV5IV9RPx1FfVAJbtl86Yydm/WePaExoa2fVZTdnwWkcaLFfgk5QKgEW3zAAPlVGGUtgTK1JMEddRFJGwUvqUPxUgljFWKhbFWE4ZEdhM1p/VTdWs1XSUHBJFz+8M4c03zxLRVJIjFCxXpBohm7qcDBx5nFbcThuJmVZVeVDZTkWOAg36TGYKIYDziNuPlBOL1jbWHFN9DUlMII41kCcRqdLWFD+UQ1SY1IZTZ5AaC6+LWc7l0BJQsg5+jDzMW4t8ScuDk8xl0DNQtw4Mh1LAgAAAADOINhCAVKPVEhRDk0eSpBFMz5XNrY8j0mxZB54iH/mfBJw81VMLrcnVzITMSEkRjaFTZpYUl1iYCpkoGZVY/1Z3VHkRqw9aj47UN1cm2PYY/paNkoWQ61Fp072UBhNcz1aJ9EurDrnQlFFcUiFShRKKkY/RnlJQ0csRsZRrlufZIhrvm3KaZxmu2PnXgBWh1JXWN5d7F3FWntbJWOvaeRq52R6Vi1AsDNDLmg4+EqJVe9Vl1CWQBIgtwMAALUPNzLvQYxFPUCXPeBB0EYQRQRCczhFQJ5KO07GTWFIMUNQSYJWiWSiaxhqE17fScVGBlGGWPRazl2/YZpjsGJ6XEhTmU4nQ/pEu0maTqVIGDbEMUA7VUvGTu9JjD/tMUQzOzTBN0dAa0UMQ5s/n0LQUvxjr27FcY1ubWtOZZNecFL9OB0IAAAAAAIiwEDFVIphlWaOZclb1EjWLzcNXxVPLhQ8Cj/KN/0uCC9POm5BMEWPTZ9UoVRSS1NGJkhjSw5SdmDCaadrxmV8Wh5T/E5NT91QFFDcTg5OLlv2aeVyIXQUcLdqDWcjak1s0WefYFtZXVEiRVs6tiwELwYu2CpGLrU4Ojx6QbNFTVVAXgVffFc9QkEdAgMAAG0fCTHAPntLdVd7YyRpcGZLWbRE1UjVW3xmYmfNXtdO20kmTZJRN1GxSvFI2ESrPpYt0g2yAAAAshCXSY1fHWcJY9xUpEOjSaZUHV2ZYUFlIGbjZKZfC1nlWUZbiWFjaV1s8WkWXklKoTOLHuoCAABlJ3Y3Mz2eU2Jm7m1CbShlzlbQR95D9D2ENq8r/zJWRnFRHGARa1pxHXOHb0RsDm0BbgJqoWE6WVlWllbEVXxRPUuCP7krVhi8F1IzGkf7UD9R6kwiSuhKoEjmQPk49zjVTRBj1m1zbati+E67Qz5CDVEUXxRorGh2YpNXqlf3W9JbE1XTS6FRRlQLTwc+4iVxKM1Cak4xUXZSYUzTNuEygDjwLagt/zfcN9IrjQuAAAAAAAAlIzctEzepPDc6VTb3NU82Sy6SIKAh6EG8U1JbSVwTXohdjFfIRbcv0hpeAQAAAABqJ8FAmFFdVyVVc0wBPuQ29yyePAhPgmCnafBpl2HnS8EfZQIAADYebTTHPZxFmk7zUn9XyVKYSbNETkiwQ9xE6EUDSoBL90xWUFtTy1V/V6ZYJFmrVaVO/UaDRjRHM0WjRE5BU0g2TdJQn1BcSLk92DTjOedAdUAfO8o1uSesAjIlQkhzWHtgVGV1abBqVGoyaIZgxlYrT/dNjEu4TgtWE1p2WqBT5UTyMs8bgxwCKVIviC0WI7cgujRDOws2RiWaHq9HYVrZYeFhql4JXtpeb1+3XcZWwFM9VcRYSGOTaRVorlyHSmNJn1CdV3FZEFccV29dRWE+XnpRhEc3TapRHUz/QiFJolDNUW5Q9lEjVItOWT31H3kDAAAAACMPhjT/SbBSjlAjSOxC50zPV8RZL1JZP6AWxgEAAAAAiBwlNcpBRkLaNqEb0gEAAAAAtA+xKRMwkC+wOAw7TDoENQVDQlGOVShSW0zmVlhlKW6pb8NpYF67W+Jf+1sdVP9LSVh1Y9BsP28XaNNUvkzvUu9IMDOFSu9hfWp0aPxbw04wR5RCnz9fSpRVRV4fZ9lzinx3fL1z2l5fUadOHk3PUAVRJ0chMqUbjQFJCO8zWUo7UmFOJkdFQ2FPvFyEYmBiTF/sWw1UHEhtNscwgzshQh9VRmBRYkZg2WIuauNuIWseYgxdbGK/ZjFn0mMMXgxRLDjsOkg/yz+KMxMwQTTeQT5IPEwMS1tR9lcOWbdMtj67TXxZHGDFYO1Zp04rO80pqkAFWcFmgGsgaHJerFUkV8xaR1vzW0BYQlB4RCA1GiuPNN9QZGLSaMtkSFWQNggFAAAAAKIa3DadSrRUCFYoTY5HtlRwZWZp0GS7W9RTrVQrYhtxcHlZeqV1S256ZUBbllfzZUV0QnlLdkds71yqTkdAhRqOAgAAAAAhLzpIi1otZWJuEXF1azdeR08QQBI/VTfKKy4omyvEPvJHyUnrTKZUbVo7YeFiT15VU7RGmUQ/SY9B0jMhLNImuyY6NfhITFEUTs9F+EW1TgJUOFKeSDs6Ki/IOWVJKU8tTo9AVyu1OFVQkF38YAdmvW3UdPN2QXLCZMpLFy+1OI9OzllfW85SajzDLFgwXjz+TpBe/mukdIx0x2zOXBI8djo6RJpPFl17YbpebVJRQY48MD44QQBGEkfHUW5b1lx0U0VDBTpJP9hOwFrSYm1kjl+HVRhGi0rUWQpmC25ac7x1VnaNdSdxHGq/X1VXkF2xaDhugXB4cCxvj23ha95nr15nT4QxMzmvRQRIuUhQTvlXpVh4UwdIuETXSBxTJGVYcJd4EHqxd5hzZ2+kaDBYMyIOG0kwVTevRGtQ1lR3T0Q/XhWeEx49i0sUUV1SulTmWRhbY1loV0BZ1FnIVnxOmUXdRO9O6V2Dai5xOG8NY7dHVi8pUyNq3XMrdS1wdmfjYB5ea18PY8ZlHWYWY49fLlzrXDljKGS3YmtihGEXX3Fc52N1aXRsSWjBX1pWg1diV5lRjEi9RlVGdz9BUXRlMm69bmdodlozT1JUn2AvaP5oF2mJanNqx2f4XyVUC0rJSK9FEDscNClDOUvYUeJTzlNhTo9CHUPjTW5P/ES8LVIHAAAAAIY+tVPiXUtdsVSZU9xeh2kPcHhxC20VYyBVBkxMTfFIwEnTRsxKB1JbVxZbhFcSUkNHGVJNXvRnhm8NcqFvvGl7YixX2FDRXUVmKmYOXsdRjlSsYwdr823cbPxn92HpW8ZVNFUmUppJtzwyPa5CwkSMRTlGUEdbS+BOSE95UCdRMVUTW+9dlFytWwRej2LtZNVlMmPDXpZgDWLgXu9X8EePR6M/KzftQJld1mmlaptghU53RudPpVzaZUVshm0kbttqoWWHYqxiSGSFZOxgWFKtO1sxlj1dU1Vk8mo1ZrRZjUuWT+NWb1heU0pO2UoKSu5IkkoeSfpIOUCCOT86YjZOKm8xJkOuTRJRr0u2QTs2Dz2ZRC9G2D0YLsZGV18radFpw2IKXbFiHWm7a1ptIG3xa6hw2XoMg5KDA3vqZ1RQfkqaSYZD50buTlBUGlrFYkxrLHRQew9/gX3rdfNnOVaTUkZQaE51T0lP50mjQGU6EzODLOMZDCVnNBI4YTmZMGo9nlLfXmVh3FzBVjxOgE6oUN5S2FP0T3NE7TP7J1QtlDqZPZZF+UjMSdBMZVIXV2hVdFVuZJ5vb3HLaD5VNzRuIWItFDPrLSAXigEAAFEQDzqKTPRctGpfcvN1y3K2adVdMFGtPHYzdWCldAB8nnlib+ph3lEsQu4p9QJbJjQ6qU6KV/1VjU4UTCxTU1Z/T59A0CZzPpJUlmRhdE9+CoIFfrlwQ1mPLAoZ6CqNMT8r9hJdAQAAAABRDpc04kMkSK1GCz/0OXNHWmMtcRFyw2jfW5JWgFPbQqocZgEAAAAAchePKLY0NzkPN6cyXDQZQopQGFbNU5dIzkF1VftgBmJjWGs5YggAAAAAvAMcJWM2LTrsMW0ekQMAAAAA1yx8VcNjJWjnZOVeNFpDYEZmamuWbBJpM2GNTx0+fi6KMLEtIyaWDGQ8LU+GVO5RUE49WVNtRnhpeYFy92LTU4RNUEHpRqlk9naxfZJ6XWzNVYxDPEO9RC08RTCIIUozaT9LPr0vqhvVOn9QKljZVnRS/k3iUoBWPFrVYAVmnGfBZO5aeE/mNTsvIjPPNDY6nD4vPSw2DScoJdwxmTDjN41QQ145aeZtCm2GaNZf6Eh+ElYxSDp+PBFFhU4GYMVqP28VbcBl8ldjRZ8/NlAjXyxnnG4AdZp4Z3b7bB5b0Fa7aBl0I3iedb5rv2I8VGNHOjy6LtcddwEAAAAAuxROKzdDNlgPZhtqSWZwWrdOSkR7RgVSdFcAV2RRz0eaR8JdHXBceld+jHyGdoNvRGVTU6c7TwozAPIiAzMPPkdGbFUyY6xtMXQxeAR59nbSdUB4S3kydptxdmvsZyJkKF/3WnFaCVoOV1JK7DOmPAVOdlZJV5tXgFyKXyRgq1/0X3dilWZmaJdpFGtta3RsfW8Mc310QHK2b6NtuWj7YNlXFlO3VTJcD2PEZy5o+Wk/bF1tKGcdYCxfoFyNWPBTp04QUXNWOmCnZ1ZtJnFfchR0THpggCaDGYIhfWh132xVYwRZ102SQOctMRUeARYkhjLWN7M/PUrkWdpnt276cQpySG6tatRkpl2OVb5IYTkoMCs4CEh4SilG2Ds1SFxXiV27WCFLtUm/UOlViE+HOVgxQ0u0V5JbhVX6RpQzNiSFPphbtGqscBlwt2p6YodWw0O7Kk8p5CwQPjZKpUrORgBF/T4fOEQxvCJKAvYii0EgUvJXAFQlRdM4XUYKUZJTt1B/SeBCnztYPVg4ri3dKQEnrx9uP3JR7lgsVtlQBk2QSDo7uyNHBAAASQ1kJ5hAiVUVYeFijVqaRzE8lkvJVRJVhUkJMtwidzB2Oq1QwGNrcF11JHLrZLxL3zkUM3gtVyF3EiwuDDzmPGkwaylxMIk13S8hGYkCAAAAAGQhEjhqSDhRwVKXTCc9cQ9XAAAAUT+6XGpoqGkaYhZSOEUBS1lOmE0fRPguFh7QNkpHRE5HUQhS2k3rSK5G9E1OVkJfPmQHZPteyVe8UHZNqUdvPZkzNjB5JYAFAAA8Ixg08DvlPJQ2Jy7+GzYZ2DmrSCJN+Uc1OIsj6wPpEe4sykQ5ULtP5kGBG4ABAAAAAJkfhE78XxdmfGSaYKtcnVvGWIdZjWEOb4J2O3bcbupgfUzsTVlg62eHaK5lA2jibkVyxW4TZqZd3VLkQYojNAQAAAAAghP7KbJQXmTsbDpyj3b5eWd43GyVVeA/r06SYtBsrms2XnI/pAkAAAAAcDZRS0VTh1SzTG09+zo8MbQdYAEGIjoyyjz/PEcvCUMpYWxtUnDSbmpq9mHOW+peumXfbdtym3U6dY9xPWxsanNpzWUsY1RdK1jAUvBTEmlGeruCa4Mje31rwFzvTvk5HQkAAAAAOz56WL1mc3Ekezh/C33vch5iW1QLUCpMyVetbm2GyZFDklqI5nOOWcdWsmLnaoNoBVxsUBZWRl4zYFRYk0mtSA1Vx1bpTXo8wi0cREJyrZG3nxmipZkRh2x1vnTncgJqP1ooUeJVoVoOXpVi2WGwXxtjImGaWnZV/1UOWuxdKXfGlMqjUqfSn3aKaGlsWVpRbUaFPCg2xzMZQgNSHGEvbp946HrLcrBmtVfGR10/D0jgbeKQwKHlpRGfBo29bN1D/SzNKck3mkcAUVFUqlKqUiNVYl8CaeBriWa2W4pIg0PMRghhQYFllH6avZTMgfFj/1DlTzZXtVueV9ZIui3BBQAAAAAFGD8r3zpvQPU6iigDGy85RVexc46DkYmfhZZ3o2SgVklJLTAXJlNAK1lpaFVutGn6XblRGk3GU21XFlFxP+IqnAM9Gw9jBn67h4iG4nrVX1RWYFS9UVtOiFNQWOpZE1M/SuJM41sQY1VgI1ZhTvtHRUrqUZddemeUcQx3h3SNaLpSDjdIOvJEvUhrRP04tSGYBAAAAABTBBozVFOAZAxr82moZLxeqFrJWYVaSVjlVTNWZlR3TY5DIC6yBAAAAABSPHhS5lmwWLJUwk1PS0hHODzYJfgEIQ0fNMRIJ1E1T5dExDcoO5w/eDjNHnoDsECAZDVzvHYKcnppIWAVXPRRN0AqL0IyikBQTzRVT1WsVG5h9W2Zc+puq17IRZ1YgGiGc6V2t3BKY8VL1DR/LtwrgUVHVWlXE1K8T4JW5WSpcFl1IXN9aSxWVkPZOW86V0RMUHpWl1UYUdFJ3zH2BQAAAABDMx5Qx2HkaiVrVGKHS70cpir2PmBEFz+9OUs3iTGvKI4uOjMZQmlQ3V4wayxx2m9kZ4Baz1CTTVNI6z9HLMMbXQGvDs8qJjURM5ElDhctOhpQwFhdWMpQd0hkPs9P0GDpZd1f41GbQylAjjuZOiM8CT7qNnEjTATUHT9JE1lKW5RTxEA1JIQDAAAAAJkgFUEIVNxYsVNvSUpOR15Wa3Jy8nXTdj90CW4pYQdRIUgKR65Gh0W5QXc6wivdHAkDAAAAAPgn6zbfQuZEBz5ONQ4yKTcjQD5Pt1YlX2FnD2s6Z5FdvE4SRtlPcFpxX8lfmF3rV+5PFkMJKSsTHDDvRstIckOFTGFbU2S1aNZpRGj8YkxWBEOJMslD3VOrX4ZhGFr+SFEzAySHBAAAAACOA4c80Vq+Z11nilm1QltAcE3fUNtJbzcPH/cBAAAAALQdNDvjShdQU0uZO1Yg7AIoNL1Nb1sUYF1fp1cvRHgj4CFeL3VB2E9xVcpW1lOxUehVu1WbVKlZ7WRGcf54r3t4ejN08GexVbdGujbKImYENQ/oNAdL2lOjUYFEkCy3BVsZvUL6UhhZl1itUuxIPTg/G4sCAAAAAJIkiDP1QKFCk0WbTe1SD1MxUk5TmFERURtSYlbTWvFcsl2mY0pq0mshZBBeRWNSbuB29XtYfj5+k3svdwByx20XbL9oRmLOWQhaKmB3a0J+OIt0j0iKenvZY/tSUVOqT/5DQywqA74gXzuhSFlMulY0YSBszXPgd8h2UW3aZNNrLHd7eaFxjFyqQMtKb1ScVUlPr0gcRDlBojbMLx4rTi2aMghA70UvT2lUWl6EZ4Zu3W21Z+JeUFQuSF1R/Vt2YMhg52AhYSpeU2SGbspyAnQFdyN4uHAAZIZW9kaJO18m6gMAAAAAACiKOhpHvFLrXltpdW/FdnZ7mXohc5poFF3GVjxNHjdgC/EVVC47NxoxshWhAQEs3kb2UA9QDknRSI5OlVCIULZTrVH3RhdEjUfaRxJJDkbQPgtCj0gIRV1HmlIiYeRnOGNlVtM+SyiBKXQwWzaNPDNDjkbIRaRCOEAOTABWFFkwVnROKkZ1UUBgY2kfak9ii1MkQR8zJDyiTzNZoldnSasmIRZGLVc5NUvqWNpkQW1gb/5r82ZUZnFkv15xUb1RqVsvabhxrHNZcWNu7Go9ZftXZj4qJxEx8TO4LSAkbTD3PIdGI0rCSdNNcE7yVLtVm0w2PBsq6jsfTplWLlabT71Og1YLXgFeZlVQRZ0miR9FSz1eWmkzbVxrdGRnV15CdyKCAgAAAAA3FlAnbTB6MjouzSeOMQdIMFLlUY5IKzXWEIYn+y/TM5pGSmCtcBp3x3bqbmtdCkNPLCocagIAAAAAVx0pRJxUoV6KY7JjZ13DUXZIIE45U9dRh0vgQl5Dq0wFT+pIh0SZR59Jw03BTdlK2kQwNzAoBDuIQkdDHkF1QrVRcVs5XMpTjDwkCAAAAAD0MUNNH1r5WwFUwEiiQqxAfj2dPKA1Fj1mVxJqT3ELcPhodGY+bgtzInQvcoZs5GErSFQKAAAAAMgNHDIQQqBEYzr8HcMemSfiKroppzFmPANJjF96cr19pX+geNtmgEZSCQAAAADdKc5PJGHfZXZfREwRLGAjbjR0QjJI6kYHPj8vdDZeRMZO21EOTyNKoEZ2QhdO9ljKWsRVKkqkPEc7rzpbNTY6PEdgUTpQIkNyIU4CdDcOTgVY4mB3allxAnPfbFpeTE3mUPxcKGC+Wt9JmSY2Eb0qRjyUP6c2eB9hJx5FzVOqVcFNI0TkWFNqqnG0cEBnV1n8TL4+BzaJH8oiFTLFOpJJxFjJYTJiC1yAUf9GC0aWRdhC/zzWPMM7BDgRMtwidQSPMTRPDl5NYwdgpVWMS5xTlV3UYHZdLFfJVEpUkEkORvxNb16SZstl7F0vViJWZ1yvXI5W0VPnWUhhM2otcdpxW2s+YgdYRlLnTyNQiFTiVp5VN1o0YphlIGD9UaI3fx5mA+AmLUjEV59cHFmXTKo1bzMcRSBR8E95Q58pXQXvE4o2LFQQZPFm8lyLQTofZEsFWJVZUVRdTgdLwT6PN8lDLETeTYVbKmZCZjJZ3DVzSLRYcFt8U/ButoCMicyMLoughTF+HXS9ZRNi2GeyaZBqL2zebR9sRGW9WGJOckBNQgNKU1LIXQJma2R2YBlm5G8TdatyEmgDWLtG5CDlEI80vUtqWepbFFbAULxLN0VTPT83UEPBUEJg0G0tdid5ynWucLdseGsAakpmO2YIbNVv13G4cXxv2WxvaLhjpmBsYKNeCVwnVsNQX0q+Tuhiem7ib45oqFnQRGQc5wF7GuEnDi6SKPgHLwAoAXsvzUFGRwtS21vNZFtronEveAp63nQgZxNXglSdVCpOgj6nFocBAAAAAOI4mGPweK6CYYNCeglk6j26N3RKmVVOV4VPRkJ8NMM2YT7ZRQ5HLz/WOUcwAjoITQ9dZmfWaVJkpVp0VspYgVu5YftiVmMiYdxcmmgIdyt+wnznchBl4VyfWt5ZvlmmVgxOpUAAKL0C9yefNKpV3GnDcZB1KXatddNt3lrsSeVOolR1VXZQbEB8Okkz6h5FA+gnTEt1WSpdhVj7VNNTdFArTddR4FXgWVRjEmwubI1mzl59YW1ivWE0XOBR/EP2QntJpVKoXNRk+WjsZ/VghlOBT/RViFtXV5NTqU/hTSRUuGGna6VtdmjnYW1kGmopaqRkwFoiUYNOuE05TfhQtVTiU3pPyE5sUdxPLEvSQQYsrxbrMuxMlljTWeFUVU11UsteSmbMZtJhKVYqRss2cSzsBAAAAAAEKexOfF9WZsBmUl4iWfRiUGx1cTZ0aHLocO5yr3O6c3hx42r/XtpcqmmcdjJ7jXerbcdfelbQUJ9BCib/DrgrOztFPpg09zyqWzFp52nQYCFX/VgHZtJq9mhpZNxeRleKSotCxU55W5dcx1ExN4AJGSHgMN1I417wZgBodWFRVSZI+Df/Or9Bo0f+TclHczvjNKpEwFiFXvBfu176Xa5dv1mKUPE77y2bAwAAAADBNNFGEFPjWlRf32DDX39VDVUXWJJVFVSsURhN1EhbREg+nTQDMMdGmlQdXH5fDV9PXgVdEWDLW/JVQk7/RdpYAmvTcyl1fHEmbG9lSl+jVxdTelZRZThtsnG+cBhswWHiYTljSGDjVLtHrT41MV9IKlfSX6BkdWNMXhFQ+0iuStZT5l0aZaloKmmPY4BfkFkFVstQMVczY3Zyvn6lg4KAPXkWdSBzXnHRbaNnbmBxW69U0Ul4RedX4WmNdQZ4aXGyYnRbmV06YrpmQWoyboN01Heudhlz8Gs2ZIhg2V/HaOZxhnOscERqVmVIYlZcqFIOVCdhim2GdvN56XfAcPVnvWYsbGdwQHHPb4xslWhZY+hdQlYZUTdUHFxBZpBteG6Ta0hpnW4GdSx1Um27W1lL51N9YKJrw28+bahjblPORjRB50PgRxJOkFdtYsFryHNkdyp1lG3IY9xg2mTWZhVmF18CV9JPKkanO50t4iC8OZ5OoFkYWi1YLVnBXAFjzGzidIh2y21qWKgzuS6hPHFIRE7qTvBPsk4ZTatDdyzjAwAAKxQoMptH8E+kUjBRLFW2T4c5yQgAAAAARyOfM7dDLktgVlVhtWiyaFJfYkt2U/hbsXEpf2eDFX8pck9ikWGHZs1lLl6ZVNNHWE8lYf9v03elefF0mmo7W+RCtyBmLVE9ukeiT+1aNVtrZhxtvGouYGBL1z7JUExf82o6b3tr72BoUrZIWEwWYCpt73E5bg5jt1KZS9xNklGcUS9Mv0jCUvBcrl9OXjZge2eKbDVp6V+IWOtav1wCWYROlj18M9orQSMnIZpD+VgVYcNd2U1rKcgYQii2MZY0TTpxP1JAsTIqIdMHBT24W2NutXnigqWIK4nogst0Rl4gTJ1Dz0/AXppjMmI0YE1fF1/qWP1G/C4KMfU6VEm6T+hOy0e3PhI521BcYWhnJGHTTYglozDoQKRKHk31SuNDjj67O6VGgUy9UVhX2FRMSKMVDAEAAI0jBUn+VgBdCWK7ZhporWMDWrpRxVXgV89ZYWALavVvGXBBbOdjmV6xYLdhLl0vYFJk+mQQXbhT5U6QUjFOxkOtQ55JGUJeNzkjtgIAABdJGWS3cI1x4mo7Xklbg2bPb1h1SHahdY9yC22QbNJsdGm7YoVVkUB/MHMVdTnQTN5V51hCVqJTTU35Qa426i18BPYaBkF+U19huGvxdTR8KXvWcpdkoFkPV+pRIEomRwpDcjqoMFAsui8kKoYvB08GXZFl+mq4aoVjQVfwQwInGwQAAAAADSmlTERiR2sxanFha1fRXFZiiV/hUuE9ABkGAgAAAADXFxg6f1S5X9RfFVzBW4Vdn18LXzddmVp9VUZMW1gBZR1pTGOlUVgyVyEcPvlSnF51Y1JiCVojSLYkfwJVLPIxuzgbP/dAKlBQYPxpIWq9ZkxkhmGhXONSz0oWNRgcogLoOFtJqFWRXy9nrGiLZTRikFwOVBhLmkPHRA5KRkQfMH46O1PDabp0RHpCfK56znc5doBzI212YaBTyUtESsFI70q9T8JTlFbMV4hTR1L7UQZR0Vl9Y3xsC20TawlqVWo8ahlpeGRGXtJNTkMWULdcf2KlYLlY41f/WZRbOF0nZFRr0W9jcxRy2mmeWXRADiJsAQAAAADmHWMzjz6NSolPAk2uRDpAykqaUnhPHEB+HLEimEP7TStNmENdNKU9L1EzX4trtHDmb19q8l2fTjs1KDL4WFZuvXkzf2eCMYPfgIJ5fGw9YRlrjHMQb9Jdf0M4GMIBAAAAALIamkqaZmpzzXR6bV5cVkgMQVZFs0lESGM+jjGZLewd1AstKPBHHllLX4tcEk6ONMQCAADjKHU/p0mOViBhrmfRbchtI2raZeNin2V+ae9rWmkIYBVPhDpOS7xignGmdAVyFGxdazJy2ndqeGdzrG5Gbrtv8XBQbwNrPWBGT/NJS0t9THpJJ0yQTM1OwE7qTjlP1klRQm1ISVEQWONWm1BnUQFWQ1pMXl9bF1UCWE5bgVxlX+tghFzWTV894zhSQdBPFVs+Xm9ZFUy3NfIVNTGeRSpPdVlBYOFgilg+R6gmvQEAAAAAQx9lMus9dUm/WWJi72rrbt9sdWMWUJwqERvKJ2Q14z3LPoxB80jGUHtXyF+kZrdnIWJxVHxDmkDiRZZMKVfTZa9ud28DZtxS7UBfNMA3gEdiSzRCzCtBPgNRRl83ZptpTmoCZj9YWENNKpw4PEZlUmRbf1nUVRRUFFkOZQRvsHMtcs5qkWCFXh9ePF4IYKJcbE84U59j0nG0doNxi2AGTMtEdz5ERjpSc0z7UdpsInuGgYqAv3lZb65pEWbyX5xez1m4TjFT+lgMVT1QQFUiWdNbxlvSWlNZI1epU6BOcUuPUmRX+lmoY81qHWzOaLNjzFvWWq1fqmA6W19WclzwXqdV+UiNN2EzEzX7LAkYQgIAAAAAEQ1fMFdU12fwcHF043OFcJRtX3Ped5x0zWsvXwdf3mgzbV5r5WMmXpdc51qQUQE2609AZXhtlm5lautixFcrUcZTKlTyUKhAiitXN6w+uEI7Pq05/DuaSvdYMV6HWZxEzSX4MURInFS8WTVZolOMVZlaRV3PWYBRvkcwPsYsMgOkJfM+JEyLVzFZCFOeS4FQCWGPZh5ljls4UA5OGE5XT9RSYVeZVpBQXERzMBkgtgPOIessdzZlSOhcOmtpcVpxd2yvZWBek1UWTgpH6DYEKbw1vzbnLs8260o3W4FiUGLfW/dPE0AzPFVOrmRxdeR7bHipaplRsy1TQvhS4loxXRNcdl7NYXJmHWpVar5jFFVvOGcZEgIAAAAAQx0BMcM66T8oPXEyaxhaGEcwCzmTQCdFNUL1MkAXaAEAAAAAaBLDLbw6n0JkPjs3TjOqLmlA9FB1XR9jC2KtXPBXNFsMXZNbUlOZP34hsSzdQfNTgVqBV6xLkD29K1oWnTbhQbNDJkLzQhZO+F0TaRZwO2/VZhFcWlvCXgtdvlq+XJlg5GKkYOxbhVgfWrRbu1siXeNfVF6iXT1cQ2GkagFxSnA5Z9tZklZwV8xUsk4MUBlO/lUeXqJkVGg7btpyBHUOctdpGGPyZfJnuGTxXxBnuG1IbyRnY1MLNhxFsFCXVVlUOE1NQrA2Jj6eS/FbRWO9Yi1aR2EtcrZ7LXzNc5RkRlfQTMVE7U2AXYVoY2rpY7FVikXMRqhENEqfSw5Kj0kMUn1WFlSSSNI3rkQ1VWpcq1xaXIBXHk6GRY1Vm2gMc6B4InjPcoBodFzjTJBI8lBTXgtj4mO2XzxY7E/9TOJLLUkHQ3NH6lV0W21XlkWkG98xxVCqX2Fo+W+bcsR573xqeklxNmwNdneCsIZsgK1vLFcLQz0x8yv6F1EcnUAnU/JXmFJ3RBM+yT9SRyBis3YTgF6A4337jOSfDqdQo3eSPG6TQl1CRT9bMjodzQIAAAAAwg13ORVVq2LebYCRn6sAuAS5Za6xk7xfozn5LO0ihgQAAAAAtjEOSLNQ2UxFOoAVwCNzPX9R0WSccu6L+KnJujXAbbpUpzyB5lhoZgVq1V/URaciqSX/N+VE3U2TT+9MCUX+PRo8wTp9Q71vmZ8puIzBMb8csceSrWCHP58+XUrGVnFhkGVCY3tcVVSGS/Q+AzKnJ2snvDmwTxVbl4AZoKSuu7FzqjWXZnrnZj9TTTpAV5RpAm+xapRgq1YqUMVMU02UVyJbnVjBVk5fnHRmlP2nG68Nq/qZxHYCSElFdlk4ai5yKHKbbdloN2QAYmlcBFQuP/ono0sIXh5mnGwefe2PXJlBmkySjIGSbvlhZ1SDT79Q02Daamluvmw7ZpRY10QKOM45qkPwRXJCkkc8W/x3L4ockHqLKnvBXDU7Dy35AokwNEbxU2NZyV6yafx3zH+8gjmBlnvob+lcPD8PUVxc4mmldn5+D4FcfOxvyF55U59S8FfeZThxVHSFbndftUfjQeNDxUzcVn1cOV8xXP5U4l3NYaFdcFWqRqY4DztxP/VNX12LZRllI1qjUCxcYGXfY/JXTD9OSOZdHGXLXmxG2DF7Tu9gOGrFaQdfA0iZIIou8EghWN9eVGDcX2pj8mQMYONR9DWuPWBSbFwhXmdjInHHeod+LnoLbTpb6VOhUg9QQljHaap0H3itcuBkfGWGbgt2ZHitdRluO2OkXTBh42TLZz1mc16CWBFXcFDtQpAyBS+mNEtOWFpxW3BVhErPPOI5njnzORA41DOLLQUDAABtLjpBFEyTTDhCNSnOBQAAAACgBCE1FUYhVPZiKHI0ep16DXKeW7hLKF8sahVwiGugYZZkJm7ScPxv922UaaRmG2GXVmpZVWKvbBF05HUdcZJmDFrPW1tlf24Wc2F0gHDAZwZeC1/2XkZbOFEzPBUGAAAGFZo34FfVZkZqM2OTUaQ/61NiYHVkMWkxczF4p3c3cNtjP1cgWCxcJ2GcY31pqG8Wdod2yHCxZ4JkpGjya8pqQmfiX2RaTVQuTzBRaF3CZQtqyG6dc+RzzW3qW9A28wXPJXc0VEHPTG9cTmhrbAZoAmPEXxFe4FanTntELTOYFJwCaynjTN9dQmbyZ41jW1zvWh9jBGl9Z2tYLTdnB+wqr0JlSihK+0qGVmll0mgJYl9QU0N2OZQlNQMAAE8jwziJSI9K9EcpUEJaZWCtXxhatVKtTk5F5SziK4c/WFNzXJVf9F53WhRSkUheVNZhnmgiaOphd1XWRCNPQV6Kap5uAmlBWjxLp0toTNNVe1xyW11VnUlCOnMr5RhWAgAAAAALG1Q0VkB6TH9X1lrnWXVZ4F9cZ6xqTmUjVsNF70SHSxpPeE1TTrFSGllwYEJj62AUWzJR0ES3OsMzOTbWO51ERUmoTK5PXUsJUHJhgXPBfZ1+fncFbqNoh2gkYm9Q3T24Pg5JskkOPlAhRxWVNThCDkKuNaYYOiOoKd4950mCT65PelHgWaVgEmSXcU+CwozGkc+SJZGBjW+H93htXZJb8Gz7dWR1W2xqYBhcwl1GXDdVg0zePuE8VEVyTLZJNDvSHeQCAAAAAPwfCClGLmIsDyA2AwAAaSVxMxU5yTUqKBcDAAAqMdA980rsUcRR3EonRkNEk0XHTdhcmWePbNxrV2PbVKpAYjPxHMAAAADCIVQ43EjUVvRkqG/Yc0lv+mExTz9CT0G3QfdGkkxLT+JO30rkSFROlFeZXHNfb1yYWdxTHVM6WzJifWE2VnQ9SSi0MCg6vj8WS+9aYmO5Yo9WdTtjBQAAAACSHYdLjV3zZwptWmwRZvJez1eCU61NXkNXNeMnZDoHTmZc0WCvXy5bQ1vxYThj413STL0+W0byVQRe315WX2xnYWv0aLBbg0C8KslBslCoUvBIPDJZKaBI91JtWfZbTlxBXk9fj13bWuNdPV62WH9QL0voR6NEvTc2N686Mz2XNT0jmRYgMiJCn0iuTvVX5WFcZj1lz1/uWUZjcWwab8NuI2tmawdr5GX/WzVS308JWbNb02EFauRwIXX4cgJq+VZNNpIfjUc0V01ZjFOhTDdIh0B1MqMl+gEAAAAAyScFPn1K7k7UTEtEojgNP71B9EOQVstgB2A9VOJEC0LMSd9Ra1inXOhiRGcCZW9acEZeNrNFaFqUX61a1EzZQDJJY2AEbodwL2nMWOdNAVSXW5thBmayZyllbF5gV4RSQl0kZPxj7WCwXDhZKlUiTh5LyUUPTjJZFmE7Z25sxHA4dJd0oHE0ardiSFgMUlxY7mChZSBmxmAZWJBRC1S1UuVOY0pmRF9IFEY+RhhWy2EfZ59k0V4mWTBVklWAWA5gB2VnZu9nPGrtaFJl1V8ZWBZTVVd+YelocGu3aLlj7Vx2VMhK80bpN4lCRUnuWmZn3Gr7Z15nfWQoYtJfPGF+ZEJmxmSDYstdFl1XZVdwL3S0b35iP1NTV4VfKGbrZZxh8Vz2Wj1ao1njV1hW0FEITB5L/U3gUq5Ul1HMTTtCxz3iS4FaCGT1a6VwQ3OQdDR22nS2cP1ou1zoTDZItU6iU25UOFHdTZFRxVerXsZf3lwoXZ1jUmg6Z7xfL2rDdq19n3vyb1BaYULZOeM8yES7TDlOkE8gWXll5mpOapZp3mbIbNd063kNezZ3Om5vY29cqlS/R49FZUdmThlVTVGmRww1cB6TI/wzXkXZUWBYdFUQSbY+QjSyNn1Jd1gzZKtrEW31aIVeyVCDQ9g3CUB2Sk1MzEJ7KHkhfC+QNX8wgBzUJJEz7EimVV1ap13HWclXu149ZhFpTGm0aNVkVFzATxBAD0AMViNoF3LodFlwRWfKVyVFyjn2NoVPL27Ygm6KuIgPgF5z9GmzZGBdx1NnShVDiFLMXfNg/WBnYeRoqHA6dBlzEWtqZHtmSGy4avlhv1yEYfpm1mIOWEZSSFTgXyhm3mh3aiFs7nAydQJ7836Xf/Z5vG8WZoFd71ZaTYhMJVY5cBCCWIq2iV2A62/QXvVblmmRcEZyKm96auNnOWsYbrNxnHGybENfjED2CAAAmisARbhR8VUQU31S+FoSYflnlG4BcAxu7GdDYT5cglQBTShP1E9TQvkgKwG0HEI570N9Qrcz9ggyAAAAAAD4HgMpwUBeV7ViOWK9WiFPwUNZQc5C+UQYR5E/Iy36NpxLQldGWYlSek9KUVRXUVXXR4gcllK3ZPttY3cmgb+Ij4sziKl/kXEwXQ9LqESaPC82kiUPJGwlZCs7SsVek2lHbypwDW3wZCBZfFQjUxBRpEeJMUw5REVBT2xWy1fIX1hsI3U1dYNue2QPXJBRuEy9S8pDfDtxLWscZStkM/4xGS75NmA9zkUXSwFMWkw3Tk5YA2l6coV0o2/WYu5NcDVVD4MAAAAAAPsiHzu1StpPwEzzRBBDW0NbSABIlj9gRPhQZ1pOXpdf1F59XVFZm1OJV0dghWYQaIdn+GGWVYU/2zHxO2tUxWVvb/twGW0caNBfbltLVQpYBGFrZmBuH3KRcI1pU2VtaK1tj2wlYNdCtxw6LHw4xkK0RWJJf1fiXt5g/FtuVtBUXk8RSPZN2GBhamR003bqbwJgqEWEOLZGfExgR1UzfiVANAU6QDbaKE4unj/iRitFBk9yWB5bHljwYbR5uYd9ixGGlnk8aplcnlMqXoBo2WtoaPtdGlq1X6JjB18rUvtEkE/OW1FcU1OUW6V364MQgw54g1rtIM8A+CDiSFFhzG4kclZrU1lRNbwEKh/IQxBU/FjFV3BRDFKsbDmDb45gkMiLP4ICejFxcWfwY0VetU64Wshp+2+2bPVm8mTqZplltmFWW5hX4GAedIyEb4xZihV9SmGCLgEQ4Sw8TR9f2WXlYZ5WxT6lP/dP+lm+W7dU/FPlWJ5gkWGzZVFvZ3Y+c91kh0QXHYkAAAAAAKk3tlYkaYFwyXDIasxwOnrkgI+CRIDjeQJuy2E1WSxWe1obYwNwp39uiCOJfYLEdhpoDmeIZ2VkrlrpSmFJVlkWaSFtkGgEYf1X/kp1N8kkPwODJbA24kU/TuRRoE9kTVJRQlZ9WuZdtl91Y85jqmMUcMN5gHpCc25lKVobXTtkhmpubR5tmmdMXAxHTSn5BEIOCzvtTd5ceGlXbyBvI2fEVsxCZkwKWqZhAmPTXD5S5Ek4UDNVXlfMVNFICy5xD3wAAAAAAD4i2TQNPrI9fUA6S9ZYX17qWjxSxEnDSptSK1rUWwxY9lGzVPdZnV5bYI9bUVD8Qiwu/QVXLp0+B0WyRTxGB07mT2NO3UxKSm9D7DNdLsA8IUenSKtIwUSTPwUqrBxTKi4xGjPyMWgsFib5LTU8D0TtRNc+OUl+UbBUtVFkRD0hghLvJ30vpzVLQAJGUUeFQgFIYFY7Y5prcWzKZ1ldlE5BRM1HR09tWPdaCldpS504DzxWUK9bBWIAZClgFVuZVi1MgT61JeQAAAAAAEQySEFUSChLUFC/Wt1lVW+FdFB2D3Urctps+GjrZU5k7GJaYFtcsVJwS81OoVd1XVVf1WHmaYtz8nqYgDKFQ4dohWB+knFBV4BJdkrwRM47sT2bRAZOBlF9S8E6SBCsALoFtDC6RX1MQUh/NXwRXRLIJXgt5yp6JewqaDYxNvAsJiGbA3El6z5NUYdgz2qSbs5uB2w0ZY9dClXvSH1HD0ydWJJkNmsQa3pgSEXQDT0fTzQ/Plg9GzNsOFxEsVROYQ5n72SmVl0xoyDsRbhabmEzXaFP3kSYQiVEfEJFSIFZV2e5bl5xkW/1bPZp12SgXV1UvU9uT61MoECfPt9Q5VniVHZEJzCiNoU83EhuYghzk3nIdzNvG2ZLYnVcTUv0OZ5ITWLPb+907XECaWxeRFxNYqZpS2vZZkde51W1U15aDFzrVCtAcRrCAQAAdCOeNm9Rc2ZHcpB2Q3RVaPBXj1ieWgJfUWQWZ0VmuGJ+Vos+yyJtO6JJzEwvRAA2ci6tOdBO21osW9xTukZ1SfdeOG3VcXRtrV4/SRlM/FqBYshhSmD3ZiFv92/NaPZXpkB1HcYyUU/IXMZkgm3jc312g3SJbUJpmWf6YfVaQ1W9S4c/JE0mWzVfsF34WstZJ1TcRH8p2wQAAAAAqh0XNp5CX0czRGY6djwBSLFP8U50R884FkN+Ry1GGUdPREJKH1biWU5dDl0aWB5Wi1s9Y7RpdmhbYDROry7JLkBGpU8YToxPAl0paFRqSGjuaEptqGy2YqBLvDjbRHhGETxLMBEvizIeKa0RkirbTFJaml0aX1xlLXAnerd+t3owbtdVYkCgNIw6MzpXOLZA0V2XcVN543Z0bVFg11ECP7EVIQEAAAAAkgshNxFS8GR2cEp1AXe+d2R2inWVcv1sXWrvaDlqdmp1ZqVdYlFrQ/tKrVibXrFcgVOkUWxQjE5GSgE5GDNVP7xU02DLZGZh5VSjRF5Y/2ebcqB6yH8EgzmHGosNjJuI7H7sccdljlQyP+RBn0m3UXFV0VLCThdZe2aocW95T3z3eUtyC2irYFFpvHIadM5xxG0naWxlTl+KUa9GuUuWVYNZjFeHWW5o6IHckU6XbpMWh7p0a2RlVBdCsEOyRntHlj9RRgxSzlrkYctjdmH4Xp5aKFfNUFBXTmEFZTVhd1jlS2RBm0jtUR1e92pCcgx0BnFeawZkTFx9XZ9cz1mDVcNS1ksUSuBLhU4zTrxM+k87WJhefmCKW/FVbFFDT2NOJ05bVRVbbl4VZQxqRmlOYDRPiUTcYdhzp3tvfGl3/W1gZZNdVlSVRVM2CS6CLTI1YDqZSypRsU0NRQo7ZDkzLPMqL0N9WkJqJHPLdX104XI7cB1rAWP0XaZbY1JmTa5Xe2IoZdRcD0YdDHMuO0o0WP1fd2EHXyNdFl6aXANUI0UVORs70EhgS49FGkCvPjI4riJaFrkxnU/jYa5pfmeTXIlOmkYuWI5pB3J+c8lwlWmwXjNW0VcmYHJp9GwvacRhUV0kXvZoHHWGecJ1EWz+YYZgEF+FWG9X72HPZclkJ14HWL1TqVDEVDda72BQZH1mAGuycQlygGdFUrRFGFJ6YyduL3VadpNydGmUX7NWGFKzXUVqb3FxcTty6nSmcMtonXHidW9xTGjZWG1P5U79V0Bdo1yBUyVCLy5hAgAAAADYL0VK21aaXTVhtGSEaPZrYW4bbppsyWy7a/RqkmefXAlPn0G0LUUEAAAAAJkRfSmcNV852Ds8N4EzpzQ1QSFHSlHLY4lt1Gu1Wz5JjVVHW6RXqEGbIqQ3+E9SW0JiB2Q3aDxxIHmBe7p4wnQ+cU5sK187RzkwKCJ1MPxMxVtrYYVk+W19dyZ9CX9cfMZ1Em1pYxFgYGLxZYpoqWxKcUdwYGjfWaRJMT9ONXon0yahOFtSS2FEZgtjZly3U4VImzo1K3hAtls3aFRqn2XEXBRTqUUOOwxBKlC1WdNl4XTyfRmA6nu0cJBfL1nSYJNpqWy2c8x88YG/fo5xtlQOI6Eg0jUSRNxZO2IIYflUpDx4EgwT1zC+Nycx9TM0RzdTu1MWTaNQhmUvcpt2kHH0Z4ZgdmFTZMZmgm4ydNVyPGrqWc1Om1FNWIRgB2crbUNyNHMub5Fkk0+pOBcp4wH2FAxBM1qTY3hjiVziTUdGdU+IVixbElxlYRBnoWYkX2dd6mHKapBu2W1qalBlL1w4UgNPEU0+UJhbnGQlbtNvHW5TZglc2U7kN8s4flOXZkJyx3WNcZ9ld1UVVWdY3FhvWklZgVNsR7E9KklCVrpcAl3OWN5Yt1pjXeFczVeSUoZQZliOXDNe/2KmaA5uwm8Lbadoc2LvZWVqvWw4Z5ZZdVH/UQ5RYUajPW88sUwFVZxU/lMBXntmIWUVYKRcxVycWM9LKTGGBh0d5z7qU2VZaFXMYe1oMmkzYrRS+DkQK9IkSAQAAAAAAh5gM8FJolnJX8tdVlZpT4tLa0oiQFQ2qzQpL0lIHFq7ZAdn2GRaY/FlXGadZOJgNVfiUK1K/k4sVS5V41ogXl1cE1KSR1ZPyFeNVxhRT0/lWWZizGQrXbpKXUa0U3tk8W2UbqZsuGuwbIluwmrAYrpVIUOAOO5PVloSWNJLfEKkR3xSIlolXc9VrEO3NylVgmKAZ+9kkFzbUzNO0VMvXO1f0l47XFZZrWOGcsJ5BXn3b2tctzlNIeUA3ifwQyFeWW0tdIlxMmauTuRRcFcRWQRaslpMXhlYPUYLMDky8zTjRJ1PxVYtWd9XCFN+YK94rIPUg515oGbUWZFSQlFgS4k6FyuNQH5chG6+c2NuYmV6ac1wcnFwbGRmcmKUbEV5x4BmgHx62XilfyyFlYSQfKxrJlEWMQNB2kzeUoVYE2DHYrBeak0QOTg0fkpRZLl0HXyKeClptVEcUftRZlGQUJVRCUxJRHNKjVSGVPhMQ0kqVPVaAGkHeC+BbYMiflh0DG70bYZtEWxOZrlayEkGPHVRW2osdgp3d2xRVLAL4krCYnRrxWiCYy9hcmRmba11dHpleettqVrgUABEOyBkFZ4nIjyaS/JV+1kUVCZOikoTT6hZlmNsamhtTHBZb9tqg2KaXA5dJWk0cTJxBGhWWqxhTWwIdNB2wnMSa6xjFmBSVlRV0VZrVgxT2UbhMlFDCFdjXw9fUlQtSR9dwG/Tdw54aXKKbm9sQ2hUXM5ApwoAAGkhNDS6O7c8Tj1lRUlPT1bTXmVoMm/7cPhr611YQkwIBADiIChPL2C8ZbVgblRSSd5EmkDeLqsMhABwAoYup0lHX7duPXVLdNVusGspam5k7Fc6UepT31szZ4lt925FbyNtMmsQZ7pdz1b4WwtgwV9TYRRnSnJvfrKDrICId81rH2PoXilc1lg9UmdKQVKyW7NcIVu2WlReB2HTYCpa00/QSRBCuktAUvZSok3wTh9UU1iTV2JW11TVUjRfkXGefIh+T3Z+ZG9fi28HejN8zHWIZz9WvUFJH+glzi6vOqNFmEzhTTlL1UauSHlI+VO+ZJhxXXUick5sP2SwXaFfIm1TeVN9FXgnbZhewVSFSL9N22ArcFF1DHG8Y6BSulSSYStt7nMMdI9yOHKCb99mrFimTWJa02gKcrh0GnM7cEtwwnOhdex0NXJKbmBsSGo8ZtRdTlPXV+Bfp2TbY6VfXFv5YOBtnXaqedF2uHavell/gH90eQtsnFkyWIxjZWyBbipmj1hBUI1cPWhgbwxynHCRbA5m/WDRY4dn5GRvY+xgPWDJZ55tSW+Kb0tvk3LAcyFtzWGYV3tSIVDFTg9KVkgeT2dXXl/qYL5fC2LAbON1vHmWeax5S3mBe25+pX/pevZ0xHH8bx5wLnFncz1zV3bKe8F9WnpFb7lYRjn6HH0phTUgOeU1rSz1NMZAqU6VWhldTFlAUMZAFzIzP6JNIlIUTmRCJ0FoSCJL60Y1Sr5SXGI/a8Zqf2IGUpQ7ZSNqAypEZljbXsRaGk6ZPVYdaAIAAKg/MFv2ZjlnC1y2QzMrVB0GA8kffyo7NqE7+D92RqlUVVMWT6hR+loLa5V314CLhTGF5X//eItyvmxkZXtjZmbyZeJd/E9gTOxMSWHpc55+3oGOfUV2YXCkaaVj116kX8JiZWgjabJjZFG5K0Iuw0AoQ5w4MCH5JHs3xDmYLh8w8EnbVTBWa0uYLu0BaQO/LNhNbmGuaSFogVywRSAUn0zLYg5vPnNycrpw1GztZKddfGLSagNxMnBjZkNRaTYvPtZB8krgS85H9j2kLsUpoTnuTaNYTVtOWStbzmVJcMpz2XCSawliKVJjNLYEAAAAADQm3y6uQ9hRU1xRX4Fg4GGjZMxkcGXNZXVosG8SeCt9J36Xe+l5zHr/ekJ5X3RLbMBkAGfXb2B0snC/Y45NMkwBYhRydHsXfNpzqWQZUN1Jl14laiBse2c3XE5Of0FbPmhKtldDX9BnOG32a9tj71edT4xWKlYpT7pCPyQGYWSYdLUkwxDFJrt5ooJ84Gpsam1opWlobZFwiW4fYUtI5T+sUSRlLXBVc1Bxxm2xaaRpFGqyaJpidWB0ax1z2XJsbEZi+mCLaXVwWnJUc7xwem5BbS9xc3FBap1dyU8LSmRRqFvGXUtcBFPGQmJoVqSHwLbMVc1xwgaoq3aAVmtSdWCWb8x6jH/2flN6nHFWZiRZl1UyWhZje2MiXD9PpUZIQxNACDrrROBWtF7nXe5YdVX1YOFqcHDycEptdGOkUxBPpldUXQ1h0loPUR9Kz0ymSzBNN0mfQ608zm+WpNa848WCw1C1upZrZ2NMJzeiROxZK2bia/1qhWHoYkBwsHnXeB1rc1B2Nu4xTzisL2oNzEFbW9Zmw2cKZsFpkG9zbaxnJWIuXyhYWFqNY9NrkGw+Zf5X3k/XSP9Gh0ahQ70/3T7uOYBFNVdTdfCbHrBMtpGwvZ2KfHpmZmXcZQVj92ArXmJYc1E/TttSBE2+RpFEUUuWUwBbw1pUUqJCDk/YYGpqiGkmX/hPEEJEQM9Gn1mFZN9qwm2zbU9ukWyvae1osmfsY+Rb306XOO0/UURKSBxOfk/WUXJf93oKi8SPb4gbc8hY4F0hbElxoG10YB5OdjEANPpI71P1VjJSV0NLLCsUOQEAAAAAlTkiTGRXNmDSZKpk42AIVwNJrDe+JUoDAAAAAAgEayqCSUdgxGyPbztp/FqyNnUIfy7oV+9weYDVhauDSH82etNximjDWulWTWQ1ai1pdWTzYN5ZmU3NP1M1iz9fUQtXT1MDT2VZ/197Yx1k/WDdWQxUVEuPO75BslfvZFxss2/ycLR013a7cxppy1saU1tK7TWdMPtR8GCVZB1lCGnLdZmBGoc1iAaFcHzSbPFcEUUeK40EAAAAAEgj/zxYTZNVSlbvTmM9hxklGwpQfGk2dCB1rGxZWqA+ATTTSCVbb2AMWjdH+SPdAgAAKwxYPa5P1lTFUaFTWV6RZz1p9WIfW0lgJW/vd7t3s24qXHlLm0xSU6tRSUVkOktKzlwKZWhjbFa2QPJCuk8LVg5XZFBTRkpBbkG4SP5Iq0PXPPk/ez88N1o4yTxgSgVZ02LXZJdfI1SJTZ5JBkC9O3M/nkh8UVtXAFe0TwRKt1VAYExkQ2ABW6ZZkGF6Zr9qK3DzdAV2HHQcctltxGhYYkdgD2FLYApf2Ft+VwdRcEarOhpCl0ZCSRxWAV7xXsZZB1SZWg1fjV7AWxdVakmsQvA7JjUhI3gwWlZVZuRsb2oYYIdTckRwPyw8sEt2WDhffl9dWm5Qk07/XtlrF29RaXtaW0wUU7JUF1THVuBZIVSwSGM9EDwaToVXBF1BXUJbTlNBRUc0PUuyXQlmcGUFXQ1O4kBMPO1EhU63Vl1X4lGkV8tex18vVE04Iye8MHQ2tUvHXLZkSWabXiVYA1qzUxNMIVdTYztqJGYyVopKKUfkTfRP7FGOVGRUFFH2VwVfAV+aVWZEckThU+JVa064S0FP9U/VTohW0WHyZbxfeVBFRCtMwE/KS45MDlFGVwlgzmN3YlZb00/KSxlOWU+HU1lV4kthSvVc+Ws7dS57K4Apg/qC6n/teUlyuWYjWp1f0GnZb6R4IH9AgNp7A3HqX2hQslE2T0hY9WmvdSV59XSIaHhYEFTmVxNnvnB9cnNtHmTxXUZcOlIKQWdJR1yOZWNqFGwvblhuK2t3YbFa010aYNdfMWEaYdheqmFKbKd3dX32fO13/W8saHJfTF3dXiRgxGEcY3hlGWsSdBh1d26qYX9TmE06T1tL/EVNRmpMc1aTX9ljqmVgZKhfpVc7SmRPDVsWY/JkjGQGXvRS3U3iVqtebWQPZXZj62HVXwBZ81KsUKNa11khVuBGhyqGFXAvykBjQl01cjC6SpRd82QFYqxbQFlhXhJe4FRGRNspDiV+NlxQLWACZl5iJ1f5R0VBbk7kVJ5WWlDSSKNGWkbGQ5Y+tSwUFUYuiUpLVztY90yPL0EFAAAAAIweFUS6Un1VP04YPGIwEjamOwtF8k7EV6Re42PPZuBjEVuGTg05nDVPO39CGD2WLOMhCAJLKzNHfFmbYeZhPF+DYGRjxmKLXXNZFWE4bCVyonJObURi11IcRkFBhkYyTOpZKGHuYbFcJ1axVY1SqFZtXlphOF98Wmtc5mPRatRq+WUkWrFKhDuMMqFBoFPnXb9lRGxia7Fl6mPRZ+lvzXGzbUBoFWWRaS5upWuGZSBd0E8BSOw7FkP0VEhgu2BNWMhOUFeMYshmVWMyWttOHl8RbLZvcGtlYaBdE2LIYaRhU2N3ZANhwlcnRuFAFFBTWx9dPFUWQ/EvPTzuSehPWk9TT1FSO1LzViJZMlvlYARsNHNZcxhvYWIFULlN/GEoa15oQFwiRxg62DDlMsA/40XMPygtixI6H+k9LUyeVrlfiWifbfJtbGl1YA9Vu0dURKdVTWQOamxuu3LZcydzUmxVXqtPW0d1SfBQAFddXalhvmK3X6BXYFDXTf1XIWUlbFxtUGi0W6BJ0zIlLe5EFVSwXslgwlnsSbU+xlMuZRx1CHzqezt3+G3fZPFlUWw9cIVwJW31aPxi7WNcYcBhW2INZI5n/3Cmdjt0jWzQXuVdSWXyaIBruWuraAdhxmPedCWBW4ashUqDXYFvgIZ7Zm7oVFEziwEAAAAApzUWSY5YY1m3WQxj13ORgXmK+YwMiBt8hGlCXOxfrGfmbEVw4XGKb85pSWlNcN90anS1cyJ0unPhbEVmqWr5c9V0Nm2CY/hdQmBjXhdcn2g1dpV+8X/tfXZ99Hxpdztk8EGSM0Q0jDHJQuxWKGLSZpZoImdOYBtRdkPpU7NoH3M8dSlwNGOVU4FUxV7JYV1e31NYUUZfp2n7bBxpJWB4WOFZnVpXXWVhoWemZSZcM1AbNjop0CfPJ9EokC61MvovJiXxDlUuYj9xR6hFRkGjQglJA1FAW6JiyWmQbSFsh2SuVBY0NCUKM9Q9pT6UNY4v2zPJLpYjay3URx9XjV5JYMRdmFcCU+9NHEplQNczeCU0AgAAAAA8IiM3mz+XPPs3Aj4nU7Ndv2Vgap1srm5Jckp5h35ifyx7W3TqcL5zhHSvbktlHl1UWzZfYGeFcaR5oHuad4FvXWi+ZBJhA17TWTxVh08SXmlu5nZld5NxTme3W49S3kLJSChi/GoxaWJkXF5IXVRgoWMOaHNt12vHZAdgDmT3aUxq7mGqUupJoU/vU6tYRmY8b3By3W3QZ2pjamFWVTVJHlV9Y2xp/mXnXIVXwVhQWkJRUzbgMEVEeUmxRm9EtU4kWFVc+laFTDg3gjPWNl8+VkL8PPk6f0pFUDFVllXWU3FPBEFoLqouQERJVpZb/VtXVj5Yml8GZchk615uWLhdQ23HeKJ/JIF+fKdwrWVsZNphcl08XRxf3F5zZJxrbmxAaE5pOnbigt+Gq4FjcpJZzEIzTE9an2KnaDts8G6TbYZqzGmcceF363rqeed1P3Qbdt90GnG7azlsdW1uafliemfjcHp3h3kReg55VnhPdwpw52qjavVtB26ica15Y3/lgLh8P3I9YedOlEFJMBktHTMSN+xIpk0IT3xQF1bPWYxg1mS0cD57OoHJhH6IxoiShRF+4m7yZCtjGV5KVu1Ju0CjRZBNqVXoVoNRy0UaQZFHrFetY7dtT3l4hUyKs4a2e4puDWkBYBxT50h2RfFKO1TXVwpUPFGGU4td72BLXJFNcyf6Lg1MF2wRfd6EyISEfWdyi2P6TWE0q0NfTw5bkWdpbXlv7HFAcYJwWHFgb4ForFq3RzVeRnYOhHmItoRae1Vr2UxASENE/E49WVZcQGGoY0xho1XmSelD50TMSTtKRFo7ZRZsp2mXW9pFEk18VYpUFE+LTjpXLlgKTB44s0vcWo1bV1K7WWNqcHTOdgx0C3KccTdxjGppY5RdB1q2WPxW71VfU0hZpGGHZ1lok2dkX1VO/SnYKWNGzlonaw9yd3HiaK1X7y+YHlI981KnXNpdvlexSYEvUhXwEYYprzqyPtM4MzYaOHI9GUZYU7VfDWpcbK1sOG2ea3xoP2IRXW5c817lYBtiS2T/YwFivWNWZ55nZGhpaIVit1b+TdlJWEDhNzQ0XkfUWihjxGJTWShD2CNxPTdYV2RIZ+FeFE4zQGw2OCwZDpI1L1sTcjV9nX8Ffgt7fXY3b6JlPlljTGhAhEbSUhxZmlkOVX5Ut16abHN0rXd7deNtFGMKVFJHMEwkXDFoE2hIW44+azl4S1Vmvnbofdx8anQOZ4pZTFl2WUpb7Fm6XfBjfGlzbGJunm7XbW5zTHoSfep6gXO0b49w13Gha7NhGF8Ra+1z83ZncRRpFmsGdAR5NnTPYyRIAE05YftpGmpXY3ZWhkU+QllGK1I4XBRoEHDBcW5s42DjTjA1uQJyBcg/e1+3bdVzwXOcbqRpTWduYMBU81I/XdBj4GJ+YAJfQmUGbfxwsG9baXdfNGdldqR+A4DAeHFpmlfeTeVG502sWghhr12mTI80hjjoVuVofXAFcLBpT2OrYoVkE2bkYpta1FRvUpNTgU6fQbVH21XIW4NZ51PhTT5N+E9tULxRR1cpXHxdcFwpZaNv4ndBeph2BG2IYNth8WkgckB2BXcsdmBzgGzYYclSW1ChYVFpR2kbZENeGGAVZxFqs2icaMht7W4WaJtaqUykTV9dxma5Z+hgTlBdReFKWE4JUylVJlPaTaJRrFzkZ5FsbmlQXEw93jLcRhtXXV0kZy5214CkgqN7OWw1XExb/mOlaMdnhmBkV25SdmJ5b+N0U3SZbgxkeleFT/NK2D9CMCwWaQEAAAAAUhiiLt9Aok6vWcxlJ29Fc1BxlGoPZERjbGcwbPJv722LaUleqFsRaAlyAnX4bj1eNU1JYS1uAXEKahNdFlrzZNNtlHEIbnJpoGcfbANxz3A2bJZkwFMjSmRILUxpSkVBaSMRLUNCsE3/UZ1c7GvLdqh3EW6yWbxIWUjbWRZn1m6ncUhzPXP4brplIleXQ9g7Yzp+PLpEpk4EVMxb4V6fZN1sPnHabrZkZlQXOEQoDUkOWdFhamI9XDdSakYzOhA5hkK+SRZWoF2jXDhbhFvUWVROhl0AYZRX/VbJUkpJaUa2RYFD70JdSWJYAWHUXw1Y+UqeSEBUClxzYMdur3sYg1iDb30mc2dromOfZvtn/GQZXU5QaDwMQfFeuHOYfjCB7X51evl1XmxOV+Ir8gAAAAAAgyjwVdlm+W2fbPxiK1CRPHMlakVYWq9hQV9dVepBZTQtPztPn1q8Y+dmcGayYbhbm1hfY6J0Bn6kflh2e2NzQDktmjJrOKQ+7EbDTKBOL0zQUh1lDHOXeFV2L27FYqZaiFcYXztqEW+kavtcFUWYHDgfzzA1N2Q0ySSeAgAAAABPE2dPe2W5cZF05G+jZMpZdVL4Xahn5XC6c2xzjm80Z3VWaEI9O3cwzRldGAc/P16VbadysXE4bdBndmR5ZHtlsWArVcJDTDJ4AdYf1DFVQ5dHjUBWMNMl0CnBPG9N8l3AaKRvHnF/bNdhzlzwXYhlOmcjXgRTu08ZVPNal1g1UcJVlGLTZ5JhylMzSNNRFFy0W8lQQEEWSrZp8HkFfn94kGkWUnNJ81ilYM5kk2eTZuhi6l9qZIJsRHakel147XGDbaFqtWkechZ9eYM5hXeGrom6i6mLrInThI99+HPBZtNajFk8Xf5gvmU3a41wmnN+cz1yvW9jaFJgDF9WYathtF3GVKpQKFvZYpVjZF1wU+xLdFsoY31jE2ESY89lK2MAWWhE4kFJRzRODVNQUV5PTE2FUpdWT1a8TolJv1lWb7N/A4g9iCSAsHD9XjBgQmjIcMZ14XV5cV5sGW/2cQNyXHH0cxJ4r3p/fZd/0H/Zfad5HXbPcVZoSmV4bIFvQWz1ZIRiFWlYa55oKmqocXF3RHjjcpxn9Fz8UO1IeEC/OXQuETkjUR5hk2yed7N+d4Dvfk97tnJXYTJDjiKlOgJFrU6DXuBlDGWFWwlERB4KAgAAAAAxMLVG607cTpxKVkGgN6lVsWphdGV0a2o0V3w1ix6pQRVL8E/9SxVXLWpwdcN3ynLyaQNkTGUBbER19XsGe8pxSF/BUh9k33MWe7J7LnfndnN4+XpEfM96mXmye9h77XwFesN0H3Ewb2hpBmIUWjlURVUAYGlrbHXjfPeAlX8ddxlobFisYKlpJWxSZQhYzEzfVdhiz2MFWHZADhj2DyNFIV54aChpCWKnU19HO0rwTthQt1KfTbA88iZSSSdj2WzSakRd0U2CUlRbf12zWPZQn01SVCFdz19AXBZVwFOrWUZb+logW2Fpq3j3f3aAjH71e1l7fnkXcghl4lgiWihizGFUXBBWflW/W6ti5m0Qc2Zuh18iS/Y/7ksdUCJbAl5eWOpMikz1UuJWRVRPT4JIzjmGMXpI01aMWY5T6EeFQjpSz2K4apBr9GSsWnBf+Gh+b/dz7nh3fiR+13Zna59g82B+ZsVvv3RjdMBu/mMVVEowAAAAADcAYw1XQA1VV1u2WdJPGjyhLUwbkSy2PKxCkkWTVLxhy2lrcHF0IXWqcU1ndlekSEtEdTk0QWRU4199YKlWIkFXL8FO+Fy8ZWltyHHncoZrl1vDUChTHVkvYdJsWXN5cVVk0EtuQ/lcSWt8cHxvtnHcdfl1YHI+aQdTqCIAAAAAQAF8NXVpNYNIjlOPHoiCd8lxOXWUdwF0CWxnZvpmh2iTZGxY5UlsSH1e8Hi1hnGKrIexgT1+B38efMV0nHCDbKRlXGd4cEV0AXBbZ5Fwz4F4jMONeoVRc3ZjN13eW4pnUntchx+KJoP8c1tgl1T/Va9ttn4ziKuHeHy6ZFhJUTUzRpRT4Fl/YXdtTXcHf7GG4ohkhSeCWYHGhNuDUHkha/JlgWUzYV1ZMk8eShNEuUDNTJJSRFW2XCJqC3bGfUp+0HjPeNt+3YRLiZ+Li4uhiDCBZXQFYvFWhFcFYOJsAnTocwhpCFZuXZVqkXRFfK6A/oCwf+V7lnVSaltZGVGgXH9iZmRia9R5eoOGho6AknPTaLxji19cXItamVpAXXRe/WGXZZVqO2teZ2tjtmaRa31r22hDas5yqX9mh8mJzobOgip/pn2tePhv/GY7YWNiYWyrcexzaHDwZ1derVcuWJVX+FtSXsJcBVqOXbFnlm9McR9uBGtvbcxx4G4Mad1mI2jyaJhfnkxMNVQr6D6OQetB0j82MdQudECfRMBOslo0YuJkdGECYp1u7nnOg+mGToTjfOdwXWOQV+BdjnDpfsyH3ImRhf58IXVUbsdrLXHudyx6I3agbFlgM1ihViRaMl7eZztxWHb6dIZtomGBXkBhpF94WsJfG2eCbNVp8V9hWIdbvWNcapxtNmwmatlpsmjbYJlTdEi0UulfnmIFX7haR1osXb9nXG2AbPtn3WaWbBtwjWxrYwpSZTBfA0cy6T+MRHxKBlNQWxxl1WkgcvF5Bn/kgVGC7H/teK1vC23TcTN0hXK9b0puvGvnZX5fuVemQfwk5DHbWPFrJXD6Z8FS5EJ7QoxN+VM/W25rgH1ih0qJeoR/e1huAGUrY1tltGNjWxtV+VYUXvtm5G4Zd219QH0tdR1msFCYQS1FHU6uXBNnJGxkbPlnRFudRd1Dm0yXT5JLZ0uxTW9LBE1NTE5NRkv/R4VCOVUpZWBtU21QZVdVpURvQjBHSEcmUvtbx2eNba1uj2y5a7pu93PleSB5JXFVZ+pYlUfgNQATAAAgBARADmaTdwN+ynqibCtQ7zZbMnk6jVYkcJ955ne2anNWZFaoXkReU1NTO+NDYVaQY3Bn6mLaVAI53Q6QEekweELjVFB0FITziKuCyG5bSME+oEbITzhXsFzdXkZeRWWsbeJ4SYKDhXCCXXxNdlxzenYXfgCB5X1Ydx9wjm+qcR10V3bTdbNykXEHdoR8xXzddKxnjF+FafZ04XmVeOV4m3zpgM9+k3XPZXRLqS3UHVcBgh1uQ3pRilmLaDlzM3Z6b51cz0ntSpJLeVc8a757z4AAfS14THQTcDBtHWflXyNfrWFoYvhfWlw9VjhadGojeL5913tscqBow29wejB9AHh1atFaxESVIfszZUtiVPJRN05aUVZWHVPUQk0S2kPUWkVlEGVjW4pOZUXMO4M7L0QCTEVQaFMbXPBnKHTZez99TXh8bl5rwHG9dbJy5GbFUj45Hlbtaqx243cCcy5vPHKVc5Rve211bP9rTWsTaXJmSl9yU2lBzkCFVC1dn10oWoNZH2PFaH1qSme2XxNRG0XxTLtdJGqzbadp+l4qWKNZbGKAZxFqIWtWa2Zmh1/2UmNDWDVYTJFjAGyfaTJd41DbVHNo3nbBewp6ZHIJZphZv09OT/RSFVVAUBtIa0FIQLc7nEfqY490zHozeBBs8WOzbV51uXOjae5bQlkQVf9EV0H9UNZdA2CgYgZicGLXYtheg1tVWHVQGVOqVg9cJF1lXb9b6lxcYNhlYmgeZZthOmlYcKxxZG5cbiJ0e3mkevt5/Xunf0uAKHoCawNUcTyQS45WxGDmZq9rIHHEdWd4uXd/cntsV2zCa2ZquXCBfKSF+4iJhg1/k3TQaYVdQVCMQ9VD5EzHVLJerGMUY29hkmnwdOd6k3mpcTtnmF2GTxhF01ErZHBpuGYxYopkJG0mdeJ4K3iJc6htRWzvbOZsCms1ZTNf1GI3acFsaGriaT1vCXVKdKNr5mMmY5lkb2bFacdr+WnOZFNgmGjbcWJzWG4EY2JYllZwYQpqNWzqZJlWBFGOXCJizl1tTn452kAsUQ5iJGpBbFxpvGRnZsFqbWwZaYdhX1t+VPJIfTz+NXs4bTjPPIFKj1c8YsRormvnaGhii1YPR1lBsDhHSBBZcWFPZHxinGFvafNvpHB0bq5ocmSxZPNmuWVDZoRrrHBjc51zNHAba1pqYHOje5KAgYAPewJy2GlaaEhutHEac4BztHaMent7O3lkdX9wmW49ct10H3SCb81nVFg6VoxggmghaURi2FTGSe1KmFHlXAppCm/GcoRzc3LibXZne2RsYUlUSDVUCNY8kVrqbTB3sHgcc91oWloxRypEBlT1XvBgbltlVMZTMV5nZk5oFWAlS28yAAAqAOcTAT6GVFtnqm7JbtdpW15bUKhXxGPRZpdielQHPsIsewkAAPcAaiZTNvI4VUX5XxxxEHwzgJF95HSdZ4ZcNFqYX+lkNGLjXn9Xck6qRU1KBlceXP5bmFf3UjFVtVqBXRZeAVZtUNdaY2NIZMpgVl1KYgVv1XWfd2JyXmk8YyBpTHCFctNw1G2gaohnl2S6Xd1UM0b/OqA41CoAAAUCiCHbMsxE7FFIVNNLAzXaAxsAKAjBOlZbKGtqb29rN2k4bgl0wHFLZ5pYclv8ZOhpf2ftWXY+VzJSNZhHRFL3Vr5UEFOrXjNt+HSVdht06m6nZo9cMlmyW7NXG09LNpw1yFxYcWB5B3j+cKBwpXgLfH94Vm7nYgBgh2PUZxNtBHPPcyBxL3FndMF5DX2We6F5lHrteW9z/2cKWrlQxVm9a5V0eHMRaNBRpkjCWxRk1GflZ71l8mLaXMJZjF4ua8R1EnnDdntyzW65axxqPWUVaP5vEHWldQlw+mTGWfRXlltPWp5U/VB/UnJX+1nFWHlfT2yveGV8MXc+asRcGFmkZO5x7XpcgNSA6nldaphVEVsRXjVZ+0qQR4NSEFz7Xj1oMnBBeq2BMIKTezJwGGMFZgJuJ3YkePl04G6ibO9puWPLXA5jhWhIalZlVGA6ZzJxv3Ofbh9lc19lXV9Yzk4uRHlT3F0pXxBfflzIV5tTnlqeYrNibViRPgsHPjacRzFX4l4HZWNty3ZxeSlzX2O/WVVj82cdYkVQh0LuUNldkWR+Z+VjA10/VXRDcA7UJ9Y9ulM8ZHNvAnYKdqt13XMNbn5mJ2EpZNhoxGcxZKlb0liPWrNe/1+rXVdX9E+WSsQ/SUW4WONd0VlVV7ZZ0F0gW4VZYl6dYSZjTGthdP12CnDvYYlb8F92Y2NiWGgXcMN0Y3MFbPFlTGpWckp5WHyCeYJxq2ZBYsFnj2ogbeV2koBGhY2CGn7Qe2V8uXtPeKlxS272dGx4gnYtcExsiW1mcLBwrGnkYPhatmAcbVly9W+VaphnXWb1aVxvUHIKc8FxUnA8c2J9zYFmf6N10WOYVe5Q+FaZYs9pCG56bhptXm9vb0tsqWRXWiRXfGTucPp043XgdSN1ynSWcrdvt2tfZOJfL2DEZtRuvnMAdSt1nXWLdBZvR2QyUH07IiarABga2DxtUTVccWH+YzdrwXCSbt5l0mGiag112XeMdvB0eXNIbiNtKG2cZdFdBloHYupz9X4Ag36FgYRtfsdwDl2qVV5g5mbcZc5gYlzpWslY8FC+SOxEdEnCSopJOkkqTt5VTV/kZThnd2j2autu1W7caf5e+WLdcnt/u4JRfNJpAFI6SOtb42T3aExw23SUdkp0bHI0daVzqmlMX7BdmlkCXLhjq2nIZ69e/FLtVcdY2FZ1V3NYLVcRXr1mx2nNYRpRVU7AXwZx63YBdy9y8GrsZJde21dOXWpnw2lkYxpRdCqnBEYrFjoZSKFXR2bCb1lxRnHfcuJ70YXPimuK2IQzeVdxym6ucN52oHqvdQ9uGXAxe+mBm4Bxdzhm904uQCQ6YzxzRChde2l2auhjtWlzdziAsYD5eQ5vmGSeXIBbVmFYa+FtYmaGT1Y1KRF3L9tFcVX7YmNqgWufZixeilpbWWde1GamaUJqJWwQbVJvC3TpejyCVYTrf7x46HItcPhx63aFecx3rHBHZnJe4FasTVxA0DEnOUhXWGvwc7Nz1G4uaklrDGwAaBphX1K4U+pcTGapZuJc1kfwMPsiAAAAAFcAJhetQM5f33NYgmeIEob1ei9m3k7hQMM5TDD1N9FJclSIVYZL/y8PEwAAAAC/AHMfLULuWTpr03UqehN4LHEiaFhfPVSdRVUwRwEHHF85DUc4TkpTs2P3b/NzR22kYg9gBWFrYP9cw1trWxJailHaO0A1L1U9bER5yXxYe9l6hn1AgwGIUonNh3WCBHivaOVThEpIVvhaw1YnU+ZXMWbNanZoNWh3cRZ9RIMzgnt4gmZ6VOxXeV7EXPxSMFBRYXhtwnIGcedoYF2oWTpdyWFBYkdhfGYGcLl0C3TxbKJjM2WOcFt4enp6eI10tHMVcklv1m6Hb7Ztr2Y5WjhNzEpdUJZSA13MYDRholsoV6RRRUS6S2di4nQofzyCAH5BcL1aSVJLWwtiYGVLafpvRXVSdaxxHWxWYzlYxUZgPBdM3mCGcC12j3CRX19Rm0uDNxYfAAAAAAEBIB9tRDBdfGaKZahh5WXuaT5nQmTzaHZ0UXjqd8h4I3jVcbxl+18oZcJqoWtOZyRdn10napx0t3fIcspop2CgXeRaBFsXUCpQhlfSaBVzIXYOdbFzuHBkZ+NXDlVDXzJlHmHKURBEoUprVI5YSVi9VtValFw6WQNSQktwUC1gWGY2ZgplCnDgeBN7YXXzaOBYk1G2Uj1UClHWTdZV91wPXhJbSVaxT+1EYi77ImcCdjTAUj5knG6EdFx52n0uf/t6ynVIczRyyG0dZ4NhbWJUbVx80IOmgrh4BmUXVZRYPmLHa9Jvgm8XcVtxvHAAb/5rZGXrW+hN+ToKP5BNOVenYtNp6GyRb+5wDG20Y8BYgFVYV91ZMF/SaBhy9XlRfH13LHGWcrN2CXhAdthzzm+rZaNWDEhwXJxvP3YUdcduvGmNab9vz3PKcItm7VsIch6GlI2KipeBjnl5dIBvsWjIaQBydHNNbyxoDGATXV1eyVtaUUY6iQQZJhYzSjj2OLY5j0nqWeVjMWZlYmZij2vNc4V0D3B6Z5xaN1GmUCBOWUqsRXg+5E96WXptWXgqeXVyaWwAbpdvdGq0WDE3qz7vT0FbFWdRbp5uuGqQaeFs4nBtbyRxj3qIgdZ/GXX4XrI5FRP+KclAX0sSTqhReVJ1UPtPqk7aUFFZUl+0XplXJUp5QgVOilV+UYFBQjPcPI9EhkCRPZc6vUqIZixx5m/1Z3VfsGTnbc5xhm6bYwxUSkzgS11Ltk5YUvlVFmWDbf5sV2SOXVtcbmNMaFxnmmRxZTpm1GZ6cfZ7fYLzhaWD6XumbiJhQFhUU6hUsmG3avFq5WDCS9cx3RErEWkn90DZVQhhqmgecFh2/Hnuey57MnfKcFdnhV+eXCBa9FjSVuZaeWdSb3Nxx22kY99Vg0mzRUNTEGGlZlplEV4ITAJPsVuRaBNzLnkFeDhxL2Q3VvFF6zrXL5cW0B4JSHphNWpfbINqCWuJbPZuN27CcD50/3W7dVZvaGQ5XT1qx3V/e6t6iXQLczZ0QHCRbNlpGWszba5v7XHtcVhwjnLzc7hyuWsTYYJVtVclYllmPWNQWVdUtVQAWkJhzGyhcs5xW21narVqN2nEZTpiRWIlaXJu5211aLFdrFPyWhVnqmwvbuFqyGbBZmlx1X32gzCBfHSIXzJVCl0NZUVpbWdLXtJT1EkoRP9ARUJKVt5iNGUYXItNiD2eSyRj73DddLByVG3JbVlwzm8RahpglV0Da9x0rHe0d11zEXGoclB7hohOkAGSKo70gw5y+GC6VgJWqGAVZLZdClGhSgdXhGIsZi1m+mINYQpeYF1QW5BghmKIYAReMliaTKo8rFN1ZY9vrnVpdx124nRnbWJiQFi+TSlGrU3AW1VlDWYQYbRi82cbaUlhHFRYRq1DCU51WHViTmg2ae9kLmR0YY5g9F6jX3tiGmjQayBtcWuoZflab1ORUd5PgksUQag4W02jYb1uvnW1dAxrNVi5QplGCVE4WS1jCWiabFhvXnDxdDN5V3kSc/hsn2qMbEhtO2r5aPZqnWxaaZRkaV83Y3Fq+W8WdcZ3THd5dyB7P3/5gOB+XX0nfjh8JXeCc211inbOb0pm9GSzaIttsXU2eZB3qnI0azhnGXM7gMmEKIEbdvxpq2QSZR9mg2ZUamhyeHiGeDx0MGx4a2txInTDcQlrhGiFa2ZsFGjhWTI9yCxDSPNWAl/YZHJpFmv+avRtmnH+cSltWWbQYuFi1GoPbwN1nH5AhImDjn1VdIBrcmknbTVzYns0fjB6vXD4ZBpscXJKcSpvp27abT5vWHREdnVzgW46aedjnVcYSjtNdl20bXJ3u3tPfUh8jnp/dy1xw2XMWfdX61hWWO9RkEMbLDc6aUNiRRA+sT+uTyNXM1erVKxatmWrbxV0I3fJdyF1uW68ZQ1mpWqbcDF14ndZeHhxsGoYZgtqeXSvdOZsqWAdVVlUJUpiRo5U1GKobap1G3cbcfJrSHCcctBwRmmyYIZP1i2hWe1pDW2OZepVIUDAMTUrWSEIAmAhXTO0N/AsQiRRNik3+ipnJ6c+FVGYW4VdZ1aPSMxOlmOwcDdz42p5VQU6Z0USV8NjhGlgaNlkQWEIX/1fgGT3ZrFn0mfebo13zH1zgfmC74EgfX55tnbHc8xtP2gBaC5tZXDQbxdwcXMdd/F3lXZPdTB2zXXwb/xfelfxYXtu1XjvfWR9KHhMc0h0rHWIcLxqNWUKW7BXAV/oa7BzWXTwa+RXz0lKVItab13JXfpdQWMUazRwZHIrbgZphWGjUv866DzVU4RfDGMOX75X61DrSxNP5laYXcFdSl63XyVp2G0OcJh3m3yKfiB8/XUwbaplB2VEaaprI2m/aJBuR3RHeZh/6oNVhreEen9FdqVrI17+VLZPUEsIUUNYV2JibpJ3OHvbeDFwDmXmYl5ojmhhYWdWuU4uUQ5WdFMjV6NhiWcIaXtvxnk8fLl2EG38YUlcoVZKVxBsNX7Nh9OIPoI9dhFs7GqccDt3uXvpex945XOWctl0CXXjcFxryWhnZFhanklgRWVGDEoPTZ5QXlzeay5xoGzpaN1vm3ZhdCBoVk5wSJZflW54dRJ1gG3qYKBcwl9sYh5fXVJTTRZUkVn1V2BSx1NYWcRcklwNWppQUEb6NWYrczJ2TKxa1GVVbVVun2myZKJkDG37dz19dHp2bYJY911SbyB3jnQdaadddFtZXMBaElkJVmRhAHXVgKGDXHyhb9RtanCNbatjtE3DPXxJPlhyYrVpMW6MdLGA9IfBiCmBVm8EVrs0+TZSQIhTMl8wY75iJGUwZIdbCld2X31vuHR/bbVYzEhiUw5jVWqXajZkxFuRW4dl+3JHfZKF2IwikE+NYoImb2lcNWEuazNvzG16auNwFXr0fUB7YHPDafpeHFBsS4VVlmQyddV+2n9ndkdfTjUnJrJBYF/tbz92lnOAbL5pFmzMai5qUG2acMt093mjgMGEYYRBfyp7M3ljenx53HD8XjZQqFHIW3tjsGb4abVuCHFNbzFqG2OoWjVbaGIlahZy/HU+d0N3cHfdeOZ9YYPshQ+CcXehYyNMq0jhXRxr2mqbXixOn0lvUlBY0l8maWRyfHZbebF4pXDCYmZXj1h5X5pjuGU9cK98A4SQgyh86m8OYJVVEVF1WfNqbXTddHpqTFskaKN1snnHdmVsmWAEWT9WGVVxVY9YRl4sacB02n4OhjOJ84ajgh16WXIVbAliwF/Sa45xWm2XXs5S/100aeFrLmv+bG9zQHfAd0l3WHddeKB3ynI0bolnOmedbsV2bnu0en91Cm1sZURgdFjjZZJ1bHxeempuKlhFOHYdEAhsRjhnHHfIfl2Bq3+Hfbl7MXpeeGxxaWQSUyZCCkegUxdZRF2hXxFhv17KYrxqhmvCaINlFWXqY9RgtV07XIhenF50WuxQPjXIN6JR2mIGadRqemb1XqpXwEevSLhiTXTue0l8dnZEblZzt3h7e7N4FnZyduh2WXHkazRpjGemZcxlRmSCY7pjFmHjZHhpsmcYYt5Zd1CmXalwEX+4hX6HA4m5igCLd4bwfVl3J3SacBpnOmaxcSt5a30yfZh6rnijewqBA4MpfFZwH2PJYgNoOGdqYzxi32VYbrdyC3KRbL5gcU2vOA4ISwYIMwNLpVMVUopPZlsfZM5sUnEVcWhuz2pEappmz2HVXw9fwF6EXehd+14XXQtfwmaobPxvpHCqbp9rd2MAWndRGUkvQbA/PDq1VU1ll2n5ZFZZiFMTUohfmXEOfDN+vXaPY7ZHVU9UYtZsu27VZ0pWgjpmKVAm8DIoPfFMv1wnZ5ppHGcXZtxs6nAWcPZs1WgsaVZwF3ateHFz6Wb1XbhZdFSrSR08Xjc0Qf9QR2YFc1R3lnPwbPdpmWz6a2BpFWMFXbhbAGNIaDRqUGpZZ7doX27Gcz91L3DiZNNY+VLzUz9Y/F8MZkZm/2ITXqFl2nDYdbB0Y24uad9nMGqeaSdkUVeUQthD71lAZzhsJGiRWWhB2jmHP8dFi1SNaVx1KHjxdLFtjmJpWX9RHVmKY7FpvGvsa41pbmU2YKhZ4lWxVipX4VxXYpljzGGxVkZFCz1hUrFecmJgYoljymWQYmRZXFLEWxVkgWRVYT9hXGJuZqlizVnHUP9G3UrpZCV09nqeeTx0F3DlbC9kCF+zZoFyiXRRbjdh0FeTV4ZQd0guafB+JImsirCEuHiNa4RvtHxRh9+PrpTslFSRoYq0gWJ7zHV2acRY6k3gWG5h4WQBZKRipWcDa3lpUGTYZRptzHW3eW142ndNdz54M31Jfr16knOtaC9dNFK4TStaAGn6czp43ncfciloXl6SVxNQRU9JWURmWm05ct50C3aEdONvLWqfZfpeR2RpcOd8oIG5fe506mzzaCNv4HdCfqWAoIC5f/V/s30SdedlgFXBPstFqkt3TIJNH05kVKJjZm3mcPJsZmTiYL1gUGNzX6hTok2XXUxtZXYyfQOCXIOjf8t0FmZ0Zl1t63SUdeJxLGwwaAlm1mLeX8lkD2xEcNFseGJNTnJAN0NXQsNC20qmTztXmF3CZGRrQ22ea31pfWtgcPx2cnjhc+dqumlMdueC5YeIhQB9GW+wXmBT+E+DVi5b/VZ7US1Q+VakWG9UeFzvcQN/JYLue9Ns2VzzXCFmPGboXglT3U0MTmdSel+4Z4VrW2/+dZ58ZX/iex1xyWEYWrpYs2Phb1B5pn0kfe93wHCObndwgXOZcMJiZ1ImRotBPk4GbQGH05THmEOSW4CJZ05pBHhNfBJ3lmtiYX9dxVgZUudOi1qRcn6As4R8f+NxJmMGbExy1XBzbaVrM2X5Y6Nse3MGc0FpBlOhL2UqrSS/TBdoUnUgdxRuolfjIAAA0gBfGqI751KSXjlmSG2icFhvOGZ2VmxXYWE4aThpkmGcUn89hCTsAxEoGTK+Ot1NSls/YzVloWM2ac5yIHeLcjJiIkX7KpgoH0MKU6Bf0WxedV94QHpWeQ13UnHNZ+9f4mfUbrNsvWZyZT9n+2QRXdZW8FhmWpBoOXsXg8SB6XhlcfVutXSJfGKCR4LueNBkdk/rRwdC+TRTJy0NhjfjXFJvQXe+dl1xqGm6YhpklWl/cqx3cXcUcgtos15dXB9bF174X1ZfYlh/S5JHxVhoY8JpBGdVX81dfmF/YQhVDVEKWWRgnGGpXJlT01VBX+hor22ua/xf/UoDIqcAeQ1iLrM86T3EM3Au7jPKNQsueS77UMltonlSek1x/l7QT29WblgaWh5fJ2cDauxolGpnb6dxQmzFYWpmb3rwhfmFFYtQkBiSQY/Jhhx39V9pTuFZvWoidgV58HKcZwRn028HdTp0HG10ZTVoEmtMcQd0zHaaezd/6oAqhSaJ5YNrdx5uv3AHcnlru2JrY+loaWsiZk5Z7zrVNc9XcGumdD54GXamcm5wem6uZ/VcMk4/RYpKRUzDSL43yRVaHdA9A06PUkZZKGBLaYpwjXCrcex06Xe2dddwUW/Rcn96nICag4KC33wwcjBwpHXqe1+DHYeXhP15iGmFZxdqSW/9fMCK35F9kZKI03ZKYFpehGZ/Z0hkCV9WWDNULGC5bK9wim52ZoJa1FjFXuZmTm4LcxVywmoxXpxV51W6XOJiemMjX/5ca1vwWw5iK2bBaAdodmIvY3tuLnd2fvyCeoW9hHWAdXn5bxhidUWuTGFmnnOhdbtuBmgxae9xNHjkdftrlGPhY7drJnUWell6lHeVdkl2zXcYe4l/GIfcjGmOTo2RisaF0X9veVVz225IZwBe0lfhUWNTCkxmS5VP30s+T/Vkh3VCgOWG4IkkhyqAKneQbU1ihFvtVVtXpluFXo1erWIBaElxTHe+d0R0y3OHfKeFnIeIgY50TGJ/VP5nV3+CitCL6YNdcm9XFEwdVzxhqWVhY1FgemlTdVh9kICUf6N6G3LcYBJYp1cLV89YSmG1aRpu1mtKY5xYq076TvlUb1XKVfhcPma/amdoFWGuVX1VmlbgVSVddmXDaV1sTWrTaONoyGxScWtxYWzgaO1pYW1ybzxtpWiXYOpXEVbUYTVkgWb6dfeBV4q+jW6NMotdisaLXI8PkZGOmoY4e/V3/IJPh/2CGXaCZ0FlQ2olcWl2/HevdjNy1mr+W2RKdDccRDpRW1TNU2xW9V/GaYpx0XPHc1pwnW9LdC12FXGAaLxjH2zcdDR6UH42f/Z7OXZccbpwxnNQc8pse1zOUp1iDXaMgdyHJYoGh3aBmXwSeFJxh2bjWGM70yQAAAYAlwQENcdLy1koYgNmOGZjaFZxgXineBVz4mq1ZU5nV3H4dql3ZHOpZ6Ra2VJNVltlfGvrblFwiG1VYm9GeTIFQApblm5OeaJ6lHFTXCdJG1WxXRteLV44Yr9hkV5XV1lYX13Abth8QIIKf+Zz5WOsXwNosm7TcAtuEWYYVuJA7SmFOyxLQmATb3F1fnRLbW5kVWKVaJlnmlscUOVONVJEYBJvS3XXcs5n/1cwUe9VQGOLbhx2gHoPfHp4I3EpYhpWpGCzZ+psP24JahtiRGB/azhx6XCfbdxqKGJGXp1ifG+PeLp8M38gfzt5yW6IYm1a21RfStU6hCemKLNKzFrKYa5gz1nMUJ5SrGB7a55wQm7zZVVYvEwRYgF7voh6jfGJvH3maJpLDyYEN3JHUFGGXBxsaXdBf4+CSIBte0pyg2uYcot+d4RigzZ9+Xl+eqh1QHE8dsh9jIF5faNwjGODZi1yM4BgiBCJjoMeeOZnwGpLdQN/+4jyjQuLN385a6ZfWmHpY4pzAX9mgV59C3QjbttvrHKaeu2BjYKQe5tq0FaKUvZXWVp3ZBxoSm7deId/E4R4hWuE34BdespyWWyTa6FrDWmNZdhho19kZL9nKW0GdXx51HlBeOB2wXl1eddzDW9ldKN714Hyix+TM5TzjTyCbHghf6KIIYr7g9V4mWv9YAteEFzkYRRyKXsegNiDdYXMhamES4KAffh7Y4CEhBOCqXgPbPtlYWL7Wtpd+2XDaABoeXBLefx9DX4eeTZwXGVGVxVNT1qBbBZ1TXZQdyh4i3f/c2xwv29bc0hxG28CbiBnsGGQVlxSn2d+fu2FNILGdBZksGx5eC9+Fn55fnWA0oUEiCKGCn/1daFtPWKJU9VL6kP+RHZUFmLHaq1xnXRudQp1LHSKcZltXmboWuBQkk6XTnJQeVPmXkRr+XM0dqhz828vbv5uKG2Nbxhw9GxGZChZkViyYSd2foIUifaIFoWqfVlzxmrfaHFhiFU9RI5DOlu5bWV4nXuteDZuJ2J9WDFZ6lfmWnxYO182dveEBYz9jraPVo2gh2F8YGyybvF95IcniWGCH3RLYTxatlpoYuZrV3MMfn6O+pdGmQaRj4C4cx143X90hWeFeoLJguuES4SSfFZxmWqvZ+VpMHS+fxSMK5W1mGKVVYqveZxw/GkkY1taZVYTXKphtWXxaEhsWmupathpgmmBZqFvhIQ2lKSacpe9ibx8gn+1gmx8s21kYghqyW8YdjR6hXtfeUd1KHBFbnlzqn5UjcaVfJbXje57fHPVe2GD94QffstwLWgQaE9lVGEgXnRhrGWDZSBjRWM/c6mE14uCizqHfH8+e8d4c3aLcSJt42kaabdvFHmwffZ9H3n3ckVuq3N7gWGRZplymKmPY4OffmiC6IIEfcxvDlydV4RfE2eyZlZiZGBBY0FnXmg7cKx32nzffBl4uXWNdrx2YXNqaqhgwVjHW7ljBG4ldIV3nHaJbxxilF4Edc2HCpAMkkqOeYRdeDhwJ2ZOYgtuIXwdgKx70nHsZiJi/F36VKtIrEIBSvtYX2mDewmFg4P/eFpqKWSCX2tThkwPVXtbNl2yZAhuA3H+bfxnJmVZaGdoGmcGbt92Z31tfv15j2/1b+96j4ORh+mGLYBib7xSlmYzbtxsk2rUcct2J3gTczlrw2I6Wi1h2m8advZ3WnVNdKZ2VXu2fRx7sHJ9ZExYZldQVZ9T+1ZJXHFhE2OaZrlvUHPybmprTWzbcJxyi2/aZBdVfkAKJlMc3T7NT4lT1k3ERcJK8VXOXwpi3V4EXGFjZ3FIfOZ+v3ngcN9vS3RocyhpelQqNXk9ukJ+RwNRQF7mbZB8X4MCgyx7hG44Zhxo5Wlqa61tJnLWci1uzmX3ZQFwmHhefEx6HHMoadNf4l5xYl5n6G95df90LWyzVmxBpE0vWg9eg1uMVwVc5me2atNoP2QDW3ZKCDjlNClCfEugTIBLKU95VJ1RdE1+TPlY22bIb6Vy3XGsbd9lwXJlfb1/Unxkdq9zFHlLgGeEooV+hg2FSoAieC9x42tBaFplaWaLa8ZwWnWIdZNzsXC/bXdqm19FS8M0gkJMXMFnmmdjXKVEPCG9GmE3zk8bYqNsDXG+byBsP26kczN4v3VjbcFtY3Sldv9z1nA7b8dspGuKb/N1tXnydO1n7lR3QTM9FlrYcwaCNIX8f5V1JWxOZYtgel+OXeNdGmYWcON1gXYwcl1o7FztS0g+XEitYRZz93xegEp9VnTVb3V41YJHhnGDMHwYdCpzCXqcfxeATXsuciRtrWkLZBxp0XZYfUB82HBdYaVfKGdpa5VwMHFWbZNjY16zXEhdol2bWlhTPFFMV/9nKnYWfER5am55XJlU6WnfdyR90noTcRlmCWUEarpsj27EcTV08XBMaOVbblBBUbtSxE6+T1BjLHGmdKtu61xoPmJGKlE/W09laGovbTtw1nUvfJB+OHz7dKFqImnJbDtuf2inYRZl5m9BeIKE/4vJjReIAHo/ZuFc51reWFFSZEDhPTdWImXxaZdrVGqScGJ4j3oacqVgUFVkXxtkFWO+ZO5rZHOPcslu8nFkdDNzMmz1Y4VoJ3RvfZyDOoSFgHp5qXHDaZBgc2m3esmEDIZJfilrKkm5KgY9ME4XVJRP4T5HPJ1ZT25ZfP6EwYZmg2B/iHupeZNz02tvZthgPVtWUaJFjU79XzhoZWp4aZJlhmA4XBVg3mqbccNvDG0qdGZ8In2IdthxnXPFcfFvfGhTXnFX/VKlUBNSbEulQClDj07QY5Nx7HZkeOZ38XYzc+lsGmqEbl119X6hhnmKRIldhMx78nQqcpRvFmuXatBrKG+xceZyinTjceRpZlm3R5JFPFa6ZZ5rom2lbvhvnm8eahVma2WYbud5UH3vePxwrGq8aClqTmvca79m+lpyULFO/02/WFVnhHPneJZ533YycuVwvW5Nb1Jx6nQ5dYdvk2PtWHNYp2QYdY9+GIDDeXlrI1wzXnRrom/4apNg7mAeaU9tx2xmZSpg02F7YgNkGGSWY+JfAGGJZkdt2G4wazxjz1x2W7Ngx2W+aEh1f4GIiLSHdX/Mc15u3HADd2N1o3GycAV2inxMfX54snJsbfVpPGshaRRq+WyIczl7QX3Rdi1rmmPFYmNgtFiAUxddD2wdci9wcmYQVKBDcDsqTpFdxWjsbExqCGM/YU9lrGQaYjVhh2U3ZxpmOmCYYtVnsWu1ZRhXXj2lOjNQJWUGclh32XhneJd24HFAa11mrGV9atBnOF+aZ+Vyr3bHeAJ57nFAaN1hLGAbZIxnGGbVYbJZmlySZ0hv83HUcgB6toJAhbeBdHmwc9tzM3NCbM5kJ2m3dV16YXYJaUlXZFKvVMZV5lcLXd1d02ojeYeAl4B4e+h5w31Zfrh5jXW8dDF0225CZ/1gNmzmfK6FiIRneFVevyvON31K0VtTaCBtMWl+WCk8aSC1TXJj+mx+bRJoiGM3YsdjdmU9Y2JajE+RSflXgl4bX8NhOGPxZPxoHWpvaQtiGlisUspX+mRsbVlvOXMmdkF4aHUObplqSG8FcYFqVGQPaGRwlHNtbjdgxES9LNBCglQyXtlhEmB5W4VcC12XWuJTBFFnWQZeqFaJQZAfqzrqWhdmBmVQWPI6GyF/TbJkcm6/bhJmXlTNR65GH0y8TUFOkUuARctBeUqeUaZTLkt9S5tVj2QIc8541nR5aCxiWWbCZldfUE48NgpLWWj5dox9UnuScituhnCibhJi2l1SYxBpkmuUaR5k/WIZZjtsC277Zh5TyC3vOgFZs2qycHRs+mOZZVhq62o5aaFlW2f8cXl9ZYM3gwB8WW7pYBNSwFisYzVow2blZp1ZrTH4SOJeDGupb/9xb3C2b01sSmRdVUtKo0wWVvBbxFxAWoJimWwPdup9poU0iiGMtIvmh62BRHhCbIpfumHaYMRbyV5cZLhjfGuaei+HWoz8ivmD7XlMcs5w4XPjdQt7OIUUjUmPHYx9iMCHJ4rui3uKpYFheJhz1nMzd6x2AnUocudv2nEjdu57WX8lfpR553EbZCVSykrYYrhyHHh2e8OBUInWjFOKVIO8e4Z0xWtvYp1dpF+KYiBiKV5HXQlppnOxdzx1A26Bbr11YXqFdGFjT0o6P3JHilAdXYRrrnIjdARxpGg8a+ZxkXIvcZxvN2/AcSB3632Gga5/bXcHZ7JRuz6fSpVZd2FRYnlfzlv+VgFKk0PpRSdLfU3bThVSUlCBU3Rca2gJbt9snGpXbrN0a3iAd8Zyz2thaPppKmk1YqtUzkb9RYdRwVlEYxps528kbatjCVnNVZpW0FUbWzJiyWYSZwhlK2nqcMN1d3jqeNd2I3PwdNJ3jnkaeU92J29xZ2RejFAhWDJknXCQfWeEOYZ6glN4DWzTamt19nY4cRJov2tddvN9AIBTfOJzEW4mbwdwim16aHRgw1P5Reo2fB/aC2Y1QUhLUcVR8UlkSopUBF/9ZG9mxl6HTus33DaKN3BDNmm1f+WHa4VpePBha1tIZuZr2WqPZ3RhwV7FYXxmNGSVVVpBRTSxQEBUkmFsa6dxK3Ljbipm8VW8OUgsxDDGQYFa0WNPYsdUx0EJXbF1/IC8hUaFH4EAemFvy1/cTt1BRT2YVVRqY3c6e/d2hWvSXDZZ5GADaVZwLHXOd3N2rW8facBqRnAncqluzGfmYA5k1GnsboV2Vn1Uf8Z55W13XZdhm3CpecV6n3imczpsoWBMUTY8AAAAAMoAixXTSo5oenS2dGBtOGUeaRZyDXiteF1znmn1YxNnEG58cfxwsW/qcNp5soFghMSA2nefbxBwdG92axxpz2tRcGBuVGLGTHU7PFEHXypoY3DSeyeGUItXi8uIpoSEf0t28WfdVaBQZlpYbj56K39QfaF3tHbPf72Fa4Q4eglqg17lZKhsCXHocfJw12l3YZNoCHSbeUF7zHt6eWVwzWa3ZCxjiWR+bDJ0mXvugSWGsIfDhVmAh3k2dXV2THfPdTxyZGrWW5FJhTm5QeFDzUEvUTViV3Hnd/J27HGCbV9sHHVEgbeFGIU2gbqAIIXciveKN4SQdaNfwU4oVM5imGyJcKtwW29qbT5qGV9rThs/qj4uUYlir25qc4lzGHKkccFzEHUydBVwx2uJZE9hemJLZTRkIl77VLNTZFdUZUFtlW2kaRJlwl+jX0NiU2iVbBVxcHPTdFZ3kXl+d+dy0XClci1zRHENcbFxLnB3bH1tRXWTepp+3YDDgO99jnQRaqxja2OrYTZb1FpOZaRwwXRydDpwbG4hcMltmmhNWpc/PD1RU81kmGr1Za5U0zqIVN9gwmKhYNxh12lncpR6BH9Tfqx5MXDbZn1jYWx3eZqBGYCfdnBjFlTBU7pXV1giUspEk0axU4xfrmv/cexwymZmWSdc6F+gXWxcxmhhdn59h3+of8KC+oa2ibmKl4hbgiV61nSibqVldVcXUaVb52kdcHVv4mp1cEV77YFcg8SA432JfPV6BnzDfdF9iHspdeJuCXMlfMF/C32EdGBzpIBphteC8nZSY3FWHVqxVqdTSVmmXZpcnVtaXtZgDF5jU3RSmGtfeTt9439hgY6AgXp1bR9VJzKwAM8S6DGaPzVBfDXiHSJCdVqRZZhlaVv7UM9bnWfQcOV2jngtdbFulmuTbFNrUmOyVkNVI2NWaiFr9GWAXaBVhVHTUmlcQ2pccyN1HnDjZ+5fZ1x+UztMWFC1VlVf92IJZb1rmHoVhDCG1IBbdLNh5lSOXCVlx2hoa1JxP3jDep96lHk0fb5+334Wfr9/M4BxeolvMmD+R3E/0jqwJ2gmc0PmWqdl5GfbZdtdgE7KOb1Fy1gWaX152ILmhRODQnq1Z9dVGlv5YkphlGW8btB0Ina+chBr6mGwXY1hhmvBbr1p9l92XBxpGHf3fIV+r317edFygmQbT69Lpkw1UEVWe1qLXoFeuGOna/1w1XBxbxNuJnZsgFmECIESdqRsU3F4dlB0NXC/cAF0dXAsY6dNEzf2MnBLEmHwb0d2YHVWdG145H1xfeZ6nXfPeiiB7YSEg3x6zmgXT3VPeFhaYxpwEHr/fuWBt4KBgHx6UG5Haw1yRXdZd012FXaydsJ3W3Ytde9yXnKKcatyAHmVfcOAI38Ddy9qaWUEZp1pH2YjW7VTI1e/XAFiHGhxaYdkqlpqVjNedmO3aBluVW+IaJNSGiCcJxhOaWUjcItwGmSQRLkpiDP6VlBk42RMYBJfp2IVZ/NmAWRYYlhlDWnNaedm/mUraLBrrm1QbqdvbXYdf0KGp4qni0uKy4WMgFF5JHX4cXBtzGk1ZHhhcF+QXn9cKF6KZyxvFXJcdfl3GHl9dflul2bCX5he0V8Hakl1gXuPfAZ6yXb/eYCA2oJkfpt0cmUMVgxNGUxPTIdXSl7PWWNT+V9cbU90UHmde5x7YHoedkRvIGZiXNJSSEtYS3JMukpPT9NiI23ObV9kmFejV6NiiGmaaIJkFmTWZdpqf2ojZdpg92hecEJ2YXVUbp5kqWTjaP1k0FwlWjBmW3RgfjKCVIH1fxCCHoODgG98JnoreJd6r30Nf6x7bHALYnxaTVpWXDJi1GvAcoJ1qHRndj15y3dRb+pkA2lpbX1rJGVyYqxws30Eghp+CHZlcpJ1qHfKd3x1KnK1cFdyw3Yje8174nesbmph21eEVPBVHlZCU0RNBkqMSnZU4F4cZZNjcFx7VjhUHVl3YhZqkW1CbedqP2uSaFRiTFovYKdkLGv9dat7bn1ef1aDUoWxhb+F1IlRjZKNC4qrg5Z5V3Czcch2UHsaf8OCCYVWgW50iGOSZuNn8HCkc3xxlm2Ebbp1JXyUfFp46G/BZB1Z+lc8aNx2MXw4eOFwAnKueul5fHekd018x4Adgwh/VHe5bZNp2X2wjfeTQZE4hEVr9klyUp1evGQ4ZBBiH2U1bShzsXEZbNdnj2s/b69vwG1zbeFujW7/bUBuNW8IcTxy+XGUb1NtJ22xc5d7NX/hfYh4b29SZfhhDlqZVfRStU3wPv0KHAT+L/VUbWS4a41v5HGdcxRuI2Vda4t11nnFdcRoyV8QY11r2nJ3d9Z5DH6TgyKEZoACej9yC2gBX+5gmWzZbjFnPFi7XEFws3uTgCR/AXjPb9lpAWbKZjZjpVpCUC5O81aaW8pU8UiBTFtenWsAcQxxZG5AcCB9t4eSifyBEm90W+5dbGL2ZQptvHANcdFw7HC0cb11R3vGfMN6HXd+cfdoImfebHJyaXT7cXVv4nM9fNOC2oLefBByKGXmXrBdEGGfYrZfmlYEU9hK5FRPZh9xinSfdP9zfXPPcgByb2+NbB1utXM/dmpzZW/6cjJ513hBbahdhWNZb292NH/Chp+JyYasfb5wVG1VfCWLvJG+jxKEpHBZak9w0HPxcmtzd3Kgbipk0FLyT6RRcVYVYVJtbHT6dWZxi2kVaExt7niUgt2GX4SmexRsoVyJYzJpX2w6butnpFscTYpKwkpLRxtFcEjZTABODVHhWy9nEWvPabRlYWHWXcRdM13CX6djiG/9evyAB4GXfIR5anoregNyMWWOYJVop3FAdmR1/G2WXu5QLFQmWtdfj16/YR5ys3+iguF9OnNgazZrZWrlZQZuBHiFfIF5PW/0XhhZu1uDYnFp+W6fczJz+G5Nau1eEFHhSSFUMGXxcAZw+mI7WPRgsmlxaapkP2eCdZp+RYE4fap2bXPZcttvpWQPWWpcfmjpay9n31rqWRhnIG0Vb0ZvIG15a9Ziy1dbWxZmY3FJdxF263HBc0h8PYFzft9xcWbrc719S36Dd3JtNGfvYZNYLUUZKJdDsFgEY7dqU3KcdP1x6W3da7Ntbm74bPtsvnKcc85t4GMiVwpawGebcYV0SG68XTZLKjzVM7JAe1UUZldupHFfcSBwSm5iapxi7lxTcLiBTonnhkR6r129LyMyjU/VZQVw2XFubeFmDHNUfQKBtH2LdhtwCW09cVl34Xi1ckVmqlm8WBVf52HpY6hkv2LLYY1faWCiYMpcfFbWUPxOeF4VbSR3g3q9ff58XXzAf4iCCIEEeihu7V4cVQlD9z+iV6toS26rbwJsuGqwa1dsLGjAX0xVq1wFc7l/EoJYfTlyBWmsaPZnTWpCbGRth2qHYipVGknvPd5KNFboXY9dlWF9dfGEnorWh9N+qXWcbORaGD/jFFAq1k7eXGVecFgPWlpm1mtraEBmcW19dpN2CHC2dvKKFpXulJqKoHUjXtNfcmf9aoJrAm+EdpV9FX+jeaFv82kCZ1Fod2teaqJp4W64fyWUOaLZpkGiAJcHjB2LJYxihzZ7vGqeWqdXml3ZZHFt+3NPdiB2s3ZDedp7I37kf7+JS50PqdarnqVCl+mLvIQuedxr8mYJaQhyJH1DhZ6IkIVufBtz5nE9dvV6FHsPeJ96zZFXozSpV6TZleeBmHojeE9yWWqfZd1knmIMZtxrlnI+eDl/loUVhxWDC30JePpxeXofjmCaUJyvk1F+omNCZnNyCX0EhK+H8ocKhRl+A3IoZslgGFpNUnZfHWqbb2Z0unxviq6UAJhQlCSJsHhEb75psGjoZY9eiGSrbflxZXMHcdJqP2FCUzhM717cbnJ3u3mpedd6SoG5haWFEICMdBZkuE+XS65WaWGKZwxpGWv2aAhovGyjchVycGtBXZFGfSvJKu06r0lCTdJTHlr8YfFmAWcFZDVdf1vbXV1mCGtwag1lbV80XjBmu27Zcu1wF2xYZdZcil/qbrR3H3xHfGF3Fm7BYO5UH1D7WbBkE267bylpJVsAThBP7VVzYhNtnXQrdhRyTWt+aZho9WcnXj9J9zdvIBM6lEnZXK9nqmuna0BuZnIFdzJ/YofKiiCJgIL/eVp0mHZNekx2nW+GenN9w3i3bsdg2VdFYJFuF3pIf9p+SXlkbVJeAVH7UG1bCGdgdSB9+X7CfFB7NH8FhqaGvYErd8poblwpV11USV39Zolp/GkVbFdwT3MSdfR1pXgnfb9/9H3NeBhyIXJSeC17p3eAbkRoKWhvaw1yJXNQa5BbTlZlW1Fl92kfbKhvnXP5dWt3VXQicUxxRnrugZeFyYNlfQl2K3K4cjdzd3NxcwR1KXmVe6h5FnJRZA9WvlpJXghdclS/ULNS62P6d4CEDYkmhZx4y2KDT0lKfUrYTZJWGVrtXE9mK2xQbDtrF3DDdwp9Z31ZejJ4xXqQfWt6MHJyZ59il2dgbqhxCG9waWlqkHGTd695U3fxbx9jyVaTXU1lqWUdZeBi4mUZa59wvXDPbCdp0WlQb2pyNnOUc3B0aHajc/FqQ2KlXItWCE7DRFBC3VIqYIRlH3DbeTOBdYUnhnODC30ic+1p62ARaeNwL3G5baxq92kYbs1td2sQcMZy9ncXf8GF74Zxg9Z5VGtfZ6xv2XTqcoZtVWhWYeZYo1AmVLtWF1NZTYFN00pNSTpKR1OuXVdoUW78dPV6Fnw5e416ZX/UhiONN5BijT6CLG82W3Ndt2dOaMliRFgRWGhbx2AgZCVjKmB9YuFqIm6pbrlrVm4AbwZoyVX9S0NW014VZNlkr2TCZVxmymvec293rntTfr98fHUtZzdU9U/UWkloWW8scB1p4VuGRqRNjmjSea5/mnqUbDNcgVfuWW1U/EYEWDhrQ3c6f32Db4L6fxd/oYBAgVd+g3pgexCCVIffhimAfnU4aT1aP1FIVulVCVWRXOtmLnEbeih+2ny7eo54+ngbeRF2ym25aJ1sHXTAdqZ24XGTbUNvnnHxcglz8W5ebHFrOG6GdPV553rcdqBwTG6McQx00HPMdx1+oYOWi1GRXJL9jqeJn4FZeN9xWG+AbylwV2mBWUNFb0VJSoBHekErRTtcmW1Hd4N5FnhkdzF+cIcMjhWPW4kjfCptjnK4eRp5lXJhb7R15Xg0dUluHm4YdGB3LXUlbbpk6mFFZUtui3eTfDJ88XZjbWBjsWaIbYFwq3TTehF/rn1AdnF08nvyfcd4CXF7cKd0GXHVa5lvxHkSgTF/7nGEVXsouUJLWiBnLGvOaL1mx2XbZa1mHWzzduZ+toG9f7x6BnMQbjlqoGfWaABviXQhdj9xq2vSbbB4CICDf/J21W3aaqtvVXgIgdSFl4R1fLdwPmyMdcJ8vHxhdbNqWmA7Vh5IRiY8PSpWyV7aXztbBVfUWUdhHW2LdIF14HP4cR9yZ3TVc75sP19wUD1RalZ7UfVEFCgUBMsm6DULRfxQw1JGV5lf02WqZ1NpDGoCaUZpmGj9aQluQXJVcexrhmC3TKc5hUf+VuFjQWd7YZ5XZFP+WhdrJXi8gEqC7oDAf6yBOoRhgnV8gnrgf76GM4fegmN+e31EfqZ663KWbKxs8WsxZkhcAGH6apB1vn1IhD+FsoAweBRuBWWqWtRM/EvlUTZS9EhfRC9P62SzdXV+on/ReYtvXWjuZDlda1I6VednlnUufjmA8H1gd4dscF0SWG9jaWPaVBpQ2Fw8ZUNn52NdXRVc72NpahJplmOnXRRWaFaJWb9de2BWcM98R4S3hbeArHalawdndm0kdBl6g39JhMCEVH+fdx52KXq4fzKFs4d+he9+/Xbicnlvo2pya29tRmxEaQFrp3P8fX+Fo4qwi46JBoKCdOVYzSShM35OcVZbXGJhf2YkarBs6297dYR55HqUdxNxxmj/YhRfjVa8Ry9EGlSjYsdmfGOuZNNuAnSYdil30XeNeUN7IoDCh16O15CujaCE9HoCeZx7InsLdC1qamNaX6xcJ1nbViJaF16gX49gAGLuYddd91eoUvtVdWBobqN2/XbAcgZvoGxAa7JnrmKXWzBgy2r9cdlybXBSbIppI2epZlluAXmVgmKIvok6hqZ82WsIWklG9TR3Mc1Ns18kbWN2znpyesN3zXGPaYNig1jbVupf1GrqbQlsXmwOZbRWtkoFSEZTmV6ZZcxrqnUXfrCAZns1b8dp1nFleMZ5/3N3aJhiRWb5bM9y7HP9cn5wc3Bxb+Jrn2a1Wu1LrE0SW1Rm0m3BdOp3DnR7aIlWqkfTTZJXEGNWadRpQmefY9xfM12GWTtYwlsnZ7lxTXUiceFldGBfZgps3Wy3aJFh7mA1ZFBqJG0iaYNdFk9EU8tfe2IeXoJcAGYTb7hxrG1UYa9Qfzx/RdNSZWWNcfh5en16fSh7L3enccFoFF5EXL1dDmJPZIFhn2B4WGVT9U//TIFnIXbHfyuEaoP7fW96sH5nguWAWXpFbzNqmmsLatlipF0HVX9SNFlUXwFeGFaKScNTEWG8aYltE3JGdLJzsG0bZJhgDGkud/t/EYEge5Zyl3TmeEJ4GXGsZ85jcGXHZLtrUnc3gFGD/n4fd71rLmOzbHB1P3oZer134HRqcvdxonL+cFxuZmZbY4JrznpogWp9J3rGf9qEi4Iwfox8M3qFeE5yTGqYaHJpgmeNZsBim2FxXFZU8k0fVaZYfVgnWU9ZUGGVaHVs5m5Cb3BxQ3f2eht/SoT+hDR/LXLFXVpPe0BsRHJYuWHWaLttq3DmcQd0G4CVjvaZ85yOlFV931pzN7Ai0U5HYulrDHOydlR3gnWBb+ltOHW3eG58c4GdhySMM404iXp+YW1/U2M9H0WESDpNdVShZFFsZmqDZcFjgmzndmR6+3i+cWBjg1C/RopNNGrPjTOipaiLo3mSRG3xSgJRW2AjbGJxSXOub9hlx176YnJqwG2TZ4hcQFGrQpw7CVnKcjl9MXyQcdFmdl9dWU5PTlbdYetzGH8NgbR9G3arbelqoGufcs54aHyAfaF6rHWdfhWTu56VoCaaq4/GilOIBn9Kdod4dXe2cRZzSX0OhLuGP4TheghrsVimXmNkhWl0bHhsvmZaXDdWUFc5WCNZP1uFXMpfR2tUdQp5ZXaQblNhtUvJQspP0V8/cGJ7R36JgTyJtZGelM2O0H7+ZllTVUvxTWBUgVoOYk9tGXxChK6FhoQwgVV82XUVcmBzuHQ6c5BtM2nMaQ5qEnIcfU6EF4aRggd9A3dqbiNwtH7HiROMHIatfHh6QX3nfph9CXu4enV+t4KGgp16hGl+VXhYgmQZaUhsyXO+fG2BQX7udKdptWbqaTVq920QeGd+9H+YfPx0NmyKadNpGWqeZANf0VvhXbtmU26ZcUlu7We8ZCtlumW6auFye3h6eLJwGGDAUERZW2JsZtNi5VvOVRhkCnHNc4Bw2mr/ay91JXtsgaqFZoWZfy92bmgmWbdVvlmlYq9lm2etagluz26kavdmvWhjag5n4l1QTyVKr1LMX9FpWm+CbqtqsG3+dnp7Ins5dwdxqmshZjJlq2hjbjtxT3Odc395uYJ4iLaFMXkAYVBOFFjeYHVtjXcFf6mDp4aVhpGBqnd7aVhjbG2rd/l7bHuaeuV+4YMXhUJ/JHSfbqNw+3hLgqmIdIkTgyR1bmDNRmhS7GmMdcR6onlycylxT266bgB1D3ljedh8C32merh3zHNPcRlwKW8Hbzh0rntng6CKY46UjQSI/4VPic2MBYvngtV2cWxtZpxiV1xaWSFnlHY6faF6B3EEaC1panGCfSSH9YurjB+JXYN/gOKCF4UrhEyA8np7c8xtH2cBbux2Y3q0dltqv1pIVapTtVmVbrd+PIXrgtd5HG1SZ2hzwHscfbh8Dnw+enh0IXbYecR8Mn5sfal9Hn2xegx2rm89bMtpnWQRYWNg9V2fVatGlzMNQT5Ou0/XSc42KzGaR9VQO1daZ1N04XyHfAZ0R2gDY8lqmHTaecl6NXgddEB5531kfQV3F29VcKdzLnLdbCxgtVYsV2db7GG5Ybtf+WO8bXh1FnnfePx29nYneOt6Yny5f4KE64afh/mHsIaog41/FndoayJn52wXcXNwnGvMaidtXWu2Yxlh4Gl1dO55wnkIeAF7XX70gIV/iXvadxJz/Gf9V4RLDlNJYLdtrHOicPJpxmKtYeZo93f1hPiLBIsGhl2AqX9NgiqF/4ZbiMyJcYuBiAuAXXMWZgNoOnIVfhqFooSwe5ps4mIWaYd2DIPsiVOI7X3namdaxF4Rdp+EjItMiu2AR27NWSBTpEncRoNUV2IoaGpp3mfbYRRcRly8YhRn5WbcYcZbRFmHWIpW1VExUINY1WiYb3RrvFvpRJdTQmEgZAReklKRUk9edGjmbrNyHnKXdcJ+2IRBgiF9y4LQilOL8YGRbvtaXlfbYmN0d4CjhGiALXLxV+w83k0vX4Fl7WePaPdllnDWdRF22HLOcH5xrnPddmp7uX6Af/Z6eXBsZ19ltmsqdMZ9qoQ9h8qIg4ZBguZ//n2SgLKEgYbShUWDeX9Zeudzi2q4aqF3A4LthF+BFHpNdOZ4pn2vev1vSmkgZ7Bhl1JSTfBiC3EBd3x8IIFThAuCyXi5aENTlUbQR+Fgwm8rdcBzFGxHZ3xrjXAydch3K3kvdTJu328xdClyVGc9YcZkgGd/Z4FkRWiWd/uFVI6+j7GJZ3sNaLtaLVVjTppJEU4cWQNjTW4SeEN9l308eg10anEUcUJylnIIczRx8mizWExHd1SuaPp093hPeSp6YX2YfW52kWvgYRRc11uDW4Vfv2PhaZpviHSneG15HXY/dQZ02G4CZ+Vi9mDTYjplnWaOZ19w5HhWfNZ3l25EaEJsVXMTe1GBo4OAgbd6rHCHayV0iXZnc5FuB2oxaIZrCm6mcUN3SXsTgL6EKoPFeApojF9qZ29u3nMIdAVvoWfkY65hD2FOZTxtEHEacO5m2GIpXTpWeF5ta9hx83B9aIJVn1DiYy50d3wGfwB+fHtreY53/XdhgCeKGY8Sj/GLKoecgFJ3oW7WcaF1onMFcT9wrXP9e9t/p4BufQt7B4KAjHOQo42XhfZ+BoDUhO+F6oUih4uFan29a8RJ0h/mM802dTjwRYlLp0u1UHhWbGTpdNx9q4K7hYKGdIO0f8F7kXkpeYd5uHnRfcuAX3/XdRBkDlFNXuRuxHY2eIN41ngJeRx2tHC4bY5tF271cGJzp3Mkbw5tMG9dbudn11jQSlVVk15OYD9ZHktBQptK5lCYUpBXzmAAabttW3ANcyl30nnudfFt4mv6dXB7XniWbUNbMUYxPDFPNVYbWPNWr1TvV8ZgFmsocLZu5Wyacl17D4C4e8Nsm1KUUYhl+21Gb5polF2oXEpfxF10YoRxlXaOb4BjqmmUeymGzIc6grR4d3Z9gdKKuY/cja6GD3wCdz94f3pReSF4AXa1c+Rt7WNoXWZkDHcmhPqJTIoZiMaB/n7phYeNC5AOjQiFdnvZdfJunGYlXxxeBF7xYCBlI25DcnVy9G8kcQJ2znnmf+KI649qkraQu4vrhTeBi31pgCeH9YtljJiI14FAfIx3KnKIbclsoG8SdP9z5G/xbGVua3JPeaWCNYrpi6iHrX3ecNxqMm31dCF9f4D7fX137HALbOVo+WqJeeuIFZMEl1GUHY6PiKmG74SRgPt7enlzc0BoYl+vYENhEV7nWQBqfX3OhZWHt4LmekZ1xm8mbYRuk3E+c75vAmQXUpNbSXCjeit+jH8ugTeAZXa8YhRhVWYmaqBu6HSsec92km5RaL1pGGzabI9vhHR1dfByDm+ZbrJuZmfKWE1IFESaSqxUA1/4ZdBtlHJIdEFz5nAebrNoNl2UU3dUBV3nZAlq1WuqaexnaWUwa0Z244AkhcCD4n84fFl5I3rMee11TXDSaO9nnm5kcnpvLG5wcgR4lnifdNJwSHJYdnh5j3cKbFVfHVr2XjdkbWoGcP1zvXSgdJRy82/ZbsZka1UFXFNiDmXWZ6ltXHFBdP92aHr+e+R36m/obeJxQXltgK+D84KCfiN2Y21FZbhhd2lqccN9R4iKi+WIoIKmfMB9FISTi/6QGpLzjU+EBnu+d090uWxcbItoFlzZRg4/eEFAPoww/TAAQRJZGmmjcBJwl2oIYZtWCkg6PAY/BlGAYARqK2/BcBhyZHD9a7xsrXdQgQeDfnyadcN1RHVRbstmVGkAcs50Q3RveK97w3l+cbpvEXq4hdyLSoybhSV8YHERbaZrHWtzbRd2WHpeeoR4RHSmcOlw8HHHdXB94oPjhy+HG4Lue8p0lmg5XXReY2IaZ+VtZXkigLuAS33jfIyAtYD5eoxxQWpvbZh3+YAGhkKExXndZtVK4zeKHzxCiGJcc6p7H35AfG94bHWWd6B/14WLhdZ9Q3LQbKJqOWkTbq13WH6VfMFyOGMlXBdk8G/MeBl8R3m8cnZqW2CLUWJIn1UUZNBujHQrdAJ1HneOdYJvd2lMcEN7wYIsiKyM/40Viah8bm7GZ7Bq6W6Jb99tFmzYbqVyY3Q5dfR3U3dbdDBzdnfHfY2EF4Z9gwh+JXazcxt0JnNeddt8xYLGgmd9XHOucGR5tH9thAeGBoNAe+lupWATXeJg8Wa/b497zYQwiG+Gu31Hc/Vt0WpeadJlVV/PWcNRW1CdVHlfbmtAeBp/i4BjfFx3hXdAd5V113AKbth4I4Hvg8WBIH6ue6h5PnTFafhcyl0UYnVnKWp9a+RyzH0shFyGroN4fGVytWNqVcZQrVIMXvdwK3uMgLqBHYAyfKl293G8azhnYWaRaahrJGyUbjlyfXEJbjxs+WzwbL5mu1jzU8lblGDbXg9elWexcR90lXVZdORqkVjHVdNraHQjcs5lCE90SR9Yg2ALYQZdw1ZKVcFbR2NlYjhYUUbNP6Q4bD29VNhe2l40YbNkRmyZcoF6GX9/fFdwvFXjNtc0UEkvWdFj7GafaKhoumU5XwxdNl9vZ0BssmlkYa1gAWkqcYh0EXePexWCp4W/hBZ/MXUjZoBMBjxHULVcxmNaZ99lfGr8bv5wU3bLfK1/mH16djht7mzlbyRyy3nMf5uEtIcNiMyFcoPofol2fmvaXeBcLmxFdeZ3jnSLbvBqrWnjan5u1HDceNh8znxsepl1T2zjZPVfpl5HX7xl8XLEfQ6BanwAb7hnIneChd2N0ZArkM6MtoaQfrh4L3YUdkp5aH+EhDOFSX9qdtl6KYOUhfGBq3zyeR95K3bkczt4MH+ChEOGpIXAgySE5IRDgst6qG+YYSdaoGRvbTJ0I3mme+F+HH8JezFzOWcWXUFifW/neb9+14FNhDiEzICkeapw5W2jcXh1KX3lgI19tHGsYRxZDV35WP9PA1YMaqdzR3dpe7qCSIeKheR9TnYUeox/030pdNpiG1cCYvRtR3Odcd9rWWgScMh25nnDeD11eXFjcE1r0mJXY0tv+HVje4OEZo2QkLiMkoJ9eFN3GH0lffd102yxZvphkF6OXZlfEWAXYaBtBX0Pg6mBBXnYb1FrJ2o9Yj5TAzn/R9ZjNXTuesN6S3VobMFmRGQ8Yjdo5G58bzdtV3KBeDV7RnepbXhkc2JMZBBktmDTXn5fNGGeYxpgqVSUPa4UG0R/WdtfGFsQTI09w0zVZO1wjXPndNF35XpzfCZ1/mZfWMZY4GR0atpp/WamY+lhQ2hab1V363ltdcZqIWY7bLtzhHNfa/pfvGVkcLN33Hwrf659cXg4cRNqHGMnYKtkNGaBXXpMSEfsV5hnsG6wb89s2Go1bf1s5G59eDqANIGjeq1qe1YhSglDJE7iXLhmAGgNbO54l35IffF6CH2Af0V8LHWSeNB9goCMfC518HHIcipzfHAaawdlwWSyZqxljF1UVfRdVWkjchR1MXFVZxBg1Fh1TOtGvEsVUzRhf2oAbaJomWLjXQpasVH8S2pOTlBVTsNFeEVZUcNWNVMoRWQ2CjKBTbBlOHR2eLJ43Xkoeyt5HXIuZZxXi0/+W49vInvxfCh3qG31Z/NooGe3YNRSJkKSQcNJ9lTNXiVnW23IcEF1KHpjeiN0MGtdbnF1IXrMeYJ5lXpWfe5+uHx7d1dx0GwzalNmEWNvaI52bIIRiOCIE4XpfQZ032Y8W65T51jPceqCL4u2iveCUXQZak1tTnRgeR9/JoNahV6HVIVhf3F4WnZndbFzp3Nyc41xlm26behxwHTkcWBq7GPiYfho+GjqYMVUVFO7X/JwN3sPfTt5BHCUYmVSX0f4RfdRGF42bH12OnojdyJ2THmheSR1ImyzYqNcs1hjWIlf0WWtZ8lh7laMUi1j/mrkcjR/vYKTgSqCoHsIbcRemmTIdFN7bnhRaRFGtyrsJEckADw7RslGEkTwQ4tLBlSEXBNde1v9W1RlfHLKefB6tXjzc55vS2oRZVtjr2Xaa4VyXXbhe/J8knsDebJ6pX1ufyJ+s3iCcUJwU3uSgzCDI3qdbAdn22GBWwRX9VwrZv9qfm2rbD1rim4ldTN97oB+fx94Nm9dagFqdGUAYuBiJWamZ4RqpHAYcDRllU0+KmpFNU1FVIxc1mk0eJiD8YeEhWGBpX0/eiV0Xm+0blBwdHJxcpdxD3KKb5dvSXRYdo90JHAgaz1lB1vLV/xnsnITeNp35naQc4xu72bUXaRXs1jgYGlvXn47h+aJP4bOflV3oXAwZ61bbFOnUoldi2UhaWJpGGwZd1eCnYeSh5GEmH1beC50kG9bbilxD3MpeCZ7+n3jfiB9z4I4jKGRsJA1ibR7qWsQZJVqVXQufSeBsIKNg9mFKYrrkGqUZJItih2AN32AgSWDK4MOg2SDr4AkecB0THbMeaF46HPic2R2VXv6gxGK24ocjNiRkpXDlL+Q74tIiIODMXoUaPZbMm45fXKE0Ybvhb6B7n2Deft2tHJzdPx9F4ROhdaDu4DofBR5q3TNbJVgqVCTPOQ+ME+hX21uE3l3fRN8c3i0d9l/mYU6hRGC8X/kgoSDy33ich1v73OFeEd7E4CIhbqH34SrfD9zRHFZdwl+HIbmjGSPUYzRhIt9OXo8e1F+yX7hfpyA3IKMhLWDR309c1NszHn9goqHDodqggx8I3lqdnRz9nE1ctBzAHa1dT1zOm26aUFyZXgIe6R6AnzGfM93CG7hZrxsj3mufrd74HnOfqaHOY3ujG6FInYKX9lR3FefWm9UWkogW75nLm9hcy52nnbgeVl8w4DChf+GB4IoebV3NII6jISQWY9wieeCSH0tgMaGHYpphRh5OGyYaIloFGTlV2VPnlm4ZGFqyG6pcwh3cHMXa7tujYJckduWfJIphJVucmmPeAaFTIwljdiJ4IVrg0WCZn8FeLlrZ1rQWoVo+W4obLtffkkqTxZhrm7UcuZuPWXGWUtX3l92ZPNkEWCvXt5mpXYVf9CAS34BgcCFIYdJgiN12WoUdjOEAoypjbmIpn3ncT5uv23LaOplLm+/fDSHqo1BjhuJ6oByemp1IW4uZLxgj2aJa7h3dYOiidWIWYSXgNWCzoUwhP97YXYrdnl39nkheq92wnKKcTJx1nCecChvHm0OaRNolmKnYh11JoJGiBaJgoaNf8536HeDecN+QoYljKeNqIqMhEF/cXzye455k3WAdU15WHzRemd5U3rJfV+BWIQOiKKMdI47jFuGD4BUfkqA34FBgWd8xnYjbyFkJVgWShpHiVgdeEiLDpJ8kI6HFXlzbM1kHlAkR05X52fhcvF4+Hn1dMdqmWpBb1Bs02+pdxp8+HsYeL12IHYYe1x93n6gg02HhYl7i9KL3Ih1hNOABH73eDpxL2pDZ7Vk8WFTX/BcQmCAbFF183ZjdtV7FIIQg418JnBBYlliP2bjZRJjD2PMZ/Rwonc2eal49nZ9eEF7GoTXiumKxYLUeRl5wHkqdSduBGvDaSpnuWZlb1h8aYQjhRaA0XbRbrZqnGxIdZd6YXpTdiNu5WY7ZollD2gYbOBwTHhVgYuGXYdOgyp8f3USdLRzlnPtcE9t9nDhdhd62XpqeMJ0WW6xYStQPENBSvBhjnBAeTR+34Gpgb98UnAGXjBNOU26WPVjEGvwcfV7QoERgR96321tbup5vIKchPmBT32deap7MH+CgTaARIH0hGaH14b/gZJ9nXoyeMd08HOWeTuA2YJGgA94Qm+PaeVpK3CgfLCDH4QggIR323FidWF3b3LSaPRdGVRYTMtDYz3eTX1sM3z7gYCAdXpwdz58X3+ffcJ3KHate4uBQ4NqgUiFqojsiDCFSX9Oea5zWGtUZ/RpUGyOZ0xgE2SucWp8QoBafet0LnAVcfZxf3Wve+J/cIFYgsKDRIJ/fQF5NnYjc8R1wHyhgPuAnH2CdxBxqmUYXNRZl1aLXHpioWPxXuVRDkFQVkBpS202aPpcYln6YLhfOllhVhZVqlb/UOtNnFNyWLFiMnA/epB+zH6sfM+EXI5lklCQXYhFewZ0YHd7es15jnUwdK51OnZhd7V44npWexd5bnKZbAhmrV71V35jRHOgg92L/oykiUWF84PEhAWCsnxpd1hzXHAbb6FxIXP2cxByBHFoctNzLnaFdtd3Xn0BhFOMcpDXjzqKa4BKd41zMm82a2ZqEmzZcW54qXxxfTx5c3B4ZKNZ32NpdUOFJ42mjQyJVoUyhLKCJYDDefJxXmqEa7Z0JHuWei91AW1Uai9ogWdAdc+GeZJ6leiQ9ocpgoiA2X23dmZzTXjKf/eEEIeNiNeL0Y1EjZuKOYWNg9mFn4OMfLhzoWpNZEFeIGDJar11t36MgT9/c3rbdDFzi3phgTOG2ISpfXV3tnqDgRmGYon8ig2Nco9Jkf+Qeo4fi9uJDosxibqGHIhiihqIXICGdS9+soq3kUmS1Y1ohkGBkn7Mep12VXL+akRkK2DzYGtoQ23qcAhzeHWaeXV+DIG3gWWAsHqBeJ51SXfWdq91V3XPdF5tql/EWapYgl4GaIB2BX4KfpZ40XcefXKFn4pMiduBZ3XNa4lxcoL+kOCWh5ZdkcCJKIPHe0R2OHdqeUV9joBtgs2HpYwOlUKYVpR5i7SBc3zCf0mHR44njdyDQ3T4Zi9pw3Xjf/yBkHw2cHVkEnEAhvaPsZAZir9/4nwkgduCroLBf3p6b3GJaRhrMHbGgEaGv4PceT9s9mipbsd8toe4i5SIo35scyp04nzBhQyKQ4ofhTJ9B3mjeIF6bn4Lf+R+vH10d/ZsXWNHa/h1tHlkeCNyDGzvb8pxtXAPdXZ8MYQgiOaMSZFLk5GQJIjreUFrSWJaZlVt7m+2bvNvM3SLenSDrYrOjR6M3oUbf0d6b3uDixydeqeRqaikaZvkk+WM+4gai0+NbYmFfopvH2eXY55v9H7VhMuCZ3p5dS54koZumwGpq62JqA2aEoigf0p+J4A/huSKZIq+gyR3624vbPhpAnFYfOKB/oKrf1+ARZCLnXeiAJ5Cj5F2E3GiexiB8H8YfTF893fkcnNuem0/bL9iNlE1PIw13k8uay+F2pijoKmei5OZfo9uPHlagXOG0oZYhJ2BmX9zf/WG740akNWLjoG5dCVqaWeKdiyL9paumaOVD44ghVJ4uWwjbOdvK23SY75iK3UugHKFEYk3iJGCZH+RgQuEYYbZizGQ/Y/eiliBeHoYe/R/roLKgFN5z3MceEiAYIOfg+x/mX1bfUZ+G3uSc+Bp3mTXatx1EHwqetBwwV+2XvJ1TIU1i/mJ4ISLfvx4h3aDdzl+kIHtfVd0XGvcbFR1noCPiIeM74y3iHV+V212VBhQi1gkWyBi73K6esp4wG+Fakhxf3lsenRyTGpmY6BeDmY0cUx2JnhgdONobFPiRylcFnBUe6GAi4FUgUqEG4mqihSKGon3hx+HIIShfHJ2+XJScHhv02qTaFBv5XhVe5d3K2+Fa0FwrHUkdgx5iX3ef8qBAYkCkWeVgpM7i6B+uXQrbLthJFeFUwtWMVtwYLBj0Gv+dMJ4RHcncfNnPGXWcL15HX3WfcOApYeejLeLl4S3d9FsfHCRdkx37HJUcVl0HHdAeeh5ZHr0e7d7eHhudlxzbnLBdEx0UXBEb3hwX2+Pabpp6HAed091Jm26ZphqTG4YcHl0f318g72CcXwSeUuCGYtmjS+H9HaVWyFHoUYCVRdhm2sCdIh22XMWbkxoRmkkc42BJY1DkDuJ03aWV1VLo1MEX7xlImmNbpRzB3Wic8h0tnh6fcB+N3nJaZBJY02+ZsRyD3QjcV9w+HA/bfJgY0fjOyFHzFPSZDlyRXfgc2lntFBzSEFWZ2tEeS9+2Xwme3p9zH6MfXx+fYUdjb2Q7I4ViRiBinuBeHt5u39fiO6MqIpwg0d4zm9Jcfxxs28zagho9W23dVh4pXPHailh4l6GXqlfXWHYYBpcrlZlX/JmTmcJYVRgcXP8gMmD3nxJbmhmEnMHfBV+jHwDfEJ9K3zYeJR714gEk3KVH5Gvh2B9mXeicaZtDHCQdHJ4xnlyeHVxYGJ5WmZjR24ldnB5mXotfsyBgYNkhHyDJoM4gRZ+fHiYcsJul3Rce6p/2H9agq6HA4vgifGBs3KxY9pivGdWbVJyeXZzekt7UnrTdyh1MXd+fJ2ARIKrgzaFL4eQiOeITYcYhAd/FHjvcZxom2NVZtJspnY4ee52eXI2cDJwLWznZhpeClNKU51l6XN1ept7RnqFeQh/e4L4gH58e3uHhm6RPpQtjSh70GPXX+JqYXYMep94KnUsd99/T4qMklSV6ZHIiNR7vXHCc8qDlI6nkpiPGYZCfcJ7l4KFjCuRZpB7iex+I3cDdLd0kHxNgo6DsIC0fj1/M4S0iO+IxYOZeBlxInV0ev58L3tufvB97XusezOAYIbtiOuFvX7hdi5wN21qcxZ7PYGXgTJ9QndSc6lxQHBvbLJoi20teRWCBoeuhmyCV3yGdINsgGrBb/91hXp6fKd7MHitdNp2V39ihgWJ+o0hlLaY4JfTkPaE7Xd/a+VrV3AgcT5whXMmdSJzGW6wbPdqsGY7ZUVo9msnbFpsQW9Kdmd3129/Yn9dr2SKayxvG3hbg1qMWZBTjnaFO3UpY6thpW+pfl6HnIh2g554XGs6ZwRvinmBgpiC6HtCcVJoWGHTWy5XbVVJVQVUTFR/WblkT2rIbohzlXryf92BHID/e2J3sHDAajtnvWb9as1s5msEbE1vIXX4esl+TYAIfgh7sXgpeBt5jHwifWJ8wniddFh4qXzme7x052mGaaB3J4SWih+J/YB8ddNtuWtYcTJ4wH0ffsJ91X2MfUh+foA2gtCBVX7xeut6coF2h6WHUIJBfex/L4cLjMmK+YWdgXaCpYAEfzl/ZX7LenJ3v3VZcrBuDGplZW5n1mpbbzV2nHqTgNWFLYiOhcp9G3m4fxWJjo5DjDmDTHeRcHRtKGoKZCldR1+LZxRx73VXcdpp3G3JeMd+S3/OgGSH1Ypih2B/cHq9fHuCgoRGgUZ6PW9eZvdplXY2fIx8TXyCgtaIgIg6fpRr9V2xWahgnmZfZdZdbFBlUKxeMGv3dnaBKoaAhMl6mG8ldBCBZYYchTuAHH1uf2GAyHqQc19urWYIZWNkY2l0cKF0kHWXc5Ru1W+7dr17j4B0gweCHIDJeuNzo3FdeQCFGosFjOeJJ4SBfbR+qn/ZgI2C+odEjtOQ44xkh1qGg4j6hed6vmmbZqll1WJlYnBqvnpshi+KoofWgL98qXx3e9p1FmtYXIpbPWl4dF549Xatd8l+9YaeilCK84angqSA0X6DefFxFXAKclFydnF4bHZpwGi5b+57XYXrhl6BfnadbDBllV8sWrFPIE/DXLdnOGrKZCliP28ufvCG2orIisCIooW9gD95LXWpcZtnH2HaXaBcpVx4W49msXBMefV/E4IXgFZ8cHvFfKh/vn1Keul3C3iVdmBy1nZsfHR/GH1WeBJ0enOdczlxp3CfcS504nY6eKB4T3qqfT9863Vsafda4mAXa0JxoHRhdNxw4G/nbyF0y3yshTaJPYYFfQdyS2oVY/5ZL1RoWw9rrHlVgqyHeIkbiAGGlYKvgj2Cb4E8gXt/ynaMcg5zh3V/ex9/XH/FfIZ9NX8efpN9tH7Bfih8dnFHZ8Nl9GsCe6KFsIfOgeZy+WCyWtRfIGp4c6x4K3kEeKp293ecgUeMZpNLlD2OS4NCeDB2KXYDdfpyLG2EZtlpY3R8fyyEfoKtenhvwGjVZlhmLmSnYq1hf2RfZtltLnXLeHR3yHBvaONeGV2lYNNiZmVEcBx8UYGufQJzCWjUbDZ0H3I5ayBmNWumcBJyr3QWfFCHgY1mjk+HPXrddMt9dYZfiSaHmoGFe8h33nSjdB5zbW6rZ6xhH2w0d1p9z391gduDoYIrggCBvoGOhpSKRI3Jj8iPTYxxhFF2LGhpXk1i2WyhdXJ44XUbdMV6c4abjbOPbI06jEaOPZEZkRGRg4+bi+GEo3q+cv110oWLkBWSCIk4dXdrynisiF+T2ZU6kLOF5X0LfhGFRIgIhe58QGqNYQRxx4AxivmNg42Ri+KHR4Xdgg+DjIO4glWAd3wjfzSAtn41erd2mnIEc5x1bHmcfvGEfYYkgv938XEzdDB5d3kxchtj9F2lZwByKnkhgTeGYId6g6p5YHCKcYR704RujCiNE4jifYp1cHaCfM5+NHxhduptrWpdcZB+K4kdjZKKr4T8fTt8gXxHfbiBPobAhNZ8tm8BbDNsxXCndvJ6IH2YgAuDUIINflt1NHeqgKiF/oWJg3yAXn7cgAmGOYkXh+iAwHsoe1uCs4cRiTeIhImmi/yJeoKZdW5vsHHjc4xxi3Dgbmlzn3NubY5uO3l6gTqC2HzVdu1zwnZReYZ6m3vJfWWB34R5hQ9/PHGWXzFXJGSlbLhwCXLnbvNpD2euZLpavkX9P/NWRWiWdXqCSImtieuEeX2Aei6B7ITlhDOC4IB2fmR6n3bPc/B3lH8shimKTIski9+M748WlNeWopYwk6qNs4dEgpGBAoSwh/KHnoWDgTR8uXuOf3qDzYWQhXSEboYLitmKUYimhhKG0YZWiPuG4INKf/F7Xn3ve5R6FnxJfjWCgoeYitmMkI/bkk2VUpTpja2A4nF8dCx+3H8DemRww3IxdCx0oXMjcmtzr3aSeDF3lnLdbFRrTnOie0mDOYjUiu6LQYvUiXqHC4uoj26RnI6UiZOCb39Jeph2AnkceBpxnmq0aDFuyHaNeyp7mnq2esR7z3xsf2F9NHMcWwlaLWg7cUR6P4QBiqiKC4jyhO6A4301eKJwmWixZgBr9XDzdN145np7emN2Fm4NbSp283w7fnJ9PnpadhlxmWlbY35h1GHLZVhr2HRYfgWF2oszksKTDI5Wgvp5Nnw6gXJ/2HsdfgWF6IgTismIgYW4fON14XvZh6ONsIzqhsd9yHIHc1N5OH9UhBGILYkEiT6K8IxljjqOpYr/gx98iHUgdZx56oHlic6PvZHxjK+CJnxPeeN2O3aVdr16T34NgcN/a3oBcHhj/GA8XVVWeEktVQlsc3VNeZp3BHSPcbZwI3XMeLZ53Hiselx/oIPNhlmIi4eYhm+Ddnzad+d804Y9jRSOXoqOho2G+4i3iCaG9YEffOF1Am40ZX9bh04TV+1rcXs6gjKBrXgwbfFny26ecQVxjXCWcKdsvWVQYyZoEGxmdPZ4q3n+dZBuNWdKYVJjhW3FdUZ6zn3pfwCCM4UKiQOOoI9ajJWI8YTtgqKF2om/iXCHlIXfhBaFKojIiiOIJYBAc4lwQnQqfaOEMohWh8aDfoWOjguZh55onsGWN4hTdy9zoXVzf1mI8I3ajM6FPnxFd9d+6YnvjJKFtncNbUFxVHvOhJOLLIzah+mEdYf5i0WN/4l9hQOBY3zreiJ7nnyzfxODK4RugTN9iHhsdYVzLXfSe8Z7aHVRaYxe9mxie+yDE4Tke+9ue2ifZ5hpBXZ5f1+FFopTjASHX3v7c85yeGxwYqprsnrwgo6EaX/6eUl86oGjhlmHfoM5fHJ1HHCYa5ZsSXBfdKd5znymfPZ+EIb2i06LA4WBfaN7hX8MhvKKi4oYgKJvFmoFcsR7ZoSSiYeJCIQEf52Bpongko+XoJWojKB9fXXAeYWGf5EllEON7nt8arp4KpCwnK2e4palisaGk4+NmAmd8JrGko6GSYBght+QG5hRmUWUS4mce+d1/3wtiZKQnJA5iqiBGIEsgySG34lAkKqRr4/xjTGQOZEakG+NCIlChgOK24x+jZCKboRge792jXoPgOyC9YXKiAOLCIzhjMGLnoVmfqB6w3gkcTxlymLjbPp1injcezyA64JCfxB5lnoghb2Lvoy2id+IuouTkPKTDJSpj1OGxHgVbrxosGbmYhJZkliOZj91bX27fZV98YCTgE15L3EDbjlucHNIfHGA7n/jfSp8mXtpetd3pnaKeON8h36tfuF+m4DshVmLu4lIgd90DnI9d5l9+YC7gTd/rX4WgTCEmIT4gtl9AnjTc39wlmzBaZJjVF0oUQ9UI1wkYiFnQ3GcfSqFmYS1e0tsDWuNdPF4X3mPejiBwYlBjv6MpoTHc1hgOVDjSQFGfEOsVeJoE3F3ciRuLWqWaqpzA3mZexl9uHyue5t7CHoodb9ppFVxRMtM8mWFeNCAEISChf2G5IhuiUqJKoqvjNuOaYv2f0hueVzMUkFRIGf6dTh6jXgadcZ11nX5cuBv921haphh71LmSNdF7EifUEtYXGGIZ99u93P5cu9vWnDUdRZ85n8+gh+Ej4dpic+HBIBDc5hqIW/IdpF+ZYZOjLSNp4r+hViGqYmjioSJ3obghG6DyH6DdexvAXDhbx11T3sgffh9uIDSf257m3VZeBx5vnaabm5qUnOXeTx6Z3iYd5F8L4CEgYiAX32AdqdsF2MbXhVZJV9OaadwDXpuhcaNw5DWj/OMG40lj3WPa42siUeDyHhkebCHfpJdlJaN6oFWesh1UnHrdcaBnIqti0SFn3vwcVNpVllmUllloXf5gdqFPoQjgHh/6IJSiPKJ+4TdebVtBWhhaltuP3NBdVdzaW+BaIhhvld1SntJAVlVai19zIfmiWqCUXAEWcRaPmqSdip7CngEb3lqDnGFeeJ6ZnhadFRypXO2dSp2V3Sqd3uDrYwpjtmJZYGieJt5VX79gFiF0IlRjC2KoIKYfIR8iX6Gfcd8A4TsjbmSMJE6i4uAdXQ8cu17XIbyiQ2HMYBjfheCeoNSgLF5YnEFbyN0g35LiNiOVJHej7uL6Yhjh3+EU319eFR5L33pgLiD2YLIfeZ0RnKYcahzZXCRbGZszmsYbPdv+HMhd314xHsjhWCGAIIkfSiA5INfg79+gXaEc1J7932UgPaDxYdsimeMd4r3hdZ/PXrUcnBrxWdCa/Vu0XL9dqx9H4SciH+IDoOaeEtzcHhYfbh/zYHwheKJjIyDisiCVHaJa8RzXYBIhmOIBohwhkyDiH/rfa579HOFZ6Zdz2ASatBwv3ZTe5N8nHm/c0NsTWw/anNrVnfEffp8tn+PipmUvZbtkV2HAHx1eHyGIpSkmXiW6YsGg7mAkoGKgR99RXlDe/qACIjsj0WViZcflfKLYn4ZdxZ7kon1jzeNyYNPeWx5LIM4izKMgodrfs90dnHmdlmCAItDjf+GUXhjb4V7+4ZyjPaKFobugUJ/LH8dg5aLTZJLk/qNDoV/f6CB04cRimmFwXjfZbho/3bMfVB9IHildAh7VoLhhYmGAoazh1eLe4s1hnV+6oEbihKMMonDhF+DeINGhMyGPojcg7KDnokCi9aIFobGhdGEjn8AfBJ/d4fQjTSO+IdGglSFa43PkzyW4JL8ibJ/9XiXggWR+pm1nMKYZI/kg0CBG5BdoPanKadloICYN5ZpnPSk+qgypi6ce4zLf86NfqDdquyqyKBHi1x8wZIFphCvzq+TqB6Z5Ya6i56hwq9Ms9CrH5g0f4GIQp3RqZes5qQIkd148IDGmPaog65NqbmXjnrMdWyNG54kpOGfNpATdaVus3p4hl2P+pK1jReFp4TCjjiayaD8oBSbVJKEizmJ94cWhsWBinVibgl0PYItjvGRmY8yiHZ/snlZehR9dX1sfFh8G3wgfHd9foE4hP+E4YPfgSaCUYI6gAd/3oOKg6B8CnsDhfGU0J9so5CfS5R5g/N+t5AnoKyl8qHQlrOKTIlakvucUqL5oIiXYoZphHOdOLNsvWS94bJGmxx6goLXmvilm6b2nB+HgXV5kCesTLnuuh6y852khxCWdbAhvgXBoLmkqWOcfJrqsubCgcdGwk6yfpa/jvynGLmGv2+846+Fm3aSH6Vntb68hrv3su6o3KQAqeCxdbeHtUiq6JOggHCJGpm+oeuhMJo2jE6EgolSlLydeaAFn/+dSp3EnLWaMJcwkzSOmoMceV93qXUGc59te2m4bv9y4njtg6WNUJLEkQmOk41Rj8aPkoysh7CBUX5Be3h1KXFubx11fHtifn9+0X7ufVl6PXOrbQlvoXKKd4eAHIhyiaiFSoDYfveByoJTgGJ7uHyfgKaGgYvljWmNMYgJgWt6d3OAbMVoJms4a1Bs8WyjcVV103IpbUhtlXDycQRqyV0yYahvuHtChUeIMIYChFWDmIJwfcxzbGbYZKlwNH7MiJCRwJbTlgSSIopSgpKD+4JLgmCBiH52fO18F30XgJuCyIMUgXd8knq/evt9iH7seeFrNGVEavpvLHRZdud2BXfrebCAMIW0hvyDE4KCgUWAQHruc093OHz6gIKC14AlfsqECpD7l5KbGZyLmQyTOIysi4uM2IlRhHmEKYvNjiaNlYiAg3SAgHyydr5weHGDc6F3QHpPe6Z6J3gcepyC3YnpixaHfn7yd6976X83gBJ97HdlcLBtOnDvdKd3IXg2dql3DYC7iRmRbJO/j0KG/3a3ap1ohG8JeiGFVowDjp2LIYghh0WHcYa/hQiIH4u0jKWNi4rShE6ApoUwiQKI44MDfTN2hnbFftuD2YPxfmV8KYTTi+KOlY1uicCF+IVgiS6ORJJJluKZWJqwlhiProRffWp/v4INhyaJ1Ym0i6yP/JLzk8eP1ItqimiNX4/0j9aPAZKKkmqPaYh2gDB64n0phoCOwZOTlPaQPIvpg6OC/IgpilyEB33ggNGI84tCi6CLSYnpgmZ7wHhheXJ6XHuMfFd+s4CGiMyQbpfsmnOb9pc5keiHMIEqhQiPLZVflEmNWIKtfK6DcoxtkXmR/IyYhfh+8YGmiEWJxIhChTp/a4A5iIOSeJetlUyNqoNAgY2JmpA7k7qP7YTOeRF7vH4Ef2t9JYFCh52IA4TffWx6H3/ugx2DWHs7cOh00oLWjDyPP4otg1eB74XBi+KMGYg5fuhzOGm2YwpvTXpsfx5+GH2FfjSDW4iWjUqR3pDAilN/mH85hZuIx4dGhD+Ajn5tfcd9UnzcdzV4xX/wiQCOtYsEhWZ/hXzge75+TIKih16Mb40uibaDjX69fpyD54t6kfyQVI1IivaJwpHanUSkdKFPlAp/aHlCjgWey6XGo7uZUomQfUmKdZteo5GhUJZfhnyKkpuYqWWvpazun5qGU3XzkT6oj7JastWndpNigmmON6EArEWuS6icmV6HIotynXeomqs+p56cVZJ3lf6gB6o/q8yjhpOygcGA6o4rmsac6pZVij99BnVhe3WDXIe+hXiAGIEsieGRapJJi7d9DW3aYgpqEnSYf9mGo4Y1gb6EeYo+jJyKlIh8iVONrI6UjbWLOYl3hueCVINRiOuOs5NWlFGQ44d7dydi3mkEhUqWOp03mzeP0HrQekOSYaU4rSmsAKTNlrmOV58JsQe50bdjrEWSQ37qn3e3yMGwweS306PRkSuo2LzaxRvFALtPpTOOM6xGxhXS+9JRybeygpCVqWjGQ9Tj1k/PS7w4odSxCc0O2yne5NZuw7OiVKsax+fV+tku1NTDHqsBsMvEYtHC1BrPPr1qm5qa7rYfxzjMEsdst5+fQ54/si6/LcMYvhWux5FWhi6ZQqkUsOetdKK0jkSFTpDAnT2kb6KSmRKHX3Y4eo2DIIbSgqB7PXfyfN+GTI3/jXSKcIcxhomFNoZ2hsCIwY5CkquR8o5RiTWDQH9Ee7R0zHXydxR54nZEckV153z+g+SK3Y1EjMKHin9idoNtuGradMd9pIDIfUd87H/Pg6CESoOTgrGCxH5NeKdzP3fwfnWBq31vc1xpKGZxZiVmPGL5ZVFwW3RodP5yX3TDeSx4H3LnaxVvBnkqfhaA8YMzhdaDtH6qdf5vtHCBcVpvqWmfZVlkv2RVZTxm0maSaZt3UYLziP2KlIi7gph5wW49cEF8EYK0gF+AuYqllDyX45HogxxzWnPIeUx/NoIogzuDY4UThiGFSYTAh36Kl4jtgOl26nHqczJ0lHSZeC16qXaKa6Bd0l9HaYdsHGsnZxBg81oNYuhu6XcyelZ0ImgaX/JcjGWHcPx2sXlteft2aHNfcl11wXmKf3uCsn+udutnKV+ebmKBP42qkNSLAH+wa4tgG2lLcdh0/XfRe0V/JIADfJhyLWOVTn9aX3Bme7x/I382f4WCroWrhIuB3n7NfmF+QnordZR6e4XrijKMeIu3isSIlYJMgNSDW4mljmeNSoUid0hnjWAOaC16yIehjhGS45J5kXeLYH35ZUZW61KzT1xSyGogftCGdojOhv+Dg34LdIVwyn3fhgiItIMbfjR7VHxDfth/GX8Ffrp9aIBMgwqFPIY8hT6CynxJeLl14HJQeLeAQ4VHg/59KnjRdcJyyWvjbH922H3QhUyNnZHakYuOpIpHiZGKjIp4hp2ATni2b1ZudHZJecp3qXb1eIB7RXsoemx2K23Vak9vMnageDV5+njOgXGKvo5pjjeKj4dBhoKEXYUThy+IaIcUh0iC63twduRyMHhZgSqEw4GDgImCuYNUggGAFH76fa2BzYixjhiP7YdBeolyLnLQdOp0f3BvaRRaW02PWThvDn7hhqSHXIA8coJhPWApeaOKOJCpjC6AoG2CY99osXPheYx6WXmreTN7G4LjhHOD733EchNke2Zibtx2Tnz/eQNyl2vackB++YUui0iOvI7GiAR+FHq9gP6GHIk+h4GEq4DEepV2l3oJfVOCZYmYjdmNT4lvgxR9Fnogef91XnVXfpGKTJH0kJaJj4Ayf22DJYYPiOCJN4llhg6FyoPTgl5/TXjBcP5uY3L0dY527nQZdBV8+oZNjQaO8I3Ej9uQuI7tikqH/oeii6+P7ZJ+kh2OOod8hLmFnoTgfL57HIdcjJ+LoIl2ioKOxpDvkJ6Ov4k8hDiA+H91gEiHwZDtln+YVJY8keKLKoidhEKDJ4MJgCt8jHwLhoaP25XSlomREYc/e8B0+3gDf/aAKX5bdv9tLG2BeomJgJDsksuTGJXiljSWB5LKiU9/UXftd1N7m332fNd+JYTTidGOEJFgjhmJt4ThgLN7kXfveWJ6/3aCb0dsfnPofDeBR4MnhIaBRX+9fr2BZ4mnkDeVkJdWl+iRkIWCc8BiZFXbSylMn09fWlRiL28me3WBMIL7gWSCqYEWf4t+IoBOgL56mG59YoBjFGpLcmh163dYfpyFrYpBiw+HnH2mb0VqImlLZTdfDFsZZb12vYFthEKCkX95gZuEG4PTfYR7TX6XgKJ9BntcgbeEU4T/gcZ/ZX1rd4V0QX0HhfyJiosji0iGPHmuX1pkiYFFj12SY41IiBSFBYMdgH+Aa4BmfK54BXuhf6+BaIA0flx7rndfdX95VIJajJqRXpDNiJiA9n1Tf9N+OXuLee5763zielJx0mNVYMVoeHYifeN+vn4hfvF7x3nCd4137HfKd9l1dHP0cvlwS23CaGxmCGsUdq5+mYR6iImKH4lwgsRyWWDAXGlm2mz1cQp5nILchjCEn34TfIB8gX62gDCCJYNkgTh9q3pZe9p65nRzbUdsx3OxeBB3Q3H6bSpwLnPXdeZ36HWJb0xqrnBJePh7Xn7hfot8CHhtdrF6YoGChEGEJIJjfDJwgWX3adNyDHpFf+aAsH1ldjRw/m2abB9qnnT8gEuIeIryiR+JMYgrg5t5tnG/cmp64IBfhV+EVX6xdp1xf22/ZWpiaWGXYKReQ2AzZjpv43wyi5mS4JIzjeqEjIGAicaSMJadkVuFKXqIhH+PsJSclC+RxovBhpWBFX0aeIZ27Xg9eVt6430/hFOIBIdqgBZ1lW6Hb6tx0nN6dG50LHUVexCERotLjzKOwYY/fnN8Tn7dgyuHioeIg6Z5omhQW+1bwl0CZeVtXHNtcpZvXmrdZUtscnZLf+mDRoOPfj932HT9fHWD9YX0gzd/v4CFh8CKyIYKfv14AXjyee5++oMihVuCeYDNfyOCBIiNjMyNS4u7hoKBcH3Temd4+Ha4eWSBf4fnhxqC8Ha8Zk5eJGioeGmB/oMogDV102sibcFu8GmfY75kmGZ+anJySXnEesZ0DGdMWNhbCmjmb2FwqHTIeCmAGIaihh6DsH/wfat7LHdSc/lxwnVcf/2HTo03kAqRTpHNkX2OV4XOd4FsQ20VbadtvHHdeKJ+foGIflB1H27QdEOETo5QkEeK0H9WfdSAWYUxiYWIroR3gJd+sHpodWFxinR9eCp+XIKUgoqAon1Vexl5mHYEc/Jsa2Vlac91v4GBiB+IQIPkfL92m3FEbaxw3HXneMV5cXoPfH1/hoIngvB+i3kCdIBxyXNgdLl0r3BWa15oh249eoeEPYl6iNeEzYCYe6dxFGDRUKthhneBhJmJoYjXhGOFroq5jK2JrIQphB+F2YFDemZ0lXEQcWFyxnfFfId7Q3MQbGlvD3jyfWeCdIjxjB2NuIjtg3mFrInfiOOCd3pyceJpv2G8WN9Zj2WLcuh4Jnnuc+hsdm1NdY58QX12dullElhzVwFfZ2wkd4mBDYgjii+IUINSfTN4mHQnczN2mISGkJyVb5RjjgWGln8ZenJzx2+nb+lvA24Lbepz/nuff3iCfoytkt2UcJIjjFOE3n7Se016JXhYd1x5NHvZe2x5X3OYcDhxu3Sgd5N9EYAtfTN142npZJJpEXPcfbqG7oshjxOPHY26itSKjYrViAGDUnnEc6V8oIiCjjWOfInfhDSFxom0jXmQo5FFkMaKh4L5fEZ9rHv0c5ZmyFz3YkdrxnBucqJvBWn7X3dRqEK/PQo8GlFuZapxs3YJd1J2+XZ2eX18P370fPZ8MYQYjU2R/o+Bi8eHVYpqk86Yupi9k/OLNoZGhcKEPoL/f5p/3n8ze6p1T3KXcTNzInemeTF4CXGka/pw5HYUe7N5wW4AXNpQ0GBGa+twmnQxeXJ2XXLMcOlxx3DwamBj3WWmb650KHsFhCuK6otFiW2G2oY8iSSIKYSxfp556HSYcVBy3nGqb2Zzenu2gQmEdITQgjaAPX1xe3p69HyXfRR853nOeFV6vnw2gOWEkoiHhymBdHhoeMd7eXrAchFtc3NTffyBon8NdvxoI2TZZjtvNHOndN5xPWzKaVtmJmIgY9dsyHN1dyt4snb7drR6OX1kfid/WH8/gmqGG4j/h7KDx3oKbjxhd18Qb4p4hX3ufBh3fHDtb+xyynfVeRF/RoMog9N/h3wFfdd/VIMfhtOFGIIjeXhvgGojb2t4637Ggv6DQYQqideOL5HkjfuGBYWJjNySX5PtjBiB5nXTb3pxrHRXeg5+jH8OfXd34m93aiZoYWehbLFz7Xs7gHJ/Gnwoeol6yHw0fweCoog4kS2Va5KfiOd9jX1UfBp1IW5pc9qBxInXis2HvIMLgTKCv4PdgLF5cXDHbsp2tYIpiL6HfIKNeftxn3Had7N9RoBWgZOBVX/Dey15Z3h/fPmDEokcirmHYYU7hIiCMX8Hemhzg20Ta1drCGoAaZtq7G0Jdwh/4oLMgk2BnH6pej57YH9tgkCDUoFdfZl6iH4ahoWMJ42GiYmDoX3kedV5yXlcfIWCZoeSif+EYH1ifEaFGovxicyBTHVrdPd6kHxwfQ6Cloh9i1eKKYfmhM+BBn3De26EPotzirqCVnmQdn99fISnh9qHwoZqhzmIkot2jZqMYoeogBl5y3SgeKeBR4ZMhKaAmoAXg3yFuohiiiuIV4BRcVJmN2sSd59/kIJYgzqAVX2fhNePKpWZkaCDYWziY9tox25McfpuZGdVZs1y5ITAkqOaBZ7DnDuZdZN4ibh7Z212Y7Rv9n49iIGL+osHjLWJnoIqdRpsNG1zcSN1InadcmNudGpvarNsH2pzZDFjZmcldlGIjZIClT2R1Yk0hVOEc4IlgUODUolVjiyQbo5MioSJPIwljtyOZY7xiriFJ39Kcr5jUmKGaedvE3UAd4x76oBMgzKDIYJggFh9B3o+eul9noFIggCCnIBye1RxS3Hbevx/OoCVfaF/DoTlhfmGhImgj0WURJMnjK5/cHDcaqVqHW2Wb61yuHe6fouEAYh5hg2BPHxgf42FFoosin2GEID0eIp0bXJaepWDP4Y/geJ0w2uGdp6CQIi+h6KCcnzVeKF7J38+gEeCd4OsgeB7BnVudKp60n9lgz2FYoYhhlOC8X6ef2eCToSqhYuG8oNIfnF0onF4eyaFUopdicGGkojuiTCHa4LmfWl8mnuyeBdzkWzhc1CDnoySj4mO24sPirqGeoC2eQh3iHjhekV8wnz+e8564Xm9eaJ4VXn2e31/qoBagv+FQoqwi3aMyYqZh7uEdYPwgfSDCoYeh/KJDo5vkcuT/JKfkOKLyIEveWt8dIUtj4SV+JeLlkCS8Ytshe2BBoQZh4eFhn7rd0Z4VoREkQCXN5UjjlCHN4f1iq6RD5VPkiGJv35Aei98joKZiheOtY2DjoKR3pS6lnWUXY6ghaN3gWrrdA2G5pCxllCYWpfBlQGTko2MhcSArIRKh8CFzIFifieGTpLKmPmWYo9/iNaFyIOuf3x+joVTjXmS95GHi6GDPIEShYqE6oJ5gM98G3cObp5rOnN9fKqAJ39Ld4ttvmnQbnF8rYZqiSuFwX7qgP6HDY1ojtKKPoYshbuGxYe0iOmJ4IynjgiNJ4oRi0iMeI22jaiNro4mjzKOWYuZhKZ/Wn+gfeB5S3aLcc9t924xdH57YIKihQaHjYeriFSIGYalgGp8untGfXF9Pns1f4aEB4sLkEeRQ49MiWyAo3mKcjZvc3P9ec97n3kcd553IYCjh0GK84nzhlSHV4nVjcKRApJTjImA+nWffUaLkJPElHeQfIrziMGKa4zgidN/ZW+qYTxfcGyVeCWAQIPogSJ943vufUN9SXjMbeVrAnXyfHCCnIUChiaGrIbMhe2B4X3Afg1/A37Vft2Bb4RqiEuHon+SdHNsRGw8b+Rw3nCEeSiGbI7Yj32Jc3wOfVCKgpOlllCTdopogP95fHe+ejF+74CtgAR9D3p6e558An0afwSF8onvi06Mi4qJhNF5HXDccBF4v3/KhPmFhoELeXdx13EMdBl4fHt5f8SEq4vakoOY8peFkoWL44dyh+GEuoDTf1SBG4KlgQyAWYDigd+C6YSZiIWKWoYgf0Z6e3xugc6EO4M1gGt/wX/LfSCB94lElM2ZFJlrkIR/tGz1aH1zTHp8fb995HrOdhZzSXDccuJ16XoIffh6p3HiY1lmCGxIay1nyl5XXqBsYHuzhWeJUIrSiZuI+4Vug2d+qXcHckp4VoA8gyaDs4HzgDWBAYAigFiC84LiggeEjIWwhq2HQYgHhrJ/gHs1f7qFzIhHhv9+LnhudEZ1NXgPfCyAlYEfgBp+0HqBeNJ7yICbgl2BQ378fD5/zn+gfiN9qHpkfDqA5Ib0inyJAIQ+fj16gHWGcalxjXLzdA92KXfBe0aARIaNiNaHQIeYhk2GH4fKhYCDV4Jfg/OEnIUshCKAAXmmdPV16Hmkf82BNX9qe495n375hIOGVIKMfd1/Z4a9inWLl4dTgBd4pXDoatZpU25+dH54gnmnd6dxQG5hcw55wX+NhPWFboSWf7J7uXoGe8t94oBWgHh7ZnizfKyCJYU2hSOEBoSBhfiIt4vfi2mJu4boiHuN4o+ij6mMtYedgv2CfoZZiNGHiYZvhsKHpYiShxiGAoWtg9aBjn5de951+2+mbv9zZHaWdH5ypnOOeQd+kHyKeLh1Rnj2f9qCP37MdCJtgGtqcLx0wXglgW2HoooniviGXIKkfpN8Z4F+iZGOxI8sjYGGr3x9dDtyvXWnefh5EXfKemiEq4xtkKOQrY/aksyWEJiKlQaQ54isgW16y3lYgAeHX4x6kZyU8ZRik2OQqIoxhESAMn8JgOuBgIQShv+ET4M8hayKlo+Mlg2dkZ/wndeX8Yz2f255Sn1WhlyOx5GDkGKOmY5ekQyTlJPjkjmP7olthLiBrILlhdeJDJAPlRSXdZTNj9qOvJJIlraadZ6Hn8aclJbsjqKKro3mjhuMgIdShiuH9IZ1hx2JbYmoij+NB5GMk6KTUJIrkuKTHpfemnic3ppOliuRyIwxiUmJ7IgCiUON55Lik+iOp4fuhZaJgIzMijKHNYV1iNCJ9YgVigaOB5Hij9+N0YzvjSyN3Ygag8J+Rn7rgJCEuoaRhxeI64cFh7OE/4F8gP6BDYdOinGKa4nHigaOnY+XjoWObpIGl0qY7ZVzkmeQuZC2lFyYEJmll02Vy43ygs55UXiGest8dX0Uepl1eG8ObiZ7gof9izSKhISmgSmFi4xok6qYhZlWl82WEJlbnBudg5psmFWXmZfzlomRn4gKglaDWYhrjduNoIingKx50nlSgD6GWYx7kqmTvo/miMWEQYnnkcSYd5qale+LzoSjhEyFzoXTiI6MIo+AjpyKIofgiQuQOJLMjRSG2n0dfLV9X3+Wfs59g4LPinaPFY/PiTSGtYlpkVKWYZZ/jxx/BWf3WRFmEnRofFGAhYK/gliDQoRFiuOSGpjEl5+Reolmh+6HuYWQgIB5kHZ0dgF0+nzHimSQ1o0IiPZ+6HhigvSLlI1mh2x5H2mta5N744q2k/mVcJJdihGD4IENiOiOnZAxjdKFPn5VfXyBIYnUjOyLc4flhYaLMI1JjOWJjYU8fkp0QHI1f3qO+Zd8mvGXjJLWjE+KpomziXaH8IFNfFB7UYDAimuRrZF0jlSO5I/7jjWIYYCEgVuKlJD/kcePwIvqiPOE9Hu+dFR7u37peg1wr2SkZtdpBWzzbvF5yYZ3jk+QTYvngHZ6gH6ahD+J7Yk1haF8wnYBfSKOJJrUnb2Yuoxaf3iB2IzImnSj3aa+pFeeh5cnl6aeeaWspo2hTJjEj9yNPZB+kxqWT5OAijaCr4RvjDmUcpe/lU2PDYVvfyaAuINphq6FfIBje3SB7og3ih6Koou0jQiNBYr/icqL+4xRic5+A3JVcYl7Xn+MfSJ7HIB5huOIZIexh4SENn0OeWN6KX6NgaSA03mvcLlmpWGiYdVcNGFsaxtwOW6odHR43XgFeKl1BXFlczuAIY1MlBKVJZJtj3iSCZW4k26O+oq9ixmPIZIAkaGLLIPReTN0rXUAeoJ+JYC/f4l/N4C+goCFx4bkhBGApXtcfEGAr4EPgLB9SXw6fc+BGYefhwGFC4JrfxJ8HXoBfjSGFYrdiFiFx4Ksg9KGzYgzhRd9sXIvceh9x4h/jd+MCIZAe/h7RoKyiPmJgocEhRuF8YfoiE6GuIG6fr2ACodKi4CMBYquhTyBLH9GftGBPYTjhRWF2IXOiTeN3ouUhSt+HH7ZhVOIIIMQeR9u9WxhdNp6x32Xf4+A6oCafhZ5LHF6akhleGrLfXyL9I4iigWCB3+6g16Ho4Urfa5zmHQhf92G/YdmhIyBzYKShgGKXYvKig2JBIURfGVwWG9AePl+boG8fyl6ZnNKcHtzEnliekJ6YH0dhHqLb48kjZuFHHprcLZxvXd8d2xxXGxmaPJjJGuVeJeAmYHne89wxmRtZDtwsYCGi0SR35KEkaaMzoIhd0NxRHVtfX6F54gmhwCFl4JtgK979nbUdN58YIaijJqNwIfhfvJ0U2z1dMiAf4kBjgORqpFPjZ2IzYdojmmYJ54qnv2YOZCZhIx3F2qdZKlup3jTfl6BR4HCgrSKrpEzk8mQY4y+h5eEUoMGgjF+/XpNerh5SngfeIN+aIFkgCuAL4bpjvmUk5bClQ2WBpeZlSORcYyNibiJj42nkO6R7ZCAjuKKaoTWgN6Bc4cyixqKroYChNSDGYbajNWQUJCMjC+IRofkh4uJfYddhMOCsoZTiu2M+IoOhy+FLYZghx6JSIvrilKLyInuh5+GnYi7jH6Szpcem8mae5cokDWFMXxwgOiJDZCfj/mHRHyhdYtuBmoXblh5q4B7gryDIotIkmWVu5TokhuPIoqYi4OTQpzenzueUZr1luqVp5QDkz+T0JE3jwmMwYlbiw6LlYcKgZ56U3knetl45naIdud7A4LqhVSIQIifhWOCU4L4g3aB2oKCh+GJA4rFi6+PFJGOjsmJ+oZNh+eIJYjOhciDq4QghdiDJoEQgAGBAYJ3gWiAJIM/iEOOT5JzkYeNsoiPhSqFE4UUhUeC138qfZt7UX5xhFGIAojRgNF36ngshvSQvpUtlEeQO5Hrln2aB5d6jGp69WfoZNZrcXQMeqF8p32ig56N7pWFl2qSrYgPhWyImY6OkkuSx43Fh1uG4IhmjHyPWJD2jmKMVIjuhCyDVIf1jimSm45fhU99bohXmWOhBaBDluiHk4RrjPGRspEIjFCD3ID0hLqMLpPTlWyT8o59j7yUV5lgnIOchJr0lWOPyodJgnWCcYUjioiOUpLrk/WS441BhvmAdoDAhUuOIJaAmyufGqBInduXa5JXkHeRTpQGk02Ov4cSiAyQVJe9m2+eT59QmyqUkovrhimEeIbWjnWV+5ZIlLmPD458jOCJPIc8hE+CDYSXifSOy5DnktSUrJX6lXuUKZTVl5ScW5+lnC2WSZL8kP+Oy4r4hV+D6IuQlrOe9KLhpNikmKLCoHeg5J9CnHSVa46WiMmCr4Bmg2iLP5Wmmr2YkY5HgKqEuZMlnvqhV6BzmZCQrJFtnFylNqbwngyR5ISUixGc86eUqsGkIpfTijSQlJumo6ClX6G1lyiPlJW2oqKqmqvypyydQJFUkkidO6ewq5qqPKOel9yRPZZootusQ7KBsCapjaSmpQCpIqwjrOym1ZqBjVWSnKBsqjqtial5n32TZpILndKncawTquOhSJIvg06AlIf2jkmUwplNoMmkm6S6nw+aLZV3jz2LJI1NksKXjZkNmM+VUZYZl3aWLpfjna+k0qQvnWCOtIHliNSQdpIMjkGGjYFLgCZ8Cn8xirOSS5e0mfOae5tAmA2QSIMsdSVpv2vmcg92S3UkcXZt3G5Vc5l4bX0vgAp/PH20e7uAtIZXi+GQPJe3md+XTZPgjTKIr4Imfk9+8IPViYSOXZG5kLaK24BYdmVsRGAYVIxJb1JlZPV16INBjK+Qc5IKkB+MhYuciTSH/Yhpi2aLpIhJg3h7KXOncsN29XnlebF1VHaFgpqNzpExjneD6XWfaiZmF2WpZ4Byj3sbg72J/I0WkdCT+5RHlNWS/ZJzlGOVCJUOlauVApO2i5KFj4hpjXGQKJARjWGNAZIAmLmbnZxAmXqSIIq+g5N/d3v6eaCBXon4i16L64eWhISET4gyjcSPUZC6jruM1YvJicqE43/xfYF8/X2ygV+CN39mfQKEyIdah0GCenwie156o3qbfrOEU4V8f0d3IX0Bik2UVJocnECa95Z1lJeT25IukAOJOYCUffmBcoUzha5/q3c2dJ93qnrCe6Z7MHxXf3+G5Yu3jqiNK4sZiCuF7YShhkiI1IkMi/OKeInmiKyKGI55jy2PbI1HijSJDYyukPOTXJWdk/WNqoo/jr6SlpJ2j4WNhYzzi+uKYIkYiTOIEYVngACBzYYjiumMHY/zkFCRKI9MjVuM7olli4mPL5MrkzeQLYoDhnWLNZTnmSSay5bIkg6QyYs+hVN/IoCVhiGMGY8DjhSJ4YaviLCJvYraijaPr5ZDnk+icqI4n3WZ0pQHleWVVJYEmCiahptymj+WwY9JikSHqIfViv2P+pGtjqeIUoU4h2uJAYkZiS+MVIwpiZuGB4VxhF+GNovgjguNt4nNiTeMwowdi42Kqo3SkiOWjJexlp6SSoy0i+qVGJ3XnUiZDZGphxl+fHETbJyAqZJZmoKZhZE+jJCQxJLakKqPE5Qhmm6b0JdOkw+ST5MmkvaMuIWNgV6H+pBhleOTe5BekNOQcYtygHp32Xz8iReUOpfJk6KLqoNfgmSFPIYFg9OA9oaskzKeb6Pzor6c8JLziyyU7p0ZoKqbFZMtjG2NXpL3ltmY55WlkjORlZOOlkSWkpHXjDqTYpsTnkub+ZLXiLWF7YxhlRWas5uimYyV3pLNkQiW1JornOqYQJRGkeyRN5IhkeOPDY+Aj9GQmZIjlmSZHpvjl/SO4oaghLeIc4wEjGGINorfkPSWw5Y/lF2TF5efmzCeIJ5jm9WWP5H6i7qIHocshz6JEot8iBWEeIURiwaQpJBuixOFEYO8hdCJaY9FlaGYjJjOkx2Mc4kYjiSTuJRTkcGIqIFMgwaOFZj/m/2ZsZa9lvWaVqJLpvOkYKBWm0eZmptyna6aJpVskC+R+5UnmM2VHpHTjAOIlINvf9t6m3dQebWANIxPlfOXGZWajMx/rXcOemGDT4tBj9ePxZC0k/OVHpWLkTmNlIjHh5qPDJssoRmfoZgtlCCTAZYnnEGj/6bgpfygtJ4yoAijD6VTor6ah5CIiw+OhJaenlahfZzOkY2IS46FnJKnNayqqeOhJ5milFeWP53roJqetpfIkyuZK6CTpK+lTaRHn5SZu5mvnUCebpsclo6Q6Y05ktaW9pznoYGlzKgxq6GqgaY1oWCfk5+8nM2ZPJmAmbiXqZNBjxGO1JBVltSaLpt6mNWU2JSEmJCZ6ZbKleiUX5X5lkOV7JBsjNKHPYjhiX+JK4h2iKyH8oYUhu+HE4kIiZ+GEoT+hRKNd5VymEOVeI2+g3F+vH65hJOMZpVnm+KbRpjGkpyPb5JWlzWadJkElomWQJqrmxSa65W5kXaOWIoJhweJGozMjq2QQZG4kHeNDYe8h3KRYJvJnnGe6pycmoKWFZKGkfWVq5lSmt+ZZpvGnBucsZpSl5iQDYx7jKqL8YchhyeME5OKlkWUXIxDgk2DlYv9kiCY5JmalhGQCohbfqB5w3okhwuQF5OvkKeKVoeMhc+CoYLwgqKHho+4k0uTN5A8jV2PK5NMljCZ85s+nOmYjJSOlE2YrJoYmuyXFJVNkS6LBIWkf5R+ooWVjm2UNpbBlI2Qf43sjByNwY3WjeuJfoc1jQaWMJw6nCmZ7pf6mDCZS5jLlpGVI5ZYlbuUB5XHkwmOSYUcgHmG4JAhmJmbq5mskeiDL3fSdW1+JoZih1+DbH/ThtCOPJMAk0eSRZPJlPeY050xnxmcp5XlkfCVrpksmTuXpptipXOrKaxfqcGk5J8nnK2Zc5uNoGSmCquGrSuti6nBosObZZnqnFug06P9qF+r2KqNpQCe6ZkOmoWXJpPMj2uXs6bmsdu1yLNjrkmnWaAsmo+VLJTrlxag/ab6qRSoz6NXoOWecZ6foR2n0KpvqQelmaHdoU2h+p7GnnuhKqO9oCacfJqInJycnZcKjrqCKn5EgK2BwIErh4iS/Zq1nEeYHpHAje6QlJUsmMKYu5bMksCOYo9Sk32VA5UmkxiSRpKclY+XiZnLmeyVkpHXjdWMKoxfi1SQ1JeCnTWglZ5UmWWQmoV4fuqBOIpNkK2U8pTUlBmZzZylnfeaYpVNjzSN+o9XkjWTXJE4jrSOIpHLj1uM9ouyjVmO541nj7qSUpbTl/qVbJG3jzOSlJTvlpyXgZTwjCmCCH68hoOOFZKdkAWLm4KVgFeEXoaLh9eKo5JxnDSgwJ+ZnFuZz5W1kV2Oa4sTisyJroi0hoeHIY6Zk5yWc5ionF+iNaaKp0+nJ6YBpO2gz5zwmBCYPJx5njudGJqymROct5xAnPiYp5JTlKCbx59moPaeG53DnIWcTJ4FolOmAKjUpFmespjjlzCbw5+toCWd+5eXkKWLPo2gkvma16Gvo7iiuKRqp0Ons6RSonSiBqE7nnWbtZl/mJOVIpGokFmTVJVGldqWBZewlM6N8YREgj6NOJUlmhScnponlwGSzoqwgOl2ZnXFf26K8IzDjYiRU5UYmJ2Wuo9bi+2OmpRcl2aav53ZoOGg/pzclkCQZIoqiYWNu5GWleWXpZjpmmSfoKG4ooWkcKmwrPCqcaVKn4WcNZx5nGicl5ormTeX5pbhlraWqpkAnF+dw5wJnAmdoZ9UpKSoBalRphejLKJrpHKmiqaCo6mdkZkHnCuhpqTHpDuhgZkfkziY3KD+ogifrJdUkpKVwJ7PpMOmhKY5orubeJdNmi2ggqTspW6jLJ4kmcSUMZMulBaYv51Qn3uf7aF5pjWppKcdo0OejJr1lHWRvZOUlSeTKY6ZikCQOpvcooyjSp4WnOSfbaK/oaadUpeulNyWbpqRm5GZxJdAmXab9JrYl+GU2pC1j72UgZgGmwCdH53emW2U/Y0/jDyS1ZhanTefIKD1n52dMJtzmoGXo5JyjfiNW5TwmoChaqVFppmlL6VDpUOj3Z5dmjSXt5WHllCXmZZqlG6SzpS5mfufZqSGpv6k0qFEoJ2e2ptxmbyZAJxDnOOYY5lHoA2la6dIqMemZqWzpS6l+aG5nJOZ8pnbmn6bEpwknJKclpwjmwiXL5NOk8uXd551ojaiDJ/xmFqUHJZ1mh6csJsmm9aaJZrLlmGWAJsanoicT5qwmoWd0p4woIegEZ1RmHWVuJIik+eQ8owwjHqR4pd8mqKYipTjkbOSApQwljaZZpwUnv+d853IoBqm8anYqwyttK4zr+KsIKfFoEKbCZZPkNuM5pLKnMujuKbvpuemtqYYp4KmHaQsn5CZEJhomx+djptGmKmblKFrpVGnmab3o3igyJ5woA+jiKSepHajXKL5oU+ktaf7qtWrXKq1p1KlW6HCmXmQmJPSnmmnKqsVq9Knu6NwoNefzp4cntWf86I+o0ehLJ6VnfKetqC+pDSq6q13sCixBrDxrC6ofaCVlkmTMZQtlHKYJKNuq7+vGa5Wqe2mBamaqimp9aTiojSkMaVLoV6XGYv4izaX8qB0pQCmHqU7p7SqnquOqFyjF51zltqQzJHHmj6jRaWnoxShF5/knBKarZgBm9ub4ZvXnNaeQqBun4ecxpTMimWMHpHElRKZNZvZmgKbA542oHyg36CCoD6fk54Tn2eioaOBoB6ZOZTxlJGZqJ2Vn/ie3548n+KdOpu8mDWXeJoQpPKquaxjqYyjm6Hoo6OkIqOFoN2eoZ5Jnwqfjp48oE+l1KaYpKOgEpsWmFaZJJszofOvUL7NxY/EG7tErDWf9phgmfSZTZlOmwqehZ4On5efdaCgoMacqpXAkoyVSJpjnOqe3Kigs3u5Srgfr5edZJLElZaasZ71oGWho56lmGmTepPolDiUqpIFk5yVg5glmNiV4pNYmXanu7DJsrSvKqmMoVGbHJjTlviWmJlTngujO6cWptaiFJ3fkz+MvIxxlf2cjqDvodekZ6t5sR6yEK2Go3mf/qROqeGpWadMo7idP5fZkmKU0JyNpDuog6ecozqf3Zznn5alBqsNrluuUq0jq8KmB6JuoZejV6Oin4eew6O8qzivZq0YqhCpBaoVrJOryqcwoQiZ4pLwlkSfn6izrAOrRqTxm1Oa4qBBpkOmBKNFoo6iFKPRpF2mo6XRodWcF5yVoVSmlai2qDSnf6S0oHOdWpytnVGgyqChnyiglqAZoKKdy5sXnvWfTJ/bnvKgy6LVoq6iD6MqojWhHKJrpZanNagyp1WlhaOHoTWcX5XflJqZep+uo8mjyKD1oTul66S7oVqf55/ppSirGay5qiOpkKrfrQavZq2AqLajI6F+ozarFbKitAuydKwbqCOnv6ZIpXGlc6bkpbenj6z1sEGxnK0qqqSm3qQ3p2Gr5a84tHa2JLTarpmtTLNft8e2q7PbsXCzT7dSuYy4AbV4r3Guy7Beswe3FrttvD66J7WTruaoi6r7rUSuOayTqUyoQ6qmq7Gqhag9pwyl5qFDod2nfq6FsKCtdKh7ooKfI6HAo+GlN6c1pjWhvZv+myChPKW1p+2nbKiAqwKtv6ucqNWoZ7ALtra2NbN5rbmoqKZgp9eneqesqJCq+qrpqeioPqgkqH6rXbG1tD+zLK5Dqoeok6ovr2ayV7LarqCpzaRiocOeyqCJpTSoS6cTpOegmZ8joGultauprfaqaab5ofCfYZzpm6OdGKDeo7ymwamqrF2r/afRpgqq062oruCrWqhFp1irl7CWs/6xZ6yVpWekhaiDr7S2c7kltr2tEqcHqJusAbLYtcm1HrIYrNSmiaWSpnanBaniq8WtSbDnscqyP7GerF+pSqxRsMuyTrIWr6erfKkrqPWn6qlNrjCxSbDXrIGqxqj8pt2mv6jIrEyvhrAVr2SpEaP+oe2nwK1yrqmq3Kf1px+nMqVyomijCKavp5emp6SrpYun7ajhqKmnhKiHqi+siq/KtQq5SLh6tRGyS7DXrqes5amvqZqtnLHWsuWw9K+lrbipHqVqoR2hWaUtq4uwerTgtDqx0qxxq1qvRrFosUqwTK7VrHat/awKrICtU7Mct5K3IbeUt5K4xLjbt/m3FbixtoayBa00rD6u4q9SsvmyxLD8rLOt0rK2tXyzRbDOrq+vwq4Yraasf6/osoG10bbat7+40LiIt2G2crcpuV24MLTprpGtqLC+s5e1tbaVts24HrzMvuq/Jr8Lvui7Mrg6tv21Urb1tgu3JLZ5ty65S7rjuSS5q7fStLqyJ7IKtTm3TrUhr4ip96wrsROzvLTrtRW36bb7tT61PbVVsyWx7K96rpqvy7ICtNeydbCfrQWsUK/dtHu5b7yBvje+6rrwt/u44Ll0uIC1EbTNtu267LuxucS1D7JfszC3Nrnrt/2zPLOftsO5Z7nBtSGygK5HrdmvB7RPtpm2drSQsLCuOa9Er8msvalnp+mlrKaQq9uw17Hyr4uvw7GutDq137JGsHGvLrAnsBmtdqnKqqGvMbDMrFirya6Fr/2v4bKztba3bbdCtUmzwLCXrZKsBK+NtPC44Lcrsm2qoKn5rjezbrdnukK8sr3svTm8bbi1tYe1qrfjuZq6r7g2the1M7Swsnm0XLcauna7Bryju3K5W7UBtBW1QrWatBy017N8siGy0rDOrpWxZbWjtvC1yLdMulu6drdutV21WrZHuKO5CbgytNSwUbLQtK62s7bYtHywsK8ps9a2Orm3udi25LT2tPi0HbRqtKO05bVOtzW2x7S4tTa2erWpstav3bALs2O0j7Qgtre4j7pUuuu4uLg9uK24jroAvM+6iLiguVO7gLsIu8K5l7iQtqO0WbV6tqC4MLqVulm6CbrnuAC4SLkmure5BbpduG20ErH/sge4abxIvcG7xro4u0W8GbzAuki57bkcuy277bgmtrG1A7Zttni4/rmrut+6sboFu0S60rgWt/+4C7xrvda6vbf7tbK1RbVJtEe2ELqnue+1X7QXtOqyhrHwrxmvOa5crq6wsLNWttK3ALnCtp21YrdxuBK5MbmUtz+3ybcVuGq4UbcqtlK1jrQgtv64E7tcvde+VL4YvM+4y7fDu/u9mrxyuX63DrlhujG6LrgDtSey9LA0s+22TLqPu1S6rriyuNu6gL5gwQrBFbwNtf6vs7DWtjO89L7qvn29jb3vvZ6+N8BewKO+F7wiusm6XL1sv6nA4r7Eujq4Fbv1v1DCucFowXLBeL/jvFi72bvRvaq9j7vnukq8E78WwnLC2cCcvHq4YbdHueu6JbwavxzAHMEHwi/BNMF0wevAp8A2wXLAUr4uvTO9db2TvQa+676GwFDAo70EvdC+ZsDywSHElcWnxUrFWMQjxG3GJck/yTHHmsWJxXzET8P2wzjELsM7wMG8YrsJvGS9qr4iwQfEocWbxNvCBcIkws7A1b+Jwu7CucHZwbjC4cHhvh29Qr9twzbHmsiBxgPBm7xNvlfD0sWYxHXAJbztul2+0sORx3XIHMjSxgvDgL8EwizG3shayPrEEsV9yHHMgM5AzdHIn8OpwF/CgMVpxtbE/sHXvk/Bc8MtxIrFJMapxbjDBMKdwv/EmMcox5fCkr4dwOTC7sLIwZm+Jb1uvzTCbsLQwGLA678pvba7/7vVu5/AfMdkyuLIVMPdvYDAU8QAxeDDA8ECw9PJHsydyvfHxsiMzurSstIGzjjGicHZxHnHZMfjxPrCpcbRyZXJZsXHwMrBQMWex8HHcsfFx23Hy8bHx2XJpchpxbXEF8Wxw33AM8D9w5jGFMYUxDDDbsQwxIbCWMEPw8bGlcnryXzJOsmWySLLf8yhypHHusjTykvN9s1Cy/HGr8eZyyDOHc2pyc3Ibcscz5zRBNFdzmXOP9HF0aXQSc/6z8PSoNSk0/HOLMvOzz/VYNbq0f7LXdAK2sjeJd5X1wjQ99Y83iLfYdq00mXUGd0U4abe3dh41p7bSeDF4K7bP9Sq1C3ZgNrV2EnVUdaJ2sjbQ9n+1DDTedX72fbdteG75FfkjeBZ3KvbhdpA2YHZ+tjg2fTck9/E3m/bdNpe21TcrN1d3f7b+Nu62mLaq90R4OzfNt1L2u/ZS9v63WHgaeEg4tXhmuCu38/fwN8J4DHhF+Gh31neUd4S4Pnfp90a2bbXy+Dl5oLnaORv3j3gYOiM6T3nc+TM5QDuG/QW9W7zVfD77Y70fvdA9Pjt6O/p+vb/8fxN883o6upA83T1/fAL6C7nL/B+9djztuzA5gDqTO5C7+3t6+pk5qPiIuNT49LfDt1l4DnjkuIY31LbPNpi2XfXFtXz0gTRvc4GzvnOmNB80ZLQKs7vzLrJk8RWwpHDYMRZwhfBpMFSwlXAXb4ZvQ+9Kb4DwK7Aa7+bvJK5v7aPtr66lL5zveq5h7XUscuySLHRrYusMaxgq0OpTaZ6pC6k5aLXoqajuqb4qImnUqRjnzSeBaNUpgKkO6CZnFmagZqXnTef45/Tn/2f8qAWou2hL53Vk2eNAo9NlV2cvp/dn12dDpl3lUiU05fgnBKgG6AnnuWc7pyxnO+dvKCEodOi7aM+o0mhBJ+ynEmYd5GjikGLN5Jpl4CcUp/OnQSZQJOzjiKOH4k1gS19roR+kDeaG6FPpS2mM6LHmE2Jg4L1g1KGNYaUhaOHA4wOji2OtIsgisqJNoekiZaMa5DYlKWYlJqJmd+Tq43+jI2ObpBElsGbsZ0KnTaaEZRFiqmKTJIVnP+g4J15lcWQAJYznZ+jgqaApISfE5oVnCWkKquFrnCrs6BrkuGQFKBdrEyw56x2ohWWuJgapB2tlq8GrI6kpJvcl3Ke76S7peSjZJ/Vm7WgSqX6pzOo/6QqncGUgZRan4amRafcouibi5V3kLKKcomviaiMfJBfkjWTsJIfkiuWbJ11oRigtZozk/uL0Ybyh0yK2IizhdiCuISnjyubb6DQnvKW64rQgkuFcYn8jaWTY5qIniidtJUtjNmGuImEk0ibbp5HnB2XEZPrl9qlIbBcscKp2Jztliygza1KthG3z6+6oSmYtaLEsru8rb6nt16oJJ8arzu/bcaZxCe5aaUxnRyyosLKyfLGdbkyoxSkUryXy0vRdc0fv8WoTKwZwifQENVe0MHAqqZ2pNK4OMY8yrLEV7NwmCelnL64y1DPq8lfusaooK31uaPCGcRhvAyrI5v8ommyGLoVuqmy0aVtnneieaoory2uzqWdmFOSFZmVnb6dQJrKkhiMcI4FlwugeKIxnt+VLopghQ2MAZAkjtaJtIdgi2SQpJGJjCaHloxPlhqa+ZZDkaqR95MElEqQpInXhLSFc4dkjD2Sx5h7na+ehpoikGuEw4eZirOJTIdQh+iFaoi7jYCSZJQKlaeVLpW3jzuGfH7ifGp7uXmfeep6unmUejOD5Y1dlw+e8J4amWWPQooXiWqI04jCjASRiZP4lXWYlZnpmOmWjJM9kKaOt45ukh2VOZVJktKLeYHOel1/3ofvjGyPwJF/lFGTMZI0lHuYrpstnYudYJxymSGWUJOokMyOEY7OjGSIfYS/gnSHXpA9mNqcypvxlAGMLIitirmL/IcSh8qJoIuIjf6OgZCFkBSNv4kMiBSIJonQiUWK/IoBit+IeoxUkJyRxo+gil+KVpISmVSb9Ji7lASSbJGXj8yNZ45oj4GMmYTYd+h0GnxLgPKBVICVgZqIy47xkN+Oh4y2jEaOqoyOh/eGm4yTkAuS9JKWk+WTtJG0jpiNMo29jNSLsI5ulg2d5p9AnZWWoo9VjC6PDJNplt2Ynpmfl9yUv4/PiSuHMIhAi+2NkY4mjVWJ7IHvf/SHV4+ek4SUN5Y3mRObsZsCnWueip0JmYaU7JPSka+M5IsYjLCJRIf0itCOPI8OjQmK/Ij2iRaKeItNjmGRIZTKlv6YZppMmcuXtJmUm7mZBJeplTyVDJXElqSZ4phglWuVVpk4nIyaPpcllIWTCpXjlamVu5Y4mRKYRpWOlgCaXJ+qo1+kPJ95lZ6O/pAIl5mavpmnlE+PlYv2iSuGzIaEjdqTTpVRkh+NjYhdiH2PoplSn5OeeZiAkaaQBZKUk0qYWZy2ng6gAKB4ntKcJJx3mhaZ3ZkSmvaa5ZrOmByVE47uhmuCPoMthZ2HQYnHh4eFCYJuggSHuYvYjxKUZpdmmEuZR5ggl7+Uo5SXlIOSjIy6iJCNFZfcnMGdg5oFlTmPFY1cjnWP+5B8kLCPeo8LjwePuZGRlJOWD5jZmXeckJ4ynm2ba5cslneVXZHqjfCTx5zJouOivZ0dlBCK+ogbkDuVeZnqmq2ZSJb/kq2R447Qh2OAWYF5h6CPL5f7mw2dUZtxmGeV+JN8lGGXGJnNmFWWUZEnjVKNuZLomESdVZ0KnOmcEJ6+nGGY75FzjoaPI5DCkGyReY9yi8aLZI7YkhaW+JXCk76UwpbNlnKT5Y/Bjm6SBZnlnAKb7JIbhdx9zogBkdWUIZXLkpOPKY4MlOebiKAaonCjsKbIqf+pzKTTmYqNNIygkXSW6pZjknWP1ZO9mAuZq5U4k/iSepSLlbmV/ZPykPeQnJvbqBKxZbKvrf6hGZXolY+abaCXo9KlSagcqhysfqxxqSmiq5l+lBCW3pL0jEeJtIx2myaqlbEHsRmp6Zv9kA+SrJYymXyXOpP/jcKISoeXi1WRSpRalteXbZtboNWj6KMWo2uoE64wsOmsVKKpkByHuI1Lk0yUdZNPlGSUg5L4kJCPipE/mGihB6iwqTOmSZ/Tl4iXg58bpwKoUKLmmcWW3ZY8lPuPEY36jx2VlJj7lzGWipUDlEWQC4x/iPyJgo6FkCWRa5Mhll+WhY/0hDGC9YrEk46WwJSSj62JDIksjuOUR5p3m9mbj51iniealZHZirmJa4wBj/WQLZJfkU6O0Y25kAiUkZOEkV2Q7ZDEk7mWVJkVmcOVa44BiRqJ54vVi+6HQ4YjjbCWGJtlmNeMeXnSep+KcJPylYCSHYunhZyI149dlTiXEpdbmT6eYqDInAKWO5Jol/Gc955znT+Zc5OdkGWWwZq8mXWUI5Gll+ehUKabpcqfb5hgluucfqLBo0OgF5mDjq2IU455l0ubK5jWkG6PI5cyn/2hKZ77lK6PC5Scmd6bppqxltCQpor8iE2NR5Orl7eXTpVOknmPropaiEaM+ZAMkcWLOoYph7+P45UCljGRcor8h4aIYIl4i6aNh42Qi+uLC41/jDWLtonbjR6UNpqwnDeaApSUjreLQ4qej7mYI52ymtuRCIVDfCV1rHCWcth+4YvMlHKaXp0rntidEZ0YnB+YR5MHj+qMmIt6i+KNAJRMmNKX+pNfj/CR/Je/m1ebdZfElt6ZYpmgmECZ85cbkyqQXY/pjTqQUpQglhiUmZCGjuiPvJLclSmYf5nnmSqaGJmJl+2YbJwQnVqZNpKIjLWMI5B2lUybzqDGom2hTZ/gnuaexp6tnTub85gTlx+Y4phAmyKbfJnMmOqaQZ1andOZcJlInGueKJw+lWaORYzhjqKRQpJMk8uWlpz4oACj1aAUnBeXvZMOlFWXg5m2mKGVQJKOkaKURZaZlMyPoYwDjtyQpZJ2kpySwZRYlaWSsZHqk6CYRpyAm76XWpWjllCX25NrjVKIBY76lyOdL5svkoqIN4l8kHWYfJ06nr+Zg5DAihCT25tGoc6i5aHgn1uc1ZiZmbybYppGk3KGKHvKgC+MwZCAj9aJpIfQjBmT75fTmjidbZ66ndOamZbyk9ORuI/njuSP25GMlR+bRKDVocyeXpbEjvyRiJjsm/aZyZVlkzyS3pAhkE6QR5HAk5qW+pdQmDeb56Hdpv6m+aFImvWS9YxYhiiF/okfkDuSj5LZkB2LWYNRhGqQ1Zm3nBCauZOri1qJ6ol0izuLI4gvhZaJyY5xkX2SBJLvj2eOTY9Fkp+Sk49Bi4iMNJMnmeyYnJQjkd+SJZV9lc6TBpK4kZiSHJPlkiGTXJE+koGUU5aRllCUJZIakeqRaZMgkoeOA4gEfsBzknSWfU6EJ4B6dVx0dX2tgRyC8ofukEuZB5/coO6dk5UMjIyI2I7ll1Od857fncSctZytnDmYH484gzGAfoexjMiO7I0JjsWP95EAk6OSB5K2kTGSBJSNl92aIZzCm1mad5kAmn2bkpp8lneQE4syjMyPVJKMj1iLOo9vl/Oby58eoqWhOp83neSbb5j0kXyJVIbUjr+YGp/+n1ee6Jzgm0Cbc52foBmiI6DlmUeS7o33iEuESIN/hVCLLpNUmFyYr5N2jeiMhJIMmI2atpjlkoKNlouajFWOaJDBlJ2VDpM2j2WKjI2LlciZKplIk8qHY3woe4l8WXyLd4lu/G/4fPKIWZChli2cqZ8Dnq+WmowoiVqNFo9IjTWM/5CkliOY2pSLjk2J9Iaqh8aKppPHm96gW6ClmTiSB5AekHKPiI6ZiwyFKHjzam9xLH58hHSFn4HRfgV7GoLQifCMQIkqgv9954g0lBSaMJyonIKcU5oxleeP3YtZim+NypC1k6OXrJocm06ZY5d9lhiUKozgf/97ZIX6kdmXo5hDmIGZ/pwXoIuhPp8SmfWOOIhWjauV15winm2Z0ZPJlnqdn6F3oneiq6U5qPakSp0blSuTE5ZmmYSZxJd6lweYr5rWny+k86SCoUabA5VCk6SUlpW3ls6Yg5o7ml2XtZLQiteBWIiSjiaP34zrjh+SUpQ6k4SR85J0lpabv52Bm5mV1IzJhGV9FYBNiWKSRJjNmt+aQJlJl42YFJqemTCY/Zf8mamdK6BNn82cVps8mgiYJpTUk4uYap5VoAmd7JcVl2SVdJLgkB2UipninG6abJRZlDuf9Kh8rHCp3Z9blHqQR5KLlFKY3pminLmk4K1LspCwtagmoPSgBadjqXamBaDbl6qXuKF5qeGqLKcCoRqiLKllrHWrCae7oHidRp7CniScNZWCiqmCSo2WmHye/Z6QneuaLpvfmseYpZRRke+Pl4v6gSh1d3DWeqmJ7pTpmlie56GxpPqlZKQuouigE6H5oR2h2Z7imjOVV47NiWGPNpmvoE2i1p5imVmVPJRdlTGWU5ddmP2XrpaCkwuSoZJMk3OR542Ejj2UxZoOoC2igaCim7KUWI5piemFIIRjhDmGkoi3inaPwJSAmrKc5ZssmBKTeYwDiKuElYHzhKCN25VKm9edLKB2oq+jQ6PAoSChjqFEoaadaZfUk9GW7ZxfoeGhL6CunmCc6plgmL2Xi5YnlaqTL5O0k4WTkZCiiLp+HoE7i5eSHZOVkTmTzpanlxyUAI4NismJB4nIh1yKaZCKl/ubSp5VnfWbupuVnG+aMpQRjTCMn5LHl0mY05VjkWWM7IfkhDiI05A4mPqbbJyEmYeUKZCGjp2Nb478jSyRKJWklkCVjpTulPmUMJMVkf6PS5PImCibd5kqlKGQ4pR7mfSavpYcjkiIFI32k9KWLpgmmN2UmJQAljCXUJfeljCY2puPnlOeqpuOl2uUnJUtl86Wh5aYl3qZ2ZhJl9+b2aKXp3KnNaHtln+L2IVJhZqIo41hklqXopyMn1ueOJw9m9Ga+Zj7ksaMtolEhoyCsIIthuyKHY4hkv2VpJfalamSYJDNkvyWypsKnf2aGJjBmC2b25vRmI+UU5Fakg+UmpRNlCaUeJbJmyKiA6fVqHCnwqJom9SUCJDijLiOXpCqkDqVVZi7mhCcS502n42gUZ8MmgeRn4lvibKRYZium3mdHZ7Lng+fv5zUm4Gdf5+Tn4KccpnkmD6eaaSNpyWmXKH7mu6VApEWkEOTv5gNm9OYy5OTkPKWIZ5XoD6eK5nFkvaMMovnjU+SuZcCnuKgDJ8ZnCud4Z9knkGZQ5WtlO+UbZOKk8OVL5mLmf2ZbJocm/eaC5dpkkyQUI95kWWVhZiTmbqX7ZKij1GRQZVwm46gV6EbnTKT0YohjwuXoZxZn8Sh8KQFqMOnuqL0m0mZG5vdm3qaTpXXj1CPBZTfmJCbAZwcna2fRKDUnvScP5rLlriSL5HXkpeVUJdZli6TgpA2kQ2V9ZganKKeeqDLoGmfx53QmxCa35gJmtmb+JxNnnifMp0Ml2ePfIlOhmqG+ItJlJ2apJ4Iob2h9J5Fl0SOfIphiuaI9YVLiUKRKpgMnMaZEpRCkGWTY5lmnN6bXJuCneeecp7om9SXX5ZZmHWbK51jm2WX+JVPlR+VR5Tbk9yTqJT0lzSffKSepV6i2KAKpV2nn6SwnvSXD5J1jzqPQY/Ej/qR05Xkm/igGKNFoQGc7ZfSmVehV6aip2ykZp+ToXKkZaR0ocCfs51mm8+YXJjSlLCNe4UdgUeCyIXFiC6H3IJ1gdGGJ5IQmuOcO5pql2aZjprKllKQTo/ykfaQR490kgCXlZcnl6+Ys5iok2iLnITshumQUZhUnRGeyJvPm5ScfpuJmNCWdZkSnieg8Z4bnMaarZvOnnydBphcjziGGn6agcqPKpm+myGYuY9ciMCLuZXVnTOhwJ9amg+VWpN3lvSWRJR1kLiSTZcumgKc3JySnNyb75l2lx+UBY+4i36PRZj9n1iijZ4BlS6HgX6SgUyMPZNqlMCOtoKxd5p4uXeIchZu43RzgROJkotYitCG54SOg6N/ensDgc+NgZSTlBqRmJCqkwuVVpOzkL6Q7JOdlrOYypqImo6W7Y/2jKuOu5HUlDWYpZosl+OOiYVhgdmD/oP4gSqDM4eQikWLt4moh8SHkojPi8SPpZLOk8yTzJO4lNKWsZd0lXSRcJFyleKZRpvSmnabGJ6HocCi+p++l4eLiH9hf1CHI5GBmFOcjJ6ongWd05kelRaTP5QBlCWTRZJxlGGZh5w1nlGcm5hQlp+ZSp+To4Sj2Z4JlKGIh4dDjV6SS5TFkrOQM40gjUqTrZo1oCSidqDOm2OWQ5KxkbmRfpGyjpGNv5HkmOmdMqCDnXiW7I5ri2mP4pg0oE6htpz6lCiQppDulSidpaBYnkmZQ5lhn46kn6QToJ+YdZNOknWToJLRkYqS1pR0llCVYZQ8mWaftKH+n4Sc6Zb1j8GIjIXqhI+Gv4oEjr6RnpbXmv6cg50bnPaXiJLfjcWLfoqEieqKR49Vk6eSVIyagu95xnseh8WMO46Hj/qTXJianHSfIp9xm3eX6pV8lg+ZdJgTlZ+SWJEbkZWRZ5EYkTWSxJLYkw6WrZQsjyiGR37PfxSH7o2KlJ6W4JTOkH6OXZC5k16WwpYclauT+5P2k2OTypKpkI2PSpDHjpCLsIsMj2SQsI+5jr2ObJLsl8yaxZvmmt6Y+pZ3lUyWNZlbmDyTko1hjWWSeZfcl+yV5pSslQGWMJTTkd6NCYnahn6IJpBcl4aZrJYfk1aRrpPWlQKWxpT1lKiWSJYWkjeMS4iJiu+QFJaAmnieeqHWooCf5puTmTmawJs3ntmgqaMupBKisaDPosymAqmQpW2dkJmOozGsoq4rqhSfNpVrnZ2ni6wRrC2mnJuikFqMEInPhTaGG4m/kKCXkpuHnEWcfp/lo4intKhapSCfQZu7mh6bcpoTl8iQH43IkQGZ5Jz9mfaVp5cwmxOdgZscmWWXm5ZBlgSWxZZIl7Sa5p2anO2Xv5RZlQaTro7Pj36Tu5PakDeOoY9LlouchZ7emcWQLIiVh5aMCI6djAaOCZUjntej0aWSpMafappamsqcDqDIouyiyp+OnNyaH5pRltKV1ZhSoUipCq0LqoyijZyxohWsKa+2qUWdJpAYmJikbqodqIWf+JpcqQC2Dbt/t5qqQJsHob2pnavMpnedSJrWpR2wELPvrUuhWZDiiWeNYJCmj1mMNo3Uk7mazp5kn6abqJW4knuVIJrtm7ebbpqemiycL54xnh6dgZ9zo76j7p6olg2RE5LolP6Vjphqm26bhZmvl6iXiJx7oAuia6JNpCqlUqK+mz6VqZVHn9yp6K0Vq+uh1JaalcWc75+cn8udWJ8rqNGvubEqrLSgX5Z9ng6sg7G7rjymtZxxoIqpRK2YqpyiJ56Nr8a9ZMJEvgKzQqoms269mcG1vTmyGqdfrh64Sbx3uJKuL6XWpuqsTq9qq1ugs5cwou2s6a+Dq4ihI5zqo3eryaxrqDuiyqDDpSmroKzTqsWmgqFtnnOdZJypmYqWPZJXjqCJAomIizuPT5MEmHubJZ3MmnmXJpe3mIia6JpTmTyX8JU8llaXP5i/mjidvJ7endGZxpF7iiSLSZBelBWWgJSwkKCOLJM5nSKkKqVIoDKYtpSImUKdTZx8lsOMnIiSkhedeqE3oEWZEJBkjbqOYZB5kYmSIpYRnLyfp5+kmheS8JCpnt6nnarQpp6dGJVMmBKgoaOnoT2bQpYam0ujVqaToTKV9I2wmXOjW6Z4oiGbnZdhnI+dRZuemQCWEJSylHqTU5NslfqVtJIRj+GORpG0kYGO7Icjg3WIuJEkl6iXdpW7kbGNjor/hpqFkon/jZKPI43Thap9yYB3jFyTX5TlkbiPPo6OkWWVNpYQkqGJXYPahBuKX5CFlS6asJ2ynFiXMpBmjsCN+YvAiU+Kvo3JkcSS5JCgjZeK0oWyg4+MUJX8mGia3phqkR+JnIoIk8WXxZg8luiPPYaqfyKIm4+CkbmPO40xiRGH3IhkizmLm4x1kaeURpZ4lh+XLJnrm6Kb0ZUZjkiIMoXOis2SGJZ7lZqS2Y9KjrKP+ZLZlDeUAJLtlZKd06LtonOdHpJBgU51D33lh1qN3o8ykW+QOIzxhLSCQ4zVlJaWjJF5iKCGAJGzl1+YNpQQjxSPoJD5jheOA5NXm+ShD6T8ovmfvJuJmLqWXZOBjtyIc4mdj2yTsZIojlmMqpGFl32aiJsRmqeVNI8ei02NUJM0lvqVsZawlkiXhJbxlvqWQ5edlpqV3Jb9m/ignqFtnHeRjIbUhJeKlJEilzKYWZbVkwaRMI68j6SW0Zycn12fAZ2tmuKXPpRJj2uLE4zyi6KMp5IVmcCcCZ03nZKbLJj1kOGGuH0BfmCFT5CdmD+ev56fmWiTt5LTlTKZFpqtmQWYgpPnj8OPfJA/kiyU95Rvk/eN+Ijbh2GJFInEjHSUVZhql2aRzYlih1uJ7o47lTCYG5dZkoeLFYfRhVeE84JPg6yFJ4j0jOSSnZbjmUGc9p2nn/2dEZtrnFehyqUupgek7KDtnD+ab5h1mWWcf53cm4maQJ5HooyiEp+pmq+ZJpmCl3mXU5uioKSjxqFYnqehl6ncrfGrxaQVnbmZnJrSnqWj16Z0prigVJeelaOaw5/doKSdcJgUlNuTkpdinDeg+6ANnoSZ25ddl52ZjZtGmdKT+Y8AlCaZqZ3Vn5KdSZeFkHWPjZKalieY3ZUDkyeSz5SfmoOe9Z7dnN2WL5CtiZKIW4pjjNmR65hxnT2eOZtDl3iW4JgPm2mau5aJkvmTw5gtm6aZ8ZUnlLCWtJfDlreYBp/Oou+hppxwlP+OgpDkktmTrpFijsyPT5igniKf0JkEkheNE5EUmCycO5tulQCNuIe8ikeMCIxzipSGWYLZhHeNf5b+nFCeDZvZlbqRKpDujmmORJAHlGiXRZfsk/mQ8I/EjyCNU4sdjUOPjpGKkgCTZZaqnD6hHKLWniGXIIwMg2eHXo/gk7iRpI42jUKOLpQbmNOYP5fLlIuTUpOBk2SVkJYhln2TI5BckISU2ZUik/+TkpvhpdasM67Iqsukop9PnHedO585nsSc5pvInCqfoqEDog6g+JzTmUWZupr8mp+aFJePjx6KsI28lHWaS51TnOOY6pTQk2CXXJtMm5WYU5jqmgmgCKTfpM+iWJ4rmxCbsZgzlTmWh5tJntmdh5wjnPyaKZmLlFWQqo4JkSqUcpMejnSGfYQwikKOyJLxmB6eFaERodee3pozl9OVMpVSk8eO0om+jI2V8J7wo8Gh2pr3kzGTeZUJlRGRrYzjhveCi4QEiQyKF43QkrKY1JtfmtCXD5ZYlBOS4JOHmU6eE6Cgn7idiJ22n1qi06G7nXCZx5nynT+g1J4CnOqbU58UonKguJlBkuyQypijofSkhKJsnauYpZUAl4idRaQ8p6Ol05+mlsuRL5YXmyScLpo3li2Ui5Wymoug/qBenaeZOJjxmx6fZZwHksKC+n4+isKRU5TSlbWWw5fLmeicIqD8oLadVZjQlFuX9p9ppjymc54BkYSJB4xbjSmPKZjuo7iqUKy8qAWiPp4voEii26ROql2xR7Q2sFSkB5CRfTJ9fofIk2Ci+q2Qs4exyKYYlyeQjpT4l0SZn55Jpd6oKKc1njKPd4WShoaN2pKlmvChsKYbprufq5bdj0mKaYaFiYOZvqT9pz+kmp2/mXSbJ50InZie1p+ToP+eM5kjkTiMi4w8jV6NiI+Tj4OPDJFfkv2ONIecgiKD44U+hd6BMnzTeSh9GINvg1GAxnwHfmuEGozkklyWIZZVk7iRg5IzlA+VsJRlk/eSrpHzkASQlpHXkKKLYoQygx+J94xukPyRrZCcjY+NRJGclcSYfJgwlaKOfohLh5eItIhvjC+QNY9wiGx/jYHgi0CUgJikmpWadpf9kFeIwn+ggOeFG4iLhx+J+Y0OkvuTnJJEkBKQiJJTmHaes5+GnICWNI5vi+eMxIvYibCH1odqhxCGRoNchkyPfZcOmc2SaocahMaI3ow3jWCKa4oWjqeP4o0KiYiGb4gZiBeIZIiehhSEKIU8iDKIb4U/iTSSfJkQnCGbJpmDl8OWnJY8lNmOUolQhluIoorZiSGJmov+kS+ZE51imx6WIJKRk8SXFpoVmZuU8I9HjniNqo2HkW6VVpf2lVeRK4o2gr+ANod2j9uTsJVUlbCRkIw+isyN85FtkfWMJIhOim+RE5ZclgaVY5W9mfWcBaCXovmiqp6rlqqQcZM6lF+ZqJ0JnQ2XzY4misOIMI1SkxiWp5aElp2VhZMYkJ+Ofo8xjg2NvI+ClcuZK5k2lM6Lz4Z5h+eLq42MjCqMkpKVnAqjWKNjnQmSVoWlgJ2Cr4e/ikaMeYxgji6ScJSdkp2K5nvfcG96hosnlxCbVJqnl0CWwZf3m56gqaEMnumVaozeitiUep78onei9J5KnBqcBKANpyWrVqoSpjWfcJ1HpomuDbBTql+e85IIk9SZCqAyov6drJemk+GYoKJMqCiozqK3m1CYJZttnk6gx5/AmgKR24pIkBKYeZ1CnkCZipDHiu+QPJyvooyi2JwZlROTOZSwlnqYCpi3k6uLe4QTgm2EwYp7j7GQCo/+jAyKRojXh8aJe41xkDuR9o/djbSJO4TZf+SB8Yewi2uMuonUhZGA0nfrbb1sA3ctg9WMI5SmlwqZlpkvmZGX4JQvk8iShpQZlPyRdY7tiYKCOoDXhEqHFIeLh1KLvY4MjbGIgYTmgqR/jXqldc96dIdhkQGVgJSzkpKSLZQtl++ZeZtHmTCYu5qMnjyiOaPBnvWWn43kiG2Mho0KjCWK5onQinmMh47WjtuMvYi5hu+LJZWbmz+eOZzPlCuJ3n6zgwyQEptyo/ajSJ30klaNspA6liyXx5UblV2V5ZQ6ku6NPIgMhKSDDIrgkPeROIudfS9x5HOJf7SH44jIg9d7UHyXhkKNc43xiqeL6pCUmE+eR6FkoOeZAo9jhZODG4e4jjWWS5m9mUGYf5Ulk7qROI/KjTGNoIsAiSmK3owFj2GQjI7Hi1uJfIfNhuCF3oPQhAiLuJHSlWmVJpL6kF+VHZZ7kqKM6IeNhV6Ix42skAaPO4hjgGWFfpJummibCZbUjmyNKpFhk1WRC4zhhfOCcIRqiiSQe5KFkKKMX46al1Gix6inqZukqZuYlHyZfaK2ptykUJs5i+F/1YKMh/yH5IMKfpN6roELjq+U4JR9kJOMC5Kvl9+YUZXGj86NhZK5l6CX2pLmjLuIIYmUiUGG4ITIiVeS1JmsnbadJJnekTiP4ZW8m/2cPZkdj/V/fnJfcud/AIxPkmSUJZVWl8OXSJSGjheKsonGh5WEMYP6h7ePCpfOmquZK5RMi4GBkH2ZgFCBdYLMhoSMM40ViguH7IN3f/p9oYG6hsSMWZNdmJ2ZAJbnjz6MMY1AjeKKi4q3i8WNYpCnkYyOsIfaf9l5337TjOGXK50onOGUjYk6gBaAIIhti4mGmXzsdoZ4Wnl8eeh7soL0iE+K2IZ7gkKCTIUUhduCVH5pfyCEPIbLg7t9unS8a81qDX2yiRWOQoz+h2OEw4EAgauGs41fkkWSao6biq6JQYrEhg2CkIJKiTyODJAXj7aNe4/9kIGNc4JodIJulXL4diJ7XoAaggeA3nl4cnNx8nkIhi+PpZILjzmG0HwUfd2C0IVLhXeD6YKagwSGb4ghhzaB9Xj0ceN0G3o0fT6FFo58kb+OUomvhpyLko1eiVaCUn8Zf0iEwYkejgmRVpIXkqCRAJNcliaYjZV3kKOLjImTihqHO4HTewl8vYEShVWFboOvg0CImI7tkg+TmI2GgwB6THXzfJKFPorLi6qKfIsAjZ2NPozBi2ePOZOFkh+NmIdLh6OIDYUye1Vus21kdVh4Knqmfy6Gt4qrigyJLohWiyiScJjgmh6YnpELiuSFtoh8jLmOeo/+kw2bVKGyoyyhWJixizaCD4B4g1eLEJNBmJqZ6JW8kPCOmpMel5WYfpdokxmNPIaagWyI5o27jTOJGIU6iUuUQ5uTmhWUZ4v0iGuPvpj/nQmeNJrQmFWc95+iowyjmp0xlEeMmI3WlDKb3J6Vnk+Z+JDoi+SSRZo3nrWc0pQairGGWpINna6gI52Gk3iLRIxLjC2K0IekhlyCqYD1hSmPSpUjlraQ24bxegZz3XMDeEd8voBqgsd/Tn60gxSNpJXXmSGaFJZxkGCPFJN6lmaXeZckl/mUvZA2kAiUApZulmuWJ5dTl4qYLpmZmU+YdJLtiyqQIJuioFyhhp5NnH6djJ+enwOgSaHZnwWbb5NpkKuSSpUHl/WYaJz6nQCdLZrhlcCSp5GQkYeTQZbllKaNpISkhPWL1Y8JkROSjZPklu2ZoJpamXmWXpMsj5CIm4Lng8aIJYkTho2CRISsiHSMt5AXllOYG5Q7i3aHm4tskgGWcpZflfKUtJOvklWROI79h1qAy3i/dQF5w4L4iRCMU4nShlmKPJDbkceOE4sHjTOPU4xWhZR9cICMjLSWzpqVmsubLJ97oluj/qHhnZiX1o6riQmRGJqfnfaajZcTmDaaTZoZl0SRE48okSuUIZatl6GZEJjNkUSLuomAjxiUZJL5iuiBHIKzjDyTjJOqjvSJnYjHiI6G7oDdeNFzdHbQgDuN8pSZl7aVr48wieqGDoZtgkB8aHUTbf9tznjNhGCMGo19h9V9jna6cdlxa3p/hRiK9oZgfhZ4En/WiO+NXI/Lj6yQyZCYjVuIsIEWfDd43nPPcex1FX4ygjGAC3uNdlF3iH2rhE6OfZYOmRWWOpHijZCQh5demwiZd5BchxKIAJEvmWaeKp/8m9uWDpNKkw2XzZqLnJKa6pWnkXOPppB2k1+VNpUsk16QzI3KjDqMCY7JkzyXvZWGjw6J4IU2hJiFi4rDjW+OJ4tWiUWLHY4lkDGSIJUAmbac5p5rnSOYcJEzkDmTApRrkdeOF44gjuqMeIvOiU6KGI7GlMSXVZaFkVWQ/JMBmD+YAZQIkIyPY5EUkuyPCouqiMaKdo72kEqSXZJBk9eV/Jijm0GdE53wm5KZZJXFjjeFfXzAeed7/IDoiJ6PfJWymp2cK5t5lmGNHIG5eRl5/3zlgAeJzpPZnE2fSZxJlrOPDIvBg2J7vnsZf/F/Q4WGjB6RdJMrkgePeYm7gdd6R4GviiKTd5gxmtmW0I2WhAqIwpE6lsqVspGii8eGVY06k86USpPZj6KNCZBAk9yWDJhllK6MQIaLhJODRIGRgvWHXYzMjDqIzoLRhuaOs5V/l3uSlInHhiuNhpSMmPyZPZg6leuUXJhVnPWdDp07nC2Yu5DAjMWQ6ZYPnnygf5yzk1eOLJL6mNee8aG1oRmfzJpslbaQgY5xj5CPjY/ukVeTf5SZmdqe0Z8amr+Oz4QphMOMNZqSosmjGp9Wl26PU4r1jJuUwplbmC2ScYuviY+PppbimLqVNY4Khw+HtIs/k6Gbp56ami6QpYSYhD6MfpG3kCeJPn6TdyB4zH1zhrePjZRfk5qLK3+rdnx8m4GHgNd54W+sazZvjnHPcchzxXgcfHN5VnVwdxqAE4jzh16BO3mxeq+BJIn7jyGXaZyGnf2aSZWNjkeIxYKzgNGFZYxtkWaV2pWMkjGNsotwkOuTSJLBij6CGYHgjKCW6Jmyl8uWU5evmOaW1pRqlUWVT5IlkCuRRpT+lSSWIpUokwKT8ZWWmHiZnJgxlgeSVI1AjUaT+5ecmYyYGpVIkTeQ/5AMkWmPY4zkjL2QrZMOmIycrp7RnFyWfoz6goKFwIsQkBuQLJCDjwKNa4g/gyuDnoSBiJuMno0yixmGP4BOgMaDF4XLhkmHuYexhqeDVoLNhR+M2JDqkESOn455lM2Wq5PvkFCROZNZkkuQ3pLZmKGdlZ10lsmLw4q4kFaVupQfkGiNqo/Lk+yTwI5FiQCLjpDIkmSPDYmnhc6IXo5YlKyXKJezkpKMbocziIeLxI/lkY+PAoj8ggmHv42Djq+IWH3fdfB7tIMviu+M+4wAjNOK8Ycnga181HqDfe2HvJP1meKaP5oUmauUn49ZjAuP6pQDmB6YGpavlWmWYJYClfORPosEhXyCTYTAhKqFgYfniIKGF4NkgGOB8IEvg5+EJ4PIf5B/soReiZ2LxIkyg5l7uH2Dha+Mr5G1lOyW+pdIlYeN9ISOglWDG4NugrKCdYU+h/CIso8ilWiUaYrKdklwDHrphUeMcYwEi06Lp4w5j4OPGoyXiP+I+ooii1KJpYakg8+AYH+6fox7fngSeDN/RYZPiyyMSooSh6aFzYOvgkWESonNjY+O2oyFjU2PEpC4jy6R+ZFzjleHhYJugTaBsn+sfvV98XkJduJ24HgEecd2VHdAfdaEuYoCjB6KQIeihbqEGIKOfSV88H9+gXh+GHw8fI59Nnrfdap9a4gGkLiTKZM/j3GJuYJZg5yKbI+5jmiL0Ik6itaKZ4nyiFCJZofCgY9/zobhj/+TsJH+i4uHf4MUfD5xzWaJbz+CS41IkbSO94iyhS+H7ovzj12QcI9bjwCQlpKVlSqYnJmVlj6PbYcQiZaODZBhjNqGAIbOiGOMdo2Ei1+G232Ee/OCSou7kdqStpAej46TQZmLm6WYBJEhhsqBJImxkuyXcZgDlQ6PmolMh76HkYkFjU6QvpH4kEWN6oYhgo5/J3vvd9p4C3wzf3SEp4eciDeGGYB5eFdwWHM7fhGGnonrifyGeoH4e013KHYndNRxYXiyg0SPOpY1mOiYspimlx+T4Yk6fs51RHLdd0yBnYlvjISJIoMhfa140nffe/eCxYiJiRaI+ozllE2cw54unQyaM5gtmDyaq5z7m3WWuo27hiWLJJO6lpmWdpMkkO+Mioyki6iJnYTIfc54Xn7BjMCXhJsglzCMloEzgk6Pn5nInECacZT6kAmRUpOylN+UOJHSiPWB/ohJlQOd+J2vmXSScYzOjReWkph3lKyKIYBsfdKBgISShE6Cw37lfC57r3xUg2SLNJLZlIiTyZHNkbmSQpE+i+GFY4bMieOLEY1UjySROpJekdqNjIrshzSGJYK7gXaAZ4UPjvmVaZk5l3+QMIsfjVCRGZJQjeuCwXvyhASRVJnrnougd52Jl/aRJ5SLl8KWi48ZhqaGDJAglfyT446CijuN7ZI3ljKXvJajk3yN24uEk6ybWKC5oe+hhKEFn7OZ7JWtld6SIo3dioKORpcVoaGmgKQ2mYqGk3/rjUianJ9ZnUCWqpC4kBuShpRLlRGT0I7sihCKXY1xkS6RIY5aix2NSJGFljqZapdPk/2QkZCYkq6UyJVEk0CPs457lE2Y/peslq+WW5VpkFOK4YpYkKqS8I94iDGA83wHg1mJvouDiKKDlIPaiYOQ+JOGlLKSAI8PiyCHzoIMgUt/FoLFh0OMrIytiQaEwX67e9V7ToBsh4GM2YyuiVGISIlFjS+SnZKAjr+K34lLiK+HqIi+jB6OyIsehod+OHzof3+GO4uWj8iSMJW7lL2PIYZzfNp103axe0uANYjOkASWR5iGmBOXsJNIjQCG+4INhc6JvpBxl4ScyaCUpKamjqYho/abOJKqiDmDIINfhH+EnoULi/6TKpo2mu2Ujoz9hc2D6H7sejV+HoiijXGM3ofOhZOHs4gUigCMyoy1jyuSxZEJkKiMb4nFh4mJuY7Rkw+V/ZEqjkqN1Y6XjaeLFowdjPuJI4mUh9mEEX+TeGZ4fXyXfXR7lHv9gQ2Nw5aImriWp4zAga2AQYlKkrmZVJszmGSTbpFUjw2Kl4QugN58a3heeb2B4oycleebdp4nnWOXTpEhlJed1aLYoKeYLo5DkbKa7p4hnumXxI+GifWFm4Pmg+yIEI41j4GPKo9ZjZCK44isiPqHhYWZhNCHW4sVjU2NuIvyheJ8hXlPfTN/fHzcdiZ6YYaUj3mSpo8WirOFdIOqhseMgo8wkOCPc45ljByJG4nNi3aM9okUiQyK/YpmiOyC5oHngoiH/I0fkEeNeojxiVyT15vznNmWy4x3g9CFfY5dle6XlJUyjriH6IoUlZycWZ2al9uMHH8qdb11s3+ihW2GsYIuf8+BxIxZlO+XD5g1l3iZjZxlnbabu5gClNGMnITlh16S/5fNlxiSIImBhAGDf4bPjiyWf5efkd6GM3/Lh/mYm6UGqp+m+psNjpSH9IuIkkSWXZXqjw2Kg4gIjuyau6IuopSZco21i8KSeZegmbmZEpcHk2SPfos5ijSOaZKwkTeNj4ffg/6FdouhkKaReI0GhOh69n9ZjEmXTZ3Gn4ydM5WEiLGAaIUWkDqYvpr4m2agH6WLqDmp6qU4nTaTzZEGmfmcgprMkjqJqYGqiPGU1p4qojSdv47Tf2+G2pN/mOOX0pZ4l3iZtJg1k5aKQ4R5f5mDt4csjGORvJO4kcSL8YSJhAGMb5Bmj7SIIIEHf7WAAoN5gnV9mnRFbnVzMX3rhZmJ+4Y3fnJzxm7LcTp6Q39Hf0h50nYlflmENoS3fzt8CH0kf9+Cj4dnimyL64kRi2+R7ZfDnUGh8KG7n5WamZSijUOD2HXRbzJxeHb0ep58HH5NfVV5OXEDbf91hoPjikaNMIwEicyIWI6wkm2TcZFLjUiIMoR+gv6AQH99gIWF8opEjxKR+5FKkcqNbYxaj46TFJYQl1eUEZAliy6LSY9UkvGQhouvgsZ793iuegaCR4n9i0KJioLdgEuGMI2/kI+OKIisgZGAn4E2gfZ+gn5pgSmF5IYGiGKKVYkJhFJ9vX6xgziH8YU9ghN/tntFeex/sIYEi8+LKYiHgnmBboRciXyM+I7XkqSTBI9miLSIYI11klOVqZWllGGRaIv5jpCWcZo3mXWT6IsFhJ19zXswgcCGcovZjT2NKImihquHDYqwjSKP/I3giw+KNYsmjVGQu5IHkraMP4QmfwSLo5clnjaeJ5qmlPWRBpbzmTKYk5GniliJJpLgl4KY35OyiG+BgIP5iSWScZe8mDyUeo3cjQeWupz3npacOZgglneXu5phnH2bgJlClneTX5DQjKyGMIBMeXJ2F3xLgIKCRYGMfc55SHuegFaGvomOisOKPooLiHCCLnkZcppw1m4zbaFud3aAfuqDPoWDhEWGXohriGiD9HbKaNVps3CaeMx+c4MIh9uJS4kjhoCBjoD0gROCmn3zcnFknWn8e5iFm4e7g5GCPIk0lEGaHpkTj8565GX7c9+JzpS3llyTy46fji2SR5V/lSiSA4zohGCFSI3BlJOY8ZaVkVSQEphqopSoHqiooMaWhZE7lo2a1pr9lLuLoYMbh8eUI6GKpTih25QbiH6LJZfTnrqfEZgyiEt3T3EvfKCHto9Fk86SOJGokhOZwJ73nvGa4ZXNlK+Ujo96hhh/d3i5dPN5eINaipOMLYvWiBaJ2oiahl2HcYqkjRaP8o4tjgyNoIp9h5aF74WIiguQDpUUlyaVKI+1h12EPocwi9aNho9jkSOUwJbvlxWZ25brkO2Gp36jfp2FqozHkK2Qr4x1hFZ3tGwna6dvXXKucU96GoWaiQGIdYNygPWBcoDdeeNyIHQZdZ10Dnp1gTGIP44IksiSc48aiUqBlH0sgKCD7IRXhH2AlnnXdCB4HXt/eJpz5nLce6OFTYs4jJKJsoI+d2Btw27Idcl8CYJagsB/H36EfoB8yXYVd8Z+o4ZEifiGBoEseXh6iIPWisCPTZIOkoaOAIk2giB/dn83g96FTIWRfw13YnOXdE982oKnheaEj39LdwNxXHJvfieMHZRxlV+PuYNte4N/ooNzhfqFXoUphaqEyYT+hY2FF4MGgRl+GHhUdol74IGahdaJRYuAjDyLw4cHhcqCx4SNhm6JoIw/j3mOtooeh4CEb4OSgj2F44jXidWHBocQioiOjJBDjqyGYnuub3xiPVtyZ4x1CXyKe6hyHmK2VVJkp3dgggSFzIArd0BuGG64dAGAf4rNkSiU+JFnjuqL24mZheGDAoiNjTaRAJKdjg2LR4oAi12MG474kfGTppJhkZ6SwJLUjwWLWojHizOOHY2ohiV+dXlTfCeDBIdnhTp/hn12gW2DkIGJfXp/M4cxjdWNfoqThX2BRIHggImB24LohAmEp39IeY53JnmVecN48X39heKKPIxli16HNIPzf018hHkges58Vn42fVZ9rn9agcWDt4f8inWLU4e7gJJ8w33IhC2LKY6XjJaJPouNkLyU95IZjL2FgoGhfOp2NnFQeKKAe4X6heeEHIe8ilmKPYYMheCKEpBej82JbIHCeBN1rnq9f2J+KXiJcKtrlm46dY97soMLjVaV5ZmnmbqU8o3biAeIyIt6kWaVjpMSjqyIeoe1ipGOl4+NjCuHtYBQgUeFNIkQixmKS4hthtmF0n/ZdJlpdWZ1a7Z1yX/KhJyH54xekQuTh5RllhyXnJYek8iQtZD5jxmLJYbNhfqIa4jUhwyG5YIBfAF6sIGvjGGSRJIcjTyHOYg/lPme3aE9nWiRiIVHiYSSk5iMmTKVAY/1i9SM644Hj4uL9YZKiC+OoJK3lMCUV5RAmS6fIqJloKKZPJLKkDCVz5k+niWhQKE1nPySxouRjHOVzpslnwGf2ZoskwOMjornkkKa8pqIlvaOKouKjpqRS5DoimqJ2YwokIKPsor5hj+FEIZWioqPlJEXjdSBdXgofKOGr41wkduROpGvkC+OPIqPh5WHaYbvgSOAc4X7iqmNnoy1hqt7P3OkdhqDFJDQmXKe/Z2rmfuU55XmmOWY2JJdhJ96bYdnmZKieKL8m+qTl5k5qj60k7bMsMWiB5CRlEKlQK1brGiiLpAnhwKV1aREq+KnHpt8jZmR858drBGywK8kp3qgJaa+sfy3ALfDr8ykUJ2TnVCjNqkOqk2k6pn3kueXTJ9joqmeX5S2gcZ5+4fal6Kes5ykkv+I1o4zlp2YgZSzjKWGTIngjtiS6ZEsjziNsosciIKEqoKSgiqAfH4Rf4KDQ4YUg79+PIDthImJE4uSiiOJoIdpg+N8cHQTb+dxLHkLfqh/H4CtgamEVId+hrCEzoTqihCQpJGHjwCNTIzGjniR15OJkjCQ6Y39imWHr4RthSmLQY1mjnaP449bju2LYYjqhR2F8IOJgzmAqHgAdHB493ydfEh4eXWjeCaAXoUth3CD0n+iflF93nqlfPeF2ox1kaWQjYuKhzqHJofZg4mD6YaNjIKPfo4Yi1GHPIQYg+GDK4jgicOIfoeYiCmJv4rNjsmSt5LUjMiFmIVSjOSOj4lyfL5xE3ntf56Axnw+eJh6i38tgnODIYbyipuQOpW8lgySdIc8e3BxMHXUhHiTWpg8lPqMnY1elEuXeZWwlo6YvpdKkqWLe4cGiDaHLobRhgiG+IJ+fgl7F37ZgqiE9IjkkK6WTZftkXeIwIPoghyEiYmekdeVGpT3isZ5qmi6ZONuW3fjgOGMMpavmb6YppXYkryRm5EokKSM5IkdiiGL/YtniuWJBIsAjFmMNoqUhgKD837ye2d4yXX/eD6BF4kjje6MBYsgjtqSX5RqkyKSSY50iMWH7YmBjSWNnIfRf258ooUAlEacs5yRlrWMp4XMhfaHFYqciJ2GSoWshC2GaobEhU2ElIOwh0mP/pVom1Gd45zNmpKWOJFWjTmNs4zliY6GhoaQjMCTIphvl/6RtIq9hsmILoyQiwCI54Iag9OKo5Byki2P4onViq2PWpPYk+GSwJOykg+RnYyVh36JdpKyl66V84wOf6l3+YFYjv+VUpc9k96Kg4M3gc2BFYGAgqOH04pdio2IkYXqg2eBKH3FeMF0aHQYcjpzu3erfMuAz4RUigKP748SjUmKV4hehmWFL4daiSCG2HuvcgV0zHl/fK59i30re4N1GG6KbchwpHIocaVuBnLYc7V1P3j9eD14VndAeGJ6sXswe6Z8u4RgkMeYA521nryetZ1Lm9GX95OYj1eNAIwUi3KNpZGmk3aTaJCsjAWI2YF6egZ8v3/QhkePB5WZluCT0pGTk3mWlpfQlXWS/pDRjyiNbohbg8aCWIR5hOZ/ZHrBeiaAq4UwizmNEYplhfmCC4QEgcF413FBcSF2aXoJenB15nOoecSAr4JWgJ97XXpvgu+OKpf5mfSYX5Z6mMqb3ZsClkuLHYF+fnp/cn3beFN5737JhtSLbI1ajFCKzIXzfxB54XP0cQ9zsnTWd6Z8j4EchvOGhYTOgOuAAIM0gwl/gHrnfh6Kf5FZky+P1Yd+gyGG9ol0iCt/W3fgcotzPXP9crR2/n5lh8eKZIl6hYV/f3iOeV+Fy5DqlleYcpNgieV9S3nXfKeC1oOhhbSIvoxJkdOScpDmiV+DroJkiCSJ3357agly1IBxiQqLAImpgkN71373hhCLDI38jpCSzZMqlN6RHo9YjAKIKYFrenF353X7dqh8uYQji2aKTITdeHtvTWsub3h1W33Ig3GHHYithAZ75m7nc3Z+14MqguJ8VXt/fRN8fXaAbbRmRGvIdE18938/gOV88Hgcdjt1DHK2b6NznHxUgvuBCX1lerd8aIETiUWSRZfAl0aVz5GEj5iOMY6QjPSLhIp+hYB+Gn8yiPGQfpPakSqRkJSXlnGSZYb+d292jHzTf7B7anHDayN33oO9il2M1or7h6WEpIENfpN593NnbuRr2XIBfOaB04P7gfN+9XxverV12G4ob19yV3Q6drR7PH8MfzB+6nxuexx8Nn5ng9CItYwhjcOKmoR+gUGElIsilGiXsJTSjaeD+nmAdb94h37hf4V7MXc4fUSFX4lPiC+GhYY8h+SD34OrhfyG9YKXepNwdHL3f7GKmI/4jsGKDoZof493IXI2dX97aX0te1p6zXnReFd40HjQeKt6B3x4e3V7jHxAgZiF74dhiZOI3oRqg7eJdJDFkTeNOYPodQxtDXOkfomGj4qsiu2IUokpiF+GOocGibmKGo32jp+Pq464iXWBsnvLf1SFvInUiXSG84RdiTSOdY77iqGG2YLdfgF8KHofd3t1R3HfbKtxT3tTibORpZIKjtGJwYtykayVr5h7mgqaZJdSk96OAoz2iTOIK4ZxgwV/W35tfuN9TX9igHx7AHCGbJF173pgd3hra1uXVV9mJ3wWipOQ6I/0iaaBPnzWfqmDa4Tsf+B403k3fyuAInuldLl0iHtIgP6BA4Ase+55pH97hE+GSIhdiSyJtYcFh2WGdYLKe412LXXFfCWGr4lRiImFg4Y1idOIXYg/h4GEcYF3gfOCu4Jzf9B6FHYkdSh3AXsnfKx4Y3Cma9VsL3qfiNyRIpUpknyM+IkCi+CLPYq9hR2BcIKohZ+GO4RjgLJ9Sn2ufGR7CXzEfWd9znvAfaZ+eH0ufNmBl4i6jCePAZVmnBihfqDfms2SHopVggB5knpphgmQlpFtju+IbIR7f3SAEImekZOUjZCRiciKJJPHmcObxZnxlcqSwo8miYGDkYYFijiJp4TPgeeBlIS4htiFY4SLgs+BuoIriAKPUI8airaBwnzEfrqCQIStgXOApYKFhrqLt4+dlHSYhperktSP6pEcktqOMIr/iNuIMoVafip3tXoUgoWGmoVKfiJ1xXQYgnWPLpbolS6QdY3TjfSNeYljgxuAQoJqiK6LsIrzh5OJRY7UkpaV7JQykD2LjYssjaWIJH0HdKN+j4q3kPmRxY/DjxaVcJfBlL2La34fdcF6H4I3haKDG4LxgVWEuIRFfn1zDWcBYs1qHXAheHSEgI6Lkz6Xh5j+k02LOIFaeBBvNm3JeEaFMI1Gj1CMt4QmfMN9DYWrjuyYvJ8+oIOauY+dhUyCKIDmejJyj3M9fLOCXodIkjSbbp1ymMWQUZDyleqaFJ1WmuSRQ4X5ecB7X4aSjvOSV5eFm2KecZ+mn8qd1Jg5kW6K24gYjiGSd5J6juiFLn0bgWqIT4zNieGDPoOThqCI+IqhjWSQcJP5llCZ/pbGj/yCBnvpfUuCqIPNgO18wYGojM2TYZUJkX+IHoEteiB0tnV0e+aCt4pfkY2VNpM1ied4e2kfZPdsFXfcfwGFuYRqfjB1kmwWa+p4T4bEjQGSj5OXkoGOOodSfER0qXKvebSD1IvWjx6PZ4olgkN7bH1yfzV/M37FgFuGVYzDjViLcIUXgLKBP4a8h7yEnH1odZ12YICSiZ+N14vBg+N7WnwuhdGNtJFTj6KI2IWaiZ2Ot5APkTSSS5NqkFCL6In+jliSUZHHjOmL05Iem26f2Z3Hl5mPoovokP2WaZq6m2Gcy5otmL+WMZjZmPiTSIkdgqOLr5dznZSc7ZZXjcyEu34teKp4lYB4kJabxJ7JmgSR4YPVfH2Aw4Y1j8WaMaNqpPWdEpKTh2WD5oNkgdp+vYb0j4qTy4/YhD53h27/a8xzO4CriMKMaYsehr1+CXuweOB21nfse/aDM4sIj/2OFIvxgxt6t3SJdeR5bH86hTiKU4y7iKKEgoP/gxGAA3n9cjpzinLqb+dp8mL/Xq5YXFm7YO9q3HWkfoeGsovwjiGRfJGTjwaJqn7dd6J8NII9g5F8TXNHc4p6D3+FgwGGG4alg3l/6H5TfMZ142gUW5BWhGX1dbx9/n4rgIaCvIX3hUqCcX0OfJyBvolMkByWKJkGmNqSbIuhg0F8jHkJe4V+7YA1gL1553BZblp1VYFjjD+T6pNzj/2JSIixiuuNsJB8lYuaNZwTmpWWz5Kyi+CBqXcFeX+CYYrzjLWJs369a9hiaG9ue9eFnY6Jk4aTK4/RhzCCRoU2jfGUh5gqlr2RBo8UjjON3Irnh46GMIPXfZl8pX+ohbaJDIqniJeGGYTpfZx22HUfd8F3vnrJfyaCXn1ddwt5ooAEhw+I0YRFg6CHuorkhyJ+BHM9baVtnm/zc1l5Kn0ogHKA1n+9fw9+ZXmiddByDnP/eH5+W4NUiAWOYJLok6ORHY3Ghz6F/n5Ldoht/mwSdmGBg4vykXCTdY+DjCWMmIpviU+J1Ij1h4GHi4c7g3J68XCncL92OXqveWx1fHHOcelzX3Ufds96fIFyhqqIBIfugeB79XRncJ1tRGmVZhNoanTzgb2JKI06j9GOs4uNiOGDI4BffH92dHEzdYp+YISGh+uF1IP6gtqCyIADfrd/rIE5gHt7ynUCdct6eYCwgfd/P4Djf2F/un/dgGd/mHsafoCINpN7li+T9YxIiaKLNZCDkaGOw4rsiICLSZAykueOHocDf4B7RXwhgqSKzI8DkCqLjYTyf9h9yn7HgZeFsoflhQaCJYQci5KPPo99jCWLj4qqh/+EuYUUhcGDpYOugwSEMYO5fH5w/myJcel1y3OnbDFop2zhdYiAMIVEhUGCy32PfXd/MoXCjIKQio+iivuBF3hFdFtxQ3BGdLt3Ono+fWF9TH1Pg7+EaoIBeYVvbXq+jT6YapvhlzeQY4ojiL2DlHrSah5a412ecAx/WoUnhI1+8XipeguAP4SShx+MM5NDmq+dbJvgk8iJtoT+g2mE1IFsfKN7UICLg12B1nn7bftkHmahaqFwmHn4f5OCZ4EtfFZ4RHOZcOpzvXU4c71ujGcra/l6KodCjJSJZIBac1Fu73ergkyIMYcWgZB2Jm5CbwF4sIG7hwWKKYfIgUB9/Xwhf/6BaoQ0hfGEDoMQgV9/T32re7944nkxgSmKsY1Pi96D2XtWgDaKxJCxkOOJj4H7gAKEMYX+gcJ43XB9ecSGEJA/kkeOpIeuhT2GlIMRd41ct06QaFJ4eH3qfGl7aXy3fr58dHfKb7tydYOlktuaSJvSlW6NaYiNiTWONJF8j5aIhn56cZdrzGtKa0Vr6me2Y51l0WdyaZJsFXGKdr959XvZfIl9anwEewp6knsEfgCCY4OqgkCAKnwWdeBwt3Tjf3GG14dxhPx+tH26f1uAc38GflWAaoM4hCGCSIBdgaiBKn/weRV4Lnk3eZF1bG8fazhowGRnZFFssHXHfeWBY4H+geyGMY7RkiqVgJXUlf6X85rqmqiWNI8BiWeJao1tj9+OpoxbirOJOYuwjKSLDoc5gLp8r3wkey18i4KXhcGDOoAnfvOBVIpxjluN+oWGfHJ9BITHiZSKOYf5gP58BYGyiS+Q4ZJAkfyOlo6cj4iQr48BjiKM7IjPf99wwGn3bfp0o3h9ffqFBYoQio2HYocdjISPVo8PjLmGYYKWhN2GF4TyfGJ5932agQGAnnqbeXp7J3xNeGpwo2uacdZ9S4vclFea2puKmUOUsIvJgmp+AH4Zfc6BHorfjwCNY39VaT1ZqWQ2cq54wHsVgruJkI1+jKeH6IHafYt7eX/bg9yEhoITfRN1unFvdGt2FnTibTJv63oshACIN4YRgO94EHSmdcl8rIXwjdWPPIuwg7+A0YT6ivCN7YyViwCNCpBSk6KXbpoll/qML39/dSt41n5lgsSBEH1ye35/T4YZjFmP7Y7+jfSNHI6PjKCJJYbxg1CChoABf/OFa5CylVOULIxMg2aFDpBWlfuTi40/h6qE9YTzhVOFuoNygE1/QYOpihmQAJFKjv2K1Yezgw99YXmafdGIQpUynJCcqpaljVuGvYJOgnOFqpCpnpClK6Rzm1CPdot7jhuRKpO1m0OlOqlvpgSeXJREkUSR14yhh5mP3KERqx6qJ59AipR833+dhD2LmpdCpletYKxnpLqZbpdAm0iaaJQ7kouZu6Cbo0SjnJ4WlIqGoH/binKan6YcrFSqf5//ixaFkpPYm7eaf5Inj+OV9Zo3nOWZN5NqiNN9HoMrk1Of+aQTpMyd5pZYle2XXppRm+mZFpYxkFSM9Y7Gk4uVK5JRikuCUoN2iSmQYpUumHiY45VPklKPVo9SkCyPT4xMikSIT4dXhx+GZoEkfTyB8IZaiXuJ5ohXhRaA3Xzcexh71X2bhF2J+Yori5iMy4tqhlyBBYGNgS+BX3+7fCx9Rn+Mfg57m3k2hAiRgZqDnU2bBpjAlNGRYZCjjbyIg4PBhseR55vZoJugX5uykWqHw4bzj2GafZ7TnPyXWpTolUGcGKKCo9ydWZF7hp2PmJ9uqYGqx6Ifk1+IBpnwrMy2Grc3rsWcTY4DmiGp2bDMr7WmrJd2jlmUd52Coh2i95oyjXeEFo7znM+mDqhPoauVa41il7miyaZJo/yYHIu0gS6CroX7hAd/X3NSaCRkDmmhdVOE8Y0UkQKOz4jIhX2IX4mwiJqGoYIbgJuDg4ktjXWMgohbhD2ACXxNfAyC34gbjT+OSYzqhi6B+4BZhNmJlY/7kVGRWpCzjw6OqYtiiS6MHZKGkxyPj4d3gMB9N354f9t/Y4BGgzGHCopOi02L8IsNjbWK1ITCfoh5W3RFcPhqpmXKbsyEUpXpm0Oaf5QskpeVKpjelY+OZYRHeuN2RX+eiSuQi5DkigSDzHxOfHR/HoD3fRR5FngReix8an3UfHV7THoQeih9foFFg0aBmnynerR6tnzVfQWAhYMPhC+CHX48esh5tXxYgPSBBoNdhKGDO4DWgPiG6IvqigODLXjtdMiAuYx7ktiSPI/6ifGGFImDjj+SsZFDjkCMe41Bj0SRjpNzk7uOf4elgj2FnY25ky+UZ40Hgs1+BYZXjLmMHIo7huyC2oZRju2TlpRCkPuGzX46hfyO1ZNtkMKEQnUUc9V6toCrg6SClH37dfR0nHxChoKNS40qheh4zXTSdT10qHWJejV9734egAd/6nxufMF77noaegJ7YX6hfQV2CWcdXNph2HDee+SFjYyBjjSLxoUihfyIk426j5uQu46niyeKE4tVjCuN1Iq2hBJ9VoIBj4aVDZN+iT6AcH9ogIJ/N36lesNzoGgqYVVoPXKvdrx2Q3CCZSljQGzLcxx19m/OaG5rvXWDfZp/Tn2PfbyAfYEPgLh8T3uXfIp79Xs5gH2GpYivhjSE7oNAhRKH/YcjhtOBH3z+c7hqd2aZcbt7tn8afbx4vndVert6RHMbZVVexWx7f02Ok5bVmB+WF484hD15PXW6cWhukHGYeviBrIXChrKHWIULf1p3endNe7V8JHmlcIZqYmvhcS57poCSgEN7RHcQftmGd4rqhxeBMHn8dBl2QnZzdk12TnXsb8ts23CceUZ+doDKhceM8JDFj+yICX86d3d00XJtdD17OIMJhweHDIZhhhmIRYiGhfuBKIJNgT9+sXtbfquDeYonjQKK/4EKeUV1VXrPf9KCPoMQflhy9V7dVGxjvnQqgCGFqITBgup/KYCIhSKKTomDg8R9eXl0d557fYatkHOVQZNZi9eB/XsredV0NXCrb6N0oXvNfnV8Vnk3eo99vYCXgC57hHE1bZ9vlHVue8qAkIWyh1eJaYpaiEaCVX0KfhWDMoS3f8p4xnbLejB+gn13e3l8Q4C8g36GFoh4iMOHSoVRgviGg4wEkCqPh4lpgON39W5aaNlpw3GheM56zXtUf+iFzIzwj7SPv42ri+CJvop+iSCJgYmnib+JyIsWj5uQeY3KhYJ+cHxVfgJ/AIEIgkWB+HxNdqhuxWsmap1kY18lZrB1Mn3ZfO1zKGC0Qt5AY0tFUHBVcmBzcSh/2og1j+CRoJDojCKI+YYKimmMpopChQGCaoPlhUuIC4l7ilCPDpXZliKUsI5SiiKIe4g1iaGKwozcjLCLSoj2giV9b3w9gYKJ8JCZkyGRYoyxiICHlYfIhBeESIUVhgGFH4Jig3mJHY5Zj4aQ0pBzjYyIDobKf7dz2GaWYCZeQmJXaCtyYHt0gguHnYkni7yKhIUsfNRz9HKIdXx4MHvKfTF/Qn55fhuBoYINhOiKgJTsmrOcpZz5mQGTf4csegx7hIO2iFmHcIDMdtN2737lh3GMAYzHiIyHsIhfilqMQY2+i/mH/4R3h7+NsJBqkMKMeYd/f6J1gXHJeDGBNoXShLiAT3qtcW1s/XHSeaV8oHqodshyA29HZqZdVWiAfMWNvpc9mrqXyZKcjDOIwobUhZKDOIHzfqmAmIO4hNWEhYW2hAmCcX61enF4rHpwgKuEIIRQgkOEQYfOiu+M7Yx7ikOIBYUGhMiI1Ix4i0iEnnmgdKF/5YpMkDKQ/Iz6hwyFXIRohB+DiX2kdzR5ToQLjrKSLpDkhwJ9BHhte5+DKYiXhRB9lXLGcBJ7FIbFitKISYQzgPF+LoPpiZaLnYj3hBOG14nZjSuQ/5HakOiM24d/h2OLrI3VicCAfXk3eax5VnpCfAh7E3eceJt+ZIR9iLSLJ4xMiJaERIUrhieGjoj8jN2RRJPgjlKH8H99eo14IXmkfGyD7IcMh82C6X8jheOInIjGhBJ/S31ugPyASXzCdlBwVGalXwdpx3Tud51z0mntYPZevGBDY15rW3gghd6Kdoi4gId5MXykhVaLfIsDh0Z/qnqZfZ2A/3+3fOR5KH1YhTGMwY55i3+EDH7Rex18q3zBfJZ7v3QoaORjg2yzdFp3LXh0fc6FxI1Ek5uULpIDjfSE83ztdy14yH9Lh6qLM4upiFmGT4PDf9B523Steb2H9ZGbk/uM9X3xamJqS3aEf6mCv4Gjflp6Q3Xyb7ZpPmEqZvBycXvbfgyBcYa1i1eNSIvHiJyG8oJ+ehpy7nXLfxCEmYBzdmBqSWGMVYdKjkHiQnROg2FybMJusWrpZSlotG38cSV1MnrJgDGFiIQLfzJ3eXQJdrp2lXRFcWtywHIfcM1tqWqjalx1pIN9i7iMW4eLew1tJmaVbWN1TXpYfGh++X+hgBJ/7nwRfph9M3iPcDZzUoCtiu2N/ozRh+1+GXNEbRl063zafqR5Jm7FXbNPa1JdaTl3Xn7Vf6R9gHkmeVB9C4QThymFzIADf+F/n3yfdQ910H0eh8uLp4qMg9p6ZXiefiKFD4eWhauEkIfCjQqSI5NPkHmKQoBwdil8+YhLkumUV5BcilSNC5RalU+RfIlIg3SC8oNDhd+Dd4fqjJKOnIo6hFl/O3wcd01vt2lNZUpkl2hIbaRy9XVedah0TnhUgBaH7IiwhO55NGq3X4FoV3Wye4F8kHrqdkF0mHI1cXFxLHGdb0FrF2fRZKNj52HCXy5muW96dIx2IHY0ds13l3sggsqFAYfkhvaGR4ZVg/t+WXvAez+As4QChuWEO4OpgiOFrIQWgg5/KX53fKR7zX+fhDOGsIT6gFF9gnx2fNN6KXgpeMd834B0gp+AkXxleth58HtIgbqIa5BLlbuUuZFgjkCM+op5ixiN/o15i1yFJ4D6fy2FOIiKhuSArHgBbMpff11aYnhk0mJZZ6txt3mdfYd+cnwAeHBysm6nbIdnoFk/TXhmpnv1g/mBAHjUcu98qYUDh4SD2n0Td2hv5Gwzc399T4fmjUKQQY5cihGF93wiblRh6152blWAOIfWhZx/J3hXdTl2tXcZebl4hnVRcodwjG2fb7N233xygCKBTICCfgZ81XyZfmyAtoEugzKFr4WGgsJ9cHn9dn111HqEgUKD6X5NdPFoMWq7dFt+Y4XOhUJ9aW6lbp52VnvVfCR7T3njeLp2aHJsaaFceFKdWA1ii2hob6x5P4Iyh9aG+n+QdNBsa3CfdqF3LXFGZeFdF2NpcKd38XR1bndsUXOne6Z/RYBbgr6GVIgfhteAcXotdVty127RbeNws3cEfwuG4Ijrh7mDcoHAgnR/E3hOc35z/nYKf5qHsI1VjwuNy4Y1e+loJFC/Q05YHGekbtpyIHWneGx9rIS4ipCMd4hafUNv5mpocBxxj3CacZ1xaG35ZiNjNGWSaSlsiHHweCSA0oMeht2GgodDiGSImodnhv6BCXu9c1Rw5HMQeRF8bX1kgwONlZQcmKKZJ5lElUuOCIV4f1B+zn2RfFN7AX3KfwKBYn9lfb+AWYxTl3ybXZgFjjWAZnx6hXiOeJPXkzuQLYs6h5aDpH3Ed0F0o3Mldc16Dn+gfb11K2e7XRFu1X4BiPGJbYhGiFqKYIvEihaJaIcMhZiAYng9cPJw8Xede6B5HnnGeIt2InGGaH5n4GqGbvdyCnmkfEV7uXm7foGHq45Ykf2RjZEfj9CHKHtKbYhln2hodbV/uYOlg8yBZYK6gzSD04Dyfit9f3lic0Zwpm5xdKyCFIyYjQCKmoYHiFCJZ4cWhOGFnIjsh9qCCn7SfUKD3oZFhcZ+y3S2Z5dZrFjTZn5vEHHDbK5m7WiHdNmA3YfCiKaEc300e5mAQ4Ijgp9/33v5d7p3cHcJduV3mX6Iij+Un5Y4kSeEsnRvbO1romuiZ35eC11BaJtzd3p2fhOAOX9WfoSC14gNjOeJBIR9fVZ6vnftdKd02nYgfFKBkoQVhdmEv4M7fONu/mdXccN8zoCTfth4jnLFbltuo25PbvltPGrWZQ5iTGJwaa5x/XIObY1inVl0YTBtNXWOed587H0Bf4l/fX/UfSt7eHelcyZ0l3hPerZ0s2mYXmFf9mfocKZ4I4LKim2Nx4nXgpN6Z3N8cIxxB3iRfb99HXueeRJ9D4T+ip+OU41hhnKAf4LJiACQrJQQlE2OhIVefdN9poDTg56HtIjXhEl8TnV7eH2CjYpXjzaQWIkJfYdzNHbPf/yFZoufkbyUh5NJjyeIkIENg6uFcYbYhdKEd4Yqim6OpI5viW2Az3ZQdKd4An4Hg+aGOYXMe9RtFWc+aZJw7nPCdAV2ZXxrhfWL/Y2Ziz2GU4JOhQyLQo6ujM6HWYUwh7GJ1opMiCaDIoEvhKyG6oOQfjZ9eoJshk+GxoKsfWl0LWTXTdhCOVvSc9eCvIdihK16YnBAasplI2i9bGlrX2MEXRlibmm8a5dtxW29aiVvgHmCfjJ+enl+dFtwTHW+f2KFvoRefQBye2npblZ72Ic6jwaSr5HPjpiJH4H8eKJ05XJMdCF3gXdCdntymnBfdNp/bouRkKqOBIdMgKOEkIyajs+K5oMvftp9en6Eflt9HHqMd2h353cHdLptr2k2aaBx2n3/hhiOGZL7ko+R0ouEgFd2fHdHfJZ9eXzYfCt+kn0Fe6p4DXcndlly6WvQZPdlxW6od4V8B30JeARwAGz8cQt5DXyeefRyImzBZoRnsW97eKB9oH8lf0B+fXpdd6952oBhh3+KSodFfqJx7WnFavlxvnnhgECEfYN8gOF9eHv1d8Z0jXUXev1974Bwgo5/KHx4f7iDuYdiixmN6o7zjqOJwH+/fFaACIFMfqp5jnTLa+Zld2lcc795BHpbdPdu7mywb2B0CHfRegN+tHpVcIpjlFyCZONqMG7OcCVzxXXiekp9m3paclBsV3D3dud7nnw9fNqD2Y8zlQeUy4xxgQt4cnXhcOtutW+EdJl54HsieNtyZW5DddiDPo2ukH2QSI8ajjuKg4HQd910qHjNeit4h3OFchl0Z3R7c9R37IACh0aHGIEvdVdqIGV5YmZh41j9THhM8lLDVuZcOWbZaTVnwWcob9d6noTPiT2KR4aYgLx/XYP4gqGApHz+e2Z+2n95gciAjH2peW94YHuxgk2KM46bjIOGo4Hug1eHJ4hugyZ5zWoObpSCeY3BkO2Nqob7f3J9Nn+agyiHcodChQV9jXGKcSB5qHzQfRx9ZnvYfd2D2YiaiQGFLnryaw1rV4HAj0uTro0ahcOE54R9gOV8cH1rf3uC7oMzhAqGP4gch/aC04Bqg/+JM5HQlqSYBZapj5iGYH20eGmAuItPkauQP4qTguJ/p37Pezt4KXpzfpCAW4C7f5mBCoUPhw6EOX73e4x/w4EufpJ1xW9Oby5w9mw4bONw1nYmewmA44T1hQyDnn8LgMiADoGUfyp++3u5eJJ1oXQVd455y31hgh6Dtn8HeVxx+W9jdtB90oQXieiK74zIjtKOw4zTiLOFh4UPh5mHnoajhDSDH4A+eOZpqmXgeLCI640lipOGX4t7kkWTXI1mgp17eIAng/uEpohyjVqRN5TflYiWu5U0lTuWMZfalU6QYIbje5Z56X6diOmO2o8ojDWGd4XihQiDNnvbcQJyi3j2eqd44nTEb51mgVfvSx1Tzlwqaml103uRe813oHf5gRqKZY2djTeLFohEhsqGN4qejqePeYzqhNB/YISEik2MSIoXhxmFP4NQguiC0oPdg6SDLIEHfI10zWzxZ3dqdnJ0feqF+4jchqyENYRHg1aBeX7rewx7hYCJh0iJFYaKgSp+wnvGehF/DYQphTSB6HnDc9d0a3dCeJ93uXbUdA9yBW+FbZ1uLHP2d9J51nd1d6169nwvezh4uXTvc6B1k3WCdH54en3agIqBfX0UdV5wrHfsgK6HGYzTjXOLQoRkeTVyIXZ1f7GBY355eXx3y3dudoJxlW0DbRRvVHGock90znLMbXVpeGRHXGpcCGZxb6hzjHQWdqx5YHkSdzd47X0og6SC4HkYZ/JR81uNafdxoXNGdKN2lXttfsx72Hm1gGmH/oh7hYiAV4CSgiCCyX1sdn5sE2MsX4plEXb5g7eJU4bJe0RzsnOwdtx2kneKdlB3KnpJfPp7O3Wiag9ny2lKa2dqt2kKab1s2HTkeUp7vndZcrVx93U9egt+9X4kfOJ26XSoedd9CnzZcxdmu1yXYR1uyHgNfV56pXH5X4NMHVDoWKlmInPed9N0Hmp2XvxcB2CUYDVezlyRWpVV504wR8pBZUawX0Fwnnj5d8BvZmy3d2GAfYINfhF1cmsZY8ZdQ2CJY0hlv2igav1pwGeBbd9zTnVsb15n62gGcqR3kHk/es98yn/zfmJ6EngOfmOEFYgqhqp/sHcicndtiWsna2xrbmkmaV1sd24zcOx4uoNAibiIHIPDfQN8h3qXeCl3OnkxfaN/mX/cgNCC1oX1hoaEAH+xewJ90IA1hLqGVIh/h/iCQnvac1NwmGsOaMduqXiKfvl+RXx1fBR//ILlhcCFRYRagz+DIIInf957lngfchRvmXVSfmaELodyiEOJJIjwggJ6hnSsdRF65Hyqfn5+p30xexh0Hm7Ab3F1FHvBfymCRYM4hn+K2YtOiByAoHmTefN7snvMe+B8l3uhdUNv0XCzd0x+u4CqfBx0qWxIcLN0AXRzcHNtmG5EboBt526hcxx3u3axcL5qnHDefnOHKIdmfktvImm7cCB2dHlOfId5/3IEavVgAmEmbHx34Hx/fCV2fGwVcLN8MISzhD+BU4BHgx2FNIF+djhoh16IXTZhbmiscJJyEXLgcapx4nENcWZx0nOdd797Rn0Ee9x2O3Umd3J5anwvhCyLOozJhfSAroHLgJ9/OX/2foGAKYOyhPyCqXxzcJFii2UicgJ9uIJtg+R/tnlocXdwbngdf1N+HHdHcmpyVnkvgIuDvoOZgtp/iXzfekR5CXdjc7dvu3AOcyp1tXozgAyCMX8Je2J6VHrBenN8IYE4h6mJlYbQfplzbmaYZGdzRXw3f91+p32YfNB8XXwVfMx7EXt9fXGDd4cbhweEtX+OfuN/V4J9hrmHjIWegDp8KHbgcRRySHTtd+B7GYAFg0aDXoD2eLlvgGyYbXxsJWrxaW1tvHHQdvB3T3YrcZdu6XSTfhyFSYb+ghx7GHB+Z5hmzGkzahpmAGCRYfFqh3ale/V6+nn5fGaCWYVhgsh7g3gBfMKD5ohChfF7X3ere0t/XHxSc1hniF+YX9NjymZnaAdtanaGgNSGS4YggJJ1a2yXaIdib2Leai1w+XCvbKhje17uaNtwHXKHbC9hQlXFSC5LCF6BcBl7B4CSgKZ/Fn+FgQiFNIjiiXeHe4NEgAh/zX7efB15RHZ8eRl/XYEOfkt2g2siY9dnP3PeeRd8pn2hgvWE0IEbd3tjhUvjRLZd+HK6faSAAH/CfDl9GIGHg4qDgoPLgkuAcX6zfWV/k4OKh3eHCIRAesJoJFfVXKdkI2ajZ0xy1n+XhRSECn6odplyNG4db39zRXoqhDGMXI3nhDty/V0AYI5snnbqfD5+P31Re6d2FHPpc7CAWYxCjjmH0XkObv5tYXLmd199JYBAgN59WnnKc9xv8Wr8Z3BuIXpMgqOEHYNZgId+S4BriGGS55YLlSmO2IUkf0Z6znLva8ZqgW1tcOltBGqQazVs62z0a9Fs6XL/d3B4SnPMbPJvu4HRlJGfT6GanDyVgY1BhgB8uHUPfjyK2ZLzlGOQnoeQfUB4k3VydN53932xhAyJYohjg1eB1YssmSqfupz+j213lVt2W/BeOGOPZnlwHX3rhFqFgoBEgQGJn40KjMSFzH/Jf8GDOYZaiEiMWpDTkriSZpDDjIWKmouLi1yHO4Cud6dtD2dTXy1XvVROW8leemKIaJ5xYn6cheuGoIKZeXV0I33dhPeGf4Ohe5d0BXZOenN9en1ne2N6dX+lh1KLzYgxgRZ2wW6dbSpxoHIycpdwJXCtcNhxh3DQbZlrWGlDZwVoFnE4esB/mYGIgcWBCYJDg4aDy4JOgu9+GHlNcAVj3FiLWQpqg3pRhLaLOpGfktKO8YTGd4pzsXl/gjOIuIjxhMKAmX+FgsiEWoPyfs5543zZhWKLY4srh9R/aHamb5NuO3WIfkKG8ogmhnF+73FoYd9bNmZ+dGeAPIVBg9F7NnIMbT1mTV3hXMxkb2sNb9hwy3TaeTl+AIK+hP+Fb4ESdBxaPiQ7FrI2ZU9/ZMB02YByiWmPtpJakuKLCoJwfMCCaoQEgct8rH2kftN6vHTqdcd+RobNib2Kl4jNgVp0kF32RvJD2EqXVidgFGWKZ4lsrW7obCBmeV56Xktm/nE8gGuH/4UlfE9vnGoEbK1t8mr/ZJZggmP1dA2EG4oyiLh9J2lKUL1c/G+KfGaAcH1IdF1oGlrTUB9XLmBdZ2hvyHjsgBWFeIXdhfGFjIJHfTB4bnWvcQ1ts27pc1J5N31Dfsh9Z396hLOILojRgfp25GtwZ4dmI2g+bedyUngQf82Bs4Dnf8aABIJdhZOEtX+beqp3DXeNeLiAz4o/kbOSGZC3iimFOIK5hViKc4o3hKl6rXZxe8x9HnvScyVpfWFQZUVt/3RmeTR8Nn57fmx//oE9hS6GlIHJeZp0CXlRgdGGMIhyhe2AEn5gf0OD34TngbN6vHexdiV3p3f6eB9+kn7bePFvqmm0aRBxi3PIcEFoxV0ZavKAF47ukZaNn4JzdiByJ3M8c6lvbGiDYFFgcGYca51rAGk/ZMVhjmPNbl12QHjCdbZxUXKReqmEGYxKjhiMpIdyg1GD4IA0eXltLmaSZgtxNn9OhzqJb4XufQt3Q3W6dch393fcd4x8+4VsjJuL2oMzeMhsdW8aefmDbozekY2UaZQYklSOkYWBdvxpA3YhhteNVI1pg2Vrjk5mXRBzBX+ghtuK8YoEiF+EyYDzf8iBdYf6j8KX/Zq9l/ONV4G0eGB4cny2fLB5tH5HiPuN/o1eiQqDaX8PgMOCwYegi+WM64o1hcR9d3gKdW101HeYfE+BDISegmx9kHYOcVxsoGk7b0l3AnxYe3B1ZGxTYiFcnlw/ZyVzCHrae3l7jHpZeI1z5G1ab1d39n4KgxODC4BQfiN+rH6PfI92I3bTfS+EloU8g0eCSoLxf+h7xnXcckJ2+nEba01vAX1jg+6CLX6xd+By2XIQdql3jnazcNZns2TkaT5tiW9ncsxzbXMFcYBv9m7LdZGCz4qFjGqITX/odJtx7Hepex166nVddUZ4JXrjeBl3dnagdnR1EHqghY2NOo9ojbSLB4qWh2yAJ3ebeLWDaYiUhc5/aXx7fSR9LXqgfLaIwJE+k+SMsYEAf0GHkYv7igqK5Ytqjg6O7IvdjIyQtJF1j9mNaZH5lbmVgY5zfbxpIm0YdhF+PYfxkFCWy5UXjgp/N3AVa/Vv4n+Skyqf/qFqnM+PhYHUeRl0/3aZh9mZrqMrpO2aL4dDaFdQP1dXaop/Io/4lUmThYfLedR00XYjd2d1Nnade0l/yIAAgXSDwIeUijGJ6IE6eKlyCXSodsN0p29LZwleKmDEazNzznSLdMB3sH6ygWSAm3nxbmdmdmO+ZPZkeGbYZ4pqWm2OblZs9WlDbAtxhXk/gVaFUYYchkOFRYBWdVxsYWdCafVwDnrlhJiMhJBikVKOSIZjeC9hfENeSeNZxGZBcNd2TXs1f/uBFIGqfm99wH9lgsiBkX/efrGB/oG3fYN2ZXB6cjt7CIENgat52W0LaQZtcHL/dTl34nU1c0BvimvZZSxcJE+eRkpPDU+BQ7Ey5DgjSohXd2W3bQtzG3efdxRxj2KbVqRj2HVLfn5933QtbPhvoXmQgYCFAYVagdB7sXY3c2ZvT2hOY3lhrWTLaPNpoGvwbTZy33M4cuBwoHC/cBNxhW6Dau1o3G2GdFJ2CXXmdeNzb3P9eb2BNYKMewl2Ynr2f61+2nVHbV9zm32dgch+G3OMacN1LYPsikiN+ovOiIyEUn+9ehp5EHlHeap8loJ3hsiHKIZqgNh3524Ibgx2o3s+e8p30nZ0eZZ40HH/acFpoXOpfN6At39wfQR9En3wfVt8xXpqecx5Vnwaf45+K3xaekN7m3yGeu94DH2fg1aHEYfjhTuFQISNgfp+mIFeiNaODZFZkKSNU4mYhoKHL4jYhuKCh3+1gHyCgYAVeTdu4Gmgbr1wv24xceh6c4LyhGyBsXyyfleFKIq8ilmGoX0bczxq0Gl3bQF2IYEiiV2LWYd2fzZ162yMbWt0Z3hAeXJ8r4Bcgsl923HIZvpqvGuUakZuWXane9t5v3MVbhRusnQueR15eHesdq16dH/4gEl9hXZecnp0bHnSfeSBC4SUgqt8FXcCcz5wVnSSfdeBGoCXeJFw/nEje6aBPYJne+1ukWZubGV08Hdzdzh2nHayehl9Jn1TeRR18XbdfFJ+8HeHafdcump9dYh66XnHcnlnTVynVJ1X4l46ZCZtm3ZPeh54S3OEcVV3fnpLdlhqSl92ZWRwa3j3fS2BWIFyfgV2mGppYB9c8GBnakRy1XereBp3B3WxctFvx20uahNq3m1ZcGFw+G31cOF7T4N7hGqDY4XziUiM2oecfPptMmWKbDp3LXuAdxhuc2ZDaNFx/3eeepN5fXekeQ6CNoxVkjSRzYcmeUZwS3SXfo+Ew4UfhK2C5IFog22MMZTslPyNGIOGffqDR5CGl1OXw45cfy54aYLWiq2OYo2BiBODdH7hfvmFYY86lNaS64uphUCG2orWjeCN1IacdV5fZ2QYdieBpIRkgqp+q3tfeJJ5o35zfq9563ioe0V+E4GIhHWH54Y+gNd0qWuxayFyLnmgfcd8uXpWf2mI+4uFhyh9KnVAdJd5/4AohZGFf4GQfAN/PoZri6WOho7aikmFTH+se2N9FYIFiFiL9IrSiImJlI3CjvaHLXsucblwI3hegBOFfYbniKiLQY6XktKWkZhRltGON4UehK+Rip9ypb+heJTjgr2FgJZZonym7qJhl/GID4osmdijU6e6op6UmH3De92Rk6CzpGyfypDGfDJ594tqmR2eNZvHkdaGB4XuiSqPRJPSkq6MfYB0eCKDoo0fkSaOjovWjdWQRo8tiRSAU3cWbSBmbWsAeHqB54TShUyD5IHrgfh+Q3pQdiZ67YAphWyFf4IDgPqAPoNVg6qDNoMRgRd9JHd1d+p9Tn/Heux3Y3ozfHF5423kXsVc+2ezbv5wvHSDeqV9cn0RfBJ+oYQRiaWJsYgkiXaJ74WUfPJyLHbDeyd7G3WDarNjc2SdY4FhRl1PWZVXw1oPZTRtHnGdc3l2cnrieS90qGpuXwxaQGFdcDN+EYcMimGGnHy4bntjG2WVbUNzDXYsdUtzNHRmeex+o38Me5Fz7G1NdF+DyYqeiMJ+ynLWa4poomkKbaFwFXHubcBtXnThe69+6HtidExrWmW3Y7Zk/WotecaEYIlNhxd+4XCza8pvQXbNgWyMUZBNji+H4X4lfnd/n4G/h2iS5Zh5mYeUbYrCfqB1bGxRaV19z5HPmduW2IhIbpRdPmz7fKmLM5rIopuj7ZuRi511g2iUZIh3pY82nvOil5+jlaSG830jfuyGE5WhoeGnHadcnruMIHzRfhyDfYqzmLGkTamnpRaYlX93a1dqHHDxgxuX/5/eny6Yq4tkgvZ+D3lTd/GEj5JzmOaUsYgAdqppx2ZGaPF094XykB2T6YtpfEBuw2caZ2RuS3xpht2KC40LkACSI5GYi1iBVXetd817V328ecd1FnVEdutzA3D2cdp4eX2pf5WAr4EVglR93nPab1B3xX8Tg4yB530OeRl0k3BPbX9wx3dIe8R6RHZ9cHdpkWnibxZ3G3rwedJ173Epcxp3GnlYehB+mIAHgS6C5IFogMp7jHbueTeDe4kci0uH8H+vdgFs12TWYL1bF1ioXcRm7Wwobsltx3BTdf93W3n7e1t9+HuGdadp6F75XhBnxGsQajtnKGjMcvJ/M4cCiKmGoIYUiuGLu4mXhWiAk3g3boFu0nU5e/B+fICwf+Z77nWebgJri23qci15t31qgJSGio/4lKOTpYtzgdp/wob9i2mM1YYRfG9x1HIsdlRz9W6Ub+B3132tgOmCpYWTh0GHDIQAgZGD4Yl2jt+NnIWNc8ZWGUIHTLxZSV7bW6BSJ0ILNGw//lMgaP507XuAf7SArn4teLNtQGaPaFJwFH5KiYWMFIerdRJYgFazXUdhP2VPbjdwempbYA5XdFYjW8FYOFTRWBFgSWP/Y7Vkpmdyb414Fn4/fzB8g3RbakRosHF5fKSCh4JCfzV9nnmjcrxtuHN5foiGsYrtia2FZoHhfxR+HnbzZFdY+WZGdW57kH33fcx8qnwggV6G4oYZgW95I32DhmKMRIzhhXp733aqfj+GWIg+hJp5vmuZZeBrW3Xiez5+o3tDdQlxdXPseUZ9PXyQd9t0JHpWggqHKYUXe0tpele8VKdfl2WDZwdqomxzcfV1Wn6WiAiOHo7ZjPyLNYt4h9B8u28YbAFtpmy4bWR0fXxqgqeE5oFXeuhyPHHSeOeAooU0iJyJ+YjshlqCCX5Oe8t4V3WDc2p1UXjCd+Bz8G9TbiVty2zAaspoHmWkXqRfMWgJcMp1p3Y+dERxMGxWYjtXO1S/U5RT4Fj1Y3xvq3jefwKG8oimiEuEmHxOc0pqkmbZYmRZWFBDVtdjDG9IckdvL2pgaNZpzW+peEJ+n37xeM9xmGw4bdRxYXaYdvFyzGzRaR5v7nc+f+CBw4B0fIV22nD3ZgRaSlrLY1RoImaAXxZhlGtyc6h0am5bZBVlN3BaeDl6znVTbpRrOWrCbFJ1033Pgp2En4K9e9ZsoVwPXkxofXEJedl+t38ieg1ytWtgakttsHIEd1V3BnPxaglf/0zfQ5tRyGEyaB1mdmCBWnBUjVW4WxdhnmpkeOmChIYQheqAd3oLcctp/mIiXWdcEmG0ae91eoDShe2FsIBYec13kHo+fP19MoAcf0l51m60ZqNoBG6Acf5u8makXNJe+W+Oe6aARYD4epZzFWttYktgfWb6cMR4Hn0yfa53SG2wZ5Rr3nAMdNN5wH9BgzOC139Yf7h94niwdbZ654LJiMCJP4eIgn59C3gpdDNwXHGXdI13ZXlLeMt0BXNLdS95xnxxfoZ9RXr3dUxzCXN6d/Z8GIG0f7B34mp/Z9xzuX8OhhyHC4P5eGpp7FfqTXpbfWd6cSx8i4RSiaiKL4jsg8CCVoNbgfZ5hm2UXA5KMEQgXuJ3W4JSgmx58m3wbNBvuGvsX6RPnk3HV9xiU2/MePB9o3ytdtpv2W9sdBhzmWnFXPBS3EjXT/lm4nUWei92d3HDb6hzf3lsfkyAxYATgmaDsoPbgSWB4YAUfwd8PnlrdWlvJ2leZmJmTmaia6Z0jHlSeOpygG0ObNhqY2YhYwNtIH1KiMuMr4yuidmEIYAnfgF/5n7/fF18gXvYeIpzDm1Ab8V53IK9hG6B/XqjcxttYmq7aQdsWnCUcqVvQGT6TI83ujmURUZLVkw2UxZfJm2OdfF2KXNWb29zrHuwfjV7hHS8cpF1OnY1dG9xAXFPcZF0vHhoeod4enVbdd96a4PkidGKQIa4fYJ0Mm4EaPxmt2pRbcRv9nHVczJ26XjOdi1xLWqHZEll0GkbcVB5kYAyg+iAb3ySekN4nnTQbT5noWeAboF0UnnKeuV4zXdYd8B3w3X8bhtldVx+VlNXTF5LZr1t+nLJdPRzZ3KCcPptVWzGbkl1z3q3fMt7KXoPdVBr8FqvRBpIG2OXdMB+RoW4h8qFd4Due2x5Z3XTa0xixmXdbvhzgnSNc3N0WXXcccBqwmAIXzpoM3UxfveBuoFHfZd2k3M6dst6xXs2eDF5E4F9hY6DsHwXcntnjWchcGp6S4MWhzKG2oIufz5+KYCHgZKCh4FffOpzimqhXapOnT6nNJkz8DPwQTtdKHEFfOCFbIyqjWGICn3TcVpymHhBfbd/1n6yeH5slVtiXe5vVnqAfZd5qXGUa0Vmf2NXYKxeumIzZZ9fBFd/Ur5UvVejWcNifW3kc/h29XdAeGF2vm9ga9Vwn3l8fd16nHPmbZ9sa3ODeyN/knuRdeVwanYSgQCK+438jEaJLoQQfSF0EWU8T9NHkVsdaiVxsXaifMZ+anxHdzJzk3GwcVFzh3sfhSeMSY8WjrGJgIX4gwCD7H7Ld+dzTXfCelJ6anfAcsRs72kWb7xzPXTrcsBySHH3a6pmUl+kW/9e4mA2Yllnx3ABdaxyVnAoc614R3tHel96zHyefgx9kXg8dI9yFnVpebx5XHm4e7l9G395fzp/yn/NgOuDxYnLjoGRdZDGizWEFX+Xg5aJ3otqi7WKm4yPjzWO94vpi0eOK44+iKl+knbJc6xyZm02bMZ19H5thPuGUIc1hiCDbYSfjH6T+ZSkj+qDI3eVc0t824YLjTWPS44XjC2I+38zd955Zn5XfUl573emfviFAIc+hOR/ZoAFh7yMbY5Qi9CDOHsycw1ukW9YdCF4n3kneR52x3DxadVlG2VfZAdolGw9b2xu8WiiYWRiQ2kzc8R7wH+bf+t9ontxePJzIm51Z41b0U97VSNhkWYoYxZVIjk3ModSgmyJe6aAH32HcOpbHFKgW+Bmqm1lcbV2E37pffZ00mshbUlxanGda7FnlGvHcVB2B3iSdSNwWGh/YHJgk2Ynbmp1KHygfhuAgH21dVJnh1VfTu5Z7WRJalJru2o7bnFzsnWTcy9s8WGcYDtlCmvabhFyI3cff8yDFoP/fpZ4j3KUa0NqWG5KdeZ4i3w9gFWEzoXJg01+vHdOdcV5zX4nf0t8aXzPf4OA63lyaZ1Zv2BGaqxxQnUQd812k3CTZsRfKWumfNqFhYWLfZpzg27fbQlo21+KXSFqS3YkfvF+HnnGc1p3tH2+geqDf4VJhbCConuicDFmrmFBZOBmqWZlZnJl3V/4U/tDJzyGR4lRUFR6U9tMAkY0UNRgYWrKbgJwtW2Hat5vp3p9g4OGPIRNfe5xC2eVZd5nrGaiYXxkMHKhfs6DC4G3d7Fvm285cj5wt2iCYE1kV2+kdGl09nHDbxlwlm/sagdkgl1AW3paSFGBQtpM4GNlcMl2s3aIcc9rdGfKZuhw8HmFe7d0FGuwZ2ttvnNjd+53nHZjdcJyp20uaSxsJXa0ffmAXX7Ud/Fu1mYqZoJsgnPuddNyr2moZEltSnZWe6R7cXj2dAd0KXXLdf12E3e5dRRxRG2CbGhrZ2R6Ww5V41h6Z5B2hoD5hIWD/35HeqF2jXXtdS5zX26JZ15ks3FWftKC2H99eTl2nXZXdXV1AnmZelV2YW1lY+Bb5Vo8ZM9trHHnbrhpg2rFdPZ83H1ed89qpGycexiEQoVVgc1+Y4IXhe6GAYgIiB2IEIeAgwd/6nsVdwBzXnQ3eId+y4RuiHaJs4jLh4iGFIE6d0luCnHFep2AmYCGfeN62noce4t4FHDEYKFZXGZWdZ5/kILmfstz1mR8YRRks2mobr9wMm8FaV5hZ1xOY7JsvHGDcDppYlyUVW5l3XOcfBx/JHxieIp4QngEdYluHmryak9zqHfBdultg13JVhtjpm+acfppRlp2URtiLnOAe8p8yXetctZ1UX3fgL9/0H7pgJCCNIFKfuN69HcIcT5p7Gqbcl96X4Enho+KXYyxiEGASXUfbbJlwlxhWa1gyGj2bnRw63NKdhB2JHM4cOZui25WapFfZFIXVuRqOnk5fxZ8sW8gXQ5aZWL/bXV1PntEgNWDbYRLgFh3hXC1b+JyunT9cqVs+mPYVOhMzmCtcRh7i33SebhzJXIQdiV6c3kwdwJ1E3LpbdtrT2zvbRtu5W3GcJF1jncVdf9vr3NMfaiDkIO3fct0uWuAYoZVQUX0NBY0jkdyWQVlUW87dKJzMm8ZbvBxhndoetN9F4dWjpOQLo2LhFJ6FXTcc19wampXXlFUTVmqYqxo4Wk0aTttnXThelN+5H9RgeJ/7nwyer13yXm0gLmEdYXPhYGIZog4hD1/rX8ogouBPoI7hg2KsYttjt6QP495i+6GWoRJhKGEm4Lje0xzbW9PcL5wjHPtevaA23/ed29mkEpgR6xmcXfGfoF/F3t5c3Nv+W03asJiVFXSREtE20vdXGBq4W6/a4NlpGX8bNVzsHUzdOps1l/hVcVdMGfjbCNuYm3MadJp52hjZJ9eG1z8Yp5o62dsYZxZiVwaYDBh9WaGcXB6AX1qeOBweG4DbfFn+mPDZylvY3PYdCx0C3I5b1B0wH3XgQF+JXTqbM5u3G9fbjJtc244cux1hHgUezt8Cnk7calnU2gOcql6z3uQdshuhGYBYWdkeWhqaqZnZ2QqZghvh3f7edp3lXRFeAp8+3vefTt+WH4xffN4CnPqa09iYVFDUr9kz3O+fL6Aj4IEg8qAnH2EfQKAUoLygAh6c2/tZWJtaHsfhMSIOogXgjl46HAQcdRzP3DQbHBur3TJfcmCKYIke5VuOmCCVKZRhlkYXYhYW1NBYE9xZnlreA9vVF+NWuNgUmQ/YiRbEFH8SIhNB2IXcUx5RXy6fTN/VX4deKxvMmtNbjB22XjUdlVzw3MNfVmG9od/g8R9zXjudsNzHHJGdkF7qnvOe2OAkoURhrt9qHCJZ6hlzWRKabVuN3P8czZyR221aIZn92YXaGBsMHN2cSZsCmvAcVx12XYXeJV5Z3qReKtzI2x/Z4Zs7HcMgAeDnICoe/d2A3URcZRz1HobfrN5aG8hYMxW22Aacgd/yIOygrh9CnaVb+hphmS3XaxYwFbWVoFV8lJFVHZWXVdVVV9RtVJ6XT1un3pcgfqBkX17dyd2vHQodst9ToWBiGGFlXuvbmFlbGQ+bMJy8HQpdMxzM3ZweY16WnlTeDF90YIlgT94IG8yb5V5coGlg5eAv3n2bMRjGmrgdnODVYz3j/yNkoW7djJn72DgXz5m5XE3e7l9+XmycnpsB2sdaoppx2Y8ZctphG7CbFxj7VqjXUdnlXGid9d4UHNFaqhpF3W+epl4+28gadttTHOFco9rlmNSXSlbD1mHVnpX9l1ZZ/RvX3QwdVN0s3NNc5V16nhWe0Z69HRDbMdgeFnxW0BppHM9diNyBGqLZhVwVnYsd1F0QW/1aqNl/VfwQZ9MhmP3bkx01XWsdHJyKXQVdnp0ZG+sbCZvrXXGeNt4ZHaQc+JuVGcjXgxWGlp7XrtcLlrMX/NqjHBHbkxouWbYai1u5m0obKNn9V+lWlNbxWP9bF1zuXgsepJ0HmgrV8FCoTnZSYpfmWiwZ9dd8UynRTdIy0odSvhECzlpQJlU4WOvbH11snt8fTd7iXhLeTp4kHBWYmBbrGE0aClvs3i6gqCKQ43si1SGwXyQcelqIm8WdFBxIWkgX9VXk12qahB1Rn1DgUuB3X7Wfw6C9YA+gD6FqosPjWWIiH+SdaRvHGnEaXVzlXq7fUp+635Ef/F/XX7oefxy6mqNZbFi9GDQW9ZSOUpHSiJW+2UOcid2K3fCdm938nd2df9wa23hbLFnylqpSflHu1bAYvdk1GMfaCtw4niWgNeELoQyfVVwFm2abOlqLGzHcpt5sXzUexB2yW3XamhzvH57hYOGKoKEexV4zHn2eQd3HXHNb0Z0MXjweKR0VnADb/RubGmdX1lYZ1qNW7leC2dAdI18430LfDZ6t3hbdHxqb1zOUnJcr2gOa8pkkllUVA1Xq1jaV11W7lkKX/BlD200cFBttWfzYqtg3GXBc3yAQYWRgip5OG6sbXR0Mnuof5yAOX7seIJ0c3SIdN5x+W5eb9luNmwBaJtnd2oCbaxuknLsexOC5YJIf9t3V3G2cARz0nHwbmptkHEQeH17z3itcLlnnW2QfZyEgoQcgc59fXr9cntm1VpiWKJipmvScchyLnEJdt+BFouVjzuPpYl4fvFtgmC+Z0p504UBibCC23PbY9dlL3FcdrZ0rW2WYyhdml7LXfBch2XDcXB5RXs+dpVt0msxeO6FHI3Ji6uB/W1jU19OUlu0ZvBoFWjtaa9tLnHDcklzw3gQggOHP4f8gPNyJGTxYWNoFnMNefx71noTdbluB3Dpd7d+tYFRgMJ7WHXWbONnyWofcMF1d33ggWyC6n7qeTF5uXxbf5l9hHmJdXB0v3Hsbz9z+HwqhkCLU4yHiWiDWHoSbEJflV8PZyJr5GjLYz1fE179YUJoH27rdfZ+RoTxhGqCPIHOhGeJS4p7h2l/hnFJZPtiKGIEYmpdLlUKTDdMoVlDaXFxNHPSbWZlUWMXZk1nOmduZtxlz2nocud5h32lfGh2XWsrX/lYnmBlZgVnhWYqZSNh7VcwUx9abGcVcTR2j3YxdOhwP2whZn9fb2OEdiOGqIwHir58TGgfXsBmEnKleNx5ZXfhcq5wN3QHdwB0q21oZXVl5nG5fxOGrYVMgWl+V39Gf5R8yHc4eNd8C36HeLx1CnufgJuAfXlFbpJq9m9udLpy82l5X39fXWq3dpN/0YH9fb51H2o1ZGJta3B2a05kYWjocTN1Y3JKamZjIV9LXkhjpHN1gHqFZYE2d6Zwl3FccMZnxVmlXatuDXkzgPqEg4a4g3R6zW3AbRR41X0Dftp4+3HXahxkVWIvZD5kvWYvaS5uzHj6gZCGDYSKfsJ+0oLmhGmFXYgpjGqOeo1uideEQIJ8gHJ/uns4dPxvx3C9dvd9sYByfb12jnUMeOF27G9vZDtc/GMkcvF57nnLcA9ed1QCY+VusHP0cT1x93ngg0yJ/IhkhoiDZ38yeXN103YQeqt88n6vgS6FMofihWx/N3EcW75Vc2PXa3xtfWcxWjxP/FgPaBN1cnw4fft3+G1PZhJo7HB0d0p9s4DPf0l5L28Gbn948IE3hbiDH4Dke1l9gIIRhXOB43nico5x3XJJcYdvQnGWc1R1GnYedoV0dXEebGJqB3K/e3x+sHp7ceRmKHR0g9yL4Y44jCaER3j7axtohGxzbIBltVsGZzh7boTDg/F502g0YH1qYnehgbiG74WYgA15SHQ7dpl7tn2Ke8dzeWTIWNBctWVVZwJhCVOSTf1Ubl9vYQdeCVaOUepWDmO3azZynXTSc71yLnLXcZ9qHV2SU+Ncz2t2c1Nx92VEV2haAmkkcxF50HmVdwF3BnfGeG54dXQlcrBxTnRBc5JtEGMxVPQ9AABlCZ8oukZRXoxvfHYjdFNpf1v6YaJ3B4UHi2yMJIyAjTyR85I3kPOI7Xl6YXlJQVY9Z+dzynoXgBCGfoy+koeUQJE9iQB7hHDjenaKQJKFkEaGNnmMdoZ8poQLih2Kp4Qne1Z3UX0eg0aCpnk5cGdxVX8fjbSTY5EIhThvPmNkbBl1lnZZcIpmFWGmY1Ni/FoaT6VPCWASbMd0m3d6c8RpTmDVXiNkaGd5ZHFZK0bzJZ8zmk+MYmVvNnnHgDeCH3z3a3dNPg+ZCfMxOld8b659v4I0gj6BDYM9hZaBx3pBc7ZrImIzXYdjfmtFcShye3EncWZvaGwqcBx5Q31HelRwl2XhZ1F8LI6flbGTMYoFf/N+AYgakA2T3I41hF99bIf7lAqcaJsIlf+Id4L1kZSgIKevpeGcLo9EieqUUqLbp5qjD5VvgzWJOZpzo6ujeZpchwt5m4lEmQ6g9py2jRtxgW/uheKTY5fTkJ2AyHCfeNGHuJC+ky6QnYRddItyDXybgpWDJX+nd5hy0m6pb3h0oXZmdQdzG3FqcJ5uT3AMdTV4A3tyfcZ7ZXZQbaRm82idcAZ26nQOb/5lhlg0R/lE+1nVaYRxGHNJcW5tuGbAWqpJTDcFMdI4mEp5WWdi/2WnaWhsfGwuZUxd3F12YplmtnL0gLeIK4lJg8F7dXkEfAp703Rma35mSGaRYs9ZmEpbRJRFMVRvZ5xy8HWFdAd04HXvdip1fnFZa+ZkjWMbbg12kHnSekh9C4GygmB+hXOnaWZtr3o0hMGG/4EEdb9eLk1RVSBfjGi3b/B0FnjxfMqCsob3hRh/XnTwaF5qZXa4fbN89nNrbpl1GH9Hg9qCj3+Dd6hpDlhXU5tczl/kXtpj82pwcWN04HP6cXFuTWlQZrxp13E/eF15bnaxcX9rd2sQdeF+nIO8gox9unhcdCFyMHD+b+tvjG4sbJtsjm0bb0twMnHbct92CXiUckpl5VTBW6psunYKeDtyDG6+dad7GHsydGpseG3nbulrlGXgXrBXm1DjT7xXZV95ZFlrbnKNdWd0dW0WYlBh7W21d/98lH0WeV1x+mu+a35xrXbWeVd4r3KIay1oeGovb/1wMnJvdTtzmW9acNByAHDwYmZP9UxRU1VZgF/DZBVmOWPVXQdaEmDaaZpwp3QQdil2QXLCaZ5pXncxg+uIDoZNfft1kXW7daZ1m3PpcK5uO2xTa7pr6Gk8ah9ug3HNcf5rwmMZY3JrTHOBdjh0bXfwgHaFEoYahMh/Znlub3hlhWYYbs534Xz4fNV4Xm+JZglkRmIRY8xln2yfdXV7UHvDdXFq6Fj5TmtSE19/aS1vvHKmeHJ7LnnlcYppVGRuY1tlZGqGcG93Tn7zgruB4Ha4YeFXaV7KY1NisVYhRB5JsFRtXnllb2scb3lwaHK5dnZ6Vn2sfGt6UnYIa61aMVcWYG1mqGefY1dk82widJJ53HwdfMp4kXRrbvZrc3N/evB7R3VeZqZV5Ug2VIRg7GhecB52BnjYedZ7Zny1e4J9Boa+jkiS249tiBaDPoYli6KLfIZifUFxUl/hR8lB0UZoUGNg42j+ajhnxWNQY1lktVxjVFtaGGJfYohfnF0lYi1qHm12azZrZ3JZeH16nXhwdU90U3I1a7ZgblnpUldHeTF0JQQ8RlicaaBxcXF3aoxkCGgfcKB3F3yOfld9CneDbmprUnLfdShy0G0MbqBxVnXQds91v3N7cqVubmdHXUlYel17XkBZnVfeYLJu6Hk7f4V+93i4cVdukG9jbglnxVnkU1Vb0l54Xu1ehmdkcH1zRXNldPx47HxefMF6X38/hjiIv4Kbd3Bu12+OcadzcHj1e6B5lnLka7dqsGuyaeNnV2vNbapqdWn1bZ5zgXQNcPZnb2G/Y2dqCnAaci5wc2wybVBwx3E/b79s+XAxd9R2VHAaaeZqFXHvdNpuUmCAXl9swnS6eON5incQchxvDnOjeN15VHT8ahZol2ldbkJzzXY/eN5zfWcnT3VHuFeQXxhimmOBZsdodGgPbhB1CnlSea53IXVqcmlyC3JbcTFzd3VVdnB3inuufap9x3wBfB14mW0ZXUhLdUANNdMqtj1oWHRsOncee6B7qXm0dkV0LnfEexd+n34hfV9503Nzb9hz8Hskfup3Q2p/WnJNMkoMUTlhamxfcmlybG/GaY5jTWHXZ6puhXFUcWNxgnLKb/RlKmJcb9l+84e7iBeCPnhrcA9vtXB+cL9znXf6dvVzCXQedOdzaXEubAholWvybvFuYm6Gbslu120WaiVpH24Ecr9ye3BkbCZu9HKAdiB4VXVrb/RnbF04VmVa0mSGbcBx7HK7dV96b30UekxwEWW1WkdVB1NxTBw+ljKnQ+VbqWdea+5oa2B6V3Vh2HC0d316LHz+fa9/X4Bafpx6WHPUarxq222OcCxzMnkbf/2AqHyCc61lglkZWG1g8mpKcQJ0onH3aspkPmVWbeV2rH/Og5WCznugbmpjjWYxcKl2mHmRert4ynTdcSlxgmxCX3pLpjx/TA1axGDlZJJr43Blc/RzCnU6eTd9b3yidZxvkXC5c8FyyW1NbX9z+HbkdBhsLF2VTrxUilxyYBJd/1F0Sd1J10/cWHRgZmr+cet2y3isd4lzr2/4aixgsU+qTptlsHeKfs56pXF3a3RrDHO/e8mAvn9deU5zdHSneNN3DHNUbf5siHMieQ95yHeqeIR5eXW8cBB10Hj4deVo3FXmO6RHOVzfazF2gnrxd5t0vnSWdady5mviXkJXtVwbZP1oEmZnW/Bb4WyEdMVx/mHgQNhLSmGTbVlxsW57aUJkLmELYT1hVWAZW/ZVZFk/YpZqQm1kbHxq/2mBaX5nBWewbZl39IERiX2KyYTtdylk0Uh8RlRc0GrhceVx13KXeb5/eoJpfiF1xm59dLWAnYr8jpKMNITaf4iG544Qk7GS/Y3wh9KCUoE0g2V/w3SYazBsvWj6YIlkP2uOcqN6TIB2fQtuDlfKTOlUzGcHdgl8fHtTdW9tUmfmYi9jCWoGbndq42DyWA9dqWVyaytpKGJRWNtQr0+sVEdfQ239dfR3GXMEbZ1taHL7dDlyw2sQaaRu9nVreNp604GKhmaFH36Ddl1w/msLZX9ha1+PXj1dYVp4Urw9pAkwLMZTPmbXcTN3XXmbet93rnG0bBFvX3OJdf91D3Uqc/VxvG+pbhptvmfDWwpXsVmKWVVYrlQaUWxXMWKfbHtzPniVf7eFtYeZhuyEYoO1gYF9PHdJdRN4yXl/em14lXLUbD5o4mL6XXNepmGgZ5xremzmZ+RbeUrvOrI+TE77Vvtga22QdaR6yHvNe9p8EnxRdyFuSGDLWFFgKWoHcmF1I3Z5dOBw32wLayJtDW6pa49utnxliK+NuovSgoJ2WHEodL14uXlqdyF1WnsyhIiJ3Yqrhzh/EHLNYLFN2DNOJa5Jq2DSaWpun3wPiwOPBonBeIJislnbYblndmTXWJtW5V/8ZahkJl3JVYRT0lEkTDVOMVo6ZiBrkWmAZYNfvV2SalZ2gnxXfqZ/b354eg5zdmk6YGNR7zgAAOIUQjmGUehiHG/xdT13K3Qeb49teXHVdtR6KX0Tfm1/OYC8fSF2CmrHYnZsgXf1fkaCVYCnfCp8an0Hfqd9KnoCd8VzOm88aCJhi1YOTVVMJFEXXRJld2jAabVtrnKzdt50e2lSUtI1gkLqWkJq/XAFcrNxdnFAdDp0026TZkle9Fa/UVBSrVoLXT5dMlynXPJe/WXQcvV8An8ZeaBrulgtSRtHIFndZ/Jxk3Syb+hkD1nJVT1dm18gXUleZ2rpcQRyHmpIXIRZ8WUJc999j4YjivCG1H0TdY9xqG0AYlFOyj7kQH1NzVTLXdtmeG6LeLuA2IMhgfd4TG/sZXFZcUM6JQAAXyRoS+xgP27cb/hrhnE5fbGCxX/fdt5vfHK+dvR4b3QkcM9zDHowewF1vGr/Y09hvWCCXwVhU2jmcMp0WXbueON7/XyYeEBvpGXmXJpRJ1BrXsZrmnRIeB93dHLlapJjNWHLZO5uMHychHeGt4Bqc5tfGEIKJJtLT2GObqF3h3zDfsB/N4AdgfB/T3tNdQVuSWiHadRvVXTAc6Fu6WZXXuRd/GXdbcB5IoGbgrR8RG+4YStio2jKaw5p82QLYpRgrWTTb8F3/ngVdHFqMV+xUX5DBFEaY8FszW6GblJvcHTMfmyHuIqBh3l+znNDb49yhnZMdjtwumOhWd9TTU48TqVcTWb8Z0RiIF/BY4lpBHB6ddx6CX4RfFdyoWK8TtdEsE62WtJmpW0Kbz1saW23evmF8od3gBx0smtva8ZugnI3dMRw0GpVZiJo+mtxcbR0FnIhaB1ZH1C9SplNY1ItV0BW/072OlQUwRjkQCdeeXCFeHF50HW/b/FrQmulailryXDzeKp/YIJPgeJ+aHsEd/Fuo2EFWEteBWdbajdjRljaXCdoImy6ZoZayFHDWQ5iO2SkY95im2MUZxJvhXgTfdl7+XV0cIVtPmuxY+JZBFsWY5lnZmkGawFqf2VYYxtpXXMxeQd5dnNhaWFceFmmaFl1NHk/dYBqGVu2VPdm3nWSfAN+p3u8dihy8nNKecd65XQPasRmdm1Sbyxp8V6DV5hYwV1tZDpqs2uDbP1x9XsbhFmFzYEwekxw922ybjxpjl4pV5pgR29KeSd9BX3Ud+RwCnCkdd97GnyAdshsj2jVcKp5R38+gseCQoIngAd7pHQhcFZs42hIZZxm0Gz6c6l6X36mgHB/Vnv5dUdyQ27/akRpvW30cINvVWojbBh38X+5gON5Y24DZTdlr2sqc/157n9Bgod96W+rWS1UW2UidqCBPYfIh4KC0nUiYYtLDzeTIQ8N2SzMSQtixW/Ocg5sZ1xEUe9VM2APZxJtqXBacTJywHETbSRiY0xeNxU9DUluUPpSWUtwQV1Gd1IdV8dXUlmfXJBeLF6iWZBNTkYcV/BlUWyvbb1s22y7axJmZ1vuTYtK0Uw6UeVUfl7/a694gX8yfkN0WmblZAhuKHQ9d4p2vHJWa71m6WlccdR0mHMibhpq6mcgaNtsvnPJeAl4YG/MX0peKGy2dox3Z24rW/NOol1ga5lv8myqaGRok266dGV6sn2AfGN44XFLZ6BZH04sVJFhtW5Id4F5qHS+aH5ZsWTHekmHUYvYhgx6cmVlWLht0IGLi3CMIIcRf6x573Z7dOtycG/AaIpoXXK+fy2HaIUieYxfBjJTPEtUDmMEbLZuomxqZy1kCmoqdOR5ZXrOcx1r6mmDb5Z1GHaUcQdrfmqzb2By73HDcMVvXW1bbVNvv3IRdchzbW4vZjlh5WQUatBx8HdRd4lwSmQgUy9D9EpiWRxm0m07biNn2loMUQ1RwkkYOGUdySFnR+VbLmakao9py2RtX3BdO2DMYNlhCWe5bPhv3G+1bk1ubWtyZyNhAlMBOXMbLQ7RLD9D2lF3W1picWVmZ3NmdGGpWo1aOWHBY/tgiVqvWTBfd2VtZb1eZ1LSU2lf6WvJcKFw1G37ZgxcDFvwbud9/IKPfy9zT2IOWG9bfWYYdLd8IIAbgMiBxYSCgqx3EGHsQolL3FwxZ3lr32xKa+5pVmdSZTdoCmhEYcNW3lFhWnRlFW0ibRJnT13mW59kVG5sdVN37na5dsF5SICJg9aBCnv2caJt1nAhdFVyY26vbnB093ekdUht7Gc0a6hxm3UBdAhvF2ueal9m5GKiZ8JwPXZxdXptFWG5XohqCnTjdvlzpWueYIZbklnxXJxnS3RgeF9zz2PlRLsz80WMTERKYFLIZQlySnSTb+ll0l1pXQZggGSMbORzyXfcd6J0yW/ebHxtP3LedOZwxmiXY5Fmjm55c5p0z3H5b8xzsXhGeJ9vfmHHWuxZb196ZGtrx3C4caRwB2zJadNt2nXleqB5+W8BXvxMalHOXypxQn8fhmqIWIgHiMWGToP+fTt5OHaIcQloAFoEXQ9npGsPa39s7XFtd8V5bHlzdyBzgm19auRqRmrqaWdqWWfTXwRZ3Fn3XfpeLF2BYG1om3AsdOpzH3NSd1B/j4bUiNGFK4DIfIZ9nXtfdb5rT2XJZC1kvF+aW21ZRViQW49dv12cXFddUl84X6xgQ2gOcg53FnXTbH5lJmWxa4puWWocY4pg7WRTauhuB3Acb8FsR2thbnVzLnOTbRJixVQ8Uu1Zy2EYYyJcBFAhSsZThFwsX0hd0l1qaM11237hfRp1tGNxSLU1mDXSPDQ+Q0ZAT8tWg1fHU/5PD1PgWbxfuGKGY6NgP2C+YwVmzmPMXtVdxGddcON1ZntogAWGc4kciSaFMX93eKRydm1aaV1pHm7wckVxWGiqWJtQblemYvBoNGzLbvFum3DVcmlyaWtbY7JhsmVyZ/RiHWA3YhJm8GnsbJVtOHC/cV9vWGv3Y+NYs1BZUx1YKFxLXhhgHmJDY4Fi5mHRYBpgqWK0ZddmnWlma+Votmzzd8qAhYJBfbBwPF/AU7VW4l47YCVYq0QYMS9H1mE9cFdzFG5YaARn92f8aBdnWWcdbcNwPHFwbVJmpmGIYLZg22MPY79b4lKGVz1f+1/sW41apGQUczWAHIcehqZ/TXUUbHxkeV3KUZpUmF3sYtxlNGZTY1dc509eS0Vh33QngJGEmoJzexJyWGgqZeRt5XY2emx3SG8dZkdisGAqX5lWQUj1O/RL816RatBvZ28xablfFlYuV/BfbmhCbXtuG23BaLhfO1CVQ5lLIVmxXzFellHBPrQxFSnPMSg/oEOvT8phUXEdexh+2XzKeX90Z3CrchN4EH+7gQF/EXcDa6Nmvm5PdhV2uG3VYfti6mlmcC5zp3UBd+532HM1baFjLl4pW11eZWPFZGZnYXBXe4+DYYckhWh97HEeax1vG3WVfPyDgIjPhweDV37neqJ0CWpDZrVvZHfxedR4knVYcZptZmpHbPVumG5QbzdzO3V+doB6yH0tfDx3EXVwec160nVFagdYFUPQP95RbGT3cUZ5GXoOdfFse2MLZG1sCHPKdr5573ykfE14N3ave9eBoYJSfrN4EnrhfNV5AHC9Y2VbF1udXFpbHWBsakZu3Wj1VuwyIkrEZq51+nrpeGdxlWrKZ5xlpF5qVEtU9V6Va5pzM3U1cUdpGV43VNZRHlvbaW937oDnhouInYUXf6l2NWweXq1McEcDVPxhV2nzadlnm2n/cEN4rnvvfvuCNoXGg7B94nLcZhpkRG8qdhp3AXKGaXBkYWLpX+9dLmTSbo50w3aQd7p4kXfIch5rjWSPYlpfclWTTrlVrmCqZv5i4lOJS6NZTGbkahVphGLKYHRr1Hd7f+iBaYKagVJ+XXfIcPZsy20tcBNw/WmJYPRSbUtoVAxdxGLcYpFc51BnTtdVd17WYDtbcFC7VuFn3HOBd+V2VXgGfQWC7IHiep1vqWtidZt9RH7Qd51u6WeYYjNYRUv7Q59H/UI4QM9PLWGOZqpi/latT25Vb1owW2BeKWShbZF66IRziZiFTHmFbHto0GN7WT9VDF4fawVyq3RxdRNzVm5Nbe9wi3j8fDN8TnXZZthW1lmkZx1yLXhxeWN2lnGkb8h1rXwjf5J85XXWa3BcpE38T2FhLG+FcR9qCl0eVNNa5GVhcsd5XXkKb6ZbSVhdZE1wMHmGe392BmgrTuFFdWO5eRWIUI7Hi/qAZnPIa91oQ2XwZddqIG/CcCZtZWcMX/FWxlB7TmJKsUYvVoFpoXNHdtZwG2FdTpJbjG1wdTN4w3jReRF6PnambAVi0mHoa+FyLHY1dud0X3GzaJVcCFk1XkVgD1taToFDklE0aQJ6LIFff2h2JW42clF9Y4IDgOt4IXJ/dCx93oCyfwR64HLyauZgX1GSREpKn2NzdrN+MH5id3BwmXLodwV3FXEHbcttbmzmZKpfk2hjc6l00HGzcH5zj3RmbzFrHWzfamFkClzmVAlaPmNEaO5mrF9LWTlRtkjYOQIsdThnUQ9iVmsJbg5rw2NLX+5lH27KcNNsrmNVXPRaQVuoYPBpiXZ8fyKCDX6fcvRjlFpVWk1gzHDOgNGIC4k8g8x6JnbZcwJqD1ykWv1momuiaWxm8mfvbFVv6W1dbeBx7nY4dnVteV1fV69ghWq4bOJo8WKCYjhneW7qdXB6OHswdgpu2WoIbCRw8XTReK16GXaUaxle+Fl/ZLdrIm1vaCJeNFQYUCdPk1FrTmFLUVjaYnxl513fSE4yRTh9PlFGe1BnXGNoUW0abphttnAYd3h5EHdFb8hkqmKEazt0ZHvofvl9xnm5dUZ1oHhaeKJyDmwlag9tBXQWdyh03GmYYfNhs2W5aRdtjXDNcsVyE3U6eRp81nsxeDRyQWbkTy8oOS+LWuZwMnwfgE5/gnsfeH5zh20eaZxj5Fu0WaVeXWIMXz5ZoF42bSB4Tn0oe+xw5lxRP9sp1j45VRliWGX6ZOhfL1tnWexXQ1iMV6NXPF1xY+BkFWQaYjxgRWAeZw1s4myRbkJzsHZrdLZoVlJAL+E12DwUPNAzMCEHFl48cVQJZM9vWHVFd/F0cW1cZtlsd3UPeaZ4pnbycfhr3WoecftzaG/aY9xUZVLEXXtnvGnvYZJTgE9MWFhfhl+MXytmcGwBc1h1fXEeaUdlfGszbktp6F8SXUtis2K8Xb5X9V2xZYxnhF/CTx9Vw2uyeIp+ln28dT9oxlnEUIZMZUzuUBRZxV5KYodsFXcKfDN7NnUCczl6tH2uehVxD2gFa+p0GXrCd/5xLnDEcX9vM2jYYhpjoWaeZgdgzVBUO1k320ddXMlk32S+XLFYkGI2aeVnn1tpQG9Ajl4/bvt0hHdVeB14CXfTdUpzp3I/dq14SHo6ebt3+3nsfTZ+XXsaecd4T3ned+FyLGrcXFdRHUcgUURibGzgbxx0sXw1gV58GG7yXa1WkGLxbQhzUXFUavhgI1Z4VKVZulsiXG9c9VijT5ZH4EOwPZBB3lfrb9x8N4G3fmJ4gHJKbStmQWBYXLVdy2encMFzpHCKZUFR00ayVCVivmqrb2xyjHTmdaJ1iHU1eGZ9bn9DfnB3A2xVY8pkmGm9bK9wEXT4dep3+nrufqJ/HXmNbPxfbmFebHRy3HIhcg9zF3JRbyNoG1wjVhxfHGnEb0tvK2laY2xhV1q7Tr89KUp0Yh9wKXUzdjt033OGcRZpZV0wWAde32XhZeNdkVM4WUZl7mrCa3VuZnSTect2Y2ydYGRfu2N/ar5xdXfzdhhxgmY4YIhlAG/jcsNxdXTEfDWD+YG1eVVtBWbvZZtqB3RMgHSIy4ejfeZrkVweZBZrdm6MdGZ/pIZ8htF/tHYibwls3maqZuB0WIJSh2KCcnNZXJNLA0RhOFY8AVPnYLhjYF7xUx5QbFTVWGBdrmJCZFhgS1k3UIlP4VTJXyht4HUZeGp1w25XZRNcC2J0cPV8toL8fz11eWdTYcpnIG2HbbxqbWcSZDFkamQcZIljD195WOZYG19AZA9oBWsFcE50J3Qwcftshmqla4Nq9Gi3aQpsd26pcfdxp21bZg9jaGWdatpsT2skZjth6WG7ZBdhPlbcUfNZ9mU9cDh2H3Z0bw1nn2OiZDlqSHXxfjaDk3+vdRpt3mrWZydr/HOGeWh4SW9yYVhWEVMzUs9R4Va7XhFi9WF6XpVZZGBSd3KFb4qEh1l8LWkuWL1QslHeWDNgxGQbZkFmk2Y5ZcdgRFaeRvEtFiziSphgYWmOagNnjmMPZDhocGuebFJqemSgW+5Pz0C4KyAk8TDoRtRgKW/ndLZ02XL3bmhpfmEFVmxHbTD9IQdDWFohaGdsv2mbZcpdjlRSTt9R5l/aahpro2ONW0hXAFBzP+kvGz6fSoNVpWGBahxuLW7cb/JyYHU6dGNu7mSoY2hurXYieg94IXLraFFdpFGBSyhALi84G9IzC1T/ZaFsiG7ebY5qTWKLVXhJGU0hV9lhKW3Kc3JzFWspXTdUzlhHZWBz3HsFfHZzuF91SUdR7VvCXElUfUBWJuQxwETxSWVFazniNzJNwF8mbHF25X51gg6Cin/Dewl1fWplXBpPrUNXQhtaxmwFdKNyE2oXXOFPTlLsVlVbbGTBbjJ5vIAMhh6GcICIdXpwYHi9gVCEr4HXfP14DnX4dN12EXdecudqlF+bUlJSN1TKU6tTHFVdU1dRwlmObKd7ooPWhMN/5Hdhc5lzdXTlcUlpc17NUW5KF02BW/1naHHddgh683xbgeyDqYEHeaJvcWy1bdZqmGP1Y0Fq2mw/ZfdTPUZkWEFnvGxCaIFYGEPbTsthC2rNa1JqrWcrZfpePVfrUyhYG12NXHxWQlpLZohtIm/KbBRqC2j6ZxRqHmhbXwpUclEXVitYJFjeV2pZ+lXxTShLoVuGa/1yRXOIbDli1V3EZFZqnmmfZmJisl3oX+hqhnJUdm11829EayFrFW9zchpybm/nbk9ze3nRfOx6ZnJwYYlOl0sNVuxdrmO+aJhuyXJ0cmZtfGNzVrVF0DORFTwTyC5xNsA+bE3WU39ZsWUPchF5J3rJdDlpI197YPdlP2pFawNtY265a9BjiV4XYuxlNGAVTrlG41UVYERgcllKVDBbfGLBYlldbFecUpxM/UoxUsFZglryWxddj123XT1gOGMjYRlXkU0SVoVhX2hUatpoNmoIbx5ybXT1dfN01G81aYdjfl66V85TslgkY9JpHGndYBBOMjJ9NNhN52BbaXxpKmT6WbVHz0ETR4VMZ1JJV6RbGl7/V71RsFrpZfZqK20WbCFr02qabHlrkGmBa1FuQm3faExiUVl9U7RSmlNXVbJVEVpYZJxvS3nEfoF+J34BgQ+CtX/Ae896BHvedo1vmGlZZ59qj235bV5u1m71cIVxBW8DakllwV4eVztQy1KaXyBtgnN0cxttK2H3VFhZ8Ga2bRNt32jEbvN3V3w8eYVu62FgY8ps7W6/bKtokGjvb4VzEnKAbdtmAmNxY4FkXGeSacJrQnOgelt+GHuRb6Jel1cZYIRk7WHLWWBZAl9zYxRkzWKiY41lrGVmYnld1FlcXMtiFWnRZ3VlD2jCa4Nuz2wbZu1gDWIQaOdtJHAMbuBpOWpUb3FyeW3WXZdH80WmUvxYOWOfbsp0nHUsciRq22IXYS9iWGb7a71ynnfCdTxtJ2OQWvBarFtUXC9c+1wkXOxg92SSawZwl3BNbHJkLl0PW2FdLV+bY7xqaHCOdrZ5LXkyd51z1WsQXN9J2FSXZV5wy3bjdaxuOGREX8xoNXBqbyZpAV4MUBJP0lQsWl9doFgRToFIUVBTVDdQbEZ1PlVAqUddUWhZLmAkYUVg5l9cVbpF80wqYHxsz3HYcLtsQWlhZtNfUVDCPDU981SZZZptPG/Pa69pAmxDcsB29ndpeRd9H4B8gC18mHfZdx57G3yydCVlK1UNT+xLj0m9S4lTbVV/TeNCuEOIRU9MNVbcYEFl+mTpZIBmBWazYope4F+WZT9mkV/uVKlbN2gecK1xZ3DGbhBt82srcHN15ndZdtZwrWr/Z1tntWS4ZjNtj3EwcudtH2tgcuR69X4df8h63HJVbIpq9Wk8aQxoEGQ7Y8ZnA2mzaC9s125OavleWkvJMKMcNTrKSX5RdVXZVq5VxlTdVLVUTFYCXeFnQG95cAVqJGJGYJZjd2pSbtprOmJ7TiI9a0KyWORqOnMEcnBmH0sXJvcvDTvSPdw31S53OvlOG14jaRlx9XM+cGVoKGf6bh51THVScGxtcm8Sc6Nym2soYvlcfGTocSx5JXgIb1hgpFkDXdZeDWEbYztjiF0aTqM7ZD/xTWNabWSZZhhgzVAwPJxGcVtJZCFjIVjsQ70wxiHRJmBIjlnQYdFhbl9mZDFvAHSAcbxwMHa+e0F7a3a1dQN7OIBQfwF4pmrAXiVdKmKRZGdlnmUNYydaXUT7KK85H0eJSplPmlqmZ4VthWr/XxNT701fT2pTBlQMUv5WJl42Zddof2VsWh9FbyktMJRIflodY25nH2mSa+tw2nRxdB9tCl5jU/tgMnJKe9F8+3emb/5l2VxIV65VElQWTpFAVEC7UNBiBXGmemCBV4UhiAOHq4GeeD5ujWUoYr1lv2wKdfZ7wYCjghmDZoAZeLNo91WRVfVkHW8McrluhWl2aFBo2F/NTvc8E0Y2W/9piW8HbltoemNlZ5RuvXEIb2lneF/3XXNdLV5xXYhasVlSYlVqMm5NcdNzsHOab8hjoVN/S9BVTmL1aV5tWG1PafNhr144Z8tvS3Rochxsg2FxUwJMG1msZaVnAGBVUvtIhEkzSJZGiEvLSfVENUX5SBpJ2EDiPgZTpWNqZ61it1srY5tzeXuBeflu92CqXvhkcmrKabRjoFi2URVV9ldgV5dUIFjyYttpKW6Ub4tvEXKCdWR1xm8uZe9ad1ndYdpsNXQcdgh0BG80bKJwO3tjhMSIt4dlgZ51Smyobnh2cnsXehdxZV6RRvE/u1AwWNdYa1m+WeBZwl3jZx5uU23iZcpfNWItYxJdA1BMOGgmG048aWJ2F3uQd3Rs612vV0ZiG2ppbD9sl2sHak9rnWx/bKlrxW7hchx00nLzbqlra2g4Xr1MLk7SXlZofmy3bY5scWyjbjpur2y4aOpl32VKaLZl/10oVVZSGVEFTz9OqVh3arR4zn69fSR5WXRScrtusWiAYTlhvWBTXmldk1s5WgFWiljhYNZpD2+UbylvxW7QcLd2hn1UgPN97nfPcqJyP3SecY5rP2HLWX5XwVXIU89QLEk0OyofAAAAAEIHMihxTdxjL23xcZpvcmXAVkpLkFCkZEB2G31Ee35xVmJIV21cxWlLdGp5nHdjbw9idVnWXPZl1Gv3bbBsaWy+bBJvnW/scIxzBHPNbfRn+2I9Xv1TZUNeOag/GERuQCU9IkIJSIlKck3vW5ZxgHvjeyV0H2X3UVZF4EP4S2xTr1nuWvlUQ0vGVKtnDHH+blJiN1V+W+JpyG/ca/9c3UJrE7QX6j/iW3FrLnA1bjhnQWA5XPxYy1yNZ9ZvHnHpaFxXXEvyWQpkL2fuY2lgJmXwaLpns18uVZdMg1GzXZhoKGwrab9kFWi1bb9v02vWZbtiUWQEYtRZ8lUxVqBbvlqlTudBulEJYtRoJWngZfJl9WqZblNwD3BGbH1iYFD6STRQ4FImUKZLcke/SL9I00O/Ozg4+TvlPTk5eDl3SilXNF4AZK5otmxJb/1vpmxHZy5lVmY7Z75kR2nacy185H0HeRJuB2UWZtloqWkwalpoSF91UUhLC1e4XoFfJ1qhUTJNIVB4TY9BZyjXDicy4EqiVsJd+F09WeNVn1WzXsVo/m7OcMNz9XXHd2R26XaUd9NyFmVaV3JZiF/bY3RpPm4acR9wOGzEZhtlkGgEbp5xA3J/bL9gCVVNYZFuFHbKduFxYGqmZAdjtWabaGxqTnH8eSqAVYKtf4B5tHGGbG1z837BhpKL1o7SkLKPe4r+gcV2LW3zcDV0CnQdcNhocWfIbJ5xKHLbbIdjNVwCV6dVQ1qaX8NnAWptZthhKV6IU6ZCxTaiRPBczGvAcPNuy2dkYu1l1Wknaz1oomGbXH5Z51zYZgNvo3DVbv5wS3QSc9ZoPlSpPpo/kVHSZ4h4QYBRf4B3oW8Qb49vxWmsXfBSSVfeZeByg3fncx5qe13gVqJTY1F2VG5W2V4cZvlnLmPTV05H8C+DCwAAAADoD/80LFdbb2p6InuScn1f4j0YNudQy2NFcHZ1EHOraIBa+lasXNxbOFqAYRxtP3TbdIhuoGmIbP1vAm1nY1hWD08aVEZeXGSaZVxls2W3ZhRne2MUX81Yk1UDWfRaQVrJX+5pHHDzbaNjNFElR1tQhVrmYLNkh2U4ZYNlD2XgZZFqhm+sddl5QXkzcxhpS2CGXDBb/lsEYm9mjWV9XhlVok/RSGBB7UjwVUdfFmcsaj1p/2oSb8xw92wtXlFBmjqlTopaAVxtXjxoIXF4dKB0DnKabgNouFsbSg41NC8AOnBRBWVKcbV0km7DXwJOJkdnRQBKF1CMUvZQVUvAQUhGdFI3Wu5b/VisVjBezm2qdzd3vWwtV85AGkg6TgxKPDopNetQ4l1DXkJTUUDROo5DB0j0Sy1OiFaFaIVzbXXLbBBb807+VotbvmCHZXto9WSHXd1ZdFyQYFFp3XCUcXNpR1mcSnhLE1ArTn1EO0BVVOFmmnEmdL9v92VjVfIy8w6oJ2I9glAJXPFhh2J+XhhXT1N0V/Bc3mM/aqds2WmRZbJlp2T5XPtKeiemOIZTvWXRbJ1ryWTzXLhWuk9BShFMZk1xTWlS/FezWYFYKlBuQ3ZGzVvBcK57MXsyb0ZZeUUmPZc3oj9uT6pbE2LjYTha40/tU2xirmglZKhVY0g8RV9F90LePo47NUldXRpp9GuAY6lMcCEAAAAAZBEWMD1AdUACO/tALUpsT7FSQVOpT3dF9jHwG5IpEE2oX5Jm7WJ5U1U8VkhEWy1lSGR+WnRPuFXSXW5dMFP5PqstQDxUVW1i82R5X2RZVl6aZ0RqcWg8ZDNgrl58Z8ltc28xbdNqJGubbqh1b3reeuZ2t2/FakBsTW47ahNddEWEN7BKEmQPdOZ5fXfBbs5n+3EvfVWC8YF+fMNz/2kEYdte8WG+aKxr32TwU/9LKVyraw9ypG45aHds6GwqZrthlGkPdWd6KXfWaK1QZFIgZNxsvG1tZ8lZW00BSapHrUqiVGBfJ2ZcaqVtT3FwczBweGmtZtxpG2yVb/R4JYEVhGeCwX69fOB78HcVchVppV1oWI5fXmoccxF3QHcQdqR2QHiPd2lzKm0SaeFs0HSQeVJ56HIbabhjRGTIZpNm42IAYrNojm/ZcwZ0RW9EZphfemrzddx5I3h9cvxs3mcFYI9VDU/cSm5Hn0riUNBWg1yjXvdb+1VIUkhTU1OzThNFkTYQJdYavT+OVgRmQHAkdZ50NW6XX49EHSNGF/83UUhqTbdPBFeuYORoaGx2bBNqeWfVZW1lDGe8Zc5iUmWoaahpLmYkYgpfXFwJX+BkvGn+aAVtw3lWfV93kWqtZLxsFXIRci5vHW3SbINsZWalVPQ2RhYAAAAA0hFIMbhF8FNQWwhdWV3sX4di0mLBXpxd62WecPpwE2apUw5LiFJjXS9og22/bDpmb1zBUyhRFFDoUCVVv1mnXSNhkmX7ZuNnd2cuZi5ismLhZpZox2NbVoo/bjMORcNXNmKTZYpmrWzGdDJ5rHYEcFZrXmjzYkhXm0SxRGhYDGaqaOZiVluUXEthK2SDX+ZTr0PqLt0bBjuIWY9nnmyVastkzGNCZfdpjXAzctZrv10CRQ4qzB7sL5lEd0rkSDVJYlIlXh1gyVvxXK9ipF9CVIVJuk1KWtBg4F/wWShURVRgXoFkLmOoW7FZpWRgbvRwC26AZYZcy06LQmVRr2TkbhJwWmnCX/RhRGrMbXBsgWwacYl3inescDNh2lKrXh9r1G/Vbrdr+24Vd9J7UHuyc39luFmfXW5jU2MNWb9BpB+lEC0xSkOTQvI08yTTMWNE+FAPWyplhG0Yc/B0ZHDQZYtWYkJ5J3Ar3jcXOfMxdCLAD04yeUgEUPlNMkJfOdpNsVnhXaNewWHbZkJsD25wa8VjWlqiTdg5xBraHpg/LVGCV4RVV0/oU4JnwnUZfOV8fnZPaExQzBAAAEEKySjNRnBbImOtXuRNmzzBT59iB2tra89kwFaOPRsaAAAAAPYSLzapTGRYIV/fZY9pnGvxaUtliGDnXW9ZjFnNVn5VrVORUxlUp1QFV5JbJVrwURNKz09JWttjymWmYFdX9FWXY9xvWHZPeat5vXcVcSNgPz5WCgAABRtQQptYwGF+YDlYGFMFU+FVWFdSVy1Pq0seTVZXgl3IYBheyVfzV45XPFlPX5hh2V7iVX5O8lM/YORm9WymcOBv6maIWwFVBlloYk5nlmMQVRQ9/yxFOuFKP1a/WvJYi1GIQGYzYkT8UuJj63H/eet8wXk+cXZnHWE3YCdgO1q4T8pNqlb1XeZfql+tZfNt2XHDb55qLmRFYExhC1uGS5BEklRjZzduYW6jaIllDmo3bsZu2WqKY1JT2UKNPdlN5l3KbLF2EHpjdsNteGeNavZu326QawZmx12oW31foV4pVp5CyDQxNsM5rDQYND1E2FEmWnhdMl6oYoVsSnVGdnltHFmbNH0aojMbQt5NHFY2XoVjXWOPW5VQHlGCX0dpbWm0YfxXy1pCYttik1ggRClAMlH7ZJ5vy3BwZlVX9VcXVb9U4FhIWDFQ0EPnQ8dDbUa7Tyhf6G2vd0d6Z3ZQbOFdJE8yOjwiyi5NSO1WpmAzY2JiBV7XXINoQnIRc/RpcldUSdxL2lSVVgRRAkUCMq0cAABYGWQ8d1RYZXFt6mtsYFNLFUBPVYVoo3EOdV90/W7EZHtVwlH+XidqJm41by1ySXcQeW10cmpEaUBucW1WY2BPkjNaMC5KX2MibaRrH2CKSXVELFuSZKFmama+a/B1vX8xg+p/1Hewb9xliF3OWxxfi2JyYzdgAltWWSxi8ms5c+Vy9WrqXUZhn27ld2h4zG+DXsFTM2W0cq91u265Y2JgcmNeZJtjJmgHbDFrGWQEXKJhE2s2bqxq22DsUKM29CUqS/Rk1nJEeWx6H3VWaRFcqlOxWO9fsV9SWDhIjS0UFQAAAABLEZcu9z1XRtdQ1FiTXalaCE47OGog6ikhPCE/1TxgRT9QR1P5ScQ8UUWIVZVdGmMuZP9gK1lpTkpJB0kFVA5fWmnwb3RwoGjFVbRDAEDKRexO41ibXYtd4VgTVpRZB2FXZZJiA1ZOOwAAAAAWDmAnAzRvPv5KKVc6XPZc31WzRts6Czs+PsFHFE6lTw1OXFODYCNqX2uWZvhdEFf+UnFL0kF6SnVTglNST/hQ61G+UaFW4FtYX+xhnmQdajltJWsVZGlZmU2BQC0vFTXiUPxn0XHUc2FzMHJCb85pHGJ+WgRVUVHYVS1gR2FdWMpPd1jDZItod2KPWoBeOGUZYu9S8jMAAPoHQCWCQENS12EPbcdxZXEScC9rWWLyVMlDtUUUTRpOIkNIKAAAWg0vJqg29EpCX5JtcXOecJlo6Glyc6t/hIWYg/56f27gZW1qgnIJdNFv22qraCxqeW2ldQx7WnpndF1tVWp+bMZvOnFWcf9wC2+ecfZ1/3c1dgpx5mdlYfxdwlp0T/xCXDxdPp05tjVVSNZcxGbFaNpk0F2LU6lHezRWPnRYv2rreFGAyIBIfOJ3WngZeph5lXQob6BwlnJJbXZe9EWRPXNTtWNUails92/0c5N0knKKb7htPmtOZIRc4lizW9dc9VkhWtxc3FpaUY9IGFIEYNpqEnOUel99LXhVab1Sf0laT9FSwVV+XMVgTl+zVsJHISzJJEdAGFtcZ8JoXF+1ScksdiwiQoVVUWP+bFRxlG4pZaBR8i4AAAAAwxT6OVJTbmGkZxNmslyWUjtRIlQIUpNGai0AAAALJCZxOMc9pT6SRUxTnlqzXdNjI2uwcH9xMm0EZJxQbDNyKklLZWLWbmd4jnxrepdyWGdBW61OAkLyQGxN6VENVQRaWFrEVPdSaV9La3ZtTGk0YRJaVlNLUixX2V2mYoNkO2jzaqhoxWBgU4U+TCgrQ5dZqmZiagBkHlE5MJchGTzoUSVijWsJbT1oCWEKXldfDWcDbv1vV2tqYd5X1lEdUhBOeEexRGBQf2F1bwx4XHoCdn9tyGZgYrpge2UidKyAsIMxffhuPl/rVC9UwVgrXPVaO1hEUnxK4UKwRDNIEVQrZ1t10Hz+fBN3Um5walFriWpCZvlgE2DAXdJYmUx8QJQ/n0iYTqFRclOBXEBlymhLZKBb+1sxZMpo3Wd/ZFJhdGC/XBRQdDRIHXQs9Dw3TzBiYWwXbZdkylYsWcBo6nFLcwdvR2y6bW1tJWtmbJ5wNHCtakNltWeuajFmlle7TDRdT22bdYB042qZX6NZH1jTUxNK8zuHPfNJQFVXXAtaH07aQxhS+2cJc9l1wHHuaYlnl2wncSRwommqYGJZU1Y9VVNYMF4/YLRetGMuZ2pk7FkESu1MflwLYzhlB2nJb551eXd3dhV0RXAYaP1X4ENvUMhmBnIvczZr5V2lWbRhPGkta2hp4WhsaTFviXPAcTNoeVkQVJteqGpRcBxxJHFPcl1xK2+qak1s0HKIdA9wX2VhV0VOplFmYFdttW97aH5Zi1HqWH1co1u5UNU3TithR3tR405GP4seAAAAAFAJryRuQJ1TDVw9YaFmJmrNa75s2W4Ob9RoB11RUwFRmFKRWCFfomAPXIRUz1AxXUdmQGbvXqdUxFGrXPhkh2eCZnZgHlh4VAZUN1aJU+hJ9zeiHgAAAADoDP4xzVH8ZGlsRGYtVHFXDGyEd556cHcPb/NlB19vXM9f8WQUaO1np2SSYL5drmLoapRteWrXYERN0itmJ2FRCWu8dzx653VDcAZwrnC0bPhpj2zUcu546Hzie6V1M205aA9o1WdfZPJgQmFWX9FXu03iTdxRFFjkWjhd4lydXWZazFSGSh1AnEQxVd1hg2ULZKZgg1/SXDtWBUurOzEy+TbeRLdVH1paWLFa8VuBUVlJylkRaTJtMWkwXX9N+VNVYvxrxHDLb5NrvmZ/ZD5kuGQaZgxm0GJ7Xrlc7Vy5Xqxi9GQwY15g8lwJWJFSxFZeXUxg5mIpaPNtX3B2bIRgyVecXRZmGWefY7ZoyHQ8fEh97nbJaEJZSU2dTdVMBku8Sd9IJE+uWrVhwWNrYuVezFrUWX9dvWV+b+N08nMmbudmFWO+Z1lu6nF8bhlmv1uoV3Jb+GV5cyx8soB2gDV8enFbXxRBBykOO05Oo1YVVqBMtzcAAAAAJCrgUNxiOmxqcKVz9nX1cvtqdWECXlddkFYWTd9RCWLvbMNtZGXKVrNJvErZTpJcSWptcfhvOGVBVelVnGCWZLhi1VvrVEBWAFj1VklS60ktQXg6RjevLvobAABqC3MotjyPQbM9g0KnU+VfDmLxXtdiX208dChzUWopWlRJc0DePtBF1Ef5PqwoPB5pSetmUnl7gN99U3LxXgFNdktqS5pW1mfQcSF0c273YK1NdUW7UbZgX2kFb8hxsW9bZmhTiDbRLtlMPFopXA1TKD2nK0M/2UklSuRAwy64GJYcGTW0PLw2cytjP5lV0FzEWFtOilDPYntwxXE4aCxbNFs9YYxgIFa2P/Ewj0yqZhF1zXrRd4VuxWWRYf5kRGVCaN94QIVQiSOFiXq2bStkG2Mfae1q1WWKVvdKb1qwZZRnumRqYidnSnE5dqN0ymqPWAFJKUWiPgIy1x8AAAAAaRKsNUJOJVwjYYZjNWN3X+VX2Eh0P/Q9WEgoVxRfiF8XWFtJWkarVA9fAWQVbEN3CXvMdvZqe1xOXbJsMXl3f9GAjn0LeXJ16nb5etZ74XeIcNZrQm2McJRusWinZoNoWmcuYM5QwjkHPJhSw10XYL5c51d2UtpRXFTMV0VdcGWWbJN0oXhleF931nMPb9pqXmNiW3BYQVoNWT1Zr12pXl9c7FVdTS1LlFF+WgRlBmn+Z3Bi5F/vYZdjF18iV/RTQ193aP5oIl/kR/8SkQ5ULUlGHVnzYYljC2KJYudnuGyCbSFoiV7KUglFcjw7RKdKOk5OTKVGtj10Lr87GFi3ZsBrOmiFXVpNRzl2NZo/ME6lVN1bi2nVdrJ/QYH0egxsiFR7MnodLjh0SrhUJlfkVs9YRVt8WXlMKzfqOXBMMmALb45243YvcfRseHDLeDx7fHafauBZrU6yRgc3CTGVOsZCWELVRUlVDmDsYP1hhWeba4Ftk22RbT1uzm4aab5d2FEBSfQ34RE8DZMnuD58UOhXcFTqRaQp3yIYTHxlx3Gjcjdrz2OvZnZtf3GFcQdy4nIvcTFoRF5GX1ZiUF/NUWs1liBnQLxOaFQOUi1IejxqMdgj5i1KSYNcJmZTaD5n9WqZbVVoKlc4NwAAAABsFgQv6zMjNMMzkC8cIgAAAABvFLE4sFAYXZNjs2V2Y+9cLVMjTJZUUmOYa95pP10VREsyrFBUZi1zXXYuci9sJGdPY/tcUE1qRpNZf2sddBB0L2zMYD5dmGSSbUd0MHfWeBx6n3aSbKhapEP1S4hgxGyobddjHkyILgovpTjdPbBGR1DQVntb3l0WYmxkFmHHV5ZGQT9kTY5Tn1cJWwdb3FhNUzJL4EFOOxE/ZT+BPnw+wEbTUstZRFZkSnRBgEYBUT9aH187YPZcjFs0XkNjwWMHYXhcm2EvbfZ0Gnb0ch9vZWoNZSRf11qsXfNlQWyebc1oxF6kVitbu2BuYS9jR2f4aORk5lu2Vs9UZVmPamV3hX2lfPd2AXDLaNJfdFB4NPUKdC15Se1WRFlSUulHd0W6UEpfKGjAaxdp8F82UQtFYTRmLhNMXlsdYO9dUVxTYwZtnHMKdnl3Onocep5z02gnYuZu0X6whxKHR34ncZxo22RZYZhgrWcNcCJ0CXJvaCZYYU8WVV9ZEle6VkpZ4V5GZF9pI2z0a61uA3hsfwh/cnUXYgtGly16GQAAAADgH8JF/1qcZMdkXFzbTBw6eS6DRdBWhmBMYyVfEVYwT+hQP1RIVONQfEy
[truncated: 60,523 more chars]
