# Supplementary material for: Automated imaging and identification of proteoforms directly from ovarian cancer tissue
Source: Nat Commun. 2023 Oct 14;14:6478. doi: 10.1038/s41467-023-42208-3 (PMC10576781; doi:10.1038/s41467-023-42208-3)
Supplement: Supplementary file 6 — Supplementary Data 2 [file 41467_2023_42208_MOESM6_ESM.zip › Supplementary Data 2/3 22693.tdValidate]

<?xml version="1.0"?>
<pvsDataSet xmlns:xsi="http://www.w3.org/2001/XMLSchema-instance" xmlns:xsd="http://www.w3.org/2001/XMLSchema" version="1" xmlns="http://www.topdownproteomics.org/ms/pvml">
  <cvList count="2">
    <cv id="MS" fullName="Proteomics Standards Initiative Mass Spectrometry Ontology" version="1.18.1" URI="http://psidev.cvs.sourceforge.net/*checkout*/psidev/psi/psi-ms/mzML/controlledVocabulary/psi-ms.obo" xmlns="http://psi.hupo.org/ms/mzml" />
    <cv id="UO" fullName="Unit Ontology" version="1.20" URI="http://obo.cvs.sourceforge.net/*checkout*/obo/obo/ontology/phenotype/unit.obo" xmlns="http://psi.hupo.org/ms/mzml" />
  </cvList>
  <metadata>
    <contact>
      <guid>00000000-0000-0000-0000-000000000000</guid>
      <name />
      <organization />
      <address />
      <URL />
      <email />
    </contact>
    <sampleProcessing>
      <fixedModificationList />
    </sampleProcessing>
    <parameters>
      <userParam name="Address" value="" xmlns="http://psi.hupo.org/ms/mzml" />
      <userParam name="TerminalFragmentGradient" value="False" xmlns="http://psi.hupo.org/ms/mzml" />
      <userParam name="ThrashNoiseRecalc" value="1000" xmlns="http://psi.hupo.org/ms/mzml" />
      <userParam name="PrecursorMaxPpmTolerance" value="5" xmlns="http://psi.hupo.org/ms/mzml" />
      <userParam name="InstrumentManufacturer" value="" xmlns="http://psi.hupo.org/ms/mzml" />
      <userParam name="FragmentationMaxPpmTolerance" value="5" xmlns="http://psi.hupo.org/ms/mzml" />
      <userParam name="UseShapeValidator" value="True" xmlns="http://psi.hupo.org/ms/mzml" />
      <userParam name="ShowInternalFragmentFlags" value="False" xmlns="http://psi.hupo.org/ms/mzml" />
      <userParam name="UseAveragine" value="False" xmlns="http://psi.hupo.org/ms/mzml" />
      <userParam name="Top" value="28" xmlns="http://psi.hupo.org/ms/mzml" />
      <userParam name="FragmentIntensityClusterTolerance" value="0.5" xmlns="http://psi.hupo.org/ms/mzml" />
      <userParam name="I2MSMode" value="False" xmlns="http://psi.hupo.org/ms/mzml" />
      <userParam name="ShowFragmentationIsotopicFits" value="True" xmlns="http://psi.hupo.org/ms/mzml" />
      <userParam name="Width" value="1678.6666666666665" xmlns="http://psi.hupo.org/ms/mzml" />
      <userParam name="RecentFilePaths" value="" xmlns="http://psi.hupo.org/ms/mzml" />
      <userParam name="FDRCounts" value="1000" xmlns="http://psi.hupo.org/ms/mzml" />
      <userParam name="Height" value="949.3333333333333" xmlns="http://psi.hupo.org/ms/mzml" />
      <userParam name="Email" value="" xmlns="http://psi.hupo.org/ms/mzml" />
      <userParam name="PrecursorSignalToNoiseCutoff" value="1" xmlns="http://psi.hupo.org/ms/mzml" />
      <userParam name="UseTHRASHnoiseCalc" value="False" xmlns="http://psi.hupo.org/ms/mzml" />
      <userParam name="Url" value="" xmlns="http://psi.hupo.org/ms/mzml" />
      <userParam name="PrecursorMinimumRequiredScore" value="0.1" xmlns="http://psi.hupo.org/ms/mzml" />
      <userParam name="ShowProteoformColorGraphicalFragmentMap" value="True" xmlns="http://psi.hupo.org/ms/mzml" />
      <userParam name="IsotopicallyResolvedPrecursor" value="True" xmlns="http://psi.hupo.org/ms/mzml" />
      <userParam name="MinimumRequiredScore" value="0.3" xmlns="http://psi.hupo.org/ms/mzml" />
      <userParam name="Left" value="126" xmlns="http://psi.hupo.org/ms/mzml" />
      <userParam name="MinimumCharge" value="1" xmlns="http://psi.hupo.org/ms/mzml" />
      <userParam name="PrecursorIntensityClusterTolerance" value="0.5" xmlns="http://psi.hupo.org/ms/mzml" />
      <userParam name="PrecursorMinimumCharge" value="1" xmlns="http://psi.hupo.org/ms/mzml" />
      <userParam name="DistributionGenerator" value="0" xmlns="http://psi.hupo.org/ms/mzml" />
      <userParam name="HighlightSelectedIon" value="True" xmlns="http://psi.hupo.org/ms/mzml" />
      <userParam name="FragmentationSubPpmTolerance" value="3" xmlns="http://psi.hupo.org/ms/mzml" />
      <userParam name="ShowFragmentationColorPeaks" value="False" xmlns="http://psi.hupo.org/ms/mzml" />
      <userParam name="MinimumInternalFragmentScore" value="0.7" xmlns="http://psi.hupo.org/ms/mzml" />
      <userParam name="PrecursorMaximumCharge" value="1" xmlns="http://psi.hupo.org/ms/mzml" />
      <userParam name="ThrashNoiseWindow" value="1000" xmlns="http://psi.hupo.org/ms/mzml" />
      <userParam name="ShowPrecursorSpectraAnnotations" value="True" xmlns="http://psi.hupo.org/ms/mzml" />
      <userParam name="IncludeInternalFragments" value="False" xmlns="http://psi.hupo.org/ms/mzml" />
      <userParam name="Organization" value="" xmlns="http://psi.hupo.org/ms/mzml" />
      <userParam name="ShowPrecursorIsotopicFits" value="True" xmlns="http://psi.hupo.org/ms/mzml" />
      <userParam name="SignalToNoiseCutoff" value="1" xmlns="http://psi.hupo.org/ms/mzml" />
      <userParam name="ShowFragmentationSpectraAnnotations" value="True" xmlns="http://psi.hupo.org/ms/mzml" />
      <userParam name="UserName" value="" xmlns="http://psi.hupo.org/ms/mzml" />
      <userParam name="PlotNoisePeaks" value="False" xmlns="http://psi.hupo.org/ms/mzml" />
      <userParam name="AminoAcidsPerRow" value="25" xmlns="http://psi.hupo.org/ms/mzml" />
      <userParam name="MinimumFragmentSize" value="2" xmlns="http://psi.hupo.org/ms/mzml" />
      <userParam name="Mercury7Limit" value="0.0001" xmlns="http://psi.hupo.org/ms/mzml" />
      <userParam name="SharedIsotopeColor" value="Black" xmlns="http://psi.hupo.org/ms/mzml" />
      <userParam name="UseSimpleValidator" value="False" xmlns="http://psi.hupo.org/ms/mzml" />
      <userParam name="PrecursorSubPpmTolerance" value="3" xmlns="http://psi.hupo.org/ms/mzml" />
      <userParam name="Guid" value="00000000-0000-0000-0000-000000000000" xmlns="http://psi.hupo.org/ms/mzml" />
      <userParam name="InstrumentModel" value="" xmlns="http://psi.hupo.org/ms/mzml" />
      <userParam name="PrecursorMercury7Limit" value="0.0001" xmlns="http://psi.hupo.org/ms/mzml" />
      <userParam name="ShowPrecursorColorPeaks" value="False" xmlns="http://psi.hupo.org/ms/mzml" />
      <userParam name="FragmentMapColorScheme" value="Ion Type" xmlns="http://psi.hupo.org/ms/mzml" />
      <userParam name="MaximumCharge" value="1" xmlns="http://psi.hupo.org/ms/mzml" />
    </parameters>
  </metadata>
  <experimentList>
    <experiment id="1">
      <observationList>
        <observation>
          <sourceFile id="SF0" name="20220415_APOLLO#D1-7_4ums_testline_01_25targets_01_987.6_v2.mzml" location="X:\Projects\2021 Su - nanoDESI\PiMS2\APOLLO_Ovary\D1\APOLLO_#D1-7 (I2MS2 only)\line_01\i2ms files">
            <cvParam cvRef="MS" accession="MS:1000563" name="Thermo RAW file" xmlns="http://psi.hupo.org/ms/mzml" />
            <cvParam cvRef="MS" accession="MS:1000568" value="none" name="MD5" xmlns="http://psi.hupo.org/ms/mzml" />
            <cvParam cvRef="MS" accession="MS:1000768" name="Thermo nativeID format" xmlns="http://psi.hupo.org/ms/mzml" />
          </sourceFile>
          <calibrationOffset value="0" type="ppm" />
          <scanRangeText>1</scanRangeText>
          <spectrum id="scan=0" index="0" defaultArrayLength="0">
            <cvParam cvRef="MS" accession="MS:1000511" value="2" name="ms level" xmlns="http://psi.hupo.org/ms/mzml" />
            <cvParam cvRef="MS" accession="MS:1000128" name="profile spectrum" xmlns="http://psi.hupo.org/ms/mzml" />
            <scanList count="1" xmlns="http://psi.hupo.org/ms/mzml">
              <cvParam cvRef="MS" accession="MS:1000571" name="sum of spectra" />
              <scan>
                <cvParam cvRef="MS" accession="MS:1000016" value="1" name="scan start time" />
              </scan>
            </scanList>
            <precursorList count="1" xmlns="http://psi.hupo.org/ms/mzml">
              <precursor>
                <activation>
                  <cvParam cvRef="MS" accession="MS:1000422" name="high-energy collision-induced dissociation" />
                  <cvParam cvRef="MS" accession="MS:1000045" value="25" name="collision energy" />
                </activation>
              </precursor>
            </precursorList>
            <binaryDataArrayList count="2" xmlns="http://psi.hupo.org/ms/mzml">
              <binaryDataArray encodedLength="586068">
                <cvParam cvRef="MS" accession="MS:1000523" value="" name="64-bit float" />
                <cvParam cvRef="MS" accession="MS:1002312" value="" name="MS-Numpress linear prediction compression" />
                <cvParam cvRef="MS" accession="MS:1000514" value="" name="m/z array" unitAccession="MS:1000040" unitName="m/z" unitCvRef="MS" />
                <binary>QSOUnAAAAACYe1Vhdn5VYXGP9x/3H/cf9xj/cf9x/3GP9x/3H/cf9xgKcPp0IJkBWL2IiIiIiIiIiIiIiIiIiIiIHCzaZJXzJZtx/4cf+HH/hx/3H/hx/4cf+HH/hx/3H/hx/4cf8UMJGongB+V/9x/3H/cf9x/3H/cY/3H/cf9x/3H/cf9xj/cf9x/3H/cRQg+iGU7wXehx/4cf+HH/cf+HH/hx/3H/hx/4cf9x/4cf+HH/FlbadZPZJYpxiP9xiP9xiP9xiP9xiP9xiP9xiI/3GI/3EYzcnCnEI2PXGIiP9xiIj/cYiP9xiIj/cYiI/3GIiP8SJqdhmelYnocf9x/3H/cf+HH/cf9x/3H/cf+HH/cf9x/3H/cf9x/4cRBaWKGctadeiIiIiIiIiIiIiIiIiIiIiIiBjBWGaYbqeZcf+HH/hx/3H/hx/3H/hx/4cf9x/4cf9x/4cf9x/4cf8jk+Ia5sHeiIiIiIj/cYiIiIiIiIiIiIiBUax2uRRjiUiIiIcf+IiIiIhx/4iIiIiHH/iC8w0Uo88uuIiIiIiIhx/4iIiIiIiIiIcf8sGDlafnxq/3GP9xj/cYj/cY/3GP9xiP9xj/cYj/cY/3GIPrgpskfWiIiIiIiIiIiIiIiIiIiIiB8USAKQ+7f9cf+HH/hx/4cf9x/4cf+HH/hx/3H/hx/4cf+HH/cSE44hrscd5xiIiIiIiIj/cYiIiIiIiIiI/3GByHL2GfeNCeiP9xiP9xiI/3GIj/cYj/cYiP9xiI/3EkGUuaH2tG/4cf9x/4cf9x/4cf9x/4cf+HH/cf+HH/cf+HH/cf+CpW8hp6kN6IiIiIiIiIiIiIiIiIiI/3EuATdqX+yJiIiIiIiIiIiIiIiIhx/4iIgyb6i/kFf/hx/4hx/4cf+HH/hx/4cf+Icf+HH/hx/4cf+HEVgrYxlI1Jzv9x/3H/cf9x/3H/cf9x/3H/cf9x/3H/cf9x/3H/cf9x/3H/L9SIKjK3fY/3GP9xiP9xj/cYj/cY/3GI/3GP9xiP9xiP9xj/cYj/cYj/cYJ4WVesemqIcf+Ihx/4iHH/iHH/iIcf+Ihx/4hx/4gbUMKTkM89bIcf+Ihx/4iHH/iHH/iIcf+Ihx/4hx/4hx/xgEKjGSDNXO/3H/cf9x/3H/cf9x/3H/cf9x/3H/cf9x/3H/cf9x/3H/cf8UTBJxl8PtjnH/hx/3H/cf9x/4cf9x/3H/hx/3H/cf9x/3H/hx/3H/cf8XySQlkWbb2v+Icf+HH/iHH/hx/4hx/4cf+Icf+HH/iD3PObQwxv9x/3H/cf9xj/cf9xj/cf9x/3GP9x/3H/cY/3H/G3N9AZ2Mgv5xj/cf9x/3H/cf9x/3GP9x/3H/cf9xj/cf9x/3H/cY/yE0mYo9tmdx/3GP9x/3GP9xj/cf9xj/cY/3H/cY/3GP9xj/cf9xj/cY/3GP9xj/cY/3H/cSmsRVqVO6px/4iHH/iIhx/4iIcf+Ihx/4iIcf+Ihx/4iHEy2Oi9JxeHH/cf9x/3H/cf9x/4cf9x/3H/cf9x/3H/cf9x/3H/hx/3E3ndi5YieI/3GI/3GI/3GI/3GI/3GI/3GIj/cYj/cYj/EfuM454kcxz/hx/3H/hx/3H/hx/3H/cf+HH/cf+HH/cf+HH/cf9xMZQ8v2vDiP9xiI/3GIj/cYj/cYiP9xiI/3GIj/cYOwzYtfMncf+IiIiIiIhx/4iIiIiIcf+IiIiIhx/4glGeIavmHecY/3GP9xj/cY/3GP9xj/cY/3GP9xj/cY/3GP9xj/LF+iGloF3nH/iHH/iIcf+Icf+Icf+Icf+Icf+Icf+Icf+CLl4ZoioeZxj/cf9x/3H/cY/3H/cf9xj/cf9x/3GP9x/3GP9x/3H/cY/3H/N8bIujk3j/cYiIj/cYiIj/cYiIj/cYiIiP9xiIiP9xPC3ItNI3cf+IiIhx/4iIcf+IiIcf+IiIcf+IiHH/MpPYvmwncf9x/3H/hx/3H/cf+HH/cf9x/3H/hx/3H/cf+HH/cf9x/3H/hx/3H/cf8WRrAxk8lPznH/cf9x/3H/hx/3H/cf9x/3H/hx/3H/cf9x/3H/hx/3EwSciwxjf/cY/3GI/3GI/3GP9xiP9xiP9xiP9xiP9xiP9xg32wm5JPaIiIiIiIcf+IiIiIiIiIiIiIiIiHH/iIiIiIiD3faLMgl4hx/4cf+HH/hx/4hx/4cf+HH/hx/4cf+HH/hxOZjot2cX/3GP9x/3GP9x/3GP9x/3GP9x/3GP9x/3GP9xj/cf9xj/cf9xj/cY/3H/cYLUnCGktj3v+Ihx/4iIcf+Ihx/4iHH/iIcf+Ihx/4goTsBKqxP7hx/4iIiHH/iIiIcf+IiIhx/4iIhx/4JQW4Ot+kfP9xiI/3GIiP9xiI/3GIiP9xiIj/cYiIKXvDmrhDxnH/iIcf+Icf+Ihx/4iHH/iIcf+Icf+IhxJFqMGspXPoiIiIcf+IiIiIiIcf+IiIiIiHH/iIg7rMi1Uzdx/4cf9x/4cf+HH/hx/3H/hx/4cf+HH/cf+HH/hx/3H/L1eiynqF04cf+IiIhx/4iIiHH/iIiHH/iIiHH/iIL2HiGhnh3nGP9xiP9xj/cYj/cY/3GI/3GP9xiP9xiP9xgu8hO6cN7EiIiIiIiIiIiIiIiIiIiIiHH/iIK1erysqFQ/+IiIiIiIiIiIhx/4iIiIiIiIOQLIt/03cf+HH/hx/4cf+HH/hx/4cf+HH/cf+HH/hx/4cf+HH/g4v/i5QAeP9xj/cf9xj/cY/3H/cY/3GP9xj/cf9xj/cY/3GP85Wqi4pVeIiIiI/3GIiIiIiP9xiIiIiIiP9xiIiIiIiIj/cYiDmTeLdsh4iIcf+Ihx/4iHH/iIcf+Icf+Ihx/4iHH/iHH/iIcf+Icf+Ihx/4hx/zWMiLxzd/+HH/cf9x/3H/cf9x/3H/cf9x/3H/cf9x/3H/cf9x/3H/OUv4uLQH/3GIj/cYj/cYiP9xiI/3GI/3GIj/cYiP9xiI/3GIgqZEYqebudiIiP9xiIiIiIiIiIj/cYiIiIiIiDyUd7RriIiIcf+Ihx/4iHH/iIcf+Ihx/4iHH/iINExpvLOWcf9x/3H/cf9x/3H/cf9x/3H/cf9x/3H/cf9x/3H/cf9x/zQY+L3nB/9xiP9xiI/3GI/3GIj/cYiP9xiI/3GIj/cTYvk7rQbIiIiP9xiIiIiIj/cYiIiIiIiP9xiIiIiC2eIVpWHepx/4cf+HH/hx/4cf+HH/hx/4cf+HH/cf+HH/hx/4cf+HH/cf+HH/hx/4cf88cmi0jZdx/3GP9x/3GP9xj/cf9xj/cY/3GP9x/3GP9xj/cY/3GP9x/3GP9xNC+4vNBHiI/3GIiIiIiP9xiIiIiIiI/3GIiIiILn2dGjgmLoiP9xiI/3GIiP9xiI/3GIiP9xiIj/cTteqLahV/+IiIiIcf+IiIiIcf+IiIiHH/iIiCcGzEq/kztx/3H/hx/3H/hx/4cf9x/4cf9x/4cf9x/4cf9x/4cf9x/zijiblcdo/3GP9xiP9xj/cY/3GI/3GP9xiP9xj/cYj/cY/3GI/3EpuABqlH/5cf9x/3GP9x/3H/cY/3H/cf9x/3GP9x/3H/cY/3H/cY/zBE+LHLB4j/cYiIj/cYiIj/cYiIj/cYiIj/cYiIg7gii1fdeIhx/4iIiHH/iIiIcf+IiIhx/4iIhxMVRpvquWhx/3H/hx/3H/cf+HH/cf9x/4cf9x/3H/hx/3H/cf9x/4cf9x/3H/cf+HH/cf9x/3EwV2iwuJeP9xj/cYj/cY/3GI/3GP9xiP9xj/cYj/cY/3GI/3GI/3GP9xiP9xOchItze3iIiIiIiIiIiIiIiIiIiIiIiIiIiIiIiIiIiIiIiIiIiIcf8xcDi/j8eIcf+Icf+HH/iHH/hx/4hx/4cf+Icf+HH/hx/4hx/4cf+HH/hx/4hx/4cf+HH/hx/4cf+DAsWLHjp4/3H/cf9xj/cf9xj/cf9x/3GP9x/3H/cY/3H/cY/3H/cY/3H/cY/3H/cY/3H/NJ04vWLHj/cYiIj/cYiIj/cYiIj/cYiIj/cYiIiP9xiIiIj/cYiIiP9xiIiIiP8523i4JIeIiHH/iIhx/4iIhx/4iIcf+IiHH/iIhx/4iHH/iIhx/4iHE1Pvi6wQdx/3H/hx/3H/cf9x/3H/cf+HH/cf9x/3H/cf9x/3H/hx/zYJiLr2d3GP9xiP9xiP9xiP9xj/cYj/cYj/cYj/cYj/cYg//RmxAuaIiIiIiIcf+IiIiIiIiIiIiIiDS26LxJF4cf+HH/hx/4hx/4cf+HH/hx/4cf+HH/hx/4cf+B35LEGdBtO+iIcf+IiIcf+IiIcf+IiHH/iIiHH/iIhx/4iIcf+IgtpAI6Rb/ccY/3GP9xj/cY/3GP9xj/cY/3H/cY/3GP9xj/cYgrkLIaVvTeiHH/iIcf+Icf+Icf+Icf+Ihx/4hx/4hx/4hx/zxdqLSiV3H/cf9x/3H/cf9x/3H/cf9xj/cf9x/3H/cf9x/3H/cf9xg61xm2KOb/cYiP9xiI/3GIiP9xiI/3GIiP9xiI/3GCePbBqXCT5xj/cY/3GP9xj/cYj/cY/3GP9xj/cY/3GP9xiP8swpv6w9ZAiIiIcf+IiIhx/4iIiHH/iIiHH/iIg4Gdi55if/cf9x/4cf9x/4cf9x/4cf9x/3H/hx/3H/hx/3H/cSbdwhqiI96I/3GIiIiIiIiIiIiIiIiIiIiIiIN4oounXX/4hx/4hx/4cf+Icf+Icf+Icf+Icf+HH/iHH/hx/4hx/4cf+Icf+HH/iHH/hx/4hx/4cf87/2i1AJdxj/cf9x/3H/cY/3H/cf9x/3GP9x/3H/cY/3H/cf9xj/cf9x/zqSqLdtV4j/cYiI/3GIiI/3GIiP9xiIiP9xiIiP9xiIiI/3GIiI/3GIiIj/cTwY6LTnF3H/iIiHH/iIiHH/iIhx/4iIcf+IiHH/g7Gci15jdx/3H/cf+HH/cf9x/4cf9x/3H/cf+HH/cf9x/3H/hx/3H/cf9x/3H/hx/3H/cf9x/3Eq90waYIs+hx/4cf+HH/hx/4hx/4cf+HH/hx/4cf+HH/hx/4Ikmiylxl0/+IiIiIiIhx/4iIiIiIcf+IiIiIhxOE5It7G3hx/4cf9x/4cf+HH/hx/4cf+HH/cf+HH/hx/4cf9x/4cf+HH/cf+HH/hx/3H/hx/4cf9x/4cf8752i1GJdxj/cf9xj/cY/3GP9xj/cY/3H/cY/3GP9xj/cY/3GP9xj/cY/3GP9xj/cY/3GP9xg8gYi0fneIiIiIiIiI/3GIiIiIiIiIiIj/cYiIiIMDuYsNRniHH/iHH/iIcf+Icf+Icf+Ihx/4hx/4hx/4hx/4hx/4hx/4hx/4M29ovZCXcf9x/3H/cf9x/3H/cf9x/3H/cf9x/3H/cf9x/3GP9x/3H/cf9x/3H/cf9xj/cf9x/3H/cf9xO/uYtARncYiP9xiI/3GIj/cYiI/3GIj/cYiI/3GIj/cYiI/3GIg8aYi1lnf/iIiIiIcf+IiIiIcf+IiIiHH/iIiIhx/4iIiIcf+IiDmdWLdip4cf+HH/cf+HH/hx/3H/hx/3H/hx/3H/hx/4cf9x/4cf9x/4cf9x/3H/hx/zLMuL8zR/9xj/cY/3GP9xj/cY/3GP9xj/cYj/cY/3GP9xj/cYj/cY/3GP9xiP8/N5iyyGeIiIiIj/cYiIiIiIiIiIiIiIiIiIED9JgZzQtn6P9x/3GP9x/3GP9x/3GP9x/3GP9x/3GP9x/3GP9x/3EizWIa8yne/4iIcf+IiHH/iIhx/4iHH/iIhx/4iIcf8q3Ac6cj+McYiI/3GIj/cYiI/3GIj/cYiI/3GIiP9xiIiP9xiIg3Wsi5pTeIiIcf+IiIiHH/iIiIcf+IiIhx/4iIiHH/iIiHH/iDtxeLWOh3H/hx/3H/hx/3H/hx/3H/hx/3H/hx/3H/hx/3H/hx/3H/cf+HH/cf9x/4cf9x/3H/g/nniyYYeP9xj/cY/3GP9xj/cYj/cY/3GP9xiP9xj/cYj/cY/3GI/3GP9xiP88uFi1R6eIiI/3GIiIiIiIiIiIiIiIiIiIiIiIiIiIiIiIiIiDXFiLs6d3H/iHH/iHH/hx/4hx/4hx/4cf+Icf+HH/iHH/hx/4hx/4cf+HH/iHH/hx/4cf+IMu9YvxCn/3H/cf9xj/cf9x/3H/cY/3H/cf9xj/cf9x/3GP9x/3GP9x/3H/cY/3H/cY/3H/cY/zhjeLmch4j/cYiIj/cYiIj/cYiIj/cYiIj/cYiDHGyL85N4iIiHH/iIiHH/iIiHH/iIhx/4iIhx/4iCL5g5oxZ8b/cf9x/3H/cf9xj/cf9x/3H/cf9x/3H/cf9x/3GP9x/3H/NJDLvW80/3GIiIiP9xiIiIiP9xiIiIiP9xiIiIiIj/cYiIiIiI/3GIPQRYs/uniIhx/4iHH/iIhx/4iHH/iIcf+Ihx/4iCP7Z2oBSYmHH/iHH/iHH/iHH/iHH/iHH/hx/4hx/4hx/4cf8jydwa42I+cf+IiIhx/4iIhx/4iIcf+IiIcf+IiHH/LytSGi1K3v9xiP9xj/cYj/cY/3GI/3GP9xiP9xj/cYj/cYgnhlqa15pWcf+HH/iHH/hx/4hx/4cf+Icf+HH/hx/4cf+Icf+HH/hx/4cTY6mLrFZ/9x/3H/cY/3H/cf9xj/cf9xj/cf9x/3GP9x/3GP9x/3GP9x/3GP9x/3GP9xIzFyGtzo3oiHH/iIhx/4iIcf+IiHH/iIhx/4iIcf+IiHE67si1ETdx/4cf9x/3H/cf+HH/cf9x/3H/cf+HH/cf9x/3H/cf9x/4cf9x/3H/cf9x/3H/Mu6IvxF3/3GI/3GI/3GI/3GI/3GI/3GI/3GI/3GI/3GIMp4ovmHXiIiIiIiIiIiIiIiIiIiIiIhx/4iIiIiIiIiIiIiIiIhx/4iDbbOLokx3H/hx/4cf+Icf+HH/hx/4cf+Icf+HH/hx/4cf+HH/grBEp6n7tY/3GIiIiIiIiI/3GIiIiIiIiIHtjlMZwnGs7/iIiIiHH/iIiIhx/4iIiIcf+IiCSqTooGWxeIcf+HH/hx/4cf+HH/hx/4cf+HH/hx/4cf+HH/grsKPKtPXDcf+IiIiHH/iIiIcf+IiIcf+IiIhx/4iIhx/4g3Kei51heHH/cf+HH/cf9x/4cf9x/3H/hx/3H/cf+HH/cf9x/4cf9x/3H/hx/3H/Piios9dXj/cY/3GP9xiP9xj/cYj/cY/3GI/3GI/3GP9xiP9xiP9xj/cYj/cYj/cYPCIYtN3niIiIiIiIiIiIiIiIiIiIiIiIiIiIiIiINtZIuim3hx/4hx/4cf+Icf+Icf+HH/iHH/hx/4hx/4cf+Icf+HH/iHH/hx/4cf+Icf+DdmuLqZR4/3H/cf9xj/cf9x/3GP9x/3H/cY/3H/cf9xj/cf9xj/cf9xj/cf9xj/cf9xj/cf9xg6SGi1t5dxiIiP9xiIiI/3GIiI/3GIiIj/cYiIg3Udi5ridx/4iIhx/4iIhx/4iIcf+IiHH/iIhx/4iIPI/4tXAH/3H/cf+HH/cf9x/3H/hx/3H/cf9x/3H/hx/3H/cf9x/3H/cf9xL6FiSiXp23H/hx/3H/cf9x/4cf9x/3H/hx/3H/cf9x/4cf9x/3H/cSFI8hr7cN6IiIiIiIiIiIiIiIiHH/iIiIiIPJrdtGUicf9x/3H/cf9x/3H/hx/3H/cf9x/3H/cf9x/4cf9x/3H/cSOC2RrX0m6HH/iHH/iHH/iHH/iHH/iHH/hx/4hx/4hx/4g7mli1Zadxj/cf9x/3H/cf9x/3H/cf9x/3GP9x/3H/cf9x/3H/cY/3H/PdpZtCWmiIj/cYiP9xiIj/cYiIj/cYiI/3GIiP8tjhx6hx44/3H/cY/3H/cf9x/3H/cf9x/3H/cf9x/3H/cY/3H/cf9x/3E1xcG7Oj6P9x/3GP9x/3GP9x/3GP9x/3GP9x/3GP9x/3GP9xj/cf9xgw43iwLIeIj/cYiIiI/3GIiIj/cYiIiIj/cYiIiD66JrJF2YiIhx/4iIiIiHH/iIiIiHH/iIiIhxPvgZsQfmcf9x/4cf9x/4cf9x/4cf+HH/cf+HH/cf+HH/cf9x/4cTvTyLUsN/9xj/cY/3GP9xj/cY/3GI/3GP9xj/cY/3GP9xiP9xggEbIaD+TeiHH/iHH/iHH/hx/4hx/4hx/4hx/4cf+Icf+Icf8j77Ia4QTeiI/3GIiP9xiIj/cYiIj/cYiIj/cYiIgn/RdasC6Kcf+HH/cf9x/3H/hx/3H/cf9x/4cf9x/3H/cf+HH/cf9x/zKwiL9Pd/9xj/cYj/cY/3GI/3GI/3GP9xiP9xiP9xiP9xj/cYj/cYj/cYM6nIvVY3iIiIiIiIiIiIiIiIiIhx/4iIiIiIg6CIi293eHH/hx/4cf+Icf+HH/hx/4hx/4cf+HH/hx/4cf+Icf+HH/hx/4cf+HH/hx/4I9uniiNFh/+HH/hx/4cf+HH/hx/4cf+HH/hx/3H/hx/4cf+HH/cf+HH/hx/4M/VovgqX/3H/cY/3GP9x/3GP9xj/cf9xj/cY/3GP9x/3GP9xj/cY/3GP9xj/cY/3GP9xMaSYv1tniP9xiIiIiIiP9xiIiIiIiIj/cYiIiIiIP3QosYvXhx/4iHH/iIhx/4iHH/iIcf+Icf+Ihx/4iHH/iHH/iIcf+Icf+Ihx/4hx/4hx/4iHH/NM6IvDF3cf9x/3H/cf9x/3H/cf9x/3H/cf9x/3GP9x/3H/cf9x/3H/cf9x/3H/cf9x/3GDSIiLx3d/9xiI/3GIj/cYiP9xiP9xiIj/cYiP9xiI/3GIj/cYiI/3E0j4i8cHeIiIiIiIcf+IiIiIhx/4iIiIiHH/iIiD6XuLNoR/+HH/hx/4cf9x/4cf+HH/cf+HH/hx/3H/hx/3H/hx/xoAj1GRAICuiP9xiP9xiP9xiI/3GI/3GI/3GIj/cYiP9xiP9xMVwZv6PmiHH/iIiIiIiIhx/4iIiIiIhx/4iIiIIz7VWg0Sqo/3H/cY/3GP9x/3GP9xj/cY/3H/cY/3GP9xj/cY/3GP9x/3GP9xj/cY/3GP9xj/cY/yS3ajr0iVz/cf+HH/cf+HH/cf+HH/cf+HH/cf+HH/cf+HH/cf9xM/iIvAd3cYj/cY/3GP9xj/cY/3GP9xj/cYj/cY/3GP9xj/cSRdkhrKJt6HH/iHH/iHH/iHH/hx/4hx/4hx/4hx/4cf+IcTQF+Lz6B/9x/3GP9x/3H/cf9xj/cf9x/3H/cY/3H/cf9x/3GP9x/3H/cY/3H/cf9xj/cf8z4Ei+H7eP9xiI/3GIiP9xiIiP9xiIj/cYiI/3GIiI/3GIiI/y1ePBpaHD6P9xj/cYj/cY/3GP9xiP9xj/cYj/cY/3GI/3GP9xiP9xiP9xj/cYj/cYj/cYKzpsGlxZPnGP9x/3H/cY/3H/cY/3H/cf9xj/cf9xj/cf9xj/Lz1yGjwo3v+IiIcf+IiHH/iIhx/4iIcf+IiHH/iIg2UKm7r1b/cf9x/3H/cf9x/3H/hx/3H/cf9x/3H/cf9x/3H/cf9x/3H/NPiovAdXcYj/cYj/cYj/cYj/cYj/cYj/cYiP9xiP9xiP9xgvutNqRFLJ/3GI/3GP9xiP9xiP9xiP9xiP9xj/cYj/cYg+Gwmy5PaIiIiIiIiIiIiIiIiIiIcf+CVe8uobENFxj/cYj/cYj/cYj/cYj/cYj/cYj/cYiP9xiP8i8Sy6Ue00/4cf+HH/hx/4hx/4cf+HH/hx/4cf+HH/hx/3H/hxJkWyituk13H/iIcf+Ihx/4iHH/iHH/iIcf+Icf+Ihx/4NWpou5WXcf9x/3H/cf9x/3H/cf9x/3H/cf9x/3H/cf9x/3H/cf9x/3H/cf9xLSJ6Gj3YXocf+Icf+HH/hx/4hx/4cf+HH/iHH/hx/4cf+CM8chrsON6Ij/cYiIiP9xiIiI/3GIiIj/cYiIg3+Ni5ByeHH/iIhx/4iIhx/4iIcf+Ihx/4iIcf+CrEHEqDvjtx/3H/hx/3H/cf+HH/cf9x/4cf9x/3H/cf+HH/cf9x/3H/cf+DYEiLr7d3GI/3GP9xiP9xj/cYj/cYj/cY/3GI/3GI/3GP9xiP9xiP9xiP9xIFfBGhuD7v+Icf+HH/iHH/hx/4hx/4cf+Icf+HH/iHH/hx/4cf+Icf8zIUi93rdx/3GP9x/3H/cf9xj/cf9x/3GP9x/3H/cf9xj/cf9xj/cf9x/3GP9x/3GP9x/3H/cY/zKgqL9fV4iI/3GIiI/3GIiI/3GIiIj/cYiIiP9xiIiIP/CosQ9XiIcf+IiIcf+IiIcf+IiHH/iIhx/4iIhx/4iHH/iIOyiottdX/4cf9x/3H/hx/3H/cf9x/4cf9x/3H/cf9x/4cf9x/3H/cf8hoMIaBvPeiIiIiHH/iIiIiIiIiIiIiIiIiIL3KBGijX7v9x/3H/cY/3H/cf9xj/cf9x/3GP9x/3GP9x/3H/cY/3H/cY/3H/cY/3H/cY/3H/cY/3E78um1DRaIj/cYiIiIiP9xiIiIiI/3GIiIiIiI/yhtexqZKE5xiP9xiP9xiP9xiP9xiP9xiP9xiP9xiP9xg688e2DDiIiIiIiIiIiIiIiIiIiIiIiIiIiIiIiIiHH/iIiIiIiIiIiIiHEy5zO9GMyIcf+IiHH/iIhx/4iIcf+IiHH/iIhx/4g9CwSz9PuHH/hx/4cf+Icf+HH/hx/4cf+HH/iHH/hx/4cf+HH/hx/4cf+HH/hx/4cf89hnG0eY7/cf+HH/cf+HH/cf+HH/cf+HH/cf+HH/cf+HH/cf+C0GUBpPmv6Ij/cYiIiIj/cYiIiIiI/3GIiIiIiDDqiLAld3H/iIcf+IiHH/iIcf+Ihx/4iHH/iIcf+Ihx/4iHH/iHH/iIO5Ixtm3O/4hx/4hx/4hx/4hx/4cf+Icf+Icf+HH/iHE3eja4hclx/4cf9x/3H/cf9x/3H/cf9x/3H/cf9x/4cf9x/3H/cf9x/3H/cTfEiLk7d4/3GI/3GI/3GI/3GIj/cYj/cYj/cYiP9xiP9xiI/3GI/3GIj/cYiP9xiC4AAhov/96HH/hx/4cf+HH/hx/4cf+HH/hx/4cf+HH/cf+HH/hx/4cf+HH/cf+HH/hxOZW4t2pH/3H/cY/3GP9x/3GP9xj/cY/3GP9x/3GP9xj/cY/3GP9xj/cY/3GP87+uG1BR5xiP9xiP9xj/cYj/cYj/cYj/cY/3GI/3GI/3GDC+xbBROoiI/3GIiIiIiIiP9xiIiIiIiIiIj/cTmW0bdpLoiIiIiIiIiIiIiIiHH/iIiIiINqO1ulxKiHH/iIcf+Icf+Ihx/4hx/4iHH/iHH/iIcf890ym0LNb/cf9x/3H/cf9x/3H/cf9x/3H/cf9x/3H/cY/3H/cf9x/3H/cTJ1OL2Kx3GI/3GIj/cYj/cYiP9xiI/3GIj/cYiP9xiI/3GIj/cYiI/3GIj/cYiI/zUd17ziKIiIcf+IiIiIiIiHH/iIiIiIiHH/iIiIiIcf+IiIiIPmFYs56n/4cf+HH/cf+HH/hx/4cf+HH/cf+HH/hx/3H/hx/4cf9x/4cf+HH/cf+HH/hx/3H/hx/3H/hx/3H/hxNo0IunL3/3GP9xj/cY/3H/cY/3GP9xj/cY/3GP9xj/cY/3GP9xj/cY/3GP9xMMiIsEd3iIiIiIj/cYiIiIiIiIiI/3GIiIiIiIiINlA4uq/HiHH/iIcf+Icf+Ihx/4hx/4iHH/iHH/iIcf+Icf+Icf+Icf+Icf+Icf+Icf+Icf+IcTguaLjRl/9x/3H/cf9x/3H/cf9x/3H/cY/3H/cf9x/3H/cf9x/3H/cY/3H/cf9x/3H/cY/3H/cf8z8KO+D1z/cY/3GP9xj/cY/3GP9xj/cY/3GP9xj/cY/3GI/3GP9xNoyDunN8iI/3GIj/cYiP9xiI/3GIiP9xiI/3GIiP9xiI/3GIiP9xiD7XmLIoZ4iIiIcf+IiIiIcf+IiIiIcf+IiIhx/4iIiHH/OzZItcm3hx/3H/hx/4cf9x/4cf+HH/cf+HH/cf+HH/cf+HH/cf+HH/N5HIum43/3GP9xj/cY/3GP9xj/cY/3GP9xj/cY/3GP9xj/cYj/cY/3GP9xj/cYgkYVNK6erLj/cY/3GI/3GP9xj/cYj/cY/3GP9xiP9xj/cYj/cT57mLKEZ4iIiP9xiIiIiIiIiIiIiIiIiIg0J+i92Bf/iHH/hx/4hx/4hx/4cf+Icf+Icf+HH/hx/4hx/4cf+Icf+HH/NcdYvDin/3H/cf9x/3GP9x/3H/cf9xj/cf9x/3GP9x/3H/cY/3H/cf9xj/cf9xj/cf9xMYN4v3yH/3GIiP9xiIj/cYiIj/cYiIj/cYiIj/cYiIiDgWmLjpZ4iIcf+IiIhx/4iIhx/4iIhx/4iIhx/4iIcf+IiIcf+IiHH/iDskqLbbV/9x/3H/hx/3H/cf+HH/cf9x/3H/hx/3H/cf9x/4cf9x/3H/MmuovpRXcYj/cY/3GI/3GP9xiP9xiP9xiP9xj/cYj/cYj/cYMDeYsNhniIiIiIiIiIiIiIiIiIiIiIiIglESyqD+01iIiIhx/4iIiIcf+IiIhx/4iIiHH/ghd/1qKYAphx/3H/hx/4cf9x/4cf9x/4cf9x/4cf9x/4cf9x/4cf9x/4cf9x/4cSufN1p2DIqIiIiIiIiIiIiIiIiIiIiIiIiCXqehqxWF5xiI/3GIiP9xiI/3GIj/cYiI/3GIj/cYiIKK5XqtUahf9xiP9xiI/3GI/3GIj/cYj/cYiP9xiI/3GDyY+7RnBHH/iIiHH/iIhx/4iIcf+IiHH/iIhx/4gydzm/iMb/cf9x/4cf9x/3H/cf9x/3H/hx/3H/cf9x/3H/cf9x/3H/MedisCid/3H/cY/3H/cf9x/3GP9x/3H/cY/3H/cf9xj/cf9x/3GP9xIVVcShuqO4j/cYiI/3GIiI/3GIiP9xiIiP9xiIiC9F3Boroj6P9xj/cYj/cY/3GI/3GI/3GP9xiP9xiP9xiDnmPLcZw4iIiHH/iIiIhx/4iIiIcf+IiIhxMAK4sA5H/4cf9x/4cf9x/4cf9x/4cf9x/4cf9x/4cf9x/4O9notiYX/3GP9xj/cY/3GP9xiP9xj/cY/3GP9xiP9xj/cSZsrBq5NT7/cf9xj/cf9x/3H/cY/3H/cf9xj/cf9x/3GP9x/3H/IZyiajc12f9x/3H/cf9x/3H/cf9x/3H/cf9x/3H/cf9x/3H/cf9x/zD6CbEV9oj/cYiP9xiP9xiI/3GIj/cYiP9xiIj/cYiDvbpLUkW4iIiIiIiIiI/3GIiIiIiIiIiIKq+3KnUEjYhx/4iIcf+IiHH/iIhx/4iIcf+Ihx/4iIFP/RwpEgLj2IiIiIiIiIiIiHH/iIiIiIiIiDK8Z75DmHH/iHH/iHH/iHH/iHH/hx/4hx/4hx/4cf+Icf+HH/iHH/iHH/hx/4cf+Icf+HH/hx/4PfgCtAf9/4cf+HH/hx/3H/hx/4cf9x/4cf9x/4cf+HH/cf8z15S+KGv/cf9xj/cf9x/3H/cf9x/3GP9x/3H/cf9x/3GP9x/3H/cf9xQ9yMwjdxj/cf9xj/cf9x/3GP9x/3GP9x/3GP9x/3GP9x/3GP9x/zJHS7+4tIiIiIiIiIiP9xiIiIiIiIiIiIJpGa6hfmUY/3GIiIiP9xiIiIiP9xiIiIiI/3GIONpzuCWMiIiIcf+IiIiIiIiIiIiIiIhx/4iIiIiIOnYUtonriIcf+Ihx/4iIcf+Ihx/4iHH/iIcf+Ihx/4hx/4grlXwqZqg9cf9x/3H/cf9x/3H/cY/3H/cf9x/3H/cf9xj/cf9x/3E9SBmzt+aP9xiIj/cYiI/3GIiP9xiIj/cYiIj/cYiC5qWHppWnj/hx/3H/hx/3H/hx/3H/cf+HH/cf9x/4cf9x/4cf9x/yhT4Sqawe2HH/cf9x/4cf9x/3H/cf+HH/cf9x/3H/cf+HH/cf9x/3H/KfMSerDO2IiI/3GIiP9xiIj/cYiIj/cYiI/3GIiI/z/y6LINF4iIhx/4iIiHH/iIiHH/iIiHH/iIiHE0NdO7yiyHH/iHH/iHH/hx/4hx/4hx/4cf+HH/iHH/hx/4gkYZtK+eZL/3H/cY/3H/cf9x/3H/cf9xj/cf9x/3H/cf9xj/cf9x/3H/cY/3H/cf9x/3GP9x/3H/cTbCyLo9N4iI/3GIiP9xiIj/cYiIj/cYiI/3GIiC92FVo4nqpx/4cf+HH/cf+HH/hx/3H/hx/3H/hx/3H/hx/4cf9x/4cTOdCbxi9nGP9xj/cY/3GP9xj/cY/3GP9xiP9xj/cY/3GP9xiP9xj/cYj/cY/zlwt7ePSHGIiIiIiIiIiP9xiIiIiIiIiIiIPVdJs6i2cf+Icf+Icf+Icf+Icf+Icf+Icf+HH/iHH/iHH/KMrVKpNSrXH/cf+HH/cf+HH/cf+HH/cf+HH/cf+HH/cf9x/4cf9x/yangErFh/tx/4cf+HH/hx/4cf+HH/hx/4cf9x/4cf+HH/hx/4cf+CUfBTreD6yIiI/3GIiIiIiIiI/3GIiIiIiIiIgmGk8qvlsNcf+HH/hx/4cf9x/4cf+HH/hx/3H/hx/4cf9x/4cf89yfi0NgeP9xj/cY/3GP9xj/cY/3GP9xj/cY/3GP9xj/cY/ymsZRqVOa7/hx/4cf+HH/hx/4cf+HH/iHH/hx/4cf+HH/hx/yGqUhr1Wt5xiIiIj/cYiIiI/3GIiIiI/3GIiIgqHdlKjiJriIhx/4iIiIhx/4iIiIhx/4iIiIcf+IQbwc9D6IiIhx/4iIhx/4iIhx/4iIhx/4iIhx/4KumdKnFmLXH/cf9x/3H/cf9x/3H/cf9x/3H/cY/3H/cf9x/3H/cf9x/yVE1TrbsqyIcf+IiIhx/4iIiHH/iIiHH/iIiHH/g3Nim6ydb/hx/3H/cf+HH/cf9x/4cf9x/3H/hx/3H/cf9x/4cf9xNMCpuz9WcYj/cYj/cYj/cYj/cYj/cYj/cYj/cYj/cT2uwrJRPXGIiP9xiIiP9xiIiI/3GIiI/3GIiIj/cYiIiP9xiIiIj/cTpchLaje4iIiIiIiIiIhx/4iIiIiIiIiIg+M4uzzHT/hx/3H/hx/3H/hx/3H/cf+HH/cf+HH/cf9x/4cf9x/3H/hx/3H/cf+HH/cf9x/4cf9x/3H/cf9x/4cf9x/3H/cf9x/ylmohqJld6IiIiIiIiIiIiIiIiIiIcf+IJJ35GtYgbv9xiI/3GIj/cYiI/3GIj/cYiI/3GIiP9xiIj/cYiIj/cYiI/3FKD9xvAoj/cYiIiI/3GIiIiP9xiIiIiP9xiIPnC2so9JiIiHH/iIiIhx/4iIiHH/iIiIcf+Emk/HWwhx/4iIcf+IiHH/iIcf+IiHH/iIcf+IiHH/JgDxKr/w7XH/iIcf+Ihx/4iHH/iIcf+Icf+Ihx/4hx/4g2HHW644px/4cf9x/4cf9x/4cf9x/4cf9x/4cf9x/4cf9x/3H/hx/3E6xji2OceP9xj/cY/3GP9xj/cY/3GP9xj/cY/3GI/3GP9xj/cYLC6mWm0Vmocf+Icf+Icf+Icf+Icf+HH/iHH/iHH/hx/4gq5YYqgaed/3H/cf+HH/cf9x/4cf9x/3H/hx/3H/cf9x/4cf9x/3H/cTs5Y7XGnP9x/3H/cY/3H/cf9xj/cf9x/3H/cY/3H/cY/3H/cf9xj/cf9xggiqgqCFV9cYiP9xiI/3GIj/cYiP9xiI/3GIj/cYiIIMhbKhR6TYiIiHH/iIiIhx/4iIiIcf+IiIhx/4L1NLmmrLRo/3GI/3GP9xiP9xj/cYj/cYj/cY/3GI/3GI/3EcTzYRnLDJ7oiIj/cYiIiIiIiIiIiIiIiP9xiCNQh1r694px/3GP9x/3H/cY/3H/cf9xj/cf9x/3GP9x/3H/cY/3H/KVMKOqrPXP+HH/iHH/hx/4cf+HH/hx/4hx/4cf+HH/hx/4cf+HH/hx/4MD/7sNAEcYj/cY/3GP9xj/cYj/cY/3GI/3GP9xiP9xj/cSErvCoORD2Ihx/4iIiIiIiIiIhx/4iIiIiIgkKRwa3W4+iI/3GIiIiIj/cYiIiIiI/3GIiIiIJU9oOssJfHH/cY/3H/cY/3H/cY/3GP9x/3GP9x/3GP9xj/cf9xg5U9e3rCiP9xiIiI/3GIiI/3GIiIj/cYiIiI/3GIg3iei5dhdx/4iIcf+IiHH/iIhx/4iIcf+IiHH/iIcf847/K5EA3/iHH/hx/4hx/4cf+Icf+HH/iHH/hx/4cf+Icf87qPi1Vwdx/3GP9x/3GP9x/3H/cY/3H/cY/3H/cY/3H/cY/3Ej1XVqA6ipj/cf9xj/cf9xj/cf9xj/cf9xj/cf9xj/cY/3H/cYKsnxGmNg7nH/iIiHH/iIhx/4iIcf+Ihx/4iIcf+Ihx/4iIcf8s5Lu6obREiP9xj/cYj/cYj/cYj/cYj/cYj/cYj/cYj/cYJCrxGs1Q7nH/iHH/hx/4cf+Icf+HH/hx/4cf+Icf+HH/hx/yhJ3Eq7Yjv/cf9xj/cf9xj/cf9xj/cf9xj/cf9xj/cY/3H/cY/3H/cYKJbwOpaQ/IiIiIcf+IiIiIiHH/iIiIiIcf+INOM4vBzHcf+HH/hx/3H/hx/4cf+HH/hx/4cf9x/4cf+HH/hx/3EklyMq1o3N/3H/hx/3H/cf+HH/cf+HH/cf9x/4cf9x/3H/cf+HEn8MRKoPO7cf9x/3H/hx/3H/cf9x/3H/cf9x/3H/cf9x/3H/cf9x/3H/cf8uKWGKfWnn/4cf+HH/hx/4hx/4cf+HH/hx/4cf+HH/cf+HH/hxLnD7SkjwS4/3H/cf9xj/cf9xj/cf9xj/cf9xj/cY/3H/cYOe0etxLhcf+IiIiIiIiIiIiIhx/4iIiIiIiIN8mPujZw/3H/cf9x/3H/cY/3H/cf9x/3H/cY/3H/cf9x/3H/cY/3H/cf8xBnuwCoSIiI/3GIiIiIj/cYiIiIiI/3GIiIiIMqLFvl06iIhx/4iIiIcf+IiIiHH/iIiIcf+IiD8C+LL9B/9x/4cf9x/4cf9x/4cf9x/4cf9x/3H/hx/3H/hx/3H/cf+CVoHYoKfif/cY/3H/cY/3H/cY/3H/cY/3H/cY/3GP9x/3GP9x/3GP9xSEpMi1v/cf9xj/cY/3GP9xj/cf9xj/cY/3GP9xj/cY/3GP9xj/cY/3GP8nb+EauQHu/4iHH/iIcf+Icf+Ihx/4hx/4iHH/iHH/iIcf+Icf+Icf+Icf+CUkDBrNvz6Ihx/4iIiIiIcf+IiIiIcf+IiIiIcT25iLNGd/+HH/hx/3H/hx/4cf9x/4cf+HH/cf+HH/hx/3H/hx/3H/ITddGg2KLnH/iHH/iHH/iHH/hx/4hx/4hx/4cf+Icf+HH/K3Vgaoip+YiIcf+IiIcf+IiIcf+IiHH/iIiHH/iIL7IDmmTfxv9x/3H/cf9x/3GP9x/3H/cf9x/3H/cf9x/3H/cf9x/3GP9x/3H/cf9x/3H/cf9xj/Iab+ikaQF4j/cYiP9xiP9xiP9xiI/3GIj/cYj/cYiP9xiI/3GIj/cYiP9xiI/3GIiP9xP48osXDXiIiIiIhx/4iIiIiIiHH/iIiIiIcf+IN28ZupDm/4cf9x/4cf+HH/cf+HH/hx/3H/hx/4cf9x/4cf9xKmgAOnl//P9xiIj/cYiP9xiIj/cYiI/3GIiP9xiIj/PuGZtB5m/4iIiHH/iIiHH/iIiHH/iIiHH/iIgvLtA6PRL8j/cf9xj/cf9xj/cY/3H/cY/3H/cY/3GP9x/3GP9xLjmxGixk7oiIhx/4iIcf+IiHH/iIhx/4iHH/iIhx/4g4O+W4xBqHH/cf+HH/hx/4cf9x/4cf+HH/cf+HH/cf+HH/hx/zArIrHk3f+HH/cf9x/3H/cf9x/3H/hx/3H/cf9x/3H/cf9x/3H/cf9xNu1FuhK6/3GP9xj/cf9xj/cY/3GP9xj/cY/3GP9xj/cY/3GILezlGkExrv+Icf+HH/hx/4cf9x/4cf+HH/hx/4cf+HH/hx/4cSODxDrnw7yIiIiI/3GIiIiIiIj/cYiIiIiIiCx+nDpoFjyI/3GI/3GI/3GI/3GI/3GI/3GI/3GI/3GIPnE5so7GiIiIiIiIiHH/iIiIiIiIiIcf+Ig9Aci0/jf/hx/4cf+HH/hx/4cf+HH/cf+HH/hx/4cf+HH/hx/3H/hx/4cf+HH/cf+HH/hx/3H/hxNvfMuggzj/cYj/cYiP9xiP9xiI/3GI/3GIj/cYj/cYiP9xI6fxegaA6IiHH/iIiHH/iIhx/4iHH/iIhx/4iHH/iDp6eLeFh/9x/3H/cf+HH/cf9x/3H/cf+HH/cf9x/3H/cf+HH/cf9x/3H/cSygUhpF+t6IiIiIiIiIiIiIiIcf+IiIiIiIIrAYGvT+foj/cYj/cYiP9xiP9xiP9xiI/3GI/3GIj/cYiCMMGCrvPn2IiIiIiIiIiIiIiIiIiIiIiIgpWoAailf+/3H/cf9x/3H/cf9x/3H/cf9x/3H/cf9x/3H/cf9x/yhNjyqbJw1xiIiIiIiIj/cYiIiIiIiIiIiP9xiIiIiIiIiIiIhJ+8xwQ4iIiIiIhx/4iIiIiIiIiIiIiIiIPXvIs4Q3cf+Icf+HH/hx/4hx/4cf+HH/hx/4hx/4cf+HH/hx/4cf+HH/Lo9xSkcI63H/iHH/iHH/hx/4hx/4cf+Icf+HH/iHH/hx/4gp5M8agbMOhx/4hx/4hx/4hx/4hx/4hx/4hx/4hx/4cf+INoSfu3tgj/cY/3GI/3GI/3GI/3GI/3GI/3GI/3GI/3GD3/OLMAx4iIiIiIiIiIiIiIiIiIiIiIiIiCHAa5pE+Ub/cY/3GP9x/3GP9xj/cf9xj/cY/3GP9xj/cf9xj/cY/3EvUJEqKvbt/3GP9xj/cf9xj/cY/3GP9xj/cY/3GP9xj/cY/3GP8vk3NaVsjK/4iIhx/4iIhx/4iIcf+IiHH/iIhx/4iDj/WLkAp/9x/4cf9x/4cf9x/3H/cf+HH/cf9x/4cf9x/3H/cf9x/4N8mnujZYj/cY/3GP9xj/cY/3GI/3GP9xj/cYj/cY/3GIKsSDGmO3zocf+HH/iHH/hx/4cf+Icf+HH/hx/4cf+HH/iHH/hx/yVPyCrbA33/cf9x/3GP9x/3H/cf9x/3H/cY/3H/cf9x/3H/cY/3H/cf9xj/KasASpVP+3H/cf9x/3H/cf9x/4cf9x/3H/cf9x/3H/cf+HH/cf9x/3H/cf9x/3H/cf9x/3H/cf9x/3H/cf9x/z60aLNLl/9xiP9xiP9xiP9xiP9xiI/3GI/3GI/3GIj/cYg8YvK0nQ3/cYiIiI/3GIiIj/cYiIiIj/cYiIiIGf4UAZ4B6/5x/3GP9x/3GP9x/3H/cY/3H/cY/3H/cY/3H/cY/3H/cY/3EwOriw1UeIiP9xiIiIj/cYiIiI/3GIiIiP9xgjxgIa05/ecf9x/4cf9x/3H/cf+HH/cf9x/3H/hx/3H/cf9x/3H/cf+HH/JwlsGq9pPnH/iHH/hx/4cf+HH/hx/4cf+HH/hx/4cf+HH/hx/4cT3j9bIcCnH/cf9x/3H/cf9x/3H/cY/3H/cf9x/3H/cf9xj/cf9x/3H/cf9xN526uWJFiIiI/3GIiIiP9xiIiIj/cYiIiIj/cYiIiIj/cYiIiIiIj/cYiIgoHHM6rjjM/3H/hx/3H/cf9x/3H/hx/3H/cf9x/3H/cf9x/4cf9x/3H/cTurnLRUY3GIiI/3GIiIj/cYiIj/cYiIiP9xiIiIgiHJwa7jY+cYj/cYj/cYj/cYj/cYj/cYj/cYj/cYj/cYg9x/qzOAWIiIcf+IiIiIcf+IiIiHH/iIiIhx/4JgC8Gr/0PoiIiIiIiIiIiIiIiIiIiIiIIW/RGgoC7v9x/3H/cY/3H/cf9x/3H/cf9xj/cf9x/3H/cf9xj/cf9x/3GP88Nwm0yPZxiIj/cYiI/3GIiP9xiIiP9xiIiP9xiIODg4uMfHiIiIcf+IiIiHH/iIiIcf+IiIhx/4iIhx/4iIPJZotWmX/3H/hx/4cf9x/3H/hx/3H/hx/3H/hx/3H/cf+HH/cf9x/4cSqPNFqHDLqIiI/3GIiIiIiI/3GIiIiIiIiIj/cYg88Wi1Dpf/iIcf+Ihx/4iHH/iHH/iIcf+Icf+Ihx/4hx/4hx/4iHH/iHH/iHH/Is/FKvMDrYcf+HH/cf+HH/hx/3H/hx/3H/hx/4cf9x/4cf9x/4cf8sPnIaXBjeiIiI/3GIiIiIiIiIiIiIiIiI/3GCetFRqVLq5x/3GP9x/3GP9x/3GP9x/3GP9xj/cf9xj/cY/3H/cY/3GP9xj/cYO4hmtXeZiI/3GIiP9xiIj/cYiIj/cYiIj/cYiIj/N0x4urOHiIcf+IiIhx/4iIiHH/iIiHH/iIiHH/iIhx/zKWBb5p+nH/hx/4cf+Icf+HH/hx/4cf+HH/hx/4cf+HH/hx/4MU31sMIK/3H/cf9x/3GP9x/3H/cf9x/3H/cf9x/3GP9x/3H/cf9x/3GP9x/3H/cf9xj/cf9x/3H/cYPGR0tJuLiP9xj/cY/3GI/3GP9xiP9xj/cYj/cY/3GI/3GI/zziRrUduYiIiIiIj/cYiIiIiIiI/3GIiIiCBvIDoaDfyHH/cf+HH/hx/3H/hx/4cf9x/4cf9x/4cf9x/4cf9x/4Imp3KvlYjXGP9x/3GP9x/3H/cY/3H/cf9xj/cf9xj/cf9xj/cf9xgpIvtandBKcf+HH/hx/4hx/4cf+HH/hx/4cf+HH/hx/4cf9x/4KUZBKpub7f+HH/hx/4cf+HH/hx/4cf+HH/hx/3H/hx/4cf+HH/hx/3H/hx/4cf9x/4cf+DC2SLFZt/9xj/cf9xj/cY/3H/cY/3GP9xj/cY/3H/cY/3GP9xj/cY/3GP9xj/cY/3GP9xj/cY/3EmJftq3aBJiIj/cYiIj/cYiIiI/3GIiIj/cYiIiCc6cEqsWPtxiI/3GIj/cYiP9xiIj/cYiP9xiIj/cYiDe+BrlB+YiHH/iIiIiIiIiIiIiIiIiIiIg0iOG8dx6IiHH/iIiIhx/4iIiIcf+IiIhx/4iIiHEjxapK46Vbcf+HH/hx/4cf+HH/cf+HH/hx/4cf+HH/cf+HH/PFkItab3j/cf9xj/cY/3H/cY/3H/cY/3GP9x/3GP9xj/cY/3H/cST4YBrAef6HH/iIiIcf+IiIcf+IiIcf+IiIcf+IiHH/g9zbu0MkT/cf9x/3H/cY/3H/cf9x/3H/cf9x/3H/cf9x/3GP9x/3H/cf82GZ+75mCIiIiIiIiIiIiIiIiIiIiIiINUHxu74OiIiIhx/4iIiIhx/4iIiIcf+IiIhxIbCIWhX3eoj/cYj/cYj/cYj/cYj/cYj/cYj/cYj/cYghldq6V6JU/4hx/4cf+Icf+HH/iHH/hx/4cf+Icf+HH/hx/ykiwyqN081x/4cf+HH/cf+HH/hx/3H/hx/3H/hx/4cf9x/4cf9x/4cf9x/4cf9x/4cf9x/3H/hx/3H/hx/3H/cf+HH/Iug1WhJ8qoj/cYiIiIiIiIiIiIj/cYiIiIiIgwE9iw/Cdx/4hx/4hx/4hx/4hx/4hx/4hx/4hx/4hx/4NIaRvHlucf+Icf+HH/hx/4cf+HH/hx/4cf+HH/hx/4cf9x/yQ+ekrsGFtx/3H/cf9xj/cf9x/3H/cY/3H/cf9xj/cf9x/3GP9x/3H/cY/z8uyLHRN3GIiI/3GIiI/3GIiI/3GIiIj/cYiIj/cYg54Gi4H5f/iIiIcf+IiIcf+IiIcf+IiHH/iIiHH/g0uHi8R4dx/3H/cf+HH/cf9x/4cf9x/3H/hx/3H/cf+HH/cf9x/3H/hx/3H/cf9x/3H/hx/3H/cf9x/3H/cf+HH/cf9x/3H/cf9x/3H/cf8teDA6WHz8iIiIj/cYiIiIiI/3GIiIiIiIiP9xNqmoulZXiHH/iIcf+Icf+Ihx/4iHH/iHH/iIcf+Icf8+moiyZXdx/3H/cf9x/4cf9x/3H/cf9x/3H/cf9x/3H/cY/3H/cf9x/3H/cSn1ohpwpd6HH/iIiIiIiHH/iIiIiIcf+IiIiIcf88VGi1q5f/cf+HH/hx/4cf+HH/cf+HH/hx/3H/hx/4cf9x/4cf+HH/cf+HH/cf8/Enqy7YX/cYj/cY/3GP9xiP9xiP9xj/cYj/cYj/cY/3GC7qDVpBXypx/3H/cf9x/3H/cf9x/3H/cf9x/3H/cf9x/3H/cf9x/3H/cf9xKXy2Gng0noiHH/iIcf+Ihx/4iHH/iIcf+Icf+Ihx/4iHH/NGChvZ9e/4hx/4cf+Icf+HH/iHH/hx/4hx/4cf+Icf+HH/g6QVi3vqf/cf9xj/cf9x/3H/cY/3H/cf9xj/cf9x/3GP9x/3GP9x/3ErYjl6idxohx/4iIcf+IiHH/iIcf+IiHH/iIcf+Ihx/4iCZ8NBq4PL6I/3GIj/cYiP9xiIj/cYiP9xiIj/cYhPVywajf9xiIj/cYiIj/cYiI/3GIiI/3GIiIj/cYiDc6VbnFqoiIiIiIiIiIiHH/iIiIiIiIiIOIZSuHmtiIhx/4iIhx/4iIhx/4iIhx/4iIcf+IiDRqX72VoP9xj/cf9xj/cY/3GP9x/3GP9xj/cY/3H/cY/3GP9xJDayGsyU3ohx/4iHH/iHH/iIcf+Icf+Ihx/4hx/4hx/4gnqxtq1U5J/3H/hx/3H/hx/3H/hx/3H/cf+HH/cf+HH/cf9x/4cf9x/zXV2bwqJo/3GP9xiP9xiP9xiP9xj/cYj/cYj/cYj/cYg6P9S2wCuIiIiIj/cYiIiIiI/3GIiIiIiI/3GIiIiIiIiIhD7ZzRJoiI/3GIiIiIiIiIiIiIiIiIiIMvaivgldiIiIiIhx/4iIiIiHH/iIiIhx/4iCMGckoAqNv/iIiIiIhx/4iIiIiIcf+IiIiIcf+IJUTZevuyaI/3GP9xj/cYj/cY/3GI/3GP9xiP9xiP9xj/cYj/KJtmKqZJnf9xiIiI/3GIiIiP9xiIiIj/cYiIiIj/cYgipgaqNp+Vj/cYiP9xiI/3GIiP9xiI/3GIiP9xiIj/cYPpeosmhXiIhx/4iIiIcf+IiIiHH/iIiIhx/4gxOfe/xgiHH/hx/4cf9x/4cf+HH/cf+HH/cf+HH/hx/3H/hx/3H/PyEosd7XcY/3GP9x/3GP9xj/cY/3GP9xj/cY/3GP9xj/cY/3GChoKxqJfU5x/3H/cf9x/4cf9x/3H/cf9x/3H/cf9x/3H/cf9x/3H/cf9x/y/59hogYJ6Ihx/4iHH/iIcf+Ihx/4iHH/iIcf+Icf+Ihx/yMT4jr+wdyP9xiP9xiP9xiP9xiP9xj/cYj/cYiP9xiDRwZbyPmoiIiIiIiP9xiIiIiIiIiP9xiIKUo8GotcPoj/cYiP9xiI/3GIj/cYiP9xiI/3GIj/cYJSDpGs3xbv9x/3GP9x/3GP9x/3GP9x/3GP9x/3GP9x/3GP9x/3GEBnjPmHcY/3GP9xj/cf9xj/cY/3GP9xj/cY/3H/cY/3GP9xj/Mhe3v+hIiIiIj/cYiIiIj/cYiIiIiI/3GIgpmgOKtl/HiP9xiI/3GIj/cYiI/3GIj/cYiP9xiIj/cSoAVcrP+qOP9xj/cY/3GP9xj/cY/3GP9xj/cY/3GP9xj/cSUtoirNJd2P9xj/cY/3GI/3GP9xiP9xj/cYj/cYj/cY/3GI/zsSCbbt9oiIiIiIiIiIiIiIiHH/iIiIiIiIMXIJv432cf+HH/hx/4cf+HH/iHH/hx/4cf+HH/hx/4cf+HH/hx/4cf+HH/hx/yZ79HroQLiP9xiIj/cYiP9xiI/3GIiP9xiI/3GIiP9xiIj/cYiIj/cYiI/3GIiI/3GINwYYufnniIiIcf+IiIiHH/iIiIhx/4iIiHH/iINOghvBfeiHH/iIhx/4iHH/iIcf+IiHH/iIcf+Ihx/4OZzVt2Mqcf+HH/cf+HH/hx/3H/hx/3H/hx/3H/hx/3H/hx/3H/MLkSsVbt/3H/cf9x/4cf9x/3H/cf9x/3H/cf9x/3H/cf9x/3H/cf9x/3El92QqwIm9j/cf9xj/cf9x/3GP9x/3GP9x/3GP9xj/cf9xj/cf9xj/cY/3H/cY/3E9OIizx3f/cYiIiI/3GIiIiI/3GIiIiI/3GIiIg8uLi0R0dx/4iHH/iIhx/4iHH/iIcf+IiHH/iHH/iIcTLgmL4fZ/9x/3H/cf9x/3H/cf+HH/cf9x/3H/cf9x/3H/cf9x/3H/cf9x/3H/cf9x/3H/cf8ga3M6KkjMiIiIiIiIiIiIiIiHH/iIiIiINgO4u/xH/4cf+HH/hx/4cf+HH/hx/4cf+HH/hx/4cf+HH/hx/yr2U0qAmstx/4cf+HH/cf+HH/hx/4cf+HH/cf+HH/hx/4cf9x/4cSvEUhpTut6IiIiP9xiIiIiIiI/3GIiIiIiIiIiP9xiIiIiIiIiIgk4t9q8dIJcf+Icf+HH/iHH/hx/4hx/4cf+Icf+HH/iHH/hx/zixuLhOR3H/cf9xj/cf9x/3GP9x/3H/cY/3H/cY/3H/cf9xj/cf9xj/cf88Isi13Tf/cYiIj/cYiIj/cYiIiI/3GIiIj/cYiIiIP9OlsSxaiIiIhx/4iIiIiIhx/4iIiIiHH/iEy4XER6iHH/iIiIhx/4iIiHH/iIiIcf+IiIcf+DqZOLdmx/+HH/cf+HH/cf+HH/cf+HH/cf+HH/cf+HH/cf9x/4cf9xQuhs0Xlx/4cf9x/3H/cf+HH/cf9x/3H/hx/3H/cf9x/3H/cf+HE3UIe5r3iI/3GP9xj/cYj/cY/3GP9xiP9xj/cYj/cY/3GI/z2CaLR9l4iIiIiIiIiIiIiIiIiIiIiIiCwz/Wp8wClx/4hx/4cf+Icf+Icf+Icf+HH/iHH/iHH/hx/4gvXAgqOj99/3H/cf9x/3H/hx/3H/cf9x/3H/cf9x/3H/cf9x/3H/cf9xKQ6LGn8XTnH/hx/4cf+HH/hx/4cf+HH/hx/4cf+HH/hx/4cf+HEoqcRapWO6/3GIiI/3GIiIj/cYiIiP9xiIiI/3GIiIgkNKIazLXecf+HH/cf9x/3H/cf+HH/cf9x/3H/cf+HH/cf9x/3H/cf9x/zOapb5lWv9xj/cY/3GP9xj/cY/3GP9xj/cY/3GP9xj/cY/3GP9xL3+MGigHPv9x/3H/cf9x/3H/cf9xj/cf9x/3H/cf9xj/cf9x/3H/cY/3H/OALyuf0N/3GP9xj/cY/3GP9xj/cY/3GP9xj/cY/3GP9xj/cY/3E61lS1KatxiI/3GIiP9xiIj/cYiI/3GIiP9xiIj/cYOr2YtkJniIhx/4iIiIcf+IiIhx/4iIiHH/iIiHH/iIg8UbK0rk1x/4hx/4hx/4iHH/iHH/iHH/iHH/iHH/iHH/iHH/hx/4hx/4hx/4NG4UvJHrcf9x/4cf9x/4cf9x/3H/hx/3H/hx/3H/cf+HH/cf9x/4cf9x/3H/hx/3E7PUi1wrf/cY/3GP9xj/cYj/cY/3GP9xiP9xj/cYj/cY/3GI/y08cipcON2P9xiP9xiP9xiP9xiP9xiP9xiP9xiI/3GI/3GClNL5q7LQZx/3H/cf9x/3H/cf9x/3H/cf9x/4cf9x/3H/cf9x/3H/cf9x/3H/cY/3H/cf9x/3H/cTRYl7ynaIj/cYj/cYj/cYj/cYj/cYiP9xiP9xiP9xiFIo3teIj/cYj/cYiP9xiI/3GIj/cYiP9xiI/3GIN9HnuS4YiIiIiIhx/4iIiIiIiIcf+IiIiIg5BFi3+6eHH/hx/4cf+HH/hx/4cf+HH/hx/3H/hx/4cf+HH/PrfBs0g+/3H/hx/3H/cf+HH/cf9x/4cf9x/3H/hx/3H/cf9x/4cTmtmLdSZ4/3GP9xiP9xj/cYj/cY/3GI/3GI/3GI/3GP9xiD1wlbOPav9xiIiIiIj/cYiIiIiIj/cYiIiIiIgqvr5KhBQbhx/4cf+Icf+Icf+HH/iHH/hx/4hx/4cf+HH/iHEt7/GqcQDlhx/4iIiIiHH/iIiIiHH/iIiIiHH/iIgleVIauGrecY/3GP9xj/cY/3GP9xj/cY/3GP9xj/cYj/cY/yWaKxrGXU5x/3H/cf9x/3H/cf9x/3H/cf9x/3H/cf9x/3H/cf9x/3H/cY/3ElKVE6zWrsiIiIiIiIiIiIiIiIiIiIiIiIg5zRi3MueIcf+Icf+Icf+HH/iHH/hx/4hx/4cf+Icf+HH/gt+CBaYH36j/cY/3GP9xj/cY/3GP9xiP9xj/cY/3GP9xj/cSG9z0oVIwuIiIiHH/iIiIiIiIhx/4iIiIiIhx/zSHvL14Q/9x/3H/cf+HH/cf9x/3H/cf9x/3H/cf9x/3H/cf9x/3H/cf9xKBK0aq7UuXH/cf9x/3H/cf9x/3H/cf9x/4cf9x/3H/cf9x/3H/cf9x/3H/cSHGKhoEnV7/hx/4hx/4cf+Icf+HH/hx/4hx/4cf+HH/hx/4hx/4cf+HH/hx/4cf+HH/hxKOO7GoHEToiIcf+IiHH/iIhx/4iIcf+IiHH/iIcf+Ig3hSO6etz/hx/4hx/4cf+Icf+HH/iHH/hx/4cf+HH/iHH/hxOPu4uARHj/cf9x/3GP9x/3GP9x/3GP9x/3H/cY/3H/cY/3GP9x/3E6rUS2UruP9xiP9xiP9xiP9xiP9xiP9xiP9xiP9xiI/3GI/3GIj/cYj/cYiP9xiDLHQr44vYiI/3GIiIj/cYiIiP9xiIiIj/cYiIgma5AaqUb+cf9x/4cf9x/4cf9x/4cf9x/4cf9x/4cf9x/3H/hx/3H/hxWTjWx3H/hx/3H/cf+HH/cf9x/3H/hx/3H/cf9x/4cf9x/3EgSjJaLFzaiP9xiIiIj/cYiIiIj/cYiIiIiP9xiIiIiIMbV4v0qHhx/4iHH/iIhx/4iHH/iIcf+Ihx/4iHH/iIcf+Icf8+seeyThhx/3H/cf9x/3H/hx/3H/cf9x/3H/cf9x/3H/hx/3H/cf9x/3H/cf9x/3H/cf9x/3H/cf9x/3H/cf9xNALnvP0YiP9xiP9xiP9xiP9xiP9xiI/3GI/3GI/3GIj/cYj/cYiP9xiI/3GDGlWL9ap4iIiIhx/4iIiIiIiIiIcf+IiIiIiIcf+Ig9HUmz4raHH/hx/4cf9x/4cf+HH/cf+HH/hx/3H/hx/4cf9x/4cf82Kse71Tj/cY/3GP9x/3GP9xj/cY/3H/cY/3GP9xj/cY/3GP9xj/cY/3GP9xj/cY/3GP9xOxQItev3iIj/cYiIiIiIj/cYiIiIiIiIiP9xiCiYEhqGft5x/3H/cf9x/3H/cf9x/3H/cf9x/3H/cf9x/3H/cf9x/3H/cf9x/yNSDUoL3yuIj/cYiP9xiIj/cYiP9xiI/3GIiP9xiIj/cTDV6rA6FYcf+IiHH/iIhx/4iIcf+IiHH/iIcf+IiCzIPypTfA1x/3H/cY/3H/cY/3H/cY/3H/cY/3H/cY/3H/cY/3GP9x/3GP9xj/cTbUiLord4iI/3GIiIiP9xiIiIiP9xiIiIiI/3GIiCKvGVoGDmpx/3H/cf9xj/cf9x/3H/cY/3H/cf9xj/cf9x/3GP9x/3H/cYK7XtKmShLYiIiI/3GIiIiIiIiIiIiIj/cYgwtXOwWoyIiIhx/4iIiIiHH/iIiIiHH/iIiEZTbKrJiIiHH/iIiIcf+IiIcf+IiIcf+IiIcf+IM5/BvWA+iIcf+Icf+Ihx/4hx/4hx/4iHH/iHH/iHEi/nw68Bg8iIiIiIiIcf+IiIiIiIiIiIcf+IiINbeTu0hsiIhx/4iHH/iIhx/4iHH/iIcf+Ihx/4iHE6dk61ibFxj/cY/3GP9x/3GP9xj/cY/3GP9xj/cY/3GP9xj/cTQlLbza0oiIiIiIiIcf+IiIiIiIcf+IiIiIglkwQats++cY/3GP9xj/cYj/cY/3GP9xiP9xj/cY/3GI/3GP9xgr38r6wgNQiIiHH/iIiIcf+IiIcf+IiIcf+IiCJJXBr7aj6IiIiP9xiIiIcf+IiIiIiIiIiIiIiIiDQxKLzO14hx/4hx/4cf+Icf+HH/iHH/hx/4hx/4cf+HH/giKFIa/Xrej/cYiIj/cYiIj/cYiIj/cYiIiP9xiIiIj/cYiIiI/3GIiCj6KxqQXU7/cY/3GP9xiP9xj/cYj/cYj/cY/3GI/3GI/3GP8hxtwaBJI+cf9xj/cf9xj/cf9xj/cf9xj/cf9xj/cY/3H/cY/3H/cY/yUPyxrfA07/cf9x/4cf9x/3H/cf9x/4cf9x/3H/cf9x/3H/cf9x/3H/hx/ySQZirm+Z2P9x/3GP9xj/cY/3H/cY/3GP9xj/cf9xj/cY/3GP9xj/cY/3GP9xj/cY/3GP9xj/cY/3GP821K+7K1CIhx/4iIhx/4iIcf+IiHH/iIhx/4iIQ4WM56f/iIcf+Ihx/4iHH/iHH/iIcf+Ihx/4hx/4iHEwPci/wjdx/3H/cf9x/3H/cf9x/3H/cf9x/3H/cf9x/3H/cf9xj/cf9x/3H/cf817Ha8E4mI/3GP9xiP9xiP9xiP9xj/cYj/cYj/cYj/cYj/cSEo8FoucPr/iIiHH/iIhx/4iIcf+IiHH/iIhx/4iHEwZHi/m4dx/3H/hx/3H/cf9x/4cf9x/3H/cf9x/4cf9x/3H/cf9x/3H/hx/yUwLDrc/Txx/4hx/4hx/4hx/4cf+Icf+Icf+Icf+HH/iHH/hxK26xGlkU7oj/cYiI/3GIj/cYiI/3GIiP9xiIj/cYiIgkx1Aaw4r+hx/4cf9x/4cf+HH/hx/4cf+HH/hx/4cf9x/4cf+HH/g5/3i4AIf/cY/3GP9x/3GP9xj/cf9xj/cY/3GP9xj/cf9xj/cY/3GP9xKrt6SoRIW4iI/3GIiI/3GIiIj/cYiIiI/3GIiIg+Fziy6Mdx/4iIhx/4iIhx/4iIcf+IiIcf+IiHH/iIhx/4iHH/iIhx/4O5PntWwYcf9x/4cf9x/3H/hx/3H/cf+HH/cf9x/3H/cf+HH/cf9x/3H/cf+HH/cf9xPhOIsex3cY/3GI/3GI/3GP9xiP9xiP9xiP9xiP9xiP9xiP9xiP9xiP9xNjcousjXiIiIiIiIiIiIiIiIiIiIcf+IiIiIiIiIO2TntZsYcf+HH/iHH/hx/4cf+Icf+HH/hx/4cf+HH/iHH/hx/4cf+HH/hx/4cf+HH/hx/4cf+HH/hx/3H/hx/4cf+HH/hx/3H/hx/4Oc1HuDK4/3GP9x/3GP9x/3GP9x/3GP9x/3GP9x/3GP9xj/cf9xj/cf9xj/cY/3GP9x/3GP9xg5Rxi3uOeI/3GIiIiP9xiIiIiP9xiIiIiP9xiIiIiIj/cYiIiIiIiP9xiDEpOL/Wx4iHH/iIcf+IiHH/iIcf+Icf+Ihx/4iHH/g0hee9ehj/cf+HH/cf9x/3H/cf9x/4cf9x/3H/cf9x/3H/cf9x/3H/cf9xPr05skLG/3GIj/cYj/cYj/cYiP9xiI/3GI/3GIj/cYiP8vVGdaWrmK/4cf9x/4cf+HH/cf+HH/cf+HH/cf+HH/cf+HH/cf9x/4cScLFiqfTp1x/3GP9x/3H/cf9xj/cf9x/3H/cY/3H/cf9xj/cf9x/3GDOIeLx3h3GIiP9xiIj/cYiIj/cYiIj/cYiIj/cYiINZ9Yu2Cnhx/4iIiIcf+IiIcf+IiIhx/4iIhx/4IscnGvONjoiI/3GIiI/3GIiP9xiIiP9xiIiP9xiINEIbvL3kiHH/iHH/iIcf+Ihx/4iHH/iHH/iIcf+Icf+IRaEsxe3/iHH/iHH/iHH/iHH/iHH/iHH/hx/4hx/4hx/zzExrQ7OXH/hx/3H/cf9x/3H/cf9x/3H/cf9x/3H/cf9x/3H/cf9x/3H/cTgahrjlef9xj/cYj/cY/3GI/3GP9xiP9xiP9xj/cYj/cYg4eaK4hl3/cYiI/3GIiP9xiIj/cYiIj/cYiI/3GIiIK38wKmgM/YiI/3GIj/cYiI/3GIiP9xiIj/cYiIj/cYguPrwaLBQ+cYj/cY/3GP9xiP9xj/cYj/cY/3GI/3GI/3GP9xiP8gKO0aLnEu/3GP9x/3GP9xj/cf9xj/cY/3GP9x/3GP9xj/cY/3GCMn9BrdgL6HH/iHH/hx/4hx/4cf+Icf+HH/hx/4hx/4cf+HH/hxOA43t/HIcf9x/3H/cY/3H/cf9x/3H/cf9xj/cf9x/3H/cY/3H/cf9x/3GP9x/3H/cY/3H/cY/3H/cf9xj/cf9xj/cf9x/3GP9x/3GP9xj/cf9xj/cf9xj/cf9xj/cY/zXsWLwTp4/3GIiIj/cYiIiI/3GIiIiI/3GIiIg/rSexUtiIiHH/iIiIcf+IiIcf+IiIcf+IiIcf+Ig2cYq7jnX/cf9x/3H/cf9x/3H/cf9x/3H/cf9x/4cf9x/3H/cf9x/3H/IGA6Ghr8XnH/iHH/hx/4hx/4cf+Icf+HH/hx/4hx/4cf+HH/g12VG8Jq7/hx/4cf9x/4cf+HH/cf+HH/hx/3H/hx/4cf9x/4cf8vwYwaI+c+hx/4iHH/iHH/iHH/iHH/iHH/iHH/hx/4hx/4hxK7qRGlRW7o/3GIj/cYiP9xiI/3GIj/cYiP9xiIj/cYgkVSQq2q29j/cYiIiIj/cYiIiIiP9xiIiIiIiIN5T9umsC/4cf9x/4cf+HH/hx/4cf9x/4cf+HH/hx/3H/hx/4cf9xMW9zvpCMcf9x/3H/cf9x/3H/cf9x/3H/cf9x/3H/cf9x/3H/cf9x/3H/cYPVzTs6Ms/3GP9xj/cf9xj/cY/3GP9xj/cY/3GP9xj/cY/3GP9xj/NSodvNXiiIiIiIhx/4iIiIiIcf+IiIiIhx/4iIOAmTuPZscf+Icf+Ihx/4hx/4iHH/iHH/iHH/iHH/iIcTeOqLhxV3H/cf9x/3H/cf9x/3H/cf9x/3H/cf9x/3GP9x/3H/cf9x/3H/cT3xE7MO7P9xj/cY/3GP9x/3GP9xj/cY/3GP9xj/cY/3GP9xj/cY/3GP9xj/cY/3GP9xJUgfKst+DYiIiHH/iIiIiIcf+IiIiIcf+IiIiIcf8yvXi/Qof/hx/4cf9x/4cf+HH/cf+HH/cf+HH/hx/3H/hx/3H/gsVrEaWpTuiIiP9xiIiIiIiIiP9xiIiIiIiIiIiIiIj/cYiIg8ybi0Nkdx/4iHH/iHH/iHH/iHH/iHH/iHH/iHH/hx/4hGwjyz3P+Icf+HH/iHH/hx/4hx/4cf+Icf+HH/hx/4cf+Icf80Ifa93gn/cY/3H/cf9x/3H/cf9x/3GP9x/3H/cf9x/3H/cY/3H/cf9xNS94u9CHiIj/cYiP9xiIj/cYiI/3GIiP9xiIj/cYiI/3GIiI/3GDzKKLQ114hx/4iIiIcf+IiIiHH/iIiIcf+IiIN31UuYKrcf+Icf+Icf+HH/iHH/hx/4hx/4cf+Icf+HH/hxPXHyso4Nhx/3H/hx/3H/hx/3H/hx/3H/hx/3H/hx/3H/cf+HH/cf9x/4cf9x/3H/hx/3H/cf+HH/cf9x/3H/cf+HH/cf9x/3H/cf+HH/cf9x/3H/cScOFSqvHq3/cf9xj/cf9x/3GP9x/3H/cY/3H/cY/3H/cY/3H/cY/zU+w7zBPP9xj/cYj/cY/3GI/3GI/3GI/3GI/3GI/3GI/3E4IPO43wyIiIj/cYiIiP9xiIiIj/cYiIiIj/cYg1TqK7sV2IiIiIiIiIiIiIiIiIiIiIiIiIg7f4W1gHqIhx/4iHH/iIcf+Ihx/4iHH/iHH/iIcf+Icf85ekG3hb6HH/iHH/iHH/hx/4hx/4cf+Icf+HH/hx/4hx/4cf+DnhiLged/9x/3H/cY/3H/cf9xj/cf9x/3GP9x/3GP9x/3H/cY/3H/cYKgMHGm/PjnH/iHH/hx/4hx/4cf+Icf+HH/hx/4hx/4cf+HH/hxNh84ueDHcY/3H/cf9xj/cf9x/3GP9x/3H/cY/3H/cY/3H/cf9xj/cf9xj/cf9xg6uni2RYeIiP9xiIiP9xiIiI/3GIiIj/cYiIiI/zy9GLVC54iIiHH/iIiHH/iIhx/4iIhx/4iIcf+IiHH/iIcf+IiHH/g7ode2Xij/hx/3H/hx/3H/cf+HH/cf9x/3H/hx/3H/cf9x/4cf9x/3H/cf+HH/cf9x/3H/cf9x/3H/hx/3H/N9QIuiv3/3GP9xiP9xj/cYj/cYj/cY/3GI/3GI/3GI/3GI/3GI/3GI/3GI/3GIj/cTUk97vbCIiIiIiIiIiIiIiIiIiIiIiHH/iIiIiIiIg96+ezFBiHH/hx/4hx/4cf+HH/iHH/hx/4cf+HH/hx/4cf+Icf+HH/hx/4cf+HH/gyA2i//Jf/cf9xj/cf9xj/cf9xj/cf9xj/cf9xj/cf9xj/cY/3H/cY/3GP86ibe3dkiIj/cYiIiP9xiIiI/3GIiIj/cYiIiINWrYu5Uncf+IiHH/iIhx/4iIcf+Ihx/4iIcf+Ihx/4gugSQaN+2+j/cYiP9xiI/3GIj/cYiP9xiIj/cYiP9xiDNeCb2h9oiIiHH/iIiIiHH/iIiIhx/4iIiDahrrteUf9x/3H/cf9xj/cf9x/3GP9x/3H/cY/3H/cY/3H/cY/3H/cYKxajOm6VzIiIhx/4iIiHH/iIiHH/iIiHH/iIiHH/iDyUHrVr4Y/3H/cf9xj/cf9xj/cf9x/3GP9x/3GP9x/3GP9x/3GP9xg/w/OxPAyP9xiP9xiP9xiP9xiP9xiP9xiP9xiP9xiP8r2Ek6gnts/4cf9x/3H/cf9x/3H/cf+HH/cf9x/3H/cf9x/3H/cf9x/3H/cSb5Uhqgat6IiIiIiIhx/4iIiIiIiIiHH/iIiIiIiIcf+IiIiIhx/4iIiIiHH/iIiIgpOxoajE5eiP9xiIiIj/cYiIiI/3GIiIiIj/cYiIgjaG16Gnkoj/cf9xj/cY/3H/cY/3GP9x/3GP9xj/cY/3GP9xj/cYIDkjKh1tzY/3GP9xj/cYj/cY/3GI/3GP9xiP9xj/cYj/cYj/cS40shostN6HH/iHH/hx/4cf+Icf+HH/hx/4cf+Icf+HH/hx/4cf80fUa9grn/cf9x/3H/cf9x/3GP9x/3H/cf9x/3H/cf9xj/cf9x/3H/cf9xOU7Kt7E1iIiI/3GIiIj/cYiIiI/3GIiIiI/3GIiIiIj/cYgmTOsauzFOj/cYj/cYj/cYj/cYiP9xiP9xiP9xiP9xiIPFKItK13iIiIiIiIiIiHH/iIiIiIiIiIgkRGMay7nOcY/3GP9x/3GP9xj/cY/3GP9xj/cY/3GP9xj/L3FQOkjq/P+IiIiIcf+IiIiHH/iIiIhx/4iIglPpA63Bb8j/cf9x/3GP9x/3H/cY/3H/cY/3H/cf9xj/cf9xj/cf9xj/cSooMhptfN6Ihx/4iIhx/4iIcf+IiHH/iIhx/4iIcf+IiHH/gmfpAauBb+/3GP9xj/cYj/cY/3GP9xj/cYj/cY/3GP9xiP9xj/cYj/cY/3GI/3GI/3GCx7pWp4RamP9xiP9xiP9xiP9xiP9xiP9xiP9xiP9xiP9xiI/3GI/3GI/3GIgkWmsq2llNiIiIcf+IiIiIiIcf+IiIiIhx/4iC3TQhpCy96P9xj/cY/3H/cY/3GP9xj/cY/3GP9xj/cY/3GP9xj/cYLFL0KlrQvYj/cYj/cYiP9xiI/3GI/3GIj/cYiP9xiI/ziTeLlsh4iIiIiHH/iIiIiIiHH/iIiIiIhx/4iIg0smi8TZeHH/hx/4cf9x/4cf+HH/hx/3H/hx/4cf+HH/cf+HH/cf+HH/hx/3E2U/e5rAhxj/cf9xj/cY/3GP9xj/cf9xj/cY/3GP9xj/cY/3GP9xj/cY/3GP9xj/cY/3GDCJSLCGt4iIj/cYiIiIiIiIiP9xiIiIiIiIg3F5i66Gf/iIcf+Icf+Ihx/4hx/4hx/4hx/4hx/4hx/y/0JRogva6Ij/cYiIiI/3GIiIiI/3GIiIiIj/cYiDAPVbABqoiIiIiIcf+IiIiIhx/4iIiIcf+IiIiHH/iIiIhxLvnoGhBhfnGIiI/3GIiIj/cYiIiP9xiIiIj/cYiIiCgUbRqeuS6I/3GIj/cYj/cYiP9xiI/3GIj/cYiP9xiI/3Ers99qhMIJiIiHH/iIiIcf+IiIhx/4iIiHH/iIiCsi6zp90UyIiI/3GIiIiIiI/3GIiIiIiIiI/3EoWHAqmnj9iP9xiIiIiIj/cYiIiIiIiP9xiIiINHENvY7y/4cf+HH/hx/4cf+HH/hx/4cf+HH/hx/4cf9x/4cf+HEpkTpaluxaiIiIiIiIcf+IiIiIiIiIiIhx/4iCvy+Rpg0G6IiP9xiIj/cYiIj/cYiIj/cYiIj/cYiIj/ITJsaj3ZOYiIiIiIiHH/iIiIiIcf+IiIiIcf+Cf05yqgsY2HH/iHH/hx/4cf+Icf+HH/hx/4hx/4cf+HH/hx/4MkUYvrrncf9xj/cf9x/3GP9x/3H/cY/3H/cf9xj/cf9xj/cf9xj/cf9xj/cf9xj/cf9xj/MT4Yv8HncYiIj/cYiIj/cYiIiP9xiIiI/3GIiIiP9xiIiIg5dAi3i/eIcf+IiIcf+IiIcf+IiHH/iIhx/4iIcf+IiHH/iIcf+Ig1HPe74whx/3H/hx/3H/cf9x/4cf9x/3H/hx/3H/cf9x/3H/hx/3H/cf9x/3H/cf+HH/cf9xRaIstd3/cf9x/3H/cf9x/3H/cf9x/3H/cf9x/3H/cf9x/3H/cf9x/3H/MTO2sNxJj/cY/3GI/3GI/3GP9xiP9xiP9xiP9xiP9xiP9xiP9xiP9xiCAOMhoQLN7/iHH/hx/4cf+HH/hx/4cf+Icf+HH/hx/4cf+HH/cf+HH/hx/4Jd4zKsIczXH/hx/4cf9x/4cf9x/3H/hx/3H/hx/3H/hx/3H/cf+HH/cf89ELe070j/cY/3GP9xj/cY/3GI/3GP9xj/cY/3GP9xj/cYj/cYNxs4ueTHiIiIiIiIiI/3GIiIiIiIiIiIiIiIiIiIiIiIiIg9N5OzyGyIhx/4iIiIcf+IiIhx/4iIiHH/iIiHE+QOiyvxf/cf+HH/cf+HH/cf+HH/cf9x/4cf9x/3H/hx/3H/cf9xIqNCGuXL3oiIiIiIiIiIiIiIiIiIiIiIiIiIiIiIgyjA2/c/L/hx/3H/cf+HH/cf9x/4cf9x/3H/hx/3H/cf+HH/cf9x/3H/cf+HH/cf9x/3E4gKW3f1pxj/cY/3GP9x/3GP9xj/cY/3GP9xj/cY/3H/cY/3GP8y02G/LJ6I/3GP9xiP9xj/cYj/cYj/cY/3GI/3GI/3GI/3GIPhF4su6HiIiIiIiIiIiIiIiIhx/4iIiIiIiE+DnBfGiIiIiIcf+IiIiIiIhx/4iIiIiHH/iINFMovazX/4cf+HH/cf+HH/hx/4cf+HH/hx/3H/hx/4cf+HH/cf+HEsN5oaTIZeiHH/iIhx/4iHH/iIhx/4iHH/iIcf+IiHH/iHH/T1a8KpT/iHH/iHH/iHH/iIcf+Icf+Icf+Icf+HH/iHH/g5kni4bYf/cf9x/3H/cf9x/3H/cf9x/3GP9x/3H/cf9x/3GP9x/3H/cf813ce8IjiI/3GIj/cYiP9xiI/3GIj/cYiP9xiIj/cYiDLTJL4s24j/cYiIiIiIiIiIiIiIiIiIj/cYiIiIiIiILwtvOj9JDIiIj/cYiIiI/3GIiIiP9xiIiIj/cYiIiIiP9xiIJfFyGsDo3v9x/3H/cf9x/3H/cf+HH/cf9x/3H/cf9x/3H/cf9x/3H/cf9x/3H/cSueDFqGHzr/iIcf+Icf+Icf+Ihx/4hx/4hx/4hx/4hx/4hx/yYGshq/lN7/cYiI/3GIj/cYiI/3GIiP9xiIj/cYiIj/cYOeTntxsYiHH/iIiIiHH/iIiIhx/4iIiIcf+IiIhx/4iIiHH/iIiHH/iIiDirublURv9x/3H/hx/3H/cf9x/4cf9x/3H/cf9x/3H/hx/3H/cf9x/3EhztEa8xLuiIiIiIiIiIiIiHH/iIiIiIiIiIiDr4p7cHWP+HH/iHH/iHH/hx/4hx/4cf+HH/iHH/hx/4cf+IIMfRGhSC7oiI/3GIiI/3GIiI/3GIiI/3GIiI/3GIiIj/cYiIiDKziL5Md4cf+IiIcf+IiHH/iIiHH/iIhx/4iIcf+CF8cGopOPmIiIcf+IiIiIiIiIiIiIiIhx/4iIiCEEyCoAw32Icf+Icf+HH/iHH/iHH/hx/4hx/4cf+HH/iHH/gy0Se+Lthx/3H/cf9xj/cf9x/3H/cf9x/3H/cf9xj/cf9x/3H/cf9xj/PA5otfGX/3GIj/cYiP9xiIj/cYiP9xiIj/cYiI/3GCb1wCqgo/1xiI/3GIj/cYiI/3GIj/cYiI/3GIiI/3GIiCmEphqHtZ7/cf9x/3GP9x/3H/cf9x/3H/cf9x/3GP9x/3H/cf9x/3GP9x/3H/cf9xj/cf9x/3H/cY/3H/cf9xj/cf9xj/cf9x/3GP9x/3GP9x/3GP9xJcWlOtOlrP+Ihx/4iHH/iIcf+Ihx/4iHH/iIcf+Ihx/4hx/4hx/4iHH/iHH/iHH/g6EGi375f/cf9x/3H/cf9x/3H/cf9x/3H/cf9x/3H/cf9xj/cf9x/3H/cTZX97qoCIj/cYj/cYj/cYiP9xiI/3GI/3GIj/cYiP9xiI/3GDpsiLaTd4iIiIiHH/iIiIiIiHH/iIiIiIcf+IiIiIcf+IiIIqGAOgbn/I/3H/cf9x/3GP9x/3H/cf9xj/cf9x/3GP9x/3H/cY/3EnCfMqn2DNcf9xj/cY/3GP9xj/cY/3GP9xj/cY/3GP9xj/cY/3GP9xj/cY/3GI/3GP9xj/cYPrZ3skmIiIiIiIiI/3GIiIiIiIiIiP9xiIiIiIiIiIiIiIiIiIgyHIW+43px/4iIhx/4iIcf+IiHH/iIhx/4iIcf+Ihx/4P/SasQtlcf9x/3H/cf9x/3H/cf9xj/cf9x/3H/cf9x/3H/cf9x/3GP9x/3E85CS0G9uP9xj/cY/3GP9xj/cY/3GP9xiP9xj/cY/3GP9xg30sS5LTuI/3GIiP9xiIiP9xiIiP9xiIiI/3GIiIj/MqY0v1nLiIiIiIiIiIiIiIiIiIiHH/iIiIiIg0KsW81Tpx/4hx/4hx/4iHH/iHH/iHH/iHH/iHH/iHFIucx0Y3H/hx/4hx/4cf+Icf+HH/hx/4cf+Icf+HH/hx/4cf+HH/RpX8pqCHH/cf+HH/hx/4cf9x/4cf+HH/cf+HH/hx/3H/hx/3H/OO8BuBD+cf9x/3H/hx/3H/cf+HH/cf9x/3H/hx/3H/cf9x/3H/hx/3H/cT2jNrNcyf9xj/cY/3GP9xj/cY/3GP9xj/cY/3GP9xj/cY/3GI/3GP9xj/cYN6niuVYdiI/3GIj/cYj/cYiP9xiIj/cYiP9xiI/3GIgzc8S9jDuIiIiIiP9xiIiIiIiIiIiIiIiIiIiIiIiIiIiIiIhx/4iIg57aG3El6IiIiIiHH/iIiIiHH/iIiIhx/4iIg+vt+zQSD/cY/3H/cY/3H/cY/3H/cY/3H/cY/3H/cY/3GP9x/3E0Qrq8vUWIiIiI/3GIiIiIiIiIiIiIiIiI/3GIiIgyZ86+mDFx/3H/hx/3H/cf+HH/cf9x/4cf9x/3H/cf9x/4cf9x/3H/cf9xOc8OtjDxcYiIiI/3GIiIiP9xiIiIiP9xiIiIiDRM1ryzKYiIiHH/iIiHH/iIiHH/iIiHH/iIiHH/gyj7i+cEdx/3H/hx/3H/cf+HH/cf9x/3H/hx/3H/cf9x/4cf9x/3H/cf+CZ3/6r4gAVxj/cY/3H/cY/3GP9xj/cY/3GP9xiP9xj/cY/3GP9xJJazWuaUyohx/4iIcf+IiHH/iIcf+IiHH/iIcf+IJ2hCGpl73nGI/3GI/3GI/3GI/3GI/3GI/3GI/3GI/3GIj/MXcZsJjmiIiIiIiIiIhx/4iIiIiIiIcf+CtNFGqLLrmIiIiIiIiIiIiHH/iIiIiIiIiD98KbGD1ocf+HH/hx/4cf+HH/hx/3H/hx/4cf+HH/cf+HH/hx/3H/NnpnuoWYcf9xj/cf9xj/cf9xj/cY/3H/cY/3GP9x/3GP9xj/cSPGgxrTl86Icf+Ihx/4hx/4hx/4iHH/iHH/iHH/iHH/iHH/Lx9QKi4K/XH/iHH/iIcf+Ihx/4hx/4hx/4iHH/iHH/iHH/iHH/iHH/iHH/iHH/iHH/hxKSxCGn073o/3GIj/cYiI/3GIj/cYiI/3GIiP9xiIJ7WWGpSmnnH/cY/3H/cf9x/3H/cf9x/3H/cf9xj/cf9x/3H/cf9x/3GP9x/3H/cf9xj/cf9xOi24ttJH/3GIiP9xiIj/cYiI/3GIiP9xiIiP9xiIiP8iOAEa/H/ucf+HH/cf+HH/hx/3H/hx/4cf9x/4cf9x/4cf9x/4cf9x/ynsAzqRP8yIj/cYiIiIiIiP9xiIiIiIiIiP9xiDUar7zlUP+HH/cf9x/4cf9x/3H/hx/3H/cf+HH/cf9x/3H/hx/3H/O7HYtk4nj/cYj/cY/3GI/3GI/3GP9xiP9xiP9xiP9xiP9xiDqxKbZO1oiIiIiHH/iIiIiIiIiIiIiHH/iIg0MSi8ztdx/4cf+HH/iHH/hx/4cf+HH/hx/4cf+HH/hx/4cf+HH/hx/zS3M71IzP9x/4cf9x/3H/cf9x/4cf9x/3H/cf9x/3H/cf+HH/cf9x/3H/cf9x/3H/cf9x/3H/cf9x/3H/cf9x/3H/cf9x/3H/cf9x/3H/cf9x/3H/NuOXuxxo/3GI/3GI/3GI/3GIj/cYj/cYiP9xiP9xiI/3GIg3B1i5+KeIiIiHH/iIiIiIiIiIcf+IiIiIiIhx/z/t6LESF3H/hx/4cf+HH/hx/3H/hx/4cf+HH/cf+HH/hx/3H/Ov20twJL/3GP9x/3H/cf9x/3H/cf9xj/cf9x/3H/cf9xj/cf9x/3H/cY/3EzaDy9l8OI/3GIiIiIiIiI/3GIiIiIiIiIiIiCD0NzohvIyP9x/3GP9x/3GP9x/3GP9xj/cf9xj/cY/3H/cY/3GP9x/3GP9xMXyGv4N5iP9xiIiP9xiIj/cYiIj/cYiIj/cYiIiP9xiDkImLf3Z4cf+IiIcf+IiIcf+IiHH/iIiHH/iIhx/4N1FYua6ncf+HH/cf9x/4cf9x/3H/hx/3H/cf9x/4cf9x/3H/cf+HH/cf9x/3H/cf+HH/cf9x/3H/cf9x/3H/cf9x/3H/hx/3H/cf85Zde3mihxiP9xj/cYj/cYj/cYj/cYj/cYj/cYj/cYgkHmwazhk+cf9xj/cf9xj/cf9xj/cf9xj/cY/3H/cY/3GP9x/3GP9xj/NyGnut5YiP9xiIiI/3GIiIj/cYiIiI/3GIiIiDUaSLvlt3H/iIhx/4iIhx/4iIcf+Ihx/4iIcf+INc+/uzBAcY/3GP9xj/cY/3GP9xj/cY/3GP9xj/cY/3GP9xj/cYj/cY/3GP9xg/WIKwp31xiP9xiI/3GIj/cYiP9xiI/3GIj/cYiP9xiI/3GIiP9xiIj/cYMUguv7fRcf+Icf+Icf+Icf+HH/iHH/iHH/hx/4hx/4cf+Icf+HH/iHH/hx/4cf+Icf+HH/hx/4cf+HH/hx/y8M1BovMr6IiI/3GIiIiIiIiIiIiIiI/3GIiIiIg0n2i8YJeHH/iHH/iIcf+Icf+Icf+HH/iHH/iHH/iHH/iHH/hxOYrst3UT/3GP9xj/cY/3GP9xj/cY/3GP9xiP9xj/cY/3GP9xiP8+V2izqJeIiIiIiIiIiIiIiIiP9xiIiIiIgpbYwaiSc+j/cYiI/3GIiP9xiIiP9xiIiP9xiIiP9xiDdXgbmofoiIiIj/cYiIiIiIiI/3GIiIiIiIg5ZCW3m9qIiIiHH/iIiIcf+IiIhx/4iIhx/4iIhx/4iIhx/4g94wKzHP1x/4hx/4iHH/iHH/iHH/iHH/iHH/iHH/iHH/gw/R+xEuCI/3GP9xiP9xj/cYj/cY/3GI/3GI/3GP9xiDQbobzkXoj/cYiP9xiI/3GIj/cYiP9xiI/3GIiP9xiIg9QMezvziHH/iIiIiIiIcf+IiIiIiHH/iIiIiDuHZ7V4mHH/hx/4cf+HH/hx/4cf+HH/hx/4cf+HH/cf+HH/hx/4cUtA/Fvw/4cf9x/4cf9x/4cf9x/4cf9x/4cf9x/4cf9x/3H/hx/3E07Ka8E1mP9x/3GP9xj/cf9xj/cY/3GP9xj/cY/3H/cY/3GP9xj/cTTyKLwN14iI/3GIiIiIiP9xiIiIiIiIj/cYiIiDLIqL43V3H/iIcf+Icf+Ihx/4hx/4iHH/iHH/iHH/iHH/iIcf+Icf+Icf+HH/iDOWC71p9HH/cf9xj/cf9xj/cf9xj/cf9xj/cY/3H/cY/3H/cY/zvnhbUYenGI/3GIj/cYiP9xiIj/cYiP9xiIj/cYiP9xiIj/cYiI/zVCAby9/oiP9xiIiIj/cYiIiP9xiIiIiP9xgwjxawgOmIiIiIcf+IiIiIcf+IiIiHH/iIiIcf+IMw84vvDH/3H/hx/4cf9x/4cf9x/4cf+HH/cf+HH/cf+HH/cf+HH/cf9x/4cf9x/4cf9xJkD8SsvwO4j/cY/3GP9xiP9xj/cYj/cY/3GI/3GP9xiP9xiP9xJxYdSr6eK4iIiIiIiIcf+IiIiIiIiIiIiIiIguANmKb/Jnhx/4iIiIcf+IiIcf+IiIcf+IiIcf+IgosBBatP76/3H/cf9x/3H/cf9x/3GP9x/3H/cf9x/3H/cY/3H/cf9x/3GP9x/3H/cf9xg0TMe8sziP9xiI/3GIj/cYiI/3GIj/cYiI/3GIiP8gG35qX0gZ/4iIiIhx/4iIiIcf+IiIiHH/iIiIcf8jhY5KCKcb/4cf9x/3H/cf9x/4cf9x/3H/cf9x/3H/cf9x/4cf9x/zvKuLY1R/9xiP9xiP9xiP9xiP9xiI/3GI/3GI/3GIj/cTBbfrG0gf+Ihx/4iHH/iHH/iIcf+Icf+Icf+Icf+IcTA30rDYLf+HH/hx/4cf+HH/hx/4cf+HH/cf+HH/hx/4cf+HEwqt2wZSKP9xiI/3GI/3GIj/cYiP9xiI/3GIiP9xiI/0WcvLY0cYiIj/cYiIj/cYiIj/cYiIj/cYiIiP9xiIJMwoKtM9fYcf+IiIiIiHH/iIiIiIhx/4iIiIcf+IKs3RGnMi7v9xj/cY/3GP9xj/cf9xj/cY/3GP9xj/cY/3GP9xj/cY/3Ex+LW+B0pxiIiP9xiIiP9xiIiP9xiIiI/3GIiIiP82h2G7eJ6Ij/cYiIiIiIiIiIj/cYiIiIiIiIiD0I9bP3CoiIhx/4iIcf+IiHH/iIhx/4iHH/iIhx/4iHH/gt5loaQZpeiIiIj/cYiIiIiIiIiIiIiIiIiIg4pJG4W26IiHH/iIiIiIiIcf+IiIiIhx/4iIiIgkieoa12FeiP9xiIiIiI/3GIiIiIiP9xiIiIiIiIj/PWdVtJiqiIiIiHH/iIiIhx/4iIiHH/iIiIcf+Ig25hG6Ge5x/4iIcf+Ihx/4iIcf+Ihx/4iHH/iIcf+Icf88jMW1czr/cf+HH/cf+HH/cf+HH/cf+HH/cf+HH/cf+HH/cf9x/4cf9xK9KmqpLVlYcf+HH/hx/3H/hx/4cf+HH/hx/3H/hx/4cf9x/4cf8r97FKgITr/4cf+HH/hx/4cf+HH/hx/4cf+HH/hx/4cf+HH/cf+HH/g02xi8JOdxj/cf9xj/cY/3H/cY/3H/cY/3GP9x/3GP9xj/cY/3H/cY/3GP8sKnIaXVjehx/4iHH/iIcf+Icf+Ihx/4iHH/iHH/iIcf+IcTYIZ7n3mHH/hx/3H/cf9x/3H/cf+HH/cf9x/3H/cf9x/3H/cf9x/3H/cf9x/3H/cf9x/3H/cf9x/3H/cf9x/3H/cf8ioU8a9esOcf+HH/cf9x/3H/cf+HH/cf9x/3H/cf9x/4cf9x/3H/cf9xIT+HOg0HjHH/iIiIcf+IiIcf+IiIcf+IiIcf+IiC9TNBoazL5xiP9xiP9xiI/3GI/3GIj/cYj/cYiP9xgoswYqlM+d/3GIiIiIiI/3GIiIiIiIiP9xiIiIgtru9aZREKj/cYj/cYiP9xiI/3GIj/cYiI/3GIj/cYg7fCi1g9dx/4iIiIiIiHH/iIiIiIhx/4iIiIhx/4gx8ei/DheHH/cf+HH/hx/3H/hx/3H/hx/4cf9x/4cf9x/4cf9x/4cf9x/3H/hx/3E18yi7DNeP9xj/cY/3GP9xj/cY/3GP9xj/cY/3GI/3GP9xj/L5LxGibQ7ocf+Icf+Icf+Icf+Icf+Icf+Icf+Icf+Icf+Icf+HEmK/dqzUCJcf+HH/hx/3H/hx/4cf+HH/hx/3H/hx/4cf9x/4cf8pQbEai+Tuj/cYiIiIiP9xiIiIiIiP9xiIiIiIL4b+GheQHnGIiI/3GIiI/3GIiIj/cYiIiI/3GIiDkaFrfl6YiIiHH/iIiIiIcf+IiIiIhx/4iIiCxqKSpZXW1x/4cf+HH/hx/4cf+HH/hx/4cf+HH/cf+HH/hx/4cf9x/yM+tSr8FK3/cf9x/3H/cf9x/3H/cf9x/3H/cf9x/3H/cf9x/3H/cf9x/3GP9x/zj/CLkA94j/cYj/cYiP9xiP9xiI/3GIj/cYiP9xiI/3GDbDJ7o82IiIiIiIiIhx/4iIiIiIiIiIiIhx/4iIiIiIiIcf+IiIiIiIcf+IiIiIhx/4iIiIgjyu1qBFEpcf+HH/hx/3H/hx/4cf+HH/cf+HH/hx/3H/hx/3H/hx/4OZpst2WTcYj/cYiP9xiP9xiP9xiI/3GIj/cYj/cYiP9xiDYfKLrg14iIiIiIiIhx/4iIiIiIiIcf+IiIOsjStjcthx/4iIcf+IiHH/iIcf+Ihx/4iHH/iIcf+DK5ZL5Gm3H/hx/4cf+HH/hx/4cf+HH/hx/3H/hx/4cf9x/4cf+HH/cTgrCLfU93GP9x/3GP9xj/cf9xj/cY/3GP9xj/cf9xj/cY/3GP9xj/cY/3GP9xj/cY/3GP9xj/cY/3GP9xj/cYj/cY/3GP9xiP9xj/cYLJ4SGlYe3v+Icf+Icf+Icf+HH/iHH/iHH/iHH/hx/4hx/4Ik2oGvslfoiIiIiIiIiIcf+IiIiIiIiIgwbC+wo9Bx/3H/cf9x/3H/cf9xj/cf9x/3H/cf9x/3H/cf9x/3H/cf9xj/MMyIsUN3/3GIj/cYiP9xiI/3GIiP9xiI/3GIiP9xiI/yoMpTqPNayHH/cf9x/4cf9x/3H/hx/3H/cf+HH/cf9x/3H/hx/3H/cTuct7RjSHGP9xj/cY/3GP9xiP9xj/cYj/cY/3GP9xiP9xiP9xj/cYj/cYj/cTHB5r8+GYiIiIiIiIiI/3GIiIiIiIiIiIiIMLy4sFNHhx/4hx/4iHH/hx/4hx/4hx/4hx/4hx/4cf+D6SfLNtg4/3GP9xj/cY/3GP9xj/cY/3GP9xj/cY/3GP9xj/cY/zw0uLXLR4iIiIiP9xiIiIiIiIiIiIiIiIg7TD61s8Fx/3H/hx/3H/hx/3H/cf+HH/cf+HH/cf9x/3H/hx/3H/cTp2jLWJc3GIj/cYiI/3GIiP9xiIj/cYiI/3GIiP9xgoRgIai5/ehx/4cf9x/4cf9x/4cf9x/4cf9x/4cf9x/3H/hx/3H/cf+DExGrDe5Y/3GI/3GI/3GI/3GP9xiP9xiP9xiP9xiI/yKMahr3OV5x/3H/cf9x/3GP9x/3H/cf9xj/cf9x/3GP9x/3H/cY/3H/cYPouYsnRniIj/cYiIj/cYiI/3GIiIj/cYiIj/cYguqhuKZV5HiIiIiIiIiIiIiIiIiIiIiIiIiIg47mK4EZ1x/4iIiIhx/4iIiIcf+IiIhx/4iIiHH/iIL7DsWkTxOv9xiIiI/3GIiIiI/3GIiIiIj/cYiIiIL4FiGhfp3nH/hx/3H/cf9x/3H/cf9x/3H/cf9x/3H/cf9x/3H/cf9x/3H/cf9xMXnyvoYNcY/3H/cY/3H/cY/3GP9x/3GP9x/3GP9xj/cf9xj/cYM/xEvQO7iP9xiP9xiP9xiI/3GI/3GIj/cYiP9xiI/3GCiiFBqF3r5x/3H/hx/3H/hx/3H/hx/3H/hx/3H/cf+HH/cf9x/4cf9x/z+v+LJQB/9xiP9xj/cYj/cY/3GI/3GP9xiP9xiP9xiP9xiC9jF2pJzon/cYiP9xiP9xiI/3GIiP9xiI/3GIj/cYiIIjnveh1hCHGP9x/3GP9xj/cf9xj/cf9xj/cY/3H/cY/3GP9x/3GD6vl7JQaIiIj/cYiIiP9xiIiIj/cYiIiI/3GIiIiI/3GIiIiIiP9xPt5IsiG3iIcf+Ihx/4iIcf+Ihx/4iHH/iIcf+Ihx/4iHH/iIcf+IMFcJsbj2/3H/cf9x/3H/cf9x/3H/cf9x/3H/cf9x/3H/cY/3H/cf9x/3H/cf9x/3H/KJ0BGpYv7oiHH/iIiIiIiIiIiHH/iIiIiIiIcf+IiIiIiHH/iIiIiHH/iIiINylYudanhx/3H/hx/4cf9x/4cf+HH/cf+HH/hx/3H/hx/3H/hx/3ElzneK8xiH/3H/hx/3H/hx/3H/hx/3H/cf+HH/cf+HH/cf9x/4cf9x/3Ekk7EaxsTuiIiIiIiIiIiIiIiIiIiIiIiIiIiIiIiIiIiIiIiIiIiIiIiDfhV7keqHH/iHH/iHH/iHH/iHH/hx/4hx/4cf+Icf+HH/iHH/gza0i+lLf/cY/3H/cf9x/3GP9x/3H/cf9xj/cf9x/3GP9x/3H/cY/3H/cY/3H/cY/3H/cf9xgn2O8qonENiIiIiIiIiIiIiIcf+IiIiIiIiIg4Gg645fFx/3H/hx/3H/cf9x/3H/cf9x/3H/cf9x/3H/cf9x/3H/cf9x/3E9R5izuGeIj/cYj/cYj/cYiP9xiI/3GIj/cYiP9xiI/3Ep9w06kI8s/3GP9x/3GP9xj/cf9xj/cY/3H/cY/3GP9xj/cf9xj/cYK+GbGmHmTv9x/3H/cf9x/3H/hx/3H/cf9x/3H/cf9x/3H/cf9x/3H/PIgYtXfnj/cYj/cYj/cYj/cYj/cYj/cYj/cYiP9xgkBhAaz57+iHH/iHH/hx/4hx/4hx/4cf+Icf+Icf+HH/iHH/hx/4cS2M5ho3MZ6IiIiIiIiIiIiIiIiIiIiIiIg8VdO0qiyIhx/4iIhx/4iIhx/4iIhx/4iIcf+IiHH/iCqo1jqFcpyIj/cYiP9xiI/3GIiP9xiI/3GIiP9xiIj/cYiI/3GIiP9xiIOYBIt3+3cf+IiIiIcf+IiIiHH/iIiIhx/4iIhx/4Ic+VOhQGrI/3GP9xiP9xiP9xiP9xj/cYj/cYj/cYj/cYj/PsApsz/WiIhx/4iIiIiIiIiIiIhx/4iIiIiILs3PmnMjBoiP9xiI/3GIj/cYiP9xiI/3GIj/cYiI/3EsxysaU41O/3H/cY/3GP9x/3GP9xj/cY/3GP9xj/cf9xj/cY/3GP9xj/IQU9OiC8LP9x/3H/cf9x/3H/cf9x/3H/cf9x/3H/cf9x/3H/cf9x/3H/cf9xJ2yNSrk3K4iP9xiIj/cYiP9xiIj/cYiI/3GIiP9xiIj/cYIBVrGh+pTv9xj/cY/3GP9xj/cY/3GP9xj/cY/3GP9xiP9xj/cY/zspbrbWkYcf+IiIcf+IiIcf+IiIcf+IiIcf+IiHE3DCm589b/hx/3H/cf9x/4cf9x/3H/cf9x/4cf9x/3H/cf9x/3H/cSBXDTobjyyHH/iHH/hx/4hx/4cf+HH/iHH/hx/4cf+HH/iHH/hx/4cf85r8+4UDCP9xiI/3GIj/cYiP9xiI/3GIiP9xiIj/cYiDWJt7t2SIiIiIiIcf+IiIiIiHH/iIiIiIcf+CN7QhroS96P9xj/cY/3GP9xj/cY/3GP9xj/cY/3GP9xj/cY/3GP9xj/cY/3GI/3GP9xj/cYj/cY/3GI/zK7Vb9Eqv9xiIiIj/cYiIiI/3GIiIiP9xiIiIiIS/9sUAn/cYiIiIiIiIj/cYiIiIiIiIiIiIiIMj1EvsK7iIcf+IiIiHH/iIiIcf+IiIhx/4iIhO/2wgCXH/iIhx/4iIcf+IiHH/iIhx/4iHH/iIcTJRCb6u9v9x/3H/cf9x/4cf9x/3H/cf9x/3H/cf9x/3H/cf9x/3H/cf9x/3H/cf9x/3H/cf9x/3H/cf9x/3H/cf9xMSS0v9tLj/cY/3GP9xj/cY/3GI/3GP9xj/cY/3GI/3GP9xj/cSl5VBp4ar6HH/hx/4cf+HH/hx/4cf+HH/hx/4cf+HH/hx/4cf+HH/hx/4cf9x/4cf+HH/JI9+GtcIHnH/iHH/hx/4hx/4cf+Icf+HH/iHH/hx/4cf+IcStBI0p77cv/iHH/hx/4cf+Icf+HH/hx/4cf+HH/iHH/hx/4cf+HH/hxO+/YtRAnj/cf9xj/cf9xj/cf9xj/cY/3H/cY/3GP9x/3GP9xg+ZveymQj/cYiIiP9xiIiIj/cYiIiIj/cYiIiIN4z4uXMHiHH/iIhx/4iHH/iIcf+Ihx/4iHH/iIcf+Icf+Cjp8RqRYO6I/3GI/3GIj/cYj/cYj/cYiP9xiP9xiI/3GIj/cSGCQxr3286HH/hx/4cf9x/4cf9x/4cf+HH/cf+HH/cf+HH/cf+HH/cSXnsNoChPJxj/cf9x/3GP9x/3H/cY/3H/cY/3H/cf9xj/cf9xj/cf9xg+TseysTiIiP9xiIiP9xiIiP9xiIiP9xiIiI/3EvHuyKXhE3iIiIiIiIhx/4iIiIiIiIiHH/iIiIKwWRWn+m6nH/cf9x/3H/cf9x/3H/cf9x/3H/cf9x/3H/cf9x/3H/cf9x/3Esdm0qWJktj/cYiIiP9xiIiIj/cYiIiI/3GIiIiI/yA9hjo9J5z/cf9xj/cf9x/3H/cf9x/3H/cY/3H/cf9x/3H/cY/3H/cf9x/3GP9xL8hFKiN7rY/3GP9xj/cYj/cY/3GP9xj/cY/3GP9xiP9xj/cYM6VKvVq1iIiIiIiIiIiIiIiIiIiIcf+IiCoUjIqutzeIcf+Ihx/4iHH/iIcf+Icf+Ihx/4hx/4iD1ox7SXOP9x/3H/cf9x/3H/hx/3H/cf9x/3H/cf9x/3H/cf9x/3H/cf9x/3Euu+6aZEEWhx/4iHH/iIcf+Icf+Ihx/4iHH/iHH/iHH/g+yYiyNndx/3H/cf9x/3H/cf9x/3H/cf9x/3GP9x/3H/cf9x/3H/cf9x/3H/cf9xj/cf9x/3H/cf9x/zFuOL+Rx3GIj/cYiP9xiI/3GIiP9xiI/3GIiP9xiIj/N6C3ul9IiIiIiIcf+IiIiIiIcf+IiIiIcf+IiIiIcf+IiIhx/4NjDnus8Yhx/3H/hx/4cf+HH/cf+HH/hx/3H/hx/3H/hx/4cf9x/4cf9x/4cf9x/4cf9x/3H/hx/3H/hx/3H/cf8wB9exCSj/cY/3GP9xj/cY/3GP9xj/cY/3GI/3GP9xj/cY/3GD80mbHLZoiIiIiIiIiIiIiIiIiIiIiIiIcf+CuWLlp2nRpxiIj/cYiP9xiIj/cYiI/3GIiP9xiIj/cSGtuxr1JE5xj/cY/3GI/3GP9xj/cY/3GP9xiP9xj/cY/3GI/3GP9xiP9xj/cYj/cS9xAxoY786HH/iHH/hx/4hx/4cf+HH/hx/4hx/4cf+HH/MAEIsA/3cY/3H/cf9xj/cf9x/3GP9x/3H/cY/3H/cY/3H/cY/3E83Rm0IuaIiP9xiIiI/3GIiIiP9xiIiIiI/3GIiIg1jue7cRiIiHH/iIhx/4iIcf+IiHH/iIhx/4iHH/iIhx/4iHH/iIcf+Icf+Ihx/4iHH/iHH/iIcf+Icf+INO+HvRB4/4cf9x/3H/cf9x/3H/cf9x/3H/cf+HH/cf9x/3H/cf9x/3H/cf9x/3H/cY/3H/cf81bdy8kiOIiIiIj/cYiIiIiI/3GIiIiIiIj/cYiIiCOVCyrmr02HH/iHH/iIcf+Icf+Icf+Ihx/4hx/4hx/4g0+2i9BJf/cf9x/3H/cf9x/3H/cf9x/3GP9x/3H/cf9x/3H/cf9xj/L01GSksrm/9xj/cY/3H/cY/3GP9xj/cf9xj/cY/3GP9xj/cY/3GP9xj/IghRGv967nH/iIcf+IiHH/iIcf+Ihx/4iHH/iHH/iIcSLDMhrTzN5xiI/3GI/3GI/3GI/3GIj/cYiP9xiP9xiI/3GIj/MrKVv01qiIiIiIiIiIiIiIiIiIiIiIiIIkG9GuvkLnGIiIiP9xiIiIiI/3GIiIiIj/cYiDUsDbzT8v+HH/hx/4cf+Icf+HH/hx/4cf+HH/hx/3H/hx/4cf+DJO97+xCP9x/3GP9x/3GP9x/3GP9x/3GP9xj/cf9xj/cY/3H/cY/3GP9x/3GP9xj/cY/3GP9x/3GP9xj/cT6N3LJyI4iIiIiHH/iIiIiIiIiHH/iIiIiIiDL3Tr4IsXH/cf9x/3H/cf9x/3H/cf9xj/cf9x/3H/cf9x/3H/cY/3H/cTCy57BdGI/3GIj/cYiP9xiI/3GIj/cYiP9xiI/3GILtKpimLVZ4iP9xiIiIj/cYiIiIj/cYiIiIiI/3GCKTyxr2w07/cYj/cYj/cYj/cYiP9xiP9xiP9xiP9xiI/3GIj/O/1BtgK+iIj/cYiI/3GIiP9xiIiP9xiIiP9xiIiP9xNZuPvGRw/4cf+HH/hx/4cf+HH/hx/4cf+HH/cf+HH/hx/4cf9x/4cf8xGIew93j/cY/3H/cY/3H/cY/3H/cY/3GP9x/3GP9xj/cY/3H/NN1xvCKOcY/3GP9xj/cYj/cY/3GP9xiP9xj/cYj/cY/3GI/3GI/3GP9xiP9xKOqzKpFUzf9xiI/3GIj/cYiP9xiIj/cYiP9xiIj/cYiI/3GIiP9xO5OEtWx7iIiIiIiP9xiIiIiIcf+IiIiIiIiIg5F+G46B7/iIiIiIcf+IiIiIcf+IiIiHH/iIiIhxNMJFvD26/4cf+Icf+HH/hx/4hx/4cf+HH/iHH/hx/4cf+HH/ggF0EaH4vuiI/3GIiP9xiIiP9xiIiP9xiIiI/3GIiIj/cTWRSbtutoiHH/iIhx/4iIcf+Ihx/4iIcf+Ihx/4iHH/iIcf+CtvXBppCj6IiIiIiIiIiHH/iIiIiIiIhx/4iIiIiHH/iIgmLmha3Rl6j/cYj/cY/3GI/3GP9xiP9xiP9xj/cYj/cYj/cYgxoqi/XVeIiIiIiIiIiIiIiIiHH/iIiIiIiBJCYrGbzZ1OiP9xiIiP9xiIiI/3GIiIiP9xiIiIiP8582G4DJ6IiIiIiIiIiIiI/3GIiIiIiIiIiIiIiIiDHnKL8Y14hx/4hx/4hx/4hx/4hx/4hx/4hx/4hx/4cf889Ei1C7f/cf9xj/cf9x/3H/cf9x/3H/cY/3H/cf9x/3GP9x/3H/cf9xj/IA4KGhAvXnH/hx/4cf+HH/hx/4cf+HH/cf+HH/hx/4cf9x/4cf+HH/PW8YtJDn/3GP9x/3GP9xj/cf9xj/cY/3GP9xj/cY/3GP9x/yPEVirzup2Ij/cYiP9xiI/3GIj/cYiI/3GIj/cYiIKB2AOp4n/Icf+Icf+Icf+HH/iHH/hx/4hx/4cf+Icf+HH/hx/4cf8tmYUaRmeuiP9xiIiIiIiIiIiIiIiIiIiIiIQzA83PyIiIiIcf+IiIiIiIiIiIiIiIiIiDFl17+aKIcf+Icf+HH/iHH/hx/4cf+Icf+HH/hx/4hx/4cf+HEloHEatfjuiP9xiIiP9xiIj/cYiIj/cYiIj/cYiIiP9xNBCFvO96iIiIcf+IiIiIiIiIhx/4iIiIiIiCfTtzqyxIyI/3GI/3GP9xiP9xiP9xiP9xiP9xiP9xiI/3GDq+WLZBp4iIiIiIiIiIiIiIhx/4iIiIiIiIg119e8KCj/iHH/hx/4cf+Icf+HH/hx/4cf+HH/hx/4cf+HH/hx/yePcxqnCM6IiP9xiIiIiIiI/3GIiIiIiIiIiP9xiIiIg7xh+2OeD/cf9x/4cf9x/3H/hx/3H/cf+HH/cf9x/4cf9x/3H/cf+HH/cTUtQrvSvf9x/3H/cf9x/3GP9x/3H/cf9x/3GP9x/3H/cf9xj/cf9x/3H/cY/3H/cf9xj/cf9xj/cf9xP2K3sZ1I/3GIiP9xiI/3GIiP9xiIiP9xiIj/cYiIg6JKS221uIiIiIiIiIiIiIiIiIiIiIiIiIiIiDRTErys7YiIhx/4iIiHH/iIiIcf+IiIhx/4iIcf+IiDNL9L20C4cf+Icf+HH/hx/4cf+HH/hx/4cf+HH/hx/4cf+HH/hxOVPnt6wY/3H/cf9xj/cf9xj/cf9xj/cf9xj/cf9xj/cY/3H/cY/3H/cY/yknYxqNic6HH/iIcf+Icf+Ihx/4iHH/iHH/iHH/iIcf+Icf+DPGl705aHH/cf9x/4cf9x/3H/cf9x/3H/cf9x/3H/cf9x/3H/cf9x/3H/cf8yp1S+WKtxj/cY/3GP9xj/cY/3GP9xj/cY/3GP9xj/cY/3GP9xMKodsGXiiIiIiIcf+IiIiIhx/4iIiIhx/4iIiDSJc7x2jHH/iHH/iIcf+Icf+Icf+Icf+Icf+Icf+Icf+Icf8nsVs6tOpMiIiIhx/4iIiIiIiIiIiIiIhx/4iIKembaqFmSYcf+Ihx/4hx/4hx/4hx/4hx/4cf+Icf+Icf+HE4TVi3sqdx/3H/cf9x/3H/cf9xj/cf9x/3H/cf9xj/cf9x/3H/cY/3H/cf9xLGHxGkng7oiHH/iIiIhx/4iIiHH/iIiIcf+IiIcf+IiIcf+IiHH/iIiD+3aLFIl3H/hx/3H/hx/3H/cf+HH/cf9x/4cf9x/3H/cf+HH/cf9x/zJ6GL+F5/9xj/cY/3GI/3GP9xj/cYj/cYj/cY/3GI/3GI/3GI/3GP9xOf2qtwJViIiIiHH/iIiIiIiHH/iIiIiIcf+IiIM3xnvYOYhx/4cf+HH/hx/4cf+HH/cf+HH/hx/4cf+HH/cf+HH/hx/4OeQouBvX/3GP9x/3GP9xj/cf9xj/cY/3GP9x/3GP9xj/cY/3GP9xgoU+0qmsEtiIiIiIiIiIiIhx/4iIiIiIiIiIJ9f0OrKAvP9xj/cf9xj/cY/3H/cY/3GP9xj/cf9xj/cY/3GP9xj/PIt5tXSGj/cYiIiIiIiIiIiIiIj/cYiIiIiIg40oe4LXiIcf+Icf+Ihx/4hx/4iHH/iHH/iHH/iHH/I/xBWgE76v9xj/cY/3GP9xj/cY/3GP9xj/cY/3GP9xj/cYj/OxFYtu6nj/cYiIiIiIiIiIiP9xiIiIiIiIiIiIiIiIiIiIOHoouIXXhx/4iHH/iHH/iHH/iHH/hx/4hx/4hx/4hx/4cf+Icf+HH/iHH/hx/4cf+INkARur/uhx/4cf+HH/hx/4cf+HH/cf+HH/hx/4cf9x/4cf+HH/cf874xa2HOmP9x/3H/cY/3H/cf9xj/cf9x/3GP9x/3GP9x/3GP9x/3GDhLR7e0uHGIiP9xiI/3GIiP9xiIiP9xiIj/cYiIj/cYiIiDh8iLmDd/+IiIhx/4iIhx/4iIhx/4iIhx/4iIcf+IiHH/iIhx/4iCnKUhqDWt7/cY/3GI/3GI/3GP9xiP9xiP9xiP9xiP9xiI/3GI/3GI/3GIj/MAU1sQvKiIiIiIiIiI/3GIiIiIiIiIiIg/1bGxKk6IiIiIiIiIiIiHH/iIiIiIiIiIcf+D/cWLEjp4hx/4cf+HH/hx/4cf+HH/hx/4cf9x/4cf+HH/hx/4JC8CGt0P3oiP9xiIiIiI/3GIiIiIiP9xiIiIiIiIj/cYiIiIiIgyKLe+10hx/4iIcf+Ihx/4iHH/iHH/iIcf+Ihx/4hx/4iDMGkr35bXH/hx/4hx/4cf+HH/hx/4cf+HH/hx/4cf+HH/hx/4cf+HH/cf+C7wEhow/t6Ij/cYiIiIj/cYiIiIiI/3GIiIiIiD0mc7PZjIcf+IiIiIiIiIiIcf+IiIiIiIhxK5VUeoaquP9x/3H/cf9x/3H/cf9xj/cf9x/3H/cf9x/3GP9x/3H/cf9x/3E9npuzYWSIiIj/cYiIiIiP9xiIiIiIiI/3GIiCX+0RrAEu7/cf9x/3H/cf9x/3H/cf9x/3H/cf9x/3H/cf9x/3H/cf9x/y2KEhpHXt6IiIiIiHH/iIiIiIiIhx/4iIiIiIcSE6UFodWvr/cf+HH/cf9x/3H/cf9x/3H/cf9x/4cf9x/3H/cf9x/3H/cf9x/zjXl7goaHGI/3GI/3GI/3GI/3GI/3GI/3GI/3GI/3GI/3GIMTtlv8SaiIiIj/cYiIiIiIiIiIiIiI/3GIiIgzWpG9pW6IiIiIiIiIiIiIiHH/iIiIiIiIiHH/iIiIiC9P+DorAHxxiP9xiI/3GI/3GIj/cYiP9xiI/3GIj/cYiP9xiI/3GIiP9xiI/3GIiCFOoEoMFftxiP9xiP9xiP9xiP9xiI/3GI/3GI/3GIj/cYggK0saHktO/3H/cY/3H/cY/3H/cY/3H/cY/3H/cY/3GP9x/3GP9xgtoZZKVeab/3GI/3GP9xiP9xiP9xj/cYj/cYj/cYj/cYj/cYOpiItmd3iIiIiIiIiIiIiIcf+IiIiIiIiIiDm8Z7dDmIhx/4cf+Icf+HH/iHH/hx/4cf+Icf+HH/hx/4cf+HH/hx/4hx/4LmWhGjml7o/3GIiI/3GIiIj/cYiIiP9xiIiIj/cYiIQAE8APyIiIiI/3GIiIiIiP9xiIiIiIiIiI/ztWFrap6YiIhx/4iIhx/4iIhx/4iIcf+IiHH/iIhx/4g0U7a8rEmHH/cf+HH/hx/3H/hx/3H/hx/3H/hx/3H/hx/3H/cf+HH/cf+HH/cf9x/4cf9x/3H/hx/3H/cf9x/zk957fCGHGP9xj/cY/3GI/3GP9xj/cYj/cY/3GI/3GP9xiDpJWLa2p4iIiIiIiIiIiIiIiIiIiIiIiIiCQpeRrdaG7/cYj/cYiP9xiP9xiI/3GIj/cYiP9xiI/3GCKiYUoG2ev/cYj/cYj/cYj/cYiP9xiP9xiP9xiI/3GI/3GIg+aqiylVeIiIiIcf+IiIiIiIiIcf+IiIiIiIcf8mwAoas/9ej/cYiIj/cYiIiP9xiIiI/3GIiIiP9xg1QBW7v+qIiIiIiIiIcf+IiIiIiIhx/4iIiIPpQIs2v3/4cf+HH/hx/4cf+HH/hx/4cf9x/4cf+HH/hx/4cf9x/4IVdSGguK3oiIiI/3GIiIiIiIiP9xiIiIiIiCFH6xoMgU6I/3GI/3GIj/cYiP9xiI/3GIj/cYiI/3GIgk3pIawhbehx/4cf9x/4cf9x/4cf9x/4cf9x/4cf9x/4cf9x/4cS/9YzogKcyIiIiIiI/3GIiIiIiIiIiIiIiIj/cYJtr1GrJQro/3GP9x/3GP9xj/cY/3GP9x/3GP9xj/cY/3GP9xj/JpQ1Sta8q4/3GP9xiP9xj/cYj/cYj/cYj/cY/3GI/3GI/3GIISPgGg7B/v+Icf+HH/iHH/iHH/iHH/hx/4hx/4cf+Icf+HH/hx/4hx/4cf+HH/hx/4cf+Dr3J7cI2P9x/3H/cf9xj/cf9x/3H/cf9xj/cf9x/3GP9x/3H/cY/3H/cf8qeHIaeHjehx/4iIiHH/iIiHH/iIhx/4iIhx/4iIJCngSu1h+4iIiIiHH/iIiIiHH/iIiIiHH/iIiIcf+IiIhx/4iC9iuxop1E6IiIj/cYiIiIiIiIiIiIiIiIiIiIJtkyGqJs3nH/cY/3H/cf9x/3GP9x/3H/cf9xj/cf9x/3GP9x/3H/cY/3H/Ly/dKj0CLYiIiIiIiIj/cYiIiIiIiIiIiIgpAHF6r/jocf+HH/hx/4cf+HH/hx/4cf+HH/hx/3H/hx/4cf8o8ZZKoOabcf9x/4cf9x/3H/cf9x/3H/cf+HH/cf9x/3H/cf9x/3H/cf9x/3H/cf9x/3H/cf9x/3H/cf8yMue+zRhxiP9xiP9xiP9xiI/3GI/3GI/3GIj/cYiP9xiP9xiI/3GIgtoHkqRfhtiIiIiIhx/4iIiIiIiIiIiHH/iIiIiIJ3LXGqjSjoiP9xiP9xiI/3GIj/cYiP9xiI/3GIiP9xg8sQi0TveHH/iIiIiIiIcf+IiIiIiHH/iIiIiIcf+IiIInJFKvjbrYhx/4iHH/iHH/iIcf+Icf+Icf+Icf+Icf+Icf+Icf+Icf+Icf+HH/iHH/iHE9Xjiyocdx/3H/cf9xj/cf9x/3H/cf9x/3GP9x/3H/cf9xj/cf9x/3H/cSvtHyphLg2P9xiIiIiIiIiIiIiIiIiIiIiIiIiDyNWLVyp/+Icf+Icf+HH/iHH/iHH/hx/4hx/4cf+Icf+HH/hxNbdou0iX/3H/cY/3H/cf9x/3GP9x/3H/cY/3H/cY/3H/cf9xj/cf9xj/LtWzmnKkxoiIiIiIiIiIiIiIiIiIiIiIKQXqGo+hXoj/cYiP9xiI/3GIj/cYiP9xiIj/cYiI/3GCtx0Rpo4u7/hx/4cf9x/4cf+HH/hx/3H/hx/3H/hx/4cf9x/4cf9xOpX3tWoIcf9xj/cY/3GP9xj/cY/3GP9x/3GP9xj/cYj/cY/3GP9xj/cY/3GP9xiP9xj/cYN+vnuRQYj/cYiIiIiIiIiIiI/3GIiIiIiIghQS0aDO0uiIiP9xiIj/cYiIiP9xiIiP9xiIiI/3GIMjRovsuXiIcf+IiIcf+IiIcf+IiHH/iIhx/4iCGm33o2kgiIiIj/cYiIiIiIiIiIiIiIiIiIiIiCYUUhquut5x/3H/cf9xj/cf9x/3H/cY/3H/cf9x/3GP9x/3H/cY/3H/cTNKSL21t/9xiI/3GIiI/3GIiP9xiIj/cYiIj/cYiIiP9xgx8UK/Dr2P9xiIiIiIiIiIiIiI/3GIiIiIiIiIgsyfAqU2D9iIiIiIiIiIiIiIiIiIiIiC1MjBpLNz6P9xiIiP9xiIiP9xiIiP9xiIiI/3GC3wB7qA/4Rx/4hx/4cf+Icf+HH/hx/4hx/4cf+HH/hx/4gnfjCa6Bz2/3GP9x/3H/cY/3H/cY/3H/cY/3H/cY/3H/cY/3H/cY/yLWkbpDluSIiP9xiIiI/3GIiIj/cYiIiP9xiIiIiC8q7io9UR3/hx/4hx/4cf+Icf+HH/hx/4cf+HH/iHH/hx/4cf+DKECb579nGP9xj/cf9xj/cf9xj/cf9xj/cY/3H/cY/3GP9xj/cf8iRkoa+5tecf9x/3H/hx/3H/cf+HH/cf9x/3H/hx/3H/cf9x/3H/hx/3Ew+WmwFpb/cYj/cYj/cYj/cYj/cYiP9xiP9xiP9xiI/3GCV1mDrIpnxx/3H/cf9x/3H/cf+HH/cf9x/3H/cf9x/3H/cf9x/3H/cf9x/3H/cf9x/zXq7rwVEYiIiIiIj/cYiIiIiIiIiIiIiIiIiIghbrwaChQ+j/cYiIj/cYiIj/cYiIj/cYiIiI/3GIiIJmyyGqk03nH/cf9x/3H/cf+HH/cf9x/3H/cf9x/3H/hx/3H/cf9x/3H/NswGujP5cY/3GP9xiP9xj/cY/3GP9xj/cYj/cY/3GP9xiP9xj/cYj/cY/3GIO0RYtbuniIiIiIiIiIiIiIiIiIiIiIiILybRKi2S7YiIiIiIiIiIiIiIiIiIiHH/iIiILbqMGkRXPoiIiI/3GIiIiIiI/3GIiIiIiILHLiKljR3YiIiIiIiIiIiIiIiIiIiIiIiDytdrRSiYcf+Icf+Ihx/4iHH/iHH/iHH/iHH/iIcf+Icf+IJLrVKtRSrYcf9x/4cf+HH/cf+HH/cf+HH/hx/3H/hx/3H/cf+HH/cf8hH/7KXwATcf9xj/cf9x/3H/cf9x/3GP9x/3H/cf9x/3GP9x/3H/cf9xj/I+K5OvHUbHH/hx/4hx/4cf+Icf+HH/iHH/hx/4cf+Icf+HH/hxOlCHtq94/3GP9x/3H/cf9x/3GP9x/3H/cY/3H/cf9x/3GP9x/3GP9xNU14u7KH/3GIiI/3GIiP9xiIiP9xiIiI/3GIiIj/cTav5LpQG4hx/4iIiIiIiIiIiIiHH/iIiIiIiCtWuRpqlG6I/3GIiP9xiIiP9xiIj/cYiIiP9xiIiI/3GIgpl0MahovO/3H/cf9x/3H/hx/3H/cf9x/3H/cf9x/3H/cf+HH/cf9x/3H/cf9x/zPzdb4Mio/3GP9xj/cY/3GP9xj/cY/3GP9xiP9xj/cY/3GCaxfRqk6C5x/3GP9x/3GP9x/3H/cY/3H/cY/3H/cY/3H/cY/3GP9x/3GP9x/3GP9xj/cf9xj/cY/3GP9xj/cf9xj/cY/3GP9xj/cTGft79gSP9xiIiIiP9xiIiIiIj/cYiIiIiIiP9xgxcFe/j6iIiHH/iIhx/4iIcf+Ihx/4iIcf+Ihx/4gzvUi9Qrdx/4cf9x/3H/cf9x/4cf9x/3H/cf9x/3H/cf9x/3H/cf9x/4cSh660qoUUuP9xiP9xiP9xiP9xiP9xiP9xiP9xiP9xiI/3GIKxF8eo7oOHH/hx/3H/cf9x/3H/cf+HH/cf9x/3H/cf9x/3H/cf9x/3Eh71Qa8Qq+iIiIcf+IiIiIcf+IiIhx/4iIiHH/iIgp0NQagvK+j/cYiP9xiP9xiP9xiI/3GI/3GIj/cYiP9xiI/3GIj/cYiP9xiI/3GIiP9xiDZE57q7GIiIhx/4iIiIiIhx/4iIiIiHH/iIiIhx/4g18gi7Dfdx/4cf+HH/cf+HH/hx/4cf9x/4cf+HH/cf+HH/cf+HH/JvJVOsDarIiIiIiI/3GIiIiIiIiIiIiIiIiIiDwI87T3DIcf+IiIcf+IiIcf+IiHH/iIhx/4iIcf+Ig4G6a45FmHH/hx/3H/hx/3H/hx/3H/hx/3H/hx/3H/hx/3H/cSialTqWVqyIiIiIiIiIiIiIiIiIiIhx/4iIiIiII7cXKvSOjf+Icf+Ihx/4iHH/iHH/iHH/iIcf+Icf+Icf8ngywap80+iHH/iIiIiIcf+IiIiHH/iIiIhx/4OEa3uLlIhx/4cf9x/4cf+HH/hx/3H/hx/4cf9x/4cf9x/4cf+HH/N7+SukBt/3H/cf9x/3H/cf9x/3H/cf9x/3H/cf9x/3H/cf9x/3H/cf9x/3ExeVi+hqdxiP9xiI/3GI/3GIj/cYiP9xiI/3GIj/cYiC2QshpG9N7/hx/4cf+HH/cf+HH/cf+HH/hx/3H/hx/3H/hx/3H/hx/zUdGLzi5/9xj/cY/3GP9xj/cY/3GP9xj/cY/3GP9xj/cY/3GI/3GP9xj/cYj/cY/3GI/z4wWLPPp4iIiIiIiIiIiIiIiIiIiIiIiEbVbKKpiIiIiIiIiIcf+IiIiIiIiIiIhx/4iIiIiIiHH/iIiIiIhxKj5CWowb2v9x/3H/cY/3H/cf9x/3H/cf9xj/cf9x/3H/cY/3H/cf9x/z207rRLEYiIiIiIiIiIiIiIiIiIiHH/iIiIiIiIiIiHE6rze1UMhx/4cf+Icf+HH/iHH/hx/4cf+Icf+HH/hx/4cf+HH/hx/zXVp7wqWP9xj/cf9x/3GP9x/3H/cY/3H/cf9xj/cf9xj/cf9xj/cf9xj/cf8g3E4qIzsdiIiIiIiIiIiIiIiIiIiIiIiIiIiIgmvsQatBO+/3GP9xj/cf9xj/cY/3GP9xj/cY/3GP9xj/cY/3GP9xgvmaEaFmXucf+Ihx/4iHH/iHH/iIcf+Icf+Icf+Icf+Icf+DyTl7RsaHH/cf9x/3H/cf9x/3H/cf9x/3H/cf9x/3H/cf9x/3H/cf9xK1J4KmrYff9xiP9xj/cYj/cYj/cYj/cY/3GI/3GI/3GI/3GILw8nGh8Njocf9x/3H/cf+HH/cf9x/3H/cf9x/3H/cf+HH/cf9x/3H/LG7QmpkS9o/3GIj/cYj/cYj/cYiP9xiI/3GIj/cYiP9xiDXQ4rsvHY/3GIiIiIj/cYiIiIiP9xiIiIiIiIgwzRewQuiIiIcf+IiHH/iIhx/4iIcf+Ihx/4iIcf+IL4DNOjfzLIiIiIiIiIiIiIhx/4iIiIiIiIMRUYv+rncf+Icf+HH/hx/4cf+HH/hx/4cf+Icf+HH/cf+HH/hxOvWItQp3cY/3H/cY/3H/cY/3H/cY/3GP9x/3GP9xj/cY/3H/cYP2t0sZSL/3GIj/cYj/cYiP9xiI/3GIj/cYiP9xgjnZca1iaOcf9x/3GP9x/3H/cf9x/3H/cf9x/3GP9x/3H/cf9x/3GP9x/3H/PTPos8wXcYiI/3GIiP9xiIj/cYiIj/cYiIj/cYiIj/cS91bDo4qTz/cY/3GP9xj/cY/3GP9xj/cY/3GI/3GP9xj/cY/3GI/3GP9xj/cYj/LCdRKm2K7Y/3GP9xiP9xj/cY/3GI/3GI/3GP9xiP9xiP9xiP9xg245i6HGeIiIiIcf+IiIiIiIiIiIiIiIiIiIgvLeQqLSG9iIhx/4iIhx/4iIcf+IiHH/iIhx/4iIcf+IgrflIaaBre/3GI/3GP9xiP9xiP9xiP9xiP9xiI/3GI/y9aFko6XptxiIj/cYiIj/cYiIj/cYiIiP9xiIiIMblYv0aniIiHH/iIiHH/iIiHH/iIhx/4iIcf+IglXx9a6g4KiIiIiIiIiIiIiIiIiIiIiIiIiIiIiIcf+IiDfA57k/GIcf+Icf+HH/iHH/hx/4hx/4cf+HH/hx/4hx/4cf+HH/hx/4cSJpf3oaaAhx/4iIiIiHH/iIiIhx/4iIiHH/iIiIcf810gi7LfeHH/hx/3H/hx/3H/hx/3H/hx/3H/hx/3H/hx/3H/hx/3H/NJjJvGc2cYj/cY/3GI/3GI/3GP9xiP9xiP9xiP9xiP9xiP9xL17RKioS7Yj/cYj/cYj/cYj/cYiP9xiI/3GI/3GIj/cYiP9xL16TGhoWznH/hx/3H/hx/4cf9x/4cf9x/3H/hx/3H/hx/3H/cf+De6iLlFd3GP9xj/cY/3GP9xiP9xj/cYj/cY/3GP9xiP9xiP9xL93+GiIgHo/3GP9xj/cY/3GP9xj/cY/3GP9xj/cY/3GP9xj/IKfYKhaCfXGIiIiI/3GIiIiIj/cYiIiIiIj/cYIYjVaihyqYiIiIiIj/cYiIiIiIiIiIiIiIg2qZi6VmeIcf+Ihx/4hx/4cf+Icf+Icf+Icf+HH/iHH/iHE859i0GCf/cY/3H/cf9x/3GP9x/3H/cf9xj/cf9xj/cf9x/3GP9x/3GC6EhvqXt5CI/3GIiIj/cYiIiP9xiIiIiP9xiIiIgvTEsaKztOj/cYj/cY/3GI/3GI/3GP9xiP9xiP9xiP9xiI/3E6yTW2NsqIiIiIiP9xiIiIiIiIiI/3GIiIiII26CGukX3v9x/3H/cf9xj/cf9x/3H/cf9x/3H/cY/3H/cf9x/3H/cY/3H/MERIscu3j/cYiP9xiI/3GIiP9xiIj/cYiI/3GIiP9xggrDcqFjyNiIiIcf+IiIiIiIiIiIiIiIiIhx/4iIiIiIgtihpKV15biHH/iHH/hx/4hx/4hx/4cf+Icf+HH/iHH/hx/4hx/yZJ4hq7Yd6Ij/cYiIiP9xiIiI/3GIiIiI/3GIiIiI/zeU97prCIcf+IiHH/iIiHH/iIhx/4iHH/iIhx/4iHH/iC59MypILM3/iHH/iHH/iHH/iHH/iHH/iHH/hx/4hx/4hx/4cf+Icf+HH/iHH/hx/4cf+DjUGLkr5/9xj/cf9x/3H/cY/3H/cf9x/3GP9x/3H/cY/3H/cY/3H/OY6quHFVj/cYiIiIiI/3GIiIiIiIiP9xiIiIiIiIiIiIj/cYiIiIiIiIiIiIiIiIg9x+a0OBn/iIcf+Icf+Ihx/4hx/4iHH/iHH/iHH/iHH/iHH/iHH/iHH/iHH/iHH/hx/4hx/4cf+DmZd7hmiP9x/3H/cY/3H/cf9x/3H/cf9x/3H/cf9xj/cf9x/3H/cf9xj/cf9x/3H/NdlIvCa3/3GIj/cYiP9xiIj/cYiI/3GIiP9xiIiP9xiILEKrGkvVTnGP9xj/cY/3GP9xj/cYj/cY/3GP9xiP9xj/cYj/cYMAg7sAjEiIiIiIhx/4iIiIiIiHH/iIiIiIcf81PpO7wWxx/4iHH/iIcf+Icf+Ihx/4hx/4hx/4hx/4hx/4hx/4hx/4hx/4hx/4hx/4cf+Icf+HH/iC0AthpP9J6IiIiIiP9xiIiIiIiIiIiIiIiIiIM31rvYKUhx/4cf9x/4cf+HH/hx/3H/hx/4cf+HH/cf+HH/cf+HH/gqmhcadl6OiIcf+IiIiIiHH/iIiIhx/4iIiIcf+Ig3dmK6iZ3/iIcf+Ihx/4hx/4iHH/iIcf+Icf+Icf+IhxMwBUvf+r/4cf+HH/cf+HH/cf+HH/hx/3H/hx/3H/hx/3H/hx/3H/g8Nqe1yViP9xj/cY/3H/cY/3GP9xj/cY/3GP9xj/cY/3GI/3GP9xj/cY/3GI/3GP9xj/cYg2TQO6svyI/3GIj/cYiP9xiIj/cYiI/3GIiP9xiIj/cYiIJPL/KtDQDYcf+Icf+HH/iHH/hx/4hx/4cf+HH/iHH/hx/4cf8sTLAaSzT+cYiI/3GIj/cYiI/3GIiP9xiIj/cYiIj/cYgqg5hal8Z6/3H/cf9x/4cf9x/3H/cf9x/3H/cf9x/3H/cf9x/3H/cf9x/3H/cY/3E9kUezbriI/3GI/3GI/3GI/3GI/3GI/3GIj/cYj/cYiP9xiP9xiI/3GIj/cYguJuEaLZHucf+HH/hx/4cf+HH/cf+HH/hx/4cf+HH/cf+HH/hx/3H/hx/4cSLYijryd1yIiIhx/4iIiHH/iIiHH/iIiHH/iIgtf+QqWAG9/4hx/4hx/4hx/4hx/4cf+Icf+Icf+HH/iHH/MgHnvv4Ycf9x/3GP9x/3H/cf9x/3H/cY/3H/cf9x/3GP9x/3H/cf9xj/cf9x/3GP9x/3H/cY/3H/cY/3H/cY/3H/cY/3H/cY/3H/M/KYvg1n/3GIiIj/cYiIiP9xiIiIiP9xiIiIiI/3GDrdh7YieIiIhx/4iIcf+IiHH/iIhx/4iIcf+IiHH/iIcSTB5CrD4b2HH/iHH/hx/4cf+Icf+HH/hx/4hx/4cf+HH/hx/4cf+Cv5ixpgZ05x/4iIcf+IiIcf+IiHH/iIhx/4iHH/iIhx/4iCte90p6EItx/4cf+HH/hx/4cf+HH/hx/4cf+HH/hx/4cf9x/4JmwXGrk+joiIiIhx/4iIiIiIiIcf+IiIiIiHH/g9xAizO/dx/4cf+HH/hx/4cf9x/4cf+HH/hx/4cf9x/4cf+HH/hx/3H/M3QovovX/3GP9x/3GP9xj/cf9xj/cY/3GP9xj/cY/3GP9xj/cY/3GP83+sa6BTmIiP9xiIiIj/cYiIiI/3GIiIiIj/cYiIR718lCiIiIiIiI/3GIiIiIiIiIiIiIiIiIiIiIiIiIiIiIiIiIiIiIP8zysTMNiIiIcf+IiIhx/4iIhx/4iIhx/4iIhx/4gwxsexSTj/cf+HH/cf+HH/cf+HH/cf9x/4cf9x/4cf9x/3H/hx/3H/cf+HE3Xvu4oQRxiI/3GIj/cYiP9xiIj/cYiI/3GIiP9xiIj/cYO9KXtS1ohx/4iIiIiIcf+IiIiIhx/4iIiIcf+IiIiHH/NWH3u54Icf9x/4cf+HH/hx/3H/hx/3H/hx/4cf9x/4cf9x/4cf9x/4cTNDl728aP9xj/cf9xj/cY/3GP9xj/cY/3GP9xj/cY/3GP9xj/cY/3GP9xj/cYg0BHe8+4iP9xiIiIiIiI/3GIiIiIiIiIiP9xiIiIiIiIiIiIiIiIiIiIiIiIiIiIiIiIiIiIiIiIMPpYsBWnhx/4hx/4cf+HH/iHH/hx/4cf+Icf+HH/hx/4cf+HH/hx/4M6p4vlWH/3GP9x/3GP9x/3GP9x/3GP9x/3GP9x/3GP9xj/cf9xj/cY/3H/cTDurbAhUoiIiIiIcf+IiIiIiIiIcf+IiIiIiHH/iIiIiIcf+IiIiCRwkDro9vz/cf9x/3GP9x/3H/cf9xj/cf9x/3GP9x/3H/cY/3H/cY/3H/cY/3H/cYKgQyGm+83oiIcf+IiIcf+IiHH/iIhx/4iIcf+IiHH/g8HpW14Wr/hx/4cf+HH/cf+HH/hx/3H/hx/4cf9x/4cf9x/4cf+HH/cT+dWLBip3GP9xj/cY/3GP9xj/cY/3GP9xj/cY/3GP9xj/cYj/cY/3GP9xIInzGhhgzv+Icf+HH/hx/4hx/4cf+HH/hx/4cf+HH/hx/4cS+5mRoUZm6IiIiHH/iIiIhx/4iIiHH/iIiIcf+C+isxoV1M5xj/cYj/cYj/cYj/cY/3GI/3GI/3GI/3GIj/cYj/KJGdKqbmLYiHH/iIiIcf+IiIcf+IiIcf+IiIcf+IiHH/gmIo+a/dcGiI/3GIiIj/cYiIiIj/cYiIiIj/cYiIguGQI6Tm/c/3H/hx/3H/hx/3H/hx/3H/hx/3H/cf+HH/cf9x/4cf9x/3H/OiB4t9+Hj/cY/3GP9xiP9xj/cYj/cY/3GI/3GP9xiP9xiP9xiDmTQrdsvYj/cYiP9xiIj/cYiI/3GIiP9xiIiP9xiIj/PoN3s3yIiIhx/4iIiIiHH/iIiIhx/4iIiIcf+IiIhx/4iDW71LtEK3H/hx/4hx/4cf+Icf+HH/hx/4cf+Icf+HH/hx/4cT6bI7Fk3HH/cf9x/4cf9x/3H/hx/3H/cf9x/4cf9x/3H/cf9x/3H/hx/3H/cf9x/yIpBCoOb72P9x/3H/cf9xj/cf9x/3H/cY/3H/cf9xj/cf9x/3GP9x/3GP8oMvUqnNCtcY/3GI/3GP9xiP9xiP9xj/cYj/cYj/cYj/cYj/cYJCJbOu3aTP9x/3H/cf9x/3H/cf9x/3H/cY/3H/cf9x/3H/cf9xj/cf9x/3E1e8u7hDSI/3GIiIiIiI/3GIiIiIiIiP9xiIiCyk2Splsm3/iIcf+Ihx/4iHH/iIcf+Ihx/4hx/4iHH/iHH/g4AzW4/Mpx/3H/hx/3H/hx/3H/hx/3H/hx/3H/cf+HH/cf9x/4cf9xNXKnu41Yj/cY/3GP9xj/cY/3GP9xj/cYj/cY/3GP9xiP9xj/JzdgKqyJ/XGP9xiP9xj/cY/3GP9xj/cY/3GI/3GP9xj/cYj/cY/3GDgc47jjHIiIj/cYiI/3GIiI/3GIiI/3GIiIj/cYiIiI/yHy3BoR0j6P9xiP9xiP9xiP9xiI/3GI/3GI/3GIj/cYj/cSEx8Uod4Ov/cYj/cY/3GI/3GI/3GI/3GIj/cYj/cYj/cYiP9xMkr3vrUIiIiIiIiIiIiIiIiIhx/4iIiIiIiDRsqbyTVocf+HH/hx/4cf9x/4cf+HH/cf+HH/cf+HH/hx/3H/gu3UtqYitJ/3H/cf9xj/cf9x/3GP9x/3GP9x/3H/cY/3H/cY/3H/cY/3GCGRIhr27d6HH/iIiHH/iIhx/4iIcf+Ihx/4iIcf+Ihx/4iHH/iIcTYVY7nqnHH/hx/4hx/4cf+HH/hx/4cf+HH/hx/4cf+HH/cf+HH/g5hny4eYP/cYj/cY/3GI/3GI/3GI/3GI/3GI/3GIj/cYj/cYKvKGipDXl3GI/3GI/3GI/3GIj/cYj/cYj/cYiP9xiP9xg4O2i4xJeIiHH/iIiIiIiIiIhx/4iIiIiIhx/ywgQhpN+95xj/cf9xj/cY/3GP9x/3GP9xj/cY/3GP9xj/cY/3GP9xj/cY/3GP9xj/PSGItN53iIiIiIiIiIiP9xiIiIiIiIiIiIJ4fHaseDiYiIiIiIiIiIcf+IiIiIiIcf+IiIiIhx/4gkp4EaxYfucY/3GP9x/3GP9xj/cY/3H/cY/3GP9xj/cY/3GP9xj/I8vMKvNDPYiIiIiIiIiIiIiIiIiIiIhx/4iIiIL95tGiIZLoiIiIiI/3GIiIiIiIiP9xiIiIiIImcMGvmPPv9xiI/3GIj/cYiP9xiI/3GIj/cYiI/3GIiEXPfLMIiIj/cYiIj/cYiIiP9xiIiP9xiIiIg11si8KTf/iIiHH/iIhx/4iIcf+IiHH/iIcf+IgoxXaq06iViIiIhx/4iIiHH/iIiIcf+IiIhx/4iIcf+IiDPFl746aP+HH/cf+HH/cf+HH/cf+HH/cf+HH/cf+HH/cf9x/4cf9x/y8WjSouly1xiP9xiI/3GI/3GIj/cYiP9xiI/3GIiP9xiDH2l78JaIiIcf+IiIiIiIiIhx/4iIiIiIcf+IiIiIgt9NFKULLriIiIiIiIiHH/iIiIiIiIcf+IiIiIiHH/iIiIiHH/iIOBNHuey4/4cf+HH/hx/4cf+HH/hx/4cf+HH/hx/3H/hx/4cf9x/4cf+HH/cf+HH/hx/3H/hx/3H/hx/3H/hxIRP5Wh/AaoiIiIhx/4iIiIiIcf+IiIiIhx/4iDIyI77N3Ihx/4iHH/iHH/iIcf+Icf+Ihx/4hx/4hx/4hx/4hx/4hx/4hx/4hx/4cf+Icf+HH/NZyiu2Ndcf+HH/hx/4cf9x/4cf9x/4cf+HH/cf+HH/cf+HH/cf+DLu3L8RI4/3GIj/cYiP9xiIj/cYiP9xiIj/cYiI/3GIiP9xiIj/cYiIj/cYMHvXsJQoiIhx/4iIiIhx/4iIiHH/iIiIcf+IiIcf+IiDyLt7V0SP+HH/hx/3H/hx/3H/hx/3H/hx/3H/hx/3H/cf+HH/cf+HH/cf9x/4cTDLt7BESP9xj/cY/3GP9xj/cY/3GI/3GP9xj/cY/3GI/3GP9xiCGhNBr17L5x/4cf+HH/hx/4hx/4cf+HH/hx/3H/hx/4cf+HH/hx/4cf+HH/cf+HH/hx/3H/hx/4cTuxt7VOSP9x/3GP9x/3GP9xj/cY/3H/cY/3GP9xj/cf9xj/cY/3GP8tg1QaR8q+iHH/hx/4hx/4hx/4cf+Icf+HH/iHH/hx/4cf+DHh4b8eHocf9x/4cf+HH/cf+HH/hx/3H/hx/3H/hx/3H/hx/3H/g4DMu58zSP9xiI/3GI/3GI/3GIj/cYiP9xiI/3GIj/cYiP8qaOEaeXHuhx/3H/hx/4cf+HH/hx/4cf9x/4cf+HH/cf+HH/hx/3H/hx/zZz97qMCHH/cY/3GP9xj/cf9xj/cY/3GP9xj/cY/3GP9xj/cY/3GP9xj/KXRmGpi5nv+HH/hx/4cf9x/4cf+HH/hx/3H/hx/4cf9x/4cf+HH/cf8+Kaez1liP9x/3GP9xj/cf9xj/cY/3GP9xj/cf9xj/cY/3GP9xj/cY/3GP9xj/cYj/cT6hYbJenv9xiP9xiP9xj/cYj/cYj/cYiP9xiP9xiP9xiP84K7S51EuI/3GIiIiIiIj/cYiIiIiIiIiIiP9xg4nIG4Y36IiIiIiIiIiIiIcf+IiIiIiIiIiIOa4jt1HciIcf+IiHH/iIhx/4iHH/iIhx/4iHH/iIcf+Cyv/jplAByIhx/4iIiIiIhx/4iIiIhx/4iIiIg+e+eyhBiHH/hx/3H/hx/4cf+HH/cf+HH/hx/3H/hx/4cf9x/4cf8hv6EaBQXuiIiIj/cYiIiIiIiI/3GIiIiIiIiEelPJWsiIj/cYiIiIiIiIiIiIiIiIiIiIiIcT37rrIEUYcf9x/3H/cf9x/3H/cf9x/4cf9x/3H/cf9x/3H/cf9x/3H/cTN3GLyI53GI/3GI/3GIj/cYj/cYj/cYj/cYiP9xiI/3GINBixvOdOiP9xiIiP9xiIiP9xiIiP9xiIiIj/cYiIiI/3GIPLpTtEWsiIiIiIiIiIiIiIiHH/iIiIiIiIiIiIiHH/iIiIiIiIhx/4Nn30uoILcf+Icf+Ihx/4hx/4hx/4hx/4hx/4cf+Icf+Icf+DTX97woCHH/cf9x/3GP9x/3H/cf9x/3H/cf9xj/cf9x/3H/cf9xj/cf9x/3H/PGwBtJP+cf9xj/cf9xj/cf9xj/cY/3H/cY/3GP9x/3GP9xj/cY/3GP9x/3GP9xj/cY/3GP9xg6QIa2v3mI/3GIiIj/cYiIiI/3GIiIiP9xiIiIiP9xiIiIiIj/KeiBGoF37nH/cf9x/3H/hx/3H/cf9x/3H/cf+HH/cf9x/3H/cf9x/3H/cf82Pgi7wfeP9xiP9xiP9xiP9xiP9xiP9xiP9xiI/3GI/3GIJqwxKrU87f9xiP9xiP9xiI/3GIj/cYj/cYiP9xiI/3GIj/cSF7xhoJQ57/cf9x/3H/cf9x/3H/cf9x/3H/cf9x/3H/cf9x/3H/cf9x/3GCPxnhrQ5h6HH/cf9x/4cf9x/3H/cf9x/4cf9x/3H/cf9x/3H/hx/3H/cT1qt7OVSP9xiP9xj/cYj/cYj/cY/3GI/3GI/3GI/3GI/3GI/3GI/3GDQ8eLzDh4iIiIiIiHH/iIiIiIiIiIiIhx/4iIKOycSqE2O3H/hx/4cf+HH/hx/4cf9x/4cf+HH/hx/4cf9x/4cf+HH/P+QisRvdhx/3H/cf9x/4cf9x/3H/cf9x/3H/hx/3H/cf9x/3H/cf9xOPR0uAuL/3GP9x/3GP9xj/cY/3H/cY/3GP9xj/cY/3GP9xj/cTaNxblyOnGIiI/3GIiP9xiIiI/3GIiI/3GIiIiD0qG7PV5Ihx/4iHH/iHH/iIcf+Icf+Icf+Icf+Icf+IcTE21L/JK/9x/4cf9x/4cf9x/3H/hx/3H/cf+HH/cf9x/4cf9x/3H/cf9xJZ5QWtYa+v9xiIj/cYiI/3GIiP9xiIiP9xiIiI/3GIiIOLuMuURz/4hx/4hx/4hx/4hx/4cf+Icf+Icf+HH/iHH/hxNZmRumZucf+HH/cf+HH/hx/4cf+HH/cf+HH/hx/3H/hx/4cf9x/4cUrn/FGAhx/3H/cf+HH/cf9x/3H/hx/3H/cf9x/3H/hx/3H/cf9x/3H/Ns53uzGIj/cYj/cY/3GI/3GP9xiP9xj/cYj/cY/3GI/3GI/3GI/3GI/zmEl7h7aIiIiIiIiIiIiIiIiIiIiIiIiIiDwWGLXp5/+Icf+Icf+HH/iHH/hx/4hx/4cf+Icf+HH/hx/4cf+HH/iHH/hx/4cf+HH/hx/4cTsZJ7Xm2I/3H/cf9xj/cf9x/3GP9x/3H/cY/3H/cY/3H/cf9xj/cf9H22yiSf9xj/cY/3H/cY/3GP9x/3GP9xj/cY/3GP9x/3GP9xj/cTaTM7pszP9xiI/3GI/3GI/3GIj/cYiP9xiP9xiI/3GIj/cYg1mzK6ZM1xiIiIj/cYiIiI/3GIiIiIj/cYiIiIIuq3SgJUi4iIiIcf+IiIiIiIiIcf+IiIiIiHH/iIiIJfdyGrCI3nGP9xj/cY/3GP9xj/cY/3GP9xj/cY/3GP9xj/cY/3GIOBKnuO1YiIiIiI/3GIiIiIiIiIiP9xiIiIg/qbuxVkRx/4cf+Icf+HH/hx/4cf+HH/hx/4cf9x/4cf+HEokOcalvGO/4iIiIiIiHH/iIiIiIcf+IiIiIcf+IgtW1xKWko7cf9x/4cf+HH/cf+HH/hx/3H/hx/3H/hx/3H/hx/3H/g6Jce22jhxj/cY/3H/cY/3GP9xj/cY/3GP9xj/cY/3GP9xiP9xj/cYOhGptu5WiIiIiIiIiIiIiIiIiIiIiIiIiIiIiIiIcf81MYa7znmHH/iHH/iHH/iHH/iHH/iHH/hx/4hx/4hx/4cf+Icf+HFfytA1cf+HH/hx/4hx/4cf+HH/hx/4cf+Icf+HH/hx/4cf+HH/OuO1txxK/3H/cf9xj/cf9x/3H/cf9x/3H/cY/3H/cf9x/3H/cY/3H/cf9x/3GP9x/3H/cY/3H/cTThqbweVoiIj/cYiIiI/3GIiIiP9xiIiIiP9xiIiIMOvXsCQocf+IiIcf+IiHH/iIhx/4iHH/iIhx/4iHH/iIcSktL0qNLQtxj/cf9x/3H/cf9xj/cf9x/3GP9x/3H/cY/3H/cf9xj/cf9x/zlrN7iUyIj/cYiI/3GIj/cYiI/3GIiP9xiIj/cYiIg9N0qzyLWIiHH/iIhx/4iHH/iIhx/4iHH/iIcf+Ihx/4NDSmvctZ/4cf9x/4cf9x/3H/hx/3H/hx/3H/cf9x/4cf9x/3H/cf+HH/cf9x/3H/cf+HH/cf9x/3H/cf9x/3H/cS7fwRoiA+6IiIiIiIiIiIiIiIiIhx/4iIiIiD88dLLDi/+Ihx/4iHH/iHH/iIcf+Ihx/4hx/4hx/4iHH/goBmwan5k+iIiIhx/4iIiIhx/4iIiIcf+IiIhx/4iCfXTBqiiz6IiIiIiIiIiIiIiIiIiIiIiIiIJBIZGt7ebo/3GI/3GI/3GIj/cYj/cYiP9xiP9xiI/3GIj/cYg5Z8G3mD7/cYiIiP9xiIiI/3GIiIiP9xiIiIiI/zfbFLok64iIiIiIiIiIiIhx/4iIiIiIiIcf+IiIiIiHH/iIiDme3rdhIXH/cY/3H/cf9x/3GP9x/3H/cf9xj/cf9x/3GP9x/3GP9x/3H/MGCnsa9Y/3GIj/cYiI/3GIiP9xiIj/cYiIj/cYiIj/cYiIg8Ece07jhx/4iIiIcf+IiIhx/4iIiHH/iIiHH/iIPLTUtEsrhx/4hx/4cf+HH/hx/4hx/4cf+HH/hx/4cf+HH/hx/4cf+HH/hx/3H/hx/4cf+C98oRooNe6IiP9xiIiIiP9xiIiIiIj/cYiIiIiIg2I7u63ERx/4cf+HH/iHH/hx/4hx/4cf+HH/hx/4cf+HH/hx/4M7S0vktL/3H/cf9x/3H/cf9x/4cf9x/3H/cf9x/3H/cf9xj/cf9x/3E1kQq6bvVxiIj/cYiP9xiIiP9xiIj/cYiI/3GIiIj/cYiIj/cYiIiP9xiIiIj/cYiIiIj/cYiIiIiP80ZJS9m2uIhx/4iIiIiIiHH/iIiIiIhx/4iIiIhx/4iIiDNnob2YXocf+IiHH/iIhx/4iHH/iIcf+Ihx/4iHH/iDBrs7GkTP+HH/hx/4cf+HH/hx/4cf+HH/hx/4cf9x/4cf+HH/hx/3H/hx/3H/hxLAmOKl9nHY/3GI/3GIj/cYj/cYiP9xiP9xiI/3GIj/cYiP89+ry0BUOHH/iIcf+Ihx/4iHH/iIcf+Icf+Ihx/4gilaA6B6X8j/cY/3GP9xj/cY/3GI/3GP9xj/cYj/cY/3GP9xiP9xj/cYLPMQOmDO/P+IiIcf+IiHH/iIiHH/iIcf+IiHH/iIhx/4iHH/iIcf+Ihx/4NLf2vEgJcf+HH/cf9x/4cf9x/3H/hx/3H/cf9x/4cf9x/3H/cf9x/4cf9x/3H/cf9x/3H/cf9x/3H/MRxRv+Oucf9x/3H/cY/3H/cf9x/3H/cY/3H/cf9x/3GP9x/3H/cY/3E/hUOxeryP9xj/cYj/cY/3GP9xj/cYj/cY/3GP9xiP9xj/cYg49CO4C9yIj/cYiI/3GIiP9xiIj/cYiIj/cYiIj/cYiIj/cYiIiP9xiDQxYrzOnY/3GIiIiIiIiIiIiIiIiIiIiIiIiIiIgwp5KwaG2Icf+IiIiHH/iIiIhx/4iIiHH/iIiIcf+IgtBcIqT6PdiHH/iIcf+IiHH/iIcf+Ihx/4iHH/iIcf+IcSqZcRpWaO5xiP9xiP9xiP9xiP9xiP9xiP9xiI/3GI/3GIj/cYj/cYg92OezJxiIhx/4iIiIiIiIiIiIcf+IiIiIiIhxPi7XsdEocf+Icf+HH/hx/4cf+HH/hx/4cf+HH/hx/3H/hx/4cf+HH/cf88JOS02xtx/3GP9x/3H/cf9x/3H/cf9x/3GP9x/3H/cf9x/3GP9x/3H/cf8hxPmKRLBn/3H/cY/3GP9xj/cY/3H/cY/3GP9xj/cY/3GP9xj/cYgrkVIaVurecf+Icf+Ihx/4hx/4hx/4hx/4hx/4hx/4hx/4cf8rgHkaZ/huhx/4iIiIiIiIiIiIiIcf+IiIiIiIiHH/iIiIiIhx/4iIiIghV+06G4EsiIiIiIiIj/cYiIiIiIiIiIiIiINOPnvBwYcf+Icf+Ihx/4hx/4hx/4iHH/iHH/iHH/iHH/g9vZizQmdx/3H/cf9xj/cf9x/3H/cf9x/3H/cY/3H/cf9x/3GP9x/3H/cSMrGCrdTn1xiP9xiP9xiP9xiI/3GI/3GI/3GIj/cYiP9xgz93e9CIiIiIiIiIiIiIiIiIiIhx/4iIiIiIiIhxJaAqiuX9V3H/iIhx/4iIcf+IiHH/iIhx/4iHH/iIcf8kAWF6/+nocf9x/3H/cf9xj/cf9x/3H/cY/3H/cf9xj/cf9x/3GP9x/3GP9x/3GP8mvfAatCD+iIiIcf+IiIiHH/iIiIcf+IiIcf+IiIcSKLEhrnTt7/cYj/cY/3GP9xiP9xj/cY/3GI/3GP9xiP9xiP9xPDC7tM9EiIiHH/iIiIiHH/iIiIiHH/iIiIhx/4iIhx/4iIiHH/iIiHH/iIhx/4iIcf+IiHH/OTKGuM15/4cf9x/4cf+HH/cf+HH/cf+HH/cf+HH/cf+HH/cf+HH/cf+HH/cTkfIrbg3Ycf9x/3H/cf9x/3H/cY/3H/cf9x/3H/cf9x/3H/cf9x/3H/cT877bHEEoiIiIiIiIiIiIiIiIj/cYiIiIiIg5Yyi4nNf/iHH/iHH/iHH/iHH/hx/4hx/4hx/4cf+Icf+HH/iHH/gjywYq80+d/3H/hx/3H/cf+HH/cf9x/3H/hx/3H/cf9x/3H/hx/3H/cf9x/3H/IXr7KglQTXGI/3GIj/cYiP9xiI/3GIj/cYiP9xgpAUkqj+ttiIiIiIcf+IiIiIiIiIiHH/iIiIiIJ6MRKqXO7Yhx/4iIiIiIiIcf+IiIiIhx/4iIiIhx/4iIiD0xGLPO54cf+HH/cf+HH/hx/3H/hx/4cf9x/4cf9x/4cf+HH/cf+HH/cf83dgi6ifeP9xj/cY/3GP9xj/cY/3GP9xj/cY/3GP9xj/cY/3GI/3EqPGR6nDm4cf+IiIcf+IiIcf+IiHH/iIhx/4iIcf+Ig/M6ixzFdx/3H/cf+HH/cf9x/3H/hx/3H/cf9x/3H/cf9x/3H/hx/3EmcX0aqOguhx/4cf+HH/hx/3H/hx/4cf9x/4cf9x/4cf9x/4cf+HH/cf9x/4cf9x/4cf9x/4cf9x/3H/hx/3Ezr6S9UFv/cY/3H/cY/3H/cf9xj/cf9xj/cf9xj/cY/3H/cY/3H/cY/yaxFRq07q5x/4hx/4cf+Icf+Icf+Icf+HH/iHH/hx/4hx/4cf+DUqRbvVunH/cf9x/3H/cf9x/4cf9x/3H/cf9x/3H/cf9x/3H/cf9x/3H/cf9x/3H/cf9x/3H/cf9x/3H/cY/3H/cf9x/3H/cf9xj/cf9x/3H/cY/3H/cf9x/3GP9x/3H/cY/3H/cf9xORSIt+t3/3GIiP9xiIiP9xiIiP9xiIiI/3GIiIj/cYiDxB1LS+K4iIiIiIiIiHH/iIiIiIiIhx/4iIiIM3eRvYhucf+IiIcf+IiIcf+IiHH/iIhx/4iIcf+IiHE+VaSyqlv/hx/4cf+HH/hx/4cf+HH/hx/4cf+HH/cf+HH/hx/4KpXTGnaizoiIiIiIiIiI/3GIiIiIiIiIiIiIiIiIiIiDPLV700qIhx/4hx/4hx/4hx/4cf+Icf+Icf+Icf+HH/iHH/hx/4gxcJi/j2dx/3H/cY/3H/cf9xj/cf9x/3GP9x/3H/cY/3H/cY/3H/cf9xj/cf9xj/cY/3E6Che29ej/cYiI/3GIiP9xiIj/cYiIj/cYiIj/cYiIiP9xiIiDOPt71wSHH/iIiIcf+IiIhx/4iIhx/4iIhx/4iIcf+Ig97Si0Etf/hx/3H/hx/3H/cf+HH/cf9x/4cf9x/3H/cf+HH/cf9x/3H/cSEEMxr/vM6IiIiIiIiIhx/4iIiIiIiIiHH/iIiIiIg8wsa0PTmIcf+HH/iHH/hx/4cf+HH/iHH/hx/4cf+HH/hx/4cf8+JNiz2yf/cY/3H/cY/3H/cY/3H/cY/3GP9x/3GP9xj/cY/3H/cY/3GP8rARAab+7+iIiHH/iIiHH/iIiHH/iIiHH/iIhx/4iII5gEGuZ/voj/cYj/cYiP9xiP9xiI/3GIj/cYiP9xiI/3GIiP9xiIj/cYiI/3GIiCPHAzrjj8xx/4cf+HH/hx/3H/hx/4cf+HH/cf+HH/cf+HH/cf+HH/g8eqi1hVf/cY/3GP9xj/cY/3GP9xiP9xj/cY/3GP9xiP9xj/cY/3GI/3GP9xiP9xj/cYj/cYj/cYj/cY/3ExaQa/lvmIiI/3GIiIiIiIiIiP9xiIiIiIiIiIgx2Yi/JneIcf+Icf+Icf+Icf+Icf+Icf+Icf+HH/iHH/iHFC4vzR0Ihx/4cf+HH/hx/4cf+HH/hx/4cf+HH/hx/4cf9x/4cf+HH/hx/3H/O/JFtg26/3H/cf9x/3GP9x/3H/cf9x/3GP9x/3H/cf9xj/cf9x/3GP9xNT15u8KGiIiP9xiIiP9xiIiIj/cYiIiI/3GIiIiIj/cYiIiIiI/3GIiIiIOicot9jX/4iHH/iIhx/4iHH/iHH/iIcf+Ihx/4hx/4iHH/iHH/iDqFV7d6qP9x/3H/hx/3H/cf9x/3H/cf9x/3H/cf9x/3H/cf9x/3H/cf9x/3Exoji/XceP9xiP9xiP9xiI/3GI/3GIj/cYiP9xiP9xiI/3GIg2Wbe6pkiIiIiIiIiIiHH/iIiIiIiIhx/4iIhK1sxik4iIcf+IiIhx/4iIhx/4iIiHH/iIhx/4g1Gpy85WP/cf9x/3H/cY/3H/cf9x/3H/cY/3H/cf9xj/cf9x/3GP9x/3H/cY/3H/cYIME1GgTsroiHH/iHH/iHH/iIcf+Icf+Icf+Icf+Icf+HH/gl234a0kge/4iIcf+IiHH/iIcf+Ihx/4iHH/iIcf+Ihx/4hx/4iHH/iHH/iHH/iIcf86pI22W3Jxj/cY/3GP9xj/cY/3GP9xj/cY/3GP9xj/cY/3GIMsgIvjf3iIiIiIiI/3GIiIiIiIiIiIiIiIiIiI/3GIiIgqX+AaagH+cf9x/3H/cf9x/3H/cf9x/3H/cf9x/3H/cY/3H/cf9x/3H/cf9xj/cf9x/3H/cY/3H/cf9x/3GCBvYjoqCdz/iIiIiIiIcf+IiIiIiHH/iIiIg0c3y8jINx/3H/cf9x/3H/cf9x/3H/cf9x/3H/cf9x/3H/cf9x/3H/cU9o7Blxj/cf9x/3H/cY/3H/cf9xj/cf9x/3GP9x/3H/cY/3H/cY/3EzsnW9TYr/cYj/cYiP9xiP9xiI/3GI/3GIj/cYiP9xiI/yFTeUoryGuIiIiIiIiIiIiIiIiIiIiIiIiIiIhx/4iIiIiIiD9297GJCIcf+HH/hx/4hx/4cf+HH/iHH/hx/4cf+HH/hx/zu8VrVDqXGP9x/3H/cf9x/3H/cf9xj/cf9x/3H/cf9xj/cf9x/3H/cSDrSioSS12I/3GIiP9xiI/3GIiI/3GIiP9xiIiP9xiIIt2uOgMlHI/3GP9xiP9xiP9xj/cYj/cYj/cYj/cYj/cYj/cTR8LbyD0oiIcf+IiHH/iIhx/4iHH/iIhx/4iHH/iIcf87fAy1g/Nx/3H/cY/3H/cf9xj/cf9xj/cf9x/3GP9x/3GP9x/3GP9xj/cf9xj/cf9xj/cY/3H/cY/3GP9xg/uAOxR/yI/3GP9xiP9xiP9xiP9xiI/3GI/3GI/3GIj/cYj/cYPOqHtBV4iIhx/4iIiIiIiIiIiIiIiIhx/4iIO3WYtopn/4cf+HH/hx/4cf+HH/hx/4cf+HH/hx/4cf+HH/hx/3H/hx/4cf9x/4cf+HH/cf+HH/cf+HH/cf+DYjWLrcp3GP9x/3GP9xj/cY/3GP9xj/cY/3GI/3GP9xj/cY/3GDBJ17DGKIiIiP9xiIiIiIiIiIiIiI/3GIiIiIJT9hGrwJ7nH/cf9x/3H/cf9x/3H/cf9x/3H/cY/3H/cf9x/3H/cf9x/3GP9x/3H/IQdTShCay3H/cY/3H/cf9x/3H/cY/3H/cf9xj/cf9x/3GP9x/3H/cSgMmxqPNk5x/4cf9x/4cf9x/3H/hx/3H/hx/3H/cf9x/4cf9x/3Emb4p66QdY/4iIiIiIiHH/iIiIiIcf+IiIiIcf+IJztzKqxIzYhx/4iIcf+IiHH/iIcf+Ihx/4iHH/iIcf+INE67vbFE/3H/cf9x/3GP9x/3H/cY/3H/cY/3H/cf9xj/cf9xj/cf9xj/cf9xLTCtGjz1LnH/cf9x/3H/cf9x/3H/cf9x/3H/cf9x/3H/cY/3H/cf9x/3H/PQMos/zXcYiP9xiI/3GI/3GIj/cYiI/3GIj/cYiP9xiCaN8Cq3IP2Ij/cYiP9xiIj/cYiI/3GIiP9xiIj/LjAnOkz9jIcf9x/3H/cf9x/3H/cf9x/3H/cf9x/3H/cf9x/3H/cf9x/3H/cUzT3DLCcf9x/3H/cY/3H/cf9xj/cf9x/3GP9x/3H/cY/3H/cY/z2oFbRX6o/3GI/3GI/3GIj/cYj/cYj/cYiP9xiP9xiIPnN4soyHiIiIiIiIhx/4iIiIiIiHH/iIiIiINk+WurBphx/4cf+Icf+HH/hx/4cf+Icf+HH/hx/4cf+HH/hx/zTInr03YY/3GI/3GIj/cYiP9xiP9xiIj/cYiP9xiI/yw75SpsQa2IiIiP9xiIiIiIiIiIiIiIiIiIiCkNniqfJh3/hx/3H/hx/4cf9x/4cf+HH/cf+HH/cf+HH/cf+HH/cf8mWREaum7uiIiIiI/3GIiIiIiIiIiP9xiIiIiIiC9+PnpYHBj/cY/3GP9xiP9xj/cYj/cY/3GI/3GI/3GI/3GI/3GI/3GIJ8Am6gT9kf9x/3GP9x/3H/cf9xj/cf9x/3GP9x/3H/cY/3H/cY/3E/vpGxQW7/cY/3GP9x/3GP9xj/cY/3GP9xj/cY/3GP9xj/cYj/cY/3GD+RB7Fu+IiIj/cYiIiIiIj/cYiIiIiIiIj/cYiIiIiIiIiIiIiIiIiP9xiIiIiD12hrOJeYiHH/iIcf+Ihx/4iHH/iHH/iIcf+Icf+Icf+Icf+Ihx/4cf+Icf+Icf+Icf+Icf+HH/ghc/Aa+MD+cYiP9xiI/3GIj/cYiP9xiI/3GIiP9xiIj/cYiIP2R4spuH/4iIiIhx/4iIiIcf+IiIiHH/iIiHH/iIOndntoiYhx/4cf9x/4cf+HH/cf+HH/cf+HH/hx/3H/hx/3H/hx/3H/cf8uMRWKbO6nhx/4cf+HH/hx/4cf+HH/cf+HH/hx/3H/hx/4cf9x/4cf9x/4cf8/yO2yNxKIj/cYiP9xiIj/cYiI/3GIiP9xiIiP9xiINgq8uvVDcf+Icf+Ihx/4cf+Icf+Icf+Icf+Icf+HH/iHH/hx/4hx/4cf82H8K64D1x/3H/hx/3H/hx/3H/hx/3H/hx/3H/cf+HH/cf+HH/cf9x/4cf9x/3EpHHAqjjj9/4cf9x/3H/hx/3H/hx/3H/cf+HH/cf9x/4cf9x/3H/cf+HEkVxIayo7eiIiIiIiIiIiIiIiIiIiIiIiIiDNdF76i6P+Icf+Icf+Icf+HH/iHH/iHH/hx/4hx/4cf+Icf+HH/gu4FIaMfreiIj/cYiIj/cYiIj/cYiIiP9xiIiIj/cYiCzjZSpRya2Ihx/4iIiIiIiIiIiIiIiIiIiIhx/zSjuLxcR3H/hx/4cf+Icf+HH/hx/4cf9x/4cf+HH/hx/4cf+HEv/uEaEBHuiP9xiIiIiP9xiIiIiIj/cYiIiIiIiIj/cTKyZ75NmIhx/4iHH/iIhx/4iHH/iIcf+Ihx/4iHH/iIcTsox7TXOHH/cf9x/3H/cf+HH/cf9x/3H/cf9x/3H/cf9x/3H/cf+HH/cTAkebDrhv9xiI/3GI/3GIj/cYiP9xiI/3GIiP9xiI/3GIgp/lEacBruhx/4cf+HH/cf+HH/hx/4cf9x/4cf+HH/cf+HH/cf+HH/cf+HElbTRK2Sy7/4cf9x/4cf9x/3H/hx/3H/cf9x/4cf9x/3H/cf+HH/cf9x/3H/ONOUuSxrj/cf9xj/cY/3H/cY/3GP9x/3GP9xj/cf9xj/cY/3GP9xj/Mx7kvuEb/3GIiP9xiI/3GIiP9xiIj/cYiI/3GIiP9xiIiETNnMMm/3GIiIiP9xiIiIj/cYiIiIiI/3GIiINeiSuxdtiIiIiIiIiIiIiIcf+IiIiIiIiIiIhxNmg+uZfBcf9x/3H/cf9x/3H/cf9x/3H/cf9x/3H/cf9x/3H/cf9xj/cf9x/3H/cf9x/3GP9x/3H/cf9x/zjjR7kcuP9xiP9xiI/3GIj/cYiP9xiI/3GIj/cYiP9xgj7Qo64S9ccY/3H/cf9x/3H/cY/3H/cf9x/3GP9x/3H/cY/3H/cf9xj/cf9xj/cf9xj/cf9xj/cf9xj/cf9xj/cf9xj/cSyDfhpHyB5x/3H/cf9x/3H/cf9xj/cf9x/3H/cf9xj/cf9x/3GP9x/3H/cY/3H/KhB0ur74tHGIiIiIj/cYiIiIiIiP9xiIiIiIiIiIiIO3yYtYNnhx/4iHH/iHH/iHH/iHH/iHH/iHH/iHH/iHH/iHH/iHEz1Fe8K6hx/3H/cf9x/3H/cf9x/3H/cf9x/3H/cf9x/3H/cf9xj/cf9x/3H/cf9xj/cf9x/3H/cY/3H/cf9x/3GP9x/3H/cY/3H/cTcFV7n6qIj/cYiP9xiI/3GIiP9xiIj/cYiI/3GIiI/zNnOL6Yx4iHH/iIiIhx/4iIiHH/iIiIcf+IiIcf+IiHH/iIiHH/iIhx/4iIcf+DkMZ7jzmP9x/4cf9x/4cf9x/3H/hx/3H/cf+HH/cf9x/4cf9x/3H/cf+HH/cSvBGipj7l2P9xj/cY/3GI/3GI/3GP9xiP9xiP9xj/cYj/cYOfeItwh3iIiIiIiIiIiIiIiIiIiIiIhx/yDCFUok3quIiIiIhx/4iIiIcf+IiIhx/4iIiHH/iIiHH/KaubGoVGToiIiIiIiIiIiIiIiIiIiIiIiIgx15G/KG6IiIhx/4iIiIiIhx/4iIiIiHH/iIiIhx/4MYXcv3ojcf9x/3H/cf9x/3H/cf9x/3H/cf9xj/cf9x/3H/cf9x/3H/cY/y9ulhopFp5x/4iHH/iHH/iIcf+Icf+Icf+Icf+Icf+Icf+DsOWLbxp/9x/3H/cf9x/3H/cf9x/3H/cY/3H/cf9x/3H/cY/3H/cf9x/3GP89EES077uP9xj/cYj/cY/3GP9xiP9xiP9xj/cYj/cYj/cY/3GDEasb/lTv9xiI/3GIj/cYiI/3GIiP9xiIj/cYiI/3GIPeAFsx/6iIiIiIiIiIiIiIiIhx/4iIiIiIiIOpoYtmXniHH/hx/4hx/4cf+HH/hx/4cf+HH/hx/4hx/3H/hx/4cf+HH/hxLfmqGjBlXoiIhx/4iIcf+IiIcf+IiHH/iIcf+IiHH/iIcf+Ihx/4iHH/g8rpe0UWhx/3H/cf9x/4cf9x/3H/cf9x/4cf9x/3H/cf9x/3H/cf9x/3H/cf9x/3H/IHcwGhmM/oiIiIiIiIiIiIiIiIiIiIiIiIiIiIiIiIiIiIhx/4iIiIiIiIhx/4iIJO8MOtEPPHGIiI/3GIiIj/cYiIiP9xiIiIj/cYiIgkXglK6h9riIiHH/iIiIiIiHH/iIiIiIcf+IiIiIcSWHgRq3h+7/cY/3GP9xj/cY/3H/cY/3GP9xj/cY/3GP9xj/cY/3GP9xiP8y1da/KimIiIiP9xiIiIiI/3GIiIiIiIj/cYiIiDIS977tCIcf+Ihx/4iHH/iIcf+Ihx/4iHH/iIcf+Icf83UdO5riyHH/hx/3H/hx/4cf+HH/hx/3H/hx/4cf9x/4cf9x/4cf+HE52B22J+JxiI/3GIj/cYiP9xiI/3GIj/cYiI/3GIiP9xiIOgmmtvZZhx/4iIiIiIiIiIhx/4iIiIiIiHH/iIg06rO9FUz/iIcf+Icf+Ihx/4hx/4iHH/iHH/iHH/iHH/iHH/iHH/iHH/iHH/hx/zRM17yzKHH/cf9x/3H/cf9x/3H/cf9x/3GP9x/3H/cf9x/3H/cY/3H/cf9x/zDMJLBD23GI/3GP9xj/cYj/cY/3GI/3GP9xiP9xj/cYj/cYj/cYj/cT7yMbINzoiP9xiP9xiI/3GIj/cYiI/3GIj/cYiI/3GIiP9xiIg+2W+yJpCIcf+HH/hx/4cf+Icf+HH/hx/4cf+HH/hx/4cf9x/4J6bcSrWSO3GP9xj/cf9xj/cY/3GP9x/3GP9xj/cY/3GP9xj/cY/3GP9xj/cY/3GP9xj/cYj/cUyvTDULcY/3GP9xiP9xiP9xj/cYj/cYj/cYj/cY/3GI/3GIj/cYITDOqk3zFYiIiIj/cYiIiIiIiIiP9xiIiIiIiIiINCHlvN4aiHH/iIhx/4iIcf+IiHH/iIhx/4iHH/iIcf+Ihx/z2H5rN4GXH/cf+HH/cf9x/4cf9x/3H/hx/3H/cf9x/4cf9x/3H/cf+HH/cf9x/3H/cf9x/3H/cf9x/4cf9ITcyLI3GP9x/3H/cf9x/3H/cf9x/3GP9x/3H/cf9x/3GP9x/3H/cf9xj/cTs/tbTASnGI/3GI/3GI/3GIj/cYj/cYj/cYiP9xiP9xiI/3GIgwysWwRTqIiIiIiIiIiIiIiIiIiIiIiIiIiIiIiIiIhx/4iIiIiIiIiIhx/4iIg1seW7Thpx/4hx/4hx/4hx/4hx/4cf+Icf+HH/iHH/hx/4hx/4KNcSGoKO3nGIiP9xiIiP9xiIiP9xiIiP9xiIiI/3GIiIgvO5EaHEbucf9x/4cf9x/3H/hx/3H/cf9x/4cf9x/3H/cf+HH/cf9x/3H/cf+HEzddO8iixxj/cf9x/3GP9x/3GP9x/3GP9xj/cf9xj/cf9xj/cY/3GP9x/3GP9xj/cY/3GP9x/3GP9xj/cYMLGxsF5O/3GP9xiP9xiP9xj/cYj/cYj/cYj/cYj/cYiP9xiP9xiI/z2bbbRkkoiHH/iIhx/4iHH/iIcf+Ihx/4hx/4iHH/iHH/iIcf+Icf+Icf+Icf85TWG3sp6HH/hx/4cf+Icf+HH/hx/4cf+HH/hx/4cf+HH/hx/4cf+DEatLD1S/9x/3H/cf9x/3H/cf9x/3H/cf9x/3GP9x/3H/cf9x/3H/cf9xj/cf9x/3H/Pj6Gs8F5iP9xiP9xiP9xiP9xiI/3GI/3GIj/cYj/cYiP9xgyy/e+NAiIhx/4iIiIiIiIiIhx/4iIiIiIhx/4iIiIiHH/iIiIhx/4iIiIcf+Ig++/eyBAiHH/hx/3H/hx/4cf9x/4cf9x/4cf9x/4cf9x/4cf9x/zL8478DHP9x/3H/cf9x/3GP9x/3H/cf9xj/cf9x/3H/cY/3H/cf9xj/cf9xj/cf9xP/6VsAFqcYj/cYiP9xiP9xiI/3GI/3GIj/cYiP9xiI/3GIL2jummlxFv9x/3H/cf9x/3H/cf9x/3GP9x/3H/cf9x/3H/cf9xj/cf8slhAaVp7+iIiIiIiIiIhx/4iIiIiIiIiHH/iCVAJhrL/Z6I/3GI/3GI/3GI/3GI/3GI/3GI/3GI/3GIj/cYgseRMqWG7NiI/3GIiP9xiIj/cYiI/3GIiI/3GIiI/3GIiIOhZItum3iIcf+IiIhx/4iIhx/4iIcf+IiIcf+IiHH/iIhx/4I5xmSgc5m/+Icf+Icf+Icf+HH/iHH/hx/4hx/4cf+HH/iHH/hx/zjw3rgPIXGIj/cYj/cYj/cYj/cYiP9xiI/3GI/3GIj/cYg4OEi4x7eIhx/4iIiIiIiIcf+IiIiIiHH/iIJEhvagx5Cf+HH/cf+HH/cf+HH/cf+HH/cf+HH/cf9x/4cf9x/3H/hx/3H/cf+HH/cf9x/yOuMzr1HMyIiIiIiIiIiIiIiIiIiIiIiIiIiDsH27X4JHH/cf+HH/hx/3H/hx/4cf9x/4cf9x/4cf9x/4cf9x/3E+/8OyADz/cf9x/3GP9x/3H/cf9x/3GP9x/3H/cf9xj/cf9x/3GP9x/3GP9x/3H/cY/3H/cY/yq3YRp0ie6IiHH/iIiIcf+IiIcf+IiIcf+IiHH/iIhx/4iIcf+IM4e3vXhIcf9x/4cf9x/3H/hx/3H/cf+HH/cf9x/3H/hx/3H/cf9x/3H/hxNR8Yu+Dn/3GI/3GP9xiP9xiP9xj/cYj/cYj/cYj/cYj/cYj/cYj/cYgzxaK9Ol2I/3GIiP9xiIiI/3GIiIj/cYiIiP9xiIiIiP9xiIiIiDriMrYdzYiIiIiIiIiIiIiIiIiIiIiIiIiIhx/4iIiIiIg/bjKxkc2IiIhx/4iIhx/4iIhx/4iIcf+IiIcf+Ihx/4iIcf+Ihx/4iIcf+Ihx/4hx/4iHH/iIcf+Icf+Icf+Ig8JGG0256HH/iHH/hx/4cf+Icf+HH/hx/4cf+Icf+HH/hx/4cf+HH/O+6CtRF9cf9x/4cf9x/3H/hx/3H/cf+HH/cf9x/3H/hx/3H/cf9x/3H/cf+HH/cf9x/3H/cf9xO2GytJ5Ncf9xj/cf9x/3GP9x/3GP9x/3GP9x/3H/cY/3GP9x/3GP9x/3GP9xj/cf9xj/cY/3H/cY/3GP9xj/cY/3GP9xj/cY/3GP9xj/cY/3GP9xg3Dae58liIiIiI/3GIiIiIiIiI/3GIiIiIiIiD8eSLHht4iHH/iHH/iIcf+Icf+Icf+Icf+Icf+Icf+Icf83vzm6QMb/cf9x/3H/cf9xj/cf9x/3H/cY/3H/cf9xj/cf9x/3GP9x/3GCJHqBr7hX7/hx/4hx/4cf+HH/hx/3H/hx/4cf+HH/hx/4cf9x/4cf+Dklx7faOHH/cY/3H/cY/3GP9x/3GP9xj/cY/3H/cY/3GP9xj/cYK1jQGmpy/v+IiHH/iIhx/4iIcf+Ihx/4iIcf+Ihx/4iHH/iIcf+Icf+IhxPLP3s0wIcf9x/4cf9x/3H/cf9x/3H/cf9x/3H/cf9x/3H/cf9x/3H/cf9x/3H/cT3lx7MaOP9xiP9xiP9xiP9xiP9xiI/3GI/3GIj/cYiP9xiI/3GIg1C5a79GmIiIiIiIiIiIiIiIiIcf+IiIiIiIiIiIcf+IiIiIiIcf+IiIgyTDe+s8iHH/hx/4cf+HH/hx/4cf+HH/hx/4cf+HH/hx/4cf+HH/cf+HH/NI3XvXIoj/cf9xj/cf9xj/cY/3H/cY/3GP9x/3GP9xj/cY/3GP9x/3GP9xg7qJe1V2iIiIj/cYiIiIiP9xiIiIiIj/cYiIiIiIiIj/cYiIiIiIMGgisKfdiIiIiIiIiIhx/4iIiIiIiIhx/4iD4wBLLP+3H/iHH/iIcf+Ihx/4hx/4iHH/iHH/iHH/iHH/iHH/iHH/iHH/NdmhuyZehx/4cf+HH/hx/4cf+HH/hx/4cf+HH/cf+HH/hx/4MThDv8e8cf9x/3H/cf9x/3H/cf9x/3H/hx/3H/cf9x/3H/cf9x/3H/cf9xj/cf9x/3H/cf9x/3H/cf9x/3GP9x/3H/cf9x/3EzXte9oSiP9xiP9xiI/3GIiP9xiI/3GIiP9xiI/3GIiP8q2vYaglCe/3H/cf9xj/cf9x/3H/cf9x/3GP9x/3H/cf9x/3GP9x/3H/cY/3H/cTvmBrQZ+XGI/3GIj/cYj/cYiP9xiP9xiI/3GIj/cYiP9xiI/3GIj/cYiI/3GIiP9xiIj/cYiIj/cYiI/3GIiDPzrL0MU4cf+Icf+Icf+Icf+Icf+HH/iHH/iHH/hx/4hx/4cf8hsJg6FfZ8iIiIiIiIiIj/cYiIiIiIiIiIcf+IiIiIOSPmt9wZcf+Icf+Ihx/4hx/4hx/4hx/4cf+Icf+Icf+Icf+HH/iHH/hx/4cf+Icf+HH/hx/4hx/4cf+HH/OZZXuGmo/3H/cf9x/3GP9x/3H/cf9xj/cf9x/3GP9x/3H/cY/3H/cY/3H/cY/3H/cY/3H/cTgZAbjm/v9xj/cY/3GP9xj/cY/3GP9xj/cY/3GP9xj/cY/3GP9xiDAMY7AEnIj/cYiP9xiIj/cYiP9xiIj/cYiI/3GIiI/z9EA7K7/IiIiIiIiIiIj/cYiIiIiIiIiIiIiC0XoRpOhe7/cf9x/3H/cf9x/3H/cY/3H/cf9x/3H/cY/3H/cf9x/3GP9x/3H/cYNkOburxkiIiIj/cYiIiIiIiIiP9xiIiIiIiIgqTrZKixSbiIiIhx/4iIiIiIhx/4iIiIhx/4iIiIhx/4iIiClsABqJP/6P9x/3GP9x/3GP9x/3GP9xj/cf9xj/cY/3H/cY/3GP9xg2Xei6oheIiIiIiP9xiIiIiIiIiI/3GIiIiIMyRUvduriIhx/4iIiIcf+IiIhx/4iIiHH/iIiHEiuE869HsMiIiIiIiIiIiIiIhx/4iIiIiILd9AKkIL/YiIiIiIiIiIiIiIiIiIcf+IiIiIiIiIcTFdyL6iN4cf+HH/hx/3H/hx/4cf+HH/hx/3H/hx/4cf9x/4cf+HH/cf+HH/cf+HH/cf+HH/cf+HH/cf9xIt3/ujMgBIiIiIiHH/iIiIiHH/iIiIcf+IiIhx/4iIiHH/iIhx/4iIhx/4iIcf+IiHEwiUawhrn/hx/3H/hx/4cf9x/4cf+HH/cf+HH/cf+HH/cf+HH/cf9x/4cf9x/4cf9x/3H/hx/3H/cf9x/4cf9x/3H/cTIEV777qI/3GP9xiP9xj/cY/3GP9xiP9xj/cY/3GI/3GP9xiP9xiP802zi9JMeIiIiIiIiIiIiIiIiIiIiIiIiIcf+IiIgisoEa5NfucY/3H/cf9xj/cf9x/3GP9x/3H/cY/3H/cY/3H/cY/3H/cY/3E3Zie5mdj/cYiP9xiIiP9xiIj/cYiIj/cYiIj/cYiIiP9xiIOXUot4rXiIhx/4iIhx/4iIhx/4iIcf+IiHH/iIhx/4iIMzGVvs5q/4cf9x/4cf+HH/hx/3H/hx/4cf9x/4cf+HH/cf+HH/cf+HH/cf+HH/cf+HH/cf9x/4cf9x/3H/hx/3H/cT6etrFhSXGP9xj/cY/3H/cY/3GP9xj/cY/3GP9xiP9xj/cY/3GP9xj/cYj/cYPAYotPnXiIiIiIiIiIiIiIiI/3GIiIiIiIiIiD9M57GzGIcf+Icf+Icf+Icf+HH/iHH/iHH/hx/4hx/4cf+Icf+C54CCo4f32HH/cf9x/3H/cf9x/3H/cf9x/3H/cf9x/3H/cf9xj/cf9x/3EpqekadWFucf+HH/hx/4hx/4cf+HH/hx/4cf+HH/hx/4cf+HH/hx/4cf8zgzi+fMf/cY/3H/cY/3H/cY/3GP9x/3GP9xj/cf9xj/cY/3GP9x/3GD569rGFCXGIiI/3GIiIj/cYiIiI/3GIiIiI/3GIiIiIj/cYiIiIiIj/cYiIg5oMa3XzmIhx/4iIhx/4iIcf+IiHH/iIcf+IiHH/iIcf+Ihx/4iHH/iHH/iIcf+Icf+Ihx/4hx/zCpprFmWf9x/3H/hx/3H/cf9x/3H/hx/3H/cf9x/3H/cf9x/3H/cf9x/3H/cf9x/3H/cf9x/3H/cf9x/3H/cf9x/3H/cf9x/3H/cf9xj/cf9x/3ExmFa/Z6mP9xiP9xiP9xiP9xiP9xiP9xiI/3GI/3GIj/cYj/cYiP9xiI/3GIj/cYiI/3GIj/cYiI/3GIiP9xiIiP9xiIiP9xiIiP9xiIMFF0sL6LiIiIiIiIiIiIiHH/iIiIiIiIiIiIcf+IiIiIiIhx/4iIiIiIcf+IiIiHH/iIiIhx/4iIiHH/iIiHH/iIiHH/iIgy6dS+Fitx/4cf+HH/hx/4cf+HH/iHH/hx/4cf9x/4cf+HH/hx/4cf+HH/cf+HH/hx/4cf9x/4cf+HH/cf+HH/cTITlr3saXH/cY/3H/cY/3H/cY/3GP9x/3GP9x/3GP9xj/cY/3H/cY/3GP9xj/cY/3GP9xj/cY/3GP9xj/Q/Dc4PKP9xiP9xj/cYj/cY/3GI/3GI/3GI/3GP9xiP9xiP84oXS5XouP9xiIiIiP9xiIiIiIj/cYiIiIiIiP9xiIiIiIiIiIiIiP8yZGewq5j/iIcf+Ihx/4iHH/iHH/iIcf+Icf+Ihx/4hx/4hx/4hx/4hx/4hx/4hx/4hx/4cf+IXZvTZHH/iHH/hx/4hx/4cf+HH/iHH/hx/4cf+HH/hx/4cf+HH/hx/zLWY74pnHH/cf9x/3H/hx/3H/cf9x/3H/cf9x/4cf9x/3H/cf9x/3H/cf9x/3H/cf9x/3H/cf9x/3H/cf9x/3GP9x/3H/cf9x/3H/cf9xj/cf9x/zJoBr+X+Yj/cYj/cYj/cYj/cYj/cYj/cYj/cYj/cYiP9xgh+e5KEWEbiIhx/4iIiHH/iIiHH/iIiHH/iIiHH/iIgoicia12N2/3GP9xj/cY/3GP9xiP9xj/cY/3GI/3GP9xiP9xj/cT6AB7J/+IiP9xiIiIiIiIiIiIiI/3GIiIiIiIiIgieZIa6Gbecf9xj/cf9x/3H/cY/3H/cf9xj/cf9x/3GP9x/3H/cY/3H/cY/3H/cY/3H/cY/3GP8w+GGxF56P9xj/cY/3GP9xj/cYj/cY/3GP9xj/cYj/cY/3E5cAO3j/yIj/cYiP9xiI/3GIiP9xiI/3GIiI/3GIiP9xiIiP9xiIiP9xiIiINkSnurtYiIiHH/iIiIhx/4iIhx/4iIiHH/iIhx/4gy9PK/Cw3/iHH/iHH/iHH/iHH/iHH/hx/4hx/4cf+Icf+HH/iDnol7cXaHH/cf9xj/cf9x/3H/cf9xj/cf9x/3H/cY/3H/cf9x/3GP9NOjw8XHH/cY/3H/cY/3H/cY/3H/cY/3H/cY/3GP9x/3GP9xj/cf9xj/cY/3GP81+jO8BcyI/3GI/3GI/3GI/3GIj/cYj/cYiP9xiP9xiI/3GIj/cTz0crMLjXGIiIj/cYiIiIj/cYiIiIiP9xiIiIiIg8syO0TNyIiHH/iIiIiIiIiIiIhx/4iIiIiIiHH/iIiIiIcf+Ig12me7JZhx/4hx/4cf+HH/cf+HH/hx/4cf+HH/hx/3H/hx/4cf+HEh0uEa8tHuiIiIiP9xiIiIiIiI/3GIiIiIiIiIg5wru3PUSHH/hx/4cf+HH/iHH/hx/4cf+HH/hx/3H/hx/4cf+HH/hx/4cf9x/4cf+HH/J7TSKqSy3Ycf9x/4cf9x/3H/hx/3H/cf+HH/cf9x/4cf9x/3H/cf9x/4cf9xKgs9Kn9MLYiP9xiI/3GIiP9xiI/3GIiP9xiIj/cYiIj/Kt7wGnIQ/nH/hx/4cf9x/4cf+HH/cf+HH/hx/3H/hx/3H/hx/3H/hx/3E8PJe0w2iP9xj/cf9xj/cY/3GP9xj/cY/3GP9xj/cY/3GP9xj/cYj/cY/3GP9xiP9xj/cY/3GI/3GI/3GP9xiP9xiP9xj/cYj/cYj/cYNh61uuFKiIj/cYiIiIiIiIiI/3GIiIiIiIiIO/JotQ2Xcf+Icf+Icf+Icf+Icf+Icf+Icf+Icf+Icf+HH/iHH/hx/4hx/4cf+Icf+HH/hx/4cf+HH/iHH/MHO2sJxJcf9xj/cf9x/3H/cf9x/3GP9x/3H/cf9xj/cf9x/3H/cY/3H/cY/3H/cf9xj/cf9xj/cf9xj/cf9xj/cf9xj/cf8i1CRaE726iIhx/4iIiIcf+IiIhx/4iIhx/4iIhx/4iIcSClgRr1p+5xiP9xj/cY/3GP9xiP9xj/cY/3GI/3GP9xiP9xiP9xj/cYj/cYj/cYj/cYj/cYj/cYgrVWBaeqn6cf+IiIcf+IiIcf+IiHH/iIhx/4iHH/iIg0E1G87K6Icf+Icf+Icf+Icf+Icf+Icf+Icf+Icf+HH/iHH/NB1ZvOKmcY/3H/cf9xj/cf9x/3GP9x/3GP9x/3GP9x/3GP9x/3GP9x/3GP9xj/cf9xj/cY/3H/cY/3GP9xj/cf9xj/cY/3GP9xRFyMyjf/cY/3GP9xj/cYj/cY/3GP9xiP9xj/cYj/cYj/cY/3GI/3E1nve7YQiIiIiIiIiIiIiIiIiIiIiIcf+IiIiDRJOLy2x3H/hx/4hx/4cf+Icf+HH/hx/4cf+Icf+HH/hx/4cf+HH/g4wjO4Pcxx/4cf9x/3H/cf+HH/cf9x/3H/cf+HH/cf9x/3H/cf9x/3H/cf9x/z305bQLGv9xj/cY/3GP9xj/cY/3GI/3GP9xj/cYj/cY/3GI/3EwKzmw5MaIiIiIiIiIiIiIiIiIhx/4iIiIiIiIiIiIiHH/P6DXsV8ocf+HH/hx/4hx/4cf+HH/hx/4cf+HH/hx/4cf+HH/hx/4cf+HH/hx/3H/P9tXsiSo/3GP9x/3GP9x/3GP9x/3GP9x/3GP9x/3GP9xj/cf9xj/cY/3GP9x/3GP9xj/cTbVF7oq6IiP9xiIiI/3GIiIiP9xiIiIj/cYiIiIiI/3GIiIiIiIM5EUvW7rhx/4iIiIiIiHH/iIiIiIhx/4iIiIMamRv1Zuhx/4iIcf+IiHH/iIcf+IiHH/iIcf+Ihx/4hx/4iHH/iIcf+IcTePd7hwiHH/cf+HH/cf9x/3H/cf9x/3H/cf+HH/cf9x/3H/cf9x/3H/cf9x/3H/cf9x/3GP9x/3H/cf9x/3H/cT9a87GlDP9xj/cY/3GP9xj/cY/3GP9xj/cY/3GI/3GP9xj/cY/0tu3GkS/3GI/3GI/3GI/3GI/3GI/3GI/3GI/3GIj/cYj/cYiP9xiI/3GIj/cYiDWwRLtPu4j/cYiIiIiIiIiIiIiIj/cYiIiIg9x0GzOL6IiIiIiIiIiIiIhx/4iIiIiIiIcf+IiD/zKLEM13H/hx/4cf+HH/hx/4cf+HH/hx/4cf9x/4cf+HH/cf+HH/hx/3E+kRuybuSP9xiP9xj/cYj/cYj/cYj/cYj/cYj/cYj/cYj/NHqkvYVbiIiIiP9xiIiIiIiI/3GIiIiIiIiIiIj/cYiIiIiIiERGTMubiIiIiIiIiIiIiIiIiIiIiIcf+IiIiIMdX3sDoI/4hx/4cf+HH/iHH/hx/4cf+HH/hx/4hx/4cf+HH/hx/3H/g+hTSzesv/cf9x/4cf9x/3H/cf9x/3H/cf9x/3H/cf9x/3H/cf9x/3GP9x/3EwLHuw44SIj/cYiIiP9xiIiIj/cYiIiIj/cYiIiILvULKkCvTf+Ihx/4iHH/iIcf+Ihx/4hx/4iHH/iHH/iHH/iHH/IOVhGhKp7oiP9xiP9xiP9xiI/3GIj/cYiP9xiI/3GIj/cYiI/3GINBrmvOUZiIiIiIiHH/iIiIiIiIiHH/iIiIiIiHH/iIiIiIcf+IiIiHH/iIiIcSHHAirzj91x/4iIiHH/iIhx/4iIhx/4iIcf+IiHH/iIcSAfUhoPCt6P9xiP9xiP9xiP9xiP9xiP9xiP9xiP9xiI/3GI/3GEx4nEh2iP9xiI/3GIj/cYiI/3GIiP9xiIiP9xiIguEfQaPuC+/3H/hx/3H/cf9x/3H/cf9x/3H/cf9x/3H/cf9x/3H/cY/3H/cf9x/3H/cf9x/3GP9x/3H/cf9x/3GP9x/3H/cf9xj/cf8m1lgqspp9cYiP9xiP9xiI/3GI/3GIj/cYiP9xiI/3GIiDacSLpjt4iIiIiIhx/4iIiIiIcf+IiIiIcf+Ig3ike5dbhx/4cf+HH/hx/4cf+HH/hx/4cf9x/4cf+HH/cf+CbC4CrD0f3/hx/4cf+HH/cf+HH/hx/3H/hx/4cf9x/4cf9x/4cf9x/4cf83wMe6Pzj/cf9xj/cY/3GP9xj/cY/3GP9xj/cY/3GP9xj/cY/3GI/3GP9xNowXunPoiIiIiI/3GIiIiIiIiP9xiIiIiIiIiIiIiIiP9xiIPx5IseG3hx/4iHH/iHH/iHH/iHH/iHH/hx/4hx/4hx/4cS+7IEokTfuIhx/4iHH/iIcf+Ihx/4iHH/iIcf+Icf+Ihx/yfI4Rqjce6P9xiP9xiP9xiI/3GIj/cYj/cYiP9xiI/3GIiP9xgxVQK/qv2Ij/cYiIiIj/cYiIiIj/cYiIiIiIj/cYiDXRc7sujIiIiIcf+IiIiIiIiIcf+IiIiIiIcf+IiC6+gho0F97/cY/3GP9xj/cY/3GP9xj/cY/3GP9xj/cY/3GP9xiCoGGRp/nm7/hx/3H/cf9x/4cf9x/3H/cf9x/3H/hx/3H/cf9x/3H/cf9x/3H/P0FYsr6niP9xiP9xiP9xiP9xiP9xiP9xiI/3GI/3GIj/cYiP9xgi43Qa4ci+cf9x/4cf9x/4cf9x/3H/hx/3H/cf+HH/cf9x/3H/hx/3H/cS8kGkotvltxj/cY/3GP9xj/cY/3GP9xj/cY/3GP9xj/cY/3GI/3GP9xj/cYj/cY/3GI/3E3J5e52GiIiIiIiIiI/3GIiIiIiIiIiIiIg8E6e17Fj/iHH/iHH/iIcf+Icf+Icf+Icf+HH/iHH/iHH/iHH/hx/4hx/4cf+HH/iHH/hx/4cf+IcS6kYRolue6P9xiIj/cYiI/3GIiI/3GIiIj/cYiIiP9xL0CCGiv33v9x/4cf9x/3H/cf+HH/cf9x/3H/cf+HH/cf9x/3H/cf9x/3H/PDp1tMWKcY/3GP9xj/cY/3GP9xj/cY/3GP9xj/cY/3GI/3GP9xI+GgWvHl+oiIcf+IiIiIhx/4iIiIcf+IiIiHH/iIiHH/iIiIcf+IiHH/iIiCRFFxrbro6I/3GIiI/3GIiIj/cYiIiP9xiIiI/3GIiIgxIQe/3viIiIiHH/iIiIcf+IiIcf+IiIcf+IiHH/iIhx/4iIcf+IiHH/iIcf+Ihx/z6DlbJ8anH/cf+HH/hx/3H/hx/3H/hx/4cf9x/4cf9x/3H/hx/3H/hxJzxhGpw57oiIiIiIiI/3GIiIiIiIiIiIiIiIiIiDF2Mr+JzYiIhx/4iIiIiIhx/4iIiIhx/4iIiIhx/4iIg70Qe1Lvhx/4cf+HH/hx/3H/hx/4cf+HH/hx/3H/hx/4cf9x/4cf+HH/cf+HH/cf+HE3+gO4Bfxx/3H/cf9x/3H/cf9x/3H/cf9x/3H/cf9x/3H/cY/3H/cf9x/3H/cf84LkK50b3/cY/3GP9xj/cf9xj/cY/3GP9x/3GP9xj/cY/3GP9xj/cY/3GP9xg34Ei5H7f/cYiIiIiIiIiP9xiIiIiIiIiIiIiC6cBio2P52HH/iIiIcf+IiIhx/4iIiHH/iIiHH/iIhxNNvHvCQ4/4cf9x/4cf9x/4cf9x/3H/hx/3H/hx/3H/cf+HH/cf9x/3H/hx/3H/cf9x/3H/hx/3H/cf9x/3H/cf9x/4cf83uWa5Rplxj/cY/3GP9xj/cYj/cY/3GP9xiP9xj/cYj/cYj/cYNYY4u3nHiIiIiIiIiIiIiIiIiIiIiIiIiIiIiIg47We4Ephx/4hx/4hx/4cf+Icf+Icf+HH/iHH/hx/4cf+HH/iHH/guUCwqOv09cY/3GP9x/3GP9xj/cY/3H/cY/3GP9xj/cY/3GP9xj/cY/3GP9xj/cY/3GI/3GP9xj/cYj/cY/3GP9xiP9xiP9xj/cYj/cYj/cYj/cY/3GI/3GIj/cYj/PQdUtPiriIiIj/cYiIiIiI/3GIiIiIiIiP9xiIg1cqi7jVdx/4hx/4iHH/iHH/iIcf+Icf+Icf+Icf+Icf+Icf+Icf+HH/iHH/iHH/hx/4cf+Icf+HH/iHH/hx/4cf+HH/hx/4cf+HH/hx/4cf80CqS89Vtx/3H/cf9x/3H/hx/3H/cf9x/3GP9x/3H/cf9x/3H/cf9x/3H/cf9xj/cf9x/3H/cf9xj/cf9x/3H/SGpsmVn/cf9xj/cf9xj/cf9x/3GP9x/3GP9xj/cf9xj/cf9xj/cY/3H/NtNFuyy6iP9xiI/3GIj/cYiI/3GIj/cYiI/3GIiP9xiDwTqLTsV4iIiHH/iIiIhx/4iIiHH/iIiHH/iIiHH/iDroJ7cX2P+HH/hx/3H/hx/3H/hx/3H/hx/3H/hx/3H/hx/3H/hx/3H/cf81g5e8fGj/cY/3GP9xj/cY/3GP9xj/cY/3GP9xj/cYj/cY/3GP9xiP9xj/OqsOt1TxiIhx/4iIhx/4iIhx/4iIcf+IiHH/iIhx/4iDsHUbX4rohx/4hx/4iHH/iHH/iHH/hx/4hx/4hx/4hx/4cf+Icf+HE8oeO0Xhz/hx/3H/cf+HH/cf+HH/cf9x/3H/hx/3H/cf9x/4cf9x/3H/cf9xMI9Cv3C9cY/3H/cf9x/3H/cY/3H/cf9x/3GP9x/3H/cY/3H/cf9xj/cTwaw7TlPI/3GP9xiP9xj/cYj/cY/3GI/3GI/3GI/3GI/3GIMUQMsMvz/4iIiHH/iIiIcf+IiIhx/4iIhx/4iIcf+C99chooKN7/cYj/cY/3GI/3GP9xiP9xiP9xiP9xiP9xiP9xiP9xiI/3GI/3GI/3GIj/cYiP9xiI/zL6gr8FfYiIiI/3GIiIiI/3GIiIiIj/cYiIiIg9VaizqleHH/iIcf+Ihx/4hx/4iHH/iIcf+Icf+Icf+Icf8//KeyA1j/cf9x/3H/cf9x/3H/cf9x/3H/cf9x/3H/cf9x/3H/cf9x/3H/cf9x/ya14Rq0oe6IiIiIhx/4iIiIiIcf+IiIiIhx/4iIiIcT3yR7INuHH/hx/4cf+HH/hx/4cf+HH/cf+HH/hx/4cf9x/4cf+HH/cf+HH/cf+HH/cf+HH/cf+HEnEnYqntidcf9x/3GP9x/3H/cf9xj/cf9x/3GP9x/3GP9x/3H/cY/3H/cY/3H/cS5ScRoq2O6Icf+IiIhx/4iIhx/4iIcf+IiHH/iIhx/4iIcf+Ihx/4iIcf+Ihx/4iHE7dea0ihmHH/cf9x/4cf9x/3H/hx/3H/cf9x/4cf9x/3H/cf9x/4cf9x/3H/cf9x/3H/cf9x/3H/cf+HH/cf9x/3H/cf9xj/cf9x/3H/cf9x/3H/cf9x/3H/cT8SxrDtOXGI/3GI/3GI/3GI/3GI/3GI/3GIj/cYj/cYiP9xiI/3GIj/cYiP9xiIK1LAGlrT/nH/hx/4hx/4cf+HH/hx/4cf+HH/cf+HH/hx/4cf+HH/cf+CZKARqrX+5xiIiI/3GIiIiP9xiIiIiI/3GIiIiC9jcDopyPyHH/hx/3H/hx/4cf+HH/cf+HH/cf+HH/hx/3H/hx/3H/cf8yH/a+4Alxj/cY/3H/cY/3GP9x/3GP9xj/cY/3GP9xj/cY/3GP9xJMlSGtNq3v+Icf+Ihx/4hx/4iHH/iHH/iHH/iHH/iHH/hx/4hx/4hx/4hx/4cf86XBi3o+f/cY/3H/cf9x/3H/cf9xj/cf9x/3H/cY/3H/cf9xj/cf9x/3GP9x/3GP9x/zobN7fkyIj/cYiP9xiIj/cYiI/3GIiP9xiIj/cYiIj/cYiIiP9xg8lne0aYiIiIcf+IiIiHH/iIiIcf+IiIcf+IiIcf+IiIcf+Ig7fee1ghiHH/cf+HH/cf+HH/cf9x/4cf9x/3H/hx/3H/cf9x/4cf9x/zYJKLr213GP9xiP9xj/cYj/cY/3GI/3GP9xiP9xiP9xiP9xiC7gKxox/U7/cf9x/3GP9x/3H/cY/3H/cf9xj/cf9xj/cf9x/3GP9x/3GP9x/zbls7saTI/3GI/3GP9xiP9xiP9xiP9xiP9xiP9xiP9xiP9xiI/3ExGGS/55uIiIj/cYiIiIiIiI/3GIiIiIiIiIiIiIj/cYiIiIiIgpxVcac6qOcY/3GP9xiP9xj/cY/3GI/3GP9xj/cYj/cYj/cY/yKzghoFx97/iHH/hx/4hx/4cf+HH/iHH/hx/4cf+HH/hx/4cf+HH/gzEMe97zhxj/cf9x/3GP9x/3GP9x/3H/cY/3H/cY/3H/cY/3GP9x/3GP9x/3GP9xj/cY/3H/cY/3GP9xj/cY/3GP9xj/cY/3GP9xj/cY/3GP9xj/cY/3GEpHTFuLcYj/cY/3GI/3GP9xiP9xiP9xiP9xj/cYj/cT2n/7NYAIiHH/iHH/iHH/iHH/iHH/iHH/iHH/iHH/hx/4MIKosI1XcY/3H/cf9x/3H/cY/3H/cf9x/3GP9x/3H/cY/3H/cf9xj/cf9xg+hGGxe55x/3GP9xj/cY/3GP9xj/cY/3H/cY/3GI/3GP9xj/cY/3GP9xPXVEs4q7iI/3GIiP9xiIiP9xiIj/cYiIj/cYiIiP9xg3lGG5a56IiP9xiIiIiIiIiP9xiIiIiIiIiIiIiIiIiIiIiIiIg/SCOxt9yIiIhx/4iIiIcf+IiIhx/4iIhx/4iIhx/4g2bHG6k46Icf+Ihx/4iHH/iHH/iIcf+Icf+Icf+Icf+Icf+Icf+Icf+Icf+DsHs7X4TIcf+HH/cf+HH/cf+HH/cf+HH/cf9x/4cf9x/4cf9x/3H/hx/3H/cf9x/4cf9xOzRItcu3iP9xj/cY/3GI/3GP9xiP9xiP9xj/cYj/cYj/cYj/JGjqOvlxXP9x/3H/cf9x/3H/cf9x/3H/cf9x/3GP9x/3H/cf9x/3H/cf9xj/cSfe0BqSEv6IiIiHH/iIiIiIiIhx/4iIiIiIcf+IiIiIcf+IiIiHH/iIiIcf+DZpmLuWZ/9x/4cf9x/4cf9x/4cf9x/4cf9x/3H/hx/3H/cf+HH/cTqdEbZi7v9x/3H/cf9x/4cf9x/3H/cf9x/3H/cf9x/3H/cY/3H/cf9x/3H/cf8pU3wqisg9cYiIj/cYiIj/cYiIiP9xiIiI/3GIiIiP9I8oyQ14iIiIiP9xiIiIiIiIiIj/cYiIiIg8WsS0pTuIcf+IiIhx/4iIiHH/iIiHH/iIiHH/iIhx/4iIcf+IiHH/iC9oTBopez6IiIhx/4iIiIiIiIiIiIhx/4iIiIiDp1l7aKaHH/hx/4cf+Icf+HH/hx/4cf+HH/hx/4cf+HH/hx/zqUKLdr1/9xj/cf9xj/cf9xj/cf9xj/cY/3H/cY/3GP9xj/cf9xj/cY/ym/nhqUBh7/cf9x/3H/cY/3H/cf9xj/cf9x/3GP9x/3GP9x/3GP9x/3GP9x/3GP9xj/cf9xj/O4v2tnQJ/3GIiP9xiIiP9xiIiP9xiIiI/3GIiIj/cYiIiI/3GIiIiIj/cYiIiIgiCQM6/2/Mcf9x/4cf9x/3H/cf9x/4cf9x/3H/cf9x/3H/hx/3H/cf9x/3H/cf9Fb1y5CnH/cf9x/3H/cf9x/3H/cY/3H/cf9x/3H/cf9x/3GP9x/3H/cf9xj/cf9x/3GP9xOd93tyCIiI/3GIj/cYiP9xiIj/cYiP9xiIj/cYiIj/cYiIj/cYiIj/cYiIiP9xP+D2sR8JiIiIhx/4iIiIhx/4iIiHH/iIiIcf+IiIcf+IiIcf+D2hKbRe1v9x/4cf9x/3H/hx/3H/cf9x/3H/hx/3H/cf9x/3H/cf9x/4cf9x/3H/JxE3Kq7sjXGP9xj/cY/3GP9xj/cY/3GP9xj/cY/3GP9xj/cY/3GI/3E1cVe7jqiIiIj/cYiIiIiIiIiP9xiIiIiIiDwZ1LXmK/+IiIhx/4iIiHH/iIiHH/iIhx/4iIhx/4iIcf+Ihx/4iIcf+CYIIyrPfc3/iHH/iHH/iHH/iHH/iHH/iHH/iHH/hx/4hx/4hx/4cf+HH/PN72tCEJcf9x/3H/cf9xj/cf9x/3H/cf9x/3H/cf9xj/cf9x/3H/cf9xj/cf9x/3H/cY/3H/cf9xj/MyK3vt1IiP9xiIj/cYiI/3GIiP9xiIj/cYiIj/cYIkJxGuvY7ocf9x/4cf+HH/cf+HH/cf+HH/cf+HH/cf+HH/cf9x/4cf9x/3E44oe3HXhxj/cY/3GP9xj/cY/3GP9xj/cY/3GP9xiP9xj/cY/3GI/3GP83xgG6Of6I/3GI/3GI/3GI/3GIj/cYj/cYiP9xiI/3GIj/PvUVswrqiIiIiIiIiP9xiIiIiIiIiIiIiIiIiIiIiIcf+IiIP0Cmsb9ZiIcf+Icf+Icf+Icf+Icf+Icf+Icf+HH/iHH/hx/4hx/4cf+Icf+HH/hx/4hx/4cf+HH/hx/4cTkU9rfrCY/3H/cf9x/3H/cY/3H/cf9x/3GP9x/3H/cY/3H/cf9xj/cf9xj/cf9xIvBRGvD67v+IiIhx/4iIiHH/iIiIcf+IiHH/iIiHH/iIhx/4MzRXvsuo/3H/hx/3H/hx/3H/hx/3H/cf+HH/cf+HH/cf9x/3H/hx/z6/57NAGP9xiP9xj/cY/3GP9xiP9xj/cY/3GI/3GI/3GP9xiP9xiP9xiP9xj/cYj/OHxnuYOYiIiIiIiI/3GIiIiIcf+IiIiIiIiIiIM/8YvQDniHH/iHH/hx/4hx/4cf+HH/iHH/hx/4cf+HH/hx/4cSmMuip3NF1xj/cf9xj/cf9xj/cY/3H/cY/3H/cY/3GP9x/3GP9xj/cY/3E8Uce0rjiIiI/3GIiIiP9xiIiIiI/3GIiIiIiD4eMrLhzYiIiIiIiIiIiIiIiIiIiIhx/4iIiIg7nBS1Y+uIiHH/iIcf+Ihx/4iHH/iIcf+Icf+Ihx/4hx/4hx/zpKEre17f+Icf+HH/hx/4cf+HH/hx/4cf+HH/hx/4cf+HH/hxMJUYv2rncf9xj/cf9xj/cf9xj/cY/3H/cY/3GP9x/3GP9xj/cY/3H/cYOnYntonYj/cYiIiP9xiIiI/3GIiIiI/3GIiIiIiP9xiCcXgRqeh+5x/3H/cf9x/3H/hx/3H/cf9x/3H/cf9x/3H/hx/3H/cf9x/3H/PfYnswnYcY/3GI/3GP9xiP9xiP9xj/cYj/cYj/cYj/cYiP9xPMqntDVYiIiIiIiIiIiIiIiIhx/4iIiIiIiCP1vBrgpD6P9xiIiIiP9xiIiIiIiP9xiIiIiIiIIQKhGv/V7nH/hx/3H/cf9x/3H/cf9x/3H/cf9x/3H/cf9x/3H/cf9x/3H/cS6FnBonpj5x/3H/hx/4cf9x/4cf9x/4cf9x/4cf9x/4cf9x/4cf9x/3E/SBixt+eP9xj/cY/3GP9xj/cY/3GP9xiP9xj/cY/3GI/3GP9xiP8gFYAaL6f+/4iHH/iHH/iIcf+Icf+Icf+Icf+Icf+Icf+Icf+Icf+HH/MweCvfh9cf+HH/cf+HH/hx/4cf9x/4cf+HH/cf+HH/cf+HH/cf+HH/NdYTuynscf9x/3H/cf9x/3H/cf9x/3H/cf9x/3H/cf9xj/cf9x/3H/MeiosCdXiI/3GIj/cYiI/3GIiP9xiIj/cYiI/3GIiDc8a7nDlIhx/4iHH/iIcf+Icf+Ihx/4hx/4hx/4iHH/iDE/kr/AbXH/hx/4cf+HH/hx/3H/hx/4cf+HH/hx/3H/hx/4cf9x/4cf9x/yqADBp3/z6Icf+Icf+Ihx/4hx/4hx/4hx/4hx/4hx/4hx/4cf+IOd41tyHKhx/3H/cf9x/4cf9x/3H/cf9x/4cf9x/3H/cf9x/3H/cf9x/3H/SutsYUlx/3GP9x/3H/cf9x/3H/cf9x/3H/cf9xj/cf9x/3H/cf9xj/cf9x/3H/cTzexbQhOoj/cYj/cYj/cYj/cYj/cYj/cYiP9xiP9xiI/y8Rt0pO5IuIiI/3GIiIiIiI/3GIiIiIiIiIiP9xg6DPa28wmHH/iIhx/4iHH/iIcf+IiHH/iHH/iIcf+IgsqPAaRXD+cYj/cY/3GI/3GI/3GI/3GI/3GI/3GIj/cYj/cYj/cYgylKe+a1iIiIiIiIiIiIiIiHH/iIiIiIiIiIhx/zPcSL0jt3H/hx/4hx/4cf+HH/hx/3H/hx/4cf+HH/hx/4cf9x/4P6Clsl9a/3H/cf9xj/cf9x/3H/cf9xj/cf9x/3GP9x/3H/cY/3H/cY/0QIHN9+/3H/cY/3H/cY/3H/cY/3GP9x/3GP9xj/cf9xj/cY/3GP9xj/cf9xj/cYMDUIsNr3iIiIj/cYiIiIiI/3GIiIiIiIiIiP9xiDvAtLU/S4cf+IiIiHH/iIiIcf+IiIhx/4iIhx/4iIhxLMFaKlPqXf9x/4cf9x/4cf9x/3H/hx/3H/cf+HH/cf9x/3H/hx/3H/cTUcbbvjkoiIj/cYiIiP9xiIiIj/cYiIiI/3GIiIiEc4rJx1/3GIiIiIiIiIiI/3GIiIiIiIiIiILqDxKjXw7YiIiIiIiIiIiIiIiIiIiIiIiIcf+Ig/aAGxl/6Icf+IiIiIcf+IiIiIcf+IiIhx/4iIiHH/iIIu7HGvETjoj/cYiIj/cYiIiP9xiIiI/3GIiIiP9xiIiIgpRRIae67ecf9x/4cf9x/3H/cf9x/3H/hx/3H/cf9x/3H/cf9x/3H/cf9x/3H/cf9xPlD3sq8I/3GI/3GI/3GI/3GI/3GIj/cYj/cYiP9xiP9xiI/3GIj/cYiP9xiI/3GIiP9xiIj/Pbt2tESJiHH/iIiIiIiIiIiIiHH/iIiIiIiDuhebZehv+HH/hx/4cf9x/4cf+HH/cf+HH/cf+HH/cf+HH/cf+HH/cf+D5FeLO6h4/3GP9xj/cY/3GP9xiP9xj/cY/3GI/3GP9xj/cYj/cYPeCXsx9oiIiIiIiIj/cYiIiIiIiIiIiIiIiIiIiIiIiIiIiIiHH/iIg8kNa1byn/iHH/iHH/iHH/iHH/hx/4hx/4hx/4cf+Icf+HH/hx/4hx/4IaB8Ghb4Pv+IiHH/iIhx/4iIcf+IiHH/iIcf+IiHH/iHH/iIcf+IP6VXsVqocf9x/3H/hx/3H/cf9x/3H/hx/3H/cf9x/3H/cf+HH/cf9x/3E6Txm2sOaP9xiP9xiP9xiI/3GI/3GIj/cYiP9xiI/3E7MYG0zn5xiIiP9xiIiI/3GIiIj/cYiIiI/3GIiIiIj/cYiILVciGkqN3v+HH/cf9x/3H/cf9x/3H/cf9x/4cf9x/3H/cf9x/3H/cf9x/3FDdIzYt/9x/3H/cf9xj/cf9x/3H/cf9xj/cf9x/3GP9x/3H/cY/3H/cf9xJTMyOszM3IiIiIhx/4iIiIiHH/iIiIiHH/iIiIhx/yI8Jir8PZ2Icf+Icf+Icf+HH/iHH/hx/4hx/4cf+Icf+HH/iHH/hx/4cf+DQco7zjXHH/hx/3H/cf+HH/cf9x/3H/cf+HH/cf9x/3H/cf9x/4cf9xN6ynuVNYj/cYj/cY/3GI/3GI/3GP9xiP9xiP9xiP9xiP9xiP9xiI/3GI/3GIj/cYj/cYiP9xiI/3GIj/cYiI/3GIg9RnWzuYqI/3GIiIiIiHH/iIiIiIiIiIiIiIiIiIheDNLzcf+IiIiIiIiHH/iIiIiIhx/4iIiIhx/zPOtb4xSv+Icf+HH/iHH/hx/4cf+Icf+HH/hx/4cf+HH/hx/4cf+HH/hx/4cf+HH/hx/4cf9x/4cf+HH/hx/3H/hx/3H/hx/4cf9x/4RHBsyPlx/3H/cf+HH/cf9x/4cf9x/3H/hx/3H/cf9x/4cf9x/3H/cf9x/3H/gx/rWwEUr/cY/3H/cY/3GP9xj/cY/3GP9xj/cY/3GP9xiP9xj/cY/3GDMSOL3tx4iIiI/3GIiIiIiIiIiIiIiIiIiIiIg5UuG3rR6Ihx/4iIiIiIhx/4iIiIiHH/iIiIhx/4iIP7TDsUs8iIcf+Icf+Icf+Icf+Icf+HH/iHH/iHH/hx/4hx/4cf+DPFhL46e/9x/4cf9x/3H/cf+HH/cf9x/3H/cf+HH/cf9x/3H/cf9x/3H/cf9x/3H/cf9x/3H/P3oYsoXniP9xiP9xiP9xiP9xiI/3GI/3GIj/cYj/cYiP9xiDFERr+7uYiIiIiIiIiIiIiIiIcf+IiIiIiIiIiIiIiIcf+IiIiIiIgwdsewmThx/4cf+HH/hx/4cf+HH/hx/4cf+HH/hx/4cf+HH/hx/3H/gjX9wq+gI9j/cY/3GI/3GP9xj/cYj/cY/3GI/3GI/3GI/3GP9xiP9xiEpoTGl7j/cYj/cYj/cYiP9xiI/3GI/3GIj/cYiI/3GIj/NOz1vRMKiIiIiIiIiIiIiIiIiIiIiIiIcf+Ig/fEiyg7f/hx/4hx/4cf+HH/hx/4cf+HH/hx/4cf+HH/hx/4cf+HH/cf+HH/hx/3H/hx/4cf9x/4cf+HH/cf+HH/cf+HH/cf+HH/cTQMNbzzyv9x/3H/cY/3H/cY/3H/cf9xj/cf9xj/cY/3H/cY/3H/cY/3GP9x/3GP9xKOazGpGUzv+Icf+Icf+Ihx/4hx/4hx/4hx/4hx/4cf+Icf+Icf+HH/iHH/MGZ2samJ/3H/cf+HH/cf9x/3H/cf9x/3H/cY/3H/cf9x/3H/cf9x/3H/cf9xj/KZgASpZ/+4cf9x/3H/hx/3H/cf9x/3H/hx/3H/cf9x/3H/cf9x/4cf9x/3H/cf9x/3H/cf9x/3H/cf9x/3H/cf9x/3H/cY/3H/cf9x/3H/cf9xMDoxsNXO/3H/cY/3H/cf9xj/cf9xj/cf9xj/cY/3H/cY/3H/cY/3GP9xj/cT6eGLJh54iIj/cYiIiIj/cYiIiIiP9xiIiIiIiI/3GIMCYcsOnjhx/4hx/4cf+HH/hx/4cf+HH/hx/4cf+HH/hx/4cf+HH/hx/3H/hx/4cf9x/4cf+HH/cf82ifK6dg1x/4cf9x/3H/cf9x/3H/cf9x/3H/cf9x/3H/cf9xj/cf9x/3H/cf9x/3H/N7XPukowiIiIiIiIiIiIhx/4iIiIiIiIiIg/TdSxsitx/4iHH/iIcf+Icf+Ihx/4hx/4hx/4hx/4hx/4hx/4hx/4cf+Icf+Icf+HH/iHH/hx/4cSITGhruzl6IiIiHH/iIiIiIcf+IiIiHH/iIiIhx/y28JBpEPb7/cYj/cYj/cY/3GI/3GI/3GI/3GIj/cYj/cYj/cYiP9xiP9xiI/3GIj/cYiP9xiI/3GIiP82Dsa78Tlx/4iIiIiIiIiIiIiHH/iIiIiIiIcf+IiIiIiHH/iIg77jW2Ecr/iHH/hx/4hx/4hx/4cf+Icf+HH/hx/4hx/4cf+HE5POO2wxxx/3H/cf+HH/cf9x/3H/hx/3H/cf9x/3H/cf+HH/cf9x/3H/cTaTsblsTnH/cf9xj/cf9x/3H/cf9xj/cf9x/3GP9x/3H/cY/3H/cY/3H/cf9xj/QQl8AHj/cf9xj/cY/3H/cY/3GP9xj/cf9xj/cY/3GP9xj/cY/3GP9xj/cY/3GP9xiP84euS5hRuIiP9xiIiP9xiIiP9xiIiI/3GIiIj/cYiIiI/3GIiIiIj/cYiIiIiIj/cYiIiIiIiIiI/3GIiIOvBStg+tiIcf+IiIiIiIiIiHH/iIiIiIiHH/iIiIiIcf+IiIiHH/iIiIhx/4iIMnryvoUNiHH/iHH/iIcf+Icf+Icf+Icf+Icf+HH/iHH/iHH/hx/4hx/4cf+Icf+HH/hx/4cf+Icf+HH/hx/4cf+DR/Nb2Ayv9x/3H/cf9x/3H/cf9x/3H/cf9x/3H/cf9x/3H/cY/3H/cf9x/z5D9rO8Cf9xiP9xiP9xiP9xiI/3GI/3GIj/cYiP9xiP9xiIj/cYiP9xiI/3EziAK9d/2I/3GIiIiI/3GIiIiIj/cYiIiIiIiP9xiIg92POzJwyIiIiIhx/4iIiIiIcf+IiIiHH/iIiIhx/4iIiHH/iIiHH/iINtUmuirZhx/4cf+HH/hx/4cf+HH/cf+HH/hx/4cf9x/4cf+HH/cf87aeW1lhpxj/cf9x/3GP9x/3H/cY/3H/cY/3H/cY/3H/cY/3H/cY/3GP9x/3GP9x/3GP9xj/cY/3GP9x/3GP9xj/cY/3GP9xj/cY/3GP9xj/cYj/cY/3GP9xj/cYPS/UstArcYiIj/cYiIiP9xiIiI/3GIiIj/cYiIiIT0GcC+ZxiIiIiIiIiP9xiIiIiIiIiIiIiIiIiI/3GIiIiIiD9flrGgaYiHH/iHH/iIcf+Ihx/4hx/4hx/4hx/4iHH/iHH/hx/4hx/4hx/4hx/4cf+Icf+HH/iDn19bgKCv+HH/cf9x/3H/cf9x/3H/cf9x/3H/cf9x/3H/cf9x/3H/cf9x/3GP9x/3H/cf9x/3H/cY/3H/cf9x/3H/cY/3H/cf9xj/cf9xOJ1nt2KYcYiP9xiI/3GIj/cYiI/3GIiP9xiIj/cYiIj/cYO9wHtiP4/4iIiIiIhx/4iIiIiHH/iIiIhx/4iDNUxr2rOYcf+HH/hx/4cf+HH/hx/4cf9x/4cf+HH/hx/3H/hx/4cf+HH/cf+HH/cf+HH/cf+HH/cTIv/77QAIj/cYiIiIj/cYiIiIj/cYiIiIiI/3GIiIiIiIiIj/cYiIiIiIiIg8xMa1Ozn/iIcf+IiHH/iIcf+Ihx/4iHH/iHH/iIcf+Icf+Ihx/4hx/4g1rDi7U8dx/3H/cf9x/3H/cf9x/3H/cf9xj/cf9x/3H/cf9x/3H/cf9xj/cf9x/3H/cTiT6rhsFYiIiP9xiIiIiP9xiIiIiI/3GIiIiIiDbxmLoOZ4iHH/iIcf+Ihx/4iHH/iHH/iIcf+Icf+Icf+Icf+IObqSuEVt/4cf+HH/hx/4cf+HH/hx/3H/hx/4cf+HH/cf+HH/hx/3H/hx/yxzsxpYxM6I/3GIiIiIiIiIiIiIiIiIiIiIcf+IiIiIiIiIiIiIiIcf+IOorztnUMcf+IiHH/iIcf+Ihx/4iHH/iHH/iIcf+Icf+Icf+IcT+xK7BO1HGP9x/3H/cY/3H/cY/3H/cY/3H/cY/3H/cY/3GP9x/3GP9xj/cf9xNCOLvNx0iIiIiIiIiIiIiIiIiIiIiIiIiIg/zzexMMiHH/iHH/iHH/hx/4hx/4hx/4cf+Icf+HH/iHH/IYHEGgjjvoiP9xiIiIiIiIj/cYiIiIiIiIiIg1qnm8VYb/iHH/iHH/iHH/hx/4hx/4hx/4cf+Icf+HH/hx/4hx/4cTx+7rSBEYj/cYiP9xiP9xiP9xiI/3GI/3GIj/cYiP9xiDXFWrs6pYiHH/iIiIcf+IiIcf+IiIcf+IiIcf+IiHH/gsBNEaX7Lu/3GP9xiP9xj/cYj/cY/3GI/3GI/3GP9xiP9xiP9xJKlrGsVpTnH/cf9xj/cf9xj/cf9x/3GP9x/3GP9x/3GP9x/3GP9x/3GP9xj/cf9xj/cY/3H/cY/3GP9xj/cY/3GP9x/3GP9xj/cY/zdstrqTSYiP9xiIiIj/cYiIiIj/cYiIiIiI/3GIiIiD71N7IKyHH/iIhx/4iIcf+IiHH/iIhx/4iHH/iIcf+Ihx/4Pd8JsyD2cf9x/3H/cf9x/3H/cf9x/3H/cf9x/3H/cf9x/3H/cf9xj/cf9x/3H/cf9x/3E7nFW1Y6r/cYj/cY/3GI/3GP9xiP9xiP9xiP9xj/cYj/cYiP9xiP82F2e76JiIiIiIiIiIiIiIiIiIiIiIiIiIiIiEddbJopiIiIiIcf+IiIiIiHH/iIiIiHH/iINzfUucgrhx/4hx/4cf+Icf+Icf+HH/iHH/hx/4cf+Icf+HH/hx/4cUqOzGcT/3H/hx/4cf+HH/hx/3H/hx/4cf9x/4cf+HH/cf+HH/cT5B8rK+Df9x/3H/cf9x/3H/cf9x/3H/cf9x/3H/cf9x/3H/cf9xj/cf9x/3H/cTdWB7mp+Ij/cYj/cYj/cYj/cYiP9xiP9xiI/3GIj/cYiP9xiIOW9HuJC4/4iIiIiIiIiIiIhx/4iIiIiIiHH/iIiIiIcf+IiIiIcf+Ig8oki0Xbdx/4cf+HH/cf+HH/cf+HH/hx/3H/hx/3H/hx/3H/hx/3H/cSHz5irwwZ1xj/cf9xj/cf9x/3GP9x/3GP9x/3GP9x/3GP9x/3GP9x/3GP9xNAxYu/OncYiIiP9xiIiIj/cYiIiIiP9xiIiIiIj/cYiIiIiIiIiP9xiDJD5r68GXH/iIhx/4iIcf+Ihx/4iHH/iIcf+Ihx/4iHH/g90FezL6hx/3H/cf9x/4cf9x/3H/cf9x/3H/hx/3H/cf9x/3H/cf9x/3H/cf9x/3H/cf9x/3H/cf9x/3H/cTkv57bQGHGI/3GIj/cYj/cYiP9xiP9xiI/3GIj/cYiP9xiI/3GDxE5bS7GoiIiIiIiIiIiIiIiIiHH/iIiIiIiIiIiIhx/4iIiIiIiHH/iIiIiIcf+IiIJ+MxGqHM7v9x/3GP9x/3GP9xj/cY/3H/cY/3GP9xj/cY/3GP9xj/cTWQKLtv14j/cYiIiIiIj/cYiIiIiIiIiI/3GIiDgD6bj8Focf+Icf+HH/iHH/hx/4hx/4cf+Icf+HH/hx/4hx/4cf+CGZOJpHbHaI/3GIiP9xiIj/cYiI/3GIiP9xiIiP9xiIiI/3GIiIj/cYg9jDazc8mIcf+IiIiIiHH/iIiIiHH/iIiIhx/4iIiHH/iIiHH/iIiHE7G9e05Chx/3H/hx/3H/hx/3H/hx/3H/hx/3H/cf+HH/cf9x/4cf9x/3H/hx/3H/cf9x/3H/hx/3H/cf9x/3H/Nu/2uhAJcY/3GP9xj/cY/3GI/3GP9xiP9xj/cYj/cY/3GI/3GIIHWsSimlO4iIiIiIiIiIiIiIcf+IiIiIiIiIiIHdRsAZsrk/6IiIiIiIiIiIiIiIiIiIiIiIiIiEgtPI0siIiIiIiIiIcf+IiIiIiIhx/4iIiIOm2ItpJ3hx/4cf+HH/cf+HH/hx/3H/hx/4cf9x/4cf9x/4cf9x/4NUR3vLuIj/cY/3GP9x/3GP9xj/cY/3GP9xj/cY/3GP9xj/cY/3GP86Rbu3ukSHH/iIiIiIiIiIiIcf+IiIiIiIhx/4iIM1qEvaV7cf+Icf+Icf+Ihx/4hx/4hx/4cf+Icf+Icf+HH/iHE2TYe5snhx/3H/cf9x/3H/cf9x/3H/cf9xj/cf9x/3H/cf9xj/cf9x/3E85aezGlhxiI/3GI/3GIiP9xiI/3GIiP9xiI/3GIiI/3GDXL97s0CIiHH/iIiIiHH/iIiIhx/4iIiIcf+IiIcf+IiIcf+IiIcf+IiHH/iIhx/4g0gba8fkmHH/cf+HH/hx/3H/hx/3H/hx/3H/cf+HH/cf+HH/cf9x/4cf9x/3H/K42CGmcn3oiIiIiIiIiIiIiIiIiIiIiHH/iIiCZH+Bq7gH6I/3GIj/cYiP9xiIj/cYiP9xiIj/cYiI/3GIgyWQi+pveIiIiIcf+IiIiIcf+IiIiHH/iIiHH/K8YjOnOdzP9xj/cY/3H/cY/3GP9xj/cY/3GI/3GP9xj/cY/zGnD7Bo8Icf+IiIcf+IiHH/iIhx/4iIcf+Ihx/4iIcf+Ihx/4iHH/iHH/iIcf+Icf86ije2dchx/4cf9x/3H/cf9x/3H/hx/3H/cf9x/3H/cf9x/3H/cf9x/3H/cf9x/y2o6hpFcV5x/4cf+HH/hx/4cf+Icf+HH/hx/4cf+HH/hx/3H/hx/4cf+HEvp1IaFYreiIiIj/cYiIiIiIj/cYiIiIiIiIiI/3GIg4NOW4yxqIhx/4iIhx/4iIcf+IiHH/iIcf+IiHH/iIcf+IhxMII5sI3G/3H/cf9x/3H/cf9x/3H/cf9x/3H/cf9x/3H/cf9x/3H/cf9x/3H/cf9xj/cf8wYyexrNiI/3GIj/cYj/cYj/cYiP9xiI/3GIj/cYiP9xiI/3GIj/cYiI/zhNobmyXoiIj/cYiIiI/3GIiIiIiP9xiIiIiIiIIU41OgwcrHH/cf9x/3H/cf9x/3GP9x/3H/cf9x/3H/cY/3H/cf9x/3GP9x/3H/cYOBtIuOS3iIj/cYiI/3GIiP9xiIiP9xiIiP9xiIiP9xiIL9ahSjKV64iP9xiI/3GIiP9xiIiP9xiIiP9xiIiP9xiIiI/3GIiIiP9xiIMcpHvzW4iIcf+IiIcf+IiIhx/4iIhx/4iIcf+IiHH/iD8tp7HSWIcf9x/4cf9x/4cf9x/3H/hx/3H/cf+HH/cf9x/3H/hx/3H/cf87niW1Ydpxj/cY/3H/cY/3GP9x/3GP9xj/cY/3GP9xj/cY/3H/cYhPF4wOh3GP9xiP9xj/cY/3GI/3GP9xiP9xj/cYj/cYj/cYj/cSsc0hpeMt6HH/hx/4cf+HH/hx/4cf+HH/hx/4cf+HH/hx/4cf+HH/cf+HH/M9/7viAE/3GP9xiP9xiP9xiP9xiP9xiP9xiP9xiP9xiI/3GIPYFCs369/3GIiI/3GIiI/3GIiIiP9xiIiIj/cYiIiIj/cYiIiIiI/3GCL2sRrglO5x/4cf9x/3H/cf9x/3H/cf9x/3H/hx/3H/cf9x/3H/cf9x/3H/cf9xhIz5xzBnH/cY/3H/cf9x/3GP9x/3H/cf9xj/cf9x/3GP9x/3H/cY/zz6t7UFSIiP9xiIj/cYiI/3GIiP9xiIiP9xiIiI/3GD3V5LMqG4iIiIiIiIiIiHH/iIiIiIiIiIcf+IiIiIiHH/iIiIiHH/iIiIhx/4gj5goq4Z9dcf+HH/hx/3H/hx/4cf9x/4cf9x/4cf9x/4cf9x/4cf9x/3H/KsVJGnOrbnH/iIcf+IiHH/iIcf+Ihx/4iHH/iIcf+Ihx/4ggjdoaGCJeiIiIiIiIiIiIhx/4iIiIiIiIiHH/iD32qLMJV3H/hx/4cf+HH/hx/3H/hx/4cf+HH/cf+HH/hx/3H/hxLyjJKh1zbXH/cY/3GP9x/3GP9xj/cY/3GP9xj/cY/3GP9xj/cY/3GP9xj/cY/3GP9xMnonvoXYiIiP9xiIiIiIiI/3GIiIiIiIiIiI/3GIiIiIiIgwU+exvBj/iIcf+Icf+Icf+Icf+Ihx/4hx/4hx/4cf+Icf+IcTF4CL6H93H/cY/3H/cf9x/3H/cf9x/3H/cY/3H/cf9x/3GP9x/3H/cf9xNUc3u7jIj/cYiP9xiI/3GIj/cYiP9xiIj/cYiI/3GIiP9xiIj/cYiIgk0Eta8vtK/3H/cY/3H/cf9xj/cf9x/3GP9x/3H/cY/3H/cY/3H/cY/3H/OKDHuV84iIiP9xiIj/cYiIiP9xiIiP9xiIiIj/cYiCv5v0qAZAv/iHH/iHH/iHH/hx/4hx/4hx/4cf+Icf+HH/hx/4hx/4cf+HE74ra0HUlx/3H/cf9x/3H/cY/3H/cf9x/3H/cf9xj/cf9x/3H/cY/3H/cf9xj/cf9x/3GP9x/3GP9x/3GP9x/3GP9x/zU2t7zJSI/3GIiI/3GIiI/3GIiI/3GIiIj/cYiIiIOLLHuE04cf+IiIhx/4iIhx/4iIcf+IiHH/iIhx/4iIcf+Ihx/4iCptnhp5Jh6IiHH/iIiIhx/4iIhx/4iIiHH/iIiHH/iD5F5rK6GYcf+HH/cf+HH/hx/3H/hx/3H/hx/4cf9x/3H/hx/3H/hx/zF8sb+DTnH/cf9x/3H/cf+HH/cf9x/3H/cf9x/3H/cf9xj/cf9x/3H/cf8mWNEaunLuiIiIiIcf+IiIiIiIcf+IiIiIcf+IiIgua5EaOUbu/3GP9xj/cY/3GP9x/3GP9xj/cY/3GP9xj/cYj/cY/3GP8xanewpYiP9xiIiIiIiI/3GIiIiIiIiIiIiP9xiIiIiES4HMR+iIiIiIiIiIiIiIiIiIiIhx/4g/OsWxxTqIhx/4iHH/iHH/iIcf+Icf+Icf+Icf+Icf+Icf+HH/iHH/iHH/hx/4hx/4cf+HH/iHH/hx/4cf+HH/iHH/hx/4cf+HH/hx/4OnOXt4xoj/cf9x/3GP9x/3H/cY/3H/cY/3H/cY/3H/cY/3GP9x/3GP9x/3GP9xj/cY/3H/cY/3GP9xj/cY/3GP9xj/cY/3GP9xj/cTAPRb/wunGIiI/3GIiI/3GIiI/3GIiIj/cYiIiI/3GIiIiIj/cYiIiIiDINWb/ypv+Ihx/4iHH/iHH/iIcf+Icf+Icf+Icf+Icf+CnKdDqDWLxxiI/3GIj/cYiI/3GIiP9xiIiP9xiIj/cYiIiP9xiIiI/3GIiINmGWup5piIhx/4iIiIhx/4iIiIcf+IiIhx/4iIhx/4iIhx/4iIhx/4iIcf+IiHH/Nqa2ullJcf9x/4cf9x/4cf9x/4cf9x/4cf9x/4cf9x/3H/hx/3H/cf+HH/cf9x/4cf9x/3H/cf9x/4cf9x/3H/cTmPxrdwOY/3GP9xj/cY/3GP9xiP9xj/cY/3GI/3GP9xiP9xiP9xj/PeGntB5YiIiIiIiIiIiIiIiIiIiIiIiIiIiIiIiIiIcf+IiIiIiIiIiIhx/4iIiDyY5rRnGYcf+HH/iHH/hx/4hx/4cf+HH/hx/4cf+HH/hx/4cf+HH/hx/4cf+HH/hx/4cTbvtboQSv9xj/cf9x/3H/cf9xj/cf9x/3H/cY/3H/cf9xj/cf9xj/cf9x/3GP9x/3GP9x/3GP9x/3GP9xj/cf9xj/cY/3H/cY/3GP9xj/cY/3H/cYP18msaDZiIiP9xiIiP9xiIiP9xiIiI/3GIiIiP9xiIiIiI/3GIiIiIiP9xiIiIiIiIiP9xg3Iya53NmHH/iIiHH/iIhx/4iIcf+IiHH/iIhx/4iHH/iIcf+Ihx/4iHH/iHH/iIcf+Icf+D2hQbNevocf+HH/iHH/hx/4hx/4cf+HH/iHH/hx/4cf+HH/hx/4MAdysQmN/3H/hx/3H/cf+HH/cf9x/4cf9x/3H/hx/3H/cf9x/3H/hx/3H/cf9x/3H/cf9x/4cf9x/3H/cf9x/3H/cf9x/3H/cf9x/3H/cf9x/3GP9x/zEXFr/o6XGP9xiP9xj/cYj/cYj/cY/3GI/3GI/3GI/3GI/3GIj/cYj/cYj/cYiP9xiI/3GIj/cYiP9xiI/3GIiP9xiIj/cYiI/3GIiP9xOHEvuI7Qcf+HH/hx/4cf+Icf+HH/hx/4cf+HH/hx/4cf+HH/cf+HEpVjEaepzuiIiP9xiIiI/3GIiIiI/3GIiIiIj/cYiIIjDpmi3xZnH/cf9x/3H/hx/3H/cf9x/3H/cf9x/3H/cf9x/3H/cf9x/3H/cY/z5NhLOye4/3GP9xj/cY/3GP9xj/cY/3GP9xiP9xj/cY/3GI/3GP9xiP9xiP9xj/cYj/cYj/cYj/cYj/cYj/cYj/cYiP9xiP9xiI/3GIj/cYj/cYiI/3GIj/cYiP9xiIj/cYiI/zyxh7VOeIiIiHH/iIiIiIhx/4iIiIhx/4iIiIcf+DODxb18Oocf+HH/iHH/hx/4cf+HH/hx/4cf+Icf9x/4cf+HH/hx/4cf+DfeF7oh6P9x/3H/cY/3H/cf9xj/cf9xj/cf9xj/cf9xj/cY/3H/cY/3H/cY/3GP9xj/cf9xj/NA1XvfKoiIj/cYiIiI/3GIiIiP9xiIiIiI/3GIiIiIiI/3GD1WB7Sp+P+IiHH/iIiHH/iIcf+IiHH/iIcf+IiHH/iIcf+IPHUEtIr7cf+HH/hx/4cf+HH/hx/4cf+HH/cf+HH/hx/3H/hx/4cf9x/4PvZCsgm9cf9x/3H/cf+HH/cf9x/3H/cf9x/3H/cf9x/3H/cf9x/3H/cf9xTsgcI37/cf9x/3GP9x/3H/cf9x/3H/cY/3H/cf9x/3GP9x/3H/cY/3H/TQx8Pzhx/3GP9x/3GP9x/3GP9xj/cf9xj/cY/3H/cY/3GP9xj/cY/3H/cY/3GP9xII+CGggH3nH/iHH/iIcf+Icf+Icf+Icf+Icf+Icf+Icf+Icf+IcTDVZr8qmXH/cf9x/3H/hx/3H/cf9x/3H/cf9x/3H/cf9x/3H/cf9x/3H/cf9xj/cf9x/3H/cf9x/3H/cY/3H/cf9x/zzoN7UXyP9xiP9xiI/3GIj/cYj/cYiP9xiIj/cYiP9xiIj/cTwShLTte4iIj/cYiIiIiIiIiIiIiIiIiIiIiHH/iIiIiIiIiD58l7ODaP+Icf+HH/iHH/hx/4cf+Icf+HH/hx/4cf+Icf+HH/hx/4N8J2uj2J/3H/cf9x/3H/cY/3H/cf9x/3H/cY/3H/cf9xj/cf9x/3GP9x/3H/cY/3H/cY/3ExOMO+xzxxj/cYj/cYj/cY/3GI/3GI/3GI/3GI/3GI/3GI/3GIj/cYj/cYg40/e4LAiIiIiIiIiIiIiHH/iIiIiIiIiHH/gtRwVKW4+rhx/4iIiHH/iIiHH/iIiHH/iIiHH/iIhx/4NAj1vfcK/4cf+HH/hx/4cf9x/4cf+HH/cf+HH/cf+HH/hx/3H/hxKIuTGodGzoiIiIiIiIiIiIiIiIiIiIiIiIcf+DMyeL3Nh3H/iHH/hx/4cf+HH/hx/4hx/4cf+HH/hx/4cf+HH/cf8gmNAaB3L+cYiIj/cYiIj/cYiIiP9xiIiIj/cYiIiIj/LfHPGlDjDoj/cYiIj/cYiIiP9xiIiI/3GIiIiP9xiIgwJ/ew6AiIhx/4iIcf+IiHH/iIhx/4iIcf+Ihx/4iHH/iIPL9BtEC+iHH/iHH/iHH/iHH/iHH/hx/4hx/4cf+Icf+HH/iHH/hx/4cf+HH/hx/4hx/4cf+HH/MpERv27u/4cf+HH/cf+HH/cf+HH/hx/3H/hx/3H/cf+HH/cf+HH/cf9x/zRWRLypu3H/cY/3H/cf9xj/cf9x/3GP9x/3GP9x/3H/cY/3GP9x/3GP9x/3E3kDe5b8iP9xiIj/cYiIj/cYiIj/cYiIiP9xiIiI/3GIiIiP9xiIiIiI/3GIiD5TQbKsvoiIiIiIiIiIiIiIiIiIiIiIiIPDU/tMrAcf9x/3H/hx/3H/cf9x/3H/cf9x/3H/cf9x/3H/cf9x/3H/cf9x/zwa9bXlCo/3GI/3GP9xiP9xj/cYj/cYj/cYj/cYj/cYj/cYj/cYj/cYj/cYLSRvKk25DYcf+IiHH/iIcf+Ihx/4iHH/iIcf+Icf+Ihx/4hx/yTn+TrhgGyIiIiIiIiIiIiP9xiIiIiIiIiIiIiIIlzmKgsxnf+IiHH/iIhx/4iHH/iIhx/4iHH/iIcf+Ihx/4hx/4iCJfmhr6Bl6IiIiIiIiIiIiIiIhx/4iIiIiIiIg4bbe4kkiHH/hx/4cf+HH/hx/4cf+Icf+HH/hx/3H/hx/4cf+HH/hx/zejBbpc+v9x/3H/cY/3H/cf9x/3H/cf9x/3GP9x/3H/cf9x/3GP9x/3H/cYMDIRsN3u/3H/cY/3H/cY/3GP9x/3GP9xj/cf9xj/cY/3GP9xj/cY/3GP9xj/cY/3GP9xj/cY/3E610a2KLmIiIj/cYiIiIj/cYiIiIj/cYiIiIiIj/cYiIiIiCPZOTrybGyP9xj/cY/3H/cY/3GP9xj/cY/3GP9xj/cY/3GI/3GP9xg/QkexvbiIiI/3GIiIiIiIj/cYiIiIiIiIiIiIiP9xiIiIg8OPS1xwv/iIiIcf+IiHH/iIiHH/iIcf+IiHH/iIhx/4iHH/IoAiGuf93nGP9xiP9xiP9xiP9xiP9xiI/3GI/3GIj/cYj/cYiP9xiI/3Eo2AAagn/+hx/4cf+Icf+HH/iHH/hx/4cf+HH/iHH/hx/4cf+HH/hx/4cf+HH/cf+HH/hx/4cf+HH/LuVOGjGrHocf+Icf+HH/iHH/iHH/hx/4cf+Icf+HH/hx/4cf+Icf+HH/hx/4cf+HH/hx/4cf9x/4cT//1rAAKXH/cf9x/3GP9x/3GP9x/3H/cY/3H/cY/3H/cY/3H/cY/3H/cY/3GP9x/3GP9xj/cf9xj/OARHufu4iP9xiIiI/3GIiIj/cYiIiIj/cYiIiIiP85LVe50qj/iIiHH/iIhx/4iIcf+IiHH/iIhx/4iHH/iIOz40tcHLcf+HH/hx/4cf+HH/hx/4cf+HH/cf+HH/hx/4cf9x/4cf+HH/MROBsPx+/4cf9x/3H/cf+HH/cf9x/3H/cf+HH/cf9x/3H/cf9x/3H/cf9x/3H/hx/3H/cf9x/3H/cYMGP1sKwKj/cY/3GP9xj/cYj/cY/3GI/3GP9xiP9xiP9xiP9xiP9xj/MbslsFTaiIiI/3GIiIiIiIj/cYiIiIiIiIiIiP9xNZg/u2fAcf+HH/cf9x/4cf9x/3H/cf+HH/cf9x/3H/hx/3H/cf9x/zehwblePnH/cf9x/3H/cf9xj/cf9x/3H/cY/3H/cf9x/3GP9x/3H/cY/3H/cf8i8sEa8NPucf+IiIhx/4iIiHH/iIiHH/iIiHH/iIg+20iyJLeHH/cf9x/4cf9x/3H/hx/3H/cf+HH/cf9x/3H/cf+HH/NRCTu+9scf9x/3GP9x/3H/cY/3H/cY/3H/cY/3H/cY/3H/cY/3GP9x/3GP85P8e3wDhxiIiI/3GIiIj/cYiIiIj/cYiIiIiP9xiIgpATsaj+xOj/cYj/cY/3GI/3GI/3GI/3GIj/cYj/cYj/cYiP9xiDp33LeII/+Ihx/4iIcf+Ihx/4iHH/iIcf+Ihx/4hx/4iHEjIMAazfP+cYj/cYj/cYj/cY/3GI/3GIj/cYj/cYj/cYiP9xiP9xiI/3GIj/cYiP9xiDSIB7x3+IiIiIiIiIiIiIiIiHH/iIiIiIiIhx/4OTKXt81ocf+HH/iHH/hx/4cf+HH/hx/4cf+HH/hx/3H/hx/4cSY0/iq8sB3/cYj/cYj/cYiP9xiP9xiI/3GI/3GIj/cYiP9xg+uIuyR3Rx/4iIhx/4iIcf+IiHH/iIcf+Ihx/4iIcf+Ihx/0e03JSyhx/4hx/4hx/4hx/4hx/4hx/4hx/4cf+Icf+HH/iHH/Rwkcn25x/4hx/4cf+HH/hx/4cf+HH/hx/4cf+HH/hx/4cf+HH/hx/4cf9x/4cf+HH/cf+HE2xgG6Of7/cf9x/4cf9x/3H/hx/3H/cf9x/4cf9x/3H/cf+HH/cf9x/3H/cTmWIrdp3Y/3H/cf9x/3GP9x/3H/cf9xj/cf9x/3GP9x/3H/cY/3H/cY/3H/SAkcn27/cY/3H/cY/3GP9x/3GP9xj/cf9xj/cY/3GP9xj/cY/3H/cY/3GDcR9rnuCYiI/3GIiIiP9xiIiIiP9xiIiIiIiP9xiIiIiIiIiP9xiIiIiIgpn5Aahgb+/4cf9x/3H/cf9x/3H/cf9x/3H/cf9x/3H/cf9x/3H/cf9x/3H/cf9x/3Exk0i+bLdxiP9xiI/3GI/3GIj/cYiP9xiI/3GIiP9xiI/3GDK41r5HKYcf+IiIiIiIiIiIhx/4iIiIiIhx/4iIiIg+Bley+aiIcf+HH/hx/4cf+HH/hx/4cf+HH/cf+HH/hx/4cf9x/4cf+HH/cTT/17wAKI/3H/cY/3GP9x/3GP9xj/cY/3H/cY/3GP9xj/cY/3GP9xj/cYP5PXsWwoj/cYiIiIiIiP9xiIiIiIiIiIiP9xiIiIiIiIiDaNN7pyyIhx/4iHH/iHH/iIcf+Icf+Icf+Ihx/4hx/4hx/4hx/4cf+Icf+IcSZICDq7f3yIiIiIiIiI/3GIiIiIiIiIiIiIiIiIL063GisUjv9xiP9xj/cYj/cY/3GI/3GP9xiP9xiP9xiP9xiP9xOeP2txwJiIiIiIiIiIiIiIiIiIiIiIiIggvzoaFQxe/3GIj/cYiP9xiIj/cYiP9xiIj/cYiI/3GIiP9xgvu6QaFEW+cf9x/3H/cf9x/4cf9x/3H/cf9x/3H/cf9x/3H/cf9x/3H/cf9xLU8pOksNbHH/iIcf+Icf+Ihx/4hx/4hx/4hx/4hx/4hx/4hx/4g0fIe8g3hx/3H/cf9x/3H/cf9x/3H/cf9x/3H/cf9x/3GP9x/3H/cf9x/3H/cY/zaDd7t8iI/3GIj/cYiP9xiP9xiIj/cYiP9xiIj/cYiP9xKhIaKn7eXYiIiIcf+IiIiIhx/4iIiIcf+IiIhx/4iIKcWcWpOmOnGIiIj/cYiIiI/3GIiIiI/3GIiIiIiP9xiDV1v7uKQHH/hx/3H/cf+HH/cf+HH/cf9x/4cf9x/3H/hx/3H/cf9x/4cf9xOe9RthCucf9x/3H/cf9x/3H/cf9x/3H/cf9xj/cf9x/3H/cf9xj/cf9x/3H/cf9xPMfDtDg8j/cY/3GI/3GP9xj/cY/3GI/3GP9xiP9xj/cYj/cYj/cYNoQRunvuj/cYiP9xiP9xiI/3GIj/cYiP9xiIj/cYiP8unfsaRiBOj/cY/3GP9xj/cY/3GP9xiP9xj/cY/3GP9xiP9xj/cY/zRQl72vaIiIiIiIiIiI/3GIiIiIiIiIiIiIiIg+xNOzOyz/iIiIcf+IiIhx/4iIhx/4iIcf+IiHH/iIhx/4g9zSGzMt6HH/iHH/iIcf+Icf+Icf+Icf+Icf+Icf+Icf+HH/iHH/iHH/JYDAGsfz/oj/cYj/cYiP9xiI/3GIiP9xiI/3GIiP9xiIg7BMS1+zuIiIiIiIiIiIiIiIiIiIiIiIiIiDtAErW/7Yhx/4iIiIcf+IiIhx/4iIhx/4iIhx/4iIcT6pg7FWfHH/hx/4hx/4cf+Icf+HH/iHH/hx/4cf+HH/iHH/hx/4cf+HH/hx/zLtl78SaI/3H/cf9xj/cf9xj/cf9x/3GP9x/3GP9x/3GP9x/3GP9xj/cTjVlrgqaYiP9xiIj/cYiI/3GIiP9xiIiP9xiIiI/3GIiC98kxooNs7/cf9x/3H/cf9x/3H/cf9x/3H/cf+HH/cf9x/3H/cY/3H/cf9x/3H/cf9x/3H/cTvOSLUxt4j/cYiP9xiI/3GIj/cYiP9xiIj/cYiI/zLHB784+IiIiIhx/4iIiIiIiIcf+IiIiIiHH/iIiIiHH/iIiIhx/4iIiDM2Nb3Jyocf+HH/iHH/hx/4cf+HH/iHH/hx/4cf+HH/hx/4cf+HH/g1cde7jihxj/cf9xj/cf9xj/cf9xj/cf9xj/cf9xj/cY/3H/cY/3GP9xj/cf9xj/cY/0L+PPAcj/cY/3GP9xj/cY/3GI/3GP9xj/cY/3GI/3GP9xiP9xj/cYj/cYj/cYg2u/O6RAyIj/cYiIiP9xiIiIj/cYiIiI/3GIiIiIiP9xiINy4hudHeiIiIiP9xiIiIiIiIiIiIiIiIiIiHH/iIiIgyljW+acqIcf+Ihx/4iHH/iIcf+Icf+Ihx/4hx/4hx/4hx/4hDouzl0f+Icf+HH/hx/4hx/4cf+HH/iHH/hx/4cf+HH/g0d0S9iLv/cf9x/4cf9x/3H/cf9x/3H/cf9x/3H/cf9x/3H/cf9x/3H/cf9x/3H/cf9x/3H/cY/3H/cf9x/3H/cY/3H/cf9x/3GP9x/3H/cf9xj/cf9xj/cf9x/3GP9x/3GP9x/3GP9x/3GP9xj/cf9xj/cY/3H/cT2wZLNPm4j/cYj/cYiP9xiI/3GIj/cYiP9xiI/3GIiP9xiI/zjpxrkWOYiIiIiIcf+IiIiIiIiIcf+IiIiIiIcf+IiIiIcf+Ig8Wsm0pTaHH/cf+HH/cf9x/4cf9x/4cf9x/3H/cf+HH/cf9x/3H/hx/3H/cf85scW4TjqP9x/3GP9xj/cY/3GP9xj/cY/3GP9xj/cY/3GP9xj/cYj/cY/3GP9xiP9xj/cYj/cY/3GI/3GDH4BL8H+4/3GIiIj/cYiIiP9xiIiIj/cYiIiIj/cYPbsrtETU/4hx/4hx/4hx/4hx/4hx/4cf+Icf+HH/iHH/hx/4cSfxhSqQ561x/3H/cf+HH/cf9x/4cf9x/3H/hx/3H/cf9x/4cf9x/3H/cf9x/3H/cf9x/4cf9x/3H/cf9x/3H/cf9x/3E3FDa568n/cY/3GP9xiP9xj/cY/3GI/3GI/3GP9xiP9xiP9xiP9xg433a4IImIiI/3GIiIiIiIiIiIiIiIiIiIiIiIiIiIiIiIiIgwACixAOf/hx/4hx/4cf+Icf+HH/iHH/hx/4cf+HH/hx/4cf+HH/hxOHZXuImo/3H/cf9xj/cf9x/3GP9x/3H/cY/3H/cY/3H/cY/3H/cY/3H/cY/3H/cY/3GP9x/3GP9xj/cY/3H/N4mWunZpj/cYiIj/cYiIj/cYiIiP9xiIiIj/cYiIiI/3GIgoXCxKqj07iHH/iIhx/4iIcf+Ihx/4iHH/iIcf+Ihx/4gnUfEaquDuiP9xiP9xiI/3GI/3GI/3GIj/cYj/cYiP9xiI/ym1hSqUp62IiP9xiIiIiIiI/3GIiIiIiIiIiIiDlopreXWYhx/4iHH/iIhx/4iHH/iIcf+Ihx/4iHH/iHH/iHH/iIcf+Icf+IcTUMpbvzWv9x/4cf9x/3H/hx/3H/cf9x/4cf9x/3H/cf+HH/cf9x/3H/cf9x/3H/MxApvu/W/3GI/3GI/3GIj/cYj/cYiP9xiI/3GIj/cYiP9xiDRSA7yt/IiI/3GIiIiIiI/3GIiIiIiIiIj/cYiDyRYbRunoiIiIiIiIiIiIiIiIhx/4iIiIiIiIiIcf+IiIiIiHH/iIiIiD0tOLPSx3H/hx/4cf+HH/cf+HH/hx/3H/hx/4cf9x/4cf9x/4cTg+FrjB6f9x/3GP9x/3GP9x/3GP9x/3GP9x/3GP9xj/cf9xj/cY/3GDIL+L70B4iI/3GIiIiIiI/3GIiIiIiIiIiIj/cYiIiIiIiIiIiIiIiIiIiIiE59vCgkcf+IiIiIiIiIiIcf+IiIiIiIhx/4iIiIgzJUK92r2Ihx/4iIcf+Ihx/4iHH/iIcf+Ihx/4iHH/iHH/g8+wS0BPtx/3H/hx/4cf+HH/cf+HH/hx/3H/hx/4cf9x/4cf9x/4cf9x/3H/g5kiG3bd5x/3H/hx/3H/cf9x/3H/cf9x/3H/hx/3H/cf9x/3H/cf9x/3H/cf9x/3H/cY/3H/cf9x/3H/cf9x/3H/cY/3H/cf9x/3H/cYOJpmuGWZiP9xiP9xiI/3GI/3GIj/cYj/cYiP9xiI/3GIj/cYiP9xiIj/cYiI/3GIiP9xiIiP9xiIiP9xiIg+ioSydXuIiIiIiIiIiIiHH/iIiIiIiIiIiIcf+IiIiIiIcf+IiIiIhx/4iIiIcf+IiIiHH/iIiHH/iIiHH/iIiHH/iIhx/4iIcf+IiHH/iIcTmbNbdkyv+HH/cf+HH/hx/4cf9x/4cf+HH/cf+HH/cf+HH/hx/3FJ5Sxxrf9x/4cf9x/4cf9x/3H/hx/3H/cf9x/4cf9x/3H/cf+HH/OPnEuAY7cY/3H/cY/3H/cY/3GP9x/3GP9xj/cY/3GP9x/3GP9xj/cY/3GP9xj/cY/3GI/3GP9xj/cY/3GI/3GP9xj/cYj/cY/3GI/3GI/3GI/3GI/3GP9xK5qAGlZX/nH/iHH/iHH/iHH/iHH/hx/4hx/4hx/4cf+Icf+HH/hx/4hx/4N9F4ui6Hj/cf9x/3GP9x/3H/cY/3H/cY/3H/cY/3H/cY/3H/cY/3E5tva3SQmI/3GIiP9xiIiP9xiIj/cYiIiP9xiIiI/3GIiDWDB7t8+IiIiHH/iIiIhx/4iIiHH/iIiHH/iIiHH/iIMt84vyDH/3H/hx/3H/cf+HH/cf9x/4cf9x/3H/hx/3H/cf9x/4cf9x/3H/KTdRGoyK7oiP9xiIiIiIiIiIiIiIhx/4iIiIiIiIiIMUW3v7pIhx/4hx/4cf+Icf+HH/hx/4hx/4cf+HH/hx/4cf8+XtayoSlx/3H/cY/3H/cf9x/3H/cY/3H/cf9x/3GP9x/3H/cY/3H/cY/3H/cf9xj/cf80OOe9xxiIj/cYiI/3GIiI/3GIiIj/cYiIiP9xiIiCSq0BrFUv5x/4cf9x/3H/hx/3H/hx/3H/hx/3H/cf+HH/cf9x/3H/hx/3E0coO8jXz/cf9x/3GP9x/3H/cY/3H/cf9xj/cf9xj/cf9xj/cf9xj/cf9xj/M3ymvoNZj/cYiI/3GIiP9xiIj/cYiIj/cYiIj/cYiIiC+9xyokI42IiIhx/4iIiIiIhx/4iIiIiHH/iIiIhx/4NTjju8cciHH/iHH/iHH/iHH/iHH/iHH/hx/4hx/4hx/4cSWFBjrHr5yIiI/3GIiIiI/3GIiIiIiP9xiIiIKv59GmAYLnGIiP9xiI/3GIiP9xiIj/cYiIj/cYiI/3GIiIj/cYiIiP8mMq8azNUOiIj/cYiP9xiIiP9xiIj/cYiIj/cYiIiDrUSLYrt4hx/4iIiHH/iIiHH/iIiHH/iIhx/4iIcf+IhxIvFIihHrd3H/iIcf+Ihx/4hx/4iHH/iHH/iHH/iHH/iHH/iHH/g1sqe7TVhx/3H/cf9x/3H/cf9x/3H/cf9x/3H/cY/3H/cf9x/3H/cf9xj/LMK0KmPUvf9xj/cY/3GP9x/3GP9xj/cY/3GP9xj/cY/3GP9xiP9xj/cY/3GE7X3BKCcYj/cY/3GI/3GI/3GI/3GI/3GIj/cYj/cYj/cYOhHotu4XiIiIiIiIhx/4iIiIiIhx/4iIiIIAhvGhCJDoiIiIhx/4iIiIiIiIiIcf+IiIiIJ88VKqMOrXH/iIcf+Ihx/4iHH/iIcf+Ihx/4hx/4iHH/NAdYvPincf9x/3H/cf9x/3H/cf9x/3H/cf9x/3H/cf9x/3H/cf9xj/cf9xNFNMu6yzcYiIiIiP9xiIiIiIiI/3GIiIiIiIiIiIj/cYiIiIiIiIiIiIiDoq1rbVKYcf+Icf+Ihx/4iHH/iHH/iHH/iHH/iHH/iHH/iDt19bWKCocf9x/3H/cf+HH/cf9x/3H/cf9x/3H/hx/3H/cf9x/3H/cf9x/3H/cf8gf+AaGQH+iIiIiIiIiIiIiIiIiIiHH/iIiIiIiIiIcf+IiIiIiHH/iD0rlrPUaYcf+HH/iHH/hx/4cf+HH/hx/4cf+HH/hx/4cf+HH/hx/4P1ansalYcf9xj/cf9xj/cf9xj/cf9xj/cf9xj/cY/3H/cY/3GP9x/3GP9xj/cY/3GP9x/3GP9xj/cYOF7GuKE5iIj/cYiIiI/3GIiIiI/3GIiIiIiP9xiIiIiIiIiP9xiIiIg5pPa3Wwlx/4iIcf+Ihx/4iIcf+Ihx/4iHH/iHH/iIcf+Icf+Ihx/4hx/4hx/4hx/4hx/4hx/4cf+Icf+Icf+DxL5LW0G/+HH/cf9x/3H/hx/3H/cf9x/3H/hx/3H/cf9x/3H/cf9x/3H/cf9x/3H/cf9x/3H/cf9x/3H/cf9x/3H/cf9x/3H/cY/3H/cf9x/3H/cf9xj/cf9x/3EvAEAaH/v+iIiIiIiIiHH/iIiIiIiHH/iIiIiIcf+Dxnp7SYWIcf+HH/cf+HH/hx/4cf+HH/hx/3H/hx/4cf9x/4cf9x/4cf8yFTe/6siP9x/3GP9x/3GP9xj/cY/3H/cY/3GP9xj/cY/3GP9x/3GP9xOjU3tsrI/3GIiIiP9xiIiIiI/3GIiIiIiI/3GIiD+sLbFT0nH/hx/4cf+HH/hx/4cf+HH/cf+HH/hx/4cf9x/4cf8/dM6xizFxiIj/cYiI/3GIiI/3GIiI/3GIiI/3GIiIiP9xiINUFIu763iIiHH/iIiHH/iIhx/4iIcf+Ihx/4iIcf+Ihx/4iHH/Ky8BGm0P7o/3GI/3GI/3GP9xiP9xiP9xiP9xiP9xiP9xiP9xgmRdYau6Ke/4cf9x/3H/cf9x/3H/hx/3H/cf9x/3H/cf9x/3H/cf9x/3H/cf9x/3H/cSRqIRrJXe6IiIiIiIiIiIhx/4iIiIiIiIiHH/iIiIiIhxOZOHtmx4iHH/hx/4cf+HH/hx/4cf+HH/hx/3H/hx/4cf+HH/cf+HH/hx/3H/hxOnPHtYw4cf9xj/cY/3H/cY/3GP9xj/cY/3H/cY/3GP9xj/cY/3GP9xj/cYPmgpspfWiIiIiIiIiIiIiIiIiIiIiIiILYYVKkeerYcf+IiIiHH/iIiIcf+IiIcf+IiIcf+IiHH/g2dNS7iyv/iHH/hx/4cf+HH/hx/4cf+HH/hx/4cf9x/4cf+HH/hx/3H/hx/4cf9x/4cf9x/4OHg3uYfIj/cY/3H/cY/3H/cY/3GP9xj/cf9xj/cY/3GP9xj/cY/3GP9xj/cY/3GP9xj/cYj/cY/3GP9xiP9xj/cTYlh7naeHGIiIiIiIiIiIiIj/cYiIiIiIiIiIPYyms3NZcf+Ihx/4hx/4iHH/iIcf+Icf+Icf+Icf+Icf+Icf+Icf+Icf+Icf+HH/MjOWvsxpcf9x/3H/cf9x/3H/cf9x/3H/cf9x/3H/cf9x/3H/cf9xj/cf9x/3H/cf9x/3H/cY/3H/cf9x/3GP9x/3H/cY/3H/cf82ole7XaiI/3GIj/cYiI/3GIj/cYiI/3GIiP9xiIiP818xa8DOmIiIiIiIiIiIhx/4iIiIiIiHH/iIiIiIcf+IiIiHH/iIiIcf+IiIhxMeaGvhl5hx/4cf+HH/hx/4cf+HH/hx/3H/hx/4cf+HH/cf+HH/cf+HH/cf+HH/cf+HH/cf+HH/cf+HH/cf9x/4cf9x/3H/MGs1saTK/3H/cY/3H/cY/3H/cY/3GP9x/3GP9xj/cY/3H/cY/3GP9xj/cY/3GP9xj/cY/3GP9xj/cY/3GDhI+Li3B4iIiIiIiIiIj/cYiIiIiIiIiIiIcf+IiIiIiIiIiIiIiIiIcf+IiIiIg32YO5Jnxx/4iIcf+Ihx/4iHH/iIcf+Icf+Ihx/4hx/4iHH/iHH/iHH/iHH/iHH/hx/4hx/4hx/4cf+DsaN7blyP9x/3H/cf9x/3GP9x/3H/cf9x/3H/cf9x/3GP9x/3H/cf9x/3GP9x/3H/NBXJveo2iIiP9xiIiI/3GIiIj/cYiIiIj/cYiIiIiP83iXi6dodx/4iHH/iIhx/4iHH/iIcf+Ihx/4hx/4iHH/iHH/iHH/iIcf+Icf+Icf+HH/g0uIW8R3px/3H/hx/3H/cf9x/4cf9x/3H/cf9x/3H/hx/3H/cf9x/3H/cTZGlLq5a4/3H/cY/3GP9xj/cf9xj/cY/3GP9xj/cY/3GP9xj/Q9884gyI/3GP9xj/cY/3GI/3GP9xiP9xiP9xj/cYj/cYj/cYj/cYj/cYj/cYj/cYj/cYiP9xg4e3a4hImIiIiIiIiIiIiIiIiIiIiIiIiIiIcTfy2bgNJnH/hx/4cf+HH/cf+HH/hx/4cf+HH/cf+HH/hx/3H/hx/4LSTTOl2yzIj/cYiIiIiIiIj/cYiIiIiIiIiIiIiIiDqqOrZVxYcf+HH/hx/4hx/4cf+HH/hx/4cf+HH/iHH/cf+HH/gx1pW/KWpx/3H/cf9x/3H/cf9xj/cf9x/3H/cf9xj/cf9x/3H/cY/3H/cf9xhL0rxS1P9xj/cf9xj/cY/3H/cY/3GP9x/3GP9xj/cf9xj/cY/3GP8yrfS/UguP9xiI/3GIiP9xiIj/cYiI/3GIiP9xiIiP9xiIiP9xg2KQi61veHH/iIiIcf+IiIhx/4iIhx/4iIcf+IiHH/iIhx/4iIcf+Ihx/4iHH/iIcf+Ihx/4hx/4iHH/iHH/OfA1tw/Kcf+HH/cf+HH/cf+HH/cf+HH/cf9x/4cf9x/3H/hx/3H/cf9x/3H/hx/3H/cf9x/3H/cf+Dsgd7bfiI/3GP9xiP9xj/cYj/cY/3GI/3GI/3GI/3GI/3GI/3GI/3GI/3GI/3GIj/cYj/OqMnt1zYiIiIiIiIiIiIiIiIiIiIcf+IiIiIiDs8gbXDfoiIhx/4iIiHH/iIiHH/iIiHH/iIiHH/PGFutZ6R/3GP9x/3GP9x/3GP9x/3GP9xj/cf9xj/cY/3H/cY/3GP9xj/NhmRu+ZuiP9xj/cYj/cY/3GI/3GP9xiP9xiP9xiP9xiP9xiP9xiP9xiP9xiI/3E5QvK2vQ1xiIiI/3GIiIiP9xiIiIiP9xiIiIiIj/cYOn+xtoBOiIiIiIiIiIiIiIiIiIiIiIiIiIiIiIcf+IiIiIiIiIcf+DhF47m6HP+Ihx/4hx/4iHH/iIcf+Icf+Icf+Ihx/4hx/4gjqjUa5VyuiIiP9xiIiIiP9xiIiIiI/3GIiIiIiIiP9xiIgizdU6BCKs/3H/cf9xj/cf9x/3H/cY/3H/cf9xj/cf9xj/cf9x/3GP9x/3GP9x/3GP9xj/cf9xg1Cda79imIiP9xiIj/cYiIj/cYiIj/cYiIj/cYiIg3sre5TUiHH/iIiIcf+IiIhx/4iIhx/4iIcf+IiHH/iIhx/yiPOxqXDE6IiIiIiIiIiIiIiIiIiIcf+IiIiIiIM01NvbKycf9x/4cf9x/3H/cf9x/4cf9x/3H/cf9x/3H/cf9x/3H/cf9x/3H/cStg7Gp58Tlxj/cYj/cYj/cY/3GI/3GI/3GI/3GI/3GI/3GIj/cYj/cYiP9xiP9xiI/3GIMAJGsA65iIiIiIiIiIiIiIiIiIiIiIhx/4iIiIiIiIiIcf+IiIiIgyvoW+QXpx/4hx/4hx/4hx/4hx/4cf+Icf+HH/iHH/hx/4cf+HH/iHH/hx/4cf+HH/hx/4cf+HH/hx/4cf+HH/cf+HH/MTwXsNPo/3GP9x/3GP9x/3GP9x/3GP9x/3GP9x/3GP9xj/cf9xj/cY/3H/cY/3E5Yka3nbmI/3GIiP9xiIiP9xiIiP9xiIiI/3GIiIiP9xiIiIiP9xiIiIiIj/cYiIiIiIiI/3GIiIiINYwXvHPo/4iHH/iIhx/4iHH/iIcf+Ihx/4iHH/iHH/iIcf+Icf+Icf+Icf+Icf+Icf+Do29rbJCXH/cf9x/3H/hx/3H/cf9x/3H/cf9x/3H/cf9x/3GP9x/3H/cf9x/3E23Be6I+iP9xiP9xiP9xiP9xiI/3GI/3GIj/cYiP9xiIKnvwGmhA/nH/hx/4cf+HH/hx/4hx/4cf+HH/hx/3H/hx/4cf+HH/hx/zpX97eoCI/3H/cY/3GP9x/3GP9xj/cf9xj/cY/3GP9x/3GP9xj/cY/3E9FLGz606P9xj/cYj/cYj/cYj/cY/3GI/3GIj/cYj/cYj/cYj/cYiP9xiI/3GIj/cYOWQytpvNcYiIiP9xiIiIj/cYiIiIj/cYiIiIiI/zQlc73ajIiIiIiIcf+IiIiIiIiIcf+IiIiIiIcT5aUbGlroiIcf+IiIcf+IiHH/iIhx/4iIcf+IiHH/iIP+AXsR/ocf9x/4cf9x/4cf9x/3H/hx/3H/cf+HH/cf9x/3H/hx/3H/cf9x/3H/cf9x/4cf9x/3H/cf9x/3H/cf9x/3H/PJrmtWUZiP9xj/cYj/cYj/cY/3GI/3GI/3GI/3GI/3GI/3GIg7O6e1xFiIiIiIiIiIiIiIiIiIiIiIhx/4iIiCSojxrVdw6IiIiIiIiIiIiIiIiHH/iIiIiIiIiDuH9bV4CnH/iHH/iHH/iHH/iHH/iHH/iHH/hx/4hx/4cf+IJebgOsGR/HGI/3GI/3GI/3GI/3GI/3GIj/cYj/cYiP9xiP9xgp45Yagcae/3H/cf+HH/cf9x/3H/cf9x/3H/cf9x/3H/cf9x/3E/l0ixaLeI/3GI/3GIj/cYj/cYiP9xiP9xiI/3GIj/cYgtfwY6WA+c/3H/cf+HH/cf+HH/cf9x/4cf9x/3H/cf+HH/cf9x/3H/cf+CqsdBp1OL5x/4iIiIiIcf+IiIiIcf+IiIiHH/iIiIcf+Cppbip5aR1x/3H/cf9x/3H/cf9x/3H/cf9x/3GP9x/3H/cf9x/3GP9x/3H/cT3pCLMW9/9xiI/3GIiP9xiIj/cYiI/3GIiP9xiIiP9xiIiP9xiIiI/3GIiIiP9xiIg1xFa7O6lx/4iIiIhx/4iIiIcf+IiIhx/4iIhx/4iIhx/4iDXgOLwfx/+HH/cf+HH/cf9x/4cf9x/3H/hx/3H/cf9x/4cf9x/3H/cf9x/4cTkGF7f56P9xj/cY/3GI/3GP9xj/cYj/cY/3GI/3GP9xiP9xiP9xj/cYj/cYj/cYj/cYMQEvsA/Q/4iHH/iHH/iIcf+Icf+Icf+Icf+Icf+IP4B3sn+I/3H/cf9x/3H/cf9x/3H/cf9x/3H/cf9x/3H/cf9xj/cf9xQbCM5Pdx/3H/cf9xj/cf9x/3GP9x/3H/cY/3H/cY/3H/cY/3H/cY/3H/cY/y29qkpkJVuI/3GIiP9xiIj/cYiIj/cYiIj/cYiIj/cYiIiP9xiIiIg2/ne6AYiIhx/4iIiHH/iIiHH/iIhx/4iIhx/4iHH/iIhx/4iHE06Je7F2hx/3H/hx/3H/cf9x/4cf9x/3H/cf+HH/cf9x/3H/cf9x/4cf9x/3H/J9u6OrJEXIiHH/iHH/iIcf+Icf+Icf+Icf+Icf+Icf+HH/iCbzwBqww/6P9xiP9xiI/3GI/3GIj/cYiI/3GIj/cYiP9xiIj/cSsHCRpfj25xj/cf9xj/cf9x/3GP9x/3GP9x/3GP9xj/cf9xj/cY/3H/cY/3GP9xj/cY/3H/cY/3GP9xj/P4rvsnUQiIhx/4iIcf+IiIcf+Ihx/4iIcf+Ihx/4iDph37eeIP9xj/cY/3GP9xj/cY/3GI/3GP9xj/cYj/cY/3GI/3GP9xiDwdTbTisocf+IiIcf+IiIcf+IiIcf+IiHH/iIhx/4iHH/Nyt6utSF/3H/cf9x/3H/cf9x/3H/cf9x/3H/cf9xj/cf9x/3H/cf9x/3GP9x/3H/cY/3H/cf8xLAa/0/lxiP9xiP9xiP9xiI/3GI/3GIj/cYiP9xiI/3GIj/cYiI/3GIj/cYiI/zS76L1EF4iIiIcf+IiIhx/4iIhx/4iIhx/4iIhxL7QWSiS+m4cf+Icf+Icf+Icf+Icf+Icf+Icf+HH/iHH/hx/4hx/4cf+Icf+HH/hx/4cf+Icf+HH/hx/4cf+DjV9rgqCXH/cf9x/3H/cY/3H/cf9xj/cf9x/3GP9x/3H/cY/3H/cY/3H/cY/3H/cY/zTwl70PaIj/cYiIj/cYiIj/cYiIiP9xiIiI/3GIiIiI/3GIiIiIMlzWv6Mp/4iIiHH/iIiHH/iIiHH/iIhx/4iIcf+IiHH/iIcf+Ihx/4iHH/iIcT9G9rC5CYcf9x/4cf9x/3H/cf+HH/cf9x/3H/hx/3H/cf9x/3H/cf9x/4cf9x/3H/cf9x/3H/cf9x/3H/cf9x/3H/cf9x/3GP9x/3H/cf9x/3EwWtWwtSr/cYj/cY/3GI/3GI/3GI/3GI/3GI/3GI/3GI/3GI/3GIj/cYiP9xiP9xiI/3GIj/cYiI/3GIj/OoHot34XiIiHH/iIiIhx/4iIiIcf+IiIcf+IiIcf+IN810uTKLhx/4hx/4cf+Icf+HH/hx/4cf+HH/hx/4cf+HH/hx/4cf+HFFRHy7uP+HH/hx/3H/hx/3H/hx/4cf9x/4cf9x/4cf9x/3H/hx/3H/hxM/B0vA+LcY/3H/cf9xj/cf9xj/cf9x/3GP9x/3GP9x/3GP9x/3GP9xj/cf9xj/cY/3H/N7+GuUB5cYiIj/cYiI/3GIiI/3GIiIj/cYiIiP9xiIg8tJi0S2eIiHH/iIiHH/iIcf+IiHH/iIcf+Ihx/4g4Lhe50ej/hx/3H/hx/3H/cf+HH/cf9x/3H/hx/3H/cf9x/3H/cf+HH/cf9x/3H/cSj3cRqAiO6IiIiIiIiIhx/4iIiIiIiIiIiIiIcf+IKJo3GpZcjoj/cYj/cYiP9xiP9xiI/3GI/3GIj/cYiP9xiIj/cYKxmYGl5mfnH/cf9x/3H/cY/3H/cf9xj/cf9x/3GP9x/3GP9x/3GP9x/3GP9xRbX8tKD/cY/3GP9xj/cY/3GP9xj/cY/3GP9xj/cY/3GP9xj/cYNFSGvKt5iIj/cYiIiIj/cYiIiIiIiP9xiIiIiIiIiIiP9xiIiIiIiIiIiIgzFSm96taIcf+Icf+HH/iHH/hx/4hx/4cf+HH/iHH/hx/4cf+HH/hx/ylZizqaZ0yIiIhx/4iIiIcf+IiIiHH/iIiHH/iIiHH/iIiHH/iIhx/4iIcf+Ihx/4iIcf+Ihx/4iHH/iHH/iIcf+Ihx/4hx/4hx/4hxPS80stDLcf+HH/cf+HH/cf+HH/cf+HH/cf+HH/cf+HH/cf9x/4cf9x/3H/hx/3H/cf9x/4cf9x/3H/cf9x/4cf8h/osaARdOiHH/hx/4cf+Icf+HH/hx/4cf+HH/hx/4cf+HH/hx/4cf+HH/g0DW+98pCIj/cYiP9xiIj/cYiI/3GIiI/3GIiI/3GIiIj/cYiIiP9xiIiIj/cYiIiIiP9xiIiDRXpLyoW4iIiIiIhx/4iIiIiHH/iIiIhx/4iIiHH/iIiIcf+IiIcf+IiIcf+IiHH/iIhx/4iHH/iIcf+IiHH/iHH/iIcf+Ihx/4hx/4iDziI7Qd3HH/hx/4cf+HH/cf+HH/hx/4cf+HH/cf+HH/hx/3H/hx/4cf9x/4cf9x/4cf9x/4cf9x/4cf9x/3H/hx/3H/cf+HE1Xua6oRlxj/cY/3GP9xj/cY/3GP9xj/cY/3GP9xj/cYj/cY/3E1KUe71riI/3GIiIiIiIiP9xiIiIiIiIiIiIiIiIiIiIiIiIiIiIiIiIiIiIiIiIiIiIiDS3k7xIbIhx/4iHH/iIhx/4iIcf+Ihx/4iHH/iIcf+Icf+Ihx/4hx/4hx/4iHH/iHH/iHH/hx/4hx/4hx/4hx/4cf+ILJKSGlbW3v9xiIj/cYiIj/cYiIj/cYiIiP9xiIiIj/cYiIIB7RGh8S7v9x/4cf9x/3H/cf+HH/cf9x/3H/cf9x/4cf9x/3H/cf9x/3H/cf9x/3H/cf9x/3H/cf9x/3H/cf9x/3H/cf9xj/cf9x/3H/OTn1uMYKiP9xj/cYj/cYj/cYj/cYj/cYj/cYj/cYiP9xiP9xiI/3GI/3GIj/cYiP9xOAFmuP6ZiIiIiIiIiIiIiIcf+IiIiIiIiIiIg4IWa53pn/iHH/iHH/iHH/hx/4hx/4hx/4cf+HH/iHH/hx/4cf+DU517zGKP9xj/cf9x/3H/cY/3H/cf9xj/cf9xj/cf9x/3GP9x/3GP9x/3GD33aLMIl4iIj/cYiIj/cYiIiI/3GIiIiI/3GIiIKQ31Ko8grYiIhx/4iIiIiIiIhx/4iIiIiIhx/zOilb5dav+Icf+HH/iHH/iHH/hx/4hx/4cf+HH/iHH/hx/4cf+HFI5ixxnXH/hx/4cf+HH/hx/4cf+HH/cf+HH/hx/4cf9x/4cf9xK2IcGlnePocf+Ihx/4hx/4iHH/iHH/iHH/iHH/hx/4hx/zYth7vSeP9x/3H/cf9x/3H/cf9x/3H/cf9x/3GP9x/3H/cf9x/3H/cYNWcxupjOcY/3H/cY/3H/cY/3H/cY/3H/cY/3GP9x/3GP9xj/cY/3H/cY/3GP9xj/K7SRWoS26oiIiIcf+IiIiIiHH/iIiIhx/4iIiHH/iIgiSwEa60/ucY/3GP9xj/cf9xj/cY/3GP9xj/cY/3GP9xiP9xj/cY/3GDYmY7rZnP9xiI/3GIiP9xiI/3GIiP9xiIiP9xiIj/cYiIJG8gGskN/nH/hx/4cf+HH/hx/3H/hx/4cf9x/4cf+HH/cf+HH/cf+HH/cT6d4bFiHocf9x/3H/cf9x/3H/cf9x/3H/cf9x/3H/cf9x/3H/cf9x/3H/cf9x/3H/cf9xj/cf9x/3E4tx24SOKIiIiI/3GIiIiIiIiIiIiIiIiIiDLCkb49boiIiIhx/4iIiIiIiIhx/4iIiIiIcf+IiIg3WLS5p0uHH/iHH/iHH/iHH/hx/4hx/4cf+Icf+HH/iHH/PdARsy/ucf+HH/hx/4cf9x/4cf+HH/hx/3H/hx/4cf9x/4cf+HH/cf+HH/cf+HH/cf+HH/PiJHst24cY/3GP9x/3GP9xj/cY/3GP9xj/cY/3GP9xj/cY/3GP9xiP9xj/cY/3GIP1rWsaUpiI/3GIiIiIiIiP9xiIiIiIiIiIiIiIiP9xLPlhGkBp7nH/cf9x/3H/cf9x/3H/cf9xj/cf9x/3H/cf9x/3H/cY/3H/cf9x/3GP9x/3H/cYNtE2ui7Jj/cYj/cYiP9xiP9xiI/3GIj/cYiP9xiI/3GINvXYugoniHH/iIiIiIcf+IiIiIcf+IiIhx/4iIiHH/NSSHu9t4cf9x/4cf+HH/cf+HH/hx/3H/hx/3H/hx/3H/hx/3H/cf+HH/cf9xMF6XsLFoj/cY/3GP9xj/cY/3GP9xj/cY/3GP9xiP9xj/cY/3GI/z3Bq7Q+VIiIiIiIhx/4iIiIiHH/iIiIiHH/iIiCgJ0hqPYt5xj/cY/3GI/3GP9xj/cYj/cY/3GI/3GP9xiP9xiP9xj/cYMBh3sPeIiIiIiIiIiIiIiIiIiIiIiIiIiIiIiIg3deK5ih2Icf+IiIhx/4iIcf+IiIcf+IiHH/iIhx/4iHEiMxEa7M7uj/cY/3GP9xiP9xj/cYj/cY/3GI/3GI/3GI/3GI/3GIM5onvWXYiIiP9xiIiIiIiIiIiIiIiIiIiIcf+IiEAw3A3ycf+IiIiIiIhx/4iIiIiHH/iIiIiHE9JNSz2yv/iHH/hx/4hx/4hx/4cf+Icf+HH/hx/4hx/4cf+HH/hx/4cf+Icf+HH/hx/3H/hx/4cf+HH/hx/4cf9x/4cf+HH/cf+HH/hx/3H/OH11uIKKcY/3H/cf9xj/cf9x/3GP9x/3H/cY/3H/cY/3H/cY/3GP9x/3GP8hrNUaFjKu/4hx/4cf+Icf+HH/iHH/hx/4cf+Icf+HH/hx/4cf+HH/hx/4cf+HH/hx/4cf+Ca2dCq0mL1x/3H/hx/3H/cf9x/4cf9x/3H/cf9x/3H/hx/3H/cf9x/3H/cS6hFCo17r3/cf9x/3H/cY/3H/cf9xj/cf9xj/cf9xj/cf9xj/cf9xj/cf9xgx8ae/DliIj/cYiIj/cYiIj/cYiIiP9xiIiIiP9xgwDmewAphx/4iIiHH/iIiHH/iIhx/4iIhx/4iHH/iIhx/yHExxoEs46P9xiIiIiP9xiIiIiIiP9xiIiIiIiIiCZHUBqriv5x/4cf9x/3H/cf+HH/cf9x/3H/cf9x/4cf9x/3H/cf9x/3EwupiwVWf/cYj/cYj/cYj/cYj/cYiP9xiP9xiI/3GIj/cYiCpvlBppBr5x/3H/cf+HH/cf9x/4cf9x/3H/cf+HH/cf9x/3H/cf9x/4cf9x/3H/QDFMHev/cf9x/3H/cf9x/3H/cf9x/3H/cf9x/3GP9x/3H/cf9x/3H/cY/3H/cSqNBmqXL5mP9x/3H/cY/3H/cY/3H/cf9xj/cf9xj/cf9xj/cY/3H/cY/3GP9x/3GP9xj/cY/3GP9x/3Evj4oaFwdehx/3H/cf9x/4cf9x/3H/cf9x/3H/cf+HH/cf9x/3H/cf9x/3H/cf9x/3H/cf9x/3H/cYShocbl7/cf9x/3H/cf9xj/cf9x/3H/cf9xj/cf9x/3GP9x/3H/cY/3H/cY/3E2/bS6AkuP9xiP9xiP9xiP9xiP9xiP9xiP9xiI/3GIj/cYj/cYiP9xiIj/cTzgwrQfPYiIj/cYiIiIiI/3GIiIiIiIiI/3GIiIiIiDgWHLnp4/+HH/hx/4cf+HH/cf+HH/hx/4cf+HH/cf+HH/hx/4cf9x/4Ow43tvHI/3GP9x/3GP9x/3GP9xj/cf9xj/cY/3GP9xj/cf9xj/cY/3GD/cgrAjfXGI/3GI/3GI/3GI/3GIj/cYj/cYiP9xiI/3GIj/cYiP9xiI/3GIiP9xiIj/cYiI/3GIiP9xiIiI/3GIiI/3GDhsD7iT8Icf+HH/hx/4cf+HH/hx/3H/hx/4cf+HH/cf+HH/hx/3H/gxaTawpsmP9x/3H/cY/3H/cY/3H/cY/3H/cY/3H/cY/3H/cY/3GP9x/3GP9xg9HLaz40mI/3GIiI/3GIiI/3GIiIj/cYiIiI/3GIiIiI/3GIiIiIiP9xiIiIiIiIj/cYiIiIiIiIiIiIiIiIiIMYoCv3X9iIiIiIiIhx/4iIiIiIcf+IiIiHH/iIiIM28RvpDu/4iIcf+IiHH/iIhx/4iHH/iIhx/4hx/4iHH/iIcUGIbOd5iHH/iHH/iHH/iHH/iHH/iHH/iHH/hx/4hx/4cf+IcTRdBbui+nH/cf9x/3H/hx/3H/cf9x/3H/cf9x/3H/cf9x/4cf9x/3H/cf9x/3FCUUzq6/9x/3H/cf9x/3H/cY/3H/cf9x/3H/cY/3H/cf9x/3GP9x/3H/cUjmvIGU/3H/cY/3H/cY/3H/cY/3GP9xj/cf9xj/cY/3GP9xj/cY/3GP9xj/cY/3GP9xj/cY/3GP9xiP9xj/cY/3GI/3GERuTLkbcYj/cYj/cYj/cYj/cYj/cYj/cYiP9xiP9xiI/z5CSrO9tYiIcf+IiIiIcf+IiIhx/4iIiHH/iIiHE/MsexzTj/hx/4cf9x/4cf9x/4cf9x/4cf9x/3H/hx/3H/cf+HEql+YqdoGd/3GP9x/3GP9x/3GP9x/3GP9x/3GP9xj/cf9xj/cY/3GP9x/3GP9xj/cY/3GP9xj/cY/3GP9xj/cY/3E3aCW5l9qI/3GIiP9xiIiI/3GIiI/3GIiIiP9xiIiIiP8glhAaJ57+/4cf9x/4cf+HH/cf9x/4cf9x/4cf9x/4cf9x/3H/cf+HH/cf9xI78BGsQP7nGIiIiIiIiIiIiIiIiIiIiIiIiIiIiIiIiIiIiIiIiIcf+IiIiIiIg25cW6GjqHH/iHH/iHH/iHH/iHH/iHH/hx/4hx/4cf+IOrnItkY3cY/3H/cf9xj/cf9x/3GP9x/3H/cY/3H/cY/3H/cY/3H/cY/3GP9x/3GP9xj/cf9xj/cY/3GP9x/3GP9xj/cY/3GP9xO6OTtFxscYj/cYiP9xiI/3GIj/cYiP9xiIj/cYiP9xiDGCMr99zYiIiI/3GIiIiIiI/3GIiIiIiIiIiIiP9xiIiIg4GyO45NyIiIcf+IiIiIhx/4iIiIcf+IiIhx/4MG/jsKAciHH/iHH/iHH/iHH/hx/4hx/4cf+Icf+HH/iHH/hx/4cTr5LLYG04/3GI/3GP9xj/cY/3GI/3GP9xj/cYj/cY/3GI/3GI/3GI/3GP9xiP9xiI/3GI/zbcQrsjvYj/cYiIj/cYiIj/cYiIj/cYiIiP9xiIiIj/MGuSsaRtiIiIiIiIiIiIiIiIiIiIiIiIiIhx/4iIiIiIiIiIhx/4iIiIiIhx/4iIiIPD6jtMFciIcf+Icf+Ihx/4hx/4hx/4hx/4hx/4hx/4hx/4hx/4cf+Icf+HH/iHH/hx/4cf+Icf+HH/hx/4cf+DUn0bzYLv+HH/cf+HH/cf+HH/cf+HH/cf+HH/cf9x/4cf9x/3H/hx/3H/cf9x/4cf9x/3H/cf9x/3H/hx/3H/cf9x/3H/cf9xN16juKFccf9xj/cf9xj/cf9xj/cY/3H/cY/3GP9xj/cf9xj/cY/3GP9xPwc1sfjKiIj/cYiI/3GIiP9xiIj/cYiIiP9xiIiP9xiIiIj/cYiIiIj/cYiIiIiP9xg5mCe3Z9iIhx/4iIcf+IiIcf+IiHH/iIcf+IiHH/iIcf+DQAxr3/Of+HH/cf9x/4cf9x/4cf9x/3H/hx/3H/cf9x/4cf9x/3H/cf9x/4cf9x/3H/cf9x/3H/cf9x/3H/cf9x/3H/cf9x/3H/cf9x/3H/cf9x/3H/cf9xj/cf9x/3H/cf9x/3GP9x/3H/cYNZHEu247j/cYj/cY/3GI/3GI/3GI/3GP9xiP9xiP9xiI/3GI/3GI/3GIj/cYj/cYiP9xiI/3GIiP9xiI/3GIiP9xiIj/cYOnRytouNiIiIj/cYiIiIiIiIiI/3GIiIiIiIiIiIiIiIiIiIiIiIiIiIiIiIiIiIiHH/iIiIiIiIiIhx/4iIiIiIcf+IiIg9XfOzogyIcf+Icf+Ihx/4hx/4hx/4hx/4hx/4hx/4cf+Icf+HH/iHH/gwZ0GxqL7/hx/4cf+HH/hx/4cf9x/4cf+HH/hx/3H/hx/4cf9x/zzrI7QU3HH/hx/3H/cf9x/3H/cf9x/3GP9x/3H/cf9x/3H/cf9x/3H/cY/3H/cf9x/3GP9x/3H/cf9xj/cf9x/3GP9x/3GDvAV7U/qP9xiIj/cYiP9xiIj/cYiI/3GIiI/3GIg3hFG4e65xiIiIiIj/cYiIiIiIiP9xiIiIiIiILHtiGkhJ3nH/cY/3H/cf9x/3H/cf9x/3H/cf9xj/cf9x/3H/cf9xj/cf9x/3GP9x/3H/cY/3H/cf9xj/cf9xj/cT3gFbMf6oj/cYj/cYiP9xiP9xiI/3GI/3GIj/cYiP9xiI/3GIiP9xiIj/cYiI/3GIiP9xiIiP9xiIiP9xiIiIIHycGhk2Pv9xj/cYj/cYj/cYj/cYj/cYj/cYiP9xiP9xiI/3GDigp7hfWIiIiIiIiIcf+IiIiIiIiIiIcf+IiIiIiIhx/4iIiIhx/zK5CL5G93H/hx/4cf+HH/hx/3H/hx/4cf9x/4cf+HH/cf+HH/cf+HH/cf+CgaERqeXu6IiIiP9xiIiIiIiIiI/3GIiIiIiIiIiIiIiIiIiIiD9A1LG/K4iHH/iIhx/4iIcf+IiHH/iIcf+IiHH/iIcf+Icf81NgG7yf6Icf+Icf+Icf+Icf+Icf+HH/iHH/hx/4hx/4PW4Xs5Hocf9x/3H/cY/3H/cf9x/3H/cf9x/3GP9x/3H/cf9xj/cf9x/3H/cYPG+ltJBaiP9xiP9xiP9xiP9xiP9xiI/3GI/3GIj/cYg+lkWyabqIiIiIiIiI/3GIiIiIiIiIiIg1RgG7uf6IiIiIiIcf+IiIiIiIhx/4iIiIg9ZZWzmmqHH/iHH/hx/4hx/4cf+Icf+HH/iHH/hx/4cf+HH/iHH/hx/4cf+HH/hx/4cTg5N7jGyP9x/3H/cY/3H/cf9xj/cf9xj/cf9xj/cf9xj/cf9xj/cf9xj/cY/3H/cY/3Exnda+YilxiIj/cYiIj/cYiIj/cYiIiP9xiIiIj/cYiIiIiP9xiIiIg7c8a1jDlx/4iIiHH/iIiHH/iIhx/4iIcf+IiHH/iIcf+IiHH/iIcf+Ihx/4hx/4iHH/iDKdRr9iuf9x/4cf9x/3H/cf+HH/cf9x/4cf9x/3H/cf9x/4cf9x/3H/cf9x/3H/cf9x/3H/cf8xZQewqvj/cY/3GI/3GP9xiP9xj/cYj/cYj/cYj/cYj/cYj/cYj/cYiP9xiP9xiI/3GIj/cYg3+la5BamIiIiIiIiIiIiIiIiIiIiIiIcf+IiIiIiIiIhx/4iIiIiDlyhreNeXH/iHH/hx/4hx/4cf+HH/hx/4hx/4cf+HH/hx/4cf+HH/hx/4cf9x/4cf+HH/hx/3H/hx/4cf9x/zKpFr9W6f9x/3GP9x/3H/cY/3H/cY/3H/cY/3H/cY/3H/cY/3H/cY/3GP9xj/cf9xj/cY/3GP9xj/cf9xj/cY/3GP84x0W4OLpxiIj/cYiIj/cYiIj/cYiIj/cYiIiP9xiIiIiP9xiIiIiP9xiIiIiIiP9xiIiIg1qGa7V5lx/4iIhx/4iIhx/4iIcf+Ihx/4iIcf+Ihx/4iHH/iIcf+Ihx/4hx/4iD3+1LQBK/9x/4cf+HH/cf+HH/cf+HH/cf+HH/cf+HH/cf9x/4cf9x/3H/hx/3H/cf9x/4cf9x/3H/cf9x/3H/hx/3H/cf9x/3H/cf9x/3H/cf9xPVvHs6Q4/3GI/3GP9xiP9xiP9xiI/3GI/3GI/3GIj/cYiP9xiP9xMSSlv9taiIiIiIiIiIiIiIiIiIiIiIiIiIiIiIiHH/iIiIiIiIiIiHH/iIiIiIhx/4iIiIg1qfa7VgmIcf+HH/hx/4cf+HH/hx/4cf+HH/hx/4cf9x/4cf+HH/hx/zFkpbCrWv9x/3H/cf9xj/cf9x/3H/cY/3H/cf9xj/cf9xj/cf9xj/cf9xj/cf9xj/cTS4R7xHuIj/cYiI/3GIiI/3GIiI/3GIiIj/cYiIiI/3GIiIiI/3GIiIiIiP9xiIiIiIiIiP9xiIiIiIiIgypKW+W1qHH/iIiHH/iIhx/4iIcf+IiHH/iIcf+IiHH/iIcf+Icf+Ihx/4iHH/iHH/iHE3GCa459mHH/cf9x/4cf9x/3H/cf+HH/cf9x/3H/cf9x/4cf9x/3H/cf9x/3H/cf9x/3H/cf9x/3H/cf9x/3H/cf9x/3H/cf8z0Aa+L/n/cYj/cY/3GI/3GI/3GP9xiP9xiP9xiP9xiP9xiP9xiI/3GI/3GIj/cYiP9xiI/3GIj/cYiP9xiIj/MQWlsAtaiIiIiIiIiIcf+IiIiIiIiIiIiIiIhx/4iIiIiIiHH/iIiIiIcf+IiIiIcf+DI95L7CG3H/iHH/hx/4hx/4hx/4cf+HH/iHH/hx/4cf+HH/iHH/hx/4cf+HH/hx/4cf9x/4cf+HH/hx/4cf9x/4cf+HH/cf+HH/hx/3H/hx/3H/hx/3H/hx/3H/cf85zFS3M6tx/3GP9x/3H/cY/3H/cf9xj/cf9x/3GP9x/3GP9x/3GP9x/3GP9xj/cf9xj/cY/3H/cY/3GP9xj/cf9xj/cY/3GP9xj/cY/3GP9xiP9xj/cY/3GP9xiD2jZbJcmnGIiI/3GIiIiP9xiIiIj/cYiIiIiP9xiIiIiIiI/3GIiIiIiIiIiIiIiP9xiIiIiIiIiIiIiIiIiIiHExLgS+0ftx/4iIhx/4iIcf+IiHH/iIcf+IiHH/iIcf+Ihx/4iHH/iHH/iIcf+Icf+Icf+Icf+Icf+Icf+Icf+Icf+HH/iHH/hx/4hx/zfGVbo5qv9x/3H/hx/3H/cf9x/3H/cf9x/3H/cf9x/3H/cf9x/3H/cf9x/3H/cf9x/3H/cf9x/3H/cY/3H/cf9x/3H/cY/3H/cf9x/3GP9x/3H/cY/3H/cf9xj/cf9xj/cf9xj/cf9xNwTzufsMj/cYj/cYj/cYj/cYj/cYj/cYj/cYj/cYiP9xiP9xiI/3GIj/cYiP9xiIj/cYiP9xiIj/cYiIj/cYiI/3GIiIj/cYiIiP9xg4SbS4tkuIiIiIiIiIhx/4iIiIiIiIiHH/iIiIiIhx/4iIiIcf+IiIiHH/iIiIcf+IiIcf+IiIcf+IiHH/iDX6ErwF7f+Icf+Icf+Icf+Icf+Icf+Icf+HH/iHH/iHH/hx/4hx/4cf9FUtzK0v+HH/hx/4cf+HH/hx/3H/hx/4cf+HH/cf+HH/hx/3H/hx/3H/hx/4cf9x/3H/hx/3H/hx/3H/cf+HH/cf9x/4cf9x/3H/cf+HH/cf85wVi4PqeP9xj/cYj/cY/3GI/3GI/3GI/3GI/3GI/3GI/3GI/z54BbOH+oiP9xiIiIiIiIiP9xiIiIiIiIiIiIiIiIiIiIiIiIiIiIiIiIiIiIiIg90DezL8iIcf+HH/iHH/iHH/hx/4hx/4hx/4cf+HH/iHH/hxOC43uNHI/3H/cf9xj/cf9x/3H/cf9xj/cf9x/3H/cY/3H/cf9xj/cf9xj/cf9xj/cf9xPsgFsjf6/3GI/3GI/3GI/3GIj/cYiP9xiP9xiI/3GIj/cYiI/3GIj/cYiI/3GIiP9xiIiP9xiIiP9xiIiI/3E6W9W2pCqIcf+IiIiIiIiHH/iIiIiIcf+IiIiHH/iIiIhx/4iIiHH/iIiHH/iIhx/4iDYJBbr2+ocf+HH/hx/4cf+HH/hx/4cf+HH/hx/4cf9x/4cf+HH/cf+HH/hx/3H/hx/4cf9x/4cf9x/3H/hx/3H/hx/3H/cf+HH/cf9x/4cf9x/3H/cf+HH/cf9x/3H/cf9x/zaE1Lp7K3GP9x/3GP9xj/cf9xj/cY/3GP9xj/cY/3GP9xj/cY/3GP9xj/RQusz0X/cYj/cY/3GI/3GP9xiP9xiP9xiP9xiP9xiP9xiP9xg4sDW4T8qIiIiP9xiIiIiIiIiIiIj/cYiIiIiIiIiIiIiIiIiIiIiIiIiIhx/4iIJa9IGsULfoj/cYj/cYj/cYiP9xiI/3GI/3GIj/cYiI/3GIj/cYJmZkKrmZvf9xiIiIiIj/cYiIiIiIiI/3GIiIiIPRvItOQ3/4iHH/iHH/iHH/iIcf+Icf+HH/iHH/iHH/iHH/hx/4hx/4cf+Icf+DoJNrf2yf9x/3H/cf9x/3H/cf9x/3H/cf9x/3H/cY/3H/cf9x/3H/cf9xj/cTwhuLTeR/9xiI/3GIiP9xiIj/cYiI/3GIiP9xiIiP9xiIiI/3GIiIiP9xiIiIj/cYiIiIiP9xiIiIiIiIj/cYg1Dma78ZmIiHH/iIiHH/iIhx/4iIcf+Ihx/4iIcf+Ihx/4iHH/iD2k5rNbGXH/cf+HH/cf9x/4cf9x/3H/cf+HH/cf9x/3H/cf+HH/cf9x/3H/cf9x/3H/cf9x/3H/cf8jPpAa7Bb+iIiIiIiIiIiIiIiIiHH/iIiIiIiIiIiDwy17TNKIcf+Icf+HH/hx/4cf+HH/hx/4cf+HH/hx/4cf+HH/hx/4cf+HE+iz+ydMCP9xiIj/cYiI/3GIiP9xiIiP9xiIiI/3GIiI/3GDKHAb54/oiIiI/3GIiIiIiIiIj/cYiIiIiIiIPzsFscT6iHH/iIiHH/iIiHH/iIhx/4iIcf+IiHH/iIcf+IR5Z8lphx/4iHH/iIcf+Icf+Icf+Icf+Icf+Icf+Icf+IOUGet75hcY/3GP9xiP9xj/cYj/cYj/cYj/cY/3GI/3GI/3GI/3Ew22mwNJaIiHH/iIiIiIiIiHH/iIiIiIhx/4iIiIhx/4IvlwGuBo/nGP9x/3GP9xj/cf9xj/cf9xj/cY/3GP9x/3GP9xj/cY/3GP9xj/cY/3GP9xj/cY/3GI/3GP9xj/cY/3GI/3GP8xKzaw5MmIiI/3GIiIiIiI/3GIiIiIiIiIj/cYMyHnvt4Y/4iHH/iIcf+Ihx/4hx/4iHH/iHH/iHH/iHH/iHH/MwEmvf7Zcf9x/4cf9x/3H/cf9x/4cf9x/3H/cf9x/3H/cf9x/3H/cf9x/3H/cf9x/3H/cf9x/3H/cf9x/3H/cf9xj/cf9x/3H/cf9xj/cf8z9ua+CRmI/3GI/3GIj/cYj/cYiP9xiI/3GIj/cYiI/3GIj/cTcDhbn8eoiIiIiIiIiIiIiIiIiIiIiIhx/4iIiIiIiIiHH/iIiIiIhx/4iIhQPdDScf+IiIhx/4iIiHH/iIiIcf+IiHH/iIiHE6jZW1cmpx/4cf+HH/hx/4cf9x/4cf+HH/hx/3H/hx/4cf9x/4cf9x/4cf+DngV7gfqI/3H/cY/3GP9x/3GP9xj/cY/3GP9xj/cY/3GP9xj/cY/3GP9xj/cY/3GP9xiDcDl7n8aIiIiP9xiIiIiIiIiIiIiI/3GIiIiIiIiIiIPFuGtKR5iHH/iIcf+Ihx/4hx/4iHH/iHH/iHH/iHH/iHH/iHH/iHH/iHH/Mgc3vvjIcf9x/3H/cf9x/3H/cf9x/3H/cf9x/3H/cY/3H/cf9x/3H/cf9xj/cTFzpL+MW4/3GP9xj/cYj/cY/3GI/3GI/3GP9xiP9xiP9xiP9xiP9xiP9xiP9xiI/3GI/3GIj/cYiP9xiP9xiIL/QQGhC+/ohx/4cf+Icf+HH/hx/4cf+Icf+HH/hx/4cf+HH/hx/4ONw2uSPJ/3H/cf9x/3GP9x/3H/cf9xj/cf9x/3GP9x/3H/cY/3H/cY/3H/cf9xj/cY/3H/cY/3H/cY/3GP9x/3GP9xj/cf9xj/cY/3E6PrS2wUuIj/cYiP9xiI/3GIiP9xiI/3GIiI/3GIiP9xiIiP9xiIiI/3GIOndotoiXiHH/iIiHH/iIiHH/iIhx/4iIcf+Ihx/4iIcf+Ihx/4iHH/iIcf+Icf+Ihx/4hx/4hx/4hxN0MHuLz4cf9x/3H/hx/3H/cf9x/3H/cf9x/3H/cf9x/3H/cf9x/3H/cf9x/3H/cf9x/3H/cf9xj/cf9x/3H/cf9x/3GP9x/3H/cY/3H/cf9xj/cf9x/3GP9x/3GDh6IreF3XH/cY/3GI/3GP9xj/cY/3GP9xj/cYj/cY/3GI/3GP9xiP9xj/cYj/cYj/cYj/cYj/cYj/cYj/cYj/cYiP9xiP9xiI/3GIj/RAJM39uIj/cYiP9xiIj/cYiI/3GIiI/3GIiI/3GIiIj/PAVUtfqriIhx/4iIiIiIiIiIiIiIiIhx/4iIiIiIiHH/iIiIiIhx/4iIiIcf+IiIiHH/iIiIcf+IiIcf+IiHH/iIhx/4iD2PZLNwm3H/iHH/hx/4cf+HH/hx/4cf+HH/hx/4cf+HH/cf+HH/hx/4cf9x/4cf+HH/cUfWfIKYhx/3H/hx/3H/hx/3H/cf+HH/cf9x/4cf9x/3H/cf9x/4cf9x/3H/cf9x/3H/cf+HH/P3PisYwdcf9x/3GP9x/3H/cY/3H/cY/3H/cY/3H/cY/3GP9x/3GP9xj/cf9xj/cY/3GP9xj/cY/3GP9x/3GI/0cWzK6Tj/cY/3GP9xiP9xj/cYj/cYj/cYj/cY/3GI/3GI/3GIj/cYj/cYg71rO1KUyIiI/3GIiIiIj/cYiIiIiIj/cYiIiIiIiIiI/3GIiIiIiDIbd77kiIcf+Ihx/4iHH/iHH/iHH/iIcf+Icf+Icf+Icf+IMwE2vv7J/3H/hx/3H/cf9x/3H/cf+HH/cf9x/3H/cf9x/3H/cf9x/3H/cf9x/3H/cf9x/3H/cf9xj/cf9x/3H/cf9x/zJKtb+1Sv9xiP9xj/cYj/cYj/cYj/cYj/cYj/cYj/cYj/cYiDjEe7g7hIiIhx/4iIhx/4iIhx/4iIhx/4iIcf+IiHH/iIMoN2vnyJhx/4cf9x/4cf9x/4cf9x/4cf9x/4cf9x/3H/hx/3H/hx/3H/cf9x/4cf9x/3H/cf9x/4cf9x/3H/cf9x/3H/cf9x/3H/hxN6N2uVyJj/cY/3GP9xj/cYj/cY/3GI/3GP9xiP9xiP9xiP9xj/cYj/cYg9+iKzBd3/cYiI/3GIiP9xiIj/cYiIiP9xiIiP9xiIiIj/Ny0xutLOiIiIiI/3GIiIiIiIiIiIiIiIiI/3GIiIiIiIiIhx/4iIiIiIiIiIiIiIiIiHH/iIiDIfNr/gyf+Icf+Icf+Icf+HH/iHH/hx/4hx/4cf+HH/iHH/hx/4cf+HH/hxPZmHs2Z4/3H/cf9xj/cf9x/3H/cY/3H/cY/3H/cf9xj/cf9xj/cf9xj/cY/3H/cY/3H/cY/3GP9xORLTt+0sj/cYj/cYj/cYj/cYiP9xiP9xiI/3GIj/cYiP9xiIj/cYiP9xiIj/cYiIj/cYiI/3GIiIj/cYiIiP9xiIiIj/cYiIiIj/cYiIiIOZoGt2X5iHH/iIiIcf+IiIhx/4iIiHH/iIhx/4iIhx/4iIcf+Ihx/4iIcf+Ihx/4iDjgdLgfi3H/hx/4cf+HH/hx/3H/hx/4cf+HH/cf+HH/hx/3H/hx/3H/hx/3H/hx/3H/hD5DzRvIcf9x/3H/hx/3H/cf9x/4cf9x/3H/cf9x/3H/hx/3H/cf9x/3H/cf9xOjcEtsj7/3GP9x/3GP9xj/cY/3H/cY/3GP9xj/cY/3H/cY/3GP9xj/cYj/cY/3FEX0y6C3GI/3GP9xiP9xj/cYj/cY/3GI/3GI/3GI/3GI/3GI/3GD3/Z7MAmIiIiIiIiIiIiIiHH/iIiIiIiIiIiIiIiIcf+IiIg6RcO2ujxx/4iHH/iIcf+Ihx/4iHH/iIcf+Icf+Icf+Icf+Ihx/4hx/4cf+Icf+Icf+Icf+HH/iHH/hx/4hx/4cf+HH/hx/4hx/4cf+HH/hx/4N1fnuqgY/3H/cY/3H/cY/3H/cf9xj/cf9xj/cf9xj/cY/3H/cY/3GP9x/3EwC6OwBVz/cYj/cYj/cYj/cYj/cYiP9xiP9xiI/3GIj/cYgzThK9se2Ij/cYiIiP9xiIiIiP9xiIiIiIj/cYiIiIMp9VvmCqiIiIiHH/iIiIcf+IiIhx/4iIhx/4iIhx/4iIcf+IiHH/iIcf+IiHH/iIcf+Ihx/4g57GW4E5r/hx/3H/hx/4cf9x/4cf9x/4cf9x/4cf9x/3H/hx/3H/cf+HH/cf9x/4cf9x/3H/cf9x/4cf9x/3H/cf9x/3H/cTQNZbzymv9xj/cY/3GP9xj/cY/3GP9xj/cY/3GP9xiP9xj/cY/3GDyterRShXH/iIiIiIiIiIiIiIiIcf+IiIiIiIhx/4P1w3saPIhx/4hx/4cf+HH/hx/4cf+HH/hx/4cf+HH/hx/4cf+HH/hx/3H/hxNXF3uo6Icf9xj/cf9xj/cf9xj/cf9xj/cY/3GP9x/3GP9xj/cY/3GP9x/3GP9xj/cY/3GD66dbJFiv9xiIj/cYiIj/cYiIiP9xiIiI/3GIiIiP9xiIiIiI/3GIiIiIiI/3GIiIiIiIiIiIiP9xiIiIiDDfpbAwWoiIcf+IiIcf+Ihx/4iIcf+Ihx/4iHH/iIcf+Ihx/4hx/4iHH/iHH/iHH/iHH/iDeotrlXSXH/cf+HH/cf9x/3H/cf9x/3H/cf9x/3H/cf9x/3H/cf9x/3H/cf9x/3H/cf9x/3H/cf9x/zYRlrruaXGI/3GI/3GP9xiI/3GI/3GI/3GI/3GIj/cYiP9xiP9xiI/3GIiP9xiI/3GIiP9xiDJXJr6o2YiIiIiIiIcf+IiIiIiIiIiHH/iIiIiIiHH/iIiIiIcf+IiIiHH/iIiIcf+IiIcf+IOCk1uNbKhx/4cf+HH/hx/4cf+HH/hx/4cf+HH/hx/4cf+HH/hx/3H/hx/4cf+HH/cf+HH/cf+HH/hx/3H/cf+HH/cT77prIEWf9x/3GP9xj/cf9xj/cY/3H/cY/3GP9xj/cY/3GP9xj/cY/3GP9xj/cY/3GP9xiP9xj/cY/3GI/3GP9xiD3TVbMsqo/3GIiIiP9xiIiIiI/3GIiIiIiI/3GIiIiIiIiIiIj/cYiIiIiIiIiIiIiIiDXi9bsdCohx/4iIcf+Ihx/4iHH/iHH/iIcf+Icf+Ihx/4hx/4hx/4hx/4hx/4cf+Icf+Icf+DZ3drqIiXH/cf9x/3H/cf9x/3H/cf9x/3H/cf9x/3H/cf9x/3GP9x/3H/cf9x/3H/cf9xj/cT3dMbMizv9x/3H/cY/3GP9x/3GP9x/3GP9xj/cf9xj/cY/3H/cY/3GP9xj/OOGTuR5sj/cYj/cYiP9xiP9xiI/3GIj/cYiP9xiIj/cYiP9xiIj/cYiIMOf3sCgIiIiIcf+IiIiIcf+IiIiHH/iIiIcf+IiIcf+IiDP5Nb0Gyocf+HH/hx/4cf+HH/hx/4cf+HH/hx/4cf+HH/cf+HH/hx/4cf9x/4cf+HH/cf+HH/cf+HH/cf+HH/cf9x/4cf9x/4cf9x/3E/FM2x6zKI/3GIiI/3GIiIj/cYiIiP9xiIiIj/cYiD138bOIDoiIiIiIiIiIiIiIiIiIiIiIiIiDaE07p7LHH/iIiHH/iIiHH/iIhx/4iHH/iIhx/4iDfKkbo1bv+Icf+Icf+Icf+HH/iHH/iHH/hx/4hx/4cf+Icf+HH/hx/4cf+HH/iHE97rWyEUpx/3H/cf9x/3H/cf9xj/cf9x/3H/cf9x/3H/cY/3H/cf9x/3H/cY/3H/cf9xj/cf9x/3GP9x/3H/cYOJ2muGJZiI/3GIj/cYiI/3GIj/cYiI/3GIiP9xiIj/cYiIj/cYiIiP9xiIiI/3E3s0a5TLmIiIiHH/iIiIiIcf+IiIiHH/iIiIcf+IiIhx/4iIcf+IiCjGwBqTk/6P9xj/cY/3GP9xj/cY/3GP9xj/cYj/cY/3GP9xiP9xj/cYj/cSeiBhql357/cf+HH/hx/3H/hx/3H/hx/3H/hx/3H/cf+HH/cf+HH/cf9x/yV7VBrISr6IiIcf+IiIiIiIiIcf+IiIiIiHH/iCJQUjr6+txxj/cf9xj/cf9xj/cf9xj/cf9xj/cY/3H/cY/3GP9xj/cf9xJeozGrFcznH/iIcf+Icf+Icf+Icf+Icf+Icf+Icf+Icf+Icf+HE35lW4Gapx/3H/hx/3H/cf9x/3H/hx/3H/cf9x/3H/cf9x/3H/cf9x/3H/cf8hlSCqV631/4hx/4hx/4hx/4hx/4hx/4hx/4hx/4hx/4cf+Icf+HH/iHE4MUi3zrdx/3GP9x/3H/cf9xj/cf9x/3GP9x/3H/cY/3H/cY/3H/MZc3sHjIj/cYiP9xiIj/cYiI/3GIiI/3GIiI/3GIiI/3GDyddrRiiYiIiHH/iIiIiIcf+IiIiIcf+IiIhx/4iIiHH/iIiHH/iIhx/4iIcf+ININivHydhx/4hx/4hx/4hx/4cf+Icf+Icf+HH/iHH/hx/zI9s77CTHH/cf9x/4cf9x/3H/hx/3H/cf9x/4cf9x/3H/cf9x/4cf9x/y/eQBoiG/6IiIiIiIiIiIiIiIiIiIiIiIiIiIiIiIiIiIiIiIiHH/iD3R7LQuE/9x/4cf9x/3H/cf9x/4cf9x/3H/cf9x/3H/cf9x/3H/cf9x/3H/cf9x/3H/cf9x/3H/cf9x/zDY5rE3GY/3GI/3GI/3GP9xiI/3GI/3GI/3GI/3GIj/cYiP9xiP9xiIj/cYiP9xiI/3GDimVrhZqYiIiIiIcf+IiIiIiIiIiIiHH/iIiIiIiHH/iIiIiIcf+IiIiDTuJrwR2XH/hx/4hx/4cf+HH/hx/4cf+HH/hx/4cf+HH/hx/4cf9x/4cf+HE8o1ezXKhx/3GP9x/3GP9x/3GP9x/3GP9xj/cf9xj/cY/3GP9x/3GP9xgoiTxap2w6cf9x/4cf+HH/cf+HH/cf+HH/cf+HH/cf+HH/cf9x/4cf9x/3H/hx/yqBkGqn5vn/hx/4hx/4cf+HH/hx/4hx/4cf+HH/hx/4cf+HH/cf+HH/hxLdj9KkJwLf9xj/cYj/cYj/cY/3GI/3GI/3GI/3GIj/cYj/cYj/O0Uhtrre/3GIiP9xiIj/cYiI/3GIiP9xiIiP9xiIiDeKxLl1O4iIiIiIiIiIiIiIcf+IiIiIiIiHH/iIgyTea+shlx/4cf+Icf+HH/hx/4cf+HH/iHH/hx/4cf9x/4cf+HH/hx/4O11ztqKM/3H/cf9x/4cf9x/3H/cf9x/3H/cf9x/3H/cf9x/3H/cf9x/3H/cY/3H/cf83AJG6/26P9x/3GP9x/3GP9x/3GP9x/3GP9x/3GP9xj/cf9xj/cY/3GP9x/zaVt7tqSIiI/3GIiIiI/3GIiIiIj/cYiIiIiIj/cYiD2FRLN6u4iIhx/4iIiIiHH/iIiIhx/4iIiIcf+IiITwD8H/Bx/4iIcf+Ihx/4iHH/iIcf+Ihx/4iHH/iIcSYjlVrNxqr/cYiP9xiP9xiP9xiI/3GI/3GIj/cYiP9xiI/3GD/GhbE5eoiIiIiIiIiIiIiIiIiIiIiIiIiIiIiIhx/4iIiIiIiIcf+IiIiIiHH/iIiIPuTHsxs4/4cf+HH/hx/4cf+HH/cf+HH/hx/3H/hx/4cf9x/4cf9x/4cf9x/4cf9x/zU6B7zF+I/3H/cY/3GP9xj/cf9xj/cY/3GP9xj/cY/3GP9xj/cY/3GP9xiP9xj/cY/3GI/3GP9xg61Ia2K3mIiIiIiP9xiIiIiIiIiI/3GIiIiIiIiIiIiIiIiIiIiIiIN3LmuY0Zhx/4iHH/iHH/iHH/iHH/iHH/iHH/iHH/iHH/iHH/hx/zqyN7dNyP9x/3H/cf9x/3H/cf9x/3H/cf9x/3H/cY/3H/cf9x/3H/cY/3H/cf9x/3GP9x/3H/cY/zqld7ZaiHGIj/cYiI/3GIj/cYiI/3GIiI/3GIiI/3GIg22ra6JUmIhx/4iIiIiIcf+IiIiIcf+IiIiHH/iIiIcf+IiIcf+IiIcf+IiIcSKOe1oIGEqP9xiIiI/3GIiIiP9xiIiIiI/3GIiIiIiC7ypTpA1ayP9x/3H/cf9x/3H/cf9x/3H/cY/3H/cf9x/3GP9x/3H/cY/3H/cTFx4b+OHv9xj/cY/3GP9x/3GP9xj/cY/3GP9xj/cY/3GI/3GP9xj/cYMiKJvt12iIiIiIiIiIiIiIiIhx/4iIiIiIiIMpp2vmWJiIcf+Icf+Icf+HH/iHH/iHH/iHH/hx/4hx/4cf+HH/iHH/hx/4cf+HH/hx/zUMCLvz93GP9x/3H/cY/3H/cY/3H/cf9xj/cf9xj/cY/3H/cY/3H/cY/3GP9CyhzzXv9xj/cY/3GP9xj/cY/3GP9xj/cY/3GP9xj/cY/3GP9xiP9xILdZKhWKbf9xiIiIiIiIiP9xiIiIiIiIiIiIiIiDsBtrX+SXH/iIcf+Ihx/4iHH/iIcf+Icf+Icf+Ihx/4gzs669TFFxj/cY/3GP9xiP9xj/cYj/cY/3GI/3GP9xiP9xiP9xiP9xKD4XKpwejf9xiIiIiI/3GIiIiIiIiI/3GIiIiIiIiCvKlRpjVq6P9x/3GP9x/3GP9xj/cY/3H/cY/3GP9xj/cY/3GP9xj/cT+yB7FN+IiIiP9xiIiIj/cYiIiIiI/3GIiIiIiIiDO6Gb5F5v+Ihx/4hx/4hx/4iHH/iHH/iHH/hx/4hx/4hx/4hx/4cf+Icf+D8GR7L5uP9xj/cf9x/3H/cf9x/3H/cf9xj/cf9x/3H/cf9xj/cf9x/3H/cY/3H/Ng4Xu/Ho/3GIj/cYiP9xiIj/cYiP9xiIj/cYiI/3GIiI/3GIiI/yZxOErY7HuIiIiIiIiIiIiIiIiIiIiIiHH/iIiIiIghm/o6F0Bcj/cYiP9xiIj/cYiI/3GIiP9xiIiP9xiIiP9xiIiI/3GDmDxbd8OoiIiHH/iIiIiIiHH/iIiIiHH/iIiIhx/4iIiHH/iIiHH/iIiHH/iIiHH/iIhx/4gpBCAaf73+cY/3GP9xj/cY/3GI/3GP9xj/cY/3GP9xiP9xj/cYj/cY/3GI/3GI/3GP9xiP9xg5PeS3whuIj/cYiIiIiP9xiIiIiIiI/3GIiIiIiIiIiIiIiI/3GIiIiIiIiIiIiIiIiHH/JTRJGsy7bv9xiI/3GIj/cYj/cYiP9xiI/3GIiP9xiI/3GIiP9xIlP6GurAXnGP9xj/cY/3H/cY/3GP9xj/cY/3GP9xj/cYj/cY/3GP9xhLo5xVxo/3GI/3GI/3GP9xiP9xiP9xiP9xiP9xiI/3GI/3GIj/cYj/cYiP9xiI/3GIiP9xiI/zSXV71oqIiIiIcf+IiIiIiIiHH/iIiIiIhx/4iD28HbND4nH/cf9x/3H/cf9x/3H/cf9xj/cf9x/3H/cf9x/3H/cY/3H/cf9x/3H/cY/3H/cf9xj/cf9x/3GP9x/3GP9x/3GP9x/3GP9x/3GP9x/3GP9xj/cf9xj/cY/3GP9x/3GP9xj/cY/3GDa1I7pK3I/3GIj/cYj/cYiP9xiI/3GI/3GIiP9xiI/3GIj/cYSLOchMaIj/cYiIj/cYiIiP9xiIiIj/cYiIiI/3GIiIiIiP9xiIiIg+03ayLImIhx/4iIhx/4iIhx/4iIcf+IiHH/iIcf+IiHH/iIcf+Ihx/4hx/4iHH/iHH/iIcf+Icf+Icf80Z2W9mJr/cf+HH/cf+HH/cf9x/3H/hx/3H/cf9x/4cf9x/3H/cf9x/3H/hx/3H/OJDYuW8n/3GI/3GI/3GI/3GI/3GI/3GIj/cYiP9xiI/3GIj/OC+GudB5iIiIiIhx/4iIiIiIiIiIiIiIhx/4iIiIOWmnuJZY/4cf+HH/iHH/hx/4cf+HH/hx/4cf+HH/hx/4cf9x/4cf+HH/hx/3H/hx/4cf9x/4cf88Mye1zNiP9x/3GP9xj/cf9xj/cY/3H/cY/3GP9xj/cY/3GP9xj/cY/yZLcBq7SP6Icf+IiHH/iIhx/4iHH/iIcf+Ihx/4iHH/iIcf+CMHGxrvjk6IiIiIiIiIiIhx/4iIiIiIiIcf+IiIiIJ14RGqoe7v9xj/cf9xj/cY/3H/cY/3GP9x/3GP9xj/cY/3GP9x/3GP9xj/cY/3GP9xj/cYj/cTTvNrsQyXGIiIj/cYiIiI/3GIiIiIj/cYiIiIiIiP9xiIiIiIiIiIiDKIt753SIhx/4iHH/iIcf+Icf+Ihx/4hx/4hx/4hx/4hx/4hxN/7muQEZ/3H/cf9x/3H/cf9x/3H/cf9x/3H/cf9x/3H/cf9x/3H/cf9x/3H/cf9xj/cf9x/3H/cf83xsa6OTmP9xiP9xiI/3GI/3GIj/cYj/cYiP9xiI/3GIiP9xiDMzh73MeIiIiIcf+IiIiIiIiHH/iIiIiIcf+IiIiHH/iIg6oje3Xcj/hx/4cf+HH/cf+HH/hx/4cf+HH/cf+HH/hx/3H/hx/3H/hx/3H/hx/3H/MahnsGeY/3GP9x/3GP9xj/cY/3GP9xj/cY/3GP9xj/cY/3GP9xiP9xj/cY/3GI/zWmdrxZiYiIiI/3GIiIiIiI/3GIiIiIiIiIiIiP9xiIiIiIgw/PewEwhx/4hx/4hx/4hx/4hx/4hx/4hx/4hx/4hx/4cf+Icf+HH/iHH/hx/4cf+HH/iHH/hx/zoVhLfqe/+HH/cf9x/3H/cf9x/3H/cf9x/3H/cf9x/3H/cf9x/3H/cf9x/3H/cf9x/3H/cf9xj/cf9x/3H/cf9xj/cTvXGbUo5oiP9xiIj/cYiIj/cYiIj/cYiIj/cYiIiI/3GIiIiI/zjXdLkoi4iIiHH/iIiIiIiIhx/4iIiIiIcf+IiIiIcf+IiIiHH/M9tYvSSnhx/3H/hx/4cf9x/4cf9x/4cf9x/4cf9x/3H/hx/3H/cf+HE4+bm3BkZxiP9xj/cYj/cYj/cYj/cYj/cYiP9xiP9xiP9xiI/3GDeB87l+DI/3GIiIiIiI/3GIiIiIiIiIiI/3GIiIiIiIOD0BuML+iIiIiIiIcf+IiIiIiIiIiIcf+IiIiIiIhx/4iIiIhx/zmOordxXXH/iIcf+Ihx/4iHH/iIcf+Icf+Icf+Ihx/4hx/4hx/4hx/4hx/4cf+Icf820Pe7Lwj/cf9x/3H/cf9x/3H/cf9x/3GP9x/3H/cf9xj/cf9x/3H/cY/3H/cY/3H/cf9xPvjFsgc6/3GIj/cYj/cYiP9xiI/3GI/3GIiP9xiI/3GIj/PyLxst0OiI/3GIiIiP9xiIiIiIj/cYiIiIiIiIj/cYiIiDxVM7SqzIiIiIiIiHH/iIiIiIcf+IiIiIcf+IiIiHH/iIiHH/iIiIcU4UnB62iIhx/4iIcf+Ihx/4iHH/iIcf+Ihx/4hx/4iHH/iHEw+7SwFEv/cf+HH/cf+HH/cf+HH/cf+HH/cf+HH/cf9x/4cf9x/3H/hx/3H/cf+HH/cf9x/3H/cf9x/4cf9x/3H/cf9x/3H/cf9x/3H/Nq1VulKqcf9xj/cY/3GI/3GP9xj/cY/3GP9xiP9xj/cY/3GI/3GP9xiEU5fLxo/3GI/3GI/3GIj/cYj/cYj/cYiP9xiI/3GI/3GIj/cT7iRLIdu4iI/3GIiIiIiIiIiIiIiIiIiIj/cYiIiHH/g5Foe36Xhx/4hx/4iHH/hx/4hx/4hx/4hx/4cf+Icf+Icf+HH/hx/4hx/4cf+HH/O/wItgP3/3H/cY/3H/cf9xj/cf9xj/cf9x/3GP9x/3GP9x/3GP9xj/cf9xgt+HQqQHi9/3GP9xj/cYj/cYj/cY/3GI/3GI/3GI/3GI/3GI/zOzR75MuIiIiIiIiIiIiIiIiIiIiIiIiIg+A/ey/Ahx/4hx/4hx/4cf+HH/iHH/hx/4cf+HH/iHH/hx/4cf+HE3Hge44fhx/3H/cY/3H/cf9x/3GP9x/3H/cY/3H/cY/3H/cY/3H/cY/3H/cY/3H/cY/3GP9x/3GP9xMLY3sFnIj/cYiIj/cYiIiP9xiIiIj/cYiIiIj/cYiIiIiIPzp3scWIiHH/iIhx/4iIcf+IiHH/iIcf+Ihx/4iHH/iIMMP3sEwIcf+HH/cf9x/3H/cf9x/3H/hx/3H/cf9x/3H/cf9x/3H/cf9x/3H/Qm5c6Rpx/3H/cf9x/3H/cf9xj/cf9x/3H/cY/3H/cf9xj/cf9x/3GP9x/ytH9xp7gI7/iHH/hx/4cf+HH/hx/4hx/4cf+HH/hx/3H/hx/4cf+HH/hx/3H/hx/4cf9x/4cf+HEx8/W/DAqP9x/3H/cY/3H/cf9xj/cf9xj/cf9xj/cY/3H/cY/3H/cY/3GP9x/3GP9xj/cY/3GP9xj/cY/3GP9xj/cY/3GP9xIb1DKvQrzXGI/3GP9xiP9xiP9xiP9xiI/3GI/3GI/3GIj/cYiDazWLpMp4hx/4iIiIiIiIiHH/iIiIiIhx/4iIiIhxO+REtBu7iIcf+Icf+Icf+Icf+HH/iHH/iHH/hx/4hx/4cf+Icf+HH/hx/4cf+Icf+HH/hx/4cf+HH/hx/4cf+HH/cf+HH/hx/4cf9x/4cf+HH/cf+HH/cf+HH/cTnAZrc/mf9x/3GP9x/3GP9x/3GP9xj/cf9xj/cY/3H/cY/3GP9xj/cYMEk4sMbHiIiIiI/3GIiIiIiI/3GIiIiIiIiIiIj/cTYV9brqCohx/4iIhx/4iIcf+Ihx/4iIcf+Ihx/4iHH/iIcf+Icf+Ihx/4hx/4iHH/iHH/iHH/iHH/hx/4hx/4S/tsUEmHH/iHH/hx/4cf+Icf+HH/hx/4cf+HH/hx/4cf+HH/hx/4cf9x/4cT9bwrGkPf9x/3H/cf9x/4cf9x/3H/cf9x/3H/cf9x/3H/cf9x/3H/cf9x/3H/cf9x/3H/cf9x/3H/cf9x/3GP9x/3H/cf9xM9+2vSBJj/cYj/cYj/cYj/cYiP9xiI/3GI/3GIj/cYiI/3GIj/cYiDf2R7kJuIiIiIiIcf+IiIiIiIhx/4iIiIiHH/iIiIhx/4iIiHH/iIiIcf+IiHH/MajmsGcZ/4cf+HH/cf+HH/hx/3H/hx/4cf9x/4cf9x/4cf9x/3H/hx/3E4OOW4xxr/cY/3GP9x/3GP9x/3GP9xj/cf9xj/cY/3GP9xj/cf9xj/cY/3GP9xj/cY/3GI/3GP9xj/cY/3GI/3GDlY5benGv9xiIiIj/cYiIiIiI/3GIiIiIiIj/cYiIiIiIiIiIiIiIj/cYiIiIiIiIiIiIMgwmvvPZiIcf+Ihx/4hx/4iHH/iHH/iHH/iIcf+Icf+Icf+HH/iHH/iHH/PLwntUPY/3H/cf9x/3H/cf9x/3H/cf9xj/cf9x/3H/cf9x/3H/cf9xj/cf9x/3H/cY/zDhF7Eu6Ij/cYiP9xiP9xiI/3GIj/cYiI/3GIj/cYiI/3GIiP9xiIiP9xiIiP9xiIiI/3GIiIj/cTPUQr0rvYiIiIiIiIiIiIiIiIiIiIiIiIiIKXKRGojW7v9x/3H/cf9x/3GP9x/3H/cY/3H/cf9xj/cf9xj/cf9xj/cf9xj/NWECvJ79j/cY/3GP9xj/cY/3GI/3GP9xj/cYj/cY/3GI/3GDeIR7l3uIiIiIiIiIiIiI/3GIiIiIiIiIiIgsJLgaTbR+cY/3GI/3GIj/cYj/cYj/cYj/cYiP9xiI/3GIj/cYiC+dARoWL+6HH/hx/4cf+HH/hx/4cf+HH/hx/4cf+HH/cf+HH/hx/4cf9x/4cf+HH/cf8qWbsaemROhx/4iHH/iHH/iHH/iIcf+Icf+Icf+Icf+HH/iHH/iHH/LczBGkMz7oj/cYiI/3GIiP9xiIj/cYiI/3GIiI/3GIiIj/OX5euYGh/4cf+HH/hx/4hx/4cf+HH/hx/4cf+HH/hx/3H/hx/4cf+HFPN4wMh3H/hx/3H/hx/3H/hx/3H/cf+HH/cf+HH/cf9x/4cf9x/3H/cf+HH/cf9x/3H/cf+HH/cf9x/3H/cf9x/3H/cf8z8wS9DPtxj/cf9xj/cY/3H/cY/3GP9xj/cf9xj/cY/3GP9xj/cY/3GP9xj/cYj/cY/3GP9xiP9xj/cY/3GI/3GI/3GP9xiP9xiP9xiP9xiP9xg9Bgaz+fn/cYiIiIiIiIiIiIiIiIj/cYiIiIiIiIiIhx/4iIiIiIiIiIiIiIiIhx/4iINmuEupR7iIcf+Icf+Ihx/4hx/4iHH/iHH/iHH/iHH/iHH/hx/4hx/4hx/4cf+Icf+HH/iHH/hx/4cf+HH/hx/4cf+Icf+HH/hx/3H/hx/4cf+HH/hx/3H/hx/4cf+HH/cf+HH/cf+HE0UCW8r9r/cf9x/3H/cY/3H/cf9xj/cf9x/3GP9x/3GP9x/3GP9x/3GP9x/3GP9xj/cf9xj/cY/3H/cY/zKcNr9jyYj/cYiI/3GIiI/3GIiI/3GIiIj/cYiIiP9xiIiIiP9xiD5vFLKQ64iIiIhx/4iIiIiIiIhx/4iIiIiIcf+DK85r9DGf+Icf+HH/hx/4cf+HH/hx/4cf+HH/hx/4cf+HH/g2nrG6YU6HH/cf9x/4cf9x/3H/hx/3H/cf9x/4cf9x/3H/cf9x/3H/cf8/8GKyD52P9x/3H/cf9xj/cf9x/3GP9x/3H/cY/3H/cY/3H/cY/3H/cY/3H/cY/3GP9x/3GP85N+G3yB5xj/cYj/cY/3GP9xiP9xj/cYj/cYj/cY/3GI/3GI/3GIP10SsaLtj/cYiI/3GIiP9xiIiP9xiIiP9xiIiP9xiIg+CT6y9sFx/4cf+HH/hx/4cf+HH/hx/4cf+HH/hx/4cf+HH/hx/3H/hx/4K2WKKnmnXf9xj/cY/3GP9x/3GP9xj/cY/3GP9xj/cY/3GP9xiP9xgjm2Qa5km+/4cf+Icf+HH/hx/4cf+HH/hx/4cf+HH/hx/4cf+HH/hx/3H/hx/4cf+HH/cf+HH/P+HVsR4qcf9x/3GP9x/3H/cY/3H/cY/3H/cY/3H/cY/3H/cY/3H/cY/3GP9x/3GP9xj/cY/3H/cY/3GP9xj/cY/3GP9xPG42tJHJiP9xiIiI/3GIiIiP9xiIiIj/cYiIiIiI/3GIiIiIiIiP9xiIiIiIiIiIiIg8HEa047lx/4iHH/iIhx/4iHH/iIcf+Ihx/4iHH/iIcf+Icf8yG6a+5Flx/3H/cf+HH/cf9x/3H/cf+HH/cf9x/3H/cf9x/3H/cf+HH/cf9x/3H/cf9x/3H/cf9x/3GP9x/3H/cf9x/3H/cf9x/znnkrgYbY/3GP9x/3GP9xj/cY/3GP9x/3GP9xj/cY/3GP9xj/cYj/MjVBvsq+cYj/cYj/cYj/cYj/cYj/cYj/cYj/cYj/cYiP9xiP9xiI/3GIj/cYiP9xiIj/cYiINveSughtiI/3GIiIiIiI/3GIiIiIiIiIiIj/O8Fitj6diIiIiIiIiIiHH/iIiIiIiHH/iIiIiHH/iIiIhx/4iIiDcPAbrw/v+IiHH/iIhx/4iHH/iIcf+Ihx/4iHH/iIcf+Icf+Ihx/4hx/4M7DCvk89/4cf+HH/hx/4cf+HH/hx/4cf9x/4cf+HH/cf+HH/hx/3H/hx/3H/hxNIoHu3X4cf9xj/cY/3H/cY/3GP9x/3GP9xj/cY/3GP9xj/cY/3GP9xj/cY/3GP9xj/cYj/cY/3GP9xiDXgR7sfuIj/cYiIiIiIiIiIj/cYiIiIiIiIiIiIiDZF6Lq6F3H/iHH/iHH/hx/4hx/4cf+Icf+HH/hx/4cf+Icf8rfPcqeDCN/3H/cf9x/3H/cf9x/3GP9x/3H/cf9x/3H/cY/3H/cf9x/yRRARra7+6IiHH/iIiIiIiHH/iIiIiHH/iIiIhx/4iIIJYVGheerv9xiP9xiP9xiI/3GI/3GIj/cYiP9xiI/3GIj/cYiP9xJsP9KrPALYhx/4iHH/iIcf+Ihx/4iHH/iHH/iIcf+Icf+Icf+CvNkxpjJs6I/3GIiP9xiIj/cYiIj/cYiIiP9xiIiI/3GIiIiP9xgmvzMatAzO/3H/cf9x/4cf9x/3H/cf9x/3H/cf9x/3GP9x/3H/cf9x/3H/cf9x/3GP9xMuC+vh9BiIiIiIiIiIiIiIiIiIiIiIiIiIiIiCJUmzoLtkyP9xiIj/cYiI/3GIiP9xiIj/cYiIj/JLunGuRFjo/3H/cf9xj/cf9xj/cf9x/3GP9x/3GP9x/3GP9xj/cf9xj/cf9xj/cY/3GP9x/3GDYYN7rnyIiIj/cYiIiP9xiIiIj/cYiIiIiP9xiIiIiIMZeGv2h5iIiIcf+IiIcf+IiHH/iIhx/4iIcf+Ihx/4iIcf+Ihx/4iHH/iHH/iIcf+Icf+Icf+Ihx/4M8NGvTy5cf9x/3H/cf+HH/cf9x/3H/cf9x/4cf9x/3H/cf9x/3H/cf9x/3H/cf9x/3H/cf9x/3E2ada6limI/3GP9xiP9xiP9xiP9xiP9xiP9xiP9xiI/3GI/3GIj/cYiP9xiI/3GIj/cYPmOEspx7iIiIiIiIiIiIiIiP9xiIiIiIcf+IiIiIiIiIiIiDxZCrSm9XH/hx/4cf+HH/hx/3H/hx/4cf9x/4cf+HH/cf+HH/cf+HEkbpsayRZOhx/4hx/4hx/4iHH/iHH/iHH/iHH/hx/4hx/4hx/4cf8j6Jga4XZ+iIiIiIhx/4iIiIiIiIiIiIhx/4iIiIiIhx/4IZaRGgeW7v9xj/cY/3H/cY/3GP9x/3GP9xj/cY/3GP9x/3GP9xj/cY/3GI/3GP9xj/cY/3GCHryxrxQ05x/3H/cf9x/3H/cf9x/3GP9x/3H/cf9xj/cf9x/3H/cY/3H/MQaysApNj/cY/3GP9xj/cY/3GI/3GP9xj/cY/3GI/3GP9xiP9xg4mLO4Z0yI/3GIiP9xiIiP9xiIiP9xiIiI/3GIiIgxwhK/Pe2IiIj/cYiIiIiIiIiIiIiIiIiIiIiC/05Bogsb6P9xj/cY/3H/cY/3GP9xj/cYj/cY/3GP9xj/cY/3GI/3GP9xiDGHCL9494iIiIiIiIj/cYiIiIiIiIiIiIiIiIiIIXxwGgk4/v9x/3H/cf9x/3GP9x/3H/cf9x/3H/cY/3H/cf9x/3GP9x/3H/cYODHGuM45/3GIj/cYiP9xiI/3GIj/cYiP9xiIj/cYiI/3GIiP9xiIj/cYiIiP9xiIiP9xiIiIj/cTRMxbyzOohx/4iIiIiIcf+IiIiIcf+IiIiHH/iIiIcf+IiIcf+IiIcf88IIe033hx/3H/hx/3H/hx/4cf9x/3H/hx/3H/hx/3H/cf+HH/cf9x/4cf9x/3H/cSEuWBr9Gn6IiHH/iIcf+Ihx/4iHH/iIcf+Ihx/4hx/4hx/4hx/4iHH/iHH/hx/4hx/4hx/4hx/4cf87DVS18qtx/3H/cf+HH/cf9x/4cf9x/3H/cf+HH/cf9x/3H/cf9x/3H/hx/3H/cf9x/3H/cf9x/3H/cf9xOPYMuAnziIiI/3GIiIj/cYiIiIj/cYiIiIiP9xiIg/UIKxr32IiIiIiIiIiIiIiIiIiIhx/4iIiIiIiIcf+IiIiIiHH/g/fJexg2iHH/hx/4cf+HH/hx/4cf+HH/hx/3H/hx/4cf9x/4cf+HH/cf+HH/cf+HH/cf+HH/cUOqfMVYcf9x/3H/hx/3H/cf9x/3H/hx/3H/cf9x/3H/cf9x/3H/cf+HH/cf9x/3H/cf9xj/cToegrXhfXH/cY/3H/cY/3H/cY/3H/cY/3GP9x/3GP9xj/cY/3H/cY/zP9ub4CRoiIiIiIiIj/cYiIiIiIiIiIiIiIgy21i+JKeIcf+Icf+Icf+Icf+HH/iHH/hx/4cf+Icf+HH/hx/4cf+HH/iHH/hx/4cf+HH/cf+HH/hx/4cf+HH/cf+DL4A74H/Icf9x/3H/cf9x/3H/cf9x/3H/cf9x/3H/cf9x/3H/cf9x/3H/cf9x/0L1nOCmcf9xj/cf9x/3GP9x/3H/cY/3H/cf9xj/cf9xj/cf9xj/cf9xj/cf9xj/cY/3H/cY/3GP9xj/cf9xj/cY/3GP9xj/cY/3GP9xj/NDZWvcmpiIiP9xiIiIj/cYiIiIj/cYiIiIiI/3GIiIiIg2Ada6/imIiHH/iIhx/4iIcf+IiHH/iIcf+Ihx/4iHH/iIcf+Icf+Ihx/4hx/4hx/4hxPK5ltFGa/3H/cf+HH/cf+HH/cf9x/3H/hx/3H/cf9x/4cf9x/3H/cf9x/3H/cf9x/4cf9x/3H/cTZiFrqd6Y/3GP9xj/cY/3GI/3GP9xj/cYj/cY/3GI/3GI/3GI/3GP9xiP9xiI/3GI/3GI/3GI/3GIj/cYiP9xiI/3GIMKNVsGyqiIiIiIiIiIiIiIiIiIiIiIiIiIiIiIiIiIcf+IiIiIiIiIcf+IiIiIiIcf+IiIiIcf+IiIhx/4iIiHH/iIg9/KOzA1xx/4hx/4hx/4hx/4cf+Icf+HH/iHH/hx/4cf+IcT9HQbC4vnH/hx/3H/hx/4cf9x/4cf+HH/cf+HH/cf+HH/cf+HH/cf+HH/cTl7xLeEO/9xj/cf9x/3GP9x/3H/cY/3H/cY/3H/cY/3H/cY/3GP9x/3GP9xj/cf9xj/cY/3GP9x/3GP9xj/cY/3GP9xj/cYj/cY/3GP9xIJy5Ggc0bnH/cf9x/3H/cf+HH/cf9x/3H/cf9x/3H/cf9x/3H/cf9x/3H/cf9x/3H/cS+5wBoUY/6IiHH/iIiIiIiIiIiIhx/4iIiIiIiHH/iIM0eIvrh3/4cf+HH/hx/4cf9x/4cf+HH/cf+HH/cf+HH/hx/3H/hx/3H/cTsVxrXqOY/3H/cY/3GP9x/3GP9xj/cY/3GP9x/3GP9xj/cY/3GP9xj/cTW1ZrtKmYiI/3GIiIiP9xiIiIiI/3GIiIiIiI/3GIg/xneyOYj/iIhx/4iIcf+Ihx/4iIcf+Ihx/4hx/4iHH/iHH/iIcf+Icf+Icf+Icf+Icf8+IsWy3Tpx/3H/hx/3H/cf9x/3H/hx/3H/cf9x/3H/cf9x/3H/hx/3H/cf9x/3H/cf9x/3H/cY/3H/cf9x/3H/cf9x/3H/cf9xj/cf9x/3H/cY/3E8YYa0nnn/cYj/cYj/cYiP9xiP9xiI/3GIj/cYiP9xiI/3GIiP9xiIj/cYiI/3E2WtS6pSuIiIiIiIiIiIiIiIiIiIiIcf+IiIiIiIiIhx/4iIiIiIhx/4iIiIhx/4iIiIcf+IiIcf85KfW31gpx/4cf+HH/iHH/hx/4cf9x/4cf+HH/hx/4cf+HH/cf+HH/hx/3H/hx/3H/hx/3H/hx/3H/hx/3H/hx/3H/cf+HH/QNzMEzP/cf9x/3H/cf9x/4cf9x/3H/cf9x/3H/cf9x/3H/cf9x/3H/cf9x/3GP9x/3E39xO4COxxj/cf9xj/cY/3GP9xj/cY/3H/cY/3GP9xj/cYj/cY/3GP9xj/PygXstfo/3GIiIiIiP9xiIiIiIiIiI/3GIiIiIiIiIiIiIiIiD1f5rOgGYhx/4iHH/iHH/iIcf+Icf+Icf+Icf+Icf+Icf+Icf8kxUAa06v+/3GI/3GIj/cYj/cYj/cYiP9xiI/3GIj/cYiP9xiDKjZb5cmoiIiIiIiIiIiIiIiIiIiIiHH/iIiIiIiIiIiIhx/4iIiIiIhx/4iIiDad9rpiCYcf+HH/iHH/hx/4cf+HH/hx/4cf+HH/cf+HH/hx/4cf+HH/cf+HH/hx/3H/OXUWuIrp/3H/cf9xj/cf9xj/cf9xj/cf9xj/cf9xj/cf9xj/cY/3H/cY/3GP9xj/cf9xj/cY/3GP9xj/cY/zo8gbfDfo/3GI/3GP9xiP9xiP9xiP9xiP9xiP9xiI/3GI/3E7Pbe1wkiIiIiIiIiIhx/4iIiIiIiIiIhx/4MIc0sYjL/4iHH/iIcf+Icf+Ihx/4hx/4hx/4hx/4hx/4hx/4hx/4hx/4hx/4cf+Icf8v1eIaIqHe/3GIiI/3GIiIj/cYiIiP9xiIiIiP9xiIiDGMvr9zQXH/hx/4cf+HH/hx/3H/hx/3H/hx/4cf9x/4cf9x/4cf9x/3H/hx/3H/NtvHuiQ4cY/3GP9xj/cY/3GP9xj/cY/3GP9xiP9xj/cYj/cY/3GI/3GP9xiP9xg3She5teiIiIiIj/cYiIiIiIiIiIiIiIiIiIiIiIiIiIhx/4iD/xNrEOyXH/iHH/iHH/iHH/iHH/iHH/iHH/iHH/hx/4hx/4cf+Icf+HH/iHH/hx/4cf+HH/hx/4cTN0Jr2L2f9x/3H/cf9xj/cf9x/3H/cf9x/3GP9x/3H/cf9x/3GP9x/3H/cY/3H/cY/3H/cf9xj/cf9xj/cf9xj/cY/3H/cY/3GP9xPdTFsys6j/cYiP9xiIj/cYiI/3GIiP9xiIj/cYiIj/cYiIiP9xiIiIj/cYiIiIgysDK+T82IiIiIiIiIiIiIiIiIiIiIiDqcgbdjfv+IiIiIiHH/iIiIiHH/iIiIcf+IiIhx/4iIhx/4iIhx/4iIcf+IiHH/iIcf+IiHH/iETa3MJShx/4iHH/iHH/iHH/iHH/iHH/hx/4hx/4hx/4cf+Icf+HH/gxkuK/bR1x/3H/hx/3H/hx/3H/hx/3H/cf+HH/cf+HH/cf9x/3H/hx/3H/cf9x/4cf9x/3H/cf9x/3H/cTMa8bzlDnGP9x/3H/cf9xj/cf9x/3H/cY/3H/cf9xj/cf9xj/cf9xj/cf9xj/cUna3HJSj/cY/3GP9x/3GP9xj/cY/3GP9xj/cYj/cY/3GP9xj/cYj/cY/3GP9xiP9xiP9xj/cYj/cYj/cYj/cYj/cYj/cYj/cYiP9xiP9xMMkGsEb5iIiIiIiIiIiIiIiIiIiIiIiIiIiIiIiIiIiIiHH/iIg6rDW2U8qHH/iIcf+Icf+Icf+Icf+Icf+Icf+Icf+HH/iHH/iHH/hx/4cf+Icf+HH/hx/4cf+Icf+HH/hx/4cf+D/2N7IJyI/3H/cf9xj/cf9x/3GP9x/3H/cY/3H/cY/3H/cY/3H/cY/3GP9x/3GP9xj/cf9xj/cY/3ExKga/1fmI/3GIiI/3GIiP9xiIiP9xiIiI/3GIiIiP9xiIiIiP9xiIiIiIj/MK0osWLXhx/4iIcf+Ihx/4iHH/iIcf+Ihx/4iHH/iHH/iCsVfRpuqC6HH/iIiIhx/4iIiHH/iIiHH/iIhx/4iIcf+IgjWrAq6lT9iIiHH/iIhx/4iIcf+IiHH/iIhx/4iHH/iIcf83jJi5c2dx/3H/cf9x/3H/cf9x/3H/cf+HH/cf9x/3H/cf9xj/cf9x/3H/cS8Q6Bou8X7/hx/4hx/4hx/4cf+Icf+HH/iHH/hx/4cf+HH/iC33YhpAid7/cYiIiP9xiIiIj/cYiIiIj/cYiIiIiIj/cYiIg1gme7fZiIcf+IiHH/iIcf+IiHH/iIcf+Ihx/4hx/4iHE0Mkm8zbb/cf9x/3H/cf9x/3H/cf9x/3H/cY/3H/cf9x/3H/cf9xj/cf9x/3H/cTgfLrjg0YiIiIiIiIiIiIiIiIiIiHH/iIhA1jwDnIiIiIhx/4iIiIiIhx/4iIiIiHH/iIiIhx/4MwZUvfmrcf+Icf+HH/iHH/iHH/hx/4hx/4cf+Icf+HH/hx/4cf+Icf+HH/hx/4cf+HH/hx/4cf9x/4cf+HH/hx/4cf9x/4cf9x/4cf+HH/cf+HH/cf+HH/cf+HH/OCn9udYCj/cYiI/3GIiI/3GIiI/3GIiIj/cYiIiP9xiIiIiP9xiIiIiIiP9xiIiIiIiIiP9xiIiIiIiIiIiIg29fa6CgmIhx/4iHH/iIcf+Icf+Ihx/4hx/4hx/4hx/4hx/4hx/ztYR7WnuHH/cf9x/3H/cf9x/3H/cf9x/3H/cf9x/3H/cf9x/3GP9x/3H/cf9x/3H/cY/3H/cTYtZrrSmY/3GI/3GI/3GI/3GIj/cYj/cYiP9xiI/3GIj/cYiI/3GIiP9xiIj/cYiI/3GIiDjRtrguSYhx/4iIiIiIiHH/iIiIiIcf+IiIiHH/iIiIcf+IiD5d57OiGP+HH/hx/3H/hx/3H/hx/3H/hx/3H/hx/3H/cf+HH/cf+HH/cTLGk745bP9x/3H/cY/3H/cf9xj/cf9x/3GP9x/3H/cY/3H/cY/3H/cY/0jW/JKQ/3GP9xj/cY/3GP9x/3GP9xj/cYj/cY/3GP9xj/cY/3GI/3GP9xiP9xj/Pf8XtADoiIiIiP9xiIiIiIiIiIiIiIiIiIiIiIiIiIiIiDZJ5ru2Gf+Icf+Icf+Icf+Icf+Icf+Icf+Icf+Icf+HH/iHH/hx/4hx/zXEJbs72ocf9x/3H/cf9x/3H/cf9x/4cf9x/3H/cf9x/3H/cf9x/3H/cf9x/3GP9x/3H/cf9x/3H/cf9xj/cf9x/3H/cf9xj/cf9x/3GP9x/3H/cY/3E15IW7G3qI/3GIj/cYj/cYj/cYiP9xiI/3GIj/cYiP9xiI/3GIiP9xiIj/cYiI/3GIiI/3GIiI/3E0Pga8wfmIiIiIiHH/iIiIiIiHH/iIiIiHH/iIiIhxNSw3u9PI/4cf9x/4cf+HH/hx/4cf+HH/cf+HH/hx/3H/hx/3H/hx/3H/hx/3H/JvFdGrDqLohx/4cf+Icf+HH/hx/4hx/4cf+HH/hx/4cf+HH/hx/zGRSLB+t4/3H/cY/3H/cY/3H/cY/3H/cY/3GP9x/3GP9xj/cf9xj/cTmi0bZdLnGP9xiP9xj/cYj/cYj/cYj/cY/3GI/3GI/3GINROzu+xMiP9xiIiI/3GIiIiI/3GIiIiIiP9xiIiIgy8my+DZNx/4cf+HH/hx/4cf+Icf+HH/cf+HH/hx/4cf+HElWLUaunSuiIiIiIiHH/iIiIiIiIiIiIiIhx/4iIgzO4a9xHmIcf+Icf+HH/iHH/hx/4hx/4cf+HH/hx/4hx/4cf+HH/hx/yu7mhpkRl6IiIhx/4iIhx/4iIhx/4iIcf+IiHH/iIcf+IgiFCN6H73IcY/3H/cY/3H/cY/3H/cY/3H/cY/3GP9xj/cf9xj/cY/3GP9xj/cY/3H/cY/3GI/zbhdrseif9xiIiI/3GIiIiP9xiIiIiP9xiIiIiIiP9xg4wpe4PWiIiHH/iIhx/4iIcf+Ihx/4iHH/iHH/iIcf+Icf+Ihx/4hx/4hxPMpiszWdhx/4cf+HH/hx/4cf+HH/hx/3H/hx/4cf+HH/cf+HH/hx/3H/hx/3H/hx/zkDEbf87nH/cf9x/4cf9x/3H/cf9x/4cf9x/3H/cf9x/3H/cf9x/3H/cf9x/3H/cf9x/3H/cf9x/3H/cf9xPxIDse38j/cY/3H/cY/3GP9xj/cf9xj/cY/3GP9xj/cY/3GP9xj/cYTIf8R4D/cYj/cYj/cY/3GI/3GI/3GI/3GI/3GI/3GIj/cYj/cYiP9xiI/3GIj/cYiP9xiI/3GIiP9xiIj/cTFydr+NiYiIiIiIiIiIiHH/iIiIiIiHH/iIiIiIcf+IiIiHH/iIiIcf+IiIhx/4Oi/ht9Ae/4iHH/iIcf+Icf+Ihx/4hx/4hx/4hx/4hx/4g1NiK7yd2HH/hx/4cf+HH/hx/3H/hx/4cf+HH/cf+HH/hx/3H/hx/3H/hx/3H/hx/3E5+5a2BGlxj/cf9xj/cY/3H/cY/3GP9xj/cf9xj/cY/3GP9xj/cY/3GP9xj/cY/3GI/3GP9xN/iFuQd6iI/3GIiIiP9xiIiIj/cYiIiIj/cYiIiIiIiP9xiIiIiIiIiIiIj/cYiIiIiIiDZlAbqa/oiHH/iIiIiIiIiIiIhx/4iIiIiIiHH/iIgzR0O9uLyIcf+Ihx/4hx/4iHH/iHH/iIcf+Icf+Icf+Icf+Icf85gIu4f3T/cf9xj/cf9xj/cY/3H/cY/3GP9xj/cf9xj/cY/3GP9xj/cSNSCyrq302I/3GIiIiIiIiIiIiIiIiIj/cYg9Auaz/RmHH/iIcf+Icf+Ihx/4hx/4hx/4iHH/iHH/hx/4hx/4hx/4hx/4cf+DCLB7CE+HH/cf9x/3H/cf9x/3H/cf9x/3H/cf9x/3GP9x/3H/cf9x/3GP9x/3H/cf9xj/cf8+xsazOTmP9xiP9xiI/3GIj/cYiP9xiIj/cYiP9xiIj/cYiIj/cYiI/3GIiIj/cYg8Jga02fmIiIhx/4iIiIiIhx/4iIiIhx/4iIiIhx/4iIiHH/iIiHH/iIiHH/iIhx/4iIcTflpbgaWnH/hx/4cf+HH/hx/3H/hx/4cf9x/4cf+HH/cf+HH/cf+HH/cf+HH/cf9x/4cf9x/3H/hx/3H/cf+HH/cf9x/3H/cf+HH/No02unLJcY/3GP9xj/cY/3GP9xj/cY/3GP9xiP9xj/cY/3GI/3GP9xiP9xiP9xj/cYj/cYj/cYj/cYN3/FuYA6iIj/cYiIiIiIiIiIiIiI/3GIiIiIiIiIiIiIiIiIhx/4iIiIiDafxbpgOoiHH/iHH/iIcf+Icf+Icf+Icf+Icf+Icf+HH/iHH/iHH/hx/4cf+Icf+HH/hx/4hx/4cf+HH/hx/4cf+HH/OU9luLCa/3H/cf9x/3H/cf9x/3H/cf9x/3GP9x/3H/cf9x/3GP9x/3H/cf9xj/cf9x/3GP9x/3GP9x/3GP9x/3GP9x/3GP9x/3GP9xj/cf9xj/cY/3GP9x/3GD+8FbBD6nGIj/cYiP9xiIj/cYiI/3GIiP9xiIiP9xiIiI/3GIiIj/cYiIiI/3GIiIiIg2ZLW6m0qIiIiIcf+IiIiHH/iIiIcf+IiIhx/4iIhx/4iIcf+IiHH/iIhx/zyT9LRsC4cf+HH/hx/4cf+HH/hx/3H/hx/4cf+HH/cf+HH/cf+HH/hx/3H/hx/3H/cf+HH/cf+HH/cf9x/4cf9x/3H/cf+HH/cf9x/3H/hx/3H/cf9x/3H/MWrEv5U7cf9xj/cY/3GP9x/3GP9xj/cY/3GP9xj/cY/3GP9xj/cY/3GP9xiP9xj/cY/3GI/3GP9xiP9xj/cYj/cYj/cYj/cYj/cYj/cYj/cYgwtXawWomIiP9xiIiIiIiIiIiIiIiIiIiIiIhx/4iIiIiIiIiIiIcf+IiIg8fEa0g7mHH/iHH/hx/4hx/4cf+Icf+HH/iHH/hx/4cf+HH/hx/4cf+HH/hx/zPFhL06e3H/cf9x/3H/cf+HH/cf9x/3GP9x/3H/cf9x/3H/cf9x/3H/cf9xj/cf9x/3H/cf9xj/cf9x/3GP9x/3H/cY/3H/cf9xj/cf9xj/cf9xj/cf9xj/cY/3H/Mn+Wv4BpiI/3GIiP9xiIj/cYiIj/cYiIj/cYiIiP9xiIiDYc87rjDIiIiIcf+IiIiIiIiIiIiIcf+IiIiINCmxvNZOiIiIcf+IiIcf+IiHH/iIhx/4iIcf+Ihx/4iD0xx7TOOP9x/3H/hx/3H/cf9x/4cf9x/3H/cf9x/4cf9x/3H/cf9x/3H/cf9x/3H/cThWCLip94j/cYj/cYj/cYj/cYj/cYiP9xiP9xiI/3GIj/cYiDckA7nb/IiI/3GIiIiIj/cYiIiIiIiIj/cYiIiIiIiIiIiEQ4/MxwiIiIiIiIiIiIiIiIiHH/iIiIiIiIiDgmp7jZWIcf+HH/hx/4cf+HH/hx/4cf+HH/hx/4cf+HH/hx/4cf9x/4Pd8TtCDs/4cf9x/3H/cf9x/3H/cf9x/3H/cf9x/3H/cf9x/3H/cf9x/3H/cY/zwzQrXMvY/3H/cY/3GP9x/3GP9xj/cf9xj/cY/3GP9xj/cf9xj/cY/zAt5bHiGoiP9xiIiP9xiIiI/3GIiIj/cYiIiI/3GIiIiIj/cYiIiIiIiI/3GIiIiIiIiIg5hea3ehmIcf+Ihx/4iIcf+Ihx/4hx/4iHH/iIcf+Icf+Icf+Icf+Icf+Icf+IcT5CpLG9W3H/hx/3H/hx/3H/cf+HH/cf9x/4cf9x/3H/cf+HH/cf9x/3H/cf9x/3H/hxRMJcw9r/cf9x/3H/cf9x/3H/cf9x/3H/cY/3H/cf9x/3H/cf9xj/cf9x/3H/cTq6lbZFaoj/cYj/cYj/cYj/cYj/cYj/cYj/cYiP9xiP9xiI/3GIj/cYiP9xiI/3GIiP9xiIj/cYiI/3GIOTkGt8b5iIiIhx/4iIiIiIiIiHH/iIiIiIiHH/iIgzeGi+h5f/hx/4cf9x/4cf+HH/hx/3H/hx/3H/hx/3H/hx/3H/hx/3H/hx/3E+0jayLcn/cY/3H/cY/3GP9x/3GP9xj/cY/3H/cY/3GP9xj/cY/3GP9xj/cY/3GP9xiP9xj/cY/3EwDbawA0mIiIj/cYiIiIiIj/cYiIiIiIiIiIiIj/cYMy22vdJJiHH/iIhx/4iHH/iIcf+Ihx/4hx/4iHH/iHH/iHH/iHH/iHH/iHH/iHH/iDh3wbiIPocf+HH/hx/4cf+HH/hx/4cf+HH/cf+HH/hx/3H/hx/zH0A78L/HH/cf9x/3H/hx/3H/cf9x/3GP9x/3H/cf9x/3H/cf9x/3H/cf9xj/cf9x/3H/cf9xj/cf84J7W42EpxiP9xiP9xiP9xiP9xiP9xiI/3GI/3GIj/cYiP9xiI/3GIj/cYiI/3GIj/cYiI/3GIiI/3GIiI/3GIiI/3GIiIiP9xiIiIj/NuEhux7eiI/3GIiIiIiIiIiIiIiIiIiIiIiIiDBbQbC0voiIhx/4iIiIiIiIcf+IiIiIhx/4iIiIcf+IiIiHH/iIiHH/iIiHH/iIiHH/iIhx/4iIcf+Ihx/4g3okS5XbuHH/hx/4cf+HH/hx/4cf+HH/hx/4cf9x/4cf+HH/cf+HH/hx/3H/hx/3H/hx/3H/hx/3H/hxMRX2v+oJ/3H/cY/3GP9xj/cf9xj/cY/3GP9xj/cY/3GP9xj/cYj/cY/3GDL/174AKIiIiIiIiIiIj/cYiIiIiIiIiIiIiIKWnHOoljjHGP9xj/cY/3GP9xj/cY/3GP9xj/cY/3GI/3GP9xj/cYj/cTD2V7AZqIj/cYiIiIiIiIiIiIiP9xiIiIiIiIiIiIiIiIiIiIcf+IiIiIiIiIiIiIhx/4iCCjqRoWxW6P9xiIj/cYiI/3GIiI/3GIiIj/cYiIiP9xgsmboaRmRecY/3GP9xj/cYj/cY/3GI/3GP9xiP9xj/cYj/cYj/cYj/cYLC1mWm0pmohx/4cf+HH/hx/4cf+HH/hx/4cf+HH/hx/4cf+HH/cf+HH/hxPQbVsvkqcY/3H/cf9x/3GP9x/3H/cY/3H/cY/3H/cf9xj/cf9xj/cY/yf/1lrAApqIcf+IiHH/iIcf+Ihx/4hx/4iHH/iIcf+Icf+DGmd79ZiHH/cf+HH/cf9x/3H/cf9x/3H/cf9x/3H/cf9x/3H/cf9x/3H/cf9x/3GP9x/3H/cf9x/3H/cY/3H/cf9x/3GP9x/3H/cY/3H/cf9xOspVtTWqcYj/cYj/cYj/cYiP9xiP9xiI/3GIj/cYiP9xiI/3GIj/cYiI/3GIiP9xiIiP9xiIj/cYiIiP9xgxZeW/mhqIhx/4iIiIiIiHH/iIiIiIcf+IiIiHH/iIiIhx/4iIhxPXXlsooahx/4cf+Icf+HH/hx/3H/hx/4cf+HH/hx/4cf9x/4cf+HH/cf+HH/cf+HH/cf+HH/cf+HH/cf+HH/cf9x/4cf9x/3H/hx/3E+9++yCBCIj/cYiIiIiIiIj/cYiIiIiIiIiIiIiIiIiIiIiIiIiIiIiIJ1VgGqqp/v9x/3H/cf9xj/cf9x/3H/cf9x/3GP9x/3H/cf9xj/cf9x/3H/cY/3H/Ogpnt/WY/3GIj/cYiP9xiIj/cYiI/3GIiP9xiIiP9xiIgiRkSaLJu2hx/4hx/4hx/4hx/4hx/4hx/4cf+Icf+HH/hx/4hx/4L4JUGifavo/3GIiIiIiI/3GIiIiIiIiIiIiP9xO/TqtgsV/4hx/4cf+HH/hx/4hx/4cf+HH/hx/4cf+HH/cf+HH/hx/4Oaz0uFML/3H/cf9x/3H/cf9x/3H/cY/3H/cf9x/3H/cY/3H/cf9x/3GP9x/3GP9x/3H/cY/3H/cY/3H/cY/3H/cY/3GP9x/3GP9xj/cf9xj/cY/3GP9xj/cTwdlrTiaYj/cYiIj/cYiIiP9xiIiIiP9xiIiIiIOw3FtfI6iIhx/4iIiIhx/4iIiHH/iIiHH/iIiHH/iIiHH/NvK3ug1Ihx/3H/hx/3H/hx/3H/hx/3H/cf+HH/cf9x/3H/hx/3H/cf9x/4cf9x/3H/cTTV4bsqHnH/cf9x/3GP9x/3H/cf9x/3GP9x/3H/cY/3H/cf9xj/cf9xj/O3vytYQNcYj/cY/3GP9xj/cYj/cY/3GI/3GI/3GP9xiP9xiP9xiP9xiP9xiP9xg+83ayDImIj/cYiIiIiIiIiIiIiIiIiIiIiIiIiHH/iIiIiIiIiIPFhWtaep/4hx/4hx/4hx/4cf+Icf+HH/iHH/hx/4hx/4cf+HH/hx/4hx/4cf+HH/IWDQGgry/oiI/3GIiI/3GIiI/3GIiIj/cYiIiP9xiIiIg3HIm643b/iIcf+Ihx/4iHH/iIcf+Icf+Ihx/4hx/4hx/4hx/4hx/4hx/4hx/4cf+Icf+HH/g6Ze+3mhD/cYj/cYj/cYiP9xiI/3GIj/cYiP9xiI/3GIiD/ydLENi/9xiIiIiIiIiIiIiIiIiIiIiIiIiIiIiIiHH/MhTxvusOiHH/iIiIhx/4iIhx/4iIiHH/iIhx/4iCoH/xp/gA6Ihx/4iIiIcf+IiIcf+IiIcf+IiIcf+IiHH/iIcf+IiHH/iIcf+Ihx/4PoAHsn/4hx/3H/cf+HH/cf9x/4cf9x/3H/cf9x/4cf9x/3H/cf9x/3H/cf+HH/cf9x/3H/cf9HlzyWjHH/cf9xj/cf9x/3H/cf9x/3H/cf9xj/cf9x/3H/cY/3H/cf8/FjWy6cr/cYj/cYj/cYj/cYj/cYj/cYj/cYj/cYiP9xiP9xiI/3GIj/cYiP9xiDMaVr3lqYiIiIiIiIiIcf+IiIiIiIiIiIiHH/iIiIiIiHH/iIiIiIcf+DnjhrcceYcf+Icf+HH/hx/4cf+HH/hx/4cf+HH/hx/4cf+HH/cf+HH/hx/3H/hx/4cf9x/zBD9rDMCXGP9x/3GP9x/3GP9xj/cf9xj/cY/3GP9x/3GP9xj/cY/3GP9xj/cY/3GP9xj/cY/3GDejtblcSoiI/3GIiIj/cYiIiIj/cYiIiIj/cYiIiIiIiP9xiIiIiIiIiIOIP2uXwJ/4iHH/iIhx/4iHH/iIcf+Ihx/4hx/4iHH/iHH/iHH/iHH/iHH/iHH/iDNApr6/Wf9x/4cf9x/3H/cf9x/3H/cf9x/3H/cf9x/3H/cf9x/3H/cf9x/3H/cY/3H/cf9x/3H/cf9xj/Pk6ms7FZj/cYj/cYiP9xiP9xiI/3GI/3GIj/cYiP9xiIj/cYiP9xiIj/cS8SYRoe2e6HH/hx/3H/hx/4cf9x/4cf+HH/cf+HH/cf+HH/cf+HH/cf+HE7XUa0orlxj/cY/3H/cY/3GP9x/3GP9xj/cY/3GP9x/3GP9xj/cY/3GP9xj/cYj/cY/3GP9xJyLMOr3TPP9x/3H/cf9x/3H/cf9x/3H/cY/3H/cf9x/3H/cf9x/3GP9x/3H/cf9xKpdRGmaK7nH/iIiIiIhx/4iIiIhx/4iIiHH/iIgyFfG+6g5x/4iHH/iIcf+Ihx/4hx/4iHH/iHH/iHH/iHH/iHH/iHH/hx/4hx/4hx/4cT2TB7Js+HH/cf9x/3H/cf9x/3H/cf9x/3H/cf9xj/cf9x/3H/cf9xj/cf9x/3FJlUx2q/9xj/cf9xj/cf9x/3GP9x/3GP9xj/cf9xj/cf9xj/cY/3GP9x/3GP9xj/MGzTsaMsiI/3GI/3GIj/cYiP9xiI/3GIj/cYiP9xiIj/cYgqUvEaatDuhx/3H/hx/4cf9x/4cf9x/4cf9x/4cf9x/4cf9x/3H/hx/3H/cf+HH/cf9x/3H/hx/3H/cf9x/3H/cf+HH/cf9x/3H/cf9x/3H/cf9x/y0mshpNlN6IiIiHH/iIiIiIiHH/iIiIiHH/iIiIhxOoPNtnwy/3H/cf9x/3GP9x/3H/cf9xj/cf9x/3H/cY/3H/cY/3H/cf9xJBcjGs6NzoiHH/iIhx/4iHH/iIhx/4iHH/iIcf+Icf+IOYxEt3O7cf+HH/hx/3H/hx/4cf9x/4cf+HH/cf+HH/cf+HH/cf+HH/cf+HH/cf9x/4cTJsp76TWI/3GP9xj/cY/3GP9xj/cY/3GP9xiP9xj/cYj/cY/3GI/yaVsBq2pP5x/4iHH/iHH/iHH/iHH/iHH/iHH/iHH/hx/4hx/zhwVriPqXH/cf9x/3H/cf9x/3H/cf9x/3H/cf9x/3H/cf9x/3H/cf9xj/cf9x/3H/cf9x/3GP9x/3H/cf9xj/cf9x/zkQxrfvOXGIj/cYiP9xiP9xiI/3GIiP9xiI/3GIiP9xg6ouK2XR3/cYiIiIiIiIiP9xiIiIiIiIiIiIiIg8FHq064Vx/4cf+Icf+HH/hx/4cf+HH/hx/4cf+HH/hx/3H/hx/4cf+HEiIOMa7fHOiIiIiIiIiIiIiIiIiIiIiIiIiIiIOoxRt3Ou/4iIiIiIhx/4iIiIhx/4iIiHH/iIiIcf+Ig+U0azrLn/hx/4cf+HH/hx/4cf+HH/hx/3H/hx/4cf9x/4cf+HH/cf+HH/cf+HH/cf+HH/cf+HH/cf9x/4cf9xNF+CvKB9j/cf9x/3H/cf9x/3H/cf9x/3GP9x/3H/cf9xj/cf9x/3GP9x/3H/cYPGaBtJl+/3GP9xj/cf9xj/cY/3GP9xj/cY/3GP9xj/cY/3GIMHJ1sJ2KiIj/cYiIj/cYiIiP9xiIiIj/cYiIiIiP9xiIiIiIiI/3GIiIiIiIiIiIiIgzq1S9VKuIiIcf+IiIiHH/iIiHH/iIiHH/iIhx/4iIcf+II9dBSvKL64cf+IiIhx/4iIiHH/iIiHH/iIiHH/iIhx/4iIcf+IiHH/iIcf+Ihx/4iHH/iIcf+Icf+Ihx/4hx/4hx/4hx/4hx/4hx/4hx/4cf+Icf+HH/iHH/hx/4cf+Icf+HH/hx/zbLoro0XXH/cf+HH/cf+HH/cf9x/4cf9x/3H/cf+HH/cf9x/3H/hx/3H/cf9x/3H/cf9x/3H/cf+CGikBoG1v6IiP9xiIiIiIiIcf+IiIiIiIiIiIiIiIg7KFK1162HH/iIiIcf+IiIcf+IiHH/iIhx/4iIcf+Ihx/4iHH/iIcf8w1CSxO9v/hx/4cf+HH/cf+HH/hx/4cf+HH/cf+HH/hx/3H/hx/3H/hx/3H/hx/3H/hx/3H/hx/zMHpr34WXH/cY/3GP9xj/cf9xj/cY/3GP9xj/cY/3GP9xj/cY/3GP9xj/cYj/cY/3GP9xiP9xj/cYj/cYj/cYj/cY/3GI/3GI/zHyNLAdy4iIiP9xiIiIiI/3GIiIiIiP9xiIiIiIiIiIiP9xiIiIiIiIiIiIiIMlmWvqZpiHH/iIcf+Ihx/4hx/4iHH/iHH/iHH/iHH/iHH/iHH/iHH/iDgpB7jW+HH/cf9x/3H/cf9x/3H/cf9x/3H/cf9x/3H/cf9xj/cf9x/3H/cf9x/3GP9x/3H/cY/3H/cf9xj/cf9x/3GP9xO612tVKJiP9xiI/3GIj/cYiP9xiIj/cYiI/3GIiP9xiIiP9xiIiP9xiIiI/3GIg2Hga64fmIhx/4iIiIiIcf+IiIiIcf+IiIhx/4iIiHH/iIiHH/iIiHH/iD/ZlrEmaXH/hx/4cf9x/4cf+HH/cf+HH/cf+HH/cf+HH/cf+HH/cf+HH/cf9x/4IE5QGhwa/oiIiI/3GIiIiIiIiIiI/3GIiIiIiIiIiIiIiIiIiIiIiIMu9HvhC4hx/4hx/4hx/4hx/4hx/4hx/4cf+Icf+HH/iHH/hx/4cf+Icf+HH/NVTGu6s5cf9x/3H/cY/3H/cf9x/3H/cY/3H/cf9x/3GP9x/3H/cY/3H/cY/3E2Lle60aiP9xiIj/cYiI/3GIiP9xiIj/cYiIiP9xiIiP9xiDnbSLckt4hx/4iIhx/4iIhx/4iIcf+IiHH/iIcf+IiHH/iIO5gXtWfohx/3H/cf+HH/cf9x/4cf9x/3H/cf+HH/cf9x/3H/cf9x/4cf9x/zaGl7t5aI/3GI/3GP9xiP9xiP9xiP9xj/cYj/cYiP9xiP9xg66ge1FfhxiIiIiIiIiIiIiIiHH/iIiIiIiIiIg7J/G12A6Ihx/4iIiHH/iIiIcf+IiIcf+IiHH/iIhxL+J6WjHYWoj/cYiI/3GIiIj/cYiIiP9xiIiIj/cYiIiEP3PNCMiIiIiIj/cYiIiIiIiIiIiP9xiIiIiDV+Z7uBmIcf+Icf+Ihx/4hx/4iHH/iHH/iHH/iHH/iHH/hx/zhFw7i6PIcf9x/4cf9x/4cf9x/4cf9x/4cf9x/3H/hx/3H/cf+HH/cf9x/3H/hx/3H/cf9x/3H/cf9xR/kskG3/cf9x/3H/cf9x/3H/cf9x/3H/cf9xj/cf9x/3H/cf9x/3H/cY/3H/NDO0vcxLj/cY/3GP9xiP9xj/cYj/cY/3GI/3GI/3GI/3GI/3GI/3FO0dwi4oiP9xiI/3GIj/cYiI/3GIj/cYiI/3GIiI/3GIiI/3GIiI/3GIiDJVpL6qW4iIiIiIiIiIiIiIhx/4iIiIiIiHH/iIguCFAaL3r+cf9x/3GP9x/3GP9x/3GP9x/3GP9x/3GP9xj/cf9xj/cY/3H/cY/3GC8oahoteV7/cf+HH/cf9x/4cf9x/3H/cf9x/3H/hx/3H/cf9x/3H/cf9x/3H/cf9x/3H/cf9x/3H/ObVOuEqxiIiIiIiI/3GIiIiIiIiIiIiIiIiIiIiIiIiIgxHBe/4+hx/4iHH/iHH/hx/4hx/4hx/4hx/4cf+Icf+HH/g3BiG5+d5x/4cf+HH/hx/4cf9x/4cf+HH/hx/3H/hx/4cf9x/4cf9x/4cf9x/4cf9x/4cf9x/3H/hx/3H/cf+HH/cf9x/3H/hx/3H/cf9x/3H/cTJUx76rOI/3GI/3GP9xiP9xj/cYj/cYj/cYj/cYj/cYj/cYg4bpa4kWmIiIiIiIiIiIiIiIiIiIiIiIiIiIiIiIiIiDhJPri2wXH/cf9x/3H/hx/3H/cf9x/3H/cf9x/3H/cf9xj/cf9x/3H/cf9x/3H/cf9xL0ThGhux7oiIiHH/iIiIiHH/iIiIiHH/iIiIcf8tM9IaTMLej/cYj/cY/3GP9xiP9xj/cYj/cYj/cY/3GI/3GI/3GDMfRb3guo/3GIiIiIiIj/cYiIiIiIiIiIiIiIj/cYiIiIiIiIiIiIKFCCGor33nH/cY/3H/cf9xj/cf9x/3GP9x/3GP9x/3GP9x/3GP9xj/cS/qwRoRU+6Ihx/4iIcf+IiHH/iIcf+Ihx/4iIcf+Icf+IhxMK9Fv1C6hx/3H/hx/3H/hx/4cf9x/3H/hx/3H/hx/3H/cf+HH/cf9x/4cT++aLFBl/9xiP9xj/cYj/cY/3GI/3GP9xiP9xiP9xiP9xiP9xiP9xiP9xiI/3GI/3GIj/cYiP9xg/jXSxcouIiIiIiIiI/3GIiIiIiIiIiIiIiIiIP4IHsX34iIcf+Icf+Ihx/4hx/4hx/4hx/4hx/4hx/4cf+Icf+HE5A+e3/Bj/cf9x/3H/cf9x/3GP9x/3H/cf9xj/cf9x/3H/cY/3H/cY/3E5J8e32Dj/cYiP9xiIj/cYiI/3GIiI/3GIiI/3GIiIj/cYiIIyNQGt3K/nH/cf+HH/hx/3H/hx/3H/hx/3H/hx/3H/hx/3H/cf+HH/cf9x/ymV2xqWok7/hx/4hx/4hx/4cf+Icf+HH/hx/4hx/4cf+HH/hx/4cf+HH/OTUWt8rpcf9x/3H/cf9x/3H/cY/3H/cf9x/3H/cY/3H/cf9xj/cf9x/3GP9x/3H/cY/3H/cY/3H/cY/3GP9x/3E04Re8HuiIj/cYiI/3GIiI/3GIiI/3GIiIj/cYiIiIj/cYImsgGvlN/v+HH/cf+HH/cf+HH/cf+HH/cf+HH/cf9x/4cf9x/3H/hx/3H/cf9xIiysGu01Pohx/4cf+HH/hx/4cf+HH/hx/4cf+HH/hx/4cf+HH/hx/3H/hx/4cf9x/4cf85nMa4Yzn/cf9xj/cf9xj/cf9xj/cY/3H/cY/3GP9x/3GP9xj/cY/3GP9xj/cTjZhbgmeo/3GIiP9xiIiP9xiIiP9xiIiI/3GIiIj/cYiIiIPvNosgyXhx/4iIcf+IiHH/iIhx/4iHH/iIcf+Ihx/4hx/4iHH/P2gGspf5/4cf9x/4cf9x/3H/hx/3H/cf+HH/cf9x/3H/cf+HH/cf9x/3H/cf9x/3H/cf806hm9Feb/cYj/cYj/cYiP9xiI/3GI/3GIj/cYiP9xiIg3Sdu5tiSIiHH/iIcf+Ihx/4iHH/iIcf+Ihx/4hx/4iHH/iEiIrId1iHH/hx/4hx/4hx/4cf+HH/iHH/hx/4cf+Icf+HH/hx/4cf+HH/hx/4cf+HH/cf+HH/hx/4cf9x/4cf+HH/cf+HH/cf+HH/cf+HH/cf+HH/OANBuPy+cf9x/4cf9x/3H/cf9x/3H/cf9x/3H/cf9x/3H/cf9x/3H/cf9x/3H/cf9xPxSSsett/3H/cY/3GP9x/3GP9xj/cY/3H/cY/3GP9xj/cY/3GP9xj/cY/zg+brrBkf+IiIiHH/iIiIcf+IiIcf+IiIcf+IiHH/iIhx/4iHH/iIhx/4iHH/iIcTfv+LkQB/9x/3H/cf9x/3H/cf9x/3H/cf9x/3H/cf9x/3H/cf9x/3GP9x/3H/cf9x/3GP9x/3EqGcE6fmPsiIiIiIiIiIcf+IiIiIiIiHH/iIiIiIcf+IiIiIcf+IIGTxGhqw7o/3GP9xj/cY/3GP9xj/cY/3GP9xj/cYj/cY/3GI/zWCGLx954iIiIiIiIiIiIiIiIiIiIiIiIiIIZXvKhehDf+HH/cf9x/3H/hx/3H/cf9x/3H/cf+HH/cf9x/3H/cf9x/3H/cf9x/3Ei0fMa4uDOiIiIiHH/iIiIcf+IiIhx/4iIhx/4iIhx/4iIcf+IiHH/iDlYaLenl4cf9x/3H/hx/3H/cf9x/3H/cf+HH/cf9x/3H/cf9x/3H/cf9x/3H/cf9x/3H/cf9x/3H/cf9xMkiWvrdpj/cYj/cY/3GI/3GI/3GI/3GI/3GIj/cYj/cYiP9xgzb3q9kIWHH/iIiIhx/4iIiHH/iIiHH/iIiHH/iIgyXvq+oQVx/3H/cf9x/3H/cf9xj/cf9x/3H/cf9x/3H/cf9x/3GP9x/3H/cf9xO17HtaE4iP9xiI/3GIj/cYiI/3GIj/cYiI/3GIiI/3GIiIO3kHtYb4iIiHH/iIiIiIcf+IiIiHH/iIiIhx/4iIhx/4iIhx/4iIhx/4hHLBydPoiHH/iIhx/4iHH/iIcf+Ihx/4hx/4iHH/iHH/N68UulDr/3H/hx/4cf9x/4cf+HH/cf+HH/cf+HH/cf+HH/cf+HH/cf9x/4cf9x/3H/P53msmIZ/3GP9xj/cf9xj/cY/3GI/3GP9xj/cY/3GP9xiP9xj/cY/3GI/3GI/3GP9xiP9xiP9xMqWSvlpt/3GIiP9xiIj/cYiIj/cYiIj/cYiIiP9xiIiIj/cYhP6KwRdYiIiP9xiIiIiIiIiIiI/3GIiIiIiIiIgzRJi9u2dx/4hx/4cf+Icf+Icf+HH/iHH/hx/4hx/4cf+HH/iHH/hx/4cf+HH/g3BxK5+O2HH/cf+HH/cf+HH/cf9x/4cf9x/3H/hx/3H/cf9x/4cf9x/3H/cf9xP/9RsQCu/3H/cf9x/3H/cf9xj/cf9x/3H/cf9xj/cf9x/3H/cY/3H/cTlMWLezp4j/cYiI/3GIiI/3GIiP9xiIiI/3GIiIj/cYiIiI/3GIiIiI/3GIg5Xua3oRmIcf+IiIcf+IiIcf+IiHH/iIhx/4iIcf+Ihx/4iHH/iIcf+Ihx/4hxLT+AGjwH/v9xiP9xiP9xj/cYj/cYj/cYj/cYj/cYj/cYiP9xiE6gfCX4/3GIj/cYiP9xiI/3GIiP9xiIj/cYiIj/OCcnudjYiIhx/4iIiIiIcf+IiIiIcf+IiIiHE42FS3J6uHH/iHH/hx/4hx/4hx/4cf+Icf+HH/hx/4hx/4cf+HH/hx/4cf+HH/hx/4cf+HH/hx/3H/hx/4cf+HH/cf+HEwH+aw8BmP9x/3H/cY/3GP9x/3GP9x/3GP9xj/cf9xj/cY/3GP9xj/cf9xPX52s4GJj/cYiIiP9xiIiI/3GIiIj/cYiIiIiP9xiIiIiIiP9xiIiIOlRWtqupiIiHH/iIiHH/iIhx/4iIcf+IiHH/iIcf+Ihx/4iHH/g5dFa3i6lx/4cf9x/4cf9x/4cf9x/3H/hx/3H/cf9x/4cf9x/3H/cf9x/3H/hx/3H/cf9x/3H/cf9x/3H/cf9x/3H/cf82Qle7vaiP9xiP9xiP9xiP9xiP9xiP9xiP9xiI/3GI/3GIj/cYiP9xiI/3GINiVludqacYiIiIiIiIiIiIiIiIiHH/iIiIiIiIiIiIiIcf+Ig4oGe4X5iHH/hx/4hx/4cf+HH/hx/4cf+HH/hx/4cf+HH/hx/4cf+HH/OwD2tf8Jcf9xj/cf9xj/cf9x/3GP9x/3GP9x/3GP9x/3GP9xj/cf9xj/cY/3GP9x/3GP9xj/cY/3GP9xj/cY/3GP88dWW0ippxiIj/cYiIj/cYiIiP9xiIiI/3GIiIiI/3GIiIiIj/cYiDqvyLZQN4hx/4iHH/iIcf+Icf+Ihx/4hx/4hx/4hx/4hx/4g2GLa750n/cf9x/3H/cf9x/3H/hx/3H/cf9x/3H/cf9x/3H/cf9x/3GP9x/3H/cf9x/3H/cf9x/3E8SHO0t4yP9x/3GP9xj/cY/3GP9xiP9xj/cY/3GP9xiP9xj/cY/3GI/3GI/0Y5rLxl/3GI/3GI/3GI/3GIj/cYj/cYiP9xiI/3GIj/cYiP9xOli2tqdJiIiHH/iIiIiIiIiIiIhx/4iIiIiIhx/4iIiChha0qp6UuHH/hx/4cf+HH/hx/4cf+HH/cf+HH/hx/4cf9x/4cf+HH/cTBNh7DCeP9x/3GP9xj/cf9xj/cY/3GP9xj/cf9xj/cY/3GP9xj/cYj/cY/3GP9xOJwmuGPZj/cYiIiI/3GIiIiIj/cYiIiIiIj/cYiIiIiIiIiIiI/zRE9b27Cohx/4iIhx/4iIcf+Ihx/4iHH/iIhx/4hx/4iHH/iIcf+Icf+Icf+Ihx/4hx/4hx/4cf87n3e2YIj/cf9x/3H/cf9x/3H/cf9x/3H/cf9x/3GP9x/3H/cf9x/3H/cY/3H/cf9x/3GP9x/3H/cYPhtFsuS6j/cYj/cYj/cYj/cYj/cYiP9xiP9xiI/3GI/3GIj/cYNf4HuwH4iIiIiIiIiIiIiIiHH/iIiIiIiIhx/4iIiIiHH/iIiIiHH/iIiIcf+IiIcf8qrixKlR07/4cf9x/4cf9x/4cf9x/3H/hx/3H/cf+HH/cf9x/4cf9x/3H/KWNLGonLTohx/4hx/4cf+Icf+HH/iHH/hx/4cf+Icf+HH/hx/4cf+HH/hx/4cf+HH/hx/4cf8nzRBawy76j/cYj/cYj/cYj/cYj/cYj/cYj/cYj/cYiP9xiP9xiD3uRLIRu3GIiIiIiIiP9xiIiIiIiIiIiIiIiIiIg9VQazqvmIcf+IiHH/iIcf+Ihx/4iHH/iHH/iIcf+Icf+Icf8y7hi+Eedx/3H/cf9x/3H/cf9x/3H/cf9x/3H/cf9x/3H/cY/3H/cf9x/3H/cf9xj/cf9x/3GP9x/3H/cY/3H/cf9xj/cf9xj/cf9xj/cf9xj/cY/3H/cY/3GP9x/3GP9xj/cY/3GP9xgyX3q+oIWIiIiIiIiIiIiIiIiIiIiIiHH/iIiIiIiDviTbYdsv9x/3H/cf+HH/cf9x/3H/cf9x/3H/hx/3H/cf9x/3H/cf9x/3H/cf9x/ykOMRqPHO6IiHH/iIiIiIiIiIiIcf+IiIiIiIcf+IiC2iSRpF226I/3GIiI/3GIiIj/cYiIiP9xiIiIj/cYiIiIiI/3GIiIiC5ghhop955xj/cf9xj/cf9xj/cY/3H/cY/3GP9xj/cf9xj/cY/3GP9xj/cY/3GP9xgqmSUqdm2tiI/3GI/3GIj/cYiP9xiIj/cYiI/3GIj/cYiIg+HUey4riIiIiIiHH/iIiIiIcf+IiIiHH/iIiIcf+IiIhx/4iIg0IzW93Mr/hx/4hx/4cf+HH/hx/4cf+HH/hx/3H/hx/4cf+HH/cf+HH/OLlnuEaYcY/3H/cY/3H/cY/3GP9x/3GP9xj/cY/3H/cY/3GP9xj/cY/3GP9xj/cY/3GP9xiDjTGLgs54/3GIiIiIiIiIiIiP9xiIiIiIiIiIiIiIO5aVtWlqcf+IiHH/iIcf+Ihx/4iHH/iIcf+Icf+Ihx/4hx/4hx/4hx/4Nw1WufKpcf+HH/cf9x/3H/cf9x/4cf9x/3H/cf9x/3H/cf9x/3H/cf9x/3H/cf8jdrAa6JT+iIiIiIiIiHH/iIiIiIiIiIiIcf+IiIiIgxYHG/n46HH/iIiHH/iIiHH/iIhx/4iIcf+IiHH/iIcf8yaQW+lvqHH/hx/4cf9x/4cf+HH/cf+HH/hx/3H/hx/3H/hx/3H/hx/3H/hx/3H/cf+HH/cTmXB7Zo+HH/cY/3GP9xj/cY/3GP9xj/cY/3GP9xiP9xj/cY/3GI/3GP9xiP9xj/cYj/cYj/cYj/cYj/NAUmvfrZiP9xiIiIiIiIiIiIiIiP9xiIiIiIiIiIiIiIcf+IiIPvtmsgSZcf+Icf+Icf+Icf+Ihx/4cf+Icf+Icf+Icf+HH/iHH/hx/4hx/4cf+HH/iHE2X8a6oDn/cf9xj/cf9x/3H/cf9x/3GP9x/3H/cf9xj/cf9x/3GP9x/3H/cY/3H/cY/3H/cY/3E3IsW53TqI/3GIj/cYiP9xiI/3GIj/cYiI/3GIiP9xiIj/cYiIj/cYiIj/cYiIiP9xiIiIj/cYiIiIOBaXuOloiIhx/4iIhx/4iIcf+IiHH/iIhx/4iHH/iIcf+INJDVvW8q/4cf9x/4cf9x/4cf9x/4cf9x/4cf9x/3H/hx/3H/cf+HH/cf9x/3H/hx/3H/cf9x/3H/cf9x/4cf9xOX5Wt4Gp/3GP9xiP9xj/cY/3GP9xiP9xj/cYj/cY/3GI/3GI/3GI/3GDaA47p/HIiP9xiIiI/3GIiIiI/3GIiIiIj/cYhLzYxTJ4iIiIiIiIiIiIiIiIiIiIiIiIiIiIiD3RHrQu4f9x/3H/cf+HH/cf9x/3H/cf+HH/cf9x/3H/cf9x/3H/cf9x/3H/IuXFGvGjrocf+IiIcf+IiHH/iIhx/4iHH/iIcf+Ihx/yxUpzpqtYyIiP9xiIiP9xiIiI/3GIiIiP9xiIiIiDCJiLCGd4iHH/iIhx/4iHH/iIcf+Ihx/4iHH/iIcf+Icf8j/Cca4D2OiIj/cYiIiIiIiIiI/3GIiIiIiIiIiIKDSRGpy27v9x/3H/cY/3H/cf9x/3H/cf9x/3GP9x/3H/cf9x/3GP9x/3H/cY/3H/cf9xj/cf9xj/cf9xj/cf9xj/cf9xj/cY/3H/cY/3GP9x/3GP9xj/NE7zvbEMiP9xiP9xiI/3GIj/cYiP9xiI/3GIiP9xiI/3GIRZi8tnSI/3GIiI/3GIiIiP9xiIiIiP9xiIiIiIiP9xiIiIiIiIiIiP9xiIiIiIiIiIiIiIiIiIiIgzz+S9MBuHH/iIcf+IiHH/iIcf+Ihx/4iHH/iIcf+Icf+Ihx/4hx/4hx/zlLh7i0eP9x/3H/hx/3H/cf9x/3H/cf9x/3H/cf9x/3H/cY/3H/cf9x/3H/cf9x/3GDwGt7T5SIj/cYj/cYiP9xiI/3GIj/cYiI/3GIiP9xiIj/cTQbfrzkgYcf+Icf+HH/iHH/hx/4cf+Icf+HH/hx/4cf+HH/hx/4cf+HH/SN98ggiHH/hx/3H/hx/3H/hx/4cf9x/4cf9x/3H/hx/3H/hx/3H/cf+HH/cf9x/3H/hx/3H/cf9x/4cf9x/3H/cf9x/3H/cf88ouK1XR3/cY/3H/cf9xj/cf9xj/cf9xj/cf9xj/cY/3H/cY/3GP9x/3GP9xj/cY/3GP9xj/cY/3GP9xj/cY/3GP9xj/cY/3GI/3GP9xiP9xj/cYj/cYj/cY/3GI/3E5eSS2httxiIiIj/cYiIiI/3GIiIiIj/cYiIiIiIiI/3GIiIiIiIiIiIiIiIMFB1sL+KiHH/iIhx/4iIcf+IiHH/iIcf+Ihx/4iHH/iIcf+Ihx/4hx/4hx/4iHH/iHH/iHE76ha1Fen/cf9x/4cf9x/3H/cf9x/3H/hx/3H/cf9x/3H/cf9x/3H/cf9x/3H/cf9x/3EwjnawgYn/cYj/cY/3GI/3GI/3GI/3GI/3GI/3GI/3GI/3GI/3GIj/OYwIuHP3iIhx/4iIiIiIiIiIiIcf+IiIiIiIcf+IiDIkVr7bqXH/iHH/hx/4cf+Icf+HH/hx/4cf+HH/hx/4cf+HH/hx/4cf+HH/cf+HH/hx/3H/hx/4cf9x/4cf9x/4cf9xOO52uBGJ/3H/cY/3H/cY/3H/cY/3GP9xj/cf9xj/cY/3GP9xj/cY/3GP9xj/cY/3GP9xj/NN/tvSASiHH/iIiIcf+IiIhx/4iIhx/4iIhx/4iIcf+IiHH/iIcf+IiHH/iIcf+Ihx/4hx/4iHH/iHH/iHH/iHH/iHH/iHH/iHH/iHH/iHH/hx/4hx/4cf+HH/iHH/Pb2EtEJ7/3H/cf+HH/cf9x/3H/cf9x/3H/hx/3H/cf9x/3H/cf9x/3H/cf9x/3H/cf9xj/cf9x/3H/cf9x/3H/cY/3H/cf8+YfOyngxxj/cY/3GP9xj/cYj/cY/3GI/3GP9xiP9xj/cYj/cYj/cYj/LiRTGj26zohx/4cf+HH/hx/3H/hx/4cf+HH/hx/3H/hx/4cf9x/4cf+HH/L+0CGiEv3oiIiIiIiI/3GIiIiIiIiIiIiIiIiIiDR8EbyD7oiIiIhx/4iIiIiIiIhx/4iIiIiIcf85ToO4sXz/iIcf+Icf+Ihx/4hx/4hx/4hx/4hx/4hx/4hx/4hxI+dBGtGL7o/3GIj/cYiP9xiI/3GIiP9xiIj/cYiI/3GIiIMe6IvxF3iIiIcf+IiIhx/4iIhx/4iIhx/4iIcf83Yna5nYlx/4cf+HH/hx/3H/hx/3H/hx/3H/hx/3H/hx/3H/hx/3H/cf+HH/O1TmtqsZ/3GP9xj/cY/3GP9xj/cY/3GP9xj/cY/3GP9xiP9xj/cUtOjFsX/3GP9xiP9xiP9xiP9xiP9xiP9xiP9xiI/3GI/3GIj/cYiP85OMe5xzj/iIiIiIiIiIiIhx/4iIiIiIhx/4iIiIhx/4LSyyGk003v9xj/cY/3GP9xj/cYj/cY/3GP9xiP9xj/cYj/cY/3GI/3GEGcnOY2cYiP9xiP9xiP9xiI/3GIj/cYj/cYiI/3GIhDuizUXf9xiIj/cYiIj/cYiI/3GIiIj/cYiIiP9xiIiIOkV/t7qA/4cf+HH/cf+HH/hx/3H/hx/4cf9x/4cf9x/4cf9x/4cf9x/3ElM506zMYsiHH/iHH/iHH/hx/4hx/4hx/4cf+Icf+HH/iHH/hx/4cf+ILqUSOkWu3Ij/cYiP9xiIj/cYiP9xiIj/cYiI/3GIiI/3GIOzqytcVNiIiIiIiIiI/3GIiIiIiIiIiIiIiIOjBOts+xhx/3H/cf9x/4cf9x/3H/cf9x/4cf9x/3H/cf9x/3H/cf9x/3H/cf9x/3H/cf9x/z/DB7I8+P9xiP9xiP9xiP9xiP9xiP9xiP9xiI/3GI/3GIj/cYj/cYiI/3GIj/OgEot/7XiIiIiHH/iIiIiIiHH/iIiIiHH/iIiIcf+IPPbStAktiHH/iHH/iIcf+Icf+Icf+Icf+Icf+Icf+HH/iHH/hx/4hx/4cf+Icf+HH/hx/4cf+Icf+HH/hx/4cf+HH/cf+HH/hx/4cf+HH/cf+HH/hx/3H/hx/4cf9x/4PPM/tQzAiIiP9xiIiI/3GIiIj/cYiIiIj/cYiIiIiP9xiIOWMYt5znhx/4iHH/iIhx/4iHH/iIcf+Ihx/4hx/4iHH/iHEvE9EaHsLuiP9xiP9xiI/3GIj/cYiP9xiI/3GIj/cYiI/3GCXCUBqz2v6Icf+HH/hx/4cf+HH/hx/4cf9x/4cf+HH/hx/3H/hx/4cf9x/yJQ8Br68P6IiIiP9xiIiIiI/3GIiIiIiIiP9xiIiIiIiIiIiIiIiIiIiIiIiIMlYIvqn3hx/4hx/4hx/4hx/4hx/4cf+Icf+HH/iHH/hx/4cTA8RrDTuf9x/3H/cf9xj/cf9x/3H/cf9x/3H/cf9x/3GP9x/3H/cf9xj/cf9x/3H/cY/3H/cf9xj/cf9xj/cf9xj/cf9xj/cf9xg0/iW8AdqP9xiP9xiI/3GIj/cYiP9xiI/3GIiP9xiIj/cYiI/3GIiI/3GIiI/3GIiIj/cYiIiI/3GIiIiIj/cYiIiIgzedS9hiuIiIcf+IiIiIhx/4iIiIcf+IiIhx/4iIhx/4iIhx/4iIcf+IiHH/iIhx/4iHH/iIcTQAJLz/2/+HH/hx/4cf+HH/hx/4cf+HH/cf+HH/hx/3H/hx/4cf9x/4cf9x/zK7Ib9E3v9x/4cf9x/3H/cf+HH/cf9x/3H/cf9x/3H/cf9x/4cf9x/3H/cf9xMwSEvft7/3GP9x/3GP9xj/cY/3GP9xj/cY/3GI/3GP9xj/cY/3GI/3GP9xiP8zDFe+86iI/3GIiIiIiIiIiIiIiIiIiIiIiIiIgy7Ue+EriIhx/4hx/4hx/4hx/4hx/4cf+Icf+Icf+HH/iHH/hxPplmsmaZ/3H/cf9x/3H/cf9x/3H/cf9x/3H/cf9xj/cf9x/3H/cf9x/3GP9x/3H/cf8jVWAa6qn+iIiIiIiIiHH/iIiIiIhx/4iIiIcf+IiIiHH/iIiIcf+IiIcf+IiHH/iIhx/4iIcf+IJ/NaGqDKXoiIiIiIiIiIiIiIiIiIiIiIiIiIMYcHsIj4/4hx/4hx/4hx/4hx/4hx/4cf+Icf+HH/iHH/hx/4cSY/1RqsAq6IiIiIiIiI/3GIiIiIiIiIiIiIiIhx/4iIiIiDGTj79scHH/cf9x/3H/cf9x/3H/cf9x/3H/cY/3H/cf9x/3H/cY/3H/cf9x/3GP85gra4fUmI/3GI/3GIj/cYiP9xiI/3GIj/cYiI/3GDXNEbsy7v9xiIiI/3GIiIiP9xiIiIiP9xiIiIiIiP9xiIiIiIiIiIiP9xiIiIiIiIiIiIiIN00iubLdcf+IiIiIiIcf+IiIiIcf+IiIiHH/iIOO2iuRJd/4iHH/iIcf+Icf+Icf+Icf+Icf+Icf+Icf+Icf+HH/gyNSe/ytj/cf9x/3H/cf9x/3H/cf9x/3H/cf9x/3GP9x/3H/cf9x/3GP9x/3H/cf9xj/cf9x/3GP9x/3GP9x/3H/cY/3H/cY/3GP9x/3GDkLsbf0To/3GP9xiP9xj/cY/3GP9xiP9xj/cYj/cYj/cY/3GI/3GIMFyysLNNiP9xiIj/cYiIj/cYiIj/cYiIiP9xiIiIgxMJG/z26IiIiIiIiIiP9xiIiIiIiIiIiIiIhGnBymPoiIiHH/iIiIiIiIiIiIiHH/iIiIiIg69eG2Ch5x/4iIhx/4iIcf+IiHH/iIcf+IiHH/iIcf+Ihx/4hx/4iHH/iHH/iIcf+Icf+Icf+Icf+Icf+HH/iHH/iHH/hx/4cf+Icf+HH/hx/4hx/4NgzDu/M8/3H/cf9x/4cf9x/3H/cf9x/4cf9x/3H/cf9x/3H/cf9x/3H/cf9x/3H/cf9x/3H/cf9x/3H/cf9x/3GP9x/3H/cf9x/3GP9x/3H/MQrksAYb/3GP9xiP9xj/cYj/cYj/cYj/cYj/cYj/cYj/cYiP9xiP9xiI/3GIj/cYiP9xiI/3GIiP9xiIj/cYhCdtzYknGIiIj/cYiIiP9xiIiIiI/3GIiIiIiI/3GIiIiIiIiIiIj/cYPDwhtMPeiIiIiIiIiIcf+IiIiIiIiIiIhx/4iIiIiIhx/4iIiIhx/4iIOtn1tiYKcf+HH/iHH/hx/4cf+HH/hx/4cf+HH/hx/4cf+HH/hx/4cf+HH/cf+HH/hx/3H/hx/3H/hxSJwcdj5x/3H/hx/3H/hx/3H/cf+HH/cf9x/4cf9x/3H/cf+HH/cf9x/3H/cf9x/3H/hx/3H/cf9x/3H/cf9x/3H/cf9x/3H/cY/3H/MxKBvu1+j/cf9xj/cf9x/3GP9x/3GP9x/3GP9xj/cf9xj/cf9xj/cY/3GP9xj/cf9xj/cY/3GP9xj/cY/3GP9xiP9xj/P/QmsgvZiIiIj/cYiIiIj/cYiIiIiI/3GIiIiIiIiDi+kbhBboiIiIiIiIiIiIiIiIhx/4iIiIiIg/0COxL9yIiHH/iIcf+IiHH/iIcf+Ihx/4iHH/iIcf+Icf+Icf+Ihx/4hx/4hx/4hx/4cf+IcUfqLIFdhx/4hx/4cf+HH/iHH/hx/4cf+HH/hx/4cf+HH/hx/4cf+HH/hx/4cf9x/4cf+HH/cTuTgrRsfXH/cf+HH/cf9x/3H/cf9x/3H/cf9x/3H/cf9x/3H/cf9x/3H/cf9x/3H/cf9x/3GP9x/01ifEnY/3H/cf9xj/cf9x/3GP9x/3GP9x/3GP9x/3GP9x/3GP9x/3GP9xj/cf9xj/cY/3GP9xj/cf9xj/MeyyvxNNcYj/cYj/cYj/cYj/cYiP9xiP9xiI/3GIj/cYiP9xiI/3GIiP9xiIg9a7GzlE6IiIj/cYiIiIiP9xiIiIiIiIj/cYiIiIMBEjsP7ccf+IiIiIiIiHH/iIiIiIcf+IiIiHH/iIiIhx/zFm4bCpHv+IiHH/iHH/iIcf+Ihx/4hx/4iHH/iHH/iHH/iHH/iHH/hxPb0zs0LM/4cf9x/4cf+HH/cf+HH/cf+HH/cf+HH/cf+HH/cf9x/4cf9x/3H/MHwhsZPe/4cf9x/3H/cf9x/3H/cf9x/3H/cf9x/3H/cY/3H/cf9x/3H/cf9x/3GP9x/3H/cf9xj/cf9x/3GP9x/3H/STP8jMD/cY/3H/cY/3GP9xj/cf9xj/cY/3GP9xj/cY/3GP9xj/cY/3GDuQkbVvbo/3GI/3GI/3GI/3GI/3GI/3GIj/cYj/cYiP9xiI/3GIj/cYiI/3GIj/cYiI/3GIiI/3GEBYzAtziI/3GIiIiP9xiIiIiI/3GIiIiIiIj/cYiIiIiIiIiIiIiIg37TO5EsyHH/iIiIiIcf+IiIiHH/iIiIcf+IiIhx/4iESm3MWSiHH/iIhx/4iHH/iIcf+Ihx/4hx/4hx/4iHH/iHH/iDp4p7aHWHH/hx/3H/cf9x/3H/cf9x/3H/cf9x/3GP9x/3H/cf9x/3H/cf9x/3GP8wLiKx4d2P9xj/cf9xj/cY/3GP9x/3GP9xj/cY/3GP9xj/cY/3GP9xMwyYvfNniIj/cYiIiIiIiIiIiIiIiIiIiIiIiIMXKBv41+iIiIiIiHH/iIiIiIcf+IiIiIcf+IiIhxMyRxvNuOiIhx/4iHH/iIcf+Ihx/4iHH/iIcf+Icf+Icf+Ihx/4hx/4hx/4hx/4cf+Icf+Icf+HH/iHE9tZSySmtx/3H/hx/3H/cf9x/4cf9x/3H/cf9x/3H/hx/3H/cf9x/3H/cf9x/3H/cf9x/3H/cf9x/3H/cY/3H/cf9x/3H/cf84Q0a5vLmI/3GI/3GI/3GI/3GI/3GI/3GIj/cYj/cYiP9xiI/3GIj/cYiP9xiIj/cYiI/z+24bJJHv9xiIiIiI/3GIiIiIiIj/cYiIiIiIiIiIiDdeIrmh3YiIiIiIiIcf+IiIiIiIhx/4iIiIhx/4iIiIhx/4iIiHH/iIiHH/Qcbc85Jx/4iIcf+Ihx/4iHH/iIcf+Ihx/4hx/4iHH/iHH/iHH/MqNXvlyocf9x/3H/cf+HH/cf9x/3H/cf9x/3H/cf9x/3H/cf9x/3GP9x/3H/cf9x/3H/cf9xj/cf9x/3E64ta2HSmP9xiP9xiI/3GI/3GIj/cYiP9xiI/3GIiP9xiI/3GIiP9xiIiDw6wbPFPnGIiIiIj/cYiIiIiIiIj/cYiIiIiIiCqzqyp0xU2Icf+Icf+HH/iHH/hx/4hx/4cf+HH/iHH/hx/4cf+HH/hx/4OANnuPyYcf9xj/cf9x/3GP9x/3H/cY/3H/cY/3H/cY/3H/cY/3H/cY/zwfCLXg94j/cYiIiP9xiIiIj/cYiIiIj/cYiIiIOHJuuI2Rhx/4cf9x/4cf+HH/cf+HH/hx/3H/hx/3H/hx/3H/hx/3H/cTXnx7sYOI/3GP9xj/cY/3GP9xj/cY/3GI/3GP9xj/cYj/cY/3GI/3GDJ99b6CCoiIiIiP9xiIiIiIiIj/cYiIiIiIiIiIiIPImmtHZZiHH/iIcf+Ihx/4iHH/iIcf+Ihx/4hx/4hx/4iHH/iHH/iHH/hx/4hx/4hx/4cf+Icf+HH/iHH/hx/zQEtLz7S3H/cf9x/3H/hx/3H/cf9x/3H/cf9x/3H/cf9x/3H/cf9x/3H/cf9x/3H/cf9x/3H/cf9x/3GP9x/3H/cf9x/3GP9x/3H/cf9xj/cf9xj/cf9x/3GP9xNCHlvN4aj/cYiP9xiI/3GIj/cYiP9xiI/3GIj/cYiI/3GIiI/3GIiP9xiIiI/3GIiI/3GIg1WTe7pshx/4iIiIcf+IiIhx/4iIhx/4iIhx/4iIcf+IiHH/iIcf+IiHH/iIcf+DSQw7xvPHH/hx/4cf+HH/hx/4cf+HH/hx/4cf+HH/cf+HH/hx/3H/hx/3H/hx/3H/hx/3H/hx/3H/hx/3H/cf+HH/cf9x/4cf9x/3H/cf9x/4cf9x/3H/cf9x/3H/cf9xOXuFt4R6j/cY/3GP9xj/cY/3GP9xj/cY/3GI/3GP9xj/cYj/cY/3GI/3GP9xiP9xiP9xiP9xiP9xiP9xiP9xiI/3GI/3Ex6BW+F+pxiIiIiIiIiIiIiIiP9xiIiIiIiIiIiIiIhxM0N3vLyIcf+Icf+Icf+Icf+Icf+HH/iHH/hx/4hx/4cf+Icf+HH/hx/zyfdrVgiY/3H/cf9x/3H/cf9x/3H/cf9xj/cf9x/3H/cY/3H/cf9xj/cf9x/3GCR/mxrIBk6HH/cf9x/4cf9x/4cf9x/3H/hx/3H/cf9x/4cf9x/3H/cf9x/4cf9xLcMgGjPN/v9xiIiIiIiIiIiIiIiIiIiIiIiIiIiIiIiIiIiIcf+IiCm6BFqUX7px/3H/cY/3H/cf9x/3GP9x/3H/cf9xj/cf9xj/cf9x/3GP9x/3GP9xLMjyenNw2IiIiIiIiIiIiHH/iIiIiIiIiIiIhx/4iIiIiIhx/4iIiIhx/4iIiCdG5Sqrka1x/4hx/4hx/4hx/4hx/4hx/4cf+Icf+HH/iHH/hx/4cf+Icf+HH/hx/4cf+HH/hxLCTpGk2xboiIiIcf+IiIiHH/iIiHH/iIiHH/iIg3oga5Xflx/4cf+HH/hx/4cf9x/4cf+HH/cf+HH/cf+HH/cf+HH/cf+HH/cTfrV7kUqP9xj/cf9xj/cY/3GP9xj/cY/3GP9xj/cY/3GP9xiP9xj/cY/3GI/3GP9xiP9xNH+hvIBeiI/3GIj/cYiP9xiI/3GIj/cYiI/3GIiP9xO08ytbDNiIiIj/cYiIiIiIiI/3GIiIiIiIiIiIiIg/Jxix2Odx/4hx/4hx/4hx/4hx/4hx/4hx/4hx/4cf+Icf+HH/iHH/gzLFK9061x/4cf9x/4cf9x/4cf+HH/cf9x/4cf9x/4cf9x/3H/hx/3H/cf9x/yytPSplLC2Ij/cYj/cYiI/3GIj/cYiP9xiIj/cYiI/3GIiI/zIxTL/Os4iHH/iHH/iHH/iHH/iHH/iHH/iHH/iHH/hx/4hx/4hx/4OFQzuavM/4cf9x/4cf9x/4cf9x/3H/hx/3H/cf+HH/cf9x/3H/hx/3H/cf9xMg1LvvK0/3GIj/cYiI/3GIj/cYiI/3GIiI/3GIiP9xiIiDxtKrSS1XH/iIhx/4iHH/iIcf+Ihx/4iHH/iHH/iIcf+Icf+IcTvlhrQaeYcf9x/3H/cf+HH/cf9x/3H/cf9x/3H/cf9x/4cf9x/3H/cf9x/3H/cf9xj/cf9x/3H/cf9x/3H/cf9xj/cf9x/3H/cf9xj/M0G2vb5JcYiP9xiP9xiI/3GIj/cYj/cYiI/3GIj/cYiI/3GIiP9xN8cHujj4/4iIiIiIiIcf+IiIiIiHH/iIiIhx/4iIiIcf+IiIcf+IiCFbFhoLTp6P9xiI/3GIiP9xiIj/cYiI/3GIiI/3GIiIOoNYtnyniIcf+IiIhx/4iIhx/4iIhx/4iIcf+IiHH/iDC21LFZK/+HH/hx/4cf+HH/hx/4cf9x/4cf+HH/hx/3H/hLAJxf9ocf9x/3H/hx/3H/hx/3H/cf+HH/cf9x/3H/hx/3H/cf9x/3H/cS5ZYTo6aeyIiIiIiIiI/3GIiIiIiIiIiIiIiIiCGD5SoIwa2IiIcf+IiIcf+IiIcf+IiIcf+IiHH/iIcf+Ig0gaW8flpx/4cf+HH/hx/3H/hx/4cf9x/4cf9x/4cf9x/4cf9x/3H/OlDWtq8pcY/3H/cY/3GP9xj/cY/3GP9x/3GP9xj/cYj/cY/3GP9xgzaIa9l3mIj/cYiIiIj/cYiIiIiIj/cYiIiIiIiIiIO7E6tU7Fhx/4cf+Icf+Icf+HH/hx/4hx/4cf+HH/hx/4hxPEZUtLmr/3H/hx/3H/cf9x/3H/cf9x/3H/cf9x/3H/cf9x/3H/cf9x/3H/cf8/gluxfaRxiIiP9xiIiIj/cYiIiI/3GIiIiIj/cYiIiD+XI7Fo3IiIiIiIiIiIiHH/iIiIiIiIcf+IiIiIhx/4iIiIcf+IiIiHH/iIiHH/iIiHH/iIhx/4iIcf+IiHH/iIcf+Ihx/4iHH/iIcf+Icf+Ig+RLKyu02HH/hx/4cf+HH/hx/4cf+HH/hx/4cf+HH/cf+HH/hx/4cf9x/4cTBdMbCyzv+HH/cf9x/4cf9x/3H/cf9x/4cf9x/3H/cf9x/3H/cf9x/3H/cf+HH/cf9x/3GP9x/3H/cTA+5r/BGXGI/3GI/3GI/3GI/3GI/3GI/3GI/3GIj/cYiP9xiP9xiI/3GIMzamvclZiIiIiIiIiIiIcf+IiIiIiIiIiHH/iIiIiIhx/4iIiIiHH/iCyUqRpWtW7/cYiIiI/3GIiIiI/3GIiIiIj/cYiIiIiIiIiP9xiIiIiIiIiIiIiIiIiIiIiIiIiIg0WJa8p2lx/4iHH/iHH/iHH/iIcf+HH/iHH/iHH/iHH/hx/4hx/4cf+Icf+HH/hx/4hx/4cf+HH/hx/z7Y7LMnE4j/cYj/cY/3GI/3GI/3GI/3GI/3GI/3GIj/cYj/cYiDG/j79AcIhx/4hx/4hx/4cf+Icf+Icf+HH/iHH/hx/4cf+HEqZqEaaZXuj/cYiIj/cYiIj/cYiIj/cYiIiI/3GIiIiP9xgpjV4qhyodiHH/hx/4hx/4cf+HH/iHH/hx/4cf+HH/hx/4cf+HH/hx/4cf88yqO1NVz/hx/3H/cf9x/3H/cf9x/3H/cf9x/3H/cf9x/3H/cf9x/3H/cf9xg59YG3Cn7/cf9xj/cf9xj/cf9xj/cf9xj/cf9xj/cY/3H/cY/3GP9xj/cY/3H/cYPWoTs5XsiP9xiP9xiP9xiI/3GI/3GIj/cYiP9xiI/3GIiDEGgb/5foiP9xiIiIj/cYiIiIj/cYiIiIiP9xiIiIiIiIiI/3E6dhK2ie2IiIiIiIiIiHH/iIiIiIiIiIcf+IiIg4+CO4B9yIcf+Ihx/4iHH/iIcf+Icf+Ihx/4hx/4hx/4hx/z+mJrJZ2f9x/3H/cf+HH/cf9x/3H/cf+HH/cf9x/3H/cf9x/3H/cf9x/3H/cTgwFLfP63GP9xj/cf9xj/cY/3GP9xj/cY/3GP9xj/cY/3GP9xj/cY/3GI/3FFk3y2yIj/cY/3GI/3GI/3GI/3GI/3GI/3GI/3GI/3GIj/cYg3eBa5h+mI/3GIiIiIiIiIiIiIiIiIcf+IiIiIiIN4jXunco/4hx/4cf+Icf+HH/hx/4hx/4cf+HH/hx/4cf+HH/hx/4cf+HH/hx/3H/hx/4cf9x/4cT1xNbOOyv9x/3H/cf9xj/cf9x/3H/cY/3H/cf9xj/cf9xj/cf9x/3GP9x/3GP9xj/cf9xj/cf9xj/cT7a1LIlK4j/cYj/cYiP9xiI/3GIj/cYiI/3GIiP9xiIj/cYiI/3GIhGgJyn9oiIiI/3GIiIiI/3GIiIiIiI/3GIiIiIL59QGiYK/v+HH/cf9x/3H/hx/3H/cf9x/3H/cf+HH/cf9x/3H/cf9x/3H/cf9x/3H/NMCKvT91iP9xiIj/cYiI/3GIiI/3GIiI/3GIiIj/cYiIiI/3GIiIiIj/NVCDvK98iIcf+IiIiIiIiIiIiIcf+IiIiIPSvHtNQ4/4cf+HH/hx/4cf+HH/hx/4cf+HH/hx/4cf9x/4cSMFtVr/pKqP9xiIiIiIj/cYiIiIiIiIj/cYiIiIiIiIiCIekBr+Fv7/cf9x/3H/cf9x/4cf9x/3H/cf9x/3GP9x/3H/cf9x/3H/cf9x/3H/cYPnXmsooZj/cYj/cYj/cYj/cYiP9xiI/3GI/3GIj/cYiI/3GIj/cYiI/3GIKiVgGm2p/ocf+HH/hx/4cf+HH/hx/3H/hx/4cf+HH/cf+HH/hx/3H/hx/3EoSvoqm1Bd/3GP9xj/cY/3GI/3GP9xj/cYj/cY/3GI/3GP9xiP9xiP80oXy9XoOHH/iIiIhx/4iIhx/4iIhx/4iIhx/4iIcf+Ihx/4iIcf+Ihx/4iHE8hJeze2hx/3H/hx/3H/cf9x/4cf9x/3H/cf9x/3H/cf9x/4cf9x/3H/cf9x/3H/cTaBhrp+ef9xiP9xj/cYj/cY/3GI/3GI/3GI/3GI/3GI/3GI/3GI/3GIj/cYiP9xiP9xLmzmelkxmHH/hx/4cf+HH/hx/4cf+HH/hx/4cf+HH/hx/4cf9x/4cf+HH/KS13Sp0oi3H/cf9x/3H/cf9x/3H/cf9x/3H/cY/3H/cf9x/3H/cf8w55exKGj/cYj/cYiP9xiI/3GIj/cYiP9xiIj/cYiDiYhLhne4iIiIiIiIiP9xhx/4iIiIiIiIiINE6bvLFkcf+HH/hx/3H/hx/3H/hx/3H/hx/3H/cf+HH/cf9x/4cf9x/3H/hx/zIyIb/N3v9x/3H/cf9x/3H/cf9x/3H/cf9x/3H/cf9x/3GP9x/3H/cf9x/3GP9x/yqYjRqGdy7/hx/3H/cf9x/4cf9x/3H/cf9x/3H/cf+HH/cf9x/3H/cf9x/3H/cf9x/z059rTGCY/3GP9xiP9xiP9xiP9xiP9xiP9xiP9xiP9xiI/3GI/3GIj/cYiP9xiI/3GIj/cYg45mO4GZyIiIiIiIiI/3GIiIiIiIiIiIiIiIiIiIiIJZh0GrZ4vnGP9xj/cf9xj/cY/3H/cY/3GP9xj/cY/3GP9xj/cY/3GP9xj/cUGlbOWpcYj/cY/3GI/3GP9xiP9xiP9xiP9xiP9xiP9xgwbZWwomqIj/cYiIiIiIiIiIiIiIj/cYiIiIiIguVWsqSqlN/4hx/4cf+Icf+HH/hx/4cf+HH/hx/4cf+HH/hx/4cf+HH/gvczE6OMzsiI/3GIiP9xiIj/cYiI/3GIiI/3GIiI/3GIiIiP9xiIiIj/cYiIiIiP9xiIiIM5h2vWeJcf+IiIcf+IiIcf+IiIcf+IiHH/iIcf+IiHH/iIcf+Ihx/4hx/4iHH/iHE6rcO1Ujxx/4cf9x/4cf+HH/hx/3H/hx/4cf9x/4cf9x/4cf9x/4cf9x/4cf9x/3H/hx/3H/cf+HH/cf9x/3H/hx/3H/cf9x/3H/cf9x/4cf9x/3H/cf9x/3H/cf9x/3H/cf9x/3H/cY/3H/cf9x/zxT1LWsK4/3GI/3GP9xj/cYj/cY/3GI/3GP9xiP9xiP9xj/cYj/cYj/cYiP9xiP9xiP9xiI/3GIj/cYiP9xg2vta6QSmIiIiIiIiIiIiIiHH/iIiIiIiIiHH/iIiIiIcf+IiIiC79BxogL45xiI/3GIj/cYiI/3GIj/cYiI/3GIiI/3GIiI/3GIiI/3ErIcAaXeP+hx/3H/hx/4cf9x/4cf9x/4cf9x/4cf9x/3H/hx/3H/cf+HH/cf9xNuB3uh+I/3GP9xj/cY/3GP9xj/cYj/cY/3GP9xiP9xj/cYj/cYj/cYO9nVtSYqj/cYiIiIiIiI/3GIiIiIiIiIiIiIiIiIiIiIiIiIiIiIiIiIiIg6+dW2BiqIcf+Ihx/4hx/4iHH/iHH/iHH/iHH/hx/4hx/4N/yXuQNocf9x/3H/cf9x/3H/cf9x/3H/cf9xj/cf9x/3H/cY/3H/cf9x/3GC5N8BorIP6IiHH/iIiIiIcf+IiIiHH/iIiIcf+IiIhx/4iIhx/4iIcf+IiHH/ObE2uE7J/3H/hx/4cf+HH/cf+HH/cf+HH/cf+HH/cf+HH/cf9x/4cf9x/4cf9x/3H/cf+HH/cf9x/3H/cf80qhe9Vej/cY/3GP9xj/cYj/cY/3GI/3GP9xiP9xj/cYj/cYj/cYj/cYj/cYODnluMYaiIiI/3GIiIiIiIiIiIiIiIiIiIiIiIiIiIiIiIiIiIiIiIcf+IiIiIg6aYa3lnn/iHH/hx/4hx/4hx/4cf+HH/iHH/hx/4cf+HH/hx/4cf82RVe7uqj/cY/3H/cf9xj/cf9x/3GP9x/3GP9x/3H/cY/3H/cY/3GP9x/3GP9xgx48a/HDmI/3GIiP9xiIiP9xiIiP9xiIiI/3GIiIiP9xiIiIiI/3GIiIiINCvVvNQqiIiHH/iIiIcf+IiIhx/4iIcf+IiIcf+Ihx/4iIcf+Ihx/4iHH/iIcf+Ihx/4hx/4iDJIVb63qnH/cf+HH/cf+HH/cf9x/4cf9x/3H/hx/3H/cf+HH/cf9x/3H/cf+HH/cf9x/3H/cf9x/3H/cf8wOiex1dj/cY/3GI/3GP9xiP9xiP9xj/cYj/cYj/cYiP9xiP9xiP9xiI/3GIj/cYj/cYiIPJj1tGcKiIiIiIiIiIiIiIiIiIiIiIiIiIcf+IiIiIiIiHH/iIiIMCPWsOwphx/4hx/4cf+HH/hx/4cf+HH/hx/4cf+HH/hx/4cf+HH/P3JpsY2WcY/3GP9xj/cY/3GP9xj/cY/3GP9xj/cY/3GI/3GP9xj/cYKeCxGnH07ohx/4iHH/hx/4hx/4hx/4hx/4cf+Icf+HH/iHH/hx/4cf+HH/hx/4cf+Icf9x/4cf+HH/hx/zlv9reQCXH/cY/3H/cf9xj/cf9xj/cf9xj/cf9xj/cf9xj/cf9xj/cY/3H/cY/3GP9xj/cY/3H/cYM30lvYLa/3GIj/cYiI/3GIiI/3GIiP9xiIiI/3GIiIj/cTolJrba2YiIhx/4iIiIiHH/iIiIhx/4iIiHH/iIiIcf+IiIcf+IiHH/iIhx/4iHH/iIhx/y3BAxpD786P9xiI/3GI/3GI/3GIj/cYiP9xiI/3GIj/cYiI/3GIiP9xiIj/cSbOeTqzGGxx/3H/cY/3H/cf9x/3GP9x/3H/cY/3H/cY/3H/cY/3H/cY/3H/cY/3GP9x/3GP9xj/cY/3H/cY/3GP9xj/cYLt2wGiIk/ocf+IiHH/iIhx/4iHH/iIcf+Ihx/4hx/4iHH/iHH/iIcf+Icf+Icf+IcT3JprM2Wf9x/3H/cf9x/3H/hx/3H/cf9x/3H/cf9x/3H/cf9x/3H/cY/3H/cf9x/3H/cf9x/3GP9x/3H/cf9xj/cf9x/3H/cY/3H/cY/3H/cY/3H/Msd1vziKiP9xiP9xiI/3GIj/cYiP9xiI/3GIj/cYiI/3GIiP9xiIj/cYiIj/cYiIj/O1/FtqA6iIiIcf+IiIiIiIiHH/iIiIiIcf+IiIiHH/iIiIcf+IKDWAGpyn/o/3GP9x/3GP9xj/cY/3GP9xj/cY/3GP9xj/cY/3GP9xj/cYj/cY/3GP9xiP9xj/cYg4/0q4ALWIiIiIiIiIiHH/iIiIiIiHH/iIiIiIcf+IMWbIv5k3cf+HH/hx/3H/hx/4cf9x/4cf9x/3H/hx/3H/hx/3H/cf+HH/cf9x/3EycHa+j4mP9x/3GP9xj/cY/3GP9xj/cY/3GP9xj/cY/3GI/3GP9xj/cYg3vse5QTiIiIiIiP9xiIiIiIiIiIiIiIiIiIMZoGv2X5hx/4iHH/iHH/iIcf+Ihx/4hx/4hx/4hx/4hx/4hx/4hx/4cf+Icf+Icf+HH/hx/4hx/4cf+HH/hx/4hx/4cTLCB709+HH/cY/3H/cf9x/3GP9x/3H/cY/3H/cf9xj/cf9xj/cTJNN76yyIj/cYiI/3GIiP9xiIj/cYiIj/cYiIiP9xiINDpzvMWMiIiIiIiIiIiIiIiIiIiIiIcf+IiIMjRIvsu3cf+Icf+HH/hx/4cf+HH/hx/4cf+HH/hx/4cf+HH/cf+HH/hxND5eu8GhcYiP9xiIj/cYiP9xiIj/cYiIj/cYiIj/cYiIj/cYNe03vBLI/4iIiIhx/4iIiHH/iIiIcf+IiIcf+IiHH/iINyPRudwuiHH/iIcf+Icf+Icf+Icf+Icf+HH/iHH/iHH/hxOrkktUbbhx/3H/hx/3H/cf+HH/cf9x/3H/hx/3H/cf9x/3H/cf+HH/cf9x/3H/cTaUwbprPv9xj/cf9x/3H/cY/3H/cf9xj/cf9x/3GP9x/3GP9x/3GP8zTje9schxiIj/cYiI/3GIiP9xiIiP9xiIiI/3GIiIiP9xOWeHt5h4cf+IiIcf+IiIhx/4iIcf+IiHH/iIhx/4iIcf+IOR3PuOIw/3GP9xj/cY/3GP9xiP9xj/cY/3GI/3GP9xj/cYj/cYj/cY/3GI/3GI/zPmAb4Z/o/3GIj/cYiP9xiI/3GIj/cYiI/3GIiP9xiIj/cYiIg+dRGyiu6IiI/3GIiIiIiP9xiIiIiIiIiIj/cYiIiIiIiIiIiIiIiIiIiIiIg5jlG3ca6IiIhx/4iIiIiIcf+IiIiIcf+IiIiHH/g+07eyLEhx/4cf+HH/cf+HH/hx/3H/hx/3H/hx/3H/hx/3H/hx/3H/cf+HH/cf9x/4cf9x/3H/M37bvoEkj/cYiP9xiIj/cYiI/3GIiP9xiIiP9xiIgzItW93SqIiIiIiIhx/4iIiIiIhx/4iIiIiHH/iIiIhx/zTydr0Nif+HH/hx/4hx/4cf+HH/cf+HH/hx/4cf+HH/hx/3H/hx/4cf9xOAg4uPfHj/cf9xj/cY/3GP9xj/cY/3GP9xj/cY/3GP9xj/cY/3GI/3GP9xj/cYgizHoa4zhecf9x/3H/cf9x/3H/cf9x/3H/cf9x/3GP9x/3H/cf9x/3GP9x/3EqUaMqauXNcf9xj/cY/3H/cY/3GP9xj/cY/3GP9xj/cY/3GP9xj/cY/zSWBb1p+oiP9xiIj/cYiIiP9xiIiI/3GIiIiP9xiIiIiP9xPJPTtGwsiIiIiIiIiIiHH/iIiIiIiIcf+IiIgqk8EadsPu/3H/cY/3GP9xj/cY/3H/cY/3GP9xj/cY/3GP9xiP9xj/cY/ziS4bltHo/3GI/3GI/3GIj/cYj/cYiP9xiI/3GIj/cYg2Gja65cmIiIiIiIiIiIiIcf+IiIiIiIiIiHH/g29ge6CfiHH/hx/4hx/4cf+HH/iHH/hx/4cf+HH/hx/4cf+HH/hx/3H/hx/4cf+HH/cf+HH/hx/3H/hx/3H/hx/zFjjLCsc4iP9xiP9xiI/3GIj/cYiI/3GIj/cYiI/3GIiP9xiIiP9xiIiP9xiIiI/3GIiIiP9xiIiIiP9xiIiIiIiP9xiIiIiIiIiIiI/3GIiIiDgBqLj+V3H/iHH/iHH/iHH/iHH/iHH/hx/4hx/4cf+Icf+HH/hx/4hx/z63C7NI9I/3GP9xj/cY/3GP9xj/cY/3GP9xj/cYj/cY/3GP9xiP81way8PlOHH/iIiIiHH/iIiIhx/4iIhx/4iIIJWCGhen3oj/cY/3GP9xiP9xj/cYj/cYj/cYj/cYj/cYguFbIqPqTdiI/3GIj/cYiP9xiI/3GIiP9xiI/3GIiP9xiIiP9xiIhKm9xmQv9xiIiIiP9xiIiIiIiP9xiIiIiIiIiD7F17I6KIiHH/iIcf+Ihx/4hx/4iHH/iHH/iHH/iHH/iHE0kkO8bbz/hx/4cf+HH/cf+HH/hx/3H/hx/3H/hx/3H/hx/3H/hxMKihsGde/3H/cf9x/4cf9x/3H/cf9x/3H/cf9x/3H/cY/3H/cf9x/3H/Nx9luuCaj/cY/3GI/3GP9xiP9xj/cYj/cYj/cYj/cYj/cYj/cYj/cYj/cYiP9xiI/3GIj/cYiP9xiI/3GDeDlLl8a4iIiIiIiIiIiIiIiIiIiIiIiIiIiIiIiIiIiIhx/4iIiIiIiIcf+IiIiIhx/4iIiIcf+IMjgDvsf8iHH/iHH/iIcf+Icf+Icf+Icf+Icf+Icf+HH/iHH/iHH/PESWtLtpcf9x/3H/cf9x/3H/cf9x/3H/cf9x/3H/cf9x/3H/cY/3H/cf9x/3H/cY/zhDCri89XGIiIj/cYiIiP9xiIiIj/cYiIiIiP9xiIiIg52pO3JWyIiIiIiIcf+IiIiIiIcf+IiIiIhx/4iIiIcf+IiIhx/4g6uGa2R5lx/4cf+HH/hx/4cf+HH/cf+HH/hx/4cf9x/4cf+HH/cf+HH/cf+HH/cf+HH/cf9x/4cf84Joa52XmP9xj/cf9xj/cY/3GP9x/3GP9xj/cY/3GP9xj/cYj/cY/3GP9xj/cYj/cY/3GP9xOdzmtyMZiIiIiIiI/3GIiIiIiIiIiIiIiIiIiIiIiIiIg8GWa05plx/4iHH/iHH/iHH/iIcf+Icf+Icf+Icf+Icf+HH/iHH/iHH/hx/4cf+Icf+HH/hx/4hx/4cf+HH/hx/4cf+HH/hx/3H/hx/4cf+HH/cf8/vSSyQtv/cf9x/3H/cf9x/3H/cf9x/3H/cf9xj/cf9x/3H/cf9xj/cf9x/3GP87EPy27wOIiIiIiIiIiIiI/3GIiIiIiHH/iIiDYg1rvfKf+Ihx/4hx/4hx/4hx/4hx/4hx/4cf+Icf+Icf+HH/hx/4hx/4cf+DQTn73sYIj/cYiP9xiP9xiI/3GIiP9xiI/3GIiP9xiIj/cYiI/3GIiI/3GIiIj/cYiIiI/3E82Re0Juhx/4iIiIcf+IiIhx/4iIhx/4iIcf+IiHH/iIhx/zZbB7uk+P+HH/cf+HH/cf+HH/cf9x/4cf9x/3H/hx/3H/cf+HH/cf9xOxJ3te2I/3GP9xiP9xj/cY/3GI/3GP9xiP9xj/cYj/cYj/cYj/cYj/cYMZqRv2VuiIj/cYiP9xiIj/cYiI/3GIiI/3GIiI/3GIiIgzu1a9RKmIiIiHH/iIiIiIcf+IiIiHH/iIiIcf+IiIcSG7xBr0Q76P9xiP9xiP9xiI/3GIj/cYiP9xiI/3GIj/cYiI/3EpFnYafpiecf9x/3H/cf9x/3H/cf9x/3H/cf9x/3GP9x/3H/cf9x/3GP9x/3H/cYON7CuCE9/3GP9xj/cY/3GP9xj/cY/3GI/3GP9xj/cYj/cY/3GIKcJwGnPY/nH/iHH/iIcf+Icf+Ihx/4hx/4hx/4hx/4cf+IcTXyorsNXf+HH/hx/3H/hx/4cf9x/4cf9x/4cf+HH/cf+HH/cf9x/4cf9x/4cf9x/3H/cf+HH/cf9x/3E5tA+2S/BxiIiIiP9xiIiIiIiIj/cYiIiIiIiIiIiIiIiIiI/3GIiIiHH/iIiIiIiIiIiIiIiIiIhx/4iIiIiIiHH/iINgIUuv3riHH/iIcf+Icf+Icf+Icf+Icf+Icf+Icf+Icf+HH/iHH/hx/z3WEbMp7nH/hx/4cf+HH/hx/4cf9x/4cf+HH/hx/3H/hx/3H/hx/4cf9x/4cf9x/zCmprBpWXH/cY/3H/cY/3GP9xj/cf9xj/cY/3GP9xj/cY/3GP9xMLHdsF4iiIiHH/iIiIiHH/iIiIhx/4iIhx/4iIhx/4iIhx/4iIcf+IiHH/iIcf+Ihx/zjpUrgWrYhx/4cf+Icf+HH/iHH/hx/4cf+Icf+HH/hx/4cTgcmrjjZf9xj/cf9xj/cY/3GP9xiP9xj/cY/3GP9xj/cYj/cY/3GI/3GP9xiP9xiP80C9699CGIhx/4iIcf+Ihx/4iHH/iHH/iIcf+Icf+Dtil7WdaHH/cf9x/3H/cf9x/3H/cf9x/3H/cf9x/3H/cf9x/3H/cf9xP4WksHpbcY/3GP9xj/cY/3GP9xj/cYj/cY/3GP9xiP9xiP9xj/cYj/cT1WtrOpSYiIiIiIiIj/cYiIiIiIiIiIiIiIiIgxnIG/Y36Ihx/4iIiIiIhx/4iIiIhx/4iIiIcf+IiIcf+IiIhx/4iIcf+IiHH/iDR0MbyLznH/iHH/iIcf+Icf+Icf+Icf+Icf+Icf+Icf+Icf+HH/iHH/hx/4cf9CKFztenH/hx/4cf+Icf+HH/cf+HH/hx/4cf+HH/hx/3H/hx/4Mx+3vuBIj/cY/3H/cY/3GP9x/3GP9xj/cY/3GP9x/3GP9xj/cY/3GI/3GP9xj/cY/3GI/3GP9xj/cYj/cY/3GI/3GI/zCrQrFkvY/3GIiP9xiIj/cYiI/3GIiP9xiIiP9xiIiI/3GIiIiC55yEpIY3uIiIcf+IiIiIiIiHH/iIiIiIhx/4iIiIcU55TBhrhx/4iIhx/4iIhx/4iIcf+IiHH/iIhx/4iHH/iIcf+Ihx/4iHH/iIcf+Icf+Icf+IcSkWnxp+lg6HH/iIcf+Ihx/4iHH/iIcf+Ihx/4hx/4hx/4hx/4hx/4hx/yJX0hr6gt7/cYiP9xiIj/cYiIj/cYiIj/cYiIiP9xiIiI/3GIiIiIj/cYiIiIiI/3GIiIiIiIgySE++t7CHH/cf+HH/cf9x/4cf9x/3H/hx/3H/cf9x/3H/hx/3H/cf9x/3H/cf9x/3H/cf+HE/bnGwkY5xj/cf9x/3H/cY/3H/cf9x/3GP9x/3GP9x/3H/cY/3H/cY/3H/cYIHpbGglaTocf9x/3H/hx/3H/cf+HH/cf9x/3H/cf+HH/cf9x/3H/cf9x/3H/cf8zKmy+1ZOIiP9xiIiI/3GIiIiP9xiIiIiI/3GIiIg+zEeyM7iIcf+IiHH/iIhx/4iIcf+Ihx/4iHH/iIcf+Ihx/4hx/4iHH/iHH/iHH/iHH/iHH/iHH/hx/4hx/4hx/4cf+HH/iHH/hx/4cf+HH/iHH/hx/4cf80RGO9u5z/cf9x/3H/hx/3H/cf9x/3H/cf9x/4cf9x/3H/cf9x/3H/cf9x/3H/cf9x/3H/cY/3H/cf9x/3H/cf9x/yXOgBrDF/6IiIhx/4iIiIiIiIhx/4iIiIiIcf+IiIgxOra/xUlx/4cf+Icf+HH/hx/4cf+HH/cf+HH/hx/4cf+HH/cf+HH/hx/3H/Wb7XQXH/hx/3H/hx/3H/hx/3H/hx/3H/cf+HH/cf9x/3H/hx/3H/cf9x/3H/P5S3sWtIcY/3GP9xiP9xj/cYj/cYj/cY/3GI/3GI/3GI/3GI/y2ftmp2BJn/cYiI/3GIj/cYiI/3GIiP9xiIj/cYiIj/cYiIKVqxGnpU7ocf9x/4cf9x/3H/hx/3H/hx/3H/cf9x/4cf9x/3H/cf+HH/cf9x/3E5Tle3saiP9xiP9xj/cY/3GI/3GP9xiP9xiP9xiP9xiP9xiP9xiCnQwBqC8/7/iHH/iHH/iHH/hx/4hx/4cf+HH/iHH/hx/4cf+HH/hx/4cSjVprrCpZRxj/cYj/cYj/cYj/cYj/cYj/cYj/cYiP9xiP9xiI/3GIj/cYI1ilKup1rYiIiIj/cYiIiIiIiIiIiI/3GIiIiIiIiIiILjx9Skw4K4cf+HH/hx/4hx/4cf+HH/hx/4cf+HH/hx/4cf+HH/hx/4cf9x/4cf+HH/L5tqOjZJXIiIiIcf+IiIhx/4iIiHH/iIhx/4iIhx/4iDA947HSHP+Icf+HH/hx/4hx/4cf+HH/hx/4cf+HH/hx/4cf86OZK3xm3/hx/3H/cf9x/4cf9x/3H/cf9x/3H/hx/3H/cf9x/3H/cf9xO1nntaYYiP9xiP9xiP9xiP9xiP9xiP9xiI/3GI/3GIj/cYhCMMzs84iP9xiIj/cYiI/3GIiI/3GIiIj/cYiIiI/3GIgyDia+8dmHH/iIiIiHH/iIiIhx/4iIiHH/iIiHEt7sAaMRP+j/cY/3GP9xj/cY/3GP9xj/cY/3GI/3GP9xj/cYj/cY/3GI/3GP9xiP9xiP9xiP9xiP9xiP9xiP9xiP9xiI/3GI/3GIj/cYiP9xiIPi02stLJiIiIiIiIiIiIiIiIiIiIhx/4iIiIiIiIcf+Ig8PmW0wZqHH/iHH/hx/4hx/4hx/4cf+Icf+HH/hx/4hx/4cf+DPu5r4RGf9x/3GP9x/3H/cf9x/3GP9x/3H/cf9xj/cf9x/3GP9x/3GP9x/3H/cY/3H/cY/3GP9x/3GP9xj/cf9xj/cY/3GP9x/3GP9xNnHWuY4pcYiIiP9xiIiIj/cYiIiIj/cYiIiIiI/3GIiIg3uz25RMKHH/hx/3H/hx/4cf+HH/hx/3H/hx/4cf9x/4cf9x/4cf9xOg2htvJe/3H/cf9x/3H/hx/3H/cf9x/3H/cf9x/3H/cf9x/3H/cf9x/3H/cf9xNFbVvKkqj/cYj/cY/3GI/3GP9xiP9xiP9xiP9xiP9xiP9xiP9xg1+xe7BOiIiIiIiIiIiIiIiIiIiIiIiIiIhx/4g5R1e3uKhx/4cf+Icf+HH/hx/4hx/4cf+HH/hx/4cf+HH/hx/4cf+HH/hx/4cf+HEh5/c6AoCMiIiHH/iIiIiIiIiIiIhx/4iIiIiIhx/4iIiIiHH/gjlNAa1rL+cf9xj/cf9xj/cY/3H/cY/3GP9xj/cY/3GP9xj/cY/3GP9xj/MeMisCzdiP9xiP9xiP9xiI/3GI/3GIj/cYiP9xiI/3GIj/cYiDAy5rDdGYiIiIiIiIiIiHH/iIiIiIiIcf+IiIiDfWwrkpPXH/iIcf+Ihx/4iHH/iIcf+Icf+Ihx/4hx/4hx/4hx/4hx/zclErna7XH/hx/4cf+HH/hx/4cf+HH/cf+HH/hx/3H/hx/4cf9x/4cf9x/4cTergrhUfXH/cf9x/3H/cf9x/3H/cf9x/3H/cf9x/3H/cY/3H/cf9x/3H/cf9xj/cf9x/3GP9x/3H/cUku3H0Sj/cf9xj/cY/3H/cY/3GP9x/3GP9xj/cY/3GP9xj/cY/3Enkh8alt4Ocf9xj/cf9xj/cf9xj/cf9xj/cY/3H/cY/3GP9xj/cYNV6ou6FXj/cYiIiIiIiP9xiIiIiIiIiIiIiIIfcdKgGOLYhx/4cf+HH/hx/4cf+HH/hx/4cf9x/4cf+HH/hx/3H/hx/4cTl997aCCHGP9xj/cf9xj/cY/3GP9xj/cY/3GP9xj/cY/3GP9xj/cY/3GD0Qz7PvMIiHH/iIhx/4iHH/iIhx/4hx/4iHH/iIcf+Icf+IK9xsKmI5PXH/cY/3H/cf9x/3GP9x/3H/cY/3H/cY/3H/cY/3H/cY/3H/cTEKOL/1x/9xiIiI/3GIiIiP9xiIiIiP9xiIiIiIj/cTaKZ7p1mIhx/4iIcf+IiHH/iIcf+Ihx/4iHH/iIcf+Ihx/4hx/4hx/4hx/4hx/4hx/4hx/4hx/4hx/4cf+Icf+ECFjBin/4cf+HH/hx/4cf+HH/hx/4cf+HH/hx/4cf9x/4cf+HH/cf+DpaorelXf9x/3H/hx/3H/cf9x/3H/cf9x/3H/cf9x/3H/cf9x/3GP9x/3H/cf9x/3H/cf9xj/cf9x/3H/cY/3H/cTqgJ7Zf2P9xiI/3GIj/cYiP9xiIj/cYiI/3GIiP9xiIj/cYT6Z8FZiI/3GIiIiP9xiIiIiI/3GIiIiIiI/3GIiIiDb20roJLYiIiIiIiIiIcf+IiIiIiIcf+IiIiDVMV7yzqP+HH/hx/4cf+HH/hx/4cf+HH/cf+HH/hx/4cf9x/4cf9x/4cf+HH/cf+HH/cf9x/4cf9x/4cTrddrYiif9xj/cY/3GP9x/3GP9xj/cY/3GP9xj/cY/3GP9xj/cY/3GINmtnupSYiIiIiIj/cYiIiIiIiIiIiIiP9xiIiIiIiIiIiIiIiIiIhx/4iIKcm2GoNknoj/cY/3GI/3GI/3GP9xiP9xiP9xiP9xiI/3GI/3GI/3GDuaSLVlt4iIiIiIiIiIhx/4iIiIiIiHH/iIiIiHE0M0a7zLlx/4hx/4cf+HH/hx/4cf+Icf+HH/hx/4cf9x/4cf+HH/JAgSGt9+3oiP9xiIiIiI/3GIiIiIiIiI/3GIiIg8Xoq0oXWIcf+HH/iHH/hx/4hx/4cf+HH/hx/4cf+HH/hx/4cf+HH/RKWM1af/cf+HH/hx/3H/hx/3H/hx/4cf9x/3H/hx/3H/hx/3H/cf+HH/cf9x/4cf9x/zU93bzCIo/3GIiIj/cYiIiI/3GIiIiIj/cYiIiIiILtDwGiLw/nH/hx/3H/cf9x/3H/hx/3H/cf9x/3H/cf9x/3H/cf+HH/cf9x/3H/cY/zZ+V7qBqHGI/3GI/3GI/3GI/3GI/3GI/3GIj/cYj/cYiP9xiIOCP3uNwIiIiIiIcf+IiIiIiIhx/4iIiIiHH/iIiIhx/4iIiHH/iChZKxqabU6IiIiIiIiIiIiI/3GIiIiIiIiIiIiIiIiHH/iIiIiIiIiIiIiIhx/4iIiIg79WW2Cpr/iHH/iHH/iHH/iHH/iHH/hx/4hx/4cf+Icf+HH/hx/4cf+HEptOAadLH+iI/3GIiP9xiIiP9xiIiP9xiIiP9xiIiIgjduBa+JH6hx/4cf+Icf+HH/iHH/hx/4cf+HH/hx/4cf+HH/gsFVE6bqrs/3GIj/cYiI/3GIj/cYiI/3GIiI/3GIiI/3GIJEiEWut3unH/hx/3H/hx/4cf9x/4cf9x/4cf9x/4cf9x/4cf9x/3H/hx/3H/cf+HH/cf9x/3H/hxOTC2ts9JcY/3GP9xj/cY/3GP9xj/cYj/cY/3GP9xiP9xj/cYj/cY/3GDpVYbaqnv9xiI/3GIj/cYiP9xiI/3GIj/cYiI/3GIiP9xiIPw6SsfFtiI/3GIiIiIiIiIiIiIiI/3GIiIiIiIiINs31uzIK/4iHH/iIcf+Ihx/4iHH/iHH/iHH/iIcf+Icf+Icf+HH/iHH/iHH/hx/4hx/4cf+Icf+D+3J7JI2P9x/3H/cf9x/3GP9x/3H/cf9x/3GP9x/3H/cf9xj/cf9x/3GP9x/3GDRzZ7yMmIiI/3GIj/cYiI/3GIiI/3GIiI/3GIiIj/cYiIiI/3GIiIiIIqpAGuVb/nH/hx/3H/hx/3H/hx/3H/cf+HH/cf9x/4cf9x/3H/cf9x/4cf9x/3H/cf9x/3H/cf9x/4cTBNVLDCq/9xj/cY/3H/cY/3GP9xj/cY/3GP9x/3GI/3GP9xj/cY/3GP9xj/cTx/grSAfYiP9xiI/3GI/3GIiP9xiI/3GIiP9xiIj/cYiI/3GDKr4b5UHoiIiIj/cYiIiIiIiIiI/3GIiIiIiIiIiIiIiIiIiIiIiIiIiIiIcf8xlWG/ap6Icf+IiIiIcf+IiIiHH/iIiIcf+IiIcf+IiHH/Q27s2RGIcf+Ihx/4iHH/iIcf+Icf+Icf+Icf+Ihx/4cf+Icf+Ffu2RGIcf+HH/iHH/hx/4cf+Icf+HH/hx/4cf+HH/hx/4cf+HFCvCzUPXH/hx/4cf9x/4cf+HH/cf+HH/cf+HH/hx/3H/hx/3H/cf+HH/cf9x/4OI46uHHFcYj/cYj/cYj/cYj/cYiP9xiP9xiI/3GI/3GIj/cYiI/3GIj/cYiI/3GIiP9xiIiP8zhaW+elqIiIiIiIiIiIiIhx/4iIiIiIiHH/iIM9wWvSPpiHH/hx/4hx/4cf+HH/iHH/hx/4cf+HH/hx/4cf+HH/hx/4cf+HH/cf+HH/hx/3H/hx/4cf9x/4cf9x/4cf9x/4cf9x/4cf8yCXW/9or/cY/3H/cf9xj/cY/3H/cY/3H/cY/3GP9x/3GP9xj/cY/3GP9xj/cY/3GP9xj/cY/3GP9xj/cYj/cY/3GP9xiDCV87B6DIj/cYiIj/cYiIj/cYiIj/cYiIiI/3GIiIiI/3FAR3wMiI/3GIiIiIiIiIiI/3GIiIiIiIiIiIiIiIiIiIiIiIiIP7bjsUkciIiHH/iIhx/4iHH/iIhx/4iHH/iIcf+Ihx/4hxR7wslD3/iHH/iHH/iHH/iHH/iHH/iHH/hx/4hx/4cf+Icf+HH/hx/4hx/4cf+HH/hx/4cf+HH/hx/4cf+HH/hxOVl1tqaKcf9x/3H/cY/3H/cf9x/3H/cY/3H/cf9xj/cf9x/3GP9x/3H/cY/3H/cY/3H/cY/3GP9x/3GP9xj/cf9xj/cY/3GP9x/3GP9xj/M6m/v1ZA/4iIhx/4iIhx/4iIcf+IiHH/iIhx/4iDwH47X4HP+HH/hx/4cf+HH/hx/4cf+HH/hx/4cf9x/4cf+HH/hx/3E6ty61SNFxiI/3GIj/cYiI/3GIiP9xiIj/cYiIj/JjqlOsxVrHH/cf+HH/cf9x/3H/cf9x/3H/cf+HH/cf9x/3H/cf9x/3H/cf9x/3GP9x/3H/cf9xLSjQGj1y/oiIiIiIiIiIhx/4iIiIiIhx/4iINamFu1Z6cf+Icf+Icf+HH/iHH/hx/4hx/4cf+HH/hx/4cf+HH/gjB3Eq74jthx/4cf+HH/hx/4cf+HH/hx/4cf+HH/cf+HH/hx/3H/hx/3H/hx/3H/hx/3H/hx/3H/g1re68UhGIiI/3GIiIiP9xiIiIiP9xiIiIiIj/cYiIiDcF9Ln6C4hx/4iIiIcf+IiIiHH/iIiIcf+IiIcf+IiHH/iIhx/4iIcf+Ihx/4iHH/iIcf+Ihx/zrhJbce2v+HH/hx/3H/hx/3H/hx/3H/hx/3H/hx/3H/cf+HH/cf9x/4cf9x/3H/cf+HH/cf9x/3H/cf9x/3H/cf+HH/cf9x/3H/cf9x/3H/Nu9UuxCr/3GP9xj/cY/3GP9xj/cY/3GP9xj/cY/3GI/3GP9xj/cYNBLHu+04cYiIiIiIiIiIiIiIiIiIiIiIiIiIiIiCvGIRpjne7/cf9x/3H/cf9xj/cf9x/3H/cY/3H/cf9xj/cf9xj/cf9x/3GP9xTGaMSZf/cf9xj/cY/3GP9x/3GP9xj/cY/3GP9xj/cY/3GP9xj/cY/zgbR7nkuIiIiIj/cYiIiIiIiIj/cYiIiIiIiC4vcSo9CO2IiIiIiIiIiIiIiIiIiIiIiIiIOoWItnp3iHH/hx/4cf+Icf+HH/hx/4cf+HH/hx/4cf+HH/McCavz9lcY/3GP9xj/cY/3GP9xiP9xj/cY/3GI/3GP9xiP9xiP9xgpDbIqjyTdiP9xiP9xiP9xiI/3GIj/cYiP9xiI/3GIiP837x+7EOD/iHH/hx/4hx/4cf+HH/hx/4hx/4cf+HH/hx/4cf+CMksBrttP6Ij/cYiI/3GIiIj/cYiIj/cYiIiI/3GIPtansilYiHH/iIiHH/iIhx/4iIhx/4iHH/iIhx/4iHH/iIcf+Ihx/4hx/4iHH/gnFMAanrP+cYj/cYj/cYj/cYj/cYj/cYiP9xiP9xiI/3GIj/cSCeIioXHd3/cYiI/3GIiP9xiIj/cYiI/3GIiI/3GIOmtYtpSniIiIcf+IiIcf+IiIcf+IiHH/iIhx/4iHH/iIhx/4K14rSnodS3H/hx/3H/cf+HH/cf9x/3H/hx/3H/cf9x/3H/cf+HH/cf9x/3H/cf9xNF1nvKKYiP9xj/cYj/cYj/cYj/cYj/cYj/cYj/cYiP9xiP9xiI/y90IBoovf6Icf+HH/iHH/hx/4hx/4cf+HH/hx/4cf+HH/hx/4cf+HH/hx/4cf+HH/PjFWss6pcf9xj/cf9x/3GP9x/3H/cY/3H/cf9xj/cf9xj/cf9xj/cY/3H/cY/z5x6rOOFYiI/3GIiIiIiIiIiIiIiIiIiIiIiIiIiIiIhx/4iIiIiIiIiIcf+IiIiILucAGiGP/nH/cY/3H/cf9xj/cf9xj/cf9xj/cf9xj/cf9xj/cf9xj/cY/3GCVOBxq7H46HH/hx/4cf+HH/hx/4cf+HH/hx/3H/hx/4cf9x/4cf+HH/cT3AV7I/qHH/cY/3H/cY/3GP9xj/cf9xj/cY/3GP9xj/cY/3GP9xj/cY/3GDQxZrvOmXGIiIiP9xiIiIiP9xiIiIiIj/cYiIiIiIiIg2Osa7xTn/iIhx/4iIcf+Ihx/4iHH/iIcf+Ihx/4hx/4iHH/iHH/iHH/iDighbhfenH/cf+HH/cf9x/4cf9x/3H/cf+HH/cf9x/3H/cf9x/4cf9x/3H/cf9x/3H/cf9x/3H/cf9x/3H/cf9x/3H/cYPUsDs7T8/3GP9x/3GP9xj/cY/3GP9xj/cf9xj/cYj/cY/3GP9xj/cYN7PquUwViIiIiIiIiIiIiHH/iIiIiIiIhx/4iIPiVUstqriIcf+Icf+Icf+Icf+Icf+Icf+Icf+Icf+HH/iHE8miKzZd1x/4cf+HH/cf+HH/hx/3H/hx/4cf9x/4cf9x/4cf9x/3H/hx/3H/cf+HH/cf9x/3H/hx/3H/cf9x/3H/hx/3H/cf9x/3H/LVGRGkrm7oiIiIiIiIiIiIcf+IiIiIiIiIg6gLO3f0z/iIcf+Ihx/4iHH/iIcf+Icf+Ihx/4hx/4hx/4hx/0bg7KHxcf+HH/iHH/hx/4cf+HH/iHH/hx/4cf+HH/hx/4cf89S8aztDlx/3GP9x/3H/cf9xj/cf9xj/cf9x/3GP9x/3GP9x/3GP9xj/cf9xj/cY/3H/cY/3GP9xj/Mny2voNJcYiIj/cYiIiP9xiIiIj/cYiIiIj/cYiIiIgwnLawc0mHH/iIiHH/iIiHH/iIhx/4iIcf+Ihx/4iHH/iIcf+ILUe6GkuEXoiIiIiIiIiIiIiIiIiHH/iIiIiEEDzP/DiHH/iIiIiHH/iIiIcf+IiIcf+IiIcf+IiIcTMc5LzjG4cf+HH/hx/4cf+HH/hx/4cf+HH/cf+HH/hx/4cf9x/4Qgw8/zz/hx/3H/hx/3H/hx/3H/hx/3H/cf+HH/cf9x/4cf9x/3H/M7pfvkWgiIiP9xiIiIiIiIj/cYiIiIiIiIiChsIRqJPe5x/3H/cf9x/3H/cf9x/3H/cf9x/3H/cf9x/3H/cf9x/3GP9x/3H/cTynJrRY2Y/3GI/3GI/3GI/3GI/3GI/3GIj/cYj/cYiP9xiI/3GDDzV7AcqIiIiIiHH/iIiIiIiIiHH/iIiIiIhx/4iIiIhx/4iIiHH/gw6+WxJBr/iHH/hx/4cf+HH/hx/4cf+HH/hx/3H/hx/4cf+HH/cf8uxxoaM45eiHH/iIhx/4iIcf+Ihx/4iIcf+Ihx/4iHH/iHH/iIcf+Icf+Icf+Icf+Icf+Icf+Icf+Icf+HH/iHH/hx/4MRDEsP87/3H/cf+HH/cf9x/3H/cf+HH/cf9x/3H/cf9x/3H/cf9x/3H/cf9x/3H/cf9x/3H/cf9xj/cf9xNbkHukb4cYj/cYj/cYj/cYiP9xiP9xiI/3GIj/cYiP9xiIj/cYOphStmetiIiIj/cYiIiIiIj/cYiIiIiIiINERYvLuniIcf+Icf+Ihx/4hx/4hx/4hx/4hx/4hx/4hxNkYbubnkcY/3H/cY/3H/cY/3GP9x/3GP9xj/cY/3GP9x/3GP8wbn2xoYKIiIiHH/iIiIiIhx/4iIiIcf+IiIhx/4iIiEQ2nMyWhx/4iIcf+Ihx/4iIcf+Ihx/4iHH/iHH/iIcf+Icf+Icf+Icf+Icf+Icf+Icf+Icf+HH/iHH/g1ekG8hb7/hx/4cf+HH/cf+HH/hx/4cf9x/4cf+HH/cf+HH/hx/3H/hx/3H/cf+HH/cf89bCG0k97/cf9x/4cf9x/3H/cf9x/3H/cf9x/3H/cf9x/3H/cf9x/3H/cf9x/3GP9x/3H/cf9x/3H/cY/3H/cf9xj/cTVAqLu/V4/3GIiP9xiIiP9xiIiP9xiIiI/3GIiIgyikG+db7/cYiIiIiIiIiIiI/3GIiIiIiIiIiIiIiDqVZrZqmYcf+Ihx/4hx/4iHH/iHH/iHH/iHH/iHH/iHH/iHH/hxJTyQGrw2/oj/cYiP9xiP9xiI/3GIj/cYiI/3GIj/cYiI/3GD/HOLE4x4iHH/iIiIhx/4iIiIcf+IiIhx/4iIcf+IiIcf+IiHH/iD3rBrMU+XH/hx/3H/hx/4cf9x/4cf9x/4cf9x/4cf9x/4cf9x/4cf9x/3H/hx/3H/cf9x/4cf9x/3H/cf8/DBSy8+uP9x/3GP9x/3GP9x/3GP9x/3GP9xj/cf9xj/cY/3GP9xj/cTHnD78Y8Ihx/4iIiIcf+IiIhx/4iIhx/4iIcf+IiDS8E7xD7HH/iHH/hx/4hx/4cf+Icf+HH/hx/4cf+Icf+HH/hx/4cTPSmLwtZ3GP9x/3GP9xj/cf9xj/cf9xj/cY/3H/cY/3GP9xj/cYO8DUtT8riP9xiI/3GIj/cYiI/3GIiI/3GIiP9xiIiI/3GIghb2ca+QmOcY/3H/cf9xj/cf9xj/cf9xj/cf9xj/cY/3H/cY/3GP9x/3GP9xj/cY/3GP9xL9GAGhLn/nH/iIhx/4iIcf+Ihx/4iIcf+Ihx/4iHH/iHH/iIcf+Icf+Ihx/4hx/4hx/4g9xYW0Onr/hx/3H/cf+HH/cf9x/3H/hx/3H/cf9x/3H/cf9x/3H/cf9xJhFSKr7q3f9xj/cf9x/3H/cf9x/3H/cf9x/3GP9x/3H/cf9xj/cf9x/3GP9x/3H/M5snvmTYj/cYiP9xiI/3GIiP9xiIj/cYiI/3GIiI/3GIiIj/cYiIiP9xiIiIg/CVax9qmHH/iIiIiHH/iIiIcf+IiIhx/4iIhx/4iIcf+IiHH/iIg6DCa289mHH/hx/3H/hx/3H/hx/4cf9x/3H/hx/3H/hx/3H/cf+HH/cf9x/4cf9x/3H/cf+HE+dZayimn/cY/3GP9xj/cY/3GP9xj/cYj/cY/3GP9xiP9xj/cYj/cYOr7vtkEQiHH/iIcf+Ihx/4hx/4hx/4hx/4hx/4hx/4hx/4hx/4cf+Icf+HH/iHH/hx/4cf+HH/iHH/hx/4cf+HH/hx/4cf9x/4cf8+XReyouhx/3H/cY/3H/cY/3H/cY/3H/cY/3H/cY/3H/cY/3GP9x/3GP9xj/cYPPd1tAiKiI/3GIiP9xiIj/cYiIj/cYiIj/cYiIj/cYiIMBeGsPh5iIcf+IiIiIcf+IiIiHH/iIiHH/iIiIcf+IiHH/iIhx/4iIcf+Ihx/4iHH/iIcf+Ihx/4iHH/iHH/iHH/iIcf+Dlmk7eZbHH/hx/3H/hx/4cf9x/4cf9x/4cf9x/4cf9x/4cf9x/4cf9x/3H/hx/3H/cf9x/4cf9x/3H/cf9x/4cf9x/3H/cf9x/3H/cf9x/3H/cf86r/+3UACIiIiIiIiIiIiIiIiIiIiIiIiHH/iCymoCpVlf2IiIiIcf+IiIiIiIiIiIiHH/iIiIiCo4NIqsfLeIiIiIiIiIiIiIiIiIiIiIiIgsM+sqbMFN/4cf+HH/hx/4cf9x/4cf+HH/cf+HH/cf+HH/cf+HH/cf+HH/NaxVvFOq/3H/cY/3H/cf9xj/cf9xj/cY/3H/cY/3GP9x/3GP9xj/cY/3H/cY/3GP9xj/cY/3GP9xj/cYj/PImEtXZ7iIj/cYiI/3GIiI/3GIiI/3GIiIj/cYiIiINRX4u+oHiIhx/4iIcf+Ihx/4iHH/iIcf+Ihx/4hx/4hx/4iHH/iHH/iHH/hx/4hx/4hx/4O2cPtpjw/3GP9xiP9xiP9xiP9xiP9xiP9xiI/3GI/3GIj/L8UpKjOtbYiIiIiIiIiIiHH/iIiIiIiIiIcf+IiDfqqLkVV3H/hx/4cf+HH/hx/3H/hx/4cf+HH/cf+HH/cf+HH/cf+HH/cf+HH/cf9x/4cf9x/3H/g2HVS74qv/cY/3H/cf9xj/cf9xj/cf9xj/cf9xj/cf9xj/cY/3H/cY/3GDBsh7CjeIiP9xiIiI/3GIiIiI/3GIiIiIiP9xiIiIiC894BocIf5x/4cf9x/3H/cf9x/3H/hx/3H/cf9x/3H/cf9x/3H/cf9x/3H/cf9x/ySG3Srnki3/cYiIiI/3GIiIiP9xiIiIiIiP9xiIiIgjRaR6DKW4cf+HH/cf+HH/cf+HH/cf+HH/cf9x/4cf9x/3H/hx/3H/cTxbC7Sk9IiP9xiI/3GIj/cYiP9xiI/3GIiP9xiIj/cYiIj/cTn147cKHIiIiP9xiIiIiIiIcf+IiIiIiIiIg9+sa0BTn/iHH/iHH/iHH/iHH/hx/4hx/4cf+Icf+HH/hx/yLBIRrj7e5xiI/3GIiP9xiIj/cYiIj/cYiIiP9xiIiD1YkbOnboiIiIj/cYiIiIiIiIiIiIiIiIiIiIiIiIiDEE4bAMHv+IiIiIhx/4iIiIhx/4iIiHH/iIiHH/MW6nsKFY/3H/hx/4cf9x/4cf9x/4cf9x/4cf9x/3H/hx/3H/cf+HH/cf9x/4cf9x/yTdcRrSKO6IiIiIiIiIiIiIiIiIiIiIiHH/iIiDKfVL5gq3H/iIhx/4iHH/iIcf+Ihx/4hx/4iHH/iHH/iHH/iHH/iHH/iHH/hx/4hx/4hx/4cf+Icf+HH/hx/4cf+HH/iHH/NYTyvHsN/4cf9x/3H/hx/3H/cf+HH/cf9x/3H/cf9x/4cf9x/3H/cf9x/3H/cf8lc4wq2Mc9iI/3GIj/cYiI/3GIiI/3GIiP9xiIiI/3GIiIj/P6Y3slnIiIiIcf+IiIhx/4iIhx/4iIhx/4iIcf+IiHH/iIhx/4iHH/iDp1NraKyXH/cf+HH/cf+HH/cf+HH/cf9x/4cf9x/3H/hx/3H/cf+HH/cf9x/3H/cf9x/4cTZq9rmVCXGP9xj/cY/3GI/3GP9xiP9xj/cYj/cY/3GI/3GI/3GI/3EpdBQqiL69iIj/cYiI/3GIiI/3GIiI/3GIiIj/cYiIiI/3GIiIiIj/cYiIiIgzMKa9z1lx/4iIhx/4iIhx/4iIcf+IiHH/iIcf+Ihx/4iHE85ke0Gbj/cf9x/4cf9x/3H/hx/3H/cf9x/3H/hx/3H/cf9x/3H/cf9x/3H/cf9xMvbcvgkj/3GIiIiP9xiIiIiI/3GIiIiIiIj/cYiIiIiIiIOtAbty/k/4hx/4cf+HH/hx/4cf+Icf+HH/cf+HH/hx/4cf+HH/hx/3H/PcThtDse/4cf9x/3H/hx/3H/cf9x/3H/hx/3H/cf9x/3H/cf9x/3H/cf9x/3H/cf9x/3H/cf9xJLCwGsT0/oiIiIiIiIiIiIiIiIcf+IiIiIiIhx/4iIiIKbasGoSVPoiIiIiIiIiIiIiIiIiIiIiIiIiDoKorb1XYhx/4iIiIcf+IiIhx/4iIhx/4iIhx/4LWTVOkmyrHGI/3GI/3GIj/cYj/cYiP9xiI/3GIj/cYiP9xiIOjp5tsWGiIiHH/iIiIcf+IiIhx/4iIcf+IiIcf+Ihx/z+Kw7F1PIcf+HH/hx/4cf+Icf+HH/hx/4cf+HH/hx/4cf9x/4cf+HEmD6UarwWuiIiIiIiIiIiIhx/4iIiIiIiIiIcf+IMrY9v0nC/3H/cf9x/3H/cf9x/3H/cf9x/3H/cf9x/3H/cf9x/3H/cf9x/3GP9x/3H/cf8m2ZEasmbuiIiIiIhx/4iIiIhx/4iIiHH/iIiIcf+Ig6P+a2wBmHH/hx/3H/hx/4cf9x/4cf+HH/cf+HH/cf+HH/cf9x/4cf9x/4cf8kObEa3GTuiIiIiIiIiIiIiIiIiIiIiIiIiIiIiIiIP8z1sTMKiHH/iHH/iHH/iHH/iHH/iHH/iHH/iHH/hx/4hx/4cf+Icf+HH/hx/4cf+Icf+HH/hx/4cf+HEsjs86VxMMiHH/iHH/iIcf+Icf+HH/iHH/iHH/hx/4hx/4M3TXvYsocf9x/3H/cf9x/3GP9x/3H/cf9xj/cf9x/3GP9x/3H/cY/3H/Mr7sv0ETiIiIiIiIiIiIiIiIiIiIiIcf+IiIiIiDD5RrAWuXH/iHH/iHH/iHH/hx/4hx/4cf+Icf+HH/iHH/hx/4cf+HE/VLawq0lx/3H/cf9x/3H/cf9xj/cf9x/3H/cY/3H/cf9xj/cf9x/3GP9x/3Eq9hxKcJ47cYiIj/cYiIj/cYiIiP9xiIiIj/cYiIiIj/cYgk9wAa0I/+/3H/hx/3H/hx/3H/cf+HH/cf9x/4cf9x/3H/hx/3H/cf9x/3H/hx/3H/cf9x/3H/cf9x/3H/cf9xING3GgPkjohx/4iHH/iHH/iIcf+Icf+Icf+Icf+Icf+Icf+Icf+HH/iHH/hx/4hx/4cf+HH/iHH/hx/4cf+HH/hxPxkUsObrcf+HH/cf9x/3H/cf9x/3H/cf9x/3H/cf9x/3H/cf9x/3H/cf9x/3H/cY/3H/cf9x/3H/cY/3H/NgBouv+XcYiP9xiIj/cYiI/3GIiI/3GIiI/3GIiI/3GIgy3Y6+InGHH/hx/4cf+HH/hx/4cf+HH/cf+HH/hx/4cf9x/4cf+HH/cf+HH/cf+HH/cf+HH/cf9x/4cf9x/3H/hx/3H/cf+HH/M5uHvmR4iP9xj/cY/3GP9xiP9xj/cY/3GI/3GI/3GP9xiP9xg8hx+0eOCHH/iIcf+Ihx/4hx/4iHH/iHH/iHH/iHH/iHH/iHE2HWG54p6HH/hx/4cf+HH/hx/4cf+HH/hx/4cf9x/4cf+HH/hx/3H/g9WGW0p5r/cf9x/3H/cY/3H/cf9xj/cf9x/3GP9x/3GP9x/3GP9x/3GC2KTSpHWy3/cYiIiIiIiIiIiIiIiIiIiIiIiEgcTI47iIiIiIcf+IiIiIiIiIcf+IiIiIiHEzd2q8iJVx/3H/hx/3H/cf+HH/cf9x/4cf9x/3H/cf+HH/cf9x/3H/cf9x/3EtIroqTdRd/3GI/3GI/3GI/3GIj/cYj/cYiP9xiI/3GIj/cYPOMXtBzoiIiIiIiIiIcf+IiIiIiIiIcf+IiDnKx7c1OHH/hx/4cf+HH/hx/4cf+HH/hx/4cf9x/4cf+HH/cf+HH/hx/3H/hx/3H/hxKOaqGoGVXnH/iIcf+Icf+Ihx/4hx/4hx/4hx/4hx/4hx/4hx/4KDkMKpxvPXH/cY/3H/cY/3H/cY/3H/cY/3H/cY/3H/cY/3GP9xj/cf9xj/cY/3GP9xj/cY/3GP9xj/cYOVvXt6QoiI/3GIiIiIiIiP9xiIiIiIiIiIiIiIiIiIiIg9KUSz1ruIhx/4iIcf+IiIcf+Ihx/4iIcf+Ihx/4iHH/iIKap0GoVYvoiP9xiIj/cYiI/3GIiI/3GIiI/3GIiIj/cYgyyJW+N2qIiIiIiIiHH/iIiIiIcf+IiIiHH/iIiIcf+IiIcf+IObnGt0Y5hx/3H/hx/4cf+HH/cf+HH/cf+HH/hx/3H/hx/3H/cf+HH/cf+HH/cf9x/3E2GyS65Nv/cf9xj/cf9x/3GP9x/3GP9x/3GP9x/3GP9x/3GP9xj/cf9xj/cY/3GP9xj/cf9xj/cY/3GP9xj/cYj/cY/3GP9xj/cYj/cY/3GI/3GP9xiP89QIK0v32IiP9xiI/3GIiP9xiIiP9xiIj/cYiIg0qVm8VqZx/4iIhx/4iIcf+Ihx/4iHH/iIhx/4hx/4iHH/iIcf8n6TIaoWzej/cYiP9xiP9xiI/3GIj/cYiI/3GIj/cYiIJ5QZGpa+bnH/cY/3H/cf9xj/cf9xj/cf9xj/cY/3H/cY/3GP9xj/cTLut74RSIiI/3GIiIiP9xiIiIiIj/cYiIiIiIiP9xiIiIiIiIiIiC7DUBozyv7/hx/3H/cf9x/3H/cf9x/3H/cf9x/3H/cf9x/3H/cf9x/3H/cf9x/3H/cY/zU+hrzBeY/3GI/3GI/3GI/3GI/3GI/3GIj/cYiP9xiI/3GIj/cYiP9xiIj/cYiI/3GIiI/3GIiI/3GIiI/3GIiIiDJO876xDIiIhx/4iIiIiIiIiIiIiHH/iIiIiIiHH/g92VS0Jqv/iIcf+Icf+Icf+Icf+Icf+Icf+HH/iHH/iHH/hxKI60GocUvv9xiIiIiIj/cYiIiIiIiIiI/3GIiIiIiIiIiCfbDUrCTyv/hx/4hx/4hx/4cf+HH/iHH/hx/4cf+HH/hx/4cf+HH/hxMLJKsF21/3GP9x/3GP9xj/cY/3GP9xiP9xj/cY/3GP9xiP9xg4AIq4/3WIcf+IiIiIiIiIiIiHH/iIiIiIiHH/iIg784u1DHSHH/cf9x/3H/hx/3H/cf9x/3H/cf9x/3H/cf9x/3H/cf9x/3H/cf9x/3H/cf9x/3H/cf9x/3GP9x/3H/cf9x/3GP9x/3H/cY/3H/cf9xj/cf84K+651BGIiIiIhx/4iIiIiIiIhx/4iIiIiHH/iIiINeK3ux1Ihx/4cf+HH/cf+HH/hx/4cf9x/4cf+HH/cf+HH/cf+HH/cf9x/4cT9Z1bGmKv9x/3GP9x/3GP9x/3GP9xj/cf9xj/cY/3GP9x/3GP9xj/cY/3GP87vOK2Qx2I/3GI/3GIj/cYj/cYiP9xiI/3GIiP9xiI/3GIiP9xiIiD47XLLEo3H/iHH/iIcf+Icf+Icf+Icf+Icf+Icf+HH/iHH/hx/z00o7TLXP+HH/cf+HH/cf+HH/cf9x/4cf9x/3H/cf+HH/cf9x/3H/cf+HH/cf9x/3H/cT3rpbMUWo/3GP9xj/cY/3GP9xj/cY/3GI/3GP9xj/cYj/cY/3GI/3GI/3GI/3GP9xiD/fprEgWYiIiIiIj/cYiIiIiIiIiIiIiIiIiIcf+IiIiIiIiIiIiIcf+IiIiDgnFrjY6Yhx/4cf+Icf+Icf+HH/hx/4hx/4cf+HH/hx/4cf+HH/JY6BGscX7o/3GIiI/3GIiIj/cYiIiI/3GIiIiIj/cYghjUcqCCuNcf+IiIiIhx/4iIiHH/iIiIcf+IiIMMd3sEiIcf+HH/cf+HH/cf+HH/cf+HH/cf+HH/cf+HH/cf9x/4cf9x/3H/cf84jfa5cgn/cY/3GP9xj/cY/3GP9xj/cYj/cY/3GP9xiP9xgvdNoaKLJe/3H/cY/3H/cf9x/3H/cf9x/3GP9x/3H/cf9xj/cf9x/3GP9x/3H/cY/3H/cTpUdrariYiP9xiI/3GIj/cYiI/3GIiP9xiIj/cYiIj/cYiIj/cYiIiDzor7QXUHH/hx/4cf+HH/hx/3H/hx/3H/hx/4cf9x/4cf9x/4cf9x/3H/hx/3H/cf+HH/cTW0drtLif9xj/cY/3GP9xj/cY/3GP9xj/cY/3GP9xj/cY/3GP9xiP9xj/cYj/cY/3GI/3GI/zzLN7U0yIiIiIiIiIiIiIiIiIiIiIiIiIiIg6k/e2bAiIcf+Icf+HH/iHH/hx/4cf+Icf+HH/hx/4cf+HH/hx/4cf81hEm7e7Zx/3GP9xj/cf9xj/cY/3GP9xj/cY/3GP9xj/cY/3GP9xj/cYMqTnvlsYiIiIiIiIj/cYiIiIiIiIiIiIiIgjmFMq5nrNiIhx/4iIiIiIiIhx/4iIiIiHH/iIiIiHE5The2sehx/4cf+HH/hx/3H/hx/4cf+HH/hx/3H/hx/3H/hx/4cf9x/4cf9x/4cf9x/3H/hx/3H/cSTpsCrBZP1x/4cf9x/4cf9x/3H/hx/3H/cf+HH/cf9x/3H/hx/3H/cf9x/3H/cf+HH/cf9x/3H/P9v1siQK/3GP9xj/cY/3GI/3GP9xj/cYj/cY/3GI/3GI/3GP9xiP85+ne4BYiIiIiIiIiIiIiIiIiIiIiIiIhx/4iIg3Vv65qQFx/3H/cf9x/3H/cf9x/3H/cf9xj/cf9x/3H/cf9x/3H/cY/3H/cf9xj/cf9x/3EySia+tdmI/3GI/3GIj/cYj/cYiP9xiI/3GIiP9xiI/3GIiP9xL8xBGhM77ocf+HH/hx/3H/hx/4cf9x/4cf9x/4cf9x/4cf9x/4cf9x/4cf9x/3ExsWi/Tpf/cY/3GP9xiP9xj/cYj/cY/3GI/3GP9xiP9xiP9xiP9xiD/x9rEOCYiIiIiIiIiIiIiIiIiIiIiIiIiIcf+IiIiIiIiIiHH/iIiIN5NluWyahx/4hx/4hx/4cf+Icf+Icf+HH/iHH/hx/4cf+Icf+HH/g06pe9FWj/cf9x/3H/cY/3H/cf9xj/cf9x/3GP9x/3GP9x/3GP9x/3GP9xj/cT23drNIiYiI/3GIiP9xiIj/cYiIj/cYiIj/cYiIiI/3GIiIiI/3GIiIiIiP9xiIiIiIiIiI/3GIiIiIgq//YacACe/3GP9xj/cY/3GP9xiP9xj/cY/3GP9xiP9xj/cYj/cYj/MH6rspFU/4iIiIiHH/iIiIiHH/iIiIcf+IiIcf+IiIPJu0tWRL/4cf+Icf+HH/hx/4cf+HH/hx/4cf+HH/hx/4cf+HH/cf+HH/hx/4cf9x/4cf9x/4cf9x/4cf9x/4cf9x/3H/hx/3H/NPnHvQY4/3GP9xiP9xj/cY/3GP9xiP9xj/cY/3GI/3GI/3GP9xiDzq/rQVAYcf+Ihx/4iHH/iIcf+Ihx/4hx/4hx/4hx/4hx/4hx/4hx/4hx/4hx/4cf+Icf+HH/hx/4hx/4cf+DpoXLeXo4/3GP9xiP9xj/cYj/cY/3GI/3GP9xiP9xiP9xiP9xiP9xiI/zIxN7/OyIiIiIiIiIiIiIiHH/iIiIiIiIiIiIiIcf+IiIiIiIcf8z2za9JMmHH/hx/4hx/4cf+Icf+HH/hx/4cf+HH/hx/4cf+HH/hx/4cf+HH/g3rDO6U8z/hx/3H/cf9x/3H/cf9x/3H/cf9x/3H/cf9x/3H/cf9x/3H/NfBhvA+ej/cf9x/3GP9x/3H/cY/3H/cY/3GP9x/3GP9x/3GP9xj/cf9xj/cY/3GDtdFrWi6YiP9xiIj/cYiIiP9xiIiP9xiIiIj/cYiIiIiP9xiIiDjohrgXeYiIiHH/iIiHH/iIiHH/iIhx/4iHH/iIhx/4iHH/iIcf+Ihx/4hx/4M12XvaJohx/3H/cf9x/3H/cf9x/4cf9x/3H/cf9x/3H/cf9x/3H/cf9xj/cf9x/3E50US2Lrtxj/cY/3GP9xj/cY/3GP9xiP9xj/cYj/cY/3GI/3GP9xg1j2e6cJhxiIiIiIiIiIiIiIiIiIiIiIiIiIiIiDvf5bUgGohx/4hx/4hx/4iHH/iHH/iHH/hx/4hx/4hx/4cf+Icf+HH/iHH/hx/4cf+HH/iHH/hx/4cf+HH/hx/3H/hx/4cf+DP70b0ELnH/cf+HH/cf9x/3H/hx/3H/cf9x/3H/hx/3H/cf9x/3H/cf9x/zOZhr5mef9xj/cY/3GI/3GP9xiP9xj/cYj/cYj/cYj/cY/3GIj/cYj/cYj/cYiP9xO+w2tRPJiIiIiIiIiIiIiIiIiIiIiIiIiIcf+IiIg+IsWy3TqIcf+Ihx/4hx/4hx/4hx/4cf+Icf+Icf+HH/iHH/hx/4cf+HH/iHH/hx/4cf+HH/hx/4cTAB5b/+GnH/cf9x/3H/cf9xj/cf9x/3H/cY/3H/cf9xj/cf9x/3GP9x/3H/cY/3H/cY/3GP9x/3GP9x/3GP9xj/cYOmmWtpZpiIj/cYiIj/cYiIj/cYiIiP9xiIiIiP9xiIgv+KIaEHXehx/3H/cf9x/3H/cf9x/3H/cf9x/3H/cf9x/3H/cf9x/3H/cf9xj/cf8yR9a/uCn/cYj/cYj/cYiP9xiP9xiI/3GI/3GIj/cYiP9xiIMwF3vf6IiIiIiIiIhx/4iIiIiIhx/4iIiIhx/4iIiIcf+INFt2vaSJ/4cf+HH/hx/4cf+HH/hx/4cf9x/4cf+HH/cf+HH/hx/3H/hx/3H/hPt8wkg/+HH/cf9x/3H/hx/3H/cf9x/3H/cf+HH/cf9x/3H/cf9x/3FBaLz5dP9x/3H/cY/3H/cf9x/3H/cY/3H/cf9x/3GP9x/3H/cY/3H/cY/3H/cf9xj/cf9xj/cY/3H/cY/3GP9x/3GP9xj/cY/zdHUrm4rXGI/3GI/3GP9xiP9xiP9xiI/3GI/3GI/3GIj/cYg6NQG2yv6IiP9xiIj/cYiIj/cYiIj/cYiIiI/3GIiIiP9xiIiIiIj/cTXsf7sTgHH/cf+HH/cf+HH/cf+HH/cf9x/4cf9x/3H/hx/3H/cf9x/4cf9x/3H/cf9x/3H/hx/3H/cf8yyMa+Nzlxj/cYj/cY/3GP9xiP9xiP9xj/cYj/cYj/cYj/cYj/cYj/cYiP9xiIIBIHOh/fjHH/cf9x/4cf9x/3H/hx/3H/cf9x/4cf9x/3H/cf9x/3H/hx/3H/cf9x/3H/cf9x/3H/cf9x/3H/cf9x/3EzeiW9hdqP9xj/cY/3GP9xiP9xj/cYj/cY/3GI/3GI/3GI/3GI/3GI/3GDVHB7u4+IiIiIiIiIiIiIiIiIiIiIiIiIiIcf+IiIg5xhe4Oej/hx/4hx/4cf+Icf+HH/iHH/hx/4cf+HH/hx/4cf+HH/g85he0Gehx/3GP9x/3H/cY/3H/cf9xj/cf9xj/cf9xj/cf9xj/cY/3H/cY/3GP9x/3GP9xj/cY/3GP9xj/cY/3GP9xj/cY/3GP9xiP9xj/cY/3GI/3GDn1FLcK6/9xiIiP9xiIiP9xiIiIj/cYiIiI/3GIiIiIiP9xiIiIiIiIiP9xiIiIiIiIiIiIiIgwmxWwdOqIcf+IiIcf+IiHH/iIcf+Ihx/4iHH/iIcf+Ihx/4hx/4iHH/iHH/iHH/iHH/iHH/hx/4hx/4hx/4cf+Icf+HH/hxO1+0tKBLcf9x/3H/cf+HH/cf9x/3H/cf9x/3H/cf9x/3H/cf9x/3H/cf9x/3H/cf9x/3GP9x/3H/cf9x/3GP9x/3H/cTOlR71auI/3GIj/cYj/cYiI/3GIj/cYiI/3GIiP9xiIiDpLtra0SYhx/4iIiIiIiHH/iIiIiHH/iIiIhx/4iIiHH/iDFNhr+yeXH/hx/4cf+HH/hx/3H/hx/4cf9x/4cf+HH/cf+HH/cf+HH/cf+HH/cf+DmeZrhhmY/3H/cY/3GP9x/3GP9xj/cY/3GP9x/3GP9xj/cY/3GI/3GP9xj/cY/3GI/3GP9xiP9xgx1NW/KyqIj/cYiIiIiI/3GIiIiIiIiIj/cYiIiIiIiIiIiIg394W5CHqHH/iIhx/4iIcf+Ihx/4iHH/iIcf+Ihx/4hx/4iHH/iHH/iHH/iHH/iHH/hx/4hx/4hx/4cf+Icf+HH/hx/4cf+Icf+HH/hx/4cf+HH/hx/4cf9x/4cTb9U7oCrP+HH/cf9x/3H/cf9x/3H/cf9x/3H/cf9x/3H/cf9x/3H/cf9x/3H/cY/3H/cf9x/3H/cY/3H/cf9xj/cf9x/3GP9x/3GP9x/3H/cY/3GP88PzO1wMyI/3GP9xiP9xj/cYj/cYj/cYj/cYj/cYj/cYiP9xiP9xRit8rUiIj/cYiI/3GIj/cYiI/3GIiI/3GIiI/3GIiIj/cYiIiIOk8ztrDMiIiIiIiIiHH/iIiIiIiIiIiIiIhx/4iIiIiIiHH/iIiIiHH/iIiIhx/4iIiHH/iIiHH/iIiHH/iIhx/4iHH/iIhx/zD8c7ETjP+Icf+HH/hx/4cf+HH/hx/4cf+HH/hx/4cf+HH/hx/3H/hx/4cf9x/4cf+HH/cf+HH/cf+HH/cf9x/4cf9x/3H/g1bIO7k3xx/3H/cf9xj/cf9x/3H/cY/3H/cf9xj/cf9xj/cf9xj/cf9xj/cf9xj/cY/3H/cY/3GP9xj/cf9xj/cY/3GP9xj/cY/3GP9xiP9xj/cY/3GP9xiP9xj/cYj/cYj/cY/3GI/3GIPveVsghqiIj/cYiIiIiIiIiP9xiIiIiIiIiIiIiIg34oS5HXuIhx/4iIhx/4iIcf+IiHH/iIcf+IiHH/iIcf8/i9aydCn/hx/3H/hx/3H/cf9x/4cf9x/3H/hx/3H/cf9x/3H/cf9x/4cf9x/3H/cf9x/3H/cf9x/3H/cf9x/3H/cY/3H/cf9x/3H/cf9x/3GP9x/3H/cf9xj/cf9x/3FLmoxWV/9x/3GP9x/3GP9x/3GP9xj/cf9xj/cY/3GP9xj/cY/3H/cYMxyTveNs/3GIj/cYiP9xiI/3GIj/cYiI/3GIj/cYiIgwGxKw9O2IiIj/cYiIiIiIiIj/cYiIiIiIiIiIPZVcs2qjcf+HH/hx/4cf9x/4cf+HH/cf+HH/cf+HH/cf+HH/cf+HH/cTmYlbdnav9x/3GP9x/3GP9x/3GP9xj/cf9xj/cY/3H/cY/3GP9xj/cY/3GP9xPWoHs5X4iIiP9xiIiIiP9xiIiIiIj/cYiIiIiIgwbJOwo2yIiIcf+IiIiIiHH/iIiIiHH/iIiIhx/4iIhx/4iIhx/4iIcf+IiHH/iIhx/4iHH/iIcf+Ihx/4iHH/iIcf86qsO3VTz/hx/4cf+HH/cf+HH/hx/3H/hx/4cf9x/4cf9x/4cf9x/4cf9x/3H/hx/3H/cf+HH/cf9x/3H/hx/3H/cf9x/3H/cf9x/4cf9x/3H/cf9x/3H/cf88usO1RTyP9xj/cf9xj/cY/3GP9xj/cY/3GP9xj/cY/3GP9xj/cY/3GP9xiP9xj/cYj/cY/3GI/3GI/3GI/3GP9xiI/zwg5LXfG4iIiIiI/3GIiIiIiIiI/3GIiIiIiIiIiIiIiIiIiIiIiIiIiIiIiIiIhx/4iIOcmFtzZ6iHH/iHH/iHH/iHH/iHH/iHH/iHH/hx/4hx/4cf+Icf+HH/iHH/hx/4cf+HH/hx/4cf+HH/hx/4cf+HH/cf+HEzbbu9kkSI/3GP9xiP9xiP9xiP9xiP9xiP9xiP9xiI/3GI/3GIg2xpK6OW2IiP9xiIiI/3GIiIiIj/cYiIiIiIj/cYiIiIiIiDdutrmRSYiHH/iIhx/4iHH/iIcf+Ihx/4iHH/iIcf+Icf+INX7Bu4E+iHH/hx/4cf+HH/iHH/hx/4cf+HH/hx/4cf9x/4cf+HH/hx/z/2h7IJeP9x/3GP9x/3GP9x/3GP9xj/cY/3H/cY/3GP9xj/cY/3GP9xj/cY/yoOriqPFR2IiIiHH/iIiIiIiHH/iIiIiHH/iIiIcf+IiIhx/4iIhx/4iDQHRL34u/+HH/iHH/hx/4cf+HH/iHH/hx/4cf+HH/hx/3H/hx/4cf+HH/hx/3H/hx/4cf9x/4cf9x/4cf9x/4cf9x/3H/hx/3H/hx/3H/cf9x/4cf9x/z3HgrQ4fY/3H/cf9x/3H/cY/3H/cf9x/3GP9x/3H/cY/3H/cY/3H/cY/zriGLYd53GIiI/3GIiI/3GIiIj/cYiIiI/3GIiIiIj/cYiIiIiIiP9xiIiIiIiIiIiIiIiIiIiIiIiIiIiIMDpCsNW9iIiIcf+IiIiHH/iIiIcf+IiIcf+IiIcf+IiHH/iIhx/4iHH/iIcf+Ihx/4iHH/iIcf+Icf+Icf+Icf+Ihx/4cf+Icf+Icf+Icf+HH/iHH/hx/4cTCE4r97HYcf9x/4cf9x/4cf9x/3H/hx/3H/hx/3H/cf9x/4cf9x/3H/cf9x/3H/hx/3H/cf9x/3H/cf9x/3H/cf9x/3H/cf9x/3H/cf9xj/cf9x/3H/cf9x/3GP9x/3H/cf9xj/cf9x/3GP9x/3GP9x/3GP9xTGfsOYFx/3GP9xj/cY/3GP9xj/cY/3GP9xj/cY/3GP9xj/cYj/cY/3GI/3GP9xiP9xj/cYj/cYj/cYj/cYj/cYj/cYiP9xiEKcXOY6iP9xiI/3GIj/cYiI/3GIiP9xiIiP9xiIiP9xOphytmeNiIiIiIiIiIj/cYiIiIiIiIiIiIiIiIiIcf+IiIiIiIiIiIiIcf+IiIiIiIcf+IiIiIcf+IiIiHH/iIiIcf+IiIcf+IiHH/iIhx/4iDCLIrCE3XH/iHH/iHH/iHH/iHH/hx/4hx/4cf+HH/iHH/hx/4cf+HFLKbxNZHH/hx/4cf+HH/cf+HH/hx/3H/hx/4cf9x/4cf9x/4cf9x/3E8jjW0ccr/cY/3H/cY/3H/cf9xj/cY/3H/cY/3H/cY/3GP9x/3GP9xj/cTbgBbof+v9xiI/3GIiP9xiI/3GIiI/3GIiP9xiIiP9xiIiI/3GIiIiP9xiIiIiI/3GIiIiIiIXm/SkIiIiIiIiIiIiIiIiP9xiIiIiIiIhx/4iIiIiIiCbuIRqxHe7/cf9x/3GP9x/3H/cY/3H/cf9xj/cf9xj/cf9xj/cf9xj/cf9xj/cY/3H/cY/3GP9xj/cf9xj/cY/3E6ECW179pxiIj/cYiI/3GIiP9xiIiP9xiIiI/3GIiIg+VGayq5mIiIcf+IiIiIcf+IiIiHH/iIiIcf+IiHH/iIiHH/iIhx/4iIcf+Ihx/4iHH/iIcf8wNjaw2cmHH/cf+HH/cf+HH/cf9x/4cf9x/3H/cf+HH/cf9x/3H/cf8wZCiwq9dxiP9xj/cYj/cY/3GI/3GI/3GI/3GI/3GIj/cYj/cTVA5ru/GYiIiIiIiIiIiIiIiIiIiIiIiIiIcf+Dbf5rogGYcf+HH/iHH/hx/4hx/4cf+HH/hx/4hx/4cf+HE+nEexY7hx/3H/cY/3H/cf9xj/cf9x/3GP9x/3GP9x/3GP9x/3GP9x/3GP9xj/cf9xj/cY/3GP8s6QU6YW+scf+Ihx/4hx/4hx/4hx/4hx/4hx/4hx/4hx/4O3LGto05/3H/cf9x/3H/cf9x/3H/cf9xj/cf9x/3H/cf9x/3H/cf9xj/cTERuL/uR4iI/3GIj/cYiI/3GIiI/3GIiI/3GIiC++qhokFV7/cY/3GP9xj/cY/3GP9xj/cYj/cY/3GI/3GP9xiP9xLPqjenBVyIiIcf+IiHH/iIhx/4iHH/iIcf+Ihx/4iHH/iIcf+Icf+Ihx/4hx/4hx/4OLWmuEpZhx/3H/cf9x/3H/cf9x/3H/cf9x/4cf9x/3H/cY/3H/cf9x/3H/cf9x/3H/cf9xj/cf9x/zir9blUCoj/cY/3GI/3GI/3GIj/cYj/cYj/cYiP9xiI/3GIj/cYiP9xiIj/cYiI/3GIiP9xiIiP9xiIg9lQOzavyIiIiIiIiIiIiIiIiIiIiIiIiIiIiIiIcf+IiIiIiIiIcf+IiIiIiHH/iIiIiHH/iIiIcf8w76OxIFz/iIcf+HH/iHH/iHH/iHH/hx/4hx/4cf+HH/iHH/hx/4cf+HH/hx/4cf+HH/hx/4cf+HH/hx/3H/hx/4N0JFur26/3H/cY/3H/cf9x/3GP9x/3H/cf9xj/cf9xj/cf9x/3GP9x/3GP9x/0jtPIEscf9xj/cY/3H/cY/3GP9xj/cY/3GP9xj/cY/3GP9xj/cY/3GI/3GP9xj/cYj/cY/3GI/3E5nDK3Y82I/3GIj/cYiI/3GIiP9xiIj/cYiIj/cYiIiP9xiIiI/3GIiIiP9xiIiIiIj/cYiIiIiIiIiP9xiIiIiIiIiIiIiIiIiIiIiIiIgyKja+1clx/4hx/4iHH/iHH/iHH/iHH/iHH/iHH/iHH/hx/4hxNyxCuNO9cf9x/4cf+HH/hx/3H/hx/3H/hx/3H/hx/3H/hx/3H/hx/3H/cf+DjJRrg2uXGP9x/3GP9xj/cY/3H/cY/3GP9xj/cY/3GP9xj/cYj/cY/3GP9xL/7QGiAS/v+Icf+Ihx/4iHH/iHH/iHH/iHH/iHH/iHH/iHH/iHH/g3GWa55plx/3H/cf+HH/cf9x/3H/cf9x/3H/cY/3H/cf9x/3H/cf9x/3H/cY/3H/Kjs4SpxMe/9xj/cYj/cY/3GP9xiP9xj/cYj/cYj/cY/3GI/3GI/3GIj/cYOnyvtoNQhx/4hx/4hx/4hx/4hx/4hx/4cf+Icf+HH/iHH/hx/4cf+Icf8gC06qUFsVcf9x/3H/cf9x/3H/cf+HH/cf9x/3H/cf9x/3GP9x/3H/cf87wqe2PViI/3GI/3GIj/cYj/cYiP9xiI/3GIj/cYiP9xOS48t9HDiHH/iIhx/4hx/4iHH/iIcf+Icf+Icf+Icf+Icf+IcSHe0EoDEvuHH/iIhx/4iHH/iIcf+Icf+Ihx/4hx/4hx/4hx/4hx/4hx/4hx/zrA8bY/DnH/hx/4cf+HH/hx/4cf+HH/cf+HH/hx/3H/hx/3H/hx/3H/hx/3H/hx/3H/hx/3H/JiTzGr2wzoiIiIiIiIiHH/iIiIiIiIhx/4iIiIiHH/ghhfUa96CucYj/cYj/cYiP9xiP9xiI/3GIj/cYiP9xiI/3GIiP80rjK9Uc2IiIj/cYiIiIiIj/cYiIiIiIiIiIiIiC+TeBomyH6I/3GP9xiP9xj/cYj/cYj/cY/3GI/3GI/3GIj/cYj/cYj/Ohknt+bYiIiIiIiIiIiIiIiIiIcf+IiIiIiIiII/qbWgFWSv9xiI/3GIj/cYiP9xiI/3GIj/cYiI/3GIiI/3GIiC4+1xosEo5xj/cf9x/3GP9x/3H/cY/3H/cY/3H/cY/3GP9x/3GP9x/3GP9xj/cY/3GP9x/3GP9xj/cY/3GP9xiP9xj/cY/3GP9xiCUmKRrNnW7/cf9x/3H/hx/3H/cf9x/3H/cf9x/3H/cf9x/3H/cf9x/3H/cf8myqk6w1Vscf+Ihx/4hx/4hx/4hx/4hx/4hx/4cf+Icf+HH/iHH/hx/4hx/4cf+D9O1rKxKf9x/3H/cf9x/3H/cf9xj/cf9x/3H/cY/3H/cf9xj/cf9x/3GP9x/3GP9x/3GP9x/3GP9xj/cf9xgjENBK7vL7cf9xj/cf9x/3H/cY/3H/cf9xj/cf9xj/cf9xj/cf9xj/cf9xj/cf9xj/cY/3GDudF7Vi6IiI/3GIiI/3GIiIj/cYiIiIj/cYiIiIiI/3GIiC1EDTpbvyyI/3GI/3GI/3GI/3GI/3GIj/cYiP9xiP9xiIPuFLsx60/4iIhx/4iIcf+IiHH/iIhx/4iHH/iIcf+Ihx/4iHEvxNgaE7J+iIiIiIiIiIiIiIiIiIiIiIiIiIiIiDMT6L3sF4cf+HH/hx/4cf+HH/iHH/hx/3H/hx/4cf+HH/hx/4cf9xPYU2snrJcf9x/3GP9x/3H/cY/3H/cY/3H/cY/3H/cY/3H/cY/3GP9x/3GP9xj/LtwCOkI/3IiHH/iIiIcf+IiIcf+IiHH/iIhx/4iHH/iIhx/4PB5nteGY/4cf9x/3H/cf+HH/cf9x/3H/hx/3H/cf9x/3H/cf9x/3H/hx/3H/cf9x/3H/cf9xg52NW3Jyr/cY/3GP9xiP9xj/cYj/cY/3GI/3GI/3GI/3GI/3GI/3GI/3GI/3GIj/JL7wGtQQ/nH/hx/4cf+Icf+HH/hx/4cf+HH/hx/4cf+HH/hx/3H/hx/4cf8xtmGwWZ7/cf9x/4cf9x/3H/hx/3H/cf9x/4cf9x/3H/cf9x/3H/cf9x/4cf9x/3H/cf9x/3H/cf9x/zbC1rs9KY/3GP9xiP9xiP9xiP9xiP9xiP9xiP9xiI/3GI/3GIj/cYiP9xiI/3E8iqW0dVqIiIiIiIiIiIiIiIiIiIiIcf+IiIiIiIiDUwR7vPuIcf+HH/hx/4hx/4cf+HH/hx/4cf+HH/hx/4cf+HH/hx/3H/Mfk4sBbH/3GP9x/3GP9xj/cf9xj/cY/3GP9xj/cY/3GP9xj/cY/3GP9xOHgGt4f5cYiIiP9xiIiIj/cYiIiIiP9xiIiIiIiI/3GIiIiIiIiD/0lrELaYcf+IiHH/iIcf+Ihx/4iHH/iIcf+Ihx/4hx/4hx/4hxLvnwKjBg/f+Icf+Ihx/4hx/4hx/4hx/4hx/4cf+Icf+HH/iHH/hx/4hx/4cf+HH/hx/4cf+HH/hx/4O4dGtXi5cf9x/3H/cf9x/3GP9x/3H/cf9xj/cf9x/3GP9x/3GP9x/3GP9x/3GP9xM0yKvbN1iIiIiIiI/3GIiIiIiIiIiIiIiIiIiIiIgmBpAar5b+cf9x/3H/cf9x/3H/cf9x/3GP9x/3H/cf9x/3GP9x/3H/cf9xj/cf9xj/cf9xLlzJGiozbocf9x/4cf+HH/hx/3H/hx/3H/hx/3H/hx/3H/hx/3H/hx/3H/cf+HH/cf9x/4cf9x/3H/cf9x/4cf9x/3H/cSq4YBpkef6IiIiIiIiIiIiIiIiIiIiIiIiIiIiCgLsMrvRPP/cYj/cYj/cYj/cYj/cYj/cYj/cYiP9xiI/3GI/3GIiP9xiILwyzGh80znH/hx/3H/cf+HH/cf9x/4cf9x/3H/hx/3H/cf9x/3H/hx/3H/cf9x/zQkxLzbO3GP9xj/cf9xj/cY/3GP9xj/cY/3GP9xj/cY/3GP9xj/cYj/cY/3GP9xiP9xj/cYj/cYj/cYj/cYj/cYj/cYj/cYj/cYiP9xiP9xNBdEvOi7iIiI/3GIiIiIiIiIiIiP9xiIiIiIiD6C17N9KP+Icf+Icf+Icf+Icf+Icf+Icf+HH/iHH/iHH/hx/4cf+Icf+HH/hx/4NSqGu9V5cf9x/3H/cY/3H/cf9x/3H/cf9xj/cf9x/3GP9x/3H/cY/3H/cY/3H/cY/3H/cY/3H/cS1WI1pancqIiIcf+IiIiIhx/4iIiIcf+IiIhx/4iIhx/4iCzjUxpBys5xiP9xiP9xiP9xiP9xiP9xiP9xiI/3GI/3GIj/cTOatr1lSYiIiIiIiIiIiIiIiHH/iIiIiIiC0xFzpc7oz/cYj/cY/3GP9xiP9xiP9xj/cYj/cYj/cYj/cYj/cYj/cYiP9xiP9xiI/3GIj/cYiI/3GIj/cYiC8sThotOx6I/3GI/3GP9xiP9xiI/3GI/3GI/3GIj/cYiP9xiI/yFBtxoc5I7/cY/3H/cf9x/3H/cf9x/3H/cf9xj/cf9x/3H/cY/3H/cf9xj/cf9x/3GP9x/3E73Ja0I2lxiI/3GIj/cYiI/3GIiP9xiIj/cYiI/3GIiIj/cYg4C/a49AmIiIiIcf+IiIiHH/iIiIcf+IiIhx/4iIcf+IiDQm5LzZG4cf+HH/hx/4cf+HH/hx/4cf+HH/hx/3H/hx/4cf9x/4cf+D7ORrIxuXH/cY/3H/cf9xj/cf9xj/cY/3H/cY/3H/cY/3GP9xj/cf9xj/I7LRGuTS7ohx/4iHH/iIcf+Ihx/4iHH/iHH/iHH/iIcf+IcTCHx794OHH/cf9x/3H/cf9x/3H/cf9xj/cf9x/3H/cf9x/3H/cf9xj/cTT5IbwG3v9x/3GP9xj/cf9xj/cf9xj/cY/3H/cY/3GP9xj/cY/3EtucMaNGPOhx/4hx/4hx/4cf+Icf+Icf+HH/iHH/hx/4cf+Icf+HH/hx/yIQHyr+/g1xj/cYj/cYj/cYj/cYj/cYj/cYj/cYj/cYiP9xiI/3GI/3E+FOuy6xSIcf+IiHH/iIhx/4iHH/iIcf+Ihx/4iHH/NzZYusmn/4cf9x/3H/cf9x/3H/cf9x/3H/cf9x/3H/cf9x/3GP9x/3H/cf8xhuGwiR6P9x/3GP9xj/cf9xj/cY/3H/cY/3GP9xj/cY/3GP9xj/cY/3GP9xOQtntvSYcYiIiIiI/3GIiIiIiIiI/3GIiIiIiIiIiIiIg0hVW9eqr/iIhx/4iIcf+Ihx/4iIcf+Ihx/4hx/4iHH/iHH/iIOqEmtl7Zhx/3H/cf+HH/cf9x/3H/hx/3H/cf9x/3H/cf+HH/cf9x/3H/cf9x/3H/cf9x/3H/cf9x/3H/cf9xj/cf9x/3H/cf9x/3GP9x/3H/JTGdKtzmLYiIiIj/cYiIiIiIiIiP9xiIiIiIiIg9pwWzWPqIhx/4iIhx/4iIhx/4iHH/iIhx/4iHH/iIcf+Ihx/4iHH/iHH/iHH/iHH/iIcf+Db7d7oEiHH/cf+HH/cf9x/3H/cf9xj/cf9x/3H/cf9x/3H/cf9x/3GP9x/zCktbFrSo/3GP9xiP9xiP9xiP9xiP9xiP9xiI/3GI/3GIj/cYiP9xiI/3GIMGo7sKXEhx/4iIhx/4iHH/iIhx/4iHH/iIcf+Ihx/4hxJq/gGqUB/v9xj/cYj/cYj/cYj/cYj/cYiP9xiP9xiI/3GI/3GIg1NOW7yxqIiIiIiIiIiIiIiIiIiIiIiIiHH/iD+AtrF/SYhx/4hx/4hx/4cf+Icf+HH/iHH/hx/4cf+HH/iHH/ISHgGg7h/o/3GIiP9xiIiP9xiIiP9xiIiP9xiIiIj/cYiIiIiP9xiIgpXdJKiiLbcYiIiIiP9xiIiIiIiI/3GIiIiIiINp8numDYiIcf+Ihx/4iHH/iIcf+Icf+Ihx/4hx/4hx/4gnoboqpeRdcf9x/3H/cf9x/3H/cf9xj/cf9x/3H/cY/3H/cf9xj/cf9x/3GP9xOl3XtqIoj/cYiI/3GIiI/3GIiI/3GIiIj/cYiIiI/3GIiIiI/3GDJcy7+jNP+Icf+Icf+HH/hx/4hx/4cf+HH/hx/4hx/4cf+HH/hx/4cf9x/4cTuFYrV6nf9x/3H/hx/3H/cf9x/4cf9x/3H/cf9x/3H/cf9x/4cf9x/3E66iG2Fd7/cf9xj/cf9x/3H/cY/3H/cf9x/3GP9x/3GP9x/3GP9x/3GP9x/3GP9xTvvsIEH/cY/3H/cY/3GP9xiP9xj/cY/3GP9xj/cYj/cY/3GI/3GP9xiP9xiP9xj/cYj/cYiP9xiP9xiP9xiI/3GI/3E1qSW7VtqIiIiIiIiIiIiIiIiIiIiIiIiDv3SbUItnH/hx/4hx/4cf+HH/hx/4cf+HH/hx/4cf+HH/hx/4cf9x/4cf+HH/cf+HH/cTgQd7fviHH/cY/3GP9x/3GP9xj/cY/3H/cY/3GP9xj/cY/3GP9xj/cYj/PSSGs9t5cYiIiI/3GIiIiIiP9xiIiIiIiIiP9xiIiIg/xGaxO5mIcf+IiHH/iIhx/4iHH/iIcf+Ihx/4hx/4iHH/iHH/gi7/RKAgC7iHH/hx/4hx/4cf+HH/hx/4hx/4cf+HH/hx/4cf+HH/cf+HH/hx/yLIFToEfqyIiIiIiIiIiIj/cYiIiIiIiIiIiIiIiIiIiIhx/4iIiIiIgwKzWx5Mr/iIcf+Icf+Ihx/4hx/4hx/4hx/4hx/4cf+Icf+Icf+DHjF7As6P9x/3H/cf9x/3H/cf9x/3H/cf9xj/cf9x/3H/cf9xj/cf9x/3GP9x/yv/JTqADaz/iIiHH/iIhx/4iHH/iIhx/4iHH/iIcf+Icf+Ig/LQmx0vZx/3H/cf9x/3H/cf9x/3H/cY/3H/cf9x/3H/cf9xj/cf9x/3GP9x/3EwpRuwauSIiIiP9xiIiIiIiIj/cYiIiIiIiIiIiIPhNjsuyciIiIiHH/iIiIiHH/iIiIcf+IiIcf+IiHH/iITm2sKSVx/4iHH/iIcf+Icf+Ihx/4hx/4iHH/iHH/iHH/iHH/hxMRgSvuftcf+HH/hx/4cf9x/4cf+HH/hx/3H/hx/4cf9x/4cf9x/4cf9x/4cTUJ0br2LnH/hx/3H/cf9x/3H/cf9x/3H/cf9x/3H/cf9xj/cf9x/3H/cf9x/3H/cY/3H/cf9xj/cf9xPSI8s93D/3GIiIiIiIiIiIiIiI/3GIiIiIiIiIgzZ5a+mGn/iIcf+Ihx/4hx/4hx/4hx/4hx/4hx/4hx/4cf+Icf+HH/iHH/NlkWuqbpcf9x/3H/cf9x/3H/cf9x/3H/cf9x/3GP9x/3H/cf9x/3H/cY/3H/PZL3s20IcYiP9xiIj/cYiP9xiIj/cYiI/3GIiI/3GIiI/3GILs9xGjMI7v+HH/cf+HH/cf+HH/cf+HH/cf9x/3H/hx/3H/cf9x/4cf9x/3H/cf9x/3H/cf9x/3H/hx/3H/cf9x/3GP9x/3H/cf9x/3E/hCOwe9xxj/cf9xj/cY/3GP9xj/cf9xj/cY/3GI/3GP9xj/cY/3GP9xN0pqubWViIiIiIiIiIiIiIiHH/iIiIiIiIhx/4J0MGquvPlYiIiIiIiIiIiIhx/4iIiIiIiIiIiIK274GmkQfoj/cYiP9xiIj/cYiI/3GIiP9xiIiP9xiIiI/3GIiIj/cYN321uYJKcf+IiIiIiIcf+IiIiIcf+IiIhx/4iIiHH/iIiHH/iIhx/4iIPNUotCrXhx/3H/cf+HH/cf9x/4cf9x/3H/cf9x/4cf9x/3H/cf9x/3H/cf8lVIB6+rf4iP9xiIj/cYiI/3GIiP9xiIiP9xiIiP9xiIiIj/Nx1WuuKpiIcf+IiIiIcf+IiIiHH/iIiIcf+IiIcf+Ig/4/6yHAH/cf9xj/cf9xj/cY/3H/cY/3GP9xj/cf9xj/cY/3GP9xj/cYgp/SEagC3u/4iHH/iIcf+Ihx/4hx/4hx/4iHH/iHH/iHH/iHE7ice0djhx/3H/cY/3H/cf9x/3H/cf9x/3H/cf9xj/cf9x/3H/cf9xj/cf9x/3GP88dAS1i/uP9xj/cYj/cY/3GI/3GI/3GI/3GI/3GI/3GI/3GI/3GIj/cYj/cYiP9xiI/3GIj/cYiI/3GIiP9xiIj/cYiIj/cYiIiP8iLTo6DixccY/3H/cY/3H/cY/3H/cY/3GP9xj/cf9xj/cY/3GP9xj/K7KgGmTV/ohx/4iIcf+Ihx/4iHH/iIcf+Ihx/4iHH/iHH/iHEyive9dQhx/3H/cf9x/3H/cf9x/3H/cf9x/3H/cf9x/3H/cf9xj/cf9x/3H/cf81fya8gNmI/3GI/3GI/3GI/3GIj/cYj/cYiP9xiI/3GIj/cYgu46AaIcX+cf+HH/hx/4cf+HH/hx/4cf+HH/hx/4cf9x/4cf+HH/cf+HH/hxIuUsWgKtOocf+IiIhx/4iIhx/4iIhx/4iIcf+IiHH/iIhxMKHlv14acf+HH/cf+HH/hx/3H/hx/3H/hx/3H/hx/3H/cf+HH/cf+HH/cf8sXBwaWj4+hx/4hx/4cf+Icf+HH/hx/4cf+Icf+HH/hx/4cf+HH/hx/3EwjDiwg8f/cf9xj/cY/3H/cY/3H/cY/3GP9xj/cf9xj/cY/3GP9xj/cY/3GP9xiP9xj/cY/3GP9xiP9xP7CGsU95iI/3GIiIiIiIj/cYiIiIiIiIiIiIiIiIiIiIiIiIiIiIiIiIiIiIiDKmBL5Z+3H/iIcf+IiHH/iIcf+Ihx/4hx/4iHH/iHH/iIcf+Ea+jKQXhx/4hx/4cf+Icf+HH/iHH/hx/4cf+HH/hx/4cf+HH/hx/zMmRL7Zu/9x/3H/cf9x/3H/cf9x/3H/cf9x/3H/cf9x/3H/cf9xj/cf9x/3H/cf9x/3GP9x/3H/cY/3H/cf9xj/cf9xj/cf9xj/cf9xj/cf9xj/cf9xPI0ftHLgiIiIiIhx/4iIiIhx/4iIiHH/iIiHH/IsvVKvNCrYcf+HH/iHH/iHH/hx/4cf+Icf+HH/hx/4cf+HH/hx/4cf+CWJSCrHa31x/3H/cf9x/3GP9x/3H/cf9xj/cf9x/3GP9x/3GP9x/3GP9x/3GP9x/3E39vu5CQSIiIiIiIiIiIiIiIiIiIiIiIiIiIORC3t+9Ihx/4hx/4cf+HH/iHH/hx/4cf+HH/hx/4cf+HH/hx/4cf+HH/hx/3E8JMW02zr/cf9x/3H/cY/3H/cf9x/3GP9x/3H/cY/3H/cY/3H/cY/3H/cY/3H/cY/3GP9xj/cf9xj/cY/3GP9xj/cY/3GDijFrhc6Y/3GIiI/3GIiIj/cYiIiI/3GIiIiIj/cYiDWAt7x/SP+IiHH/iIhx/4iHH/iIhx/4hx/4iHH/iIcf+Icf+DfhF7oe6P9x/3H/cf+HH/cf9x/3H/cf9x/3H/cf9x/3H/cf9x/3H/cf9x/3H/cf9x/3H/cf9xPDT1tMsK/3GP9xiP9xiP9xiP9xiP9xiP9xiP9xiP9xiI/3GIj/OQInuP3YiIiIiIiIiIiIiIhx/4iIiIiIiIhx/4iIiIiHH/iIMP7IsBE3cf9x/4cf+HH/cf+HH/cf+HH/cf+HH/cf9x/4cf9x/4cf9x/3H/T86cIxb/cf9x/4cf9x/3H/cf9x/3H/cf9x/3H/cf9x/3H/cY/3H/cf9x/3E8GZO05mz/cY/3H/cY/3GP9xiP9xj/cY/3GP9xj/cYj/cY/3GI/3GP9xgy896+DCGHH/iIcf+Ihx/4iHH/iIcf+Ihx/4hx/4iHH/iHH/gxBY6wC3GP9xj/cY/3GI/3GP9xj/cYj/cYj/cY/3GI/3GI/3GI/3GI/3GI/3GIj/cYj/cTUCp7v9WIiIiIiIhx/4iIiIiIiIiIcf+IiIiIiHEg4EoaAvteiIj/cYiIiP9xiIiIiI/3GIiIiIiIj/cYiIiIiIiIiIiIiIPV4KtKH1/4hx/4cf+HH/iHH/hx/4cf+HH/hx/4cf+HH/hx/4cf+HH/cf+HH/hx/3H/hx/4cf9x/4cf9x/4cf9x/4cf9x/3H/hx/3H/cf+HH/RG7syRFx/3H/hx/3H/cf9x/3H/cf9x/3H/cY/3H/cf9x/3H/cf9x/3H/cY/3H/cf83qhO6Vez/cY/3GP9xj/cY/3GP9xj/cYj/cY/3GP9xiP9xj/cYj/cTCH9LCIC4j/cYiIiIj/cYiIiIiP9xiIiIiIiIj/cYg8B0W0+LqHH/iIiIcf+IiIhx/4iIcf+IiHH/iIhx/4iIcf+Ihx/4iHH/iHH/iIcf+Icf+Ihx/4hx/4hx/4cf+DQh6L3eF/9x/3H/cY/3H/cf9x/3GP9x/3H/cY/3H/cf9xj/cf9xj/cf9xj/cf9xj/cf8w3OGxMx6P9xj/cY/3GP9xiP9xj/cYj/cY/3GI/3GI/3GP9xiP9xOWhut5eRiHH/iIcf+Ihx/4iHH/iIcf+Icf+Icf+Icf+Icf+Icf+Icf+Icf+HH/iHH/Mgj+v/cBj/cYj/cYj/cYj/cYj/cYj/cYiP9xiI/3GIj/cYiP9xiI/z+VlrJqaYiIiIiIiIhx/4iIiIiIiIhx/4iIiIiIcf+IiIiHH/PxZWsump/4cf+HH/hx/4cf+HH/hx/4cf+HH/hx/4cf9x/4cf+D0uIbTR3v9x/4cf9x/3H/hx/3H/cf+HH/cf9x/3H/cf+HH/cf9x/3H/cf9xOyrDtdU8j/cY/3H/cY/3H/cY/3GP9xj/cf9xj/cY/3GP9xj/cY/3GP9xTm9cKQr/cY/3GP9xiP9xj/cYj/cYj/cY/3GI/3GI/3GI/3GIj/cYK9zjSmIxy3GIj/cYj/cYiP9xiIj/cYiP9xiIj/cYiIj/cYiIj/cYMavOv1Qxcf+HH/hx/4hx/4cf+HH/hx/3H/hx/4cf+HH/hx/3H/hx/4cf9x/4cf9x/4PqWns1pYj/cf9xj/cY/3GP9xj/cY/3GP9xj/cY/3GP9xj/cYj/cY/3GP9xiDUnprvYWYj/cYiIiIiIiI/3GIiIiIiIiIiIiINNc2vCjJhx/4iIcf+Ihx/4iHH/iHH/iIcf+Icf+Ihx/yS8pTrkNaz/cYiI/3GIiI/3GIiI/3GIiIj/cYiIiI/3GIiIiIj/cYiIMWYYv5nniIhx/4iHH/iIcf+Ihx/4iHH/iIcf+Icf+Icf+Icf83QI26v3L/cY/3GP9xj/cY/3GP9xj/cY/3GP9xiP9xj/cYj/cY/3GI/3GP9xiP9xiP9xiP9xiI/3GI/3GIPYmls3ZaiIiIiIiIiIiIiIiIiIiIiIiIiIiIiIiIiIiIiIX+/REIiIiIiIiHH/iIiIiIcf+IiIiHH/iIiIPczSszMthx/4iHH/iHH/iHH/iHH/iHH/iHH/hx/4hx/4cf+Icf+HH/hx/4hx/4cf+HH/hx/4cf+HH/g02ZW8Jmpx/3H/cf9x/3H/cY/3H/cf9x/3H/cY/3H/cf9x/3GP9x/3GP9x/zj4drkHiYj/cYiP9xiI/3GIiP9xiI/3GIiP9xiIiP9xiIiP9xiIiI/3GIiIj/cYiIiIPlgns6fY/4iIhx/4iIhx/4iIhx/4iIcf+Ihx/4iIcf+Iggo79aNsQKiIiIiIiIcf+IiIiIiIiHH/iIiIiIhx/4iIgrocAaZeP+/3GP9xj/cf9xj/cY/3GP9x/3GP9xj/cY/3GP9xj/cY/3GDzZZ7QmmIiP9xiIiIiIiP9xiIiIiIiIiIiIiP9xiIiIiIiIP8pmsjWZ/4iHH/iIcf+Ihx/4hx/4iHH/iHH/iHH/iHH/iHH/hx/4hx/4cf+Icf+HH/iDKblb5kanH/cf9x/3H/cf+HH/cf9x/3H/cY/3H/cf9x/3H/cf9x/3H/cf9xj/cf9x/3H/cY/3H/cf9xj/cf9x/3GP9x/3GP9x/3GP9x/3GP9xj/cf9xj/cY/3EyTYO+snyP9xiP9xiP9xiP9xiI/3GI/3GIj/cYiP9xiIj/cYiP81le29ahL/iHH/iHH/iHH/iHH/hx/4hx/4cf+Icf+HH/hx/4hxOb6xtkFOhx/3H/hx/3H/hx/3H/hx/3H/hx/3H/hx/3H/cf+HH/cf9x/4cf9xNb0jukLccf9x/3GP9x/3H/cY/3H/cf9xj/cf9xj/cf9xj/cf9xj/cf9xj/cY/3H/cY/3GP9xj/cf9xKqw8GmU8PnH/cf9x/3H/cf9x/3H/cf9x/3H/cf9xj/cf9x/3H/cf9xj/cf9x/3H/cY/3H/cY/3H/cf9xj/cf9xj/cf9xj/cY/3E83NSzIytxiP9xiI/3GI/3GIj/cYiI/3GIj/cYiI/3GIiP9xiIiP8/TqKysV2IiI/3GIiIiIiIiIiIiIiIiIiIiIiIiIiIiIIWFFOgrrrHGP9x/3GP9xj/cf9xj/cY/3GP9xj/cf9xj/cY/3GP9xiP8wPGex05iIiIj/cYiIiIiIiP9xiIiIiIiIiIiIiIg322i5JJeIcf+Ihx/4cf+Icf+Icf+Icf+HH/iHH/hx/4cf+Icf+HH/hx/4cf+HH/hx/4cf+HH/hx/4cf9x/4cf+HH/hx/yCzSxoVy06HH/iIcf+Ihx/4hx/4iHH/iHH/iHH/iHH/iD7LKrM01f9x/3H/cY/3H/cf9xj/cf9xj/cf9xj/cf9xj/cf9xj/cY/3H/cY/3GP9xj/cY/3GP9xj/cY/3GDoupLbRW4j/cYiI/3GIiP9xiIiP9xiIiP9xiIiIj/cYPEzptLMWcf+Ihx/4iHH/iIcf+Icf+Ihx/4hx/4hx/4hx/4hx/z+N5rJyGf9x/3H/hx/3H/cf9x/3H/cf9x/3H/cf9xj/cf9x/3H/cf9x/3H/cY/3H/Oe02uBLJiP9xiP9xiI/3GI/3GI/3GIj/cYiP9xiI/3GIj/cYiP9xiIj/cYiI/3GIiDVuBbuR+oiIiIiIiIiIhx/4iIiIiIiIiHH/iIiIiCaby1rWQ0r/cYiP9xiIj/cYiI/3GIiP9xiIj/cYiIiP9xiIiI/y8OoBovFf6HH/cf+HH/cf+HH/cf+HH/cf+HH/cf9x/4cf9x/3H/cf+HH/cf9x/3H/cf+HH/cf85b6a3kFlxj/cY/3GP9xj/cYj/cY/3GI/3GP9xiP9xiP9xiP9xg9bxizkOeIiIiIiIiIiIiIiIiIhx/4iIiIiIiCcf0CquAv2IiIiIiIcf+IiIiIiIcf+IiIiIcf+IiIiDEQNb/vynH/hx/4hx/4cf+HH/iHH/hx/4cf+HH/hx/4cf+HH/hx/ypBSxp7606HH/iIhx/4iHH/iIhx/4iHH/iIcf+Icf+Ihx/4gt59s6UYJMiIiIiIiIiIiHH/iIiIiIiIiIiHH/iIiIiIhx/4iIiIhx/4iIiHH/iIiIcf+ILKNBGkXL7nGP9xj/cY/3GI/3GP9xj/cY/3GI/3GP9xiP9xj/cYj/cYj/cYj/cYj/cYj/cYj/cYiP9xiP9xiI/3GINLDyvE8NiIiIiP9xiIiIiIiP9xiIiIiIiIiIiI/3GIiIiIiIiIiIiIiIiIiIiHH/iISAAsj/2IiIiIiIcf+IiIiIiIcf+IiIiIcf+IiIhx/zHQI78v3IiHH/iHH/iHH/iHH/iHH/iHH/iHH/hx/4hx/4cf+Icf+HH/hx/4cf+HH/hx/4cf+HH/hx/4cf+HH/hx/zbgQ7ofvHH/cf9x/3H/cf9x/3H/cf9x/3H/cf9x/3H/cf9x/3H/cf9x/3H/QxBM7vv/cf9x/3H/cY/3H/cf9xj/cf9x/3GP9x/3GP9x/3GP9x/3GP9x/3GDrhhrYeeYiP9xiIj/cYiIj/cYiIj/cYiIj/cYiIiI/3GIiDsyJ7XN2IiHH/iIiIcf+IiIcf+IiHH/iIhx/4iIcf+Ihx/4iHH/iIcf+Ihx/4hx/4hx/4iHH/iHH/iHH/hx/4PKEFtF76cf9x/3H/hx/3H/cf+HH/cf9x/3H/cf9x/4cf9x/3H/cf9x/3H/cf9x/3Eg/HIqETjd/3H/cf9x/3H/cY/3H/cf9x/3GP9x/3H/cY/3H/cf9xj/cf9xj/cf9xj/N0J1ub2KcYj/cYiP9xiI/3GIj/cYiP9xiI/3GIiP9xiIiP9xiIj/cYiIiP9xiIiI/3GIiIg5wma3PZlx/4iIiIcf+IiIiHH/iIiHH/iIiHH/iIhxKdfwGnKA/v9xj/cY/3GP9xj/cY/3GI/3GP9xiP9xj/cYj/cYj/cYj/Ib7MGhUTPv9x/3GP9x/3GP9xj/cf9xj/cY/3GP9xj/cf9xj/cY/3GP9xj/cYgsuJoqVHZdiIiIiIiIiIiIiIiIiI/3GIiHH/iIiIiIOuj9thcChx/3H/cf9x/3H/hx/3H/cf9x/3H/cf9x/3H/cf9x/3H/cf9x/3H/cf9x/z/1CbIK9oj/cYiP9xiIj/cYiP9xiIj/cYiIj/cYiIj/cYiIj/cYiIiI/3GIiIiI/3GIiIiIiI/3GIiIiIiIiDZxIrqO3YiIiIiIiIiIiIhx/4iIiIiIcf+IiIiIhx/4iIiHH/iIiIcf+Du3+rVIBXH/cf+HH/cf9x/3H/cf9x/3H/cf9x/3H/cf9xj/cf9x/3H/KOyBGpE37oiIiIcf+IiIiIiHH/iIiIiHH/iIiIcf+IiIcTQjJLvc23H/iHH/hx/4hx/4cf+Icf+HH/hx/4cf+HH/hx/4hx/3H/hx/4cf+HH/hx/4cf9x/4cf+HH/cf+HH/cf+HH/cf+HH/cf+HH/cf9x/4cf9x/3H/hx/3H/cf9xMBQ1v+vKcf9xj/cY/3H/cY/3GP9xj/cf9xj/cY/3GP9xj/cY/3GI/3GP9xj/cY/3GI/3GDvDxLU8O4iIj/cYiIiP9xiIiIiP9xiIiIiI/3GIiIiDNWx72pOIhx/4iIcf+Ihx/4iHH/iIcf+Icf+Ihx/4hx/4hx/4hxP6XWsFopcf9x/3H/cf9x/3H/cf9x/3H/cf9x/3H/cf9x/3H/cf9x/3H/cf9x/3H/cSPy6Drw0Xz/iHH/iIcf+Icf+Icf+Icf+Icf+HH/iHH/hx/4hx/4cf8+jg+zcfCI/3GI/3GI/3GI/3GIj/cYiP9xiI/3GIj/cYiP9xiIj/cYiI/3GIiI/3GIiIPFZmtKmZiIiIcf+IiIiIiHH/iIiIhx/4iIiHH/iIiDYG9bv5Cv+HH/hx/4cf+HH/hx/4cf+HH/hx/3H/hx/4cf9x/4cT5CQrK9vf9x/3H/cf+HH/cf9x/3H/cf9x/3H/cf9x/3H/cf9x/3H/cf9x/3GP9x/z5xcbKOjnH/cY/3H/cf9xj/cY/3H/cY/3H/cY/3GP9xj/cf9xj/cY/3GP9xgz0cG8Lj5xiP9xiP9xj/cYj/cYj/cYiP9xiP9xiP9xiI/3GIj/cYiP9xiI/3EwclKwna3/cYiIiIiP9xiIiIiIiP9xiIiIiIiIiINGFRvJ6uiIiHH/iIiIiIiIiIiIiIhx/4iIiIiIhx/4iIiIhx/4POZ2tRmJ/4cf+HH/iHH/hx/4cf+HH/hx/3H/hx/4cf+HH/hx/3H/hx/4cf9x/4cf9x/0HQzAPz/3H/cf+HH/cf9x/3H/hx/3H/cf9x/3H/cf9x/3H/hx/3H/cf86lDS2a8tx/3GP9xj/cY/3GP9x/3GP9xj/cY/3GP9xiP9xj/cY/3GP9xJacVGsWOrv+HH/hx/4cf+HH/cf+HH/hx/4cf9x/4cf+HH/cf+HH/cf+HH/cf+HH/cf9x/4NZa1vGlKj/cf9xj/cf9xj/cY/3H/cY/3GP9xj/cf9xj/cY/3GP9xj/cY/3GP9xiP9xj/cTsHBrX4+YiIiP9xiIiIiP9xiIiIiIiP9xiIiIiIiIiIiIiP9xiIiIiIKxuGGm5Hno/3GP9xj/cY/3GP9xj/cYj/cY/3GP9xiP9xj/cYj/cYJ+ZiGpGZ3ohx/4cf+Icf+HH/hx/4cf+HH/iHH/hx/4cf9x/4cf+HH/hx/4cf9x/4cf+HH/cf+HH/cf+HExmLa/Z0n/cf9xj/cf9xj/cY/3H/cY/3GP9xj/cY/3H/cY/3GP9xj/cYj/cTaIlrp3aYj/cYiIiIj/cYiIiIiI/3GIiIiIiIiCUcNRrOPK7/cf9xj/cf9xj/cf9xj/cY/3H/cY/3GP9x/3GP9xj/cYMkXjvboccYj/cYiP9xiP9xiI/3GIiP9xiI/3GIiP9xiCIu1Rr9Eq7/cf9x/3H/cf9x/3H/cf9x/3H/cf9x/3H/cY/3H/cf9x/ziUQ7lrvI/3GP9xj/cY/3GP9xj/cY/3GI/3GP9xiP9xj/cYg3GWa55pmIj/cYiIiIiIiIj/cYiIiIiIiIiIiIiIiIiIiIiIiIiIiIiIiIcf+IiIiIiIiIcf+IiIiDuWlLVpa3H/iHH/iIcf+Icf+HH/iHH/iHH/hx/4hx/4cf+Icf+HEwuaawVln/cf9x/3H/cY/3H/cf9x/3H/cf9xj/cf9x/3H/cY/3H/cf9xj/cf9x/3GP9x/3GP9x/3GP9xj/cf9xj/cY/3H/cY/3GP9xg492W4CJqIj/cYiI/3GIiP9xiIiP9xiIiP9xiIiI/3GIiIiI/3GIiIiIj/cYMRhlv+eaiIcf+IiIiHH/iIiIcf+IiIhx/4iIcf+IiHH/iIhx/4iIcf+Ihx/4iHH/iIcf+Icf+Icf+IODfEuMg7cf9x/4cf9x/4cf9x/4cf9x/4cf9x/3H/hx/3H/cf+HH/cf9x/3H/cf9x/4cf9x/3H/cf9x/3H/cf9x/3H/MweUvfhrcf9xj/cY/3GP9xj/cY/3GP9xj/cY/3GI/3GP9xj/cYj/cY/3GIOAzHuPM4iIiIiIiIiIiIiIiIiIiIiIiIiIiIiIiIiIcf+IiIiIiIhx/4iD0zErPM7Yhx/4iIcf+Ihx/4iIcf+Ihx/4iHH/iHH/iIcf+Icf+Icf+Icf+IcUaQbKb5/4hx/4cf+Icf+HH/hx/4hx/4cf+HH/hx/4cf+HH/hx/4cf+HH/cf+HEtuvNaVFDKiIj/cYiIj/cYiIiP9xiIiIj/cYiIiIiP9xiILJCiGlb13v9x/3H/cf9x/3H/cf9x/3H/cf9x/3H/cY/3H/cf9x/3H/cf9xj/cf9x/3EodnUaiJiuiIcf+Icf+Ihx/4hx/4iHH/iHH/iHH/iHH/iHH/hx/4hxKV0SOoou3Ij/cYiP9xiP9xiI/3GIj/cYiP9xiIj/cYiI/3EnmEUqpnutiIiP9xiIiIiIiIiIiIiIiIiIiIiIiIiIiIiIiIiD2r1bNUKnH/iHH/iIcf+Icf+Icf+Icf+HH/iHH/iHH/hx/4cf+Icf+HH/hx/4cf+Icf+HH/g5DPW48wr/cf9xj/cf9x/3H/cf9x/3GP9x/3H/cf9xj/cf9x/3GP9x/3GP9x/3H/cY/3GP9x/3GP9x/3GP9xj/cf9xj/cYOw1mtfKZiI/3GIiI/3GIiIj/cYiIiP9xiIiIiP9xMADXsAA4iIcf+IiIcf+Ihx/4iIcf+Ihx/4iHH/iIcf+Ihx/4gk9XEq0Kjtcf+Icf+Ihx/4hx/4hx/4hx/4hx/4cf+Icf+HH/iHH/gs9EEaULvuiI/3GIiP9xiIj/cYiI/3GIiIj/cYiIj/cYiIiI/3GIiIiIj/cYiIiIiIiP9xiIiIiIiIiIiIiIiIMBVSsPqtiIiIiIiIcf+IiIiIhx/4iIiHH/iIiIcUXwfKD4iIhx/4iIcf+Ihx/4iIcf+Ihx/4iHH/iHH/iIcf+Icf+Icf+Icf+Icf86FVK26q1x/4cf+HH/hx/3H/hx/4cf+HH/cf+HH/hx/3H/hx/3H/hx/3H/MHmLsZZ0j/cYj/cYiP9xiP9xiI/3GIj/cYiP9xiI/3GIS/B8QPhxiIiP9xiIiP9xiIiI/3GIiIiP9xiIhH0GyS+YiIiIiIiP9xiIiIiIiIiIiIiIiIiIg33Ny6IyP/hx/3H/hx/3H/hx/3H/cf+HH/cf+HH/cf9x/3H/hx/3H/cf9x/3H/hx/3H/cSBIaWoseWlx/3GP9x/3GP9x/3GP9x/3GP9xj/cf9xj/cY/3GP9xj/cY/3GP9MIuxd0Yj/cY/3GP9xiP9xiP9xj/cYj/cYj/cYj/cYj/cYiP9xiP9xiILBiWGl52nv+HH/cf9x/3H/cf9x/3H/cf9x/3H/cf9x/3H/cf9x/3H/cf9x/3H/cTb9hboCev9xiP9xj/cYj/cYj/cY/3GI/3GI/3GI/3GIj/cYj/cYiP9xg0AKy8/1OIiHH/iIhx/4iHH/iIcf+Ihx/4hx/4iHH/iHH/iDUP1bvwKocf9x/3H/hx/3H/cf9x/3H/hx/3H/cf9x/3H/cf9x/4cf9x/3H/cf9x/3E74iG0Hd5xj/cf9x/3H/cY/3H/cf9xj/cf9x/3GP9x/3GP9x/3GP9x/3GP9xj/NbzkvEMbiP9xiI/3GIj/cYiP9xiI/3GIiP9xiIj/cYiI/3GIiI/3GIiIj/cYiIiP9xiIiIiI/3GIiIMzgjvcfciIiIiIiIiIiIiIcf+IiIiIiIhx/4iIiIhx/4NaHGu145hx/4cf+HH/hx/4cf+HH/hx/4cf+HH/hx/3H/hx/4cf9x/4cf9x/4cf9x/4cf9x/4cf9x/3H/hx/3H/cf9x/4cf9x/3EzCC+999CIiI/3GIiIiIiIj/cYiIiIiIiIiIiIiIiIiIiIiIiIiIiIiIiIiIiIiHH/MSyEv9N7iHH/iIcf+Ihx/4hx/4iHH/iHH/iHH/iHH/iHH/iCwD3Vp/wiqIiIiIcf+IiIiIiIhx/4iIiIiHH/iIiIcf+IiCy+QBpUG/6P9x/3GP9xj/cf9xj/cY/3GP9xj/cY/3GP9xj/cY/3GP9xj/cY/3GI/3GP9xiP9xj/cYj/cYj/cY/3GI/3GIj/cYj/cYIxORGt7G7nH/hx/4cf+Icf+HH/hx/4cf+HH/hx/4cf+HH/cf+HH/hx/4PFJGta25/3H/cf9xj/cf9xj/cf9x/3GP9x/3GP9x/3GP9xj/cf9xj/cY/3GP9x/3GP9xj/cY/3GP9xj/cY/3GDi0B7hL+IiIj/cYiIiIiI/3GIiIiIiIiIiP9xiIiIiIiIiIiIiIiIiIiIiIiIiIIntYSglKe4iHH/iIhx/4iHH/iIcf+Icf+Ihx/4hx/4hx/4hx/4NkM2u7zJ/3H/cf9x/4cf9x/3H/cf9x/3H/cf9x/3H/hx/3H/cf9x/3H/cY/3H/cf9x/3H/cf9x/3H/NMX2vToJj/cYj/cYj/cYiP9xiI/3GI/3GIj/cYiI/3GIj/cYg+p4eyWHiIiHH/iIiIiIiHH/iIiIiHH/iIiIhxJ5YxGoac7nGP9xj/cf9xj/cY/3GP9xj/cY/3GI/3GP9xj/cY/3GI/3GP9LYXxp6I/3GI/3GI/3GI/3GIj/cYj/cYiP9xiP9xiI/3GIiP8yKiO/1dyIiIiIj/cYiIiIiIiIiI/3GIiIiIgzUwa9rPlx/4iIcf+IiHH/iIcf+Ihx/4iHH/iHH/iIcf+Icf+Icf+Icf+Icf+HH/iHH/g0oxa9XOn/hx/3H/cf9x/3H/cf9x/3H/cf9x/3H/cf9x/3H/cf9x/3H/cf9xj/cf9x/3H/cf9xj/cf9x/3GP9x/3H/cY/3H/OruTtkRscY/3GI/3GP9xiP9xiP9xj/cYj/cYj/cYj/cYiP9xiP9xiI/3GIj/cYiP9xiI/3GIj/cYiI/3GIiP9xNVAFu6/6iIiIiIiIiIcf+IiIiIiIiIiIiHH/iIiIiIhx/4iIiIhx/4iIiIcf+IiIcf+IiDKCpb99Wv+HH/hx/4cf+HH/hx/4cf+HH/cf+HH/hx/4cf9x/4cf9x/4KTddKoyKLXGP9xiP9xiP9xiI/3GI/3GIj/cYj/cYiP9xiI/3GIiCMogBrtd/7/hx/4cf+HH/iHH/hx/3H/hx/4cf+HH/hx/3H/hx/4cTW4N7tHyP9x/3GP9x/3GP9xj/cf9xj/cY/3GP9x/3GP9xj/cY/3GP9xj/cY/3GI/3GP9xOTWBt8p+/3GI/3GIj/cYj/cYj/cYiP9xiI/3GIj/cYiP9xiIj/PlRBs6u+iIj/cYiIiP9xiIiIiI/3GIiIiIiI/3GIiIiIiIiIiIiIiIiI/3GIiIiIMBOFsfx6/4iIcf+Ihx/4iHH/iIcf+Ihx/4hx/4hx/4hx/4hx/4N8fWuTgpcf9x/3H/cf9x/3H/cf9x/3H/cf9x/3H/cf9x/3H/cf9x/3H/cf9x/3GP9x/3H/cf9x/3FFMqy81f9xj/cf9xj/cf9xj/cf9xj/cf9xj/cY/3H/cY/3GP9xj/cY/3GP9xj/cTr1sbYKToj/cYj/cY/3GI/3GIj/cYj/cYj/cYiP9xiP9xiI/3GIj/cYiI/3GIiP9xiIj/NgZGu/m5iIiIcf+IiIiIiIiIhx/4iIiIiHH/iIg+N5ayyGmHH/hx/4cf+HH/hx/4cf+HH/hx/4cf+HH/hx/3H/hx/4cf9x/4Orj/t0cAiIiI/3GIiIj/cYiIiIj/cYiIiIiIj/cYiIJmDaGrnyXoj/cYj/cYj/cYj/cYj/cYiP9xiP9xiI/3GIj/cYiDrbp7YkWIiIcf+IiIiIiIhx/4iIiIiHH/iIiIhx/4iIiHH/iIiHH/g6GwO25PyIhx/4cf+Icf+Icf+Icf+HH/iHH/hx/4cf+Icf8jIm9qHtkJ/3H/cY/3H/cY/3GP9x/3GP9xj/cY/3H/cY/3GP9xj/cY/3GP9xiDi7b7hEkIiHH/iIhx/4iIcf+IiHH/iIcf+Ihx/4iHH/iHH/iIIlRQmju69v9x/3H/cf9x/3H/cf9x/3GP9x/3H/cf9x/3H/cf9xj/cf9x/3H/cY/3H/PCpGtdW5/3GI/3GIj/cYj/cYiP9xiI/3GIiP9xiI/3GIiP8wILex70iIiIiIhx/4iIiIiHH/iIiIcf+IiIhx/4iIgiLy0q/Q0tcf9x/3H/cf9x/3H/cf9x/3H/cf9x/3H/cY/3H/cf9x/3H/cY/3H/cf9x/3GP9x/3H/cY/3H/cY/3H/cYMF9HsLC4iI/3GIiP9xiIj/cYiIj/cYiIiP9xiIiIj/cS5sGRopPm5xj/cY/3GP9xj/cY/3GP9xj/cY/3GP9xiP9xj/cYMl22vqJJj/cYiIiIiIiP9xiIiIiIiIiIiIiDTTOL0sx/+Icf+Icf+Icf+Icf+Icf+Icf+HH/iHH/hx/4OtVRtiqucf+HH/cf+HH/hx/4cf+HH/cf+HH/cf+HH/hx/3H/hx/3H/cf+HH/cf+Du7orVEXXH/cf9x/3H/cf9x/3H/cY/3H/cf9x/3H/cY/3H/cf9xj/cf9x/3GP9x/zb2fLsJg4j/cYiIiIiIiIiIiIiIiIiIiIcf+IiIiIiIiIiIMl2WvqJpiHH/hx/4hx/4cf+Icf+HH/iHH/hx/4cf+HH/hx/4cf+DiHfLl4g/9xiP9xj/cYj/cYj/cYj/cYj/cYj/cYj/cYiP9xiI/3GI/3GIj/cYiI/3GIiP9xiIO1V/taqAcf+HH/hx/4hx/4cf+HH/hx/4cf+HH/cf+HH/hx/4cf+DerqbpUVo/3GP9xj/cY/3GP9xj/cY/3GI/3GP9xiP9xj/cYj/cYg9dvSziQv/cYiIiIj/cYiIiIiI/3GIiIiIiIiITdA8MvyIiIiIiIiIiIiIiIiIiIiIiIhx/4iIiIiIiIiIcTs267TJFHH/cf9x/3H/hx/3H/cf9x/4cf9x/3H/cf9x/3H/cf9x/3H/cf9x/3H/cTmeprZhWXGI/3GP9xiP9xiP9xiP9xiP9xiP9xiP9xiP9xiI/3E+ZmGxmZ5xiIj/cYiIj/cYiIj/cYiIiP9xiIiIj/cYiIiIj/cYiIiIiIiI/3GDQ4wbzHPoiIiIiIiIiIiIiIiIhx/4iIiIiIiHH/PHwmtIPZhx/4cf+Icf+HH/iHH/hx/4cf+HH/iHH/hx/4cf+HH/hxKsLKOnPTXHH/iIiIiIcf+IiIiHH/iIiHH/iIiHH/iIiCJkwRr5s+6P9xj/cY/3GI/3GP9xiP9xj/cYj/cYj/cYj/cSg8CEqsP3uI/3GIiIiI/3GIiIiIiP9xiIiIiIiIiIKpQxGma87nH/cf9x/3H/cf9x/3H/cf9x/3H/cf9x/3H/cf9x/3H/cf9x/3GP9x/3H/cf9xJZm7GrZkTnH/hx/3H/hx/4cf9x/3H/hx/3H/hx/3H/cf+HH/cf9x/3H/hx/3H/cf9xLzaXGhyWjoiHH/iIcf+IiHH/iIcf+Ihx/4hx/4iHH/iHH/iHH/iHH/iHH/iHH/iHH/hx/4hx/4cf8hBD0aAMwucf+IiHH/iIhx/4iHH/iIcf+Ihx/4iHH/iHH/iIcT6dxbFiOocf9x/3H/hx/3H/cf+HH/cf9x/3H/cf+HH/cf9x/3H/cf9x/3H/cf9PQUwb63H/cf9x/3H/cf9x/3H/cf9x/3GP9x/3H/cf9x/3GP9x/3H/cY/3H/cf9xj/TOPMUcP/cY/3H/cY/3GP9xj/cf9xj/cY/3GP9xj/cY/3GP9xiP9xj/cY/3GP9FUBzK/v9xj/cYj/cYj/cYj/cY/3GIj/cYj/cYj/cYj/cYiP85zR+4MuCIcf+Icf+Icf+Icf+HH/iHH/iHH/hx/4cf+Icf+HH/hx/4cf+HH/hx/4cf+HH/hx/4cf+HH/cf+HH/hx/3H/hx/4cf80GdS95iv/cf9xj/cf9x/3H/cY/3H/cf9xj/cf9xj/cf9xj/cf9xj/cf9xj/cY/3H/cY/3GP9xj/cf9xj/cY/3GP9xj/cY/3Ey+m6+BZFx/4iIiIcf+IiIcf+IiIcf+IiHH/iIhx/4iHH/iIhx/4iHH/iHH/iIcf+Icf8uwwAaI8/+cY/3GI/3GI/3GP9xiP9xiP9xiP9xiI/3GI/3GIj/cYj/cTW0CrtL9XH/iIiIhx/4iIiHH/iIiIcf+IiIcf+IiHH/iIg/Jk2x2bJx/3GP9x/3H/cY/3H/cY/3H/cY/3GP9x/3GP9xj/cf9xj/cY/3GP9CsVz06o/3GP9xj/cY/3GP9xiP9xj/cY/3GI/3GI/3GP9xiP9xiP9xiP9xiP9xiI/3GI/0YBPK/scYj/cYiI/3GIj/cYiI/3GIiP9xiIj/cYiIj/NKAjvV/ciIiIiIiIiIiIiIiIiIiIiIiIiIiIiIiIhx/4iIiIiIiHH/iIiIiIcf+IiIiHH/NoiUundriHH/iHH/hx/4hx/4cf+Icf+HH/hx/4cf+HH/hx/4cf+HEzaxi8lOdx/3H/cY/3H/cY/3H/cY/3GP9x/3GP9xj/cf9xj/cY/3GP9xj/cY/3GP9xj/cY/3GP9xiP9xIXlvGglpDv9x/3GP9xj/cY/3GP9xj/cY/3GP9xj/cY/3GP9xj/cYj/cY/3GI/3GP9xiP9xiP9xg879W0ECqIiIj/cYiIiIiIiIiIiP9xiIiIiIiIiIiIiIiIiIiIcf+IiIiIiIhLc6xYxYiIiHH/iIiIiHH/iIiIhx/4iIhx/4iIhx/4iDXsUrsTrYhx/4hx/4hx/4hx/4hx/4cf+Icf+HH/iHH/hx/4cf+DOsNb1Tyocf9x/3H/cf9x/3H/cf9x/3H/cf9x/3H/cf9x/3H/cY/3H/cf9x/3H/cf9xj/cf9x/3GP9x/3H/cYNKhnvFeY/3GIj/cYiP9xiIj/cYiIj/cYiIj/cYiIj/cYgq4wUacc+u/3H/cf9x/3H/cf9x/3H/cf9x/3GP9x/3H/cf9xj/cf9x/3GP9x/3H/cY/3H/cY/3H/cY/3H/cY/3GP9x/3GP9xj/cY/3H/cY/3GP9xj/cYPZDls28aiI/3GIiI/3GIiIj/cYiIiI/3GIiIiIiP9xiIiIiIiIj/cYiIiIiIiIiIiIiIiIiIiIiIiIiIiIiIiIiDdatLqlS/+Ihx/4iHH/iHH/iIcf+Icf+Icf+Ihx/4cf+Icf+Icf+Icf+HH/iHH/hx/4cf+Icf+HH/hx/4cf+HH/hx/4cTfLErg07Ycf9x/3H/hx/3H/cf+HH/cf9x/3H/hx/3H/cf9x/3H/cf9x/3H/cf+HH/cf9x/3H/cY/3H/cf9x/3H/cf9x/3H/cf9xj/cf9x/3H/cY/3H/cf9xj/cf9xj/cf9x/3GP9x/3GP9xj/cf9xj/cY/3H/cY/3GP9xj/cY/3GP9xj/cY/zVtNbySyo/3GIiP9xiIiP9xiIiI/3GIiIj/cYiIiIj/cT9L1LG0K4cf+IiIiIiIcf+IiIiIcf+IiIiHH/iIiHH/iIiHH/iIiHH/iIhx/4iHH/iIhx/4iHH/iHH/iIcf+Icf+Ihx/4MHHIsJ43cf9x/3H/cf9x/3H/cY/3H/cf9x/3H/cf9xj/cf9x/3GP9x/3E+u12yRKKIiP9xiIiIiIiIiIcf+IiIiIiIiIiIiIiIcf+IiIiCw5CBpMb35xiI/3GIj/cYiI/3GIiP9xiIj/cYiI/3GIiIj/cYJD/YGtwCfo/3GP9x/3GP9xj/cf9xj/cY/3GP9xj/cY/3GP9xj/cY/3GP9xiP9xj/cY/3GI/3GP9xgxc26/jJFx/4iIcf+IiHH/iIhx/4iHH/iIcf+Icf+Ihx/4hx/4hx/4iHH/hxLXLgGijR/nGIj/cYj/cYj/cYiP9xiI/3GIj/cYiI/3GIj/cYTrOsJMWIiI/3GIiIj/cYiIiIj/cYiIiIiP9xiIiIiIgzguW9fRqIiHH/iIiHH/iIiHH/iIhx/4iIcf+Ihx/4iHH/OA/3ufAI/4cf9x/3H/cf9x/4cf9x/3H/cf9x/3H/cf9x/3H/cf9x/3H/cf9x/3H/cf9xPrVmsUqZcYj/cYj/cYj/cYj/cYj/cYj/cYj/cYiP9xiP9xiI/3GIj/cTg4FLjH64iIiP9xiIiIiIiIiIiIiIiIiIiIiIiIiIiIiIiIiIiIcf+IiIiIiIiHH/iIiDJr4b6UHohx/4iIcf+IiHH/iIcf+Ihx/4iHH/iIcf+Icf+Ihx/4hx/4hx/4hx/4hx/4cf+Icf+Icf+HH/hx/4hx/4cf+HH/hx/4cf+HH/hx/zuMd7VziHH/cf9xj/cf9x/3GP9x/3GP9x/3GP9xj/cf9xj/cf9xj/cY/3GP9xgpzVoacypecf9x/3H/cf+HH/cf9x/3H/cf+HH/cf9x/3H/cf9x/3H/cf9x/3H/cf9x/ylC6hqb0V7/iHH/hx/4cf+HH/hx/4cf9x/4cf+HH/hx/3H/hx/4cf9x/4OQMjuPzc/3H/cf9x/3H/cf9x/3H/cf9x/3GP9x/3H/cf9x/3H/cY/3H/cf9x/3GP85S9G4tC7/cY/3GP9xj/cY/3GP9xj/cY/3GP9xj/cY/3GP9xj/cYj/OpZWtmmpcYiIiIiP9xiIiIiIiIj/cYiIiIiIiIiIiIiIiIiIiIiIiIg/fvSygQv/iIcf+IiHH/iIcf+Ihx/4hx/4iHH/iHH/iHH/iHH/iHH/iHH/iHH/hx/4hxOYBVt3+q/3H/cf9x/3H/cf+HH/cf9x/3H/cf9x/3H/cf9x/3H/cf9x/3H/cf9x/3H/cY/3H/cf9x/3H/cY/3H/cf9x/3GP9x/zgBZbn+moj/cYj/cYj/cYj/cYiP9xiP9xiI/3GIj/cYiP9xiIj/cYiI/3GIiP9xiIiP9xiIiP9xiIiIj/cYiIiIj/cTYWk7rpbIcf+IiIiIiIiIiIiIcf+IiIiIiHH/iIiIiHH/iIiIhx/4iIiHH/iIhx/4iIOTFlt86acf+HH/hx/4cf+HH/hx/4cf+HH/cf+HH/hx/3H/hx/3H/hx/3H/hxPEFltL6aj/cf9x/3GP9x/3GP9x/3GP9x/3GP9x/3GP9xj/cf9xj/cY/3GP9xgzkpW9bWr/cYiI/3GIiP9xiIiP9xiIiI/3GIiIj/cYiIiCgDKhqPzV5xj/cY/3GP9xj/cYj/cY/3GI/3GI/3GP9xiP9xiP9xiP9xiI/3GI/3GIj/cYj/cYNmmWupZpiIiIiIiIiIiIcf+IiIiIiIiIiIhx/4iIiIiIcf+IiIiIcf+DhExbi7OnH/hx/4hx/4cf+HH/hx/4cf+HH/hx/4cf+HH/hx/4cf+HH/cTWV9bpqCnH/cY/3H/cf9xj/cf9x/3GP9x/3H/cY/3H/cY/3GP9x/3GP9x/3FGAlyv2v9xj/cf9xj/cY/3GP9xj/cY/3GI/3GP9xj/cYj/cY/3GI/3GE0zjDzHiP9xiP9xiP9xiP9xiI/3GI/3GIj/cYiP9xiIj/cYiP81nPG8Yw6Ij/cYiIiIiP9xiIiIiIiIj/cYiIiIiIiIiIiIiIiIiIiIiIiIiIiIiIiIiIhxOc5XtzGo/4cf+Icf+HH/iHH/hx/4cf+Icf+HH/hx/4cf+HH/hx/4cf8mTiQ6ux28cYiIiIiP9xiIiIiIiIj/cYiIiIiIiIiIiIiII31IGtgrfnGI/3GP9xiP9xiP9xiP9xiP9xiP9xiP9xiP9xhAQTwM7Ij/cYiP9xiI/3GIiP9xiI/3GIiI/3GIiI/3GIiI/3GINKDevV8h/4cf+HH/hx/4cf+HH/cf+HH/hx/4cf9x/4cf+HH/cf+HH/cf+HH/cf+HE++WayBpmP9x/3GP9xj/cf9xj/cY/3H/cY/3GP9xj/cY/3GP9xj/cY/3GI/3GP9xj/cYg28se6DTiIiIiIiIiIj/cYiIiIiIiIiIiIiIiIiD06ZrPFmYhx/4iHH/iHH/iHH/iHH/iHH/hx/4hx/4hx/4cf+Icf89gYezfnhx/3H/cf9x/3GP9x/3H/cf9x/3GP9x/3H/cY/3H/cY/3H/cf9xj/cf9xPd3msiIZcYiI/3GIiP9xiIj/cYiIj/cYiIiP9xiIiIj/cYiIiILnsHSkhPi4iIiIiIiIiIiIcf+IiIiIiIiIcf+IiIiIhx/zsOxrbxOf+Icf+HH/hx/4cf+HH/hx/4cf+HH/cf+HH/hx/4cf9x/4cf+DPllb0aanGP9x/3H/cf9xj/cf9xj/cf9x/3GP9x/3GP9xj/cf9xj/cf9xj/cY/3GP9xj/cf9xj/cY/3GP9xj/cYj/cY/z+w1LJPK4iI/3GIiP9xiIiI/3GIiIj/cYiIiIj/cYiDL9tr4CSYiIhx/4iIhx/4iIhx/4iIcf+IiHH/iIcf+Ig0py+8WNBxj/cY/3GP9xj/cY/3GP9xj/cY/3GI/3GP9xj/cYj/cYj/cYNlaVuqlqiIiI/3GIiIiIiI/3GIiIiIiIiIiIiIj/cYiIiIiIiIiIiIiHH/iIiIiIiIiIg5s4e3THiHH/hx/4hx/4cf+HH/hx/4hx/4cf+HH/hx/4cf+HH/cf+HH/MqqBvlV+hx/3H/cf+HH/cf9x/4cf9x/3H/cf+HH/cf9x/3H/cf9x/3H/cf+HH/cf8+7+azEBn/cY/3GI/3GP9xiP9xiP9xiP9xiP9xiP9xiP9xiP9xiI/3Eg6zQqEky9iI/3GIiIj/cYiIiI/3GIiIiIiP9xiIiIiIgvDoYaLxee/3GP9x/3GP9xj/cY/3H/cY/3GP9xj/cY/3GP9xj/cY/3GI/3GD9+r7GBUIiIcf+IiHH/iIcf+Ihx/4iHH/iHH/iIcf+Icf+CCxlBoF5r5xiIiP9xiIiP9xiIiIj/cYiIiIiP9xiIiIiIiI/3GIiIiIiIiIiIiIiIiIiIiIiIiIiCRrxRrJQ65xj/cY/3GP9xj/cYj/cY/3GP9xiP9xj/cYj/cYj/TPXcUKL/cYj/cYiP9xiI/3GIj/cYiP9xiI/3GIiP9xiIj/cYPpeFsmh6iIiIhx/4iIiIiIiIiIiHH/iIiIiIiHH/iIiIhx/4iIiIcf+IiIcf8+ov+zXQCP9x/3GP9xj/cf9xj/cY/3GP9xj/cY/3GP9xj/cY/3GE127DiRiP9xj/cYj/cYj/cYj/cYj/cYj/cYiP9xiP9xiI/3GIj/cTIcob7jXv9xiIiI/3GIiIj/cYiIiIiP9xiIiIiIiP9xiIiIiIiIiIiIiIiIiP82WtW7pSqIhx/4iHH/iIhx/4iHH/iHH/iIcf+Icf+Ihx/4hx/4hx/4hx/4hx/4cSWlMBq1rP6P9xiI/3GI/3GIj/cYj/cYiP9xiIj/cYiP9xiIj/cYg6OaW2xlqIiIiIiIiIiIiIiIhx/4iIiIiIiHH/iIiIiHH/iIiIhx/4iIiHH/iIMJ02sHLJhx/4cf+HH/hx/3H/hx/4cf+HH/cf+HH/cf+HH/cf+HH/cf+HH/cf+HH/cf9x/4cf9x/3H/cTFxxr6OOXGP9xj/cY/3GP9xj/cY/3GI/3GP9xj/cYj/cY/3GI/3GP9xiP9xiP9xiP9xiP9xiP9xiI/3GI/3GIj/cYiP8z+E6+B7Fx/4hx/4hx/4hx/4hx/4hx/4cf+Icf+Icf+HH/hx/4hx/4cf+HE76Le1F0iP9x/3H/cY/3H/cf9xj/cf9x/3GP9x/3GP9x/3GP9xj/cf9xj/cY/zeRYrlunXGI/3GP9xiP9xiP9xiP9xiP9xiP9xiP9xiP9xJYrUGrdSvocf9x/4cf9x/3H/hx/3H/cf+HH/cf9x/4cf9x/3H/cf9x/3H/hx/z6t87NSDP9xj/cY/3H/cY/3H/cY/3GP9xj/cf9xj/cY/3GP9xj/cY/3GDD8sbATToj/cYj/cYj/cYj/cYj/cYiP9xiP9xiI/3GIj/cYRvAskP1xiI/3GIiP9xiIj/cYiIj/cYiIiP9xiIiIj/cYiIiDk4h7fHeIcf+IiIcf+IiHH/iIhx/4iIcf+Ihx/4iHH/iIcf+D6797NECP+HH/cf9x/3H/cf9x/3H/cf9x/3H/cf9x/3H/cf9x/3H/cf9x/3H/cf9x/3GDC2A7BZ/P9x/3GP9xj/cY/3GP9xj/cY/3GP9xj/cYj/cY/3GP9xiP87Mz22zMKIiHH/iIiIcf+IiIcf+IiIcf+IiHH/iIcf+IiHH/R0f8m4Bx/4hx/4hx/4iHH/hx/4hx/4hx/4hx/4cf+Icf+HE8xyOzONxx/3H/hx/3H/cf+HH/cf+HH/cf9x/3H/hx/3H/cf9x/4cf9x/3H/cf86E8a27Dlxj/cY/3GI/3GP9xiP9xj/cYj/cY/3GI/3GI/3GI/3GI/3GIj/cYj/cYNN4mvCHZiIiIiIiIiIiIiIiIiIiIiIiIiIiIhx/4iIiIiIiD0XJbPo2ocf+Icf+Icf+Icf+HH/iHH/iHH/hx/4hx/4cf+HH/iD9BZLG+m4cf9x/3H/cf9x/4cf9x/3H/cf9x/3H/cf9x/3H/cf9x/3H/cf9x/3H/cf9xR+SsgbVxj/cf9x/3GP9x/3H/cY/3H/cY/3H/cY/3H/cY/3H/cY/3GP9x/3E3onK5XY2P9xiP9xj/cYj/cYj/cYj/cYj/cYj/cYiP9xiP9xiI/3GIj/cYiP9xiI/3GIiP9xiITuOMIceIiI/3GIiIj/cYiIiIj/cYiIiIiI/3GIiIg5JcK32j2IiIhx/4iIiIiIiIiIcf+IiIiIiHH/iIiDNWS72ptHH/cf+HH/cf9x/3H/cf9x/4cf9x/3H/cf9x/3H/cf9x/3H/cf9x/3GP89/ha0AemP9xiP9xiP9xj/cYj/cYj/cYj/cYj/cYiP9xiP9xiI/3E9e7ezhEiIiIiHH/iIiIiIiIiIcf+IiIiIiHH/iIgy5U+/GrD/cf9xj/cf9x/3GP9x/3GP9x/3H/cY/3GP9x/3GP9x/3GP9xj/cY/3H/cY/3GP9xj/cY/3E+YnSynYv/cYiP9xiIj/cYiI/3GIiI/3GIiI/3GIiIj/cYiIiI/3GIiIiIj/cYiIiIiIgxhvS/eQuIcf+IiIiIcf+IiIhx/4iIhx/4iIcf+IiHH/iIhx/4iHH/iIhx/4hx/4iHH/iIcTmDgrd8ff+HH/hx/4cf+HH/hx/4cf+HH/hx/4cf+HH/cf+HH/hx/3H/hx/4cf9x/4cf9x/3H/hx/3H/hx/3H/cf+HH/cf9x/3H/hx/3H/cf9x/3H/cf9x/3H/cf+HH/cf9x/3H/cf9xj/cf9x/3H/cf9x/3H/cf9xj/cf9xPYtxsnSOcf9xj/cf9xj/cY/3H/cY/3GP9xj/cf9xj/cY/3GP9xj/cY/3GI/3GP9xj/cY/3GI/3GP9xiP9xiP9xj/cYj/cYj/cYj/cYiP9xiP9xiI/3GDYwJLrP24iIiIiIj/cYiIiIiIiIiIiIiIiIiIiIiIiIiIiIiIiIiIiIiIiIcf+IiIiIiIhx/4iIiIhx/4iIiINxpBuuW+/4iIcf+IiHH/iIcf+Ihx/4iHH/iIcf+Icf+Icf+IcTmgIrZf3XH/hx/4cf+HH/hx/4cf+HH/hx/4cf+HH/cf+HH/hx/3H/KR8gGo4N/oj/cYiIiP9xiIiIiP9xiIiIiIiP9xiDnV1rcqKYiIhx/4iIcf+IiHH/iIcf+Ihx/4iHH/iIcf+Ihx/4hx/4hx/4hx/4K6PMGmXDPoiIcf+IiIhx/4iIiHH/iIhx/4iIcf+IiHE1sCa7T9n/cf+HH/hx/3H/hx/3H/hx/4cf9x/3H/hx/3H/hx/3H/cf+HE+LIWy03qP9x/3GP9x/3GP9xj/cY/3H/cY/3GP9xj/cY/3GP9xj/cY/3GP9xiP9xj/cY/3GINAbOvfkx/4iIcf+IiHH/iIhx/4iHH/iIcf+Icf+Ihx/4hx/4gzVsi9qTdx/3H/cf9x/3H/cf9x/3GP9x/3H/cf9x/3H/cY/3H/cf9xj/cf9xNKyHvFN4iP9xiI/3GIiP9xiIj/cYiIj/cYiIj/cYiIiP9xiIgzb9e9kCiIcf+IiIcf+IiHH/iIhx/4iIcf+Ihx/4iIOcWeuDphj/cf9xj/cY/3GP9xj/cY/3GP9xj/cY/3GP9xiP9xj/cYj/cY/3GI/3GP9xiP9xiP9xiP9xiP9xNjfUusgriIiP9xiIiIiIiIiP9xiIiIiIiIiIiIiIiIiIiIiIiIiIiIiIiHH/iIiIiDWSRLttu4hx/4iHH/iIcf+Ihx/4hx/4hx/4hx/4hx/4hx/4hx/4cf+Icf+HH/hx/zqWtrZpSXH/cf9xj/cf9x/3H/cf9x/3H/cf9xj/cf9x/3H/cY/3H/cf9xj/cf9x/3GP9x/3GP9x/3GP9x/3GP9xj/cf9xORoltuXacYiP9xiI/3GIj/cYiI/3GIiP9xiIj/cYiIj/cYiIiP9xOJj0uGcLiIiIiIiIcf+IiIiIiIhx/4iIiIiHH/iIiIhx/4iIiHH/iIiHH/iIhx/4iIcf+IiHH/iIcf+Ihx/4iHH/iIcf+Icf8xHYO/4nxx/4cf+HH/hx/4cf9x/4cf+HH/cf+HH/hx/3H/hx/3H/cf+HH/cf+HH/cf9x/3H/hx/3H/cf9x/4cf9x/3E141a6HKlxj/cY/3GP9xj/cY/3GI/3GP9xj/cYj/cY/3GI/3GI/3GI/3GI/3GI/3GI/3GI/3GIgybT++ksCIcf+Icf+Icf+Icf+Icf+Icf+HH/iHH/hx/4cf+Icf+HH/hx/4cf+HH/M7NUvkyr/3H/cf9x/3H/cf9x/3H/cf9x/3H/cf9x/3H/cf9x/3H/cf9x/3H/cY/3H/cf9x/3GP9x/3H/cY/3H/cf9xj/cf9xj/cf9xj/cf9xj/cY/3H/cY/3GP9xj/cY/3H/cY/3GP9xLOzGGkEznocf9x/4cf+HH/hx/3H/hx/4cf9x/4cf9x/4cf9x/4cf9x/zqIuLd3R/9xj/cY/3GI/3GP9xj/cYj/cYj/cY/3GI/3GI/3GI/3GI/3EoJYkajaducf9x/3H/cf9x/3H/cY/3H/cf9x/3GP9x/3H/cY/3H/cY/3H/M/9rvgCUiP9xiIiIiIiIiIiIiIiIiIiIiIiIiIiCaw5hq08Z7/cYj/cY/3GI/3GI/3GP9xiP9xiP9xiP9xiI/3GI/0TTfMLIcYiP9xiIj/cYiP9xiIj/cYiI/3GIiI/z5xErOO7YiIj/cYiIiIiIiIiIiIiIiI/3GIiIiIiHH/iIPZ+Vs2BqiIcf+Ihx/4hx/4iHH/iHH/iIcf+Icf+Icf+Icf+HH/iHH/iHH/hx/4cf+Icf+HH/hx/4cf+HH/iHH/cf+HH/hx/4cf+D3h5bQeGo/3H/cf9x/3H/cY/3H/cf9xj/cf9x/3GP9x/3GP9x/3GP9x/3GP9x/3GP9xj/cf9xj/cY/3GP9xj/cY/3GD593LKCI4cf+IiIiIiIiHH/iIiIiIcf+IiIiHH/iIiHH/iIiHH/iIiHH/iIhx/4iIcf+Ihx/4iHH/iIcf+Icf+Ihx/4hx/4hx/4hx/4hx/4hx/4hx/4cf+ISaE8deyHH/iHH/hx/4cf+HH/hx/4cf+HH/hx/4cf+HH/hxPxECsO79hx/3H/cf+HH/cf9x/3H/cf+HH/cf9x/3H/cf9x/3H/cf9x/3H/cf9x/3H/cf9x/3H/cf9x/3GP9x/3H/cf9x/3GP9xN1uquaRViIiI/3GIiIiI/3GIiIiIiI/3GIiIiDxHsrS4TYiIiIiIiIcf+IiIiIiIcf+IiIiIcf+IM+rWvRUpcf+HH/hx/4cf+HH/hx/4cf+HH/hx/3H/hx/4cf9x/4cf9x/4cf9x/4cf9x/4cf9xPefCsxg9/3H/cf9x/3H/cf9xj/cf9x/3H/cf9xj/cf9x/3H/cY/3H/cY/3H/cf9xj/cf9xj/cf9xj/cY/3H/cYMMd2sEiJiP9xiIj/cYiIj/cYiIj/cYiIiP9xiIiIj/cYiIiIiP9xiIiIiIiIiP9xiIiIiIiIiIiIiIiIiIiIiIiIiIgzUQK9rv2Icf+IiIiIcf+IiIhx/4iIhx/4iIcf+IiHH/iIhx/4iIcf+Ihx/4iHH/iHH/iIcf+Icf+Icf+Icf+Icf+Icf+Icf+DLHlL84a/9x/4cf9x/3H/hx/3H/cf9x/3H/hx/3H/cf9x/3H/cf9x/3H/cf9x/3H/cf9x/3Ex0PG/Lw7/cY/3H/cY/3H/cY/3H/cY/3H/cY/3H/cY/3GP9x/3GP9xj/TpWsJqVxj/cY/3GP9xj/cYj/cY/3GI/3GP9xiP9xj/cYj/cYj/cTDit7AtSIiIiIiIiIiIiIiIiIiIhx/4iIiIiIgzjie9cdhx/4cf+Icf+HH/hx/4hx/4cf+HH/hx/4cf+HH/hx/4cf+HH/cf+HH/hx/3H/hx/4cf9x/4cf9x/4cf9x/4cf9x/3H/hx/3H/cf+HH/cf9x/3H/cf9IePyIcHH/cf9x/3H/cf9x/3H/cf9x/3H/cf9xj/cf9x/3H/cf9xj/cf9x/3GP9x/3H/cY/3H/cY/3H/cY/3H/cY/3GP9x/3GP9xj/cY/3H/cY/3GP9xj/cYPHLztI0M/3GIj/cYiP9xiIj/cYiI/3GIiP9xiIiP9xiIiP9xiIiI/3GIiIiI/3GIiIiIiP9xiIiIiIiIiIj/cYiIiDTTQrwsvYiIiIiIiHH/iIiIiIhx/4iIiIhx/4iIiHH/gx78G/ED6IiHH/iHH/iIcf+Ihx/4hx/4hx/4hx/4hx/4hx/4hxN5ECuW79/4cf+HH/hx/3H/hx/4cf+HH/cf+HH/cf+HH/hx/3H/hx/3H/cf+HH/cf+HH/cf9x/3H/hx/3H/cf9x/3H/hx/3H/cf9x/3H/cf9x/3H/cf9x/3H/cf9x/3H/cf9x/3H/cY/3H/cf9x/3H/cY/3H/cf9xj/cf9xPsoxsTXOcY/3H/cY/3GP9xj/cY/3H/cY/3GP9xj/cY/3GP9xiP9xj/cY/03zfEDIj/cY/3GI/3GI/3GI/3GI/3GI/3GIj/cYj/cYiP9xiI/3GIj/cYiP9xiIj/cYiI/3GIiI/3GIiIj/cYiIiP9xiIgwPjWw0cqIiIhx/4iIiIiIcf+IiIiIcf+IiIhx/zKxd75OiIcf+HH/hx/3H/hx/4cf9x/4cf9x/4cf9x/4cf9x/4cf9x/3H/hx/3H/cf9x/4cf9x/3H/cf9x/3H/hx/3H/MRQUsPvr/3GP9xj/cf9xj/cY/3H/cY/3GP9xj/cY/3GP9xj/cY/3GP9xj/cYj/cY/3GP9xiP9xj/cYj/cYOBwjuOPcj/cYiIj/cYiIj/cYiIj/cYiIiI/3GIiIiI/3E6XpG2oW6IiIiIiI/3GIiIiIiHH/iIiIiIiIiIiIiIIU7BGvsT7nGP9x/3GP9x/3GP9x/3GP9xj/cf9xj/cY/3H/cY/3GP9xgwB/ewCQiI/3GIiIiIiP9xiIiIiIiIiP9xiIiIg9UVezrqhx/4iHH/iIcf+Icf+Ihx/4hx/4hx/4hx/4hx/4hx/4hx/4hx/4cf+HH/iHH/hx/4cf+Icf+HH/hx/4cf+HE/DOSw8xtx/3H/cf9x/3H/cf9x/3H/cY/3H/cf9x/3H/cf9xj/cf9x/3H/PupYsxWnj/cYiI/3GIiP9xiIj/cYiIj/cYiIiP9xiIiIiP85HTO44syIiIiIiIiIiIiIiIiIcf+IiIiIiIiHH/iIiIiDmLKrd01Ycf9x/4cf9x/3H/hx/3H/cf+HH/cf9x/3H/hx/3H/cf9x/3H/cTM9M73CzI/3H/cY/3H/cf9xj/cf9xj/cY/3H/cY/3GP9x/3GP9xj/cY/3GP9xj/cY/3GP9xj/cY/3E3rVq5UqWIiIiIiIiIiHH/iIiIiIiIiIiIcf8+flOygaxx/4iHH/iIhx/4iHH/iHH/iIcf+Icf+Icf+Icf+Icf+IMpohvmXehx/4hx/4cf+HH/hx/4cf+HH/hx/4cf9x/4cf+HH/hx/3ExOLm/x0aP9xj/cY/3GP9xiP9xj/cY/3GI/3GP9xiP9xiP9xiP9xiP9xP5XlsGoacYiIiIiIiIiIj/cYiIiIiIiIiIiIiIiIiIiIhx/4iIiIiIiIiIiHH/iIiIiIhx/zdQ2LmvJ4cf9x/4cf+HH/cf+HH/cf+HH/cf+HH/cf+HH/cf+HH/cf9x/4cf9x/3ElpPJ65bDY/3GIiI/3GIiI/3GIiIj/cYiIiIj/cYg5CYm39naIcf+Ihx/4hx/4iHH/iHH/iHH/iHH/iHH/iHH/iDw4t7THSHH/cf9x/3H/cY/3H/cf9x/3H/cf9x/3GP9x/3H/cY/3H/cf9xj/cf9x/3GP9x/3GP9x/3GP9x/3GP9xj/PXJltI2a/3GI/3GIiP9xiI/3GIiP9xiIj/cYiI/3GIiDBVGbC65oiHH/iIiHH/iIhx/4iIcf+Ihx/4iHH/iIcS9cSCoqO33/cf+HH/cf+HH/cf9x/4cf9x/3H/hx/3H/cf9x/3H/hx/3H/cf9x/3E1tc+7SjCIiIiIiI/3GIiIiIiIiIiIiIiIhx/4iD7FV7I6qIcf+Icf+HH/iHH/iHH/hx/4cf+Icf+HH/hx/4cf+HH/hxLXPXGjjCjoiIcf+IiIiIiIiIcf+IiIiIhx/4iIiIcf+IiIhx/4iIhx/4iIhx/4iINbDGu085cf9x/4cf+HH/cf+HH/cf+HH/cf+HH/cf9x/4cf9x/3H/Ou0YtxLn/3GI/3GP9xj/cYj/cY/3GI/3GI/3GP9xiP9xiP9xiI/yzG/TpjkCxxj/cf9xj/cY/3H/cY/3GP9x/3GP9xj/cY/3GP9xj/cY/3GP9xj/cY/yzywipg092I/3GP9xiP9xiP9xiP9xiP9xiP9xiP9xiI/3GIS4JMV9v/cYiP9xiI/3GIiP9xiIiP9xiIiP9xiIiP8zCkS+9buIiHH/iIiIiIiIiIiIiIiIcf+IiIiIiIcf+IiIiIcf+IiIhx/4iIiHH/iIiHEnankamVhuiIiP9xiIiIiIiIiP9xiIiIiIiIiIiIiEC3zAWDiIiIiIiIiIhx/4iIiIiIiIcf+IiIiIhx/4iIiIhx/4iIOiUittrdiHH/iIcf+Ihx/4hx/4iHH/iHH/iHH/iHH/hx/4hx/4hx/4cf+Icf+HH/hx/4gksEAaxPv+cYiP9xiI/3GIiP9xiIj/cYiI/3GIiI/3GIiIj/cYiIiI/3GIJ+xhGqE57v+HH/cf9x/4cf9x/3H/cf+HH/cf9x/3H/cf9x/3H/hx/3EolXUqlqitj/cf9xj/cf9xj/cf9xj/cY/3GP9x/3GP9xj/cY/3GP9xj/cY/3GP81Bxe8+OiIiIiIj/cYiIiIiIiP9xiIiIiIiIiIiIiIgx48a/HDlx/4iHH/iIcf+Ihx/4hx/4iHH/iHH/iHH/iHH/hx/4gz6Ve+Fqj/cf9x/3H/cf9x/3H/cf9x/3H/cf9xj/cf9x/3H/cf9xj/cf9x/3GP9xKjMwGmzM/oiIhx/4iIiIiIcf+IiIiIcf+IiIhx/4iIhx/4iIhx/4NgUSuvrtcf+Icf+Ihx/4hx/4hx/4cf+Icf+Icf+HH/iHH/hx/4hxIDvgGg1B/oiP9xiI/3GIiP9xiIiP9xiIiP9xiIiP9xiIiIj/cSOvHyrlDg2HH/hx/4cf+Icf+HH/hx/4cf+HH/hx/4cf+HH/cf+HH/JO1pOuEpbIiIcf+IiIiIiHH/iIiIiHH/iIiIcf+IiIcf+IiIcf+IiHH/iIhx/4iHH/gi8y0q8M0tcf9x/3H/cf9x/3GP9x/3H/cY/3H/cf9xj/cf9x/3GP9x/yz1qhpgpV7/cf+HH/cf+HH/cf+HH/cf9x/4cf9x/3H/hx/3H/cf9x/3H/gzI+S+3Bv/cY/3GP9x/3GP9xj/cf9xj/cY/3GP9xj/cY/3GP9xj/cYj/cY/3GP9xj/cYj/cYj/cY/3GI/3GI/3GI/3GI/3GI/3GIj/cYj/cYiP84tU65SrGHH/iHH/iHH/iIcf+Icf+HH/iHH/iHH/hx/4hx/4cf+Icf+HH/hx/4cf86D/W38Ar/cf9x/3GP9x/3H/cf9x/3H/cf9xj/cf9x/3H/cY/3H/cf9xj/cf9x/3GP9x/3GP9x/3GP9x/3GP9xgwhji/ecdxiIiIj/cYiIiI/3GIiIiIiI/3GIiIITCwGvz0/nH/cf9x/3H/cf+HH/cf9x/3H/cf9x/3H/cf9x/3H/cf9x/yyS9kp20Jv/cY/3H/cY/3H/cY/3GP9xj/cf9xj/cY/3GP9xj/cY/3GP9xj/cY/3E2DsK58T1xiP9xiI/3GIj/cYiP9xiIj/cYiI/3GIiI/3GIiI/3Ej1nsa4phO/3GP9xiP9xj/cY/3GI/3GP9xiP9xiP9xiP9xj/cYiP9xiP9xglyScas22Ocf9x/3H/cf9x/4cf9x/3H/cf9x/3H/cf9x/3H/cf9xj/cf9xKrkhGmRt7oiIiIiIhx/4iIiIiIiHH/iIiIiHH/iIiCnALyqT/Q3/cf9x/3GP9x/3H/cf9x/3H/cY/3H/cf9x/3GP9x/3H/cY/3H/cY/3EqWk9qmlsJiP9xiIiIiP9xiIiIiIj/cYiIiIiIguQsUaO9Ouj/cf9xj/cf9xj/cY/3H/cY/3GP9xj/cY/3GP9xj/cY/3GP9xj/LhRoKk65fYiP9xiIiIj/cYiIiIiI/3GIiIiIiIiCgSQRqO2+5x/3H/cf+HH/cf9x/3H/cf9x/3H/cf9x/3GP9x/3H/cf9x/3H/cf8rMSEabO3uiIiIiIiHH/iIiIiIcf+IiIiIcf+IiIg9s5SzTGuHH/iHH/hx/4hx/4cf+Icf+HH/hx/4cf+HH/hx/4cf+D0qs7PVTHH/cf9x/3H/cf+HH/cf9x/3H/cf9x/3H/cf9x/3GP9x/3H/cf9x/3H/cf9xj/cf9x/3H/cY/3H/cf9xj/cf9xj/cf9xj/cf9xj/cf9xj/cf9xgz51a9GKn/cYiP9xiIiP9xiIj/cYiIiP9xiIiI/3GIiCwrcBpNSP6HH/cf+HH/cf+HH/cf9x/4cf9x/3H/hx/3H/cf+HH/cf9x/3H/cTtVjrWqcf9xiIiIiI/3GIiIiIiIiI/3GIiIiIiIiIiIiIiIiIiIiIiIiIiIiIiINyTButs+/4iIiIcf+IiIhx/4iIhx/4iIhx/4iIcf+IiHH/iIcf+Ihx/4iHH/iHH/iIcf+Icf+Icf+Icf+Icf+Icf+Icf+HH/iHH/hx/4cf+Icf+HH/hx/4cf+HH/hx/4cf+HH/g76lK1Fa1x/3H/hx/3H/cf+HH/cf9x/3H/cf9x/4cf9x/3H/cf9x/3H/cf9x/3H/cf9x/3H/cY/3H/cf9x/3H/cf9xj/cf9x/3H/cY/3H/cf9xj/cf9xj/cf8lYCAqyf39cf9x/3H/cY/3H/cf9xj/cf9xj/cf9x/3GP9x/3GP9xj/cf9xj/cY/3H/cY/3GP9xj/cY/3GP9xj/cY/3GP9xj/cY/3GI/3GP9xOnpttoWScf+IiIhx/4iIiHH/iIhx/4iIhx/4iHH/iIg0lK+9a1D/cY/3GP9xj/cY/3GP9xj/cY/3GI/3GP9xj/cYj/cYj/cY/yFLz1o8Qwr/cY/3H/cf9xj/cf9xj/cf9xj/cf9xj/cf9xj/cY/3En53YakYieiHH/hx/4cf+HH/hx/4cf+HH/hx/4cf+HH/hx/4cf9x/4IU8COhwP3IiP9xiIiI/3GIiIiP9xiIiIiP9xiIiIiIiDBegrCxfYiIiIiIiIiIiIcf+IiIiIiIiHH/iIiIiHH/iIiIhx/4iIiHH/iIiHH/iIhx/4iIcf+Ig1tYS7SnuHH/hx/4cf+HH/hx/4cf9x/4cf+HH/hx/3H/hx/4cf9x/4cf9x/4cf9x/3H/hx/3H/hx/3H/cf9x/4cf9x/3H/cf9x/4cf9xPS12s9KJ/3GP9xj/cY/3GI/3GP9xj/cYj/cY/3GI/3GI/3GI/3GI/3GI/3GI/3GI/3E1ppS7WWuIiIiIj/cYiIiIiIiIiIiIiIiP9xiIiIiIiIcf+IiIiDvnBrUY+Yhx/4iHH/iHH/iHH/iHH/iHH/iHH/iHH/hx/4hx/4cf+Icf+HH/hx/4hx/4cf+HH/hx/4cf81U6W8rFr/cf9xj/cf9x/3H/cf9x/3H/cY/3H/cf9xj/cf9x/3GP9x/3H/cY/3H/cY/3H/cY/3GP9x/3GP9xj/cf83m/S6ZAuIj/cYiP9xiIj/cYiP9xiIj/cYiIj/cYiIj/cYgh++g6AUF8cY/3H/cf9xj/cf9x/3GP9x/3GP9x/3GP9x/3GP9x/3GP9xj/cY/3H/cYKFsOGopPHnH/cf9xj/cf9x/3H/cY/3H/cf9xj/cf9xj/cf9xj/cf9xj/cf9xj/cf9xj/cY/3GP9x/3GP9xj/cY/3GDxer7ShUIiIiHH/iIhx/4iIcf+IiHH/iIcf+Ihx/4iHH/iIMAcnsQnY/4cf9x/3H/cf+HH/cf9x/3H/cf9x/3H/cf+HH/cf9x/3H/cf9x/3GP9x/3H/cSj3YBqAif6IiIiIiIiIiIiIiHH/iIiIiIiIcf+IiIiIcf+IiIiHH/iIg4XHu5o4T/cf9x/3H/cf9x/3H/cf9x/3H/cf9x/3H/cf9x/3GP9x/3H/cf9x/3GP9x/0ClfAaocf9xj/cf9xj/cf9xj/cf9xj/cY/3H/cY/3GP9xj/cf9xj/cY/3GP9xj/cY/3GP9xj/cYj/cY/3E+wsayPTmIj/cYiIiIiIj/cYiIiIiIiIiIMm+CvpB9iHH/iIiIiIiIcf+IiIiIhx/4iIiHH/iIiDV9l7yCaP+HH/cf+HH/hx/3H/hx/3H/hx/3H/hx/3H/hx/3H/cf+HH/cf9x/3H/hx/3H/cf9x/3H/cf+HH/cS525Cookb1xj/cf9xj/cf9xj/cf9xj/cf9xj/cf9xj/cY/3GP9x/3GP9xj/cY/3GP9xj/cY/3E6vla2QamIiP9xiIiIj/cYiIiIiP9xiIiIiIiIiP9xiIOAtXuPSocf+Ihx/4iHH/iIcf+Ihx/4hx/4hx/4iHH/iHH/hx/4hxPsa1sTlKcf+HH/cf9x/3H/cf9x/4cf9x/3H/cf9x/3H/cf9x/3H/cf9x/3H/cf9x/3GP9x/3H/cf9x/3H/cY/3H/KEpAGptb/oiIiIcf+IiIiIiIhx/4iIiIhx/4iIiIcf+Dl81LeDK3H/iHH/iHH/hx/4cf+HH/iHH/hx/4cf+HH/hx/4cf+HH/cf+HH/hx/4cf9x/4cf+HH/cf+HH/cf+HH/cf9x/4MGQ0sKvLcY/3H/cf9x/3GP9x/3H/cY/3H/cY/3H/cY/3H/cY/3H/cY/3GP9x/3GP9xj/cY/3GP9xj/cY/3GP9xj/cY/3GP9xj/cYj/cTxZlLSma4iP9xiIiP9xiIiI/3GIiIiP9xiIiIiIj/cYiIiIiIiIj/cYiIiIg/aZSxlmuHH/iIiIcf+IiIhx/4iIcf+IiHH/iIhx/4iHH/iIcf+Ihx/4iHH/iHH/iIcf+Icf+Icf+Icf+HH/iHH/iHH/hx/4hx/4cf+DYZQ7vmvP9x/3H/hx/3H/hx/3H/cf9x/4cf9x/3H/cf9x/4cf9x/3H/cf9x/3H/cf9x/3H/cf9x/3H/cf9x/3H/cf9x/3GP9x/3H/cf9x/3GP9x/3H/cY/3H/cf9xj/cf9xj/cTfus7gRTHGI/3GI/3GP9xiP9xiP9xiP9xiP9xiI/3GI/3GIj/cYiP9xiIOTHHt844iIiIiIiIcf+IiIiIiHH/iIiIiHH/iIiIhx/4iIhx/4iIhx/4g4IxS43Otx/4cf+Icf+HH/hx/4cf+Icf+HH/hx/4cf9x/4cf+HH/hx/4cf9x/zw8mLTDZ3H/cY/3GP9xj/cY/3GP9xj/cY/3GP9xj/cY/3GI/3GP9xiP9xj/cYj/cYj/cTLu9L4RC4j/cYiIiIj/cYiIiIiIiI/3GIiIiIiIiIiIiIiIiIiIiIiIiIiIiDYFNLr6y4cf+Ihx/4iIcf+Ihx/4iHH/iIcf+Ihx/4hx/yqJWxp3ak6IiIiIiIhx/4iIiIiIcf+IiIiIcf+IiIiHH/iIiHH/iIiHH/iIhx/4iIcf+Ihx/4MVOWsLxp/3H/hx/3H/hx/3H/hx/3H/cf+HH/cf9x/4cf9x/3H/cf9x/4OqFPt16wiI/3GIiIiIiIiIiI/3GIiIiIiIiIiIiCuZERpmbu7/cf9x/3H/cf9xj/cf9x/3H/cf9x/3GP9x/3H/cY/3H/cf9xj/cf9xj/cf9xj/cf9xj/cf9xj/cY/3GP9x/3GD575bGEGnGIiP9xiIj/cYiIj/cYiIj/cYiIiI/3GIiIiI/3GIiIiIiP9xiIiIiIg//uSxARuHH/iIiIhx/4iIhx/4iIhx/4iIhx/4iHH/iIhx/4iHH/iIcf+IhxNJFmvG6Z/3H/hx/3H/cf+HH/cf9x/4cf9x/3H/cf9x/3H/hx/3H/cf9x/3EwAEa//7lxj/cY/3GP9xj/cYj/cY/3GI/3GP9xiP9xiP9xiP9xiCtjehpZyF5x/3H/cf9xj/cf9x/3GP9x/3H/cY/3H/cf9xj/cf9xj/cY/3H/cY/zP0Wr4LpYiI/3GIiIiIiIiIiIiIiIiIiIiIiIiIiIiDz5r7QGUHH/cf9x/3H/cf9x/3H/cf9x/3H/cf9x/3GP9x/3H/cf9xj/cf9x/3GCXYqhqydV6HH/hx/3H/hx/4cf9x/4cf9x/4cf9x/4cf9x/3H/hx/3H/cf9x/4cf8wW6+xtFCP9xiIiIiIiIj/cYiIiIiIiIiIiIiIiIiDaVlrpqaXH/iIcf+Icf+Ihx/4hx/4hx/4hx/4hx/4hx/4cf+Icf+HH/NUzVu7Mqcf9x/3H/cf9x/3H/cf9x/3H/cf9x/3H/cf9x/3H/cf9xj/cf9x/3H/cTBFx7DKOIj/cYj/cYiP9xiIj/cYiP9xiIj/cYiIj/cYiIMB5CsPG9iIiIiP9xiIiIiIiIiIiIiIiIiIiIiIiIiIiIiIiIcf+IiIiIiIiIcf+IiIiIhxN6oCuFX9iHH/iIhx/4iHH/iIcf+Ihx/4iHH/iHH/iIcf+Icf+ITAzsXzH/hx/4cf+Icf+HH/hx/4cf+HH/iHH/cf+HH/hx/4cTnDGrY85XGP9xj/cY/3GP9xj/cY/3GP9xiP9xj/cYj/cY/3GI/3GI/3GIMzc0vcjLiIj/cYiIiIj/cYiIiIiP9xiIiIiIiCZymBqo1n5xj/cY/3GP9xiP9xj/cY/3GI/3GI/3GP9xiP9xiP9xiP9xiP9xiI/3GI/3GIj/cYiP9xiI/3GINmTCups9iI/3GIiIiIiI/3GIiIiIiIiIiIiIiIhMqKxFdYiIiIiIiIiIiIiIiIiHH/iIiIiIiHH/iIiIiHH/iIiD1wQbOPvocf+IiHH/iIhx/4iHH/iIcf+Ihx/4hx/4hx/4iHH/iHH/iHH/iHH/hx/4hx/4cf+Icf+DJ8xb+DOv9x/3H/cf9x/3H/cf9x/3H/cf9x/3H/cf9x/3H/cf9xj/cf9x/3H/cf9xj/K1z9GnowLv9x/3H/cf9x/4cf9x/3H/cf9x/3H/cf9x/3H/cf9x/3H/cf9x/3H/MkMVv7zqj/cY/3GP9xiP9xj/cYj/cY/3GI/3GP9xiP9xiP9xiP9xiI/3GI/3GI/3GIj/cYiP9xiI/3GIiP9xiIj/cYiI/3GIiI/3GIiITpm8JmSIiIj/cYiIiIiIiP9xiIiIiIiIiIiIiIiIiIiIiIiIiIiIiIiIiIiIiIiIhx/4iIiIiIhx/4iIiIiHH/iIiIcf+IiIhx/4iIhx/4iIcf+Ig+3PayIwlx/4cf9x/4cf9x/4cf9x/4cf9x/3H/hx/3H/cf9x/4cf9x/3H/cf9x/z1fg7OgfHH/cY/3H/cY/3H/cY/3H/cY/3H/cY/3GP9x/3GP9xj/cY/3GP9xj/NQ/lvPAa/3GIiI/3GIiIj/cYiIiP9xiIiIiP9xiIiIiIiP9xiIiIiIiIiCovExptDs5x/3H/cf9xj/cf9x/3H/cY/3H/cf9xj/cf9x/3GP9x/3GP9x/3GDsQN7XvyP9xiIj/cYiI/3GIiIj/cYiIiP9xiIiIj/cYiCbE8iqzsN2IiIiIiIiIiP9xiIiIiIiIiIiIiIg5a5W3lGqIhx/4iHH/iIcf+Icf+Ihx/4hx/4hx/4hx/4hx/4cf+Icf+Icf+HH/hx/4hx/4cf+HH/hx/4cT8HdrD4iXGP9x/3H/cf9x/3H/cY/3H/cf9x/3GP9x/3GP9x/3H/cY/3H/cY/3H/cY/3GP9x/3GE+L3AdCcY/3GP9xj/cY/3GP9xiP9xj/cY/3GI/3GI/3GP9xiP9xiDG68b5FDnGIj/cYiI/3GIiP9xiIj/cYiIj/cYiIiP9xiIiIL659GiUYLoj/cYj/cYiP9xiI/3GIj/cYiP9xiIj/cYiI/3GDe7ArlE/YiIiIj/cYiIiIiIiIiI/3GIiIiIiIiIiIiIgkadIq2WLdiIiIhx/4iIiIiIiIcf+IiIiIhx/4iIiIcf+IIxBwGt74/nGP9xj/cf9xj/cY/3GP9x/3GP9xj/cY/3GP9xiP9xj/cY/3GP9xK2E6KmnsXYj/cYiIiIiIiIiIiIiIiIiIiIiIiIiDabprpkWXH/iHH/iHH/iHH/iHH/hx/4hx/4cf+Icf+HH/hx/4g7FV626qGI/3GI/3GI/3GI/3GIj/cYj/cYiP9xiI/3GIiP9xiIO0JPtb2whx/4cf+HH/iHH/hx/4cf+HH/hx/4cf+HH/hx/4cf+HH/hx/ypmbRp5mS6Ihx/4hx/4hx/4cf+Icf+Icf+HH/iHH/hx/4cf+Icf+HExouy+XRNxiP9xj/cYj/cYj/cY/3GI/3GI/3GI/3GIj/cYj/cYiP9xiP8mrzEatQzucf+HH/hx/4cf+HH/hx/4cf+HH/hx/3H/hx/4cf+HH/cf+HH/Nm7nupEYcY/3GP9xj/cf9xj/cY/3GP9xj/cY/3GP9xiP9xj/cY/3GIJUigGrt1/ohx/4hx/4iHH/iHH/iHH/iHH/iHH/iHH/iHH/hx/4hx/4cf+Icf+HH/hx/4cf+HH/hx/4cf+HH/hx/4cf+HH/cf+HH/hx/4P7tlsUSacY/3H/cf9x/3GP9x/3H/cY/3H/cf9xj/cf9xj/cf9xj/cY/3H/cY/3GP9x/3GP9xj/cY/3GP9xj/NrTDu0s8iI/3GIj/cYiP9xiIj/cYiI/3GIiP9xiIiP9xiIiP9xiIiIj/cYiIiIj/cYiIiIiIj/cYiIiDO1071KLIiIiIiIhx/4iIiIhx/4iIiHH/iIiIcf+IiIcf+IiHH/iIhx/4iHH/iIcf+Ihx/4iDOR1b5uKv9x/4cf9x/4cf9x/4cf9x/3H/hx/3H/cf+HH/cf9x/3H/NxxluuOa/3GP9xj/cf9xj/cY/3GP9xj/cY/3GP9xj/cY/3GI/3GP9xj/cYj/cYj/cY/3GI/3GI/3GI/3GI/3GIPR11s+KKiIiIiP9xiIiIiIiIiIiIiIiIiIiIiIiIiIiIg9SVaztqmHH/iHH/iHH/iHH/iHH/iHH/hx/4hx/4cf+Icf+HH/hxNi+VutBq/3H/cf9x/3H/cf9x/3H/cf9x/3H/cf9x/3GP9x/3H/cf9x/3GP9x/3H/cSfZDRqSby6HH/cf9x/3H/hx/3H/cf9x/4cf9x/3H/cf9x/3H/cf9x/3H/cf9x/3H/cf9x/3H/cf9x/3H/cf9xj/cf9x/3H/cY/3H/cf9x/3GP9x/3GP9x/3H/cYOa90tlCLcYj/cYj/cYj/cYj/cYiP9xiP9xiI/3GIj/cYiP9xiCRxXYoJ6ieIiIiIiIiIiIiIiIiIhx/4iIiIiIJ/Z0GqCYvv9xj/cY/3GI/3GP9xj/cYj/cY/3GI/3GI/3GP9xiP9xiI/3GI/3EtRydKW42L/3GIiIiP9xiIiIiP9xiIiIiIiP9xiIiEHGfPOYiIiIiIj/cYiIiIiIcf+IiIiIiIiIiIiIgtkM4aRvMeiIiIiIiIiIiIiIiIiIiIiIiIiIiIiHH/iIiCG5LhoFbR6IiIiIiIiIiIiIiIiIiIiIiIiIiIiIiINf6HuwF4cf+Icf+HH/iHH/hx/4cf+HH/iHH/hx/4cf+HH/cf+HH/hx/4cf8uHOoaPjFeiIcf+IiHH/iIcf+Ihx/4iHH/iIcf+Icf+IP5AhsW/ehx/4cf+Icf+HH/hx/4hx/4cf+HH/hx/4cf+HH/hx/4cf+HH/cf+HH/hxMtSTvits/3H/cf9x/3H/cf9x/3H/cf9x/3H/cf9xj/cf9x/3H/cf9xj/cT0lxbPaOoj/cYj/cYj/cYj/cYj/cYj/cYiP9xiI/3GIj/cYgkQEAay/v+cf+Icf+HH/hx/4cf+HH/hx/4cf+HH/hx/4cf+HH/cf+HH/hx/3EvwEAaE/v+iIj/cYiIiI/3GIiIiIj/cYiIiIiIiP9xiIKkaQGmuW/nH/hx/3H/cf9x/3H/cf9x/4cf9x/3H/cf9x/3H/cf9x/3H/cf9x/3GP8ymze/ZMiP9xiP9xiP9xiP9xiI/3GI/3GIj/cYiI/3GIj/cYiI/3GDJXj76ocHH/hx/4hx/4cf+HH/hx/4cf+HH/hx/4cf9x/4cf+HH/hx/3H/hx/3H/hx/3H/hx/3E+7EeyE7iP9x/3GP9xj/cY/3GP9xj/cY/3GP9xj/cY/3GP9xiP9xj/cYj/NkSlu7taiIiI/3GIiIiIiP9xiIiIiIiIiI/3GIiIiIiIiIiIiIiIiIiDZClrq9aYiHH/iHH/iIcf+Icf+Icf+Icf+Icf+HH/iHH/hx/4hxMF1Hv6K4cf9x/3GP9x/3H/cf9x/3H/cY/3H/cf9xj/cf9x/3GP9x/3H/cY/3E57wG3EP6P9xj/cf9xj/cY/3GP9xj/cY/3GP9xiP9xj/cY/3GI/3GD98N7GDyIiIiIiI/3GIiIiIiIiIiIiIiIiIiIiIiIiIiIOLF1uE6Khx/4iHH/iHH/iIcf+Icf+Icf+Icf+Icf+Icf+HH/iHH/iHH/hxO7KntU1Yj/cf9x/3H/cf9x/3GP9x/3H/cY/3H/cf9xj/cf9x/3GP9x/3GP9xgiJ08a/YsOj/cf9x/3H/cf9xj/cf9x/3GP9x/3H/cY/3H/cY/3H/cTlH1re4Kf9xiI/3GIiP9xiIj/cYiIj/cYiIiP9xJlMWOsrOnP9x/3H/cf9x/3H/cf9x/3H/cf9x/3H/cf9x/3H/cY/3H/cf9x/3H/cY/3H/cf9xj/cSaGWCq3mn2P9xiI/3GI/3GIj/cYiP9xiIj/cYiI/3GIiP9xiIiP9xJizzOs0wzP+HH/cf+HH/cf9x/4cf9x/3H/hx/3H/cf9x/4cf9x/3H/cf9x/3H/cf9xIWlNKgprLf9xiIj/cYiIj/cYiIj/cYiIiP9xiIiIiP9xK83xKlMg7XGIiIiIiIj/cYiIiIiIiIiIiIiIiIKFsxGopM7nH/cf9x/3H/cf9x/3H/cf9xj/cf9x/3H/cf9xj/cf9x/3GP9x/3H/cY/3H/cY/3H/cY/3FESIzLd4/3GP9x/3GP9xj/cY/3GP9xj/cY/3GP9xj/cYj/cY/3GI/3GP8wEBKx/+2Ij/cYiP9xiI/3GIj/cYiI/3GIiP9xiIiP9xMleCvqh9iIiIiIiIiIj/cYiIiIiIiIiIiIiIiIiHH/gja5Iq6UbdiHH/iIiIiIiHH/iIiIiHH/iIiIhx/4iIiHH/iIK1owWnpc+nGP9x/3H/cf9x/3H/cf9xj/cf9x/3GP9x/3H/cY/3H/cf9xj/cS4LIyo/Tc2P9xj/cf9xj/cY/3GP9xj/cYj/cY/3GP9xj/cYj/cY/3GI/y8MFSo/Pq2Ij/cYiI/3GIiP9xiIiP9xiIiI/3GIiIiP9xiIiIiIj/cYiIiIiIiIj/cYiIiIiIiIiIiIiIiIiIiIiIiIiIJBSmyi+1k4iIiP9xiIiIiIiP9xiIiIiIiIiIiIiIiIKRWeKp6mHf9x/4cf+HH/cf+HH/cf+HH/cf+HH/cf+HH/cf9x/4cf9x/3H/hxOol2tnaJ/3GP9xj/cY/3GP9xj/cY/3GP9xiP9xj/cY/3GI/3GP9xiP9xj/cYgyZka+mbmIj/cYiIiIiIiIiIiIiP9xiIiIiIiIiIiIcf+DVh9rueCYcf+Icf+Icf+Icf+Icf+HH/iHH/hx/4hx/4cf+Icf+HH/hx/4cTkEJbf72v9x/3H/cf9x/3H/cf9x/3H/cf9x/3H/cf9x/3GP9x/3H/cf9x/3GP9x/3H/cY/3H/cf9xj/cf9xj/cf9xj/cY/3H/cY/3H/cYMvEFvQ76cYiP9xiI/3GIj/cYiI/3GIiP9xiIiP9xiIiP9xiIiP9xiIiIiP9xiIiIOC/FuNA6iIiHH/iIiIhx/4iIiHH/iIiHH/iIiHH/iIhx/4iHH/iIhx/4iHH/MLEEsV77/4cf+HH/hx/4cf+HH/hx/3H/hx/4cf9x/4cf9x/4cf9x/4cf9x/4cf9x/3H/hx/3H/cf+HH/cf9x/3H/cf+HH/cTmB9bd+Co/3GP9xj/cY/3GP9xiP9xj/cY/3GP9xiP9xj/cYj/cYj/cYj/cYj/cYj/cYj/cYj/cYiP9xiP9xOUIFt736iIiIiIiIiIiIiIiIiIiIiIiIiIiIiIiIiIiIJbkEGsRvvo/3GP9xj/cY/3GP9xj/cY/3GP9xiP9xj/cY/3GI/zoHU7b4rHGIiP9xiIiP9xiIj/cYiIiP9xiIiI/3GIiIiIj/cYiIiIiIj/cSkvUhqNCt7/cf9x/3H/cf9x/3H/cf9x/3H/cf9x/3H/cY/3H/cf9x/3GP9x/3H/cf9xj/cf9xj/cf9x/3GP9x/zsWQ7bpvI/3GP9xiP9xiP9xj/cYj/cYj/cYj/cYj/cYiP9xiP9xiI/z8x5bLOGoiIiIiIiIiIiIiIiIiIiIiIiIcf+IiIPuHmsh4Zhx/4hx/4cf+Icf+HH/iHH/hx/4cf+HH/hx/4cf+HH/hx/4cf+HH/hx/3H/hx/4cf9x/4cf9x/4cf9x/4cf9x/zmTzLhsM4iP9xiI/3GIiP9xiIj/cYiI/3GIiI/3GIiIj/cYiIiI/3GIiIiIj/cYiIiIiIiI/zczBbrM+nH/iIiIhx/4iIiHH/iIiHH/iIiHH/iIhx/4iHH/iIcf+Ihx/4iHH/iIcf+IPr2kskJbhx/3H/hx/3H/hx/3H/hx/3H/hx/3H/hx/3H/cf+HH/cf9x/3H/hx/3H/cf9x/3H/cf9x/3H/cf9x/3H/cf9x/3H/cf9x/3H/cf9x/3H/cf80SFS9t6uP9xj/cY/3GP9xj/cYj/cY/3GI/3GP9xiP9xiP9xiP9xiP9xiP9xiP9xiI/3GI/3GIj/cYiP9xiIj/OO2kuRJbiIiI/3GIiIiIiIiIiIiIhx/4iIiIiIiIiIiIiHH/iIiIiIhx/4iIiIhx/4iIiHH/iIiDGPw79wPIcf+Icf+Icf+Icf+HH/hx/4hx/4cf+HH/hx/4hx/4cf+HH/cf+HH/hx/4cf+HH/cf+HH/hx/3H/hxS5/sRgFx/3H/hx/3H/cf9x/4cf9x/3H/cf9x/3H/cf+HH/cf9x/3H/MjVBvsq+cf9x/3GP9x/3H/cY/3H/cf9xj/cf9x/3GP9x/3GP9x/3GP9x/3GP9xj/cY/3H/cY/3GP9xj/cY/3GP8wAMWxAEqI/3GIiI/3GIiI/3GIiIiP9xiIiIiI/3GIiIiIiIj/cYiIiIiIiIgylAa+a/mIiHH/iIhx/4iHH/iIhx/4iHH/iHH/iIcf+Icf+Icf+DfmJroZ2f9x/3H/hx/3H/cf9x/3H/hx/3H/cf9x/3H/cf9x/3H/cf9x/3H/cf9x/3H/LTEkGkztvocf+IiIcf+IiIhx/4iIcf+IiHH/iIcf+IiHH/iIcf+Ihx/4hx/4gy7Eq+E7Vx/3H/cf9xj/cf9x/3H/cY/3H/cf9xj/cf9xj/cf9xj/cf9xj/cf9xPBwOtOPxhx/4iIiIiIiIhx/4iIiIiIcf+IhCz+zjAYiHH/iIiHH/iIhx/4iHH/iIhx/4iHH/iIcf+Icf+Ihx/4hx/4hx/4hx/4hx/4hx/4cf+Icf+HH/iHH/hx/4cf8/+EWyB7r/cf9x/3H/cf9x/3H/cf9x/3H/cf9x/3H/cf9x/3H/cf9x/3GP9x/3H/cf9xj/cf9x/3GP9x/3H/cY/3H/cY/3H/cYM7G3vU5I/3GIiI/3GIiI/3GIiIiP9xiIiIj/cYiIiIiIj/cYgze2W9hJqIiIcf+IiIhx/4iIhx/4iIhx/4iIcf+IiHH/iIcf+Ihx/4iHH/iIcf+CIGYRr/me7/cYj/cYj/cYiP9xiP9xiP9xiI/3GIj/cYg3xfa5OgmIiIiIiIiIiHH/iIiIiIiIhx/4iIiIM8TmvjsZ/4hx/4cf+HH/hx/4cf+HH/hx/4cf9x/4cf+HH/hx/3H/hxMB52sPGJ/3GP9x/3GP9x/3GP9x/3GP9x/3GP9xj/cY/3H/cY/3GP9xj/cY/3GP9xj/cY/3GP9xiP9xPlcWsqjpiI/3GIiIiIj/cYiIiIiIj/cYiIiIiIiIiIiINFYGvKn5cf+IiHH/iIhx/4iHH/iIcf+Ihx/4hx/4hx/4iHH/iHH/iHH/hx/4hx/zFcg7+jfIcf9x/4cf9x/4cf9x/4cf9x/3H/hx/3H/cf+HH/cf9x/3H/hx/3H/cf9x/3H/cf9x/3H/cf9x/3H/cf9x/3H/cf9x/3H/cf9x/3GP9xO3b2tIkJcYj/cYj/cYiP9xiP9xiI/3GIj/cYiP9xiIj/cYiI/3GIiP9xiIiP9xgxv1mwUKb/iIhx/4iIcf+IiHH/iIcf+Ihx/4iHH/iHH/iIcf87lZu1amRx/3GP9x/3GP9x/3GP9x/3GP9xj/cf9xj/cY/3GP9x/3GP9xj/cYNTkmu8bZiIiP9xiIiI/3GIiIj/cYiIiIiP9xiIiIiIiIj/OtUFtyr6hx/4iIiIcf+IiIhx/4iIhx/4iIcf+IiHH/iIhxMJK2v21Jhx/3H/hx/3H/hx/3H/hx/3H/cf+HH/cf9x/3H/hx/3H/cf9x/3H/cf+HH/cf9x/3H/cf9x/3H/cf9x/3H/cf9xj/cf9x/3H/cf9x/3E8ilS0dauP9xiP9xj/cY/3GI/3GP9xiP9xj/cYj/cYj/cYj/cYj/cYiP9xiP9xiI/3GDqyxbZNOoj/cYiIiIiIiIiIiIiIiHH/iIiIiIiIiIMwxGvfO5iHH/iHH/iHH/hx/4hx/4cf+Icf+HH/hx/4hx/4cf+HH/hx/4cf+E1CLEvd/4cf9x/4cf+HH/cf+HH/hx/3H/hx/3H/hx/3H/hx/3H/cf+HH/cf9x/3H/hx/3H/cf9x/3H/hx/z3kE7Qb7P9x/3H/cY/3H/cf9xj/cf9xj/cY/3H/cY/3H/cY/3GP9xj/cY/3H/cY/3GP9xj/cYj/cY/3GP9xj/cYj/cY/3GI/3GP9xiP9xiP82YfG6ng5xiI/3GIj/cYiI/3GIiP9xiIiP9xiIiI/3GIiIiP9xSuZsYZn/cYiIiIiIiP9xiIiIiIiIiIiIiIiIiIiIiIiIiIiDf9sbkCTocf+IiIiIhx/4iIiHH/iIiIcf+IiIcf+IiHH/iIhx/4iIcf+Ihx/4iHH/iIcf+Icf+Icf+Ihx/4hx/4hx/4hx/4cf+Icf+HH/iHH/hx/4cf+Icf+HH/hx/4cf+HH/hxPUEBs77+/3H/hx/3H/hx/3H/hx/3H/hx/3H/hx/3H/cf+HH/cf9x/3H/cf+HH/cf9x/3H/cf9x/3H/cf9x/3H/cf9x/3H/cf9x/3H/cf9x/3H/cf9xj/cf9x/3H/cY/3H/cf9xj/cf9x/3GP9x/3GP9x/3GP9x/3GP9xj/cf8/8uOyDRyP9xiP9xiP9xiP9xiI/3GIj/cYiP9xiI/3GIiP9xiIj/cYiI/3GIiI/3GIiIj/cYiIiI/3GIiIiIj/cYiIPz6iscFdiIiIiIiIiIhx/4iIiIiIiIhx/4iIiIiHH/iIiIhx/4iIiHH/iIiHH/iIiHH/iIhx/4g1eXG7ho6HH/iIcf+Icf+Icf+Icf+HH/iHH/iHH/hx/4cf+Icf+HH/hx/4cf+HH/hx/4cf+HH/hx/4cf+HH/cf+HH/hx/3H/hx/3H/hx/3H/hx/3H/hx/3H/cf+HH/cf9x/3H/hx/3H/cf9x/3H/cf+HH/cf9MGHxeeP9x/3H/cf9x/3H/cY/3H/cf9x/3H/cf9xj/cf9x/3H/cY/3H/cY/3H/cf9xj/cf9xSCEcje7/cY/3GP9x/3GP9xj/cf9xj/cY/3GP9xj/cY/3GP9xj/cY/3GI/3GP9xj/cYj/cY/3GI/3GI/3GI/3GI/3GIPIIRtH3u/3GIj/cYiI/3GIj/cYiI/3GIiI/3GIiI/3GIiIiP9xiIiIj/cYiIiIiI/3GIiIiIiIiIiI/3GIiIiIiIiIiIiIiIiIiIiIMyUivdrdiIiIhx/4iIiHH/iIiHH/iIiHH/iIhx/4iIcf+Ihx/4iHH/iIcf+Ihx/0/tzBEjcf+Icf+Icf+Icf+HH/iHH/hx/4hx/4cf+HH/hx/4ND6xvMFOcf+HH/hx/3H/hx/3H/cf+HH/cf+HH/cf9x/3H/hx/3H/cf9x/3H/hMH9xeAv9x/3H/cf9x/3H/cf9x/3H/cf9xj/cf9x/3H/cf9xj/cf9x/3GP9x/3H/cY/3H/cYM/FKvQ61iIiP9xiIiIiIiI/3GIiIiIiIiIiCUXzhq+gx5xiIiIiP9xiIiIiIj/cYiIiIiIiIiIiIQoqc51aIiIiIiIiIhx/4iIiIiIiIiIiIhx/4iIOWPyuJwN/4iHH/iIhx/4iHH/iIcf+Ihx/4hx/4hx/4hx/4hx/4ON84uSDH/3H/cf9x/3H/cf9x/3H/cf9xj/cf9x/3H/cf9xj/cf9x/3GP9xJjWxGqyk7ocf+IiIiHH/iIiHH/iIiHH/iIhx/4iIcf+Ihx/4iHH/MoCzv39M/4hx/4cf+HH/hx/4cf+HH/cf+HH/hx/4cf9x/4cf9x/4cf+HH/cTakl7lbaHGP9x/3GP9xj/cY/3GP9xj/cY/3GP9xj/cY/3GI/3GP9xgp0oEagtfu/4hx/4hx/4hx/4hx/4hx/4cf+Icf+HH/iHH/hx/4cf+HE7/Se1AtiP9x/3H/cf9x/3GP9x/3H/cY/3H/cf9xj/cf9xj/cf9xj/cf9xj/cf9xj/cY/3H/cY/3GP9xj/cY/3GP9xj/cY/3GP9xLuk4GjFsfv+HH/cf+HH/cf9x/4cf9x/3H/hx/3H/cf9x/3H/hx/3H/cf9x/3H/cf8xPDWw08qP9xj/cY/3GP9xj/cY/3GP9xj/cY/3GI/3GP9xiP9xiP9xg3zPe5MwiIiIiIiIiIiIiIiIiIiIiIiIcf+IiIOvnmtgYZiHH/iHH/hx/4hx/4cf+HH/iHH/hx/4cf+HH/hx/4cf+HH/hx/3H/gyBju/+cSP9xj/cY/3GI/3GI/3GP9xiP9xiP9xiP9xiP9xiDnrcrYUjXGIiI/3GIiIj/cYiIiP9xiIiIiI/3GIiIiIiIj/cYiIiIiIiIiIiIiIiIiIiIiIiIhAoPwG8HH/iIiIiIiIhx/4iIiIhx/4iIiIcf+IiDuBV7V+qIcf9x/4cf+HH/cf+HH/hx/3H/hx/3H/hx/3H/hx/3H/cf+HH/cf9x/4cf9xQGIsCt3/cf+HH/cf9x/3H/cf9x/3H/cf9x/3H/cf9x/3H/cf9x/3H/cf9xj/cf9xOVTyt6sN/3GP9xj/cY/3GP9xj/cY/3GP9xj/cY/3GI/3GP9xj/cYj/cY/3GI/3GI/3EwUnawvYmIiIiIiIiIiIiI/3GIiIiIiIiIiIiIcf+IiIiILQcCSl+P24iIiIiIiIiIiIiIiIhx/4iIiIiIiIiHE4zkW3Mbpx/4hx/4hx/4hx/4hx/4cf+Icf+HH/iHH/hx/4cf+HH/hx/4hx/4cf9x/4cf+HH/hx/4MorWv3Up/3GP9x/3GP9x/3H/cY/3GP9x/3GP9x/3GP9xj/cf9xj/cY/3GP9xMmfFvZg6cYiI/3GIiI/3GIiI/3GIiIj/cYiIiIj/cYiIiIiI/3GIiIiIg0g3a8fIlx/4iIcf+IiHH/iIhx/4iHH/iIcf+Ihx/4iHH/iHH/iIcf+Icf+Icf+Icf+DuLFbV06nH/hx/3H/cf+HH/cf9x/3H/cf+HH/cf9x/3H/cf9x/3H/cf9x/3H/cf9x/3H/cf9x/3H/cf9x/3H/cY/3H/cf9x/3GP9x/3H/cf9xj/cf9xOiQCttv9/3GP9xj/cY/3GP9xj/cY/3GI/3GP9xj/cYj/cY/3GI/3GI/3GP9xiP9xiP9xiI/3GI/3GIj/cYj/cYiP9xiIj/cYiP9xiIj/cYiI/3GIiI/3GIiIj/cYiIiI/3GIiIiIj/cYiIiIg4rHK4U42IiIiIiIiIiIhx/4iIiIiIiIcf+IiIM3WlvYpacf+HH/iHH/iHH/hx/4cf+Icf+HH/hx/4cf+HH/hx/4cf+HH/hx/4cf9x/4cf+HH/hx/zf3xboIOv9xj/cf9x/3GP9x/3H/cY/3H/cY/3H/cY/3GP9x/3GP9xj/cf9xj/cY/3GP9xj/cY/3GP9xPrFWsk6piIiI/3GIiIiP9xiIiIiI/3GIiIiIiIiI/3GIiIiIiIiIiIiIiIiIiIiIiIiIiIgwYpSwrWuIcf+IiHH/iIcf+Icf+Ihx/4hx/4iHH/iHH/iHH/iHH/hx/4hx/4hx/4cTMsFb3T6v+HH/cf9x/3H/cf9x/3H/hx/3H/cf9x/3H/cf9x/3H/cf9x/3GP9x/3H/cf9x/3H/cY/3H/cf8vUoQaKte+iHH/iIhx/4iHH/iIcf+Ihx/4hx/4iHH/iHH/iHH/iHH/iHEg6WgaAml+iIiIiIiIiIiIiHH/iIiIiIiIiIiIcf+IiIiIiHH/iIiIhx/4iIPJsktGTbhx/4hx/4hx/4cf+Icf+HH/iHH/hx/4cf+Icf+HH/J40rGqctToiHH/iIiHH/iIhx/4iIcf+IiHH/iIcf+INtzWuiMpcf9x/4cf9x/3H/hx/3H/cf+HH/cf9x/3H/cf9x/4cf9x/3H/cf9xJWlXGslqjv+Ihx/4iHH/iIcf+Icf+Ihx/4hx/4hx/4hx/4hx/4hx/4cf+Icf+HH/iHH/hx/4cf+HH/iHH/hx/4cf+HH/cf+HH/OvaNtwlyiP9xiP9xiI/3GIj/cYj/cYiI/3GIj/cYiI/3GIiP9xiIiP9xgoAKAan/X+/3H/hx/4cf9x/4cf+HH/cf+HH/cf+HH/cf+HH/cf9x/4cf9x/3H/SBucjkZx/4cf9x/3H/cf9x/3H/cf9x/3H/cf9x/3H/cf9x/3GP9x/3Eu109aQosKhx/4cf+HH/cf+HH/hx/3H/hx/3H/hx/3H/hx/3H/hx/z05KbTG1oj/cY/3GP9xiP9xiP9xiP9xj/cYiP9xiP9xiP9xiIPuH9sh4Ccf+Ihx/4iHH/iHH/iIcf+Icf+Icf+Icf+Icf+HH/Msy2vjNJcf9x/3H/cf9x/3H/cf9x/3H/cf9x/3H/cY/3H/cf9x/3H/cf9xj/cf9x/3GP9x/zHstr8TSXGIj/cYiP9xiI/3GIj/cYiI/3GIiP9xiIj/cTy2ZrRJmYiIiIiIhx/4iIiIiIcf+IiIiHH/iIiIcf+IiIhx/4iIcf+IiCSqFhrFXp5xiI/3GIiI/3GIiI/3GIiI/3GIiIiP9xiIiIiP9xiIiIiIg7Ifa13gmIiHH/iIhx/4iIcf+Ihx/4iHH/iIcf+Ihx/4hx/4iHEkipQq11a9/4cf+HH/hx/4cf+HH/hx/4cf9x/4cf+HH/cf+HH/hx/3H/hx/3H/hx/3H/cf+HH/cf9x/4cf9x/3E5ee+3hhCIj/cYiIiIiIiIiIiP9xiIiIiIiIiIiIiIiIiIiHH/iIiIiDpLtbe0Sv+Icf+Icf+Icf+Icf+Icf+Icf+Icf+HH/iHH/hx/4cf+Icf+HH/hx/4cf+HH/hx/4cf+HH/hx/3H/hx/4Np+humBecf+HH/cf9x/3H/hx/3H/cf9x/3H/cf+HH/cf9x/3H/cf9x/3H/cf9x/3H/cf9xj/cf9x/3H/cf9x/3H/cY/3H/cf9xj/cf9x/3GP9x/3H/cY/3H/cY/3GP9x/z3gVLMfq3GIj/cYj/cYj/cYiP9xiP9xiI/3GIj/cYiI/3GIiP9xiIj/cYiIj/cYiIiP9xiIiIj/cYiIiITxqMHleIiI/3GIiIiIiIiIiIiIiIiIiIiIiIiIiIiIiIiIiIhx/4iIiIiIiIcf+IiIiIcf+IiIiHH/iIiIcf+IiIcf+IiHH/iIhx/4iHH/iIhx/4iHH/iDItgb7SfnH/iHH/hx/4hx/4cf+Icf+HH/hx/4cf+Icf+HH/hx/3H/hx/4cf+HH/hx/3H/hx/4cf9x/4cf9x/4cf9x/4cf9x/4cf9x/3H/hx/3H/cf9x/4cf9x/3H/cf9x/3H/cf+HH/PW6RtJFu/3H/cY/3H/cf9x/3GP9x/3H/cY/3H/cf9xj/cf9xj/cf9xj/cY/3H/cY/3GP9xj/cf9xj/cY/3GP9xj/cY/3GP9xiP9xj/cY/3GI/3GP9xiP9xj/cYj/cYj/cYj/cYj/cYj/cYiP9xg4v6G4QF6I/3GIiI/3GIiI/3GIiIj/cYiIiIj/cYiE6XbCaJ/3GIiIiIiIiIiIiIj/cYiIiIiIiIiIiHH/iIiIiIiIiIiIiIcf+IiIiIg56LS4F0v/iHH/iHH/iHH/iHH/iHH/iHH/hx/4hx/4cf+Icf+HH/hx/4cf+HH/hx/4cf+HH/hx/4cf+HH/cf+HH/hx/3H/hxMd4kvyHb/3H/cf9xj/cf9x/3H/cf9x/3GP9x/3H/cY/3H/cf9xj/cf9xj/cf9xj/cf9xj/cf9xj/cY/3H/cY/3E+MQayzvmI/3GIiI/3GIiP9xiIiI/3GIiIj/cYiIiIj/cYiIiIiIKqHhGmXh7nH/cf9x/3H/cf9x/3H/cf+HH/cY/3H/cf9x/3H/cf9x/3H/cf9xISu1Gg5Erv+Ihx/4iHH/iIcf+Ihx/4hx/4hx/4hx/4hx/4gpIwwqjc89cf9xj/cf9x/3GP9x/3GP9x/3GP9x/3GP9x/3GP9xj/cY/yA8QhodO96HH/iIcf+Ihx/4hx/4iHH/iHH/iIcf+Icf+Icf+HEipV8a5aoOiIcf+Ihx/4iHH/iHH/iHH/iHH/iHH/iHH/iHH/iHH/PFZvtamQiP9xj/cYiP9xiP9xiP9xiI/3GI/3GIj/cYiI/3GIg37Fe5E6iIhx/4iIiIiIiIcf+IiIiIhx/4iIiIcf+Ig3hE+6e7D/cf9xj/cf9xj/cf9xj/cf9xj/cY/3H/cY/3GP9xj/cY/3GP9xj/cY/3GP9xj/cY/3GCyNKypXLU2IiIiIiIiIiIiIiIiIiIiIiHH/gvxnA6M5j8/3H/cf9x/3H/cf9x/3H/cf9x/3H/cf9xj/cf9x/3H/cf9xj/cf9xLYSLGje3TnH/hx/3H/hx/3H/hx/3H/hx/3H/cf+HH/cf9x/3H/hx/3H/Mkw3v7PI/3GP9xj/cYj/cY/3GP9xiP9xj/cYj/cYj/cY/3EsayFaaU3qcf+IiIcf+IiHH/iIhx/4iHH/iIcf+Ihx/4hx/4iHH/PlyFsqN6cf9x/4cf9x/3H/hx/3H/cf+HH/cf9x/3H/hx/3H/cf9x/3H/cf9x/4cf9x/3H/cf9x/z1YJrSn2Y/3GI/3GP9xiP9xj/cYj/cYj/cY/3GI/3GIj/cYj/cYj/cYiP9xiI/3GIj/cT4dcbLijoiIj/cYiIiP9xiIiIj/cYiIiIiI/3GIiIO4T1tXsKiIiHH/iIiHH/iIhx/4iIhx/4iHH/iIhx/4iHH/iHH/N5xWuWOpcf9x/3H/hx/3H/hx/3H/cf9x/4cf9x/3H/cf9x/4cf9x/3H/cT+wxbBPOnGP9xj/cY/3GP9xiP9xj/cY/3GI/3GP9xiP9xj/cYKPx3GoA4jnH/cf9x/4cf9x/3H/cf+HH/cf9x/3H/cf9x/3H/cf9x/3H/cf9x/3H/cf9x/3H/cf9x/3H/cY/3H/cf9x/zwRxbTuOnGP9xiP9xiP9xiP9xiP9xiI/3GI/3GIj/cYiP9xiI/3GIiP9xiIj/cYiI/zHrdbAkioiIiIiIiIiHH/iIiIiIiIiHH/iIiIiIcf+IP55msWGZiHH/hx/4cf+HH/hx/4cf+HH/hx/4cf+HH/cf+HH/hx/3H/hx/4cf9x/4cf9x/4cf8xHEaw87n/cY/3GP9x/3GP9xj/cf9xj/cY/3GP9xj/cY/3GP9xj/cY/3GP9xiP9xj/cY/3GI/3GI/zx5VbWGqoiP9xiIiIiI/3GIiIiIiIiI/3GIiIiIiIiIiIiIiIiIiIiIiIiIiIiIhx/zMm7r7ZEf9x/3H/cf9x/3H/cf9x/3H/cf9x/3GP9x/3H/cf9x/3GP9x/3H/cY/3E5iOa3dxn/cYiP9xiI/3GIiP9xiI/3GIiP9xiIiP9xiIiP9xiIiIj/cYiIiI/3GIiIiIiP9xiIiIiIiD9c07KjLP+IiIiIiHH/iIiIhx/4iIiIcf+IiIcf+IiIcf+IiHH/NLxGvEO5cf+HH/cf+HH/hx/3H/hx/3H/hx/3H/hx/3H/cf+HH/cf9x/4cf9x/3H/cf9x/4cf9x/3H/cf9x/3H/cf9x/3H/cf9x/3H/cf9x/3H/cf835VS6Gqv/cY/3GP9xj/cY/3GI/3GP9xj/cYj/cY/3GI/3GI/3GP9xJ+XyKqGg3YiP9xiI/3GIj/cYiP9xiIj/cYiI/3GIiP9xiIiI/3GD2/O7NAxIcf+Ihx/4hx/4hx/4hx/4hx/4hx/4hx/4hx/4cf+IcSgQ4Bp+8f5xiI/3GIj/cYiI/3GIiP9xiIj/cYiIj/cYiIiP9xiIiIj/cYiIiIiDJYMb6nzoiIiIiIiIiIiIiIiIiIiIiIiIiIiE3i/DHQhx/4iIiIiHH/iIiIhx/4iIiHH/iIiHH/iIiHH/iIhx/4iHH/g+9iGyCd6Icf+Icf+Ihx/4hx/4cf+Icf+Icf+HH/iHH/hx/4cf+Icf+HH/hx/4cf+HH/hx/4cf+HH/cT2JRbN2uv9x/3H/cY/3H/cf9x/3H/cY/3H/cf9xj/cf9x/3GP9x/3GP9x/3GP9x/3GP9x/3GP9xgzvXW9QoqP9xiI/3GIiP9xiI/3GIiP9xiIiP9xiIiI/3GIOrZYtkmniIiHH/iIiHH/iIhx/4iIcf+Ihx/4iHH/iIcf+Ihx/4gz2UW9JrqHH/hx/3H/hx/3H/hx/3H/cf+HH/cf9x/4cf9x/3H/cf9x/4cf9x/3H/cf9xPN1xtCKO/3GP9x/3H/cf9x/3GP9x/3H/cY/3H/cf9xj/cf9xj/cf9xLLVLOlSrTIcf+HH/cf+HH/hx/3H/hx/3H/hx/3H/hx/3H/hx/3H/cf+HH/cf9x/3H/hx/3H/cf9x/3H/cf+HH/cf9x/3H/cf9x/3H/cf9x/zxmFbWZ6o/3GP9xj/cY/3GI/3GP9xj/cYj/cY/3GI/3GI/3GI/3GI/3GI/3GI/3GIj/cYj/cYiP9xNb51u0GKiIiIiIiIiIiIiIiIiIiIiIiIiIiIiIhxKHcBGniP7nGP9x/3GP9x/3H/cY/3H/cY/3H/cY/3GP9x/3GP9xj/cY/3Ekf0kayAtuhx/3H/hx/3H/cf+HH/cf9x/4cf9x/3H/cf+HH/cf9x/3H/cf9x/3H/cf+HH/cf9x/3H/NBXRveouj/cf9x/3GP9x/3GP9x/3GP9x/3GP9x/3GP9xj/cf9xj/cY/3GP9xj/cY/3GP9xTxQ8Drxxj/cY/3GP9xiP9xj/cYj/cY/3GI/3GI/3GI/3GI/3GI/3GI/3GIj/cYg59rK3CU2I/3GIiIiP9xiIiIiI/3GIiIiIiIiE/WXBKaiIiIiIiIiIiIiIiIiIiIiIiIiIiHH/iIMgGhvv5eiIiHH/iIiIcf+IiIcf+IiHH/iIhx/4iIcf+Ihx/4iHH/iIcf+Icf+Ihx/4hxNItRu3Sucf+HH/iHH/hx/4cf+HH/hx/4cf+HH/hx/4cf+HH/hx/4cf9x/4cf+HH/RkP8u8D/cf+HH/cf9x/4cf9x/3H/cf+HH/cf9x/3H/cf9x/3H/cf9x/3H/cf9xMcRXvzuoiP9xiP9xj/cYj/cYj/cYiP9xiP9xiI/3GIj/cYOHCsuI9Thx/4iHH/iIhx/4hx/4iHH/iHH/iIcf+Icf+Icf+IJ6ggGpV9/nGI/3GI/3GI/3GI/3GIj/cYiP9xiI/3GIj/cYiIIc6OGvMXHnGI/3GI/3GI/3GI/3GI/3GI/3GIj/cYiP9xiI/3GDJrBr6U+YiIiIiIiIiHH/iIiIiIiIiIiIhx/4iIiIiIcf+IiIiIcf+D2EtbN7SnH/iHH/hx/4cf+HH/hx/4hx/4cf9x/4cf+HH/hx/4cf+HH/cf+HH/cf+HH/hx/3H/hx/3H/cf+HH/cf+D5whbKPenH/cf9xj/cY/3H/cY/3GP9x/3GP9xj/cY/3GP9xj/cY/3GP9xj/cY/3GP9xiP9xPy9lsdCa/3GIiIiP9xiIiIiP9xiIiIiIj/cYiIiIiIiIiIiIiIj/cYiIiIiIiIhx/4iIiDeeA7lh/Icf+IiIcf+IiIcf+IiHH/iIhx/4iHH/iIcf+Ihx/4iHH/iHH/iHH/iIcf+Icf+Icf84lWO5apz/hx/4cf9x/4cf9x/4cf9x/4cf9x/4cf9x/3H/hx/3H/cf+HH/cf9x/3H/cf9x/4cf9x/3H/cf9x/3H/cf9x/3H/cf9x/3H/cf9xj/cf9x/3H/cf9x/3GP9x/3H/cY/3H/cT4ylbHNanGI/3GI/3GIj/cYj/cYiP9xiI/3GIj/cYiP9xiIj/cYiI/3GIiI/3GIiI/3GIRyuMnUeIiP9xiIiIiIiP9xiIiIiIiIiIiIiI/3GIiIiIiIiIiIhx/4iIiIiIiIiIiIiHH/iIiIiIiHH/iIiIiHH/iIiIcf+IiIcf+IiIcf+IiDXulLsRa4cf+HH/hx/4hx/4cf+HH/cf+HH/hx/4cf+HH/cf+HH/hx/3H/hx/3H/hx/3H/cf+HH/cf+HE+EYWy7nr/cf9xj/cf9xj/cY/3H/cY/3GP9xj/cY/3H/cY/3GP9xj/cYj/cY/3GP9xj/cYj/cY/3GI/3GP8yJ+G/2B6Ij/cYiP9xiIj/cYiP9xiIiP9xiIj/cYiIj/cYNMchvDjeiIiIiI/3GIiIiIiIiIiIiP9xiIiIiINhmmuuZZiIcf+Ihx/4hx/4iHH/iHH/iHH/iHH/iHH/iHH/hx/4g3lqK6aV3/hx/3H/hx/4cf9x/4cf9x/4cf9x/4cf9x/3H/hx/3H/cf+HH/cf9x/3H/cf+HH/cf9x/3H/MfRasBuliI/3GIj/cYiI/3GIj/cYiI/3GIiI/3GIiI/3E3RZK5um2IiIiIj/cYiIiIiIiIiIiIiIiIcf+IiDATsbD8Tocf+IiIiHH/iIiIhx/4iIhx/4iIcf+IiIcf+DpNX7ayoHH/cY/3GP9xj/cY/3GP9xj/cY/3GP9xj/cY/3GI/3GP9xj/cYj/cYj/cT8wx7HPOIiIiIiIiIiIiIiIiIiIiIiIiIiIPpCrsm9Ucf9x/4cf9x/4cf9x/4cf9x/3H/cf+HH/cf9x/3H/hx/3H/cUNLjNtH/3H/cf9x/3H/cf9x/3H/cf9x/3H/cf9x/3GP9x/3H/cf9xj/cf9x/3GP9x/3H/cY/zmFkrh6bf9xj/cY/3GP9xj/cYj/cY/3GI/3GP9xiP9xiP9xiP9xiP9xiP9xgpHdJKniLbiP9xiP9xiP9xiI/3GIj/cYj/cYiP9xiIj/cYiP9xiIiP9xiIj/cYiIj/cYiIiIMIf0sIgLiIiIiIiIiIhx/4iIiIiIcf+IiIiIcf+IiIhx/4iIhx/4iIhx/zZtIrqS3XH/iHH/iHH/iHH/iHH/iHH/iHH/hx/4hx/4cf+HH/iHH/hx/4cf+HH/hx/4cf+HH/hx/4cf9x/4cf+HH/cf+HH/cf+HH/hx/3H/cf+HH/cf+HH/cf9x/4cf9xMxKhvO1ecf9x/3H/cf9x/3H/cf9x/3H/cf9xj/cf9x/3H/cf9xj/cf9x/3GP9x/3GP9x/3H/cY/3GP9x/3GP9x/3GP9xj/cY/3H/cY/3GP9xj/cY/3GP9xj/cY/3GI/3GP9xj/cYj/cY/3GI/3GI/3GI/3GI/3GI/3GI/3GINp/DumA8iIiI/3GIiIiIiP9xiIiIiIiIiIiIj/cYiIiIiIiIiIiIiIiIcTOvw7xQPHH/iIhx/4iIcf+IiHH/iIcf+Ihx/4iHH/iIcf+Icf+Ihx/4hx/4hx/4cf+Icf+Icf+HH/iHH/hx/4hx/4cf+HH/hx/4cf+HH/hx/4cf+HH/g6IqG23V5x/3H/cf+HH/cf9x/4cf9x/3H/cf+HH/cf9x/3H/cf9x/3H/cf+HH/cf9x/3H/cY/3H/cf9x/3H/cf9x/3H/cf9xj/cf9x/3H/cY/3H/cf9xj/cf9xj/cf9xj/cf9xj/cf9xg2qs+6VTCIhx/4iIiIcf+IiIhx/4iIhx/4iIhx/4iIcf+Ihx/4iIcf+Ihx/4hx/4iHH/iHH/iIcf+Icf+Icf89n4S0YHv/cf+HH/cf+HH/cf9x/4cf9x/3H/hx/3H/cf9x/3H/hx/3H/cf9x/3H/cf9x/3H/cf9x/3H/cf9x/3H/cf9x/zn3tbgISv9xj/cYj/cY/3GI/3GI/3GI/3GI/3GI/3GI/3GIj/cTdc5bmjGoiIiIiIiIiIiIiIiIiIiIiIiIiIiIiHH/iIiIiIiIcf+IiIiIcf8/PA+yw/D/cf9x/3H/cY/3H/cY/3H/cf9xj/cf9xj/cf9xj/cY/3H/cY/3GP9xghayQ6Ck28iIcf+Ihx/4iHH/iHH/iIcf+Icf+Icf+Icf+Icf+HH/iHH/iHH/Ku9EKnELvXH/hx/4cf9x/4cf+HH/cf+HH/cf9x/4cf9x/4cf9x/3H/cf+DWdv7xiQIiI/3GIiIiIiIiIiP9xiIiIiIiIiIiIiIg/s7SyTEv/iIhx/4iIcf+IiHH/iIcf+Ihx/4iHH/iHH/iIcf+Icf+Icf+Icf+Icf+Icf+HH/iHH/hx/4hx/4cf+HH/hx/4cf+HH/hx/4cf+HH/hx/4cf+HH/cf86Ezy37MP/cYj/cYj/cYj/cYiP9xiP9xiI/3GIj/cYiP9xiI/3GIiP9xiIj/cYiIj/cYiIiP9xiIiIj/cYP6wVsVPqiHH/iIiIiIiHH/iIiIiIcf+IiIhx/4iIiHH/iIiHH/iIhx/4iIcf+Ihx/4iIcf+Ihx/4hxNJJlu22ahx/4cf9x/4cf9x/4cf9x/4cf9x/3H/hx/3H/cf9x/4cf9x/3H/cf9x/3E6+TS2BsuP9x/3GP9xj/cf9xj/cY/3H/cY/3GP9xj/cY/3GP9xj/cY/3GP9xiP8tlYYqVqediP9xiIiP9xiIiI/3GIiIj/cYiIiIj/cYiIiIg0Iya83NmIiIcf+IiIhx/4iIcf+IiIcf+Ihx/4iIcf+Ig9Yt+0nSCP9xj/cYj/cY/3GP9xj/cYj/cY/3GI/3GI/3GI/3GI/3GI/3GI/3GIM5OnvWxYiIiIiIiIiIiIhx/4iIiIiIiIiHH/iINeieuxdhcf9xj/cf9x/3H/cf9x/3GP9x/3H/cY/3H/cf9xj/cf9xj/cf9x/3GP9xj/cf9xOA+juPBcj/cYj/cYj/cYj/cYj/cYiP9xiI/3GI/3GIj/cYiI/3GIiCOHZzrniYxx/3H/cf9x/3H/cf9x/3H/cf9x/3H/cf9x/3H/cf9x/3H/cf9xj/cf9x/3EuakYqOVud/3GP9xj/cYj/cY/3GI/3GP9xiP9xiP9xiP9xiP9xiI/3GI/zYhrLveU4hx/4iIcf+IiHH/iIcf+Ihx/4hx/4iHH/iHH/gj72Mq4QnNcf+HH/iHH/hx/4cf+HH/hx/4cf+HH/hx/4cf+HH/hxOcWatzplj/cY/3GI/3GP9xiP9xj/cYj/cY/3GI/3GI/3GI/3GI/3GDXmgrsZff9xiIiP9xiIiI/3GIiIiP9xiIiIiI/3GIiIiIiIiI/3GIiIiIiIiIiIgySIW+t3qHH/iIhx/4iIcf+Ihx/4iHH/iIcf+Icf+Ihx/4hx/4hx/4g5+uS3BRuHH/cf9x/4cf9x/3H/hx/3H/cf+HH/cf9x/3H/cf9x/3H/hx/3H/cf9x/3H/cf9x/3H/cf9xj/cf9x/z1XQ7OovHGP9x/3GP9xj/cY/3GP9xj/cY/3GP9xj/cYj/cY/3GP9xiP9xiP9xj/cYj/cYj/cYj/cYj/cYj/cYiP9xiI/3GIj/cYg2P0e6wLiIiIiIiIhx/4iIiIiIiHH/iIiIiIcf+IiIIy/eKu0CHXH/cf9x/3H/cY/3H/cf9x/3H/cf9xj/cf9x/3H/cY/3H/cf9xj/cT9xvrGOQYiIiIiIiIiIiIcf+IiIiIiIcf+IiIiIcf+IiIiDJGZb65mnH/hx/4hx/4cf+HH/hx/4cf+HH/hx/4cf+HH/hx/3H/hx/4cf9x/4cf+HH/cf+HH/cf+HH/cf9x/4cf9x/3H/O1NFtqy6/3GP9x/3GP9xj/cf9xj/cY/3H/cY/3GP9xj/cY/3GP9xj/cY/3GP9xiP9xj/cY/3GI/3GP9xiP9xiP9xg1f5O7gGyP9xiIiI/3GIiIj/cYiIiIiP9xiIiIiIiP9xiIiIiIiIiIiIiIiIiIiIiDqExrZ7OXH/iHH/iIcf+Icf+Icf+Icf+Icf+Icf+Icf+HH/iHH/hxNC1mvNKZ/3H/cf9x/3H/cf9x/3H/cf9x/3H/cf9xj/cf9x/3H/cf9xj/cf9x/3GP9x/3GP9x/3GP9x/3GP9x/3GP9xN7ZluUmaj/cYiP9xiIj/cYiP9xiIj/cYiI/3GIiI/3GIiI/3GIiINMrUvDUriIiIiIiIcf+IiIiIiIhx/4iIiIhx/4iIiIcf+IgkjpAq1xb9iHH/iIiIcf+IiIhx/4iIhx/4iIcf+IiHEopxYahY6eiP9xiIiP9xiIiP9xiIiI/3GIiIiP9xiINKKmvF1ZiIhx/4iIhx/4iIiHH/iIhx/4iIcf+IiHH/iIcTH/Bb4A+nH/hx/3H/hx/4cf+HH/cf+HH/cf+HH/cf+HH/cf+HH/cf9x/4cf9x/3H/cf+HH/cf9x/3H/cf+HH/cf9x/3H/cf9x/3H/cf9x/3H/cf8/3TSyIsv/cY/3GP9xj/cY/3GP9xj/cY/3GP9xiP9xj/cYj/cY/3GI/3GI/3GP9xiP9xiI/zfU07orLIiIj/cYiIiIj/cYiIiIiIiP9xiIiIiIiIiIiIiIiIiIiIiIiIiIiIiIiIiIMg1WvvKpiHH/iHH/iHH/iHH/hx/4hx/4cf+Icf+HH/hx/4hx/4cf+HH/hx/4cf+HEwuLSwV0v/cf9x/3H/cf9x/3H/cf9x/3H/cf9x/3GP9x/3H/cf9xj/cf9x/3GP9x/3H/cY/3H/cY/3H/cY/3H/cY/3GP9x/3GP9xj/cY/3H/cTaZBLpm+4/3GIj/cYiP9xiI/3GIj/cYiI/3GIiP9xiIiP9xiIiI/3GIiIiP9xiIiIiP9xiIiIiIiI/3GIiIg12SG7Jt6IiIiIiIiIiIiIiIiIiIcf+IiIiIiIhx/4iIiIiHH/iIiIhx/4iIhx/4iIhx/4iIcf+IiHH/iIhx/4iHH/iIcf+Icf+Ihx/4hx/4hx/4hx/4hx/4hx/4hx/4cTRxgbuOfocf+HH/hx/4cf+HH/hx/3H/hx/4cf9x/4cf9x/4cf9x/4cf9x/4cf9x/3H/hx/3H/cf9x/4cf9x/3H/cf9x/3H/cf+HH/cf9x/3H/cf9x/3H/cf9xM9mSvCZtcf9xj/cY/3H/cY/3H/cY/3GP9xj/cY/3H/cY/3GP9xj/cY/3GI/3GP9xj/cYj/cY/3GI/3GP9xiP9xiP9xiP9xiP9xiP9xiP9xiI/3GIj/Oizxt9MOiIj/cYiIiP9xiIiIj/cYiIiIiI/3GIiIhAPIwNN4j/cYiIiIiIiIiIiIiIiIiIhx/4iIiIiIiIiIiHH/iIiIiIhx/zOnpL5YW/+Ihx/4hx/4cf+Icf+Icf+HH/iHH/hx/4cf+Icf+HH/hx/4cf+HH/hx/4cf+HH/cf+HH/hx/4MnVFv4q6/3H/cf9x/3GP9x/3H/cf9xj/cf9x/3GP9x/3GP9x/3GP9x/3GP9xj/cf9xj/cY/3GP9x/3GP9xj/cY/3GP9xgy88O+DDyP9xiI/3GIiP9xiI/3GIiP9xiIiP9xiIiP9xiIiIj/cYiIiIj/cYiIiIiI/3GIiIgzOnW9xYqIiIhx/4iIiHH/iIhx/4iIhx/4iHH/iIhx/4iHH/iIcf+Icf+IhxMlzxvaMOiHH/hx/4cf+Icf+HH/hx/4cf+HH/hx/3H/hx/4cf+HH/cf9IZfyJoHH/hx/3H/cf+HH/cf9x/3H/hx/3H/cf9x/3H/hx/3H/cf9x/3H/cf9x/3H/cf9x/3H/cf9xNNQTvCvs/3GP9x/3GP9xj/cY/3H/cY/3GP9xj/cY/3GP9xiP9xj/cY/3GP9xiP9xj/cYj/cYj/cYj/cYj/cYj/cYj/cYiP9xiP9xiI/3GIj/cYiP9xiIj/cYiI/3GIiI/3GIiI/3GIiIj/cYiIiIj/cYiIiIiIj/cYiIiIiIiIiIiI/3GIiIiIiIPwyFsfN6cf+IiHH/iIcf+Ihx/4iHH/iIcf+Icf+Ihx/4hx/4hx/4cTEGRb/5uv+HH/cf9x/4cf9x/3H/cf9x/4cf9x/3H/cf9x/3H/cf9x/3H/cf9x/3H/cf9x/3H/cf9x/3H/cY/3H/cT+jdLFci4/3GP9xj/cYj/cY/3GI/3GP9xiP9xiP9xiP9xiP9xiP9xiI/3GI/3GIj/cYiP9xiI/3GIiP9xiIj/cYiI/3GDOO5L1xG4iIiIiIiIiHH/iIiIiIiIiIhx/4iIiIiIcf+IiIiHH/iIiIcf+IiIcf+IiIcf+Dme5LhhG/+HH/hx/4cf+HH/hx/4cf9x/4cf+HH/hx/3H/hx/4cf9x/4cf9x/4cf9x/3H/hx/3H/hxPBWmtOpZj/cf9xj/cY/3GP9xj/cY/3GP9xj/cY/3GI/3GP9xj/cTnoFrYX6XGIiIiIj/cYiIiIiIiI/3GIiIiIiIiD9gmLKfZ/+Ihx/4hx/4hx/4cf+Icf+Icf+HH/iHH/hx/4cf8iIUMa/evOiIj/cYiIiIiP9xiIiIiIiI/3GIiIgmoYcateeOj/cY/3GP9xj/cY/3GP9xiP9xj/cY/3GI/3GP9xiP9xiEntnHEmj/cYj/cYiP9xiP9xiI/3GIj/cYiI/3GIiP9xN863uTFIiIiIhx/4iIiIiHH/iIiIcf+IiIhx/4N7dyuUiNiHH/iIcf+Icf+Icf+Icf+Icf+HH/iHH/hx/4hx/4KqBQGnX6/oj/cYiP9xiIj/cYiP9xiIj/cYiIj/cYiIj/cYiIMiBEvt+7iIiIiIiIiIiIhx/4iIiIiIiIhx/4iIiIiIcf+Eb9nKAmiHH/iIiHH/iIiHH/iIhx/4iHH/iIhx/4iHH/guO/AqPED9cf+Ihx/4iHH/iHH/iIcf+Icf+Icf+Icf+Icf+Icf+IcUg2THybcf+HH/hx/4hx/4cf+HH/hx/4cf+HH/hx/4cf+HH/cf+HH/hx/3H/K9YxGmKc7v9xiIiIiI/3GIiIiIiIiP9xiIiIiIiIiIiIiIIPPBGgHD7nH/cf9x/3H/cY/3H/cf9x/3H/cY/3H/cf9xj/cf9xj/cf9x/zrdX7cioHH/iIiIiIiIcf+IiIiIcf+IiIiHH/iIiIcf+DcWlrrpaf9x/4cf+HH/hx/4cf9x/4cf+HH/cf+HH/cf+HH/cf+HH/cf9x/4cf9xMIX3v3oIcY/3GP9xj/cYj/cY/3GI/3GP9xiP9xj/cYj/cYj/cYM+emvRhZiIiI/3GIiIiIiIiIiIiIiIiIiHH/iIiIM2CsvZ9Tcf9x/4cf9x/3H/hx/3H/cf9x/3H/hx/3H/cf9x/3H/cf9x/3H/cf9x/3H/cS5SMBoq3P6IiIiIiIiIiIiIiIiIiIhx/4iIiIiIiHH/iIiIiHH/iIiDr9xLYCO4cf+Icf+HH/iHH/hx/4cf+Icf+HH/hx/4cf+HH/hx/4cf+HH/cf+HH/hx/4cf9x/zjI9bg3CnH/cf9xj/cf9x/3GP9x/3GP9x/3GP9x/3GP9xj/cf9xj/cY/3GP9xPZ3xs2IOj/cYj/cYj/cYj/cY/3GIj/cYj/cYj/cYiP9xiP9xPTUDs8r8iIiP9xiIiIiI/3GIiIiIiIiI/3GIiIiIiIiIiIguc+AaOMH+/3H/cf9xj/cf9x/3H/cf9x/3H/cf9x/3GP9x/3H/cf9xj/cf9x/3GP9x/3GDeB9Ll+C4/3GI/3GI/3GI/3GIj/cYiP9xiP9xiI/3GIiP9xNssoujTXiIiIiIiHH/iIiIiHH/iIiIcf+IiIhx/4iIcf8xqtG/VS6HH/iIcf+Icf+Icf+Icf+Icf+Icf+HH/iHH/hx/4hx/4cf+HH/hx/4cf+HH/hx/4cf+HH/hx/4cf+HH/cTrzHrYM4Y/3GIj/cYiP9xiIj/cYiI/3GIiP9xiIiP9xiIiIOhyStuNtiIiIiIiIiIiIiIiIiIiIiIiIiDDSgbA9foiIiHH/iIiIhx/4iIiHH/iIiHH/iIiHH/iIhx/4iHH/iIcf+Ihx/4iHH/iDgHurn4Rf9x/3H/cf9xj/cf9x/3GP9x/3H/cY/3H/cY/3H/cY/3H/cY/3GCWqwRq1U+6IiHH/iIhx/4iHH/iIhx/4iHH/iHH/iIcf+Icf8qvl5qlBoZcf9x/3H/cf9x/3H/cf9x/3H/cf9x/3GP9x/3H/cf9xj/cf9x/3GP9x/3H/cTn0rrcLUYiIiIiIiIiIiIcf+IiIiIiIcf+IiIiIcf+IgudQAaKK/+cY/3H/cY/3H/cY/3GP9x/3GP9xj/cY/3GP9xj/cY/3GP9xj/cY/3GP9xj/cToaR7bluIiIj/cYiIiIiIiIiIiIj/cYiIiIiIiIPN5ltSGa/4iIcf+Ihx/4iHH/iIcf+Icf+Ihx/4hx/4hx/4hx/4hx/z7BIrM+3f+HH/hx/3H/hx/4cf+HH/hx/3H/hx/3H/hx/4cf9x/3H/hx/3H/McFxvz6Ocf9x/3H/cf+HH/cf9x/3H/cf9x/3H/cY/3H/cf9x/3H/cf9x/3GP9x/3H/cf9xgx6XK/Fo3/cf9xj/cY/3GP9xj/cY/3GI/3GP9xj/cY/3GI/3GP9xiP9xiP9xiP9xiP9xiP9xiP9xiP9xiI/3GIj/cYiP9xiIMHfXsJgoiIiIiIcf+IiIiIiHH/iIiIiHH/iIiINB0svOLTcf9x/3H/cf9x/3H/cf9xj/cf9x/3H/cf9x/3GP9x/3H/cf9xj/cf9x/3GP9x/3GP9x/3GP9x/3GP9x/3GP9xj/cY/3H/cY/3GP9xj/cYP96isSFd/3GI/3GI/3GIj/cYj/cYiP9xiI/3GIj/cYiI/3GIiP9xiIiP9xiIiDWJ57t2GIiIhx/4iIiHH/iIiHH/iIiHH/iIhx/4iIcf+Ihx/4iHH/iIcTWb0bpkLohx/4hx/4cf+HH/iHH/hx/4cf+HH/hx/4cf+HH/hx/4cT4dj7LicIiP9xiIj/cYiIj/cYiIj/cYiIiP9xiIiIiP9xiIiIiIj/cYiIiIiIiIiIiP9xiIiIiIiIiIiIiIiIhNILw99IiIiIiIhx/4iIiIiIcf+IiIiHH/iIiIcf+IiDbhDboe8nH/cf9x/3GP9x/3H/cf9xj/cf9x/3GP9x/3H/cY/3H/cY/3H/cY/3H/cYLsysKjM1PYiIiIiIiIiP9xiIiIiIiIiIiIiIiHH/iIiIOMHUuD4riHH/iIcf+Ihx/4hx/4iHH/iHH/iHH/iHH/iHH/iHH/hx/4hx/4cf+Icf+DPyg70NfHH/cf+HH/cf9x/4cf9x/3H/cf+HH/cf9x/3H/cf9x/3H/cf9x/3H/cf9x/3H/cf9x/3H/cf9x/3H/cf9x/3GP9x/3H/cf9x/3GP9x/3H/cY/3H/cTdDNLm8y4j/cYj/cY/3GI/3GI/3GI/3GIj/cYj/cYiP9xiI/3GIj/cYiP9xiIj/cYiI/3GIiI/3GIiI/3E0mcO8ZjyIiIiIiIiIiIiIiIiIiIiIiHH/iIiIiIiHH/iIiIiHH/iIiIhx/4M0vTvbQsiHH/iHH/hx/4hx/4hx/4cf+Icf+HH/hx/4cf+HH/hx/4cf+HH/hx/4cf+HH/hx/3H/hx/4cf9x/4cf9x/4QpPc5sJx/4cf9x/3H/cf9x/4cf9x/3H/cf9x/3H/cf9x/3H/cf9x/3H/cf9x/3H/cf9x/3H/cTwvf7TQgIiIiIiIiIcf+IiIiIiIiIiIiIcf+IiIiIiIcf+IiIiHH/iIiIhx/4iIhxOvtLtgS0/3H/cf9x/3H/cf9x/3H/cf9x/3H/cf9x/3H/cY/3H/cf9x/3GP9IvpyEFnGP9x/3GP9x/3GP9x/3GP9x/3GP9xj/cY/3H/cY/3GP9xj/Lxn5Gj5gbv+HH/cf9x/3H/hx/3H/cf9x/3H/cf9x/3H/cf9x/3H/cf9x/3H/cT6pxbJWOv9xj/cY/3GI/3GP9xiP9xiP9xiP9xiP9xiP9xiP9xiP811Ei8K7eIiHH/iIiIiIiIiIiHH/iIiIiIhx/4iDMHVr34qYcf+Icf+HH/hx/4cf+HH/hx/4cf+HH/hx/4cf9x/4cf+HEjYRVK6e6rcf9x/3H/hx/3H/cf9x/4cf9x/3H/cf9x/3H/cf+HH/cf9x/3H/cf9x/3H/cf85/eW4AhqP9xj/cYj/cY/3GI/3GP9xiP9xiP9xiP9xiP9xiI/3GI/3GD1RFrOu6YiIiIiIiIiIiIiIiIiIiIcf+IiIiDqYB7Zn+HH/hx/4hx/4cf+Icf+HH/iHH/hx/4cf+HH/hx/4cf+HH/hxKNQwGoK8/v9xiIj/cYiIj/cYiIiP9xiIiI/3GIiIiIj/MIoRsYXuiIiIiIiIiIiIiIiIiIiIiIiIiIiIiIiHH/iIiIiIiIhx/4iDDXo7A4XIhx/4iHH/iHH/iIcf+Icf+Icf+Icf+Icf+HH/iHH/hx/4hx/4cf+HH/hx/4hx/4cf+HH/hx/3H/hxNfheuweh/3GIj/cYiP9xiI/3GIiP9xiI/3GIiI/3GIiI/3GIiI/3GIiIgwlTixesf/iIiHH/iIhx/4iIcf+Ihx/4iIcf+Ihx/4hx/4iHEqOEAabHv+/3GI/3GP9xiP9xiP9xiP9xiP9xiP9xiP9xiI/3GIj/cTTO370xIP+Icf+HH/iHH/hx/4hx/4cf+HH/hx/4cf+HH/hx/4cf+HH/hx/3H/hx/4cf9x/4cf9x/4cf9x/4cf9x/4cf9x/3E2pM66WzGP9xiIiI/3GIiIiI/3GIiIiIiP9xiIiIiIIFDZGhvybv9xj/cYj/cYj/cYj/cYj/cYj/cYj/cYiP9xiI/3GIj/cYiP9xiI/3GIiP8/BHWy+4qIiIiIiIiIhx/4iIiIiIiIiIhx/4iIiIiHE8HzWz4Mpx/4hx/4hx/4cf+Icf+HH/hx/4hx/4cf+HH/hx/4cSYmBhqtn56IiIiIiIiIiIiIiIiIiIiIhx/4iIiIiIiHH/iIiIiIcf+IiIiHH/iIiHH/iIPYMWtHzp/4cf+HH/hx/3H/hx/4cf+HH/cf+HH/hx/3H/hx/3H/gzw8S9PDtxj/cf9x/3GP9x/3H/cY/3H/cY/3H/cY/3H/cY/3H/cY/3GP9x/3GP9xj/OuwXtxPoj/cYiIiP9xiIiIiP9xiIiIiI/3GIiIiIiIiIPWEEs577iIiIiHH/iIiIiHH/iIiIcf+IiIcf+IiHH/iIhx/4iIcf+Ihx/4iHH/iIcf+Ihx/4hx/4hxM9pivCWdhx/4cf+HH/hx/4cf+HH/hx/4cf+HH/cf+HH/cf+HH/hx/3H/hx/3H/cf+HH/cf+HH/cTpgL7af0Ij/cYiIiIiP9xiIiIiIiP9xiIiIiIiC/1Qxogq87/cf9x/3H/cY/3H/cf9x/3GP9x/3GP9x/3H/cY/3H/cY/3GP8oNysarI1O/3H/cf+HH/cf9x/3H/hx/3H/cf9x/3H/cf9x/3H/hx/3H/cf83k8K5bD1x/3GP9x/3GP9x/3GP9x/3GP9xj/cf9xj/cY/3GP9xj/cY/3GP9xj/PfO2swxJcYiIiI/3GIiIiIiP9xiIiIiIiIiP9xiIiEfbfJJIiIiIiIiIiIiIiIiIiIhx/4iIiIiDooHLfX4/9x/4cf9x/3H/cf+HH/cf9x/3H/cf9x/4cf9x/3H/cf9x/3H/cf9x/3Ei4Swa4e0+hx/4cf+HH/hx/3H/hx/4cf9x/4cf9x/4cf9x/4cf9x/3H/hxPkYysrnN/3H/cf9x/3H/cf9x/3H/cY/3H/cf9x/3H/cY/3H/cf9xj/cf9x/3GP9x/3GP9Fx/zDgI/3GP9x/3GP9xj/cY/3GP9xj/cY/3GP9xiP9xj/cY/3GIPz0HscL4iIiIj/cYiIiIiIiIiIiIiIiIiIiIiIgl1NxK0rI7iHH/hx/4hx/4cf+HH/hx/4cf+HH/hx/4cf+HH/hx/3H/hx/4cf9x/4cf82k1W6bKpx/3GP9x/3H/cY/3H/cf9xj/cf9xj/cf9xj/cf9xj/cY/3H/cY/3GP9xj/cY/3H/cY/3GP9xiP9xj/KW96GpkIXv9x/3H/cf9x/3H/cf9x/3H/cf9x/3H/cf9x/3H/cf9xj/cf9x/zlfWLegp3GIj/cYiP9xiIj/cYiI/3GIiI/3GIiI/3GIiIiP9xgkbEc62TuMcf9x/3GP9x/3H/cf9x/3GP9x/3H/cY/3H/cY/3H/cY/3H/cY/3E7/jG1Ac7/cf9xj/cY/3GI/3GP9xj/cY/3GI/3GP9xiP9xj/cYg8rE+0U7Bx/4iHH/iHH/iIcf+Ihx/4hx/4hx/4hx/4hx/4cf+Icf8g3iUqEx2thx/4cf9x/4cf9x/4cf9x/3H/hx/3H/cf+HH/cf9x/y93HTo4jiyIcf+Icf+HH/iHH/hx/4hx/4cf+HH/iHH/hx/4cf+HH/g3aQi5lvdx/3H/cY/3H/cY/3H/cY/3GP9x/3GP9xj/cY/3H/cY/3GDWItrt3SYiIj/cYiIiI/3GIiIiI/3GIiIiIiIj/cYiIiIiIiIiIiIiIiIiIiDk2tLfJS4hx/4iIcf+IiHH/iIcf+Ihx/4iHH/iIcf+Icf+Ihx/4hx/4MMi2sEdJcf9x/4cf9x/3H/cf9x/3H/cf9x/3H/cf9x/3H/cf9x/3H/cf9x/3H/cY/3H/cf9xOTLVt80qiP9xiP9xj/cYiP9xiP9xiP9xiI/3GIj/cYiP9xiI/3GIj/cYiI/3E8hwa0ePmIhx/4iIiIiIiIiIhx/4iIiIiIcf+IiIiIcf+IiIhx/4iIhx/4MT2Vv8Jqcf+HH/hx/4cf+HH/hx/3H/hx/4cf+HH/cf+HH/cf+HH/cf+HH/cf+HH/cf+HH/cTiLhbh0eo/3H/cY/3H/cY/3GP9x/3GP9xj/cY/3GP9xj/cY/3GP9xj/cY/3E1mRa6ZulxiIiIj/cYiIiIj/cYiIiIiIj/cYiIiIiIiIiIiIiIiINruFukR6iIcf+IiHH/iIcf+Ihx/4iHH/iIcf+Icf+Icf+Icf85s8e3TDhx/3H/cf9x/3H/cf9x/3H/cf9x/3GP9x/3H/cf9x/3H/cY/3H/cSE8Gxr8Pk5x/3H/hx/4cf9x/4cf9x/4cf9x/4cf9x/4cf9x/3H/hx/3En9QdKsK+L/3H/cY/3H/cf9x/3GP9x/3H/cY/3H/cY/3H/cY/3H/cY/3H/cY/3GP8mqy0qxU0tiIiIiIiIiIiIiIiIiIiIiIhx/4iIiIiIiIhNRTw7rIiIiIhx/4iIiIcf+IiIhx/4iIhx/4iIcf+IMHIHsJ34cf+HH/cf+HH/cf+HH/cf+HH/cf9x/4cf9x/3H/hx/3H/cf9x/yypFRpVbq6IiIcf+IiIiHH/iIiIcf+IiIcf+IiIcf+Igrkgp6lt9Y/3GIj/cYiP9xiI/3GIj/cYiI/3GIiP9xiDAGdrAKiYiIiIiIiIhx/4iIiIiIcf+IiIiCFTZXoryahx/3H/cY/3H/cY/3H/cY/3H/cY/3GP9xj/cf9xj/cY/3GP9xj/cY/3Eu3LYaMjSe/4cf9x/4cf+HH/hx/3H/hx/3H/hx/4cf9x/3H/hx/3H/hx/3H/cS67+kpEQFuP9xj/cY/3GP9xj/cY/3GP9xj/cYj/cY/3GI/3GP9xiP9xiP9xiCDiGyoS3k2IiIiIiIiIiIhx/4iIiIiIhx/4iIiIhx/4iIgwitKwhS1x/4hx/4iHH/iHH/iHH/iHH/iHH/iHH/hx/4hx/4cf8sXMoaWjNeiHH/iIiIhx/4iIiHH/iIiIcf+IiHH/iIhxOaQNt1vy/3GP9x/3H/cY/3H/cY/3H/cY/3H/cY/3H/cY/3GP9x/zKc4r5jHXGI/3GP9xiP9xiP9xiP9xiI/3GI/3GIj/cYiP9xiI/zp0YbeLnoj/cYiIj/cYiIiI/3GIiIiIj/cYiIiIgg18AaE4P+/4cf9x/3H/cf9x/4cf9x/3H/cf9x/3H/cf9x/3H/cf9x/3H/cS49GCo8Ln2P9xj/cYj/cY/3GI/3GI/3GI/3GI/3GI/3GI/3GIj/cYgxGO6/5xGHH/iIcf+Icf+HH/iHH/iHH/hx/4hx/4cf+HH/hx/4hx/4cf+HH/hx/4cf9x/4cf+HH/hx/3H/g0tyW9SNqP9x/3H/cf9x/3GP9x/3H/cY/3H/cf9xj/cf9xj/cf9xj/cf9xj/cf9xj/cY/3GP9xj/cf9xj/cY/3GP9xj/cY/3GI/3GP9xj/Ox4ktuHbiI/3GIiI/3GIiI/3GIiIj/cYiIiIj/cYiIiIiI/3GIiIiIiIiIiIiP9xiIiIiIiIiIg8f5O0gGyIiIcf+IiIcf+IiHH/iIiHH/iIcf+Ihx/4iHH/iIcf8otH8qlLgNcY/3H/cY/3GP9xj/cf9xj/cY/3GP9xj/cYj/cY/3GP9xTBbcTpKI/3GP9xiP9xiP9xiI/3GI/3GIj/cYj/cYiP9xiIj/cYiP81gHK8f43/cYiIiIiI/3GIiIiIiIiIiI/3GIiIiIiIiIgtY/4aScAeiIiIj/cYiIiIiIiIiIiIiIiIiP9xgtA0saT8tOiIj/cYiP9xiIj/cYiIj/cYiIj/cYiIiP9xiIiCx9yRpII25xj/cY/3GP9xiP9xj/cY/3GI/3GP9xiP9xj/cYj/cYj/cYj/cYMYx2v3OJiIiIiIiIiIiIiIiIiIiIiIiIiIiIgxdnq/iYWHH/hx/4cf9x/4cf+HH/cf+HH/cf+HH/cf9x/4cf9x/4PdUCtCr9/3H/cf9x/3H/cf9xj/cf9x/3H/cf9x/3GP9x/3H/cf9xj/cf9x/3GP9x/3GP9x/3GP9x/zMS5L7tG/9xiP9xiP9xiI/3GIj/cYiP9xiI/3GIiP9xiIj/cYhLsKxE9XGIiIj/cYiIiI/3GIiIiIiI/3GIiCDxRSoR662IiIcf+IiIiIiIhx/4iIiIhx/4iIiIcf+IiIcf+DLhR78euP+HH/cf+HH/hx/3H/hx/3H/hx/3H/hx/3H/cf+HH/cf9x/4cf9x/3FCWVzqav9x/3H/cf9x/3H/cf9x/3H/cf9x/3H/cf9x/3H/cf9x/3GP9x/3H/cf9x/3GP8mLxAavQ7+iIiIiIiIiHH/iIiIiIhx/4iIiIcf+IiIg+WBWyp+qHH/hx/4cf+Icf+HH/hx/4cf+HH/hx/4cf+HH/hx/3H/hx/4cf9x/4cf+HH/cf+HH/cf9x/4cf9x/zJaJb6l2nH/cY/3H/cY/3H/cY/3H/cY/3GP9x/3GP9xj/cY/3GP9xj/cY/3GP9xj/cY/3GP9xj/cYj/cY/3GI/3GP8y+o2/BXKIhx/4iIhx/4iIcf+IiHH/iIcf+Ihx/4iHH/iIcf+Icf85Ooe4xXj/cf9x/3H/cf+HH/cf9x/3H/cf9x/3H/cf9x/3H/cY/3H/cf9x/3H/cf9xj/MT3/sNIAiIiIiIiIiIcf+IiIiIiIcf+IiIiIhx/4iIg/BwWx+PqHH/hx/4hx/4cf+Icf+HH/hx/4cf+HH/hx/4cf+HH/hx/3H/hx/4cSs/6xpcAU6Ihx/4hx/4iHH/iHH/iHH/iHH/iHH/iHH/iHH/hx/4hx/4cf+HH/iHH/hx/4cf+HH/hx/4cf+HH/hx/3H/hx/4cf+HH/cf8zsnW+TYr/cf9x/3H/cY/3H/cf9xj/cf9xj/cf9xj/cf9xj/cf9xj/cY/3H/cY/3E9Le+z0hCIhx/4iIiHH/iIiHH/iIhx/4iHH/iIhx/4iHH/iIcf+IcTvyprUNWf9x/3H/hx/3H/cf+HH/cf9x/3H/cf9x/3H/hx/3H/cf9x/3H/cf9x/zupRrZWuY/3GP9xiP9xj/cYj/cYj/cYj/cYj/cYj/cYj/cYiP9xg+TnOysYz/cYiIiIiP9xiIiIiIiIj/cYiIiIiIiIiIhJpTx1rIiIiIiIiIiIiIiIiIhx/4iIiIiIiIcf+D3H07M4LIhx/4hx/4iHH/iHH/iHH/iHH/iHH/iHH/hx/4hx/4cf+Icf+HH/hx/4hx/4cf+HH/hx/4cf+HH/cf+HH/hx/4cf9x/4cf9x/4cf+HH/cf87xXu2OoSI/3GI/3GI/3GIj/cYj/cYiP9xiI/3GIiP9xiD2g9bNfCoiIiIiIiIiIiIhx/4iIiIiIiIcf+ECXTAeLiHH/iIiIhx/4iIhx/4iIhx/4iIcf+IiHH/iIhx/4iHH/iEXhHLHuiHH/iIcf+Icf+Icf+Icf+Icf+Icf+Icf+HH/iHH/hx/4cf+IcTC2V79JqHH/cf9x/3GP9x/3H/cf9xj/cf9x/3GP9x/3GP9x/3GP9x/3GP9x/3GP9xj/cf81EkG87b7/cY/3GP9xiP9xj/cY/3GI/3GI/3GP9xiP9xiP9xiP9xiDEj4b/cHoj/cYiI/3GIiI/3GIiI/3GIiIiP9xiIiIiP9xgj9LAa0LT+cf9x/4cf9x/3H/cf+HH/cf9x/3H/hx/3H/cf9x/3H/cf9x/3H/cf9x/3H/OJ8HuGD4cYj/cY/3GI/3GI/3GI/3GI/3GIj/cYj/cYiP9xiI/3GIj/cYiI/3GIiP9xiIiP9xiIiP9xiIiI/zWaFbxl6oiIiIiIiIcf+IiIiIiHH/iIiIiHH/iIiIcf+IiIcf8ydKa+i1mHH/hx/4cf+HH/cf+HH/hx/3H/hx/3H/hx/3H/hx/3H/cf+HH/cf9x/3Eywze+PMj/cY/3GP9xj/cY/3GI/3GP9xj/cYj/cY/3GI/3GI/3GI/3GIOwkStfbtj/cYiI/3GIiI/3GIiI/3GIiI/3GIiIiP9xiIiIiIj/cYiIiIiIiIj/cYiIiIiIiIiIiIiIiIiIiIiIiIiINTqyu8VNiIhx/4iIhx/4iIcf+IiHH/iIhx/4iHH/iIcf+Ihx/4hx/4hx/4iHH/iHH/iHH/hx/4hx/4hx/4cf+HH/iHH/hx/4cf+HH/hx/z1bRrOkuXH/cf9x/3H/cY/3H/cf9x/3H/cY/3H/cf9xj/cf9xj/cf9xgx+12/BKKIiIiIiIiIiIiIiIiHH/iIiIiIiIhx/4iIiIiHH/iIiIcf+IiIhx/4iIhx/4iIcf+IiHH/iIhx/4iHH/iIcf+Icf+D9z4bGMHnH/iHH/hx/4cf+HH/iHH/hx/4cf+HH/hx/4cf9x/4cf+HH/hx/3H/hOyOwjcXH/cf+HH/cf9x/4cf9x/3H/cf+HH/cf9x/3H/cf9x/3H/cf9x/4cf9xPdk2sibJcY/3GP9xiP9xj/cYj/cY/3GI/3GI/3GI/3GI/3GI/3GIj/cYg1yJW7N2qIiIiIiIiIiIiIiIiIiIiIiIiIiIiIcf+IiIiIiIiHH/iIiIguB+0qT4Et/3H/cf+HH/cf9x/3H/cf9x/3H/cf9x/3H/cf9x/3H/cf9x/3GP9x/3H/cf9x/3GP9x/3H/cY/3H/cf9xj/cf9xj/cf9xj/cf9xMux+vhOBiIiIiIiIiHH/iIiIiIcf+IiIiHH/iIg5gHa3f4lx/4cf+HH/hx/4cf+HH/cf+HH/hx/4cf9x/4cf9x/4cf9x/4cf9x/4cf9x/3H/hx/3H/cf9x/4cf9x/3H/cf89zMK0Mz3/cf9x/3H/cY/3H/cY/3H/cf9xj/cf9xj/cf9xj/cY/3H/cY/3GP9xj/cTF4eL+Hh4/3GIiIiIiP9xiIiIiIiIiIiIiDxSXLSto3H/hx/4cf+HH/cf+HH/hx/3H/hx/3H/hx/3H/hx/3H/hx/3H/IHirGil1Tv+Icf+Icf+Icf+Icf+HH/hx/4hx/4cf+HH/hx/4hx/4cf9OCewvYXH/cf+HH/hx/3H/hx/3H/hx/3H/cf+HH/cf+HH/cf9x/3H/gwvTKxUs3/cY/3H/cf9x/3H/cf9xj/cf9x/3H/cY/3H/cf9xj/cf9xj/cf9xj/cf9xj/cY/3H/cY/3GDtYhbWneoiP9xiIj/cYiI/3GIiP9xiIiP9xiIiI/3GIiIiP9xiIgqa6AaeUX+/4cf9x/4cf9x/3H/hx/3H/cf9x/4cf9x/3H/cf9x/3H/cf9x/3H/hxPX8Ps4Dw/3GIiIiIiIiIiIiIiIiIiIiIiIiIiIiIiIiIcf+IiIiIiIMWrTv5Ushx/4iHH/iHH/iIcf+Icf+Icf+Icf+Icf+Icf+Icf+HH/iHH/hx/4cf+HH/iHH/hx/4cf+HH/hx/4cf9xPPsiswTdcf9x/3H/hx/3H/cf9x/4cf9x/3H/cf9x/3H/cf9x/3H/cf9x/3H/cf9x/3H/cf9x/3H/cf9x/3GP9x/3H/cf9xj/cf9x/3GP9x/3H/cY/3H/cY/3H/cY/3H/cY/3GP9xMTUTv8rsiP9xiP9xiP9xiP9xiP9xiP9xiI/3GIj/cYiP9xiI/3GIiE6NfCcoiI/3GIiI/3GIiIiP9xiIiIj/cYiIiIiI/3GDAbQ7D0vIiIiIiIiIiHH/iIiIiIiHH/iIiIhx/4iIiHH/LFHQGkri/nGP9xj/cY/3GP9xj/cY/3GP9xj/cY/3GP9xj/cYj/cY/3GI/3GI/3GP9xiP9xOtfktSgbcYiIiIiP9xiIiIiIiIiP9xiIiIiIiIiIiIiIiIiDtqtrWVSYhx/4iHH/iHH/iHH/iHH/iHH/iHH/iHH/hx/4hx/4cf+HH/iHH/hx/zF7lb+EanH/cf9x/3H/cf9x/3H/cf9xj/cf9x/3H/cf9x/3GP9x/3H/cY/3H/cf8wwBSxT+uP9xj/cYj/cYj/cY/3GI/3GI/3GI/3GIj/cYj/cTW1mrtKZYiHH/iIiIhx/4iIhx/4iIhx/4iIcf+IPhRysuuNiHH/iHH/iHH/hx/4hx/4cf+Icf+HH/hx/4cf+HH/g5vqG3QV5x/3H/hx/3H/hx/3H/hx/3H/cf+HH/cf9x/3H/hx/3H/cf8+UYOzrnz/cY/3H/cY/3H/cf9xj/cf9xj/cY/3H/cY/3H/cY/3GP9xN2GDuJ58cYj/cYiP9xiP9xiI/3GIj/cYiP9xiI/3GIgjvs9K9BMLiIcf+Ihx/4iHH/iHH/iIcf+Icf+Icf+Icf+HE/Teexshj/cf9x/3GP9x/3H/cf9x/3H/cf9xj/cf9x/3H/cY/3H/cf9xON6MuCFziIiIiIiIiIiIiIiIiIiIiIiIiIiIg9Cq609VH/cf9x/3H/cf9x/3H/cf9x/3H/cf9xj/cf9x/3H/cf9x/3GP9x/3H/cY/3H/cf9xj/cf9xj/cf9xj/cTL05b4LGo/3GIj/cYiP9xiIj/cYiI/3GIiP9xiIiP9xiIiDYADLr/83H/iHH/iHH/iHH/iHH/iHH/hx/4hx/4cf+HH/iHH/hx/4cf+HH/hx/4cf+HH/hx/3H/Opgnt2fYj/cf9x/3GP9x/3GP9x/3GP9xj/cf9xj/cY/3H/cY/3GP9xj/cY/zZ7hbqEenGIiP9xiIiP9xiIiI/3GIiIiP9xiIiIiIj/cYiIiDeMQ7lzvIcf+IiIiIiIiIcf+IiIiIiHH/iIiIhx/4iIiHH/iIiHH/iIhx/4iIcf+Ihx/4iIcf+Ihx/4hxQpv81kBx/4hx/4hx/4hx/4cf+Icf+HH/hx/4hx/4cf+HH/hx/4cf+HH/hx/4cf9x/4cf+HH/cf+HH/hx/3H/hx/3H/hx/3H/hx/3H/cf+HH/cf9x/3H/hx/3H/cf9x/3H/NUHBvL4+/3H/cf9x/3H/cY/3H/cf9x/3GP9x/3H/cY/3H/cY/3H/cY/3H/cY/3H/cY/3GP9xj/cf9xj/cYI3iqmil1Vv+Icf+Icf+Ihx/4hx/4cf+Icf+Icf+HH/iHH/hx/y508jpIsNz/cYiP9xiIj/cYiI/3GIiI/3GIiI/3GIiIj/cYM53HvWI4iIiIcf+IiHH/iIiHH/iIcf+IiHH/iIcf+Icf+Ihx/4iHH/iHH/iHH/iHEy1bS9Kktx/3H/hx/3H/cf+HH/cf9x/4cf9x/3H/cf+HH/cf9x/3H/cf9x/3H/cf9x/3H/cf9x/3H/cf9xKMMBGoPP7oiIiIiIiHH/iIiIiIiIhx/4iIiIiHH/iIOybqttkV/4cf9x/3H/cf+HH/cf9x/3H/cf9x/3H/cf9x/3H/cf9x/3H/cf9x/z5WybOpNoj/cYiI/3GIiP9xiIiP9xiIiP9xiIiIj/cYiDSk2rxbJXH/iHH/iHH/iHH/iHH/iHH/iHH/hx/4hx/4cf+HH/iHH/hx/4cf+HH/OHjluYca/3H/cf9x/3H/cf9x/3GP9x/3H/cf9xj/cf9x/3GP9x/3H/cY/3H/cUgKXH9acY/3H/cY/3GP9x/3GP9xj/cY/3GP9xj/cY/3GP9xj/cYj/cY/3GI/yrCOBqD3H7/cf9x/3H/hx/3H/cf9x/3H/cf+HH/cf9x/3H/cf9x/3H/cf9x/3E3vvS5QQuP9xj/cYj/cY/3GP9xj/cYj/cY/3GI/3GI/3GP9xiP9xNRPWu+wpiIiIiIiIiIiI/3GHH/iIiIiIiIiIiIiIOAnluPYaiHH/iHH/iHH/iHH/iHH/hx/4hx/4hx/4cf+HH/iHH/hx/4NFf2vKgJcf9xj/cf9x/3H/cf9xj/cf9x/3GP9x/3H/cY/3H/cY/3H/cY/3GP9x/3GP9xj/cf9xj/cY/3GP9xg9W4azpHmIj/cYiIiI/3GIiIiP9xiIiIiIj/cYiIiIiIiIMFfVsLgqiIhx/4iIhx/4iIcf+Ihx/4iHH/iIcf+Ihx/4iHH/gho95aJsIaiIiIiIiIiIiIcf+IiIiIiHH/iIiIiHH/iIiIcf+IiIcf+IiIcf+IiHH/iIcf+IiHH/iIcf+IJqW4KsWkff+HH/cf9x/4cf9x/3H/cf+HH/cf9x/3H/cf9x/3H/cf9x/3H/cf9x/3H/cf9x/3H/cf9x/3H/cf9x/3GP9x/3H/PnFHso64cYj/cYiP9xiI/3GIj/cYiI/3GIiP9xiIj/cYiIj/cTKLB750+IiIiIcf+IiIiIcf+IiIhx/4iIhx/4iIcf+IiHH/MkdWv7ip/3H/hx/4cf9x/4cf9x/4cf9x/4cf9x/4cf9x/3H/hx/3H/cf9x/3H/hx/3H/cf9x/3H/cf9x/3H/cf9x/3H/cf9xP2r7sZUEj/cYiIiP9xiIiIiP9xiIiIiIiI/3GIiIiIiIiIiIiIiIiIiIiIiIiIiIiIK64GGmUfno/3GP9xiP9xj/cYj/cY/3GI/3GI/3GI/3GI/3GI/3GIj/cYiP9xiP9xiIj/cYiP9xiIj/cYiI/3GIiI/3GIiI/3GIiIiD0ju7PcRIhx/4hx/4hx/4cf+Icf+HH/iHH/hx/4hx/4cf+HH/hx/4cf+HH/hx/4cf+HH/cf+HH/hx/4cf9x/4cf9x/4cf9x/4cf9x/3H/hx/3H/cf+HH/cf9x/3H/hx/3H/cf9x/3H/cf9x/3H/cf9x/3H/NZdyu2iNcf9x/3GP9x/3GP9x/3GP9xj/cf9xj/cY/3H/cY/3GP9xj/cY/3GD40c7LLjP9xiI/3GIj/cYiP9xiIj/cYiP9xiIiP9xiIiP9xiIiP9xiIiIj/cYiIiIiP9xiIiIiIiIj/cYiIiIiIiIiIiIiIiIiIiIiIiIiIiDgIA7j3/Icf+IiIcf+IiHH/iIhx/4iIcf+Ihx/4iHH/iDTO2bwxJnH/cf9x/3H/cf9x/3GP9x/3H/cf9x/3GP9x/3H/cY/3H/cY/zqpCLdW94/3GIiP9xiIiP9xiIiI/3GIiIiP9xiIiIO/jmtgcZ/4iIhx/4iIhx/4iIhx/4iIcf+Ihx/4iHH/N9FNuS6ycY/3H/cY/3GP9x/3GP9xj/cf9xj/cY/3GP9xj/cY/3GP9xj/cY/3GP9xiP9xj/cYj/cY/3GI/3GI/3GI/z/Ko7I1XIj/cYiIiP9xiIiIj/cYiIiIiI/3GIiIiIiIiIiI/3GIiIiIiIiIiIiIiIiIiIhx/4iIiIiIiIiIhx/4iIiIiHH/iDTGg7w5fIhx/4hx/4iHH/iHH/iHH/iHH/iHH/hx/4hx/4cf+Icf+C5THSpKzi2P9xj/cY/3GP9xj/cY/3GP9xj/cY/3GP9xiP9xj/cY/3GI/3GIP66XsVFoiIiIj/cYiIiIiIiIiIiIhx/4iIiIiIiIiIiIhx/4iIOKcUuFjrcf+Ihx/4hx/4hx/4iHH/iHH/iHH/hx/4hx/4hx/4cf+IPyfnstgY/3H/cf9xj/cf9x/3H/cY/3H/cf9xj/cf9xj/cf9xj/cf9xj/cf9xj/cY/3Eo7xMagQ7Ohx/4hx/4iHH/iHH/iIcf+Icf+Icf+HH/iHH/iHH/hx/4hx/4cf+HH/hx/4gzjJK+c23/hx/3H/cf+HH/cf+HH/cf9x/3H/hx/3H/cf9x/3H/cf9x/4cf9x/3H/cf9x/3H/cf9x/3H/cY/3Etp+kaNYFucf+Icf+HH/hx/4cf+HH/hx/4cf+HH/hx/4cf9x/4cf+HH/cf+HH/cf+HH/cf+HH/cf+HH/cf9x/4cf9x/3H/hx/3H/cf9x/3H/cf+HH/cf9x/3H/cf9x/3H/cf9x/3H/cf9xj/cf9x/3H/cf9x/3GP9x/zmNVbhyqoj/cY/3GI/3GI/3GI/3GI/3GIj/cYj/cYiP9xiI/3E402m4LJaHH/iIiIiHH/iIiIcf+IiIcf+IiIcf+IiHH/iIcTcltrjaSXH/hx/4cf9x/4cf9x/3H/hx/3H/cf+HH/cf9x/3H/hx/3H/cf9x/zI/Sr/AtYj/cYj/cYiP9xiIj/cYiP9xiIj/cYiIj/cYiIj/cYL3pgKihZ/Yj/cYiI/3GIiI/3GIiIj/cYiIiIj/cYiIiIiIJejQKsFy/YiIiIiI/3GIiIiIiIiI/3GIiIiIiIiIiIJSvCGs1D3v9x/3H/cY/3H/cf9xj/cf9xj/cf9xj/cf9xj/cf9xj/cY/3H/cY/3EzQpa9vWmP9xiIiP9xiIiI/3GIiIiP9xiIiIiP9xiIgoUCc6qv2M/3H/cY/3H/cf9xj/cf9xj/cf9xj/cf9xj/cf9xj/cY/3H/cY/3GP9xj/cY/3GP827hK7Ee3/cYj/cYj/cYiP9xiP9xiP9xiI/3GIj/cYiP9ES+zbQYj/cYiIj/cYiIiP9xiIiIj/cYiIiIiP9xiIP1PjsawciIiIiIiIhx/4iIiIiHH/iIiIhx/4MpEhvm7ecf+IiHH/iIcf+Ihx/4iHH/iIcf+Icf+Ihx/4hx/4hx/4NThHvMe4/3H/cf9x/3H/cf9x/3H/cf9x/3H/cf9x/3GP9x/3H/cf9x/3GP9x/3H/cY/3H/cf9xj/cf9xj/cf9xj/cf9xj/cf9xj/cY/3E7Po+1wXCIiHH/iIiIcf+IiIcf+IiIcf+IiHH/iIhx/zMfEr3g7Yhx/4hx/4hx/4cf+Icf+HH/iHH/hx/4cf+HH/hx/4cf+EgFvI+kcf9x/4cf+HH/cf+HH/cf+HH/cf+HH/cf+HH/cf9x/4cf9x/3H/cf+HH/cf9xN4R0uXuL/3H/cY/3H/cY/3GP9x/3GP9xj/cY/3GP9xj/cY/3GP9xj/cY/3GP9xiP9xj/cYj/cY/3ExYAe+n/hxiIiIiIiIiIiIiIiIiIiIiIiIiIiIgtPtsaTBJOiI/3GIiIj/cYiIiI/3GIiIiIiP9xiIiIiIiILj7lGjwRrv9xj/cf9xj/cY/3H/cY/3GP9xj/cY/3GP9xj/cY/3GP9xj/cY/3GI/3GP9xiP9xj/cT31BbMK+oj/cYiIiIj/cYiIiIiI/3GIiIiIiIiIiIiI/3GIiIiIiIiIiIiIcf+IiIPKMGtFz5iIcf+Icf+Icf+Icf+Icf+Icf+Icf+HH/iHH/hx/4hx/4cf+HE/KT6w1sFxiP9xiP9xiP9xiP9xiI/3GI/3GIj/cYiI/3GIj/cYiI/3GIiI/3GIg3u6S5RFuIiIiIhx/4iIiIiIiIiIiIcf+IiIiIiHH/iIiIiHH/iIiIcf+IP63FsVI6hx/4cf+HH/hx/4cf+HH/hx/4cf+HH/cf+HH/hx/3H/MpgVv2fq/3H/cf9xj/cf9x/3GP9x/3H/cY/3H/cY/3H/cY/3H/cY/3GP9x/3GP9xj/cY/3GP9x/3GP9xj/cYhG3nyiGP9xiP9xj/cYj/cY/3GI/3GI/3GI/3GI/3GIj/cYj/cYiP9xiI/zuXe7ZohHH/iIiHH/iIhx/4iHH/iIhx/4iHH/iHH/g3+AS6B/v/hx/4cf9x/4cf+HH/cf+HH/hx/3H/hx/3H/hx/3H/cf8n7qMqsRXN/3H/cf9x/3H/cf9x/3H/cf9x/3H/cf9xj/cf9x/3H/cf9xj/cf9xLbIUWlTeuoiIiIiIhx/4iIiIiIcf+IiIiIcf+IKu1QGmEq/nGP9x/3GP9xj/cY/3H/cY/3GP9xj/cY/3GP9xj/cY/3Eg0mkqE9ltiIiI/3GIiIiIiIiIiI/3GIiIiIiIiIiIiIiIguFJEaPrbu/3GP9x/3H/cf9xj/cf9x/3GP9x/3GP9x/3GP9x/3GDjZprgmWYiP9xiIj/cYiIj/cYiIj/cYiIj/cYiIiIj/cYiIiIiP9xiIiIiIiIiP9xiIiIiIiIg6g3a2fImIhx/4iHH/iIcf+Ihx/4hx/4hx/4hx/4hx/4hx/4hx/4NW7Gu5E5cf9x/3H/cf9x/3H/cf9x/3H/cf9x/3H/cf9x/3GP9x/3H/cf9x/3GP9x/3H/cYP9oVsCXqcYj/cYj/cYj/cYj/cYj/cYiP9xiI/3GIj/cYiP9xiIj/cYiI/3GIiP9xg7KWK11p3/cYiIiIiIiIiIiIiIiIiIiIiIiIiIiIiIiIiIiEvsbFE5iIiIiIcf+IiIiIcf+IiIiHH/iIiHH/iDLse78ThP9x/3H/cf9xj/cf9x/3H/cf9x/3H/cf9xj/cf9x/3H/cY/3H/cf9xj/cf9xj/cf9xj/cf9xj/cf9xj/cY/3H/cY/3GP9xj/cY/3GP9xj/cY/3GP9xj/cY/3GD4F9bL6CoiIj/cYiIiIj/cYiIiIiIiI/3GIiIJYjOGsdzHoiP9xiIiIj/cYiIiIiP9xiIiIiIiIiP9xK6rfGlVSDnGIiIiIiP9xiIiIiIiIiIj/cYiIiIiIg8+pW0BWqHH/iIhx/4iHH/iIhx/4hx/4iHH/iIcf+Icf+Icf+Icf+Icf+Icf+Icf+HH/iHH/MxgGvuf5/3H/cf9x/3H/cf9x/3H/cf9x/3H/cf9x/3H/cf9xj/cf9x/3H/cf9xj/cf9x/3GP9x/3GP9x/3GP9x/3E6LQO10vxxiP9xj/cYj/cYj/cY/3GI/3GI/3GIj/cYj/cYiP9xiP9xiI/3GIiP9xiI/3GIiP9xiIiP9xiIiP8qluUqhpGtiIiIiIiIiIiIiIiIhx/4iIiIiIiIhx/4Jn81OsgMrP9xj/cY/3GP9xj/cY/3GI/3GP9xiP9xj/cYj/cY/3GI/3GI/3GIPzjvsccQiHH/iHH/iHH/iHH/hx/4hx/4hx/4cf+HH/iHH/hx/4cf+HH/hx/4cf+HH/hx/4cf+HH/cf+HH/gjpmEa5ZnuiIiIj/cYiIiIiIiP9xiIiIiIiIiIgu5QA6Ma/8cf+HH/cf+HH/cf9x/4cf9x/3H/hx/3H/cf9x/3H/hx/3H/cf9xON8luCDaj/cY/3H/cY/3GP9xj/cY/3GI/3GP9xj/cYj/cY/3GI/3GDjhs7geTIiP9xiIiP9xiIiI/3GIiIiP9xiIiIiIj/cYg7aSq1ltVx/4hx/4hx/4hx/4hx/4hx/4cf+Icf+HH/hx/4cf+Icf+HH/Ny6mudFZcf9xj/cf9x/3H/cY/3H/cf9x/3GP9x/3GP9x/3H/cY/3GP9x/3E/SPWxtwqP9xiI/3GIiP9xiI/3GIiI/3GIiI/3GIiI/3GIiIiEfITJN7iIiP9xiIiIiIiIiP9xiIiIiIiIiIiIiIiIiIiIiIiIiIiIcf8+Y1aznKn/iHH/iHH/iHH/hx/4hx/4hx/4cf+HH/iHH/hx/4cf+HH/hxMsF7vj6Ej/cY/3GP9xj/cYj/cY/3GI/3GP9xiP9xiP9xiP9xiP9xiP9xgw6xewJOiIiIiIiIiIiIiIiIiIiIiHH/iIiIiIiIhx/yM/bSrsCS1x/3H/hx/3H/cf9x/3H/hx/3H/cf9x/3H/cf9x/3H/cf9x/3H/cSHDaRoEyW7/iHH/hx/4hx/4cf+Icf+HH/hx/4cf+HH/hx/4cf+HH/hx/4cf9x/4cf+HH/cf+HH/hx/3H/hxPOLFtB06/3GP9x/3GP9x/3GP9x/3GP9x/3GP9xj/cY/3H/cY/3GP9xOSTWt9spiI/3GIiIiP9xiIiIiP9xiIiIiIiI/ysjNRptzK5xj/cf9xj/cf9x/3GP9xj/cf9xj/cf9xj/cY/3GP9x/3GP9xj/cY/3GP85Xrq4oUWIiIiIiIiIhx/4iIiIiIiIiIiHH/iIiEDzrAHFiIhx/4iIiHH/iIiHH/iIhx/4iIcf+IiHH/iIcf+Ihx/4iHH/iHH/iHH/iIcf+Icf+Icf+HH/iHH/iHH/PafTs1gscf9x/3H/hx/3H/hx/3H/cf9x/4cf9x/3H/cf9x/3H/hx/3H/cf9KD/xvAHGP9x/3H/cf9x/3H/cY/3H/cf9x/3GP9x/3GP9x/3H/cY/3H/cTRrYruUnXGP9xj/cY/3GI/3GP9xiP9xiP9xj/cYj/cYj/cYg6qdG2Vi6I/3GIiP9xiIj/cYiIj/cYiIiP9xiIiIPcfTszgsiIiIhx/4iIiIiIiIiIhx/4iIiIiEkbXH5KiIcf+IiIhx/4iIiHH/iIhx/4iIcf+Ihx/4grCCAaX33+cY/3GP9xj/cY/3GI/3GP9xiP9xj/cYj/cYj/cYIk/iGusB3ohx/4cf+HH/hx/4cf+HH/hx/3H/hx/4cf+HH/cf+HH/cf+HH/cTLsq70TVHGIj/cYj/cYj/cYiP9xiI/3GIj/cYiP9xiIj/cYiI/3GIg4Qba4vkmIiIiIiIhx/4iIiIiHH/iIiIcf+IiIhx/4iIhx/4L/+cGiAGPoiIiIiIiIiIiIiIcf+IiIiIiIiHH/iIiIiDTVV7wqqHH/hx/4cf+HH/hx/4cf+HH/cf+HH/hx/3H/hx/3H/hx/zrRtrcuSY/3H/cY/3H/cY/3GP9xj/cY/3H/cY/3GP9xj/cYj/cY/3GP9xg63Qa2IvmP9xiIiIiP9xiIiIiIj/cYiIiIiIiINLv1vEQKcf+IiIcf+IiHH/iIcf+IiHH/iIcf+Icf+Ihx/4hx/4hx/4hx/4hx/4hx/4hx/4cf8inbAa5iT+cYj/cYiP9xiIj/cYiP9xiIj/cYiI/3GIiI/zZcdbujioiIcf+IiIiIiIiIhx/4iIiIiHH/iIiIhx/4iIiHH/iIiHH/iIiHH/iIOb1zt0KMiHH/hx/4cf+Icf+HH/hx/4cf+HH/hx/4cf+HH/hx/4cf9x/4cf+HH/cf+HH/cf+HH/cf+HH/cf+HH/cf9x/4cf9x/3H/cf+HH/cf9x/3H/cf9xOvjTtgcs/3H/cY/3GP9x/3GP9x/3GP9xj/cY/3GP9x/3GP9xj/cYj/cY/3GP9xj/cYj/cY/3GP9xiDCxpLBeW4iI/3GIiIj/cYiIiIiP9xiIiIiIMb2Hv0J4cf+IiHH/iIhx/4iHH/iHH/iIcf+Icf+Ihx/4OwnntfYYcf9x/3H/cf9x/3H/cf9x/3H/cf9x/3GP9x/3H/cf9x/3GP9x/3H/cf9xj/cf9xj/cf9x/3GP9x/3E/TJ6xs2GIiIhx/4iIiIiIiHH/iIiIiHH/iIiIhx/4JpazKraUzXH/iIcf+Ihx/4iHH/iHH/iHH/iHH/iHH/iHH/iHH/iHH/hxKocHGmePjoiIiIiIiIiIiIiIiIiHH/iIiIiIiIgw3fSwMguIcf+Ihx/4hx/4hx/4hx/4hx/4hx/4cf+Icf+Icf+HE3Wf+5pgCIj/cYj/cYiP9xiI/3GIiP9xiIj/cYiI/3GIiI/3GIiIj/cYNFlVvKaqiIiIiIiIcf+IiIiIhx/4iIiIcf+IiIhx/4iIhx/4iIhx/4iIcf+Ihx/4iHH/iDVypbyNWv+HH/hx/3H/hx/3H/hx/3H/cf+HH/cf+HH/cf9x/3H/hx/3H/cTP8eL0Dh4/3GI/3GP9xiP9xiP9xiP9xiP9xiI/3GI/3GIj/cYiDDFM7BKzIiP9xiIiIiIiI/3GIiIiIiIiIiIiIiIiIOutlthSaiHH/iIhx/4iHH/iIcf+Ihx/4iHH/iHH/iHH/iHH/iHH/iDDbfbA0gnGP9xj/cY/3GP9xj/cYj/cY/3GI/3GP9xiP9xiP9xiP9xiP9xiP9xiI/3GI/3GIj/cYiP9xiIj/cYiP8zhbS+ekuIiIiIiIiIiIiIiIiIiIiIiIiHH/Jj6YGqwWfnGIj/cYiP9xiI/3GIiP9xiIj/cYiIj/cYiIj/cYJddQGrKK/nH/hx/3H/hx/4cf9x/4cf9x/4cf9x/3H/hx/3H/hx/3H/cf9x/4cf9x/3H/cf9x/z9TJrKs2Y/3GP9xj/cY/3GP9xiP9xj/cY/3GI/3GP9xiP9xiP9xiP83pba6WkmIiIiIiIiIiP9xiIiIiIhx/4iIiIiIiIiIiIiIiHH/iIiIiDSTJrxs2Ycf+Icf+HH/iHH/hx/4cf+HH/iHH/hx/4cf9x/4cf+HH/hx/4cf9x/4cT6hFLJe6/9x/3H/cf9x/3H/cf9x/3GP9x/3H/cf9xj/cf9x/3H/cY/3H/cY/3H/cf9xj/N+U3uhrIj/cYiI/3GIiP9xiIiP9xiIiI/3GIiIiP9xiIJmXKKrmjXYcf+Ihx/4iHH/iIcf+Ihx/4hx/4iHH/iHH/iHH/hx/4hx/4g9pjSzWctx/3H/hx/3H/cf+HH/cf9x/4cf9x/3H/cf9x/4cf9x/3H/cf9x/3H/cf9x/3H/cf9x/3H/cf9x/3GP9x/3H/cf9x/3GDkr27fUJIiP9xiIiIiIiIj/cYiIiIiIiIiIiIiIgli1Aat0r+cf9x/3H/cf9x/3H/cf9x/3GP9x/3H/cf9x/3H/cY/3H/cf9x/3GP9x/3E+cheyjeiIj/cYiP9xiIj/cYiI/3GIiP9xiIiP9xiIiIKO3HOpEjjHH/cf9x/3GP9x/3H/cf9xj/cf9x/3GP9x/3GP9x/3H/cY/3GP9x/3E64Ia2H3mP9xiIj/cYiI/3GIiI/3GIiI/3GIiIiP9xiIPpAEsm/7iIiIiIiIiHH/iIiIiIiIcf+IiIiIhx/z5aR7OluP+HH/hx/4cf+HH/cf+HH/hx/4cf9x/4cf9x/4cf9x/4cf8gPkkaHRtuiIhx/4iIcf+Ihx/4iHH/iIcf+Icf+Ihx/4gykgu+bfRx/3H/cY/3H/cY/3H/cY/3H/cY/3H/cY/3GP9x/3GP9xPjamsslZiIj/cYiIj/cYiIiI/3GIiIiI/3GIiIiIiIj/cYiIiIiIiIiIiIiIiIiIiIiIiIiIgwHFKw862HH/iIiIcf+IiIhx/4iIcf+IiIcf+Ihx/4iIcf+Ihx/4iHH/iHH/iHH/iIcf+Icf+Icf+Icf+HH/iHH/hx/4hx/4cf+HH/iHH/hx/4cf+HH/hx/4cf9x/4cf+HH/hxPrEGsk75/3H/cY/3H/cf9xj/cf9x/3GP9x/3GP9x/3GP9xj/cf9xj/cY/3GDvZubUmRoiP9xiIiIiIiIiIiIiIiIiIiIiIiIiIiIiDiVI7hq3Icf+IiIcf+IiHH/iIhx/4iHH/iIcf+Ihx/4iHH/iHFIxKxztYcf+HH/iHH/iHH/hx/4hx/4cf+HH/hx/4hx/4cf+HH/hx/zkawrflPXH/hx/3H/cf9x/4cf9x/3H/cf9x/3H/cf9x/3H/cf9x/3H/cf9x/3H/cf9x/3H/cf9x/zAx77HeEIiIiIiIiIiIiIhx/4iIiIiIhx/4iIiC6ZfRo2aC6IiIiIiIiIiIiIiIiIiIiIiIiIiHH/iIiINvy9ugNCcf9x/3H/cf9x/3H/cf9x/3GP9x/3H/cf9x/3H/cY/3H/cf9x/3GP9x/3ExsIG/T37/cY/3H/cY/3GP9xj/cY/3GP9xj/cY/3GP9xiP9xj/cY/3GI/3Ey68W+FDqIiIiP9xiIiIiIiP9xiIiIiIiIiIgogEU6p/us/3GP9x/3H/cY/3H/cf9xj/cf9xj/cf9xj/cf9xj/cY/3H/cYMCgmsOfZj/cYiI/3GIiI/3GIiI/3GIiIj/cYiIiI/3GIiIiIiP9xiIiIiIiIiIiIj/cT+BdrF+iYcf+IiHH/iIcf+Ihx/4iHH/iHH/iIcf+Icf+Icf+IMwYWvfnpcf9x/4cf9x/3H/cf9x/3H/cf+HH/cf9x/3H/cf9x/3H/cY/3H/cf9x/3H/cf9x/3GP9x/3H/cY/3E+IPOy3wz/cY/3GI/3GP9xiP9xj/cYj/cYj/cYj/cYj/cYj/cYiP9xiP9xiI/3GIiP9xiI/3GIg7Fe616hFx/4hx/4cf+Icf+HH/hx/4cf+HH/hx/4cf+HH/hx/4cf+HH/cf8/Dkey8biP9x/3GP9x/3GP9x/3GP9xj/cY/3H/cY/3GP9xj/cY/3GP9xRllMqmuI/3GP9xj/cYj/cY/3GI/3GI/3GI/3GI/3GI/3GI/3GIj/cYiP9xiI/3GIj/cYg+A+qy/BWIiHH/iIhx/4iIcf+Ihx/4iHH/iIcf+Ihx/4hx/4SVlMimv/iHH/iHH/hx/4hx/4hx/4cf+HH/iHH/hx/4cf+HH/hxOCvCt9Q9cf9x/3H/hx/3H/cf9x/4cf9x/3H/cf9x/3H/cf9x/3H/cf9x/3H/cf9x/3H/cf9xP39isICdcf9xj/cY/3H/cY/3GP9x/3GP9xj/cY/3GP9xj/cY/3GP9xg/3B6xI+Fx/4iIiIcf+IiIcf+IiHH/iIhx/4iIcf+Ihx/4iHEjtysa1I1OiIiIiIiIiIhx/4iIiIiIiIcf+IiIiIhxOxQFtOv6cf+Icf+HH/iHH/hx/4hx/4cf+Icf+HH/hx/4cf+HH/hx/4KNXBGpKj7oiI/3GIiIiI/3GIiIiIiP9xiIiIiIiIiCMZyCr+Y33/iIhx/4iHH/iIcf+Ihx/4iHH/iHH/iHH/iHH/iHH/iHH/iHH/hx/4hx/4cf+Icf+HH/hx/4cf+HH/hx/4cf+Dk2a7jJlP9xiP9xj/cY/3GI/3GI/3GP9xiP9xiP9xiP834gO6HfyIj/cYiIj/cYiIiI/3GIiIiI/3GIiIiIiIPSDks98biIiIhx/4iIiHH/iIiIcf+IiIcf+IiHH/iIhx/4iHH/iIcf+Ihx/zoLNLb0y4cf+HH/hx/4cf9x/4cf+HH/cf+HH/cf+HH/cf+HH/cf+HH/MUumsMRZ/3GP9x/3GP9xj/cY/3GP9xj/cY/3GP9xj/cYj/cY/3GP9xiEGAjPf3iP9xiP9xiP9xiI/3GI/3GIj/cYiP9xiI/3GIiP81MHK7z41xiIiIiIj/cYiIiIiIiIiI/3GIiIiIg73re2IUj/iHH/iIcf+Icf+Icf+Icf+HH/iHH/iHH/hx/4hx/4PT/Fs8A6cf9x/3H/cf9x/3H/cf9x/3H/cf9x/3H/cf9x/3GP9x/3H/cf9xj/cf9x/3GP9x/3H/cY/3H/cY/3H/cY/3GP9x/3GP9xj/cYNFmWu6ZpcYiIj/cYiIiP9xiIiI/3GIiIiI/3GIiIiIiIj/cYiIiIiIiIiIiIiIiDUfU7vgrIiIcf+IiIhx/4iIiHH/iIhx/4iIcf+IiHH/iIcf+IiHH/iHH/iIcf+Icf+IhxMIs0sITL/4cf+HH/cf+HH/cf+HH/cf+HH/cf9x/4cf9x/3H/hx/3H/cf9x/3H/hx/3H/cf9x/3H/cf9x/3H/cf9x/3H/OXQEuIv7/3GP9xj/cf9xj/cY/3GP9xj/cYj/cY/3GP9xiP9xj/cYj/cY/3GI/3GI/3GI/3GI/3GIj/cYj/cYiP9xiI/3GIj/cYiI/3GIiP9xiIj/cYiIiP9xNl9huqCeiIiIj/cYiIiIiIiIiIiIiIiIiIiIiIiIiIiIiIiIgzgxG9fO6IiHH/iIiIiHH/iIiIcf+IiIhx/4iIPuxDshO8cf+Icf+HH/iHH/hx/4hx/4cf+HH/iHH/hx/4cf+HH/hx/zBvYbCgnnH/cf+HH/cf+HH/cf+HH/cf9x/3H/hx/3H/cf9x/4cf9x/3FGPmysGf9x/3H/cf9x/3H/cf9x/3H/cf9xj/cf9x/3H/cf9xj/cf9x/3GP9x/3H/cY/3H/cY/3H/OiHytt4NcY/3GI/3GP9xiP9xiP9xj/cYj/cYj/cYiP9xiEbynJDWcYiP9xiIj/cYiI/3GIiP9xiIj/cYiIiP9xiINB01vOLKiIiIhx/4iIiIiIiHH/iIiIiHH/iIiIcf+IiIhx/4iIcf+IiIcf+Ihx/4iIcf+IhxPQYFsvn6hx/4cf+HH/cf+HH/cf+HH/hx/3H/cf+HH/cf+HH/cf9x/4cf9x/3E05AS7G/txj/cf9x/3GP9x/3GP9x/3GP9xj/cf9xj/cY/3H/cY/3GP9PPmwsGf9xj/cY/3GI/3GP9xj/cYj/cY/3GI/3GI/3GI/3GI/3E2uSS5RttxiIiIj/cYiIiIiIj/cYiIiIiIiIiIiIj/cYiDYOtbvxSv+IiHH/iIhx/4iHH/iIcf+Icf+Ihx/4hx/4g0QQG8vv5x/4cf+Icf+HH/iHH/hx/4cf+HH/hx/4cf+HH/hx/4cf9x/4cf+HH/g+GJSy52tx/3H/cf9x/3H/cY/3H/cf9x/3GP9x/3H/cY/3H/cf9xj/cf9xj/cf9xj/cY/3H/cY/3GP9xj/cf9xj/cTb/RboAuoiI/3GIiP9xiIiP9xiIiP9xiIiIj/cYiIiIj/cTQlvLzaQ4cf+HH/hx/4cf+Icf+HH/hx/4cf9x/4cf+HH/hx/3H/gw9HWwG4px/3H/cf9xj/cf9x/3H/cY/3H/cY/3H/cY/3H/cY/3H/cY/3H/cT6T17JsKIiP9xiIiIj/cYiIiIj/cYiIiIiIj/cYgrlpAaVpb+cf9x/3H/cf+HH/cf9x/3H/cf9x/3H/cf9x/3H/cf9x/3H/cf9xNDjavMcliI/3GIiI/3GIiIiP9xiIiIj/cYiIiIiI/zhVH7qq4P+HH/cf+HH/hx/3H/cf+HH/cf+HH/cf9x/3H/hx/3H/cf9x/4cf9x/3H/cf9x/3E3S6S4tFtx/3GP9xj/cY/3GP9xj/cY/3GP9xj/cY/3GP9xiP9xj/cYj/cY/3GI/3GI/3GI/3GI/3GI/3GIj/cYj/cYiP9xiI/3GDy0ZrRLmYiIiIiIiIiIhx/4iIiIiIiIhx/4iIiIg//UOyArz/iIcf+Ihx/4hx/4iHH/iHH/iHH/iHH/hx/4hx/4cf+Icf+HH/iHH/hx/4cf+HH/hx/4cf+HH/hx/4cf9x/4cf+HH/cf+HH/cf83IEa537lxj/cf9xj/cf9xj/cf9xj/cY/3H/cY/3GP9xj/cY/3GP9xj/cY/3GP9xj/cY/yyi4BpV0f6Icf+Ihx/4iHH/iHH/iHH/iHH/iHH/iHH/iHH/hx/4hx/4cf+HH/iCVuhzrZF4yIiIiP9xiIiIiIiIiIiIiIiIiIcf+IiIg8a5W0lGpx/4iHH/iHH/iHH/iHH/iHH/iHH/iHH/hx/4hx/4cf+HH/hx/4hx/4cf+HH/hx/yYKchq/WN6IiIiP9xiIiIiIj/cYiIiIiIiIiIiIhPCLwfdIcf+IiIiIiIiIiIiIiIiHH/iIiIiIP715sUKGhx/3H/hx/3H/hx/3H/hx/3H/hx/3H/hx/3H/cf9x/4cf9x/3H/cf9xLvZhGiCZ7oiIiIiIiIiIiIiIiIiIcf+IiIiIiIiIcf+IiIiIhx/4iIiIcf+IiIg6s3O2TIyIcf+Icf+Icf+Icf+HH/iHH/hx/4hx/4cf+HH/hx/4hx/4cf9xOofmtXgZcf9x/3H/cY/3H/cf9xj/cf9xj/cf9xj/cf9xj/cf9xj/cY/3H/cY/3GP84m4a5ZHmP9xiIiP9xiIiI/3GIiIiP9xiIiIiIj/cYiIiINsTzujsMiIiHH/iIiIiIcf+IiIiHH/iIiIcf+IiIcf+IiHH/g2HPe64whx/3H/hx/3H/cf+HH/cf9x/3H/hx/3H/cf9x/3H/cf9x/4cf9x/3H/cf9x/3H/K9pCOnJb3IiIiIiIiIiIiHH/iIiIiIiIiIhx/4iIiIPmvKs5Q1/3H/cf+HH/cf9x/4cf9x/3H/cf9x/4cf9x/3H/cf9x/3H/cf9x/3H/cf89VNW0qyr/cY/3GI/3GP9xiP9xj/cYj/cYj/cY/3GI/3GIj/cYj/cYj/cYiP9xiI/3GIj/cYiI/3GIg6O5S1xGtxiIiIiIiIiIiIiIhx/4iIiIiIiIiIiIcf+IiIiIiHH/iIiITPCMQPdx/4iIiHH/iIhx/4iIcf+IiHH/iIcf+Ihx/4IqhCGuV73nGI/3GI/3GIj/cYj/cYiP9xiIj/cYiP9xiIj/cYiCVkIhrJvd7/cf+HH/cf+HH/cf+HH/cf9x/4cf9x/3H/hx/3H/cf9x/3H/hx/zeZk7pmbI/3H/cY/3H/cY/3H/cY/3H/cY/3GP9xj/cf9xj/cY/3GP9xj/cY/3GI/3GP9xj/cY/3GI/3GCqVhBpmp76HH/hx/3H/hx/4cf+HH/hx/3H/hx/4cf9x/4cf9x/4cf9xN3AJuI/2cY/3GP9xj/cYj/cY/3GI/3GI/3GP9xiP9xiP9xiP9xiI/3GI/3GIj/cYiP9xiI/3GIiDK1fL5Kg4hx/4iHH/iIcf+Icf+Icf+Icf+Icf+Icf+Icf8tfLMaSDTOiIj/cYiIiI/3GIiIiIj/cYiIiIiIiI/3GIiIggFyNqP43Jj/cYiIiIj/cYiIiIiIiIj/cYiIiIiIiIiChXviqahB1x/4cf+HH/cf+HH/cf+HH/cf+HH/cf9x/4cf9x/3H/hx/3H/cf9x/3ElXsgauhN+hx/4iHH/iIcf+Icf+Icf+Icf+Icf+Icf+Icf+HH/iHH/hx/4hx/zPDRb08unH/cf+HH/cf9x/3H/cf9x/3H/cf9x/3H/cY/3H/cf9x/3H/cf9xj/cf9x/3H/cY/3H/cf9xg5rZS3UmuP9xiP9xiP9xiP9xiP9xiP9xiI/3GI/3GIj/cYiI/3GDVAlru/aYhx/4iIiIiIiIiIiIhx/4iIiIiIcf+IiIiHH/iIiIICHgGg7h/nGP9xj/cY/3GP9xj/cY/3GP9xj/cY/3GP9xiP9xj/cYj/cY/zEIxrAIOYiIiI/3GIiIiIiIiIiIiIiIiIiIiIiCLXcCryiP2IiIiIiIiIiIiIiIcf+IiIiIiIiIiHH/g91cWzKjqHH/iHH/hx/4hx/4hx/4cf+HH/iHH/hx/4cf+HH/hx/4cf8yG9a+5Clx/3GP9x/3H/cf9xj/cf9xj/cf9xj/cf9xj/cf9xj/cf9xj/cY/zs2trbJSf9xiIiP9xiIiI/3GIiIj/cYiIiIj/cYiIiIiDlL1re0KXH/iIhx/4iIhx/4iHH/iIhx/4iHH/iHH/iIcf+IS73cZCL/hx/4hx/4hx/4cf+Icf+HH/hx/4cf+HH/hx/4P0pHsrW4j/cf9x/3GP9x/3H/cY/3H/cY/3H/cY/3H/cY/3H/cY/3GP9xj/cU9nPBmMj/cY/3GP9xj/cYj/cY/3GP9xj/cYj/cY/3GI/3GI/3GI/3GI/0fTnKLGiP9xiI/3GI/3GIiP9xiI/3GIiP9xiIiP9xiIiP9xiIiI/3GIiIhDzdzTIv9xiIiIiIiIiIiIiIiP9xiIiIiIiERWrMqViIiIiIiIiHH/iIiIiIiHH/iIiIhx/4iIiHH/iIiIcf+IiHH/iIhx/4g9sgGzTf6HH/iHH/iHH/iIcf+Icf+HH/iHH/iHH/hx/4hx/4cf+Icf+HH/hx/4cf+HH/hx/4cf+HH/hHVqyalXH/cf+HH/cf+HH/cf+HH/cf9x/4cf9x/3H/hx/3H/cf9x/4cf9x/3H/cf9x/3H/cf9x/3H/cf9x/3H/cTte5rShGXGI/3GP9xiP9xiP9xiI/3GI/3GI/3GIj/cYiP9xiCYtvBq9JD7/cY/3GP9xj/cY/3GP9xj/cYj/cY/3GI/3GI/3GP9xguWJIqOnbdiP9xiP9xiI/3GIj/cYiI/3GIj/cYiI/3GIiIIHkrGhltTo/3GP9xj/cY/3GI/3GP9xj/cYj/cY/3GI/3GI/3GDgeZrjhmYiIiIiI/3GIiIiIiIiIiIiIiIiIiCfQsBqi9P7/cf9x/3GP9x/3H/cf9x/3GP9x/3H/cf9xj/cf9xj/cf9x/3GCU7giq8R91xj/cY/3H/cY/3GP9xj/cY/3GP9xj/cY/3GP9xj/cYj/cTa89LpDC4/3GIiIj/cYiIiI/3GIiIiIj/cYiIiIiIiIiP9xiIiIiIiIiIiDtPBbaw+v+IiIcf+IiHH/iIcf+Ihx/4iHH/iIcf+Icf+Icf+Icf+Icf+Icf+Icf+Icf+HH/OdK0ty1Lcf+HH/cf9x/3H/cf+HH/cf9x/3H/cf9x/3H/cf9x/3H/cf9x/3H/cf9x/3E+jFayc6mI/3GP9xiP9xiP9xiP9xiP9xiI/3GI/3GIj/cYiP9xiIj/MPHYsR4niIiIiIcf+IiIiHH/iIiHH/iIiHH/iIhx/yxFUSprqu3/iIiHH/iIcf+Ihx/4iHH/iIcf+Ihx/4hx/4hx/4hx/4hx/4hx/4hxNKpGvFW5/3H/cf9x/3H/cf9x/3H/cf9x/3H/cf9x/3H/cf9x/3H/cY/3H/cf9x/3GCHupSoCFa2P9xj/cY/3GP9xiP9xj/cYj/cYj/cY/3GI/3GI/3GI/3GIj/JQnVGt9irv+HH/cf9x/4cf9x/3H/cf9x/4cf9x/3H/cf9x/3H/cf9x/3H/cf9x/3EnLTk6vSxs/4iHH/iIcf+Icf+Icf+Icf+Icf+Icf+HH/iHH/hx/4hx/yNsWxrpOk6IiIhx/4iIiHH/iIhx/4iIcf+IiHH/iIcf+Ihx/4iHE2+yK6BN3/hx/4hx/4cf+HH/hx/4hx/4cf+HH/cf+HH/hx/4cTW1B7pK+HH/cY/3H/cY/3H/cY/3H/cY/3H/cY/3GP9xj/cf9xj/cY/3Ez9gK9Cf2P9xiP9xj/cYj/cYiP9xiP9xiP9xiI/3GIj/cSWmrWrllSmIiIcf+IiIiIiIiHH/iIiIiHH/iIiIhx/4iD+Qx7JvOP+HH/cf+HH/cf+HH/cf+HH/cf+HH/cf9x/4cf9x/3H/hx/3H/cTBKeL+1h3GP9xiP9xj/cYj/cYj/cYj/cYj/cYiP9xiP9xiI/3GDrjNLYcy4iIiP9xiIiIiIiIiIiIiIiIiIiIiIiIiIiIiIiIiIcf+IiIgx+tS/BSuHH/iIcf+Icf+Icf+Icf+Icf+HH/iHH/hx/4hx/4PRHHs+44cf9x/3H/cf9xj/cf9x/3GP9x/3H/cY/3H/cY/3H/cY/3H/cY/3H/cY/3GP9xj/cY/3H/cY/3GDuwZrRPmXGIiIj/cYiIiP9xiIiIiI/3GIiIiIiIj/cYiIiIiIiIiIiIiIiIiIiIiINRhjvOec/4iIiHH/iIhx/4iIhx/4iHH/iIhx/4iHH/iHH/iDxXpbWoWv+HH/cf+HH/cf+HH/cf9x/4cf9x/3H/cf+HH/cf9x/3H/cf9x/4Oeghtxfecf9xj/cf9x/3H/cf9x/3GP9x/3H/cf9xj/cf9xj/cf9x/3GP9x/3GP9xPd+TsyBs/3GI/3GI/3GI/3GI/3GI/3GIj/cYj/cYiP9xiI/3GIj/cYiI/3GIiI/3GIiP8zZDS+m8uIiIiIiIiIiIiIiIiIcf+IiIiIiIiHH/iIiIiIcf+IiIiHH/iIiCG5pBoFZb6I/3GIj/cYj/cYj/cYiP9xiI/3GIj/cYiI/3GIiP9xiIMkHvv74Q/4cf+HH/hx/4cf+HH/cf+HH/hx/4cf9x/4cf9x/4cf9x/4cf9x/4cf9x/3H/hx/3H/cf+HH/cf9x/3H/cf9x/4cf9x/3E49VO4Cqz/cf9xj/cY/3H/cY/3H/cY/3GP9x/3GP9xj/cY/3GP9xj/cTC1Z7BamIj/cYiIiIiI/3GIiIiIiIiIiIj/cYiIiIiIiIiIiD2jFbNc6oiHH/iIhx/4iHH/iIcf+Ihx/4hx/4hx/4iHE4IlK33a1x/4cf+HH/hx/4cf+HH/cf+HH/hx/4cf9x/4cf9x/4cT54kbKHbv9x/3H/cf9x/3H/cf+HH/cf9x/3H/cf9x/3H/cf9x/3GP9x/3H/cf9x/3H/cY/3H/cf9x/3GP9x/3H/cY/3H/cY/zL8Nr8DyYiP9xiI/3GIj/cYiI/3GIiP9xiIj/cYiIiP9xiIiC+ujxolFw6I/3GIiP9xiIiP9xiIiP9xiIiI/3GIiIiCmbEBqGTv7/cf+HH/cf+HH/cf+HH/cf+HH/cf9x/4cf9x/3H/cf9x/4cf9x/3H/cf9x/3H/cf9x/3H/cf9x/3H/cf9x/3H/cf9x/3H/cY/3H/cf9x/3GP9x/3H/cY/3H/cf9xj/cf9xP4NMsXyziIiIiIiIiIiIiIiIiIiIiIiIhx/4iIiIiIiIhx/4iIiIhx/4iIiIcf+Ig8BEO1+7z/iHH/iHH/iHH/iHH/iHH/hx/4hx/4cf+Icf+HH/hx/4cf+HH/hx/4cf+HH/hx/4cf9x/4cf+HH/cf+DLJNb82yo/3H/cf9x/3GP9x/3H/cY/3H/cY/3H/cY/3H/cY/3H/cY/3GP9xj/cf9xj/cY/3GP9xj/cY/3GP9xiDRZpbymWo/3GIiI/3GIiIiI/3GIiIiIj/cYiIiIiIiIiI/3GIiINcU0uzrLiIiHH/iIiIcf+IiIcf+IiHH/iIhx/4iIcf+D4/l7LAaIcf9x/3H/hx/3H/cf9x/3H/hx/3H/cf9x/3H/cf9x/3H/cf9x/3H/cf9x/3H/cf84hea5ehn/cYj/cYj/cYj/cYj/cYiP9xiP9xiI/3GIiP9xiI/3GIiP9xiDYE9br7Cocf+IiIiIiIiIiIhx/4iIiIiIcf+IiIiHE0a5a8lGn/hx/4cf+HH/hx/4cf+HH/hx/4cf9x/4cf+HH/cf+HH/cf+HH/cf+HH/cf9x/4cf9x/3H/hx/3H/Nm3Uu5Ir/3H/cY/3H/cY/3GP9x/3GP9xj/cY/3GP9xj/cY/3GP9xj/cY/3GP8302a6LJmIiI/3GIiIiIiI/3GIiIiIiIiIiIiP9xiIiIiIiIiIiIiDoDR7b8uIhx/4hx/4hx/4cf+Icf+Icf+HH/hx/4hx/4cf+HEpCFoqj3pd/3GP9x/3H/cY/3H/cY/3GP9x/3GP9x/3GP9xj/cY/3GP9xj/cY/yUIHxrPfg5x/3GP9x/3GP9xj/cf9xj/cY/3H/cY/3GP9xj/cY/3GP9xj/cY/3GP9xj/cYj/cY/3GI/3GP9xiP9xNe4XuxHoiIiI/3GIiIiIiIiIiIiIiIiIiIcf+IiIPZE3s27Icf+HH/iHH/hx/4hx/4cf+HH/iHH/hx/4cf+HH/hx/4cf812CW8J9r/cf9x/3H/cf9x/3H/cf9x/3GP9x/3H/cf9xj/cf9x/3GP9x/3GP82SbS7tkuP9xiP9xiP9xiP9xiI/3GI/3GIj/cYiP9xiIg6fUm2grZx/4iIiIcf+IiIhx/4iIhx/4iIcf+IiHH/iIhx/4K1DpGmrxboiIj/cYiIiIiIiIiIiIiHH/iIiIiIiIKhDGKo7znf+Ihx/4iHH/iHH/iHH/iHH/iHH/iHH/iHH/iHH/hx/4hx/yHz7ToRwSyIiIcf+IiIcf+IiHH/iIhx/4iHH/iIcf+Ihx/4iHE0JMq82zX/cf9x/3GP9x/3H/cY/3H/cf9xj/cf9xj/cf9xj/cf9xj/cY/3GP9xOBeBuOh+iP9xj/cY/3GI/3GP9xiP9xiP9xiP9xiP9xiP9xiP9xiI/0DPbBQJj/cYiP9xiIj/cYiI/3GIiI/3GIiI/3GIiIiP9xgxrge/UfiIiIhx/4iIhx/4iIhx/4iIcf+IiHH/iIcf+IhxQY/c9wL/iHH/iHH/iHH/iHH/iHH/hx/4hx/4cf+Icf+HH/hx/4cf+HH/N+FhuR6ecf9x/4cf9x/4cf9x/4cf9x/4cf9x/3H/hx/3H/cf9x/3H/hx/3H/cf9x/3H/cf9xPA+xs/BOcf9x/3H/cf9xj/cf9x/3GP9x/3GP9x/3GP9x/3GP9x/3GP9xj/cf9xj/cY/3GP9xRqeslYVxj/cY/3GI/3GP9xiP9xj/cYj/cYj/cYj/cYj/cYj/cYj/MF9BsLC+cYiI/3GIiP9xiIj/cYiIiP9xiIiIj/cYiIiIj/cYNnyhuoNeiIiIiIiIiIiIiIiIiIiIiIiIhx/4iD/EAbE7/oiIcf+IiIhx/4iIiHH/iIhx/4iIcf+IiHH/iIhxPgecsvhj/3H/cY/3H/cY/3H/cY/3H/cY/3H/cY/3GP9x/3GP9xj/cY/3GP9xg6wdG1Pi5xiP9xiP9xj/cYj/cYiP9xiP9xiI/3GI/3GIj/cYiI/yg/KRqsDW7/cf9x/3GP9x/3GP9x/3GP9x/3GP9x/3GP9xj/cf9xj/cY/zrZOLcmx4iIiIiP9xiIiIiIiIj/cYiIiIiIiIiDBT9LC8C4hx/4iIcf+IiIcf+Ihx/4iIcf+Ihx/4iHH/iHH/iIcf+Icf+Icf+IcUy3rESF/4cf+Icf+HH/hx/4hx/4cf+HH/hx/4cf+HH/cf+HH/hx/4cf9x/4cf9x/4cf9x/4cf9x/4cf9x/3H/hx/3H/cf+HH/cf9x/3H/cf+HH/cf9x/3H/cf9x/3H/cf9x/3H/cf9x/3H/cY/3H/SEUsi61x/3H/cY/3H/cf9xj/cf9x/3GP9x/3GP9x/3GP9x/3GP9xj/cf9xj/cY/3GP9xj/cY/3GP9xg9mIWzZ3qI/3GIiI/3GIiIj/cYiIiI/3GIiIiIiP9xRKIcxd6IiIiIiIiP9xiIiIiIiIiIiIiIiIiIiIONZDuCm8cf+IiIcf+IiHH/iIhx/4iIcf+Ihx/4iHH/iHH/iIcf+Icf+Icf+IcTcH0rj4LYcf+HH/hx/4cf9x/4cf+HH/cf+HH/cf+HH/cf+HH/cf9x/4cf9x/3H/hx/3H/cf9x/3H/hx/3H/cf9x/3H/cf9x/3H/cf9x/3H/cf9x/3H/cY/3H/cf9x/3H/cTYR5LnuG3GI/3GP9xiP9xj/cYj/cYj/cYj/cYj/cYiP9xiP9xiI/3GIj/cYiP9xiIj/cYiI/3GDvuc7URjIiIiIiIiIiIiIiIiIiIiIiIiIiIOOo4uBXHcf+HH/iHH/hx/4cf+HH/hx/4cf+HH/hx/4cf9x/4cf+HH/hx/3H/hx/3H/hxPFbltKka/3H/cY/3H/cY/3H/cY/3H/cY/3GP9xj/cf9xj/cY/3GP9xj/cY/3GP9xj/cYj/cY/zoE9Lf7C4j/cYiIiP9xiIiIj/cYiIiIj/cYiIiIiIiIj/cYiIiIiIiIiDlpFbeW6oiIhx/4iIcf+IiHH/iIcf+Ihx/4iHH/iIcf+Icf+Icf+Ihx/z+upbFRWnH/hx/3H/cf9x/4cf9x/3H/cf9x/3H/cf+HH/cf9x/3H/cf9x/3H/cY/3H/cURy/MjQ/3H/cY/3H/cf9xj/cf9xj/cf9xj/cf9xj/cf9xj/cY/3GP9xNqQzulvMj/cYj/cYj/cYj/cYiP9xiP9xiI/3GIiP9xiI/3GIiP9xiIiP9xiIiP9xiIiI/3GIiIiI/3GIiIiIiI/3GIiDmsY7dTnIiIhx/4iIiIiIcf+IiIiIcf+IiIhx/4iIiHH/iIhx/4iIcf+IiHH/iIcf+Ihx/4NAKTvf1s/4cf+HH/hx/4cf+HH/hx/3H/hx/4cf9x/4cf+HH/cf+HH/cf88gaa1fln/cY/3H/cY/3GP9xj/cf9xj/cY/3GP9xj/cY/3GP9xiP9xj/cY/3GI/3GP9xiP9xiP9xiP9xiP9xiP9xiP8+fJWzg2qIiIiIiIiIiIiIiIiIiIiIiIiIiIg//mexAZhx/4hx/4hx/4cf+Icf+HH/hx/4hx/4cf+HH/hx/4cf+HH/JdUlWuKtqoiIj/cYiIiI/3GIiIiIj/cYiIiIiIOGgfuJfghx/3H/hx/3H/hx/3H/cf+HH/cf9x/3H/hx/3H/cf9x/3H/cS+rLiolTR2IiP9xiIiP9xiIiI/3GIiIiP9xiIiDSIJLx324iIiIiIiHH/iIiIiIhx/4iIiIcf+IiIhx/4iIiHH/iIhx/4iIcf+Ihx/4NybVudkqhx/4cf9x/4cf+HH/cf+HH/cf9x/4cf9x/4cf9x/3H/cf+HH/cf9x/3H/cTN7Fb2E6o/3GP9x/3GP9xj/cY/3GP9xj/cY/3GP9xj/cY/3GI/3GP9xiP8udIgaOLd+cf+HH/cf9x/3H/cf9x/3H/hx/3H/cf9x/3H/cf9xj/cf9x/3H/cS4HqCo/hX2P9xiP9xiP9xiI/3GI/3GIj/cYiP9xiI/3GIj/cYgl/ucqwBGNiIiIiIiIcf+IiIiIiIiIiHH/iIiIgvhBQaJ76+j/cYj/cY/3GP9xiP9xiP9xj/cYj/cYj/cYiP9xiDDHRrBIuYiIiIiIiIiIiIiIiIiIiIiIiIg8AaK0/l2IiIhx/4iIcf+IiIcf+Ihx/4iIcf+Ihx/4hx/4iHH/iHEzZaa9mln/hx/3H/cf9x/4cf9x/3H/cf9x/3H/cf9x/3H/cf9x/3H/cf9x/3H/Me8csCDjiIiIj/cYiIiIiI/3GIiIiIiIiIiP9xiIiIiIiIiIOyLUtd0rhx/4iIhx/4iHH/iIhx/4iHH/iIcf+Ihx/4hx/zHWM78pzIcf+HH/hx/4cf+HH/hx/3H/hx/4cf9x/4cf9x/4cf9x/4cf9x/yCC6hoY0V6Ihx/4hx/4hx/4hx/4hx/4hx/4cf+Icf+HH/iHH/hx/4cf+DmugrhRff+HH/cf9x/4cf9x/4cf9x/3H/cf+HH/cf9x/3H/cf9x/4cf9x/3H/cf9x/3H/cf9x/3H/cf9xgvsAMqJP/N/3H/cY/3H/cY/3H/cf9xj/cf9xj/cY/3H/cY/3GP9x/3GP9xj/cY/3E3kmS5bZuI/3GIiP9xiI/3GIiP9xiIiP9xiIiP9xiIiI/3GIiIiP9xiIiIiIj/cYiIiIgwIoOw7XyIiIcf+IiIiIiHH/iIiIhx/4iIiHH/iIiHH/Mi7Zv9Em/4cf9x/3H/cf9x/3H/cf+HH/cf9x/3H/cf9x/3H/cf9xj/cf9x/05lLCmtcf9x/3GP9x/3H/cY/3H/cf9xj/cf9x/3GP9x/3GP9xj/cf9xj/St3MciP/cY/3GP9xj/cY/3GP9xiP9xj/cY/3GI/3GI/3GP9xiP9xiDZIhLq3e4iIiI/3GIiIiIiP9xiIiIiIiIiIiIiIj/cYiIKT4hGnwd7nH/cf9x/3H/cf9x/3H/cf9xj/cf9x/3H/cY/3H/cf9xj/cf9x/3GP9x/yLUiRoDt27/hx/4cf+HH/cf+HH/cf+HH/cf+HH/cf+HH/cf9x/4cf9x/3H/hx/3H/cf9x/3H/cf8wlCaxe9mP9xj/cY/3GP9xj/cY/3GI/3GP9xj/cYj/cYj/cYj/cYj/cYj/cYj/cYMWbkv5kb/3GIiIiIiIiIj/cYiIiIiIiIiIiIiIiIiIiIiHH/iDwp9LTWC4hx/4iHH/iHH/iIcf+Icf+Icf+Icf+Icf+Icf+HH/iHH/hx/4cf+Icf+HH/hx/4cf+HH/hx/zywVLRPq3H/cf9x/3H/cf9x/3H/cf9x/3H/cf9x/3H/cf9x/3GP9x/3H/cf9xj/cf9x/3GP9x/3GP9x/3GP9x/3GP9x/3GP9xj/cf9xj/cY/3E5WyS3pNuIj/cYiP9xiI/3GIj/cYiI/3GIiP9xiIiP9xiIiI/3GIiIiP9xiIiIiP9xg1yWW7NpqIiIhx/4iIiIcf+IiIhx/4iIhx/4iIcf+IiHH/iIcf+Ihx/4iHH/iIcf8xJ1W/2KqHH/cf+HH/cf+HH/cf+HH/cf9x/3H/hx/3H/cf9x/4cf9x/3H/cf9x/3H/cf9x/3H/cf9xNDdVvMiq/3GP9xj/cYj/cY/3GP9xiP9xj/cYj/cYj/cY/3GI/3GI/3GIj/cYj/cYiP9xiI/3GIj/cYiP9xMtxyvSONcYiIiIiI/3GIiIiIiIiIiIiP9xiIiIiIiIiIiIiIhx/4iIiIiIiIiIiIcf+IiIiIg/lnGxaY6Ihx/4iIcf+IiHH/iIhx/4iHH/iIcf+Ihx/4hx/4hx/4hx/4hx/4hx/4hx/4hx/4cf+Icf+HH/hx/4cf+Icf+HH/hx/4cf9x/4cf+HH/hxN7RFuUu6/3H/cY/3H/cf9x/3H/cY/3H/cf9xj/cf9xj/cf9x/3GP9x/3GP9xj/cf9xj/cY/3GP9x/zdYNrqnyYiI/3GIiI/3GIiIj/cYiIiI/3GIiIiIiP9xiIiIiIiIiIj/cYiIiIiINeRFuxu6cf+IiIcf+IiHH/iIcf+Ihx/4iHH/iIcf+Icf+DsGk7X5bIcf+HH/hx/4cf9x/4cf+HH/cf+HH/cf+HH/cf+HH/cf9x/4cf9x/3H/cf+HH/cf9x/3H/cf9x/4cf9x/3H/cf9x/3H/cf9x/3H/cY/3H/cf9x/3H/cf9x/3E1jjG7cc6P9x/3GP9x/3GP9x/3GP9xj/cY/3H/cY/3GP9xj/cY/3GP9J0OyC8Yj/cY/3GI/3GI/3GI/3GI/3GI/3GI/3GIj/cYj/cYiP9xiIj/cYiP9xiIiP9xiIj/cYiIiDFAA7+//IiIiIiIiIiIiIiIiIiIiIiIiIiIiHH/iIiIiIiIcf+IiIiIcf+IiIiDpyNbeNyv+Icf+HH/iHH/hx/4cf+HH/hx/4cf+HH/hx/4cf9x/4cf+HH/cf+HH/hx/3H/hx/3H/hx/3H/cf+HH/cf9xPMZxtDmO/3H/cf9x/3H/cf9x/3H/cf9x/3GP9x/3H/cf9x/3GP9x/3H/cf9xj/cf9xj/cf9x/3GP9x/3GP9xj/cf9xj/cY/3GP9x/3GP9xj/cY/3GP9xj/cY/3GI/3GP9xj/cTt0ZLSLm3GIiI/3GIiIj/cYiIiI/3GIiIiIj/cYiIiIiIiI/3GIiIiIiIPHr0tIULiIcf+IiIcf+IiHH/iIhx/4iIcf+Ihx/4hx/4iHH/iHH/iIcf+Icf+Icf+HH/iHH/iHH/hx/4hx/4cf+HH/hx/4cTrHUrY4rf9x/4cf9x/4cf9x/3H/hx/3H/cf9x/4cf9x/3H/cf9x/3H/cf+HH/cf9x/3H/cf9x/3H/cY/3H/cf9x/3H/cf9x/3GP9x/3H/cf9xP/BzsQ+M/3GP9xj/cY/3GI/3GP9xj/cYj/cYj/cYj/cY/3GIj/cYj/cYj/cYiP9xiI/3GIj/cYiP9xiIj/cYiI/3GIg6XXK2oo2IiIiIiI/3GIiIiIiIiIiIiIiIiIiIiIiIhx/4iIiIiIiIiHH/iIiIiIcf+IiIiHH/iIg23sO7ITz/iHH/iHH/iHH/hx/4hx/4cf+Icf+HH/hx/4cf+HH/hx/4cf+HH/hx/4cf9x/4cf+HH/cf+HH/hx/3H/cf+HH/cf+HH/cf9x/4cf9x/3H/cf+HH/cTI68b3FDnH/cf9x/3H/cY/3H/cf9x/3GP9x/3H/cY/3H/cY/3H/cY/3H/cY/3H/cY/3GP9x/3GP9xj/cY/3GP9xj/cY/3GP9xj/cY/3GI/3GP9xNbaTuklscYiP9xiIiP9xiIiP9xiIiP9xiIiIj/cYiIiIiI/3GIiIiIiIiIj/cYiIiIiIiIiDQFZLz6m4hx/4iIhx/4iIhx/4iHH/iIhx/4iHH/iIcf+Icf+Ihx/4hx/4hx/4hx/4hx/4hx/4cf+Icf+HH/hx/4hx/4cf+HH/hx/4MZMTv2zscf+HH/cf9x/3H/cf+HH/cf9x/3H/cf9x/3H/cf9x/3H/cf9x/3H/cf9x/3H/cf9x/3GP9x/3H/cf9x/3GP9x/3H/cTD4VbAXqv9xiP9xiP9xiP9xiI/3GI/3GIj/cYiP9xiIj/cYiI/3GIiP9xiIiDswtLXPS4iIiIiIiHH/iIiIiIiIiIiHH/iIiIiIcf+IiIiIcf+IiIhx/4iIhx/zUv5bvQGocf+HH/hx/3H/hx/4cf+HH/cf+HH/cf+HH/hx/3H/cf+HH/cf+HH/cf9x/4cTWo5LtXG/9xj/cf9xj/cf9xj/cY/3H/cY/3GP9xj/cY/3H/cY/3GI/3GP9xj/cY/3GDQtJLzS24iP9xiIj/cYiIiP9xiIiI/3GIiIiP9xiIiIOQFHt/64iIcf+IiHH/iIhx/4iIcf+Ihx/4iHH/iIcf+IMvN5vwyG/3H/cf9x/3H/cf9x/3H/cY/3H/cf9x/3GP9x/3H/cY/3H/cf9xj/cf9xg+dl2yiaKIiIiIiIiIiIiIcf+IiIiIiIiIcf+Igl2xUawk6uj/cY/3GI/3GI/3GI/3GI/3GIj/cYj/cYiP9xiI/3GIj/cYiI/3GIiP9xiIj/cYiIiP87n6G2YF6IiIj/cYiIiIiIiIiIiIiIiIiIiIiIiIiIiIiIiIiIcf+IiIiIiIM5bUvWkrhx/4hx/4hx/4hx/4hx/4cf+Icf+HH/iHH/hx/4cf+HH/PLRXtEuocf9x/3H/cf9xj/cf9x/3GP9x/3GP9x/3GP9x/3GP9x/3GP9xj/cf9xj/cY/3GP86o6K3XF3/cYj/cYj/cYiP9xiP9xiI/3GI/3GIj/cYiI/3GIj/cUcmnJ2Wj/cYiIiP9xiIiIj/cYiIiIj/cYiIiIiIiI/3GIg1HzG74M6IiIiIiIiIiIiIiIcf+IiIiIiIiHH/iIiIiIcf+IiIhx/4iIiHH/iIhx/4iIhxNLQ1u0vKhx/4cf+HH/hx/4cf+HH/cf+HH/hx/3H/hx/4cf9x/3H/hx/yu/cBpkCP7/cYiIiIiIiP9xiIiIiIiIiIiIiIiIiIiIiIiIiIiIiIiIiIiIcf+Ig4fbO5gkz/iIhx/4iHH/iHH/iIcf+Icf+Icf+Icf+Icf+Icf+Icf+HH/iHH/hx/4LsQzKjO8zYcf+HH/cf+HH/hx/3H/hx/4cf9x/4cf9x/4cf9x/3H/hx/yYvWVrdCmqIiIiHH/iIiIiHH/iIiIhx/4iIhx/4MJousHXRcY/3H/cY/3H/cY/3H/cY/3H/cY/3H/cY/3GP9xj/cY/3H/cY/3GP9xj/cYj/cY/3GP9xj/cYj/cY/3GDOIhr13eYiI/3GIiIiIiIiIiIiP9xiIiIiIiIiIiIhx/4iIiIiIiIiD9Y1LGnK4cf+Ihx/4iHH/iHH/iHH/iHH/iHH/hx/4hx/4hx/4MdAVsD/q/3H/hx/3H/cf9x/3H/cf9x/3H/cf9x/3H/cf9x/3H/cf9x/3H/cf9x/3H/cY/3H/cf9x/3GP9x/3H/cY/3H/cY/3H/cY/3H/cY/3H/cY/3GP9x/3GP9xj/cY/3GP9xj/cY/3GDh3SriItYiIiIiIiIiIiIhx/4iIiIiIiIiIhx/4iIiIiHH/iIiIiHH/iIiHH/iIiHH/iIiCBkGioavl2HH/cf9x/4cf9x/3H/hx/3H/cf9x/4cf9x/3H/cf9x/3H/cT1RPLOuw/9xiIiP9xiIiI/3GIiIiI/3GIiIiIgmN4AarIf+hx/3H/cf+HH/cf9x/3H/cf+HH/cf9x/3H/cf9x/3H/cf9x/3H/cf9x/3H/cf9x/3H/cf9xj/cf9x/3H/cY/3H/cf9xj/cTpVlbaqav9xiP9xiI/3GI/3GIj/cYiP9xiI/3GIj/cYiI/3GIgw4kSwLbuIiIiIiIiIiIiIiIcf+IiIiIiIiIiIiHH/iIiIiIN3LGuY05hx/4hx/4cf+HH/hx/4cf+HH/hx/4cf9x/4cf+HH/hx/3H/hx/3H/hx/3H/hx/3H/hx/3H/cf9x/4cSmTEhp2zt6IiIiIiIiIiIiIiIiIiIiIiIiIcf+IiIiIiIcTBqhr+VeYcf+HH/hx/4hx/4cf+HH/hx/4cf+HH/hx/3H/hx/4cf+HH/cf+CSl+ooWoFf/cf9x/3H/cf9x/3H/cf9x/3H/cf9xj/cf9x/3H/cf9xj/cf9x/3GP9xJLHzuhXgxIiIiIiP9xiIiIiIiIj/cYiIiIiIiIiIPbiVtEdq/4iIhx/4iHH/iIhx/4iHH/iHH/iIcf+Icf+Icf857Ya3Enlx/4cf9x/3H/cf9x/4cf9x/3H/cf9x/3H/cf9x/3H/cf9x/3H/cY/yi6GxqkXk7/hx/4cf+HH/hx/3H/hx/4cf9x/4cf+HH/cf+HH/cf9x/4cf9x/zwplbTWanH/cY/3H/cY/3H/cY/3GP9xj/cf9xj/cY/3GP9xj/cY/3GD4kyLLbN4iP9xiIiIiIiIiIiIiIiIiIiIiIiIiHH/iC727xowkQ6IiIiIiIiIiIhx/4iIiIiIiIiIcf+IIiO0Kv3EvYiIcf+Ihx/4iHH/iIcf+Ihx/4hx/4hx/4iHH/hx/4hx/4hx/4hx/4cf+HH/Kwp2On9YnIj/cYiIiIiIiI/3GIiIiIiIiIiIiIiIPsdosziX/4cf+Icf+Icf+HH/iHH/hx/4hx/4cf+HH/hx/4cf8wx4WwSHpx/3H/cf9x/3GP9x/3H/cf9x/3H/cY/3H/cf9x/3GP9x/3H/NnbIu4k3iIj/cYiIiP9xiIiI/3GIiIiI/3GIiIiIiIiP872uG2JR6IiIiIiIiIiIiIcf+IiIiIiIhx/4iIiIiHH/iIiIcf+IiIhx/4iIhx/4iIcf+Ihx/4iIOGfauJglcY/3H/cf9x/3H/cf9x/3GP9x/3H/cY/3H/cf9xj/cf9xj/cf9xj/cf9xg3chm5jeaI/3GIiIiIj/cYiIiIiIiIj/cYiIiIiIiIiIiIiIgrshQqZN69iIiIiHH/iIiIiHH/iIiIcf+IiIcf+IiC9vgRopB+7/cY/3GP9xj/cYj/cY/3GI/3GI/3GP9xiP9xiP9xiI/3GI/3GDtg2bWfJoiIiIhx/4iIiIcf+IiIhx/4iIhx/4iIhx/4g/fWSxgpuHH/hx/4cf+HH/hx/4cf+HH/hx/4cf+HH/cf+HH/hxLnJOGijbHnH/iHH/hx/4hx/4cf+HH/hx/4cf+HH/hx/4cf9x/4cf+HH/JM0nGuMtjv+IiIiIiIcf+IiIiIcf+IiIhx/4iIhx/4iIhx/4iIcf+IiHH/g4aH65l4H/cY/3GP9x/3GP9xj/cY/3GP9xj/cY/3GP9xiP9xj/cY/3GI/3GP9xiP9xiP9xiP9xMLzzsFMMj/cYiIiI/3GIiIiIiP9xiIiIiIiIiI/3GIiIiIiIiIiIiIiIiIiIgzVdW9qiqIcf+Ihx/4hx/4hx/4hx/4hx/4hx/4hx/4cf+D0eBrTh+f9x/3H/cf9x/3H/cf9x/3H/cf9x/3H/cf9x/3GP9x/3H/cf9x/3GP9x/3Ek3nAq0hj9/3H/cf9x/3GP9x/3H/cf9xj/cf9x/3GP9x/3GP9x/3GP9x/3GP9x/3GP9xg2Rxe6uOiIiP9xiIiP9xiIiIj/cYiIiIj/cYiIiIiIj/cYMkq0vrVLiIiIiHH/iIiIhx/4iIhx/4iIhx/4iIcf+Ihx/4iHH/iIItTTKvKyzYcf+Icf+HH/iHH/hx/4hx/4cf+HH/hx/4cf+HH/hx/4cf+HH/JmlVivlqp/+HH/hx/4cf+HH/hx/4cf+HH/hx/4cf+HH/hx/3H/hx/3H/hx/4cTLG1745KP9xj/cY/3GP9xj/cY/3GP9xj/cY/3GI/3GP9xj/cYj/cY/3GI/3GD5BFLK+64/3GIiIj/cYiIiI/3GIiIiIiI/3GIiIiIiIiIiIiIiIiP9xiIiHH/iIiDbLtLo0S4iIcf+Ihx/4iHH/iIcf+Ihx/4hx/4iHH/iHH/iHH/iHH/hx/4hx/4cf+Icf+HH/hx/4hx/4cf+DCb47F0HP9x/3H/cf+HH/cf9x/3H/cf9x/3H/cf9x/3H/cf9x/3H/cf9x/3GP9xNpChuW9ecf9xj/cf9xj/cY/3H/cY/3GP9x/3GP9xj/cY/3GP9xj/cY/zTvk70QbIj/cYiI/3GIj/cYiI/3GIiP9xiIiP9xiIiI/3GIiIiI/3GIiIiIiP9xiIiIiIiIiIiIiDsJSLX2t4cf+Icf+Icf+Icf+Icf+Icf+Icf+HH/iHH/hx/4cf+HH/Ol/xtqAOhx/3H/hx/3H/hx/3H/hx/3H/cf+HH/cf9x/3H/hx/3H/cf9xMrd7vkiEiI/3GIiP9xiIj/cYiI/3GIiIj/cYiIiI/3GIiIiI/3GIiIiDNO9b2xCoiHH/iIiIcf+IiIcf+IiHH/iIcf+IiHH/iIcf+IhxMSwRv9Pu/4hx/4cf+Icf+Icf+HH/hx/4hx/4cf+HH/hx/4cf+HH/hx/4cf8/sKGxT15x/4cf9x/3H/hx/3H/cf9x/4cf9x/3H/cf9x/4cf9x/3H/cf8ywKG/P17/cf9xj/cf9x/3H/cY/3H/cY/3H/cf9xj/cf9xj/cY/3H/cTt5pLSGW3GIj/cYj/cYiP9xiI/3GIj/cYiI/3GIiI/3GIiC1Jsho7ZN6HH/cf9x/4cf9x/3H/cf+HH/cf9x/3H/cf9x/3H/cf+HH/cf9x/3GP9x/yWOYBrHGf6IiIiIiIiHH/iIiIiIiIiIhx/4iDEwpb/PWohx/4hx/4cf+Icf+HH/iHH/hx/4cf+HH/iHH/hx/4cf+HH/cf+HH/hx/4cf9x/4cf8/mxWyZOr/cf9xj/cf9x/3H/cY/3H/cf9xj/cf9xj/cf9xj/cf9xj/cY/3H/cY/3GP9xj/cf9xj/cY/3GP9xj/cYj/cY/3GP9xg51FO2K6xxiIj/cYiI/3GIiP9xiIiP9xiIiI/3GIiIiP9xiIiIiI/3GIiIiIiIiIiP9xiIiIiIiIiIiIiIiIg45FO4G6yIiIcf+IiIcf+IiHH/iIhx/4iIcf+Ihx/4iHH/iHH/iIcf+Icf+Icf+Icf+Icf+HH/iHH/hx/4hx/z+mw7FZPIcf9x/3H/hx/3H/cf9x/4cf9x/3H/cf9x/3H/cf+HH/cf9x/3H/cf9x/3GP9x/3H/cf9x/3H/cf9xj/cf9x/3H/cY/3H/M25UvZGrcYj/cYj/cY/3GI/3GI/3GI/3GI/3GIj/cYj/cYiP9xiI/3GIiP9xiI/3GIiI/3GIPpIUsm3riIiIiIiIiIiIiIiIiHH/iIiIiIiIiIcf+IiIiIiHH/iIiIhx/4iIhx/4iIhx/4g147O7HExx/4hx/4hx/4cf+HH/iHH/hx/4cf+HH/hx/4cf+HH/cf+HH/hx/4cf9x/4cf9x/4cf9x/4cf9x/4cf9xPNnTtCYs/3GP9x/3H/cf9xj/cf9x/3GP9x/3GP9x/3GP9x/3GP9x/3GP9xj/cY/3H/cY/3GP9xj/cY/3GP9xiP9xj/cY/3GI/3GP9xiP9xj/cYj/cTBj5LCsG4iP9xiIiIiI/3GIiIiIiIiIiI/3GIiIiIiIiIiIiIiIiIiIcf+DEXwb/oPocf+IiIiHH/iIiIcf+IiIcf+IiHH/iIhx/4iHH/iIhx/4hx/4iHH/iHH/iIcf+Icf+Icf+HH/iHH/iHH/hx/4NeUkuxrbhx/3H/cf+HH/cf9x/3H/hx/3H/cf9x/3H/cf9x/3H/cf9x/3H/cf9x/3H/cf9x/3H/cf9x/3GP9x/3H/cf9xj/cf9x/3GP9x/3GP9x/3E5J8W32DqI/3GI/3GIj/cYiP9xiIj/cYiI/3GIiP9xiIiP9xMsDWvj8piIiIiHH/iIiIiHH/iIiIcf+IiIcf+IiHH/iIhx/4iIcf+Ihx/4iHH/iCDWYFojmfpx/3GP9x/3GP9x/3GP9xj/cY/3H/cY/3GP9xj/cY/3GP9xj/cYPK0XtFLo/3GIiIiIj/cYiIiIiIiIiIj/cYiIiIiIiIiIiDhvH7mQ4P9x/3H/cf9x/4cf9x/3H/cf9x/3H/cf9x/3GP9x/3H/cf9x/3H/cf9xg9YTmznsaP9xiIiP9xiIiP9xiIiP9xiIiIj/cYggOZkqHWZtiHH/iIiHH/iIhx/4iHH/iIhx/4iHH/iHH/iIcf9L3bxSJIhx/4hx/4hx/4cf+Icf+HH/hx/4hx/4cf+HH/hx/zbPIbsw3v+HH/hx/3H/hx/3H/hx/3H/cf+HH/cf9x/4cf9x/3H/cf8xbAmwo/b/cYj/cYj/cYj/cYj/cYiP9xiP9xiI/3GIj/cYiIRuecoYaI/3GIiI/3GIiI/3GIiIiP9xiIiIiIj/Nnlju4aciIhx/4iIiIiIiIiHH/iIiIiIcf+IiIiHH/iIKX+BirgH54iIiIiIiIiIiIiIiIiIiIiIiIiIiHE/RUWwurqIcf+Icf+Ihx/4hx/4hx/4hx/4hx/4cf+Icf+HH/iHH/OmSltptacf9x/3H/cf9x/3H/cf9x/3H/cf9x/3H/cY/3H/cf9x/3H/cY/3H/cf9x/3GP9x/3H/cY/3H/cY/3H/NVLtvK0SiIiIiIiIiIiIiHH/iIiIiIiHH/iIiDfOproxWf+HH/iHH/hx/4cf9x/4cf+HH/hx/4cf9x/4cf+HH/cf+HH/cf+HH/cf+HH/cf9x/4cTrdXbYiov9xiIj/cYiIj/cYiIiP9xiIiIj/cYiIiIiI/3GIiDn2FrcJ6YiIhx/4iIhx/4iIcf+IiHH/iIhx/4iHH/Nzv2usQJ/4cf9x/3H/hx/3H/cf9x/4cf9x/3H/cf9x/3H/cf9x/3H/hx/3H/cY/3H/cf9x/3H/cf9x/3H/cf9xj/cTckBrjb+XGI/3GI/3GI/3GI/3GI/3GIj/cYiP9xiI/3GIiP9xLOIyGlHc3v9x/4cf+HH/cf+HH/cf+HH/cf+HH/cf9x/4cf9x/3H/cf+HEkL2B6/Qn4iP9xiP9xiI/3GIj/cYiI/3GIiP9xiIj/cYiIj/cYiIg1ei+8hdD/hx/4cf+HH/cf+HH/hx/4cf9x/4cf9x/4cf9x/4cf9x/4cf9x/3H/hx/3H/cTEX1r/oKY/3GP9xj/cY/3GP9xj/cY/3GI/3GP9xiP9xj/cYj/cYj/cYj/cYg2/DS6A8uIiI/3GIiIiIiP9xiIiIiIiIiIj/cYiIiIiIiIiIiIiIiIiIiHE0E5687GH/cf9x/3H/cf9x/3H/cf9x/3H/cf9x/3H/cf9x/3H/cf9xj/cf9x/3H/cY/3H/cf9xj/cf9xj/cf9xj/cf9xj/cSuC9xpn0I7/hx/4cf9x/4cf+HH/hx/4cf9x/4cf9x/4cf+HH/cf9x/4cf9x/4cf9xMbNBvky+cf9x/3H/cf9x/3H/cf9x/3H/cf9x/3H/cf9xj/cf9x/3H/cf9xj/cf9x/3GP8retoaeFJe/4cf9x/4cf+HH/cf9x/4cf9x/4cf9x/3H/hx/3H/cf9x/4cf83MgK6zf3/cf9x/3H/cY/3H/cf9x/3GP9x/3H/cY/3H/cf9xj/cf9xj/cYSGuseUVxj/cY/3GP9xj/cY/3GP9xj/cY/3GP9xiP9xj/cYj/cY/yCzuBolxH7/cf9x/3H/cf9x/3H/cf9x/3H/cf9x/3H/cf9x/3H/cf9x/3H/cY/3H/KdUgGoKt/oiIiIiIhx/4iIiIiIiHH/iIiIiHH/iIiIcf8/1JWxK2px/4cf+HH/hx/4hx/4cf9x/4cf+HH/hx/4cf9x/4cf+HH/cf+HH/P6rKslU1/3GI/3GI/3GI/3GI/3GI/3GI/3GIj/cYiP9xiDpgtLafS4iIiP9xiIiIiIiIiIiIiIiIiIiIiHH/iIg775a1EGlx/4hx/4hx/4cf+Icf+HH/iHH/hx/4cf+Icf+HH/hx/4cf+HH/cf+HH/O1yNtqNy/3GIj/cYj/cYiP9xiI/3GIj/cYiI/3GIiP9xiIiP9xNhNPuuywcf+HH/hx/4cf+HH/hx/4cf+HH/cf+HH/hx/3H/hx/3H/hx/3H/hx/3H/cf+HH/cf9x/4cf8z0LS9L0tx/3GP9x/3GP9xj/cf9xj/cY/3GP9x/3GP9xj/cY/3GP9xj/cYj/cY/3E/zsWxMTqIiP9xiIiIiP9xiIiIiIiP9xiIiIiIiIiIiIiIiIiIiIOsnWtjYpiHH/iIcf+Icf+Icf+Icf+Icf+Icf+HH/iHH/hx/4hxODrkuMUb/4cf9x/3H/cf9x/3H/cf9x/3H/cf9x/3H/cf9x/3H/cf9x/3H/cf9xj/cTBsR7CjuP9xiI/3GIj/cYiP9xiI/3GIj/cYiI/3GIiI/3GIiCSRx1rm44px/3H/cf+HH/cf9x/3H/cf9x/3H/cf9x/3H/cf9x/3GP9x/3H/cf9x/3GP9x/3H/cf9xj/cf9xj/NXJiu42dcY/3GP9xj/cYj/cY/3GP9xiP9xj/cYj/cYj/cY/3GI/3GIj/cYj/cYj/cYiP9xiI/3GIj/cYiI/3GDIr5L7UG4iIiIiIiIiIiIiIiIiIiIiIcf+IiIPx2nsuJY/4cf+Icf+HH/hx/4cf+HH/hx/3H/hx/4cf+HH/cf+HH/cf+HH/cTsPhrXwef9x/3GP9x/3GP9xj/cY/3H/cY/3GP9xj/cY/3GP9xj/cY/3GP9xiP9xj/cYj/cTL5wb0GPnGIj/cYiP9xiI/3GIj/cYiI/3GIiP9xiIiP9xiIiI/3GIiIg1QVm7vqaHH/iIcf+Ihx/4iHH/iIcf+Icf+Icf+Icf+Icf+IMEjisMcdhx/3H/hx/4cf9x/4cf+HH/cf+HH/cf9x/4cf9x/3H/hx/3H/cf+HH/cf9x/3H/cf9x/zRlxLyaO3GP9x/3GP9xj/cY/3GP9xj/cY/3GP9xj/cY/3GP9xiP9xj/cYj/cY/3GI/3GI/3GI/3GI/3GI/3GIj/cYiP9xiI/3GIj/cYiI/3GIiP9xiDf2sbkJToiI/3GIiIiIiIiP9xiIiIiIiIiIiIiIiIiIiIiIiIiIiIiIcf+Ig1JJO822z/iIhx/4iHH/iIcf+Ihx/4hx/4hx/4iHH/iHH/hx/4hx/4hx/4cf+Icf+HH/iHH/hx/4cf+HH/hx/4cTlHo7a4XHH/hx/3H/cf9x/3H/cf9x/3H/cf9x/3H/cf9x/3H/cf9x/3H/cY/3H/cf9x/3H/cY/3H/cf9xj/cf9xj/cf9xj/cf9xj/cf9xj/cY/3H/cY/3E0HmO84Zz/cYj/cYj/cYiP9xiI/3GIj/cYiP9xiI/3GIiP9xiIiP9xiIiP9xiIiIj/cYiIiIj/cYiIiIiIj/PNYEtSn7iIiIiIiHH/iIiIiHH/iIiIcf+IiIcf+IiIcf+IiHH/iIcf+IiHH/iHH/iIcf+Ihx/4hx/4hx/z+MhLFze4cf+HH/cf9x/4cf9x/4cf9x/3H/hx/3H/cf9x/4cf9x/3H/cf9x/3H/cf9x/3H/cf9x/3H/cf9x/3E9+NSzByv/cY/3GP9xj/cYj/cY/3GP9xiP9xj/cYj/cYj/cYj/cYj/cYiP9xiP9xiD4utbLRSoiIiIiIiIiIiIiIiIiIiIiIiIiIhx/4iIiIiIiHH/McyEsEN7/4hx/4hx/4hx/4hx/4hx/4hx/4cf+Icf+HH/hx/4cf+Icf+HH/hx/4cf9x/4JTsxGsxM7oiIiP9xiIiIj/cYiIiIiI/3GIiIiIiIggzyoaBA1ecYj/cYj/cYj/cYj/cYj/cYiP9xiI/3GIj/cYiP9xiIMv4IvgH3hx/4iIiIiIcf+IiIiHH/iIiHH/iIiHH/iIhx/4N2UzuprM/4cf+Icf+HH/iHH/hx/4cf+HH/hx/4cf+HH/hx/4cf+HEqxLY6c7SciIiIiIiIiIiIiIiIiIiIiIhx/4iIiIiIgqI/oafcBeiI/3GIiIiIj/cYiIiIiIj/cYiIiIiIiIOUoit7XdiIiIhx/4iIiIiIiHH/iIiIiHH/iIg6atS2lStx/4hx/4cf+Icf+HH/hx/4hx/4cf+HH/hx/4cf+HH/cf+HH/hx/4cf9x/4MvYlvgnacf9x/3GP9x/3H/cf9xj/cf9x/3GP9x/3GP9x/3GP9xj/cf9xj/O0n1tbYKcYiI/3GIiP9xiIj/cYiIj/cYiIiP9xiIiIiP9xiIiIiIgwh8SwiDuIiIiIcf+IiIiIcf+IiIhx/4iIhx/4iIcf+IiHH/iIcf+IiHH/iHH/iIcf+Icf+IhxOUo1t7XK/3H/hx/3H/hx/3H/cf+HH/cf9x/3H/hx/3H/cf9x/3H/cf9xNPmVuwZqcY/3GP9xj/cY/3GP9xj/cYj/cY/3GI/3GP9xiP9xiP9xO6BltV+aiIiI/3GIiIiIiIiIj/cYiIiIiIiIiIg89oW0CXpx/4iIcf+Ihx/4iHH/iIcf+Ihx/4hx/4hx/4hx/4hx/4hx/4hx/4cf+Icf+HH/hx/4cf+Icf+HH/hx/4IYhymkh41o/3GP9xj/cY/3GI/3GP9xj/cYj/cYj/cY/3GI/3GI/3GIPRZUs+mriIiI/3GIiIiIiI/3GIiIiIiIiINMATvD/scf+IiIiIiIcf+IiIiHH/iIiIcf+IiIhx/4NAN4vPyHcf+HH/cf9x/4cf9x/3H/hx/3H/cf9x/3H/cf+HH/cf9x/3H/cf9x/zQrIr3U3f9xj/cf9xj/cf9x/3GP9x/3GP9xj/cf9xj/cY/3H/cY/3GP9xj/cY/3GP9xj/cYj/cY/3GP8/5DayG8mIiIiI/3GIiIiIiI/3GIiIiIiIiIiIiDYixbvdOv+IiHH/iIhx/4iHH/iIcf+Ihx/4hx/4iHH/iHH/gysYa+Tnlx/3H/cf9x/4cf9x/3H/cf9x/3H/cf9x/3H/cf9x/3H/cf9x/3GP9x/3H/cSkpBTqNb6yIiHH/iIiHH/iIiHH/iIhx/4iIcf+Ihx/4iHH/iIcf+IcTAtH7Di4P9xj/cYj/cY/3GP9xiP9xj/cYj/cYj/cYj/cYj/cYj/cYg0RVe8uqiIiIiIiIiIiIiIhx/4iIiIiIiIiHH/iIiIiIcf+IiCYJ2krPYltx/4cf+HH/hx/3H/hx/4cf+HH/cf+HH/hx/3H/hx/3H/hx/3H/LM+oioMFd3H/cf9x/3H/cf9x/3H/cf9x/3H/cf9x/3H/cf9x/3H/cf9x/3H/cf9xj/cf9x/3H/cTgWQbfpvnH/cY/3H/cY/3GP9xj/cf9xj/cY/3GP9xj/cY/3GI/3E7pSO0WtxxiI/3GIiP9xiI/3GIiP9xiIj/cYiIj/cYiCDG7RoUkS6P9xiI/3GI/3GIj/cYiP9xiI/3GIiP9xiIJXDwGrjw/ocf9x/4cf+HH/hx/3H/hx/4cf9x/4cf9x/3H/hx/3H/hx/3H/cf+HExX9S/oCv/cY/3H/cY/3H/cY/3H/cY/3GP9xj/cY/3GP9xj/cY/3GP9xj/cY/3GP9xiP9xj/cYj/cY/3GIOpGdtm5iiIcf+IiHH/iIhx/4iIcf+Ihx/4hx/4iHE3POW4wxqHH/cf+HH/cf+HH/cf9x/3H/hx/3H/cf9x/3H/hx/3H/cf9x/3H/cTzx37QOIIiIiIiIiIiIiIiIiIiIiIcf+IiIiIiIiIiHH/iIiIiIcf+IiIiHH/iIiIcf+IiIcf+IiHH/iIN0Ziurmd/4hx/4hx/4hx/4cf+Icf+HH/iHH/hx/4cf+HH/hx/4cf+HH/hx/4NPJ2vQ2J/3H/cY/3H/cf9xj/cf9x/3GP9x/3GP9xj/cf9xj/cf9xj/cY/3GP9xj/NEbFvbk6iIj/cYiI/3GIiIj/cYiIiP9xiIiIiP9xiIiIiIiIKvwqGnA9Xoj/cY/3GI/3GI/3GI/3GI/3GIj/cYj/cYiP9xiI/3GDn8xLcDO4iIiIj/cYiIiIiIiIiIcf+IiIiIiIiIiCgkkBqNtv5x/3H/cY/3H/cf9xj/cf9xj/cf9xj/cf9xj/cf9xj/cY/3H/cY/3GP9xj/cY/3E1Yc+7njCIcf+IiIcf+IiHH/iIhx/4iHH/iIcf+Ihx/4hx/4iHH/gqiMEaZ3PucYj/cYiP9xiP9xiIj/cYiP9xiIj/cYiI/3GIiDabXbtkov+HH/iHH/iHH/hx/4cf+Icf+HH/hx/4cf+HH/hx/4cf+HH/hx/4cf9x/4cf+HH/cf+HH/cf+HH/cf+HH/cf9x/4cf9x/z7zlLIMa3H/cY/3H/cf9xj/cY/3H/cY/3H/cY/3GP9xj/cf9xj/cY/3GP9xj/cYj/cY/3E8ihW0deqIiP9xiIiI/3GIiIiP9xiIiIiI/3GIiIiDgwIbjP3oiIiIiIiIiIiIiIiIiHH/iIiIiIiIiIcf86LcG30j7/iIiHH/iIhx/4iIcf+IiHH/iIcf+Icf+Ihx/4hx/4iHH/iHH/hx/4hx/4hx/4cf+Icf+HH/iHH/hx/4cf+HH/hx/4cf+HH/hx/4cf9x/4cTEHwr/4Pf9x/3H/cf9x/3H/cf9x/3H/cf9x/3H/cf9x/3H/cf9x/3H/cf9xj/cf8ytkG+Sb5x/3GP9x/3GP9x/3GP9xj/cf9xj/cY/3GP9xj/cY/3GP9xj/ORoSuOXtj/cYj/cYiP9xiP9xiI/3GIj/cYiI/3GIj/cYiI/3GIiI/3GIiIg0d0S8iLuIiIiIiIiIiHH/iIiIiIiIiHH/iIiIiIcf+IiIiHH/iIiIcf+IiHH/iIiDsLdbX0inH/hx/4cf+HH/cf+HH/hx/4cf9x/4cf9x/4cf9x/4cf9x/4cf9x/zRbNr2kyY/3H/cY/3GP9xj/cf9xj/cY/3GP9xj/cYj/cY/3GP9xj/cYj/cYj/cYOvdltgiaiI/3GIiIiIiP9xiIiIiIiIiIiI/3GIiIiIiIiIiIiIiHH/gwGGWw95qIcf+Ihx/4hx/4iHH/iHH/iHH/iHH/iHH/iHH/hx/4hx/4cf+HExiIa/d3n/cf9x/3H/cf9x/3H/cf9xj/cf9x/3H/cf9xj/cf9x/3GP9x/3GP9xJO9+WuEIGocf9x/4cf9x/4cf9x/4cf9x/3H/cf+HH/cf9x/3H/hx/3H/cf9x/3H/cf9x/3H/cf9x/3H/cf9x/3H/cf9x/3GP9x/3H/OsMxtjzOcY/3H/cY/3H/cY/3GP9x/3GP9xj/cY/3GP9x/3GP9xj/cYj/cY/3GP9xj/cYj/cY/3GI/3GI/3GP9xiDVvJbqQ2nGIiIiIiI/3GIiIiIiIiIiIiIiIiIiIiIiIiIiIiIiIiIiIiIg5skW3TbqIhx/4hx/4hx/4hx/4hx/4cf+Icf+Icf+HH/hx/4cf+Icf+HH/hx/4cf+HH/hx/3H/hx/4MXU0sJrL/3H/cf9x/3H/cf9x/3H/cf9x/3GP9x/3H/cf9x/3GP9x/3GP9x/3H/cY/3H/cY/3H/cY/3GP9xOOX0uBoLj/cYj/cYiP9xiI/3GIiP9xiIj/cYiIj/cYiIj/cYiIiP9xiIiIiI/3GIiIiIiIj/cYiIiIiIiIiIiIiIiIiIiIiIiIiDVXobyoXv+IiIiIcf+IiIiHH/iIiHH/iIiHH/iIhx/4iHH/iIcf+Ihx/4iHH/iIcf8wFvSx+Qv/cf+HH/cf+HH/cf+HH/cf9x/4cf9x/3H/hx/3H/cf9x/3H/hx/3H/cf9x/3H/cf9x/3H/cf9x/3H/cf9x/3E8u5OzRGxx/3GP9xj/cY/3GP9xj/cY/3GP9xiP9xj/cYj/cY/3GI/3GP9xiP9xiP9xiP9xiI/3GI/3GIj/cYiP82yOO7NxyIiIiIiI/3GIiIiIiIiIiIiIiIiIiIiIiIiIiIhx/4iIiIiIiIMoOlvnxacf+Icf+Icf+Icf+HH/iHH/hx/4cf+HH/iHH/hx/4cf+HH/cf+HH/hx/4cf+HH/cf87EDW278r/cf9x/3GP9x/3H/cY/3H/cf9xj/cf9xj/cf9xj/cf9xj/cY/3H/cY/3GP9xj/cY/zpgP7efwIiIcf+IiIhx/4iIhx/4iIcf+IiHH/iIcf+Ihx/4iHH/iHH/iIcTNTLr2s0f9xj/cY/3GP9xj/cY/3GI/3GP9xiP9xj/cYj/cYj/cYj/cYj/cYj/cYj/cYiP9xiI/3GDq29LZJC4iIiP9xiIiIiIiIiIiIiIiIiHH/iIiIiIiIiIiHH/iD5UBrKr+Yhx/4cf+Icf+HH/iHH/hx/4cf+HH/iHH/hx/4cf9x/4cf+HH/hx/4cf9x/4cf9xNydVudiq/3GP9x/3H/cY/3H/cf9xj/cf9xj/cf9xj/cf9xj/cY/3H/cY/3GP9xj/cY/3GP9xj/cY/3GP9xj/cYNuxUuhOriP9xiIj/cYiIj/cYiIiI/3GIiIiP9xiIiIiIiI/3GIiIiIiIiIiIiIiIiIg/7wSxEPuIcf+IiIcf+IiHH/iIhx/4iIcf+Ihx/4iHH/iIcf+Icf+Icf+Icf+Icf+Icf+IcTBDJL+824cf9x/4cf9x/3H/hx/3H/cf+HH/cf9x/3H/cf+HH/cf9x/3H/cf9x/3H/cf9x/3H/cf9x/3H/cf9xj/cf9x/3H/cf9xj/cf9x/3GP9x/3GDs5g7XGfI/3GP9xiP9xj/cYj/cYj/cYj/cYj/cYj/cYj/cYiP9xiI/3GIj/cYiP9xiIj/cYiI/3GDRW07ypLIiIiIiIiIiIiIiIiIiIhx/4iIiIiIiIiIcf+IiIiIiHH/iIiIhx/4iIhx/4iIhxMMOEvzx7cf+HH/iHH/hx/4cf+HH/hx/4cf+HH/hx/4cf9x/4cf+HH/cf+HH/hx/3H/hx/3H/cf+HH/cf9xPSPDs9w8j/cf9x/3GP9x/3H/cY/3H/cf9xj/cf9xj/cY/3H/cY/3H/cY/3GP9xj/cY/3GP9xj/cY/3GP9xj/cY/3GI/3GP9xiP9xj/cYj/cTRf4rugHXGIiP9xiIiP9xiIiI/3GIiIiP9xiIiIiI/3GIiIiIiIiIj/cYiIiIiIiIiIiIiIiINMyTvDNsiIcf+IiIcf+IiIcf+Ihx/4iIcf+Ihx/4hx/4iHH/iHH/iIcf+Icf+HH/iHH/iHH/hx/4hx/4Pn1UsoKrcf+HH/cf9x/3H/cf+HH/cf9x/3H/cf9x/3H/cf9x/3H/cf9x/3H/cf9x/3H/cf9xj/cf9x/3H/cTWrxbtUOoj/cYj/cYj/cYj/cYiP9xiI/3GI/3GIiP9xiI/3GIiDmx4bdOHoiI/3GIiIiIiP9xiIiIiIiIiIiIiIiIiIPbHhs04eiIhx/4iIiIiIhx/4iIiIcf+IiIhx/4iIhx/zOU5L5rG/+HH/hx/4cf+HH/hx/4cf+HH/hx/4cf+HH/hx/3H/hx/3H/hx/3H/hx/3H/hx/3H/hx/3H/cf9x/4cf9x/3H/cf9x/4cf9xNjc0ucjLcY/3H/cY/3H/cY/3GP9xj/cY/3H/cY/3GP9xiP9xj/cY/3GP9xiP9xj/cYj/cY/3GDYRdLrui4iI/3GIiIiP9xiIiIiIj/cYiIiIiIiIiIiI/3GIiIiIiIiIiIiHH/iIiIiIg/2YOxJnyIhx/4iIcf+Ihx/4iHH/iIcf+Ihx/4hx/4iHH/iHH/iHH/hx/4hx/4hx/4cf+HH/iHH/hx/4cf+HH/hxONAUuC/r/3H/cf9x/3H/hx/3H/cf9x/3H/cf9x/3H/cY/3H/cf9x/3H/cf9x/3GP9x/3H/cY/3H/cf9xj/cf9xj/cf9xj/cf86+YO3BnyI/3GI/3GP9xiP9xiI/3GI/3GI/3GIj/cYiP9xiI/3GIiP9xiIj/cYiIj/cYiIj/cYiIOlF0tq6LiIiIiIiIiHH/iIiIiIiIhx/4iIiIhx/4iIiHH/iIiIcf+IiHH/iIhx/4g0LlS90av/hx/4cf+HH/hx/4cf+HH/hx/4cf9x/4cf+HH/cf+HH/cf+HH/cf+HH/cf9x/4cf9x/3H/hx/3H/cf9x/3H/hx/3H/cf9xOPPDuAw8j/cf9xj/cY/3H/cY/3GP9x/3GP9xj/cY/3GP9xj/cY/3GP9xiP9xj/cYj/cY/3GI/3GI/3GP9xiP9xiIPa60s1FLiIj/cYiIiIiIiIj/cYiIiIiIiIiIiIiIiIiIiIiIiIhx/4iIiIiIiIiHH/iDSfgrxgfXH/iIcf+IiHH/iIcf+Icf+Ihx/4hx/4hx/4hx/4hx/4hx/4hx/4cf+Icf+HH/hx/4hx/4cf+HH/hx/4cf+HH/cf+HH/hx/4cf9xMekjvhbccf9x/3H/cf9x/3H/cf9x/3H/cf9x/3GP9x/3H/cf9x/3GP9x/3H/cf9xj/cf9xj/cf9x/3GP9x/3GP9xj/cf9xj/cY/3GP9x/3GP9xj/cY/3GP9xj/cYj/cTaCQrl9vXGI/3GIj/cYj/cYiP9xiIj/cYiP9xiIj/cYiIj/cYiIiP9xiIiI/3GIiIg7HvO14QyIiIcf+IiIiIiIiIcf+IiIiIhx/4iIiHH/iIiIcf+IiIcf+IiHH/iIhx/4iHH/iIcf+Ihx/4hx/4iHH/g06uO9FRz/hx/4cf+HH/cf+HH/cf+HH/cf+HH/cf9x/4cf9x/3H/hx/3H/cf9x/3H/hx/3H/cf9x/3H/cf9x/3H/cf9x/3H/cf9x/zqn07ZYLHGP9xj/cY/3GP9xj/cY/3GP9xj/cYj/cY/3GI/3GP9xiP9xiP9xiP9xiP9xiP9xiI/3GIg5mJS3Z2uIiIj/cYiIiIiIiIiIiIiIiIiIiIiIiIiIiIiHH/iIiIiIiIhx/4iIiIhx/4iIiIcf+IiIcf89QPK0vw3/iHH/iHH/iHH/iHH/iHH/hx/4cf+Icf+HH/hx/4cf+HH/hx/4cf+HH/hx/4cf+HH/cf+HH/hx/3H/hx/3H/hx/3H/cf+HH/M2dzvZiMcf9xj/cf9x/3H/cf9xj/cf9x/3GP9x/3GP9x/3GP9x/3GP9xj/cf9xj/cY/3GP9x/3GP9xj/cY/3GI/3GP9xj/N6tEuVS7cYiI/3GIiP9xiIiP9xiIiIj/cYiIiIj/cYiIiIiIj/cYiIiIPOdmtBiZiIcf+IiHH/iIcf+Ihx/4iHH/iIcf+Ihx/4hx/4hxLQadOk+WLIiIiIhx/4iIiIhx/4iIiIcf+IiIcf+IiIcf+Ihx/z7I77M3EP9xj/cY/3GP9xj/cY/3GP9xj/cYj/cY/3GI/3GP9xiP9xiP9xiP9xiP9xiP9xNDGFvM56iIj/cYiIiIiIiIiIiIiIiIiIiIiIiIiIcf+IiIiIiIiIcf+IiIiDNWhL2pe4hx/4hx/4hx/4hx/4cf+Icf+HH/iHH/hx/4cf+HH/hx/4cf+HH/hx/4cf+HH/hx/3H/hx/4cf9x/4cTlOAbex/v+HH/cf9x/3H/hx/3H/cf9x/3H/cf9x/3H/cf9x/3H/cf9x/0zpPFFs/3H/cf9x/3GP9x/3H/cf9xj/cf9x/3GP9x/3GP9x/3GP9x/3GP9x/3GP9xj/cY/3H/cY/3GP9xNt9UuiCriP9xiI/3GIj/cYiI/3GIiI/3GIiI/3GIiIj/cYiIiIj/cYiIiIiIj/cYiIiIiIiIiIiIiIg/cJKxj22IiIiHH/iIiIiHH/iIiIcf+IiIhx/4iIcf+IiHH/iIhx/4iHH/iIcf+Icf+Ihx/4hx/4hx/4O0NCtby9cf+HH/hx/4cf+HH/hx/3H/hx/4cf9x/4cf+HH/cf+HH/cf9x/4cf9x/4cf9x/3H/cf+HH/cf9x/3H/cf9x/4cf9x/3H/cf9x/3H/cf9x/3H/cY/3H/cf9x/3H/cf9xj/OZDEuG87j/cY/3GI/3GP9xiP9xiP9xiP9xiP9xiP9xiI/3GIj/cYiP9xiI/3GIj/cYiI/3GIiI/3GIiI/3E9POOzwxyIiIiIiIiIiIiIiIiIiHH/iIiIiIiIcf+IiIiIcf+IiIhx/4iIhxPkElsb7ahx/4cf+HH/hx/4cf+HH/hx/4cf+HH/hx/3H/hx/4cf9x/4cf9x/4cf9x/4cf9x/4cf9x/zvyFLYN64/3H/cf9xj/cf9x/3GP9x/3GP9x/3GP9xj/cf9xj/cY/3GP9x/3GP9xj/cY/3GP9xiP9xj/cY/3GP9xiP9xj/cYg1L5O70GyIj/cYiIj/cYiIj/cYiIiIj/cYiIiIiI/3GIiIiIiIiIiIj/cYiIiIiIiIiIiIiHH/iIiDPrg70UfIcf+IiHH/iIhx/4iHH/iIcf+Ihx/4iHH/iHH/iHH/iHH/iHH/iHH/iHH/hx/4hx/4cf+HH/iHH/hx/4cf+HH/hx/zWSs7xtTP+HH/cf9x/3H/cf9x/3H/cf9x/3H/cf9x/3H/cf9x/3H/cf9xj/cf9x/3H/cY/3H/cTb+ZboBmoj/cYj/cYj/cYj/cYiP9xiI/3GI/3GIiP9xiI/3GIiP9xiIj/cYiIiP9xiIiI/3GIiIiP9xiIiIiIiP9xg0BsO8+TyIhx/4iIiIiIhx/4iIiIcf+IiIhx/4iIhx/zgKOLj1x4cf9x/4cf9x/3H/hx/3H/cf+HH/cf9x/3H/cf+HH/cf9x/3H/cf9x/3H/cf9x/3H/cf9xJEN9OtvILHH/hx/4cf+HH/hx/3H/hx/4cf9x/4cf9x/4cf9x/4cf9x/4IQhXKgCKjXGP9x/3GP9x/3GP9xj/cf9xj/cY/3H/cY/3GP9xj/cYOZ96t2CFiIiIiIiIiIiHH/iIiIiIiIiIiIhx/4iIPuoGshX5hx/4cf+Icf+HH/iHH/hx/4cf+HH/iHH/hx/4cf9x/4cf+HH/hx/4L3xBGig77oiP9xiIiIiI/3GIiIiIiIiP9xiIiIiIiIiIgsMEY6XPuccY/3H/cY/3GP9x/3GP9xj/cf9xj/cY/3GP9xj/cY/3GP9xj/cYgp6C5KkX0biIiIiIiIiIiHH/iIiIiIiIiHH/iIiIiIcf+IL2l1GhlornGI/3GI/3GIj/cYj/cYiP9xiI/3GIj/cYiI/3GIiI/3GIiI/3GIiI/3GIiIiI/3GIg/9tSxCSuIiHH/iIiIiIhx/4iIiIcf+IiIhx/4iIhx/4iIcf+IiHH/iIhx/4gtO7gaTER+iIiIiIiIiIiP9xiIiIiIiIiIiIiIiIcf+DkYNbfnyoiHH/iIcf+Ihx/4hx/4hx/4hx/4hx/4hx/4hx/4cf+Icf+HH/iHH/hx/4cf+HH/hx/z3zxLQMO/9x/3H/cf9x/3H/cf9x/3H/cf9x/3H/cY/3H/cf9x/3H/cY/3H/cf9xj/OKQ/uVvAiIiIcf+IiIiIiIiHH/iIiIiIcf+IiIhx/4iCvE93qTsIj/cY/3GP9xiP9xj/cYj/cY/3GI/3GI/3GP9xiP9xiI/3GIISnoGg5hfv9x/3H/cf9x/3H/cf9xj/cf9x/3H/cY/3H/cf9xj/cf9xj/cf9xj/cTeKlbl1av9xiI/3GIj/cYiP9xiIj/cYiI/3GIiP9xiIiP9xiChxIBqY7f7/hx/4cf9x/4cf+HH/cf+HH/cf+HH/cf9x/4cf9x/3H/hx/3H/cf9x/4cf9xOqxPtlOwiIiP9xiIiIiIiIiIiIiIiIiIiIiIiIiIiIiIiIiIiDdepbmhWnH/iHH/iHH/iHH/iHH/iHH/hx/4hx/4cf+Icf+HH/hx/4cf+HH/hx/4NKeFvVh6/3H/cf9x/3H/cf9x/3GP9x/3H/cf9xj/cf9x/3GP9x/3GP9x/3GP9x/3GP9x/3GP9xj/cf8x1OawOxmP9xiIiP9xiIiIj/cYiIiI/3GIiIiIiI/3GIiDpkdbebiv+IiIhx/4iIhx/4iIhx/4iIcf+Ihx/4iHH/iIcf84LjS40cuHH/hx/4cf+HH/cf+HH/hx/3H/hx/3H/hx/3H/hx/3H/hxOb8Gt0D5/3GP9x/3GP9xj/cf9xj/cY/3GP9xj/cY/3GP9xj/cTUzJrrM2XGIiIiP9xiIiIiI/3GIiIiIiIiI/3EvM0IaHMvecf9x/3H/cf9x/3H/cf9x/3GP9x/3H/cf9x/3GP9x/3GP9x/3E+kdGybi6P9xj/cY/3GP9xj/cY/3GP9xj/cYj/cY/3GI/3GP9xiEhkfIm4/3GI/3GI/3GIj/cYiP9xiI/3GIj/cYiI/3GIiP9xiIiP9xiIiP9xiIiIj/cYiIiIiP9xiIiIgz8rS9DUuIiIiIcf+IiIiHH/iIiIcf+IiIcf+IiHH/iIcf+IiHH/iIcf+Ihx/4hx/4hx/4iHH/iDN3Jb6I2v+HH/cf9x/4cf9x/3H/cf+HH/cf9x/3H/cf+HH/cf9x/3H/cf9x/3H/cTwUFbPr6nGP9xj/cY/3GP9xj/cYj/cY/3GP9xiP9xiP9xiP9xiP9xiP9xiP9xiP9xiI/3GDc1dbnKioiIiIiIiIiIiIiIiIiIiIiIiIiIiD0uVrPRqXH/hx/4hx/4hx/4hx/4cf+Icf+HH/hx/4cf+HH/hx/4cf+HH/hx/4cf+HH/cf+HH/hx/3H/MMclsUja/3H/cY/3H/cf9xj/cf9x/3GP9x/3GP9x/3GP9x/3GP9xj/cf9xj/cY/3GP9xj/cY/3GDoMArbz/Yj/cYj/cYj/cYiP9xiP9xiI/3GIj/cYiP9xiIj/cYiI/3FMAWxP6YiIj/cYiIiI/3GIiIiIj/cYiIiIiIiI/3GIiIiDEzxb/MOoiIcf+IiHH/iIhx/4iHH/iIcf+Ihx/4hx/4hx/4iHH/iHH/hx/4hxM3yVvYNq/3H/cf+HH/cf9x/3H/cf9x/3H/cf+HH/cf9x/3GP9x/3H/cf9x/3H/cf9x/3GD4ZhbLmeo/3GI/3GI/3GI/3GI/3GI/3GI/3GIj/cYj/cYiP9xiIj/cYiP9xiIiP9xiIj/cYPtbVsykq/4iIiIiIiIiHH/iIiIiIcf+IiIiHH/iIiIcf+IiHE+QKSyv1v/hx/4cf+HH/iHH/hx/4cf+HH/cf+HH/hx/4cf+HH/cf+HH/cf+HH/cf+HH/cf+HH/cf9x/0747CBxcf9x/3H/cf9x/3H/hx/3H/cf9xj/cf9x/3H/cf9x/3H/cf9xOl6atqFliIiP9xiIiIj/cYiIiIj/cYiIiIiIiIiP9xiDSj1r1cKf+IiHH/iIcf+Ihx/4iHH/iHH/iHH/iIcf+Icf+HE2DZW68mr/cf9x/3H/hx/3H/cf9x/3H/cf9x/4cf9x/3H/cf9x/3H/cf9xj/cf9x/3E6Hge14fhxiP9xiP9xiI/3GI/3GIj/cYiP9xiI/3GIiP9xOlZ1tqmKiIiIiIiIiIiIiIcf+IiIiIiIiIcf80yZa8NmmHH/hx/4cf+Icf+HH/hx/4cf+HH/hx/4cf+HH/cf+HH/hx/4cf9xKzBQGlz6/v9xiIiI/3GIiIiIj/cYiIiIiIiI/3GIiDRcV72jqP+Ihx/4iHH/iIcf+Icf+Ihx/4hx/4hx/4hx/4hx/4MlN2vqyJcf+HH/cf9x/3H/cf9x/3H/cf9x/3GP9x/3H/cf9x/3H/cY/3H/cf9xNEqWvLVpiI/3GI/3GIj/cYiP9xiI/3GIiP9xiIj/cYiIj/cYOlqFtqV6iIhx/4iIiIiIiIhx/4iIiIiHH/iIiIhx/4iIiHH/iDko1bfXKocf+HH/hx/4cf+HH/hx/4cf9x/4cf+HH/cf+HH/cf+HH/cf9x/4cf9x/3H/hx/3H/cf9x/4cTM4xL3HO/9xj/cf9xj/cY/3H/cY/3GP9xj/cY/3GP9xj/cY/3GP9xiP9xj/cY/3GI/3GDmahbdleoiP9xiIiIiIj/cYiIiIiIiIiIiIiP9xiIiIiIiIhx/4iIiINaIFu136cf+IiHH/iHH/iIcf+Icf+Ihx/4hx/4hx/4cf+Icf+Icf+HH/hx/4MhXFv+o6/3H/cf9x/3H/cf9x/3H/cf9x/3H/cf9x/3H/cY/3H/cf9x/3GP9x/3H/cY/3H/cf9xj/cf9xj/cf9xj/cYOtqFtiV6j/cYiP9xiI/3GIiP9xiIj/cYiI/3GIiIj/cYiIg90gW0Lfr/iIiIiIiIiHH/iIiIiIcf+IiIiHH/iIiDbo5rsXGf+HH/cf+HH/hx/4cf9x/4cf9x/4cf9x/4cf9x/4cf9x/3E1Wm+7pZCIj/cYiIiIiP9xiIiIiIiIiIj/cYiIgvukUqJFutiHH/iIiIiIcf+IiIhx/4iIhx/4iIhx/4iIcf+Ihx/4iHH/OvzPtwMwj/cYj/cY/3GP9xj/cYj/cY/3GI/3GI/3GP9xiP9xiI/3E6yja2NcmIiIiIiIiIiIiIiIiIiIiIiIiIiIhx/4gy6ja+Fclx/4hx/4cf+Icf+Icf+HH/iHH/hx/4cf+HH/iHH/hx/4cT1flbKganH/cf9x/3H/cf9x/3GP9x/3H/cf9xj/cf9x/3GP9x/3H/cY/3H/cY/3H/cY/3GP9x/3GP9xj/cY/3H/Pat0tFSL/3GIj/cYiP9xiI/3GIiP9xiIiP9xiIiP9xiIiIj/cYiIiIj/cYiIMNolsDXaiHH/iIiIiHH/iIiIcf+IiIhx/4iIcf+IiHH/iIhx/4iHH/iIcf+Ihx/4hx/zFxRL+Ou4cf9x/4cf+HH/cf+HH/cf+HH/cf+HH/cf9x/4cf9x/3H/hx/3H/cf9x/3H/cf9x/4cf9x/3H/cf9x/3H/cf9x/3H/cY/zoIU7f3rP9xj/cY/3GP9x/3GP9xj/cY/3GI/3GP9xj/cY/3GI/3GI/3GP9xiP9xiP9xiP9xiP9xiI/3GI/3GIj/cYiP9xiI/3GIiDM3BL3I+4iIiIiIj/cYiIiIiIiIhx/4iIiIiIiIiIiIiHH/iIiIiIhx/4iIgxwPSwTwv/iHH/hx/4hx/4cf+Icf+HH/hx/4cf+Icf+HH/hx/3H/hx/4cf+HH/cf+HH/hx/3H/hx/3H/hxNND0uy8Lcf9x/3GP9x/3GP9x/3H/cY/3H/cY/3GP9x/3GP9xj/cf9xj/cY/3GP9xj/cY/z6+NbNByoj/cYiIj/cYiIj/cYiIiI/3GIiIiI/3GIiIiIiIiP9xiIiIiIiIiD1RM7OuzIcf+IiIiIcf+IiIiHH/iIiHH/iIiHH/iIhx/4iHH/iIhx/4iHH/iHH/iIcf+Icf+Icf8yM6S+zFuHH/cf+HH/cf+HH/cf9x/4cf9x/3H/hx/3H/cf9x/3H/cf9x/4cf9x/3H/cf9x/3H/cf9x/3H/cY/3H/cf9x/3H/cf9xj/cf9x/3H/cY/zz+NbUByo/3GI/3GI/3GI/3GI/3GIj/cYiP9xiI/3GIj/cYiI/3GIiP9xiIiP9xiIgg0GgqE/l9iIiIhx/4iIiIhx/4iIiHH/iIiIcf+IiHH/iIhx/4iIcf+Ihx/4iHH/iIcf+Icf+IcTxl17OaKIcf9x/3H/cf9x/3H/cf9x/3H/cf9x/3GP9x/3H/cf9x/3GP88Mga1zfn/cYj/cYj/cYj/cYj/cYiP9xiI/3GIj/cYiCacLmrWPRmIiIcf+IiIiIcf+IiIhx/4iIiHH/iIhx/4iIcf+IiHH/iIcf+Ihx/4iHH/iHH/iIcf+Icf+Icf+IcTx3ZbOImnH/hx/3H/cf9x/4cf9x/3H/cf9x/3H/cf9x/3H/cf9x/3H/cf9x/3H/cSugIRpV/e6IiIhx/4iIiIiIiIcf+IiIiIcf+IiIiHH/iIRf1MsCuIhx/4iIcf+Ihx/4iIcf+Ihx/4hx/4iHH/iHH/iD0BB7P++HH/cf9x/3H/cf+HH/cf9x/3H/cf9x/3H/cf9x/3GP9x/3H/cf9x/3E3b9S5kCuP9xiP9xj/cYj/cY/3GI/3GI/3GI/3GI/3GIj/cYj/cYiP9xNTqiusVdcYiIiI/3GIiIiIiI/3GIiIiIiIiIiIiIiIiIiIiIiIiIiIiIiIiIiIiIhx/4iIiIiIhx/4iIiIcf+IiIguIs1aXdMqiP9xiIiIiIiP9xiIiIiIiIiIiIiIiIKjAjKnz9zYiIiIiIiIiIcf+IiIiIhx/4iIiIhx/4iIiHH/iIiHH/iDI1Br7K+XH/hx/3H/hx/4cf+HH/cf+HH/cf+HH/cf+HH/cf+HH/cf9x/4cf9x/3H/hxOGMzuJzMj/cf9x/3H/cY/3H/cY/3H/cf9xj/cf9xj/cY/3H/cY/3GP9x/3GP9xg0U5y8rGOIcf+IiIiIiIiIiHH/iIiIiIcf+IiIiHE6Fba26kn/hx/4cf+HH/hx/4cf+HH/cf+HH/hx/3H/hx/3H/hx/3H/hx/3E/cJWxj2r/cf9xj/cf9xj/cf9xj/cY/3H/cY/3GP9xj/cY/3GP9xj/cYJKCWGtX2nv+HH/hx/3H/hx/4cf9x/4cf9x/4cf9x/4cf9x/4cf9x/3H/cf+HH/cf8sq7xadUQ6iIcf+Ihx/4hx/4iHH/iHH/iHH/iHH/iHH/hx/4hx/4cf+IO6i1tVdKcf9x/3H/cf9x/3H/cf9x/3H/cf9x/3H/cf9x/3H/cY/3H/cf9x/3GP9x/zPbJ74k2P9xiI/3GIj/cYiI/3GIj/cYiIj/cYiIj/cYiIiP9xiIiIiP9xIN0PGhMvDo/3GIiP9xiIiP9xiIiI/3GIiIiP9xiIiIiIiP8uVOAqSrH9iI/3GIiIiIiIj/cYiIiIiIiIiIiILnbeGjiSHoiIj/cYiIiIiIiIiP9xiIiIiIiIiIiINTalu8laiIcf+IiHH/iIcf+Ihx/4hx/4hx/4iHH/iHH/g5sEe3T7hx/3H/cf9x/3H/cf9x/3H/cf9x/3H/cf9x/3GP9x/3H/cf9xj/cf9x/3H/cY/3H/cY/3H/cY/3H/cY/zNmpb6ZWo/3GIj/cYiI/3GIj/cYiI/3GIiI/3GIiIj/cYiIiP9xiDxPJrSw2YiIiHH/iIiIcf+IiIhx/4iIhx/4iIcf+IiHH/iIcf+INq3Fu1I6/3H/hx/3H/hx/3H/hx/3H/hx/3H/cf+HH/cf9x/3H/hx/3H/cf9xMdt3viSIcY/3GP9xiP9xiP9xj/cYj/cYj/cYj/cYiP9xiP9xiDdjIrmc3f9xiIiP9xiIiIj/cYiIiIj/cYiIiIiIiIj/cYiIiIiIiIiIiIg7z2O2MJz/iIiIcf+IiIhx/4iIcf+IiHH/iIhx/4iDGxwb9OPohx/4hx/4hx/4cf+Icf+HH/hx/4hx/4cf+HH/hx/y+0Axokv86IiIj/cYiIiIiIiI/3GIiIiIiIiIg0wRG8Pu6IiIiIiIhx/4iIiIiIiIcf+IiIiIcf+IiIiHH/gjrCMa5T3O/3GP9xiP9xj/cYj/cYj/cYj/cYj/cYj/cYiP9xiP9xg10cG7Lj6P9xiIiP9xiIiIj/cYiIiIj/cYiIiIiD/oMbEXzoiIiIiIiIiIiIiIiIiIiIcf+IiIiIiIiHH/iIiIiHH/gwEGGw/55x/4iIcf+Ihx/4iIcf+Ihx/4hx/4iHH/iHH/iHH/iHH/iHH/iHH/hx/4hx/4cf+Icf+HH/hx/4cf+HH/hx/4cf+HH/hx/3H/hx/4cf9x/4cf+HH/cf+HH/cf9x/4cf9x/4cf9x/3H/cf+HH/cf9x/3H/cf9x/3H/cf9x/3H/hxj/cf9x/3H/cf9x/3H/cf9x/3GP9x/3H/cf9xj/cf9x/3GP9x/3GP9x/3GP9x/3GP9x/3GP9xj/cf9xj/cY/3GP9xj/cY/3GP9xj/cYj/cU8XLB6N/3GI/3GI/3GP9xiP9xiP9xiP9xiI/3GI/3GIj/cYiP9xiI/3GIiP9xiIj/cYiIj/cYiIj/cYiIiI/3GIiIiIj/cYiIiIiIiIiP8xIGGw756IiIiIiIiIiHH/iIiIiIiIiHH/iIiIiIcf+IiEFlfPmoiIcf+IiHH/iIhx/4iIcf+Ihx/4iHH/iIcf+Ihx/4hx/4hx/4hx/4hx/4hxNRTku+sb/4cf9x/3H/cf+HH/cf9x/3H/cf+HH/cf9x/3H/cf9x/3H/cf9x/3H/cf9x/3GP9x/3H/cf9x/3H/cY/3H/cTpJQ7a2vP9xj/cY/3GI/3GP9xj/cYj/cY/3GI/3GI/3GI/3GI/3GI/3GI/3GIj/cYiP9xiI/3GIj/cYiI/3GIiI/3GIgyh+K+eB2IiIiIiIiIiIiIiIiIiIiIiIiIiIiIiIiIcf+IiIiIiHH/iIiIiHH/iIiIcf8zaUO9lryHH/iHH/iHH/iHH/hx/4hx/4hx/4cf+HH/hx/4hx/4cf+HH/hx/3H/hx/4cf+HH/hx/3H/hx/3H/hx/3H/hx/3H/MGTksKsbcf9xj/cf9xj/cf9x/3GP9x/3GP9xj/cf9xj/cY/3H/cY/3GP9xj/cY/3GP9xj/cYj/cY/3GP9xiP9xj/cTOn4r1YHYj/cYiI/3GIiP9xiIiP9xiIiI/3GIiIiP9xiIiIiIj/cYiIiIiIiIiIiP9xiIiIiIiIiIiIiDqJQ7Z2vIiIhx/4iIhx/4iIcf+IiHH/iIcf+IiHH/iHH/iIcf+Icf+Icf+Icf+Icf+Icf+IcT5IpbG3WnH/cf9x/3H/cf9x/3H/hx/3H/cf9x/3H/cf9x/3GP9x/3H/cf9x/3H/cf9xj/cf9x/3GP9x/3H/cY/3H/cY/3H/cY/zmrVLhUq4j/cYj/cYj/cYiP9xiP9xiI/3GIj/cYiI/3GIiP9xiIj/cYiINFGFvK56iIiIiIiIiHH/iIiIiIiHH/iIiIiHH/iIiIcf+IiIcf+IiHH/iIMqQ0v1vL/4cf+HH/iHH/hx/4cf+HH/cf+HH/hx/4cf+HH/cf+HH/cf+HH/cf+HH/cf+HH/cf9x/4cf9x/3H/hx/3H/cf9x/zHS07A9LP9x/3H/cY/3H/cY/3GP9x/3GP9xj/cf9xj/cY/3GP9xj/cY/3GP9xiP9xj/cY/3GI/3GP9xiP9xO2pVtZWqiP9xiIiIiIj/cYiIiIiIiIiIiI/3GIiIiIiIiIiIiHH/iIiDHUNLA7y/+IiHH/iIcf+Ihx/4iHH/iIcf+Icf+Icf+Icf+Icf+Icf+Icf+HH/iHH/hx/4cf+Icf+HEywiO+Pdz/cf9x/4cf9x/3H/cf+HH/cf9x/3H/cf9x/3H/cf+HH/cf9x/3GP9x/3H/cf9x/3H/cf9x/3GP9x/3H/cf9xj/cf9x/3GP9x/3GP9x/3GDD0NLAby4/3GI/3GIj/cYj/cYj/cYiP9xiI/3GIj/cYiP9xiIj/cYiIj/cYiIj/cYiIiI/3GIiIiI/zoT07fsLIiIiIiIhx/4iIiIiIiHH/iIiIiHH/iIgmB3kqv4hthx/3H/hx/4cf9x/4cf+HH/cf+HH/cf+HH/cf9x/4cf9x/3H/hxM5HnvW4Yj/cYj/cY/3GP9xiP9xj/cYj/cYj/cYj/cYj/cYj/cYO3AltY/aiIiP9xiIiIiIiIiIiIiIiIiIiIiIiIIRMiGg/N3o/3H/cf9xj/cf9xj/cf9xj/cf9xj/cY/3H/cY/3GP9xj/cYOTTPt8swiHH/iIiIcf+IiHH/iIhx/4iHH/iIcf+Ihx/4iHH/iHH/iHH/iHH/iHH/iHH/iHH/hx/ziHp7l4WP9x/3H/cY/3H/cf9x/3H/cY/3H/cf9xj/cf9x/3GP9x/3GP9x/3GP9x/3GP9xj/cf9xj/cY/3GP9xj/cY/3GP9xj/cY/3GP9xiP9xg66eG2Fh6P9xiP9xiI/3GIj/cYiP9xiIj/cYiI/3GIiIRZV8tqj/cYiIiI/3GIiIiIiP9xiIiIiIiIiIg8oHS0X4uIiIiHH/iIiIcf+IiIcf+IiHH/iIhx/4iHH/iIhx/4hx/4iHH/iHH/iHH/iHH/iHH/iHH/iHH/hx/4hx/zf9oroCXf+HH/cf+HH/cf+HH/cf+HH/cf9x/4cf9x/3H/cf+HH/cf9x/3H/cf9HbkyZG3H/cf9x/3H/cf9x/3H/cf9x/3H/cf9xj/cf9x/3H/cY/3H/cf9xj/cf9xj/cf9Ll9xWgnGP9xj/cf9xj/cY/3GP9xj/cY/3GI/3GP9xj/cYj/cY/3GI/3GP9xiP9xiP9xiP9xiI/3GI/3GIj/cYiP9xiI/3GIiP9xiIj/cYiIj/cYiINqMjulzciIiIiIiIiIiIiIiIiIiIiHH/iIiIiIiEQ3LNyN/4iIiIiHH/iIiIhx/4iIhx/4iIhx/4iIcf8uIWMqPenNiHH/iIcf+Icf+Icf+Icf+HH/iHH/iHH/hx/4cf+Icf+C1bqSpKRW1xj/cf9x/3GP9x/3H/cY/3H/cY/3H/cY/3H/cY/3H/cY/3GP9xj/cY/3GP9x/3GP9xiDBJRb+2unGIiI/3GIiI/3GIiIiP9xiIiIiP9xiIiIiIiI/3GIiIiIiIgztDa9S8mIiHH/iIhx/4iHH/iIcf+Ihx/4hx/4hx/4hx/4hx/4MUSFsMt6/3H/hx/3H/cf9x/4cf9x/3H/cf9x/3H/cf9x/3H/cf9x/3H/cf9x/3H/cf9x/3H/cY/3H/cf9x/3GP8z+JS+B2v/cYj/cY/3GI/3GI/3GI/3GI/3GI/3GI/3GIj/cYiP9xiI/3GIiP9xiIj/cYgzHPO94wyIiIiIiIiIiIiIiIiIiIiIiIiIcf+IiIiIiIhx/4iIg7TFa1s6mHH/hx/4hx/4cf+HH/hx/4cf+HH/cf+HH/hx/4cf9x/4cf+HH/cf+HH/cf+HH/cf9x/4cf9x/3H/hx/3H/cTAIM7AIzI/3H/cf9x/3GP9x/3GP9x/3GP9x/3GP9x/3GP9xj/cf9xj/cY/3GP9xj/cY/3GP9xj/cY/3GP9xiP9xj/cYj/cY/3GI/3GI/3GI/3GI/3GIMorhvXUecYiI/3GIiI/3GIiI/3GIiIiP9xiIiIiIj/cYiIiIiIiIiP9xiIiIiIiIiIiINNOGvCx5cf+Ihx/4hx/4iHH/iHH/iHH/iHH/hx/4hx/4cf+Icf+HE7flS0gatx/3H/cf9x/4cf9x/3H/cf9x/3H/cf9x/3H/cf9x/3H/cf9x/3H/cf9x/3H/cf9xj/cf9x/3H/cYPvpYsgWn/3GIj/cYiI/3GIiI/3GIiIj/cYiIiI/3GIiIg+20OyJLyIiIiHH/iIiIiIiIiIhx/4iIiIiHH/iIiIhx/4iIiHH/iIiHH/Pwjksfcbhx/4cf+HH/hx/4cf+HH/hx/4cf9x/4cf+HH/hx/3H/hx/3H/hx/3H/hx/3H/cf+HH/cf9x/3H/hx/3H/cf890yS0LNv/cY/3H/cY/3H/cY/3GP9x/3GP9xj/cY/3GP9xj/cY/3GP9xj/cY/3GP9xiP9xj/cYj/cYj/cYj/cYj/cYj/PKumtVRZiIiIiIiIiIiIiIiIiIiIiIiIhx/4iDImhL/Ze/+Ihx/4hx/4iHH/iHH/iHH/iHH/iHH/iHH/hx/4hxMblGvka5cf9x/4cf9x/3H/cY/3H/cf9x/3H/cf9x/3H/cY/3H/cf9x/3GP9x/3H/cY/3H/cY/3H/cY/3H/cY/3H/cY/3GP9xj/cf9xN+mUuRZriP9xiI/3GIj/cYiI/3GIiP9xiIiP9xiIiI/3GIiIiI/3GIiIiIIXYwKgmc/YiP9xiIiIiP9xiIiIiIiI/3GIiIiIiIiIg2wMW6PzqIcf+IiHH/iIhx/4iHH/iIcf+Ihx/4hx/4hx/4hx/4hx/4hx/4hx/4cf+Icf+HEwRYa/unlx/3H/cf9x/3H/cf9x/3H/cf9xj/cf9x/3H/cY/3H/cf9xj/cf9x/3GP9x/3GP9x/zNdpb2iWnGIj/cYiP9xiI/3GIiP9xiIj/cYiIj/cYiIj/cYiIMsmVvjZqiIiIiIhx/4iIiIiHH/iIiIcf+IiIhx/4iIcf+IiIcTbZlbkmaocf+HH/hx/4cf9x/4cf+HH/cf+HH/cf+HH/cf+HH/cf9x/4cf9x/3H/cf+HH/cf9x/3H/cf9x/3E0pYa8WnmP9xiP9xj/cY/3GI/3GP9xiP9xiP9xj/cYj/cYiP9xiDUkJbrb2nGIiIiIiIiIiIiP9xiIiIiIiIiIiIcf+IiIiIiIiIiIiIOS9Vt9Cqcf+Icf+Icf+Icf+HH/iHH/iHH/hx/4cf+Icf+HH/hx/4cTZs9bmTCnH/cf9x/3GP9x/3H/cf9x/3GP9x/3H/cf9xj/cf9x/3GP9x/3GP9x/3GP9xj/OH/PuYAwiIiIhx/4iIiHH/iIiHH/iIiHH/iIhx/4iHH/OQ5BuPG+/4hx/4hx/4hx/4hx/4cf+Icf+HH/iHH/hx/4cf+Icf+HH/hxKN9yGoII3oiIiI/3GIiIiIiP9xiIiIiIiIiIiIiIg8VHO0q4yIcf+IiIiIcf+IiIhx/4iIhx/4iIcf+IiHH/iIcS7M5yojMY1x/4cf9x/4cf+HH/cf9x/4cf9x/4cf9x/3H/hx/3H/cf9x/3H/hx/3H/cf9x/3H/cf9x/3H/cf9x/3H/cf9x/3H/cf9xj/cf9x/3H/cY/3H/cf9x/zBn0rGoLf9xj/cY/3GP9xj/cYj/cY/3GI/3GP9xiP9xiP9xiP9xiP9xiP9xiP9xiI/3GIj/cYiP9xg1m5S7ZGuIiIiIiIiIiIiIiIiIiIiIiIiIiIiIhx/4iIiIiIhx/4iIiIhx/4iIMskzvjbMiHH/iHH/iHH/iHH/iHH/iHH/hx/4hx/4cf+Icf+HH/hx/4cf+HH/hx/4cf+HH/cf+HH/hx/4cf9x/4cf9xP87ysTEN/3H/cf9x/3H/cf9x/3H/cf9xj/cf9x/3H/cf9xj/cf9x/3H/cY/3H/cY/3H/cY/3H/cY/3H/cY/3GP9x/3GP9xj/cY/3GP9xj/cY/3GP9xj/MSiEsOd7iP9xiIj/cYiIj/cYiIiP9xiIiIj/cYiIiIiI/3GIiIiIiIiDvQZLYvm/+IiIiHH/iIiIcf+IiIcf+IiHH/iIhx/4iIcf+Ihx/4iHH/iHH/iHH/iIcf+Icf+Icf+HH/iHH/iHH/hx/4cf+Icf8z9HO9C4xx/3H/hx/3H/cf+HH/cf9x/3H/cf9x/4cf9x/3H/cf9x/3H/cf9x/3H/cf9x/3GP9x/3H/cf9x/3EyXvS+oQuP9xiP9xj/cYj/cYj/cYj/cYj/cYj/cYiP9xiP9xiI/3GIj/cYiI/3GIiP9xiIiP9xiIiDJn076YLIiIiIiIiIiIiIiIiIiIhx/4iIiIiIiHH/iIiIiIcf+IiIhx/zV4hLuHe4cf+Icf+HH/iHH/hx/4cf+HH/hx/4cf+HH/hx/4cf+HH/hx/3H/hx/4cf9x/4cf9x/4cf9x/4cf9x/3H/NSVzvNqM/3H/cY/3H/cf9x/3GP9x/3H/cY/3H/cY/3H/cY/3H/cY/3GP9x/3GP9xj/cY/3GP9xj/cY/3GP9xj/cY/3GP817vO8EQz/cYiI/3GIiI/3GIiI/3GIiIj/cYiIiIj/cYiIiIiIiP9xiIiIiIiIiIiIiIiIiIiIiIiIM9uWvSRphx/4hx/4hx/4hx/4hx/4hx/4cf+Icf+HH/hx/4hx/4cf8keQA62G/8cYj/cYj/cYj/cYiP9xiP9xiI/3GIj/cYiI/z5/8rOADYiIiIiIiIj/cYiIiIiIiIiIiIgycWa/jpn/iIcf+Ihx/4hx/4hx/4hx/4hx/4hx/4hx/4g5vJW4Q2r/cf9x/3H/cf9x/3H/hx/3H/cf9x/3H/cf9x/3H/cY/3H/cf9x/3H/L2QpGim9bocf+HH/iHH/hx/4cf+HH/hx/4cf+HH/hx/4cf9x/4cf+HH/cf9MyYxTZ/+HH/cf9x/4cf9x/3H/hx/3H/cf9x/3H/cf+HH/cf9x/3H/cf9x/3H/cf9x/zq6NLdFy/9x/3GP9xj/cY/3GP9xiP9xj/cY/3GI/3GP9xiP9xj/cYj/cYj/cYj/cYiP9xiP9xiDdI1Lm3K4iIj/cYiIiIiIiIiIiIiIiIiIiIiIiIiIiIcf+IiIiIiIiHH/MD2WsNJpcf+Icf+HH/hx/4hx/4cf+HH/hx/4cf9x/4cf+HH/hx/3H/hx/4cf9xNnjTuYcscf9x/3H/cY/3H/cf9x/3H/cY/3H/cf9xj/cf9x/3GP9x/3GP9x/3E7HOe14xj/cYiIj/cYiIiP9xiIiIj/cYiIiIiI/3GINFclvKjacf+IiIiHH/iIiIcf+IiIcf+IiHH/iIhx/4iII1qKGupXXoiIiIiIiIiIiIiIiIiHH/iIiIiIiIiIcf8pyX4qg2gdcf9x/3H/hx/3H/cf9x/3H/cf9x/3H/cf9x/3H/cY/3H/cf9x/3H/cf9xg2uzW6RMqI/3GP9xiP9xiP9xiP9xiP9xiI/3GI/3GIj/cYiP8jG/1KD0AriHH/iIiIcf+IiIcf+IiHH/iIhx/4iHH/iIcSwhGjpd7lyIiIiIj/cYiIiIiIiIiIiIiIiIiIiIiINMVpvDqWcf+HH/hx/4hx/4cf+HH/cf+HH/hx/4cf9x/4cf+HH/cf+HH/cf8xdxqwmOWP9xiP9xj/cYj/cYj/cYj/cYj/cYj/cYiP9xgiQDYa6/yecf9x/3H/cf+HH/cf9x/3H/cf9x/3H/cf9x/3H/cf9x/3H/cf9xj/cf89D9608CGIiIiIiIiIiIhx/4iIiIiIiIiIhx/4iIiIiIcf+IiIiHH/iIiIcf+DihVrheqYcf+HH/hx/4cf+HH/cf+HH/hx/3H/hx/3H/hx/3H/hx/3H/cf+HH/cf9x/4cf9x/3H/cf9x/3H/cf+HH/cf9x/zZQU7uvrI/3H/cY/3H/cY/3GP9xj/cf9xj/cY/3GP9xj/cY/3GP9xj/cYj/cY/3GP9xiP9xOhRjtuuciP9xiIj/cYiIj/cYiIiP9xiIiIj/cYiIiIiI/3GIiIiIiIiIiIiIiIiP9xiIgx/M+/AzBx/3H/cf9x/3H/cf9x/3H/cf9x/3H/cf9x/3H/cf9xj/cf9x/3H/cY/ytDkRprxu6IiIiIcf+IiIhx/4iIhx/4iIhx/4iIcf80W9S8pCtx/4cf+HH/hx/4cf9x/4cf+HH/hx/3H/hx/3H/hx/3H/hx/3H/cf+HH/cf9x/4cf9x/3H/cf9x/3H/hx/3H/cf9x/3H/cf9x/3H/cTygU7NfrHGP9x/3GP9xj/cY/3H/cY/3GP9xj/cY/3GI/3GP9xj/cYj/cY/zO9hr5Cef9xiIiIiIiIj/cYiIiIiIiIiIiIiIiIiD+TBrFs+YiHH/iIcf+Ihx/4hx/4hx/4hx/4hx/4cf+Icf+Icf+HH/hx/4hx/4cf+HH/hx/4cf+HH/hx/3H/hx/zASVbH9qv9xj/cf9x/3H/cY/3H/cf9x/3GP9x/3GP9x/3GP9x/3GP9x/3Ex98S+CDtxiI/3GI/3GIj/cYiP9xiIj/cYiI/3GIiP9xiIiP9xiIiI/3GIiIiI/3GIiIiIiP9xiIiIiIiIiIiIiIg+jeGych6IiIhx/4iIiIiIhx/4iIiIhx/4iIiHH/iIiHH/iIhx/4iIcf9J/kxwG4hx/4iHH/iIcf+Icf+Icf+Ihx/4cf+Icf+Icf+HH/iHH/MCdxseiO/4cf+HH/cf+HH/hx/3H/hx/4cf9x/4cf9x/3H/hx/3H/hx/3H/cf9x/4cf9x/3H/cf9x/3H/cf+HH/cf9x/3H/cf9x/3GP9x/3H/cf9x/3H/cf9xj/cf9x/3H/cY/3H/cf9xj/cf9xj/cf86r0G2UL5xj/cY/3GP9xj/cY/3GP9xiP9xj/cY/3GI/3GI/3GP9xiP9xiP9xiP9xiI/3GI/3GIj/cYiP9xiIj/cYiP9xiIiP9xiIiP9xiIiDHoIr8X3YiIiIiIiIj/cYiIiIiIiIiHH/iIiIiIiIiIiIiHH/iIiIiIhx/4iIiIhx/4iIhx/4iIhx/4iIhx/4iHH/g8CnW09Ypx/4cf9x/4cf+HH/cf+HH/hx/3H/hx/3H/cf+HH/cf+HH/cf9x/3H/MzUSvcrtcf9x/3H/cf9x/3H/cf9xj/cf9x/3GP9x/3H/cY/3H/cY/3H/cYOHNhuIyej/cY/3GP9xj/cY/3GI/3GP9xj/cYj/cY/3GI/3GIJJYLOtafTIcf9x/3H/cf9x/3H/cY/3H/cf9x/3H/cf9x/3GP9x/3H/cf9xj/cf9xj/cf9x/3GP9x/3GP9xj/cf9xj/cY/3GP9x/3GP9xj/cY/3GP9xj/NVSzvKtM/3GIj/cYiP9xiIj/cYiIj/cYiIj/cYiIiP9xiIiIiP9xiIiIiIiP9xiIiIiIiIiIOK/juFAciIiIhx/4iIiHH/iIiHH/iIhx/4iIcf+IiHH/iIcf+Ihx/4hx/4iHH/iHE7+iS1Bdv/cf+HH/hx/3H/hx/3H/hx/3H/hx/3H/cf+HH/cf9x/3H/hx/3H/cf9x/3H/cf9x/3H/cf9x/3H/cf9x/3H/cf9x/3H/cf9x/3GP9x/3H/cf9xj/cf9x/3GP9x/3E5ZhO3meyP9xj/cY/3GI/3GP9xiP9xiP9xiP9xiP9xiP9xiP9xiI/3GIj/cYiP9xNpMEuWz7cYiIiIiIiIiIiIiIiIiIiIiIiIiIiIiIiIiIiHH/iIiIiIiHH/iIiDYcJbrj2ocf+Icf+Icf+HH/hx/4hx/4cf+HH/hx/4cf+HH/hx/4cf+HH/cf+HH/hx/3H/hx/3H/hx/zl3FLeI63H/cf9x/3H/cY/3H/cf9x/3GP9x/3GP9x/3GP9x/3GP9x/3GP9xj/cf9xj/cY/3GP9xj/cY/zPDBL48+/9xiI/3GIiP9xiIj/cYiI/3GIiI/3GIiI/3GIiIiP9xiIiIiIj/cYiIiIiIiIiIj/cYiIiIiD/wo7EPXIiIiIcf+IiIcf+IiIcf+IiHH/iIhx/4iHH/iIcf+Ihx/4iHH/iHH/iHH/iHH/iHH/iHH/hx/4hx/4cTSYw7xnPP+HH/cf9x/4cf9x/3H/cf+HH/cf9x/3H/cf9x/4cf9x/3H/cf9x/3H/cf9xj/cf9x/3H/cf9x/3E7msW1ZTr/cYj/cYj/cYj/cYj/cYj/cYiP9xiP9xiI/3GIj/cYiI/3GIiDox9LbOC4iIiIiIiIiIiIiIiIiIiHH/iIiIiIiHH/iIiIiHH/iIiIhx/4iIhx/4iIcf+IOzKktc1biHH/hx/4cf+HH/hx/4cf+HH/cf+HH/hx/3H/hx/4cf9x/4cf9x/4cf9x/3H/hxMTPdvswicYiIj/cYiIiP9xiIiIj/cYiIiIiP9xiIiIgu+4QaIEe+cY/3H/cf9x/3GP9x/3GP9x/3GP9x/3GP9x/3GP9xj/cf83PXa6womP9xiIj/cYiIj/cYiIiP9xiIiIiP9xiIgqGjIqflzdiIiIiIj/cYiIiIiIiIiIiIiIiIiIO1SytatNiIiIcf+IiIcf+IiIcf+IiHH/iIhx/4glA7Iqz8Tdcf+Ihx/4hx/4hx/4hx/4hx/4cf+Icf+HH/iHH/hx/4cf+HH/Pj3GssI5cf9x/3GP9x/3H/cf9x/3GP9x/3H/cY/3H/cY/3H/cY/3E6Z/i2mAeIj/cYiIiI/3GIiIiIiIj/cYiIiIiIiIiIiIiIgpkP86lvAM/3GIiIiI/3GIiIiIiI/3GIiIiIiIiIKASIGo+3fnGP9xj/cYj/cYj/cYj/cY/3GIj/cYj/cYj/cYiP9xiI/3GIKrhKWoR7WnH/cf9x/3H/cf9x/3H/cf9x/3H/cf9x/3GP9x/3H/cf9x/3GP9x/3H/cYOaV8t1qDiIiIiIiIiIiIiIiIiIiIiIiIiIiIglhMgax7N+iP9xiI/3GIj/cYiI/3GIiP9xiIj/cYiIj/cYiIiI/3GIiIiI/3GIiIM78lvUDahx/4iIiIhx/4iIiHH/iIiIcf+IiHH/iIhx/4iIcf+Ihx/4iHH/iHH/iIcf+Icf848US5Drv/hx/4cf9x/4cf9x/4cf9x/4cf9x/3H/hx/3H/cf9x/3H/hx/3H/cf9x/3H/cf9x/3H/cf9x/3H/cf9x/3H/cf9x/3H/cY/3H/cf9x/3H/cY/z9Hs7K4TP9xj/cY/3GI/3GP9xiP9xj/cYj/cYj/cYj/cYiP9xiP9xiI/3GIj/cYiP8wHWax8pmIiIiIiIiIiIhx/4iIiIiIiIcf+IiIiIcf+INdNFvCy6/4hx/4cf+HH/iHH/hx/4cf+HH/hx/4cf+HH/hx/4cf9x/4cf+HH/cf+DX9FrsC6XGP9x/3GP9x/3GP9x/3GP9x/3GP9xj/cf9xj/cY/3GP9xj/cY/3GP9xj/cYj/MjR6v8uFiIiIiIiIiIcf+IiIiIiIiIcf+IiIiIcf+IiIiHH/iIiIcf+IiHH/iIhx/4iIcf+Ihx/4iHH/iIcf+Icf+Ihx/4hx/4hx/4hx/4cf+Icf+HH/iHH/hx/4cf+HH/iHH/hx/4cf9x/4cf8zGmS+5Zv/cf9x/3H/cf9x/3GP9x/3H/cf9x/3H/cf9xj/cf9x/3GP9x/3H/cY/3EyycK+Nj2P9xj/cY/3GI/3GP9xiP9xj/cYj/cYj/cYj/cYj/cYj/cYiP8n0bwqsuQ9cf+IiIiHH/iIiHH/iIhx/4iIcf+IiHH/iIcf+Ihx/4hx/4iHH/iHH/iHH/iHH/iHH/iHH/hx/4hxO6ZUtVmr/4cf9x/3H/cf+HH/cf9x/3H/cf9x/3H/hx/3H/cf9x/3H/cf9xj/cf9x/3H/cf9x/3H/cY/3H/cf9x/3GP9x/3H/cT8Is7D3THGP9xj/cYj/cYj/cY/3GI/3GI/3GIj/cYj/cYiP9xiP9xiIj/cYiP9xiIj/cYiI/3GIgyCKW+91qIiIiIiIiHH/iIiIiIiHH/iIiIiHH/iIiIcf+IiIcf+IiHH/iIhx/z6j87NcDP+Icf+HH/hx/4cf+HH/hx/4cf+HH/hx/3H/hx/4cf9x/4cf9x/4cf9x/4cf9x/3H/hx/3H/cf9x/zz0RbULuo/3GP9x/3GP9xj/cf9xj/cY/3GP9xj/cY/3GP9xiP9xj/cY/3GI/3GP9xiD+JE7B27HGIj/cYiIj/cYiIj/cYiIiP9xiIiIiP9xiIiIiIiI/3GIiIiIiIiIiIiIiIiIiIiIiIiIiIiIiIhx/4iIiDce0rrhLf+IiHH/iIcf+Ihx/4iHH/iIcf+Icf+Ihx/4hx/4hx/4cf+Icf+Icf+HH/hx/4hx/4cf+HH/hx/4cf+HE83HOzI4xx/3H/cf9x/4cf9x/3H/cf9x/3H/cf9x/3H/cf9x/3H/cY/3H/cf9x/3H/cf9xj/cf9x/3GP9x/3GP9x/3H/cY/3GP9x/3GP9x/3GP9xj/cYM2FDvJ68cYj/cYj/cYj/cYiP9xiI/3GIj/cYiP9xiIj/cYiI/3GIiI/3GIiIj/cYiIiI/3GIg2nSO6YtyIcf+IiIiIiIiIiIiIhx/4iIiIiIcf+IiIiHH/iIiIcf+IiIcf+IiHH/iIhx/4iDFuxL+RO4cf+HH/cf+HH/hx/4cf9x/4cf+HH/cf+HH/cf+HH/cf9x/4cf9x/3H/hx/3H/cf9x/4cf9x/3H/cf9x/3H/cf9x/3H/cTxA47O/HHH/cY/3GP9xj/cY/3GP9x/3GI/3GP9xj/cY/3GI/3GP9xiP9xj/cYj/cYj/Ojj1t8cKiP9xiIiIiIiIiIiIiIiIiIiIiIiIiIiIiIiDzUo7QrXIhx/4iIcf+Ihx/4iHH/iIcf+Ihx/4hx/4hx/4hx/4hx/4hx/4cf+Icf+HH/iHH/hx/4JkfgGruB/o/3GIiP9xiIj/cYiIj/cYiIiP9xiIiIj/cYgwJDax68n/iIiIhx/4iIiHH/iIiHH/iIhx/4iIcf+IMKOGsWx5/3H/hx/3H/hx/3H/hx/3H/cf+HH/cf9x/4cf9x/3H/cf9x/3H/hx/3H/MBZFsPm6cf9xj/cY/3GP9xj/cYj/cY/3GP9xj/cYj/cYj/cY/3GI/3GI/3GI/3GI/3GIj/cYiP9xiP9xiIj/NuzDuxM8iIiIiP9xiIiIiIiIiIiIiIiIiIiIiIiIiIcf+INju0u8RL/4iHH/iHH/iIcf+Icf+Icf+Icf+Icf+Icf+HH/iHH/hx/4cf+Icf+HH/hx/4cf+HH/hx/4cf9x/4cf+HH/cf+HH/hx/3H/hx/3H/hx/3H/cf+DSc0bxjLnH/cf9x/3H/cf9x/3H/cY/3H/cf9x/3H/cf9xj/cf9x/3H/cY/3H/cY/3H/cY/3H/cY/3H/cY/3H/cY/3GP9xj/cY/3GP9xj/cY/3GP9xj/cY/3GP83yWO5NpxxiI/3GIiP9xiIj/cYiIj/cYiIiP9xiIiIj/cYiIiIiI/3GIiIiIiIiIg58OO3DxyIiIcf+IiIiHH/iIiIcf+IiHH/iIiHH/iIcf+IiHH/iIcf+Ihx/4hx/4iHE82WOzJpyHH/hx/3H/hx/4cf+HH/cf+HH/cf+HH/cf+HH/cf+HH/cf9x/4cf9x/3H/cf9x/4cf9x/3H/cf9x/3H/cf9x/3H/cf9x/3H/cf9x/3H/cf9xj/cT4cZLLjm4/3GP9xj/cY/3GI/3GP9xiP9xiP9xiP9xiP9xiP9xiP9xiI/3GIj/cTfjlLkca4iIiIiIiIiIiIiIiIiIiIiIiIiIiIiIiIiIcf+IiIiIiIcf+IiIiHE+PGSxw5uHH/iHH/hx/4hx/4hx/4cf+HH/iHH/hx/4cf+HH/hx/4cf+HH/hx/3H/hx/4cf+HH/cf+HH/cf+Dh+I7mB3P9x/3H/cY/3H/cf9x/3H/cf9x/3GP9x/3H/cf9xj/cf9xj/cf9x/3GP9x/3GP9xj/cf9xj/cY/3GP9x/3GP9xj/cYMnOivYxdcYj/cYj/cYiP9xiP9xiI/3GIj/cYiI/3GIiP9xiIiP9xiIiP9xiIiI/3GIiIiIj/cYiIiIiIiP9xOmgStpftiIiIiIiIiHH/iIiIiIiIhx/4iIiIhx/4iIiIcf+IiIcf+IiHH/iIhx/4iIcf+Ihx/4iHH/iIcf+Icf+Ihx/4hx/zcNFLny63H/cf+HH/hx/3H/cf+HH/cf+HH/cf9x/4cf9x/3H/cf9x/4cf9x/3H/cf9x/3H/cf9x/3H/cf9x/3H/cf9x/3H/cY/3H/cf9x/3H/cY/3H/cf8x5aO/GlxxiP9xj/cY/3GI/3GP9xiP9xiP9xiP9xiP9xiI/3GI/3GIj/cYiP9xiI/3GIiP9xiIj/cYiIj/cYg/FFKx662IiIiIiP9xiIiIiIiIiIiIiIiIiIcf+IiIiIiIiIiIcf+IiIiIhx/4iDNG5b65Gv+HH/iHH/hx/4cf+HH/hx/4cf+HH/hx/4cf9x/4cf+HH/cf+HH/hx/3H/hx/3H/cf+HH/cf9x/4cf83TRS5sutx/3H/cY/3H/cY/3H/cY/3H/cY/3H/cY/3GP9xj/cY/3H/cY/3GP9xj/cYj/cY/3GP9xj/cYg2X9K6oC2Ij/cYiI/3GIiP9xiIj/cYiIj/cYiIiP9xiIiIiP9xiIiIiIiI/3GIiIiIiIiIiIiIiIiIiIiDKLwr50PYiHH/iIiIhx/4iIhx/4iIcf+IiHH/iIhx/4QOMcEs7/iIcf+Icf+Ihx/4hx/4hx/4hx/4hx/4cf+Icf+HH/g0NUS9yrv/cf9x/4cf9x/3H/cf9x/4cf9x/3H/cf9x/3H/cf9x/3H/cf9x/3H/cf9x/3H/cY/3H/cf9x/3GP9x/3H/cf9xj/cf9xj/cf9xj/cf9xj/cY/3EzqQS9VvuP9xiI/3GI/3GIj/cYj/cYiP9xiIj/cYiI/3GIiP9xiIiP9xiIiI/3GIiIiP9xiIiIg9YpOznWyIiIiIiIiIhx/4iIiIiIcf+IiIiIcf+IiIcf8/Eamx7lZx/3H/hx/3H/cf9x/4cf9x/3H/cf9x/3H/cf9x/3H/cf9x/3E9eIeyh3hxiP9xiP9xiI/3GI/3GI/3GIj/cYiP9xiIj/cYiI/3GIiP9xiIiP9xiIiI/3GIiIiP9xiIiDmv0rdQLYiIiIiIiIiIiIiIiIcf+IiIiIiHH/MK7osWEX/4cf9x/4cf9x/4cf9x/4cf9x/4cf9x/4cf9x/3H/cf+HH/cf9x/3H/cf+HH/JXtjGshJzoiIiIiIiHH/iIiIiHH/iIiIhx/4iIhx/4P0XPsrow/3GP9x/3GP9xj/cY/3H/cY/3GP9xiP9xj/cY/3GP9xiP9xMaflv1ga/3GIiIiI/3GIiIiIiIiP9xiIiIiIiIiIiIiIiIiIiIgxrom/UXaHH/hx/4cf+HH/hx/4cf+HH/hx/3H/hx/4cf9x/4cf9x/4cf9x/ykz6SqMwW1xj/cf9xj/cYj/cY/3GP9xj/cYj/cY/3GI/3GP9xiP9xiD6LebJ0hoiIiIiIhx/4iIiIiIhx/4iIiIhx/4iIiIcf+IiIcf+IiHH/iIhx/4iIcf+DujdrVciYcf+HH/cf9x/4cf9x/4cf9x/3H/hx/3H/cf9x/3H/hx/3H/cf9x/3H/cf9x/3H/cf9x/3H/cf9x/3H/cY/3H/cf9x/zstVbXSqnGI/3GP9xiP9xiP9xiP9xiP9xiI/3GI/3GIj/cYiP9xiIj/cYg6S7O2tEyIiIiIiIiIiIiIiIiIiIiIiIiIiIiIg6AGa3/5n/iHH/iHH/iHH/iHH/hx/4hx/4cf+HH/hx/4hx/4cf+HH/hx/3H/hx/4cf+CoYpyqOdY3/cf9xj/cf9x/3GP9x/3H/cY/3H/cY/3H/cY/3H/cY/3GP9x/y8Dsyo/xM3/cYj/cY/3GP9xiP9xiP9xiP9xiP9xiP9xiP9xiP9xiI/3GIj/cYiP8x4gGwLf6Ij/cYiIj/cYiIiI/3GIiIiIj/cYiIiIiIiIj/cYg9U4uzrHSHH/hx/4hx/4cf+HH/cf+HH/hx/4cf+HH/cf+HH/cf+HH/cf+HE9UNqyryVxiP9xiP9xiP9xiP9xiI/3GI/3GIj/cYiP9xiIMRqVv+VqiIiIiIiIiIiIiIiIcf+IiIiIiIiHH/iIOjaFtsl6iHH/iHH/hx/4hx/4cf+HH/iHH/hx/4cf+HH/hx/4cf8oPVIanCreiIiIj/cYiIiIiIiIj/cYiIiIiIiIiIiIQG+cCgaIiIiIiHH/iIiIiIiIhx/4iIiIiHH/iIhI1yySjf+IiIcf+IiIcf+IiHH/iIcf+Ihx/4iHH/iIcf+IcTACFr/96XH/cf+HH/cf9x/4cf9x/3H/cf+HH/cf9x/3H/cf9x/3H/cf9x/3H/cf9x/3H/cf9x/3H/cf9xj/cf9x/3H/cY/3H/cf9xj/cf9x/3GEFTvOrEcY/3GP9x/3GP9xj/cY/3GP9xj/cY/3GP9xj/cYj/cY/3GI/3GEzjHEHOj/cYj/cYj/cYj/cYj/cYiP9xiI/3GIj/cYiP9xiIj/IKh0GiZ4vv9x/3H/cf+HH/cf9x/3H/cf9x/3H/cf9x/3H/cf9x/3H/cf9x/3H/OO2WuBJpcYj/cYj/cYj/cYiP9xiP9xiI/3GIj/cYiP9xiI/3GIiP9xiIiP9P4xwhzoiP9xiIiIj/cYiIiIiP9xiIiIiIiIj/cYhMR8xLg4iIiIiIiIiIiIiIiIcf+IiIiIiIiIcf+IiIiIcf8xpaK/Wl2Icf+Ihx/4hx/4iHH/iHH/iHH/iHH/iHH/hx/4hx/4Sr9MZAuHH/hx/4hx/4cf+HH/hx/4cf9x/4cf+HH/hx/3H/hx/3H/hx/3H/hx/3H/hx/3E+yuWyNRqP9x/3GP9x/3GP9xj/cY/3GP9x/3GP9xj/cYj/cY/3GP9xg5Tpa3sWmIiIiI/3GIiIiIiIiIj/cYiIiIiIgk0xwq0s49cf+Icf+HH/hx/4cf+HH/hx/4cf+HH/hx/4cf9x/4cf+HH/cf8yt4W/SHr/cf9x/3GP9x/3H/cY/3H/cY/3H/cY/3H/cY/3GP9x/3GP9xj/cYLo9gGicJ/oiIhx/4iIcf+IiHH/iIcf+Ihx/4hx/4iHH/iHH/KoMhGmfN7nGI/3GI/3GI/3GIj/cYiP9xiI/3GIiP9xiIj/cYiI/3GIiIMYNmv3yZiIiIiIcf+IiIiIcf+IiIiHH/iIiHH/iIiHH/iIhx/4iDSAFbx/6ocf+HH/hx/4cf9x/4cf+HH/cf+HH/hx/3H/cf+HH/cf+HH/cf9x/4cf9x/3H/cf9x/4cf83MSS6ztv/cY/3H/cY/3GP9x/3GP9xj/cY/3GP9x/3GP9xiP9xj/cY/3GP9xj/cYj/cY/3GI/3GI/3GDhYhbineoiIiIiIj/cYiIiIiIiIiIiIiIiIiIiIiIiIiIiIiIiDUVhLzqe/+Ihx/4iHH/iHH/iIcf+Icf+Icf+Icf+Icf+HH/iHH/hx/4hx/4cf+HH/hx/4cf+HH/hx/4cf+HH/hx/3H/hx/4cf9x/4cf9x/4cf9x/4M2KSvZ1tcf9x/3H/cf9x/3GP9x/3H/cf9x/3H/cY/3H/cf9x/3GP9x/3GP9x/3H/cY/3GP9x/3GP9x/3GP9xj/cY/3H/cY/3GP9xj/N3Ekuo7biP9xiI/3GIiP9xiIj/cYiIj/cYiIiP9xiIiIj/cYiDe0dbpLiv+IiIiIhx/4iIiIcf+IiIhx/4iIhx/4iIcf+Ihx/4iIcf+Ihx/4g/lMWxazpx/4cf9x/4cf9x/4cf9x/3H/hx/3H/cf+HH/cf9x/3H/cf9x/3H/cf+HH/cf9x/3H/cY/3H/cf9x/3H/cf9x/3H/cYMCZDsOm8j/cY/3GP9xj/cY/3GP9xiP9xj/cYj/cY/3GI/3GI/3E8QKa0v1n/cYiIiIiIiIiIiIiIiIiIiIiIiIiIiIiHH/iIiIiD8xFbHO6nH/iHH/iHH/iHH/iHH/iHH/hx/4hx/4cf+HH/iHH/hx/4cf+HH/hx/4cf9x/4MnXUvoorcf9x/3H/cf9x/3H/cf9x/3GP9x/3H/cf9xj/cf9x/3GP9x/3GP9x/3GP9x/3GP9xj/cf9xj/cY/3E0YRW8nuqP9xiI/3GIiP9xiIj/cYiIj/cYiIiP9xiIiIj/cYiIiIiI/3GIiIiIiIiIiDMK8731DIcf+IiIiIcf+IiIhx/4iIhx/4iIcf+IiHH/iIcf+Ihx/4iHH/g30XS5LouHH/cf+HH/hx/3H/hx/3H/hx/3H/hx/3H/hx/3H/cf+HH/cf9x/3H/cf+HH/cf9x/3H/cf9x/3H/cf9x/3H/cf9x/3H/cf9x/3H/cY/zIq877VDHGP9xj/cY/3GP9xiP9xj/cY/3GI/3GI/3GI/3GI/3GI/3GI/3GI/3GIj/cYiP9xiI/3GIiD0SJLPt24iP9xiIiIiIiIiIiIiIiIiIiIhx/4iIiIiIiIiHH/iIiIiIcf+IiIiHH/iIg3kjO5bcyHH/iHH/iHH/iHH/hx/4hx/4cf+Icf+HH/hx/4hx/4cf+HH/hx/3H/hx/4cf+HH/hx/3H/hx/3H/OypEtdW7cf9x/3H/cf9x/3GP9x/3H/cY/3H/cf9xj/cf9xj/cf9xj/cf9xj/cf9xj/cY/3GP9x/3GP9xj/cY/3GP9xiP9xj/cY/z+6A7JF/IiP9xiI/3GIj/cYiI/3GIiI/3GIiIj/cYiIiP9xiIiIiI/3GIiIiIiIiI/3GIiIiIg7SkS1tbuIiIcf+IiIhx/4iIcf+IiHH/iIhx/4iHH/iIcf+Ihx/4hx/4iHH/iHH/iHH/iHH/hx/4g0XlS9oav/hx/3H/cf+HH/cf9x/3H/hx/3H/cf9x/3H/cf9x/3H/cf9x/3H/cf9x/3H/cf9x/3H/cf9x/3GP9x/3H/cf9xPKaTtFlsj/cY/3GP9xj/cYj/cY/3GI/3GI/3GI/3GI/3GI/3GI/3GIj/cYj/cYiP9xiIj/cYiP9xiIiP9xiDN+VL2Bq4iIiIiIiIiIhx/4iIiIiIiIiIiHH/iIiIiIcf+IiIiHH/iIg9cnSzjYuHH/iHH/hx/4hx/4cf+HH/hx/4hx/4cf+HH/cf+HH/hx/4cf+HH/cf+HH/cf+HH/cf+HH/cf+HH/cT3mQ7MZvP9x/3H/cf9x/3GP9x/3H/cf9xj/cf9x/3GP9x/3GP9x/3GP9xj/cf9xj/cY/3H/cY/3GP9xj/cY/3GP9xj/cY/3GI/3GP9xiP9xj/cYj/cYj/cYj/cYj/cYj/cYj/cYiP9xiI/3GIj/cYhOz5wjBoiI/3GIiI/3GIiIiP9xiIiIiP9xiIiIiIiIj/cYiIiIiIiIiIiIiIiIiIiIiIiIiIiIcf+IiIiIiIhx/4iIiIiHEyf9G9gC6HH/iIcf+IiHH/iHH/iIcf+Ihx/4hx/4hx/4hx/4hxOFrVt6Uqcf9x/3H/cf+HH/cf9x/3H/cf9x/3H/cf9x/3H/cf9x/3H/cf9xj/cf9x/3H/cf9xj/cf9x/3GP9x/3E/wnSxPYv/cYj/cY/3GI/3GI/3GIj/cYj/cYiP9xiI/3GIj/cYiP82F5O76GyIiI/3GIiIiIiIiIiIiIiIiIiIiIiIiIiIcf+IiIiIiIiHH/iIiIiHH/iIiIhx/4iIhx/4iIhx/zBPE7HA7P+Icf+HH/iHH/iHH/hx/4cf+HH/iHH/hx/4cf+HH/cf+HH/hx/4cf+HH/cf+HH/cf+HH/cf+HH/cf+HH/cf9x/4cf9x/3H/cf+HH/cf9x/z5PE7Kw7HH/cf9xj/cf9x/3GP9x/3GP9xj/cf9xj/cY/3H/cY/3GP9xj/cY/3GP9xj/cY/3GI/3GP9xj/cYj/cYj/MWfyv5gNcYiP9xiIiP9xiIiP9xiIiI/3GIiIiP9xiIiIiIiP9xiIiIiIiIiIiIiIiIiIiIiIg4O/O4xAyIiHH/iIiHH/iIhx/4iHH/iIcf+Ihx/4hx/4iHH/iHH/iHH/iHH/iHH/hx/4hx/4cf8zTwS9sPtx/3H/hx/3H/cf9x/4cf9x/3H/cf9x/3H/cf9x/3H/hx/3GP9x/3H/cf9x/3H/cf9x/3H/cY/3H/cf9x/3GP9x/3GP9x/3H/cY/3H/PlPTsqwscYj/cYj/cY/3GI/3GIj/cYj/cYiP9xiI/3GIj/cYiP9xiIj/cYiIj/cYiIj/cYiIg+UySyrNuIiIiIiIiIiIiHH/iIiIiIiIcf+IiIiIcf+IiIhx/4iIhx/4iIhx/4iIcf+Ihx/4NHvzvIQMcf+HH/hx/4cf+HH/hx/3H/hx/4cf+HH/cf+HH/cf+HH/cf+HH/cf+HH/cf9x/4cf9x/3H/cf+HH/cf9x/3H/NaPivFwd/3H/cf9xj/cf9xj/cf9xj/cf9xj/cf9xj/cY/3GP9x/3GP9xj/cY/3GP9xj/cYj/cY/3GP9xiP9xj/cYj/cYj/cYj/cYPo8EsnD7iI/3GIiIiI/3GIiIiIiIj/cYiIiIiIiIiIiIiIiIiIiIiIiIiIPqtTslSsiHH/iIhx/4iIcf+IiHH/iIcf+Ihx/4hx/4iHH/iHH/iHH/iHH/hx/4hx/4hx/4cf+Icf+HH/hx/4cf+HH/hx/4cf+HH/hx/4cf9x/4cf+HE+y2KyNJ3/cf9x/3H/cf+HH/cf9x/3H/cf9x/3H/cY/3H/cf9x/3H/cf9x/3GP9x/3H/cY/3H/cf9xj/cf9xj/cf9xj/cf9xj/cY/3H/cU7zHCDOj/cY/3GP9xj/cY/3GP9xj/cY/3GI/3GP9xj/cYj/cYj/cYj/cYj/cYj/cYj/cYiP9xiI/3GIj/cYiP9xiIj/cYiI/3GIiI/3GIiIj/cYiIiIj/cYiIiIiI/3GIiIiIiIiIiIiIiIiIiIiIiIiIiIiIiIiIiIiIcf+IiIiIiHH/iIiIiHH/iIiHH/iIiHE1z+W6MBpx/4cf+HH/hx/4cf9x/4cf+HH/cf+HH/hx/3H/hx/3H/cf+HH/cf9x/4cf9x/3H/cf8+5/KyGA1x/3H/cY/3H/cf9xj/cf9x/3GP9x/3GP9x/3GP9xj/cf9xj/cY/3FP+zwATHGP9xj/cY/3GP9xj/cY/3GI/3GP9xiP9xiP9xj/cYj/cYj/cYiE77jCBH/3GIj/cYiP9xiIj/cYiI/3GIiI/3GIiI/3GIiIiP9xiIiIiI/3GIiIiIiDAAFLAA+4hx/4iIiIiHH/iIiIhx/4iIhx/4iIhx/4iIcf+IiHH/iIcf+Ihx/4iHH/iHH/iHH/iHH/iHH/iHH/iHH/hx/4hx/4cf+Icf+HH/hx/4cf+HH/PgDSsv8tcf9x/3H/hx/3H/cf9x/3H/hx/3H/cf9x/3H/cf9x/3H/cf9x/3H/cf9x/3H/cY/3H/cf9x/3H/cY/3H/cf9xj/cf9x/3GP9x/3GP9x/3GP9xj/cf9xj/cY/3GP9xj/cf9xj/cYj/cY/3GP9xItRBGuK77ocf+Icf+Ihx/4hx/4hx/4hx/4hx/4cf+Icf+HExGBG/5+7/hx/4cf+HH/hx/4cf9x/4cf+HH/cf+HH/cf+HH/cf+HH/cf9x/4cf9x/3H/hx/3H/cTd0BriL+XGP9xj/cf9xj/cY/3GI/3GP9xj/cY/3GI/3GP9xiP9xiP9xj/cYj/cYiP82gKW7f1qIiIiIiIiIiIiIiI/3GIiIhx/4iIiIiIiD2YxbRnOv+Ihx/4hx/4hx/4hx/4hx/4hx/4cf+Icf+HH/iHH/hx/4cf+HH/hx/4cf80lMS8aztx/3H/cf9x/3H/cf9x/3H/cf9x/3H/cY/3H/cf9x/3GP9x/3H/cY/3H/cf9xj/cf9xj/cf9xj/cY/3H/NqTEu1s7iP9xiP9xiI/3GIiP9xiI/3GIiP9xiIiP9xiIiI/3GIiIiP85WFK4p62IiIiIiIiIiIiIiIhx/4iIiIiIiIiIg/MJGxz26IiIhx/4iIhx/4iIcf+IiHH/iIcf+Ihx/4MOBVsS+q/4cf+HH/cf+HH/cf+HH/cf+HH/cf9x/4cf9x/3H/cf+HH/cf9x/3H/cf8z3j++IcCIiIiIiIiIiI/3GIiIiIiIiIiIiIhx/4iIiIJnrUWthSuv9xj/cf9x/3GP9x/3H/cY/3H/cY/3H/cY/3GP9x/3GP9xj/cY/3H/cTqCh7Z9eI/3GIiIiP9xiIiIiIiP9xiIiIiIiIiIgj7mcq4RmNiHH/iIiHH/iIcf+IiHH/iIcf+Ihx/4hx/4hx/4iHH/iHH/iHH/hx/4hx/4cf+IcTa4sbpHTv+HH/hx/4cf9x/4cf+HH/cf+HH/cf+HH/cf9x/4cf9x/3H/cf+HH/cf9x/3H/cf+HH/cf9x/3H/cf9x/3H/cf9x/3H/cY/3H/cf9x/3H/JXMyKtjM3Y/3H/cf9xj/cf9x/3GP9x/3GP9x/3GP9xj/cf9xj/cY/3GP9xj/cYNVHqu64ViIiIiIiIiIiIiIiHH/iIiIiIiIiHH/iIiIiIcf+IiIhx/4iIiHH/iIhx/4iIcf+IiHH/N47kuXEbhx/4cf+HH/hx/4cf9x/4cf9x/4cf+HH/cf+HH/cf9x/4cf9x/3H/MCTXsesoj/cY/3GP9xj/cYj/cY/3GI/3GI/3GP9xiP9xiP9xiI/3ExsSO/TtyP9xiIiI/3GIiIiIj/cYiIiIiIiIj/cYiIiIiIiIiIiIiIiIiIiIiIiHH/gxUMe/rzhx/4cf+Icf+HH/hx/4cf+HH/hx/4cf+HH/hx/4cf+HH/cf+DNfrL6gU/9xiP9xiI/3GI/3GIj/cYiI/3GIj/cYiI/3GIg/f9WxgCqIiIiIcf+IiIiIiIiHH/iIiIiIcf+IiIhx/4iIiHH/iIhx/4iIMnVPv4qwj/cY/3H/cY/3GP9xj/cY/3GP9xj/cY/3GI/3GP9xiP9xj/cYj/cYj/cYj/cYj/cYj/cYj/cYiP9xiI/3GIj/cYiP9xiIj/cYiIj/cYiIj/cYiIiI/3GIiIiI/3GIiIiIiIj/cYiIiIiIiIiIiIiIiIiIiIiIiIg8c1W1jKr/iIcf+Ihx/4hx/4iHH/iHH/iHH/hx/4hx/4hx/4cf+HH/iHE6TGa2s5n/cY/3H/cf9x/3H/cf9x/3H/cY/3H/cf9x/3GP9x/3H/cY/3H/cY/3H/cY/3H/cY/3GP9x/3GP9xj/cT/PhbEweo/3GIiP9xiIj/cYiIiP9xiIiI/3GIiIiI/3GIiIiIiIj/cYiIiIOWJzt52MiIiIhx/4iIiIhx/4iIiHH/iIiHH/iIiHH/iIhx/4iHH/iDb/hbsAev+HH/hx/4cf9x/4cf9x/4cf9x/4cf9x/3H/hx/3H/cf9x/4cf9x/3H/cf9x/3H/cf9x/3H/cf9x/3H/cf9x/3H/N6MFulz6/3GP9xj/cYj/cY/3GI/3GP9xiP9xiP9xiP9xiP9xiP9xiP9xiI/3GIj/cU4YLB59cYiI/3GIiP9xiIj/cYiIj/cYiIiI/3GIiIiI/zLYEb8n7oiIiIiIiIiIiIiIiIiIiIiIiIiIhx/4iIiIiIiIcf+Ig/a4SylHv/iHH/iHH/iHH/iHH/hx/4hx/4cf+Icf+HH/hx/4cf+Icf+HH/cf+HH/hx/4cf+HH/P6fEsVg7cf9x/3H/cY/3H/cf9x/3H/cY/3H/cf9xj/cf9xj/cf9x/3GP9xj/cf9xj/cY/3H/cY/3GP9xgzsnO8TYxxiP9xiI/3GI/3GIj/cYiI/3GIj/cYiI/3GIiI/3GIiIj/cYiIiI/3GIiIiIj/cYiIiIiIiIiIgxK+O/1ByIiIcf+IiIiHH/iIiIcf+IiHH/iIiHH/iIcf+IiHH/iIcf+Icf+Ihx/4hx/4g/A8Ox/Dxx/3H/hx/4cf9x/4cf9x/4cf9x/4cf9x/4cf9x/3H/hx/3H/cf9x/3H/hx/3H/cf9x/3H/cf9x/3H/cf9x/3H/cf9x/3H/cY/3H/cT6V8bFqDnH/cY/3GP9x/3GP9xj/cY/3GP9xj/cY/3GP9xj/cY/3GP9xiP9xj/cYj/cY/3GI/3GI/3GI/3GI/3GIj/cYj/cYiP9xiIj/cYiP9xiIj/cYiIj/cYg8DmK08Z2IiP9xiIiIiIiIiIiIiIiIiIiIiIiIiIhx/4iIiIiIiIcf+IiDxYFbWn6v+Icf+Icf+Icf+HH/iHH/hx/4cf+Icf+HH/hx/4cf+HH/hx/3H/hx/4cf+HH/cf+DB4FbCX6nGP9x/3H/cf9xj/cf9x/3GP9x/3GP9x/3GP9x/3GP9x/3GP9xj/cY/3GP9x/3GP9xj/cY/3GI/3GP9xj/cY/3GI/3GP9xiP9xiP9xiP9xiP9xiP9xiI/znkAbcb/nGIj/cYiI/3GIiI/3GIiI/3GIiIiP9xiIiIiI/3GIiIiIiIiI/3GIiIg3HIS543uIiIcf+IiIhx/4iIcf+IiHH/iIhx/4iHH/iIcf+Ihx/4hx/4hx/4hx/4hx/4hxPds0siTLcf+HH/cf+HH/cf9x/4cf9x/3H/cf+HH/cf9x/3H/cf9x/4cf9x/3H/cf9x/3H/cf9xj/cf9x/3H/cf9x/3E1CWW79pr/cY/3GI/3GI/3GI/3GI/3GI/3GI/3GIj/cYiP9xiI/3GIj/cYiI/3GIiP9xO+cktRjbiIiIiIiIiIiIiIiIiIiIiIiHH/iIiIiIiHH/iIiIiHE1AUW6/rqHH/hx/4hx/4cf+HH/iHH/hx/4cf+HH/hx/4cf9x/4cf+HH/cf+HH/hx/3H/hx/zcNJbny2nH/cf9xj/cf9x/3GP9x/3GP9x/3GP9xj/cf9xj/cY/3GP9xj/cf9xj/cY/3GI/3GP9xj/cY/3GI/3GP9xiP9xiP9xPNbitCkdj/cYiIj/cYiIj/cYiIiP9xiIiIiP9xiIiIiIiI/3GIiIiIiIiIiIiIiIiIiDaWkrppbYiIiIhx/4iIiHH/iIiHH/iIiHH/iIhx/4iHH/iIcf+Ihx/4iHH/iHH/iHH/iHH/iHH/iHH/iHH/hx/4hx/4cTDTw7A8PP9x/4cf9x/3H/hx/3H/cf9x/3H/hx/3H/cf9x/3H/cf9x/3H/cf9x/3H/cf9x/3GP9x/3H/cf9x/3GP88EAS17/uI/3GP9xj/cYj/cY/3GI/3GP9xiP9xiP9xiI/3GI/3GI/3GIj/cYiP9xiIj/cYiI/3GIiP9xiIO96ytSFNiIiIiIiIiIiIiIiIiIiIiIiIiIiIiIiIiHH/iIiIiIiHH/iIiIiHH/iIM2gkvpfb/4hx/4hx/4hx/4cf+Icf+HH/hx/4cf+HH/hx/4cf+HH/hx/4cf+HH/hx/3H/hx/3H/hx/3H/hx/3H/hx/3H/cf+HH/PhjTs+cs/3H/cf9xj/cf9x/3GP9x/3GP9x/3GP9xj/cf9xj/cY/3H/cY/3GP9xj/cY/3GP9xj/cYj/cY/3GP9xiP9xj/cYj/NteDuih8cYiIj/cYiIiP9xiIiI/3GIiIiIj/cYiIiIiIiIiI/3GIiIiIiIiIiIiIiIiIiIOxPStewtcf+IiIhx/4iIhx/4iIcf+Ihx/4iIcf+Ihx/4hx/4iHH/iHH/iHH/iHH/iHH/iHH/hx/4hx/4cf+Icf+HH/g503O4LIz/hx/3H/cf9x/4cf9x/3H/cf9x/3H/hx/3H/cf9x/3H/cf9x/3H/cY/3H/cf9x/3H/cf9xj/cf9x/3H/cY/3H/cY/3H/cf9xj/MxyTvuNsj/cYj/cYj/cYj/cYj/cYj/cYj/cYiP9xiP9xiI/3GIiP9xiIj/cYiI/3GIiI/3GIiIj/cYiIiIj/cYiIiIiI/3GIiIiIOyUBtdr+iIiIiIiIiIiIiIiIiIiIhx/4iIiIiIhx/4iIiIcf+IiIhx/4iIhx/4iIhx/4iHH/iIhx/4g/9pKyCW3/iHH/hx/4cf+Icf+HH/hx/4cf+HH/hx/4cf9x/4cf+HH/hx/3H/hx/3H/hx/3H/hx/3H/hx/3H/cf9x/4cf9x/3H/cf+HH/cf9x/3H/cf9x/z978rKEDf9xj/cf9xj/cf9xj/cY/3H/cY/3GP9xj/cf9xj/cY/3GP9xiP9xj/cY/3GP9xiP9xj/cYj/cYj/cYj/cYj/cTtqArSV/XGIiP9xiIj/cYiIj/cYiIiI/3GIiIiI/3GIiIiIiIj/cYiIiIiIiIiIiIiIiIiIiIiIiIiIiIhx/4iIiIiIiHEzY9K8nC1x/4iHH/iIcf+Ihx/4iHH/iHH/iIcf+Icf+Icf+HH/iHH/iHH/hx/4cf+Icf+HH/gyAvS+/Qtx/3H/cf9x/3H/cf9x/3H/cf9x/3H/cf9x/3H/cf9xj/cf9x/3H/cY/3H/cf9xj/cf9xj/cf9xj/cf9xj/cf9xj/cY/3GP9x/3E5ZvG3mQ7/cYj/cY/3GI/3GI/3GI/3GI/3GIj/cYiP9xiP9xiIj/cYiP9xiIj/cYiIj/cYiIiP9xiIiIj/cYiIiDb9XrsCof+HH/hx/4cf9x/4cf+HH/cf+HH/cf+HH/cf+HH/cf9x/4cf8xb8WwoDqP9xj/cf9xj/cY/3GP9x/3GP9xj/cY/3GP9xiP9xj/cY/3GI/3GP9xiP9xiP9xj/cYj/cYOa4lt1HaiIiIj/cYiIiIiIiIiIiIiIiIiIiIiIgr73FKcQjriIiIiIiIiIiIiIiIiIiIiIiIiIiHEpWpY6elaccY/3GP9xj/cYj/cY/3GP9xiP9xiP9xj/cYj/cYj/cYj/cYg/tOWxSxqIiIiIiIiIiIiIiIiIiIiIiIiIiIM+NFvRy6iIcf+Ihx/4hx/4hx/4hx/4hx/4hx/4cf+Icf+HH/g5wNW4Pyr/cf9x/3H/cf9x/3H/cf9x/3H/cf9x/3H/cf9x/3GP9x/3H/cf9xj/cf9x/3GP9x/3GP9x/3GP9x/zHg1bAvKoj/cYiP9xiI/3GIiP9xiIiP9xiIiP9xiIiI/3EknvE65hDs/4cf+HH/cf+HH/cf+HH/cf+HH/cf9x/4cf9x/3H/hx/3H/cTmp9bdWCv9x/3GP9xj/cY/3GP9xj/cYj/cY/3GP9xiP9xj/cYg0cP68jwGIcf+Ihx/4iHH/iIcf+Ihx/4hx/4hx/4hx/4hx/4gjMBga7P5+iIiIiIiIiIiIiIiIiIiIiIcf+IiIiIiIcf+IiIiDbydroNiYcf+HH/hx/4cf+HH/hx/4cf+HH/hx/3H/hx/4cf9x/4cf9x/4cT6YBbJn+v9xj/cf9x/3GP9x/3GP9x/3GP9x/3GP9x/3GP9xj/cY/3GP9x/3GP9xj/cYj/cY/3GDNa9b2lCoiP9xiIiIj/cYiIiIiI/3GIiIiIiIiIg8JUW02rqIcf+IiIcf+IiHH/iIhx/4iHH/iIcf+Ihx/4hx/4iHH/iHH/iDUo/7zXAIj/cYj/cYj/cYj/cYj/cYiP9xiP9xiI/3GIiP9xiIOcuWuDRp/4iIiIiIiIiIiHH/iIiIiIcf+IiIiHH/N1Skuatbcf+HH/iHH/hx/4hx/4cf+HH/hx/4hx/4cf9x/4cf+HH/hx/4cf8qFWA6fqn8cYiP9xiI/3GIiP9xiIiP9xiIiP9xiIiIj/cYiIiCYjcBq9yP7/hx/3H/hx/3H/cf+HH/cf9x/4cf9x/3H/cf9x/3H/cf+HH/cf9x/3H/NeSkuxtbcY/3GP9xj/cY/3GP9xj/cY/3GI/3GP9xj/cYj/cYj/cY/3GI/3GIj/cYj/cYj/cYiP9xiI/3GIj/cYiI/3EyiGS+d5uIiIiIiIiIiIiIiIiIiIiIcf+IiIiIiIiIcTuEdrR7iXH/hx/4hx/4cf+HH/iHH/hx/4cf+HH/hx/4cf9x/4cf+HH/gxhme/eZhx/3GP9x/3GP9xj/cf9xj/cY/3GP9xj/cY/3GP9xj/cY/3GP9xj/PIRUtXuriIj/cYiIj/cYiIiP9xiIiIj/cYiIiIiI/3GCysVhpVOp7/cY/3H/cY/3H/cY/3GP9x/3GP9xj/cY/3GP9xj/cY/3GI/3GP9xj/cYIj8ZGuwObnH/cf9x/3H/cf+HH/cf9x/3H/cf9x/3H/cY/3H/cf9x/3H/cf9xj/cf9x/3H/cYPUdns7iYiI/3GIj/cYiI/3GIiP9xiIiP9xiIiP9xiIiIj/cTPSNb0tyoiIiIiHH/iIiIiIcf+IiIhx/4iIiHH/iIhx/4iIhx/4gy5Ca+G9mHH/cf+HH/hx/3H/hx/3H/hx/3H/cf+HH/cf9x/4cf9x/3H/cf9x/zMnRb7Yuv9xj/cY/3H/cY/3GP9xj/cY/3GP9xj/cYj/cY/3GP9xiP8+Dpaz8WmIiIiI/3GIiIiIiIiIiIiIiIiIiIiDPe5r0hGYiHH/iHH/iHH/iHH/iHH/hx/4hx/4cf+Icf+HH/hx/4cSe2CFqkn3pxiIiIiIiIiIiI/3GIiIiIiIiIiIiIiHH/iIiIiIiIiIiIcf+IiIiIhx/4iIiIcf+IiIhx/4iIhx/4iIcf+IiHH/iIcf+Ihx/4iHH/iHH/iHH/iHH/g2viG7Qd7/hx/4hx/4cf+HH/hx/4cf+HH/hx/4cf+HH/cf+HH/hx/3H/hx/3H/hx/3H/g3ODy6x8OIj/cYj/cYiI/3GIj/cYiI/3GIiP9xiIiP9xiIiIj/cYiIiI/3GIiIiIiIj/cYiIiIiIiIiIiIiIiDvJC7U29HH/hx/4cf+HH/hx/3H/hx/4cf9x/4cf9x/4cf9x/4cf9x/4cf9x/yHYWioTel3/cY/3GP9xiP9xj/cYj/cY/3GI/3GI/3GI/3GIj/cYj/cYiD3PvrMwQYcf+Icf+Icf+Icf+Icf+HH/iHH/hx/4cf+Icf+HH/hx/4cf+HH/hx/4cT/oRbEXuv9xj/cf9x/3H/cf9x/3GP9x/3H/cf9xj/cf9xj/cf9xj/cf9xj/cf9xg89Ii0C3eIiI/3GIiIiI/3GIiIiIiIj/cYiIiIiIgwNbOw2kyIiIiIcf+IiIiHH/iIiHH/iIhx/4iIcf+IiHH/iIcf+Ihx/4hx/4iHH/iHH/iHH/iHH/iHH/hx/4hx/4cf+Icf81kXW8bor/cf9x/4cf9x/3H/cf9x/3H/cf9xj/cf9x/3H/cf9x/3GP9x/3H/cf9xj/cf9x/zoEZrf7mYj/cYiP9xiI/3GIj/cYiI/3GIiP9xiIiP9xiIg+t6SySFuIiIiIiIiIiIiIhx/4iIiIiIcf+IiIiIcf+IiIcf+IiIcf+IiIcT3CRLM9u/+HH/hx/4cf+HH/hx/4cf+HH/hx/4cf+HH/cf+HH/hx/3H/hx/3H/hx/3H/cf+HH/cf9x/4cf9x/3H/cf+HH/cf9x/3H/cf9x/3H/cf9x/3H/cf9x/3H/cf9x/3H/cY/3H/cf9x/3H/TGL8WdD/cf9xj/cf9xj/cY/3H/cY/3GP9xj/cY/3H/cY/3GI/3GP9xj/cY/3GEIFbO+pj/cY/3GI/3GI/3GI/3GIj/cYj/cYiP9xiI/3GIj/cYiI/3GIiP9xiIg2D3q68IWIiHH/iIcf+Ihx/4iHH/iHH/iIcf+Icf+Icf+Icf+HEqSwI6e0/ciP9xiP9xiP9xiI/3GIj/cYiP9xiIj/cYiI/y1SICpa3f2Ij/cYiP9xiIj/cYiI/3GIiI/3GIiIj/cYiIiI/3GIiIiIj/cYiIiIiIiIiIj/cYiIiIiIIyRIih67d4iIiIiIiIiIiIiHH/iIiIiIhx/4iIiIcf+Cq9Vhp0Kp6P9xiI/3GIiP9xiI/3GIiP9xiIiP9xiIiDAsLLHj0/+Icf+Icf+Icf+Icf+Icf+HH/hx/4hx/4cf+HE1N8u7yDSP9xj/cY/3GP9xiP9xj/cYj/cYj/cY/3GI/3GIN9jquScViIiIiHH/iIiIcf+IiIhx/4iIhx/4iIcf+Ihx/4iIcf+Icf+Ihx/4iHH/iHH/iHH/iHH/iHH/hx/4hx/4cf+Icf+HH/hxO6UPtVrwiP9xiI/3GI/3GIj/cYiI/3GIj/cYiI/3GIiI/3GIiD8wLbHP0ohx/4cf+Icf+HH/iHH/hx/4cf+HH/hx/4cf+HH/hx/4cf+HH/SvBcYPpx/4cf9x/4cf9x/4cf9x/3H/hx/3H/cf+HH/cf9x/3H/cf+HH/cf9xNGxhvJOej/cf9x/3H/cf9x/3GP9x/3H/cY/3H/cY/3H/cf9xj/cY/3H/cY/3ExlMK/az3/cYj/cY/3GI/3GI/3GI/3GIj/cYj/cYiP9xiI/3GIj/cYiI/3GIiP9xiIiP9xiIiP9xiIiIj/cYiIiIiP9xObG1t05Khx/4iIiHH/iIiIcf+IiIcf+IiHH/iIhx/4iHH/iIcf+Icf+IOFaUuKlrhx/4cf9x/4cf+HH/cf+HH/cf9x/4cf9x/4cf9x/3H/cf+HH/cf9x/zzqc7QVjHH/cY/3H/cY/3H/cY/3H/cY/3H/cY/3GP9xj/cY/3H/cY/3GP9xiP9xj/cY/3GP9xiP9xj/cYj/cYj/O7xvtkOQiHH/iHH/iIcf+Icf+Ihx/4hx/4cf+Icf+Icf+HH/iDyAsrV/Tf+HH/cf+HH/cf+HH/cf+HH/cf9x/4cf9x/3H/cf+HH/cf9x/3H/cf9x/3H/cf9x/3H/cf9x/3H/cf9x/3H/cf9x/3GP9x/3H/cf8xLRSw4uuI/3GP9xj/cYj/cY/3GI/3GI/3GI/3GI/3GI/3GIj/cYj/cYiP9xiIj/cYiP9xiIiP9xiIj/cYiIiP9xNdHRuy4uiIiIiIiIj/cYiIiIiIiIiIiIiIcf+IiIiIiIiIiIhx/4iIiIiHH/iIiIhx/4iIiHH/iIPNrVtCUqcf+HH/hx/4cf+HH/cf+HH/hx/4cf9x/4cf9x/4cf9x/4cf9x/z9ZobKmXv9x/4cf9x/3H/cf9x/3GP9x/3H/cf9x/3H/cf9xj/cf9x/3H/cY/3H/cf9xj/cf9xj/cf9xj/cY/3H/cTUexrrhOXGIiP9xiIiP9xiIiP9xiIiIiP9xiIiIiIgsxkA6Y5v8/4cf+HH/hx/3H/hx/3H/hx/3H/hx/3H/hx/3H/cf+HH/cf9x/3H/cf+HH/OkYTt7ns/3H/cf9xj/cf9xj/cf9xj/cf9xj/cf9xj/cY/3GP9x/3GP9xj/Nqwmu1PZiI/3GIiIj/cYiIiP9xiIiIiIj/cYiIiIgxNF6/y6GHH/cf+HH/cf+HH/cf+HH/cf+HH/cf9x/4cf9x/3H/cf9x/4cf8nJZwavaY+/4cf+HH/hx/4cf+HH/hx/4cf+HH/cf+HH/cf+HH/cf+HH/cf89A72z/EJxiI/3GIiI/3GIiI/3GIiIj/cYiIiI/3GIiCriUxpx2s7/cf9x/3H/cf9x/3GP9x/3H/cf9x/3H/cY/3H/cf9x/3GP9x/3GP9x/3H/cY/yfsYRqhOe5x/4iIiHH/iIhx/4iIcf+IiHH/iIcf+Ihx/4iHH/iHE5QYG2vn6HH/iHH/hx/4cf+Icf+HH/hx/4cf+HH/hx/3H/hx/4cf9x/zakcrtbjf9x/3H/hx/3H/cf9x/3H/cf9x/3H/cf9x/3H/cf9x/3GP9x/3H/cf9xQx/czgJx/3GP9x/3GP9x/3GP9xj/cf9xj/cY/3GP9xj/cY/3GP9xj/cY/3GCRURirau52IiP9xiIj/cYiIj/cYiIiP9xiIiIiP9xiIPf3dswIicf+HH/hx/4cf9x/4cf+HH/cf+HH/hx/3H/hx/3H/hx/3H/cf+HH/cf9x/3H/hx/3H/cf9x/3H/cf+HH/cf9x/3H/cf9x/3H/cf9xj/cf9x/3EyruK9UR1xj/cY/3GP9xj/cY/3GP9xj/cY/3GP9xj/cYj/cY/3GI/3GP8iTbgq+yR9cYiIiIiIiIiIiIiIiIiIiIiIiIiIiIggKowaHlc+iIiP9xiIiIiIj/cYiIiIiIiIiIiIiP9xiIiIIT8WGvwOnnGP9xj/cY/3GP9xiP9xj/cY/3GI/3GP9xiP9xiP9xiP86GVG35q6Ij/cYiP9xiIj/cYiI/3GIiI/3GIiIj/cYiIiI/3E/gvWxfQqIhx/4iIiIcf+IiIhx/4iIhx/4iIhx/4iHH/iIhx/4iHH/M66xvlFO/4hx/4hx/4cf+HH/iHH/hx/4cf+HH/hx/4cf+HH/hx/4cf+HH/cf+HH/cf+HH/hx/3H/hx/3H/cf+HH/cf9x/4cf9x/3H/cf9x/4cf9xO1qhtKVecf9xj/cf9x/3H/cY/3H/cf9x/3GP9x/3GP9x/3GP9x/3GP9x/3GP9xj/cY/3H/cY/3GP9xj/cY/3GP9xiP9xj/cY/3GI/3GP9xiP9xiP9xiP9xiP9xiP9xiP9xiIOS/0t9ALiIiP9xiIiIiIiIiIiIiIiIiIiIiIiIhx/4iIg0tHe8S4hx/4cf+Icf+HH/hx/4cf+HH/hx/4cf+HH/hx/4cf9x/4cSkbmxp+Rk5x/4iHH/iIcf+Icf+Icf+Icf+Icf+Icf+Icf+HEtI4laXcdqiIj/cYiIiIiIiIiIiIiIiIiIiIiIiIiIiIiIiHH/iIiDPVZb0qmohx/4hx/4hx/4hx/4hx/4cf+Icf+HH/hx/4cf+Icf+HH/hx/3E80qWzLVpx/3H/cf9x/3H/cf9xj/cf9x/3GP9x/3H/cY/3H/cf9xj/cf9xj/cY/3H/cY/3GP9xj/OvVltwqaiI/3GIiP9xiIj/cYiIj/cYiIiP9xiIiIj/cYiIiIiI/3GDjH1Lg4K4iIcf+IiIiIcf+IiIhx/4iIhx/4iIcf+IiHH/iIcf+Ihx/4iHH/iHH/iHH/iDoydLbNi3H/hx/3H/hx/3H/hx/3H/cf+HH/cf9x/4cf9x/3H/cf9x/4cf9x/3H/cf9x/3H/cf9x/3H/cf9x/3H/cf9x/3GP9x/3H/cf9x/3GP9x/3H/cY/3H/cY/3H/cY/3H/cY/3H/cY/3GDHtYb8Snv9xiP9xj/cY/3GI/3GP9xiP9xiP9xiP9xiP9xiP9xiP9xiI/3GIj/cYiP9xiIj/cYPpp1smWKiIiIiIiIiIhx/4iIiIiIiIiHH/iIiIiIcf+DpTpbasWocf+HH/iHH/hx/4cf+HH/iHH/hx/3H/hx/4cf+HH/hx/3H/hx/4cf9x/4cT4VFbLq6v9x/3H/cY/3H/cf9xj/cf9xj/cf9xj/cf9xj/cY/3GP9x/3GP9xj/cYOam/uFZA/4iIhx/4iIcf+IiHH/iIcf+IiHH/iHH/iIcf+Icf+Icf+IhxNVJVuq2qhx/3H/cf+HH/cf9x/4cf9x/3H/cf9x/3H/cf9x/3H/cf9x/3H/cf9x/zxmRrWZuf9xiP9xj/cYj/cYj/cYj/cYj/cYj/cYiP9xiI/3GIj/cYiP89clW0jaqIiP9xiIhx/4iIiIiIiIiIiIiIiIcf+IiIiIiHH/iIiIhx/4iIiHH/iIiHH/iIMYTjsIsc/4cf+Icf+HH/hx/4cf+HH/hx/4cf+HH/hx/4cf+HH/cf+HH/hx/3H/hx/3E5rMW3Uzr/cf9xj/cf9xj/cf9xj/cY/3H/cY/3GP9xj/cf9xj/cY/3GP9xiP9xM8kGvTb5iP9xiIiIj/cYiIiIiP9xiIiIiIiIiIiI/3GIiIiIiIiIg/YQWxnvqIhx/4iHH/iIhx/4iHH/iHH/iIcf+Icf+Icf+Icf+Icf+Icf+HH/iHH/hx/4cf+Icf+HH/hx/4cT7xQ7EOvHH/cf9x/3H/cf+HH/cf9x/3H/cf9x/3H/cf9x/3H/cf9x/3H/cf9x/3GP9x/3H/cf9x/3GP84Y5O4nGxxiP9xj/cY/3GP9xiP9xiP9xj/cYj/cYj/cYj/cYj/cYiP9xiI/3GIj/cYiP9xiIj/cYiI/3GIiP9xiIiIPIpEtHW7iIiIcf+IiIiIiIiIiIiHH/iIiIiIcf+IiIiHH/iIiIcf+IPZzxs2MOiIcf+Icf+Ihx/4hx/4hx/4cf+Icf+Icf+HH/QWFcCur/hx/4cf+HH/hx/4cf+HH/hx/4cf9x/4cf+HH/cf+HH/cf+HH/cf+HH/cf+HH/N5Hlum4aj/cf9xj/cY/3GP9x/3GP9xj/cY/3GP9xj/cY/3GI/3GP9xj/cTEKx7/1OIiIiIiIiIiIiIiIiIiIiIiIiIgo31Aakgr+/3H/cf9x/3H/cf9xj/cf9x/3GP9x/3H/cY/3H/cY/3H/cY/3H/cY/3E0Y0+8nLCIiIcf+IiIiIcf+IiIhx/4iIcf+IiIcf+Ihx/4iIcf+Ihx/4hx/4iHH/iHH/iHH/iHH/iHH/iHEn6sdasVOK/3GIiIj/cYiIiIj/cYiIiIiIiP9xiIiIiIMdjvsDcQ/3H/cf9x/3H/hx/3H/cf9x/3H/cf9x/3H/cf9x/3H/cf9x/3H/cY/3H/cf9x/3H/cY/3H/cf9xj/cf9xj/cTpnFbaY6oj/cYj/cYiP9xiI/3GI/3GIiP9xiI/3GIiP9xiIiP9xiIiP8ipiAaBp3+/4cf9x/4cf+HH/cf+HH/cf+HH/cf+HH/cf+HH/cf9x/4cf9x/3H/cSbh2GrR4nn/cf9xj/cf9x/3GP9x/3H/cY/3H/cY/3GP9x/3GP9xj/cf9xj/cToqRrbVuf9xiIiP9xiIiP9xiIiIj/cYiIiIiP9xiIiIiIiIiIiP9xg3/8W5ADqIcf+IiIcf+Ihx/4iHH/iIcf+Ihx/4hx/4iHH/iHH/iHE3/je4Achx/3H/hx/3H/cf9x/3H/cY/3H/cf9x/3H/cf9x/3GP9x/3H/cY/3H/OEQFubv6/3GI/3GI/3GI/3GI/3GIj/cYj/cYiP9xiIj/cYg7A5W1/GqIiIiIiIiIiIiHH/iIiIiIiIiIcf+IiIiDX1VbwKqv+Icf+HH/iHH/hx/4hx/4cf+HH/hx/4cf+HH/hx/4cf+HH/hx/3H/hx/4cf9x/4cf9xKw1JWn8raoiIiIiIhx/4iIiIiIhx/4iIiIcf+IiIhx/4iEvOjGMX/4iIcf+Ihx/4iHH/iIcf+Icf+Ihx/4hx/4hx/4cf+Icf+IMjHVvs4qcf9x/3H/hx/3H/cf9x/3H/cf9x/3H/cf9x/3H/cY/3H/cf9x/3H/cY/3H/QwzM3zNx/3GP9x/3GP9x/3GP9xj/cf9xj/cY/3GP9xj/cY/3GP9xj/cY/zPaUb4lroj/cYj/cYj/cYj/cYiP9xiI/3GIj/cYiP9xiIj/cYiI/3GD8EYrH7nYiI/3GIiIiIiIiIiIiIiIiIiIiIiIiIiEMGbN+Zhx/4iIiIiIiHH/iIiIhx/4iIiIcf+IiIcf+IiDllBbea+ocf+HH/hx/4cf+HH/hx/4cf9x/4cf+HH/cf+HH/cf+HH/cf+HH/cf+HH/cf9x/4cf9xNoHVuX4qcf9xj/cY/3GP9xj/cY/3GP9xj/cY/3GP9xj/cYj/cY/3GI/3GI/3GDyFBbR6+oiP9xiIiIiIj/cYiIiIiIiIiIiIiIiIiIiIiIiINjH0us4LiIhx/4iHH/iIcf+Ihx/4hx/4hx/4iHH/iHH/hx/4hx/4hx/4cf+Icf+HH/hx/4MBS0sPtLcf9x/4cf9x/3H/cf9x/3H/cf9x/3H/cf9xj/cf9x/3H/cf9x/3GP9x/3H/cY/3H/cf9xj/cf9xj/cf9xj/cTypNLNWy3GI/3GI/3GIj/cYj/cYiP9xiI/3GIiP9xiIj/cYiI/3GIiI/3GIiC3hORox7G5x/3GP9xj/cY/3GP9xj/cY/3GP9xj/cY/3GP9xiP9xj/cYj/cYj/cYj/cTL5fb4GgoiHH/iIhx/4iHH/iIcf+Ihx/4iHH/iHH/iHH/iHH/iHH/iHH/gqqCoadX1eiHH/iIiIiIiHH/iIiIiHH/iIiIcf+IiIcf+IiIcf+IiHH/iIcf+Ihx/4iHH/iIcf+Icf+Icf+Icf84B+W4+Bpx/4cf9x/3H/cf9x/3H/hx/3H/cf9x/3H/cf9x/3H/cf9x/3H/cf85OcS4xjuP9xj/cY/3GP9xiP9xj/cYj/cY/3GI/3GI/3GI/3GIj/cYj/MFHXsb4oiIiIiIiIiIiIiHH/iIiIiIhx/4iIg6Gn+35YCP9x/3GP9x/3H/cY/3GP9x/3GP9x/3GP9xj/cY/3GP9xj/cf9xiP9xj/cY/3GP9xMjsVvsTq/3GIiI/3GIiIiP9xiIiIiI/3GIiIiIiIgsRIAaS7f+cf9x/4cf9x/3H/cf9x/3H/cf9x/3H/cf9x/3H/cf9x/3H/cf9x/3H/cY/ywtvUp9JCv/cYiIj/cYiIiP9xiIiIj/cYiIiIiI/3GIiCmS9UqW0KuIiIiIcf+IiIiIiIiIiHH/iIiIiIhx/4iIO6xptVOWhx/3H/hx/3H/cf+HH/cf9x/4cf9x/3H/cf9x/3H/hx/3H/cUOTrNbF/3H/cf9xj/cf9x/3H/cf9x/3GP9x/3H/cY/3H/cf9xj/cf9xj/cf9xgxhIG/e36P9xj/cY/3GI/3GP9xj/cYj/cY/3GI/3GI/3GI/3EtVnhKWph7iIiI/3GIiIiIiIj/cYiIiIiIiIiIiIiIiIiIiIOjcmtsjZiHH/iIcf+Icf+Icf+Icf+Icf+Icf+Icf+HH/iHH/hx/4Ly1CGi0r3oiP9xiIiI/3GIiIiP9xiIiIiIiP9xiIiIiIiIiIiIiIgxKuWw5Rr/iIhx/4iHH/iIcf+Ihx/4hx/4iHH/iHH/iHH/hx/4hx/4hx/4cf+IcTJcG76j5P9xj/cf9xj/cY/3GP9xj/cY/3GP9xiP9xj/cY/3GI/3GI/3GP9xiP9xiDeFZLl6m4/3GIiIiI/3GIiIiIiIiI/3GIiIiIiIiIiIiIiIiIiIiIiIiHH/iIiIiIiIhx/4iIiIiHH/iIiIcf+IiIhx/4iIcf9N0Vwy6oiIcf+Ihx/4iHH/iHH/iIcf+Icf+Icf+Icf+Icf+HH/iHH/hx/4hx/4cf+HH/hx/4cf+HH/hx/4cf+HH/cf+HH/hx/3H/hx/4cf9x/4cf9x/3H/hx/3H/cf+DZZkbumbv9x/3H/cf9x/3H/cf9x/3H/cY/3H/cf9x/3H/cY/3H/cf9xj/cf9xj/cf9xj/cf9xj/cf9xj/cY/3GP82PaW6wlpxiIj/cYiI/3GIiI/3GIiIj/cYiIiI/3GIiDg21bjJKoiIcf+IiIiHH/iIiHH/iIiHH/iIhx/4iIcf+Ihx/4iHH/iIcf+Icf+Ihx/4hx/4g1nhG7Ye6Icf+HH/hx/4cf+HH/hx/4cf+HH/hx/4cf9x/4cf+HH/cf+HH/cf+HH/cf+HH/cf9x/4cf9x/3H/cf+HH/cf9x/3H/cf9x/3H/cf9x/yAE8BoQwP6IiIiIiIiIiIiIiIiIcf+IiIiIiHH/iIiIiHH/iIiIcf+IiIcf+IiHH/iIhx/4iDrNo7YyXHH/hx/4hx/4cf+HH/hx/3H/hx/4cf+HH/cf+HH/hx/3H/hx/zPw5L0PG3H/cY/3H/cf9xj/cf9x/3GP9x/3GP9x/3GP9xj/cf9xj/cY/3GP9xj/cY/3GP9xj/NR4dvOHiiIiIcf+IiIiIcf+IiIhx/4iIhx/4iIhx/4hGzMyjM3H/iIcf+Icf+Ihx/4hx/4hx/4hx/4cf+Icf+Icf+HH/hx/4MEiyscdN/3H/hx/3H/hx/3H/cf+HH/cf9x/3H/hx/3H/cf9x/3H/cf9x/4cf9x/3H/cf9xj/cf9x/3H/cf9x/3H/cf9xj/cf9x/3H/cY/3H/cY/3H/cTQ6A7zF/P9xj/cY/3GI/3GP9xiP9xiP9xiP9xiP9xiP9xiP9xiI/z6nQ7NYvP9xiIiIiI/3GIiIiIiIiIj/cYiIiIiIiIiIiIiIiIiIiIiHH/iIg/t0WxSLqIcf+Icf+Ihx/4hx/4cf+Icf+Icf+HH/iHH/hx/4hx/4cf+HH/hx/4cf+HH/hx/3H/hx/z7OE7Ix7HH/hx/3H/cf9x/3H/cf9x/3H/cf9x/3H/cY/3H/cf9x/3H/cf9xj/cf9x/3GP9x/3H/cY/3H/cY/3H/cY/3GP9x/3GP9xgzUzO9rMz/cYj/cYj/cYiP9xiP9xiI/3GIj/cYiP9xiIj/cYiI/z22ZrRJmYiIiIiIcf+IiIiIiHH/iIiIiHH/iIiHH/iIiHH/iIg0mgW8ZfqHH/hx/4cf+HH/hx/4cf+HH/cf+HH/hx/3H/hx/3H/hx/3H/hx/3H/hx/3H/cf9x/4cf9x/3H/cf9x/3H/hx/3E5A8W2/Dpxj/cY/3GI/3GP9xj/cY/3GI/3GP9xiP9xiP9xiP9xiP9xiP9xiI/3GI/3GDSLdrx0iYiIiIiIiIiIcf+IiIiIiIiIiIcf+IiIiIhx/4iIiIcf+IiIcf+IiIcf+IOMxVuDOqhx/4cf+HH/hx/4cf9x/4cf+HH/cf+HH/cf+HH/cf+HH/cf+DdRdbquio/3H/cY/3H/cY/3H/cY/3GP9x/3GP9xj/cY/3GP9xj/cY/3GP9xiP9xj/cYgz7qW9EVqIiP9xiIiIiI/3GIiIiIiIiIiI/3GIgmIt4avdIeiIiI/3GIiIiIiI/3GIiIiIiIiIiIiIiIiD3CVLM9q3H/iIiHH/iIhx/4iIcf+Ihx/4iHH/iIcf+Ihx/4hx/4hx/4hx/4hx/4hx/4cf+IPNSktCtbcf+HH/cf9x/4cf9x/3H/cf9x/3H/cf9x/3H/cf9x/3H/cf9x/3H/cf9x/3H/cf9xj/TnZsOJmP9x/3GP9x/3H/cY/3H/cY/3GP9x/3GP9xj/cf9xj/cY/3GP9xj/cY/3GP9xj/cYj/cY/zP6lb4Fao/3GIiIiP9xiIiIiIj/cYiIiIiIiIiIiIiIiIiIiIhAjTwILIiIiIiIiIiIhx/4iIiIiIhx/4iIiIcf+IM4WBvXp+iHH/iIcf+Ihx/4iHH/iIcf+Icf+Icf+Icf+Icf+HH/iHH/iHH/hCjTznLIcf+Icf+HH/hx/4cf+HH/cf+HH/hx/4cf9x/4cf9x/4cf9x/4cf9x/4cf9x/3H/hx/3H/cf9x/3H/hx/3H/cf9x/3H/cf9x/3H/cf9x/3H/cf9x/3H/cf9xj/cf9x/3H/cY/3H/cf9xj/cf9x/3GP9x/3GP9x/3GP9xj/cf9xj/cY/3GP9xj/cY/3GP9xj/cY/3GP9xiP9xj/cYj/cY/3GI/3GI/3FBhBznvnGI/3GIj/cYj/cYiP9xiI/3GIiP9xiIj/cYiI/3GIiI/3GIiIiP9xiIiIiP9xiIiIiIiIj/cYiIiIiIiIiIiIiIiIiIiIiIiIiHH/iIiIiIiIhx/4iIiIiHH/iIiIcf+IiIcf+DIPD7/w8I/3H/cY/3GP9x/3GP9xj/cY/3H/cY/3GP9xj/cY/3GI/3GP9xj/cYj/cY/3GI/3GDOExb17OoiP9xiIiIiIiIj/cYiIiIiIiIiIiIiIiIiIiIiIiHH/iDyoZrRXmYhx/4hx/4cf+Icf+HH/iHH/hx/4hx/4cf+HH/hx/4cf+HH/hx/3H/hx/4cf+HH/PfUUtArr/3H/cf9xj/cf9x/3H/cf9x/3GP9x/3H/cY/3H/cf9xj/cf9xj/cf9xj/cf9xj/cY/3H/cTx/o7SAXP9xiP9xiI/3GI/3GIj/cYiP9xiIj/cYiP9xiIiP9xiIiP9xiIiI/3GIiIiI/3GIiIiIiIiP85dDO4i8yIcf+IiIiIiIhx/4iIiIhx/4iIiIcf+IiIcf+DnkxbgbOv+HH/hx/4cf9x/4cf+HH/hx/3H/hx/3H/hx/3H/hx/3H/hx/3H/cf+HH/cf9x/3H/hx/3H/cf9x/3E5+5W2BGpxj/cY/3GP9xj/cY/3GP9xiP9xj/cY/3GI/3GI/3GI/3GI/3E95/SzGAuIiIiIj/cYiIiIiIiIiIiIiIiP9xiIiHH/iIiIiIiIiIg0jAW8c/qHH/iIcf+Icf+Icf+Icf+Icf+Icf+Icf+HH/iHH/hx/4hx/4cf+HH/hx/4cTU8lbrDanH/cf9x/3H/cf9x/3H/cY/3H/cf9x/3GP9x/3H/cY/3H/cY/3H/cY/3E8WpG0pW7/cY/3GI/3GP9xj/cY/3GI/3GP9xiP9xiP9xiP9xiP9xiP9xiP9xiI/3GIj/cYiP9xiI/3GIiP9xiIiP9xiIiP9xiIiI/3GIiIiI/3GIiIiIiIiD1jwbOcPoiIiIiIiIiIiIcf+IiIiIiIiHH/iIiIiHH/iIiIcf+IiIhx/4iIcf+IiHH/iIcf+IiHH/PSWitNpd/4hx/4cf+HH/iHH/hx/4cf+HH/hx/3H/hx/4cf+HH/cf+HH/cf+HH/cf+HH/cf+HH/cf9x/4cf9x/3H/cf+HH/cf9x/3H/cf9x/3H/cf9x/3H/cf9x/3H/cf9xOeWBthp+cf9xj/cf9xj/cf9xj/cf9xj/cY/3H/cY/3GP9xj/cY/3GP9xj/cY/3GP9xj/cYj/cY/3GI/3GI/3GP9xiP9xiP9xiI/3GI/zSKRb11uoiIiIiIiIiP9xiIiIiIiIiIhx/4iIiIiIiIiIiIcT6slbFTaohx/4hx/4hx/4cf+Icf+HH/iHH/hx/4cf+HH/hx/4cf+HH/hx/4cf+HH/cf+HH/hx/3EwmPS/Zwtx/3GP9x/3H/cf9xj/cf9x/3GP9x/3GP9x/3GP9xj/cf9xj/cY/3H/cY/3GP9xj/cY/3E8ZFS0m6v/cYiI/3GIiP9xiIj/cYiIj/cYiIiP9xiIiIiI/3GIiIiIiIOA/luPAaiIcf+IiIcf+IiHH/iIhx/4iIcf+Ihx/4iHH/iDSXN71oyP9x/3H/hx/3H/cf9x/3H/cf9x/3H/cf9x/3H/cf9x/3H/cf9x/3H/cSuUdhpWuJ6HH/iHH/iIcf+Icf+Icf+Icf+Icf+Icf+HH/iHH/M9XmvSoZcf9x/3H/cf9x/3H/cY/3H/cf9x/3H/cY/3H/cf9xj/cf9xj/cf85uma3RZlxiI/3GIj/cYiI/3GIiP9xiIj/cYiIiP9xiIiIj/cYiINbxHu0O4iIhx/4iIcf+IiHH/iIhx/4iHH/iIcf+Ihx/4hx/4iHH/iHH/iHH/hx/4g/F6Sx6Ftx/4cf9x/3H/hx/3H/cf9x/4cf9x/3H/cf9x/3H/cf9x/3H/cf9x/3H/cf9x/3H/cf9xj/cf9x/3H/cY/3H/cf9xj/cf84SrK5tU2P9xj/cY/3GI/3GP9xj/cYj/cYj/cYj/cY/3GIj/cYj/cYj/cYiP9xiI/3GIj/cYiINnECuo79iP9xiIiIiIj/cYiIiIiIiIiIiI/3GIhGz4yjB4iIiHH/iIiIiIiIiIiIcf+IiIiIiHH/iIiIhx/4iIiHH/iIhx/4iIhx/4iHH/iIhx/4iHH/iHH/iIcf+Icf+Icf+Icf+Icf+HH/iHH/hx/4hx/4cf+HH/hx/4gyzHK/M43/cf+HH/cf+HH/cf9x/3H/hx/3H/cf9x/3H/cf9x/4cf9x/3H/cf9x/3H/cY/3H/cf9x/3H/cf9x/3GP9x/3H/cY/3H/cf9xj/cf8w5aKxKl3/cY/3GP9xiP9xj/cYj/cY/3GI/3GI/3GI/3GI/3GExtzDkjcYiP9xiI/3GIiP9xiIiP9xiIiP9xiIiI/3GIgyq9W+VCqIiIcf+IiIiIcf+IiIhx/4iIhx/4iIhx/4iCYuMjq9HNxxj/cY/3GP9xj/cY/3GI/3GP9xiP9xj/cYj/cYj/cYj/cYj/cYMcyTvzNsiIj/cYiIiIiP9xiIiIiIiIiP9xiIiIg3ece5hjiIhx/4hx/4hx/4hx/4hx/4hx/4hx/4cf+Icf+HH/g8gQ21fvL/cY/3GI/3GP9xiP9xiP9xiP9xiP9xiP9xiP9xiI/3GIj/cYiP9xiIj/cYiITYQcN76Ij/cYiIiP9xiIiI/3GIiIiIj/cYiIiIiIiIg6b8K2kD2IiIiIiIiIcf+IiIiIhx/4iIiIcf+IiIcf+Ig2UdS6ritx/4hx/4cf+HH/hx/4cf+HH/hx/4cf9x/4cf+HH/cf+HH/cf+HH/cf+HH/cf+D9bLbKk0o/3GIiP9xiIiP9xiIiP9xiIiI/3GIiIiI/3GIiIiDaMh7pzeIcf+IiHH/iIcf+Ihx/4iHH/iIcf+Icf+Icf+Icf+Icf+Icf+HH/iHH/hxMj2TvcJscf+HH/cf9x/4cf9x/3H/hx/3H/cf9x/3H/cf+HH/cf9x/3H/cf9x/3H/cf9xj/cf9x/3H/cf9x/3GP9x/3H/cf9xj/cf9x/3GP9x/3GP9x/3E9odSzXiv/cYj/cYiP9xiP9xiI/3GIiP9xiI/3GIiP9xiIiP9xiIiI/3GIiIiD7zJbIM2oiIiIcf+IiIiIiHH/iIiIhx/4iIhx/4iIhxJpDiGpbx3nGI/3GP9xiP9xiP9xiP9xiI/3GI/3GIj/cYiP9xiI/3GIiP9xiIiP9xiIiP9xOIG8uH5DiHH/iHH/iHH/hx/4hx/4cf+Icf+HH/hx/4cf+HH/hx/4cf+HH/cf+HH/hx/3H/hx/4cf9x/4cf9x/3H/hx/z6NJLNy2/9x/3GP9x/3H/cY/3H/cf9xj/cf9xj/cY/3H/cY/3GP9xj/cf9xj/cY/3GP9xj/cYj/cY/3GP9xiP9xj/cTSd1bxiKoiIj/cYiIiIiIiI/3GIiIiIiIiIiIiIgy1jO+KcyIhx/4iIiHH/iIiHH/iIiHH/iIhx/4iHH/iIcf+Ihx/4iHH/iHH/iHH/iHH/iHH/iHH/hx/4gsguIaV9HeiI/3GIiI/3GIiIiP9xiIiIiI/3GIiIiIiCsgOCp9/H3/iIiHH/iIhx/4iIcf+Ihx/4iHH/iIcf+Icf+Ihx/4gpPqgajBV+iIiIiIiIiIiIiIiIiIhx/4iIiIiIiDlDF7e86Icf+HH/hx/4cf+Icf+HH/hx/3H/hx/4cf+HH/hx/3H/hx/zV1tbyKSo/3H/cf9xj/cf9x/3GP9xj/cf9xj/cf9xj/cY/3GP9x/3GP9xJDlpGsxpbocf9x/3H/hx/3H/cf9x/4cf9x/3H/cf9x/3H/cf9x/3H/cf9x/3H/cf9x/3H/cf9x/3H/cf9xj/cf9x/zTwhL0Pe4/3GP9xiP9xj/cYj/cYj/cYj/cYj/cYiP9xiP9xiI/3Eyuua+RRmIiIiIiIiIiIhx/4iIiIiIiHH/iIiIiHH/g7/kW1AbqHH/hx/4hx/4cf+HH/hx/4cf+HH/hx/4cf+HH/hx/4cf9x/4cf+HH/IYv5GghAboiHH/iIcf+IiHH/iIcf+Icf+Ihx/4hx/4hx/4hx/4hxOj0WtsLp/3H/cf9x/3H/cf9x/3H/cf9x/3H/cf9x/3H/cf9x/3H/cf9x/3H/cY/3H/cf9xPdDSsy8t/3H/cY/3GI/3GP9xj/cY/3GP9xiP9xj/cYj/cYj/cYj/cYj/cYj/cYiP9xiP9xiI/3GIj/cYiI/3GIiP9xiIiP9xiIiP9xPVAhs6/eiI/3GIiIiIiIiIiI/3GIiIiIiIiIiIiIiIcf+Ig57pO3EWyHH/iIhx/4iIcf+Ihx/4iHH/iIcf+Icf+Ihx/4hxOfuRtgRuiHH/hx/4cf+HH/hx/4cf+HH/hx/3H/hx/4cf9x/4cf+HH/cf9x/4cf9x/4cf9Jkux20XH/hx/3H/cf9x/3H/cf9x/3H/cf9x/3H/cf9x/3GP9x/3H/cf9x/3GP9x/3H/cY/3H/cf9xj/cf9xj/cf9xj/cY/3H/cY/3GP9xj/cY/3H/cY/3GI/3GP9xg3M5K5zG3/cYj/cYiP9xiI/3GIiP9xiIj/cYiI/3GIiI/3GIiIj/cYiIiIj/cYiIiIiIiP9xiIiIiIiIiIiIiIiIiIiIMl30vqILiIcf+Ihx/4iHH/iIcf+Icf+Ihx/4hx/4hx/4hx/4hx/4cf+Icf+HH/hxM230vJILhx/3H/cf9x/3H/cf9x/3H/cf9x/3H/cf9x/3H/cf9x/3H/cY/3H/cf9x/3GP9x/3H/cY/3H/cY/3H/cY/3H/cY/3H/cY/3GP9xj/cf9xj/cYMSpivtWdcY/3GI/3GIj/cYj/cYiP9xiP9xiIj/cYiP9xiIj/cYiIj/cYiIj/cYiIiP9xiIiIiI/3GIiIiIg607O2LEyIiIiIiIcf+IiIiIhx/4iIiHH/iIiHH/iIiHH/iIhx/4iHEzJES927v/iHH/hx/4cf9x/4cf+HH/hx/4cf9x/4cf9x/4cf9x/4cf9x/4cf9x/3H/hx/3FL1KxCtXH/cf9x/3H/cf9x/3H/cf9x/3H/cf9x/3H/cf9x/3GP9x/3H/NQFCvP69j/cY/3GP9x/3GP9xj/cY/3GP9xiP9xj/cY/3GI/3GP9xiP9xN8RluTuaiIiIj/cYiIiIiIiP9xiIiIiIiIiIiIiIiIiIiIiIiIiINTV/u8qAcf9x/3GP9x/3H/cf9x/3H/cf9xj/cf9x/3H/cY/3H/cY/3H/cf9xg0d7W8iEqI/3GIj/cYiP9xiI/3GIiP9xiIj/cYiIj/cYiIiP9xiIiIiDP2lL0Ja4iIiIcf+IiIiIiIcf+IiIiHH/iIiIcf+IiIcf+IiIcf+IO+dGthi5/3H/hx/4cf9x/4cf9x/4cf9x/4cf9x/3H/hx/3H/cf9x/4cf9x/3H/OH6FuYF6/3GP9xj/cY/3H/cYj/cY/3GP9xj/cY/3GI/3GP9xiP9xiP9xiP9xgy9Ya+CnmIiI/3GIiIiIiIiIiIiIiIiIhx/4iIiIiIiDiShLhte4hx/4hx/4iHH/iHH/iHH/iHH/iHH/hx/4hx/4cf+D26lrRFaf9x/3H/cf9x/3H/cf9x/3H/cY/3H/cf9x/3GP9x/3H/cY/3H/cY/3H/cY/3H/cY/3H/cY/3GP9xj/cf9xgzNdS9yiuI/3GIj/cYiI/3GIiI/3GIiI/3GIiIj/cYiIiDX19bsKCocf+IiIiIcf+IiIhx/4iIhx/4iIhx/4iIcf+Ihx/4iHH/iDHGc785jIcf+HH/hx/4cf+HH/cf+HH/hx/4cf9x/4cf9x/4cf9x/4cf9x/4cf9x/3H/hx/3H/cf9x/3H/hx/3H/cf9x/3H/cf9x/3H/PaSzs1tMcf9xj/cY/3H/cY/3GP9xj/cY/3GP9xj/cY/3GI/3GP9xj/cYj/cYj/cY/3GI/3GI/3GIg2XmS6oZuIiIiIj/cYiIiIiIiIiIiIj/cYiIiIiIiIiHH/iIiIiIiIiIiIiHH/iIiIiDVNsruyTYcf+Ihx/4iHH/iIcf+Icf+Icf+Icf+Icf+Icf+Icf+HH/iHH/hx/4cf+Icf+HH/hx/4cf+HH/hx/3H/hx/4cf9x/4cf8/qKKxV11x/4cf9x/3H/cf9x/3H/cf9x/3H/cY/3H/cf9x/3H/cf9xj/cf9x/3H/cY/3H/cY/3H/cY/3H/cY/3H/cY/3GP9x/3GP9xM2cEvZj7iP9xiP9xiI/3GIj/cYiI/3GIiP9xiIiP9xiIiP9xiIiIj/cYiIiIj/cYiIiIiIiIiP9xiIiIiIg2S/K6tA1x/4iIiIiHH/iIiIcf+IiIhx/4iIcf+IiHH/iIhx/4iHH/iIcf+Ihx/4hx/4ObuDuER8/4cf+HH/hx/3H/hx/4cf9x/4cf9x/4cf9x/3H/hx/3H/cf+HH/cf9x/3H/hx/3H/cf9x/3H/cf9x/3H/cf9x/3H/cf9x/3H/cf9xj/cT85M7HGzP9xj/cY/3GP9xj/cY/3GP9xj/cY/3GI/3GP9xiP9xiP9xiP9xiP9xiP9xiP9xiI/3GIj/cYiP9xiI/3GIiP9xiD0IlLP3a4iIiIiIiIiIiIiIiHH/iIiIiIiIiHH/iIiIgx8DS/D8tx/4hx/4hx/4hx/4hx/4hx/4cf+HH/iHH/hx/4cf+HH/hx/4cf+HH/hx/4cf+HH/cf+HH/hx/3H/hx/3H/hx/3H/cf8/XBSyo+v/cf9xj/cf9x/3GP9x/3GP9x/3H/cY/3GP9x/3GP9xj/cf9xj/cY/3GP9xj/cY/3GP9xj/cYIrBnGuT5jnH/hx/3H/hx/3H/hx/3H/cf+HH/cf9x/3H/cf+HH/cf9x/3H/cf9x/3H/cf9x/3H/cf9x/3H/cf9x/3H/cY/3H/cf9x/3GP9x/3H/cY/3H/cYPlLSsq0tj/cYj/cY/3GP9xiP9xiP9xj/cYj/cYj/cYj/cYiP9xiP9xiI/3GIj/cYiI/3GIj/cYiIj/cTwexbThOoiIiIiHH/iIiIiIiIcf+IiIiIcf+IiIgyvTW+Qspx/4cf+Icf+HH/hx/4cf+HH/hx/4cf+HH/hx/3H/hx/4cf9x/4cf9xOwdltfia/3GP9x/3H/cY/3H/cY/3H/cY/3H/cY/3GP9x/3GP9xj/cY/3GP9xj/cY/3GP9xj/cYj/cY/3GI/3GP9xiP9xg48KO3D1xxiIiP9xiIiI/3GIiIiI/3GIiIiIiIj/cYiIiIiIiD1uxbOROoiHH/iIhx/4iIcf+Ihx/4iHH/iHH/iHH/iIcf+Icf+Icf+HH/iHH/hx/4hx/4cf+HH/PUgEtLf7/4cf9x/3H/cf+HH/cf9x/3H/cf9x/3H/cf9x/3H/cf9x/3H/cf9xj/cf9x/3H/cf9xj/cf9x/3GP9x/3H/cY/3H/M/pUvgWrj/cYj/cYiP9xiP9xiP9xiI/3GIj/cYiP9xiIj/cYiI/3GIiI/3GIiIj/cYiIiI/3GIiIiIj/cYiIiIiIg56tG4FS7/iIiIiIiIiIiIiIcf+IiIiIiHH/iIiIhx/4iIiHH/iIhx/4iIcf+IiHH/iIcf+Ihx/4iHH/iIcf+Icf+DgRIbju3nH/hx/4hx/4cf+HH/hx/4cf+HH/hx/4cf+HH/hx/3H/hx/4cf9x/4cf9x/4cf9x/4cf9x/3H/hx/3H/cf9x/4cf9xOPdztwiMcf9x/3GP9x/3GP9x/3GP9x/3GP9xj/cf9xj/cY/3GP9xj/cY/3GP9xj/cY/3GP9xiP9xj/cYj/cYj/cY/3GI/3GIj/cYOoZEtnm7iP9xiIiIiIj/cYiIiIiIiIiIiIiIiIiIiIiIiIiIiIiIiIiIhxNizyudMNiIcf+IiHH/iIcf+Ihx/4iHH/iHH/iIcf+Icf+Icf+HH/iHH/iHH/hx/4hx/4cf+HH/g29lK6Ca1x/3H/hx/3H/hx/3H/cf+HH/cf9x/3H/hx/3H/cf9x/3H/cf9x/3H/cf9x/3H/cf9x/3H/cf9x/3H/cf9xj/cf9x/3H/cY/3H/cf9xj/cf9xj/cf9xj/cf9xj/cf9xj/cYMBvRv+QucYj/cY/3GI/3GP9xiP9xiP9xiP9xiP9xiI/3GIj/cYj/cYiI/3GIj/cYiIj/cYiI/3GIiIj/cYiIiEeQnJb2iIj/cYiIiIiIiIiIiIj/cYiIiIiIiIcf+IiIiIiIiIiIiIhx/4iIiIiHH/iIiIiHH/iIiHH/iIiD/y0rINLf+Icf+Icf+HH/iHH/iHH/hx/4cf+Icf+HH/hx/4cf+HH/hx/4cf+HH/cf+HH/hx/3H/hx/4cf9x/3H/hx/3H/hx/3H/cf+HH/cf9x/3H/O1zytqMN/3GP9x/3H/cY/3H/cf9xj/cf9xj/cf9xj/cY/3H/cY/3GP9xj/cY/3GP9xj/cY/3GP9xj/cY/3GI/3GP8yhsG+eT5xiI/3GIj/cYiP9xiI/3GIiP9xiIiP9xiIiP9xiIiI/3GIiIiIj/cYiIiIiIiI/3GIiIiIiDzhCrQe9XH/hx/4hx/4cf+HH/hx/4cf+HH/hx/4cf+HH/hx/4cf9x/4cf+HH/cf+HE7uZS1Rmv/cf9x/3H/cY/3H/cf9xj/cf9xj/cf9xj/cf9xj/cf
[truncated: 1,595,491 more chars]
