# Supplementary material for: Automated imaging and identification of proteoforms directly from ovarian cancer tissue
Source: Nat Commun. 2023 Oct 14;14:6478. doi: 10.1038/s41467-023-42208-3 (PMC10576781; doi:10.1038/s41467-023-42208-3)
Supplement: Supplementary file 6 — Supplementary Data 2 [file 41467_2023_42208_MOESM6_ESM.zip › Supplementary Data 2/30 23210 ensemble.tdValidate]

<?xml version="1.0"?>
<pvsDataSet xmlns:xsi="http://www.w3.org/2001/XMLSchema-instance" xmlns:xsd="http://www.w3.org/2001/XMLSchema" version="1" xmlns="http://www.topdownproteomics.org/ms/pvml">
  <cvList count="2">
    <cv id="MS" fullName="Proteomics Standards Initiative Mass Spectrometry Ontology" version="1.18.1" URI="http://psidev.cvs.sourceforge.net/*checkout*/psidev/psi/psi-ms/mzML/controlledVocabulary/psi-ms.obo" xmlns="http://psi.hupo.org/ms/mzml" />
    <cv id="UO" fullName="Unit Ontology" version="1.20" URI="http://obo.cvs.sourceforge.net/*checkout*/obo/obo/ontology/phenotype/unit.obo" xmlns="http://psi.hupo.org/ms/mzml" />
  </cvList>
  <metadata>
    <contact>
      <guid>00000000-0000-0000-0000-000000000000</guid>
      <name />
      <organization />
      <address />
      <URL />
      <email />
    </contact>
    <sampleProcessing>
      <fixedModificationList />
    </sampleProcessing>
    <parameters>
      <userParam name="PrecursorMinimumRequiredScore" value="0.1" xmlns="http://psi.hupo.org/ms/mzml" />
      <userParam name="ThrashNoiseWindow" value="1000" xmlns="http://psi.hupo.org/ms/mzml" />
      <userParam name="MinimumRequiredScore" value="0.6" xmlns="http://psi.hupo.org/ms/mzml" />
      <userParam name="ShowInternalFragmentFlags" value="False" xmlns="http://psi.hupo.org/ms/mzml" />
      <userParam name="Email" value="" xmlns="http://psi.hupo.org/ms/mzml" />
      <userParam name="Height" value="949.3333333333333" xmlns="http://psi.hupo.org/ms/mzml" />
      <userParam name="FragmentIntensityClusterTolerance" value="0.5" xmlns="http://psi.hupo.org/ms/mzml" />
      <userParam name="IncludeInternalFragments" value="False" xmlns="http://psi.hupo.org/ms/mzml" />
      <userParam name="PrecursorMaximumCharge" value="1" xmlns="http://psi.hupo.org/ms/mzml" />
      <userParam name="PrecursorSignalToNoiseCutoff" value="1" xmlns="http://psi.hupo.org/ms/mzml" />
      <userParam name="PlotNoisePeaks" value="False" xmlns="http://psi.hupo.org/ms/mzml" />
      <userParam name="ShowProteoformColorGraphicalFragmentMap" value="True" xmlns="http://psi.hupo.org/ms/mzml" />
      <userParam name="IsotopicallyResolvedPrecursor" value="True" xmlns="http://psi.hupo.org/ms/mzml" />
      <userParam name="Address" value="" xmlns="http://psi.hupo.org/ms/mzml" />
      <userParam name="ShowFragmentationSpectraAnnotations" value="True" xmlns="http://psi.hupo.org/ms/mzml" />
      <userParam name="UseTHRASHnoiseCalc" value="False" xmlns="http://psi.hupo.org/ms/mzml" />
      <userParam name="UserName" value="" xmlns="http://psi.hupo.org/ms/mzml" />
      <userParam name="Url" value="" xmlns="http://psi.hupo.org/ms/mzml" />
      <userParam name="Left" value="126" xmlns="http://psi.hupo.org/ms/mzml" />
      <userParam name="Guid" value="00000000-0000-0000-0000-000000000000" xmlns="http://psi.hupo.org/ms/mzml" />
      <userParam name="PrecursorMaxPpmTolerance" value="5" xmlns="http://psi.hupo.org/ms/mzml" />
      <userParam name="PrecursorIntensityClusterTolerance" value="0.5" xmlns="http://psi.hupo.org/ms/mzml" />
      <userParam name="UseSimpleValidator" value="True" xmlns="http://psi.hupo.org/ms/mzml" />
      <userParam name="Top" value="28" xmlns="http://psi.hupo.org/ms/mzml" />
      <userParam name="PrecursorMercury7Limit" value="0.0001" xmlns="http://psi.hupo.org/ms/mzml" />
      <userParam name="SignalToNoiseCutoff" value="1" xmlns="http://psi.hupo.org/ms/mzml" />
      <userParam name="MinimumCharge" value="1" xmlns="http://psi.hupo.org/ms/mzml" />
      <userParam name="PrecursorMinimumCharge" value="1" xmlns="http://psi.hupo.org/ms/mzml" />
      <userParam name="ShowPrecursorSpectraAnnotations" value="True" xmlns="http://psi.hupo.org/ms/mzml" />
      <userParam name="Organization" value="" xmlns="http://psi.hupo.org/ms/mzml" />
      <userParam name="HighlightSelectedIon" value="True" xmlns="http://psi.hupo.org/ms/mzml" />
      <userParam name="FragmentationMaxPpmTolerance" value="5" xmlns="http://psi.hupo.org/ms/mzml" />
      <userParam name="ShowFragmentationColorPeaks" value="False" xmlns="http://psi.hupo.org/ms/mzml" />
      <userParam name="TerminalFragmentGradient" value="False" xmlns="http://psi.hupo.org/ms/mzml" />
      <userParam name="MaximumCharge" value="60" xmlns="http://psi.hupo.org/ms/mzml" />
      <userParam name="ShowPrecursorColorPeaks" value="False" xmlns="http://psi.hupo.org/ms/mzml" />
      <userParam name="DistributionGenerator" value="0" xmlns="http://psi.hupo.org/ms/mzml" />
      <userParam name="Width" value="1678.6666666666665" xmlns="http://psi.hupo.org/ms/mzml" />
      <userParam name="RecentFilePaths" value="" xmlns="http://psi.hupo.org/ms/mzml" />
      <userParam name="PrecursorSubPpmTolerance" value="3" xmlns="http://psi.hupo.org/ms/mzml" />
      <userParam name="InstrumentManufacturer" value="" xmlns="http://psi.hupo.org/ms/mzml" />
      <userParam name="ShowPrecursorIsotopicFits" value="True" xmlns="http://psi.hupo.org/ms/mzml" />
      <userParam name="SharedIsotopeColor" value="Black" xmlns="http://psi.hupo.org/ms/mzml" />
      <userParam name="AminoAcidsPerRow" value="25" xmlns="http://psi.hupo.org/ms/mzml" />
      <userParam name="FDRCounts" value="1000" xmlns="http://psi.hupo.org/ms/mzml" />
      <userParam name="I2MSMode" value="False" xmlns="http://psi.hupo.org/ms/mzml" />
      <userParam name="UseAveragine" value="False" xmlns="http://psi.hupo.org/ms/mzml" />
      <userParam name="MinimumInternalFragmentScore" value="0.7" xmlns="http://psi.hupo.org/ms/mzml" />
      <userParam name="UseShapeValidator" value="False" xmlns="http://psi.hupo.org/ms/mzml" />
      <userParam name="ThrashNoiseRecalc" value="1000" xmlns="http://psi.hupo.org/ms/mzml" />
      <userParam name="InstrumentModel" value="" xmlns="http://psi.hupo.org/ms/mzml" />
      <userParam name="Mercury7Limit" value="0.0001" xmlns="http://psi.hupo.org/ms/mzml" />
      <userParam name="ShowFragmentationIsotopicFits" value="True" xmlns="http://psi.hupo.org/ms/mzml" />
      <userParam name="FragmentationSubPpmTolerance" value="3" xmlns="http://psi.hupo.org/ms/mzml" />
      <userParam name="FragmentMapColorScheme" value="Ion Type" xmlns="http://psi.hupo.org/ms/mzml" />
      <userParam name="MinimumFragmentSize" value="2" xmlns="http://psi.hupo.org/ms/mzml" />
    </parameters>
  </metadata>
  <experimentList>
    <experiment id="1">
      <observationList>
        <observation>
          <sourceFile id="SF0" name="20220415_APOLLO#D1-7_4ums_testline_01_25targets_01.raw" location="X:\Projects\2021 Su - nanoDESI\PiMS2\APOLLO_Ovary\APOLLO_#D1-7\line_01">
            <cvParam cvRef="MS" accession="MS:1000563" name="Thermo RAW file" xmlns="http://psi.hupo.org/ms/mzml" />
            <cvParam cvRef="MS" accession="MS:1000568" value="none" name="MD5" xmlns="http://psi.hupo.org/ms/mzml" />
            <cvParam cvRef="MS" accession="MS:1000768" name="Thermo nativeID format" xmlns="http://psi.hupo.org/ms/mzml" />
          </sourceFile>
          <calibrationOffset value="-1.5" type="ppm" />
          <scanRangeText>2123-2196</scanRangeText>
          <spectrum id="scan=0" index="0" defaultArrayLength="0">
            <cvParam cvRef="MS" accession="MS:1000511" value="2" name="ms level" xmlns="http://psi.hupo.org/ms/mzml" />
            <cvParam cvRef="MS" accession="MS:1000128" name="profile spectrum" xmlns="http://psi.hupo.org/ms/mzml" />
            <scanList count="74" xmlns="http://psi.hupo.org/ms/mzml">
              <cvParam cvRef="MS" accession="MS:1000571" name="sum of spectra" />
              <scan>
                <cvParam cvRef="MS" accession="MS:1000016" value="37.720394" name="scan start time" />
              </scan>
              <scan>
                <cvParam cvRef="MS" accession="MS:1000016" value="37.738163" name="scan start time" />
              </scan>
              <scan>
                <cvParam cvRef="MS" accession="MS:1000016" value="37.755933" name="scan start time" />
              </scan>
              <scan>
                <cvParam cvRef="MS" accession="MS:1000016" value="37.773703" name="scan start time" />
              </scan>
              <scan>
                <cvParam cvRef="MS" accession="MS:1000016" value="37.791473" name="scan start time" />
              </scan>
              <scan>
                <cvParam cvRef="MS" accession="MS:1000016" value="37.809243" name="scan start time" />
              </scan>
              <scan>
                <cvParam cvRef="MS" accession="MS:1000016" value="37.827012" name="scan start time" />
              </scan>
              <scan>
                <cvParam cvRef="MS" accession="MS:1000016" value="37.844782" name="scan start time" />
              </scan>
              <scan>
                <cvParam cvRef="MS" accession="MS:1000016" value="37.862552" name="scan start time" />
              </scan>
              <scan>
                <cvParam cvRef="MS" accession="MS:1000016" value="37.880322" name="scan start time" />
              </scan>
              <scan>
                <cvParam cvRef="MS" accession="MS:1000016" value="37.898092" name="scan start time" />
              </scan>
              <scan>
                <cvParam cvRef="MS" accession="MS:1000016" value="37.915861" name="scan start time" />
              </scan>
              <scan>
                <cvParam cvRef="MS" accession="MS:1000016" value="37.933631" name="scan start time" />
              </scan>
              <scan>
                <cvParam cvRef="MS" accession="MS:1000016" value="37.951401" name="scan start time" />
              </scan>
              <scan>
                <cvParam cvRef="MS" accession="MS:1000016" value="37.969171" name="scan start time" />
              </scan>
              <scan>
                <cvParam cvRef="MS" accession="MS:1000016" value="37.986941" name="scan start time" />
              </scan>
              <scan>
                <cvParam cvRef="MS" accession="MS:1000016" value="38.004711" name="scan start time" />
              </scan>
              <scan>
                <cvParam cvRef="MS" accession="MS:1000016" value="38.02248" name="scan start time" />
              </scan>
              <scan>
                <cvParam cvRef="MS" accession="MS:1000016" value="38.04025" name="scan start time" />
              </scan>
              <scan>
                <cvParam cvRef="MS" accession="MS:1000016" value="38.05802" name="scan start time" />
              </scan>
              <scan>
                <cvParam cvRef="MS" accession="MS:1000016" value="38.07579" name="scan start time" />
              </scan>
              <scan>
                <cvParam cvRef="MS" accession="MS:1000016" value="38.093559" name="scan start time" />
              </scan>
              <scan>
                <cvParam cvRef="MS" accession="MS:1000016" value="38.11133" name="scan start time" />
              </scan>
              <scan>
                <cvParam cvRef="MS" accession="MS:1000016" value="38.129099" name="scan start time" />
              </scan>
              <scan>
                <cvParam cvRef="MS" accession="MS:1000016" value="38.146869" name="scan start time" />
              </scan>
              <scan>
                <cvParam cvRef="MS" accession="MS:1000016" value="38.164639" name="scan start time" />
              </scan>
              <scan>
                <cvParam cvRef="MS" accession="MS:1000016" value="38.182409" name="scan start time" />
              </scan>
              <scan>
                <cvParam cvRef="MS" accession="MS:1000016" value="38.200178" name="scan start time" />
              </scan>
              <scan>
                <cvParam cvRef="MS" accession="MS:1000016" value="38.217948" name="scan start time" />
              </scan>
              <scan>
                <cvParam cvRef="MS" accession="MS:1000016" value="38.235718" name="scan start time" />
              </scan>
              <scan>
                <cvParam cvRef="MS" accession="MS:1000016" value="38.253488" name="scan start time" />
              </scan>
              <scan>
                <cvParam cvRef="MS" accession="MS:1000016" value="38.271258" name="scan start time" />
              </scan>
              <scan>
                <cvParam cvRef="MS" accession="MS:1000016" value="38.289028" name="scan start time" />
              </scan>
              <scan>
                <cvParam cvRef="MS" accession="MS:1000016" value="38.306798" name="scan start time" />
              </scan>
              <scan>
                <cvParam cvRef="MS" accession="MS:1000016" value="38.324567" name="scan start time" />
              </scan>
              <scan>
                <cvParam cvRef="MS" accession="MS:1000016" value="38.342337" name="scan start time" />
              </scan>
              <scan>
                <cvParam cvRef="MS" accession="MS:1000016" value="38.360107" name="scan start time" />
              </scan>
              <scan>
                <cvParam cvRef="MS" accession="MS:1000016" value="38.377877" name="scan start time" />
              </scan>
              <scan>
                <cvParam cvRef="MS" accession="MS:1000016" value="38.395646" name="scan start time" />
              </scan>
              <scan>
                <cvParam cvRef="MS" accession="MS:1000016" value="38.413416" name="scan start time" />
              </scan>
              <scan>
                <cvParam cvRef="MS" accession="MS:1000016" value="38.431186" name="scan start time" />
              </scan>
              <scan>
                <cvParam cvRef="MS" accession="MS:1000016" value="38.448956" name="scan start time" />
              </scan>
              <scan>
                <cvParam cvRef="MS" accession="MS:1000016" value="38.466726" name="scan start time" />
              </scan>
              <scan>
                <cvParam cvRef="MS" accession="MS:1000016" value="38.484496" name="scan start time" />
              </scan>
              <scan>
                <cvParam cvRef="MS" accession="MS:1000016" value="38.502265" name="scan start time" />
              </scan>
              <scan>
                <cvParam cvRef="MS" accession="MS:1000016" value="38.520035" name="scan start time" />
              </scan>
              <scan>
                <cvParam cvRef="MS" accession="MS:1000016" value="38.537805" name="scan start time" />
              </scan>
              <scan>
                <cvParam cvRef="MS" accession="MS:1000016" value="38.555575" name="scan start time" />
              </scan>
              <scan>
                <cvParam cvRef="MS" accession="MS:1000016" value="38.573345" name="scan start time" />
              </scan>
              <scan>
                <cvParam cvRef="MS" accession="MS:1000016" value="38.591114" name="scan start time" />
              </scan>
              <scan>
                <cvParam cvRef="MS" accession="MS:1000016" value="38.608884" name="scan start time" />
              </scan>
              <scan>
                <cvParam cvRef="MS" accession="MS:1000016" value="38.626654" name="scan start time" />
              </scan>
              <scan>
                <cvParam cvRef="MS" accession="MS:1000016" value="38.644424" name="scan start time" />
              </scan>
              <scan>
                <cvParam cvRef="MS" accession="MS:1000016" value="38.662194" name="scan start time" />
              </scan>
              <scan>
                <cvParam cvRef="MS" accession="MS:1000016" value="38.679963" name="scan start time" />
              </scan>
              <scan>
                <cvParam cvRef="MS" accession="MS:1000016" value="38.697733" name="scan start time" />
              </scan>
              <scan>
                <cvParam cvRef="MS" accession="MS:1000016" value="38.715503" name="scan start time" />
              </scan>
              <scan>
                <cvParam cvRef="MS" accession="MS:1000016" value="38.733273" name="scan start time" />
              </scan>
              <scan>
                <cvParam cvRef="MS" accession="MS:1000016" value="38.751043" name="scan start time" />
              </scan>
              <scan>
                <cvParam cvRef="MS" accession="MS:1000016" value="38.768813" name="scan start time" />
              </scan>
              <scan>
                <cvParam cvRef="MS" accession="MS:1000016" value="38.786582" name="scan start time" />
              </scan>
              <scan>
                <cvParam cvRef="MS" accession="MS:1000016" value="38.804352" name="scan start time" />
              </scan>
              <scan>
                <cvParam cvRef="MS" accession="MS:1000016" value="38.822122" name="scan start time" />
              </scan>
              <scan>
                <cvParam cvRef="MS" accession="MS:1000016" value="38.839892" name="scan start time" />
              </scan>
              <scan>
                <cvParam cvRef="MS" accession="MS:1000016" value="38.857662" name="scan start time" />
              </scan>
              <scan>
                <cvParam cvRef="MS" accession="MS:1000016" value="38.875431" name="scan start time" />
              </scan>
              <scan>
                <cvParam cvRef="MS" accession="MS:1000016" value="38.893201" name="scan start time" />
              </scan>
              <scan>
                <cvParam cvRef="MS" accession="MS:1000016" value="38.910971" name="scan start time" />
              </scan>
              <scan>
                <cvParam cvRef="MS" accession="MS:1000016" value="38.928741" name="scan start time" />
              </scan>
              <scan>
                <cvParam cvRef="MS" accession="MS:1000016" value="38.946511" name="scan start time" />
              </scan>
              <scan>
                <cvParam cvRef="MS" accession="MS:1000016" value="38.96428" name="scan start time" />
              </scan>
              <scan>
                <cvParam cvRef="MS" accession="MS:1000016" value="38.98205" name="scan start time" />
              </scan>
              <scan>
                <cvParam cvRef="MS" accession="MS:1000016" value="38.99982" name="scan start time" />
              </scan>
              <scan>
                <cvParam cvRef="MS" accession="MS:1000016" value="39.01759" name="scan start time" />
              </scan>
            </scanList>
            <precursorList count="74" xmlns="http://psi.hupo.org/ms/mzml">
              <precursor>
                <isolationWindow>
                  <cvParam cvRef="MS" accession="MS:1000827" value="929.4207153320312" name="isolation window target m/z" />
                  <cvParam cvRef="MS" accession="MS:1000828" value="0.4000000059604645" name="isolation window lower offset" />
                  <cvParam cvRef="MS" accession="MS:1000829" value="0.4000000059604645" name="isolation window upper offset" />
                </isolationWindow>
                <activation>
                  <cvParam cvRef="MS" accession="MS:1000422" name="high-energy collision-induced dissociation" />
                  <cvParam cvRef="MS" accession="MS:1000045" value="25" name="collision energy" />
                </activation>
              </precursor>
              <precursor>
                <activation>
                  <cvParam cvRef="MS" accession="MS:1000422" name="high-energy collision-induced dissociation" />
                  <cvParam cvRef="MS" accession="MS:1000045" value="25" name="collision energy" />
                </activation>
              </precursor>
              <precursor>
                <activation>
                  <cvParam cvRef="MS" accession="MS:1000422" name="high-energy collision-induced dissociation" />
                  <cvParam cvRef="MS" accession="MS:1000045" value="25" name="collision energy" />
                </activation>
              </precursor>
              <precursor>
                <activation>
                  <cvParam cvRef="MS" accession="MS:1000422" name="high-energy collision-induced dissociation" />
                  <cvParam cvRef="MS" accession="MS:1000045" value="25" name="collision energy" />
                </activation>
              </precursor>
              <precursor>
                <activation>
                  <cvParam cvRef="MS" accession="MS:1000422" name="high-energy collision-induced dissociation" />
                  <cvParam cvRef="MS" accession="MS:1000045" value="25" name="collision energy" />
                </activation>
              </precursor>
              <precursor>
                <activation>
                  <cvParam cvRef="MS" accession="MS:1000422" name="high-energy collision-induced dissociation" />
                  <cvParam cvRef="MS" accession="MS:1000045" value="25" name="collision energy" />
                </activation>
              </precursor>
              <precursor>
                <activation>
                  <cvParam cvRef="MS" accession="MS:1000422" name="high-energy collision-induced dissociation" />
                  <cvParam cvRef="MS" accession="MS:1000045" value="25" name="collision energy" />
                </activation>
              </precursor>
              <precursor>
                <activation>
                  <cvParam cvRef="MS" accession="MS:1000422" name="high-energy collision-induced dissociation" />
                  <cvParam cvRef="MS" accession="MS:1000045" value="25" name="collision energy" />
                </activation>
              </precursor>
              <precursor>
                <activation>
                  <cvParam cvRef="MS" accession="MS:1000422" name="high-energy collision-induced dissociation" />
                  <cvParam cvRef="MS" accession="MS:1000045" value="25" name="collision energy" />
                </activation>
              </precursor>
              <precursor>
                <activation>
                  <cvParam cvRef="MS" accession="MS:1000422" name="high-energy collision-induced dissociation" />
                  <cvParam cvRef="MS" accession="MS:1000045" value="25" name="collision energy" />
                </activation>
              </precursor>
              <precursor>
                <activation>
                  <cvParam cvRef="MS" accession="MS:1000422" name="high-energy collision-induced dissociation" />
                  <cvParam cvRef="MS" accession="MS:1000045" value="25" name="collision energy" />
                </activation>
              </precursor>
              <precursor>
                <activation>
                  <cvParam cvRef="MS" accession="MS:1000422" name="high-energy collision-induced dissociation" />
                  <cvParam cvRef="MS" accession="MS:1000045" value="25" name="collision energy" />
                </activation>
              </precursor>
              <precursor>
                <activation>
                  <cvParam cvRef="MS" accession="MS:1000422" name="high-energy collision-induced dissociation" />
                  <cvParam cvRef="MS" accession="MS:1000045" value="25" name="collision energy" />
                </activation>
              </precursor>
              <precursor>
                <activation>
                  <cvParam cvRef="MS" accession="MS:1000422" name="high-energy collision-induced dissociation" />
                  <cvParam cvRef="MS" accession="MS:1000045" value="25" name="collision energy" />
                </activation>
              </precursor>
              <precursor>
                <activation>
                  <cvParam cvRef="MS" accession="MS:1000422" name="high-energy collision-induced dissociation" />
                  <cvParam cvRef="MS" accession="MS:1000045" value="25" name="collision energy" />
                </activation>
              </precursor>
              <precursor>
                <activation>
                  <cvParam cvRef="MS" accession="MS:1000422" name="high-energy collision-induced dissociation" />
                  <cvParam cvRef="MS" accession="MS:1000045" value="25" name="collision energy" />
                </activation>
              </precursor>
              <precursor>
                <activation>
                  <cvParam cvRef="MS" accession="MS:1000422" name="high-energy collision-induced dissociation" />
                  <cvParam cvRef="MS" accession="MS:1000045" value="25" name="collision energy" />
                </activation>
              </precursor>
              <precursor>
                <activation>
                  <cvParam cvRef="MS" accession="MS:1000422" name="high-energy collision-induced dissociation" />
                  <cvParam cvRef="MS" accession="MS:1000045" value="25" name="collision energy" />
                </activation>
              </precursor>
              <precursor>
                <activation>
                  <cvParam cvRef="MS" accession="MS:1000422" name="high-energy collision-induced dissociation" />
                  <cvParam cvRef="MS" accession="MS:1000045" value="25" name="collision energy" />
                </activation>
              </precursor>
              <precursor>
                <activation>
                  <cvParam cvRef="MS" accession="MS:1000422" name="high-energy collision-induced dissociation" />
                  <cvParam cvRef="MS" accession="MS:1000045" value="25" name="collision energy" />
                </activation>
              </precursor>
              <precursor>
                <activation>
                  <cvParam cvRef="MS" accession="MS:1000422" name="high-energy collision-induced dissociation" />
                  <cvParam cvRef="MS" accession="MS:1000045" value="25" name="collision energy" />
                </activation>
              </precursor>
              <precursor>
                <activation>
                  <cvParam cvRef="MS" accession="MS:1000422" name="high-energy collision-induced dissociation" />
                  <cvParam cvRef="MS" accession="MS:1000045" value="25" name="collision energy" />
                </activation>
              </precursor>
              <precursor>
                <activation>
                  <cvParam cvRef="MS" accession="MS:1000422" name="high-energy collision-induced dissociation" />
                  <cvParam cvRef="MS" accession="MS:1000045" value="25" name="collision energy" />
                </activation>
              </precursor>
              <precursor>
                <activation>
                  <cvParam cvRef="MS" accession="MS:1000422" name="high-energy collision-induced dissociation" />
                  <cvParam cvRef="MS" accession="MS:1000045" value="25" name="collision energy" />
                </activation>
              </precursor>
              <precursor>
                <activation>
                  <cvParam cvRef="MS" accession="MS:1000422" name="high-energy collision-induced dissociation" />
                  <cvParam cvRef="MS" accession="MS:1000045" value="25" name="collision energy" />
                </activation>
              </precursor>
              <precursor>
                <activation>
                  <cvParam cvRef="MS" accession="MS:1000422" name="high-energy collision-induced dissociation" />
                  <cvParam cvRef="MS" accession="MS:1000045" value="25" name="collision energy" />
                </activation>
              </precursor>
              <precursor>
                <activation>
                  <cvParam cvRef="MS" accession="MS:1000422" name="high-energy collision-induced dissociation" />
                  <cvParam cvRef="MS" accession="MS:1000045" value="25" name="collision energy" />
                </activation>
              </precursor>
              <precursor>
                <activation>
                  <cvParam cvRef="MS" accession="MS:1000422" name="high-energy collision-induced dissociation" />
                  <cvParam cvRef="MS" accession="MS:1000045" value="25" name="collision energy" />
                </activation>
              </precursor>
              <precursor>
                <activation>
                  <cvParam cvRef="MS" accession="MS:1000422" name="high-energy collision-induced dissociation" />
                  <cvParam cvRef="MS" accession="MS:1000045" value="25" name="collision energy" />
                </activation>
              </precursor>
              <precursor>
                <activation>
                  <cvParam cvRef="MS" accession="MS:1000422" name="high-energy collision-induced dissociation" />
                  <cvParam cvRef="MS" accession="MS:1000045" value="25" name="collision energy" />
                </activation>
              </precursor>
              <precursor>
                <activation>
                  <cvParam cvRef="MS" accession="MS:1000422" name="high-energy collision-induced dissociation" />
                  <cvParam cvRef="MS" accession="MS:1000045" value="25" name="collision energy" />
                </activation>
              </precursor>
              <precursor>
                <activation>
                  <cvParam cvRef="MS" accession="MS:1000422" name="high-energy collision-induced dissociation" />
                  <cvParam cvRef="MS" accession="MS:1000045" value="25" name="collision energy" />
                </activation>
              </precursor>
              <precursor>
                <activation>
                  <cvParam cvRef="MS" accession="MS:1000422" name="high-energy collision-induced dissociation" />
                  <cvParam cvRef="MS" accession="MS:1000045" value="25" name="collision energy" />
                </activation>
              </precursor>
              <precursor>
                <activation>
                  <cvParam cvRef="MS" accession="MS:1000422" name="high-energy collision-induced dissociation" />
                  <cvParam cvRef="MS" accession="MS:1000045" value="25" name="collision energy" />
                </activation>
              </precursor>
              <precursor>
                <activation>
                  <cvParam cvRef="MS" accession="MS:1000422" name="high-energy collision-induced dissociation" />
                  <cvParam cvRef="MS" accession="MS:1000045" value="25" name="collision energy" />
                </activation>
              </precursor>
              <precursor>
                <activation>
                  <cvParam cvRef="MS" accession="MS:1000422" name="high-energy collision-induced dissociation" />
                  <cvParam cvRef="MS" accession="MS:1000045" value="25" name="collision energy" />
                </activation>
              </precursor>
              <precursor>
                <activation>
                  <cvParam cvRef="MS" accession="MS:1000422" name="high-energy collision-induced dissociation" />
                  <cvParam cvRef="MS" accession="MS:1000045" value="25" name="collision energy" />
                </activation>
              </precursor>
              <precursor>
                <activation>
                  <cvParam cvRef="MS" accession="MS:1000422" name="high-energy collision-induced dissociation" />
                  <cvParam cvRef="MS" accession="MS:1000045" value="25" name="collision energy" />
                </activation>
              </precursor>
              <precursor>
                <activation>
                  <cvParam cvRef="MS" accession="MS:1000422" name="high-energy collision-induced dissociation" />
                  <cvParam cvRef="MS" accession="MS:1000045" value="25" name="collision energy" />
                </activation>
              </precursor>
              <precursor>
                <activation>
                  <cvParam cvRef="MS" accession="MS:1000422" name="high-energy collision-induced dissociation" />
                  <cvParam cvRef="MS" accession="MS:1000045" value="25" name="collision energy" />
                </activation>
              </precursor>
              <precursor>
                <activation>
                  <cvParam cvRef="MS" accession="MS:1000422" name="high-energy collision-induced dissociation" />
                  <cvParam cvRef="MS" accession="MS:1000045" value="25" name="collision energy" />
                </activation>
              </precursor>
              <precursor>
                <activation>
                  <cvParam cvRef="MS" accession="MS:1000422" name="high-energy collision-induced dissociation" />
                  <cvParam cvRef="MS" accession="MS:1000045" value="25" name="collision energy" />
                </activation>
              </precursor>
              <precursor>
                <activation>
                  <cvParam cvRef="MS" accession="MS:1000422" name="high-energy collision-induced dissociation" />
                  <cvParam cvRef="MS" accession="MS:1000045" value="25" name="collision energy" />
                </activation>
              </precursor>
              <precursor>
                <activation>
                  <cvParam cvRef="MS" accession="MS:1000422" name="high-energy collision-induced dissociation" />
                  <cvParam cvRef="MS" accession="MS:1000045" value="25" name="collision energy" />
                </activation>
              </precursor>
              <precursor>
                <activation>
                  <cvParam cvRef="MS" accession="MS:1000422" name="high-energy collision-induced dissociation" />
                  <cvParam cvRef="MS" accession="MS:1000045" value="25" name="collision energy" />
                </activation>
              </precursor>
              <precursor>
                <activation>
                  <cvParam cvRef="MS" accession="MS:1000422" name="high-energy collision-induced dissociation" />
                  <cvParam cvRef="MS" accession="MS:1000045" value="25" name="collision energy" />
                </activation>
              </precursor>
              <precursor>
                <activation>
                  <cvParam cvRef="MS" accession="MS:1000422" name="high-energy collision-induced dissociation" />
                  <cvParam cvRef="MS" accession="MS:1000045" value="25" name="collision energy" />
                </activation>
              </precursor>
              <precursor>
                <activation>
                  <cvParam cvRef="MS" accession="MS:1000422" name="high-energy collision-induced dissociation" />
                  <cvParam cvRef="MS" accession="MS:1000045" value="25" name="collision energy" />
                </activation>
              </precursor>
              <precursor>
                <activation>
                  <cvParam cvRef="MS" accession="MS:1000422" name="high-energy collision-induced dissociation" />
                  <cvParam cvRef="MS" accession="MS:1000045" value="25" name="collision energy" />
                </activation>
              </precursor>
              <precursor>
                <activation>
                  <cvParam cvRef="MS" accession="MS:1000422" name="high-energy collision-induced dissociation" />
                  <cvParam cvRef="MS" accession="MS:1000045" value="25" name="collision energy" />
                </activation>
              </precursor>
              <precursor>
                <activation>
                  <cvParam cvRef="MS" accession="MS:1000422" name="high-energy collision-induced dissociation" />
                  <cvParam cvRef="MS" accession="MS:1000045" value="25" name="collision energy" />
                </activation>
              </precursor>
              <precursor>
                <activation>
                  <cvParam cvRef="MS" accession="MS:1000422" name="high-energy collision-induced dissociation" />
                  <cvParam cvRef="MS" accession="MS:1000045" value="25" name="collision energy" />
                </activation>
              </precursor>
              <precursor>
                <activation>
                  <cvParam cvRef="MS" accession="MS:1000422" name="high-energy collision-induced dissociation" />
                  <cvParam cvRef="MS" accession="MS:1000045" value="25" name="collision energy" />
                </activation>
              </precursor>
              <precursor>
                <activation>
                  <cvParam cvRef="MS" accession="MS:1000422" name="high-energy collision-induced dissociation" />
                  <cvParam cvRef="MS" accession="MS:1000045" value="25" name="collision energy" />
                </activation>
              </precursor>
              <precursor>
                <activation>
                  <cvParam cvRef="MS" accession="MS:1000422" name="high-energy collision-induced dissociation" />
                  <cvParam cvRef="MS" accession="MS:1000045" value="25" name="collision energy" />
                </activation>
              </precursor>
              <precursor>
                <activation>
                  <cvParam cvRef="MS" accession="MS:1000422" name="high-energy collision-induced dissociation" />
                  <cvParam cvRef="MS" accession="MS:1000045" value="25" name="collision energy" />
                </activation>
              </precursor>
              <precursor>
                <activation>
                  <cvParam cvRef="MS" accession="MS:1000422" name="high-energy collision-induced dissociation" />
                  <cvParam cvRef="MS" accession="MS:1000045" value="25" name="collision energy" />
                </activation>
              </precursor>
              <precursor>
                <activation>
                  <cvParam cvRef="MS" accession="MS:1000422" name="high-energy collision-induced dissociation" />
                  <cvParam cvRef="MS" accession="MS:1000045" value="25" name="collision energy" />
                </activation>
              </precursor>
              <precursor>
                <activation>
                  <cvParam cvRef="MS" accession="MS:1000422" name="high-energy collision-induced dissociation" />
                  <cvParam cvRef="MS" accession="MS:1000045" value="25" name="collision energy" />
                </activation>
              </precursor>
              <precursor>
                <activation>
                  <cvParam cvRef="MS" accession="MS:1000422" name="high-energy collision-induced dissociation" />
                  <cvParam cvRef="MS" accession="MS:1000045" value="25" name="collision energy" />
                </activation>
              </precursor>
              <precursor>
                <activation>
                  <cvParam cvRef="MS" accession="MS:1000422" name="high-energy collision-induced dissociation" />
                  <cvParam cvRef="MS" accession="MS:1000045" value="25" name="collision energy" />
                </activation>
              </precursor>
              <precursor>
                <activation>
                  <cvParam cvRef="MS" accession="MS:1000422" name="high-energy collision-induced dissociation" />
                  <cvParam cvRef="MS" accession="MS:1000045" value="25" name="collision energy" />
                </activation>
              </precursor>
              <precursor>
                <activation>
                  <cvParam cvRef="MS" accession="MS:1000422" name="high-energy collision-induced dissociation" />
                  <cvParam cvRef="MS" accession="MS:1000045" value="25" name="collision energy" />
                </activation>
              </precursor>
              <precursor>
                <activation>
                  <cvParam cvRef="MS" accession="MS:1000422" name="high-energy collision-induced dissociation" />
                  <cvParam cvRef="MS" accession="MS:1000045" value="25" name="collision energy" />
                </activation>
              </precursor>
              <precursor>
                <activation>
                  <cvParam cvRef="MS" accession="MS:1000422" name="high-energy collision-induced dissociation" />
                  <cvParam cvRef="MS" accession="MS:1000045" value="25" name="collision energy" />
                </activation>
              </precursor>
              <precursor>
                <activation>
                  <cvParam cvRef="MS" accession="MS:1000422" name="high-energy collision-induced dissociation" />
                  <cvParam cvRef="MS" accession="MS:1000045" value="25" name="collision energy" />
                </activation>
              </precursor>
              <precursor>
                <activation>
                  <cvParam cvRef="MS" accession="MS:1000422" name="high-energy collision-induced dissociation" />
                  <cvParam cvRef="MS" accession="MS:1000045" value="25" name="collision energy" />
                </activation>
              </precursor>
              <precursor>
                <activation>
                  <cvParam cvRef="MS" accession="MS:1000422" name="high-energy collision-induced dissociation" />
                  <cvParam cvRef="MS" accession="MS:1000045" value="25" name="collision energy" />
                </activation>
              </precursor>
              <precursor>
                <activation>
                  <cvParam cvRef="MS" accession="MS:1000422" name="high-energy collision-induced dissociation" />
                  <cvParam cvRef="MS" accession="MS:1000045" value="25" name="collision energy" />
                </activation>
              </precursor>
              <precursor>
                <activation>
                  <cvParam cvRef="MS" accession="MS:1000422" name="high-energy collision-induced dissociation" />
                  <cvParam cvRef="MS" accession="MS:1000045" value="25" name="collision energy" />
                </activation>
              </precursor>
              <precursor>
                <activation>
                  <cvParam cvRef="MS" accession="MS:1000422" name="high-energy collision-induced dissociation" />
                  <cvParam cvRef="MS" accession="MS:1000045" value="25" name="collision energy" />
                </activation>
              </precursor>
              <precursor>
                <activation>
                  <cvParam cvRef="MS" accession="MS:1000422" name="high-energy collision-induced dissociation" />
                  <cvParam cvRef="MS" accession="MS:1000045" value="25" name="collision energy" />
                </activation>
              </precursor>
              <precursor>
                <activation>
                  <cvParam cvRef="MS" accession="MS:1000422" name="high-energy collision-induced dissociation" />
                  <cvParam cvRef="MS" accession="MS:1000045" value="25" name="collision energy" />
                </activation>
              </precursor>
              <precursor>
                <activation>
                  <cvParam cvRef="MS" accession="MS:1000422" name="high-energy collision-induced dissociation" />
                  <cvParam cvRef="MS" accession="MS:1000045" value="25" name="collision energy" />
                </activation>
              </precursor>
            </precursorList>
            <binaryDataArrayList count="5" xmlns="http://psi.hupo.org/ms/mzml">
              <binaryDataArray encodedLength="157964">
                <cvParam cvRef="MS" accession="MS:1000523" value="" name="64-bit float" />
                <cvParam cvRef="MS" accession="MS:1002312" value="" name="MS-Numpress linear prediction compression" />
                <cvParam cvRef="MS" accession="MS:1000514" value="" name="m/z array" unitAccession="MS:1000040" unitName="m/z" unitCvRef="MS" />
                <binary>QWRraqAAAAAB4f9/z///f/9xj/cYF5UbgZj65H6IiIgsWr4qW1Qdcf+HH/hxIGb9etyQKHH/cY/3GBQ3W7OaKqRMiHH/hx/x+nYrGS+J1Ocf9xiP8k2thKhFJ7iIhx/4cRFOw5KVsjxthx/4cf9x/yy/LvpKDRCHH/cf9x/xxlEdGVS+4uj/cYiP8azAPBk+P8PoiP9xhxHY05wZEjxj6HH/cf9xEQvRIZ5lLt6HH/cf9x/3EQUFZTm/C5rIhx/4cf9xLb1jGqQpzocf9x/3Ea/CSBnpPbfv9xiP9xgX8tbEne4pO/+HGP9xiBvaKfKVVtYNcf9xiIgbvT0Tl4PC7Icf9x/3EaEgtRk370roiHH/hxJotpihtJZ3GIiILmEIiqzvd4iIiIcR0lAvKYDP0Ncf9x/3GP8gFLGqQ8TliIiIgoIeDqY/Hxj/cYiIgrEHCqggn1iIiIcRHITiGct7Hecf9x/3GBZhiHKSr3eNcf9xiP9xIbhi2np50nGIiIFE8BopjR/l1xj/cYgRML4Vn/FR6oiIhx/yLg7qqm8RWIiHH/Jf/VanMCqXGP9xiBPY+jOTmAXMcY/3GIcR9aHjKbluHNiIcf9x/yyhNfoM7KCHGP9xgoHokqrxdtcf9x/3GIGQpcspwno03/cXH/iHEgEsVaUeOqcYiIglap26/lYkcY/3GILJLt6uzRIYiIhx/yiiIsr63dOIcf9xiCC/W4roCkeIcf9xiCzJ80o1YMv/cYj/ci8e1PrUIrBxiIhx/yxOSoovG1dxj/cYcf8b35jFksJnOoiIcf8thQ9qaq8Jcf9x/3GIIgkBynV/4/+HH/cYgZkcu0k5BES4iHH/cYFF73cpHSCI3/cY/3GHEgdczK7qMzcY/3Fx/4JLN+WpfIGo/3GIcf8aAYXymFCKDXH/cYiIEjREkZyMu25x/3H/cYLtS8OuO0PHGIhx/3Eupyz6nI0wiIiIIuMYqubOdYcf+HGBy3khGWyG3uiHH/cf8kcs/K/tMDhxiIgTEohxkK53jocY/3GB6iezGZ7YTOiIiHEl+ixac106iIhx/xq0L6WTDtBa/3H/cYgTYWfyngCoDYiHH/cS7ML0qVPQuP9y/4gspoOKWZfHiIcf9xgUlpHVmExuKv+HGIgT4H/RmgCQLnGIiHEun19qmQoJhx/3H/cSIQaBqv+X5xj/cYcRXVjDOXy3PMcf9x/3GDOytrFdSYiHH/cSRspNpgRbJx/3GIcS99QGobK/mIhxj/JOfzWnSAyocY/3FxGpIV4pre6h2HH/cYiBFMojOeVV3M/3GIcf8qIEKaEgzWhx/3GIF7A44ZJA1x6Icf9xiC2ZAHrJb/hxiHH/cYIs/IOrUDfIcf9xhxHg53gp0ziH2IcY/3EpcbpK6uRbiHH/cf9xJ411emsoqIiHH/cSkyfCrt2D2HH/cYgvg51qqsYpiIcf9xEoXUsZBrK07/cf9xcf8eGSnRmNfWLv9xiIcSbP3RqUAi6HGIhxKkXTiq+ix4cY/3FxJ7VIGmWrfv9x/3GHH/cYgnwT1KFuwrcYiIcYiIIHTOSpuzG3GIcf9xF0xOAZZEsf6IiHGCTAgjpl99xxiIhxiIiBSKXLGVZqNOiIhxgSe1IhliWt3ohxj/cSqZI2q5bcn/cYhx/y/EfyqkuA1xcf+HGIIlYbKlyeTYcY/3L/K47lWjoRqv9y/4cYJ1KEuoDntIcf9xiC5L4zrsQcyIhxiIhxiIhxiIhx/3GHH/cYgVPMZhmYQ5nv9xiIgSj3kik6GG3YhxiIIByoyqVFc3Fx/3GIHGhjsZx4nE7/cYhxj/JS/U6mUSsYhxiIKV1zKrsozf9xhx/3GIhxFd1mIpFTmd2IiHGCVoI7q/fcRx/3GIgjsrgatdR+iHH/cXEUmsZxlDY5jnGIhx/yNNAkouL9v/cv+HGCTHcCrUiP1xhx/3GCP5WtooalJxcf9x/3IsdmG6PpnkiHGIhx/ybwYBpB+f5x/3H/cXH/cSG/XCp2Cj2IcYiD5jPbqcwohx/3GCT1B4pVr4dx/3GHGCcQfzrACQz/cYiHEsXB06XD4siHGIgRcakRly9W7nL/hxiHEm7hsakh5O/3GHGP9xcf8RPQYhn2P53ocYiHEvIY2aYvcmcYiHH/KUo9es9cKIcf9xcf9xLfhgegR5+HGP9y/4LvwQujY+9P9y/3GIKBR2epLImIcY/3L/O8k9vTbCcf9xiIKSbImrKjdocYiIcSKyoroL1dSIhx/3Ejg+hKWsF7cf9xhx/yS/nFr3Bjpxhx/3GC5mpDr6lbxxj/cv9xgvBNkqgMJthxiIcSQZnZokdiaHGIhxKLJ3OnbYjIiIcf81Qi+1zdCIhx/3EqxYPauqfC/3GHH/cTSJ5bCGGv9xcf9x/ynBgUrF5+uHGIcf9xJDoqWu9dWohxiIJ3qDWotXyoiHH/cS/jhCpix73/cv+HGCRpclqcaNpxcf9xiClwh2oM94lxiHGIJYSOSnq3G4iHGIJ+bIGnKTfnGP9y/3E9Vf68qgH/cYhxg2QSW9vtqIcYhxGeQcMZXL485x/3GHH/L7F1KnXorYhxiILCXzekGwyHFx/3GIIri3KkZ0jXGIcYiIcTqxTr5OsXH/cYhxTj3cPCL/cYcY/3L/cYglppI6h5bc/3Fx/3GIcSOTKTrIzWxxiHGILtHGarXjmXGIiHEvekwqqVs9hx/3GIgqvR0adS4ucf9xiHH/cv8ke32KvUgncf9xhx/zi7xLxEO4hx/3GCMBUhpw+t5xcf9xiCFiTiqb2x1xiIcYIya/WiGkCnGIhxgZE/EClg4O/f9x/3L/cTOO67SBFIiHGIL1kRukB+5HGIcf9xNNgXsTfo/3GHH/cTAhWbbupoiIcYKRD96tYBIf9xiHGCpLECqcTv3/cYhx/yjyKHrU3Xj/cYcf9xKumZKtJmbXGHH/cYPROruuxUcf9xhx/3EhW7ca20SOiIcYgvJ4NqoJfJ/3GHGP9y/yoShyrf142HH/cXH/IvGNWjTnKnGIcf9xLst/WoZICocf9xhxIBpAqqRr9YcY/3L/cS8kZToPuaz/cf9y/3EpLWFq4Dnphx/3GHGCiANDpZ/LxxiHGIgzA3WxDYqIcYiEmI7IdxcYhx/3GDZZjrO2cYcf9xhxJKj5anlwaXGIcYgpTqcaXBWOiHGIhxOT6EusF7hx/3GIcf8wQC65z9GHGIcYJSfBGl6D7nGIhxg3ETO77syHGIcf8hC8BKUlP7iHGIgtUU16vuso/3GIcYF1OLAZBNdP5xiIhxgpGyI6QF3ciHGIcS0EIzoBzcyIcYiCAxOTof7Gxx/3Fx/3Eh276qKUQVhxiIcTlUs7mrTHGIhxgmL3JakBjacf9xhxj/LUxzGvs4znGIcYgipB2ai74m/3L/cf9yJcRdGrS6LocYcf9xJpAuKlj9HYiHH/cirm6DpjkXyHGIiCNrRDrLS7yIcYiDHi77ktEIhxiHH/cYcYiCJdUGpuKvmIhx/3L/cf9y/zKnYb9YnnFx/3GIKLt2GmVInv9y/3GIcSe5bTrGaSyHGIiCGyV1oY2opxcf9xiHEtMvc6LtCMcv9xiIcS6vQ0qHC8txhx/3Fx/3GIcf9xLzfhGsyB7ohx/3L/cYIHUvKsqtDf9xhx/3EsG5FKoFbrhx/3GHEgbP1KzDArcYiHGEAy/B3QhxiIcTBGebXJhnFx/3GIhxg5i1u+dKRx/3GHH/cYcYiD3LtLc0S/9xcf9xgvOwoaDU9ecYhxiCplaDp7qXyIcYiHGIcYiHGDrRU7gurHGIhxiCEjcxq+yM6IcYiHE7qU29VrKIcYhxJyIgepHt+IcYiHEpnhsadx5OiIcYcf8mhrc6uZSMhxiIhxKg5IGkArfocYcf9xJ2oOGqpfHnGHH/cXH/cYLEuSGgxG3v9xiHGIIIcTGsiOzoiHGIIev6KoNAXXGIhxgqWEUqu3utcXH/cXH/cSVuCFrsH3qIcf9xcf9xhx/3GHE8X+y8oBP/cXH/cYgx2qe0NViHGHH/cSFUtTr8tKz/cYhxiCHgWCpz+n2Icf9y/3GIcf9xcSx84joaMdyHGIcf9xMpmLtXZ0hxiHH/JLTQGnWy/ocYiHE9NFS2y6uIcf9y/4cSjbUBojSv6IcYhx/3Ev8ewaIeE+hxiHGDeiRr1duXH/cYhxKIzYOpkyfIhxiIcYhx/3FxKtaKGlOXXocYiHElXl8a2xoOhxhx/3E8vNO3QyyIcYiHGIhxgqFs86sKMMcYiIcSAcDBoQTz6Ihx/3L/IiLueoLhGIcf9xcf9xKqUuWsitGnGIcYiHGCFFnxotpg6Icf9xcTexVr1Oqf9y/3GIghiO1aa3Eqcf9xhxiDQiZLDtm/9xiIcS1rejpbSFyHH/cv9xKzkLOn5vTIcYcf9xhxiCVisSr61O2HH/cv9xJ8WEGlSnvocYhx/3Fx/3GDktLrDi0YhxiHE1pVe/WqhxiHH/cS4XkEqAlvuIcYhxgiCMOq1YPFhx/3Fx/yiWrUpplSuHH/cv+D1C2rq9JXGIcf9y/3EgKDE6z3zscXH/cYg9E2e47JhxiIcYJ/P0KvHAvYhxiHEvla06WKUsiHGIgnh6oamIVecYhxiClyQxop285xcf9xcf9K7PxxMHGHGIhxgwB124CaKHGHH/cYLzx8Wn84OnGIhxgnjZcqGSaNiIcYiHGCTGJyo1nY1xiHH/cXEitisqdp1NiHGIcSFXIDq8jfyHGIcf9xJ4DiGkjx3nGHH/cXH/KYLiGjjR3ocYhx/3L/RY78xxBxhx/3Fx/3E7bey9khOIcYhxg9Yvm5nQZxiIcYgyKnSx5YtxiHGIJ/djGlGJznH/cYcf9xOR1yueKNhxiIcYgxQ3u3zISIhxiDyP775wEIcYiHGHGP8s2+UaI0Gucf9y/3GIIoHxGpjg7nGIhxiCMC7iqR4R1x/3GHGIhxPpv4uGQHiIcf9y/yeIchpYeN6IcYiCwlfCr+qD2IcYcf8tH34q/wgdcf9xcf9xcf8zoQy1bvNx/3GHGCDDnTpGxixx/3Fx/3GHGDO2DbVZ8ohxhx/3E/VIe2q3iIcYhxiHH/cXH/KxckOlCdvIiHGIJDs6Ov5MXIiHFx/yli6Uo80WuHGIhxMS2ItOJ3cYiHGCJickps2Nv/cYcYiCkPKBpgHX6HH/cv9xg6phu+WeT/cYiHEmt6IaVYXecf9y/3GIJHTrKnqxTYiHGIhxg4IRe93uiIcYhxg4wpe9PWiHGIhxOg6FufF6cYhxiCSV5arsoaWIhxiIcS+h7Bom4T5xiIcYhxPSWqudpVcYhxiHH/JavcWilCOnGHGIg3iCqwh9WHH/cXH/Io/VOvkCrIhx/3FxJa0UKgcuvXH/cXH/cYcYiDSUKLJ714iHFx/yizUho1yt5y/3GIcTcRJ73u2HGIcf9y/y6pDRpGby5x/3GHH/cXE747q7HEVx/3L/cYg4PDyw08OHGIhxKQ0MGoA/PohxiHGDdCk7u9bHGHGIhxiIcTHsqLUjV4iHGIcYiHGHH/cXEvzbMqZCTNiHGIcYJuabGqKWTnGHGIgigy0aCc0uhxiHH/cXGIiCCQoTro9exx/3FxiDwsArbT/Yhxhx/3E5/ae8AliHGIcf8hOKsaHnVOiIcYcTCl3bhqIocYhx/z0zpbjMWohxiHGDF2AbCZ/ocYhxgzuYG/Rn7/cYcYiCoPYRoQGe6HGHGINmoUvZXrhxiHGIg2O6a/xFlx/3GHH/L0ljKnxpzXH/cXH/cTId3bbyInGHGIgxySa0RtmIcf9y/z96gbOFfohxhxg4ioG5dX5x/3L/cYhxNQxdswSihxiHGCiEqSoJtW1y/3GIcSiDPUpqzCuIhxhx/ye+Jxp1HY5y/3GIcYhx/3Ih+RQasW6+/3L/cYhxgjXCYauz2eiIcYhxNXXss5oThxiIcT9m7LmZE4hxiHGIQSSMDreHGHH/cXE/b9u3kCRy/3GIcT1/ybmANnH/cXH/cS9cExraPs6IcYiHEqzcgaVCN+hxiIcYhxiHGCzpIjojbdyIcYcYgiVlcqbJqNhx/3Fx/yyA5TpZ8ayHH/cv9xJX5WKioanYcf9y/3H/ci7z1hrwwp5xiHH/cXEjQwkqXc9thxiHGIKNqwKsNU/YcYhxiHGDEg6bXvFnGIcf9xcTTA6bFPFnL/cYhxiCb4shphdN6IcYcYKnn4GllgfocYhx/3L/cTh5R7yGuHFx/3GHE4igG5df6HH/cXH/cYcYgmhM8a2LMOcYhxiD27+7tEBHH/cYcf9yOAuSuvRt/3GHH/cXEncT0aqewuhxhx/3FxMrjptFcWhx/3GHGC/6cyphWM1xiHGIK3oAOipf/HH/cXGIiDAHErMJ7f9xcf9xcTHckrAzbXGHH/cXH/cS64EDr1fvyHGIhxIgxxKiFI7XH/cXH/cYcTH1tLIaS4cYiHE8CBK19+1xhxiIcYRwaMr5dx/3Fx/3E2iEa+d7lxiIcYhxPaWLulp0cf9xcf9xhxMDPFtNw6iIcYcTTEI7473Icf9y/3Egbowqqxc9cYcYiHFCRozrl3Fx/3Fx/3GHH/cv9xiHGIcf9y/3GIcSnebhqTGR5x/3L/cYIZm5GvdkbnH/cYcYLg9jGu8JzocYiHEpvMoadTNecYiHGCwd4hoPId6HH/cXH/cj6IHLl344hxiHGIcYiCRmJxq6nY6HH/cXH/cXH/cTStC7Ni9IcYiHFx/zwY1rnnKXGIhxgweNa1lymHH/cYcTf6eb8Fhocf9xcf9xcf9xhxg8B+e5+BiHGHH/cTrbxbokOocYhxg3A1a9/KlxiIcYJ4zhGlgx7o/3L/cXH/cYLnODGujHznGIcf9y/yU5YRp9ae7/cXH/cXH/cYcSxJchr7aN5x/3Fx/3GCD8+xoSME5xiHGIcYhxNqznv1MYhxiIcTSO1rCBKXGIcYgtIzYaHsyecf9xcf9xgplEcaZ7uOiIcYcSuaFBoXXr5x/3GHGIhxJ00WKg0unYcYhxght1s6N4pMiHH/cv9xJYOKGrjHXocYcf9xcSMuPhr+HB6HGIhxg21G+0O5CIcYhxiHGIOMeRujhuiHGIcYhxiHGINy+rseBUhx/3Fx/y85Xxpdag6HH/cv9xiDZBiLDOd3H/cYcYhxiIcYcf9xcf8ibbQayiS+iHH/cv9NKIxNd3GHH/cXH/M1mzsLZMcYcf9xcf8q7nAaEhj+hxhx/3E2fAmwk/aHGIhxcUhIjIt3hxhx/3EhNng6H5h8hxhx/3E/ysy6NTP/cYcYghvwka5Q9ucYcYhxiIcYMlMzsLzMcYcYhx/3L/cS3bfxpjSA6HGIcYhxiHGDt9qruCVXL/cYcf9xcf9y/3GIKd72KvMQnXH/cXH/cSEBOhrw/F5xiIcYLUnDGgxjzv9xcf9xcf9xcf9xhxgjMigqXt19cf9y/3Fx/00JjF9n/3L/cYgvZPUa+bCucf9xcf9xcf9xcf9xhxOltVuaSqcYhxiHH/cv9xhxiIcYhxg8CH6994GHGHGIcf8+RFy6u6NxcYiHEnmTgqGGx9cYiHGDJ1IrCa3YcYhxiDkLRLr0u3GHH/cv9xg2HQiw8veIhxiHEuUmsaK9lOcYcYiDXaXLQ1o/9y/3GIcTxcRLeju4hxcf9xhx/3FxiIcYgxJuy36RNxhxiHGIg7ELK4702HH/cXH/OHPDvIw8iIcYcYNE1Ev7K7cf9xhxiHGIhxhxiIcYhxP8tLuTS0/3GIcYhxPRvlt+QaiHGHH/cXH/cXH/cYcYhxOdk6vSbFcYiHGHGINfvlvwQacYiHFx/3GHGIhxhx/zhLOr+0xXGHH/cXGIhxO06Yu7FniIcYhxiHGDRZ1LC2K4iHGHH/cSvUsBoDtP6IcYiCE1+hoeoF7/cYcYhBGowPV3GIhxgv6QUa8W+u/3GHGINQ6HsAJ4cYhxiIcXH/cYcSMmQRp+m+5xiHGHE/E7Kz7E2Icf9y/3FOOow8V4hxiHGC12hBoJl76HGIcYiHGHH/cTRFqLHKV3L/cYcYJpBiGmf53oiHGILClcKg9qPf9xcYiHEopaUaVqWucf9y/3GDikVLtbq3GIcYgoY7waqsQ+cYiHGINWWyvZpNcYcYiHFx/3GIcT7ll7caaIhxcf9xgs91EaAYru/3GHH/cv8xlRGxeu6HH/cXH/cXH/cXH/cXE4QeS7vhuHH/cv9xiHGIcYcf9xIcyUGsQ2vocf9y/3E6aTm8lsZx/3Fx/3FxOIzDunM8cf9y/3GHH/cXGIOuURtxrucYcf9xcf8y9RGwGu6HGIcYMeXJtio2/3Fx/3Fx/3Fx/3GHGIcf9y/y9g1hoK8p6HGIhxiEobjH5HcYhxiHEt3UAa0iv+hxiHGC9PQBq7C/5xiHGIcYhx/3L/cYNLaGsVl5hx/3Fx/3FxPmxruZOUhx/3L/cYOB6XveFocYhx/3L/cYcYIKMkGsbNvnGHGIhxLkgxKnx87f9xhxiHEgglQ6+dq8cYcf9y/3GCvUoTo0texxiHGIcUq7jHRHiHGIcYhxJ9LAKsPT/XL/cYhxhxOYrkunUbhxiHGITNuMUkeHFx/3GHGCOhqip35V1x/3Fx/3FxPu9PuxCwcf9xcYg1LLK9001xhx/3Fx/zQ9e7TShIcYcYiHGHGINUShvbtehx/3L/cTB9F7WS6Ihx/3L/cS825Rr8ka6IcYhxiIcXH/LAeBGgCX7ohxhx/3E0xKG9O15xcf9xcf9xcf84wFm/P6aIcYcYiDlbnLC0Y4hxiHEyi3WxhIpxhxiHGCRaCCpcX33/cv9xiEp8jIg3iIcYcSUgkRpu9u6IcYiDxtdbmSioiHFx/3GIcYcYiHGHH/cXGIhxiHGIcYcf9xcf9xcf9xcf9xcf9xcf9xcf9xhxiHGIcf9y/3GHGIOUkRuLbucYcYiHGHGIg99aG2Cl7/cYhxhx/3FxiIcYhxiHGIcYcf83GFmw96aHH/cv9xhxiHGDg1b7HakHFxiIcYPbwGuEP5/3Fx/3L/hxcf9xcf89lmS3aZuHGIcf8647e8HEiHGHGIPxrTtOUscYiHGINyV6seqFiIcYhxiHGIMJrTtHUs/3Fx/3GDs3Pb3IwnL/cYcf8/+RGzBu5x/3L/cYhxPi8GttD5hxiHGHE12umxNRaHGIcYhxiHGIcYO9ULvCr0cYhx/3L/cYcYiHGHGCTUoRpzte5x/3L/cYg5ERa77uly/3GIcYNNsnsTTYhxiIcXH/cXH/cYcYhxiDJZC7a29P9y/3GHGIg8csK3jT1x/3GHH/cv9xg/10i3KLeHGIhxiDewTbJfsocYhxiHGHH/cXH/cXE+yhGyNe5xcf9xcf9xNtoRvCXu/3Fx/3GHGIcYhxiHGIcYiDxYobanXnGIcYhx/3L/cYMsGms05ZiHFx/3GHGIhxhxiHH/cv8oeEIq6XvdiHGIcYPKFTt16siHGIcYcTW69L5FC4cYhxhx/3Fx/3FxSa2MdSdxiHGIcT2/07ZALIhxiHGIcYhxg+vSy6QtOHGIhxcTm0wrhLPXGHGIcSogICqu/f2IcYiHFxM3hutZeRcXH/cYcSr2YxoRmc5y/3GHGIhxcf9xhxiIcYcYhx/3L/cSIANhrADZ6IcYcYiHFx/3GHGIgh5hUa0p6uhxiIcXH/cYMcXHtUo4iHH/cv9xPTB+vM+BcYhx/3L/cYcT6YPLpnw4iHFx/3GDjz6L4MF3H/cv9xcf9xhxiDjz47wMHP9xcf9xhxg+sAW1T/pxcf9xcf89nRa4YumHGIcYSV6MiheHGIcYhxNhuhu+RecYhxiHGIcYhxiHGIRW6MyRdxiHGHExQ3SyzIuIcYhxiHGIPVCVt69qcYcf9xcf9y/3GIcYcT2BK7p+1Ihxhx/zQID7YI8HGHGIhxhxg3cEyxn7OHH/cv9xgxhZq2imVxiHH/cv9xcf9xcTnrobgUXocYhxiHGIMOqfuiVgcYcf9xcf9yN083vbDIhxhxiIIRKkGt/VvoiHFx/3GDlmdLuZi4hxiHElnVAq9yr9iHGIcTvRR7ouuIcYiHGHGIglXNc67DKMiHGHGIMRW2tPpJhxiIcXH/cYcYhxiEAvjB4Hhxcf9xcUEvjA4H/3Fx/3FxJ3RyGkm43ocYcYiHGHGIhxhxN2cmvZjZiHFx/3GHEhia0aGWUuhxhxiD3ntrgYSYhxcf9xg99te5CSiIcYhxg1jTK9cs2HGHH/cXEyO3Sw1Ity/3GIcYcYiHGHGIcf9yI1mHGrtnjnH/cv9xiHGHH/cTAF7LkLE/9y/3GHGDDZ17U2KHGIcYg0puy1aROHH/cv9xhxiIcXH/cTmOMrlxzYcf9y/3Fx/3Fx/3E2xw6zSPFxiIcYcTtb+LukB4hxiHE1qsuyZTRxiHGHE1TImxw3aHGIhxKuQqKgO9XXH/cv9xiDx+y7yBNHGIcYiHFxOK8Fu1D6hxiHGHH/cXH/cv9xiDz/MrYAzXGIcYcYOSClu99aiHFx/3Fx/zpwNruPyXGIhxgldAsayb9Ohxhx/3L/cYg6QCG4v96HH/cv9xhxg/Ayq3/NVxcf9xcYiDtDCby89ohxiIcSvp9RoyYK6IcXH/cYLlqSGupW3nGIhxhxLP6GGhEXnnL/cYcYIV6SGrsW3ocYiHGDCpS7hmtIcf9xcYg0k/O/bAxxiHH/cjhb27C0JP9xiHGHGIhxhxiIcTohIbfe3nGIcYhxg/N8a1yDly/3GIcTGCQrCNvXL/cYcYg902O2LJxx/3FxiIcYhxiHGDUoxrDnOYcYiHE1VhW+qepy/3GIcYhxhxiIcYcYiHFx/3ErPXUaPSiuiHGIcYhxiDCL57aEGIcYiHGD94pbaHWv9y/3GIPMjfvzcgiHGIcYhxiHE10DqxP8VxhxiHErt78alYQO/3L/cYcYhxiHGIcYhxiHGHH/JvOyGnHE3ocf9y/3GDQ6DbXV8ohxhx/3I57Da7E8mIcYhxg5xEK5O72HGHH/cXExvi64UdGIcYhxhxhCQZz75ocYhxiHGIg8sGe5T5hy/3GHH/cv9xg+3527IGJx/3L/cYcT10iLiLd3GHH/cv9xPprKuWU1hxiHGDEx1rTeKYcYhxiC2pJhoWbZ5xhxiIM70VslLq/3Fx/3FxiDVHiLHId3H/cYcYhxiHE214iwOHeIhxcf9xOjMhuMze/3Fx/3L/cYhxgwkvu4fQSHGIcYLdfCGvKD3nGIcYiHFx/3Fx/3FxiIcSp+yzq6E0yIcYhxg6A7W6/EpxiHGIcTtDtbm8SocYhx/3L/cXH/cTLLY7BEnHFxiIcYIIYdGjmeLoiHGHGCmU0ho3st6HGHH/cXGDa8Y71DnP9y/3Fx/3E2cS2zntKIcYhxiHGIcTRJ3rXGIXFx/3GHGIcYhxiHE98ZS2DmuHGHGIcYg0rWO/UpyHGIcYcT4gCLff94cYhxhxiIcYcYgwB7GyCU5x/3Fx/3EztCG+S95xhx/3L/cYcYiHFx/3Fx/3E2iUK8dr2HGHGIMTOUs9xriHGHH/LdRWKsO6nYhxhx/yGZkBqnZv5xcf9xcf9xcf9xcf9y/3GDRECLHL93Fx/3L/cSaZzRrXYy7/cv9xcf9Dspzk1nFxiIcYhxhxg4w+qwTBX/cYcYhxiHGIcYg0JpS/2Wty/3GHGDO+RrJRuf9y/3GHGDPgc7AvjIhxhxiIcYcYg4hM2xizJxiHGHH/cv87qLG4V07/cYcYhxiHGIKrODGiXHznL/cXH/cXEmtYMaZafOhxiHGHH/NmFWsK6p/3Fx/3Fx/3L/cYhxMqslsWTacXH/cXH/cv9xiHFxMz57tNGEcf9xhxg/y+q4NBVxiHGHH/cXGDUDHLMN44cYiHFx/3Fx/3E1diG8id5xhx/3L/cYcYhxiD796rkCFXFx/3FxiIcSe0BxqFv47/cv9xhxPMDitj8dcYiHGHEy0cWyPjqIcYcf9y/3GHGIcYhxiHGHH/cv9xMJOotnxXhxiIcXH/O/89vgDCcYcf9xcTa0qLBbV/9y/3GHGDrIBLk3+3H/cv9xg+qrG0VU6HGIcYPe6suxFTcYcYiHGHGIcYhxiD06ObnFxnFxiIcT76sbMFTnFx/3Fx/3Fx/3L/KdLhGjPR7nGIhxiHE4dcW8ijqHGHH/cSL5IBqRbf6IcYcf8zYjWyrcqIcYhxhxiIcYPqI1tl3KcYiHFx/yoIhhpQh56HGHH/cXGIhxcf9xOD+LsNB0iHGIcYcYiHFx/zYApL7/W4cYcYhx/3L/cXGIhxPshquTeVhxiIcXH/cXE9fp+9gWCIhxcf852Ri9JudxiHGIcYcYiHEgcFMqavrNhxhxiHE/REm3u7aHGIcYOxabvelkiHGHGIcYhxhx/3L/NGFSvp6tcXH/cXH/MD0YttLncYhxhxiIcXH/NOT2sisJiHGIcSemxxqGk46HGIcYg00I62P3GIcXH/cXGIhxPY3Ft3I6cYiHGDuCerx9hXGIcYhxg2clK8ja1x/3L/cXE+YBS1n+uIhxcf9xcYNGtdtaSiiIcXGCb55BpxYb6HGHGIcTr9h7sCeHH/cXH/cv9xJlBxGlv47ocXH/cYOo6xuHFOcf9xcYgyc1KxnK3/cXH/cv9xPsGruT5UcXH/cXH/TOScYbaIcXH/cYO6jit1cdcv9xhxiIcXH/cXGIhxhxiIPbv2uEQJcYcYhxgk6YUaomeucf9xcf9xcf9y/zGDFLKM63Fx/3L/cYP45ztHGMhxhx/3L/cYcYiHFxiIcYhxhxiHGIcYhxiHGHGDHX6bY4Fohxhx/3FxiHH/cv9xcS7VLRpDrS6IcXH/cXEweuKylR2HGIhxcf9xcYiHGHGIcf9y/3FxiIcYcYiHFxM5WXsnpoiHGHH/cjtgRbifuocYcYiHFx/3Fx/3FxOuFMvh6ziHGIcYcYiHGDvVUrcqrXGHGIhxcf8rK9MaLkLOcYcf9y/3Fx/3Fx/3L/cYcf9y/zT2FLAZ64hxcf9xhxPB/pu+AWiIcXH/cYcYPgzcuvMjcXH/cXH/P12ktqJb/3FxiIO5aKvWl1iHGIcYcTiTRbxsuv9y/3GHFAxZwUpohxiHGHE0psiyaTeIcYhxPQrVt/UqhxiHGHGIcYRdWcwqaHGIcYcYhxiHGDKRwb9uPnL/cYcYhxiHGHGIcf9y/3Fx/3L/cYhxcf86G9W75CqHGIcYhxhx/3L/cYcYN3F2vY6JcXH/cXH/cv9xhxiHGIcYg28Xa/DomHGHGIhxcTo2RbnJunGIcYhxPT7itsEd/3Fx/3FxiIcYPRU4uerHhxhx/3L/cYcYhxiHGINsBcsk+jcXGIhxhxiHGD2oUrVXrXGIhxcf8+FHa464n/cv9xiHGHGIcYhxg/xR66OuFxhxiHH/cv9xcYiDKcIbBz3ohxcf9y/01GnEuWcYcYhxg4grS8fUuIcYhxiHGHGIcYhxiDxpUreWrYhxiHGD55UrSGrXGIcYhxhx/3L/cXH/cXH/cXGIgtgYcaKOeOcXH/cXGIMnPBsJw+cf9xcf9yMopFsYW6hxhxiHGIcYhxhxiIcXE7fCu8g9SHGIcYhxhx/3L/cYcYhxhx/3L/cYcYhxiHE4elK6ha2HGIcYcTVi5b+dGocYiHEg0aI6BeXciHGIcXH/cSt8oRoZNe6Ihxcf9xcf9xcYiE7WnDKWcXH/cXGD6rdrdUiYhxiHGIcYhxOj5FusG6hxiHGIcYhxhx/3L/cXH/MdtSsjSthxiHGIN9mDvCZ8cYhxiDj6p74FWIcYhxiHGHGIO5B5u2+Gcv9xhx/3L/cXH/cXGDmBJLp+24cYcYgxPiGw0d5xcf9y/3GDiMp71zWHFxiIcTFt/LiiA4iHFx/3Fx/3L/MbWduVpiiHGIcYgxOwq21PVxiHGHGIcYhxiDfXnbM4YoiHFx/z3xVbcOqnFx/3FxiIcXH/Mc+ntUBYhxhxiHGCDtcypzKM2Ihxcf9xcf9yNYDosI8XcYhxiDr0PrAbwYcYhxhxiIcYcYcf9xcYiHFx/3Fx/3Ejd6oa6YVecYhxiDTFJLBK24hxiHGHGIcYhxhx/3L/Ml6DsrF8iIcXH/cTG1VbNaqocYhxhxiHGIcYcYiHFx/zK1hrNaeXGHGIhB15wDhnFxiIcTX+g74BfIcYhxiHGIcYcSyS6xpX0U5xiHGHE0TxewwOhxcYiHGHGIcYhxhxiHGIMedLtyi0cYiHGHE3UCe+r9iIcYcf9y/3E4cMS8jzuIcYhxhxg2cYmwnnZxhxiHGIcYhxcf9xg6qPK5Vw2HGIcYLT1iGg0p3v9xhxiHGIcYPCL1uN0KcYcYhxiHGHGIcYO0pVubWqhxhxiHGIcYhxiCnkaBpyuX5x/3KIhxhxiIcXGIhxhxiHGEJonPl2cf9y/3Fx/3E5YpO6nWyHGHGIhxhxhx/3FxiHGIcYhxiHE2spO9TWyIcXH/cXH/cXGIcf9y/3FxiIcYcYhxhx/3L/cYMhOTsvxs/3GHGHH/cv9xhxiHGIPbrytkUNhxiHGHGIcYg4E1uw/KRxiHH/cv9xcYiHGHGIcYcf9y/3GHGIcYcYiHE3nCS8Y9txiHGHH/MNb1tTkKhxcf9xcYiHGHGIcTSbibJ0dnGIcYcYhxiHGIcXH/LBqpGl9VbocYcYhxiHEwsTGxXs5xiHGIcYcYhxiHGD+xMbJOznFxiIcTQAZbAAqocYhxgxV8SzuDuHGIhxcf9y/3GIcXH/cTfhMboeznGHGIcYhxN8fEvDg7cYcYhxiHGHH/cv9xcf86BGK4+51y/3L/cYhxcf9xhxhxiITAmcX2Zxcf9y/3E624+wNHBxiHGIcYhxcf9xcf9xcYP/jEtAc7cYcYhxiHGHGIcYJeDAGmLz/nGIcYiHL/cYhxcf9xMs4ns0HYhxcf9xcf9xcYhxiHGIcTiYx71nOHGIcYcYhxODViucqdcv9xcf9xNUE0v77LiIcYcTIYk7D3bHFx/3FxiCYvVBp+Cr5xcf9xhxiHGHGE9pnClmhxiHGHGIcYhxhxiHGIcYcYiHFx/yuc9BpHML6IhxhxiHGHH/cv9xOymWutZphxiIcTojMbjczohx/3L/cTDsx7UjOHFx/3L/cTr5lrsGaYhxhxiCpvwxpKA87/cYcYhxhxiHGIcYhxg5czG5jM6IcYcYhxNJEGsX75/3GHGIPxditOidiHGIcYhxcf9xcf9xcYhxiHGIcYcYhxiHGHH/cv89O2u7xJRxhxiHGIcYcf9y/zR+mbORZnGIcYcf9y/3Fx/3L/cYcYhxiDDXYrM4nYhxhxiDLDBrNM+YhxhxiD/9wbMCPnGIcYhxMSY0sunLcf9y/3Fx/3FxgxLsGx4T6IcYcYgxbJOyo2xxiHGIcYcYhxhxiHH/IkvQGqxC/nGIcYhxiHGHGIcYhxhxiDlUMbmrzocYhxiHGIcYcYhxgtW+waa0E+hxiIcXH/cXGIO+XXuxoohxiHGIcYhxhxiDjQeL4vh3GHH/cv9xhxiHGHEzxDG+O86HGIcXE6xDG2O85xcYhxiHGIcYcYhxiHGHGIP7litEadiHGIcYcYiHFxiIcYNjjXsNcohxiHGIcYcYhxiDiCHLGN44hxiHFx/z901LWLK3GIcYcYhxgy9AOwG/xxcYiHFx/3FxiIcTBf2rewJXGHGIcYhxiDNVA7C6/HGIcYhxiHGHGIcS+XyBoXg36IcYcYcf9y/3GHGIcYPtEZuS7miHGIcYhxhxiHGDJbYrG0nf9y/3GHGIcYg2d6a/iFlxhx/3L/OilKvta1hx/3L/cYcYcf8wXQa1svlxiHGHGDzQ0bYvLocf9y/3FxiDHmA7Ep/HFxiHGIT/qcMFaIhy/3GIOQHRuv4u/3FxiHGIcYcf9y/3Fx/3L/cYcYhxJbeqGsWFXocYcf9y/3Fx/3E1mqawdVlx/3FxiHGIcYhxhxiHGHGIcYhxiHGHGIcYcYiHFxiIcYcTMoA7/X/IcXGIhxhxiDiDo7t8XHGIcYcUVLnMtGhxiHGIcYcf9yN8OjuzxccYhxhxiHGIMcT9uUsChxiHGE5bnDpGcYhxiHGHE7jWK3cp2HGIcYhxhxiHGIOsZ1uzmKiHGIcTMHdbEJinH/cXGIcYhxiHGHGIcYNXLRvY0ucf9y/3GHGIcYIeG3GvLkjohxiHEhOXQqbmi9hxcf9xcTgD0br8Lv9xcYiHFx/3Fxg+OZ67xmFxcYiHE1HUew8rhxiHGIOgCbvv9kcYhxhxOmp1upWKiHGHGIcTVvYr2QnYcYcYhxiHEw5fq3KgVxhxiHGIcYhxhxhx/3FxiDzD0bY8LnGIcYhxhxiHGIcYN5eIv2h3cYhxhxiHGIcYhxcf9xcYiHFx/3FxiHGIcYhxhxiHGE0MnE82hxcYiHGHGHH/cv9xhxhxOo1avXKliHGIcXH/PXByto+Nhxhx/3L/cYcYcf9y/3Fx/3FxiHGIcYhxhxiHGHE9WDG0p86HGHGIPJHkuG4bcf9y/3Fx/3FxiHGIcYcYhxiHE+eDGzh85xiHGHGIcYhxhxiHGHGD7aFrYl6XGHH/coiHGHGIcYhxcf87+aO5BlyIcYcYhxiHE9P3W3wIpx/3L/cYcYhxhxiHGIcYcYhxiHFx/3GDbYMbwnzocYhxhx/3L/cXGDTBcr8+jf9xhxiCvtlhpCJp5xiHGIcYcTVE5L67G3GHH/cv9xcTrOA7gx/HH/cv9xcT5CcrS9jYhxiHGHGHH/cXGIcYg9Z1e5mKiIcXH/cXH/cv9xJ97EGnMTvohxhxiHGIcYcYhxiHGHGIcYTbycVDb/cXGIhCzJzzNnFxiIcXH/cXGIcYhxhx/3L/cXGIhxcf9y/3GHGIcYhxcf9xcYiHFx/3FxiIcXGDbG5L45G4hxiHGHGIcYcYiHFxiIcXH/cXGIhxcf9xOrbRuEkuhxhx/3L/cXGIcTyKRLd1u4cYcYhxiHGHGIcYhxhxOtpEuSW7hxhxiDABE7MP7IcYcYhxiHGHGIcYhxhxg7wNm7PyZy/3Fx/3L/cYcTCOo7OBXIcYhxiHGIcXH/cXE2kRO8buyHGHGIMgiYtQhniHGIcYcYhxiHGHGIcYcf9y/3FxiIcXH/cjOeV7FxqHGHGIcYhxcf9xcf8xijGxhc5xhx/3L/cXE6tCa6S9mHGIcXH/cXH/cv9xhxiHFx/3GHGHGIcTIAZ7MAqIcYcf9y/3FxiCrcVxpTOo5xhxhx/3FxiHGHH/cv9xcf9xcYg79Hq8C4VxhxhxiD4CZ7f9mHFx/3FxiHGIcYcYhxiHGHGIcYcYhxiHGHGIcYcYiHL/MrAItF/3cYhxiHGHGIcYcYhxiHGHGDc0E7zL7IhxhxiHGIcYcYhxhxg7CdG29i5y/3Fx/3L/cYcYcThrMbmUznH/cXGIMXsxsZTOhxiHGDP2cr8JjXGHH/coNpkmvmbZcYhxhxhx/3FxiHGIMDdys9iNhxiHGDCrMbJkzohxhxg5bdm9kiZy/3GHGDLchbMzeoiHGHGIcYcYhxgyT+SywBuHGIcYcYNCOosuxXcYhxiHGHGIcYcYg1+zG9BM6HGIcYhxcTIA9LEAG3GIcYhxPVhnuKeYhxcf9y/3GHGIcYcYhxhx/3L/cXGIhxcf9y/3GHGIcYcYhxhx/3L/cXExa8azpDlxhxiHGIPZhytmeNiHFx/3FxiHGIPFwxtqPOhxiHFx/3FxiIcThsMbqTzohxiHEwfDGxk85xhx/3L/cXGIhxcYiHGHGIcXH/cYcYcYhxiHGHGIcYcYhxiHGHGIcYcT62SblJtv9xhxiHGHGIcYhxhxOiazudlMiHGHGHH/OolyuXaNcYhxiHGHGIcYhxhxhxNGP0v5wLcYhxhxiHGHGIcYhxhxiHE0vWeyUpj/cYcYcYhxiHGHGIcYhxhxhx/3L/OBpJv+W2cYhxiHFx/3Fx/3L/cYN9pJsDW2hxhx/3L/cTvb0bckLocYcf9y/3Fx/3L/cYcYcYiHL/cTeiNr5dyf9y/3Fx/3FxiHGINcgrs0fUhxcYiHGHGHH/P30xtILO/3FxiHGHH/cv9xcYg3kta+bSlxiHGHGIcYhxhxiDWW9L9pC3GHH/cv9xcf9K3pyCFocYhxhxiHGHGIcYcf9y/3FxiIcXFE7pzBFnGHGHH/cv9xcf9y/3GHGHGIg4d/S8iAtxcf9xcYg4yhO7Nexx/3FxiDP9Mb8CzocYhxhxiHGIcYcTQMcr7zjYcYcf9y/3FxiHGEgPnJ8Ghxcf9xcYMTxysdONcYhxiHFx/3FxiHGIcYcf9yiIcYcYgy95WzGGqIcXH/cXGIhxcf9y/3GHGIcXH/cXH/cv9xhxhxiHGIcYcYg8Hw294PJxhx/3L/cXGIhxcf9y/3E7vdG2Qi5y/3Fx/3L/cT4NcrTyjXGIcYcYhxhxiHGHH/cj7Ls7Q0THGIcXH/cv9xhxiHGHGIcYcYhxiHE8e1S4hKv/cv9xhxhxNNk2sDbJhxcf9xcYhxiHGHGIcYcYhxiHGHGIcTNe0b+hLocYhxiHGHGHH/cv9xcTxu0bWRLnGHH/cv9xcYiHFxJcDzGoTwzohxhxiHGHH/cv9xcYhxiHEyztG/MS5y/3GHGIcXH/cXH/cv9xhxhxiHE0SxiyxOeIcYhxhxiHGHGDlt9LuSC3H/cXGIhxcYiDpvMbiQznGIcYhxg9TTa4ssmHGIcYcYhxhxiHGHGIcYhxhxhx/3L/cXH/cv9xhxg4e5+zlGCHH/cv9xcf9xcYhxhxL9zQGsIy/ocYhxhxML9ysVCNcv9y/3GHGIcYcYhxhxiHE4rza9UMn/cv9xhxg3/3K7AI1xcf9xcf81AEG+/77/cv9xhxhxiHGIcYcTNgpbGvWocYcf9y/3FxiHGIcYcYhxiHFx/3L/cYOLBkvE+bhxiHGHGIcYhxhxhx/3L/cXGIhxcf9y/3GHGHH/cv9xcYhxNnEFvY76cXH/cXGIcYhxhxiHGHGIcYcf9y/3L/cTXwgr0PfXGIcYcTLRZLE+m4cXH/cXGIhxcYiHFxiIcXE00cO+LjxxhxiHGHGIcYcYhxhxiIcv9xhxiHGHGITlCsSvWIcYcYhxiHGDlSw7utPP9y/3GHGHGIcYcf9y/3FxiHGIcYcYhxhxiERwrNj1cXH/cXGIcYhxhxiHGHGIcYcYhxiHGHGHGIhxcYhxiHGIcXH/cv9xhxg+yAq5N/VxiHGIcXH/OyFBt96+cYhxhxiHGHGIcYcYhxiHFx/3FxiHGIcYcYPeHhtR4ehxhxiHGDNRQb6uvnFxiHGIcYcYhxhxiHGHGIcYMkkotMbXhxhxiHGHGIcYhxcf9xcTrDI7g83HGIcYcYhxhxiHE5I4K53H2HGHGHH/cv9xcYgxGea19hn/cXGIcYhxg0WoeytXiIcXH/cXGIcTHFH7lK4IcYhxcf9xcYhxiDOZRrN2uf9xcf9xcYhxhxg184K9DH1xhx/3L/cXGIhxcYhFAazf5YiHFx/3FxPjbDtMk8cXGIcYgyZsOyqTyIcYcYhxiHFx/3FxiHGIcYcYcf9y/3FxiIcXGIhxcf83QkG7vb5xhxiHGIcYcYcf9y/3FxiIcXGIO7SCt0t9cXH/cXGIcYcYhxiHGHGIcXH/cXH/cv9xcf9y/3Fx/3L/cYcYcYhxiHFx/3FxiHE8p8O3WDxx/3Fx/3L/cXH/cXGIcYcYhxiHFx/3FxiHGIcYcYcf9y/3Fx/3L/cXH/cv9xcf9y/3GHGHGIcYhxcf9xcYhxiHGHGIcYcYhxcf9xhxhxiHGHGIcYcTRXGrO45YhxhxiHGHGDz+RrkBuYhxcf9y/3GHGHH/cv9yPid5t9iGcv9xcf9y/3GHGHGIcYcYhxiHGHGHGIcYg0doK/iX1x/3Fx/3IwOc+51jByiIcYcYT6GsNeX/cv9xhxiHGDljQbmcvocYcf9y/3Fx/zrLGr405XH/cXGIcYNKp5s2WGhxhx/3L/PJNBt2y+/3Fx/3L/P2t5uZSG/3FxiHGIcXH/cXGIcYhxhxhx/3L/cXGIhxcYiHFxNE8FsMD6/3L/cXH/cXGIcYcYhxiHFD8azg5XGIcYhxhxhxiIcv9xhxiHGHGINAb2sQoJcXH/cv9xhxhxiDsW4bfpHnGHH/coiCf8ZxqROY6HGHGIcYcYhxhxiHGHGIcYcYhxhxiHGHH/cog5VEG4q75xcYhxgy9VazGqmHGIcYcYcTmm4blZHohxiHE3tuG7SR5x/3Fx/3L/cXE432S7IJuHGHGIcYcYhxhxiHGIcTqLI7h03HL/cYcYcYhxhxiHGIcXH/cXGIcYcYhxiHGHGHGIcYhxhxhxiIcv9xhxiHFx/3FxiHGIcYcYhxhxhx/3L/cUJyrPjVhy/3GHGIcYcYMTv2tNQJcYhxhxiHGHGIcYcYhxhxiHGHGIcYcTRLyrPENXGIcYhxcYiDhBHLHO44cYhxcf9y/3GEKirAbViHGIOz0juMLccYhxcf9xcYhxiHFx/3FxiHGIcYcYcYhxiHGHGHGDheyr+hNXGHGHGIcYhxhxiHFx/3FxiDtzdLiMi3L/cXGIcYPJVBtmq+hx/3L/cXGIcYg3BhyyCuOIcv9xhxMKjhsWcecXGIcYN34jvIHccf9xcYhxiHGHGHH/cv9xcTuuI7dR3HGHGIcYhxhxhxOJyJvmN2cYhxhxhxiHGIcYcYcYhxiHGHGHGIcYhxcf9xcYg2nla/YalxiHGIcYcYcYhxhx/3KIg2NkG8yb5xiHGHGD42QbPJvnFx/3L/cXH/cXGIcYcYNnnhvIYehxhxiHGIcXGIhxcYiHFxiIcXGIhxcYiHFxiIcXGDR2Qb2JvnGHGIcYcYhxhxhx/3I6DYK48n2IcYcYhxcf9xcTioDrJn8f9xhxhxiHGIcYcYcYg4wDO7P8yHFx/3L/cYMX61tJFKhxiHGHGIcYcYhLY6x5xYhxhxiHGHGHH/cv9xcYgwiae2hliHGIcYcYcf9y/3IxCqezBlhxcYhxhxiHGHGIcYhxcYiHFx/3L/cXH/cv9xcYiDzDZrk8mXGHGHH/cv9xcYhxiHGHGHGIcTYiM73dzIhxhxiHGIcXH/cv9xhxhxiHGHGIcYcYhxOBBYvu+nhxiHGHGHGIhy/3GHGHGIcYhxhxhxiHE4h0G5eL5xhx/3KIhxcTUl+LHqB4cYhxhxhxiHGIcYcT1fgrWgfYcYcYcYg3m+G7ZB5xiHFxiIcXH/cv9xcYiHFxiHGIcYcYhxhxhxiHGIcYcYcYhxiHFx/3L/cYcYcYNtMzvSzMhxiHGD3jWLkcp3GIcXH/cXGIcYcf9yiIcUoErH+1cYhxhxiHGHGIcT18dLeDi4hxiHGHGDC8dLRTi4cYhxhxiHGIcXGIhxcYhxiHGHGIcYcYcf9y/3FxiHGHH/PKXFuVo6cYcYhxgxrOGxYx5xiHFx/3FxiIcv9xhxhx/3I+8JK0D22HGIcYcYhxhxg22ma/JZlx/3FxiHGIcYcYcYhxhxiHGIcXGIhxcYiD8N4bTyHohxhxhxPB3hteIecYcYcYhxiHFxiIcXGIhxcYiHL/cYcYhxhxhxiHGIcXH/cXGIcYcYhxhxiHGHGIcXH/cTv53L4GI3H/cv9xcT/IxbU3OocYcYhxiHFx/3FxiHGHGIcYcYhxhxhx/3L/cXGIcYhxcf9xcYhxQKSsFrWHGHGIcYcYhxhxhx/3L/cv9xKiMCGi7P3ocXH/cXGIcTjVJbwq2ocYhxhxiHGHGHGIcTmJQbh2vnGHGIcYcT6807VDLIcYcf9y/3FxMn7hsJEe/3KIhxcf9y/zU4M7/HzIhxiHGHGHH/cv9y/3GDH7xbQUOocYcf9y/3FxiHGIcXH/cv9xg2ndO+YiyHH/cv9xcYhxiHFx/3E6woS6PXuHGIcYcYhxcf9xNg7TvvEs/3L/cXH/cXGHH/cj5nF7eY6IhxiHFx/znxaL4Ol4cYcYhxiHFxiIMFgXtrfocf9xcYhxhxiHGHE5yTO5Nsxxhxhx/3L/cv9xhxhxiHGHGIOGpBupW+hxcf9xcYhxiHFxiIcXH/cv9xcYiHL/cYcYcUJFrOulcv9xcf9xcYhxcf9xcf9y/3FxiHGHH/coiHFx/3L/cXGDb/xb8AOv9xcYhxhxiHGHGIcXH/cXGIQWWsCqVxcf9y/3GDrKQbg1vnH/cv9xcYhxiHFx/3FxiHGHGIcYcYcSfzYxphyc6IcYcYhxhxQoWs96WHGHH/cv9y/z22hLdJe3GIcYcYcf9y/3L/cYcYcTiw8bpPDohxhxhx/3L/cv80O0G+xL5xiHGHGIcYcYhxcf9xcYhxhxiHGHGIMFtBsrS+hxcf9xcYhxhxiHGHGIcYcYhxcf9xcYg+94S2CHuHGHGHH/coiHGHGHGIcYcYcTsHkrf4bYcYcYhxiHFxiHGIOJtBumS+cf9yiIcXH/cv9xcf9y/3FxiHGIcXH/cv9xcTdnkruYbYcYhxhxPWxouZOXhxhxiHGIcXGINSEnse7YiHGHGIcYcYhxhxhxiHGIcXH/cv9xcT/nkrMYbYcYcYhxiHFxiHGIcYcYhxcf9y/3Fx/3L/cXH/cv9y/3GHGHGIcYhxcYhxiHGHGHGIcYhxcYiHJKFqxulXGIcXH/cv9xhxhxhx/3L/cXGIcYhxcYg6cvG4jQ5xiHGHGHGIcYhxcYiHL/cYcYg12JK+J21x/3L/cXGIcYhxhxhxiD2y8bVNDnGHGHGIcYhxcf9yMvuEsRR7hxhx/3KIhxcYhxiHGHGHGIcYcYhxhxiHGHGHGIcYcYhxhxiHGHGHGIcYP+8ztBDMhxhxhxiHGHGIcYcYhxg83EG2I76HGIcXGIcYg47EG6E75xiHGIcTH8QbETvohxhxhxiHGIcXGIcYhxhxhxiHGHGIcYcYhxhxhxiHGHGIcYcYhxcf9xcTIOhLECe3GHGIcYhxcYiHFxiHGIcYcYcYhxhxg2foS+gXuHGIcYcYhxhxhxiHGHE40oa9LXmIcYcYhxhxhxg5JF6x66GHGHH/cjwmNbfZynGHGHGIcYhxcf9y/3FxiHGIcYcYcYhxhxhx/3L/cXGDK9QbBSvohxhxg0OeOw1hz/cv9xcYg3zUG7Mr6HGHGIcYcYcYhxiDyJ47d2HHL/cXGIcYcYhxhxiHGHGHGIcYcYhxhxiHFx/3L/cYcXH/cXGIcYhxhxhxiHE+DkG08b6IcYhxcTlK47q1HIhxcYiHFxiHGIcYcYcYhxg9c0O2jLxxiHGHGIcYcYcf9yiINk5BvbG+/3FxiHGIcXGIhxcYhxiHFx/3FxiHFx/3FxiHGIcXH/cv9xcYhxiHFx/3L/cXH/cv9xcYhxg/tfGzSg5xiHFx/3FxiHGHGIcYcYcYhxhxiHGHGIcXH/cv9xcf9y/3FxiHGIcXH/cv9xcYhxiHFx/3L/cXH/cv9xcYhxhxiHGHGIcXH/cXGIcYcYcf9y/3L/cYcYcYhxcf9xcYhxhxiHGHGHH/coiHFxiIcXGIcYcYhxhxiHGHGHGIcYcYhxhxhxiHGHGIcYcYg8TeO3shxy/3FxiHEwfeOzkhyHFx/3FxiHGHGHGIcYhxcf9y/3FxiHGIcXH/cv9xcYhxiHFx/3Fxhx/3L/TKesZYWHGHGIcYcYcYhxhxiHGHGIcXH/cXGIcXH/cXGEu3rGSFcYhxhxPX7jtoEchxhxhxMx+Sv+Btcf9y/3FxiHGIcXGIhy/3GHGHGIcYcYhxhxhxiHGDg3Q7vIvHGIcYcYhxcf9xcT+/QbJAvnGIcXH/cXGIcYcYcTF/47KQHIcYcf9y/3L/cYcYcYcT6v47RQHHL/cXGIcYhxcf9y/3FxiHEx95SyGGtxhxhxiDoQ87rvDIcYhxhxiHFx/3L/cYcXH/cXE/uDe2R8iHGHGIcYcYcYhxiHFxiHGIcYcYcYhxcf9xcYhxhxRSiszXWHGHGIcYhy/3GHGIcXGITyisPXWIcYhxcYhxiHGHGHGIcYcTuZlLhma3GHGHGIOIHzvH4MiHFx/3Fxhx/3L/cXGIcYcYhxcf9xcTzo8bYXDohxcf9xcYhxhxhxiHGIcXGDx6lLiFa4hxhxhxiHGHGIcYcYcf9yiIcv9xhxhxiHGHGIcYcYcYhxhxhxiHGHGIcYcYhxcUh4rIh1cXGIcYPWuUt5RrhxhxiHGHGHH/coiHFxiHGIcXH/cv9xcYhxiHFxiIcXGIcYOz3lusIaiHFxiHGIcXGIhxcYhxhxiHGHGIcXH/cv9xcf9y/3L/cYcYcYcf9y/3L/cXH/cv9xcYhxhxiHGHGHH/coNTeWsNhphxiHFx/3Fxhx/3L/cXGIcYcYhxcf9y/3GHFx/3FxiHGHGIcYcYcYhxhxiHGHGHGIcYcYcYhxiHFxiHGIcXGIcYgybEOxo7xxhxhxiHGHGIcYcYcYg20VG8Lq5x/3KIhxcYhxiHFxiIcv9xhxhxiHGHGHGIcYcYhxhxg7/EO4A7xxiHGHGIcYcYcYhxhxiHFx/zMr8b/UDnL/cv9xhxcf9xcYhxhxiHGHGIcXGIhy/3GHGHGIcYcYcYhxgya/GwpA5xhxiHGHGDMQpLH/W4cYcYhxhxhx/3KIhy/3GHGHGIcYcYhxcf9y/3FxiHGIcXGIcYhxcf9y/3FxiHGIcXGIhy/3GHGHGHH/cv9y/3FxTEmsS2VxcYhxhxiHFx/3L/Nq5DvlG8iHGHGHH/cv9y/3E2HPG84w6HGHFx/0JprAplhxiHFxiHGIcXGIcYhxhxhxiHFx/3FxiHGHGHGIcYcTDVorI6XXGIcYcYcf9yiIcv9xhxhxPfjztgcMhxhxiHE8yEe5N7hxcf9xcYhxhxiHGHGHGIcYcYcYhxhxiHFx/3L/cXGIcYhxcf9y/3FxiHGHGIcXH/cXGHH/cv9xcYhxhxhxiHGIcXGIcT5TUbOsrnGHGIcXH/cv9xcYhxhxiHGHGHGIcYcYhxcf9y/3FxiHGHGIcYcYhxcYhxiHGHGHGHH/cv9y/3E+Eqa37VlxiHGHGIcYcYcYhxhxhxiHGHGIcXGIhxcYhxhxiHGHGIcXGIcYhxhxhxhx/3KIhxcTOVpLF6W/9y/3GHGHGHH/cv9y/3FxiHGIcXGIcYhxhxhxhxiHGHGIcYcYcYhxhxhxiHGHGIcXH/cv9xcYhxiHL/cYcYcYhxhxiHFxiIcXGIcYcYhxcf9xcYhxcf9xcYhxhxhxiDCoorNnXXH/cv9xcYhxiHFxiHGIcXH/cv9xcYhxhxhx/3KIhxcYhxhxiHGHGHGIcYcYhxcf9y/3FxiHGHGIcYcYcYhxcf9xcYhxcf9xcTRJor62XXH/coiHI5WaK5pl2IcYcYcYhxhxhxiHGHGHGIcYcYhxcf9y/3FxiHGIcXGIcYcYM57zsXEMiHGIcXH/cv9xcYhxhxiHGHGHGIcXH/cv9xcf9y/3L/cXH/cv9xcYhxhxhxiHGHGIcYcYcYhxcf9y/3FxiHGIcXGIhy/3Fx/3L/cXGIcYcYcYhxhxiHFOmqw2VXGIcXH/cv9xcf9yiIcXGIcYhxcf9y/3L/cYcYcYcYhxhxiHFx/3L/cXGIcYcYhxhxhxiHGHGHGIcYPTukt8RbcYhxhxiHFxiIcXGIcYcYhxcYiHFxiDBLorPEXYcYcYhxhxhxiHGHGHGIcYcYcYhxhxhx/3KIcYhxM3ZTsJmshxhxiHGHGHGHH/coiHFxiHGHEzRAq0y/WHGHGIcYcYcYhxhxiHFxiIcv9xhxhxhxiD4GUbT5rocXH/cXE+Ywa2nPlxhxiHFx/3L/cXGIcYhxcYhxhxiHGHGHGIcYcYcYhBK6weRYcYhxhxiHEzHqSx8VuIcv9xhxcf9xcYhxhxhxiHGHGIcXH/cv9xcYhxhxiHFx/3L/cXGIcYcYhxcf9y/3FxiHGHGIcYcYNbS6s1tFhxhxiHFx/3Fxhx/3L/cv9xcYhxiHFxiD+PpLVwW3GIcYcYcYhxhxhxiHFx/3Fxhx/3L/cv9xcf9y/3L/cXGIcYhxcYhxiHFxiHGIcXGIcYhxcYhxiD/2UbMJrnGIcXGIcYcYhxhxhxPVO2uKxJhxiHGHGHGIOU6iurFdhxhxhxiHFx/zZuor6RXf9y/3FxiHGIcXGIcYhy/3GHGHGIcYcYcYhxcf9y/3E5V1G5qK6IcXGIcTXOor0xXXGHGHGIR7uspEVy/3GHGHGIcXH/cv9xcYhxhxiHFx/3L/cXGIcYcYcf9yiHGIcYcXH/cXGIcYcT8mtrbZSYcYhxcf9y/3L/cXH/cv9y/3Fx/3L/cv9xcf9y/3L/cXGIcYhxcYhxhxiHGHGDdztL2MS3GIcYcYhxhxhxhxiHGHGIcXH/cv9xcYhxhxhxiHGHGHGIcYcYhxcYhxiHFxiHGHGIcYcYcYhxhxhxhx/3KIhxcYhxhxiHFxiIcXGIcYcYThysPjVxhxiHE3gLK7f01xcYhxiHFxiHGIcv9xhxhxiHGHGHGHH/coiHL/cYcYcYMx1TsPKshxcYiHL/cXH/TzysTDX/cXH/cv9y/3FxiHGIcTsRsrjuTYhxcf9y/3FxiHGHGIcXGIhy/3Fx/3L/cXGIcXH/cXGHH/cv9y/3FxiHGHGIcYQWysGjWHGIcYcYhxcf9y/3FxiHFx/3FxiDrYUbgnrnGHH/coiDG6BLNV+4cXH/cv9xcYhxhxhxiHE28bK8Dk1xhxhxiDUbBL/k+3GIhxcYhxhxhxM6UCv1r9iHFxiHGIcXGIcYcYhxhxhxiHFxiIcv9xhxONUCuir9hxhxhxiHGHGHGIcXH/cv9xcYhxhxiHFx/3I1b1O+kKz/cXGIcTdpUbqWrnFxiHGEi8rJQ1cYcYcYcYhxhxiHFxiHGIcXGIcYcTdJe7HGhIcYhxcYhxiHFxiHGHGIcXH/cv9xcYhxhxhxiHGHGHGIcXH/cT5NBLay+4hxcf9y/3L/cYcXFK7KxhNXFx/3KIhxcYhxhxhx/3KIcYg607K5LE2HFxiHGHGIcXH/cv9xcYhxNgSyvPtNcYcYcYhxcf9y/3FxiHGHGIcXGIcYhxcYhxhxiHGHGHGHGIcYcYhxcYhxiHL/cYcYcYhxcf9y/3FxiHFx/3FxiHFx/3L/cXGIcYcYhxcf9y/3L/cXE1lwK8aP1xcYhxhxiHGHFx/3FxiHGHGHGIcXE+elGzha5xiHGHGHH/cohxiHL/cTzXArYo/YcXH/cv9xcYhxhxhxiHFx/3L/cXGIcYcYhxcYhxiHFxiDy6UbZFrocYcYcYcYhxhxhxiHGHGHGIcXGIhy/3Fx/3L/cv9xcf9yiIcXGIcYcYcYhxhxO2gCt5f9hxhxhxiHGHGIcXGIcYcYhxhxhxhxiHGHGIcXGIcYcYhxhxhxhxiHGHGHGIcYcYcYcYhxhxiHFxiHGHGIcYcYcYcYhxhxiHL/cYcYcYhxcf9y/3FxiHFx/z62srZJTYiHL/cYcXH/cXGIcXH/cv9xcYhxhxhxTb2sRCWHGHGIcYcYcYcYhxhxhxiHGHGHGHGIcYODeyu8hNhxhxiHGHGHGHGIcYOIkCunb9cXH/cv9xcYhxhxhxiHGHGHGHGIcYcYcYhxhxhxiHFx/3L/cXGIcXH/cv9xcYhxhxiHFxiHGIcXGIcYcYhxcYhxiHFxiHGHGIcXGIcYPSLEt907hxcf9y/3L/cXH/coPRxRteOuiHGHGHGIcUUerM4VcYcYhxhxiHFxiHGHGIcXH/cv9xcYhxcf9y/3FxiHGHGHGIcYcYcYhxcf9y/3L/cXH/cv9yOA7GvPE5cYcYcYhxcYPydjtNichxiHL/cYcYcYcYhxcf9y/3FxiHGHGHGIcYcYcYcYhxhxiHFxiHGHGIcXGIcYhxcYhxhxhxiHGHGHGIcYcYcYcYhxhxhxhx/3KIcYhxcYhxiHL/cYcYcYcYhxcf9y/3FxiHGHGHGIcXH/cv9xOXsCuYT9cYcYcf9yiHGIcXGIcYhy/3GHGHGHGIcXH/cv9xcYhxhxhxiHFx/3L/cXGIcXH/cv9xcYhxhxhxiHGHGHGIcXGIcYhxcYhxhxhxiHGHGHGIcXH/cjxdUbWirnGIcYcYhxcf9y/3L/cXGIcYcYhxcYhxhxiHFx/3L/cv9xcYhxhxiHFxiHGIcXGIcYcYcYhxcf9y/3FxiHGHGHGIcXGIcYhxcYhxhxiHFx/3L/cv9xcYhxhxhxOjjEusc7/3KIcYcYhxhxhxhxiHGHGHGHGIcYcYcYhxcf9y/3L/cXH/coiHL/cYcXH/cv9xcYhxhxiHL/cYcYcYcYhxhxhxiHFx/zZLY760nIcYcYhxcYhxiHL/cYcXH/MYtjs4SchxiHFxiHGHGIcXGIcYhxcYhxhxhxiHFx/3L/cXGIcXH/cv9xcYhxhxhxiHFx/3L/cv9xcYhxhxiHFxiHGIcv9xOcrEuzU7hxhxiHFxiHGHGIcXGIcYcU1PrEsFcf9y/3L/cXGIcYcYcYhxhxhxhxiD01q7vKVHL/cv9xcYhxhxiHFxiHGHGIcXGIcYcYhxcf9y/3L/cXGIcYcYcYhxhxhxhxiHGHGHGHGIcYcYcYcYhxhxhxiHGHFx/3Fxhx/3KIcYhxcYhxhxiHFxiHGHGIcXGIcYhxO26yuJFNhxhx/3KIcYhxcYhxhxhxiHGHGHGHGIcYcYcYcYhxhxhxiHFxiHGHGIcYcXH/cXGHGIcYcYhxcYhxhxhxiHGHE+PTi4wseHGHGHGHGIcYcYcYhxcYhxhxiHGHFx/3FxhxiHGHGHGIcYcYcYcYhxcf9y/3L/cXH/cohxiHFxOr8CuED9iHFxiHGHGIcXGIPI8muXDZhxcYhxcf9y/3FxiHGHGHGIcXGIcYhy/3GHFx/3FxhxiHGHGHGIcYcXH/cXGHH/cohxiHFxiHGHGHGIcXH/cv9y/3FxiHGHGIcXGIcYcTygc7dfjIcYcYhxcf9y/3L/cXH/cohxiHFxiHGHGIcXGIcYcYcYhIMLys9IcYcYhxcf9y/3FxiHFx/3L/cv9xcYhxNRHCvu49iHGHGIcXGIcYcYcYhxhxhxhxiHFx/3L/cv9xcYhxhxiHFxiHGHGHGIcXH/cv9xcYcYhxhxiHFxiHGHGHGIcXGIcYhxcYhxhxhxiHFxiHGIcv9xhxcf9xcYcYhxhxhxPfHCtQ49cYcYhxcYhxiHL/cXH/coiHL/cXH/coiHL/cXH/cohxiHFxiHGHGIcv9xhxhxhxOkTUubsrcXGIcYcYcYhxcYhxiHL/cYcXH/cv9xcYhxhxhxhxiHGHGHGHGIcYcXH/cXGIcXGIhy/3FxiHGHGHGIcXH/cv9y/3FxiHGHGHGHGIcYcYcYhxcYhxhxhxiHGHGHGHGIcXH/cv9xcYcYhxhxhxiHFx/3KIhxcTVVJL6q23GIcXH/cv9xcYcf9yiHGIcXGIcYcYcYhxcYhxhxiHFxONUkuyrbcf9yiHGIcXGIcYcYOwMSt/ztcXH/cXGHGIcYcYcYcYhxhxhxhxiHGHGHGHGIcXGDZ1c72KjIcYcYcYcYhxhxhxhxiHFx/3L/cXGHGIcYcTtzEreM7XH/cv9y/3FxiHFx/3L/cXGHH/cohxiHFxiHGHGHGHGIcYcYcYcYhxhxNIJhvn2eiHFxiHGIcXGIcXH/cv9xMYZzs4mM/3FxiHFxgypnOxaYyHFx/3L/cXGIcYcXE1FBK86+1xcYhxiHFxiHGHGHGHGIcYcYcYcYOYgkunfbcXGIcYcYcYcYhxhxcf9xcYhxcYhxiHL/OHQSuovtcv9xcYhxcYhxiHFxiHGHGHGHGIcYcYcYcYhxhxcf9xcYcYhxhxhxiHFxiHGHGHGIcXH/cv9y/3FxiHFx/3L/cXGHH/cohxiHL/cYcXH/cv9xcYhxcYhxiHFxiHGHGHGHGIcYcYcYcYhxcYhxhxiHFxiHGHGIcXGIcYcYMtH2tD4JiHGHGHGHGHGIcYcYcYcYhxhxcf9xcYcYhxhxhxhxiHGHFx/3FxhxiHGHGHGHGIcYcXH/cXGHGIcYcYcYcYhxhxcf9xcYcYhxhxhxhxiHFx/3L/cv9xcYgxAJWzAHpyiHGHGIcXGIcYcYhxcYhxhxhxhxiHGHGHGHGHH/cohxhxiHFxiHGHGHGIcXGIcYcYhxcYhxhxhxhxiHGHGHGHGIcXGIcYhy/3ExZGGxq56HGHGIcYcXH/cv9y/3FxiHGHGHGIcXGIcYcYcYhxhxcf9y/3FxiHFxiHGIcv9xhxcYiEBSvCvUcYhxhxhxhxiHGHGHGHGHGIcYcYcYcYhxcf9yiIcv9xcYhxhxhxiHFx/3KIcYhxcYhxhxhxhxiHGHFx/3L/cXGIcYcXH/cXGHGIcYcYcYcYhxhxQYK8CNRxhxiHGHFx/3FxhxiHGHGHGHEx4eSzLhuIcXGIcYcYcYhxcYhxhxhxhLkrx21IhxhxiHFxiHGHGHGHGIcXH/cv9y/3FxiHFxiHGIcXGIcXH/cv9y/3FxiHGHGHGHGIcXH/cv9y/3Fxhx/3KIcYcYhxcYhxOIVhunqeiHFx/3KIcYhxcYhxcf9y/3Fxhx/3KIcYcYhxcYhxPqVhtFqehxiHFx/3L/cv9xcYhxcf9y/3L/cXGIcXH/cv9y/3FxiHE01WG+Kp6HGIcXGIcYcYhy/3GHFxOc5zujGM/3KIcYcYhxcYhxhxhxhxiHFx/3L/cv9xcYhxcYhxiHFxiHFxiHGIcv9xcf9yiHGIcXGIcTRJEr627YcXGIcXH/cv9y/3FxThO8PsSHFx/3FxhxiHGHGHGHGIcXGIcYcYcYhxcf9yiIcv9xcYhxhxcf9xcYcYhxhxhxhxiHFxiHGHGIcXGIcXH/cv9xcYcYhxhxhxhxiHFxiHGHGHGIcXH/cohxiHFxiHFx/3L/cv9xcYhxcf9y/3FxhxiHGHFx/3Fxhxg6xmG4OZ5x/3FxhxiHGHFx/3FxhxiHFx/3L/cv9xRHO82MRxcYhxhxiHFxiHGHGHGHGIcXH/cv9y/3L/cXGIcYcYcYcYhxcYhxhxiHFxiHFPg7w3xP9y/3FxiHFx/3L/cv9xcYhxcf9yiIcXGHH/cohxhxiHFxiHGHGHGHGIcXGIcYcYhy/3GHFxiHGIcXGIcXH/cv9y/3FxiHFxiHGHGIcXGIcYcYcYcYhxcYhxhxiHFxiHFx/3L/cv9xcYhxcYhxiHL/cXGIcYcYcYhy/3E66uS6FRtxiHGHFx/3FxhxiHGHFx/3L/cXGIcXGIcYcYhxcYhxcf9y/3L/cXGIcXH/cv9y/3FxiHFxiHGHGIcXGIcXH/cv9xcTQINLAIy/9y/3FxiHFxiHGHGIcXGIcYcXH/cXGHGIcYcXH/cXGHGIcXGIcYcYhxcYhxcf9y/3L/cXGIcXH/coiHL/cXGIMaDSsm8tcYhxcYhxhxhxhxiHGHFx/3L/cv9xcYhxhxhxhxhxiHFx/3L/cv9y/3FxiHGHGHGHGHGIcYcXH/cv9xcYcf9yiHGHGHGIcXGIcYcYcYcYhxcYhxhxiHL/cXH/cohxhxiHFxiHFx/3L/cv9xcYhxcf9y/3L/cv9xcYhxhxhxhxhxiHGHFx/3L/cXGHGIcYcYcYcYcYhxcf9y/3L/cv9xcYhxcf9y/3L/cXGHH/cohxhxMnSlsptacYcYcYhxcYhxhxhxiHFxiHGHGHGHGIcXGIcYcYcYcYhxcf9yiHGIcXGHH/cohxhxhxiHFxiHGHGHGIcXGIcXH/cv9y/3FxiHFxiHGHGIcXGIcXGIcYcYhxcYhxcf9y/3L/cXGIcXGIcYcYcYhxcYhxhxhxhxiHFxiHGHGHGIcv9xhxcf9yiIcXGHGIcYcYcYcYhxcYhxhxhxhxhxiHGHGHGHGHGIcXGIcYcYcYcYhxcf9yiHGHGIcXGIcYcYcYcYcYhxhxcf9y/3L/cXGIcXGIcYcYhxcYhxcYhxg0eYO/hnxxcYhxhxiHFxiHFx/3L/cv9y/3FxiHGHGHGHGHGIcXGIcYcYcYhxcYhxcf9y/3L/cXGHGIcYcYcYcYcYhxhxcYhxiHFxhxiHGHGHGHGHGIcYcXH/cv9y/3Fxhx/3KIcYcYcYhxcYhxcf9y/3L/cXGIcXGIcYcYcYhxcYhxcf9y/3L/cXGHGIcYcYcYcYcYhxcYhxhxhxiHFxiHFx/3L/cv9y/3FxiHGHFx/3L/cXGHGIcYcXH/cv9xcYcYhxhxcf9y/3FxhxiHFx/3KIcYhxcYcYhxhxhxhxiHL/cYcXH/coiHL/cXGIcYcYcYcYcYhxcYhxhxhxhxhxiHGHFx/3L/cXGHGIcXGIcTZrYbyUnohxcYhxhxcf9xcYcYhxcYhxhxMIthsoSeiHFxiHGHFx/3FxhxiHFxiHGHGHGIcXGIcXH/cv9y/3L/cXGIcXH/cv9y/3L/cXGIcXGIcYcYcYhxcYhxcYhxhxiHFxiHFxiHGHGIcv9xcYhxhxhxhxhxiHFxiHGHGHGHGIcXGIcXH/cv9y/3FxiHFxiHGHGHGHGIcXGIcYPj6DtsF8iHFxiHGHGHGHGIcXGIcYcYcYcYcYhxhxcYhxhxgy+vSyFQtxhxhxiHFxiHFx/3L/cv9xcYcYhxcf9yiHGIcv9xcYhxhxcf9y/3L/cXE5fGG5g56IcYcYcYhxcYhxcYhxhxhxiHFxiHGHFNRrxblP9xcYcYhxhxcf9y/3L/cXGHGIcYcXH/cv9y/3FxiHFxiHGHGHGHGIcXGIcYcYcYcYcYhxcYhxhxhxhxhxiHFx/3KIcYcYcYhxcYhxhxhxhxhxiHL/cYcXH/cv9y/3FxhxiHGHFx/3L/cv9xcYhxcYhxhxhxhxhxiHFx/3KIcYcYhy/3FxiHGHGHGHGHGHGIcYcXH/cjpNYbiynv9xcYhxcf9yiHGHGIcXGIcXGIcTc4RL3Hu4hxcYhxhxhxiHFxiHFxiHGHGHGIcXGIcXGIcYcYhy/3FxiHFx/3KIcYhy/3FxiHGHFx/3L/cv9xcYcYhxhxcf9y/3L/cXGHGIcYcXH/cv9y/3FxhxiHGHFx/3L/cv9xcYcYhxcf9yiHGIcv9xcYhxcYhxhxhxhxiHFxiHGHFx/3FxhxhxiHFxiHGHGHE0ogqzbfWHFxhxiHGHFx/3L/cv9xcYcYhxcf9yiHGHGIcXGHH/cohxhxhxhxiHL/cYcXGIcYcYcYhxcYhxcYhxhxhxiHFxiHFxiHGHGHGHGIcXGIcXGIcYcYhy/3FxiHFx/3KIcYcYhxcYhxcYhxhxhxhxhxiHFx/3KIcYcYcYhy/3FxiHGHGHGHGHGHGIcXH/cohxhxhxiHFxhx/3KIcYcYcYcYhxcYhxcYhxhxhxiHFxiHFxiHGHGHGHGIcv9xhxcYhxhxhxiHL/cXGIcYcYcXH/cXGHGIcXGIcYcXH/cv9xcYcYMT9hsdCehxhxhxhxhxiHFxiHE1T2G8sJ5y/3L/cXGEinvJWEcYcXH/cv9y/3L/cXGIcXGIcYcXH/cXGHGHGIcXH/cohxhxhxg5NyK6yN2IcYcYcYcYcYcYhxcYhxhxcf9y/3L/cXGIcXGIcXH/cv9y/3FxhxiHFxiHGHFx/3L/cXGHGIcXGIcYcYcYcYcYRee80YSIcXGIcYcYcYhy/3FxiHGHFx/3L/cv9y/3FxiHFxiHGHGHGHGHGHGIcXH/cohxhxgwEOKz/x1xiHFx/3KIcYcYhxcYcYhxhxcf9EGLzudIcv9xcYcYhxhxcf9y/3L/cv9xcYcYhxhxcYhxhxiHL/cXGIcXGIcYcYcYcYcYhxcYhxhxcf9y/3L/cv9xcYhxcYhxhxhxhxhxhxiHFxiHGHFx/3L/cXGHGIcv9xhxcYhxhxhxiHFxhxg5mZO7Zmz/cv9y/3FxhxiHGHFx/3KIcYhy/3FxiHFxiHGHGHGHGHGHGIcXGIcYcYcYcYcYcYhxcYhxcf9yiHGHGIcv9xcYhxcf9yiHGHGHGIcXGHH/cohxhxcf9y/3FxhxiHFxiHFx/3KIcYhy/3Fxhx/3KIcXH/cv9y/3L/cXGHGIcXGIcYcYcYcYcYcYhxcYhxhxcf9y/3L/cXGHGIcXGIcYcXH/cv9y/3FxhxiHFxiHGHGHE+ZFS2m6uIcXH/cohxhxhxhxhxiHFxiHFx/3KIcYcYhy/3EzoXG/Xo5xiHGHGHGHGHGHGIcXGIcXH/cohxhxiHL/cXGIcXGIcYcYcYcYcYcYhxcYhxcYhxhxhxhxiHFxhxiHGHFx/3KIhy/3L/cXGIcXGIcYcXH/cv9y/3FxhxiHFxiHGHFx/3L/cv9xcYcYhxcYhxcYhxhxhxiHL/cXGIcXGIcYcXH/cv9xcYcYcYhxcYhxhxhxhxhxhxhxiHFxiHGEI5vPxkcoiHL/cXGHGIcXGIcYcXH/cv9xcYcYcYhxcYhxhxcf9yiIcv9xcYcYhxcYhxhxcf9y/3L/cXGHGIcXGEVZvNpk/3KIcYcYcYhxcYcYhxhxcYhxhxhxiHI6wnG3PY6HFxiHGHFx/3L/cv9xcYcYhxcYhxcYhxhxhxhxhxiHFxOW+TupBshxhxhxhxhxiHFxiHFxiHGHGHGHGHGHGHGIcXGIcYcYcXH/cv9xcYcYcYhxcYhxhxhxcf9y/3FxhxhxiHE0cEexn7hy/3FxhxiHFxhOqbw1ZHFx/3KIhy/3L/cXGIcXGIcXGIcYcYcYcYcYhxcYhxcYhxhxMF0is7Ld/3FxhxiHL/cYcXGIcYcYcYcYcYcYhxcYhxcYhxhxcf9y/3L/cXGHGIcXGIcXGIcYcYN2tUvpSr/3FxiHFx/3KIcYcYcYcYcYhxcYhxcYhxcf9yiHGIcv9xcYcYhxcYhxcf9yiHGHGHGIcv9xcYhxcYhxcf9AGrwvVHGHGHGIcXGHGIcXGIcYcYcXH/cv9xcYcYcYhxcYhxcf9yiHGHGHGHGIcv9xcYhxcYhxhxhxhxhxhxQzq87FRxiHFxiHGHFx/3JKOrx8VIcYhy/3FxhxiHGHFxiHGHGHGHGHGHGIcXGHGIcYcXGIcYcYcYcYhxcYcYhxcYhxhxcf9yiHGIcv9xcYcYhxcYhxhxcYhxhxhxiHL/cXGHGIcXH/cohxhxhxhxhxhxhxiHFxiHFxiHGHGHGHGHGHGHGHGIcXGIcYcXGIcYcYcYcYcYhxcYcYhxhxcYhxhxhxhxhxhxiHL/cXGIcXH/cog1iuK+dR1xhxhxiHL/cXGIcYcXGIcYcYcYcYcYcYhxcYhxcYhxcf9yiHGHGHGHGIcv9xcYhxcYhxhxcYhxhxhxiHL/cXGHGIcXGIcYcXGIcYcYcYcYhxcYcYhxcYhxcYhxhxhxhxhxhxiHL/cXGIcXGIcYcXH/cohxhxiHL/cXGHGIcXGIcYcXGIcYcYcYcYhy/3FxhxiHFx/3KIcYcXH/cv9y/3L/cXGHGHGIcXGIcYcXGIcYcYcYcYcYcYhxcYhxcUgbvJ5EcYhxhxhxhxhxhxhxiHL/cXGIcXGIcYcYcXH/cv9y/3L/cXGHGIcXGIcXGIcXH/cohxhxhxhxiHFxhxiHFxiHFxiHGHGHGHGHGHGHGHGIcXGHGIcYcXGIcYPJijuGdchxhxiHFxhxiHFx/3KIcYcXH/cv9y/3L/cXGHGHGIcXGIcXGIcYcYcXH/cv9y/3L/cXGHGIcv9xcYhxhxcYhKe7yIRIcYcYcYcYcYcYhxcYhxcYhxcf9yiHGHGHGDf3lr8IaYhxcf9yiHFx/3KIcYcYcYcYhxcYcYhxcYhxcYhxcf9yiHGHGHGHGIcv9xcYcYhxcYhxcf9yiHGHGHGHGHGHGHGHGIcXGIcXGIcXGIcYcYcYcXH/cXGHGHGHGIcXGIcXGIcXGIcYcYcYcYcYcYcYcYhy/3FxiHFxiHGHFxiHGHGHGHGHGHGHGIcXGHGIcXGIcYcXGIcYcYcYcYcYcYcYhxcYcYhxcYhxcYhxhxhxcf9y/3L/cv9xcYcYcYhxcYhxcYhxcYhxhxhxhxcf9y/3FxhxhxiHL/cXGIcXGIcYcXGIcYcYcYcYcYcYcYcYhxcYg3fZa+gmlyiHGHGHGHGHGHGIcXGHGIcXGIcXGIcYcXGIcYcYcYcYcYcYcYhxcYcYhxcYhxcf9yiHGHFx/3L/coiHL/cv9xcYcYhy/3FxiHFxiHGHFx/3KIcYcYcYcYcYcYhy/3FxiHL/cXGIcYcXGIcYcYcXH/cv9y/3L/cXGHGHGIcXGHGIcXGIcYcXGIcYcYcYcYcYcYcYcYcYhxcYcYhxcYhxcYhxhxhxcf9yiHGHGHGIcv9xcYcYhy/3FxiHFxiHGHFxiHGHGHGHGHGHGHGHGHGIcXGHGIcXGIcXGIcYcXH/cohxhxhxhxhxhxiHL/cXGHGIcXGIcXGIcXH/cohxhxhxcf9y/3L/cv9xcYcYcYhy/3FxiHFxiHFxiHGHFx/3KDBNZLTCm4cYcYcYhxcYcYhxcYhxcYhxcYhxhxcYhxhxhxhxhxhxhxiHL/cXGHGIcXGD/2MrMJzXFxiHGHFx/3KIcYcYcYcYcYcYhy/3FxhxiHFxiHFxiHFxiHGHFxiHGHGHGHGHGHGHGHGHGIcUUtvN0kiHFxhxiHGHFxiHFx/3KIcYcYcYcYcYcYcYcYcYcYhxcYcYhxcYhxcYhxcf9yOMcyujjNcf9yiHGHGHGHGIcv9y/3FxhxiHE0qnG+VY6HFxiHFx/3KIcXH/cohxhxhxhxhxhxhxhxhxiHL/cXGHGIcXGIcXGIcXGIcYcXH/cohxhxhxhxhxhxhxhxhxhxiHFxhxiHFxiHFxiHFxiHGHFxiHGHGHFx/3L/cv9y/3L/cv9xcYcYcYhy/3FxiHFxhxiHFx/3KIcXGIcYcYcXH/cohxhxhxhxhxiHL/cXGHGHGIcXGHGIcXGIcXGIcYcXGIcYcXH/cohxhxhxhxhxhxhxiHL/cXGEfNvLMkiHFxiHFxiHFxiHFxiHFx/3KIcYcYcXH/cohxhxhxhxiHL/cXGHGHGIcv9xcYhxcYcYhxhxcYhxcYhxhxcf9yP9txsiSOcYcYcYcYcYcYcYcYcYcYhxcYcYhy/3FxiHFxiHFxiHFxiHGHFxiHGHGHGHFx/3L/cohxiHL/cv9y/3FxhxhxiHFxhxiHFxhxiHFxiHFx/3KIcXGIcYcYcXGIcYcYcYcYcYcYcYcYcYcYcYhy/3FxhxiHFxhxiHFxiHFxiHFxiHE7yjK3Nc1xhxcf9yiHGHGHGHGHGHGHGHGHGHGHGHGIcv9xcYcYhxcYcYhxcYhxcYhxcYhxcYhxhxcYhxhxhxcf9yiHGHGHGHGHGHGHGHGIcv9xcYcYcYhy/3FxhxiHFxiHFxiHFxiHFxiHFx/3KDMq8rDlDYcYcYcXH/cohxhxhxhxhxhxhxhxiHL/cXGHGHGIcv9xcYcYhxcYhxcYhy/3Fx/3KIcXGIcXH/cohxhxcYhxhxhxcf9y/3KIcYcYcYcYcYcYcYhy/3L/cXGHGHGIcXGHGIcv9xcYhxcYcYhxcYT868MxSIcYcXGIcXH/cohxhxcYhxhxhxcf9yiHGHGHGHGHGHGHGHGHGHGHGIcv9xcYcYcYhxcYcYcYhxcYhy/3FxiHFxiHFxiHFxiHFx/3KIcXGIcYcXH/cohxhxcf9yiHGHGHGHGHGHGHGHFx/3FxhxhxhxhxhxhxhxiHFxhxhxiHL/cXGHGIcXGIcv9xcYhxcYhxcYhxcYhxcYhxcYhxhxcYhxhxcYhxhxhxcf9yiHGHGHFx/3L/cohxhxhxhxhxhxhxhxhxhxiHL/cv9xcYcYcYcYhy/3FxhxiHL/cXGIcv9xcYhy/3FxiHFxiHFxiHFxiHFxiHFxiHFxiHGHFxiHFx/3KIcXH/cohxhxcf9yiHGHGHFx/3KIcYcYcYcYcYcYcYcXH/cv9y/3L/cv9xcYcYcYcYcYcYcYcYhy/3FxhxhxhxiHFxhxhxiHFxhxiHFxhxiHFxhxiHFxhxiHFxiHFxiHFxiHFxiHFxiHFxiHFxiHFx/3KIcXGIcYcXGIcYcXGIcYcXGIcYcXH/cohxhxhxcYhxhxhxhxcf9yiHGHGHGHGHGHFx/3L/cohxhxgyz3GwQI5xhxhxhxhxhxhxhxhxhxiHL/cv9y/3FxhxhxhxhxhxiHL/cXGHGHGHGIcv9xcYcYcYhy/3FxhxiHL/cXGHGIcXGHGHGIcU8AzD/ziHFxhxiHFxhxiHFxhxiHFxiHFxhxiHFxiHFxhxiHFxiHFxiHFxiHFxhxiHFxiHFxiHFxiHFxiHFxiHFxiHFx/3KIcXGIcXGIcXGIcXGIcYcXGIcXGIcXGIcYcXGIcXGIcYcXGIcXGIcYcXGIcYcXGIcXGIcYcXGIcYcXGIcYcTSRA75u/HKIcXH/cohxcf9yiHFx/3KIcXH/cohxcf9yiHFx/3KIcXH/cohxcf9yiHFx/3KIcYcXGIcYcXGIcYcXGIcYcXGIcYcXGIcYcXGIcYcXGIcTMxgb/OfocYcXGIcXH/cohxcYhxhxcYhxhxcYhxhxcYhxcYhxhxcYhxhxcYhxcYhxhxcYhxcYhxcf9yiHFxiHFxiHFx/3KIcXGIcXGIcXGIcXGIcTwEw7f7PHFxiHFxiHFxiHFxiHFxiHFxiHFxiHFxhxiHFxiHFxiHL/cXGIcXGHGIcXGIcXGHGIcXGHGIcXGHGIcv9xcYcYhxcYcYhy/3FxhxhxiHFxhxhxiHL/cXGHGHGHGIcv9xcYcYcYcYcYcYhy/3L/cv9xcYcYcYcYcYcYcYcYcYcYcYcYcYcYcYcXH/cv9yiHGHGHGHGHGHFx/3KIcYcYcXH/cohxhxhxcYhxhxcf9yiHGHFxiHGHFxiHFx/3KIcXGIcXGIcXH/cohxcYhxcYhxcYcYhxcYhxcYhxcYcYhxcYcYhxcYcYhy/3FxhxiHFxhxhxhxiHL/cXGHGHGHGHGIcv9y/3L/cv9y/3Fxhxcf9y/3L/cv9y/3KIcYcYcYcYcXH/cohxhxhxcYhxhxhxcYhxhxcYhxhxcYhxcYhxcf9yiHFxiHFxiHL/cXGIcXGIcXGHGIcXGHGIcv9xcYcYhy/3FxhxhxhxiHL/cv9xcYcYcYcYcYcYcYcYcXH/cv9yiHGHGHGHGHFxiHGHGHFxiHGHFxiHGHFxiHFxiHFxiHFxiHFxiHFxiHFxhxiHFxhxiHFxhxhxiHFxhxhxhxhxiHL/cv9y/3L/cv9y/3L/cv9y/3KIcYcYcYcXH/cohxhxcf9yiHFx/3KIcXGIcXGIcXGIcXGIcXGIcXGHGIcXGHGIcXGHGHGIcv9xcYcYcYcYcYcYcYcYcYcYcYcYcXH/cohxhxhxcYhxhxcf9yiHFxiHFxiHFxiHFxiHFxiHFxhxiHFxhxhxiHFxhxhxhxhxhxiHL/cv9y/3KIcYcYcYcYcXH/cohxhxcf9yiHFxiHGHFxiHFxiHFxiHL/cXGIcXGHGHGIcXGHGHGHGIcv9y/3L/cv9y/3L/cohxhxhxhxcf9yiHGHFxiHGHFxiHFxiHFxiHFxiHFxhxiHFxhxhxiHFxhxhxhxhxhxhxhxhxhxhxhxhxcYhxhxhxcYhxhxcYhxcYhxcYhxcYhxcYcYhy/3FxhxiHL/cv9xcYcYcYcYcYcYcXH/cohxhxhxcf9yiHFx/3KIcXGIcXGIcXGHGIcXGHGIcXGHGHGHGIcv9y/3L/cv9y/3KIcYcYcYcXGIcYcXGIcYcXGIcXGIcXGHGIcXGDPlgbAqfv9xcYcYcYcYcYcYcYcYcYcYcYcXH/cohxhxcYhxcf9yiHFxhxiHFxiHFxhxhxiHL/cXGHGHGHGHGHGHGHFx/3KIcYcXH/cohxcYhxhxcYcYhxcYhxcYcYcYhy/3Fxhxhxhxhxhxhxhxcf9yiHGHFxiHGHFxiHFxiHFxiHFxhxiHL/cXGHGHGHGHGHGHGHGHGHGHFx/3KIcYcXGIcXGIcXGIcXGIcv9xcYcYhy/3Fxhxhxhxhxhxhxcf9yiHGHFx/3KIcXGIcXGIcXGIcv9xcYcYhy/3Fxhxhxhxhxhxhxcf9yiHGHFx/3KIcXGIcXGIcXGEGTzAfDcXGHGHGHGIcv9y/3L/cv9yiHGHGHFxiHGHFxiHFxiHFxiHFxhxhxiHFxhxhxhxhxhxhxhxcf9yiHGHFxiHFxiHFxiHFxiHL/cXGHGHGIcv9y/3L/cv9yiHGHGHFx/3KIcXGIcXGIcXGIcXGHGHGIcv9y/3Fxhxhxcf9yiHGHGHFxiHGHFxiHFxhxiHFxhxiHL/cXGHGHGHGHGHFx/3KIcYcXGIcXGIcXGINATTsAwscYcYcYcYcYcYcYcYcYcYcXGIcXH/cohxcYcYhxRxTMvrOIcv9xcYcYcYcYcYcXH/cohxhxcYhxcYhxcYhxcYcYhy/3Fxhxhxhxhxhxcf9yiHGHFxiHFxiHFxiHFxhxiHL/cXGHGHGHGHGHFx/3KIcYcXGIcXGIcXGIcv9xcYcYcYhy/3L/cv9yiHGHGHFxiHGHFxiHFxhxiHFxhxhxiHL/cv9y/3KIcYcYcXGIcYcXGIcXGHGIcXGHGHGHGHGHGHGHGHGHFxiHGHFxiHFxiHFxhxhxiHL/cXGHGHFx/3KIcYcYcXGIcXGIcXGIcv9xcYcYcYcYcYcYcYcYcYcXGIcXGIcXGIcXGHGIcXGHGHGHGHGHGHFxiHGHFxiHFxiHFxiHL/cXGHGHGHGHGHGHGHFx/3KIcXGIcXGIcXGHGIcv9xcYcYcYcYcXH/cohxhxcYhxcYhy/3FxhxiHL/cv9y/3L/cohxhxhxcYhxcYhxcYhy/3FxhxhxhxhxhxhxhxcYhxhxcYhxcYhy/3Fxhxhxhxhxhxhxhxhxcf9yiHFxiHFxhxiHFxhxhxhxhxhxhxcYg+OoG1xX6IcXGIcXGHGIcv9xcYcYcYcXH/cohxhxcYhxcYhy/3FxhxhxiHL/cv9yiHGHGHFxiHFxiHFxhxiHFxhxhxhxhxhxcf9yiHGHFxiHFxhxiHL/cXGHGHGHGHGHFxiHGHFxiHFxiHFxhxhxhxhxhxhxhxhxhxcYhxcYhxcYcYhxcYcYcYcYcYcXH/cohxcYhxcYhxcYcYcYhy/3L/cohxhxhxcYhxcYhxcYhy/3FxhxhxhxhxhxcYhxhxcYhxcYcYhxcYcYcYcYcYcYcXGIcYcXGIcXGHGHGIcv9xcYcXH/cohxhxcYhxcYhxcYcYhy/3L/cXFx/3KIcYcXGIcYcv9xcYhy/3FxhxhxhxhxcYhxhxcYhxcYhy/3FxhxhxhxhxhxhxcYhxhxcYcYhxcYcYcYcYcYcYcYcXH/cohxcYhy/3FxhxhxhxhxhxhxhxcYhxhy/3FxiHFxhxhxhxhxhxcf9yiHFxiHFxiHFxhxhxhxhxhxhxhxcYhxcYhxcYhy/3Fxhxhxhxcf9yiHGHFxiHFxhxiHL/cXGHGHFx/3KIcYcXGIcXGHGIcXGHGHGHGHFxiHGHFxiHFxiHL/cXGHGHGHGHGHFxiHFxiHFxiHFxhxhxhxhxhxhxcYhxhy/3FxiHFxhxhxhxhxhxcf9yiHFxiHFxhxiHL/cXGHFx/3KIcYcXGIcXGIcv9xcYcYcYcYcYcXGIcXGIcXGIcv9xcYcYcYcYcXGIcYcXGHGIcXGHGHGHGHGHGHFxiHGHL/cXGIcv9xcYcYcYcXGIcYcXGIcXGHGIcv9xcYcXH/cohxhxcYhxcYcYhy/3Fxhxcf9yiHGHFxiHFxiHL/cXGHGHGHFx/3KIcXGIcXGIcv9xcYcYcYcXH/cohxcYhxcYhy/3Fxhxhxhxcf9yiHFxiHFxhxiHL/cv9y/3L/cohxcYhxcYhxcYcYcYcYcYcYcXGIcXGIcXGHGHGHGHGHGHGHFxiHFxiHL/cXGHGHGHGHFx/3KIcXGIcXGHGHGHGHGHGHGHFxiHFxhxiHFxhxhxhxhxcYhxhxcYcYhxcYcYcYcYcXGIcYcXGIcv9xcYcYcYcYcYcXGIcXGIcXGHGIcv9y/3L/cohxcf9yhxiHFxhxhxhxhxhxcf9yiHFxhxiHFxhxhxhxcf9yiHFxiHFxhxiHL/cv9yiHGHFxiHFxiHFxhxhxhxhxhxcYhxcYhxcYcYhy/3L/cohxhxcYhxcYcYhxcYcYcXH/cohxcYhxcYhy/3Fxhxcf9yiHGHFxiHFxhxhxhxhxhxhxhxcYhxcYcYhy/3Fxcf9yiHGHFxiHFxhxiHL/cv9yiHGHFxiHFxiHL/cXGHGHGHFxiHFxiHFxiHL/cv9y/3L/cohxcYhxcYhy/3Fxhxhxcf9yiHFxiHFxhxhxhxhxhxhxcYhxcYhxcYcYcYcYcYcXGIcXGIcXGHGHGHGHGHFxiHFxiHFxhxhxhxhxhxhxcYhxcYcYhy/3L/cv9yiHGHFxiHL/cXGHGHGHGHFxiHGHL/cXGHGIcv9yiHGHFxiHFxiHL/cXGHGHFx/3KIcXGIcXGHGHGHGHGHFxiHFxiHFxhxhxhxhxhxhxcYhxcYcYcYcYcYcYcXGIcXGIcXGHGHGHGHFx/3KIcXGHGIcv9y/3L/cohxcYhxcYhy/3FxhxhxcYhxhxcYcYhy/3L/cv9yiHGHFxiHFxhxhxhxhxhxcYhxcYhxcYcYcYcYcYcXGIcXGHGIcv9y/3L/cohxcYhxcYhy/3L/cv9yiHGHFxiHL/cXGHGHGHGHFxiHFxiHL/cXGHGHFx/3KIcXGIcXGHGHGHGHFx/3KIcXGHGIcv9y/3KIcYcXGIcXGHGHGHGHGHGHFxiHFxhxhxhxhxhxhxcYhxcYcYcYhyiHGHFxiHFxiHL/cXGHFx/3KIcXGIcXGHGHGHGHGHFxiHFxiHL/cXGHFx/3KIcXGIcXGHGHGHGHGHFx/3KHGIcXGHGHGHFxiHGHFxhxhxiHKIcYcYcXGIcv9xcYcYcYcXGIcYcXGHGHGHGHGHGHFxiHFxiHL/cv9y/3KIcYcXGHGIcXGHGHFxiHGHFxhxiHL/cv9y/3KIcXGIcXGHGHGHGHGHFxiHFxiHL/cXGHFx/3KIcXGIcv9xcYcYcXH/cohxcYcYhy/3L/cohxhxcYhxcYcYcYcYcXGIcXGIcXGHGHGHGHFxiHFxiHL/cXGHFxiHGHFxiHL/cXGHGHFx/3KIcXGHGIcv9y/3KIcYcXGHGIcv9xcXH/cohxcYhxcYcYcYcYcYcXGIcXGHGHGHGHGHGHFxhxiHFxhxhxcf9yiHFxhxiHL/cv9yiHGHFxiHL/cXGHGHFxiHFxiHFxhxhxhxhxhxcYhy/3FxhxhxhxcYhxcYhxcYcYcYcYcXGIcXGHGHGHGHGHFx/3KHGIcXGHGHFxiHGHFxhxhxhxhxhxhxcYhxcYcYcYcYcYcXGIcXGHGHGHGHFx/3KIcv9xcYcYcYcYcXGIcXGHGHGHGHGHFxiHFxhxhxhxhxhxcYhxcYcYhyiHGHGHFxhxiHL/cv9yiHGHFxiHL/cXGHFx/3KIcXGIcXGHGHGHFxiHFxiHFxhxhxhxcYhxcYhy/3Fxhxcf9yiHFxhxiHL/cv9yiHFxiHFxhxhxhxhxcYhxcYhy/3L/cv9yiHFxiHFxhxhxhxcYhxcYhxcYcYcYcXGIcXGIcXGHGHFx/3KIcXGHGHGHGHGHGHFxhxiHL/cXFx/3KIcXGIcv9xcXH/cohxhxcYcYRIrM51OHGHGHFxhxiHL/cv9yiHGHFxhxiHL/cv9yiHFxiHFxhxhxhxhxcYhxcYcYcYcYcYcXGIcXGHGHGHGHFxiHFxhxhxhxhxhxcYhxcYcYcYcYcXGIcXGHGHGHGHGHFxiHFxhxhxhxhxcYhxcYcYcYcYcYcXGIcXGHGHGHGHFxiHFxhxhxhxhxcf9yhxiHL/cXFx/3KIcXGIcv9y/3L/cohxcYhxcYcYcYcXGIcXGHGIcv9yiHGHFxhxiHL/cohxhxcYhy/3Fxhxcf9yiHFxhxhxhxhxhxcYhxcYcYcYcYcXGIcXGHGHGHGHGHFxhxiHL/cv9yiHFxiHFxhxhxhxhxcYhy/3FxhxhxcYhxcYhxcYcYcXGIcXGIcXGHGHGHFxiHFxhxhxhxhxcf9yhxiHL/cv9yiHFxiHFxhxhxhxcf9yhxiHL/cXFx/3KIcXGHGHGHGHGHFxiHFxhxhxhxhxcYhy/3FxhxhxcYhxcYhxcYcXH/cohxcYhy/3L/cohxhxcYcYcYcYcYcXGIcXGHGHGHGHFxiHFxhxhxhxcf9yhxiHFxhxcf9yiHFxhxhxhxhxhxcYhxcYcYcYcXGIcXGHGIcohxhxcYhxcYcYcXH/cohxcYcYcYcYcXGIcXGHGHGHGHFxiHFxhxhxhxhxcYhxcYcYcYcXGIcXGHGIcohxhxcYhxcYcYcXH/cohxcYcYcYcYcXGIcXGHGHGHFxiHFxiHL/cv9yiHFxiHFxhxhxhxcYhxcYcYcYcYcXGIcXGHGHGHFxiHFxiHL/cohxhxcYhy/3Fxcf9yiHFxiHL/cv9yiHGHFxhxhxhxhxcYhxcYcYcYcYcXGIcXGHGHGHFxiHFxiHL/cohxhxcYcYhy/3KIcXGIcXGHGHGHFxiHFxhxhxhxhxcYhxcYcYcYcXGIcXGHGHGHGHFxiHFxhxhxhxcYhxcYcYcYcYcXGIcXGHGHGHFxiHFxhxhxhxhxhy/3Fxhxhxhxcf9yhxhxhxhxhxcYhxcYcYcYcXGIcXGHGHGHGHFxiHFxhxhxcYhxcYhxcYcXH/cohxcYcYcYcYcXGIcXGHGHGHFxiHFxhxhxhxhxcYcYhy/3L/cohxcYhy/3L/cohxcYhxcYcXH/cohxcYcYcYcYcXGIcXGHGHGHFxiHFxhxhxhxhxcYhxcYcYcXGIcXGIcv9y/3KIcXGIcv9y/3KIcXGIcXGHGHFxiHFxhxiHKIcYcXGHGHGHGHFxiHFxhxhxhxhxcYcYhyiHGHFxiHFxhxhxcYhxcYhy/3KIcYcXGHGHGHGHFxiHFxhxhxhxhxcYcYcYcYcYcXGIcv9y/3KIcYcXGHGHGHGHFxhxiHL/cv9yiHFxhxhxhxhxcYhxcYcYcYcXGIcXGHGHFx/3KIcv9xcYcXH/cohy/3FxhxhxcYhxcYcYcYcXGIcXGHGHGHFxiHFxhxhxhxhxcYcYhy/3KIcXGIcXGHFx/3KIcXGHGHGHFxiHFxhxhxhxhxcYcYhy/3KIcXGIcv9xcXH/cohy/3FxhxhxcYhxcYcYcYcXGIcXGHGHGHGHFxhxhxhxhxhxcYcYcYcYcYcXGHGHGHGHFxiHFxhxhxhxcYhy/3FxhxcYhxcYcYcYcYcXGIcXGHGHFxiHFxhxhxhxhxcYhy/3L/cohxcYhxcYcXGIcXGIcXGHFxiHFxiHL/cohxhxcYcYcYcYcXGIcv9y/3KIcYcv9xcYcYcXGIcXGHGHGHFxiHFxhxhxcYhxcYhy/3KIcYcv9xcYcYcXGIcXGHGHGHFxiHFxhxhxhxcYhxcYcYcXGIcXGHGHGHGHFxhxiHKIcYcXGHGHGHGHFxiHFxhxhxcYhxcYcYcYcYcXGHGHGHGHGHL/cXGHGHGHFxhxiHKIcYcXGIcv9yiHGHFxhxhxhxhxcYhy/3L/cohxcYhy/3L/cohxcYcYcYcYcXGIcv9y/3KIcXGIcv9y/3KIcXGHGHGHFx/3KHGHGHGHFxiHFxhxhxcYhxcYcYcYcYcXGHGHGHGHFxiHFxhxcf9yiHL/cXGHFxiHFxhxhxhxhxcYhy/3L/cohxcYcYcYcYcXGIcv9y/3KIcXGHGHGHGHFxiHL/cv9yiHFxhxhxhxhxcYhxcYcXGIcXGIcv9yiHFxiHFxhxcYhxcYhy/3KIcYcv9xcYcXGIcXGIcv9yiHFxiHFxhxcYhxcYcYcYcYcXGHGHGHGHFxiHFxhxhxcYhxcYcYcXGIcXGHGHGHFxiHFxhxhxcYhxcYcYcYcXGIcv9xcXGIcXGIcXFx/3KIcXGHGHGHFxiHFxhxcf9yiHFxhxhxcYhxcYcYcYcYcXGHGHGHGHFxhxhxhxhxcYhxcYcYcXGIcv9xcXH/cohxcYcYcXH/cocYhyiHGHFxhxhxhxhxcYcYcYcYcXGIcXGHFx/3KHGIcv9yiHFxiHL/cv9yiHFxhxhxhxcYcYhy/3KIcXGHGHGHGHFxiHL/cohxhy/3Fxhxcf9yhxiHKIcYcXGHGHGHGHFxhxiHKIcXGIcXGHFxiHFxhxhxhxhxcYcYcYcXGIcXGHGHGHFxhxhxhxhxcYhy/3L/cohxcYcYcYcXGIcXGHGHFxiHFxhxhxcYhxcYcYcXGIcXGHGHGHFxiHL/cv9yiHFxhxhxhxhy/3FxhxhxcYhxcYcYcXGIcXGHGHFxiHFxhxhxhxcYcYcYcYcXGIcv9y/3KIcXGHGHGHFxiHFxhxcYhxcYhyiHGHFxhxhxhxhxcYcYcYcXGIcXGHGHFxiHFxhxhxcYhxcYcYcYcXGHGHGHGHFxiHL/cohxhy/3FxhxcYhxcYcYcYcXGHGIcohxhy/3FxhxcYhxcYcYcYcXGIcXFx/3KIcXGHGHGHFxiHL/cv9yiHFxhxhxhxcYhy/3L/cohxcYcYcYcXGHGIcohxhxcYcYcXH/cocYcYcYcXGIcXGHFxiHFxhxhxhxcYcYcYcYcXGIcv9y/3KIcXGHGHFxiHFxhxhxcYhxcYcYcYcXGHGHGHGHFxhxhxhxhy/3FxhxhxcYhxcYcYcXGIcv9y/3KIcXGHGHGHFxiHFxhxcYhxcYcYcYcXGHGIcohxcYhxcXH/cohy/3Fxcf9yiHL/cXFx/3KHGIcv9yiHFxhxhxhxcYhxcYcXGIcXGHGHGHFxiHL/cohxcYhy/3KIcXGIcv9yiHFxhxhxhxhy/3FxhxhxcYcYcYcYcXGIcv9y/3KIcv9xcXH/cocYhy/3KIcXGHGHGHFxiHFxhxcYhxcYcYcXGIcXGHGHFxiHFxhxhxcYhy/3L/cohxcYcYcXH/cocYcYcYcXGHGHGHFxiHFxhxcYhxcYcYcYcXGIcv9yiHFxiHKIcYcXGHGHGHFxiHL/cv9yiHL/cXGHFxiHL/cXFxiHFxhxhxhxcYhy/3L/cohy/3FxcYhxcYhyiHGHFxhxhxcYhxcYcYcXGIcXGHGHFxiHL/cohxhy/3Fxcf9yiHL/cv9yiHFxhxhxhxcYhy/3KIcXGIcohxhxcYcYcYcXGHGHGHGHFxhxhxhxcYhxcYcXGIcXGHGHFxiHFxhxcf9yhxhxhxhxcYhy/3KIcXGHGHGHFxiHL/cohxcYhy/3KIcXGHGHGHFxhxhxhxhxcYcYcYcXGIcv9yiHFxiHL/cohxcYcYcYcXGHGHGHGHFxhxhxhxcYhy/3KIcXGIcv9yiHFxhxhxcf9yhxhxhxcYhxcYcXGIcXGHGHFxiHL/cv9yiHFxhxhxcYhxcYcXGIcXGHGHGHFxhxhxhxcYhy/3L/cohy/3L/cohxcYcYcYcXGHGHGHFxiHFxhxcYhxcYcXH/cocYcYcYcXGIcv9yiHFxhxhxhxcYcYcYcXGIcXGHFxiHFxhxhxcYcYcYcYcXGIcohxhxcYcYcXGIcXGHGHFxhxhxhxhxcYcYcYcXGIcXFx/3KIcv9y/3KIcXGHGHFxiHL/cv9yiHFxhxhxcYcYhyiHFxiHL/cohxcYcYcYcXGHGHGHFxhxhxhxhxcYcYcYcXGHGHGHGHFxhxhxhxcYcYcYcXGIcv9yiHFxiHKIcXGIcXFxiHFxhxhxhxcYcYcYcYcv9xcYcXGIcv9y/3KIcXGHGHFxhxiHKIcXGHGHGHGHL/cXFx/3KHGIcohxcYhy/3KIcXGHGHFxiHFxhxcYhxcYcYcXGHGHGHGHFxhxhxhxcYcYcYcYcXGHGHFxiHFxhxcYhxcYcYcXGHGHGHGHFxhxhxhxcYcYcYcYcXGHGHFxiHL/cv9yiHFxhxcYhxcYcYcYcv9xcYcXGIcXGHFx/3KHGHGHFxiHFxhxcYhy/3L/cohxcYcYcXGHGHGHGHFxhxhxhxcYcYcYcXGHGHGHGHFxhxhxcYhxcYcXGIcXGHFxiHFxhxhxcYhxcYcXGIcv9y/3KIcv9xcXGIcXGHGHFxiHL/cv9yhxiHKIcXGIcv9yiHFxhxhxcYcYcYcYcXGHGHGHFxhxhxhxcYcYcYcXGIcXFxiHFxhxhxhxcYcYcYcXGHGHGHFxiHKIcYcXGHGHFxiHL/cohxcYcYcYcXGHGHGHFxiHL/cohxcYcYcXGIcv9yiHFxhxhxhxcYcYcYcXGHGHGHFxiHL/cohxcYcYcXGIcXFx/3KHGIcohxcYcYcYcXGIcohxhy/3L/cohxcYcYcXGIcv9yiHFxhxhxhxcYcYcXGIcXGHFxiHFxhxcf9yhxhxhxcYcYcYcYcXGHGHFxhxhxhxhxcYcYcXGIcXGHFxiHFxcf9yiHL/cv9yiHFxhxcYhxcYcYcXGHGHGHFxiHFxcYhxcYcYcXGIcXFx/3KHGHGHGHFxhxhxhxcYcYcXGIcXGHFxiHFxhxcYhxcYcXGIcXGHGHFxhxhxhxcYcYcYcYcv9xcXGIcXGHGHFxiHL/cohxcYcYcXGIcv9yiHFxhxhxcYhxcXGIcXGHGHGHFxhxhxcYhxcXH/cocYhyiHFxhxhxhxcYcYcYcv9xcYcXGIcXGHFxiHL/cv9yhxiHKIcXGHGHGHFxhxhxhxcYcYcYcXGHGHGHFxhxhxhxcYcYcXGIcXGHFxiHFxhxcYhxcXH/cohy/3KIcXGIcohxcYcYcYcXGHGHGHFxhxhxcYhxcXH/cocYhyiHFxhxhxhxcYcYcXGIcv9yiHFxhxhxcYhxcXH/cocYcYcYcv9xcXGIcXGHGHFxiHL/cohxcYcXH/cocYcYcXGHGHGHFxiHKIcXGIcv9yiHL/cohxcYhyiHFxhxhxhxcYcYcYcXGHGHFxiHL/cohxcYcYcXGIcv9yiHFxhxhxcYcYcYcXGHGHGHFxiHKIcXGIcohxcYcYcYcXGHGHFxiHFxcf9yhxhxhxhxcYcXH/cocYcYcXGHGHGHFxiHKIcXGIcohxcYcYcYcXGHGHFxiHFxcYhxcYcYcXGIcv9yiHL/cXFxiHFxhxcYhxcXH/cohy/3KIcXGHGHFxiHL/cohxcYcYcXGHGHGHFxhxhxhxcYcYcXGIcXGHFxhxhxhxhy/3FxcYhxcYcYcXGHGHFxiHFxhxcYhy/3KIcXGHGHFxiHKIcYcv9y/3KIcv9yiHFxhxhxhxcYcYcXGHGHGHGHL/cv9yiHL/cv9yhxiHKIcXGHGHFxiHL/cohxcYcXGIcXGHFxiHL/cohxcYcYcXGIcv9yiHL/cv9yiHL/cv9yhxhxhxhxcYcXH/cocYcYcXGHGHGHFxhxhxcYhy/3KIcXGHFxiHFxhxcYhxcYcXGIcv9yiHFxhxcYhxcYcYcv9xcYcXGIcv9yiHFxhxhxcYcYcYcXGHGHFxiHL/cohxcYcXGIcXGHFxiHFxhxcYcYcYcYcv9y/3KIcv9y/3KHGHGHGHFxhxcf9yhxhxhxcYcYcXGIcv9yiHFxhxcYhxcYcXGIcXFxiHFxhxhxcYcYcYcXGHGHGHL/cXFxiHFxhxhxcYcYcXGIcXFxiHFxhxhxcYcYcYcXGHGHFxhxhxhxcYhyiHFxhxhxhy/3FxcYhxcYcXGIcXFxiHFxhxhxcYcYcYcXGHGHGHL/cXFxiHFxhxcYhxcYcXGHGHGHFxiHKIcXGHGHGHFxhxcYhxcYcXGIcXFxiHFxhxhxcYcYcYcXGHGHFxhxhxhxcYcYcYcXGHGHFxhxhxhxcYcYcYcXGHFxiHFxhxhy/3FxhxcYcYcYcXGHGHGHFxhxhxcYhyiHFxhxhxhxcYcYcXGHGHGHFxhxhxcYcYcYcXGHGHGHFxhxhxcYcYcYcXGHGHFxiHKIcXGIcohxcYcYcXGHGHGHFxhxhxcYhy/3KIcv9yiHFxhxhxcYcYcYcXGHGHFxiHKIcXGHGHGHFxhxhxcYcYcXGIcXFxiHFxhxcYhxcXGIcXGHGHFxhxhxcYhy/3KIcv9yiHFxhxhxcYhyiHFxhxhxcYhyiHFxhxhxhxcYcXGIcXFx/3KHGHGHFxhxhxhxcYcYcXGHGHGHL/cXFxiHFxhxcYhxcXH/cocYcYcXGHGHFxhxhxhxcYcYcXGIcv9yiHL/cohxcYcYcXGHGHFxiHL/cohy/3KIcXGHGHFxhxhxhxcYcXH/cocYcXGIcv9yiHFxhxcYcYcYcXGIcohxcYcYcXGHGHGHFxhxhxcYcYcXGIcXFxiHFxhxcYhyiHGHL/cohxcYcYcXGHGHGHFxhxcYhxcYcXGIcohxcYhyiHFxhxhxcYcYcXGIcohxcYcYcYcXGHFxiHFxcYhxcYcYcv9xcXH/cocYcYcXGHFx/3KHGHFxiHFxcYhxcYcXGHGHGHFxhxhxhxcYcXGIcXGHFxhxhxhxcYcYcXGHGHGHFxhxhxcYcYcYcXGHFxiHFxhxcYcYcYcXGHGHGHL/cv9yhxhxhxhy/3L/cocYcYcXGHGHGHFxhxcYhxcYcXGHGHGHFxhxhxcYcYcYcv9xcXGIcXFx/3KHGHGHFxhxhxcYcYcYcXGHGHFxhxhxcYhy/3KHGIcohxcYcXGIcv9yiHL/cohxcYcYcXGHGHFxhxhxhxcYcYcXGHGHFxiHKIcXGHGHGHL/cv9yhxhxhxcYcYcYcv9y/3KIcv9yiHL/cohxcYcYcXGHGHFxhxhxhxcYcYcXGHGHFxiHKIcXGHGHFxhxhxhxcYcXGIcXFxiHFxhxcYhy/3KIcv9yiHFxhxcYhy/3KIcv9yiHFxhxcYhy/3KIcXFx/3KHGHGHFxhxhxcYcYcXGIcohxcYcYcXGIcohxcYcXGIcXFxiHFxhxcYcYcYcXGHGHFxhxhxhxcYcXGIcXFxiHFxhxcYcYcYcXGHGHFxhxhxhy/3L/cocYcYcXGIcohxcYcXGIcv9yiHL/cohxcYcXGIcv9yiHL/cohxcYcXGHGHGHFxhxhxcYhyiHFxhxcYhxcXGIcXGHFxhxhxhxcYcXGIcXGHFxhxhxcYhy/3KIcv9yiHL/cohxcYcXGIcXFxiHFxcYhxcYcXGIcv9yhxhxhxcYhyiHFxhxcYhy/3KIcv9yiHFxhxcYcYcYcXGHGHFxhxhxcYcYcYcXGHFxiHFxcYhxcYcXGHGHGHFxhxcYhy/3KIcXGHFxhxhxhxcYcXGIcXFxiHFxhxcYcYcYcXGHFxiHFxcYhxcYcXGHGHGHFxhxhy/3Fxcf9yhxhxcYcYcYcXGHFxiHFxcYhxcYcXGHGHFxiHL/cocYcYcXGHGHGHL/cohxcYcYcv9xcXGIcv9yiHFxhxcYcYcYcv9xcXGIcv9yiHL/cohxcXH/cocYcYcXGHFxiHFxcYhxcXH/cocYcXGIcohxcYcYcXGHGHFxhxhxhy/3KIcXGHGHFxhxcYhxcXGIcXGHFxhxhxhy/3FxcYcYcYcXGHGHFxhxhxhy/3L/cocYcYcXGHFxiHL/cohxcXGIcXGHFxhxhxhxcYcXGIcv9yiHL/cohy/3KIcXGHFxiHKIcXGHGHFxhxcYhxcYcXGHGHFxhxhxhxcYcXGIcohxcYcYcXGHGHFxhxhxhy/3L/cocYcYcXGHFxiHL/cohy/3KIcv9yiHFxhxcYcYcYcv9xcXGHGHGHFxhxhxcYcYcXGHGHGHL/cohxcYcXGIcv9yhxhxhxcYcYcXGHGHFxhxhxcYhyiHFxhxcYhyiHFxhxhxcYcXGIcXFxiHFxhxcYcYcXGHGHGHFxhxcYcYcYcXGHFxiHFxcYhy/3KIcv9yiHFxhxcYcYcXGIcohxcYcXGIcohxcYcYcXGHGHFxhxhxcYcYcXGHGHFxiHKIcXGHFxhxhxhxcYcXGIcohxcYcYcXGHGHFxhxhxcYcYcXGHGHFxiHKIcXGHFxhxhxhxcYcXGHGHGHFxhxhxcYcXGIcXFxiHFxcYhxcXGIcXGHFxhxhxcYcYcYcv9y/3KHGHFxiHL/cocYcYcXGHFxiHL/cocYcYcXGHGHFxhxhxcYcYcXGHGHFxhxhxhy/3KIcXGHFxhxhxhy/3L/cocYcXGIcv9yhxhxhxcYcXGIcohxcYcYcXGHGHFxhxcYhxcXGIcXFxiHFxcYhxcXGIcXGHFxhxhxcYcYcXGHGHGHL/cohxcYcXGHGHGHL/cv9yhxhxcYhyiHFxhxcYhyiHFxhxhy/3FxcYcYcYcXGHFxiHFxcYcYcYcXGHGHFxhxcYhxcXGIcv9yhxhxhxcYcYcXGHGHFxhxhxcYcXGIcXFxiHFxcYhxcXGIcXFxiHFxcYhxcXGIcXFxiHFxcYhxcXGIcXFxiHFxcYhxcYcXGHGHFxhxhxcYcYcXGHGHFxhxhxcYcYcXGHGHFxhxhxcYcYcXGHGHFxhxhxcYcYcXGHGHFxhxhxcYcYcXGHGHFxhxhxcYcYcXGHGHFxhxhxcYcYcXGHGHFxhxcYhxcXGIcv9yhxhxhxcYcYcXGHFxiHFxcYcYcYcXGHGHL/cXFxhxhxhxcYcXGIcohxcYcXGIcohxcYcXGIcohxcYcXGHGHFxiHKIcXFx/3KHGHFxhxhxcYcYcXGHGHGHL/cohy/3KIcohxcYcYcXGHGHFxhxhxcYcXGIcv9yhxhxhxcYcXGHGHGHFxhxcYcYcYcXFx/3KHGHFxhxhxhy/3KIcXFxiHFxcYhxcXGIcXFxiHL/cohyiHFxhxhxcYcXGIcohxcYcXGIcohxcYcXGHGHGHL/cohxcXGIcXFxiHFxcYhxcXGIcv9yiHKIcXGHGHFxhxcYcYcYcXGHFxhxhxcYhyiHL/cohxcXGIcXFxiHFxcYhy/3KHGHGHFxhxcYhyiHFxhxcYcYcYcv9yiHFxcYhxcYcv9xcXGIcXFxiHKIcXGHGHFxhxcYcYcYcv9yiHFxhxcYcYcXGHGHFxhxhy/3FxcYhyiHFxhxcYhyiHFxhxcYcYcXGHGHFxhxhxcYcYcXGHGHL/cXFxhxhxhxcXH/cocYcXGHGHFxhxhxcYcYcXGHGHL/cXFxhxhxhxcXH/cocYcXGHGHFxhxhxcYcYcXGHFxiHKIcXGHFxhxhxhy/3KIcXFxiHFxcYhyiHFxhxhxcXH/cocYcXGHGHFxiHKHGHGHFxhxhxcYcXGIcohxcYcXGHGHFxhxhxcYcYcXGHFxiHKIcXGHFxhxhxcYcYcXGHGHFxhxhxcYcXGHGHGHFxcf9yhxhxcYcYcXGHFxiHL/cocYcYcv9yiHFxcYhxcXGIcXFxiHKIcXGHFxhxhxhy/3KIcv9yiHKIcXGHGHL/cohxcYcXGHGHFxhxhxcYcXGIcohxcYcXGHGHFxhxhxcYcYcXGHFxiHKIcXGHFxhxhxcYcYcXGHFxhxhxhxcYcXGHGHFxhxhxcYcXGIcohxcYcXGHGHFxhxhxcYcYcXGHFxhxhxhy/3KIcv9yiHKIcXGHGHL/cohxcYcXGHGHL/cXFxiHKIcXGHFxhxhxcYcYcXGHFxiHKIcXGHFxhxhxcYcYcXGHFxiHKIcXFx/3KHGHL/cXFxiHKIcXGHFxhxhxcYcYcXGHFxiHKIcXGHFxhxhxcYcYcXGHFxhxhxcYhyiHKIcXGHGHFxhxcYcYcXGHGHFxhxhxcYcXGHGHFxhxhxcYcYcXGHFxiHKIcXFxiHL/cohyiHFxhxcYcYcXGHGHFxhxcYhyiHFxhxcYcYcXGHFxhxhxhxcXGIcXFxiHL/cocYcXGIcohy/3KIcohxcYcXGHGHFxhxhxcYcYcXGHFxhxhxcYcYcXGHFxiHKIcXFxiHFxcYhyiHFxhxcYcYcXGHGHFxhxcYhyiHL/cohy/3KHGHGHL/cohxcXGIcohxcYcXGHGHFxhxhxcYcYcv9yiHFxhxcYcXGIcohxcYcXGHGHFxhxcYcYcYcv9yiHL/cocYcYcXGHFxhxhxcYcXGIcohxcXGIcXFxiHKIcXGHFxhxhxcYcXGIcohxcXGIcXFxiHKIcXGHFxhxhxcYcXGIcohxcXGIcv9yhxhxhy/3KIcXFxiHKIcXGHFxhxhxcYcXGIcohxcXGIcXFxhxhxhy/3KIcXFxiHKIcXGHFxhxhxcYcXGHGHFxiHKHGHGHFxhxcYcYcXGHGHFxhxcYcYcXGHGHFxhxcYcYcXGHGHFxhxcYcYcXGHGHFxhxhy/3KIcXFxiHL/cocYcXGHGHFxhxhy/3KIcXFxiHL/cocYcXGHGHFxhxhxcYcXGHGHFxhxcYhyiHFxcYhy/3KHGHFxhxhxcYcYcXGHFxhxhxcYcXGIcohxcXGIcohxcYcXGHGHFxhxhy/3KIcXFxiHL/cocYcXGHGHFxhxcYcYcYcohxcYcYcv9yiHL/cocYcYcXFxiHFxcYcYcYcv9yiHKIcXGHFxhxhxcYcYcXFxiHFxcYhy/3KHGHFxhxhxcYcXGHGHFxhxhxcYcXGHGHFxhxhy/3KIcXFxiHL/cocYcXGHGHFxhxcYcYcXGHGHFxhxcYcYcXGHFxiHKIcv9yhxhxhxcXGIcXFxhxhxhy/3KIcohxcYcXGHGHFxhxcYcYcXGHGHFxhxcYcYcXGHFxiHKIcv9yhxhxhy/3KIcohxcYcXGHGHFxhxcYcYcXGHGHFxhxcYcYcXGHFxiHKIcv9yhxhxhy/3KHGHGHFxhxcYcXGIcohxcYcXGHFxhxhxcYcYcXGHFxiHKHGHGHFxhxcYcYcv9y/3KHGHFxhxcYcYcXGHGHFxhxcYcYcXGHGHFxcYhxcXGIcohxcXGIcohxcYcXGHFxiHKIcXFxiHKIcXGHFxhxcYcYcXGHGHFxhxcYcYcXGHGHFxcYhxcXGHGHGHL/cocYcYcv9yiHL/cocYcXGHGHFxhxcYcYcXGHFxhxhxcYcYcXFxiHFxcYhyiHFxcYhyiHFxhxcYcXGHGHGHKIcXGHFxhxhxcYcXGIcohyiHFxhxcYcXGIcohxcXGIcohxcXGIcv9yhxhxcYcXGIcohy/3KHGHGHL/cocYcYcv9yiHKIcXGHFxhxcYcYcYcohxcYcXGHGHFxhxcYcYcXGHGHL/cohyiHFxhxcYcYcv9yiHFxcYhyiHL/cocYcYcXFxiHKIcXGHFxhxcYcYcXGHGHFxhxcYcYcv9yiHFxcYhyiHFxcYhyiHFxcYhy/3KHGHFxhxcYcYcXGHGHFxhxcYcXGIcohy/3KHGHFxhxhxcYcXGHGHFxhxcYcYcXGHFxiHKHGHGHFxcYhy/3KHGHFxhxcYhyhxhxhxcYcXGHFxiHKIcv9yhxhxcYcYcXGHFxhxhy/3KIcXFxiHKIcXFxhxhxhy/3KHGHGHL/cocYcYcv9yhxhxhxcXGIcohxcXGIcohxcYcXGHFxhxhxcYcXGHGHFxhxcYhyhxhxhxcXGIcohxcYcXGHFxhxhxcYcXGHGHFxhxhy/3KIcohxcXGIcv9yhxhxcYcXGHGHFxhxcYcYcXGHFxhxhxcYcYcv9yhxhxhy/3KHGHGHL/cocYcYcv9yhxhxhyiHFxhxcYcYcXGHFxhxhxcYcXGHFxiHKIcv9yhxhxcYcYcv9yiHL/cocYcXGHFxiHKIcohxcXGIcv9yhxhxcYcXGHGHFxhxcYcYcXGHFxhxhxcXH/cocXGIcohy/3KHGHFxhxhy/3KIcohxcYcXGHFxhxhxcYcXGHGHFxhxcYcYcXGHFxhxhy/3KIcXFxhxhxcYcYcXFxiHL/cocYcXGHFxhxhxcYcXGHGHFxcf9yhxcYhyiHKIcXGHFxhxcYcYcXGHFxhxhxcYcXGHGHFxhxcYcYcXFxiHFxcYcYcXGHFxhxhxcYcYcohxcYcXGHGHFxhxcYcXGHGHFxhxhy/3KIcohxcXGHGHGHKIcXGHFxhxcYhyhxhxhxcXGIcohxcXGHGHFxhxhxcYcXGHFxhxhxcYcXGHGHFxhxcYcYcv9yiHKIcXGHFxhxcYcYcXGHFxhxcYhyiHKIcXFxiHL/cocYcv9yiHFxcYcYcXGHGHL/cohyiHFxcYcYcXGHGHFxhxcYcXGHGHFxhxcYcYcXFxiHFxcYcYcXGHFxhxhxcYcXGHGHL/cohyiHFxcYhyiHFxcYcYcXGHGHFxcYhyiHFxcYhyiHKIcXGHFxhxcYcYcXFx/3KHFxhxhxcYcYcv9yhxhxcYcYcXGHFxhxcYcYcXGHFxhxcYhyiHKIcXFxiHKIcXFxhxhxcYcXGIcocYcXGHGHFxhxcYcXGHGHFxhxcYcXGHGHFxhxhy/3KHGHFxhxhxcXGIcohxcXGIcohyiHFxhxcYcXGHFxiHKIcohxcXGIcohxcXGHGHFxhxcYcYcXGHFxhxcYhyhxhxhyiHFxhxcYcXGHGHFxhxcYcYcv9yiHKIcXFxhxhxcYcYcXFxiHKIcohxcYcXGHFxhxhxcXGIcXFxhxhxcYcXGHFxhxhxcYcXGHGHFxhxcYcXGHGHFxhxcYcXGIcocYcXGHGHFxhxcYcXGHGHFxcYhxcXGHGHFxhxcYcXGHGHFxhxcYcYcXFxiHL/cocXGIcohyiHFxcYhyiHKIcXGHL/cohxcXGHGHFxhxcYcYcXFxiHKIcXFxiHKHGHGHFxcYcYcXGHGHFxcYcYcYcohxcXGIcohy/3KHGHFxhxcYcXGIcocYcYcv9yhxhxcYcXGHGHL/cohyiHFxcYcYcXGHGHL/cocYcXGHFxhxhxcYcXGHFxhxhxcYcXGHFxhxhxcYcXGHFxhxhxcYcXGHFxhxhxcYcXGHFxhxhxcYcXGHFxhxhxcYcXGHFxhxhxcYcXGHFxhxhxcYcXGHFxhxhxcXGIcv9yhxcYhyiHKIcXFxhxhxcYcYcohxcYcXGHFxhxhy/3KIcohy/3KHGHFxhxcYcXGIcocYcXGHGHFxcYhyiHKIcXFxiHKIcohxcXGIcocYcYcv9yhxhxcYcXGHGHFxcYhyiHFxcYcYcXGHFxhxcYcYcXGHFxhxcYcYcXGHL/cXFxhxcYhyhxhxhyiHFxhy/3KIcXFxhxhxcXGIcv9yhxcYhyhxhxhyiHFxhxcYcXGHFxhxhxcYcXGHFxhxhxcXGIcohxcXGHGHFxhxcYcXGHGHFxhxcYcXGHGHFxcYhyiHL/cocYcXFxiHFxcYcYcv9yiHKIcv9yhxhxcYcXGHFxhxhxcXGIcohxcXGHGHFxhxcYcXGHGHFxhxcYcXGHFxiHKHGHFxhxhy/3KHGHFxhxcYcYcv9yhxhxcYcYcv9yhxhxcYcXGHFxhxhxcYcXGHFxhxhxcXGIcohy/3KHFxiHKHGHGHKIcXGHL/cohyiHFxcYcYcXGHFxhxhy/3KHGHFxhxcYcYcv9yhxhxcYcXGHGHFxcYhyiHKIcXFxhxhxcYcXGHGHL/cocYcXGHFxhxhy/3KHGHFxhxcYcYcv9yhxhxcYcYcohxcYcXFxiHFxcYcXGIcocYcXGHGHL/cocYcXGHFxhxcYcYcXFxiHKIcv9yhxhy/3KHGHGHKIcXFxhxhxcYcXGHGHL/cocYcXGHFxhxhyiHFxhxcYcXGHFxhxhxcYcv9yiHFxcYcYcv9yhxhxhyiHFxcYcYcXGHFxhxcYcYcXFxiHKIcohxcXGHGHFxhxcYcXGHGHL/cocYcXGHFxhxhy/3KHGHFxhxcYcYcohxcYcXGHFxhxcYcYcv9yhxhxcYcYcohxcYcv9yiHKIcv9yhxhy/3KHGHGHKIcXFxhxhxcYcXGHFxhxhy/3KHGHFxhxcYcXGHGHFxhxcYcXGHFxhxcYcYcXGHFxhxcYcXGHGHFxhxcYcXGHFxhxcYhyhxhxcYcXGHFxhxhxcYcXFxiHFxcYcXGHGHFxhxcYcXGHFxhxhy/3KHGHFxhxcYcYcXFxhxhxcYcXGHFxhxhxcXGHGHFxhxcYcYcohxcYcv9yiHKIcv9yhxcYcYcXGHFxhxcYcYcv9yhxhxcYcXGHFxhxcYcYcXGHL/cohy/3KHFxhxhxcXGIcohyiHFxcYcYcXFxiHKIcohxcXGHGHFxcYhyiHKIcXFxhxhxcXGIcohyiHL/cocYcv9yhxhxcYcYcohxcXGHGHFxhxcYcXGHFxhxhxcYcv9yiHKIcohxcXGHGHFxhxcXGIcXFxhxcYcYcXGHFxcYhyiHFxcYcYcv9yhxhxcYcXGHGHL/cocYcv9yiHKIcohy/3KHFxiHKHGHFxhxcYcYcohxcXGIcocYcXGHGHKIcXFxhxhxcYcXGHFxhxcYcYcv9yhxhxcYcXGHFxhxcYcYcv9yhxhxcYcXGHFxhxhyiHFxhy/3KIcohyiHL/cocXGIcocYcXGHFxhxcYcYcv9yhxhxcXGIcohy/3KHFxhxhxcXGIcocYcXGHGHKIcXFxhxhxcYcXGHFxhxcYcXGHGHFxcYhyhxhxcYcXGHGHFxcYcYcXFxiHKIcohyiHFxcYcYcXFxiHKHGHFxhxhyiHFxcYcYcXGHFxhxcYcXGHFxhxhy/3KHGHFxhy/3KIcXFxhxcYcYcXFxhxhxcYcXGHFxhxcYcYcXFxhxhxcYcXFxiHL/cocXGHGHL/cocYcXFxiHKIcohxcXGHFxhxhxcYcv9yiHKIcohy/3KHFxhxhxcYcv9yiHKIcohyiHFxcYcYcXFxiHKHGHFxhxcYcYcohxcXGHGHFxhxcYcXFx/3KHFxhxcYcYcXFxhxhxcYcXGHFxhxcYcXGHGHL/cocYcXFxiHKIcohyiHL/cocXGHGHFxhy/3KIcocYcYcohy/3KHFxhxhxcYcv9yiHKIcohyiHFxcYcYcv9yhxhxcXGIcohyiHKIcXFxhxhy/3KHGHFxcYhyiHKIcohy/3KHFxhxhxcXGIcocYcXGHFxhxcYcXGHGHFxcYcYcXFxiHKHGHFxhxcYcXGHGHL/cocXGHGHFxhxcXGIcohyiHKIcv9yhxcYcYcXFxhxhxcYcXGHFxhxcYcXGHFxhxhy/3KHGHL/cocYcXGHFxhxcYcXGHFxhxhy/3KHGHL/cocYcXGHFxcYhyiHFxcYcXGHGHKIcXFxiHKHGHFxhxcXGIcohxcXGHFxhxhyiHFxcYhyhxhxcYcXFxiHKIcv9yhxcYcXGHGHFxcYcYcXFxiHKHGHFxhxcYcXGHGHKIcXFxhxhy/3KHGHFxcYcYcXGHFxhxcYcXGHFxhxhy/3KHFxhxhxcXGIcocYcXGHFxhxcYcXGHFxhxcYcYcv9yhxcYcYcXGHL/cocYcXGHFxhxcYcXGHFxhxhyiHFxcYcYcv9yhxhxcXGIcocYcXGHFxhxcYcXGHGHKIcXFxhxhy/3KHGHL/cocYcXGHFxcYhyiHKIcohxcXGHFxhxhy/3KHFxhxhxcYcv9yhxhxcYcXGHFxhxcYcXGHFxhxcYcYcohxcXGHGHFxcYcYcXFxiHKHGHFxhxcYcXGHFxhxcYcXGHGHKIcXFxhxhy/3KHGHL/cocYcXFxiHKHGHFxhxcYcXGHFxhxcYcYcohxcXGHFxhxhxcXGHGHFxcYhyhxhxcYcv9yiHKHGHFxhxcYcYcohyiHFxcYcXGHGHL/cocYcv9yhxhy/3KHGHFxhy/3KIcocYcXGHFxhxcYcXGHFxhxhyiHL/cocXGHGHL/cocXGHGHFxhy/3KHGHFxcYhyhxhxcYcXGHFxhxcXGIcXFxhxcYcXGHFxhxcYcYcv9yhxcYcYcXFxhxhy/3KHGHFxcYcYcXGHFxcYhyhxhxcYcXGHFxhxcYcXGHFxhxcYcXGHFxhxcYcYcohxcXGHGHKIcXFxhxhxcXGHGHFxcYcYcXFxiHKHGHFxhy/3KHGHFxhxcYcXGHFxhxcXGIcohyiHFxcYcXGHFxhxcYcXGHGHL/cocXGHGHKIcXFxhxhy/3KHFxhxhxcXGHGHFxhy/3KHGHFxcYhyhxhxcXGIcocYcXGHFxhxcXGIcohyhxhxcYcXGHFxhxcYcXGHFxhxcYcXGHGHKIcohy/3KHFxhxcYcYcohy/3KHFxhxhyiHFxcYcYcohxcXGHGHL/cocYcohxcXGHGHFxcYcYcXFxhxhxcXGIcocYcv9yhxhxcXGIcocYcXFxhxhxcYcXFxiHKHGHFxhy/3KHGHFxhxcXGIcocYcXGHFxhxcXGIcocYcXGHFxhxcYcXFxiHKHGHFxhxcYcXGHFxhxcXGIcohyiHKHGHFxhxcYcXGHFxhxcYcXGHFxcYhyiHKIcohyhxhxcYcXGHFxhxcYcXGHFxhxcYcXFxiHKIcohyhxhxcYcXGHFxhxcYcXGHFxhy/3KIcohyhxhxcYcXGHFxhxcXGIcohyhxhxcYcXGHFxcYhyhxhxcYcXGHL/cocYcXGHFxhy/3KHGHFxhxcXGHGHFxhxcXGHGHFxhxcXGHGHFxcYhyhxhy/3KHGHFxcYcYcXFxhxhxcXGHGHL/cocXGHGHFxcYcYcv9yhxcYcYcohxcXGHFxhxhy/3KHFxhxcYcXGHGHKIcohxcXGHFxhxcYcXGHFxhxcYcXGHFxhy/3KIcohyhxhxcYcXGHL/cocYcXGHFxcYcYcXGHFxcYcYcXFxhxhxcXGHGHFxcYcYcv9yhxcYcYcv9yhxcYcXGHGHKIcXFxhxcYcXGHFxhxcYcXGHFxhxcYcXGHFxcYhyhxhxcYcXGHL/cocYcXFxhxhxcYcv9yhxhyiHFxcYcYcv9yhxcYcYcohy/3KHFxhxcYcXGHFxhxcYcXGHFxhxcXGIcocYcXGHFxcYhyhxhxcXGHGHFxcYcYcv9yhxcYcYcohxcXGHFxhxcYcXGHFxhxcYcXGHFxhxcYcXGHL/cocYcXGHL/cocYcXFxhxhy/3KHFxhxhy/3KHFxhxcYcXGHFxhxcYcXGHFxhxcYcXGHL/cocYcXGHL/cocYcv9yhxhyiHFxcYcXGHGHKIcohxcXGHFxcYhyiHKHGHFxhxcXGHGHFxhy/3KHFxhxhxcXGHFxhxhyiHKIcohyiHKIcocYcXGHFxhy/3KHGHFxcYcYcv9yhxcYcYcohxcXGHFxhxcYcXGHFxcYhyhxhxcYcv9yhxhy/3KHFxhxhxcXGHFxhxcYcXGHFxhxcYcXGHFxcYcYcXGHL/cocYcv9yhxcYcYcohy/3KHFxhxcXGIcohyhxhxcYcv9yhxhy/3KHFxhxhyiHFxcYcXGHFxhxcXGIcocYcXGHL/cocYcv9yhxcYcYcohyiHKIcohyiHKHGHFxhy/3KHGHL/cocXGHGHKIcXFxhxcYcXGHL/cocYcXGHFxcYcYcXFxhxcYcYcohxcXGHFxcYhyiHKHGHFxcYcYcXFxhxhyiHFxcYcXGHFxhxcYcv9yhxhxcYcv9yhxhyiHFxcYcXGHFxhxcYcXGHFxcYcYcXGHL/cocXGHGHKIcXFxhxcYcv9yiHKHGHFxcYcYcXFxhxhyiHKIcohyiHKHGHFxhxcXGHGHFxcYcXGHGHKIcohyhxhxcYcXFxiHKHFxhxhxcXGHFxhxcYcXGHFxcYhyhxhxcXGHGHKIcXFxhxcYcXGHFxcYhyhxhxcXGHGHKIcXFxhxcYcXGHFxcYhyhxhxcXGHGHKIcXFxhxcYcXGHFxcYcYcXGHL/cocXGHGHKIcohyiHKHGHFxhy/3KHFxhxhy/3KHFxhxcXGIcocYcXFxhxhxcXGHFxhxhyhxhxcYcXGHL/cocYcv9yhxcYcXGHFxhxcYcXFxhxhxcXGHGHFxcYcXGHFxhxcXGIcocYcXFxhxcYcYcohyiHKIcocYcXFxhxhy/3KHFxhxcYcXGHFxcYcYcXFxhxhxcXGHFxhxcYcXFxiHKHGHL/cocXGHGHKIcocYcXGHFxcYcYcXFxhxcYcXGHFxhxcYcv9yhxhy/3KHFxhxcYcXGHFxhy/3KHGHFxcYcXGHFxhxcYcXGHFxcYcYcXFxhxcYcXGHFxhxcYcXFxhxhxcXGHFxhxcYcXGHFxhxcXGHGHL/cocXGHFxhxcYcXFxhxhxcXGHGHKIcohyhxhxcYcv9yhxcYcYcohyiHKHGHFxhyiHFxcYcXGHFxhxcYcXFxhxhxcXGHFxhxcYcXGHFxcYhyhxcYcYcohyiHKHGHFxhyiHFxcYcXGHFxhxcYcXFxhxhy/3KHFxhxcYcXGHL/cocYcohxcXGHFxhxcXGIcocYcohxcXGHFxhxcXGIcocYcohxcXGHFxhxcXGIcocYcohxcXGHFxhy/3KHGHFxcYcYcohyiHKHGHFxhyiHFxcYcXGHFxhxcXGHGHFxcYcXGHFxhxcYcXFxhxhxcXGHFxhxcYcXGHL/cocYcohy/3JxiHKHGHFxcYcYcv9yhxcXGIcocYcXFxhxcYcXGHFxhxcYcv9yhxcYcXGHFxhxcYcXFxhxhyiHFxcXGIcocYcXFxhxhyiHKHGHFxhxcXGHFxhxhyiHKHGHFxcYcYcv9yhxcXGIcocYcXFxhxcYcXGHFxhxcXGHGHL/cocXGHFxcYcYcXFxhxhyiHKIcocYcXFxhxcYcYcocYcXGHL/cocXGHFxhxcYcXFxhxhxcXGHFxhxcYcv9yhxhyiHFxcXGIcocYcXFxhxcYcXGHFxhxcXGHGHFxcYcXGHFxcYcYcXFxhxcYcXGHFxhy/3KHFxhxcYcXGHFxhy/3KHFxhxcYcXGHFxcYcYcv9yhxcYcv9yhxhxcXGHFxhxcYcXFxhxhxcXGHFxhxcYcv9yhxcYcYcohyhxhxcXGHGHKIcohyhxhxcXGHFxhxcYcXGHFxcYcYcohyhxhxcYcXFxhxcYcXGHFxhy/3KHFxhxcYcXGHFxcYcYcXFxhxcYcv9yhxhyiHFxcYcv9yhxhxcXGHFxhxcYcXFxhxhy/3KHFxcYhyhxhyiHFxcXGIcocYcXFxhxcYcXGHL/cocYcohyiHKHGHFxcYcXGHFxhxcYcXFxhxcYcXGHFxhxcXGHFxhxhyhxhxcXGHGHL/cnGIcocYcXFxhxcYcXGHFxcYcYcohyiHKHGHFxcYcXGHFxhxcYcv9yhxcYcXGHFxcYcYcv9yhxcXGIcocXGHGHKIcocYcXFxhxcYcXGHFxhyiHFxcYcXGHL/cocYcohyiHKHGHFxcYcXGHFxhxcXGHGHKIcohyhxhxcXGHFxhxcYcv9yhxcYcXGHFxhxcXGHFxhxcYcXGHFxcYcXGHFxhxcYcv9yhxcYcXGHFxcYcYcohyhxhxcYcohxcXGHL/cocYcv9yhxcXGIcocYcohyiHKHGHFxcYcXGHFxhy/3KHFxhxcYcXGHL/cocXGHFxhxcXGHGHKIcocYcXFxhxhyiHKHGHFxcYcXGHFxhxcYcohxcXFxiHKHGHKIcohyhxhxcXGHFxhxcYcXFxhxcYcXGHFxhyiHFxcYcXFxhxhxcXGHFxhxcXGHGHKIcohyhxhy/3KHFxhy/3KHFxhxhyhxhxcXGHGHKIcocYcXFxhxcYcXGHL/cocXGHFxhxcXGHGHKIcocYcXFxhxcYcXGHFxcYcYcocYcXGHL/cocXGHFxcYcYcXFxhxcXGIcocXGHFxhxcXGHGHL/cnGIcocYcohyiHKHGHFxcYcXGHL/cocXGHFxhxcYcXFxhxcYcXGHFxcYcXGHFxhxcXGHGHKIcocYcXFxhxcYcXGHKIcXFxhxcXGHGHFxcYcXFxiHKHFxhxcYcXFxhxhyiHKHGHFxcYcXGHFxhyiHFxcYcXFxhxhxcXGHL/cocYcXFxhxcXGHGHFxcYcXGHFxcYcXGHFxhxcYcohxcXFxiHKHFxhxcYcXGHKIcXFxhy/3KHGHKIcocYcXFxhxcYcXGHFxcYcXGHFxhyiHFxcYcXFxhxhxcXGHL/cocYcohyiHKHGHKIcohyhxcYcYcocYcXFxhxhyhxhxcXGHFxhxcYcXFxhxcYcXGHL/cocXGHFxcYcYcv9ycYhyhxcYcYcocYcXFxhxcYcXFxhxhyiHKHGHFxcYcXGHFxcYcYcohyhxhy/3KHFxcYcYcXFxhxcXGHGHFxcYcXFxhxhxcXGHFxcYcYcohyhxhxcXGHFxhxcYcohyiHKHGHFxcYcXGHL/cocXGHFxhy/3KHFxhxcXGHGHKIcocYcXFxhxcYcXFxhxhyhxhxcYcohyhxhxcXGHFxhxcYcXFxhxcYcXFxhxcYcXGHFxcYcYcocYcXFxhxcYcXGHL/cocXFxiHKHFxhxcYcXFxhxcYcXGHL/cocXGHL/cocXGHFxhxcXGHFxhxcYcXFxhxcYcXFxhxhyiHKHGHKIcohyhxhyiHKHGHFxcYcXFxiHKHFxhxcXGHGHKIcocYcXFxhxcYcv9yhxcYcXFxhxhyiHKHGHL/cocv9yhxhyiHKHGHFxcYcXFxhxhxcXGHFxcYcYcocYcXGHKIcocYcXFxhxcYcXFxhxhyhxhxcXGHFxhxcYcohyiHKHGHKIcocYcXFxhxcXGHGHFxcYcv9yhxcYcXGHFxcYcXGHFxhyiHFxcXGHGHL/cnGIcocXGHFxhxcXGHFxhxcXGHGHKIcocYcohyhxhxcXGHFxcYcYcXFxcYhyhxcYcXGHKIcXFxcYhyhxcYcXFxhxhyiHKHGHKIcohyhxcYcXGHFxcYcXGHFxcYcYcocYcXFxhxcYcXFxhxcYcXGHL/cocXFxhxhxcXFxiHKHFxhxcYcohxcXFxhxhxcXGHL/cocXGHFxhxcXGHFxhxcXGHFxhxcYcohxcv9yhxhyiHKHGHFxcYcv9yhxcYcXGHFxcYcXGHFxcYcYcocYcXFxhxcXGHGHFxcXGHGHFxcYcv9yhxcYcXGHFxcYcXGHFxcYcXGHFxcYcYcocYcXFxhxcYcv9yhxcYcv9yhxcYcXFxhxhyhxhxcXGHFxhxcXGHFxhxcXGHFxhxcYcv9yhy/3KHGHKHGHFxcYcXGHFxhyiHKHGHFxcYcXFxhxhyiHKHFxhxcYcXGHKIcocYcv9ycYhyhxcYcXGHFxcYcXFxhxhxcXFxhxhxcXGHL/cocXGHFxcYcYcocYcXFxhxcYcXFxhxcYcv9yhxcYcv9yhxcYcXFxhxcYcXGHL/cocv9yhxhyhxhxcXGHFxhxcXGHFxhxcXGHFxhxcXGHFxhxcXGHGHKHGHFxcYcXFxhxhyhxhxcXGHFxhxcXGHFxhyiHFxcXGHGHFxcXGHGHFxcYcv9yhxcYcXFxhxcYcXGHL/cocv9yhxcYcXGHL/cocv9yhxcYcXGHFxcYcXGHL/cocXFxhxhyiHKHGHKIcocYcohyhxhyiHKHGHKIcocYcohyhxhxcXFxiHKHFxhxcXGHFxhxcXGHFxhxcYcohyhxhxcXGHFxcYcXGHFxhyiHKHGHFxcYcXFxhxcYcXGHKIcocYcXFxhxcXGHFxhxcYcohyiHKHFxhxcXGHFxhxcYcohyhxhxcXGHFxcYcXGHFxcYcYcocYcohyhxhxcXFxiHKHFxhy/3KHFxhxcXGHFxhxcXGHFxhxcXGHFxhy/3KHFxhyiHFxcXGHGHKIcocXGHFxhxcXGHFxcYcYcocYcXFxhxcXGHFxhxcYcohyhxhxcXGHFxcYcXGHFxcYcXGHFxcYcXGHFxcYcXGHL/cocXFxhxhyhxhxcXGHFxcYcYcocYcXFxhy/3KHFxhxcXGHFxhxcXGHFxhxcXGHFxhyiHFy/3KHFxhxcYcXFxhy/3KHFxhxcXGHFxhxcXGHFxhxcXGHFxhxcXGHFxcYcYcohyhxcYcXFxhxcYcXFxhxhyhxcYcXGHFxcYcXGHL/cocv9yhxcYcXFxhxhyhxhyiHKHGHKHGHFxcYcXGHKIcohyhxcYcXFxhxcYcXFxhxcYcv9yhxcXGHGHKHGHL/cnGHGHFxcYcohxcXFxhxhyhxhxcXGHFxcYcXGHFxcYcXGHFxcYcXGHL/cocv9yhxcYcXFxhxcYcXFxhxcYcXFxhxcXGHFxhxcYcohyhxcYcXGHFxcYcXGHKIcocYcXFxcYcYcohyhxcYcXGHL/cnGIcocXGHL/cocXFxhxhyhxhxcXFxhxhxcXFxhxhyiHKHFxhxcXGHFxhxcXGHFxhxcXGHFxcYcYcocYcohyhxcYcXGHFxcYcv9yhxcYcv9yhxcXGHGHKHGHFxcXGHGHFxcXGHGHKHGHFxcYcv9yhxcXGHGHKIcocXGHFxcYcXGHFxcYcXFxhxcYcXFxhxcYcXFxhxcYcohyhxhxcXFxhxhyhxhxcXGHFxcYcXGHL/cocv9yhxcYcXFxhxcYcXFxhxcXGHFxhxcXGHFxhxcXGHL/cocXGHFxcYcXFxhxhyhxhyiHKHGHKHGHFxcYcv9yhxcXGHGHKHGHFxcYcv9yhxcXGHFxhxcYcohyhxcYcXGHKIcocYcohyhxcYcXFxhxcYcXFxhxcYcohyhxhyhxhxcXGHFxcYcXGHFxcYcXFxhxcYcXFxhxcYcXFxhy/3KHFxhyiHKIcocXGHL/cocXFxhxcYcXFxhxcYcXFxhy/3KHFxhyiHKIcocXGHL/cocXFxhxcYcXFxhxcYcohyhxhxcXFxhxcYcXGHKIcocXGHFxhyiHKHGHKHGHFxcXGHGHKIcocXGHFxcYcXGHKIcocYcohyhxcYcXFxhxcYcXFxhxcXGHFxhxcXGHFxcYcXGHFxcYcXFxhxcYcXFxhxcXGHFxhxcXGHFxcYcXGHFxcYcXGHKIcocYcocYcXFxcYcYcocYcXFxhy/3KHFxcYcXGHFxcYcXFxhxcYcXFxhxcYcohyhxcYcXGHKIcocYcocYcohyhxhyhxhyiHKHFxhxcYcohyhxcYcXFxhxcYcXFxhxcXGHFxhyiHKHGHKIcocXGHFxcYcXFxhxcYcXFxhxcYcohyhxcYcXGHKIcocXGHFxcYcXGHFxcYcv9yhxcXGHGHKHFxhxcYcohyhxhyhxhyiHKHGHKHGHKHGHFxcYcXFxhxcXGHGHKHFxhxcYcohyhxcYcXFxhxcYcXFxhy/3KHFxcYcXGHFxcYcXFxhxcYcXFxhy/3KHFxcYcXGHFxcYcXGHKIcocXGHFxcYcXGHFxcYcohxcv9yhxcYcv9ycYhyhxcXGHFxhxcXGHFxhyiHKHFxhxcXGHFxhy/3JxhxhyhxhxcXFxhxhyhxhyhxhxcXFxhxhyhxhxcv9yhxcYcXFxhxcXGHFxhxcXGHFxcYcXFxhxhyhxcYcXFxhxcYcXFxcYcYcohyhxcXGHGHKHGHKHGHKIcocXGHFxcYcXGHKIcocYcocYcocYcXFxhyiHKHGHFxcXGHFxhxcXGHFxcYcXGHKIcocYcocYcohyhxcYcXFxhxcXGHFxhy/3Jxhxhyhxhxcv9yhxcYcXFxhxcXGHFxhyiHKHGHKHGHKIcocXGHFxcYcv9yhxcXGHFxhxcXGHFxcYcXGHKIcocXGHFxcYcXFxhxcYcXFxhy/3KHFxcYcXGHKIcocYcocYcocYcXFxhyiHKHGHKIcocXFxhxhyhxhyhxhyiHKHFxhxcXGHL/cocXFxhxcYcXFxhy/3KHL/cocXGHKIcocXGHFxcYcXGHKIcocXGHFxcYcXFxhxcYcohyhxhyhxcYcXGHKIcocXGHFxcYcXFxhxcXGHFxhxcXFxhxhyhxhxcv9yhxcYcv9ycYcYcocYcXL/cocXGHFxcXGHGHKIcocXFxhxcYcXFxhy/3KHL/cocXFxhxcYcXFxhxcXGHFxcYcXFxhxcYcXFxhy/3KHL/cocXFxhxcYcXFxcYcYcocYcocYcXFxcYcXGHFxcYcXFxhxcXGHFxhyiHKHFxhxcXGHFxcYcXGHKHGHFxcYcv9ycYcYcohyhxcXGHFxhxcXGHKIcocYcXL/cocXFxhxhyhxcYcXFxhxcXGHFxcYcXGHFxcYcohyhxhyhxhyiHKHFxcYcYcocXGHFxcYcXFxhxcYcohyhxcYcv9ycYcYcocYcohyhxcXGHFxhxcXGHFxcYcXFxhxcXGHFxhyiHKHFxhxcXGHL/cocv9yhxcXGHFxhxcXFxhxhyhxcYcXFxhxcYcocYcXFxcYcXGHFxcYcXFxhxcXGHFxcYcXGHKIcocXGHL/cnGHGHKHGHKIcocXFxhxcYcv9ycYcYcocXGHFxcYcXFxhxcYcohyhxcYcv9ycYcYcocYcocYcocYcohyhxcYcohyhxcYcXFxhxcXGHFxcYcXFxhxcYcohyhxcYcXFxcYcYcocYcocYcocYcXFxcYcXGHKIcocXGHFxcYcv9yhy/3KHL/cocXFxhxcYcohyhxcYcv9ycYcYcocXGHFxcYcXGHKHGHFy/3KHFxhyiHKHFxhxcXGHL/cnGHGHKHGHFy/3KHFxcYcXGHKIcocXGHFxcXGHGHKHFxhxcXGHFxcYcXGHKHGHFxcXGHFxhyiHKHFxhxcXGHKIcocYcocYcocYcocYcXL/cocXFxhxcYcXFxcYcXGHFxcYcv9ycYcYcocYcocYcocYcocYcXL/cocXFxhxcYcXFxcYcXGHFxcXGHGHKHFxhxcXGHFxcYcXFxhxcXGHFxcYcXGHKHGHFxcXGHFxhyiHKHFxhy/3JxhxcYcXFxhxcXGHL/cocohyhxhyiHKHL/cocXFxhxcYcocYcXL/cocXGHKIcocXGHKIcocXGHFxcYcohyhxhyhxcYcXFxhxcXGHFxcYcXFxhxcYcocYcocYcXFxcYcXFxhxcYcXFxcYcXGHKIcocXGHKIcocXGHFxcYcohyhxcYcXFxhxcXGHKIcocYcocYcocYcocXGHFxcYcXGHKHGHKHGHKHGHFy/3KHFxcYcXFxhxcYcohyhxcXGHFxhyiHKHFxcYcXGHFxcXGHFxhyiHKHFxhyiHKHFxhxcXFxhxcYcXFxcYcYcocXGHFxcXGHFxhxcXGHL/cnGHGHKHFxhxcXGHKIcocXGHFxcYcXFxcYcYcocXGHFxcYcXFxhyiHKHGHKHFxhxcXGHFxcYcohyhxhyhxcYcXFxhxcXGHKIcocYcocXGHFxcYcv9ycYcYcocXGHFxcYcXFxcYcYcocXGHFxcYcohyhxcYcXFxhy/3JxhxcYcXFxhyiHKHFxhxcXFxhxcYcXFxhyiHKHFxhyiHKHFxhyiHKHFxcYcXGHFy/3KHFxhyhxhxcXFxhxcXGHFxhyhxhxcv9yhxcXGHFxcYcXFxhxcXGHFxhyhxhyhxcYcXFxhxcXGHFxcYcXFxhyiHKHFxhxcXGHFxcXGHFxhxcXGHKIcocXGHKHGHFxcXGHFxhyiHKHFxcYcXFxhxcYcocYcocYcocYcocYcocYcocYcocXGHFxcYcohyhxcYcXFxcYcXGHFxcXGHFxhxcv9yhxcXGHFxhyhxhyhxhyiHKHKIcocYcocYcocXGHFxcYcohyhxcYcohyhxcYcohyhxcXGHFxcYcXGHKHGHKHGHKHFxhxcXGHFxcYcohyhxcYcXFxcYcXGHKIcocXFxhxcXGHFxhyhxhyhxhyhxcYcXFxhy/3JxhxcYcXFxcYcXGHKIcocXFxhxcXGHFxcYcXFxhxcXGHFxcXGHGHKHFxhyiHKHFxcYcXGHKHGHFy/3KHL/cnGHGHKHFxhxcXGHKIcocXGHKHGHFxcXGHFxcYcXFxhxcXGHFxcXGHGHKHFxhyiHKHFxcYcXGHKHGHKHGHKHGHKHFxhxcXGHKIcocXFxhxcYcocYcXL/cocohyhxhyhxcYcXFxcYcXGHKIcocXFxhxcXGHFxcYcXFxcYcYcocXGHKHGHFxcXGHFxcYcXFxhxcXGHKIcocXGHFxcXGHFxhyhxhyhxhyhxhyhxcYcXFxcYcXGHKIcocXFxhxcXGHFxcYcohyhxcYcXFxcYcXFxhxcYcocXGHFxcYcXFxcYcXGHFxcXGHFxcYcXFxhxcXGHFxcYcohyhxcXGHFxhyhxhyhxhyhxcYcXFxcYcXGHFy/3KHFxcYcXFxhyiHKHFxhxcXFxhxcXGHFxhyhxcYcXFxhyiHKHFxhyhxhyhxhyhxhyhxcYcohyhxcXGHFxhyhxcYcXFxhxcXFxhxcYcocYcohycYcYcocXGHFxcXGHFxhyhxhyhxcYcXFxhyiHKHFxcYcXGHKHFxhxcXGHKIcocXFxhxcYcocYcocXGHFxcXGHFxhyhxhyhxhyhxcYcXFxcYcXGHKHGHKHGHKHFxhxcv9yhxcXGHFxcYcXFxhxcXFxhxcYcohyhy/3KHKIcocXGHKIcocXFxhxcXGHKIcocXGHKHGHKHGHKHGHKHFxhyhxhxcv9yhy/3JxhxhyhxcXGHFxhyhxcYcXFxhxcv9yhxcXGHFxcYcXFxhxcXFxhxcYcocYcocXGHFxcXGHFxhyiHKHKIcocXGHFxcXGHFxcYcXFxhxcXFxhxcYcocYcocYcocXGHFxcXGHFxcYcXFxhxcXFxhxcYcocYcocYcocXGHFxcXGHFxcYcXFxhyiHKHFxcYcXFxhxcXGHKIcocXFxhxcXGHFxcYcohyhxcXGHFxcYcohyhxcYcocYcocXGHFxcXGHFxhyhxhyhxcYcXFxcYcXFxhxcXGHFxcXGHFxhyhxhyhxhyhxcXGHFxhyhxcYcXFxhyhxhxcv9ycYcYcocXGHKHGHKHGHKHFxhyhxhxcohyhxhyhxcXGHFxcYcXFxhxcXFxhxcXGHFxcYcXFxcYcXGHKHGHKHFxhyiHKHFxcYcXFxcYcXGHKHGHKHGHKHFxhyhxhyhxhyhxcYcohyhy/3JxhxhyhxcXGHFxcYcXFxcYcXGHKHGHKHFxhxcXFxhxcXGHFxcXGHFxhyiHJxhxhyhxcXGHFxhyhxcYcXL/cocXFxhxcXFxhxcYcocYcocYcocXFxhxcXGHFxcYcohyhxcXGHKIcocXGHKHGHKHFxhyiHKHL/cnGHFxhxcXFxhxcXGHKIcocXFxhxcXGHKIcocXFxhxcXGHKHGHFy/3KHKIcocXFxhxcXGHFxcYcocYcocYcocXGHKHGHKHGHKHFxhyhxhyhxcYcXL/cocXFxhyiHKHFxcYcXFxhyiHKHFxcYcv9ycYcXGHKHFxhxcXGHKHGHKHFxhxcXFxhxcXGHFxcYcocYcocYcocXGHKHGHKHFxhxcXFxhxcXGHKIcocXFxhxcXFxhxcYcocYcocXGHKHGHKHFxhxcXFxhxcXGHFxcXGHFxcYcXFxhyhxhyhxhyhxcYcocYcocXGHFxcXGHFxcYcohyhxcXGHKIcocXFxhxcXGHKHGHFyiHKHFxhxcv9ycYcYcocXFxhxcXGHKIcocXFxhyiHKHFxcYcXFxcYcXGHKHFxhxcXFxhxcXGHFxcXGHFxcYcXFxcYcXGHKHFxhxcXFxhxcXGHKIcocXFxhyiHKHFxcYcXFxcYcXGHKHFxhxcXFxhxcXGHKIcocXFxhyiHKHFxcYcv9ycYcXFxhxcXGHKHGHKHGHKHFxcYcXFxhxcXFxhxcXGHKIcocXFxhyiHKHFxcYcXFxcYcXFxhxcXGHKHGHKHGHKHFxcYcXFxhyhxhyhxhyhxcXGHFxcYcXFxcYcXFxhyiHKHL/cnGHFxhxcohyhxcYcocYcocXGHKHGHKHFxhyhxhyhxcYcXL/cnGHFxhxcXFxhyiHKHFxcYcohyhxcXGHFxcXGHFxcYcXFxcYcXFxhxcXFxhxcXGHFxcXGHFxcYcXFxcYcXFxhxcXFxhxcXGHFxcXGHFxcYcXFxcYcXFxhyiHKHL/cnGHFxhyhxcYcXFxcYcXFxhyhxhyhxhyhxcXGHFxcXGHFxcYcXFxhyhxhyhxcYcocYcocXGHKHGHKHFxhyhxcYcXFxcYcXFxcYcXGHKHFxhxcXFxhyiHKHFxcYcXFxcYcXFxhxcv9yhxcXGHKHGHKHGHKHFxcYcXFxcYcXFxhxcXGHKHGHKHFxcYcXFxhxcv9yhxcXFxhxcXGHFxcYcocYcocXGHKHGHKHFxcYcXFxhyhxhyhxcYcXL/cnGHFxhxcv9ycYcXGHKHFxhxcv9yhyiHKHFxcYcohyhy/3JxhxcYcocXGHKHGHKHFxhyhxhyhxcXGHFxcYcocYcocXGHKHGHKHFxcYcXFxhyhxhyhxcYcXKIcocXGHKHFxhxcv9ycYcYcocv9ycYcXGHKHFxhxcv9ycYcXGHKHGHKHFxcYcXFxhyhxhyhxcXGHFxcYcocYcocXGHKHGHKHFxcYcXFxhyhxhyhxcYcocXGHFy/3KHKIcocv9ycYcXGHKHFxhyhxhyhxcYcocXGHKHGHKHFxhyhxcYcXFxcYcohyhxcXFxhxcYcocXGHKHGHKHFxcYcXFxcYcXFxhxcXFxhxcXFxhxcXGHFxcXGHFxcXGHFxcYcXFxcYcXFxcYcXFxhxcXFxhxcXGHKHGHKHFxcYcXFxhyhxhyhxcYcocXGHKHGHKHFxhyhxcYcocYcocXFxhxcXGHKHGHKHFxcYcXFxcYcXFxhxcv9yhyiHKHL/cnGHFxcYcXFxcYcXFxhyhxhyhxcYcocXGHKHGHKHFxhyhxcYcocYcocXFxhxcXFxhxcXFxhxcXGHFxcXGHFxcXGHFxcYcXFxcYcXFxcYcXFxcYcXGHKHFxcYcXFxhyhxhyhxcXGHFxcXGHFxcYcocYcocXFxhxcXFxhxcXGHFxcXGHKIcocohyhxcXGHKHGHKHFxhyhxhyhxcXGHKHGHKHFxhyhxhyhxcXGHKIcocohyhxcXFxhxcXGHFxcXGHFxcXGHFxcYcocYcocXGHKHFxhyhxcYcXL/cnGHFxhyhxcYcocYcocXFxhyhxhyhxcYcocXGHFy/3JxhxcYcocXFxhxcXGHKHFxhxcXFxhyhxhyhxcYcocYcocXFxhyhxhyhxcYcocXGHKHGHKHFxcYcocYcocXGHKHGHKHFxcXGHFxcYcXFxcYcXFxcYcXFxcYcXFxhxcXFxhyhxhyhxcYcocYcocXFxcYcXGHKHFxcYcXFxcYcXFxcYcXFxhxcv9ycYcXGHKHFxcYcXFxhyhxcYcXL/cnGHFxcYcXFxcYcXFxcYcXFxcYcXFxhyhxhyhxcXGHFxcXGHFxcXGHFxcYcocXGHFxcXFxhxcYcocXFxhxcXFxhxcXGHKHFxhxcXFxcYcXGHKHFxcYcXFxcYcXFxcYcXFxhyhxcYcXFxcXGHFxhyhxcXGHFxcXGHFxcXGHFxcYcocYcocXFxhyhxhyhxcYcocXFxhxcXGHKHFxhyhxhyhxcXFxhxcXGHFxcXGHKIcococYcocYcocohyhxcXFxhxcXGHKHGHKHFxcYcXFxcYcohyhyiHKHKIcocohyhxcXFxhxcXGHFyiHKHFxcYcXFxcYcocYcocXGHKHFxhyhxcYcocXGHKHGHKHFxcXGHFxcYcXL/cnGHFxcYcXFxcYcocYcocXGHKHFxhyhxcXGHFxcYcocXGHKHFxhxcohyhxcXGHKHFxhxcXFxcYcXFxhxcXFxhyhxhyhxcXGHFxcXGHFxcXGHKIcocohyhyiHKHKIcocXFxcYcXFxcYcXFxhyhxcYcXKIcocXFxhyhxcYcXFxcXGHFxcYcXL/cnGHFxcYcXFxcYcocYcocXFxhxcv9yhyhxhyhxcXGHFxcXGHKIcococYcocXGHKHFxcYcXFxcYcXFxcYcXFxcYcohyhyiHKHKHGHKHFxhyhxcYcocXGHKHFxhyhxcYcocXGHKHFxhyhxcYcocXGHKHFxhyhxcXGHFxcXGHFxcXGHFxcXGHFxcXGHFxcXGHKIcococYcocXGHKHFxhyhxcXGHFxcXGHKIcnGHFxhyhxcXGHFxcXGHKHGHKHFxcYcXL/cnGHFxcYcXFxcXGHFxcYcXFxcXGHFxcYcocYcocXFxcYcXFxhyhxcYcocYcocohyhxcXFxhxcXFxhxcXFxhyiHKHKHGHKHFxhyhxcXGHFxcXGHKHGHKHFxcYcocYcocXFxcYcXFxhyhxcYcXKIcocXFxcYcXFxcYcXFxcYcohycYcXGHKHFxcYcXFxcXGHFxcYcXFxcXGHFxcYcocXGHFyiHKHKIcocohyhyhxhyhxcYcocXFxhyhxhyhxcXGHKHGHKHFxcXGHFxcXGHFxcXGHFxcXGHFy/3KHKHGHKHFxcYcocYcocXFxcYcXFxcYcXFxhyhxcXGHFxcXGHKIcnGHFxcYcXL/cnGHFxcYcocXGHKHFxhyhxcXGHFxcXGHKHGHKHFxcYcocXGHKHGHKHKIcococYcocXFxhxcXFxcYcXFxhyhxcYcXKIcococYcocXGHKHFxcYcocXGHFyiHKHFxcXGHFy/3KHKHGHKHFxcYcocYcocXFxcYcXFxcYcohycYcXGHKHFxcXGHFxcYcocXGHKHFxhyhxcXGHKHGHKHFxcXGHFxcYcocXFxhxcXFxhyhxhyhxcXFxhxcXFxhxcXFxhxcv9ycYcXFxhyhxhyhyiHKHKHGHKHFxcYcXKIcocXFxcYcXFxcYcohycYcXFxhyhxhyhyiHKHKHGHKHFxcYcocYcocohyhyiHJxhxcXGHFy/3JxhxcXFxhxcXFxhyhxhyhxcXGHKHFxhyhxcXGHFxcXGHKHFxhyhxcYcocXGHKHFxcYcocXGHFyiHJxhxcYcocXFxhyhxcYcocXGHKHFxcYcocYcocXFxcYcXFxcYcocYcocXFxcYcXFxcYcohycYcXFxhyhxcYcocXFxhxcXFxcYcXFxhyhxcYcocXFxhyhxcYcocXGHKHFxhyhxcXFxhxcXFxhxcXFxhyhxhyhxcXFxhyiHJxhxcXGHFyiHKHKHGHKHFxcYcocYcococYcocXFxhyhxhyhyhxhyhxcXGHKHGHKHKHGHKHFxcYcocXGHKHFxhyhxcXGHKHFxhyhxcXGHFxcXFxhxcXFxhxcXFxhyhxcYcocXGHKHFxcYcocYcocohycYcXFxhxcohyhyhxhyhxcXGHKHFxhyhxcXGHKHFxhyhxcYcocXFxhyhxcYcocXFxhxcv9ycYcXFxcYcocYcocXFxcYcXL/cnGHFxcYcocXGHKHFxcYcocXGHKHFxcYcXL/cnGHFxcXGHKHGHKHKIcococYcocXFxcYcXFxcYcocYcocohycYcXFxhxcohyhyhxhyhxcXFxhxcXFxhyhxcYcXKHGHKHFxcYcocXGHKHFxcYcocXGHKHFxhyhxcXFxhxcXFxhyhxcYcocXGHKHFxcXGHFxcXGHFxcXFxhxcXFxhxcXFxcYcXFxcYcXFxcXGHFxcYcocXFxhyhxcYcocXGHKHFxcXGHKIcnGHFxcYcocXFxhyhxhyhyhxhyhxcXFxhxcXFxhyhxhyhyhxhyhxcXFxhxcXFxhyhxcYcocXGHKHFxcXGHFxcXFxhxcXGHKHFxcYcocYcnGHFxhyhxcXFxhyhxhyhxcXFxhyhxhyhxcXFxhyhxhyhxcXFxhyhxcYcocXGHKHFxcXGHFxcXGHKHFxhyhxcYcocohyhyhxhyhxcXFxhyhxcYcXKHGHKHFxcYcocXFxhyhxhycYcXGHKHKIcococXGHFyhxhyhxcXGHKHFxcYcocXGHKHFxcYcXKIcnGHFxcYcocXFxhxcXFxcYcocYcocXFxcYcocYcocohycYcXFxhyhxcXGHKHFxhyhxcXFxhxcXFxhyhxcYcocXFxhyhxcYcocXFxcYcXFxcXGHFxcXGHFxcXFxhxcXFxhyhxcYcocXFxhyhxcYcocXFxcYcohycYcXFxcYcocXGHKHFxhyhyiHJxhxcXGHKHFxcYcXKIcnGHFxcYcocXFxhxcohycYcXFxhyhxcXGHFyiHJxhxcXGHKHFxcYcocXGHKHFxcYcocXFxhyhxcYcocXFxcYcXL/cnGHFxcXGHKHFxhyhxcXGHKHFxcYcXKIcococXGHKHFxcYcXKIcnGHFxcYcocXFxhyhxcXGHKHGHJxhxcXGHKHFxcYcocXGHKHFxcXGHFxcXFxhxcXFxcYcXFxcYcXL/cnGHKHGHKHKIcnGHFxcXGHFyiHKHKHGHKHKIcnGHFxcXGHKHGHKHKHGHKHKHGHKHFxcXGHKHFxhyhxcXGHKHFxcYcocXGHKHFxcXGHKHGHKHKHGHKHKIcnGHFxcXGHKHGHJxhxcXGHKHFxcYcocXGHKHFxcXGHKHFxhyhxcXGHKHFxcYcocXFxhxcohycYcXFxhyhxcXFxhxcXFxcYcXFxcYcocXFxhxcohycYcXFxhyhxcXFxhxcXFxcYcXFxcYcocXGHKHFxcXGHKHFxhyhxcXGHKHFxcYcocXFxhyhxcXGHFyiHJxhxcXFxhxcohyhyhxcYcocXFxhyhxcXGHFyhxhyhxcXFxhyhxcXGHFy/3JxhyhxcYcocXFxhyhxcXFxhxcXFxhyhxcXGHKHFxcYcXKHGHKHFxcXGHKHFxhyhxcXFxhxcXFxcYcocYcococXGHKHFxcYcocXGHKHKHGHKHKIcnGHFxcXGHKHFxhyhyiHJxhxcXFxhxcohyhyhxcYcocXFxcYcXKIcococXGHKHFxcYcocXFxhyhxcXFxhxcXFxcYcXFxcXGHFxcXFxhxcXFxhyhxcXGHKHFxcYcocXFxhyhxcYcocohycYcXFxcXGHFxcXGHKHFxcYcXKHGHKHFxcXFxhxcXFxhyhxcXGHKHFxhyhxcv9ycYcXFxcYcocXFxhyhxcYcococYcocXFxcXGHFxcXFxhxcXFxhyhxcXGHKHFxcYcocXFxhyhxcXGHKHFxcYcocXFxhyhxcXFxhxcXFxcYcXKIcococXGHKHFxcXGHFyiHJxhxcXGHKHFy/3JxhxcXFxhyhxcYcocXFxcXGHFxcXGHKHFxcYcocXFxhyhxcXGHKHFxcXGHFxcXFxhyhxhycYcXFxcYcXKIcnGHFxcXGHKHFxhyhyhxhyhyhxhyhyhxhyhyhxcYcocXFxhyhxcXFxhyhxcYcocohycYcXFxcXGHFxcXFxhxcXFxcYcXL/cnGHKHFxhyhxcXFxhyhxcXGHFyhxhyhyhxhyhyhxhycYcXFxhyhxcXFxhyhxcXGHFyhxhyhyhxhyhyhxhycYcXFxhyhxcXFxhyhxcXGHKHFxcYcocXFxhyhxcXFxhxcohycYcXFxcYcocXFxhyhxcXGHKHFxcXGHFyiHJxhxcXFxhyhxcXGHKHFxcXGHFyiHJxhxcXFxhyhxcXGHKHFxcYcocXFxcYcocXGHKHFxcXFxhxcXFxcYcocYcnGHFxcXGHKHFxcYcocXFxhyhxcXFxhyhxcYcocXL/cnGHKHGHKHKHFxhyhyiHJxhxcv9ycYcocXGHKHFxcXGHKHFxcYcocXFxhyhxcXFxhyhxcXGHKHFxcYcocXFxcYcocXFxhyhxcXGHKHFxcXGHFyhxhyhxcv9ycYcocXGHKHFxcXGHKHFxcYcocXFxcYcocXGHKHKHFxhyhxcXFxhxcocYcocXKIcococXGHKHFy/3JxhxcohyhyhxcYcococYcococXGHKHFxcXFxhxcXFxcYcXKIcnGHFxcXGHKHFxcXGHKHFxhyhxcv9ycYcocXGHKHFxcXFxhxcohyhyhxcXGHKHFxcYcocXFxcYcocXFxhyhxcXFxhxcocYcococYcnGHFxcXGHKHFxcYcocXFxcYcocXFxhyhxcXFxhyhxcXGHKHFxcXGHKHFxhyhyhxcYcocXFxcXGHFxcXFxhyhxcYcococXGHKHFxcXGHKHFxcXGHFyiHJxhxcv9ycYcocXGHKHKHFxhyhxcXFxhyhxcXGHKHFy/3JxhxcXFxcYcocXGHKHKHFxhyhxcXFxcYcXFxcXGHKHFxcYcocXFxhyhyhxhyhyhxcYcocXFxcXGHKHFxhyhxcohyhyhxcXGHKHFxcYcocXFxcXGHFxcXFxhyhxcXGHKHFxcXGHKHFxcYcocXFxcXGHFxcXFxhyhxcXGHKHFxcXGHKHFxcYcocXFxcYcocXFxcYcocXGHKHKHFxhyhyhxhycYcXFxcYcocXFxcYcocXFxhyhxcXFxhyhxcXFxhxcocYcococXGHKHKHFxhyhxcXFxcYcXFxcXFxhxcXFxcYcocXGHJxhxcXFxhyhxcXGHKHFxcXFxhxcohycYcXFxcXGHKHFxcYcocXFxcYcocXFxcYcocXFxhyhxcXFxhyhxcXFxhyhxcXGHKHFy/3JxhyhxcYcococYcnGHFxcXFxhxcocYcococXGHKHKHGHJxhxcXFxcYcXKIcnGHFyiHJxhxcXFxcYcocXFxhyhxcXFxcYcXKIcnGHFy/3JxhyhxcXFxhxcocYcococXGHKHKHFxhyhyhxcYcocXFxcXGHKHFxhyhyhxcXGHKHFxcXGHFyhxcYcocXL/cnGHKHFxcYcocXFxcXGHFxcXFxcYcXFxcXGHKHFxcXGHKHFxcYcocXFxcXGHFyhxhyhyhxcYcococXGHKHKHFxhyhxcohycYcXFxcXGHKHFxhycYcXFxcYcocXFxcXGHFyhxhyhyhxcYcococXGHKHFyiHJxhxcXFxcYcocXFxhyhyhxhycYcXFxcXGHFyhxhyhyhxcXGHKHFxcXFxhxcohycYcocXGHKHKHFxhyhyhxcXGHKHFxcXGHKHFxcXGHKHFxcYcococXGHKHKHFxhyhxcohycYcXFxcXFxhxcXFxcYcocXFxcYcocXFxhyhyhxcYcococYcnGHFxcXFxcYcXFxcXGHKHFxcXGHKHFxcXGHKHFxcXGHKHFxcXGHKHFxcXGHKHFxcXGHKHFxcXGHKHFxcXGHKHFxcXFxhxcohycYcocXFxhyhxcXFxcYcXKHGHJxhxcXFxcYcocXFxhyhxcv9ycXGHFxcXFxhyhxcXFxhyhxcXFxhyhxcXFxhyhxcXFxcYcocXGHJxhxcXFxcYcXKHFxhyhxcXFxcYcocXFxcYcocXFxcYcocXFxcXGHFyhxhyhyhxcXGHKHKHGHJxhxcXFxcYcocXFxcYcocXFxcXGHFyhxhycYcXFxcXGHFyhxcYcocXKIcnGHFyhxhyhyhxcXGHKHFxcXFxhyhxcXFxhxcocXGHJxhxcXFxhyhxcXFxcYcocXFxhyhyhxcYcococXGHJxhxcXFxhyhyhxhycYcXFxcXFxhxcohycYcocXFxhyhxcohycYcXFxcXFxhxcocYcnGHFxcXFxhyhxcXFxhyhxcXFxhyhxcXFxcYcocXFxcYcocXFxcYcocXL/cnGHKHFxcXGHKHFxcXGHKHFy/3JxhyhxcXFxhyhxcXFxcYcXKHGHJxhxcXFxcXGHFxcXFxcYcocXFxhyhyhxcYcococXFxhyhyhxcYcococXGHKHKHFxcXGHKHFxcXGHKHFxcXFxhxcocXGHKHKHFxcYcocXFxcXGHKHFxcXGHKHKHGHJxhxcXFxcXGHFyhxhyhyhxcXFxhyhxcXFxcYcocXFxcYcocXFxcYcococYcnGHFyhxhyhyhxcXFxhyhxcXFxhyhyhxhycYcXKHGHKHKHFxcXGHKHFxcXFxhxcocXGHKHKHFxcYcocXFxcXFxhxcXL/cnGHKHFxcXGHKHFxcXFxhyhxcXFxhyhxcohycYcXFxcXFxhyhxcXGHKHKHFxcYcococYcnGHKHFxcYcococXGHKHKHFxcXGHKHFxcXFxhxcocXGHKHKHFxcXGHFyhxcXGHKHFxcXFxcYcXKHGHJxhxcXFxcXGHKHFxcYcococXFxhyhyhxcYcococXFxcYcocXFxcXGHKHFxcXGHKHFyiHJxhxcocYcnGHFyiHJxhyhxcXFxhyhxcXFxcYcocXFxcXGHKHFxcXGHKHFy/3JxcYcXKHGHJxhxcocYcococXFxcXGHFyhxcYcococXFxhyhyhxcXGHKHFyiHJxhyhxcXFxhyhxcXFxcYcocXFxcXGHKHFxcXFxhyhxcXFxhyhxcXFxcXGHFyhxcYcococXFxhyhyhxcXGHKHFyhxhyhyhxcXFxcYcXKHFxhyhyhxcXFxhyhxcXFxcYcocXFxcXGHKHFxcXFxhyhxcXFxcYcocXFxcYcocXKIcnGHKHFxcXGHKHFyiHJxhyhxcXGHJxhxcXFxcYcocXFxcXFxhxcocYcnGHFyhxhycYcXKHGHJxhxcocYcnGHFyhxhycYcXKHGHJxhxcocYcnGHFxcXFxcYcocXFxcXGHKHFxcXFxhyhxcXFxcYcocXFxcXGHFyhxcXGHKHKHFxcYcococXFxhyhyhxcXFxhyhxcXFxcYcocXFxcXGHKHFxcXFxcYcXKHFxhyhyhxcXFxhyhxcohycYcocXFxcYcococXGHJxhxcXFxcXGHKHFxcXFxhyhxcXFxcYcocXFxcXGHKHFyiHJxhyhxcXFxhyhxcXFxcXGHKHFxcXFxhxcocXFxhyhyhxcXFxhyhxcXFxcYcocXKIcnGHKHFxcXFxhxcocXFxhyhyhxcXGHJxhxcXFxcYcocXKIcnGHKHFxcXFxhyhxcXFxcYcocXFxcXFxhxcocXGHJxhxcXFxcXGHKHFxcXFxhyhxcohycYcocXFxcYcococXFxhyhyhxcXFxhyhxcXFxcXGHKHFxcXFxhyhxcXFxcYcocXKHGHKHKHFxcXFxhyhxcXFxcXGHFyhxcXGHKHFyhxhycYcocXFxhycYcXFxcXFxhyhxcXFxcXGHFyhxcYcnGHFxcv9ycXGHFyhxcYcococXFxcXGHKHFxcXFxhyhyhxcYcnGHFyhxhycYcocXFxcYcococXFxhyhyhxcXFxcYcXKHFxcYcnGHFxcXFxcYcocXFxcXGHKHFxcXFxcYcocXFxcXGHKHFxcXFxcYcocXFxcXGHKHKHFxhycYcXKHGHJxhyhxcXFxhycYcXFxcXGHKHKHFxcYcococXFxcYcococXFxhyhyhxcXFxcYcocXFxcXGHKHKHFxcYcococXFxcYcococXFxcYcocXKHGHJxhxcocXGHJxhxcocYcnGHKHFxcXFxhyhxcXFxcXGHKHFxcXFxhyhyhxcXGHKHKHFxcXFxhyhxcXFxcXGHFyhxcXFxhyhxcXFxcXFxhxcocXGHJxhxcocXGHKHKHFxcXFxcYcocXFxcYcnGHFxcXFxcYcocXFxcXFxhyhxcXFxcXGHFyhxcXFxhyhxcXL/cnFxhxcocXFxhyhyhxcXFxhyhyhxcXFxhyhyhxcXFxhyhyhxcXGHJxhxcXFxcXFxhyhxcXFxhycYcXFxcXFxhyhyhxcXGHKHKHFxcXGHKHKHFxcXFxhyhxcXFxcXGHKHFxcXFxcYcocXFxcXFxhyhxcXFxcXGHKHFxcXFxcYcocXFxcXFxhyhxcXFxcXGHKHFxcXFxhyhyhxcXFxhyhyhxcXFxhyhyhxcXFxcYcocXFxcXFxhyhxcXFxcXGHKHFyiHJxcYcXKHFxcYcococXFxcXGHKHFyhxhycYcocXFxcXGHKHKHFxcXGHKHFyhxcYcnGHFyhxcYcnGHFyhxcXGHKHKHFxcXFxhyhxcocYcnGHKHFxcXFxhyhyhxcXFxhyhyhxcXFxcYcocXFxcXFxhyhyhxcXGHJxhxcXKIcnGHKHFyiHJxcYcXKHFxcYcococXFxcXGHKHKHFxcXGHKHKHFxcXFxhyhxcXKIcnGHKHFxcXFxcYcocXFxcXFxhyhxcocYcnGHKHFxcXFxcYcocXFxcXFxhyhyhxcXGHJxhxcocXGHJxhyhxcXFxhycYcXKHGHJxhyhyhxcYcnGHKHFxcXFxhyhyhxcXFxcYcocXFy/3JxcYcocXFxcXFxhyhxcocXGHKHKHFyiHJxcYcXKHFxcYcnGHFyhxcYcnGHKHFxcXFxhyhyhxcXFxhycYcXFxcXFxcYcocXFy/3JxcYcocXFxcXGHKHKHFxcXFxhyhyhxcXFxhycYcXFxcXFxcYcocXFy/3JxcYcocXFxcXFxhyhxcXL/cnFxhyhxcXFxcXFxhyhxcXFxcXGHKHFxcXFxcXGHKHFyiHJxcYcocXFxcXFxhyhyhxcXGHJxhyhxcXFxcYcococXFxcXGHKHFyhxcYcnGHKHFxcXFxcYcocXKHGHJxhyhyhxcXGHKHKHFyhxhycYcocXFxcXFxcYcXKHFxcXGHJxhxcXKIcnGHKHKHFxcXGHKHKHFxcXFxhyhyhxcXFxcXGHKHFxcXFxcXGHKHFxcXFxcYcococXFxcXGHKHKHFxcXFxhyhyhxcXFxhycYcXKHFxcYcococXKHGHJxhyhxcXFxcXFxhyhxcXFxcXGHKHKHFxcXFxhyhyhxcXFxcYcococXFxcXGHKHKHFxcXFxcYcocXFxcXFxcYcococXFxhycYcocXFxcXFxhyhxcocXFxhyhyhxcohycXGHKHFxcXFxcXGHKHFxcohycYcococXFxcYcococXFxcXFxhyhyhxcXFxcYcococXFxcXGHKHKHFxcXFxcYcococXFxcYcococXKHGHJxhyhyhxcXGHJxhyhxcXFxcXGHKHKHFxcXFxhyhyhxcXFxcYcnGHFyhxcYcnGHKHFxcohycYcococXFxcYcococXKHGHJxhyhxcocXGHJxhyhxcXFxcXGHKHKHFxcXFxcYcococXFxcYcnGHFyhxcXFxhyhyhxcXL/cnFxhyhxcocYcnFxhyhxcXFxcXGHKHKHFxcXFxcYcococXFxcXFxhyhxcXKHGHJxhyhxcocYcnFxhyhxcXFxcXGHJxhxcXKIcnFxhyhxcXFxcXFxhyhyhxcXFxcYcococXFxcXFxcYcocXFxcXFxcXGHFyhxcXFxcXGHKHFyhxcXGHJxhyhxcXFxcXGHKHKHFxcXFxcYcococXFxcXFxhyhxcocXFxcYcococXFy/3JxcYcococXFxcXGHKHKHFxcXFxcYcnGHFxcohycXGHKHFyhxcYcnGHKHFyhxcXGHKHKHKHFxcXGHKHKHKHFxcXGHKHKHKHFxcXGHKHKHKHFxcXGHJxhxcocXFxcYcnGHFyhxcXFxcYcococXFxcXFxhyhyhxcXFxcXFxhyhxcocXFxhycYcocXFxcXFxcYcococXFxcXGHKHKHKHFxcYcnGHKHFyhxcXGHKHKHKHFxcXFxhyhyhxcXFxcXFxhyhyhxcXFxcXGHKHFyhxcXFxcYcococXFxcXFxcYcocXKHFxcXGHKHKHFyhxcYcnGHKHKHFxcXFxhyhyhxcocYcnFxhyhxcXKHGHJxhyhyhxcXFxcYcnGHFyhxcXFxhycYcXKHFxcXFxcYcocXKHFxcXGHJxhyhxcXFxcXFxhyhyhxcXFxcXGHKHKHFxcXFxcXGHKHKHFxcXFxcXGHKHFyhxcXFxhycYcXKHFxcXFxhycYcXKHFxcXGHJxhxcocXFxcXFxhyhyhxcXFxcXFxhyhyhxcXFxcXGHKHKHFyhxcYcnGHKHKHFxcXFxhycYcXKHFxcXFxhycYcXKHFxcXFxhyhyhxcocXGHJxhyhyhxcXFxcXGHKHKHFxcohycXGHKHFyhxcXFxhyhyhyhxcXFxcYcnGHFyhxcXFxcXGHKHKHFxcXFxcXGHKHKHFxcXFxcXGHKHKHFxcohycXGHKHFyhxcXGHJxhyhxcocXFxcYcnGHFyhxcXFxcXGHKHKHFyhxcYcnGHKHKHFxcXFxcXGHKHFyhxcXFxcYcocococXFxcXGHJxhxcocXFxcXFxhyhyhxcXKIcnFxhyhyhxcXFxcXFxhyhyhxcXFxcXFxhyhyhxcXKIcnFxhyhyhxcXFxcXFxhyhyhxcXFxcXFxhyhyhyhxcXFxhycYcocXKHFxcYcnGHKHKHFxcXFxcYcocococXFxcXGHJxhxcocXFxcXFxcYcococXFxcXFxcYcocococXFxcYcnGHKHKHFxcXFxhycYcocXKHFxcYcnGHKHKHFxcXFxcXGHKHKHFxcXFxcXFxhyhyhxcXFxcXFxhyhyhxcocXFxcYcocococXFxcXFxcYcococXFxcv9ycXGHKHKHFyhxcYcnGHKHKHFxcohycXGHKHKHFxcXFxcXFxhyhyhxcXFxcXFxhycYcXKHFxcXFxcYcococXKHFxcXGHJxhyhxcXKHFxhycYcococXKHFxhycYcococXKHFxhycXGHKHFxcocXFxhycYcococXFxcXFxhycYcocXFyhxhycXGHKHKHFxcXFxcXFxhyhyhxcXFxcXFxcYcococXKHFxcYcnGHKHKHFxcXFxcXFxhyhyhxcXFxcXFxcYcnGHFyhxcXFxcYcnGHKHFyhxcXFxhycYcococXFxcXFxcYcocococXFxcXFxhycYcocXFyhxhycXGHKHKHFxcocYcnFxhyhyhxcXFxcXFxcYcococXFyhxcYcnGHKHKHFyhxcYcnFxhyhyhxcXFxcXFxcYcocococXFxcXFxhyhyhyhxcXFxcXFxcYcococXFyhxhycXGHKHKHFyhxcXGHJxhyhyhxcocXFxhycYcococXKHFxcYcnGHKHKHFyhxcXGHJxhyhyhxcocXFxcYcnGHKHFyhxcXFxcYcnGHKHKHFxcXFxcXFxhyhyhxcocXFxcYcnGHKHKHFxcXFxcXFxcYcococXFxcXFxcXFxhyhyhxcocXFxhycXGHKHKHFxcXFxcXFxhycYcXKHFxcXFxcXFxhyhyhxcocXFxcYcnGHKHKHFyhxcXGHJxcYcocXKHFxcXFxcYcnGHKHFyhxcXFxcXGHJxhyhxcXKHFxcYcnFxhyhxcocXFxcXFxhycYcocXKHFxcXFxcYcnGHKHFxcocXFxcYcnGHKHKHFxcXFxcXFxhycYcocXFyhxcXGHJxhycYcXKHFxcXFxcYcnGHKHKHFxcXFxcXFxhycYcXKHFxcohycXFxhyhyhxcocXFxcXGHJxhyhxcocXFxcXFxcYcnGHKHFxcocXFxcYcnGHKHKHFxcXKIcnFxhycYcXKHFxcohycXFxhyhyhxcocXFxcXGHJxhyhyhxcXFxcXFxcXGHJxhxcocXFyhxhycXGHKHKHKHFxcXFxcXGHJxhyhxcocXFxcXFxcYcnGHFyhxcocXFxcYcnGHKHKHKHFxcXFxcXGHJxhyhxcocXFxcXFxhycYcococXKHFxcXGHJxhycYcXKHFxcXFxcXFxhyhyhyhxcocXFxhycXGHKHKHFyhxcXFxcXGHJxhyhxcocXFxcXFxcXGHKHKHKHFxcocXGHJxcYcococXKHFxcXFxcYcnGHKHKHFyhxcXFxhycXGHKHFyhxcXKHGHJxcYcnGHKHFxcocXFxcYcnGHKHKHKHFxcXFxcXFxhycYcocXKHFxcXFxcXFxhyhyhyhxcXKHFxcYcnGHJxhyhxcXKHFxcYcnFxhyhyhyhxcXFxcXFxcXGHKHKHKHFxcocXFxhycXGHKHKHFxcocXFxcYcnFxhyhyhxcXKHFxcXGHJxhycYcXKHFxcocXGHJxcYcocococXFxcXFxcXFxcYcococXKHFxcXFxcXFxhycYcocXKHFxcXFxcXFxcYcocococXFyhxcYcnFxcYcococXKHFxcXFxcXGHJxhyhyhxcocXFxcXFxhycYcocococXFxcXFxcXFxhycYcocXKHFxcXFxcXFxhycYcococXFxcocXGHJxcYcocococXKHFxcXFxhycYcocococXFyhxcXGHJxcYcococXKHFxcXFxcXFxcYcocococXKHFxcXFxcXGHJxhyhyhxcXKHFxcXGHJxcYcocococXFyhxcYcnFxcYcocococXFxcocXGHJxcYcocococXKHFxcXFxcYcnGHKHKHKHFxcocXFxhycXGHKHKHKHFxcocXFxcYcnFxhyhyhyhxcXFyhxhycXFxhyhyhyhxcocXFxcXFxcYcnGHKHKHFyhxcXFxcXFxcYcnGHKHKHFyhxcXFxcXFxcYcnGHKHKHFyhxcXFxcXFxcXGHKHKHKHKHFxcXFxcXFxcXGHJxhyhxcocXFyhxcXGHJxcYcnGHKHFyhxcXFxcXFxcXGHJxhyhyhxcocXFxcXFxcXFxhycYcocXKHFxcocXFxcYcnFxhyhyhyhxcXKHFxcXFxhycXGHKHKHKHFxcocXFxcYcnFxhycYcocXKHFxcXFxcXFxcXGHJxhyhyhxcocXFxcXFxcXGHJxhyhyhyhxcXKHFxcXFxhycXGHKHKHKHFxcocXFxcXGHJxcYcocococXKHFxcXFxcXFxhycYcocococXKHFxcXFxcXGHJxhycYcocXKHFxcXFxcXFxcXGHJxhyhyhxcocXFxcXFxcXFxcYcnGHKHKHFyhxcXFxcXFxcXFxhycYcococXKHFxcXFy/3JxcXFxhyhyhyhyhxcXFyhxcXGHJxcYcnGHKHKHFyhxcXFxcXFxcXGHJxhyhyhyhxcocXFxcXFxcXGHJxhycYcocXKHFxcXKHGHJxcXFxhyhyhyhyhxcXKHFxcXFxhycXGHJxhyhxcocXKHFxcXFxcXGHJxcYcocococXKHFxcXFxcXFxcYcnFxhyhyhxcocXFyhxcXFxhycXGHJxhyhyhxcocXFxcocYcnFxcXGHKHKHKHKHFyhxcXFxcXFxcYcnFxhyhyhyhxcocXFxcXFxcXFxcYcnGHKHKHKHFyhxcXFxcXFxcXFxhycYcnGHKHFyhxcXFyhxcXGHJxcXGHKHKHKHKHFyhxcXFxcXFxcXFxhycYcocococXKHFxcXFxcXFxcXGHJxcYcococXKHFyhxcXFxcXFxcYcnFxhyhyhyhyhxcXFyhxcXFxcYcnFxhycYcococXKHFxcXKHFxcYcnFxcYcnGHKHKHFyhxcXKHFxcXFxcYcnFxhyhycYcXKHFyhxcXFxcv9ycXFxcXGHJxhyhyhxcocXKHFxcXFxcXFxcYcnGHJxhyhyhxcocXFxcXKHFxhycXFxhycYcocococXKHFxcXFxcXFxcXFxcYcnGHKHKHKHFyhxcXKHFxcXFxcYcnFxhycYcococXKHFxcocXFxcXFxcYcnFxhycYcococXKHFyhxcXFxcXFxcXFxhycYcnGHKHFyhyhxcXFxcocXFxhycXFxhycYcocococXKHFxcocXFxcXFxhycXGHJxhyhyhyhxcocXFyhxcXFxcXGHJxcXGHKHJxhxcococXFyhxcXFxcXFxcXGHJxcYcococococXKHFxcocXFxcXFxhycXFxhyhycYcocXKHFyhxcXFxcXFxcXFxcXGHJxcYcocococXKHFyhxcXFxcXFxcXFxcYcnGHJxhyhyhyhxcocXFxcXFyhxhycXFxcYcnGHJxhyhxcocXKHFxcocXFxcXFxhycXFxhycYcococococXFyhxcXFxcXFxcXFxcXGHJxhycYcococXKHFyhxcXFxcXFxcXFxcXFxhycXGHKHKHKHKHFyhxcXFyhxcXFxcXGHJxcXGHJxhyhyhyhyhxcXKHFxcXFyhxcYcnFxcXGHJxhycYcocXKHKHFxcocXFxcXFxcXFxcXFxhycXGHKHKHKHKHKHFyhxcXFxcXKHGHJxcXFxcYcnGHKHJxhyhxcocXKHFxcXFyhxcXFxhycXFxhycXGHKHKHKHKHFyhxcXKHFxcXFxcXFxcXFxhycXGHJxhyhyhyhyhxcXKHFxcXKHFxcXFxcYcnFxcYcnGHKHJxhyhxcocXKHFxcXKHFxcXFxcXGHJxcXGHJxhycYcococXKHFyhxcXKHFxcXFxcXFxcXGHJxcXGHKHJxhyhyhxcococXFxcocXFxcXFxcXFxcXGHJxcYcnGHKHKHKHKHFyhxcocXFxcXKHFxcXGHJxcXFxhycYcnGHKHKHKHKHFyhxcXKHFxcXFxcXFxcXFxcXGHJxcYcnGHKHKHKHKHKHFxcocXFyhxcXFxcXFxcXGHJxcXGHJxhycYcococococXKHFxcocXFxcXFxcXFxcXFxcXGHJxcYcnGHKHKHKHKHKHFyhxcXFyhxcXFxcXFxcXFxcXFxhycXGHJxhyhyhyhyhyhxcocXKHFxcXFyhxcXFxcXGHJxcXFxhycYcnGHJxhyhyhxcocXKHFyhxcXFxcocXFxcXFxhycXFxcYcnFxhycYcococococXKHFyhxcXKHFxcXFxcXFxcXFxcXFxcYcnFxhycYcnGHKHKHKHFyhyhxcXKHFxcXKHFxcXFxcXFxcYcnFxcXGHJxhycYcococococococXFyhxcXKHFxcXFxcXFxcXFxcXFxcYcnFxhycXGHKHJxhyhyhxcococXFyhxcXKHFxcXFxcXFxcXFxcXFxcXGHJxcYcnGHJxhyhyhyhyhyhxcocXKHFxcocXFxcXFxcXFxcXFxcXFxcXGHJxcYcnGHJxhyhycYcocXKHKHFyhxcocXFxcocXFxcXFxcXFxcXFxcXGHJxcXGHJxcYcocnGHKHKHKHKHKHFyhxcocXFyhxcXFxcXFyhxcXFxhycXFxcXFxhycXGHJxhycYcococococococXKHFyhxcXKHFxcXFyhxcXFxcXFxcXFxhycXFxcYcnFxhycYcnGHKHJxhyhyhxcococXKHFyhxcXFyhxcXFxcXFxcXKIcnFxcXFxcXFxhycXGHJxhycYcnGHKHKHKHKHKHKHFyhxcocXKHFxcXKHFxcXFxcXFxcXFxcXFxcXFxcXGHJxcXGHJxhycYcnGHJxhyhyhyhyhxcococXKHFxcocXFyhxcXFxcXKHFxcXFxcXFxcXFxhycXFxcYcnFxcYcnGHJxhycYcocococococococXKHFyhxcXKHFxcocXFxcXKHFxcXFxcXFxcXFxcXFxhycXFxcYcnFxcYcnGHJxhycYcocnGHKHKHKHKHFyhyhxcocXKHFxcocXFxcocXFxcXFyhxcXFxcXFxcXFxcYcnFxcXFxcYcnFxhycXGHJxhycYcnGHKHJxhyhyhyhxcocococXKHFyhxcXKHFxcocXFxcocXFxcXFxcXKHFxcXFxcXGHJxcXFxcXFxhycXFxcYcnFxhycYcnGHJxhycYcocococococococococXKHFyhxcocXKHFxcocXFxcocXFxcXFyhxcXFxcXFxcXFxcXFxcXFxcXGHJxcXFxcXGHJxcXGHJxcYcnGHJxhycYcnGHKHJxhyhyhyhyhyhyhyhyhxcococXKHFyhxcocXFyhxcXKHFxcXKHFxcXFxcocXFxcXFxcXFxcXFxcXFxcXFxcXFxcXFxhycXFxcXGHJxcXFxhycXGHJxcYcnGHJxhycYcnGHJxhyhyhycYcococococococXKHKHKHFyhyhxcocXKHFyhxcXKHFxcocXFyhxcXFyhxcXFxcocXFxcXFxcocXFxcXFxcXFxcXFxcXFxcXFxcXFxcXFxcXGHJxcXFxcXGHJxcXFxhycXFxcYcnFxhycXGHJxcYcnGHJxhycYcnGHJxhycYcocnGHKHJxhyhyhyhyhyhyhyhyhyhyhyhyhxcocococXKHKHFyhxcocXKHFyhxcocXKHFyhxcXKHFxcocXFyhxcXKHFxcXKHFxcXKHFxcXFyhxcXFxcXKHFxcXFxcXKHFxcXFxcXFxcXFxcXKHFxcXFxcXFxcXFxcXFxcXFxcXFxcXFxcXFxcXFxcYcnFxcXFxcXFxcXFxcYcnFxcXFxcXFxhycXFxcXFxhycXFxcXGHJxcXFxhycXFxcYcnFxcYcnFxcYcnFxcYcnFxcYcnFxhycXFxhycXGHJxcYcnFxhycXGHJxcYcnFxhycYcnFxhycXGHJxhycXGHJxhycXGHJxhycYcnFxhycYcnGHJxhycXGHJxhycYcnGHJxcYcnGHJxhycYcnGHJxhycXGHJxhycYcnGHJxhycYcnFxhycYcnGHJxhycYcnFxhycYcnGHJxcYcnGHJxhycXGHJxhycXGHJxhycXGHJxcYcnGHJxcYcnFxhycXGHJxcYcnFxhycXGHJxcXGHJxcYcnFxcYcnFxcYcnFxcYcnFxcXGHJxcXGHJxcXFxcYcnFxcXFxhycXFxcXFxhycXFxcXFxcXGHJxcXFxcXFxcXFxcXFxcYcnFxcXFxcXFxcXFxcXFxcXFxcXFxcXFxcXKHFxcXFxcXFxcXFxcXFyhxcXFxcXFxcocXFxcXFyhxcXFxcocXFxcocXFxcocXFyhxcXKHFxcocXFyhxcocXKHFyhxcocXKHFyhyhxcocXKHKHKHFyhyhyhyhyhyhyhyhyhyhyhycYcococnGHKHJxhycYcnGHJxhycYcnGHJxcYcnFxhycXFxhycXFxhycXFxcYcnFxcXFxcXFxhycXFxcXFxcXFxcXFxcXFxcXFxcXFxcXKHFxcXFxcXFyhxcXFxcocXFxcocXFyhxcXKHFxcocXKHFyhxcococXKHKHKHFyhyhyhyhyhyhycYcococnGHJxhycYcnGHJxhycXGHJxcYcnFxcYcnFxcXFxhycXFxcXFxcXFxcXFxcXFxcXFxcXFxcXFxcocXFxcXFyhxcXFyhxcXFyhxcocXKHFyhxcocXKHKHFyhyhyhyhyhyhycYcocnGHJxhycYcnGHJxcYcnFxcYcnFxcXGHJxcXFxcXFxcXFxcXFxcXFxcXFxcXFxcXKHFxcXFyhxcXFyhxcXKHFyhxcocXKHKHKHFyhyhyhyhycYcocnGHJxhycYcnGHJxcXGHJxcXGHJxcXFxcXFxcXFxcXFxcXFxcXFxcXFxcXKHFxcXKHFxcXKHFyhxcocXKHKHFyhyhyhyhyhyhycYcnGHJxhycYcnFxhycXFxcYcnFxcXFxcXFxcXFxcXFxcXFxcXFyhxcXFxcocXFyhxcocXKHFyhyhxcocococnGHKHJxhycYcnGHJxcYcnFxcYcnFxcXFxcXFxcXFxcXFxcXFxcXKHFxcXFyhxcXKHFyhxcococXKHKHKHKHJxhyhycYcnGHJxcYcnFxcXGHJxcXFxcXFxcXFxcXFxcXFyhxcXFxcocXFyhxcocXKHKHFyhyhycYcococnGHJxcYcnFxhycXFxcXGHJxcXFxcXFxcXFyhxcXFxcocXFxcocXKHFyhyhxcocococnGHKHJxhycXGHJxcXGHJxcXFxcXFxcXFxcXFxcXFxcocXFxcocXFyhxcococXKHKHKHJxhyhycYcnFxhycXFxhycXFxcXFxcXFxcXFxcXFyhxcXFyhxcXKHFyhyhxcococnGHKHJxhycYcnFxhycXFxcXFxcXFxcXFxcXFxcXFxcocXFyhxcXKHKHFyhyhyhyhycYcnGHJxcYcnFxcXGHJxcXFxcXFxcXKHFxcXFyhxcXKHFyhxcococococnGHKHJxcYcnFxcYcnFxcXFxcXFxcXFxcXKHFxcXKHFyhxcocXKHKHKHJxhyhycXGHJxcYcnFxcXFxcXFxcXFxcXFxcocXFyhxcXKHKHFyhyhycYcocnGHJxcYcnFxcXFxcXFxcXFxcXFxcXFxcocXFyhxcococococococnGHJxcYcnFxcXFxcXFxcXFxcXFxcXFyhxcXKHFyhxcocococnGHJxhycYcnFxcXFxhycXFxcXKHFxcXFxcocXKHFyhyhxcnGHKHJxhycYcnFxcXGHJxcXFxcXFxcocXFxcocXFyhxcococococnGHJxcYcnFxcYcnFxcXFxcXFyhxcXFyhxcXKHKHFyhyhycYcnGHJxhycXFxcXFxcXFxcXFxcXFxcocXFyhxcococococnGHJxhycXFxcYcnFxcXFxcXKHFxcXFyhxcocXKHKHKHJxhycYcnFxcYcnFxcXFxcXFxcocXFxcocXKHFyhyhyhycYcnGHJxcYcnFxcXFxcXFxcXKHFxcXKHFyhyhxcnGHKHJxhycXGHJxcXFxcXFxcXFxcXKHFxcocXKHKHKHKHJxhycYcnFxcXFxhycXKHFxcXFxcocXKHFyhyhyhycYcnGHJxcXGHJxcXFxcXKHFxcXFyhxcocococococnGHJxcXGHJxcXFxcXFyhxcXFyhxcocXKHKHKHJxhycXGHJxcXFxcXFxcXFxcXKHFxcococXKHJxhyhycXGHJxcXFxcXFxcXFxcXFyhxcocXKHKHKHKHJxcYcnFxcXFxcXFxcXFxcXFyhxcXKHKHKHKHKHJxcYcnFxcXFxcXFxcXFxcXKHFxcocococococnFxhycXFxcXFxcXFxcXFxcocXKHFyhyhyhycYcnFxcYcnFxcXFxcXFyhxcXKHFyhyhyhyhycYcnFxcXFxhycocXFxcXFyhxcococXJxhycYcnFxhycXFxcXFxcXKHFxcXKHKHFyhycYcnGHJxcXFxcYcnKHFxcXFyhxcocXKHKHJxhycXGHJxcXFxcXFxcXFyhxcocXKHKHKHJxhycXGHJxcXFxcXFxcocXFyhxcocococnGHJxcYcnFxcXFxcXFyhxcXKHFyhyhyhycYcnFxcXGHJxcXKHFxcXFyhxcocococnGHJxcXFxhycXFyhxcXFxcocXKHKHKHJxhycXFxhycXFxcXKHFxcXKHFyhyhyhycXGHJxcXFxcXFxcXFxcXKHFyhxcococnGHJxcXFxcYc4cXFxcXFyhxcocococnGHJxcYcnFxcXFxcocXFyhxcocococnGHJxcYcnFxcXFyhxcXFyhxcococnGHJxhycXFxcXFxcXFxcocXFyhyhyhycYcnFxhycXFxcXFyhxcXFyhyhyhyhycYcnFxcXFxcXFxcXFxcocXKHKHKHKHJxcXGHJxcXFxcocXFxcococXJxhycYcnFxcXFxcXFxcXFxcocXKHKHKHJxhycXFxcXFxcXFxcXFyhxcocococnGHJxcXFxcXFxcXFxcXKHFyhyhycYcnGHJxcXFxcXFxcXKHFyhxcocnGHJxhycXFxcXFxcXFxcocXKHKHKHKHJxcXFxhycXFyhxcXFyhyhyhyhycYcnFxcXFxcXFxcXKHFyhyhyhyhycXFxcYcnKHFxcXFyhxcococnGHJxcXGHJxcXKHFxcXKHFyhycYcnGHJxcXFxcXFxcXFyhxcocococnFxhycXFxcXFxcXKHFxcococnGHJxhycXFxcXFxcXKHFyhxcocnGHJxcYcnFxcXFxcocXFyhyhyhycYcnFxcXFxcXFxcXFyhxcococnGHJxcXGHJxcocXFxcocXKHKHJxhycXFxcXFxcXFxcocXKHKHKHJxhycXFxcXFxcXKHFxcocococnFxhycXFxcXFxcocXKHFyhycYcnFxhycXFxcocXFxcocococnGHJxcXFxcXFxcXFyhxcococnGHJxcXFxcXFxcXFxcocXKHKHJxcYcnFxcXFxcXFyhxcocXJxhycYcnFxcXFxcXFyhxcocXJxhycYcnFxcXFxcXFxcocXKHKHJxhycXFxcXFxcXFxcocXKHKHKHJxcXFxcXFxcXFxcXKHKHKHJxhycXFxcXFxcXFxcocXKHJxhycXGHJxcXFxcocXFyhyhyhycXGHJxcXFxcocXFyhxcnGHJxhycXFxcXFxcXFyhyhxcnGHJxhycXFxcXFyhxcXKHKHKHJxcXGHJxcocXFxcocXKHJxhycXFxcXFxcXFxcXKHKHKHJxhycXFxcXFxcXKHFyhyhyhycXFxhycXKHFxcXKHKHKHJxcYcnFxcXFyhxcXKHKHJxhycXFxcXFxcXFxcocXKHKHJxcXGHJxcXKHFxcocXKHJxhycXFxcXFxcXFyhxcococnGHJxcXFxcXFyhxcXKHKHJxcYcnFxcXFxcocXKHFycYcnGHJxcXFxcXKHFyhxcnGHJxcYcnFxcXKHFxcocococnFxcXFxcXFxcXFyhyhyhycYcnFxcXFxcXKHFyhyhycYcnFxcXFxcXFyhxcocnGHJxhycXFxcocXFyhxcnGHJxhycXFxcXFyhxcocococnFxcXFxcXFxcXKHFycYcocnFxcXFxcXFyhxcococnGHJxcXFxcXFyhxcococnGHJxcXFxcXFxcococococnFxcXFxcXFxcocXKHJxhycXFxcXFxcXFyhxcnGHKHJxcXFxcXFxcocXKHKHJxcYcnFxcXKHFxcococnGHJxcXFxcXFyhxcococnGHJxcXFxcXFyhxcocnGHJxcXFxcXFxcXFyhyhyhycXFxcXFxcXFxcocococnFxhycXFyhxcXKHKHJxhycXFxcXFxcXKHFyhycYcnFxcXFxcXKHFyhyhycYcnFxcXFxcocXKHKHJxhycXFxcXFyhxcococnGHJxcXFxcXFyhyhyhycYcnFxcXFxcocXKHKHJxhycXFxcXKHFxcocnGHJxcXFxcXFxcXKHFyhycXGHJxcXFxcocXKHKHJxhycXFxcXFyhxcococnFxcXFxcXFxcXKHFycYcnFxhycXKHFxcocococnFxcXFxcXFxcocococnFxcXFxcXFxcocococnFxhycXKHFxcocococnFxcXFxcXFyhxcocnGHJxcXFxcXFyhxcocnGHJxcXFxcXFyhxcocnGHJxcXFxcXFyhxcococnFxcXFxcXFxcocococnFxcXFxcXFxcocococnFxcXFxcXFxcocococnFxcXFxcXFyhxcocnGHJxcXFxcXKHFyhyhycXFxcXFxcXFyhxcnGHJxcXFxcXFxcXKHKHKHJxcXFxcXFxcocococnFxcXFxcXFxcocXJxhycXFxcXFxcXKHFyhycXGHJxcXKHFxcococnFxcXFxcXFxcocXJxhycXFxcXFxcXFyhyhycYcnFxcXFyhxcococnFxhycocXFxcococnFxcXFxcXFxcXKHKHJxcXFxcXFxcXFyhyhycYcnFxcXKHFyhxcnGHJxcXFxcXKHFyhyhycXFxcXFxcXKHFycYcnFxcXFxcXFxcococnFxhycXKHFxcococnFxhycXKHFxcococnFxcXFxcXFxcocXJxhycXFxcXFxcocXJxhycXFxcXFxcXFyhyhycXFxcXFxcXFxcocnGHJxcXFxcXFyhxcocnFxcXFxcXFxcXKHKHJxcXFxcXFxcXKHKHJxhycXFxcocXKHKHJxcYcnKHFxcocXJxhycXFxcXKHFyhyhycXFxcXFxcXFyhyhycXFxcXFxcXFyhyhycYcnFxcXKHFyhyhycXFxcXFxcXKHFycYcnFxcXFxcXKHKHKHJxcXFxcXFyhxcnGHJxcXFxcXFyhxcocnFxcXFxcXFxcococnGHJxcXKHFxcocnGHJxcXFxcXKHKHKHJxcXFxcXFxcococnFxcXFxcXFxcococnFxhycocXFyhyhycXFxcXFxcXFyhyhycXFxcXFxcXKHKHKHJxcXFxcXKHKHKHJxcXFxcXFxcococnFxcXFxcXFyhxcnGHJxcXFxcXKHFyhycXFxcXFxcXFyhyhycXFxcXFxcXFyhycYcnFxcXFxcocXJxhycXFxcXFxcocococnFxcXFyhxcococnFxcXFxcocXKHJxcXFxcXFxcXKHKHJxcXFxcXFxcocXJxhycXFxcXKHFycYcnFxcXFxcXFyhyhycXFxcXFxcXKHKHJxhycXKHFxcococnFxcXFxcXKHKHJxhycXFxcocXKHJxcYcnFyhxcXKHJxcYcnFyhxcXKHJxcYcnFxcocXKHJxhycXFxcXKHKHKHJxcXFxcXKHFyhycXFxcXFxcXKHKHJxcYc4cXFxcocnFxhycXFyhxcocnGHJxcXFyhxcocnGHJxcXFyhxcocnFxhycXKHFyhyhycXFxcXFxcXKHJxhycXFxcXKHKHKHJxcXFxcXKHFycYcnFxcXFxcocXJxhycXFxcXKHFyhycXFxcXFxcXKHKHJxcXFxcXFxcococnFxcXFxcXKHKHJxcXFxcXFxcococnFxcXFxcXFyhycYcnFxcXKHFyhycYcnFxcXKHFycYcnFxcXFxcXKHKHJxcXFxcXFyhyhycYcnFyhxcXJxhycXFxcXFxcocXJxcYcnFyhxcococnFxcXFxcocXJxhycXFxcXKHFyhycXFxcXFxcocXJxcYcnFxcocXKHJxcXFxcXFxcococnFxcXFxcXFyhycXGHJyhxcXKHKHJxcXFxcXKHKHJxcXFxcXFxcococnFxcXFxcocXJxhycXFxcXKHKHJxhycXFyhxcocnGHJxcocXFyhycXGHJyhxcXKHJxcXFxcXFxcXKHJxcXFxcXFxcococnFxcXFxcXKHKHJxcXFxcXFyhycYcnFxcXFyhyhycYcnFyhxcococnFxcXFxcococnFxcXFxcXFyhycYcnFxcocXKHJxhycXFyhxcocnFxcXFxcXFyhyhycXFxcXFyhyhycXFxcXFxcococnFxcXFxcXKHJxhycXFxcocXKHJxcXFxcXFyhyhycXFxcXFxcocnGHJxcXFyhxcnGHJxcXFxcocXJxhycXFxcocXKHJxcXFxcXFyhyhycXFxcXFyhyhycXFxcXFxcXKHJxcXFxcXFxcocnGHJxcXFyhyhycYcnFyhxcococnFxcXFyhyhycYcnFyhxcocnGHJxcXKHFyhycXFxcXFxcococnFxcXFxcococnFxcXFxcocXJxcYcnKHFxcocnFxcXFxcXFyhycXFxcXFxcXKHJxhycXFyhxcocnFxcXFxcXKHKHJxcXFxcocXJxhycXFxcocXJxhycXFxcXKHKHJxcXFxcXFyhycYcnFxcocXKHJxcXFxcXFyhyhycXFxcXKHKHJxhycXKHFyhycXFxcXFxcXKHJxcXFxcXFyhyhycXFxcXFyhyhycXFxcXFyhycYcnFxcXKHFycYcnFxcocXKHJxcYc4cXFyhycXFxcXFxcococnFxcXFyhyhycXFxcXFxcococnFxcXFyhyhycXFxcXFxcocnFxcXFxcXFyhycXFxcXFxcXKHJxcXFxcXFyhyhycXFxcXKHKHJxcXFxcXFyhycXGHOHFxcocnFxcXFxcXFycYcnFxcXFyhxcnFxcXFxcXFyhycXGHOHFxcocnFxcXFxcXKHJxhycXFyhyhyhycXFyhxcocnFxcXFxcXKHKHJxcXFyhyhycYcnFyhxcocnFxcXFxcococnFxcXFxcococnFxcXKHFyhycXFxcXKHFycYcnFxcocXJxhycXFxcococnFxcXFxcXKHJxhycXKHFyhycXFxcXFxcocnFxcXFxcXKHJxhycXFyhxcnFxhycXKHFycYcnFxcXKHFycXGHJyhxcocnGHJxcocXJxhycXFxcXKHJxhycXFyhxcnGHJxcXKHFyhycXFxcXFyhycYcnFxcocXJxhycXFyhxcnGHJxcXFyhyhycXFxcXFyhyhycXFxcXKHJxhycXFyhxcnGHJxcXFyhyhycXFxcXFyhycYcnFyhxcocnFxcXFxcococnFxcXFyhyhycXFxcXKHKHJxcXFxcococnFxcXFxcocnFxcXFxcXKHJxhycXKHFyhycXFxcXKHFycXFxcXFxcXJxhycXFxcocXJxcXFxcXFxcnGHJxcXFyhxcnFxcXFxcXFycYcnFxcXKHFycXFxcXFxcococnFxcXKHKHJxcXFxcXKHJxcXFxcXFyhyhycXFyhxcnGHJxcXKHFyhycXFxcocXJxhycXFyhxcnFxhzhxcXKHJxcXFxcXKHJxhycXKHFycYcnFxcXKHKHJxcXFxcococnFxcXFyhycYcnFyhxcocnFxcXFxcocnFxcXFxcXKHJxcXFxcXFyhycXFxcXFyhycYcnFyhxcnGHJxcXKHFycYcnFxcococnFxcXFxcocnGHJyhxcocnGHJyhxcocnFxcXFxcocnFxcXFxcXKHJxcXFxcXKHKHJxcXFyhyhycXFxcXKHJxhycXKHFyhycXFxcXKHKHJxcXFyhyhycXFxcXFyhycXFxcXFyhyhycXFyhxcnGHJxcXKHFycXFxcXFxcocnFxcXFxcXKHJxcXFxcococnFxcXFyhycYcnFyhxcnGHJxcocXKHJxcXFxcococnFxcXKHKHJxcXFxcococnFxcXKHKHJxcXFxcocnGHJyhxcocnFxcXFxcXJxhycXFyhxcnFxcXFxcXKHJxcXFxcXKHKHJxcXKHKHJxcXFxcXKHJxcXFxcXKHJxhycocXKHJxcXFxcXJxhycXFxcocXJxcXFxcXKHJxhycocXKHJxcXFxcXKHJxcXFxcXKHJxcXFxcXKHJxhycocXKHJxcXFxcXJxhycXFxcococnFxcXKHKHJxcXFxcocnFxcXFxcXKHJxcXFxcocnGHJyhxcocnFxcXFxcocnFxcXFxcocnFxcXFxcocnFxcXFxcXJxhycXFyhyhycXFxcXKHJxcXFxcXFyhycXFxcXKHJxhycocXKHJxcXFxcococnFxcocXJxcXFxcXFyhycXFxcXFycYcnFxcXKHKHJxcXKHFycXFxcXFxcocnFxcXFyhyhycXFxcocnFxhzhxcocnFxcXFyhyhycXFyhyhycXFxcXKHKHJxcocXKHJxcXFxcocnFxcXFxcocnFxcXFxcXJxcYc4cXFycXFxcXFxcocnFxcXFxcocnFxcXFyhycYcnKHFyhycXFxcocXJxcXFxcXKHJxcXFxcXKHJxcXFxcococnFxcocXJxcXFxcXKHJxhycocXJxhycXKHFycXFxcXFxcocnFxcXFyhycXFxcXFxcnGHJxcocXJxcXFxcXFyhycXFxcXKHJxcXFxcXKHJxcXFxcXKHJxcXFxcococnFyhxcnGHJxcocXJxhycocXKHJxcXFxcocnFxcXFxcocnFxcXFyhycXFxcXFxcnFxhzhxcocnFxcXFyhyhycXKHFycYcnKHFyhycXFxcXKHJxcXFxcXKHJxcXFxcocnFxcXFxcocnFxcXFxcnGHJxcocXKHJxcXKHFycXFxcXFyhycXFxcXFyhycXFxcXKHJxcXFxcXJxhycXFyhyhycXFxcococnFxcococnFxcXKHJxhycocXKHJxcXKHFycXFxcXFyhycXFxcXFyhycXFxcococnFxcXKHJxcXFxcXKHJxcXFxcocnFxcXFxcocnFxcXFyhycXFxcXKHKHJxcocXJxhycocXKHJxcXKHFycXFxcXFyhycXFxcXFycYcnFxcocnFxcXFxcXJxhycocXKHJxcXFyhyhycXKHFyhycXFyhyhycXFxcococnFxcococnFxcococnFxcXKHJxhycocXJxcXFxcXFycYcnKHFyhycXFxcocnGHJyhxcnFxcXFxcXJxhycocXKHJxcXFyhycYc4cXFycXFxcXFyhycXFxcXFycYcnFyhyhycXFxcococnFyhxcnGHJyhxcnGHJyhxcnGHJxcococnFxcXKHJxhzhxcocnFxcXFyhycXFxcXJxhycXFyhxcnFxcXFyhycXFxcXKHJxcXFxcXKHJxcXFyhycXFxcXFyhycXFxcococnFxcocnGHOHFxcnFxcXFxcocnFxcXFyhycXFxcXKHJxcXFxcXJxcXFxcXFycYcnFyhyhycXFyhxcnFxcXFyhycXFxcXFycXGHOHFyhycXFyhxcnFxcXFyhycXFxcXFycYcnKHFyhycXFyhxcnFxcXFyhycXFxcXKHJxcXFxcXJxcXFxcXFycYcnKHFycYcnKHFycYcnKHFycXFxcXFyhycXFxcXKHJxcXFyhyhycXKHKHJxcXFyhyhycXKHKHJxcXFyhycXFxcXKHJxcXFxcocnFxcXFyhycXFxcXKHJxcXFyhycXFxcXFyhycXFxcocnFxcXFyhycXFxcXKHJxcXFxcocnFxcXFycYcnFyhxcnFxcXFyhycXFxcXFycXFxcXFyhycXFxcXKHJxcXFyhycXFxcXKHJxcXFxcXJxcXFxcXKHJxcXFxcnGHJxcococnFxcococnFxcococnFyhyhycXFxcocnFxcXFyhycXFxcXKHJxcXFyhycXFxcXKHJxcXFxcocnFxcXFycYcnFyhyhycXFyhyhycXKHFycXFxcXKHJxcXFxcocnFxcXFyhycXFyhxcnFxcXFyhycXFxcocnFxcXFxcnFxcXFxcXJxcXFxcXJxhycXKHKHJxcXKHJxcXFxcXJxhycocXJxcXFxcXKHJxcXFyhycXFxcXJxhycXKHKHJxcXKHKHJxcocXJxcXFxcocnFxcXFycYcnFyhyhycXFyhycXFxcXFycYcnKHFycXFxcXFycXGHOHFycXFxcXFycYcnKHFycXFxcXFyhycXFyhyhycXKHFycXFxcXKHJxcXFyhycXFxcXKHJxcXFyhycXFxcXFycXFxcXFycYcnKHFycXFxcXFycXFxcXFxcnFxcXFyhycXFxcXKHJxcXKHKHJxcXKHJxcXFxcocnFxcXFycXFxcXFxcnFxcXFyhycXFxcXKHJxcXFyhycXFxcocnFxcXFyhycXFxcocnFxcXFycYcnFyhycYcnKHKHJxcXKHJxhzhxcnGHOHFyhycXFyhyhycXKHKHJxcXKHJxcXFxcocnFxcXKHJxcXFyhycXFxcXFycXFxcXFycXFxcXFyhycXFyhycXFxcXFycYc4cXKHJxcXKHJxcXFxcXJxcXFxcXJxhycocXJxcXFxcocnFxcocXJxcXFyhycXFxcXKHJxcXKHKHJxcococnFyhxcnFxcXKHKHJyhxcnFxcXFxcnFxcXFxcocnFxcocnFxcXFyhycXFxcocnFxcXKHJxcXFyhycXFxcXKHJxcXFycYcnFyhyhycXKHKHJxcXKHJxcXFxcnGHJxcocnFxcXFxcnFxcXFyhycXFxcXJxcXFxcXKHJxcXKHJxcXFxcocnFxcococnFyhyhycXKHKHJxcococnFxcocnFxcXFycYcnKHFycXFxcXKHJxcXKHJxhzhxcnFxcXFxcnFxcXFxcnFxcXFxcnGHJyhyhycXFyhycXFxcXJxcXFxcXKHJxcXKHJxcXFxcXJxcXFxcocnFxcocnFxcXFxcnFxcXFyhycXFxcocnFxcXJxhycXKHKHJxcococnFyhyhycXKHKHJxcococnFyhyhycXKHKHJxcococnFyhyhycXKHKHJxcococnFyhyhycXKHKHJxcococnFyhyhycXKHKHJxcocnFxcXFxcnFxcXFyhycXFxcocnFxcococnKHFycXFxcXKHJxcXKHJxcXFxcocnFxcocnFxcXFycXFxcXFyhycXKHFycXFxcocnFxcXKHJxcXFyhycXFyhyhycocXJxcXFxcocnFxcocnFxcXFycYcnKHKHJxcXKHJxcXFyhycXFxcnGHJxcocnFxcXFyhycXFyhycXFxcXKHJxcococnFyhyhycXKHKHJyhxcnFxcXFyhycXKHFycXFxcocnFxcXKHJxcXFyhycXFyhycXFxcXKHJxcXKHJxcXFyhycXFxcocnFxcocnFxcXFyhycXFyhycXFxcocnFxcXKHJxcXKHJxcXFxcnGHJyhyhycXKHJxcXFxcocnFxcocnFxcXFycXFxcXFycXFxcXKHJxcXKHJxcXFxcnFxcXFyhycXFxcnGHJyhxcnFxcXKHJxcXKHKHJyhxcnFxcXKHJxcXFyhycXFxcnGHJyhyhycXKHKHJxcocnFxcXFyhycXKHKHJxcocnFxcXFyhycXFyhycXFyhyhycocXJxcXFyhycXFxcocnFxcocnFxcXFycXFxcXKHJxcXKHJxcXFxcnFxcXFyhycXFyhycXFxcocnFxcXJxhycococnFyhycXFxcXKHJxcXKHJxcXKHJxcXFxcocnFyhyhycocXJxcXFyhycXFxcnGHJyhxcnFxcXJxhycXKHJxcXFyhycXFxcnGHJyhyhycXKHJxcXFxcocnFyhycYc4cocnFxcocnFxcocnFxcXFycXFxcXFycXFxcocnFxcXKHJxcXKHJxcXFyhycXFyhycXFxcocnFxcocnFxcXKHJxcXFycXFxcXFycXFxcXKHJxcococnKHFycXFxcocnFxcocnFxcXFycXFxcXKHJxcocnGHOHKHJxcXJxhycXKHJxcXFyhycXFyhycXFxcocnFxcocnFxcXJxhycococnFyhycXFxcXJxcXFxcocnFxcnGHJxcocnFxcXKHJxcXKHJxcXFyhycXFyhycXFyhycXFxcXJxcXFxcocnFyhycXFxcXKHJxcocnFxcXFycXFxcXKHJxcocnFxcXFyhycXKHJxcXFxcnFxcXFyhycXKHJxcXFxcnGHOHFycXFxcocnFxcocnFxcXKHJxcXKHJxcXKHJxcXFyhycXFyhycXFxcnGHOHFycXFxcXJxcXFxcXJxcXFyhycXFyhycXFxcnFxcXFxcnFxcXFycXFxcXFycXFxcocnFxcocnFxcocnFxcXFycXFxcXJxcXFxcocnFyhycXFxcXJxcXFxcocnFyhycXFxcXJxcXFxcnFxcXFyhycXKHKHJyhyhycocXJxcXFycYc4cXJxcXFxcnGHOHFycXFxcnGHJyhyhycococnFyhycXFxcocnFxcocnFxcocnFxcXJxhzhxcnFxcXFycXFxcXJxcXFxcocnFyhycXFxcXJxcXFxcnFxcXFycYc4cXJxcXFyhycXKHKHJyhxcnFxcocnFxcXKHJxcococnKHJxcXFxcocnFyhycXFxcnGHOHFycXFxcXJxcXFxcnFxcXFyhycocXJxcXFyhycXKHJxcXFxcnFxcXFycYc4cocnFyhycXFxcocnFxcnGHJyhyhycococnKHFycXFyhycXFxcocnFyhycXFxcXJxcXFyhycXFyhycXFyhycXFxcnFxcXFyhycXKHJxcXFxcnFxcXKHJxcococnKHKHJyhyhycocXJxcXKHJxcXFycXFxcXFycXFxcnFxcXFxcnFxcXKHJxcXKHJxcococnKHKHJyhyhycococnFyhycXFyhycXFxcnGHOHFycXFxcnFxcXFxcnFxcXJxcXFxcXJxcXFyhycXKHKHOHFycXFxcXJxcXFyhycXFyhycXFyhycXKHKHJyhyhycococnKHKHJyhxcnFxcocnFxcocnFxcocnFxcocnFxcXJxcXFxcnFxcXFycXFxcXKHJyhxcnFxcocnFxcocnFxcocnFxcXJxcXFxcnFxcXFycXFxcXJxcXFxcnFxcXFycXFxcXJxcXFxcnFxcXFycXFxcXJxcXFxcnFxcXKHJxcXKHJxcocnFxcXFycXFxcocnFyhycXFxcocnFyhycXFxcocnFyhycXFxcnFxcXFyhycococnFyhycXFyhycXFyhycXFycYcnKHJxcXFxcnFxcXKHJxcocnFxcXKHJxcocnFxcXJxcXFxcnFxcXFycXFxcXJxcXFxcnFxcXFycXFxcocnFyhycXFxcnGHOHFycXFyhycXFyhycXFyhycXFyhycXKHJxcXFxcnFxcXJxcXFxcocnFyhycXFyhycXFyhycXKHJxcXFxcnFxcXJxcXFxcocnKHFycXFyhycXKHKHOHFycXFxcocnFyhycXFyhycXFyhycXFyhycXFycXFxcXFycXFyhycXFxcnFxcXFycXFxcocnFxcnFxcXFxcnFxcocnFxcocnFxcocnFyhycXFxcocnKHFycXFyhycXKHJxcXFxcnFxcXJxcXFxcnFxcXFycXFxcXJxcXFycXFxcXKHJyhyhycocnFxcXFycXFyhycXFxcnFxcXFycXFxcocnFyhycXFxcnFxcXFycXFxcocnFyhycXFyhycXFyhycXFycYc4cXJxcXKHJxcXKHJxcocnFxcXKHJyhyhycocnFxcXFycXFyhycXFyhycXFycYc4cXJxcXKHJxcXKHJxcocnFxcXJxcXFxcnFxcXFycXFxcnFxcXFycXFxcXJxcXFycXFxcXJxcXFxcnFxcXKHJxcocnFxcocnFyhycXFxcnFxcXFycXFxcXJxcXFycXFxcXJxcXFyhycXKHJxcXKHJxcXJxcXFxcocnFycYcnKHJxcXFycXFxcXJxcXFyhycXKHJxcXKHJxcocnFxcXJxcXFxcnFxcXKHJyhyhycocnFxcXKHJyhyhzhxcnFxcXJxcXFxcnFxcXJxhzhyhycocnFxcXKHJyhyhzhxcnFxcXJxcXFyhycXFycXFxcXJxcXFyhycXKHJxcXKHJxcocnFxcocnFxcnGHOHKHJyhycXFxcocnFycYcnKHJxcXFycXFxcocnFyhycXFyhycXKHJxcXFycXFxcocnKHFycXKHJxcXFyhycocnFxcXKHJyhyhzhxcnFxcocnFxcnGHOHKHJyhycXFxcnFxcXFycXFxcnFxcXFycXFxcocnKHJxcXFxcnFxcocnFxcnFxcXFycXFxcXJxcXKHJxcXJxhzhyhycocnFxcXJxcXFxcnFxcXJxcXFxcnFxcocnFxcocnFyhycXFyhycXKHJxcXKHJxcocnFxcnGHOHFycXFycXFxcXKHJyhycXFxcnFxcXFycXFxcnFxcXFycXFyhycXFycYc4cocnKHJxcXFycXFxcnGHOHJxcXFxcnFxcocnFyhycXFyhycXKHJxcXKHJxcocnFxcnGHOHKHJyhycXFyhycXFycXFxcXJxcXFyhycocnFxcXJxcXFxcnFxcXJxcXFyhycocnFxcXFycXFycYc4cXJxcocnFxcXJxcXFxcnFxcocnFyhycXFyhycXKHJxcXJxcXFxcnFxcXKHJxcnGHOHKHJyhycXFxcnFxcXKHJyhycXFxcoc4cXJxcXFycXFxcnFxcXFycXFxcnFxcXKHJxcnGHJyhycXFycYc4cocnKHJxcXKHJxcocnFxcnFxcXFycXFxcocnKHJxcXFycXFxcocnKHJxcXFycXFxcXJxcXJxhzhxcnFyhycXFxcnFxcXJxcXFxcnFxcocnFyhycXFycYc4cnFxcXKHJyhycXFxcnFxcXJxcXFxcnFxcXJxcXFycXFxcXJxcXKHJxcocnFxcnGHOHJxcXFyhycocnFxcocnFyhycXFycYc4cnFxcXJxcXFyhycocnFxcXJxcXFyhycocnFxcXJxcXFycXFxcocnFycYc4cocnKHJxcXKHJyhyhzhxcnFyhycXFxcnFxcocnFxcnFxcXFycXFyhycXKHJxcXJxcXFxcnFxcXJxcXFycXFxcXJxcXKHJxcocnFyhycXFyhycocnFxcXJxcXFxcnFyhycXFxcnFxcXJxcXFyhycocnFxcocnFyhycXFycXFxcocnFyhycococnKHJxcXJxcXFxcnFxcocnFxcnFxcXKHJyhycXFxcnFxcXJxcXFycXFxcXJxcXKHJyhyhzhxcnFyhycXFyhycocnFxcXJxcXFyhycocnFxcocnFycYc4coc4cXJxcocnFxcocnFyhycococ4cXJxcocnFxcocnFycXFxcXJxcXFyhzhxcnFxcnFxcXFycXFyhycXKHJxcocnFxcnFxcXFycXFyhycocnFxcXKHOHFycXKHJxcXKHJyhycXFxcnFxcXJxcXFycXFxcocnKHJxcXKHJxcnGHOHJxcXFycXFxcocnKHJxcXKHJyhycXFxcnFxcocnFyhycXKHJxcXJxcXFxcnFxcnFxcXFycXFxcnFxcocnFxcnFxcXJxcXFyhycocnFxcocnKHJxcXFycXFxcnFxcXJxcXFycXFxcnFxcXFycXFycXFxcXJxcXJxhzhycXFxcnFxcXJxcXFycXFxcnFxcXFycXKHJxcXKHJyhycXFyhycXJxcXFxcnFxcXJxcXFycXFxcnFxcXJxcXFyhzhxcnFxcnFxcXKHJyhycXFyhycXJxcXFxcnFxcXJxcXKHJxcocnFyhycXKHJxcocnFxcnFxcXJxcXFxcnFyhycXFycXFxcXJxcXJxcXFxcnFxcocnKHJxcXFycXFyhycXJxcXFxcnFxcXJxcXFycXFxcnFxcXJxcXFycXFxcnFxcXJxcXFycXFxcnFxcXKHOHFycXKHJxcXJxcXFycXFxcocnKHJxcXJxcXFyhycocnFxcnFxcXKHJyhycXFycXFxcXJxcocnFxcocnKHJxcXJxcXFxcnFxcnFxcXKHJyhycXFycXFxcXJxcXJxcXFyhycocnFxcnFxcXFycXKHJxcXJxcXFyhycocnFxcnFxcXJxcXFxcnFyhycXKHJxcXJxcXFycXFxcnFxcXJxcXFyhzhyhzhycXFxcnFxcXJxcXFycXFxcnFxcocnFycXFxcXJxcXKHJxcnFxcXFycXFycXFxcXJxcXJxcXFyhycocnFxcnFxcXJxcXFyhzhyhzhyhzhyhzhycXFxcnFxcXJxcXKHJyhycXFxcnFxcnFxcXKHJyhycXFycXFxcnFxcXKHOHKHOHKHOHJxcXFycXFxcnFxcnFxcXFycXFycXFxcXJxcocnFxcnFxcXJxcXFycXFxcnFxcXJxcXKHJyhycXFxcnFyhycXFycXFxcXJxcocnFyhycXKHJyhycXFxcnFxcoc4cXJxcXJxcXFycXFxcoc4cnFxcXJxcXFycXFyhycocnFxcnFxcXFycXKHJxcocnFyhycocnFxcXJxcXJxcXFyhycocnFyhycXKHJxcocnKHJxcXKHJyhycXFycXFxcnFxcXJxcXFycXFycXFxcXJxcXJxcXFycXFxcnFxcXJxcXFycXFycXFxcXJxcXJxcXFycXFxcnFxcocnFycXFxcocnKHJxcXJxcXKHJxcocnKHJxcXKHOHFycXKHJxcocnKHJxcXFycXKHJxcXJxcXFycXFxcnFxcnFxcXFycXFycXFxcnFxcXJxcXKHJyhycXFycXFxcnFxcXJxcXKHJxcnFxcXKHOHKHOHJxcXFycXFyhycocnFyhycXKHJyhycXFyhycocnFyhycXKHJyhycXFyhycocnFyhycocnFxcXJxcocnFxcnFxcocnFycXFxcXJxcocnFyhycXJxcXFxcnFxcnFxcXJxcXKHJxcnFxcXKHOHKHOHJxcXFycXFycXFxcnFxcXJxcXKHJyhycXFycXFxcnFxcnFxcXFycXKHJxcocnKHJxcXKHJyhycXJxcXFxcnFxcnFxcXJxcXFycXFyhycocnFyhycXJxcXFxcnFxcnFxcXJxcXKHJyhycXFycXFyhycXJxcXFyhycocnKHJxcXFycXKHJxcocnKHJxcXKHOHKHOHJxcXFycXKHJxcocnKHJxcXKHOHKHOHJxcXKHOHFycXJxcXFxcnFxcnFxcXJxcXKHJyhycXKHJxcocnKHJxcXJxcXKHJyhycXFycXFxcnFxcocnKHJxcocnFycXFxcoc4cnFxcXJxcXJxcXFycXFxcnFxcnFxcXJxcXFycXFycXFxcnFxcXJxcXJxcXFycXFxcnFxcnFxcXJxcXFycXFycXFxcoc4cnFxcoc4coc4cnFxcnFxcXJxcXFycXFycXFxcnFxcXJxcocnFxcnFxcnFxcXFycXJxcXFxcnFxcnFxcocnFycXFxcnFxcXJxcXJxcXFycXFyhycocnFyhycXJxcXFycXFxcnFxcocnKHJyhycXFyhzhycXFxcnFxcnFxcXJxcXJxcXFycXFxcnFxcnFxcXJxcXKHJyhycXJxcXFxcnFyhycXJxcXFycXFxcnFxcocnKHJyhycXFycXFxcnFxcXJxcocnFycXFxcoc4cnFxcXJxcocnFycXFxcXJxcnFxcXFycXKHJxcnFxcXFycXJxcXFxcnFyhycXJxcXFycXFxcnFxcnFxcXJxcXKHJyhycXJxcXFyhzhycXFyhycnGHOHJxcXJxcXKHJyhycXKHJyhycXFycXFycXFxcoc4cnFxcnFxcXJxcXJxcXFycXFyhycocnKHJxcXJxcXFycXFycXFxcnFxcnFxcXJxcXKHOHKHOHJxcXJxcXKHJyhycXKHJyhycXKHJyhycXFycXFycXFxcnFxcXJxcocnFycXFxcXJyhycXFycXFxcnFxcnFxcXJxcXKHOHJxcXFycXKHJyhycXFycXFyhzhyhzhycXFycXFyhycocnFycXFxcnFxcXJxcXJxcXFycXFycXFxcnFyhycXKHJyhycXKHJyhycXKHJyhycXKHJyhycXKHJyhycXKHJxcnFxcXJxcXJxcXFycXFycXFxcnFxcnFxcXJxcXJxcXFycXFycXFxcnFxcnFxcXJxcocnFyhycocnFycXFxcoc4cnFxcnFxcXJxcocnFycXFxcnFxcXJxcocnFycXFxcnFxcocnJxcXFxcnFyhycocnFyhycocnFycXFxcXJyhycXFycXFxcnFyhycXJxcXFycXFyhzhycXFxcnFycXFxcXJxcnFxcXJxcXFycXFycXFyhzhycXFxcnFyhycocnFyhycocnFycXFxcnFxcXJxcocnFycXFxcnFxcnFxcXJxcXJxcXFycXKHJxcnFxcXJxcXJxcXFycXFycXFxcnFxcnFxcnFxcXJxcXKHOHJxcXKHOHJxcXJxcXKHJycXFxcXJxcnFxcXKHOHJxcXJxcXJxcXFycXFycXFxcnFxcnFxcoc4cnFxcXJxcnFxcXJxcXFycXKHJxcnFxcXJxcocnFycXFxcnFxcXJxcnFxcXKHOHJxcXJxcXJxcXFycXFycXFyhycocnKHJxcoc4cXJyhycXFycXFycXFxcnFyhycXJxcXFycXFycXFyhycocnKHJxcocnKHJxcnFxcXJxcXJxcXFycXKHJxcnFxcXJxcocnFycXFxcnFxcnFxcXJxcXJxcXJxcXFycXFycXFycXFxcnFxcnFxcXJxcocnKHJxcnFxcXJxcXFycXJxcXFycXFxcnFycXFxcnFxcXJxcocnKHJxcnFxcXJxcXJxcXFycXKHJyhycXKHJycXFxcXJxcnFxcXJxcXKHOHJxcXJxcXKHOHJxcXJxcXKHOHJxcXJxcXKHOHJxcXJxcXKHOHJxcXJxcXJxcXFycXFycXFycXFxcnFxcnFxcnFxcXJxcocnFycXFyhycnGHOHJxcnFxcXJxcXJxcXFycXKHJyhycocnFxcnFyhycXJxcXFycXKHJxcnFxcXJxcocnKHJxcnFxcXJxcXJxcXFycXKHOHKHOHJxcoc4cnFxcXJxcnFxcXJxcXJxcXKHOHJxcXJxcXKHOHJxcXJxcXJxcXFycXJxcXFyhzhycXJxcXFycXFyhzhycXKHJyhycXJxcXKHJyhycocnFycXFxcnFyhycXJxcXKHJycXFxcXJyhycXKHJycXFxcXJyhycXFycXKHJxcnFxcoc4cnFxcnFxcXJxcnFxcXJxcXJxcXKHOHJxcXJxcXJxcXKHJycXFxcnFxcnFxcXJxcnFxcXJxcXFycocnFyhycocnKHJxcnFxcXJxcXJxcXJxcXKHOHJxcXJxcXJxcXFycXJxcXFycXFycXFxcnFycXFxcnFxcnFxcoc4cnFxcnFyhycXJxcXKHJycXFxcnFxcnFxcXJxcoc4cnFxcnFxcXJxcnFxcXJxcXJxcXJxcXFycXJxcXFycXFycXFxcnFycXFxcnFxcnFxcnFxcXJxcnFxcXJxcXJxcXJxcXFycXKHJyhycocnKHJxcoc4cnFxcnFxcnFxcXJxcnFxcXJxcXJxcXJxcXKHOHJxcXJxcXJxcXJxcXKHOHJxcXJxcocnFycXFycXFxcnFyhycocnKHJyhycXKHOHJxcXJxcXJxcXKHOHJxcoc4cnFxcnFxcXJyhycXKHOHJxcXJxcXJxcXKHOHJxcocnJxcXFycXFxcnKHJxcnFxcXJxcXJxcXJxcXJxcXKHOHJxcXJxcocnKHJyhycXJxcXFycXKHOHJxcXJxcXFycocnFyhzhycXFycXFycXFycXFyhzhycXKHJycXFxcnFxcnFxcXJyhycXKHOHJxcXJxcXJxcXJxcXKHOHJxcocnJxcXFycXFycXFycXFxcnFycXFxcnFyhycnFxcXJxcXFycocnFycXFxcnFyhycnFxcXJxcXFycocnFycXFxcnFycXFxcnFxcnFxcnFxcnFxcoc4cnFyhzhycXFycXFycXFycXFycXFycXFxcnFycXFxcnFyhycocnKHJyhycXJxcXJxcXFycXJxcXFycXFycXFycXFycXFycXFycXFxcnFycXFxcnFyhzhycXFycXFycXFycXFxcnKHJxcnFxcXJxcoc4cnFxcnFxcnFxcnFxcnFxcoc4cnFycXFxcnFycXFxcnFxcnFxcnFyhycocnFycXFycXFxcnFycXFxcnFycXFxcnFxcnFyhycocnKHJyhycXJxcXJxcXFycXJxcXFycXJxcXFycXFycXKHJyhycocnKHJyhycXJxcXJxcXFycXJxcXFycXJxcXFycXKHJyhzhycXFycXFycXFycXFyhzhycocnFycXFxcnFycXFxcnFycXFxcnFyhycnFxcXJxcXJxcXJxcXJxcXJxcXJxcXJxcXJxcXFycocnFycXFxcnFycXFxcnFycXFxcnFyhzhycXFycXFycXKHJyhycnFxcXJxcXJxcXKHOHJyhycXJxcXJxcXJxcXFycXJxcXJxcXFycXJxcXFycXJxcXFycXJxcXFycXKHJycXFxcnFxcnFyhycnFxcXJxcXJxcXJxcXJxcocnKHJyhycocnKHJyhycocnKHJxcnFxcnFxcnFxcnFxcXJyhycXJxcXJxcXKHOHJxcnFxcnFxcXJyhycXJxcXFycocnFycXFxcnFycXFycXFxcnFycXFxcnKHJxcnFxcXJxcnFxcXJxcnFxcoc4cnFycXFxcnFycXFxcnFycXFyhzhycXJxcXFycXJxcXKHOHJxcnFxcXJxcnFxcnFxcXJxcnFxcnFxcXJxcnFxcnFxcXJyhycXJxcXJxcXKHOHJyhycXJxcXJxcXJxcXJxcXFycocnKHJyhycocnKHJyhycocnJxcXFycXFycXFycXFycXKHOHJxcXJxcocnJxcXFycXKHOHJxcoc4cnFyhzhycXJxcXFycXJxcXJxcXFycocnKHJxcnFxcnFxcnFxcnFxcnFxcnFxcnFyhycoc4cnFxcnFyhzhycXFycXJxcXFycXJxcXKHOHJxcnFxcnFxcnFxcnFxcXJyhycnFxcXJxcXJxcXJxcocnJxcXFycXKHOHJxcnFxcXJxcnFxcnFxcnFxcXJyhycocnKHJycXFxcnFxcnFyhzhycXFycXJxcXKHOHJxcnFxcnFxcnFxcnFxcnFxcnFxcnFxcnFyhzhycXKHOHJxcnFxcXJyhycXJxcXJxcXJxcXJxcocnJxcXFycXKHOHJxcnFxcXJyhycXJxcXJxcXJxcXJxcocnJxcXFycXKHOHJxcnFxcnFxcXJyhycocnKHOHJxcXJxcoc4cnFycXFxcnKHJxcnFxcnFxcnFyhycnFxcXJxcnFxcXJxcnFxcnFxcnFxcnFxcnFxcnFyhzhycXKHOHJxcnFxcnFxcnFxcnFxcnFyhzhycXKHOHJxcnFxcnFxcnFxcnFxcnFyhzhycXJxcXFycocnFycXFycXKHJycXFxcnFycXFxcnKHJxcnFxcnFyhycnFxcXJxcnFxcXJxcnFxcnFxcnFxcnFycXFxcnFycXFxcnKHJyhycocnJxcXFycXKHOHJxcnFxcnFxcnFxcnFyhzhycXJxcXFycocnKHJyhycnFxcXJxcnFxcnFxcoc3FxcXJxcXJxcoc4cnFycXFycXFycXFycXKHOHJxcnFxcnFxcnFxcnFxcnFxcnFycXFycXFycXFycXFycXFycXJxcXFycocnKHJyhycnFxcXJxcnFxcnFxcnFxcnFxcnFyhzhycXJxcXJxcXJxcXJxcnFxcXJxcnFxcnFxcnFyhycnFxcoc4cnKHJyhycnFxcXJxcnFxcnFxcnFxcnFxcnFycXFyhzhycoc4cnFxcnFycXFycXFycXFycXFycXKHOHJxcnFxcnFyhycnFxcoc4cnKHJyhzhycXFycocnFycXFycXKHOHJxcnFxcnFxcnFxcnFxcnKHJxcnFxcnFxcnFycXFxcnFycXFycXKHJycXFxcnKHJyhycoc4cnFyhzhycocnJxcXFycXJxcXJxcXJxcXJxcXJxcnFxcnFxcnFxcnFycXFxcnKHJyhzhycXFycocnFycXKHJycXFxcnKHJyhycoc4cnFycXFycXFycXFycXJxcXFycocnJxcXFycXJxcXJxcXJxcXJxcnFxcXJyhycnFxcXJxcnFxcnFxcnFxcnFycXFycXFycXFycXFycocnFycXFycXJxcXFycocnKHJycXFxcnFycXFycXKHOHJxcnFxcnFxcnFyhzhycXJxcocnJxcXFycocnKHOHJxcnFxcXJycXFxcnFycXFxcnJxcXFycXKHOHJyhzhycXFycocnKHJycXFxcnKHJxcnFycXFxcnFycXFycXKHOHJxcnFxcnFyhzhycXJxcXJxcnFxcXJxcnFyhycnFxcoc4cnJxcXFycXJxcXJxcXJxcnFxcnFxcnFxcnFycXFxcnJxcXFycXJxcXJxcXJxcXJxcnFxcnFxcnFycXFycXFycXFycXJxcXJxcXJxcXJyhycXJxcoc4cnFycXFycXFycocnFycXFycXJxcXJxcXJxcXJxcnFxcnFxcnFxcnFycXFycXKHOHJxcnFxcnFycXFxcnKHJycXFxcnKHJyhzhycXJxcXJxcXJxcnFxcnFxcnFycXFxcnJxcXFycXJxcXJxcXJxcnFxcnFxcnFxcnFycXFycXKHOHJxcnFyhzhycXJxcXJxcnFxcXJycXFxcnFycXFycXFycXJxcXJxcXJxcXJyhycocnJxcXJxcXJxcXJxcnFxcnFxcnFycXFycXFycXJxcXFycnFxcXJxcnFxcnFycXFxcnJxcXFycXJxcXJxcXJxcnFxcnFxcnFycXFycXFycXJxcXJxcXJxcoc4cnJxcXFycXJxcXJxcnFxcnFxcnFxcnKHJyhycnFxcnFxcnFxcnKHJyhycnFxcnFxcnFxcnFycXFycXJxcXFycnFxcXJxcnFxcnFycXFxcnJxcXFycXJxcXJxcnFxcnFxcnFxcnFycXKHJycXFycXFycXJxcXJxcXJxcnFxcnFxcnFycXFycXFycXJxcXJxcXJxcnFxcnFyhzhycoc4cnFycXFycXJxcXJxcXJxcXJyhycnFxcXJyhzhycXJxcXJxcXJxcnFxcnFycXFycXFycXJxcXJxcXJxcnFxcnFxcnFycXFycXJxcXJxcXJxcoc4c4cnFycXFycXFycXJxcXJxcnFxcnFxcnFycXFycXFycXJxcXJxcoc4cnJxcXFycocnJxcXFycnFxcXJxcnFxcnFycXFycXFycXJxcXJxcnFxcnFxcnFycXFycXFycXJxcXJxcnFxcnFxcnFycXFycXFycocnKHOHJxcnFycXFxcnJxcXFycocnJxcXFycoc4cnFycXFycXJxcXJxcnFxcXOHJxcXJycXFxcnFycXFycXJxcXJxcXJxcnFyhycnFxcnFyhzhycoc4cnFycXJxcXFycnFxcXJyhycnFxcnFxcnFycXFycXFycXJxcXJxcnFxcnFyhzhycnFxcXJycXFxcnFycXKHOHJyhycnFxcnFxcnKHJyhzhycXJxcnFxcnFxcnFycXFycXFycocnJxcXFzhycXFycoc4cnFycXFycXJxcXJxcnFxcnFxcnFycXFycXJxcXJxcnFxcnFxcnFycXFycXJxcXJxcoc4cnJxcXJxcXJxcnFxcnFxcnFycXJxcXFycnFxcXJyhzhycXJxcoc4cnJxcXFycnFxcXJxcnFycXFycXFycXJxcXJxcnFxcnFxcnKHJycXFycXFycXJxcXJxcXJyhzhycXJxcXJyhycoc4cnKHOHJxcnFycXFycXFycXJxcXJxcnFxcnFycXFycXJxcXJxcXJxcnFxcnKHJyhzhycoc4cnFycXJxcXJxcXJxcnFyhzhycnFxcXJyhzhycXJxcnFxcnFxcnKHJycXFycXFycXJxcXJxcnFxcnFycXFycXFycocnJxcXJxcXJyhycnFxcnFxcnFycXFycXJxcXJxcXJycXFxcnFycXJxcXJxcXJyhycnFxcnFxcnFycXFycXJxcXJxcnFxcnFycXFycXJxcXJxcnFxcnFxcnFycXJxcXJxcXJyhycnFxcnFxcnFycXFycocnJxcXFycnFxcXOHJxcnFxcnFycXFycXKHNxcXFycnFxcXJyhzhycXJxcnFxcnFycXFycXFycocnJxcXJxcoc3FxcXJxcnFycXFycXFycXJxcnFxcnFxcnKHJycXFycXFycocnJxcXJxcXJyhycnFxcnFxcnKHJycXFycXFycocnJxcXJxcXJyhzhycXJxcnFxcnFxcnKHJycXFycXJxcXJxcXJyhzhycXJxcnFxcnFycXFycXJxcXJxcnFxcnFycXFycXJxcXJxcnFxcnFycXFycXJxcoc4cnJxcXJxcXJxcnFycXFycXFycocnJxcXJxcnFxcnFyhzcXFxcnJxcXFycnFxcnFxcnFycXFycXJxcoc4c4cnFycXJxcXJxcXJyhycnFxcnFycXFycXJxcXJyhycnFxcXOHJxcnFxcnKHOHJxcnFycXFycXJxcXJxcnFxcnFycXFycocnJxcXJxcXJyhzhycocnJxcXJxcnFyhzhycnFxcnFxcnKHJycXFycXJxcXJxcnFxcnFycXFycocnJxcXJxcnFxcnFxcnJxcXFycnFxcnFxcnFycXJxcXJxcXJycXFxcnJxcXJxcXJxcnFycXFycXFycoc4cnKHOHJycXFycXFycoc4cnFycXJxcXJyhycnFxcnFxcnKHOHJxcnKHJyhzhzhycXJxcnFxcnFycXFycXJxcXJyhycnFxcnFycXFycXJxcXJyhycnFxcnFycXFycXJxcXJyhycnFxcnFycXFycXJxcXJxcnFycXFycXJxcXJxcnFxcnFycXJxcXJxcnFxcnFycXKHOHOHJyhzhycnFxcXOHJxcnFycXFycXJxcoc4c4cnFycXJxcoc4cnJxcXJxcnFxcnFycXFycoc4cnFycocnJxcXJxcXJxcnFycXKHOHJycXFycXJxcXJxcnFxcnKHOHJyhzhycnFxcnFxcnJxcXFzhycXJxcnFxcnFycXFycXJxcnFxcnFycXFycXJxcnFxcnFycXFycXJxcnFxcnFycXFycocnJxcXJxcnFyhzhzhycoc4cnJxcXJxcnFxcnFycXFycoc4cnKHOHJycXFycXJxcXJxcnFycXFycXJxcXJyhzhycXJyhycnFxcnFycXFycXJxcnFxcnFycXFycXJxcnFxcnFycXFycnFxcXJycXFycXFycnFxcXJycXFycXJxcXJxcnFycXFycXJxcXJxcnFycXFycocnJxcXJxcnFxcnKHOHJycXFycXFycoc4cnJxcXJxcnFxcnFycXJxcXJxcnFxcnJxcXFycnFxcnFycXFycXJxcXJycXFycXFycXJxcnFyhzhzhycoc4c4cnFycocnJxcXJxcnFxcnFycXJxcXJyhycnFxcnFycXJxcXJxcnFxcnKHOHJycXFycXJxcXJxcnFycXFycXJxcXJycXFycXFycoc4cnJxcXJxcnFxcnFycXJxcXJyhycnFyhzhzhycoc4cnJxcXJxcnFycXFycXJxcoc3FxcnFxcnFycXJxcnFxcnFxc4cnFycXJxcXJyhzhycnFxcnFxcnJxcXJxcnFxcnFycXJxcXJyhycnFxcnKHOHJyhzhzhycnFxcnFxcnJxcXJxcXJycXFycXJxcXJxcnFycXFycXJxcnFxcnKHOHJycXFycXFycnFxcnFycXFycoc4cnJxcXJxcnFxcnFycocnJxcXJxcnFxcnJxcXJxcXJyhzhzhycXJyhzhycoc4c4cnJxcXJxcXOHJxcnFycXFycnFxcXOHJxcnKHJycXFycXJxcnFxcnFycXJxcXJyhzhycnFxcnFycXFycnFxcnFxcnKHNxcXFycnFxcnFxc4cnFycXJxcnFxcnFycXFycnFxcnFxcnJxcXJxcnFxcnKHOHJycXFycocnJxcXJyhzhycnFxcnFycXFycnFxcnFxcnJxcXJxcnFxcnKHOHJycXFycocnJxcoc3FxcXOHJxcnFycXJxcXJyhzhycnFxcnFycXFycnFxcnFycXFycXJxcnFycXFycXJxcnFxcnKHOHJycXFycXJxcnFxcnKHOHJycXFycocnJxcoc3FxcXOHJyhzhzhycnFxcnFycXFycnFxcnFycXFycoc4c4cnKHNxcXFzhycXJyhycnFycXFycXJxcXJycXFycXJxcXJyhzhzhycnFxcnFycXFycnFxcnFycXFycoc4c4cnJxcXJxcnFxcnJxcXJxcnFxcnJxcXJxcnFxcnKHOHOHJycXFycXJxcXJycXFycXJxcnFxcnFycXJxcXJycXFycXJxcXJxcnKHJycXJxcXJxcnFxc4cnFycXJxcnFxcnKHOHJycXFycoc4cnJxcoc3FxcXOHJxcnKHOHJycXFycoc4cnJxcXJyhzhycnFxcnFycXJxcnFxcnFycXJxcnFxcnFycXJxcnFxcnFycXJxcnFxcnFycXJxcnFxcnFycXJxcnFxcnKHOHOHJycXFycXJxcnFxcnFycocnJxcnFxcnFycXJxcXJycXFycXJxcXJycXFycXJxcnFxcnFycXJxcnFyhzcXFycXJxcXJycXFycXJxcXJycXFycXJxcXJycXFycXJxcnFycXFycXJxcnFycXFycXJxcnFycXFycnFxcnFycXFycoc3FxcnFxcnJxcXJxcnFycXFycnFxcnFycXJxcXJxcnFycXJxcnFxcnFycXJxcnFxcnKHOHOHJycXFycoc4c4cnJxcXJxcnFycXJxcXJxcnFycXJxcnFxcnFycXJxcnFxcnKHNxcXFzhycnFxcnFycXJxcXJycXFycXJxcXOHJxcnKHOHJycXJxcXJxcnFycXJxcXJxcnKHJycXJxcXJyhzhzhycnFxcnJxcXJxcXJycXFycnFxcXOHJycXFycoc4c4cnJxcXJyhzhzhycnFxcnKHOHOHJycXFycoc4c4cnJxcXJyhzhzhycnFyhzcXFycXJxcXJycXFycXJxcnFycXFycnFxcnFycXFzhycXJycXFycXFycnFyhzcXFycXJxcXJycXFycXJxcnFycXFycnFxcnFycXJxcXJycXFycXJxcnFycXFycnFxcnFycXJxcXJycXFycXJxcnFycXFycnFxcnFycXFzhycnFxcnFycXJxcnFxcnJxcXJxcnFycXFycnFxcnKHOHOHJycXFycnFxcnFycXFzhycnFxcnFycXJxcXOHJyhzcXFycXJxcXJycXFycoc3FxcXOHJycXFycXJxcnFycXJxcXJycXFycXJxcnFycXFycoc3FxcnFycXFycnFxcnJxcXJxcnFxcnJxcXJycXFycXJxcXJycXKHNxcXJxcnFycXFycnFxcnKHOHOHOHJycXFycXJyhzhzhycnFxcnJxcXJxcnFycXFycnFxcnJxcXJxcnFxc4cnJxcXJxcnFycXJxcnFxcnJxcXJxcnFycXJxcnFxcnJxcXJxcnFycXJxcXJycXFycoc3FxcXOHJycXFycnFxcnFycXJxcnFxcnJxcXJyhzhzhzhycnFxcnJxcXJxcnFycXJxcXJycXFycnFxcnFycXFzhycnFxcnKHNxcXJxcXOHJycXFycnFxcnFycXJxcnFxcnJxcXJyhzhzhzhycnFycXFycoc3FxcnFycXFzhycnFxcnKHNxcXJxcnFxcnJxcnFxcnFycXJyhzhycnFycXFycoc3FxcnFycXJxcnFxcnJxcXJxcnKHOHOHOHJycXFycnFxcnFycXJxcnFycXJxcXJycXFycXJyhzhycnFycXFzhycXJycXFycXJxcnFxc4cnJxcXJycXFycXJxcnFycXFzhycnFxcnKHNxcXJxcnFycXFycnFyhzcXFycoc4c4c4cnJxcnFxcnJxcXJxcnKHOHOHJycXJxcXJycXFycXJyhzhzhzhycnFycXFycnFxcnFycXJxcnFycXJxcnFxcnJxcXJxcnKHOHOHOHOHJycXFycnFxcnJxcXJxcnFycXJxcXOHJycXFycnFxcnFycoc4c4cnJxcnFxc4cnKHNxcXJxcnKHOHJycXJxcnFxcnJxcXJycXFycXJxcnFycXJxcnFxcnJxcnFxcnFycnFxcnFycXJxcnFxc4cnJxcXJycXFycnFxcnFycXJxcnFycXJxcXJycXFycnFxcnKHNxcXJxcnFycXJxcXOHJycXFycnFxcnKHNxcXJxcnFycXJxcnFxc4cnJxcXJycXFycXJyhzcXFycXJxcnFxcnJxcnFxcnJxcXJycXFycXJyhzhzhzhzhycnFycXFycnFycXFycXJycXFycXJxcnFycXJxcnFycXFycnFycXFycnFxcnFycoc3FxcnFycXJxcnFycXFzhycnFxcnJxcXJycXFycXJycXFycXJxcnFycXJxcXOHJycXJxcXJycXFycnFxcnFycoc3FxcnFycXJxcnFxc4cnJxcnFxcnJxcXJycXFycnFxcnFycXJyhzhzhzhzhzhycnFycXFzhycnFxcnJxcXJxcnJxcXJxcnKHOHNxcXJxcXOHOHJycXJxcnFxcnJxcXJycXFycnFxcnKHNxcXJxcnFycoc4c4c4c4cnJxcnFycXFycnFycXFycnFxcnJxcXJycXFycXJyhzcXFycXJxcnFycXJxcnFycXJxcnFxc4cnJxcnFxcnJxcXJycXFycnFxcnJxcXJxcnJxcXJxcnFycXJyhzhzhzhzhycnFycXJxcnFycXFycnFycXFycnFycXFycnFxcnJxcXJxcnJxcXJxcnJxcXJxcnFycoc4c3FxcnFycXJxcnFycXJxcXOHOHJycXJxcnFxcnJxcnFxc4cnJxcXJycXFycnFxcnJxcXJycXFycnFxcnFycnFxcnFycoc3FxcnFycXJyhzcXFycXJxcnFycXJxcnFycXJxcnFycXJxcnFycXJxcXOHJycXJxcnFycXFycnFycXJxcXJycXJxcXJycXJxcXJycXFzhycnFxcnJxcXJycXFycnFxcnJxcXJycXFycnFxcnJxcXJycXFycXJycXFycnFxcnFycnFxcnFycnFxcnFycnFxcnFycnFxcnFycoc3FxcnFycnFxcnFycXJycXFycXJyhzcXFycXJyhzcXFycXJyhzcXFycXJyhzcXFycXJyhzcXFycXJycXFycXJxcnJxcXJxcnKHNxcXJxcnJxcXJxcnJxcXJxcnJxcXJxcnJxcXJxcnJxcXJycXFycXJycXFycnFxcnKHNxcXJycXFycnFxcnJxcXJycXJxcXJycXFycnFxc4cnJxcXJycXJxcXOHJycXJxcXJycXJxcnFxc4cnJxcnFycXJxcnFycXFzhzhzhzhzhzhzhzcXFycXJxcnFycXJyhzcXFycXJyhzcXFycXJycXFycnFxcnFycnFxcnJxcXJycXJxcXJycXFzhycnFycXFycnFycXJxcnFxc4c4c4cnJxcnKHOHOHNxcXJxcnFycoc3FxcnFycnFxcnKHNxcXJycXFycnFycXFycnFycXFycnFycXJxcnFxc4c4c4c4c4c4c3FxcnFycXJyhzcXFycnFxcnFycnFxcnJxcnFxcnJxcnFxcnJxcnFycXJxcnFycXJxcnFycXJxcnFycoc3FxcnKHNxcXJycXFycnFycXFycnFycXJxcXOHJycXJxcnFycoc3FxcnFycXJycXFycXJycXFycnFycXFycnFycXFzhzhycnFycXJxcnKHNxcXJxcnJxcXJxcnJxcXJycXJxcXJycXJxcnFycXFzcXFycXJxcnFycXJycXFycoc3FycXFycnFxc4cnJxcnFycXJxcnFycXJxcnJxcXJxcnJxcXJycXFycnFycXFzhzhycnFycXJyhzcXFycXJycXFycnFxcnJxcXOHJycXJxcnFycXJxcnFycoc3FxcnJxcXJycXFycnFycXJxcnFycXJxcnFycXJxcnJxcXJycXFycnFycXFycnFycXJxcnFycoc3FxcnFycnFxcnJxcnFxcnJxcnFycXJxcnFycnFxcnFycnFxcnJxcXOHJycXJxcnFycXJxcnJxcXJxcnJxcXOHJycXJxcXOHOHNxcXJxcnFycnFxcnJxcXOHJycXJxcnFycXJxcnJxcXJxcnJxcXOHJycXJxcnFycXJxcnFycnFxcnJxcXJycXJxcXOHOHOHNxcXJxcnJxcXJycXFzhycnFycXJxcnFycnFxcnFycnFycXFycnFycXJxcnFycnFxcnFycnFxcnJxcnFycXJxcnFycXJycXFycXOHJycXJxcXOHOHNxcXJxcnJxcXJycXJxcXOHOHOHNxcXJxcnJxcXJycXJxcnFycXJxcnFycXJycXFycnFycXJxcnFycXJxcnFycnFxcnJxcnFxc4c4c4c3FxcnJxcXJycXFzhycnFycXJycXFycXJycXJxcXOHJycXJyhzcXFycnFxcnJxcnFycXJxcnFycXJycXFycnFycXJxcnFycXJxcnJxcXJycXFzhycnFycoc3FxcnJxcXJycXJxcnFycXJxcnJxcXJycXFzhycnFycoc3FxcnJxcXJycXJxcnFycXJyhzcXFycnFycXJxcnFycXJxcnJxcXOHJycXJxcnFycoc3FxcnJxcnFycXJxcnFycXJycXFycnFycXJxcnFycoc3Fxc4cnJxcnFycXJxcnJxcXJycXJxcnFycXJxcnJxcXJycXFzhzhzhzcXFycnFxcnJxcnFycXJxcnJxcXJycXJxcnFycXJxcnJxcXJycXJxcnFycXJxcnJxcXJycXJxcnFycXJyhzcXJxcXOHJycoc3FxcnJxcXOHJycXJyhzcXFycnFycXJxcnFycXJycXFycnFycXJxcnFycXJycXFzhycnFycoc3FxcnJxcnFxc3FxcnFycXJycXJxcnFycXJxcnJxcXJycXJxcnFycXJxcnJxcnFxc4c3FxcnFycnFxc4cnJyhzcXFycnFxcnJxcnFycnFxcnJxcXJycXJxcnJxcXJycXFycnFycXJycXFycnFycXFzhzcXFycnFxcnJxcnFycXJycXFycnFycXJxcnFycnFxc4cnJxcnFycnFxcnJxcnFycXJxcnJxcXJycXJxcnFycoc3FycXFzhzcXFycXJycXJxcnFycXJxcnJxcnFxc4c3FxcnFycnFycXJxcnFycnFxcnJxcnFycXJycXFycnFycXJxcnFycnFycXFzhzcXFycXJycXJxcnFycXJycXFycnFycXJycXFycnFxc4c4c3FxcnJxcXOHNxcXJxcnJxcnFycXJxcnFycnFycXJxcnFycnFxcnJxcnFycXJycXFycnFycXJycXFycnFxc4c3FxcnFycnFycXJxcnJxcXJycXJxcnFycXJycXJxcnFycXJxcnJxcnFycXJxcnJxcXJycXJxcnJxcXJycXJxcnFycnFxcnJxcnFycoc3FycXFzcXFycXJycXFzhzhzcXFycnFycXJxcnFycnFycXFzcXFycXJycXJxcnFycXJycXJxcnFycXJxcnJxcnFycXJycXFycnFycXJxcnJxcXOHOHNxcXJycXFzhzcXFycnFxcnJxcnJxcXJycXJxcnFycXJycXJxcnFycXJycXJxcnFycXJycXFzhzhzcXFycnFycXJxcnJxcXJycXJxcnJxcXJycXJxcnJxcXJycXJxcnFycnFycXJxcnFycnFxcnJxcnJxcXJycXJxcnFycnFxcnJxcnJxcXJycXJxcnFycXJycXJxcnFycnFxc4c4c3FxcnJxcnFycXJycXFycnFycnFxcnJxcnFycXJycXFycnFycnFxcnJxcnFycXJycXJxcnFycXJycXFzhzcXFycnFxc4c3FxcnJxcnFycXJxcnJxcnFycXJycXJxcnFycXJycXFzhzcXFycnFxc4c3FxcnJxcnFycXJycXFycnFycnFxcnJxcnFycnFxcnJxcnJxcXJycXJxcnFycnFxc4c3FxcnJxcnFycXJycXFycnFycnFxcnJxcnFycnFycXFzcXFycXOHJycoc3Fxc4c4c3FxcnJxcnFycnFxcnJxcnFycnFycXJxcnFycnFycXJxcnJxcXJycoc3Fxc4c4c3FxcnJxcnFycnFxcnJxcnKHNxcnFycXJxc4cnJxcnJxcXJycXJxcnJxcXOHNxcXJycXFzcXFycXOHJycnFxcnJxcnFycXJycXJxcnFycnFxc4c3FxcnJxcnFycXJycXJxcnFycnFxc3FxcnFycnFycXJycXFycnFycnFxcnJxcnJxcXJycXJxcnJxcXOHNxcXJycXJxcnFycnFycXJxcnJxcXNxcXJxcnJxcnFycnFycXJxcnFycnFycXJycXFycnFycnFxcnJxcnJxcXJycXJxcnJxcnFycXJycXFzhzcXFycnFycXJycXFycnJxcXJycXJxcnFycnFycXJycXFycnFycnFxc4c3FxcnJxcXNxcXJycXJxcnFycnFycXJxcnJxcnFycXJycXJxcnFycnFycXJycXFycnFycnFxcnJyhzcXFzhzcXFycnFycXJxcnJxcnFycnFxcnJycXFycnFycXJxc4cnJycXFycnFycXJycXFzcXFycXOHOHNxcXOHOHNxcXOHOHNxcnFycXJxcnJxcnFycnFxc4c3FxcnJxcnFycnFycXJxcnJxcnFycnFxcnJxcnJxcnFycXJxcnJxcnJxcXJycXJxcnJxcnFycnFxcnJyhzcXJxcnFycnFxc3FxcnJxcXNxcXJycXJxcnFzhycnJxcXJycXJycXFycnFycnFxc3FxcnFycnFycnFxcnJxcnJxcXOHNxcXJycXJyhzcXJxcnJxcXJycnFxcnJxcnFycnFycXJxcnJxcnFycnFycXJxcnJxcnFycnFxcnJycXFycnFycnFxc4c3FxcnJxcnFycnFycXJycXFzhzcXFycnFycnFxc4c3FxcnJxcnJxcXJycoc3FycXJxcnJxcnFycnFxcnJycXFycnFycnFycXJxcnJxcXNxcXJycXJxcnJxcnFycXJycXJyhzcXJxcnJxcXOHNxcXJycXJycXJxcnFycnFxc3FxcnJxcnFycnFycXJycXFzcXFycnFycXJxcnJxcnJxcXOHNxcXJycXJycXFzcXFycXOHNxcXJycXJxcnJxcnFycnFycXJxcnJxcnFycnFycXJycXFzhzcXJxcnFycXOHOHNxcnFycXJycXJxcnFzhzhzcXJxcnFycnFycXJxcnJxcnJxcXOHNxcXOHNxcXJycXJycXFycnJxcXJycXJycXJxcnFycnFycnFxcnJyhzcXJxcnJxcXOHNxcXOHNxcXOHNxcXJycXJycXFycnJxcXJycnFxcnJxcnJxcnFycXJycXJxcnJxcnFycnFycXJxcnJxcnJxcXNxcXJycXJxcnFzhzcXFycnFycnFxc3FxcnJxcnFycnFycXJxc4c3FxcnJxcnJxcXOHNxcnFycXJycXJxcnFzhzcXFycnFycnFycXJxcnJxcnFycnFycnFxcnJxcnJxcnFycnFycXJxcnJxcnJxcnFycXJycXJxcnJxcnFycnFycXJycXJxcnJxcnFycXOHNxcXJycXJycXFzhzcXJxcnFycnFycXJycXJxcnJxcnFycnFycXJycXJxcnJxcnFycXOHNxcXJycXJycXJxcnFycnFycnFycXJxcnJxcnJxcXOHNxcnFycXJycXJxcnJxcnJxcXJycnFxc4c3FycXJxcnJxcnFycnFycXJycXJxcnJxcnFycnFycXJycXJxcnJxcnFycnFycXJycXJxcnJxcnFycnFycXJycXJxcnJxcnFycnFycnFxcnJycXFzhzcXFzcXFycnFycXJycXJxc4cnJycXJxcnFycnFycnFxc3FxcnJxcnJxcXNxcXJycXJycXJxcnJxcXNxcXJycnFxcnJycXFycnJxcXJycnFxc4c3FycXJxcnJxcnJxcXOHNxcnFycnFxc3FxcnJycXFycnFycnFycXJycXJycXFycnJxcXNxcXJycXJycXFzcXFycnKHNxcnFycnFycXJycXJycXFzhzcXJxcnFycnFycnFycXJycXJxcnJxcnFycnFycXJycXJycXJxcnFzhzcXFycnJxcXJycnFxc4c3FycXJxc4c3FxcnJxcnJxcnFycnFycnFxc3FxcnJxcnJxcnFycnFycXJycXJxcnJxcnJxcXNxcXOHNxcXJycnFxc3FxcnJxcnJxcnFycXOHNxcnFycXJycXJycXFzcXFzNd2TsDJsc4c3FycXJxcnJycXFycnFzhycnJxcXNxcXJycXJycXJxcnJxcnJxcXNxcXJycXJycXJxcnJxcnJxcnFycXOHNxcXOHNxcnFycXOHNxcXJycnFxc4c3FycXJycXJxcnJxcnFycnFycnFycXJycXJxcnJxcnJxcnFycnFycXJycXJxc4c3FxcnJycXFzcXFycnFycnFycXJycXJycXJxcnFzhzcXJxcnFycnKHNxcnJxcXOHNxcnFycnFycXJycXJycXJxcnJxcnFycnFycnFycXJycXJxc4c3FxcnJycXFzcXFycnFycnFycXJycXJycXJxcnJxcnJxcXNxcXJycnFxc3FxcnJycXFycnJxcnFycXOHNxcnFycXJycnFxcnJycXJxcnJxcnFycnFycXOHNxcXNxcXJycXJycXJxcnJyhzcXJxcnJxcnJxcnFycnFycXOHNxcXJycnFxc3Fxc4c3Fxc3FxcnJycXFzhzcXJxcnJxcnFzhzcXFycnJxcnFycXOHNxcnFycXOHNxcnFycXJycnFxc3FxcnJxcnJxcnJxcnFycnFycXJycXJycXJycXFzcXFzhzcXJxcnJxcnFycnFycnFycXOHNxcXJycnFycXJxc4c3FycXJycXJxcnJxcnJxcnFycnKHNxcnJxcXNxcXOHNxcnFycnFycXJycXJycXJycXJxcnJxcnFycnJxcXJycnFycXJycXJycXJxcnJxcnJxcnFycnFycnFycXJycXJycXJxc4c3FxcnJycXJxcnJxcnJxcnFycnFycXOHNxcnFycnFycXJycXJycXJycXJxcnJxcnFzhzcXJxcnFzhzcXJxcnJxcnFzhzcXFzcXFycnJxcXNxcXJycnFycXJycXJxc4c3FycXJxc4c3FycXJycXJxc4c3FycXJxc4c3FycXJycXI47UexIrhzcXFzhzcXJxcnJxcnFzhzcXJxcnFzcXFycnFycnFycnFycXJycXJycXJycXJxcnJxcnJxcnFycnJxcXNxcXJycnFxc3Fxc3FxcnJycXFzcXFzhzcXJxcnJxcnJxcnJxcXNxcnFycXOHNxcnFycnFycnFycXJycXJycXJycXJxc4c3Fxc3FxcnJycXFzcXFzcXFycnJxcnFycnFycXOHNxcnFycnFycnFycXJycXJycXJycXJxc4c3Fxc3Fxc4c3FycXJycXJycXJycXFzcXJxcnJxcnFzhzcXJxcnJxcnJxcnFycnFycnFycnFycnFycXJycXJycXJycXJxcnJxcnJxcnJxcnFzhzcXJxcnJxcnFycnJxcnFycnFycnFycXJycnFxc3FycXJxcnJycXJxcnJxcnJxcnJxcnFycnFycnFycnFycnFycXJycXJycXJycXJycXFzcXJxcnJxcnJxcnFycnJxcnFycnFycXNxcXJycXOHNxcXNxcXJycnFycXJycnFxc3FxcnJycXJxcnJycXFzcXFzcXFycnJxcnFycnFycnFycnFycXJycnFycXJycXJycXJxcnJycXJxcnJxcnJxcnJxcnFzhzcXJxcnJxcnJxcnJxcnFycnJxcnFycnFycnFycXOHNxcnFycnJxcXNxcXJycnFycnFxc3FycXJycXJycXJycXJxcnJycXJxcnJxcnJxcnJxcnFycnJxcnFycnFycnFycnFycnFycXJycnFycXJycXJycXJycXJxcnJycXJxcnJxc4c3Fxc4c3FycnFycXJycnFycXJycXJycXJycXJxc4c3FycXJycnFxc3Fxc3Fxc3FxcnJycXJxcnJycXJxcnJxcnJxcnJxcnFzhzcXJxc4c3FycXJycXJycXJycXJxc4c3FycnFxc3FycXJycXJycXJycXJycXJycXJxcnJycXFzcXJxcnJxcnJxcnJxcnJxcnFzhzcXJxc4c3FycXJycXJycXJycXJycXJycXJxc4c3FycXJycnFycXJycXJycXJycXJycXJycXJxcnJycXJxc4c3FycXJycXJycnFxc3Fxc3FxcnJycXJycXJxc4c3FycXOHNxcnFycnFycnFycnFycnFycnFycnFycnFycXOHNxcnJxcnFycnFzhzcXJxcnJxcnJxcnJxcnJxcnJxcnJxcnJxcnFzhzcXJycXJxcnJycXFzcXJxcnJycXFzcXJxcnJxcnI0mdGxdi5xcnJxcnJxcnJxcnFzcXFycnJxcnFzcXFycnJxcjwnZ73YmHNxcnFycnJxcXNxcnFycnFycnFzhzcXFzcXFzcXFzcXFzcXFzMSSztetMcnFycnFycnFycXOHNxcnJxcnFzhzcXJycXJxcnJycXJxcnJycXJxcnJycXJxcnJxc4c3FycXJycnFxc3FycXJycXOHNxcnFycnFycnFzhzcXFzcXJxcnJxcnJxcnJycXFzcXFzcXJxcnJxcnJxcnJxcnJxc4c3Fxc3Fxc3FycXJycXJycXJycXJycXJycnFxc3Fxc3FycXJycXJycXJycXJycnFxc3FycXJycXJycXOHNxcnFycnFycnFzhzcXJxcnJxc4c3FycXJycnFycXJycXOHNxcnFzhzcXJycXJxcnJycXJxc4c3FycnFycXNxcXJycnFycnFycnFycnFycXNxcXNxcXNxcnFycnFyOMezvzhMcXJycnFxc3FycXJycXOHNxcnFycnJxcnFzhzcXJycXJxc4c3FycnFycnFycnFycnFycnFycnFycnFycnFycnJxcXNxcnFycnJxcnFycnJxcnFzcXFycnJxcnJxcnJxcnJxcnJxcnJxNTmzstZMcnJxcnFycnFzhzcXJxc3FxcnJyOUaVv7lqcXNxcXNxcXNxcnFycnFycnJxcXNxcnFzhzcXJycXJxc3FxcnJycXJycXJycnFxc3FycXJycnFxc3FycnFycXOHNxcnJxcnJxcnJxcnJycXFzcXJxcnJycXJxc3FxcnJycXJycXJycXJycnFxc3FycXJycnFycXOHNxcnJxcnJxcnJxcnJycXFzcXJxc4c3FycnFycXNxcXNxcXNxcnFycnFzhzcXJxc3FxcnJycXJycXJycnFxc3FycXJycnFycXMzLLOz40xycXJycnFxc3FycXJycnFycXNxcXOHNxc4c3Fxc3FycXJycnFycnFycXNxcXNxcnFycnFycnJxcnFzcXFycnJxcnJycXFzcXJxcnJycXJycXJycXJycXJycXJycnFycXJycnFycnFycjnO0bwxLnJxcnFycnJxcnJxcnJxcnJxcnJxc4c3FyN+pZtSWmcXJycXJycnFycXJycnFycnFycnJxcXNxcnFzcXFycnJxc4c3FycXJycnFycXOHNxc4c3Fxc3FycXNxcXJycnFycnJxcXNxcnFzcXFzhzcnFxc3FycXJycnFycXNxcXNxcnFycnFzcXFycnJxcnJxc4c3FycXOHNxcnJxcnJycXJxcnJycXJycXJycXJycXJycnFycnFycnFycnFycnJxcnJxcnFzcXJxcnJxc3FxcnJycXJycnFxc3FycnFycXNxcnFycnFzhzcXJycXJycXJycnFycXNxcXJzhzcXJxcnJycXJycXJycXJycnFycXJycnFzhzcXJxcnJycXJycXJycnFycXJycjnA4bw/HnFycnJxcnFycnJxcnJycXJxcnJycXJycXJycXOHNxcnJxcnJxcnJycXJxc3Fxc3Fxc3FycXNxcXNxcXNxcnFycnJxcnJxcnJxc3FxcnJycXJycXOHNxcnJxcnJxcnJycXJxc3Fxc3Fxc3FycXNxcXNxcnFycnFzcXFzcXFzcXJxc4c3FycnJxcXNxcnJxcnJxcnJxc3FxcnJycXOHNxcnFzcXFzcXJxcnJycXJycXJycXOHNxcnJxcnJycXJxc3Fxc3Fxc3FycnFycnFycnFycnJxcnJxcnJycXJxc3Fxc3FycXJycnFycnFzhzcXJycXJycXJycnFycnFycnFycnJxcnJxcnJxc4c3FycnFycnJxcnJxcnJxcnJycXJxc3FycXJycnFycnFycnFzhzcXJycnFxc3FycnFycnFzcXFycnJxc4c3FycnFycnFycnJxcnJxcnJxc4c3FycnJxcXNxcnJxcnJycXJxc3Fxc3FycXJycnFzhzcXJxc3FycXJycXNxcXNxcnFycnJxcnJxcnJycXJycXJycnFycXNxcXNxcnJxcnJxcnJxc3Fxc3FycXJycnFycnFzhzcXJycXJycnFycnFycnFzcXFycnJycXJxc3Fxc3FycXOHNycXFzMzCXt99ocXOHNxcnJycXJxc3Fxc3FycXJycnFzhzcXJycXJycXNxcXNxcXNxcnJxcnJxcnJycXJycXJycnFycnFycnJxcnFzcXJxcnJycXOHNxcnJxcnJxc4c3FzhzcXJxc3FycXJycnFycnFzhzcXJycnFycXJzhzcXJxc3Fxc3FycXNxcXNxcnFzcXFzcXJxc3FycXJycnFycnFycnJxcnJxcnJycXJycXJycnFycnFycnJxcnJxc4c3FycnJxcnFzcXFzcXJycXJycXJycnFycnJxcnFzcXJxcnJycXOHNxcnJxcnJycTdLw7DEPHJycXJycXJycnFycnFycnJxcnJxc3Fxc3Fxc3FycnFycnJxcnJxcnJxc3Fxc3FycnFycnFycnJxcnJxc3Fxc3FycXJycnFzhzcXJycXOHNxcnJycXJxc3FycXJycnJxcXNxcnJycXJxcnOHNxcnJxcnJxc3Fxc3FycXNxcXNxcnJxcnJxc4c3JxcnFycnJycXJxc3Fxc3FycnFycnJxcnJxcnJycXJycXNxcXNxcnFycnJycXJxc3FycXJycnFycnJxcnJxc3Fxc3Fxc3FycnFycnJxcnJycXJxc3FycXNxcXNxcnJxcnJxc3Fxc3FycXNxcnFycnJxcnJycXJycXNxcXNxcnFycnJycXJxc3FycXJycje1ibRadnNxcnJxc4c3FycnJxcnJxcnJycXJycXNxcXNxcnFzcXJxcnJycXJycnFycnJxcnJxcnJycXJycXNxcXNxcnFzcXJxcnJycXOHNxc4c3FycnFzhzcXOHNxcnJxc3Fxc3FycXJzhzcXJycXJycnFycnFzcXFzcXJxc3FycXNxcXNxcnJxcnJycXJycXJycnJxcnFzcXFzcXJycnFycXNxcnFzcXFzcXJycXOHNxc4c3FycnJxcnFzcXJxc3FycXNxcXNxcnJxcnJycXJycXNxcXNxcnJxcnJycXJycXNxOhnhu+YecnJxcnJycXJycXNxcXNxcnJxcnJycXJycXNxcXNxcnJxOVnhvaYecXJycnFycnFycnJycXJxc3FycXNxcXNxcnJxc4c3JxcnFzcXFzcXJycnFycnFycnJxcnJycXJycXNxcnFycnJxc4c3FzhzcXJycnFycnFzcXFzcXJxc3FycXNxcnFzcXFzcXJycXJycnFzhzcXOHNxcnJycXJycXJycnFzhzcnFycXJzhzcXJycnFycnFycnJxc4c3FzhzcXOHNxcnJyNfTTsRsscnJycXNxcXNxcnFzcXJxc3Fxc3FycnJxcnJxcnJycXOHNycXJxc3FycXJzhzcXJycnFycnFycnJxc3Fxc3FycXNxcnFzcXJxc3FycXNxcXNxcnJxc3Fxc3FycnFycnJxc4c3FzhzcXOHNxcnJycXJycnFycnFycnJycXJycXJycnFzhzcnFycXNxcnFzcXJxc3FycXNxcXNxcnJycXJycXNxcnFycnJycXJycXJycnFzcXFzcXJxc3FycnFycnJxcnJycXJycnFycnJxcnJycXJycnFycnFzcXFzcXJycnFycnFzcXJxcnJycnFycnFycnJycXJycXJycnJxcnFzcXJycXNxcXNxcnJxcnJycXNxcXNxcnJxcnJycXJycnFzcXFzcXJycXJycnFycnJxc3Fxc3FycXNxcnJxcnJycXJycnJxcnFzcXJycXJycnFzhzcnFycXNxcnJxcnJycnFycXNxcnJxc3Fxc3FycnFycnJycXJycXJycnJxcnJxc3Fxc3FycnJxcnJxc3Fxc3FycnJxcnJycXJycnFycnJxcnJycXJycnFycnJxcnJycXOHNycXJycXJycnFzcXFzcXJycXNxcnFycnJycXJycnFycnFzcXJxc3FycXNxcnJxcnJycXJycnFzcXFzcXJycXNxcnFycnJycXJycnFycnJxcnJycXJycnFycnJxc3Fxc3FycnFzcXFzcXJycnFycnJxcnJycXJycnFycnJxc3Fxc3FycnFzcXJxcnJycnFycnJxcnJycXNxcXNxcnIwnuG1cR5ycnFycnFzcXJxc3FycXNxcnJxcnJycXNxcXNxcnJycXJycXNxcnI1vdOyUixxcnJycnFycnFzcXFzcXJycnFzhzcnFycXNxcnJycXJycXNxcnFzcXJxc3FycnFycnJycXJycXNxcnFzcXJycXJycnFzcXJxcnJycnFycnJxc4c3JxcnJxc3Fxc3FycnJxc4c3JxcnJxcnJycnFycnJxcnJycXOHNycXJycXNxcnFzcXJycXJycnFzcXJxc3FycXNxcnFzcXJycXNxcnFyc3Fxc3FycXNxcnJycXJycXNxcnJxcnJycnFycnFzcXJxc3FycnFycnJycXJycnFycnJxc3Fxc3FycnJxcnJycXNxcXNxcnJycXJycnFycnJycXJycXNxcnFzcXJycXJzhzcXJycnFzcXFzcXJycnFycnJxcnJycXNxcnFzcXJxc3FycnFzcXJxc3FycXNxPfDxuA8Oc3FycXNxcnFzcXJycnFycnJxcnJycXNxcnFzcXJxc3FycnFzcXJxc3FycXNxcnJycXJycnFycnJycXJycnFycnJxc3Fxc3FycnJxc3Fxc3FycnJxc4c3JxcnJxc3FycnFycnJycXJycnFycnJycXJycnFycnJxc3Fxc3FzcXFzcXJycXNxcnFzcXJycXNxcnFzcXJycXNxcnFzcXJycXJzhzcXNxcXNxcnJycXJycnFzcXFzcXOHNycXJycXNxcnJxcnJycnFycnJxc3Fxc3FycnJycXJycXNxcnFzcXJycnFycnJxcnJycnFycnJycXJycXNxcnFzcXJycnFycnJxc3FycXNxcnJxcnOHNxc3Fxc3FycnJxc3Fxc3FycnJxc3FycTpSu7W9RHJxcnJycXNxcnFzcXJycXJzhzcnFycnFzNkPxvrwOc3FycnJxcnJycXNxcnFzcXJycXNxcnFzcXJycnFycnJxc3FycXNxcnJxc3FycXM/k/G2bA5ycXJycnFzcXJxc3FycnFzcXJycXJycnJxc3Fxc3FycnJycTfH47FIHHFycnFzcXIy78e4IDhzcXJycXNxcnFzcXJycXNxcnJxc3FycXM4sNeyXyhycnFzcXJxc3FycnFzcXJycXNxcnFzcXJycjVk8bCrDnJycXJycnFycnJycXNxcXNxc3FxcywndxreiI5xcnJycXNxcnFzcXJycXNxcnJxcnOHNycXJycXNxcnJxc3FycnFzcXJxc3FycnFzcXJycnFycnJxc3FycXNxcnJycXJycnJxcnJycnFycnJxc3Fxc3JxcnJxc3FycnFzcXJycXJzcXFzcXJycnFycnJycXJycnJxcnJycnFycnJxc3FycXNxcnJxc3FycnJxcnJycnFycnJxc3FycXNxcnJycXNxcXNycXJycXNxcnJxc3FycXNxc4c3JxcnJycXNxcnFzcXJycnFycnJycXJycnJxcnJycnFycnJycXJycnFzcXJxc3Fycjri5b8dGnFzcXJycnFyc4c3FzcXJxc3FycnFzcTCG8bWJDnNxcnJxczgOvbgCQnFycnJycXJycnFzcXJxc3FycnJxc3FycnFycnJycnFycnFzcXJycnFzcXJxc3FycnJxcnOHNycXJycXNxcnJycXJzhzcnFycnFzcXJycnFycnJycXNxcnFzcXJycnFyc4c3JxcnJxc3FycnJxc3FycXNxcnJycXNxcnFzcXJycnFzcXJxc3FycjE/47bQHHJycXNxcj+u17tRKHNxc3Fxc3FzcXFzcXNxcXNxc3FycXNxcnJxc3FycnJxcnOHNycXJycnFzcXJxc3FycnJycXJycnFzcXJycXNxcnJycXJycnJxcnOHNycXJycnFyc4c3JxcnJycnFycnJxc3FycnJxcnJycnFzcXJxc3FycnJxc3FycXNxc3Fxc3FzcXFzci1IpxrMdY5xcnNxcXNxc3FxczbY8b8nDnJxc3FycnJxc3FycnFzcXJycXNxcnJxc3FyNRLzs/0McXJxc3FzcXFzcXNxcXNycXJycnFyc4c3JxcnJycnFycnJycXNxcnFzcXJycnJxcnJycnFzcXFzcnFycnJxc3FycnFzcXJycnFycnJycnFycnJxc3FycnJxcnOHNycXJycnJxcnJycnFzcXJxc3FycnJycXJycnJxc3FycXNxc3Fxc3FzcXJxc3FycnJxc3FycnFzcXJycnFzcXJyPI7lvXEacXNxcnJycnFycnJycXJycnJycXJycnFzcXJycnFyc3Fxc3FycnJycXNxcnJxcnNxcXM0JfOz6gxxc3FzhzcnFzcXJxc3FycnJycXJycnJxc3FycnFzcXJycXNxcnJycnFycnJycXNxcnFzcXNxcnFzcXJycnFzcXJycnFzcXJxc3FzcXJxc3FycnJycXJycnJxc3FycnFzcXJycnFzcXJycXNxcnJycXNxcnJxc3FycnJycXJycnJxc3FycnFzcXJycnFzcXJycXNxcnJycXNxcnJycXJzcXFzcXNxcnFzcXNxcXNycXJycnFzcXJycnFzcXJycXNxcnJycXNxcnJycXNxcnIwHPG18w5ycnJxc3FycnJxcnNxcXNycXJycnFzcXJycnFzcXJycXNxciqb0xrHQs5ycnFzcXJycXNxcnJycXNxcnJycXNxcnJycXJzcXFzOEnzv7YMcnFzcXJycnFyc3FycXNxcnJycnFzcXJxc3JxcnJycXNxcnJxc3FzcXFzcnFycnJycXJzhzcnEzfuu8kRRycXNxc3Fxc3JxcnJycnFzcXJycXNxcnJycnFyc4c3Jxc3FycXNxc3FycXNxcnOHNycXI+ffG4gg5xc3FycnJxcnNxcXNycXJyMa3xtGIOcnJycnJxc3FycnFzcXJycnFzcXJycnJxcnJycnJxcnJycnJxcnOHNycXJzhzcnFyc4c3JxciWe4Rr3Ee5yc4c3JxcnJycnJxcnJycnJxcnJycnJxcnJycnIzXvGzsQ6HNycXNxcnFzOm7xu5EOcnJxc3FycnJxc3E1Gve39QhxcnFzcnFycnJycXJzcXFzcnFycnJycXNxcnJycXJzcXJxc3FzcT4J+7EHBHFzcXJycnFzcXJycnJxc3FyMSr7vuUEcnFycnJycnFycnJycnFyc3Fxc3FzcXJycXNxcnOHNycXJycnJycXJycnJycXJzhzcnFzcXJycnFyc3FycXNxc3FycXNxc3FycnFzcXJycnJxc3FycjPO97hBCHJxc3FycnJycXNxcnJycXM/r/O4UAxxc3FycnJycXNxcnJxc3FzcXJxc3JxcnJycXNxc3FycXNxcnNxcXNxc3FycnFzcXNxcnFzMgEIuA/3c3FycnJycTNhCLmu93Fyc3Fxc3JxcnJycnJxcnJycnJxc3FycnJxc3FycnJycXNxcnJxc3FzcXJycXNxcnJycnFzKecEGtKPvnFzcXJycXNxcnJycnJxcnJycnJxc3FycnJxc3FycnJycXJzcXJxc3JxcnJycnFzcXJycnFzcXJycnJxc3FycnJycXNxcnJycXNxcnJycnFzcXJycnFzcXNxcXNycXNxcnJxc3Fyc3Fxc3FzcXJycnFzcXJycnJxc3FycnJxc3FzcXJxc3FzcXJycXNxc3FycnFzcXJzcXFzcXNxcnJycXNxcnJycnFzcXJycnJxc3FycnJxc3FycnJycnFzcXJycXNxc3FycnFzcXNxcnJxc3FzcXJxc3JxcnJycnJxcnNxcnFzcXNxcnJycXNxcnJycnFzcXJycnJxc3FycnJycXNxcnJycnFzcXJycnFzcXNxcnFzcnFycnJycnFzcXJycnFzcXJzhzKggQGoCO/nNxcnFzcnFycnJycnFyc3FycnFzcXJycnJycXNxcnJycXNxc3FycXNycXJycnJycXMz1gS0OftycXNxcnJycnFzcXJycnJxc3FycnJycXNxcnJycnJxc3FycnJxc3Fycjx3BLuI+3NxcnJycnFyc3FycnFzcXNxcnJycXNxcnJycnJxcnM+8wK2DP1zcnFycnJycnFzcXJycnJxc3FycnJycnFzcXJycnFzcXJzcXFzcnFyc3FycXNxc3FycnJxc3Fyc3Fxc3JxcnNxcXNycXNxcnJycXNxcnNxcXNycXJzcXJxc3FzcXJycnJxc3FycnJycXNxcnJycnJxc3FycnJycXNxcnJycnJxcnNxcnJxc3FzcXJycnFzcXJzcXFzcnFyc3FycXNycXJycnJycXNxcnJycnJxc3FycnJycXNxcnJycnJxc3FycnJycnFyc3FycnFzcXNxcnJycXNxcnNxcXNycXNxcnJycXNxc3FycnJxc3FzcXJycXNxc3FycnJycXNxcnJycnJxcnNxcnJycXNxcnJycnJycXNxcnJycXNxc3FycnJxc3FzcXJycXNycXJycnJycnFzNj8at9DlcXJycnJycXNxcnOHNycnFyc3FycXNycXJzcXFzcnJxcnJycnJycXNxcnJycnJxc3FycnJycXNxc3FycnFzcnFycnJycnJxc3FyOK0Ev1L7c3FzcXJycXNycXJzcXFzcnFzcXJycnJycXNxcnJycnJxc3FycnJycnFzcXJycnJycXNxcnJycnJycTlHAr24/XJycXNxc3FycnJycnFyc3FycnJxc3FzcXJycnFzcXNxcnJycXNycXJycnJycnFyc3FycnJxc3FzcXJycnFzcXNxcnJycnFzcXJzcXFzcnFzcXJycnJycnFyc3FycnFzcXNxcnJycnJxc3FycnJycnJxcnNxOCgCvtf9cXNxc3FycnJxc3FzcXJycnJycXJzcXJycnJxc3FycnJycnJxc3FycnJycnJxcnNxcnJycXNxc3FycnJycXNxcnNxcnFzcnFzcXJycnJxc3FzcXJycnFzcnFycnOHNycnFyc3FycnJxc3FzcXJycnJxc3Fyc3FycnFzcXNxcnJycnJxc3Fyc3FycXNycXJzcXJycXNycXJzcXJycXNycXJzcXJxc3Jxc3FycnJycnJxcnNxcnJycnFzcXJzcXJxc3Jxc3FyMakCtWb9cnFzcXNxcnJycXNxc3FycnJycnJxcnNxcnJycnFzcXJzcXJxc3Jxc3FycnJycnJxc3FycnJycnJxc3FycnJycnJxc3Fyc3FycXNycXNxcnJycnJxNkoCsMX9c3FycnFzcnFyc3FycnFzcnFyc3FycnJxc3JxcnJycnJycnFzcTW/FrVQ6XJxc3Fyc3FycXNycXNxcnJycnJycXNxcnJycnJycnFyc3FycnJycXNxc3FycnIz5RS1KutxcnNxcnJxc3JxcnNxcjQbArH0/XNycXJzcXJycXNycXNxcnJycnJxc3FzcXJycnJycXNxcnNxcnJycXNxc3FycnJycnJxc3FycnJycnJycXNxcnJycnJycnFzcXJycnJycnFzcXNxcnJycnFzcXNxcnJycjDbArU0/XNxc3FycnJycXNxc3FycnJycnJxc3FyczIMArME/XFzcnFzcXJycnJycnFzcXJzcXJycXNycXNxcnJycnJycXNxc3FycnJycnFzcXNxcnIzNSa32tlxc3FycnJycnJxc3Fyc3FycnFzcnFzcXJycnJycnJxc3FycnJycnJycXNxcnNxcnJycXNxc3Fyc3FycXNycXNxc3FycnIw0zi7PMdzcXJycnFzcnFyc3FycnJycXNycXJzcXJycnJxc3FzcXJycnJycnJxcziCSrSNtXNycXNxcnJzcXFzcnJxcnM0bl69oaFxcnJzcXJxc3Jxc3FzcXJycnJxc3Jxc3FycnJycnJxc3FzcXJycnJycnFzcXNxcnJycnJycnFzcXJyc3Fxc3JycXNxcnNxcnJycXNycXJzcXJycnJycXNycXJzcXJycnFzcnFzcXJyc3Fxc3JycXNxcnJzcXJxc3Jxc3FzcXJycnJycXNycXJzcXJycnJxc3JxcnNxcnJycnJxc3JxcnNxcnJycnFzcnFyc3FycnJycnJxc3Fyc3FycnJycnFzcXNxcnNxcjMOFLUC63FzcXNxcnJycnJxc3JxcnNxcnJycnJxc3JxcnNxcnJycnJxc3JxcnNxcnJycnJxc3E0rTi4YsdycnFzcnFzcXJyc3FycXNycnFzcXJyc3E07ia2Idlxc3FycnNxcnJxc3Jxc3FzcXJycnJycnFzcXNxcnNxcnI57wK9EP1ycXNxcnJzcXJycXNycXNxc3FycnJycnJxc3FzOkAkvb/bcnJycnFzcnE9MBK5z+1ycnJycnJycXNxc3Fyc3FycnFzcnEyQTa4zslycnJycnJycXNxcnNxcnJycnJycXNxc3FycnNxP/E2uw7JcXNxc3FycnJycnJxc3Jxc3FycnNxcnFzcnJxc3FzcXJycnJycnJxc3FzcXNxcnJycnJycXNxc3FzcXJycnJycnFzcnFzcXJyc3FycXNycnFzcXNxcnJycnJycnJxN2ESsK7tcXNxcnJycnJxPPIkvQ3bcXJzcXJycnJycXNycXNxcnNxcnJycnFzcnFzcXNxcnJycnJycnJxc3FzcXNxcnJycnJycXNxc3FzcXJycnOHNycnFzcnFyK5CQGof2/nNxc3FzcXJycnI1MhKx3e1xc3FzcXNxcnJycnJycnJxc3FzcXNxcnJycnJycXNycXNxc3FycnJycnJycnFzcXNxc3FycnJycnJycXNycXNxcnNxcnJycnJxcznCEr097XFzcXJycnJycnJycnFzcXNxc3FycnJycnJycXNycXMzKTa25slycnJycXNycXNxc3Fyc3FycnJycnFzcnFzcXNxcj1DErm87XJycnJycXNxc3FzcXJycnJycnJycnFzcXNxJu+iGvIF3nNxc3FzcXJzcXJycnJxczIqjr/lcXJycnJycnJxc3I9N3yy2INycnJycXNycXNxc3Fyc3FycnJycnFzcnFzcnFyc3FycnJycnJycnErvtYa9RKecnJycXNycXNxcnNxcnJycnJycnJxc3FzcXNxcnNxcnJyMZQStXvtcXNycXNxc3FyczNZJLS223JycnFzcnFzcXNxc3FycnJycnJycnJxc3FzcXNxcnNxcnJycnJycnFzcnFzcXJzcXJyc3FycnFzcjRvNrWgyXNxcnNxcnJycnJycnJxc3Jxc3FzcXJyc3FycnIzxZ6+SmFzcXJyc3FycnJycnJxc3Jxc3JxcnNxcnJzcXJycnFzcnJxcy4v5hq+AZ5ycnJxc3Jxc3FzcXJzcXJycnJycnJxc3JycXNxc3Fyc3FycnJycnIgN8IaboPecXJzcXJycnJycnFzcnJxc3FzcXJzcXJyKXb2GgqQnnNxcnNxcnJzcXJycnFzcnJycXNxc3FzcXJzcXJycnJycnJyciLD5BpVwb5yc3FycnJxc3JycnFzcXNxc3Fyc3FycnJycnJycnJycXNycXNxc3Fyc3E5JxK+2O1xcnJycnFzcnJxc3Jxc3Fyc3Fyc3FycnJycnJycnFzcnEw7iS5IdtxcnNxcnJzcXJycnJycXNycnFzcnFzcXNxcnNxcnJycnJycnJycnJxJ16wGtsU/nNxcnJycnJycnJycnFzcnE571izIKdzcXJyc3FycnJycnJxczAoErXn7XNycXNxc3Fyc3FycnNxcnJycnJycXNyOvhGvwe5c3Fyc3FzNqFotW6XcnJycnFzcnIgPzsa7gxOcXJycnJycnJxc3JycXNycXNxc3FzcXJyc3E02BKyN+1ycnJycnJycXNycnFzcXNxc3FzcXJzcXJycnJycnJycnIxdGi6m5dzcnFzcXNxcnNxcnJzcXJycnJycnJycTVZErK27XFzcnFzcXNxc3Fyc3FycnNxcnJycnJycnJxc3JycXNycXNxM3O+sKxBcXJycnJycnJycnJycXNycnFzcXNycXNxcnNxcnNxcnJycnNxcnJycXNycnJycXNycXNxc3JxcnMrEdAaj+L+cnJycnJycnJycnFzcnFzcnFzcXNxc3FzcXIyP0a40Llyc3FycnJycnFzcnJycXNycnFzcXNxc3FzcXNxcnJzcXJyc3FycnJycnJycnFzcnJycXNycXNxc3Jxc3Fyc3FzcXJyc3FycnJycnJycnJycnJycnJxc3JycXNxc3Jxc3FzcXJzcXJzcT1zrLOcU3JycnJycnJycnJxc3JycXNycXNxc3FzcXNxc3Fyc3Fyc3FycnJyc3FyPZsSuWTtcnJxc3JycnJxc3JycXNycXNxc3FzcXNxc3Fyc3Fyc3FycjfrEr8U7XJycnJycnJycnJycXNycnJxc3JycXNxczscErvj7XFzcXNxcjyweLBfh3NxcnJzcXJycnJycnJycnJycnJycnFzcnJycXNycXNycXNxc3FzcXNxc3FzcXJzcXJzcXJyc3FycnJycnJycnNxcXNyMIk0uIbLcnJxc3JycnFzcnFzcnFzcXNycXNxc3Fyc3FzcXJzcXJzcXJyc3FycnJyc3FycnJycnJycnJycnJxc3JycnJxc3JycXNycnFzcnFzcXNxc3Jxc3FzcXJzcTxTmrO8ZXFycnNxcnJzcXJycnJycnM5n864cDFycXNycnJycnJxc3JycXM9eVa9hqlxc3Jxc3Jxc3FzcXNxc3FzcSRaRxpsW45zcXJzcXJycnNxcnJyc3FycnJycnJycnJycnJycnJycnJycnJycnJycXNycnJycXNycnJxc3Jxc3JycXNycXNxc3Jxc3Jxc3FzcXM+rhK3Ue1zcXNxc3FzcXNxcnNxc3Fyc3Fyc3Fyc3Fyc3FycnMrp/AahoD+cnJycnNxcnJycnJycnNxcnJycnJycnJycnJycnJycnJycnJycnJycXNycnJycnJycXNyNN40tDHLcXNycnJxc3JycnFzcnJycXNycnFzcnFzcnJxc3Jxc3Jxc3JycXNycXNxc3I5zxK9MO1xc3Jxc3FzcnFzcXNycXNxc3Jxc3FzcXNycXNxc3FzcXNxc3FzcnFzcXNxc3FzcXNxc3FzcXNxO7BmsF+ZcXNxc3FzcTZQIrG/3XFzcXNxc3FzcXNxcnNxc3FzcXNxc3FzcXNxc3FzcXNxc3FzcTSgIrJv3XNxc3FzcXNxc3FzcXNxPIFEvH67c3FzcXNxc3FzcXNyNeAisC/dc3FzcXNxcyb3ARrRj+5zcnFzcXNycXNxc3Jxc3FzcnFzcXNycXNycXNycXNycXNycXNycXNycnFzcnFzcnJxc3JycXNycnJxc3JycnFzcnJycTeRIrB+3XJycnFzcnIwBWa6C5lycnFzcnJycnJycnJycnJycnJycnJzcXJycnJycnJycnNxcnJycnNxcnJyc3FycnNxcnJzcXJyczaYiLZ3d3FzcXJzcXNxcnMjq5kal0ZucXNycXNxcz5HZru4mXNycXNycnFzcnJxc3JycnJxc3JycnJycnJxc3JycnJycjZ1RLOau3FycnJycnJyc3FycnJzcXJyc3FycnNxci3p7RozYS5zcXNycXNxc3Jxc3Jxc3JycXNycjd2RLGZu3JycnFzcnJyMLC6vl9FcnJyc3FycnJyc3FycnJzcXJzcXJzcXJzcXNxcnNxc3FzcnFzcXNycXM0syKyXN1ycXNycnFzcnJycnJycXNycnJycnJzcXJycnJycnM362ayJJlycnNxc3Fycyf4ZRoCea5zcXNycnFzcnJxc3JycnJycnJycjJUIrS73XJycnJycnNxcnJzcXJyONGYtT5ncXNxc3FzcXNycXNycXNycXNycjb9ZrQSmXJycnJycnJycnNxcnJycnNxcnNxcnNxcnNxc3FzcXNycXNycXNycXNycnJxc3JycnJycnJycnJyc3FycnJzcXJzcXJzcXNxc3FzcXNxc3Jxc3JycXNycnJycXNycnJyczHVmLo6Z3NxcnJzcXNxcnNxczeVIr9q3XFzcXNycnFzcnJycXNycj1y7LOdE3JycnNxcjcj7LrsE3FzcnFzcnFzcnJycXNycnJycnJycnJzcTkWIr3p3XNxcnNxc3FzcXNxc3FzcnFzcnIpUjEau9zucnJzcXJyc3Fyc3Fyc3FzcXNxc3Jxc3JycXM+Z+yyqBNycnJzcXJyc3Fyc3EtrFMapjrOcnJycnFzcnJyc3FycnJyczKgH7B/4HFzcXNycnFzcnJycnJycj9VdruqiXNxcnNxcnNxc3FzcXNycXNycnFzcnJycnJycnJzcXJyc3Fyc3FzcXNxc3FzcnJxc3JyNwUfuwvgc3Fyc3Fyc3FzcXNxc3JycXNycnJycnJycnJycnJzcXJzcXJzcXNycXNycXNycnJycXNyI0lQKg5q/XFzcnJxc3JycnJyMqH8vm4Dc3FzcXNxc3JycXNycnJycnJycnJycnNxcnNxc3FzcXNycTmYIr5n3XJycXNyc3FycnJyc3ExcVS4nqtxc3Jxc3JycXNycnJycnJzcXJyc3Fyc3FzcXNycXNycnJycXNyc3FycnJzcXJzcXNxc3FzcnFzcnJycnJycnJyc3FycnNxKMbHGjWTjnJycnJzcXJyc3FzcXNycXNycXNycnJycnJyc3FycnNxc3FzcXNycXNycnJycnJyciRVSyqdq01ycnNxcnNxc3FzcnFzcnJycnJycnJycnNxcnNxc3E3rna0YYlycnJycnJycnJzcXJzcXNxc3Jxc3JycnJycnJycnNxcjG5L7Jm0HJxc3Jyc3FycnJzLPqlGsFVrnJycnJyc3Fyc3FzcXNyOVENt77ycnJycnNxc3FzcXNxc3JycnJyPlyov6NXcXNxcnNycXNycnJycnJycnJyc3Fyc3FzcnFzcnI7Eoaw/XlxcnJzcXJzcXNycXNycnI+B1S6+KtycnNxcnNxcz+bIrdk3XJxc3JycnJzcXJyc3FzcXNycXNycnJyMxcNvvjycXNxc3JycXMudEkq2rttcnNxcnNxcjbAuLdPR3FzcnJzcXJyOOSGsyt5cXNycXNyNdY/vTnAc3FzcnFzcnJycnJyc3Fyc3FzcXNycXNycnJycnJzcXJzcXNxc3Jxc3JycnJyc3FycnNxc3Jxc3JycnJyPL0NtFLyc3Jxc3JycnJycnJzcXJzcXNycXNyOlpUvqWrcnJzcXJzcXNycXNycnJycnJyc3Fyc3FzcnFzciGmxRp3k65zcnFzcnJyc3FycnNxJAvSKhJS3XNycnJxdHFycnJzcXJzcnFzcnIuCJsqAoZNcXJzcnFzcnJyP4qGu3V5c3Fyc3Jxc3JycnJycnJyc3FzICNxGk/I7nNxcnNxc3FzcnJycnJycnJzcXNxc3ImQQgaXe9+cnFzcnJycjAK6r8GFXFzcnJycnJycnJzcXM37VSwIqtzcnJycnNxcnNxc3FzcnIyfLi6k0dzcXNxc3I3blSxoatycnNxcnM3fOq3kxVycnJzcXJzcXNycXNycjR/IrKQ3XNxcnNycXNyM66Gt2F5cnJzcXNxc3JycXNzcXJycnNxc3Jxc3Jycjv+6rMRFXNycXNycnJzP89UuTCrcXNycnFzcnJyc3FyczBwX7KvoHNxcnNxczVQZLO/m3JycnJzcXNxc3FzcnJycnJyc3FzcXNxczqRyLN+N3Fyc3FzcnFzN5L6uH0FcXNxc3JycnJycnNxcnNycXNycnJycnJzcXNxc3Jxc3JycnNxOjUtt9rScnJzcXJzcXNxc3JycnJycnNxc3FzcXNycnJyc3Fyc3FzcnFzcnJycz5yZLmNm3NycXNycnJyc3FzcXNxc3JycnJyc3Fyc3Jxc3JycnJycnNxc3FzN5Eyv27NcnJycnNxcyRPsxotBM5zcXNycnJycnJzcXNxc3Ix4TK1Ls1yc3Fyc3FzcnFzciMywxpO085ycnNxcnNxczGoyLtnN3JzcXJzcnFzcnJycnNxcnNxc3JycnJycnJzcXNycXNycnJycz13lryIaXNycnJyc3Fyc3Fzcj6KyL91N3Fyc3JycTT6yLkVN3NycXNycnJycnJzcXNycSZGnBq9lj5xcnJzcnFzci1CMyqd3M1xc3JycnJycnJzcXNycnFzc3EyYzK1rM1xc3Jxc3I75mS9GZtzcXNycnJycnJyc3FzcnFzcnJyc3Fyc3Jxc3JycnJzcXNxc3JycnJycnJzcXNycXNyc3FyIJN1KonIrXJyc3Fzcj4UMrjrzXJzcXJzcXNycnJycnJycyclQyrvq81zcXNxc3JycnJycnNxOqYLtWn0cnNxc3Jxc3JycnNxcnNycXNycnNxcnNxc3Jxc3JzcXJzcXNycS83oRp9he5ycnJycnNxczoflrDwaXJzcXNxc3JycnJzcXNxc3JycicfehpgGF5zcnFzcnJyc3FzcXNycXNzcXJyc3Jxc3Jyci6q+Sr3UG1xc3FzcnJycnJzcXNxc3Iwu2S4VJtzcXNycnJycnJyc3E79TK8Cs1ycnJyc3FzcnFzcnM7aNixpydycnJycnNxc3JycnJycnNxc3FzcnJyc3FzcXNycnJyODOms9xZcnJycnJyP3YyuInNcnFzcnNxcnNycXNycnJzcXJzcnJxc3NxcnNxc3JycnJycnNycXM0GU289rJzcnJycnNxc3FzcnJycnNxc3FzcnJycnNxc3FzO4zYsYMnc3FzcnJycnNxc3Jxc3Jyc3Fyc3JycXNzP1cyt6jNcXNycnJycnNxc3Jxc3JzcXJzcXNycnJyc3FzcTOnMrRozXJyc3FzcXNycnJzcXJzcnJxdDruTbYhsnJyc3FzcnFzcnJzcXJzcnJycnJyIpjzGmhwznJycXRxcnJzcXNycnJyc3FzcXNycnJzcXJzcnJycnJyc3FzcnJycnI30l26PaJzcXNxc3JycnMhrfMaZyDOcXNycnJzcXNxOYF0sI6LcnNxc3JyciMWdFokqLpycnJyc3FzMgXouwsXcXNycXNzcXJzcXNycnJyc3EjlEoqqbtdcnNxc3FzcnJyc3FzcXNycj+5MrdGzXNycXNyc3FyIJx4Gsg4fnNxcnNycnF0cXI3Hqa08VlycnJzcXNyLyT8Gh+wPnJycnJyc3FzcnJyciMMYSoiSe1xc3JycnJyLKmjKrdlzXFzcnJzcSACcSpS6O1xc3Jyc3FzcXNycnJzcTMLMrMFzXNzcXJzcXNycnJzcXNxc3JycnNxc3JycnJycnNycXNzcXJzcXNycnJyc3FzcnE8azK7lM1zcXNycnIlzogadRd+cnJycnNycXNyc3FyN2d0sqiLcnJzcXNycnJyMU/ovMAXcnJzcXNyJ3c4KjuMfXNycnJycnNycXNyc3Fyc3JycnJyJweYGlGWfnJzcXNycXNzOWwyvZPNcnJycnJyc3Jxc3NxcnNxc3JycnNxc3JxdHFycnNycnJycnNxc3JycijsmBpDNn5yc3FzcXNycnJzcXNxc3JzIVjhGjxx7nNycnJzcXNxc3JyPcT4sEsHc3Fyc3Jxc3NxcnNycnJycnJzcnJyNtp0szWLcnJycnJyc3JycnJyc3FzcnIrk+oaOMFecnNxc3FzcnJzcXNycnJycjndMr4izXJycnNxc3JxdHFyc3FzNQR9vAyCcnJzcXNycnJyc3FzcnJyPy4yuNHNcXNycnNxc3JycnJyc3Jxc3JzcXNxc3JyPDu2v8RJcnNxcnNycnJycnNycXNyc3FzcTsZO7T2xHNyc3Fyc3JycjZXv724QHNycnJycnNxc3JycnNxc3JycjnpfbgmgnNycXNyczYfMr/gzXNycnNxc3FzcnNxc3Fzcjz8+LETB3Jyc3FzcjOLv7CUQHJzcXNycj/udLoRi3JycnJzcXNycnJzcXNycnJyc3FzcnIxH7a68ElycnJzcnFzcnNxc3FzcnJzcTBffbLAgnJycnJzcXNycnJzcj8QxrzvOXFzcnJycnNxc3Jyc3Fyc3JycnNxc3JycnJyczpCz7nNMHJyc3FzcnJyc3FzcnJyc3FzcnJyc3FzcXNzcXJzcnJycnJzcnJycnJzcXNycnNxc3JxdHFyc3JycnJyczaTCbZ89nNycnJyc3JxOgPGsg05cXNzcXJzcXNyc3FzLxuROlFW7HFzcnJyc3E7YUK8nr1yc3FzcnImwNgaZfJ+cnNxc3Jyc3FzcXNzcSxq0SqbUu1ycnNycnJyJHFUGkrqvnNxc3FzcnJzcXNycnIrbMxKPjM7cnNycXRxcnNxc3JzcXNxOKfGtGg5cXNyc3FzcXNzcXJzcnJycnJzcnIywkK1Tb1xc3Jyc3FzcnJycnNxc3Jyc3FzcnJyc3FzcnJycz8GhLn5e3JzcXNycnJzcXNycnM5Vt+6uSByc3FzcXNyMFNCtry9c3Jyc3FzcXNzcXJzcnIjZugaq5F+cXNxc3NxcnNycnJyczyjQrpcvXNxc3FzcnJzcnFzcnNxc3JycnJzcSEb6BrAUX5ycnNxc3Jyc3FzcnIiFWQaYLm+cnJzcnJycnJzcnJycnNxc3JzcXNxc3JzcXNycnI2Nlu62aRxc3Jyc3FzOa3GsmI5cnF0cXJzcnJycnNxc3JzcTQ+xrfROXJzcnJyc3FzcnJyc3FzcnJzcT2S77d9EHNxc3JycnNxc3Jyc3FzcjElQrbqvXFzcnJzcXMzpO+wexBzcnJycnJzcnJycnNycXRxcnNycnJyc3ImCI0asYcucXNycnNxc3Jyc3FzcnJycnNycnJyc3Jxc3Nxc3JycjjLhLFEe3Jyc3FzcnJzcXNycnNxc3JycnNxc3JzcXJzcnJzcS+RMhqH7N5xc3JycnNycnJycnNycnJyc3JyPLkZsVbmc3FzcXNzcXNxc3NxcnNycnIxpkK1ab1zc3FzcXNzcXJzcnJzcXNycnJyc3I4Wxm1tOZycnNxc3NxcnNycnI2+xm4FOZxc3JycnNycnJyc3FzcnJzcXNyc3E4pdazailyc3Jyc3FzcnJyc3FzcnJzcnFzc3FzcXNzcXJzcnJzcXNycnJzcXMzBmu8CpRyc3JycnJzcnJycjMPGbsB5nJxdHFyc3JycnNycnJycnNycnJzcXNycnNxc3JyJosJOltPbHNycnJzcnF0cXJzcnJyc3FzcnM6sr23XUJycnNxc3Jyc3FzcnNxc3Fzc3FzcnJycnNycnJyc3Iqgr0aedQucnJzcXNycnMhR0IqPovddHFyc3JycjhSlLG9a3JzcXNycnNycXRxcnNyciFElBp9tr5zcXNyc3FzcnJyc3JycnJzcXNzcXNxc3Nxc3Fzc3FzcXNzcXNycnIuyyka9E1ucnJzcXNzcTLd1royKXFzcnJzcTEUlLn7a3FzcnNxc3IguFIqV3rdc3JycnJzcnJyc3FzcnMwP9a60ClzcXNzcXNxc3Nxc3Fzc3FzcnJyc3EgiuYauVGec3FzcnJzJfO5qjvEZXJycnJzcnJycnNycnJzcXNzcXJzcnNxc3F0cTqrQr1UvXJzcXNycnMuLlIajhrecnJycnNycnJzcilT61pA0UpycnJzcnJyO817tUKEcnJzcnJyPtE5vy7Gc3JycnNycnJzcXNycnNycnJyczB/e7+QhHJzcnJycnNycnNxKdZiGuOZ3nJyc3JxdCIsmxrPNk5zcXNycyco2zpxgkxxc3Nxc3JyMX1CtZK9c3JzcnF0cXJzcnJzcnF0cXJzcnIlBMBq1cP5c3FzcnJzcnF0cXNxdHFyc3I8LkK60b1zcnNxc3Jyc3JycnJzcnJycnNyObyUsFNrcnNxc3JyJ0UgGtyt/nNxc3Nxc3JycnNycnJyc3JyIR9OOgMbHHJyc3JycnNxc3JzcXNyc3FzcjNN5rnCGXFzcnJyc3FzJGZsWq+ZOnJyc3Fzcj9+Ob+BxnF0cXJzcnIz/jm7EcZycnJzcnI0j+a3gBlyc3Jyc3FzMM+LsFB0cnJyc3Fzci/EwEpHs/tzcnJyc3FzcnNycXRxc3JycnNxc3NxK+dgKpOJ/XNycnJzcnJyMDL2vN0JcnJycnNyInl5GrpobnJyc3Jyc3JycnJzcnJyc3JyIYNnKqrJjXF0cXNycnJzcnJzcS13njpMhhxzc3FzcnIisokattduc3F0cXJzcnNxc3Jycy6fpzrJBYxycnNycnI3hva1iQlycnJzcnJyc3JycnNycnIhQr46AOQcc3Jyc3JycnNxN32bupJkcnJyc3Fzc3FzcnJzcnJyciA7fiogWB1yc3F0cXJzcnNxc3Jyc3JycnNycnJzcnJyc3JyNwT9vAwCcXNycnJzcnJyc3JycnNyMi5Ju+G2c3JycnNycnMqh+IqyYHdcnNxc3JyMVOrv7xUcnNycnNxc3JzcnF0cXNycnNxc3Nxc3Jyczi0q7hbVHFzcnNxc3JzcSrD+xp1wE5xc3Jyc3JycnNxdHFzcXRxc3JycnNycnM7lFK7a61zcnJyc3ErZkFKnZvrc3JzcnF0NhmrufZUcnNycnJzciGjVxqnyo5yc3JycnImZbKK0bTXdHFzcXRxc3Jyc3E/cw60nPFyc3Fzc3FzcnJzcnJyc3JycnNycjVyB7ad+HNyc3FzcnNycnJyczk5WbTWpnNycnNxc3Nxc3JyOsYOuUnxcXNzcXNycix/DBpKDz5yc3Jyc3Fzc3FzcnMnyc4qpmMdc3JycnNyJErcOr9SPHNyc3Fzc3FzcnJzcnJyc3JycnNyc3FzcnNxN10OvLLxcnJzcnJzKsVgGqSp/nJzcXRxc3Isrd4qaCIdcnJzcnNxc3M6OAex1/hycnJzcnJzIOkVGpNurnJycnNycnNxc3Nxc3Nxc3Jyc3JycnMt7DdqxzyJcnJyc3JycynpOVonbGpycnNycnNxc3Nxc3NxN9K0sz1LcnJyc3JzcXNyc3F0cXJzcnNycnJzcXRxcynLlSoGRq1ycnNycnNycnJzKdn3KiVgjXJzcnJzcnJzcXNzcXNyc3JycnNxdHFzcnJzcnJzcXNzcXNzcXNyciPy8Coj0P1yc3JycnNycjqqUr1VrXJzcnNxc3JzcnI3UBe1v+hycnJzcnJzcXRxLmNMGjvLPnJycnNycnNycnJzMitSteStcnJzcXRxcyNLaiquSV1zcnNxc3Mq0xgqFc59cnNxdHFzKqcYKhiOfXJzcnNycnJzcXRxc3JzcS5tgTp8J+xzcnNxc3MlpAs6mb9McXNzcXNyc3JycnNycnJzcnNycnJzLNv5GiRAbnF0cXNyci6qXBo3Wj5ycnNxc3Nxc3NxcyXOVjpHGpxzcnJzcnIsssg6CNN8c3F0cXNycnNycnJzN4TbuYskcnJzc3FzcnJzcnNxc3JzcnJzcXNzcnIqfjgqKxx9cnNycnJzcnJzcnJyKdOQGsPG/nNycnJzciKYnTrqdix0cXNycnNycnNycnJzcnNycnJzcnJzLCyqKiBFXXJzcnJyc3JzcXNyc3Jyc3JycnNyc3JycnNycnNxdHFzcnNycj9deb+ihnJzcnJzcnI0f1K0kK1xc3Jyc3IvKVgq32p9cnNxdHFzM89StECtcnNxc3NyKA+QGtAW/nJycnNyc3I4/xe0EOhxc3Nxc3Nxcy/SaCrU2X1zcXNyc3JyMiJOsf2xcnNxc3NxczTwxLYfO3FzcnNycisUoBqvtf5yc3Jyc3Jyc3Jyc3IiaJJKTnbbcnJzcXRxOnXrtpoUdHFzcnJzcjYxYrHenXJyc3Nxcyc0syoPtM1zcnJzcnIlzWUaVSmucnJzc3FzcnNycnJzcnNxdCj/ZRoSCa5ycnNycnNycnNycnNyJjxRKv467XNycnJzcnNyLbIlSrjdq3JzcnJzcnJzcnJzcnJzcihSsBrb1P5yc3Jyc3F0cXNyc3JyL+dhKnOJ7XF0cXNyc3Jyci5oExqqfs5ycnNyc3JycnNyc3JycnNycyI8+irPMF1yc3JzcnJyc3JzcnJzKf3KWkYjWnJzcnJzcnJzcnJzcnJzcnJzcnJzcnJzJ5EHOjrvjHNycnJzcisGPjpzrBxycnNycnNyc3JycnNyc3JycnNzcXNycyeoQjr4e9xycnJzcnM0WsS1tTtzcXNyc3JyMr9esWChcnNyc3Fzc3JycnNyc3Jyczx1YrqKnXNzcXNyc3I4K8Sy5Dtxc3NycnJzLlOVGsvGrnJyc3Jyc3Jyc3JycyaZJzpKbYxzcnNxdHFzcixt/yqMIA1yc3Jyc3JycypMnSp+Ni1zcnJyc3JzcnJyc3Nxc3Nxc3M8dDe/i8hyc3JzcnIg/Tsq8yxNc3Jyc3JyczmFN7KKyHNzcXNycyaj6ZpfwWZyc3JzcnJzcnJzci4gGBru/n5zcnJzcnMgUuwaDdE+c3Nxc3JzcnJzcnNycnJzKRXmigexl3JzcXRxc3NyJSUtSrK9K3NxdHFzcnNycnNycyzh/BpT4D5ycnNycnNyc3JycyetQxoHK85zcnJzcnJzczGz1LhcK3JzcXRxc3I0+WKzFp1zcnJzc3FzMzipu9dWc3Jyc3Jyc3Jycyv7tRrxRK5ycnNzcnJyK321GgokrnJyc3Jyc3Jyc3Nxc3Nxcy0bJTrBXaxzcXNzcnImTOAaDTH+cnJzcnNxdD8cqb/jVnJycnNzcXNzciU6iyqvV01zcnJzcnMkd7Yqa4Sdc3Jyc3JzLPfQanaC+XNycnNzcXNzKycOKmCfHXNycnNyc3JzcXNzcnJzcnJzc3FzcnNyc3JyNSK5ue1Gc3Nxc3MjG8YqcVOdc3Jyc3JzLcnHOvZjjHFzcnNyc3Jyc3Jyc3Jyc3Myj46wkHFzcnNycnMgEL1KFAUrcnNycnNyc3Jyc3Jyc3JzcnJzcnNycnNycnNzcXNzcnJzIxIBGiDv7nNycnNycnNyI7I/OgncDHNycnNycnNyc3JzcXQm2nQqJVi9cnNycnNyPMkstUbTcnNycnNzcXM3zdSzQitycnNyc3IibBM6XT7Mc3F0cXNzcidjTirMyx1xc3JzcnMkG8oaoFNec3NycnNyci4MaSoCSW1yc3JzcnJzcnNyPO+5siBGc3JzcnJzOyDkv98bcXRxc3JzPCGut+5RcnNycnNzcXRxczlQcr6vjXNycnNyc3Jyc3Jyc3NxdHFzcnNyMSHkue4bcnNycnNyczqgcr1fjXJzcnJzcixaOUofXGtzcXRxdHFzcnNyc3Jyc3IyMXK13o1zcnJzc3JyOUFyv76NcnJzcnJzcnNycnNzcXMiKBcqoI6NcnJyc3NycnNycnNyc3JzcnIt/h06RB4sc3JzcnJzciBiSDrN23xzcnNycnNzcnJyc3NxdHFzc3Jyc3JycyCU8DpasPxyc3JzcnJzcnNyc3Jyc3Jyc3NycnNyciL0IRpCve5zcnJzcnMqGZMa72bOcnNycnNzcXRxc3NxdHFzcyfEATrmv+xycnNzcXNzci6/b5pOCQZzcnJzcnJzc3Jyc3Jyc3IsjoM6yhfMcnNyc3JzciTlPCrUrD1ycnNycnMvC9QqoVK9c3JzcnJzcnImAN+62wMEcnNyc3JycyZH2SqOgm1zcXRxc3NycnNyc3JzcnJzcnNyc3IlRFwqzro9cnNxdHJycnRxc3IppbMaB6TOcnNycnNyLf8xGpEM7nJ0cXNyc3JzcnNycnNyczh6zryVMXFzc3Jyc3IuETYa3+yecnNzcnJydHE6bM66ozFzcnJzcnNycnNzcXRxdC5FQRqMq+5xc3Jzc3FzMMdyuEiNcnJzcnNycnNzcXRycnJzc3Ii9wUqc4+tc3JzcnNycnNyc3ItXe4qfSEdcnJzcnNyc3Jyc3Jzc3FzPspcs0WjcnRxc3NyciG7zTopQyxycnJzc3Jyc3NxdHFzc3JycyLzllqGxppzc3Fzc3JzKKESmt7u1nNycnNycjC46b9XFnNyc3JzcnIgc2VKrcmrc3Jyc3JzcnNycyL5X0oWagtyc3Jzc3FzMRtyt/SNcnJzc3F0cXRxc3NycnNzcj87crjEjXNycnNzcnJzNjTuvtsRcnJzcnNyL9Ej2o/twnF0cXNzcnIkebE6LGTsc3Nyc3Jyc3Jzc3F0cXNzcnNycnNzI+mlSmZlq3Nyc3JzcnNycnNzcnJzcnNzKbdVKgeKrXNycnRxcyzj3CpUwj1zcnNyc3Jzci/AZtqwCpJycnNzcnJzc3Jyc3Jzcjh99LKSC3NycnNzciWk+BqXsH5yc3JzcnJzLDH3Kh/gjXJyc3NycnNzciZq8xo7UM5yc3Jyc3Mjq/MaZ0DOcXRxdHF0cTgOfLoCg3NycnNzcnJzcivzh6oLx4Vzc3Jyc3NyciP4CCqjf31zcnJzc3JzcnJzcnM/Uoe9rXhzcnNzcXRxdHF0cXNzcnNyc3Jyc3NycnNzcnJzc3Jyc3IhJh0qEa4tcnNzcnNyIzFhmjb55nJyc3Jzc3Jyc3JzcnNyKoU8OousPHFzc3JzcikxkRrt5u5ycnNzcnJzc3Jyc3M0ooKzbX1yc3NycnM1OIe313hzcnNyc3NxdHJycz9+jLORc3F0cXRycnNyc3JzcnNyc3JzcnNycyCgdVqr+KpycnRxc3Nyc3JzcnNycnRxc3Nyc3IhjDgqyjx9c3JzcnNyNt8KuTD1c3JzcnNycyuo7jqJcRxzcnNyc3Jzciz0qlo2tVpzc3Jyc3JzJ/oeSsVeG3JzcnNyc3JzciDfPhpFDB5ycnNzcnJzIhPVKpHSrXJydHFzcyUi6iqw4V1xdHJyc3NyM+GXuS5oc3Nyc3JyI2ofOi5eDHJyc3Nyc3I2M5e33GhycnRxdHF0KHGXOkzmjHJydHFzc3JzcnNyc3IoPrYaThSecnNzcnNycnNzcnNyc3JzcnNycy6+rDpIFTxxdHJyc3IlLDQaXzy+cnNyc3JzKBniyvpx03Nyc3JydHF0cXRxdHF0ciBKiCruV31ycnNyc3MrTM1acUMqcnRxc3Nyc3MkfSFaHi3qc3Jzc3Jyc3NycnRxdD25grlGfXRycnNyc3NyJa6YKogWfXRxdHF0cXRyJdl+GvRoHnJyc3J0cXMu23ia+0h2c3NycnNzcjIBp7oPWHRycnNzcikdDTqSPyxzcnNyc3JzLy/NKkATLXJzcnNyc3IlZXkaq6hucnNzcnJ0cXRxdHJyLr9UGsUKvnNycnNzcnMh0tBqWdL5cnJzc3JzcnNyc3M9nIK6Y31zcnNyc3Jzcyw50RqtYu5zc3JydHFzc3NxdHJyc3Nyc3JzMwoVtwbqcnNzcnNycyFhWOrI+nFzcnNyc3IvdXB6f6j4c3JzcnJ0ci4QvhpgBR5yc3Jzc3IrP9FawRLqcnNzcnNycyfESoqMu1dzc3Jyc3Mp5deKSqKHc3F0cnNyLcZRKpWa7XNzc3Jycy/tQIp5K/dyc3Jzc3JydHF0cnJzPRhvt/eQc3Nyc3NyKqgZKlh+bXJyc3Nyc3Jzc3JydHF0N5Mls3zacnNyc3Nyc3JzcnMsz4Qa1Ae+dHJyc3Nyc3I8iEq0h7Vyc3NycnRxdHJyc3Nyc3Jzc3InQ3VKQNircnNzcnNyc3Jzc3Jzc3F0KgHLKmLzTXNzcnNyc3NyI9r0WohQunJzcnNyc3Nyc3JzcnMjRhdqoq6JcnNyc3NyLXSmev+1mHNyc3NycyAsWzoSSkxycnNzc3Jyc3NzcnJzL8BZKvX6bXRycnNzcnMtBRE6or7scXRyc3JzciF6ETpsXuxzcnJ0cnI8xZK8Om1zcnNzcnNzJeUZipquZ3NzcnJzc3NycnNzcnMuRciaFbN2cnNyc3Nyc3JzJqIJOonfbHNzcnNzciBs6RoMMW5xdHJzcnNzITaMGh+XPnJydHJyc3MlP5/KChYDdHF0cXRyc3Jzc3JzcnNzcnNzNC38vuIDcnNzcnNycxnSGDGWbufOcnRycnNzci1DFDrezrxzcnNzcnIpOEwqn3s9c3Nyc3NyJBt0KnFYvXF0cnNycy0q1BreUr5zcnRxc3NzcnNyc3Nyc3IrGbkqQXRtdHJydHF0ILxzWpo4ynNycnRxdHI0hNe6iyhxdHJzcnRxdClDr4rE1QdzcnNzcnM81texOShzcnNzcnMsp5Qq54a9c3Jzc3JzNd+vsEBQcnNzc3JzJc9nqo4JhXRycnRxdHImPioarh1ec3JzcnNzOOcduijic3NycnRyIbpragxZSXRxdHJzcnNzcnNzcnNydCNnOhrLjF5zcnNyc3MrK1Ia3krecnNydHF0cnNyc3MlqJwq2HY9cnNzc3JzcnNzcnNzcnNzcnM9T7+5wEBxdHJydHJyJdCPGhX3DnJzc3Jzc3JzLETEKu2zvXNydHF0cigEY4ooycdydHJydHJydHF0JTeBWiKX6nNyc3Nyc3NzcidaeVqQaGpyc3Nyc3MvNW8qX6kNdHJzcnNzc3JydHJzcnMpiNiacYJ2cnNzcnRxdHJydHIuL4cq/weNc3Nyc3Nyc3Nyc3Nyc3Nyc3NyOcTfvEsgdHJyc3NzNgI9vA7Cc3Nyc3Nyc3NycyRFjyofpw1zc3Jzc3JzMlQ9sMvCdHJydHJydHJzcnNzKIbHGlmTjnNyc3NydHElHuFaRCHqc3Jzc3JzcyPJpyqmZY1zc3JydHI5iT26hsJzcnNydHIoxFoqhrpdc3Jzc3NyPvDvtx8QdHJyc3NzcnM18Pe4Hwhzc3NycnQk7taqrBKVcnNzcnNzKK7PGtcTDnNzcnNzcnNzPLaivEldc3JzcnNzJnAlKlv9rXNyc3JzczhMmrjDZXNyc3NzcnJ0cnNzcnMt8pIasdbec3J0cXRyNUb3uckIcnNzcnNzcnRxdHJzcykkPRqfvC5zc3Nyc3Nyc3Nyc3MoD3oqkhhdcXRyc3Nyc3NzcnJ0cnMYmx9BkcXgvnJzc3NyczwzVb/MqnJzc3Nyczm5or9GXXJ0cnNyc3MiZPcqzLCNcnRycnNzc3NycnRyc3Nyc3Nycyy/RSoHC61yc3Jzc3Nycz/e/7cxAHJzc3Jzc3MsxV0qdqotc3Jzc3JzJXS6Ss20W3NzcnNzcin4GFpmfnpzc3Jzc3Mky2U6d0msc3Nyc3Nyc3NzcnNzcnNzc3Jzc3Jzc3Nyc3Ijb7IqbATdc3Nyc3NzJ7VT2lK6wnJzc3JzcyWCA1pd38pyc3NzcnMRlrYBn3pJ/nNydHJzcnRyLDtYOiBafHRyc3Nyc3MlYRs6ze5Mc3NzcnNydCFsKBrbPX5yc3J0cnMu2v7Kr1ATc3JzcnRycyWikEoq1vtzc3Jzc3IbFY0Rngxy7nJzcnRyc3IZXbsxn+NEznJzc3Jzc3NzcnNzcnRycnQjdNUqi7KtdHJydHJzIffBiomD53Ryc3NydHJzcnRyOVLauL0lcnRxdHJ0cjmnjbpocnNzcnRycinqcCrzWP1yc3J0cnMlUlsqzdpNdHJzcnRyc3J0cnNzci+nWyo4ik1zc3Jzc3NzcnNzcnQgwh4qR94dcnRyc3J0Mx6NsAJycnRycnRycyP5xlq2Y5pzc3Jzc3NyJD31Ko8grXRyc3NzcnNzcy0kgLrIx/Rzc3J0cnMi0lp6G9pYcnNydHJzcyt6eBpKWH5yc3J0cnM6SSi0xtdydHJzc3IqEzxKo9w7cnRyc3J0cnNzc3JzcyWKTioLWx1zcnNzc3Jzc3NzcnM/ZeqyqhVydHJzc3I28nW2HYpydHJydHJzc3NzcnNzcnRyc3Nyc3RxdCFdYUp/KetzcnRyc3NyE4i4AZGYR/50cnNzcnQgR/OqxpDFdHJzcnRydHF0LxxYeiZKeHJzc3J0cnNzcnRycyEEb0plyQtzcnNzc3Nyc3MiCwQ6k1+8c3JzdHF0c3IssEdKOfuLcnRyc3NydHJzMbt1ulSKc3NzcnRyc3MZDkCBloO/fnNyc3Nzc3J0KKqxmi9U5nNzc3J0cnNzGg1vMZJEkM50c3Jzc3IjEXpK8/hbdHJzc3NzciucgBrHN/5zc3Nyc3Qn7huq3B5Fc3NzcnRyc3Nzc3JzcyocpipBRZ1yc3NzcnQodjwqu5w9cnNzc3NyLDO2Ki/EnXNydHJzcyNbqkr/RVtzc3NzcnMnzVMaJSrOdHNyc3NzcxTeXEGWgqO+dHJzc3NzIV0wmpQ89nNyc3NzcyKFZUq8qatydHJzdHE2Yu2/rRJydHJ0cnNzc3J0cnNzc3Iwo+20fBJ0cnRyc3J0LuYoyl6dc3Nzc3J0cnNzNMArvU/Uc3NzcnRyc3RycnRzJM65KsYUbXNzc3J0cnQ2qMKyZz1ydHJ0cnNzIuJ06uDosXRydHJzcyovj2rkFwlzc3RxdHNydHJzIOWGWvenmnNzcnRyc3RyL9uDGrNHznJ0cnRyc3M/8Gi/D5dzc3Nzc3Mtyr4ahVQec3NzcnRyc3Nzc3J0cnRyLeDlShbxq3NydHJ0ciYS+Sqx4G1zc3NydHJ0cnNzc3J0cyNJuqondFVzc3NydHIgZgZK7p+bdHJzc3NzcnRydDG6lbpVanNydHJ0cnNzc3NydHJ0EhWUMZI8a85yc3Nzc3Mouvo6uFBccnNzc3NzciaGjIoRpzd0cnNzc3MgdtXaJ6KidHJzc3NzL7XK+pSzUHRydHJzc3NzJfFpGrLpbnNzcnRydHI1VKW3u1pzc3NydHNyc3QVqGyRmgmTbnRyc3Nzc3Mum/SKH0C3c3Nzc3Nzci3ypyoj1Y10cnRyc3N0cnJ0c3MpDH1a1Ugqc3N0cnNzciHjiioVx110c3J0cnNzHZYzEZaKzO5zc3J0c3NyJ3cqeuCdWHNzc3J0cyZjg+q418Fzc3Nzc3NzcyANMzqzPMxzcnRydHIXUY9SliGArXJzdHJzcyFt2iotIl1ydHJ0cnMkmSUqmW2tc3NydHNydCMb5arpUaV0c3NydHJ0ciq1x5quo4Zzc3Nzc3M0C7W4BUpydHNzcnRzIAGkuhz1tHRyc3Nzc3NzJd+uyoAVE3NydHNzcnQnWVUqXWqtdHJ0cnRyc3RydHIknZ8aOSYOc3NzdHJzczf/0rIQLXN0cnNzcxKO3BGcoiPuc3N0cnNzNaLFt206dHJzc3RyIcsHGtVPjnNzc3Ryc3MswNwahfI+c3Ryc3NzcxU4dgGT6In+cnN0cnN0ciquuTqZFGxydHJ0cnRzcnRydHJ0Gh91EZ0Ciu5zcnRzcnRzJ9Vt6nK5IXJzc3N0ciCOPProLDBydHJzdHJ0FQTm0pf+GS1zc3N0cnRydDnRnrw+YXJ0c3Nzc3N0JZOxen7E6HN0cnNzdHJzIn1nOvwpjHJ0cnRzcirbc6qNSMVydHNzc3Nzc3NzcypQZdq4CqJ0cnRydHNzcnRzcyIsrKqZRTVzc3Nzc3MmKsE6QWPsc3RydHNydHMSEDCBloHffnNzdHJ0ci+tdxoXKI5ydHJ0cnQgX9Q63gK8dHJ0cnRzcnQW9mQRkjqb7nNzcnRzc3Q04uW3LRp0cnRzc3NzcxopMwGc58z+c3Ryc3RydCODpBqZxb5ydHNzcnVyc3MpBaQaQbW+cnN0cnRzKLnCyqFz03N0cnRydHNzLcpF+qNroHRzc3Nzcyc/sRouBO5zc3N0cnRzc3Ml3Ss6By1McnN0c3NzEeHPUpOgQK10c3Nzc3N0JaNKSvrLW3NydXJzdHJ0EA9FMZtCus5zdHJ0c3NzHIUM05uO8yxzc3Nzc3RzIAbxGoGg7nVyc3RydHMvjL2q4kQldHNzc3NzdHNydHQoBfj6QMBwdHJ0cnRzc3QiA0XaXtuic3Nzc3RzczYDBrcN+XNzc3NzdCoWFypRro1zdHJ0c3RyLM4lSjgdq3RzdHJ0c3MXNs6hl5sxXnJ0c3Nzc3QkL7GKthTndHJ0c3Nzc3QRQnVRni+KrnN0cnRzc3MvPJhKQUZ7dHNzc3RyKSxb+o5KQHRydHJ1cnMW5L6Tlv5BbHN0c3N0cnQYVooynAx1zXJ0c3RydHMYRwLDnLz9PHN0c3N0c3Mg/NrK7jJTc3RzdHJ0Lx9fWsQaCnVydHNzcx1uY0GS8py+c3Rzc3Rzc3MbzS6Bk+PRfnVydHNzdCJWFSrNnq1zdHJ0c3RydHQZy+7zkIgRDHNzc3RzdHItWCKadI3WcnRzdHNzdC+MnOpHRjFzdHNzc3Qh/2uqzAlFdHN0c3N0cyRnlMpXlrNzc3Rzc3Rzc3RzLPXXSoWii3Nzc3RzdHMcDqCBlpNffnN0c3N0cxbQgYGdwI5+dHNzc3R0JtUyOmas3HNzdHN0c3N0c3N0c3RydXJ0c3RzcywLeOpPWHF0c3NzdHMaLg4hkCPx3nR0c3NzdCI1Yjqwudxzc3RzdHNzI44J+vgvYHRydXJ0cyo847roQcRzdHRydHQexgZCmav5vXN0c3N0dCzNutpSNFJzdHRydXJ0cxOoVVKW6aqtdHNzdHRzIPsi2o9N0nVydHRzcxxj0cGffi4+dHN0c3RzcyUqvCohZD10dHNzdHMquza6EVyUdHN0c3RzdCwe/0oUIAtzc3R0c3N0czJzM7mczHNzdHRydSzbU7q+SsR0c3RzdHN0MnQzuJvMc3RzdHN0FOsUYZOl655zdHNzdHRzHwbHMZhLOM50c3RzdHNzdSdsliqcNp1zdHNzdHRzG8gz0ZU5zC5zc3R0c3N0cx1PX0STZaC7dHRzdHN0EYLSkZo/LW50c3Rzc3QfZ0iCl1u3fXN0c3VydHQUbQ3RmKTyLnR0c3N0dHMbU8ISne497XN0c3R0cyiZxzrKY4xzdHRzdHMkjutafhFKdHRzc3R0dB4vXXGXcqKOdHN0dHNzdHQaCFyhn8mjXnN1cnVydXMfFQ+znf7wTHN1cnVzdHMcz3hBkqGHvnN0dHN0c3VydXNzdSw3JqoInZVzdHR0c3N0IK2F6iY3oXN1c3N1cnUf7RoyloTlzXVydXN0c3Qo3W66ADkUc3RzdHR0cz9PXbfAonRzdHRzdHQYsx1lkELymnN0c3R0dCemfUpbmCtzdXNzdXMgXPpasUBadHN1c3N1c3RzdHR0K3exKhuE7XN1c3N1c3QWq160l5mhS3J1c3R0c3UZ2j4hmnbB3nN0dXJ1cx5qeROTCYbsc3R0dHN0INqFKhZXrXRzdXN0c3R0dDn5Y7IWnHR0c3R0dBh+FQOT5Or8c3VzdHR0cxxcvqKSpkFdc3R0dHRzdCS3vvrWlBBzdXN0dHQtCORKZIG7dXNzdXRzdHQYCyzRnQfTLnVzdHR0cxN5+TWeXAbKdHN0dXN0cxn/dnKawomNdHR0dHRzdXMbqkMxkra8znRzdXN0dXMvg25aLskac3R1c3RzEzXztZwhHEp0dHN1c3VzdDA3Hrjo4XN1c3VzdBxsR3ee67iIdHR0dHN1Gj3LgpWlNH11c3VzdHUf0DOCmPHcfXN0dXN1c3UZkgNSmAANrXR1c3R1cxMiOZKewNZtdXN1dHN1GCjHkpjKOG10dXN0dXMcZvIXn4Ed6HV0dHR0dHQlEZqK+PZXdXR0c3V1FGbvCJuyIPdzdXN1dHVzHZS3JJ4QWNt0dHVzdXR1FWql4ZjHWh51c3V0dXMdAl6CkeCxfXR1c3V1c3URchPBlp/sPnV0dHVzdXQWKkQ4lT+7x3R0dXN1dRCED5GQbfBudXR0dHV0</binary>
              </binaryDataArray>
              <binaryDataArray encodedLength="333492">
                <cvParam cvRef="MS" accession="MS:1000523" value="" name="64-bit float" />
                <cvParam cvRef="MS" accession="MS:1002314" value="" name="MS-Numpress short logged float compression" />
                <cvParam cvRef="MS" accession="MS:1000515" value="" name="intensity array" unitAccession="MS:1000131" unitName="number of counts" unitCvRef="MS" />
[truncated: 338,501 more chars]
