# Supplementary material for: Automated imaging and identification of proteoforms directly from ovarian cancer tissue
Source: Nat Commun. 2023 Oct 14;14:6478. doi: 10.1038/s41467-023-42208-3 (PMC10576781; doi:10.1038/s41467-023-42208-3)
Supplement: Supplementary file 6 — Supplementary Data 2 [file 41467_2023_42208_MOESM6_ESM.zip › Supplementary Data 2/30 23210.tdValidate]

<?xml version="1.0"?>
<pvsDataSet xmlns:xsi="http://www.w3.org/2001/XMLSchema-instance" xmlns:xsd="http://www.w3.org/2001/XMLSchema" version="1" xmlns="http://www.topdownproteomics.org/ms/pvml">
  <cvList count="2">
    <cv id="MS" fullName="Proteomics Standards Initiative Mass Spectrometry Ontology" version="1.18.1" URI="http://psidev.cvs.sourceforge.net/*checkout*/psidev/psi/psi-ms/mzML/controlledVocabulary/psi-ms.obo" xmlns="http://psi.hupo.org/ms/mzml" />
    <cv id="UO" fullName="Unit Ontology" version="1.20" URI="http://obo.cvs.sourceforge.net/*checkout*/obo/obo/ontology/phenotype/unit.obo" xmlns="http://psi.hupo.org/ms/mzml" />
  </cvList>
  <metadata>
    <contact>
      <guid>00000000-0000-0000-0000-000000000000</guid>
      <name />
      <organization />
      <address />
      <URL />
      <email />
    </contact>
    <sampleProcessing>
      <fixedModificationList />
    </sampleProcessing>
    <parameters>
      <userParam name="ShowPrecursorColorPeaks" value="False" xmlns="http://psi.hupo.org/ms/mzml" />
      <userParam name="PrecursorIntensityClusterTolerance" value="0.5" xmlns="http://psi.hupo.org/ms/mzml" />
      <userParam name="InstrumentModel" value="" xmlns="http://psi.hupo.org/ms/mzml" />
      <userParam name="UseShapeValidator" value="True" xmlns="http://psi.hupo.org/ms/mzml" />
      <userParam name="UserName" value="" xmlns="http://psi.hupo.org/ms/mzml" />
      <userParam name="PrecursorMinimumRequiredScore" value="0.1" xmlns="http://psi.hupo.org/ms/mzml" />
      <userParam name="IsotopicallyResolvedPrecursor" value="True" xmlns="http://psi.hupo.org/ms/mzml" />
      <userParam name="FragmentationMaxPpmTolerance" value="5" xmlns="http://psi.hupo.org/ms/mzml" />
      <userParam name="IncludeInternalFragments" value="False" xmlns="http://psi.hupo.org/ms/mzml" />
      <userParam name="ShowFragmentationSpectraAnnotations" value="True" xmlns="http://psi.hupo.org/ms/mzml" />
      <userParam name="ShowPrecursorSpectraAnnotations" value="True" xmlns="http://psi.hupo.org/ms/mzml" />
      <userParam name="ShowFragmentationIsotopicFits" value="True" xmlns="http://psi.hupo.org/ms/mzml" />
      <userParam name="ThrashNoiseWindow" value="1000" xmlns="http://psi.hupo.org/ms/mzml" />
      <userParam name="HighlightSelectedIon" value="True" xmlns="http://psi.hupo.org/ms/mzml" />
      <userParam name="PlotNoisePeaks" value="False" xmlns="http://psi.hupo.org/ms/mzml" />
      <userParam name="PrecursorSignalToNoiseCutoff" value="1" xmlns="http://psi.hupo.org/ms/mzml" />
      <userParam name="PrecursorMercury7Limit" value="0.0001" xmlns="http://psi.hupo.org/ms/mzml" />
      <userParam name="FDRCounts" value="1000" xmlns="http://psi.hupo.org/ms/mzml" />
      <userParam name="Width" value="1678.6666666666665" xmlns="http://psi.hupo.org/ms/mzml" />
      <userParam name="ShowPrecursorIsotopicFits" value="True" xmlns="http://psi.hupo.org/ms/mzml" />
      <userParam name="Email" value="" xmlns="http://psi.hupo.org/ms/mzml" />
      <userParam name="MaximumCharge" value="1" xmlns="http://psi.hupo.org/ms/mzml" />
      <userParam name="UseTHRASHnoiseCalc" value="False" xmlns="http://psi.hupo.org/ms/mzml" />
      <userParam name="ThrashNoiseRecalc" value="1000" xmlns="http://psi.hupo.org/ms/mzml" />
      <userParam name="InstrumentManufacturer" value="" xmlns="http://psi.hupo.org/ms/mzml" />
      <userParam name="Top" value="28" xmlns="http://psi.hupo.org/ms/mzml" />
      <userParam name="ShowProteoformColorGraphicalFragmentMap" value="True" xmlns="http://psi.hupo.org/ms/mzml" />
      <userParam name="AminoAcidsPerRow" value="25" xmlns="http://psi.hupo.org/ms/mzml" />
      <userParam name="MinimumRequiredScore" value="0.25" xmlns="http://psi.hupo.org/ms/mzml" />
      <userParam name="Organization" value="" xmlns="http://psi.hupo.org/ms/mzml" />
      <userParam name="Left" value="126" xmlns="http://psi.hupo.org/ms/mzml" />
      <userParam name="PrecursorMaxPpmTolerance" value="5" xmlns="http://psi.hupo.org/ms/mzml" />
      <userParam name="Guid" value="00000000-0000-0000-0000-000000000000" xmlns="http://psi.hupo.org/ms/mzml" />
      <userParam name="FragmentIntensityClusterTolerance" value="0.5" xmlns="http://psi.hupo.org/ms/mzml" />
      <userParam name="TerminalFragmentGradient" value="False" xmlns="http://psi.hupo.org/ms/mzml" />
      <userParam name="ShowInternalFragmentFlags" value="False" xmlns="http://psi.hupo.org/ms/mzml" />
      <userParam name="MinimumFragmentSize" value="2" xmlns="http://psi.hupo.org/ms/mzml" />
      <userParam name="Url" value="" xmlns="http://psi.hupo.org/ms/mzml" />
      <userParam name="MinimumInternalFragmentScore" value="0.7" xmlns="http://psi.hupo.org/ms/mzml" />
      <userParam name="FragmentMapColorScheme" value="Ion Type" xmlns="http://psi.hupo.org/ms/mzml" />
      <userParam name="PrecursorMaximumCharge" value="1" xmlns="http://psi.hupo.org/ms/mzml" />
      <userParam name="PrecursorMinimumCharge" value="1" xmlns="http://psi.hupo.org/ms/mzml" />
      <userParam name="DistributionGenerator" value="0" xmlns="http://psi.hupo.org/ms/mzml" />
      <userParam name="Address" value="" xmlns="http://psi.hupo.org/ms/mzml" />
      <userParam name="FragmentationSubPpmTolerance" value="3" xmlns="http://psi.hupo.org/ms/mzml" />
      <userParam name="I2MSMode" value="False" xmlns="http://psi.hupo.org/ms/mzml" />
      <userParam name="UseSimpleValidator" value="False" xmlns="http://psi.hupo.org/ms/mzml" />
      <userParam name="Height" value="949.3333333333333" xmlns="http://psi.hupo.org/ms/mzml" />
      <userParam name="UseAveragine" value="False" xmlns="http://psi.hupo.org/ms/mzml" />
      <userParam name="ShowFragmentationColorPeaks" value="False" xmlns="http://psi.hupo.org/ms/mzml" />
      <userParam name="SharedIsotopeColor" value="Black" xmlns="http://psi.hupo.org/ms/mzml" />
      <userParam name="PrecursorSubPpmTolerance" value="3" xmlns="http://psi.hupo.org/ms/mzml" />
      <userParam name="MinimumCharge" value="1" xmlns="http://psi.hupo.org/ms/mzml" />
      <userParam name="SignalToNoiseCutoff" value="1" xmlns="http://psi.hupo.org/ms/mzml" />
      <userParam name="Mercury7Limit" value="0.0001" xmlns="http://psi.hupo.org/ms/mzml" />
      <userParam name="RecentFilePaths" value="" xmlns="http://psi.hupo.org/ms/mzml" />
    </parameters>
  </metadata>
  <experimentList>
    <experiment id="1">
      <observationList>
        <observation>
          <sourceFile id="SF0" name="20220415_APOLLO#D1-7_4ums_testline_01_25targets_01_ProfilePlus1_929.4207153320312.mzml" location="X:\Projects\2021 Su - nanoDESI\PiMS2\APOLLO_Ovary\D1\APOLLO_#D1-7 (I2MS2 only)\line_01\i2ms files">
            <cvParam cvRef="MS" accession="MS:1000563" name="Thermo RAW file" xmlns="http://psi.hupo.org/ms/mzml" />
            <cvParam cvRef="MS" accession="MS:1000568" value="none" name="MD5" xmlns="http://psi.hupo.org/ms/mzml" />
            <cvParam cvRef="MS" accession="MS:1000768" name="Thermo nativeID format" xmlns="http://psi.hupo.org/ms/mzml" />
          </sourceFile>
          <calibrationOffset value="0" type="ppm" />
          <scanRangeText>1</scanRangeText>
          <spectrum id="scan=0" index="0" defaultArrayLength="0">
            <cvParam cvRef="MS" accession="MS:1000511" value="2" name="ms level" xmlns="http://psi.hupo.org/ms/mzml" />
            <cvParam cvRef="MS" accession="MS:1000128" name="profile spectrum" xmlns="http://psi.hupo.org/ms/mzml" />
            <scanList count="1" xmlns="http://psi.hupo.org/ms/mzml">
              <cvParam cvRef="MS" accession="MS:1000571" name="sum of spectra" />
              <scan>
                <cvParam cvRef="MS" accession="MS:1000016" value="1" name="scan start time" />
              </scan>
            </scanList>
            <precursorList count="1" xmlns="http://psi.hupo.org/ms/mzml">
              <precursor>
                <activation>
                  <cvParam cvRef="MS" accession="MS:1000422" name="high-energy collision-induced dissociation" />
                  <cvParam cvRef="MS" accession="MS:1000045" value="25" name="collision energy" />
                </activation>
              </precursor>
            </precursorList>
            <binaryDataArrayList count="5" xmlns="http://psi.hupo.org/ms/mzml">
              <binaryDataArray encodedLength="663268">
                <cvParam cvRef="MS" accession="MS:1000523" value="" name="64-bit float" />
                <cvParam cvRef="MS" accession="MS:1002312" value="" name="MS-Numpress linear prediction compression" />
                <cvParam cvRef="MS" accession="MS:1000514" value="" name="m/z array" unitAccession="MS:1000040" unitName="m/z" unitCvRef="MS" />
                <binary>QNjYgAAAAAC8xbADucewA4IxuYys5Gc3GDNpPr2Wwf9xJrGvGqTlDogu2xp6Ik5YiD7ijrEdcXGCRq8irJUN2IhBeVz4aohBeVz4aoiI/0vYvGJ0iIgmjN0apzIuiD3IxbM3OoiP9xRXdcuIqI/3FFd1y4ioj/cUV3XLiKiP9xQnlc6GqP9xIjuzKuxEzf9xPGVltJqaj/cTWgvrtfQYiE5rXClKiE5rXClKiILhWCKi6n3YgzIvS83QtxiEJ5XNhqcYhCeVzYanGE9rXAlKcYNjJius2d/3GE9rXAlKcYhFd1y4iv9xg1mH27Z4KIgv7X8aASgOcYglB8kar4NucYg2Wtm6pSb/cTA0Ib/L3nGIhIdVyIqv9xg2U3W5rIpxhCeVzoav9xg4gHO4f4yI/zyhx7VeOIiDrbkrYkbY/3FIdvyIkIg7hni1eYeIgyQme+vZiIhN1Rwyrv9xg4YkK4nb2IhIPXyMKIiIg/JCGx296P9xNaOGu1x5/3GE9rXAlKcYhCeVzYanGIOFoBuKX+iIPAoxtPXOiIRHdcyIqIiER3XMiKiIg4STS4tsuIhBlUz2q4j/XuvTFIiDhaAbil/oj/N3GmuY5ZcYiCVHuCqrhH1xiD9YQrGnvf9xg2D9G68C6IhBeVz4aoiE5rXClKiIN8YCuTn9/3GE9rXAlKcYgyXgG+of6I/3E625K2JG2IhEd1zIioiEDevAMUiIRHdcyIqIiCid0RqGIu6IiP9JdVyIqoiIMfLPvg0wcYhOa1wpSoiDJwxL6PO/9xg/QBGxv+6P9xQnlc6GqP9xhFd1y4io/3EyutW9RSpxiE6HTCeLj/cYha89UMcYhQ+dAWj/cYT2tcCUpxiEGxPPTs/3GIOWvntpQYcYg9RQ2yuvJxiE5rXClKiISti8YnT/cYMCETsO7s/3GDAbE7D07I/3FPa1wZSv9xg+p7KyWE2P9xg5PhG3we6P9xPF0ktKLbiP9xhIdVyIqoj/cUh1XIiqiI/3E5RBG3u+6P9xT2tcGUr/cYgw0aKwPl2IhK2LxidP9xiEJ5XNhqcYiDJKUr61rYiDYj1rrcKf9xgxl4G/aH6IgyaIO+l3yP9xg/XMSxozuI/z1I1LS3K4iIMiwhvtPeiI/0aNTLcriP9xiIg1MCG7z96Ij/ONzxuSMOiIhHdVyYqoiIMjjkvscbiIg6zki2MbeIj/cYhLc1xYyoj/cUh1XIiqiI/z7zQbMMvoiP9O7KwxNYiI/3E6DDG1885xiIhIdVx4qnGIhCR3zriIj/MIRMsYuziIhOa1wpSoj/Q3lc6GqI/3FE3LzCNI/3E9DrOz8UyI/0N5XOhqiP9xiEfavJJU/3GE9rXAlKcYiEDkvAK0iP9xPSkDstb8cYiD9CUrG9rf9xiErCzGPTiP81AEG7/75xiITwecH4aIiDD84bATHv9xhH9qyAlXGIg92ZKzJm2P9xMzRivcudj/cYRg2cryaIj/Qt688hSP9xg1hLS7e0uI/3E33PG5Iw6I/3E6AMO2/zyP9xg8PBG0w+6I/0Z3XLiKiI/zULKLz014/3GDV8c7uDjIj/cYhJJ4x9h4/3GE9rXAlKcYiDlJNLa2y3GIg2FdG66i6P9xhNzxwzDoiITnL8KNCP9xNMdhvDieiIQ+K80dSP9xPzuxscROiIhCMYzs54j/QrE89OyIiEDdHAMuj/cYR9q8klSP9xMzIhvc3e/3GIMAPhsA0ej/cYRXdcuIqP9xg5P7G3wE6I/3EzF9G96C6I/3E2XaG5ol5xiEJ5XNhqcYiDSxcbxOjo/3FFd1y4ioj/cUMPnN8GiINNMluyzacYiE5VbCqpiIhD3LzSNIiP9xTdUcMq6IiE2jPDXMiI/0l1XIiqiIhD2xzSToiFbv2hCIj/SXVciKqIiEbZHKJuiI/3EskAUaRv+uiIN+uXuRRo/3GIiP9P1rwSlHGIg5Whu3peSP9xNcP4ujwHcYhHxMyTs4/3GIhFd1yoinGIhD3LzSNIiEV3XKiKcYiE5rXClKiIQ9y80jSIg2FxO66Oz/cYgyiZa+dmmP9xiEwljE2niP9xSHVciKqIj/cYg4RBG4u+6IiEeM7JcxiIhAxywEjYiISsEsU+1xiIhKuyxkTYj/S8EsY+2IiD86EbHF7v9xiEGPTPcLiIhD3LzSNIiP9xhFd1y4io/3GEh1XIiqiP9xR9q8klSI/0Z3XLiKiI/3GDSzsrxMTYiIQXlc+GqIj/cUWTTKbLcYiEhZbIppiI/3E1oUW7Xrr/cYRXdcuIqP9xhPa1wJSnGIhBeVz4aoiI/3E2FDG6686IhBeVz4aoiIPzxSscOt/3GITAmcT2aIiDrd07YiLP9xiEfavJJU/3GIPpposmWXiIhEePzIcIiITp08FixxiIQMcsBI2IiEtXbFqJiP9xTeysMTWIj/REd8y4hxiISHVciKr/cYhFd1y4iv9xiDHRor4uXXGIiP9xiFrz1QxxiISHVciKr/cYgyZAG+m/7/cYg5M0S3zLuP9xiEDevAMUiIhIdVx4qnGIiEh1XHiqcYiIhLc1xIynGIiEbavKJUiIg5M163zKGIiP9JdVyIqoiI/0j2rJCV/3GIR9q8klT/cYiI/3GIPzoRscXuiP9xP0JSsb2tiIj/THNcWMqIiI/0xzXFjKiIiP9Mc1xYyoiIj/cUtzXFjKiIj/SXVciKqIiP9xhBj0z3C4iIj/SXVciKqIiEd1XJiqiIiP9xPGBCs5+9cYiDTMhLwze4/3GFb12gqIiI/0aTTLbL/3GIMywhvNPecYiEF5XPhqiIiDbdkroibYiI/0Z3XLiKiI/0aw3KTycYiDDnkrAobYj/TLssVE3/cYiEh1XIiq/3GITyOMHceIj/Q3lc6GqI/3FFd1y4ioj/cTMB4b3+HoiISHVceKpxiIN+QzuBvMcYiE6dPBYscYiEV3XKiKcYiIOSnBt9Y+/3GIPqeyslhN/3GIVvXaCoiIS21cWSqP9xhE3LzCNP9xiFD50BaP9xg8WAG0p/7/cYiEU/fLwIiIg7Q7G1vE6IiDs8EbXD7oiIhEd1zIioiITcDMM/OP9xiEtzXFjKiP9xiIQY9M9wuIj/cYhLc1xYyoj/cYiEGPTPcLiI/3GIhOcVwo6oj/cYiI/0aNTLcriP9xiISHVciKr/cYiEuJTEdrcYiIj/cYiIVu/aEIj/cUe9LJQtiIiP9xiE5xXCjqiI/3EySBG+t+6IiIMObxsCkOj/cYiIQPqsAVX/cYiFzx1A6IiEenPJWMj/cYiIj/cYiI/3GDMtwb3SPv9xiF3x0w7/cYhW9doKiI/z1ZobSmXoj/cUfZHJJuiP9xN9tRuSSuiP9xMwBBvf++iIhNozw1zIiP8+DHKz842I/3FLc1xYyoiIOSsDt9T8/3GIgyNQO+yvyIiP9xiIhM7KxBNYiIS21cWSqI/3GIiEDkvAK0j/cYSHVciKqI/3E1lYG7an7/cYg4YAG4n/6I/3GDViAbud/oiP8ytbK/Sk2IiDHPJb4w2nGIiP9xS3NcWMqIiP9xT3FcCOpxiIj/cU9xXAjqcYiI/3GEtzXFjKiI/3FLc1xYyoiI/3FFd1y4ioj/cUh1XIiqiI/3GEtzXFjKiI/3FLc1xYyoiI/3GEtzXFjKiI/3E7spS1TWuP9xiIj/ReK8wdSP9xhG9qyglYiIRtq8olSIiP9e69MUiIj/TJ88VgyI/3Fd69MUiI/zZjobucXoiEfDLJPN/3GIhFd1yoinGIiI/3GEYTnK7GiP9xRXj8uHCI/3GITdUcMq6I/3GFrz1QxxiIhEk0zGy4j/cVrz1gz/cYiEPhHNHuiI/0onjH2HiIhPHYweJ4j/cTJkAb6b/oj/cUfgvJH0j/cYiI/3GEKPTNcLcYiI/3GDxvkbOQbnGIiEeLTJdLiIj/cYiITcDMM/OP9xRVtsukmIiIU/fdCP9xiEeRTJbriITcDMM/OIj/RBWc3qaIj/P7thskSej/cYXfHTDo/3GIhBlUz2q4/3GIiI/3GIQmNs6cn/cYhOnTwmLP9xiIiESNTMcriP9xiIUPnQFo/3GIiEGrPOVMcYiFD50BaP9xiIRXdcqIpxiIhJ9KxwtYiP9PzxwTDnGIiEDevAMUiI/04JnD9mj/cYTB+MTgeIiP9PzxwjDv9xiISHVciKr/cYhDK4zNR3GIiEh1XHiqcYiFP33QiP9xiIhLc1xYyv9xiIhT990Ij/cYS588Vgz/cYhCeVzYanGIiDqRgbZufoiIQmNs2clxiIS3NcWMqP9xiIj/QuS88bT/cYiI/3GISsEsY+2I/3GE65LBRtcYiEfDLJPN/3GIQccs441xiIhLc1xYyv9xiIj/cYhLc1xYyoj/cYWvPVDHGIiE6dPBYscYiIUPnfBnGIhW9doKiI/3GIRNscsk5xiIj/cYiEtzXFjKj/cYS3NcWMqIj/OkQRt7vuiP9xhPa1wJSnGIhD4rzR1IiP9xMl4BvqH+iI/1vz1gyI/3FIdVyIqoiP9xhCeVzoav9xiIXPHUDoiISHVceKpxiIR9q8glRxiIhN1Rwyrv9xiEh1XIiqj/cYR6c8lYyIiEPGzNOTiIhOnTwWLHGIiESTTMbLj/cYRMbMw5OI/3GEttXFkqiIhD3LzSNIiP9C3rzyFI/3GDrForY6XYiI/3FPcVwI6nGIhCY2zZyXGIiER3XMiKiIj/QGVsGqmI/3FIdVyIqoiP9xRNy8wjSP9xhBluz2kYiIOQcot/jXiIhBeVz4aoiI/zZkQrubvYiISHVceKpxiIhEd1zIioiIg6x+O2OByP9xiEJ5XNhqcYiDkN0bfyLoiP9Gd1y4ioiP9xiETcvLI0cYiISHVceKpxiIj/cYiIS4lMR2txiIhLc1xYyv9xiIj/RpNMtsuP9xiIj/cYiIS3NcWMr/cYiI/0aNTLcriP9xiIj/SXVciKqIiEPbHNJOiI/0jZHJJuiI/1j12Qr/cYiEuJTFdr/3GIVvXaCoiP9JkUyG64j/cYVvXaCoiI/0N5XOhqiP9xhN8qww1Y/3GIiP8wUBGxv+6IiP9JdVyIqoiI/3GEtzXFjKiI/zsN0bbyLv9xiIS3NcWMqP9xiEYTnK7GiP9xR8Msk82Ij/cYiIS3NcWMr/cYiI/0l1XIiqiIj/cYiIR4tMl0uIiP9JdVyIqoiI/zaPgbtwfoj/cUrXHGKOiI/3FHvSyULYiI/3FLc1xYyoiI/z08EbTD7oiI/0+dPCYsiIj/cYiINUYRu7nuiP9xiIhEjUzHK4iP84AIK5/33/cYiEh1XIiq/3GIS4rsV1GP9xg6Gja15clxiINYMUunzrcYiIWe3XEoiI/3GEkLnH9GiIhIPXyMKIiIPomBsnZ+/3GIhBsTzk7HGIhA4xwCzoj/cYhOozwVzHGIiFbv2hCIj/cU6jPCXMj/cYhFd1y4iv9xiEh1XIiqj/cYhIdVyIqo/3GIQnlc2GpxiIMNACsD/9iIj/Q3lc6GqI/3GIiP9xRPissHVxiIhOa1wpSoj/cYPzoRscXuiI/3FK2LxidIiP9xTda8MpSIiE6HTCeL/3GIVvXaCoiP9xSJFMhuuP9xiEtzXFjKiP9xiDiXBLho+/9xiE5s/CkwiIhEd1zIioiITodMJ4v/cYhCeVzYanGIhZ89cMiI/0v0rGC1iP9xhFd1y4io/3GIiP9xiEh1XIiqj/cYPDwRtMPuiP9xSHVciKqIj/cTit87hSDI/3GEV3XLiKj/cYP1ehsahe/3GIg3s/O5TAyIj/cTxYAbSn/o/3GIOT4Rt8Hu/3GIRXdcuIr/cYiDtCEbW97oiITmtcKUqIj/ReK8wdT/cYhOa1wpSoiIS3NcWMr/cYiDY5xrrGOY/3GEtzXFjKiI/0sRnF7mcYiISdccco6IiEeLTJdLiIj/cYiIhA+qzwVXGIiP83RhG6ue6P9xiDAD4bANHo/3GINKtxvFSOiI/3FKwsxj04iI/0javJJUiI/0l1XIiqiIj/QJdMB4txiITAmcT2aIj/cUHjHOHOcYiEh1XIiq/3GIQw+c3waP9xhJPXx8KI/3GIS4rsV1GP9xiIMjIhvs3eiI/3FLc1xYyoiI/zmTgbhsfoj/cUuQ7FbxiP9xhPOXwcaIiP8421G5JK6Ij/Rdy8wjSI/3FLptxVko/3GISIzshzH/cYiErBLGPtj/cYQC2M/SdxiIS3NcWMqP9xiE6HTCeLj/cYiIj/cYhFd1y4iv9xiErBLGPtiP9xgxyWG/Np7/cYiDfLJbk02oj/cUHHLPONj/cYSsLMY9OIj/PvThswseiI/07srDE1iIj/PKmytVZNiP9xiIhBj0z3C4j/cYiE5xXCjqiP9xhIdVyIqoj/cYSHVciKqI/3GEfavJJUj/cYOJOBuGx+/3GIhJC5x/RoiP9xU/fdCIiI/0dbbKpJ/3GIPx/BseA+iIhD3LzSNIiP9xNMmivDZdiI/3GE6I7CdxiI/3FFd1y4ioj/cYTdUcMq6Ij/cU3WvDKUiIj/cV3r0xSIj/cUSpPMVsiIj/cYSItMh0uP9xiIj/Ro1MtyuI/3GEJ5XOhq/3GIhN1Rwyro/3GIOH71uIEKiI/0l1XIiqiIj/MGYBsan+iP9xRNy8wjSP9xiEGVTPariI/3FGKYytZ4j/cUh1XIiqiI/3FFd1y4ioj/cYRXdcuIqP9xg36Va5FqmI/3GEfavJJUj/cYhIdVyIqo/3GIR9q8klT/cYgzNGK8y51xiIhEsNy08nGIiP9xTodMJ4uIiP9DeVzoaoj/cYRWFsuemI/3GDHLor80XY/3GE3PHDMOiIj/RcUsw62Ij/cTk+EbfB7oj/cUu7LERNcYiIhLc1xIynGIg8QhGzve5xiINuLxuh0OiIiP9AX2wbCYiP9xQccs842P9xiEDdHAMuiIhNuSw0bYj/cYiDkBZLf+m4iIMjIhvs3eiP9xV+/ZEI/3GITnFcKOqIj/cTk/sbfAToj/cYWu3WEv9xiEGrPPVMiP9xTqM8JcyP9xg69UG2Cr7/cYiDUyYrvNnYiIj/Q3lc6GqI/3GEWNTKcrcYiIPeHTsx4s/3GIg/VgGwqf5xiIg5+CO3B9yIiP9Mc1xYyoiIg+VgGyqf6Ij/NyohutXeiI/3E4k4G4bH6P9xiEh1XIiqj/cYg8K0S01LuIiECxPAXsiIj/Q49M5wuP9xgyXgG+of6Ij/cUHevPIU/3GIhOVWwqqYiI/17r0xSIiP9PuSwkbY/3GIVvXaCoiP9xhK2LxidIj/cYTB+MTgeIiP85rfO4UgyI/3GFrt1hKP9xiEwJnE9miIj/PXWRs4pucYiIQXr8+FCIiP9F4RzB7v9xiIPfNBsgy+cYiIQ8Us062IiP9xiIhLiUxHa3GIiP9xiE5xXCjqiI/3FIdVyIqoiP9xOJQiuGvdiP9xiDb3QboIvoiISdi8cnSIiITZ08NiyIiP9xhMV2w6iXGIiEuJTEdrcYiI/3GIhBj0z3C4iP9xiFrt1hL/cYiEh1XIiq/3GIhBqzz1TP9xiEttXFkqiIj/S9i8YnSIiP9PozwlzIj/cYQo9M1wtxiIhA4xwCzv9xiIPp9xsmCO/3GIhIQ3yLyIiI/0XFLMOtiI/3FOzxwTDnGIiEwfjE4Hj/cYhOa1wpSoiI/01zXDjKcYiINTAhu8/eiI/3FIdVyIqoiP9xSHVciKqIj/cUh1XIiqiI/3E5WgG3pf7/cYiD31grIKfXGIiDbkM7obzIiI/0aTTLbLj/cYhZ89cMiIj/QHtcGUqP9xiIhHi0yXS4iI/3FCeVzoao/3GIQOMcAs6Ij/cU9rXBlK/3GIhEjUzHK4iI/3GIiP9NQXxL6IiP9xSHVciKqIj/cV3r0xSI/3FFjUy3K4/3GIiP83KiG61d6Ij/cUfavJJUiP9xiEh1XIiqj/cYhOuswUU3GIiP9AgVwY6v9xiIR6c8lYyI/3GD9XobGoXo/3GISqU8ZayIiP9Gd1y4ioiP9xR9kckm6I/3GEGxPPTsj/cYhLbVxZKoiI/0OPTOcL/3GINg/RuvAuiI/3FCeVzoao/3GEtzXFjKiI/3FPVWwaqYj/cYTda8MpSIj/cTk+EbfB7oj/cYPzoRscXuiI/3FMbvw5EHGIiDVeQruhvY/3GISti8YnSP9xiETcvLI0cYiI/3GIiI/3GFfv2BBxiIhHvSyULf9xiITmtcKUqIiP8yrXG/Uo6IiI/z/XUbEornGIiER3XMiKiIj/WPXZCv9xiIR5FMluuIiP82eZG7hm6Ij/cYOUQRt7vu/3GIiDwNE7Ty7IiIOzwRtcPuiIiEnYvHJ0iIiDqoErZX7YiP9xiE5xXCjqiI/3GEV3XLiKj/cYiEtzXFjKj/cYhA3rwDFIiIS1dsWomI/3GINZhjumeccYiISHb8eJBxiIgxmCK/Z92I/3E8PBG0w+6Ij/cUtzXFjKiIj/NzAhus/eiP9xhN8qww1f9xiIj/TXNcOMpxiIhIdVx4qnGIiF3r0hRxiIj/QIFcGOr/cYiIR4tMl0uIiP9DeVzoaoj/cYSHVciKqI/3GFb12gqIiP9Gd1y4ioiP9xhOnTwmLIj/cYSti8YnSI/3GIhLc1xYyo/3GIhEqTzFbI/3GEhZbIppiIiEnYvHJ0iIiP9AgVwI6nGIiDGXgb9ofoj/cYiI/3FT990IiIj/Rqk8tWz/cYiEbZHKJuiIiEDHLASNiI/3GIiESNTMcriI/3GIhFd1yoinGIiEPbHNJOiI/3FBxyzzjY/3GIQ9sc0k6IiIR3VcmKqIiITB+MTgeP9xiEh1XIiqj/cYiEGPTPcLiI/3GIiEnXHHKOiIiEGPTPcLj/cYiIj/cYiI/0/PHCMO/3GIhKvMxkM4j/cYROEcse5xiIhc8dQOiI/3FExszDk4j/cYRXdcuIqP9xiEkLnH9GiIj/cUHkvOG0cYiI/3GExXbDqJcYiI/0mRTIbriP9xhIi0yHS4/3GIiE8HnB+GiI/3FLc1xYyoiI/0vXHGKOiIj/S+6sYRWIj/cUtzXFjKiIj/SXVciKqIiDkoIbbX3nGIiEbZHKJuiIj/cUfavJJUiP9xiIXevSFHGIiE2jPDXMiIj/cVfv2RD/cYiE3WvDKUj/cYhPHYweJ4iI/zdjobmcXnGIiP84BAW5+/qP9xiIPz6TscFsiP9xg+n3GyYI6I/3GIOvVBtQq+cYiIPm4yspHNiI/3FLc1xYyoiI/zOXgb5ofv9xiIRXdcqIpxiIg3qhK5Ve2I/3GF3x0w7/cYhLc1xYyoj/cYhMV2w6iXGIiEh1XHiqcYiIQ9y80jSIj/cUe9LJQtiIj/T88cIw7/cYiEfavIJUcYiIOQwxt/POiP9xPRJysu2NcYiIRHdcyIqIiI/0xzXFjKiIiP9xiIRI1MxyuIiP9xiIhLc1xYyv9xiISHVciKr/cYiE3WvDKUj/cYiEGPTPcLiI/3FK1xxijoj/cYQbE89OyI/3GEPhHNHuiIj/cUiM7IcxiP9xg3+YK5Bn3/cYiINi0DudL8cYiI/0yK7FdRiIj/cYiI/0+6zCRTj/cYhHpzyVjIiI/0NjbOnJiI/3GIgzLcG80j5xiIj/cYRKk8xWyIj/cYV+/ZEP9xiIS3NcWMqP9xiEV3XLiK/3GIiP9xNkYRurnu/3GIiEF5XPhqiI/3FLpTxVrP9xiIhIdVx4qnGIiE5xXCjqj/cYhHpzyVjIiI/0LdHPIuj/cYOI2BuHJ+j/cYiE3PHDMOiP9xhKwSxj7YiP9xU/fdCIiI/0javJJUiI/3FIdVyIqoiP9xNAelvPha/3GIhEk0zGy4j/cYRXdcuIqP9xiIhBeVz4aoiI/0mLTIdLiP9xiEJ5XNhqcYiIhOcVwo6v9xiITda8MpSP9xiITnFcKOqI/3GIMxYxvenOj/cYg5RBG2u+5xiIj/TtUcMq6IiIPAoxtPXOiP9xiEe9LJQtiP9xiIiEnXHHKOiIj/Rdy8wjSI/3GIOI2BuHJ+j/cYhLc1xYyoj/cYiI/3GIQOS8ArSIj/cUWTTKbLcYiIj/cYiI/1vt1hKI/3GEThHLHucYiIVu/aEIiP9xSHVciKqIj/NR2Vu+JqcYiIWfPXDIj/cYS4lMV2uI/3GEGxPPTsj/cYiE3VHDKuj/cYiI/3GIXfHSDnGIiD86EbHF7v9xiIXevTFP9xiIPBHRtO4uiI/3EySBG+t+6IiI/3GIiEJdbNopcYiITda8MpT/cYiEqlPGWsiIj/THNcWMqIiI/3GE5xXCjqiIj/Sm9caQpxiIhOh0wXi3GIiI/3GIiP9xS3NcWMqIiP86PhG3we6Ij/cTxh4rSeHf9xiIj/cUtzXFjKiIj/T88cIw7/cYiEqm3GWSiIj/cU6jPCXMj/cYiFnt1xKIiI/zzIhLU3e/9xiISHVciKr/cYiDiGN7h5yIj/cYiEGPTPcLiI/3GDlEEba77nGIiI/3GIRI1MxyuIiI/3GE5xXCjqiIj/cYhd8dIOcYiIRvasoJWI/3GIiP9xiIUPnQFv9xiIhLdPxYsI/3GIhLc1xYyo/3GISHVciKqP9xiDhaAbil/oiP9xPzoRscXuiIj/PMNhtTye/3GIhD4RzR7oj/cYiIj/cYTp08JiyP9xiFP33QiIj/cUV3XLiKiP9xiDDlUbAqroiP9xg+pXGyWo6P9xha89UMcYiI/0yfPFYMiI/3FPcvwI0HGIiP84xgK5Of2IiI/0+5LCRtj/cYhBsTz07P9xiIhG2RyiboiI/0BJfBxoiIiE5xXCjq/3GIgwBIKwDH2P9xiDqylLZNa4iIj/cYhIdVyIqo/3GIhN1rwylI/3GINks0ubTLcYiIQ+K80dSI/3GISti8YnSP9xiIhOcVwo6o/3GIiP9xiIj/TJ88VgyIj/cYiI/3GIiESTTMbLiP9xiIWfPXDIiP9xg65HS2G4uI/3GDZGEbm57nGIiP9xiIiP9xiE5xXCjqiI/3GIhIdVyIqv9xiIhG4Lyh9IiP9xiIS3NcWMqP9xiIRI1MxyuIiP9xiISHVciKr/cYiI/0m+zHQTcYiI/0CC/BjQ/3GIiI/3FGRXybqHGIiD8RE7Hu7IiP9xhDD5zfBoiP9xhLc1xYyoiP9xhCeVzoav9xiIhLbVxZKo/3GIhOcVwo6oj/cYiDr5w7UGPHGIiP9Nc1w4ynGIiP9IwyyTzYiI/0LHLPONiP9xiEV3XLiK/3GIiP9xiFb12gqIiP9I2RySboiP9xU/fdCIiI/3GIiESNTMcriI/3GIiP9xiFD50BaI/3GEWNTLcr/3GIiP9LEZxe5nGIiP9xPDwRtMPuiI/3GEuJTFdriP9xiIj/cUTivMHU/3GIiER3XMiKiIj/PJRjtWuciIj/cYQOS8ArSIiP9xPRHRsu4ucYiIhEd1zIioiI/3FDK4zdR4/3GIiEVbbLpJ/3GIhEk0zGy4iP9xhIkuyG0f9xiIS0F8W+iIiP9xR8Msk82Ij/cYha89UMcYiIU/fdCP9xiIStccYo7/cYiEF5XPhqiIj/cYiI/3Fa89YMj/cYiI/3GISqU8ZayIiP9e69MUiIj/cYhFjUynK3GIiP9xiISItMd0txiIj/cYiISrssZE2P9xiIXevTFP9xiIj/cYSHVciKqI/3GEtzXFjKiI/3GFP33QiIj/cYhOozwlzP9xiIj/cYiI/3GEtzXFjKiI/3GEGVTPariIj/cTA1wb/KPnGIiP8xGDGw986Ij/cYiI/3GIg7WAG1p/6IiP9xhIdVyIqoj/cYhBj0z3C4iI/3GIhFRXy7qIiP9xNhXRuuouiI/3FQ+dAWiIj/cU9xXAjqcYiI/3EzM8G9zD7/cYiEGrPPVMj/cYiEh1XIiq/3GIiP9xiIj/cYgwA+GwDR6P9xiE8jjB3HiI/3GEtzXFjKiI/3GDDwdLAfi4iI/3ExyWG/Np6I/3GIiP9xiESTTMbLiIj/OwwxtvPO/3GIg+qFOyV6z/cYiITda8MpT/cYiIS3NcWMr/cYiITnFcKOqP9xiIMxkTvebs/3GIg4RBG4u+6IiP9xiIj/cUufPFYMiP9xiIj/cYiESNTMcriIj/cYiEuJTFdr/3GIiP9xhE4ryx1HGIiP9xiISItMd0txiIj/T8DMI/P/cYiE3srDE1/3GIiP9xiIj/Q49M5wuP9xiIj/cYRY1Mtyv/cYiEqm3GWSiIj/SYzshzGIj/cYg/OhGxxe6I/3GIQYD89/CIiP9xRkV8q6j/cYiDUyYrvNnYiI/z4mIbLZ3nGIiER3XMiKiIiP9C3RzyLv9xiIhW79oQiI/3FBqzz1TIiI/1X32whxiIhc8dQOiI/3FMV2xKiY/3GIhOa1wpSoiP9xhFd1y4io/3GIhLc1xYyo/3GIg8QhGzve5xiIj/NpWBu2p+j/cYiD8nA7HY/IiP9xS3NcWMqIiP9F4RzB7v9xiIhNozw1zIiI/01zXDjKcYiI/0aNTLcriP9xiIj/cYNZYiumndcYiIMkgRvrfuj/cYiDtvkbWQboiP9xhExSzDrY/3GIhKpTxlrIiP9xTdUcMq6IiP9JvSx0LXGIiEF5XPhqiI/3GIOT4Rt8Hu/3GIhIjOx3MXGIiI/3FBstz00oj/cYhOiOwncYj/cYhExszDk/9xiIiP9xiEn0rHC1iIj/PMQCtTv9/3GIiDg+EbjB7oiI/0l1XIiqiIj/cUe9LJQtiIj/cTJeAb6h/oiI/3GIQ+Ec0e6IiP9xiIQMcsBI2IiP9xiIj/cYiIhZ89cMiP9xiETFLMOt/3GIiP9xiE3VHDKuiP9xiEq7LGRNiI/3GDYP0brwLoiI/zFKEb+17nGIiEGVTParj/cYiDMAQb3/vv9xiIiP9JkUyG64/3GIRXdcuIr/cYiIQY9M9wuI/3GIhFd1yoinGIiP9xT3FcCOpxiIj/T7ksJG2P9xiEk9fHwo/3GIiEh1XHiqcYiI/3FE2xzCTo/3GIhExSyzrXGIiP9xQd0c8i7/cYiITwecH4aIiP9xPEIRtL3uj/cYiFbv2hCIiP9xQbE89OyI/3GDipcbdWjnGIiP84FDG4685xiIj/T7ksJG2P9xiIgxrXG/Uo7/cYiIWfPXDIj/cYPzoRscXuiI/3GIhH2ryCVHGIiIMWQBv5v+iIj/cTYXE7ro7IiI/01zXDjKcYiITcDMM/OP9xiE85fBxoiP9xiIhAyMwEc4iI/3FOnTwmLIj/cYhBj0z3C4iI/0mLTIdLiI/3FN1RwyroiI/3E4YAG4n/6IiP9xSu6sYRWI/3GIiP9xiIj/cYQo9M1wtxiIj/NpWBu2p+j/cYiD8lwbHaPoiP9xRXdcuIqI/3GE5xXCjqiIj/cYhBj0z3C4iI/3FOuSwkbf9xiIPomBsnZ+j/cYhA3rwDFIiI/0OPTOcLj/cYiI/3GEJ5XOhq/3GIiEhZbIppiP9xhH2RySbo/3GIiFzr1BSIiP9xS588VgyI/3GEWNTLcr/3GIiP9FxSzDrYiP9xhIjOyHMY/3GISItMh0v/cYiIXPHUDoiP9xhd8dMO/3GIiI/3FOozwlzI/3GIhEjUzHK4iI/3E8PBG0w+6Ij/cYiI/3FFjUy3K4/3GIhFd1yoinGIiP9xMbNxv0yOiI/3GFb12gqIiP9LC5xvRo/3GIhQ+dAW/3GIiDkcd7fjiIiP9xhIkuyG0f9xiIg4d5G3iG5xiIiEd1XJiqiIiDMB4bz+HnGIiIQXlc+GqIj/cYRKk8xWyIj/cYXfHTDv9xiIiFnt1xKIj/cYiITnFcKOqP9xiErBLGPtiP9xiFP33QiIj/cYMnDEvo87j/cYiDGvsr9QTYj/cYiIPwgxsffOiIj/cTMzwb3MPv9xiIhN1Rwyrv9xiIhM7KxBNYiIj/cYRLDcxPKI/3GIiP9xg8Q7G0vE6P9xiIiP9xiDJeAb6h/o/3GIiEDkvAK0j/cYiE6HTCeLj/cYhBqzz1TIj/cYhOa1wpSoiI/3Fd69MUiP9xiIQY9M9wuIj/cYhOcVwo6oiP9xiIhHi0yXS4iI/3GIQ+K80dSIiP9xhIi0yHS4/3GIiP9xiEGPTPcLiIj/cYhOcVwo6oiP9xiIhNuSw0bYiP9xNWOhu5xeiI/3GDYUMbrrzoiP9xg1liK6ad1xiIj/cYiIj/cYRY1MpytxiIiESTTMbLj/cYiEGrPPVMj/cYiF3r0hRxiIj/T6M8JcyIj/cYiI/3GIU/fdCIj/cYhK7qxhFf9xiIhD3LzSNIiP9xhEqTzFbIiI/3GIiP9HW2yaSXGIiIS0F8W+iIj/cYiIRI1MxyuIj/cYhKwSxj7Yj/cYiI/3FN1RwyroiI/0y7LFRN/3GIiP9I2RySboiP9xiIRMUss61xiIj/S9ccYo6IiP9xiIR8Msk83/cYiI/3GIiI/1jv2RCP9xiIhDxSzTrYiI/3GF3r0xSI/3GIiP9xiEHHLOONcYiI/3GIiI/3GEWNTKcrcYiIj/cUxXbEqJ/3GIiP9MpTxVrI/3GIhLc1xYyo/3GIiIWe3XEoiP9xhBsTz07I/3GIhT990IiP9xiIj/cYTqM8Jcz/cYiIXevSFHGIiP9xQw+c3waIiP9xTqM8JcyP9xiIWe3XEoiIj/NDajvclciP9xiIQ+Ec0e6I/3GEtzXFjKiI/3GED6rAFViI/3GIhT990IiP9xiEeRTJbriIj/cYiIj/cYiDth4rWeHYiP9xhCj0zXC3GIiP9Gd1y4ioiP9xg5XoO2oXxxiIiD86EbDF7nGIiIS3NcSMpxiIiP9xiIhLc1xYyv9xiIhEjUzHK4iP9xhFjUynK3GIiIR4tMl0uIj/cYiIj/cUh2/IiQiI/3GEV3XLiKj/cYiDt1kbWKbo/3GIhJ9KxwtYiI/3GIiP9xiEt0/FiwiI/3GEWO7LcR/3GIiP8/n3GyYI6IiP9xhIdVyIqoj/cYhGDZyvJoj/cYiE5xXCjqiP9xiEt0/FiwiI/3GDP5Qb0GvoiI/3EyXgG+of6Ij/cYiIRHdcyIqIiI/07VHDKuiIj/cUrBLGPtiIj/cUY/fKwIj/cYiI/3GISu6sYRX/cYiI/3FMQXxL6Ij/cYhBqzz1TI/3GIg2GLO650yI/3GIRJNMxsuIiP9xPzoRscXuiIj/cYiE6HTCeL/3GIiI/3GITodMJ4uP9xiIhEjUzHK4iP9xiITnFcKOqI/3GIhIdVyIqv9xiIiESTTMbLj/cYiIQY9M9wuI/3GIOT+xt8BO/3GIiDhH8ri4DYiI/3FPcVwI6nGIiDGuEr9R7f9xiIhBj0z3C4j/cYhD4RzR7oiI/3GIhNuSw0bYiP9xiIQOMcAs6I/3GISti8YnSP9xiITnFcKOqI/3GIMjPBvsw+iIj/cTZdobmiXnGIiP9xR+C8kfSP9xiIj/cUKPTOcL/3GIiP9xiE3PHDMOiI/3GEfZHJJuj/cYiI/0OPTOcLj/cYiI/3FKwSxj7YiI/3FE2xzCTo/3GIiP9PuSwkbY/3GIg3v2G5QJ6I/3GIQOMcAs6Ij/cYQas89UyI/3GIhFW2y6SYj/cYhHkUyW64iIj/UfnQFoiI/3FOnTwmLIiP9xiEVhbLnpj/cYiIUPnfBnGIiISsEsU+1xiIiP89PBG0w+6IiP9xTnFcKOqIiI/0Z3XLiKiI/3GE9rXAlKcYiI/0Z3XLiKiI/3GDiTgbhsfv9xiIhHvSyULf9xiIj/QuMc8c7/cYiI/0LHLPONiP9xiE3PHDMOiI/3GEKPTNcLcYiI/0EXnA+GiP9xiErYvGJ0j/cYiEGPTPcLiI/3GETivLHUcYiI/0B7XBlKj/cYiITnL8KNCI/3GIg0lYG8an6Ij/cYhOcVwo6oiP9xiEwfjE4HiI/3GDWEtLt7S4j/cYXfHTDv9xiIhEk0zGy4j/cYhEjUzHK4iIj/TSWMTaeIiI/zX7grwEff9xiIj/cV3x0w6P9xiEV3XLiK/3GIiEh1XHiqcYiIj/cUfDLJPNiI/3GEfDLJPNiP9xiIRtkcom6IiISsEsU+1xiIiP9xiIhJ1xxyjoiIj/cYiISdccco6IiI/3GIiP9xQZVM9quIiI/3GIiP9xhIkUx263GIiI/3GIiP9Ph0wni4iIj/cYQ+K80dSIiI/3FJWWxqaXGIiP8zrXG9Uo5xiIj/Rb8sxA2IiP9xT3FcCOpxiIj/cTu1drVKiYj/cYhFd1y4iv9xiIg+kCKxb91xiIj/Q49M5wuP9xiIO1mhtaZeiIj/cYTqTcJbKP9xiIhKiUxna4iIj/cYhN1rwylIj/cYiE5xXCjqiP9xiIj/S/SsYLWP9xiIiP9xiEeRTJbriIj/cUe9LJQtiIiP9IwyyTzYiI/3FMO3xMSIj/cYiDhQ1LivK4iIj/cU5xXCjqiIiP9xS588VgyP9xiIj/cYiIj/cU6dPCYsiP9xiFb12gqIiP9xTodMJ4uIj/cYiIhEk0zGy4/3GIiP9xiIiP9JkUyG64/3GIiP9xiIiP9PuSwkbY/3GIhW9doKiP9xiIj/cYT1VsGqmP9xiIhA3RwDLoj/cYhExSzDrf9xiIhIdVx4qnGIiP9AgVwY6v9xiIj/TXNcOMpxiIj/RpNMtsv/cYiIVu/aEIiP9xhBqzz1TIiP9xiIj/Rqk8pWxxiIj/TXNcOMpxiIj/W/PWDIj/cYhW9doKiI/3GDxCEbS97o/3GIiEDHLASNiI/3GEV3XLiKj/cYiI/0pZbHppj/cYiEtBfFvoiIj/cUWNTLcrj/cYiEF5XPhqiIj/cUfgvJH0j/cYiIOHnSuIYt/3GIiP9xiISHVciKr/cYiITda8MpT/cYiIj/cYiI/zyRgbVufoiP9xiEP4rNB1iI/3GIiP9xiIRuC8ofSIiP9xT3FcCOpxiIj/cYTodMJ4uIj/cYiI/3FBlUz2q4iIj/cYiI/3GIRJNMxsuIiP9xiIj/cUiRTIbr/3GIiI/3GIiP9xSItMh0uI/3GIhFd1yoinGIiP9xT2tcGUr/cYiIRvasoJWI/3GIiP9xiITp08FixxiIiP9e8dMOiP9xiIj/cYR6c8lYyIiI/3GIiP9xiIRXdcqIpxiIj/cYiFnz1wyIiP9xNN1RvCKuj/cYiISrssZE2P9xiIQazc9TKP9xiIj/cYiEfavIJUcYiI/zLfUb8groj/cYhK2LxidI/3GIiP9xiIj/RpNMtsuP9xiIj/cUV3XLiKiP9xiIRJNMxsuIj/cYiI/3GE6HTCeLiI/3GIiP9xiISItMd0txiIj/cYiIRJNMxsuI/3GIiP9xiIhLiUxHa3GIiP9xiIhHi0yXS4iI/3GIiP9xhA4xwCzoiI/3FE2xzCTo/3GIiP9xiESTTMbLiIj/cYiI/3GIiP9GqTylbHGIiI/3GIiP9xRXdcuIqI/3GIhEjUzHK4iI/3GDJIEb637oiI/3E2RhG6ue7/cYiI/3GIhEjUzHK4iI/3GIiP9xhLiUxXa4j/cYiI/3GErBLGPtiI/3GIV+/YEHGIiP9xiIj/cYiI/0LHLPONiP9xiFP33QiIj/cYiI/3GIR70slC2I/3GIhZ89cMiIj/cYiI/3GIiP9xTrksJG3/cYiIj/cYiI/3GIiP9xiIj/cYSKc8dYxxiIj/cYiI/3FFk0y2y/9xiIj/cYiFnz1wyIj/cYhBqzz1TIj/cYiI/3FLiUxXa4iP9xiIhEk0zGy4j/cYiI/3GIiP8xGdGw9i6Ij/cYhFjuynEXGIiP9xRkV8q6j/cYiISolMZ2uIiI/3FPa1wZSv9xiIj/ReEcwe7/cYiITaM8NcyIiP9xhX79gQcYiIhGwyyjzYiIj/cYiI/3GFfv2BBxiIiP9xRMUsw62I/3GIiP9xiIhT990I/3GIiEenPJWMiP9xiIQZVM9quI/3GIiP9O1RwyroiIj/SMMsk82IiP9xiIj/cYhLiUxXa4/3GIiP9xhIi0yHS4/3GIiP9xiIj/cUiRTIbrj/cYiI/3GIiP9JkUyG64j/cYiI/3GISItMh0v/cYiI/3GEWNTLcr/3GIiFb12gqP9xiIj/RBWc3qaIiP9xiEfDLJPNj/cYiEbZHKJuiIiP9e69MUiI/3GIR6c8lYyIiP9xhD4rzR1IiIj/cYhLbVxZKoiP9xiE5xXCjqiI/3GIRY1MpytxiIj/cYiEiLTHdLcYiI/3GIhBj0z3C4iP9xiIj/Q5VM5qv/cYiI/3GIiP9xS4lMV2uIj/cYiEV3XKiKcYiI/3FHwyyTzYiP9xhA4xwCzoiI/3GIiP9xS4lMV2uIj/cYiEb2rKCViI/3GIiP9xQeS84bRxiIj/SPaskJX/cYiIj/cYiIRHdcyIqIiP9xTeysMTWIj/cYRY1MpytxiIiP9xiIRI1MxyuIiP9xRNscwk7/cYiIO1mhtaZeiI/3GIStccYo6P9xiIj/ReK8wdSP9xiIhDxSzTrYiI/3GIiEbZHKJuiIj/cUfgvJH0j/cYiI/3GITCWMTaeI/3GISG9ciQqIj/cYXevTFI/3GIiP9xSsEsY+2IiP9xWu3WEoj/cYiIXPHUDoiP9xhLiUxXa4j/cYiI/3FFqTylbHGIiP9xTp08JiyI/3GIXfHTDv9xiIj/Qt688hSP9xiIhBlUz2q4/3GIiP9xiIj/MS4hsOHej/cYiEGVTPariP9xiIgw31GwMK6Ij/cYhBxyzjjXGIiP9Nc1w4ynGIiP9xhBluz2kYiI/3E2MCG6z96P9xiIj/cYiI/0yJTFdriIj/cYiI/3FLiUxXa4iP9xiIj/cUWNTLcrj/cYiITeysITVxiIj/cU3WvDKUiIj/cYiFnz1wyIiP9xQas89UyIj/cYhDFZzepv9xiIhOa1wpSoiP9xiE5rXClKiIj/cYTEF8S+j/cYiIj/cYSrssZE2IiP9xiEhDfIvIiIiP9xhFRXy7qIiI/3GDT8I7sD3HGIiP9xT3FcCOpxiIj/cYTB+MTgeIiP9xTs8cEw5xiIj/TXNcOMpxiIj/cYgz+UG9Br6Ij/cYg+ddKyii2IiP9xhLiUxXa4j/cYiEuJTFdr/3GIiP9xiIhEk0zGy4j/cYiI/3GIiESTTMbLiP9xiIhBeVz4aoiP9xhFjUy3K/9xiIj/TIlMV2uIiP9xiE3WvDKUiP9xiIhBj0z3C4j/cYiIRI1MxyuIj/cYiISHVceKpxiIj/Q49M5wuP9xiIhLc1xYyv9xiIhBj0z3C4j/cYiI/3GIiEbavKJUiIj/cYSJFMhuv/cYiI/3GIiP9F2xzCToj/cYhNzxwzDoiP9xiIj/cYStccYo6I/3GIQnlc2GpxiIj/Q49M5wuP9xiIhEjUzHK4iP9xhCj0zXC3GIiP9OH4w+B/9xiIj/NBYxvenOiIj/cUKPTOcL/3GIiDqSIrZt3YiI/3FFjUy3K4/3GIiEhvXIkK/3GIiD5v0rKQLYiP9xhH2RySbo/3GIhLc1xYyo/3GIhBj0z3C4iP9xiIj/cUiRTIbrj/cYiI/3GIhFW2y6SYj/cYiE25LDRtiI/3GIiP9xiIhc8dQOiIj/cYRL8sxA2I/3GIiP9xiIj/cU6HTCeLiIj/cYiI/0OPTOcLj/cYiI/3FCj0znC/9xiIhLiUxHa3GIiP9xiIj/cTMhVL3eq4iP9xiIMBsTv+TscYiI/0XbHMJOiP9xiIhHi0yXS4iI/3GIhIdVyIqv9xiIj/cUiLTIdLiP9xiDTIArw3/Y/3GIiP9xhJJ4x9h4j/cYg5EjG37c6Ij/cYiITnFcKOqP9xiIQY9M9wuIj/cYhK2LxidI/3GIiEh1XHiqcYiI/0mRTIbrj/cYiIj/cYiINttRuiSuiIj/cUTcvMI0j/cYiIRuC8ofSIj/cYRNy8wjT/cYiI/1vz1gyI/3GIhHpzyVjIj/cYiFb12gqIj/cYR6c8lYyIiP9xSsLMY9OIiP9xT3FcCOpxiIj/cYhFjUynK3GIiP9xOhPRtewucYiI/3EyUFK+r62IiP9xhK2LxidIj/cYhOcVwo6oiP9xiEtzXFjKiP9xiIiP88kiK1bd2Ij/cYiI/3GITqM8FcxxiIhQ+dAW/3GIiP9xMa1xv1KOiIj/cYhIi0yHS/9xiIj/cYhIi0yHS/9xiIhIdVx4qnGIiP9xSgucX0ZxiIiP9AgvwY0P9xiIhFRXy7qI/3GIiI/3FB3RziLnGIiI/01tXEkq/3GIiEDjHALO/3GIiI/3FE2xzCTv9xiIiEDjHALO/3GIiEh1XHiqcYiI/0N5XOhqiP9xiEGVTPariI/3GIiP9xhLc1xYyoiP9xhLiUxXa4j/cYiI/0OPTOcLj/cYiI/3GEKPTNcLcYiI/3E2McG6zj6I/3GIO3WRtYpuiP9xiEqlPGWsiIiP9JpzyFjP9xiIhN1rwylP9xiIj/cYS4lMV2uI/3GIiP9xiIj/XuvTFIiI/3FLuyxETXGIiP9xiEiLTIdL/3GIiP9xiErXHGKOj/cYiEfDLJPN/3GIiP9xiITdUcMq6P9xiIQY9M9wuIj/cYhJEZx+5oj/cYhCeVzYanGIiP9Al0wHi3GIiP9L2LxidIiI/3GEtzXFjKiI/3GIhLc1xYyo/3GIhG4Lyh9IiI/3GIhEjUzHK4iI/3GEh1XIiqiP9xiEWNTKcrcYiI/3FKwSxj7YiI/3GIiP9DlUzmq/9xiIj/T88cIw7/cYiI/3GIiP9Dj0znC4/3GIiP9Nc1w4ynGIiP9L2LxidIiI/3GEWNTLcr/3GIiP9I9qyQlY/3GIiP9JdVyIqoiI/3GEiLTIdLj/cYiI/3GIhLiUxXa/9xiIj/cYiI/3FOh0wni4iI/3GIS4lMV2uP9xiIj/cYQZVM9quIiP9xT3FcCOpxiIj/cYiI/3GEKPTNcLcYiI/3GIQZVM9quIj/cYg+kCKyb92P9xiIj/cU9xXAjqcYiI/3GIhLc1xYyo/3GIhJPXxsKHGIiP9DlUzmq/9xiIj/Ro1MtyuI/3GIiP9xhCj0zXC3GIiP9xhCj0zXC3GIiP9xRY1MtyuP9xiIj/cYiI/3GIiIS3NcSMpxiIiP9Mc1xYyoiIj/cUinPHWMcYiI/3Fa89YM/3GIiEe9LJQtj/cYiITc8cMw6P9xiIhNzxwzDo/3GIiErYvFJ0cYiI/3FFk0ymy3GIiI/3GIiP9xiFb12gqIj/cYhBj0z3C4iI/3GDA1wb/KPnGIiP9FxSzDrYiP9xiIj/S9ccYo6IiP9xhBxyzzjf9xiIj/T9UcEq5xiIj/Qscs842I/3GIhIi0x3S3GIiP9L2LxidIiI/3EzLmK90Z2I/3GIU/fdCIj/cYiI/3FE+KywdXGIiP9xQnlc6GqP9xiIhHi0yXS4iI/3GIiP9xTodMJ4uIiP9xiIRI1MxyuIiP9xg4k4G4bH7/cYiI/zQsIb3T3oiP9xiDeqErlV7YiI/3GEtzXFjKiI/3GIT1VsCqlxiIj/cYg4W6G4pF6IiP9xOT+xt8BOiI/3GIQAGsAPX/cYiI/01XbEqJiP9xiEenPJWMiI/3GIiFD50Bb/cYiIQLE8BeyIiP9xiIj/UvneBnGIiP9xT3FcCOpxiIj/RxOcrsaIiP9xhA4xwCzoiI/3GEq7LGRNiIj/cYiI/3GEufPFYMj/cYiIS3NcWMr/cYiI/3FCj0znC/9xiIj/cYiI/1vz1gyI/3GIhBsTzk7HGIiP9xhCj0zXC3GIiP9xiIj/cYRZNMpstxiIj/cYhBj0z3C4iI/3GIhGKYydZ3GIiP9xTDt8TEiIj/cYg8PBG0w+6P9xiIhIdVx4qnGIiP9xQxWc3qaIj/cYhZ89cMiIj/cYS588VgyP9xiIVvXaCoj/cYhOa1wpSoiI/3FLc1xYyoiI/3GEiLTIdLj/cYiI/3GIiI/3GIiP9xiITc8cMw6I/3GIhIb1yJCo/3GIiFbv2hCIj/cYhNzxwzDoiP9xiEWNTKcrcYiI/3GIU/fdCIj/cYhEqTzFbIiP9xiIj/XvHTDoj/cYhBqzz1TIj/cYiI/3GIiP9xhIdVyIqoj/cYiE6HTCeLj/cYiI/3FPcVwI6nGIiP9xQo9M5wv/cYiI/3GIiER3XMiKiIiP843ZK5Im2Ij/cYhK1xxijo/3GIhNusw0U4iI/3GIhEjUzHK4iI/3GEGPTPcLiIiP9xiITodMJ4v/cYiIj/cYiFnt1xKIiP9xhOuSwUbXGIiI/3GIQnlc2GpxiIj/cYhIi0yHS/9xiIj/SYtMh0uIj/cYiI/0vYvGJ0iIj/cYRKrcxVKIiP9xQbE89OyI/3GIiP9xiIj/cYiIhAsTwF7IiI/3GIiP9xiIhLiUxHa3GIiP9xiIR5FMluuIiP9xiIj/cYOJOBuGx+/3GIiP9b89YMiP9xiITp08FixxiIj/QJdMB4txiIj/cYiI/3FN1rwylIiI/3FLc1xYyoiI/3GEDkvAK0iIj/cUh1XIiqiI/3GIS4lMV2uP9xiIhN1rwylP9xiIj/XvHTDoiP9xiEiLTHdLcYiIhKnzxmDIiP9xiIhBqzz1TP9xiIj/W/PWDI/3GIiP9GqTy1bP9xiIj/MUoRv7XucYiI/3FMQXxL6I/3GIhBlUz2q4j/cYiI/3GIiITnFcKOr/cYiIj/Q49M5wv/cYiIj/cUABrAD1iP9xiIj/cYiIj/cYSItMh0v/cYiIj/cYQ+K80dSIiI/3FH9qyAlXGIiP9xS6U8VayP9xiIhc69QUiIj/cYTodMJ4uIj/cYiI/3GIiE6HTCeL/3GIiP9NbVxJKv9xiIiP9Dj0znC/9xiIiP9xiIhOh0wXi3GIiI/3GIhLiUxHa3GIiI/3GIiP9xiEGVTPariI/3GIiP9xiIQl1s6in/cYiIgzAEG8/75xiIj/cUiLTIdLiP9xiIj/SYtMh0uIj/cYiI/3GIQ+K80dSIiP9xiEGPTPcLiIj/cYTnFcKOqIiP9xg5PhG3we6P9xiIhN1rwylP9xiIiE3PHDMO/3GIiI/3GEeo3JVyiIj/cYiIj/Ro1MtyuP9xiIiE6HTBeLcYiI/3FIjOyHMYj/cYiINuFRuh6uiIj/cYMkgRvrfuiIj/cYSRGcfuaIj/cYhW79oQiIiP9xMbNxv0yOiP9xiISu6sURVxiIj/SXVciKqIiP9xhOh0wni4iP9xiIj/cYQd684hRxiIiP9Cqzz1TIiI/3GIiP9xiIhEk0zGy4j/cYiI/3GIiI/3GIhHpzyVjIj/cYiI/3GIiI/3GIiP9Y9dkK/3GIiP9xiITqM8FcxxiIj/cVf12ApxiIj/cYOTKjt81ciP9xiIS3NcWMqP9xiIiEF5XPhqiI/3GIXevTFP9xiIj/QrE89OyIiP9xiIRJNMxsuI/3GIR9kckm7/cYiI/0+5LCRtj/cYiIj/cYiDMvA7zQ/HGIiP9xS588VgyP9xiIiP9AgVwI6nGIiISp88ZgyIj/cYiI/3GIiITmtcKUqI/3GIiP9xSgucX0ZxiIj/RcbMw5OIiP9xiIj/cYRXdcuIqP9xiIQOS8ArSI/3GIhHpzyVjIj/cYiEtzXFjKj/cYiIQPqsAVX/cYiI/3GE3WvDKUiI/3GEGrPPVMiI/3GIhKnzxmDIiIj/cVfv2RD/cYiI/zazsrpMTXGIiIQOS8ArT/cYiIj/T8DMI/P/cYiI/0CBXBjq/3GIiP9I9qyQlf9xiIiEtzXEjKcYiIj/cUV3XLiKiP9xiIhHi0yXS4iI/3GIhOcVwo6oj/cYiESNTMcriIj/cYiIRI1MxyuIj/cYhOcVwo6oiP9xiEtzXFjKiP9xiIRKk8xWyP9xiIhIdVx4qnGIiP9xQccs842P9xiIhHxMyTs/9xiIj/ReEcwe7/cYiITda8MpT/cYiIhHkUyW64j/cYiESTTMbLiI/3GIiP9xiIj/TXNcOMpxiIj/cU9VbBqpiP9xiIj/cYQ/is0HWIiP9xhEqTzFbIiP9xiEtzXFjKiP9xiIQOS8ArSI/3GIiP9xiEuJTFdrj/cYiI/3FPa1wZSv9xiIiE5xXCjq/3GIiIQZVM9qv/cYiI/3GIiI/0aNTLcrj/cYiIRI1MxyuIj/cYiIS4lMR2txiIj/cYiIj/cYhEk0zGy4iP9xiE9VbBqp/3GIiP9PnTwmLIiP9xiIhc8dQOiIj/cYNWIBu53+iP9xiINN1RuyKucYiI/0l1XIiqiIj/cYQl1s6imI/3GIhD4rzR1IiP9xiEtzXFjKiP9xiISHb8iJCP9xiIhT990I/3GIiP9xiIhHvSyULY/3GIiFbv2hCI/3GIiI/3FE2xzCTv9xiIiEDdHAMuj/cYiIj/cYiErXHFKOcYiIj/S9ccYo6Ij/cYiIj/cYiI/0jZHJJuiI/3GIhA4xwCzo/3GIiEGxPOTscYiI/0XhHMHu/3GIiITda8IpRxiIiP9xhK2LxidIj/cYiI/3GIiP9Ae1wZSo/3GIiEGPTPcLiP9xiIR5FMluuIiP9xhLc1xYyoiP9xiEGrPPVMj/cYiIWfPXDIiP9xiESpPMVsiP9xiIhMO3w8SHGIiP9xhExSzDrY/3GIiDItwb7SPoiI/3GIiEuJTEdrcYiI/3GF3x0w7/cYiIj/cUSpPMVsiIj/cYhd8dIOcYiIj/cYiITZ08NiyIiP9xha89YM/3GIiP9Ph0wni4iIj/cYhLnzxGDHGIiP9xiIiP9xiIhDD5zPBnGIiP9xiEuJTFdrj/cYiI/01zXDjKcYiI/3FPcVwI6nGIiP9xiIiEqfPGYMiI/3GIiP9xiIhOh0wni/9xiIj/cYhBlUz2q4iP9xiIj/cYiIhHpzyVjI/3GIiP9xiIj/cYiIj/Rqk8pWxxiIj/cYiI/3GITodMJ4uI/3GIiP9xiEuJTFdrj/cYiI/3GIiEuJTEdrcYiI/3GIhOh0wni4/3GIiP9xiIiEGVTPar/3GIiP9xiIiP9MiUxXa4iP9xiIiEGVTPar/3GIiP9xiIiP9DeVzoaoj/cYiE2jPDXMiIj/cYROEcse5xiIj/cYiIR5FMluuIj/cYhBqzz1TI/3GIiP9xiIiP9xiIj/cYiI/3GIiP9xhK1xxijoj/cYiI/1X33Aj/cYiI/0XhHMHu/3GIiEfDLIPNcYiIj/cYiI/3GIiP9xiIj/cYhK1xxijo/3GIiP9xiIiP9xiIhOcVwo6o/3GIiP9JpzyFjP9xiIj/cYiIS3NcWMr/cYiIVvXaCoj/cYiEGxPOTscYiI/3Fd69MUiI/3GIhEvyzEDf9xiIj/cYiIQOS8ArSP9xiIhc8dQOiIj/cYTp08JiyP9xiIiP9ER3zLiHGIiP9xQo9M5wv/cYiI/0onjH2HiIj/cYSItMh0uP9xiIg2FDG6687/cYiI/01zXDjKcYiI/0yQ7FbxiI/3GIRXdcuIr/cYiI/3FCj0znC/9xiIhNusw0U4j/cYiISp88ZgyIiP9xhIkUx263GIiI/3FOntwmEoj/cYiErCzGPTiP9xiIQOMcAs6P9xiIiEbDLKPNiIiP9xhNzxwzDoiI/3GIiEnXHHKOiIiP9xTc8cMw6IiI/3GIiP9F4RzB7v9xiIiP9xMl4BvqH+iI/3GIiI/3FOcVwo6oiIj/cUrYvGJ0iI/3GIRI1MxyuIiI/3FFYWy56YiP9xiIQMcsBI2IiP9xiIhN1Rwyrv9xiIj/SMMsk82IiP9xhCeVzoav9xiIj/NF4BvKH+cYiI/3E6w2G2PJ6IiI/3FHwyyTzYiP9xiEuJTFdr/3GIiI/3GIiESpPMVs/3GIiP9GYWy56YiIj/cYiEGPTPcLiI/3GIgzAoK9/X2P9xiIg+kcKxbj1xiIiP9xiIhKnzxmDIiP9xiIiP9xSItMh0uP9xiIiP9xhOcVwo6oiI/3GIS588RgxxiIj/cYiIj/cYhHkUyW64iI/3GIiI/3GIS588RgxxiIj/cU85fBxoiIj/cYQas89UyIj/cYiIO0IRtb3uiIj/cYQY9M9wuIiI/3FFd1y4ioj/cYiESTTMbLiP9xiIhZ89cMiI/3GIiP9xS588VgyI/3GIhOh0wni/9xiIiP9Ph0wni4iI/3GEDjHALOiIj/cYhNuSw0bYiI/3GIiEPivNHUiP9xiIiP9xUPnQFoiP9xiEGxPPTs/3GIiI/3FFjUy3K/9xiIiP9xiIj/cYiI/3GEulPEWscYiIj/THNcWMqIiI/3GIiP9xS588VgyP9xiIiP9xiIj/RBWc3qaIj/cYhd69MUj/cYiI/3GEHHLPON/3GIiP9xU/fdCIiIj/cYiI/0KrPPVMiIj/cYiIj/cYiI/0OVTNarcYiIj/cYiI/3GIhHvSyULY/3GIiP9xiIiP9xiIR4tMl0uIiI/3GIiP9JkUyG64/3GIiER3XMiKiIiP9xiIR4tMl0uIiI/3GF3x0w7/cYiI/3GIhHpzyVjIiP9xiESNTMcriIiP9xiFrt1RJxiIj/cYTrksFG1xiIiP9xTnFcKOqIiI/3FFjUy3K/9xiIiP9xhLc1xYyoiP9xiEfDLJPNj/cYiITzl8DGhxiIiP9xTda8MpSIiP9xhNwMwz84iI/3GIiP9xhd8dMO/3GIiEDHLASNiIj/cYhFd1y4iv9xiIj/Q49M5wuP9xiIhHi0yXS4iI/3GIiP9xiIQZVM9quI/3GIhBj0z3C4iP9xiIj/cU6HTCeLiIj/cYSvSsULVxiIj/cVT32whxiIj/cUJ5XOhqj/cYiIRVtsukn/cYiIhA+qzwVXGIiP9xhIdVyIqoj/cYiErYvGJ0/3GIiI/zFW1L+pK3GIiP9xiIRI1MxyuIiP9xiDfeM7khzI/3GIiP9xhLc1xYyoiP9xiEGPTPcLiIj/cYQo9M1wtxiIj/cTMsIb3T3o/3GIiI/01XbEqJj/cYiI/0mnPIWM/3GIiI/3GEGPTPcLiIiP9xiIj/TIlMV2uIiP9xiIj/TIlMV2uIiP9xiIj/cYTodMJ4uIj/cYiI/3GIRVtsukmI/3GIhAF5z+hnGIiP9ER3zLiHGIiI/0LkvOG0cYiIj/cT0KMbP1zv9xiIj/RQ+cvwZxiIj/cUknjH2HiI/3GEh1XIiqiP9xiIhG4Lyh9IiP9xiIWe3XEoiIj/cUiLTIdLj/cYiITbksNG2Ij/cYhNzxwzDoiP9xiEqlPGWsiIj/cYhN1Rwyroj/cYiIRuC8ofSIj/cYRKrcxVKIiP9xhIdVyIqoj/cYiI/3FH9qyAlXGIiI/3GIQw+c3waP9xiIj/RndcuIqIj/cYiEV3XKiKcYiIj/cYiED6rAFV/3GIiI/3GIiP9xQas89UyIj/cYiIj/cUDjHALOiIj/cYiEDdHAMuiI/3GIhd8dIOcYiI/3FIpzx1jHGIiP9xiIiP9xiIj/cYiI/3GIhOnTwmLP9xiIj/cYiI/3GIQAGsAPWP9xiIj/W/PWDI/3GIiP9xhd69MUiP9xiEknjH2Hj/cYiI/1vz1gyP9xiIhBsTzk7HGIiP9xiEDjHALOiI/3GIRL8sxA2P9xiIQ+Ec0e6Ij/cYhNuSw0bYiI/3GEVFfLuoiIiP9xTc8cMw6IiI/3GIiP9xQxWc3qaI/3GIiP9xiEkLnH9GiIj/cYhW9doKiI/3GIiI/3GIiP9xiETbHLJOcYiI/3Fd69MUiP9xiIiP9Mc1xYyoiIj/cYiI/3GIiP9KQ3x7yIj/cYiITc8cMw6P9xiIj/PMWitTpd/3GIiP9xiEWNTKcrcYiI/3FOozwlzI/3GIiE9PbAsJcYiI/3GEh1XIiqiP9xiIhLc1xYyv9xiIj/S+6sYRWIj/cYiEGPTPcLiI/3GIhNozw1zIiI/3GIiFzx1A6IiP9xiEh1XIiqj/cYiI/3GE5xXCjqiIj/cYhBsTz07P9xiIiP9xWvPWDP9xiIj/cYhD4RzR7oiI/3GEe9LJQtiI/3GISItMh0v/cYiI/3GEiRTIbr/3GIiP9xhIi0yHS4/3GIiP9xiIj/cYiI/0OrPNVMcYiI/3GIXfHSDnGIiP9xRak8pWxxiIj/cVP33QiIiP9xhH9qyAlXGIiP9xSItMh0uI/3GIiP9xiEiLTIdL/3GIiP9MnzxWDIiP9xiITnFcKOqI/3GIhEvyzEDf9xiIj/cVf12ApxiIiP9xiIj/cYiI/3GIRKk8xWyIj/cYiIR4tMl0uIiP9xhBj0z3C4iIj/cYTnFcKOqIiP9xiIhHi0yXS4iI/3GIiP9R+dAWiIj/cYSHVciKqI/3GIhAxywEjYiIj/cYiITdUcIq5xiIiFD53wZxiIj/cUTbHMJOj/cYiIRJNMxsuI/3GIiP9xiDVcAbuj/oiP9xiIj/PgvRs/QuiP9xiIRWFsuen/cYiI/3GIS588Vgz/cYiI/3FFjUy3K4/3GIiP9JvSx0LXGIiP9xhCR3zriIiI/3GITc8cMw6Ij/cYhBrNz1Moj/cYiIQY9M9wuI/3GIiEnurHEViIj/cYXfHTDv9xiIj/Ro1MtyuI/3GIiP9xiIhJ9KxwtYiP9xiEABrAD1/3GIiI/3FCY2zpyYj/cYiEVbbLpJj/cYiIj/QuMc4c5xiIj/cYiE3PHDMOiP9xiIStccYo7/cYiI/3Fd69MUiI/3GIWfPXDIiI/3GIiIQOMcAs7/cYiI/01BfEvoiI/3GIhW9doKiP9xiIiEenPJWMj/cYiISe6scRWIiP9xhX79gQcYiIj/QTOM/MdxiIiEPhHNHuj/cYiI/3FIpzyFjP9xiIj/cYR6c8lYyIiP9xiIiP9xhEk0zGy4iI/3GErurGEVj/cYiISHVceKpxiIj/cV3x0w6I/3GIhEjUzHK4iI/3GITp08Jiz/cYiI/3Fa89YMj/cYiI/3GIiP9xiIQMcsBI2IiP9xhKwSxj7YiP9xiEiLTIdL/3GIiP9xS588VgyI/3GIiP9xT2tcGUr/cYiI/zvZUbYmroiIj/cYSItMh0v/cYiIj/cYiIRHdcyIqIiP9xg4jYG4cn6P9xiIj/Swucb0aP9xiIhQ+d8GcYiI/3GEq7LGRNiIiP9xiIhT990I/3GIiP9xhBxyzzjf9xiIiP9xiIS4lMR2txiIiP9xiIj/cU9xXAjqcYiI/3GIiP9xg/dDKwi81xiIj/cYQo9M1wtxiIj/cYORPRt+wuiIj/cYTnFcKOqIiP9xiIQY9M9wuIj/cYg8EdG07i6Ij/cYiEGPTPcLiI/3GIiEF5XPhqiIj/cYiEbgvKH0iIj/cYTnFcKOqIiP9xhB3rziFHGIiP9xRY1MtyuP9xiIj/cYhN7KwxNY/3GIiEbavKJUiIj/cYiITodMJ4v/cYiI/0vYvGJ0iIj/cYhOcVwo6oiP9xiEGPTPcLiIj/cYhBj0z3C4iI/3GISti8YnSP9xiIj/MGYBsan+iI/3GITmtcKUqIiP9xiIj/cYROEcse5xiIj/cUV3XLiKiP9xiIhFRXy7qIj/cYiISrssZE2P9xiIhPOXwcaP9xiIj/TXNcOMpxiIj/cTxYAbSn/v9xiIhCY2zZyXGIiP9xMl4BvqH+iIj/cYiI/0yJTFdriIj/cYiI/3FCj0znC/9xiIj/cTKZwr1mPXGIiI/0OPTOcL/3GIiI/0mLTIdLiP9xiISQucf0aIj/cYO5IitW3dj/cYiITc8cMw6P9xiISsEsY+2P9xiIhMJYxNp/9xiIg1RhG7ue6I/3GIiDGlhr9aeYj/cYiE3yrCDVcYiI/3FT990IiIj/cYiITwecH4aIiP9xg4grS4fUuI/3GIhAAawA9f9xiIhKuyxkTY/3GIiEhZbIppiP9xiIj/cYiI/3GIhIjOx3MXGIiP9xhX79kQ/3GIiP9NbVxJKv9xiIj/Rdscwk6I/3GITc8cMw6Ij/cYg33PG5Iw6P9xiIg/QlKwva1xiIj/cUfgvJH0j/cYiI/0XivMHUj/cYiIQZVM9quP9xiIhJJ4xth3GIiP9xSsEsY+2IiP9xhB3RziLnGIiP9xhIWWyKaYiI/3GIRXj8uHCP9xiIhLV2xaiYj/cYiDMX0b3oLv9xiIj/cU6dPCYsiI/3GIMNACsD/9iIj/cYP0ARsb/uiP9xiIg4WgG4pf6I/3GIiP9xiIj/OOi1uRdKiIj/cYhFjUynK3GIiP9xhA+qwBVYiP9xiISItMd0txiIj/cYUPnQFoj/cYiIj/Q49M5wv/cYiIhKnzxmDIiP9xiIj/Q5VM5qv/cYiI/3GIiP9xhH4LyR9P9xiIj/NpWBu2p+j/cYiIhEjUzHK4j/cYiEtzXFjKj/cYiIhKuyxkTY/3GIiP9BAawA9YiP9xiErYvGJ0j/cYiIQOMcAs6P9xiIj/cUwljE2niIj/cYSsEsY+2Ij/cYhGKYytZ/9xiIiFP33Qj/cYiI/0KxPPTsiI/3GIU/fdCIiP9xiF3r0xT/cYiIhNzxwzDv9xiIiP9e69MUiI/3GIiP9xSHVciKqIj/cYhKwSxj7Yj/cYiIQOMcAs6P9xiIj/cYiIj/cUWTTKbLcYiI/3GEtzXFjKiI/3GIg0x2G8OJ7/cYiI/0gNnI8mcYiIj/Qscs842I/3GIhHvSyULY/3GIiP8/29OyJCz/cYiI/3FClUzWq3GIiP9xiIj/Qscs842I/3GIiFbv2hCIj/cYiI/3GEGVTPariIj/cYiI/3FIpzyFjP9xiIj/cYiI/3GIiP9xiIiP9xS588VgyP9xiIj/cYiIj/SYtMh0uI/3GIiI/3FOh0wni4iP9xiIiESNTMcriP9xiIQXlc+GqIiI/0QVnN6miI/3GIhFd1yoinGIiP9xRY1MtyuP9xiIhOcVwo6o/3GIiP9Nc1w4ynGIiP9xhCeVzoav9xiIj/QJdMB4txiIj/cYhOozwVzHGIiI/3FX9dgKcYiI/3GIiP9xiIQN0cAy6Ij/cYiIj/R1tsmklxiIj/cYhKvMxkM4iI/3GISQucf0aIj/cYiErYvGJ0/3GIiP9AgVwY6v9xiIj/cYiIhEk0zGy4/3GIiEPFLNOtiIj/cYQccs843/cYiIhHdVyYqoiIj/cUrXHGKOiP9xiIhElOzGsYj/cYiITc8cMw6P9xiIiEVbbLpJ/3GIiP9xRY1MtyuP9xiIj/XvHTDoj/cYiITaM8NcyIiP9xhA5LwCtIiI/3GIiP9xg/QBGxv+6I/3GIhLc1xYyo/3GIiP9AgVwY6v9xiIj/NoAyu3/NiI/3GITp08Jiz/cYiI/3FHvSyULYiIj/cTijx7hcOIj/cYiIQZVM9quP9xiIj/Rb8sxA2IiP9xiIVu/aEIiI/3GIiP9Ji0yHS4iP9xiIj/TLssVE3/cYiI/3Fa89YMj/cYiI/3GIiP9xRMUsw62I/3GIiP9xiIhW9doKiP9xiIj/cYR70slC2Ij/cYha7dYS/3GIiP9xhHwyyTzYj/cYiI/3GF3r0xSI/3GIiE25LDRtiP9xiIj/cYStccYo6I/3GIiDMWMbzpznGIiP9xg34VG5Hq7/cYiI/0jDLJPNiIj/cYiI/1jv2RCI/3GIiP9xiE6jPBXMcYiIj/T508JiyIj/cYiI/3GIhHkUyW64iI/3GIiP9xiIiP9JkUyG64/3GIiP9xS7ssRE1xiIiP9xRNscwk7/cYiIhJ9KxwtYj/cYiE3VHDKuj/cYiIQas85UxxiIiP9xPzoRscXuiIj/cYhIdVyIqo/3GIiP9MuyxUTf9xiIj/cUMPnN8GiIj/cYT2tcCUpxiIj/cYiIS4lMR2txiIj/cYgwIRO/3uxxiIj/cYiEiLTHdLcYiI/3GEWNTLcr/3GIiP9xRPissHVxiIj/cYS21cWSqIiP9xg+pXGyWo6P9xiIj/cYiI/3FOh0wni4iI/3GIhH2RyCbnGIiP9xiIR8Msk83/cYiI/3GEiRTIbr/3GIiP9xiIj/cYSJFMhuv/cYiI/3EzSBG8t+5xiIj/cYVvXaCoiIj/cYiIQZVM9qv/cYiIj/cYiEeLTJdLiIiP9xiIQY9M9wuIj/cYiDhaAbil/oj/cYiDSxcbxOjo/3GIiEeLTJdLiIj/cYhQ+dAWiP9xiIj/TMEsQ+1xiIj/cYiI/3GIiP9DqzzVTHGIiP9xiIj/VffbCHGIiIRKk8xWz/cYiI/3GIiP9xTp08JiyIj/cYiI/3GIhIi0x3S3GIiP9xSItMh0uI/3GIiEe9LJQt/3GIiP9xTdUcMq6IiP9xiIS4lMV2v/cYiI/3GIiP9FxSzDrYiP9xiIXevTFP9xiIj/cYiEIrjO1HiIj/cYhX79gQcYiI/3GDuRgbVufo/3GIiP8ys3G/TI6IiP9xiEfgvIH0cYiI/3GEtzXFjKiI/3GIhBj0z3C4iP9xiIRI1MxyuIiP9xiIj/cUuJTFdriI/3GIiFD50Bb/cYiI/3GEkRnH7miI/3GIiEh1XHiqcYiI/3Fa7dYSiP9xiIhCMYzs54j/cYiI/3GIRJNMxsuIiP9xiIj/cYS4lMV2uI/3GIiP9xiIj/Q5VM5qv/cYiI/3Fa89YM/3GIiIWfPXDIj/cYiISrssZE2P9xiIj/SXVciKqIiP9xhFjUy3K/9xiIj/TXNcOMpxiIj/cYiErYvGJ0/3GIiI/zBKEbHF7oiIj/cYhBj0z3C4iI/3GIQBec/oZxiIj/cYiFzx1A6IiI/3FIpzx1jHGIiP9xiEWNTKcrcYiI/3GDiNgbhyfo/3GIiIPnQysovNj/cYiI/3FX79kQj/cYiI/0y7LFRN/3GIiP9xRY1MtyuP9xiIj/cYiIj/cYiI/0LjHOHOcYiIj/SMMsk82IiP9xiEuJTFdr/3GIiI/3GIiP9xSKc8dYxxiIj/cYiIj/cYiI/3FAF5wPho/3GIiP9xiIhLiUxHa3GIiP9xiIhHkUyW64iP9xiIj/cYiIhN1RwirnGIiP9xhH2RySbo/3GIiP9xiIiP9xTp08JiyI/3GIiEeLTJdLiIj/cYiIR8TMg7NxiIiP9xiIg1SfK7tg2I/3GIiEuJTEdrcYiI/3GE5xXCjqiIj/cYhOcVwo6oiP9xiIQ+K80dSIj/cYiIS4lMR2txiIj/cYiESNTMcriIj/cYiIhEk0zGy4/3GIiP9xiIg/QbGwvk5xiIiP9xiINMpDvDW8/3GIiP9MiUxXa4iI/3GIiP9xQoD85/D/cYiI/3FB3RzyLv9xiIj/QQGsAPWIiP9xhd69MUj/cYiIj/cYV+/YEHGIiP9xR70slC2IiI/3FFjuy3EY/3GIiP9V99sIcYiI/3FNCZw/Zo/3GIiP89QhG0ve6Ij/cYhEjUzHK4iIj/cYhCeVzYanGIiP9xV+/ZEP9xiIiP9xhKwSxj7YiP9xiIR6c8lYyI/3GIhW9doKiI/3GIhK1xxSjnGIiI/3FLc1xYyoiI/3GEHHLPON/3GIiP9xP0ARsb/uiI/3GIiDhaAbil/o/3GIiIN4/CuXA9iIj/cYTqTcJbKP9xiIj/SOC8kfSI/3GIhK7qxRFXGIiP9xhExszDk4/3GIiP9xSVlsemn/cYiI/zOvsr1QTXGIiP9xg8PBG0w+6I/3GIgw+0GwFL6P9xiIiESNTMcriP9xiIhEjUzHK4iP9xiEtzXFjKiP9xiIhDD5zfBv9xiIj/cVP33QiIiI/3FBqzz1TIiP9xiISHVciKr/cYiI/3E2FDG6686IiP9xiF3x0g5xiIj/cYhT990IiI/3GIiP9PuSwkbY/3GIiP9P1RwSrnGIiP9xiIj/cYiIj/RfissHVxiIj/cYiIj/cUSpPMVsiIj/cYiI/3GIiEeLTJdLiIj/cYhK1xxijo/3GIiP9e69MUiIj/cYiI/3GIiP9xiIiEbZHKJuiI/3GIhEjUzHK4iI/3GITc8cMw6Ij/cYiIj/cYQY9M9wuIiI/3GEuJTFdrj/cYiIS21cWSqI/3GIiDSxcbtOjnGIiI/3FLc1xYyoiI/3GITp08Jiz/cYiI/3Fd8dMOiP9xiIhDD5zPBnGIiP9xiIiP9xP0ARsb/uiP9xiIOqdxtliOiIj/cYOSnBt9Y+iI/3GIiP9xiIhEjUzHK4iP9xiIj/Ro1MtyuI/3GIiP9Y9dkKj/cYiI/0m9LHQtcYiI/3GIiP9xhLnzxWDI/3GIiP9xha7dYSj/cYiI/0mLTIdLiI/3GIiP9xiEfDLJPNj/cYiI/3FOh0wni4iI/3GIiP9xiESpPMVsiI/3GIRT98vAiIiI/3GIiP9xiESTTMbLiIj/cYiI/3GIiP9JkUyG64j/cYiI/3Fa89YM/3GIiP9xROEcwe7/cYiI/3FBxyzzjY/3GIiP9F2xzCToj/cYiI/3GE6HTCeLiI/3GIiFb12gqI/3GIiP9CsTz07IiP9xiIhW79oQiI/3GIhOh0wni4/3GIiP9FvyzEDYiI/3GIiP9xS4lMV2uIj/cYiIS0F8W+iIiP9xiEtzXFjKiP9xiIhCR3zriI/3GIiErBLGPt/3GIiP9xhK9KxQtXGIiI/3GIiP9b89YMj/cYiI/0gNnJ8m/3GIiP9L9KxgtY/3GIiISqbcZZKI/3GIiEABrP/lcYiI/3GIiP9JkUyG64j/cYiEeLTJdLiIiP9xiITnFcKOqI/3GIiP9xiIRvasoJWIj/cYiI/3GIhEvyzEDf9xiIj/cUWNTLcrj/cYiI/zQWMb3pzoiI/3GIMywhvNPecYiI/3GIiIR5FMluuI/3GIiP9GjUy3K4j/cYiITodMJ4v/cYiI/3FGE5yuxoiP9xiIPzoRscXuj/cYiIj/cYiI/3GIiEq7LGRNj/cYiI/007fExIiIj/cYR/asgJVxiIj/cYhEqTzFbIj/cYiDhaAbil/oiP9xiDAD4bANHo/3GIiEhvXIkK/3GIiIQ9y80jSIj/cYhLnzxGDHGIiP9xiIiP9xiIhG9qyglY/3GIiI/3GIhHkUyW64iP9xiIQl1s6imP9xiIj/cUYNnK8miIiP9xiIj/cYiEGVTPariP9xiIj/cYhIi0yHS/9xiIj/cUD6rAFViIj/cYhW79oQiIj/cYiIj/RymMrWeIj/cYiEGPTPcLiI/3GIR9kcgm5xiIiP9xSsEsY+2IiP9xiEwljE2niP9xiIXevSFHGIiP9xhPT2wbCYj/cYiIOsNhtjye/3GIiI/1H50BaIiP9xiEe9LJQtiP9xiIhN7KwhNXGIiP9xSItMh0uI/3GIiP9JdVyIqoiI/3GIiI/3GESTTMbLiIj/cYiIR4tMl0uIiP9xiIiP9Gd1y4ioiP9xiFD50BaP9xiIj/cYiIj/cU3yrDDVj/cYiI/0LHLPONiP9xiIS3T8WLCI/3GIiEF5XPhqiI/3GIhBqzz1TP9xiIiP9xiIj/cYRKk8xWyIj/cYiIhLbVxZKo/3GIiP9xOGGhuJ5eiIiP9xhGKYytZ4/3GIiE25LDRtiP9xiIj/cYhd69MUj/cYiI/3GIMkgRvrfuiI/3GIhLdPxYsI/3GIiP9xTojsJ3GIiP9xg4d5G4iG6Ij/cYiIRHdcyIqIiP9xiEiRTHbrcYiI/3GEWNTLcr/3GIiP9xRY1MtyuP9xiIj/VffbCHGIiP9xhKuyxkTYiIj/cYiESNTMcriIj/cYiI/0jgvJH0iP9xiIj/S+6sYRWIj/cYiESNTMcriIj/cYhBj0z3C4iI/3GIS3NcWMqI/3GIiP9xiE6HTCeLiP9xiIhJ7qxxFYiI/3GIiP9xiIj/QuS88bT/cYiI/3GEufPFYMj/cYiI/3GIiP9xiIhBlUz2q4/3GIiP9xTR+MLgdxiIj/cYhExszDk4/3GIiP9Ph0wni4iIj/cYT2tcCUpxiIj/cYNhXRuuouiI/3GIiP9F4rzB1I/3GIiEtzXFjK/3GIiP9xTG1cOSpxiIj/cYRY1Mtyv/cYiI/3Fa7dYSiP9xiIhKiUxna4iIj/cYhCeVzYanGIiP9xiIhDD5zPBnGIiI/3GIiP9xiIj/cUuJTFdriI/3GIhN1Rwyro/3GIiP9PzxwjDv9xiIj/cYiEuJTFdr/3GIiP9xQOMcAs6IiI/3GEHHLPON/3GIiP9xiIhLc1xYyv9xiIj/cYTp08JiyI/3GIiP9xiEiLTIdL/3GIiP9xiIRT98vAiIiP9xiErBLGPtiP9xiIj/cYTdUcMq6Ij/cYiEuJTFdr/3GIiP9xiIj/cYSItMh0uP9xiIj/cUu7LERNcYiI/3GIU/fdCIiP9xiINWIBu53+/3GIiI/3FFjUy3K/9xiIiP9MiUxXa4iP9xiIiEeLTJdLiI/3GIhOcVwo6oj/cYiE5xXCjqiP9xiIg62VG2Jq7/cYiI/3FH4LyR9I/3GIiEIVnO6miIj/cYhA5LwCtIiP9xiIj/cUKVTNarcYiI/3GES/LMQNiP9xiIhBj0z3C4j/cYiIQY9M9wuI/3GIiI/3GISItMd0txiIiP9xQZVM9quIiP9xiIg5MQO2zvxxiIj/cYhd8dMO/3GIiP9xiEn0rHC1iIiP9xhK7qxhFf9xiIiP9AgVwI6nGIiI/3FMV2xKif9xiIj/cVD50BaIiP9xiITdUcMq7/cYiIj/Q2Ns6cmIj/cYiI/0mnPIWM/3GIiI/3GIiP9JkUyG64/3GIiI/3GIiP9xiIj/cYiI/0m9LHQtcYiIj/cYiI/3GIiP9xiIhNzxwzDo/3GIiP9xiIiP9xiIj/cUu7LERNcYiI/3GF3r0xSI/3GIiDVkQrubvf9xiIj/cUtzXFjKiIj/cYhK7qxhFf9xiIj/cUuJTFdriI/3GIhBqzz1TP9xiIj/cVD50BaIiP9xhBqzz1TIj/cYiIj/cYiI/3FX79kQ/3GIiI/0LjHOHOcYiI/3GIiI/3GIiP9xiIU/fdCI/3GIiISdccco6IiP9xiFb12gqIiP9xiEYNnK8miP9xiIiP9xhFd1y4io/3GIiEPFLNOtiIj/cYhZ89cMiIj/cYQmNs6cmI/3GIiEh1XHiqcYiI/3GIiDUqIbvV3oiI/3GIiI/3FOuSwkbf9xiIj/cUSpPMVsiIj/cYhT990IiI/3GIiESTTMbLiP9xiIhEqTzFbP9xiIj/cYiIj/cYiI/3GE6jPCXM/3GIiP9xiIiP9xiIj/cYiES/LMQN/3GIiP9xiIiP9xiIj/cU6jPCXMj/cYiI/01XbEqJiP9xiIj/cYiI/z4QMbPvzv9xiIiP9DlUzWq3GIiP9xiF3r0xSP9xiIj/cYiI/3FKwSxj7YiI/3GIRXdcuIr/cYiIj/SZFMhuuP9xiIj/cU7PHBMOcYiI/3GE3PHDMOiIj/cYhDFZzepo/3GIiP9V99sIcYiI/3GE0JnD9m/3GIiP9xhLpTxFrHGIiP9xhEvyzEDYiP9xiIQMcsBI2IiP9xiIQOMcAs6I/3GIiP9xiIj/cYQl1s6imIj/cYiI/3FExSzDrYj/cYiIRHdcyIqIiP9xg1XaG7ol6IiP9xgySBG+t+6IiP9xhBxyzzjf9xiIj/cVrz1gyP9xiIhEqTzFbP9xiIj/cV3x0w6I/3GIhG2RyiboiIj/cYTc8cMw6IiP9xhD4RzR7oiI/3GIRNscsk5xiIj/cYhLiUxXa4/3GIiP9PzxwjDv9xiIj/cYQd0c4i5xiIj/cYhW9doKiIj/cYiI/3GIiP9xiISsEsY+2P9xiIiP9xiIj/cYiI/3GIiP9xiIiP9xhQ+dAWiP9xiIj/cYiIj/cYiI/3GIhPB5wfhoiI/3GIiI/3GIiP9Gk0y2y/9xiIiP89dZGzim5xiIj/cYSti8YnSI/3GIiP8xL8Gw4D6I/3GIiP9Al0wHi3GIiP9xhFd1y4io/3GIiP9GjUy3K4j/cYiI/3GEuJTFdriP9xiIj/cYiI/3FLpTxVrI/3GIiP9xiIj/cYiISqU8ZayIj/cYiI/3GIiFb12gqP9xiIiEGPTPcLj/cYiIj/cYiEV3XKiKcYiI/3GETcvMI0/3GIiP9xSHVciKqIj/cYg2McG5zj5xiIiP9xiEYTnK7Gj/cYiI/zvZUbYmroiI/3GDYV0brqLoiP9xiFD50BaI/3GIiE5rXClKiP9xiIg5E9G37C6P9xiIj/cYhIi0yHS/9xiIj/cUGVTPariIiP9xiEiLTHdLcYiIj/cYiI/3FLc1xYyoiI/3GIiEGVTParj/cYiI/0jgvJH0iP9xiIj/cYRNy8wjT/cYiI/3FClUzWq3GIiP9xhIi0yHS4/3GIiP9xiIS4lMV2v/cYiI/3GIiP9OJYwtp3GIiP9xhN1rwylIiP9xiFrt1hL/cYiI/3FA+qwBVYiI/3GIiP9xiIj/RcUsw62Ij/cYiFP33QiI/3GIiESpPMVs/3GIiP9xS3NcWMqIiP9xiEfZHJJu/3GIiP9xTs8cEw5xiIj/cYS3NcWMqIj/cYiIg23PG6Iw6IiP9xiIQjGM7OeIj/cYiISEN8i8iIj/cYiI/3GEtzXFjKiI/3GIRY1MpytxiIj/cYiEiLTHdLcYiI/3GEe9LJQtiI/3GIiFnt1xKIiP9xiIhN1Rwyrv9xiIj/cUfZHJJuiP9xiIj/cYiISp88ZgyIiP9xiIj/cYiDJeAb6h/o/3GIiP9xiIS4lMV2v/cYiI/0CBXBjq/3GIiP9xiIj/cU9VbBqpiP9xiIj/cUS/LMQNiI/3GIhFYWy56f9xiIiP8y5VG/Gq7/cYiI/3GIS588RgxxiIiP9xS3NcWMqIiP9xiEtzXFjKiP9xiIhOT2wrCYiI/3GIiI/3GEGVTPariI/3GIiIQas85UxxiIj/cYXfHTDv9xiIiP9DlUzWq3GIiP9xiIiP9xhIkUx263GIiP9xiIiP9xhBxyzzjf9xiIj/cYSHVciKqI/3GIiP9xiIhKnzxmDIiI/3GIiP9xiITodMJ4uP9xiIj/cYhd69MUj/cYiI/0y7LFRN/3GIiP9xiEiLTIdL/3GIiP9xhd69MUiP9xiIhOcVwo6o/3GIiP9e8dMOiP9xiIhJC5x/Roj/cYiIRuC8ofSIj/cYiEJdbOop/3GIiP9xVPfbCHGIiP9xiIj/cYiISfSscLWIj/cYiI/3GIiESTTMbLiP9xiIhHi0yXS4iI/3GIRJNMxsuIiP9xiIj/cYiI/3FOh0wni4iI/3GIiEGrPOVMcYiIj/cVrz1gz/cYiI/3FH4LyR9I/3GIiP9xiITodMJ4uP9xiIj/cYiI/0CXTAeLcYiI/3GIg/QBGxv+7/cYiI/3GErurGEVj/cYiI/zcxwbrOPoj/cYiEtzXFjKj/cYiIhBeVz4aoiP9xiIS3NcWMqP9xiIj/Q49M5wuP9xiIj/MUoRv7XucYiI/3GIiEe9LJQt/3GIiP9xhd8dMOj/cYiI/1H50BaIiP9xiEPhHNHuiIj/cYhGP3ycCHGIiP9xiIj/cYiIhBj0z3C4/3GIiIRT98vAiI/3GIiI/3FFjUy3K/9xiIiP9Y79kQj/cYiI/0yJTFdriIj/cYTnFcKOqIiP9xiEfgvIH0cYiI/3GIRY1MpytxiIj/cYhOcVwo6oiP9xiIhNzxwzDo/3GIiErXHFKOcYiI/3GISsEsY+2I/3GIiE5xXCjqj/cYiI/0XbHMJOiP9xiIhLc1xYyv9xiIj/NCwhvdPeiI/3GIhIdVyIqv9xiIj/cUTbHMJOj/cYiI/3Fd8dMOj/cYiISqU8ZayIj/cYiIQ8bM05OIiP9xiIj/cYhK7qxhFf9xiIj/cYQZVM9quIiP9xiIj/cYiEeRTJbriIj/cYiI/3GIiEtzXFjK/3GIiI/0+jPCXMiP9xiIj/cYiI/3GIiI/0ylPFWsj/cYiI/3GIiP9xiIiP9ED5zfBoiI/3GIiP9xiES/LMQNiP9xiIj/cYiI/3GIQbE89Oz/cYiIj/cYiIRI1MxyuIj/cYiFnt1xKIiP9xiIQMcsBI2IiI/3GFfv2BBxiIj/cYQbE89OyI/3GIiFzr1BSIiP9xiITodMJ4uP9xiIj/cVrt1hKI/3GIiP9CxyzzjYj/cYiI/3GITodMJ4uI/3GIiP9xNlwBuaP+cYiI/3GIiEPivNHUiP9xiIgz3VG9Iq6IiP9xiFD50BaP9xiIhKpTxlrIiP9xiIj/cYiI/3GIhQ+dAWj/cYiI/0KxPPTsiI/3GIiP9AgVwY6v9xiIj/Q49M5wuP9xiIj/cUKPTOcL/3GIiP9xiIQZVM9quI/3GIiP9xiIg00eO7LhxxiIj/cT0KMbP1zv9xiIiFzx1A6Ij/cYhIi0yHS/9xiIj/cYiI/3GESpPMVsiIj/cYhD2xzSToiIj/cYhEvyzEDY/3GIiP9Cqzz1TIiIj/cYiISolMZ2uIiI/3GIiP9xiIj/XuvTFIiI/3GIiP9xiEDdHAMuiIj/cYSJFMdutxiIiP9xhE2xyyTnGIiI/3GEMPnN8GiP9xiIhc8dQOiIj/cYiEIrjO1HiIj/cYhNwMwz84iP9xiIRXdcqIpxiIj/cYiIhKpTxlrIj/cYiI/3GIiP9xiIiEGVTPar/3GIiP9xiITqM8FcxxiIj/cYiI/3GIhBlUz2q4j/cYiI/3GIiP9xhFk0ymy3GIiP9xhOnTwmLIj/cYiI/3GIiP9xiIQZVM9quI/3GIiP9xiIj/cYiIR8Msg81xiIiP9xUPnQFoiP9xiIj/cYiIhBqzzlTHGIiP9xiIhOh0wni/9xiIj/cYiI/3GISJFMdutxiIj/cYiI/3GIhEk0zGy4iP9xiIj/Q5VM5qv/cYiI/3GIiP9MpTxVrIj/cYiI/3GIiP9xiEenPJWMiIj/cYiI/3GIiP9xiIj/T6M8JcyIj/cYiI/3GIiP9xiIj/cYhHvSyULYiP9xiIhHi0yXS4iI/3GIiP9xiIhG9qyglYj/cYiIRL8stA1xiIj/cYhZ89cMiIiP9xgxrXG/Uo6Ij/cYiFb12gqI/3GIiP9DlUzmq/9xiIj/cYiFnz1wyIiP9xhd69MUj/cYiI/3GIhd69MU/3GIiP9xiIj/cYiIhN1RwirnGIiP9xhN1RwyroiP9xiIj/cYiEGrPPVMj/cYiI/0+5LCRtj/cYiI/3GE3PHDMOiIj/cYiIhD4RzR7o/3GIiP8+80GzDL6Ij/cYiIRtq8olSIiP9xiEGVTPariI/3GIiP9xhIi0yHS4/3GIiP9xiEiRTHbrcYiI/3GIiP9xiIRuC8ofSIiP9xiIiESTTMbLj/cYiI/3GIhIi0x3S3GIiP9xiIiP9xhK1xxijo/3GIiEw7fDxIcYiI/3E5R/K3uA2I/3GIiER3XMiKiIj/cYg3+8O4BDxxiIj/cYiI/zLlUb8arv9xiIiP8zZAG+m/6Ij/cYiIQZVM9quP9xiIj/P8RDsju8j/cYiI/3FPT2wbCYiP9xiIhAsTwF7IiI/3GIhCY2zpyf9xiIj/cUfavJJUiP9xiITmtcKUqIj/cYiDuXRbVouo/3GIiP9MvMxUM/9xiIj/cYQZbs9pGIiP9xhAF5wPho/3GIiP9xiIj/cYiI/3GIhObPwpMIiI/3GIhA4xwCzoj/cYiISolMZ2uIiI/3GIWfPXDIiI/3GIhEqTzFbIj/cYiI/3FBsTz07Ij/cYiI/0vXHGKOiIj/cYhExSzDrf9xiIj/cUAzjPzHcYiI/3GEDjHALOiIj/cYhEvyzEDY/3GIiI/17r0xSIj/cYiI/3FB3RzyLv9xiIj/XvHTDoiP9xiIhHkUyW64j/cYiIQY9M9wuI/3GIiI/1H50BaIiP9xiEMrjM1HcYiI/3GIOV6DtqF8cYiI/3GETivLHUcYiI/3GIR+C8gfRxiIj/cYS4lMV2uI/3GIiP9FvyzEDYiI/3GIhCR3zriIj/cYiITbksNG2I/3GIiFD50Bb/cYiI/3FEvyzEDYiP9xiIWu3VEnGIiP9xiIhJC5x/Roj/cYiIS3NcWMr/cYiI/3GE6k3CWy/3GIiI/zpgAbaf/nGIiP9xhB3rziFHGIiP9xiIiP9xiIhKuyxkTY/3GIiP9xiIj/SYtMh0uIj/cYiI/0aTTLbLj/cYiI/3GIiEq8zGQziP9xiIg290G6CL6I/3GIiDD7QbAUvv9xiIj/cYROK8sdRxiIj/cYg92jOzJcyIj/cYiFbv2hCIiP9xiIj/cYPyZisdmdiIiP9xiEe9LJQtiP9xiIhA4xwCzo/3GIiP9xS7ssRE1xiIj/cYiEGxPOTscYiIj/cYiI/3GIiP9xiIj/cU3VHDKuiIj/cYiFb12gqIj/cYiI/3FEvyzEDYiP9xiIWfPXDIiI/3GIS3NcWMqI/3GIiESpPMVs/3GIiP9xiIiESNTMcriP9xiIiP9xiIhEjUzHK4iP9xiIj/cYSJFMdutxiIiP9xhLc1xYyoiP9xiIhNnTw2LIiI/3GIiI/3GIiEGrPOVMcYiI/3GEiLTIdLj/cYiI/3GIQZVM9quIj/cYiI/3GIiI/3GIhEqTzFbI/3GIiP9xiEWNTKcrcYiI/3GIS588Vgz/cYiI/3E8PBG0w+6Ij/cYiDrZUbYmrv9xiIiP9xhDFZzepo/3GIiP9xS3NcWMqIiP9xiFb12gqIiP9xiIhD4rzR1Ij/cYiI/0jDLJPNiIj/cYhPHYweJ4iI/3GIR9kckm7/cYiI/3GF3r0xSI/3GIiFnz1wyI/3GIiP9xiEufPFYM/3GIiP9xhLiUxXa4j/cYiI/3GIiP9xR/askJX/cYiI/3GIiP9xhBqzz1TIiP9xiE9VbAqpcYiI/3GEKPTNcLcYiI/3GITda8MpSI/3GIiIR5LsltGI/3GIiIR5FMluuI/3GIiEJdbOop/3GIiP9xSItMh0uI/3GIiFnz1wyI/3GIiP9Ji0yHS4iP9xiIhHkUyW64iP9xiIj/cYiI/3GEWNTLcr/3GIiP9xiIiP9JpzyFjP9xiIj/cYiI/3GIiI/3FLnzxWDI/3GIiP9xiIS588RgxxiIj/cYiIVu/aEIiP9xiITbksNG2Ij/cYiI/3GIiI/0mnPIWM/3GIiP9xiIhHkUyW64iP9xiIj/cU6HTCeLiIj/cYiI/3GIPcICsz39iIj/cYiI/zUAQbv/vnGIiP9xTFdsSon/cYiI/3EzAoK9/X2IiI/3FCj0zXC3GIiI/3FOcVwo6oiIj/cYS6bcRZJxiIj/cYS3NcWMqIj/cYiITodMJ4v/cYiI/3GIQY9M9wuIiP9xiEiLTIdL/3GIiP9xhGE5yuxoiP9xiIhObPwpMIj/cYiI/0mLTIdLiI/3GIiP9xiIiE6HTBeLcYiI/3GIhBqzz1TI/3GIiP9BF5wPhoj/cYiIj/S9i8YnSIiP9xiIQ+Ec0e6I/3GIiEfDLIPNcYiIj/cYTzl8HGiI/3GIiEDHLASNiIj/cYiEeLTJdLiIiP9xiIj/Ro1MtyuI/3GIiEwljE2n/3GIiP9xOsNhtjyeiIj/cYhA+qwBVYj/cYiITzl8HGj/cYiI/3GEfavJJUj/cYiI/0yJTFdriIj/cYiDkpwbfWPo/3GIiP8wVJOxu2yIiI/3GEuJTFdrj/cYiIj/cYSItMh0v/cYiIj/cUinPHWMcYiI/3GIiP9xiIiP9MnzxWDIj/cYiI/3GISItMh0v/cYiI/3GIiI/0yfPFYMiP9xiIj/cYiEufPEYMcYiI/3GIiP9xhIi0yHS4/3GIiP9xiIhBqzz1TP9xiIj/cYiI/3GEufPFYMj/cYiI/3FB5LzhtHGIiP9xg5WgG2pf5xiIj/cYQZbs9pGIiP9xiEYTnK7Gj/cYiI/0/WvBKUcYiI/3GITFdsOolxiIj/cYQoD81/BxiIj/cYRNy8wjT/cYiI/3GEWTTKbLcYiI/3GIiP9DlUzmq/9xiIj/cYiI/3GIiI/3FA4xwCzoiI/3GIhCevzYUHGIiP9xhOh0wni4iP9xiISrssZE2I/3GIiP9xiIRJNMxsuIj/cYiI/3GEGVTPariIj/cYiI/3GEKPTNcLcYiI/3GIiP9xhBqzz1TIiP9xiIj/cYRZNMpstxiIj/cYiIS3NcWMr/cYiI/3E5SJO3t2yI/3GIiP9DlUzmq/9xiIj/cYg/OhGxxe6I/3GIiP9AfPwZMI/3GIiIQ9sc0k6I/3GIiIOeIztx3MiIj/cYhIdVyIqo/3GIiI/3GIiP9xhHpzyVjIiI/3GIhEjUzHK4iI/3GIhIi0x3S3GIiP9xiIiEeRTJbriP9xiIj/cYiEiLTHdLcYiI/3GIiIQZVM9qv/cYiI/3GIiI/3FIkUyG6/9xiIj/cYiIhKiUxna4iI/3GIiI/3FOh0wni4iP9xiIiP9xhIkUx263GIiP9xiIiP9xhIi0yHS/9xiIiP9xhBlUz2q4iP9xiIiESTTMbLj/cYiI/0OPTOcLj/cYiI/0LjHPHO/3GIiP9xhDK4zdR/9xiIj/cVfv2RCP9xiIj/cYhHwyyTzY/3GIiP9xiIiP9R+dAWiIj/cYiISRGcfub/cYiIj/cUJHfOuIiIj/cYiE5xXCjqiP9xiIiER3XMiKiIj/cYiDMAQb3/vv9xiIiP9xTqTcJbKP9xiIj/cUfDLJPNiI/3GIiI/0yJTFdriI/3GIiI/0XhHMHu/3GIiP9xSJFMhuuP9xiIj/cYiI/0FJfPtocYiI/3GE8jjB3HiIj/cYiDb3QboIvoiP9xiIj/QJdMB4txiIj/cYiI/3GIhIi0x3S3GIiP9xiIR5FMluuIiP9xiITmtcKUqIj/cYiIj/cYiIQZVM9qv/cYiIj/cYiI/3FFjUy3K4/3GIiP9xiIVvXaCoj/cYiIj/SMMsk82IiP9xiIj/cUWNTLcrj/cYiI/3FOuSwkbf9xiIj/cYQZVM9quIiP9xiIj/cYiIRSmMvWeIiP9xiIRUV8u6iIj/cYiEU/fLwIiIj/cYiEDdHAMuiI/3GIiP9xhE2xzCTv9xiIj/cU7PHBMOcYiI/3GIiI/3GFD50BaI/3GIiP9IwyyTzYiI/3GIiI/3GIiP9xhd69MUj/cYiIj/S9ccYo6Ij/cYiIj/cYiI/3GIiP9xiIj/cYiIQ9sc0k6Ij/cYiIhD4RzR7o/3GIiP9xQd0c8i7/cYiI/3GIiI/3FX9dgKcYiI/3GIiP9xiIQN0cAy6Ij/cYiIj/cYiI/3GIiP9xhBxyzzjf9xiIj/cYiIj/SZFMhuuP9xiIj/cYiIQXlc+GqIiP9xiIR5FMluuIj/cYiIj/cYiITZ08NiyIiP9xiIiP9xiIj/Rqk8pWxxiIj/cYiIj/cYiI/0mnPIWM/3GIiP9xha89YM/3GIiP9xhBlUz2q4iI/3GIhBlUz2q4/3GIiIR8TMg7NxiIj/cYQl1s6imI/3GIiIMwBBvP++cYiI/3GIiI/3GEuJTFdrj/cYiIj/cYhD4RzR7oiP9xiITc8cMw6I/3GIiIQOMcAs7/cYiI/3GErXHGKOiP9xiIj/cYiIj/cYhLc1xYyoj/cYiI/1j12Qr/cYiI/3GFD50BaIj/cYiEDjHALOiP9xiIhNuSw0bYj/cYiI/3GIhEk0zGy4iP9xiIj/QuMc8c7/cYiI/3GEGrPPVMiP9xiIiP9DlUzWq3GIiP9xhPa1wJSnGIiI/3GITodMJ4uP9xiIiP9Ph0wni4iI/3GIiI/3GIhKnzxmDIiI/3GIiI/3FOh0wni4iP9xiIiP9xSItMh0uP9xiIiP9xiES/LMQNj/cYiI/3GIiP9xiIiP9xiIhHvSyULf9xiIj/cYXfHTDv9xiIiP9xiE6HTCeLj/cYiIj/cYhLnzxGDHGIiP9xiIiP9xTodMJ4uIj/cYiEDHLASNiIiP9xhX79gQcYiI/3GIhExSyzrXGIiI/3GIiP9xiIj/cYiI/3GIiIQ8Us062IiP9xiIj/cYXfHTDv9xiIj/cYSKc8dYxxiIj/cYiFP33QiP9xiIiE5rXClKiP9xiIj/T88cIw7/cYiI/3GIhIi0x3S3GIiP9xiIj/cYiIRWFsqelxiIiP9xhEvyzEDYj/cYiI/3GIiP9xiIiP9xiIR6c8lYyI/3GIiP9xiIiP9xiIj/TLssVE3/cYiI/3GIiP9xiIiP9xiIj/cYhKwSxj7Yj/cYiI/3GIiP9xiIiP9xiIj/T7ksJG2P9xiIj/cYiI/3GIiI/3GIiP9xiEGxPPTs/3GIiP9xiIiP9xiIj/cYhOozwVzHGIiP9xiIiP9xiIhEqTzFbP9xiIj/cYiIj/cYiES/LMQN/3GIiP9xiIj/cYiIj/cYiI/3GEulPEWscYiI/3GIiI/3GIiP9xiIRJNMxsuIj/cYiI/3GIhNozw1zIiI/3GIiI/3GIiP9xS6U8Vaz/cYiI/3GIiI/3GIiP9xiEGA/PfwiIj/cYiI/3GIiI/3GDG0Er9L7Yj/cYiI/3GIiP9xiIQas89UyP9xiIj/TIlMV2uIiP9xiE5xXCjqiI/3GIiP9xgzAEG9/76Ij/cYiITodMF4txiIiP9xhN7KwxNY/3GIiI/3GIiEqJTGdriIiP9xiIj/cYTodMJ4uIj/cYiIRI1MxyuIj/cYiI/0aNTLcriP9xiIj/SYtMh0uIj/cYiIQN0cAy6I/3GIiEeLTJdLiIj/cYiI/3GDHKAr81/Y/3GIiP9C3RzyLo/3GIiP9xT09sGwmI/3GIiEq7LGRNiP9xiIj/cYiI/3GIQas89UyI/3GIiP9Ji0yHS4iP9xiIj/cYQOS8ArSIiP9xiIj/cYiI/3GIhHpzyVjIiP9xiIj/cYiI/3GEtzXFjKiI/3GIiISolMZ2uIiP9xiIiE6HTBeLcYiI/3GIhOh0wni4/3GIiP9xiIiEb2rKCVj/cYiI/3GIS4lMV2uP9xiIj/cU6HTCeLiIj/cYiI/3GIQbE89OyP9xiIj/cYiI/3GIiP9GqTy1bP9xiIj/cYiI/17x0w6I/3GIiEGxPOTscYiI/3GIQY9M9wuIiP9xiIj/cYiI/3GIhK1xxijv9xiIj/cYV+/ZEP9xiIj/cYiI/3GIiI/1X32whxiIj/cYiIRtkcom6IiP9xiIj/cYiIhBqzzlTHGIiP9xiIj/cYiEPhHNHuiI/3GIiP9xiIiP9xTzl8HGiIj/cYiIhQ+d8GcYiI/3GE65LBRtcYiI/3GIiFzx1A6IiP9xiES/LMQNj/cYiI/3GIUPnQFoj/cYiI/3GIRJNMxsuIiP9xiIhFKYy9Z4iI/3GIiP9xiIiE2dPDYsiIj/cYiI/3GIiI/3GIiP9JpzyFjP9xiIj/cYMbWyv0pNiI/3GIiEDdHAMuiP9xiIj/cYiITPKsQNWIiP9xiIj/cYiErCzGPTj/cYiI/3FLc1xYyoiI/3GIhBlUz2q4j/cYiI/0yJTFdriIj/cYg1eZG7hm6P9xiIj/cU3srDE1iI/3GIiE6HTBeLcYiIj/cYhEjUzHK4iIj/cYhOcVwo6oiP9xiIj/SOC8kfSI/3GIiP9xiIj/cU6dPCYsiI/3GIiP9xS4lMV2uIj/cYiI/3FOh0wni4iI/3GIhBsTzk7HGIiP9xiFP33QiIj/cYiI/0mRTIbrj/cYiIj/cYiI/0apPKVscYiI/3GIiI/3GIiP9xiISrssZE2I/3GIiP9xiIiP9xiIj/cYiIQMcsBI2Ij/cYiI/3GIha7dUScYiI/3GEe9LJQtiI/3GIhBlUz2q4j/cYiI/3GIiESTTMbLiP9xiIj/cYiDHLor40XXGIiI/3GEtzXFjKiI/3GIiP9xRZNMpstxiIiP9xiIhFKYy9Z4iI/3GIhA3RwDLoiP9xiIQN0cAy6Ij/cYiIRI1MxyuIj/cYiIQOMcAs6P9xiIj/TJ88VgyI/3GIiI/3GIiP9JkUyG64/3GIiI/3GIiP9xiIhKnzxmDIiI/3GIiP9GjUy3K4j/cYiIQY9M9wuI/3GIiP89WAG0p/6P9xiIiP9xiIj/cYhJ9KxwtYiIj/cYhLc1xYyoj/cYiI/3FIkUyG6/9xiIiP9xiIj/cUiRTIbr/3GIiI/3GIiEqJTGdriIiP9xiIj/cU6jPCXMj/cYiI/3GIiI/3GIS3NcWMqI/3GIiE6HTBeLcYiIj/cYhH2RyCbnGIiI/3GF3r0xSP9xiIj/cYiIj/cU3VHDKuiI/3GIiE25LDRtiI/3GIiEeRTJbriP9xiIhc8dQOiIj/cYR6c8lYyIiP9xiIhQ+dAW/3GIiP9xiE6HTCeLiP9xiIj/Ro1MtyuI/3GIiP9Dj0znC4/3GIiP9xhE4Ryx7nGIiP9xiIN6lxuVaOiI/3GIiESw3LTycYiIj/cYiI/3FIjOyHMYj/cYiI/1vz1gyP9xiIiP9xhIi0yHS/9xiIiP9xhIkUx263GIiP9xiEufPFYM/3GIiP9xiIj/cYiIj/cYQas89UyI/3GIiP9xiIiP9xiE6dPCYs/3GIiP9xhH2rySVI/3GIiI/3GIhN7KwhNXGIiI/3GESTTMbLiIj/cYhAAawA9Y/3GIiP9xPD5StMGtiIj/cYiEGrPPVM/3GIiP9xhK1xxijoj/cYiI/3GIhA3RwDLoiP9xiIiP9xhCXWzqKYj/cYiI/0jDLJPNiIj/cYiFD50BaP9xiIj/Qscs842I/3GIiP9xiIUPnQFo/3GIiP9xQccs842P9xiIj/cTYqIbrV3oiP9xiIj/cYTdUcMq6Ij/cYiI/3GIR5FMluuIiI/3GIXfHSDnGIiP9xiEABrAD1j/cYiI/3FJQ3x7yP9xiIiP9GjUy3K4/3GIiI/3FLc1xYyoiI/3GIhCXWzqKf9xiIj/cYSsEsY+2Ij/cYiIj/cYhHpzyVjIiP9xiIj/cYiDJeAb6h/o/3GIiP9xT1VsGqmI/3GIiP9xiIR70slC2P9xiIj/cYiIj/cYiI/3GESTTMbLiIiP9xiIQZVM9quP9xiIiP9xiIj/cUGrPPVMiI/3GIiIQOS8ArT/cYiIj/cYiIQ+K80dSI/3GIiP9xiEfZHJJu/3GIiP9xhH2RySbo/3GIiP9xRZNMpstxiIiP9xiIj/OkQRt7vuiP9xiIj/Ro1MtyuI/3GIiP9xiEDevAMUiIj/cYiI/3GIiI/3FLc1xYyoiI/3GIhD4RzR7oj/cYiIhHi0yXS4iP9xiIiDJIEb637v9xiIiP9xQOS8ArSIiI/3GIMwHhvf4eiP9xiIhBlUz2q/9xiIiP9xiIj/cYRL8sxA2I/3GIiP9xiIiP9xiIj/cYiI/3GISqU8ZayIiI/3GIiP9xiEufPEYMcYiIj/cYiI/3GEiRTHbrcYiIj/cYiI/3GIiEqfPGYMiIj/cYhCeVzYanGIiP9xhNCZwvZnGIiP9xiEJHfOuIiI/3GIiEqfPGYMiIj/cYiI/3GIiP9MiUxXa4iI/3GIhBsTzk7HGIiI/3GIiP9xiIj/cUGrPPVMiIj/cYhLiUxXa/9xiIiP9xiEJ5XNhqcYiI/3GIT1VsCqlxiIj/cYhAF5wPhv9xiIj/cYhFjUynK3GIiP9xiEGVTPariI/3GIiP8xGdGw9i6Ij/cYiEDkvAK0iP9xiIj/RpNMtsv/cYiIj/cTk+EbfB7oj/cYiI/0yJTFdriIj/cYiIXPHUDoiP9xiIg0rbK8Uk2I/3GIiP86YaG2nl5xiIiP9xhEk0zGy4iI/3GIhA3RwDLoiP9xiIQOMcAs6I/3GIiP9xPomBsnZ+iIiP9xiIj/cYhBqzz1TI/3GIiI/3GIiP9xiEqlPGWsiIj/cYiIj/cYiI/3GEufPFYM/3GIiI/3GEGVTPariI/3GIiI/3GIiP9xhEk0zGy4iIj/cYSItMh0v/cYiIj/cYiISp88ZgyIj/cYiIj/SYtMh0uI/3GIiI/3GIiE2dPDYsiIj/cYiIhKiUxna4iI/3GIiEtzXFjK/3GIiI/3GIiFzx1A6Ij/cYiI/0jDLJPNiIj/cYiIQN0cAy6I/3GIiI/0y7LFRN/3GIiP9xV/XYCnGIiP9xiIiP9xhH2RySbv9xiIiP9xiIj/cYiIR70slC3/cYiI/3GEMxjMzncYiI/3GIQBecD4b/cYiI/3FLc1xYyoiI/3GIiP9xhN8qww1Y/3GIiP9xiIj/cYiI/0aNTLcriP9xiIj/cUWTTLbL/3GIiP9xiE3WvDKUiP9xiIj/cT9AEbG/7oiP9xiIhDD5zfBv9xiIj/cYiI/3GIiP9xhGE5yuxoiP9xiIhIWWyKaY/3GIiP9xiIhPB5wfhoiI/3GIiP9xhFk0ymy3GIiP9xiIj/cYiIR6c8lYyI/3GIiP9xiIj/cYiISp88ZgyIiP9xiIj/QJdMB4txiIj/cYiI/3GE6jPCXM/3GIiI/3GIiP9xiIj/cYiI/3GEe9LJQtiIj/cYiI/3GEGVTPariIj/cYiI/3GIiP9PnTwmLIiI/3GIiP9xiISp88ZgyIiI/3GIiP9xiISHVciKr/cYiI/3GIhKpTxlrIiI/3GIhZ89cMiI/3GIiP9xRL8sxA2IiP9xiIj/cYiI/3GIiP9xhFk0ymy3GIiP9xiIj/cYhOnTwmLI/3GIiP9xiIj/cYiISrssZE2I/3GIiP9xiIj/cYiE6dPCYs/3GIiP9xiIj/cYiI/3GIiE2jPDXMiIj/cYiI/3GIiP9xiIhNuSw0bYiP9xiIj/UfnQFoiI/3GIiI/3GIiE25LDRtiP9xiIj/XuvTFIiI/3GIRMUsw63/cYiI/3GFP33QiIj/cYiIj/cYiI/3FIkUyG6/9xiIiP9xRMUsw62I/3GIiP9DlUzWq3GIiI/3EwGxOw9OyI/3GIiP8135K8IG2Ij/cYiIOFoBuKX+iP9xiIj/cYTnFcKOqIiP9xiIS3NcWMqP9xiIj/cYiIQZVM9quP9xiIj/cUh1XIiqiI/3GIiP8wm8KxdD3/cYiI/3GEtzXFjKiI/3GIiEqlPGWsiI/3GIiEtzXFjK/3GIiP9xiITdUcMq6P9xiIj/cYStccYo6I/3GIiP9MuyxUTf9xiIj/cYhOh0wni4j/cYiI/3FFk0y2y/9xiIj/cYiI/3GIUPnQFoj/cYiI/3FExSzDrYj/cYiI/3FCeVzoao/3GIiP9xhBsTz07Ij/cYiI/3GIiP9xiIj/QJdMB4txiIj/cYiI/3FFqTylbHGIiP9xiIj/cYiI/3GIQZVM9quIj/cYiITwecH4aIiP9xiIRXdcqIpxiIj/cYg6w2G2PJ6I/3GIiIRg2cryb/cYiI/0ZhbLnpiIj/cYiIj/cYiI/0mLTIdLiI/3GIiDfFYbg6nnGIiP9xiDirsrdUTXGIiP9xiISItMd0txiIj/cYiI/3GIhHkUyW64iI/3GIiP9xiIhBj0z3C4j/cYiI/3GIRJNMxsuIiP9xiISItMd0txiIj/cYiI/zN7kb6EboiP9xiIhEvyy0DXGIiP9xiEuJTFdrj/cYiI/3GIiI/3FQ+dAWiI/3GIiEbZHKJuiIj/cYiIS4lMR2txiIj/cYiISp88ZgyIiP9xiEuJTFdrj/cYiI/3GIiP9xhLiUxXa4j/cYiI/3GE6dPCYsiP9xiIj/cYiI/3GIhOnTwmLP9xiIj/cYiI/3FN7KwxNYiP9xiIRWFsuen/cYiI/3GEuJTFdriP9xiIj/cYiIhEqTzFbP9xiIj/cYiI/3GIiI/3FOuSwkbf9xiIj/cYiI/3GIiP9xiE6dPCYsj/cYiI/3GIiEenPJWMiP9xiIj/cYiI/3GIiP9xSKc8hYz/cYiI/3GFrz1QxxiIj/cYiIhKuyxkTY/3GIiP9xiIj/cYiI/3GE65LBRtcYiIj/cYiI/3GIiP9xiIj/T6M8JcyIj/cYiI/3GEJjbOnJj/cYiI/3GIQZVM9quIj/cYiIQY9M9wuI/3GIiEGPTPcLiP9xiIj/MFGxsb5OiIj/cYiFD50BaP9xiIj/cYQZVM9quIiP9xiIj/cYiI/0aTTLbLj/cYiI/3GIiP9xiIiP9xiE6jPBXMcYiI/3GIiP9xiIiP9xiEbgvKH0iIiP9xiIQN0cAy6Ij/cYiISG9ciQr/cYiI/3GIiP9Gk0y2y4/3GIiP9xiIj/TJ88VgyIj/cYiDUwIbvP3oiI/3GISJFMdutxiIj/cYiE5xXCjqiP9xiIj/SYtMh0uIj/cYiI/3GISqU8ZayIiI/3GIiP9xiIj/Q49M5wuP9xiIj/cYQd0c4i5xiIj/cYXevTFIj/cYiI/3FLc1xYyoiI/3GIiP9xiEenPJWMiIj/cYiI/3GIiP9MnzxWDIiP9xiIj/cYiI/3GIhBqzz1TI/3GIiP9xiIj/cUKVTNarcYiI/3GIiP9xiIj/TKU8VayI/3GIiP9xiIj/cYiISqU8ZayIj/cYiI/3GIiP9xR70slC2IiP9xiIiP9xiIj/cYiI/3GIhHvSyULY/3GIiI/3GIiP9xiIj/cYS6U8RaxxiIiP9xiIj/cYiI/3GISJFMdutxiIj/cYiI/3GIiP9PnTwmLIiI/3GIiP9xiIRg2cryaI/3GIiP9xiIj/SNq8klSIj/cYiE6e3CYS/3GIiP9xMl+hvqBeiIj/cYiIPcFhsz6eiP9xiIj/cYiI/0/VHBKucYiI/3GIiP9xhd8dMO/3GIiI/3GIiP9xiIj/cYiI/3GIiI/17x0w6I/3GIiP9xiIj/WPXZCo/3GIiP9xiIj/cYiI/3GIiI/3GIiP9xiIQ9sc0k6IiP9xiIj/cYiIR5FMluuIj/cYiI/3GIiP9xiIiEGrPOVMcYiI/3GIiP9xhLnzxWDI/3GIiP9xiIPCYhtNnej/cYiIj/cYTp08JiyP9xiIj/cYiIj/cYiI/3GIiP9xiIj/cYiEGxPPTs/3GIiP9xhd69MUj/cYiIj/cYStccYo6P9xiIiP9xiIj/cYiFb12gqI/3GIiI/0LjHOHOcYiI/3GIiI/3GIWu3VEnGIiP9xiIiEbZHKJuiI/3GIiI/3GIiFD53wZxiIj/cYiIj/XuvTFIiP9xiIj/cYiIj/cYiI/3FExSzDrYj/cYiI/3GIiP9xiIiP9xiIj/cYhKwSxj7Yj/cYiI/3GIiP9xiIiP9xiIj/cUGxPPTsiP9xiIj/cYiIj/cYiI/3GE6dPCYsj/cYiIj/cYiI/3GE65LBRtcYiI/3GIiP9xiIiP9xiFD50BaP9xiIhAsTwF7IiIj/cYiIR5FMluuI/3GIiI/0LjHOHOcYiI/3GEfDLJPNiP9xiIiDhaAbil/o/3GIiP9xRhOcrsaIiP9xiIRXdcqIpxiIj/cYiI/3GIiP9xiIiP9xiITc8cMw6I/3GIiP9xiIj/cYiI/3GIiI/3GIiP9xiIj/cYhK1xxijo/3GIiP9xiIj/cYiIj/cYTdUcMq6I/3GIiI/3GIiP9xiIj/cYiI/3GIiI/3GIR70slC2I/3GIiP9xiIS588RgxxiIj/cYiI/3GIiP9xiIRL8sxA2P9xiIj/cYiI/3GIiP9xiITnFcKOqI/3GIiI/0m9LHQtcYiI/3GIhQ+dAW/3GIiI/3FLiUxXa4j/cYiIj/cUuJTFdriP9xiIiP9xiIj/cYhOnTwmLP9xiIiP9xiIj/cYhBqzz1TI/3GIiI/3GIiP9xiIhEqTzFbP9xiIiP9xiIj/SZFMhuuP9xiIiP9xiIRJNMxsuI/3GIiI/3GIiP9MnzxWDIj/cYiIj/cYiIR4tMl0uIiP9xiIhNnTw2LIiI/3GIgw6DOwJ8yIj/cYiIPAoxtPXOiI/3GIiEtzXFjK/3GIiP9xiESpPMVsiI/3GIiP9xiIj/cYiIj/cYR6c8lYyIiP9xiIj/cU6HTCeLiIj/cYiI/3GIiI/3FOnTwmLIj/cYiI/3GIiI/3GEGrPPVMiP9xiIj/cYiIj/cYiESTTMbLiP9xiIiP9xiE25LDRtiIj/cYiI/3GIiP9xiIiEenPJWMj/cYiI/3GIiP9xiIiP9JdVyIqoiI/3GIiP9xQbE89OyI/3GIiP9xiIiP9xiESNTMcriIiP9xiEGVTPariP9xiIiEGPTPcLj/cYiIj/cYiEPivNHUiI/3GIiP9xSsEsY+2IiP9xiIhN1Rwyrv9xiIj/cYTrksFG1xiIj/cYhW9doKiIj/cYiI/3GIQN0cAy6IiP9xiIj/cYiFnz1wyIiP9xiIhDxSzTrYiI/3GIhBj0z3C4iP9xiIj/cYhT990IiI/3GIiE25LDRtiP9xiIj/SXVciKqIiP9xiIg4PhG4we6IiP9xiIhA+qwBVf9xiIj/cYS3NcWMqIj/cYiIhD3LzSNIiP9xiIj/cUiRTIbr/3GIiI/3FNzxwzDoiIj/cYhN1Rwyro/3GIiI/3FLc1xYyoiI/3GIiEDjHALO/3GIiI/3FH2RySbo/3GIiI/3GIiP9xQZVM9quIiI/3GIiP9xiIQbE85OxxiIj/cYiIj/cYhLnzxGDHGIiP9xiFP33QiIj/cYiI/0sLnG9G/3GIiI/3Ex5vG+GQ5xiIj/cYWvPVDHGIiI/3GIQas89UyP9xiIj/cYiIj/cYiESpPMVsj/cYiI/3GIiI/1X32whxiIj/cYhKuyxkTYiP9xiIiP9xiIj/cYiIQ9y80jSIj/cYiIQN0cAy6I/3GIiP9HRXyrqI/3GIiP9xQnlc6GqP9xiIj/cU6dPCYsiI/3GIiEeo3JVyiP9xiIj/RBWc3qaIj/cYiI/3GIiI/3GEiRTHbrcYiI/3GIiI/3GEGrPPVMiP9xiIj/cYiIj/cYiEPbHNJOiIj/cYiI/3FT990IiIj/cYiIj/cYiI/3GEHHLPON/3GIiP9xhK7qxhFY/3GIiP9xiIj/cUKVTNarcYiI/3GIhBlUz2q4j/cYiI/3GIiP9xhIkUyG6/9xiIj/cYhIkUx263GIiP9xiIj/cYhFjUynK3GIiP9xiFD50BaI/3GIiEwljE2n/3GIiP9xhFjUy3K/9xiIj/cYg/JCGx296Ij/cYiI/3Eyr7K9UE1xiIj/cYR9kckm6P9xiIj/cUrBLGPtiIj/cYiE5xXCjqiP9xiIg1X+K7oB2P9xiIiP9xiIj/cYiI/0y7LFRN/3GIiP9xiIiP9xiIj/Qqs89UyIiP9xiIR5FMluuIiP9xiIWu3VEnGIiP9xiEwfjE4HiI/3GIiEeLTJdLiIj/cYiEGPTPcLiI/3GIhEk0zGy4iP9xiIj/MJmBsHZ+cYiI/3GEtzXFjKiI/3GIiEGrPPVM/3GIiP9xiIj/cYhFYWy56Yj/cYiI/3FHvSyULYiI/3GIiP9xiEtzXFjKiP9xiIiP9xiIj/cYiI/3GEq7LGRNiIj/cYiIj/cYiI/3GIiP9xiIR9kcgm5xiIj/cYiI/3GIiI/3GIiP9xiIhK1xxSjnGIiP9xiIU/fdCI/3GIiI/3GEGxPPTsj/cYiI/3GIiP9xiIiP9xTp08JiyI/3GIiP9xiIiP9xiIQazc9TL/cYiIj/SMMsk82IiP9xiIQOMcAs6P9xiIiFD53wZxiIj/cYiI/3GIiI/0NdbOopiIj/cYhHvSyULYj/cYiIj/T508JiyIj/cYiI/3GIiI/3GIhHkUyW64iP9xiIiP9xhIkUx263GIiP9xiEttXFkqiIj/cYiISqU8ZayI/3GIiP9xSHVciKqIj/cYiIj/RcbMw5OIj/cYiI/3GIiP9b89YMiP9xiIj/XvHTDoj/cYiI/3FQ+dAWiIj/cYiEU/fLwIiIj/cYiEttXFkqiP9xiIhBlUz2q4/3GIiP9xiIj/cU6HTCeLiIj/cYiI/0KxPPTsiIj/cYhZ89cMiIj/cYiI/3GIiI/3GEY/fJwIcYiIj/cYSrzMZDOIiP9xiISHVciKr/cYiI/3GIPzoRscXuiP9xiIiP9OCZw/Zo/3GIiP9xhFW2y6SYiI/3GIiEq7LGRNj/cYiI/3FIkUyG64/3GIiP9xiIj/cYiIRJNMxsuI/3GIiP9xiEJjbOnJ/3GIiI/3GIiP9xR70slC2IiP9xiIj/cYiIj/cYiEwJnE9miI/3GIiE6HTCeL/3GIiP9xiEttXFkqiI/3GIiIQOS8ArT/cYiIj/cYMxfRveguj/cYiIj/cU5xXCjqiIiP9xiEbgvKH0iIiP9xiE6HTCeLj/cYiIj/cYg4RBG4u+6IiI/3GIiP9L7qxhFYiP9xiIhHpzyVjI/3GIiP9xiE6HTCeLiP9xiIj/cUrurGEViP9xiIj/QIFcGOr/cYiI/3GEiRTIbr/3GIiP9xiIj/cYiIj/cYhLiUxXa/9xiIiP9xhIi0yHS/9xiIiP9xiIj/Rnj8uHCIj/cYiI/0j2rJCVj/cYiI/3FIdVyIqoiP9xiIj/cYiIj/cYiI/zdS1LqtK4/3GIiP9xiIj/cYiIQas89Uz/cYiI/3GIiP9xiIiEGVTPar/3GIiP9xiEiLTIdL/3GIiP9xhOnTwmLIj/cYiI/3GIiP9xiIiE8djB4niP9xiIj/cYMwBBvf++iI/3GIiP9xhEk0zGy4iIj/cYiErXHFKOcYiIj/cYhK1xxijv9xiIiP9xiIj/cVf12ApxiIj/cYhH2RySbv9xiIj/cYiIj/cYQZVM9quIj/cYiEPbHNJOiIj/cYiE85fBxoj/cYiI/0jZHJJuiI/3GIiDJfob6gXv9xiIj/cYQo9M1wtxiIj/cYiIj/cYQZVM9quIj/cYiIQY9M9wuI/3GIiITZ7cNhKIiP9xiIQ9y80jSIiI/3GIiP9xTqM8JcyP9xiIj/cTAEgrAMfYiI/3GIiP9xiIj/Qvqs4FVxiIj/cYiD3tQbMSvv9xiIj/cVD50BaIiP9xiIN8VhuTqe/3GIiP9xhOuSwUbXGIiI/3GFb12gqIiP9xiIOUfytrgNcYiI/3GIhLbVxZKoj/cYiI/3GISJFMdutxiIj/cYiIQiuM7UeIj/cYiIQOMcAs6P9xiIj/cTvDYbQ8nnGIiP9xiEGPTPcLiIj/cYiI/3E9EdGz7i7/cYiI/3GEiLTIdLj/cYiI/3GIiP9V99sIcYiIj/cYS4lMV2uP9xiIiP8zXgG+of6IiP9xiDxCEbS97v9xiIj/cYhFjUynK3GIiP9xiDJkAb6b/o/3GIiP9xhCXWzqKYiP9xiIj/TJ88VgyI/3GIiI/3GIiP9MuyxUTf9xiIj/cYhd8dIOcYiIj/cYORIxt+3OiI/3GIiP9xSG9ciQqIiI/3GIhBsTzk7HGIiP9xiEIxjOzniIj/cYiI/3FBqzz1TIiI/3GIiP9xiIj/cYhOozwlzP9xiIj/cYiI/3GIiP9xiIiP9xhHwyyTzYj/cYiI/3GIiP9xiIj/cYiEeRTJbriIj/cYiI/3GIhBlUz2q4j/cYiI/3FCj0znC/9xiIj/cYiIj/cYiI/0yfPFYMiP9xiIiD/xQbEOvoiI/3GIg4YaG4nl6I/3GIiP9PozwlzIiP9xiIj/TMEsQ+1xiIj/cYiITp7cFhJxiIj/cYMywhvdPe/3GIiP9xiINgEjuv7ciI/3GIiDtDsbW8ToiI/3GIiEP4rNB1j/cYiI/3GIiP9Gd1y4ioiP9xiIiEqJTGdriIj/cYiIQmNs2clxiIj/cYiEMVnM6mcYiI/3GIg8JiG02d6I/3GIiP9xiIQMcsBI2IiP9xiIQ+Ec0e6Ij/cYiI/3FOh0wni4iI/3GIiEVbbLpJ/3GIiI/3FN1RwyroiP9xiIiEwljD2ncYiIj/cYhN1Rwyro/3GIiI/3FK9Kxgtf9xiIj/cYiIj/cYiEenPJWMiP9xiIj/cYiE5xXCjqiP9xiIiP9xiIj/cUGVTPariIiP9xiEGrPPVMj/cYiI/3GIiEJdbOop/3GIiP9xR+C8kfSP9xiIj/cYiITp08FixxiIj/cYiI/3GIiP9xiIiP9PzxwTDnGIiI/3GESpPMVsiI/3GIiErXHFKOcYiI/3GIhOh0wni4/3GIiP9xiIQN0cAy6Ij/cYiI/3GIiINLFxu06OcYiI/3GIhLiUxXa/9xiIj/cYiIj/cYhLiUxXa/9xiIiP9xiIhOcVwo6o/3GIiP9xhBlUz2q4iI/3GIiP9b7dYSiP9xiIiEPbHNJOiP9xiIiP9xiIj/cYiI/3GIiP9xhOuSwUbXGIiI/3GIiP9xSJFMhuv/cYiIj/cYiI/3GIiP9xiIj/cYTdUcMq6Ij/cYiI/3GIiI/3GIiFD53wZxiIj/cYhX79gQcYiI/3GIiP9xiISItMd0txiIj/cYiIhNozw1zIiP9xiIj/cYhLiUxXa4/3GIiP9xiIj/cYiIg1XAG7o/7/cYiI/3GIiIO0IRtb3uiI/3GIiI/0yJTFdriI/3GIiEqlPGWsiI/3GIiE5VbCqpiI/3GIiI/3GEGPTPcLiIiP9xiIj/cYhNzxwzDoiP9xiIj/W/PWDI/3GIiI/3GIhKnzxmDIiI/3GIiI/3GIRJNMxsuIj/cYiIj/cYiI/0jgvJH0iP9xiIj/cU6HTCeLiIj/cYiI/3GIiEqfPGYMiIj/cYiI/3GIiP9Gk0y2y4/3GIiP9xhKvMxkM4iI/3GIhN1rwylI/3GIiI/0vXHGKOiI/3GIiIRJNMxsuP9xiIj/cYTodMJ4uIj/cYiI/1vt1hKIj/cYiEfDLJPN/3GIiP9xiIj/cYhA4xwCzoiP9xiIj/cUHdHPIu/3GIiP9xiE5xXCjqiI/3GIiIWe3XEoiP9xiIj/cYiEJHfOuIiP9xiIj/cYiIj/cYhOnTwmLP9xiIj/cYQbE89OyI/3GIiP9F3LzCNIj/cYiI/3GIiP9xiEufPFYM/3GIiP9xiIhJ7qxxFYiI/3GIiP9xiIhEjUzHK4iP9xiIiEDevAMUiP9xiIj/TJ88VgyI/3GIiI/3GIiEbZHKJuiIj/cYiFnt1xKIiP9xiIiP9xiIhEjUzHK4iP9xiIhAsTwF7IiI/3GIiEuJTEdrcYiI/3GIiP9xiE6HTCeLiP9xiIj/cUfgvJH0j/cYiI/3E69UG2Cr6P9xiIj/cV3r0xSIj/cYiI/3FMbvw5EHGIiI/3GIg/RJOxu2z/cYiIj/cU6HTCeLiI/3GIiI/3GIiP9MiUxXa4iI/3GIiP9xiIj/cYiIRKk8xWyP9xiIj/cYiI/3FOozwlzI/3GIiI/3GIiP9xiIj/cUinPHWMcYiIj/cYiI/3GIiP9xTdUcMq6IiP9xiIj/cYiI/3GETcvMI0/3GIiI/3FOh0wni4iP9xiIhN1rwylP9xiIiP9xQPqsAVWIj/cYiIg0ejK8hc2IiP9xiIhLiUxHa3GIiP9xiIQZVM9quI/3GIiP9xiIiEe9LJQt/3GIiP9xiEYNnK8miP9xiIhFYWy56f9xiIj/cYPDLktM0biI/3GIiEfDLIPNcYiIj/cYiI/3GIQxWc3qb/cYiI/3GIiI/3GIhLiUxHa3GIiI/3FBqzz1TIiP9xiIj/cYiIj/cYiI/3GErXHGKOiP9xiIj/cUS/LMQNiI/3GIiP9e69MUiIj/cYiE6dPBYscYiIj/cYiI/3GIiP9xiIj/cUGxPPTsiI/3GIiP9xiIj/cYiI/3GIiI/3GITqM8FcxxiIj/cYiI/3GIhAxywEjYiIj/cYiFzx1A6IiP9xiIj/cYiIhZ7dcSiI/3GIiP9HW2yqSf9xiIj/cYXevTFI/3GIiI/3FLiuxXUYiP9xiIj/QrLc9NKIj/cYiIj/QGVsGqmI/3GIiP9xSsEsY+2IiP9xiIj/W+3WEoiP9xiIj/Sb0sdC1xiIj/cYiFnz1wyIiP9xiITaM8NcyIiP9xiIiP9xR+C8kfT/cYiIj/cYPEIRtL3u/3GIiI/3FE4Ryx7nGIiP9xiIiP9xhE2xyyTnGIiI/3GIiP9xXfHTDo/3GIiP9xhLpTxVrP9xiIj/cYiI/0yJTFdriIj/cYiI/3GIiP9xiIiP9PzxwTDnGIiI/3GIiP9xiIhKnzxmDIiI/3GIiDFkAb+b/oiI/3GIiI/0KxPPTsiI/3GIiDfGArk5/f9xiIj/cYRY1Mtyv/cYiI/3GEGVTPariIj/cYiIR4tMl0uIiP9xiIj/cYiIQLE8BeyIiP9xiIR9q8glRxiIiP9xiE5y/CjQiI/3GIiP9xV/XYCnGIiI/3GIiP9xhIb1yJCoiP9xiIhD4RzR7oj/cYiI/3FH2RySboj/cYiI/3GIhOiOwncY/3GIiP9xiESTTMbLiIj/cYiI/3GIiE6HTCeL/3GIiP9xiIhBj0z3C4j/cYiIj/RfissHVxiIj/cYiEuJTFdr/3GIiP9xiDxCEbS97v9xiIj/cYR/asgJVxiIj/cYiI/3GIiI/3GEGrPPVMiP9xiIj/SXVciKqIiP9xiIiP9xiIRKk8xWyP9xiIj/cYiIVu/aEIiP9xiIj/cYiExBfDvocYiI/3GISJFMdutxiIj/cYiI/3GITc8cMw6Ij/cYiErXHGKO/3GIiP9xiD6fcbJgjo/3GIiP9xiIiP9xQo9M1wtxiIiP9xhH4LyB9HGIiI/3GIiESO7McRiI/3GIiP9DY2zpyYiP9xiIhD4rzR1Ij/cYiIj/Ro1MtyuP9xiIiP9xhBlUz2q4iP9xiIiP9xQnlc6GqP9xiIj/cYhOnTwmLP9xiIiP9xiIj/RpNMtsv/cYiIj/cYhOnTwmLP9xiIj/cYhCevzoUP9xiIj/cYiI/0XivMHUj/cYiI/3GEiLTIdLj/cYiI/3GIhEk0zGy4iP9xiIj/cYSItMh0uP9xiIj/cYiI/3GIiI/0m9LHQtcYiI/3GIiP9xiFnz1wyIiI/3GIiE2jPDXMiI/3GIiP9Y79kQiP9xiIhKwSxj7f9xiIj/cYiI/3FU99sIcYiI/3GIQbE89Oz/cYiI/3GINg/RuvAuiI/3GIiI/3GIOu9BthC+/3GIiP9xiIMiwhvtPeiIj/cYiIWe3XEoiI/3GIS588Vgz/cYiI/3GIVu/aEIiIj/cYiI/0XbHMJOiP9xiIj/cUS/LMQNiI/3GIiP9DlUzmq/9xiIj/cYhBqzz1TIj/cYiI/3GEKPTNcLcYiI/3GIiP9xiIj/W/PWDIj/cYiI/3FOh0wni4iI/3GIiP9xiIhEk0zGy4j/cYiI/0X4rLB1cYiIj/cYiESNTMcriIj/cYiDJIEb637oj/cYiI/3GIiP9xiEr0rFC1cYiI/3GIiEuJTEdrcYiI/3GIiP9xiIg3yoS5NXuP9xiIj/cYhBj0z3C4iI/3GIiP9DlUzmq/9xiIj/cYiI/3FMbVw5KnGIiI/3GIRI1MxyuIiI/3GIhIPXyMKIiIj/cYhHkUyW64iI/3GIiEGVTParj/cYiI/3GDYyYrrNnY/3GIiP9xiIj/Okfyt7gNiI/3GIiP9xhA5LwCtIiI/3GIgxrXG/Uo6P9xiIj/cYTc8cMw6IiP9xiIhPHYweJ4iP9xiIj/cUfDLJPNiI/3GIiP9Dj0znC4/3GIiP9xiIj/cYQkd864iIiP9xiIg/QBGwv+5xiIj/cYiITbksNG2I/3GIiI/0mLTIdLiP9xiIiP9JjOyHMYiP9xiIhBlUz2q/9xiIiP9xiIR4tMl0uIiI/3GIhBlUz2q4/3GIiI/1H50BaIiP9xiIhOcVwo6o/3GIiP9xha7dYSj/cYiI/3GIiP9I2RySboiP9xiIj/cYhW9doKiIj/cYiI/3GIiP9xTdUcMq6IiP9xiIj/cYgzLCG9097/cYiI/3GITDt8TEiP9xiIj/cYWu3WEv9xiIiP9xhEvyzEDYj/cYiI/0XbHMJOiP9xiIhZ7dcSiIj/cYiI/0/AzCPz/3GIiP9xhCeVzoav9xiIj/cYhNzxwzDoiP9xiITp7cJhL/cYiI/3GIiI/3GITAmcT2aIiP9xiIj/cYRNscwk7/cYiI/3GIV+/YEHGIiP9xiIj/cYSKc8dYxxiIj/cYiEGPTPcLiI/3GIiP9xiIj/Q6s81UxxiIj/cYiI/3GIiEGrPPVM/3GIiP9xhH4LyR9P9xiIj/cYiI/3GIiP9xhIpzx1jHGIiP9xiIhBj0z3C4j/cYiI/0yJTFdriIj/cYiITlVsKqmIj/cYiIhKnzxmDIiP9xiIj/T6M8JcyIj/cYiI/0XhHMHu/3GIiI/3GIiP9xiIj/cYiI/3GIiI/3GIiP9xiIj/S9ccYo6IiP9xiIj/cYiI/1vz1gyI/3GIiP9xiF3x0g5xiIj/cYiIj/cYiI/3GIiEPhHNHuiP9xiIj/cUHHLPONj/cYiI/3GIStccYo6P9xiIj/cYRWFsuemI/3GIiI/3GITodMJ4uP9xiIiP9xiEfZHIJucYiIj/cYQY9M9wuIiI/3GIQ+K80dSIiP9xiIhD4rzR1Ij/cYiI/3FN1RwyroiI/3GIiDeqErlV7Yj/cYiI/3GE6jPCXM/3GIiI/3GIiP9xiIj/RA+c3waIiI/3GIiP9xiIhD4RzR7oj/cYiI/3FN1RwyroiI/3GIiP9xhA4xwCzoiI/3GIiEtzXFjK/3GIiP9xiE8jjB3HiI/3GIiE8HnB+GiI/3GIiIPaVxs1qOiI/3GIiIN79huUCe/3GIiP9xiE5xXCjqiI/3GIiI/3FQ+dAWiI/3GIiP9xR8Msk82Ij/cYiIj/cYiEGVTParj/cYiIj/cYhW9doKiI/3GIiP9PuSwkbY/3GIiI/3GIiP9xQas89UyIj/cYiIj/cYiI/3GIiP9xiIQMcsBI2IiP9xiIiP9xiIj/cYiI/0aTTLbLj/cYiI/3GEulPEWscYiI/3GIhEjUzHK4iI/3GIiEP4rNB1j/cYiI/3GIiI/0mRTIbrj/cYiI/3GEV3XLiKj/cYiIj/cU6dPCYsiP9xiIj/cYiIj/cUinPHWMcYiI/3GIiP9xiIhBlUz2q4/3GIiP9xiEGPTPcLiIj/cYiIhJ7qxxFYiP9xiIiP9xiIj/cYiEqlPGWsiI/3GIiI/3GIiP9PnTwmLIiP9xiIiP9xiIj/RA+c3waIiP9xiIiP9L9KxgtY/3GIiP9xiEiLTIdL/3GIiP9xiIiP9xQas89UyIj/cYiI/3GIiI/0aTTLbL/3GIiP9xiIiEqfPGYMiI/3GIiP9xiIiP9xiIj/QrE89OyIj/cYiI/01XbEqJiP9xiIj/cU6jPCXMj/cYiI/3GIiI/3GEGVTPariI/3GIiI/0+dPCYsiI/3GIiP9xiIiP9xiIhEqTzFbP9xiIj/cYiIj/cYSJFMdutxiIj/cYiIj/cYhJ9KxwtYiI/3GIiI/3GIiP9xS6U8Vaz/cYiI/3GIiI/3GIiP9CsTz07IiP9xiIj/cYiIj/cYiI/0KrPPVMiIj/cYiIj/cYiI/0/PHCMO/3GIiP9xiIj/cYiI/3GIiI/3GIhEqTzFbI/3GIiP9xiIiP9xiIj/cYiEe9LJQtj/cYiI/3GIiI/3GIiP9Gk0y2y/9xiIiP9xiIhCMYzs54j/cYiI/3FH4LyR9I/3GIiP9xhOcVwo6oiI/3GIiP9EMYzc54/3GIiP9xiESTTMbLiIj/cYiINSohu9XeiIj/cYiIj/cYiIRKk8xWz/cYiI/3GIiI/3GESq3MVSiI/3GIiI/3GIhA3RwDLoiP9xiIhOh0wXi3GIiI/3GIQN0cAy6IiP9xiIhHwyyDzXGIiP9xiF3r0xT/cYiIj/cYVvXaCoiI/3GIhBj0z3C4iP9xiIj/SA2cnyb/cYiI/3GE3AzDPziIj/cYiEb2rKCViI/3GIiP9xSHVciKqIj/cYiI/0mnPIWMj/cYiI/3GIiP9xiEGPTPcLiIj/cYiI/3GIhHvSyULYj/cYiI/3FB3RzyLv9xiIj/cYiFD50Bb/cYiIj/cYiI/0/PHCMO/3GIiP9xiIj/cYVvXaCoiIj/cYiISqU8ZayI/3GIiP9xiDuRgbVufv9xiIiP9xhLptxFknGIiP9xiIQxWc3qb/cYiI/3GIiP9xhLiUxXa4j/cYiI/3GE6dPCYsiP9xiIj/Q49M5wuP9xiIj/O9lRtiauiIj/cYiIQZVM9quP9xiIj/cYQccs843/cYiI/3GIiI/17r0xSIj/cYiIStccUo5xiIj/cYiI/3GIQ+Ec0e6IiP9xiIg1ZEK7m73/cYiI/3GIhD2xzSToiI/3GIiISrssZE2P9xiIj/cYXevTFI/3GIiI/3FOh0wni4iP9xiIiP9xiIj/TIlMV2uIiP9xiIhN1RwirnGIiI/3GIiP9xWu3WEo/3GIiI/3FExSzDrYj/cYiI/3GIiE2dPDYsiIiP9xiIj/cYiEeRTJbriIj/cYiI/3GIhHkUyW64iI/3GIiP9xiIXevSFHGIiI/3GIiP9PzxwjDv9xiIj/cYiI/3GIiP9xhLc1xYyoiP9xiIiP9xiE6I7CdxiP9xiIj/cU6dPCYsiP9xiIiP9xROEcse5xiIj/cYiEq7LGRNiI/3GIiP9xSHVciKqIj/cYiIR70slC3/cYiI/3GErYvGJ0iP9xiIiEqJTGdriIj/cYiIj/cYiI/3GIiP9xiEfDLJPNj/cYiI/3GIiI/0mLTIdLiP9xiIiP9xiIj/cYhBj0z3C4iI/3GIiP9xhEqTzFbIiI/3GIiE6HTBeLcYiIj/cYiI/3GIiP9xiEq7LGRNiI/3GIiI/3GIiP9xiIj/Q49M5wuP9xiIj/cYiISp88ZgyIiP9xiIj/cYiEGrPPVMj/cYiI/3GIiP9xiIj/cYhKuyxkTYiI/3GIiP9xiIj/cYiIRL8stA1xiIiP9xiIhOcVwo6o/3GIiP9xiIj/cYiISrssZE2P9xiIiP9xiIj/cYiI/17r0xSIiP9xiITc8cMw6I/3GIiP9xiIj/cYiI/3GIiI/3GIiFnt1xKIj/cYiIj/cYiI/3GIiEqlPGWsiP9xiIiP9xiIj/cYQOMcAs6IiP9xiIhc8dQOiI/3GIiP9S+d4GcYiI/3GIiFD53wZxiIiP9xiIj/cYiI/3GIU/fdCIiP9xiIj/cYiI/3GEufPFYMj/cYiI/3GIhW79oQiIj/cYiIQw+czwZxiIj/cYiE9PbBsJ/3GIiP9xiIj/cYhLbVxZKoiI/3GIiEDHLASNiI/3GIiP9xiIj/cYiIj/cYiI/3GIiP9xiIR9kcgm5xiIj/cYiI/3GIiI/3GIiP9xiIj/Rb8sxA2IiP9xiIiP9xiIj/cYiI/3FOuSwkbf9xiIj/cYiIj/cYiI/3GIiP9xU/fdCIiIj/cYiIQ9sc0k6Ij/cYiI/3GIiP9xQas89UyIiP9xiIj/cYiI/3FIpzx1jHGIiI/3GIiP9xiIhAxywEjYiP9xiIj/cYiIj/cYiI/3GIiP9xiIj/cYiIj/Qscs842I/3GIiP9xiIj/cYiI/3GE6jPCXMj/cYiI/3GIiP9xRZNMtsv/cYiI/3GIiP9xiE6dPCYsj/cYiI/3GIiEDHLASNiI/3GIiP9xV/XZCv9xiIj/cYhKwSxj7Yj/cYiI/3GEGs3PUyiI/3GIiP9xRL8sxA2Ij/cYiIhBlUz2q/9xiIj/cYiFnz1wyIiP9xiIj/cYiITbksNG2I/3GIiI/3GEtzXFjKiI/3GIiP9GjUy3K4j/cYiI/0B7XBlKj/cYiI/3GEenPJWMiIiP9xiIj/cYiI/3GE6dPCYsiP9xiIj/S9i8YnSIiP9xiIj/cYiI/3GIU/fdCIiP9xiIj/cYiI/3GEHdHOIucYiI/3GIha7dUScYiI/3GIR+C8gfRxiIj/cYiI/3GIhBqzz1TI/3GIiP9xiEttXFkqiI/3GIiIOGGhuJ5e/3GIiP9xiIPm2RspJuiIj/cYiIS4lMR2txiIj/cYiDhEEbi77oiI/3GIiDhhobieXo/3GIiP9xiEWNTKcrcYiI/3GIhEjUzHK4iI/3GIiP9JdVyIqoiI/3GIiEqfPGYMiIj/cYiITp08FixxiIj/cYiI/3FExszDk4j/cYiIhCFZzupoiI/3GIiP9xStccYo6Ij/cYiI/0LdHPIuj/cYiI/3GEThHLHucYiI/3GIiEfDLIPNcYiI/3GIhGE5yuxv9xiIiP9xiIj/cYiI/3GIiP9xhK1xxijoj/cYiI/3GIiI/3GIiEenPJWMj/cYiI/3GIiI/3GIiP9xhMV2w6iXGIiP9xiIR70slC2I/3GIiP9xhT990IiI/3GIiIRsMso82IiI/3GIiP9xiIj/cYiI/3GEYTnK7GiI/3GIiP9xiIhBqzzlTHGIiI/3GIiP9xiIj/cUD6rAFViIj/cYiI/3GIiP9xiIiP9xRKk8xWyIiP9xiIj/Pgoxs/XOiP9xiIj/cUWTTLbL/3GIiP9xiIhHwyyDzXGIiP9xiFD50BaI/3GIiP9xRL8sxA2Ij/cYiITnFcKOqP9xiIj/cYiIj/cYhBqzz1TI/3GIiP9xiIiP9xiIj/cYSsEsY+2Ij/cYiI/3GIiP9FvyzEDYiIj/cYiI/3GIiP9xRKk8xWyIiI/3GIiP9xiIj/cYiI/0mnPIWMj/cYiI/3GIiP9xiEAXnP6GcYiIj/cYiI/3GIiP9MnzxWDIiP9xiIj/cYiI/3GIiP9xiIiP9xhOuSwUbXGIiP9xiIXevSFHGIiI/3GITmtcKUqIiP9xiIj/cYiI/3GIiI/3GIiEPFLNOtiIj/cYiEfDLJPN/3GIiP9xiIj/cYiIj/cYQY9M9wuIiI/3GIiP9xiITdUcMq6P9xiIj/cYiI/3GIiP9xiIiP9xiIj/cYhBsTz07P9xiIj/cYiIj/cYiI/3GIhBsTzk7HGIiP9xiIiP9xiIj/cYhOh0wni4j/cYiI/3FOzxwTDnGIiP9xiIRI1MxyuIiP9xiIj/cYiI/3GIiE2jPDXMiIj/cYiI/3GIiP9xiIiP9xiES/LMQNj/cYiI/3GIiP9xiIiP9xR70slC2IiP9xiIj/cYiI/3GIiIRL8stA1xiIj/cYiI/3GIiP9xiIiP9xhBxyzzjf9xiIj/cYiI/3GIiEttXFkqj/cYiIj/cUu7LERNcYiI/3GIiP9xiIj/cYQas89UyIj/cYiI/3FX9dgKcYiIj/cYiI/3GEWNTLcr/3GIiP9xiIQ9sc0k6IiP9xiIj/cYiI/3GIiI/3GIiP9xiIQN0cAy6Ij/cYiI/3GIiP9xiIiP9xiIj/cYiI/0/PHCMO/3GIiP9xiIj/cYiIj/cYiI/3GIiP9xXevTFIiP9xiIj/cYiI/3GIXevTFI/3GIiP9xiIj/cUrBLGPtiIj/cYiI/3GIiI/3GIiP9xiIj/S9ccYo6IiP9xiIj/cYiI/3GIiI/3GIiP9xiIhG2RyiboiI/3GIiP9xha7dYSj/cYiI/3GIiP9L1xxijoiI/3GIiP9xiIj/cYiIj/cYhNuSw0bYiI/3GIiP9xiIj/cUGrPPVMiIj/cYiI/3GIiFb12gqI/3GIiP9xiEYpjK1n/3GIiP9xiIRMUss61xiIj/cYhQ+dAWiP9xiIj/cYSrssZE2IiP9xiIhEqTzFbI/3GIiP9xiIRXdcqIpxiIj/cYiE5xXCjqiP9xiIiFzx1A6Ij/cYiI/3GE3yrDDVj/cYiI/3GIiED6rAFV/3GIiP9xiIhD3LzSNIiP9xiIj/cYhBqzz1TIj/cYiI/3GIiP9JdVyIqoiI/3GIiEqfPGYMiIj/cYiI/3GIiIR5FMluuI/3GIiP9xhLiUxXa4j/cYiI/3E1Y6G7nF6IiP9xiIj/WO/ZEIj/cYiI/3FT990IiIiP9xiE6HTCeLj/cYiIj/cYMbNxv0yOj/cYiIj/cYiI/3GIRL8sxA2P9xiIj/cYiIj/cYiI/3GIhT990Ij/cYiIj/cV3r0xSI/3GIiP9xiIiP9xiIVu/aEIiP9xiIhHwyyDzXGIiI/3GIiP9xiEqlPGWsiIj/cYiIRI1MxyuIj/cYiIj/cYiI/3GIiE2jPDXMiI/3GIiI/3GIhD+KzQdY/3GIiI/0LjHOHOcYiI/3GIiITnFcKOr/cYiIj/cUAtjA4n/3GIiP9xiISfSscLWIiP9xiIj/cYiI/3FLc1xYyoiI/3GIiE3VHDKu/3GIiP9xiEDjHALOiI/3GIiP9xSsEsY+2IiP9xiIhQ+dAW/3GIiP9xiIQMcsBI2IiP9xiIUPnQFo/3GIiP9xiEDjHALOiI/3GIiP9xiIj/cYiI/3FPVWwaqYj/cYiI/3FE2xzCTo/3GIiP9xiErBLGPtiP9xiIj/cUrXHGKOiI/3GIiP9xQd0c8i7/cYiI/3GIStccYo6P9xiIj/cYiE3VHDKuj/cYiI/3GE6jPCXM/3GIiI/3GIiP9xiIj/Rdscwk6I/3GIiP9xha7dYSj/cYiI/3GIiP9xiEDjHALOiI/3GIiP9P1RwSrnGIiP9xiIj/Rdscwk6I/3GIiP9xiIj/cYiIj/cYiI/3GIiP9F4RzB7o/3GIiP9xhT990IiI/3GIiI/3GIiP9xiITdUcMq6P9xiIj/cYiI/3FFk0y2y/9xiIj/cYiI/3GIiP9xiIiP9xiIj/TMEsQ+1xiIj/cYiI/3GIiP9xiEJ5XNhqcYiIj/cYhKwSxj7Yj/cYiI/3GIiFnz1wyI/3GIiI/3GIiP9xiEDdHAMuiIj/cYiI/3GIiP9xTqM8JcyI/3GIiP9xiIj/cYiI/3FIkUyG64/3GIiP9xiIj/Rqk8tWz/cYiI/3GIiP9xiE6HTCeLiP9xiIj/cYiI/3GIhLnzxGDHGIiP9xiIhNozw1zIiI/3GIiP9xiIj/cYiI/0CXTAeLcYiI/3GIiP9xhHvSyULYiI/3GIiP9xha89UMcYiI/3GIiI/0+5LCRtj/cYiI/3GIiP9xiIj/cYTp08JiyI/3GIiP9xiIj/cYiIQ8Us062IiI/3GIhc8dQOiIj/cYiITodMJ4v/cYiI/3GIiP9xiIiP9xhLpTxFrHGIiP9xiIhN7KwhNXGIiP9xiEGPTPcLiIj/cYiI/3GIiI/3GIiEeRTJbriP9xiIiP9xQkd864iIiP9xiIhK1xxSjnGIiP9xiIiP9xiIhc69QUiIj/cYiIhA4xwCzv9xiIj/cYiIj/cYiI/3GIiP9xiIj/cYiIj/cYiEDjHALOj/cYiIj/cYiIXOvUFIiI/3GIiI/3GIhd69IUcYiI/3GIiI/3GIiP9xiF3r0xT/cYiIj/cYhA4xwCzoj/cYiIj/cYiEbZHKJuiIiP9xiIXevSFHGIiP9xiIiP9xiIhNozw1zIiP9xiIj/cYiIj/cYiIRtkcom6IiP9xiIj/cYiI/3GIiP9xiIiP9xiITdUcMq7/cYiIj/cYiI/3GIiP9xiIWfPXDIiI/3GIiEbZHKJuiIj/cYiI/3GIiP9xiIj/cYiIj/cYiI/3GIhA4xwCzoj/cYiI/3GIhNozw1zIiI/3GIiI/3GIiP9xiIj/cYiI/3GITqM8Jcz/cYiI/3GIiP9xiIj/cYQccs843/cYiIj/cYiI/3GIiP9xiIj/cYRMUsw62P9xiIiP9xiIj/cYiI/3GIiP9xiIiP9xiIj/cYStccYo6I/3GIiP9xiIj/cYiI/3GIiI/3GIiP9O1RwyroiIj/cYiI/3GIiP9xiIj/cYiIj/cYiI/3GEfZHJJuj/cYiI/3GIiP9xiIj/cYiIj/cYiI/3GIQOMcAs6Ij/cYiI/3GIiP9xiIj/cYiIj/cYiIQ8Us062IiP9xiIj/cYiI/3GIiI/3GIiP9xiIj/SNkckm6Ij/cYiI/3GIiP9xiIiP9xiIj/cYhE2xyyTnGIiP9xiIj/cYiI/3GIiI/3GIiP9xiEDdHAMuiIj/cYiI/3GIiP9xiIiP9xiIj/cYiIStccUo5xiIj/cYiI/3GIiP9xiIiP9xiIRL8sxA3/cYiI/3GIiP9xiIiP9xiIj/Sb0sdC1xiIj/cYiI/3GIiI/3GIiESpPMVs/3GIiP9xiIiP9xiIj/QrE89OyIj/cYiI/0l1XIiqiIj/cYiIj/cYiITdUcIq5xiIiP9xiIWfPXDIiP9xiIj/QJdMB4txiIj/cYiITbksNG2I/3GIiI/17x0w6I/3GIiP9xiIj/T508JiyIiP9xiIj/QIFcGOr/cYiI/3GISItMh0v/cYiI/3GIiP9xiIRXdcqIpxiIiP9xiEGPTPcLiIj/cYiEuJTEdrcYiIj/cYiI/3FIkUyG6/9xiIiP9xiIhBj0z3C4j/cYiI/3FIkUyG6/9xiIiP9xRLDcxPKIj/cYiI/3GIiI/3GEfZHJJu/3GIiI/3GIhK1xxSjnGIiI/3GIiP9xRY1MtyuP9xiIj/cYiDxGk7S5bP9xiIj/cYT2tcCUpxiIj/cYiFrt1RJxiIj/cYiITCWMTaf/cYiI/3GDJVdb6qioiIj/cYhN1Rwyro/3GIiI/3FK1xxijoj/cYiIhKwSxT7XGIiI/3GIPEIRs73ucYiIj/cYhLc1xYyoj/cYiI/3GIQas89UyP9xiIiP9xiIR9q8glRxiIj/cYiDxCEbO97nGIiP9xiIO1mhtaZeiIj/cYiI/3FCj0znC/9xiIj/cYiISrzMZDOI/3GIiP9xRj98rAiP9xiIj/cYTda8MpSIj/cYiI/3GIiP9xiIiP9JvSx0LXGIiP9xiIXPHUDoiI/3GIiEDkvAK0j/cYiIj/cYiFP33QiP9xiIj/cU65LCRt/3GIiI/3FOcVwo6oiIj/cYiEeLTJdLiIiP9xiIS4lMR2txiIiP9xiEGA/PfwiIj/cYiINVwBu6P+j/cYiI/3GDuNwrVyPYiP9xiIg974KyEH1xiIj/cYiDtaQrWlvYiIj/cYiEVbbLpJj/cYiI/3GISrssZE2IiP9xiIhW79oQiP9xiIiP9xiIj/cYV+/YEHGIiI/3GIiP9xiIj/cVf12ApxiIiP9xiIQ9sc0k6IiP9xiIhA4xwCzv9xiIiP9xiE3PHDMOiI/3GIiP9xiIhD2xzSToiP9xiIj/cYXfHTDv9xiIiP9xiIj/cYiITc8cMw6P9xiIj/cYiFD50BaP9xiIj/cYiI/3GIR70slC2I/3GIiI/3GEenPJWMiIj/cYiI/3GIiI/3GIiP9xhBxyzzjf9xiIj/cYiI/3FFk0y2y/9xiIj/cYiI/3GFf12ApxiIj/cYiIVvXaCo/3GIiI/1H50BaIiP9xiIhIdvx4kHGIiI/3GIhLc1xYyo/3GIiP9xhCj0zXC3GIiP9xiIhEqTzFbP9xiIiP9xiIj/cYiI/3GISQucf0aIiP9xiIj/cYiI/3GIiP9xg1YgG7nf6Ij/cYiI/3GIiP9xiEufPFYM/3GIiP9xiIj/cUThHMHu/3GIiP9xiIQas89UyP9xiIj/cYiI/3GISqU8ZayIiI/3GISfSscLWIiP9xiINVwBu6P+iP9xiIj/cTMsIb3T3oj/cYiI/3GIhN7KwxNf9xiIj/cYiITc8cMw6P9xiIj/cYiI/3GIhZ89cMiIj/cYiITbksNG2I/3GIiP9xiIiP9xiIj/cYiIQLE8BeyIiP9xiIQw+c3waP9xiIj/cYhHvSyULYj/cYiIj/TuysMTWIj/cYiIhQ+d8GcYiI/3GIiEfDLIPNcYiI/3GIiI/3GDV5kbuGbo/3GIiP9xhFk0ymy3GIiP9xiIj/PTwRtMPuiIj/cYiIXPHUDoiI/3GIiES/LLQNcYiI/3GIiI/3GIiP9xiIQZVM9quI/3GIiP9xiIRJNMxsuIj/cYiI/3GIiEqfPGYMiIj/cYiI/3GIhd69IUcYiIj/cYiI/3GIhN1Rwyro/3GIiP9xiIj/QuMc8c7/cYiI/3GIiFnt1xKIiP9xiIj/cYiI/3FX9dgKcYiIj/cYiFnt1xKIiP9xiIiP9xiIj/cYiI/0apPKVscYiIj/cYiI/3GIiP9xhEvyzEDYj/cYiIj/VffbCHGIiP9xiIhHvSyULf9xiIiP9xiIj/cYiIR5FMluuIj/cYiI/3GIiEttXFkqj/cYiI/3GD3vgrMQfYiP9xiIj/Rdy8wjSI/3GIiP9xhIdvyIkIiP9xiIj/cYiI/0/WvBKUcYiI/3GIiEDjHALOj/cYiI/3GIiP9xWvPWDI/3GIiP9xiIj/cYiI/0apPLVs/3GIiP9xiIj/cYiEPbHNJOiIj/cYiI/3Fd8dMOiP9xiIj/cYiI/3GIiP9xiIiP9xiDfi8bgdDnGIiP9xiISG9ciQqP9xiIiP9PnTwmLIiP9xiIj/cYiEGVTPariP9xiIj/cV3x0w6I/3GIiP9xhEk0zGy4iIj/cYiEe9LJQtj/cYiI/3GIWfPXDIiIj/cYiISdccco6IiI/3GIXfHSDnGIiP9xiIj/TKU8VayI/3GIiP9xiIj/cYiI/3GISsLMY9OIj/cYiITnFcKOqP9xiIj/cYiEGVTPariP9xiIj/cUu7LERNcYiI/3GIiP9xiIiP9xiIhNozw1zIiP9xiIj/cYiIj/cYiI/3FLuyxETXGIiP9xiIj/cYiIj/cYiI/3GIhHkUyW64iI/3GIiP9xiIRL8sxA3/cYiI/3GIiI/3GIiP9xSKc8dYxxiIj/cYiDqncbZYjoiI/3GIiI/3GIiEwJnE9miP9xiIj/cYiIj/cYhBlUz2q4j/cYiIj/cYiI/3GIhEvyzEDf9xiIj/cYiIj/cYiI/3GIhNuSw0bYiP9xiIj/cYiIj/cYiI/3GIhKpTxlrIiP9xiIiP9Gk0y2y/9xiIj/cYiIj/cYiEenPJWMiP9xiIj/cYiIj/cYiIR6c8lYyP9xiIj/cYiIj/RfissHVxiIj/cYiIhKnzxmDIiP9xiIj/cYiEknjH2H/3GIiI/3GF3x0w7/cYiI/3GIiP9xiIiP9xiE6jPBXMcYiI/3GIiP9xiIiP9xhJPXx8KP9xiIiP9xiIVu/aEIiP9xiIiEfEzIOzcYiI/3GIiP9xhN1RwyroiP9xiIj/cYiIXevSFHGIiP9xiIj/cYiI/3GIUPnQFoj/cYiI/3GIiP9xiEGrPPVMiP9xiIj/cYiI/3GIiI/3GIiP9xiIj/cYR9kckm6P9xiIj/cYiI/3GIU/fdCIiP9xiIj/cYhEk0zGy4iI/3GIiP9xTodMJ4uIiP9xiIj/cYSsEsY+2Ij/cYiI/3GFf12ApxiIj/cYiI/0XFLMOtiI/3GIiP9xiIiP9Y79kQj/cYiI/3GIiI/0XhHMHu/3GIiP9xiIhHi0yXS4iI/3GIiI/0XFLMOtiI/3GIiP9xhd8dMO/3GIiP9xiIStccYo7/cYiI/3GIhD4RzR7oiP9xiIj/cYiIj/Sac8hYz/cYiI/3GIiP9xiIRKrcxVKI/3GIiP9xiDh3kbiIboj/cYiI/3GE6HTCeLiI/3GIiP9GjUy3K4j/cYiI/3GEe9LJQtiI/3GIiI/3GIiP9xiIhN1rwylP9xiIj/cYiI/3GIiIS278WRCP9xiIj/cYRY1Mtyv/cYiI/3GIiP9xg4eDK4h82Ij/cYiI/3FLiUxXa4iP9xiIj/cYiIj/QuMc4c5xiIj/cYiDwKMbT1zoiI/3GIiP9xiIQZVM9quI/3GIiP9xiIiP9xiITaM8NcyIiP9xiIj/cYiIj/Rqk8pWxxiIj/cYiI/3GIiI/3GIR6c8lYyIj/cYiI/3GIiI/0+dPCYsiI/3GIiP9xiIiEq7LGRNj/cYiI/3GIiP9xiIj/cYTodMJ4uIj/cYiI/3GIiEenPJWMiP9xiIj/cYiI/3GIhLnzxGDHGIiP9xiIj/cYiIj/cYiI/3GIiP9xiITdUcMq6P9xiIj/cYiI/3FN1RwyroiI/3GIiDuOY7VxnP9xiIj/cYhD4RzR7oiI/3GIiP9xROEcwe7/cYiI/3GIiP9xhK1xxijoj/cYiI/3GIiISolMZ2uIiP9xiIiP9Ph0wni4iI/3GIiIVvXaCo/3GIiP9xhOuSwUbXGIiP9xiIiEPivNHUj/cYiIj/cYS3T8WLCIj/cYiI/3GFrt1hKP9xiIj/cYR8Msk82I/3GIiP9xhd8dMO/3GIiI/3GIiP9xiIj/cYQzGMzOdxiIj/cYiIVu/aEIiP9xiIj/cYhLnzxWDP9xiIj/cYiI/3GIiP9xTp08JiyIj/cYiI/3GIiEGVTParj/cYiI/3GIhBqzz1TI/3GIiP9xiIj/cYhIkUx263GIiP9xiIhA+qwBVf9xiIj/cYiI/3FOuSwkbf9xiIj/cYiIj/cYiIRJNMxsuP9xiIiP9xiIj/cUGrPPVMiI/3GIiI/3GIiP9xiIj/cYiITaM8NcyIiP9xiIj/cYiI/3FBqzz1TIiI/3GIiP9MiUxXa4iI/3GIiP9xhBsTz07I/3GIiP9xiEiRTHbrcYiI/3GIiEeLTJdLiIj/cYiI/3GIiI/0apPKVscYiI/3GIiP9xiIiP9MpTxVrI/3GIiP9xiIj/cYiIhNnTw2LIiI/3GIiP9xiIiP9xiIj/cYiI/3GEHdHOIucYiI/3GIiP9xiIiP9xiIj/cYiIR70slC3/cYiI/3GIiI/3GIiP9xiIj/Rdscwk6I/3GIiP9xiIj/cYiIj/cYiI/3GIiEq7LGRNj/cYiI/3GIiI/3GIiP9xiIhAxywEjYiP9xiIj/cYiIj/cYiI/3GIiP9I2RySboiP9xiIj/cYiI/3GIiI/3GIiP9xhOuSwUbXGIiP9xiIj/cYiIj/cYiI/3GEGVTPariIj/cYiI/3FGKYytZ4j/cYiI/0LkvPG0/3GIiP9xiFD50BaI/3GIiP9xiDwoYrTXnYiP9xiIj/Sm9caQpxiIj/cYiI/0RdbMopcYiI/3GIiP9xS588VgyI/3GIiP9xiIR8Msk83/cYiI/3GIiP9xiIiP9xiIj/cYiI/3FHwyyTzYiP9xiIj/cYiIj/cYiI/3GIiP9xiIR9kcgm5xiIj/cYiI/3GIiI/3GIiP9xiIj/cYiI/3GETFLMOtj/cYiIj/cYiI/3GIiP9CsTz07IiP9xiIiP9xiIhHi0yXS4iI/3GIiP9xXfHTDo/3GIiP9xhE2xzCTv9xiIj/cYiIj/cYiI/3FBxyzzjY/3GIiP9xiIj/cYiIj/cYiI/3GEulPEWscYiI/3GIiI/0aTTLbL/3GIiP9xiIhEk0zGy4j/cYiI/3GETbHMJO/3GIiP9xg5KmK31Z2Ij/cYiI/3GEGVTPariIj/cYiI/17x0w6Ij/cYiI/3FPcVwI6nGIiP9xiIhBlUz2q4/3GIiP9xiIhN7KwhNXGIiP9xiIj/TW1cSSr/cYiI/3GIOSght9feiP9xiIj/cYgxrXG/Uo6I/3GIiP9xiIj/cYS588VgyP9xiIj/cYiESTTMbLiI/3GIiP9xiIj/cYiITp08FixxiIj/cYiI/3GIiI/3FEvyzEDYiP9xiIj/cUJ5XOhqj/cYiI/3GEWNTLcr/3GIiP9xiIiP9xQZVM9quIiP9xiIiESTTMbLj/cYiI/3GIiI/0CBXAjqcYiIj/cYhKpTxlrIiI/3GIiP9xiIiP9xiIQZVM9quP9xiIiP9xgyZAG+m/6P9xiIj/cYiIj/cYhBlUz2q4j/cYiIj/cUMPnN8GiI/3GIiP9xgxyWG/Np6P9xiIj/cYiI/3GIiI/3FK9Kxgtf9xiIj/cYiEV4/Lhw/3GIiP9xiIOu9BtRC+cYiI/3GIiP9C3RzyLo/3GIiP9xiIhBlUz2q4/3GIiP9xiIiP9PnTwmLIiP9xiIj/cYiIS1dsWomIj/cYiI/3GIiP9xR9kckm6I/3GIiP9xhd69MUiP9xiIj/cYiFD50BaP9xiIj/cYiErXHGKO/3GIiP9xiIj/cYhIkUx263GIiP9xiIj/cYhBsTz07P9xiIiP9xQOS8ArSIiI/3GIhEjuzHEYiI/3GIg8CjG09c6IiP9xiIj/T508JiyIj/cYiIj/cYiI/3FOh0wni4iI/3GIiP9xiE6dPCYs/3GIiI/3GIRMbMw5P/cYiI/3GIgxs3G/TI7/cYiI/3GIg1R7G7uE6Ij/cYiIj/cYhKwSxj7Yj/cYiI/3GIiP9xiIj/SXVciKqIiP9xiIiEqfPGYMiI/3GIiP9xiIhIdVx4qnGIiI/3GISqU8ZayIiP9xiIj/Ro1MtyuI/3GIiP9xhOh0wni4iP9xiIj/cUr0rGC1j/cYiI/3GIQkd864iIj/cYiIQLLcBdKIiI/3GIiP9xiITmtcKUqIj/cYiI/3FJQ3x7yI/3GIiP9xhEqtzFUoiI/3GIiP9Nc1w4ynGIiP9xiIj/cYTodMJ4uIj/cYiI/3GIiEuJTEdrcYiI/3GIiEeLTJdLiIj/cYiIg65HS1G4txiIj/cYiI/3GIiEGrPPVM/3GIiP9xiIj/cYiIOEQRuLvuiI/3GIiP9CsTz07IiI/3GIiDDLorBEXYiI/3GIiP9xQAGsAPWIj/cYiI/3FFW2y6SYiI/3GIiINS0Du9L8iIiP9xiIj/TgmcP2aP9xiIj/cYhBlUz2q4iP9xiIj/cTKBkb5+bo/3GIiP9xiIhEjUzHK4iP9xiIj/cUuJTFdriI/3GIiP9xiDYUMbrrzoj/cYiI/3GIQN68AxSIiP9xiIj/cYiIj/RpNMtsv/cYiI/3GIiEuJTEdrcYiI/3GIiEuJTEdrcYiI/3GIiI/3GIiP9xiEGxPPTs/3GIiP9xiIiP9xiIj/cYSJFMdutxiIiP9xiIj/cYiIStccUo5xiIj/cYiI/3GIiP9xiIiP9xiIj/cYiI/0jZHJJuiI/3GIiP9xiIj/cYiIj/cYiI/3GIR9kckm7/cYiI/3GIiP9xiIj/cYiIj/cYiI/3GIiP9xiISsEsY+2P9xiIj/cYiIj/cYiI/3FBsTz07Ij/cYiI/3GIiI/3GIiESTTMbLj/cYiIj/cYiIR8TMg7NxiIj/cYiEtzXFjKj/cYiI/3GEHdHOIucYiI/3GIiITodMF4txiIj/cYiIj/cYiEGVTParj/cYiIj/cYiI/3GIiP9xiIj/UvneBnGIiP9xiIj/cYiI/3GIiI/3GIhEqTzFbI/3GIiP9xiIiP9xiIRL8sxA3/cYiI/3GIiP9xiIiP9xiIj/cYiIQ9sc0k6Ij/cYiI/3GIiP9xiIiP9xhEk0zGy4iI/3GIiE6HTCeL/3GIiP9xiIiP9xiIhNuSw0bYj/cYiI/3GE5xXCjqiIj/cYiI/3GIhLiUxXa/9xiIj/cYhLnzxWDP9xiIj/cYiEtXbFqJiIj/cYiI/0ylPFWsj/cYiI/3GIiI/3GIiP9xiIj/cYiEDdHAMuiI/3GIiP9xiIiP9xiIj/cYhHvSyULYj/cYiI/3GIiI/3GD8kIbHb3oiI/3GIiP9xS588VgyI/3GIiP9xRXj8uHCI/3GIiP9xiEPhHNHuiIj/cYiI/0EBrAD1iIj/cYiI/3GIOtlRtiauj/cYiIj/cYOGABuJ/+iI/3GIiP9xiIiP9xQas89UyIj/cYiI/3GIiI/0aTTLbL/3GIiP9xiIRI1MxyuIiP9xiIiP9xiIXevSFHGIiP9xiIg1XaG7ol6P9xiIiP9xiES/LMQNj/cYiI/3GIiP9xiIiP9xiIj/Qscs842I/3GIiP9xhQ+dAWiI/3GIiP9xV+/ZEP9xiIiP9xiIj/cYiI/3Fd8dMOj/cYiIj/cYiIUPnfBnGIiP9xiIiEPhHNHuj/cYiI/3GIiI/3GIiP9xiErXHGKOj/cYiI/3GIiP9xiIj/cYiIj/cYhHpzyVjIiP9xiIj/cYiIj/cUGVTPariIj/cYiIj/SMMsk82IiP9xiIj/cT9AEbG/7oiP9xiIj/cYRY1Mtyv/cYiI/3GIiFP33Qj/cYiIj/cYiE3PHDMOiP9xiIj/cYhIWWyKaYiP9xiIiP9xRMUsw62I/3GIiP9xiIhD+KzQdY/3GIiP9xiF3r0xT/cYiIj/cYiErBLGPtj/cYiI/3GIiP9xiIj/cYiFP33QiI/3GIiP9xhX79kQ/3GIiP9xiIj/cVrz1gz/cYiIj/cYiI/3GIR8Msk82P9xiIj/cYiI/3GIiI/3GIiP9xiIj/SMMsk82IiP9xiIj/cYiIj/cYiI/3GIiEIVnO6miIj/cYiIj/cYiI/0mRTIbrj/cYiIj/cYiI/3FFk0ymy3GIiI/3GIhOh0wni/9xiIiP9xiIj/cYiIQas85UxxiIiP9xiIj/TMEsQ+1xiIj/cYiI/0KrPPVMiIiP9xiIj/SOC8kfSI/3GIiP9xiIU/fdCI/3GIiI/3GIiP9xiIj/cYiI/3GIiI/3GIiP9xiIj/cYiI/3GIiI/3GF3x0w7/cYiI/3GIiP9xhd8dMOj/cYiI/3GIiP9xiIj/cYiEqlPGWsiIj/cYiI/3GIiP9xiIiP9xiIj/cYXfHTDv9xiIj/cYhNuSw0bYiIj/cYiI/3GIiP9xiIj/cYiIj/cYiDb9BboC+oiI/3GIg3rFO5U6yIiP9xiIj/cYhOh0wni4j/cYiI/3GIUPnQFoj/cYiI/3FE4Ryx7nGIiI/3GIiP9xiIj/cYiEtXbFqJiIj/cYiI/3FE4Ryx7nGIiI/3GIiE5PbCsJiIj/cYiIj/THNcWMqIiI/3GIiP9Gk0y2y/9xiIiP9xiIS4lMR2txiIiP9xiIhP8KwQ9YiI/3GIiI/0QVnN6miI/3GIiP9xiIj/cYiIj/cYiI/3FOnTwmLIj/cYiIj/cYiEIrjO1HiIj/cYiI/0+dPCYsiIj/cYiI/3FLiUxXa4iP9xiIj/cYVvXaCoiI/3GIiI/3GIiP9GqTylbHGIiP9xiIiP9xiIj/cYhA3RwDLoiI/3GIiP9xTdUcMq6IiP9xiIj/QrE89OyIj/cYiIj/cYiI/3GIiP9xiES/LMQNj/cYiIj/cYiI/3GIiP9xiIhAxywEjYiP9xiIiP9xiIj/cUinPHWMcYiI/3GIiESNTMcriI/3GIiI/3FQ+dAWiI/3GIiEq7LGRNj/cYiIj/cYhOh0wni4/3GIiI/3GEuJTFdrj/cYiIj/cYiE6HTCeL/3GIiI/3GIiP9xRZNMpstxiIiP9xiIS1dsWomIj/cYiI/0OVTOar/3GIiP9xiEGxPPTs/3GIiI/3GIRVtsukmI/3GIiP9xiEYpjK1n/3GIiI/3GIhD4RzR7oj/cYiIj/cYTdUcMq6I/3GIiI/3GIhQ+dAW/3GIiP9xiIR8Msk83/cYiIj/cYiFnz1wyIj/cYiI/3GIiErXHFKOcYiI/3GIiI/3GIiP9xiIj/cYiI/3GIiI/3GIiFnz1wyI/3GIiP9xiIiP9xiIj/cYiI/3GIiP9xiIiP9xha89UMcYiI/3GIiP9xiIiP9xiIj/cYiI/3GIiP9xiIiP9xhLpTxFrHGIiP9xiIj/cYiIj/cYhHwyyTzY/3GIiP9xiIj/cYiI/3GES/LMQNiI/3GIiP9xiIj/cYiI/3GIQ+Ec0e6IiP9xiIhW79oQiI/3GIiP9xiIj/cYiIj/cYiI/3GIiP9xQccs842P9xiIj/cYiEGxPPTs/3GIiP9xha7dYS/3GIiI/3GIQOMcAs6I/3GIiI/3GIiP9xiIj/cYiI/3GIiI/3GIiP9xiIj/cYiI/3GIiI/3Fd69MUiP9xiIj/cYiIj/cYiI/3GIQmNs6cn/cYiI/3GIhK1xxijv9xiIj/cYhJPXx8KP9xiIj/cYiIj/cVrz1gz/cYiI/3GIiEIxjOzniP9xiIj/cYiIj/cYiFb12gqI/3GIiP9xQd0c8i7/cYiI/3GIiI/3GIiP9xiESpPMVsiP9xiIiP9xPfNBswy+j/cYiIj/cYiDw9sbTCTv9xiIj/cYiEMPnN8Gj/cYiI/3GEh1XIiqiP9xiIj/cYiI/3GEGVTPariIj/cYiI/3GIiI/3GIiP9xiIj/cYhHwyyTzY/3GIiP9xiFrz1QxxiIj/cYiISp88ZgyIiP9xiIj/cYiI/3GIhA3RwDLoiP9xiIj/cYiIj/cYiI/3GFrt1hL/cYiIj/cYhT990IiP9xiIj/cYiIj/cYiI/3GEe9LJQtiI/3GIiP9xiIiP9xiIj/cYiI/1vt1hKIj/cYiI/3GIiP9xiIj/cYiIj/cYiI/3GIiFD53wZxiIiP9xiIVvXaCoj/cYiI/3GIiI/3GEY/fJwIcYiIj/cYiI/3GIiP9xiIj/cYQbE89OyI/3GIiP9xiIj/cYiI/3GDA3A7/I/HGIiP9xiISrzMZDOIj/cYiI/3GIiP9xR70slC2IiI/3GIiP9MnzxWDIj/cYiIj/cYhW9doKiI/3GIiP9xiIiP9LwSxj7YiIj/cYiIVvXaCo/3GIiP9xiFrz1QxxiIj/cYiIXPHUDoiP9xiIiP9xiITc8cMw6I/3GIiP9xiES/LMQNj/cYiI/3GIRJNMxsuIiP9xiIj/MUoRv7XucYiI/3GIhFd1yoinGIiI/3GIhHi0yXS4iIj/cYiI/3GIiP9xiIj/QrE89OyIiP9xiIj/cYiI/3GIiEPhHNHuiP9xiIj/cYWvPVDHGIiI/3GIiP9xiIj/cYiI/3GE65LBRtcYiIj/cYiI/3GIiP9xiIj/cYiIhAxywEjYiP9xiIj/cYiI/3GIiP9MwSxD7XGIiP9xiIiP9xiIj/cYiErXHGKO/3GIiP9xiFD50BaP9xiIiP9xiIj/cYiEenPJWMiP9xiIiP9xiIj/cYhNuSw0bYiI/3GIiP9xiIiP9xiIj/cYiI/3GIiP9xTdUcMq6IiP9xiIj/cYiIj/cYiI/3GIiEDHLASNiI/3GIiP9xiIiP9xiIj/cYhBxyzjjXGIiP9xiIj/cYiIj/cYiI/3GIiP9xhKuyxkTYiI/3GIiI/3GIiP9xiE6jPBXMcYiI/3GIiI/3GIiP9xiESpPMVsiP9xiIiP9xiIj/cYhEk0zGy4iI/3GIiP9xiIj/cYSrssZE2IiP9xiIiP9xiIj/cYiIRKk8xWz/cYiIj/cYiI/0LdHPIuj/cYiI/3GIhW9doKiP9xiIiP9xiIj/cUinPHWMcYiI/3GIiI/3GIiP9xiIj/cYiEe9LJQtj/cYiIj/cYiI/z12MrOJzXGIiI/3GIiP9xhEk0zGy4iIj/cYiI/3FD+KzQdYiIj/cYiI/3GED6rAFViI/3GIiP9xXfHTDo/3GIiP9xhPVWwaqY/3GIiP9xiFbv2hCIiI/3GIiP83XAG5o/5xiIiP9xiISfSscLWIj/cYiIj/cYRXdcuIqP9xiIj/cYg6v6K2QF2IiP9xiIj/TIlMV2uIiP9xiIj/cYS4lMV2uI/3GIiP9xiEABrAD1j/cYiI/3GIiP9xR8Msk82Ij/cYiIj/XvHTDoj/cYiI/3GIiP9xha89YM/3GIiP9xiITx2MHieIj/cYiI/3GIiI/3GIiP9xgyUfK+rg2Ij/cYiIj/Swucb0b/cYiI/3GIhEjUzHK4iI/3GIiP9xiIiFb12gqP9xiIj/cYSrssZE2IiP9xiIiP9xiE3yrCDVcYiI/3GIiI/3GIiP9xiIj/cYiI/3GIhA3RwDLoiP9xiIiFzr1BSIiP9xiIj/cYiIj/cYR8Msk82I/3GIiP9xiIj/cYiI/3GIiI/0pvXGkKcYiI/3GIiESTTMbLiP9xiIj/cYiI/3GIiP9xiIiP9b7dYSiP9xiIj/cYiIj/cYiI/3GIiP9xiIhHpzyVjIj/cYiI/3GIiP9xiEGPTPcLiIj/cYiITaM8NcyIiP9xiIj/cYiI/3GIiP9xiIiP9xiEq7LGRNiI/3GIiP9C4xzxzv9xiIj/cYTFdsOolxiIj/cYiIhQ+d8GcYiI/3GIiEGPTPcLiP9xiIj/cYiIj/QfqsAVWIiP9xiIiP9Ph0wni4iI/3GIiI/0yfPFYMiP9xiIj/cYiIhQ+d8GcYiI/3GIiP9xiIiP9xiIj/WPXZCv9xiIj/cYiIj/cYiI/3GITdUcMq6I/3GIiP9xiIj/cYiI/3GIiI/0OVTNarcYiI/3GIiI/3GFrt1hL/cYiI/3GIiI/3GIiP9xiIj/cYiI/3GIiI/3GEulPEWscYiI/3GIiP9xiIiP9xiIhAsTwF7IiI/3GIiP9xiIiP9xiIS4lMR2txiIiP9xiIj/cYiIQLE8BeyIiP9xiIiP9xiIR8Msk83/cYiI/3GIiP9xiIj/cYiIj/SYtMh0uI/3GIiI/3GIiP9xiEGrPPVMj/cYiIj/cYiE6dPBYscYiI/3GIiI/3GIiP9xiIhG2RyiboiI/3GIiP9xhE4Ryx7nGIiP9xiIj/cU7PHBMOcYiI/3GIhT990IiP9xiIj/cYiE3PHDMOiP9xiIj/cYiI/3GIhQ+dAWj/cYiI/3GEHdHOIucYiI/3GIiP9F4RzB7o/3GIiP9xStccYo6Ij/cYiI/3GIiEGVTParj/cYiI/3GIiP9xROEcwe7/cYiI/3GIQN0cAy6IiP9xiIj/cUKVTNarcYiI/3GIiE6HTCeL/3GIiP9xiIj/cU6dPCYsiI/3GIiP9xiIj/cYS588VgyP9xiIj/cYiI/3FIkUyG64/3GIiP9xiIj/cYiIj/cYQbE89OyP9xiIj/cYiI/3GIiI/3FLnzxWDI/3GIiP9xiIiP9xiE6dPCYs/3GIiP9xiIiP9xhD+KzQdYiP9xiIiP9xhOnTwmLI/3GIiP9xiIiP9xiIRJNMxsuI/3GIiI/3GIiP9xiIj/cYiIQMcsBI2Ij/cYiIj/cYiI/3GIiP9xiIj/TuysMTWIiP9xiIj/cYhLiUxXa4/3GIiP9xiIiP9xRZNMpstxiIj/cYiIhKiUxna4iI/3GIiESNTMcriI/3GIiI/3GIiP9xiIj/cYiIQ9sc0k6Ij/cYiI/3GIiI/3GIiP9xiIj/cYhD4RzR7oiI/3GIiP9e69MUiIj/cYiI/3GFfv2BBxiIiP9xiEDjHALOiP9xiIiP9xiIj/cYhHpzyVjIiP9xiIiP9xiIj/Ro1MtyuI/3GIiP9xiIj/QrE89OyIj/cYiIj/cYiI/3GIiP9Cqzz1TIiIj/cYiI/3GEGxPPTsj/cYiI/3GIiI/3GIiP9xiEGrPPVMj/cYiIj/cYiI/3GIhBqzz1TP9xiIiP9xiIj/cYiI/3FBqzz1TIiI/3GIiP9xiIXPHUDoiI/3GIiIXOvUFIiI/3GIiP9xXfHTDoj/cYiI/3GIhAxywEjYiI/3GIiP9xiIiP9xiIj/cYiI/3FBxyzzjY/3GIiP9xiIiP9xiIj/cYiI/0ylPFWsj/cYiIj/cYiI/3GIiEqfPGYMiIj/cYiI/3GIiP9xiIhD2xzSToiP9xiIj/cYiIj/cYiI/3GIiP9xiEq7LGRNiI/3GIiI/3GIiP9xiIj/cYiI/0OrPNVMcYiI/3GIiP9xiIj/cYTdUcMq6Ij/cYiI/3GIiI/3GIiP9xiIj/cYiETFLLOtcYiI/3GIiI/3GIiP9xiIj/cYiISsEsY+3/cYiI/3GIiI/3GIiP9xiIj/cYR70slC2Ij/cYiIj/cYiI/3GIiP9MnzxWDIiP9xiIj/cYiI/3GIiP9PozwlzIiP9xiIj/cYiI/3GE6dPCYsiP9xiIj/cYiI/3GITqM8FcxxiIiP9xiIj/cYiI/3GISrssZE2Ij/cYiIj/cYiI/3GIhEqTzFbI/3GIiI/3GIiP9xiIj/cUulPFWs/3GIiI/3GIiP9xiIhc69QUiIiP9xiIj/cYiFD50Bb/cYiIj/cYiI/3GIiP9xXevTFIiP9xiIj/cYUPnQFoj/cYiIj/cYiI/3GIhQ+dAW/3GIiI/3GIiP9xhB3RziLnGIiP9xiIj/cYiI/3GIiI/3GIiP9xiIj/VffbCHGIiI/3GIiP9xROEcse5xiIiP9xiE3VHDKuj/cYiIj/cYiI/3GIiP9xiIj/cYiIj/cYiI/3GIiP9xhBsTz07I/3GIiI/3GIiP9xiIj/cYiI/3GIiI/3GIiP9xiIhW9doKj/cYiIj/cYiI/3GIiEfDLIPNcYiI/3GIiP9xiIiP9xiIj/cYiI/3GIQN0cAy6IiP9xiIj/cYiIj/cYiI/3FBlUz2q4iIj/cYiI/3GIiP9xiIj/cYiIj/cYiI/3GIiP9xiIj/cYiIj/cYiI/3GIiP9xiETbHLJOcYiI/3GIiP9xiITc8cMw6I/3GIiI/3GIiP9xiIj/cYhA3RwDLoiI/3GIiP9xiIiP9xiIj/cYhHkUyW64iIj/cYiI/3FIi0yHS4j/cYiI/3GIiEGrPOVMcYiIj/cYiI/3GIiP9Cqzz1TIiIj/cYiI/3GIiP9JkUyG64j/cYiI/3GIiEqfPGYMiIj/cYiI/0OPTOcLj/cYiI/3GIiP9xg/QBGxv+6I/3GIiP9xiIj/cYiIj/cUinPHWMcYiI/3GIiP9xiIiP9xiIRKk8xWyP9xiIj/cYiIj/TKU8VayP9xiIj/cYiI/3GIiI/3FBxyzzjY/3GIiP9xiITlVsKqmIiP9xiIiP8/u2GyRJ6P9xiIj/cYRL8sxA2Ij/cYiI/3GIiP9xiIj/cYiEHIzONzcYiI/3GIhHvSyULY/3GIiP9xiD69orFCXXGIiI/3GIS4lMV2v/cYiIj/cYha7dUScYiI/3GIhW9doKiI/3GIiP9xiIj/cYiIj/cYQY9M9wuIiI/3GIhKnzxmDIiI/3GIiI/3GIiP9L1xxijoiI/3GIiP9xiIj/cYiIXPHUDoiI/3GIiP9xhH2RySbo/3GIiP9xiIj/cYiI/3GIiIRJNMxsuP9xiIj/cYiIj/cYiISqU8ZayI/3GIiP9xiIiP9xiIj/cUe9LJQtiIj/cYiI/3GIiI/3GIiP9xiES/LMQNj/cYiI/3GIiI/3FFk0ymy3GIiP9xiIiP9xiIPbths0SeiI/3GIiIQXlc+GqIj/cYiI/3GIiP9xiIj/cU6dPCYsiI/3GIiP9xhAAawA9Yj/cYiI/3GEufPFYM/3GIiI/3GIhCR3zriI/3GIiI/3GEhvXIkKiI/3GIiP9xQo9M5wv/cYiI/3GIhG4Lyh9IiI/3GIiP9xR/askJX/cYiI/3GIiP9xRhOcrsaIiP9xiIj/cTYwIbrP3o/3GIiP9xiIQZVM9quI/3GIiP9xiIj/cYiIj/Qqs89UyIiP9xiIj/cYiIj/cYiES/LMQN/3GIiP9xiIj/cYQ/is0HWIiP9xiIj/RpNMtsuP9xiIj/cYiI/3GIWu3WEv9xiIj/cYiFrt1RJxiIj/cYiI/0X4rMB1/3GIiP9xiIj/cYiI/0apPLVs/3GIiP9xiEh1XIiqj/cYiI/3GDDm8bApDoiIj/cYiDiNgbdyfnGIiP9xiIj/RymMrWeIj/cYiIhEvyy0DXGIiP9xiIj/cU6dPCYsiI/3GIiP9xiIj/cYiI/3GIQbE89OyP9xiIj/cYiI/3GIhD+KzQdYj/cYiI/3GEiLTIdLj/cYiI/3GIhLiUxXa/9xiIj/cYiI/3GIiI/3GIhCK4ztR4iI/3GIiP9xiIj/cYOKoSt1XtcYiIj/cYiI/3GIiESTTMbLiP9xiIj/cYQZVM9quIiP9xiIj/Qt688hSP9xiIj/cYhEqTzFbIiP9xiIj/cYiI/3GIhHkUyW64iI/3GIiP9xiIR6c8lYyIj/cYiI/3EyX6G+oF6IiP9xiIj/cYR6c8lYyIiI/3GIhOa1wpSoiP9xiIj/cYTDt8TEiI/3GIiP9xXevTFIiP9xiIj/cYiI/3GES/LMQNiP9xiIiP9xTqM8JcyP9xiIj/cYiIPlhCsqe9iIj/cYiIj/SZFMhuuP9xiIj/cYiESTTMbLiI/3GIiP9xNiohutXeiI/3GIiP9xhKwSxj7YiP9xiIj/XuvTFIiI/3GIiP9xS4lMV2uIj/cYiI/3GIiEqfPGYMiIj/cYiIRI1MxyuIj/cYiI/3FDD5zfBoiP9xiIiP9xiIj/cUGrPPVMiI/3GIiI/3GIiP9xhIkUx263GIiI/3GIiE6HTBeLcYiIj/cYiEb2rKCViP9xiIiP9xTodMJ4uIj/cYiIj/cYiIQLE8BeyIiP9xiIj/cYiIj/cUD6rAFViI/3GIiI/3Ew/YKwEn2IiP9xiIj/Rdy8wjSI/3GIiI/3GDJIEb637oiI/3GIiP9xROK8wdT/cYiI/3GIiEIrjO1HiI/3GIiP9xiIiESNTMcriP9xiIiP9xhHwyyTzYj/cYiI/3GIiP9xiIj/cYiIj/cYhExSzDrf9xiIj/cYiI/3GIiP9xiIiP9xiIR4tMl0uIiI/3GIiEe9LJQt/3GIiP9xiIhc8dQOiIj/cYiI/3GIVu/aEIiIj/cYiI/3GIiP9xhW9doKiIiP9xiIj/RcUsw62Ij/cYiI/3GIVvXaCoiI/3GIiP9xiEfZHJJu/3GIiP9xiIj/cYhd8dIOcYiIj/cYiFzx1A6IiP9xiIj/SMMsk82IiP9xiIiP9xiIj/cU6dPCYsiP9xiIiP9xhd69MUj/cYiI/3GIg1R7G7uE6IiP9xiIj/cUWTTKbLcYiIj/cYiI/3GIiP9xiIj/cYiIj/cYiIQ8Us062IiP9xiIj/Rb8sxA2IiP9xiIiEeLTJdLiI/3GIiI/0vXHGKOiI/3GIiI/3FQ+dAWiI/3GIiP9xiIhHi0yXS4iI/3GIiI/3GIhNuSw0bYiP9xiIj/cYiI/3GIiI/3GIiP9xhOuSwUbXGIiP9xiIj/cYiIj/cYTqM8Jcz/cYiI/3GIiP9xiEiRTHbrcYiI/3GIiP9xiEWNTKcrcYiI/3GIiI/3GEGxPPTsj/cYiI/3GIiP9xiEGrPPVMiP9xiIj/cYhd8dIOcYiIj/cYiIQLE8BeyIiP9xiIj/cYMa1xv1KOiI/3GIiI/3FN7KwxNYj/cYiIj/cYSRGcfuaIj/cYiI/3GIiP9xiFrt1hL/cYiI/3GIQjGM7OeIiP9xiIj/SPaskJWP9xiIj/cYiIRJNMxsuI/3GIiP9xiIj/cYiIj/cYTqM8Jcz/cYiI/3GIhFd1yoinGIiP9xiIiEe9LJQt/3GIiP9xiIWe3XEoiIj/cYiIRKk8xWz/cYiI/3GIiE6HTCeL/3GIiP9xiIiP9xiEGrPPVMj/cYiI/3GIg4RBG4u+6IiP9xiIiP83XaG5ol5xiIiP9xiIhKiUxna4iIj/cYiI/3GIiP9xiIj/cYR70slC2IiP9xiIj/cYS4lMV2uI/3GIiP9xhKwsxj04iP9xiIj/TVdsSomI/3GIiP9xiIQZVM9quI/3GIiP9xiIj/cYRZNMpstxiIj/cYiI/3GIiP9FvyzEDYiIj/cYiI/3GIiP9xiIhN1Rwyrv9xiIj/cYiEDjHALOiP9xiIj/cYiI/3GIiEtXbFqJiI/3GIiP9xiIj/cYhBlUz2q4iP9xiIj/cYhAF5wPhv9xiIj/cYiEuJTFdr/3GIiP9xiIj/cYRKk8xWyIiP9xiIj/cYiI/0mRTIbriP9xiIj/cYSG9ciQqIj/cYiI/3GEYNnK8miIj/cYiI/3FLiUxXa4iP9xiIj/T6M8JcyI/3GIiI/3GE6jPCXM/3GIiP9xiIj/WO/ZEIj/cYiI/3FQ+dAWiIj/cYiI/3GIUPnQFo/3GIiI/3GIQccs441xiIj/cYiI/3GIiP9xiIiFnt1xKIj/cYiI/3GIiI/3GIiP9xiIj/cYiI/3GE0JnD9m/3GIiP9xiDGzcb9Mjo/3GIiP9xhAAawA9Y/3GIiI/3GIhNozw1zIiI/3GIiP9xiIiP9xiIj/cYMxYxvenOj/cYiIj/cYiI/3GIiP9xiIS4lMV2v/cYiI/3GIiP9xiE25LDRtiIiP9xiIj/cYQo9M1wtxiIj/cYiI/3FDD5zfBoiI/3GIiP9xhMQXxL6P9xiIiP9xiIR8Msk83/cYiI/3GIiP9xiIhIWWyKaYj/cYiI/3GIRKk8xWyI/3GIiI/3GIiP9MnzxWDIj/cYiIj/cYiI/0mRTIbrj/cYiIj/cYiI/3GIRKk8xWyI/3GIiI/3GIiP9xiIR6c8lYyI/3GIiI/3GIiP9xiIj/cYRKk8xWyIiP9xiIj/cYQZVM9quIiP9xiIj/cYiI/3GEGrPPVMiI/3GIiP9xiIj/cUfDLJPNiI/3GIiP9xiIiP9xiIj/cYiI/3GEiRTIbr/3GIiP9xiIj/T7ksJG2P9xiIj/cYiIj/cYiI/3GIiEeLTJdLiIj/cYiITodMJ4v/cYiI/3GIiEeLTJdLiIj/cYiI/07yrDDViI/3GIiP9xQZVM9quIiI/3GIiP9xiEhZbIppiI/3GIiI/0+HTCeLiIj/cYiIj/WPXZCv9xiIj/cYiDPjUb0croiP9xiIiP9R+dAWiIj/cYiI/3GEP4rNB1iIj/cYiI/3FH9qyQlf9xiIj/cYiI/3GIiI/3GIiP9xhOh0wni4iP9xiIj/cYTc8cMw6IiP9xiIj/cYiI/3GIiI/3GIiP9xiIhW79oQiI/3GIiP9xiIj/cYiI/3FIpzyFjP9xiIj/cYiI/3GIhLnzxGDHGIiP9xiIj/TIlMV2uIiP9xiIj/TXNcOMpxiIj/cYiIRI1MxyuIj/cYiI/3GIiI/3GIhNozw1zIiI/3GIiP9xiIhLiUxHa3GIiP9xiIiP9xiEeRTJbriIj/cYiIj/cYiI/3GIiP9xiIj/cYiEPbHNJOiIj/cYiIj/THNcWMqIiI/3GIiP9F2xzCToj/cYiI/3GFP33QiIj/cYiIj/cUHdHOIucYiIj/cYiIVu/aEIj/cYiIj/cYQ+Ec0e6IiP9xiIiP9xiIj/cYiI/1j12Qr/cYiIj/cYhKwSxj7Yj/cYiI/3GIhW9doKiP9xiIiP9xT2tcGUr/cYiI/3GIhJ9KxwtYiI/3GIiP9Nc1w4ynGIiP9xiIj/Qscs842I/3GIiP9xhOcVwo6oiI/3GIiEMPnN8G/3GIiP9xiIj/cYiIj/cYiI/3GIiEGrPOVMcYiIj/cYiI/0CBXBjq/3GIiP9xiIhAxywEjYiP9xiIj/cYiIj/cYiIRg2cryb/cYiI/3GIiE3PHDMOj/cYiIj/cYiEIrjO1HiIj/cYiITp7cFhJxiIj/cYiI/zzForU6Xf9xiIj/cYiIRJNMxsuI/3GIiP9xiDlEEba77nGIiP9xiIj/cVrz1gyP9xiIj/cYhBlUz2q4iP9xiIj/cYQo9M1wtxiIj/cYiI/0yfPFYMiI/3GIiP9xiIj/cTh3kbiIboiI/3GIiP9xRWFsuemIj/cYiI/0KxPPTsiIj/cYiI/3GDlEEbe77v9xiIj/cYhLc1xYyoj/cYiI/3GEiLTIdLj/cYiI/3GIRJNMxsuIiP9xiIj/cYQAGsAPWI/3GIiP9xiEGxPPTs/3GIiP9xiIhCK4ztR4iI/3GIiESTTMbLj/cYiIj/cYiI/3GIhd69IUcYiIj/cYiESNTMcriIj/cYiI/3GIiP9xiIj/ObGyuE5N/3GIiI/3GIgxrXG/Uo6P9xiIj/cYiI/0mRTIbriP9xiIj/cYiI/3FX79kQj/cYiI/3GErXHGKOiP9xiIj/cYiI/3GDP5Qb0GvoiI/3GIiP9EXWzKKXGIiP9xiIj/RBWc3qaIj/cYiIj/cYiI/3GIiP9JkUyG64j/cYiI/3GIhIi0x3S3GIiP9xiIj/NeNRvByuj/cYiI/3GIR8TMk7OI/3GIiP9xiIj/RfiswHX/cYiI/3GIQZVM9quIj/cYiI/17x0w6I/3GIiP9xiEHHLOONcYiIj/cYiI/3GIiP9xiIj/cUrBLGPtiIj/cYiIj/cYiI/3GIiP9xS6U8Vaz/cYiIj/cYiI/0aTTLbL/3GIiI/3GIiEGA/PfwiP9xiIj/cYiI/3GIiI/3FOozwlzI/3GIiP9xiIj/cYiIj/TKU8VayP9xiIj/cYiI/3GIiI/0W/LMQNiIj/cYiI/3GIiP9xiIiEenPJWMj/cYiI/3GIiP9xiIhEk0zGy4j/cYiI/3GIQZVM9quIj/cYiI/3GITodMJ4uI/3GIiP9xiIg+n3GxYI5xiIiP9xiIhNpNw1soiP9xiIiP9xhD+KzQdYiP9xiIiP9xhGE5yuxoj/cYiI/3GErBLGPtiI/3GIiP9xiIhZ89cMiI/3GIiP9xhBluz2kYiI/3GIiP9xQo9M5wv/cYiI/3GIiI/3GIiP9xiIj/QrE89OyIj/cYiIj/cUTFLMOtiP9xiIj/cYiIR5FMluuIj/cYiI/3GIiEeRTJbriI/3GIiP9xiIj/cYiIRJNMxsuI/3GIiP9xhIi0yHS4/3GIiP9xiDr1QbUKvnGIiP9xiIj/SNkckm6Ij/cYiI/3GIiI/3GIiP9xiIj/cUulPFWs/3GIiI/3GIiP9xiIj/cYiIOtlRtSaucYiIj/cYiIOD4RuMHuiIj/cYiI/0LHLPONiP9xiIj/cYiIj/cYSG9ciQqIj/cYiI/3GIiEeRTJbriI/3GIiP9xiIj/Sb0sdC1xiIiP9xiFnz1wyIiP9xiIj/Ro1MtyuI/3GIiP9xiEAXnA+G/3GIiP9xiIj/cUWTTLbL/3GIiP9xiIg7i4G0dH5xiIj/cYiIg7ZMS1mzuI/3GIiI/3GEkRnH7miI/3GIiP9xiIj/cYiIj/cUu7LERNcYiI/3GIiEPFLNOtiIj/cYiI/007fExIiIj/cYiI/3FClUzWq3GIiP9xiIj/TJ88VgyIj/cYiI/3GIiP9xiIiP9xRL8sxA2Ij/cYiI/3GIiP9xiIiP9xhBsTz07I/3GIiP9xiIj/cYiIj/cYhZ89cMiIj/cYiI/3GIiI/1j12Qr/cYiI/3GIiP9Dj0znC4/3GIiP9xiIRXdcqIpxiIiP9xiIg+kmOxbZxxiIiP9xiISe6scRWIiI/3GIiP9MiuxXUYiI/3GIiP9xS588VgyI/3GIiP9xiIj/cYST18fCiP9xiIj/cYg8WaGzpl5xiIj/cYiIRWFsqelxiIiP9xiEGPTPcLiIj/cYiI/3FOzxwTDnGIiP9xiIj/cU9xXAjqcYiI/3GIiP9L7qxhFYiP9xiIj/cYiIj/cYiIRL8stA1xiIj/cYiIQ+K80dSI/3GIiP9xiIRJNMxsuIj/cYiI/3GIiI/3GIiP9xiIRMUss61xiIj/cYiI/3GIiI/3FKwSxj7YiI/3GIiP9xiIj/cYiI/3GIiI/3FT990IiIj/cYiI/3GIiI/3GIiP9xiIj/cYiI/3GF3x0w6P9xiIj/cYiI/3Fa7dYSiP9xiIj/cYhN1Rwyroj/cYiI/3GErXHGKOiP9xiIj/cYiI/3GErXHGKOiP9xiIj/cYha7dYS/3GIiP9xiETcvLI0cYiI/3GIiP9V99wI/3GIiP9xiITp08FixxiIiP9xiIj/QIFcGOr/cYiI/3GIhDFZzOpnGIiP9xiIhLV2xaiYiP9xiIj/cYN9tRuSSuj/cYiIj/cYiESNTMcriIj/cYiI/3GEDjHALOiIj/cYiI/3GFD50BaI/3GIiI/3GIiEfDLIPNcYiI/3GIiP9xiIj/cYiIR6c8lYyI/3GIiP9xiIj/cV3x0w6I/3GIiP9xiIj/cUfZHJJuiP9xiIj/cYiI/3GDlaAbal/nGIiP9xiIhW79oQiI/3GIiP9xiIj/cUHjHOHOcYiI/3GIiP9xiIiFP33Qj/cYiI/3GIhExSyzrXGIiP9xiIiFD53wZxiIj/cYiIS4lMR2txiIj/cYiI/0/WvBKUcYiI/3GIiIR4zslzGIiP9xiIj/cU0fjC4HcYiI/3GIiP9xiEtzXFjKiP9xiIiP9xiEGxPPTs/3GIiP9xiIj/cYiIj/cYhBlUz2q4j/cYiIj/cYiES/LMQN/3GIiP9xiIj/cYhG9qyglYiI/3GIiP9xiIiP9xiIj/cYiI/3GE6jPCXM/3GIiI/3GIiP9xiISp88ZgyIiI/3GIiP9xiIj/T508JiyIiP9xiIj/cYiI/3GIhN1Rwyro/3GIiP9xiIWfPXDIiI/3GIiP9xiIj/cYiIMmQBvZv+cYiI/3GIhAAaz/5XGIiI/3GIiEqJTGdriIiP9xiIj/SZFMhuuP9xiIiP9xiIj/TLssVE3/cYiI/3GIiER3XMiKiIj/cYiIj/cYiI/3GIiP9xiITp08Jiz/cYiI/3GIhHkUyW64iI/3GIiP9xiIj/RcUsw62Ij/cYiI/3GIiI/3GEenPJWMiIj/cYiI/3FIi0yHS4j/cYiI/3GIhLnzxGDHGIiP9xiIj/cYiIj/cYiI/0W/LMQNiIj/cYiI/3GIiEGrPPVM/3GIiP9xiIj/cYQas89UyIj/cYiI/3GIiP9xiIiDPHYb04noiI/3GIiP9xiIiP9xiIj/cYhKuyxkTYiP9xiIj/cYhKuyxkTYiI/3GIiP9b89YMj/cYiI/3GIiIRsMso82IiI/3GIiP9xiIj/cYiI/3GIiI/3GIhHpzyVjIj/cYiI/3GIiI/3FFjUy3K/9xiIiP9xiIj/cUSpPMVsiIj/cYiIj/cYiIRL8stA1xiIj/cYiI/3GIiI/3GIiP9xS6U8Vaz/cYiI/3GIiI/3GIhNozw1zIiI/3GIiP9xiIiP9xiIhHpzyVjI/3GIiP9xiIiP9xiIj/cYiEe9LJQtj/cYiI/3GIiI/3GIhEk0zGy4j/cYiIj/cYiI/0m9LHQtcYiI/3GIiP9xiIiP9xiIj/cYiES/LMQN/3GIiP9xiIhD4rzR1Ij/cYiIj/cYRJNMxsuIiP9xiIiP9DlUzWq3GIiP9xiIiP85lcK4aj2I/3GIiP9xiD6mErJZ7f9xiIiP9xiEGrPPVMj/cYiI/3GIiI/3GIiP9xiEGVTPariI/3GIiP9xSKc8dYxxiIj/cYiIj/cYiI/3GIiP9CxyzzjYj/cYiI/3GIiI/3GIQas89UyP9xiIj/cYiIj/cYiI/3GIiEqlPGWsiP9xiIiP9AgVwI6nGIiI/3GIiP9xiIj/TKU8VayP9xiIiP9xiEiM7Icx/3GIiP9xiDlEEba77nGIiP9xiIhZ89cMiP9xiIiP9xhOozwlzP9xiIj/cYiEF5XPhqiIj/cYiIj/M2QBvpv+iI/3GIiP9xhEvyzEDYiP9xiIj/T4dMJ4uIiI/3GIiFzx1A6Ij/cYiI/3FExSzDrYj/cYiIj/cYhW9doKiI/3GIiP9xRY1MtyuP9xiIj/cYhOh0wni4j/cYiI/3GEJ5XOhq/3GIiI/3GIhKpTxlrIiP9xiIj/cYiIj/cYiI/3FA4xwCzoiIj/cYiI/0NjbOnJiI/3GIiP9xhEqTzFbIiI/3GIiP9xiIj/cYhOnTwmLI/3GIiP9xiIR77MlBOI/3GIiP9xgyXgG+of6Ij/cYiI/3GIiP9xRKk8xWyIiI/3GIiP9xiIj/cYhKuyxkTYiP9xiIiP9xhFjUynK3GIiI/3GIiE2dPDYsiIj/cYiIj/cYiI/3GIiE3srCE1cYiI/3GIiP9Gk0y2y4/3GIiP9xiIj/cYhOozwVzHGIiI/3GIiP9xiIj/cUGxPPTsiP9xiIiP9xiIj/cYiI/3GIiE25LDRtiP9xiIiP9xiIj/cYiI/3GE6jPCXM/3GIiI/3GIiE6HTBeLcYiIj/cYiI/3GIiP9xiIj/cYiIRL8sxA3/cYiI/3GIiP9xiIj/cYiIj/cYhD2xzSToiIj/cYiI/3GIiP9xiIj/cYiIj/cUTFLMOtiP9xiIj/cYiI/3GIiP9xiIiP9xiIWfPXDIiP9xiIj/cYiIj/cYiI/0jgvJH0iP9xiIj/cU6jPCXMj/cYiI/3GIiI/3FLnzxWDI/3GIiP9xiIiP9xhNzxwzDoiI/3GIiP9xR8Msk82Ij/cYiI/3GEHHLPON/3GIiP9xiIhIb1yJCo/3GIiP9xiIR9kcgm5xiIj/cYiI/3FQ+dAWiIj/cYiI/3GIhOh0wni4/3GIiP9xiIj/cYQas89UyIj/cYiI/3GE3srDE1iP9xiIj/cYhN8qwg1XGIiI/3GIiP9xhEk0zGy4iIj/cYiI/3GIQbE89Oz/cYiI/3GIiI/3GIR5FMluuIiP9xiIiP9xTda8MpSIiP9xiIj/cYiIRJNMxsuI/3GIiP9xiIj/cYiIMbNxvkyOcYiI/3GIiED6rAFV/3GIiP9xiIj/cYSItMh0uP9xiIj/cYiEwJnE9miIj/cYiI/0LjHPHO/3GIiP9xiIj/cYiI/0aNTLcriP9xiIj/cYiErBLGPtj/cYiIj/cYhMO3xMSP9xiIiP9xiIj/cYQbE89OyP9xiIj/cYiIj/cYhLc1xYyoj/cYiI/3GIiP9xQas89UyIiP9xiIj/cYiI/3GETFLMOtj/cYiI/3GIiI/3GIiP9xiIj/SMMsk82IiP9xiIj/cYiIj/cYiI/3GIhHwyyTzf9xiIj/cYiI/17x0w6Ij/cYiI/3GIiP9Gk0y2y4/3GIiP9xiIj/SNkckm6Ij/cYiI/3GIiP9xiIiP9xiIj/cYiEqfPGYMiIiP9xiIj/QrE89OyIj/cYiI/3GIiI/3GIiP9xhEqTzFbIiP9xiIiP9xiIj/cYiIR6c8lYyP9xiIiP9xiIj/cUSpPMVsiIj/cYiIj/cYhEk0zGy4iP9xiIiP9xiIj/cYiI/3GEenPJWMiIiP9xiIj/cUWTTKbLcYiIj/cYhG9qyglYiP9xiIiP9b89YMj/cYiI/3GIiP9xTqM8JcyI/3GIiP9xiIj/cYiI/3GIiE3PHDMOj/cYiIj/cYiI/3GIiP9xiIj/cYPfNBswy+j/cYiI/3GIiI/3FEqTzFbIiI/3GIiP9xiIiP9xhHvSyULYiP9xiIj/cYiI/3GIiI/0+jPCXMiP9xiIj/cYiI/3GIiI/3GIiP9xiIj/Qscs842I/3GIiP9xiIiP9xiESpPMVsiP9xiIj/cYiFnz1wyIiP9xiIj/cUe9LJQtiIj/cYiIj/cYiI/3GIiP9xiETbHLJOcYiI/3GIiP9xiIiE5rXClKiP9xiIj/cYiITbksNG2I/3GIiP9xiIiP9xiIj/cYiITbksNG2I/3GIiP9xiFD50BaI/3GIiP9xiEGrPPVMiP9xiIj/cYiI/3GIhLiUxXa/9xiIj/cYiI/0ylPFWsiP9xiIj/cYiI/3GIiEnurHEViIj/cYiI/3E5W6G3pF7/cYiI/3GIiIR4tMl0uIj/cYiIj/Rb8sxA2IiP9xiIj/S/SsYLWI/3GIiP9xT09sGwmI/3GIiI/0xzXFjKiIiP9xiIj/cYiIQ8Us062IiP9xiIj/Q49M5wuP9xiIj/cYiIj/cUuJTFdriP9xiIiP9xiIS4lMR2txiIiP9xiIj/cYiEGVTPariP9xiIj/cYiIQZVM9quP9xiIj/cYiI/0+jPCXMiP9xiIiP9xiIj/cYiI/0m9LHQtcYiI/3GIiI/3GIiP9xiIj/cYiI/3GIiI/0/PHBMOcYiIj/cYiI/3GIiP9xiIhBqzz1TP9xiIj/cYiEGPTPcLiI/3GIiP9xiIj/cUHkvOG0cYiI/3GIiI/0vXHGKOiI/3GIiI/3GIiP9xhBqzz1TIj/cYiIj/cYhBlUz2q4j/cYiIj/cYiI/3GIRKk8xWyI/3GIiI/3GIQbE89Oz/cYiI/3GIiP9xiIiP9xiIj/cYiI/3GITc8cMw6Ij/cYiI/3GIiI/3GIiP9xhFjUy3K/9xiIj/cYiI/3GIiFbv2hCIj/cYiI/3GIhc8dQOiIiP9xiIj/cYiI/3GIRMUsw63/cYiI/3GIiI/3GIiP9xiIj/cYiITaM8NcyIiP9xiIj/cYiI/3GEenPJWMiIiP9xiIj/cYiI/3GIiEGrPPVM/3GIiP9xiIj/cYRL8sxA2I/3GIiI/3GIiP9xiIj/cYiI/3GIiEqlPGWsiI/3GIiP9xiIQbE85OxxiIiP9xiIj/cYiI/3GIiP9xiIQ9sc0k6IiP9xiIiP9xiIj/cYiI/3GIiP9xiIiEbZHKJuiI/3GIiI/3GIiP9xiIj/cYR8Msk82I/3GIiP9xiIiP9xiIj/cYiI/3FHvSyULYiI/3GIiI/3GIiP9xiIj/cYiI/3FExSzDrYj/cYiIj/cYiI/3GIhBqzz1TP9xiIiP9xiIhZ89cMiP9xiIj/cYhJPXx8KP9xiIj/cYiIj/cYiIRJNMxsuP9xiIiP9xiIMPzhsBMej/cYiI/3GIhLnzxGDHGIiP9xiIj/T9UcEq5xiIj/cYiI/0LjHPHO/3GIiP9xiIj/cUSpPMVsiIiP9xiIj/cYiI/3FFk0y2y/9xiIj/cYiI/0CXTAeLcYiI/3GIiP9NQXxL6IiP9xiIj/cYiI/3GIR8Msk82P9xiIj/cYhCMYzs54iI/3GIiI/0XhHMHu/3GIiP9xiIiEqlPGWsiP9xiIj/cYR77MlBOIiP9xiIj/cUf2rICVcYiIj/cYiI/0yfPFYMiP9xiIiP9xiIS4lMR2txiIiP9xiIj/cYTeysMTWI/3GIiP9xiITp08FixxiIiP9xiIj/cYiI/3GIiP9BLYwOJ4/3GIiI/3GISRGcfuaI/3GIiP9xiIj/cYiIj/cU0JnD9m/3GIiP9xiIj/cU0JnD9mj/cYiI/3GIiP9xiITfKsINVxiIj/cYiI/0CXTAeLcYiI/3GIiE6HTCeL/3GIiP9xiIj/cYiI/3FKC5xvRv9xiIj/cYiI/3GIhEk0zGy4iP9xiIj/cYhEqTzFbIiP9xiIj/cUGVTPariIiP9xiIj/cYiI/3GIR70slC2I/3GIiI/3GIiP9xiIj/cYiI/3FB3RzyLv9xiIj/cYiIj/cYiI/3GIiP9GjUy3K4j/cYiI/3GIiEDHLASNiI/3GIiI/3GIiP9xiIj/cYiEPhHNHuiI/3GIiP9xiEfZHJJu/3GIiP9xiIj/cVrz1gyP9xiIj/cYiI/3GIS4lMV2uP9xiIj/cYiIQOMcAs6P9xiIj/cYiFzx1A6IiI/3GIiErCzGPT/3GIiP9xiIg/JCGx296P9xiIiP9xiIhGDZyvJv9xiIj/cYiIj/cU5xXCjqiIiP9xiIj/cUWO7LcRj/cYiI/3GIiP9xiIiP9xiIj/VffbCHGIiP9xiIiP9xRL8sxA2Ij/cYiI/3GIiP9xiIhBsTzk7HGIiP9xiIj/cYQbE89OyP9xiIiP9xiIj/cYiIRI1MxyuIj/cYiI/3GIiEbgvKH0iI/3GIiP9xiIiP9xiIj/RqrcpVJxiIiP9xiIj/cYiI/3FLnzxWDIj/cYiI/3GIiP9GqTylbHGIiI/3GIiP9xiIj/cYiI/3GIiI/0y7LFRN/3GIiP9xiIj/RcUsw62Ij/cYiI/3FU99sIcYiI/3GIiP9xiIj/cYiIj/cYiEGVTParj/cYiIj/cYiIRtkcom6IiP9xiIj/cYiI/3GIiP9F2xzCToj/cYiI/3GIiI/3GIiP9xiD6fcbJgjo/3GIiP9xiITc8cMw6I/3GIiP9xhEvyzEDYiP9xiIj/cYiI/3GIiP9C4xzxzv9xiIj/cYiI/0LjHPHO/3GIiP9xiITp08Jiz/cYiI/3GIiP9xiIj/T508JiyIiP9xiIj/cYhK9KxQtXGIiP9xiIj/cYRZNMpstxiIj/cYiI/3GIiP9xRZNMtsv/cYiI/3GIiP85k4G4bH6I/3GIiI/3GErBLGPtiI/3GIiP9xiIj/cYiI/3GIiI/3GIiP9MnzxWDIj/cYiIj/cYiI/0aTTLbL/3GIiI/3GIiP9Dj0znC4/3GIiP9xiIQY9M9wuIj/cYiI/3GISG9ciQqI/3GIiI/3GIRJNMxsuIj/cYiIj/cYiIQ+Ec0e6P9xiIiP9xiIj/cYiI/3GIiP9xiIiP9xhQ+dAWiP9xiIj/cYiEDdHAMuiI/3GIiI/3GIiFbv2hCI/3GIiI/3GIiP9xiIj/cVP33QiIiI/3GIiP9xiEPhHNHuiIj/cYiI/3GIXevTFP9xiIiP9xiIRtkcom6IiI/3GIiP9xiIj/cYiEenPJWMiI/3GIiP9xiIj/cYiIR6c8lYyI/3GIiP9xiIj/Qt0c8i6P9xiIj/cYhA4xwCzoiP9xiIj/cYQOMcAs6IiP9xiIj/cYiI/3GIiI/3GIiP9xR9kckm6I/3GIiP9xiIj/cYiI/3GIiI/3GIiP9xiIj/cYiI/0jZHJJuiI/3GIiP9xiIiP9xiIj/cYiI/3GIiP9xiF3x0w7/cYiI/3GIiP9xiIj/cYiIj/cYiI/3GIiP9xhQ+dAWiI/3GIiP9xiIj/cYiI/3GIiI/3GIiP9xiIj/cYiI/17x0w6Ij/cYiI/3FQ+dAWiI/3GIiI/3GIiP9xiIj/cYiI/3GIiI/3GIiP9xiIQOMcAs6I/3GIiP9xiIj/cYiFnz1wyIiP9xiIj/cUDjHALOiIiP9xiIj/cYiI/3GIhKpTxlrIiI/3GIiP9xiIj/RxOcrsaIiP9xiIiP9xiIj/cYiI/3GIhEvyzEDf9xiIiP9xiIj/cYiI/3GIiP9xQd0c8i7/cYiI/3GIiI/3GIiP9xiIj/cYiI/3GIiI/3GIQ9sc0k6IiI/3GIiP9xiIj/cUGrPPVMiIj/cYiI/3GIiP9xiIj/cYiIj/cYiI/3GIiEPhHNHuiP9xiIj/cYiI/3GIiP9xiIiP9xiE3PHDMOiI/3GIiP9xiITodMJ4uP9xiIj/cYiI/04ljC2ncYiI/3GIiP9xiIiEP4rNB1/3GIiP9xiIiP9xiIj/cYiI/3GIRMUsw63/cYiI/3GIiI/3FOh0wni4iP9xiIiP9xhH2rySVI/3GIiP9xiIRJNMxsuIj/cYiI/3GEHdHOIucYiI/3GIiP9xhQ+dAWiI/3GIiP9xiIj/cYiI/3GIiI/3GIiP9xhX79gQcYiIj/cYiI/3GIiP9xha89UMcYiIj/cYiEDdHAMuiI/3GIiP9xiIWe3XEoiIj/cYiI/3GIiP9xha89UMcYiIj/cYiI/3GIiP9xiEqlPGWsiIiP9xiIj/cYiI/3GIiP9xiIiP9xiIj/cYiI/3GIiP9xiIiP9xiIj/cYiI/3GIiP9xiIiP9xiIj/cYiIXPHUDoiP9xiIiP9xiIj/cYiI/3GIiP9xiIiP9xiIj/cYiI/3GIiP9xiIiP9xiIj/cYiI/3GIiP9FvyzEDYiIj/cYiI/3GIiP9xhOozwlzP9xiIiP9xiIj/cYiI/3GIiP9xiIiP9F2xzCTo/3GIiI/3GIiP9xiIj/cYiE2jPDXMiIiP9xiIj/cYiI/3GIiP9xiIiP9xiIRtkcom6IiI/3GIiP9xiIj/cYiI/3GIS6U8RaxxiIj/cYiI/3GIiP9xiIiP9xhK1xxijo/3GIiI/3GIiP9xiIj/cYiI/3GIiI/3Fa7dYSj/cYiI/3GIiI/3GIiP9xiIj/cYiI/3GIiI/0vBLGPtiIiP9xiIj/cYiI/3GIiP9xiIiP9xiIVu/aEIiP9xiIiP9xiIj/cYiIVvXaCo/3GIiI/3GIhD2xzSToiI/3GIiP9xiIj/cYiI/3GIiI/3GEPhHNHuiIj/cYiIj/cYiI/3GIiP9xiIj/cYiIj/cYStccYo6P9xiIiP9xiIhN1RwirnGIiI/3GIiP9xiIj/cYiI/3GIiI/3GIiP9xiIj/cYiI/3FBxyzzjY/3GIiI/3GIiP9xiIj/cYiI/3GIiI/3GIiP9R+dAWiIj/cYiIj/cYiI/3GIiFP33Qj/cYiIj/cYhD2xzSToiIj/cYiI/3GIiP9xiIj/cYiIj/cYhT990IiP9xiIj/cYiIj/cYiI/3GIiP9R+dAWiIiP9xiIj/UfnQFoiI/3GIiI/3GIiP9xiIj/cYiEfDLJPN/3GIiP9xiIiP9xiIj/cYiI/0+5LCRtj/cYiI/3GIiI/3GIiP9xiIj/cYiI/3GEfDLJPNiP9xiIiP9xiIj/cYiI/3GIiP9xiIhD4RzR7oj/cYiI/3GIiI/3GIiP9xiIj/cYiEtzXFjKj/cYiI/3GIiEfDLIPNcYiIj/cYiISEN8i8iI/3GIiI/3GEenPJWMiIj/cYiI/3GIiErBLGPt/3GIiI/3GIiESTTMbLj/cYiIj/cYg+pXGxWo5xiIiP9xiISHVciKr/cYiI/3GIiDYV0brqLv9xiIj/cYiFnz1wyIj/cYiIj/cYRMUsw62P9xiIj/cYiI/3GEWTTKbLcYiI/3GIiP9xNi6jutFciI/3GIiI/3GIPz3yscINiP9xiIiP9xg/OhGxxe6Ij/cYiI/3FFd1y4ioj/cYiI/3GIR6c8lYyIiP9xiIj/cYhK7qxhFf9xiIj/cYiIQPqsAVX/cYiI/3GIiP9xWvPWDP9xiIiP9xiIj/cYhH2RySbv9xiIj/cYiI/1j12Qr/cYiIj/cYiEDdHAMuiI/3GIiP9xiIj/cYhd8dIOcYiIj/cYiI/3GIhN1Rwyro/3GIiP9xiIj/Rqk8pWxxiIiP9xiIj/cYiIQZVM9quP9xiIj/cYiITZ08NiyIiI/3GIiP9xStccYo6Ij/cYiI/3GFrt1hL/cYiIj/cYiITPKsQNWIj/cYiIj/cUfDLJPNiI/3GIiP9xhFjUy3K/9xiIj/cYiFnt1xKIiI/3GIiP9xS588VgyP9xiIiP9xiED6rAFVj/cYiIj/cYiI/3GIiP9xiIhOnTwWLHGIiP9xiIj/cUu7LERNcYiI/3GIiI/3GIiP9xiIj/cYiE3yrCDVcYiI/3GIiP9xiIj/cYiIRg2cryaP9xiIj/cYiIMlYWvqnpiP9xiIj/cYiIQZVM9quP9xiIj/cYiI/0CXTAeLcYiI/3GIiP9xiIiP9xhPOXwcaIj/cYiIj/cYhd69MU/3GIiP9xiIiE2jPDXMiI/3GIiP9xiIj/cYiIj/cYhIdVyIqo/3GIiP9xiIhIPXyMKIiI/3GIiP9xiDredLYhi4iP9xiIj/cYOFoBuKX+iIiP9xiIj/cYiI/3E5S3W3tIqIj/cYiI/3FB5LzhtHGIiP9xiIj/cUKVTNarcYiI/3GIiP9xiIhKpTxlrIiP9xiIj/cYiI/01zXDjKcYiI/3GIiEeRTJbriI/3GIiP9xiIhOnTwWLHGIiP9xiIj/cYRZNMpstxiIj/cYiI/0CXTAeLcYiI/3GIiP9O7KwxNYiI/3GIiP9xhLkOxW8Y/3GIiP9xiIQZVM9quI/3GIiP9xiIj/cYhFYWy56Yj/cYiI/3GISHVciKqP9xiIj/cYiISrssZE2P9xiIiP9xiIj/cYiI/3GITbksNG2IiP9xiIiP9xiIj/cYiI/3GEfDLJPNiP9xiIj/cYiIj/T6M8JcyI/3GIiP9xiIj/cYiIj/cYiI/3GIiEDjHALOj/cYiI/3GIiP9xiIj/cYiIj/cYiI/3GIhN1Rwyro/3GIiP9xiIj/cYiI/3GIiI/3GIiP9xiIRMUss61xiIj/cYiI/3FFd1y4ioj/cYiIj/cYiI/3GIiP9xhBsTz07I/3GIiI/3GIiP9xiIj/cYg9wWGzPp6IiP9xiIj/cUulPFWs/3GIiP9xiIiEhvXIkK/3GIiP9xiIj/RCuM3UeI/3GIiP9xiIQN0cAy6Ij/cYiIj/cYiI/3GIhZ7dcSiIiP9xiIj/cYR77MlBOIj/cYiIj/cUrurGEVj/cYiIj/cYRY1MpytxiIiP9xiIQOMcAs6P9xiIiP9xiIRKk8xWyP9xiIj/cYiIj/cYhKpTxlrIiI/3GIiP9xiIiP9xiIj/Qqs89UyIiP9xiIiP9xTp08JiyI/3GIiP9xiIiP9xiDDlUbAqroiP9xiIj/cYiI/3GIiI/3FA4xwCzoiI/3GIiI/3Fa89YM/3GIiP9xiIj/cYiIj/WO/ZEI/3GIiP9xiIiP9xiIj/cYiI/0XbHMJOiP9xiIj/cYiI/3GIiI/3GIiP9xiIj/cYiI/3GFP33QiIiP9xiIj/cYiI/3GIiI/3GIiP9xiIj/cYhKuyxkTYiP9xiIiP9xiIj/cYiI/0+5LCRtj/cYiI/3GIiI/3GIiP9xiIj/cYiI/3GIiI/3GIU/fdCIj/cYiI/3GIhQ+dAWj/cYiI/3GIiP9xiIiP9xiIj/cUfDLJPNiI/3GIiP9xiIj/cYiIj/cYiI/3GIhOnTwWLHGIiI/3GIiP9xiIR8Msk83/cYiI/3GIiP9PozwlzIiP9xiIj/cYhJC5x/RoiP9xiIiP9xhEqTzFbIiP9xiIj/cYiIj/cYiI/3GIR6c8lYyIj/cYiIj/cYiI/0mnPIWM/3GIiP9xiIiP9xiIj/cYiI/3GIhKwSxj7Y/3GIiP9xiF3r0xSP9xiIj/cYiEfDLJPN/3GIiP9xiIXfHSDnGIiP9xiIj/cYiI/3GIiI/0ylPFWsj/cYiI/3GIiP9xiIiP9xhOuSwUbXGIiP9xiIj/cYiI/3GIiI/0W/LMQNiIj/cYiI/3GIiP9xiIiP9xiIhDxSzTrYiI/3GIiP9xiEqlPGWsiIiP9xiIj/cYiI/3GIiP9b89YMiP9xiIj/cUTbHMJOj/cYiI/3GIiEh1XHiqcYiI/3GIiP9xWu3WEoj/cYiI/3GIhKpTxlrIiI/3GIiP8zZaG+ml6IiP9xiIj/cYiI/3GITda8MpSI/3GIiP9xiEJ5XNhqcYiIj/cYiI/0yJTFdriIj/cYiI/3EyZAG+m/6I/3GIiI/3GDJkAb6b/o/3GIiP9xiIhHi0yXS4iI/3GIiI/3GIiP9xhIkUx263GIiI/3GIhHkUyW64iP9xiIiP9xR70slC2IiP9xiIj/cYiI/3GIiI/0xzXFjKiIiP9xiIj/UfnQFoiI/3GIiI/3GIiP9xiIj/cYiI/3GIiI/3GIiP9xhT990IiI/3GIiI/3GIiP9xiFD50BaP9xiIiP9xiIQZVM9quP9xiIiP9xiDlFsba6TnGIiP9xiIj/W+3WEoiP9xiIj/cYhD4RzR7oiI/3GIiP9xiIhBlUz2q4/3GIiP9xiIj/cUGrPPVMiIj/cYiI/3GIiP9xhBqzz1TIiP9xiIj/cYiI/3GIS588Vgz/cYiI/3GIiEVbbLpJ/3GIiI/3GIiEGrPOVMcYiI/3GIiI/3GIiP9xhBqzz1TIj/cYiIj/cYiI/3GIiP9PozwlzIj/cYiIj/cYiI/3GIiEPbHNJOiI/3GIiP9xiIj/cYiIj/cYiI/3GIVu/aEIiIj/cYiIUPnfBnGIiP9xiIiP9xiIj/cVD50BaIj/cYiIj/cYiI/3GIiP9xiIj/cYiIj/cYiIWe3XEoiP9xiIiP9xiIj/cYiI/3GIiP9xiIiP9xiIj/ReEcwe7/cYiIj/cYiI/3GIiP9xiIj/cYiIj/cYiISsEsY+3/cYiI/3GIiP9xiIj/cYiIj/cYiI/0LdHPIuj/cYiI/3GIiP9xiIj/cYRKk8xWyIiP9xiIj/cYiI/3GIiES/LMQN/3GIiP9xiIj/cYiI/0aTTLbLj/cYiI/3GIhT990IiP9xiIj/cYiIQjGM7OeI/3GIiP9xiIj/cYiIj/cYiI/0W/LMQNiIj/cYiI/3GIQas89UyI/3GIiP9xiIj/cYiEkRnH7miP9xiIj/cYiI/3GIiP9xWvPWDI/3GIiP9xiIQas89Uz/cYiIj/cYiI/0KxPPTsiI/3GIiP9xiITbksNG2IiP9xiIj/cYiIVvXaCo/3GIiI/3GIiP9xiEfDLJPNj/cYiI/3GIiP9xiIiP9xiIj/S/SsYLWP9xiIiP9xiIhW79oQiP9xiIiP9xiEU/fLwIiIiP9xiIj/cYS21cWSqIiP9xiIj/cYTFdsSon/cYiI/3GIiP9xiIj/QJjsB3FxiIj/cYiIj/cUrurGEVj/cYiIj/cYiI/3GIiP9xiITbksNG2Ij/cYiIj/cYiI/3GIiP9xiIj/cYSsEsY+2Ij/cYiIj/cYiI/3GIiP9xiIj/cYiIj/cUTbHMJO/3GIiI/3GIiP9xiIj/cYiI/3GIhHvSyULYj/cYiI/3GIiP9xiIj/cYiIj/RcUsw62Ij/cYiI/3GIiP9xiIj/cYiIj/XuvTFIiP9xiIj/cVrz1gyP9xiIj/cYiI/3GIiP9xiE25LDRtiIiP9xiIj/cYiI/3GIiP9MnzxWDIiP9xiIj/cYiI/3FX79kQj/cYiI/3GIiP9xiIiP9xiIj/cYiI/3GIiP9xiEHHLOONcYiIj/cYiI/3GIiP9xhBsTz07I/3GIiI/3GIiP9xiIj/cYiI/3GIV+/YEHGIiP9xiIhD4RzR7oj/cYiI/3GIiP9xiIiECxPAXsiIj/cYiI/3GIiP9xiIiP9LwSxj7YiIj/cYiI/3E7djK1ic2IiI/3GIiP9xiIStccYo7/cYiI/3GIiE3VHDKu/3GIiP9xiIj/PvNBswy+iI/3GIiP9xiE3srDE1j/cYiI/3GIiEGVTParj/cYiI/3GIiEuJTEdrcYiI/3GIiP9MiUxXa4iI/3GIiP9xiEiRTHbrcYiI/3GIiP9L2LxidIiI/3GIiI/3GIiP9PnTwmLIiP9xiIiP9xiErBLGPtiP9xiIj/cYiI/3GIiP9xiIiP9xiIj/cYStccYo6I/3GIiP9xiIj/cYiI/3GIiI/3GIiP9xiIj/cYiI/3GIiI/3GIiP9xiIj/cYiI/3GIiI/3GIiP9xV+/ZEP9xiIiP9xiIj/cYiI/3GIiP9xiIiP9xiIhA4xwCzv9xiIiP9xiIj/cYXevTFI/3GIiI/3GIiP9IwyyTzYiI/3GIiP9xiIj/cYiIj/cYiI/3FIkUyG6/9xiIiP9xiIRI1MxyuIiP9xiIj/cUuJTFdriI/3GIiP9xRZNMpstxiIiP9xiIj/PTwRtMPuiIj/cYiI/3GE6dPCYsiP9xiIj/cYiEV3XKiKcYiI/3GIiP9xR/askJX/cYiI/3GIiP9Dj0znC4/3GIiP9xiIiE2dPDYsiIj/cYiI/3GIiI/3GIiP9xiIj/cYTc8cMw6IiP9xiIj/cYiIhHkUyW64j/cYiI/3GIhEvyzEDY/3GIiP9xiIj/cYiI/3GIQw+c3waI/3GIiP9xiIj/cYiIj/cUZFfJuocYiI/3GIiIQ9sc0k6I/3GIiI/3GIiP9xiIj/cYiISSeMbYdxiIj/cYiIj/cYhLbVxZKoiP9xiIj/cYhBlUz2q4iP9xiIj/cYhIkUx263GIiP9xiIj/cYiI/3GIiI/3GIiE6HTBeLcYiIj/cYiIR70slC3/cYiI/3GIiP9xTqM8JcyI/3GIiP9xiIPD2xtMJO/3GIiP9xiIiE2dPDYsiIj/cYiI/3FLc1xYyoiI/3GIiI/3GISItMd0txiIiP9xiEfDLJPNj/cYiI/3GIiP9Dj0znC4/3GIiP9xiIj/cYiDJeAb6h/o/3GIiP9xiE9VbBqp/3GIiP9xiIj/PXWRs4pucYiIj/cYiI/1j12Qr/cYiI/3GIiISrssZE2P9xiIj/cYiINg/RuvAuj/cYiI/3GIiP9xiIiE8HnB+GiI/3GIiP9xiIj/cYiIj/Th+MPgf/cYiI/3GIiP9xOtwztiPMiIj/cYiI/3GIiI/3GIiP9xiIj/cYhKwSxj7Yj/cYiI/3GIWvPVDHGIiP9xiIj/cYSJFMhuv/cYiI/3GIiP9xiIj/cYiIj/cYiI/3GIiP9xiIQ+Ec0e6Ij/cYiI/3GIiP9xiIiP9xiEHHLOONcYiI/3GIiP9xiIj/cYhOnTwmLI/3GIiP9xiIj/cYiISqU8ZayIj/cYiI/3GIiP9xiIiP9FvyzEDYiI/3GIiP9xiIj/cYiIj/TKU8VayP9xiIj/cYiI/3GIiI/3GEGrPPVMiP9xiIj/cYiIj/cYR6c8lYyIiP9xiIj/cYiIj/cYS6U8RaxxiIj/cYiI/01XbEqJiP9xiIj/cYiI/3GEe9LJQtiI/3GIiI/3GIiP9xiIj/cU65LCRt/3GIiP9xiIiP9xiIj/cYhLnzxGDHGIiI/3GIiP9xiIj/Rdscwk6I/3GIiP9xiFP33QiIj/cYiI/3GIiP9F4RzB7o/3GIiP9xiIhA4xwCzo/3GIiP9xiEfZHJJu/3GIiP9xiIj/cYiI/0KxPPTsiIj/cYiI/3GIiP9xiIj/cYiIj/cYiIU/fdCP9xiIj/cYiIj/cYiI/3GIiP9xiIj/cYiIj/cYiI/3GIiP9xiIUPnQFo/3GIiP9xiIhQ+d8GcYiIj/cYiI/3GITdUcMq6I/3GIiP9xiIU/fdCI/3GIiI/3GIiP9xiIj/cYhOcvwo0IiP9xiIiP9xg4exS4hOuIj/cYiI/3GIMd9RviCucYiI/3GIiP9GqTylbHGIiI/3GIiEeRTJbriP9xiIiP9xiIj/cUWTTKbLcYiIj/cYiI/3GIiP9xR70slC2IiP9xiIiP9xiIj/cYiI/3FLpTxVrP9xiIiP9xiIj/cYiI/3GIhHkUyW64iI/3GIiP9xhFk0ymy3GIiP9xiIj/cUNHfMuIcYiI/3GIiP9xStccYo6Ij/cYiI/3GIiP9GjUy3K4j/cYiI/3GIiI/3GIhKpTxlrIiP9xiIj/cYiIj/cYhLnzxGDHGIiP9xiIiP9GjUy3K4/3GIiI/3GIg5FHK3642I/3GIiP9xhK2LxidIj/cYiI/3GIiP9Dj0znC4/3GIiP9xiIiP9xiIj/cYhHwyyTzY/3GIiP9xiIj/Q49M5wuP9xiIj/cYhLnzxWDP9xiIj/cYiI/1vz1gyI/3GIiP9xiD31grMKff9xiIj/cYiISqU8ZayIj/cYiI/3GIiP9xSKc8hYz/cYiI/3GIiP9xiIj/cYhBqzz1TIj/cYiI/3GIiP9xiIiP9xiIj/cYiEfDLJPN/3GIiP9xiIj/cYiIj/cYiIQMcsBI2Ij/cYiI/3GIiP9xVPfbCHGIiP9xiIj/XuvTFIiI/3GIiP9xiIj/cYiI/3GEAtjP0ncYiIj/cYiISti8UnRxiIj/cYiI/3GIhOnTwmLP9xiIj/cYiI/zaB0rt+LYiP9xiIj/cYSrssZE2IiP9xiIiP9xhOh0wni4j/cYiIj/cYiI/3GIRNscsk5xiIj/cYiI/3GIiP9xiIiP9xiIj/cUGxPPTsiP9xiIj/cYiIj/cYiI/3GIhKpTxlrIiP9xiIiP9xiIj/cUinPHWMcYiI/3GIiI/3GIiE2jPDXMiI/3GIiP9xiIQas89UyP9xiIj/cYiI/3GIiI/3GEGxPPTsj/cYiI/3GIiP9xiIiP9DlUzWq3GIiP9xiIiP9MnzxWDIj/cYiI/3GIiI/3GEP4rNB1iI/3GIiI/3GE5xXCjqiIj/cYiI/3GIiP9xiIj/cYRY1Mtyv/cYiI/3GIiIQas85UxxiIj/cYiI/3GIiI/zySIrVt3YiP9xiIj/cYhLV2xaiYiIj/cYiINUYRu7nuiP9xiIj/cYiIQOS8ArSP9xiIj/cYiI/3GESpPMVsiIj/cYiI/3GIhEk0zGy4iP9xiIj/cYiI/3FOnTwmLIiP9xiIj/cYiI/0OVTOar/3GIiP9xiIj/cYiIhEvyy0DXGIiP9xiIj/cYiI/3GIhHpzyVjIiP9xiIj/cYiI/3GIiI/3GIiP9xhE2xzCTv9xiIj/cYiI/3GIiP9GqTy1bP9xiIj/cYiI/3GIiP9xiIiP9xiIj/cU7PHBMOcYiI/3GIiP9xiIj/cYiIj/cYiErBLGPtj/cYiI/3GIiP9xiIj/cYiIj/cYiI/3GIhA4xwCzoj/cYiI/3GIiP9xiIj/cYiIj/cYhLnzxGDHGIiP9xiIiP9xTodMJ4uIj/cYiIj/cYiI/3GIiP9JkUyG64j/cYiI/3GIiP9xiIj/cYhJJ4x9h4/3GIiI/3GE9rXAlKcYiI/3GIiP9Y79kQiP9xiIj/cYiE85fBxoj/cYiI/3GIhQ+dAW/3GIiI/3GIiP9xXevTFIj/cYiIj/cYR8Msk82I/3GIiP9xiIj/cYQas89UyIj/cYiI/3GIiP9xiEq7LGRNiI/3GIiI/3GIiP9xiIj/cYiI/0apPLVs/3GIiP9xiIj/cYiIRL8stA1xiIiP9xiIj/cYiI/3GIiP9xiIQ9sc0k6IiP9xiIiP9xiIj/cYiI/3GIiP9xiIiP9xiIj/S9ccYo6IiP9xiIj/cYiI/3GIiP9xiIhKuyxkTYj/cYiI/3GIiP9xiIhZ89cMiI/3GIiP9xhN1RwyroiP9xiIj/cYiI/3GIiP9V99wI/3GIiP9xiIQ9sc0k6IiP9xiIj/cYiI/3GIRKk8xWyIj/cYiI/3GIiP9xiIiEq7LGRNj/cYiI/3GIiP9xiIj/cYhLpTxFrHGIiP9xiIj/cYiEufPEYMcYiI/3GIiP9xiIj/Rqk8tWz/cYiI/3GIiP9xRY1MtyuP9xiIj/cYiI/3GIiI/3GIiP9xQas89UyIj/cYiIj/cYTp08JiyP9xiIj/cYiEMPnN8Gj/cYiI/3GIiP9xiIhHkUyW64iP9xiIj/cYiITp08FixxiIj/cYiI/3GIiI/3GIiP9xiIj/cUTbHMJOj/cYiI/3GIiP9xiIiP9xiESpPMVsiP9xiIj/cYiIRJTsxrGI/3GIiI/3GIhHvSyULY/3GIiP9xiIj/PUIRtL3uiI/3GIiP9xg+vkOyQbyP9xiIj/cYg6vgK2Qf2IiP9xiIj/cYhNzxwzDoiP9xiIj/cYiIhLO3xcSIiI/3GIiI/3GIiP8xS7G/tE5xiIj/cYiI/0jgvJH0iP9xiIj/cYiIj/cYiI/0+dPCYsiI/3GIiI/0+jPCXMiP9xiIj/cYiI/3GIhHpzyVjIiP9xiIj/cYiEeRTJbriIj/cYiI/3GIiP9xiIQas89UyP9xiIj/cYiI/3GIS6U8RaxxiIj/cYiI/3GIiP9xhLpTxVrP9xiIj/cYiI/3GIiP9xiIiP9LwSxj7YiIj/cYiI/3GIiP9xiIj/cYiIj/cYiEPhHNHuiP9xiIiP9xiIj/cYiI/3GIiP9xhIkUyG6/9xiIj/cYiI/3GIiI/3GIRL8sxA2P9xiIj/cYiI/3GE6dPCYsiP9xiIj/cYiI/3FQ+dAWiIj/cYiI/3GITc8cMw6Ij/cYiI/3GIiI/3GIiP9xiIj/cYQnlc6Gr/cYiI/3GIiF3r0hRxiIj/cYiI/3GIiIRuC8ofSI/3GIiI/3GIiP9PnTwmLIiP9xiIiP9xiIg3xgK4Of1xiIiP9xiIhFRXy7qI/3GIiI/3GIhLiUxHa3GIiI/3GIiP9DlUzWq3GIiI/3GIiP9xQxWc3qaI/3GIiP9xiIiDVQk7uvbI/3GIiP9xiIiP9xiIj/cYiI/3GIiP9xiIiP9xiIj/cYiI/3GIiP9xiIhOh0wni/9xiIj/cYiIj/cYiI/3GIiP9xiIj/cYhD4RzR7oiI/3GIiP9xiIiP9xiIj/cYiI/3GIiEfDLIPNcYiI/3GIiI/3GIiFzx1A6Ij/cYiI/3GEDjHALOiIj/cYiI/3GIR70slC2Ij/cYiI/3GIPfNBswy+/3GIiP9xiIj/cYQas89UyIj/cYiI/3GIiP9xiIhZ89cMiI/3GIiP9xRVtsukmIiP9xiIiP9NbvxJEP9xiIj/cYiI/3Ex31G/IK6P9xiIj/cYiI/3GIiP9xiIiFnt1xKIj/cYiI/3GEHdHOIucYiI/3GIiI/3FCeVzoao/3GIiP9xiIj/TiWMLadxiIj/cYiI/3FNH4wuB3GIiI/3GIiP9xiIj/cYiI/3GIiI/3GIhHpzyVjIj/cYiI/3GIOGABuJ/+iI/3GIiP9xiIj/cYiIj/cYhGDZyvJoj/cYiI/3GIiI/3GINVwBu6P+iP9xiIiP9xhX79gQcYiI/3GIiI/3GIiP9xRL8sxA2Ij/cYiI/3GIiI/3GIhD4RzR7oj/cYiIj/cYV+/YEHGIiP9xiIiP9GYWy56YiI/3GIiP9xhMO3xMSIj/cYiI/3GIiP9xiIQbE89Oz/cYiI/3GIiP9xiIj/cYiIj/cYiI/3GIiP9C3RzyLo/3GIiP9xiIj/cYiIhJC5x/Ro/3GIiP9xiIj/cYiIj/cYiI/3GIRKk8xWyI/3GIiI/3GIiDVl4ruaHf9xiIj/cYiI/3FPVWwaqYj/cYiI/3GIiP9xiIQas89UyP9xiIj/cYiI/zpgAbaf/nGIiI/3GIiP9Cqzz1TIiI/3GIiI/3GEGVTPariI/3GIiI/3GEkRnH7miI/3GIiP9xiIj/cYiIj/T7ksJG2P9xiIj/cYiE6dPBYscYiIj/cYiI/3GIiP9xiIj/cUHHLPONj/cYiIj/cYiI/3GIiP9xiIj/cYhX79gQcYiI/3GIiP9xhAF5wPho/3GIiP9xiIj/cYhd69MUj/cYiI/3GIhKnzxmDIiIj/cYiI/3FK1xxijoiP9xiIj/cYiETFLLOtcYiI/3GIiP9xiIiP9xS588VgyP9xiIj/cYiIj/cYiEGPTPcLiI/3GIiP9xiIj/cVfv2RCP9xiIj/cYiIUPnfBnGIiI/3GIiP9xhEk0zGy4iIj/cYiI/3GIiESpPMVs/3GIiI/3GIiP9xiITp08FixxiIiP9xiIj/cYiESNTMcriIj/cYiI/3GEe9LJQtiI/3GIiI/3FOh0wni4iP9xiIiP9xTqM8JcyP9xiIj/cYiI/3GIiI/3GIiP9xS588VgyP9xiIiP9xiIRL8sxA3/cYiI/3GIiP9xXfHTDoj/cYiI/3GIhKnzxmDIiIj/cYiI/3GIS3NcWMqI/3GIiP9xiElDfGvIcYiI/3GIiP9xUPnQFoiI/3GIiP9xiIj/cYWu3WEo/3GIiP9xiISItMd0txiIj/cYiI/3GIiF3r0hRxiIj/cYiI/3GIiP9xiFfv2BBxiIj/cYiI/3GIU/fdCIiP9xiIj/cYhN1Rwyroj/cYiI/3GIiP9xiIiP9xiIj/cYiI/007fExIiIj/cYiI/3GF3x0w7/cYiIj/cYiI/3GIiP9xhOozwlzP9xiIiP9xiIj/QQGsAPWIj/cYiIj/cYNjAhus/e/3GIiP9xiIj/cUiRTIbrj/cYiI/3GIhLQXxb6IiIj/cYiI/3GEDjHALOiIj/cYiI/3FOh0wni4iI/3GIiP9xQOMcAs6IiI/3GIiP9xOsQCtjv9iIiP9xiIj/cUJHfOuIiIiP9xiIhIWWyKaY/3GIiP9xiIiP9xiIj/cYQbE89OyP9xiIj/cYiIj/cYiI/3GIhEqTzFbI/3GIiI/3GIhA5LwCtIj/cYiI/3GIgyZAG9m/5xiIiP9xiIj/cYiI/3GEYNnK8miIj/cYiI/3GIg4RBG4u+6IiP9xiIj/cYiITwecH4aIiP9xiIj/cYiI/3GIiP9xiIiP9C3RzyLv9xiIiP9xiIj/VffbCHGIiP9xiIiP9xhA3RwDLoiIj/cYiI/3GIiP9xiIj/cYiIj/cYiI/3FE2xzCTo/3GIiP9xiIj/cYiI/3GIhd8dIOcYiI/3GIiP9xiFrt1hL/cYiI/3GIiP9xiIj/cYiIj/cYSsEsY+2Ij/cYiI/3GIhc8dQOiIj/cYiIj/W+3WEoj/cYiI/3GIiI/3GIiP9CsTz07IiP9xiIj/cYiIj/cYiI/3GISrssZE2Ij/cYiI/3GIiI/3GIiP9xiIj/cYiI/3GIiI/3GIXevTFP9xiIj/cYiIj/cYiI/3GIWu3VEnGIiI/3GIiP9xUPnQFoiP9xiIiP9xiIj/cYiI/1H50BaIiI/3GIiP9xiIj/cYiI/3GIiI/3GIhNzxwzDoj/cYiI/3GIiP9xiIj/cYiIj/cYiI/3GISrssZE2Ij/cYiI/3GIiI/3GIiP9xiIhN1Rwyrv9xiIj/cYiI/3GIiP9xiIiP9xiIj/cYiI/3FBsTz07Ij/cYiIj/cYiI/3GIiP9xiIj/cU65LCRt/3GIiI/3GIiP9xiIhW9doKj/cYiIj/cYhA4xwCzoj/cYiIj/cYiFnt1xKIiP9xiIiP9xV/XYCnGIiP9xiIj/cYQOMcAs6IiP9xiIj/cYT2tcCUpxiIiP9xiIj/W/PWDI/3GIiP9xiIiDhkg7ibfI/3GIiP9xiIj/RqrctVL/cYiI/3GIiP9FxSzDrYiP9xiIiP9xiIO1mhtaZeiIj/cYiI/3GIiP9xiIj/cYiIhAxywEjYiP9xiIj/cYiIRg2cryb/cYiIj/cYiI/3GIiP9xiIj/cYiFD50BaP9xiIj/cYiI/3GIiI/3GE6jPCXM/3GIiP9xiIhHkUyW64iP9xiIj/cYTeysMTWI/3GIiP9xiIj/T508JiyIiP9xiIj/cYiI/3GIiI/3GISsEsY+2I/3GIiP9xiIj/cYiI/3GIiI/3GIhAxywEjYiI/3GIiP9xiIj/cYhEvyzEDYj/cYiI/3GIiP9xiIj/cYiIhBqzzlTHGIiP9xiIj/cUHjHOHOcYiI/3GIiP9xhN1RwyroiP9xiIj/cYiIQOMcAs6P9xiIj/cYhPOXwcaIj/cYiI/3GIhLbVxZKoiP9xiIj/cYiI/3GIiP9F4RzB7o/3GIiP9xiIj/cYiF3r0xT/cYiI/3GIiE6dPBYscYiI/3GIiP9xRNscwk6P9xiIj/cYiI/3GIiI/3GIhEvyzEDf9xiIj/cYiI/3Fa89YMj/cYiI/3GIiP9xR9kckm6I/3GIiP9xiIj/cYiIj/cYiI/3GIhJ9KxwtYiI/3GIiP9xiIj/cUuQ7FbxiP9xiIj/cYiI/0y7LFRN/3GIiI/3GIhT990Ij/cYiI/3GIiESTTMbLiP9xiIj/cYiIhT990I/3GIiP9xiIj/cU6jPCXMiP9xiIj/cYiI/3GIiP9xiIiEPbHNJOiP9xiIiP9xiIg9wWGzPp6P9xiIj/cYiIj/Rqk8pWxxiIj/cYiIRuC8ofSIj/cYiI/3GIhD+KzQdYj/cYiI/3GIiI/1jv2RCP9xiIj/cYiIj/VffbCHGIiP9xiIj/cUrXHGKOiI/3GIiP9xiEuJTFdrj/cYiI/3GIiEGxPOTscYiI/3GIiP9xiIj/cYiIj/OmABtp/+cYiI/3GIiP9xiETFLMOt/3GIiI/3GIiP9xiIj/cYiI/3GIiI/3GITc8cMw6Ij/cYiI/3GIiP9xiIj/cYiIj/cYR8Msk82I/3GIiP9xiIj/cYiI/3GIiITbksNG2I/3GIiP9xiIj/cYiI/3GIiIQ8Us062IiP9xiIj/cYiI/3GIiP9xiIiE3PHDMO/3GIiI/3GIiP9xiIj/cYiEh1XIiq/3GIiP9xiIiE5xXCjq/3GIiI/3GIiP9CsTz07IiP9xiIj/cYiIj/cYRKk8xWyIj/cYiI/3GIQZVM9quIj/cYiI/3GIiI/1X32whxiIj/cYiI/3GErXHGKOiP9xiIj/cYhK1xxijo/3GIiP9xiIiP9xV/XYCnGIiP9xiIj/cYU/fdCIiI/3GIiP9xiEGxPPTs/3GIiI/3GIhD2xzSToiI/3GIiP9xiFP33QiI/3GIiI/3GE3VHDKuiP9xiIiP9xiIj/cYiI/3GIiP9xiIiP9xiFb12gqIj/cYiI/3GIhA4xwCzoj/cYiI/3GIiEqfPGYMiIj/cYiI/3GITda8MpSI/3GIiI/3GE6dPCYsj/cYiI/3GIiI/3GEufPFYM/3GIiP9xiIhHvSyULY/3GIiP9xiIj/cYiI/3GIiI/3GIiP9xiIj/cYiI/3GIiI/3GIiP9xiIj/cYiI/3GIiI/3GIiP9xhE2xzCTv9xiIj/cYiI/3GIiP9xiIiP9xiISsEsY+2P9xiIj/cYiI/3GIiP9xiIiP9xiIj/cYiI/3GIiP9xiIiP9xiIj/cYiI/3GIiP9xiIiP9xhNzxwzDoiI/3GIiP9xiIj/Qqs89UyIiI/3GIiP9xiIj/cUufPFYMiP9xiIj/cYiI/3GIiP9JpzyFjI/3GIiP9xiIhHi0yXS4iI/3GIiP9xiIhHkUyW64iP9xiIj/cYiI/3GE5xXCjqiIj/cYiIj/cU3PHDMOiIiP9xiIj/cYTFdsOolxiIj/cYiIhMCZxPZoj/cYiI/3GIRXj8uHD/cYiIj/cYiI/0OVTNarcYiIj/cYiI/3GIiP9xQbE89OyI/3GIiI/3GIiP9xiIQZVM9quI/3GIiP9xiIj/QHz8GTCP9xiIiP9xiIj/cYiI/3GIiP9xPGHitJ4d/3GIiI/3GIiP9xPfNBswy+iP9xiIj/cYhCY2zpyf9xiIj/cYiIhD2xzSToj/cYiIj/cYiI/3GIiP9Ae1wZSo/3GIiP9xiIiP9xiISQucf0aI/3GIiP9xiIiEqfPGYMiI/3GIiP9xiIiP9xiEeRTJbriIj/cYiIj/cYTnFcKOqIiP9xiIj/cYSu6sYRWP9xiIj/cYiIT/CsEPWIiI/3GIiP9xiIj/T6M8JcyI/3GIiI/3GIhZ7dcSiIj/cYiIj/cYTc8cMw6IiP9xiIj/cYiI/3GIiE25LDRtiP9xiIiP9xiIj/cYiI/3GIiP9xiIiP9xiFrt1RJxiIj/cYiIj/cYiI/3GIiP9xSKc8dYxxiIiP9xiIj/cYiI/3GIVvXaCoiI/3GIiP9xiIhT990I/3GIiI/3GIiP9xiIj/ReEcwe6P9xiIj/cYiIU/fdCP9xiIiP9xiIj/SZFMhuuP9xiIiP9xiIj/cUThHLHucYiIj/cYiISsEsY+3/cYiI/3GIiP9xiIj/cYiIQ+Ec0e6I/3GIiP9xiIiP9xiIj/cYiI/3GIiP9xiIiP9C3RzyLv9xiIiP9xiIj/cYiI/3GIiP9xiIiP9xiIj/cYiI/3GIiP9xiIiP9xiIj/cYiI/3GIiP9xiIhd69IUcYiI/3GIiP9xiIiP9xiIj/cYiI/3GIiP9xiIiEPhHNHuj/cYiI/3GIiI/3GIiP9xhEvyzEDYj/cYiI/3GIiI/3GIiP9xiIj/cYTp08JiyI/3GIiP9xiErXHGKOj/cYiI/3GIiP9xUPnQFoiI/3GIiP9xiIj/cYhN1Rwyroj/cYiI/3GFD50BaIj/cYiI/3GIhIi0x3S3GIiP9xiIj/cYRZNMpstxiIj/cYiI/3GITdUcMq6I/3GIiP9xiIj/cYg1XAG7o/6Ij/cYiI/3GIiI/3GIiP9xiIj/cYS588VgyP9xiIj/cYiI/3GIiP9Gk0y2y4/3GIiP9xiIj/cYiIhW79oQiP9xiIj/cYiIj/cYiI/3GIiP9xiIj/cYiIhGwyyjzYiIj/cYiI/3FBxyzzjY/3GIiP9xiIj/cYiIj/cYiI/3FFYWy56YiP9xiIj/cYhN1Rwyroj/cYiI/3GIiI/3GIiP9xiIhT990I/3GIiI/3GIhT990Ij/cYiI/3GIg1XAG7o/6I/3GIiP9xiIiP9xMDQhv8vecYiI/3GIiP9xS588VgyI/3GIiP9xiIj/TIlMV2uIiP9xiIj/cYiE8djB4niI/3GIiI/3GEuJTFdrj/cYiIj/cYiI/0EtjA4nj/cYiI/3GIiP9DqzzVTHGIiP9xiIj/cYiFD50BaP9xiIj/cYiE3PHDMOiP9xiIj/cYiI/3GIiI/3GIiEU/fLwIiI/3GIiP9xiIUPnQFv9xiIiP9xiDhaAbil/oiP9xiIiP8zXgG+of6IiP9xiIiP9xiIj/cYiI/0mRTIbriP9xiIj/cYiEfDLJPN/3GIiP9xiIj/Q6s81UxxiIj/cYiI/3GIiP9MnzxWDIiP9xiIj/cYiI/3FALYwOJ/9xiIiP9xiIg0l8K8aD2I/3GIiI/3GIO7V2tEqJcYiI/3GIiI/3GIiEPcvNI0iI/3GIiP9xhPI4wdx4iI/3GIiP9xiIiP9xiIj/TLssVE3/cYiI/3GIiP9xMC4hsOHej/cYiI/3GIiP9xhEqTzFbIiI/3GIiP9xhBlUz2q4iI/3GIiP9xiIhA3RwDLoj/cYiI/3GIiFP33QiP9xiIj/cYiI/3FT990IiIiP9xiIj/RpNMtsv/cYiIj/cYiI/3GIiP9xhOuSwUbXGIiP9xiIiP9PzxwTDnGIiI/3GIiP9C4xzhznGIiI/3GIiEeLTJdLiIj/cYiI/0XhHMHu/3GIiI/3GIiP9xiIj/cYVvXaCoiIj/cYiI/3GIiP9xiIhc8dQOiIj/cYiI/3GIiP9xhBsTz07I/3GIiI/3GIiP9xiEfDLJPNj/cYiI/3GIiP9xiIiP9xiIj/cYiErBLGPtj/cYiI/3GIiP9xiIiP9xiIj/cYiI/3FOozwlzI/3GIiI/3GIiP9xiIj/XvHTDoj/cYiIj/cYiE3VHDKu/3GIiI/3GIiP9xhd69MUj/cYiIj/cYiEeLTJdLiIiP9xiIj/cYiEPbHNJOiIj/cYiI/3GEtu/FkQiIiP9xiIj/cYiI/3GIiESpPMVsj/cYiI/3GIiP9xiIhD2xzSToiP9xiIj/cYiE3PHDMOiP9xiIiP9xiIj/cYiI/3GIiP9xiIiFP33Qj/cYiI/3GIiP9xiIiP9xiIhEvyy0DXGIiP9xiIj/cYiIj/cYRKk8xWyIj/cYiI/3GIiI/z1ZobSmXo/3GIiI/3GIiP9JkUyG64/3GIiI/3GIiESpPMVs/3GIiP9xiIiP9xiIj/cYhIi0yHS/9xiIj/cYiI/3FHvSyULYiI/3GIiI/3GIiP9xiIj/cYiDrDYbY8noj/cYiI/3GIiEbgvKH0iI/3GIiP9xiEGVTPariI/3GIiP9xiDq9YbZCnoiI/3GIiP9xTodMJ4uIiP9xiIj/cYiISEN8i8iIj/cYiI/3GIiP9xiIQas89UyP9xiIj/cYiI/0ylPFWsiP9xiIj/cYiI/3GIiP9xhKuyxkTYiIj/cYiI/3GIiP9xiIj/cYRKk8xWyIiP9xiIj/cYiI/3GIiISrssZE2P9xiIj/cYiITc8cMw6P9xiIj/cYhLdPxYsIj/cYiIj/cYhBj0z3C4iI/3GIiP9xSu6sYRWI/3GIiP9xiDt2MrWJzYiP9xiIj/cYiEiLTHdLcYiI/3GIiP9xiIj/cYiISrssZE2I/3GIiP9xiIj/cYiISrssZE2P9xiIiP9xiIj/cYiDDQArA//YiI/3GIiP9xPzxSscOtiIj/cYiIj/cYSHVciKqI/3GIiP9xiIPmCDsp98iIj/cYiIj/cYSG9ciQqIj/cYiI/3GIiP9xiIiP9xiIj/cYiI/3GIiP9xiFrz1QxxiIj/cYiI/3GIiP9xiIiP9xiIj/cYiI/3GITp08JiyP9xiIj/cYiI/17r0xSIiP9xiIj/cU7PHBMOcYiI/3GIiP9xiIj/cYha89UMcYiI/3GIiP9xU/fdCIiIj/cYiI/3GIWfPXDIiI/3GIiI/3GIiP9xiIj/cYiI/3FU99sIcYiI/3GIiP9xiIj/cYiIj/cYiI/3GIhHwyyTzf9xiIj/cYiI/3GIiI/3FBxyzzjY/3GIiP9xiIj/cYiI/3GIiI/3GIiP9xiIj/T9UcEq5xiIj/cYiI/3GIiP9xiIiP9xiIj/cYiI/3FE4RzB7v9xiIj/cYiI/3GIiP9xiIiP9xiIj/cYiI/3GIiP9xiIiP9xiIj/cYiI/3GIiP9xiIiP9xiIj/cUDjHALOiIiP9xiIj/cYiI/3GIiP9IwyyTzYiI/3GIiI/3GIiP9xiIj/cYiI/3GIiI/3GIiP9xiIj/XvHTDoj/cYiIj/cYiI/3GIiP9xiIj/cYiIj/cYiI/3GIiP9xiF3x0g5xiIiP9xiIj/cYiI/3GIiP9xS6U8VayP9xiIj/cYiI/3GIiP9xiIiP9xiIhNzxwzDo/3GIiP9xiIj/cYiI/3GIiI/3GIiP9xiETFLMOt/3GIiP9xiIj/XvHTDoiP9xiIj/cYiErBLGPtj/cYiI/3GIiFnz1wyIj/cYiI/3GETbHMJO/3GIiP9xiIj/cYiI/3GIiI/3FB3RziLnGIiI/3GIiP9xiIj/cYiI/3GIiI/3FNzxwzDoiIj/cYiI/3GIiP9xiIj/cYiIQN0cAy6I/3GIiI/3GIiP9xiIj/cYiI/3GIiI/3GE3VHDKuiP9xiIiP9xiIj/cYiI/3GIiP9xiIiES/LLQNcYiI/3GIiP9xiIj/cYhBxyzjjXGIiI/3GIiP9xiIj/cYiI/3GIiI/3FNzxwzDoiIj/cYiI/3GIiP9xiIj/cUS/LMQNiIj/cYiI/3GIiP9xiIj/cYhNuSw0bYiIj/cYiI/3GIiP9xiIj/cYhKwSxj7Yj/cYiIj/cYiI/3GIiP9xiIhNuSw0bYj/cYiIj/cYiI/3GIiP9xiIj/cYhHwyyTzY/3GIiI/3GIiP9xiIj/cYiI/3FEvyzEDYiI/3GIiP9xiIj/cYiI/3GEulPFWs/3GIiP9xiIj/cYiEGxPOTscYiIj/cYiI/3GIiP9xiIj/cYRMUsw62P9xiIiP9xiIj/cYiI/0aNTLcriP9xiIj/cYiI/3GITbksNG2IiI/3GIiP9xiIj/cYhMH4xOB4iP9xiIiP9xiIj/cYiI/3GIhHwyyTzf9xiIj/cYiIj/cYiI/3GIiP9xiIj/cYiITbksNG2Ij/cYiI/3GIiP9xiIj/cYiIj/QuMc4c5xiIj/cYiIj/cYiI/3GIiP9xiIj/cYiIj/cYiEenPJWMiP9xiIj/cYiIR8Msg81xiIiP9xiIj/cThgAbif/oiI/3GIiI/3GIiP9xiEGrPPVMj/cYiIj/cYiI/3FLpTxVrP9xiIj/cYiIj/cYiIXPHUDoiP9xiIj/cYiEDHLASNiIiP9xiIj/Sac8hYz/cYiI/3GIiI/0+HTCeLiIj/cYiIj/cYg+dDKyi82Ij/cYiIj/cYiI/3GIOJOBt2x+cYiI/3GIiP9xiIg4RbG4uk6IiP9xiIj/cYTqM8Jcz/cYiI/3GIiI/3Fa7dYSj/cYiI/3GIiI/3GIiP9xhOuSwUbXGIiP9xiIj/cYiIj/cYQkd864iIj/cYiIj/cYU/fdCIiP9xiIj/cYiIj/cYiIRUV8u6iP9xiIiP9xiIRJNMxsuI/3GIiI/3GEufPFYM/3GIiP9xiIiP9PwMwj8/9xiIj/cYiI/3GIiP9xiIiP9PzxwTDnGIiI/3GIiP9xiIj/cYiI/3GIQbE89OyP9xiIj/cYiI/3GIiP9C4xzxzv9xiIj/cYiI/3GIiI/3GIiP9xiEGVTPariI/3GIiP9xiEHIzONzcYiI/3GIiI/0aNTLcrj/cYiIj/cYiEe+zJQTj/cYiI/3GIiI/3GIiP9xiIRKk8xWyP9xiIiP9xiIj/QuMc4c5xiIiP9xiIj/cYiI/3GIiP9xiIiP9xiIR5FMluuIj/cYiIj/cYiI/3GIiP9xiIj/cYR9kckm6P9xiIj/cYiIj/cYiI/3GIiP9xiIj/SMMsk82IiP9xiIiP9xiIj/cYiI/3GIiP9xiErBLGPtiP9xiIiP9xiIj/cYiI/3GIiEGVTParj/cYiI/3GIiP9xTCWMTaeIiP9xiIiP9xiIWe3XEoiI/3GIiI/3GFD50BaI/3GIiP9xiIiP9b7dYSiP9xiIj/cYiIhG2RyiboiP9xiIiP9xiIXPHUDoiI/3GIiP9xiIiP9xhEvyzEDYj/cYiI/3GIiP9xiIiP9xiEPbHNJOiIiP9xiIj/cYiIU/fdCP9xiIiP9xiIhKuyxkTY/3GIiP9xiIj/cYiE6jPBXMcYiI/3GIiP9xiIj/cYiETFLLOtcYiIj/cYiI/3GIiP9xiIj/cYiIhKpTxlrIj/cYiI/3GIiP9xiITc8cMw6I/3GIiI/3GIiP9xiIj/TKU8VayP9xiIiP9xiIhT990I/3GIiP9xiIiEDdHAMuj/cYiIj/cYiI/3GIiP9xiIj/cYhEvyzEDYj/cYiI/3GIiP9xiIj/cYiIj/cYiI/3GIiFnt1xKIiP9xiIj/cYiI/3GIiP9xiIiP9xhKwSxj7YiP9xiIj/cYiI/3GIiP9xiIiP9xTrksJG3/cYiI/3GIiP9xhOnTwmLIj/cYiI/3GIiP9C+qzgVXGIiP9xiIj/cYQkd864iIiP9xiIj/cYiI/0vXHGKOiIj/cYiI/3GITqM8Jcz/cYiI/3GIiP9xQnlc6GqP9xiIj/cYiFnz1wyIiP9xiIj/cYiI/3GIiI/3GIiP9xhd8dMO/3GIiP9xiIiEenPJWMj/cYiI/3GIiP9xRMUsw62I/3GIiI/3GIhKnzxmDIiI/3GIiI/3GIiP9xiIj/cYiI/3GIiI/3GIiP9xiIj/cYiI/3GIiI/3GIiP9xiIhW9doKj/cYiIj/cYiI/3GIiP9xiIj/cYiIj/cYiI/3GIiP9xiIj/QuMc8c7/cYiI/3GIiP9xiIiP9xiIj/cYiFbv2hCIiP9xiIj/cYiI/3GIiP9xiIiP9xiIj/cYiI/3GFfv2RD/cYiI/3GIiP9Y9dkK/3GIiI/3GIiP9xiIj/cYiI/3GIiI/3GIiP9xiIj/cYiI/3GIiI/3GIiP9xiIj/cYiI/3GEHdHOIucYiI/3GIiI/3GIiP9xiIj/cYiI/3GIiI/0ylPFWsj/cYiI/3GIiP9xiIiP9xiIj/cYTp08JiyP9xiIiP9xiIj/cYiEDHLASNiIj/cYiI/3GIiI/3GIiP9xiIj/Qt0c8i6P9xiIj/cYiI/3GIiI/3GIiP9xiIj/cYStccYo6I/3GIiP9xiIj/cYiIj/cYiI/3GIhNzxwzDoj/cYiI/3GIiP9xiIiP9xiIj/cYiI/3GIiP9xiIXfHSDnGIiP9xiIj/cYiI/3GITqM8Jcz/cYiI/3GIiP9xiIj/cYiIhGwyyjzYiIj/cYiI/3GIiP9xiIj/cYiIhNuSw0bYj/cYiI/3GIiP9xiIj/cYiIj/cYiI/3GE3PHDMOiIj/cYiI/3GIiP9xiIiP9MpTxVrI/3GIiP9xiIj/cYiIj/cYiI/3GIiP9xiIj/cVrt1hKI/3GIiP9xiIj/cYiIj/cYiI/3GIiP9xiIhN1Rwyrv9xiIj/cYiI/3GIiI/0OVTNarcYiI/3GIiI/3GIiP9xR8Msk82Ij/cYiI/3GIiP9xhIi0yHS4/3GIiP9xiIiP9xiIj/Rqk8pWxxiIj/cYiIj/cYiI/3GIiFb12gqP9xiIiP9xiIj/cYiI/3GIiP9xiIiP9Y9dkK/3GIiP9xiIj/cYTdUcMq6Ij/cYiI/3GIiI/3FIpzx1jHGIiP9xiIj/cYiIj/cYiI/3GIiP9xiIj/cYiIj/cYiEPhHNHuiP9xiIiP9xiIRKk8xWyP9xiIj/cYiIhKiUxna4iI/3GIiI/0mM7IcxiI/3GIiP9xiIhT990I/3GIiI/3GIiP9xiIj/cYTdUcMq6Ij/cYiI/3GIiFD50Bb/cYiI/3GIiEPFLNOtiIj/cYiI/3GIhFYWy56Y/3GIiP9xiIQw+c3wb/cYiIj/cYiFbv2hCIj/cYiIj/cYiI/3GIiP9xiIj/cYiIj/S8EsY+2IiI/3GIiP8xAkGwDr6IiP9xiIj/cUulPFWs/3GIiP9xiIiP9xiIj/cYhOh0wni4j/cYiI/3GIiP9DlUzmq/9xiIj/cYiI/3GE3VHDKuiI/3GIiP9xiIhc8dQOiIj/cYiI/3FOuSwkbf9xiIj/cYiI/1vz1gyI/3GIiP9xiIj/cYiI/3FB4xzhznGIiP9xiIj/cUiLTIdLiP9xiIj/cYiIj/cYiI/3GIiEPFLNOtiIj/cYiI/3GF3x0w6P9xiIj/cYiI/3GIiP9xiITqM8FcxxiIj/cYiI/3GDG1sr9KTYj/cYiIj/cYiDVdobuiXoj/cYiI/3GITodMJ4uI/3GIiP9xiIj/cUSpPMVsiIiP9xiIj/cT9tkbGSbv9xiIiP9xiIQYD89/CIj/cYiI/3GEABrAD1iP9xiIj/cYiIWe3XEoiI/3GIiP9xhEk0zGy4iIj/cYiI/3GITda8MpSI/3GIiP9xiIhHkUyW64iP9xiIj/cYiE3PHDMOiP9xiIj/cYiIj/cYiI/3GIiP9xiIj/cYiIj/cYiETFLLOtcYiI/3GIiP9xiIj/cYiIj/cYiI/3GIiP9xiIj/cYhd8dMO/3GIiP9xiIj/cYiI/3GIiI/3GIiP9xiIj/cYiEDdHAMuiI/3GIiP9xiIiP9xiIj/cYiIStccUo5xiIj/cYiI/3GIiP9xiIiP9xiIj/cYiI/3GIhD4RzR7oiP9xiIj/cYiI/3FEvyzEDYiI/3GIiP9xiIU/fdCI/3GIiI/3GIiP9xiIj/cYha7dYS/3GIiP9xiIj/cYiI/3GIiI/3GIiP9xiIj/cUGrPPVMiIj/cYiI/3GIiE25LDRtiP9xiIj/cYiIj/cYiI/3GIiP9xiIj/cUrBLGPtiIj/cYiIj/cYiI/3GIiEDHLASNiI/3GIiP9xiIiP9xiIj/cYiI/0LdHPIuj/cYiI/3GIhBlUz2q4j/cYiI/3GIiP9xiIiP9xhKwSxj7YiP9xiIj/cYiI/3GIiP9xV/XZCv9xiIj/cYiI/3GIiEPhHNHuiP9xiIj/cYiI/3GE3VHDKuiI/3GIiP9xiIiP9xiIj/cYiI/3GIV+/YEHGIiP9xiIj/cYiI/3GIiIVu/aEIj/cYiI/3GIiI/3GIiP9xiIj/cYiI/3GIiI/1j12Qr/cYiI/3GIiP9xiIiP9xiIj/cYQccs843/cYiI/3GIiP9xhEvyzEDYiP9xiIj/cYiI/3GIiP9NbVxJKv9xiIiP9xiIj/RCuM3UeI/3GIiP9xiIj/cYiIj/Sb0sdC1xiIj/cYiI/3FOnTwmLIiP9xiIj/cYiI/01tXEkq/3GIiP9xiIhKuyxkTYj/cYiI/3GIiP9xiIQN0cAy6Ij/cYiI/3EwQOSwzxv/cYiI/3GIiP9xhW9doKiIiP9xiIj/cYhD4RzR7oiI/3GIiP9xQOMcAs6IiI/3GIiP9xiFbv2hCIiI/3GIiP9MpTxVrI/3GIiP9xiIiP9xiIS4lMR2txiIiP9xiIhNozw1zIiP9xiIj/cYiIj/cYiI/3GIiEPbHNJOiI/3GIiP9xiIj/NeYzvBnMiP9xiIj/cYiIj/cYiIVu/aEIj/cYiIj/cYiFP33QiP9xiIj/cYiEn0rHC1iIj/cYiI/3GEfZHJJuj/cYiI/3GIiI/1X32whxiIj/cYiI/3E03VG8Iq6I/3GIiP9xiIj/cYRZNMpstxiIj/cYiI/zBRsbG+ToiI/3GIiP9xhGDZyvJoiI/3GIiP9xiIj/cYR70slC2IiP9xiIj/cYiI/3GIiP9xiIhBsTzk7HGIiP9xiIj/cYiI/3FLnzxWDIj/cYiI/3GIPQoxsvXOcYiI/3GIiP9xRZNMtsv/cYiI/3GIiP9DlUzmq/9xiIj/cYiI/3FIpzx1jHGIiI/3GIiP9xiIhEk0zGy4j/cYiI/3GIiP9xiE6jPBXMcYiIj/cYiI/3GIiP9xiIj/QuMc8c7/cYiI/3GIiP9Y9dkKj/cYiI/3GIiP9xiIj/cYiIj/cYiI/3FE2xzCTo/3GIiP9xiIhc69QUiIiP9xiIj/cUDjHALOiIiP9xiIj/cYiI/3GIiP9xiIiP9xiIj/cYQd0c4i5xiIj/cYiI/3GIiP9xXevTFIiP9xiIj/cYUPnQFoiP9xiIj/cYiI/3GESpPMVsiIj/cYiI/3GIiP9xiIj/cYiIhHvSyULf9xiIj/cYiI/3GIiEGrPPVM/3GIiP9xiIj/cYiIQw+c3wb/cYiI/3GIiEU/fLwIiI/3GIiP9xhIdVyIqoj/cYiI/3GIiI/3GIiP9xiErXHGKOj/cYiI/3GIiP9xiIj/cYiITp08FixxiIj/cYiI/3GIVvXaCoiI/3GIiP9xiIj/cYiIj/cYiI/3GIiP9xiIj/cYWvPWDP9xiIj/cYiI/3GIiP9xiEPhHNHuiIj/cYiI/3GFrz1gz/cYiI/3GIiP9xiIj/cYU/fdCIiI/3GIiP9xiIj/cYiIj/cYiI/3GIiP9xiIj/Rb8sxA2IiI/3GIiP9xiIj/cYiI/3GE6jPCXMj/cYiI/3GIiP9xiIj/Sac8hYyP9xiIj/cYiI/3GIiP9xQbE89OyIj/cYiI/3GIiP9xiIj/cYWu3WEo/3GIiP9xiIj/VffcCP9xiIj/cYiI/3GIiP9xhOozwlzI/3GIiP9xiIj/cYiI/3GIhBgPz38IiI/3GIiP9xiIj/cYhIkUx263GIiP9xiIj/cYiE3yrCDVcYiI/3GIiP9xiIj/RpNMtsuP9xiIj/cYiIRKk8xWyP9xiIj/cYiI/3GIiE2jPDXMiIj/cYiI/3GIiP9xiIhDxSzTrYiI/3GIiI/3GIiP9xiIj/cYiI/3FHvSyULYiIj/cYiI/3GIiP9xiIj/cYiIj/cYiEPbHNJOiIj/cYiI/3GIiP9xiIRKk8xWyI/3GIiP9xiIj/cYiI/3GIiI/3GIiP9xiIj/QuMc8c7/cYiI/3GIiP9xiFb12gqIiP9xiIj/cYiE3VHDKuj/cYiI/3GIiP9xiIhEqTzFbI/3GIiP9xiIj/cYSJFMhuv/cYiI/3GIiP9xiIQ/is0HWI/3GIiP9xiEGVTPariI/3GIiP9xhBsTz07I/3GIiI/3GIiP9xiIj/cYQbE89OyP9xiIiP9xiIj/cYiI/0OVTOar/3GIiP9xiIj/cUulPFWs/3GIiI/3GIiP9xiIj/cYiISqU8ZayIj/cYiI/3GIiP9xiIj/cU65LCRt/3GIiI/3GIiP9xiIj/cYiI/3GISrssZE2IiP9xiIj/cYiI/3GIiP9xStccYo6Ij/cYiI/3GIiI/3GIiP9xiIj/cYiIQ9sc0k6Ij/cYiI/3GIiI/3GIiP9xiIj/cYiI/0XbHMJOiP9xiIj/cYiIj/cYiI/3GIiP9xiIj/cYRMUsw62P9xiIiP9xiIj/cYiI/3GIiP9xiETbHLJOcYiI/3GIiI/3GIiP9xiIj/cYiI/3GETFLMOtj/cYiIj/cYiI/3GIiP9xiIj/cYiIj/cYiI/3GIXevTFP9xiIiP9xiIj/cYiI/3GIiP9xhOuSwUbXGIiI/3GIiP9xiIj/cYiIRL8stA1xiIiP9xiIj/cYiI/3GIiP9xiIiEbZHKJuiI/3GIiI/3GIiP9xiIj/cYiI/3GETbHMJO/3GIiP9xiIiP9xiIj/cYiI/3GIiP9xhH2RySbo/3GIiP9xiIiP9xiIj/cYiI/3GIQN0cAy6IiP9xiIj/cYU/fdCIiI/3GIiP9xhOozwlzP9xiIiP9xiIj/T6M8JcyI/3GIiP9xiIiP9xiIj/cYhOozwVzHGIiP9xiIiP9xhBqzz1TIj/cYiI/3GIiESTTMbLiP9xiIj/cYiIj/cYiESTTMbLiP9xiIiP9xiESpPMVsiP9xiIj/cYiIj/cYiISsEsY+3/cYiI/3GIiP9xXfHTDo/3GIiI/3GIiP9xhK1xxijoj/cYiI/3GIiP9xiIj/cYiIj/cYiI/0mLTIdLiI/3GIiP9xiIj/cYRKk8xWyIiP9xiIj/cYiI/3GDTjUbscrnGIiP9xiIiP9xiIj/cUS/LMQNiI/3GIiP9xiIiP9xiIj/cUulPFWs/3GIiP9xiIiP9xiIhKpTxlrIj/cYiI/3GIiI/3GIhBqzz1TP9xiIj/cYiIhEk0zGy4/3GIiP9xiIiP9xiIhNuSw0bYj/cYiI/3GIiP9xiIiP9xiIj/Sb0sdC1xiIj/cYiI/3GIiE6dPBYscYiI/3GIiP9xiIhBlUz2q4/3GIiP9xiIQXlc+GqIiI/3GIiP9xiF3r0xT/cYiIj/cYiI/3GIiP9xiIj/cYiIj/cYiI/3GIQOMcAs6Ij/cYiI/3GIiP9xiIj/cYiIj/cYiI/3GIiP9xXfHTDo/3GIiI/3GIiEPhHNHuj/cYiIj/cYiI/3GIRJNMxsuIiP9xiIj/cYhHwyyTzY/3GIiP9xiIj/cYiIj/cYiI/3GIiP9xiIj/cYiIj/cYiI/3GIiP9xiIj/cYiIj/cYiI/3GIiP9xiEq7LGRNiI/3GIiI/3GIiP9xiIj/cU65LCRt/3GIiP9xiIiP9xiIj/cYiI/3FOuSwkbf9xiIj/cYiIj/cYiI/3GIiECxPAXsiIj/cYiIj/cYiI/3GIiP9xiEfDLJPNj/cYiI/3GIiI/3GIiP9xiIj/cYhNuSw0bYiI/3GIiI/3GIiP9MnzxWDIj/cYiIj/cYiI/3GITqM8FcxxiIj/cYiIj/cYiI/3GEulPEWscYiI/3GIiI/3GIQas89UyP9xiIj/cYiIj/cYiI/3GIiP9xXfHTDo/3GIiI/3GIiP9xXfHTDo/3GIiP9xiIiP9xiIj/cYiI/3GIiP9e8dMOiI/3GIiP9xiIj/cYiI/3GIiI/3GIhA3RwDLoiP9xiIj/cYiI/3FH2RySboj/cYiI/3GIiP9xiIiP9xiIj/cYiI/3GIiE3VHDKu/3GIiP9xiIj/Q5VM5qv/cYiI/3GIiP9MnzxWDIiP9xiIj/cYhEk0zGy4iI/3GIiP9xiIR6c8lYyIj/cYiI/3GIiP9xiIhHvSyULf9xiIiP9xiIj/cYiI/3GIiP9xiIhA3RwDLoj/cYiIj/cYiI/3GIiP9xiIj/cYRL8sxA2Ij/cYiI/3GIiP9xiIj/cYiEPbHNJOiIj/cYiIj/cYiI/3GIiP9xiIj/cYhA4xwCzoiP9xiIj/cYiIj/cYiI/3GIiP9xiIj/T9UcEq5xiIj/cYiI/3GIiI/3GIiP9xiIj/cYiI/3FExSzDrYj/cYiIj/cYiI/3GIiP9xiIj/cYRNscwk7/cYiI/3GIiI/3GIiP9xiIj/cYiI/3FIpzyFjP9xiIj/cYiI/3GIiP9FD5y/BnGIiP9xiIj/cYiI/3FClUzWq3GIiP9xiIj/cYiIRKk8xWyP9xiIj/cYiIQ+K80dSI/3GIiP9xiESpPMVsiI/3GIiP9xhIi0yHS4/3GIiP9xiIhBlUz2q4/3GIiP9xiIQZVM9quI/3GIiP9xiIR5FMluuIiP9xiIj/cYiI/3GIR70slC2Ij/cYiI/3GIiP9xiIhN1Rwyrv9xiIj/cYiIQ+Ec0e6I/3GIiP9xiIj/cYSKc8dYxxiIj/cYiI/3GIiP9xiIiP9MuyxUTf9xiIj/cYiI/3GIiP9xiIiP9CxyzzjYj/cYiI/3GIiP9xiIj/cYRKk8xWyIiP9xiIj/cYiIQ/is0HWP9xiIj/cYiI/0apPLVs/3GIiP9xiIj/cYiI/3GIhH2RyCbnGIiP9xiIiP9xiIj/cYiI/3FCj0znC/9xiIj/cYiI/0yfPFYMiI/3GIiP9xiFnz1wyIiI/3GIiP9xhExSzDrY/3GIiP9xiIj/cYiIj/cYiI/3GIiP9xiIj/cYU/fdCIiI/3GIiP9xiIj/cUulPFWsj/cYiI/3GIiP9xiIj/cVfv2RCP9xiIj/cYiI/3GIiI/3GIiP9xiIj/cYiI/3GIiIXPHUDoiP9xiIj/cYiIVvXaCoj/cYiI/3GIiP9xiIj/cYiEfZHIJucYiI/3GIiI/3GIiP9xiIj/cYiI/3GIiI/0LdHPIu/3GIiI/3GIiP9xiIj/cYiI/3GISsEsY+2I/3GIiI/3GIiP9xiIj/cYiI/3GIiI/3FKwSxj7YiI/3GIiP9xiIj/cYiI/3GIRL8sxA2I/3GIiP9xiIj/cYiI/3GIiEq7LGRNiP9xiIj/cYiI/3GIiP9xiIQMcsBI2IiI/3GIiP9xiIj/cYiI/3GIhOozwVzHGIiP9xiIj/cYiI/3GIhOozwVzHGIiP9xiIj/cYiI/3GIiESpPMVsj/cYiI/3GIiP9xiIhKnzxmDIiI/3GIiP9xiIR6c8lYyIj/cYiI/3GIiP9xiIhKwSxj7f9xiIiP9xiIhEk0zGy4/3GIiI/3GIN+OSuBxtcYiI/3GIiI/3GIiP9xiIj/cYiI/0OVTOar/3GIiP9xiIj/TJ88VgyIj/cYiI/3GIiP9xiIhKpTxlrIiP9xiIj/cYiI/3GIMC4hv9HecYiI/3GIiP9xiIj/cYSrssZE2IiI/3GIiP9xiIj/cYiI/3GIiI/3GIiEwJnE9miP9xiIj/cYiIj/cYiITaM8NcyIj/cYiI/3GIiI/3GIiP9xhLpTxFrHGIiP9xiIiP9xiIj/cYhEk0zGy4iI/3GIiP9xiIj/cYiI/1jv2RCI/3GIiP9xiIj/cYiIj/cYiI/3GIiP9xiE6dPCYsj/cYiI/3GIiErXHFKOcYiI/3GIiP9xiIXevTFP9xiIj/cYiI/3GIiFD50Bb/cYiI/3GIiP9xiIj/cYiIj/cYiI/3GIiP9xiIj/cYiIj/cYiI/3GIiP9xha7dYSj/cYiI/3GIiEPFLNOtiIj/cYiI/3GIhZ89cMiIj/cYiI/3GIiP9V99wI/3GIiP9xiIj/cYS588VgyP9xiIj/cYiI/3GIiP9xiIiP9xhOcVwo6oiI/3GIiP9xiIR6c8lYyI/3GIiI/3GIg1ZoO7mXyP9xiIj/cYiIQZVM9quP9xiIj/cYiIR5FMluuIj/cYiI/3GIiI/3GIhFYWy56f9xiIj/cYiI/3GIiITodMF4txiIj/cYiIj/cYRJNMxsuIiP9xiIiP9xhX79gQcYiI/3GIiIVu/aEIj/cYiI/3GIiI/3GEDjHALOiI/3GIiI/0LjHOHOcYiI/3GIiI/3GIiP9Y79kQj/cYiIj/cYha7dUScYiI/3GIiI/3GIhEk0zGy4j/cYiIj/cYiI/3GEGxPPTsj/cYiI/3GIiI/3GIiEPhHNHuj/cYiIj/cYiF3r0hRxiIj/cYiIj/cYiI/3GIiP9xiIj/cYiIj/cYiI/3GIiP9xiIj/cYiIj/cYiI/3GIiP9xiIj/cYiIj/S9ccYo6Ij/cYiIj/cYiI/3GIiP9xiIj/cYiIj/cYiISdccco6IiI/3GIiP9xiIj/cYiI/3GIiI/0jDLJPNiIj/cYiI/3GIiP9xiIj/cYiIj/cYiEPhHNHuiP9xiIiP9xiIj/cYiI/3GIiP9xiIiEbZHKJuiI/3GIiI/3GIiP9xiIj/cYiIStccUo5xiIj/cYiI/3GIiI/3GIiP9xiIhNuSw0bYj/cYiI/3GIiI/3GIiP9xiIj/cYiI/3FEvyzEDYiI/3GIiP9xiIj/cYiI/3GEq7LGRNiIiP9xiIj/cYiI/3GIiP9xiIiP9xS6U8Vaz/cYiI/3GIiP9xiIhKwSxj7f9xiIiP9xiIj/cYiI/3GIiP9xiIiEDHLASNiI/3GIiP9xiIj/cYiI/3GIiIRL8stA1xiIj/cYiI/3GIiP9xiIiEGrPOVMcYiI/3GIiP9xiIiP9Cqzz1TIiI/3GIiP9xiIhQ+dAW/3GIiP9xiIj/cYiIj/cYiI/3GIiP9xiIj/cYiIj/cVrz1gz/cYiI/3GIiP9xiIiP9xiIj/cYiI/3GIiP9xiIiP9xiIj/cYiI/3GIiP9xiIiP9xiIWfPXDIiP9xiIj/cYiIj/cYha7dUScYiI/3GIiI/3GIiP9xiIj/cYiI/3GIiI/0+dPCYsiI/3GIiP9xiIiFD53wZxiIj/cYiI/3GIiI/3GIiP9xiIj/cYiI/3GIhEqTzFbIj/cYiI/3GIiP9xiIiE3VHCKucYiI/3GIiI/3GIQbE89Oz/cYiI/3GIiEbZHKJuiIj/cYiI/3GIiIRtkcom6Ij/cYiIj/cYhZ89cMiIj/cYiI/3GIiI/3GIiEqlPGWsiP9xiIj/cYiIQ8Us062IiI/3GIiP9xiIj/cYiI/3GIiI/3GIiEGrPOVMcYiI/3GIiI/0onjH2HiIj/cYiI/3GIiP9xiIj/cYiIRJNMxsuI/3GIiP9xiIiP9L1xxijoiP9xiIiP9xiIj/cYiI/3GIiP9xiIiEbDLKPNiIiP9xiIj/cYiEhvXIkKj/cYiI/3GIhLiUxXa/9xiIj/cYiIj/Rqk8pWxxiIj/cYiI/3GIiI/3GEenPJWMiIj/cYiI/3GIiISqU8ZayI/3GIiP9xiIj/cYiESpPMVsiP9xiIj/cYiI/3GIiIWe3XEoiP9xiIj/cYiEhDfIvIiIj/cYiI/3GIR6c8lYyIiP9xiIj/cYiI/3GIiE3PHDMOj/cYiIj/cYhT990IiP9xiIj/cYiEDjHALOiP9xiIj/cYiIj/cYiI/3GIiP9xiIj/cYhX79gQcYiI/3GIiP9xiIiP9xiIj/cYiI/3GIiP9xiIiP9xiIj/cYiI/3GIiP9xiIiP9xiIj/cYiI/3GIiP9xiIiEDHLASNiI/3GIiP9xiIj/cYiI/3GIiI/3GIiP9xiIj/cYiI/3GIiI/3GIiP9xiIj/cYiI/3GIiI/3GIhNuSw0bYiP9xiIj/cYiI/3GIiI/3GISrssZE2Ij/cYiI/3GIiP9xiIiP9xiIj/cYiI/3GIiP9xiIiP9xiIj/cYiI/3GIiP9xiIiP9xiIj/cU7PHBMOcYiI/3GIiP9xiIj/cYiIj/cYhHvSyULYj/cYiI/3GIiP9xiIiP9xiF3x0g5xiIj/cYiI/3GIXevTFI/3GIiP9xiIj/cYiIj/cYiI/3FOuSwkbf9xiIj/cYiI/3GIiI/3FK1xxijoj/cYiIj/cYiI/3GIiP9xiIj/cYiIj/cYiIQOMcAs7/cYiIj/cYiI/3GIiP9xiIj/cYiIj/cYSrssZE2IiP9xiIj/cYiI/3GIiI/0W/LMQNiIj/cYiI/3GIiP9xiIiP9xRKk8xWyIiP9xiIj/cYiIj/cYiIQZVM9qv/cYiIj/cYiI/3E0+UG7Br5xiIj/cYiI/3Ex31G/IK7/cYiIj/cYiIQLE8BeyIiP9xiIj/cYiIj/cYiI/3GIiP9xiIj/ReEcwe6P9xiIj/cYiI/3GIiI/3FOozwlzI/3GIiP9xiIj/cYhBxyzjjXGIiI/3GIiP9xiIj/cYiI/3GIR9kckm7/cYiI/3GIiI/3GIQbE89Oz/cYiI/3GIiP9xiIiP9xiIj/cYR70slC2Ij/cYiI/3GIiI/3FBsTz07Ij/cYiI/3GIiP9xiIiP9xiIUPnQFv9xiIj/cYiIj/cVf12ApxiIj/cYiI/3GIhFW2y6SYj/cYiI/3GIiP9xST18fCiI/3GIiP9xiIiEnYvHJ0iIiP9xiIj/cYhOnTwmLP9xiIiP9xiIj/cUDjHALOiIiP9xiIj/cUu7LERNcYiI/3GIiP9xiIiP9xiIQbE85OxxiIj/cYiI/3GEiLTIdLj/cYiI/3GIiI/3GIhBqzz1TP9xiIj/cYiIj/cYiEe9LJQtj/cYiI/3GIiP9xiEiLTIdL/3GIiP9xiIiP9xiIhW9doKj/cYiI/3GIiI/0vXHGKOiI/3GIiI/3GIVvXaCoiP9xiIj/cYiIj/QuMc4c5xiIj/cYiIj/cYiFP33QiP9xiIj/cYiIj/cYiI/3GIhW9doKiP9xiIiP9xiIj/cYiI/3GIiP9xiIiP9xiIj/cYiI/3GIiP9xiIiP9xiIj/cVf12ApxiIj/cYiIj/cYStccYo6P9xiIiP9xiIj/cVrt1hKP9xiIiP9xiIhW79oQiP9xiIiP9xiIhBlUz2q/9xiIiP9xiIj/cYiI/0OVTOar/3GIiP9xiIj/cTxCEbS97oj/cYiI/3GIiP9xiEGrPPVMiP9xiIj/cYiI/3GISJFMdutxiIj/cYiI/3GIiITZ08NiyIiP9xiIj/cYiIQ8Us062IiI/3GIiP9xiIj/cYiI/3GEGVTPariIj/cYiI/3GITp08JiyP9xiIj/cYiI/3GIiI/3FEqTzFbIiI/3GIiP9xiIiP9xSKc8dYxxiIj/cYiI/3GIiI/3FLnzxWDI/3GIiP9xiIiP9DlUzWq3GIiP9xiIiP9xiIhG9qyglY/3GIiI/3GIMNACsD/9iIj/cYiIj/cYiI/3GITmtcKUqIiP9xiIj/cYiIj/QfqsAVWIiP9xiIiP9xhLnzxWDP9xiIj/cYiIj/cUulPFWs/3GIiP9xiIj/cYiIj/cYQbE89OyP9xiIj/cYiI/3GIiI/3GIhA3RwDLoiP9xiIj/cYiI/3GIiP9xiIiP9xiISqU8ZayIj/cYiI/3GIiI/3GIR9kcgm5xiIiP9xiIj/cYiI/3GIiP9xiIiP9xhD4RzR7oiI/3GIiI/3GIiP9xiIj/cYiI/3GIiI/3GE3VHDKuiP9xiIiP9xiFD50BaP9xiIj/cYiIj/cYXevTFI/3GIiP9xiIiP9xiIj/cYiI/3GIiP9xiIiP9xiITbksNG2Ij/cYiI/3GIiP9xiIiP9F2xzCTo/3GIiI/3GIiP9xiIj/cYiI/3GIiI/3GIQOMcAs6I/3GIiI/3GIiP9xiIj/cYiI/3GIiI/3GIiP9xhHvSyULYiP9xiIj/cYiIj/cYiI/3GIXevTFP9xiIiP9xiIj/cYiI/3GIiP9xiIiP9xiIj/cYiIQMcsBI2Ij/cYiI/3GIiI/0/PHBMOcYiIj/cYiI/3GIiP9xiIj/cYiIj/SNkckm6I/3GIiI/3GIiEVbbLpJ/3GIiP9xiIiP9xhQ+dAWiP9xiIj/cYiIj/cYiI/3GIiP9xiIj/cYiIj/cUiRTIbr/3GIiP9xiIiP9xQas89UyIj/cYiI/3GIiI/3GIiP9JpzyFjP9xiIj/cYiIj/cYhBsTz07P9xiIj/cYiI/3GIiI/3GEulPEWscYiI/3GIiP9xiIiP9xhBsTz07I/3GIiP9xiIj/cYiIj/cYiI/3FLuyxETXGIiP9xiIj/cYiIj/cYiI/3FBsTz07Ij/cYiI/3GIiI/3GIiEenPJWMj/cYiI/3GIiI/3GIiP9xhHpzyVjIiI/3GIiI/3GIiP9JpzyFjP9xiIj/cYiIj/cYiIR6c8lYyP9xiIj/cYiIj/cYiIRJNMxsuP9xiIiP9xiEMPnN8Gj/cYiI/3GIiI/3GIhKpTxlrIiP9xiIj/cYiIj/cYiI/3FExSzDrYj/cYiI/3GIiP9xiIiP9xS588VgyP9xiIj/cYiIj/cYiI/3GEq7LGRNiIj/cYiI/3GIiI/3GIiP9xiIQMcsBI2IiP9xiIj/cYiIj/cYiI/3GIiEDdHAMuiP9xiIj/cYiI/3GIiI/3GIiP9xiISsEsY+2P9xiIj/cYiI/3GIiI/3GIiP9xiIj/cYiI/3GIiI/3GIiP9xiIj/cYiI/3GIiI/3GIiP9xiIStccYo7/cYiI/3GIiP9xiIj/cYiIj/cYiI/3FOuSwkbf9xiIj/cYiI/3GIiI/3GIiP9xiIj/cYR9kckm6P9xiIj/cYiI/3GIiI/3GIiP9xiIj/cYiI/3GIiI/3GIUPnQFo/3GIiP9xiIiP9xiIj/cYiIWfPXDIj/cYiIj/cYhW9doKiI/3GIiP9xiIiP9xiIj/cYiI/3GIiEPbHNJOiI/3GIiP9xiIiP9xiIj/cYiI/3GIiP9I2RySboiP9xiIj/cYiIj/cYiI/3GES/LMQNiP9xiIj/cYiIj/cYiI/3GIiEF5XPhqiI/3GIiP9xiIWu3VEnGIiP9xiIj/cYiIj/cYiEuJTEdrcYiIj/cYiI/3GErBLGPtiI/3GIiP9xiITnFcKOqI/3GIiP9xiIiP9xiIj/cYiI/3GIiEDjHALOj/cYiI/3GIiP9xiIiP9MiUxXa4iP9xiIiP9xiIQZVM9quP9xiIiP9xiIj/cU3VHDKuiIj/cYiI/3GIiP9xiIj/cYiIhNuSw0bYj/cYiI/3GIiEhvXIkK/3GIiP9xiIiE3WvCKUcYiIj/cYiI/3GIiP9xiIj/cYiITDt8PEhxiIj/cYiIj/cYiI/3GIiP9xTEF8S+iI/3GIiP9xiIWfPXDIiP9xiIiP9xiIj/cYiIQ+Ec0e6I/3GIiP9xiEufPEYMcYiIj/cYiI/3GIiP9xSsEsY+2IiP9xiIj/cYiIhHdVyYqoiIj/cYiI/3GIiP9xiEenPJWMiIj/cYiI/3GIhFd1yoinGIiP9xiIj/cYTodMJ4uIj/cYiI/3GIhBqzz1TI/3GIiP9xiIj/cYiIj/cYRL8sxA2I/3GIiP9xiIj/cYiESTTMbLiI/3GIiP9xiIiP9xiES/LMQNj/cYiI/3GIiP9xiIRL8sxA2P9xiIj/cYiI/3GIiP9xiIiP9xiIj/cYiEPbHNJOiIj/cYiI/3GIiP9CsTz07IiI/3GIiP9xiFnz1wyIiP9xiIiP9xiEq7LGRNiI/3GIiP9xiIj/cYiIj/cYhExSzDrf9xiIj/cYiI/3GITCWMTaeI/3GIiP9xiIiP9MiUxXa4iP9xiIiP9xiIR5FMluuIj/cYiIj/cYiFP33QiP9xiIj/cYiIRuC8ofSIj/cYiIj/cUThHLHucYiI/3GIiI/3GIiP9xTsDME/NxiIj/cYiI/3GIiI/3FIpzx1jHGIiP9xiIj/cYiIj/cYiI/3GIiP9xiIj/cYhd69MUj/cYiI/3GIiP9xiIiP9xhEqTzFbIiP9xiIj/cYiIj/cYiI/3GES/LMQNiP9xiIj/cYiIj/cYiI/3GIiP9xhE2xzCTv9xiIj/cYiI/3GIiI/3GIiP9xiIj/SMMsk82IiP9xiIj/cYiIj/cYiI/3GEHHLPON/3GIiP9xiIj/cYiIj/cYiI/3GIiP9xiIj/cYhd69MUj/cYiI/3GIiP9xiIiP9xiIR8Msk83/cYiI/3GIiP9xiIj/cYiIj/cYiEDdHAMuiI/3GIiP9xiIj/cYiI/3GIiI/3GIRL8sxA2P9xiIj/cYiI/3GIiI/3GIiP9xhN1RwyroiP9xiIj/cYiI/3GIiP9xiIQ9sc0k6IiP9xiIiP9xiIj/cYiI/3GIiP9xS6U8VayP9xiIj/cYiI/3GIiP9xiINLISvE3tj/cYiIj/cYiI/3GIiP9xiIhNuSw0bYj/cYiIj/cYhLc1xYyoj/cYiI/3GIiER3XMiKiIj/cYiI/3GIQN0cAy6IiP9xiIiP9xiIR6c8lYyI/3GIiP9xiIiP9xiIj/cYiI/3GIiP9xMpeBvWh+cYiIj/cYiI/3FOpNwlso/3GIiI/3GIiP9JpzyFjP9xiIj/cYiIj/cYiI/0apPKVscYiI/3GIiI/3GIiP9xiESpPMVsiP9xiIiP9xiIj/M5eBvmh+/3GIiP9xiIj/cYhQ+dAWiP9xiIj/cYiI/3GIiI/3GIiP9xiIj/cYiI/3GIWu3WEv9xiIj/cYiI/3GIiI/3GIiP9xiIj/cYiEeRTJbriIj/cYiI/3GIiP9xiIiP9xiIj/cYiI/3GIiP9xiIiP9xiIj/cYiI/3GIiP9xiIiP9xiIj/cYiI/3GIiP9xhBxyzzjf9xiIiP9xiIj/cYiI/3GIiP9xiIiP9Y9dkK/3GIiP9xiIj/cYiIj/cYiEPhHNHuiP9xiIiP9xiIj/cYiI/3GIiP9xiIiP9xiIhD2xzSToiP9xiIj/cYhd8dIOcYiI/3GIiI/3GIiP9xiIj/cYiI/3GIiI/3GIiP9xiIj/cYiI/3GIiI/3GIhOnTwWLHGIiP9xiIiP9xiIQ9sc0k6IiP9xiIj/cYiI/3GIiP9xiIiP9xiITdUcMq7/cYiIj/cYiI/3GIiP9xiIj/cYiIj/cYiI/07VHDKuiIiP9xiIj/cYiI/3GEiRTIbr/3GIiP9xiIj/cYiI/3GIiI/3GIiP9xiIj/cYiI/3GIiI/0apPKVscYiI/3GIiP9xiIiP9xiIWfPXDIiP9xiIj/cYiIhQ+d8GcYiI/3GIiP9xiEDdHAMuiIj/cYiIj/cYiI/3GIiP9xiIj/cYiIj/cVrz1gz/cYiI/3GIiP9xiIiP9xiIj/cYiIQOMcAs6P9xiIj/cYiI/3GIiP9xhQ+dAWiI/3GIiP9xiIj/cYiIXevSFHGIiP9xiIj/cYiIj/cYiI/3GIiP9FxSzDrYiP9xiIj/cYiIhKnzxmDIiP9xiIj/cYiIj/cYiI/0+HTCeLiIiP9xiIj/cUu7LERNcYiI/3GIiP9xiIiP9MpTxVrI/3GIiP9xiIj/cUAtjA4n/3GIiI/3GIiP9xXfHTDo/3GIiP9xiIiP9xUPnQFoiP9xiIj/cYiITdUcMq7/cYiI/3GIiIRsMso82IiI/3GIiP9xiIj/cYTrksFG1xiIj/cYiIj/cYiI/3GEuJTFdriP9xiIj/cYiI/3GDAhE7Du7P9xiIj/cYiIj/cYg7qBK0V+1xiIj/cYiI/3GEGVTPariIj/cYiI/3GIiP8zrhK9Ue1xiIiP9xiIj/cYiI/3GIhNzxwzDoj/cYiI/3GIiI/3GIiP9xiIj/cYiI/0/PHCMO/3GIiP9xiIiP9xiIj/cYiI/3GIiP9PnTwmLIiI/3GIiP9xiIQY9M9wuIj/cYiI/3GIiFbv2hCIj/cYiI/3GIgxgZG/fm6IiP9xiIj/cYiEh1XIiq/3GIiP9xiIiP9xiE6jPBXMcYiI/3GIiP9xiIiP9xiIj/TKU8VayP9xiIj/cYiIj/Sm9caQpxiIj/cYiI/zXdUbwiroj/cYiIj/cYiI/3GESTTMbLiIiP9xiIj/cU6jPCXMj/cYiI/3GIiI/3GIiP9xiIj/cUSpPMVsiIiP9xiIj/cYiIQOMcAs6P9xiIj/cYiI/3GIXevTFI/3GIiP9xiIhD4RzR7oj/cYiI/3GIiP9b89YMj/cYiIj/cYiI/3FLnzxWDI/3GIiI/3GIQY9M9wuIiP9xiIj/cYiITc8cMw6P9xiIj/cYiI/3GIiISqU8ZayI/3GIiP9xiIj/cUrurGEViP9xiIj/cYiIhGwyyjzYiIj/cYiI/3GIiP89dZGzim5xiIiP9xiIj/cYSJFMdutxiIiP9xiIj/cUWTTKbLcYiIj/cYiI/3GE6HTCeLiI/3GIiP9xiFbv2hCIiI/3GIiP9xhW9doKiIj/cYiIj/cYiI/3GErXHGKOiP9xiIj/cYiI/3GIiP9xiIiP9xiIj/QuMc4c5xiIiP9xiIj/cYiIRvasoJWI/3GIiP9xiIj/cYS588VgyP9xiIj/cYiIVu/aEIiP9xiIj/cYiErXHGKO/3GIiP9xiIj/cUGrPPVMiIj/cYiI/3GIiP9xiIhHpzyVjIj/cYiI/3GIiP9xiIj/cYiEqlPGWsiIj/cYiI/3GIg0j4G8cH6IiI/3GIiP9xiISQucf0aI/3GIiI/3GIiP9xiIhKuyxkTY/3GIiP9xiIiP9xiIj/cYiI/3GITc8cMw6Ij/cYiI/3GIiI/3GIiP9xiIj/cYiEDdHAMuiI/3GIiP9xiIiP9xiIj/cUinPHWMcYiI/3GIiI/3GIiP9xiIj/cYhHwyyTzY/3GIiP9xiIiP9xiIj/cYiI/0mnPIWM/3GIiI/3GIiP9xS6U8Vaz/cYiI/3GIiI/3GIiP9xiIhNzxwzDo/3GIiP9xiIhc8dQOiIj/cYiI/3GITbksNG2IiP9xiIj/cYiIhA3RwDLo/3GIiI/3GIiP9b89YMj/cYiI/3GIiI/3GEVhbLnpiP9xiIj/cYiIXPHUDoiI/3GIiP9xiIhAxywEjYiP9xiIj/cYiIj/cYiI/3GIQbE89Oz/cYiI/3GIiI/3GIiP9xiIj/T7ksJG2P9xiIj/cYiIj/cYiI/3GIRL8sxA2P9xiIj/cYiIj/S/SsYLWP9xiIj/cYiIO67VtFEqcYiI/3GIiP9e69MUiIj/cYiI/3E/QBGxv+6Ij/cYiI/3GIha7dUScYiI/3GIiP9xRKk8xWyIiI/3GIiP9xiErXHGKOj/cYiI/3GIiP9L1xxijoiI/3GIiP9xhIWWyKaYiIj/cYiI/3GIiP9xSsEsY+2IiP9xiIj/cYhEqTzFbIiP9xiIj/cYiI/0XivMHUj/cYiI/3GIiI/0/PHBMOcYiIj/cYiI/17r0xSIj/cYiIj/cYQccs843/cYiI/3GIiFzr1BSIiI/3GIiP9xg4WgG4pf6IiI/3GIiP9PzxwjDv9xiIj/cYiI/3GIiP9xiIiP9xiIj/cYiEDdHAMuiI/3GIiP9xiIj/VffcCP9xiIj/cYiIQZVM9quP9xiIj/cYiE3VHDKuj/cYiI/3GIiP9xR70slC2IiP9xiIiP9xRXdcuIqI/3GIiP9xiIj/Qscs842I/3GIiP9xiIiFnz1wyI/3GIiP9xiIj/T6M8JcyIj/cYiI/3GIiE/wrBD1iIiP9xiIj/cYiI/3GE6jPCXM/3GIiI/3GIiP9xiIj/cYhBqzz1TIj/cYiI/3GIiP9xhOnTwmLIj/cYiI/3GIiP9xhOnTwmLIj/cYiI/3GIiP9xiEenPJWMiIj/cYiI/3GIiP9xiIj/cYTnFcKOqIiP9xiIiP9xiEHHLOONcYiI/3GIiP9xiIj/cYiIj/cYQyuM3Uf/cYiI/3GIiP9xiIj/cYhOh0wni4j/cYiI/3GIiEq7LGRNiP9xiIj/cYiI/3GIiP9xiE85fBxoiP9xiIj/cYiEABrAD1/3GIiP9xiIj/T7rMJFOI/3GIiP9xiIj/cYhOozwVzHGIiI/3GIiP9xiIj/cYRKk8xWyIiP9xiIj/cYiIRJNMxsuI/3GIiP9xiIj/cYiEGrPPVMj/cYiI/3GIiP9xiIj/cYhHvSyULYiP9xiIj/cYiI/3GEe9LJQtiI/3GIiI/3GIiP9xiIhBqzzlTHGIiI/3GIiP9xiIj/cYSrssZE2IiP9xiIiP9xiIj/cYiI/3GIiEq7LGRNj/cYiIj/cYiI/3GIiP9xiIhEk0zGy4j/cYiI/3GIiP9FvyzEDYiIj/cYiI/3GISItMh0v/cYiI/3GIiP9xhJJ4x9h4j/cYiI/3GIiI/0CBXAjqcYiIj/cYiI/3GIhNozw1zIiI/3GIiI/3GIiP9xiFb12gqIj/cYiIj/cYiI/17r0xSIj/cYiIj/cYiI/3GIiP9xiIj/cYiIj/cYiI/3Fd69MUiP9xiIiP9xiIhQ+d8GcYiI/3GIiI/3GEfZHJJu/3GIiI/3GIiP9xiIj/cYiI/3GIiI/3GIiP9xiEq7LGRNiI/3GIiP9xiIiP9xiIj/Sac8hYz/cYiI/3GIiI/3GIiP9xiEGxPPTs/3GIiP9xiIiP9xiIhJ1xxyjoiIj/cYiI/3GIiP9xSsLMY9OIiP9xiIiP9xiDhEEbi77oiIj/cYiI/3GIiP9xiIj/cYiIj/SYtMh0uI/3GIiI/3GIhT990Ij/cYiI/3GIiI/3FBqzz1TIiP9xiIj/cYiESpPMVsiP9xiIj/cYiI/0aNTLcriP9xiIj/cYiIj/cYiI/3FB3RzyLv9xiIj/cYiI/3GE3yrDDVj/cYiI/3GIiP9PnTwmLIiI/3GIiP9xiF3x0g5xiIj/cYiIj/Sac8hYz/cYiI/3GIiP9xQbE89OyIj/cYiI/3GIiESNTMcriI/3GIiP9xiIj/T6M8JcyIj/cYiI/3GIiP9xiIhOnTwWLHGIiP9xiIj/cTA2YrDZnf9xiIj/cYiI/0KxPPTsiI/3GIiI/3GIiEYNnK8m/3GIiP9xiIiP9xiDhbobikXoiI/3GIiP9xiIj/cUuJTFdriI/3GIiP9xiIhKnzxmDIiI/3GIiP9xhIi0yHS4/3GIiP9xiIj/cYTeysMTWI/3GIiP9xiIhEvyzEDf9xiIj/cYiI/3GIiDrZUbUmrnGIiI/3GIiP9xiIj/cUABrAD1iI/3GIiP9xiIgz3VG9Iq6Ij/cYiIj/cYhOpNwVsnGIiP9xiIiP9xiIhZ89cMiP9xiIj/cYiE3VHDKuj/cYiI/3GIiI/3GFD50BaI/3GIiP9xiIg8PBGzw+5xiIiP9xiIj/cYiI/3GIiP9xiIiP9xiIj/cYiI/3GIVvXaCoiI/3GIiP9xiIhc8dQOiI/3GIiI/3GIhA3RwDLoiP9xiIj/cYiI/1vz1gyP9xiIiP9xiIj/TtUcMq6IiI/3GIiP9xiIj/cYTFdsOolxiIiP9xiIj/cUfZHJJuiP9xiIj/cYiI/3GIiP9xiIiP9xiIj/cYiI/3GF3x0w7/cYiIj/cYiI/1jv2RCP9xiIiP9xiIj/cYiI/0LjHPHO/3GIiP9xiIj/cUHjHOHOcYiI/3GIiP9xXevTFIiP9xiIj/cYiI/3GIiFzx1A6IiP9xiIj/cYiI/3GIiP9e69MUiIj/cYiI/3GIiP9xiIiP9xiIj/cYiI/3GIiP9xSKc8hYz/cYiI/3GIiP9xiIj/TKU8VayI/3GIiP9xiIhHkUyW64iP9xiIj/cYiI/3FEqTzFbIiIj/cYiI/3GIiP9xhB3RziLnGIiP9xiIj/cYiIj/cYiI/3FBsTz07Ij/cYiI/3GIiI/3GIiP9xiIj/cYRMUsw62P9xiIj/cYiIj/cYiIR6c8lYyP9xiIj/cYiIj/cYiI/3GIiE3PHDMOj/cYiI/3GIiP9xiIiP9xiIhAsTwF7IiI/3GIiP9xiIiP9xiIj/cYiITdUcMq7/cYiI/3GIiP9xiIj/cYiIj/cYiI/3GIiEDjHALOj/cYiI/3GIiP9xiIj/cYiIj/cYiI/3GISsEsY+2I/3GIiP9xiIj/cYiIj/cYiISsEsY+3/cYiI/3GIiP9xiIj/cYiIj/cYiI/0zBLEPtcYiI/3GIiP9xiIj/cYiIj/cYiI/3GIhW79oQiIj/cYiI/3GIiP9xiIj/cYiIj/S8EsY+2IiI/3GIiP9xiIj/cYiI/3GIRhOcrsaI/3GIiP9xiIj/cYiI/3GIiIQas85UxxiIj/cYiI/3FIkUyG64/3GIiP9xiIj/cYSsEsY+2Ij/cYiIj/cYiI/3GIiP9xiIj/cYiIj/cYTQmcL2ZxiIj/cYiI/3GIhJJ4x9h/9xiIiP9xiIj/cYiI/3GIiP9xiIiP9xiFbv2hCIiP9xiIiP9xiIj/cYiI/3GIiP9xiIiP9xiIj/cYiI/3GIiP9e8dMOiI/3GIiP9xiIj/cYiI/3GIiI/3GIhD2xzSToiI/3GIiP9xiIj/cYiI/3GIhNuSw0bYiI/3GIiP9xiIj/cYiI/3GIiI/3FIi0yHS4/3GIiI/3GIiP9xhK1xxijoj/cYiI/3GIiP9xiIj/cYiFrt1RJxiIj/cYiI/3GIiI/3GIiP9xiIR9kcgm5xiIj/cYiI/3GIiP9JpzyFjI/3GIiP9xiIj/cYQOMcAs6IiP9xiIj/cYiI/3GIiISqU8ZayI/3GIiP9xiIj/cYRL8sxA2Ij/cYiI/3GIiP9xiIj/cU65LCRt/3GIiI/3GIiP9xiIj/cYiI/3GIiEq7LGRNiP9xiIj/cYiI/3GIiP9xiIiP9xTqM8JcyP9xiIj/cYiI/3GIiI/3GIiP9xhHpzyVjIiI/3GIiI/3GIiP9xiIj/cYiIXPHUDoiI/3GIiP9xiIj/cYiI/3GIQOMcAs6Ij/cYiI/3GIiI/3GIiP9xiIj/cYiI/3GE3PHDMOiIj/cYiIj/cYiI/3GIiP9xiIj/cYiIj/cYiI/3FE4Ryx7nGIiI/3GIiP9xiIj/cYiI/3GEulPFWs/3GIiP9xiIj/cYiI/3FIpzyFjP9xiIj/cYiI/3GIiErBLGPt/3GIiP9xiIiP9xiIj/cYiI/3GIiP9xiIhHvSyULY/3GIiP9xiIj/cYiI/3GIiI/3FLpTxVrP9xiIj/cYiI/3GE65LBRtcYiIj/cYiI/3GIiP9xiIj/cYiIhKuyxkTY/3GIiP9xiIj/cUMPnN8GiIj/cYiI/3GIiP9xiISqU8ZayIiP9xiIj/cYiI/3GEtzXFjKiI/3GIiP9xiIiP9xiIj/cYiIVu/aEIiP9xiIj/cYiI/3GIiP9xiE25LDRtiIiP9xiIj/cYiI/3GIiP9xiE6jPCXM/3GIiP9xiIj/cYiI/3GIiE3PHDMOj/cYiIj/cYiI/3GIiP9xiIj/cYiE25LDRtiIj/cYiI/3GIiP9xiIj/cYQbE89OyI/3GIiP9xiIj/cYiI/3GIR70slC2Ij/cYiI/3GIiP9xiIj/cYiIj/cUTFLMOtiP9xiIj/cYiI/3GIiP9xiIiP9xRMUsw62I/3GIiP9xiIj/cYiI/3GIhAxywEjYiIj/cYiI/3GIiP9xiIj/cYhEvyzEDYj/cYiI/3GIiP9xiIhEqTzFbI/3GIiP9xiIj/cYiI/3GIiEq7LGRNiP9xiIj/cYiI/3GIiP9xhEvyzEDYiP9xiIj/cYiI/3FIi0yHS4j/cYiI/3GIiP9xiIiP9xS7ssRE1xiIj/cYiI/3GIiP9DqzzVTHGIiP9xiIj/cYiI/3FLnzxWDIj/cYiI/3GIiP9xiIiP9PozwlzIj/cYiI/3GIiP9xhLpTxVrP9xiIj/cYiI/3GIiP9xiE3AzDPziIj/cYiI/3GIiP9xiIj/cYiIj/cYiI/3GIiP9xiIj/cYiIj/cYiI/3GIiP9xiITdUcMq6P9xiIj/cYiI/3GIXevTFI/3GIiP9xiIj/cVD50BaIiP9xiIj/cYROEcse5xiIj/cYiI/3GIhD4RzR7oiP9xiIj/cYiI/3GIiI/0LHLPONiP9xiIj/cYiI/3GIiP9xiIiP9xiIhNozw1zIiP9xiIj/cYiIj/cYiI/3GIiEDdHAMuiP9xiIj/cYiI/3GIiI/3GIiP9xhExSzDrY/3GIiP9xiIj/cYiIRL8sxA3/cYiI/3GIiP9xiIj/cYiIj/cYiI/3GEGW7PaRiIj/cYiI/3GIhN7KwxNf9xiIj/cYiI/3GIiI/3FFk0ymy3GIiP9xiIiP9xiIj/cYiIU/fdCP9xiIiP9xiIj/WPXZCv9xiIj/cYiIj/cYRNscsk5xiIiP9xiIj/cYiI/3GIiP9xiIiP9xiIj/cYS6U8RaxxiIj/cYiIj/cYiI/3GISsEsY+2I/3GIiP9xiIj/cYiIj/cYiI/3GE3VHDKuiI/3GIiP9xiIj/cYiI/3GIiI/3GIiP9xiIj/cYhD4RzR7oiI/3GIiP9xiFnz1wyIiI/3GIiP9xhH2RySbo/3GIiP9xiIj/cYiI/3GIiI/3FOuSwkbf9xiIj/cYiI/3GIiP9xiIS3NcWMqP9xiIiP9xiIj/TtUcMq6IiI/3GIiP9xiIQas89Uz/cYiIj/cYiI/3FQ+dAWiI/3GIiI/3GIiP9xiIhc8dQOiI/3GIiI/3GIiP9xiIj/cYhLbVxZKoiP9xiIiP9xiIj/cYiI/3GEWNTLcr/3GIiP9xiIhc8dQOiIj/cYiI/3GFb12gqIiP9xiIiP9xiExBfDvocYiI/3GIiI/3GIhEk0zGy4j/cYiIj/cYhBsTz07P9xiIj/cYiI/3EyX6G+oF6IiP9xiIiP9xhMH4xOB4iI/3GIiP9xiED6rAFViP9xiIj/cYiIS4lMR2txiIj/cYiI/3GEuJTFdriP9xiIj/cYhOozwlzP9xiIj/cYiI/3GIiE2jPDXMiIj/cYiI/3GIiDq/orZAXYj/cYiI/3GIiEMVnM6mcYiI/3GIiP9xiIj/cYiIj/cYiI/3GEwljE2niI/3GIiP9xiIhBlUz2q4/3GIiP9xiIj/cTAZ0bD2Loj/cYiI/3GIhAxywEjYiIj/cYiI/3GDYOMbrxzoiI/3GIiP9xiEufPEYMcYiIj/cYiI/3GE3PHDMOiIj/cYiI/3GIQAGsAPWP9xiIj/cYiI/3GIiP9xiIiES/LLQNcYiI/3GIiP9xhW9doKiIiP9xiIj/cYhH2RySbv9xiIj/cYiI/3GIiP9xiIiP9xhEvyzEDYj/cYiI/3GIiP9xiIhOnTwWLHGIiP9xiIj/cYiIj/Qqs89UyIiP9xiIj/cYiIj/cYiE2jPDXMiIj/cYiI/3GIiI/3GIiP9xiIj/cYiI/3GFrt1hKP9xiIj/cYiI/3GIiI/3GIRL8sxA2P9xiIj/cYiI/3GIiI/3GIiP9MwSxD7XGIiP9xiIj/cYiI/3GIiI/3GIiP9xiIj/UfnQFoiIj/cYiI/3GIiP9xiIj/cYiIj/cYiISrssZE2P9xiIj/cYiI/3GIiI/3GIiEe9LJQt/3GIiP9xiIj/cYiITaM8NcyIiP9xiIj/cYiI/3GIiI/3GIhKuyxkTYj/cYiI/3GIiP9xiIiP9xiIj/cYiI/3GEfZHJJuj/cYiI/3GIiP9xiIiP9xiIj/cYiI/3FKwSxj7YiI/3GIiP9xiIiP9xiIj/cYhKwSxj7Yj/cYiI/3GIiP9xiIiP9xiIj/cYR70slC2Ij/cYiI/3GIiI/3GIiP9JvSx0LXGIiP9xiIj/cYiIj/cYiEq7LGRNiP9xiIj/cYiI/3GIiI/3GITdUcMq6P9xiIiP9xiIj/cYiI/3GIiP9xiIiP9xiIj/cU3VHDKuiIj/cYiI/3GIiP9xiIj/cYiIj/S9ccYo6Ij/cYiIj/cYiI/3GIiP9xiIj/cYiIj/cYiI/3Fd69MUiP9xiIiP9xiIj/cYiI/3GIiP9xiIiP9xiE25LDRtiIj/cYiI/3GIiP9xiIiP9xhE2xyyTnGIiI/3GIiP9xiIj/cYiI/3GIiI/3GIhAxywEjYiI/3GIiP9xiIj/cYiIj/cUrBLGPtiIj/cYiI/3GIiP9xiIj/cYiIj/cYiE25LDRtiI/3GIiP9xiIj/cYiIj/cYiI/0LdHPIuj/cYiI/3GIiP9xiIj/cYiIj/cYiI/3FE2xzCTo/3GIiP9xiIj/cYiI/3GIiI/3GIStccYo7/cYiIj/cYiI/3GIiP9xiIj/cYiIj/cYhBxyzjjXGIiP9xiIj/cYiI/3GIiI/0+jPCXMiP9xiIj/cYiI/3GIhHvSyULYj/cYiI/3GIiP9xiIj/cYiIj/cYiEDHLASNiIj/cYiI/3GIiP9xiIiP9xQOMcAs6IiP9xiIiP9xiIj/cYiI/3GIiP9xiIhA4xwCzo/3GIiP9xiIiP9xiIj/cYiI/3GIiP9xiIiP9FvyzEDYiI/3GIiP9xiIj/cYiIhHpzyVjI/3GIiP9xiIj/cYiIj/cYQbE89OyP9xiIj/cYiI/3GIiI/3FX79kQ/3GIiP9xiIiP9xU/fdCIiI/3GIiP9xiIiP9xhW9doKiIj/cYiI/3GIiI/3GIiP9xiIj/cYiI/3GIiI/0LjHOHOcYiI/3GIiI/3GFrt1hL/cYiI/3GIiI/3FH2RySbo/3GIiI/3GIiP9xiIj/cYiI/3GIhN1Rwyro/3GIiP9xiIiP9xiIRUV8u6iI/3GIiI/3GIiEPFLNOtiIj/cYiI/3GEGxPPTsj/cYiIj/cYiI/3GIiP9xRMbMw5OI/3GIiI/3GIiP9xiIj/cYiI/3GIhH2RyCbnGIiP9xiIiP9xiIj/cYTfKsMNX/cYiIj/cYiI/3GIiESq3MVSj/cYiI/3GIiE5VbCqpiI/3GIiI/3GIiErBLGPt/3GIiP9xiIj/UfnQFoiIj/cYiI/3GIR6c8lYyIj/cYiIj/cYiI/3GEenPJWMiIj/cYiIj/cYiI/3GIiP9xiIQ+Ec0e6Ij/cYiI/3GIiFzx1A6IiP9xiIj/cYiI/3GIiP9xiIiP9xiIj/cYiFnz1wyIj/cYiIj/cYiI/3GIiP9BSXz7aHGIiP9xiIj/cYiI/3GIiI/3GIiP9xiIj/cYU/fdCIiI/3GIiP9xiIj/cYiI/3FOozwlzIj/cYiI/3GIiP9xiIj/cYiIj/cYiI/3GIQas89UyP9xiIiP9xiIj/cUHHLPONj/cYiI/3GIiP9xiIiP9xiIhW79oQiP9xiIiP9xiIQ+Ec0e6I/3GIiI/3GIiP9Y79kQj/cYiIj/cYiI/3GIiP9xiIj/QS2MDieP9xiIiP9xiIj/cYiI/3GIiP9xhLnzxWDI/3GIiP9xiIj/cYiIj/OkQRt7vuj/cYiIj/cYiI/1j12Qr/cYiI/3GIiI/0yfPFYMiP9xiIj/cYiIj/cYiI/3GIiP9xiIj/cYiIj/cYiIVvXaCo/3GIiP9xiIhMO3w8SHGIiP9xiIiP9xiEqlPGWsiIj/cYiI/3GIiI/3GIiP9xiIj/cYiI/3GIiI/3GFD50BaI/3GIiP9xiIiP9xiIj/cYiI/3GIiP9xiEfZHJJu/3GIiP9xiIiP9xiIj/Qqs89UyIiP9xiIiP9xiIj/cYiI/3GESpPMVsiIj/cYiI/3GIhA3RwDLoiP9xiIj/cYiI/3GIiI/3GIiP9xhBqzz1TIj/cYiIj/cYiI/0m9LHQtcYiI/3GIiP9xiIiP9xiIj/cYiIQ9sc0k6Ij/cYiI/3GIiP9xiIiP9xiIj/cYiITc8cMw6P9xiIj/cYiI/3GIhHpzyVjIiP9xiIj/cYiI/3GIiI/3GIiP9xiIj/cYiI/3GIWu3WEv9xiIj/cYiI/3GIiI/3GIiP9xiIj/cYiI/3GIiI/3GIiP9xiIj/cYiI/3GIiI/3GIiP9F4RzB7v9xiIiP9xiIj/cYiI/3GIiP9xiIiP9xiIj/cYiI/1jv2RCI/3GIiP9xiIj/cYiI/3GIiI/3GIiP9xiEPhHNHuiIj/cYiI/3GIiP9xiIj/cYiIj/cYiI/3GIiP9V99sIcYiIj/cYiI/3GIiP9xiIj/cYiIj/cYiI/3GIiEPbHNJOiI/3GIiP9xiIj/cYiEfDLJPN/3GIiI/3GIiP9xiIXPHUDoiI/3GIiI/3GIhExSyzrXGIiP9xiIj/cYiI/3GIiI/3GEGxPPTsj/cYiI/3GIiP9xiIhEvyzEDf9xiIj/cYiI/3GIiP9JkUyG64j/cYiI/3GIiP9xiIiP9xiIhHvSyULf9xiIj/cYiI/3GEGrPPVMiI/3GIiP9xiIj/cYiIRKk8xWyP9xiIj/cYiI/3GIiI/3GEenPJWMiIj/cYiI/3GIiI/3FEvyzEDYiP9xiIj/cYiI/3GIiI/3GIiP9CsTz07IiP9xiIj/cYiIhW9doKj/cYiI/3GIhLnzxGDHGIiP9xiIj/cYiErXHGKO/3GIiP9xiIj/cYiIj/TJ88VgyI/3GIiP9xiIiECxPAXsiIj/cYiI/3GIiP9xiIiP9xiEfDLJPNj/cYiI/3GIiP9xiIj/cYiIj/cYiI/0+5LCRtj/cYiI/3GIiP9xiIiP9xiIRL8sxA3/cYiI/3GIiP9xiIiP9xiIhKpTxlrIj/cYiI/3GIiI/3GIiP9xiIj/cYiITdUcMq7/cYiI/3GIiP9xiIiP9xiIhHwyyDzXGIiP9xiIj/cYiI/3GIiI/3FBxyzzjY/3GIiP9xiIj/cYiI/3GIiI/3GIhBsTzk7HGIiP9xiIj/cYiIj/cYiI/0m9LHQtcYiI/3GIiP9xiIiP9xiIj/cYiIVu/aEIiP9xiIj/cYiI/3GIiP9xiIiP9xiIj/cUDjHALOiIiP9xiIj/cYiI/3GIiP9xiIiP9xiIQMcsBI2IiP9xiIj/cYiI/3GIiI/3GIiE25LDRtiP9xiIj/cYiI/3GIiI/3GIiEPFLNOtiIj/cYiI/3GIiP9xiIiP9xiIj/cYiEfDLJPN/3GIiP9xiIj/cYiIj/cYiI/3FOuSwkbf9xiIj/cYiI/3GIiI/3GIiP9e8dMOiP9xiIj/cYiF3r0xT/cYiI/3GIiP9xiIiP9xhEvyzEDYj/cYiI/3GIiP9xiIiP9xhBxyzzjf9xiIj/cYiI/3GIiP9xiIiP9xiIhKuyxkTY/3GIiP9xiIj/cYiIj/cYiI/0LHLPONiP9xiIj/cYiI/3GIiI/3GIiE2jPDXMiI/3GIiP9xiIiP9xiIR70slC2P9xiIj/cYiI/3GIiI/3GIiP9IwyyTzYiI/3GIiP9xiIj/cYiIj/cYiES/LMQN/3GIiP9xiIj/cYiIj/cYRMUsw62P9xiIj/cYiI/3GIiP9xiIiP9xiIQN0cAy6Ij/cYiI/3GIiP9xiIj/cYiIj/cYiI/0zBLEPtcYiI/3GIiP9xiIj/cYiIj/cYiIQMcsBI2Ij/cYiI/3GIiP9xiIiP9xiIj/cUHHLPONj/cYiI/3GIiP9xiIiP9xiIj/cYR8Msk82I/3GIiP9xiIj/cYiIj/cYhBxyzjjXGIiP9xiIj/cYiI/3GIiI/3GIhKuyxkTYj/cYiI/3GIiP9xiIiP9xiE25LDRtiIj/cYiI/3GIiP9xiIRL8sxA2P9xiIj/cYiI/3GEiLTIdLj/cYiI/3GIiP9xiIiP9xiIhAsTwF7IiI/3GIiP9xiIQ/is0HWI/3GIiP9xiIiP85jYG4cn6Ij/cYiI/3GIg1Y6G7nF6P9xiIj/cYiI/3GIiI/3GIhEqTzFbI/3GIiP9xiIiP9xhBqzz1TIj/cYiI/3GIiI/3GIiESNTMcriI/3GIiP9xiIj/cYiI/3FOzxwTDnGIiP9xiIiP9xiIhCMYzs54j/cYiI/3GIiP9xiIj/cYiIj/SieMfYeIiP9xiIj/cYSHVciKqI/3GIiP9xiIj/cYiIj/cYiDw9sbTCTv9xiIj/cYiI/3GEWTTKbLcYiI/3GIiP9xhOh0wni4iP9xiIj/cYiIj/Rb8sxA2IiP9xiIj/cYiI/3GIiI/3FExSzDrYj/cYiI/3GIiP9xiIj/cYiIj/cYiI/0zBLEPtcYiI/3GIiP9xiIj/cYiIj/cYiI/3GIQccs441xiIj/cYiI/3GIiI/3GIiP9V99sIcYiI/3GIiI/3GIiP9xiIj/cYiI/3GIiI/3GIiEenPJWMj/cYiI/3GIiI/3GESTTMbLiIj/cYiIj/cYiEMVnM6mcYiI/3GIiP9xhIpzx1jHGIiP9xiIj/cYiI/3FIpzyFjP9xiIj/cYiI/3GIiESNTMcriI/3GIiP9xiIiEq7LGRNj/cYiI/3GIiP9xiIj/cYiIj/XvHTDoj/cYiI/3GIiEPbHNJOiI/3GIiP9xiIiP9e69MUiI/3GIiP9xhK1xxijoj/cYiI/3GIiI/0yfPFYMiP9xiIj/cYiIj/cYiIR6c8lYyP9xiIj/cYiIj/cUGxPPTsiP9xiIj/cYiI/3GIiI/0ylPFWsj/cYiI/3GIiP9xiIiP9xiIj/cYStccYo6I/3GIiP9xiIj/cYiI/3GIiI/3GIiP9xTrksJG3/cYiI/3GIiP9xiIR6c8lYyIj/cYiI/3GIiP9xiIiES/LLQNcYiI/3GIiP9xiIj/cYiIj/TKU8VayP9xiIj/cYiI/3GIiI/0onjH2HiIj/cYiI/3GIiP9xiIj/cYQccs843/cYiIj/cYiI/3GIiP9xiIj/cYiIhDxSzTrYiI/3GIiP9xiIj/cYiI/3GIiI/3GIiP9xhD4RzR7oiIj/cYiI/3GIiP9xiIj/cYiIhKpTxlrIj/cYiI/3GIiP9xiIiP9xiIj/SA2cjyZxiIj/cYiIj/cYiI/3GIiEenPJWMj/cYiIj/cYiI/3GIiEenPJWMj/cYiIj/cYiI/3GIiP9xiErBLGPtiP9xiIj/cYiIj/cYiI/3GIiP9xiIj/TIrsV1GIiP9xiIiP9xiIj/cYiI/3GIiP9xiEPhHNHuiIj/cYiI/3GIiI/3GIiES/LLQNcYiI/3GIiP9xiE6HTCeLiP9xiIj/cYiIj/cUulPFWs/3GIiP9xiIj/cYiIj/cYhBqzz1TI/3GIiP9xiIiP9xiIj/cYiE2jPDXMiIj/cYiIj/cYiI/3GIR8Msk82P9xiIj/cYiI/3GIiI/3GIiP9xhE2xzCTv9xiIj/cYiI/3GIiP9xiIiP9xiIj/cYTdUcMq6Ij/cYiI/3GIiP9xiIj/TMEsQ+1xiIj/cYiIj/cUrBLGPtiIj/cYiI/3GEiRTHbrcYiIj/cYiI/3GIgw31GwMK6Ij/cYiIj/cU6dPCYsiP9xiIj/cYiIj/cYiI/3FB3RzyLv9xiIj/cYiI/3FMQXxL6Ij/cYiI/3GIhFePyocHGIiP9xiIiP9xiIj/cYiI/3FIpzx1jHGIiI/3GIiP9xiIhKpTxlrIj/cYiIj/cYiI/3GIiP9xiIj/SMMsk82IiP9xiIiP9xiIj/cYiI/3GIiP9xiFP33QiIj/cYiI/3GIiP9xiIiP9xiIj/cYiIQ9sc0k6Ij/cYiI/3GIiP9xiIiP9xiIj/cYiI/3GIiP9S+d4GcYiI/3GIiP9xiIj/cYiIj/cYhBsTz07P9xiIj/cYiI/3GIiI/3GIiP9xiIhDxSzTrYiI/3GIiP9xiIiP9xiEq7LGRNiI/3GIiP9xiIj/cYiIj/cYhHpzyVjIiP9xiIj/cYiIj/cYiI/0+5LCRtj/cYiI/3GIiP9xiIiP9xiIR6c8lYyI/3GIiP9xiIiP9xiIhKuyxkTY/3GIiP9xiIj/cYiIj/cYiI/3GIhKuyxkTYj/cYiI/3GIiI/3GIiP9xhKwSxj7YiP9xiIj/cYiI/3GIiI/3GIhHvSyULY/3GIiP9xiIj/cYiIj/cYiI/3GIiEDdHAMuiP9xiIj/cYiI/3GIiI/3GIiP9MwSxD7XGIiP9xiIj/cYiI/3GIiI/3GIiP9xiIj/cUfDLJPNiI/3GIiP9xiIiP9xiIj/cYiI/3GIiP9xhd69MUiP9xiIj/cYiI/3GIiI/3GIiP9xiIj/cUfZHJJuiP9xiIj/cYiI/3GIiI/3GIiP9xiIj/cUfZHJJuiP9xiIj/cYiI/3GIiI/3GIiP9xiIj/cUS/LMQNiI/3GIiI/3GIiP9xiIj/cUHHLPONj/cYiI/3GIiI/3GIiP9xiIj/cYiIStccUo5xiIj/cYiI/3GIiI/3GIiP9xiIj/cYhK1xxijo/3GIiP9xiIj/cYiIj/cYiI/0W/LMQNiIj/cYiI/3GIiI/3GIiP9xRMUsw62I/3GIiP9xiIj/cYiIj/cYTqM8Jcz/cYiI/3GIiP9xiIiP9xiIj/cYiIVu/aEIiP9xiIj/cYiI/3GIiP9xiIiP9xiIj/cUTbHMJOj/cYiI/3GIiP9xiIj/cYiIj/cVrz1gz/cYiI/3GIiP9b89YMiP9xiIj/cYiI/3GIiP9xiIiP9xhHvSyULYiP9xiIj/cYiI/3GIiI/3GEe9LJQtiI/3GIiP9xiIj/cYiIQY9M9wuI/3GIiI/3GIiP9FxSzDrYiP9xiIj/cYiI/3GIiI/0+5LCRtj/cYiI/3GIiP9xiIj/cYiIj/T6M8JcyI/3GIiP9xiIj/cYiIj/cYQN0cAy6IiI/3GIiP9xiIj/cYiI/3GIiI/0yfPFYMiP9xiIj/cYiIj/OmABtp/+cYiI/3GIiP9xiIiP9xiIj/cYiI/3GIiEbZHKJuiIj/cYiI/3GIiI/3GE6jPCXM/3GIiP9xiIj/cYiIj/cYiI/0y7LFRN/3GIiP9xiIj/cYiIj/cYiI/3GEq7LGRNiIj/cYiI/3GIiI/3FT990IiIj/cYiI/3GIiFD50Bb/cYiI/3GIiP9xiIiP9xiIhc8dQOiI/3GIiP9xiIiP9xiIj/cYiI/3GIiP9xiIiFb12gqP9xiIj/cYiI/3GEtzXFjKiI/3GIiI/3GIiEwJnE9miP9xiIj/cYiIj/Sllsemn/cYiI/3GIiP9xiEiLTIdL/3GIiP9xiIiP9xiIj/cUxBfEvoj/cYiIj/cYiI/3GIiP9xiIj/cYiIj/cYiI/0y7LFRN/3GIiP9xiIj/cYiIj/cYiI/3GEq7LGRNiIj/cYiI/3GIiI/3GIiP9xiEq7LGRNiI/3GIiP9xiIiP9xiIj/cU65LCRt/3GIiP9xiIj/cYiIj/cYiI/3GISrssZE2Ij/cYiI/3GIiI/3GIiP9PozwlzIj/cYiI/3GIiI/3GIiP9xiIj/cYiFP33QiI/3GIiP9xiIj/cYiI/3GIiI/3GIiP9xhOuSwUbXGIiP9xiIj/cYiIj/cYiI/3FLpTxVrP9xiIj/cYiIj/cYiI/0KrPPVMiIj/cYiIj/cYiIQas85UxxiIj/cYiIj/cYiI/3FOuSwkbf9xiIj/cYiI/3GIiI/3GIiP9xiIj/cYiI/3GIiI/3GIVvXaCoiP9xiIj/cYiIj/cYiI/3GIiP9xiIj/cYiIj/cYhQ+dAWj/cYiI/3GIiI/3GIiP9xiIj/cYiI/3GIiI/3GIiP9xiIj/cYiI/3GIiI/3GIiP9xiIj/cYiI/3GIiI/3GIiP9xiF3x0g5xiIj/cYiIj/cYiI/3GIiP9xiIj/cUrXHGKOiI/3GIiP9xiIiP9xiIj/cYiI/3GIhExSyzrXGIiP9xiIiP9xiIj/cYiI/3GIiP9xhA4xwCzoiI/3GIiP9xiIiP9xiIhBqzzlTHGIiP9xiIiP9xiE6dPCYs/3GIiP9xiIiP9xRKk8xWyIiP9xiIj/cYiIj/RpNMtsv/cYiI/3GIiI/3GIR6c8lYyIj/cYiI/3GIiI/3GIiP9GqTylbHGIiP9xiIiP9xiIj/cU6dPCYsiP9xiIiP9xiIj/RA+c3waIiP9xiIiP9xiIj/cYhOozwVzHGIiP9xiIiP9xiIRJNMxsuI/3GIiI/3GIiP9xRL8sxA2Ij/cYiI/3GIiI/3GIiP9xhK1xxijoj/cYiI/3GIiP9xiIj/cYiIj/cYiI/3GEHdHOIucYiI/3GIiP9xiIj/cYiIj/cYiI/3GIiP9xiIj/XuvTFIiI/3GIiP9xiIj/cYiIj/cYiI/3GIiP9xhExSzDrY/3GIiP9xiIiP9xiIj/cYhEvyzEDY/3GIiP9xiIiP9xiIj/Rqk8pWxxiIj/cYiIj/cYiIRJNMxsuP9xiIiP9xiIj/cYTrksFG1xiIj/cYiI/3GIiI/3GIiP9xS6U8Vaz/cYiI/3GIiI/3GIiP9xiIj/cYR8Msk82I/3GIiP9xiIiP9xiIj/cYiI/3GIVvXaCoiI/3GIiP9xiIhQ+d8GcYiIj/cYiI/3GIiP9xiE25LDRtiIj/cYiIj/cYiI/3GIiP9xiIj/cYiIj/cYiI/3GIhH2RyCbnGIiP9xiIj/cYiI/3GIiI/3GIiP9xiIXevSFHGIiI/3GIiP9xiIj/cYiE2jPDXMiIiP9xiIj/cYiI/3GEKPTNcLcYiI/3GIiP9xhMJYxNp4iP9xiIiP9xiIhDxSzTrYiI/3GIiP9xiIhIdVx4qnGIiP9xiIiP9xiIj/cYhE2xyyTnGIiP9xiIj/cYiI/3GIiI/3GIiP9xiIhN1Rwyrv9xiIj/cYiI/3GIiP9xiIiP9xiIj/cUulPFWs/3GIiP9xiIiP9xiEfDLJPNj/cYiI/3GIiP9xiIj/cYiIj/cYiEb2rKCViP9xiIiP9xiIj/cYiI/3GIiP9xiIiP9xiIj/cYiEqlPGWsiI/3GIiI/3GIiP9JvSx0LXGIiP9xiIj/cYiEGxPPTs/3GIiP9xiIj/cYiI/3GIiI/3GIiP9xhBqzz1TIj/cYiIj/cYiI/07VHDKuiIiP9xiIj/cYiI/3GIiP9xhGKYytZ4/3GIiI/3GIiP9xiIj/cYSsEsY+2Ij/cYiI/3GIiI/3GIiEeLTJdLiIj/cYiI/3GIiP9xiEufPFYM/3GIiP9xiIj/cTlaAbel/v9xiIj/cYiI/3GIiP9xhPVWwaqY/3GIiP9xiIj/cYiEenPJWMiI/3GIiP9xiIj/cYiI/3GIiI/3GIiEfDLIPNcYiI/3GIiP9xiIj/cYiIj/cYiISHVceKpxiIj/cYiI/3GIiDth4rWeHYj/cYiIj/cYiITbrMNFOI/3GIiP9xiIiP9xPddRsyiuiIj/cYiI/3GETFLMOtj/cYiI/3GIiI/3GIiP9xiISsEsY+2P9xiIj/cYiI/3GIiI/3GIiP9xiIRvasoJWIj/cYiI/3GIiE2jPDXMiI/3GIiI/3GIiP9xiIhHpzyVjI/3GIiI/3GIiP9Ph0wni4iIj/cYiI/3GIiP9xiIj/cYiIj/cYR70slC2Ij/cYiI/3GIiP9xiIiP9xTdUcMq6Ij/cYiIj/cYiIR8Msg81xiIj/cYiI/3GFrz1QxxiIiP9xiIj/cYiI/0OVTOar/3GIiP9xiIj/cYhd69MUj/cYiI/3GIiP9e8dMOiP9xiIiP9xiIj/cYiI/3FExSzDrYj/cYiI/3GIiI/3FK1xxijoj/cYiIj/cYiI/3GIiP9xiIj/cYiIj/cYiI/3GIiP9xiIj/cYiIj/cYiI/3GIiP9xiIj/cYhPI4wdx4iP9xiIiP9xiIj/cVrz1gz/cYiI/3GIiI/3GIS3NcWMqI/3GIiP9xiIj/cYSsEsY+2Ij/cYiI/3GIiIR5FMluuI/3GIiP9xiIiP9xiIj/cUHdHPIu/3GIiP9xiIj/cYiI/3GIiI/3GIiP9xiITbksNG2Ij/cYiI/3GIiI/3GIiP9xiEqlPGWsiIj/cYiIj/cYiI/3GIiP9xS7ssRE1xiIj/cYiIj/cYiI/3GIiP9xQd0c8i7/cYiI/3GIiP9xiIiP9xiIj/cYiEq7LGRNiP9xiIj/cYiIj/cYiI/3FHvSyULYiI/3GIiP9xiIiP9xiIj/cYiI/3GIhD2xzSToiI/3GIiP9xiIiP9xiIj/cU65LCRt/3GIiP9xiIj/cYiIj/cYiI/3GIiFP33Qj/cYiIj/cYiI/3GIiP9xiIj/cYiIj/cYiI/3GIiP9xhN1RwyroiP9xiIj/cYiI/3GIiI/3GIiP9xiITp08FixxiIiP9xiIj/cYiI/3GE65LBRtcYiI/3GIiI/3GIiP9xTqM8JcyP9xiIj/cYiIj/cYiI/3GIiP9xiIhHwyyDzXGIiP9xiIiP9xiIj/cYiI/3GIiP9C3RzyLo/3GIiP9xiIiP9xiIj/cYiEq7LGRNiP9xiIj/cYiIj/cYiI/3GIiP9xiIj/cUrXHGKOiI/3GIiP9xiIiP9xiIj/cYiIQLE8BeyIiP9xiIiP9xiIj/cYiI/0jDLJPNiIj/cYiI/3GIiI/3GIiP9xiIj/cUfDLJPNiI/3GIiP9xiIiP9xiIj/cYiI/3GIWfPXDIiIj/cYiI/3GIiP9xiIj/cYiIj/cYiI/3GIiP9xhd8dMO/3GIiI/3GIiP9xiIj/cYiI/3GIiI/3GIiP9xiE3VHDKuiP9xiIj/cYiI/3GIiP9xiIiP9xiIj/cYiI/3FExSzDrYj/cYiI/3GIiI/3GIiP9xiIj/cYhA3RwDLoiI/3GIiP9xiIiP9xiIj/cYiI/0jDLJPNiIj/cYiI/3GIiI/3GIiP9xiIj/cUHHLPONj/cYiI/3GIiI/3GIiP9xiIhNzxwzDo/3GIiP9xiIj/cYiIj/cYiI/3FB3RzyLv9xiIj/cYiI/3GIiP9xiIiP9xiIj/cYhBxyzjjXGIiP9xiIj/cYiIj/cYiI/3GIiP9xiEDdHAMuiIj/cYiI/3GIiI/3GIiP9xiIj/cYTc8cMw6IiP9xiIj/cYiIj/cYiI/3GIiP9xiIj/cYiIhZ7dcSiI/3GIiP9xiIiP9xiIj/cYiI/3GIiP9xQd0c8i7/cYiI/3GIiI/3GIiP9xiIj/cYiI/3GIWu3WEv9xiIj/cYiI/3GIiI/3GIiP9xiIj/cYiI/3GF3x0w6P9xiIj/cYiI/3GIiP9xiIiP9xiIj/cYiI/3GIiP9xiIiP9R+dAWiIj/cYiI/3GIiI/3GIiP9xiIj/cYiI/3GETbHMJO/3GIiP9xiIiP9xiIj/cYiI/0zBLEPtcYiI/3GIiP9xiIiP9xiIj/cYSJFMdutxiIiP9xiIj/cYiISqU8ZayI/3GIiI/3GIiE6HTBeLcYiIj/cYiI/3GIhEvyzEDf9xiIj/cYiIj/cYiI/3GIiP9JvSx0LXGIiP9xiIiP9xiE3srDE1/3GIiI/3GIiP9xhX79gQcYiIj/cYiI/3GFfv2BBxiIiP9xiIj/cUSpPMVsiIj/cYiIj/cYRKk8xWyIj/cYiI/3GIiI/3GIiFzr1BSIiP9xiIiP9xiIUPnQFv9xiIj/cYiIj/cYiEDjHALOj/cYiIj/cYiI/3GIhBsTzk7HGIiP9xiIiP9xiIj/cYiI/3GE6e3CYSiP9xiIj/cYiEenPJWMiI/3GIiP9xiIRJNMxsuIj/cYiI/3GISqU8ZayIiP9xiIiP9xiIQas89Uz/cYiI/3GIiI/3GIiP9xiIj/cYiITx2MHieI/3GIiI/3GIhZ7dcSiIj/cYiIj/cYhBsTz07P9xiIj/cYiI/3GEWTTKbLcYiI/3GIiP9xiIhLiUxHa3GIiP9xiIiP9xR70slC2IiP9xiIj/cYhAF5z+hnGIiI/3GIiP9xTp08JiyI/3GIiI/3GIiP9xiEufPEYMcYiIj/cYiI/3GIiP9xiIj/cUfDLJPNiI/3GIiI/3GIiP9xiIj/cUGxPPTsiP9xiIiP9xiIj/cYiI/3GISRGcfuaI/3GIiI/3GIiP9xiIR6c8lYyI/3GIiI/3GIiP9xiIj/cYiI/3GEGrPPVMiI/3GIiP9xiIhHpzyVjIj/cYiI/3GIiP9xhHpzyVjIiIj/cYiI/3GIhBqzz1TP9xiIiP9xiIj/cYg0sXG8To6I/3GIiP9xiIhJJ4xth3GIiP9xiIj/cYUPnQFoiP9xiIj/cYiEDHLASNiIj/cYiIj/cYiI/3GIiP9xiIhN1Rwyrv9xiIj/cYiI/3GIiI/3GIiP9xiITaM8NcyIiP9xiIiP9xiIj/cYiI/3GIhKwSxj7Y/3GIiP9xiIiP9xiIj/cYSrssZE2IiP9xiIj/cYiIj/cYiI/3GIiP9xS6U8Vaz/cYiIj/cYiI/3GIiP9xiIj/cYiE3VHDKuj/cYiI/3GIiI/3GIiP9xiIRL8sxA3/cYiI/3GIiI/3GIiP9xiIj/cYiI/3GE65LBRtcYiIj/cYiI/3GIiP9xiIj/Rdscwk6I/3GIiP9xiIiP9xiIj/cYiIQMcsBI2Ij/cYiI/3GIiI/3GIiP9xiIj/T88cIw7/cYiI/3GIiP9xiIiP9xiIhBj0z3C4j/cYiI/3GIiP9JvSx0LXGIiP9xiIiP9xiIj/cYiEq7LGRNiP9xiIj/cYiIj/cYiI/3GIiP9xiETFLMOt/3GIiP9xiIiP9xiIj/cYiI/3GIiP9FvyzEDYiIj/cYiI/3GIiP9IwyyTzYiI/3GIiP9xiIiP9xiIj/cYiIQLE8BeyIiP9xiIiP9xiIj/cYiEqlPGWsiI/3GIiI/3GIiP9xiF3r0xT/cYiIj/cYiI/1vz1gyP9xiIj/cYiIj/cYiI/3GIhNuSw0bYiP9xiIj/cYiIj/cYiI/3GIiP9xhOuSwUbXGIiP9xiIiP9xiIj/cYiI/3GIiEq7LGRNj/cYiIj/cYiI/3GIhEqTzFbI/3GIiI/3GIiP9xiIj/cYhEvyzEDY/3GIiI/3GIiP9xiIj/T6M8JcyI/3GIiI/3GIiP9xiIj/cYiI/0y7LFRN/3GIiI/3GIiP9xiIj/cYiI/0LHLPONiP9xiIiP9xiIj/cYiI/3FExSzDrYj/cYiI/3GIiI/3GIiP9xiIj/SMMsk82IiP9xiIj/cYiIj/cYiI/3GIiP9xiIj/cYiIj/cYiI/3GIiP9xiIj/cYiIj/cYiI/3GIiP9xiIj/cYRNscwk7/cYiI/3GIiI/3GIiP9xiIj/cYiIQ+Ec0e6I/3GIiP9xiIj/cYiIj/cYiI/3GIiP9xiIj/cYiEPbHNJOiIj/cYiIj/cYiI/3GIiP9xiIj/cYiIj/cYiI/3GIiP9xiIj/cYiIj/cYiI/3GIiP9PzxwjDv9xiIj/cYiI/3GIiI/3GIiP9xiIj/cUGxPPTsiP9xiIiP9xiIj/cYiI/3GISrssZE2Ij/cYiIj/cYiI/3GIiP9xRMUsw62I/3GIiP9xiIiP9xiIj/cYiI/3GIiP9xVPfbCHGIiP9xiIj/cYiI/3GIiI/3GIiP9xiIj/T6M8JcyI/3GIiI/3GIiP9xiIj/cYRL8sxA2I/3GIiI/3GIiP9xiIhK1xxSjnGIiP9xiIj/cYiI/3GIiI/3GIiP9xiIj/cYhHwyyTzY/3GIiP9xiIiP9xiIj/cYiI/3FOuSwkbf9xiIj/cYiIj/cYiI/3GIiP9xiISrssZE2I/3GIiI/3GIiP9xiIj/cYiI/3GITdUcMq6I/3GIiP9xiIiP9xiIj/cYiI/3GIiEPbHNJOiI/3GIiP9xiIiP9xiIj/cYiI/3GIR8Msk82P9xiIj/cYiIj/cYiI/3GIiP9xiIj/Qscs842I/3GIiI/3GIiP9xiIj/cYQccs843/cYiI/3GIiI/3GIiP9xiIj/cYSsEsY+2Ij/cYiI/3GIiI/3GIiP9xiIj/cYiI/3GETbHMJO/3GIiP9xiIiP9xiIj/cYiI/3GIQN0cAy6IiP9xiIj/cYiIj/cYiI/3GIiP9xiIj/cYiIhJ1xxyjoiI/3GIiI/3GIiP9xiIj/cYiI/3GIhH2RyCbnGIiP9xiIiP9xiIj/cYiI/3GIiP9xiIVu/aEIiI/3GIiP9xiIiP9xiIj/cYiI/3GIiP9xha7dYSj/cYiI/3GIiP9xiIiP9xiIj/cYiI/3GIWu3WEv9xiIj/cYiI/3GIiP9xiIiP9xiIj/cYiI/3GIhA4xwCzoj/cYiI/3GIiP9xiIiP9xiIj/cYiI/3GIiEDHLASNiI/3GIiI/3GIiP9xiIj/cYiI/3FB3RzyLv9xiIj/cYiIj/cYiI/3GIiP9xiIhKuyxkTY/3GIiI/3GIiP9xiIj/cYiI/3FHwyyTzYiP9xiIiP9xiIj/cYiI/3GIiP9MwSxD7XGIiP9xiIiP9xiIj/cYiI/3GIiEPFLNOtiIj/cYiIj/cYiI/3GIiP9xiIQMcsBI2IiP9xiIiP9xiIj/cYiI/3GIhBsTzk7HGIiI/3GIiP9xiIj/cYSrssZE2IiP9xiIiP9xiIj/cYiI/3GIiErBLGPt/3GIiP9xiIiP9xiIj/cYiDPwtb0PSoiI/3GIiP9xiEb2rKCViIj/cYiI/3GIMkmxvrZOiI/3GIiP9xiIg1MCG7z96IiP9xiIj/cYiI/3E5WgG3pf7/cYiI/3GIiP9xiIj/cYhNuSw0bYiIj/cYiI/3GIiP9xiIj/cVfv2RCP9xiIj/cYiIVvXaCoj/cYiI/3GIiP9xiITaM8NcyIiI/3GIiP9xiIj/cYhKpTxlrIiIj/cYiI/3GIiP9xiIhOnTwWLHGIiP9xiIj/cYRKk8xWyIiP9xiIj/cYiI/3GIiP9xiIiP9FxSzDrYiP9xiIj/cYiI/3GIiP9xiE6jPCXM/3GIiP9xiIj/cYiIRL8stA1xiIiP9xiIj/cYS588Vgz/cYiIj/cYiI/3GIiEkLnH9Gj/cYiIj/cYiI/3GIiP9xiIj/RcUsw62Ij/cYiIj/cYiI/3GIiP9xiIj/QTOMDcf/cYiI/3GIiI/3GIiP9xiIhKpTxlrIj/cYiIj/cYiI/3GIiP9xiIRMUss61xiIj/cYiIj/cYiI/3GIhEqTzFbI/3GIiI/3GIiP9xiIj/cYhNuSw0bYiI/3GIiI/3GIiP9xiIj/cYhHvSyULYj/cYiIj/cYiI/3GIiP9xTqM8JcyP9xiIiP9xiIj/cYiI/3GISrssZE2Ij/cYiIj/cYiI/3GIiP9xiIj/Sb0sdC1xiIiP9xiIj/cYiI/3GIiP9PuSwkbY/3GIiI/3GIiP9xiIj/cYhOozwVzHGIiI/3GIiP9xiIj/cYiE2jPDXMiIiP9xiIj/cYiI/3GIiP9IwyyTzYiI/3GIiI/3GIiP9xiIj/cYiI/3FExSzDrYj/cYiIj/cYiI/3GIiP9xiIhNzxwzDo/3GIiP9xiIiP9xiIj/cYiI/3GIiEPbHNJOiI/3GIiP9xiIiP9xiIj/cYiI/3GIiP9xiEDdHAMuiIj/cYiIj/cYiI/3GIiP9xiIj/RcUsw62Ij/cYiIj/cYiI/3GIiP9xhOuSwUbXGIiP9xiIiP9xiIj/cYiI/3GIiP9xRMUsw62I/3GIiI/3GIiP9xiIj/cYiI/3GIiI/3GE3VHDKuiP9xiIiP9xiIj/cYiI/3GIiP9xiE3PHDMOiI/3GIiI/3GIiP9xiIj/cYiI/3GETFLMOtj/cYiIj/cYiI/3GIiP9xiIj/cYiIStccUo5xiIj/cYiIj/cYiI/3GIiP9xiIhKuyxkTY/3GIiI/3GIiP9xiIj/cYiI/3FExSzDrYj/cYiIj/cYiI/3GIiP9xiIhD2xzSToiP9xiIj/cYiIj/cYiI/3GIiP9xiIQ9sc0k6IiP9xiIj/cYiIj/cYiI/3GIiP9xiIhHwyyDzXGIiP9xiIiP9xiIj/cYiI/3GIiP9MwSxD7XGIiP9xiIiP9xiIj/cYiI/3GIiEe9LJQt/3GIiI/3GIiP9xiIj/TLssVE3/cYiI/3GIiI/3GIiP9xiIj/Rb8sxA2IiP9xiIiP9xiIj/cYiI/3GIiP9xiIiP9xUPnQFoiP9xiIj/cYiIj/cYiI/3GIiP9xiIj/cYiIj/cYiF3r0hRxiIj/cYiIj/cYiI/3GIiP9xR8Msk82Ij/cYiI/3GIiI/3GIiP9xiIj/cYiI/3GIiE3PHDMOj/cYiIj/cYiI/3GIiP9xiIj/cYiIj/cYWu3WEv9xiIj/cYiIj/cYiI/3GIiP9xhLpTxFrHGIiI/3GIiP9xiIj/cYhOozwVzHGIiI/3GIiP9xiIj/cYiI/3GIiI/3GIiP9xiIRimMnWdxiIj/cYiI/3GIiFnt1xKIiP9xiIj/cYiIj/cYiI/3GIiP9xiIj/cYiEDdHAMuiI/3GIiI/3GIiP9xiIj/cYiI/3GIhEjUzHK4iI/3GIiI/3E8JiG02d6IiP9xiIj/cYiI/3EyXgG+of6IiP9xiIj/cYiD6BlrJ+aYiI/3GIiP9xiE6dPCYs/3GIiI/3GIiP9DeVzoaoj/cYiI/3GIiP9xiIiP9EK4zdR4j/cYiI/3GIhIi0x3S3GIiP9xiIj/cYiI/3GEe9LJQtiIj/cYiI/3GIiP9xiIj/cYhHpzyVjIiI/3GIiP9xiE8jjB3HiI/3GIiP9xiIiP9xiIR6c8lYyI/3GIiP9xiIiP9JqNyFcv9xiIj/cYiIj/cYiIRtkcom6IiP9xiIj/cYiI/3GIiP9xiIiP9xiIhHi0yXS4iI/3GIiP9xiEPhHNHuiIj/cYiI/3GIiP9xiIj/cYiIj/cYTB+MTgeIiP9xiIj/cYiI/0W/LMQNiIiP9xiIj/cYiI/3GErBLGPtiI/3GIiP9xiIiP9xiIj/cYiI/3GITqM8FcxxiIiP9xiIj/cYiI/3GISsEsY+2I/3GIiP9xiIiP9xiIj/cYiI/3GIiP9EFZzepoiI/3GIiP9xiIj/cYiITaM8NcyIiP9xiIj/cYiI/3GIiP9PnTwmLIiI/3GIiP9xiIj/NeNRvByuj/cYiIj/cYiI/3GIiP9xhBlUz2q4iI/3GIiP9xiIj/cYSrssZE2IiI/3GIiP9xiIhEqTzFbP9xiIiP9xiIj/cYiI/3GIiP9HKYytZ4iP9xiIiP9xiIj/cYiI/3GIiP9BF5wPhoiP9xiIj/cYiI/0yfPFYMiI/3GIiP9xiIj/cYiI/3GIiIRL8stA1xiIj/cYiI/3GIhLnzxGDHGIiP9xiIj/cYiI/0+dPCYsiIj/cYiI/3GIiP9xiIiP9xiIj/cYRNscwk7/cYiI/3GIiP9xiIj/cYiIj/cYR8Msk82I/3GIiP9xiIj/cYXevTFIj/cYiI/3GIiEDdHAMuiP9xiIj/cYiI/3GIRY1MpytxiIj/cYiIj/cYiEDjHALOj/cYiIj/cYiI/3GIhNuSw0bYiP9xiIj/cYiIj/cYiI/3GIiP9xiIj/TMEsQ+1xiIj/cYiIj/cYiI/3GIiP9xRNscwk6P9xiIj/cYiI/3GIiI/3GIiP9xiIj/cYhKwSxj7Yj/cYiI/3GIiE3AzDPziP9xiIj/cYiI/3GEiRTIbr/3GIiP9xiIj/cUSpPMVsiIiP9xiIj/cYiI/3GIiP9xO5IitW3diI/3GIiP9xiIS3NcWMqP9xiIj/cYiI/3GIS4rsV1GP9xiIiP9xiIj/cYiI/3GIiP9xiIR70slC2I/3GIiP9xiIj/cYiI/3GIiI/3GIiP9xiIj/cYiI/3GIiI/3GIiP9xiIj/cYiESpPMVsiP9xiIj/cYiI/0m9LHQtcYiI/3GIiI/3GIiP9xiIj/cYiE2jPDXMiIiP9xiIj/cYiI/3GIiP9xiIiP9xiIj/cUDjHALOiIiP9xiIj/cYiI/3GIRKk8xWyIj/cYiI/3GIiP9xiIj/cYhBxyzjjXGIiI/3GIiP9xiIj/cYiITaM8NcyIiP9xiIj/cYiI/3GE6jPCXM/3GIiI/3GIiP9xiIj/cYiI/3GEHHLPON/3GIiI/3GIiP9xiIj/cYTrksFG1xiIj/cYiIj/cYiI/3GIiP9xiFD50BaI/3GIiP9xiIhZ89cMiP9xiIiP9xiIj/cYiI/3GISqU8ZayIiI/3GIiP9xiIj/cYiI/3GIiI/0vBLGPtiIiP9xiIj/cYiI/3GIQbE89Oz/cYiIj/cYiI/3GIiP9xTp08JiyIj/cYiI/3GIiP9xiIj/cYSJFMhuv/cYiI/3GIiP9xiIiP9xQd0c4i5xiIiP9xiIj/cYiI/3GIiP9xiIiEDjHALO/3GIiP9xiIiP9xiIj/cYiI/3GIiP9xhHwyyTzYj/cYiIj/cYiI/3GIiP9xiIj/cYiIQ+Ec0e6I/3GIiP9xiIiP9xiIj/cYiI/3GIiP9F2xzCToj/cYiI/3GIiI/3GIiP9xiIj/cYiI/3GETFLMOtj/cYiIj/cYiI/3GIiP9xiE25LDRtiIj/cYiIj/cYiI/3GIiP9xiIj/cYiIhKwSxT7XGIiI/3GIiP9xiIj/cYhHpzyVjIiI/3GIiP9xiIj/cYiI/3FBsTz07IiP9xiIj/cYiI/3GIiP9PuSwkbY/3GIiI/3GIiP9xiIj/cYiI/3GIiI/0vBLGPtiIiP9xiIj/cYiI/3GIiP9xQbE89OyIj/cYiI/3GIiP9xiIj/cYTc8cMw6IiP9xiIiP9xiIj/cYiI/3GIiP9xhKuyxkTYiIj/cYiI/3GIiP9xiISrssZE2I/3GIiI/3GIiP9xiIj/cYiIR6c8lYyI/3GIiP9xiIj/cYiI/3GIiEbZHKJuiIj/cYiIj/cYiI/3GIiP9xiIhT990Ij/cYiI/3GIiP9xiIj/cYiIj/cYiI/3GIiP9xiIj/cVD50BaIiP9xiIj/cYiI/3GIiI/3GIiP9xiIQOMcAs6I/3GIiP9xiIj/cVrt1hKI/3GIiP9xiIj/cYiI/3GExXbEqJ/3GIiP9xiIj/cYiI/3GIiI/3GIiP9xiIhPI4wdx4/3GIiP9xiIj/cYRMbMw5OI/3GIiP9xiIj/cYV+/ZEP9xiIj/cYiI/3FGP3ysCI/3GIiP9xiIj/cUulPFWsj/cYiI/3GIiP9xiIj/cYiIj/SMMsk82IiP9xiIj/cYiI/3GIiP9xiIiP9xV+/ZEP9xiIj/cYiIj/cYiI/3GIiP9xiIj/cYiIQ8Us062IiI/3GIiP9xiIj/cYiI/3GIiI/3GE3PHDMOiIj/cYiI/3GIiP9xiIj/cYiIj/T7ksJG2P9xiIj/cYiI/3GIiP9xiIRL8sxA2P9xiIj/cYiI/3GIiP9xhJEZx+5oiI/3GIiP9xiIhAsTwF7IiI/3GIiI/3GIiEJdbNopcYiI/3GIiI/3GIQ9sc0k6IiI/3GIiP9xROEcse5xiIiP9xiIj/cYiEqlPGWsiI/3GIiI/3GIiEeRTJbriP9xiIiP9xiIQas89Uz/cYiI/3GIiI/3GIgySlK+ta2I/3GIiP9xiIiP9xiEh1XIiqj/cYiI/3GIiP9EFZzepoiP9xiIiP9xiIj/cYiIR6c8lYyP9xiIiP9xiIj/cYiI/3GIiP9xiIiP9xiIj/cYiI/3GIiP9xTs8cEw5xiIj/cYiIj/cYiI/3GIiP9xiISrssZE2I/3GIiI/3GIiP9xiIj/cYiI/3GIiI/3GE3VHDKuiP9xiIiP9xiIj/cYiI/3GIiP9xiIiP9xiIj/cYiI/3GIiP9xiIiP9xiIj/cYiI/3GIiP9xiIiP9xiIj/cYiI/3GIiP9xiIiP9xiIj/cYiIQ+Ec0e6I/3GIiP9xiIj/cYiI/3GIiI/3FT990IiIj/cYiI/3GIiI/3GIiP9xiIj/cYiI/3GIiI/3GIiP9e8dMOiP9xiIj/cYiIj/cYiI/3GIQY9M9wuIiP9xiIj/cYiI/3GIiI/3GF3r0xSP9xiIj/cYiIj/VffbCHGIiP9xiIj/cYiIj/cYiI/3GIiP9xiISsEsY+2P9xiIj/cYiIj/cYiI/3GIiP9xiIhEk0zGy4j/cYiI/3GIiP9xiIiP9xiIj/cYiI/3GIiP9xiIiP9e8dMOiP9xiIj/cYiI/3GIiITwecH4aIj/cYiI/3GIhA4xwCzoj/cYiI/3GIiP9MuyxUTf9xiIiP9xiIj/cYiI/3GIiP9xWu3WEoj/cYiI/3GIiP9xiIiP9xiIj/cYiI/3GIiP9xiEGxPPTsj/cYiI/3GIiP9xiIj/cYTqM8JcyP9xiIj/cYiI/3GIhBsTzk7HGIiI/3GIiP9xiIj/cYiI/3GIiI/3FOuSwkbf9xiIj/cYiI/3GIiP9DqzzVTHGIiP9xiIj/cYiI/3GIR70slC2Ij/cYiI/3GIiP9xiIj/cYhHvSyULYiP9xiIj/cYiI/3GIiP9xiIiP9xQccs842P9xiIj/cYiI/3GIiP9xiIiP9xiIj/SMMsk82IiP9xiIj/cYiI/3GEGrPPVMiI/3GIiP9xiIj/cYSrssZE2IiI/3GIiP9xiIj/cYiI/3GIQas89UyI/3GIiP9xiIj/Sb0sdC1xiIiP9xiIj/cYiI/3GIiP9xiIiP9xTrksJG3/cYiI/3GIiP9xiIhHvSyULf9xiIiP9xiIj/cYiI/3GIiP9xTqM8JcyI/3GIiP9xiIj/cYiI/3GIiEfDLIPNcYiIj/cYiI/3GIiP9xiIj/cYS6U8Vaz/cYiI/3GIiP9xiIj/cYiIj/SNkckm6I/3GIiI/3GIiP9xiIj/cYiI/3GIRL8sxA2I/3GIiP9xiIj/cYiI/3GIiI/3GIiEbZHKJuiIj/cYiI/3GIiP9xiIj/cYiITbksNG2Ij/cYiI/3GIiP9xiIj/cYiIj/cUHdHOIucYiIj/cYiI/3GIiP9xiIj/cYiIj/cUfZHJJuj/cYiIj/cYiI/3GIiP9xiIj/cYWvPWDP9xiIj/cYiI/3GIiP9xiIiP9xiIj/cYiI/3GIiP9xiIhKwSxj7f9xiIiP9xiIj/cYiI/3GIiP9xiIiP9xiIj/cYiFD50Bb/cYiIj/cYiI/3GIiP9xiIj/cYiIj/cUHHLPONj/cYiI/3GIiP9xiIj/cYiIhGwyyjzYiIj/cYiI/3GIiP9xiIhOnTwWLHGIiP9xiIj/cYiEenPJWMiI/3GIiP9xiIj/cYiEeRTJbriIj/cYiI/3GIiP9xiEe9LJQtiI/3GIiP9xiIj/cYiI/3FBqzz1TIiI/3GIiP9xiIj/cYiEqlPGWsiIj/cYiI/3GIiP9xhd69MUiP9xiIj/cYiI/3GIiI/1H50BaIiP9xiIj/cYiIj/cYiI/3GIiP9xiIj/cYiISG9ciQqP9xiIj/cYiI/3GIiP9xiIiP9xiIj/cYiI/3GIhH2RyCbnGIiP9xiIj/cYiIhc69QUiIj/cYiI/3GETbHMJO/3GIiP9xiIiP9xiIj/cYiI/3GIhHvSyULY/3GIiI/3GIiP9xiIj/cYiI/3GIiIVu/aEIj/cYiI/3GIiI/3GIiP9xiIj/cYROEcse5xiIj/cYiI/3GIiP9xiIiP9xiIj/cYiI/3GIhD2xzSToiI/3GIiP9xiIiP9xiIj/cYiI/0zBLEPtcYiI/3GIiP9xiIiP9xiIj/cYiI/3GEHHLPON/3GIiP9xiIiP9xiIj/cYiI/3GIQN0cAy6IiP9xiIj/cYiIj/cYiI/3GIiP9xiIj/cYiIj/cYiI/3GIiP9xiIj/cYiIj/cYhHwyyTzY/3GIiP9xiIj/cYiI/3GIiI/3GIiP9xiIj/UfnQFoiIj/cYiI/3GIiP9xiIj/cYiIj/cYiI/zmpcbhWjo/3GIiP9xiIj/cYhCY2zpyf9xiIiP9xiIj/cYiEGA/PfwiI/3GIiP9xiDTe8bwhDv9xiIj/cYiI/0yJTFdriIj/cYiI/3GIiEenPJWMiP9xiIj/cYiI/3FOozwlzIj/cYiI/3GIhOa1wpSoiP9xiIj/cYiIhMCZxPZoj/cYiI/3GIiP9MnzxWDIiP9xiIj/cYiIR5FMluuIj/cYiI/3GIiDhaAbil/oj/cYiI/3GIiP9xhIdVyIqoj/cYiIj/cYiI/0jZHJJuiI/3GIiP9xiIj/cTNIEby37nGIiP9xiIj/cVrz1gyP9xiIj/cYiI/0/VHBKucYiI/3GIiP9xiIj/cYiIj/cYTrksFG1xiIj/cYiI/3GIiP9xiIiP9xiIj/cYiI/3GEHHLPON/3GIiP9xiIiP8y31G/IK6P9xiIj/cYiI/3FExSzDrYj/cYiIj/cYiI/3GIiP9xhExSzDrY/3GIiP9xiIiP9xiIj/cYiIR4tMl0uIiP9xiIj/cYiI/3FIpzyFjP9xiIj/cYiI/3GEWTTKbLcYiI/3GIiP9xiIgySbG+tk6P9xiIiP9xiIMy8DvND8cYiI/3GIiP9xiIj/cUiLTIdLiP9xiIj/cYiIRL8sxA3/cYiI/3GIiP9xiIhHkUyW64iP9xiIj/cYiI/3FB4xzhznGIiP9xiIj/cYiIj/cYiI/3GIiP9xiIj/cYiITaM8NcyIiP9xiIj/cYiI/3GIiI/0y7LFRN/3GIiP9xiIj/cYiI/3GIiI/3GIhKuyxkTYj/cYiI/3GIiP9xhPI4wdx4iI/3GIiI/3GIiE5xXCjqj/cYiI/3GIiP9xiEMPnN8GiP9xiIj/cYiI/3GISqU8ZayIiI/3GIiP9xiIhEqTzFbP9xiIiP9xiIj/cYiI/3GIiES/LLQNcYiIj/cYiI/3GIiP9xiIj/cYQccs843/cYiIj/cYiI/3GIiP9xiIj/cYiEGPTPcLiI/3GIiI/3GIiEPFLNOtiIj/cYiI/3GIiP9xSJFMhuuP9xiIj/cYiI/3GIiI/3FBxyzzjY/3GIiP9xiIj/cYiI/3GIiI/3GIiE2jPDXMiI/3GIiP9xiIiP9xiIR77MlBOP9xiIj/cYiIj/cYiI/3GIiP9xiIj/cV3x0w6I/3GIiP9xiIj/cYiI/3GEfavJJUj/cYiIj/cYiI/3FIkUyG6/9xiIiP9xiIj/cYiI/3GIiP9xiIXfHSDnGIiP9xiIj/cYiI/3GIiI/3GIiP9xiIj/cYiISqU8ZayIj/cYiI/3GIiP9xiIj/cYiIj/cYWu3WEv9xiIj/cYiIj/cYiI/3GIiP9xiIj/cYiIj/cYiEGA/PfwiI/3GIiP9xiIj/cYiIj/cYiI/3GErBLGPtiI/3GIiP9xiIj/cYiIj/cYhKwSxj7Yj/cYiI/3GIiP9xiIj/cYiIj/T6M8JcyI/3GIiP9xiIj/cYiIj/cYiI/3FOzxwTDnGIiP9xiIj/cYiI/3GIiI/3GIhAxywEjYiI/3GIiP9xiIj/cYiIj/cUS/LMQNiI/3GIiP9xiIj/cYiIj/cYiI/3GIiP9xiIj/VffcCP9xiIj/cYiI/3GIiP9xiIiP9xiIj/cYiI/3GIiP9b89YMiP9xiIj/cYiI/3GIiP9xiIiP9xiIj/cYiI/3GIiEq7LGRNj/cYiIj/cYiI/3GIiP9xiIj/T9UcEq5xiIj/cYiI/3GIiI/3GIiP9xiIj/cYiI/0LdHPIuj/cYiI/3GIiI/3GIiP9xiIj/cYiI/3FX79kQj/cYiI/3GIiP9xhJQ3x7yP9xiIj/cYiI/3GIhJC5x/RoiP9xiIj/cYiEe9LJQtj/cYiIj/cYiI/3GEenPJWMiIj/cYiIj/cYiI/3GIiE2dPDYsiIiP9xiIj/cYiI/3GIiP9xiEY/fJwIcYiI/3GIiI/3GIiP9xhHpzyVjIiI/3GIiI/3GIiP9xiIj/cYiI/3GIiI/3GIiP9xiITdUcMq6P9xiIj/cYiI/3GIiP9xiIiP9xiIj/cYiIStccUo5xiIj/cYiI/3GIiEDjHALOj/cYiI/3GIiP9xiIiP9xiIj/cYiI/3GIiErXHFKOcYiI/3GIiP9xiIhOa1wpSoiP9xiIj/cYiIRT98vAiIj/cYiI/3GIiP9xS6U8VayP9xiIj/cYiI/3GIhKuyxkTYj/cYiIj/cYiI/1vt1hKI/3GIiI/3GIiP9KJ4x9h4iI/3GIiP9xhGDZyvJoiI/3GIiP9xiDVJ8ru2DYiIj/cYiI/3GIiP88xAK1O/3/cYiI/3GIiP9xiEkRnH7miP9xiIiP9xiIRI1MxyuIiP9xiIj/cYiEGrPPVM/3GIiI/3GIiP9xiIj/cYiI/0XFLMOtiI/3GIiI/3GIiP9IwyyTzYiI/3GIiP9xiIj/cYiIj/cYiI/3GIhKuyxkTYj/cYiI/3GIiI/3GIiP9xiIhNzxwzDo/3GIiP9xiIj/cYiIj/cYiI/3GIiP9xiIj/cYiIj/cYiI/3GIiP9xiIj/cYiIj/cYiI/3GIiP9xQccs842P9xiIj/cYiIj/TLssVE3/cYiI/3GIiP9xiIj/cYiIj/cYiI/3GIhNozw1zIiI/3GIiI/3GITqM8FcxxiIj/cYiI/3GITfKsMNX/cYiI/3GIiP9xiIiP9xTqM8JcyP9xiIj/cYiI/3GIiEuJTEdrcYiI/3GIiI/3GIR5FMluuIiP9xiIiP9xiISqU8ZayIj/cYiI/3GIiI/3FLpTxVrP9xiIj/cYiI/3GIiI/3GIiE25LDRtiP9xiIj/cYiI/3GIiD31grIKfXGIiP9xiIj/cYiI/0aTTLbLj/cYiI/3GIiP9xiEufPFYM/3GIiP9xiIj/cYiIhIb1yJCv9xiIj/cYiI/3GIiP9xhK1xxijoj/cYiI/3GIiE8djB4niI/3GIiP9xiIj/cYS588VgyP9xiIj/cYiI/3GFfv2RD/cYiI/3GIiP9xhHpzyVjIiIj/cYiI/3GIhAxywEjYiI/3GIiP9xiIhOcvwo0Ij/cYiI/3GIiP9xiEV3XLiK/3GIiP9xiIiP9xg/QBGxv+6P9xiIiP9xiIj/cYRvasoJWIiI/3GIiP9xR9kckm6I/3GIiP9xiIj/UfnQFoiIj/cYiI/3GIiDG0Er5L7XGIiP9xiIj/cYS588VgyP9xiIj/cYiI/0CXTAeLcYiI/3GIiP9xhLnzxWDI/3GIiP9xiIj/SllsemmP9xiIj/cYiI/3GIiP9xiIiP9xiIj/cYiDw8EbTD7v9xiIj/cYiI/3GIiI/3GIiP9xiISqU8ZayIj/cYiIj/cYiI/3FBsTz07Ij/cYiI/3GIiI/3FCj0zXC3GIiI/3GIiP9xiIQas89Uz/cYiIj/cYiI/3GIiP9xhW9doKiIiP9xiIj/cYiI/3GIiP9xiIiP9xiIj/cYhKpTxlrIiI/3GIiI/3GIiP9Cqzz1TIiI/3GIiI/3GIiP9xhEvyzEDYj/cYiI/3GIiIRVtsukn/cYiI/3GIiP9xiIhBqzz1TP9xiIj/cYiI/3GIiI/3FGRXybqHGIiP9xiIiP9xiIj/cYiI/3GIiP9xiIiP9xiErXHGKO/3GIiI/3GIiP9xiEfDLJPNj/cYiI/3GIiP9V99wI/3GIiP9xiIj/cYiI/3GIiI/0LjHOHOcYiI/3GIiI/3GIiP9xiIj/cYiI/3GIiITdUcIq5xiIj/cYiIj/cYiI/3GIiP9xiIj/cYiIj/UfnQFoiI/3GIiP9xiIiP9xiIj/cYiI/3GIiP9xiIhQ+dAW/3GIiP9xiIj/cYiIj/cYiI/3GIiP9xiIj/cYiIQ9sc0k6Ij/cYiIj/cYiI/3GIiP9xiIj/cYiIj/cVf12ApxiIj/cYiI/3GIiI/3GIiP9xha89UMcYiI/3GIiI/3FX79kQ/3GIiP9xiIiP9xiIj/cYiI/0KrPPVMiIiP9xiIj/cYR8Msk82I/3GIiP9xiIj/cYiIj/cYiI/3GIiP9xiIR70slC2P9xiIiP9xiIj/cYiI/zECQbAOvoiI/3GIiP9xiIj/cYiIR6c8lYyI/3GIiP9xiIj/cYiIj/cYiISrssZE2P9xiIj/cYiI/3GEWTTKbLcYiI/3GIiP9xiEABrAD1j/cYiI/3GIiP9xiIiP9xiIj/cYiI/3FGP3ysCI/3GIiP9xiIj/cYNLISvE3tiI/3GIiI/3GIiP9xiIj/cUGxPPTsiP9xiIiP9xiIj/cYhOozwVzHGIiP9xiIiP9xiIj/cYiI/3GISqU8ZayIiI/3GIiP9xiIj/cYiEenPJWMiI/3GIiP9xiIhEvyy0DXGIiP9xiIiP9xiIj/cYiI/3GIiES/LLQNcYiIj/cYiI/3GIiP9xiIRL8sxA3/cYiIj/cYiI/3GESTTMbLiIiP9xiIj/cYiI/3FIkUyG64/3GIiP9xiIj/cYiI/3GIQas89UyI/3GIiP9xiIj/cYRL8sxA2Ij/cYiI/3GIiP9Dj0znC4/3GIiP9xiIj/cYiITaM8NcyIiP9xiIj/cYiITlVsKqmIiP9xiIj/cYiI/3GIiP9xTdUcMq6IiP9xiIj/cYiIOFoBuKX+iP9xiIj/cYiIj/cYiEYpjJ1ncYiI/3GIiP9xiIj/cYQbE89OyI/3GIiP9xiIhOcVwo6o/3GIiP9xiIj/cYiIQxWczqZxiIj/cYiI/3GIiP9xiIiP9xMy5ivdGdj/cYiIj/cYiI/3E0sXG8To6IiP9xiIj/cYiI/04JnD9mj/cYiIj/cYiI/3GEWNTLcr/3GIiP9xiIj/cYiE6e3CYS/3GIiP9xiIj/cYg5PhG3we7/cYiIj/cYiI/3GFrz1QxxiIj/cYiIj/cYiI/01XbEqJj/cYiI/3GIiI/3GEP4rNB1iI/3GIiI/3GIhHwyyTzf9xiIj/cYiI/3GIiP9xiIiP9xiEeo3JVyiI/3GIiI/3GIiP9Cqzz1TIiI/3GIiI/3GIiE6I7Cdx/3GIiP9xiIj/cYiE5VbCqpiIiP9xiIj/cYiI/0m9LHQtcYiI/3GIiI/3GIiP9xhHpzyVjIiI/3GIiI/3GIiP9xiIj/cUulPFWs/3GIiI/3GIiP9xiIhHkUyW64iP9xiIj/cYiI/3GIhExSyzrXGIiP9xiIiP9xiIj/cYiI/0yfPFYMiI/3GIiP9xiIj/Rdscwk6I/3GIiP9xiIhT990Ij/cYiI/3GIiP9xiFb12gqIiP9xiIj/cYiI/0ZhbLnpiIj/cYiIj/cYiI/3GIiP9xR70slC2IiP9xiIiP9xiIQMcsBI2IiP9xiIj/cYiI/3GIiI/3GIiP9PozwlzIj/cYiI/3GIiI/3GIU/fdCIj/cYiI/3GIiI/3GIXfHSDnGIiP9xiIj/cYiIj/cYiI/3GIhCK4ztR4iI/3GIiP9xiE6dPCYsj/cYiI/3GIiP9xiIiP9xiIj/cYiI/3GIhKuyxkTYj/cYiIj/cYiI/3GIiEGVTParj/cYiI/3GIiP9xiIRL8sxA3/cYiIj/cYiI/3GIiP9xiIj/cYiIj/cYhKuyxkTYiP9xiIj/cYiIQ+K80dSI/3GIiP9xiIhN7KwhNXGIiP9xiIiP9xiIhc8dQOiI/3GIiP9xiISrzMZDOIj/cYiI/3GIiP9F4RzB7o/3GIiP9xiIj/cYiIhEqTzFbP9xiIj/cYiI/3GIiI/3FBsTz07Ij/cYiI/3GIiP9xQbE89OyIj/cYiI/3GIiP9xiIj/cYiIj/cYiISrssZE2P9xiIj/cYiI/3GE6HTCeLiI/3GIiP9xiIiP9xiIQN0cAy6Ij/cYiI/3GIiEGPTPcLiP9xiIj/cYiI/0vXHGKOiIj/cYiI/3GIiI/3GIiP9xiIj/cYiI/3GIiI/3GIiP9xiIj/cYiI/3GIiI/3GIiP9xiIj/cYiI/3GIiI/3GIiP9xiIj/cYiI/3GIiI/3GFD50BaI/3GIiP9xiIiP9xiIj/cYiI/3GIiES/LLQNcYiIj/cYiI/3GIiP9xiIj/cVT32whxiIj/cYiI/3GIiP9xiIiP9xiIj/cYiI/3GIiP9xiIiP9xhH2RySbv9xiIiP9xiIj/cYiI/3GIiP9xiIiP9xiIj/cYiI/3GIiP9xiIiP9xiIj/cYiI/3GIiP9xiIiP9xiIj/cYiI/3GIiP9xiIiP9xiIj/cYiI/3FB4xzhznGIiP9xiIj/cYiI/3GIiFzx1A6IiP9xiIj/cYiI/3GIiI/3GIiP9xiIj/cYiI/3GIiI/3GIiP9xiIQ9sc0k6IiP9xiIj/cYiI/3GIiE2jPDXMiIj/cYiI/3GIiF3r0hRxiIj/cYiI/3GIiErXHFKOcYiI/3GIiP9xiITp08Jiz/cYiI/3GIiP9xiIiP9xiIj/RymMrWeIj/cYiI/3GIiP9xiIiP9xiD6JgbJ2foj/cYiI/3GIiP9xhLnzxWDI/3GIiP9xiIj/cYiIQbE85OxxiIj/cYiI/3GIiP9xiIiP9xiIj/cYiI/3FE4RzB7v9xiIj/cYiI/3E/QlKxva2Ij/cYiIj/cYiI/3FBlUz2q4iIj/cYiI/3GIiP9xiIj/cYiIj/cYiI/3GIiP9xhHwyyTzYj/cYiI/3GIiI/3GITB+MTgeIj/cYiI/3GIiP9xiIiP9xQccs842P9xiIj/cYiI/3GIiP9xiITp08Jiz/cYiI/3GIiP9xiIiP9xS6U8Vaz/cYiI/3GIiP9xiIiP9xiIj/cYiI/0y7LFRN/3GIiP9xiIiP9xiIj/cYhBxyzjjXGIiP9xiIj/cYiIj/cYiIR70slC3/cYiI/3GIiP9xiIiP9xiIj/cYiI/3GIiP9xiIiP9xiIj/cYiI/3GIiP9xiIiP9xiIj/cYiI/3FOzxwTDnGIiP9xiIj/cYiIj/cYiI/3GIiP9xiIj/cYiIj/cUHdHOIucYiIj/cYiI/3GFb12gqIiP9xiIiP9xiIj/cYhLiUxXa4/3GIiP9xiIj/cYiI/3GIhHwyyTzf9xiIiP9xiIj/cYS3NcWMqIj/cYiI/3GIhNuSw0bYiP9xiIiP9xiIj/cYiI/3GIiP9xiIiErBLFPtcYiIj/cYiI/3GIiP9xiIj/cYiIhDxSzTrYiI/3GIiP9xiESTTMbLiIj/cYiI/3GIiEJHfOuIj/cYiI/3GIiP9xiIj/cUThHMHu/3GIiP9xiIj/cYhW9doKiIj/cYiI/3GIiP9e8dMOiI/3GIiP9xiIj/cU7PHBMOcYiI/3GIiP9xiIiP9xiIj/cYiI/3GIiP9xiIiP9xhIkUx263GIiP9xiIiP9xiIRKk8xWyP9xiIj/cYiIj/cUWTTKbLcYiI/3GIiI/3GIiP9xiIhNuSw0bYj/cYiI/3GIiI/3GIiP9xhHpzyVjIiI/3GIiI/3GIhAAaz/5XGIiP9xiIiP9xiIj/cYiI/3GIiP9C4xzxzv9xiIj/cYiI/3GIiI/3GIiP9xTqM8JcyP9xiIj/cYiIj/cYiI/3FBqzz1TIiP9xiIiP9xiIj/cYQazc9TKIj/cYiI/3GIiP9BM4wNx/9xiIj/cYiI/3GIiD27YbNEnoiP9xiIj/cYiIj/cYhHkUyW64iI/3GIiI/3GIg4WgG4pf6I/3GIiI/3GIiP9xS6U8Vaz/cYiI/3GIiI/3GIiP9xWu3WEo/3GIiI/3GIiP9xXevTFIj/cYiIj/cYiI/3GIiP9xiIj/cYiIhJ1xxyjoiI/3GIiI/3GIiP9xiIj/Rb8sxA2IiP9xiIiP9xiIj/cYiI/3GIiP9xiEJ5XNhqcYiIj/cYiI/3GFb12gqIiP9xiIiP9xiIj/cYiIU/fdCP9xiIiP9xiIj/cYiITc8cMw6P9xiIj/cYiI/3GIiE6dPBYscYiI/3GIiP9xiIiP9LEZxe5nGIiP9xiIj/cYiI/3GIiIQ+Ec0e6P9xiIj/cYiIj/cV3x0w6P9xiIj/cYiI/3GIiI/3GIRvasoJWIj/cYiIj/cYiEGrPPVM/3GIiP9xiIiP9xPooisnXdiIj/cYiI/3GIiI/0vYvGJ0iIj/cYiI/3GIiP9LC5xvRv9xiIiP9xiIj/cYiE6dPBYscYiIj/cYiI/3GIiP9I2RySboiP9xiIj/cYiE5VbCqpiIiP9xiIj/cYiI/3GIiP9xQbE89OyIj/cYiI/3GIiP9xQas89UyIiP9xiIj/cYiI/3GIiP9xiIiP9xiIj/cYWu3WEv9xiIiP9xiIj/cYiI/3GISqU8ZayIiI/3GIiP9xiIj/cYQC2M/SdxiIj/cYiIj/cYiI/3GIiP9xiIj/cYiIQOMcAs6P9xiIj/cYiIj/cYiI/3GIiP9xiIj/cYiIQMcsBI2IiP9xiIj/cYiI/3GIiP9xiIhD2xzSToiP9xiIiP9xiIj/cYiI/3GIiP9xiIhd69IUcYiI/3GIiP9xiIiP9xiIj/cYiI/3GIiP9xiIiP9xiIj/cYVvXaCoiI/3GIiI/3GIiP9xiIj/cYiI/3GIiI/3GEGVTPariI/3GIiI/3GIiP9xiIj/cYR8Msk82I/3GIiP9xiIiP9xiIj/cYiI/3GIiESNTMcriI/3GIiP9xiIiP9PuSwkbY/3GIiP9xiIj/cYiI/3GIiI/3FIpzx1jHGIiP9xiIj/cYiIj/cYiI/3GIiP9xiIj/cYhQ+dAWiP9xiIj/cYiI/3GIiI/3GIiP9xiIj/cYiI/0XhHMHuj/cYiI/3GIiP9xiIiP9xiF3x0g5xiIj/cYiI/3GIiI/3GIiP9xiIj/cYiI/3FEvyzEDYiI/3GIiP9xiErBLGPtiP9xiIj/cYiI/3FOzxwTDnGIiP9xiIiP9xiIj/cYiI/3GIQ+Ec0e6IiP9xiIj/cYiI/3GIiI/3GIiP9xiEGxPPTs/3GIiP9xiIiP9xiIj/cYiI/3GETFLMOtj/cYiI/3GIiI/3GIiP9xiIhHvSyULf9xiIj/cYiIj/cYhA4xwCzoj/cYiIj/cYiI/3GIiP9xiIj/cYiIj/cYiI/3FX9dgKcYiI/3GIiI/3GIiP9xiIj/cYiI/3GIiI/3GIiP9xiIj/cV3x0w6P9xiIiP9xiIj/cYiI/3GIiP9xiIiP9xiIj/cYiI/3GEfZHJJuj/cYiI/3GIiP9xiIiP9xiIj/cU65LCRt/3GIiP9xiIj/cYiIj/cYiI/3GIiP9xiIj/cYiIVu/aEIiP9xiIj/cYiIj/cUulPFWs/3GIiP9xiIj/cYiIj/cYhBxyzjjXGIiP9xiIj/cYiI/3GIiI/3GIhNzxwzDoj/cYiI/3GIiP9xiIj/cYiIj/cYiI/3GIiE3VHDKu/3GIiP9xiIj/cYiI/3GIiI/3GIiP9xiEDjHALOiI/3GIiP9xiIj/cYiI/3GIiI/3GIQbE89Oz/cYiI/3GIiP9xiIiP9xiIhAxywEjYiP9xiIj/cYiI/3GIiI/3GIiP9xhBxyzzjf9xiIj/cYiI/3GIiI/3GIiP9xhExSzDrY/3GIiP9xiIj/cYiIj/cYhHvSyULYj/cYiI/3GIiP9xiIiP9xiIj/cYiEfZHIJucYiI/3GIiP9xiIj/cYiIj/cYiIWe3XEoiP9xiIiP9xiIj/cYiI/3GIiP9xiIiP9xiIj/cYiE25LDRtiI/3GIiP9xiIiP9xiIj/cYQbE89OyP9xiIj/cYiIj/cYiI/3FLuyxETXGIiP9xiIj/cYiIj/cYiI/3GF3r0xSP9xiIiP9xiIj/cYiI/3GIiP9xiEiLTIdL/3GIiP9xiIiP9xiIj/cYiI/3GIiP9xiIiEDHLASNiI/3GIiP9xiIj/cYR70slC2Ij/cYiIj/cYiI/3GIiP9xiIj/cYiIj/cYhd69MU/3GIiP9xiIiP9xiIj/cYiI/3FOuSwkbf9xiIj/cYiIj/cYiED6rAFV/3GIiI/3GIiP9xiITbksNG2Ij/cYiI/3GIiI/3GIiP9JpzyFjP9xiIj/cYiIj/cYQZVM9quIj/cYiIj/cYiISsEsY+3/cYiI/3GIiP9xiIj/QHtcGUqP9xiIiP9xiIj/TMEsQ+1xiIj/cYiI/3GIiEPhHNHuiP9xiIj/cYiI/3GISrssZE2IiP9xiIj/cYiI/3GIhHpzyVjIiP9xiIj/cYiI/3GIiESTTMbLiP9xiIj/cYiI/3GEHHLPON/3GIiI/3GIiP9xiIj/cYiI/3GIiI/3GE3VHDKuiP9xiIiP9xiIhEk0zGy4/3GIiI/3GIiP9xiIj/cYiI/3GIiI/0LjHOHOcYiI/3GIiI/3GIiP9xiIj/cYiI/3GIiEDHLASNiIj/cYiI/3GIiP9DXWzqKYiIj/cYiI/3GIQOMcAs6Ij/cYiI/3GIiP9xiIj/cYiIj/cYiI/3GErXHGKOiP9xiIj/cYiI/3GIiP9xiIiP9xhK1xxijo/3GIiI/3GIiP9xiIj/cYiI/3GIiEeRTJbriI/3GIiP9xiIiP9xiIj/cYiI/3GIiP9xiIiP9xiIj/cYiI/3GIiP9xiIiP9xSsEsY+2IiP9xiIj/cYiEDHLASNiIj/cYiI/3GIiI/3GIiEDdHAMuiP9xiIj/cYiI/3GIiP9xiIiP9xiIR70slC2P9xiIj/cYiI/3GISrssZE2IiP9xiIj/cYiITdUcMq7/cYiI/3GIiP9xiFD50BaI/3GIiP9xiIj/cYiI/3GIiI/3GIiP9xiIj/cYiI/3GES/LMQNiI/3GIiP9xiIj/cYiI/3GIS4lMV2uP9xiIj/cYiIj/SNkckm6I/3GIiI/3GIiP9xiIj/cYhd8dIOcYiIj/cYiI/3GIiP9b89YMj/cYiIj/cYiI/3GIiP9xiIj/cYiIj/cYiI/3GIhCY2zZyXGIiP9xiIiP9xStccYo6I/3GIiI/3GIiP9Y9dkK/3GIiP9xiIiP9xiIQ9sc0k6IiP9xiIj/cYiI/3GIiP9xiIhHwyyDzXGIiI/3GIiP9xiISItMd0txiIj/cYiI/3GITbksNG2IiP9xiIiP9xiIj/R0V8q6j/cYiIj/cYiI/3FA4xwCzoiIj/cYiI/3GIiP9xiIj/QrE89OyIiP9xiIj/cYiI/3GIiP9xiIhG4Lyh9IiP9xiIiP9xiIhEqTzFbP9xiIj/cYiIj/cUWO7LcRj/cYiI/3GIiP9xhN1rwylIiP9xiIj/cYiIg7WAG1p/6I/3GIiP9xiIiP9JpzyFjP9xiIj/cYiI/3GEq7LGRNiIiP9xiIj/cYiI/3GIiP9xiIRKk8xWyI/3GIiP9xiIj/cYiIj/cYiEPbHNJOiIj/cYiI/3GIiP9CxyzzjYj/cYiI/3GIiEP4rNB1j/cYiI/3GIiEe+zJQTj/cYiI/3GIiP9MwSxD7XGIiP9xiIiP9xStccYo6I/3GIiI/3GIiP9xTqM8JcyP9xiIj/cYiIj/cYiIQLE8BeyIiP9xiIj/cYiIhHkUyW64j/cYiI/3GIiI/3GIiP9xiIj/TJ88VgyIj/cYiI/3GIiP9xiIj/cYiIj/cYQOMcAs6Ij/cYiIj/cYiI/3GIiP9xiIj/cYhNzxwzDoiP9xiIiP9xiIj/VffbCHGIiP9xiIiP9xN7ASuU/tiIiP9xiIj/cYiIQN0cAy6I/3GIiP9xiIj/cYiIj/cYiI/3GIiP9MwSxD7XGIiP9xiIj/cYXevTFIj/cYiI/3GIiP9xiEenPJWMiIj/cYiI/3GIiEbgvKH0iI/3GIiP9xiITp08Jiz/cYiI/3GIiP9xiIiP9xRL8sxA2Ij/cYiI/3GIiP9xiIRKk8xWyI/3GIiP9xiIj/TIlMV2uIiP9xiIj/cYiIhc69QUiIj/cYiI/3GIiI/3GIiP9xiIj/cYQd0c4i5xiIj/cYiI/3GIiI/3GIiP9xhBxyzzjf9xiIj/cYiI/3GIiI/3GIiP9xQbE89OyI/3GIiP9xiIiP9JpzyFjP9xiIj/cYiI/3GIiI/3GIiP9MpTxVrI/3GIiP9xiIiP9xhOnTwmLI/3GIiP9xiIiP9xiIhKpTxlrIj/cYiI/3GIiITnFcKOr/cYiIj/cYiI/3FNCZw/Zv9xiIj/cYiIj/cYiI/3GIiP9xiIhEvyy0DXGIiI/3GIiP9xhH2RySbo/3GIiP9xiIj/cYiI/3GIiI/3GIiP9xiIj/cYiI/3GIiI/3GIiP9xiIVu/aEIiI/3GIiP9xiIj/cYiI/3GIiI/3GIiE3VHCKucYiIj/cYiI/3GIiP9CxyzzjYj/cYiI/3GIiI/3GIiP9xiIj/cVP33QiIiI/3GIiP9xiIj/cYiI/3GIiI/3GIiP9xhDFZzepo/3GIiP9xiIiP9xiIj/cYhOozwVzHGIiP9xiIiP9xiIj/cYiI/3GIiP9MuyxUTf9xiIiP9xiIj/Qscs842I/3GIiP9xiIj/cVrz1gyP9xiIj/cYiI/3GIiP9xiIhZ7dcSiIj/cYiI/3GIiI/3GIiP9xiIj/cYiI/3GFfv2RD/cYiI/3GIiP9xiIiP9xRNscwk7/cYiIj/cYiI/3GE3PHDMOiIj/cYiI/3GIiP9xiIQOMcAs6I/3GIiP9xiIiP9xiIj/cYiI/3GIiP9xR8Msk82Ij/cYiIj/cYiI/3GIiP9xiIj/cYiIj/cVrz1gz/cYiI/3GIiP9xiIiP9xiIj/cYiI/3GIiP9xhN1RwyroiP9xiIj/cYiIhEk0zGy4/3GIiP9xiIiP9xROK8sdRxiIiP9xiIj/cYTodMJ4uIj/cYiI/3GIiP9xiIj/cYiEDdHAMuiI/3GIiI/3GIhHi0yXS4iIj/cYiI/3GIiP9xiIj/cYiIj/cUu7LERNcYiI/3GIiP9xiE25LDRtiIj/cYiIj/cYiI/0apPKVscYiI/3GIiI/3GIiP9xiIj/cYTFdsOolxiIiP9xiIj/cYiI/3GIiP9xiIiP9xiIj/cYiI/3GIhNzxwzDoj/cYiI/3GIiI/3GIiP9xiIj/cYiIQOMcAs6P9xiIj/cYiI/3GIiI/3GIiP9xiIj/cYiI/0m9LHQtcYiIj/cYiI/3GIiP9xiIj/TKU8VayI/3GIiP9xiIj/cYiI/3GIiI/3GIiECxPAXsiIj/cYiI/3GIiI/3GEe9LJQtiI/3GIiP9xiIj/cYiIj/cU0fjC4HcYiI/3GIiP9xiIhHi0yXS4iI/3GIiP9xiIiP9xP22RsZJu/3GIiP9xiIiP9xiIj/cYiI/3GIiEwljE2n/3GIiP9xiIiP9xiEqlPGWsiIj/cYiI/3GIiI/0jDLJPNiIj/cYiI/3GIiP9xhOcVwo6oiI/3GIiP9xiIiE5xXCjq/3GIiI/3GIiP9xiEDdHAMuiIj/cYiI/3GIiP9DeVzoaoj/cYiIj/cYiI/0XFLMOtiI/3GIiP9xiIj/cYiIj/cYiI/3GEfZHJJuj/cYiI/3GIiP9xU/fdCIiIj/cYiI/3GIiP9JpzyFjP9xiIiP9xiIj/cYTqM8Jcz/cYiI/3GIiI/3GIiP9xiIj/cYiI/0m9LHQtcYiIj/cYiI/3GIiP9xiEYpjK1n/3GIiP9xiIiP9xiIj/cYiI/3GIiP9xiIRg2cryaI/3GIiP9xiIj/cYiIj/cYiI/3GIiP9xiIj/cYiIj/cYiI/3GIXfHSDnGIiP9xiIiP9xiIj/cYiI/3GIiP9xiIiP9xiIj/cYiI/3GIiP9xiIhd69IUcYiI/3GIiP9xiISqU8ZayIiP9xiIj/cYiI/3GIiI/3GIiEPFLNOtiIj/cYiI/3GIiP9xiIiP9xiIj/cYiI/3FOuSwkbf9xiIj/cYiIj/cYiI/3GIiP9xiIj/cYiIR6c8lYyI/3GIiP9xiIj/cYiIj/cYiI/3GIiP9xiIj/cYP0JSsb2tiI/3GIiP9xiEGrPPVMj/cYiIj/cYiI/3GIiP9xRL8sxA2Ij/cYiIj/cYiI/3GIiP9xSKc8dYxxiIiP9xiIj/cYiI/3GEkLnH9GiIiP9xiIj/cYiI/3GIiFnz1wyIj/cYiI/3GIiP9xhd69MUiP9xiIj/cYiI/3GIiFb12gqI/3GIiP9xiIQiuM7UeIiP9xiIj/cYhd8dMO/3GIiP9xiIj/QuMc8c7/cYiI/3GIiP9xiIj/cU6HTCeLiIj/cYiI/3GIiIRKk8xWz/cYiI/3GIiP9xhNCZw/Zv9xiIj/cYiI/3GIiP9xiIiEqlPGWsiP9xiIj/cYiI/04JnD9miP9xiIj/cYiI/3GDJn4r6YHYj/cYiIj/cYiI/3GITx2MHieIiP9xiIj/cYiIj/cUYNnK8miIj/cYiI/3GIiI/3GIiP9xiIj/cYiI/3GIiEGxPOTscYiI/3GIiP9xiF3x0g5xiIiP9xiIj/cYiI/3GIiP9xiIiP9xiIhKuyxkTY/3GIiP9xiIj/cYiEGPTPcLiI/3GIiI/3GIiP9xiIj/TMEsQ+1xiIj/cYiI/3GIiI/3GIiP9xiIj/cYhH2RySbv9xiIj/cYiI/3GIiI/3GIiEe9LJQt/3GIiP9xiIj/cYiIj/cYiI/3GIiP9xR70slC2IiP9xiIiP9xiIj/T508JiyIj/cYiIj/cYiI/3GESpPMVsiI/3GIiI/3GIiP9xiIj/cYiIS3T8WLD/cYiIj/cYiI/3GIhG4Lyh9IiI/3GIiP9xiIhA4xwCzo/3GIiP9xiIj/cYRNy8wjT/cYiIj/cYiI/3GEkLnH9GiIj/cYiIj/cYRY1MpytxiIiP9xiIj/cYiEGxPOTscYiI/3GIiI/3GIhIPXyMKIiIj/cYiI/3GIhAxywEjYiI/3GIiP9xiIiP9xiIj/cYiI/3GIhHwyyTzf9xiIj/cYiIj/cYTqM8Jcz/cYiI/3GIiP9xiIiP9xhOcvwo0IiI/3GIiP9xiIj/cYiIj/SA2cjyZxiIj/cYiI/3GIiISRGcfub/cYiI/3GIiP9xiIhBeVz4aoiP9xiIiP9xiIj/cUfDLJPNiI/3GIiP9xiIj/cYiIj/cUGrPPVMiI/3GIiP9xiIiP9xPEOxtLxOiP9xiIj/cYiI/0v0rGC1iP9xiIj/cYiI/3GIhBlUz2q4j/cYiI/3GIiP9LC5xvRo/3GIiP9xiIj/cU9PbBsJiI/3GIiP9xiIj/cYiI/3GIhN8qwg1XGIiP9xiIj/cYiIj/cYiI/3GIiP9xhOh0wni4iP9xiIj/cYiI/3FLuyxETXGIiI/3GIiP9xiIhBY2z5yYiI/3GIiI/3GIiEPbHNJOiI/3GIiP9xiIj/cYhExszDk/9xiIiP9xiIj/cYiE9PbAsJcYiIj/cYiI/3GEufPFYM/3GIiI/3GIiP9xiEkRnH7miP9xiIj/cYiIj/cYiI/3FJWWxqaXGIiP9xiIiP9xiIj/cYiI/3GIiP9xiIhEqTzFbI/3GIiP9xiIj/cYiIj/cYiI/3GFrz1QxxiIj/cYiIj/cYiI/3GIiP9xiIj/cYiIj/cYhOozwVzHGIiP9xiIj/cYiIj/cYiI/3GITc8cMw6Ij/cYiI/3GIiP9xROEcwe7/cYiI/3GIiP9xT1VsGqmI/3GIiP9xiIj/cYiI/3GIiI/3GIiP9xS7ssRE1xiIj/cYiI/3GIiI/3FOnTwmLIj/cYiI/3GIiI/3GIiP9xS6U8Vaz/cYiI/3GIiI/3GIiP9xiIj/cYRL8sxA2I/3GIiI/3GIiP9xiIj/cUTFLMOtiP9xiIj/cYiIj/cUWTTKbLcYiI/3GIiI/3GIiP9Ph0wni4iIj/cYiI/3GIhA3rwDFIiP9xiIj/cYiIj/cYhMJYxNp4j/cYiI/3GIiP9xhFjUy3K/9xiIj/cYiI/3GIiI/0+5LCRtj/cYiI/3GIiP9xiIj/cYiIj/cYiEq7LGRNiP9xiIj/cYiI/3GIRL8sxA2I/3GIiP9xiIj/cYiI/3GIiI/3GIiP9xiE3VHDKuiP9xiIj/cYiI/3GIiP9xiIiP9xiIj/cYiI/3GIiP9xiIiP9xiIhN1RwirnGIiI/3GIiP9xiErXHGKOj/cYiI/3GIiP9xiIj/cYiIj/cYiI/3GIiP9xiIj/cYiIj/cYiI/3GFfv2BBxiIiP9xiIj/cYRXdcuIqP9xiIj/cYiI/3GIiI/3GIiP9MnzxWDIj/cYiIj/cYiI/3GIiP9xUPnQFoiI/3GIiP9xiIj/cYiI/3GIiEDkvAK0j/cYiIj/cYiI/3GIR70slC2I/3GIiP9xiIiP9xiIj/cYiI/3GIiP9xiIhKpTxlrIiP9xiIj/cYiI/3GIStccYo6P9xiIj/cYiIj/cYiI/3GIiP9xhW9doKiIiP9xiIj/cYiI/3GIiP9xiIiP9xiIR4tMl0uIiI/3GIiP9xiErBLGPtiP9xiIj/cYiI/3GIiI/3GIiP9Y9dkK/3GIiP9xiIiP9xiEDjHALOiP9xiIiP9xiITPKsQNWIiP9xiIiP9xiEPbHNJOiIiP9xiIj/cV3x0w6P9xiIj/cYiIj/SNkckm6I/3GIiI/3GIiP9xiIj/cYiI/3GFP33QiIiP9xiIj/cYiI/3GIiI/3GIiP9xiIj/cYiI/3GIiI/3GIhN1Rwyrv9xiIiP9xiIj/cYR6c8lYyIiP9xiIiP9xiIj/cYiI/3GIiP9xiIiE3PHDMO/3GIiI/3GIiP9xiIj/cYiI/3GIiI/1j12Qr/cYiI/3GIiP9xiIiP9xiIj/cYiI/3GIiP9xiIiP9xiIj/cYiI/3GIiP9xiIiP9xiIj/cUTFLMOtiP9xiIj/cYiI/3GIiI/3GIiP9xiIRVtsukmP9xiIiP9xiIj/cYWvPVDHGIiP9xiIiP9xiIj/cYiI/3GIiP9xiIiP9xiIj/cYiIU/fdCP9xiIiP9xiIj/cYiD3ZkrMmbYj/cYiI/3GIhOh0wni4/3GIiP9xiIj/cYiI/3GIiE3PHDMOj/cYiIj/cYiI/3GIiP9xiIhHvSyULf9xiIiP9xiIj/cYiI/0apPKVscYiIj/cYiI/3GIhH2RyCbnGIiP9xiIj/cYiI/3GIiI/3GETFLMOtj/cYiI/3GIiP9xiIj/cYiIj/cYiI/3GIiP9xiIj/cYhW9doKiIj/cYiI/3GIiP9xiIiP9xiIj/cYiI/3GIiP9xiIiP9xiIj/cYiI/3GIiP9xiIiP9xiIj/cYiI/3FOuSwkbf9xiIj/cYiIj/cYiI/3GFfv2BBxiIiP9xiIj/cYiI/3GIiP9xiIiP9xiIj/cYiI/3GIiP9xiIiP9xUPnQFoiP9xiIj/cYiIj/cYiIRL8stA1xiIj/cYiI/3GIiI/3GIQN0cAy6IiP9xiIj/cYiI/3GIiE3srCE1cYiI/3GIiP9xiIiP9xiIj/TMEsQ+1xiIj/cYiI/3GIiP9xiIiP9xiIj/cYhOpNwVsnGIiI/3GIiP9xiIj/cYiI/3GIhBsTz07P9xiIj/cYiI/3GE8jjB3HiIj/cYiI/3GIiI/3GIiP9xiIj/cYiI/3GIiI/3GIiP9xhd8dMO/3GIiP9xiIiP9xiIj/cYiI/3GIiE25LDRtiP9xiIiP9xiIj/cYhNuSw0bYiI/3GIiP9xiIVvXaCoiP9xiIj/cYiI/3GIiI/17x0w6I/3GIiP9xiIj/W+3WEoiP9xiIj/cYiI/3GIiI/3FEvyzEDYiP9xiIj/cYiI/3GIiI/3GIiP9xiIj/cYiI/3GIiI/0LjHOHOcYiI/3GIiI/3GIiP9xiIj/cYiI/3GErXHGKOiP9xiIj/cYiIj/cYiI/3FIpzx1jHGIiP9xiIiP9xiIhNozw1zIiP9xiIj/cYiIQY9M9wuI/3GIiI/3GIiP9xhNzxwzDoiI/3GIiP9xiIj/cYiIj/cYiI/3GIR8Msk82P9xiIj/cYiI/3GIiI/3GIiP9F+KywdXGIiI/3GIiP9xiIhNnTw2LIiIj/cYiI/3GIiP9xiIj/cYR70slC2IiP9xiIj/cYiI/3GEio3HVycYiI/3GIiP9xiIj/SMTMk7OIiI/3GIiP9xiIj/OmABtp/+cYiIj/cYiI/3GDra8bYlDoj/cYiIj/cYiI/3GEABrAD1j/cYiIj/cYiI/3FN7KwxNYiP9xiIj/cYiI/3GEiRTIbr/3GIiP9xiIj/cYiI/1vz1gyI/3GIiP9xiIhD2xzSToiP9xiIj/cYiI/3GIS3NcWMqI/3GIiI/3GIiP9xiEq7LGRNiI/3GIiP9xiIiP9xiIj/cYiI/3GIiP9xiIiP9xiIVvXaCoj/cYiI/3GIiI/3GIiP9b89YMj/cYiI/3GIiI/3GIhK1xxSjnGIiI/3GIiP9xiIj/cYiI/3FE2xzCTo/3GIiP9xiIiP9xiIR8Msk83/cYiI/3GIiP9xiIj/cYiIj/cYiI/3GErXHGKOiP9xiIj/cYiI/3GEkLnH9GiIiP9xiIj/cYiI/0aNTLcriP9xiIj/cYiI/3GEfZHJJuj/cYiI/3GIiI/3GIiP9xiIj/cYiIXPHUDoiI/3GIiP9xiIj/cYiI/3GIiI/3FB3RziLnGIiI/3GIiP9xiIj/cUS/LMQNiI/3GIiI/3GIiP9xiIj/cYiI/0+5LCRtj/cYiIj/cYiI/3GIiP9xiEq7LGRNiI/3GIiI/3GIiP9xiIj/W+3WEoiP9xiIj/cYiI/3GIiP9xiIiP9xiIj/cYiI/3GIiP9b89YMiP9xiIj/cYiI/3GIiP9xiIiP9xiIj/ReEcwe7/cYiIj/cYiI/3GIXfHSDnGIiP9xiIiP9xR70slC2IiP9xiIj/cYiIVu/aEIiP9xiIj/cYiI/3GIiI/3GIiP9xiIj/cYiI/3GIiI/3GIiP9xiIj/cYiI/3GIiI/3GIiP9xiIj/cYiI/3GIiI/3GIiP9xiIj/Qt0c8i6P9xiIj/cYiI/3FOzxwTDnGIiP9xiIiP9xiITbksNG2Ij/cYiI/3GIiP9xhA5LwCtIiI/3GIiI/3GIiP9xiIRT98vAiIiP9xiIj/cYiI/3GIiI/3GIiP9xiIj/TKU8VayP9xiIiP9xiIj/cYiE2jPDXMiIj/cYiIj/cYiI/3GIiP9Jvsx0E3GIiI/3GIiP9xTs8cEw5xiIj/cYiI/3GIhOh0wni4/3GIiP9xiIj/cYiIj/cYiEGxPOTscYiI/3GIiP9xiIiP9xiIj/cYiI/0zBLEPtcYiI/3GIiP9xiIiP9xiIj/cYiI/3GIiP9xiISsEsY+2P9xiIiP9xiIj/cYiI/3GIiP9xiIiP9xhX79gQcYiI/3GIiI/3GIiP9xiIj/cYiI/3GIiI/3GIiP9xiIj/cYiI/3GIiI/3GIiP9R+dAWiIj/cYiIj/cYiI/3GIiP9xiIj/cYiIj/cYiFP33QiP9xiIj/cYiIj/cYiI/3GIiP9xiIj/cYiIj/cYiI/3GIiP9GqTylbHGIiI/3GIiP9xiIj/cYWvPVDHGIiI/3GIiP9xiErXHGKOj/cYiI/3GIiP9xiIj/RcUsw62Ij/cYiIj/cYiI/3GIiP9xiIj/cUT4rLB1cYiI/3GIiP9xiIiP9xiIj/cUTbHMJOj/cYiI/3GIiP9xRL8sxA2Ij/cYiIj/cYg4exS4hOuI/3GIiP9xiIRI1MxyuIiP9xiIiP9xhKuyxkTYiI/3GIiP9xiIj/cUuJTFdriI/3GIiP9xiIhDFZzOpnGIiP9xiIj/cYhIdVyIqo/3GIiP9xiIiEe9LJQt/3GIiP9xiIj/cYiFb12gqIj/cYiI/3GIhH2RyCbnGIiP9xiIj/cYiI/3GIiI/3GIiP9xiIj/cYiI/3GIiI/3GIiP9xiIj/cYiI/3GIiI/3GIiP9xiIj/cYiI/3GIiI/3GIiP9xiIj/cYiI/3GIiI/3FEvyzEDYiP9xiIj/cYiI/3GIiI/3FBsTz07Ij/cYiI/3GIiP9xiIiP9xiIj/cYiI/3GIiEPbHNJOiI/3GIiP9xiIiP9xiIhKwSxj7f9xiIj/cYiI/3GIiP9xiIiP9DlUzWq3GIiP9xiIiP9xiITbksNG2Ij/cYiI/3GIiP9xiIiP9xiIQ+Ec0e6I/3GIiI/3GIiP9xiIj/cYiI/3GIiI/3FE2xzCTv9xiIiP9xiIj/cYiI/3GIiEDjHALOj/cYiI/3GIiP9xiIhOa1wpSoiP9xiIj/cYiI/3GIiP9xiIiFzr1BSIiP9xiIj/cYiIj/cYiI/3GIiP9xiIj/cYXevTFIj/cYiI/3GIiP9xiETFLMOt/3GIiI/3GIiP9xiIj/Sllsemn/cYiIj/cYiI/3GIiP9xiIR70slC2P9xiIiP9xiIj/cYiI/0yfPFYMiI/3GIiP9xiITwecH4aIiP9xiIiP9xiIj/cYiI/3GIiECxPAXsiIiP9xiIj/cYiI/3GIhKpTxlrIiI/3GIiP9xiIj/cYiI/3FExSzDrYj/cYiIj/cYiI/3GIiP9xiES/LMQNj/cYiIj/cYiI/3GIiP9xhHwyyTzYj/cYiI/3GIiI/3GIiP9xiIj/cYiI/3GIiI/3GIiFzr1BSIiP9xiIiP9xiIj/cYiIVvXaCo/3GIiI/3GIiP9xiIj/cYhGKYytZ/9xiIj/cYiIj/cYiI/3GIiP9GqTylbHGIiI/3GIiP9xiIj/cYSJFMhuv/cYiI/3GIiP9xiIj/cYiIj/cYiEenPJWMiP9xiIj/cYiIj/cYiI/3GEfDLJPNiP9xiIj/cYiI/3GEWTTKbLcYiI/3GIiP9xiIiP9xiIj/cYTqM8Jcz/cYiI/3GIiI/3GIhHkUyW64iP9xiIiP9xiIj/RA+c3waIiP9xiIiP9xiIj/Sb7MdBNxiIj/cYiIj/cYQccs843/cYiI/3GIiP9xiIj/cYiE6jPBXMcYiI/3GIiP9xiIj/cYiITaM8NcyIiP9xiIj/cYiI/3GIQyuMzUdxiIiP9xiIj/cYiI/3GIhOh0wni4/3GIiP9xiIj/cYiEiM7HcxcYiIj/cYiI/3GIWu3VEnGIiI/3GIiP9xhT990IiI/3GIiI/3GIiEqm3GWSiP9xiIiP9xiIj/cYg2FDG6686P9xiIiP9xiIj/WO/ZEI/3GIiI/3GIiP9Cqzz1TIiI/3GIiI/3GIiP9xiIhAxywEjYiP9xiIj/cYiIj/SYtMh0uI/3GIiI/3GIiP9xhT990IiI/3GIiI/3GIiErBLGPt/3GIiP9xiIj/cYiI/3GIiI/3GIiP9xhW9doKiIj/cYiIj/cYiI/3GIiP9xiITaM8NcyIiI/3GIiP9xiIj/SZFMhuuI/3GIiP9xiIj/cYg6xAK2O/2Ij/cYiI/3GIiP9Al0wHi3GIiP9xiIj/cYWvPWDP9xiIj/cYiI/3GIiECxPAXsiIiP9xiIj/cYiI/0yJTFdriIj/cYiI/3GIhA3RwDLoiP9xiIj/cYiIhEjUzHK4j/cYiIj/cYiI/1j12Qr/cYiI/3GIiI/3GIWfPXDIiI/3GIiP9xiIhA3RwDLoj/cYiIj/cYiI/3GIiP9xiIj/cYiIj/cU65LCRt/3GIiP9xiIj/cYiI/3FIi0yHS4j/cYiI/3GIiIRtq8olSIiP9xiIj/cYiEDHLASNiIj/cYiI/3GIiEGPTPcLiP9xiIiP9xiIj/cYiI/3GIiEwljE2n/3GIiP9xiIiP9xhX79gQcYiI/3GIiI/3GIiP9xiIj/cYiI/3GIiFnz1wyIj/cYiI/3GIiP9xiIiP9xiIj/cYiI/3GIiP9xhFYWy56YiP9xiIj/cYiI/1jv2RCI/3GIiP9xiIj/cYiD5uMrKRzYiI/3GIiP9xiIiP9GqTylbHGIiP9xiIj/cYiIRJNMxsuI/3GIiP9xiIiP9xSKc8dYxxiIj/cYiI/3GIiI/3GIiP9xiIj/cYhGP3ycCHGIiP9xiIj/cYiIRJNMxsuI/3GIiP9xiIiP9xhEqTzFbIiP9xiIj/cYiIj/T7ksJG2P9xiIj/cYiI/3GIiP8xShG/te5xiIj/cYiIj/cUJ5XOhqj/cYiI/3GIiP9xiE3VHDKuiP9xiIj/cYiI/3GIiI/3GIiD3tQbISvnGIiP9xiIj/cYiEfEzJOz/3GIiI/3GIiP9Gk0y2y/9xiIiP9xiIhMH4xOB4/3GIiP9xiIj/cYiIXevSFHGIiP9xiIj/cYiD8eIbHh3oiI/3GIiP9xiIj/Q5VM5qv/cYiI/3GIiP9xiIhKpTxlrIiP9xiIj/cYiI/3FIpzyFjP9xiIj/cYiI/3GIhOnTwmLP9xiIj/cYiI/3GIiP9xiIiP9xiEhvXIkKiP9xiIj/cYiI/3GE6dPCYsiP9xiIj/cYiI/3FK7qxhFYj/cYiI/3GIiI/3GIiP9xiISQucf0aI/3GIiI/3GIiP9xhHpzyVjIiI/3GIiI/3GIiP9I2rySVIiP9xiIj/cYiI/3GIiI/3GIQ+Ec0e6Ij/cYiIj/cYiI/3GIiP9xiIj/RxOcrsaIiI/3GIiP9xiIg2FDG5685xiIiP9xiIj/cYiI/3GIiP9xhIpzx1jHGIiP9xiIj/cYiITc8cMw6P9xiIj/cYiIj/cUSpPMVsiIj/cYiI/3GIiI/3GIiP9xhHvSyULYiP9xiIj/cYiIj/cYiI/3GIiP9xiIj/cYiIWe3XEoiI/3GIiP9xiIiP9xiIj/cYiI/3GIiP9xiIUPnQFo/3GIiP9xiIj/cYiIj/cYiI/3GIiP9xiIj/cYiIj/cYhd69MU/3GIiP9xiIiP9xRZNMpstxiIj/cYiIj/cYiI/3GINg4xuvHOiI/3GIiP9xiIj/cYNLFxvE6OiI/3GIiP9xiIj/cYSrssZE2IiI/3GIiP9xiIj/cYiI/3GIiEq7LGRNiP9xiIj/cYiI/3GIiP9b89YMiP9xiIj/cYiI/3GIQbE89Oz/cYiIj/cYiI/3GIiP9xiIRL8sxA3/cYiIj/cYiI/3FLuyxETXGIiP9xiIj/cYhHvSyULYiP9xiIj/cYiI/17x0w6I/3GIiI/3GIiEqfPGYMiI/3GIiI/3GIiP9xiIRMUss61xiIj/cYiI/3GIiI/3GIiP9xStccYo6Ij/cYiI/3GIiP9xiIj/cYiIj/cYiI/3GIiP9xhX79kQ/3GIiP9xiIj/cYiI/3GIiI/3GIiP9xiIj/ReEcwe6P9xiIj/cYiI/3GIiP9xiIiP9xiIj/cYiI/3GIiP9xS7ssRE1xiIiP9xiIj/cYiI/3GIStccYo6P9xiIj/cYiI/3GIiI/3GIiP9xiEGrPPVMj/cYiIj/cYiISp88ZgyIj/cYiIj/cYiI/3GIiP9xhKuyxkTYiI/3GIiI/3GIiP9xhOnTwmLI/3GIiI/3GIiP9xiISrssZE2I/3GIiP9xiIiP9xhD4rzR1IiIj/cYiI/3GIVu/aEIiIj/cYiI/3GIiP9xiIj/cYiIj/cYiI/3GFD50BaI/3GIiI/3GIiP9xiIj/cYiI/3GIiI/3GIiP9xhEvyzEDYj/cYiI/3GIiI/3GIiP9xiIj/cYiI/3GIiI/3GIiP9xiIj/cYiI/0LHLPONiP9xiIiP9xiIj/cYiI/1vz1gyP9xiIiP9xiIj/cUfZHJJuiP9xiIj/cYiI/3GEq7LGRNiIj/cYiIj/cYiIR4tMl0uIiP9xiIj/cYiIQN0cAy6I/3GIiP9xiIj/cYiIj/cYiI/3GIiP9R+dAWiIiP9xiIj/cYiI/0EBrAD1iIj/cYiI/3GIiP9xiIj/cYR/asgJVxiIj/cYiI/3GIiI/3GEknjH2HiP9xiIj/cYiI/3GIiP9xiIiP9xhD4RzR7oiI/3GIiI/3GIiP9xiIj/cYiIQWNs+cmIiI/3GIiP9xiIQw+c3wb/cYiIj/cYiI/3GIiP9xiIj/cYiIQY9M9wuI/3GIiI/3GIiP80M8G9zD6P9xiIj/cYiIj/TJ88VgyI/3GIiP9xiIiP9Ph0wni4iI/3GIiI/3GIRWFsuemP9xiIj/cYiI/3GIiI/3GIiP9xUPnQFoiP9xiIiP9xiIj/cU6HTCeLiIj/cYiI/3GIiP9xiIj/cYiIj/cUTbHMJO/3GIiI/3GIiP9xiFb12gqIj/cYiIj/cYhN1Rwyro/3GIiI/3GIiP9xStccYo6Ij/cYiI/3GIhKpTxlrIiP9xiIiP9xiIj/Qqzc9TKIiI/3GIiP9xiIhPHYweJ4j/cYiI/3GIiI/0aTTLbL/3GIiP9xiIiP9xiDra8bYlDo/3GIiP9xiIiP9xiIg1SfK7tg2I/3GIiI/3GIiP9xg059O8GCz/cYiI/3GIiP9xiIhD+KzQdY/3GIiP9xiIiP9xiIj/TMEsQ+1xiIj/cYiI/3GIiP9xiIiP9O1RwyroiI/3GIiI/3GIhNozw1zIiI/3GIiP9xiIiP8zXgG+of6IiP9xiIiP9xiIj/XvHTDoj/cYiI/3GIiEGrPPVM/3GIiP9xiIj/cYhT990IiI/3GIiP9xiIj/QuMc8c7/cYiI/3GIiP9xiFfv2BBxiIj/cYiI/3GIiEPhHNHuiP9xiIj/cYiITzl8HGj/cYiI/3GIiI/3GEMVnN6mj/cYiI/3GIiP9xiIiECxPAXsiIj/cYiI/3GIiP9xiIiP9xiIj/cYiFbv2hCIiP9xiIj/cYiI/3GFrz1QxxiIiP9xiIj/cYiI/3GIiP9xiIiP9xiIj/cYhD4RzR7oiI/3GIiP9xiIj/cYiI/3GIiI/3GIiP9xiIj/cYiI/3GIhHwyyTzf9xiIiP9xiIj/Rb8sxA2IiP9xiIj/cYiIj/cYiIQas85UxxiIj/cYiIj/cYiI/3GIiP9xiIj/cYiIj/cYiI/3GIiP9PuSwkbY/3GIiP9xiIiP9xiIj/cYV+/YEHGIiI/3GIiP9xhD4RzR7oiIj/cYiI/3GIiP9e8dMOiP9xiIiP9xiIj/cYiI/3GIiP9xiIiP9xiIj/cYiI/3GIR70slC2I/3GIiI/3GIiP9xiIj/cYiITbksNG2I/3GIiI/3GIiP9xiIj/cYhZ89cMiIiP9xiIj/cUDjHALOiIiP9xiIj/cYiI/3GISrzMZDOIiP9xiIj/cYiITyOMHceP9xiIj/cYiI/3GIiDPjUb0croiP9xiIj/cYiIXOvUFIiIj/cYiI/3GIiECxPAXsiIj/cYiIj/cYiI/3GIiP9xiEPhHNHuiIj/cYiI/3GFD50BaIj/cYiI/3GIiP9xhExSzDrY/3GIiP9xiIiP9xiIj/cYiI/3GIhMJYxNp4/3GIiP9xiIiP9xiIQMcsBI2IiP9xiIj/cYiI/3GIiI/3GIiP9xSHb8iJCIj/cYiI/3GIiIRT98vAiI/3GIiI/3GIiP9xhHpzyVjIiI/3GIiI/3GIiP9xiIj/cVrt1hKI/3GIiP9xiIj/cYiI/3GIiI/3GIiP9xiISqU8ZayIj/cYiIj/cYiI/3FBlUz2q4iIj/cYiI/3GIiP9F3LzCNIj/cYiI/3GIiIR4tMl0uIj/cYiIj/cYiEeRTJbriI/3GIiI/3GIiP9xiIj/cYiI/3GIhHwyyTzf9xiIiP9xiIj/cYiI/3GEiRTIbr/3GIiP9xiIj/cYiE2jPDXMiIiP9xiIj/cYiI/3GIhEk0zGy4iP9xiIj/cYiI/3E34VG5Hq6P9xiIiP9xiIj/cYiI/0/VHBKucYiI/3GIiP9xiIj/W/PWDIj/cYiI/3GIiP9R+dAWiIiP9xiIj/cYiI/3GEufPFYMj/cYiI/3GIiP9xiIj/cYiIj/Rqk8pWxxiIj/cYiI/3GIhLc1xYyo/3GIiI/3GIiP9xiIhEk0zGy4j/cYiI/3GIiE25LDRtiP9xiIj/cYiIj/cYiI/3GIiP9FxSzDrYiP9xiIj/cYiIj/cYiI/3FBqzz1TIiP9xiIiP9xiIhLbVxZKo/3GIiP9xiIj/cYQbE89OyI/3GIiP9xiIj/cYTqM8Jcz/cYiIj/cYiI/3GE9PbBsJj/cYiIj/cYiI/3GIiP9xiIj/cYiIj/cYiE2jPDXMiIj/cYiI/3GIiI/3GIWfPXDIiI/3GIiP9xiIhEqTzFbI/3GIiP9xiIj/cYiIj/cYiI/3GIiP9xiIj/cYiIj/cVf12ApxiIj/cYiI/3GIhD4RzR7oiP9xiIj/cYiIQbE85OxxiIj/cYiI/3GIiP9xiIiP9xiIj/cYR6c8lYyIiP9xiIiP9xiIj/cYiE25LDRtiI/3GIiP9xiIiP9xS4lMV2uI/3GIiI/3GIiP9xiIj/cUu7LERNcYiI/3GIiI/3GIiP9xhEqTzFbIiP9xiIiP9xiIj/cUinPHWMcYiI/3GIiI/3GIiP9xiIj/cYiISrssZE2P9xiIiP9xiIj/cYiEenPJWMiP9xiIiP9xiIj/cYiI/3GIiESpPMVsj/cYiI/3GIiP9xiIj/cYiIj/cYiI/3GIiP9xhd69MUiP9xiIj/cYiI/3GIiP9MpTxVrIj/cYiI/3GIiP9xiIj/cUWpPKVscYiI/3GIiP9xiIj/cUulPFWsj/cYiI/3GIiP9xhBqzz1TIiP9xiIj/cYiI/3GE6jPCXM/3GIiI/3GIiP9xiIj/cYiI/3GIiEbZHKJuiIj/cYiIj/cYiI/3GIiP9xiIj/cYQccs843/cYiIj/cYiI/3GIiP9xiIj/cYiIj/WPXZCv9xiIj/cYiI/3GIiI/3GIiP9HKYytZ4iP9xiIj/cYiI/3GIiI/3FBxyzzjY/3GIiP9xiIj/cYiI/3GIiI/3GIiP9xRg2cryaIiP9xiIiP9xiIj/Qt0c8i6P9xiIj/cYiI/3GIiP9xiIiP9xhOuSwUbXGIiP9xiIj/cYiI/3FFqTylbHGIiP9xiIj/cYiI/3GIiI/3GIiP9xiIhG2RyiboiI/3GIiP9xiIj/cYR/asgJVxiIj/cYiI/3GIRUV8u6iIiP9xiIj/cYiIj/cYiI/3GIiP9xiIj/Q6s81UxxiIj/cYiI/3GIhK7qxRFXGIiP9xiIj/cYiIj/XuvTFIiP9xiIj/cYiIj/cYiI/3GEJ5XOhq/3GIiP9xiIj/cYiIj/cYiIR70slC3/cYiI/3GIiP9xiIiP9xiIj/cYiErBLGPtj/cYiI/3GIiP9xiIiP9xiIj/cYiI/3FIkuyG0Y/3GIiP9xiIj/cYiEGrPPVMj/cYiI/3GIiP9xiIiP9xQas89UyIj/cYiI/3GIiI/3GEGrPPVMiP9xiIj/cYiIj/cYTp08JiyP9xiIj/cYiIj/cYiI/0KxPPTsiI/3GIiP9xiIiP9xTG78ORBxiIj/cYiI/3GIiIR5FMluuI/3GIiP9xiIiP9xR9kckm6P9xiIiP9xiIj/cYiI/3GIiP9xiIiP9MpTxVrI/3GIiP9xiIj/cYiIj/cYS6U8RaxxiIj/cYiI/3GIiEqlPGWsiI/3GIiP9xiIj/cYiIj/cYhW9doKiI/3GIiP9xiIiP9xiIj/cYiI/3GIiP9xiIiP9xiIj/cYiI/3GIiP9xiIiEPbHNJOiP9xiIiP9xiIj/cYiI/3GIhOVWwqqYiIj/cYiI/3GIiP9xiIj/cYiEe9LJQtiP9xiIj/cYiI/3GIhEk0zGy4iP9xiIj/cYiI/3GIhLnzxGDHGIiP9xiIj/cYiIj/cUHHLPONj/cYiI/3GIiP9xiIj/cYiIj/cYiI/3FKC5xfRnGIiP9xiIiP9xiEeRTJbriIj/cYiIj/cYiIR5FMluuI/3GIiI/3GIiP9MnzxWDIj/cYiIj/cYiI/3GIiP9xiIj/cYiIj/cYiI/3FPOXwcaIiI/3GIiP9xiIj/cYiI/3GIWvPVDHGIiP9xiIj/cYiI/3GIiI/3GIiP9xiIj/cYiI/3FE4RzB7v9xiIj/cYiI/3GIUPnQFoj/cYiI/3GIiP9xiIiP9xiIj/cYiI/3GIiP9xXevTFIiP9xiIj/cYiI/3GIiI/0y7LFRN/3GIiP9xiIj/cYiI/3GIiI/3GIiP9xiIj/cYiIR5FMluuIj/cYiI/3GIiP9xiIiP9xiIj/cYiI/3GIiP9xiETcvLI0cYiIj/cYiI/3GIPGVls5qacYiI/3GIiP9xiIQAGsAPX/cYiI/3GIiP9xiIhAxywEjYiI/3GIiP9xiIhOa1wpSoj/cYiI/3GIiI/3GINN+SuyBtcYiIj/cYiI/3GIiP86KCG3196IiP9xiIiP9xiE8djB4niIj/cYiI/3GIiP9IwyyTzYiI/3GIiI/3GIiP9xiIj/cUGrPPVMiIj/cYiI/3GIhHpzyVjIj/cYiIj/cYiI/3GISItMh0v/cYiI/3GIiP9xiEHHLOONcYiI/3GIiI/3GIiP9xiIj/cYg9wWGzPp6IiP9xiIj/cYiI/0aTTLbLj/cYiI/3GIiP9MwSxD7XGIiP9xiIj/cYiIVvXaCoj/cYiI/3GIiP9xhA4xwCzoiI/3GIiP9xiIiP9xiIj/cYiEe9LJQtj/cYiI/3GIiI/3GIiP9xiEenPJWMiI/3GIiI/3GIiP9xiIj/cYSQucf0aIiI/3GIiP9xiEtzXFjKiP9xiIj/cYiI/3GES/LMQNiI/3GIiP9xiIj/cYiI/3GIRL8sxA2I/3GIiP9xiIj/cUTbHMJOj/cYiI/3GIiP9xiF3x0w7/cYiI/3GIiP9xhIkUyG6/9xiIj/cYiI/3GDoMMbXzznGIiP9xiIj/cYiI/3GIiI/3GIhHwyyTzf9xiIj/cYiI/3GIiP9xiIiEqfPGYMiI/3GIiP9xiIiP9xiIhEqTzFbP9xiIj/cYiIj/cYiI/3GIhH2RyCbnGIiP9xiIj/cYiI/3GIiI/3GIiP9PuSwkbY/3GIiP9xiIj/cYiIj/cYiI/3GEGxPPTsj/cYiI/3GIiI/3GIiP9xiIj/cYiI/3GIiI/3GIiP9xiIj/cYiI/3GIiI/3GIiP9xWu3WEo/3GIiI/3GIiP9xhX79gQcYiIj/cYiI/3GIhT990Ij/cYiIj/cYiI/3GIiP9xiIj/cYiIj/cYiI/3GIiFnt1xKIiP9xiIj/cYiI/3GIiP9xiIiP9xiE25LDRtiIj/cYiI/3GIiP9xiIiP9xiIj/cYiEfZHIJucYiI/3GIiP9xiIj/cYiIj/cYiI/3GIiP9xQeMc4c5xiIj/cYiI/3GIiP9xiIiP9xiIhNzxwzDo/3GIiP9xiIj/cYiI/3GIiI/3GISrssZE2Ij/cYiI/3GIiP9xiEttXFkqiIj/cYiI/3GIiP9xTqM8JcyP9xiIiP9xiIj/cYiI/3GIiP9xiIiP9I2RySboj/cYiIj/cYiI/3GIiP9xiIj/cYR70slC2IiP9xiIj/cYiI/3GIiP9xiIRI1MxyuIiP9xiIiP9xiIhc69QUiIj/cYiIj/cYiI/3GIiP9xiIj/cYTqM8JcyP9xiIj/cYiI/3GIiP9xiIiP9IDZyPJnGIiP9xiIj/cYiIj/cYR6c8lYyIiP9xiIj/cYiIj/TW78SRD/cYiI/3GIiP9xiIiP9xTodMJ4uIj/cYiIj/cYiI/3FKwSxj7YiI/3GIiP9xiIj/cUAXnA+GiP9xiIj/cYiI/3GIiEenPJWMiP9xiIj/cYiI/3GIiP9xSsEsY+2IiP9xiIiP9xiIhA4xwCzv9xiIiP9xiIj/cYiEGrPPVM/3GIiI/3GIiP9xiIj/cYiI/3GIiI/3GEDjHALOiI/3GIiI/3GIiP9xROEcse5xiIiP9xiIj/cYiI/3GIiP9xiIiP9xiIj/cYiI/1j12Qr/cYiIj/cYiI/3GIiFnz1wyI/3GIiI/3GIiP9xhT990IiI/3GIiI/3GIiFD53wZxiIj/cYiIj/cYiITaM8NcyIj/cYiI/3GIiI/3FA4xwCzoiI/3GIiI/3GIiP9xiIj/cYSRGcfuaIj/cYiIj/cYiI/3FBqzz1TIiP9xiIiP9xiIj/cYg3qhK5Ve2IiP9xiIj/cYiIj/QIFcCOpxiIiP9xiIj/cYiIR5FMluuIj/cYiI/3GIiEuJTEdrcYiI/3GIiP9xhBlUz2q4iI/3GIiP9xiIQas89UyP9xiIj/cYiI/3GIiP9CxyzzjYj/cYiIj/cYiI/3GIiP9xiIj/cYiIQ9sc0k6Ij/cYiIj/cYiI/3GIQN0cAy6IiP9xiIj/cYiI/3GIiI/3GETFLMOtj/cYiI/3GIiP9xha89UMcYiIj/cYiI/3GE3VHDKuiI/3GIiP9xiIj/W+3WEoiP9xiIj/cYiI/17r0xSIiP9xiIj/cYiIQN0cAy6I/3GIiP9xiIj/cYiFD50BaP9xiIj/cYiI/3GIiI/3GIiP9xiIj/cYiI/0XbHMJOiP9xiIj/cYiIj/RpNMtsv/cYiI/3GIiI/3GIiP9xiIj/cYiIQ8Us062IiP9xiIiP9xiIj/cYiI/3GIiP9xiIiP9xiIj/cYiI/3GE6dPCYsiP9xiIj/cYiI/3GIiP9xiEGVTPariI/3GIiP9xiIiP9xhFW2y6SYiP9xiIj/cYiIQas89Uz/cYiI/3GIiP9xiISRGcfuaI/3GIiP9xiIj/cUe9LJQtiIj/cYiIj/cYiI/3GEHHLPON/3GIiP9xiIj/cYiIhAsTwF7IiI/3GIiP9xiIj/cYiIj/cYSHVciKqI/3GIiP9xiIj/NflBvAa+/3GIiP9xiIj/cYiIj/cYiI/3GIiP9MpTxVrI/3GIiI/3GIiP9xiIRMUss61xiIj/cYiI/3GIiIVu/aEIj/cYiI/3GIiI/0jZHJJuiP9xiIiP9xiIj/cYiI/3GIiP9xiIQ9sc0k6IiP9xiIiP9xiIj/cYiIR70slC3/cYiI/3GIiI/3GIhK1xxSjnGIiI/3GIiP9xiIhZ89cMiP9xiIiP9xiIj/cYiIQLE8BeyIiP9xiIiP9xiIj/OalxuFaOj/cYiI/3GIiP9xiITbksNG2Ij/cYiIj/cYiI/3FOnTwmLIj/cYiIj/cYiI/3GIQOMcAs6Ij/cYiI/3GIiP9xiF3x0g5xiIiP9xiIj/cYiI/3FFk0y2y/9xiIj/cYiI/3GIiP9xiIiP9xTdUcMq6Ij/cYiIj/cYiI/3GIiP9xiIhAsTwF7IiIj/cYiI/3GIiP9xiIj/cYiIj/cYhNuSw0bYiI/3GIiP9xiIj/cUu7LERNcYiIj/cYiI/3GIiP9xiIhK1xxSjnGIiP9xiIj/cYiIj/cYiI/3GIiP9PnTwmLIiI/3GIiP9xiIj/cYTp08JiyI/3GIiP9xiIj/cYiEYNnK8miP9xiIj/cYiI/3FB3rzyFP9xiIj/cYiIj/cUTbHMJO/3GIiI/3GIiP9xiITnFcKOqI/3GIiP9xiIj/cUThHMHu/3GIiP9xiIj/cYiIj/cYiI/3GIiP9xiIj/QJdMB4txiIj/cYiI/3GIiI/0LjHOHOcYiI/3GIiI/3GIhNozw1zIiI/3GIiP9xiIiP9JvSx0LXGIiP9xiIj/cYiI/3GIiI/3GIiP9xiIhAsTwF7IiI/3GIiI/3GIiEGVTPar/3GIiI/3GIiP9xiIj/cYiI/1X33Aj/cYiI/3GIiP9xiIj/cYiIj/cYiI/3GIiP9xiIj/cYhLpTxFrHGIiP9xiIj/cYiI/3GIiI/3GIhG2RyiboiIj/cYiI/3GIiE2dPDYsiIiP9xiIj/cYiI/3GIiP9IwyyTzYiI/3GIiI/3GIiP9xiIj/cYiI/3GIiIQ+Ec0e6P9xiIj/cYiIj/cYiI/3GIiP9xiIj/cYiEDjHALOiP9xiIj/cYiIj/cYiI/3GIiP9xiIj/cYiIj/cYiFb12gqI/3GIiP9xiIiP9xiIj/cYiI/3GIhEk0zGy4iP9xiIj/cYiI/3GIiES/LMQN/3GIiP9xiIj/cYiI/3GIiI/3GErBLGPtiI/3GIiP9xiIj/cYiI/0jZHJJuiI/3GIiP9xiIiP9xiIj/cYiI/3GIiP9xQd0c8i7/cYiI/3GIiI/3GIiP9xiIj/cYiI/3GIWu3WEv9xiIj/cYiI/3GIiI/3GIiP9xiIj/cYiI/3GIiI/3GIiP9xiIj/cYiI/3GIiI/3GIiP9xiIj/cYiI/3GIiI/3GIiP9xiIj/cYiI/3GIiI/3GIiP9xiIj/cYiI/3GIiI/3GIiP9xiIj/cYiI/3GIiI/3GIiP9xiIhNzxwzDo/3GIiP9xiIj/cYiIj/cYiI/3GIiP9xiIj/cYiIj/cYiI/3GIiP9xiIj/cYiIj/cYiI/3GIiP9xiISrssZE2I/3GIiI/3GIiP9xiIj/cU65LCRt/3GIiP9xiIiP9xiIj/cYiI/3GIRNscsk5xiIj/cYiI/3GIiI/3GIiP9xiIj/cYiI/3GIiF3r0hRxiIj/cYiI/3GIiI/3GIiP9xiIj/cUe9LJQtiIj/cYiIj/cYiI/3GIiP9xiE3PHDMOiI/3GIiP9xiIiP9xiIj/cYiI/3GIiP9xiIiFnt1xKIj/cYiI/3GIiI/3GIiP9xiIj/cYiI/0XFLMOtiI/3GIiI/3GIiP9xSJFMhuv/cYiIj/cYiI/3GIiP9xQbE89OyI/3GIiI/3GIiP9xiIj/cYiI/0+5LCRtj/cYiIj/cYiI/3GIiP9xiIj/cYTdUcMq6Ij/cYiI/3GIiI/3GIiP9xhIkUx263GIiI/3GIiP9xiIj/Sb0sdC1xiIj/cYiIj/cYiI/3GIiP9xiIj/cYiIj/W/PWDI/3GIiP9xiIj/cYiIj/cYiI/3GIiP9xiE25LDRtiIj/cYiIj/cYiI/3GIiFzr1BSIiI/3GIiP9xiIhBrNz1Mv9xiIj/cYiI/3GIhK7qxRFXGIiP9xiIj/cYiIhBqzzlTHGIiP9xiIj/cYiIR4tMl0uIiP9xiIiP9xiIj/Qt0c8i6P9xiIj/cYiI/3GIiP9xM0gRvLfucYiI/3GIiI/3GIR5FMluuIiP9xiIiP9xiIj/cYiISsEsY+3/cYiI/3GIiP9xhBqzz1TIiP9xiIj/cYiEe9LJQtj/cYiIj/cYiI/3GEGVTPariIj/cYiI/3GIiP9xiIj/cYiIj/cYiI/3GIiP9xiIWu3VEnGIiP9xiIj/cYiI/3GEThHLHucYiI/3GIiP9xiIiEbZHKJuiI/3GIiI/3GIiP9xiIj/cYiI/3GIQOMcAs6Ij/cYiI/3GIiEttXFkqiP9xiIj/cYiI/3GIiP9xP22RsZJuj/cYiI/3GIiP9xiE0JnC9mcYiI/3GIiP9xiIj/cYiIj/cUY/fKwI/3GIiI/3GIiP9xg0rBK8U+2IiP9xiIj/cYiESNTMcriIj/cYiIj/cYiI/3GIiP9xiIj/cYiIj/cYiI/3GIiP9xiIj/OxIxtu3O/3GIiP9xiIj/cYiI/3GESw3MTyiI/3GIiP9xiIj/cYiIj/cYhNuSw0bYiI/3GIiP9xiIj/cYiIj/cUSpPMVsiIj/cYiI/3GIiI/3GIiP9xiIj/cYiI/3GIQccs441xiIiP9xiIj/cYhKpTxlrIiI/3GIiI/3GIiP9xiIj/cYiI/3FFlOy2sf9xiIj/cYiIj/cYiI/0KrPPVMiIj/cYiIj/cYiEqlPGWsiI/3GIiP9xiIiDtYAbWn/oj/cYiI/3GIiI/3FFjuy3EY/3GIiP9xiIj/cYTodMJ4uIj/cYiI/3GIiP9MnzxWDIiP9xiIj/cYiI/3GIiEDkvAK0j/cYiIj/cYiI/3GEe9LJQtiI/3GIiP9xiIiE5VbCqpiI/3GIiP9xiIhN1Rwyrv9xiIj/cYiI/3GFD50BaIj/cYiI/3GIiEenPJWMiP9xiIj/cYiI/3GEtzXFjKiI/3GIiP9xiIiP9xhX79gQcYiI/3GIiI/3GIiP9xiIj/cYiI/3GIiISolMZ2uIiP9xiIiP9xiIj/W/PWDI/3GIiP9xiIiP9xhLnzxWDP9xiIj/cYiIj/cYiI/3GIiP9xiIj/cYiIj/Qscs842I/3GIiP9xiIj/cYiI/3GIiITbksNG2I/3GIiP9xiIj/cYRhOcrsaI/3GIiI/3GIiP9MwSxD7XGIiP9xiIj/cYiI/0mnPIWMj/cYiI/3GIiP9xiIj/SMTMk7OIiI/3GIiP9xiIj/cYiI/0QVnN6miIj/cYiI/3GIiP9xUPnQFoiI/3GIiP9xiIj/cYXfHTDv9xiIiP9xiIj/cYhNuSw0bYiI/3GIiP9xiIiP9xiIj/cYiI/3GIiP9xiIiP9xha7dYS/3GIiP9xiIiP9xiIj/cYiI/3GITqM8FcxxiIiP9xiIj/cYiI/3GIiP9xiIiP9xQccs842P9xiIj/cYiI/3GITzl8HGiI/3GIiP9xiIj/cYS4lMV2uI/3GIiP9xiIiP9xiIj/cYR6c8lYyIiP9xiIiP9xiIj/cYiI/3FLuyxETXGIiP9xiIiP9xiIQas89Uz/cYiI/3GIiI/3GIiP9xiIj/cUHHLPONj/cYiI/3GIiI/3GIiP9xiIj/cYhKuyxkTYiP9xiIiP9xiIj/cYiI/3GIiEPFLNOtiIj/cYiIj/cYiI/3GIiP9xiIj/Qscs842I/3GIiI/3GIiP9xiIj/cYiIR70slC3/cYiIj/cYiI/3GIiP9xiIj/cYiIQ8Us062IiI/3GIiP9xiIj/cYhHvSyULYj/cYiIj/cYiI/3GIiP9xiIhHvSyULf9xiIiP9xiIj/cYiI/3GIiP9xiIhNzxwzDo/3GIiI/3GIiP9xiIj/cYiI/3GIhKwSxj7Y/3GIiI/3GIiP9xiIj/cYiI/3GEfZHJJuj/cYiI/3GIiI/3GIiP9xiIj/cYiI/3GIiIRsMso82IiI/3GIiP9xiIj/cYiI/3GIiI/3GEPhHNHuiIj/cYiIj/cYiI/3GIiP9xiIj/cYiIj/cYiI/3GIiP9xiIj/cYiIj/cYiI/3GIiP9xiIj/cYiIQ8Us062IiI/3GIiP9xiIj/cYiI/3GIRNscsk5xiIj/cYiIj/cYiI/3GIiP9xiIj/cYiIj/cYiI/3Fa89YM/3GIiP9xiIiP9xiIj/cYiI/3GIiP9xiETbHLJOcYiI/3GIiI/3GIiP9xiIj/cYiIR6c8lYyI/3GIiP9xiIj/cYiI/3GIiI/3GIiFzr1BSIiP9xiIiP9xiIj/cYiI/3GIiP9xSsEsY+2IiP9xiIiP9xiIj/cYiI/3GIiP9xiIiP9xWu3WEo/3GIiP9xiIiP9xiIj/cYiI/3GIiP9xhEvyzEDYiP9xiIj/cYiI/3GIiP9xiIiP9xiIQ9sc0k6IiP9xiIj/cYiI/3FClUzWq3GIiP9xiIj/cYiI/17x0w6Ij/cYiI/3GIiP9R+dAWiIiP9xiIj/cYiI/3GISJFMdutxiIj/cYiI/3GIiP9xhKuyxkTYiIj/cYiI/3GIiP9Ji0yHS4iP9xiIj/cYiI/3GIS6U8RaxxiIj/cYiI/3GIiP9xiIiP9xiIj/cYiDJJsb62Toj/cYiI/3GIiI/3GIg3sBK5T+2I/3GIiP9xiIj/cYiI/3FFjuy3EY/3GIiI/3GIiP9xhLpTxFrHGIiP9xiIiP9xiIhNzxwzDo/3GIiP9xiIj/cYiEVhbLnp/3GIiI/3GIiP9xiIj/cYg5KmK31Z2I/3GIiP9xiIj/cYiIj/cYiI/3GIiP9PzxwjDv9xiIj/cYiI/3GIiI/3GIiP9xiIj/cYhH2RySbv9xiIj/cYiI/3GIiI/3GIiP9xiIj/cYiI/3GIStccYo6P9xiIj/cYiIj/cYiI/3GIiP9xiIj/cYiEDjHALOiP9xiIj/cYiIj/cYiI/3GIiP9xiIj/cYiIhGwyyjzYiIj/cYiI/3GIiP9xiIj/cYiEDHLASNiIiP9xiIj/cYiI/3GIiP9xiIiP9C4xzhznGIiP9xiIiP9xiIj/cYiI/3GIiP9xhB3RziLnGIiP9xiIiP9xiIj/cYiI/3GIiP9xiIiP9xWu3WEo/3GIiP9xiIiP9xiIj/cYiI/3GIiP9xiIiP9xhH2RySbv9xiIiP9xiIj/cYiI/3GIiP9CsTz07IiI/3GIiP9xiIj/cYiI/3GIhHwyyTzf9xiIiP9xiIj/cYiI/3GIiP9xiIhNzxwzDo/3GIiI/3GIiP9xiIj/cYiI/3GIhAxywEjYiIj/cYiI/3GIiP9xiIhEvyy0DXGIiI/3GIiP9xiIj/cYiI/3FBsTz07IiP9xiIj/cYiI/3GIiP9CsTz07IiI/3GIiP9xiIj/cYiI/3GIiEe9LJQtj/cYiI/3GIiP9xiIj/cYiIj/cYiI/3GIQ+Ec0e6IiP9xiIj/cYiI/3GIiP9xiEq7LGRNiIj/cYiI/3GIiP9xiIj/cYiErBLGPtj/cYiIj/cYiI/3GIiP9xiIj/cYiIj/cVrt1hKP9xiIj/cYiIj/cYiI/3GIiP9xiIj/cYiIj/SNkckm6I/3GIiI/3GIiP9xiIj/cYiI/3GIhKuyxkTYiP9xiIj/cYiI/3GIiP9xiIiP9R+dAWiIj/cYiI/3GIiI/3GIiP9xiIj/cYiI/3GIhNuSw0bYiI/3GIiP9xiIj/cYiI/3GIR8Msk82P9xiIiP9xiIj/cYiI/3GIiP9xhHvSyULYiI/3GIiP9xiIj/cYiI/3GIiI/3FE2xzCTv9xiIiP9xiIj/cYiI/3GIiP9xiIiEbDLKPNiIiP9xiIj/cYiI/3GIiP9xiEGxPPTsj/cYiI/3GIiP9xiIj/cYiITbksNG2Ij/cYiI/3GIiP9xiIj/cYhExSzDrf9xiIiP9xiIj/cYiI/3GIiP9xhExSzDrY/3GIiI/3GIiP9xiIj/cYiI/3FHvSyULYiIj/cYiI/3GIiP9xiIj/cYSrssZE2IiI/3GIiP9xiIj/cYiI/3GIhAxywEjYiIj/cYiI/3GIiP9xiIj/cYiIj/cYTdUcMq6I/3GIiI/3GIiP9xiIj/cYiIRL8stA1xiIiP9xiIj/cYiI/3GIiP9xiIQN0cAy6Ij/cYiIj/cYiI/3GIiP9xiIhW79oQiI/3GIiP9xiIj/cYiIj/cYiI/3GIiP9xiIj/cUThHMHu/3GIiP9xiIj/cYiIj/cYiI/3GIiP9xTdUcMq6IiP9xiIj/cYiI/3GIiI/3GIiP9xiIj/cYiI/0XFLMOtiI/3GIiI/3GIiP9xiIj/cYhHvSyULYj/cYiIj/cYiI/3GIhAxywEjYiI/3GIiP9xiIiP9xiIj/cUulPFWs/3GIiP9xiIiP9xiEYNnK8miP9xiIj/cYiIj/cYiIRKk8xWz/cYiI/3GIiI/3GEV3XLiKj/cYiI/3GIiP9xiIj/cYhHvSyULYiP9xiIj/cYiI/3GIiP9xhCgPzX8HGIiI/3GIiP9xiIhMH4xOB4/3GIiP9xiIiP9xV/XYCnGIiP9xiIj/cYiEDjHALOiP9xiIj/cYiIj/cYRKk8xWyIj/cYiI/3GIiI/3GIiP9xiIj/cYiITbksNG2I/3GIiI/3GIiP9xiIj/cYiI/3GIiI/3GIiP9xiIj/cYiI/3GIiI/3GIhK1xxSjnGIiI/3GIiP9xiIj/cYiI/3GIiI/3GIiP9xiIj/cYiI/3GIiI/3GIiP9xiIj/cYiI/3GIiI/3GIiP9xiIj/VffbCHGIiI/3GIiP9xiIj/Sb0sdC1xiIj/cYiIj/cYiI/3GIiP9b7dYSiI/3GIiP9xiIj/cYiI/3GIiEbZHKJuiIj/cYiIj/cYiISrssZE2P9xiIj/cYiI/3GIiI/3GIiP9xiIj/cYiI/3FN8qww1Yj/cYiI/3GIiP9xV+/ZEI/3GIiP9xiIj/cYiIj/cYhKpTxlrIiI/3GIiP9xiIiP86XoO3oXyP9xiIj/cYiIj/cYTdUcMq6I/3GIiI/3GIiP9xhCevzoUP9xiIj/cYiIj/cYTCWMTaeIj/cYiI/3GIiP9xiEPhHNHuiIj/cYiI/3GIiP9xhIpzx1jHGIiP9xiIj/cYiI/3GIiI/3GIiP9I2RySboiP9xiIj/cYiI/3GIiP9xiIiP9xiIj/cYhW9doKiI/3GIiI/3GIiP9xiIj/cYiI/3GIiI/3GIiP9xhK1xxijoj/cYiI/3GIiP9xhOnTwmLIj/cYiI/3GIiP9xiIj/cUGxPPTsiI/3GIiP9xiIj/cYiI/3GIiEe9LJQtj/cYiI/3GIiP9xiIS4lMV2v/cYiI/3GIiP9xiIhZ7dcSiIj/cYiI/3GIiE6HTCeL/3GIiP9xiIiP9xiIj/cYiI/3GIiP9xiIiP9xhOozwlzP9xiIj/cYiI/3GIiI/0jZHJJuiP9xiIiP9xiIj/cYiI/3GIiP9xiIiP9xiIj/cYiI/3GIiP9xiIiP9xiIj/cYhD4RzR7oiI/3GIiP9xiIj/RcUsw62Ij/cYiI/3GIiI/3GIiP9xSVlsamlxiIj/cYiIj/cYiI/3GIiP9xiIj/cYiIj/cYiFD50Bb/cYiI/3GIiI/3GIiP9xiITc8cMw6I/3GIiP9xiIj/cYiIj/cYhKwsxj04j/cYiI/3GIiP9xiIR6c8lYyIj/cYiI/3GIiP9xiIiECxPAXsiIj/cYiI/3GIiP9xiIiP9xiDwL0bT0LoiIj/cYiI/3GIiP8/phKyWe2Ij/cYiI/3GIiI/3GIiP9xiIj/cYiI/3FBsTz07IiP9xiIj/cYiI/3GEiLTIdLj/cYiI/3GIiP9xiIiEqfPGYMiI/3GIiP9xiIiP9xiIj/cYiI/3GIiP86YaG3nl7/cYiI/3GIiP9xiIhCMYzs54j/cYiIj/cYiI/3FIkUyG6/9xiIiP9xiIj/cYhQ+dAWj/cYiIj/cYiI/3E2DjG68c6IiI/3GIiP9xiIhZ89cMiP9xiIiP9xiIg+dDKyi82P9xiIiP9xiIj/cYiI/3GIiP9xiIhObPwpMIiP9xiIj/cYiI/3GIiI/0KxPPTsiI/3GIiP9xiIj/cUWTTLbL/3GIiP9xiIj/cYiErXHGKO/3GIiP9xiIiP9xiIj/cYiI/3GIS588Vgz/cYiI/3GIiP9xiIj/WPXZCo/3GIiP9xiIj/cYiI/3GIiI/3GIiP9xSKc8dYxxiIj/cYiIj/cYiI/3GIiP9xiITAmcT2aIiP9xiIj/cYiI/3GEGrPPVMiI/3GIiP9xiIj/cYiISp88ZgyIiP9xiIj/cYiI/0mLTIdLiI/3GIiP9xiIiP9xQAGsAPWI/3GIiP9xiIiP9xSu6sYRWP9xiIiP9xiIj/cYiErBLGPtj/cYiI/3GIiP9xiESTTMbLiIj/cYiI/3GIiI/3FIpzx1jHGIiP9xiIj/cYiIj/cYiI/3GIiP9xiIj/cYiIj/cYiI/3GEhvXIkKiI/3GIiP9xiIiP9xiIj/cYiI/3GIiP9xiIiP9xiIj/cYiES/LMQN/3GIiP9xiIiP9xiIj/cYiI/3GIhNuSw0bYiP9xiIiP9xiIj/cYiI/0m9LHQtcYiI/3GIiI/3GIiP9xiIhOcVwo6o/3GIiP9xiIj/cYiIj/cUDjHALOiIj/cYiIj/cYiI/0NjbOnJiI/3GIiP9xiIiP9xiIj/cYiI/3GIiP9xiIiP9xiIj/cYiI/3GIiP9MnzxWDIiP9xiIj/cYiI/3GIiEGxPOTscYiI/3GIiP9xiIj/cYhGP3ycCHGIiP9xiIiP9xhd69MUj/cYiI/3GIiI/3GIhD4RzR7oj/cYiIj/cYiI/3FOzxwTDnGIiP9xiIj/cYiIXevSFHGIiP9xiIj/cYiI/3GIiI/3GIiEDdHAMuiP9xiIj/cYiI/3GIiP9xiIiP9xiIj/cYiI/3GIiP9xiIU/fdCIj/cYiI/3GIiP9xiIiP9xiIhAxywEjYiP9xiIj/cYiI/3GIiITbksNG2I/3GIiP9xiIj/cYiI/3GIiI/3GIiP9xiIj/cYiITdUcMq7/cYiI/3GIiP9xiIiEbDLKPNiIiP9xiIj/cYiI/3GIhKuyxkTYj/cYiIj/cYiI/3FPT2wbCYj/cYiIj/cYiIQas85UxxiIj/cYiIj/cYiI/3GEGxPPTsj/cYiI/3GIiI/3GIiP9xiD3tQbMSvo/3GIiP9xiIj/cYQas89UyIj/cYiI/3GIhEk0zGy4iP9xiIj/cYiI/3E3GLO450xxiIj/cYiI/3GIiP9DlUzmq/9xiIj/cYiI/3GIiI/3GIiP9xiIj/cYiI/3GIiI/3GIiP9xiE6jPBXMcYiI/3GIiI/3GIiEtzXFjK/3GIiP9xiIj/cYhIkUx263GIiP9xiIj/cYiI/3GIhHkUyW64iI/3GIiP9xiIiP9xiIj/Qscs842I/3GIiP9xiIj/cYiIj/cYiI/3GIhHvSyULY/3GIiP9xiIiP9xhEvyzEDYj/cYiI/3GIiP9xiEknjH2Hj/cYiIj/cYiI/3GIS3NcWMqI/3GIiP9xiIj/cYiIj/cYiISqU8ZayI/3GIiP9xiIiP9xhOozwlzP9xiIj/cYiI/3GIiI/3GIiEe9LJQt/3GIiP9xiIj/cYiIQas89Uz/cYiI/3GIiP9xiIiP9JkUyG64/3GIiP9xiIiP9xhH2RySbv9xiIiP9xiIj/cYiI/3GIiP9xiIiP9xiITaM8NcyIiP9xiIj/cYiIj/cYiI/3GIiP9xiIj/cYiIj/cYiI/3GIiP9xiIj/cYiIj/cYiI/3GIiP9xiEVbbLpJiI/3GIiP9xiIj/cYiI/3GIiI/3GIiP9xiIj/cYiEGxPOTscYiIj/cYiI/3GIiES/LLQNcYiI/3GIiI/3GIiEqlPGWsiP9xiIj/cYiIj/cYhLnzxGDHGIiP9xiIiP9xiIj/Swucb0b/cYiI/3GIiI/3GIhBsTzk7HGIiP9xiIj/cYiIj/T6M8JcyI/3GIiP9xiIj/cYiIj/cYiI/3GIiP9xiIj/cUTFLMOtiP9xiIiP9xiIj/cYiDVeQruhvYj/cYiI/3GIiI/0aNTLcrj/cYiIj/cYiI/3FCevzoUI/3GIiP9xiIiP9V99sIcYiI/3GIiP9xiIiP9xQbE89OyI/3GIiP9xiIj/cYiIg8P/KzwA1xiIj/cYiIj/cYiI/0H6rAFViIiP9xiIj/cYiI/0m9LHQtcYiI/3GIiI/3GIiP9xiDMAQb3/voj/cYiI/3GIiP9xiITnFcKOqI/3GIiP9xiIiP9xP1YBsan+j/cYiI/3GIiI/1vt1hKI/3GIiP9xiIiP9xiIhW9doKj/cYiI/3GIiI/3GIhc8dQOiIj/cYiI/3GIiI/3GIiP9xiIj/cYhLiUxXa4/3GIiP9xiIj/cYiIj/cYiIRL8stA1xiIj/cYiI/3GIiI/3GIQccs441xiIj/cYiI/3GIiP9xiIiP9xiIj/cYiI/3GIiP9xhE4Ryx7nGIiP9xiIj/cYiIj/cYhHpzyVjIiP9xiIj/cYiIj/cYiEt0/Fiwj/cYiI/3GIiP9xiIiP9xiIj/TKU8VayP9xiIj/cYiIj/cYRhOcrsaI/3GIiP9xiIj/SZFMhuuI/3GIiP9xiIj/cUcNnI8mcYiI/3GIiP9xiITmtcKUqIj/cYiIj/cYiE6dPBYscYiI/3GIiI/3GIiP9xiESpPMVsiP9xiIiP9xiIj/QGVsGqmI/3GIiP9xiIiP9xiIhA4xwCzv9xiIiP9xiIj/cVP33QiIiP9xiIiP9xiIR6c8lYyI/3GIiP9xiIiECxPAXsiIj/cYiI/3GIiP9xiIiP9xiIj/cYiIQ8Us062IiP9xiIj/cYiIj/cYiI/3GIiP9xiIj/cYiIj/cYiI/3GEPhHNHuiIiP9xiIj/cYiI/3GIiP9xiIiP9xiIj/cYiI/3GIiP9xiIiP9xiIj/cYiI/3GIiP9xiIiP9xiIj/cYiI/3GIiP9xiIiP9xiIj/cYiI/3GIiP9xiIiP9xiIj/cYiI/3GIiP9xiIiP9xiIj/cYiI/3GIiP9xiIiP9xiIj/cYiI/3GIiP9xiIiP9xiIj/cYiI/3GIiP9xhE2xzCTv9xiIj/cYiIj/cYSJFMdutxiIj/cYiIj/cYiI/3GIiP9xiIj/cYiIj/RxOcrsaIiP9xiIj/cYiEVhbLnp/3GIiI/3GIiP9xhOuSwUbXGIiP9xiIj/cYiIj/cYiEqlPGWsiI/3GIiP9xiIiEGPTPcLj/cYiIj/cYiI/3GIiP9xiIhJEZx+5v9xiIiP9xiIj/cYiI/07srDE1iIj/cYiI/3GIiP9xiIiP9GYWy56YiI/3GIiP9xiIj/cYTp08JiyI/3GIiP9xiIj/cYiISqU8ZayIj/cYiI/3GIiP9xiE6jPCXM/3GIiP9xiIj/cYiESTTMbLiI/3GIiP9xiIj/cYiIj/cYiI/3GIiP9xiIj/cYTdUcMq6Ij/cYiI/3GIiI/3FKwSxj7YiI/3GIiP9xiIj/cYiI/3GIiI/3FExSzDrYj/cYiI/3GIiP9xiIj/cYSJFMhuv/cYiI/3GIiP9xiIiP9JvSx0LXGIiP9xiIj/cYiI/3GIiI/3GIiP9xiIj/cYiI/3GIiI/3GIiP9xiIj/cYiI/3GIiI/3FQ+dAWiI/3GIiP9xiIiP9xiIj/cYiI/3GIiP9xiIiP9xiIj/cYiI/3GIiP9xiIiP9xiIj/cUfDLJPNiI/3GIiP9xiIj/cYiEF5XPhqiIiP9xiIj/cYiI/3GIiP9xiIiP9xiEqlPGWsiIj/cYiI/3GIiITdUcIq5xiIj/cYiIj/cYiDuOY7VxnI/3GIiP9xiIj/cYiI/0OrPNVMcYiI/3GIiP9xiIj/cYiIgz+uG9BR6P9xiIj/cYiI/3GIQyuMzUdxiIj/cYiIj/cYiI/3GIiP9xhE2xzCTv9xiIj/cYiI/3GIiI/3GIiP9xiIj/cYiI/3GIiI/3GIiP9xiIj/cYiI/3GIiI/3GIiP9GqTylbHGIiP9xiIiP9xiIj/TIlMV2uIiP9xiIj/cYiDth4rWeHYiP9xiIj/cYiIj/T6M8JcyI/3GIiP9xiIj/cYiEABrAD1/3GIiP9xiIj/cYhBqzz1TIj/cYiI/3GIiP9xiIiE25LDRtiP9xiIj/cYiI/3GIiP9xiEGxPPTsj/cYiI/3GIiP9xiIj/cYiIj/cYiI/3GIiP9xiIj/cYWvPWDP9xiIj/cYiI/3GIhOnTwmLP9xiIj/cYiI/3GIiP9xiIiP9xiIj/cYR70slC2Ij/cYiI/3GIiI/3GIiP9xhHvSyULYiP9xiIj/cYiIj/cUGVTPariIj/cYiIj/cYiI/3GIRimMrWf/cYiI/3GIiP9xiIiP9xhKuyxkTYiI/3GIiP9xiIj/cYiIj/cUTivLHUcYiIj/cYiI/3GIiP9xiIStccYo7/cYiI/3GIiP9xiIiP9xiIj/cYiI/3GIiP9I2RySboiP9xiIj/cYiIj/cYiI/0+jPCXMiP9xiIj/cYiIj/cYiI/3GIiP9xhHvSyULYiP9xiIiP9xiIRKk8xWyP9xiIj/cYiIj/cYhEvyzEDY/3GIiP9xiIj/cYiESNTMcriIj/cYiIj/cYiI/3GIiP9xiIj/T88cIw7/cYiI/3GIiI/3GIiP9xiIj/cYiI/3GIhT990IiP9xiIj/cYiI/3GIiI/3GIiP9xiIj/cYiISsEsY+3/cYiI/3GIiI/3GIhBqzz1TP9xiIj/cYiIj/cYiE2jPDXMiIj/cYiI/3GIiI/3GIiP9xV+/ZEP9xiIiP9xiIj/cYiI/3GIiP9xiIiP9xiIj/cYiI/3FNCZw/Zv9xiIiP9xiIj/cYiI/3GIhW79oQiIj/cYiI/3GIiP9xiIiP9xiIj/cYiI/3GFrz1QxxiIiP9xiIj/cYiI/3GIiP9xiIiP9xiIj/cYiI/3GIiFzx1A6IiP9xiIj/cYiI/3GIiP9xiFfv2BBxiIj/cYiI/3GIiI/3GIiP9xiIj/cYiI/3GIiI/3GIiP9xiIj/cYiI/3GIiIXPHUDoiP9xiIj/cYiI/3GIiI/3GEuJTFdrj/cYiIj/cYiI/3GEABrAD1j/cYiIj/cYiI/3GIQccs441xiIj/cYiI/3GIiITmz8KTCI/3GIiP9xiIj/cYhLc1xYyoj/cYiIj/cYiI/3GIiP9xiETbHLJOcYiI/3GIiP9xiIiP9xiIj/cYiI/3GIiE3PHDMOj/cYiI/3GIiI/3GIiP9xU/fdCIiI/3GIiI/3GIiP9xiIj/cYiI/3GIiI/3GF3r0xSP9xiIj/cYiIj/WO/ZEI/3GIiP9xiIiP9xiIj/cYiErBLGPtj/cYiI/3GIiP9xiIiP9xWvPWDP9xiIj/cYiI/3GIiFbv2hCIj/cYiI/3GIiI/3GIhBsTzk7HGIiP9xiIj/cYiIj/cYiI/3GISrssZE2Ij/cYiI/3GIiI/3GIiP9xiIj/cYhE2xyyTnGIiP9xiIj/cYiIj/cYiI/3GIiP9C3RzyLo/3GIiP9xiIj/cYiIj/cYiI/0m9LHQtcYiI/3GIiP9xiIiP9xiIj/cYiI/0XFLMOtiI/3GIiP9xiIiP9xiIj/cYiI/3GIQccs441xiIj/cYiIj/cYiI/3GIiP9xhE2xzCTv9xiIj/cYiI/3GIiI/3GE6dPCYsj/cYiI/3GIiI/3GIiP9xiIj/cYStccYo6I/3GIiP9xiIj/cYiIj/cYiI/3GIiP9FxSzDrYiP9xiIj/cYiIj/cYiI/3GIiP9xhOozwlzP9xiIiP9xiIj/cYiI/3GIiFbv2hCIj/cYiI/3GIiP9xiIiP9xiIj/cYiI/3GETFLMOtj/cYiI/3GIiI/3GIiP9xiIj/cYiI/3GIQOMcAs6Ij/cYiI/3GIiI/3GIiP9xiIj/cYiI/3GIiI/3FE2xzCTv9xiIiP9xiIj/cYiI/3GEGrPPVMiI/3GIiP9xiIj/cU65LCRt/3GIiP9xiIiP9xiIj/cYQbE89OyP9xiIj/cYiIj/cYiI/0W/LMQNiIj/cYiI/3GIiI/3GIOQ8Tt/DsiIj/cYiI/3GIiEq7LGRNiP9xiIj/cYiI/3GIiP9xiIiP9xU/fdCIiI/3GIiP9xiIiP9xiIj/cYiI/3GIhA4xwCzoj/cYiI/3GIiP9GlOy2sY/3GIiP9xiIiP9xiIj/cYiI/3GIiP9xhLpTxVrP9xiIj/cYiI/3GIiP9xiIiP9xiIj/cYiI/3GIiP9xiIiP9xiIj/cYiI/3GIWu3WEv9xiIj/cYiI/3GIiP9xiIiP9xiEufPEYMcYiI/3GIiI/3GIiP9xiIj/cYiI/3GIiI/17r0xSIj/cYiI/3GIiIWe3XEoiP9xiIj/cYiIj/cYiI/3GIiP9xiIj/cYiIRtkcom6IiP9xiIiP9xiIj/cYiI/3GIiP9xiDVcAbuj/oiP9xiIj/cYiIj/cYiI/3GIT09sGwn/cYiIj/cYiI/3GFfv2BBxiIiP9xiIj/cVrt1hKP9xiIiP9xiIj/cYiI/3GF3r0xSI/3GIiP9xiIhIPXyMKIiI/3GIiP9xiIj/cYTp08JiyI/3GIiP9xiIj/cYiIj/cYQw+c3waI/3GIiP9xiIiP81x2G8OJ6Ij/cYiI/3GIiI/zatsrtSTf9xiIj/cYiI/3GIPQvRsvQucYiI/3GIiI/3GIiESpPMVs/3GIiP9xiIiP9xiIhNozw1zIiP9xiIj/cYiIhP8KwQ9YiI/3GIiP9xiIiP9CxyzzjYj/cYiI/3GIiP9xiIj/cYiIj/cYiI/3GEfDLJPNiP9xiIj/cYiI/07yrDDViI/3GIiP9xiIj/cU6jPCXMiP9xiIj/cYiI/3GIiP9xiIiP9xSG9ciQqIiP9xiIj/cYiI/17x0w6Ij/cYiI/3GIiP9JpzyFjP9xiIiP9xiIj/cUY/fKwIj/cYiI/3GIiP9xiIQl1s6imP9xiIj/cYiI/3GIiP9xhKuyxkTYiIj/cYiI/3GIiP9xiIj/cYiIj/cYiI/3GIiP9xiIj/cYiIj/cYiI/3GIiP9BF5wPhoj/cYiIj/cYiI/3GIST18fCj/cYiI/3GIiP9xiIj/cYg6w2G2PJ6Ij/cYiI/3GIiP9xiFb12gqIiP9xiIj/cYiI/3FH2RySboj/cYiI/3GIiI/01tXEkq/3GIiP9xiIj/cYiI/0mnPIWMj/cYiI/3GIiP9xiIhAsTwF7IiIj/cYiI/3GIiP9xiEDevAMUiIj/cYiIj/cYiIQiuM7UeIj/cYiI/3GIiP9xhFk0ymy3GIiP9xiIj/cYiIj/cUe9LJQtiIj/cYiI/3GIiP9xWu3WEoj/cYiI/3GIiP9xiIiP9xiIj/cYiI/3GIiFD50Bb/cYiI/3GIiP9xiIj/cYiIhT990I/3GIiP9xiIj/cYiIhW9doKj/cYiI/3GIiP9xiIhFYWy56f9xiIj/cYiI/3GIiP9V99wI/3GIiP9xiIj/cYiFP33QiI/3GIiP9xiIj/cYiI/3GIiIWe3XEoiP9xiIj/cYiIj/cUJ5XOhqj/cYiI/3GIiP9xiIj/cYiIj/cYiI/3GISrssZE2Ij/cYiI/3GIiI/3FLnzxWDI/3GIiP9xiIiP9xhBqzz1TIj/cYiI/3GIiI/3GIiP9xiIR70slC2P9xiIj/cYiIj/cYiE6dPBYscYiI/3GIiI/3GIhBlUz2q4/3GIiI/3GIiP9xiIj/cYTrksFG1xiIj/cYiIj/cYiI/3GIiP9xhExSzDrY/3GIiP9xiIiP9xiIj/cYiI/3GIiP9xiE25LDRtiIiP9xiIj/cYiI/3FCevzoUI/3GIiI/3GIiP9Cqzz1TIiI/3GIiI/3GIiP9xTp08JiyI/3GIiI/3GIiP9xiIj/cUGrPPVMiIj/cYiI/3GIiP86YAG2n/5xiIiP9xiIj/cYiI/0apPKVscYiIj/cYiI/3GIiP9xiIj/cYiIj/cYiI/3GIiP9xiIU/fdCIj/cYiI/3GIiP9xiIj/cYSsEsY+2Ij/cYiIj/cYiI/3GIiDG1sr5KTXGIiP9xiIiP9xhIi0yHS/9xiIiP9xiIj/cYQbE89OyP9xiIj/cYiIj/RpTstrH/cYiIj/cYiI/3GIiEenPJWMj/cYiIj/cYiI/3GIg4YAG4n/6P9xiIiP9xiIj/cYiESpPMVsj/cYiIj/cYiI/3GIiP9xiIj/cYhd69MUj/cYiI/3GIiP9xiIiP9xiIj/cYiI/3GIiP9xiITdUcMq6P9xiIj/cYiIj/cYiI/3GIiP9xiIj/cYiIj/cYiI/3GE3VHDKuiI/3GIiP9xiIj/cYiI/3GIiITdUcIq5xiIj/cYiIj/cYiFD50Bb/cYiI/3GIiI/3GIiP9xiIj/cYiI/3GIiI/3GIiP9xiIj/cYiI/3GIiI/3GIiP9xiIj/cYiI/3GIiI/3GIhKnzxmDIiI/3GIiI/3GIiP9xiIj/cYiI/3GIiI/3GIiP9xiIj/cYiI/3GIiI/3GIiP9xiIj/cYiI/0/VHBKucYiI/3GIiP9xiIiP9CsTz07IiP9xiIj/cYiI/3GIiI/3GIiP9xiIR8Msk83/cYiI/3GIiP9xiIiP9xiIj/cYiI/0sLnG9G/3GIiI/3GIiP9xiIj/cYiI/3GIiI/3FOozwlzI/3GIiP9xiIj/cYV+/ZEP9xiIj/cYiI/3GIiESq3MVSj/cYiI/3GIiI/3GIhIWWyKaYj/cYiI/3GIiI/3GIiP9FvyzEDYiI/3GIiP9xiIiP9xiIj/cYiI/3FK1xxijoiP9xiIj/cYiI/3GIiI/3GIiP9xiEHHLOONcYiI/3GIiP9xiIiP9xiIj/cYiI/3GIiP9xiIhd69IUcYiI/3GIiP9xiIiP9xiIj/cUrBLGPtiIj/cYiI/3GIiP9xiIiP9xiIj/cYiI/3GIiP9xiIU/fdCIj/cYiI/3GIiP9xiIiP9xiIj/cYiI/3FH2RySboj/cYiI/3GIiP9xiIiP9xiIj/cYiI/3GIiFnt1xKIiP9xiIj/cYiI/3GIiI/3GIiP9xiIj/cUHdHPIu/3GIiP9xiIj/cYiIj/cYiI/3GIhNzxwzDoj/cYiI/3GIiP9xiIiP9xiIVvXaCoj/cYiI/3GIiI/3GIiP9xiIj/cYiI/3GIiI/3GIiE3VHCKucYiIj/cYiI/3GIiP9xiIj/cYiIj/cYiI/3GIiP9C3RzyLo/3GIiP9xiIj/cYiIj/cYiIQMcsBI2Ij/cYiI/3GIiP9xiIiP9xiIj/Sb0sdC1xiIj/cYiI/3GIiI/3GIiP9xWu3WEo/3GIiI/3GIiP9xiIj/cYiI/3GIiI/3GIiP9xWvPWDP9xiIj/cYiIj/cYiI/3GIiP9xiIj/cYiIj/cUulPFWs/3GIiP9xiIj/cYiIj/cYiI/3GIiP9xiIj/cYiIj/cYiI/3GIiP9xiIj/cYiIj/cYiI/3GIiP9xRMUsw62I/3GIiP9xiIiP9xiIj/cYQccs843/cYiI/3GIiP9xiIiP9xiIj/cYiE25LDRtiI/3GIiP9xiIiP9xiIj/cYiEqlPGWsiI/3GIiI/3GIiP9xiIj/QRecD4aI/3GIiI/3GIiP9xiIj/cYhDFZzepv9xiIiP9xiIj/Swucb0b/cYiI/3GIiI/3GIiP9xSItMh0uI/3GIiP9xiIj/cYiI/0LHLPONiP9xiIiP9xiIj/cYiESTTMbLiI/3GIiP9xiIj/cThgAbif/oiIj/cYiI/3GIiP9xhPT2wbCYj/cYiI/3GIiP9xiDkN0bfyLoiI/3GIiP9xiIiP9Y79kQj/cYiI/3GIiI/3GIiEtBfFvoiI/3GIiI/3GIiP9xg4YAG4n/6Ij/cYiIj/cYiI/3GIiP9FxSzDrYiP9xiIj/cYiIj/cYg694K1CH1xiIj/cYiI/3GIiIRL8stA1xiIj/cYiI/3GIiP9MpTxVrIj/cYiI/3GIiP9xiIj/cYiIRI7sxxGIiP9xiIj/cYiI/0yfPFYMiI/3GIiP9xiIj/cUVhbLnpiI/3GIiI/3GIiE3PHDMOj/cYiI/3GIiP9xiINMdhvDie/3GIiP9xiIj/cYiI/3GIiI/3GIiP9xhK9KxQtXGIiI/3GIiP9xiIj/Sm9caQpxiIj/cYiIj/cYiI/3GE6dPCYsj/cYiIj/cYiI/3Fa89YM/3GIiP9xiIiP9xiIj/cYiISsEsY+3/cYiI/3GIiP9xiIiP9xiITdUcMq7/cYiIj/cYiI/3GIiP9Y9dkK/3GIiI/3GIiP9xhH2RySbo/3GIiP9xiIj/cYiI/3GIiI/3GIiP9xiEfZHJJu/3GIiP9xiIj/cYiI/3GIiI/3GIiP9xiEDjHALOiI/3GIiP9xiIj/cYiI/3GIiI/3GIiP9xiIj/T6M8JcyI/3GIiI/3GIiP9xiE3PHDMOiI/3GIiP9xiIj/cYiIj/cYiI/3GIiP9b7dYSiI/3GIiP9xiIj/XvHTDoj/cYiIj/cYiI/3GIiP9xiIhDxSzTrYiI/3GIiI/3GIiP9xiIj/OkQRt7vuiP9xiIj/cYiI/3FBsTz07IiP9xiIj/cYiI/3GIiP9xiIiP9xgx31G+IK5xiIj/cYiI/3GITx2MHieIiI/3GIiP9xiIj/Rqk8pWxxiIiP9xiIj/cYiI/3GIR8Msk82P9xiIj/cYiIj/cYiI/3GEWNTLcr/3GIiP9xiIj/cYiEq7LGRNiP9xiIiP9xiIj/cYiI/3GITc8cMw6Ij/cYiI/3GIiI/3GIiP9xiIj/cYiIR8Msg81xiIj/cYiIj/cYiI/3GISrssZE2Ij/cYiI/3GIiI/3GIR9q8klT/cYiI/3GIiP9xiIRL8sxA3/cYiIj/cYiI/3GIiDtYAbWn/oiP9xiIj/cYiI/3FX79kQj/cYiI/3GIiP9xiIj/cVrz1gyP9xiIj/cYiI/3GIiEq7LGRNj/cYiIj/cYiI/3GIiP9L1xxijoiI/3GIiP9xiIj/Sac8hYyP9xiIj/cYiI/3GF3r0xSI/3GIiP9xiIj/cYiI/3GIiI/3GIiP9xiIj/cYiI/3FLpTxVrI/3GIiP9xiIj/cYgyZAG+m/6P9xiIj/cYiI/3GEV3XLiKj/cYiI/3GIiI/3GISrssZE2Ij/cYiI/3GIiP9xiIiP9xiIj/cYTrksFG1xiIj/cYiI/3GIiI/3GIhEqTzFbI/3GIiP9xiIiP9xhAF5wPhv9xiIj/cYiI/3GIiI/3GIiP9MuyxUTf9xiIj/cYiI/3GIiI/3GIhKuyxkTYj/cYiI/3GIiP9xiIiP9xiIj/Qqs89UyIiP9xiIiP9xiIj/cYiIQMcsBI2Ij/cYiI/3GIiI/3GIiP9xiEGxPPTs/3GIiP9xiIiP9xiIj/cYiEDHLASNiIj/cYiI/3GIiI/3GIiP9xS6U8Vaz/cYiI/3GIiI/3GIiP9xiIj/cYhT990IiI/3GIiP9xiIj/cYiI/3GIiI/3GIiEGrPOVMcYiI/3GIiI/3GIiEPFLNOtiIj/cYiI/3GIiE6HTCeL/3GIiP9xiIj/cYiIj/cYiI/3GEY/fKwI/3GIiP9xiIj/cYiI/3GEGxPPTsiP9xiIj/cYiI/3GIiE6HTCeL/3GIiP9xiIj/cYiIj/cYQbE89OyP9xiIj/cYiI/3GIiI/3FIkUyG6/9xiIj/cYiIj/cYiI/3GIiP9xiIj/cYiIhN1RwirnGIiP9xiIiP9xiIhc8dQOiI/3GIiP9xiIiP9xR77MlBOIiP9xiIj/cYiIj/cYiEq7LGRNiP9xiIj/cYiI/3GIiI/3GES/LMQNiP9xiIj/cYiI/3GIUPnQFoj/cYiI/3GIiP9xiITzl8HGiP9xiIj/cYiIj/cYiIWe3XEoiP9xiIiP9xiIj/cYiI/3GIiP9PuSwkbY/3GIiI/3GIiP9xiIj/cU6dPCYsiI/3GIiP9xiIj/cTAD4bANHoiP9xiIj/cYiIj/cYiI/3GISrssZE2Ij/cYiI/3GIiI/3GIiP9xiEqlPGWsiIj/cYiIj/cYiI/0v0rGC1j/cYiIj/cYiI/3GIiP9LEZxe5nGIiP9xiIiP9xiIj/cYiEDHLASNiIj/cYiI/3GIiI/3GIiP9xSJLshtGP9xiIj/cYiI/3GIhNuSw0bYiP9xiIiP9xiIj/cYiI/3GIiP9xiEGVTPariI/3GIiP9xiIiP9xhG9qyglYiI/3GIiI/3GIiP9xiIj/cYiI/3GIiI/3FE4Ryx7nGIiP9xiIiP9xiIj/cYiI/0m9LHQtcYiI/3GIiI/3GIiP9xV+/ZEP9xiIiP9xiIj/cYXevTFI/3GIiI/3GIiP9xiDrZUbYmro/3GIiP9xiIiP9C5LzhtHGIiI/3GIiP9xiIj/Qt688hSP9xiIj/cYiIj/UfnQFoiI/3GIiP9xiITzl8HGiP9xiIj/cYiIj/T508JiyIj/cYiI/3GIiEGPTPcLiP9xiIiP9xiIj/cYiErCzGPTj/cYiI/3GIiI/3GIiP9xiIj/NDIhvc3ej/cYiI/3GIiI/3E1XAG7o/6IiP9xiIiP9xiIOTBits+dcYiI/3GIiI/3GIiP9xTrksJG3/cYiI/3GIiP9xiIiP9xiIj/cYhNuSw0bYiI/3GIiP9xiIiP9xiIj/cYiI/3GIhD2xzSToiI/3GIiP9xiIiP9xhAAawA9Y/3GIiP9xiIiP9xiIQZVM9quP9xiIiP9xiIj/cYiI/0XFLMOtiI/3GIiP9xiIiP9xhOcVwo6oiI/3GIiP9xiIj/cYiI/0mnPIWMj/cYiI/3GIiP9xiIj/cUulPFWsj/cYiI/3GIiP9xiIj/cYhD4RzR7oiI/3GIiP9xiIiEgnjI2HiIiP9xiIj/cYiI/3GIiP9xiEknjH2Hj/cYiIj/cYiI/3GIiFnz1wyI/3GIiI/3GIiP9PozwlzIj/cYiI/3GIiI/3GE5xXCjqiIj/cYiI/3GIiP9LEZxe5nGIiP9xiIiP9xiIj/SPaskJX/cYiIj/cYiI/3GIiE2jPDXMiI/3GIiI/3GIiP9xiIQxWczqZxiIj/cYiIj/cYiEGrPPVM/3GIiP9xiIiP9xiIj/cYiI/3GIiP9xiEDjHALOiI/3GIiP9xiIiP9xiIj/cYiI/3GIiP9xiIhK1xxSjnGIiP9xiIiP9xiIj/cYQ+Ec0e6IiI/3GIiP9xiIj/T88cIw7/cYiI/3GIiP9xiIR70slC2I/3GIiP9xiIj/cYiI/3GIiI/3GIiP9xiFb12gqIj/cYiIj/cYiI/3GIiP9xiIj/cYiIg7WAG1p/6I/3GIiP9xiIiP9xiIj/cYiI/3GIiP9xiIiP9xiIj/cYiI/3FLkOxW8Yj/cYiI/3GIiP9xiIhG2RyiboiI/3GIiI/3GIiP9xiIj/cYiI/3GIiIRtkcom6Ij/cYiIj/cYiI/3GIiP9xiIj/cYiIMiwhvtPeiIj/cYiI/3GIiP9xiIRMUss61xiIiP9xiIj/cYiI/3GIiEq7LGRNj/cYiIj/cYiI/3GIiP9xiIj/T7ksJG2P9xiIiP9xiIj/cYiI/3GIiP9xWu3WEoj/cYiI/3GIiP9xiIiP9xiIj/cYiI/3GIiP9xiIiP9CxyzzjYj/cYiI/3GIiP9xiIj/cYhKwSxj7Yj/cYiIj/cYiI/3GIiP9xiIj/cYhKuyxkTYiI/3GIiP9xiIj/cYiI/3FEvyzEDYiI/3GIiP9xiIj/cYiI/3GIiI/3GETbHLJOcYiIj/cYiI/3GIiP9xiIj/cYhNuSw0bYiIj/cYiI/3GIiP9PnTwmLIiI/3GIiP9xiIj/cUV3XLiKiP9xiIj/cYiIj/cUTbHMJO/3GIiI/3GIiP9xiIUPnQFv9xiIiP9xiIj/cYWu3WEv9xiIiP9xiIj/cYiI/3GEhvXIkKiI/3GIiI/3GIiP9xhOuSwUbXGIiP9xiIj/cYiIRHdcyIqIiI/3GIiP9xiIj/cYiIQ+Ec0e6I/3GIiP9xiIj/cYiIj/cYiI/3GIiP9xUPnQFoiI/3GIiP9xiIj/cYiI/3GIhOozwVzHGIiP9xiIj/cYiISrssZE2P9xiIiP9xiIj/cYiI/3GIiFbv2hCIj/cYiI/3GIiP9xiIiP9xiIj/cYiI/3GIiEDHLASNiI/3GIiI/3GIiP9xiIj/cYiI/3GIiEDdHAMuiP9xiIiP9xiIj/cYiI/3GIhT990IiP9xiIj/cYiI/3GIU/fdCIiP9xiIj/cYiI/3GIiP9xiIiP9xiIj/cYiI/3GIiP9xiIiP9xiIj/cYiI/3GIiP9xiIiP9xiIj/cYiI/0+dPCYsiIj/cYiI/3GIiP9b7dYSiI/3GIiP9xiIj/cYiI/3GIiI/3GIiP9xiIj/cYiI/3GIiI/3GIiP9R+dAWiIj/cYiIj/cYiI/3GIiP9xiIj/cYiIj/cYiI/3GIiP9xiIj/cYiIj/cYiI/3GIiP9xiIj/cVD50BaIiP9xiIj/cYiI/3GIiI/3GIiP9xiIj/WPXZCv9xiIiP9xiIj/cYiI/3GIiP9xiIiP9xiIj/cYiI/3GIiP9xiIiP9xiIj/cYiI/3GIiP9xhE2xzCTv9xiIj/cYiIj/cYiI/3GIiP9xiIhBlUz2q4/3GIiP9xiIj/cYiIhKuyxkTY/3GIiP9xiIj/cYiI/3GIiI/3FExSzDrYj/cYiI/3GIiP9xiIj/cYRKk8xWyIiP9xiIj/cYiI/3GITx2MHieIiI/3GIiP9xiIj/cYiI/3GIhCMYzs54iP9xiIiP9xiIj/cYiITZ08NiyIiI/3GIiP9xiIj/cYiI/3GIiI/3GIiP9xhX79gQcYiIj/cYiI/3GIiP9xiIj/cYRL8sxA2Ij/cYiI/3GIiP9xiIhM8qxA1YiI/3GIiP9xiIj/cYhEqTzFbIiP9xiIj/cYiI/3GIRL8sxA2I/3GIiP9xiIj/cYiIVu/aEIiP9xiIj/cYiI/3GIS6U8RaxxiIj/cYiI/3GIiP9NV2xKiYj/cYiI/3GIiP9DXWzqKYiIj/cYiI/3GIPfYjswnc/3GIiI/3GIiP9xiIj/SZFMhuuI/3GIiP9xiIj/cYiI/3FIpzyFjP9xiIj/cYiI/3GIiP9xg/VgGxqf6P9xiIj/cYiI/3GIiISrssZE2P9xiIj/cYiI/3GIiP9xhOozwlzI/3GIiP9xiIj/cYiI/3GIiISsEsU+1xiIiP9xiIj/cYiDJQUr6vrY/3GIiP9xiIiP9xRMUsw62I/3GIiP9xiIj/cU6HTCeLiIj/cYiI/3GIiP9xiE25LDRtiIiP9xiIj/cYiI/3GDAFI7AL3IiP9xiIj/cYiI/3GIiP9xiIiP9xhLiUxXa4/3GIiI/3GIiP9xiIj/cUGxPPTsiP9xiIiP9xiIj/cYiDhbobikXoiP9xiIj/cYiI/0QVnN6miIj/cYiI/3GIiP9xiINUexu7hOiI/3GIiI/3GIiD6JgbJ2fv9xiIj/cYiI/3GEhvXIkKiIj/cYiI/3GIiES/LLQNcYiI/3GIiI/3GITp08Jiz/cYiI/3GIiI/3GIiP9xiIj/cYiIQ8Us062IiP9xiIiP9xiIj/cYiI/0jDLJPNiIj/cYiI/3GIiI/3GIiP9xiIj/Rdscwk6I/3GIiP9xiIj/cYiIj/cYiI/3GIiP9JvSx0LXGIiP9xiIiP9xiIQbE85OxxiIj/cYiI/3GIhBlUz2q4j/cYiI/3GIiI/0KxPPTsiI/3GIiP9xiIj/cYiF3r0xT/cYiI/3GIiP9xiIRI7sxxGIiI/3GIiP9xiIj/WO/ZEIj/cYiI/3GIiP9xiIj/cYiIj/cYiI/3GDwnwbTYPoiP9xiIiP9xiIj/cYR8Msk82I/3GIiP9xiIj/cYiErXHGKO/3GIiP9xiIiP9xiIj/cYQas89UyI/3GIiI/3GIiP9xQyuM3UeP9xiIj/cYiI/3GIiI/3GIiP9xiIj/QuMc8c7/cYiI/3GIiP9xiIj/cYiIVu/aEIiP9xiIj/cYiIj/cYiI/3GIiP9xiIj/cYiEDdHAMuiI/3GIiI/3GIiP9xiIj/cYiI/3GIiI/17r0xSIj/cYiI/3GIiI/3FX9dgKcYiI/3GIiP9xiIhW79oQiI/3GIiP9xiIiP9xhFjUynK3GIiI/3GIiP9xiIj/TKU8VayP9xiIiP9xiIj/cYiI/3GIiP9xiIiP9xiIj/cYhH2RySbv9xiIj/cYiI/3GIiP9xiIiP9xiEPbHNJOiIiP9xiIj/cYiI/3FMJYxNp4iI/3GIiP9xiIiP9GqtylUnGIiP9xiIiP9xiIj/cYiI/3GIiP9xiIhBqzz1TP9xiIj/cYiI/3GIiFD50Bb/cYiI/3GIiP9xiIiP9xiIhEqTzFbP9xiIj/cYiIj/cYiI/zCZgbB2fnGIiP9xiIj/cYiIPlYBsqn+iIj/cYiI/3GIiI/3FLnzxWDI/3GIiP9xiIiP9xiIj/cYTp08JiyP9xiIiP9xiIj/cYiIRKk8xWz/cYiIj/cYiI/3GIiP9MuyxUTf9xiIj/cYiIj/cYiI/3GIiP9xhA+qwBVYiP9xiIj/cYiI/3FFqTylbHGIiP9xiIj/cYiI/3GIhBqzz1TI/3GIiP9xiIj/cYg/JCGx296IiP9xiIj/cYiIRg2cryb/cYiIj/cYiI/3GIiP9xiIhc8dQOiIj/cYiI/3GIiP9xU/fdCIiIj/cYiI/3GIiP9xiIj/cU6jPCXMiP9xiIj/cYiI/3GIiP9xiIiP9xiIj/cYiI/3GFP33QiIiP9xiIj/cYiI/3GIiP9xiIiP9xiIj/cYiI/3GIWfPXDIiIj/cYiI/3GIiP9xhd8dMO/3GIiI/3GIiP9xiIj/cYiI/3GIiI/3GIiP9xiIhA3RwDLoj/cYiI/3GIiP9xiIiP9xiIj/cYiI/3GIQbE89Oz/cYiIj/cYiI/3GIiP9CsTz07IiP9xiIiP9xiIj/cYiI/3GIiP9xiIiP9xiIhHvSyULf9xiIj/cYiI/3GIiI/3GIiP9xiIj/cYOUQRt7vu/3GIiP9xiIj/cYiIRL8sxA3/cYiI/3GIiP9xiIj/cUe9LJQtiIiP9xiIj/cYiI/3GIiP9xhE4Ryx7nGIiP9xiIj/cYiIj/cYiI/3GIiP9xiIj/cYiIj/cYiI/3GIiECxPAXsiIj/cYiIj/cYiI/3GIiP9xiIj/cYiIj/cYiI/3GIiECxPAXsiIj/cYiIj/cYiI/1vz1gyP9xiIj/cYiIj/cYiI/3GITqM8FcxxiIj/cYiIj/cYiI/0+jPCXMiP9xiIj/cYiIj/cYiI/3GIiP9xhEqTzFbIiI/3GIiP9xiIj/Rqk8pWxxiIiP9xiIj/cYiI/3FEvyzEDYiP9xiIiP9xiIj/cYOSght9feiP9xiIj/cYiIj/cYhN1Rwyro/3GIiI/3GIiP9xiIj/cYiI/3GIiI/3GIST18bChxiIiP9xiIj/cYiFD50Bb/cYiIj/cYiI/3GIiP9xiIj/cUfDLJPNiI/3GIiI/3GIiP9xiIj/cYiI/3FHwyyTzYiP9xiIiP9xiIj/cYhK2LxidI/3GIiP9xiIj/cYiIj/Rb8sxA2IiP9xiIj/cYiI/3GIhAAawA9f9xiIj/cYiI/3GIiIQ+Ec0e6P9xiIj/cYiIj/cUlDfHvI/3GIiP9xiIiP9xhD4RzR7oiI/3GIiI/3GIhKvMxkM4j/cYiI/3GIiI/3FE3LzCNI/3GIiP9xiIj/cYiEufPEYMcYiI/3GIiP9xiIj/cU85fBxoiIj/cYiI/3GIiIQLE8BeyIiP9xiIj/cYiISRGcfub/cYiIj/cYiI/3GIiP9xhN1RwyroiP9xiIj/cYiI/3GITp08JiyP9xiIj/cYiI/3GIiI/3GIiE2jPDXMiI/3GIiP9xiIiP9xiIj/cYhNzxwzDoiP9xiIj/cYiI/3GIiI/3GE0JnC9mcYiI/3GIiP9xiIiP9FsNzE8oiI/3GIiP9xiIiP9xiIR5FMluuIj/cYiIj/cYiI/3GIhEqTzFbI/3GIiI/3GIiP9xSJFMhuv/cYiIj/cYiI/3GIhKvMxkM4j/cYiIj/cYiI/3GIiEenPJWMj/cYiIj/cYiI/3GIQ+Ec0e6IiP9xiIj/cYiI/3GIg321G4JK5xiIiP9xiIj/cYgw+0GwFL6I/3GIiP9xiIj/cYiDhbobikXoiP9xiIiP9xiIj/cYg5E9G37C6Ij/cYiI/3GIiP9xiE6dPCYsj/cYiI/3GIiP9xiIhCFZzupoiIj/cYiI/3GIiP9xhBqzz1TIiP9xiIj/cYiI/3GIiP9HW2yqSf9xiIj/cYiI/3GIiP9xhX9dgKcYiI/3GIiP9xiIj/cUZFfKuo/3GIiP9xiIj/cYiIj/cYiI/3GIiP9xiIVvXaCoiP9xiIj/cYiI/3GIhOh0wni4/3GIiP9xiIj/cYiIj/cYiI/3GIiP9MwSxD7XGIiP9xiIj/cYiIj/cYiI/3FExSzDrYj/cYiI/3GIiP9xiIiP9xhHvSyULYiP9xiIj/cYiI/3GIhHpzyVjIiP9xiIj/cYiI/3GIhBqzz1TI/3GIiP9xiIj/cYiIj/cYiEGrPPVM/3GIiP9xiIiP9xiIj/cYiI/3EwAkGwDr6Ij/cYiI/3GIiP9xiIiP9xiEq7LGRNiI/3GIiP9xiIj/cYiIj/cYiEtu/FkQiP9xiIj/cYiIj/cUWTTKbLcYiI/3GIiI/3GIiEP4rNB1/3GIiI/3GIiP9xiIhFKYy9Z4iI/3GIiP9xiIiEenPJWMj/cYiI/3GIiP9xiIiP9xiIj/cYiI/3GIiP9xiEDjHALOiI/3GIiP9xiIiP9xiIR8Msk83/cYiI/3GIiP9xiIhOh0wni/9xiIj/cYiI/3GIhT990IiP9xiIj/cYiI/3GIiEqlPGWsiI/3GIiP9xiIj/cYiIj/cYTqM8Jcz/cYiI/3GIiP9xiIiP9OCZw/Zo/3GIiP9xiIj/cYiISfSscLWIj/cYiI/3GIiI/3GIQPqsAVWP9xiIiP9xiIj/cTfeM7khzIiP9xiIj/cYiI/3GIiEkRnH7mj/cYiI/3GIiP9xiIj/cYS6U8Vaz/cYiI/3GIiP9xiIj/cUinPIWM/3GIiP9xiIj/cYiI/3FOh0wni4iI/3GIiP9xiIiP9xR70slC2IiP9xiIj/cYiI/3Fa89YMj/cYiI/3GIiP9xiIhd69IUcYiI/3GIiP9xiIj/cYiIj/cYiI/3GIiP9xha89UMcYiIj/cYiI/3GIiP9xRkV8q6j/cYiI/3GIiP9xiIj/VffcCP9xiIj/cYiI/3GIiP9xiIiP9xiIj/cYiI/3GIiP9xiIiP9xiIj/cYiI/3GIiP9xhB3RziLnGIiP9xiIiP9xiIj/cYiI/3GIiP9xiIiP9xR8Msk82Ij/cYiI/3GIiP9xiIj/cYiIj/cUTbHMJO/3GIiI/3GIiP9xiIj/cYiI/3GIiI/3GIQccs441xiIj/cYiI/3GIiP9xiIiP9xiIj/cVfv2RD/cYiIj/cYiI/3GIiP9xiIj/cYiIj/cYiI/3GIiP9xQmNs6cmI/3GIiI/3GIiP9xiIj/cYiI/3GIiI/3GIiP9xiISrssZE2I/3GIiP9xiIiP9xiEPbHNJOiIiP9xiIj/cYiI/3GIiP9xiEGxPPTsj/cYiI/3GIiP9xiIj/cYiIj/cYiI/3GIhZ7dcSiIiP9xiIj/cYiI/3GISItMh0v/cYiI/3GIiP9xiIiP9HKYytZ4iP9xiIj/cYiI/3GIiP9xhB3RziLnGIiP9xiIiP9xiIj/cYiI/3GIiP9PzxwjDv9xiIj/cYiIj/cYiI/3GIiP9xiIj/cUiRTIbrj/cYiI/3GIiP9xiIg/KKOx11yIj/cYiI/3GIiP9xiIj/cTHm8b8ZDv9xiIj/cYiI/3GIiFnt1xKIiP9xiIj/cYiI/3FLc1xYyoiI/3GIiI/3GIhHpzyVjIj/cYiI/3GIiI/3GESTTMbLiIj/cYiIj/cYiI/3GEfDLJPNiP9xiIj/cYiI/3GIiI/3GIiP9xiIQN0cAy6Ij/cYiI/3GIiP9xhFk0ymy3GIiP9xiIj/cYiIj/SMMsk82IiP9xiIj/cYiI/3GIiP9xiIiP9xRimMrWeI/3GIiP9xiIj/cYiE2jPDXMiIiP9xiIj/cYiI/3GIiE3PHDMOj/cYiI/3GIiI/3GIiP9xiIj/cYiI/3FH2RySboj/cYiI/3GIiI/3GIiP9xiIhGE5yexnGIiP9xiIiP9xiIj/cYQw+c3waI/3GIiI/3GIiP9xiIj/cYR70slC2Ij/cYiIj/cYiI/3GIiP9xiIj/Rdscwk6I/3GIiP9xiIiP9xiIj/cYiI/3FK2LxidIiP9xiIj/cYiIj/cYiI/3GIiP9xiIVu/aEIiI/3GIiP9xiIj/cYiIj/cYiI/3GIiE3VHDKu/3GIiP9xiIj/cYiI/3GIiI/3GIiP9xiIj/cYiFbv2hCIiP9xiIj/cYiI/3GIiI/3GIiP9xiIhK1xxSjnGIiP9xiIj/cYiIVvXaCoj/cYiI/3GIiP9xiIj/cYiIWfPXDIiP9xiIj/cYiI/3GIiI/3GIiP9xiIj/cYhT990IiI/3GIiP9xiIj/cYiI/3GIiI/3GIiP9Gk0y2y/9xiIiP9xiIj/cYhIQ3yLyIiIj/cYiI/3GIiP84DjG58c7/cYiI/3GIiP9xiIj/cYSJFMhuv/cYiI/3GIiP9xiIiP9xiEiLTHdLcYiIj/cYiI/3GIR6c8lYyIj/cYiIj/cYiINV2hu6Jej/cYiI/3GIiP9xiErBLGPtiP9xiIj/cYiIj/cYiI/0W/LMQNiIj/cYiI/3GIiI/3GIiP9xiIj/cYiI/3GIiI/3GIiFb12gqP9xiIj/cYiIj/cYiI/3GIiP9xRL8sxA2Ij/cYiIj/cYiI/3GIhDD5zfBv9xiIiP9xiIj/cYiEe9LJQtj/cYiI/3GIiI/3GIhHwyyTzf9xiIj/cYiI/3GIiP9xiIiP9xiIj/cYiEIxjOzniI/3GIiP9xiIj/cYiIj/cYiEPhHNHuiP9xiIiP9xiIj/cYiI/3GIiP9xiIiP9xgyZAG+m/6P9xiIj/cYiIj/cYiErBLGPtj/cYiI/3GIiP9xiIj/cYhOcVwo6oiP9xiIiP9xiIj/cYiI/3GIiP9xiIiP9xiIj/cYiI/3GIiP9xiIiP9xiIj/cYiI/3GIiP9xiE5rXClKiIiP9xiIj/cYiE3PHDMOiP9xiIj/cYiI/3GIhOozwVzHGIiP9xiIj/cYiI/3GIiEGxPOTscYiI/3GIiP9xiIj/cUinPIWM/3GIiP9xiIj/cYiI/3GIiDkSMbftzo/3GIiP9xiIj/cYiIR6c8lYyI/3GIiP9xiIj/cYiIj/cYiI/3GIiEGVTParj/cYiI/3GIiP9xRMUsw62I/3GIiP9xiIiP9xiIj/cYiI/3GIiP9xiIiP9xiIj/cYiI/3GIiP9xiIiP9xiIj/cYiI/3GIiP9xiIiP9Y9dkK/3GIiP9xiIj/cYiIj/cYiI/3GIiP9xiIj/cYiIj/cYiI/3FPVWwaqY/3GIiP9xiIiP9xhHvSyULYiP9xiIj/cYiI/3GEtzXFjKiI/3GIiI/3GIiP9EMYzc54/3GIiP9xiIj/cYhKpTxlrIiIj/cYiI/3GIiP9xiITp08Jiz/cYiI/3GIiP9xiIj/Sb0sdC1xiIiP9xiIj/cYiI/0yK7FdRiIj/cYiI/3GIiI/3FX79kQ/3GIiP9xiIiP9xiIS3NcWMqP9xiIj/cYiI/3GIiP9xiIiP9xiIj/cYiI/3GIiP9xiIiP9e8dMOiP9xiIj/cYiI/3GIiFD50Bb/cYiI/3GIiP9xiIhKuyxkTYj/cYiI/3GIiP9xhLiUxXa4j/cYiI/3GIiP9xiIiP9xQ/is0HWIiP9xiIiP9xiIRJNMxsuI/3GIiI/3GIiP9xR9kckm6I/3GIiP9xiIj/cYiI/3GIiI/3GIiP9xiIj/cYhKuyxkTYiP9xiIiP9xiIj/cYTp08JiyP9xiIiP9xiIj/cYiI/1j12Qr/cYiIj/cYiI/3GIiP9xiIj/cYiIj/cYiI/3GE6jPCXM/3GIiP9xiIiP9xiIj/cYWu3WEv9xiIiP9xiIj/cYiI/3GIiP9xiIiP9xiIj/cYiI/3GIiP9xiIUPnQFo/3GIiP9xiIj/cYiIj/cYiI/3GIiP9xQas89UyIiP9xiIj/cYiI/3FPbPwZMP9xiIiP9xiIj/cYNjJius2d/3GIiI/3GIiP9xiISHVciKr/cYiI/3GIiP9xiIhGDZyvJo/3GIiP9xiIj/cYg290G6CL6IiP9xiIiP9xiIhQ+d8GcYiI/3GIiI/3GIiP9xTdUcMq6IiP9xiIj/cYiI/3GIiP9xiIiP9xiIj/cYiITyOMHceP9xiIj/cYiI/3GIiIRvasoJWP9xiIj/cYiIj/cYiFD50Bb/cYiI/3GIiI/3GIiES/LLQNcYiI/3GIiP9xiIR5FMluuIiP9xiIj/cYiIj/cYiI/3GIiP9xiIj/cYhE2xyyTnGIiP9xiIiP9xiIj/cYiI/3GIiP9xiIhA3RwDLoj/cYiIj/cYiI/3GIiP9xiIQ+Ec0e6Ij/cYiI/3GIiP9xiIiP9xiIj/cYiI/3GIiP9xiIiP9xiIj/Rdscwk6I/3GIiP9xiIj/cYhT990IiI/3GIiP9xiIj/cYiI/3GIiI/3FHvSyULYiI/3GIiP9xiIj/cYiIj/cYiI/3GIQOMcAs6Ij/cYiI/3GIiP9xiIhAAaz/5XGIiP9xiIj/cYiI/3GIgxs3G/TI7/cYiI/3GIiI/3GIiEVFfLuoj/cYiIj/cYiI/3GIiP9xiIj/cYiIj/cYiEDHLASNiIj/cYiI/3GIiP9JdVyIqoiI/3GIiI/3GIiP9JkUyG64/3GIiI/3GIiP9xiIj/cYiI/3GIiI/3GIiP9xiIj/cYiI/3GIiEtzXFjK/3GIiI/3GIiP9xiIQOS8ArSI/3GIiP9xiIj/cYiDkPE7fw7IiI/3GIiP9xiIj/cTkpwbfWPoiI/3GIiP9xiIj/cUxBfEvoiP9xiIj/cYiI/3GINLRTvEusiI/3GIiP9xiIj/cYiE6HTCeLj/cYiI/3GIiI/3GIiP9GqtylUnGIiI/3GIiP9xiIg7djK1ic2P9xiIj/cYiI/3GIiP9xiDMB4b3+Hoj/cYiIj/cYiI/3FE4rzB1P9xiIj/cYiI/3GIiE6HTCeL/3GIiP9xiIj/cYiD3gM7MfzI/3GIiP9xiIiP9xSu6sYRWP9xiIiP9xiIj/cYSJFMdutxiIiP9xiIj/cYiINWIBup3+cYiIj/cYiI/3GIRLDcxPKP9xiIiP9xiIj/cYhE3LyyNHGIiP9xiIj/cYiIj/cYSSeMfYeI/3GIiP9xiIj/cYiI/0XGzMOTiIj/cYiI/3GIiP9xiIj/cYTqM8JcyP9xiIj/cYiI/3GIiP81+UG8Br7/cYiI/3GIiI/3GIiP9xhK1xxijoj/cYiI/3GIiP9xhOnTwmLIj/cYiI/3GIiP9xiIj/cYiIhGwyyjzYiIj/cYiI/3GIiE6HTCeL/3GIiP9xiIj/cYiI/3GEGxPPTsiP9xiIj/cYiI/3GIiP9JvSx0LXGIiI/3GIiP9xiIj/cYiI/3GIiI/3GIiP9xiIj/ReEcwe6P9xiIj/cYiI/3GIiP9xiIiP9xWvPWDP9xiIj/cYiI/3GIiI/3GIiP9xiIj/cYiI/1vz1gyI/3GIiP9xiIj/cYhLnzxWDP9xiIj/cYiI/3GIiE9PbAsJcYiI/3GIiP9xiIj/cYiEwJnE9miIj/cYiI/3GIiP9xiIiEIVnO6miIj/cYiI/3GIiP9xiE6jPCXM/3GIiP9xiIj/cYiI/3GIiI/0vBLGPtiIiP9xiIj/cYiI/3GIiP9xiIiP9xiISSeMfYf/cYiI/3GIiP9xiIj/cYiIhQ+d8GcYiI/3GIiP9xiIiP9e69MUiI/3GIiP9xiIiP9xhK1xxijo/3GIiI/3GIiP9xhIkUx263GIiI/3GIiP9xiFP33QiI/3GIiI/3GIiP9xiIj/cYiI/3GIiI/3GIhKnzxmDIiI/3GIiI/3GIiP9xT09sGwmI/3GIiI/3GIiP9xiIQas89Uz/cYiIj/cYiI/3GIiP9Gk0y2y4/3GIiP9xiIj/cYiI/0EXnA+GiI/3GIiP9xiIj/cYhIdVyIqo/3GIiP9xiIiP9xiIj/cYiI/3GF3r0xSI/3GIiP9xiIj/cYiDJkAb6b/v9xiIj/cYiI/3GIiEFjbPnJiIiP9xiIj/cYiI/3FCeVzoao/3GIiP9xiIiP9xiIj/SxGcXuZxiIj/cYiI/3GIiI/3GIiP9MwSxD7XGIiP9xiIj/cYiI/3GIiISrssZE2P9xiIj/cYiI/3GIiP9xiIiP9xiIj/cYhNzxwzDoiP9xiIj/cYiI/3GIiI/3GIiP9xiIj/cYU/fdCIiI/3GIiP9xiIj/cYiIQXlc+GqIj/cYiIj/cYiI/3GIQN0cAy6IiP9xiIj/cYiI/3GIiI/3GIiP9xiIj/cYWu3WEo/3GIiP9xiIj/cYhDK4zNR3GIiP9xiIiP9xiIOEQRuLvuiIj/cYiI/3GIiP9xiIj/cYiIj/cUe9LJQtiIj/cYiI/3GIiP9xiIiP9xhNzxwzDoiI/3GIiP9xiIj/cYiI/3GIiI/3GIiErBLGPt/3GIiP9xiIj/cYiI/3GIiEMPnN8G/3GIiP9xiIj/cYiIj/cYiI/3GIiE8djB4niP9xiIj/cYiIj/cYhOnTwmLP9xiIj/cYiIj/cYiITaM8NcyIj/cYiI/3GIiI/3GIhGE5yuxv9xiIj/cYiI/3GIiI/3GIiP9V99sIcYiI/3GIiI/3GIiP9xiIj/cYiI/3GIiI/3GIiP9xiIj/cYTrksFG1xiIj/cYiIj/cYiI/3GIiP9xiIhKpTxlrIiP9xiIj/cYiI/3GIhK1xxijv9xiIj/cYiI/3GIiDYqIbnV3nGIiP9xiIj/cYiE5y/CjQiP9xiIiP9xiIj/cYOFoBuKX+iIiP9xiIj/cYiI/0aU7Laxj/cYiI/3GIiP9xiIiP9xiIj/cYQyuM3Uf/cYiI/3GIiP9xiIiP9xiIj/cYiEGrPPVM/3GIiI/3GIiP9xiIj/TMEsQ+1xiIj/cYiI/3GIiI/3GIiP9xXevTFIj/cYiIj/cYiI/3GIiP9xiIj/cYiIj/cYiI/0/PHCMO/3GIiP9xiIj/cYiI/3GIiI/3GIiP9xiIj/W+3WEoiP9xiIj/cYiI/3FH2RySboj/cYiI/3GIiP9xiFrz1QxxiIj/cYiI/3GIiP9xiD87sbHEToiP9xiIj/cYiI/3GIhPT2wbCf9xiIj/cYiI/3GIiP9xhOcvwo0IiIj/cYiI/3GIiP9xiIj/cYhHvSyULYiP9xiIj/cYiI/3GIiP9MuyxUTf9xiIiP9xiIj/cYiI/3GIiP9xiIg4d5G4iG7/cYiI/3GIiP9xiIiP9xhQ+dAWiP9xiIj/cYiIj/cYhFYWy56Y/3GIiP9xiIj/cYiIj/cYiI/3GIiDkSMbftzv9xiIiP9xiIj/cYiI/3GIiP9xiIiP9xiIj/cYiI/3GIiEF5XPhqiI/3GIiI/3GIiP9xiIj/cYiI/3GIiI/3GIiP9xiIj/cYiIVvXaCoj/cYiI/3GIiP9xiIhPB5wfhoiI/3GIiP9xiIj/cYiI/3GIiI/3GIiP9xiIj/cYiI/3GIiI/3GIiP9xiIj/cUrXHGKOiI/3GIiP9xiIj/cYXfHTDo/3GIiP9xiIj/cYiI/0LjHPHO/3GIiP9xiIj/cYiIPe1BshK+cYiIj/cYiI/3GITnFcKOqIj/cYiI/3GIiP9xRZNMtsv/cYiI/3GIiP9xiIiP9xhBqzz1TIj/cYiI/3GIiI/3EwAkGwDr6I/3GIiI/3GIiP9xiIj/cYiISsEsY+3/cYiI/3GIiI/3GIhPT2wLCXGIiP9xiIiP9xiIj/cYiI/3GIiP9xiIiP9xiIj/cYiI/3GIiP9xiIiP9xiIUPnQFv9xiIj/cYiIj/cYiI/3GIiP9xiIj/cYiIj/cYiI/3GIiP9xiIj/W+3WEoiP9xiIj/cYiI/3GIiI/3GIiP9xiIj/cYiI/3GIiIXOvUFIiI/3GIiP9xiIiP9xhFW2y6SYiP9xiIj/cYiIj/cU3yrDDVj/cYiI/3GIiI/3GIhBsTzk7HGIiP9xiIj/cYiIj/cYiEkLnH9GiP9xiIj/cYiIj/cYiI/3GIiP9xiIj/cYiIj/cYiI/3GIiP9xiIj/cYiIj/cYiI/3GIiP9xiIhPHYweJ4j/cYiIj/cYiI/3GIiDfGArk5/f9xiIj/cYiI/3GIiP9xg1ZyS7mNuIiP9xiIj/cYiIj/cVrz1gz/cYiI/3GIiP9xiIiP9xiIj/cYiI/3GIiP9xiIiP9xhFW2y6SYiP9xiIj/cYiIj/cYiI/3GIhZ89cMiI/3GIiI/3GIiP9ER3zLiHGIiI/3GIiP9xiEeRTJbriIiP9xiIj/cYiIQOS8ArSP9xiIj/cYiI/3GEufPFYMj/cYiI/3GIiP9xiEufPFYM/3GIiP9xiIj/cYiEufPEYMcYiI/3GIiP9xiIiP9xiIj/cYiI/3GIiP9DlUzmq/9xiIj/cYiI/3GIhHwyyTzf9xiIiP9xiIj/cYiEq7LGRNiP9xiIj/cYiIj/cYVvXaCoiI/3GIiP9xiIiEeLTJdLiI/3GIiI/3GIiP9xiIj/cYiI/3GIiI/3GIiP9xhD4RzR7oiIj/cYiI/3GIiP9xiIj/cYiIj/cYiI/3GIiP9xhX79kQ/3GIiP9xiIj/cYiI/3GIiI/3GIiP9xiETbHLJOcYiI/3GIiP9xiIj/cYiIj/cYiI/3GIiP9xStccYo6Ij/cYiI/3GIiP9xiIiP9xiIj/TKU8VayP9xiIj/cYiIj/cYiI/3GIQccs441xiIj/cYiI/3GIiI/3GIiP9xiIj/TLssVE3/cYiI/3GIiI/3GIiP9xiIj/SNkckm6Ij/cYiI/3GIiP9xiIiP9xiIj/cYiIR8Msg81xiIj/cYiI/3GIiI/3GIiP9xiIj/cYiITbksNG2I/3GIiI/3GIiP9xhLnzxWDP9xiIiP9xiIj/cYiI/3GIiP9xiIiEPbHNJOiP9xiIiP9xiIj/cYhHvSyULYj/cYiI/3GIiI/3GIiP9xiIj/cYiI/3GIiI/3GIiP9xiIj/cYiI/3GIiI/3FHwyyTzYiP9xiIj/cYiI/3GIiP9xiIiP9xiIj/cYiI/3GIiP9xiIiP9xiIj/VffbCHGIiP9xiIiP9xiIj/cYiI/3GIiP9xiIiP9xiIj/cYiI/3GIiP9xiIiP9xiIj/cYiI/3GIiP9xiIiEe9LJQt/3GIiP9xiIj/cYiI/3FFqTylbHGIiP9xiIj/cYiI/3FB3RzyLv9xiIj/cYiIj/cYiI/3GIiES/LLQNcYiI/3GIiI/3GIiEGA/PfwiP9xiIj/cYiI/3GIiIOFuhuKRej/cYiIj/cYiI/3GDV6MruFzYj/cYiI/3GIiP9xiIQxWczqZxiIiP9xiIj/cYiIRJNMxsuI/3GIiP9xiIj/cYiEqlPGWsiIj/cYiI/3GIiP9xhOozwlzP9xiIiP9xiIj/cYiI/1H50BaIiI/3GIiP9xiIj/cYSItMh0uP9xiIj/cYiI/3GIiIRsMso82IiI/3GIiP9xiIj/cYiI/3GFrt1hKP9xiIj/cYiI/3GIiI/3GIiP9xiIj/cYiI/3GIiI/3FE4Ryx7nGIiP9xiIiP9xiIj/cYiI/3GIiP9xiIiP9xiIhW9doKj/cYiI/3GIiI/3GIiP9xiIj/cYiEDHLASNiIj/cYiIj/cYiI/3GIiP9xiETFLMOt/3GIiP9xiIiP9xiIj/cYiI/3GIiP9xiIhD4RzR7oj/cYiI/3GIiI/3FX79kQ/3GIiP9xiIiP9xiFbv2hCIiP9xiIiP9xiIj/cYiI/3GIiEe9LJQt/3GIiI/3GIiP9xiIj/cYiI/3GIiI/3GIiP9xiES/LMQNj/cYiI/3GIiI/3GIiP9xRMUsw62I/3GIiP9xiIj/cYSJFMhuv/cYiI/3GIiP9xiISrssZE2Ij/cYiI/3GIiP89QhG0ve6Ij/cYiI/3GIiP9xiETcvLI0cYiIj/cYiI/3GIiP9xhBxyzzjf9xiIj/cYiIj/cYhHkUyW64iI/3GIiI/3GIiFP33Qj/cYiI/3GIiI/3GIiP9xg8EDG0786IiP9xiIiP9xiIj/cYS6U8RaxxiIj/cYiIj/cYiI/3GIiP9xiIhKuyxkTY/3GIiI/3GIiP9xiIj/cYiITdUcMq7/cYiI/3GIiP9xiIiP9xiIj/cYiI/3GIQZVM9quIj/cYiI/3GIiP9xiIhD4rzR1Ij/cYiIj/cYiI/3FOpNwlso/3GIiI/3GIiP9xhHvsyUE4iP9xiIiP9xiIj/cUGxPPTsiP9xiIj/cYiIj/cYiI/3GIR9kckm7/cYiI/3GIiP9xiIj/cYiIj/cYiI/3GIiP9xiIhA3RwDLoj/cYiI/3GIiI/3GIiP9xiIj/cYiI/0vXHGKOiIj/cYiI/3GIiI/3GIiP9xhEqTzFbIiP9xiIiP9xiIj/cYiIRL8stA1xiIj/cYiIj/cYiI/3GIiP9xPpHCsm49iIj/cYiI/3GIiP9xiEq7LGRNiI/3GIiI/3GIiP9xiIj/cYiI/0W/LMQNiIiP9xiIj/cYiI/3GE3yrDDVj/cYiI/3GIiP9xhMV2w6iXGIiI/3GIiP9xiITodMJ4uP9xiIj/cYiI/3GIPEaTtLlsj/cYiI/3GIiP9xiIiP9xiIhNozw1zIiP9xiIj/cYiIj/cYiF3r0hRxiIj/cYiIj/cYiITZ08NiyIiP9xiIiP9xiINMdhuziecYiI/3GIiI/3GIiP9xiEq7LGRNiI/3GIiP9xiIiP9xiIj/cYiEwfjE4HiP9xiIj/cYiIj/cYiFD50Bb/cYiI/3GIiI/3GIiP9xiIj/cYiI/3GIiI/3GIMclhvjaecYiI/3GIiI/3GIiP9xiIj/cYiI/3GIiI/3GIiP9b89YMj/cYiI/3GIiI/3GIiP9xiIj/QrE89OyIj/cYiIj/cYiI/3GIiP9xiIj/cYiIj/cYiI/3GIiP9xXfHTDo/3GIiI/3GIiP9xiIj/cYiI/3GIiI/3GIiP9xiIj/cYiI/3GIiI/3GIiP9xiIj/cYiI/3GIiI/3GIiP9xiIj/cYiI/3GIiI/3GIiP9xhPVWwaqf9xiIj/cYiIj/cYiI/3GIhK2LxidP9xiIj/cYiI/3GIiI/3GIiP9xiIj/cU9y/AjQcYiI/3GIiI/3GIiP9xiITodMJ4uP9xiIj/cYiI/3GIiP9xiIiP9xhOozwlzP9xiIj/cYiI/3GIiI/3GIiP9xP2/SsZAtj/cYiI/3GIiP9xhFk0ymy3GIiP9xiIj/cYiIj/Th+MPgf/cYiI/3GIiP9xhIWWyKaYiIj/cYiI/3GIiP9xiETbHLJOcYiI/3GIiP9xiIiP9xiIj/cYiEkRnH7mj/cYiI/3GIiI/3GIiP9xiEYTnK7Gj/cYiI/3GIiI/3GIiEqfPGYMiI/3GIiI/3GIiP9xiEhZbIppiI/3GIiI/3GIiP9xiIj/cYiI/3GIhK7qxRFXGIiP9xiIiP9xiIj/cYiI/3GIiP9xhA4xwCzoiI/3GIiP9xiIiP9xiIj/cYiI/3GIiP9GqTy1bP9xiIj/cYiI/3GIiP9xTs8cEw5xiIj/cYiIj/cYiI/3GIiP9xiIj/cYiIj/cUfDLJPNiI/3GIiP9xiIj/cYiI/3GIiI/3GIiP9xiIj/cYhD4RzR7oiI/3GIiP9xiIj/cYiIj/cYiI/3GIQ+Ec0e6IiP9xiIj/cYiI/3GIiP9xiIiP9xiIj/cYiI/3GIiP9xiIiP9xiIj/cYiI/3GIiP9xiIiP9xhExSzDrY/3GIiP9xiIj/cYiI/3GIiI/3GIiP9xiIj/Oluht6Rej/cYiI/3GIiP9xiIiP9xiIj/cTNNNL2yy/9xiIj/cYiI/3GIiI/3GIiP9xiIj/Qt0c8i6P9xiIj/cYiI/3GIiI/0yfPFYMiP9xiIj/cYiIj/cYiESpPMVsj/cYiI/3GIiI/3GIiP9xiEe9LJQtiP9xiIj/cYiIj/cYiI/3GIiP9xiIj/cYiIj/cYiEhZbIppiP9xiIj/cYiIj/cYiIRKk8xWz/cYiI/3GIiI/3GIiP9xiIj/cYiI/3GIhEvyzEDY/3GIiP9xiIj/cYiI/0+dPCYsiIj/cYiI/3GIiP9xRL8sxA2IiP9xiIj/cYiI/3GIiP9xSKc8hYz/cYiI/3GIiP9xiIg7jCK1c93/cYiI/3GIiP9xiIj/cYiITAmcT2aIj/cYiI/3GIiP9xiIiP8xNCGw297/cYiI/3GIiP9xiIj/cYiIR70slC2P9xiIj/cYiI/3GIiP9MpTxVrIj/cYiI/3GIiP9xiIS588RgxxiIj/cYiI/3GIiP9xiIiP9xiIj/cYS588Vgz/cYiIj/cYiI/3GIiP9xiIj/cYha89UMcYiI/3GIiP9xiIj/cYiIj/cYiI/3GIiP9xiEqlPGWsiIiP9xiIj/cYiI/3FOh0wni4iI/3GIiP9xiIj/cYN79huUCeiIj/cYiI/3GIiI/zo+EbfB7oiP9xiIj/cYiI/3GEiLTIdLj/cYiI/3GIiP9xiE5rXClKiIiP9xiIj/cYiI/3GIiP9Y9dkKj/cYiI/3GIiP9xiIj/cYiITp08FixxiIj/cYiI/3GIiEGVTParj/cYiI/3GIiI/3GIhNzxwzDoj/cYiI/3GIiP9xiIj/cUGrPPVMiIj/cYiI/3GIiP9xiIiP9xTqM8JcyP9xiIj/cYiI/3GIiI/3FLpTxVrP9xiIj/cYiI/3GIiI/3GIiP9xiIj/ReEcwe6P9xiIj/cYiI/3GIiP9xiIiP9xiIj/Ro7stxGI/3GIiP9xiIj/cYiIj/cYiEenPJWMiP9xiIj/cYiIj/cYiEGrPPVM/3GIiP9xiIiP9xiINJYivGndiI/3GIiP9xiIiP9xhOcVwo6oiI/3GIiP9xiIj/cYiI/3GIiI/zCcY7BznHGIiI/3GIiP9xiIj/cTJ7kb6Eboj/cYiI/3GIiP9xhGP3ysCP9xiIj/cYiI/3GIQcjM83P/cYiI/3GIiP9xiIMP2CsBJ9iP9xiIj/cYiI/3GITAmcT2aIiI/3GIiP9xiIj/RmFsuemIiP9xiIiP9xiINV2hu6JeiP9xiIj/cYiI/3GIiEenPJWMiP9xiIj/cYiI/3GIiP8wf9KxkC2I/3GIiI/3GIiP80IvS93QuIiP9xiIj/cYiI/3GIiP9xiIQiuM7UeIiI/3GIiP9xiIj/cYiI/3GIhKwSxj7Y/3GIiI/3GIiP9xiIj/ReEcwe6P9xiIj/cYiI/3GIiP9xiIiP9xiIj/cYiEqlPGWsiI/3GIiI/3GIiP9xhKuyxkTYiI/3GIiP9xiIiP9xiIj/cYiI/3GIiP9xSsEsY+2IiP9xiIiP9xiIj/cYiI/0m9LHQtcYiI/3GIiI/3GIiP9xiIj/cYiI/3GIiI/3E/OhGxxe6IiP9xiIj/cYiI/3GIiEe9LJQt/3GIiI/3GIiP9xiIj/cYQAGsAPWI/3GIiP9xiIj/cYiI/0NjbOnJiIj/cYiI/3GIiP9xiIj/cYTc8cMw6IiP9xiIiP9xiIj/cU3yrDDVj/cYiIj/cYiI/3GIiP9GqTylbHGIiI/3GIiP9xiIhBlUz2q4/3GIiP9xiIj/cYiI/3GDMAQb3/voiP9xiIj/cYiIj/cYiEenPJWMiP9xiIj/cYiIj/cYiI/0+jPCXMiP9xiIj/cYiIj/cYiI/3GIiP9xiIj/cYiIj/cYhHpzyVjIiP9xiIj/cYiIj/cYVvXaCoiI/3GIiP9xiIiP9xiIj/cYiI/3GIiP9xiIhD2xzSToiP9xiIiP9xiIj/cYiI/0KxPPTsiI/3GIiI/3GIiP9xiIj/cYiI/3GIiIS0F8W+iIj/cYiI/3GIiI/3GIiP9xiIj/cYiI/3GIiI/3GIiP9xiIhHi0yXS4iI/3GIiP9xiIj/cYhExSzDrf9xiIiP9xiIj/cYiI/3GIiP9xiIiP9xiIj/cYiI/0o9fHwoiI/3GIiP9xiIj/cYiEuJTFdr/3GIiP9xiIiP9xiIj/cYiI/3GIiP9xROEcwe7/cYiI/3GIiP9xiIiE2e3DYSiIj/cYiIj/cYiI/z7gM7MfzIiIj/cYiI/3GIiP9xiIj/cUYpjK1niP9xiIiP9xiIj/cYS6U8RaxxiIj/cYiIj/cYiI/3GIQ+K80dSIiP9xiIj/cYiDkSMbftzoj/cYiI/3GIiP9xiIj/QrE89OyIiP9xiIj/cYiI/3GIiP9xiIQN0cAy6Ij/cYiIj/cYiI/3GIiP9xiIj/cYiIXevSFHGIiP9xiIj/cYiIj/WPXZCv9xiIj/cYiI/3GIiI/3FOozwlzI/3GIiP9xiIj/cYiIj/cYiI/3GIiP9xiIj/cYiIj/cYiI/3GIiP9xiIj/cYiIhD4RzR7o/3GIiP9xiIiP9xiIj/cUHdHPIu/3GIiP9xiIj/cYiI/3GIiI/3GIiFbv2hCI/3GIiI/3GIiP9xU/fdCIiI/3GIiI/3GIiP9xgzFjG96c6P9xiIiP9xiIj/cYiI/0sRnF7mcYiI/3GIiI/3GIiP9xiIj/cUWTTLbL/3GIiP9xiIj/cYiI/3FK1xxijoiP9xiIj/cYiIWfPXDIiP9xiIj/cYiI/3GEGrPPVMiI/3GIiP9xiIj/SMMsk82IiP9xiIiP9xiE3WvDKUiP9xiIj/cYiI/3GIiP9xiIiP9GqTylbHGIiP9xiIj/cYiIj/TgmcP2aP9xiIj/cYiI/3GIiITbksNG2I/3GIiP9xiIj/cYiIRI1MxyuIj/cYiI/3GIiI/3GEJdbOopiP9xiIj/cYiIj/cYiDJeAb6h/v9xiIiP9xiIj/cYiITB+MTgeP9xiIj/cYiIj/cYiIMlHyvq4N/3GIiP9xiIiP9xiIj/SNkckm6Ij/cYiI/3GIiP9xiIj/cYiIj/cYiI/07VHDKuiIiP9xiIj/cYiI/3GIiP9xiIR70slC2I/3GIiP9xiIj/cYiI/3GIiI/3GIiP9xhGP3ysCP9xiIj/cYiI/3GIhAxywEjYiI/3GIiI/3GIiFb12gqP9xiIj/cYiIj/cYiI/3GIhOa1wpSoiP9xiIj/cYiIj/cYiI/3GIiP9xiIj/cYiIj/cYiI/0W/LMQNiIj/cYiI/3GIiI/3FA4xwCzoiI/3GIiI/3GIiFnz1wyI/3GIiP9xiIiP9xiESTTMbLiI/3GIiI/3GIiP9xQl1s6imIj/cYiIj/cYiI/3E8J8G02D6IiP9xiIiP9xiIj/cYiI/3GIiP9xiIiP9xiIj/cYiI/3GIiP9xiIiP9xiIj/cYiISrzMZDOP9xiIiP9xiIj/cYiI/3GIiP9xiIiP9xiIj/WPXZCv9xiIj/cYiIj/cYiI/3GIiP9xiIj/cYiIj/cYiEGxPOTscYiI/3GIiP9xiIiP9I2RySboj/cYiIj/cYiI/3GIiP9NQXxL6IiP9xiIj/cYiI/3GIWu3WEv9xiIj/cYiI/3GIiP9xiIiP9xiIj/Q4D85/CP9xiIj/cYiI/3GIiIPD2xs8JOcYiI/3GIiP9xiIj/cYiIj/cT3u4bMRHoiP9xiIj/cYiI/3GIPERStLutj/cYiI/3GIiP9xiIj/cUoLnG9G/3GIiP9xiIj/cYiI/3FBqzz1TIiI/3GIiP9xiIj/cYiIj/cYiI/3GIiFzx1A6Ij/cYiIj/cYiI/3GIiP9xiIj/cYiIj/SNkckm6I/3GIiI/3GIiP9xiIj/cYiI/3GIiI/3GIiP9xhKuyxkTYiI/3GIiP9xiIiP9xiIj/cYiI/3GF3r0xSI/3GIiP9xiIj/cYiI/3GIiI/3GIiP9xiIj/cYiI/3GIiI/3GIiP9xiIj/cYiI/3GIiISdccco6IiP9xiIiP9xiIj/cYiI/3GIiP9xiIiP9xXevTFIj/cYiI/3GIiI/3FJEZx+5oiI/3GIiP9xiIj/cUiS7IbRj/cYiI/3GIiI/3GIhBeVz4aoiI/3GIiP9xiIg5EjG37c6P9xiIj/cYiI/3GE0JnC9mcYiIj/cYiI/3GIiP9xRY1MtyuP9xiIj/cYiI/3GIiI/zpgAbaf/nGIiP9xiIj/cYiIj/cYNMvjvDQciP9xiIj/cYiIj/cYQPqsAVWI/3GIiI/3GIiP9xiIj/cU65LCRt/3GIiP9xiIiP9xiIhHkUyW64j/cYiIj/cYiI/3GIhGE5yuxv9xiIj/cYiIj/cYiI/0KrPPVMiIj/cYiIj/cYiI/3GEulPEWscYiI/3GIiI/3GIhFW2y6SY/3GIiP9xiIiP9xg5XEK2o71xiIj/cYiI/3GIiP9xNiohutXeiI/3GIiP9xiIj/cYg62VG2Jq6P9xiIiP9xiIj/cYiI/3GEq7LGRNiIj/cYiIj/cYiI/3GIiD86EbHF7v9xiIj/cYiI/3GIiI/00ljE2niIiP9xiIj/cYiI/3GIiP9xiIiP9xiIj/cYiIXOvUFIiIj/cYiI/3GIiP9xiIj/cYiIj/cYiErXHFKOcYiIj/cYiI/3GIiP9xiIj/cYiIj/cYiIRUV8u6iP9xiIiP9xiIj/cYiI/3GIiEe9LJQt/3GIiI/3GIiP9xiIj/QrE89OyIj/cYiIj/cYiI/3GIiP9xiIg62VG1Jq5xiIiP9xiIj/cYiI/3GE9VbBqp/3GIiI/3GIiP9xiIj/cYiI/3GEV4/LhwiP9xiIj/cYiI/3GIiP9xgwOuSw1Rv/cYiI/3GIiP9xiIiEbZHKJuiI/3GIiI/3GIiP9xhBqzz1TIj/cYiIj/cYiI/3GIiP9xSJFMhuuP9xiIj/cYiI/3GIiEknjG2HcYiI/3GIiI/3GIiP9xhH2RySbo/3GIiP9xiIj/cYiI/3GIiI/3GIiP9xiIj/cYiEw7fExI/3GIiP9xiIj/cYiIj/cYiI/3GIiEDjHALOj/cYiI/3GIiP9xiE6jPBXMcYiIj/cYiI/3GIiP9xhJQ3x7yP9xiIj/cYiI/3GIiP9xiIiP9xiIj/cYiI/3GIiP9xiIiP9xiIj/cUGVTPariIiP9xiIj/cYiI/3FN1RwyroiI/3GIiP9xiIj/cYiIj/cYiI/3GIiP9xiIj/T7ksJG2P9xiIiP9xiIj/cYiI/3GIiP9PuSwkbY/3GIiI/3GIiP9xiIVu/aEIiI/3GIiP9xiIj/cUulPFWs/3GIiI/3GIiP9xiIj/cUGxPPTsiP9xiIiP9xiIj/cUHHLPONj/cYiI/3GIiP9xiIRI1MxyuIiP9xiIiP9xiIj/SYtMh0uIj/cYiI/3GIiP9xiIhEjUzHK4iP9xiIj/cYiIj/cYiI/3GIP1YBsKn+cYiIj/cYiI/3GIiP9xiIj/cYiIj/cYiI/3GIiP9xiIj/cYiEGrPPVMj/cYiI/3GIiP9xiIiEqlPGWsiP9xiIj/cYiI/3GIhIi0x3S3GIiP9xiIiP9xiIS1dsWomIj/cYiI/3GIiI/3GIiP9xTG1cOSpxiIj/cYiI/3GIiI/3EyfnO+gYyI/3GIiP9xiIj/cYgzGHK9542P9xiIiP9xiIj/cYiI/3GIiP9xiDYiNrrdyYiP9xiIj/cYiI/3GISRGcfuaI/3GIiI/3GIiP9xiIj/cYiI/3E/QBGxv+6Ij/cYiI/3GIiI/3GDVjobucXoj/cYiIj/cYiI/3GEABrAD1j/cYiIj/cYiI/3GIiP9xiE6jPBXMcYiIj/cYiI/3GIiP9xiISItMd0txiIj/cYiI/3GIiI/3GIiP9xiIj/cYiIRKk8xWyP9xiIj/cYiI/3GIiP9xiIiP9xiIj/cYQkd864iIiP9xiIj/cYiI/3GIiP9xiIiP9xiIj/cYiI/3GIiP9b7dYSiI/3GIiP9xiIj/cYiIj/cYiIR5FMluuI/3GIiI/3GIiP9xhHxMyTs4j/cYiI/3GIiI/3GFP33QiIj/cYiI/3GIiI/3FLc1xYyoiI/3GIiP9xiIj/cYiETFLLOtcYiI/3GIiI/3GIiP9xiESTTMbLiIj/cYiI/3GIiP9xiIj/cYiIhGwyyjzYiIj/cYiI/3GIiP9xiIj/cYR9kckm6P9xiIj/cYiIj/cYiI/3GIiP9xiIhBqzz1TP9xiIj/cYiI/3GIiP9xhHvSyULYiI/3GIiP9xiIj/cYiI/3GIiI/3FN1RwyroiP9xiIiP9xiIj/cYiI/3GIiP9xiIiP9xiIj/cYiEPhHNHuiI/3GIiP9xiIj/cYiI/3GIiI/3GIiP9xiIj/cYXfHTDv9xiIiP9xiIj/cYiI/3GIS588Vgz/cYiI/3GIiP9xiIj/cYSrssZE2IiI/3GIiP9xiIj/cYiI/3GIiI/3GIiP9xWu3WEo/3GIiI/3GIiP9xiIj/cYiI/3GIhOcvwo0IiP9xiIj/cYiI/3GIiP9DqzzVTHGIiP9xiIj/cYiI/0B7XBlKj/cYiIj/cYiI/3GIiP9xXevTFIiP9xiIj/cYiI/3GIg+bjKykc2IiP9xiIj/cYiIj/cYiI/z7tQbMSvoiI/3GIiP9xiIj/cYiIj/cYiI/3GIiP9xiIhOnTwWLHGIiP9xiIj/cYiI/3GIiI/3GIiP9O1RwyroiIj/cYiI/3GIiEe9LJQt/3GIiP9xiIiP9xiIj/cYiI/3GIiP9xiIiEqlPGWsiP9xiIj/cYiI/3GIQbE89OyP9xiIj/cYiI/3GIiEGrPPVM/3GIiP9xiIj/cYiI/3GIiI/3GIQN0cAy6IiP9xiIj/cYiI/3GIiP9xhFlOymsXGIiP9xiIiP9xiIj/SZFMhuuP9xiIiP9xiIj/cYiEGrPPVM/3GIiI/3GIiP9xiIhKuyxkTY/3GIiP9xiIiP9xiIj/cTxvkbOQbnGIiI/3GIiP9xiIj/cYSu6sYRWP9xiIj/cYiI/3GIiI/3GIiP9xiIhHpzyVjI/3GIiI/3GIiP9xiIj/SZFMhuuI/3GIiP9xiIj/cYiFD50BaP9xiIj/cYiI/3GIiP9xiIiP9xiIj/cYiI/3FHvSyULYiI/3GIiI/3GIiP9xSHVciKqIj/cYiI/3GIiP9xiETbHLJOcYiI/3GIiI/3GIiP9xiIj/cYhBsTz07P9xiIiP9xiIj/cYiI/3GIiP9xiIhKwSxj7f9xiIiP9xiIj/cYiI/3E7p3G1WI6P9xiIj/cYiI/3GIiI/3GIQw+c3waP9xiIj/cYiIj/cYiIQOMcAs7/cYiIj/cYiI/3GIhCMYzs54iP9xiIj/cYiI/3GIiI/3GIiP9xiIj/cYhQ+dAWiP9xiIj/cYiI/3GIiP9xiIiP9xiIj/cYQOMcAs6IiP9xiIj/cYiI/3GIiP9xiIiP9xiIj/cYiI/3GIiP9xhA4xwCzoiI/3GIiP9xiIiP9xiIj/Sb0sdC1xiIj/cYiI/3GIiI/3GIiP9xiIj/cYiI/3GIiI/3FLpTxVrP9xiIj/cYiI/3GIiI/3GF3r0xSP9xiIj/cYiIj/cYiIUPnfBnGIiP9xiIiP9xiIj/cYiI/3GIiP9xiIiP9xiIj/cYiI/3GITqM8FcxxiIiP9xiIj/cYiI/0mLTIdLiI/3GIiP9xiIj/cYiIQbE85OxxiIj/cYiI/3GIiP9xiFD50BaI/3GIiP9xiIj/cYiIj/cYiI/3GIiP9xiIj/cYiIj/cUTbHMJO/3GIiI/3GIiP9xhT990IiI/3GIiI/3GIiP9xRY1MtyuP9xiIj/cYiI/3GIhLnzxGDHGIiP9xiIj/cYiISrssZE2P9xiIiP9xiIj/cYhBsTz07P9xiIj/cYiIj/cYiFnz1wyIj/cYiI/3GIiI/3GIiP9xiIhK1xxSjnGIiP9xiIj/cYiINVwBu6P+j/cYiI/3GIiP9xiIiP9xiIRT98vAiIiP9xiIj/cYiI/3GEMrjN1H/3GIiP9xiIiP9xiIj/cYiI/3GE5xXCjqiIj/cYiI/3GIiITCWMPadxiIiP9xiIj/cYiI/0mLTIdLiI/3GIiP9xiIj/cYiIj/cYiI/3GIiP9xiE3PHDMOiI/3GIiP9xiIiP9xO6gStVftj/cYiI/3GIiP9xiIj/Rb8sxA2IiI/3GIiP9xiIj/cYiDhaAbil/oiP9xiIj/cYiI/3GIQccs441xiIiP9xiIj/cYiI/3GIiP9xiIiP9xiIj/cYiI/3GFP33QiIiP9xiIj/cYiI/3GIiP9xiIiP9xiIhIPXyMKIiI/3GIiP9xiIj/cYiI/3GIiI/3GIiP9xiFD50BaP9xiIiP9xiIj/cYiI/3GEenPJWMiIiP9xiIj/cYiI/3GIiP9xiIiP9xQd0c4i5xiIiP9xiIj/cYiI/3GEufPFYMj/cYiI/3GIiP9xiEiRTHbrcYiI/3GIiP9xiIj/cUrurGEViP9xiIj/cYiIj/cYhOh0wni4/3GIiI/3GIiP9xiIQMjMBHOIiP9xiIiP9xiIj/cYiI/3GIiP9xiIiP9xRY1Mtyv/cYiIj/cYiI/3GIiEbZHKJuiIj/cYiI/3GIiP9xiF3x0w7/cYiI/3GIiP9xiIj/cUfDLJPNiI/3GIiI/3GIiP9xiEGVTPariI/3GIiP9xiIj/cYiI/01XbEqJiP9xiIj/cYiI/3GIhAAawA9f9xiIj/cYiI/3GIiP9xiIM+TxvRsOiIj/cYiI/3GIiP9xiIg1MCG7z96IiP9xiIj/cYiI/3GDG0Er9L7Yj/cYiI/3GIiI/3GIhNozw1zIiI/3GIiP9xiIiP9xiIj/cYiI/3GIiP9xiEPhHNHuiIj/cYiI/3GIiI/3GIiP9xiIj/cYiErXHGKO/3GIiP9xiIj/cYiIhEvyy0DXGIiP9xiIj/cYiI/3FMbVw5KnGIiI/3GIiP9xiIj/cYNVwBu6P+iIj/cYiI/3GIiP9xiIhHkUyW64iP9xiIj/cYiIj/cYiI/3GIiP9xiIhT990Ij/cYiI/3GIiP9xiIj/cYiIj/cYiEfDLJPN/3GIiP9xiIj/cYiI/3GIiI/3GEenPJWMiIj/cYiI/3GIiI/3GIiP9xiIQN0cAy6Ij/cYiI/3GIiP9xiIhOnTwWLHGIiP9xiIj/cYiIj/cYiI/3GIiP9xiIj/XuvTFIiI/3GIiP9xiIj/cYiIj/cYiI/0KxPPTsiI/3GIiP9xiIiP9xiIj/RcUsw62Ij/cYiI/3GIiP9xiIiP9xiIj/cYiEknjH2H/3GIiP9xiIj/cYiIgws3GwXI6IiP9xiIiP9xiIj/MIZzsYmMj/cYiI/3GIiP9xiIiP9xiIj/cYiI/3GIiP9FvyzEDYiIj/cYiI/3GIiP9xiIj/cYiIj/cYiI/1jv2RCP9xiIiP9xiIj/cYiI/3GIiP9xiITp08Jiz/cYiI/3GIiP9xiIiP9xiIj/cYiI/3GIiP9xiIiEnXHHKOiIj/cYiIj/cYiI/3GIiP9xiIj/MUuxv7ROcYiIj/cYiI/3GIhEqtzFUoj/cYiI/3GIiP9xiIj/cYiIj/cYiFzx1A6IiP9xiIj/cYiIj/cYiEDkvAK0iP9xiIj/cYiI/3GIiP9xTrksJG3/cYiIj/cYiI/3GIiP9xiIj/TKU8VayI/3GIiP9xiIj/cYiI/3E7qlO1VayI/3GIiP9xiIj/cYiEeRTJbriIj/cYiI/3GIiI/3FIpzx1jHGIiP9xiIj/cYiIj/cYiE8djB4niI/3GIiP9xiIj/cYiIj/cYiI/3GE65LBRtcYiI/3GIiP9xiIiP9xiEe9LJQtiP9xiIj/cYiI/3GIiI/3GDhaAbil/oiI/3GIiI/3GIiP9xiIj/cYiI/3GIhD2xzSToiI/3GIiI/3GIiP9xiIj/cYiI/3GIiI/3GIiP9xiIj/cYiI/3GIiI/3GIiP9xiE5xXCjqiI/3GIiP9xiIj/cYiIj/cYiIRJTsxrGI/3GIiP9xiIj/cYiI/3GIiI/3GIXfHSDnGIiP9xiIj/cYiIj/cUDjHALOiIj/cYiIj/cYiI/3GIS588RgxxiIiP9xiIj/cYiI/0l1XIiqiIj/cYiI/3GIiI/3GIiP9xhOnTwmLI/3GIiI/3GIiP9xiIhEk0zGy4j/cYiI/3GIiP9xiIj/cYg5M0S3zLuI/3GIiP9xiIj/cYiEw7fExI/3GIiP9xiIj/cYiIhN1rwilHGIiI/3GIiP9xiIj/R0V8q6iP9xiIj/cYiI/3GIiP9xQas89UyIiP9xiIj/cYiI/3GIgyUzS+rMuI/3GIiI/3GIiP9xiIhNuSw0bYj/cYiI/3GIiI/3GIhObPwpMIiP9xiIj/cYiIj/cYN9tRuSSuj/cYiI/3GIiP9xiIiEIrjO1HiI/3GIiP9xiIj/cYg9CjGy9c5xiIj/cYiI/3GIiP9xhT990IiIj/cYiI/3GIiP9xhT990IiIj/cYiI/3GIiP9xiISrssZE2Ij/cYiI/3GIiP9xiIQl1s6imP9xiIj/cYiI/3GIiFnt1xKIiP9xiIj/cYiI/3GIiI/3GIiP9xQbE89OyI/3GIiP9xiIiP9xiF3r0xT/cYiI/3GIiI/3GIiP9xiIR5FMluuIiP9xiIj/cYiI/3GIiP9xiIiEenPJWMj/cYiI/3GIiP9xiIiP9xiIj/NqwSu1Pt/3GIiP9xiIj/cYiIR5FMluuIj/cYiI/3GIiI/3GISsLMY9OI/3GIiP9xiIj/cYiIj/cYiI/3GIiP9xiIj/cYiIj/cYiI/3GIiP9xiIj/cYiIj/S9ccYo6Ij/cYiIj/cYiI/3GIiP9xiIj/cUHdHPIu/3GIiP9xiIiP9xiFnz1wyIiP9xiIj/cYiIj/cTViAbud/oiP9xiIj/cYiIj/cYS588Vgz/cYiI/3GIiI/3GIhZ89cMiI/3GIiP9xiIiP9xiFP33QiI/3GIiP9xiIiP9xiIj/cYiI/3GIiP9xiIiP9xiIj/cYiI/3GIiP9xiIiP9xiIj/cYiI/3GIiP9xiIiP9xiIj/S9ccYo6IiP9xiIj/cYiI/3GIiP9xiIiP9xiIhJJ4xth3GIiP9xiIj/cYiI/3GIS6bcRZJxiIj/cYiI/3GIiI/3FH2RySbo/3GIiI/3GIiP9xiIj/cYiI/0W/LMQNiIiP9xiIj/cYiI/3GIiP9xiIhD4RzR7oj/cYiI/3GIiI/3GIiP9xiIj/cYiI/3GIiIVu/aEIj/cYiI/3GIiI/3GIiP9xiIj/cUNHfMuIcYiI/3GIiP9xiIj/cYiIj/cYiI/3GIiP9xiIj/cYhLpTxFrHGIiP9xiIj/cYiI/3FFYWy56YiI/3GIiP9xiIj/cYhOh0wni4j/cYiI/3GIiP9xiIiP9xiIj/cYhA3RwDLoiI/3GIiP9xiIj/cYiIj/cYiISsEsY+3/cYiI/3GIiP9xiIj/cYiIj/cYR8Msk82I/3GIiP9xiIj/cYiIRI1MxyuIj/cYiI/3GIiI/3GIiP9xV+/ZEP9xiIiP9xiIj/cYiI/3GIiP9xiIiP9xXevTFIj/cYiI/3GIiI/3GIg2D9G68C6I/3GIiP9xiIj/cYiEq7LGRNiP9xiIiP9xiIj/cYhEk0zGy4iI/3GIiP9xiIj/cYiEe9LJQtj/cYiIj/cYiI/3GIiECxPAXsiIj/cYiIj/cYiI/3GIiP9xiIj/QGVsGqmIj/cYiI/3GIiP9xiIj/TKU8VayI/3GIiP9xiIj/cYiI/3GIVvXaCoiI/3GIiP9xiIj/cYiIQOMcAs6P9xiIj/cYiIj/cYiI/3GIiP9xiIj/cYiIj/cYiI/3GIiP9xiIj/cYiIj/cYiEqlPGWsiI/3GIiP9xiIiP9xiIj/cYiI/3GIiP9xiIiP9xiITdUcMq7/cYiIj/cYiI/3GIiP9xiIj/cYiIj/cTWtsrpSTXGIiP9xiIj/cYiIj/cUulPFWs/3GIiP9xiIj/cYiIj/cYiI/3GIiP9xiIj/cYiEVFfLuoiI/3GIiP9xiIiP9xS3NcWMqIiP9xiIj/cYiI/3GIiP9xSKc8hYz/cYiI/3GIiP9xiIj/cYiIj/cYiI/3GIiP9xiIj/cYhd8dMO/3GIiP9xiIj/cYiI/3FOnTwmLIiP9xiIj/cYiI/3GIiI/3GIiP9xiIj/cYiIU/fdCI/3GIiP9xiIj/cYiEwfjE4HiP9xiIiP9xiIj/cYVvXaCoiI/3GIiI/3GIiP9xiIRMUss61xiIj/cYiI/3GIiI/3GIiP9xiIj/cTi/YbdAnnGIiP9xiIj/cYiI/3FCeVzoao/3GIiI/3GIiP9xiE25LDRtiIj/cYiI/3GIiI/3FOuSwkbf9xiIj/cYiI/3GIiP9xiIT1VsCqlxiIj/cYiI/3GIiP9xhE2xzCTv9xiIj/cYiIj/cYiI/zQWMb3pzoiP9xiIiP9xiIj/cYSrssZE2IiP9xiIj/cYiIj/cUulPFWs/3GIiP9xiIj/cYiIj/cYiI/0W/LMQNiIj/cYiI/3GIiI/3GIiP9xiESpPMVsiP9xiIiP9xiIj/cYhA4xwCzoiP9xiIj/cYiI/3FPcVwI6nGIiP9xiIj/cYiIQ+Ec0e6I/3GIiP9xiIiP9xiIhEvyy0DXGIiP9xiIj/cYiIj/cYiI/3GIiP9xiEk9fHwo/3GIiP9xiIj/cYiE6dPCYs/3GIiP9xiIj/cYiF3r0xT/cYiI/3GIiP9xiIiP9R+dAWiIj/cYiI/3GIiFb12gqI/3GIiP9xiIj/cYg/QBGxv+6P9xiIj/cYiIj/cTlFsbe6To/3GIiP9xiIj/cYiI/3GEMVnN6miP9xiIj/cYiI/3GDkpwbfWPoiP9xiIj/cYiI/3GIQbE89Oz/cYiIj/cYiI/3GIiESpPMVs/3GIiI/3GIiP9xiIj/cYiES/LMQN/3GIiI/3GIiP9xiIj/cYiI/3GIiIXPHUDoiP9xiIj/cYiI/3GIiI/3GIiP9xT1VsGqmP9xiIj/cYiIj/cYiI/3GIiP9xiIj/MQJBsA6+iIj/cYiI/3GIiI/0mRTIbrj/cYiI/3GIiI/3GIiED6rPBVcYiIj/cYiI/3GIhBsTzk7HGIiP9xiIiP9xiINivBudQ+cYiI/3GIiI/3GIiP9xiITbksNG2Ij/cYiI/3GIiI/3GIiP9xiIj/cYiI/3GIiI/3GIXfHSDnGIiP9xiIj/cYiIj/cYiI/3GIiP9xiIj/cUHHLPONj/cYiIj/cYiI/3GIiP9PuSwkbY/3GIiP9xiIiP9xiIj/cYiI/3GIiP9C4xzxzv9xiIj/cYiI/3GIiI/3GIhZ7dcSiIj/cYiIj/cYiI/3GE3VHDKuiI/3GIiP9xiIj/cYiESpPMVsiP9xiIj/cYiI/3GIg+v+OxQBxxiIj/cYiI/3GIiP9xiIiP9xiE5xXCjqiI/3GIiP9xiIj/cYhOnTwmLI/3GIiP9xiIj/cYiEPhHNHuiI/3GIiP9xiIj/cYiIj/cYiI/3GIiP9xiIj/cUu7LERNcYiIj/cYiI/3GIiP9xiIj/cYiIj/cYiI/3GIiP9xiF3r0xSP9xiIj/cYiI/3GIiP9xiIiP9xiIhc8dQOiI/3GIiP9xiIiP9xiIj/cYiI/3GIiP9xS7ssRE1xiIiP9xiIj/cYiI/3GIiP9xiIiP9xiIj/cYiI/3GIiFzx1A6IiP9xiIj/cYiI/3GIiP9xiIiP9xiIj/cYiI/3GIiP9xiIiP9xiIj/cYiI/3GIiP9xQd0c8i7/cYiI/3GIiI/3GIiP9xiITp08FixxiIiP9xiIj/cYiI/3E9CjGz9c6P9xiIj/cYiI/3GIiE9PbAsJcYiI/3GIiP9xiIg4XyS4oNuIj/cYiI/3GIiI/3GIiP9xiIhQ+d8GcYiIj/cYiI/3GIiP9xiIj/cYiIj/cYiI/3GIiP9xiIj/cYiIj/cYiI/3GIiP9xiIj/cYiIj/NmIBu53+iIj/cYiI/3GIiI/3FHvSyULYiI/3GIiP9xiIj/cYhNzxwzDoiP9xiIiP9xiIj/cYiIRtkcom6IiP9xiIj/cYiI/3GIiI/3GIiP9xiIj/cYiI/3GIiI/3GIiP9xiIj/cYiI/3GITp08JiyP9xiIj/cYiI/3GIiI/17r0xSIj/cYiI/3GIiI/3GIiP9xiIj/cYiI/3GIhHkUyW64iI/3GIiP9xiIiP9xiF3r0xT/cYiI/3GIiI/3GIiDkpwbbWPnGIiP9xiIiP9xiIMwBBvf++/3GIiI/3GIiP9xiIhW79oQiI/3GIiP9xiIj/cYiIWfPXDIiP9xiIj/cYiI/3GIiEGs3PUy/3GIiP9xiIj/cYiIj/cYiI/3GIiP9xiIj/cYiIj/cUe9LJQtiIj/cYiI/3GIiP9xiIiP9xiIj/cYiI/3GEHdHOIucYiI/3GIiP9xiIiP9xiIj/cYiI/3GIiP9xiIiP9xiIj/cYiI/3GIiP9xiIiP9xiIj/cYiIXPHUDoiP9xiIiP9xiIj/cYiI/3GIiP9xiIiP9xiIj/cYiIVu/aEIiP9xiIj/cYiI/3GIiP9xiIiP9xQd0c4i5xiIiP9xiIj/cYiI/3GIiP9xiIiP9xiIj/cV3r0xSI/3GIiI/3GIiP9xiIj/cYiI/3GIiI/3GIiP9xUPnQFoiP9xiIiP9xiIj/cYiI/3GIiP9xiIiP9xiIj/cYiI/3GFrz1QxxiIiP9xiIj/cYiI/3GIiP9xiIiP9xiIj/cYiI/3GIhc8dQOiIiP9xiIj/cYiI/3GIiP9xiIiP9xiIj/cYha7dUScYiIj/cYiI/3GIiP9xiIj/cYiIhQ+d8GcYiI/3GIiP9xiIiP9b7dYSiP9xiIj/cYiIj/cYiI/3GIiP9xiIj/cYiIj/cYiI/3GIQbE89Oz/cYiI/3GIiI/3GIiP9xiIj/cYiI/3GIVvXaCoiI/3GIiP9xiIj/cYiIj/cYiI/3GIiP9xTp08JiyIj/cYiI/3GIiP9xiIj/SNkckm6Ij/cYiI/3GIiI/3GIiP9xiITPKsQNWIiI/3GIiP9xiIj/cYiEe9LJQtj/cYiIj/cYiI/3GIiP9xRimMrWeI/3GIiP9xiIiP9xiIj/cYMwHhvf4eiI/3GIiP9xiIj/cYiIj/SMMsk82IiP9xiIj/cYiI/3GITbksNG2IiP9xiIiP9xiIj/Sb0sdC1xiIj/cYiI/3GIiI/3GIOEQRuLvuiIiP9xiIj/cYiI/3GIiP9xiIhBsTzk7HGIiP9xiIj/cYiI/3GIhKuyxkTYiP9xiIj/cYiI/3GIiP9xiEwljE2niP9xiIiP9xiIj/cYiI/3GIiP9xSsEsY+2IiP9xiIiP9xiITeysITVxiIiP9xiIj/cYiI/3GIiP9xiIiP9xStccYo6I/3GIiI/3GIiP9xiIj/cYiI/3GIiI/3GIiP9xiIj/cYiI/3GIiI/3GIiP9xRKrcxVKIiI/3GIiP9xiIj/cYiEDdHAMuiI/3GIiP9xiIiP9xiIj/cYiI/3GIiP86KCG3196IiI/3GIiP9xiIj/cYhH2RySbv9xiIj/cYiI/3GIiI/3GIiP9xiIj/cYRXdcuIqP9xiIj/cYiIj/cYiEPbHNJOiIj/cYiI/3GIiP9xiIj/cUiM7IcxiP9xiIiP9xiIj/cYiI/3GIiP9xiIiP9xiIj/cYiI/3GFD50BaIj/cYiI/3GIiP9xiIj/cYiIj/cT86EbHF7oiI/3GIiP9xiIj/cYStccYo6I/3GIiP9xiIj/cYiIj/S9ccYo6Ij/cYiIj/cYiI/3GIiP9xiIj/cYiIj/cYiITB+MTgeP9xiIj/cYiI/3GIiI/0sLnG9G/3GIiP9xiIj/cYiIj/cYhNzxwzDoiP9xiIj/cYiI/3GIiP88kiK1bd2IiP9xiIj/cYiI/3GIgxtBK/S+3/cYiI/3GIiI/3GIiP9xO3WRtYpuiIj/cYiIj/cYiI/1j12Qr/cYiI/3GIiI/3GIiP9xiEGxPPTs/3GIiP9xiIiP9xiIj/W+3WEoj/cYiIj/cYiI/3GED6rAFViI/3GIiP9xiIj/cYiI/3GIiI/3GIiP9xiIj/cUThHMHu/3GIiP9xiIj/cYiI/3GIiI/3GIiP9xTdUcMq6IiP9xiIj/cYiI/3GIiP9xiIiP9xiIj/cYiIRT98vAiIj/cYiI/3GIiP9xiIg594K3CH2IiP9xiIj/cYiI/3GIiI/3GIiP9xiINjbkuckbcYiIj/cYiI/3GIiP9xiIj/RymMrWeIj/cYiIj/cYiI/3GIiP9xNYAyu3/NiP9xiIj/cYiI/3GIiP9xiE3PHDMOiI/3GIiI/3GIiP9xiINN+SuyBtcYiI/3GIiP9xiIj/TIlMV2uIiP9xiIj/cYiIgzx2G9OJ6IiP9xiIj/cYiIj/cYiI/3GIiP9xiIj/cYRNscwk7/cYiI/3GIiI/3GIiP9xSItMh0uI/3GIiP9xiIj/cYSrssZE2IiP9xiIiP9xiIj/SYtMh0uIj/cYiI/3GIiP9xhNCZwvZnGIiI/3GIiP9xiIj/cYiIQMcsBI2Ij/cYiIj/cYiI/3GIiP9xiE9PbBsJj/cYiI/3GIiP9xiFnz1wyIiI/3GIiP9xiIj/cYiIRtkcom6IiP9xiIj/cYiIj/cYiI/3GIiEF5XPhqiI/3GIiP9xiIiP9xiIj/cYiI/3GIiP9xiIhMJYxNp/9xiIiP9xiIj/cYiI/3GIiP9xiIiP9EFZzepoiP9xiIj/cYiI/3GIP1YBsan+/3GIiP9xiIj/cYiIj/cYS6U8RaxxiIj/cYiI/3GIiI/3GE6I7CdxiI/3GIiP9xiIj/cYSJFMhuv/cYiI/3GIiP9xiIhCFZzupoiIj/cYiI/3GIiP9xiIj/QGVsGqmIj/cYiI/3GIiP9xiIj/cYiIj/cYiI/3GIiP9xiIj/cYiIj/cYiI/3GIiP9xiIj/cYiIhc69QUiIj/cYiI/3GIiI/3GIiP9xiIj/cYiI/3GEulPFWs/3GIiP9xiIj/cYiI/3GIiI/3GIiP9xiIRMUss61xiIj/cYiI/3GIiI/3GIiP9xiIj/cUt0/FiwiIj/cYiIj/cYiI/3GIiP9xiIj/cYiIj/cYiI/3GIiP9xiIhCFZzupoiIj/cYiI/3GIiP9xiIj/cYiIj/cYiI/3GIiP9xiIj/cYiIj/cYiI/3GIhBluz2kYj/cYiI/3GIiP9xg99OGzCx6P9xiIiP9xiIj/cYiEPivNHUiI/3GIiP9xiIj/cYhGP3ycCHGIiP9xiIiP9xiIj/cYhJPXx8KP9xiIj/cYiI/3GIiE6HTCeL/3GIiP9xiIj/cYiIj/cYhHkUyW64iI/3GIiI/3GIiP9xiIRhOcrsb/cYiI/3GIiI/3GIiP9xiES/LMQNj/cYiI/3GIiI/3GIiP9xiIhAxywEjYiP9xiIj/cYiIj/cYiI/3GIOFuhuKReiIj/cYiI/3GIiP9xiIgyX6G+oF7/cYiIj/cYiI/3GIiP9xQbE89OyI/3GIiI/3GIiP9xiIhBqzzlTHGIiI/3GIiP9xiIj/cYiI/3GIhD2xzSToiI/3GIiI/3GIiP9xiIj/cYiITaM8NcyIiP9xiIj/cYiI/3GEGrPPVMiI/3GIiP9xiIj/cYiI/3GIiE25LDRtiI/3GIiP9xiIj/cYhKpTxlrIiIj/cYiI/3GIiP9xQd0c8i7/cYiI/3GIiP9xiIiP9xiIj/cYiI/3GIiP8+CjGz9c6I/3GIiP9xiIj/cYiIj/cUh2/IiQiI/3GIiP9xiIj/cYiEDdHAMuiI/3GIiI/3GIiP9xhBxyzzjf9xiIj/cYiI/3GIiFbv2hCIj/cYiI/3GIiI/3GIiP9xiIj/cYiI/3GEDjHALOiIj/cYiI/3GIiI/3GE9VbBqp/3GIiP9xiIj/cYiIj/cYhMCZxPZoiI/3GIiP9xiIiP9xiIhKpTxlrIj/cYiI/3GIiI/3GITbksNG2IiP9xiIj/cYiI/3GIV+/YEHGIiP9xiIj/cYiIhD+KzQdf9xiIj/cYiIj/cYiI/3GIiE2jPDXMiI/3GIiI/3GIiP9xiIR5FMluuIiP9xiIj/cYiI/3GIiE5s/CkwiI/3GIiP9xiIj/cYiEfDLJPN/3GIiP9xiIiP9xiIj/T7ksJG2P9xiIj/cYiI/3GIiIMkgRvrfu/3GIiI/3GIiP9xiIj/cYiI/3GIhEvyzEDY/3GIiP9xiIj/cYiINvmCugZ9iI/3GIiP9xiIj/cYiDuTwrVsPf9xiIj/cYiI/3GIiP9xiIiP9xR9kckm6P9xiIiP9xiIj/cYiI/3GIRMbMw5P/cYiIj/cYiI/3GIiP9xWvPWDP9xiIiP9xiIj/cYiI/3GIiP9xiIiP9xiIj/TKU8VayP9xiIj/cYiIj/cYiI/0+5LCRtj/cYiI/3GIiP9xiIiFP33Qj/cYiI/3GIiP9xiIiP9xiIj/cYiI/3GIiP9xiIiP9xiIj/cYiI/3GIiP9xiIiP9xiIj/cYiI/3GIiP9xiIhT990Ij/cYiI/3GIiP9xiIiP9e8dMOiP9xiIj/cYiI/3GIiI/3GIU/fdCIj/cYiI/3GIiI/3GIiP9xiIj/cYiI/3FCj0znC/9xiIj/cYiIj/cYiI/3GIiP9xiIj/cYiIj/cYiI/3GIiP9xXfHTDo/3GIiI/3GIiP9xiIj/cYiI/3GIiI/3GIiP9xXfHTDo/3GIiP9xiIiP9xiIj/cYiI/3GIiP9xMqEEvV77cYiI/3GIiI/3GIiP9xROEcse5xiIiP9xiIj/cYiI/3GIiP9xiIiP9xiITodMJ4v/cYiIj/cYiI/3GIiDwpA7TW/I/3GIiP9xiIj/cYiIhGwyyjzYiIj/cYiI/3GIiP9xiIj/cYiIj/cYiDJlob2aXnGIiI/3GIiP9xiIj/cYiEe9LJQtj/cYiIj/cYiI/3GIhNozw1zIiI/3GIiI/3GIiP9xiIj/cYhD+KzQdYiP9xiIj/cYiI/3GIiI/3GIR77MlBOI/3GIiP9xiIiP9xiDAZ0b/mLnGIiI/3GIiP9xiIS4lMV2v/cYiI/3GIiP9xiIg2Oca5xjlxiIiP9xiIj/cYiI/3E8XSS0otuI/3GIiP9xiIj/cYSItMh0uP9xiIj/cYiIj/cYRLDcxPKI/3GIiP9xiIiP9xiIj/cUGVTPariIiP9xiIj/cYiI/zgWcrjpjXGIiP9xiIj/cYiIj/T88cEw5xiIiP9xiIj/cYiI/3GIQN0cAy6IiP9xiIj/cYiIj/cYiE2jPDXMiIj/cYiI/3GIiI/3GIWu3VEnGIiP9xiIiP9xiIj/cYiI/3GIiP9xiIiP9xS6U8Vaz/cYiI/3GIiP9xiIiP9xiIR6c8lYyI/3GIiP9xiIiP9xiIj/cTWtsrpSTXGIiP9xiIiP9xiIj/cYiI/3GIiP9EK4zdR4j/cYiIj/cYiI/3GIiP9xiIj/cYiEt0/FiwiP9xiIj/cYiI/3GIiP9xiIiP9xiIj/cYiFb12gqI/3GIiI/3GIiP9xiIhOcVwo6o/3GIiP9xiIj/cYiIj/cYhMO3xMSP9xiIiP9xiIj/cYiI/3GIiP9xTp08JiyIj/cYiI/3GIiP9xhHvSyULYiI/3GIiP9xiIj/cYiI/3GErBLGPtiI/3GIiI/3GIiP9xhH2RySbo/3GIiP9xiIj/cYiIXPHUDoiI/3GIiP9xiIj/cUMxjNzn/3GIiP9xiIj/cYiIj/cYQbE89OyP9xiIj/cYiI/3GIiI/3GEwljE2niI/3GIiP9xiIj/cYSFlsimmIiI/3GIiP9xiIj/cYiI/zUEw7z7PP9xiIj/cYiI/3GIiI/3GIhHpzyVjIj/cYiI/3GIiI/3GIiP9xiIj/cUTFLMOtiP9xiIj/cYiIj/cYiI/3GIiP810eO8LhyIj/cYiIj/cYiI/3GIiP9xiIj/cYiIj/T4dMJ4uIiP9xiIiP9xiIj/cYMcoCvzX9j/cYiI/3GIiP9xiIj/cTxYAbSn/o/3GIiP9xiIj/cYiIhAxywEjYiP9xiIj/cYiI/3GIiP9xiIMmZCvpm9/3GIiI/3GIiP9xiIj/cU6dPCYsiI/3GIiP9xiIj/cYiI/3GIiI/3GIiP9xiITc8cMw6I/3GIiP9xiIj/cYiIj/cYiI/3GIiP9xhDK4zdR/9xiIj/cYiIj/cYiI/zXdUbwiroj/cYiI/3GIiI/3GIiP9xiETFLMOt/3GIiP9xiIj/cYiIj/cYS588Vgz/cYiI/3GIiI/3GIiP9xiISrssZE2I/3GIiP9xiIiP9xiIj/cYiI/3GIiP9xiIiFb12gqP9xiIj/cYiI/3GIiI/3GIiP9xiIj/cYTrksFG1xiIj/cYiIj/cYiI/3GIiP9xiIj/cYiIj/cYTrrMFFNxiIj/cYiI/3GIiI/010/DiwcYiI/3GIiP9xiIj/cYQccs843/cYiIj/cYiI/3GIiP9JvSx0LXGIiP9xiIiP9xiIj/cUJHfOuIiIiP9xiIj/cYiI/3GIhBsTzk7HGIiI/3GIiP9xiIj/cYhPHYweJ4iI/3GIiI/3GIiP9xiIj/cYhA4xwCzoiP9xiIj/cYiI/3GIiI/3GIiP9xiE8jjB3HiI/3GIiP9xiIj/cYiIj/R1tsmklxiIj/cYiI/3GIiI/3GIiP9xiIj/cYiI/3GIhMJYxNp4/3GIiI/3GIiP9xiE6jPBXMcYiI/3GIiI/3GIiP9xSsEsY+2IiP9xiIj/cYiI/3GIiI/3GIQN0cAy6IiP9xiIj/cYiI/3GIiP9xiIiEbDLKPNiIiP9xiIj/cYiI/3GIMmQBvpv+j/cYiI/3GIiP9xiIj/cYiIhBevz4UIiP9xiIj/cYiI/3GIiIRL8stA1xiIj/cYiI/3GIiP9xiIiP9xiErBLGPtiP9xiIj/cYiI/3GIiP9xhE4Ryx7nGIiP9xiIj/cYiIj/cUoLnF9GcYiI/3GIiP9xiIiP9xiIj/cYRZTsprFxiIj/cYiI/3GIiP9xiIiP9xiIj/cYiI/3GIiP9xiIiP9xiIj/cVfv2RD/cYiIj/cYiI/3GIiP9xiIj/cYiEq7LGRNiI/3GIiP9xiIj/cYiI/3GIiI/3GIiP9xQyuM3UeP9xiIj/cYiI/3GIiI/3GIiP9xiIj/cYiI/3GIiI/3GIiP9xiIj/cYiI/3GIiI/3GIiP9xiIhNuSw0bYj/cYiI/3GIiI/3GIiP9xiIj/cYiI/3GIhAxywEjYiIj/cYiI/3GIiP9xiIQ+Ec0e6Ij/cYiI/3GIiP9xiIiP9xiIj/cYiI/3GIiP9xhNzxwzDoiI/3GIiI/3GIiP9xiIj/cYiI/3GISFlsimmIiP9xiIj/cYiI/3GIiI/3FN7KwxNYj/cYiIj/cYiI/3GIiE/wrBD1iIiP9xiIj/cYiI/0FJfPtocYiI/3GIiP9xiIj/cYiEhZbIppiI/3GIiP9xiIj/cYiIj/cYiI/3GDGtcb9SjoiP9xiIj/cYiI/3GIQPqsAVWI/3GIiP9xiIiP9xg6vWG2Qp6IiP9xiIiP9xiIj/cYiI/3GETFLMOtj/cYiI/3GIiI/3GIiP9xiIMAmlsAdaj/cYiIj/cYiI/3GIiP9xg/PFKxw62IiP9xiIj/cYiI/3GIiEbZHKJuiIj/cYiI/3GIiIRKk8xWz/cYiI/3GIiP9xiIiP9xiIj/cYiI/3GIiP9xiITqM8FcxxiIj/cYiI/3GIiP9xiIiP9xiIgz41G9HK6I/3GIiP9xiIj/cYiIgxZAG/m/6IiP9xiIj/cYiIj/cU3VHDKuiI/3GIiI/3GIiP9xiIj/cYiI/3GIiEPFLNOtiIiP9xiIj/cYiI/3GIiP9xiIiP9xiIj/cYiI/3GIiP9xiIiP9xiIj/cYiI/3GIiP9xiIiP9xhOuSwUbXGIiP9xiIj/cYiI/3GISJFMdutxiIj/cYiI/3GIiI/3GIiP9xiIj/cYiI/3GIiI/1jv2RCP9xiIj/cYiIj/cYhEqTzFbIj/cYiI/3GIiI/3GIiP9xT1VsGqmP9xiIj/cYiIj/cYiI/3GIiP9xiIj/cYiIj/XuvTFIiP9xiIj/cYiIj/cYiI/3GIiP9xSJFMhuuP9xiIj/cYiI/3GIiP9C3RzyLo/3GIiP9xiIiP9xiIj/cYiI/3GIiP9xiIiP9xhOuSwUbXGIiP9xiIj/cYiI/3GIWvPVDHGIiP9xiIj/cYiI/0EBrAD1iIj/cYiI/3GIiP9xXfHTDoj/cYiI/3GIiP9xiIj/cYiIj/cYiI/3GIiP9xiIWfPXDIiI/3GIiP9xiIj/cYiFbv2hCIiP9xiIj/cYiI/3GEWNTLcr/3GIiP9xiIiP9xiIj/cYiI/3GIiP9xiIiP9xU/fdCIiI/3GIiP9xiIiP9xiEGrPPVMj/cYiI/3GIiI/3GIhAxywEjYiI/3GIiP9xiIj/cYiIj/cYiI/3GIiEwJnE9miP9xiIiP9xiIj/cYiI/3GIiP9xiIiP9xiIj/cU9y/AjQcYiI/3GIiP9xiIgzILO830xxiIj/cYiI/3GIiP9xhOpNwlso/3GIiP9xiIj/cYiITc8cMw6P9xiIiP9xiIj/cYiI/3GEufPFYMj/cYiI/3GIiP9xiIj/W+3WEoiP9xiIj/cYiI/3GIiI/3GIiP9xiIj/cYiI/3GIiI/3GIiP9xiEfDLJPNj/cYiI/3GIiP9xiIiP9xiIj/cYiI/3GIiP9xiIiP9xTp08JiyI/3GIiP9xiIiP9xiIj/cYQd0c4i5xiIj/cYiI/3GIiP9xiIiP9xiIj/cYiI/3GIhA3RwDLoiP9xiIj/cYiIj/cYiI/3FE4Ryx7nGIiI/3GIiP9xiIj/cYiI/3GIiI/3GIiP9xiIj/cYiI/3FU99sIcYiI/3GIiP9xiIj/cYiIj/cYiITbksNG2I/3GIiP9xiIj/cYiIj/cYiI/0LdHPIuj/cYiI/3GIiP9xiIj/cUWpPKVscYiI/3GIiP9xiIj/cYiIj/cYiI/3FN1RwyroiI/3GIiP9xiIj/cYiIR4tMl0uIiP9xiIj/cYiIj/cYiDP5Qb0Gvoj/cYiI/3GIiP9xiIhAsTwF7IiIj/cYiI/3GIiP9xhN1RwyroiP9xiIj/cYiI/3GIU/fdCIiP9xiIj/cYiI/3GIhBsTz07P9xiIj/cYiI/3GIiP9xiIXevTFP9xiIj/cYiI/3GIiFzx1A6IiP9xiIj/cYiI/3GIhA4xwCzoj/cYiI/3GIiI/3GIiP9xiIj/cYiI/3GIiI/3GEfZHJJu/3GIiI/3GIiP9xiIj/cYiI/3GIiI/3GIiFD53wZxiIj/cYiIj/cYiI/3GIiP9xiIj/cYiIj/cYiI/0+jPCXMiP9xiIj/cYiIj/cYiITc8cMw6P9xiIj/cYiI/3GIiP9xiIiP9xhKwSxj7YiP9xiIj/cYiI/3GIiP9xiIQN0cAy6Ij/cYiIj/cYiI/3GIiP9xiIj/cYiIj/cYiI/3GIhd69IUcYiIj/cYiI/3GIiP9xiIj/cYiIj/cU3VHDKuiI/3GIiI/3GIiP9xiIj/cYiI/3GIiEbZHKJuiIj/cYiIj/cYiI/3GIiP9xiIj/cYhHvSyULYiP9xiIj/cYiI/3GIiEbgvKH0iI/3GIiP9xiIiP9xhK9KxQtXGIiP9xiIiP9xiIj/cUV4/LhwiP9xiIj/cYiIj/cYiI/3GIiP9xiIj/cYiIj/cYiI/3GIiP9xiIj/cYiIj/cYiI/3GIhEqTzFbI/3GIiI/3GIiP9xiIj/cYiI/3GIiIOQwxt/POj/cYiI/3GIiI/3GIiP9e8dMOiP9xiIj/cYiIj/cYiIQw+czwZxiIj/cYiIj/cYiI/3GIiP9xiIj/cYiIj/cYiIR70slC3/cYiI/3GIiP9xiIiP9xhGE5yuxoj/cYiI/3GIiP9xiIiP9BF5wPhoj/cYiI/3GIiP9xiIiP9xiIj/cYhOnTwmLP9xiIiP9xiIj/cYiI/3GIiEDdHAMuiP9xiIj/cYiIj/cYiI/3GIiP9xiIj/cYha89UMcYiI/3GIiP9xiIj/cYiIj/QfqsAVWIiP9xiIiP9xiIj/cYiI/3FJQ3x7yI/3GIiP9xiIj/cYiI/3GIiITc8cMw7/cYiIj/cYiI/3GIiP9xiIj/cYiIj/cUTbHMJO/3GIiI/3GIiP9xiIj/cYiI/3GIiI/3GIiP9xiIj/cYiI/3GIiI/3GIiP9xiIj/cYiI/3GIiI/3GIiP9xiIj/cYiI/3GIiI/3GIiP9xiIj/cYiI/3GIhJC5x/RoiP9xiIj/cYiI/3GIiE25LDRtiI/3GIiP9xiIj/cYiI/3GIiI/0+5LCRtj/cYiI/3GIiP9xiIj/cUhvXIkKiIiP9xiIj/cYiI/3GIiP9xR8Msk82Ij/cYiIj/cYiI/3GIg1R7G7uE6Ij/cYiI/3GIiI/3GIhOnTwWLHGIiP9xiIiP9xiIj/cYhZ89cMiIj/cYiIj/cYiI/3GIiP9xiIj/cYiIj/cYiI/3GIiP9xiIj/cYiIhEsNy08nGIiP9xiIj/cYiIhBlUz2q/9xiIj/cYiIj/cYiI/3GIiP9xiIj/cUxBfEvoiP9xiIj/cYiI/3GIiI/3GIiP9xiIj/cYSsEsY+2Ij/cYiI/3GIiI/3GISrssZE2Ij/cYiI/3GIiP9xiIiP9xhH2RySbv9xiIiP9xiIj/cYiI/3GIiP9xiIiP9xiIj/cV3x0w6P9xiIj/cYiIj/cYiI/3GIiP9xiIj/cYiIj/cYiI/3GIiP9xiIj/cUrBLGPtiIj/cYiIj/cYiI/3GIiP9xiIj/cYiETFLLOtcYiIj/cYiI/3GIiP9xWvPWDP9xiIiP9xiIj/cYiI/3GIiP9xiIiP9xiIj/cUJHfOuIiIiP9xiIj/cYiI/3GIiP9xiETFLMOt/3GIiI/3GIiP9xiIj/cYiI/3GIiDP5Qb0Gvo/3GIiI/3GIiP9xiIj/cYS3NcWMqIj/cYiI/3GIiI/3GIhd69IUcYiI/3GIiI/3GIiP9xiIj/cYiI/3GIiI/3FKwSxj7YiI/3GIiP9xiIj/cYiI/3GIiI/3GIiP9xiIQbE85OxxiIj/cYiIj/cYiI/3GIiP9xiIj/cYiE6dPCYs/3GIiP9xiIj/cYiIStccUo5xiIj/cYiIj/cYiI/3GIiP9xiIj/cYhE3LyyNHGIiI/3GIiP9xiIj/cYiFbv2hCIiP9xiIj/cYiI/3GIiI/3FEsNzE8oiP9xiIj/cYiIj/cYiIQ+K80dSI/3GIiP9xiIj/cYiI/3GIiI/3GIiP9xiIj/cYiI/3GIiI/3GIiP9xiIj/cYiI/3GIiI/3GIiP9xTs8cEw5xiIj/cYiI/3GIiP9xiIiFzx1A6Ij/cYiI/3GIiP9xiIiP9xiIQN0cAy6Ij/cYiI/3GIiP9xiIj/cYiIj/cYiI/3GIiP9xiIj/cYiIj/cYiI/3GIiP9xiIj/cYiIj/cYiI/3GIiP9CsTz07IiP9xiIiP9xiIj/cYiEPbHNJOiIj/cYiI/3GIiP9xiISrssZE2Ij/cYiI/3GIiP9xiIg1XAG7o/6P9xiIj/cYiI/3GIiDJeAb6h/v9xiIj/cYiIj/cYiI/3GIiES/LLQNcYiI/3GIiI/3GIiP9xiIj/cYiI/3GIiI/3GIiP9xiIj/cYiI/1vz1gyI/3GIiP9xiIj/cYiI/3Fa89YMj/cYiI/3GIiP9xiIj/T6M8JcyIj/cYiI/3GIiP9xiIj/cYiIj/S9ccYo6Ij/cYiIj/cYiI/3GIiP9xiIj/cYiEe9LJQtiP9xiIj/cYiI/3GIiP9xiIhK1xxSjnGIiP9xiIiP9xiIj/cYiI/3GIiP9xiIiP9xiIj/cYiIUPnfBnGIiI/3GIiP9xiIj/cYiI/3GIiI/3GIiP9xiIj/cYiI/3GIiI/3GIiP9xiIj/cYiI/3GIiE25LDRtiI/3GIiP9xiIj/cYiI/3GIiI/3GIiP9xiIj/cYiI/3GIiI/3GIiP9xiIj/cYiI/3GIiI/3GIU/fdCIj/cYiI/3GIiI/3GIiP9xiIj/cYiI/3FN1RwyroiI/3GIiP9xiIiP9xiIj/cYiI/3GIiP9xiIiP9xiDDfUbAwroiI/3GIiP9xiIiP9xiIRMUss61xiIj/cYiI/3GIiP9xiIiP9xiEiLTHdLcYiIj/cYiI/3GIiP8770G2EL6Ij/cYiI/3GIiI/3GIiE8djB4niP9xiIj/cYiI/3GIiIRuC8ofSI/3GIiI/3GIiP9xiIj/cYiI/0XFLMOtiI/3GIiI/3GIiP9xiIj/cYhEqTzFbIiP9xiIj/cYiI/3GIiP9xhBsTz07Ij/cYiI/3GIiP9xiIj/cYTp08JiyI/3GIiP9xiIj/cYiIj/cUrXHGKOiP9xiIiP9xiIj/cYiI/3GE0JnC9mcYiIj/cYiI/3GIiP9xiIj/cYhX79gQcYiI/3GIiP9xiIiP9xiIj/cYiI/3GIiP9C3RzyLo/3GIiP9xiIiP9xiIj/cYhNzxwzDoiP9xiIj/cYiI/3GIiI/3GIiP9xiIQbE85OxxiIj/cYiIj/cYiI/3GIMPtBsBS+iP9xiIj/cYiI/3GIiD5WAbKp/oiI/3GIiP9xiIiP9xiIj/cYiI/3GIiP9xRNscwk6P9xiIj/cYiIj/cYiI/3GIiP9xiIj/cU3VHDKuiIj/cYiI/3GIiI/3GIiP9xiIj/cYROEcse5xiIj/cYiI/3GIiP9xiFP33QiIj/cYiI/3GIiP9xhHwyyTzYj/cYiIj/cYiI/3GIiP9PzxwjDv9xiIj/cYiI/3GIiI/3GIiP9xiIj/cYiISqU8ZayIj/cYiI/3GIiP9xiIj/cYiE6jPBXMcYiI/3GIiP9xiIj/cYiIj/cYiI/3GIiErYvFJ0cYiI/3GIiP9xiIiP9xiIj/cUThHLHucYiIj/cYiI/3GIiP9xiIj/cYiIj/cYiI/3GIiEfDLIPNcYiI/3GIiP9xiIiP9xiIj/cYiI/3FQ+dAWiIj/cYiI/3GIiP9xiIj/cYStccYo6I/3GIiP9xiIiP9xiIj/cYiI/3GIiP9xiIiP9F4RzB7v9xiIj/cYiIj/cYiI/3GIiP9xiIj/cYiIj/cYiEYTnK7G/3GIiP9xiIj/cYiIj/cYiI/0ylPFWsj/cYiI/3GIiI/3GIiP9CsTz07IiP9xiIj/cYiIj/cYiEV3XKiKcYiI/3GIiP9xiIj/cYiIj/cYiEF5XPhqiIj/cYiI/3GIiP9xiIiP9xiIj/cYiI/3GIiP9xiIiP9AX2wbCYiP9xiIj/cYiIj/cYhPVWwKqXGIiP9xiIj/cYiIj/cYiI/3GIiP9xiIj/cYiIj/cYiI/3GETbHMJO/3GIiP9xiIj/cYiI/3GIiI/3GIhHkUyW64iP9xiIiP9xiIj/cYiIR70slC3/cYiI/3GIiI/3GIiP9xiIj/cYhD4RzR7oiI/3GIiP9xiIj/cYiIj/cYiI/3GIiEPhHNHuiP9xiIj/cYiI/3GIiP9xiIiP9xiIj/cYiETFLLOtcYiI/3GIiP9xiIiP9xiIj/cYiI/3GIiP9xiIiP9xiIj/cYiI/3GIiP9xiIiP9xiIj/cYiI/3GIiP9xiIiP9xiIj/cYiI/3GIiP9xiIiP9xiIj/Qt0c8i6P9xiIj/cYiI/3GIiP9xiIiP9xiIj/cYiI/0KxPPTsiI/3GIiI/3GIiP9xiIhHvSyULf9xiIj/cYiIj/cYiI/3GIiP9xiIj/cYiEq7LGRNiI/3GIiP9xiIj/cYiITc8cMw6P9xiIj/cYiIj/cYiI/3GIiP9xiIj/cYiEfDLJPN/3GIiI/3GIiP9xiIj/cYiI/3GIiI/3GIQccs441xiIj/cYiI/3GIiP9xiEtzXFjKiP9xiIiP9xiIj/cYiI/3GIPCfBtNg+iI/3GIiP9xiIj/cYiEGxPOTscYiIj/cYiI/3GIiP9F2xzCToj/cYiI/3GIiP9xiIiEhDfIvIiP9xiIj/cYiIj/cYiE6dPBYscYiI/3GIiI/3GIiP9LEZxe5nGIiP9xiIj/cYiIj/cUThHLHucYiI/3GIiI/3GIiP9xS588VgyP9xiIiP9xiIj/cYiI/3GIiP9xiIiP9xiEPhHNHuiI/3GIiI/3GIiP9xiIj/cYiI/3GIiI/3GIiP9xiIUPnQFv9xiIiP9xiIj/cYiI/3GIiP9xiIiP9xiIj/cYSsEsY+2Ij/cYiI/3GIiP9xiIiP9xiIj/cYNWIBu53+iP9xiIiP9xiIj/cYhKpTxlrIiI/3GIiI/3GIiP9xhLpTxFrHGIiP9xiIiP9xiIj/cUTFLMOtiP9xiIj/cYiI/3GIiI/3GIOtlRtiauj/cYiI/3GIiP9xiIiP9xiEqlPGWsiIj/cYiI/3GIiI/3FK1xxijoj/cYiIj/cYiI/3GIiP9xiIj/cYiIj/cYiI/3GIiP9xhT990IiIj/cYiI/3GIiP9xiIj/cYhBxyzjjXGIiI/3GIiP9xiIj/cYiI/3GIiI/3GIiErBLGPt/3GIiP9xiIj/cYiI/3GIiI/3GIhNuSw0bYiP9xiIj/cYiI/3GIiI/3GESpPMVsiI/3GIiP9xiIiP9xiIRtkcom6IiI/3GIiP9xiIj/cYiI/3GIiI/3GIiP9xiIj/cYiI/3FIi0yHS4j/cYiI/3GIiI/3GIiP9xiIj/cYiI/3GEfZHJJuj/cYiI/3GIiI/3GIhHkUyW64iP9xiIiP9xiIj/cYiI/3GIiP9xiIiP9xiIRKk8xWyP9xiIj/cYiIj/cYiI/3GIiP9xiIj/cYiIj/cYS4lMV2uP9xiIiP9xiIj/cYiI/3FN1RwyroiI/3GIiP9xiIj/cTMas73lTIiI/3GIiP9xiIj/QJdMB4txiIj/cYiI/3GIiIQ8bM05OIiP9xiIj/cYiI/3GIiI/3GIiEGW7PaRj/cYiI/3GIiP9xiIj/cYhBj0z3C4iI/3GIiI/3GIiP9xR/asgJVxiIiP9xiIj/cYiI/3GIiP9xiIiP9xg290G6CL6IiI/3GIiP9xiIj/cYiDkMMbfzzoiP9xiIj/cYiI/3GIiI/3GIiP9xQw+c3waIj/cYiIj/cYiI/3GIiP9xSHb8iJCIj/cYiIj/cYiI/3GIQZVM9quIj/cYiI/3GIiP9xiIj/cYiIj/cYSrssZE2IiP9xiIj/cYiI/3GITQmcL2ZxiIj/cYiI/3GIiP9xiDra8bYlDoj/cYiI/3GIiP9xiIiP9xiIj/cYiI/3GDYOMbrxzoiI/3GIiP9xiIj/cYiIj/cYiI/3GIiP9xSsEsY+2IiP9xiIj/cYiIj/cYg1gDK6f81xiIj/cYiIj/cYiI/3GIiP9xiIj/cYiIj/cYiI/3GIiP9xiIj/cYiIj/cYiI/3GIiE25LDRtiP9xiIj/cYiIj/cYiI/3GIiP9xiIj/cYiIj/cYiI/3GIiP9xiIj/cYiIj/cYiI/3GIiP9xiIj/cYiIj/cYiI/3GIiP9xiIj/cYiIj/cYiI/3GIiP9xiIj/cUrBLGPtiIj/cYiIj/cYiI/3GIhK1xxijv9xiIj/cYiI/3GIiP9xiIiP9xiIj/cYiI/3FOzxwTDnGIiP9xiIj/cYiIj/cYiI/3GIiP9xiIhHwyyDzXGIiP9xiIiP9xiIj/cYiI/0LHLPONiP9xiIj/cYiIj/cYiI/3GIiP9xiIj/cYiIQMcsBI2IiP9xiIj/cYiI/3GIS588Vgz/cYiI/3GIiP9xiIj/cUrBLGPtiIj/cYiIj/cYiI/3E9EdGy7i5xiIiP9xiIj/cYiI/3GDT8I7sD3HGIiP9xiIj/cYiI/3GIiI/3GIiP9xiIj/cYSFlsimmIiI/3GIiP9xiIj/cV3r0xSIj/cYiI/3GIiP9xiIj/cUu7LERNcYiIj/cYiI/3GIiP9xiIj/cYiIj/cYiI/3GIiP9xiIj/cYiIj/cYiI/3GIhAxywEjYiI/3GIiP9xiIiP9xiIj/cYiI/3GIiP9xiEDjHALOiI/3GIiP9xiIiP9xiIj/T6M8JcyI/3GIiP9xiIiP9xiIj/cYhOnTwmLP9xiIiP9xiIj/cYiITdUcMq7/cYiI/3GIiP9xiIhDxSzTrYiI/3GIiI/3GIiP9xSu6sYRWI/3GIiP9xiIj/cYiI/3GIiI/3GIiP9xiIj/W+3WEoiP9xiIj/cYiI/3GIiP9xiIiP9xiIj/cYiI/3GIiP9xXevTFIiP9xiIj/cYiI/3GIiI/3GIiP9xiIj/cYiI/3GIiI/3GIiP9xiIj/cYhW9doKiIj/cYiI/3GIiP9xiIj/cYiIj/cYiEV4/KhwcYiI/3GIiP9xiIiP9xhJEZx+5oiP9xiIj/cYiI/3GIiEqfPGYMiIj/cYiI/3GIiI/3GFrt1hL/cYiI/3GIiI/3GIiP9xiIj/cYhNuSw0bYiI/3GIiI/3GIiP9xiIj/RcUsw62Ij/cYiI/3GIiI/3GIiP9xiIhKpTxlrIj/cYiIj/cYiI/3GIiEeRTJbriI/3GIiP9xiIj/cYiE3VHDKuj/cYiI/3GIiP9xiIiP9AZWwaqYj/cYiI/3GIiP9xiEe9LJQtiI/3GIiP9xiIj/cYiI/3GIiI/3GIiEwfjE4Hj/cYiI/3GIiP9xiIiP9xiIj/cYiI/3GITqTcJbL/cYiI/3GIiP9xiIj/T7ksJG2P9xiIiP9xiIj/cYiI/3GIhJJ4x9h/9xiIj/cYiIj/cYiI/3GIiP9xiIj/P72iskJdiP9xiIiP9xiIj/cUfgvJH0j/cYiI/3GIiP9xiIj/cYhOozwlzP9xiIj/cYiI/3GIiP9xiIiP9xiES/LMQNj/cYiI/3GIiP9xiIiP9xTfKsMNWP9xiIj/cYiIj/cYiI/3GIiP9xNLOyvExNiIj/cYiIj/cYiI/3GIiP9xiIj/cYiIj/cYiI/3GIiP9xha89UMcYiIj/cYiI/3GIiP9xiIj/cYiIj/cYiI/3GIiP9xiIj/cYiIj/cYiI/3GIiP9xiIXPHUDoiIj/cYiI/3GIiP9xhQ+dAWiI/3GIiP9xiIj/cYiI/3GIiI/3GIiP9xiIhA3rwDFIj/cYiI/3GIiI/3E1YgG7nf6Ij/cYiI/3GIiI/17r0xSIj/cYiI/3GIiI/3GIiE/wrBD1iIj/cYiIj/cYiI/3GIiP9xR70slC2IiP9xiIiP9xiIj/cYiEtzXFjKj/cYiI/3GIiP9xiIiP9KQ3x7yI/3GIiP9xiIiP9xiIj/cTKCMr59zf9xiIiP9xiIj/cYiI/3GIiP9xiIiP9xiIR8Msk83/cYiI/3GIiP9xiIj/cYiIhOh0wXi3GIiP9xiIiP9xiIj/UfnQFoiI/3GIiI/3GIiP9xhd8dMO/3GIiP9xiIiP9xiIj/cYiDAbE7/k7HGIiP9xiIiP9xiIj/cYg/VgGwqf5xiIiP9xiIj/cYiI/3GEGVTPariIj/cYiI/3GIiP9xiDGtcb9Sjoj/cYiIj/cYiI/3GIRg2cryaI/3GIiI/3GIiP9xg0sXG8To6Ij/cYiI/3GIiP9xROK8wdT/cYiI/3GIiP9xiIiP9xiIj/cYiI/3GIiP9xiIiP9xiIj/cYiI/3GIhCY2zZyXGIiI/3GIiP9xiIj/cYiI/3GIiI/3GIiP9xiIj/cYiI/3GIiIXPHUDoiP9xiIj/cYiI/3GIiI/3GIiP9xiIj/cVP33QiIiI/3GIiP9xiIj/cYiI/3GIiI/3GIiP9xiIj/cYiI/3GIiI/3GIiP9xiIj/cYiI/3GIiI/3GIiP9xiIj/cYiI/3GIiI/3GIiP9xiIj/cYiI/3GIR6c8lYyIiP9xiIj/cYiI/3GIhN1Rwyro/3GIiP9xiIiP9xiIj/cYiI/3GITdUcMq6I/3GIiP9xiIj/cYiIj/cYiI/3GIhNozw1zIiI/3GIiI/3GIiP9xiIj/cYiESTTMbLiI/3GIiP9xiIj/cYTqM8JcyP9xiIj/cYiI/3GIiP9xiETbHLJOcYiI/3GIiI/3GIiP9xiIj/cYiI/3GIiI/3GIhEsNzE8v9xiIj/cYiIj/cYiI/3GITbksNG2IiP9xiIj/cYiIj/cYiI/3GIiP9xiIj/cYiIj/cYhBstz00v9xiIj/cYiIj/cYiE6dPBYscYiI/3GIiI/3GIiEzsrEE1iIiP9xiIj/cYiI/3FLuyxETXGIiP9xiIiP9xiIj/cUu7LERNcYiI/3GIiP9xiIiP9MiUxXa4iP9xiIiP9xiIj/cYiIR5FMluuIj/cYiI/3GIiP9xiIhAsTwF7IiIj/cYiI/3GIiP9xiIj/cYiIj/cYiFzx1A6IiP9xiIj/cYiIj/cYiI/3GIhc8dQOiIj/cYiIj/cYiI/3GIiP9xiIj/cYiIj/cYiI/3GIiP9xiIj/cYiIj/SNkckm6I/3GIiI/3GIiP9xiIj/cYQccs843/cYiI/3GIiI/3GIiP9xiIj/cYiI/0LdHPIuj/cYiI/3GIiI/3GIiP9xiIj/cYiI/3GIiFzx1A6IiP9xiIj/cYiI/3GIiI/3GIiP9xiIj/cYROEcse5xiIj/cYiI/3GIiP9xiIiP9xiIj/cYiI/3GIiP9xiESpPMVsiI/3GIiP9xiIj/cYhQ+dAWiP9xiIj/cYiI/3GIiI/3GEHevOIUcYiI/3GIiP9xiIj/cYiIhMH4xOB4/3GIiP9xiIj/cYiI/3GDDlUbAqroiIj/cYiI/3GIiP9xiIg1R7G7uE6I/3GIiI/3GIiP9xiETbHLJOcYiI/3GIiP9xiIj/cYiIj/cYiI/3GIiP9xiIj/cYiIhEqTzFbP9xiIj/cYiI/3GIiIXPHUDoiP9xiIj/cYiI/3GEHdHOIucYiI/3GIiI/3GIiP9xiIUPnQFv9xiIiP9xiIj/cYiI/3GIiP9xiIiP9xiIj/cUlZbGppcYiI/3GIiI/3GIiP9xiIQ+Ec0e6Ij/cYiI/3GIiP9xOtlRtiauiI/3GIiI/3GIiP9xiIj/cYiI/3GIWu3WEv9xiIj/cYiI/3GIiI/3GIiP9xiIj/cYiI/3GIiI/3GIiP9xiIj/cYiFb12gqIj/cYiI/3GIiP9xiIj/cYiIj/cYiI/3GIiP9xR70slC2IiP9xiIiP9xiIj/cYiIQas85UxxiIiP9xiIj/cYiI/3GIQbE89Oz/cYiIj/cYiI/3GIiP9JpzyFjP9xiIiP9xiIj/cYiI/3GIiEDHLASNiI/3GIiI/3GIiP9xiIj/cYiI/3GEHHLPON/3GIiI/3GIiP9xiIj/cYiI/3GIRhOcrsaI/3GIiP9xiIj/cYiI/3GESpPMVsiIj/cYiI/3GIiP9xiIhKuyxkTYj/cYiI/3GIiP9xhPa1wJSnGIiP9xiIiP9xiIhEvyy0DXGIiP9xiIj/cYiIg5LUS30rv/cYiI/3GIiP9xiIiECxPAXsiIj/cYiI/3GIiP9xiIiP9xQbE89OyI/3GIiP9xiIj/cYiIj/cYiI/3GIhW79oQiIj/cYiI/3GIiP9xiIj/cYiIj/cYiI/3GIiP9xiIj/cYiIj/cYiI/3GIiP9xiIj/cYiIj/cYiI/3GIiP9xiISrssZE2I/3GIiI/3GIiP9xiIj/cYiI/3GIiI/3GETbHLJOcYiIj/cYiI/3GIiP9xiIj/cYiIj/cYiI/3GIiP9xiIj/cYiIj/cYiI/3GIiP9xiIj/cYiIj/cYiI/3GIVvXaCoiP9xiIiP9xiIj/cYiI/3GISsEsY+2I/3GIiP9xiIiP9xiIj/cYiI/3GIiP9MpTxVrIj/cYiI/3GIiP9xiIj/TMEsQ+1xiIj/cYiIj/cYiI/3GIiP9xiIj/cYiEfZHIJucYiI/3GIiI/3GIiP9xiIj/cYiIQ9sc0k6Ij/cYiI/3GIiI/3GIiP9xiIj/cYiI/3FE4RzB7v9xiIj/cYiI/3GIiI/3GIiP9xiIj/T7ksJG2P9xiIj/cYiIj/cYiI/3GIiP9xTrksJG3/cYiI/3GIiI/3GIiP9xiIj/cYiI/3GIiI/3GIiP9xiIj/cYiI/3GIiI/3GIiP9xiIj/cYiI/3GIiI/0XFLMOtiI/3GIiP9xiIj/cYiI/3GIiI/3GIiP9xV+/ZEP9xiIiP9xiIj/cYiI/3GIiP9xiIiP9Cqzz1TIiI/3GIiP9xiIiP9xiIStccUo5xiIiP9xiIj/cYiI/3GIiP9xhOozwlzI/3GIiP9xiIj/cYiI/3FHvSyULYiIj/cYiI/3GIiP9xiIhNozw1zIiI/3GIiP9xiIj/cYiI/3GIhLkOxG8XGIiP9xiIiP9xiIj/cYiD9AEbG/7v9xiIj/cYiI/3GIiP9xhBxyzzjf9xiIiP9xiIj/cYiIR6c8lYyP9xiIiP9xiIj/cYiI/3GEknjH2HiP9xiIj/cYiIj/cYiI/3GIiP9xiIj/cYiEPhHNHuiI/3GIiP9xiIiP9xiIj/cYiI/3GIiP9xhOuSwUbXGIiI/3GIiP9xiIj/cYiI/3GIiI/3GIiEDjHALO/3GIiI/3GIiP9xiIj/cYiI/3GIiES/LMQN/3GIiP9xiIj/cYiI/3GIiI/3GIiP9xiIj/cYiI/3GIiIRtkcom6Ij/cYiIj/cYiI/3GIiP9xiIj/cYiIj/cYiI/3GIiP9xiIj/cYiIj/cYiI/3GIiP9xiIhLV2xaiYiP9xiIj/cYiI/3GIiP9IDZyfJv9xiIj/cYiI/3GIiP9xTrksJG3/cYiIj/cYiI/3GIiP9xiIj/cYiIj/cYiI/1j12Qr/cYiI/3GIiI/3GIiP9xiIhW79oQiI/3GIiP9xiIj/cYiE3PHDMOiP9xiIj/cYiIj/cYiE3PHDMOiP9xiIj/cYiI/3GIiP9xhOuSwUbXGIiI/3GIiP9xiIj/SkN8e8iI/3GIiP9xiIj/cYiI/3GIQl1s6imI/3GIiP9xiIj/cYhQ+dAWiP9xiIj/cYiI/3GIiI/0XhHMHu/3GIiP9xiIiP9xiIR5FMluuIj/cYiIj/cYiI/3GEe+zJQTiI/3GIiI/3GIiP9xhExSzDrY/3GIiP9xiIj/cYiIhEk0zGy4/3GIiP9xiIiP9xiIj/cYiEF6/PhQiIj/cYiIj/cYiI/3GIQccs441xiIj/cYiI/3GIiI/3GIiP9xiIj/cYiI/3GIiEPbHNJOiI/3GIiI/3GIiP9xiIj/cYiI/3GIiI/3FLpTxVrP9xiIj/cYiI/3GIiI/3GIiP9xhD4RzR7oiIj/cYiI/3GIiP9xQoD85/D/cYiI/3GIiI/3GIiP9xiIj/cYiI/3GIiE5y/CjQiP9xiIj/cYiI/3GIiP9xiIiP9xiIj/cYiI/3GIhc8dQOiIiP9xiIj/cYiI/3FClUzWq3GIiP9xiIj/cYiI/3GIiI/3GIiP9xiIj/cYhK1xxijo/3GIiP9xiIj/cYiIj/cYiI/0LdHPIuj/cYiI/3GIiP9xiIj/cYQ/is0HWIiP9xiIj/cYiIj/QrE89OyIj/cYiI/3GIiP9xiIiP9xS4rsV1GIj/cYiI/3GIiP9xiEVhbLnpj/cYiIj/cYiI/3GIiFzr1BSIiI/3GIiP9xiIj/cYiI/3GIiI/3GIhA4xwCzo/3GIiI/3GIiP9xiIj/cYiI/3GIiI/3FA4xwCzoiI/3GIiI/3GIiP9xiIj/cYiI/3GIiI/3GIiP9xiIj/cYiI/3GIiI/3GIiP9xiESpPMVsiP9xiIiP9xiIj/cYiI/3GIiP9xhH2RySbo/3GIiP9xiIiP9xiIj/cYiI/3FMV2xKif9xiIiP9xiIj/cYiI/3GIiP9xiIiP9xiIj/cYiI/0W/LMQNiIj/cYiIj/cYiI/3GIiP9xiIj/Rdscwk6I/3GIiP9xiIiP9xiIj/cYiI/0mnPIWM/3GIiI/3GIiP9xiIj/cYiI/3GIRNscsk5xiIj/cYiIj/cYiI/3GIiP9xiE3PHDMOiI/3GIiP9xiIiP9xiIj/cYiI/3GIiP9xiFP33QiIj/cYiI/3GIiP9xiIiP9xiIj/cYiI/3GE6jPCXM/3GIiI/3GIiP9xiIj/cYhEqTzFbIiP9xiIj/cYiI/3GIiP9xiIiP9xhBxyzzjf9xiIj/cYiI/3GIiP9xiIiP9xiIj/cYiI/3GIRNscsk5xiIj/cYiI/3GIiI/3GErXHGKOj/cYiIj/cYiI/3GIiP9xTrksJG3/cYiI/3GIiI/3GIiP9xiIj/cYiIR70slC3/cYiIj/cYiI/3GIiP9xiIj/cYiE6jPBXMcYiI/3GIiP9xiIj/cYQw+c3waIj/cYiI/3GIiP9xiIhDxSzTrYiIj/cYiI/3GIiP9xRMUsw62I/3GIiP9xiIiP9xiIj/cYiI/3GIiP9PozwlzIiP9xiIj/cYiI/3GIiES/LLQNcYiIj/cYiI/3GIiP9xiISQucf0aIj/cYiI/3GIiP9xiIj/cYiIR70slC2P9xiIj/cYiI/3GIiP9xiIiP9xiIj/cYiI/3FIpzx1jHGIiI/3GIiP9xiIj/NzAhus/eiP9xiIj/cYiIj/cYhMH4xOB4iP9xiIj/cYiI/3GIiI/3GIiP9xiIj/cYiIQMcsBI2Ij/cYiIj/cYiI/3GIiP9xStccYo6Ij/cYiI/3GIiP9xiIiEq7LGRNj/cYiI/3GIiP9xiIj/cYiITaM8NcyIiP9xiIj/cYiI/3GIgyZAG+m/7/cYiI/3GIiP9xiIiP9xiIhBqzzlTHGIiP9xiIiP9xiIj/cUTbHMJOj/cYiI/3GIiP9xiIj/cYiIj/cYSJFMdutxiIj/cYiIj/cYiI/0LHLPONiP9xiIj/cYiI/3GIiDMWMbzpznGIiP9xiIj/cYiIj/cYUPnQFoj/cYiI/3GIiI/3GIiP9xiIj/cYiI/3GIiI/3GIiP9xiIj/cYiI/3GIiI/3GIiP9xiEenPJWMiI/3GIiI/3GIiP9xiIj/cYiI/3GIiI/3GErXHGKOj/cYiIj/cYiI/3GIRj98nAhxiIj/cYiI/3GIiP9xiE6HTCeLiP9xiIj/cYiIj/cYiI/3FKwsxj04iI/3GIiP9xiIiP9xhCR3zriIiP9xiIiP9xiIj/cYiI/3GIiP9xiIiP9xiIhAxywEjYiP9xiIj/cYiI/3GIhHvSyULYj/cYiI/3GIiP9xiIj/cYiIj/S8EsY+2IiI/3GIiP9xiIj/cYiI/3GIiI/3FH2RySbo/3GIiI/3GIiP9xiIj/cYiI/3FHwyyTzYiP9xiIiP9xiIj/cYiI/3GE65LBRtcYiI/3GIiI/3GIiP9xiIj/cYiI/3GIiI/3GErXHGKOj/cYiIj/cYiI/3GIiP9b89YMj/cYiIj/cYiI/3GIiP9xiIj/cYiIj/cYiI/3GIiP9xiIj/cYiITaM8NcyIiP9xiIj/cYiI/3GIMC4hv9HecYiI/3GIiP9xiIj/cYiIPm2RspJuiI/3GIiP9xiIiP9xiIj/QuMc4c5xiIiP9xiIj/cYiI/3GES/LMQNiP9xiIiP9xiIj/cYiI/3E+pXGyWo6I/3GIiP9xiIj/cYiIj/Ro1MtyuP9xiIiP9xiIj/cYiI/3GIXfHSDnGIiI/3GIiP9xiIj/cYiIQWNs+cmIiI/3GIiP9xiIj/cYiI/0EzjA3H/3GIiP9xiIiP9xiIj/cYiEDdHAMuiI/3GIiP9xiIj/cYSHb8iJCIj/cYiI/3GIiP9xiIj/cYiIj/cYRKk8xWyIj/cYiI/3GIiI/3GIiP9xiIj/cYRKk8xWyIiP9xiIj/cYiI/3GIiP9xSJFMhuuP9xiIj/cYiI/3GIiI/3GIiP9xiIj/cYiI/3GIiI/3FK1xxijoj/cYiIj/cYiI/3GIiP9C3RzyLo/3GIiP9xiIj/cYiIOSght9fe/3GIiP9xiIj/cYiI/0mRTIbriP9xiIj/cYiI/3GIhMH4xOB4iP9xiIj/cYiI/3GIiP9xiIiP9xhBqzz1TIj/cYiI/3GIiI/3GIR70slC2I/3GIiP9xiIj/cYiINVwBu6P+j/cYiI/3GIiI/3GIiP9e8dMOiP9xiIj/cYiIj/cYiI/3GIiP9xiIj/cYhEk0zGy4iI/3GIiP9xiIiP9xiIj/cYiI/3GINvdBugi+iIj/cYiI/3GIiI/3GIR8Msk82P9xiIj/cYiI/3GIiP9xiE6jPCXM/3GIiP9xiIj/cYiI/3FLnzxWDIj/cYiI/3GIiP9xiIhJC5x/Roj/cYiI/3GIiP9xiIiP9xiIhHqNyVco/3GIiI/3GIiP9xiF3x0g5xiIj/cYiIj/cYiI/3GIhc8dQOiIj/cYiIj/cYiI/3GIiP9xiIj/cYiIj/cYiI/3GIiP9xV/XYCnGIiI/3GIiP9xiIhBeVz4aoiP9xiIj/cYiIj/cYiI/3GE66zBRTcYiI/3GIiI/3GIiP9xiDhhobieXoiP9xiIj/cYiI/3GIR8Msk82P9xiIj/cYiIj/cYiI/3GIR70slC2I/3GIiP9xiIiP9xiIj/cYhN1Rwyroj/cYiI/3GIiP9xiIj/cYiIj/cYR70slC2Ij/cYiI/3GIiP9xiIiP9xiIj/cYiI/3GIXfHSDnGIiI/3GIiP9xiIj/cYiI/3GIiI/3GIiP9xiIj/cYiI/3GIiI/3GIiP9xiIj/cYiI/3GIiI/3GIiP9xiIj/cYiI/3GIiI/3GIiP9xiIj/cYiI/3GIiIXOvUFIiI/3GIiP9xiIiP9xhd69MUj/cYiI/3GIiI/3GIiFnt1xKIj/cYiIj/cYiI/3GIiD5WAbKp/oiI/3GIiP9xiIj/cYiEGxPOTscYiIj/cYiI/3GIiP9C4xzxzv9xiIj/cYiI/3GIiP9xiIiP9xiIj/cYha7dUScYiIj/cYiI/3GIhMO3xMSP9xiIj/cYiI/3GIiP9xiIiDJfob2gXnGIiI/3GIiP9xiIj/cYRMUsw62P9xiIj/cYiIj/cYiI/3GESpPMVsiI/3GIiI/3GIiP9xiIj/cYiErBLGPtj/cYiI/3GIiI/3GIiP9xiIj/cYiI/3GIiI/3GIiP9xiIj/cYiI/3GIiI/3GIiP9xiIj/cYiI/3GIiI/3GIiP9xiFP33QiI/3GIiI/3GIiP9xiIj/cYiI/3GIiI/3GIiP9xiIj/cYiI/3GIiI/3GIiP9xiIj/cYiI/3GIiI/3GIiP9xiFD50BaP9xiIiP9xiIj/cYiI/3GIiP9xiIiP9xiIj/cYiI/3GIiP9xiIiP9xiIj/cYiI/3GIiP9xiIhG2RyiboiI/3GIiI/3GIiP9xiIj/cYiI/3GIhH2RyCbnGIiP9xiIiP9xiIj/cYiI/3GIiP9xhK1xxijoj/cYiI/3GIiI/3GIiEeLTJdLiIj/cYiI/3GIiP9xiIj/cYiIj/Swucb0b/cYiI/3GIiP9xiIiP9HE5yuxoiI/3GIiP9xiIj/cYiEqlPGWsiIj/cYiI/3GIiP9xiIPqhTsles/3GIiP9xiIj/cYiIj/cU6HTCeLiI/3GIiI/3GIiP9xiE6jPBXMcYiI/3GIiI/3GIiP9xiEenPJWMiI/3GIiI/3GIiP9xiIj/PgvRs/QuiP9xiIj/cYiI/3GIiI/3FOpNwlso/3GIiP9xiIiP9xiIj/cYhKpTxlrIiI/3GIiI/3GIiP9xiEGPTPcLiIj/cYiI/3GIiP9xiEenPJWMiIj/cYiI/3GIiP9xRak8pWxxiIj/cYiI/3GIiP9xgx31G/IK7/cYiI/3GIiP9xiIj/cYSrssZE2IiI/3GIiP9xiIj/cYiI/3GIiI/3GIiP9xiIj/cYiI/3GIiEfDLIPNcYiIj/cYiI/3GIiP9xiIj/cYiIj/cUKA/Ofw/3GIiP9xiIj/cYiI/3GIRWFsuemI/3GIiP9xiIj/cYiEDHLASNiIj/cYiIj/cYiI/0+HTCeLiIiP9xiIj/cYiI/3GIiP9xiIiP9xiIj/cYiI/3GIiP9xiIiP9xiIhW9doKj/cYiI/3GIiI/3GIiP9xiIj/cYXevTFIj/cYiI/3GIiP9xiIhW9doKiP9xiIj/cYiI/3GIiP9xS6U8VayP9xiIj/cYiI/3GIiP9xiIiP9xiIj/cYiI/3GIiP9xiIiP9C3rzyFI/3GIiP9xiIj/cYiI/3FB4xzhznGIiP9xiIj/cYiIj/cYiD510rKKLYiP9xiIj/cYiI/3GIiP9xiIiP9xTrksJG3/cYiI/3GIiP9xiIj/cYR70slC2IiP9xiIj/cYiI/3GIhKwsxj04/3GIiI/3GIiP9xiIj/cYiI/3GIiI/3GIiP9b89YMj/cYiI/3GIiI/3GIiP9xiIR6c8lYyI/3GIiI/3GIiP9xiIj/cYiI/0QVnN6miIj/cYiI/3GIiP9xiIj/cYhGP3ycCHGIiP9xiIiP9xiIj/cYiEABrP/lcYiIj/cYiI/3GIiP9xiE25LDRtiIj/cYiIj/cYiI/3GIiE5s/CkwiP9xiIiP9xiIj/cYiI/0pvXGkKcYiI/3GIiI/3GIiP9xha89UMcYiI/3GIiI/3GIiP9xiIj/W/PWDI/3GIiI/3GIiP9xiIj/cYiI/3GIiI/3GIiP9xiIj/cYiI/3GIQccs441xiIiP9xiIj/cYiI/3GIiP9xiIiP9xiIj/cYiI/3GIhHpzyVjIiP9xiIj/cYiI/3GIiP9xiIiP9xiIj/cYiI/3GEenPJWMiIiP9xiIj/cYiI/3GIiE3WvDKU/3GIiP9xiIiP9xiIhIb1yJCv9xiIj/cYiI/3GIiI/3EwGdGw9i6P9xiIiP9xiIj/cYiI/0l1XIiqiIj/cYiI/3GIiI/3GIiP9xhQ+dAWiP9xiIiP9xiIj/cYiI/3GIhEvyzEDf9xiIiP9xiIj/cYiI/3GIiP9FxSzDrYiP9xiIiP9xiIj/cYiI/3FALYwOJ/9xiIj/cYiIj/cYiI/3FE4rzB1P9xiIj/cYiI/3GIiP9HP3ysCIj/cYiI/3GIiI/3GEAXnA+G/3GIiP9xiIj/cYiIj/cYiI/3GIiP9xiIj/cYNONRuxyucYiIj/cYiI/3GIiP9xiIj/cYiIj/cYiI/3GITodMJ4uI/3GIiP9xiIj/cYSUN8e8j/cYiI/3GIiP9xiIj/cYTda8MpSIj/cYiIj/cYiI/3GIg4YaG4nl6I/3GIiP9xiIj/cYiI/3FOwMwT83GIiI/3GIiP9xiIj/cUfZHJJuiP9xiIj/cYiI/3GIiI/3GIiP9b7dYSiP9xiIiP9xiIj/cYiI/3GIiP9xiIiP9xiIj/cYiI/3GIhNzxwzDoj/cYiI/3GIiI/3GIiP9xiIj/cYiI/3GIiI/3GEAtjP0ncYiI/3GIiP9xiIj/cUT4rLB1cYiI/3GIiP9xiIiP9xOvbhtgkej/cYiI/3GIiP9xiIj/cYQw+c3waIj/cYiI/3GIiP9xiIiP9xg4WgG4pf6IiP9xiIiP9xiIj/cYhN8qwg1XGIiI/3GIiP9xiIj/SZFMhuuI/3GIiP9xiIj/cYiIRhOcnsZxiIiP9xiIj/cYiI/3GD68ArJD/f9xiIj/cYiI/3GIiI/3GIiEbgvKH0iI/3GIiP9xiIj/cYhHwyyTzY/3GIiP9xiIiP9xiIj/cUulPFWs/3GIiP9xiIiP9xiIj/cUu7LERNcYiI/3GIiP9xiIiP9xiIj/cYiEDjHALOiP9xiIj/cYiI/3GIiP9xiIiP9xiIj/cYiI/0W/LMQNiIj/cYiIj/cYiI/3GIiP9xP1sksaTbiI/3GIiP9xiIj/cYiIR8Msg81xiIiP9xiIj/cYiI/3GIOIBzuH+Mj/cYiI/3GIiI/3GIg2AIK6/32I/3GIiP9xiIj/cYiIj/cYiI/3GIiP9xiIRg2cryaI/3GIiP9xiIj/cYiITc8cMw6P9xiIj/cYiIj/cYiDqpsrZWTYiI/3GIiP9xiIiP9xiIQbLc5NJxiIj/cYiIj/cYiI/3GIhDD5zfBv9xiIiP9xiIj/cYiI/3GIiP9BAawA9YiI/3GIiP9xiIj/cYiIj/cYiI/3GDlQ1LevK/9xiIj/cYiI/3GIiI/3GIhN1Rwyrv9xiIiP9xiIj/cYiIWe3XEoiI/3GIiP9xiIj/cYiI/3GIiI/3GIiP9xiIj/cYiI/3GDViAbud/oiP9xiIj/cYiI/3GIiI/zarcbpUjnGIiI/3GIiP9xiIj/cYiI/3GIhKwSxj7Y/3GIiI/3GIiP9xiIj/SXVciKqIiP9xiIj/cYiIj/cYRKk8xWyIj/cYiI/3GIiI/3GIVu/aEIiI/3GIiI/3GIiP9xS6U8Vaz/cYiI/3GIiI/3GIiEq7LGRNj/cYiI/3GIiP9xiIiP9xiIj/cYiI/3GIiP9xiIiP9xiIj/cYiI/3GIiP9xiIiP9xiIj/cUHHLPONj/cYiI/3GIiP9xiIiP9xiIj/cYiI/3GEHdHOIucYiI/3GIiP9xiIiP9xiIj/cYiIQMcsBI2Ij/cYiI/3GIiI/3GITqM8FcxxiIj/cYiI/3GIiI/0QVnN6miI/3GIiP9xiIj/cYiIj/cYiI/3GIiP9xiIj/cYiIj/cYiI/3GIiP9xiIj/cYiIj/cYiI/3GIiP9xiEPhHNHuiIj/cYiI/3GIiP9xiIiP9xiIj/cYiI/3GIiEDjHALOj/cYiI/3GIiP9xiIiP9xhOnTwmLI/3GIiP9xiIiP9xiEPbHNJOiIiP9xiIj/cYiI/3GIiP9xROEcwe7/cYiI/3GIiP9xiIiP9xiIj/cYiI/3GIiP9xhQ+dAWiI/3GIiP9xiIj/cYiIj/cYiI/3GE6dPCYsj/cYiIj/cYiI/3GIiP9xiIhA3RwDLoj/cYiI/3GIiI/3GIiP9xiIj/cYiITwecH4aIiP9xiIj/cYiI/3GIiP9xiIiP9xiIj/cYXfHTDv9xiIj/cYiIj/cYiI/3GIiP9xiIj/cYiIhDxszTk4iI/3GIiP9xiIj/cYiIj/THNcWMqIiI/3GIiP9xiIj/cUABrAD1iI/3GIiP9xiIj/cYRkV8m6hxiIj/cYiI/3GIiP9xhBqzz1TIiP9xiIj/cYiI/3GIiI/3GIhCK4ztR4iI/3GIiP9xiIj/cYOUQRt7vu/3GIiP9xiIiP9xiIhHwyyDzXGIiP9xiIj/cYiI/zQX0b3oLoiI/3GIiP9xiIiP9xR9kckm6P9xiIiP9xiIj/cYiI/3FX79kQj/cYiI/3GIiP9xiIj/cYiIj/cYiI/3GIiP9xiIj/cYhPHYweJ4iIj/cYiI/3GIiP9xU/fdCIiIj/cYiI/3GIiP9xiIhKwSxj7f9xiIj/cYiIj/cYiI/3GIgxtBK/S+3/cYiI/3GIiP9xiIiP9xRMUsw62I/3GIiP9xiIj/cYiIRL8stA1xiIiP9xiIj/cYiI/3GIiP9xhGE5yuxoiP9xiIj/cYiI/3GIhBsTzk7HGIiI/3GIiP9xiIj/cYiE2jPDXMiIiP9xiIj/cYiI/3GFb12gqIiI/3GIiP9xiIj/cYiI/3GISrssZE2IiP9xiIj/cYiI/3GIiP9xiIiP9xiIj/cYiI/3GIiP9xiIiP9xiIj/cYiI/3GIiP9xiIiP9xiEfDLJPNj/cYiI/3GIiP9xiIj/cYiIj/cYiI/3GIiP9xRWFsuemIj/cYiIj/cYiI/3GIiP9xiIj/R0V8q6iP9xiIj/cYiI/3GIiI/3GIiP9xiIj/cYSHVciKqI/3GIiP9xiIiP9xiIj/cYiI/3GIiP9xiIiP9xRZNMpstxiIj/cYiIj/cYiI/3FK1xxijoiP9xiIj/cYiI/3GIiP9xiIiFnz1wyI/3GIiP9xiIj/cYiIj/cYiI/3GIiP9xiIj/cYiIj/XuvTFIiP9xiIj/cYiIj/QS2MDieP9xiIj/cYiI/3GIOtlRtiauj/cYiIj/cYiI/3GIhG9qyglYiP9xiIj/cYiI/3GIPycDsdj8iIj/cYiI/3GIiI/3GIiP9xTs8cEw5xiIj/cYiI/3GIiP9xiIiDrZUbUmrnGIiP9xiIj/cYiI/3GIiI/3GF3x0w7/cYiI/3GIiP9xiIiP83XAG5o/5xiIj/cYiIj/cYiI/3GIiP9xiIj/cYiIXevSFHGIiP9xiIj/cYiIj/cYiI/3GIiP9xTodMJ4uIiP9xiIj/cYiI/3GIiI/3GIiP9L1xxijoiI/3GIiP9xiIj/cYiI/3GIhMQXw76HGIiP9xiIj/cYiIj/Rb8sxA2IiP9xiIj/cYiI/3FQ+dAWiIj/cYiI/3GIiP9xiIiP9xiIj/cYTfKsMNX/cYiIj/cYiI/3GIiP9xiIj/cYiIj/cYiI/3GIiP9xiIj/cYiIj/cYiI/3GIR5FMluuIiI/3GIiP9xiIj/cYiFb12gqIj/cYiI/3GIiP9xiIj/QsjM83OIj/cYiI/3GIiP9xiIj/cYiIj/cYhNzxwzDoiP9xiIj/cYiI/3GIiP9PozwlzIiP9xiIj/cYiI/3GIiP9xTp08JiyIj/cYiI/3GIiP9xiEDkvAK0iI/3GIiI/3GIiP9xiEhZbIppiI/3GIiI/3GIiP9xiIj/WO/ZEIj/cYiI/3GIiP9xiIj/QS2MDieP9xiIiP9xiIj/cYiI/3FN1rwylIiI/3GIiP9xiIiP9xiIj/W/PWDI/3GIiP9xiIiP9xiIj/cYiI/3GIiP9xiIiP9xiIQl1s6in/cYiI/3GIiI/3GIiP9xhBsTz07I/3GIiP9xiIiP9xiIj/cVrz1gz/cYiI/3GIiI/3GIiP9xTCWMTaeIiP9xiIj/cYiI/3GIiE3PHDMOj/cYiIj/cYiI/3GIiP9xiIj/cYiIj/ReK8wdT/cYiIj/cYiI/3GIiP9xhLpTxFrHGIiI/3GIiP9xiIj/cYiI/3GIiI/3FGP3ysCP9xiIiP9xiIj/cYiI/3GIiEq7LGRNj/cYiIj/cYiI/3GIiP9xiITaM8NcyIiI/3GIiP9xiIj/cYiI/3GIiI/3GIiP9xiFb12gqIj/cYiIj/cYiI/3GIiP9xiIj/cYhLdPxYsIiP9xiIj/cYiI/3GIhD+KzQdYj/cYiI/3GIiP9xiIiP9xiIhNuSw0bYj/cYiI/3GIiP9xiIiDtCEbW97oiP9xiIiP9xiIj/cYiESpPMVsj/cYiIj/cYiI/3GIiP9xiIj/cYR8Msk82I/3GIiI/3GIiP9xiIhBqzzlTHGIiI/3GIiP9xiIj/cYiI/3GIiI/z1EUrS7rYiP9xiIj/cYiI/3GIiI/3GIiEPFLNOtiIj/cYiI/3GIiP9xiIiP9xiIhAxywEjYiP9xiIj/cYiI/3GIiI/3GIiP9GjUy3K4j/cYiI/3GIiP9xiIj/cYQZVM9quIiP9xiIj/cYiIj/cYiI/3GIiP9b7dYSiI/3GIiP9xiIj/cYiFzx1A6IiI/3GIiP9xiIj/cYiIQMcsBI2Ij/cYiIj/cYiI/3GIiP9xhE2xzCTv9xiIj/cYiI/3GIiI/3GIiP9xiIj/cYiI/3GIiI/3GIiP9xiIj/cYiI/3GEulPFWs/3GIiP9xiIj/cYiI/3GIiI/3FBsTz07Ij/cYiI/3GIiP9xiIhD2xzSToiP9xiIiP9xiIj/cYiI/3FBsTz07Ij/cYiIj/cYiI/3GIhIb1yJCo/3GIiP9xiIiP9xiIj/cUAzjPzHcYiI/3GIiP9xiIj/cYhBj0z3C4iI/3GIiI/3GIiP9xgzAEG9/76Ij/cYiI/3GIiP9xiIRVtsukmI/3GIiP9xiIj/cYiI/3GIhD4RzR7oiP9xiIj/cYiIj/cYiIMhYxvunOiIj/cYiIj/cYiI/3GIiP9xiIj/cYiIj/cYiI/3GIiP9xiIhQ+dAW/3GIiP9xiIj/cYiI/3GIhCMYzs54iP9xiIiP9xiIj/cYiDSXwrxoPYiI/3GIiP9xiIj/cYiIRJTsxrGI/3GIiP9xiIiP9xiIj/Sb0sdC1xiIj/cYiI/3GIiI/3GIiP9xhBstz00o/3GIiI/3GIiP9xiIhEjUzHK4iP9xiIj/cYiI/3GIiI/3EyX6G+oF6IiP9xiIj/cYiI/3GIiP9IDZyfJv9xiIj/cYiI/3GIiP9xiEenPJWMiIj/cYiI/3GIiP9xiIiP9b89YMj/cYiI/3GIiP9xiIiFzx1A6Ij/cYiI/3GIiP9xiIiEPhHNHuj/cYiI/3GIiI/3GIiP9xiIj/cYiI/3GIiI/3GIiP86YAG2n/5xiIj/cYiIj/cYiI/3GIiDPjUb0croj/cYiI/3GIiI/3GIg4R/K4uA2IiP9xiIiP9xiIj/cYiI/3GIPcFhsz6eiIj/cYiI/3GIiP9xiIj/cYR8Msk82I/3GIiI/3GIiP9xiIj/cUknjH2HiI/3GIiP9xiIiP9xgx31G+IK5xiIj/cYiI/3GIiI/3GE9rXAlKcYiI/3GIiP9xiIj/cYg5MQO3zvyP9xiIj/cYiIj/cYiI/3GIgz3VG9Iq6IiP9xiIiP9xiIj/cYiI/3GErXHGKOiP9xiIj/cYiI/3GIiI/0OPTOcL/3GIiI/3GIiP9xiIj/cYiI/3GIiI/3GIiP9xiIj/cYiI/3GIiI/3GIiP9xiE3PHDMOiI/3GIiP9xiIj/cYhBsTz07I/3GIiP9xiIj/cYiI/3E5KCG3196IiP9xiIj/cYiI/3GETFLMOtj/cYiI/3GIiI/3GIR77MlBOI/3GIiP9xiIiP9xiIj/cYiI/3GIiP9xiIiP9xiIj/cYiI/3GIiP9xiIiP9xiITodMJ4v/cYiIj/cYiI/3GIiP9xiIj/cYiIj/cYiI/3GIiP9xiIj/cYiIj/cYiI/3GIiP9xiIj/Q5bs5pH/cYiI/3GIiI/3GIiP9xiIRuC8ofSIiP9xiIj/cYiI/3GIWu3WEv9xiIj/cYiI/3GIiI/3FNzxwzDoiIj/cYiI/3GIiP9xiIj/cYiIj/cYiI/3GIiP9xiIj/cYiIj/cUrYvGJ0iI/3GIiP9xiIj/cYiI/3GIiEh1XHiqcYiIj/cYiI/3GIiP9xiIj/cYiIj/cYiI/3GIiP9xiIj/cU9rXBlK/3GIiI/3GIiP9xiIj/cYQPqsAVWIj/cYiI/3GIiP9xiIiP9xhHvSyULYiP9xiIj/cYiI/3GIiIMjRivsudiP9xiIj/cYiIj/cYiI/3GD9D8rG8DYj/cYiIj/cYiI/3GIiEhZbIppj/cYiIj/cYiI/3GIhd69IUcYiIj/cYiI/3GIiP9xiIj/cYiIj/cYiI/3GIiP9xiIj/cYQas89UyIj/cYiI/3GIiP9xiIiP81yAK8N/2Ij/cYiIj/cYiI/3GIiP9xiIj/cYiIj/cYiI/3GIiFD53wZxiIiP9xiIj/cYiI/3GIiP9Y9dkKj/cYiI/3GIiP9xiIj/cYiIj/cUTFLMOtiP9xiIj/cYiI/3GIiP9xiIiP9xiIj/cYTFdsOolxiIj/cYiIj/cYiI/3GEw7fExIiP9xiIj/cYiI/3GIiEDdHAMuiP9xiIj/cYiIj/cYiI/3GIiP9xiEq7LGRNiI/3GIiI/3GIiP9xiIj/QQGsAPWIiP9xiIj/cYiI/3GITbksNG2IiP9xiIiP9xiIj/cYhLiUxXa4/3GIiP9xiIj/cYiI/3GFrt1hKP9xiIj/cYiI/3GIiI/3FIqNx1cnGIiP9xiIiP9xiIj/cU3VHDKuiIj/cYiI/3GIiP9xiIj/cYiIj/cYiI/3Fd8dMOj/cYiI/3GIiI/3GIiP9xiIj/cYiI/3GIiI/3FKwSxj7YiI/3GIiP9xiIj/cYiI/3GIiI/3GIhEvyzEDf9xiIj/cYiI/3GIiI/3FB3RziLnGIiI/3GIiP9xiIj/cYhFjUynK3GIiP9xiIj/cYiIj/cYiErBLGPtj/cYiI/3GIiP9xiIj/cYiIj/cYiIQ9sc0k6Ij/cYiI/3GIiP9xiIj/cYiIj/QS2MDieP9xiIj/cYiI/3GIiP9xiIiP9BF5wPhoj/cYiI/3GIiP9xiIiP9xS6U8Vaz/cYiI/3GIiP9xiIiP9MpTxVrI/3GIiP9xiIj/cYiIj/cYiEhvXIkKj/cYiI/3GIiP9xiIiP9xNVwBu6P+iIj/cYiIj/cYiI/3GIQOMcAs6Ij/cYiI/3GIiP9xiIj/NcdhvDieiIj/cYiI/3GIiP9xiIhPI4wdx4/3GIiI/3GIiP9xiIj/QrE89OyIj/cYiIj/cYiI/3GIiP9xiIj/cUTFLMOtiP9xiIiP9xiIj/cYiI/3E8hDeze8hxiIiP9xiIj/cYiI/3GIhMJYxNp4/3GIiP9xiIiP9xiIg5E9G37C7/cYiIj/cYiI/3GIiP9xiE3WvDKUiP9xiIj/cYiIj/cYiIQWNs+cmIiP9xiIj/cYiIj/cYiI/3GIiP9xiIj/cYiIj/cYiI/3GIiFzx1A6Ij/cYiIj/cYiI/3GIiEqfPGYMiIj/cYiI/3GIiP9xiIhOVWwqqYiI/3GIiP9xiIj/cYiE2jPDXMiIiP9xiIj/cYiI/3GIiP9xhALYz9J3GIiI/3GIiP9xiIj/cYiI/3GEq7LGRNiIiP9xiIj/cYiI/3GIhT990IiP9xiIj/cYiI/3GIiP9xiIhDxSzTrYiIj/cYiI/3GIiP9xiIj/Q5VM5qv/cYiI/3GIiP9xiIiP9xiIj/SieMfYeIiP9xiIj/cYiI/3GIiI/3GIQ9sc0k6IiI/3GIiP9xiIj/cYiIR70slC3/cYiIj/cYiI/3GIiP9xiIj/cYiIj/cYiI/3GIiP9xiIj/cYiIj/cYiI/3GIiP9xiIj/cYiIhBeVz4aoiP9xiIj/cYiI/3GIg5KCG3197/cYiIj/cYiI/3GIiP9xiIj/cYQd0c4i5xiIj/cYiIj/cYiI/3GIg97UGzEr7/cYiI/3GIiP9xiIiP9MuyxUTf9xiIj/cYiI/3GIiP9xhLiUxXa4j/cYiI/3GIiI/3GIiP9xiIj/cYhA4xwCzoiP9xiIj/cYiI/3GIiI/3GIiP9xiIj/cU9PbBsJiI/3GIiP9xiIj/cYiI/3GIiI/3GIiP9CxyzzjYj/cYiI/3GIiP9xiIiP9xgw/8OwEDyIiP9xiIj/cYiI/3GIhBj0z3C4iP9xiIj/cYiIj/cYiI/3GIiP9xiIhAxywEjYiP9xiIiP9xiIj/cYiIT/CsEPWIiI/3GIiP9xiIj/cYiEqm3GWSiIj/cYiI/3GIiP9xiIiP9xiIj/cYhN1Rwyroj/cYiI/3GIiP9xiIj/cYiIj/cYiETFLLOtcYiI/3GIiP9xiIj/cYiIMmWhvZpecYiI/3GIiI/3GIiP9xhHvSyULYiP9xiIj/cYiIj/cYiI/0+dPCYsiI/3GIiI/3GIiP9xiIQw+c3wb/cYiIj/cYiI/3GIiP9xOVxCt6O9/3GIiP9xiIiP9xiIj/cYQxWc3qaP9xiIj/cYiIj/cYiI/3GIiEwljE2n/3GIiP9xiIj/cYiIj/cYiI/3GIiP9xiIj/cYiIj/cYiI/3GIiP9xiIj/cYiIj/cYiIU/fdCP9xiIj/cYiIj/cYiI/3GIiP9xiIj/cYiIj/cYStccYo6P9xiIiP9xiIj/cYiI/3GIiP9xiIiP9xiIj/cYiI/3GIiP9xiIiP9xiIj/cYiI/3GIiP9xiIiP9xiIj/cYhK2LxidI/3GIiP9xiIj/cYiIj/cYiIRJTsxrGI/3GIiP9xiIj/cYiI/3FPa1wZSv9xiIiP9xiIj/cYiI/3FK1xxijoiP9xiIj/cYiI/3GIiI/3GEfDLJPNiP9xiIj/cYiI/3GIiP9xiIiP9xiIhBqzzlTHGIiP9xiIiP9xiIj/cUrBLGPtiIj/cYiI/3GIiP9xiIiP9xiIj/cYhKuyxkTYiP9xiIj/cYiIj/cYiISsEsY+3/cYiI/3GIiP9xiIj/cYiIj/cYiI/3GETFLMOtj/cYiI/3GIiP9xiIiP9xiIj/cYiI/3GIiFnz1wyIj/cYiI/3GIiP9xiIj/cYiIj/cYiI/3GIU/fdCIj/cYiIj/cYiI/3GIU/fdCIj/cYiIj/cYiI/3GIiP9xiIj/cYiIj/cYiI/3GIiP9xiIj/cYiIj/cYiI/3GIiP9xiIj/cYiIQY9M9wuI/3GIiI/3GIiP9xiIj/cYiI/3GIiI/0vBLGPtiIiP9xiIj/cYiI/3GIiP9xiIiP9JvSx0LXGIiP9xiIj/cYiI/3GIiI/3GIiP9xiIj/cYUPnQFoiP9xiIj/cYiI/3GIiP9xiIiP9xiIj/cYiI/3GIiP9xiIiP9xhd8dMO/3GIiP9xiIj/cYiIj/cUrBLGPtiIj/cYiI/3GIiP9xiIj/cYiIj/cYiI/3GIiP9xTdUcMq6IiP9xiIj/cYiI/3GIXfHTDv9xiIj/cYiI/3GIiP9xiITdUcMq6P9xiIj/cYiIj/cYiI/3GIiP9xiIj/cYiIj/cYiI/3GIiP9xiIj/cYiIj/cYiI/3GIiP9xiIj/cYiIj/cYiI/3GIiP9xg5MGK3z52I/3GIiP9xiIj/cYiI/3GIiI/3GIiP9xiIhD4RzR7oj/cYiI/3GIiP9xiIj/cUHjHOHOcYiI/3GIiP9xiIiP9xiETcvLI0cYiI/3GIiP9xiIj/cYgwGDGw987/cYiI/3GIiP9xiIiEIVnO6miIj/cYiI/3GIiP9xhLnzxWDI/3GIiP9xiIj/cYiINXxzu4OM/3GIiP9xiIj/cYiI/3GEHHLPON/3GIiI/3GIiP9xiIj/cYSrssZE2IiP9xiIiP9xiIj/cYiI/3GIiDq9YbZCnoj/cYiI/3GIiP9xiIiP9xg6w2G2PJ6Ij/cYiI/3GIiI/3GIiP9xiIR70slC2P9xiIj/cYiIj/cYiI/3GIiP9xiIj/cYiIj/cUe9LJQtiIj/cYiI/3GIiP9xiIiP9xhKwSxj7YiP9xiIj/cYiI/3GIiP9xQAGsAPWIj/cYiI/3GIiP9xiIiESpPMVs/3GIiP9xiIj/cYiIj/cYhPVWwKqXGIiP9xiIj/cYiIj/cYSsEsY+2Ij/cYiI/3GIiP9xiIj/cYiIj/cYiI/3GFP33QiIj/cYiIj/cYiI/3GIiP9xiIj/cYiIj/cYiI/3GIiP9C3RzyLo/3GIiP9xiIj/cYiIj/cYMa+yv1BNiI/3GIiP9xiIiP9xiIj/cUThHLHucYiIj/cYiI/3GIiP9xiITodMJ4uP9xiIj/cYiI/3GIiI/3GIhBsTzk7HGIiP9xiIj/cYiIj/cYiI/3GESTTMbLiIiP9xiIj/cYiI/3GIiP9xQpVM1qtxiIj/cYiI/3GIiI/3GIhD4RzR7oj/cYiIj/cYiI/3GIiP9xiIj/cYiIj/cYiI/3GIiP9xiIj/cYiIj/cTMzwb3MPv9xiIj/cYiI/3GIiIU/fdCP9xiIj/cYiI/3GIiI/3GIiP9xiIj/cYTc8cMw6IiP9xiIj/cYiIj/cYiE25LDRtiI/3GIiP9xiIj/cYiIj/cYiI/3GIiP9xiIj/cYiIj/cYiI/3GIhZ89cMiI/3GIiI/3GIiP9xiIhNnTw2LIiIj/cYiI/3GIiP9xiIgxe5G/hG6IiP9xiIj/cYiI/3GIhHvSyULYj/cYiI/3GIiP9xiIj/cYiIj/cYiI/04ljC2ncYiI/3GIiP9xiIj/cYiIj/cYiI/07VHDKuiIiP9xiIj/cYiI/3GIhCY2zZyXGIiI/3GIiP9xiIj/cYhPHYweJ4iI/3GIiI/3GIiP9xiIj/cUinPHWMcYiIj/cYiI/3GIiP9xiIj/cYTdUcMq6Ij/cYiI/3GIiI/3GIiP9xiIRL8sxA3/cYiI/3GIiI/3GIiP9xiIj/cYiEw7fExI/3GIiP9xiIj/cYiIj/cYS21cWSqIiP9xiIj/cYiI/3GIiI/3GIiP9xhExSzDrY/3GIiP9xiIj/cYiIj/cYiI/3GIiP9xiIj/cYiIj/SNkckm6I/3GIiI/3GIiP9xiIj/cYiI/3GIiI/3GIiP9xiIj/cYiI/3GIiI/3GIiP9xiIj/cYiI/3GIiI/3GIiP9xiIj/cYiI/3GIiI/3GIiP9xiIj/cYiIUPnQFv9xiIj/cYiI/3GIiP9xiIiP9xiIj/cYiI/3GFD50BaIj/cYiI/3GIiP9xiIj/cYiIj/cYiI/3GIhExSyzrXGIiP9xiIj/cYiIj/cYiIVvXaCo/3GIiP9xiIiP9xiIhA3RwDLoj/cYiI/3GIiP9xiIj/cYQccs843/cYiIj/cYiI/3GIiP9xiIR70slC2P9xiIiP9xiIj/cYiI/3FGKYytZ4j/cYiI/3GIiI/3GIiP9xhIkUx263GIiI/3GIiP9xiIj/cYiIUPnQFv9xiIj/cYiI/3GIiP9xiIiP9xiIj/cYSrssZE2IiP9xiIj/cYiIj/cYiI/3GIR8Msk82P9xiIj/cYiI/3GIiI/3GIiP9xiIj/cVfv2RCP9xiIj/cYiI/3GIiP9xiEq7LGRNiIj/cYiI/3GIiP9xiIj/cYiIj/cYTdUcMq6I/3GIiI/3GIiP9xiIj/cYTCWMTaeIj/cYiI/3GIiI/3GIiP9xiIj/cYiISrssZE2P9xiIiP9xiIj/cYiI/3GIiP9xiIiP9NJYxNp4iIj/cYiI/3GIiP9xiDIyIb7N3oiI/3GIiI/3GIiP9xiIhc69QUiIiP9xiIj/cYiI/3GErXHGKOiP9xiIj/cYiI/3GIiI/3GIiP9xiIj/cYiI/3GIiI/3GIiP9xiIj/cYiI/3GIiI/3GIiP9xiIj/cYiI/3GIiI/3GIXevTFP9xiIj/cYiIj/cYiI/3GIiP9xiIj/cYiIj/cYiI/3GIQZVM9quIj/cYiI/3GIiP9xiIj/T6M8JcyIj/cYiI/3GIiP9xiIj/T6M8JcyIj/cYiI/3GIiP9xiIj/cUk9fHwoiP9xiIj/cYiIj/cYiI/3GIiP9FxSzDrYiP9xiIj/cYiIj/cYiI/3GISHb8iJCP9xiIj/cYiIj/cYiI/3GIiEttXFkqj/cYiI/3GIiI/3GIiP9EMYzc54/3GIiP9xiIj/cYiI/3GIiI/3GIiP9xiIj/cYiI/3GEGy3PTSiP9xiIj/cYiI/3GIiI/3GEfZHJJu/3GIiI/3GIiP9xiIj/cU3yrDDViP9xiIj/cYiI/3GIiP9xiIiP9xhCY2zpyY/3GIiP9xiIj/cYiIj/cUwljE2niIj/cYiI/3GIiP9xiIhHpzyVjIj/cYiI/3GIiP9xiIj/cYiIj/cYiI/07VHDKuiIiP9xiIj/cYiI/3GIhAxywEjYiI/3GIiI/3GIiP9xiIj/cYiIQ9sc0k6Ij/cYiI/3GIiI/3GIiP9xiEufPEYMcYiIj/cYiI/3GIiP9xiIj/cYiIj/cUTFLMOtiP9xiIj/cYiI/3GIiP9xiIR9kcgm5xiIj/cYiIj/cYiI/3GIiP9xiIhD4RzR7oj/cYiI/3GIiP9xiIiP9xiIj/cYiI/3GIiP9xiIiP9xiIj/cYiI/3GIiP9xiIiP9xiIj/cYiI/3GIiP9xiIiP9xV/XYCnGIiP9xiIj/cYiIj/cYiI/3GIiP9xiIj/cYiIj/cYhQ+dAWj/cYiI/3GIiI/3GIiP9xiIj/cYiI/3GIiI/3GIiP9xiIhBY2z5yYiI/3GIiI/3GIiP9xiIj/cYiI/3GIiI/3GIiP9xiIj/cYiI/3GIiI/3FN1RwyroiP9xiIiP9xiIj/cYiITodMJ4v/cYiI/3GIiP9xiIj/cYha7dYS/3GIiP9xiIj/cYiIj/cYiI/3GISqU8ZayIiP9xiIiP9xiIj/cYg4WgG4pf6IiP9xiIj/cYiI/3GIg24VG6Hq6IiP9xiIiP9xiIj/cYMzPBvMw+cYiI/3GIiI/3GIiP9xiIj/cUe9LJQtiIj/cYiIj/cYiI/3GIiP9xiIj/cYiIj/cYiIVu/aEIj/cYiIj/cYiI/3GIiP9xiIj/cYiIj/cYiI/3GIiEPbHNJOiI/3GIiP9xiIj/cYiErYvGJ0/3GIiI/3GIiP9xiIj/cYhA3RwDLoiI/3GIiP9xiIiP9xiFrt1RJxiIj/cYiIj/cYiI/3GIiP9xiIj/cYiIQ+Ec0e6I/3GIiP9xiIiP9xiIj/cYTqTcJbL/cYiIj/cYiI/3GIiP9xhOh0wni4iP9xiIj/cYiI/3GIiIRsMso82IiI/3GIiP9xiIj/cYiI/3GIiI/3GIiP9xiIVvXaCoj/cYiIj/cYiI/3GIhLbVxZKoj/cYiI/3GIiI/3GIiP9xiIj/cVD50BaIiP9xiIj/cYiI/3GIiP9xhExSzDrY/3GIiI/3GIiP9xiIUPnQFv9xiIiP9xiIj/cYiI/3GIhEvyzEDf9xiIiP9xiIj/cYiI/3GIiP9xiIiP9xiIj/cYiI/3GIiDersrlUTYiP9xiIj/cYiI/3GIiP9LEZxe5nGIiI/3GIiP9xiIj/cYRZNMpstxiIj/cYiI/3GIiP9xiIhK1xxSjnGIiP9xiIiP9xiIj/cYVvXaCoiI/3GIiI/3GIiP9xiIhPB5wfhoiP9xiIiP9xiIj/cYiIOQwxt/POiP9xiIj/cYiI/3GIiP9xiIiP9xiIj/cYiI/3GITCWMTaeI/3GIiP9xiIiP9xiIj/cYiI/3GEt0/FiwiI/3GIiI/3GIiP9xiIj/cYOJQiuGvd/3GIiI/3GIiP9xiIj/cYiI/3GIiI/3GIiP9MwSxD7XGIiP9xiIj/cYiI/3GIha7dUScYiI/3GIiP9xiIiP9xiIj/cYiI/3GIiP9xiIiP9xiIj/cUKPTOcL/3GIiP9xiIj/cYiI/3FOntwmEoiP9xiIj/cYiIj/cYiI/0y7LFRN/3GIiP9xiIj/cYiIj/cYhMH4xOB4iP9xiIj/cYiI/3GIiI/3GIiP9xiIj/TMEsQ+1xiIj/cYiI/3GIiI/3GIiP9xiIj/cYiI/3GIiI/3GIiP9xiIj/cYiI/3GIiI/3GIiEtXbFqJiP9xiIj/cYiIj/cYiITda8MpT/cYiI/3GIiP9xiIj/cUTbHMJOj/cYiI/3GIiI/3GIiP9xiIj/cYiI/3GIgzLCG8095xiIj/cYiI/3GIiP9xiIiP9xiIj/cYiI/3GIiP9xRimMrWeI/3GIiI/3GIiP9xiIhBlUz2q4/3GIiP9xiIj/cYiI/3GF3r0xSI/3GIiP9xiIj/cYiIj/cYiI/3GIiP9xiIj/cT86EbHF7oiI/3GIiI/3GIiP9xhExSzDrY/3GIiP9xiIj/cYiIj/Qt0c8i7/cYiIj/cYiI/3GIiP9xiIj/cYiIQ8Us062IiI/3GIiP9xiIj/cYiI/z+7YbJEnoj/cYiI/3GIiP9xiIiP9xiIRKk8xWyP9xiIj/cYiIj/cYiI/3GIiP9xiITbksNG2Ij/cYiIj/cYiI/3GIiP9xiIj/cYiIj/cYiI/3GIWu3VEnGIiI/3GIiP9xiIj/cYiI/3GIiI/3GIiP9xhExSzDrY/3GIiP9xiIj/cYiIj/cYiIQN0cAy6I/3GIiP9xiIj/cYiI/3GIiD2lcbNajoiI/3GIiI/3GIiP9xiIj/cUTFLMOtiP9xiIj/cYiIj/cYiI/3FBqzz1TIiP9xiIiP9xiIj/cYiI/3GIiP9xhKwSxj7YiP9xiIiP9xiIj/cYiIXPHUDoiP9xiIiP9xiIj/cYiFb12gqI/3GIiI/3GIiP9xiIj/cTJpJL6W24iI/3GIiP9xiIj/cYiEufPEYMcYiI/3GIiP9xiIiP9xhGKYytZ4/3GIiP9xiIj/cYiI/3GE6e3CYSiP9xiIj/cYiIj/cYiIU/fdCP9xiIj/cYiIj/cYiI/3GIiP9xiIj/cYiIj/cYiIP/FBsQ6+iIiP9xiIj/cYiI/3GIiP88w2G1PJ7/cYiI/3GIiP9xiIj/cYiEVhbLnpj/cYiI/3GIiP9xiIj/cYiEGxPPTs/3GIiP9xiIj/cYiI/3GIiEenPJWMiP9xiIj/cYiI/3GIiI/3GEknjH2HiP9xiIj/cYiI/3GIiP9xiETbHLJOcYiI/3GIiI/3GIiP9xiIhG2RyiboiI/3GIiP9xiIj/cYiIQas89Uz/cYiI/3GIiP9xiIiP9xhNzxwzDoiI/3GIiP9xiIj/cYiITdUcMq7/cYiI/3GIiP9xiIiP9CsTz07IiP9xiIj/cYiI/3GIiI/3GIiP9xiIj/cYTdUcMq6Ij/cYiI/3GIiP9xiIiP9xiIj/XuvTFIiP9xiIiP9xiIj/cYiI/3GIiP9HRXyrqI/3GIiP9xiIj/cYiIj/cYhd8dIOcYiI/3GIiP9xiIiP9xiIj/cYiI/3GIiP9xiEGVTPariI/3GIiP9xiIiP9xiIj/cUrBLGPtiIj/cYiI/3GIiP9xiIiErBLFPtcYiIj/cYiI/3GIiP9xiIhHvSyULf9xiIiP9xiIj/cYiI/3GIiP9xiIiP9xiIj/cYiI/3GIiP9xiIiP9xiIj/cYiI/3GIWu3WEv9xiIj/cYiI/3GIiP9xiIiP9xiIj/cYiI/3GIiP9xiIiP9xiIj/cYiI/3GIQxWc3qb/cYiIj/cYiI/3GIiP9xiIj/XvHTDoiP9xiIj/cYiI/3GIiP9F4RzB7o/3GIiP9xiIj/cYiIj/T6M8JcyI/3GIiP9xiIj/cYiIj/SNkckm6I/3GIiI/3GIiP9xiIj/TvKsMNWIj/cYiI/3GIiP9xiIj/cYiIj/cYiI/3GIiP9xiINMgCvDf9/3GIiP9xiIj/cYiIj/TIlMV2uIj/cYiIj/cYiI/3GIiP9MwSxD7XGIiP9xiIj/cYiIj/cYiI/3GIiP9xiIj/cU7PHBMOcYiI/3GIiI/3GIiP9xiIj/cYiISSeMbYdxiIj/cYiIj/cYiI/3GDJog76XfIj/cYiIj/cYiI/3GIiP9xiIj/cYiIj/cYiI/3GIiP9xiIj/cYiIj/cYXfHTDv9xiIj/cYiI/3GIiIWfPXDIj/cYiI/3GIiP9xiIiP9xhIkUx263GIiP9xiIiP9xiIj/cYhLnzxGDHGIiI/3GIiP9xiIj/cYiITbksNG2I/3GIiI/3GIiP9xiIj/cYiEqlPGWsiIj/cYiI/3GIiP9xiIj/cYiIhKuyxkTY/3GIiP9xiIj/cYiI/3GIhd8dIOcYiI/3GIiP9xiIj/cYhIdvyIkIj/cYiI/3GIiP9xiIj/Swucb0aP9xiIj/cYiI/3GIiP9xg2D9G68C6IiP9xiIiP9xiIj/cYiEttXFkqiP9xiIj/cYiIj/cYiI/3GIVu/aEIiIj/cYiI/3GIiP9xiIj/QuMc8c7/cYiI/3GIiP9xiIiP9xN9tRuSSuiP9xiIj/cYiI/3GIiI/3GIiP9PuSwkbY/3GIiP9xiIj/cYiIj/cYiITdUcIq5xiIiP9xiIj/cYiI/3GIiP9xiIiP9xiIj/cYiI/3GIiP9xiIiP9xiIj/cYiI/3GIiP9xiIiP9xiIj/cYiIQ9y80jSIj/cYiI/3GIiI/3GIiP9xTp08JiyI/3GIiI/3GIiP9xiIj/SZFMhuuI/3GIiP9xiIj/cYiI/3GIiI/3GIiP9xiIj/cYiI/3GIiI/3GIiP9xiIj/cTYUMbrrzoiI/3GIiP9xiIj/cYiEVbbLpJiP9xiIj/cYiI/3GIiEqlPGWsiI/3GIiP9xiIj/cYiI/3GIiIQY9M9wuP9xiIiP9xiIj/cYiIStccUo5xiIj/cYiI/3GIiP9xiIQ+Ec0e6Ij/cYiI/3GIiI/3GIhZ7dcSiIj/cYiIj/cYiI/3GIhW79oQiIj/cYiI/3GIiP9xiIhT990Ij/cYiI/3GIiP9xiIj/cYiIj/cYiI/3GIiP9xiES/LMQNj/cYiIj/cYiI/3GIiP9Cqzz1TIiIj/cYiI/3GIiP9xiIj/cYiIhKnzxmDIiP9xiIj/cYiIj/cYiI/3GIiP9xiIj/cYiEGPTPcLiI/3GIiI/3GIiP9xiIj/cYiI/3GIiI/3FOnTwmLIj/cYiI/3GIiI/3GIiP9xiIj/RymMrWeIj/cYiI/3GIiI/3GIiP9b89YMj/cYiI/3GIiI/3GIiP9xiEttXFkqiI/3GIiP9xiIiP9xiIj/Swucb0b/cYiI/3GIiI/3GIiP9xiIj/cU7PHBMOcYiI/3GIiP9xiIiP9xiEGxPPTs/3GIiP9xiIj/cYiIj/cYiI/3GDhgAbif/oiP9xiIiP9xiIj/cYiI/3GIiP9xiIiP9xiIj/cYiI/3GIiP9xiIhW9doKiP9xiIj/cYiI/3GIiI/3GIiP9xiIj/cYiI/3GIhIWWyKaYiP9xiIj/cYiI/3GIiI/3GIiP9xiIj/cYiI/3GIg6w2G2PJ6I/3GIiP9xiIj/cYiIj/TKU8VayP9xiIj/cYiI/3GIiI/0vBLGPtiIiP9xiIj/cYiI/3GIiP9MpTxVrIj/cYiI/3GIiP9xiIj/cYiIhA4xwCzv9xiIj/cYiIj/cYiI/3GIiP9xiIj/cYiIRSmMvWeIiI/3GIiP9xiIj/cYOKlxt1aOcYiI/3GIiP9xiIiP9xg/QbGxvk6I/3GIiP9xiIj/cYhGDZyvJoiP9xiIj/cYiI/3GEuJTFdriP9xiIj/cYiI/3GIiIQOMcAs7/cYiI/3GIiI/3GIiP9xiIj/cYiI/3GIiI/3GIQOMcAs6I/3GIiI/3GIiP9xiIj/cYiI/3GIiI/3GIiP9xiIVvXaCoj/cYiIj/cYiI/3GIiP9xiIj/cYiIj/cYiI/3GIiEDjHALOj/cYiI/3GIiP9xiIj/cYiIj/cYiI/3GIiP9xiIj/cYiIj/cYiI/3GIiP9xiIj/cYiIj/T7ksJG2P9xiIj/cYiI/3GIiP9xiE0JnC9mcYiI/3GIiP9xiIj/cYiIj/Rdscwk6P9xiIiP9xiIj/cYiI/3GITbksNG2IiP9xiIiP9xiIj/cYiI/3FBstz00oiP9xiIj/cYiI/3GIiP9xiIU/fdCIj/cYiI/3GIiP9xiIiEwJnE9miP9xiIj/cYiI/3GIiDxF8rO6DXGIiP9xiIj/cYiIj/cUGxPPTsiP9xiIj/cYiI/3GIiI/3GIQOMcAs6I/3GIiI/3GIiP9xiIj/cYiI/3GIiI/3GIiP9xiIj/cYiI/3GIiI/3GIiDng8bcfDoiI/3GIiP9xiIiP9xiIj/cYiIStccUo5xiIj/cYiI/3GIiP9xiIiP9xiIj/cYTyOMHceIiP9xiIj/cYiI/3GIiI/3GIiP9xiIj/cYiDP5Qb0Gvoj/cYiI/3GIiI/3GISEN8i8iIiP9xiIiP9xiIj/cYiI/0ZhbLnpiIj/cYiIj/cYiI/3GIiP9PozwlzIj/cYiIj/cYiI/3GIiP9xiIj/cYiIj/cYiI/3GIiP9xiIj/cYiIj/cYiI/3E0sXG8To6IiP9xiIj/cYiI/3GIiP9PuSwkbY/3GIiI/3GIiP9xiIj/cYT09sGwmI/3GIiP9xiIj/cYiI/3FIkuyG0Y/3GIiP9xiIiP9xiIj/cYiI/3GEKPTNcLcYiI/3GIiP9xiIiP9xiISp88ZgyIiP9xiIiP9xiIj/cYQZVM9quIiP9xiIj/cYiI/3GIiP9b89YMiP9xiIj/cYiI/3GIiP9xiIiP9xiFnz1wyIiP9xiIj/cYiIj/cYiI/3GIiP9xiIj/cYiIj/cYSsEsY+2Ij/cYiI/3GIiP9xiIj/cYiIj/cV3r0xSI/3GIiP9xiIiP9xiIj/cYiI/3GIiP9xiIiP9xiIRMUss61xiIj/cYiI/3GIiP9xiIiP9xiIj/cTVjobucXoiI/3GIiP9xiIj/cYiI/3GIMbQSv0vtj/cYiIj/cYiI/3GIiEMPnM8GcYiIj/cYiI/3GIiP80XgG8of5xiIj/cYiI/3GIiP9xiE6jPCXM/3GIiP9xiIj/cYiI/3GIiI/3GIiP9MiuxXUYiI/3GIiP9xiIj/cYiEeRTJbriIj/cYiI/3GIiI/3GEIxjOzniIiP9xiIj/cYiI/3GIiP9xiIR8Msk83/cYiIj/cYiI/3GIiP9xTp08JiyIj/cYiI/3GIiP9xiIj/cYiIj/cYiI/3GIiP9xiIWu3VEnGIiP9xiIj/cYiI/3GIWvPVDHGIiP9xiIj/cYiI/3GIiI/3GIiP9xiIj/cYiI/3GIiI/0cTnK7GiIj/cYiI/3GIiP9xiETFLMOt/3GIiI/3GIiP9xiIj/cUSpPMVsiIiP9xiIj/cYiI/3GIhKwSxj7Y/3GIiP9xiIiP9xiIhA4xwCzv9xiIiP9xiIj/cYiI/3GIhExSyzrXGIiP9xiIiP9xiIj/cYiI/3FE4RzB7v9xiIj/cYiI/3GIiP9xiIiP9xiIj/cYiI/3GIiP9xiIiP9xiIj/cYiI/3GEiRTIbr/3GIiP9xiIj/cYiI/3FLpTxVrI/3GIiP9xiIj/cYiI/3GEwljE2niI/3GIiI/3GIiP9xiIN79huUCeiP9xiIj/cYiI/3GIiP9JpzyFjI/3GIiP9xiIj/cYiI/3GIiI/3GIiP9xiIj/cYiI/3GIiI/3GIiP9xiIj/cYiI/3GIiI/3GIiP9xiETFLMOt/3GIiP9xiIj/cYiIj/cYhd69MU/3GIiP9xiIiP9xiIj/cYiI/3GIiP9xiIiP9xiEPhHNHuiI/3GIiI/3GIiP9xiIj/cYiI/3GIiI/1j12Qr/cYiI/3GIiP9xiIiP9xiIj/cYiI/3GIhHwyyTzf9xiIj/cYiIj/cYiI/3GIiP9xiIj/cYiIj/cYhA3RwDLoiI/3GIiP9xiIj/cYiI/3GEfDLJPNiP9xiIiP9xiIj/cYiI/3GIiEe9LJQt/3GIiI/3GIiP9xiIj/cYiI/3GIiI/3GITc8cMw6Ij/cYiI/3GIiP9xiIj/cYiIj/RcUsw62Ij/cYiI/3GIiP9xiIj/cYiIj/cU6I7CdxiIj/cYiI/3GIiP9xiIR8Msk83/cYiI/3GIiI/3GIiP9PnTwmLIiP9xiIiP9xiIj/cYiI/3GIhEvyzEDf9xiIiP9xiIj/cYiI/3GIhCMYzs54iP9xiIj/cYiIj/cYiI/3GIiP9xiIQ+Ec0e6Ij/cYiI/3GIiP9xiIiP9xiIj/cYiI/3GIR8Msk82P9xiIj/cYiIj/cYiI/3GEenPJWMiIj/cYiIj/cYiI/3GISG9ciQqI/3GIiP9xiIiP9xiIj/cYhEqtzFUoiP9xiIj/cYiI/3GIiP9xiIiP9JpzyFjP9xiIj/cYiI/3GIiI/3GIiP9xiIj/cYWvPVDHGIiI/3GIiP9xiIj/cV3x0w6P9xiIiP9xiIj/cYiI/0XFLMOtiI/3GIiP9xiIiP9xiIj/cYhNzxwzDoiP9xiIj/cYiI/3GIiI/3GIiP9xiIj/cYQOMcAs6IiP9xiIj/cYiI/3GIiI/3GIhNozw1zIiI/3GIiP9xiIiP9xiIj/cYiEe9LJQtj/cYiI/3GIiI/3GIiP9MuyxUTf9xiIj/cYiI/3GIiI/3GIQN0cAy6IiP9xiIj/cYiI/3GIQas89UyI/3GIiP9xiIj/cYiI/0mRTIbriP9xiIj/cYiI/3GIiI/3GIhFW2y6SY/3GIiP9xiIiP9xiIhEd1zIioiI/3GIiP9xiIj/cYiIj/cYQOS8ArSIiP9xiIj/cYiI/3GISsEsY+2I/3GIiP9xiIiP9xiEPbHNJOiIiP9xiIj/cYiI/3GIiP9xiIhKwSxj7f9xiIiP9xiIj/cYiI/3E/O7GxxE6IiP9xiIiP9xiIj/cYiEGs3PUyj/cYiI/3GIiP9xiIj/cYhJC5x/RoiI/3GIiP9xiIj/cYiIj/cYiES/LMQN/3GIiP9xiIj/cYiIj/cUHHLPONj/cYiI/3GIiP9xiIj/cYiE3PHDMOiP9xiIiP9xiIj/cYiI/3GIiEhZbIppiP9xiIj/cYiI/3GIiP9xiIiP9xiIj/cYStccYo6I/3GIiP9xiIj/cYiI/3GIhD4RzR7oiP9xiIj/cYiIj/cYiI/3GIiP9xhHpzyVjIiIj/cYiI/3GIiP9xhEqTzFbIiI/3GIiP9xiIj/cYOJOBuGx+/3GIiP9xiIiP9xiIj/cYiFbv2hCIiP9xiIj/cYiI/3GIiP9xiIiEIVnO6miIj/cYiI/3GIiP9xiIiEzsrEE1iIj/cYiIj/cYiI/3GIhHvSyULY/3GIiP9xiIiP9xiIj/cYiIQMcsBI2Ij/cYiI/3GIiI/3GIiP9xiIj/cYiI/3GIiIQOMcAs7/cYiI/3GIiI/3GIiP9xiIj/cYiI/3GIiI/3GIiP9xhd8dMO/3GIiP9xiIiP9xiIj/cYiI/3GIiP9xiIiP9xiIj/cYiI/3GIiP9xiIiP9xiIj/cYiI/3GIiP9xiIiP9xiIj/cYWvPVDHGIiP9xiIiP9xiIj/cYiFb12gqI/3GIiI/3GIiP9xiISsEsY+2P9xiIj/cYiI/3GIiI/3GIiP9xhBqzz1TIj/cYiIj/cYiI/3GIiP9xTrksJG3/cYiI/3GIiI/3GIiP9xiIj/cYiI/3GIiI/3GIiP9xiIj/cYiI/3FHwyyTzYiP9xiIiP9xiIj/cYiI/3Fa7dYSiP9xiIj/cYiI/3GIiP9xiIiP9xiIj/cYiI/17x0w6I/3GIiI/3GIiP9xiIj/cYiI/3GIiI/3GIiEPFLNOtiIj/cYiI/3GIiP9xiIiP9xR70slC2IiP9xiIj/cYiI/3GIiI/3GIiP9xiFb12gqIj/cYiIj/cYiI/3GIiP9xiIj/cYiIhAsTwF7IiI/3GIiP9xiIj/cYiIRvasoJWI/3GIiP9xiIiP9xiIj/cYha7dUScYiIj/cYiI/3GIiP9xiIj/RF1syilxiIj/cYiI/3GIiP9xiIiP9xiIj/cYiI/3GIiP9xiIiP9xiIj/cYiI/0XhHMHuj/cYiI/3GIiP9xiIj/cYiIj/cYiI/3GIiP9xiIj/cYiIj/cYiI/3GIiP9xiIj/cYhHvSyULYiP9xiIj/cYiI/3GIiP9xiIiP9xiIj/cYiI/3GIiP9e69MUiIj/cYiI/3GIiP9xiIiP9xiIj/cUfZHJJuiP9xiIj/cYiI/3GIiP9xiIiP9xiIhZ89cMiP9xiIj/cYiIj/cYiI/3GIiP9xiIj/cYiIj/cYiI/3GIiP9xiIj/cYiIj/cYiI/3GIiP9xiIj/cYiIj/cYiIR70slC3/cYiI/3GIiP9xiIiP9xiITwecH4aIiP9xiIj/cYiIj/cYiI/3GIiP9xhE2xzCTv9xiIj/cYiI/3GIiI/3GIiP9xiIj/cYR70slC2Ij/cYiIj/cYiI/3GIhKuyxkTYj/cYiI/3GIiI/3GIiP9xiIj/cYR8Msk82I/3GIiP9xiIiP9xiIj/cYRg2cryaIj/cYiIj/cYiI/3GIiP9xPddRsyiuiIj/cYiIj/cYiI/3GIiP9xiEe+zJQTiI/3GIiP9xiIj/cYiI/3GIiI/3FOuSwkbf9xiIj/cYiI/3GIiP9xiIiP9xiIj/cYiFnt1xKIiI/3GIiP9xiIj/cYiI/0apPLVs/3GIiP9xiIj/cYiI/3GIiI/3GIhPOXwcaP9xiIiP9xiIj/cYiI/3GIiP9CsTz07IiI/3GIiP9xiIj/cYiI/3GF3r0xSI/3GIiP9xiIj/cYiIj/cYiI/3GIiP9xiIj/cYiIj/cYiIQas85UxxiIj/cYiIj/cYiI/3GIiESpPMVs/3GIiI/3GIiP9xiIj/cYhG9qyglYiI/3GIiP9xiIj/cYiIhCK4ztR4iP9xiIj/cYiI/3GIiP9xSsEsY+2IiP9xiIiP9xiIj/cYiI/3GIiP9xiIM/rhvQUeiI/3GIiP9xiIj/cYiI/3FOozwlzIj/cYiI/3GIiP9xiIj/cYiIj/cYhA4xwCzoj/cYiIj/cYiI/3GIiP9xiIj/cYiIj/cYhOozwVzHGIiP9xiIj/cYiIj/cYiI/3GFfv2BBxiIiP9xiIj/cYiI/3GIiP9xiIiP9xiIj/cYhK1xxijo/3GIiP9xiIj/cYiI/3GIiI/3GIiP9xiIj/cUS/LMQNiI/3GIiI/3GIiP9xiIj/cYiI/3GIiI/3GIiP9xiIj/cYiI/3GIiI/3GIiP9xiIj/cYiIR6c8lYyI/3GIiP9xiIj/cYiI/3FOzxwTDnGIiP9xiIiP9xiIj/cYiI/3GIiP9xiIiP9xhOuSwUbXGIiP9xiIj/cYiI/3GITqM8Jcz/cYiI/3GIiP9xiIj/cYSJFMhuv/cYiI/3GIiP9xiIiP9xhHpzyVjIiI/3GIiP9xiIiP9xiEGrPPVMj/cYiI/3GIiI/3GIhKpTxlrIiP9xiIj/cYiIj/cYiI/3GIiP9xiIj/cYiIj/cYiI/3GIiP9xiIj/cYiIj/cYiI/3GIiP9e8dMOiP9xiIiP9xiIj/cYiI/0/PHCMO/3GIiP9xiIj/cYiIj/cYhA4xwCzoj/cYiIj/cYiI/3GIiP9xiIj/cYiIj/cYiIQMcsBI2Ij/cYiI/3GIiP9xiIiP9xhExSzDrY/3GIiP9xiIj/cYiI/3GIiISrssZE2P9xiIj/cYiI/3GIiP9xiIiP9xiIj/cYRL8sxA2I/3GIiP9xiIiP9xiIj/cTAFI7AL3IiP9xiIiP9xiIj/cYiI/3GIiP9xiIiP9xiIj/W+3WEoj/cYiIj/cYiI/3GIiP9xiIj/cYiIj/cYiI/3GIiP9xiIj/cYiIj/cYiI/3GIiP9xiIj/cYiIj/cYiI/3GIiP9xiIj/cYiIj/cUSpPMVsiIj/cYiI/3GIiI/3GIiP9xhDK4zdR/9xiIj/cYiI/3GIiI/3GIiP9xiEknjH2Hj/cYiI/3GIiP9xiIhMCZxPZoiP9xiIj/cYiI/3GIiI/z/Y8bEnDnGIiP9xiIj/cYiIj/cYiI/3GIhLQXxb6IiIj/cYiI/3GIiP9xiIj/cYiIj/P5Jjsm2ciIj/cYiIj/cYiI/3GIiP9xhHwyyTzYj/cYiI/3GIiI/3GIiP9xiIj/cYiI/3GEwljE2niI/3GIiI/3GIiP9xiIj/RcUsw62Ij/cYiI/3GIiI/3GIiP9xiEhvXIkKiP9xiIj/cYiIj/cYiETFLLOtcYiI/3GIiP9xiIj/cYQkd864iIiP9xiIj/cYiIj/cYiI/01zXDjKcYiI/3GIiP9xiIj/TIlMV2uIiP9xiIj/cYiIj/cYiI/3GIiP9xiIj/cYiIj/cYSSeMfYeI/3GIiP9xiIj/cYiI/3GIRMUsw63/cYiIj/cYiI/3GIiP9xiIj/cYiIj/cYiI/3GIiP9xiIj/cYiIj/cYiI/3GIiP9xiIj/cYTc8cMw6IiP9xiIiP9xiIj/cYiI/3GIiP9xiIQOMcAs6I/3GIiP9xiIiP9xiIj/cYiI/3GIiP9xiIiP9xhCeVzoav9xiIj/cYiI/3GIiP9xiIiP9xiIj/cYiIPEaTs7lscYiI/3GIiP9xiIj/cYT09sGwmI/3GIiP9xiIj/cYiIj/Q49M5wv/cYiIj/cYiI/3GIiP9xiIj/cYhIWWyKaYiI/3GIiP9xiIj/cYiIRhOcrsb/cYiI/3GIiP9xiIj/cYhIkux20XGIiP9xiIiP9xiIj/cYiEhvXIkKj/cYiI/3GIiI/3GIiP9xQd0c8i7/cYiI/3GIiP9xiIj/cYhAAawA9Y/3GIiP9xiIj/cYiIj/cYhN7KwxNf9xiIiP9xiIj/cYiISRGcfub/cYiI/3GIiI/3GIiP9xhLbvxZEIiI/3GIiI/3GIiP9xiIj/cYiI/3GIiI/1H50BaIiP9xiIj/cYiIj/cYiI/3GIiP9xiIj/cYiIj/cYiI/3GIiP9xiIj/cYiIj/cYiI/3GIiP9xiIj/cYiIj/cYiI/3GIiP9xiIj/cYhd8dMO/3GIiP9xiIj/cYiI/3GIiI/3GIiP9xiIj/cYiI/3GIiI/3GIiP9xiIj/cYiI/3GE0JnD9m/3GIiP9xiIj/cYiI/3GIiI/zOvsr1QTXGIiP9xiIj/cYiIj/cYiISrssZE2P9xiIj/cYiI/3GIiI/3GIiP9xiIj/cYSrssZE2IiP9xiIiP9xiIj/cYiI/3GEfDLJPNiP9xiIj/cYiIj/cYiI/3GIiP9OCZw/Zo/3GIiI/3GIiP9xiIj/cYiI/0mS7IbRiP9xiIj/cYiIj/cYiISfSscLWI/3GIiI/3GIiP9xiIhGE5yexnGIiP9xiIiP9xiIj/cUxtXDkqcYiI/3GIiP9xiIiP9xiIj/cYiI/3GIiP9xiIiP9R+dAWiIj/cYiI/3GIiI/3GEfDLJPNiP9xiIj/cYiI/3GIiP9MnzxWDIiP9xiIj/cYiI/3GIiI/0W/LMQNiIj/cYiI/3GIiP9xiIg7WkK1pb2IiP9xiIj/cYiI/3GIiP9xiEGA/PfwiIiP9xiIj/cYiI/3GIiP9DeVzoaoj/cYiIj/cYiI/3GIiP9xiEwJnE9miIiP9xiIj/cYiI/3GErBLGPtiI/3GIiP9xiIiP9xiIj/cYiI/3GIiP9xiIiP9F4RzB7v9xiIj/cYiIj/cYiIWfPXDIj/cYiI/3GIiI/3GIiP9xiIj/cYiI/3GIiI/3GIiP9xQd0c8i7/cYiI/3GIiP9xiIj/cYiIj/cYiI/3GIiP9xiIj/cYiIj/cYiI/3GIiP9xiIj/cYiIj/cYiI/3GIiP9xiIj/Q5VM5qv/cYiI/3GIiP9xiIiP9DXWzqKYiI/3GIiP9xiIiP9xiIj/cUYTnK7GiI/3GIiP9xiIiP9xiIj/cYiI/3GIiP9xiIiFnt1xKIj/cYiI/3GIiI/3GIiP9xg+vAKyQ/3/cYiI/3GIiP9xiIj/cTlMFrez6YiP9xiIj/cYiIj/cYiI/3GIiP9xhIWWyKaYiIj/cYiI/3GIiP9xhNzxwzDoiI/3GIiP9xiIiP9xiIj/cYiI/3GIiP9xiIiP9xiIj/cYiFb12gqI/3GIiI/3GIiP9xiIj/cYiI/3GIiI/3GIiEGrPOVMcYiI/3GIiI/3GIiP9xiIj/Rqk8pWxxiIiP9xiIj/cYiI/3GIiP9xR8Msk82Ij/cYiIj/cYiI/3GIiP9xiIhZ7dcSiIj/cYiI/3GIiP9xiIiP9xiIj/cYiI/3FX79kQj/cYiI/3GIiP9xiIj/cYhBluz2kYiP9xiIiP9xiIj/cYiIU/fdCP9xiIiP9xiIj/cYiI/3FKwSxj7YiI/3GIiP9xiIiP9xiIR6c8lYyI/3GIiP9xiIiP9xiIg4YAG4n/7/cYiI/3GIiI/3GIiP9xiE6jPBXMcYiI/3GIiI/3GIiP9xiEenPJWMiI/3GIiI/3GIiP9xiIj/cYiI/0vXHGKOiIj/cYiI/3GIiI/3GIiP9xiIj/cYiI/3FH2RySboj/cYiI/3GIiI/3GIiP9xiIj/cYRNscwk7/cYiI/3GIiP9xiIiP9xiIj/cYiI/3GEHdHOIucYiI/3GIiP9xiIiP9xiIj/cYiI/3GIiP9xiFb12gqIiP9xiIj/cYiI/3GIiI/3GIiP9xiIj/cYhKwSxj7Yj/cYiI/3GIiI/3GIiP9xiIj/cYiI/3GIiIWe3XEoiP9xiIj/cYiIj/cYiI/3GIiP9xiIj/SMMsk82IiP9xiIiP9xiIj/cYiI/0+jPCXMiP9xiIiP9xiIj/cYiI/3GIiP9xWu3WEoj/cYiI/3GIiP9xiIiP9xiIj/cYiI/0+5LCRtj/cYiI/3GIiI/3GIiP9xiIj/Qscs842I/3GIiP9xiIiP9xiIj/cYiI/3GIiP9xiIiP9xiFb12gqIj/cYiI/3GIiI/3GIiP9xiIj/cYiI/3FE2xzCTo/3GIiP9xiIiP9xiIj/cYiI/3GIiP9xSsEsY+2IiP9xiIiP9xiIj/cYiI/3GIiP9xiIiP9xiIR6c8lYyI/3GIiP9xiIiP9xiIj/cYiI/3GIiP9e8dMOiI/3GIiP9xiIj/cYiI/3GIiI/3GIiP9xiIj/cYiI/3GIiI/3GIiP9JkUyG64/3GIiI/3GIiP9xiIj/cYiI/3GIiI/3GIiP9xiIj/cYiI/3GITodMJ4uI/3GIiP9xiIiP9xiIj/cYiI/3GIiP9xTsDME/NxiIiP9xiIj/cYiI/3FCj0znC/9xiIj/cYiI/3GIiI/3GIiP9xhE2xzCTv9xiIj/cYiI/3GIiP9xiIiP9xiIj/cYiI/3GITbksNG2IiP9xiIiP9xiIj/cYiI/3E8WaG0pl6P9xiIj/cYiI/3GIiI/3GIiP9xiIj/cYiIPDwRs8PucYiI/3GIiI/3GIiP9xiIj/cYiI/3GIiI/3GIiP9xiIj/cYiI/3GIhBqzz1TI/3GIiP9xiIj/cYiIj/cVrt1hKP9xiIj/cYiIj/cYiI/3GIiP9xiIj/cYiIj/cYiI/3GIiP9xiIj/cYiIj/cYiI/3GIiP9xiIj/cYiIj/cYiI/3GIiP9xiIj/cYiIj/cYiI/3GIiP9xiIj/cYiIj/cYiI/3GIiP9xiIj/S9ccYo6IiP9xiIj/cYiIj/cYiI/3GIiP9xiE3VHDKuiP9xiIj/cYiI/3GIiI/3GIiE25LDRtiP9xiIj/cYiI/3GIiI/3GIiP9xhOozwlzP9xiIj/cYiIj/cYiI/3GIiP9xhd8dMO/3GIiI/3GIiP9xiIj/cYiI/3GIiI/3GIiP9xiF3r0xT/cYiIj/cYiI/3GIiP9xiIj/cYiIj/cYiI/3GFrt1hL/cYiIj/cYiI/3GIiP9xiIj/SxGcXuZxiIiP9xiIj/cYiI/3GIXevTFI/3GIiP9xiIj/cYiI/3GIiI/3GIiP9xiIj/cYiI/3GEVbbLpJiIj/cYiI/3GIiP9xiIiP9xiIj/cYiI/3GIiP9xiIiP9xiIj/cYiI/z11kbOKbnGIiI/3GIiP9xiIj/cYhBsTz07P9xiIiP9xiIj/cYiI/3E/V6GxqF6I/3GIiP9xiIj/cYiIj/cYiI/3GIQZVM9quIj/cYiI/3GIiP9xiISsEsY+2P9xiIj/cYiIj/cYiI/3FMQXxL6I/3GIiI/3GIiP9xiIj/MGhCsae9iI/3GIiP9xiIiP9xiIj/T508JiyIj/cYiIj/cYiI/3GIiP9xiIj/cYiIStccUo5xiIj/cYiIj/cYiI/3GIiP9xiETFLMOt/3GIiP9xiIiP9xiIj/cYiI/0/VHBKucYiI/3GIiP9xiIj/cTit87hSDI/3GIiP9xiIiP9xiIj/cYhN1Rwyroj/cYiI/3GIiP9xiIj/cYiIj/cUfZHJJuj/cYiIj/cYiI/3GIiP9xiIST18bChxiIj/cYiI/3GIiI/3GIiP9xiIhG2RyiboiI/3GIiP9xiIj/cYiIj/RfissHVxiIj/cYiIj/cYiI/3GIiEqlPGWsiP9xiIiP9xiIj/cYiIQiuM7UeIj/cYiI/3GIiI/3GIiP9xiIhW79oQiI/3GIiP9xiIj/cYiI/3FOuSwkbf9xiIiP9xiIj/cYiI/3FFYWy56YiP9xiIiP9xiIj/cYiI/3GIiP9xiIiP9xiIj/cYiI/3GIiP9xiIiP9xiIj/cYiI/3FDMYzc5/9xiIj/cYiI/3GIiI/3FOozwlzI/3GIiP9xiIj/cYiIj/cYiI/3GIRL8sxA2P9xiIj/cYiIj/cYiI/3GIiP9xOtlRtiauiI/3GIiI/3GIiP9xiIhBj0z3C4j/cYiI/3GIiP9xiIiP9xgyX6G+oF6Ij/cYiI/3GIiP9xiIj/cYhLpTxFrHGIiP9xiIj/cYiI/3GIiI/3GIiP9xiIj/TgmcP2aP9xiIiP9xiIj/cYiI/3GIiP9xiIiP9xiE25LDRtiIj/cYiI/3GIiP9xiIiP9xiIj/cYiI/3FE2xzCTo/3GIiP9xiIj/cYiIj/cYiINttRuiSuiIj/cYiI/3GIiI/3GIiE5rXClKiP9xiIj/cYiI/3GIiI/3GEIxjOzniIiP9xiIj/cYiI/3GIiP9FvyzEDYiIj/cYiI/3GIiP9xiIj/cYiIQ8Us062IiI/3GIiP9xiIj/cYiI/3GIiI/3GIiP9xiITbksNG2Ij/cYiI/3GIiI/3GIiP9xQxWc3qaI/3GIiP9xiIiP9xiIj/cYiI/3GETbHMJO/3GIiP9xiIj/cYiIj/cYiI/3GIXevTFP9xiIiP9xiIj/cYiI/3GIiP9xiIiP9xiIj/cUGrPPVMiI/3GIiI/3GIiP9xiDiUIrdr3XGIiP9xiIiP9xiIj/cYiI/3GIiEfDLIPNcYiI/3GIiI/3GIiP9xiIj/cYhAF5z+hnGIiI/3GIiP9xiIj/cYhA3rwDFIiI/3GIiI/3GIiP9xiIj/cYiE8djB4niI/3GIiI/3GIiP9xiIj/cYiE25LDRtiI/3GIiI/3GIiP9xiIj/cYTB+MTgeIiP9xiIiP9xiIj/cYiEh1XIiq/3GIiP9xiIj/cYiIj/UfnQFoiI/3GIiP9xiIiP9xiIj/cYiI/0zBLEPtcYiI/3GIiP9xiIiP9xiIj/cYiI/3GIiP9xiIiP9b7dYSiP9xiIj/cYiIj/cYiI/3GIiP9xiIj/cYQOMcAs6IiP9xiIj/cYiIj/cYiI/3GIiP9xiEkLnH9GiIj/cYiI/3GIiP9xiIj/cYSJFMhuv/cYiI/3GIiP9xiIiP9xiIj/cYiI/3GIiP9xiIiP9xiIj/cYiI/3GIiP9xiIiP9xiIj/cYiI/3GIiP9Y9dkKj/cYiI/3GIiP9xiIj/cYiIj/cYiEDHLASNiIj/cYiI/3GIiP9xiIiP9I2RySboj/cYiIj/cYiI/3GIiP9xiIj/cYiIj/cYiI/3FT990IiIj/cYiIj/cYiI/3GIiP9xiIj/cYiIj/cYiI/3GIWfPXDIiI/3GIiI/3GIiP9xiIj/cYiI/3GIiI/3GIiP9C4xzhznGIiI/3GIiP9xiIj/cYiI/3GIiI/3GIiP9xiIj/cYiI/3GIiI/3GIXfHSDnGIiP9xiIj/cYiIj/cYiI/3GIiP9xiIj/cYiIj/cYiIMYdVv3iqiIj/cYiI/3GIiP9xiIj/cTfc8bkjDoiP9xiIj/cYiI/3GIiI/3GIiP9xiIj/cYTB+MTgeIiP9xiIiP9xiIj/cYiI/0jDLJPNiIj/cYiI/3GIiI/3GIiP8xL8Gw4D6P9xiIiP9xiIj/cYiI/3GIiP9xiISrssZE2Ij/cYiI/3GIiP9xiIj/cYiIj/cYiI/3GIiP9xiIj/cYiIj/cYiI/3GIiP9MuyxUTf9xiIj/cYiIj/cYiI/3GIiP9xiIj/cYiIj/cYQ+Ec0e6IiP9xiIiP9xiIj/cYiIM8dhvTieiIiP9xiIj/cYiI/3GIiP9BF5wPhoiP9xiIj/cYiI/3GIiP9xiIhHvSyULY/3GIiP9xiIj/cYiI/3GIg3s/O5TAyIj/cYiI/3GIiI/3GIiP9xTs8cEw5xiIj/cYiI/3GIiP9xiIiP9xhHpzyVjIiI/3GIiP9xiIiP9xiIj/cYhFePy4cP9xiIj/cYiIj/cYiI/0+5LCRtj/cYiI/3GIiP9xiIiP9HE5yuxoiI/3GIiP9xiIj/cYiIj/cYiIMl+hvqBe/3GIiP9xiIj/cYiI/3FEsNzE8oiI/3GIiP9xiIj/cYiIj/cYiITaM8NcyIj/cYiI/3GIiI/3GIiP9xiIhLc1xYyv9xiIj/cYiI/3GIiI/3GIiP9xSRGcfuaIiP9xiIj/cYiIj/cYiI/3GIhLQXxb6IiIj/cYiI/3GIiP9xiIU/fdCIj/cYiI/3GIiP9xiIj/Sb0sdC1xiIiP9xiIj/cYiI/3GIiP9xiIgyZaG9ml5xiIj/cYiIj/cYiI/3GIiP9xiIj/cYiIj/cYiI/3GIiP9xiIj/cYiIj/cYiI/3GIiP9xiIj/cYiIj/cYiI/3GIiP9xiIj/cYiIj/cYiI/3GIiP9xiIj/cYiIj/cYiEq7LGRNiP9xiIj/cYiI/3GIiI/3GIiP9xiIj/cYiI/3GIiI/3GIiP9xiIj/cYiI/3GIiI/3GIiP9xiIj/cYUPnQFoiP9xiIj/cYiI/3GIiP9xiIiP9xiIj/cYiI/3GIiP9xiIiP9xiIj/cYiI/3GIiP9xiIiP9F4RzB7v9xiIj/cYiIj/cYiI/3GIiP9xiIj/RF1syilxiIj/cYiI/3GIiP9xiIiP9xiIj/cYiI/0QPnN8GiIiP9xiIj/cYiI/3GIiP9xiIiP9xiIj/cYhA3RwDLoiI/3GIiP9xiIj/cYiIhNuSw0bYj/cYiI/3GIiP9xiIj/cYQyuM3Uf/cYiIj/cYiI/3GIiP9xiIj/cYiEPhHNHuiI/3GIiP9xiIiP9xiIj/cYiI/3GIiP9xiEfDLJPNj/cYiIj/cYiI/3GIiP9xiIj/cYhLbVxZKoiI/3GIiP9xiIj/cYiISsEsY+3/cYiI/3GIiI/3GIiP9xiIj/cYiI/3FOzxwTDnGIiP9xiIiP9xiIj/cYiI/3GIiP9xiIiP9xiIj/cYiI/3GIiP9xiIiP9xiIj/cYiI/3GIiP9xiIiP9xiIj/cYiI/3GIiP9xiIiP9xiIj/cYiI/3GIiP9xiIiP9xiIj/cYiI/1vz1gyP9xiIiP9xiIj/cYiI/3GITp08JiyP9xiIj/cYiI/3GIiP9xiIiP9xiIj/cYiI/3GIhLiUxXa/9xiIj/cYiI/3GIiI/3GIiP9KPXx8KIiP9xiIj/cYiI/3GIiEwljE2n/3GIiP9xiIiP9xiIj/cYiDVnJLuY24j/cYiI/3GIiP9xiIj/cYhCMYzs54iI/3GIiI/3GIiP9xiIj/cUMrjN1Hj/cYiI/3GIiI/3GIiP9xiEGPTPcLiIj/cYiI/3GIiP9xiIiP8/2PGxJw5xiIj/cYiI/3GIiI/3GIiP9xiIj/cYiI/3GE3VHDKuiI/3GIiP9xiIiP9xiIj/cYiI/3GIiP9xiIiP9xiIj/cYiI/3GIRUV8u6iIiP9xiIj/cYiI/3GIiI/0sRnF7mcYiI/3GIiP9xiIj/cYiIj/cYiEDHLASNiIj/cYiI/3GIiP9xiIiE25LDRtiP9xiIj/cYiI/3GIiP9xiIiP9xiIj/cYiI/3GIiP9xiIiP9xPe1BsxK+iI/3GIiP9xiIj/cYiI/3GErXHGKOiP9xiIj/cYiIj/cYiI/3GIiP9xiIj/cYhQ+dAWiP9xiIj/cYiI/3GIiI/1jv2RCP9xiIj/cYiIj/cYiI/3GIiP9xiIj/cU65LCRt/3GIiI/3GIiP9xiIj/cYiIQLE8BeyIiI/3GIiP9xiIj/cYiI/3GIiEPFLNOtiIiP9xiIj/cYiI/3GIhBeVz4aoiI/3GIiI/3GIiP9xiIj/cYSrssZE2IiP9xiIiP9xiIj/cYiIQas85UxxiIiP9xiIj/cYiI/3GIhLkOxG8XGIiP9xiIj/cYiIj/cYiI/0X4rLB1cYiIj/cYiI/3GIiP9xQo9M5wv/cYiI/3GIiP9xiIiP9CsTz07IiP9xiIj/cYiI/3GIiI/3GIiP9xiIj/cYiI/3GITdUcMq6I/3GIiP9xiIiP9xiIRL8sxA3/cYiI/3GIiP9xiIiP9xR70slC2IiP9xiIj/cYiI/3GIQY9M9wuIiP9xiIiP9xiIj/cYiI/3GIiP9xhX79kQ/3GIiP9xiIj/cYiIj/cYiIT/CsEPWIiP9xiIiP9xiIj/cYiI/3GIiP9xiIiP9xhNzxwzDoiI/3GIiP9xiIj/cYiI/3GIiIQ8Us062IiP9xiIj/cYiI/3GIiP9xgxoQS/XvuIiP9xiIiP9xiIj/cYiI/3GIQN0cAy6IiP9xiIj/cYiIj/cYiI/3GIiP9xiIj/cYiDtaQrWlvYiIj/cYiI/3GIiP9xiEJ6/NhQcYiIj/cYiI/3GIiP9xSti8YnSIj/cYiI/3GIiI/3GIhM8qxA1YiI/3GIiI/3GIiP9xiIQN0cAy6Ij/cYiI/3GIiP9xiIiP9xiIj/cYhHwyyTzY/3GIiP9xiIj/cYiIj/cTJ7kb6Ebo/3GIiP9xiIiP9xiIj/cYQbE89OyP9xiIj/cYiIj/cYiDMX0bzoLnGIiI/3GIiP9xiIj/cYiI/0jZHJJuiI/3GIiP9xiIiP9xiIj/cYiI/3GIiP9xiIiP9xiIj/cYiI/3GIiP9xiIiP9xiIhLV2xaiYj/cYiI/3GIiI/3GIiP9xiEn0rHC1iIiP9xiIj/cYiI/3GIiP9xiE3PHDMOiI/3GIiI/3GIiP9xiIj/cYiEfDLJPN/3GIiP9xiIiP9xiIj/cYiI/3GIiP9xiIXevTFP9xiIj/cYiI/3GIiI/3GIiP9xiIj/cYiI/3GIStccYo6P9xiIj/cYiIj/cYiI/3GIiP9xiIj/cYiIj/cYiIQ+Ec0e6P9xiIiP9xiIj/cYiI/3FEvyzEDYiP9xiIiP9xiIj/cYiIUPnfBnGIiI/3GIiP9xiIj/cYiI/3GIiI/3GIiP9xiIj/cU6jPCXMj/cYiIj/cYiI/3GIiP81x2G8OJ6IiP9xiIj/cYiI/3GIiP9xhB3rziFHGIiI/3GIiP9xiIj/cYiIQLE8BeyIiI/3GIiP9xiIj/cYiI/3GIiI/3GEGxPPTsj/cYiI/3GIiP9xiIiP9xiIj/cU6HTCeLiIj/cYiI/3GIiP9xiIQMcsBI2IiP9xiIiP9xiIj/cYiINVwBu6P+j/cYiI/3GIiP9xiIj/cYiIhZ7dcSiI/3GIiP9xiIiP9xiIj/cUuJTFdriI/3GIiP9xiIj/cYiI/3GIiI/3GIXevTFP9xiIj/cYiIj/cYiI/3GIiP9xiIj/cYiIj/cYiFnt1xKIiP9xiIiP9xiIj/cYiI/3GIiP9xiIiP9xhMO3xMSI/3GIiI/3GIiP9xiIj/cYhObPwpMIiIj/cYiI/3GIiP9xiIj/cYiIj/cYiI/3GIhExSyzrXGIiP9xiIj/cYiIj/cYiI/3GIhK1xxijv9xiIj/cYiI/3GIiP9xiIiP9xiIj/cYQo9M1wtxiIj/cYiI/3GIiP9xiIiP9xgx0AK+L/1xiIj/cYiIj/cYiI/3GIiP80M8G9zD6P9xiIiP9xiIj/cYiI/3GEMxjMzncYiI/3GIiP9xiIiP9xiIj/cYiI/3GIiP9xiIiP9xiIj/cYg8RFK0u63/cYiI/3GIiI/3GIiP9OH4w+B/9xiIj/cYiI/3GIiI/3GIQcjM43NxiIj/cYiI/3GIiI/3GIiP9xiIj/cYiI/3GIiI/0jZHJJuiP9xiIiP9xiIj/cYiI/3GIiP9xiEHHLOONcYiIj/cYiI/3GIiP9xiIj/cYiIj/cYiI/3GIiP9xiIj/cYiIj/cYiI/3GIiP9xiIj/cYiIj/cYiI/3GIiP9xiIj/cYiIj/cYiI/3GIiP9xiIj/cYiIj/cYiI/3GIiP9xiIhDxSzTrYiI/3GIiI/3GIiP9xiIj/cYiI/3GIiErBLGPt/3GIiI/3GIiP9xiIj/cYiI/0+5LCRtj/cYiIj/cYiI/3GIiP9xRVtsukmIiI/3GIiP9xiIj/cYiI/0y7LFRN/3GIiI/3GIiP9xiIj/cYiI/3GIiI/0W/LMQNiIj/cYiI/3GIiP9xiIiP9xiIj/cYiI/3GIiP9xiIiP9xiIj/cYiI/3GIiP9xiIiP9xiIj/cYiI/3GIiP9xiIiP9xiIj/cYiI/3GIiP9xiIiP9xiEVFfLuoiI/3GIiI/3GIiP9xiIj/cYRNscwk7/cYiI/3GIiP9xiIiP9xiIj/cYiI/3GIiP9xiIiP9xiIj/cTZGEbq57v9xiIj/cYiI/3GIiP9xiEfDLJPNj/cYiIj/cYiI/3GIiP9xTsDME/NxiIj/cYiIj/cYiI/3GD9WAbGp/v9xiIiP9xiIj/cYiI/3GIhFd1yoinGIiP9xiIiP9xiIj/cYhA3RwDLoiI/3GIiP9xiIj/cYiIj/cYhZ89cMiIj/cYiI/3GIiI/3GIhFRXy7qIj/cYiIj/cYiI/3GIiP9xNkYRurnu/3GIiP9xiIj/cYiIj/cUtzXFjKiIj/cYiI/3GIiP9xiIj/cT0W9LPpC4/3GIiP9xiIiP9xiIj/cYiE3PHDMOiP9xiIj/cYiI/3GIiI/3GIg245K6HG2IiP9xiIiP9xiIj/cYiI/3GITdUcMq6I/3GIiP9xiIj/cYiIj/cYiEfEzJOz/3GIiP9xiIj/cYiIj/cYQOMcAs6Ij/cYiIj/cYiI/3GIiP9xiIj/cYiEV4/Lhw/3GIiP9xiIj/cYiI/3GIhQ+dAWj/cYiI/3GIiP9xiIiP9xhOh0wni4j/cYiIj/cYiI/3GIiP9xiIj/cYiIRVtsukmP9xiIj/cYiI/3GIiI/3FOuSwkbf9xiIj/cYiI/3GIiP9xiIiP9xiIj/cYiEenPJWMiP9xiIiP9xiIj/cYiI/3FOuSwkbf9xiIj/cYiIj/cYiI/3GIiP9xiIj/cYiIj/cYiI/3GIiP9xiIj/cYiIj/cYiI/3GIhLbVxZKoj/cYiI/3GIiI/3GIg7b5G1kG6I/3GIiI/3GIiP9xiIhNnTw2LIiIj/cYiI/3GIiP9xiIj/cUtzXFjKiIj/cYiIj/cYiI/3GIiEJHfOuIj/cYiI/3GIiP9xiIj/cYiIWe3XEoiI/3GIiP9xiIiP9xiIj/cYiEDjHALOiP9xiIj/cYiI/3GIiP9xiIiP9xiIj/cYiI/3GIiP9b7dYSiI/3GIiP9xiIj/cYiIhKuyxkTY/3GIiP9xiIj/cYiI/3GIiI/3GIiP9xg2DjG68c6IiP9xiIj/cYiI/3GIiP9xiIiP9xiIj/cYhW9doKiI/3GIiI/3GIiP9xiIj/cYiI/3GDAis7DtTI/3GIiP9xiIj/cYiI/3GIiI/3GIiP9xiIj/cYiI/3GIiI/3GIiP9xhGKYytZ4/3GIiP9xiIj/cYiIj/cYiI/3GIiP9xiEJ6/NhQcYiIj/cYiI/3GIiP9xiEq7LGRNiI/3GIiI/3GIiP9xiISqU8ZayIj/cYiIj/cYiI/3GIiP9xiIj/cYiIj/cYhZ89cMiIj/cYiI/3GIiI/3GIiP9xiIj/cYiI/0+5LCRtj/cYiIj/cYiI/3GIiP9xiIj/cU0fjC4HcYiIj/cYiI/3GIiP9xhIkUyG6/9xiIj/cYiI/3GIiP9xiIhT990Ij/cYiI/3GIiP9xiIiP9xiIj/cYiI/3GIiE25LDRtiP9xiIiP9xiIj/cYiI/3GIiP9xTrksJG3/cYiIj/cYiI/3GIiP9xiISrssZE2I/3GIiI/3GIiP9xiIj/cYiI/3GDw9sbTCToiP9xiIj/cYiI/3GIiP9xV/XZCv9xiIj/cYiI/3GIiP9xiIiEF5XPhqiI/3GIiP9xiIj/cYiI/3GIiI/3GIiP9xiIj/cYiI/3GIiI/3GIiP9xiIj/cYiI/3GIhJEZx+5oj/cYiI/3GIiP9xiIj/cYiIj/cYiI/3GIWu3VEnGIiI/3GIiP9xiIj/cYiI/3GEufPFYMj/cYiI/3GIiP9xiIiP9xiIj/cYiI/3GIiP9xhBsTz07Ij/cYiI/3GIiP9xiIj/cYiErBLGPtj/cYiIj/cYiI/3GIiP9xiIj/cYhEvyzEDYj/cYiI/3GIiP9xiIj/cYNY+Bu3B+j/cYiI/3GIiP9xiIj/cYiIhAsTwF7IiI/3GIiP9xiIj/cYiIj/cUMrjN1Hj/cYiI/3GIiP9xiIj/cYiIhT990I/3GIiP9xiIj/cYiIj/cYiI/3GIiP9xiIj/cYiIj/cYiI/3GIiP9xhHpzyVjIiIj/cYiI/3GIiP9xiIj/cYiIj/cYiI/3GIiP9xPFvitKQdj/cYiIj/cYiI/3GIiP9xiEenPJWMiIj/cYiI/3GIiP9xiIj/cYQl1s6imIj/cYiI/3GIiP9xiIiEe9LJQt/3GIiP9xiIj/cYiI/3GIPCqjtNVciIj/cYiI/3GIiP9xiED6rAFViP9xiIj/cYiI/3GIiIR5FMluuI/3GIiP9xiIiP9xiIg/HiGx4d6I/3GIiP9xiIiP9xiIj/cUS/LMQNiI/3GIiP9xiIiP9xiIhHkUyW64j/cYiIj/cYiI/3GIiP9xhK2LxidIj/cYiI/3GIiI/3GIiP9xiIj/cUHjHOHOcYiI/3GIiP9xiIj/cYiIj/cYhN1rwylIj/cYiI/3GIiP9xiIj/TTt8TEiIiP9xiIj/cYiIj/cYiITB+MTgeP9xiIj/cYiI/3GIiI/3GEulPEWscYiI/3GIiP9xiIiP9xhAAawA9Y/3GIiP9xiIiP9xiIj/cU6jPCXMj/cYiI/3GIiI/3GIiP9xT3FcCOpxiIj/cYiI/3GIiP9xiIiP9xiIj/cYV+/YEHGIiI/3GIiP9xiIj/cYiI/3GIiI/3GITc8cMw6Ij/cYiI/3GIiP9xiIj/cYiIj/cYiI/3GIiP9xiE6HTCeLiP9xiIj/cYiI/3GIiI/3GIiP9xiIj/cYiI/3GIiI/17r0xSIj/cYiI/3GIiI/3GIiP9Y9dkK/3GIiP9xiIiP9xiIj/cYRNscwk7/cYiI/3GIiP9xiIj/cYiIj/cYiI/3GIiP9xiIj/cYiIj/cYiI/3GIiP9xiIQas89UyP9xiIj/cYiI/3GIiP9xiITDt8TEj/cYiI/3GIiI/3GIiP9xiEe9LJQtiP9xiIj/cYiIj/cYiI/3FGKYytZ4j/cYiI/3GIiP9xiIiEeLTJdLiI/3GIiI/3GIiP9xiIj/cYhCXWzqKYj/cYiI/3GIiP9xiIj/cYiIj/cYiI/3GIiP9xiIj/cYiIhW9doKj/cYiI/3GIiP9xiIiP9xiIj/cYiI/3GIiP9Kb1xpCnGIiI/3GIiP9xiIj/cYiI/3GIiI/3GIiP9xiIj/cYiI/3GFfv2RD/cYiI/3GIiP9xiIiP9xiIj/cYiI/3GIiP9xiIiP9xiIj/cYiI/3GIiP9xiIiP9xiIj/cYiIUPnfBnGIiI/3GIiP9xiIj/cYiI/3GIiEbZHKJuiIj/cYiIj/cYiI/3GIiP9xiIj/cYiIj/cYiI/3GEYNnK8miI/3GIiI/3GIiP9xiIhKpTxlrIj/cYiIj/cYiI/3GIiP9xiIj/cYiIj/cYiI/3GIiP9xg5WgG2pf5xiIj/cYiI/3GIiP9xiIiP9xiIj/cYiIVvXaCo/3GIiI/3GIiP9xiIj/Rqk8pWxxiIiP9xiIj/cYiI/3GFD50BaIj/cYiI/3GIiP9xiIj/cYiIj/cYiI/3GIiP9xiIQ9sc0k6IiP9xiIj/cYiIj/cYiEknjH2H/3GIiP9xiIj/cYiI/3GIiI/3GIiP9xiIj/cYiI/3GIStccYo6P9xiIj/cYiIj/cYiI/3GIiP9xPERStLutiP9xiIiP9xiIj/cYiI/3GIiP9KQ3x7yIj/cYiI/3GIiP9xiIiP9xiIj/cYiDn1QbcKvoiI/3GIiP9xiIj/cYiIj/cYiI/3GIhNozw1zIiI/3GIiI/3GIiP9xiIj/cU6jPCXMj/cYiIj/cYiI/3GIiP9xiIRKk8xWyI/3GIiP9xiIj/cYiI/3GEw7fExIiP9xiIj/cYiIj/cYiI/3Fd8dMOj/cYiI/3GIiI/3GIiP9xiIj/cYiI/3GIiI/3GIiP9xiIj/cYiD5gg7KffIiIj/cYiI/3GIiP9xiIj/cTxaQrSlvY/3GIiI/3GIiP9xiIj/cYiI/3GEHdHOIucYiI/3GIiI/3GIiP9xiIj/cYiEMVnM6mcYiIj/cYiI/3GIiP9xiIj/cYiITzl8HGj/cYiI/3GIiI/3GIiP9xiIj/cYiI/3GIiI/3GISIzshzH/cYiI/3GIiP9xiIj/cYg4k4G3bH5xiIiP9xiIj/cYiI/3GIiP9xiIiP9xhNzxwzDoiI/3GIiP9xiIj/cYiI/3FX9dkK/3GIiP9xiIj/cYiI/3GIiI/3GIiP9xiIj/cYiI/3GIhKuyxkTYiP9xiIj/cYiI/3GIiP9xiIiP9xiIj/cYiI/3GIiP9xiIiP9xiIj/cYiI/3GIiDrhkrUebXGIiP9xiIj/cYiI/3GIiD5uMrKRzYiP9xiIiP9xiIj/cYiISrssZE2P9xiIj/cYiIj/cYiI/3GIiEeRTJbriI/3GIiP9xiIj/cYiI/3FOzxwTDnGIiP9xiIiP9xiIj/cYiI/3GIhBqzz1TI/3GIiP9xiIj/cYiI/0QxjNznj/cYiI/3GIiI/3GIiP9xQw+c3waIj/cYiIj/cYiI/3GIiP9C3RzyLo/3GIiP9xiIj/cYiIj/cYiI/3GIQOMcAs6Ij/cYiI/3GIiP9xiIj/cT3XUbMoroiIj/cYiI/3GIiP9xiIM91RvSKuiIiP9xiIj/cYiI/3GIg4j8K4cD3/cYiI/3GIiP9xiIiP9xiIj/cYiI/3GIiP9xiIiP9xR9kckm6P9xiIiP9xiIj/cYiI/3FPbPwZMP9xiIiP9xiIj/cYiI/3GESw3MTyiI/3GIiP9xiIj/cYiI/0sRnF7mcYiIj/cYiI/3GIiP9xiIj/cYhOozwlzP9xiIj/cYiI/3GIiP9xiIiP9xTrksJG3/cYiI/3GIiP9xiIj/cYiIj/cUY/fKwI/3GIiI/3GIiP9xiIj/cYiDe/YblAnoj/cYiI/3GIiP9xiIiP9V99sIcYiI/3GIiP9xiIiP9xiIQbE85OxxiIj/cYiI/3GIiI/3GIiP9xhd8dMO/3GIiP9xiIiP9xiIj/cYiI/3GIiP9xiE3PHDMOiI/3GIiI/3GIiP9xiIg97UGyEr5xiIj/cYiI/3GIiI/0QVnN6miI/3GIiP9xiIj/cYiITp08FixxiIj/cYiI/3GIiI/3GD3aM7MlzIiI/3GIiP9xiIj/cYiI/3GIhPI4wdx4j/cYiIj/cYiI/3GIiP9xiErXHGKOj/cYiI/3GIiP9xiIiP9xiIj/cYiI/3GIiP9xiIiP9xiIj/cVf12ApxiIj/cYiIj/cYiI/3GIiP9xhBlUz2q4iI/3GIiP9xiIj/cYiDPjUb0croiI/3GIiP9xiIj/cYiISsEsY+3/cYiI/3GIiI/3GIiP9xhKwSxj7YiP9xiIj/cYiI/3GIhEqTzFbIj/cYiI/3GIiP9xiIiP9xiIj/TMEsQ+1xiIj/cYiI/3GIiP9xiIR70slC2I/3GIiP9xiIj/cYiI/3GIiI/3GIhW9doKiP9xiIj/cYiIj/cYiI/3E35DO5G8yI/3GIiP9xiIj/cYiI/3GIiDnvQbcQvoiIj/cYiI/3GIiP9xiIj/cUufPFYMiP9xiIj/cYiI/3GIiI/3GIiP9xiIj/Sj18fCiIj/cYiI/3GIiP9xiIiP9xiIj/Ro7stxGI/3GIiP9xiIj/cYiIj/SMMsk82IiP9xiIj/cYiI/3GIg7b5G1kG6Ij/cYiI/3GIiP9xiIhOcVwo6o/3GIiI/3GIiP9xiIj/cTJR8r6uDYiIj/cYiI/3GIiP9xiIj/cUcNnI8mcYiI/3GIiP9xiIj/cYiIj/cTHstb8TSv9xiIiP9xiIj/cYiI/3E1Y6G7nF6IiP9xiIj/cYiI/3GIiI/3FIkUyG6/9xiIj/cYiIj/cYiI/3GIiP9xiIhKwSxj7f9xiIj/cYiIj/cYiI/3GIiP9xiIj/cYS4rsV1GI/3GIiI/3GIiP9xiIj/cYiI/3GIiI/3GIiP9e8dMOiP9xiIj/cYiIj/cYiI/zmUIrhr3Yj/cYiI/3GIiI/3GIiP87DnK28Y2P9xiIj/cYiI/3GIiI/0ylPFWsj/cYiI/3GIiP9xiIiP9xhGDZyvJoiP9xiIj/cYiIj/cYiI/3GIiP9xiIj/cYhGKYytZ/9xiIiP9xiIj/cYiI/3GIQccs441xiIj/cYiIj/cYiI/3GIiDSrcbxUjo/3GIiP9xiIj/cYiIj/cYiI/3GE6jPCXM/3GIiP9xiIiP9xiIj/cYiI/0XbHMJOiP9xiIj/cYiI/3GIiI/3GIgxy6K+NF1xiIj/cYiI/3GIiP9xiIiP9xQZVM9quIiP9xiIiP9xiIj/cYiI/3GEGVTPariIj/cYiI/3GIiP9xiIiD5WAbKp/oiP9xiIj/cYiIj/cYhBstz00v9xiIj/cYiIj/cYiI/3GIiP9xg97UGzEr6I/3GIiP9xiIiP9xiIj/T9a8EpRxiIj/cYiI/3GIiP9xiIiP84B+a5+BmP9xiIiP9xiIj/cYiIO1mhtaZeiI/3GIiP9xiIj/cYiIO0IRtb3uiIj/cYiIj/cYiI/3GIiDVjobucXv9xiIj/cYiI/3GIiP9xiEPhHNHuiIj/cYiI/3GIiI/3GIiP9xiIj/cYiI/3GIhK1xxijv9xiIj/cYiIj/cYiI/3GIiP9xiIj/cYiD0Os7LxTHGIiP9xiIj/cYiIj/cYiISEN8i8iI/3GIiI/3GIiP9xiIj/cYiDqx87ZODIiI/3GIiP9xiIj/cYiIj/QTOM/MdxiIiP9xiIj/cYiI/3GIRMUsw63/cYiI/3GIiI/3GIiP9xiIj/cYiI/3GIiI/3GIiP9xiIj/cYiI/3GIiI/3GIRUV8u6iIj/cYiIj/cYiI/3GIiP9xiIj/cYiIj/cYiI/3GIiP9xiIj/cYiIj/cYiI/3GIiP9xiIj/cYiIj/cYiI/3GIiP9xiIj/cYiIj/cYiI/3GIiP9xiIj/cYiIj/cYiI/3GIiP9xiIj/cYiIj/cYiI/3GIiP9xiIj/T6TcJbKIj/cYiI/3GIiP9xiIiP9xiIj/cTGvsr9QTYiI/3GIiI/3GIiP9xiIj/cYiI/3GIiI/3GIiP9xiIj/Sj18fCiIj/cYiI/3GIiP9xiIiP9xiIj/cYhBxyzjjXGIiP9xiIj/cYiIj/cYiIQLE8BeyIiP9xiIj/cYiIj/cYiI/3GIiP9xiIj/cYiIj/cYXfHTDv9xiIj/cYiI/3GIiI/3GIiP9xiIj/cUHjHOHOcYiI/3GIiP9xiIj/cYiIj/cYiI/3GIiP9xiIj/cYiIj/cYiI/3GIiP9xiIj/cYiIj/cYiI/3GIiP9xiIj/cYiIj/cYiI/3GIiP9xiIj/cYiIj/cYiI/3GIiP9GjUy3K4j/cYiI/3GIiP9xiIhZ89cMiI/3GIiP9xiIj/cYiIj/cYiI/3GIiP9xiIj/cYiIj/cYiI/3GIiP9xiIj/cYiIj/cYiI/3GIiP9xiIj/cYiIj/cYiI/3GIiP9xiIj/cYiIj/cYiEqfPGYMiIj/cYiIj/cYiI/3GIiP9xQ0d8y4hxiIj/cYiI/3GIiP9xiIiP9xiIj/cYhNuSw0bYiI/3GIiP9xiIiP9xiIj/cYiI/3GIiP9xiIiP9xiIj/cYhKwsxj04j/cYiI/3GIiI/3GIiP9xiIj/cYiI/3GIiI/0j2rJCV/3GIiP9xiIiP9xiIj/cUTFLMOtiP9xiIj/cYiI/3GIiI/3GIiP9xiIhKwSxj7f9xiIj/cYiI/3GIiI/0pvXGkKcYiI/3GIiP9xiIj/cYiIhT990I/3GIiP9xiIj/cYiIj/cYiITojsJ3H/cYiI/3GIiP9xiIj/cYiIhJ7qxxFYiP9xiIiP9xiIj/cYiI/3GIiESO7McRiI/3GIiI/3GIiP9xQo9M5wv/cYiI/3GIiP9xiIj/cYiIhBj0z3C4/3GIiI/3GIiP9xiIhc8dQOiI/3GIiI/3GIiP9xiIhEqTzFbP9xiIiP9xiIj/cYiI/3GE3VHDKuiI/3GIiP9xiIj/cYiIj/cYiETFLLOtcYiI/3GIiP9xiIj/cYiIj/cYiI/3GIiP9xiIj/ReEcwe6P9xiIj/cYiI/3GIiI/3GIiP9xiIj/cYiI/3GIiI/3GIiP9PuswkU4/3GIiP9xiIiP9xiIj/cYiDwScrTtjYiP9xiIj/cYiI/3GIiI/3GIOuIzth3M/3GIiI/3GIiP9xiIj/cYiI/0vurGEViI/3GIiP9xiIiP9xiIj/cYiI/3GIhLnzxGDHGIiP9xiIj/cYiI/3GIiE6HTCeL/3GIiP9xiIiP9xiIj/cYXfHTDv9xiIj/cYiIj/cYiI/3GIiP9xiIj/cYhH2rySVP9xiIiP9xiIj/cYiI/3GEV4/Lhwj/cYiIj/cYiI/3GIiP9xiIj/cYiIj/cUMrjN1Hj/cYiI/3GIiP9xiIj/cYiIj/cYiI/3GIiP9xiIj/cYiIj/cYiI/3GIiP9xhNzxwzDoiI/3GIiP9xiIiP9xiIj/cYiI/3GIQbE89Oz/cYiIj/cYiI/3GIiP9xiIj/cYiIj/cYXfHTDv9xiIj/cYiI/3GIiI/3GIiP9xiIj/cYiE6dPCYs/3GIiP9xiIj/cYiI/3GIQAGsAPWP9xiIj/cYiI/3GIiI/3GIhNzxwzDoj/cYiI/3GIiP9xiIj/cTf6I7kF3I/3GIiP9xiIj/cYiIhJEZx+5v9xiIj/cYiI/3GIiP9xg390G4CL5xiIj/cYiIj/cYiI/3GIiP9xiIj/cYTc8cMw6IiP9xiIiP9xiIj/cYiI/0aTTLbLj/cYiI/3GIiP9xiIj/cYiITc8cMw6P9xiIiP9xiIj/cYiI/3GIiP9xiIiP9xiIj/cYiI/0QxjNznj/cYiI/3GIiP9xiIiP9xORIxt+3OiIj/cYiI/3GIiI/3GIiP9xiIj/cYiI/3GIiI/3GIiP9xiIj/cYSG9ciQqIj/cYiIj/cYiI/3GIiP9xRMUsw62I/3GIiP9xiIiP9xiIj/cYiI/3GIiP9xiDP64b0FHoiI/3GIiP9xiIj/cYiDVHsbu4ToiP9xiIiP9xiIj/cYiIRHdcyIqIiP9xiIj/cYiIj/cYiI/3GIiP9PzxwjDv9xiIj/cYiI/3GIiI/3GIiP9xiFnz1wyIiP9xiIiP9xiIj/cYiI/3GIiP9xiIiP9xiIj/cYha7dUScYiIj/cYiI/3GIiP9xiIj/cYiIj/cYTqM8Jcz/cYiI/3GIiP9xiIiP9xiIhW79oQiP9xiIiP9xiIj/cYiI/3GIiP9xiIiP9xiIj/cYiI/3GIiP9xXevTFIiP9xiIj/cYiI/3GIiI/3GIiP9xiIj/cYiI/3GIU/fdCIiP9xiIj/cYiI/3GIiI/3GIiP9xiIj/cYiI/3GIiEDdHAMuiP9xiIiP9xiIj/cYiI/3GIiP9xiIhA3RwDLoj/cYiIj/cYiI/3GIiP9xiIj/cYhJC5x/RoiI/3GIiP9xiIj/cYiIj/SNkckm6I/3GIiI/3GIiP9xiIj/cYg2KiG61d7/cYiIj/cYiI/3GIiP9xiIj/cYiIj/cYiI/3GIiP9R+dAWiIiP9xiIj/cYiI/3GIiP9xiIiP9xiIj/cYiI/3GIiP9xiITnFcKOqI/3GIiI/3GIiP9xiIhT990I/3GIiI/3GIiP9xiIj/cYiI/3GFf12ApxiIj/cYiI/3GIiP9xiIiDrwOLUPx3GIiP9xiIj/cYiIj/cYiEqfPGYMiIj/cYiIj/cYiI/3GIiP9xiEHHLOONcYiI/3GIiI/3GIiP9xiIj/cUMVnN6miP9xiIiP9xiIj/cYiI/17x0w6I/3GIiI/3GIiP9xiIj/cYiI/3FLuyxETXGIiI/3GIiP9xiIj/cYiI/3GIR8Msk82P9xiIiP9xiIj/cYiI/3FGE5yuxoiP9xiIiP9xiIj/cYiI/0m9LHQtcYiI/3GIiI/3GIiP9xiIhJ7qxxFYiI/3GIiP9xiIj/cYiISsEsY+3/cYiIj/cYiI/3GIiP9xiIj/cUGy3PTSiI/3GIiP9xiIj/cYiIj/QuMc4c5xiIj/cYiIj/cYiI/3GIiP9xiIj/W+3WEoiP9xiIj/cYiI/3GIiI/0OPTOcL/3GIiI/3GIiP9xiIj/cYhDK4zNR3GIiP9xiIiP9xiIj/cYiI/3GIiP9xiIhK1xxSjnGIiP9xiIiP9xiIj/cYiI/3GIiP9xiIiP9xV/XYCnGIiP9xiIj/cYiIj/cYiI/3GIiP9xiIj/TKU8VayI/3GIiP9xiIj/cYiI/3GIiI/3GIhZ7dcSiIj/cYiIj/cYiI/3GIiP9xiIj/cUHHLPONj/cYiIj/cYiI/3GIiP9xiIhNozw1zIiI/3GIiP9xiIj/cYiI/3GEh1XIiqiP9xiIiP9xiIj/cYiI/04JnD9mj/cYiIj/cYiI/3GIiP9xiEufPFYM/3GIiP9xiIj/cYiI/3GIg8PlK0wa2P9xiIj/cYiI/3GIiI/3GIiP9V99sIcYiI/3GIiI/3GIiP9xiIj/cUGrPPVMiIj/cYiI/3GIiP9xiIj/cYhLpTxFrHGIiP9xiIj/cYiI/3GIiI/3GIiP9xiIj/cYiI/3GFf12ApxiIj/cYiI/3GIiP9xiIiP9xiIj/cYiI/3GIiP9xiIiP9xiIj/cYiI/3GIiP9xiIiP9F4RzB7v9xiIj/cYiIj/cYiI/3E/dDKwi81xiIiP9xiIj/cYiI/3GIiP9xRMUsw62I/3GIiI/3GIiP9xiIj/cYTB+MTgeIiP9xiIiP9xiIj/cYiI/3FT990IiIiP9xiIj/cYiI/3GIhW9doKiI/3GIiP9xiIj/cYiI/3GIiI/3GIiP9xiIj/cYiI/3GIiI/3GIiP9xiIj/cYiI/3GIiI/3GIiP9xiIj/cUrXHGKOiI/3GIiP9xiIj/cYiIj/cYhFd1y4iv9xiIj/cYiI/3GIiP9xiIg63dO2IiyP9xiIj/cYiI/3GIiP9xMmQBvpv+iI/3GIiP9xiIj/cYiIR4tMl0uIiP9xiIiP9xiIj/cYiI/3GIiP9xiIiP9xiIj/cYQOMcAs6IiP9xiIj/cYiI/3GIiP9xiIiP9xiIj/cYiI/3GIiP9xiIiP9xiIj/cYiI/3GEHHLPON/3GIiP9xiIiP9xiIj/cYiI/3GIhOcVwo6oj/cYiI/3GIiI/3GIiP9xTodMJ4uIiP9xiIj/cYiI/3GIiEABrP/lcYiI/3GIiP9xiIj/cYiIj/cYiI/3GDYtA7rS/Ij/cYiI/3GIiP9xiIg4R/K4uA2IiP9xiIj/cYiIj/cYiI/3GEAtjP0ncYiI/3GIiP9xiIiP9xR70slC2IiP9xiIj/cYiI/3GIiI/3GIQBec/oZxiIj/cYiI/3GIiI/3GIhJ7qxxFYiIj/cYiI/3GIiP9xiIhPOXwcaP9xiIj/cYiI/3GIiI/3GINVwBu6P+iP9xiIiP9xiIj/cYiI/3FBsTz07Ij/cYiIj/cYiI/3GIiP9xTrksJG3/cYiI/3GIiI/3GIiP9xiIj/cYiI/04JnD9miP9xiIj/cYiI/3GIiP9xiIiE3VHCKucYiI/3GIiI/3GIiP9xiIj/cYQbE89OyP9xiIiP9xiIj/cYiI/3GIiP9xiIiP9xiIj/cYiI/3GIiP9xiIiP9xiIj/cYWvPVDHGIiP9xiIiP9xiIj/cYiI/3GIiP9xiIUPnQFo/3GIiP9xiIj/cYiIj/cYiI/3GIiP9xiIj/cYiIj/cYiI/3GIiP9xhN1RwyroiP9xiIj/cYiI/3GIiI/3GIiP9xiIj/RcUsw62Ij/cYiI/3GIiI/3GIiP9xiIj/cYiI/3GIiIWe3XEoiP9xiIj/cYiIj/cYiI/3GIiP9xiIj/cYiIj/Rb8sxA2IiP9xiIj/cYiI/3GIiI/3GIRimMrWf/cYiI/3GIiP9xiIj/cYhPI4wdx4iP9xiIiP9xiIj/cYiI/3GIiP9xiIiP9xiFbv2hCIiP9xiIiP9xiIj/cYiI/3GIiP9xiIiP9xiIj/cYiI/3GIiP9xiIiP9xiIj/cYiI/3GIhNuSw0bYiP9xiIiP9xiIj/cYiI/3GIiP9xiIiP9xiIj/cYiI/3GIiP9xiIiP9xiIj/cYiI/3GFb12gqIiI/3GIiP9xiIj/cYiI/3GIiI/3GIiP9xiIj/cYiI/3FBsTz07IiP9xiIj/cYiI/3GIiP9xiIRMUss61xiIiP9xiIj/cYiI/3GIiEfDLIPNcYiI/3GIiI/3GIiP9xiIj/cYiI/3GIiI/3GIiP9xiIj/cYiI/3GIiI/3GIiP9xiIj/cYiI/3GIiI/3GIiP9xiIj/cYiI/3GIiI/3GIiP9xiIj/cYiI/3GIiI/3GIiP9xiIj/cYiI/3GIiI/3GIiP9xiIj/cYiI/3GIiI/3GIiP9xiIj/cYiI/3GIiI/3GIiP9xiIj/cYiI/3GIiI/1vz1gyP9xiIj/cYiI/3GIiI/3GEulPEWscYiI/3GIiP9xiIiP9xiIj/cYiI/3GIiP9xiIiP9xiIj/cYiI/3GIiP9xiIiP9xNN1RvCKuj/cYiI/3GIiP9xiIiP9xiIhHkUyW64j/cYiIj/cYiI/3GIiP9xiIQbE85OxxiIiP9xiIj/cYiI/3GIiP9xRL8sxA2IiP9xiIj/cYiI/3GIiP9xhHwyyTzYj/cYiIj/cYiI/3GIiP9xiIj/PW+RtJBuj/cYiI/3GIiP9xiIiP9xiIj/cYiI/3GIiP9xiIhKwSxj7f9xiIiP9xiIj/cYiI/3GIiP9xiIiP9xiIj/cYiI/3GIiP9xiIiP9xiIj/cYiI/3GIiP9xiIiP9xiIj/cYiI/3GIiP9xiFP33QiIj/cYiI/3GIiP9xiIiP9xiIj/cYiI/3GIiP9xiIiP9xiIj/cYiI/3GIiP9xiIiP9xiIVu/aEIiP9xiIiP9xiIj/cYiI/3GIiP9xiIiFnz1wyI/3GIiP9xiIj/cYiIj/cYWvPVDHGIiP9xiIj/cYiIj/cYiI/0NdbOopiIj/cYiIj/cYiI/3GIiFnt1xKIiP9xiIj/cYiI/3GIiP9xiIiP9xiIj/Rdscwk6I/3GIiP9xiIj/cYiI/3FFjUy3K4/3GIiP9xiIiP9xiIj/cYiIRT98vAiIj/cYiI/3GIiP9xiIiP9C5LzhtHGIiI/3GIiP9xiIj/cYiI/3GEZFfJuocYiI/3GIiP9xiIiP9xiIj/cYg7qlO0VaxxiIiP9xiIj/cYiI/3GIiDD7QbAUvv9xiIj/cYiIj/cYiI/3GIiP9GYWy56YiI/3GIiI/3GIiP9xiIj/TiWMLadxiIj/cYiI/3GIiI/3GIiP9xRKrcxVKIiI/3GIiP9xiIj/cYiI/3FGW2yaSXGIiP9xiIj/cYiI/3GIiI/3GDJ8Mr6Dzf9xiIiP9xiIj/cYiI/3GIiP85gHO4f4yIiP9xiIiP9xiIj/cYiI/3GIiP9xiIiP9xiIj/cYiI/3GIiP9xiIiP9xiIj/cYiI/3GIQOMcAs6Ij/cYiI/3GIiP9xiIiP9xiIj/cYiI/3GIiP9xiIStccYo7/cYiI/3GIiI/3GIiP9xiIj/cYiI/3GIiI/3FH2RySbo/3GIiI/3GIiP9xiIj/cU65LCRt/3GIiP9xiIiP9xiIj/cYha7dUScYiIj/cYiI/3GIiP9xiIj/cYiIj/cYiI/3GITyOMHceIj/cYiI/3GIiP9xiIiP9xiIj/cYhKpTxlrIiI/3GIiI/3GIiP9xiIRMUss61xiIj/cYiI/3GIiI/3GIiP9xROEcse5xiIiP9xiIj/cYiI/3GIiP9xiIiP9xiIR8Msk83/cYiI/3GIiP9xiIj/cYgxtlO/SayI/3GIiP9xiIj/cYiIj/cYRL8sxA2I/3GIiP9xiIj/cYiIj/cYhH2RyCbnGIiI/3GIiP9xiIj/cYiI/3GIiI/3GIiP9xiIj/cYiI/3GIiI/3GIiP9xiIj/cYiI/3GIiI/3GIiErBLGPt/3GIiP9xiIj/cYiI/3GIiI/3GIiP9xXevTFIj/cYiIj/cYiI/3GIiP9xiIQPqsAVWP9xiIj/cYiI/3GIiI/3GIiEh1XHiqcYiI/3GIiP9xiIj/cYiIj/TJ88VgyI/3GIiP9xiIiP9xiIj/cU6HTCeLiIj/cYiI/3GIiP9xiIj/cYiIQN0cAy6I/3GIiI/3GIiP9xiIj/cYiI/3GIiI/3GEPhHNHuiIj/cYiIj/cYiI/3GIiP9xiIj/cYiIj/Qqs89UyIiP9xiIj/cYiIj/cYiF3r0hRxiIj/cYiIj/cYiI/3GIiP9xiIj/cYiIj/cYiEPhHNHuiP9xiIiP9xiIj/cYiI/3GIiP9xiIiP9xiIj/cYiI/3GIiP9xiIiP9xiIj/cYiI/3GIiP9xiIiP9xiIhG2RyiboiI/3GIiP9xiIj/cYiI/3GIiI/3GE3PHDMOiIj/cYiI/3GIiP9xiIj/cYiIhKuyxkTY/3GIiP9xiIj/cYiI/3GIiI/3GIiP9Y79kQj/cYiIj/cYiI/3GIiP9xiIj/cUrBLGPtiIj/cYiIj/cYiI/3GIiP9xRKk8xWyIiI/3GIiP9xiIj/cYiI/3E8PbG0wk6IiP9xiIj/cYiI/3GIhPHYweJ4iP9xiIiP9xiIj/cYiISp88ZgyIiP9xiIj/cYiI/3GIiP9xiIiP9xhNzxwzDoiI/3GIiP9xiIj/cYiI/3GEulPFWs/3GIiP9xiIj/cYiI/3GIiI/01tXEkq/3GIiP9xiIj/cYiI/3GIiI/3GIiP9KJ4x9h4iI/3GIiP9xiIj/cYiIj/cYiI/3GIiP9xiIj/TTt8TEiIiP9xiIj/cYiIj/cYiI/0mnPIWM/3GIiP9xiIiP9xiIj/cYiISp88ZgyIiP9xiIj/cYiI/3GIhCK4ztR4iI/3GIiI/3GIiP9xiIj/cYiI/3GIiI/3GIhA4xwCzo/3GIiI/3GIiP9xiIj/cYhHpzyVjIiI/3GIiP9xiIj/cYiI/3GITyOMHceIj/cYiIj/cYiI/3GIiP9xhDK4zdR/9xiIj/cYiIj/cYiI/3GIiEGPTPcLiP9xiIj/cYiI/3GIiI/3FExSzDrYj/cYiI/3GIiP9xiIj/cUWU7Lax/3GIiP9xiIiP9xiIj/cYiI/3GIiP9xiIiP9xiIj/cYiI/3GIiP9xiIiP9xiIj/cYiI/3GIiP9xiIiP9xiIj/cYiI/3GIiP9xiIhZ89cMiI/3GIiP9xiIj/cYiIj/cYiI/3GIiP9xiIhHwyyDzXGIiP9xiIiP9xiIj/cYiI/3FB3RzyLv9xiIj/cYiI/3GIiI/3GIiP9xiIj/cYXevTFIj/cYiI/3GIiP9xiIj/cYiIj/cYiI/3GIiP9xiIj/cYiIj/cYiI/3GIiP9xiIj/cUfZHJJuiP9xiIj/cYiIj/cYiI/3GIiP9xiIj/cYiIj/cYiI/3GIiP9xiIQ9sc0k6IiP9xiIj/cYiIj/cYiI/3GFrt1hL/cYiIj/cYiI/3GIiP9xiIj/cYiIj/cYiI/3GIiP9xROEcwe7/cYiI/3GIiP9xiIj/cYiIj/cYiI/3GIiP9xiIj/cYiIj/cYiI/3Fd8dMOj/cYiI/3GIiI/3GIiP9xiIj/cYiI/0yJTFdriIj/cYiI/3GIiI/3GIiFzx1A6Ij/cYiI/3GIiI/3GIiP9xiIj/cYiI/3GIiI/3FX79kQ/3GIiP9xiIiP9xiIj/cYiI/3E7p3G1WI6P9xiIj/cYiI/3GIiI/3GIOSght9fej/cYiI/3GIiP9xiIiP9xiIj/cUiS7IbRj/cYiI/3GIiP9xiIj/cYiEq7LGRNiI/3GIiP9xiIj/cYiI/3GIiI/3GITc8cMw6Ij/cYiI/3GIiP9xiIj/cYiIj/cYiI/3FT990IiIj/cYiIj/cYiI/3GIiP9xiIj/cYiIj/cYiI/1H50BaIiP9xiIiP9xiIj/cYiI/3GIiP9xiEDjHALOiI/3GIiP9xiIiP9xiIj/cYiI/3GIiP9CxyzzjYj/cYiIj/cYiI/3GIiP9xiIj/cYTc8cMw6IiP9xiIiP9xiIj/cYiI/3GIiP9xiIiP9xiErXHGKO/3GIiI/3GIiP9xiIj/cYiI/3FLiUxXa4iP9xiIj/cYiIj/cYiI/3GFP33QiIj/cYiIj/cYiI/3GIiP9xiF3r0xSP9xiIj/cYiI/3GIiP9xiIS21cWSqIj/cYiI/3GIiP9xiIj/cYhExSzDrf9xiIiP9xiIj/cYiI/3GIhHvSyULY/3GIiI/3GIiP9xiIj/cYiESpPMVsiP9xiIj/cYiI/3GIiP9xiITqM8FcxxiIj/cYiI/3GIiP9xiIiEPbHNJOiP9xiIiP9xiIj/cYiI/3GIiP9xTqM8JcyI/3GIiP9xiIj/cYiI/3GISsEsY+2I/3GIiI/3GIiP9xiIj/cYiETFLLOtcYiI/3GIiI/3GIiP9xiIj/cYiI/3GIiI/3GIiP9xiIg59UG3Cr6Ij/cYiI/3GIiP9xiIhG2RyiboiI/3GIiI/3GIiP9xhKuyxkTYiI/3GIiP9xiIiP9xiDMWMb3pzv9xiIj/cYiIj/cYiI/3GIiP9xiIj/Rb8sxA2IiI/3GIiP9xiIj/cYiI/3GIiEJdbOop/3GIiP9xiIj/cYiIj/cYTdUcMq6I/3GIiI/3GIiP9xiIj/cYiEDevAMUiI/3GIiI/3GIiP9xiIj/cYiDhEEbi77oiI/3GIiP9xiIiP9xiIj/cYiI/3GIiP9V99wI/3GIiP9xiIj/cYiI/3GIiI/3GIiP9xiIQOMcAs6I/3GIiP9xiIj/cYiI/3GIiI/3GIiP9xiIj/cYiI/3GIiI/3GIiP9xiIj/cYiI/3GIiI/3GIiP9xiIj/cYV+/ZEP9xiIj/cYiI/3GIiP9xiIiP9xiIj/cYiI/3GIiP9xiIiP9xTCWMTaeIiP9xiIj/cYiI/3GIiP9xiIiP9xiIj/cUHdHPIu/3GIiP9xiIj/cYiI/3GIiIOTNEtsy7cYiI/3GIiP9xiIj/cYiITda8MpT/cYiIj/cYiI/3GIiP9xiISHVciKr/cYiI/3GIiI/3GIiP9xiIj/cYUPnQFoiP9xiIj/cYiI/3GIiP9xiIiP9JpzyFjP9xiIj/cYiI/3GIiI/3GIiP9xiFrt1RJxiIiP9xiIj/cYiI/3GIiP8y5VG/Gq7/cYiIj/cYiI/3GIiP9xiIj/cYgxygK/Nf3/cYiI/3GIiI/3GIiP9xS3NcWMqIiP9xiIj/cYiI/3GIiI/3GIiP9xiIj/cYiI/3GIiI/3GIhW9doKiP9xiIj/cYiIj/cYiI/3GEMxjMzncYiI/3GIiP9xiIj/cYiIj/Ro1MtyuP9xiIiP9xiIj/cYiI/zsT0bbsLv9xiIj/cYiI/3GIiP9xiIiP9xiIj/cYiI/3FN1RwyroiI/3GIiP9xiIj/cYiIj/cYiI/3GIiP9xiIj/cYiIhQ+d8GcYiI/3GIiP9xiIiP9xiIj/cYiI/3FK1xxijoiP9xiIj/cYiI/3GIiI/3GIiP9xiIj/cYhNuSw0bYiI/3GIiI/3GIiP9xiIj/cYiI/3GIhAxywEjYiIj/cYiI/3GIiP9xiIj/cYiIj/cYiI/3GIiP9xiIj/cYiIj/cYiI/3GIiP9xiIj/cYiIj/cYiI/3GIiFb12gqP9xiIiP9xiIj/cYiI/3GIiP9xiIiP9xiIj/cYiFb12gqI/3GIiI/3GIiP9xiIj/cYiI/3GIiI/3GIiP9xiIj/cYiI/3GIiI/3GIiP9xiIj/cYiI/3GIiI/3GIiP9xiIj/cYiI/3GIiI/3GIiP9xiIj/cYiI/3GIiI/3GIiP9xiIj/cV3x0w6P9xiIiP9xiIj/cYiI/3GIiP9xiIiP9xiIj/cYiI/3GIiP9xiIiP9xiIj/cYiI/3GIiP9xiIiP9xiIj/cYiI/3GIiP9xiIiP9xiIj/cYiI/3GIiP9S+d4GcYiI/3GIiP9xiIj/cYiIj/cYiI/3GIiP9xiIj/cYiIj/cUGVTPariIj/cYiIj/cYiI/3GIiP9xiIj/cYiIj/cYiI/0yfPFYMiP9xiIiP9xiIj/cYiI/3GIiP9xiIiP9xiIj/cYiI/3GIiP9xiIhZ89cMiI/3GIiP9xiIj/cYiIj/cYiI/3GIiP9xiIj/cYiIj/cYiI/3GIiP9xiIj/cYiIj/cYiI/3GIiP9xiITaM8NcyIiI/3GIiP9xiIj/cYiI/0/VHBKucYiI/3GIiP9xiIiP9xiIj/cYiI/3GIiP9xiETGzMOTj/cYiI/3GIiP9xiIj/cYiIXPHUDoiI/3GIiP9xiIj/cYiIj/cYiI/3GIRMUsw63/cYiI/3GIiP9xiIiP9xiIj/cYhDD5zfBo/3GIiI/3GIiP9xiIj/cYiI/3GIiI/3GIiP9xiIj/cYiI/3GIiI/3GIiD8KcrH1jYiI/3GIiP9xiIj/cYiIj/cYiE8HnB+GiIj/cYiI/3GIiI/3GIiP9xiIhMCZxPZoj/cYiIj/cYiI/3GIiP9xiIj/cUMVnN6miI/3GIiP9xiIj/cYiI/3GIiI/3GIiP9xR9kckm6I/3GIiP9xiIj/cYiI/3GIiI/3GIiP9xiIj/cYiI/3FHwyyTzYiP9xiIiP9xiIj/cYiI/zFKEb+17nGIiP9xiIj/cYiIj/cYiI/3GIiP9xiIj/cUMxjNzn/3GIiP9xiIiP9xiIj/cYiDhgAbif/o/3GIiI/3GIiP9xiIj/cYT2z8CTBxiIiP9xiIj/cYiI/3GIiESO7McRiI/3GIiI/3GIiP9xiIg8J8G02D7/cYiIj/cYiI/3GIiP9xiIhK2LxSdHGIiP9xiIiP9xiIj/cYiI/z1YAbSn/oj/cYiI/3GIiP9xiIj/cYiIMmZCvZm9cYiIj/cYiI/3GIiP9xiIj/cYiIj/cUTFLMOtiP9xiIj/cYiI/3GIiP9xiIgxg9K/fC2Ij/cYiIj/cYiI/3GIiP9xiIj/cYhE2xyyTnGIiP9xiIiP9xiIj/cYiI/3GETGzMOTj/cYiIj/cYiI/3GIiP9xiITbksNG2Ij/cYiIj/cYiI/3GIiP9xiEhZbIppiIj/cYiI/3GIiP9xiIj/cYRWFsuemIj/cYiI/3GIiP9xiIj/cYg+kCKyb92I/3GIiP9xiIj/cYiI/3FFqTylbHGIiP9xiIj/cYiI/3GIiI/3GIiP9xTda8MpSIiP9xiIj/cYiI/3GIiI/3GIRMUsw63/cYiI/3GIiP9xiIj/cYiIg/8uGxDR6IiI/3GIiP9xiIj/cYiI/3GIiI/3GIiP9xiIj/SMMsk82IiP9xiIj/cYiIj/cYiITlVsKqmIj/cYiI/3GIiI/3GIiP9xiIj/cYiI/3GIhT990IiP9xiIj/cYiI/3GIiI/3GEq7LGRNiIj/cYiI/3GIiP9xiIiP9xiIj/cYRMUsw62P9xiIj/cYiI/3GIiI/3GIiP9xiIj/cYiI/3GIiI/3GIiP9xiIj/cYiI/3GIiI/3GIiP9xSsEsY+2IiP9xiIj/cYiI/3GIiI/3GIiP9xQOMcAs6IiI/3GIiP9xiIj/cYiI/3GIiI/3GIiP9xiIj/cYiI/3GFrz1gz/cYiI/3GIiP9xiIj/cYiIj/cYiI/3GEuJTFdriP9xiIj/cYiI/3GIiP9xiIiP9xiIj/cYiI/3GIiP9xiIiP9xiIj/cYiI/3GIiP9xiIiP9xhOuSwUbXGIiP9xiIj/cYiI/3GIiI/3GEulPEWscYiI/3GIiP9xiIiP9xiIj/Q11s6imIiP9xiIiP9xiIj/cYiI/3GIhKwsxj04/3GIiI/3GIiP9xiIj/PhHRs+4uj/cYiI/3GIiP9xiIj/cYiE25LDRtiIj/cYiI/3GIiP9xiIj/cYiIj/cYiE8jjB3HiP9xiIj/cYiI/3GIiP9xiIQl1s6imP9xiIj/cYiI/3GIiI/3GDiNgbhyfo/3GIiP9xiIj/cYiIj/cU6HTCeLiI/3GIiI/3GIiP9xiIj/cUAXnA+Gj/cYiIj/cYiI/3GIiP9xiIj/cYiIj/cYiI/3GIiP9xhBqzz1TIiP9xiIj/cYiI/3GIiP9xiIiP9xiIj/cYiI/3GIiP9xiIiP9xiIj/cYiI/3GIVvXaCoiI/3GIiP9xiIj/cYiI/3GFP33QiIiP9xiIj/cYiI/3GIiI/3GIiP9xiIj/cUrXHGKOiI/3GIiP9xiIj/cYiIj/cYiI/3GIiP9xiIj/cYiIj/cYiI/3GIiP9xiIj/cYiIj/cYRL8sxA2I/3GIiP9xiIj/cYiIj/cVrt1hKP9xiIj/cYiIj/cYiI/3GIiP9xiIj/cYiIhD2xzSToj/cYiIj/cYiI/3GIiP9xiIj/cYiIj/cYiI/3GIiP9xiIj/cYiIj/cYiI/3GIiP9xiIj/cYiIj/cYiI/3GIiEhDfIvIiI/3GIiP9xiIj/cYiI/3GIiI/3GIiP9xiE3VHDKuiP9xiIj/cYiI/3GIiP9xiE25LDRtiIiP9xiIj/cYiI/3GIiP9xiIiP9xiIj/cV3x0w6P9xiIj/cYiIj/cYiI/3GIiP9xiIj/cYiIj/cYQkd864iIj/cYiIj/cYiI/3GIiP9xiIj/cYiIj/cUTFLMOtiP9xiIj/cYiI/3GIiP9xiITc8cMw6I/3GIiI/3GIiP9xiIj/cYiI/3GIiISD18jCiIj/cYiIj/cYiI/3GIiP9xiIj/cYiIj/cYhNzxwzDoiP9xiIj/cYiI/3GIiP9xiIiP9xiIj/cYiIUPnfBnGIiI/3GIiP9xiIj/cYiI/3E4gRS4fuuIiP9xiIj/cYiI/3GIiP9xiIiP9xiIj/cUSq3MVSiIiP9xiIj/cYiI/3GIiP9xiIRhOcrsaP9xiIj/cYiI/3GIiP9xiIiP9L1xxijoiP9xiIiP9xiIj/cYiI/3GIQas89UyI/3GIiP9xiIj/cYiI/3GIiEDHLASNiIj/cYiI/3GIiP9xiIj/cYRMUsw62P9xiIiP9xiIj/cYiI/3GIhOnTwmLP9xiIj/cYiI/3GIiP9xiIiP9xiIj/cYiI/3GIiDuC9bV9Co/3GIiP9xiIiP9xiIj/cYiEF5XPhqiIj/cYiI/3GIiI/3GIiEPhHNHuj/cYiIj/cYiI/3GIiP9xiIMl4BvqH+j/cYiI/3GIiP9xiIiP9xiIhKwSxj7f9xiIj/cYiI/3GIiP9xiIiP9xiIj/cYiI/1jv2RCI/3GIiP9xiIj/cYiI/3GETFLMOtj/cYiIj/cYiI/3GIiP9xiIj/Sac8hYyP9xiIj/cYiI/3GIiP9xiIiP9xiIj/cYiI/3GIiDMAQb3/vv9xiIj/cYiI/3GIiI/3GIiP9FxSzDrYiP9xiIj/cYiI/3GIiI/3FLpTxVrP9xiIj/cYiI/3GIiI/3GIRL8sxA2P9xiIj/cYiI/3GIiI/3GIiP9xiEqlPGWsiIj/cYiIj/cYiI/3GIiP9xS6bcVZKP9xiIj/cYiI/3GIiP9xiIiP9xWvPWDP9xiIj/cYiI/3GIiI/3GIiP9xTs8cEw5xiIj/cYiI/3GIiP9xiIiFnt1xKIj/cYiI/3GIiI/3GIiP9xiE25LDRtiIj/cYiI/3GIiI/3GIiER3XMiKiIj/cYiI/3GIiP9xiIiFnt1xKIj/cYiI/3GIiI/3GIiP9xiIj/cYiI/3FOzxwTDnGIiP9xiIiP9xiIj/cYiI/3GIiP9xiIiP9xhPI4wdx4iI/3GIiP9xiIj/cYiI/0XFLMOtiI/3GIiI/3GIiP9xiIj/Pu1BsxK+iIj/cYiI/3GIiI/3GIQas89UyP9xiIj/cYiIj/cYiI/3GIhNuSw0bYiP9xiIj/cYiIj/cYiI/3E3v2G5QJ6IiI/3GIiP9xiIj/cYiI/3GIhJC5x/RoiP9xiIj/cYiI/3GIiI/3GIhK1xxSjnGIiI/3GIiP9xiIj/cYiI/3GEoLnF9GcYiI/3GIiP9xiIj/cYiIj/cYiI/1vt1hKI/3GIiI/3GIiP9xiIg5FRO36uyP9xiIj/cYiIj/cYiI/3GEAtjP0ncYiI/3GIiP9xiIiP9xiIj/cYiEwljE2nj/cYiI/3GIiP9xiIiP9xiIj/cYQcjM83P/cYiI/3GIiI/3GIiP9xhW9doKiIj/cYiIj/cYiI/3GIiE25LDRtiP9xiIj/cYiIj/cYiI/0apPKVscYiI/3GIiI/3GIiP9xiIOtrxtiUO/3GIiI/3GIiP9xiIj/cYiI/3FU99sIcYiI/3GIiP9xiIj/cYiIj/cYiI/3GIiP9xiIj/cYiIj/cYiI/3GIiP9xiIj/cYiIj/cYiI/3GIiP9xiIj/cYiIj/cYiI/3GIiP9xU/fdCIiIj/cYiI/3GIiP9xiIj/cYiIj/cYiI/3GIiP9xiIj/cYiIhZ7dcSiI/3GIiP9xiIiP9xiIj/cYiI/3GE0JnC9mcYiIj/cYiI/3GIiP9xiIj/cYPChitNediIj/cYiI/3GIiI/3GINivButQ+/3GIiP9xiIiP9xiIj/cYiI/0CXTAeLcYiI/3GIiP9xiIj/cYiIj/cUAtjA4n/3GIiP9xiIj/cYiI/3GIiI/3GISsEsY+2I/3GIiP9xiIj/cYiI/3GIiI/0apPKVscYiI/3GIiP9xiIiP9xiIj/cYhD+KzQdYiP9xiIj/cYiI/3GIiP9xiITAmcT2aIiP9xiIj/cYiI/3GIiI/3GIhW79oQiI/3GIiI/3GIiP9xiIj/cYiI/3GEiRTIbr/3GIiP9xiIj/cYiIj/cYiI/3FA4xwCzoiIj/cYiI/3GIiP9xiIg1SpO7tWyIj/cYiI/3GIiI/3GIiP9AgvwY0P9xiIj/cYiI/3GIiI/3GIR6c8lYyIj/cYiI/3GIiI/3GIiP9xiIj/RcUsw62Ij/cYiI/3GIiI/3GIiP9xiIj/cYiEqlPGWsiIj/cYiI/3GIiP9xiIRhOcrsb/cYiIj/cYiI/3GIiP9xiISQucf0aIj/cYiI/3GIiP9xiIj/cYRZNMpstxiIj/cYiI/3GIiI/3GIg7WAG1p/6Ij/cYiIj/cYiI/3GIiP9xiIj/cYhA4xwCzoiP9xiIj/cYiIj/cYiI/3GIiP9xiIj/cYiIhA4xwCzv9xiIj/cYiIj/cYiI/3GIiP9xiIj/cYiIj/cYiI/3GF3x0w7/cYiI/3GIiI/3GIiP9xiIj/cYQd0c4i5xiIj/cYiI/3GIiI/3GIiP9xiIj/cYiI/1j12QqP9xiIj/cYiI/3GIiP9xiIiP9xiIj/cYiI/3GIhA3RwDLoiP9xiIj/cYiIj/cYiI/3FX79kQ/3GIiI/3GIiP9xiIj/cYiEVbbLpJiP9xiIj/cYiI/3GIiP9xiEDevAMUiIiP9xiIj/cYiI/3GIiP9xhDK4zdR/9xiIiP9xiIj/cYiI/3GIiP9xiIiP8wUBGxv+6Ij/cYiIj/cYiI/3GIiP9xS7ssRE1xiIj/cYiIj/cYiI/3GIiP9xiIRXdcqIpxiIj/cYiIj/cYiI/3GIiEknjG2HcYiI/3GIiP9xiIiP9xiIhEqtzFUv9xiIiP9xiIj/cYiI/3GIiP9KWWx6aY/3GIiP9xiIj/cYiI/3GIiI/3GIiP9xiIj/cYiI/0jZHJJuiI/3GIiP9xiIiP9xiIj/cV3r0xSI/3GIiI/3GIiP9xiIj/cYiI/3GIiI/3GIiP9xiIj/cYiI/3GIiEb2rKCViP9xiIj/cYiIj/cYiI/3GIPeAzsx/MiP9xiIj/cYiI/3GIiP9xiIiP8xTFK/s61xiIj/cYiI/3GIiI/3GIiP9xiEIxjOzniIj/cYiI/3GIiP9xiIiP9MpTxVrI/3GIiP9xiIj/cYiIj/cYQas89UyI/3GIiP9xiIiP9xiIj/cUTFLMOtiP9xiIj/cYiI/3GIiI/3E5RlK3ua2P9xiIj/cYiI/3GIiI/3GIiP9MnzxWDIj/cYiIj/cYiI/3GIiP9xiDepcblWjoiI/3GIiP9xiIiP9xiIj/RxOcrsaIiP9xiIj/cYiIj/cYiI/0W/LMQNiIj/cYiI/3GIiI/3GIiP9BF5wPhoj/cYiI/3GIiI/3GIiP9xiIj/cUfDLJPNiI/3GIiP9xiIiP9xiIj/cYiI/0jDLJPNiIj/cYiI/3GIiI/3GIiP9xiIj/T9UcEq5xiIj/cYiI/3GIiP9xiIiP9xiIg6w2G2PJ7/cYiI/3GIiI/3GIiP9xiIhAsTwF7IiI/3GIiI/3GIiP9xiIj/cYiI/3GIiI/3GIiP9xiIj/cYiI/3GIiI/3GIiP9xiIj/cYiI/3GIiI/3GIiP9xiIj/cYiErBLGPtj/cYiI/3GIiI/3GIiP9xiIj/cYiI/3GIiI/3GIiP9xiIj/cYiI/3GIiI/3GIiP9xiIj/cYiI/3GIiI/3GIiP9xiIj/cYiI/3GIiI/3GIiP9xiIj/cYiI/3GIiI/0jDLJPNiIj/cYiI/3GIiP9xiIj/cYiIj/cYg4XEK4o72IiP9xiIj/cYiI/3GIiE6HTCeL/3GIiP9xiIiP9xiIj/cUKPTOcL/3GIiP9xiIj/cYiI/3GIiI/3GDJfob6gXoiP9xiIj/cYiI/3GIiP9xiIiP9xiIj/cYiIQhWc7qaIiP9xiIiP9xiIj/cYiIWe3XEoiI/3GIiP9xiIj/cYiI/3GIiI/3GIiP9xiIj/cYhFePy4cP9xiIiP9xiIj/cYiI/3GIiP9xS6U8VayP9xiIj/cYiI/3GIiP9xiIiP9xiIj/cYiI/3GIhA4xwCzoj/cYiI/3GIiP9xiIiP9xhX79gQcYiI/3GIiI/3GIiP9xiIj/cYiI/3GIiI/3GIiP9xiIj/cYiI/3GIiI/3GIiP9xiIj/cYhDFZzepv9xiIiP9xiIj/cYiI/3GIiP9xiIiP9xhOuSwUbXGIiP9xiIj/cYiI/3GIiI/z4mIbLZ3nGIiP9xiIj/cYiI/3GIgzAeG9/h6P9xiIiP9xiIj/cYiI/3GIiP9BM4wNx/9xiIj/cYiIj/cYiI/3GIiP9xiIj/RpNMtsuP9xiIj/cYiI/3GIiI/3GIiP9xXevTFIj/cYiIj/cYiI/3GIiP9xiIj/cYiIj/cYiI/3GIiP9xiIj/cYiIj/cYiI/3GIiP9xhOozwlzP9xiIiP9xiIj/cYiI/3GIiEbZHKJuiIj/cYiI/3GIiI/3GIiP9xiIj/cYiI/3GIQOMcAs6Ij/cYiI/3GIiI/3GIiP9xiIhBlUz2q4/3GIiP9xiIj/cYiI/3GIhT990IiP9xiIj/cYiI/3GIiI/3GIiP9xOGABuJ/+iIj/cYiIj/cYiI/3GIiP9BF5wPhoj/cYiIj/cYiI/3GIiP9xhIWWyKaYiIj/cYiI/3GIiP9xiIj/cYiIj/cYiI/3GIiEDdHAMuiP9xiIj/cYiI/3GIiI/3GISqU8ZayIiP9xiIj/cYiIj/cYiI/3FN1RwyroiI/3GIiP9xiIj/cYiIQ9sc0k6Ij/cYiI/3GIiI/3GIhLdPxYsI/3GIiP9xiIj/cYiIj/cYiE2jPDXMiIj/cYiI/3GIiI/3GIiP9GePy4cIiP9xiIj/cYiIj/cYiI/3GIhPI4wdx4j/cYiI/3GIiP9xiIiP9xiIj/cYiI/3GIStccYo6P9xiIj/cYiI/3GIiI/3GIiP9xiDYAgrr/fYiP9xiIj/cYiIj/cYiINg/RuvAuj/cYiI/3GIiP9xiIj/cYiIj/cUSpPMVsiIj/cYiI/3GIiI/3GIiP9xiIj/cYiI/3GIiI/3GEHHLPON/3GIiP9xiIj/cYiI/3GISItMh0v/cYiI/3GIiI/3GIiP9xSsLMY9OIiP9xiIj/cYiIj/cYiEGVTParj/cYiIj/cYiI/3GIiP9xiIj/T88cIw7/cYiI/3GIiI/3GIiP9xiIj/cYiI/3GIiI/3GIiP9xROEcse5xiIiP9xiIj/cYiI/3GIRNscsk5xiIj/cYiI/3GIiI/3GIiP9xiIj/cYiI/3GIiI/3GIiP9IwyyTzYiI/3GIiP9xiIj/cYiIj/cYiI/3GIiP9xiIj/VffcCP9xiIj/cYiI/3GIiP9xiE3AzDPziIj/cYiI/3GIiP9xiIj/Qt0c8i6P9xiIj/cYiIj/cYiI/3FEvyzEDYiP9xiIj/cYiIj/cYiIRL8stA1xiIj/cYiI/3GIiI/3GIiP9xiDP5Qb0GvoiP9xiIj/cYiI/3GIiEqlPGWsiI/3GIiP9xiIj/cYiIhG2RyiboiP9xiIiP9xiIj/cYiI/3GIiP9JvSx0LXGIiI/3GIiP9xiIj/cYiI/3GIiI/3GIiP9EFZzepoiP9xiIj/cYiIj/cYiE6dPBYscYiI/3GIiI/3GIiP9xiIj/cYiI/3GIhExSyzrXGIiI/3GIiP9xiIj/cYhPHYweJ4iI/3GIiI/3GIiP9xiIQbE85OxxiIj/cYiIj/cYiI/3GIiP9xiIj/cUinPIWM/3GIiP9xiIj/cYiI/3GIiI/3GEq7LGRNiIj/cYiI/3GIiP9xiIiP9xiIj/Rdscwk6I/3GIiP9xiIj/cYiI/3GIOI2BuHJ+j/cYiI/3GIiP9xiIj/cYiIj/cYiI/3GEfDLJPNiP9xiIj/cYiI/3GIiI/3GIiFnt1xKIj/cYiIj/cYiI/3GIiP9xiIj/cYiIj/cYiE3PHDMOiP9xiIj/cYiI/3GIiP9xiIQbE89Oz/cYiI/3GIiP9xiIj/cYiIj/cT3zQbMMvo/3GIiI/3GIiP9xiIj/cYiEe9LJQtj/cYiIj/cYiI/3GIiP9xiIhHwyyDzXGIiP9xiIiP9xiIj/cYiI/0gNnI8mcYiIj/cYiI/3GIiP9xiIhAxywEjYiP9xiIiP9xiIj/cYiI/3GIS278WRCIiP9xiIj/cYiI/3GIiP9xiISRGcfuaI/3GIiP9xiIj/cYiI/3GIiI/3GIiD5uMrKRzYiP9xiIj/cYiI/3GIiP9xS4lMV2uIj/cYiI/3GIiI/3GIiECxPAXsiIj/cYiI/3GIiI/3GIiP9xhKuyxkTYiI/3GIiP9xiIiP9xiIj/cYhHvSyULYj/cYiI/3GIiI/3GIiP9xiIj/cYiI/3GIiI/3GIiP9xiIj/cYiI/3GIiI/3GIiP9xiIj/cYiI/zRfobygXnGIiP9xiIiP9xiIj/cYiI/3GISsEsY+2I/3GIiP9xiIiP9xiIj/cYiETFLLOtcYiI/3GIiP9xiIiP9xiIj/cYiI/0+k3CWyiI/3GIiP9xiIj/cYiI/3GISrssZE2IiP9xiIj/cYiI/3GIiP9xQbE89OyIj/cYiI/3GIiP9xiIj/cYhPHYweJ4iIj/cYiI/3GIiP9xiIg+qfOxVgxxiIj/cYiI/3GIiI/3GIiEGrPOVMcYiI/3GIiI/3GIiP9xiIj/cYiI/3GIiI/3FLuyxETXGIiP9xiIj/cYiI/3GIiIR5FMluuI/3GIiP9xiIiP9xiIj/cYiI/3GIiP9xiIiP9xiIj/cYiI/3FPVWwaqY/3GIiI/3GIiP9xiIj/cYiI/0jDLJPNiIj/cYiIj/cYiI/3GIiP9xiDuRgbVufv9xiIj/cYiIj/cYiI/3GIiP9xiIhW79oQiI/3GIiP9xiIj/cYiIj/cTTk8bwbDv9xiIj/cYiI/3GIiI/3GIiP9xiIj/cYiI/3GIiEbZHKJuiIj/cYiIj/cYiI/3GIiP9F2xzCToj/cYiI/3GIiP9xiIiP9xiIj/cYSsEsY+2Ij/cYiI/3GIiP9xiIiP9xiIj/cYiI/3GIiEhvXIkK/3GIiI/3GIiP9xiIj/cYiI/3GIiIRT98vAiI/3GIiI/3GIiP9xiIj/cYXevTFIj/cYiI/3GIiP9xiIj/cYiIj/cYiI/3GIiP9xiIStccYo7/cYiI/3GIiP9xiIiP9xiDiNgbhyfv9xiIj/cYiI/3GIiI/3FEqTzFbIiI/3GIiP9xiIiP9xiIQbLc5NJxiIj/cYiIj/cYiI/3GIiEe9LJQt/3GIiP9xiIiP9xiIj/cYiI/3GD3Y8bMnDoiI/3GIiP9xiIj/cYiI/3GIiI/3GIiP9xiIhCMYzs54j/cYiI/3GIiP9xiIiP9xiIhMH4xOB4/3GIiP9xiIj/cYiIj/cYhD2xzSToiIj/cYiI/3GIiP9xiIj/cYiIj/cYiI/3GIiP9xiIj/cYiIj/cYiI/3GIiP9xiIj/cYhN1Rwyroj/cYiI/3GIiI/3GIiP9xiIj/cYiI/3GIiI/3GIiP9xiIj/cYiI/3GIiI/3GIiP9xiIj/cYiI/3GIiI/3GIiP9xiIj/cYiI/3GIiI/3GIiP9xiIj/cYiI/3GIiI/3GIiP9xiIj/cYiI/3GIiI/3FEqTzFbIiI/3GIiP9xiIiP9xiIj/cYiI/3GIiP9xiIiP9xiIj/cYiI/3GIiP9xiIiP9b7dYSiP9xiIj/cYiIj/cYiI/3GIiP9xiIj/cYiIj/cYiI/3GIiP9xiIj/cYiIj/cYiI/3GIiP83KiG61d6Ij/cYiIj/cYiI/3GIiP9xiIj/cYiIj/cYiI/3GIiP9xiIj/cYiIj/cYiI/3GIiP9xiIj/cYiIj/cYiI/3FB3RzyLv9xiIj/cYiI/3GIiP9xiIhK1xxSjnGIiP9xiIiP9xiIj/cYiI/3GIiP9xiIiP9xSG9ciQqIiP9xiIj/cYiI/3GIiISG9ciQr/cYiI/3GIiP9xiIj/cYiIj/cUrBLGPtiIj/cYiI/3GIiP9xiIj/cYiIQ8Us062IiI/3GIiP9xiIj/cYiI/3GIiI/3FEqtzFUoiI/3GIiI/3GIiP9xiIj/cYiI/3GIiI/3GIiP9xiESTTMbLiIj/cYiI/3GIiP9xiIj/cYiIj/cYiIVvXaCo/3GIiP9xiIiP9xiIj/cYiI/3GIiP9xiIiE2jPDXMiI/3GIiP9xiIj/cYiIj/cYiI/3GIiP9xiIj/cYiIj/cYiI/3GIiP9xiIj/cYiIj/cYiI/3GIiP9xiIj/cYiIj/cYiI/3GEVbbLpJiI/3GIiI/3GIiP9xiIj/cYiI/3GIiI/3FOnTwmLIj/cYiI/3GIiI/3GIiP9xiIj/cUfDLJPNiI/3GIiP9xiIiP9xiIj/cYiI/3GIiP9JvSx0LXGIiI/3GIiP9xiIj/cYiI/3GF3r0xSI/3GIiP9xiIj/cYiIj/cYiI/3GIiP9xhALYz9J3GIiP9xiIiP9xiIj/cYiE5s/CkwiI/3GIiI/3GIiP9xiIj/QuS88bT/cYiI/3GIiP9xiIiP9xiIj/SA2cjyZxiIj/cYiIj/cYiI/3GIiEhZbIppj/cYiIj/cYiI/3GIiP9xiIj/cYiIj/cYiI/3GIiP9xiIj/WPXZCo/3GIiP9xiIj/cYiI/3GIRL8sxA2I/3GIiP9xiIj/cYiI/3GErurGEVj/cYiI/3GIiI/3GIiP9xiIj/cYiI/3GIiI/3GE6dPCYsj/cYiI/3GIiI/3GIiP9xiIj/cYiI/3GIiI/3GIiP9xR9kckm6I/3GIiP9xiIj/cYiI/3GIiI/3GIiP9xiEq7LGRNiI/3GIiP9xiIiP9xiIj/cU65LCRt/3GIiP9xiIj/cYiIj/cYiI/3Fd69MUiP9xiIiP9xiIj/cYiI/3GIiP9xiIiEUpjL1niIj/cYiI/3GIiP9xiIj/Mt9RvyCuiP9xiIj/cYiI/3GIiP9xTodMJ4uIiP9xiIj/cYiIj/cYiI/3GIiP9xiIj/cYiIj/cYiES/LMQN/3GIiP9xiIj/cYiIj/cYiI/3FBxyzzjY/3GIiP9xiIj/cYiIj/cYiIQMcsBI2Ij/cYiI/3GIiP9xiIiP9xhBqzz1TIj/cYiI/3GIiI/3GIiP9xiIQ9sc0k6IiP9xiIj/cYiI/3GIiIQY9M9wuP9xiIiP9xiIj/cYiI/3FBqzz1TIiI/3GIiP9xiIj/cYiE6dPCYs/3GIiP9xiIj/cYiI/3GIiI/3GF3r0xSP9xiIj/cYiIj/cYiI/3GIiP9xiIj/cYiIj/cYiI/3GIiD8J0bH2LoiI/3GIiP9xiIj/cYiEMPnN8Gj/cYiI/3GIiP9xiIiP9xhHwyyTzYj/cYiI/3GIiP9xiIj/cYiIj/cYiD5tkbKSboiP9xiIiP9xiIj/cYiI/3GEkLnH9GiIiP9xiIj/cYiI/3GIiP9Gk0y2y4/3GIiP9xiIj/cYiIj/cYhA4xwCzoj/cYiIj/cYiI/3GIiP9xV/XYCnGIiI/3GIiP9xiIj/cYiI/3GIiI/3GIiP9xiIj/cYhNzxwzDoiP9xiIj/cYiIj/cYiI/3GIiP9xiIhKwSxj7f9xiIj/cYiIj/cYiI/3GIiP9xiIRL8sxA3/cYiIj/cYiI/3GIiP9xiIj/cYiIj/cYiI/3GIiP9xiIj/cYiIj/Swucb0b/cYiI/3GIiP9xiIiP9xiIhEk0zGy4/3GIiI/3GIiP9xiIj/cYiI/3GIiIQZVM9qv/cYiI/3GIiI/3GIiP9xiEVFfLuoiIj/cYiI/3GIiP9xiIj/cYiIj/cYiI/3GEiLTIdLj/cYiI/3GIiP9xiIj/cYiIj/cYiI/3GIiP9xiIj/cYiIj/cYiI/3GIiP9xiIj/cYiIj/cYiI/3GIiP9xPFmhtKZej/cYiI/3GIiP9xiIiP9xQnr86FCP9xiIj/cYiI/3GIiI/3GIhKuyxkTYj/cYiI/3GIiP9xiIiP9xiIj/cYiI/0KxPPTsiI/3GIiI/3GIiP9xiIj/cYRY7stxH/cYiI/3GIiI/3GIiP9xiIj/cYOT4Rt8Huj/cYiI/3GIiI/3GIiP9xiIj/cYiI/3GIiI/3GIiP9xiIj/TiWMLadxiIj/cYiI/3GIiI/3GIiP9xiIj/cYiI/3GIStccYo6P9xiIj/cYiIj/cYiI/3GIiP9xiIj/cYV/XYCnGIiP9xiIj/cYiI/3GIiI/3GIiP9xiIj/cYiI/3GIiIRsMso82IiI/3GIiP9xiIj/cYiI/3GIiI/3GIiP9xiIj/cYiI/3GIiI/3GIiP9xiIj/cYiI/3GErYvGJ0iP9xiIiP9xiIj/cYiI/3ExtbK/Sk2Ij/cYiIj/cYiI/3GIiP9xiIhIQ3yLyIiP9xiIj/cYiI/3GIiIRKrcxVL/cYiI/3GIiI/3GIiP9xiIhHwyyDzXGIiP9xiIj/cYiIj/cYiI/3GIhKpTxlrIiP9xiIiP9xiIj/cYiI/3GIiP9xiIiP9xiIR8Msk83/cYiI/3GIiP9xiIj/cYiIj/cUfDLJPNiI/3GIiP9xiIj/cYiI/3GIiI/3GIiP9xiIj/cYiI/3GIiI/3GIiP9xiIj/cYiI/3GIiI/3GIiP9xiIj/cYiI/3GIPyQhsdveiIj/cYiI/3GIiP9xiIj/cYiIj/cYiI/zQAQb3/voiIj/cYiI/3GIiP9xiIQMcsBI2IiP9xiIiP9xiIj/cYiI/3GIiDJIEb637o/3GIiP9xiIiP9xiIj/cYiI/0mRTIbriP9xiIj/cYiI/3GIiP9xiIiP9xiIhLO3xcSIiIj/cYiI/3GIiP9xiIj/cYiIhD2xzSToj/cYiIj/cYiI/3GIiP9xiIj/cYiEe9LJQtiP9xiIj/cYiI/3GIiP9xiISG9ciQqI/3GIiP9xiIj/cYiI/3GIiIQMcsBI2Ij/cYiI/3GIiP9xiIj/cYiIj/cYhIi0x3S3GIiI/3GIiP9xiIj/cYiEqlPGWsiIj/cYiI/3GIiP9xiIj/NzJius2diI/3GIiP9xiIj/cYiIj/cYiI/3GIiP9xiIj/cYiIj/cYiI/3GIiP9xiIj/cYiIj/cYiI/3GIiP9xiIj/cYiIj/Sb0sdC1xiIj/cYiI/3GIiP9xiIiP9xiIj/cYiI/3GIiEPbHNJOiI/3GIiP9xiIiP9xiIj/cYiIWe3XEoiI/3GIiP9xiIj/cYiI/3GIiI/3GIiP9xiIj/cYiI/0zBLEPtcYiI/3GIiI/3GIiP9xiIhG2RyiboiI/3GIiP9xiIj/cYiIj/T8DMI/P/cYiI/3GIiP9xiIj/cYiIj/cYU/fdCIiP9xiIj/cYiIj/cYiI/3GIhKpTxlrIiP9xiIiP9xiIj/cYiI/3GITp08JiyP9xiIj/cYiI/3GIiP9xiIhIWWyKaYj/cYiI/3GIiP9xiIiP9xiIj/cYiI/3GIiP9xiIiP9xiIj/cYiI/3GIiP9xiIiP9xiIj/cYiI/3GIiP9xiIiP9xiIj/cYiI/3GIiP9xiIiP9xiIj/cU7PHBMOcYiI/3GIiP9xiIj/cYiIj/cYiI/1vz1gyP9xiIj/cYiIj/cYiI/3GIiP9xiIj/cYiIj/cYiI/3GIiP9xiIj/cYiIj/cYiI/3GIiP9xiIj/cYiIj/cYiI/3GIiP9xiIhQ+dAW/3GIiP9xiIj/cYiI/3GIiI/3GIiP9xiIj/cYiI/3FFqTylbHGIiP9xiIj/cYiI/3GIiI/3GIiP9xiIj/SNkckm6Ij/cYiI/3GIiP9xiIiP9xiIj/cYiI/3GIiP9xiErBLGPtiP9xiIiP9xiIj/cYiI/3GIRNscsk5xiIj/cYiI/3GIiI/3GIiP9xiIj/cYiI/3GIiEDHLASNiIj/cYiI/3GIiP9xiIg4YaG4nl6P9xiIj/cYiI/3GIiI/3GITCWMTaeI/3GIiP9xiIj/cYiI/3GIg/VgGwqf5xiIj/cYiI/3GIiI/3GIiP9xiIj/cYiI/3GIiI/3GIiP9xiIhBqzzlTHGIiI/3GIiP9xiIj/cYiI/3GIiIWe3XEoiP9xiIj/cYiIj/cYiI/3GIiP9xiIj/cYiIj/cYiI/3GIiP9xiIj/cYiIj/cYiI/3GIiP9xiIj/cYiIj/cYiI/3GIiP9xiIj/cYiIj/cYStccYo6P9xiIiP9xiIj/cYiI/3GIiP885rW0GUpxiIj/cYiI/3GIiI/3GIPCfBtNg+iP9xiIj/cYiIj/cYiI/3GIiP9xStccYo6Ij/cYiI/3GIiP9xiIiP9xiIj/cYiI/3GIiP9xiIiErBLFPtcYiIj/cYiI/3GIiP9xiIQOMcAs6I/3GIiP9xiIj/cYiIhEk0zGy4/3GIiP9xiIiP9xiIj/cYiEGPTPcLiI/3GIiP9xiIj/cYiIj/cUfZHJJuj/cYiIj/cYiI/3GIiP9xiIhNwMwz84/3GIiI/3GIiP9xiIj/cYiI/3GIiI/3GIiP9xiIj/QTOMDcf/cYiI/3GIiP9xiIiP9xiIj/cYiI/3GIiP9xiIiP9xiIj/cYiI/3GIiP9xiIiP9xiIj/cYiI/3GIiP9xiIiP9xiIj/cYiI/3GIiP9xiIiP9xiIj/cYiIXPHUDoiP9xiIiP9xiIj/cYiI/3GIiP9xiIiP9xhW9doKiIj/cYiI/3GIiI/3GIiP9xiIj/cYiI/3GIiI/3GIhMJYxNp4/3GIiP9xiIj/cYiI/3GIiI/3GIiP9xiIj/cYiI/3GIiI/3GIiP9xiIj/SMMsk82IiP9xiIj/cYiIj/cYiI/0mnPIWM/3GIiP9xiIiP9xiIj/cYiI/0W/LMQNiIj/cYiIj/cYiI/3GIiP9C+qzgVXGIiP9xiIj/cYiI/3GIiI/0B7XBlKj/cYiI/3GIiP9xiIj/cYiETFLLOtcYiIj/cYiI/3GIiP9xiIhKnzxmDIiI/3GIiP9xiIj/cYiIj/cYTc8cMw6IiP9xiIj/cYiI/3GIiP9xiIiP9xiIhN1RwirnGIiI/3GIiP9xiIj/cYiI/0XbHMJOiP9xiIj/cYiIj/cYiI/3GIiE8HnB+GiI/3GIiI/3GIiP9xiIj/QrE89OyIj/cYiIj/cYiI/3GIiP9xiIj/cYhK1xxijo/3GIiP9xiIiP9xiIj/cYiI/3GIiE3VHDKu/3GIiP9xiIj/cYiIj/cYiI/3GIiP9xiIj/cYiIj/XvHTDoj/cYiI/3GIiP9xiIiP9xiIj/cYiI/3GIiP9xiErBLGPtiP9xiIiP9xiIj/cYiI/3GIiP9xiIiP9xiIj/cYiI/3GIiP9xiIiP9xiIj/cYiI/3GIiES/LLQNcYiIj/cYiI/3GIiP9xiIj/Sm9caQpxiIiP9xiIj/cYiI/3GIiE6dPBYscYiI/3GIiP9xiIj/cYiITAmcT2aIj/cYiI/3GIiP9xiIiP879UG2Cr6P9xiIiP9xiIj/cYiI/3GIiP9F2xzCToj/cYiI/3GIiI/3GIiP9xiITc8cMw6I/3GIiP9xiIj/cYiIj/cYiISp88ZgyIj/cYiIj/cYiI/3GIiP9xiIj/cYiES/LMQNj/cYiI/3GIiP9xiIj/cYiIj/TtUcMq6IiP9xiIiP9xiIj/cYiI/3GIiP9xiIVu/aEIiI/3GIiP9xiIiP9xiIj/cYiI/3GIiP9xiISrssZE2Ij/cYiI/3GIiP9xiIj/cYiIj/cUrBLGPtiIj/cYiI/3GIiP9xiIj/cYiIj/cYiI/3GIiP9xiIj/XvHTDoiP9xiIj/cYiI/3GIiP9xiIiP9xiIj/cYiI/3GIQN0cAy6IiP9xiIj/cYiIj/cYiI/3FX79kQ/3GIiI/3GIiP9xiIj/cYiEhvXIkKj/cYiIj/cYiI/3GIiP9xiIj/cYStccYo6I/3GIiP9xiIiP9xiIj/cYiI/3GIiP9xiEMrjM1HcYiIj/cYiI/3GIiP9xiIj/cYiIj/cYiI/3GIiP9xiIj/cTk/sbfAToiP9xiIj/cYiI/3GIiP9xiEGW7PaRiI/3GIiI/3GIiP9xiIhG2ryiVIiI/3GIiP9xiIiP9xiIhEvyy0DXGIiP9xiIj/cYiIj/cYiI/3GIiP9xiIj/cYiIj/cYiI/3GIiP9xiIj/cYiIj/cYiI/3GIiP9xiIj/cYhEsNzE8oj/cYiI/3GIiP9xiIiP9xiIj/QEl8HGiIiI/3GIiP9xiIj/cYiI/3GISG9ciQqIj/cYiI/3GIiP9xiIj/TKU8VayI/3GIiP9xiIj/cYiI/3Fd69MUiI/3GIiP9xiIj/cYiIj/cYg1RhG7ue6IiP9xiIj/cYiI/3GIiP9xO8NhtDyecYiI/3GIiP9xiIj/cYiIj/cYhEvyzEDY/3GIiP9xiIj/cYiIj/cYiIQw+czwZxiIj/cYiIj/cYiI/3GIiP9xhH2RySbo/3GIiP9xiIj/cYiIj/cYiI/3GIiP9xiIhA4xwCzo/3GIiP9xiIj/cYiIj/cYiI/3GIiP9xiIj/cYiDWB0rp+LXGIiP9xiIiP9xiIj/cYiI/3GIiP9xiIiP9xiIhW79oQiP9xiIiP9xiIj/cYiI/3GIiP9xiIiEGrPOVMcYiI/3GIiP9xiIiP9xiIj/cYiI/3E8WaG0pl6P9xiIj/cYiI/3GIiI/3GIiP9xhHvSyULYiP9xiIj/cYiIj/cYiI/3GIiDhGUri5rYiP9xiIiP9xiIj/cYiI/3FHwyyTzYiP9xiIj/cYiIj/cYiI/3GIiP9xiIj/cYiIj/cYiI/3GIiP9xiIj/cYiIj/cYiI/3GEPhHNHuiIiP9xiIj/cYiI/3GIiP9xiEWNTKcrcYiI/3GIiI/3GIiP9xiIj/cYiI/3GIiI/3GIhOnTwWLHGIiP9xiIiP9xiIj/cYiI/3GIiP9xiIhA3RwDLoj/cYiIj/cYiI/3GIiP9xiIj/cYPfNBswy+j/cYiI/3GIiI/3GIiP9xiIj/Qscs842I/3GIiP9xiIiP9xiIj/cYiIStccUo5xiIj/cYiI/3GIiP9xiIiP9xiE6jPBXMcYiI/3GIiP9xiIiP9xiIj/cYQbE89OyP9xiIj/cYiIj/cYiI/3GIiP9xiIj/cYiIj/cYhByMzjc3GIiP9xiIj/cYiIj/cYiI/3FIi0yHS4j/cYiI/3GIiP9xiIj/cYhd69MUj/cYiI/3GIiP9xiIiP9xiIj/cYXfHTDv9xiIj/cYiIj/cYiI/3GIiP9xiIj/cYiIj/cYiI/3GIiP9xiIj/cYiIj/cYiI/3GIiP9xiIj/cYiIj/cYiI/3GIiP9xhQ+dAWiI/3GIiP9xiIj/cYiI/3GIiI/3GIiP9e8dMOiP9xiIj/cYiIj/cYiI/3GIiP9xhKuyxkTYiI/3GIiI/3GIiP9xiIj/cYiI/3GIiI/3GIiP9C4xzhznGIiI/3GIiP9xiIj/cYiI/3GIiI/3GIiP9L1xxijoiI/3GIiP9xiIj/cYiI/3GIiI/3GIiP9xiIj/cYiI/3GIiI/3GIiP9xiIj/cYiI/3GIiI/3GIiP9xiIj/cYiI/3GIiI/3GIiP9xiIj/cYiI/3GIiErBLGPt/3GIiI/3GIiP9xiIj/cYiI/3GIRKk8xWyIj/cYiI/3GIiP9xiIiP9xiIj/cYiI/3GIiP9xiIiP9xiIj/cYiI/3GIiP9xiIiP9xiIj/cYiI/3GIiP9xiIiP9xiIj/Qt0c8i6P9xiIj/cYiI/3GIiP9xiIiP9xUPnQFoiP9xiIj/cYiIj/cYiI/3GIiP9xiIj/cYiIj/cYhZ89cMiIj/cYiI/3GIiI/3GIiP9xiIj/cYiI/3GIiI/3GIiP9xiIj/cYiI/3GIiI/3GIiP9xiIj/cYiI/3GIiI/3GIiP9xiIj/cYiITp08FixxiIj/cYiI/3GIiP9xiIiP9xiIhKpTxlrIj/cYiI/3GIiI/3GIiP9xiITbksNG2Ij/cYiI/3GIiI/3GIiP9xiIj/cYiI/3GIiI/3GEJjbOnJj/cYiI/3GIiP9xiIiP9xiIj/cYiI/3GIiP9xiIiP9xiIj/cYiI/3FB3RzyLv9xiIj/cYiI/3GIiI/3GIiP9xiIj/cYiI/3GETbHMJO/3GIiP9xiIiP9xiIj/cYiI/3GIiP9xiIiP9xiIj/cYiI/3GIXevTFI/3GIiP9xiIj/cYiI/3GIiI/3GIiP9F4rzB1I/3GIiP9xiIj/cYiI/3GIiI/0+k3CWyiP9xiIj/cYiIj/cYiI/3GIiP9PuSwkbY/3GIiP9xiIiP9xiIj/RxOcrsaIiP9xiIj/cYiIj/cYiIQ+Ec0e6P9xiIiP9xiIj/cYiI/3FLuyxETXGIiP9xiIiP9xiIj/cYiI/3GIhEjUzHK4iI/3GIiP9xiIiP9xiIhKwSxj7f9xiIj/cYiI/3GIiP9xiIiP9xiIj/cYiI/3GIhJPXxsKHGIiP9xiIj/cYiIj/cYiI/z1CEbS97oiP9xiIj/cYiI/3GIiP9xiIiP9xiIj/cYiI/3GIiP9xiIiP9xiIj/cYiEenPJWMiP9xiIiP9xiIj/cYiI/0Z3XLiKiI/3GIiP9xiIiP9xiIj/cYOtlRtiauiP9xiIj/cYiIj/cYiI/0LdHPIuj/cYiI/3GIiP9xiIj/cYiIj/cYiI/3GIiP9xiIj/cYiIj/cYiI/3GIiE3VHDKu/3GIiP9xiIj/cYiI/3GIiI/3GIiP9R+dAWiIj/cYiIj/cYiI/3GIiP9xiIj/cYV+/ZEP9xiIj/cYiI/3GIiI/3GIiP9xiIj/cYiI/3GIiI/3GIiP9xiIj/cYhPT2wbCY/3GIiP9xiIj/cYiI/3GIiI/3GIiP9xiIj/cYR9kckm6P9xiIj/cYiI/3GIiI/3GIiP9xiIj/cUHdHPIu/3GIiP9xiIj/cYiIj/cYiI/3GIiP9xiIj/cYiIj/cYiI/3GIiP9xiIj/cYiIj/cYiI/3GIiP9xiIj/cYiIhD4RzR7o/3GIiP9xiIiP9xiIj/cYiI/3GIiP9xiIiP9xiIj/cYiI/3GIiP9xiIiP9xiIj/cYiI/3GIiP9xiIiP9xiIj/cYiI/3GIiP9xiIiP9xiIj/cYiI/3FK1xxijoiP9xiIj/cYiI/3GIiI/3GIiP9xTs8cEw5xiIj/cYiI/3GIiP9xiIiP9xiIj/SMMsk82IiP9xiIj/cYiI/3GIiI/3GIiP9xiEHHLOONcYiI/3GIiP9xiIiP9xiIj/cYg290G6CL6IiP9xiIj/cYiI/3GIiIR5FMluuI/3GIiP9xiIiP9xiIj/cTMAQb3/voiI/3GIiP9xiIj/cYiI/3GIiI/3GIiP9xiIj/cYTcDMM/OIiP9xiIiP9xiIj/cYiI/3FJEZx+5oiI/3GIiI/3GIiP9xiIj/cYSRGcfuaIj/cYiIj/cYiI/3GIiP9xiDwScrTtjYiI/3GIiP9xiIiP9xiIj/cYiI/3GIiP9xiIiP9xiIj/cYiIRKk8xWz/cYiIj/cYiI/3GIiP9xiIj/cYhEvyzEDYj/cYiI/3GIiP9xiIj/cYiIj/cYiI/3GIiP9xiIj/Qscs842I/3GIiI/3GIiP9xiIj/cYiI/3GIiI/3GIiP9xiIj/cYiI/3GIiI/3GIiP9xiIj/cVfv2RCP9xiIj/cYiI/3GIiP9xiIhBqzz1TP9xiIj/cYiI/3GIiI/3GIgyLcG+0j6IiP9xiIiP9xiIj/cYiI/3GEHdHOIucYiI/3GIiP9xiIiP9xiIj/cYiI/3GIiP9xiIU/fdCIj/cYiI/3GIiP9xiIiP9xiIj/cYiI/3GIiP9xiIiP9xiFD50BaP9xiIj/cYiIj/cYiI/3GIiP9xiIj/cYWu3WEo/3GIiP9xiIj/cYiIj/cYiI/3GIiP9xiIj/cYiIj/cYiI/3GIiP9xiIj/cYiIj/cYiI/3GIiP9xhHwyyTzYj/cYiI/3GIiI/3GIiP9xiIj/cYiI/3GIiI/3GIiP9xiIj/cYiI/3GIiI/3GIiP9xiIj/cYiI/1j12QqP9xiIj/cYiI/3GIiP9xiIiP9xXevTFIj/cYiI/3GIiI/3GIiP9xiIj/cYiI/3GIiI/3GIiP9xiIhK1xxSjnGIiP9xiIj/cYiI/3GIiI/3GIiEfDLIPNcYiI/3GIiP9xiIj/cYiIj/cYiI/3GIiP9xiEGxPPTs/3GIiI/3GIiP9xiIj/cYiI/3FQ+dAWiIj/cYiI/3GIiP9xiIiP9xQyuM3UeP9xiIj/cYiI/3GIiP9xiD87sbHEToiP9xiIj/cYiI/3GIiP9xiIOQ5yt/GNiIj/cYiI/3GIiP9xiIj/cYiIQ+Ec0e6I/3GIiP9xiIiP9xiIj/cYiI/3GIiP9xiIiP9xiITCWMTaeP9xiIj/cYiI/3GIiP9xhKuyxkTYiIj/cYiI/3GIiP9xiIhPOXwcaP9xiIj/cYiI/3GIiI/3GIiP9xiIj/cYiI/3GIiISsEsU+1xiIiP9xiIj/cYiI/3GIiP9xiIiP9xWu3WEo/3GIiP9xiIiP9xiIj/cYiI/3GIiP9xiDYqIbrV3o/3GIiP9xiIj/cYiI/3GIiD3vgrMQff9xiIj/cYiI/3GIiI/3GIiP9xiE3VHDKuiP9xiIj/cYiI/3GIiP9xiIiEtBfFvoiI/3GIiP9xiIiP9xiIj/cYiI/3GIiP9xiIiP9xiIj/cYhLbVxZKoiP9xiIj/cYiIj/cYiI/3GIiP9xiIj/cYiIj/cYiIN7U1uUrKiP9xiIj/cYiI/3GIiI/3GIiP9xQOMcAs6IiI/3GIiP9xiIj/cYiI/3GIMxYxvenOj/cYiI/3GIiP9xiIiP9xiIj/cYiI/3GIiP9xiIiP9xiEPbHNJOiIiP9xiIj/cYiI/3GIiP9xiIiP9O1RwyroiI/3GIiI/3GIiP9xiIj/cYiIQOMcAs6P9xiIj/cYiI/3GIiI/3GIiP9NV2xKiY/3GIiP9xiIiP9xiIj/cYiI/3E5WgG3pf7/cYiI/3GIiP9xiIj/cUcNnI8mcYiI/3GIiP9xiIj/cYg8WaGzpl5xiIj/cYiIj/cYiI/3GIiP9xiIj/QS2MDieP9xiIiP9xiIj/cYiI/3GIQN68AxSIiP9xiIiP9xiIj/cYiD3DorM8XYiP9xiIj/cYiI/3GIiI/3GIiP9xiIj/cYiI/3FExSzDrYj/cYiIj/cYiI/3GIiP9xiIQN0cAy6Ij/cYiI/3GIiI/3GIiP9xiIj/Rz98rAiI/3GIiP9xiIj/cYiIj/cYiI/zNyBr6N+YiI/3GIiP9xiIiP9xiIj/cYhW79oQiIiP9xiIj/cYiI/3GIiP9Y79kQiP9xiIj/cYiI/3GIiI/3GErBLGPtiI/3GIiP9xiIj/cYiI/3GIiI/3E0yAK8N/2I/3GIiI/3GIiP9xiIj/cYiFP33QiI/3GIiP9xiIj/cYiI/3GIhd8dIOcYiI/3GIiP9xiIj/cYiIj/cYiI/3GIiP9xg/ddKwii1xiIj/cYiI/3GIiI/3GIiP9xTqM8JcyP9xiIj/cYiIj/cYiI/3GIiP9xiIj/cYiIj/cYiI/3FE4Ryx7nGIiI/3GIiP9xiIj/cYiI/0LkvPG0/3GIiP9xiIiP9xiIj/cYiI/0jZHJJuiI/3GIiP9xiIj/cYiIj/cYQccs843/cYiI/3GIiP9xiIj/cYiIj/cYiI/3GEk9fHwoj/cYiI/3GIiP9xiIj/cYiErXHGKO/3GIiP9xiIiP9xiIj/cYiI/3GIiP9xiIR8Msk83/cYiIj/cYiI/3GIiP9xiIQxWczqZxiIiP9xiIj/cYiI/3GIhBsTzk7HGIiI/3GIiP9xiIj/cYiISHVceKpxiIj/cYiIj/cYiI/3GIiP9KPXx8KIiP9xiIj/cYiI/3GIiI/3GIiP9xhFYWy56Yj/cYiI/3GIiI/3GIiP9xiIj/cYiI/3GIhD2xzSToiI/3GIiI/3GIiP9xiIj/cYiI/3GIiI/3GIiP9xiIj/cYiI/3GIiI/3GIiP9xiIj/cYiI/3GEq7LGRNiIiP9xiIj/cYiI/3GIiP9xiIiP9xiIj/cYiI/3GIiP9xiIiP9xiIj/cYiI/3GIiP9xiIhKpTxlrIiP9xiIj/cYiI/3GIiI/3GIiP9xhJJ4x9h4j/cYiI/3GIiP9xiIiP9xiIj/cUGxPPTsiP9xiIj/cYiIj/cYiI/3GIhGE5yuxv9xiIj/cYiIj/cYiI/3GIiDq/orZAXYj/cYiI/3GIiI/3GIiP9xiIj/cUulPFWs/3GIiI/3GIiP9xiIj/cYiI/3GIPcRDszu8iIiP9xiIj/cYiI/3GIiP9xiIiP9xiIj/PvThswseiI/3GIiP9xiIj/cYiIj/cYiI/3GEV3XLiKj/cYiI/3GIiP9xiIiP9xiFnz1wyIiP9xiIj/cYiIj/cYiITdUcIq5xiIiP9xiIj/cYiI/3GIiP9xiIiP9xiIj/UfnQFoiI/3GIiI/3GIiP9xiIj/cYiI/3GIiI/3GIiP9xiIWfPXDIiP9xiIiP9xiIj/cYiI/0LjHPHO/3GIiP9xiIj/cYiI/3GIWu3WEv9xiIj/cYiI/3GIiI/3GEGrPPVMiP9xiIj/cYiIj/cYiI/3GIiP9xiIj/cYiIj/cYiI/3GIiP9xiIj/cYiIj/cYiI/3GIR70slC2I/3GIiP9xiIiP9xiIj/cYiI/3GIiP9xiIiP9xUPnQFoiP9xiIj/cYiIj/cYiI/3GIiP9xiIj/cYiIj/cYiI/3GIR9kckm7/cYiI/3GIiP9xiIj/cYiIj/cYiI/3GIiP9xiIj/cYiIj/cYiI/3GIiFP33Qj/cYiIj/cYiI/3GIiP9xiIj/cYiIj/cYiI/3GIR8Msk82P9xiIj/cYiI/3GIiI/3GIiP9xiIj/cYiFnz1wyIiP9xiIj/cYiI/3GIiP9xiIiP9xiIj/cYiI/3GIhH2RyCbnGIiP9xiIj/cYiIj/cYiI/1jv2RCP9xiIiP9xiIj/cYiI/3GIiP9F2xzCToj/cYiI/3GIiI/3GIiP9xiEMrjM1HcYiI/3GIiP9xiIiP9xiIhOh0wXi3GIiI/3GIiP9xiIj/cYiEPivNHUiI/3GIiP9xiIiP9xiIj/cYiI/0QVnN6miI/3GIiI/3GIiP9xiIj/W+3WEoiP9xiIj/cYiI/3GIiP9xiIiP9xU/fdCIiI/3GIiP9xiIiP9xiIj/cYiI/3GIiP9xiIiP9xiIj/cYiI/3GIiP9xiIiP9xiIhZ7dcSiI/3GIiI/3GIiP9xiIj/cYhExSzDrf9xiIj/cYiIj/cYiI/3GIiP9xiIj/cYiIj/cYRKk8xWyIj/cYiI/3GIiI/3GIiP9OCZw/Zo/3GIiP9xiIiP9xiIj/cYhOpNwVsnGIiI/3GIiP9xiIj/cYiI/3FX9dkK/3GIiP9xiIj/cYiI/3GIiI/3GIiP9xiIj/cYiI/3GIiIOGABuJ/+/3GIiP9xiIj/cYiIj/cYiI/0KrPPVMiIj/cYiIj/cYiI/3GIiP9xR70slC2IiP9xiIiP9xiIj/cYiI/3GIiP9xXfHTDoj/cYiI/3GIiP9xiIj/cYiIj/cYiI/3GIiP9xiIj/cYiIj/cYiI/3GIiP9xiIj/cYiIj/cYiI/3GIhAxywEjYiI/3GIiP9xiIiP9xiIj/cUJjbOnJiP9xiIj/cYiIj/cYiI/3E4YAG4n/6IiP9xiIiP9xiIj/cYiI/3GIiP9xhLnzxWDI/3GIiP9xiIj/cYiIj/cYhOh0wni4/3GIiI/3GIiP9xiIj/cYiEhDfIvIiIj/cYiI/3GIiP9xiIiP9xiIj/cYiI/3Fa7dYSiP9xiIj/cYiI/3GIiP9xiIiP9xiIj/cYiFD50Bb/cYiIj/cYiI/3GIiP9xiIj/cYiIj/cYiI/3GIiP9xiIj/cYiIj/cYiI/3GIiP9xiIj/cYiIj/cYiI/3GIiP9xiIj/cYiIj/cYiI/3GIiP9xiIj/cYiIj/cYiI/3GIiP9xiIj/cYiIj/cYiI/3GIiP9xiIj/cYiIj/QrE89OyIj/cYiI/3GIiP9xiIiP9xiErurFEVcYiIj/cYiI/3GIiP9xiD6fcbJgjo/3GIiP9xiIiP9xiIj/cYiI/3GFrz1QxxiIiP9xiIj/cYiI/3GIiP9xiITbksNG2IiP9xiIj/cYiI/3GIiP9xiIiP9xiIj/TMEsQ+1xiIj/cYiI/3GIiP9xiIiP9xiIj/cYiI/3GIiP9xiIiP9xiIj/cYiI/3GIiP9xiIiP9xiIj/cYQbE89OyP9xiIj/cYiIj/cYiI/3GEHdHOIucYiI/3GIiP9xiIj/cYiIj/cYiEIrjO1HiIj/cYiI/3GIiP9xiIiP9xiIj/cYiEqlPGWsiI/3GIiI/3GIiP9xiIj/cYiITc8cMw6P9xiIj/cYiIj/cYiI/3GIiP9xiIj/cYiIj/cYiI/3GIiP9xiIj/cYiIj/cYiI/3GIiP9xiIj/cYiIj/cYiI/3GIiP9xiIj/cYiIhJ1xxyjoiI/3GIiI/3GIiP9xiIj/RcUsw62Ij/cYiI/3GIiI/3GIiP9xiIj/cUSpPMVsiIiP9xiIj/cYiI/3GIiP9xiIhKpTxlrIiP9xiIj/cYiI/3GIiI/01u/EkQ/3GIiP9xiIj/cYiIj/cYiEeS7JbRiIj/cYiI/3GIiP9xiIj/cUulPFWsj/cYiI/3GIiP9xiIj/cYg8EDG0786IiP9xiIj/cYiI/3GIiIOEQRuLvuiP9xiIiP9xiIj/cYiI/3GIiP9xhEqTzFbIiI/3GIiP9xiIj/cYiIhEvyy0DXGIiP9xiIj/cYiI/3GIiI/3GIgz8va9DQmIiP9xiIj/cYiI/3GIiI/3GIhKptxlkoiP9xiIiP9xiIj/cYiI/3ExtbK/Sk2Ij/cYiIj/cYiI/3GIiP9xiIhDxSzTrYiI/3GIiI/3GIiP9xiIj/cYhA3RwDLoiI/3GIiP9xiIiP9xiIj/cYiEfDLJPN/3GIiP9xiIj/cYiIj/cYU/fdCIiP9xiIj/cYiIj/cYiI/3GIhZ89cMiI/3GIiI/3GIiP9xiIj/cYiI/3GIiI/3GETbHLJOcYiIj/cYiI/3GIiP9xiIj/cYiIj/cYiI/3FX9dgKcYiI/3GIiI/3GIiP9xiIj/cYiI/3GIiI/3GIiP9xiIj/cYiI/3GIiI/3GIiP9xiIj/cYiErXHGKO/3GIiP9xiIj/cYiIj/cYiISsEsY+3/cYiI/3GIiP9xiIj/cYiIj/cYiI/3GIiP9xiIj/cYiIj/cYiIQMcsBI2Ij/cYiI/3GIiP9xiIiP9xiIj/cYiI/3GIiP9xiIiP9xiIj/cYiI/3GIiP9xiIiP9xiIj/cYiI/3GIiP9xiIiEhvXIkK/3GIiP9xiIj/cYiI/3GIiI/3FOntwmEoj/cYiIj/cYiI/3GIiP9xiESU7MaxiIj/cYiI/3GIiI/3GIiP9xV/XYCnGIiP9xiIiP9xiIj/cYiI/3GIRXdcuIr/cYiI/3GIiI/3GIiP9xiIj/cYR70slC2Ij/cYiIj/cYiI/3GIiP9xhKuyxkTYiI/3GIiI/3GIiP9xiIj/cYiI/3GIiI/3GIiP9xiIj/cYiI/3GIiI/3GIiP9xiIj/cYiI/3GIiI/3GIiP9xiIj/cYiI/3GIiI/3GIiP9xiIj/cYiI/0/PHCMO/3GIiP9xiIiP9xiIj/cYiIR6c8lYyP9xiIiP9xiIj/cYiI/3GIiP9Ji0yHS4iP9xiIj/cYiIj/cYiI/3FX79kQ/3GIiI/3GIiP9xiIj/cYiIS21cWSqP9xiIiP9xiIj/cYiI/3GIg6p3G2WI6IiP9xiIj/cYiIj/cYiI/0+5LCRtj/cYiI/3GIiP9xiIiP9xiIj/cYiI/3GIiP9xRNscwk6P9xiIj/cYiIj/cYiI/3GIhK7qxRFXGIiP9xiIj/cYiI/3GIiI/3GIiP9xiIj/cYiI/3GIiI/3GIiP9xiIj/cYiErBLGPtj/cYiI/3GIiI/3GIiP9xiIj/cYiI/3FK1xxijoiP9xiIj/cYiIj/cYiI/3FX9dgKcYiI/3GIiI/3GIiP9xiIj/cYiI/3GIiIU/fdCP9xiIj/cYiI/3GIiI/3GIiP9xiIj/cYiI/3GIiFbv2hCIj/cYiI/3GIiI/3GIiP9xiIj/cYiI/3GIiI/3GIiP9xiIj/cYiI/3GIiI/3GIiP9xiIj/cYiI/3GIiI/3GIiP9xiF3x0g5xiIj/cYiIj/cYiI/3GIiP9xiIj/cYiIj/cYiI/3GIiP9xiIj/cYiIj/cYiI/3GIiP9xiIj/cVrz1gyP9xiIj/cYiI/3GIiP9xiIiP9xiIj/cYiI/3GIiP9xiIiP9xiIj/cYiI/3GIiP9xiIiP9xiIj/cYiEDdHAMuiI/3GIiP9xiIj/cYiIj/cYiI/3GIiP9xT09sGwmIj/cYiI/3GIiP9xiIj/cYiIj/cYiI/3GIiEqlPGWsiP9xiIiP9xiIj/cYiI/3FDR3zLiHGIiP9xiIj/cYiI/3GIiI/3GIiP9xg3+8O5BDz/cYiI/3GIiP9xiIj/cYiISsEsY+3/cYiIj/cYiI/3GIiP9xiIj/cYiIj/cYiIXOvUFIiI/3GIiI/3GIiP9xiIj/cYiI/3GIiI/3GIiP9xiEPhHNHuiIj/cYiI/3GIiP9xiIj/cYiIj/cYiI/3FOzxwTDnGIiP9xiIj/cYiI/3GIiITzl8DGhxiIj/cYiIj/cYiI/3GIiE3PHDMOj/cYiI/3GIiP9xiIiP9xiIj/cYiI/3GIiD5WAbKp/oiI/3GIiP9xiIj/cYiIj/SZFMhuuP9xiIj/cYiIj/cYiI/3GIPycDsdj8iIj/cYiI/3GIiP9xiIg8PBGzw+5xiIiP9xiIj/cYiI/3GIiP9Gd1y4ioiP9xiIiP9xiIj/cYiI/3GIiP9xiIiP9xiFD50BaP9xiIj/cYiIj/cYiI/3GIiP9xiIj/cYiIj/cYiI/3GIiP9xiIj/cYiIj/cYiI/3GIiP9xiIj/cYiIj/cYiI/3GIiP9xiIj/cYiIj/cYiI/3GE5xXCjqiIj/cYiI/3GIiP9xiIiP9xiITzl8HGj/cYiIj/cYiI/3GIiP9xiIj/cTJQUr6vrYiIj/cYiI/3GIiP9xiIhHwyyDzXGIiP9xiIiP9xiIj/cYiI/3GIiP9xiIgxgZG/fm6Ij/cYiI/3GIiP9xiIiP9xiIhKuyxkTY/3GIiP9xiIj/cYiIj/cYiI/3Fa7dYSj/cYiIj/cYiI/3GIiP9xiIj/cUHdHPIu/3GIiP9xiIiP9xiIj/cYiIR8Msg81xiIj/cYiI/3GIiI/3GIiE3VHCKucYiIj/cYiI/3GIiP9xiIj/cUulPFWsj/cYiI/3GIiP9xiIj/cYiISrssZE2I/3GIiP9xiIj/cYiI/3GIg8P/K0wA2P9xiIj/cYiIj/cYiI/3GIiP9xhH2RySbo/3GIiP9xiIj/cYiIj/cYiI/zBqg7GlfIiP9xiIiP9xiIj/cYiI/3GEe9LJQtiI/3GIiI/3GIiP9xiIj/cYiI/3GIiI/3GErBLGPtiI/3GIiP9xiIj/cYiI/3GIiI/3GIiP9F2xzCToj/cYiI/3GIiP9xiIj/cYiIhDxSzTrYiI/3GIiP9xiIj/cYiI/3FIpzyFjP9xiIj/cYiI/3GIiP9xiIiFnz1wyI/3GIiP9xiIj/cYiIj/cYiI/3GIiP9xiIj/cYiIhKwSxT7XGIiI/3GIiP9xiIj/cYiI/3GIiI/3GIiP9xiIj/cYiI/3GIiI/3GIiP9xiIj/cYiI/3GIiI/3GIiP9xiIj/cYiI/3GIiI/3GIiP9xiIj/cYiI/3GIiI/3GIiEbZHKJuiIj/cYiI/3GIiP9xiIj/cYiIj/cYiI/3GIiP9xiIj/cYiIj/cYiI/3GIiP9xiIj/cYiIj/cYiI/3GIiP9xiIj/cYiIj/cYiI/3GIiP9xiIj/cYiIj/cYiEDHLASNiIj/cYiI/3GIiP9xiIiP9xiIj/cYiI/3GIiP9xiIiP9xiIj/cYiI/3GIiP9xiIiP9xiIhAxywEjYiP9xiIj/cYiI/3GIiI/3GIiP9xiIj/cT6fcbJgjoiP9xiIj/cYiIj/cYiI/3GIiP9xiIhK1xxSjnGIiP9xiIj/cYiIj/cYiI/3GETFLMOtj/cYiI/3GIiP9xiIiP9xiIj/cYiI/3GIiP9xiIiP9xiIj/cYiI/3GIiP9xiIiP9xiIQMcsBI2IiP9xiIj/cYiI/3GIiI/3GIiP9xiEenPJWMiI/3GIiI/3GIiP9xiIj/cUHHLPONj/cYiI/3GIiI/3GIiP9xiIj/cYR6c8lYyIiI/3GIiP9xiIj/cYiI/3GIiIRT98vAiI/3GIiI/3GIiP9xiIj/cYiI/3GEufPFYMj/cYiI/3GIiP9xiIiP9xiIhA4xwCzv9xiIiP9xiIj/cYiI/3GIiP9xiIiP9xNPrhuwUecYiI/3GIiP9xiIj/cYiIj/cUVbbLpJiIj/cYiI/3GIiI/3GIiP9xiIj/cYiI/3GIiE5VbCqpiIj/cYiI/3GIiP9xiIiP9xQmNs6cmI/3GIiP9xiIj/cYiIj/cYhMH4xOB4iP9xiIj/cYiI/3GIiI/3GEY/fJwIcYiIj/cYiI/3GIiP9xiIj/cYiIj/cYiI/3GIiP9xiIj/cYiIj/cYiI/0y7LFRN/3GIiP9xiIj/cYiIj/cYiI/3GIiP9xiIj/cYiIj/cYiI/3GEWNTLcr/3GIiP9xiIj/cYiI/3GIiI/17r0xSIj/cYiI/3GIiI/3GIiP9xS6U8Vaz/cYiI/3GIiI/3GIiP9xiIj/Sb0sdC1xiIj/cYiIj/cYiI/3GIiP9xSSeMfYeIj/cYiI/3GIiI/3GIiP9xiIj/cYiI/3GIiI/3GIiP9xiIj/cYiI/3GIiI/3GIiP9xiIj/cUiM7IcxiP9xiIj/cYiIj/cYiI/3GEfZHJJuj/cYiI/3GIiP9xiIj/cYiIj/cYiI/3GIiP9xhW9doKiIiP9xiIj/cYiI/3GIiP9xiIiP9xiIj/cYiI/3GIiP9xiIiP9xiIj/cYiFnt1xKIiI/3GIiP9xiIj/cYiI/3GEiLTIdLj/cYiI/3GIiI/3GIiP9xiINV5Cu6G9iP9xiIj/cYiIj/cYiI/3GIRY1MpytxiIj/cYiI/3GIiP9xiIiP9xiIj/cYiI/3GIiP9xiIiP9xiIj/cYiI/3GIiP9xiIiP9xiIj/cYiI/3GIiP9xiIiP9xiIj/cYiI/3GIiP9xiIiEbZHKJuiI/3GIiI/3GIiP9xiIj/cYiI/3GIiI/3GIiP9L1xxijoiI/3GIiP9xiIj/cYiI/3GEP4rNB1iIj/cYiI/3GIiI/3GIiP9xiIj/cYiI/3GIiI/3GIiP9xiIj/cUiRTIbrj/cYiI/3GIiP9xiIj/cYiIj/TLssVE3/cYiI/3GIiP9xiIj/cYiIhGDZyvJv9xiIj/cYiI/3GIiI/3GIiEDdHAMuiP9xiIj/cYiI/3GIiP9xiDJkAb6b/o/3GIiP9xiIj/cYiIj/cU65LCRt/3GIiP9xiIj/cYiI/3GDJJsb62ToiIj/cYiI/3GIiP9xiIj/cYiIMMlhsEaeiIj/cYiI/3GIiI/3GIiP9xhHwyyTzYj/cYiI/3GIiP9xiIiP9xiE3srDE1/3GIiI/3GIiP9xiIj/cYiI/3GEDjHALOiIj/cYiI/3GIiI/3GIiP9MwSxD7XGIiP9xiIj/cYiI/3GIiI/3FFW2y6SYiI/3GIiP9xiIiP9xiIj/cYiI/3GIiP9xiIiP9xiIj/TtUcMq6IiI/3GIiP9xiIj/cYiI/3GIiITx2MHieI/3GIiP9xiIj/cYiI/3GIiDtgQrWfvYj/cYiIj/cYiI/3GIiP9xhK1xxijoj/cYiI/3GIiP9xiIiP9xiIj/cYiI/0zBLEPtcYiI/3GIiP9xiIiP9xiIhMJYxNp/9xiIj/cYiI/3GIiP9xiIiP9xiIj/cYiI/3GEufPFYMj/cYiI/3GIiP9xiIj/cYiIj/cYiI/3GFP33QiIj/cYiIj/cYiI/3GIiP9xS588VgyI/3GIiP9xiIj/cYiI/3GIiIQZVM9qv/cYiI/3GIiI/3GIiP9xhBxyzzjf9xiIj/cYiI/3GIiI/3GIiP9xiIj/cYiI/3GIiI/3GIiP9xRNscwk6P9xiIj/cYiI/3GIiP9xiIiP9xiEU/fLwIiIiP9xiIj/cYiI/3GIiP9xiIiP9xiINhcTuujsj/cYiI/3GIiP9xiIiP9xiEHHLOONcYiI/3GIiP9xiIj/cYiIj/cYgwA+GwDR6P9xiIj/cYiI/3GIiP9xiIiP9xhN1Rwyroj/cYiIj/cYiI/3GIiP9xiIj/cYiIj/cYiI/3Fa7dYSj/cYiIj/cYiI/3GIiP9xiIj/cYiIhG2RyiboiP9xiIiP9xiIj/cYiI/3GIiP9xiIiP9xiIj/cYiI/3GIiP9xiIiP9xiIj/cYiI/3GIiP9xiIiP9xiIj/cYiI/3GIiP9xiIiP9xiIj/cYiI/3GIiP9xiIiP9xiIj/cYiI/3GIQ+Ec0e6IiP9xiIj/cYiI/3GIiI/3GIU/fdCIj/cYiI/3GIiI/3GIiP9xiIj/cYiI/3GIiI/3GIiP9xiIj/cYiI/3GIiI/3GIR6c8lYyIj/cYiI/3GIiI/3GIiP9xiES/LMQNj/cYiI/3GIiI/3GIiP9xiIR8Msk83/cYiI/3GIiP9xiIiP9xiIg8EnK07Y2I/3GIiP9xiIj/cYiI/3GIiI/3GIiP9xiIhKpTxlrIj/cYiIj/cYiI/3GIiP9xiIj/cYhKuyxkTYiI/3GIiP9xiIj/cYiI/3GIhLdPxYsIj/cYiI/3GIiP9xiIj/cYiIhGwyyjzYiIj/cYiI/3GIiP9xiIj/cUGrPPVMiIj/cYiI/3GIiP9xiIiP9xiINg/RuvAuiP9xiIj/cYiI/3GIiP9xhExSzDrY/3GIiI/3GIiP9xiIj/cYhEvyzEDY/3GIiI/3GIiP9xiIj/cYiI/1vz1gyI/3GIiP9xiIj/cYiI/3GIiD5WAbKp/oiI/3GIiP9xiIiP9xiIj/cYiI/3GIiDGCMr99zYiP9xiIj/cYiI/3GIiI/3FFW2y6SYiI/3GIiP9xiIiP9xiIhEqtzFUv9xiIiP9xiIj/cYiI/3GIiP9BLYwOJ4/3GIiI/3GIiP9xiIj/cYV+/ZEP9xiIj/cYiI/3GIiP9xiEfZHJJu/3GIiP9xiIiP9xiIj/cYNLRTvEusiI/3GIiI/3GIiP9xiIj/cYNKtxvFSOiIj/cYiI/3GIiI/3GIiDDfUbAwroj/cYiI/3GIiI/3GIiP9xhK1xxijoj/cYiI/3GIiP9xiIj/cYiIj/cYiI/3GIg/PFKxw62P9xiIiP9xiIj/cYiI/3GIiP9EFZzepoiI/3GIiP9xiIj/cYiI/3GIiI/3GIiP9xiIj/cYiI/3GIiI/3GIiP9xiIj/cYQd0c4i5xiIj/cYiI/3GIiI/3GIiP9xiIj/cYiI/3GIiI/3GITc8cMw6Ij/cYiI/3GIiP9xiIj/cYiIj/cYiI/3GIiP9xiIj/cYiIj/cYiI/3GIiP9xiIj/cYiIj/cYiI/3GIiP9xiIj/cYiIj/cYhBsTz07P9xiIj/cYiI/3GIiI/3GIiP9xiIj/cUJdbOopiIj/cYiI/3GIiP9xiIj/cYiIj/cYiIR8Msg81xiIj/cYiI/3GIiP9xiIiP9xiIj/cYiI/3GIiF3r0hRxiIj/cYiI/3GIiP9xiIiP9xQnlc6GqP9xiIj/cYiI/3GIiP9xiIiP9xiIj/cYQd0c4i5xiIj/cYiI/3GIiP9xiIiP9xiIj/cTWfx7tgOIj/cYiIj/cYiI/3GIiP9xQoD85/D/cYiI/3GIiI/3GIiP9xiIQY9M9wuIj/cYiI/3GIiP9xiIiP9xiIj/cYiI/3GIiP9xV/XZCv9xiIj/cYiI/3GIiP9xiIiP9xiIj/cYiI/3GIhLiUxXa/9xiIj/cYiI/3GIiI/3GIhPOXwcaP9xiIiP9xiIj/cYiI/3GIiP9xUPnQFoiI/3GIiP9xiIj/cYiIg929OzJCyP9xiIj/cYiI/3GIiP9xiIiP9xiIQbE85OxxiIj/cYiI/3GIiI/3GIiP9xiIj/cYiI/3GIiI/3GIiP9xiIj/cYiI/3GIiI/3GIiP9xiIj/cYiI/3GIiI/3GIiP9xiIj/cYiI/3GIiI/3GIiP9xiIj/cYiI/3GIiI/3GIiP9xiIj/cYiI/3GIiI/3GISrssZE2Ij/cYiI/3GIiP9xiIiP9xiIj/cYiI/3GIXfHSDnGIiI/3GIiP9xiIj/cYiI/3GIiI/3GIiP9xiIj/cYiI/3GIhZ89cMiIj/cYiI/3GIiP9xiIiP9xiIj/cYQyuM3Uf/cYiI/3GIiP9xiIiP9xiIj/cYiITZ08NiyIiI/3GIiP9xiIj/cYiI/3GEknjH2HiP9xiIiP9xiIj/cYiI/3GIiP9xiIiP9xiIWfPXDIiP9xiIj/cYiIj/cYiI/3GIiP9xiIj/cYiFP33QiI/3GIiP9xiIj/cYiIj/cYiI/3GIiP9xiIj/cYiFb12gqIj/cYiI/3GIiP9xiIiP9xiIj/cYOI/CuHA9iP9xiIj/cYiI/3GIiP9xiIiP9xiIj/cV3x0w6P9xiIj/cYiIj/cYiI/3GIiP9xiIj/cYiIj/cYiI/3GIiP9xiIj/cYiEDjHALOiP9xiIj/cYiIj/cYiI/3GIiP9xiIj/cYiIj/cYiI/3GIiP9xiIhBeVz4aoiP9xiIiP9xiIj/cYiI/3GIiP9xiIiP9xiIj/cYiI/3GIiP9xiIiP9xiIj/cYiI/3GIiP9xiIiP9xR9kckm6P9xiIiP9xiIj/cYiI/3GIiP9xiIiP9xiIhHwyyDzXGIiP9xiIj/cYiI/3GIiI/3GIiP9xiIhPOXwcaP9xiIj/cYiI/3GIiP9xiIiP9xRMUsw62I/3GIiP9xiIj/cYiI/3GIiI/3GIiP9xiIVu/aEIiI/3GIiP9xiIj/cYiI/3FBxyzzjY/3GIiI/3GIiP9xiIj/cYiI/3GIiI/0XbHMJOj/cYiIj/cYiI/3GIiP9xiIj/cYiIj/TgmcP2aP9xiIj/cYiI/3GIiI/3GIiP80FjG96c6Ij/cYiIj/cYiI/3GIiP9xiIg6kiK2bd2IiI/3GIiP9xiIj/cYiI/3GEfDLJPNiP9xiIiP9xiIj/cYiI/3GIiP9HE5yuxoiIj/cYiI/3GIiP9xiIj/cYiIj/cYiI/3GIiP9xiIj/cYiIj/cYiI/3GIiP9xiIj/cYiIj/cYiI/3GIhExSyzrXGIiP9xiIj/cYiIj/cYiIQN0cAy6I/3GIiP9xiIj/cYiI/3GIiI/3GIiP9xUPnQFoiP9xiIiP9xiIj/cYiI/3GIiP9xiIiP9xiIj/cYiI/3GIiP9xiIiP9xiIj/W+3WEoj/cYiIj/cYiI/3GIiP9xiIj/cYiIj/T7ksJG2P9xiIj/cYiI/3GIiP9xiIiP9xiIj/cYiI/3GIiP9xiIiP9xiIj/cYiI/3GIiP9xiIiP9xiIj/cYiI/3GIiFbv2hCIj/cYiI/3GIiP9xiIiP9xiIj/cYiI/3GIiP9xiIiP9DgPzn8I/3GIiP9xiIj/cYiI/3GIiIOzwRtcPuiIiP9xiIj/cYiI/3GIiP9xiIR70slC2I/3GIiP9xiIj/cYiI/3FCgPzn8P9xiIiP9xiIj/cYiI/3GIiP9xiIhKpTxlrIiP9xiIj/cYiI/3GIiI/3GITbksNG2IiP9xiIj/cYiI/3GIiI/3GIiP9xiIj/cYiI/3GIiI/3GIiP9xiIj/cYiI/3GIiI/3GIiP9V99sIcYiI/3GIiI/3GIiP9xiIj/cYiIQ+Ec0e6I/3GIiP9xiIj/cYiIj/cYiI/3GIiP9xiIj/TVdsSomI/3GIiP9xiIj/cYiI/3GIiDhgAbif/o/3GIiP9xiIj/cYiIj/cYiDAEgrAMff9xiIj/cYiI/3GIiI/3GIiEeS7JbRiI/3GIiP9xiIj/cYiI/3GIiI/3GIiP9FvyzEDYiI/3GIiP9xiIiP9xiIj/cYTdUcMq6Ij/cYiI/3GIiP9xiIj/cYhd69MUj/cYiI/3GIiP9xiIiP9xiIj/cYiI/3GIiP9xiIiP9HP3ysCI/3GIiI/3GIiP9xiIj/cYiEGy3PTS/3GIiP9xiIj/cYiI/3GIhOnTwmLP9xiIj/cYiI/3GIiI/3GIiP9xiIj/cYiI/zBQEbG/7oiI/3GIiP9xiIiP9xiIj/cYhFW2y6SYj/cYiIj/cYiI/3GIiP9xiIj/cYiIj/cYiEDevAMUiI/3GIiP9xiIj/cYiIj/NEmxvbZO/3GIiP9xiIj/cYiI/3GIiI/3GIiP9xiIhHwyyDzXGIiP9xiIj/cYiIj/cYiI/1jv2RCP9xiIiP9xiIj/cYiI/3GIiP9xiIiP9xiIj/cYhH2RySbv9xiIj/cYiI/3GIiP9xiIiP9xiIj/cYiE3PHDMOiP9xiIj/cYiI/3GIiI/3GIiP9xiITbksNG2Ij/cYiI/3GIiI/3GIiP9xiErXHGKOj/cYiI/3GIiP9xiIj/cYiIj/cYiI/0/PHCMO/3GIiP9xiIj/cYiI/3GIiI/3GIiP9xiIj/WO/ZEIj/cYiI/3GIiP9xiIj/cYiIj/cYiI/3GIQN0cAy6IiP9xiIj/cYiI/3GIiI/3GIiP9xiIP0Gxsb5O/3GIiP9xiIj/cYiIj/cYiEhDfIvIiI/3GIiI/3GIiP9xiIj/cYiEk9fGwocYiI/3GIiP9xiIiP9xiIj/cTlEEbe77o/3GIiP9xiIj/cYiI/3GIiI/3GIiP9xiITDt8TEj/cYiI/3GIiP9xiIj/cYiIhHkUyW64j/cYiI/3GIiI/3GIiP9xiIj/cYiI/1jv2RCI/3GIiP9xiIj/cYiIj/cYiI/3GIS4lMV2uP9xiIj/cYiI/3GIiP9xiIiEg9fIwoiI/3GIiI/3GIiP9xiIj/cYiI/3GIiI/3GIiP9xiIj/cT3zQbMMvoj/cYiI/3GIiP9xiIiP9xiIPfhksweb/3GIiP9xiIj/cYiI/3GIiI/3GITcDMM/OIj/cYiI/3GIiP9xiIiP9xiIj/cYg2FDG6686P9xiIiP9xiIj/cYiI/3GIiP9xiIiP9xiIj/cYiI/3GIiP9xiIiP9xiIj/Ro1MtyuI/3GIiP9xiIj/cYiI/3GIiD8lwbHaPoj/cYiI/3GIiP9xiIiP9xiIj/cYiI/3GISsEsY+2I/3GIiP9xiIiP9xiIj/cYiI/3GIiP9xiIiP9xiIj/cYiI/3GIR70slC2I/3GIiI/3GIiP9xiIj/cYiI/3GIiI/3GIiP9xiIj/cYiI/3GIiI/3GIiP9xiIj/cYiI/3GIiI/3GIiP9xiIj/cYiI/3GIiI/3GIiP9xiIj/cYR70slC2Ij/cYiIj/cYiI/3GIiP9xiIj/cYiIj/cYiI/3GIiP9xiIj/cYiIj/cUiRTIbr/3GIiP9xiIiP9xiIj/cYiI/3FALYwOJ/9xiIj/cYiIj/cYiI/3GIhEvyzEDf9xiIj/cYiIj/cYiI/3GIiP9xiIj/cYiIj/cUDjHALOiIj/cYiIj/cYiI/3GIiP9xiIj/cYiIj/cYiI/0LjHOHOcYiIj/cYiI/3GIiP9xiIj/cUinPIWM/3GIiP9xiIj/cYiI/3GIiI/0+dPCYsiI/3GIiP9xiIiP9xiIj/cYiI/3GIiP9xiIiP9xiIQ+Ec0e6I/3GIiI/3GIiP9xiIj/cYiI/3GIiI/3GIiP9xiIj/cYiI/3GIiI/3GIiP9xiIj/cYiI/3GIiI/3GIiP9xiIj/cYiI/3GIiI/3GIiP9xiIj/cYiEPhHNHuiI/3GIiP9xiIj/cYiIj/cYiI/3GIiP9xiIj/cYiIj/cYiI/3GIiP9xiIj/cYiIj/cYiI/3GIiP9xiIj/cYiIj/cYhT990IiP9xiIj/cYiIj/cYiI/3GIiP9xiIj/cYiIj/cYiI/3GIiP9xiIj/cYiIj/cYiI/3GIiP9xiIj/cUHHLPONj/cYiIj/cYiI/3GIiP9xiIj/cYhX79gQcYiI/3GIiP9xiIiP9xiIj/cYiI/3GIiP9xiEe9LJQtiI/3GIiP9xiIj/cYiI/3GIiI/3GF3r0xSP9xiIj/cYiIj/cYiI/3GIiP9xiIj/cYiIj/cYiI/3FOzxwTDnGIiP9xiIj/cYiI/3GIiI/3GIiP9xiIj/cUrXHGKOiI/3GIiP9xiIj/cYiIj/cYiI/3GIiP9xiIj/cU6jPCXMiP9xiIj/cYiI/3GIiP9xiIiP9xgyfdK+gi2P9xiIj/cYiI/3GIiP9xiIiESTTMbLj/cYiI/3GIiI/3GIiP9xiIj/cYiI/3GIiI/3GIiP9xiIj/cYiI/3GIiI/3GIiP9xiIj/cYgxtlO/SayI/3GIiP9xiIj/cYiI/3GIhMO3xMSP9xiIj/cYiIj/cYiI/3GIiP9MpTxVrI/3GIiI/3GIiP9xiIj/cYiI/3GITc8cMw6Ij/cYiIj/cYiI/3GIiP9xhLpTxFrHGIiI/3GIiP9xiIj/cYiI/3GIS6U8RaxxiIj/cYiI/3GIiP9xiIiP9JvSx0LXGIiP9xiIj/cYiI/3GIiI/3GISqbcZZKIiP9xiIiP9xiIj/cYiI/3GE6jPCXM/3GIiI/3GIiP9xiIj/cYiIR70slC3/cYiIj/cYiI/3GIiP9xiIj/cU7PHBMOcYiI/3GIiI/3GIiP9xiIj/cYiI/3GErXHGKOiP9xiIj/cYiIj/cYiI/3GIiEe9LJQt/3GIiP9xiIiP9xiIj/cYhFYWy56Y/3GIiP9xiIiP9xiIj/cYiIRLDctPJxiIiP9xiIj/cYiI/3GIiP9xiIiP9xiIj/cYiI/3FKwSxj7YiI/3GIiP9xiIiP9xiIj/cYiI/3GIiP9xiIiP9xhIWWyKaYiI/3GIiP9xiIiP9xiIj/cYiI/3GETbHMJO/3GIiP9xiIj/cYiIj/cYiI/3GD31grMKfY/3GIiP9xiIiP9xiIj/cYg/QbGxvk6P9xiIj/cYiI/3GIiI/3GIhJ7qxxFYiIj/cYiI/3GIiP9xiIj/cYiIj/cYhExSzDrf9xiIj/cYiI/3GIiP9xiIiP9xiIj/cYiI/3GIiP9xiIiP9xSG9ciQqIiP9xiIj/cYiI/3GIiI/3GIiP9xiIj/cYiI/3GIiI/3GISrssZE2Ij/cYiI/3GIiP9xiIiP9xiIj/cYiI/3GIiP9xiIiP9xiIj/cYiI/3GIiP9xiIiP9xiIj/cYiI/3GIiP9xiIiP9xiIj/cYiI/3GIiP9xiIiP9xiIj/cYiI/3GIiP9xiIiP9xiIj/cYiI/3GIiP9xiIiP9xiIj/cYiI/3GIiP9xiIiP9xiIj/cYiI/3GIOSght9fej/cYiIj/cYiI/3GIiP9xhExSzDrY/3GIiP9xiIiP9xiIj/cYRKk8xWyIj/cYiIj/cYiI/3GIiP9xiIhAyMwEc4iI/3GIiP9xiIj/cYiI/3GIiI/3GIRL8sxA2P9xiIj/cYiI/3GIiI/3GIiEnXHHKOiIiP9xiIj/cYiI/3GIiP9xiIQAGsAPX/cYiI/3GIiP9xiIiP9xiITaM8NcyIiP9xiIj/cYiIj/cYiI/3GIXevTFP9xiIiP9xiIj/cYiI/3GIiP9xSKc8hYz/cYiI/3GIiP9xiIj/cYiIj/cYTqM8Jcz/cYiI/3GIiP9xiIiP9xiIj/cYRZTsprFxiIj/cYiI/3GIiP9xiIhDxSzTrYiIj/cYiI/3GIiP9xiIj/PVgBtKf+iP9xiIj/cYiI/3GIiI/3Fd8dMOj/cYiI/3GIiP9xiIiP9xiIj/cYiI/3GIiP9xiIiP9xhA3RwDLoiIj/cYiI/3GIiP9xiIj/cYiIj/cYiI/3GE6jPCXM/3GIiP9xiIiP9xiIj/cYiI/3GErYvGJ0iP9xiIj/cYiIj/cYiI/3GEMPnN8GiP9xiIiP9xiIj/cYiI/3GIhBgPz38IiP9xiIiP9xiIj/cYiI/3GIg321G4JK5xiIiP9xiIj/cYiI/3GIiP9xhOozwlzI/3GIiP9xiIj/cYiI/3GIiI/zpd4reiHY/3GIiP9xiIj/cYiIj/cYTqM8Jcz/cYiI/3GIiP9xiIiP9xiEenPJWMiI/3GIiP9xiIiP9xiIj/cYiI/3GIiP9xiIiP9xV+/ZEP9xiIj/cYiIj/cYiI/3GIiP9xiIj/cYTrksFG1xiIiP9xiIj/cYiI/3GIiP9xiIiDYBI7r+3I/3GIiP9xiIj/cYiIj/cYiFP33QiP9xiIj/cYiIj/cYiI/3GIiP9xiIj/cYiIj/cYiI/3GIWfPXDIiI/3GIiI/3GIiP9xiIj/cYR6c8lYyIiI/3GIiP9xiIj/cYiI/3GIiI/0XFLMOtiI/3GIiP9xiIj/cYiI/3GIiISRGcfub/cYiI/3GIiP9xiIj/cYiIj/cYiIXPHUDoiP9xiIj/cYiIj/cYiI/3GIiP9xiIj/cYiIj/cYiIVvXaCo/3GIiP9xiIiP9xiIj/cYiIQZVM9quP9xiIj/cYiI/3GIiP9xiIiP83FdG66i6IiP9xiIiP9xiIj/cYiI/3GIPddRsyiuiP9xiIiP9xiIj/cYiI/3GIiP9xiIhBrNz1Mv9xiIj/cYiIj/cYiI/3GIiP9Jvsx0E3GIiI/3GIiP9xiIj/cYiI/3GIhAAawA9f9xiIj/cYiI/3GIiI/3GIiFb12gqP9xiIj/cYiIj/cYiI/3GIiP9xiIj/cYiITcDMM/OI/3GIiP9xiIj/cYiI/3GIiI/3GIiEqfPGYMiI/3GIiI/3GIiP9xiIj/cYiIR6c8lYyI/3GIiP9xiIj/cYiI/3GIhIWWyKaYiP9xiIj/cYiI/3GIiI/3GIiP9xiIj/cYiI/3GIiI/3GIiP9xiIj/cYiI/3GIiI/3GIiP9xiIj/cYiIVu/aEIiP9xiIj/cYiI/3GIiI/3GIiP9xiIj/cYiI/3GIiEbZHKJuiIj/cYiIj/cYiI/3GIiP9xiIj/cYiIj/cYiDJkAb2b/nGIiP9xiIiP9xiIj/cYiISsEsY+3/cYiI/3GIiP9xiIiP9xiIj/cT0KMbP1zv9xiIiP9xiIj/cYiI/3GIiP9b7dYSiI/3GIiP9xiIj/cYiIj/cYiI/3GEVbbLpJiI/3GIiI/3GIiP9xiIj/cYiI/3GIiI/3GEfZHJJu/3GIiI/3GIiP9xiIj/cYiI/3FHwyyTzYiP9xiIiP9xiIj/cYiI/3GIiEttXFkqj/cYiIj/cYiI/3GIiP9xiIj/cYiIj/cYiI/zK2U79JrIiI/3GIiI/3GIiP9xiIj/cYiI/3GIg290G6CL6Ij/cYiIj/cYiI/3GIiP9xiIj/cYiIj/cUWU7KaxcYiIj/cYiI/3GIiP9xiIj/cYQOMcAs6IiP9xiIj/cYiIj/cYiI/3GIiP9xiIj/cUHjHOHOcYiI/3GIiP9xiIiP9xiIj/cYiI/3GIhFRXy7qIiP9xiIj/cYiI/3GIiI/3GISrssZE2Ij/cYiI/3GIiP9xiIiP9xiIj/cYiI/z+fcbJgjoiI/3GIiP9xiIiP9xiIj/cYiI/3Ex0aK/Ll2P9xiIj/cYiI/3GIiI/3GIiE25LDRtiP9xiIj/cYiI/3GIiI/3GIhMJYxNp4/3GIiP9xiIj/cYiI/3GIiI/3GIS3T8WLCI/3GIiP9xiIj/cYiIj/cYiI/3GFrz1QxxiIj/cYiIj/cYiI/3GIiP9xiIj/cYiIj/cYiI/04ljC2ncYiI/3GIiP9xiIj/cYiIj/cYiI/3GISsEsY+2I/3GIiP9xiIj/cYiIj/cYiI/3GErurGEVj/cYiI/3GIiP9xiIj/cYiIhW79oQiP9xiIj/cYiIj/cYiI/3GIiP9xTp08JiyIj/cYiI/3GIiP9xiIj/cYiIj/cYiI/3GIiP9xiIj/cYiIhAsTwF7IiI/3GIiP9xiIj/cYiIj/cYhGKYytZ/9xiIj/cYiI/3GIiP9xiIiP9xiIRMUss61xiIj/cYiI/3GIiP9xiIiP9xiIhZ7dcSiI/3GIiI/3GIiP9xiIj/cYhIi0yHS/9xiIj/cYiI/3GIiI/3GIiP9xiIj/cYWvPVDHGIiI/3GIiP9xiIj/cYiI/3GIiI/3GIiP9xiIj/cYiI/3GIiI/3GIiP9xiIj/cYiI/3GIiI/3GIiP9xiIj/cYiI/3GIiI/3GIiP9xiIj/cYiI/3GIiI/3GIiP9xhEk0zGy4iIj/cYiI/3GIiP9xiIj/VffcCP9xiIj/cYiI/3GIiP9xiIiP9xiIhOT2wrCYiI/3GIiI/3GIiP9xiIj/cYiI/3GIgyZ+K+mB2P9xiIj/cYiI/3GIiP9xg69UG2Cr7/cYiI/3GIiI/3GIiP9xiIj/cYNLOyvExNiI/3GIiI/3GIiP9xiIj/cYiI/3GEGs3PUyiI/3GIiP9xiIiP9xiIj/cYiI/0+5LCRtj/cYiI/3GIiI/3GIiP9xiIj/cYiI/3GFrt1hKP9xiIj/cYiI/3GIiI/3GIiP9xiIj/cYiI/3GIiIOFxCuKO9iP9xiIj/cYiI/3GIiP9xiIQ/is0HWI/3GIiP9xiIiP9xiIj/cYiI/3GIiP9xiIhIdVx4qnGIiI/3GIiP9xiIj/cYiI/0zBLEPtcYiI/3GIiI/3GIiP9xiIj/cYiI/3GIiI/3GIhCMYzs54iP9xiIj/cYiI/3GIiP9xhEsNzE8oiP9xiIj/cYiI/3GIiI/3GIR70slC2I/3GIiP9xiIj/cYiIj/cYiIOS+Ft9B6j/cYiI/3GIiP9xiIj/cYiIj/cYiIQjGM7OeI/3GIiP9xiIj/cYiI/3GIhJC5x/RoiP9xiIj/cYiI/3GIiI/3GEHHLPON/3GIiP9xiIj/cYiI/3GIiDkSMbftzo/3GIiP9xiIj/cYiIj/cYiI/3GES/LMQNiP9xiIj/cYiIj/cYiI/3GIiEuJTEdrcYiI/3GIiP9xiIj/cYiEwJnE9miIj/cYiI/3GIiP9xiIiP9xiIj/cYiI/3GIiP9xiIiP9LwSxj7YiIj/cYiI/3GIiP9xiIj/cYiIj/cYiI/3GIiP9xMAbDsAo8iIj/cYiI/3GIiP9xiIiP9xiIhHwyyDzXGIiP9xiIj/cYiI/3GIiI/3GIiP9xiIj/cYiI/3GIiI/3GIiP9xiIj/cYiI/3GIiI/3GIiP9xiIj/cYiI/3GIiI/3GIiP9xiF3r0xT/cYiIj/cYiI/3GIiP9xiIj/No+Bu3B+iI/3GIiP9xiIj/cYiI/3GIiEUpjL1niIiP9xiIj/cYiI/3GIiP9xiIiP9xiIj/cYiI/3GIVvXaCoiI/3GIiP9xiIj/cYiI/3GEq7LGRNiIiP9xiIj/cYiI/3GIiP9xiIiP9xiIj/cYiI/0jZHJJuiI/3GIiP9xiIj/cYiIj/SYtMh0uI/3GIiI/3GIiP9xiIj/cYiITbksNG2I/3GIiI/3GIiP9xiIj/cYiI/3GIiI/3GIiP9xiIj/cYiI/3GIiI/3GIQ9sc0k6IiI/3GIiP9xiIj/cYiI/3GIhAxywEjYiIj/cYiI/3GIiP9xiIj/cYiIj/cYiI/3GIiP9xiIj/cYiDfdkrkibf9xiIj/cYiIj/cYiI/3GIiP9xiElDfGvIcYiI/3GIiP9xiIj/cYiIj/cYiI/3GIg+VgGyqf6IiI/3GIiP9xiIj/cYiI/3GIhKwSxj7Y/3GIiI/3GIiP9xiIj/cYiIRL8stA1xiIiP9xiIj/cYiI/3GIiP9xiEq7LGRNiIj/cYiI/3GIiP9xiIj/cYiIj/cYiI/3GIiP9xiIj/cYiIj/cYiI/3GIiP9xiIj/cYiIj/cYiI/zjGArk5/YiIj/cYiI/3GIiP9xiIj/cTVkQrubvYiI/3GIiI/3GIiP9xiIj/cYiDMX0b3oLv9xiIj/cYiI/3GIiI/3GIiP9xiIj/cYiI/3GIiI/3GIiP9xiIj/cYiI/3GIiI/3GIiP9xiIj/cYhBsTz07P9xiIiP9xiIj/cYiI/3GIiP9xiEum3EWScYiI/3GIiP9xiIiP9xiIg7jmO1cZz/cYiI/3GIiP9xiIj/cYiIj/cYiI/3GIiP9xiIj/cYiE3VHDKuj/cYiI/3GIiI/3GIiP9xiIj/cYiI/3GIiI/3GIiP9xiIj/cYiI/3GIiI/3GIiP9xiIj/cYiI/3GIiI/3GIiP9xiIj/cUThHMHu/3GIiP9xiIj/cYiI/3GIiI/3FE2xzCTv9xiIiP9xiIj/cYiI/3GIiP9xhCeVzoav9xiIiP9xiIj/cYiI/3GIhLnzxGDHGIiP9xiIj/cYiI/3GIiITwecH4aIj/cYiI/3GIiP9xiIiP9xP0U0sbrLiIj/cYiI/3GIiP9xiIj/cYhPVWwaqf9xiIj/cYiI/3GIiP9xiIiP9xiIj/cYiI/3GIiEbZHKJuiIj/cYiI/3GIiI/3GIiP9xiIj/cYiI/3GIiI/0mS7IbRj/cYiIj/cYiI/3GIiP9xiIj/cYMn5zvoGMiP9xiIj/cYiI/3GIiP9xiIU/fdCIj/cYiI/3GIiP9xiIiP9xiIj/cYiFzx1A6IiP9xiIiP9xiIj/cYiISD18jCiIiP9xiIj/cYiI/3GIiI/3GIiP9xhOuSwUbXGIiP9xiIj/cYiIj/cYiI/3GIiP9xiIj/cYiIj/T6M8JcyI/3GIiP9xiIj/cYiIj/cYiI/01u/EkQ/3GIiP9xiIiP9xiIj/cYiISrssZE2P9xiIj/cYiIj/cYiI/3GIST18fCj/cYiI/3GIiP9xiIj/cYiIPm2RspJuiI/3GIiP9xiIiP9xiIj/cYWu3WEv9xiIiP9xiIj/cYiI/3GIiP9xiIiP9xiIj/cYiI/3GIiFP33QiP9xiIj/cYiI/3GIiP9xiIiP9xiIj/cYiI/3GIiP9xiIiP9xiIj/cYiI/3GIiP9xiIiEbZHKJuiI/3GIiI/3GIiP9xiIj/cYiEPhHNHuiI/3GIiP9xiIj/cYiIj/cYiI/3GIiP9xiIj/cUThHMHu/3GIiP9xiIj/cYiIj/cYiI/3GIiP9xiIj/cYhD4RzR7oiI/3GIiP9xiIiP9xiIj/cYTrksFG1xiIj/cYiI/3GIiI/3GIiP9xiIj/cYiEfZHIJucYiI/3GIiP9xiIiP9xiIj/cYiI/3GErXHGKOiP9xiIj/cYiI/3GIiI/3GE6HTCeLiP9xiIiP9xiIj/cYiI/3GIiP9xS6bcVZKP9xiIj/cYiI/3GIiI/3GIN+FRuB6ucYiI/3GIiP9xiIj/cYiIj/cUTFLMOtiP9xiIj/cYiI/3GIiP9xiIiP9xiIj/cYiI/3GIiE8djB4niP9xiIiP9xiIj/cYiI/3GIiP9F2xzCToj/cYiI/3GIiI/3GIiP9xiIhHvSyULf9xiIj/cYiIj/cYiI/3GIiP9xiIj/cYhDD5zfBoj/cYiI/3GIiP9xiIiP9xiIR5FMluuIj/cYiIj/cYiI/3GIiP9xiIj/RymMrWeIj/cYiIj/cYiI/3GIiP9P1RwSrnGIiP9xiIj/cYiI/3GIiI/3GIiD9Ek7C7bHGIiI/3GIiP9xiIj/cYiITPKsQNWIiP9xiIj/cYiI/3GIiI/0cpjK1niI/3GIiP9xiIj/cYiI/3GEAtjP0ncYiIj/cYiI/3GIiP9xiIhW9doKiP9xiIj/cYiI/3GIiP9xiIiP9xiIj/cYiI/3GIiP9xiIiP9xiIVvXaCoj/cYiI/3GIiI/3GIiP9xiIj/cYiI/3GIiITzl8DGhxiIj/cYiIj/cYiI/3GIiP9xiIj/cYiIj/cYiIOEQRuLvuiI/3GIiP9xiIj/cYiI/3GIiI/3GIiP9xiIj/cYiI/3GIiI/3GIiP9xiIj/cYiI/3GIiI/3GIiP9xiIj/cYiI/3GIiI/3GIOGABuJ/+iP9xiIj/cYiIj/cYiI/3GIiP9xiIj/cYiIj/cUVbbLpJiIj/cYiI/3GIiI/3GIiFzx1A6Ij/cYiI/3GIiI/3GIiP9xiIj/cYiI/3GEfZHJJuj/cYiI/3GIiI/3GIiP9xiIj/cYiI/3GIiI/3GIiP9xiIj/cYiI/3GIiI/3GIiP9xiIj/Qscs842I/3GIiP9xiIiP9xiIj/cYiI/3GIiP9xiIiP9xiIj/cYiI/3GIiP9xiITojsJ3GP9xiIiP9xiIj/cYiI/3GIiP9xiIiP9xiIj/cYiI/3GIiP9xiIiEJdbNopcYiI/3GIiP9xiIiP9xiIj/cYiIPyXBsdo+j/cYiIj/cYiI/3GIiP9xiIj/RcUsw62Ij/cYiIj/cYiI/3GIiP9xiIj/cYRMUsw62P9xiIiP9xiIj/cYiI/3GIiP9xiIiP9xhD4RzR7oiI/3GIiI/3GIiP9xiIj/cYiITdUcMq7/cYiI/3GIiP9xiIiP9xiIj/cYiI/3GIiP9xiIiFD53wZxiIj/cYiI/3GIiI/3GIiP9xSsEsY+2IiP9xiIj/cYiI/3GIiI/3GIQmNs6cn/cYiI/3GIiP9xiIiP9xiEhDfIvIiIj/cYiIj/cYiI/3GIiP8xGDGw986Ij/cYiI/3GIiP9xiIj/cYiIj/cYiI/3GIiEJHfOuIj/cYiI/3GIiP9xiIj/cYiIj/T6M8JcyI/3GIiP9xiIj/cYiIj/cYiE2jPDXMiIj/cYiI/3GIiI/3GIiP9xiIj/cYiE3VHDKuj/cYiI/3GIiP9xiIiP9xiIj/cYiI/3GIhNzxwzDoj/cYiI/3GIiI/3GIiP9xiIj/cYiI/3GIiI/3GIiP9xiIj/cYiI/3GIiI/3GIiP9xiIj/cYiI/zBQEbG/7oiI/3GIiP9xiIiP9xiIj/cVD50BaIj/cYiIj/cYiI/3GIiP9xiIj/cYiIj/cYQN0cAy6IiI/3GIiP9xiIj/cYiI/3GIiI/1X32whxiIj/cYiI/3GIiI/3GIiP9xiIj/cYiI/3GIiE25LDRtiI/3GIiP9xiIj/cYiI/3GITojsJ3GI/3GIiI/3GIiP9xiIj/cYiI/3GIiI/3GIiP9xiIj/cYg8QhG0ve7/cYiI/3GIiP9xiIiP9xiIj/cUDjHALOiIiP9xiIj/cYiI/3GIiP9xiIRKk8xWyI/3GIiP9xiIj/cYiIj/cYiI/3GIiP9xiIj/N12huqJe/3GIiP9xiIiP9xiIj/cYiI/3GEenPJWMiIiP9xiIj/cYiI/3GIiP9xiIRL8sxA2P9xiIj/cYiI/3GIiP9xiIiP9xiIgzAEG8/75xiIiP9xiIj/cYiI/3GIiP9xiIiP9Y79kQj/cYiI/3GIiI/3GIiP9xiIj/cYiI/3GIiI/3GIiEq7LGRNj/cYiI/3GIiP9xiIiP9xiIj/cYhQ+dAWj/cYiIj/cYiI/3GIiP9xiIj/cYiIj/cYiI/3GIiEVFfLuoiP9xiIj/cYiI/3GIiP9xiIiP9xhA3RwDLoiIj/cYiI/3GIiP9xiIj/cYiIj/cUTbHMJO/3GIiI/3GIiP9xiIj/cYiI/3GEulPFWs/3GIiP9xiIj/cYiI/3GIiI/3GFrt1hL/cYiI/3GIiI/3GIiP9xiIj/cYiI/3GIiI/3GIiP9xiIj/cYiI/3GIiI/3GIiP9xhK1xxijoj/cYiI/3GIiP9xiIj/cYiIj/cTxaQrSlvY/3GIiP9xiIj/cYiI/3GIiEPbHNJOiI/3GIiI/3GIiP9xiIj/cYiI/3GIWu3WEv9xiIj/cYiI/3GIiI/3GIiP9xR70slC2IiP9xiIj/cYiIj/cYiI/3GIg/O7GxxE6P9xiIj/cYiIj/cYiI/3GIiP9xg/VgGxqf6P9xiIj/cYiI/3GIiP9xiIiP9PozwlzIj/cYiI/3GIiP9xiIiP9xiIj/SMMsk82IiP9xiIj/cYiI/3GIiI/3GIiP9xiIj/cYQZbs9pGIiP9xiIj/cYiIj/cYiI/3FCj0znC/9xiIj/cYiI/3GIiP9xiIiP9xiIj/cYiI/3GIiP9xiIR6c8lYyIj/cYiI/3GIiP9xiIiP9xhFd1y4io/3GIiP9xiIj/cYiI/3GIiDhQ1LivK4iI/3GIiP9xiIj/cYiI/3GIiI/3GIiEDdHAMuiP9xiIj/cYiI/3GIiP9xiIS588RgxxiIj/cYiI/3GIiI/3GIhNuSw0bYiP9xiIj/cYiI/3GIiI/3GIiP9Y9dkK/3GIiP9xiIiP9xiIj/cYhFYWy56Y/3GIiP9xiIiP9xiIj/cYiFb12gqI/3GIiI/3GIiP9xiIj/cYiI/3GIiI/3GIiP9xiIj/cYRhOcrsaI/3GIiI/3GIiP9xiIj/cYiI/3GIiI/3GIiP9xiIj/cYiI/3GIiI/3GIiP9xiIR8Msk83/cYiI/3GIiP9xiIiP9xiIhHvsyUE/9xiIj/cYiIj/cYiI/3GIiP9xg5WgG2pf5xiIj/cYiI/3GIiP9xiIiP9xhA4xwCzoiP9xiIiP9xiIj/cYiI/3GIiP9xiIR6c8lYyIj/cYiI/3GIiP9xiIiP9xiIj/cYiI/0vXHGKOiIj/cYiI/3GIiP9xiIiP9xiIj/cYiI/3GIiP9xiIhQ+dAW/3GIiP9xiIj/cYiIj/cYiI/3GIStccYo6P9xiIj/cYiI/3GIiP9xiEb2rKCViIj/cYiI/3GIiI/3GIiP9C4xzhznGIiI/3GIiP9xiIj/cYiI/3GIiI/3GIiP9xiIj/cYiI/3GIiI/3GIiP9xiIj/cYiI/3GIiI/3GIiP9xiIj/cYiI/3GIiI/3GIiP9xiIj/cYiI/3GIiI/3GIiP9xiIj/cYiI/3GIhW9doKiI/3GIiP9xiIj/cYiIj/cYiI/3GIiP9xV/XYCnGIiI/3GIiP9xiIj/cYiI/3GIiI/3GIiP9xiEfZHJJu/3GIiP9xiIj/cYiI/3GIiI/3FGP3ysCP9xiIiP9xiIj/cYiI/3GIiEenPJWMiP9xiIj/cYiI/3GIiP9xiIiP9xiIj/cYiEPbHNJOiIj/cYiI/3GIiP9xiIiP9xiIj/cYiI/3GIiP9xiIiP9xQoD85/D/cYiI/3GIiP9xiIj/cYiIj/cYRMUsw62P9xiIj/cYiI/3GIiP9xiIiP9xiEqlPGWsiIj/cYiI/3GIiI/3GIiP9xha7dYS/3GIiI/3GIiP9xiIj/cYiI/3GIiI/3GIiEDdHAMuiP9xiIj/cYiI/3GIiP9xiIhW9doKiP9xiIj/cYiI/3GIiI/3GIhA+qwBVf9xiIiP9xiIj/cYiI/3GIiErBLGPt/3GIiP9xiIiP9xiIj/cYiI/0onjH2HiIj/cYiI/3GIiI/3GIiP9xhHpzyVjIiI/3GIiI/3GIiP9xiIj/cV3x0w6P9xiIiP9xiIj/cYiI/3GIiP9PuSwkbY/3GIiI/3GIiP9xiIj/cYhMO3xMSI/3GIiP9xiIj/cYiIj/cYiI/3GIiP9xiIj/cYiIj/cYiIXPHUDoiP9xiIj/cYiIj/cYiI/3GITzl8HGiI/3GIiP9xiIj/cYiI/3GIiEP4rNB1j/cYiI/3GIiI/3GIiP9xiIj/Sb7MdBNxiIiP9xiIj/cYiI/3GIiEe9LJQt/3GIiI/3GIiP9xiIj/cYiIQ+K80dSI/3GIiP9xiIiP9xiIj/cYiI/3GIiE5VbCqpiIj/cYiI/3GIiP9xiIj/cYhEvyzEDYj/cYiI/3GIiP9xiIj/cYiIj/cYiI/3FH2RySboj/cYiI/3GIiP9xiIj/cYiIQ9sc0k6Ij/cYiIj/cYiI/3GIiP9xiIj/cYiIj/Qscs842I/3GIiP9xiIj/cYiI/3GIiI/3GIiP9xiIj/cYiI/3GIiI/3GIiP9xiIj/cYiI/3GIiI/3GIiP9xiIj/W/PWDI/3GIiI/3GIiP9xiIj/cYiI/3GIiI/3GIiP9xiIj/cYiI/3GIiI/3GITojsJ3GI/3GIiP9xiIj/cYiI/3GIiI/3GIiP9xiIj/cYiFnz1wyIiP9xiIj/cYiI/3GIiP9xiIiP9MpTxVrI/3GIiP9xiIj/cYiIj/cYhK2LxidI/3GIiP9xiIj/cYiI/3GIiI/3FLnzxWDI/3GIiP9xiIiP9xiIj/cYiI/0ym3FWSiP9xiIj/cYiI/3GIiP9xiIiP9xhLc1xYyoiP9xiIj/cYiI/3GIiP9xiIiP9xiEfZHIJucYiIj/cYiI/3GIiP9xiIj/cYiIMXuRv4RuiIj/cYiI/3GIiI/3GIiP9xiIhJC5x/Ro/3GIiI/3GIiP9xiIj/cYiI/3FOh0wni4iI/3GIiP9xiIiP9xiIj/RcUsw62Ij/cYiI/3GIiP9xiIiP9xiIj/cYS588Vgz/cYiIj/cYiI/3GIiP9xiFP33QiIj/cYiI/3GIiP9xiIj/cYMkgRvrfuiIj/cYiIj/cYiI/3GIiP9Gk0y2y4/3GIiP9xiIj/cYiI/3GIiI/3E8QhG0ve6P9xiIiP9xiIj/cYiI/3GIhAxywEjYiI/3GIiI/3GIiP9xiIj/cYiI/3GIiI/3GIiP9xiE3PHDMOiI/3GIiP9xiIj/cYiIj/cYiDUxwbvOPoiI/3GIiP9xiIiP9xiIj/cYiD3CArM9/YiP9xiIj/cYiI/3GIiP9xiIiP9PzxwTDnGIiI/3GIiP9xiIj/cYiI/3GIiDTJors2XXGIiI/3GIiP9xiIj/cYiI/3FBqzz1TIiI/3GIiP9xiIj/cYiIj/cU3VHDKuiI/3GIiI/3GIiP9xiIj/cYiI/3GIiIOSghttfecYiI/3GIiP9xiIj/cYiIj/QTOM/MdxiIiP9xiIj/cYiI/3GIiP9xiIiP9JpzyFjP9xiIj/cYiI/3GIiI/3GIiP9Y79kQj/cYiIj/cYiI/3GIiP9xiIj/cYiIRtkcom6IiP9xiIiP9xiIj/cYiI/3GIiP9xiIiP9xiIj/cYiI/3GIiP9xiIU/fdCIj/cYiI/3GIiP9xiIiP9xiIj/cYiI/3GIiP9xR9kckm6I/3GIiP9xiIiP9xiIj/cYiI/0BlbBqpiP9xiIiP9xiIj/cYiI/3GIiE3WvDKU/3GIiP9xiIiP9xiIj/cYiI/3GIiP9xiIiP9xiESNTMcriIiP9xiIj/cYiI/3GIiP9xiEVbbLpJiI/3GIiP9xiIj/cYiIj/cYiIWe3XEoiP9xiIiP9xiIj/cYiI/3GIiP9xiIiP9xiIj/cYiI/3GIiP9xiIiP9xiIj/cYiEPivNHUiI/3GIiP9xiIj/cYiIj/cYiI/3GIiP9xiIj/cYiIj/cYiIVvXaCo/3GIiP9xiIiP9xiIj/cYiI/3GIiP9xiIiP9xSG9ciQqIiP9xiIj/cYiI/3GIiI/3FB3RziLnGIiI/3GIiP9xiIj/cYiESTTMbLiI/3GIiP9xiIj/cYiIj/cYiI/3GIiP9xiEtXbFqJiIiP9xiIj/cYiI/3GIiP9xiIiP9xiIj/cYiI/3GIiP9xiIiP9xiIj/cYStccYo6I/3GIiP9xiIj/cYiI/3GIiI/3GIhW9doKiP9xiIj/cYiIj/cYiI/3GIiP9xiIj/cYiIj/cYiI/3GIiP9xiIj/cYiIj/cYiI/3GIiP9xiIj/cYiIj/RndcuIqIj/cYiI/3GIiP9xiIj/cYiITbksNG2Ij/cYiI/3GIiP9xiIj/cYiEDHLASNiIiP9xiIj/cYiI/3GIiP9xiIN9zxuSMO/3GIiP9xiIj/cYiIj/cYiI/3FMQXxL6I/3GIiI/3GIiP9xiIj/cYiI/3GIiI/3GIiP9xRg2cryaIiP9xiIiP9xiIj/cYiI/3GFfv2RD/cYiI/3GIiP9xiIj/cYiIj/cUrBLGPtiIj/cYiI/3GIiP9xiIj/cYiIj/cYiI/3GEHHLPON/3GIiP9xiIj/cYiIj/cYiI/3GIiP9xiIj/cYiIj/cYiI/zRKUr21rf9xiIj/cYiIj/cYiI/3GIiP9xiIQ+Ec0e6Ij/cYiI/3GIiP9xiIiP9xiIj/cYQyuM3Uf/cYiI/3GIiP9xiIiP9xiIj/cYiI/3GIiEbZHKJuiIj/cYiI/3GIiI/3GIiP9xiIj/cYhAF5z+hnGIiI/3GIiP9xiIj/cYiI/3FOzxwTDnGIiP9xiIiP9xiIj/cYiI/3GIiP9xiEPhHNHuiIj/cYiI/3GIiI/3GIiP9xhA5LwCtIiI/3GIiP9xiIj/cYiIj/cYiEPbHNJOiIj/cYiI/3GIiP9xiIj/cYg7jCK1c92I/3GIiP9xiIj/cYiIj/cYiI/0yQ7FbxiI/3GIiP9xiIj/cYiI/3GIiD3XUbMoro/3GIiP9xiIj/cYiI/3GIiI/3GIiP9xiIhHkuyW0YiP9xiIj/cYiI/3GIiI/3FEvyzEDYiP9xiIj/cYiI/3GIiI/3FKwSxj7YiI/3GIiP9xiIj/cYiI/3GIiI/3GIiP9xiIj/cYiI/3GIiI/3GIiP9xiIj/cYiI/3GIiI/3GIiP9xiIj/cYiI/3GIiI/z/CArI9/f9xiIj/cYiIj/cYiI/3GIiP9xha89UMcYiIj/cYiI/3GIiP9xiIj/cYhE3LyyNHGIiI/3GIiP9xiIj/cYiI/3FB4xzhznGIiP9xiIj/cYiIj/cYiI/0v0rGC1j/cYiIj/cYiI/3GIiP9xiDJlob6aXo/3GIiP9xiIj/cYiIj/cYiI/3EwNCG/y95xiIj/cYiI/3GIiI/3GIiP9xiEwljE2niP9xiIj/cYiI/3GIiI/3GIQas89UyP9xiIj/cYiIj/cYiI/3GIhPT2wLCXGIiI/3GIiP9xiIj/cYiI/3GIiI/3GIiP9xiIj/cYiI/3GIg1UTS7rsuIj/cYiIj/cYiI/3GIiP9xSgucX0ZxiIiP9xiIj/cYiI/3GIiP9xiF3r0xSP9xiIj/cYiI/3GIiI/3GIiP9xiIQ9sc0k6IiP9xiIj/cYiI/3GIiI/1vz1gyP9xiIj/cYiI/3GIiI/3GIiP9xiIj/cYiI/3GIiI/3GIiP9xiIj/cU3VHDKuiIj/cYiI/3GIiP9xiIiP9xiIQ9sc0k6IiP9xiIj/cYiI/3GIiP9xiIT1VsCqlxiIj/cYiI/3GIiP9xiIiP9MnzxWDIj/cYiI/3GIiI/3GIiP9xiIj/cYiI/3GES/LMQNiI/3GIiP9xiIj/cYiI/3GIiIQ8Us062IiP9xiIj/cYiI/3GIiP9xiIhKuyxkTYj/cYiI/3GIiP9xiIj/cYiIhD2xzSToj/cYiIj/cYiI/3GIiP9xiIj/cYiIj/cVrz1gz/cYiI/3GIiP9xiIiP9xiIj/cYiI/3GIiP9xiIiP9xhCY2zpyY/3GIiP9xiIj/cYiIj/cYiEenPJWMiP9xiIj/cYiIj/cYiI/3GIiP87KmK11Z1xiIj/cYiI/3GIiP9xiIiDhj4ricHY/3GIiP9xiIj/cYiI/3GIiI/3GIiP9xiIStccYo7/cYiI/3GIiP9xiIj/cYiIj/cYiISp88ZgyIj/cYiIj/cYiI/3GIiP9xhBlUz2q4iI/3GIiP9xiIj/cYiIj/RndcuIqIj/cYiI/3GIiP9xiIj/cYiFbv2hCIiP9xiIj/cYiIj/cYiI/3GIiP9xiIj/cYiIj/TW1cSSr/cYiI/3GIiP9xiIj/cYiIj/cYiIS278WRCP9xiIj/cYiIj/cYiI/3GIg/CDGx986IiI/3GIiP9xiIj/cYiI/3GITqM8Jcz/cYiI/3GIiP9xiIj/cYiIj/cYiI/0EzjA3H/3GIiP9xiIj/cYiI/3GIiI/3GIiP9xiEPhHNHuiIj/cYiI/3GIiP9xiIj/cYiIhG2RyiboiP9xiIiP9xiIj/cYiI/3GIiP9xiIiP9xiIj/cYiI/3GIhA4xwCzoj/cYiI/3GIiP9xiIiP9xiIj/cYiI/3GIiP9xhd69MUiP9xiIj/cYiI/3GIiI/3GIiP9xiIhN1Rwyrv9xiIj/cYiI/3GIiP9xiIiP9xiIj/cYiIRtkcom6IiP9xiIj/cYiI/3GIiI/3GIiP9xhBsTz07I/3GIiP9xiIiP9xiIj/cYiITaM8NcyIj/cYiIj/cYiI/3GIiP9xhX79kQ/3GIiP9xiIj/cYiI/3GIiI/3GDewErlP7YiI/3GIiP9xiIj/cYiI/3GIhLdPxYsIj/cYiI/3GIiP9xiIj/cYiIj/cUJ5XOhqj/cYiI/3GIiP9xiIj/cYiDWPgbpwfnGIiP9xiIj/cYiI/3GIiI/3GIiP9xiIj/T88cIw7/cYiI/3GIiP9xiIiP9xiIj/cT9D8rG8DYiP9xiIiP9xiIj/cYiI/3GIg1R7G7uE6Ij/cYiIj/cYiI/3GIiP9xg8ZWW0mpr/cYiI/3GIiI/3GIiP9xiIj/cYiEkLnH9GiI/3GIiP9xiIj/cYiI/3GIiI/3FAAawA9Yj/cYiI/3GIiI/3GIiP9xiE6jPBXMcYiI/3GIiI/3GIiP9xiIj/cYiI/3GIiI/3GIiP9xiEGW7PaRiI/3GIiP9xiIj/cYiIj/cYgyX6G+oF6I/3GIiP9xiIj/cYiI/3GIiI/3FX9dgKcYiI/3GIiP9xiIiP9xiIj/cUio3HVycYiIj/cYiI/3GIiP9xiIg7b5G1kG6I/3GIiP9xiIj/cYiIj/cYiI/3GIiP9xV+/ZEI/3GIiP9xiIj/cYiI/3GIiI/3GIiP9xWu3WEo/3GIiI/3GIiP9xiIj/cYiI/3GIiI/3FX79kQ/3GIiP9xiIiP9xiIj/cYiI/3GIiP9xiIiP9xiIj/cYiI/3GIiP9xiIiP9xiIj/cYiI/3GIWu3WEv9xiIj/cYiI/3GIiP9xiIiP9xiIj/cYiI/3GIiP9xiIhEjuzHEYiI/3GIiP9xiIj/cYiI/3GDA1wb/KPnGIiP9xiIj/cYiI/3GIiI/3GIiP9Jvsx0E3GIiP9xiIiP9xiIj/cYiIQLE8BeyIiP9xiIiP9xiIj/cYiI/3FBqzz1TIiI/3GIiP9xiIj/cYiI/3GEiLTIdLj/cYiI/3GIiI/3GIiP9xiIj/cYiEJdbOopj/cYiI/3GIiP9xiIj/cYiIj/cUr0rGC1/3GIiP9xiIiP9xiIj/cYiI/3GIiP9xiIiP9xiIQbE85OxxiIj/cYiI/3GIiI/3GIiP9xiF3r0xT/cYiIj/cYiI/3GIiP9xiIj/cUAzjPzHcYiI/3GIiI/3GIiP9xiIhA+qwBVf9xiIj/cYiI/3GIiP9xiIhKuyxkTYj/cYiI/3GIiP9xiIj/cYiEP4rNB1iP9xiIj/cYiIj/cYiI/3GD3tQbMSvoj/cYiI/3GIiP9xiIiP9xiIgzx2G9OJ6IiP9xiIiP9xiIj/cYiI/3GITfKsMNX/cYiI/3GIiP9xiIj/cYiIj/SMMsk82IiP9xiIj/cYiI/3GIiP9xiIQXlc+GqIiI/3GIiP9xiIj/cYiI/3GIiIRL8stA1xiIj/cYiI/3GIiP9xiIiP9xiIQOMcAs6P9xiIiP9xiIj/cYiI/3GIiP9xiIiP9xhHvSyULYiP9xiIj/cYiI/3GIiI/3GIiP9MuyxUTf9xiIj/cYiI/3GIiI/3GIiP9xgzJda92imI/3GIiI/3GIiP9xiIj/cYRMUsw62P9xiIj/cYiIj/cYiI/3GIiP9MwSxD7XGIiP9xiIj/cYiIj/cYiI/3GITAmcT2aIiP9xiIiP9xiIj/cYiI/0aTTLbLj/cYiI/3GIiP9xiIj/cYiEIrjO1HiIiP9xiIj/cYiI/3GIiP9HRXyrqI/3GIiP9xiIj/cYiIj/cYiI/3GEWU7KaxcYiI/3GIiP9xiIj/cYiIj/cYiI/3GIhH2RyCbnGIiP9xiIj/cYiI/3GIiI/3GIiP9JvSx0LXGIiP9xiIj/cYiIj/cYiI/3GIQOMcAs6Ij/cYiI/3GIiP9xiIj/cYiIj/cYiI/3FA4xwCzoiIj/cYiI/3GIiP9xiIj/cYiIhD4RzR7o/3GIiP9xiIiP9xiIj/cYiI/3GIiP9xiIiP9xiIj/cYiI/3GIiP9xXfHTDoj/cYiI/3GIiP9xiIj/cYiIj/cYiEDHLASNiIj/cYiI/3GIiP9xiIiP9xiIj/cYhN1Rwyroj/cYiI/3GIiP9xiIj/cYiIj/cYiI/3GIiP9xiIj/cYiIj/cYiI/3GIiP9xiIj/cYiIj/cYiI/3GIStccYo6P9xiIj/cYiI/3GIiP9xiIiP9xiIj/cYiI/3GIiP9xiIiP9xiIj/cYiI/3GIiP9xiIiP9xiIj/cYiI/3GIiP9xiIiP9xiIj/cYiI/3GIiP9xiIiP9xiIUPnQFv9xiIj/cYiIj/cYiI/3GIiP9xiETbHLJOcYiI/3GIiP9xiIiP9xiIj/cYiI/3GIiP9xiIiP9xiIj/cYiI/3GIiP9xiIiP9xiIj/cYiI/3GIiP9xiIiP9xiIj/cYiI/3GIiP9xiIiP9xiIj/cYiI/0/PHCMO/3GIiP9xiIj/cYiIj/cYiI/3GIiP9xiIj/cYiIVu/aEIiP9xiIj/cYiIj/cYiI/3GINUYRu7nuiIj/cYiI/3GIiP9xiIiP9xiIj/M64SvVHtcYiI/3GIiP9xiIiP9xiIj/Rb8sxA2IiP9xiIj/cYiIj/cYiI/3GE9VbBqp/3GIiP9xiIiP9xiIj/cYiI/3GEulPEWscYiIj/cYiI/3GIiP9xiIj/cYQOMcAs6IiP9xiIj/cYiIj/cYiI/3GIRg2cryaI/3GIiI/3GIiP9xiIj/cYiI/3GIiI/3GIiP9xQzGM3Of/cYiI/3GIiP9xiIj/cYiIj/cTHm8b4ZDnGIiP9xiIj/cYiIj/cYiI/3GIiP9xiIj/cYiIj/cYiI/3GIhK1xxijv9xiIj/cYiI/3GIiP9xiIhEk0zGy4j/cYiI/3GIiI/3GIiP9xhOozwlzP9xiIj/cYiIj/cYiI/3GIiP9xiIj/cYiIj/cUS/LMQNiI/3GIiP9xiIj/cYiIj/cYiI/3GIiP9xiIj/cYiIj/VffbCHGIiP9xiIj/cYiIj/cYiI/0RHfMuIcYiIj/cYiI/3GIiP9xiIj/cYiIj/T88cEw5xiIiP9xiIj/cYiI/3GIiP9xiEPhHNHuiIj/cYiI/3GIiI/3GIiP9xiE6dPCYs/3GIiI/3GIiP9xiIj/cYiI/3GEfZHJJuj/cYiI/3GIiI/3GIiP9xiIj/cYiI/3GEw7fExIiP9xiIj/cYiIj/cYiI/3GIiP9xiIj/XvHTDoiP9xiIj/cYiI/3GIiP9xiIiP9xiIj/cYiI/3GErBLGPtiI/3GIiP9xiIiP9xiIj/cYiE3PHDMOiP9xiIj/cYiI/3GIiI/3GIiP9xiIhAxywEjYiP9xiIj/cYiIj/cYiI/3GIiP9xiIj/cUHdHPIu/3GIiP9xiIiP9xiIj/cYiI/3GEq7LGRNiIj/cYiIj/cYiI/3GIiP9xiIj/cYiISe6scRWIiP9xiIiP9xiIj/cYiI/3GExBfEvoj/cYiI/3GIiP9xiIj/cYiIj/QrE89OyIj/cYiI/3GIiP9xiIiP9xiIj/cYiIWfPXDIj/cYiIj/cYiI/3GIiP9xiIj/T88cIw7/cYiI/3GIiI/3GIiP9xiIj/cYiI/3Fa7dYSiP9xiIj/cYiI/3GIiI/3GIiP9xiIR70slC2P9xiIj/cYiIj/cYiI/3GIiP8+EdGz7i6P9xiIj/cYiI/3GIiP9xiIiP9xiIj/cYhNzxwzDoiP9xiIj/cYiI/3GIiI/3GIiP9xhN1RwyroiP9xiIj/cYiI/3GIiP9xiIUPnQFo/3GIiP9xiIj/cYiIj/cYiI/3GIiP9xiIj/cYiISrssZE2I/3GIiP9xiIj/cYiI/3GIiI/3GIiP9xiIj/cYhE2xyyTnGIiP9xiIj/cYiIj/cYiI/3GIiP9xiIj/cYiIj/cYiI/0XhHMHu/3GIiI/3GIiP9xiIj/cYiI/0m9LHQtcYiIj/cYiI/3GIiP9xiIj/cYiIj/cYiI/3GIiP9xiIj/cYiIj/cYiI/3GIiEJdbNopcYiIj/cYiI/3GIiP9xiIj/cYiIj/cYiIRT98vAiIj/cYiI/3GIiP9xiIj/cYiIj/cYiI/3GIiP8/kcKybj2IiI/3GIiP9xiIj/cYiI/3GDxEUrS7rYj/cYiI/3GIiP9xiIj/cYiIj/cYNjHBus4+/3GIiP9xiIj/cYiIj/cYiIQkd864j/cYiIj/cYiI/3GIiP9xiIj/cYiIj/cYTqM8Jcz/cYiI/3GIiP9xiIiP9xiIQ9sc0k6IiP9xiIj/cYiI/3GIiP9xiDxYAbOn/nGIiP9xiIj/cYiIj/cYiI/0jZHJJuiI/3GIiP9xiIj/cYiI/3GIP1hCsae9/3GIiI/3GIiP9xiIj/cYiDuMIrVz3Y/3GIiP9xiIj/cYiI/3GIiI/3GIiP9xiIj/cYiI/3GIiI/3GIiP9Y9dkK/3GIiP9xiIiP9xiIj/cYiErBLGPtj/cYiI/3GIiP9xiIiP9xiIj/cYiI/3GIiP9xiIiP9xiIj/cYiI/3GIiP9xiIiP9xiIj/cYiI/3GIiP9xiIiP9xiIj/SZFMhuuP9xiIiP9xiIj/cYiI/3GIhLc1xYyo/3GIiP9xiIiP9xiIj/cYiI/3GIiP9xiIiP9xiIj/cYiI/3GIiP9xiIiP9xiIj/cYiI/3GISrssZE2Ij/cYiIj/cYiI/3GIiP9xiIj/cYiIj/cYiI/3GIiP9xiIj/cYiIj/cYiI/zOjRb5cuv9xiIj/cYiIj/cYiI/3GIiP9xiITodMJ4uP9xiIj/cYiI/3GIiI/3GIiP9xiIj/cTKD0r58LY/3GIiP9xiIj/cYiIj/cYiI/3GIiP8/yMWyNzqI/3GIiP9xiIiP9xiIj/cYiIRJTsxrGI/3GIiP9xiIj/cYiIj/cYiESTTMbLiP9xiIiP9xiIj/cYiI/3GIiP9xiIXfHSDnGIiP9xiIj/cYiI/3GIiI/3GIiP9xiIj/cYiI/3GIiI/3GIQ+Ec0e6Ij/cYiIj/cYiI/3GIiP9xiIj/cYiIj/cYhHwyyTzY/3GIiP9xiIj/cYiI/3GIiI/3GIWfPXDIiI/3GIiP9xiIiP9xiIj/cYiI/3GIiP9xiIiEDjHALO/3GIiP9xiIiP9xiIj/cYiI/3GIiP9xiIiP9xiIj/cYiFnz1wyIj/cYiIj/cYiI/3GIiP9xiIj/cYhE2xyyTnGIiP9xiIiP9xiIj/cYiI/3GIiP9xiIiP9xiIj/cVP33QiIiP9xiIiP9xiIj/cYiI/3GIiP9xiIRT98vAiIiP9xiIiP9xiIj/cYiI/3GIiP9xRY1MtyuP9xiIj/cYiIj/cYiI/3GIiP9xiIj/cYV/XYCnGIiP9xiIj/cYiI/3GIiI/3GIiP9xiIj/cYiI/3GIhK1xxijv9xiIj/cYiIj/cYiI/3GIiP9xgwLiG/0d5xiIiP9xiIj/cYiI/3GIiP9xiIiE3VHCKucYiI/3GIiI/3GIiP9xiIj/cYiI/3GIUPnQFoj/cYiI/3GIiP9xiIiP9xiIj/cYiI/3FHwyyTzYiP9xiIj/cYiIj/cYiI/3GIiP9xiIj/cYiEDdHAMuiI/3GIiI/3GIiP9xiIj/cYiEVFfLuoiI/3GIiP9xiIj/cYiIj/cYOKoSt1XtcYiI/3GIiP9xiIj/cYiIj/cYiI/3GDwnwbTYPoiP9xiIiP9xiIj/cYiI/3GIiP9xhBxyzzjf9xiIiP9xiIj/cYiI/3GIiFzx1A6IiP9xiIj/cYiI/3GIiP9xiISItMd0txiIj/cYiIj/cYiI/3GIiEqfPGYMiIj/cYiI/3GIiP9xiIj/cYiIhHvSyULf9xiIj/cYiI/3GIiP9xiIiP9xhOuSwUbXGIiP9xiIj/cYiI/3GIiI/3GEq7LGRNiIj/cYiI/3GIiP9xiIiP9xiIhZ7dcSiI/3GIiI/3GIiP9xiIj/cYiI/3GIiI/3GISRGcfuaI/3GIiP9xiIj/cYiIj/cYiI/3GIiP9xiIj/cYiIj/cYiI/3FOozwlzI/3GIiP9xiIiP9xiIj/cYiITzl8HGj/cYiI/3GIiP9xiIj/cYiIj/cYiI/0ylPFWsj/cYiI/3GIiI/3GIiP9xiIhElOzGsYj/cYiI/3GIiP9xiIiP9xiIhKiUxna4iIj/cYiI/3GIiP9xiIj/Ro1MtyuI/3GIiP9xiIiP9xiIj/cYiITzl8HGj/cYiI/3GIiP9xiIj/cYiIj/cYiI/3GIiP9xiIj/cYiIj/cYiI/3GIiP9xiIj/cYiIj/cYiI/3GIiP9xiIj/cYiIhJ1xxyjoiI/3GIiI/3GIiP9xiIj/cUHHLPONj/cYiI/3GIiI/3GIiP9xiIj/cYiI/0XcvMI0iP9xiIiP9xiIj/cYiI/3GIiP9CxyzzjYj/cYiIj/cYiI/3GIiP9xiIR8Msk83/cYiI/3GIiI/3GIiP9xiIj/cYhH2RySbv9xiIj/cYiI/3GIiI/3GIiP9xiIj/cYiI/3GIiI/3GIiP9xiIj/cYiI/3GIiI/3GIiP9xiIj/cYiI/0/PHCMO/3GIiP9xiIiP9xiIj/cYiI/3GIgyT3W+sIqIiP9xiIj/cYiI/3GIiI/3GIiP9xiIj/cYiI/3GIiI/3GIiP9xiIj/cYiI/3GIiI/3GIiP9xiIj/cYiI/3GIiI/3GIiP9xiIj/cYiI/3GIiI/3GIiP9xiIj/cYiI/3GIhHvSyULYj/cYiI/3GIiP9xiIj/cYiIj/T88cEw5xiIiP9xiIj/cYiI/3GIiP9xiIQas89UyP9xiIj/cYiI/3GIiI/3GIiP9xR9kckm6I/3GIiP9xiIj/cYiI/3GIiI/3GIiP9xiIhZ89cMiP9xiIiP9xiIj/cYiI/3GIiP9xhGP3ysCP9xiIj/cYiIj/cYiI/3GIiP9xiISIzsdzFxiIj/cYiIj/cYiI/3GIiE3srCE1cYiI/3GIiP9xiIj/cYiIj/cYiITB+MTgeP9xiIj/cYiI/3GIiI/3GIiP9xiIj/cYiI/3FBsTz07IiP9xiIj/cYiI/3GIiP9xiIiP9b89YMj/cYiI/3GIiP9xiIiP9xiIj/cYQoD81/BxiIj/cYiI/3GIiI/3GIiP9xiIj/cYiE9PbBsJ/3GIiP9xiIj/cYiI/3GIiI/0apPKVscYiI/3GIiP9xiIiP9xiIj/cYiI/3GIiFD50Bb/cYiI/3GIiP9xiIj/cYiIj/cYiI/3FOzxwTDnGIiP9xiIj/cYiI/3GIiI/3GEulPEWscYiI/3GIiP9xiIiP9xiIj/cYiEIxjOzniI/3GIiP9xiIj/cYiIj/cYiIRg2cryb/cYiI/3GIiI/3GIiP9xiIj/cYRNscwk7/cYiI/3GIiP9xiIiP9xiIj/cYMC4hv9HecYiI/3GIiI/3GIiP9xiIj/cYiI/3GIiI/3GIiP9xhD4RzR7oiIj/cYiI/3GIiP9xiIj/cYiIj/cYiI/3GIiP9xiIj/cYiIj/cYiI/3GEkLnH9GiIj/cYiIj/cYiI/3GIiP9xhOnTwmLIj/cYiI/3GIiP9xiIj/cYiIj/cYiE3VHDKu/3GIiI/3GIiP9xiIj/cYiI/0CXTAeLcYiI/3GIiP9xiIiP9xiIj/T88cIw7/cYiI/3GIiP9xiIj/cYiIj/RcUsw62Ij/cYiI/3GIiP9xiIj/cYiEGxPPTs/3GIiP9xiIj/cYiI/3GIiI/0jZHJJuiP9xiIiP9xiIj/cYiI/3GIQl1s6imI/3GIiP9xiIj/cYiI/3GIiI/3GIiP9xiIj/cYiISrssZE2P9xiIiP9xiIj/cYiI/3GIiP9xQccs842P9xiIiP9xiIj/cYiI/3GIiP9xiIiP9xiIj/cYiI/3GIiP9xiIiP9xiIj/cYiI/3GIiP9xiIiP9xiIj/cYiI/3GIiP9xiIiP9xiIj/cYiI/3GIiP9xiIiP9xiIj/cYiI/3GIiP9xiIiP9xiIj/cYiI/3GIiP9xiIiP9xiIj/cYiI/3GIiP9xiIiP9xiIj/cYiI/3GIiP9xiIiP9xiIj/cYiI/3GIiP9xiIiP9xiIj/cYiI/3GIiP9xiIiP9xiIj/cYiI/3GIiP9xiIiP9xiIj/cYiI/3GIiP9xiIiP9xiIj/cYiI/3GIiP9xhHwyyTzYj/cYiIj/cYiI/3GIiP9xiEk9fHwo/3GIiP9xiIj/cYiIj/cYiI/3FExSzDrYj/cYiI/3GIiP9xiIiP9xiIj/cYg2N4W6yHqP9xiIj/cYiI/3GIiP9xiIiP9I9qyQlf9xiIj/cYiIj/cYiI/3GIiP9xiIj/cYTdUcMq6Ij/cYiI/3GIiI/3GIiP9xiIj/cYiI/3GIhW9doKiI/3GIiP9xiIj/cYiIj/cYiI/3GIiE26zDRTiP9xiIiP9xiIj/cYiI/3GIiP9DevzoUIiP9xiIj/cYiI/3GIiP9xiIiEnurHEViI/3GIiI/3GIiP9xiIj/cYg5SJO3t2z/cYiI/3GIiP9xiIiP9xiIj/cYiI/0jDLJPNiIj/cYiI/3GIiI/3GIiP9xiIj/cYMBnRsPYuj/cYiI/3GIiP9xiIiP9xiIhJJ4xth3GIiP9xiIj/cYiI/3GIiI/3GIiP9xiIj/T9UcEq5xiIj/cYiI/3GIiP9xiIiP9FxSzDrYiP9xiIj/cYiI/3GIiP9xiIiP9xiIj/TKU8VayP9xiIj/cYiIj/cYiI/3GIiEenPJWMj/cYiIj/cYiI/3GIiP9xiIhJC5x/Roj/cYiI/3GIiP9xiIj/cYhAAawA9Y/3GIiP9xiIj/cYiIj/cYiI/3GIiP9xiIj/cYiIj/cYiI/3GIiP9xhEvyzEDYj/cYiIj/cYiI/3GIiP9xiIj/cVrt1hKI/3GIiP9xiIj/cYiIj/cYiI/3GIiP9xiIRKk8xWyI/3GIiP9xiIj/cYiI/3GIiI/3GIiP9xiIj/cYiI/3GIiI/3GEHevOIUcYiI/3GIiP9xiIj/cYiIj/cYiI/3GIiP9xiIj/cYiIgyUFK+r63/cYiI/3GIiP9xiIj/cYiIj/QuMc4c5xiIj/cYiIj/cYiI/3GIiP9xiIhHvSyULf9xiIiP9xiIj/cYiI/3GIiD27YbNEnoiP9xiIj/cYiI/3GIiI/3GISHb8iJCP9xiIj/cYiI/3GIiI/3GIiP9xiIj/cYiIVu/aEIiP9xiIj/cYiI/3GIiI/3GIiP9xiIj/cYiIOQwxt/POiP9xiIj/cYiI/3GIiI/3GIiP9xPzuxscROiIj/cYiI/3GIiI/3GIiP9xiEYTnK7Gj/cYiI/3GIiI/3GIiP9xiIj/cYiIQMcsBI2Ij/cYiIj/cYiI/3GIiP9xiIj/cYiIg25dO6GiyIiP9xiIj/cYiI/3GIiP9xiEHHLOONcYiIj/cYiI/3GIiP9xiIj/cYR70slC2IiP9xiIj/cYiI/3GIiP9xiIiP9xiIhQ+d8GcYiI/3GIiI/3GIiP9xiIj/cYiI/3GIiI/3GISsEsY+2I/3GIiP9xiIj/cYiI/3GIiIXOvUFIiI/3GIiP9xiIiP9xiIj/cYiI/3GIiP9xiIiP9xiIj/cUTbHMJOj/cYiI/3GIiP9xiIj/cYiIj/cYiI/3GIiP9xSVlsamlxiIiP9xiIj/cYiI/3GIiP9xhNzxwzDoiI/3GIiI/3GIiP9xiIj/cYhIkUx263GIiP9xiIj/cYiI/3GIiI/3GIiP9xiIj/cYiI/3GIiI/3GIiP9xiIj/cYiI/3GIiI/3FE4Ryx7nGIiP9xiIiP9xiIj/cYiI/3GIiP9xiIiP9xiIj/cYiI/3GIiP9xiIiP9xiIj/cYiI/3GIiP9xiIiP9xg2KiG61d6P9xiIj/cYiI/3GIiI/3GIhKpTxlrIiP9xiIj/cYiIj/cYiI/3GIiP9xiIj/cYiIj/cYiI/3GIiP9xS6U8Vaz/cYiIj/cYiI/3GIiP9xiIj/cYiIj/cYiI/3GIiP9xhFd1y4io/3GIiP9xiIiP9xiIj/cYiI/3GIg62VG2Jq7/cYiIj/cYiI/3GIiP9xiIj/Rb8sxA2IiI/3GIiP9xiIj/cYiI/3FDK4zdR4/3GIiI/3GIiP9xiIj/cYiI/3GIiIRT98vAiI/3GIiI/3GIiP9xiIj/cYiI/3GIiI/3GIiP9V99sIcYiI/3GIiI/3GIiP9xiIj/cYiI/3GIiI/3GE3PHDMOiIj/cYiI/3GIiP9xiIj/cYiIj/cYiI/3GIiP9xiIj/cYiIj/cYiI/3GIWu3VEnGIiI/3GIiP9xiIj/cYiI/3GIiI/3GIiP9xTCWMTaeIiP9xiIj/cYiI/3GIiI/3GEiRTHbrcYiI/3GIiI/3GIiP9xiIj/cYhPT2wbCY/3GIiP9xiIj/cYiI/3GIiI/3GIiP9xiIj/cYiI/3GIiI/3GIiP9xiIj/cYiI/3GIiI/3GIiP9xiIj/cYiITodMJ4v/cYiI/3GIiP9xiIiP9xiIj/cYiI/3GIiP9xiIiP9xiIj/cYiI/0Ww3MTyiIiP9xiIj/cYiI/3GIiP9xiIR6jclXKIj/cYiI/3GIiI/3GIiP9xiIj/cYiEtXbFqJiIj/cYiI/3GIiP9xiIj/cYiIj/cYiI/3GFrt1hL/cYiIj/cYiI/3GIiP9xiIj/cYiEJ6/NhQcYiI/3GIiP9xiIj/cYiIj/T7ksJG2P9xiIj/cYiI/3GIiP9xiIhBevz4UIiI/3GIiP9xiIj/cYiIj/cYQZVM9quIj/cYiIj/cYiI/3GIiP9xiIMnuRvYRucYiI/3GIiP9xiIj/cYiIj/RBWc3qaIj/cYiI/3GIiP9xiIiP9xR9kckm6P9xiIiP9xiIj/cYiI/3GIiP9xiIiP9xWu3WEo/3GIiP9xiIiP9xiIj/cYiIR8Msg81xiIj/cYiI/3GIiI/3GIiP9xiIj/cYiI/3GIiETGzLOTcYiI/3GIiP9xiIj/cYiIj/cYiI/3GIiP9xiIj/cYiIj/cYiI/3GIiP9xiIj/cYiIj/cYiI/3GIiP9xiIj/cYiIj/cYiI/3GIiP9xiIj/cYiIj/cYiI/3GIiP9xiIj/cVf12Qr/cYiI/3GIiP9xiIj/cYiIj/cYiI/3GIhH2RyCbnGIiP9xiIj/cYiI/3GIiI/3GIiP9xiIj/cYiI/1L53gZxiIj/cYiI/3GIiP9xiIiP9xiIj/cYiI/3GIiP9xha7dYSj/cYiI/3GIiP9xiIiP9xiIj/cYiI/3GIiP9xiIiP9xiIj/cYiI/3GIiP9xiIiP9xiIj/cYiI/3GIWu3WEv9xiIj/cYiI/3GIiP9xiIiP9xiIj/cYiI/3GIiEDdHAMuiP9xiIj/cYiIj/cYiI/3GIiP9xiIj/cYhE2xyyTnGIiP9xiIiP9xiIj/cYiI/3GEk9fHwoj/cYiI/3GIiP9xiIiP9xiIj/QrE89OyIj/cYiI/3GIiI/3GIiP9xiIhCXWzaKXGIiI/3GIiP9xiIj/cYiI/3FOiOwncYiI/3GIiI/3GIiP9xiIj/cYiIPooisnXdj/cYiI/3GIiP9xiIj/cYiIj/cUS/LMQNiI/3GIiP9xiIj/cYiIj/cYiEGA/PfwiI/3GIiP9xiIj/cYiIj/cYiI/3E99YKzCn2I/3GIiP9xiIiP9xiIj/cYiI/3GIiP9xiErXHGKOj/cYiI/3GIiI/3GIiP9xiIj/cYgz41G9HK6IiP9xiIiP9xiIj/cYiI/3GIiEVFfLuoiP9xiIj/cYiI/3GIiI/3GIiP9xiIj/cYiI/3GIgzLCG8095xiIj/cYiI/3GIiP9xiIiP9xiIj/cYiI/3GIiP9xiIiP9xiIhLQXxb6IiP9xiIiP9xiIj/cYiI/3GIiP9xT09sGwmIj/cYiI/3GIiP9xiIiP9xiIj/Qscs842I/3GIiP9xiIj/cYiIj/cYiI/3GIiE3PHDMOj/cYiI/3GIiP9xiIiP9xiIj/cYiIORIxt+3O/3GIiI/3GIiP9xiIj/cYiI/3GIiI/3GIiP9xiIj/cYiI/3GIiI/3GIiP9xiIj/cYiI/3GIiI/3GIiP9xiIj/cYiErXHGKO/3GIiP9xiIj/cYiIj/cYiI/3FE4Ryx7nGIiI/3GIiP9xiIj/cYiI/3GIiI/3GIiP9xhX79gQcYiIj/cYiI/3GIiP9xiIj/cYiIj/cYiI/3GIiP9xiIj/cYiIj/cYiI/3GIiP9xiIj/cYiIj/cYiI/3GIiP9xiIj/cYiIj/cYiI/3GIiP9xiIj/cYiIj/cYiI/3GIiP9xiIj/cYiIj/cYiI/3GIiP9xiIj/cYiIj/cYiI/3GIiP9xiIXPHUDoiIj/cYiI/3GIiP9xiIj/cYiIj/cYiI/3GIiP9xiIj/cYiIj/cYiI/3GIiP9xiIj/cYiIg9p7KzWE2IiP9xiIj/cYiI/3GIiI/3GDJTNL6sy4iI/3GIiP9xiIj/cYiI/3GIiI/3GIQOMcAs6I/3GIiI/3GIiP9xiIj/cYiI/3GIiITaM8NcyIj/cYiI/3GIiP9xiIiP9xiIj/cTlbobekXv9xiIj/cYiI/3GIiP9xiIiP9xiIj/cYiI/3GIiP9xiIiP9xiIj/cYiI/3GIiP9xiIiP9xiIj/cYiI/3GIiP9xiIiP9xiIj/cYiI/3GIiP9xiIiP9xiIj/cYiI/3GIiP9xiIiP9xiIj/cYiI/3GIiP9xiIhBsTzk7HGIiP9xiIj/cYiI/3GIiI/zZ5kbuGboiP9xiIj/cYiIj/cYiI/3GIOTEDt878j/cYiI/3GIiP9xiIj/cYiIj/cYiI/3GIiEF5XPhqiI/3GIiP9xiIiP9xiIj/cYiI/3GIiP9xiIiP9xhKuyxkTYiI/3GIiP9xiIj/cYiIj/cYiI/3GIiP9xiIj/cUrBLGPtiIj/cYiIj/cYiI/3GIiP9xiIj/cYiIj/cYiI/3GIiP9xRKk8xWyIiI/3GIiP9xiIj/cYiI/3GDHJYb82no/3GIiP9xiIj/cYiIj/cYiINLFxu06OcYiIj/cYiI/3GIiP9xiIj/cYQOMcAs6IiP9xiIj/cYiIj/cYiI/3GIQN0cAy6IiP9xiIj/cYiI/3GIiI/3GIiP9xiDiUIrdr3XGIiP9xiIiP9xiIj/cYiI/3GIhFP3y8CIiI/3GIiP9xiIiP9xiIj/cYiI/3GIiP9xiIiP9R+dAWiIj/cYiI/3GIiI/3GIiP9xiIj/cYiI/3GIiI/3GIiP9xiIj/cYiI/3GIiI/3GIiP9xiIj/cYiIR5FMluuIj/cYiI/3GIiP9xiIiP9xiIj/MKVFsGq6cYiI/3GIiI/3GIiP9xiIj/cYiI/0vXHGKOiIj/cYiI/3GIiI/3GIiP9xiIj/cYiI/3GIiI/3GITqM8FcxxiIj/cYiI/3GIiI/3GIiP9xiIj/cUTFLMOtiP9xiIj/cYiIj/cYiI/3GIiESpPMVs/3GIiI/3GIiP9xiIj/cYiI/3GD0KMbP1zv9xiIj/cYiI/3GIiI/3GIiP9xiITc8cMw6I/3GIiP9xiIj/cYiIj/cYiI/3GIiP9xhGP3ysCP9xiIj/cYiI/3GIiI/3GIiP9xiIj/cYiEDjHALOiP9xiIj/cYiI/3GIiI/3GIiP9xiIj/cUe9LJQtiIj/cYiIj/cYiI/3GIiP9xiIUPnQFo/3GIiP9xiIj/cYiI/3GIiI/3GE0JnC9mcYiI/3GIiP9xiIiP9xiIj/cYiI/3FN1RwyroiI/3GIiP9xiIj/cYiIj/cYiI/3GIiP9xQzGM3Of/cYiI/3GIiP9xiIiP9xiIj/cYhN1Rwyroj/cYiI/3GIiP9xiIj/cYiIj/cYiI/3GIhW79oQiIj/cYiI/3GIiP9xiIj/cYiIj/cYiI/3GIiErBLGPt/3GIiP9xiIj/cYiIj/cYiI/3GF3r0xSP9xiIiP9xiIj/cYiI/3GIiP9xiIiP9xiIj/RxOcrsaIiP9xiIj/cYiIj/cYiI/3GIg0wbe8PkiI/3GIiP9xiIj/cYiIj/cYiI/3GIiErXHFKOcYiI/3GIiP9xiIj/cYiIj/cYiEfavIJUcYiI/3GIiP9xiIj/cYiIj/cYiI/3GIiP9xiIj/cYiIj/cYiI/3GIiP9xiIj/cYiIR70slC2P9xiIj/cYiI/3GIiP9xiIiP9xg1ZoO7mXyIj/cYiI/3GIiI/3GIiP9xiIj/cYiI/3GIiI/3GIhT990Ij/cYiI/3GIiI/3GIiP9xiIj/cYStccYo6I/3GIiP9xiIj/cYiIj/cYiI/3FIpzx1jHGIiP9xiIiP9xiIj/cYiI/3GIiP9xiIMxYxvenO/3GIiP9xiIj/cYiIj/cYiI/3Exr7K/UE2IiP9xiIiP9xiIj/cYiI/0LdHPIuj/cYiI/3GIiP9xiIiP9xiIS1dsWomIj/cYiI/3GIiI/3GIiP9xiDfbUbkkrv9xiIj/cYiIj/cYiI/3GIiP80MiG9zd6P9xiIj/cYiIj/cYiI/3GIhD2xzSToiI/3GIiP9xiIj/cYiIj/cYiFbv2hCIj/cYiIj/cYiI/3GIiP9xiIj/cYiIj/cYiI/zFMUr+zrXGIiP9xiIiP9xiIj/cYiI/0OPTOcLj/cYiI/3GIiP9xiIiP9xiIj/cYiI/
[truncated: 2,104,008 more chars]
