# Supplementary material for: Automated imaging and identification of proteoforms directly from ovarian cancer tissue
Source: Nat Commun. 2023 Oct 14;14:6478. doi: 10.1038/s41467-023-42208-3 (PMC10576781; doi:10.1038/s41467-023-42208-3)
Supplement: Supplementary file 6 — Supplementary Data 2 [file 41467_2023_42208_MOESM6_ESM.zip › Supplementary Data 2/31 19801 ensemble.tdValidate]

<?xml version="1.0"?>
<pvsDataSet xmlns:xsi="http://www.w3.org/2001/XMLSchema-instance" xmlns:xsd="http://www.w3.org/2001/XMLSchema" version="1" xmlns="http://www.topdownproteomics.org/ms/pvml">
  <cvList count="2">
    <cv id="MS" fullName="Proteomics Standards Initiative Mass Spectrometry Ontology" version="1.18.1" URI="http://psidev.cvs.sourceforge.net/*checkout*/psidev/psi/psi-ms/mzML/controlledVocabulary/psi-ms.obo" xmlns="http://psi.hupo.org/ms/mzml" />
    <cv id="UO" fullName="Unit Ontology" version="1.20" URI="http://obo.cvs.sourceforge.net/*checkout*/obo/obo/ontology/phenotype/unit.obo" xmlns="http://psi.hupo.org/ms/mzml" />
  </cvList>
  <metadata>
    <contact>
      <guid>00000000-0000-0000-0000-000000000000</guid>
      <name />
      <organization />
      <address />
      <URL />
      <email />
    </contact>
    <sampleProcessing>
      <fixedModificationList />
    </sampleProcessing>
    <parameters>
      <userParam name="FragmentationMaxPpmTolerance" value="5" xmlns="http://psi.hupo.org/ms/mzml" />
      <userParam name="PrecursorMinimumCharge" value="1" xmlns="http://psi.hupo.org/ms/mzml" />
      <userParam name="FDRCounts" value="1000" xmlns="http://psi.hupo.org/ms/mzml" />
      <userParam name="DistributionGenerator" value="0" xmlns="http://psi.hupo.org/ms/mzml" />
      <userParam name="PrecursorSubPpmTolerance" value="3" xmlns="http://psi.hupo.org/ms/mzml" />
      <userParam name="UseTHRASHnoiseCalc" value="False" xmlns="http://psi.hupo.org/ms/mzml" />
      <userParam name="ShowPrecursorIsotopicFits" value="True" xmlns="http://psi.hupo.org/ms/mzml" />
      <userParam name="ShowInternalFragmentFlags" value="False" xmlns="http://psi.hupo.org/ms/mzml" />
      <userParam name="SharedIsotopeColor" value="Black" xmlns="http://psi.hupo.org/ms/mzml" />
      <userParam name="ShowFragmentationSpectraAnnotations" value="True" xmlns="http://psi.hupo.org/ms/mzml" />
      <userParam name="PlotNoisePeaks" value="False" xmlns="http://psi.hupo.org/ms/mzml" />
      <userParam name="PrecursorSignalToNoiseCutoff" value="1" xmlns="http://psi.hupo.org/ms/mzml" />
      <userParam name="UseShapeValidator" value="False" xmlns="http://psi.hupo.org/ms/mzml" />
      <userParam name="RecentFilePaths" value="" xmlns="http://psi.hupo.org/ms/mzml" />
      <userParam name="InstrumentModel" value="" xmlns="http://psi.hupo.org/ms/mzml" />
      <userParam name="InstrumentManufacturer" value="" xmlns="http://psi.hupo.org/ms/mzml" />
      <userParam name="TerminalFragmentGradient" value="False" xmlns="http://psi.hupo.org/ms/mzml" />
      <userParam name="PrecursorIntensityClusterTolerance" value="0.5" xmlns="http://psi.hupo.org/ms/mzml" />
      <userParam name="HighlightSelectedIon" value="True" xmlns="http://psi.hupo.org/ms/mzml" />
      <userParam name="FragmentationSubPpmTolerance" value="3" xmlns="http://psi.hupo.org/ms/mzml" />
      <userParam name="UserName" value="" xmlns="http://psi.hupo.org/ms/mzml" />
      <userParam name="MaximumCharge" value="60" xmlns="http://psi.hupo.org/ms/mzml" />
      <userParam name="ShowPrecursorColorPeaks" value="False" xmlns="http://psi.hupo.org/ms/mzml" />
      <userParam name="IsotopicallyResolvedPrecursor" value="True" xmlns="http://psi.hupo.org/ms/mzml" />
      <userParam name="Left" value="126" xmlns="http://psi.hupo.org/ms/mzml" />
      <userParam name="UseSimpleValidator" value="True" xmlns="http://psi.hupo.org/ms/mzml" />
      <userParam name="ShowFragmentationIsotopicFits" value="True" xmlns="http://psi.hupo.org/ms/mzml" />
      <userParam name="PrecursorMaximumCharge" value="1" xmlns="http://psi.hupo.org/ms/mzml" />
      <userParam name="Width" value="1678.6666666666665" xmlns="http://psi.hupo.org/ms/mzml" />
      <userParam name="ThrashNoiseWindow" value="1000" xmlns="http://psi.hupo.org/ms/mzml" />
      <userParam name="PrecursorMaxPpmTolerance" value="5" xmlns="http://psi.hupo.org/ms/mzml" />
      <userParam name="IncludeInternalFragments" value="False" xmlns="http://psi.hupo.org/ms/mzml" />
      <userParam name="MinimumCharge" value="1" xmlns="http://psi.hupo.org/ms/mzml" />
      <userParam name="FragmentMapColorScheme" value="Ion Type" xmlns="http://psi.hupo.org/ms/mzml" />
      <userParam name="MinimumFragmentSize" value="2" xmlns="http://psi.hupo.org/ms/mzml" />
      <userParam name="Email" value="" xmlns="http://psi.hupo.org/ms/mzml" />
      <userParam name="MinimumRequiredScore" value="0.6" xmlns="http://psi.hupo.org/ms/mzml" />
      <userParam name="Height" value="949.3333333333333" xmlns="http://psi.hupo.org/ms/mzml" />
      <userParam name="PrecursorMercury7Limit" value="0.0001" xmlns="http://psi.hupo.org/ms/mzml" />
      <userParam name="Organization" value="" xmlns="http://psi.hupo.org/ms/mzml" />
      <userParam name="PrecursorMinimumRequiredScore" value="0.1" xmlns="http://psi.hupo.org/ms/mzml" />
      <userParam name="ShowPrecursorSpectraAnnotations" value="True" xmlns="http://psi.hupo.org/ms/mzml" />
      <userParam name="MinimumInternalFragmentScore" value="0.7" xmlns="http://psi.hupo.org/ms/mzml" />
      <userParam name="Address" value="" xmlns="http://psi.hupo.org/ms/mzml" />
      <userParam name="Top" value="28" xmlns="http://psi.hupo.org/ms/mzml" />
      <userParam name="Mercury7Limit" value="0.0001" xmlns="http://psi.hupo.org/ms/mzml" />
      <userParam name="Url" value="" xmlns="http://psi.hupo.org/ms/mzml" />
      <userParam name="FragmentIntensityClusterTolerance" value="0.5" xmlns="http://psi.hupo.org/ms/mzml" />
      <userParam name="SignalToNoiseCutoff" value="1" xmlns="http://psi.hupo.org/ms/mzml" />
      <userParam name="AminoAcidsPerRow" value="25" xmlns="http://psi.hupo.org/ms/mzml" />
      <userParam name="Guid" value="00000000-0000-0000-0000-000000000000" xmlns="http://psi.hupo.org/ms/mzml" />
      <userParam name="ShowProteoformColorGraphicalFragmentMap" value="True" xmlns="http://psi.hupo.org/ms/mzml" />
      <userParam name="I2MSMode" value="False" xmlns="http://psi.hupo.org/ms/mzml" />
      <userParam name="ThrashNoiseRecalc" value="1000" xmlns="http://psi.hupo.org/ms/mzml" />
      <userParam name="UseAveragine" value="False" xmlns="http://psi.hupo.org/ms/mzml" />
      <userParam name="ShowFragmentationColorPeaks" value="False" xmlns="http://psi.hupo.org/ms/mzml" />
    </parameters>
  </metadata>
  <experimentList>
    <experiment id="1">
      <observationList>
        <observation>
          <sourceFile id="SF0" name="20220415_APOLLO#D1-7_4ums_testline_01_25targets_01.raw" location="X:\Projects\2021 Su - nanoDESI\PiMS2\APOLLO_Ovary\APOLLO_#D1-7\line_01">
            <cvParam cvRef="MS" accession="MS:1000563" name="Thermo RAW file" xmlns="http://psi.hupo.org/ms/mzml" />
            <cvParam cvRef="MS" accession="MS:1000568" value="none" name="MD5" xmlns="http://psi.hupo.org/ms/mzml" />
            <cvParam cvRef="MS" accession="MS:1000768" name="Thermo nativeID format" xmlns="http://psi.hupo.org/ms/mzml" />
          </sourceFile>
          <calibrationOffset value="-1.5" type="ppm" />
          <scanRangeText>2197-2269</scanRangeText>
          <spectrum id="scan=0" index="0" defaultArrayLength="0">
            <cvParam cvRef="MS" accession="MS:1000511" value="2" name="ms level" xmlns="http://psi.hupo.org/ms/mzml" />
            <cvParam cvRef="MS" accession="MS:1000128" name="profile spectrum" xmlns="http://psi.hupo.org/ms/mzml" />
            <scanList count="73" xmlns="http://psi.hupo.org/ms/mzml">
              <cvParam cvRef="MS" accession="MS:1000571" name="sum of spectra" />
              <scan>
                <cvParam cvRef="MS" accession="MS:1000016" value="39.03536" name="scan start time" />
              </scan>
              <scan>
                <cvParam cvRef="MS" accession="MS:1000016" value="39.05313" name="scan start time" />
              </scan>
              <scan>
                <cvParam cvRef="MS" accession="MS:1000016" value="39.0709" name="scan start time" />
              </scan>
              <scan>
                <cvParam cvRef="MS" accession="MS:1000016" value="39.088669" name="scan start time" />
              </scan>
              <scan>
                <cvParam cvRef="MS" accession="MS:1000016" value="39.106439" name="scan start time" />
              </scan>
              <scan>
                <cvParam cvRef="MS" accession="MS:1000016" value="39.124209" name="scan start time" />
              </scan>
              <scan>
                <cvParam cvRef="MS" accession="MS:1000016" value="39.141978" name="scan start time" />
              </scan>
              <scan>
                <cvParam cvRef="MS" accession="MS:1000016" value="39.159748" name="scan start time" />
              </scan>
              <scan>
                <cvParam cvRef="MS" accession="MS:1000016" value="39.177518" name="scan start time" />
              </scan>
              <scan>
                <cvParam cvRef="MS" accession="MS:1000016" value="39.195288" name="scan start time" />
              </scan>
              <scan>
                <cvParam cvRef="MS" accession="MS:1000016" value="39.213058" name="scan start time" />
              </scan>
              <scan>
                <cvParam cvRef="MS" accession="MS:1000016" value="39.230828" name="scan start time" />
              </scan>
              <scan>
                <cvParam cvRef="MS" accession="MS:1000016" value="39.248597" name="scan start time" />
              </scan>
              <scan>
                <cvParam cvRef="MS" accession="MS:1000016" value="39.266367" name="scan start time" />
              </scan>
              <scan>
                <cvParam cvRef="MS" accession="MS:1000016" value="39.284137" name="scan start time" />
              </scan>
              <scan>
                <cvParam cvRef="MS" accession="MS:1000016" value="39.301907" name="scan start time" />
              </scan>
              <scan>
                <cvParam cvRef="MS" accession="MS:1000016" value="39.319677" name="scan start time" />
              </scan>
              <scan>
                <cvParam cvRef="MS" accession="MS:1000016" value="39.337446" name="scan start time" />
              </scan>
              <scan>
                <cvParam cvRef="MS" accession="MS:1000016" value="39.355216" name="scan start time" />
              </scan>
              <scan>
                <cvParam cvRef="MS" accession="MS:1000016" value="39.372986" name="scan start time" />
              </scan>
              <scan>
                <cvParam cvRef="MS" accession="MS:1000016" value="39.390756" name="scan start time" />
              </scan>
              <scan>
                <cvParam cvRef="MS" accession="MS:1000016" value="39.408526" name="scan start time" />
              </scan>
              <scan>
                <cvParam cvRef="MS" accession="MS:1000016" value="39.426295" name="scan start time" />
              </scan>
              <scan>
                <cvParam cvRef="MS" accession="MS:1000016" value="39.444065" name="scan start time" />
              </scan>
              <scan>
                <cvParam cvRef="MS" accession="MS:1000016" value="39.461835" name="scan start time" />
              </scan>
              <scan>
                <cvParam cvRef="MS" accession="MS:1000016" value="39.479605" name="scan start time" />
              </scan>
              <scan>
                <cvParam cvRef="MS" accession="MS:1000016" value="39.497375" name="scan start time" />
              </scan>
              <scan>
                <cvParam cvRef="MS" accession="MS:1000016" value="39.515145" name="scan start time" />
              </scan>
              <scan>
                <cvParam cvRef="MS" accession="MS:1000016" value="39.532915" name="scan start time" />
              </scan>
              <scan>
                <cvParam cvRef="MS" accession="MS:1000016" value="39.550684" name="scan start time" />
              </scan>
              <scan>
                <cvParam cvRef="MS" accession="MS:1000016" value="39.568454" name="scan start time" />
              </scan>
              <scan>
                <cvParam cvRef="MS" accession="MS:1000016" value="39.586224" name="scan start time" />
              </scan>
              <scan>
                <cvParam cvRef="MS" accession="MS:1000016" value="39.603994" name="scan start time" />
              </scan>
              <scan>
                <cvParam cvRef="MS" accession="MS:1000016" value="39.621763" name="scan start time" />
              </scan>
              <scan>
                <cvParam cvRef="MS" accession="MS:1000016" value="39.639534" name="scan start time" />
              </scan>
              <scan>
                <cvParam cvRef="MS" accession="MS:1000016" value="39.657303" name="scan start time" />
              </scan>
              <scan>
                <cvParam cvRef="MS" accession="MS:1000016" value="39.675073" name="scan start time" />
              </scan>
              <scan>
                <cvParam cvRef="MS" accession="MS:1000016" value="39.692843" name="scan start time" />
              </scan>
              <scan>
                <cvParam cvRef="MS" accession="MS:1000016" value="39.710613" name="scan start time" />
              </scan>
              <scan>
                <cvParam cvRef="MS" accession="MS:1000016" value="39.728382" name="scan start time" />
              </scan>
              <scan>
                <cvParam cvRef="MS" accession="MS:1000016" value="39.746152" name="scan start time" />
              </scan>
              <scan>
                <cvParam cvRef="MS" accession="MS:1000016" value="39.763922" name="scan start time" />
              </scan>
              <scan>
                <cvParam cvRef="MS" accession="MS:1000016" value="39.781692" name="scan start time" />
              </scan>
              <scan>
                <cvParam cvRef="MS" accession="MS:1000016" value="39.799461" name="scan start time" />
              </scan>
              <scan>
                <cvParam cvRef="MS" accession="MS:1000016" value="39.817231" name="scan start time" />
              </scan>
              <scan>
                <cvParam cvRef="MS" accession="MS:1000016" value="39.835001" name="scan start time" />
              </scan>
              <scan>
                <cvParam cvRef="MS" accession="MS:1000016" value="39.852771" name="scan start time" />
              </scan>
              <scan>
                <cvParam cvRef="MS" accession="MS:1000016" value="39.870541" name="scan start time" />
              </scan>
              <scan>
                <cvParam cvRef="MS" accession="MS:1000016" value="39.888311" name="scan start time" />
              </scan>
              <scan>
                <cvParam cvRef="MS" accession="MS:1000016" value="39.90608" name="scan start time" />
              </scan>
              <scan>
                <cvParam cvRef="MS" accession="MS:1000016" value="39.92385" name="scan start time" />
              </scan>
              <scan>
                <cvParam cvRef="MS" accession="MS:1000016" value="39.94162" name="scan start time" />
              </scan>
              <scan>
                <cvParam cvRef="MS" accession="MS:1000016" value="39.95939" name="scan start time" />
              </scan>
              <scan>
                <cvParam cvRef="MS" accession="MS:1000016" value="39.97716" name="scan start time" />
              </scan>
              <scan>
                <cvParam cvRef="MS" accession="MS:1000016" value="39.99493" name="scan start time" />
              </scan>
              <scan>
                <cvParam cvRef="MS" accession="MS:1000016" value="40.0127" name="scan start time" />
              </scan>
              <scan>
                <cvParam cvRef="MS" accession="MS:1000016" value="40.030469" name="scan start time" />
              </scan>
              <scan>
                <cvParam cvRef="MS" accession="MS:1000016" value="40.04824" name="scan start time" />
              </scan>
              <scan>
                <cvParam cvRef="MS" accession="MS:1000016" value="40.066009" name="scan start time" />
              </scan>
              <scan>
                <cvParam cvRef="MS" accession="MS:1000016" value="40.083779" name="scan start time" />
              </scan>
              <scan>
                <cvParam cvRef="MS" accession="MS:1000016" value="40.101548" name="scan start time" />
              </scan>
              <scan>
                <cvParam cvRef="MS" accession="MS:1000016" value="40.119318" name="scan start time" />
              </scan>
              <scan>
                <cvParam cvRef="MS" accession="MS:1000016" value="40.137088" name="scan start time" />
              </scan>
              <scan>
                <cvParam cvRef="MS" accession="MS:1000016" value="40.154858" name="scan start time" />
              </scan>
              <scan>
                <cvParam cvRef="MS" accession="MS:1000016" value="40.172628" name="scan start time" />
              </scan>
              <scan>
                <cvParam cvRef="MS" accession="MS:1000016" value="40.190398" name="scan start time" />
              </scan>
              <scan>
                <cvParam cvRef="MS" accession="MS:1000016" value="40.208167" name="scan start time" />
              </scan>
              <scan>
                <cvParam cvRef="MS" accession="MS:1000016" value="40.225938" name="scan start time" />
              </scan>
              <scan>
                <cvParam cvRef="MS" accession="MS:1000016" value="40.243707" name="scan start time" />
              </scan>
              <scan>
                <cvParam cvRef="MS" accession="MS:1000016" value="40.261477" name="scan start time" />
              </scan>
              <scan>
                <cvParam cvRef="MS" accession="MS:1000016" value="40.279247" name="scan start time" />
              </scan>
              <scan>
                <cvParam cvRef="MS" accession="MS:1000016" value="40.297016" name="scan start time" />
              </scan>
              <scan>
                <cvParam cvRef="MS" accession="MS:1000016" value="40.314786" name="scan start time" />
              </scan>
            </scanList>
            <precursorList count="73" xmlns="http://psi.hupo.org/ms/mzml">
              <precursor>
                <isolationWindow>
                  <cvParam cvRef="MS" accession="MS:1000827" value="901.0465087890625" name="isolation window target m/z" />
                  <cvParam cvRef="MS" accession="MS:1000828" value="0.4000000059604645" name="isolation window lower offset" />
                  <cvParam cvRef="MS" accession="MS:1000829" value="0.4000000059604645" name="isolation window upper offset" />
                </isolationWindow>
                <activation>
                  <cvParam cvRef="MS" accession="MS:1000422" name="high-energy collision-induced dissociation" />
                  <cvParam cvRef="MS" accession="MS:1000045" value="25" name="collision energy" />
                </activation>
              </precursor>
              <precursor>
                <activation>
                  <cvParam cvRef="MS" accession="MS:1000422" name="high-energy collision-induced dissociation" />
                  <cvParam cvRef="MS" accession="MS:1000045" value="25" name="collision energy" />
                </activation>
              </precursor>
              <precursor>
                <activation>
                  <cvParam cvRef="MS" accession="MS:1000422" name="high-energy collision-induced dissociation" />
                  <cvParam cvRef="MS" accession="MS:1000045" value="25" name="collision energy" />
                </activation>
              </precursor>
              <precursor>
                <activation>
                  <cvParam cvRef="MS" accession="MS:1000422" name="high-energy collision-induced dissociation" />
                  <cvParam cvRef="MS" accession="MS:1000045" value="25" name="collision energy" />
                </activation>
              </precursor>
              <precursor>
                <activation>
                  <cvParam cvRef="MS" accession="MS:1000422" name="high-energy collision-induced dissociation" />
                  <cvParam cvRef="MS" accession="MS:1000045" value="25" name="collision energy" />
                </activation>
              </precursor>
              <precursor>
                <activation>
                  <cvParam cvRef="MS" accession="MS:1000422" name="high-energy collision-induced dissociation" />
                  <cvParam cvRef="MS" accession="MS:1000045" value="25" name="collision energy" />
                </activation>
              </precursor>
              <precursor>
                <activation>
                  <cvParam cvRef="MS" accession="MS:1000422" name="high-energy collision-induced dissociation" />
                  <cvParam cvRef="MS" accession="MS:1000045" value="25" name="collision energy" />
                </activation>
              </precursor>
              <precursor>
                <activation>
                  <cvParam cvRef="MS" accession="MS:1000422" name="high-energy collision-induced dissociation" />
                  <cvParam cvRef="MS" accession="MS:1000045" value="25" name="collision energy" />
                </activation>
              </precursor>
              <precursor>
                <activation>
                  <cvParam cvRef="MS" accession="MS:1000422" name="high-energy collision-induced dissociation" />
                  <cvParam cvRef="MS" accession="MS:1000045" value="25" name="collision energy" />
                </activation>
              </precursor>
              <precursor>
                <activation>
                  <cvParam cvRef="MS" accession="MS:1000422" name="high-energy collision-induced dissociation" />
                  <cvParam cvRef="MS" accession="MS:1000045" value="25" name="collision energy" />
                </activation>
              </precursor>
              <precursor>
                <activation>
                  <cvParam cvRef="MS" accession="MS:1000422" name="high-energy collision-induced dissociation" />
                  <cvParam cvRef="MS" accession="MS:1000045" value="25" name="collision energy" />
                </activation>
              </precursor>
              <precursor>
                <activation>
                  <cvParam cvRef="MS" accession="MS:1000422" name="high-energy collision-induced dissociation" />
                  <cvParam cvRef="MS" accession="MS:1000045" value="25" name="collision energy" />
                </activation>
              </precursor>
              <precursor>
                <activation>
                  <cvParam cvRef="MS" accession="MS:1000422" name="high-energy collision-induced dissociation" />
                  <cvParam cvRef="MS" accession="MS:1000045" value="25" name="collision energy" />
                </activation>
              </precursor>
              <precursor>
                <activation>
                  <cvParam cvRef="MS" accession="MS:1000422" name="high-energy collision-induced dissociation" />
                  <cvParam cvRef="MS" accession="MS:1000045" value="25" name="collision energy" />
                </activation>
              </precursor>
              <precursor>
                <activation>
                  <cvParam cvRef="MS" accession="MS:1000422" name="high-energy collision-induced dissociation" />
                  <cvParam cvRef="MS" accession="MS:1000045" value="25" name="collision energy" />
                </activation>
              </precursor>
              <precursor>
                <activation>
                  <cvParam cvRef="MS" accession="MS:1000422" name="high-energy collision-induced dissociation" />
                  <cvParam cvRef="MS" accession="MS:1000045" value="25" name="collision energy" />
                </activation>
              </precursor>
              <precursor>
                <activation>
                  <cvParam cvRef="MS" accession="MS:1000422" name="high-energy collision-induced dissociation" />
                  <cvParam cvRef="MS" accession="MS:1000045" value="25" name="collision energy" />
                </activation>
              </precursor>
              <precursor>
                <activation>
                  <cvParam cvRef="MS" accession="MS:1000422" name="high-energy collision-induced dissociation" />
                  <cvParam cvRef="MS" accession="MS:1000045" value="25" name="collision energy" />
                </activation>
              </precursor>
              <precursor>
                <activation>
                  <cvParam cvRef="MS" accession="MS:1000422" name="high-energy collision-induced dissociation" />
                  <cvParam cvRef="MS" accession="MS:1000045" value="25" name="collision energy" />
                </activation>
              </precursor>
              <precursor>
                <activation>
                  <cvParam cvRef="MS" accession="MS:1000422" name="high-energy collision-induced dissociation" />
                  <cvParam cvRef="MS" accession="MS:1000045" value="25" name="collision energy" />
                </activation>
              </precursor>
              <precursor>
                <activation>
                  <cvParam cvRef="MS" accession="MS:1000422" name="high-energy collision-induced dissociation" />
                  <cvParam cvRef="MS" accession="MS:1000045" value="25" name="collision energy" />
                </activation>
              </precursor>
              <precursor>
                <activation>
                  <cvParam cvRef="MS" accession="MS:1000422" name="high-energy collision-induced dissociation" />
                  <cvParam cvRef="MS" accession="MS:1000045" value="25" name="collision energy" />
                </activation>
              </precursor>
              <precursor>
                <activation>
                  <cvParam cvRef="MS" accession="MS:1000422" name="high-energy collision-induced dissociation" />
                  <cvParam cvRef="MS" accession="MS:1000045" value="25" name="collision energy" />
                </activation>
              </precursor>
              <precursor>
                <activation>
                  <cvParam cvRef="MS" accession="MS:1000422" name="high-energy collision-induced dissociation" />
                  <cvParam cvRef="MS" accession="MS:1000045" value="25" name="collision energy" />
                </activation>
              </precursor>
              <precursor>
                <activation>
                  <cvParam cvRef="MS" accession="MS:1000422" name="high-energy collision-induced dissociation" />
                  <cvParam cvRef="MS" accession="MS:1000045" value="25" name="collision energy" />
                </activation>
              </precursor>
              <precursor>
                <activation>
                  <cvParam cvRef="MS" accession="MS:1000422" name="high-energy collision-induced dissociation" />
                  <cvParam cvRef="MS" accession="MS:1000045" value="25" name="collision energy" />
                </activation>
              </precursor>
              <precursor>
                <activation>
                  <cvParam cvRef="MS" accession="MS:1000422" name="high-energy collision-induced dissociation" />
                  <cvParam cvRef="MS" accession="MS:1000045" value="25" name="collision energy" />
                </activation>
              </precursor>
              <precursor>
                <activation>
                  <cvParam cvRef="MS" accession="MS:1000422" name="high-energy collision-induced dissociation" />
                  <cvParam cvRef="MS" accession="MS:1000045" value="25" name="collision energy" />
                </activation>
              </precursor>
              <precursor>
                <activation>
                  <cvParam cvRef="MS" accession="MS:1000422" name="high-energy collision-induced dissociation" />
                  <cvParam cvRef="MS" accession="MS:1000045" value="25" name="collision energy" />
                </activation>
              </precursor>
              <precursor>
                <activation>
                  <cvParam cvRef="MS" accession="MS:1000422" name="high-energy collision-induced dissociation" />
                  <cvParam cvRef="MS" accession="MS:1000045" value="25" name="collision energy" />
                </activation>
              </precursor>
              <precursor>
                <activation>
                  <cvParam cvRef="MS" accession="MS:1000422" name="high-energy collision-induced dissociation" />
                  <cvParam cvRef="MS" accession="MS:1000045" value="25" name="collision energy" />
                </activation>
              </precursor>
              <precursor>
                <activation>
                  <cvParam cvRef="MS" accession="MS:1000422" name="high-energy collision-induced dissociation" />
                  <cvParam cvRef="MS" accession="MS:1000045" value="25" name="collision energy" />
                </activation>
              </precursor>
              <precursor>
                <activation>
                  <cvParam cvRef="MS" accession="MS:1000422" name="high-energy collision-induced dissociation" />
                  <cvParam cvRef="MS" accession="MS:1000045" value="25" name="collision energy" />
                </activation>
              </precursor>
              <precursor>
                <activation>
                  <cvParam cvRef="MS" accession="MS:1000422" name="high-energy collision-induced dissociation" />
                  <cvParam cvRef="MS" accession="MS:1000045" value="25" name="collision energy" />
                </activation>
              </precursor>
              <precursor>
                <activation>
                  <cvParam cvRef="MS" accession="MS:1000422" name="high-energy collision-induced dissociation" />
                  <cvParam cvRef="MS" accession="MS:1000045" value="25" name="collision energy" />
                </activation>
              </precursor>
              <precursor>
                <activation>
                  <cvParam cvRef="MS" accession="MS:1000422" name="high-energy collision-induced dissociation" />
                  <cvParam cvRef="MS" accession="MS:1000045" value="25" name="collision energy" />
                </activation>
              </precursor>
              <precursor>
                <activation>
                  <cvParam cvRef="MS" accession="MS:1000422" name="high-energy collision-induced dissociation" />
                  <cvParam cvRef="MS" accession="MS:1000045" value="25" name="collision energy" />
                </activation>
              </precursor>
              <precursor>
                <activation>
                  <cvParam cvRef="MS" accession="MS:1000422" name="high-energy collision-induced dissociation" />
                  <cvParam cvRef="MS" accession="MS:1000045" value="25" name="collision energy" />
                </activation>
              </precursor>
              <precursor>
                <activation>
                  <cvParam cvRef="MS" accession="MS:1000422" name="high-energy collision-induced dissociation" />
                  <cvParam cvRef="MS" accession="MS:1000045" value="25" name="collision energy" />
                </activation>
              </precursor>
              <precursor>
                <activation>
                  <cvParam cvRef="MS" accession="MS:1000422" name="high-energy collision-induced dissociation" />
                  <cvParam cvRef="MS" accession="MS:1000045" value="25" name="collision energy" />
                </activation>
              </precursor>
              <precursor>
                <activation>
                  <cvParam cvRef="MS" accession="MS:1000422" name="high-energy collision-induced dissociation" />
                  <cvParam cvRef="MS" accession="MS:1000045" value="25" name="collision energy" />
                </activation>
              </precursor>
              <precursor>
                <activation>
                  <cvParam cvRef="MS" accession="MS:1000422" name="high-energy collision-induced dissociation" />
                  <cvParam cvRef="MS" accession="MS:1000045" value="25" name="collision energy" />
                </activation>
              </precursor>
              <precursor>
                <activation>
                  <cvParam cvRef="MS" accession="MS:1000422" name="high-energy collision-induced dissociation" />
                  <cvParam cvRef="MS" accession="MS:1000045" value="25" name="collision energy" />
                </activation>
              </precursor>
              <precursor>
                <activation>
                  <cvParam cvRef="MS" accession="MS:1000422" name="high-energy collision-induced dissociation" />
                  <cvParam cvRef="MS" accession="MS:1000045" value="25" name="collision energy" />
                </activation>
              </precursor>
              <precursor>
                <activation>
                  <cvParam cvRef="MS" accession="MS:1000422" name="high-energy collision-induced dissociation" />
                  <cvParam cvRef="MS" accession="MS:1000045" value="25" name="collision energy" />
                </activation>
              </precursor>
              <precursor>
                <activation>
                  <cvParam cvRef="MS" accession="MS:1000422" name="high-energy collision-induced dissociation" />
                  <cvParam cvRef="MS" accession="MS:1000045" value="25" name="collision energy" />
                </activation>
              </precursor>
              <precursor>
                <activation>
                  <cvParam cvRef="MS" accession="MS:1000422" name="high-energy collision-induced dissociation" />
                  <cvParam cvRef="MS" accession="MS:1000045" value="25" name="collision energy" />
                </activation>
              </precursor>
              <precursor>
                <activation>
                  <cvParam cvRef="MS" accession="MS:1000422" name="high-energy collision-induced dissociation" />
                  <cvParam cvRef="MS" accession="MS:1000045" value="25" name="collision energy" />
                </activation>
              </precursor>
              <precursor>
                <activation>
                  <cvParam cvRef="MS" accession="MS:1000422" name="high-energy collision-induced dissociation" />
                  <cvParam cvRef="MS" accession="MS:1000045" value="25" name="collision energy" />
                </activation>
              </precursor>
              <precursor>
                <activation>
                  <cvParam cvRef="MS" accession="MS:1000422" name="high-energy collision-induced dissociation" />
                  <cvParam cvRef="MS" accession="MS:1000045" value="25" name="collision energy" />
                </activation>
              </precursor>
              <precursor>
                <activation>
                  <cvParam cvRef="MS" accession="MS:1000422" name="high-energy collision-induced dissociation" />
                  <cvParam cvRef="MS" accession="MS:1000045" value="25" name="collision energy" />
                </activation>
              </precursor>
              <precursor>
                <activation>
                  <cvParam cvRef="MS" accession="MS:1000422" name="high-energy collision-induced dissociation" />
                  <cvParam cvRef="MS" accession="MS:1000045" value="25" name="collision energy" />
                </activation>
              </precursor>
              <precursor>
                <activation>
                  <cvParam cvRef="MS" accession="MS:1000422" name="high-energy collision-induced dissociation" />
                  <cvParam cvRef="MS" accession="MS:1000045" value="25" name="collision energy" />
                </activation>
              </precursor>
              <precursor>
                <activation>
                  <cvParam cvRef="MS" accession="MS:1000422" name="high-energy collision-induced dissociation" />
                  <cvParam cvRef="MS" accession="MS:1000045" value="25" name="collision energy" />
                </activation>
              </precursor>
              <precursor>
                <activation>
                  <cvParam cvRef="MS" accession="MS:1000422" name="high-energy collision-induced dissociation" />
                  <cvParam cvRef="MS" accession="MS:1000045" value="25" name="collision energy" />
                </activation>
              </precursor>
              <precursor>
                <activation>
                  <cvParam cvRef="MS" accession="MS:1000422" name="high-energy collision-induced dissociation" />
                  <cvParam cvRef="MS" accession="MS:1000045" value="25" name="collision energy" />
                </activation>
              </precursor>
              <precursor>
                <activation>
                  <cvParam cvRef="MS" accession="MS:1000422" name="high-energy collision-induced dissociation" />
                  <cvParam cvRef="MS" accession="MS:1000045" value="25" name="collision energy" />
                </activation>
              </precursor>
              <precursor>
                <activation>
                  <cvParam cvRef="MS" accession="MS:1000422" name="high-energy collision-induced dissociation" />
                  <cvParam cvRef="MS" accession="MS:1000045" value="25" name="collision energy" />
                </activation>
              </precursor>
              <precursor>
                <activation>
                  <cvParam cvRef="MS" accession="MS:1000422" name="high-energy collision-induced dissociation" />
                  <cvParam cvRef="MS" accession="MS:1000045" value="25" name="collision energy" />
                </activation>
              </precursor>
              <precursor>
                <activation>
                  <cvParam cvRef="MS" accession="MS:1000422" name="high-energy collision-induced dissociation" />
                  <cvParam cvRef="MS" accession="MS:1000045" value="25" name="collision energy" />
                </activation>
              </precursor>
              <precursor>
                <activation>
                  <cvParam cvRef="MS" accession="MS:1000422" name="high-energy collision-induced dissociation" />
                  <cvParam cvRef="MS" accession="MS:1000045" value="25" name="collision energy" />
                </activation>
              </precursor>
              <precursor>
                <activation>
                  <cvParam cvRef="MS" accession="MS:1000422" name="high-energy collision-induced dissociation" />
                  <cvParam cvRef="MS" accession="MS:1000045" value="25" name="collision energy" />
                </activation>
              </precursor>
              <precursor>
                <activation>
                  <cvParam cvRef="MS" accession="MS:1000422" name="high-energy collision-induced dissociation" />
                  <cvParam cvRef="MS" accession="MS:1000045" value="25" name="collision energy" />
                </activation>
              </precursor>
              <precursor>
                <activation>
                  <cvParam cvRef="MS" accession="MS:1000422" name="high-energy collision-induced dissociation" />
                  <cvParam cvRef="MS" accession="MS:1000045" value="25" name="collision energy" />
                </activation>
              </precursor>
              <precursor>
                <activation>
                  <cvParam cvRef="MS" accession="MS:1000422" name="high-energy collision-induced dissociation" />
                  <cvParam cvRef="MS" accession="MS:1000045" value="25" name="collision energy" />
                </activation>
              </precursor>
              <precursor>
                <activation>
                  <cvParam cvRef="MS" accession="MS:1000422" name="high-energy collision-induced dissociation" />
                  <cvParam cvRef="MS" accession="MS:1000045" value="25" name="collision energy" />
                </activation>
              </precursor>
              <precursor>
                <activation>
                  <cvParam cvRef="MS" accession="MS:1000422" name="high-energy collision-induced dissociation" />
                  <cvParam cvRef="MS" accession="MS:1000045" value="25" name="collision energy" />
                </activation>
              </precursor>
              <precursor>
                <activation>
                  <cvParam cvRef="MS" accession="MS:1000422" name="high-energy collision-induced dissociation" />
                  <cvParam cvRef="MS" accession="MS:1000045" value="25" name="collision energy" />
                </activation>
              </precursor>
              <precursor>
                <activation>
                  <cvParam cvRef="MS" accession="MS:1000422" name="high-energy collision-induced dissociation" />
                  <cvParam cvRef="MS" accession="MS:1000045" value="25" name="collision energy" />
                </activation>
              </precursor>
              <precursor>
                <activation>
                  <cvParam cvRef="MS" accession="MS:1000422" name="high-energy collision-induced dissociation" />
                  <cvParam cvRef="MS" accession="MS:1000045" value="25" name="collision energy" />
                </activation>
              </precursor>
              <precursor>
                <activation>
                  <cvParam cvRef="MS" accession="MS:1000422" name="high-energy collision-induced dissociation" />
                  <cvParam cvRef="MS" accession="MS:1000045" value="25" name="collision energy" />
                </activation>
              </precursor>
              <precursor>
                <activation>
                  <cvParam cvRef="MS" accession="MS:1000422" name="high-energy collision-induced dissociation" />
                  <cvParam cvRef="MS" accession="MS:1000045" value="25" name="collision energy" />
                </activation>
              </precursor>
              <precursor>
                <activation>
                  <cvParam cvRef="MS" accession="MS:1000422" name="high-energy collision-induced dissociation" />
                  <cvParam cvRef="MS" accession="MS:1000045" value="25" name="collision energy" />
                </activation>
              </precursor>
            </precursorList>
            <binaryDataArrayList count="5" xmlns="http://psi.hupo.org/ms/mzml">
              <binaryDataArray encodedLength="147516">
                <cvParam cvRef="MS" accession="MS:1000523" value="" name="64-bit float" />
                <cvParam cvRef="MS" accession="MS:1002312" value="" name="MS-Numpress linear prediction compression" />
                <cvParam cvRef="MS" accession="MS:1000514" value="" name="m/z array" unitAccession="MS:1000040" unitName="m/z" unitCvRef="MS" />
                <binary>QWQOaSAAAAC/4P9/1P//f/9x/3GIH9b0kpMaC22IiIiIJbgB2ol/4nH/cf9x/3H/cRRrwXKThT6NcYiIhxI4eZOimGbI/3GIiBjJzjGQtjHO/4cf9x/3H/cSftKWoULWn/hx/3H/cS9X+6oegEWHH/cf9xHBrSUZNmLa5x/3H/cY/3GBfI1XKZKCqN/4iIcf9x/3H/FjuNcZ1Vco6P9xiP9xiBBy8UGcDg6+iIiIiBN9c3GcE4yOcYiIiIH1iDB5BqfPhx/3GP9xGoLjE5C+HOz/cYiIFAg3wZO4yD7/cXH/iIFX9AtJJyv0uIcf9xj/cYFNBfAZufoP6IiHH/HozKUZEENa6Ihx/4KUqsSn1VO4hx/3H/HejaIZ+HJd6Icf+HETLh9hlXLgno/3GHH/gdMDHEkcHeO/9xj/cYgRTxfGkaPoOYhx/3H/cSpFOiqMrF2IiHH/cSlxOVra7GqHH/hxj/IWVqKiupXYhx/3H/cSQ6SrrBa1SIcf9xj/KLoEakdfuYhx/3H/IXVmOnqpnHH/cf9xiIHav60pCVBS1x/4cf9xEkucdJW2Y4uIiHH/cf8pyZwaRGY+hxj/cYFZuZQ5DlZryIiIcf8QXUDlklW/GnGIiIge88nBkdw2PnGIiILwTJ+jbDYIiIcf9xKKeOeimHGP9xiP9yEcKxhJ9PTnv/cf9xiBXwdQGUj4r+iIiHEvVYIamqfehx/3GIgqqejKO2Fzhx/3H/cRecXVOY9KKscv+Icf9xF+l5JJwIhtuIcY/3EbKZ0xm2dizohx/3H/G33oQZEjF75x/3GIghvjt6qBxIiIhxj/EQPiMpsOHc1xiIiBGc8YKTpA59/3H/cYcf8hQMQanPO+cY/3Fx/yF9o1qLJcr/cXH/hxGVozsZh2zE6HH/hxgWJhKUkBzta3GP9xhx/z3MBLUz+3GIiHGBXr3BGWpCPuiIiHH/Icc2eqeMmIiIhx/xiP2kGbESW+iIiHGB0xb3Gff5COhx/4cYgZcMshmxBE3v9xhx/3H/GOuqY5rFVZz/cf9xiHH/IVVsutC5NHH/cYiB4QtOGT0FsecXH/hxgoa7bqsFSRhx/3GHH/KsFzGgToznH/cYhx/x+ds+KV00wdiIhx/3Eoc3Nqq8jJhx/3GIG5H585hgFgyIhx/3EbY/1Bnz0CvoiIcf8g5Ip69bdYcYiIgYEYSRl797bohxj/cXEould6WFqI/3GHH/hxE2dlMp+5ms2IiHGIgnmB6KO34X/3GHH/cRowLPGcwOMOiIhxiIHNpkYpJmm53/cf9xhx/x2Ao4GdMGx+hx/3GHH/LQM6ytXcU4hxiIhxHrxbAZ3DpP6HGIiHEnIThK/+x7/3Fx/4cSXJP8p6bANxiIhx/y+dJmp5LZlxiIcY/zGwl7RfaIcYiIcSuDmbptxmRx/3GIiHETjl1BmyKivnL/hxiIcf9xhx/3H/cXH/cf9xhx/3GIhxj/cXH/LalY2mxqcv9xhx/3GBAU3mORzSGc/3GIcf8brbFimZNOnXGHH/cYLTfQinCS93Fx/3GIJuxg2qg58v9xcf+HEdv5NxmgFsjoiHH/cSkTvNrl1DL/cYhx/yP8TloUOxqIiHGBtf1QGSMSr+iIcf9xKU2EOj0nvHGIcY/yP32lrzglpx/3GIgpofDqHeDxiIcYiCw82jpeMlz/cYcf9xglebqqfmRVcf9xhx/y/n9PppgLBxj/cv+Ci9iZrJJ2Zx/3H/cXH/cYiHH/cRfPmjGU4GXOiIcYgr0uuap9FGhx/3GHH/KdEtSiXtK4hxj/ciKHfZpNiCb/hxiHGP8mLkxKQCs7cXH/cYgvpVO6O6rEcf9xiHEsy7zaykQyhxiIcf8sW1dKzEqLcf9xiHE7S9K3tC3/cYcf9xIRflOsCRrHGIcYgW2/BBmtQPvocf9xiDTpLbQm0ohx/3GCg6EnpwbtiHGIiCKihEpI17txiIcYPpUHtmr4hx/3Fx/zdNMbuyzv9xcf9xiIcf9y/4cSbuIhpCHd6HH/cv+DUt+7PiBIiIcYJdMsSmXNO/+HGIcR6jDcGfTfI+iHGIcf8oR6w6vYU8/3GHH/cT2lObhaxnH/cv+HEjkzlqesxphxiIcSerYXp5SehxiIcYJdjyikdw14iIcYgZpTRRkxvLrnGIcf9xIaV22m2okocf9xcf8joTMaluzOiIcf9xK2V6GkqoXocYiHEiRxo67Y5chxiIcTy/qrpAVYhxiILOi0WkR0uohx/3Fx/y02sEqOlPuIcYiCucQBr2O/6Icf9xcSYWyCoQo33/cYcf9xJD4lSi8dq3GHH/cYFuqcEZi1Y+5xcf9xiIcSI0r9qkxQJxhx/3GCUdYFqBOfpxiIcf8mHZj6ZzZwhxj/cv8x30GxML6Icf9xhxO0/2ubAJiIcYhxJUJjaj/Zyf9xhxiCmM2vpAQlCIcf9xgvfEAauDv+iHGIhxLYwAOug//IhxiHE4OPO7xwz/cf9y/3H/cv9x/3L/cf8pkalaqeVqcYhxiILgAbauIPSXL/hxiCfGYzp1mcyIhxiCCwXEq3+jtxiHH/cSSCXUp62ity/4cYglo5calsaOcf9xiHErUq8q+9UNcXH/cYgvpHtq6LhJcY/3L/cSDBW+pc6kGIhxiCSJbCppaT3/cv+HGClpFRpKbq7/cXH/cYN4NlvXya/3L/hxhxJtzomggxdocYiHEqezkaSUxuhxhx/3GIcSb1lYpVpqdxiHH/cXH/IyTCWtDD2ohx/3FxHBVZIZyLpt6IcYiHE9S7K1tE2IhxiC6s3JrKMjaIhxiIcYKiHHGk7jjnH/cYiHGCgnoxpOhc6IhxiC8fzBovAz6HH/cv+HGHH/cYK4oaKuheXf9xcf9xiHE3hDO7e8yHGIiHE0UxqyvOWHGIiDEEGrUM5XFx/3GHEoSoAqrFf9cYiHH/KAtEOnFbvIcYiHE+gua2fRlx/3GIcYIMk/GiVsDnH/cYcYKQ6AauIn+YcYiHGCY6dxqNWI7/cv9xiHEoS6g6jUV8cf9xcf9xMxjRv+cu/3GHH/cXH/ObxIvUO3iHGIiC7DeErFyHuHGHH/cTLFG7RK5HGHGIiHEr+X06gmgshxhx/3GHH/LG61GioUroiIcYImjZek5yaIcYiHH/cSrTDZoIzyZx/3GHH/MHzRspMucf9xcf9xhx/y+tkhrVJt6IcYiHGC0vtxoeBI5x/3GIcTOp2LJmJ3H/cYcYLkhFKnx7rXGHH/cYcf9xg26rO9FUyHH/cYcS9PICo8Df1xiIcYgtTmtqHxlJhxiIcSXt2kpkIluIcYhxiIcYiHGCk8oxo9Nc6IcYiCR+shqJFN6IhxiIOf+zugBMhxiIcYM0gHscf4cYcf9xhxiIhxiHGIhxiHH/cXE8+Z28BmKIhxiIcT+qu7hVRIhxiHGDIRw7H+PIiHGIgxuSWzVtqIcYhxIX6TWvsWyohxiHEn0QhqRu95cYhxiII2BiGor53nGIcYiCJWxCpMk72IcYhxNTJbsd2kcYhxiDHTF7Q86IhxiIJYLVOrnSrIhx/3L/cYIRyaOhFGXIcYiHGCtQ1Bob8r5xiHGIE+pSIZTFrd5xiIhxPFzNvKMycYiHGIIZZCKkib3YiIcYIsZqKnWZXYcYiHH/cv9xiHH/cv8yKOGw5x6HGIhxgxe+u2lBRxiIcYhxPg56uPGFcf9xcf9xiC8hIhrd7d7/cYhxiIcYgoGPVaoYCqcYiHGDWj+7JsBIcXH/cYiDd57LGWE3GHH/cYcTqIxLh3O3Fx/3GIcSlPLzq9DQxxhx/3GCAtazowOUyHGIhxL4XlKnihrYhxhx/y3nZiqiiZ1xiIcYLnn6SupgW4iHGHEoBN0akMIucf9xcf9xJD5gWr8Z+ohxiIOlYbvankcYhx/3FxLt4mGuIdnnGHGIhxg3fDe+g8iIhxiCL7vUqzRCtxcf9xhxI79NasgLKYcYhx/3EjF2Ian4ne/3GIcYIYLwSlrQ+4cYiHEnHnAaLxj+cXH/cYcf9xcf9xhx/3Em3Ssaoy1OhxiHGIcf8jcPMqOvDNcf9xcf9xLy7yKm4Q3YiHGIcSsIgiqQh92HGIhxhx/3FPGfw+YP+HGHGIiCAhFToA/qyIcYhxLv9lGvAJrv9y/4cXEh9Uwa8as+cf9xcf9xPL06u0LF/3GHH/cXH/O7DkuU8bhxiIcSGKghqoV96IcYcf9xPey6uRNFcXH/cYcf9xPt3itCIdcYiHGIcTUNSLADt4hxiHEwXNW0syqIhxiIcT1MO7qzxIcYiIcYNVTxvasOhx/3Fx/3GD8QZbXvmocf9xhxiD8vSLbQt3GIcYiCOOzhoJEx6IcYhx/3L/cYiHEtZ4Ua+Yeucv9xiHEy53G/GI6IcYcf8hkgca59+OiIcYg7GHG3546Icf9y/3Em3CgqFD19cYcf9xcSKodDrXeLz/cYcf9xg+hEy6e7OHGIhxMy/WseAphxiHGILNyhGvI17ocYiHGC8bkjr/RtyHGIhxiDlHWb24pnGIhxiCxXizqMh0z/cYcYgm+yUacU2uhxiIcTU15rDaGf9xhx/3E6Stm8tSZx/3L/cYiCDVnBokpj6IcYhxLJm4OlhkfIcYiHErO6JK3kXb/3H/cv9xI88fSsYOC/9xcf9xiHEgpkYa1puecYiHGCDShDr017xxj/cv9xgj+1AacUr+hxhx/3EifNAamTL+/3GHGIPd/nuCAYcYiHGILBcvKhCdDf9xhxiCF0E0p7vsuIcYhx/y/cn0oVNguHH/cYcSTsxzrTM4yIhxhx/3Er6e8akmEO/3GIcf80R3+3yID/cXH/cXE62P6+JwFxhxiIKhj0Gj9wvocYhxiIcYhxiHEj3PJ6BzDYhxhx/3GHE1wYa/PnmHGIhxLDgHGi1/johxiIJISXKkm2jYcYhxg8ggS3ffuHGIhxiIcYKw24SgI0e3GIhxiIcYcf9xJlaUGnuWvoiHGHEsYF46i/occYhxiCe52Dq2YnyHGIhxghKqca3lWOcYcf9xg8LQe50vhx/3GHH/I1C4Gtv0fohxiHGCnpJBoybb5xiIcYcSfTkEr0xvuIcYiDf0ArwL/f9xhxiIK7JKGlXbXnGIhxggf7ca6QSOcXH/cYhxg/sBa1T+mHGIcYhxMj4FsdH6hxiHH/KqDbGobyTohxiHEjlkcat5uOiHGIg8Maq7zlVxiHGIgovMcadTOOhxiIcYhxiDHLg7JEfIhxhx/yXZxRqTY65x/3Fx/3GDtql7qVaHH/cXGIJc9dOvUKLHFx/3GILO/YGjICfnGHH/cXH/ILETSofuy3GHGIgjcQ4a+e8ecXH/cYglo/kaxsBu/3GHH/cXE95oG0GX6HH/cXH/cYcYiHGCJpUxqqas6HGIcf9xcTmZPL9mw/9xiHGCTLZhqUSZ5xcf9xhxgraWUaKmmucf9xhxiIPiXNu9oycf9xcf9xgokIE6aPfsiHGHH/LSOlOk/FrIcYiHGIPWM5upzG/3GHH/cXH/JZJhGmfZ7nGIcYglwWw6Buk8/3Fx/3GDioFLtX63GIhxg4C7m+9EZxiHGIhxgol0Aqx4v9/3L/cYcYgklHIad7jecYcYiHEsI/Ea/cDuhxiIcYItWEGrOnvohxiIcSkVYirPqd3/cv9xhxO1GStq5tcYcYiC4sByquP41x/3GHGCoLdTphWKyIcYcYg7YLa6n0mIcf9y/ynLyxqEQ05xiHGIg7uMm8RzaHH/cv9xgvr/AaxQD+iHH/cv9xiHGIcYLkkUGvtuvv9xcf9xhxJ5SlKve1rXGIcYiHGDW4Jb9H2ohxiIcT/dybciNnGIhxghFZIav6beiIcYcYiHGIcYPVgBtKf+cf9xcf9xOsWkuTpbcYiHGHEvHyya4x02/3GHH/cv9xiDYMWrEEpYcYhx/zVgo76fXHGHGIcf9xLDMiGvzN3nGIcYhxg/d5K0iG3/hxcf9xg/aQGylv5xiHGIhxhxMeUksSrbcYcf9xcTk/Wr3ApYcYcf9xLH4RGvge7ohxiHEsMsQaDdO+cYhx/3L/cYcTpIWbu3pnFx/3GIcYPnUOuorxcv9xhxiC6LsCpoRP2HGIcYP5I1tW3KiHGIhxiHGIcTNXR7K4uP9y/3GIcYLkMSSq3O24hxiHGIhxiHGIcYhxJVXiKgyh3Ycf9y/3EyLPu24wT/cXH/cYNFzYsrMncf9xcf9xOOoBuRX+cYiHGIMcsks0Tb/3Fx/3FxK1gFKrt/rYcf9xcf9xNVYSvantiHGHH/J/joOsJxfHH/cXH/cYcf9yIPE3KnLsjXH/cYcYiHE7ziS4MduHGIhxhO1Ywyp4cYiHGHH/cXH/cXE09XqyGoVx/3Fx/3Fx/3GHGIhxiHEv2RVKpG6rhxhxiIPI6StnFtcYcYiHGHH/Jm31OrsgrHGIcYiHGHGC8QT0oRDAv/cXH/cXEmhEoamLtecYcf9xcf9xcf9xcf8jDLc68USMcf9y/3GHH/cv9xiHEi+hoqcl5dcYhx/3Iv2esaE2FOcYhxiHEhFU9qE7sJcYhxiIcYcS7fZCqDCb2HH/cXH/cXH/ORGavu5lcYhxhx/3E10ZqyPmWHH/cv9xiDTjibMsdohxiHGIcf9yOMVfsUqghxiIcYMEs0s8TLhxcf9xhxMGHNua4y/3GHGIcf9xcYiHGIcTLsI7Aj3HH/cv9xgs7gwaYh8+/3Fx/3GHEpKb4armQeiIcYhxiHGIcYLyZPGk6bDnH/cv9xiHGIcYhx/zSp3rZmIXGIcYg9iu+9dRBxiHGIcSCBPRop7C6Icf9y/3GIcYcf9xcf9xOa8julDciIcYhxg3h/e+eAhxhx/3Fx/z73CbgI9nFx/3GHGDpgd7ufiIcf9y/3GHH/cXGIhxiDmARLt/u/9xcYiDgSu7D9RHH/cYcYhxP7Azs0/MhxiHGIK+sTKrJOzYhxiHEw8CKxH91xhxiHEvOjQa7Fy+/3GHGIPUjdvLcicf9xcf9xhxiHGIKl40GiscvnL/cYhxhx/yHPTSq1Cy1xiHGINXZmsJmZiHGIcYgq79UaQgKuhx/3L/cYcYiHEzb8y1oDOHGIcYhxiHGIhxhxg22m6zNZGHGIcYOh2zueJMiHGHGCVgSjrr+1xx/3FxiDzTy7ssNHFx/3Fx/3FxN4F+so6BiHH/cv9xiHGHH/cXEkKaEabmXucYcf9y/3EsUeQaG+G+iHGHGINL+zv0BMcf9xcf9xgspjIaBpzehx/3Fx/3Fx/3Fx/3GDntoroSXYiHGHH/cTZ+Zr+Bmf9y/3GIcSDUejo1uFxxiHGIQGmMGmdx/3L/cYL/2XGgEmjocYhx/3IwT6KywF3/cXH/cv87Hgi74feIcYhxg2kSmwftZx/3FxiIcTjUn7E7YHFx/3GHGIPc8IuTD3iHGIcf9yLYEJOlnvbHH/cYcYhxiHGCqMQhooO96IhxhxMmmOt6ZxiHGIcSZmvCpblD2HGIcYhxiCsAlRowB66HGIhxKa0gGhYt/ocYcf9xK1tZGltKbocYiHE2QVS9vquHGIcYOCOesexhcYhxiHGIcYhxg+0VS1LquHGHH/cXGIhxiDng9bsfCnGHGIcSctVioPKp1x/3L/cYOXVKvYq1cv9xhxiCaDwBpYw/6IcYcYiHGHH/cXH/cXFLeoxYV3GIhxcf88dLK3i02IcYcYiHE7j5G3cG6IhxiHEhpega5qF+cYhx/3I5nzO5YMyHH/cXGIhxiHE46S+yJtCIhxiHGCSLYhqISd6IcYhxiDeGOb95xnGHGIg2W8O+pDyIhxiHGIcYiHFx/3GDy967xCFIcYhxiDTHl7FIaHGHGIg2kKG9b17/cYhxiHGIcYhxiDPX9bI4Cohx/3L/cYMoratoUl/3Fx/3GHGIcTF0KLSb14cYcf9y/3GIcYgps0YaZcue/3Fx/3FxOFJDuq28hxiIcT6YVLVnq4cYcf9xcYiHE02FS/J6uHGIcYg0g1qzjKWHGIcYcf8likYamFuecXGIhxMHgotZfXhxcf9xhxgwNLi220eIcYhxMy0iv9LdiHGIcYKyuqGm5FXohxiHEnKmcaflmOcYhxiDHmEbAp7nFx/3GHEhILYqb/SdcYcf9y/3GIcS5sJBr5Pb6Ihxhxg4Fxe96OiIcYhxiDogBrvf+Yhx/3L/M4u+t4RBcYiHGIcYg8mrK3ZU2IcYhxiHGIhxIAKxOuHk7HGHH/cXGCo8oxotNc5x/3L/cYLt5COhQb3HGIhxiHEuR1Ua+4qucYhxiCTckhqDNt6HGHH/cXExreSyYhuHGHH/cSEqiCqPV32HGIcYgp0GUaU/muhxiHGDAGyLYKN4cYiHGHEyr+SyYBv/cYhxhx/3Fxg1mkO9ZbxxiHGHH/cXH/cXE6qe+/VhBxhxiHGDQddbDyinH/cYcf9yPMvvvTQQcYcf9xcYgnMlQabdq+hxiHGIcYhxiDY/77XQEIiHFx/3GHGIhxKIlKOslrXIhxiHGDv507cGLHL/cXH/cYcYhxiHH/cv9xhxiHGIhxKOmGKvJnnXL/cYhxhxiIcYcTlA2Ly/J3GHH/cv9xL1NkGtrJvnFx/3FxgpiYAaKGf+/3Fx/3Fx/3Fx/3Fx/3E2hUi/erdxcf9xcf8r2GQaI3m+cYcYhxiHGIcYg7jj2+ccJx/3Fx/3GHGIcYJ8+AGkQH/ohxiIIB9kGu8JvohxiIcXEvBJRaQsa6cf9xcf9xcf88LCy909OIcYhxg5v9O6QCyHGHH/cSjifhqy2B6HGHGIg+uN27RyJxhxiIcYcToYFrnn6XL/cYcf9y/3GHGIhxhxiIcTNzq7WcVIiHGHE0wsexTTiHGIcf8sTLYaPDSecYhxiHGIcYcf9xcS+ISyq4e01x/3L/cYcYhx/3L/cYPj/0tsALcf9xcf9xg95cy8GjOIcYhxg3PBuw0+RxiHGHEyH4+38HBxhxiIcTrJN7s2yIcYiHE80g++LfCIcYhxiHGHH/cXGIhxiHGC5JJCqcbb2IcYhxgsSLoaXHRehx/3L/cYN/jovwcXcYhxiHGIcSjiPxqy3A5xiIcYcTBYCra39XGIcYhxiHGIcYhxNy9+suCBcYiHGHGIhxhxPIzounMX/3L/cXH/cXH/cXH/cXEzfKG+g15xiIcYJ4TNKmmzLYiHGHE5Oru+xURxiHGIInukGslFvv9y/3GHGCxxlirJ5p2HH/cv9xOrivsFdQcYiHGHH/LGprGmpZTnH/cv9xhx/3L/cYcYg9C+O29Bxx/3L/cXH/cXElzD4a1DwecYhxiHGIcYcSAuFDoALryIcYhxPZ6htWFe/3L/cYhxhxiIcYcYhxiIcT9Hy7i4NHFxiIcYhxhxiIcYcYgymmi0dZeHGIcYhxgxvJWzU2px/3L/cYcYMW8RsKDucYhxiDLeMrExzf9xcf9y/3GIcYIoZVGsiarohxiHGDQ8qrTTVf9xhxiHGIcYhxiHE/bpW1kWqHH/cv9xg3/fiwEgf/cXH/cXH/cUbvjMEH/3GIcYcTduy7ChNHGIcYhxIG8hKlsN7f9y/3GHGDPgmbMvZnGHH/cv80EVey/qiIcYhxiHGDsTHr7s4XGIcYhxiHGIcYhxiHGHH/cXGIg7QfO5vgyIcYhxg3Js+z6TBxiHGIhxcf85AUK5/r1xcYiHGIcYJtmSGmNm3nGIhxhxiIcYcYgh3vsqtBBNiHGIcYhxhxiIcYMjrbt9Uk/3GIcYOoGxuH5OiHGHGD4BIbP+3nH/cv9xcS37qxpBRU6HGIcf8jQDhaX/x6/3GHGIcYhxiHGIcYhxhx/3L/cYcf9yOBbzuukMcYhxiHGDxVY7aqnHL/cYcYg5KaW71lpxiHGHH/cXGIhxhxNqbzvVkMiHGIcUfwnKD2hx/3FxiIcYcYOfEhuQ7e/3GHGIcYN2cNsqjyiHGIcYhxiHGIcYcYg3IRmw7uaIhxiEkRnJ7miIcYcYhx/3L/cXH/PviEtgd7hxhxiIcYcYhxiIKcayGkSU3ohxhx/3L/cYcf9yPojztHcMcYhxiHGIcYcf9y/3E1nKW/Y1qHGIcYMg+dtwFihxhx/3I6AK2+/1KHGHGIhxcf9xhxK9E3KtPsjXGIhxcf9xhxJCNTGo7KzocYhxcT/wRrQPuXFxiIcYhxhxg6jO+wgxBxiHGINkC1v79KiIcYcYhxiHGIKMrjGlRRznGIhxcTcM87vzDHGHH/cv9xOXMhuYze/3GHGIcTMHQr/4vYhxiHGCcbwhpvQ97/cXH/cXGCkbMho/TN6Ihxcf9xJ8RwOnW4/IcYcYhxiHGCz5NirBbJ1x/3L/cYhxMxIps/3WhxhxiHH/PE73urEIcYcYiHFxMchCsEe9cYcf9xcYg22EK8J71xiIcXH/cTYP+7IBBHH/cXGIhxhxiIcXH/cYcYcf8jOkYazVuehxiHGHH/OPlGvga5/3FxiIcYcf81K0qy5LVy/3GHGExinFnWhxiHGCBkUiprut2IcYhxhxPW7WuJEpiIcYcf8/FSGz6t5xiHGIcUKSnPbWhxiIcSMbdxrPSI6IcXH/cT41CLjK94hxiHE9I+q63BVx/3FxiIcYcYJZ+QGlcG/nL/cYhxcTicKb1j1nGHGIcYhxiHGIOHixu4dO/3GHGIcYhxiHGIcT6IsbN3TnGHGIcTlVd7uqiHL/cXH/cXH/cXGIhxhx/3L/cYcYhxMsRatUuliHGHH/cv9xhxiIcXH/cXH/cXE+zgy5MfNxhxiIcXH/cXEghPIayLDeiHGIcYMpTJtXs2iHGHGDMCObQOxv9xhxiHE9lay7alNxiIcYcYg6mZS6ZmuHGIhxhxMpYEsHn7cXGIhxPmFuu56RcYhxhx/3L/cYcYhxiHE4t+a9SBmIcYhxhxiIcYcYhxiHGDWMWrKDpXGIhxhxN8YhujnehxiHGIcTJ0c7GbjIhxiHE+9wS1CPuHGIcYhxMU5atsGliHGHGIcf9y/3Fx/3FxiIcYcf9y/3GHGDUzxb/MOnGIcYg771q9EKX/cXGIhxhxiHGIcYgjk3Ial8jecYhxhxg0j3exgIiHFx/3GHGIcYgklnIah5jecYhxhxiE6znETG/3Fx/3FxiIcSZhURpa6u5xiIcXH/Po6UtnFrhxhxiDu+lLhBa3L/cYcYNcI1vz3KhxiHGCco2Bqecn6HGIcYgiMxMavc7OiHGHGIg4XKi/o1eIcYhxiHGHGIhxcTuZvL1mQ4hxcf9xhxiHGIcYcYiHGHGIcYhxiHGHEztOK/Sx1x/3Fx/3L/cYcf9y/3E9oFK1X61xiIcYOb/6vkAFcXH/cv9xhJNJyMtnGIcYhxiHEkZpYaupae/3Fx/3FxiIcYcYhxPTiHuMd4hxhx/3FxMA0YtgPn/3GHGIcYhxiHGIcYcYhxgrClgaQGp+cYcYcf9xcYiHGHGIcYhxhx/3L/cYM3Uft5rghxhxiHE5GSG45t5xiIcYcYMv3tuBIS/3GHGIcYhxhxiINc7Zs0Em/3Fx/3FxO0WkuLpbcf9xcYiHE0V8y0uDNxiHGHGDhCKL2913Fx/3FxiDSJIb523ohxiHGDELNbMFyocYhxiHFx/zd4jrSXcf9xhxiHE7ZWa5mplxiHGIcYcT80v7vLQIcYhxiHGIcYMd6xsTFOcf9xcYiHGHGIhxcf8mvRYalS6ehxiHGIJziMGs13Pohxhxg+I9W23CqHFx/3GDnec7ohjIcYcYhxOP5zugGMcYcYhxiHGHGIN1QUvavr/3L/cYcYiHFxiIcTg5KL3G13GHGIcYhxOS/2vNAJiHFx/3GHGIcYg/Sma2tZlxiIcYcTWqIbxV3ocYcf9y/3E7pRu8WuRxhxiIIRdQGq+K/nGIcYcYiHFxOhdZvOimiHGHGIcTpgwbefPnGHH/cv8+7Ci4E9dxiHGIOgshuPTeiHFx/3I9thS1SetxiHGIMp7ptXEWhxcf9y/3E0wMG+Pz6IcYhxORjVu+cqhxhx/3L/cYOODBuh8+cf9xcYhxiHGIcYhxhxiHGDhtpLuSW3Fx/3Fx/3FxiIcXH/cSmBIho47d6HGIcYO1gUuKfrcYhxiHGIcXH/cYcYO/zPsBMwiIcYcYhxiHGHGIMg0OuAPxiHGIcYhxhxiHGIcYhxhx/3L/cXH/cXH/NnvVv4QqcYiHGHE34cG6Hj5xhxiINP8OthDxhxiHGIcYcYhxiHGIcYORwhuOPecXH/cXGIMh4/uPHAhxcf9xcf9y/3GHGE8WnC6WhxiHGHGEImnP2Wcf9y/3GDNywb+NPocYhxhxiIcXH/cXH/cXGIhxcf85l9+yeCBxiIcYcSVk5hqasZ5xhx/3L/PY/itnAdhxhxiHEsMRIqne7dcYhxhxiHGDdDwbu8PocYhxg4cOW8jxpxiHGHGDFKRbPFuocYhxiHGD75UrQGrXGIcYcYiD82jbvJcohxiHE0/RS/AutxiIcYcYhxiHGHGIhxcf9xcf9y/3GHH/PTtcvMSjhxcYiHGHH/cv9xcf9xcTtltLiaS3H/cv9xhxiDmPK79w1IcYhxhx/3L/cT+OOLdxx4hxhxiD0DLr380Ycf9y/3GDt0wbeLPnGIhxhxiHGHGIhxgz5rSxKUuHGIcYcYiHGHGIOs0htzLecv9xhxiHGHH/ci4SgBrO1/6HGHGIcYhxiHGHGD/XtLUoS4hxiHGIcYcYhxg7k2y9bJNxiHGHGIcU8HnC+Ghx/3L/cYcYhxhxiIcXH/cXH/cXGIcYg4qoO7VXxxiHGIcYcYiHFx/3Fx/3L/cYcYghACEasA7uiHGIcYcSyRIRr27e6HGIcYhxhxiIcT+XnbpoYnGIhxhxiHGHH/cv9xhxiHGHH/cv9xNLA+tl/BiIcYcYhxiHGHGIcYhxiHGHGIhxcTgYSL3nt3GIcYhxhx/3L/cT665bZFGnGIcYcT2eO7phxHGIcYhxhxiDRVPra6wYcf9y/3GHGHH/cXGD87F7bE6IcYcYiHGHGIP5mquWZViHGIcXFLp5xlhv9xcYiHEymqq1dVVxiHGIcYcYhxiHGCnwMRoh/O5xhxiHGIPmW3uJpIiHFx/3FxKlqGGktXnocYcYhxiHGHGIhxcf82r1K8UK1y/3Fx/3I2B+i/+Bdxhx/3L/cYcTTX8r4oDYcXH/cXGD733rsIIXFxiIcXH/OTCTus9scXH/cXGCpulirqFp1xiHGHGIcYcf9xcYhxgkmPgax3B+cf9y/3FxiIcSJfABqLD/5xhxiHGHEyZuu1qRRxhxhx/3L/cYcYhxhx/3L/cYcYcf9xcYhxNHVYspqniHGIcTZTxL2sO3GHH/cv9xcf9xcYOwtOv/SxiIcYcYNCsdtOTicv9xcf9xcYNTD4sd8HcYiHFx/3Fx/z+VvbtqQnH/cXGIhxcf9xcf9yLOpBGuFb7nFx/3Fxg70F6+L6Fxhx/3L/cXH/cv9xhxiHGIOmP4vZwHiHGHGIcYhxhxiHGIcYOjNiuMydcYhxhxiHGIcYhxcf9xhxhxMLExsV7Ocf9xcf9y/3GHGIcYcf9y/3Fx/zXBMb0+zocXH/cXH/cjO8WLJTp3H/cv9xgnjOEaWDHuhxhxiE34nEB2cXH/cYcTQPJL/w24cYcf9yNr2MsVJzcXGIcYhxiHGHGIcYhxg9bfK2kg2IcYcYhxhx/3L/OjIxuM3OcYiHGDFCMbHNzocYhxiHGIcSZjJhqKzZ5xiHGHGCjLURo0Su5xiHFx/3Fx/3FxiHE1Jpa/2WlxhxiHGIcYhxcf9xcf9xcYhxg4tpa9SWmHGIcYNBzBvuM+cf9xcf9xcYhxiHE1wjG8Pc5xiHGIPJVit2qdiHGIcXH/O4iTuXdsiHGIcYNVzBvaM+hxhxiHGIcYcYhxiHGIcYcYhxhxiCO/LBr1DT5xhxiHGIcYcYg7RmW6uZr/cXGIcYhxiHGHGIcYcf9y/3GHGHH/cv9xhxiDCQBrR/+XL/cXH/cv9xMihrtueUhx/3FxiHGIcYcSG6YRqlWe6HFx/3GHGHH/cv9xhxiHGHGIcTMdmbPyZnGHGIhxcYiHGHGIcYMndisJidcYhxhxiHE+S5O1tGyIcYcYhxiHGIcXH/cXH/cXGIKjBGGl37nocYhxiHGHGIcYhxhxPwIDs/38hxcf9xcTciA7vd/IcYcf9y/3FNCpxfVv9xhxiHE2tAa+S/mHFx/3FxiHGIcYhxhxiHGIcYcYhxg/RQa2uvmIcYhxMpUGs3r5/3Fx/3L/cYIkyiGqw13nFx/3FxiHGIcYgjyXEalGjucf9y/3Fx/3FxiHH/coiHE86ze5FMiHGHGIOGliupadcYcYcf9y/3Fx/3E9wx+9POCHFx/3FxiIcXH/cv9xQHqcCVZy/3L/cYcTtfwbagPnGHGIcYhxhxg409S8LCuIcYcYhxiHE2j8G8cD6IcYcYhxiHGHGDGON7SByHGIcYcf9y/3GHGHH/cv9xcf9xM19lsbCacYhxiD2PZbdwmnGHGHGIhxcYiHGHGIcYhxNao0vlXLcYhxiHGHGIcYcYhxiCKhIhq27d7/cv9xhxiHGHGIcYhxhxiHGIcYcYhxiHGHGIcYhxg/YNGzny6HFx/3GHGHGIhxcf9y/3GHGIcYgxkNGxfy5xhxiHE/0XW0LopxcYhxiDjSR70tuHL/cYhxcf9xcYiDUAi7MAhHFx/3GHGHGIcYOOQZvhvmcYcYiHL/cT8zdbXMinH/cXGIhxMrRHs1u4cYhxhxiIcXGIhxhxiHGHGDibeL5kh4cYhxhxiHGIMnHRsJ4ucYhxcf9xcf9xcYhxiHGHH/cv9xcYiDrEdbs7iocf9y/3Fx/zW9jrVScXGHGIcUVLnMtGhxiHGCwRYBr+6f5xiHGIcYcf9y/3L/cYcf9yiIcYcYhxiDjj574cGIcXH/cXGIhxcf9xcYhKa5yJRv9xcYhxiHGIcYcYg7OQO4xvyHGHGIcYhxhxiHGIcTFy0bGdLohxcf9xcf9yMbNatVylcYhxhxiDUPprABWXGHH/cXGIcT3uXbwRoocYhxiHGHGIcYhxhxiHE7Z+e6mBhxhxiHGIcYcYhxiHGHGIcYcYhxiHGIcTXxbbQeknH/cXGIcYhxhxiEXLnMNGcXH/cYcYcYhxiHGIcXH/cXGIhxcf8wAra2DkmIcYcYNTsDvsT8iHGIcXH/cYcYcYPVsDtqT8/3L/cv9xMUNEssy7cYhxhxgslZkaV6ZuiHGHGIcYhxiDYA5L//G4iHGHGDoQcrjvjXGIcYcYg/IHK0342IcYcYiHI5aKO5l1xxiHGIcYhxhxiHGHGIcTMpFrLm6f9xcf9y/3GHGIcYcYhxhx/0ksnJ02cf9y/3GHGIcYcYhxggADcaAQ2O/3FxiIQkycDDaIcYcYMRNPuvyw/3FxiHGIcYhxhxiHGHGIR1ycqjZxcf9xhxhxMIZEs4m7hxiHGDZKo761XP9xcYiHFx/3FxP5Fys26NiHFx/3Fx/3L/cTMuiLPhd3H/cv9xcTNl0b6aLnGIcYcf9y/3L/cYcYhxOio8vtXDcYhxiHGHGIcYhxhxhxOjJyuM2NiHGHGIcYcYiHFxiDf+A7wB/IcYhxg4yra9NUlxiHGIcYOD8Du8D8hx/3KIPYMevXzhhx/3L/cXH/MAlEtAe7cYhxiHGHGIcYcYhxiHGHGIPpK+vG1BcYhxhxiHGIcXH/PGOFuZx6hxiHGHGDK5Mb9GznGHGIcYcYOpbRuGkuhxiHGIcXH/cXH/cv9xhxhxiIcv9xiHFx/3FxiHGIcYhxcf9xcYN0/JsMA2iHFx/3Ey9tGwGS6HGHH/cjkTObzsxnFxiHGIcTo+o7jBXHL/cXGIhxcf9y/3GHGIcYcYhxiHGDtUcrirjYhxiHGHGINjwLstP0cYiHFx/3L/cYcYNqRyvFuNcYhxcf806V+3JqCHGHGIcYhxhxiHGHGIcYhxhxiHGHH/cv9xcYPDc5u8jG/3L/cYcYhxcf9xhxgy/6OxEFxxiHGIcTKd97RyCIhxhxiHGHGIcYg/vUS1QruHGHH/cv9xhxhxP6Vys1qNhxiHGIcXH/cTrFcrk6jf9xcYhxiHGHGIcYcf9y/3FxiIcXH/cv9xhxiHGHGIcYcYhxiHGHGIcYcf9y/3FxiHGIcYg9qNG2Vy6IhxcYiDy40bdHLv9y/3Fx/3L/cYcYcf9y/3E3xca+OjlxiIcXH/cXGDWWcr1pjXGIcYhxOcrZvjUmhxiHGIcXH/cXGIhxcf9y/3GD1JJri22YcYcf9y/zUHcr74jYcYcYhxiHGHH/coMZsxsHTOcYhxhxiHGHGIcYhxhxiHGHH/cv9y/3GDO/ObRQxocYhxiHEwyzGyRM6Ihxcf9y/3GHGIcXH/cXH/cXGIcYhxcf9xcf9y/3GHGHGIPxdcueijcv9xhxhx/3L/cXGIhxcTIcJrLz2YcYhxcf9xcYhxg5KHK6143/cXGIcYhxhxiHGIcSRuABpqH/5xcYhxiHGHGIcTmuG75R5HGHGHH/cv9xcf9xcYhxiHGHGIcYcYhxhxiIcXGIcYNHwxvYPOcXH/cXGIhy/3GIcXH/cv9xhxiDVwlbCfaohxhxhLTpx7Fv9xhxhxiHGIPdZJuim2cf9y/3GHGHGIcT3HE7Y47P9xcYhxhxiHGIcYcYhxhxiHGIcYcYg+U/S2rAtxiHGHGDO1irRadXGHGIcYhxhxN3vRuoQucXH/cXGDSL0b10LnL/cXGIhxcf9y/3GHGHH/cv82R7O9uExy/3GHGHH/cv9xcf9y/3E/nQi3YveHGIcYOT0xuMLOcXGIhxQa6cBhaHFx/3FxNSX0vtoLcYcYhxiHFx/3FxiIcXH/cv9AvpwlFocYhxiHE2iRO8duxxcf9y/3GHE21fS+KguIcYhxg7EXe77oiHGIhy/ztc0bejLnGIcXH/cv9xhxiHGHGIOxoTuOXshxcf9xcYiDFrcrKkjXH/cv9xhxiHFx/3Fx/3L/cYcYcYhxMF2Kt7J1hxhxiHGHGIcYcYhxiHGHGHH/cv9xcf9xcYhxhxM8/ps0AWcYcYcf9y/3FxMXD5tp8GiHGIcYPR4xtOHOcXGIcYOpj0umcLhxhxiHGIcYcYhxhxiHGHGIcYME4xssHOhx/3L/cXGIhxcf9xcYhxiHGHGHH/No3RvHIucXGIcYcf9y/3FxPjfWtsgpcYcYcYg5GZW75mpxcf9y/3GHGHH/cv84jjG7cc7/cXH/cXGIcYcf9y/3FxPHwTtoPscYhxiHE7Nfm8ygaHGIcYPdr0tyULcf9yiIcXH/OEnWvbYpcv9xcf9xcYOVv0u6QLhxiHGHEuzuMa8xHOhxiHGHGDIPMbABzohxhxiHGDo89LrDC3GIhxcYiHFx/3FxiDAslbTjanFx/3L/cTIYfLb3g3GHGHGIcYhxcf9xcYiHFxPk8xs7DOcYiHGHGHGIcYhxhxiHGHGIcYcYg8HTa54smHGHGIcYcYgzG3y29IOHGHH/coiHGHGHGIcYhxhxiDMt+bXiBoiHL/cYcYhxhxiHGDVfE76g7IcYhxhxhx/3L/cXH/cjK/0b9ALnGIcYcf9y/3FxiHGIcYcYhxhxiHGIcXH/cv9xhxNe/RvBAucXH/cv9xcf9y/3Fx/zr/crkAjXH/cv9y/3GHGIcYcYNlDmv68ZhxhxhxiE8ArC/1cYcYhxhxiHGEUQrM71cYhxhxMFEotr7XiHGHGIcYcYhxiHGHGHH/cv9xcYgxUEGxv76HGIcYhxcf9y/3GHGHGIcTvBpbk+WocYcYhxg9oOG1Xx6HFx/3FxiHGIcYcYhxhxiHGHGIcYcYhxiHFx/3L/cYcYhxhxhx/3L/cXEzM0ax3LlxiHGIcT5iZLadm4iHFxiIcT8yw7TNPHGIcYcf9y/3L/cYcYhxhxiHGHGIcYcYhxhxiHGIcXH/cXGIcYhxhxhx/3L/cXGIhxcf9y/3Ey9EayG7ly/3GHGCIPgRqgF+6HGIcYcYcf9y/3FxgjBpYawKaehxiHGHGIcYcYhxhxiHGHGIcTxjI7ec3IhxiHGHE5YUG5nr7/cXGIhxcYiHFxiIcXH/cv9xhxhxiHGIcYcYcYiHL/cYcYhxhxiHGHGDk3pbvIWnGIcXH/cXGIcYhxcf9xIT+WGv0Gnv9xhxhxiIcv9xg8lCO3a9xx/3L/cXGIhxcYiHFx/3L/cYR/CssPWIcYcYhxONuHvSR4cYhxcf9xcTQoBbDn+oiHFxiIcXH/cv9xhxhxNREasf7lcXGIcYhxhxiHGHGIcXH/cTsapbnlWnGHGIcYPAhkt/ebcXGIcYhxcf9xcYgq0kIaI9vecXGIhxN3HYsJ4n/3L/cYcYcf9y/3L/cYcYhxcf9xMEa6uMlFiHGHGIcTUE4b37HocYhxhx/3KIhxcf9xcYhxgvrBsaNj5Ocf9y/3FxNLsFsFT6/3L/cXH/cXE+baW2klqHGIcXE+BoK0+X2HH/coiHGHGHGIcYhxhxhx/3L/cXGDfXI7wo3Icf9y/3FxiHGIcYcYhxhxiHGHGIcYcYhxhxO76luUFahxhxiDJTQbC8vocYhxcf9yNwXhuvoecYhxhxg5nQW7YvqHGHH/cv9y/3E9HGS245txhxhxiHGIcYcYcf9y/3FxiHGIcYcYcf9y/3FxiHGIcYcYhxcf9xcf9y/3FxiHGIcYcYhxhxiHGHGIcYcYcf9y/3Fx/3L/cXH/cv9xcf9y/3Fx/3L/cXH/cv9xcf9y/3Fx/3L/cXH/cv9xcf9xcYhxhxiHGHGIcYcYhxhxiHGIcXGIg680G5DL7/cYcYcYhxhxiHGHGIOwRBt/u+cf9y/3GHGHGIcYcYhxiHFxiIcXH/cXGIcYcYhxMkbhsMkeiHFx/3FxiHGHGIcTgTtbzsSnGIcYcYhxhx/3KIhxcf9y/3GHGHGIN+ojvBXchxcf9y/3GHGHGIcYcYhxhxSDKsnNWIcXH/cj1tw7WSPHGHGIcYcYg1IhWw7eqIhxcYPtbhsykecv9xcf9y/3FPQqwr1XGIcYcYhxhxiHGHGD5ZgrSmfXGHGHH/cv9xcf9y/3Fx/3L/cXGIhxcYhxiHGHGIcYcYhxcf9xcYiHFxiHGIcYcYhxcf9xcYhxiHGHGHH/OsMVuzzqcf9xcYhxOA6XvvFo/3L/cYcTYryrHkNXGHGIcYhxcYg4f8O8gDz/cv9xhxhxiHE6X5e8oGj/cv9xcYiHI2PSO8wtyHGIcXH/cXGIcYhxhxhx/3L/cv9xhxhx/3L/cv9xhxhxg7eLW5h0pxhxiHGDszdLnMi4hxcYiHFxiIcXGIhxcYhxiHGHGIcYcYhxcf9xcYhxiD/IvLo3Q3GHGIcYcYhxiHFxiIcXH/cv9xcf9y/3FxSOKsgdVxcf9y/3FxgykdOxfiyHGHGHGIhy/3GHGHH/cv9y/zTUdLA7i4cXH/cv9xhxhxiHGHGIcYcYg3Tla/san/cXGIcYhxhxPDyCtsN9cYhxhx/3L/cv9xhxhxiHGHGDWPI75w3IhxcYhxNgkVvvbqiHGHGHGDpstbuTSv9y/3GHGHGIcYcf9yiDdmdLyZi3L/cXGIM+yCsCN9iHGHGIcXH/cXGIcYhxcf9xcYhxhxg5HYK64n2IhxcYiHFxiIcv9xhxiHGHGIcTr54bgGHocYhxcf9y/3GHGHGIcYcTgRX7L+oHGIcYg01kG+Kb5xiHGHGIcYhxcYiHFxiIcXGIcYhxg4UTO7rsxxiHGIcXH/T3OsOMWHGHGIcTQHQb34vnGHGIcYcYhxhxiHFx/3FxiDM+grDRfYcYhxhxg0w2axTJmHGIcYcYhxhxhxiHGIcYcYcYPIGLvH50hxhxiHFxLr21GgUkrocYhxg9dPi6iweHGIcXH/cTZb4bykHnGIcYg1BmawCplxiHFxiIOK4VvVHqiHGHGDR6B7GV+HGHGIcYcYhxhxhxiEfjrKHFcYcYcf8zKwez5PhxiHFx/0PzrODFcv9xcYhxN8fTvDgshxhxiHGHGIcYcYPv+CtQB9iHGIcYcYcYhxg/EJK0722IcYcYhxhxiHFx/3FxiHGHGIcYhxcYiHFxiHGIcTQ4Qb3HvnFx/3FxiHGHGIMUhBsce+cYiHFxiHGIcYcYcTeOmb9xZnGHGIcXFBNKwNtYhxiHFx/3E3rOG7Ux5xiHGHGIcYcYcf9y/3L/cYcYcTmqZrxVmYhxiHGHGHH/cv9y/3GHGHGIcYcYhxhxiHFx/3FxiHGIcXH/cv9xPCAuvt/RiHFxiIcXGIcYg8oZK3Xm1x/3L/cYMqrTsmUsiHGHGIcTrRkrgubXGHGIcYM33hv4IehxcYhxiHGHGHGIcYOQlBuPa+cv9xcf9y/3FxiHGIcYcYcYhxhx/3KIhxcYhxiHGHGHGINKlKs2a1cv9xhxhxiHGIcXFEpKzFtXFxiHGDn94bkCHnH/coiHFx/3L/cXH/cv9xN0rFvrU6iHGHGIcYcYhxhxhx/3L/cv9xhxhxiHGHGIcYcYcYhxiHGHGHGIcYcYhxhxhxg9M5K1zG1xhxiHGHE+UHa3r4mIcYcYhxhxiHGHGIcXH/cXGIcYcYhxiHFxiHGIcYNI3Tv3IscXGIhxQfSsAbVxiHGHGHGIcYhxcYiHFxiHGIcYcYcYhxiHFxiIcv8wGTO09sz/cXGIcYcYhxhxiHGHGHGIcYhxcYiHFxiIcv9xhxiHFx/3L/cXH/cv9xcYiHL/cYcYcYhxiHFDJaztpYcv9xhxiHFx/3FxiHGDVaQb2lvocYcYg9eSW3htpxhxhx/3L/cXGIcYcYhxiHFxiHGIcYcYcYhxiHFxiIcv9xhxiHFx/3FxiHGHGIcYcYcTuaQbZlvocXH/cXGIcXH/cXGIhy/3GHGHGIcYcTW6QbxFvnGHGIcYg4CyW89NpxcYhxiHFx/3L/cXH/cv9xcYgppDkahrxucYhxhxiHGHGHGIcYhxcf8zkPGwfw5x/3FxiHGIcXH/cXFNhaxHpXH/cXGIcYhxhxhxiHGHGHH/cv9xcYhxhxiDfQ8bsvDnGHGHGIcYhxcYiDtLQbe0vnGIcXH/cv9xcf9y/3FxM7aSv0lthxhxiHGHGIcYcYcYhxiHFxiIcv9xhMtaxUpXFx/3L/cXH/cv9xcYhxiHGHGHGIcYcYcf9y/z2IhLd3e3GHGIcXH/M6tBv1S+cYcYhxRdWswqWHFx/3L/cTBNM7PCzIcYcYgsEKgaX/V+iHFxiHGIcT13x7mIOIhxcYiHFxPe8ltxDaiHGHGIcYcYcYhxiHFxg7EvG37Q6HGHGIcThwNbyPyocYcYhxhxiEcWrL6VhxiHGIcXFLFqxulYhxhxhxiHGHGIcYcYhxcf9xcYMkE1ss7KcYhxhxiHGHGIcXH/cv9xhxhxhx/3L/cUg2rJyVcYcYhxhxiHFx/3FxiHGHGIcYcYOB65v+FGcYhxhxiHGHGIcXH/cv9xcf9y/3FxiHGISFasmpVy/3FxiHGIcYcYcYhxhxhxiHGIcXH/cv9xcYhxiHGHGHGIcYcYcYhxiHFxiIcXGIcTFAQ7HPvHFxiHGIcYcYcYhxhxhx/3L/cv9xhxhxhx/3L/PYPxtnwOhxiHGHGHGIcYhxcYg7HUG34r6HGHGIcYO4V4vHqHiHGIcUuWrGaVcYhxhxOhpqveWVhxcf9y/3Fxg0UUO/rryHGIcYcYcYhxiHFxN21BupK+hxhxhxiHGHGIcYcYcYhxhxiHGHGHGDSNQb1yvnFxiHGIcXH/cXGIcXH/cXGIcYhxcYP6+EtVB7iHGHGIOVuSuqRthxhxiHGHExe5KxlG1xiHGHGIcXH/cv9xcYiHL/Ps1BtDK+cYhxhxhxiHGIcXGIhy/3E6dYa7inlx/3FxiHE165K+FG2Ihxcf9y/3FxiHGIcXH/cv9xcYhxiHFx/3L/cXGIcTUeQb3hvv9y/3FxiHEwTJKzw23/cXH/cv9y/zZTD7W88IcYcYhxhxhx/3KIhxcYhxP8NDszy8cXGIcYhxhxhxiD8r47XUHIcYhxhxhxhJN6yMhXGIcYcYcYhxhxiHGHGHH/coiHL/cYcYhxcYg0umy1VZOHGHGIcYcYcYhxhxiHFx/3EwaNe2pyhxiIcv8xnZKycm2HGHGHH/coiHFxg685S6DGuHH/cv9xcYhxhxiHFx/3FxiHGHGIcXH/cXGIcYM4I3so3IcXGIcYcYhxhxiHFx/3L/cXH/cv9xcYhxhxiHGHGHGIcYcYhxhxhxiHGHGIcXH/cv9xcf9y/3FxiHGHGDM2Q7/JvHKIhxcYhxiHFxiIcXGIcYhxcUC3rBWFiHGHGHGIcYcYcYhxiHL/cYcYhxcYiHFxiHGIMJ7jtHEchxhxiHGHGHGIcYMdU3tDrIcXGIcYcYhxNV+SvqBt/3FxiHFx/3FxiHGHGIcXH/cXGIcYcYcf8+p/G1WA5xiIcv9xhxhxiHFx/zvfQbcgvnGHGHH/cj5/hraAeXGHGIcXH/cTfnQ7wYvIcXH/cv9xcf9y/3FxiHGHGIcYcTBARbTPunH/cv9xcf9y/3L/cYcYcYhxcf9xcYhxhxhxiHGIcv9xhxiDVwor6PXXGIcYcYhxhxiHFx/3L/cXGIcYhxcf9y/3FxiD1qiLqVd4hxhxhxiHGHGHGIcYcYhxTTisTHVxiHGHGIcXH/cv9xcf9y/3L/cYcXH/cXGEpIrHt1hxcYhxiHFxhPSKwrdXGIcYcYhxhxiHFxiIcXGIcYcYhxhxiHFxOF98sLCDcYcf9y/3L/cXH/cv9xcYhxhxiHGHGHGIcYcTvgUbcfroiHFxiHGIcXGIcYhxhxg0AqK+/V1y/3Fx/3L/cXGIcYcYhxhxhxiHGHGHGIcYhy/3GHGHGIcYRpistnVxcYiHFxiHGHGIcYcYhxcYiHFxNJXdtXoicYhxcf9xcYgwGvGz9Q7/coiHFxiHGIcXGIcYhxcf8/4qK0HV1xiHFxg5BkW7+bpxiHGHGIcYcYcYhxhxOZ2Uu2JriHGIcXGIcYhxcf9y/3FxiHGHGIcYcYcf9yiHGIcXH/cXGHGIO6OYu1xncXGIcYcYhxhxhA+KwRdXGHGIcXGINKD1sW8KhxhxiHGHGIcXH/cv9xcYhxhxiHGDAm87TpDIhxhxhxhx/3KIg5eEW7h7py/3FxiHGHGIcYcYcYhxhxhxiHGHGIcXGIhxN4SivHtdiHGHGHH/cohxiHFxNh7nv+EYcYhxcYQzms7GWHGHGHGHGIcYhxcYhxhx/3KIcYhxcf9y/3Fxg3l/O8aAxxhxiHFx/3FxOkZHu7m4hxhxhxiHFx/3FxiHGHGHGIcYcTnOQ7kxvHFxiHGHExwlGwTa5xhxiHGDvCUbc9rnGIhy/3E/PPGzww6HFx/3L/cXH/cv9y/3Fx/3JCeaz4ZYhxhxhx/3KIhxcYhxhxPXFLu460iHGHGHGHGIcTN/lrKQaYcYhxcYhxg2I1G83K5x/3FxiHGHGIcYcYcYhxhxhxiHGHGEKprPVlcYcYhxcf9y/3FxiHGHGIcYcYcYhxcf8/GvO15QxxiHGHGIcXGIhy/zst8bjSDohxcf9y/3Fx/3L/cv9xcf9y/3L/cYcXH/cXGD6DUbR8rocf9yiIcXGIcYcYhxgyo1GwbK6HFx/3FxiHFx/3FxiHGHGDWzUb1MrocYhxcTyzUbVMrnGIcYcYhxhxhxiHGDi98bpCDnFx/3FxiHGHGHGIcYcYhxcYg6jUe8criIcXGIcYcYhxhxhxiHGHGHGIcYcYcYhxRwqsr1WHFxiIcv9xhxhxhx/3KDya9bhlCnFx/3Fxhx/3L/cv9xcYhxiHE3efe/hgiHFx/3FxiHGHGIcXGIhy/3GHGHGHH/coiHFxiHGHGIcYcYcYhxcf9xcYcf9y/3L/cXH/cv9y/zEJorMHXf9xhxcf9xcYhxPoRRtHuuiHGHGDBRV7a+qIcf9yiIMA31tgMK/3L/cXGIcYcYM/JVsh2q/3FxiHFx/3L/cXH/coiHFxiHGIcXGIcYhxcYhxiHE3X/G8oA7/cYcXH/cXEw6aKyJl1xiHGHGHH/cohxiHE/iaS1dluHGHGIcYcYhxcf9y/3FxiHGHGIcXH/cv9xcYhxhxiHFx/3L/cXGIcYcYhxcf9y/3FxiDmv9bxQCnGIcYcYhxhxhxiHFx/3L/cXGIT6qsNVWIcYcYcYcf9yiIcXGIcYcTLACLNP93L/cYcYcYhxcf9y/3Fxgxe6SzlFuHGHH/coiHFxiHGHGIOBdXvuiohxcf9y/3FxiHGHGIcYcYcYcYhxhxiHFx/3L/cXGIcT6uqrpRVYhxhxiHE/y6KzNF1xhxcf9xcYhxhxhxiHGHGHH/cohxiHFxiHGIcXGIcYhxcYhxiHFxiHE1PKK9w11xhxiHGHGHGIcXH/cXGHH/coiHFxiHE8ogS4Xfv/cXGIcYcYhxcf9y/3FxiHGHGHGIcYcYhxcTpWUbiprv9xhxcf9xcYhxcf9xcYhxcf9xcYhLO6xsRXL/cXH/coO3ZRt4muiHGHGIcYMR2isfJdcoiHL/KjESGj3u3ocYcYcYhxcf9xcYhxcf9y/3FxiHGIcv9xhxhxiHFx/3L/cXGIcYcYcYhxhxNKS4s2tH/3FxiHE4xAS7O/txiHGHGHGIcXH/cv9xcUCLrBhFhxhxiHGHGIcXGIcYhxcYhxiHFxiHGIcXGIcYcYhxPbICtU39cYhxhxiHFxiHGIcXH/cv9y/3Fx/3L/cv9xcYhxiHFxiHGHGIcXH/cv9xcYhxhxhxiHGHGIcXGIcYcYhxhxhxiHGHE0IrSw7UuIcXH/cv9xcYhxhxhxiHGHGD59CLiC93GIcXH/cv9xcYhxhxhxiHGHGHGIcYcYcYcf9yg7t1G3SK6IcYcYcTijArpc/YhxcYhxiHFxiHGHGIcYcYcYcYhxhxNtMCvCz9hxiHFxiHGIcXGIcYcYhxhxhxhxOgwGuvP5cYhxcYgzcBi0n+eIcYhxcf9y/3L/cXH/RRys7jX/cXGIcYcYhxhxhxhxiHGHGHGIcYcYPRFluO6a/3KIcYhxcf9y/3FxP50GtmL5iIcXGDJWZ7S5mIhxhxhxiHGHGHGHGIcYcTFdU7KyrIhxcYhxhKTKx7NXGHGHGHGIcYcYhxcYhxiHFxiHGHGIcXH/cv9xcYgxcbKynk2HFx/3FxMBNltPyacf9y/3FxiHFx/3L/cXGIcYhy/3GHGHGHGIcYcYcYhxcf9y/3FxiHGHGIcXGIcYhxcYhxhxiHGHFx/3FxiHGHGHGIcYNUsEv7T7iHL/cYcXH/cXEyk8i0fDeHFxiHGIcXGIcYcYhxhxhxhxiHGHGHGIcYcYcYhxcYiHL/cXH/cv9y/3FxiHGIcv9xhxhxhxiHGHGHGIcXH/cv9xcYhxhxNQOyvfxNcYcYhxcf9y/3FxiHGHGHGIcYcYcYcYhxhxiHFxiHGIcXGIcYcYhxcYNrlRu0aucXGIcYhxcYhxhxhxhE7KzRNXGHGIcYO7YCuEn9/3KIcYhxcYhxhxiHGHGHGHGIcYcYcYhxcf9xcYcYhxhxhxiHGHGHGIcXGDcRY7vunHL/cv9xcYhxhxiHFxiHGIcXGIcYcYhxcf9y/3L/cXH/coiHFxiHGE0drF4liHGHGHGIcXH/cv9xcYhxcf9xcYcf9yiIcv9xhxcf9xcYcf9yiIcXGIcUQ9rNwlcYhxcf9y/3FxiHGHGHGIcYcYcYhxcYiHL/cXH/coiHFxiHGDSaUb5lrocYcYcYhxcf9y/3FxiHFx/3FxhxiHGD+NyLhyN4cYcYhxhxhxiHE5ylG4Na5xcYhxhxhxhx/3KIcYhxcf9y/3L/cXGIcYcYhxcYhxhxiHGHFx/3FxiHGHGHGHGIcYcYOwayuPlNhxiHGHFx/3FxiHFx/3L/cXGIcYcYcYhxg2K1G81K5xiHGHGHGIcYcYcYcYhxhxhxiHGHGHGHE46AK6F/2HGIcXH/cv9y/3Fx/3L/cv9xcYhxhxhxiHGHGHGHGIcYcYcYhxhxhxhxgwPiq30dVxcf9y/3FxiHGHGHGIcYcYcYcYhxhxhxiHGHGHGDklY7ranHGHGIcYcYhxcYhxg9EcS37juHFxiHGDK5ArBW/XGHGHGIcXGIcYhxcYhxhxiHFxiHGIcv8wwcS0TjtxhxhxhxiHGHGHGDEKArIG/f9xcYhxcf9y/3FxiHGHGHGIcYcXH/cXGIcYcYcYcYhxhxhxiHGHGHGHGIcYcYcYhxcYhALqweFXFxiHGHGIcT22Y7dJnP9xhxhxgzigKwhf3/cv9xcYhxcf9y/3FxNooov3XXcXGIcXH/cXGHGIcYcYcYhxcUNOrNsVcXGIcXH/cv9xcYhxhxNeoCvBX9cohxiHFxM6xRvlOucYhxcYhxhxiHFx/3L/cv9xcYhxhxiDKJsrGGTXGIcXGIcYhxcYhxhxhxiHFx/3L/cXE93FG1I67/cv9xcYhxhxhxiHFxiIcv9xcYhxhxiHFxiHGHGIcXE4iwK5dP1xcYhxhxhxiHGHGHGHGIcYcYcYcYhxhxhxiHFxiHGIcXGIcYcYcYhxhxhxT56sJhWHGHGHGIcXGIcYO5qyuGVNhxhxiHFx/3L/cXGHH/coiHFxiHFx/3L/cTAz1rbcKYhxiHFxiHGHGHGIcYNpettHhShxhxcf9xcYcYhxhxiHL/cYcYcYcYhxhxhxhxiHGHGHGHGIcTTNUb4yrohxcYhxiHFxiHGHGHGIcXH/cv9y/3FxiHGHGIcXGIcYcYhxcYMv1RsBKuiHFxiHGHGIcYcXH/cv9xcYhxhxhxiHFx/3L/cv9xcYhxhxhxiHGHGHGHGIcXH/cv9xcYhxcf9y/3FxiHFx/zs+UbjBrohxcf88yhS4NetxhxhxiHGHGHGIcXGIcYhxcYhxMG5RsqGuiHFxiHGIcXGIcYcYcYhxcYiHL/cXGIcYcYcYhxQ0+s6wVxhxiHFx/3L/cXGHH/coM0SrtctUcYhxcYhxhxhxiHGHGHGHGIcYcYcTLOUb8xrnGHGHGHGIcYcYcYcYhxS2+saQVxhxiHGHGHGHGIcYcYcYcYhxgx7bKyIk2HGHGHGIcXGIcTqoSr1XtXGHGHGIcYcYcYcYhxhxhxhxiHGHGHGHGIcXH/cv8xDmOzApyHGIcXGIcYcYhy/3GHGHGD4+Y7bBnP9y/3FxiHGHGHGIcYcXH/cXGHGIcYcYcYhxcf9y/3L/cXGIcYcYcYcYhxhxhxiHFxiHGHGIPG04u5LHhxiHFxiHGHGIcXGIcYcYcYg/fta3gSmHGHGIcXH/cv9y/3FxiHGHGHGHGIcYcYcYhxcYhxhxiHL/cYcYcYcYhxhxhxhxiHFxiHGIcXGIcYcYcYcf9yiHGHGIcXGIcYcYhxcYhxhxiHFxiHGHGHGIcTpAwrm/PYcf9yiHGHExMGGx357/cv9y/3FxiHFx/3L/cXGIcXH/cv9y/3FxiHGHGHGIcYcXH/cXGHGIcYcYNZASvm/tiHGHGHGIcYcYcYcYhxcf9y/3L/cXGIcYcYcYhxcYhxhxiHFxiHGHGHGIcYcYcYcYcf9yiHGHGIcXGIcYhy/3FxiHGHGIcXGIcYcYcYhxcYhxiHL/cXE7kcK4bj3/cXH/cohxiHFxiHGHGHGHH/cohxhxiHFxiHGHGHGIcYcYcYcYcYg3gnO8fYxxcYhxg9AWG1/p5xiHGHGHGIcXGIcYhy/z7z1LYMK3FxiHGHGHGIPDTUucsriHGHGHGHGIcTrFNrs6yYcYcYcYhxTKC8VfRxhxiHFx/3L/cv9xcYhxhxhxhxiHGHFx/3Fxhx/3KIcYcYhxcYhxhxg5gWG5fp6HGHGHGIcXH/coiHFxOTPCucw9cYhxcYhxhxhxiHFxiHGHGHGIcYcYcYcYcYhxhxhxiHFxiHGHGHGIcXGINYUkv3rbhxhxiHFxiHGHGHGHGIcYcYcYcYSvC8gPT/cv9y/3FxiHFx/3L/cTAVc7P6jHGIcv9xhxcf9y/3FxhxiHGHGHGIcXH/coiD52JLaJ23GHGIcXEwUxKxvO1y/3FxiHGHGHGIcXGIcYcYhxcYMFJhsr2ehxiHFxiHGHGIcv9xhxhxhxhxiHGHGHGHGIcXGIcYhxcYhxcYhxiHFxiHGHGHGHGIcYOrckukjbhxhxhxhxiHGHGHGHGHGIcYcYcYcYhxcf9y/3L/cXGIcXH/cv9y/3FxiHGHGHGHGIcXH/cklhvHnkcXGIcYcYcYcYhxcYhxhxiHFxiHGHGIcv9xhxcf9y/3L/cXGIcYcYcYhxcYhxhxMbrUslUrcv9y/3FxiHGHGDBGwrPJPYcYcYhy/3GHFx/3L/cXGHH/cohxhxiHFxiHGHGDVDYb28nocXH/cv9xcYcYhxhxhxiHFxOQUSufrthxiHFxiHGHGIcXGIcYcYcYcYhxcf9yiIcXFPsbwk5HH/cv9y/3FxiHGHGHGHGINZNhvWyecYcYhxcYhxhxhxiDzM1LkzK4hxcYhxhxiHFxiHGHE+s2G0TJ6IcXH/cv9y/3FxiHFxiHGIcXGIcXH/cv9y/3FxiHGHGHGHGIcXGIcYhy/3FxiHGHGHGIcXGIcYcYcYhxcYhxhxhxiHFxiHGHGIcv9xhxcf9y/3FxhxiHGHGHGHGIcYcXH/cXGHGIcXH/cv9y/3FxiHFxiHGIcXGIcXGIcYhxcYhxcf9y/3I4hhK5ee1xhxhxhxiHFxiHGHGHGIcYcXH/cv9y/3FxiHGHGHGHGIcYcXH/cv9xcYcf9ygylGGwe56IcXGIcYcYcYcYhxhxcf9y/3FxiHFxiHGIcv9xcf9yiHGHGIcXGIcYcYcYhxcYhxhxhxhxiHGHGHGDi5wrtGPYcXH/cXGHGIcXH/cv9y/3FxiHFxiHGIcv9xcYhxhxhxiHFxiHGHGHGHGIcYcYcYcYcYhxToK8R9SIhy/3FxiHGHGHGIcv9xhxcf9y/3FxiHFxiHGHGIcTUNp7EDWIcYcYcYcYhxcYhxhxg/VWGzqp5x/3KIcYhxcYhxcYhxiHFxhx/3KIcYPXVhtYqecYhxhxhxiHL/cYcXH/cXGHGIcXGIcYcYhy/3GHFx/3L/cv9xcYhxhxcf9xcYcYhxhxcf9y/3FxiHExxWGxSp6Icv9xcYhxhxhxhxg3q8K8VD2Icv9xcYhxhxcf9xcYcYhxhxcf9y/3FxiHFxiHGIcv9xcYhxhxg2CRK89u1xcYhxhxhxhIA7yvxIhxhxhxiHFxiHGHGHGHGIcXGIcYcYhxcYhxcf9y/3L/cXGIcXGIcYhy/3FxiHGHGHGHGIcXGIcYcYcYhxcYhxhxhxiHFxiHGHGHGHGIcXGDrswrkTPYhxcYhxhxhxhxiHFx/3KIhy/3FxiHGDlwg7uPfIhxcf9yiIcv9xcYhxhxhxhxhxiHGHGHGHGHGIcXH/coiHL/cXGIcXH/cv9y/3FxiHFxiHGHGIcXGIcYM1oSsLXthxiHFx/3L/cv9xcYcYhxhxhxhxiHFxiHGHGHGHGIcXGIcYcYcYhxcYhxhxhxiHFxiHFx/3L/cv9xcYhxcf9y/3L/cXGHGIcYcYcYcYhy/3GHGHGHGHGIcXGIcYcYcYhxcYhxhxhxhxiHFxiHGHGHGIcv9xhxcf9y/3FxhxiHGHFx/3L/cXGIcXGIcYcYcYhxcYhxhxhxhxiHFxiHGHGHGIcv9xhxcf9y/3L/cXGIcXH/coiHL/cTd/wryAPXH/cXGHGIcXGIcYcYhy/3FxiHGHGHGIcv9xhxcYhxiHL/cXGIcYcYcYcYcYhxhxcf9y/3FxhxiHGHFx/3L/cXGIcXGIcYcYcYcYhxhxcf9y/z8sErTT7YcXGIcYcYhxcYhxcYhxhxiHFxiHFx/3L/cv9xcYhxcYhxhxhxiHFxiHFx/3L/cXGHGIcXH/coiHL/cXGIcXH/coiHL/cXGIcXH/cv9y/3FxhxiHGHGHGHGHGIcXGIcYcYcYhxcYhxcf9y/3L/cXGIcXGIcYcYcYhxcTMaNLD1y3GIcv9xhxcf9y/3FxhxiHFx/3KIhy/3FxiHFxiHGHGIcT3YYbUnnnGIcYcYhy/3FxiHGHGHGHGIcXGIcYcYcYcYhxcYhxhxhxhxiHFxiHGHGHGHGIcXGIcYcYcYcYcYhxhxcf9y/3L/cXGIcXGIcYcYhy/3FxiHGHGHGHGIcTH9ErIS7f9y/3L/cXGIcXGIcYMTpWtdWp/3KIhy/3FxiHGHFx/3Fxhxhx/3KIcYcYcTkD0rr8LYhxhxhxhxhxiHGHFx/3L/cv9xcYhxcYhxhxhxiHFxiHFx/3KIhy/3FxiHGHFx/3L/cXGHGIcYcXH/cv9y/3FxiHFxiHGHGHGIcXGIcXFB9LzwtHL/cXGHGEb0vLC0cYcYcYcYcYhxhxcf9y/3L/cXGIcXGIcYcYcYhy/3Fx/3KIcYcYhxcYcf9yiHGHGHGIcXGIcXH/cv9y/3FxhxiHGHGHGHGHGHGIcYcXGIcYhxcYcYhxhxhxgzYzm0rMZxhxiHFxiHGHGHGIcv866aW7FlpxiHFxiHGHFx/3L/cXGHGIcYcYcXH/cXGHGIcXGIcYcYcYhxcYhxcYMmXSsaotiHFxiHGHFx/3FxhxhxiHGHFx/3L/cv9xcYhxcYhxhxhxhxiHFxiHGHFx/3FxhxiHFxiHGHGHGHGDZwIr2P3f9yiHGHGIcXGIcXGIcYcYSYW8h6RxcYhxcYg35vS+GQuIcYcYcYcYcYhxcT/7g7MEfHL/cXGIcXGIcYcYcYcYcYhxcYhxhxhxhxg0E2ay/Jn/cXGHGIMdbSszkt/3L/cv9xcYhxhxcf9y/3L/cXGHGIcYcXH/cv9xcYcYhxcYhxhxhxhxiHFxiHFx/3L/cv9y/3FxiHFxiHGHGHGIcv9xcYhxhxhxhxhxiHFxiHGHFxM7Eiv07dhxiHGHFx/3L/cv9xcYcYhxhxcf9y/3L/cXGHGIcXH/cohxiHL/cXGIcXH/cohxiHL/cXGIcXH/cohxhxiHFxiHFxiHGHGHGIcXGHH/cohxhxhxhxiHFxiHGHGHGHGHGHGIcYcXGIcYcYhxcYcf9yiHGHGHGHGHGIcYcXGIcYcYcYhxcYhxcf9yiHGIcv9xcT0/g7bAfIcYhy/3FxiHFxiHGHGHGIcv9xcYhxhxhxcf9xcYcYhxcYhxhxhxhxhxiHFxiHGHGHE2Ntew2Shx/3L/cXGHGIcXGIcYcYcYcYcYhxcYhxhxhxhxhxiHFxiHFx/3L/cv9y/3FxhxiHGHFx/3L/cv9xcYcYhxhxcYhxhxiHE+HWG04p6HGHGHFx/3FxhxhxiHGHFx/3KIhy/3FxiHFxiHGHGHGHGHGIcXGIcXH/cv9y/3L/MGGTtK5shxhxcf9xcYcYcYhxhxcYhxhxiHL/cXGIcXGIcYNAvSsAUt/3FxiHGHFx/3L/cv9xcYcYhxcf9yiHGHGIcv9xcYhxcYhxhxhxiHL/cXGIcYcXH/cjQgBb/f+nFxiHGHGHGHGHGIcXGIcYcYcXH/cXGHGIcXGIcYcXH/cv9xcYcYhxcYhxhxcf9y/3FxhxiHFxiHGHGHGHGHGIcv9xhxcYhxhxhxiHL/cXGIcYcXH/cv9y/3FxhxiHFxiHGHGHE+fNK0gy1xcYhxcf9yiHGIcv9xcYhxM4Uiv3rdcYcYcYcYcYhxcf9yiDrdSb4itv9yiHGHGIcXGHGIcYcXH/cv9y/3L/cXGIcXGIcXH/cv9y/3L/cXGHGIcYcXGIcYcYhy/3FxiHFxiHGHGHGHGHGIcXGIcXH/cohxhxiHFxhxiHGHFx/3KIcYhxcYcYhxcf9yiHGHGHGIcv9xcYhxhxcf9y/3L/cXGHGIcXGIcYcXH/cv9y/3FxhxiHGHFxiHGHGHGIPn1EtoK7cXGIcYcYhy/3E2vUS+QruHGHGHGHGIcXGIcXGIcYcYcYcYhxcYcYhxhxhxcf9xcYcYcYhxcYhxhxcf9y/3L/cXGHGIcXGIcYcYcYcYcYcYPeaTthlscXH/cv9y/3FxhxiHFxiHFx/3L/cv9y/3L/cXGIcXGIcYcXH/cv9y/3FxhxiHFxiHGHFH57yhhHGHGHGIcXGIcXH/cohxhxiHFxhxiHFxiHGHGHGHGHGIcv9xcYhxhxhxcf9y/3FxhxiHFxiHFx/3KDNgxbKvOohxcYhxhxhxhxhxiHL/cXGIcYcYcXH/cv9xcYcYhy/3GHFxiHGHGHGHGIcXGHGIcYcXH/cv9y/3L/cXGHGIcXGIcYcXH/cv9y/3FxhxiHFxiHGHFx/3L/cv9xcYcYhxcYhxcYhxhxhxhxiHFxhx/3KIcXH/cv9y/3L/cXGHGIcXGIcXE5sHG4T45xiHL/cXGHGIcXGIcYcYcYcYcYcYhxcYhxcYhxhxhxhxhxhxiHFxiHFx/3KIcYcYcYhxcYcYhxhxcYhxhxhxhxiHFxhxiHGHFx/3I4MuK6zR2HFxhxiHFxiHGHGHGHGHGHGIcv9xcYhxhxhxcf9y/3L/cXGHGIcXGIcYcXH/cv9y/3L/cXGHGIcXGIcYcYcXH/cv9xcYcTsqIrfV3XH/cohxhxhxhxhxhxiHFxiHFxiHGHGHGHGHGIcv9xcYhxcf9yiHGETYvOJ0hxiHFxhxiHGHE8TJO3s2xxhxiHFxhxiHGHExuiKxVd1xhxhxhxiHFxiHFxiHGHGHGHGHGHGHGIcXGIcXH/cohxhxhxhxiHFxhxiHGHFxiHGHGHGHGIcv9xcYhxcYhxhxhxhxhxhxhxiHFxiHFxiHGHGHGHGHGHGIcXFBKbz9ZHKIcXH/cv9y/3L/cv9xcYcYhxcYhxhxcf9yiHGIcv9xcYcYhxcYhxhxhxcf9y/3FxhxhxiHFxiHFx/3KIcYcYcYcYhy/3FxiHFxiHGHGHGHGHGHGHGIcXGIcXGIcYcXH/ckxZvEpkcv9xcYcYQWm8GmSIcYcXGIcYcYcYcYhxcYcYhxhxcYhxhxhxhxhxhxiHFxiHFxiHFx/3KIcYcYhy/3Fxg/j5O1cGyIcYcXH/cv9xcYcYcYhxcYhxcYhxhxcf9y/3L/cXGHGHGIcXGIcYcXGIcYcYcYcYhy/3FxhFqbzVZIhxcf9yiHGHGHGHGIcXGHGIcXGIcYcYcXH/cv9y/3FxhxiHFxhx/3KIcXH/cv9yiIcv9y/3FxhxiHFxiHGHFx/3L/coiHL/cXGHGIcv9xhxcYhxhxcf9y/3L/cv9xcYcYhxcYg14kexLbhxhxhxhxiHFxiHFx/3KIcYcYcYcYcYcYhy/3FxiHFx/3KIcYcYcYcYcYcYcYhxcYhxcYhxhxcf9y/3L/cv9y/3FxhxiDQ+Ir/B3XGIcYcYcYcYcYcYcTqCo7l9XIcXGIcYcXH/cv9y/3L/cv9xcYcYhxcYhxcYhxhxhxcf9y/3FxhxhxiHFxhxiHGHFxiHGHGHGHGHGHGIcXGHGIcYcXGIcYcYcXH/cv9xcYcYcYhxcYhxcYhxcf9yiHGHGHGHGIcv9xcYhxcYhxcYhxhxg286O+DFyHGHGIcXGHGIcYcXGIcYcYcYcYcYcYcYhxcYgxZKOzq1yHGHGHGHGHGHGHE9CuK29R2IcXGIcXH/cohxhxhxhxhxiHE4SuK7tR1xiHFxiHGHGHGHGHGHGHGHGIcXGHGIcYcXGIcYcYcXH/cv9xcYcYcYhy/3FxiHFx/3KIcYcXH/cv9y/3L/cXGHGHGIcXGIcXGIcYcXH/cohxhxhxiHL/cXGHGIcXGIcYcXGIcYcYcYcYcYcYcYcYhxcYhxcYhxcYhxhxhxhxhxOqAyuF/NcYhy/3FxiHFxiHGHFxiHGHGHGHGHGHGIcXGHGIcXGIcXGIcYcYcYcXH/cv9xcYcYcYhy/3FxiHFxiHGHFx/3KIcYcYcYcYcYhxcYcYhxcYhxcYhxhxcf9y/3KIcYhy/3FxhxhxiHFxiHFxiHGHFx/3KIcYcYcYcYhy/3FxhxiHFxiHFx/3KIcYcXH/cv9y/3L/cv9xcYcYcYhxcYhxcYhxcf9yiHGHGHE2PeK9wh2HGHGIcXGHGIcXH/cohxcf9yiHGHGHGHGHGHGIcv9xcYhxcYhxcYhxcf9yiHGHGHGHGHGHGHGIO1IyuK3NhxcYhxcYhxhMe7xYRHKIcYcYcYcYhy/3FxhxiHFxiHFxiHFxiHGHGHGHFx/3L/cXGHGHGHGIcXGHGIcXH/cohxcf9yiHGHGHGHGHGHGHGIcv9xcYhxcYhxcYhxcf9yiHGHGHGHGHGHEwIzKy7M1xiHFxiHFxiHFxiHFx/3KIcYcYcYcYcYcYcYcYhy/3FxiHFxiHFxiHFxOxujuORchxhxhxhxhxhxhxiHFxhxiHFxiHGHFxiHGHFx/3KIcYcYcYhy/3L/cXGHGIcXEz53G/GI6IcXGIcYcXGIcYcYcYcYcYcYcYhy/3FxhxiHFxiHFxiHGHFxiHGHGHFx/3L/cv9y/3FxhxhxiHL/cXGIcXGIcXGIcXGIcYcYcYcXH/cv9y/3L/cXGHGHGD10MraLzYhxcYhxcYhxcYhxhxhxcf9y/3KIhy/3L/cv9xcYcYhy/3FxiHFxiHFxiHGHFxiHGHGHGHGHGHGHGHGHGHGIcXGHGIcXGIcXGIcXGIcYcXH/cohxhxhxhxhxhxhxiHFxhxiHL/cXGIcXGIcXGIcYcXH/cohxhxhxhxhxhxhxhxhxiHFxhxiHFxhxiHGHFGjLy3NHFxiHGHGHGHFx/3L/cv9y/3L/cv9xcYcYcYhxcYcYhxcYhxcYhxhxcYhxhxcf9yiHGHGHFGrLy1NHGIcv9y/3FxhxiHFxhxiHFxiHFxiHGHFxiHGHGHGHFx/3L/cv9y/3L/cv9xcYcYO0YyuLnNhxiHFxiHFxiHFxiHGHFxiHGHGHFx/3L/cv9y/3L/cv9y/3FxhxhxiHFxhxiHFxiHFxiHFxiHFx/3KIcYcYcXH/cohxhxhxhxiHL/cv9xcYcYhy/3FxiHFxiHFxiHFxiHFxiHGHGHFx/3KIcYcYcYcYcYcYcYcYhxcYcYcYhxcYcYhxcYhxcYhxhxcYhxhxcYhxhxhxhxhxhxhxhxhxhxhxhxiHL/cXGHGDbxs70OTHFxiHGHFxiHFxiHGDW3Mr1IzXKIcYcYcYcYcYcYcYcYcYhy/3FxhxiHFxhxiHFxiHFxiHFxiHFxiHGHFx/3KIcYcYcYcXH/cv9y/3L/cv9xcYcYcYcYcYhxcYcYhxcYcYhxcYhxcYhxcYOupxuBWOcYhxhxhxcYhxhxhxhxhxhxhxhxhxhxhxiHL/cXGHGHGIcXGHGIcXGIcXGIcXGIcXH/cohxcf9yiHGHFx/3KIcYcYcYcYcYcYcYcYcYcYhy/3FxhxhxiHFxhxiHFxiHFxiHFxiHFxiHFxiHGHFxiHGHGHFxiHGHGHGHGHGHGHGHGHGHGHGHGHGIcv9xcYcYcYhxcYcYhxcYhxcYhxcYhxcYhxcYhxhxcYhxhxcf9yiHGHGHGHFx/3L/cv9yiHGHGIcv9y/3FxhxhxhxiHL/cXGHGIcv9xcYhxcYcYhxcYhxcYhxcYhxhxcYhxhxcYhxhxcf9yiHGHGHFx/3L/cohxhxhxhxhxg8ePK4hw3/cXGHGHGHGIcv9xcYcYhxcYcYhxcYcYhxcYhxcYhxcYhxcYhxcf9yiHFxiHGHGHFxiHGHGHFx/3KIcYcYcYcYcYcYcYcYcYcYcYcYcYcYcYcYhy/3FxhxhxiHFxhxiHL/cXGIcv9xcYhxcYhxcYhxcYhxcYhxcYhxcYhxhxcYhxhxcYhxhxhxcYhxhxhxhxcf9yiHGHGHGHGHGHGHGHGHGHGHGHGHGHGHGHGIcv9xcYcYcYcYhxcYcYcYhxcYcYhxcYcYhxcYhy/3FxiHFxiHFxiHFxiHFxiHE9XXG1oo6HFxiHFxiHGHFxiHGHFx/3KIcYcXH/cohxhxhxcf9yiHGHGHGHGHFx/3L/cv9y/3KIcYcYcYcYcYcYhy/3L/cv9y/3FxhxhxhxhxiHL/cXGHGHGHGIcXGHGHGIcXGHGHGIcXGHGIcXGHGIcXGIcv9xcYhxcYhxcYcYhxcYhxcYhxcYhxcYhxcYhxcf9yiHFxgzLTK/0s1xhxcYhxcf9yiHFx/3KIcXH/coPE0yt7LNiHGHFx/3KIcYcXH/cohxhxhxcf9yiHGHGHGHFx/3KIcYcYcYcYcXH/cohxhxhxhxhxhxhxhxhxhxhxcf9y/3L/cv9y/3L/cv9y/3L/cv9y/3L/cv9y/3L/cXGHGHGHGHGHGHGHGHGHGHGIcv9y/3FxhxhxhxhxhxhxiHL/cXGHGHGHGHGIcv9xcYcYcYcYhy/3FxhxhxhxiHL/cXGHGHGIcv9xcYcYcYhy/3FxhxhxiHL/cXGHGHGIcXGHGHGIcv9xcYcYhy/3FxhxhxiHFxhxhxiHFxhxhxiHL/cXGHGIcv9xcYcYhy/3FxhxhxiHFxhxhxiHFxhxhxiHL/cXGHGIcv9xcYcYcYhxcYcYcYhy/3FxhxhxiHL/cXGHGHGIcv9xcYcYcYhy/3FxhxhxhxiHL/cXGHGHGHGIcv9xcYcYcYcYcYhy/3FxhxhxhxhxhxiHL/cv9xcYcYcYNs+zvjBMhxhxhxhxiHL/cv9y/3L/cv9y/3L/cv9y/3L/cv9y/3L/cv9y/3L/cohxhxhxhxhxhxhxhxhxhxcf9y/3KIcYcYcYcYcXH/cohxhxhxcf9yiHGHGHFx/3KIcYcXH/cohxhxcYhxhxcf9yiHFx/3KIcXH/cohxcYhxhxcYhxcYhxcYhxhxcYhxcYhxcYhxcYhxcYhy/3FxiHFxiHFxhxiHFxiHL/cXGIcv9xcYhy/3FxhxiHL/cXGHGIcv9xcYcYcYcYhy/3FxhxhxhxhxhxhxiHL/cv9y/3L/cv9y/3L/cv9yiHGHGHGHGHGHGHFx/3KIcYcYcYcXGIcYcYcXGIcYcXH/cohxcf9yiHFxiHGHFxiHFxiHFxiHFxiHFxiHFxiHL/cXGIcXGHGIcXGHGIcXGHGHGIcTM6irXVdXGHGHGHGHGHGHGHGHGHGHGHGHGHGHGHFx/3KIcYcYcYcXGIcYcXH/cohxcf9yiHFxiHFx/3KIcXGIcXGIcXGHGIcXGIcXGE7gzDHzcXGHGIcv9xcYcYcYhxcYcYcYcYcYcYcYcYcYcYcYcYcYcYcYcYcYcXH/cohxhxhxcYhxhxcf9yiHFxiHGHFxiHFxiHFxiHFxhxiHFxiHFxhxiHL/cXGHGHGIcXGHGHGHGHGHGHGHGHGHGHGHGHGHGHGHFx/3KIcYcYcXGIcYcXGIcYcXGIcXGIcXGIcXGIcXGHGIcXGHGIcXGHGIcv9xcYcYcYcYcYcYcYcYcUBhzBrjcYcYcYcYcXH/cohxhxhxcYhxhxcYhxcYhxcYhxcYhxcYhxcYcYhxcYcYhy/3FxhxhxhxiHL/cv9y/3L/cv9y/3L/cohxhxhxhxcYhxhxcf9yiHFxiHFxiHFxiHFxiHFxiHL/cXGHGIcXGHGHGHGIcv9y/3L/cv9y/3L/cv9yiHGHGHGHFxiHGHFxiHGHFxiHFxiHFxiHFxhxiHFxhxiHFxhxhxhxMWVCsqq9/3L/cv9y/3L/cohxhxhxhxcf9yiHGHFxiHFxiHFxiHFxiHFxiHL/cXGHGIcXGHGHGHGHGHGHGHGHGHGHGHGHGHFxiHGHFxiHGHFxiHFxiHFxiHFxhxiHFxhxhxiHL/cXGHGHGHGHGHGHGHFx/3KIcYcYcXGIcYcXGIcXGIcXGIcXGHGIcXGHGHGIcv9xcYcYcYcYcYcYcXH/cohxhxhxcYhxhxcYhxcYhxcYhxcYcYhxcYcYcYcYhy/3L/cv9y/3L/cv9yiHGHGHFx/3KIcXGIcYcXGIcv9xcYhxcYcYhy/3Fxhxhxhxhxhxhxhxhxhxcf9yiHGHFxiHFxiHGHL/cXGIcXGHGIcXGHGHGHGHGHGHGHGHGHGHGHFx/3KIcXH/cohxcYhxcYhy/3FxhxiHFxhxhxhxhxhxhxhxhxhxhxcYhxhxcYhxhxcYhxcYcYhxcYcYhy/3Fxhxhxhxhxhxhxhxcf9yiHGHFxiHFxiHFxiHFxiHFxhxhxiHL/cXGHGHGHGHGHFx/3KIcYcXGIcYcXGIcXGIcv9xcYcYhxcYcYcYcYcYcYcYcYcXH/cohxhxcYhxcYhxcYhxcYcYhy/3FxhxhxhxhxhxhxhxhxcYhxhxcYhxhxcYcYhxcYhy/3Fxhxhxhxhxhxhxhxhxhxcf9yiHFx/3KIcXGHGIcXGHGIcXGHGHGHGHGHGHGHGHFxiHGHFxiHFxiHFxiHFxhxiHL/cXGHGHGHGHGHGHFx/3KIcYcXGIcXGIcXGHGIcXGHGHGIcv9y/3L/cohxhxhxhxcYhxcYhxcYhxcYcYhxcYcYcYcYcYcYcYcYcXH/cohxcf9yiHFxhxiHFxhxiHL/cv9xcYcYcXH/cohxhxhxcYhxcYhxcYhy/3FxhxiHL/cv9y/3L/cv9yiHGHFx/3KIcXGIcXGIcv9xcYcYcYhy/3L/cv9yiHGHGHFxiHFx/3KHGIcXGIcv9xcYcYcYcYcYcYcYcXGIcYcXGIcXGIcXGHGIcv9xcYcYcYcYcYcXH/cohxhxcYhxcYhxcYcYhy/3Fxhxhxhxhxhxcf9yiHFx/3KIcXGHGIMyeUsehrcv9y/3L/cv9yiHGHFxiHGHFxhxiHFxhxiHL/cXGHGHFx/3L/cohxhxcYhxcYhxcYcYhxcYcYcYcYcYcYcXH/cohxhxcYhxcYcYhxcYcYcYcYcYcYcYcYcXH/cohxcYhxcYcYhxcYcYcYcYcYcYcYcXH/cohxcYhxcYhxcYcYhy/3L/cv9y/3L/cohxhxcYhxcYhxcYhxcYcYcYcYcYcYcYcYcXGIcYcXGIcv9xcYhy/3Fxhxhxhxhxcf9yiHGHFxiHFxhxiHFxhxhxhxhxhxhxhxhxcYhxcYhxcYhxcYcYcYcYcYcYcYcYcXGIcYcXGIcXGHGHGIcv9xcYcYcXH/Mp1CsXK9cXGIcXGIcv9xcYcYcYcYcYcYcYcYcXGIcXGIcXGIcv9xcYcYcYcYcYcYcXGIcYcXGIcXGDZZgbymfocv9xcYcXH/cohxhxcf9yiHFxhxiHFxhxhxhxhxhxhxcYhxhxcYhxcYcYhy/3FxhxhxhxhxcYhxhxcYhxcYhy/3FxhxhxhxhxhxhxcYhxhxcYhxcYcYhy/3L/cXFx/3L/cohxhxcU7kzDGzcYhxcYcYcYcYcYcYcYcYcXGIcXGIcXGHGIcXGHGHGHGHFx/3KIcXGIcXGIcXGHGHGHGHGHGHGHFx/3KIcXGIcv9xcYcYcYcYcYcYcYcXGIcYcXGHGIcXGHGHGHGHGHFx/3KIcXGIcXGIcXGHGHGHGHGHGHFx/3KIcXGIcXGHGHGIcv9y/3KIcYcYcXGIcXGIcv9xcYcYcYcYcYcYcXGIcXGIcXGIcv9xcYcYcYcXH/cohxhxcYhy/3FxhxiHL/cv9yiHGHGHFxiHFxhxiHFxhxhxhxhxhxcYhxhxcYhy/3FxhxhxhxhxhxhxhxcYhxcYhxcYcYcYcYcYcYcYcXGIcXGIcXGIcv9xcYcYcXH/cohxhxcYhxcYcYhy/3L/cv9y/3KIcYcXGIcXGIcv9xcYcYcYcYcXGIcYcXGIcXGHGHGIcv9y/3KIcYcXGIcXGIcXGHGHGHGHGHGHFx/3KIcXGHGIcXGHGHGHGHGHFxiHFxiHFH5cyho3L/cXGHGHFx/3KIcYcXGIcXGHGHGIcv9yiHGHGHFxiHFxiHL/cXGHGHGHGHFx/3KIcXGIcXGHGHGHGHFPBswvk3GHFxiHFxiHFxhxhxhxhxhxhxcYhxcYhxcYcYhy/3L/cv9yiHGHFxiHFxhxiHL/cv9y/3KIcYcXGIcXGIcXGHGHGHGHGHFxiHGHL/cXGIcv9xcYcYcXH/cohxcYhxcYhy/3Fxhxhxcf9yiHGHFxhxiHFxg1eRO+huxxhxcYhxcYhxcYcYcYhyiHGHGHFxiHFxiHL/cXGHGHGHFx/3KIcXGIcXGHGHGHGHGHGHGHFxiHFxhxiHL/cXGHFx/3KIcYcXGHGIcXGHGHGHGHFx/3KIcXGIcv9xcYcYcYcYcXH/cohxcYcYhxcYcYcYcXH/cohxcYhxcYcYcYcYcYcYcXH/cohxcYcYcYhy/3KIcYcXGIcXGIcXGHGHGHGHGHFxiHFxiHFxhxhxhxhxhxhxcYhxcYhy/3FxhxhxhxcYhxhxcYhy/3Fxhxhxhxcf9yiHFxiHFxhxhxhxhxhxhxcYhxcYhy/3FxhxhxhxcYhxhxcYcYhy/3Fxhxcf9yiHGHFxhxiHL/cXGHGHFxiHGHFxiHL/cXGHGHGHGHFxiHFxiHFxhxhxhxhxhxcf9yiHFxhxhxhxhxhxhxhxcYhxcYcYhy/3L/cv9yiHFxiHFxiHL/cXGHFx/3KIcYcXGHGIcv9xcYcXH/cohxcYhxcYhy/3L/cv9yiHGHFxiHFxhxhxhxhxhxhxcYhxcYcYhy/3L/cohxhxcYhxcYhy/3L/cv9yiHGHFxiHFxhxhxhxhxhxhxcYhxcYcYhy/3L/cohxhxcYhxcYcYcYcYcYcYcXGIcXGIcv9xcYcXH/cohxhy/3FxiHL/cv9y/3KIcYcXGHGIcXGHGHGHFxiHFxiHFxhxiHL/cohxhxcYhxcYcYcYhyiHGHFxiHFxiHL/cXGHFx/3KIcXGIcXGHGHGHGHGHFx/3KHGIcXGHGHGHGHFxiHFxiHFxhxhxhxhxcYhxcYhxcYcYcYcYcYcXGIcXGHGHGIcohxhxcYhxcYhy/3Fxhxcf9yiHFxiHFxhxhxhxhxhxcYhxcYcYhy/3KIcYcYcXGHGIcXGHGHFx/3KIcXGIcXGHGHGHGHFx/3KIcXGHGHGHGHGHGHFxiHFxhxhxhxhxhxhxcYhxcYcYcYcYcYcXGIcXGIcv9xcYcYcXGIcXGIcXGHGHGHGHGHFxiHFxhxhxhxhxhxhxcYhxcYcYcYcYcYcXGIcXGIcv9xcYcXH/cohxcYhxcYcYcYcXH/cohxcYhy/3L/cXFx/3KIcXGIcXGHGHGHGHFxiHFxiHFxhxhxhxcYhxhy/3FxhxhxhxhxhxcYhxcYcYcYcYcYcXGIcXGHGIcv9yiHGHFxiHFxhxhxhxhxhxcYhxcYcYcYcYcYcYcXGHGIcXGHGHFx/3KIcXGHGIcv9y/3KIcYcXGIcv9xcYcYcXGIcYcv9xcYcYcYcYcYcXGHGIcXGHGHGHFxiHFxiHFxhxhxhxcYhxcYhxcYcYcYcXGIcYcv9xcYcYcYcYcXGIcXGIcv9y/3L/cohxcYhxcYcYcYcYcXGIcXGIcXGHGHFx/3KIcXGHGIcv9yiHGHFxiHFxhxhxhxhxhxcYhy/3FxhxhxhxcYhxcYhy/3FxhxcYhxhxcYcYhy/0w5zGxjcYcXGIcXGHGHGHGHFxiHFxiHL/cXFx/3KIcXGIcXGHGHGHGHFxiHFxiHL/cv9yiHGHFxiHL/cXGHFx/3KIcXGIcv9xcYcXH/cohxcYcYhy/3L/cohxcYhxcYcYcYcYcXGIcXGIcv9y/3KIcYcXGHGIcv9y/3KIcYcXGHGHGIcohxhxcYhxcYcYcYcXH/cohy/3Fxhxhxhxcf9yhxiHFxhxhxcf9yiHFxhxhxhxhxhxcYhxcYcYcYcYcYcXGIcXGHGHGHFx/3KIcXGHGHGHGHGHFxiHL/cXGHGHFxiHGHL/cXGHGHGHFx/3KHGIcXGHGHFxiHFxiHFxhxhxhxcYhxcYhy/3Fxcf9yiHFxiHFxhxhxcf9yiHFxhxhxhxhxhxcYhxcYcYcYcYcYcXGHGIcv9y/3KIcYcv9xcYcYcYcYcXGIcXGHGHGHGHGHFxhxiHL/cv9yiHGHFxhxhxhxhxhxcYhxcYcYcYcYcXGIcXGHGHGHGHGHFxiHL/cXGHFx/3KIcXGHGIcv9yiHGHFxhxhxhxhxhxcf9yhxhxhxhxhxhxcYhy/3L/cv9yiHFxiHFxhxhxhxcYhxcYhy/3L/cohxhxcYcYcYcYcYcXGIcXGHGHGHGHFxiHFxhxhxhxcf9yiHL/cXGHGHFx/3KIcv9xcYcYcXH/cohy/3FxhxhxhxcYhxcYcYcYcYcXGIcXGHGHGHGHFxiHFxhxhxhxhxcYhxcYcYcYcYcXGIcXGHGHGHGHFxiHFxhxhxhxhxcYhxcYcYcYcXH/cocYhxcYcXH/cohxcYcYhyiHGHFxiHFxhxhxhxcYhxcYcYcYcYcYcXGHGIcv9y/3KIcXGIcv9xcXH/cohxcYhy/3L/cohxhxcYcYcYcYcYcXGIcXGHGHFx/3KIcXGHGHGHGHFxiHFxhxhxhxhxcYhxcYcYcYcXGIcXGHGHGHGHGHFxhxiHL/cv9yiHFxhxiHL/cohxcYhxcYcYcYcXGIcXGHGHGHGHGHFxhxhxhxhxhxcYhxcYcYcXH/cohxcYcYcYcYcXGIcXGHGHGHFxiHFxhxhxhxhxcYhxcYcYcYcYcXGIcXGHGHGHFxiHFxhxhxhxhxcYcYhxcYcXGIcYcv9xcYcYcXH/cocYhxcYcXGIcYcv9xcYcYcXH/cocYhxcYcXGIcYcv9xcYcYcXH/cocYhy/3L/cohxcYhxcYcYcXGIcXGHGIcohxhxcYcYhy/3KIcXGIcXGHGHGHFxiHL/cXGHGHFxiHFxhxhxhxhxcYhy/3FxhxcYhxcYhxcYcXH/cohxcYcYcYcYcXGIcXGHGHGHFxiHFxhxhxhxcYhxcYcYcYcYcXGIcXGHGHGHFxiHFxhxhxhxcYhxcYcYcYcYcXGIcXGHGHFxiHFxiHL/cv9yiHFxiHFxhxcf9yiHFxhxhxhxhxcYcYhy/3L/cohxcYcYcYcYcYcXGHGHGHGHGHFxhxiHL/cohxcYhxcYcYcXGIcXGHGHGHGHFxiHFxhxhxhxcYhxcYcYcXH/cohy/3Fxhxcf9yiHFxhxhxhxcYhxcYcYcYcYcXGHGIcv9yiHFxiHFxhxhxcYhxcYhy/3KIcYcv9xcYcYcYcXGIcv9xcXH/cohxcYcYcYcYcYcXGHGHGHGHFxiHFxhxhxhxcYhy/3FxhxcYhxcYhy/3L/cohxcYhy/3KIcYcXGHGHGHGHGHL/cXGHGHGHFxiHFxhxhxcf9yhxiHFxcf9yiHFxhxhxhxhxhy/3FxhxhxhxcYhy/3L/cv9yiHFxhxhxhxhxcYhy/3L/cohxhy/3FxhxhxcYhxcYcYcYcYcXGHGHGHGHGHFxhxhxhxhxhxcYcYcYcYcXGIcXGHGHFxiHFxiHL/cohxcYhxcYcYcXGIcXGHGHGHFx/3KHGHGHGHFxiHFxhxhxhxcYhxcYcYcXGIcXGHGHGHGHFxiHL/cv9yiHFxiHL/cv9yiHFxhxiHKIcYcv9xcYcYcXGIcXGHGHGHGHFxhxhxhxhxhxcYcYcYcYcXGIcv9xcXH/cohxcYcYcYcXGIcXGHGHFxiHFxiHL/cohxcYhxcYcYcXGIcXGHGHFxiHFxiHL/cohxcYhxcYcYcXGIcXGHGHFxiHFxiHL/cohxcYhxcYcXH/cohy/3Fxcf9yiHFxhxhxhxhxcYcYcYcYcYcXGHGHGHGHFxhxiHL/cohxcYcYhyiHGHFxhxhxhxcYhxcYcYcYcXGIcXGHFx/3KIcXGHGHGHFxiHL/cXGHFxiHFxhxhxhxcYhxcYcYcXGIcXGHGHGHGHFxhxhxhxhxcYhy/3L/cohxcYhy/3KIcYcv9xcYcYcXGIcXGHGHFxiHFxhxhxhxcYhxcYcYcYcXGHGHGHGHGHFxhxhxhxhxcYcYcYcYcYcv9xcYcYcXGIcXGHGHGHFxiHL/cv9yiHFxiHL/cv9yiHFxhxhxhxcYhy/3Fxcf9yiHFxhxhxcf9yhxiHKIcYcXGHGHGHGHFxiHFxhxcYhxcYhyiHGHFxiHL/cohxhy/3FxhxhxcYhy/3L/cohxhy/3FxhxcYhxcYcYcYcXGIcXGHGHFxiHFxhxhxhxcYcYhyiHGHFxhxhxhxhxcYcYcYcYcXGIcv9yiHGHFxhxhxhxcYhxcYcYcXGIcXGHGHGHFxiHL/cv9yiHFxhxhxhxhxcYcYcYcYcXGHGHGHGHFxiHFxhxcYhxcYhyiHGHFxhxhxhxhxcYcYhyiHFxiHFxhxcYhxcYcYcYcYcv9xcYcYcXGIcXGHGHFxiHFxhxhxhxcYcYcYcYcXGIcXGHFx/3KHGIcohxhxcYcYcYcYcXGHGHGHGHFxhxhxhxhxcYhy/3L/cohxcYcYcYcXGIcv9y/3KIcXGHGHGHGHL/cXGHGHFxiHFxhxhxcYhxcYcYcXGIcXGHGHFx/3KHGHGHGHFxiHL/cohxhxcYcYcXH/cocYcYcYcYcv9xcYcYcXGHGIcohxhxcYcYcYcXGIcXGHGHFxiHL/cv9yiHFxiHKIcYcXGHGHGHGHFxhxhxhxhy/3FxhxhxcYhxcYcYcXGIcXGHGHFxiHFxhxhxcYhxcYcYcXGIcv9xcXH/cohy/3Fxcf9yhxiHL/cohxcYhy/3KIcXGHGHGHGHFxhxhxhxhxcYcYcYcXGIcXGHGHFxhxiHL/cohxcYcYcYcXGIcXGHFx/3KHGHGHGHGHL/cXGHFx/3KHGHGHGHFxiHL/cv9yiHFxhxhxcYhxcYcYcXGIcXGHGHFxiHFxhxhxcYhxcYcYcXGIcv9y/3KIcXGHGHGHFxiHFxhxcYhxcYcYcYcXGHGHGHGHFxiHL/cohxcYhyiHGHFxhxhxhxhy/3FxhxhxcYcYhyiHGHL/cXGHFxiHFxhxhxcYhxcYcYcXGIcXGHFxiHFxhxhxhxhy/3FxhxcYhxcYcYcYcXGHGHGHGHFxhxhxhxcYhy/3L/cohxcYcYcYcXGHGHGHGHFxhxhxhxhxcYcYcYcXGIcv9y/3KIcXGHGHFxiHFxhxhxcYhxcYcXGIcXGHGHGHFxiHL/cv9yiHL/cv9yiHFxiHKIcYcXGHGHFxiHFxhxhxhxcYcYcYcXGIcXGHFxiHFxhxhxhxcYcYcYcYcXGHGHGHFxhxiHKIcXGIcv9yiHFxiHKIcYcXGHGHGHFxhxhxhxhxcYcYcYcXGIcv9y/3KIcXGHGHFxiHFxhxcYhxcYcYcYcXGIcv9yiHFxhxhxhxcYhxcYcXGIcXGHGHFxiHL/cv9yiHFxhxhxcYhxcYcYcXGIcv9y/3KIcXGHGHFxiHL/cv9yiHFxhxhxhxcYcYcYcXGIcXGHFxiHFxhxhxcYhxcYcYcXGHGHGHGHFxhxhxhxhxcYcYcXGIcXGHGHFxiHFxhxcYhxcYcYcXGIcXGHFx/3KHGHGHGHFxhxhxhxcYhxcXH/cohxcYcXGIcXGHGHGHFxiHKIcYcXGHGHGHFxhxhxhxhxcYcYcXGIcXGHGHFxiHFxhxcYhxcYcYcXGIcXGHFxiHFxhxhxcYhxcYcXGIcXGHGHFxiHFxhxcYhxcYcYcXGIcv9y/3KIcXGHGHFxhxiHKIcXGIcv9yiHFxhxhxhxcYcYcYcXGIcXFx/3KIcv9y/3KIcXGHGHFxiHFxhxcf9yhxhxhxhxcYcYcXGIcXGHGHFxiHFxcf9yiHL/cXFxiHFxhxhxhxcYcYcYcXGHGHGHGHFxhxhxhxcYcYcYcXGIcv9y/3KHGIcv9yiHFxhxhxcYhy/3KIcYcv9y/3KIcXGHGHGHFxhxhxhxcYcYcYcYcv9xcYcXGIcXGHFxiHFxhxhxhy/3FxhxcYhxcYcYcXGHGHGHGHFxhxhxhxcYcYcYcYcv9xcYcXGIcv9y/3KIcXGHFx/3KHGHGHGHFxhxhxhxcYcYcYcXGIcXFx/3KIcv9yiHGHL/cv9yiHFxhxhxcYhxcYcXGIcXGHGHFxhxhxhxhxcYcYcXGIcXGHFxiHFxhxhxcYhy/3KIcXGIcohxcYhy/3KIcXGHGHFxiHL/cohxcYhyiHGHL/cXFxiHFxhxhxcYhxcYcXGIcXGHFxiHFxhxhxcYhy/3KIcXGHGHGHFxhxhxhxcYhy/3KIcXGHGHFxiHL/cv9yiHL/cv9yiHL/cXFxiHFxhxhxcYhxcXH/cocYhyiHFxiHL/cohxcYcXH/cocYcYcYcXGHGHFxiHFxhxcYhxcYcXGIcXGHGHFxiHL/cohxcYcYcYcXGHGHGHFxhxhxhxcYcYcYcXGIcv9yiHFxhxhxhxcYcYcXGIcXGHFxiHFxhxcYhxcYcYcXGHGHGHGHFxhxhxcYhy/3KIcXGHGHGHFxhxhxhxcYhyiHGHL/cXFxiHFxhxhxcYhy/3KIcXGHGHGHFxhxhxhxcYcYcXGIcXGHGHFxhxhxhxcYcYcYcYcv9xcXGIcXGHGHGHL/cXGHFxhxiHKIcXGHGHGHFxhxhxhxcYcYcYcXGHGHGHFxhxhxhxcYhy/3KIcXGHGHFxhxhxhxhy/3Fxcf9yhxhxhxhxcYcYcXGIcv9yiHFxhxhxhxcYcYcYcXGHGHGHFxhxhxcYhxcYcYcXGHGHGHFxhxhxhxcYcYcYcXGHGHGHFxiHL/cohxcYcXGIcXGHGHFxhxhxhxhy/3FxcYhxcYcYcXGIcv9yiHFxhxhxcYcYcYcYcv9xcXGIcXGHGHFxiHL/cohxcYcYcXGIcv9yiHFxhxhxcYcYcYcYcXGHGHFxhxhxhxhy/3FxcYhxcYcYcXGIcv9yiHFxhxhxcYcYcYcXGIcv9yiHFxhxhxcYcYcYcXGHGHGHFxiHL/cohxcYcXGIcXGHFxiHFxhxcYhxcYcYcv9xcYcXGIcXGHFxiHFxhxcYhy/3KIcXGHGHGHFxhxhxcYhxcXH/cocYcYcYcv9xcXH/cocYcYcXGIcv9yiHFxhxcYhxcYcYcXGHGHGHFxhxhxhxcYcYcYcXGHGHFxiHFxcf9yhxhxhxhxcYcYcXGHGHGHGHL/cXFxiHFxhxhxcYcYcYcXGHGHGHFxhxhxcYhxcYcXGIcv9yiHFxhxhxcYhy/3KIcXGHFxiHFxhxhxcYcYcYcXGHGHFxiHFxhxcYcYhyiHFxhxhxcYcYcYcXGIcv9yiHL/cv9yiHL/cohxcYcYcYcXGHGHFxhxhxhxhy/3L/cohxcYcXGIcXGHFxiHL/cohxcYcYcXGIcv9yiHFxhxhxcYcYcYcXGHGHFxiHFxcf9yhxhxhxcYhy/3KIcXGHFxiHFxhxcYhy/3KIcXGHGHFxiHL/cohxcYcXGIcXGHFxiHFxcf9yhxhxhxcYhy/3KIcXGHFxiHFxhxcYhy/3KIcXGHGHFxhxhxhxcYhyiHFxhxhxhxcYcYcXGHGHGHFxiHKIcXGHGHGHFxhxhxcYhy/3KIcXGHFxiHFxhxcYcYhyiHFxhxhxcYcYcYcXGHGHGHL/cXGHFxhxhxhxcYhyiHFxiHKIcXGHGHFxiHL/cohy/3L/cohy/3KIcXGHGHFxiHKIcXGIcohxcYcYcYcv9xcXGIcXGHFxiHFxhxcYhy/3KIcXGHFxiHFxhxcYhy/3KIcXGHGHFxhxhxhxcYcYcXGIcv9yiHFxhxcYhxcYcXGIcv9yiHFxhxcYhxcYcXGIcv9yiHFxhxcYhxcYcXGIcv9yiHFxhxhxcYcYcYcXGHGHFxhxhxhxcYhyiHFxhxhxcYhy/3KIcv9y/3KHGHGHGHFxhxcYhxcYcXGIcv9yiHFxhxhxcYcYcXGIcv9yiHFxhxcYhxcYcXGIcohxhy/3L/cohy/3KIcXGHGHFxhxhxhxcYcYcXGHGHGHFxhxhxhxcYcYcXGHGHGHFxhxhxcYhy/3KIcXGHFxiHL/cohxcYcXGIcXGHFxhxhxhxhy/3L/cocYcYcYcXGHFxiHFxhxcYcYcYcXGIcohxcYcYcYcv9xcXGIcv9y/3KHGHGHFxhxhxhxcYcYcXGIcohxcYcYcYcXGHFxiHFxhxcYhy/3KIcv9y/3KHGIcohxcYcXGIcXFx/3KHGHGHFxhxhxhxcYcYcXGHGHFxiHFxcf9yhxhxhxcYcYcXGHGHGHFxhxhxhy/3FxcYhxcYcXGHGHGHFxiHKIcXGHGHFxiHKIcXGHGHFxiHKIcXGHGHGHL/cXFxiHL/cohxcYcYcXGHGHFxiHKIcXGIcohxcYcYcXGHGHFxiHL/cohy/3L/cocYcYcXGHGHGHFxhxhxcYcYcYcv9xcXGIcXGHFxiHL/cohxcXH/cocYcYcXGIcohxcYcYcXGHGHGHFxhxhxcYcYcXGIcXFxiHFxhxcYcYcYcXGIcohxcYcYcXGHGHFxiHL/cohy/3KIcXGHGHFxhxhxcYhyiHFxhxhxhy/3L/cohy/3KIcXGHFxiHL/cohxcYcXGIcohxhy/3KIcXGHGHFxhxhxhy/3FxcYhxcXGIcXGHGHFxhxhxcYcYcYcXGHGHFxhxhxhxcYcXGIcXGHFxiHKIcXGHGHGHFxhxcYhy/3KIcXGHFxiHL/cohy/3KIcXGHGHFxhxhxcYhyiHFxhxhxcYhyiHFxhxhxcYcYcYcv9xcXGIcv9yiHFxhxcYhy/3KIcXFx/3KHGHGHFxhxhxcYhyiHFxhxhxcYcYcYcXGHFxiHFxhxcYcYcYcXGHGHFxhxhxcYhyiHFxhxhxhy/3L/cocYcYcXGHGHGHFxhxcYhxcXGIcXGHFxiHKIcXGHGHGHFxhxcYcYcYcXGIcohxcYcXGIcXFxiHFxhxcYhyiHFxhxhxhy/3L/cocYcYcXGHGHGHL/cv9yhxhxhxcYcYcYcXGHFxiHL/cohy/3L/cocYcYcXGHGHFxhxhxcYhy/3KHGHGHGHL/cohxcYcYcXGHGHFxhxhxhy/3FxcYhy/3KIcXGHFxhxhxhxcYcYcXGHGHGHFxhxcYhxcXGIcXGHFxhxhxhxcYcYcXGHGHGHL/cv9yhxhxhxcYcYcYcXGHFxiHKIcXGIcohxcYcXGHGHGHFxhxhxcYhyiHFxhxhy/3FxcYhxcYcXGHGHGHFxhxhxcYcYcXGHGHGHFxhxcYhxcXGIcXGHFxhxhxhxcYcYcXGHGHFxiHKIcXGHGHFxhxhxcYcYcXGIcohxcYcYcXGHGHFxhxhxhxcYcXGIcXFxiHFxcf9yhxhxcYhxcXGIcv9yiHL/cohxcYcXGIcv9yiHL/cohxcXH/cocYcYcXGHFxiHFxcYhxcYcXGHGHGHFxhxhxcYcYcXGHGHFxiHKIcXGHGHFxhxhxcYcYcXGIcohxcYcYcXGHGHFxhxhxcYcYcYcXGHFxiHFxcYhxcXGIcXGHFxhxhxhxcYcYcXGHGHFxhxhxcYhyiHFxhxhxcYcYcXGHGHFxhxhxcYhy/3KHGHGHFxhxhxcYcYcXGIcohxcYcXGIcXFxiHL/cohxcXH/cocYcXGIcv9yhxhxhxcYcYcXGHGHGHL/cv9yhxhxhxcYcXGIcXFxiHFxhxcYcYcXGIcv9yhxhxhxcYcYcXGHGHFxhxhxhy/3L/cocYcYcXGHGHFxhxhxcYcYcXGHGHGHFxhxcYcYcYcXGHGHFxhxhxcYcYcXGIcohxcYcXGIcv9yiHKIcXGHGHGHL/cohxcYcXGHGHGHFxhxcYhy/3KIcv9yiHL/cohxcYcXGHGHGHL/cv9yhxhxhxcYcYcXGHGHFxhxhxcYhyiHFxhxcYcYcYcXGHGHFxhxcYhxcXGIcXGHFxhxhxcYcYcYcXGHFxiHKIcXGHGHFxhxhxcYcYcXGHGHFxiHKIcXGHFxhxhxhxcYcXGIcXFxiHL/cohy/3KIcv9yiHFxhxcYcYcYcv9y/3KHGHGHFxhxcYhy/3KIcohxcYcYcYcv9yiHFxcf9yhxhxcYcYcYcXGHFxiHKIcXGHGHFxhxhxcYcYcXGHGHFxhxhxcYcYcXGHGHGHFxhxcYcYcYcv9xcXGHGHGHFxhxhxcYcXGIcXFxiHL/cohxcXGIcXFx/3KHGHFxhxhxhy/3KIcXGHFxiHKIcXGHGHL/cXFxiHKIcXGHGHFxhxhxcYcYcXGHGHFxhxhxcYcYcXGHGHFxiHKIcXGHFxhxhxcYhyiHFxhxcYhyiHFxhxhxcYcXGIcohxcYcYcXGHGHL/cXFxiHFxcYhy/3KIcv9yiHL/cohy/3KIcXFxiHFxhxcYcYcXGHGHGHL/cohxcYcXGHGHFxiHKIcXGHFxhxhxhxcYcXGHGHGHFxhxcYcYcYcXGHFxiHL/cocYcYcXGHFxiHKIcXGHGHFxhxcYhy/3KHGHGHFxhxhxcYcXGIcXFxiHL/cocYcYcXGHGHFxhxhxcYcXGIcXFxiHL/cohy/3KHGHGHFxhxhxcYcYcXGHGHFxhxhy/3FxcYhxcXGIcv9yiHKIcXGHGHFxhxhxcYcYcXGHFxiHFxcYhy/3KHGHGHFxhxhxcYcYcXGHFxiHL/cocYcYcXGHGHFxhxcYhyiHFxhxhxcYcXGIcohxcYcYcv9y/3KHGHGHFxhxcYcYcYcXFx/3KHGHGHL/cohxcYcXGHGHGHL/cohxcYcXGHGHFxhxhxhy/3KIcXFxiHFxcYhxcXGIcXFxiHFxcYhxcXGIcv9yhxhxhxcYcYcXGHFxiHL/cocYcYcXGHFxhxhxhxcYcXGHGHGHL/cohxcYcXGHGHFxhxhxhy/3KIcv9yiHL/cohy/3KIcohxcYcYcXGHGHFxhxcYcYcYcXGHFxiHKIcXGHFxhxhxcYhyiHFxcYhxcXH/cocYcXGHFxiHFxcYhy/3KHGHGHFxhxcYhyiHFxhxcYhyiHFxhxcYcYcXGHGHFxhxhxcYcYcXGHGHFxhxhxcYcXGHGHGHFxhxcYcYcYcXFx/3KHGHFxhxhxcYcYcXGHGHFxhxhxcYcXGIcohxcYcXGIcohxcYcXGHGHFxhxhxcYcYcXGHGHFxhxhy/3FxcYcYcYcXGHFxhxhxcYhyiHL/cohy/3KIcv9yhxhxhxcYcXGIcohxcYcXGHGHGHL/cohy/3KIcv9yhxhxhxcYcYcv9y/3KHGHFxiHKIcv9yiHFxcYhy/3KIcohxcYcYcv9yiHFxhxcYcYcXGHGHFxhxhxcYcYcXGHFxiHKIcXGHFxhxhxcYcYcXGHGHFxhxhxcYcXGIcohxcYcXGHGHFxhxhxcYcYcXGHGHFxhxcYcYcYcv9yiHFxhxcYcYcXGHFxiHKIcXGHFxiHKIcXGHFxhxhxcYcXGIcv9yhxhxhxcXH/cocYcXGHGHFxhxhxcYcXGIcohxcYcXGHGHFxhxhxcYcYcXGHFxiHKIcXGHFxhxhxcYcYcXGHGHFxhxcYcYcYcv9yiHFxcYhxcXGIcv9yhxhxhy/3KIcXGHFxhxhy/3FxcYhyiHFxhxcYcYcXGHGHFxhxhxcYcXGIcohxcYcXGHGHFxhxhy/3FxcYcYcYcv9yiHFxcYhxcXGIcohxcYcXGIcohy/3KIcv9yhxhxhxcYcXGHGHFxhxhxcYcYcXGHFxiHKIcXFxiHFxcYhy/3KHGHGHFxcf9yhxhxcYcYcXGHFxhxhxhxcXGIcXFxiHFxcYhyiHFxhxcYcYcXGHGHFxhxcYhyiHFxhxcYcYcXGHFxiHL/cocYcXGHGHFxhxhxcYcXGIcohxcYcXGHFxiHFxcYcYcYcv9yiHFxcYhy/3KHGHGHL/cohxcXGIcXFxiHKIcXGHFxhxhxcYcYcv9y/3KHGHFxhxhxcYcYcXGHFxiHKIcXFxiHL/cocYcYcXGHFxhxhxcYcXGIcv9yhxhxcYcYcXGHGHFxhxcYcYcXGHGHFxhxhxcYcXGHGHFxhxhxcYcYcXGHFxhxhxcYcYcXGHFxiHKIcXFxiHFxcYhyiHFxhxcYcYcXGHFxiHKIcXGHFxhxhxcYcXGHGHGHL/cohy/3KHGHGHL/cohxcXGIcv9yhxhxhy/3KIcv9yhxhxhxcXGIcXFxiHFxcYcYcYcv9yiHL/cocYcYcXGHFxhxhxcYcXGHGHGHL/cohy/3KHGHGHL/cohxcXGIcohxcYcXGHGHFxhxhxcYcXGHGHFxhxhxcYcXGHGHFxhxhxcYcXGIcohxcXGIcv9yhxhxcYcYcXGHGHFxhxcYcYcXGHGHFxhxcYhyiHL/cocYcYcXGHFxhxhxcYcXGHGHGHL/cocYcYcXGHFxhxhxcYcYcXGHFxhxhxcYcYcv9yiHFxhxcYcXGIcohxcYcXGHFxiHL/cocYcXGHGHFxhxcYcYcXGHGHFxhxcYcYcXGHGHFxhxcYcYcXGHGHFxhxcYhyiHL/cocYcYcv9yiHL/cocYcYcv9yiHL/cocYcYcv9yiHKIcXGHFxhxhxcYcYcXGHFxhxhxcYcXGIcohxcXGIcv9yhxhxcYcYcXGHFxiHKIcv9yhxhxhy/3KIcv9yhxhxhy/3KIcv9yhxhxcYcYcXGHGHFxcf9yhxhy/3FxcYcYcXGHGHFxhxcYcYcXGHGHFxhxcYcYcXGHFxhxhxhy/3KHGHGHL/cohxcXGHGHGHL/cohyiHFxhxcYcYcXGHFxhxhxcYcYcXGHFxhxhxcYcYcXGHFxhxhy/3L/cocYcXGHGHL/cohxcYcv9xcXGHGHFxhxhxcYcXGHGHFxhxhxcXH/cocXGIcv9yhxhxcYcXGIcohxcXGIcohxcYcXGHGHL/cohxcXGIcXFxhxhxcYcYcXGHFxhxhxcYcXGHGHFxhxhxcYcXGHGHFxhxhy/3KIcv9yhxhxcYcYcXGHGHFxcYhxcXGHGHGHKIcXGHGHL/cohy/3KHGHFxhxhxcYcXGHGHFxhxhxcXGIcXFxiHKIcXFxiHKIcXGHFxhxcYhyiHFxcYhyiHFxcYhy/3KHGHFxhxhxcYcXGHGHFxhxcYcYcXGHFxiHKIcv9yhxhxhy/3KHGHGHFxcYhy/3KHGHFxhxhxcYcXGHGHFxhxcYcYcXGHGHL/cohy/3KHGHFxhxhxcYcXGHGHFxhxhy/3KIcv9yhxhxcYcYcXGHFxhxhxcYcXGHGHFxhxcYhyiHKIcXGHFxhxhxcYcXGHGHFxhxcYcYcXGHFxhxhxcYcYcXFxiHFxcYcYcYcv9yhxhxcYcYcXGHGHL/cocYcYcXFxiHFxcYcYcXGHGHFxhxcYcYcv9yiHFxcYhyiHFxcYhyiHFxhxcYcXGHGHFxhxhy/3KIcXFxhxhxcYcYcXGHFxhxhxcXH/cocXGIcohxcXGIcv9yhxhxcYcXGHGHFxhxcYhyiHKIcXGHFxhxcYcYcXGHGHFxhxcYcYcv9yiHFxcYcYcYcv9yhxhxcYcYcXGHFxhxhxcYcXGHGHFxhxcYcYcXGHFxhxhxcYcYcv9yhxhxhxcXGIcohxcYcv9xcXGHGHFxhxcYcYcXGHGHFxcYhy/3KHGHFxhxcYcYcXGHGHFxcYhy/3KHGHFxhxcYcYcXGHGHFxcYhy/3KHGHFxhxcYcYcXGHGHFxcYhy/3KHGHFxhxcYcYcXGHGHL/cocYcYcXFxiHKIcXGHL/cv9yhxhxcYcXGHGHFxhxcYcYcXGHFxhxhxcXH/cocXGIcohxcXGHGHGHKIcXGHFxhxhxcXGIcXFxhxhxcYcYcXFxiHL/cocYcXGHFxhxhxcYcYcv9yhxhxhy/3KHGHGHL/cocYcXGHGHFxhxcYcYcXFxiHFxcYcYcXGHGHFxcYhy/3KHGHFxhxcYcYcXGHFxhxhxcYcXGHGHL/cohxcXGHGHFxhxhxcXGIcv9yhxhxcYcXGHGHFxhxcYcYcXGHFxhxcYhyiHKIcXGHFxhxcYcYcXGHGHL/cocYcXGHGHFxhxcYcYcXFxiHFxcYcYcXGHFxhxhxcYcYcohxcYcXGHGHFxhxcYcXGHGHFxhxhy/3KHGHGHL/cocYcXGHGHFxhxcYcXGHGHFxhxcYhyhxhxcYcYcXGHFxhxcYhyiHKIcXFxiHKIcXFxiHKIcohxcYcXGHFxhxhxcYcXGHGHFxhxcYcYcv9yiHKIcXGHL/cv9yhxcYhyiHL/cocYcXGHFxhxhxcYcXGHGHFxhxcYcXGHGHFxhxhy/3KHGHFxhxhxcYcXGHFxhxhxcYcXGHGHFxhxcYcXGHGHFxhxhy/3KHGHFxhxhxcYcv9xcXGHGHFxhxcYcYcv9yiHKIcXGHL/cv9yhxcYhyiHKIcXGHFxhxcYcYcv9yiHL/cocYcXGHFxhxhxcYcXGHFxhxhxcYcXGHGHFxhxcYcXGIcocYcYcv9yhxhxcYcYcXFxiHKIcXFxhxhxcYcYcXFxiHKIcv9yhxhxcYcYcv9yhxhxcYcYcXGHFxhxcYcYcXGHFxhxcYcYcXGHFxhxhxcYcXGHFxiHKHGHFxhxhxcYcXGHFxhxhxcYcXGHFxhxhxcYcXGHGHFxhxcYcXGHGHFxhxcYcXGIcocYcYcv9yhxhxcYcYcv9yhxhxcYcYcXFxiHKIcXFxhxhxcYcYcXFxhxhxcYcYcXFxiHKIcXFxhxhxcYcYcv9yhxhxcYcYcv9yhxhxcYcYcXFxiHKIcXFxhxhxcYcYcv9yhxhxcYcXGHGHFxhxcYcYcXFxiHKIcv9yhxhxcYcXGHGHFxcYhy/3KHFxiHKIcohxcXGIcohy/3KHGHFxcf9yhxcYcYcXGHFxhxhxcXGIcohxcXGHGHFxhxcYcYcXGHFxhxcYcYcXGHL/cXFxhxhxcXGIcXFxhxhxcXGIcXFxhxhxcYcXGHFxhxhxcYcXGHFxhxhxcYcXGHGHL/cocYcYcohxcXGIcohxcXGHGHFxhxcYcXGHGHFxhxcYcYcXFxiHKIcohxcYcv9yiHFxcYcYcXGHFxhxcYcYcXGHFxhxcYhyhxhxcYcYcv9yhxhxcYcYcv9yhxhxcYcXGHGHFxhxcYcXGHGHFxcYhyiHFxcYcYcXGHFxhxhxcYcv9yiHFxcYcYcXGHFxhxcYcYcXGHFxhxcYcYcXGHFxhxcYcYcXGHFxhxcYcXGIcocYcYcohxcXGIcohy/3KHGHFxcYhxcXGHGHL/cohyiHFxcYcYcXGHFxhxhy/3KHGHFxhxhy/3KHGHFxhxhyiHFxhxcYcXGHFxhxhxcYcXGHGHL/cocYcXGHFxhxhxcXGIcohxcXGHGHFxhxcYcXGHGHFxcYhyiHFxcYcYcXGHFxhxcYcYcXGHFxhxcYcYcXFxiHKIcohxcYcv9yiHKIcXFxhxhxcYcXGHGHL/cocYcXGHFxhxhxcXGIcohxcXGHGHFxcYhyiHFxcYcYcXGHFxhxcYcYcXGHFxhxcYcXGHGHFxhxcYcXGHGHFxhxcXH/cocXGHGHFxhy/3FxcYcXGHGHFxhxcYcXGHGHFxhxcXH/cocXGHGHFxcYhy/3KHFxhxhxcYcXGHFxhxhxcXGIcohyiHFxcYcYcXGHFxhxhy/3KHGHFxhxcYcYcXFxhxhxcYcYcohxcYcv9yiHKIcXFxhxhxcYcXGHFxhxhxcYcv9yiHFxcYcYcv9yhxhxhyiHFxcYcYcXGHFxhxhy/3KHGHFxhxcYcXGHGHFxhxcYcXGHFxhxhxcYcv9yiHFxcYcYcXFxiHKIcv9yhxcYhyhxhxcYcYcXFxhxhxcYcXGHFxhxhxcYcv9yiHL/cocXGHGHFxhxcYcXGHGHFxcYhyiHKIcv9yhxhxcXGIcohxcXGHGHL/cohyiHKIcXFxhxhxcYcXGHGHKIcXGHL/cohyiHFxcYcYcXFxiHKIcXFxhxhy/3KIcohyiHFxcYcYcXGHFxhxcYcXGHGHFxhxcYcXGHFxhxhxcXGHGHFxhxhy/3KHGHL/cohyiHKIcXFxhxhxcYcXGHFxhxhy/3KHGHFxhxcYcXGHGHFxhy/3KIcohxcXGHGHL/cohyiHKIcXFxhxhxcXGIcohxcXGHFxiHKHGHFxhxcYcYcv9yhxhxcYcXGHFxhxhy/3KHGHFxhxcYcXGHGHFxcYcYcXGHFxhxhy/3KHGHFxcYhyiHFxcYcXGIcocYcXGHFxhxhyiHFxhxcXGIcohxcXGHGHL/cocYcXGHFxhxhy/3KHGHFxhxcYcXGHFxhxhy/3KHGHFxhxcYcYcv9yhxhxcXGIcohy/3KHFxhxhxcYcXGHFxhxcYcXGHGHFxhxcXGIcv9yhxcYcYcXFxiHKHGHGHKIcXFxhxhxcYcXFxiHFxcYcXGHGHFxhxcXGIcv9yhxcYcYcv9yhxhxcYcXGHGHKIcXFxiHKHGHFxhxcYcYcXFxhxhxcYcv9yiHFxcYcXGHGHFxcYhyiHKIcohxcXGHGHFxhy/3KIcohxcXGHGHL/cocYcXGHFxhxcYcYcv9yhxhxcXGIcohyiHFxcYcYcXFxhxhxcYcXGHGHKIcXFxhxhxcYcXGHFxhxcYcYcv9yhxhxcXGIcohy/3KHFxhxhxcXGHGHFxhxcYcXGHGHL/cocYcXFxiHKIcohy/3KHFxhxhxcYcv9yiHKIcohxcXGHGHFxcYcYcXGHFxhxcYcYcXFxhxhxcXGIcohyiHKIcXFxhxhy/3KHGHFxhxcYcXGHGHKIcXFxiHKHGHFxhxcYcXGHGHL/cocYcXFxiHKHGHFxhxhyiHFxcYcYcXGHFxcYhyiHFxcYcXGHGHFxcYcYcXGHFxhxcYcXGHGHFxcYcYcXFxiHKHGHGHKIcv9yhxcYcYcXGHL/cohyiHKIcv9yhxcYcYcXFxiHKHGHFxhxcYcYcohxcXGHGHFxhy/3KIcohyiHKIcXFxhxhxcXGHGHFxhxcYcXGHFxhxhy/3KHGHL/cocYcXGHFxhxcYcXGHGHKIcXFxiHKHGHFxhxcYcXGHFxhxcYcYcXFxhxhxcYcXFxiHKIcXFxhxcYcYcv9yhxhy/3KHGHFxhxcYcXGHGHKIcXFxhxhxcYcv9yhxhxcYcXGHGHKIcXFxhxhy/3KHGHFxhxcXGIcohxcXGHFxhxhy/3KHGHFxcYhyhxhxcYcXGHGHKIcXFxhxhy/3KHGHFxhxcXGIcohyiHFxcYcXGHGHFxcYcYcXGHFxhy/3KIcohxcXGHFxhxhy/3KHGHFxcYcYcXGHFxhxcYcXGHFxhxhy/3KHGHL/cocYcXGHL/cohyiHKIcohxcXGHFxhxhxcXGIcocYcXGHFxcYhyiHFxcYcXGHFxhxhxcXGHGHFxhy/3KIcocYcXGHFxhxhyiHFxcYcYcohxcYcv9yhxhxcYcXGHFxhxcYcXGHFxhxhy/3KHFxhxhxcYcv9yhxhxcYcXGHFxhxcYcXGHGHKIcXFxhxhxcXGHGHFxhy/3KIcocYcXGHFxhxhyiHL/cocXGHGHFxcYcYcXFxiHKHGHFxhxcYcXGHFxhxcYcYcohxcXGHGHL/cocYcXFxhxhxcYcXGHFxcYhyiHFxcYcXGHFxhxhy/3KHFxhxhxcYcv9yhxhxcYcXFxiHKIcohyiHKIcXFxhxcYcYcv9yhxhy/3KHGHFxcYcYcXGHFxhxcYcv9yiHL/cocXGHFxhxcYcYcv9yhxhyiHFxhy/3KHGHFxcYhyhxhxcYcXGHFxhxcYcXGHGHKIcv9yhxcYcYcv9yhxhy/3KHGHFxcYcYcXGHFxhxcXGIcohyiHKIcohxcXGHFxhxcYcYcv9yhxcYcYcXFxhxhxcYcv9yhxhxcYcXFxiHKIcocYcXGHFxhxcYcYcohy/3KHFxhxcYcYcXFxhxhy/3KHGHL/cocYcXFxhxhxcYcXGHL/cohyhxhxcYcXGHFxhxcYcXGHGHKIcohxcXGHFxhxhxcXGHFxhxhxcXGHGHFxcYcYcXGHFxcYcYcXGHFxcYhyhxhxcYcXGHFxhxcYcXGHFxhxcYcXGHFxhxhyiHL/cocXGHFxhxhxcXGHFxhxhxcXGHGHFxcYcYcXFxhxhxcYcv9yhxhxcYcv9yhxhxcYcXGHFxcYhyiHKHGHFxhxcYcXGHFxhxcYcXGHFxhxhyiHKIcXFxhxcYcXGHGHKIcXFxhxcYcYcXFxhxcYcYcXFxhxhy/3KHGHL/cocYcv9yhxhy/3KHGHFxcYcYcXGHL/cocYcXFxiHKHGHFxhy/3KHGHFxhxcYcXFxiHKHGHFxhxcYcXGHL/cohyiHKHGHFxhxcYcXGHFxhxcYcXGHFxhxcYcXGHFxhxcYcXGHFxhxcYcXGHFxhxcYcXGHFxhxcYcYcohyiHL/cocXGHFxhxcYcXGHFxhxhyiHKIcXFxhxcYcXGHFxhxhyiHL/cocXGHFxhxcYcYcohyiHFxcYcXGHFxhxcYcYcohy/3KHFxhxcYcXGHFxhxhyiHKIcXFxhxcYcXGHFxhxcYcYcohyiHKIcohxcXGHFxhxcYcXGHFxhxcYcXGHFxhxcYcXGHFxhxcYcXGHFxhxcYcXGHFxhxcXGIcohyhxhxcYcXGHFxhxcXGIcohyhxhxcYcXFxiHKHGHFxhxcXGHGHFxhxcXGHGHFxhy/3KHGHFxcYcYcXFxhxhxcXGHGHFxcYcYcXFxhxhyiHFxcYcYcohxcXGHFxhxhy/3KHFxhxcYcXGHGHKIcohyiHFxcYcXGHFxhxcYcv9yiHKIcocYcXGHFxhxcXGIcocYcXGHFxcYcYcXGHL/cocYcXFxhxhxcXGHGHL/cocXGHGHL/cocXGHGHKIcv9yhxcYcXGHFxhxcYcXGHFxhxcYcXGHFxhxcXGIcocYcXGHFxcYhyhxhxcXGHGHFxcYcYcXFxhxhy/3KHFxhxhyiHFxcYcXGHFxhxcYcXGHFxhxcYcXGHFxhxcYcXFxiHKHGHFxcYhyhxhy/3KHGHL/cocXGHGHFxcYcXGHGHKIcohxcXGHFxhxcYcv9yiHKIcocYcXGHL/cocYcXFxhxhxcXGHGHFxcYcYcohxcXGHFxhxcYcXGHFxhxcYcXGHFxhxcYcv9yhxhxcYcv9yhxhy/3KHGHKIcXFxhxcYcYcohyiHKIcohyiHKHGHFxhxcYcv9yhxhxcXGHGHFxcYcYcohxcXGHFxhxcYcXGHFxhxcYcXGHFxhy/3KHGHFxcYcYcXFxhxhxcXGHFxhxhyiHKIcXFxhy/3KIcocYcXGHFxcYhyhxhy/3KHFxhxhy/3KHFxhxcYcXGHFxhxcYcXGHL/cocYcXGHL/cocXGHGHFxcYcXGHGHKIcohyiHKHGHFxhxcYcv9yhxhy/3KHGHKIcXFxhxcYcXGHFxhxcYcXGHFxcYhyhxhxcXGHGHL/cocXGHGHKIcohyiHKIcocYcXGHL/cocYcXFxhxhyiHFxcYcXGHFxhxcYcXGHFxcYcYcXGHL/cocXGHGHFxcYcXGHFxhxcYcXGHFxhy/3KHGHFxcYcYcXFxhxcYcXGHGHKIcocYcXGHFxcYhyhxhyiHFxcYcXGHGHKIcohyhxhxcYcXFxhxhxcXGHGHL/cocXGHFxhxcYcXGHFxcYcYcXGHL/cocXGHGHKIcXFxhxcXGIcocYcXGHFxcYcYcv9yhxcYcXGHFxhxcYcXGHFxcYcYcXGHKIcXFxhxcYcXGHFxhxcYcXGHFxcYcYcXFxhxhyiHKIcXFxcYhyhxhxcYcXFxhxhy/3KHFxhxcYcXGHFxhxcYcv9yhxhy/3KHFxhxhyiHKIcocYcXGHFxcYcYcXFxhxcYcYcohyiHKHGHFxhy/3KHGHKIcXFxhxcYcXGHFxcYhyhxhxcXGHGHKIcv9yhxcXGIcocYcXGHL/cocXGHGHKIcohyiHKHGHFxcYcYcXFxhxhyiHKIcocYcXGHFxcYcYcXFxhxcYcXGHFxhxcYcXFxhxhxcXGHFxhxhyiHKIcocYcXFxhxhxcXGHFxhxhyhxhxcYcXGHL/cocXGHGHKIcXFxcYhyhxhxcYcv9yhxcYcXGHFxhxcYcXGHFxcYcYcv9yhxcYcXGHFxhxcXGIcocXGHGHFxcYcXGHFxhy/3KHGHFxcYcYcohyiHKIcocYcXGHL/cocXGHFxhxcYcXGHFxhy/3KHFxhxhyiHFy/3KIcocYcXFxhxhyiHFxcYcXFxiHKHGHL/cocXGHFxhxcYcXGHFxhy/3KHFxhxhyiHKHGHFxhxcXGHGHFxcYcXGHFxhxcXGHGHFxcYcYcv9yhxcXGIcocYcXFxhxhy/3KHFxhxcXGIcocYcohxcXGHFxhxcYcXFxhxhxcXGHFxhxcYcXGHFxhy/3KHFxhxhyiHKIcocYcXFxhxhxcXGHFxhxcXGIcocYcv9yhxcYcXGHFxhy/3KHGHL/cocXGHFxhxcXGIcocXGHGHKIcohyiHKHGHL/cocXGHFxhxcYcXFxhxhxcXGHFxhxcYcXGHFxcYcYcohxcXGHFxcYhyhxhyiHFxcYcXGHFxcYhyhxcYcYcohyiHKHGHFxcYcYcohyiHKHGHFxhy/3KHFxhxcYcXGHL/cocYcohxcXGHFxcYcYcXFxhxhxcXGHFxcYhyhxhy/3KHFxhxcYcXFxhxhxcXGHFxhxcYcXGHFxcYcYcXFxhxcYcXFxhxhxcXGHGHKIcocYcXGHL/cocXGHFxhxcYcXFxhxhy/3KHFxhxcXGHGHFxcYcYcohyhxhxcYcohxcXGHFxhxcXGHGHFxcYcYcocYcXGHFxcYcYcohyiHKHGHFxcYcYcohyiHKHGHFxcYcYcohyiHKHGHL/cocXGHFxhxcYcv9yhxcYcXGHFxhxcYcXFxhxcYcXGHFxhxcXGHGHFxcYcXGHL/cocYcXFxhxcYcXGHL/cocYcohyiHKIcocYcv9yhxcYcXGHL/cocYcohyiHKIcocYcv9yhxcYcXFxiHKHFxhxhyiHKHGHFxcYcYcohyiHKHGHFxcYcXGHFxhxcXGHGHFxcYcXGHL/cocYcXFxhxcYcXGHL/cocXGHGHKHGHFxhy/3KHFxhxcYcXFxhxhxcXGHFxhxcXGHGHFxcYcXGHFxhxcXGHGHKIcocYcXGHL/cocXGHFxhy/3KHGHKIcohyhxhxcXGHGHKHGHFxhxcXGHFxhxcYcXGHL/cocXGHFxhxcYcv9yhxcYcXGHFxhy/3KHFxhxcYcXGHL/cocXGHFxhxcYcv9yhxcYcXGHFxcYcYcXFxhxcYcXFxhxhxcXGHFxhy/3KHGHKIcohyhxhxcXGHFxhxcYcXGHKIcXFxhxcXGHGHFxcYcXGHFxhxcXGHGHKIcocYcXFxhxhyiHKHGHFxcYcXGHFxhxcYcohxcXGHFxcYhyhxcYcXGHFxhxcXGHFxhxcYcXGHFxcYcXGHFxhxcXGHGHKIcohyhxhy/3KHFxhy/3KHGHKIcohyhxhxcXGHFxhxcYcv9yhxcYcXGHFxhy/3KHFxhxcYcv9yhxcYcXGHFxhxcXGHFxhxcYcXFxhxhyiHKIcocYcohyiHKHGHFxcYcXGHFxhy/3KHFxhxcYcXFxhxhy/3JxiHKHGHKIcXFxcYcYcXFxhxcYcXGHFxcYcXGHFxhxcXGHGHKIcocYcXFxhxcYcXGHFxcYcYcohyhxhxcXGHFxhxcYcv9yhxcYcXGHFxcYcXGHFxhxcYcXFxhxcYcXGHL/cocXGHFxhxcXGHGHKHGHFxhxcXGHFxhxcYcv9yhxcYcXGHL/cocXGHFxhxcXGHGHKIcohyhxcYcYcocYcXFxhxhyhxhxcYcohyiHKHGHFxcYcXGHFxcYcYcXFxcYhyhxhyiHKIcocYcohyiHKHGHL/cocXFxhxhxcXGHFxhxcXGHGHKIcocYcXFxhxcYcXGHL/cocXGHFxcYcYcXFxhxcXGHGHFxcYcXFxhxhxcXGHFxcYcYcXFxhxcYcv9yhxcYcXGHFxcYcYcocYcXGHKIcohyhxhxcXGHFxhxcXGHFxhxcYcXGHKIcXFxcYcYcXFxhxcYcXFxhxhyhxhxcYcohxcXFxhxhxcXGHFxhxcXGHFxhxcYcXFxhxhyiHKHGHKIcXL/cocYcXFxhxcXGHGHFxcYcXFxhxhy/3KHL/cocYcohyhxhxcXGHFxhxcYcv9yhxcYcXFxhxcYcXGHFxhyiHFxcXGHGHFxcYcXGHL/cocXGHFxcYcYcXFxhxcXGHGHKIcocYcXFxhxcYcXFxhxhyiHKHGHKIcohyhxhyiHKIcocXGHFxhxcYcv9yhxcYcv9yhxcYcXGHFxcYcXGHFxhy/3KHFxhxcXGHGHKIcocYcv9yhxcXGHGHFxcYcXFxhxhyiHKHGHFxcYcXGHL/cocXGHFxhy/3KHFxhxcXGHGHKIcocYcohyiHKHGHKIcocYcXFxhxcYcXFxhxcYcXGHFxcYcXGHFxhyiHKIcocYcXFxhxcXGHGHKIcocYcXFxhxcYcv9yhxcYcXFxhxhyiHKHGHFxcYcXFxhxhyiHKHGHFxcYcXGHL/cocXGHFxcYcYcohyhxhyiHKHGHFxcYcXGHFxcYcYcocYcXFxhxcYcXFxhxhyhxhxcXGHFxhxcYcohyiHKHGHKIcocYcXFxhxcXGHGHFxcXGIcocXGHFxhxcXGHFxhxcXGHFxhxcYcXFxhxcYcXFxhxhyhxhxcXGHFxhxcXGHGHKHGHFxcYcXGHFxcYcXGHFxhxcXGHFxhy/3KHFxhxcXGHGHKHGHFxcYcXGHFxcYcYcocYcXFxhxcYcXFxhxcYcXGHFxcYcXFxhxhxcXFxiHKHFxhxcYcohxcXFxhxhxcXGHL/cocXGHFxhxcXGHFxhxcXGHFxhxcYcohyiHKHGHKIcocYcXFxhy/3KHFxhxcYcXFxhxcYcXFxhxhyhxhxcXGHFxcYcYcXFxcYhyhxcYcXFxhxhyhxhxcXGHFxhxcXGHFxhxcYcohyiHKHFxhxcYcXFxhxcYcXFxhxhyhxhxcXGHFxcYcYcohyhxhyiHKHGHFxcYcXFxhxhyhxhxcXGHFxhxcXGHFxhxcXGHGHKHGHFxcYcXFxhxhyiHKHGHKIcocYcohyiHKHFxhxcXGHGHKIcocXGHFxhxcXGHFxhxcYcohyhxhxcXGHFxcYcYcocYcXFxhxcYcXFxhxcYcXFxhxcYcXFxhxcYcXGHL/cocv9yhxcYcXGHFxcYcXGHL/cocXGHL/cocXGHL/cocXGHFxcYcXGHFxhy/3KHL/cocXGHFxhxcXGHFxhyiHFxcXGHGHKIcocYcohyhxhxcXGHL/cocXGHFxcYcXGHFxhxcXGHL/cocXGHFxhxcXGHFxcYcYcohyhxcYcXGHFxcYcXGHFxcYcXGHFxcYcXGHFxcYcXGHFxcYcXGHFxcYcXGHFxhyiHKHGHFxcYcv9yhxcYcXFxhxhyhxhxcXGHFxcYcXGHFxhyiHKIcocXGHFxhyiHKIcocXGHFxhyiHKIcocXGHFxhyiHKIcocXGHFxhyiHKIcocXGHFxhyiHKIcocXGHFxhyiHKIcocXGHFxhyiHKHGHFxcYcXFxhxhyhxhy/3JxiHKHFxhxcXGHFxhxcYcohyhxhxcXFxhxhxcXGHL/cocXGHL/cocXGHL/cocXGHL/cocXFxhxhyiHKHGHKHGHFxcYcXGHKIcohyhxcYcXGHKIcohyhxcYcXFxhxcYcXGHKIcocYcohyhxhyiHKHFxhxcYcXFxhxcYcv9yhxcXGHFxhxcYcv9ycYhyhxcYcXFxhxcYcXFxhxcYcXFxhxcYcXFxhxcYcohyiHKHFxhxcYcohyhxhxcXGHL/cocXGHL/cocXFxhxhyiHKHFxhxcYcv9yhy/3KHFxhxcXGHFxhxcXGHFxhxcXGHFxhyiHKIcocXGHFxcYcXGHFxhyiHKHGHKHGHFxcYcXGHKIcohyhxcYcXFxhxcYcXFxhxcYcv9yhxcXGHGHKHGHL/cnGHGHFxcXGHGHFxcXGHGHKHGHFxcYcXFxhxcYcXFxhxcYcXFxhxcXGHGHKHGHFxcYcXFxhxcYcv9yhxcXGHGHKHGHFxcYcXFxhxcYcXFxhxcXGHGHKHGHFxcYcXFxhxcYcXFxhxcXGHGHKHGHFxcYcXFxhxcYcv9yhxcXGHGHKHGHKIcocYcohyhxhyhxhxcXGHL/cocXGHL/cocXFxhxhyhxhyiHKHGHKIcocYcocYcXFxcYhyhxcXGHGHKIcocXGHFxcYcXGHFxcYcXGHL/cnGIcocXGHL/cocXFxhxhyhxhxcXFxhxhxcv9yhxcYcXGHKIcocYcohyhxcYcXGHKIcocYcocYcXFxhxcXGHFxhxcXGHFxhxcXGHFxcYcXGHFxcYcXFxhxhyhxhyiHKHGHKHGHFxcYcv9yhxcYcohyiHKHFxhxcXGHFxcYcYcocYcXFxcYcYcohyhxcYcXFxhxcYcXFxhxcXGHFxhxcXGHFxhyiHKHGHFxcXGHGHKHGHFxcYcv9yhxcXGHGHKHGHKIcocXGHFxhyiHKHGHKIcocXGHFxcYcXGHFxcYcXFxhxcYcXFxhxcXGHGHKHGHKHGHFxcYcXFxhxcYcXFxhxcXGHFxhxcXGHFxhyiHKHGHKIcocXGHFxcYcXGHFxcYcXFxhxcYcXFxhxcXGHFxhxcXGHFxcYcYcocYcocYcXFxhxcXGHFxhyiHKHGHFxcXGHGHKHGHKIcocXGHFxhyiHKHFxhxcYcohyhxhyhxhxcXGHKIcXL/cocXGHFxcYcXFxhxhyhxhyhxhxcXGHL/cocXFxhxcYcXFxhxcYcohyhxhyiHKHFxhxcXGHFxhyiHKHGHKIcocXGHFxcYcXFxhxhyhxcYcXGHFxcXGHGHKIcocXGHFxcYcXFxhxcYcXFxhxcXGHFxhxcXGHFxcYcXGHFxcYcXFxhxcYcXFxhy/3KHFxcYcYcocYcocYcXFxhxcXGHFxcYcXGHFxcYcXGHKIcocXGHFxhyiHKHFxhxcXGHFxhxcXGHL/cocXFxhxcYcXFxhxcXGHFxhxcXGHFxcYcXGHFxcYcXFxhxcYcohyhxhyhxhxcXFxhxhyhxhyiHKHFxhxcXGHFxhxcXFxhxhyiHKHFxhyiHKHGHFy/3KHFxhxcXGHFxhyiHKHFxhxcXGHFxhxcXGHL/cocXFxhxcYcXFxhxcXGHFxhyiHKHGHKHGHFxcYcohyhxhxcv9yhxcYcXFxhxcXGHFxhxcXGHFxcYcXFxhxhyhxcYcXGHKHGHFxcYcXFxhxcXGHFxhxcXGHL/cocXFxhxcYcXFxhxcXGHFxhyiHKHGHKHGHFxcXGHFxhxcXGHFxhyiHKHFxhxcXGHFxhyiHKHFxhxcYcocYcXFxcYcYcocYcohyhxcYcXFxhxcXGHFxhyiHKHGHKHGHKIcocXGHFxcYcXFxhxcXGHGHKHFxhxcYcocYcXFxhy/3KHL/cocXFxhxcYcXFxhxcXGHFxhyiHKHFxhxcYcocYcXFxcYcYcocYcocYcXFxcYcXGHFxcYcXGHKIcocXGHFxcYcXFxhxcYcohyhxcYcXFxhxcYcohyhxcYcXFxhxcYcohyhxcYcXFxhxcXGHFxcYcYcocXGHFxcYcXFxhxcYcXFxhy/3KHL/cocXFxhxcYcXFxhxcXGHFxcYcXGHFxcXGHGHKHGHKIcocXFxhxhyhxhyhxhyiHKHFxhyiHKHGHKHGHFxcXGHFxhxcXGHFxcYcXFxhxcYcXFxcYcYcocYcocYcXFxcYcXGHFxcYcXFxhxcYcocYcXFxhy/3JxiHKHL/cocXGHKIcocXGHFxcYcXGHKIcocXGHL/cnGHGHKIcocXFxhxcYcXFxhy/3KHL/cocXFxhxcYcXFxcYcYcocYcohyhxcXGHFxhxcXGHFxcYcXFxhxcYcohyhxcYcXFxhy/3KHFxcYcXGHKIcocXGHFxcYcXFxhxcYcocYcXFxhyiHKHGHKHGHKIcocXFxhxhyhxcYcXFxhxcXGHFxhyiHKHFxhxcXGHKIcohyhxcXGHFxhyiHKHFxhxcXGHFxcYcXGHKHGHFxcYcohyhxcYcXFxhxcYcocYcXFxcYcXGHFxcYcXFxhxcXGHFxcYcXGHFxcXGHFxhxcXGHFxcYcXFxhxcYcohyhxcYcohyhxhyhxcYcXGHKHGHFxcXGHFxhxcXFxhxhyhxhyhxhyiHKHFxcYcXGHFxcYcohyhxhyhxhyhxhyiHKHFxhyiHKHFxhxcXGHFxcYcXFxhxcXGHFxhyiHKHFxhyiHKHGHKHGHKHGHKHGHFy/3KHFxhyiHKHFxhxcXGHFxcYcv9yhxcXGHFxcYcXGHFxcXGHFxhxcXGHFxcYcohyiHKHL/cocXFxhxcYcXFxcYcXGHFxcYcv9ycYcYcocYcohyhxcXGHFxhyiHKHFxhyiHKHFxhxcXGHFxcYcXFxhxcXGHFxhyiHKHFxcYcXGHFxcYcv9ycYcYcocYcocYcocYcocYcXL/cocXFxhxcYcXFxhyiHKHFxhxcXGHFxcYcv9yhy/3KHFxcYcXFxhxcYcohyhxcYcohyhxcYcXFxhyiHKHGHKHGHKHGHKHGHKHGHFy/3KHFxcYcXGHFxcXGHFxhxcXFxhxhyhxcYcXFxhxcXGHL/cocv9yhxcXGHFxcYcXFxhxcYcohyhxcXGHFxhxcXFxhxhyhxcYcXFxcYcYcocXGHFxcYcXFxhxcXGHFxcYcXFxhxcYcocYcohyhxcXGHFxhyiHKHFxhyiHKHFxhy/3JxhxcYcXFxhy/3JxhxhyhxhyhxcYcXFxhxcXGHFxcYcXFxhxcXGHFxhyhxhyhxhxcXFxhxcXGHFxhyiHKHFxcYcXGHFxcXGHFxhxcXFxhxcYcXFxcYcYcocXGHL/cnGHFxhxcXGHFxcXGHGHKHFxhxcXGHFxcYcXFxhyiHKHGHKHGHKHGHKHGHKHGHKHGHKHGHKHGHKHGHKHGHKHGHKHGHKHGHFy/3KHFxcYcXFxhxcXGHFxhyhxhyhxhxcv9yhxcXGHFxcYcXGHKHGHKHGHFxcXGHFxcYcXFxhxcYcocYcXL/cocXFxhxcXGHFxhyhxhyiHKHFxcYcXFxhxcXGHFxhyhxhyhxhxcv9yhxcXGHFxcYcXFxhxcXGHFxcYcXGHKHGHKHGHKHGHKHGHKHFxhxcXGHFxcYcXFxhxcXGHFxcYcv9ycYcYcocXGHFxcYcXFxhyiHKHFxhxcXGHKIcocXGHFxcXGHFxhxcXFxhxcYcXFxcYcXGHFy/3KHFxhyhxhxcv9yhxcXGHFxhyhxhyhxhyhxhxcv9yhy/3KHL/cnGHGHKHGHKHFxhxcXGHFxcYcohyhxcYcXFxcYcXGHFxcXGHFxhxcXFxhxcYcocYcXL/cocXFxhxcXGHFxcYcXFxhxcXGHFxcYcXFxhxcXFxhxhyhxcYcXFxcYcXGHFxcXGHFxhyiHKHFxcYcXGHKHGHKHGHKHGHKHGHKHFxhxcXGHFxcYcohyhxcYcohyhxcYcohyhxcXGHFxcYcXFxhxcYcocXGHFxcYcXFxhxcXFxhxcYcXFxhyhxhxcXFxhxcYcocYcohyhy/3KHL/cnGHGHKHFxhxcXGHKIcocXGHKIcocXFxhxcYcocYcocYcocYcocXGHFxcYcohyhxcYcohyhxcXGHFxhyhxhyhxhyhxhyhxcYcXFxhyiHKHFxhyhxhxcv9yhxcXGHFxcYcXFxhxcXFxhxhyhxcYcohyhxcXGHFxhyhxhyhxhyhxcYcXFxhxcXFxhxcYcXFxcYcXFxhxcYcocYcocXGHFxcYcohyhxcYcohyhxcXGHFxcYcXFxhxcXGHFxcXGHFxhxcXFxhxcYcocYcocYcocYcocXGHFxcYcocYcXFxcYcXFxhxcXGHFxcYcXFxhyiHKHFxhyhxhxcXFxhxcXGHFxcYcohyhxcYcohyhxcXGHFxcYcXFxhxcXGHFxcXGHFxhyiHKHFxcYcXFxhxcXGHKIcocXGHKIcocXFxhxcXGHFxcYcXFxcYcXGHFxcXGHFxcYcXFxhxcXGHFxcXGHFxhxcXFxhxcXGHFxcYcXFxhxcXFxhxcYcXL/cocXFxhxcXGHFxcXGHFxhxcXFxhxcXGHFxcYcXFxhxcXFxhxcYcXFxcYcXFxhxcXGHFxcXGHFxhxcXFxhxcXGHFxcYcXFxhyiHKHFxcYcXGHKHFxhxcXGHFxcXGHFxhyhxhyhxhyhxhyhxcYcocYcXFxcYcXFxhyiHKHFxhxcv9yhxcXGHFxcYcv9ycYcXGHKIcocXFxhxcXFxhxhyhxcXGHFxhyhxhyhxcYcXFxcYcXGHKHGHKHGHKHFxhxcXFxhxcXGHFxcYcXFxhyiHKHFxcYcXFxhxcXGHFxcXGHFxhyhxhyhxhyhxcYcXFxcYcXGHKHGHKHFxhxcXFxhxcXGHFxcYcXFxhxcXFxhxcYcocYcocXGHFxcXGHFxhyhxhyhxhyhxcYcocYcXL/cocohyhxcYcohyhxcXGHFxcXGHFxhxcXFxhxcXGHFxcXGHFxhxcXFxhxcXGHL/cnGHFxhyiHKHL/cnGHGHKHFxcYcXFxhxcXGHFxcXGHFxhyhxhyhxcYcXFxcYcXGHKHGHKHFxhxcv9yhxcXGHFxcYcohyhxcXGHFxcYcXFxhyhxhxcXFxhxcXFxhxhyhxcXGHFxcYcXFxcYcXGHFy/3KHKIcocXGHFy/3KHFxcYcohyhxcXGHFxhyhxcYcXFxcYcXFxhxcXGHFxcXGHFxhyhxhyhxcYcohyhxcXGHKIcocXGHKHGHKHGHKHFxhyhxhyhxhyhxcYcocYcXKIcocXGHFxcXGHFxcYcXFxcYcXGHKHGHKHFxhxcXFxhxcXGHFxcXGHFxhyhxhyhxhyhxcXGHFxhyhxcYcXFxcYcXFxhxcXGHKHGHFy/3KHKIcocXGHKHGHKHFxhxcXFxhxcXGHFxcYcocYcXL/cnGHGHKHFxcYcXFxhxcXFxhxcYcocYcocXGHKIcocv9ycYcXGHFy/3KHL/cnGHFxhyhxhyhxhyhxcXGHFxcYcXFxhyhxhxcv9ycYcXGHFxcXGHFxcXGHFxhxcv9yhyiHKHFxhyhxhyhxcYcohyhyiHKHFxhyiHJxhxhyhxcXGHFxcYcXFxhyhxhyhxhyhxcYcocYcocXGHFxcXGHFxcYcohyhxcXGHFxcYcocYcocYcocXGHFxcXGHFxcXGHFxhyhxhyhxcYcXL/cocv9ycYcXGHKHGHKHFxhxcv9yhy/3JxhxcYcocYcocXGHKHGHKHGHKHFxcYcXFxhxcXFxhxcXGHFxcYcohyhyiHKHFxhyhxhyhxcYcXL/cocohyhxcYcocXGHFxcXGHFxhyhxcYcocYcocYcocXFxhxcXGHFxcXGHFxcYcXFxhyhxhyhxcYcXFxcYcXFxhyiHKHFxcYcohyhxcXGHFxcXGHFxhyhxcYcXFxcYcXFxhyiHKHL/cnGHFxhxcXFxhyiHKHFxcYcXFxhyhxhyhxhyhxcXGHFxcYcXFxcYcXFxhxcXFxhxcXGHFxcXGHFxcYcXFxhyhxhyhxhyhxcXGHFxcYcocYcocYcocXFxhxcXGHFxcXGHFxcYcXL/cocXFxhyiHKHFxcYcohyhxcXGHFxcXGHFxcYcXFxcYcXGHKHFxhyhxhyhxcYcXFxcYcohyhxcXGHFxcYcocYcocXGHFy/3KHKIcocXFxhxcXGHKHGHKHFxhxcXFxhyiHKHFxcYcXFxcYcXGHKHFxhyhxhyhxcYcXFxcYcohyhxcXGHFxcXGHFxcYcXFxcYcXFxhxcXFxhxcXGHKIcocXFxcYcXGHKHGHKHFxcYcXFxhxcv9yhy/3JxhxcXGHFxcYcocYcocXGHFy/3JxhxcYcXL/cnGHFxhxcohyhxcYcocXGHFxcXGHFxcXGHFxhyhxcYcohycYcXGHFy/3JxhxcYcocYcocXGHKHFxhxcXFxhy/3JxhxcXGHFxcXGHFxcYcXFxcYcXFxhyiHKHKIcocXFxhxcXFxhxcXGHFxcXGHFxcYcXFxcYcXFxcYcXGHKHFxhyhxhyhxcYcocXGHFxcXGHFxcXGHFxhyhxcYcocYcocXFxhxcXGHKIcnGHGHKHFxcYcohyhy/3JxhxcYcocXGHKHGHKHFxhyhxhyhxcXGHFxcXGHFxcYcXFxcYcXFxhyiHKHKIcocXFxhyiHKHFxcXGHFxhyhxcYcocYcocXFxhxcXGHKHGHKHFxhyhxhyhxcXGHFxcYcocYcocXFxhxcXGHKIcnGHFxhxcv9ycYcXGHKHFxhyhxhyhxcYcocXGHKIcnGHFxhyhxhyhxcXGHFxcXGHFxcYcohyhyiHKHFxcYcocYcocYcocXFxhyiHKHKIcocXFxhxcv9yhxcXFxhxcXGHFxcXGHFxcYcocYcocXGHKHGHKHFxcYcXFxcYcXFxhyhxhyhxcYcocXGHFxcXGHKIcocv9ycYcXFxhxcXFxhxcXGHKHGHKHFxhyhxcYcXL/cnGHFxhyhxcYcXL/cnGHFxhyhxcYcocYcocXFxhxcXGHKHFxhxcXFxhyiHKHL/cnGHFxcYcXFxcYcXFxcYcXFxhxcXFxhyiHKHFxcYcocYcocXGHKHFxhxcv9ycYcXGHKHFxhyhxhyhxcXGHFxcXGHFxcYcocYcocXFxhxcXFxhxcXGHKIcnGHFxhyhxhyhxcXFxhxcYcocXGHKHFxhxcv9ycYcXGHKHFxhyhxhyhxcXGHKIcocohyhxcXFxhxcYcocXFxhxcXGHKHFxhxcXFxhyiHKHKIcocXFxcYcXGHKHFxcYcXFxhyhxcYcXFxcYcocYcocYcocv9ycYcXFxhxcXFxhyiHKHFxcXGHFxcYcXFxcYcohyhyiHKHFxcYcocYcocXGHKHFxhyhxcYcXL/cnGHFxhyhxcYcocXGHKHGHKHFxcYcohycYcXGHFyiHKHFxcYcocYcocXFxhxcXGHKHFxhyhxhyhxcXGHFxcXGHFxcXGHFxcXGHFxcYcXL/cnGHFxhyhxcYcocXGHFyiHKHFxcYcXFxcYcohyhyiHKHFxcXGHFxcYcXL/cnGHFxhyhxcYcocXGHFyiHKHFxcYcohycYcXGHKHFxhyhxcYcXL/cnGHFxcYcXL/cnGHFxhyhxcYcocXGHFyiHKHFxcYcocYcocXFxhxcXFxhxcXFxhxcXGHKHGHKHFxcYcocYcocXFxhxcXFxhxcXFxhxcXGHKHFxhxcXFxcYcXGHKHFxcYcXFxcYcohyhxcXFxhxcXFxhxcXGHFy/3JxhxcXGHFxcXGHFxcXGHKIcocv9ycYcXFxcYcXFxhyhxhyhxcXGHKIcnGHFxhyhxcYcocXGHKHFxhyhxcYcocYcocXFxcYcXFxhxcXFxhyhxhyhxcYcocXFxhxcXFxhxcXFxhxcXGHKHFxhyhxhyhxcXFxhxcXGHFxcXGHKHGHKHFxcYcXFxcYcohyhyiHKHKIcocohyhy/3JxhxcXFxhxcXGHKHGHKHFxcYcocXGHFxcXGHKHGHKHFxcYcXL/cococYcocXGHKHFxcYcXFxcYcXFxcYcXFxcYcXFxcYcXFxhyhxcYcocXGHFyiHKHFxcXGHFxcYcocYcocXFxcYcXFxhxcv9ycYcXFxhxcv9ycYcXFxhxcv9ycYcXFxhxcXFxhyhxhyhxcXGHFxcXGHKHGHKHFxcYcXFxcYcocYcocXFxhxcXFxhxcv9yhyhxhyhxcXGHFxcXGHFy/3KHKHGHKHFxcYcXFxcYcXL/cnGHFxhyhxcXGHFxcXGHKHGHKHFxhyhxcXGHKIcnGHFxcYcXFxcYcocYcocXFxhxcv9ycYcXFxhxcv9ycYcXFxhxcv9ycYcXFxhyhxhyhxcXFxhxcXGHKHGHKHFxcXGHFxcXGHFxcYcocXGHKHFxhyhxcYcocXGHKHFxhyhxcXGHFxcXGHFxcXGHKHGHKHFxcYcXFxcXGHFxhyhxcXFxhxcXGHKHGHKHFxcXGHFxcYcocXGHKHFxhyhxcYcocXGHKHFxcYcXFxcYcocYcocXFxhxcv9ycYcXFxhyhxhyhxcXFxhxcXFxhxcXFxhxcXFxhxcXFxhxcXFxhyhxhyhxcXGHKHGHKHFxcYcocXGHKHFxhxcohyhyhxhyhxcYcocXFxhxcXFxcYcXFxhxcv9ycYcXFxcYcXFxhyhxcYcocXFxhxcXFxhyhxhyhxcXGHKHGHKHFxcXGHFxcXGHFxcXGHFxcXGHKHGHKHFxcYcocYcocXFxcYcXFxcYcXFxcYcXFxcYcohycYcXFxhyhxhyhxcXFxhxcXFxhxcXFxhyiHJxhxcXGHFy/3JxhxcXFxhxcXFxhxcXFxhxcXFxcYcXGHKHFxcXGHFxcXGHFxcXGHFxcXGHFy/3JxhxcXGHKHGHKHKIcocohycYcXGHKHFxcYcocXGHFyiHKHKIcnGHFxhyhxcXGHKHFxhyhxhyhyhxhyhxcXGHFxcXFxhxcXGHKHFxhyhxcYcocXFxhyhxhyhxcXFxhxcXFxhyiHJxhxcXGHFyiHKHFxcXGHKIcnGHFxhyhxcXFxhxcXFxhxcXFxhxcXFxcYcXFxhyhxhyhyhxhyhxcXGHFxcXFxhxcXGHKHFxcYcXFxcYcocXGHFyiHKHKIcnGHFxhyhxcXFxhxcXFxhxcXFxhyhxhyhxcXFxhxcXFxhxcXFxhyhxhyhxcXFxhxcXFxhyiHJxhxcXGHKHFxhyhxcXGHFxcXFxhxcXFxhxcXFxhxcXFxcYcXFxhyhxcYcocXFxhxcv9ycYcXFxcYcXFxcYcocYcocXFxcYcXFxcYcocYcocXFxcYcXFxcYcXL/cnGHFxcYcocXGHKHFxcYcocXGHFyhxhyhxcYcocXFxcYcXFxcYcXL/cnGHFxcYcocXGHKHFxcYcocYcocohycYcXFxhxcv9ycYcXFxcYcocYcocXFxcYcXFxcYcocYcocohyhyiHJxhxcXGHKHFxhyhxcXGHKHGHKHKIcnGHFxcYcXKIcocohycYcXFxhyhxcYcocXFxhxcohyhyiHJxhxcXGHKHGHJxhxcYcocXFxcYcXFxcYcocYcocXFxcYcXL/cnGHFxcYcocXGHKHFxcXGHFxcXGHFxcXGHKHFxhyhxcYcocXFxcYcXFxcYcXFxcXGHFxcYcocXFxhyhxhyhyhxhyhxcXGHKHFxhyhxcXGHKHFxhyhxcXGHKHGHKHKHGHKHFxcXGHFxcXGHFy/3JxhxcXFxhyhxhyhxcXFxhyhxhyhxcXFxhxcXFxcYcXFxhyhxcXGHFyiHKHKHGHKHFxcYcocXFxhxcXFxcYcXFxcYcocYcocohycYcXFxhyhxcYcocXFxhyhxcYcocXFxcYcXFxcYcXFxcXGHFxcXGHFyiHKHFxcXGHKHGHKHKIcnGHFxcYcocXGHKHFxcYcocXFxhxcXFxcYcXFxcYcocXGHKHFxhyhxcXFxhxcXFxhyhxcYcocXFxhxcohyhyhxhyhxcXFxhyhxhyhyiHKHKHFxhyhxcYcocXFxcYcXFxcYcocXGHKHFxhyhyiHKHKHGHKHKIcnGHFxcYcocXGHKHFxcXGHFxcXFxhxcXGHKHFxcXGHFxcXGHFxcXFxhxcXFxcYcXFxhyhxcXGHKHFxhyhxcXGHKHFxcYcXKIcococYcocXFxcYcocYcococYcocXFxcYcXFxcXGHFxcXGHFxcXFxhxcXFxcYcXFxhyhxcXFxhxcXFxhxcohyhyhxhyhxcXFxhyhxcYcocXGHKHFxcXGHKHGHKHKHGHKHFxcXGHFxcXFxhxcXFxhyhxcYcocXFxhyhxcYcocXFxcYcXFxcXGHFxcXGHKHGHKHKHGHKHKIcnGHFxcYcocXFxhyhxcXGHFxcXFxhyhxhyhxcv9ycYcXFxhyhxcXFxhxcXFxhyhxcYcocXFxhyhxcXGHKHFxhyhxcXFxhxcXFxcYcXFxcYcocXGHKHFxcYcocXFxhxcohycYcXFxhyhxcXGHKHFxhyhxcXFxhyhxhyhyhxhyhyiHJxhxcXGHKHFxcYcocXFxhyhxcYcocXFxcYcXL/cnGHFxcXFxhxcXFxhxcohyhyhxcYcocXGHKHFy/3JxhxcXGHKHFxcXGHFxcXGHKHFxcYcXKIcnGHFxcYcocXFxhyhxcXGHKHFxhyhxcXFxhxcXFxcYcXL/cnGHFxcXGHKHFxcYcXFxcXGHKHGHKHKHGHKHKHGHKHFxcXGHKHFxhyhxcXGHKHFxcYcocXFxhyhxcYcocXFxcYcocXGHKHFxcYcocXFxhyhxcXGHFyhxhyhxcXFxhyhxhycYcXFxhyhxcXGHKHFxcYcocXGHKHFxcXGHKHFxhyhxcXFxhxcv9ycYcocYcocXL/cnGHFxcXFxhxcXFxhxcohycYcXFxcYcXFxcXGHKHGHKHKHGHKHKHGHKHKHGHKHFxcXGHKHFxcYcXKIcnGHFxcXGHFxcXFxhyhxhycYcXFxhyhxcXGHKHFxcYcocXFxhyhxcYcocohycYcXFxcYcocXGHKHFxcXGHKHFxhyhxcXFxhyhxhycYcXFxhyhxcXFxhxcXFxcYcXKIcococYcococYcococYcococYcococYcocXFxcXGHFxcXFxhxcXFxhyhxcXGHFyhxhyhxcXFxcYcXFxcYcocXFxhxcocYcocXFxcYcocXFxhyhxcYcocXFxcXGHFxcXGHKHFxhyhxcXFxcYcXFxcYcocXGHKHKHGHKHFxcXFxhxcXFxhyhxcXGHFyhxhyhyhxhyhxcv9ycYcXFxcXGHFxcXFxhxcXFxcYcXFxcXGHFxcXFxhyhxhyhyhxcYcocXFxhyhxcXFxhyhxhycYcXFxcYcXKIcnGHFxcXGHKHFxhyhxcXFxcYcXFxcYcocXFxhyhxcXGHKHFxcYcocXFxcYcXFxcXGHKHGHJxhxcXFxhxcohycYcXFxcYcocXFxhxcocYcococYcococYcnGHFxcYcocXFxcYcXKIcnGHFxcXGHKHFxhyhyhxhyhyhxhyhyhxhyhyhxcYcocXFxcYcocXGHKHFxcXFxhxcXFxcYcXFxcXGHFxcXFxhyhxcYcocXFxcYcocXGHKHKHGHKHKHGHKHKHFxhyhxcXFxhyhxcYcocXFxcXGHFxcXFxhxcXFxcYcocXGHKHFxcXGHKHFxcYcocXFxhyhxcXGHKHFxcXGHKHFxcYcXKHGHKHKHGHJxhxcXGHKHFxcXGHKHFxcYcocXFxhyhxcXFxhxcohycYcXFxcYcocXFxhyhxcXFxhxcohycYcXFxcYcocXFxcYcXFxcXGHKHFxhyhxcv9ycYcXL/cnGHKHFxhyhxcXFxhyhxcXGHKHFxcXGHFyiHJxhxcXFxcYcXFxcXGHFyiHJxhxcXFxhyhxcXGHKHFxcXGHKHFxhyhyhxhyhyhxcYcocXFxcYcocXFxhyhxcXFxhxcohycYcXFxcXGHFxcXFxhyhxcYcococYcococXGHKHFxcXFxhxcXFxcYcXFxcXGHKHFxcYcocXFxhyhxcXFxhyhxcXGHKHFxcYcocXFxcXGHFxcXFxhxcv9ycXGHFxcXGHKHFxcYcocXFxcXGHFxcXFxhxcXFxcYcocXFxhyhxcXGHKHFxcXFxhxcXFxcYcXFxcXFxhxcXFxhyhxcXFxhyhxcYcococYcnGHFxcXGHKHFxcYcocXFxcYcocXFxhyhxcXFxhyhxcYcococXGHKHFxcXFxhxcXFxcYcocXFxhyhxcXGHKHFxcXGHKHFxcXGHFyiHJxhxcXFxcYcocXGHKHKHGHJxhxcXFxhyhxcXGHKHFxcXGHKHFxcXGHFyiHJxhxcXFxcYcocXGHKHKHFxhyhxcXFxhyhxcXFxhyhxcYcococXGHKHFxcXFxhxcohycYcXFxcXGHFyiHJxhxcXFxcYcocXGHKHKHGHJxhxcXFxhyhxcXFxhyhxcXGHKHFxcXGHKHFxcYcocXFxcYcocXFxcYcocXGHKHKHFxhyhyhxhycYcXFxcYcocXFxhyhyhxhyhyhxcYcococYcnGHFxcXGHKHFxcXGHKHFxcYcocXFxcYcocXFxcYcocXGHJxhxcXFxhyhxcXGHKHFy/3JxhyhxcYcococYcnGHFxcXGHKHFxcXFxhxcXFxcYcocXFxhyhxcXFxhyhxcXFxhxcocYcococXFxhyhxcXFxhxcocYcnGHFxcXGHKHFxcXGHKHFxcXGHFyhxhyhyhxcXGHKHFxcYcococYcnGHFxcXGHKHFxcXFxhxcXFxcYcocXFxhyhxcv9ycYcocXGHKHKHGHJxhxcXFxcYcocXFxhyhxcXFxhyhxcXFxhyhxcXGHKHFy/3JxhyhxcXGHKHFxcXGHKHFxcXGHFyhxcYcocXFxcXGHFyhxhyhyhxcYcococXGHKHKHGHJxhxcXFxcYcocXGHJxhxcXFxhyhxcXFxhyhxcXFxhyhxcXGHKHKHGHJxhxcXFxcYcXKIcnGHKHFxhyhyhxcYcococXGHKHKHFxhyhxcXFxcYcocXFxhyhyhxhyhyhxcXGHKHFxcXFxhxcXFxcXGHFyiHJxhxcohycYcXL/cnFxhxcXFxcYcocXFxcYcXKHFxhyhxcXFxcYcocXFxhyhxcXFxcYcocXFxhyhxcXFxcYcXKHGHKHKHFxcYcocXFxcXGHFxcv9ycYcocXGHKHKHFxcYcocXFxcYcocXFxcYcocXFxcXGHFxcv9ycYcXKHGHKHKHFxhyhyhxcXGHKHFxcXGHKHFxcXFxhxcXFxcXGHKHFxhyhyhxcXGHKHFxcXFxhxcocYcococXFxhyhxcXFxcYcocXFxhyhxcXFxcYcocXFxcYcXKHFxhyhxcohycYcXFxcXGHKHFxcXGHKHFxcXGHKHFxcXFxhxcohycYcocXFxhyhxcXFxcYcocXFxhyhxcXFxcYcocXFxcYcocXFxcYcocXFxcYcocXFxcYcocXL/cnGHKHFxcYcocXL/cnFxhxcXFxcYcocXFxcYcocXFxcYcocXFxcXGHKHFxcYcocXFxcXGHKHFxcXGHKHFxcXGHKHFxcXFxhxcocYcnGHFxcXFxhyhxcXFxhyhxcXFxhyhxcXFxcYcXKHGHJxhxcXFxcYcocXFxcYcocXFxcXGHKHFxcYcocXL/cnFxhxcXFxcXGHFyiHJxhyhxcXGHKHKHGHJxhxcocYcococXFxhyhxcXFxcYcocXFxcYcocXFxcXGHKHFxcYcocXKIcnGHFyhxhyhyhxcXGHKHKHFxhyhyhxcYcococXFxhyhyhxcYcococXGHJxhxcXFxcYcocXFxcYcocXFxcYcocXL/cnFxhxcXFxcXGHFyhxhyhyhxcXFxhyhxcXFxhyhyhxhycYcXFxcXFxhxcohycYcocXFxcYcocXFxcYcococYcnGHFxcXFxcYcXKHGHJxhxcXFxcXGHFyhxhycYcXFxcXGHKHFxcXFxhyhxcXGHKHKHFxcYcocXFxcXGHKHFxcXFxhxcocXGHKHFyhxhyhyhxcXFxhxcocXFxhyhxcXFxcYcocXFxcXGHFyhxcYcococXGHKHKHFxcXGHKHFxcXFxhxcocXGHKHKHFxcYcocXKIcnGHFyhxhycYcXKIcnGHKHFxcYcococXGHJxhxcXFxcYcocXFxcXGHKHFxcXGHKHFxcXFxhyhxcXFxhyhyhxcYcococXFxhyhxcohycYcocXFxhyhyhxcXGHKHFyiHJxhyhxcXGHKHKHFxhycYcXFxcXGHKHFyiHJxhxcXFxcXGHKHFxcXGHKHFxcXFxhyhxcXFxcYcocXFxcYcocXFxcXGHKHFxcXFxhyhxcXFxhyhyhxcYcococXFxhyhyhxcXGHKHFyiHJxhyhxcXFxhyhxcXFxcYcocXFxcXGHKHFxcXGHKHFxcXFxcYcXKHGHJxhyhxcYcnGHFyiHJxhyhxcXFxhyhyhxhycYcocXFxhyhyhxcXGHKHKHFxcYcocXKIcnGHKHFxcXGHKHFy/3JxcYcXKHFxhyhyhxcXGHKHKHFxcYcocXKHGHKHKHFxcXFxhyhxcXFxhyhxcXFxcXGHFyhxcYcococXFxcYcocXFxcXGHKHFxcXFxhyhxcXFxcYcocXFxcXGHKHFxcXGHKHKHFxcYcocXKHGHJxhxcXFxcXGHKHFxcXGHKHKHFxhycYcXFxcXFxhyhxcXFxhyhxcohycYcocXFxcYcococXGHJxhxcXFxcXGHKHFxcXGHKHKHFxhycYcXFxcXFxhyhxcXFxhyhyhxcXGHKHKHFxhycYcXKHGHJxhxcocYcnGHFyhxhycYcXKHFxhyhyhxcXFxhyhxcXFxcYcococXGHKHKHFxcXFxhxcocXFxhyhxcocYcnGHFxcv9ycXGHFyhxhycYcXKHFxhyhyhxcXFxhyhyhxcYcococXFxcXGHKHFxcXFxhyhxcXFxcYcocXKIcnGHKHFxcXGHKHFyhxhycYcXFy/3JxcYcXKHGHJxhyhxcXFxhyhxcXL/cnGHKHFxcXFxhyhxcXFxcXGHFyhxcYcnGHFxcXFxcYcocXFxcXGHKHFxcXFxcYcXKHFxcYcocXKHGHJxhxcocXGHKHKHFxcXGHKHKHFxcYcococXFxhycYcXFxcXFxhyhxcXFxhyhyhxcXFxhyhxcohycYcocXFxcXGHKHKHGHJxhyhxcXFxcYcocXFxcXGHKHKHFxhycYcXFy/3JxcYcXKHFxhycYcXFxcXFxhyhxcohycYcocXFxcXGHKHFxcXFxhyhxcocYcnGHFyhxhycYcocXFxcYcococXFxcYcocXFxcXFxhyhxcXFxcXGHFyhxcXGHKHKHFxcYcococXFxcXGHKHFxcXFxcYcXKHFxcYcococXFxcYcococXFxhyhyhxcXFxhyhyhxcXFxhyhxcXFxcXGHKHFyiHJxhyhxcXFxcYcocXKIcnGHKHFxcXFxcYcocXFxcXGHKHFxcXFxcYcocXFxcXGHKHFyhxhycYcocXFxcYcococXFxhyhyhxcXFxcYcococXGHJxhxcocXGHKHKHFxcXFxhyhyhxcXGHKHKHFxcXGHKHKHFxcXGHKHFyhxhycYcocXFxcYcnGHFxcXFxcYcocXFxcXFxhxcocXFxcYcocXKHGHJxhyhxcXFxhycYcXFxcXFxhyhxcXFxcXGHKHFxcXFxcYcXKHFxcXGHKHFyhxhycYcocXFxcXGHKHFxcXFxcXGHFyhxcYcnGHKHFxcXGHKHKHFxcXGHKHKHFxcXGHKHKHFxcYcnGHFyhxcYcococXFxcXFxhyhxcXFxcYcococXFxcYcocXKHGHJxhyhxcXFxcXGHFyhxcXFxhyhxcocXGHKHKHFxcXFxcYcocXFxcXGHKHKHFxcXGHKHKHFxcYcnGHFyhxcYcnGHFyhxcYcnGHFyhxcYcnGHKHFxcXGHKHKHFxcXFxhyhxcXL/cnFxhyhxcXFxcYcocXKHGHJxhyhxcXFxcXGHKHFxcXFxcYcocXFxcXFxhyhxcocYcnGHKHFxcXFxhyhyhxcXGHJxhxcocXGHJxhxcocXGHJxhyhxcXFxcYcocXKHGHJxhyhxcXFxcXGHKHFxcXFxcYcococXFxhyhyhxcXFxcXGHKHFxcXFxcYcocXKHGHJxhyhxcXFxcYcococXFxcYcnGHFxcXFxcYcococXFxcYcococXFxcYcococXFxcXGHKHKHFxcXGHKHKHFxcXFxhyhxcocXGHKHKHKHFxhycYcocXFxcXGHKHKHFxcXGHKHKHFxcXFxhyhyhxcXFxhyhyhxcXFxcXGHFyhxcXFxhycYcXFxcXFxcYcocXFxcXFxhyhxcXKIcnGHKHFxcXFxcYcococXFxhycYcXKHFxcYcococXFxcXFxhyhxcocYcnGHKHFxcXFxcYcococXFxhycYcocXFxcYcnGHFyhxcYcnGHFyhxcXFxhyhyhxcXFxhycYcXKHFxhycYcocXFxcXGHKHKHFxcXFxhyhyhxcXFxhycYcXFyiHJxcYcXKHFxcXGHKHKHFxcXFxhyhxcocXFxhyhyhxcXFxcXGHKHKHFxcXGHKHKHFxcXFxhyhyhxcXFxcYcococXFxcXGHKHKHFxcXGHKHKHFyiHJxcYcXKHFxcXGHJxhxcXFxcXFxhyhyhxcXGHJxhyhxcXFxcYcococXFxcXGHJxhxcXFxcXFxhyhxcXFxcXFxhyhxcXL/cnFxhyhxcocYcnGHKHFyhxhycYcococXFxhycYcXKHFxcYcnGHKHFxcXFxhyhyhxcXFxcXGHKHFyhxhycXGHFyhxcXFxhyhyhxcohycXGHFyhxcXFxcYcococXFxcYcnGHFyhxcXGHJxhxcocXFxcYcococXFxcXFxhyhxcocXGHJxhyhxcXFxcXFxhyhxcXFxcXFxhyhxcXFxcXFxhyhyhxcXFxhyhyhxcohycXGHKHFxcv9ycXGHKHKHFxcYcnGHKHFxcXFxcXGHKHFxcXFxcXGHKHFyhxhycXGHKHFxcXFxcYcococXFxcXFxhyhxcocXGHJxhyhxcXKIcnGHKHKHFxcXGHKHKHFxcv9ycXGHKHFyhxcYcnGHKHFxcXFxcXGHKHFxcohycXGHFyhxcXFxcYcococXFxcXFxhyhyhxcXFxcYcococXFxcXFxcYcXKHFxcXFxcYcocXKHFxcYcnGHFyhxcXFxhyhyhxcocYcnGHKHKHFxcXGHJxhxcocXFxcYcnGHFyhxcXGHJxhxcocXFxcXGHKHKHFxcXFxcYcococXFxcXFxhyhxcocXFxhycYcocXFxcXFxhyhyhxcXFxcXGHKHKHFxcXFxcYcococXFxcXFxhyhxcocXFxhycYcocXFxcXFxcYcocXKHFxcYcnGHFyhxcXFxcYcococXFxcXFxhyhyhxcXFxcXFxhyhxcXFxcXFxcYcocXFyiHJxcYcocXFyhxhycYcocXKHFxhycYcocXKHFxcYcocococXFxcYcnGHKHFxcXFxcYcococXFxcXFxcYcocXKHFxcYcnGHKHFxcXFxcXGHKHKHFxcXFxcYcocXKHFxcXGHJxhxcocXFxcXGHKHKHFxcXFxcXGHKHFyhxcXGHJxhyhxcXKIcnFxhyhxcXKIcnFxhyhxcocXFxhycYcocXFxcXFxcYcococXFxcXFxcYcocXFyhxhycXGHFyhxcXFxcXGHKHKHFxcXFxcXGHKHFyhxcXGHJxhyhxcocXGHJxhyhyhxcXFxcYcnGHFyhxcXFxhycYcocXFxcXFxcYcococXFxcXFxhyhyhxcocYcnFxhyhxcXKHGHJxhyhyhxcXFxcXGHKHKHFxcXFxcXGHKHKHFxcXFxcYcococXKHFxhycYcocXKHFxcXGHKHKHFyhxcXGHJxhyhxcXFxcXFxcYcocXKHFxcYcnGHKHKHFxcXFxhyhyhxcocXFxhycYcocXFyhxhycYcococXFxcXFxhyhyhxcocXGHJxhyhyhxcXFxcXGHKHKHFxcXFxcXGHKHKHFyhxcYcnGHKHFyhxcXFxhyhyhyhxcXFxcYcnGHKHFxcXFxcXGHKHKHFyhxhycXGHKHFyhxcXFxhycYcocXFxcXFxcXGHKHFyhxcXFxhycYcocXKHFxhycXGHKHFxcohycXFxhyhxcXKHGHJxcYcocXKHFxcXGHJxhyhxcXFy/3JxcYcococXFxcXFxcYcococXFyiHJxcYcocXKHFxcXFxhyhyhxcocXFxcYcocococXFxcXFxhyhyhxcocXFxhycYcocXKHFxcXGHJxhyhxcXFxcXFxcYcococXFyiHJxcYcococXFxcXFxhycYcocXFxcXFxcYcnGHFyhxcXFxcYcnGHKHFxcXFxcXFxhyhyhxcXFxcXFxcYcococXFxcXFxcYcococXFyiHJxcYcococXKHFxhycXGHFyhxcocYcnFxhyhyhxcXFxcXFxhyhyhxcocXFxhycYcococXFxcXFxcYcococXFxcXFxcXGHKHKHFyhxcYcnFxhyhxcocXFxcYcnGHKHFyhxcXFxcYcocococXFxcXFxhycYcXKHFxcXFxcXGHKHKHFxcocYcnFxhyhxcocXFxcXGHJxhyhxcXFy/3JxcXGHKHKHFxcXFxcXGHJxhxcocXFxcXFxhycYcXKHFxcXFxcXGHKHKHFyhxcXFxhycYcXKHFyhxcYcnGHKHKHFyhxcXGHJxhyhyhxcXFxcXFxhycYcXKHFxcXFxcXGHKHKHFxcocYcnFxhyhyhxcXFy/3JxcYcnGHFyhxcXFxcYcnGHKHFyhxcXFxcYcnGHFyhxcXKIcnFxhyhyhxcocXFxhycYcococXKHFxhycXGHKHKHFxcXFxcXFxhyhyhxcXKHFxhycYcnGHFyhxcXFxcYcnGHKHFyhxcXFxcYcnGHKHFxcocXFxhycYcococXFyiHJxcXGHKHFyhxcXFxcXFxhyhyhxcocXFxcXGHJxhyhxcXKHFxcYcnGHKHKHFxcocYcnFxhyhyhxcXFy/3JxcXGHKHKHFxcocYcnFxhyhyhxcocXFxcYcnGHKHKHFxcXFxcXFxhycYcXKHFxcXFxcXGHKHKHKHFxcXFxcXFxhyhyhxcocXFxcYcnGHKHKHFyhxcXGHJxcYcocXKHFxcXFxcYcnGHKHFyhxcXFxcYcnGHKHKHFxcXFxcXFxhycYcXKHFxcXFxcXFxhyhyhxcocXFxcXGHJxhyhyhxcXFxcXFxcYcnGHFyhxcXFxcXFxcYcocococXFxcXFxcYcnGHKHFyhxcXFxcYcnGHKHKHFxcXFxcXFxcYcococXKHFxcXFxhycYcococXFxcXFxcXFxhyhyhxcocXFxcXGHJxhyhyhxcXFxcXFxcXGHKHKHFyhxcXFxcXGHJxhyhxcXKHFxcXGHJxhyhyhxcocXFxcXGHJxhyhxcocXFxcXFxcYcnGHKHFyhxcXFxcXGHJxhyhxcocXFxcXFxhycYcococXFyhxhycXFxhyhyhxcXKHFxhycXGHKHKHKHFxcXFxcXFxhyhyhyhxcXFxcXFxcXGHKHKHKHFxcXFxcXFxhycYcXKHFyhxcXFxhycYcnGHFyhxcXFxcXFxhycYcococXFxcXFxcXFxhyhyhyhxcXFy/3JxcXGHJxhxcocXFyhxhycXGHJxhyhxcXKHFxcYcnFxhyhyhxcocXFxcXGHJxhyhyhyhxcXFxcXFxcYcocococXKHFxcXGHJxhycYcXKHFxcocYcnFxhycYcXKHFyhxcXGHJxcYcocococXFxcXFxcXGHJxhyhxcocXFxcXFxcXGHKHKHKHFyhxcXFxcYcnGHKHKHFyhxcXFxcXGHJxhyhyhxcocXFxcXGHJxcYcocXKHFxcXFxcXFxcYcnGHKHFxcocXFxcXGHJxhyhyhyhxcXFxcXFxcYcnGHKHFyhxcXFxcXFxcXGHKHKHKHFyhxcXFxhycXGHKHKHFyhxcXFxcXFxhycYcococXFyhxcXFxhycYcnGHFyhxcXKHFxhycXGHJxhxcocXKHFxcXGHJxcYcocococXFxcXFxcXFxhycYcocXKHFxcXFxcXFxcYcnGHKHFyhxcXFxcXFxcYcnGHKHFyhxcXFxcXFxcXFxhyhyhyhxcXFyhxhycXFxhyhyhyhxcXFxcXFxcXFxhycYcocXKHFxcXFxcXFxcYcocococXKHFxcXFxcXGHJxhyhyhxcocXFxcXFxcYcnGHKHKHFyhxcXFxcXFxcYcocnGHFyhxcXFxcXFxcXFxhycYcocXKHFxcXFxcXFxcYcococococXFxcXFxcXFxcYcocococXKHFxcXFxcXGHJxhyhyhyhxcXFyiHJxcXGHJxhyhyhxcXFyhxcYcnFxcYcocococXFxcocXGHJxcXGHKHKHFyhxcXKHFxhycXGHJxhyhxcocXFxcocYcnFxhycYcococXFyhxcXFxhycXGHKHKHKHFyhxcXFxcXFxhycYcnGHFyhxcocXFxcXFxhycYcnGHKHFyhxcXFxcXFxcXGHJxhyhyhxcXKHFxcXFxcXGHJxhyhyhyhxcXFyhxcYcnFxcYcocococXKHFxcXFxcXFxhycYcococXKHFxcXFxcXFxcXGHJxhyhxcocXKHFxcXFxcYcnGHJxhyhxcocXFxcXFxcXFxcXGHKHKHKHKHFxcXFxcXFxcXFxhycYcocXKHFyhxcXFxcXGHJxcYcocococXFyhxcXFxcXGHJxhycYcocXKHFxcXKHGHJxcXGHJxhyhyhxcocXFxcXFxcXFxhycYcococXKHFxcocXFxhycXFxhyhyhyhxcocXFxcXFxcXFxcYcnGHKHKHFyhxcXFxcXFxcXFxhycYcococXKHFxcocXFxhycXFxhyhyhyhyhxcXFyhxcXGHJxcYcnGHKHKHFyhxcXFxcXFxcXFxhycYcocococXFyhxcXFxcXGHJxcYcococococXFxcocXGHJxcXGHJxhyhyhxcocXFxcXFxcXFxcXGHJxhyhyhxcocXFyhxcXFxhycXGHJxhyhyhxcocXFxcXFxcXFxcXGHJxhyhyhyhxcXKHFxcXFxcXGHJxcYcocococXKHFxcXFxcXFxcXFxhycYcocococXFyhxcXFxcXFxcYcnGHJxhyhxcocXFyhxcXFxcXGHJxcYcnGHKHFyhxcocXFxcXFxcXFxcYcnGHKHKHKHFyhxcXFxcXFxcXFxcYcnGHKHKHKHFyhxcXFxcXFxcXFxcYcnGHKHKHKHFyhxcXFxcXFxcXFxcYcnGHKHKHKHKHFxcXKHFxcXGHJxcXGHJxhyhyhxcocXFxcocXFxcYcnFxhycYcocococXKHFxcXFxcXFxcXFxhycYcnGHKHFyhxcocXFxcXFxcXFxhycXGHKHKHKHKHFyhxcXFxcXFxcXFxhycYcnGHKHKHFyhxcXFyhxcXFxhycXFxhyhycYcocXKHFxcocXFxcXFxcXGHJxcYcococococXKHFxcXFxcXFxcXFxcYcnGHKHKHKHKHFxcocXFxcXFxcXFxhycYcnGHKHKHKHFxcocXFxcXFxcXFxcXGHJxhyhyhyhyhxcocXFxcXFxcXFxcXFxhycXGHKHKHKHFyhxcXKHFxcXFxcXGHJxcYcnGHKHKHKHFyhxcXKHFxcXFxcYcnFxcYcnGHKHKHFyhxcocXFxcXKIcnFxcXFxhycYcococococXKHFxcXFxcXFxcXFxcXGHJxhycYcococXKHFxcocXFxcXFxcXGHJxcXGHKHJxhxcococXKHFxcXFxcXFxcXFxcXGHJxhyhyhyhyhyhxcXKHFxcXFxcXFxcXGHJxhycYcococococXFyhxcXFxcXFxcXFxcXGHJxcYcococococXKHFxcocXFxcXFxcXGHJxcYcnGHJxhyhxcocXKHFxcocXFxcXFxcXGHJxcYcnGHKHKHKHKHFyhxcXKHFxcXFxcXFxhycXGHJxhycYcococXKHFxcocXFxcXFxcXFxcXFxhycXGHKHKHKHKHKHFyhxcXFxcocXFxcYcnFxcXGHJxhyhycYcXKHKHFxcocXFxcXKHGHJxcXFxcYcnGHJxhyhyhyhxcocXKHFxcXFxcXFxcXFxcXFxhycYcnGHKHKHKHKHFyhxcXFyhxcXFxcXFxcYcnFxcYcnGHKHKHKHKHFyhxcocXFxcXFxcv9ycXFxcXFxhycYcnGHKHKHKHKHFyhxcXFyhxcXFxcXFxcXFxhycXGHJxhyhycYcXKHKHFyhxcXKHFxcXFxcXFxcXFxhycXGHJxhyhycYcXKHKHFyhxcXKHFxcXFxcXFxcXFxcYcnFxhycYcnGHKHKHFyhyhxcXKHFxcXFxcXFxcXFxcXFxcYcnFxhycYcococococXKHFxcocXFxcXFyhxhycXFxcXFxhycYcnGHKHKHKHKHKHFyhxcXKHFxcXFxcXFxcXFxcXFxhycXGHJxhyhyhyhyhyhxcocXKHFxcXFxcocXFxcYcnFxcXFxhycYcnGHKHJxhxcococXKHFyhxcXFxcXKHFxcXFxhycXFxcYcnFxhyhycYcocococXKHFyhxcXKHFxcXFxcXFxcXFxcXFxcYcnFxhycYcnGHKHKHKHKHFyhxcocXFxcocXFxcXFxcXFxcXFxhycXFxhycYcnGHKHKHKHKHKHFyhxcocXFxcocXFxcXFxcXFxcXFxhycXFxhycYcnGHKHJxhyhxcococXKHFxcocXFxcXFyhxcXFxcYcnFxcXFxhycXGHJxhyhyhycYcXKHKHFyhxcocXFyhxcXFxcXFxcXFxcXFxcXFxcYcnFxhycYcnGHJxhyhyhxcococXKHFyhxcXFyhxcXFxcXFxcXFxcXFxcXGHJxcXGHJxhycYcocnGHKHKHFyhyhxcocXFyhxcXFyhxcXFxcXFxcXFxcXGHJxcXFxhycXGHJxhyhycYcocococXKHKHFxcocXKHFxcXFyhxcXFxcXFxcXFxcYcnFxcXGHJxcYcnGHJxhyhycYcocXKHKHKHFyhxcXKHFxcocXFxcXFxcXFyiHJxcXFxcXFxcYcnFxhycXGHJxhyhycYcocococXKHKHFyhxcocXFyhxcXFxcXKHFxcXFxcXFxcXFxhycXFxcYcnFxhycXGHJxhyhyhycYcococXKHKHFyhxcocXFyhxcXFyhxcXFxcXFxcXFxcXFxcXFxcXFxhycXFxhycXGHJxhycYcocnGHKHKHKHKHFyhyhxcocXFyhxcXKHFxcXKHFxcXFxcXFxcXFxcXFxcXFxcYcnFxcXGHJxcYcnGHJxhycYcocnGHKHKHKHFyhyhxcococXFyhxcocXFxcocXFxcXFxcocXFxcXFxcXFxhycXFxcXFxcYcnFxhycXGHJxcYcocnGHJxhyhyhyhyhyhyhxcococXKHFyhxcXKHFxcocXFxcocXFxcXFxcXFxcXFxcXFxcXFxcXFxcXFxhycXFxcYcnFxhycXGHJxhycYcocnGHKHKHKHKHKHKHKHFyhyhxcocXKHFyhxcXKHFxcocXFxcXKHFxcXFxcXFxcXFyhxcYcnFxcXFxcXFxcXGHJxcXFxhycXFxhycXGHJxhycYcnGHJxhyhyhycYcocococococXKHKHFyhyhxcocXKHFyhxcXKHFxcXKHFxcXKHFxcXFxcocXFxcXFxcXFxcXFxcXFxcXFxcXFxcXGHJxcXFxcYcnFxcXGHJxcYcnFxhycXGHJxhycYcnGHJxhyhycYcococococococococococXKHKHFyhyhxcocXKHFyhxcXKHFxcocXFyhxcXKHFxcXFyhxcXFxcXKHFxcXFxcXFxcXFxcXFxcXFxcXFxcXFxcXFxcXFxcXFxcXFxhycXFxcXFxhycXFxcYcnFxcYcnFxhycXGHJxcYcnGHJxcYcnGHJxhycYcocnGHKHJxhyhycYcocococnGHKHKHKHKHKHKHFyhyhyhyhxcocococXKHKHFyhxcocXKHKHFyhxcocXFyhxcocXFyhxcocXFyhxcXKHFxcocXFxcocXFxcocXFxcocXFxcXKHFxcXFxcocXFxcXFxcocXFxcXFxcXFyhxcXFxcXFxcXFxcXFyhxcXFxcXFxcXFxcXFxcXFxcXFxcXFxcXFxcXFxcXFxcXFxcXFxcXFxcXFxcXFxcYcnFxcXFxcXFxcXFxcXFxcYcnFxcXFxcXFxcXGHJxcXFxcXFxcXGHJxcXFxcXFxcYcnFxcXFxcXGHJxcXFxcXGHJxcXFxcXFxhycXFxcXFxhycXFxcXFxhycXFxcXGHJxcXFxcXGHJxcXFxcXGHJxcXFxcXGHJxcXFxcXGHJxcXFxcXFxhycXFxcXFxcYcnFxcXFxcXGHJxcXFxcXFxcYcnFxcXFxcXFxcXGHJxcXFxcXFxcXFxcXFxhycXFxcXFxcXFxcXFxcXFxcXFxcXFxcXFxcXFxcXFxcXFxcXFxcXFxcXFxcXFxcXFxcXFxcXFxcXFxcXKHFxcXFxcXFxcXFxcocXFxcXFxcXKHFxcXFxcocXFxcXFyhxcXFxcocXFxcocXFxcocXFyhxcXKHFxcocXFyhxcXKHFyhxcocXFyhxcocXKHKHFyhxcococXKHKHFyhyhxcocococococococococococococnGHKHKHJxhyhycYcnGHJxhycYcnGHJxhycYcnFxhycXGHJxcYcnFxcYcnFxcXGHJxcXFxcXGHJxcXFxcXFxcXFxcYcnFxcXFxcXFxcXKHFxcXFxcXFxcXFxcXKHFxcXFxcocXFxcocXFxcocXFyhxcXKHFyhxcocXKHFyhxcococXKHKHKHFyhyhyhyhycYcocococnGHJxhyhycYcnFxhycYcnFxhycXGHJxcXFxhycXFxcXGHJxcXFxcXFxcXFxcXFxcXFxcXFxcXFxcXFyhxcXFxcXKHFxcXKHFxcocXFyhxcXKHFyhyhxcococXKHKHKHKHKHKHKHKHJxhyhycYcnGHJxhycXGHJxcXGHJxcXGHJxcXFxcXFxhycXFxcXFxcXFxcXFyhxcXFxcXFxcocXFxcocXFxcocXKHFyhxcocXKHKHFyhyhyhyhyhyhycYcocnGHJxhycYcnFxhycXFxhycXFxcXGHJxcXFxcXFxcXFxcXFxcXFyhxcXFxcXKHFxcXKHFxcocXKHFyhxcococXKHKHKHKHJxhyhycYcnGHJxhycXGHJxcXGHJxcXFxcXGHJxcXFxcXFxcXKHFxcXFxcXKHFxcXKHFxcocXKHFyhxcococococococococnGHJxhycXGHJxcYcnFxcXFxcYcnFxcXFxcXFxcXFyhxcXFxcXFyhxcXKHFxcocXKHKHFyhyhyhyhyhycYcocnGHJxcYcnFxhycXFxcXFxhycXFxcXFxcXFyhxcXFxcXFyhxcXKHFyhxcocXKHKHFyhycYcococnGHJxhycXGHJxcXGHJxcXFxcXFxcXFxcXFxcXFxcocXFxcXKHFyhxcocXKHFyhyhyhyhycYcnGHJxhycXGHJxcXGHJxcXFxcXFxcXFxcXFxcocXFxcXKHFxcocXKHKHFyhyhyhyhycYcocnFxhycXGHJxcXFxcYcnFxcXFxcXKHFxcXFxcocXFyhxcXKHKHFyhyhyhyhycYcnGHJxhycXFxhycXFxcXFxcXFxcXFxcXFxcocXFxcocXKHFyhxcococococnGHJxhycYcnFxcYcnFxcXFxcXFxcXFxcXFyhxcXFyhxcXKHFyhyhyhyhyhyhycYcnFxhycXGHJxcXFxcXFxcXFxcXFxcocXFxcocXFyhyhxcococococnGHJxhycXFxhycXFxcXFxcXFxcXFxcXFyhxcXFyhxcocXKHKHKHKHJxhyhycXGHJxcXFxhycXFxcXFxcXFyhxcXFyhxcXKHFyhyhyhyhyhycYcnGHJxcYcnFxcXFxcXFxcXFxcXFyhxcXFyhxcocXKHKHKHJxhyhycXGHJxcXGHJxcXFxcXFxcXFxcocXFyhxcXKHKHFyhyhycYcocnFxhycXFxhycXFxcXFxcXFyhxcXFyhxcXKHKHFyhyhycYcocnFxhycXFxcXGHJxcXFyhxcXFxcXKHFyhxcocococococnGHJxcYcnFxcXFxcXFxcXFxcXFyhxcXKHFyhyhxcocnGHJxhycYcnFxcXFxhycXFyhxcXFxcXKHFyhxcocococococnFxhycXFxhycXFxcXFxcXKHFxcXKHFyhxcococococnGHJxcXGHJxcXFxcXFxcXFxcocXFyhxcocXKHKHKHJxhycXGHJxcXFxcXFxcXFxcXFxcXKHFyhxcococococnGHJxcYcnFxcXFxcXFxcXFxcXKHFxcococXKHKHJxhycYcnFxcXGHJxcXFxcXKHFxcXKHFyhxcocococnGHJxcYcnFxcXFxcXFxcXFxcocXFyhxcococococnGHJxcYcnFxcXFxcXFxcXFyhxcXKHFyhyhyhycYcnGHJxcXFxhycXFxcocXFxcXKHFyhyhyhyhyhycXGHJxcXFxcXFxcXFxcXFxcocXKHFyhyhycYcnGHJxcYcnFxcXFxcXFyhxcXKHFyhxcococnGHJxhycXFxcXFxcXFxcXFxcocXFyhyhxcocnGHJxhycXFxcXFxcXFxcXFxcXKHFxcococococnGHJxcXGHJxcXFxcXKHFxcXKHFyhxcocnGHJxhycXFxhycXFxcXFyhxcXFyhxcocococnGHJxcYcnFxcXFxcXFxcXKHFxcocococococnFxhycXFxcXFxcXFxcXKHFyhxcocococnGHJxcXGHJxcXFxcocXFxcocXKHKHKHKHJxhycXFxcXFxcXFxcXFxcocXKHFyhycYcnGHJxcXGHJxcXFxcocXFxcococXKHJxhycYcnFxcXFxcXFxcXFxcXKHFyhyhyhyhycXGHJxcXFxcXFxcXFyhxcXKHKHKHKHJxhycXFxcXFxcXFxcXFxcocXKHFyhycYcnGHJxcXFxcXFxcXFxcXKHFyhyhyhyhycXGHJxcXFxcXFxcXFyhxcocXKHKHJxhycXGHJxcXFxcXFyhxcXKHFyhyhycYcnFxhycXFxcXFxcXKHFxcococococnGHJxcXFxcXFxcXFxcocXFyhyhyhycYcnFxcXFxcXFxcXFxcXKHFyhyhyhycYcnFxcXFxcXFxcXFxcocXKHFycYcocnFxhycXFxcXFxcocXFyhxcocnGHJxhycXFxcXFxcXFxcXKHFyhxcocnGHJxcYcnFxcXFxcXKHFxcococXJxhycYcnFxcXFxcXFxcXKHFyhxcocnGHJxcYcnFxcXFxcXKHFxcococococnFxhycXFxcXFxcocXFyhyhyhyhycXGHJxcXFxcXFyhxcXKHFyhycYcnFxhycXFxcXFxcocXFyhyhyhycYcnFxcXFxcXFxcXFxcocXKHKHJxhycXFxcYcnKHFxcXKHFyhyhyhycXGHJxcXFxcXFyhxcXKHKHKHJxhycXFxcXFxcXFxcXKHFyhyhycYcnFxcYcnFxcocXFxcococococnFxcYcnFxcXKHFxcocXKHKHJxhycXFxcXFxcXFxcXKHFyhyhycYcnFxcXFxcXFxcXFyhxcococnGHJxcXFxcXFxcXFxcXKHKHKHKHJxcYcnFxcXFyhxcXKHFyhyhycXGHJxcXFxcXFyhxcXKHKHKHJxcYcnFxcXFxcocXFyhyhyhycYcnFxcXFxcXFxcXKHFyhyhycYcnFxcXFxcXFxcXKHFyhyhycYcnFxcXFxcXFxcXFyhxcococnFxhycXFxcXFxcocXKHFyhycYcnFxcXFxcXFxcXFyhyhyhyhycXFxhycXFyhxcXKHFyhycYcnFxhycXFxcocXFyhxcocnGHJxcXFxcXFxcXFxcococococnFxcXGHOHFxcXFyhyhyhycYcnFxcXFxcXFyhxcocXJxhycXGHJxcXFxcocXFyhyhyhycXGHJxcXFyhxcXFyhyhycYcnFxcYcnKHFxcXKHFyhycYcnFxcXFxcXFxcXKHFyhyhycXGHJxcXFxcXKHFyhxcnGHJxhycXFxcXFxcocXKHFycYcnFxhycXFxcocXFyhyhyhycYcnFxcXFxcocXFyhyhycYcnFxcXFxcXFxcXKHKHKHJxhycXFxcXFxcXKHFyhyhycXGHJxcXFxcXKHFyhxcnGHJxcYcnFxcXKHFxcocococnFxcXFxcXFxcXFyhyhyhycYcnFxcXFxcXKHFyhyhyhycXFxcXFxcXFxcococococnFxcXFxcXFxcocXKHJxhycXGHJxcocXFxcocococnFxcXFxcXFxcXFyhyhyhycXGHJxcXFyhxcXKHKHJxhycXFxcXFxcXKHFyhyhycXGHJxcXFxcocXKHKHKHJxcXFxcXFxcXFxcococnGHJxcXFxcXFxcXKHKHKHJxhycXFxcXFyhxcocococnFxcXFxcXFxcocXKHKHJxcXFxcXFxcXFxcocococnFxcXFxcXFxcXKHKHKHJxhycXFxcXKHFxcococnFxhycXFxcocXFyhyhycYcnFxcXFxcXKHFyhyhycYcnFxcXFyhxcXKHKHJxcYcnFxcXFyhxcococnGHJxcXFxcXFyhxcocnGHJxcXFxcXFxcXKHKHKHJxhycXFxcocXFyhyhycYcnFxcXFxcXKHFyhycYcnFxcXFxcXFxcocococnFxcXFxcXFxcXKHKHKHJxcXFxcXFxcXKHFyhycYcnFxcXFxcXKHFyhycYcnFxcXFxcXFyhxcocnGHJxcXFxcXFyhxcocnGHJxcXFxcXFxcocXKHJxhycXFxcXFxcocXKHJxhycXFxcXFxcXKHKHKHJxcYcnFyhxcXKHFycYcnFxcXFxcXFxcocococnFxcXFxcXFxcocococnFxcXFxcXFxcocococnFxcXFxcXFxcocococnFxcXFxcXFxcocXJxhycXFxcXFxcXFyhxcnGHJxcXFxcXFxcXKHKHKHJxcXFxcXFxcocXJxhycYcnFxcXKHFyhyhycYcnFxcXFxcocXKHJxhycXFxcXFyhxcococnFxcXFxcXFxcocXKHJxcXGHJyhxcXKHFycYcnFxcXFxcXFyhyhyhycXFxcXFxcXKHFyhycXGHJxcXKHFxcococnFxcXFxcXFxcXKHKHJxcXFxcXFxcXFyhyhycYcnFxcXFyhxcococnFxcXFxcXFxcocococnFxcXFxcXKHFyhycXGHJxcXFyhxcococnFxhycocXFxcococnFxcXFxcXFxcocococnFxcXFxcXKHFyhycXGHJxcXKHFxcocnGHJxcXFxcXFyhxcnGHJxcXFxcXFxcXKHKHJxcXGHOHFxcXKHJxhycXFxcXFxcXKHKHJxhycXFxcocXKHKHJxhycXFxcocXKHKHJxcXFxcXFxcXKHKHJxcXGHOHFxcXKHJxhycXFxcXFxcocXJxhycXFxcXFxcXKHKHJxhycXFxcocXFycYcnGHJxcXKHFxcocnGHJxcXFxcocXKHKHJxcXFxcXFxcocococnFxcXFxcocXKHJxhycXFxcXKHFyhycYcnFxcXFxcocococnFxcXFxcXKHFycYcnFxcXFxcXFyhyhycYcnFxcocXFyhycYcnFxcXFxcocococnFxcXFxcXKHFycYcnFxcXFxcXFyhyhycXFxcXFxcXFyhyhycXFxcXFxcXKHKHKHJxcXFxcXKHFycYcnFxcXFxcXFyhyhycXGHJyhxcXKHKHJxcXFxcXFxcXKHJxhycXFxcXFyhxcnGHJxcXFxcXFyhxcnGHJxcXFxcXKHFycYcnFxcXFxcXFyhycYcnFxcXFxcXKHKHJxcXFxcXFxcXKHKHJxcXFxcXFxcococnFxcXFxcXFxcocnGHJxcXFxcXKHKHJxhycXFxcXKHKHKHJxcXFxcXFyhyhycXGHJxcocXKHKHJxcXFxcXFxcococnFxcXFxcXFyhyhycXFxcXFxcXFyhycYcnFxcXFyhyhyhycXFxcXFxcococnGHJxcXKHFyhyhycXFxcXFxcocXJxhycXFxcXKHFyhycXFxcXFxcXFyhycYcnFxcXFxcococnFxcXFxcXFxcocnGHJxcXFxcocXJxhycXFxcXFxcococnFxcXFxcXFyhyhycXFxcXFxcocXJxhycXFxcXKHFycYcnFxcXFxcXKHKHJxcXFxcXFxcococnFxcXFxcXFyhycYcnFxcXFyhxcnGHJxcXFxcXKHKHKHJxcXFxcocXJxhycXFxcXFxcococnFxcXFxcXKHKHJxhycXKHFxcocnFxhycocXFyhyhycXFxcXFyhxcnGHJxcXFxcocXJxhycXFxcXFyhxcnGHJxcXFxcocococnFxcXFyhxcocnFxcXFxcXFyhyhycXFxcXFyhxcnGHJxcXFxcXKHKHJxcXFxcXFxcocnGHJxcXFyhxcocnFxhycocXFyhycXFxcXFxcXFyhycXFxhzhxcXKHJxhycXFyhxcococnFxcXFxcococnFxcXFxcXFyhycYcnFxcXKHFyhycXFxcXFxcXKHJxhycXFxcocXKHJxcXFxcXFxcocnGHJxcXFyhxcocnFxcXFxcXFyhycXGHJxcocXKHKHJxcXFxcocXJxhycXFxcXKHFycYcnFxcXFyhyhycYcnFxcocXKHJxcXFxcXFxcocnFxhycXKHFyhycYcnFxcocXKHJxhycXKHFxcnGHJxcXFxcXKHKHJxcXFxcXFxcocnFxcXFxcXFyhyhycXFxcXKHFyhycXFxcXFxcocnGHJxcXFxcococnFxcXFxcXKHKHJxcXFxcXFyhycYcnFxcXKHKHKHJxcXFyhxcocnFxcXFxcXKHKHJxcXFxcXFyhycYcnFxcocXKHJxhycXKHFyhyhycXFxcXKHKHJxhycXKHFyhycYcnFyhxcXJxhycXFxcXKHFycYcnFxcXKHFycYcnFxcXKHFyhycXFxcXFxcocnGHJxcXFyhxcnGHJxcXFyhxcnGHJxcXFxcococnFxcXFxcXKHJxhycXFyhxcocnFxcXFxcXFyhycXFxcXFxcXKHJxcXFxcXFxcocnFxcXFxcXFyhycYcnFxcocXJxhycXFxcXKHKHJxcXFxcXFyhyhycXFxcXKHKHJxcXFxcXFyhycYcnFxcocXKHJxcXFxcXFyhycYcnFyhxcXJxhycXFxcXKHKHJxcXFxcXFyhycXGHJyhxcocnGHJxcXKHKHKHJxcXFyhyhycYcnFyhxcocnFxcXFxcXKHKHJxcXFxcococnFxcXFxcXKHJxcXFxcXFxcocnFxcXFxcXFycYcnFxcXFxcocnGHJxcocXFycYcnFxcXKHFycYcnFxcocXKHJxcXFxcXFyhycYcnFyhxcocnGHJyhxcXKHJxcXFxcXKHFycXFxcXFxcXKHJxcXFxcXFyhycYcnFyhxcocnGHJxcocXKHJxcXFxcXFyhycXFxcXFxcococnFxcXFyhyhycXFxcXFyhyhycXFxcXKHKHJxcXFxcXKHJxhycXFyhxcnGHJxcXKHFyhycXFxcXFxcnGHJxcXFxcXKHJxhycXKHFyhycXFxcXFxcocnFxcXFxcXFycYcnFxcXFyhycYcnFxcocXKHJxcXFxcocXJxcXFxcXFxcocnFxcXFxcXKHJxcXFxcXFyhycYcnFyhxcocnFxcXFxcXJxhycXFxcXKHKHJxcXFxcXKHJxhycocXFyhycXFxcXFyhycYcnFxcocXJxhycXKHFyhyhycXFyhxcnGHJxcXFyhyhycXFxcXFyhycXGHOHFxcocnFxcXFxcocnGHJxcocXKHJxcXFxcXFyhycXFxcXFyhyhycXFxcocXJxhycXFyhxcnFxhycocXKHJxcXFxcXFyhycXFxcXFxcnGHJxcXFxcococnFxcXKHFycYcnFyhxcocnFxcXFxcXJxhycXFxcocXJxcXFxcXFxcnGHJxcXFyhyhycXFxcXFyhycXFxcXFxcocnFxcXFxcXKHJxcXFxcXFyhycXFxcXFyhycYcnFyhxcocnFxcXFxcocnFxcXFxcXKHJxcXFxcXKHKHJxcXFyhxcnFxcXFxcXKHKHJxcXKHFycYcnFxcococnFxcXFxcXJxhycXFxcococnFxcXFyhycYcnFxcococnFxcXFxcocnFxcXFxcXKHJxcXFxcXKHJxhycXKHFycYcnFxcococnFxcXFxcocnGHJxcococnGHOHFxcocnFxcXFyhyhycXFxcXKHJxhycocXFycYcnFxcococnFxcXFxcocnFxcXFxcXKHJxcXFxcXKHJxcXFxcXFyhycXFxcXFyhycXFxcXFyhyhycXFxcococnFxcXKHFycXFxcXFxcocnFxcXFxcococnFxcocXJxcYc4cXFycYcnFxcococnFxcXFxcocnFxcXFxcocnFxcXFxcXKHJxcXFxcXKHJxcXFxcXKHJxcXFxcXFyhycXFxcXFyhycXFxcXFyhycXFxcXFxcnGHJxcXFyhyhycXFxcococnFxcXKHKHJxcXFxcococnFxcXKHJxhycXKHFycYcnFxcococnFxcXFyhycYcnKHFyhycXFxcXFyhycXFxcXFyhycXFxcXFyhycXFxcXFxcnGHJxcXKHFycXFxcXFxcocnFxcXFyhyhycXFyhxcnGHJxcocXJxhycXKHFycYcnFxcococnFxcXKHFycXFxcXFyhycYcnKHFyhycXFxcocXJxcXFxcXFycYcnFxcocXJxcXFxcXFycYcnFxcocXJxcXFxcXFycYcnFxcocXJxcXFxcXFycYcnFxcocXJxcXFxcXKHKHJxcXKHKHJxcXFxcocnFxcXFxcocnGHJyhxcnGHJxcocXKHJxcXFyhyhycXFyhxcnGHJxcococnFxcXFxcocnFxcXFyhycXFxcXFxcnGHJxcXKHKHJxcXFyhyhycXFxcococnFxcXKHJxhycocXKHJxcXFxcocnFxcXFxcocnGHOHFyhycXFxcXFyhycXFxcXKHJxcXFxcXFycYcnFyhxcnGHJxcococnFxcXFxcnGHJxcXKHKHJxcXFyhyhycXFyhxcnFxcXFxcocnGHOHFxcnFxcXFxcXKHJxcXFxcocnFxcXFxcocnFxcXFxcocnFxcXFyhycXFxcXFyhycXFxcXFycYcnFxcococnFxcXKHKHJxcXKHKHJxcXFxcocnFxcXFyhyhycXKHFyhycXFyhxcnFxcXFxcXKHJxcXFyhycYcnFyhyhycXFxcococnFxcXKHJxcXFxcXKHJxcXFxcXKHJxcXFyhyhycXFxcocnFxcXFxcXJxcXFxcXFyhycXFxcococnFxcXKHJxcXFxcXKHJxcXFxcocnGHJyhxcnFxcXFxcXJxhycXKHKHJxcXFxcocnFxcXFxcnGHJxcXKHKHJxcXKHKHJxcXFyhyhycXKHFyhycXFyhxcnFxcXFxcocnFxcXFyhycXFxcXKHKHJxcocXJxhycocXKHJxcXKHFycXFxcXFyhycXFxcXKHJxcXFxcXKHJxcXFyhycYcnKHFycYcnFyhyhycXFxcococnFyhxcnGHJyhxcocnFxcocXJxcXFxcXKHJxcXFyhyhycXFyhyhycXFxcocnFxcXFxcocnFxcXKHKHJxcXKHKHJxcXKHKHJxcXFyhycXFxcXFyhycXFxcXJxhycXFyhyhycXFyhyhycXFxcocnFxcXFyhyhycXKHKHJxcXFxcocnFxcXKHKHJxcXKHJxhycocXKHJxcXKHKHJxcXFyhycXFxcXKHJxhzhxcocnFxcXKHJxhzhxcocnFxcXFyhycXFxcocnGHJyhxcnFxcXFxcocnFxcXFyhycXFxcXKHJxcXFxcocnFxcXFyhycXFxcXKHJxcXFxcocnFxcXFyhycXFxcXKHJxcXFxcocnFxcXKHKHJxcXKHKHJxcXKHKHJxcXKHJxhycocXJxcXFxcXKHJxcXFxcocnFxcXKHKHJxcocXJxcXFxcXJxhycXKHFycXFxcXKHJxcXFxcXJxhycXKHKHJxcXKHKHJxcXKHKHJxcXKHJxhycocXJxcXFxcXKHJxcXFyhycXFxcXKHJxcXFxcXJxhycocXJxhycocXJxcXFxcXKHJxcXFyhycXFxcXFycYcnFyhyhycXFyhycYcnKHFycXFxcXFycYcnFyhyhycXFxcocnFxcXFyhycXFxcocnFxcXFxcocnFxcococnFxcococnFxcocnFxcXFxcocnFxcococnFxcococnFyhxcnFxcXFyhycXFxcXFycXFxcXFyhycXFxcocnFxcXFxcnGHJyhxcnFxcXFxcocnFxcococnFxcococnFyhxcnFxcXFyhycXFxcXKHJxcXFyhycXFxcXFycXFxcXFyhycXFxcocnFxcXFxcnFxcXFxcocnFxcXKHJxcXFxcocnFxcXKHJxcXFxcXJxcXFxcXKHJxcXFyhycXFxcXKHJxcXFyhycXFxcXKHJxcXFxcnGHJyhxcocnFyhxcnFxcXFyhycXFxcXKHJxcXFyhycXFxcXKHJxcXFyhycXFxcXKHJxcXFyhycXFxcXKHJxcXFxcnFxcXFxcXJxcXFxcXJxhycXKHJxcXFxcXKHJxcXKHJxhzhxcocnFxcocnGHOHFyhycXFyhycXFxcXFycXFxcXFyhycXFxcocnFxcXKHJxcXFxcXJxcXFxcXJxhycocXJxcXFxcocnFxcXFyhycXFyhyhycXFyhycXFxcXKHJxcXFyhycXFxcococnKHFycXFxcXFyhycXFyhycXFxcXFycXFxcXFyhycXFyhycXFxcXFycYcnKHKHJxcXFycYcnFyhyhycXFyhycXFxcXKHJxcXFyhycXFxcXJxhycocXJxcXFxcXJxcXFxcXJxhycocXJxcXFxcocnFxcXKHJxcXFxcocnFxcococnFyhyhycXKHFycXFxcococnKHFycXFxcXFycXFxcXFyhycXFyhycXFxcXKHJxcXFyhycXFxcXJxhzhxcocnFxcXJxhycXKHKHJxcococnFxcocnFxcXFyhycXFyhycYc4cXJxhzhxcocnFyhxcnFxcXKHJxcXFxcXJxcXFxcocnFxcXKHJxcXFyhycXFxcXJxhycocXJxcXFxcnGHJxcocnFxcXFxcnFxcXFxcnFxcXFxcocnFyhyhycXFyhycXFxcXKHJxcXKHKHJyhxcnFxcXFxcnFxcXFyhycXFxcocnFxcXFycXFxcXFycYcnKHKHJxcXKHJxcXFxcocnFxcocnFxcXFyhycXFyhycYc4cXJxcXFxcocnFxcXJxhycXKHKHJyhxcnFxcXFxcnFxcXFxcnFxcXFxcnFxcXFxcnFxcXFxcnFxcXFxcnFxcXFxcnFxcXFxcnFxcXFxcnFxcXFxcnFxcXFxcnFxcXFxcnFxcXFxcnFxcXFyhycXFxcocnFxcXKHJxcXFyhycXFyhyhycXKHJxcXFxcXJxcXFxcocnFxcocnFxcXFyhycXFyhycXFxcXKHJxcXKHJxcXFxcnGHOHFyhycXKHKHJxcXKHJxcXFyhycXFyhyhycXKHJxcXFxcocnFxcocnFxcXFyhycXFyhycXFxcXJxcXFxcXJxcXFxcXJxcXFxcocnFxcXKHJxcXKHJxcXFxcnGHJyhyhycXFyhycXFxcocnFxcocnGHOHFycXFxcXJxhzhxcocnFyhyhycXKHKHJxcocnFxcXFyhycXFyhycXFxcXJxcXFxcXJxcXFxcocnFxcXJxhzhxcocnFxcocnFxcXKHJxcXKHJxcXFxcocnFxcocnFxcXKHJxcXFyhycXFyhycXFxcXJxcXFxcXJxcXFxcXJxcXFxcocnFyhxcnFxcXKHJxcXKHKHJyhxcnFxcXKHJxcXFyhycXFxcnGHJyhyhycXFyhycXFyhyhycocXJxcXFyhycXFxcocnFxcocnFxcXFyhycXKHJxhzhxcnFxcXKHJxcXFxcnFxcXFyhycXFyhycXFxcocnFxcXJxhycococnFyhyhycXKHJxcXFxcnFxcXFxcnFxcXFyhycXKHKHJxcocnFxcXFyhycXFyhycXFyhycXFxcXKHJxcocnFxcXFyhycXFyhycXFyhyhycococnFyhyhycocXJxcXFyhycXFxcocnFyhxcnFxcXJxhycocXJxcXFyhycXFyhycXFxcXJxcXFxcXJxcXFyhycXFxcocnFxcocnFxcXKHJxcXFycXFxcXFycXFxcXKHJxcococnFyhycXFxcXJxcXFxcocnFxcocnFxcXJxhycococnFyhycXFxcXJxcXFxcXJxcXFyhycXFxcocnFxcocnFxcXJxhycococnFyhycXFxcXJxcXFxcocnFxcocnFxcXJxcXFxcXJxcXFxcocnFxcocnFxcocnFxcXKHJxcXKHJxcXFyhycXFyhycXFxcocnFyhyhycXKHJxcXFyhycXFxcnFxcXFxcnFxcXFycXFxcXKHJxcXKHJxcXKHJxcXFxcnFxcXFycXFxcXFycXFxcXJxcXFxcocnFyhycXFxcXKHJxcocnFxcXFycXFxcXKHJxcococnKHKHJxcocnFxcXKHJxcXFycXFxcXFycXFxcocnFxcocnFxcXKHJxcXKHJxcXFycXFxcXFycXFxcXJxcXFxcocnFyhycXFxcXJxhzhxcnFxcXJxhycococnFyhycXFxcocnFxcocnFxcocnFxcXKHJxcXKHJxcXKHJxcXFycYcnKHJxcXFxcocnKHFycXFxcocnFyhyhycXKHJxcXFycYc4cXJxcXFxcnGHOHFycXFxcnGHOHFycXFxcXKHJyhxcnFxcXKHJxcococnKHFycXFyhycXFxcocnFxcocnFxcocnFxcXJxcXFxcXJxcXFyhycXFyhycXFxcnFxcXFyhycXFycYcnKHKHJyhyhycXKHJxcXFyhycXKHKHOHFycXFxcXKHJxcocnFxcXKHJxcocnFxcXFycXFxcXJxhzhyhycXKHJxcXFxcnFxcXKHJxcXKHJxcXKHJxcXFycXFxcXKHJxcXJxhycocnFxcXFycXFxcXJxhzhyhycXKHJxcXFyhycXKHJxcXFxcnFxcXFycXFxcXJxcXFxcocnKHFycXFxcnFxcXFxcnFxcXKHJxcXJxhycococnKHKHJyhxcnFxcocnFxcXJxcXFxcXJxcXFycXFxcXFycXFxcocnFxcocnFyhyhycococnKHKHJxcocnFxcocnFxcXJxcXFxcocnFyhycXFxcocnFyhycXFxcXJxcXFyhycXKHJxcXFxcnFxcXFycXFxcocnFxcocnFxcocnFxcocnFxcocnFxcocnFxcocnFxcXJxcXFxcnFxcXFyhycocXJxcXKHJxcXFycXFxcXJxhzhyhycXKHJxcXFycXFxcXKHJyhxcnFxcocnFxcXJxcXFxcocnFyhycXFyhycXFxcnFxcXFyhycocXJxcXKHJxcXKHJxcXFycXFxcXJxcXFxcnFxcXFycXFxcXJxcXFxcnFxcXFycXFxcocnFxcocnFxcnGHOHFycXFxcocnFxcnFxcXFxcnFxcXJxcXFxcocnFyhycXFxcnFxcXFyhycococnFyhycXFycYcnKHKHJyhycXFxcXJxcXFyhycXKHJxcXFyhycocXJxcXKHJxcXFycXFxcXJxcXFxcnFxcXFycXFxcocnFyhycXFxcocnFyhycXFxcnFxcXFycXFxcXJxcXFxcnFxcXFycXFxcocnFyhycXFxcnFxcXFyhycococnKHKHJyhycXFxcXJxcXFycXFxcXKHJxcocnFxcocnFxcnGHJyhycXFxcocnFyhycXFxcnFxcXFycXFxcXJxcXFyhycXKHJxcXFycYc4cocnKHKHOHFycXFxcocnFyhycXFxcnFxcXFycXFxcocnFxcnGHOHFycXFyhycXFyhycXFyhycXKHJxcXFycXFxcXKHJyhycXFxcXJxcXFycXFxcXKHJyhyhycocnFxcXKHJxcocnFxcXJxcXFyhycXFycXFxcXKHJxcocnFxcnGHJyhycXFxcnFxcXFycXFxcXJxcXFyhycXKHJxcXFycXFxcocnFyhycXFxcnGHOHJxcXFxcnFxcXJxcXFxcocnKHJxcXFxcnFxcocnFxcXJxcXFyhycXKHJxcXFycXFxcXJxcXFyhycocXJxcXKHJxcocnFxcXJxhzhycXFxcXJxcXFycYc4cocnKHJxcXFyhycocXJxcocnFxcXFycXFyhycXFyhycXKHJxcXFycXFxcXJxcXFycXFxcXKHJyhycXFxcocnFyhycXFycXFxcXFycXFyhycXFycXFxcXKHJxcocnFyhycXFxcnFxcXFycXFxcocnFyhycXFyhycXKHJxcXKHJxcXJxhzhxcnFxcocnFyhycXFxcnFxcXKHJxcocnFxcXJxcXFyhycococnKHJxcXFyhycXKHJxcocnFxcXJxcXFxcnFxcXJxcXFxcnFxcXKHJyhyhycocnFxcXKHJyhycXFxcocnKHKHJyhycXFxcnFxcXKHJxcocnFxcocnFyhycXFxcnFxcXKHJyhyhycocnFxcXJxcXFxcnFxcXJxcXFxcnFxcXJxcXFxcnFxcXKHJyhyhzhxcnFxcocnFxcocnKHKHJyhycXFxcnFxcXFycXFxcnFxcXFycXFxcnFxcXFycXFxcnFxcXFycXFxcnFxcXFycXFxcnFxcXFycXFxcnGHOHJxcXFyhycocnFxcXFycXFycYcnKHJxcXKHJxcocnFxcocnFyhycXFyhycXKHJxcXKHJxcocnFxcnGHOHKHJyhycXFxcnFxcXFycXFyhycXFycXFxcXJxcXFyhycXJxhycocnFxcocnFyhycXFyhycocXJxcocnFxcXJxcXFxcnFxcocnFyhycXFyhycXKHJxcXKHJxcocnFxcnFxcXFycXFxcXJxcXKHJxcocnFxcnGHOHKHJyhycXFxcnFxcXJxcXFxcnFxcXJxcXFxcnFxcocnFxcnFxcXFycXFxcnFxcXFycXFyhycXFycXFxcXJxcXFycXFxcXJxcXKHJxcXJxcXFxcnFxcXJxcXFyhycXKHJxcocnFxcocnKHKHJyhycXFyhycXKHJxcXJxhzhycXFxcocnKHJxcXFycXFxcocnKHJxcXFyhzhxcnFxcocnFyhycXFycXFxcXJxcXFycXFxcXJxcXKHJxcocnFxcnGHOHJxcXFyhycocnFxcXJxcXFycXFxcXJxcXKHJxcocnFxcocnKHJxcXFyhycocnFxcXJxcXFycXFxcocnKHJxcXFycXFxcXJxcXKHJyhyhycocnFxcnGHOHJxcXFyhycocnFxcXJxcXFycXFxcnGHOHJxcXFycXFxcnFxcXFycXFyhycXKHJxcXJxcXFxcnFxcXJxcXFycXFxcXJxcXKHJxcocnFyhycXFyhycococ4cocnKHJxcXKHJxcocnFyhycXFycXFxcXJxcXKHJxcocnFxcocnKHJxcXFycXFxcnFxcXFycXFycYc4cnFxcXKHJyhycXFyhycococ4cocnKHJxcXJxhzhycXFxcnFxcXKHJyhycXFyhycXKHJxcocnFyhycXFyhycocnFxcXJxcXFyhycocnFxcocnKHKHOHKHOHFycXKHJxcXKHJxcocnFyhycXKHJxcXJxcXFxcnFxcocnFyhycXKHJxcXJxcXFyhycXJxcXFxcnFxcXJxcXFxcnFyhycXFyhycXKHJyhyhzhxcnFyhycXFycXFxcXJxcXKHJxcocnFyhycXFycXFxcocnKHJxcXFycXFyhycXKHJxcXJxcXFyhycocnFxcocnFycYc4cnFxcXKHOHFycXKHJxcXKHJyhycXFxcnFxcocnFyhycXKHJxcXJxcXFxcnFxcnFxcXFycXFyhycXKHJxcocnFyhycXKHJxcXJxcXFxcnFxcocnKHJxcXFycXFxcnFxcXJxcXFycXFxcnFxcXFycXKHJxcXKHJyhycXFxcnFxcocnFyhycXKHJxcocnFxcnFxcXJxcXFxcnFyhycXFyhycocnFxcXJxcXKHJxcocnKHKHOHKHOHKHOHFycXKHJxcXJxcXFyhzhxcnFxcnFxcXFycXFycXFxcXJxcXKHJxcocnKHJxcXFycXFxcnFxcXJxcXFycXFxcnFxcXJxcXFyhycocnFyhycXFycXFxcocnKHJxcXJxcXFxcnFxcnFxcXFycXFycXFxcXJxcXKHJyhycXFxcnFxcocnKHJxcXFycXFyhycXJxhzhycXFxcnFxcXJxcXKHJxcocnKHJxcXFycXFxcnFxcXJxcXFycXFyhycXKHJxcocnKHJxcXFycXFxcnFxcXJxcXFycXFyhycXKHJxcnGHOHJxcXFycXFxcnFxcocnFycYc4cnFxcXJxcXKHJxcnFxcXFycXFyhycXJxcXFxcnFxcocnKHJxcXKHJyhycXFycXFxcXJxcXJxcXFyhycocnFyhycXFycXFxcnFxcXKHOHFycXKHJxcocnKHKHOHJxcXFycXFxcnFxcocnKHJxcXFycXFycXFxcXJxcXJxcXFyhycocnFxcnFxcXJxcXFycXFxcnFxcXJxcXFycXFxcnFxcocnFycXFxcXJxcXJxcXFxcnFxcnFxcXJxcXFyhycocnFyhycXJxhzhycXFxcnFxcocnKHJxcXKHJyhycXFycXFxcnFxcXJxcXFycXFxcnFxcXJxcXKHJyhycXFyhycocnFxcnFxcXJxcXFycXFxcnFxcXJxcXJxcXFxcnFxcnFxcXFycXKHJxcocnFyhycXKHJyhycXFxcnFxcnFxcXKHOHFycXKHJxcocnKHJxcXFycXFycXFxcXJxcocnFxcnFxcXJxcXKHJxcnFxcXFycXFycXFxcnFxcXJxcXFycXFxcnFxcocnKHJxcXJxcXFyhzhycXFxcnFxcXJxcXJxcXFxcnFyhycXKHJxcocnKHJxcXFycXKHJxcXJxcXFycXFxcnFxcocnKHJxcXJxcXFycXFxcnFxcXJxcXKHJyhycXFycXFxcnFxcXJxcXJxcXFxcnFxcnFxcXJxcXFycXFyhycocnFxcnFxcXJxcXFycXFxcnFxcnFxcXFycXKHJxcocnKHJxcXKHJyhycXKHJxcocnFycXFxcXJxcocnFyhycXKHJyhycXFycXFxcnFxcXJxcXFycXFycXFxcoc4coc4cnFxcocnKHJxcXJxcXKHJxcnFxcXFycXKHJxcocnFycXFxcXJxcocnFyhycXJxcXFxcnFxcnFxcXJxcXKHJyhycXFycXFxcnFxcXJxcXJxcXFyhycnGHOHJxcXKHJyhycXKHJyhycXFyhycocnFyhycocnFxcoc4coc4cnFxcXJxcXJxcXFycXFyhycXJxcXFycXFxcnFxcXJxcocnFxcnFxcXJxcXJxcXFyhzhycXFxcnFxcnFxcXJxcXFycXFyhycocnFyhycocnFxcoc4coc4cnFxcocnKHJxcnGHOHJxcXJxcXFycXFyhycocnFxcnFxcocnKHJxcXJxcXKHJxcnFxcXJxcXFycXFyhycocnFyhycocnFxcnFxcXJxcXFycXFycXFxcnFxcocnKHJxcocnFyhycocnFyhycXJxcXFxcnFyhycocnFxcoc4coc4cnFxcnFxcXJxcXFycXFycXFxcnFxcocnKHJxcocnFycXFxcoc4cnFxcXJxcocnFyhycocnFxcnFxcXJxcXJxcXFycXFxcnFxcnFxcXJxcXKHJyhycXKHJyhycXFycXFxcnFxcnFxcXJxcXFycXKHJxcXJxcXJxcXFyhzhycXFyhycocnKHJxcXJxcXFycXFxcnFyhycXKHJyhycXKHJxcnFxcXJxcXFycXFyhycnGHOHJxcXJxcXFycXFyhzhyhzhycXFycXFxcnFxcoc4coc4cnFxcnFxcXJxcXKHOHKHOHJxcXJxcXFycXFycXFxcnFxcXJxcocnFyhycocnFyhycocnFxcnFxcocnKHJxcocnKHJxcXJxcXJxcXFycXFxcnFxcnFxcXJxcXJxcXFycXFxcnFyhycXJxcXFyhzhycXFyhzhycXFxcnFyhycXJxcXFycXFxcnFxcnFxcXJxcXJxcXFycXFxcnFyhycocnFxcnFxcXJxcXJxcXFycXKHJxcXJxcXJxcXFycXFyhzhycXFxcnFxcnFxcocnKHJxcnFxcXKHOHJxcXKHOHJxcXFycXJxhzhycXKHJxcnFxcXJxcXKHJyhycocnFxcnFxcXJxcocnFycXFxcXJyhycXFycXFxcnFxcnFxcXJxcXJxcXFycXFycXFxcnFxcnFxcXJxcXJxcXFycXFycXFxcnFxcnFxcXJxcXJxcXFycXFycXFxcnFxcnFxcXJxcXJxcXFycXFycXFxcnFxcnFxcXJxcXJxcXFycXFycXFxcnFxcnFxcocnKHJxcnFxcXKHOHJxcXJxcXKHJyhycocnFxcnFxcoc4cnFxcXJxcocnKHJxcXJxcXJxcXFycXFycXFyhycocnFyhzhyhzhycXFycXFyhzhycXFxcnFyhycocnFyhycocnFyhycocnFycXFxcnFxcXJxcocnKHJxcXJxcXJxcXFycXKHJxcocnKHJyhycXFycXFycXFxcnFxcoc4cnFxcnFxcXJxcocnFycXFxcnFxcoc4cnFxcnFxcXJxcXJxcXKHOHJxcXFycXJxcXFyhzhycXFycXFyhycnFxcXFycXJxcXFyhzhycXFycXFycXFxcnFxcnFxcXJxcXJxcXJxcXFycXFyhzhycXFycXFxcnFyhycocnFyhycocnKHJxcXJxcXJxcXFycXFycXFyhycocnKHJxcoc4cXJyhycXFycXFycXFxcnFxcnFxcnFxcXJxcXJxcXFycXFycXFycXFxcnFxcnFxcXJxcocnKHJxcocnKHJyhycXFycXFycXFyhycocnKHJxcocnKHJyhycXFycXFycXFyhzhycXFxcnFycXFxcnFxcXJxcnFxcXKHOHJxcocnKHJxcoc4cnFxcXJyhycXFycXFyhzhycXFycXFyhycnFxcXJxcXFycXKHJyhycXJxcXFycXFycXFxcnFyhycocnFycXFxcnFxcoc4cnFxcnFxcnFxcXJxcocnFycXFyhycocnKHJxcoc4cnFxcXJxcnFxcXJxcXJxcXFycXFycXFycXFxcnFyhycocnFycXFxcnFxcnFxcXJxcocnKHJxcnFxcXJxcXJxcXKHOHJxcXJxcXKHOHJxcXJxcXKHOHJxcXJxcXJxcXFycXKHJyhycocnFxcnFyhycXJxcXFycXKHJyhycXKHOHJxcXKHOHJxcocnKHJyhycXKHJycYc4cnFycXFxcnFxcnFxcnFxcXJxcXJxcXJxcXFycXJxcXFxcnKHJxcoc4cnFxcXJyhycXFycXFycXFycXFxcnFyhycocnFycXFxcnFxcnFxcnFxcXJxcnFxcXKHOHJxcnFxcXJxcXJxcXFycXJxcXFycXFyhzhycXKHJyhycocnFycXFxcnFxcnFxcnFxcXJxcocnKHJyhycXJxcXFycXFycXFyhzhycXFycXKHJxcnFxcXJxcnFxcXJxcXFycXJxcXFycXFycXFycXFxcnFycXFxcnFxcXJyhycXKHJyhycocnFycXFxcnFyhycocnKHJxcoc4cnFxcnFxcoc4cnFyhycocnKHJyhycXKHJycXFxcnFxcXJxcnFxcXJxcocnKHJxcnFxcXJxcocnKHJyhycXJxcXFycXKHJyhycXJxcXKHOHJxcXJxcXJxcXFycocnFxcnFyhycXJxcXJxcXFycXKHJyhycocnFycXFyhycnFxcXJxcXKHOHJxcnFxcXJxcXJxcXJxcXJxcXFycXKHJyhycocnKHJxcnFxcXJxcXJxcocnFycXFycXFxcnFxcnFyhycocnFycXFyhzhycXFycXFycXFycXFxcnKHJxcXJxcocnKHJxcnFxcoc4cnFxcnFyhycocnFycXFyhzhycXFycXKHJyhycXJxcXKHOHJxcXJxcocnKHJxcnFxcoc4cnFyhycocnKHJyhycXJxcXKHOHJxcXJxcXJxcXJxcXJxcXKHOHJxcXJxcocnKHJyhycXJxcXJxcXFycXKHJyhycocnKHJyhycXJxcXFycXKHJycXFxcnFxcnFxcXJxcnFxcoc4cnFxcnFxcnFxcnFxcnFxcnFxcXJxcnFxcXJxcXJxcocnKHJxcnFxcnFxcXJxcnFxcXJxcocnKHJyhycocnFycXFyhzhycXKHJycXFxcnFxcnFxcnFxcXJyhycXJxcXFycXKHOHJxcXJxcXJxcXJxcXJxcXFycocnFyhzhycXFycXKHJyhycocnKHJxcnFxcnFxcXJxcnFxcXJxcocnJxcXFycXFycXFycXFxcnKHJxcnFxcXJxcnFxcXJxcocnKHJycXFxcnFxcXJyhycocnFycXFxcnFycXFxcnFyhzhycXFycXFycXFycXFycXFycXFyhzhycXJxcXFycXJxcXFycXJxcXFycXFycXFycXFycXFycXFycXFycXFycXFxcnFycXFyhzhycXKHJycXFxcnFxcnFyhycnFxcXJxcXJxcXJxcXFycocnFycXFycXFxcnKHJxcoc4cnFyhycnFxcXJxcocnJxcXFycXFycXFycXFycXFycXFycXFycXFycXFxcnKHJxcnFxcnFxcXJxcnFxcXJxcnFxcXJxcnFxcXJxcocnJxcXFycXFycXKHJycXFxcnFxcnFxcnFxcnFxcnFxcnFxcnFxcnFxcnFxcoc4cnKHJxcnFxcnFxcXJyhycXJxcXFycocnFycXFxcnFycXFxcnFycXFyhzhycXKHJycXFxcnFycXFxcnFyhzhycXFycXJxcXFycXFycXJxcXFycXFycXJxcXFycXFycXKHJycXFxcnFxcnFyhzhycXFycXFycXKHOHJxcXJxcXJxcoc4cnFxcnFxcnFyhzhycXFycXKHJycXFxcnFxcnFyhzhycXFycXKHJycXFxcnFyhzhycXFycXJxcXFycXKHOHJxcXJxcnFxcXJxcnFxcXJxcnFxcoc4cnFycXFxcnFycXFycXFxcnKHJxcnFxcnFxcXJyhycXJxcXJxcXJxcXJxcXJxcXJxcXJxcXJxcXJxcXJxcXJxcocnKHOHJxcXJxcocnJxcXFycXJxcXFycXJxcXFycXJxcXFycocnFycXFyhzhycocnFycXFycXFycXFycXFycXFycXKHJycXFxcnFxcnFycXFxcnFyhzhycXJxcXFycXJxcXJxcXFycocnKHJyhycXJxcocnKHJycXFxcnFxcnFycXFxcnFyhzhycXJxcXFycocnFycXFycXFycXFycXFycXFycXKHJycXFxcnFyhzhycXJxcXFycXJxcXJxcXJxcXJxcXJxcXJxcXJxcXJxcoc4cnFxcnFycXFycXFxcnKHJxcnFxcnFxcnFxcnFyhycnFxcXJxcnFxcXJxcnFxcoc4cnKHJyhycocnJxcXFycXFycXJxcXFycXJxcXJxcXFycocnKHJyhzhycXFycXKHOHJxcnFxcXJxcnFxcnFxcnFxcnFyhycnFxcXJxcnFxcXJxcnFxcnFxcnFxcnFxcnFxcnFycXFxcnFycXFxcnKHJxcnFxcnFyhycnFxcXJxcoc4cnFycXFycXFycXFycXFycXFycXJxcXFycXJxcXJxcXJxcXJxcXJxcXJxcoc4cnFycXFxcnKHJyhycocnJxcXFycXJxcXFycocnFycXFycXFycXJxcXFycXJxcXFycocnFycXFycXKHOHJxcXJyhycXJxcXJxcXJxcXJxcoc4cnFycXFxcnKHJyhycnFxcXJxcXJyhycXJxcXJxcXJxcXJxcoc4cnFycXFxcnKHJyhzhycXFycXJxcXKHOHJyhycnFxcXJxcXJyhycXJxcXJxcXJxcXJxcnFxcXJxcnFxcnFxcnFxcnFycXFxcnFycXFycXFycXFycXKHOHJxcnFxcnFxcnFxcnFxcnFycXFxcnKHJyhycnFxcXJxcnFxcXJyhycocnJxcXFycXJxcXFycocnKHOHJxcXJxcnFxcnFxcnFxcnFyhzhycXJxcXJxcXJxcXJxcnFxcXJyhycXJxcocnJxcXFycocnFycXKHJycXFxcnFycXFycXFycXFycXJxcXFycocnKHJycXFxcnFycXFycXFycXFycXFycXJxcXJxcXJxcXJxcoc4cnFycXFycXFycXJxcXFycocnKHJyhzhycXJxcXFycnFxcXJxcXJyhycXJxcXJxcocnJxcXJxcXJxcXJxcXJxcnFxcnFxcnFxcnFxcnFycXFycXFycXFycXJxcXJxcXFzhycXFycXJxcXJxcXJxcXJxcoc4cnFycXKHJycXFxcnKHJyhycnFxcXJxcnFxcnFxcnFyhzhycXJxcXJxcoc4cnFycXFycXFycXJxcXJxcXJxcXJxcXJxcnFxcnFxcnFyhzhycXJxcXJxcocnJxcXJxcXJxcXJxcnFxcnFxcnFxcnFxcnKHJxcnFyhzhycXJxcXJxcXJxcoc4cnFycXKHJycXFycXFycXFycXFycocnFycXKHJycXFycXFycXFycXFycocnFycXKHOHJxcnFxcnFxcnFycXFycXFycXFycXJxcXJxcXJxcXJxcnFxcnFxcnFyhzhycXJxcoc4cnFycXFycXFycXJxcXJxcXJxcXJxcnFxcnFxcnFyhzhycocnJxcXFycXJxcXJxcnFxcXJyhycoc4cnFycXFycXFycXJxcXJxcXJxcoc4cnKHJycXFxcnFycXFycXJxcXFycoc4cnFxcnKHJyhycnFxcnFxcnFxcnFycXFxcnJxcXFycXJxcXJxcXJxcnFxcnFxcnFycXFxcnJxcXFycXJxcXJxcXJxcnFxcnFxcnFxcnFycXFycXKHOHJxcnFyhzhycXJxcXJxcnFxcoc3FxcXJxcnFxcnFxcnFycXFycXFycXJxcXFycnFxcXJxcnFxcnFyhzhycocnJxcXFycocnJxcXFycXJxcoc4cnFycXFycXJxcXFycoc4cnFycXFycXFycXJxcXJxcoc4cnKHJycXFxcnKHJycXFxcnKHJyhzhycXJxcoc4cnFycXFycXJxcXJxcXJxcoc4cnJxcXFycXJxcocnJxcXJxcXJxcnFxcnFxcnFxcnKHJyhzhycXJxcXJxcnFxcnFxcnFycXFycXFycXJxcXJxcXJxcoc4c4cnFycXFycXFycXJxcXJxcXJxcnFxcnFyhzhycoc4cnFycXFycXKHOHJycXFxcnKHJyhzhycXJxcoc4cnKHJycXFycXFycXFycXJxcXJxcnFxcnFxcnFycXFycXFycXJxcXJxcXJxcnFxcnFycXFycXFycXFycocnJxcXFycoc4cnFycXFycXKHOHJycXFxcnKHJycXFxcnJxcXFycXJxcXJxcnFxcnFxcnFycXFycXFycocnKHOHJxcnFyhzhycXJxcnFxcnFxcnFxcnKHJycXFycXFycXFycXJxcoc4cnFycXJxcXFycnFxcXJxcnFycXFxcnKHOHJxcnFxcnFycXFycXFycocnKHOHJxcnFyhzhycoc4cnFycXKHOHJyhycnFxcnFxcnFycXFycXJxcXJxcXJxcnFxcnFxcnKHJycXFxcnKHJycXFycXFycXJxcXJxcnFxcnFxcnFycXFycXFycocnJxcXFycnFxcXJyhycnFxcXJycXFxcnKHJycXFycXFycXJxcXJxcXJyhycnFxcXJyhzhycXJxcoc4cnJxcXFycocnJxcXJxcXJxcnFxcnFycXFycXFycXJxcXJxcnFxcnFycXFxc4cnFycXFycXJxcXJxcXJxcnFyhzhycoc4cnFycXJxcXJxcXJxcnFxcnFycXFycXFycocnJxcXFycnFxcXJyhzhycXJxcXJyhycoc4cnKHJycXFycXKHOHJycXFxcnJxcXFycoc4cnFycXKHOHJycXFxcnJxcXFycocnJxcXJxcXJxcnFyhzhycocnJxcXJxcnFxcnFxcnFycXFycXJxcocnJxcXJxcnFxcnFxcnKHJycXFycXFycXJxcXJxcnFxcnFxcnKHJycXFycXFycXJxcoc4cnKHOHJyhycnFxcnFycXFycXFycXJxcoc4cnJxcXJxcXJxcnFxcnFxcnKHOHJxcnFycXFycXFycXJxcoc4cnJxcXJxcXJxcnFxcnFxcnJxcXFycocnJxcXJxcnFxcnFxcnFycXKHOHJycXFycXFycXJxcXJxcnFxcnFycXFycXJxcXJxcnFxcnFxcnKHJycXFycXJxcXJxcXJxcnFycXFycXFycXJxcXJyhycnFxcnFxcnFycXFycXJxcXJyhycoc4cnJxcXFycnFxcXJycXFxcnJxcXFycnFxcXJycXFxcnKHOHJyhzhycXJxcnFxcnFycXFycXJxcXJxcnFxcnFycXFycXFycnFxcXJyhzhycoc4cnFycXJxcXJxcnFxcnFycXFycXJxcXJxcnFxcnFycXFycXJxcoc4cnJxcXFycnFxcnFxcnFycXFycXJxcnFxcnFxcnFycXKHOHOHJxcnFyhzcXFxcnFycXJxcXJxcnFxcnFyhzcXFxcnJxcXFycnFxcnFxcnFycXFycXJxcoc4cnJxcXJxcXJyhycnFxcnFycXFycXKHNxcXFycnFxcXOHJxcnFxcnFycXFycocnJxcXJxcXJyhzhycocnJxcXJxcnFxcnFycXKHOHJycXFycXFycocnJxcXJxcnFxcnFycXFycXJxcXJxcnFyhzhzhycXJxcnFxcnFycXFycXJxcXJxcnFxcnFycXJxcXJxcXJyhzhycXJyhycoc4cnJxcXJxcXJyhycnFxcnFycXFycXJxcoc4cnJxcXJxcoc3FxcXJycXFxcnJxcXJxcXJyhycnFxcnFycXFycXJxcXJxcnFycXFycXFycnFxcXJycXFycXFycXJxcnFxcnFxcnJxcXFycnFxcnFxcnKHJycXFycXJxcXJxcnFycXFycXFycoc4cnKHOHJycXFycXKHNxcXFycnFxcnFxcnFycXJxcXJxcnFxcnFycXFycoc4cnFycXJxcXJyhycnFxcnFycXFycXJxcXJxcnFycXFycXJxcXJxcnFxcnFycXJxcXJxcnFxcnKHJycXFycXJxcXJxcnFxcnKHOHJyhzhycnFxcnFxcnKHOHJyhzhzhycXJxcnFxcnFycXJxcXJxcXJycXFycXFycXJxcnFxcnFycXFycocnJxcXJxcnFxcnKHOHJxcnFycXKHOHOHJxcnFycXJxcXJxcXJyhzhycnFxcnFxcnKHOHJycXFycXJxcXJxcnFxcnFycXJxcXJxcnFyhzcXFxcnJxcXJxcXJxcnFycXKHOHJycXFycXJxcoc4c4cnKHOHJycXFycXJxcXJxcnFyhzcXFxc4cnFycXJxcXJxcnFxcnKHOHJyhzhzhycXJxcnFycXFycXFycnFxcnFxcnKHOHJycXFycXFycnFxcnFxcnKHOHJycXFycXFycnFxcnFxcnKHOHJycXFycXJxcXJxcnFycXFycXJxcXJxcnFycXKHOHOHJyhzhycnFxcnFycXKHNxcXFycnFxcnFxcnJxcXJxcXJyhzhycnFxcnFycXFycXJxcnFxcnFycXJxcXJxcnFxcnKHOHJycXFycXJxcXJxcnFycXFycXJxcnFxcnFycXFycnFxcXOHJxcnFycXFycoc4cnJxcXJxcXJycXFycXFycnFxcnFxcnJxcXFzhycXJyhycnFxcnFycXFycoc4cnJxcXJxcnFxcnFycXJxcXJyhzhycnFxcnFxcnJxcXJxcXJycXFycXJxcXJxcnFycXFycXJxcnFxcnFycXFycnFxcnFxcnJxcXJxcXJycXFycXFycnFxcnFxcnJxcXJxcXJycXFycXFycnFxcnFxcnJxcXJxcnFxcnFycXJxcXJxcnFycXFycoc4cnJxcXJxcnFxcnFycXJxcnFxcnFycXFycoc4cnJxcXJxcnFycXFycXJxcnFxcnFycXJxcXJyhycnFycXFycXJxcXJxcnFycXJxcXJxcnFxcnJxcXJxcXJycXFycXJxcXJxcnFycXKHNxcXJxcXJyhzhycnFxcnKHJycXKHNxcXFycnFxcnFycXJxcXJxcnFxcnJxcXJxcnFxcnFycXJxcnFxcnFycXFycnFxcnFycXFycXJxcnFxcnJxcXJxcXJycXFycXFycnFxcnFycXFycnFxcnFxcnJxcXJxcnFxcnFycocnJxcXJxcnFycXFycoc4cnJxcXJxcnFycXFycoc4cnJxcXJxcnFycXFycXJxcnFycXFycXJxcnFxcnFycXJxcXJycXFycXFycnFxcnFycXFycoc4c4cnJxcXJxcnFxcnKHOHOHJycXFycXJxcXJycXFycXJxcXJyhzhzhycnFxcnFycXFycoc4c4cnJxcXJxcnFycXFycXJxcnFycXFycXJxcnFxcnKHOHOHJycXFycXJxcXJycXFycXJxcXJxcnKHOHJycXFycXJxcnFxcnFycXJxcnFxcnFycXJxcnFxcnFycXJxcXJyhzhzhycnFxcnFycXJxcXJxcnKHJycXFycoc4c4cnKHNxcXFzhycoc3FxcXOHJxcnKHOHJycXFycocnJxcnFxcnFycXJxcnFxcnFycXJxcXJycXFycXFzhycXJyhzhycnFxcnFycXJxcnFxcnFycXJxcnFxcnFycXJxcnFxcnFycXJxcnFxcnFycXJxcnFxcnKHOHOHJycXFycXJxcnFxcnKHOHOHJycXFycXJxcnFycXFycXJxcnFycXFycoc4c4cnJxcXJxcnFycXFycnFxcnFycXFycnFxcnFycXFzhycXJxcnFycXJxcXJxcnFycXJxcXJxcnFycXJxcXJycXFycXFzhycoc3FxcXOHJycXFycXJxcnFxcnJxcXJxcnFxcnJxcXJxcnFycXJxcXJxcnFycXJxcXJyhzhzhycnFxcnKHOHOHJycXFycXJxcnFycXFycXJxcnFycXJxcXJxcnFycXJxcXJycXFycXJxcXJycXFycXJxcnFxcnJxcXJxcnFycXFycnFxcnFycXFzhycXJyhzhycnFyhzcXFycXJxcXJycXFycXJxcnFycXFycXJyhzhycnFxcnKHOHOHJycXFycnFxcnFxcnJxcoc3FxcnFxc4cnJxcXJxcnFycXFycnFxcnFycXJxcnFxcnFycoc4cnJxcXJycXFycXJxcXJycXFycoc4c4cnJxcXJxcnKHJycXJxcXJxcnKHOHJycXFycnFxcnFycXFzhycXJycXFycXFycnFxcnJxcXJxcnFxcnJxcXJxcnFycXJxcnFxcnFycXJxcnFycXFycnFxcnFycXJxcXJycXFycXJxcnFxc4cnFycnFxcnFxcnJxcoc3FxcnFycXJxcXJycXFycXJxcnFycXFycoc3FxcnFycXFycnFxcnFycocnJxcnFxcnJxcXJxcnFxc4cnJxcXJxcnFycXJxcXJycXFycoc4cnJxcnFxcnJxcXJxcnFxc4cnJxcXJxcnFycXJxcnFxcnKHNxcXJxcXOHJycXFycXJyhzhycnFycXFycXJyhzhycnFycXFycoc3FxcnFxc4cnJxcXJxcnKHOHJycXJxcXJyhzcXFycXFycnFycXFycXJxcnFycXJxcnFxcnKHM7PaG5wl5xcXOHJycXFycoc3FxcnFxc4cnJxcXJxcnKHOHJycXJxcXJycXFycXJxcnFycXFycnFxcnKHNxcXFzhycnFxcnJxcXJxcnFycXJxcnFxcnKHNxcXJxcnFycXFycnFxcnKHNxcXJxcXOHJycXFycnFxcnFycXJxcXOHJycXFycXJyhzhzhycnFxc4cnFycjoeobnhXnOHOHJycXFycnFxcnFycXJxcnFycXFycnFxcnKHOHOHOHJycXJxcXJyhzcXFycXJxcnFxcnJxcXJycXFycXJxcnFycXJxcXJycXFycXJxcnKHJycXJxcnFxcnKHNxcXJxcnFycXJxcXJycXFycnFxcnFycXJxcnFxcnJxcXJycXFycXJxcnFycXJxcnFxcnJxcXJxcnKHOHOHJycXJxcXJycXFycXJyhzhzhycnFycXFycnFxcnFycoc4c4cnJxcnFxcnJxcXJyhzcXFycXJxcXOHJycXFycnFxcnFycoc4c4cnJxcnFxcnJxcXJyhzcXFycXJxcnFxcnJxcnFxcjv+BbwB+nJxcnFycXJxcXOHJycXFycnFxcnFycXJxcnFycXJxcXOHJycXFycXJycXFycXJxcnFxc4cnJxcnFxcnFycnFxcnFycXJxcnFycXFzhycnFxcnJxcXJxcnFycXJxcnFycXJxcXJycXKHNxcXJyhzcXFycXJxcXOHJycXJxcXJycXFycXJycXFycXJxcnE/gRW5fupxcnFxcnJxcXJyhzcXFycXJxcnFycXJxcXJycXJxcXJyhzcXFycXJyhzhzhzhycnFycXFzhycnFxcnFycnFxcnFycXJxcnFycXJxcXOHJycXFycnFxcnKHNxcXJxcnFycXJxcnFycXFzhycnFxcnJxcXJyhzcXFycXJxcnFycXJxcnFycXFzhycnFxcnJxcXJxcnJxcXJxcnFycXJxcnFycXJxcXOHJycXFycnFxcnJxcXJxcnKHNxcXJxcnFycXJxcXJycXJxcnFxcnJxcXJycXFycXJyhzcXFycXJxcnFycXJxcnFxc4cnJxcnFxcnJxcXJycXFycXJyhzcXFycXJxcnFycXJxcnFycXFzhycnFxc4cnJxcXJycXFycXJycXFycXJxcnFycXJxcnFycXJxcnFycXJxcXJycXJxcXJycXFycnFxcnFycnFxcnFycoc3FxcnFycXJxcnFycXFzhycnFycXJxcXJycXJxcXJycXFycnFxcnFycnFxcnFycoc3FxcnFycXI04rGwLU5ycXJxcnFycXFzhycnFycXFzhycnFxcnJxcnFxcnFycnFxcnJxcXJxcnJxcXJxcnFycXJyhzhzcXFycXJxcXOHOHOHJycXJxcnFxc4cnJxcnFxcnJxcXJycXJxcXJycXFycoc3FxcnJxcXJxcnJxcXJxcnFycoc3FxcnFycXJxcnFycXJyhzhycnFycXJxcnFycXJxcnFycXFycnFycXJxcXOHJycXJxcXJycXJxcXJycXFycnFxcnJxcnFxcnJxcXJxcnJxcXJycXFycnFxcnFycnFxcnFycnFxcnFycoc3FxcnFycoc3FxcnFycXJycXFycXJxcnFycXJyhzcXFycXJxcnFycXJxcnFycXJyhzhzhzhzcXFycXJxcnFycXJxcnFycXJxcnFycXJxcnFycXJxcnFycXJxcnFxc4c4c4c4c4czDksbMrTnOHOHJycXJxcnFycXJxcnFycXJxcnFycXJxcnFycXJxcnFycXJxcnFycXJxcnKHOHOHOHNxcXJxcnFycXJxcnFycXJyhzhzcXFycXJxcnFycoc3FxcnFycXJycXFycXJxcnJxcXJxcnJxcXJxcnJxcXJxcnJxcXJycXFycXJycXFycnFxcnJxcXJycXJxcXJycXFycnFycXFycnFycXFzhycnFycXFzhycnFycXJxcnFycXJxcT/31roIKXOHNxcXJxcnFycXJxcnFycnFxcnFycXJycXFycXJycXFycXJycXFycnFxcj/SJbgt2nJycXFycnFycXFzhycnFycXJxcnFxc4c4c4c4c4c4c4c3FxcnFycXJyhzcXFycXJycXFycnFxcnJxcXJycXFycnFycXFycnFycXJxcXOHOHJycXJxcnFycoc4c3FxcnFycXJycXFycXJycXFycnFxcnJxcnFxcnJxcnFxcnJxcnFycXJxcnFycXJxcnFycXIzN7Gy2E5xcXJxcnJxcXJycXFycnFxcnJxcnFxc4cnJxcnFycXJxcnFycXJxcnFycoc3FxcnKHNxcXJycXFzhycnFxc4cnJxcnFycXJxcnFycXJxcnFycnFxcnFycnFxcnJxcXJycXFzhycnFycXJxcnFycXJxcnFycXJxcnJxcXJxcnJxcT/3sbYITnJxcXOHJycXJxcnFycXJxcnFycXJycXFycXJycXExYHO1r4xzhycnFycXJxcXOHOHNxcXJxcnFycnFxcnJxcXJycXFycnFycXJxcnFycXJxcnFycXJycXFycXJycXFycnFycXFzhycnFycXJxcnKHNxcXJxcnJxcXJycXFzhycnFycXJxcnFycXJxcnFycnFxcnJxcXJycTXRc7E+jHJxcnFycXJxcnFycoc3FxcnJxcXJycXJxcXOHJycXJxcnKHNxcXJxcnJxcXJycXJxcXOHJycXJxcnKHNxcXJxcnJxcXOHJycXJxcXOHOHOHNxcXJxcnJxcXJycXJxcXJycXJxcnFycXJycXFycXJycXFycnFycXJxcnFycXJxcnFycoc3FxcnJxcnFxc4c4c4c4c3FxcnFycnFxcnJxcnFycXJxcnFycXJxcnKHNxcXOHJycXJxcnFycXJxcnFycoc3Fxc4cnJxcnFycXJxcnFycXJycXFycnFxcnJxcnFycXJxcnFycnFxcnJxcXJycXJxcnFycXJxcnFycnFxcnJxcnFxc4c4c4c3FxcnFycnFxc4cnJxcnFycXJxcnKHNxcXJycXIwyrG1RU6HOHNxcXJxcnJxcXJycXFzhycnKHOHNxcXJycXFycnFycXJxcnFycXJxcnJxcXJycXJxcnFycXJxcnFycnFxcnJxcXOHJycXJyhzcXFycnFxcnJxcnFycXJxcnFycnFxcnJxcnFxc4c3FxcnFycXJycXJxcXOHJycoc3FxcnFycnFycXFzhzhzcXFycXJycXFycnFycXJxcnFycnFxcnJxcXJycXJxcnFycXJycXFycnFycXJxcnFycXJxcnJxcXOHJycXJxcnFyMwyxsQROcnJxcXOHJycoc3FxcnFycnFycXFzhzcXFycXJycXFycnFycXJxcnFycXJycXFzhycnFycXJyhzcXFycnFycXJxcnFycXJycXFycnFxc4c4c3FxcnJxcXJycXJxcnFycXJyhzcXJxcXOHOHNxcXJxcnJxcnFycXJxcnFycXJycXJxcXOHOHNxcXJycXFycnFycXJxcnKHNxcnFxcnJxcnFycnFxcnJxcXJycXJxcnJxcXJycXFycnFycXJycXFycnFxcnJxcnFycXJycXFycnFycXJxcnFycnFxcnJxcnFycXJxcnJxcXJycXJxcnFycXJycXFzhycnFycXJycXFycnFycXJxcnFycXJycXFzhzhzhzcXFycnFxc4c4c3FxcnFzhycnFycXJxcnJxcXJycXJxcnFycXJycXFzhycnFycnFxcnJxcXJycXJxcnJxcXJycXJxcnFycXJycXFycnFycXJxcnJxcXJycXJxcnFycXJycXFzhycnFycnFxcnJxcnFxc3FxcnFycnFycXJxcnFycXJycXJxcnFycXJxcnJxcXOHOHNxcXJycXFycnFycXJycXFycnFycXJxcnFycnFycXJxcnFycXJycXFzhzhzcXFycXOHJycXJxcnJxcXJycXJxcnFycnFxcnJxcnFycoc3Fxc4cnJyhzcXFycnFycXJxcnFycnFxc4c4c3FxcnJxcXOHOHNxcXJycXJxcnFycXJycXFycnFycXJycXFycnFycXJyhzcXJxcXOHNxcXJycXFycnFycnFxcnJxcXOHNxcXJxc4cnJxcnKHNxcXOHJycoc3FxcnJxcnFycXJycXFzhzhzcXFycnFxcnJxcnJxcXJycXJxcnFycnFxcnJxMCDBte8+cnFxcnJxcnFycXJycXFzhycnJxcXJycXFzcXFycXJycXFzhzcXFycnFxcnJxcnJxcXJycXJxcnFycnFxcnJxcnKHNxcXOHOHNxcXJycXFzhzcXFycnFxc4c4c3FxcnJxcnFycnFxcnJxcnFycXJycXJxcnFycXJycXFycnKHNxcXJycXJxcnFycnFycXJxcnFycnFxcnJyhzcXFycnFycXJycXFycnFycXJxcnJxcnFycXJxcnJxcnFycXJxcnJxcnFycXJycXFycnFycoc3FycXJxcnFycnFxcnJxcnJxcXJycXJxcnJxcXJycXJxcnJxcXOHOHNxcXJycXJxcnFycnFycXJxcnFycnFycXJxcnJxcXJycXJycXFycnFycXJxcnJxcnFycXJycXFycnFycnFxcnJxcnFycnFxcnJxcnJxcXJycXJxcnFycjhkg76bfHFycXJycXJxcnJxcXJycXJxcnJxcXJycXJycXFycnFycXJycXFycnFycnFxcnJxcnFycnFxcnJxcnJxcXJycXJxcnJxcXOHOHNxcXOHOHNxcXJycXJxcnFycnFycXJxcnJxcnFycXJxcnJxcnFycXJycXJxcnFycnFxc4c3FxcnJxcnFycXJycXFzhzcXFycnFycXJycXFzhzhzcXFzhycnJxcXJycXJxcnJxcXOHNxcXJycXFzcXFycnFxc4c3FxcnJxcnFycnFycXFzcXFycnFycXJxcnJxcnFycXJycXJxcnFycnFxcnJycXFycnFycXJxc4cnJxcnJxcXOHOHNxcXOHNxcXJxc4c4c3FxcnJxcnJxcXJycXJxcnJxcnFycXJxcnJxcnFycnFycXJxcnFycnFycXJycXFzhzcXFycnFycXJxc4cnJxcnJxcXOHNxcXJycXJxcnFycnFycXJycXFzhzcXFycnFycXJxcnJxcnFycnFxc4c3FxcnJxcnFycnFxc4c3FxcnJxcnFycnFycXJxcnFzhycnJxcXJycXJycXFycnFyM6MXtmzocnJxcXJycoc3FycXFzcXFycnFycXJycXFzcXFycXOHJycnFxcjpag72lfHFxcnJxcnJxcXOHNxcXJycXJxcnJxcnFycXJycXFzhzcXFzhzcXFycnFycXJxc4cnJycXFycnFycXJycXJxcnJxcXJycoc3FycXJxcnJxcXNxcXJycXJxcnFycj6Lg7h0fHJxcXNxcXJycXFzcXFyNOXBsSo+cXJxc4cnJycXFycnFycnFxc4c3FxcnJxcnFycnFycXJxcnJxcnFycnFycXJxcnJxcXNxcXJycXJxcnJxcnFycXJycXIxA1W3DapxcnJxcXJycXJycXFzhzcXFycnFycnFxcnJxcnJxcnFycXJycXJxcnFycnFycnFxcnJxcnJxcXOHNxcXJycSDlqhrDpV6HNxcXJycXJycXFycnKHNxcnFycXJycXJxcnJxcnFycXJycXJxcnJxcnFycXJycXIpJugq/5F9cXFzhzcXFycnFycXJycXJxcnJxcnFycXJycXJxcnJxcnFycnFxc4c3Fxc4c3FxcnJxcnJxcXOHNxcXJycXJycXJxcnFycnFycXJycXJxcnFycnFycXJycXJxcnJxcnFycXJycXJxcnJxcnFycjIAk7QAfHFycnFycXJycXJxcnJxcnE/qOi9VxdxcXJycXJycXJxcnJxcXOHNxcXOHNxcXOHNxcXJycXJxc4cnJycXFycnJxN+CTvx9scnJxcXNxcXJycXI7iMG6dz5xcnFycXOHNxcXJycXJxcnJxcnFycnFycXJycXJxcnJxcXOHNxcnFycXJycXJxcnJxcnFycXOHOHNxcnFycXJycXJxPfGTug5scXJycXJxcnIxGcGz9j5ycXJycXJycXFzcXFycnFycXJycXJxcnJxcXNxcXJycXJycXJxcnFycnE3zui1QRdxcXJycnFxcnJycXFycnFycnFycXJxcnJxcnJxcnFycXJycXJxc4cnJycXFycnJxcXJycnFxcnJxcnJxcnFycnFycXJxcnJxcnJxcnFycXJycXJycXFzcXFycnE+45O5HGxxcnFycnFycnFxcnJycXFycnJxcXJycnFxcnJycXFycnFycnFycXJycXJxcnJxcXNxcXJycnFxcnJxcnJxcnFycXOHNxcXJycXJycXJxcnFzhzcXFycnFycnFycXJxcnJyhzcXJxcnJxcXNxcXJycXJycXJxcnJxcnFycXOHNxcXJycXJycXJxcnJxcnFycnFycXJycXFzcXFzhzcXFzhzcXJxcnFycnFycXJycXJxcnJxcnJxcXOHNxcnFycXJycXJycXJxcnFycnKHNxcnFycnFycXJycXJxcnJxcnFycnFycXJyNbteulShc4c3FycXJxczCbwbR0PnFycnFycnFycXJycXJxcnJxcnFycnFycXOHJycnFycXJxcnJyhzcXJxcnJxcnFycnFycXJycXJycXFzhzcXJxcnFzhzcXFycnJxcXJycnFxcnJycXFzcXFycnFycnFycXJxc4c3Fxc4c3FycXJxcnJxcnJxcXNxcXJycnFxcnJycXFzhzcXJxcnFycnFycnFycXJycXJxcnJxcnJxcXNxcXJycXJycXJxcnJxcnJxcXOHNxcnFycnFycXJycXJxcnJxcnFycnFycnFycXJycXJxcnJxMvzBsxM+cXNxcXJycnFxcnJycXFzcXFycnFycnFycXI/zsq+MTVycXFzcXFzhzcXFzcXFycnFycnFycXJxc3FxcnJxcnFzhzcXFycnJxcXJycnE3fcG+gj5xc4c3Fxc4c3FycXJxc4c3Fxc4c3FycXJxcnJycXFycnJxcXOHNxcnFycnFycXJycXJycXFzcXFzhzcXFzcXFycnFycnFycXJycXJycXJxcnJxcnFycnFycXOHNxcXOHNxcnFycXOHNxcXOHM0bJOyo2xycXJxcnJxcnFycnFycnFycXOHOHNxcnFycnFycXJycoc3FycXJycXJycXJxcnJxcnFycnFycnFycXJycXJxcnJycXFycnJxcXNxcXJycnFxc4c3FycXJycXJxcnJxcnJxcnFycnFycnFycXJycXJxcnJycXFycnJxcXNxcXJycnFxc3FxcnJxcnJxcnJxcnFycXNxcXJycXI9nWW7YppycXJycXJxcnJxcnJxcXNxcnFycXJycXJycXJycXJxcnFzcXFycnFycnFycXJycXJycXJxcnJxcnJxcnFycnFyNJ43tnHIcXJycXJxcnJxcnFzhzcXJxcnFycnJxcXOHNxcnFycnFycnFycXJycXJxc4c3Fxc3FxcnJxc4cnJycXJxcj5gGb2f5nJycXJycXJxcnJxcnJxcnFycnFycnFycXJycXJycXJxcnJxcnJxcnJxcXNxcXOHNxcnFycnFycnFycXJycXJxc4c3FycXJxc4c3FycXJyMaDRs28ucnJxcnJxcnJxcXNxcnFycXJycnFxc3FxcnJycXJxcnI0saOyXlxycXJycXJycXJxcnJxcnJxcnFycnFycnFycnFxczAio7btXHFzhzcXJxcnFzcXFycnFycnFycnFycXJycXJycXJxcnJxcnJxcnJxcnFycnFycnFycXJycnFxcnJycXJxcnJxcnJxcnJxcXNxcnFycXOHNxcnFycnFycXJycnFxc3FxcnJycXJxcnJxcnJxcnFycnFycnFycXOHNxPtHRty4ucnFycXJycXOHOHNxcnJxcXNxcnFycXOHNxcnFycnFycXNxcXJycXJycXJxc4c3FycXJycXJxc4c3FycXJycXJxcnJycXFzcXFzcXFycnJxcXNxcXOHM/V3W4qIpzcXFzhzcXJxc4c3Fxc3FxcnJycXFzcXFzcXFzhzcXJxcnJxcnJxcnFycnJxcXNxcXOHNxcnFzhzcXFzhzcXJycXFzcXFzcXFzhzcXJxcnJxcnJxcnJxcnFycnFycnE9nxm+YOZzcXJxcnJxcnFycnJxcnFycnE12XWzNopycnJxcXNxcXNxcXJycnFycXJycXJycXJxc4c3FycXJycXJycXJxc4c3FycXJycXJycXJxc4c3E1vke1UbhycXJxcnJycXFzcXJxcnFzcXFycnFzhzcXFzcXFzhzcXJxc4c3Fxc3Fxc3FxcnJycXJxcnJxcjaczLlzM3JxcXNxcXNxcXOHNxcj9oo7iXXHFxc3Fxc3FxcnJycXJxcnJxcnJxcnJxcnJxcnFycnJxcXNxcXNxcXOHNxcnFzhzcXJxcnJxcnFzcXFycnJxcXNxcnFycjPw3LwfI3FycXJycXJycXJycXJxc3FxcnJxc4c3Fxc3Fxc3FxcnJycXJxcnJxc4c3Fxc3FxcnJycXJxc4c3FycXJycXJycXJycXJxcnJycXJxcnJxcnJyN8/6tkAFcXJxcnJycXFzcXJxcnJxcnI4UIWwv3pycXJxcnJycXFzcXFzcXFzcXFycnJxcnFzhzcXJxcnJxcnJxcnJxcnJxcnFzhzcXJxcnJycXFzcXFzcXFzcXFycnJxcnJxcnFycnFycnJxcXNxcXNxcXOHNxcnJxcnFycnJxcnFycnFycnFycnFycnFyMnyjtZNccXJxcnJycXJxcnJxcnJycXFzcXFzcXFycnJxcnJxcnFycnJxcnFycnJxcXNxcnFycnFycnFycXNxcXJycnFycXODkEhbEMeoc3FycXJycXJycXJycXJycXJycXI5hIW/e3pycnFycXJyNLtXtlSocXJycXOHMyDqO0Alxxc3Fxc4LsF9GhXoLnJxcnFycnFycnJxcXNxcnFycnFycnFycnFycXNxcXJycnFycnFycXJycnFycXOHNxcnFyOaU5s2rGcXJycXJycnFxc3Fxc3Fxc3Fxc3Fxc4c3FycnFycnFycXNxcXJycnFycXNxcXJycnFycXJycnFycXJyN++jsCBccXJxcnJxcnJycXFzcXJxcnJxcnJxOzCzvM9McnJxcXNxKUurGj1FTnJycXJycXJycXJxc3Fxc4c3FycnFycnFycXNxcXJycnFycnFycXJycnFycnFycXJycnFyOIJnso2YcnFycXNxcXJycnFycXOHNxcnJxOJGzv25McnFycXNxcTNsObqjxoc3FycnFycXOHNxcnJxcnFzhzcXJycXJxc3FxcnJycXJycXJxc3FxcnJycXJycXJycXJxc3Fxc3FxcnJycXJycXJycXJycXJycXJycXJycXJycXOHNxPXnRuIYucnFycnFycnFycnJxcnFycnFycnJxcnFycnJxcnFycnJxcnFycnJxcnFzOV2Fv6J6cXJycXJxc3E/UUm9rrZxcnJxcnJycXFzcXFzcXJxcnJxcnJycXJxcnJxczM0s7PbTHFzcXFycnJxcnFzcXFycnJxcnJxcnJxcnJxcnJxcnJycXFzcXJxcnJxc4c3FycXOHNxcnJxcnFzhzM4rRsoUucXJycXJycXJycXJycnFxc3FycXJycnFycXJycnFyMjCVtt9qcnJxcnJxcnJxcnJxcnJxc4c3FycXJycnFycXJycnFycXNxcXMwC9G1BS5xcXNxcXNxcnFycnFycnJxcnFycnJxcnJxcnFzcXFzcXEwSEm8x7ZycnJxcnFycnJxcnFzcXFzcXFzcXFzcXFzcXJxcnJycXJxcnJycXJxc3Fxc3Fxc3Fxc3FycXJycXOHNxcnJxcnFzcXFzcXFzcXFzcXJxcnJycXJxcnI8S0mwxLZxcnJxcnJxcnJycXJxcnJycXJyNQzRsAQucXJycXJyNBzRsfMucnFycXJycnFycnFycnFycnFycnFycnJxcnFzcXFycnJxcnJxcjPNSblCtnJxcnFycnJxcnJxcnJycTx+SbCRtnFycnJxcnJxcnJycXFzcXJxc3FxcnJycXIy0ne4PYhycXJycnFycXNxcXNxcXNxcnFycnJxcnFycnJxcnJxcnJycXJxcnI//NG2Ay5xc3Fxc3FycXJycXJycnFycnFycnFycnFycnFzhzcXJycXJyME3RtcIucXJycXOHNxcnJxcnJxcnJxcnJycXJxcnJycXJycXJycnFycXJycnEzG7O09ExycXJycXJycnFycXNxcXNxcnFycnFzhzcXJycXJycXJycnFycXJycnFycnFycnFycnJxcnFzcXFzcXFzcXJxcnJycXJycXJycXJycnFycXJycnFycnFycjUu0bDhLnFycnJxcnJxcnJycXJxcnJyMCl3ueaIc3FycXOHNxcnJycXFzcXJxc3Fxc3Fxc3FycXJycnFyN5uVsXRqcnJycXJxc3Fxc3Fxc3FycXOHNxcnJycXFzcXJxc3FxPRt3vuSIcXJycnFycjve0bohLnJxcnFycnJxcjK5O7tWxHNxcXNxcnFycnJxcnFzcXI4H9G94C5xc3FxcnJycnFxc3FycXNxcXNxcnFycnJxcnFzcXFzcXI1X9GwsC5ycXJycXJycnFycXNxcXNxcnFycnJxcnJxcnJxcnI9Pne9wYhycXJycnFycXNxcXNxcnFzcXFycnJycXJxNo+zsYBMcnJxcnJycXJxc3FycXJycXOHNxcnJycXFzcXJycXJycXJycnFyPSCHvd94cnFzcXFzcXFzcXJxc3Fxc3Fxc3FycXMlI4YaL8eecnFycnJxcnJxcnJycXJycXJycXJycnE/4Ye7HnhycnJxcnJxMZDhtH8ec4c3FycnJxMpKHuH14cnJxc4c3FycnFycnJxcnFzcXJxcnJxc3Fxc3Fxc3FycnFycnFycjHSpbg9WnFxc3FycXNxNTZLudm0cXJycnFycXOHNycXFzcXJycXJycXOHNxcnJxcnJycXJycXJycXJycnFycnFycnJxcnJxcnJxc3EwZKW5q1pxcnFzcXFzcXJxcnJycXJycnFycXNxcXNxcnFzcXFzcXJxcnJycXJycnFycXNxOJPDv2w8cXNxcXNxcnFzcXFzcXJxcjirS7ZktHFzcXFzcXJxOwLhuv0ec3FycXNxcXNxcnFycnJxcnJycTCWpbl5WnFycnJxcnJxcnI4e2mzlJZzcXJycXOHNxcnI5N6W/yFpycnFycnFzcXFzcXJxcnJycTnxPbcewnFycnJxcnJycXJxc3Fxc3FycnFycnFycnJxcnJxc3FxcnOHNxcnFzcXJxcnJycXJycXJycnFycnFzcXFzcXFzcXJycXJycXJycnFycnJxcnFzcXFzcXJycXJycXNxcXNxcnFycnJxPkPhuLwecXJycXJycXNxcXNxcnFzcXFzcTtBebHOhnJycXJycXJycnFycnFzcXFzcXFzcXJycXJycnFycnFycnJxcnJxcnJycXJycXJycnFycnJxcnFzcXJxc3Fxc3FycXJycnJxcnFzcXFzcXJycXJycXNxcXNxcnFycnJycXJxc3E7JOG62x5ycnFycnFzcXFzNsylskNacXNxcnFzNlGXtL5ocXJycnFycnFycnJxcnJycXJxc3FycXJycnJxcnFyc4c3FycnFycnFzcXFzcXJxc3FycXJycnFycnJxcnJxcnJyPsThtzsecnFycXNxcnFzcXFzcXJyPeThuBsecXNxcXNxcnJxcnJxcnJycXOHNxcnJycXJxc3FycXJycnJxcnFzcXJxcnJycXOHNxcnJycXJycTRV4bK6HnFycnFycnJxc4c3FycnJxcnFzcXJxc3Fxc3FycnFycnFzcXFzcXJycXJycnFycnFycnJxcnJycXJycXJycnE8F5e/6GhycXJxc3FycXNxcXNxO415sYKGcnJxc3Fxc3FycXNxcnFycj44l73HaHFxc3FycnFzcXFzcXJxc3Fxc3FycnFycnJxcnJxc3E8nMO7YzxycXJycnFycnFycnJxcnJycXJyciIbmhqgVl5xcXNxcnFzcXJxc3Fxc3FyPl3DuaI8cnFycnFzcXFzcXJycXJycnFyNdbhsTkecXFzcXJycXJycnFycnFzOO3DvhI8cnJxcnJycXJycXNxcXNxcnJxcnJyK67kGsYRvoc3FzhzJhD0GgABvnJycXJycXNxcnFycnJxMO7DtyE8cnJycXJycnFycnFycnI+prW6WUpycnJxcnJxc3Fxc3Fyci9VIRpLre5xcnJycnFycnFycnJxcnJycXJycXNxcXNxcnJxcnJycXJycnFycj04XbPXonFycnFycnJxcnJycXJyLPwIKsI/fXJxcnJxcza6XblVonFzcXJxczl44buHHnNxcnFzcXFzcXJycXNxcXNxcnJxcnJycXJycnFycnJxcnJycXJycXNxcXNxcnJxcnJycnFycXNxcnFzcXJxc3FycXJzhzcXJycjMEp7cMWHJxc3Fxc3FycnFycnIwKeG15h5ycXJycnExOeG01h5zcXJxc3Fxc3FycnFzO0nhurYecXJycXNxcXNxcnJxcnJycXJycnFycnJxcnJycXJycnFycnJxcnJxc3EyM9O13CxycnFycnFzcXFzcXJycXJycnJxcnI4F6ez+FiHNycXJxc3FycnFycnJxcnJycXJycnFzhzcXOHNxNyKZtu1mcXJycnFycnJxcnJycXJyciZAFRoN/q5ycnJxcnJycXJycXNxcnFzcXFzcXJyKeIVGtLernJzhzcXJycnFycnJxcnJxc3E277WzIEpxcnOHNxcnJycXJycnFycnJxcnJycXJycnFycnJxcjRRi7u+dIc3JxcnFzcXJycXJycnFzhzNWKLua10cXNxcXNxcnJycXJycXJycnJxcnJycXJycXNxcnFzcXFzcXOHNxc4OiLFv906c3FycnFyO+bTvBkscnJycXJycXJycnJxcnJxc3FycXJzhzcXJycnFycjG74bRUHnJycXNxcXNxcnJxcnJycnFyNl+ntbBYcXJycnFycnFzcXJxc3FycnFycnJxcnJycnFycnFycnJycXJyK/34GvEgfnJycnFycXNxcnI6TOG7sx5ycXNxcnFzcXJxc3FycnFycnJxc3Fxc3FycnJxcnJycXJycnFycnJxcnJycnE5FW+5+pBycXJycnFzcXFzcXJycXJzg/zOG3Mx5ycnFycnJxcnJycXNxPqO3vVxIcXJycXNxcnFzcTk+i7XRdHJycXNxcnFzcXJxc3FycnFycnJycXJycXNxcnFzcXJycXJycnJxcnJxc3FycXNxcnFzcXJycXNxcXM6feG7gh5ycXJycnJxcnJxcnJycnFycnJxcnJycXNxcXNxcnJycXJycnFycnJxcnJycnFycnJxcnJycXJyLQtDGoBbznJxc3FycnFzcXJxc3FycXNxcnJxc3Fxc3FycnJxc3Fxc3FycnFzcTs+4bvBHnFycnFycnJycXJycnFyPYSNs4tycnJxcnJycnFycjH5t7kWSHNxcXNxcnJxc3FycXNxcnFzcXJyOqq3sGVIcnJycXNxcXNxcnJycXNxcXNxcnJycXJycnFzcXFzcXJycnFycnJxcyMVRRowu65ycnJxcnJyPF3FvKI6cnOHNycXJxc3FycnJxcnJycXNxcXNxcnJycXNxcXNxcnJycXJycnI73tO7ISxzcXJxc3Ewj+G1gB5zcXJxc3FycnFyc4c3FzNy6pteFWcXJycnFycnJycXJycnFzcXFzcXJycnFzhzcnFycnJxcnJycnFycnFzcXJycXJzhzcXOHM+QKuwz1RycXJycnJxcnJyNFDjs78ccXNxcnFzcXJycnFycnJxczLhq7wuVHFycnFzcXJycXJzhzcXOHNycXJycnFycnJxc3FycXNxcnFzcXJycnFzcXFzcXJycnE8xY+3SnBxcnFzcXIz1Z29OmJycXNxcnFzcXJycXNxcnFzcXIzAuO0DhxycXNxcnJycXJycnJxcnJxc3FycnFzcXJycXJycnJxMILjuI0ccXJycXNxcnJxc3FycnFycnJycXJycnJxcnJycXJycnJxcnJycXNxcXNycXJycXI7kfG7bg5ycXJycXNxcnJxc3FycXNxOw6PtwJwcnFzcXJycXNxcnJxcnOHNycXJycXNxcnIx98e6GDhxcnJxc3FycXNxcnJyJzOBGt3H7nFycXNxcnI9MvG4zQ5ycnJxcnJyPO2rsiJUcnFzcXJycXNxcnFzcXJycnFyPPnHvwY4cnFzcXJxc3Ewase7pThycnFycnI4VeO/qhxxc3FycnFzcXJycXMnpFkaN7pucnJxc3FyI5qBGhhX7nFycnJycXJycnJxcnJycXNxcnFzcXJycnFyc4c3FzcXFzcXJycnJxcnJycXJzhzcnFycnFzcXJycXNxcj9j8becDnFycXNxcnJycXNxcnFzcXJycXMwbse6oThycnFzcXJycXNxcnFzcXJycnFzcXJxc3FycnFzcXJycnFycnJycXJycnFzcXJycXNxcnFzcXJycnFzcTQs1bXjKnJycXJzhzcXNxcnFzcXJycXNxcnJxc3FycnFzcXJycXJzcXFzcXJycnJxcnJycXNxcnFzcXJycnFzcXJxc3E8CeO79hxzcXJxc3FycnJxcnJycnFzcXJxc3FycnJxcnJycnFzcXJxc3FycnFzcXJycnFycnJycXNxcnFzcXJycXNxcnJycXI4CuO/9RxzcXJxc3E0nru7cURxc3FycXNxcnJycXNxcXNycXJycnFyczo117DaKHJxc3FycXNxcnJycnExsMu+XzRxc3FycnFzcXJycXNxcnJxc3FycnJxcnJycnFzcXFzcnFyNDHltt4ahzcnFycnJxc3FycnE3keWyfhpyc3FycXNxcnJxc3FycnJxcnJycnJxcnJycXJzcXFzcXJycnJxcnJycjHI17lHKHNxcnFzcXJycnFzcXJycXJzcXFzcXNxcXNxc3FycXNxcnJycXNxcnFzcXJycnJxcnJycnFyc4c3JxcnJycXJzhzcnFycnJycXJyINOjGmTFznFzcXJycXNxLBGLGiD3TnFxc3FzcXIwqL+yd0Bxc3FzcXFzcXNxcnFzcTeyzbldMnNxcnJycXJzhzcnFycnJycXJycnJxc3FycXNxcnJycnFycnJycXNxcjWX8bB4DnJycnJxcnJycnJxcnJycXJzcXFzcnFycnFzcXJycnJxcnJyOtfxuygOcnJycnFycnJxc3FycnJxc3FycXNxcnJycnFzcXJxc3FycnJycS+Rsxp35M5ycnFzcXJycnJxcnJycnFycnJycnFyNlLbub0kcXNxcnJxc3FycnJxcnNxcXNxc3FycXNxcnJycnFycnJycXNxcnJxc3FycnFzcXJycnJxcnJycnJxcnJycXNxcnJycXNxcnJxc3Fycjn48bwHDnNxcXNycXI1K+W05BpycnFzcXJycnFzcXJycnEzN9u82CRycXNxcnI6SfG7tg5zcXJxc3E6WfG8pg5ycXNxcnJxc3FycnJxc3FycnFzcXJycnFzJibBGt6T7nNxcnFzcXNxcXNycXJycnEuWVU6jWqscXJycnFzcXJycnJxcnJycnFzcXJycXNxP17luqEacnJycnFzcXJycnFyc3Fxc3FzO2Lft60gcXNxcXNyOATptAwWcnJycnFycnI7H9uz8CRzcXJycXNxcnJycnFyc4c3Jxc3Fxc3JxcnJycnFzcXJycnFyc4c3Jxc3FycnFzcTmw9bFfCnFycnJxc3FyOQfpswkWc3JxcnJycnEmeXc6LGiMcXJycnFzcXJycnFyc3FycS8zsSpexO1xcnJycnFyc3Fxc3FzcXJyPlfzuagMcnJycXNxcnJxc3FycnJycXJzcXFzcXNxcnJxc3FycnJycXNxcnJxc3FycnJycXJzcXFzcnFycnJycXNxcnJxc3FycnJycXNxcnJycXNxcnJxc3FzcXJxc3Fyc4MMjzuEcMc3Fxc3FzcXJxc3JxcnJycXNxcnJycnFzcTL+6bsRFnJycXNxcnJycXNxcnJycXNxcnJycXNxcnJycnFzcXJycXNxcnJycnFzcXJycnE3/PG/Aw5ycnFzcXJycnJxN5jvvHcQcnFzcXJycnFzcXJycnJxcnMjf8MqGwPNcnJxcnNxcXNycXJycnIkqeEaB2HucXNycXJycnJycXJycnJycSOuyyqoE01ycXJycnIyp/e5aAhycXNxcnJycXNxL17hGlsR7nNxcnJycXNxcnJycnFzcXJycXNxc3FycnFzcXJycnJxc3FycnJycXJzcXJxc3Fyc3Fxc3FzcXJycnFzcXJycnFzcXJycnJxc3FyN+v1siQKc3FycXNxczGp+btmBnJycnJxcnJycnJxc3FycnJxc3FycnJycXNxcnJycnFyJWT3GluwjnJycnJxcnNxcnFzcXJzcXFzcnFyM9r9vjUCcnJxcnJyMh71t/EKcnJycXNxP071urEKc3FycnJycXNxcnJycSbr8xoDQM5zcnFycnJycnFzcXIvDfka0DBucXNxc3FyN2/7uKAEcnFzcXJycnFzNCAMu+/zcXJycXNxc3FycnFzcXNxcnJxc3FzcXJxKqQAKoe//XJycnJxcnNxcnFzcXNxcnJycXNxcnI4Igiz7fdycnJycXI+MQS6zvtycXJzcXJxc3FzcXI5cQS+jvtzcXJycXNxc3FycnJxc3Ew4AK2L/1ycXNxcnJycnFzcXJycnJycXJzcXFzcnFzcXJycnFzNqUKtmr1cnNxcnFzcnFycnJycnFzIh0EGjA/vnNxcnNxcnFzcXNxcnJxOOUItCr3cnFzcXJycnJycXNxcnJycnFzcXJycnJxc3FycnJycXNxcnJycjjBAr4+/XFycnJxc3EgDwAaMR/+cnFzcXNxcnJycXNxc3FycjdcDLez83Nxc3FycnJxc3FzKT8qKh8NXXJycXNxc3FycnJxPkcGu7j5c3JycXJycnJycnEx8R6xLuFxcnJxc3JxcnJycnJxc3FycnJycXNxcnJycnJxc3FycnJycXNxcjXiArAt/XNycXJycnJycnFzcXJycnFzcnFycnJycXNxczsTArrs/XFzcXNxcnJycXNxc3FycnFzcnFycnJycnFzcXJzhzcnFzcXJycnJycSGSJBpo3b5ycnFzcXJycnJxc3FzcXJycXNxc3FycnJycXNxcnJycnJxc3FycnJycjKnBLVo+3JycnFzcXNxcnJxc3FzcSrbJhrjTZ5zcXJzhzcnJxcnJzhzcnJxcnJycnJycXNxcjLMBrdD+XNxcnJycnFzcXNxcnJycXNxcnNxcXNycXNxcnJycnJxc3FycnJyJtdWKhWKnXJycnJxc3FycnJycnFzcXJyOY4GsYH5cXJzhzcnJxcnNxcnJxc3JxKYFKGknrXnFzcXJycnFzcXNxcnJycXNxc3FycnJycXNxcnNxcnFzcnFycnJycnJycXJzcXIzdQKzmv1xc3FycnJycXNxc3FyKo5MGlkbPnFxc3Jxc3FycnJycnJxcioQRhrv+55zcnFzcXIw9QK2Gv1xc3Fyc3FycXNycXNxcnJycnFzcXJzcXJxcybB6EoY4XtycnJycnIgAUQaYfu+cnJycnFzcXNxcnJycXNycXJyPcoYvzXncXNxcnJxc3Jxc3FycnJycXMn5EQaA7u+cXJxc3Jxc3FycjcHAr/4/XFzcXNxcipeRhrrG55zcXJzcXJxc3Jxc3FycnJycXNxc3FycnJycnFzcXJzcXJxNVYWtbnpcnJycnFzcnEyHwS28PtycnJxcnNxcnJycnFzcXI6vhiyUedxc3FycnJycnJxc3FyOf4sthHTcnNxcnFzcnFzcXJycnJycXNxcnNxcnJxc3FzcXJzcXJxJmuWKixGnXNxcnJycjf4FrIX6XNxcnJycXNycXJzcXI+Siq/tdVycnJycnFzcXJzcXJycXNycXNxcnJycnJxc3FzcXJycnJxc3EiVkAaLJv+cXJyc4c3I7wRS8PutycnJycnJxc3Fyc3FycnEleEAa6Xv+c3JxcnNxcnJxc3Jxc3FyOTkCvcb9cnJxc3FzOUkCvLb9cnFzcnFzKGRSGsq63nJycnJycnFzKz9UGr0KvnNxcnFzcnFzcXNxcnJycXNycXJzcXJycnJxc3FzcXJycnJycXNxc3FycnIw0xS3POtzcXNxcnJycnFzcXNxcnJycnJycnFzcXJycjCyOr1dxXJycnJycnJxc3FzJ/SgKqK1/XNxcnNxcnI15BSyK+tzcXJycnJycnFzcXNxcnJycnJxc3JxcnI1uk68VbFyc3FycnFzcnFzcXJycnJycnFzcjZmOrepxXJycXNxcnJyPPoCugX9cnFzcXNxcnJycnJxc3FzcXImLrIq/xTdcXJyc3Fxc3JycXNxcnJycnItW1Aaa0r+cnJycXNxc3FycnIunFAaVzr+cnJycXNycXJzcXJycnJxc3JxcyG9iBqWJ35ycnJycnFzcXNxcnJycnJxc3JxcnNxISL4KpDgfXNxcnJxc3Jxcze5TLhWs3JycXJzcXJycnJycnFzcXNxcnImkeQqGeG9cXJycnJycnJyMmkUtabrcnNxcnFzcnJxc3FycnNxcnFzcnFzcXNxcnJycnJycnFzcXNxcnJycnJycXNxOVFKtb61cnFzcnFzcXJyc3Fxc3JycXNxc3FycnJycnJycXNxc3Fycj5dArii/XJycXNxc3Fyc3FycnFzcnFzcXNxcnJycnJycnFzM9gmtjfZcnJycnJxc3FzcXJyOLRKtVu1c3FzcXJyOlc4srjHcXNxcnNxcnJycj3FSrFKtXFycnJycjpGSrTJtXFycnJycnEiiLoauXRec3FzcXJycnJycnJxc3FzcXJzcXJyNhVuu/qRcnJycnJycnJxc3Fyc3FycnJycnIjXN4a3DIecnNxcnJycnJycnFzcXNxOawmsWPZcnJxc3Jxc3FzcXJycnJyOA8CvvD9cnFzcXJzcXJycnJxc3I5LwK80P1yc3FycnJycnJxcyG17hr2oR5zcXJycnJycnJxc3FzcXJzcXJycnJycXNycXNxcnNxcnJycnJxc3Jxc3Fyc3FycnI5bm65oZFxcnJycnJycnJxc3FzcXNxcjjvFLAg63JycXNxc3FzcXJycnJyKSGkGu7lvnJycnJycXNxPHAkvI/bcnJzcXJxc3JycXNxIZqBOipX7HFzcXNxc3FyIVK1Om7UrHFyc3FycnJycXNycSV7yBpqQ35zcnFzcXJzcXJycnJycnFzcnFzcXNxcnJzcXJycXNycnFzcXNxc3FyPvM2vAzJcnJxc3FzcXNxcnNxcnJycnFzcnIo8o0qc9ctcXJycnFzciXcESrUPu1zcXNxc3FycnNxcnJycTACErcO7XFzcXNxcnJzcXJycnJycXNycXNxc3FyczqWNr9pyXJycnFzcnFzLpnGGrdjnnJxc3FzcXNxcnJycnJycnIuRJAaXLb+c3FycnJyNKISsW3tc3Jxc3FzcXNxcnJycnJycnJycXNycXNxc3FycnJzcXJycXNycipSrSpd1S1xc3FycnJycnJycnJycXNxc3FzcXNxcnJycnJyIy1VKkA6rXJycXNycXNxc3Fycyfn0Tq0guxycXNycnFzcXNxc3FyczpzarOclXJycXNycXNxc3FzcXJycnNxcioCQSqR6+1ycnJycnJycnFzcnFzP06OssFxcnJycnJycXNycXNxc3Fyc3FycnMxGSS29ttycXNycnFzcjeCWLSNp3Jyc3FycnJycnFzcnJxc3FzcXNxK8tVWphKqnNxcnNxcnJycnJycnIxRRK1yu1xc3Jxc3FzcXNxcnNxcnJycnIg8MIaUvPec3FzcXJzIYygGik1/nJycXNycXNycXJzcXNxcnJycynZ1BrjYr5xc3JxcnNxcyaHuSpKhG1zcXJzcXJycnNxcnJycXNycnJxcy9Iwhpsc95ycnJycnJycnJycnJxc3JyLESuOi+1HHNxc3FycnNxcnJycnJycj3GErg57XNycnFzcnFzcXNxcnNxcjH2ErUZ7XJycnJycnJycnJycXNycXNycXNxc3FzcXJyczVeJLKx23JycnJycnJycnJxc3Jxc3JxczkcjLfzc3FycnJycjDMjLBTc3FzcnFzcnFzcXNxc3Fyc3FycnNxcnJyciG9sBo2JP5xc3Jxc3FzP09YvLCncnNxcnJyczvnEroY7XJycnFzcnJycXNycXM+aK6zp1FzcXJzcXJycjlZrrm2UXJycnFzcnFzcnFzcTdYErC37XFzcXJzcXJyc3FycnJycnJycnJyNwE0sQ/LcnJxc3JxcyfbtSoFRK1ycnJycnJycnJxc3IxsTS3Xstxc3FzcXNxc3FzcXIhR38aDogOc3JycnJycTPderwyhXFzcnFyc3FzNm56t6GFcnJyc3FycnJycnJycnJycXNycnJxc3ItteIahaHec3Fyc3Fyc3Fyc3FycnJyc3FycnJycnJycnFzcnJycnEgKLMqYITNc3Fyc3FycnNxPQoSufXtcnNxcnJyciGh9yqY4I1xc3FzcXM8pDS8W8txcnNxc3FyciN9S2p/K0lxc3FycnMkCsMqEmPNcnJycnJycnJycnEqdAgqG799cXNxc3FzcXM3WxK/pO1xc3Fyc3FyOL1otFKXcnJyc3FycnJycnJzcXJycnIr6TJaZmzac3FzcXNxc3FzcXJzcXNxcnNxc3Fyc3FycnNxcnNxcnJyc3FycnJzOC2KteJ1c3FycnJycijy5joE0Zxxc3JycnFzcnJxc3JycXMh3sQ6RhO8c3Jxc3FzcXM3w3i0TIdzcXNxcnNxc3E0UZq7vmVxc3Fyc3FyMOGavy5lcXJyc3Fyc3FycnNxcjn3VrEYqXNxcnJzcXJycnNxcnJyc3FycnJzcXJycnJzcXJycnJyc3FycnJycnNxcnJycnI35ni1KYdycnJyc3FycnJycnI3d3i1mIdycnJycnJycnIpGkcaIGuOcXJycnJycnJycnJyc3FycnJyNSeauehlcnJycnJyciGfJRqIDa5xcnJycnJyc3FycnI/i1a7dKlycnJyc3FycnJyc3FycnJzcXJycnMgEXkasPhucnJzcXJyMc00uELLcXJzcXJzcXJzcXI0C5q7BWVxcnNxc3Fyc3E1q5q5ZGVzcXNxc3FzcXNxcyXmmxqDlk5zcnFzcXNyIymbGq9mTnNycnJxcyFMNRptPK5zcnJycnJyKKv0WspAunJzcXJzcXNxOeDMuC8zcXNxc3FzNAGItw93c3Jxc3Jxc3JyOxFmvu6Zc3JycnFzcnJycipVekofqFtxc3Fyc3FzcXNxc3FzcXNxc3Jxc3Jxc3JxKRyJGkBHbnJycnJycnI2QkSyzbtycnJycnNxOTEivc7dc3FycnNxcnNxc3Em2gEa81/ucXNycXNycXNycXNyci9vRRqaC65ycnJycnJyMRrMv/Uzc3Fyc3FyKgJVGuDqrnNxc3Jxc3I4xWaySplycXNycnJycnJycnJyciBYdzqeeIxxc3Jxc3JycnFzcnJycnI6YiK8nd1ycnJycnMuzWYqlSmdc3Jxc3JyMWVEt6q7cnFzcnJycnJycnJzcTcB3LoPI3Fyc3Fyc3FzcXNyJ5lTWstqynFzcnFzcjG2RLdZu3JycnJycnJycnJzcXJycnNxcnNxPkXcssojc3Jxc3JycXM6oyK8XN1ycnJycnIheYcammeOc3FzcnFzcSJfERosDu5zcnJyc3FycnIni6c6K0WMcnJycnJzNkGYts5ncXNxc3FzcXNycXNycnJyIgQhGiHN7nJyc3Fyc3E73WawMplxc3Jxc3JycnFzcnJyLAtDGrBbznFyc3FzcXNycXNycnFzLkqWKq1WnXNxc3Jxcz3ZurE2RXJycnNxcnIoK1E6sFrsc3FycnNxIId1GpmIrnJycnJycnIjCXUaUXiuc3FzcnFzcnJxKpCnGhj1jnJzcXNxcyvspirjNZ1xc3FzcXNxIt0wKiUs/XFyc3FzcicUtiohxJ1xc3FzcnFzcnFzcnJycnI2XUSzsrtxcnNxcnMxmOy/dxNycnJycnJycnJzcXJzcXJzMPYithndcXNycnJxc3JyOyyYsuNncXJzcXNxc3Jxcz91druKiXJzcXJycnJzOI5EsIG7cXNxc3JycXNycnJycibADBqV/z5xc3JycnJzK+ezOqSEzHFyc3FzcnFzcnJycjLnIrQo3XJycnNxcnNxcyRQPhrc/B5xc3Fyc3JxPtjKsTc1cnJzcXJyc3FzcXNxc3Jxc3JycnJyJ7tjGvVJznNycXNycnJycnJzcXJyc3FzcT/ZdrwmiXJycnJycnJyc3Fyc3FzOOvKtiQ1cnJyc3FycjRl/L2qA3FzcnJycnJycydz5iobwZ1zcXNxc3EjP+kavgFucXNxc3Jxc3JycnJycjDVqLw6V3Nxc3Jxc3JycnJycnJzcXJzcSCfsTpKBOxycnJyc3Fyc3FzcXNyN912szKJcnJycnNxcnNxc3IpQ8ha8NN6c3Fyc3FzcXM4dNq2myVycnNxcnNxc3JycXNycnJyc3FycnNxc3Jxc3JycnJycnI9YIa+n3lxc3JycXM7m6ixdFdyc3FzcXMmI4MaD8fOcnNxc3Jxc3JycnJycnNxcnMpr9Qq5wK9cXNycnJycnJzcXI0Yoa3rXlxc3JycnJzcXJzcXNxc3Jxc3Ir5zwaQ4w+cnNxcnJzMtI/sE3AcnJycnNxc3FzcXNycnJycnJyJoyDGhk3znJycnJzcXNxc3FzI5CvWsz1CnJycnNxcnMzrCKzY91xc3JycnJzcXJzPrwit0Pdc3JycnJyONk/uzbAcnJxdHFycnJzcXNxc3JycnJycnJycyUx7yrf4Q1xcnNxc3FzcjptP7miwHFzcXNycnJycnJyc3FzcXNycXNycnJzcXIy2Ia5N3lycnJycnJyc3Fyc3Jxc3JycnJyc3Fyc3Jxc3JyciYbxRowU65ycnNxcnJzcXMyZB2+q+Jyc3FzcXNycnJycnJyc3ErSyoaPU1ecnFzcnJycnJzcSWT3Vqcwipyc3Fyc3Fzcj1a6rG1FXJzcXNycnFzcnNxIJQ6Gui8XnFzcXNyciOG0FrskvpzcXNxc3Jxc3Jycz6+hrxBeXFzcnJycnNxcnNxLy0IGt4vfnFzcnJyc3Fyc3JxczTfVLQwq3Jyc3FzcXMjUZkqjeZtc3JycnJyJHN8GsrIPnFzcnJycnJycnNxc3ErPug6ACF8c3FzcXNyJ2gYGkt+fnJzcXJzcSXNunpbJFhycnJzcXNycXNyPbgts1fSc3JycnNxJC13KnA4jXFyc3Jxc3JycnJzOhn6tPYFcnJyc3FzNdNkszybcnNxcnNxc3JyInLDGlrTznJycnNxc3FzcnJycnNxcnNycSZCkRr81u5zcnJyc3EoY0iK4dt3c3JzcXJzcSwkahovuV5ycnNxc3Es4jgaA9x+cnJzcXNxcydh1Dr84rxzcnJycnIovJEa1Tbuc3FzcXNycnJycnNxc3IzwzK0TM1xcnJzcXM+p2S6WJtyc3FzcXNycnJycnNxc3JycihU0xoMss5xcnNxc3JycnJyc3FzcXNyIW1fSv4qC3Jyc3Fzcjpi2LOtJ3FzcnJycnJyc3Jxcz55ZLqGm3Nxc3FzcnJyc3FzcXMmPNMaHjLOcnJzcXNxc3JycnJzcXNxcy+FEIr+rvdzcnJyc3FzcXNyN8bYtUknc3JycnJyczG4f7JngHFzcnJycnJzcXNxc3Jyc3Fyc3JycSiUTdokyyJxc3FzcnJycnNxc3JxMhpNsAaycnJycnNycXNycjYnMrDozXNycXNzcXIjPTEqHyztc3FzcnJzcXJzcnJycnJyMg7YuwIncnNxc3IlqMA66HP8cXNzcXJzcnFzcnNxcnNycnJycnJzcXNyOP9ksRCbcXNycXNzcXJzcnFzcnJzcXNycXNyc3Fyc3JycnJycnNycXNycifmSUpGm2tycnJycnNyL89oGsQJfnNxc3JycnNxcyTKqhqlVV5xc3JycnJzcXNycnJycnNxPrZdtFmicnF0cXJzcXNycnImYi8a290OcXNxc3JycnMguyM6WE3McnJycnNycSGG1SqKkq1yc3JycnIgNWJaMrnac3JycnJzcnFzcnJzcTLEdLdLi3JzcXNxc3Jyc3FzcXNycnNxc3EwWui9tRdzcnJycnNxc3JycnItst4qV9IdcXNycnNxKIclSvuNq3Nxc3Fzcjkvn7vgYHFzcXNyc3Fyc3JyL2wKOtw/XHJyc3Fzcj67MrhEzXNxc3JycjhztrOcSXJyc3FzcnI0w7a3TElycnJyc3E9HCuz89RycnJyc3EkiVYaeWqecXNycXRxcnNycXNzcS1ETkowyxtycnNxc3JycnJycyLaMGr4XPlxc3JycnNxc3JyMj0ytdLNcXNycnJzcXNycnJycyg4JBr9fb5zcXNycnJycnNycnJyJadmGleJnnJyc3JycihyLRqK3S5zcXNycnMqx+RquYG5cnJycnNycjpUv7m7QHNxc3JzcXJzcnJycnNxc3JycnNxcyJf6hrMAV5ycnNxc3Jyc3FzcnJycnJzciKkdhqHuJ5ycnJyc3JycnJyc3FzcnNxcnMlVrgafJR+cnJyc3FzOUw7tsPEc3Fyc3Jyciob8RrPQO5ycnJzcXMwjzK2gM1zcXNycnJzKoV+Wk2oGnNyc3FzcnJycimnClorj1pzcnJycnJzcnJycnNycXNzIJWGGpinnnJzcnJycnJzcnJycnNxc3Jyc3EhVrl6kqRoc3FzcnJyc3FzcnJzcXNycnJyc3JycnJyc3JycnIlTAIaHT/ecnNycXNyOavPu2QwcnJyc3FzPIOEvXx7cnJycnJzcnJycnJzcnI704S+LHtycnJyc3IkQPM6L/DMcnNycnJyc3JycnJyIjVUGm6qvnNxc3NxcnNycnJzcXNycnJzcnJycnI3egm2lfZzcnJyc3FzcnJzPXWEu4p7cnJzcnJycnNxc3JzcS+aiDrJV3xzcXNyc3EqzFQa9Dq+cnF0cXJzcnImoaYaR+Wec3FzcnJzcXNycnJzcXNycnNxPyeEu9h7cXNycnJzJZ0SGhgu3nFzcnJyc3Fzcj/637UVIHJycnJzcnJyc3FzcnI/JFux66Rxc3Jyc3E0JEKz671zcXNycnNxc3JycnNxc3Jyc3FzcnIjxQRKOK+7c3FzcnJzImCWKnz2nXJzcXNycyJzmnqA1lhyc3JycnIjdrYaepSec3Jyc3Jxc3NxcyMO+BqRIH5yc3JycnI3Fxm3+OZycnJyc3FzNKHWt24pcnNxc3JyJkTfGt2yDnNycnJyc3FzcnNxc3JycnNycXQ6jIS+c3tycnNycnJyc3FzcnNxcyfDaLr+yXRzcnJzcXNyLnXvGmqhDnFzcnJyc3EiazIaW0zecnJyc3JycnJzcnJyJlp0Ki1YvXJzcXNycnM7n4S+YHtxc3JycnNxKIEiWtzt2nF0cXJzcnJyc3JyM2r/sbUAcnNxc3JyNHhCs5e9cnJyc3JycnJzL27vWi8RCnNxc3JycnNxJHMpGqrNbnFzcnNxc3JzcXNycnJzcXNyc3FzcnNxIcd7StiIS3JzcXNycy3RUiqE6t1yc3Fzc3Fyc3JzcXNyciIv7XrVEShxdHFyc3Jyc3FzcnNxcyllckrNqNtycnJzcnF0K/5ySpQY23JzcnJyc3FzKyliKr9p3XJycnNycnNxIZMHKqnPjXJzcXNycyUN62qGMUlxc3JzcXMo96sqc4VNcXRxc3FzcykHxCrhk71zcnJyc3IqsD5KefwbcXNycnJzcnJyczQBi7sPdHNxc3JzcSGnDioZjx1ycnNxc3Nxc3F0MZU5u3rGc3Jyc3JycnIgAssq8uNNc3JycnNyciraJyoVXY1ycnJzcXRxIh60GnAkvnJyc3JycjO2i75ZdHFyc3Jyc3E1yua3RRlycnNycnIpZExab7s6cnJycnNyci33cDpziPxycnNxc3M2St27xSJyc3Jyc3I4feazkhlycnNycnMh2BcapH6OcXNyc3FzciXbFKr8TrVyc3Jyc3EnqZVaK2aqcXNzcXNycizZZKqcabVycnNycnIvfPI6ezDcc3JycnNycnNxJ8B6Wnn4WnFzcnJzcjrhUr0erXJycnNycnIrQuQa7NG+c3JycnNyJKPkGkfBvnNyc3JycnNxc3NxcyDc5VqIMapyc3F0cXM8C0mxBbZzcXNzcXNycnNycnJzcnIzzpu9QWRyc3JycnNycnJzcnJzcXNzcXNycnMrQY4qfucdcXNzcXNycnNycnJzcnJyc3JyNKr2uGUJcnJyc3JycjejUrBsrXNycnJzcnJyc3Jyc3FzcySCJlo93Zp0cXJzc3FzKnFMKlvrPXNycnJzcnIqED6KVw0Xc3JzcXNyJOaoWneVenNxc3Nxc3JzcSVIXhrteh5yc3JycnIr9yOaqY3GcnJzcnJyczgDB7MN+HNycXRxcy0azDoiYzxzc3FzcnNxKfxlKhM5rXJyc3Jyc3JycnNycnJzOQdSvvitcnJzcXNzcXMiascqnFONc3JycnNycikTODoi3Hx0cXNycnIm+K9KxXULdHFzcnNxKvJIOiTbfHNycnJzcihaYBrbWf5ycnNxc3NxK9ZOammbGXJzcnJzcnI2+FKxF61yc3F0cXNycnNycnNxdHFzIbo/2tJsAnNyc3JycnMr8aUq4uWtc3Fzc3Fzc3FzcnJzcnNxc3JzcnJzIyyPOgJHDHFzcnNxc3Nxcz8Lab/0lnJyc3Jycyv7JjrzTZxxc3JzcnJyKRvpGlBRbnNycnNycnJzcnNyJxPlehbRqHJyc3JzcXNyKduBOsVH7HNycnNycnIub5JajgbacnNyc3Fzcy8ogBpud/5xc3Jyc3JyM3m0t5ZLcnJyc3JzOEN5tcyGc3Jyc3Jyc3I01he4Oehxc3NycnJzcnJzcXRxKD9Rurca5HJzcnJzcSi0zhrGsx5ycnNycnNycnNycjgeUr/hrXNxdHFzciaz5SpHwa1yc3Jyc3F0Jk12Oj8onHJzc3FzcnNyci3PzhplAx5yc3Jyc3I8itu0hSRzcnJzcnJzcXRxID+pyrkVY3JzcnJzcnIsgH2qMgklc3F0cXNzcSgNyipyM11zcnJzcnIxdU6zqrFxc3Jyc3JyNEZOv8mxcnNycnNyIi0qGt8tXnJycnNyc3Fzc3JycjKVib16dnF0cXNycyuCT1p92wpyc3JycnNyc3IigTTaNfyycnNyc3JyciIgcEoyCftycnJzc3FzcnNycj+pJ71W2HNxdHFzci8SWTrh6mxzcnJzcnI9N8S9yDtycnNycnMqICV65A6ocnJzcnNycnJzcic/FloyHppycnNycnNycyfTdJr7yLZyc3NycnJzcnNxdHFzPsrEvDU7cXNzcnJyIlLb+rriQHNycnNyciJUADo+v/xxc3NycnNycnNyJNnh6vBx4XNycnNzcXNyc3JzcnJyK1rHygdjg3Fzc3F0cXNyc3Jyc3JzcnIlpCQqSL29cnNxdHFzcjIUqbz7VnNyc3JzciB1ayoMqU1xc3NycnMiZkKKMqvXcnNycnNyIMMGSqjPm3NycnJzc3JyciBM/BouMD5yc3JzcXRxc3Nxc3NycnNycnMoauAa2lH+c3Jyc3JzKtcZKjWObXJzcnNycnMsbVA6jCr8c3Jyc3JzcjMdqbvyVnNycnNyc3ItGQ0aQH8uc3JzcnJzISHwGk/g/nNycnNycyOtl4p+JodzcnNycnNyLZlUKshqvXJzcnJzcnMo9DuaarxGcnJzc3JycnMjqxfKcl6DcnJzcnNyJTVDihW7x3NzcnJzciSF8IoQsPdycnNyc3EjijVafVyqc3Jyc3JycxswyQGR0Eb+cnNyc3JycztCV7HNqHNxc3NyciJIDTr/fyxzc3Jyc3JzcnJzc3FzJyIyKgDs3XJzcnJzc3Enm/squUBNcXNzcnJzNLFys16Nc3Jyc3JyKgSVWgXGqnNycnNyc3ImVCcqbb2NcnNycnNyczTk5LYrG3Jyc3Jyc3NycnNyc3Jyc3JzcnMqgrVa/NSqc3JzcnNyLa2rij4lR3JycnNzciRrATotT+xycnNycnNzLAWDOsK3zHF0cnJycy0vunolFFhyc3Jyc3IgdpM6nJbMcXRycnJzc3Jyc3JzcnNycnNzcXQv7n0aMxgucnJzcnJzcylroxr6Rc5yc3JzcnJzIlliSk9p23Rxc3NycjxzzricMXJzc3F0cXNzcihv/xrbAA5yc3Jyc3JzciKFGxrprk5yc3NxdHEvN1a6x5qUcnNycnNzci5L3ipuQh1ycnJ0cXNzcnJzcnNzcTMGXL8Ko3JzcnNycitFKxptrU5ycnNyc3IZK1IxnQatznJzcnJzc3Jyc3JzKPNTqvrKxXNycnRxc3Mr+u06dFEscnNzcXRycnNyc3Jycyh61YohYqdzcnNycnNzcnJzc3Jyc3JzcizEzRp1sy5yc3JzcnNycnNzcnJzc3Jyc3Jzcj5t6bKiFnFzc3Jyc3JzJKdWGneKnnJzc3Jyc3I5q3K/VI1yc3JzcnNyJOJlum3ZpHJzcnNyc3IsyccqFmONcnNyc3JydCd/oErsBftycnNzcXQvixxaHU46cnRxc3NyciJsVSqcOq1ycnRxdHFzc3JzcnJzc3IiN9E6UJLscnNyc3JzJWReOu26HHJzcnNyczD89LkTC3NzcnNycineXjq2Ghxyc3JzcnNyLWhxGqp47nJzcnJzc3ImgFz6twswc3F0cnJzIzgAWhKP+nRxdHF0cXQTAGehmKGoXnNyc3JzcnMhB1pa5ZpacnNzcnNycidQgNr3CPJzcnJ0cXQa/zIRnRHN7nJzcnNycyPD43prwchyc3Jzc3IvrhOKnR7Hc3JzcnNzJTDAWhIE+nF0cnJzcyiYthpIdJ5ycnNyc3NycnNzciwRSRow+25ycnNzcnMmZfpar6BacnNzcnJzMYOssJxTdHJyc3JzcydUbkrPuRtzcnJ0cnITD7FxlXJOjnNyc3Jzc3JyIVoGKq1fnXRycnNyc3Nyc3JyGd4dAZoy4v50cnJzc3JzOiUVsOrqc3JydHF0cT/KKrFF1XJzc3NxdHIYzM4hnWQx3nJ0cnJzcnNzcnNyJkK/OgDkDHJyc3Nyc3IZHmhRlkOXrnRxdHJycxvcY2GQlJyecnNzcnJ0LcIlStfdq3NycnNzc3F0Lf2ZGhImbnNzcnNyc3NycnRxLMVMWnmrOnNycnRxdHIjQkCKNOv3c3Jzc3JzcnMgmgs6C19Mc3NzcXRyc3JzL2coigKdd3F0cnJzcyd3rvrolRB0cXRycnNzcir1Ahrhr95yc3NycnQXqsRBlaY7vnJ0cXRyc3JzcnNzGidMYZpKs55zc3Jzc3IuU09qcdsJdHJydHJycygfRbpaG6RycnRycnNzNB8ltvDac3Jzc3NyJGFB+ln74HNyc3Nyc3J0J+gvGtN9DnJzc3Jzc3JzcnMnk46a8NcWcnNzcnNyGvXWcZeLKY5zcnNzcnNyKsVwatmo+XNzcnNzcnMqYCcqPP2NcnNzcnNzLr1L2lI7QnNyc3NyczOTer18hXJzc3Nycir1RDoUq7xzcnNzcnNyJofdav6CKXNyc3Nycy+8hxrlN45zcnNzcnRxHMHCIZBvPd50cnNzcnNycz0derPyhXNydHF0cnNyczreNbExynJzc3JzcyFJnCovZj1xdHJzc3IiNY2aN7cmc3Nyc3Nyc3NydHF0cnJ0cnNyc3NyKTOxSgHU63JydHJzcnNzHYoxMZ6mzs5ydHJzcnMp1tiafJJ2dHJzcnNzcxSo9mGdyAmedHJzcnRyJlIKSr/fW3Jzc3Jzc3Iv7jI6pBzcc3Jzc3Jzcyx7pFr9Rbpzc3Jzc3JzM6WitWpdc3Nyc3NycyNFwYpks+dzc3Nyc3Mrmm9avFkKc3Nyc3Nyc3Mi5NxaKLI6cnRxdHJzGlV7IpHshN1zc3Nyc3IX3s9xl7IwjnJzcnRychYLg7GdtnxOcnNzc3Nycx2NYeKaZZ4dcnRyc3NyKoDSGvjy3nNzcnRxdHMdMYoRme917nNyc3Nzc3In7uoaoxFec3NzcnNzLu62iioUl3JzcnRycyk+AyofH81ycnRydHF0c3JzcnRyc3MtXm+qxSkFcnRyc3NydB8x78KYoSA9c3Jzc3NydCeW3RrYki5yc3NydHJzci13IKrSnfV0cnNzcnMQOTdxl1jIjnNzcnRycyV9KTq8LWxzc3Nyc3MjKpp6BmZYdHJzc3J0citq93phYIhzc3Jzc3MSPosBluJ0/nRyc3NydHJzJV3Uyrcys3Nzc3Jzc3MTtD3hnk3CHnNzc3JzdHF0HSFocZxQp45zc3NzcnNzLqA82qMNMnRyc3Nzc3NyLbaROseW7HRxdHNycxOpbqGfGJFec3J0cnN0cirTFHpKzrhyc3Nzc3NydCr56pq6YVZzc3J0cnMvbgNa3h/KcnN0cnNzLLd+GpaIHnJ0c3J0cinkXCq0uj1ydHJzc3NzK3t7Wp5ISnNydHJ0cnMmzzo6xwxcc3NydHJzG6NNQZS9sr5ydHJzc3NyKfwtOtQ9LHJ0cnNzc3MXQEWxk4HKTnNzc3NydCzh8kr14Ntyc3Ryc3NydBpBRxGd37juc3J0cnNzc3NzFyL0EZ3+C+50cnRyc3NzLm/KOl0DXHNydHJzcx+wA4GZ0A1+cnNzc3NzP52VvWJqcnN0cnNzcyXFHBrlrj5zcnRzcnMnZ/dqsJCJc3NzcnRzLnDWulQDlHNzc3Nzc3Mk8d5KRuIbcnN0cnNzKchiymCJ03RzcnRydCYD37p80gRydHJ0cnMYBQnhm/z2HnNzcnRyc3QXlESBkw27fnJzdHJzc3MuM9paYtJadHJ0cnRycyWDEipazt1zcnRzcnRyKb9+OugIHHN0cnN0cnNzK5bkqnGhtXNzc3J0c3NydHIos3waxsg+c3Nzc3NzFDu3A5v3SPxzc3Nzc3Mq/ZRKNSa7dHJ0cnRydCtodopyiJdzcnRzc3MVjXlBmdOGvnNzc3Nzc3McmVJymfitjXNzc3NzcxlE+LGajQdOdHNzcnRzGdhdcZ24oo5ydHJ0cnRydBVczfGYxTIOcnN0cnRydB7AOAGdQNf+c3Nzc3NzdCormMrqVnNzc3Nzc3Ryc3RydHJ0cxhDQ0GRHry+dHJ0cnRzcxlamSGW5mbec3Nzc3NzGS1cM5VGo8xzc3Ryc3QUW3+ClGeAfXN0c3J0c3N0Kzkx2np84nNzdHJ0c3J0LS/1emUQqHJ0c3N0cnMiQpfaiuaCc3N0c3J0IP+kGsIFvnNzc3RydC/Kmho1Vl5zdHJzdHNzc3Nzc3RydHNzc3NzIm1cKk0qPXJ0c3J1ci4rpxofRY5zdHNzc3MTgLuyl2JUTXNzc3N0cnRzc3MWSagCl+hX/XRydHNzcynszRrTMy5zdHJ0c3NzcyAeojrCJdx0cnRzc3MaSE5BnxmxvnNydHRydHIjU3WaJdimdHNzc3N0cnQkWdI6jmLcc3RydHNzKNmK2mF3UnN0c3J0cx7YQKKS+b9dc3N0cnRzc3QSE28pmrag1nNzc3RydXJzdB49pkKWNVm9c3RzcnVyL1NV6snaoXVydHJ1chiheWSXE5abcnR0cnRzdCRndvqqmJBzc3Rzc3QbklSmmoS7WXRzc3Rzc3QuHy+KKB0HdHNzc3R0H5XBoZgsPl5zdHNzdHNzJTME6ozfsXJ0dHJ0dCRU7ipesR1zc3Rzc3QeMyxilG/TnXN0c3N0c3QR7ODRmxUfLnJ0dHJ0dBtV99OR3ggsc3Rzc3RzECquA5U5Ufxzc3R0cnUufouqFCdFdXJ0c3RzE+o8Q5a4w7xzdHN0c3QdechfmDdHoHN0c3RzdBWzquWYwmUadHN0c3R0E7S145efShx1cnVzc3Urs13a49oic3Vzc3R0Jm/JakETaXVzdHN0dHN0J+J62vDoUnVzc3R0cyWspaqRRaVzc3VydXN0FYnV5JLrKht1c3RzdHQQQ9nUnhI2K3N0dHN0dHMb/eWBmrMafnVzc3VzcxnqQXSWCr6Lc3VzdHRzEkmaI5ZKZdxzdXN0c3UZVr0RmupC7nRzdHR0dHMawAh3lYcIiHRzdHVzdHMdY8LBn449PnV0c3R0dHQeEHOGmCeceXR0dHR0cxP/RDSVxLvLdHVzdHRzdRj1TVSf7rKrdXRzdHR1FADhkpPiLm10dHR0dHN1FtK7zp/NVDFzdXRzdXQXirAymPdPzXV0dHN1dBecA6iSPfxXdXN0dXRz</binary>
              </binaryDataArray>
              <binaryDataArray encodedLength="310560">
                <cvParam cvRef="MS" accession="MS:1000523" value="" name="64-bit float" />
                <cvParam cvRef="MS" accession="MS:1002314" value="" name="MS-Numpress short logged float compression" />
                <cvParam cvRef="MS" accession="MS:1000515" value="" name="intensity array" unitAccession="MS:1000131" unitName="number of counts" unitCvRef="MS" />
                <binary>QLgOAAAAAAAAAJkQBhyxIAIhXB0XDgAAAABAEckcRSBmII8d3RcXDyUBAAAAAH0QIx2wINMfaRooFN8PqAr9AwAAAADKCjUYGx8rI74iIhynDgAAAADeEtcevyB1IvcgHhnGBQAAAACBCCgdviGjI80hNxzpFhcQiQYAAAAA6wWDGuogGSIdHuoVlQYAAAAAFgUwGasgUCKUINYaAAAAAKcEQhu+IkskMCDfFZ8Q5gmIAAAAAACYArMbKSFQJKwkcSEZG9QWoxEBC9EBAAAAALECajlIRaFETj79Moopvh2BEAAAAACnE7QhYCpwKn8fkxY9DmABAAAAAG0R0x1OIywjSx7EF5sPKgMAAAAAQBKIHZQgKSAfHLsQAAAAANEIIRo6IEchIB1oEwAAAADUC34gyySgJDIgwRaWAQAAAADdBncdiCCHIScfrBhBFNYO1AcAAAAArBpIJEYnVCSyGqQGAAAAAD0cBCH+IOgfvB2MEgAAAAAmFfMfuiNXIUIY6wsAAAAAqButKX8u0iqVH4YQAAAAAGoS9B3HIeYfVBq4EqAHAAAAAPYVMx9uIp4hxRzUE6kEAAAAANkSaB/2I08llSIQGb0AAAAAAG4PPB1LIvIikR9cF8sHAAAAAKQTASDfIr8ieh6qFSAGAAAAAMcPtx07I0QkxyAMGSAMAAAAAAcSCh4DIGcgXx3VFo0NAAAAAG0JExYaG28buxZxDQAAAAB/C3Qp3TxeRHRDwDrNLLEaAAAAAAIPJh44I4EhIBmYDAAAAAAYCCYdeyJQI5UeCxUYDkYEAAAAACULZh/AJcEmISQoHAAAAADtBWEYoiMxJ44l8R54DAAAAAAWBb0a9iFzJIYhpBiPBgAAAACHDuQY2h2xG/AQpgQAAAAA1BtSIu0jeiJaHqcVIgcAAAAAbBdVIQ4kHiKwHW8TAAAAAOYTSCT+KF0j5w/MBQAAAAD0DwIfOSQWIm8angwAAAAAKBpvJTAnuyRvIU8YCQgAAAAAkBx5JOEnyCZgIFcVAAAAAMQZfySmKNUmOR7WFEkGAAAAAJ8UdyE2JoUkdBsiDgAAAACrDRwcdiVvKD8j2hUAAAAAagwBGhsgnx/yGKgKAAAAAHoXDyQtKHMnACGaFcYAAAAAAPMYhiM+JfAjayA+FQAAAAAGEMwdKCMUIkAcfxNvBgAAAABaE4MeqCBMIOAcqxEAAAAAcxRwH50hNCF7H9cVAAAAAIsOdx3DJHol+R/EEQAAAAC2EvMe9CK5Iwoicx5+FAAAAAAbDuEZQB0EHYcYpxAABgAAAABnFEYsGDhFOz02ByjtDwAAAAB0CEMZiSR6KOMk2hlvAgAAAABVDu8eTCNLJJYgYBboAQAAAABKD8MfUiK8ImwiLhyuAgAAAACXCDIYBR9bIDYcnxO1CQAAAADmCXceCCyYLwArOCBIE0MGAAAAAD4SGSPMJXglLSKdGAAAAAAcC/0bFCSWJRghahYAAAAARQ42IIQmqCanIkEa4AEAAAAAKQxoHm4kQiUFIswa+wkAAAAAHBBmISUmFye3Ir8YgwEAAAAAqwuTHIEjlCQtISkYAAAAAC0G+hsdIywmcSX/HgAAAAAnBaUaYiOFJfofhg8AAAAAxgV4HKIieyRUIwoeAAAAAJgGPx7LKCAphSFpFmoKAAAAAE0FdBtBIm4j0iCWGeICAAAAAKIGUR3LKLwuXi7GJtcXiAEAAAAAbANxFjwkECk3JbgYAAAAAM4GxB8tIlUiTiKWIYUdhAoAAAAAnQU+Gwsq7SzXJaEWkgYAAAAA7wWNHX4iiiO/IR0cAgoAAAAAAgOnF4AuHzcQNq8sPR5FDwAAAAC2AdUPPyP+Ko8pjR/gDQAAAABFCG8g5CQxJ7wm6h8AAAAAlgTwGvAj2yZBIcwR5AEAAAAA/QZTIWcn2ydlIowVzwYAAAAAPAXhGqkn8iqjJWgXzwEAAAAA7gBLDC8knC/8MIIp+BkrAwAAAAAvBZIfmSy3MegzRjKtLccx7DhkOGU5ozleOEU0Pj/aSZBPhlDySvNDxzmBLHsiWBuGCQAAdAStHVQzfzknOUcyXyHhAQAAAADGBhMfKya3J2cjyRi+BwAAAAB/HtMiRiaHJi4gQgwAAAAANBuKJCAojCWfHKgBAAAAAGAcfSNxJpsi7xaYAgAAAAC1F9snKiw+JqYUxwUAAAAAgRQtJgUujixoIUUDAAAAADcfTynBKKciExqFCAAAAAA1AiwgWSoUKeYcrQkAAAAA1h74J5Ur0ScLG2QIAAAAAHUSTyLBJi8k6CAVBAAAAAAyE+ImfS1hKfsbSgkAAAAAExhlI7orby7EKm8hQQwAAAAAhyAUMfU0ojDvJnUb1AwAAAAAKhQ0JFcq4CWnENoFAAAAAGYYRiE6JH4j8R+kCwAAAAABItAobypkJT8Y0gYAAAAAEhr+JRUs6iiJGX8CAAAAAFYTVCRqKWQnpiAEBAAAAAAILNxAeEkbRxE4eSIWCQAAAABCGo0k2SlZI80KnQAAAAAABBbuME8+M0FxOjcplhCkBQAAAAACGLUglCRVIeoX8AcAAAAAVRs/I5cllCPvG8wMAAAAAKASGyZ8MZMyyyhCEfQDAAAAADYeqiUrKA0klhePBgAAAAB4FpknQC0KKrweJgoAAAAAYSK/JasmlCQQHh4JAAAAAN0ZIyV1KAkkZBLdBgAAAABoIww3VDygN0AqnQ8AAAAARCBEK6MujSrmHrMCAAAAABwZDiRNJ3Ik2B2dCQAAAAAhIJImWCmIJzkhAQIAAAAAAR0GKAQqzyNqF+kGAABxB2skGi+eLjglzxU8AgAAAADhGwAnhCiTIxYWbAYAAAAAuRoIJQ4pICUfFl4GAAAAAMsfCSutLY4pryBCCgAAAAAnGVMqzjHVMDIoZhmbBgAAAAA+GB4o1izmKCIgTwwAAAAAsBqhKa4tRSljHtgNAAAAABUbJiohL1oqyxd8BAAAAAC1Gv8lPymnJxEiOQ0AAAAASBo0I0UndCo1KqIk1g0AAAAAnhoTKHEr4idIIGYLAAAAAMgaDSMBJckipBwVCgAAAACGFFUgAiW9I8MbKgkAAAAAsRKVH2ckMiSeIJ0MAAAAAEASsR8OJdoi2BhNBwAAAACnHE8sFDTHM34osw4AAAAAiQWXKPc3NDsTNiQn0gwAAAAA5xYhKB4tLyj0GmoKAAAAAPoSMSNWKrsoMR6yCQAAAABxHnQt8zAZKiwaTwkAAAAAsRn7J/YsAyk4GjAGAAAAAEwR0jJ1QoBG6EC0MVUaFAUAAAAA+xugJTAoGiSWFpgFAAAAAIEfsCpQL/cu4yacDQAAAADxFxYpaC/zK80d5QcAAAAAgBRrJe0tdC6JJj8WQgcAAAAAiRT+JBUteC5rKaAbzQoAAAAAxxi3JRIpbyVbGjQHAAAAAHAdVCvuLsgpzRq2CQAAAAC4HYAtazWQNl4v2RjTBQAAAACKGygokSuMJuUZ4wYAAAAAhAxZIJssejABLcMjyAwAAAAAkRpsJw4pESZUJL0NAAAAAO4kcTblOyU4MCuhEYwBAAAAALgZsSRbKLUkgxd6CAAAAAArFqklkSxrK4oisgsAAAAABxu3Jdso/Sa2IGwLAAAAAFIK/RphIksghxbnCAAAAAD9G5Ao3iwKKlYg6woAAAAAnw9/JB0toStmIiwQAAAAAMEYWSTJKMYlJBa/BgAAAABAFIshuiZAJGUdHA4AAAAAYxo+KTQuRytaIYcLAAAAAMgXFCQ5J9EjJRr7CgAAAABnFs0oMjKZM8stciFSCgAAAAA9F7klnCqzJsAYxwgAAAAAnxdsKeAxEDUINikzxCqcH14OAAAAABAO/yKXLb0wvS4AKcshZwwAAAAAFBkFJ8wrjSiVHiYJAAAAAOMeBS6tM9QxpidrF1IFAAAAAMYXbyQqKSEpmiTJDAAAAADdEvQj6ysBLAQoviU8IzserAoAAAAAfRHwIqYvUTZlNRMryhTzAgAAAADHECckTCzDKC0YBwUAAAAAYxwQNPA7qTh/KrsNTBlrJfIouCMPEtMDAAAAAD0SrCTyMYg3EzXUKosaUAkAAAAAWAoSKuI4gDymNrokdg4AAAAA2BWbIQ0obibFF1wFAAAAANkXTSq4MYgvtyQyEQAAAABmGQkmBipxJgEZ8gUAAAAAkxjAIaompCYCIZELAAAAAK8L8CitNYY3KzCFH74HAAAAAFIFGSEJK/kpniEAEAAAAACcE3sopDQsN0wvvhaLAwAAAADiG2gvJTZhNYQuCx6NBwAAAABHCuQevyikJxQbQwoAAAAA2g9CITgtdjLrMKEoHxovCQAAAADnEQYeiiN7JIUhrBovCQAAAADIGrwwkjlFOKIsxxUAAAAAIxEhJAk0YTwYPFAyWh0KBgAAAAAUHEYmkC05Mr4x3S44Kagd2gwAAAAApg7nGmEhtSFyHAEOAAAAAFAeVTrfRjBJs0KeMt0aZAUAAAAAfxq6JRkpaSQwFlIHAAAAALoWgyIdKcIwVDPBL7QnNh3pDAAAAAAnGHox4T7/Qtg9SC4gGKAHAAAAAMocbDTFPPI5pCxtDwAAAADeItsxoTOHKgYRdQEAAAAA0B/JM/A9X0JpQ6NBNzzVMZ0glggAAAAAzRTkHxcl0yVqIusRAAAAAFwPJCTsLr4vpShFHfsLAAAAAKgcNSo/LQMnyxl1CQAAAACsFp0jESmVJ/wbJgsAAAAAPBTtJUgxYzWWMQgk7woAAAAANh2JLMUy5y8pI6sKAAAAAP8MUCJgLMQtECc6GtUJAAAAAEMVdibCMSw1Yy88HP4FAAAAAKMS4yC5J6onDyF6DwAAxh/oMPw+RUadRcw8Ti2mFAAACRFAIiIvfjfKOEI0Py1KI2cQAAAAAKkZYC+TPJdDoUNyPIUrxBEAAAAAYQyCIyIvYTEKK84Y2QQAAAAArhuILuk2WDb7LIEaiwgAAAAAOwzWIWsrmCiaFhUEAAAAAOUYFysSMsouoR4BCwAAAACuGKYoPDEvMjcrpR0wCAAAAABVG5srRTMeMzQruhooCQAAAAB3AvYgSS6LLeYgYg0AAAAAJhutLDszazAiJSsRAAAAANcdOin7LP8pRCAHDgAAAABRHi815kAnQ2w8JSwoEssCAAAAAJkRtiHgK/8v7yxeIWQOAAAAAEUOqh7qJoQnqyAmDwAAAADhEiwhVSfBJfQaXgkAAAAAVgY7HlgujDMuLzsj7w4AAAAAEg9tJXIv2S8JKawUAAAAAMYTaiDoJOAjfR2qDQAAAADzDB4iZy8PNGMxbyilG+sKAAAAAJ8GUyEtMTU2SzImJDcNAAAAALcT/yj4NdQ7JDvuM+om4xAAAAAAvhF4IC0rzS5XKkgjwBu1DAAAAABGBjgcnStkM/o12jOoLYcmXyNbIkETAAAAANYUEyG1JFMkhSDxEAAAAADeEd8msTUQPU08ozJwIGwKAAAAAGYDZSCRMVU2BzH1IFQKAAAAAHQORiapNJc55jUxKIkQAAAAANwTcSMnKs0poiO3EQAAAAAKFrUnOS74K3gicw8AAAAApA+5ITwqTirSJH8TAAAAAN4WECXDKwEstiPpDwAAAAAtDSkgzyk9KTcfdwwAAAAAtgsRGVgf1x8YHHoOAAAAAOwTPiGZJfQjbxxeDAAAAACgB0wfzi8oNooyByK+CQAAAAAiGeopXTKxNLsxyCvbJbITAAAAANsUnSHHJLMiyBsFDQAAAADbEi0i2ylQK/MlCBMAAAAAFwbuI9Y0bDleNFYmSA8AAAAAQxRsKEEyfzJQKNkRAAAAACcPrSLiKmkpyiAFDgAAAABhDb4fpC0tNSY27S8qIBoK3hHsIkAtHDBLK6YfLAwAAAAABxC8HlAnRS7WLzIsDCfbHo0NAAAAAAMe7SsyLU8o7CNmEgAAAAC9Gdkv2Tk6O2Q1ASc1EAAAAABPEI0fNyrtMb04Cz0QO8YykCP2DAAAAABWETEk9i4ONYU2dDP0LTogdwoAAAAAjxI5Iiwrfy1LJ/oSAAAAAEcQXCMGLoIvNSd3EgAAAADLAhAc3SlxKrofbwsAAAAA0SAFO5lIS0wNR4w4nCFUCQAAAADuFuAmriuxJhYVVAIAAAAA3xPJNGpDsUblQHsvohIAAAAABQjuHhgutTMRMpcqIh58CwAAAAAzJ+5PdWM0agdnxVjoOVMJAAAAABsX8yJFJxkm9xrICAAAAACqDYI2k0/bWaFZhE8BOBgTAAAAAJoWeyq1N+s9Lzx5MrYjWw8AAAAAMAVhIc47NUd3Rm06riWJDQAAAAATDGcqQjcLOVI0Myp6HHIKAAAAANIbTi7aNUo1SiycGYEFAAAAAEcJyyIAMDwxsScOEgAAAAB7HB8sajHgL7InshIAAAAAHRL7JNos7ylkGQMFAAAAAPcUGydzLZwp+Bp9BwAAAAATEk4lzy0xLCAgrQsAAAAAaBlhLJ83HjsCNromPQ4AAAAA8BTaJWwvFjGnKUcUAAAAAJcT8SCkJ+gpjiejIJoPAAAAAJ0WlCQCKbMmcR+fDgAAAABCGGUtZDWRMxkqIxmLBgAAAABLDJEkiDG6M8st+iE9DgAAAAARDP4d2ihsLBArnCaNHwcPAAAAACUWySaCLVItyiYlGkgJAAAAAPkHpiCOLAQs1x8zCwAAAAB0C3MeRSnWKe0fdAwAAAAALxV9JUUrbCglHfsKAAAAAHsXByb+K/4sDSqgJeMiOBMAAAAAChgLJZMo+iXAHbAMAAAAAH0TSSm1M2wzYygrEQAAAABCFlol0SwcLUojPA4AAAAA2A+FHgIoky1uLh8qtyH1DwAAAAArEn4joywjLc4kKxEAAAAAaRBSJM8vczL0LJIgBw0AAAAASBDMIWApqCbBGIQGAAAAAJQTLyRmL3wzqC0dGAAAAAARINY4EUTmRWlAFS58DwAAAAAFBm8bhirbLpwoGRQAAAAAvhIAIxcqCCtnJ5of7w0AAAAAlw04Hv8mSidHH5ANAAAAAG4LJB6GLW015TS7K9QZbAYAAAAAOhdYJj4rkSfiGXQHAAAAAAIR5h/ZJhslZRdUBQAAAAB9EPIhGypGKXQeMgsAAAAAKRB6I/MxkDrJPHQ47i03H4ILBRfNKNAw+TDGKMATAAAAAAMFijDcRNlLdEnxPcUnmgsAAAAA4g7BIU8skC3ZJR8SAAAAAOMUwCbZLfcrgCKQDwAAAADsCiEfNCpbKgohOQ4AAAAAqxPoKBs0izaUNSs4/jrGOYExzSJODgAAAAAwB5sjGDr6RPBFVj2VKVkYMyXVLQgsOSFsDQAAAAC6EvkivCm1Jysc5gkAAAAAGwfeIH8uIjAyJzgRAAAAAMIMryVkMzw4QjbNK+ETAAAAANMTMSC4JMsjlx3QDQAAAABPF+EpeTGoLw0lkQ8AAAAA4QSfI2MzIjYLLy8fVAoAAAAAKCMpOeNDO0byP6MuOBEAAAAAPRZ0Jqsupi84KAATAAAAACgbKTAfOTA4tC2XFzoCAAAAAKUT1SOZKkMpsx9ADQAAAAAAFv8qVzfnOzU52i9UIckMAAAAAB0XESbnLwQ2BzeEMnIoHxMAAAAAoA1RIcsrYCwuJYgQAAAAAFkRXSTkLQ4uxiXOEQAAAAA+E6skjyviKV8img8AAAAAaxi1KRoxXDEOLbkkqxAAAAAAYhXiJrkvXjTmNhk3WzXiMRAsuyTPEgAAAAAsB5QckSnGLKwmEBMAAAAAyxcHLdk18DfzM3YgmwQAAAAAVhTMJHQsGSyZIggPAAAAAJQU4iA2Jo8m1B9mDQAAAADlB+kfVy+jNKAwUCLlCwAAAAB8D5EfsyfiKAIkMxIAAAAAwhZuKlMzAzIYJR0OAAAAAGEQqCJILpAypi5QITwMAAAAAGAaWih1LX8quSNAJs4qjyksLFcvOjJVLwImZREAAAAAbBDqKoU7akIIQcA27R47AwAAAADzFk8mYisbKGobsggAAAAAExS5J/Ix6TNTLokigQ4AAAAA1AaFJOY6uUX8Rgg/9Ct0DwAAAAB1F2on8C3KLjMrMiLMDgAAAAD1E+Af3yP7Ik4diw0AAAAAMwZlIBE200AlQnY6gCeNDAAAAAB8G500A0EERJg/NzT+IvMMAAAAAH8b6y2dNHwxGyMVDAAAAAArF5Qn2S08K7UgMw0AAAAApxSoIoYoPycUH7sMAAAAAFwUzCJXKfor8izqK4UmGBw2CwAAAAAIBCgcLzNyP6dBODoUKPkNAAAAAN8TMSNJLD8vgCn3FukCAAAAAJsZ2yfBLswxmS9LJi4RAAAAAOUDoCUSOZQ/hzsyLKARAAAAAE4XOyjSLuArwxocBAAAAACOAbYgODBPMm8pCxMAAAAA3BbuIZwlMSUvHnwNAAAAAGIJrxw6KiQu8ieJFhkEAAAAAOsROCAIKaQq1yISDwAAAABfHDcq6i58Lk0p5R5SDAAAAADOFbgoZDAAMIUpHxxpCQAAAACFGF0o3zJ/N5E5bTe2NKM0SziTO5w6FTFfIF8LAAAAABUC9BwILf4xti2DHasHAAAAANwW/CByJWsrIjBgMMkqLR+PCwAAAABEEPIimS20L+0oSBinBQAAAAA8FjEjxCZJJLcaBwoAAAAASg1dInEt3i2QI5wOAAAAAE0eAjLUOMM0iSLpCAAAAABEFGQlZCzYKn0i1w4AAAAAVxLvIRcrRy50KlscVQgAAAAAjRTzJwoxJTJSNIQ2zTQuL4UgUQoAAAAAKguRIKcqSymIHWsKAAAAAP8H8CQ9ObBEY0bAPaolUgUAAAAA+w/XMGdFnEygSQc+/ClYDwAAAAAGH440rT74P0E5MiuFEgAAAAAkCeQfOSt/L8UqYig+Kt4opiMMEgAAAADSGsYq+C6+Kd0c8AkAAAAAxhH/IsQqTymjHc8JAAAAACITtB+7JgcpeCRXEgAAAABkGpEnui6YMAsxEjJhMRotkSD1CwAAAABRGmYpgi+FMqoy6ixyIooPAAAAAFIQ1SjQOG0/DD3QL0UVAAAAAFEZbyl9Lv8qnh7fCgAAAAA+GeMkDChiJ7Uo4iVvL606Xz71OrIwqiMAEAAAAABYE54i0iz/MQMy9S09JrISAAAAACsDtyH2NYQ+gD2hMmQeLQgAABkXlyV6KzEqLSmfJzkoFyddH4sNAAAAAJMPXCSJLCopJRs+BwAAAAClFzQq8jHEMAUo/RIAAAAAlxH0IugpwCfqHf0LAAAAAN0K1yMyMgU2ODGgJCYOAAAAALIU0iLhJ5ImOx9fDgAAAAAMD+wfQyq8LZop5xuaCAAAAACiG7Iq3i/WLKQehgkAAAAAxRE6H00p2zX2PvVCDELtOf8jCgcAAAAAUBqCLEI63EKrRZ1CZTkgKVoQAAAAAIEYcyVFLWgwLy2PJuESAAAAADoJRyKvLx4yOi/zLdc0STylPjg9YzmfMYwk1w4AAAAAdAqtHWsrMTCQLPsioQ8AAAAAqQ9jJx87d0YWSQdD7zOQHScHAAAAAAMctCRIJaslxyXTIkoRAAAAAIQTWiQoLGcqXiGcIK4lqyVbHiUNAAAAAEwRBCa3MPkxZixALEcq2ihKJoccHAsAAAAAECCOMpo3VjJ2I/sMAAAAABUNWCOrNEQ+vD9EOCIslCjuLBYusigsHasKAAAAAA4XhiRBKzktOChUGt4HEA7jLhtAKEWuQCkySRcAAAAASRfeKXAwKiyWGhYFAAAAAEUGWR/vLgE0LDCmI98NAAAAAL4UySDUJrUrqSxiLgUz8DFFKVsUAAAAAEwNZCEPMeQ80ECUPMQwYyMiDwAAAADiGck4R0eKSsJEejUuIM8KAAAAAPcQ+yjYPKxFeUQGOSEj2AkAAAAAnBljJjstyDnrRSVMJ000RxE5wyjFEgAAAADNC/8iRjHANSUx0yEUCgAAAACnBNsbUC3PNDwzDygPEAAAAAByFCgj1yjNJ1Qghg0AAAAAVAWPHfYzjkHFRthDJDhpIeIGAAAAACcbCSrLLcsofRvpCAAAAADLEyUnGDKpNMktQRpFBAAAAADjE9wmTDD5MJcpahopBwAAnBPaJRQt1yk4GlUGAAAAABoWASGuIyAkdCQZJK0hixEAAJgZAiQKJ14nJiOxEQAAAABSDw8g/ye9JugbrgkAAAAAjwlXHyQtczE2LdYeFgkAAAAAmQXzHTwtsTHWLI8eNgkLGxko2yu+LXQ03zm5NU4rrxUWAQAAAAByCc8f6ywSMzo0kC+DJY4QAAAAAEAcnCyPNGY1Pi14GuIFAAAAAPcE5B8vMuw57zh9LhAWAAAAACASziNEMFM3qzh6NEQrhx41CyMFph4qMSQ5Kjg3L5wiTw4AAAAAiBvcKTIuHiveIQQOAAAAALgb2DUwRSFLIkgNO18eewAAAAAAbAZiKoo+A0a8Q2o3URwAAAAAjQuaGz8lCSeKIPYOAAAAAKIbRC5jNOAwJiRDDgAAAAAzEmMj3Sw3Ll4laRAAAAAA9hbwJwM3GUJ2R0xHqkEHOVMwiCokKAMgeA0AAAAAqgcNJps9EEr1TIpGqTUOGJ0AAAAAAG4Pgx5RJu8mIiAmDQAAAADFHYc5yUmuT6RLmTtnIhIKAAAAAEYbWCz2MSIvgyWvECYcjiwcMhcu5hu3BAAAAADVCVglNDTWNlEu2hYAAAYRjiSDLyoyai3DJVgoCi9zLj0iQQwAAAAAdgn9HmcrfS3TJYERAAAAAB8XjCdKLrIsAiOaDgAAAAB/CHgfDixeLeEjxg4AAAAAaRguKyw1NTkrOKIxvyMKDAAAAACnD9khvCzYLyYujSrbJWURAABFGksmRyheJeUd7QwAAAAAlRMmIT8n5CjMJUsdCgwAAAAA/Ah/H+ksMzCBKjkczQgAAAAAlAp4I6cvnjBrKHsW5AMAAAAAyhPoJ+wwfTDcJ3IZgAcAAJkbPykILLEneBxRCgAAAAC+CCYgUDQEPy1APjcjIlAIAAAAAAIV5StaNsQ2CS6iGWAEAAAAAB0ZtCtBMy8xbSXLDgAAAABNFS0lLir/J+chtw8AAAAA5iS6OM8/Rz3jMXIftwkAAAAAsRadJYAtty3AIxAPAAAAALAbbimkMNQzCDHKJ00SAAAAABMRYiC6KiEwuzDiLEskXA8AAAAAchGzMilFJEzFSas97yVSCAAAAACGGJclVSx0MBQxKC3hJQQQAAAAAM4QpyPDK+Mr9CndKOotHjTKMsEuvSVqEAAAAADaEzMrSzSyMUslxA0AAAAAOBd6KP4u0yzVIVAMAAAAAI4V9SICKBQnxyqfLBUtRijCGU0GAAAAAGEFxBzLKPQoSyBIDQAAAAAXEkknzjBSL4Ik5g4AAAAA+xE+H7okByMeGB4HAAAAAEUaqymZLQcowBh9BgAAAAD3GSUmsigEJV8e8Q0AAAAA5BwCJeInlyk/JR0QAAAAAF4WCCHMJfQqsC5pL/ktzitHKnsp3ybQIG4PAAAAAOAcsi4fMxgsSxf3AQAAAABaFL0pODNZMqgoOhIAAAAAXCXdPJFH0El2RIo3nBsAAAAAAxdVJcku6jIlL3IhKQoAAAAApxVaLNY52j4lPKAxEyStDQAAAADbES0hqCiuKlAo9CGADwAAAACsHUYy4zsRP+M9PDWVKJkWYgQAAAAAPwwwIcItnzBzKiUeZAsAAAAAJRbkJUss3SsCJhQRAAAAAAsaGzT3RYpMJkjSOMomzSfAKycoGRubBwAAAACzCbkegTSBPs09hzPPHhIHAAAAAEwmjkGqTFJM9UFyL9IiHg4AAAAAVxe5IskleiR5H7wNAAAAACcY2DdJRpVIeEBMKxwMQBipIjQpyy4oMh01UTeCNlcxaCfdEAAAAADfFfAv9D76RApC5TMaFwAAAABiFPQiniiDJkQdeQoAAAAA7BS/Ldo6Bj4kOIYohA7bAbEjWz7HSeJKdUPnMxIaeAMAAAAASA/MLepAc0ioRfw2aBxzBAAAAAATGeQjji+rORk/Vj8WOv4uuR25CAAAAAB6BhYozTVCPIM/R0DkQKM8GTP9LIYo1x8wCwAAAABzFV0iuCcMKKwj7Q8AAAAAvxHSJmswDTA+JbQOAAAAACkXEyb4L+Uz8C8wKBok0SUBJb0fIg0AAAAAThBcJMkuzTDnK5sgIAwAAAAAgBWNKcc1ujqXOGAvVR9QCQAAAAD8C+cecigCKJodNAoAAAAAgwGPIb80zDs/OZAt7xk9BgAAAACNGXUkJChsJ1Eisw4AAAAAuhlQI98lDCfMJD0XlAUAAAAArhVbJ08vdi7OI+YMAAAAALIRoCLdKBEmqRxHCgAAAAATDVMcKyNBIpobWQsAAAAANxE+LV07YEIZRRxEij+eNiwmzAwAAAAA8xEcJ2k14Dt7OcMqNg8AAAAAKRW/Mq1Cy0hHR50+my3EEAAAAACuFScpgTBoLRYhMgsAAAAAnhF3IB4raDDBMrAzeDFGKggeqAoAAAAA7hIVJ94ySjevNMgqYBvWFyYicShYKEYgkgwAAAAA9RYHJOgoXCkQJ0sfIgwAAAAARhGjH8woeCqmIi4OAAAAALgTriP2MR02nTOMK8IhlAwAAAAAWSXOO11EG0JcNV8YAAAAAK0QKybOMTc0by55ISYMAAAAAPIQMCEXKZooph8oDAAAAADuG04v1TeYNoAquhGiAAAAAAB+GysrtjDlLMUcegcAAAAAawxyKqc3BTzWOTAumxjZBAAAAAChG7ku0jiJP5hBXkCKPts7FTWPJ88OAAAAAOII4CB+LSYwiSr9HtofIi0KM44vSSNmDQAAAAC1EVIpPDXlN2wyjCRwDAAAAAAHG20t0DRLM7opaBrrBwAAAAB3GSgq9TGvM8swpCk1HZwJAAAAABQTTijeNcc6yzqSPMg/uz87Psc6AjQII5kKAAAAAAscWSXbKV8wUTi1PvhBJkGqO4QyGilZI+YPAAAAAPcQhiV3MSs1dzBEIGMJAAAAAKYBpiLbNhZABUKVPKUxohxQDSsfYjKsPtJDWUJpPR428TiCQ/5JQ0xxS8pGqT20MTgoYCMTEAAAAABLHvIv8DcsOKcv+RlvBAAAJBxdJsYppSd9HVwJAAAAAGcZ3ylZM+c1WjGlJr4PAAAAAIsZ4ieNLQUrjB/yCgAAAAC1CpYk7DOpOUI3Yy3TKbY2LkRkSZpFvTcTHLUCAAAAALgXkyQILLksOiPCDAAAAAAjF1cmOS3VLn0ujStPIoYPOCB4ME81aDAWIDAJAAAAALgbsywhNKgzFSo4H1MlqC1nMZ4vNCZFDgAAAAAjGjkqLzCELLweVAkAAAAAYRuTMCk70zxaNqspbR+fDAAAAACzDmkjwi/IM5cw3yd8HSILAAAAACAQgCKbLE0urSjVH5oMAAAAAO8aMCbBK7oqWyDVCgAAAAA0Gb8tGDhDOUgxJx+SCAAAAADXGi4vgjl3PRc8oDZQK2QYbgUAAAAAsBGWJVoyADrtOg01bisDG3kaKSR/Kngpyh6UCgAADhl6IL0hlyJKIQ8QAAAAALYYdiTWKA8nxx5kCwAAAAAiElIm2C3+KaAa8QYAAAAAQQjHIJctUDTCOGY8M0H/P740NiNTJrIssClsGqkGAAAAAC0bsSFQIvsi5yGyD6oZbC+WO31BaEFXO3AvLhipAgAAAABKGF81SER1SLpCeDC/EQAAAACLD8Ii2y7CMjYuJCCTCgAAAAAGEw0jpCo6KaMemgoAAAAACiT5ORRDkkKON5cdzAMAAAAAWAXoHTQqySsRJbQPAAAAAFcaiSW0KRUqgSiDKNoqvi0VMK0ywjf9PLxA20K2QoU/JjqPND0rPCY6I8gPAAAAAIAW7yMaKigsQShxHL8IAAAAAJEaaSvDMmYy6imGFuADAAAAAEMdmC2VOD8+ZkD2QJc+2TYnKFUOAAAAAGAYBzFxP5REYEDTL4MSAAAAAFMWfixiORg/TT0yMmEf3wgAANoTeylrOvJA5jwNLDAQAAAAAPEbwCfjK7AsZyvEJ3ohyiPhK7MuRSwFJ40QAAAAAPkDYiNkMlc1DC4yGjYFaxnPLfA3FzkkMbgdBwcAAAAAjQ3SI3stCi2ZI2ENAAAAAO4aSytMMTQuMR8vCQAAAABpGqMn6iriJgUcmgkAAAAA5g6oJGEzoze8MFoaKAQAAAAAbhJKIR4oIie+Hk4LAAAAACMTMiDnMZo7Xj0JN4khtgYAAAAAgxk6JGIstzPROGw63jmzOTE44DgdO+Q5UC5gGaAFAAAAAOEdVydaKm4upDKsLq8qFSNVDgAAAADBDrkiDywfK0khJxkmMLw+PEK0OzEp+AwAAAAA/BaII+gncCWCHlIMAAAAABceTy9WO9hDYEi5RwFCmDmWMiUvSyxLKrEt8DOiN/I2oDQtNMYxSSnGGdAGAAAAAG0ZGDKYQf1JhkwjSSs+gCQVFuMogTbSOUoyHyQHJR8sciy0JAYPAAAAAJ4TLzOnSKhVOFnVU1tEsyd0CAAAAAAMGY4k+ymNLcwuxisjJEwOAAAAALAcPyzHMLQrmxwmCAAAAAC5DW8hESo5LDAzzT+uSMNJ2UGbMD4TAAAAAPIWYCekMKkzDS+HH0cJAAAAANYRgyRnK7Mo6SB0DKwR6yEgKugyFkDxSOZKLkSbMsITAAAAAOEVuSV+LYIu5ihjHAgJAAAAAE0LXiF2MxU5vjb5KmYZqgYAAAAA2RLMIrUvQjYANbwpqhAAAAAAGRJKJhM0HjkENQYn7g0AAAAAHxgBL847CT8UOMYhDAcAAAAAwxvcLac29zWJKTsPAAAAAEIcryrALbQoviOzIzAoeieNHDAJAAAAAH4aMykHMGIwwCpTIQkNthaHIu4l3yWlK/E0QDY1NA0xRDONOIY6cjjdNYw21TXnMk4rdCAuDAAAAAA5De8l/zRgOuI2oimnDwAAAABPFXcheSkLLpkuWi61Lr4rjiN/DgAAAADiFGIjjjD/N5A5FDgyMxUoxBZ9BQAAAACVDrYhrC4NM/MtMByfBgAAAAD2FlcmEisoJzobgQgAAAAASxA4Ke01ZDqiNq0t/yftIwwQAAC2ELYkLy55LXUiVQwAAAAAmxVALHI1AjS4KJcPAAAAAIIXNihzLoorTh7UCAAAAAD5ENAjkSyVLPEjXg0AAAAAFBUzJyUw4C/PJvUPAAAAANsbNi2ENXM2XzCsIsgLAAAAAM8PMSXpL84zzDPrL+0leg8AAAAAtR1YOvNHm0pCQ8cxBChyKlQnJBAAAAAA8Q0AJkQ1LDvZN0ArKRm8BgAAAADEHFQx9zvePfY2MSUeCwAAAADNCFgnHTcNOiwxrxbAAAAACBGbMXtClkZUQdgzrxYAAAAArB+cKoUtdSqXICwLAAAAABkdFS3rOYJEBUkSSbVFU0DDOa4uIyBHCwAAAACSJNlAT05/UNlI0jg/KHkOAAAAAEcRZzLgQq1H/kH1LxwnQDUHQodHG0aSPHAqoR2OKEcybDLBJ6AOAAAAAFwbHy9ONj0zHCaRDQAAAABpEWMgICirKJkjBBoVI8ctJDNQNEozJzKMKlUZ/QUAAAAAOhKbIXYohSjBIloOAABBGCQm0C5cMrow+CtPJyQjHQ8AAAAAjBzcLYo2Dzm7NF4lDwzDFqkoAi+8K6cfCQsAAAAA0g1RJocvSjJCLmQsbymMH8sKAABoF7gsQzV4M78nzA4AAAAAMBSTI0UpRSdXH9kLAAAAAKcM9SKbLG0rqSAqDAAAAAAyGKQm1S23LNYhkgsAAA0OrSDMK+otICavDwAAAAAJHPkuFUHKTpdViVX+TeI6CxrbAQAAAACrGzUp7SsEJ0UbWggAAAAASRqYK+Ex6C5JIuYLphLPJZMsqieKFpEEAAAAAOAWYCvlMpMwPSWfDQAAAAD7FGYj5SzgMCcupST1J/83wkHsQ5M+vTD8IIkLAAAAADgRQSTYK7EoIhgmBQAAAADiDFswyT8cQpc5UimVDwAAAAANGKQpEjKIMzcvrSTMDQAAAAAvEV4m8TINN4cyAiMkCwAAAABeJ9U9ykabRYM6pyKCBwAAAACeG5kwcDoBO8IyqSBACQAAAADaDRgjITHmNwY5zDb5M2QwcCnRHSwKAAAAAEgMyyRzPL5Gi0bqPK8pAw4AAAAAKRVKKFQ5xUDqPwE4yShHDwAAAAB9GS0nOS/eM5Yzbi7aI0ENAAAAANMHjSdwN/U8+zn4Lh8eaAgAAAAAsgchJPY5I0ULR+8/FC7lEAAAAABKEpsvljpmO0syqR+bGmQqWDUuObA1QCnvFO0DAAAAADQayydQLfIrPCM1DQAAAAAcFfcm2jEBNEsv2SgxG78HAAAAAHQcEigIK9gnbSTKItsnMCkxI1sOAAAAADUPPCMzMP0yNSh7DwAAAAAPFsokhSpiKPgcbQkAAAAAKhDrKNc7o0b1SOVBEC55DwAAAABbC2YeNiotLcYnlxswCQAAAADnFqsmyS9DMRwpLBIYAQAAAAApFcUnTC95LbohzwoAAAAAkQx0JKoupS6FJfUNAAAAAGQazyp/L+cqKR4uCQAAAAA9Dggkey4XMOkrRy0QNGY2IzA7IHsJAAAAAAcgpzRHQT9FrD8oLgwQAAAAAMUVuSXTL2gzTS8KInILAxzuM/w9fj3KM94hzAkAAAAAJRjLK1Q4iT10O3M3ADxxQ+tGmkUqQMs2WS/5KdwgZgwAAAAA/RfFJKkpzChhIw8OAAAAAC0e4imZL5ExGDO8Nqk51zksOEs4qztdPhA+uzyRPIw7iDhENUsypi94LsosUSjjIDwMAAAAACQecDPNO806DzEZJBYOAAA/Ijs3EUB9P+w19SE5CTsKbSV1Mzg2sy4HGrAEAAAAADMs7kHiSfdILEGoOMA5+DeQLGMV2gIAAAAAlABzIEIxhzYsMpgi1woAAAAAwB0rKUYsQSl+HTAJAAAAAA8boSqGMiw0XC6tHecHAAAAAF8CGyCINIY+AUBqOi8wMCWHDgAAAAADEXYpETYtOak0JyopHeYJAAAAAH0Y3yqVMRkuRSFQCwAAAABAENIkmjkFRm5MVU2PR4I61CN9CQAAAAB4DkYjLi7CLqAl7Q4AAAAAgCYMNss6OzaFJxoNAAAAAJQfhTagQspIqEeSPR0ypjGeM90yhSrHGLMFAAAAABYKviIGMZU0qi6SIJMKAAAAANgNmCEJL540PDKhJzIWHgUAAAAAZRbrJhwuHi1DJXEPAAAAADsSeCXxMIk09DBHJwYczwkAAAAABR1JL0Y1bzDAHrQHRyE7O9hL6VFJT2BEGzB7H0knii4NLV8i5AsAAAAArwSuJTM8CkfNRzI+fiiECwAAAACEFn4ieSXwI/seZwwAAAAAjBJsIzorQi2VLLoqPyXVDwAA6hlpKM47xkepSdhAaixKDgAAAAAdHYcvDTYsNPEsQyMWDQAAAAA4HpAzbDv4Op8x0R4iF04kdyt+KeEejgoAAAAAzw0ILcY9dkNvQLw1ryWXDQAAAACIFuIh8CbGKngusDBJMJcrQCFbDAAAAABaHlwoNiyVLCUpbCFhDAAAAADEHukuoTTkMTIlxQwAAAAAcBeAJkYu0i1LJMMNAAAAAFYXqyNWKPon0yO1DgAAAACiCjUfMC3/Mu8wlCVtDgAAAAD+GlYz3kH3RtRCZTSOF/AAAAAAAP8TqTEaQmRG+0ERNhor2STCHHYKyxT+JN0r/iq9ImMNAAAAAOEYmCm+NMA5jzhXMRokrgwAAFAdxih8LKUqfSIYDAAAJBisJJktFDMANcg0EjLuLRYvUDXeOWs6CzjMMxUtrCMXDgAAAABnHcEuuDY6NSQnQg0AANoJESliNao1MixVGlMGAAAAAAkV7CdrLl0rfiCJCwAAAADLF14q8jNdNZ8vmiS5DQAAAAAoHC808z/9QYI9yzf2NnIyeyicDwAAAADUEWYoyjP/NQsy+yt6Jywi4Q0AABIhDy3AKnMb/wYAAAAAtBLwJBIx4DTwLqccyQYAAAAA7BC3JlEz5zYVMdUeoxenJhotKzLNNLgtnh50CQAAAAATFGolzDHNNNgr5xEAAAAA2QECIVw4TkTXRsxAlzJPHvMdKiNSJ9ApcSiLLCY+lkogT0RL4jz4IiIO8CMBNTk7wDdOKjUPAAAAAOsRwSfUMcoxmCi1FFADAAAAACkWQixKPMhDK0PTORMm/woAAAAAKRqiIvwlci2fOYNFik14UJRO8UgnQFk0IyhmH20MAAAAACoYAynyLgwrNxxuBwAAAAAgIAsvQjjhOyY5aC+eHZ4HAAAAAL0Lyx8PLKcv/SlXFzQEAAAAACQX4yW/LkkwVimdFiYEAAAAALkMDCaSMhU17i6AH4kJAAAAAC8RUCcMOuND10VyQAE4cC1cIKYLAAAAALYZfC5eOpA98TdgKfoOAAAAALYOJSSgNlJBQUToP0Q0BiEoCQAAAACNDnsgdCcZJPoTbheVKhA0yjPzKtobVAgAAAAA2BcEI6Yq2jGwNqM4RDnpOHI2dzhGPpNB4Tv6LoMWYQIAAAAACgoYImcwDjU3Mfokuw0AAAAAzwhkH7so5yXEFVEEAAAAAL0PoiIcKpIoLh7OCQAAAAAOFO8kLC/UMgAuvxsQBgAAAACXEK0gNikIK6Ul+hQWHxUzJz1FPkA2NiLwCAAAAAAYFO0qvTb4O2o8Vjc/Ki8bswibHbQsPzFMK28ZjAUAAAAA6RxWPF9NilNgUfBG4DjyJtsMAAAAAEsKfSbOOUhEh0eEQ1E3iShLIzQmqCWgIesNAAAAAHQX1zfRR+5MtEhOObwYAAAAAFkHvCLwNH47ljhJLm4hOAwAAAAARxhDKGkwQzB1JvAOAAAAALcZfim8L80sjiIfJpwxWjVgMF8gUgkAAAAAfBQ5Ni5HwEv8RW01lhfKAQAAAABBGYAo6y4qLZAiBQwAAAAAXxnaI24nHSfnIowOAAAAAEcZuyX+KW0nbxu8BwAAAAAMFkIo/S7aLO4gDwsAAAAAsA5vIVgqYSuNJvkdvQoAAAAAZRhDI8km/iMjF/sFAAAAAEIXBiggMak0KDQLMCMoZh1NCgAAAADsD2UkaDKTONw2qizmF0wEAACODmA0kkpmU/lSJkvQQLk93D5qOxgyOCI7CwAAAABLFEQizCwkMg0xkShWFaMDAAAcFSslTi6DLgIkQg0AAAAAahrNLbI0xTBlIUYKAAAAAIwV9SXNLJYqIh9tCwAAdyaFNis7djkZNDYq2SMcHEUKAAAAAEYZryV/KUEmTxwQIXct9DLjMJAoyyMoJJ8loyOMHRULAAAAAIsMtSIaL0UxrSrYHJUI1xA3M59GzVGPVjdWOVB2Rf47B0GCSZtN3ktiRFY0ah4/CAAALxf5KzAypSviFeICAAAAAMkLWyT0Mgw3aTHiH6cIAAAAAH4WeykHMbIuoSJDCwAAAAAgGQgn0jCNNcs2nTX4ME4inAoAAAAARRUXJTksIzLmNYw2kzM+KTkPAAAAAPcpzz9XSUZJuj8ULKUOAAAAAEgZXSouOGA8jDaoJt0MyxqTK4oxgyxXGO8DAAAAAHEaHzhqR+dLSEfOOLIhkQgAAAAA6haoJ+ksIyioFywFAAAAAGsQaiDoKCgq1iNqDgAAvRHkKRA5cj6PPgg3HSlLDwAARhCxJM0x2DbvM34oTBOIAgAAAADzFnUw0jsBPPYxSB+gCAAAAAClHNAugTb/NBUpkg8AAAAABAiiGf4mCiuzJqsczQoAAAAAlhNuJh0yQj1pRfJHxkNkOGooRA4AAAAAgxvSLX80QDCDIdoJAAAAADkROyYvNHo46jFGGtICAAAAAMcZsiUKMP42HjlGNhwt9hf7AwAAAAB3ICg11j0WQHg8lTWdKvwdZwkAAAAAzx0QLSsxRy3gH6gJAAAAAFQaWSpIMPktHCU9Dr4YtiWrLpszUzxeR+ZMukyoR69BGEKwQ/lAZDpeMvYuiy1fLdk25DzqP646hSngDQAAAAB3HQU0vT5fPyM2GCU0Kqw1rDjFMrgfOSCGKRotaSuxJAEOAAAAAMAMaiJeL0Q4BD7XP5w6VixFEQAAAAD/CgcshkCRR6lGLECmNhkuSynuHZcJAAAAAIYnuD8ySX9IQj5WKDwLAAAAAN8YRCV9LYEvLiwnJjMPAAAAAIYVhCX+MtU9KkVtRw5DQTrVNGI/cEU+RYg9tjGaKZYhzgsAAAAAaxfoJmEyVDhnOVw3/i7iGmgFOScrPdNF1kNsNfIVAAAAAFYTGiNTKcAnZSCiIhsv3jZ9Nt0uICDGCQAAAAByFuInezAOMfsoVhWqAgAAAAAcCdkhky9bMqgqwBh6BQAAAAAdG9cpNC6BKxQlECkaNoo970dVUzpZq1doTIwz2Q8AAAAAcw9cIlc18kJCSGZEAjYSHIQEAAAAAAEOaSKQL+5G+GAob5xyA21bXsJIITKRMKg5WjxhNwIzLjstR9VLV0euNysbzg1VILYrWi4KKfMaowcAAAAA4xvYJeAu9Dd1Pv9BVUFrO9QwDykNLPFAn1aaZUlsGmpTXitIkzEwO/9B7D3DLrIXmAQAAAAAkiqpSxVg3GngaUZfL0mZIgAAAACLCF4sljnEOyI0bRw8BLcYtTWiRpVLSkZyM6QSAAAAAJIFRCCgLfwv+iskOCZGd0vLSCs/fzAbKQ8nOSV4JWkunjiPOnMz0yx1JvUmbCd7J8ol9B/PCwAAAAAPEIkf0ycMJ68bkwgAAOoaPS6WN8w6rTsyP7tEaEiMSWJJ+0hFSMVGtUTlRUpH+kYqRFU/hDlTLiwlqA4AAAAA1g5kKXU7X0WCSAlG8kPHRaBIwkiiQcAwEBMAAAAAbQ7nIsEsVC1XJB0NAAAAAGMaqi+VO4A+ijr8M/YyljI1KhQWmAMAAAAAPhm4KyM5XUjoVKtZTFUFSU1CaUVjRTg8tycJDAAAAADFFeUkHCuOKGIcDRr4JMstIzBMK6IfnAoAAAAAJhLMJcgvsTDfKMEXMAUAAAAA8hTlJq4vgS8bJtwS6wIAAAAA8B/WOFBDT0P2OZglzgoAAAAArBrkK+E0mTX+LGMXewMAAAAABCGXNFs9ED+oOm8vaBs/BgAAAABiBSEdbissL2YpxBqGBwAAAADDAzIoLDi+O6Q2CiuPG5IHAACkCko3pkq5UsdQ/kZQM6IjZA4AAAAABBvYK8gwxSrTFfcCAAAAANMZ4ijdLfgxyTIlMUwpshcjBQAAAAC1G9gvBTpDPHQ35iivDQAAAAA2FZ4p0Ta5O1I4vysoFD4CAAAAAJsOBiD2KOco9B5tCgAAAACmE30pbjQUNZ4qzQ+AE2cmgTJ3NoAxFCcpLTE20Dc6MIsbWAUAAAAAdRGQJ3U2oz41QR0/ODhpLOwgdQsAAAAAZiq2QNxKW0zERcI1ThmzAgAAAAAVGEoykj7rQY89DDDmIv4oUC01KfEu6jZSQFZDkz1LNGUrwidiJ6YfVwsAABAZQzVRRoBMyEiOOm8gPAYAAAAAbB3lL5w2tDNRKNwOAAAAANEOlygJNEQ0mzC4L+kwLzPSMWAq4hiIBQAAAAB0FxUt7Dk+PSk3PCZYDAAAAABTFzItozZhOiI4+CsNGpEGAAAAAIMbly5EPLRF40juRb09Ki32EqEBAAAAABUDLB/DL7k53TteOMYxXi/BMeQ2/TXzLNoeSQoAAAAAER8nMJkzfixvHacIAAAAABEOOCYGNSE7CTrZMmcnQyg+LDMwhi71LH4tHTZAO1Q5+i9fJBYOAAAAAJ4qM0E8SXJG6jufLnErZCdnGMgFAADaEq4nNT65Sn5OC0ttPxYrbw4AAAAATiIUM+I9f0JrP14yCRwjBgAAAAA+GUckYicgJeMf4wxCFrojwSlWKMQcSQgAAAAAih0ZKoU0IDtzPcE96Du4NvkugjFeNXoxky6WKYYmzyc7LdgtryZnHbEKAAAAAJgWgC0rQGxKhkuWQjArnAsAAAAASBU6JMQpuyc5HYkJAAAAAKEOfiDlJ48k7BAvAQAAAAB2GzQngysFKOcXMAUAAAAA4BaOKn8yRS9vGY8DAAAAAIAWcDMlRXZNlk7TST9ApDZ3L6soexutBwUYjCPaK+YvLC6DKmUmrw8AAAAARhN2IpAv+jMvNToxyCzXJ6kpYC1jLAYnLw8AAAAAlR97J7AowScoJMANAAAAANQELB0dLYk0yDbUOSg+Aj6+Nbsl+AsAAAAAhRY1M0BA4UKkPIorAQ8AAAAA9B9JNB88TTkiKY4NvBgtJ08v6jM3NIUuWiJyCwAAAAAXHGQyQjx9PXI20yMECmUgUTM3OaE11CqiJa0nPTAZNbsyVywHKx4rZCexHpYKAAAAAEQVdSGDJyInEx1cCQAAAACbEV8jFS27LQUkKA0AAHkbVCwmM1IxlSayDgAAAADuGwgj1SQVJMoelgsAAAAAKSYRNZw6FTqvNA0p8B+6DAAAAABQGssm6TCCNfswgR81CAAAAADKFWInhjX/P2BGX0iuRdA9XS8eKGY7NkjwTolObksxSwBQtFQtV+pWhVOxTYJM1lF8VhFXk1JjRqYt6wwAAAAARiCnJsQp4i/dNnw58TfyN4U4ijRXKpQZNAYAAAAAEgY6Lfc+ukTrQPwykRUAAMEEYx6pKFgmoxvUCAAAAAAcHJUouSvDLOAxDTLsLikoGi04ODc/ij2nM1ApwyXeLNMu9SVpDgAAAAC/HWU0bkD9Q+0/NTRFIUQJAAAAAIAW6CEKJ9Um3iF+DfkWgDCDPEc9CTNxG30EAAAAAHcamSmwLu8s+CRdDXAQjyR+OYRHA04ITftEWzb7I1wLAADiAaohvyysKVoXSQQAAAAA1B8rJscnbSivJGwOVRIYK0Y3uz3TQC9EVEqRUC1SHEzEO+cZAAAAAFwW9yYnN7BAXENjPtsxRB/4CAAAAAB2DR4htC8oNF8uTxynBgAAAADMFUEtzzsCQaA9oDChKH00kD+KQ+FAqTeOJ2EOAAAAAOUaQC2EMpMtwB0aCAAAAAANJxU9YEgqTEJJS0hnRxZDADdIGQAAAACRECUkqC2kLeIjPg0AAAAAQR/TOOZFRkkKRNI1miG3CQAAAABYCHwgKS5EMSIrzxrMBgAAAAAvEQYuRj2CQHQ6bCzFFxkFAADhBEckUzTSOEE2RzCyM844ATYdMe45CkPGRBlBQUS7S1ROJEjXNdIUAAAAADwgGy4LMeEqAh/MCQAAAABmD7ckgDN6OmM5cy+dGZkEAAAAAA0aBieCKq0luhjoBgAAIRxBKkkwfy4tIlwLAAAAAIkYECsJNXs6gTqQM60sNiWIHpoiRSgEMLEzjjT/LhIo+R7/CgAAAADCKkM+80WzQ6g0MhUAAAAA9RYEJLsqZiodJGgOTBzEMnU6+DYxKXkOAAAAABwfaSf0LJI430TOTKpPJ05hSM89ITBtJ7glkSMJDgAAAAAOGJwmVTKsN7YzhSOACgAAAABpCTooxUKlUfxXK1fsUH9EKTVdK0kcbgcAAAAAlRqKJwY3kUVmTl5QbEtoP7UtRB+vCgAAAAAdEikjTy+GMycveSDVCQAAnhHBKYUxHi0sHcoHAAAAANYhVz8ETRlQekpaPjkw2yZDEk8a5CVhMAU3MTehLzsjIiioMDQx9yaBDgAAAACzItM5qkFLPucv7RIAAAAAsQkqIVIuCzFqKsoZRBR1KNExyS/6H64IAAAAACkcUjMOQzdKgUliQSoydBQAAAAAHBZEKjoyCjIYK7oayAbWGnopxDLdNbsyfDG9NbI4oDn7MtUfxwcAAAAA5RoxLNc6UkVsSAZEwTfpJR8MAAAAAEseJjhPRqNKB0qmRkhDOkDpNgMsjCrFMcM9aUg9TVhOeksYQp05ZjfKOMsuZB4NCR8XOTN8PVE8LjC6FPQAAAAAAMkL0DbaStNSfVFaRqUusyc3LcYscCzLK4ImtBuECAAAAAA4CJ4iAzJvN2s1xC3tIBsLAAAAAM4UpiV0K7UmUBnvBgAAAAAjGJEqUTX9N5IyCiYNDgAAAAClF4cjayg3KOsgTQxgHKsvvThzOW8xCx06BgAAAACwG3MuADaOM1IocR+ALlo4CTl9MDYg2gkAAAAAOh15Lss3Yj4PQslBgjyMMeQVAAAAAAoZ1zJzQrlIY0ZSO6onRAwAAAAAARPoJrQsVydiMSxBg0hfR99EB0ONQBs67TRZMlozDTNZOvBCBEjDRfI5HiGDBgAAAACrBi41jkhkUTZS80v4QHE37DOsLwgl2A0AAAAAgxI7IhcsBjPhNC0wgSiQJcs2+VBAXeteslpHVB5S+VSEWuBdQ113VlBHxzXsOCY6JTOiIncKAAAAAAMTgiVbQHROk1IDTj8/pB0AAAAA3w90I/YqfifgGQgHAAAAANAOsyGnKn0qQSNuDQAAAABaGOYjoy6HPeJGdUnRRlY9cylZDN4gXTkCQ0BB0DIsFHwYMSb9KQMmJxuPCAAAcxo8Ks0xuDJKKw4WOAMAAAAAQRJDJeYrxidLGYUGDxHAJus2dT6WQEA83DSnKh4bIQcAAAAARAvVImk1AzyVOdouRx7sCC0GIyi9O7hDSUIrNxoh9gcAAAAArgFuK09DY0/XUWpNM0WbPxo+BTqdNTwtBiB/IJIrzi2NJJ4NAAAAAHcOECQrM/M65zxbOhszoyWKDQAAAACGITE36kB3Qss9ETQ7JWANAAAAACEaAS5NOD86UDZoMsMtvCNIDQAAAAA2HSkxPDmPOoc2HTD3JkYOYzOrRbdJ+0L5MFU2EUybVkBXr04iO4wd2AQAAAAAiiFNNH5AqEYRRoQ8GCgcDAAAAACuChcnATgcPpA61SvwEvwBAAAAAO4XrCxiNcU0gCqPIbY0SEBSQgw8kCwJF5IEAAAAAAUaJScZMXZAVUuOT+RMHENkOCI13jNJMPknQg8AAAAAbRZbIU8pnTrxSVtSflIAS6g9vDOlNJk58Dq3OfY21TNZPXhDQERRQI05TTTKLL8rKSpeJQwPAAAAAMQZVyyPNJ4znSiNDwAAAAAjGdUqHjCtKg0ZcAUAAHUMJiJrMBk1CzD3HgEIAAAAAHYXZCQNKbQmHxz0CAAAAACrER0mEjHCMp4r6xn8BQAAAADaELQhlizKL00xsjkqR9dPG1EeTAZBsS1dDwAAAAAKE5gkHi8SMiEuhCIUCwAAAAD2F0kssTRLNW4wgil6JgMPAAAAAGYNkCRIOI1CE0RYPUAtGBUqAwAAAABqHlgwsTZVNGAp5RUxBAAAAAAgF4ck5CqpMx45CjrRO7M4zS54Hi8IAAAAALYRziQ7LTcrTyFFCwAAAAC6H6ouLTjfPUdAykB2Qy5GFUbaP+MwqhIAAAAABx41JcApxi/0MqExzi1dJjEOAACFGjIoei1AK0QfFAoAAAAA/hXMI4kpYil9JQIPAAAAAB8QjiX5LzEwdyacDAAAAABgDA8rwjrPQhNFB0IQOc4nUQ0AAAAAxBsnKCMyNjdtN9czGC5rLMgmmA4AAAAAchjaKt41zjoNOo8zEiYdDgAAAAAuHewnXCpMJyAkzg0AAAAAohbhJzkuECv0HVoV5CUfLpwqFBkyBQAAAAAbHEk5HUo6UFBOUER0Niozey7DHlEIAAAAAAIX8CSTKtgo5hyyCAAAAAC4F4woNDLOMyMs1xtkBwUcJCYgKGorxDN+Ohc7cTOwH6sHAAAAAAobZimMLVwoNS+SR2xWV1vDVxhLLTh0KPYjKi8NNMgulidxGu4GAAAAABIeGC1wMdQtRyIqC0sPciHwM/Y/9USRRPdAnTrnL1Qe7AcAAAAAMhgUK1wyvTC1JrsOAAAAAA8XIyESLdUzijErKOUeQAsAAAAAzR7KK8QueSlVHWAIAAAAABEdsC23NVc4cDfgL5kjNgwAAAAAYxWqIdIv5jS8NXQ/aknzTAVMl0gPRgBHO0c8RHA5Pyc1DVEJJiC+K8Itlyd1GfwGAAAAAG0IwCL4K5gyDTPiMOssoiQfJb4sTi82K/Qg+goAAAAAbBnzL8tBVEhtRMM2xCSEDAAAAACxGMg2mkioT+pNZkPHLosTQgIAAAAAIx4tMPU2WDWcLGAdQAgAAAAAoBZzKOsvvSz4GhcPjyM3Mew0Oy/JHmEIAAAlG+Aqsy4hKQMbbQcAAGIReSZQNUk6XTSWIlAjbDr2R5BN3U32SsBHw0Q8P/s0CCPRCgAAAAAfFtcrmDIdLbga1wUAAAAA7Rj+Ie8lXyZRISoNAAAAAOgNxyFIKvIp+yWqJYUkqQ4AAAAAsBzeJsoqoSljI4AgFyfHM2w+80QoSINIzUXwPwM3fyw/JWsg7wwAAAAAfRZgJ4ktwipdHwMKAAAAAF0doDBFPI1B/UJqQew6FS7iHN8HAAAAAHYE4yQsM3w1eCxSEQAA5h8lLWgv2ygcGeMFAAAAAC4NFiHBKiErZCQdDAAAAAC8GsgjiydxKVoqMSthK50qpi2DNBQ6Tz5nQv1Ef0X2RQ5Hs0Z8RBo/TDkEMigsMiYdIWsmgy6UMLYs+yRuIugt4TPTMD4lhw0AAAAA2BOzIwo1elChYIRmcmNeVmw8fR8zKuszvTLGJvINAAAAAEEUhCvQNuA3bS6hFtMCAAAAAPITgUa9ZfhzJHeLcLRef0FFGGUKZSc8MUUvFybCDgAAAADKGD8hDSb2Kr0vWDPINLkycyzzJFggUg0AAAAAGR3gMv1N32SHck93QXP8ZeVMqSVOBAAAAABgGFkjjCfgMQw27TYZNf0wEykcJ7YmxSVHJrwoVytOLKUqFybyIEwNAAAAAMUb1DG7PZtAlzptKVENKjcyWExmbWpDZXZVXzStCgAAAAC2DjoesygvLR8sXyU2Gb8HAAAAABkXMyyfOfE+wjuKLgYZ/ySwMfMzNzSINng9zUbTSQ1FNTcUJLMKAAAAAIw3dFKxXlFgRlj8RT8pPwoAAAAA2xLZJAosFzPWNM0vhiyCJ04fMQvRAzEn9TbSO+Q2Eyu2EAAAAABLJOk+CU52U89QTEbTNy8qyBtECAAAAAAvIEM2Fz5NPKIyqCKSCgAAAAB4HeMnjy6ON4E8KUMBShNO/1BrU9NTCVAkRhUz1RiZF2QlLS92MgsuVR7lBwAAAAB0KVg/jUgAST9Bji57EAAAAADnI2I1jTrLNKQfbwYAALUExi9fQSNGfUHzM7EduQYAAAAA8xG2IhUxVDrNP6VDMUchSnVMPE+1UjNV41SPURNKD0EQP3E/IEDRQ2VFk0K9N1ghNhfIIpopuioJKBojFQ4AAAAArReMI/co5iqEKhIoxyLIDQAAAAB6HW8rTTG+LeYc+wYAAAAANxsfJCEn+yeVJqwhUw0AAMQcBChgKwMqXiPXDQAAaxpZL6s8E0PLQwg/KjidOEFAtka+Rb8+VzkuOEY1kynuEN0AAAAAACoVNCSCNPRCw0gSR2A/8TLKJNIVGyMRN+VCr0QnO5soAw0AAAAADBwEJKEldiT2Ie0piTDuMqM1vzdyM3AngA4AAAAA0hxTJt8tuTUsPGRBzET5RVNFm0IyPrU58DS5Lj0m4xwZCgAAAADDEpYhRyrALpkzvzjrO9s4LjQ+MXQopxUNBAAAAADmA0ofizIJOts2ryc/IYo10j9gPwI28CNWKyg9kUi7T9ZTBVWFU6dPBkkbPs0q8ySrN99BwkOcQDo59y1+G5cGqRGqIE4teDOjMTwn4hQsBAAAAABQGKAlHi1CM3g4VUFcTU5Zvl9qXxFYhEolOlkniAyPJelF2VYzXUhaCU23MAMMAAAAAKoaZiZdKgYn8RkKBwAAAACrDGIkMzYFP/w+0joHM1oujCvmIB4KAAAAAN0e+i19ORZL5FXGWdtVo0lTNsYo3BlVBgAAAACvGCoowy/tLhcjxwsAABMQHieUNTM6UD1mTupiWm5TcBxpo1fyNesKAACnFRIk1ysnOqdIA1DuTmtEwCkbCQAAAAA0JyZDSE7HTVBC1Ci2CAAAAAB5FpsjSC3JPfdIH01CSuE+ryzcIbQMAAAAAJoTBSJpKOontB4fCgAAAAA4GJMq6jYsO0o2KTSWPilI6EipQHww+BEAAAAAXhu2KvouFCoUGL0EAAAAAKodbS2kMgsvpCDjB44of0EsTAxNmEVxOeUzJjCfJ9IOAAAAAHMd5iM3J74ngyAOCwAAAABqGVsmlSuqKBcZ0wUAAAAAtRu0K+QxMy18F3kCAAAAACgNJTFpRwVSM1NHS1U5BR6OBQAAqA9kJNYu9y4iJUQiUyz/MEYtTSG/CgAAAADtJLE2VkRzTXFOqEWOLyAPAAAAAFkdqjGHPbxB7z6bNXQlXwoAAAAARRZOJ1IwJDHdKe0eJwkAAAAAahI+JiQ2cz0NOx8tMhAAAAAADRu7IyEqujJ5O09CY0aXR+RFMkEAOisydjAZNIIy2Cy7HfYHAAAAAHYN3CxeSY5W91iiUYA+TBpmAAAAAADrEk8q9jUXN7It2xRwAQAAZA/ZI1QtEy2CIs0LdQ/hMgFN0ldJWflS1EICNNss5h3tBwAAAABAFbAphjGyL6IkOgwAALIdUymaMIc3nD2uPRA3Gi1RN9pK+VQvVoZOQDwDGgAAAABbCFofdzcGRhBLt0jXRWpJ/E2rTBtDTTGPEQAAAACwFJQjPijoPPtNoVUNU/pHiTGGEQAAAABmCv0kZC9wMP0oYhWKAwAAAABuF70jvSn1KQwkPAwAAAAAagptKUo/7EY1SM1GlUYsSNlHFUTGPP4y/SrOJqEi7QwAAAAAeA8SKFo71kCTPbs0AynhDQAAAAD+GKMnZS2SMsw2hjx3QC095DE3MTc7hUCVPBw02yraNFZB9kcTSRxFhjy7MYEqxibwILgLAAAAAJATWSjbMvgzGC2zHT0a2ygeL2wsXiKVCgAAAAD7E2AjsCuRLccpJCAbCgAAAABcF+ooSS+mLacmyClDNpVAEkMEPRstqRkmBQAAAABVFC4m0DC0NjhAtUsaUklRoUeCMNsYoiDmJ1kkkBSBAwAAAACdIA454kQgRhs8ISRoCAAAAACyHgoxeTbEMTcjJgkAAAAAzhlRJQgq9yuhL8QvICdXGHcGAAAAABkVYiRYLXczkDIlLeckLwsAAAAAvBfbLiw53zmaMPUUzAAAAAAAxxTQLjVAXEQ1PfAsOiHVCwAAAAAPGjsmoS5tNDg3vTUHL5Ilrg4AAAAAHwnrJzA+XUlTS2tEhDL3G+8FAABKFzQoti/oLQkhHAoAAAAAdhWhIWEoiCjhHxwJAAAAAFcT0S5jRdRSh1kSWb9RgUSQNhQi/gcAAAAAtRR9J/wwHDFAJwsQpAAAAAAACw1KI2gvXzKqLcchugoAAOcFLiOcNqY+TDzSLiIXEgOvAwgeRy+WNUQyKyyCJzIqqyzPK7EnkSLwCQAAAACjLiBC+Up6TAlJJkOiPGM2FS4ZHUkHAAAAAGwaUCx5Nwc65DNLJqYf3isnMfUsWR5AGGIjGCmKKKwkbB8ICqAW7iTmK7YrqSK9CgAAAABwAvIr/kEgTB5PM0vdQ4Q+CzprL/ck3TATOtg6AjO6HEcEAAAAACsv4Ex2WaJaAlFeOeETAAChFlYpnTYAPJY4fyuFFkkDAAAAABsZPSfKLGwswCudKsIqvymmJ+0g7woAAAAAIh3ZLHwzFTH0IvsKAAD1EAUrST7bRptFhDpiJY0KAABVHkAlsyrpLUos0SY1HP8GAAAAACYGcCMFPXZI70pPRvE95DvYPv8+RDjOJfUJAAAAAI4QcTH4QeBHOkUqOccfuwQAAAgV3iUSLeArWSMmCwAAAADwFnUyIztEPDQ5IzKqHu8FAAAAAE4ZMCtlM/4xIyauC20bYCv/L3Qq7BfaAwAAAACLGugleikJJwIelwgAAAAAGBoEJZAsuzPBMTAryyMTFPUQeiIKLfMvKS2BJb0ZlQYAACMgVDmFSIdPRk8qSZM+lTDoG3wFAAAAALUYZyP1JlQlgykCJWAkISU0LQQ6ikP7R3VFVj8ROhY4KTRoJyQdhAgAAAAAVRfjI3IwNzftN+svRSQeCwAAAADXGwgvxTrEQKNAqDdGJlcKAACaGfAqKzAWKxodagf6FI0jATMOQQhFoT+RLpsNAAAAALwhkzCfOH1CUkicS+VJvkWtRaxC70VZTq9T01OFTRZArC60LMA0OT3AQqpFGEcURrJAlTZ7K2MjyQoAAAAAiwuyIlAvczElKbcTuQIAAAAAVA66IOMzhj4VQSU8ky7lEggBAAAAAKUaXCw8NsA7Xz7zPQw3ySRbIbYyrztqOtos+A0AAIkZljKZQDhGb0nFSBVF8T5xMkcjswgAAIobvCYhKysoqyQqKng6yEKCRQ5DVDq+M7c5iUEPQ/c6TCdgICkxCTriOXQ4MkGITNBTvFYTU8BLyUQVP9s2EDPhLhguMzNvNFo6kDpsMbkUtwEAAAAAChesJw4vQC2uIaQJAAAAAGocfTUUP409HjA3H7MHHg7fLCNCWUhTQzIzLhxBBQAAAADpGzQoTi+SNkQ9AT3ePOQ7ij1sOUMrdRBDHB0w3zzKQMZA5UNFSedMBkzqRG87FjJmEgAAAAAfHgYxBz1DQkhABDbaH7AGAAAAAG8QCi7kOUY9+jvDOTAyWiLvH0I3B0lgVOpb6V/sYEdhk1/FWU1PPUOHQcRED0kmTHpPs01DRXs7Oz2qRS1K8ERfM28YjgMAANAhoSWJJtsoLCVBCwAAAABnHYcrTC7kJy0mlDDROuM7LDNAIIgHAAAAAHEdQCVUJ7smXitDMP4s8B9VGeQgwC1mOgBBBD98M0YgqAcAAAAAXSXWOHg/VTvMKw8NAACLF1Qm2S+9MN4mNgsAAAAAXRzFM9BAb0aNRE48qTKGLdgrcy57LpIpqiaxKcQqQiaxLyE0MzPIJ1gLAAAAAPkIfiMLM584zzUYLIEbQQYAAAAAWg21Lko/7kO0PvIuWRXAAgAAAAAcLB9Iy1ZuWxpX+0h0LmALAAAAANEn3DhqQadCQjx1K9AcNQcAAAAASh6+KsMtIi6bMDgv4ikIF/kDAAAAAEIBKzJpRvJOhE+VSVI/wTPfHwsHAAAAAI0aXSzbNqs53TO3IvQIAAAAALgZCyyFO4lF30k1SWpEgD8aQJtClECoLnoQ+QAAAAAARR22K50umicZEHcBAAAAAI0a2yB6IgoiHyLoHfYJAADdFkcj+ScfJVYb4wcAAAAAqSeVNyc5by7BEIkAAAAAACcaLCkWMHUxCC+hJyEYCwUAAAAA6RKQJqEvwjC2KsUa/QUAAAAAgQorIdgpxSfiJOcvyDl4OsozRClUHRAIAAAAANsXwSOdKSIo4B4VCAAAAADkGt0z1j+7QqM8pirRENABAAAAAKUeui5RM0gvhCEdCQAAAAA5EWkkFjKtPYJDeUZzRIo/WD0JSJ9Q31IrUHBItTybLQIiMBk2JRMrUDL9NUQ5Ej6TPR80DyGoBwAAAAC6GyYvAjcQNMciagj3FwsoVC+4L54yiC/yLbsmiwsAAAAAzxe0JA4sTTI8NoUzCyohIAkIAAAAABQezjAyOvQ6jDEBGaMDAAAAAAQeISrJLF8mwxE8AgAAAAAPOatSKF6wXwRYN0ZEJzsHAAAAAJESKyneNzc7ijNLIBkHAAAAACMZSy4HMwktMz4iSXpIwDxXIA0FAAAAAOAYASmMLKgzRz/LRqxDZjkkIKgsnDi4Pj1GvEwEUGVRPlV2W4Fio2epahVqYmXWXH1SHUulR/VEt0K0QGY9izo9O1o7tTedNPY1XTYwNI4yejLCMNgsXSvLKxoqWSjEKKkp5yq9LvkzRzlnPIZAHkPRQG055TAgL58vkjFBM2UxdiyEKtAsXi2TKnQuSzWVOQs63TaFMlIvLy1eNN855j3FPNQ63jtiQENJ50+9U6NUW1LVSh1GwUQmQ9A/3jjFM7Ayiy7GJ7wiZxaBLVc+vUW/SqtL/0enQFM4XzJFL9cm/woAAF0b3S9fPfxGWE35UKpUs1eGWQNaalnHV41WBVXoUnlQuU2rSYZDqD6zOoYzVCYYKPwxYzjpOnI5SzKtK74qry4eL/wsiSmvGuYFAACgHW8xSDd7MowidQgAAAAAfxITJXou1CxIHxQIVRLRLnVEW1GpVQtSykePOWQzVi+WJIEKAAAAAKMeNEFLU2xYGlT1RespuwgGG3cmay7nNB08g0GDRkBI/UcfRuxC4EOlSGlLBEpYR4ZI90mUSZBF8DtsNcY6zUIuRXdATDJlFQgCAAAAAEoKeSoMOn8/zD1JOeY2EjtJP68/5DvoNUkuQSWHCwAAAACbJXs5JkCrPlU36i6OKckiHwpHHJEorS3PKykgXhqCLlI5DDq9NbE1ajojPWk8jTU/MYEp3h8CCQAAAABMF/gvtDt5QKk9zTTZKLsmOzMSQsFGx0GiNqIuCyH0G9InwSytKMcbfQcAAAAAEhc+JlAtSy35JNILAAAAABQTgCCrJmcqZy2nMgQ1qjAiJrIKAAAAAC8VeCMgK3QrZiJdCgAAAAApE+oiwS11MkswayZvErcCAAAAAFwYpyd0MfkyWyk7DQAAhhCSIW03ekZlTcJMzUPRMnMZOAQAAAAAHBZrJ3Uy8zRgMogxVzG/McArExzGBnEOsSlaOMRAoEWwR0JJ2EqiTO5KJkJ4LiMNGAAAAJMf5jexQ4NHDkQjPJA6tD1OP3NCf0aoRh0/Fy/SGDQEAAAAACAhoyv+Lj4tfiqYJnAypD0YROJDZDuKMGgsNisgM9xCZktlS85C0zP3KTIr1jGMOPQ9/DnwNBM0ADLYKbwdswcAAAAAOBrBKVgwKC/JJWsSywIAAAAAWCWzON49qDkOLugOAAAAANAhzSk1NsJIylPMWAtZzFPVRzo1CCCdBwAAAAA1Gk0kLygqKWcnKi1wMGYt2SXGGJoFAAAAAPkNByvIQ1xRnlQOTbc44xq0AwAAAAA9Dvojmy+qNIM2ajf6M503+kD2RjNFdDq9I7oHAAAAAD0SCyK/KyMu+iZLEIYBiiZbP5RIbEaMOdgh4gYAAAAAgRQGKcQ39TrNMwUorSLqCgAAAAC8IdA420PQRZU/AzKtEAAAAACRGpclQCjhKXQxLjeUNpAv8iMZCgAAgyKqPKFN0FO+UStISz0nNd4n3BNLA6MLzCxvO/FB5ECcN+EngCVkLtc6OD2lNwMreBv3BdcfyjxSTDJRNEzQOkUUAAAAAEEZij0yTk5TrE7bPr0iNRzQKvQvDit/GTAFNh3gK6kz5EnZWopjRWNLWodEsRteHeQ1ikBFQIs0pSFyCAAAAACEB9ocTizLNP42pDGqIbAJAAAAAA0djif9Lco4dEB6RElCBDiCKfYdGwgAAAAACB0TMu47+D6POpIrhhU7AwAAAAA4FeErlkOoUphYoVXRSLsueguQHJgzOzzeOCApLQxmDloq5T9BSN9GBjvfIA4GAAAAADIe+CwXOT5Ie1RRWeVWVk0VPmIicwYAAAAA+Q56IOApWSzKKOMfGgkAAOcH3B9LK00sTiT0GNMzZEjVUGBQbkcuNYgTawAAAAAAbCOVNbk9gD3jNVYlpgoAAAAAJBykJ1ctny6KK+gkoBzsBwAAAACSIz1F4VYcXuJcfVW4R/E4niRdCAAAcx8wKBEqLSc4IxwKAAAAAHgb9ynLLpMq+h4mBwAAAAAUF0cllSvCMBc4yULwRvJFFUHeOAAoHRDBAewXtiQ0LMQ7dkXXRYtAVj3CRlFRNVUGUR9EaDB1DwAAAAAXFuYx60DeRdVB+jRtHTcNBy+WQfBKLExkSI9ChD6eO5YwiyGAGdYxkUHPRohCLDTVG+MEAAAAAOkC2yMOLncqLRomHLQlFTRPQ/NN3FPRVB1RhEo2RNw9bTL2GGADAAAAAFcbdS48Mw8sKxntBAAAAAB0D8gqUTpgQmxBFjlGKdAUmAMAAAAAQxgsKyIzsDJTKlUYlAQAAKQdaiU4OBFG3E3GTqtIDz2mMacj0wkAAAAAvBPWM1VHVVEUU7FMljtiHGUDAAAAAEUgJzonRz9JQUEZLPQLAAAAAHoB+iFPNz09Mj9EQYxFJknNTJpMtUlIRcI+sjjqKOch+CThLc8wRCsRGmcFAAAAAJYiFTS/PjtCrj0DMA8dswYAAAAAYRBiJ/gzFj2PPOQyPSh4Hq0HAABMHKslfyohOkdNP1adVz9PAjvcIb0iSCcmJu8iNwsAAAAAixhDMI9BRknfSJtAzi7VDgAAAACuEvAjCiuLJ80aRAYAAAAAnBm/NNVFQEyjSa891yXnBwAAAAA1FNkm3y5mLXAiCgoAAAAAFiDJPT5MDFBqStQ6uSOJCAAAAADuFk0iTSWNH+QOGAIAAAAACRQZJrkwJzakPtxEHUcjSKpGJkCQORtAmE1kUeRJ4jOhDwAAAACIGEcltinVJ9oeDggAAAAAFhkdKoMwcSzgHToGAAAAAAULwCWVM+00QSnFDaMAAAAAAJ4f2SyYNIo4KzbzLcMdTwYAADYY1CatLDIr2CJ0CgAAAABYGP8ikCrVLSsv/y6WKtkk+yjqMRAypikWHNkFAAAAAHQp0USjTxNQ6kZkMg4XbAMAAOsYiie1MHI4D0C2Q9RACzr6NA8yAS7VJ+MfggkAAAAAWhXGKy4zIS/tHtUGAACmEVQzqkMhSBpDIDURHMIEAAAAAGQfwSljKSAp1Co6OMlHNk0QSqU+RikZCgAAAAAPEHYnfTumQ+tC7DnzJ08KAAAAAGEfVSlbLiUtdB9gBwAAAADhEm4tRTkaOnwxAhwKBQAAAADiHPYojDCONVA08jDXLPcfTQgAAAAA/iPaN2ZDTkc3RPk48zalQU9HHUf0RnRIEk0WTvpItzxqKzojTyd+KsclGhfHBAAAAAAvIM8tvTHXLOIcUhXeJh0wezTEMf4pMCZcH4YccTRNQ6VJWEYbOegnjTV/OvFCsknzS69JskC2M+cqiiSDCgAArR+cKoouHC+zKgInAic2HykIWRV2MxFEhUiyQo0xyA8AAAAA1RzwM+w/KkLlOesrVygKMFI1fTUKMfMmqRMLAwAAAABVGYwnfCyNKUggggkAAAAA/xGiIvIwoTeANskt2RnqBAAAAADeE2UjpCu3LW4pvhw5BwAAAACWGVYjcijJL1k1hzdYOaI4YzgOOA02J0BrRptDtzncHKcDAAAAAJsXDSwUPN1C3kJXOzUxrSnlLGg29UAfSeZNvU6lSyhFpEDdQNBFoEkWSFY/iy2fKlY5A0YQSqNHhD/fMocsNymNJUYgEwkAAEYbCC2CNPAy9yi6Fk8EAAAAAB0VEy2qR49Uz1f9UrpGrzlMOlI9OjxoM1wfHgcAAAAA9BsaJ7oqfChOHZMHAAAAAA0p2TUQPW9BnEMzRdZF/UZpR+dKCFYWYO9jFmDjUUw2zQ8AAAAAYBSONoVGn0laQ5M4+TbzORo/ajy4Of0zfDMQPu1JfFFLVJVSCE+vSfpEhkOhQIU23C1NLGkvojYzPdhA2D3nNOEfyQj9IKkttC0vK9EmUCnLKsAmhxQoA+IePjMfPFc7CDLfIk0JJiGuMtI63T0TQpJDl0SaP+wyXx9OBwAAAAAOHKMxDjuhO+U1ti2BIisKAAAAAAIDzCiqOPs7GjS8HwgafSV9LXEtAyTmCbUUHSs0Mq85tkWpTXpOCUiaOwM7k0kOUvpS4U1kRGc9AT3RQatGREgcQosxhCXzMWQ6jTg0KzsRjgEAAAAAcw7QJsMwuTBJJ8QKAAAAAFIYwijlMXcwkDFCMq02ODTULAgz70SHTeFMt0JNLPMKCiFPJ2Aq6iyELf8r+CiZJz0pii/ZM6c1mDWGL6MrozB7OcE5ui7vIVktgjflOe4z5xyuBAAAAABbHeEqPC51KEMpVjMkPCA+mTocNE4lQQkAAAofezXwQMpFeUOzPcU3Qy2OEd0nUzTFO6E+LD1TOYU0ZyiSG2YGAAAAAGsP3Sb0MDov5R/XB1cf3S/9OcxBH0WIQVs2ph6CBdYXqCXUMwo8uTzcOCs35Dj0NQQvKCBWCCgfkTzjSrVQa08ARogwLxSJAgAAAABZIRgx4TyYQA9BlDx2PU5CR0FAOZcx6zIjN683/S+HIcwHAAAAADIbfy3hMg8uSx3qBQAAAAD2B0kldzSaOUA2SSplE44CAAD7GMc17j7aPOAwbyEMCNwXpy1GOYU71jdqMZMtlyWNFqsEAAB9G5ApsTYbPg9BEj1NLnEOAAAAAGUrVkLZS1RMZke0Q5lEKUhoR+pAZThCM5U79kL3SBJPplBASzA75CzaLFU16T7oRhpKrEYkPCgpjQoAAAAA5h3BJ40uGTB5K3ItuCj/KC8u+TC/MYM0vTgqQ29Lu01kTGBHvUUaQuI6jSrmLD0+QkU0QYgxRg8AAAAA6hkiNkpGF02KSztBwi6dDQAAAADwDzkfDyp1LX8ppyq5LeAzDDaqOoQ+jj1yOu81ajKdLusvky7MJk0UWwMAAAAAjR2eIwQndSs9MHczYzRPNHE0xTOTMFcqrSHrCbwUyS2pOBE6STOJItwIAAAAANcmvzxXRjxGJDxAJsoIAACwDzIk4S0wLa0hbAkAAAAAjSVhPHdHxEp9RVY1xyCJE2cslDxbQ3pE7UI/Pfkx1CZ4KOMtHTCrLZwkACKAJEAnQim9KNcoHy3rLxkuCinFI2kLAAAAANwcPysrME0s2R2kHt4ohiyGOEtB30WsRSM9byekCQAAAAB5CB0pcjaTOiY3DikvICsgjjVvQkJFoT5mLXkViQMAAAAAQhC+Jk81BUGGR+1IOUQvOAweHQUAAI8YNTIkPydKok9kTt9E0DR7G9sY7yVhNsZB8EekSAxDuDRTGM8CAAAAALUTHiw/P+1L51C9TRpBuivwK/I4Rj2vOF4q+y7kQKtIME1ET9ZNhE8DTRZG5D1fMa8hEhqUIssodioaJi8ZqQUAAAAAqgoLJNAy2TixNuIrXxtxBQAAAADnGkUopysCKBMhhAkAAAAAryiUPRJE7T/xMD4YngMAAAAAaRy2KosvAi0sJNEJAAAAACISpSEdKfMyJDpzP4Y9mzWNImIIAAAAACAf4DXgROJLpEtWRKw1xRt5BAAAAACxGPQq9jB2L68xOzcTN10q/gwAAJEs8UifVi9aFFXkSDk3LCkXHj0IAAAAANQc9DfdQy9F9zzkKBcLAAAAAIMD6CIrMBgyLDGxNH08LD0bNYEjeggAAAAAHg/HMp1I2lPlVUpOezmvFpUBAAAAAAgWJSIwKJk2XkIoRoREej6uOI45eD3LSG9TLVrCWgRVoUZfOqA3OT/gQy1B3jbKHmQFAAAAABYRiCW6LdosbCMgHrQ9W1H1WR5Zgk5COAgoBCSeNBhH/1CrU45Qc0kvRIs8/jHOLrkz0jRLKU8STQIAAAAAShAFI3Ur5ypDIKsILA8lLUQ7tTwgMw8f6gb3Lr5FBk/8TjVIoz9+PF5D00WpP8Y2FSTgBwAAAAAjF1skcygIJS0f+ggAADIdbC97NB0w1SYCLQM3PkebT+VQSU0oTa1RfVHlSIE1fyDUI/srySzJJlkeRAgAAAAA2RlPIzAj5iGGJewofSlXMX1C+1FlWmBdgFpBUuVJa0DlOQw6AD+YRDVLJ1AsUW1NMUgfRn1HX0YURB8+hzpfM/8quikEMWM3sjp1OUY0hzEtPmlJj1AHUE5HsTj1MO4uVi7GNF00FTI0LeM13T2xQ25JTUs6Sb1DZTycMMUldxsQBwAAAACzF2oguiXyJQ0rMzYSPMA7oT3wR45QDFQyVT9THkyJQCIvvCTSLWE3gUAhR2BJgU0rUXdUwlQ3Up1PKEt2Q9Q3JCZpCgAAAADOGMoi/DbcP+9B2DuaMw0nbhUJBAAAAABNGn0isSSxI5sgxgkAAAAA2xh0MP87+z23NwQqfhghBQAAAAA4Gc0ryzD5KcoW6wMAAAAAihgPJXoq1Cf8GP0EAAAAAJQSLC6URptS31QpTsc7xB72BAAAAADkGt0pZjEBNYIywzVzPHBArT8oOgI6GT46PUU2eiVwCAAAAADLGxBCWFWRXBBa0EyoKvkFJB9sMx47kTqvOtY4yTYCLiIY4AN6IScvHDOzMy0skDVVQbhGIEXhOzkq5hFEAgAAAADMEzkuxkJrTPROSEprPvclpwgAAAAAUhE2JNErJSpzHzcHgCAqKGgx/TvkQ/lFaUH9NBciBQgAAAAATBvDNIs/8EAdOKQeHQUAAAAAFxuwJD0pxi3hMjk10TFyJckKAAAAACobIji5TK9XYFmmUU8/TyM8G8spri+wK8Ucnga+FrwkvSivJDEYUgUAAAAA4RnXJsgpmCakIu4JAAAAAAAcVi/aNkU06jHLN5pFJU/WUjJQ30LQJcIGAAAAAG4HQSbdOQZAazqdJvwIAAAAAP0STSZXMWY6mD0dO70x1RquMSRFX0/5Tm5A7xgAAAAAWiSBM9Y5GDn1PZBFK0vdS3lLv0gBQeQ2kCxEHewgLTCDNjc2ZjC9IJsHAAAAAJwSnB4gKQYxBTOcK18fWQgAAAAAtg3KPs9V5F5KXTlQkzAsCgAAAABpHbZCElQtWptYSVBfQr4zBjGBQ1pYCmQNZklep0zPNZ0pVzBcL0ggPAcAAAAA1CE0LCoypTaSN3o0GjTjPCJBDkEeOcUp9heTBAAAAAASN0hTZGAmZJBfgFNSQp0wSxyyBQAAAADVEqIqyjmVPMA1iCPvCAAAAACcBzwrWDc9Og4z1SjNMI4+8kSYRJY/tTkxNM8qKxwRD44s8TwPQwlGwEnvTbxP2kq2O/UakwIAAAAATx9DLMg16z41RURIq0sqTdtOY02DRQA4lzcOQm1FekXMPrkzQS0pKJEdpgcAAAAAtyW7OthBID03KW0KAAAAALwGMCOvN01CqEOuP6c6xj3tRFtFt0JmM9sUqwEAAAAAxxacJywyfDc2ONY1TDHOKs0kMSK2CgAAAAB4HUEnQCxGK7gkegrwDKIqLUWzUOBQ7kXCK2YKfQx4LuQ/D0ZzQgc1vh6HBgAAAACYIeQ3Sj7GN3csyy/uP9FHqUZUP1U980HQRUJDDDfWI3wIShfhKnw3Sz9yQgRAGDtrN5o18jOuL20pwim3NLVB+0eASuxHBEK+OqQx6ivoJX0Y3gWHI8U1lz9KRCVElkH6PM05PzTrL54v3zvIRdRJAUVjOsAsTSuwLUkv+DLdN184ujH1MWQ7JkSSRaNCPz1dNDwnmgsAAAAAzh4/KH8yEDp5Pdg8wzcsLy8nMSKWCQAA8R0SLBw9BUbrRcw/EDIoJxcshzKTMEwjfAkAAAAA3xPuMrBAb0PCPNkq6wwAAJcbnySxLTE5gkI4R1RKcEsUTfVMDEpPRKE0wBScAQAAcRbmIpIouydYKewnMCxzLq0uDy/QLScp5yLkCQAAAACPCBomwTW2O1k5YSxKDs0MBiLeMTc5NzjjLi8c6AUAAAAARyRWO3RQDFstXXdXv0gcLhAUQgMAAAAAhw+TJ5oxTDIgKn4l3yYwLVkwzDQLPbtEhUlPS8xIb0BNMaUbcDV9SCVSqlR4Ut9MoUnAR7xE+TuiKz0NAAAAAGkgOif1KqorDTL3PxVKulKzVXtSrE3QRX05vyz1IGIIAAAAADAdayk9L5cwzy3pJXsKAAAAACMKOyFuL584Kz3+OzY0OSTBCQAAAAAxHg0l4iUQJo0o9S70Ntk6zTdPNrs3VDUOOuo/K0JqPwI/kUBtQBk6FSuvGbAFAAAAAMYVQDHTRa9M10gaO4Mn3QkAAAAAZBgIJMwr/DVgOho58jOSMDgzbjgJNp8nZA0IGkkswzP1Mb4nzBfSKBA6AkN7RkBINkq5SrBJBUQXOEIosR1qBwAAAAA9Ef8jEy4ELxMnVxUoILcxpjmCOu8znxuWH+MmITA9QpNRtlg6WyZZClQqSyVBjDVUJiIK1ASUK2I6dz6yOqIvlBtSBQAAAABuHFsvjTZ1NAQuBz5fUjFbSFwIVzFNKzx/MdkdIgYwDJ4khi4nL7cpOR/KBwAAAADUG44tIDpoRiJPMFP/UVxJdDifJP0IAACdEN4jcSpvKwM1gUDaQls7OzLKMYQ+eEPJPlYwxhWkAgAAAAC6IMwxxkRjTnpRilGRUERM2kF5Ku4JAAAAAO8gCCzWMRw5eT0MQLpHYlJTV2hZsVmSWmZcXF0OXJ1bEli5UwJIXD7nR9RRe1S0UTVKvUPRRkFQzlWeVK9KNjm7IOMGAAAAABQBiTCsRV5PzVHbTs5JqkgWUlJajV3kXElYM00GOT0aWANjGNgiOSjDKZ4mwx6aCAAAZQLxIjEy/zVEMY8iLwgAAAAAixxlKiUxYzOYPxlKdlKTVIBPiUYAQkFGpEVbPtc1lTKLM/AxMSqwF18EAAAAAPkQADOsSq5WQFnmUpxELEUMUsFWJFI0Roo7nT8RRbBMGlGEVPBXNFf1TjNCxyc6IOU5XkbIRwA/KypFEYIxB0aDTrxNWkSkMuQhyS9yQI9GnELaM7kYTwMAAAAAViDvK1MyPTmEPZRBFEOIP6UzGhjLAqAYLiSiKXso/B2pB98YRC8qO1E+MkCbPCcvdB7NBgAAAAA0LbBDq03NTw1NLEbgOegqmBOXAgAAAAC/KWkz9zbgOLY+ZEuCWBdgEWIUXitUeEKFMVIqOC0kMIAwPi5dKr0mxRxvBwAAAACWFUQnLy8OLWodngYAAAAApBhRIjMw5zyMRlJMjEuEQY8oYRc/J2kwiDWoNsQwZiv7JGUKAAAAAIYLZSYzNXI5vjM1IiAHAAAAAOsdNDA/PThJ5FB6VbFUZ0s5PzYvVCm/KGIkHgsAAOAVaibtL0A2XTq7Pc1BJUW3Rk1EkzveLmIouD2qSZlOgU89T21PukpyO9oXBQEAAAAAuA8zO0xQCVqXXchcLFcmSBYxGTY3NocmJwkAAAAApBqOK7w4JEPMRqxCwzPUFxYDAAAAAFsd5TBFOo47FTXZJb8JjhdYM04/pUF/O38u7SS/P6tRpVmiWN1NUDYlEVcd/SouLXsmgxnQBQAAAADIGggpjTcNPVk5VC/rHrktnkR3TmJO40RWL4INAAAAAN0dpixKNFw1OTBsLhQq7iWlKXoysjR4M2g9AklDTNxG9TbMKXAsZi5NKzssGDtNRiJLREjvOoc4+U/rYKxnmmV1Wr5CViGWBQAAAAApGX8mOCysPApD20EIP3M4XzDqLlgvAy8FMHYocBQjAwAAAABWFi4pEzACLt4k5woAAAAACQ1pPkJXaGK2Y7pbqEgnJ4IGAAC5HBMwoTagNSs3UzrEPN01MyKRG8EpzzINNaUuiB/RBwAAAACOFxYomjKJNa8w/SOpCAAAAADmFk8sOTzyRPFGvkJ8ONUpwBsUBgAAAAAdODVSMF1qXZdSjjetD+8gtTNLPXNCBkTTRLpKQVFsVThX5lQbT2lFfz7iORIw4CMfCQAAAAAaEI4pkTnjPco2TyEyBwAAAABMIeQuJjNYMdsq/x4uBwAAAAAbEcIo7zRwOMUz2yc3CgAAAADtDj0wcj6NQRw8TS64GDAEKx+FNHNFzE1xTUZC2yxiEdgBAAAAAPMYuyNcKdQrby6PMKUw0jixPtQ9dTaYLS8sIDmYQHZAGThxJM8HAAAAAE4LKR18JvQxUD2dRz5NZEybQ500LiA7BwAAAAD3FEIuBT0tRIlFGkFqNwAs6RkVBgAAAACIHx4+6E8KWDpXZkuYNKUVYQIAAIIHrSSTLpct+yRyIiku9jASKVUiIyQhKUEqgDD5NDAwfCYcFkcEAAAAAJsukTe5PEM9+kCbR2JLkUrzQyVAHUCtQixEbUDqOPcuNR+4IrYrgjJoNpw9a0vQVOhX4lGqQ3wnjQcAAAAAHhZxLgE5Kj/hPmFCYU1lVdJYN1j9UjtHJjPzI1wJAAAAAK8MHiVLLK4l6yMGQCpO/VImUtpK6Tz/LQIocylhL7s1czo4QjdKaU4YShJC6DrlOhA7JzfkKw0begUAAAAAuxTQKedE9FSBWkJW6UZtJ+wbfCpINEo46Da2Mdgvbym5HAkHAAAAADQhvzdURBNIrETyN1Eg2gUAAAAAdRLLJZEyWDtpPQY4+S6LHCcGAAAAAOwdZjc1P2U6ISgrCgAAAADEGJAmIS0KLIwhJwmWJ44/00pbSzpD/S+ZK8IsCipxI1oKAAAAAPsiCjO0Om853DIhMH40ZjYzMyI4KkirURNWt1x+Y3ZnQWVBW+dHbjNsLL4jwQgAAAAAtxI/JcQtqinpFPECkA0OIzM7i1FpXHBelFiTSjQyCxpSBXgY+Sm1Lr0nBRauFDYjSS7cMiw6bEB0QWQ8oC1/FIECAAAAADsXmys/Nkw5RTR6K3QnkS3OLpgpLyCOFtUo5zTJOEw06SVrCQAAAAC2GEwsRjNxLkQYlwMAAAAARBf7JyU0n0MiUD9WO1foU4tKvznoJNgIAAAAABYdby52Mzs1ZTmUQSpGHkRjPfMr4y0zQDtKwUpYQ/Q6W0aMUERVR1UBUY9HtjdCImwHxhunMTA+QUAmPLY2QTgbOlY4wzPNJqYYlwYAAAAA+CAlMiY0KCrBGoAkmzbKO7k2tCzBDgAAahx2KWQxnjpSO5M9WUSCT5xWU1gaUwBINjFwHjwGAAAAAKwamii3LUMqdx7KHwQuaDONMHIkGQkAAAAA+x1gKeEqvCVBHJcGAAAAAFc2xUx7VfZVHUxJLsUIAAAAAEMbayhBLXwodxuBIeQu1TBnKAkZvAQAAAAAeBmMK0833T67PdM2iisOIncJICyfP71JoUqPQm0yAykuKqMvFjgjN7M4Yz/9TsZbsmCjXhlX7Uk1QNc7lz/JQRk9RzIeLoMspCZDH8YHAAAAAAUSsi1mPv1E3kFxM6IZ9AMAAAAAmTTsTSZYW1cGS+MttApPFkMr+TNJO4s9TDrZMcwefwYAAAAAjR0XKSMuEzB1L7Qp3xuBBgAAAACqFtwj3SfKJPkatQYAAAAABRNTJAIxWzbdNLEyei9tLHkopx48B8cVmS+uPntGYUyRT3NPMkktOGsYHyquOao+/z2wNMAkACbxKOIo2B4zCE0ZHSu+M3Q0BS0pNZlFP1ANUslKMDfEEwAAAAA0Hk8lwypEMBAzejHzKhcfYgf9GekyO0DeRLtALDWJLZU81k08Vz9YtFG/QPQccwEAAAAAOxKPJ1QvoStlHvYGAAAAAFwZgyg1OOk/nkDwPHA6LjdVMpYxay6+Hl8GAAAAAE4gxjmyRvRK00hkPw0vrxnoBIUMHjS8S+NVMFXHSAcvoQwAAAAAUB5DLeE1ajeoMMcg8QcAAAAAKhwZMxM5aDk7M88m3SSrIJ8JAAAAAIU0xk4HWlpbllPBQWYjJAaTHVM4+0Q7TCVQE1MJV2daglysYSJlNmO1WyhNKzJGISgmJjjWQUFBWToVMvw5XkGoQ9U9bzp0NGIuAiIMCQAAAACXCIIiUzC0NV80JCy4GmIFAAAAABMD/iLJMnY3GTPUJYYKEx73M89IflRaWZtZpFaiUAxGcDZDIqkpQDQVNhMuSBlpBAAAShcZJuQueDJAL449fk10VaFUTVEMVN5aSl2pVw1JQDLxDQAAmyysQ+xQFVPzTTVKyEudSkdDcy8QDgAAAADUHW8wJj74Q6NCm03IWA5foF4LVrJEljb7JPIIAAAAAEUZ7TMoRSpNRk4rSSA+DjJOM9QyaDF+JaMKAAAAALIZfTryTd1WoFirVDlNv0RKQZxAuD7wOLQz4DOQMwUy/D0JTqZX91tcWt9Rn0zMRspHyU/GU6dRskuVP7Ms7iFOCgAAAAACHP8ssDThMugnfhn4I+gqay/6LQAs4jPpSjNUB1SGSow5tiwrOTtBND8zMpYWmQIAAAAAhQpJJXoz5TYOMOskWQkAAAAA5SOrQKhRxVlvWrJT6ES+J88HAAAAAMAWniZ/LictCCDgBwAAAACiGUUj/jJwQ2tSlVi5V/BQMkilSfhSxFfWVQZRylJxVNxQOkglPgc8CzdYKccL6B6nJSwtYTFUMpg05TgVPr1HdFAHV8BcGV/KW+FRxzwTIYYUTCwgPz1GmEgMUHlXOVygXERaBlbRTipDZDBGDwAAAAAEHJQkCShkJs0f+QcAAAAAKxmLJj0w/jxQSDxNEkx1Qls8nj0JQh9CND7jNmgwdSWyCgAAAAD8Kgs3pT6eQU49AzCYGRQUuyPrLXQudiW+CZsVrS8LOeM2NiknFSgDAACYIPEwJD0/RYtJ+Ea2Ql86gDHGIUsIAAAAAMcWnUKnVEFat1UjRl4mSQYAAAAAqhZDIXQoByzMKwoo7x5LCAAAPhFOKtE2TTqANgkqiAyAI0U/S0tbThNJTz4rPkZJHFApUJBIpDxEMlYtcC+hMUoyUDHXNVA6ojg7N5sy/zTkPjBFVETmQAo/vz1PPJ85UjlkPsVHNk4eUPhO9k3TTBROrkxPTntTDVgtVwZP7UE4MzEvIjMBM9Er/RhoBAAA8yAoKmQxezjJPvBDvkftSO5F1D16MZAmrwoAAAAATxmdM/1BDErxSxdNH04xTwNQJk6mTBxHbj7tLh8sMDAiQrFLhkzQQ4gwAw0AAAAAZBtwOHdIeE3USOA+AjWqL+cmYRXRAwAAAABSBTwn0D6oSk9NokgcQzI+njOEMUREG1d0YC9icl9cWrRSXkm0PfUy1Se5G7oGAAAAAAEY/jSpRAFKckXbM2wQAAAAAIYbzzAnQFFJwkyzTDRMW0zCSwdJFkUiPuMzxi6TKHQomDL/OudB9UMAR/1NeFTIVvpV5VBMSCU6GBiJAQAAAAABHiQ9hkzqUGRLOjoAJbsnkC/qNjxEUU1TT11Mj0NpOFoj3BKFKalCA1AnVTxTeEkpM+MatgQAAAAAmhmPJuAuWDBoK/sh+QcAAAAAqxuPJoArMSsBJTkZRhHuL4dCLUpuSF89MCq1GiUFAAAAAPsWryUSLMc10UXQUQRWz1CrQ5g4QjwwP8U72DONLiMsuisrJd8JEiNcPwBPglPrTsJK80sWSR48gyAtBQAAAADWFZEjZzU4SDZSIFYBVuZUp1PrUNxKMDyxJSMJAAAAAOMcrC87Ng40dCgODAAAAABsJBI19TzaP8Y/6Tu+Mgwfax48JMMzzjwKPjk4FC6rJ70vaDLPKgQRPQEAAAAAtRw2NG9GSk2MStc+eCkJCgAAAACJE8YrvEhSVjxbxFpbVTFLzDjtEgAAdiGlMEw3gTNFJxEvHzuFPtdB5Ez0VuBcwFtgU7hBcS9SFbsCAAD/H8EsRTbYPexAHz6ENNAiKggAAAAAJyC2JCkmcCY4IagIAAAAAC0N6iMaLHQogBs0BrouGT/4RC1C6zZYKcUloCiaJmEiMArgFLYoui/wLc0lZBkcBk0NvSQmOk1H/0jdQlI65zjvMy01NkHbSVlNjkpGSpNNUFKXUs5N0UZyQvw9KDshPxZCHEY9SW5MZkseQmg1RCUPCgAAAABKF80iTygFJaAV8QMAAAAAXyFdQjFUcluTWYlOfkCWQlFI9EWIOxkz5TJYOfQ7NjckKdUSkQIAAAAAmydgP8pKaU+7UVBR51FhT/lE/Sy0CgAAAAABIcY5eEkzUb5VIFbiU89OAU45TvJM90WjMzoPAAAUGRApsjWeNtQvWzWzQylLAE1jRic09hBOBRwjTyz1J+kVFQTMJMg1pTojNMsc5gQzIb4vxzGnKIITUCWdPQtK3Uz3R1o8XCpDGAgFAAB8IeExYzc8Olk+QUJqR0xJDEfQSxpTgVYHU5xGBDWtLEgwTy40KSQo+DWtP+xBfj3VMcIiCCojNI827z1FSqtSlFP8S9o65h2hBAAAAABvC3YgKS0yM5QyzC9WLkwwezEpMOxD1lPnXIde/1gqS/kyUxDDDiUneDDQMa822jjjL3seAgYAAMgPvSZyN8U86jmBMxsy/DbUOPQ0QyjOKoA1Fz6FQp5GlUR5PqI4rDWDNtIyKy2RJO8VawQAAAAA+Q7SLf9DOVC0UiBNGEQNRIRJbUtASr9IdkiERX0/kimLCQAAAAALHuUtrDgiOwo21yJlBwAAAAAeBrYlUzCCLSMucTKmPWZFyEgoRylBKT0QOK8y5i1eJIIYAgYAAAAAlCL6OABDuEOGOyUoeAoAAFMY3jCNPPVBxkW8RfA8wjkTN0c5qER7Tn9StlW+WAlZolRNTLJGk0XFRyxKD0kuRsxCrT0gPJMzvyFcBwAAAADhEAMlajX/PGc9jj7YO/AytS64MM05lkeWTFZIITr3JVIIAADFGb0pqTM1Nr8vwDQ7Q8tL9U5aSt07SSUFLeE4rzxZONIwCSodLR00WzRkMQkpRhlmFUMl+zFFNdEtShdPAwAAAABKGMszX0SOS3tMYUYBOjIwcizCL7ArDS2KNkI93jmnLEYNAAAAAFUbGTV0ROVMVUuaP2E5OjoWQJNGuUy8UL5QDksLPRUmlggDIt4wrTS/LW4X6yFfLnM1vj/MR7dIhkGIMTEbigQAAAAA5ycTNjg6+DdqLosOAAAAAH0RiyQZLvYuZjgGSHVQZ1FkSEkxbjGWSyVbDmEUXiFRIznLOLNFqklDRD814h1zIlMzzjfCOLo5tTrBMpk0EjgEPfxAoED/OGUnZgoAAAAAmRGtMydDhkZNP4YrDxUZIwAskCxdIzci7STBKkQ9DEuOUUhTHVIkTqJFgT1+P3REWkO0OtsnbgkAAAAASSyTQv1LJkwKTHhLu1OLWRtaIlXNS0s4JRcRAgAAAADXANMxVUTXSUFJ0kegRQ1DhDpLLocpAySLCgAA5iBDK7gvLjBRLOMp1inmMy855kLuTnFVR1U3SugzZCyoM+k6QkMFTdJRAVClSC496DWjP+BIykrYRcU42yzvJVgJAACrDt4jQCt6LnouVyt3Ku4q4SpsNVtEWlDzVWVU/krSNiYSAAAAAJwd4SSgJ7cmTSctK6A0sjiPNi8tIByqJKo2MkIbSLxHS0LsOTYmZQmpAK8iVTeKRGZKW0uBRwlAPzUBI6UHAAAAADQVLSa8K0YyCT0qQ8JEMD1GKJkaASgXLrwpHhpQBQAAAAAKJRw8B0gFTJlK7kgqRdo+iDbAMxE24TjINAIrniF2BwAAAABqHwwxJjoQOwE2iS6yMmY5pj5zRLFKfUoLRZxG4E4DUvxQEU4hTUFPrk4VS/5EWj5rMwo8HkdaTPVIUD0GKTIYDzMGRyJSbFduVnpO0EIHP81GP1HGVSZUi03TRsI/4Do3NmwvsyY6IMgIAAAAALEXdC8dOUk+6EO6RXNItkvOUy9Y6lUpTKo2PiB3MghLAVRlVIRNGkCJLeMlticJM4NA30cAT4VZjF/SYwJndWjlZ/hiI1d2Qb4oSAoAAAAArxnrMpFAikMvPXcyHCh7L2k33DxyQFhBsj6MNxkkpQgAAAAA/xPlJNIuvy63JrYg5ggAAAAAtRneMT9DCkosS0tLJE3uT5JTk1fSWExac1owWE1SP0tqPm4begFzIFopaCsxJ+IiNjBHQItHskX4Oz8qjBCzAQAAAADyGEstuDUDNL8oShPtGVUoVS/hL6AshykcJ8cjyQkAAAAAeS2VR+hSWFTrULFNgk2OSYxBzz0cPgY//j3uOpY3lz/fTJBUhlUBT19Ahy9QMnI4uzkAN4AtpBbeD08pHjSPNEUrsRNjAtUMcSVTL7Y0dzYUQhJNiVEiUCxKkkUvQ0c9Mi/XFb8CAAAAAJcYfyZ4LD4rOSRZCWEZMy7vN7s33y22IEwHAAAAAP8amS6INHEveig8Ji8pyydnHz8IAAAAAO0QvSgWMwY15S57HdoFAAAAACsWeyz6RulVxVxTXcNYtFOvTT5JsUIYN2IlkQgAAAAAkQv4IH8tgzHjOE1FGk+kVlVZblZHUIVIDEUyRhBFM0P3Qlw/kTl1L7sbKgUAAAAAch4tNsY/aj9wNpgnbRRuAwAATg1lJwc15jiPM2AiiQcAAAAAtSGhR6NZEmDEXftRmTjzDwAAAACTBocexivWLosn+hKkAgAAMyF4MGAzpytUFvAF/y41TuNd1GNsYG1VDUiHQTtDuESAPVwxzhwLBQAAAAAqICUzbkP/TQRSblCcTO1I/UXgQCE5wS/fKkErRioAJmAgKggAAJIPlCplOxBHV0qjRWA4mRnGAgAAAABiA8IkzC88MIAo3R03LFQ+rkTzQqA6Ryw1KiMxrDxyPo1EaUtbTyxMu0EtMmEo1RzWBdIldTSUNdIs/RzABQAAAACCDnQqsjlrPog5ICqEDA8AAAAAAAwXoCl3LW8pHx51BgAA9BzLNIFAtUmOUaVUmFMTTek/PEKcSQlNCFQGWy9epVzhWCBVjFE2RvcxvR9zMxZHDlAIT3JEETPSKdEwjDg3OGgwyiUiGvkx3zteO00xZTY8RD5QeVZDVNxNOEeYRBtFjT+QMUgc2QQAAAAAWiW+PbNI4UkvRAs8UDfaOX86lzggM7gqmBfSAwAAAAA1DIcqgzc4RGtYSGbJa49naFdXNoAfuicCLWsrkiIqJBwzjkLCR7JE3zrZMHgoDzHjOgtArj2NM2IcAwUAAAAAzhR3SBtiZG1+bs9mJFVNOngr7iwFMJs2KT3xPVA72DCiGJkDAAAAAO9D/F/ZbAJv12aWUtYrrQbKHC0udTP/L/kluRzVMiA/vUHCP1RHclIdWHZXWVCKShtFhET/RmpB9S4eDAAAAACBHh05g0j8TDhI/jotJ7IcA036YnBrf2l3XEU+UhEAAAAALhL7JjU/pUvoTkJNFUi8RjVLL067TGRIFUpGTHpK9EbXQlhCXET4RFREyEkEU7FYXFjTUCpFOzglP9lJo07iSTI7Yiq+Lwc9hkJ+QBA3GSpXL9FJuFiSXbtZvk2cNi0QAAAAAMMXYij+O4xEr0PkOtclMgkAAAAAthzIJVspiyhyI9ggVUUTVR5bKlnaTlA+DCweFKgCAADJDQgvtEVmVHpZoVUvSE8qeQjoKME+IkiqSWpF+D3MPFo/x0f7TUBPk0oURBxFH0aeSppRX1f1W5lceVhTUrdLnEjKSwZQdlYqXYdeNV00WOhQHkrFRadId1B3VslWtU5dPaAnywkAAAAAHhu9MvQ37SzZCwAAAAAjFlUkbS2fNxNB+0ajRhFDI0E4Ru5N4VGoT3tImTswJEIHAAAAAAUUMjIXQ/pH4EHULKUKAAAAAGgX7ykFSoJcYmbAabllcllSR50wvzCAN7Y24SukEFsBAAAAAEsb7i3qPOVGgUuQS3tJa0mZSKxIjUxwUeZS4U5PRbU+xkPEROU9hCieCQAAAACxEC4xET7sRpROC1NDU79RyVAZUI1LpEOaOwMy1SyDIpsJAAAAACMZmCMIJ7QmlyNVCgAA7iKkL+QwhyspMK06GEOTRt1EgT20McAiDQgAAD4FPSSFNHg5uzQJJWwJAAAAABkWgCYuNA064DctMGQw5ETWUE9T70yvPTEjVx1cLo81hDFiIDQHAAAAAF4e9CjkMFk0ejN5Lj84PEOXSpNJoT93LHEU1wIAAPkXxTp4S9JP30/aTE1JXEDPKvMKAAAAAN4W1C8UPmNCmjwdOXNG8lPgWO1Ui0aLKxUKAAAAABYPuSDQKCUrmykeIrUrUT4kST9OW096TCNERzoxNus/y0RpQXY6pzhJOxo1syPQHMwmRzKDOSY9h0ILQxw/pDf+LictYTPxMK0mtBKuAgAAAAD1GUEp8TRKOfI2hy5vLs0zRDn2OQA33TzhQ5lHW0RJOWQ5Tj+2PJ0thgwAAAAAoBfTMrBC20p5TsdK2EAWM6goMSd2No1BjUPfPt490EDuPh4wsyFlMN42hzL2KRQ04z6dPx822i79OA1BC0MjPI0usCX/KeAvxz2ASCpPhEyYRN44Cyy5KiQsnSlNMpE2Jjm5NYkycjAvNJo/8Ea4RG08Zi8qFAgCAAAoLrdHrlIYVBZMtDahEAAAAACtHsAtiz4qRnhG3UreUG9WMlghVhlSWU2lQ/wvJQ7PGNwjKivsMEUzBTKsLeUjxwkAAAAAXw6FNaxEFUhxRWM54y8cQP1MflSlVO5Qd0sCSP5HKUmLRyVDuzw7MXgujDPRMps0EzNNK94hdQhHIk1AmEpMTJ5H/j/kOZE+xEfASYRHHEthTM1HgD74MbwpwhvKB5wtBjyHPnA49jY8NyU64DYWK/8f2yrkMhI0Nj09RqhPCVbnWItXWlU3VrVUPFGjS4hCpTZPMQI3MT2YQ+hG0Uc1SMlHH0nHScVMH09eUoRT5U8pReo6qzYfPL5BfUC5PPQ1Ly79M148lkQQSxpOPU6pS9ZSMFrSXd9cmFrQWUpZEla7TbU9TzB1KewmtiIwCQAAAAA7A/1CTVqdZR5neV+RTCEnGAYAAAAADh8gOOxDnEinSOxEcz+NQhNHIkXHOIUiygYAAAAA2wkPJE82uzyFOK4sYiZVOk9GCEvbR2Q7QCWfCAAAAADNHI0xwj8/RW9Cpz/AQf9CLj5uMQM4gEqlVK1YtlZCUJBEtzLcGvsDAAAAALUfjzB9PJRD/Ej/SQFL9EleRBI8rjCjLdU0OzjVP8g+KjlkLEQkOgkAAAAAEgugL0BCKUhWRCk5gTO9Ot89a0edWPtk7mjsZC1YRkFKLZI/5Es1US1Rd049SEo8bih/CQAAURmrMPI4QDhkOpNF9kweTURG7zdHMGgv6jIyLuIkWglvKDg4fT3cPV5AqFE3XnViyV7HUuQ+rSrhF0YqZzOVOK0z5yzMJ8omcy7cOa5AnT/sOFk/iEyAUl1St0p3N9QZawNrEgku9jzLQlxAlDWyHzcpYj05RbhGLkTZPlozJyImCAAAAADILYA8Y0T4RPg8nSpjI+YpIi4VNxFGtFFEWUtcVF43YAhgvFyiWbpWEVALQl0kqBTOIfsr3zn3P0Y94DsxOKsyXik+GPcDAAB/GwYsczMfNdIvATLmNfcxACZpLNE6t0NVRM06cyBUBQAAAADmFQIjlyUDJIQhCAoAAAAAwxWRICUpuix2KbQf9QgAAAAA8BoyJesx8DmYPGU6FzeSKsAaRQYAAAAAaBeKL8o2JDo6PXs+iDwfNDsmMxgNBQAAAAAiHP0qMTqXSPZO+ExXShZIAkICNPUdgwUAAAAAYw4DOO1JrlFfU09QU0dHNBoPAAAAAHoU2ifDNQ4/VENjQzBAlD0HP7M8czK6HGATwilpNpM4qzClGWUZgDOmPklAGzvXLRIkIi4cNG40TDM/L8c6qEfLTH9ROVE9TJVCwzMDKC8pzCvFKbEgLRiDI/srFi8/LSUmChlcBQAAAACMGworLDLpNQs/nkcuTAZN+EqqSoJOw1DSURtOBESDLaULAAAAABUVjSTxNDVS7mExadpormBwUlpBQjq3M0otwypnJZUYKgUAAC4JLTGoQCJMnVKAUz5UxFazV1xUrEdxMn40Fkq6XntqRm6VadFcBU57SCRJJ0dNQd05DDZmSOlSrlaaUo9IeESBS0BP2U4kTctHNz94KNwJAAAAAEAgLyqwNrZBukeKR49AoTG6EmIsIj47RtJKBE5ITwdN0kXYOQEz8jrvQ25M/05dScc9eC8eDgAAAAA1DL8jAC0BLmUoFxlDIM8/sE8yVd5RSEbrMgsTYgEAAAAAKx+wKxE4vELGS8RRsFcnXN9dLlyJWVZUkkpqOPUg4QYAAFQZnCV9Kc0oCijjJgMkagncB4MjvTLgOLM0ayFQBgAAAAAwDCAjOi7uL0IotA7gAAAAAADIGPkyPkT3S81KW0BGKhcKAACJILQ8HEp0V4hgIWQxYhlZ0UQWIykTwCdeLqEndRPHAgAAAACjJ+U77UXZSg1KKUp5TpFQ+1DiTthJFEbQQf47gTPLMEkohy3AQqZSXFqWWkpS7EDELagwXTU1QE5JKlG8UXhJRznmIpsflio0Mgs32TyUQ8ZGmUbLREpKflDcT51JQkJNPSY6eDa+MhcvQiidHvwGAAD8GQ0nFitJKh0nsSmKIzooMybqExEDAAAAAL4aIy83PhhCSjwBMEcrdjAbNVIy8SM5CNsm4EDmSnNK4UAxN3U5dDUyM5M0GjNrNuY2UjmWODwykCKxCBoEXijTPB9HlUoaRyk6sxj1Ec0gnysyOGpEJ0g5RVo7mSlfGrkFAAAAAGMGqiXwO89E+UMUOoUmHB+EKl8x+zHAKsMTZgIAAAAAgh40KiUydDoAP449KD3xPj5AyEOTRIxGk0g3S5NJu0alRbxHvkg/RzFBtzqZMWIk+yeNPclLQk7bTNpMN02MTGRJ10FCPMk4+jQYLd0koSDYK2k6qUcTTxZPqEYEMy0kGTpGT1xZ51nkUYlJ7UqoTs5Lrj7tJYcHAAAAALkeKS02MzQ510LvTiZWLlcnUTxByB3qAgAAAAC/IKI3iEfRTNlHvTeAKOky7E13XGljVWW1YotdeV2AX8Ve2FvmU1xDODhoQ7tIbkZFPXsvZyPSLx4/s0bORl5ADjb+KS8gkwgAAAAAtxB8MrBDMksKSoBA5DOjIb8diDFFP2xGgUogTwxSxFLZTeBFDDMTI2YIAAAAAKganykWN59FgFAcV8xYB1UbTMlAD0ANRJxHqEsXU5ZYgls2W8tY+1PAT05On0ygTP1LXEsgSEBBpjiZLvAx0zJyMG4gNQYAAAAAoSIsMbs0DS/oHaEFRQTTIc4zyT9DRjtIj0R4RbdItEgSPhspawkAAAAABx5yK3AyIjk3PIc87TjcM2w0KUSkToRRYkypPhMkugYAAAAA5BgVKM47y0YHSdlDZzfYMRMxSy4bIrYIbw7iK9k2dDSNJikJAAAAAE4R+DFZQNFGPEl3SU9HKEPDOMki/xwMJAsnvDL2NtQ+l1LtXB9fv1loSt8mgQUJGQAtnznxO7YzECrWLag4qUE4R21IukM4PWQ4izcKN2E7lkUqTrZSMFdfW/lfn2KRYABaelCIQ+07BTvCPQJJYU+BTyxMVUdqPsgyQh5YHRwyez9dRWhFgEAMMDgPkgAAAAAAWhOJKR83LDkyNEEt7SK6BwAAAAAOIq45TUbxTMFO6k2HTb5K6UW6PPAvKxwkBX8d1SUsKk0qsCwaJwM8xE8MVj9Yv1pBXYVd0ljkT59Mx1M/Wr1aiVPwQgUt5yu6QRVOGVLLT6FLHUzKTY1NvkoiSENEWU/jXKFi1GDsVuxCdSqtCVEWVCleRR5Va130XfxU2UJDMh82xTcmMYYnnzDzPCpAqzqTLf8dyQa5NadNQFgsWkdUX0mpPCUyGiwgIvoIAAAAAOIJLS7yOmVBrkiGU3Ves2LeX+pUp0QTMTsqDC+GMBg6Q0V3URBZ4lm0UuZF2zu5PDs8Ez8PPe42mDH/Lqc7XkykV/BcI118WIpOzEPIREpKh05bURhRwUuMTHNR/FR/UWdKkD6xPgFFZ0SfPQUrmQsAAAAAfx+jN0NGIk/bVe5ZrFqVWI5Tk0lIPHQyyTQ6OgQ8Nj4gP7Q7qDMpHrQFAAAAAGgGZC9NPnZE0kq/Uk1YzFj+U41JPUEsQqxFpUUzSGRKpk1vTltJB0NxOgk4dzZQNd01wjrOPJY8dju5Q8tQulxuYnFft1JHOEgPgAFEKFJE4lHfV21aB1eLUbhKMEQhP+c0qipuJq4baAUAAAAAnRw+LVw59T92SaRSslhcWnBY7VcwVb1NY0F4NFsvgD4xS2tSpFMATpNAjycJCZYvq0OzSudH1T6gOGZD3UwCUG1Nz0ZBSNNOxlPhU5dPXErERz1EQz7MN3cwBC+6MVQ3CDiGLVUVZh/1MgM+ZEMKQrI3qyiqMp9C0Up1TOtFgTgnF18BAAAAAJ8hUSl5L541ajwKPm9Dg0pPT1ZS2FB3TFRDJjZ6K84oASnkQslSfllVWW5RDEDQL40wuzqbQb4+UDPKJV4g1AixG2IshjW1NmswViK8BwAAAABvJHo4RECGQXU/ODrHMG8vCzXMQBxLq00WTnJMbUQuM0gaOAQAAAAAuweoIdI5SEkvUPpOYEXfNMse1x9sJ3wpRypYKccwSzqBPCo5gTldOXVB9El2URZUn09WQyox2RyzBQAAAAA+Imc6TUdfSs1DBzZ0Nk1CI1P4X29lA2RxXARQzUEcOEo9AkWNUKRaEmCuYR9eK1bES4FClDfDKzg1pkngVJtYxlXeTBw2jhpLBAAAAABvBWUrcUCeSKRHST6LK84LXx6eLRM06TH6JvQaCSH+NI8/CEKlPXQx7BYAHq5FxFh1YZpi8F0pVFZEJSR1BQAAAADGCOskuS7QLaUkFQkAAAAAISExNvNGtU0OSwg/jCjsCQAAAAC8G9ktYTMwLvwdgQYAAI4ioy3gLngoFSQJJ7ctWi8uLL4t7ybXKOMoWyTEHLsG2BsKKfYqfiRHGL8ZDTM6QYxEfz73L98ZFwThHYkuRTfqPuNFRUowSuRADS9yGhcFAAAAAN0VGDMdQfNJ6lDRUaxLYT0yI64FAAAAAE8fGzNpOPA0xTkWRqxPFVExSdg1lx57FdAn8DAvOPI3WzWiQNJHY03cTLpJ8UluTs1TQFnYXf1cplQtRYYx0C3SKGIRgh47NHk9gj5NPshAbUKwPqQzIRr2E6ImYjMVN74x1CJBI/Q7Y0pMTtVHOjndM5w/3EQJQT04RC7jJkoZ3hmcN1dG7UqZSOU/wy1KEe0llTpmSUpYBGFCYnVbLk7rQExBH0iJS/NJA0MUOBYywCx5J1kklB/3Gy8rdzSVOdo3njLLLPkltyKfKv8q5yPxF/8EAAAAADkVnDX8TuhdyWMYYZRU/D06OJM+0kXuSpBJMkyMVrVfSWZvaXRpc2WBXbZU4ErkQjpBoUILQbs2MCCfBgAAAADnIaYyjT+hR0RNKUyJRjs/eTFGDw4MaCTXNaE/M0U5Qkc3uirQLY07hEH2OigznTJnOdY8XDltK/wWEA9QMZZICVeNXVVcwFOmQz03ezwlQZ1CCEByPGYyIRtuGxQjmimTOmhHLU/lUHtKakNfT1Nb5V8+XhdXYkgQOEopfRt3MHJVU2STZkteQU8lR6FL2VAVTo5A6iK6BQAAAADsG2gr3T1wSqNQBVCFRtgupBgcJ7c7/UQqRIY5sCM9KXU1SzvhNPMo1SfPMBo3sEHUSl9PUVMLW9NjsWlYaXZiFlM6Pf4jOAgAAAAA/iC0J2IwLjgiPN49dkE5RNRDpz+QNrYidCgaPutGeUWKQe5Gok4AUNJIEjjKGk4DAAAAANwguDyTRp5GDj42LKQhRDUfP/lDAUrHS0hLDkcIPac3hzPZLTwxZTEVMcsvUiqxIL8YITUoUNhe7mW4ZU9gLFgQUctJ+UOkPWs3cSwXJHYqkjlpPvpHslLBWSlbAFU2SVpAqTvoQ0JMz09NSlU6PS4oO3dMPlJJT0FBMB+ZAwAA1RAmJ/MuwCxZPwBSQ12cYMBfp1uvVSJJkzl8L0Q1ETuuQZRG50lkSghGZDsPML427kXKTRxPtkvXS9JSw1vYYCRix113UXZAcCt8HgI57EehTtlQsU34SqJM9kzpSFdGQktSUedV6VbpVVRT7U6URs05lTdbPMdBhUcjR7A82C7dMypGaVO0WsFbfFSqQfceuw8kL7NHi1YkXfdbbVIxPvouczKWOko7qTVLLbgc6yZCOaZFHk6lTixIaj/2N75C0ktXT8ZOQ0eaPw032ikOCgAAAADSEeokmi+fMtIu2iQQHq458UYTSv9G30HrQWNCZEN/Q1VDmkCPO1oy9itYLwY+L0kXTy5U8FiAWe1TmUdWM6offxUqJsM8Dkt7VDJXTlQmTMRDFTyeLC8QNQGPG5w2r0ybV5BYOFBpQSUwfyn/KXgmfBs6BksVjS+FQhJMd06kSUk6oSxRMIU2Q0ELSQdMxkgGRYRBlEZ2SFpEPTzBOLdH01a4WhpWtU4oSypL+kYMQYQ/Y0DMPz03SSNgBwAAuBwOK4UxZzCFKH8XRAQAAAAAgxHmJ28+U0pTVMlbUmEHYuBcCFFjRn9B+j+NOHYwQSr3KxJKL1qvX4Ncl1A6ODYpTCgxMHM+N0T3QsY8JzNnNl42qzJ6MRE4/j1kSzNZjWHOY4VfdVUySddB1ES3VXJfaWJCXU9OoDjkEFwdBUA3UW9avFyyWCZRQFSnW+VepFyIVhJRw1HkVQ5Xq1R8U7lPSEyKSoNJgUVrRKxPGFlVW01WPEiiMxsuESmWKQ0wlDRjPMxLw1U9Wb5VS05zRFNFNEvqTAFO9U13TCpNxU8/TbJFYUOvRhdJ00WgOSEdRQQAAPoQYS60PKg/qDctIioHAAAHDZMw5kn8UTlRTkdFNrM5kEOFR5RE5kFTQZg/bEIzP4M6fDCHIU8HnBtpNLRCwUeqRllBRUBkRD1HHUSkNe4RAAAAABUsdUuMWvJeWVrxTIE8nTXnNUYvFR8QBwAAVRwrKqYuWC5qLbEsQilmKhA4kj6bQ6xICEY0Pr86tTqpOmw5Jj1ZPtI43y8BLGc0oDRVKlAXUAMAAAAAGRxAKvI6rkWNS39Rj1MWUwJNh0SgNVEz5zjnOwc5MzASMyFGNk9AV1taRlnuVMRMTzrkMLkp5QoAAIkaYTCWNn4+fUeIThtSYVE+U8lZd180XphT/TpkEgUYfyV7K3IpGCUTCqgn3z4gSrRMlEnIQ1g8ATVXLXA58kfYVH5dZ2MxZldmT2TgY3dmS2f/YYlWq0tCQ09BuTj0L/EgLytVPDBEEUhfTrVXQl1TXaBX0k4ZQ+wv6C7SQ2ROaVDyTMJH1ERdQjI4BSF0IW87C0wbU4RRokY8MskmtzQzSBZQEk1RPREdGgMAAAAAWw17PJBR0FiSVqFLvj3kKIUJ6xEdJxUwFi8xIHAGAAAAAGAk0DwUSXxQXlFhUflVklxMYTdmWGiMY8pWpElRSFdJmk3uUSlSnk6USN5Dl0NsQeNBPkWeRVE+lzK5Ig0IAAAAAFUlTjvDRflHPEVTQpE2CzalPI9H6k1ZT49L7EJ0OO0xOC5ANZ1Cl0kBSXhEeUC1QVVAnDg5KuEjwyr9QBZPDVn9XD9bXFXfVH5V2lagUwdMd0KgN6c/UVTJXhBgblr1S/FDFk7nVqdb4FziWrdUakfuLQ4XoysnNu01PCxGG3kFNSG3MK44bjtTOXM5vzwYRc1IHUZHQMM0sDftOZ42sjURNu8w7ioXJi0Y6C69PClKl1CgTudAtSv6LIoxqi2qHpUGAAAAAA8Nmy3SPVVAeTjsKMUJAAAAAFcZUzh9Rz9VTl1+X7Fh1VxCTP0qPiYiL+00ejuTR/9SfFpQXixgplwtU0JJH0H9OAI40jeNLxAvFzmORF5J9UgCSgpODlBEUF1PIk4nTZNIJj9SQK5Iyk5xUU9OokkdRTg+ljRYPpJLyVEPVFhS+k6WT9BU81dpV5BRmUbiOFosfCErCQAAAACoGK42n03SXZhkZGKsV3hEfydmH4cnTSssKQAh2QcAAFwMKy60QjpOgFN+VZhVKlPsSrU57BXgAAAAAAAgHTc4s0lCULtRylLlVDhWxVQnVC9S1UvNPlIrAwwVAAAAAABPJmQ2gjwLQ3hHDEZ7Pq4ucCDdMCk6sz/ASHxOJ04TRJQouAcAAAAA6xuoKbRBH1LIWTpZFFDXPtUukDfWPQhA4jzKNrw62j7YQP9C60EKPSc07RwjEa8nvTJkMxMqoyLBOM5EL1AvVtVVPVJNThRRm1hhXCtfk2D6X3NdOlnkTqo4bjOZPFA+UjcNJgoJAAAAALAVRUUCVptaMlWcSCdISEcpPkA3jDvsQztE9z0jOhZAXkhOSatAzC0WFEMW3SfcOYZBPUI5Q8pBPT+mO782KzjnPnhHnEy3ShhFnzodNYY9Y0SzSjFRWFOtVMpUKVEPR8c4Sx/VCG0wrEB4RKw+uy4mD/QDmiq4QTZLiU3xS31IKkLxNkMtvy9BMvQq8xj2AwAAAACYH8YzOEGhSIFJLkRQPPk7q0IcR09H+0dYSkFPMFErT/NIpDyuK5wedgYAAAAAKiNEQE1Nj09aSCM56iI4CAAAAABmJSE/1E7pVEZSCUeBM3wg2iEuKEcsxCx8KU0jcAkAAAAAOSB3M7A+6ECEOp4uaR/+BnMKQy1eQLBKGVILVaVS4U49S8RFxD8cOiE8Ok2MU4xQmETBMPM+I1L9WuVZhk4eNdQNAAAAAGEX6CxEPJlDr0HyM5oQAAAAAGkf+0FwVZZeFGBBW2pS3USBPb8/xkTNSeJMzkzqR1dBuzYAJ8YIAABxGdksJTNNLZIbrwQAAGAhGjVGPoE+PjeJLuI7n0l2VNVap10GXGlVUkqyRlpFY0S6PmEuFikNOOxDiUdDRUpAz0NsRD9BHzzuQ9pKdkhKQMU8TD29Pc43Xyi1DIERjy9tQYRJR0hrPOgo4w8rINUopC9BP5tOy1iuXh9gKF6oWVJUZ1TQWEtXt077U59fE2PMYg5iAmEoXRFX2E5oQmE0sCp1HEUFAAAAAKIbxjYqQSlEbUHJOrcxji/MKsgm0gkAAAAAix5yJsAqjyz2JsUljDtTSm1UplgvWiNZUFQqSwc/FjDkI8AJAAAAAI0lSzocRItGeUHBMXYd7AXyEE4rfkC7TPFOTEeePLZA40YTTWdOlUnCRahIqFS2XR5gaGKyZixrzG3qayBlcVm9S+JE0EJERYNPAFbrV5JSf0nxPsE2jCahHUsvVEJlTghTHk+CR5FMQ1O2VlBUoExzPbgvfC2fNDdBO0YFSb9IzEpzSEBFRT2SMKkyZzqJRl5N40vpRMZAhkBpPGI1sj88SMRNq04pTZ1L1UmLRJw4jiB+BY8PNyQzNEI2bDX+M9AxTijQCQAAAADzMYRJHlDDS8lCYUN6RYVGjD9lLZcLAAD2Eko1tEkKUupPwEvxUHNZEFyuVxZOBj4fMkMzRDtPSX1WwFyvXAhWtkgwOXMnWBrkLDk7hkAhQEI91z8sR8xM3lBoUOhGWzEsGR8EAAAAAGccrjDCPttEQESbPuM3cDIsM8szazNQLrs5rErwVCtba1/BYTdm7mlZau5lEFzTTTo8FS6AONlE7EqdTjhREFNtVHpUTVJYTVZPGlD6Ta1KwUfQSZxOblM6VJpOCEwmUqhXZle5UZdK50axQvFEi0xuU/pWzVgBVFZMhD7YJJwHAAAAAH8DIDI4RAZNTlHmUttUOVMxUhNSiVVUVIJN6UFWNgUzuj+0Tghb/mFMZRhorGrlanFot2S8ZIxqa23Pa3RkbljhTStJLkakQBpAl0jUTuxKHkUrQyFGskuNT8tMd0igPG8qoCBNLUg33TbDK3IoGDEHOH1A/VB9Xkdml2XMX6ZZw1+aZ4VoJ2TxW4hVYlgMXxhgp1pDT/RLVFjHYZFpKW6DbddnY18lTyQjpQEAAAAA/RxuNX5DNUomS11LrlqCZr1q6mdVX+lUekmoO48lRAcAAHku40fFUkZWhVXeUClJpT4KJAsGAAA7Iccnzy47OetFLE8EVBJTr0v+QLRCQUtiTehR91TDU65V9lwBY7Zj+1spShsvIiHLKes4XEMERaI8YCcACQAAAACtIt1GZFeLXPhX+EvWOFwv5CtJKHMv2j3ESC5OJE3yT7pYY146W09Sbke3RXRGWkFQP/Q7Nj2jQgxDrj5YPI84oy9BLZwrLCbiCQAAAADrC8I1jEpeT45LA0FrNSAxukDbT/BZ2lzRV99MHDzkLzUu1yDkF2dAGFQkXC9fmF2lWIxR5UWnNd84rEYWTqxO7UjqPP4mgR4xL9Q8oERMSnFPRFdCXqRhTV7lUVo2SBy5MLJGv1TlWnJf02GAYeNc4VH8O5cWCAEAAAAAlhc/PS5OflJBTdRCpjwIR4RUWltUW2BUPka3MlslAwgAAAAAFRIiK/hJzVk2X9VbwVSrVQFcz12cVp9GbTTGNYlGPVDZUt9MmzyfOM4/V0EiOcAp/SmRKm8sqDdMQDxDU0MHQDY8QD4jP3w5YDM3NpJBnU9LVuBWxFZ9WCFdXGF4Y/9gu1gzTcA/XTptOGxB10d1Rzw+2CUwCPMUdieFNLw5pzUHJZ8YODeEREVIF0QFOpgr5BvNBQAARA9TKHE38Dq2P+VGCVNSXXVjF2RmXwNWgUOeNksn8iVlNdU5mTnOQeJJGUkDRvhDoknVTotTklRrT1dF4TvYJjAJAAAAAFEZhicfLeYpjCRJLo9ENE+iUpBQ9UsYRtRIdlO/XK9eMFe+RxEzhw4AAAAAZR1CONBJo1iUXkhcBlEzOXwQAABfA7Us/zxPQoY+yi9TDgAAAABaJfQ+ekooT+5MiUBTMNgt+EVCUk1U8U2MQAE5+0DeRbFBVDRkHg8a+jpDSwJVKViuVLpMNEcUTvdWZ10LYaRfZ112WEFVv1YUV+1WDFO7TdtFJDxiNfg0UjYRPt0+BT9BP4ZCyUU2R/FEKj9LNoIr4y5FMUkstDNUSQVUHVYZUalG6jwoPhNGPk5+Uj9SuU1eRA8y0Q4AAPMZ+yJxKEIn1CYcNI5CM0nqTRhTalamVEVQb0mqPiItnBwzJ0wtjCwPLZBEMVeHXnRcqVMpSHhDb0JfQRhFN0mNSw5Gwz0lOpY7SjwQQoNDo0EWPsMzDS+rKHQhQiWpLXUwFi7QLJAvgDL9MxM1pjOANeg/FkPyQ3I++TlHRTNNMU40SkNCojvBNKwrfRMxAjEoQj0zTtpWb1YiTzFE3EUOTklUxVgpWWRTn03/SlVLL0vITqtZNmE8YDlXKkaXNjI2AzVLMeoxTzUJOQQ11y+QMiI7ejsFMLMNAAAAAH8CZyK/M3I5+zS0L6Y4vkELROg64yYLCAAAAAAZKO87zUWJRWg5VBQAACUtekl4Vq5ZuVK2RnhJY1GfUT5NQUx+UYlVa1TvTMc+LShQCAAAAABWMStRvGBsZWVgcVCQL3wJAAB3E7sh1ilpN51KiVw0ZNpgnFA/LnYYwiNqKx4rCCGXFZAzlkPJSaZIY0/8WrpjqGTfXRJRhUMOQu07UzPIMbI9+EH3Sq9RilHZR48syAkAAAAAHyO6LCcvvisVIx8IAAAAADkdRSvQL8AtLjF0MlxOP174ZYFlr1pxQvQuJCkfHFMNjzYnSpZTwlaJVhRWrVZ3U/hK2T0hNMQssS6LKr8bgCQ5NVtClU8mWxFhI2NWXmdXKFLYTtRLKEpVTn5Rfk84RfMzVhhPA8QDKSa6MuEyvSiGEegBAAAAALYLKDq3VZNgAF8NUQcyWwt7IKgozim2JeEe6SL+M2M7dznWLh8eEAbsMGBGOk6tS5BC8TQVMNYjphoJL7Y5fUEoRmZDnDlNI3AGAAAAAFsREzYHUqBfIGQhYbBWokO0MOggGQcAAMEh9TVvTshbXWCmXyBebFwyXgJiH2WuZJ9dzE3bO/9AtEieSk5G1zsTLpQNAAAAAJ4bODWZQhlH8kS2Qk5CJz/6OLcwYzL4OOVClUfGRfI7UTwdTKNXHF4pX5dcE1YjTGFDnEHYPU0vRhRJGKAsRzfEODQzYitpJ9Ujnx90KwU/9UjmR85AsUnoVF1Zh1TLRuMx1B4XBgAAfB5xNyhDZkSGPAstWiQbNW1G803/SypCAzxMQ0ROu1Z6XbdeQlrPToE/WivVGdUEAAAHHhg1DkHMRNJPJVf0VxpQ2UZATWlY0F4UX1Nc71wYY8xmJGVkYBxgpmWCaPFmCGFpVc9FkD9BN0Ew0j1KTBdTjlGISFI07ybnLHY1Bz3vPWk76ToxPoE8YjmgN14zJzDxMn0wsSZpFDEDBSRiPDxK109lTmpGlkDVP3M/VUVdTT1TzVfpWapWJlLMSx9CDTt8OEM7BkB0Pjo4ATbiQcRKAk2YSLw6ECGRBQAAAAC8LldBjES6QM47BDxFPnM/yDyeN5w3XUJSUI1WL1ZhUEFG5z2TP6ZGdUrxSWNGeUKrPR82Azp/P5hMNVOYUdxK4Ub1Rc9J6EkZQAAotwiGKMtAT0vRSgM+JB1sHv84A1HqX0Nnvmg7ZNJavlSWWJBa6Fa7SG4oMxXLKqxGTlVKWSBUkEmMOoE4KzxpOqcvDydPNCc9ij2vO+o0ETqcQ7NIwEiSRctDUUMVQyI7iyoXCQAAthp2LWRAgkvKTrtJ2Dp8KqEabAUAAAAA9R3EMAE+40FKPNcxPSVoHA8lzDviSUlRP1JoUBFQy1DMTwJJuDlxJmQJAAC5FWgu00V1UZ1XZVc8U5ZNt0bfQeFDtUgITGpIZD6UM8QvoTYzQx5R3lypZZJpvmdPYgFd/VmvU6FEszJKK60yuDc7LFQsnDoFRKdG6EfLS2JQ+1csXfpeLV3ZVwJRzUgzRXVMMlPpVdBTF1AST7VVMFtnXOpXxUwNPqIq6ggAAAAAhR9GOpVLalPyUWxK3UWkTVNTIFZTVnhXXVnwWeVVwUuIPmtDrU7zV55c+VzSVy5MdTtQHjkFAADWJO44kUFzQ5lCX0DNN7w6j0DRSgJP707ST1JQp05PTZlOqVCZTXZEXC87D80AAAAAADgeajQjTaZagF41WhdVv1IAURRJMzf3EWQAAAAAAGIs2EepVMpWOU8iQZE+VEmUTcpL2UNANs4jmgYAAAAAxwH6MGdHhlG4VBFUhlFuTTVFNjPEDQAAXSNrOw5K/0y2R8s+ezigMtUz9C/DKEEmkSYAKf8n0iQBKucm7S+eO4dG4E7GUVhRuEymSbtE6j2OMbMbHAU/HZ4n+S65MAM0fikONt5Bq0lHTSdM2UhESeVLnU00Sj9AoCujJOs5qUVHS5VLZkpRS1JJY0MBO8QyPi5dLNUo5SLdCC0rNT8kSkBM10vWS+5NR0uLRNI+BDuRPNo1AiLYBq0hCzXDPOA9vzvqNQcxnCqxJ2o2nD4/QZ06RDDEKcIomCwwNSI9FEL/RA9GY0TYPws48CyzIvkHAAAAAMgWsSkgMwY7tkKfUo5a1F1wXBlZk1VkUuNLD0CSNZsx3EJ/Sq1FYz0UN2I0lzoAR1JLcUxTTmNV31jNV59UC0/QRMs6aDmmNusrbSpdM1k7m0CjQn9B50C2SYdWw2CjZi1oamZzYRtZYk8FR9c/sjmBNdoxIitRK7olqy4HPIJI9UyHShtBRzJPDgAAQh97MzZDbEahQHQ7aT+kS+1ZtGL5Yyld/krLJhkEAAAMHXwq3y7zMIsyFzHJKRAWBwOMIvk3hET/SspKjkVIQNQ67DXFMzMuJDWqO7pBBEO4QstBiT5KOP8zYzVmP0hHk0hWQcApRAgAAAAAXjZ1S8pTRlI7Rk8qdQYAAAAAWSsRP15E9UDzO9U8P0HxQOFCBz6dNQ8qpyjqL9lGEVEbUr1LrzvNJmUIfx79LeA2lTfiLucjAwgAAAAANBbXK+A7qkNYRn5EiEGwO2c8hTntMWQsTiK1BwAdw0HlUitZqVebTvg+PinvBgAAkSOENao92kRZSOFGE0I9OQMyaClAFIoBAAAAAJoYwykvOMJDwEgiRyhBij3yPlVAMkWrRzxFskDaP3dD00n7UwpaElvHV1tONj3MNSs4wDpRNY4jKgcAAAAAohUiLCw+qUeRS+hKdEifRH5BCz6vQERKSFVyWsVY9VBrSR5HXkUPQOg1FS0JM2s9aUMNReJM0lMvWVdYkFLVRC0zVCFyBwAAAACdL4VCiEs/TB9FwzjrLzgvzjqKTh5abV1pWjhVu1BtRhM0dyMECJQkHzcuPf1EX0z5T2VQck4aSnxIM04KVsRYllQuSAc6+DLbPvBDXj9IMPgYiwIAABUZRy2JMeo6eEJhRp9KYkoySCdIHkkNSupIeUQzQzxEekPnQLY6VzR0MiQ8yUGtRd5GpkatRCBHD0ksTfZN+020S6FFKTppLDgv0jvmQktGfEMwQgtG2EvoUV9Ww1g+V75VYVc9VnVRBlOcVpVX7lRnUChOXEqTSAhNSlSmV9NUuUtuNuwQMyITNHw5ETyKSlFYOGJtZeZhlFfyRSYpmQcAAAAACRr/NGFGr1TOXIhe6lgBTj49Xzd9PpFIYUnFSbpKnEncS/BMlE+dVIRY9Fv8WxRbEVj8UllJSz0hIHQEAAAVFDcktjjPP247OTLtJz80AkWvTSVQ0Es6Q5tAVUi9UzJbY1uTVGBESymuHwYnqTNnPLxBPkTbQsA/C0LjRLZG2Ep8T5hUBVk7XkRgDV+7V35EXSXnA1Qhcil/L9g2ikL/TUZUp1R3TKU8uxVVAQAAAAAEGMM7AU19Wu1h2WDsVthIm0Q+RFlGWUX5PKUwcxdlAgAAAADXIY0u+TY+PSxBgUNvSi1SuFmhXhxfVlzTWYFZsFqzV0JNX0/IUQVM3z/dL7I4MEjFUI1Sfk2BPsclfQUAAAAAxiJoMZc5WT6gQXM+yjmpQbJFnUD0MEkqKic+Q71UflwbXoZauVavUPxEHD5FRA9DRTjHJGI+h1L8Xl1nMGuuaY1hrlBjLf8GAACzJL43+D6PPAcvpCzwLIgvDSqHGxkDqBJzNptMZ1YHWBlVs1ZQXd5oxW8WcONoIly3TihLm0egQP8+qUC0Q5tJkFdzY6tp/GclXs5NeTlbK44mXCguPEBUbl5iYA9g1WGxZQZlZ14sW/Nf8GHpW3pPF0qETqVNuUuPSihNo1JhW0BhXWHLWnNSQFBmVaJW1FF6RY0ujgcAAAAAuiEkNylDfUX5QjQ99TraQONBbz7OP+pNGFqWZENoJWZMX55VMUg6M5gsBDVUPaREDEa6RBlEGz5INdczoTH5PFlASjhAKo0UEAIAAAAAnwJvIXAz1UCgRTRODFfBWwdbwlObR9k00hOCAQAAAADyJvU6YUJBQ+48rzUBPe5HIEx2SYVFcDyJMYgl6QzoOI5XQGORZENbYkZZKggTAQIAAAAAbA1yO8ZQ3leOVCpHKy8DJTgxWkOGTHtNOU1LUN9ZdF5OXIxTmkxoS8dOxE/NTYtJekMnOiI1cjeSN5A2djcDOGRDIUu2TTZL9USdQXFGnEqnT9NcgmWdZmxeYkzYO3QrBx1GBAAAAADnHBw1YESwTGVPYU9mSqNI3Us+VCRXIFgsW+ld42BzYW9if2RFY0lcB1BNSrhOW04jSyVIN0opT7dPgk7dTqdTH2BsagRulGqsYa1YUlM7Ug1MdkKWQx5OTFb8VxdT+kRvM9k6K0RgTytZCl62XUJYs0u2PsdEo01qVEFW/lNZTiJGGEGeRORIqkf6QvZAfU3qWUdfwF7BWzxZjVoTVqxKLEK0QwVIi0b4OxMgJAQAAEAUxShROkBAIz9YPAo9CUJ8RuxNP1kzY2hptGvFaQtk0l6+Wx5VR0mcOeAnYgUAAAAAqA8/LG9Ie1rTYtdjNl/JVx5V+lawVfdPlEIrNP8xLzMIN2U41DpDQqJAUzVLLYArHTEMNlI8fEX5TfRS3E/KRBg3tiuUH6UrVjO4PF9FEEUXRwBN61TYUwVLrEdpTJBPQE+FRtk7kC4RKJEm+CkFKGYrwS1RM64vkTNRQ/lOzVC3SGE1KCvBNf85hz2QRcdJmElrQCgqOwcAAAAAYRSgLpk9W0K2Pawu8Ax6JDg8SUTxSUVNLU0YSaNE0VDHYLJr/G1MaKJZpT9VDHomhi2NNrpKo1e9XsNf7VlLTxZChC7AGGctpEB8UzNe32LnYjNfCVe7SVo+Tk3rWxVn/mvDa5doGGQlX7dX/lDaR+g7XjkSQmVL7E9TT1FLkUK6NQEqpTLyOlA5gS4bHwA77Us8VZpceV73YANl8maoZHFidGHWXlNbOVZrT9ZICEztUvZWill+W15gvmTuZGlhk1tyVmJSqU01TNFJnkMVQA5IdFh2ZcZsqm/3bvZpSGM4Xh1b01kQWsFZIVlwVRhO1UZsPEwpdjanS5JYN1wzV+dMg1DLWu1etFlZSTIp4wMAAAAAIQNLLclHWFW4WkhbeVmLU5ZK90LLSY9Y6F0nWrpN/DLkJgs5cD2pOa41lziNR8VNxVHiVktXcFQyUFtKWkSZRNY/WEOUU09a1VjGU6VO7UsPSotJ30VNQzpBD0FCPg89dzmwK3kWOxPdKUY5OkBcQeRIcU+SUidPJ0syR9VAIDESKUs+CknqS9FHITyfJiIEAAAAAG8ewTbgRz9PeU8LTmxJNkU0O+4mcQYAAAAAuiG/PJVLE1OIVClSlEy/Ql83ckdLVM9Zq1gbUpVIXULqPa1CHUejR4lBN0KpSxpRg01lPiMwaTuNQw5NcVAsTsNFoklgWHVgT2DgW4FdUGYlaTBl6VrUTJhCzUPbTJ1RmVD3SBE3oSSwEA0lTTHjOTpM7lZLWblXilTHUJRKSjtaLoI2YTe/KjMd+0PtUxxZ61d6U+tRn1TwV4hWxlQ1V/hZE1mBVvBUn1qyYH1i012WVLlI/0H3QBQ/6Dt0O8w1yDKnNf837TctLtgdLDFHPrFATD/YPKpHfU6tT9BJj0EURO1FZj9hKncGAAAAAFEDQDPkSVJTKFfqWGVZUl0LYmBnDWg+YaBSLUUwP4hC7k28VkVakFZZSacyizcPQltJtE28UQ1S+05hRww5SiwHOGs+SUbiRvo9yDCyLvUr1x4MBJgvDkBVUeZYCVh1VJRPvkvqRV858B3bAgAAAAA8GQ00/UCXRsdKEk6+UxtXp1NuS59EpkPcP+wyRCa7MN8ynzfJTvBbS2DiXC5TJUbdP/Q+iECTQVxA6D2VO482Hy3lLdZCkVK7W2pkw2swb9Bt7WR3VGpKj0z6SoxGyzjqJ1QQeCZzO/JDfUnWSShCITOgGggDAAAAAN0R0SQ1MIwyqzZEPQdH91CuU69O7kGsLBUIAAC/HZsstENjVppfdl+ZViJNAk6VToJJdkKnN6g7NTiFObo9nUOARd9JOlSOX9pjiGOmXcJQGUKLSpNScFcnVndVi1zKYYNip1wkUARD+kCeRZxEVzvvMf05AUA1QDxCvUHUPdg1qzbsPAlA9T/IPyA+uDnZM5Y4KzkcM0UwAzMcMlYucDUtPq1E4UnoStpF8jsYOyNHY1LuV1Bf2WXyZ0FiAFTYSh9QXVdIWOtT+k09SHxEfj5sOhk30S+uKo8iBwQAAAAAHg33Ix4vSzMAMN8oXCIPBgAAAABlGEIsqTzFRT9M9k/jUM1OFEiuOX0aoAIAAPMR4CQzLlQ3XDpsPpxCCUabSPRG8Dx4M+E+U0khTKBF8EVDT6NZhF48YGpfHV91XbZZt1RYUQhXM18fYeRdE1UsTxRP2FBRTxZOxkYaPRY3WDXjM/ExkDCxJy8hUTkwRNBHrU79UktSuk9TTsBM4knhR9hSXV5dZTllSF5DUA06tREhEAkpFzKLMvoxtD54RvNFvT5uMGsfvQMgIKwrdknTWpRjRmUZYWFZQ1GMRwE/JzRtLuInJCYLLGdHVVWrW05fZGIqZmNmOGLGWVNPuEiCTRFTTVbeUztTpVMeUylSz1GcVKtUJVKZTVpNDlOFVRdYo10YYXRh6V6mXI5aTFluVQ1M8T0+N1JFHFFiWrRjn2iYZ2ZfvVGcSkROeFECUYpRoU/aT5lL5Uf1TIxXBFx4XKlZnFdsUtJJnj21KfAFAAAAAKQlUEjaWT5gR128TyEz9hAjAQAAAAB+Gr8vXD/mR4FNfkyoSF1G2UXURk5OHFRqV8VXqlYEVipUJVI9TQ1FgzfvJAcFeyDIJg4spjKVPiVFWkNJOn0n8yxQOxA/hzpKLJomNjwATEFROFDCUrxYX1/2YmlhF1wQUwpETSpXGRMDAAAAAHEsVzXtLLcHGgAAAAAAjx1HMmE6OT0QQmBHPFJCYMNn/2aAXJNGnSUiGQgnyzF+OeY51zHmI4gFAAAAACIqbT9nTCFQNEwNRm9GGUh5R5U9ayhoBp0bFiNoMcc+6UVGR05EX0CVQ8hIJUpFQyYwVBwaBAAAAABFEp833UiBV25gqmUsZXthPFy2U+dL6ka5QhFFY0bVRmVJZ04HWuFjL2YpYBRP/iV5AwAAjw2TPBNTDV4JYABaGUxWPS5N8mEyaeRmqF1UTmlJ0012UKBQa0z8Rec9I0qPVnRcmFpcUHE6nxLjACwAmiy9O4U/5TrcMXM9p1aNZX1qwmifY+JdLlkdVHJQ10wfTbtO4U9xUDBPukfaPPw8UkdlUg1V01TLUchN/044Um1bz2lHcyV2+HH/ZaVSfj3UOcg6JjvmQxZNhlTWWXFbDVjBUQtKej2cNi025TokO3Y42TKhHWUlUFDMY5xqB2hPWylCJzadNpFHcVNWV51QN0GvLyIxfTIbOoNCVETCTNZW2GC0aLJpAmS9WHRI+j0VTQtaTmQIarNpp2NDYPteDF94XEZUVkXqOJUl+wUAAAAAgyyyR6NUjVlRWcZTTEmkQ1BOH1LeV9Ray1iUTiE1iyK4OZxDwUL4NrsZKwIAAHYTFiXeQABSbFjTVfJK+zPDCgAAPxPhM2VGgUyAS1RNzFLbVsNb0V+bYi9iSl0WVJdIA0TqR1pKkEn2Qzk0ISUMBgAAAADFHew3RkXgUC9X5FZXUctC0TagPIRCMEJbPX00KydzBgAAAADvCQwsqj+aRxRHkkDxNCct2iWeKaAqnDQKQhhNmFHrTotIjkIJRLNG+UfBQn04WCk+M4tFEFD4VNldZ2q1cthzu2tyXFBPTUgPR7tBtTrmNpFBqEtUT7NL7EZ/RpdL81OEWxBii2NCXtBTqj60OO9F200fSw5Biz7eQ75FBESOQkxFY0tGTWNKgEjQR3hK8UpbRMItfBTmAQAAAACjIn80NUGySWNUTGUZbhZx0XCnbVNnYF+XWRlQLESrLzQhxyU3NHBFW1F4WN9XH1E4QzExSClMKXQtXjikOB4ujRoYAwAAAAAqHrsv6De+OAo+0kiBUFRWfVhEVGtIrjPqIKhAYVlLZPtlD2G/WfBW2VmdXIVaDlTVTp9IHEbqSptPMlbjV1VTDksQSlZNKFPoVg1ZxFouX+hhXWKjXoFVsUnrRtZFhEwTVapYcVKGQwAnJSeSPwpQhFevV6xTUUyRPj8w1SfWO1NMJ1dtXEdZiU16RF9A1jyaMTAdsyxeP9BJN08vToxPBVXjXERhgGHZW5JQRkK9NG4yXDD+PNpHS04LUfpPslCDWKZh1WeoaYFmul33T0lCWDxyPGA8j0PKQ405wjWzQVFKbE7sTeRMq1HkVw9bbFeyT7lEhTrjNQUzVTkZPcxINlYzYIZmFGhhZDZdFFMARrE/X0RaS59M10XMOYBC4lRKYBli8FokSbs2YCpzKzUquyc3MzE+UT5hPx1RRF0ZYa5fVlsfVUtKlkHZRcRJUEhbTRRTBlpYX0peQFeTSWE6WD9LSvZNuEznRuE8Bj3KUpZqRHWjdfZrQVoNTBZKYER9OSYj1wQAAAAAcSzCP0hGqUavRFNI5FEPVA9P5lLmXn5pSm9db7dpZ12ZVOJNkkvLTMJRoVSUUvtNFU5MUGZXH11lYINh7mS+bLtzYXQdbR5d3kuhQ2A3wyhVRCta+mXGaBRlu11MXPVbRlpDXHdqOXlxfwV9QXDcWFYx7yESN01CTUQtP15BGVHcXcplqWdHZaFmKmyxd1h/Tn+QdyBraWWPZdRjAWBrXn9ef1vSU95GCzoBMsw4t0AJRRlSTWXPcDBzlWoCVEQ2ljkSO2o0ZTQDRTVRUFQOTcA5BSV/Kr81aDpsT1dgqmcraN5knWWracJnZly1Qug870+wWPNX7U5ORj1PYFmZXf5c8GBmZRdmtl+9UpdBKknsVyNeI13iUgM5ZAoAAAAAnCfuUepiFGgYZOFVyDrODwIBdjxSV+xmk27GcT5xgW1sZn9dNFixV15ZGlqOWGNVVk9VQksqdDxKSJ9JQ0UJRNJFyEZrRNxCxEQ7Qsg3/EF9WKxlU2q8aNBi7lzUWNVVW00+PoYt7jKuNtk4kTemOcY8SUbsUyxeqmK4YYBeYF0FXz1dt1b5SFI8rDvLOKcphx5/GmE3tEYsSr5L/UuKT8RSv08qRqk4TSnoKMwsSCq3HH8iiDy6TS5XE1g/UyBIFD2GNogyMEihV/tcP1gfRyAeNyxCO8k9GUQpSk5K9kTDO70vyyf3N2dO5F6RZpdmD2B9VxZT+VcMW9NWbkzYR0RIklHcVnFZkF1eXVdX9lvFZ0VuT21oZLBTxUkoRhRGqUIGPDkw0yH3BAAAGSOkPOJHx02oVIBVdk5/QCMsBwehHxQs3jFoOto5HzUWPeZDEUqJTxZaZGRhbWpwO23IZGRWNkXxNls05Dz+Q+tAZTnVNv0870EnTMtY+199YV5c2k9qP9Mzbz+cS2BTZFUxVJhSG1bjWXhY5FBaRSg7eUJvVThf014eVXZJJ1BQXDVf5F2jXcVeAF1lVb1LGFKkXWBiA2WCaF1sCnDncM5suGPMVS9MqE6CUMlXxVrnYOZk22TFX2ZbFFpfX09k62XAYA1PajONKZ4+3lHWWwBfX16WXuFeDGCrXKxTSk2/TlZP4kvLQTQ5skDgUWRfzGdFaepiCVgzWrFmrG4ucFFrwGCAVV1G7CcNBAAAAAD2EhMu5ju9Prc31jXWRvVca2fraJJjrFktUrtRsFA+R3Uyfw/NAAAAbQ3BLa05ETt2NLQxqUrKYaNsJW+6aeJd5k+pTXtPHk8ZULVRLFSxVdNVgVQpUmpOYkgGRyVM001OTzpLGk+PWgliLGK1WrtTxVtmZuZp3GUDXCNXZlupX1VgplpITWFCUzrOO2o8szxYQJFV/mK4aZlpxmLlVUZXP2MYZ91i6FVLPS0eqAxKLcNAC0oGTW5HdEaYTBhQ0E4bSIQ9wT1cRTZHw0lGTBNNY1PlVRZZYltYXHhcz1dqVMFU+VNYWCFeEWC2XvFWCEhqPKxA7kbARjZD9kWOSTdKKkClJ14dRDh4RehGoUSPRalPeVh2XJZaClMVSFZCXUIAPAJF6VN0W7parlBVSrFX1mSIaGdjfVaAQ546yDnpOrY+UUdTTR5SQFYWWVxYb1daWDxbil7oYPxgTl0BWMpMyEWCTtRRf03sPMgVHAEAAAAAJBBqKjhKmVe/WwBZOlHARx5AyTLlL9s3HD2BRT1PS1YfVxxSrEjUO+0rYBShAQAAAADTJAQwgjWcNsAyNClqFqgBAAAVIh40xj2SQuBEaEjQRSFAyjjvOCs3ITQ5MLUmJCajNuxNF2OQbURvVm1+Zvxb/UxePjQ6sTNaMiAxgDXTQb1Kj0qAQ1lCGk1bUwJRakSyJw4kbUOcVN9b3ltsVTRMuz9/PDdG/lHUVhxWJlODUJZNWkhMQsFKx1ONW0JeaVu9UeU8zRq7I/BDi1TSW/JZcE7xPi49JTY0O3tIGVSTWGxa5FoWW3dbJlxGWWlUkEsFOkkkFAWRDh8j9TVVPhRAbTy8P0ZIY06zTmlIWkTbRQRJEUSGN+gk+SZKJCYcZQQAAGY6SEsHUa9MqT6ENKswmjpDQ2VHkUU2PEkr9hjEAgAAOS+1QFZH4kX0PDA/fUUFQ3425xtJCR4nMzZKQQtCqDzUMMs36z2WRJpPaVVxVRxVuVR5VVVUCE+IRnE8Ij/VOxY+yki3URBWnVYcVT1SAVEKUQpRBlPPUWZNp0b8PwJA/kbvScpFTzw4NTE8s0BDQC8/mkGfR0xQp1TWUENFZkG8QnZJsElCRj4/nTO+Ml84aTf5KfUT7wEAAAAA5R2fNkU+ETmOJtko7EP/TPdNwEODLtMrLT+7SvtU81c4Ul1CKjX8OYM+3TnbKmwLexkjOXlFTUvMSuJG90XjQZk4CTTUS6tUYVc0WTlZDVoNWjtaj1vmXihfVF5yWr1XTlX2U+tQ+U2JRgI/6Ue6Tt5V5VvGXlNcBlcUU2BTOlkPXIRbuVPwRHFEblRRXIFZi0tJOSY4bj5sQTpCUEW2Rf5Ml1JZUs5NgkeQPCEqHwYDGIEowi5iMxZBfVGrX61mHWfOZBte21YLVLVP1UztUmZUPU9mTFhOd1RpU31OaEpaRp09zTTIOIVAgUN4PJg0nzRNOK83lDwhRZxGP0RZPVwxWC07J08wc0GOVM9gMWU5Yq9YRUvlOgRC9UyyUWdVVlJQTSJOL1eSYQ9ooGula+dljVrRQW0bmCHCLQYy+i3AJigxsD3mREJCGTReJEsFSSoMR5lW9FzIXMNZUVqoXFpgrmApXRdVL1B8TYBNw0gQQVpDMktvTOJJhkLTNqI3AEoYVvxYFVLcPy8u1jmMRIBHMUSXSntTpllVV/ZOVUEWNUIuAzfDOkQ6TTUaLVMmQAMAAAAAWR3IMHND7EmcSPxBNj/sOQ42NTgJQa1UZmJSar5ttmw2adBjLV3xV69XEFq6VwxSsk2BSehCDEB9PlZA7EGRQCQ5jSdNBiwnRD/NTZtVf1fRUrNKuUZeUWVYs1VgSi86lC2VHgwE2StTTpFex2MTYLJVd0glTGVVhFz6XWVYpk3yPbI0IjP0L+ArkiQ5BUYRrygeMUFHsFLbVSJSAUWVMNQp1SuyNthGoFKxWpddTF2BWtdYclZ3Uw9RuVUfYetmamhwZIdceFNMTWRAhDSOMtY1YTXuN/Y6zEKiS+tRr1deW+pZnFekVJxQ8kvuR0NGqEbqR95IzEYjU+tgWmb/Y5tb006YQac4GTJiL00rQi0ESDFb9WO7ZHBgh1hIT51FyDK2GEgmbTUGO2hDXkobTsFLp0LGM7Uy7zTUMzY/l0xiV49bVleCSvk5QBp4AgAAAABwF4cui0JGVXFhT2V+YfxV50BQKnAhZQQAADcYozzZT8JZcFsGWWRaZV2yYdxjFGMiXupR6T/LK94lzCsiLPkuPDAlKnIY8AGnHu43O0TPR8BFJECgO/k/aEEqQJM6UjlnP+FK2lEsV/tcTmOJZrhjOlgBR+s2KTX2OJg6vTijPWlGPFOmWWZafVgoWLBaJlvRWYBV01DhScRBzjiGNIk37z8kSXdJl0MHRbJK9lgEZtJqZWd2W6pGfDfnPo1GmErSUdJWDVY3Tlo9OSFlHMky+zysP4M/8EEJSjtQ7k42RH8ynCujMxlE51WHYt5oy2ctYYFWB00mRnVEmUI0O5c2EzjnOFI74DzoOjY2nC5XIWYDAACzH0MwbzQULjccXB9LMw09pT0lNTUfTBycKdk24kEeUbNbg184YIhfNVvxUPs/8ja2PmpD6j52OEE02Dq8PidCdERxQcA3MigrOHdFdEmuRRpEwkkaUytQBkM/M+gycS8QLgI75kB+Q5RKKk+UU/xU+Fo0YRJnbWjdYv5Zz1OQVkNZFVfYTzBGJ0B4Ny81qjyOQI467SsRBwAAAACkLoU+rEfKTutO10pFSZNHoUQvSUlQi1CNSjVA3DnhRsRXlV9sX7ZZl1FiULNSmlT8WLRcCF5nXVRdIl/BZIxnAmatX0hS5zvSLG0dUig6OzRLPVcvYLtmpWpua3doNF+iUgFPmFNEV+1VYVRkVsBXclGsQkc65THALzUo8xh+NP5GilklZ1NtmG3xZ+1cJk0VNh484kKIT15iBXBedbpyjmcEWjlOG03DTaBKmkfhQSE0fxNeAQAAAACIFl0kDy0oM4g4UEHDTLBSyVGnSohF1kS/Sy9NY0lMQrQ2YDUfQBRMaVKFVvRZQlr5VqJP31HEVt1cEWNrZGVe0FXNTJxRw1X0V7JULVFuTaVNGlcaYS9nq2Y1YfZYrlSCUaRKYj89NhgpmyXgIOMZVyz4QMRNqFONWPBdJGFAYDhW1kVrMDMycDp+SMxRSVhLWyBe7V85YTdhZV/0WxRXYk18Q7AyEyRTBAAAITk8T3lXxlcTUflEHzojNDg6XTm0OVo5+jmCP6JGDFL/WkdeIlvsUCs/QSwCISADMhdzKnc980NJQRA4sipsE1QBsycWOT5H4VhpZqdskGvVYlBTtEC1PnJDbUW1QUowqRQIKXk3wEPQSpdMDUl2PTs0DDWTPFdDtEduSTJGAkPBRnFL71FsWjJbRVQVQ5AvxCqiNhpHFlFOVJBRYFGgWJRgcGfSarpoH2MvWjNS2EnrSblLeE6rTG5EKTVrLZMpLC6nMAZES0tuS9VGGjwmNS9CZlW9YMhjNGBsWURZSV3LXPFSe0EXMLY4rEZWV1JmWmyKaiVgD1L+RclGaVh+ZBNqQmcgW+ZHwUMeSK5F9TkoIysEAAAAAL0dHTAZQTlKxktqRwZBdkDTQrdG8EsbUDhT2FJZTllEK0JCTRlUiVG0Ry9EjFZvZkJsQmiFWUk+GDBaNVJBVE49VnVaHlvSWQ5UVUb4NlQ9g0YvS6pFOkKvRyFRsFUDYOFpqG/fbnVnnVptVUhY61s1XcheuWASXoZVeEt0QzdE2D2BMZEY+hn8Jicv/Dk/RotW6V+UYQVZ+EgOPTJIHVQ1YBdklF65ULBPLldYWh5UlEWDOec58kPjUlRaW1r9VIZIhjTIPmRMwlDDTrRFwDbLOQJBcjwbROVRumYLdAZ5OnVSaqpX0Ej7PD8/zkf/ScNMblHKXMZmCGsyaaVhL1TgQZ02lijUA4Qb/jLURTxOClacWrZeqWXpaTRqhmeeYlRcEFXGUtNQ20uDR15G3UwOUtdVS1chVe1QAUkvQDU5ADjSPi5Cvzw6Moo67UbEUF1WVlpiYy1sHXDKbD1gt1LQXvlqYXAhcr1yMXLXbjBm4ldLShJCJTvKLfc4rEEERIVDND+TKyIG8B21OOZFh0eqRNNII1EfUqhIpTbtHDUCAAAAAB4NMDhST+pdcWNPYStYCE5KRX8/MiszBAAAAAAYINcr2ixpLiw+WEzlVa9XUVK8UDVX7FvkXlNcMlQ8USBRSktvQAM8/C+iHv4CzhhMMxtFak4kUndTM04wPx0s4h3LMOU+e0ELPs5C61VTYydpg2itYuhcK1rHVRtNhTgvGf0BAAB1OudRdlvrW7tT200mV89hymOOXMVKGkGCUD9aql9VYOxdW1xnV9JOxEFSKiAnjj6KS11SJ1I3TWlG4EcYUcBUNlpOYW9lb2VPX6xXhFB7TgxMm01WTTlRn1hhXRRg9l3HVQ1K90QdRRlJ+E7OVv5c0F6/WmRPMkc9TMdTg1ijWPJSo0QZPdI5pDeWMPUdzzheTiFZAltkU3RBmCs0MFMv8CY7FyIfLzBfO8RA50H9RfNNqlQYVTJR6UjqOyclpAQAAAAAux+MLMwsbyWGKLoqzx+cBAAAAADuG8w7rFJ6XvVj6mJxW7lNLkJUQetKwVBQT1VMQk5pVsJcAF7rWy5YAlAzQggywgx3AFgj8jIoQctQs18UastsBmgrXWdS4ld2YB9mIGfgYtBbxllxY3dun3DTaiZghlinV15RDEOXL1gevSBALQI75ELkRL1CkT0NNiouUCWVBAAAAAC7Jd1FY2B4cXV4iHdPbT1WwjEWERklYTiyRElSElsgYOpf/VycWi9Za1hmVO9PnlLhWTBdYVp9UwJbMHDKfTWBCHucaQ5WD1RPUfJKoEt/TrNRlFO6VVNYd1oLWPpOgEmjRh1OmVUXW1lY6EvkPs9lknvjgit/H3A2TmcwVypSOJZPhl+CZhJlPVxTTgY8Wht4AgQM2i/jP3xHO1BPWkZhlmROZ4lvvnard/hvTFtmQkM8LkRjRTlAmEcvUiZZ+1iKV5hV+FLFTIxCtjjyTMxfdWkQboRsMGfPZ7FueXGLbIteD0Y5MlFJwljPYOZfRVksTr9DeTYBJuYEAAATHcdCPlrUZWdnuF+XTuBHaVV8XI5bqVMYRTJN9loxZPtlIF+BV5FVRVNiSsM8ojtDRnBLnkqeSR1LJ1DlUzRUBE8cR+I2AUWSUUxWB1btUWZQ+FUlW3RcBFnTVd9QGkivQ/c7LjbLQetKMlKOWsVcXllhUSRH3zwLN/ZCp1YWXxxhkFwYUlVI2z2pK18j4CrWLm84kU5kXHJfVly9UMw4VCEBKzgx8jHpM+EwQDp7QBFLrk6MS9w9uimeN39D20Z1RT9BfDmlNAc9q0l0UElRI1DRTbJSKFhiXFFcH1lWVIBJPEKmRj9R/1VTVblMbT5VNuQ4KTb+OWZB/E9LWQBakVKvR3k9UztVQtZKNVFVVfFU9U6lTwRbDmIzYBVVgkLCQV1FF0ZwRzlN+lasX1ZjC2GzWfRPuUXqO4w3PDBnMSRA+UuFUvdQ9ErTRQtE50VqU5NgjmbaZVpgn1mMVmtRM0lwPQEpeCxtOgpGVlHyW99hRGNXYeZafFQCVV9WpleJWQZdZ2JmZLxkBWZHafxruGsfZgJb7EkPSaxQelLJTkdNCFJYVi9W7FdxVxlV502RSA9PTlpHXVNZWlDSQGEpDyP1M0xH7lWKYdZozGksZoJeuVodVzJUxE92S15LOFA2UD1WNV8yZy9romlYZuhjfWB0WiRSpU1KSyVLpkiaSkpMk08EVixZ7lgCVvVMQUODOwozGzOSPYJKVVDmVNJbfWUBa4hqXGVwXqZarVR6S0JDIEFcQqpFtUaZSslPhFStVjNXrFZbVLtP5ExLVatVcUw8Rlw8gjdYK+AwP0IuS7ZL7EY3QpFBHz2tMZ0q2SvlPK1Oe1VOV6VW4lfQWaRWnVAwSuJBcTcZOF9RZGAEZDpe1U9tOFky0Eu/XE9h6FojTZVFrD4sO+RKFFcDXKdbO1iFWKJfN2XLZZFkumV5bHJzVnaXcypqwl6OWmVYf1fxVPpQmVJTWPZcSF78WdJS6U1mTMNMYlQZXARiJGHAWchLTEwPX85pSWyjZnldal9BaQpv0W5xaEBeSVcsU6FKfESfQB9Jp1o1Zz1uT26caSFmz2aXZldlaGgkbcxuEWk2WO04WhRhAQAAAADtF1ky6T7uRJlNAFjUW/BYaFB7Q6ZD/VB/WgRc6leSSQdLiF9/aDdngF6/T9g+OjTVS6NV8FXSS7E3twpuGG0vaUa4VvxcdFsAUrxEGUVJRb5BJTlzSpFdeWdnaDJhTFJAVEZbNF8MXhxdnF8WY65gzVa3SwhCvkCkRL1Iwk3/UgxZqFr0VvZRs1NmW1tiwGbzZwZl6l/nVfhP2U5kUaBVS1VVVx9gWWYoZvteMFPtTSlTFVFESNc7+CjaA7EhMD2IUD1cPmAaXRpa61geW9ZdRVl5S3tCJEElRNQ/Fzd0MYgyuDagQjpMKEudPg4hxAMAAAkV7j8oTWZQAk0qRWIzP0L4VJ9b0ltlWRha11/4ZQNrWGyVaYpl4l6sV5tR+kvCRFlIq1B1WU9fKmMUZYVi11waVuhRwUx2S/dPHFGKUFBQ4E5FSFU/UjziM4clSAXRK2JHklNGVVJM0ENBS/VOuEuyQ3k2yC72QNRPxVoFXyBb31KJUE9UwVWyUsJNa0wBSB1FnEeuU7NbeFz7U5ZFNz1wOpQ50DbOOdY9HTqfSH5h8W68cq1tbl+qUdZP7lrwYtplFmRfYFZYT1SYU5dUoE83RO4reyh9QxRSX1rsW3JbWlrpWGNXEFrzWIBUQk1lQ+U/LkGROl0qHRECAQAAAADXFcMzlULtRsNDbUbZWuNkCGbvXpdOl0taW2dopWz2aYFgAFKkS8NLL1KBUxJOGkYSQZhDEz43NY09LUjWT/1UmVzNYthlgGPVWNFFOjFsJi8j5i+9M8stnRtDAkcqjEiYUrxQz0W3MbEpSyYAJv815kUNS51GWDvSNPE/BkrDUuhTA1FQSyJKHkaUOzc7wkC8RhJHXUs6TSdA5gggPM1KMUoZQG80zTUZPR5LzE3FSoRGp0K6N48tEQUZF30oQDiyRz9SB1hSXEpcnlXySaI7sCosI1kDahwGQ7FS4VWFUndTH1mlWG1Q8EalOgw5HUYmT0hU/1cgXNFgamJRYcpgcWLbXT9UI0mpQRUyggcAAKklmSzoN3FEhk9aVixXb1VoU5dN00UqTKpTK1cXU29PLlHmUbtSYVIBU31SpE83RLM2ATbBO9A3EyfiHew0RkP3TbNWi1m3VpFOxEP5Q9tJVkt3SQRFxEBZRDRLDU+gVEpY+Fm6VitPJku1SW9Kb0ojSoNE3DhdN6w81kB4PUozMzK6OQBLy1O4VdhRb0qKQyw8nDYWQMFJjEzLSy5J3UEkO+UwvB4MAgAA1iYjOllBdUh7UfJTEk2rN2Y5ZELIR2FFej+kNlY20TZCN0JDX0uLSZlCnDKPKWwwJDwmPoI+cj6vQdVLW1RPXJlewFxiVzBTbFOUVi5Y/FfMWGdcZ12DWAxZNFpfX4Ni7GPSYhZhP19LWkpVllEvS4VIiEJJRcVNOk80SvNA1DRpLyQv+CxkHoQDRyIIK/8vtzKTN7I+KEhcUtJXlFe9UTFLOEcrR25FiD0/QylFwkXzQwZDOkP3SZZN1kssRQ06gSg0JJUmIijAJQAf/wMAAAAADhJFJa8yOEQyVSJgMGQFZEdeJFR4Seo9oTHzKIIoWSqqKfsnRCdfNwxI5VKYWbdixWzNcaRwUGhJW79QL0rNPi4j+QJjImwpjjs+S1FXx16gY9pmmWa9YfBbaVdsVwVXlVOVTPREHEpzVNVbYmCkZOtmPmjbZitj4F3zWaBYrVZaS1w1RAoAAAAA3g68Ki07aUxQVFdVxU/4R8o2fzOjQFRGOUyGSHhDvDuyNstAI0ycWM1dpV/nYRpjbGXqaaZrvGZZWh5KgDtfMZUpyCewIRMe3y7gN7E4iTBtHm4DAACZED0mFjnZSdtPOFPHVbhdn2B/YSxi119LWSJUzE+jTr5NWk0lT45U1V/mZKVljGD8U9NL8E1JTQ1LbEvKStlIvkNAPbZD80yJVuhcOl9NXTFZo1k5WrJWy04EQDUuyRzmBOYmMj3/UJZdImMxYd5W10fFLC0rYyy/O/1MzVTzVi5YAVobW25WE04yURBZV1w7WdFLNzEDPR1R0FkyWIhOkD/POcMyxyKiBAAAAAD1L7dIZFINU5tLpjgAHuACAADCIf4wdzgvNX0vVjBgPBtNDlcRWkhVn0muOGAqyC2XNpQ8rT+6Qbg9pkEIRRlCMTyROoFC7UazRJZD6EYbTKVMdUpZSdFKdk3zTbZX6V82Y+BjoWCMWuFVc1QcUmtO40WJNXoi5yn8P8FQhF8/ZeljaV53XdxmhHIRefd5aHSpaJ5YREYRRYhU812gYC9dk1OmSDRETEaoTPZTmVb/VhlZhF2HXeZUTD61Gs0IISs/OixE2koDT79U9lyPZKlmkmL5W9RT+VZiWyNam1E6QW4qXBYbAgAAAh1aN59KklFoT7VJjkSfQ/lJBFS0WYdZK1S4Rs01pEV9WhJmOmnJZiFgFlgxUuNKOD2eJ0gEyxywLig2ajT9JfEP2jhJSlxSblW2VOVPHEeeRk5Sll2qZL9kvmG8XlxabGCFaS9uKm34ZtBg7mDtZD5mqGMKYLZfzWaYa5FqvmIwWH1QnFX7Xc1kSGZIY/5hEWBQWlNNSzybL+QYIAKbHFktZjFnMFoywz48TSRZfmAkYTRaREoeKJMWizL8Rx9S11UaWXFg5Gt9c7Vzp27kZUlf5VvYVVRLx0fUSClOsVDzVMBTelAlREowSwYNDP0zskZKT/RQgUzrR5ZJoUojR7tCLUd5UTtbPF7xWWhWHVjLWDhXVFBhSbxACDsTMcA8+EtpU4BT1k/hR7U67S9HLSEyyjbHPhxMHFVqW6FaElTISWhCDjlyMkgtShjxAQAA5CABKn0trCjsJj8vcDN8MVIrcSWRJ8kyikF2TXFUX1yyYTBislsVU9tJFkqaT85V9lmEXTxijmVlYyBZu0oIPVE6EjdzNFE7TkDGPdY5YzIlKVU4/D/YPv07Tj+2RDRHDkOvRM1RolvMXdtaUlRkTSlBciv1JYk0Jz9YQmg+UDS2N3xLLVu1YXdf41UzURVaqlx2Wf9VQ1JxUT9SalPHVDBSyUn1QvhCxEKTPlEqqzbxR/xRo1NuT0ZJSkbgSOVQDVEUS6dLJFuSZAVoz2UtXapVNV62autwvG5DZo1bpFAfSGBGvkR6RNBDXUeTUMZUa1IRTfhKalAqU/dUAlezVzlQkT0bKikvuj4CSJ5MgEvXRnNB7j1tQZdHfEthUMBRUVX5WOhYY1SRS8I+yjgTOSo5BS8JEbAAlRSwNzBHjEoiRWY/nDsmO1RBUUsMVxFj1mkua9FntWFrX2ZbzlUbTs9GvUkYULRSO1LeUM1JJ0RnRc9B/DV5CRoAAAAAAC8HXCtyRDxYAWM0ZyxklVp/Sc82hSGFAwAAAACcHiMsPD5qSRlNWEjSQQdATUpAWSRhz2NUZUFlzmDzVyFO2U2oUqxXD1p8WbdVUE9lSEZBNz8nRSZNwVCYUaVOj0nwSJFFo0XLRqtRelsqYo5lBmYGaQlt13EjduV4+Xj0c0ZoIFgkR8dHJU8cUm1RVUsFQFkw0yAxAgAAAAAnJ8U9ekrlTcBNl1GyWEhdRVu3WN9dC12sVh1OMEEWPJo6qz/bSLNQ51HIToFNH07STRVKJETpQllI+0z/TPNHZD1iMtUvCipUN45QQmE7aUtpFmHFT3IwcS8VSJZWV11NXgVdFVifTqtDhkQLT85UiVViVMdOKkwLR9JGDVGrWGFZCVaqUeJNjE5wUqRXM1xdXHtYaE8/StxP3FVDVS1O70STPiNFKUzFUvNUIFIWR2IzjTd+O4I5+SctGi0QGCvkNE09w0WMTSJQtUwASwpTnlt2Xu5aTlO/XvZnh2rhadhnm2JcWlBRI1BaUWRTKFHrS75A1zmKTQRcSGLaX3NXL0/eSXxKXkmtVjljWGhzZq5fk1ktWe5VcksYORAqKBDgAAAAAABeBx8rADriPmM7rC6TNkhMqFl8XvVcHFZLTVNDUT+YR+lXzWCUY0himGGXaMFy13jod1ZvD2OAWzJSGkRwMuMvNDF6OE41zDg0P9NE/0LmSLhUH2HlZydpNGVqYfNgs2O3YvlgQF0fWBtRS1GZWBFhX2F2XwhfoV//WbFRfGOffFKK7I23iJl8X24lYEpWCU5lRYI5LCX3NepMcVwGY99gGFqYUxZNlkryTglX0FdeUOQ+vi37OiRGX0riTCtN3E64UmJYklxmX6ti/2SXZbxqNXuhiX+Ql46fg1RuyVamTnFVa1luV7tQXExOVzhin2YMZT5fr1eEVQVcvWGqY7RePFjZVeVZv13+XnRe2VwfWLhNZEQsPjU9YTsvQ9ZUk170Ynds1XvehqGJtYLvbvJFgiFmAx4TFCZPMVtF9Fc1ZYlqIWopZEhbw1qXYQNkd2H+Vs1GCEW4SpJLe0ZTQaBDMEmHUnZW3lc8VmVRTEEoLKoFQB7IQMJk0HSYes93w2sjVlZStVYEWV9Wpk33RuZKvlOoVKhMhD5GKfMgVT44UVxZtFovVwxQlUk8Rj5CjDugOe5DnEvfUrtUuVNKUOJM2Ux3Uq9Z2mDsah50l3ifdl1snVVeOso7kUcKU9RallvgWOtPJkieS4VZvGH/YpJdhVAYOsMyQjXzN3lNwlvvZHhpwGrZaTloDWS/W7ZRcE35S1xJ8kTOP6w6MD47Q9lEDEABNW82GkYLUqBT+k0hSLJLCFLZVFhWD1RYT5tL3kq/TZRWel6YXmtXWEwmQQFDnEgUT0tTvlJOTwpLoEZ2NNkuPC60JqcTeSc/Q4lS11k9WgVTD0laRypOvFNPVddVyVSIVWdUWFChR3BBz0qGViRca1vFVU1Rh1RBXHxj32X3YWdZ+FMQVFVSEUv5RTJN0E8oVRBZzlr+Wx9cglk8VshT+lTUX9ZqcHIlcyhsUGLYXkZfC1iQS6ZElEVDUudhbW7kczFxkmTCVJZDG0HlSCBPFFtTYBdfQ1gfTsxM8VnQY7JmuGdnZQxlEGh9aZ1oX2XdY29k+mROXy1TZkhcPzlCXUEPPTk33TqWSSdaZGEyYYlYIkOXLUZLuFwMZjJq5GhcYcFWSVMmXadmaWtaaiVkUVhRS1RFpkauT8pRIFBnS1JNdVNEWNpX41PyS7FCxzeKN2tCJU7uU1BVAlazV4VZbVndWJBbw16yXcRWRE1ES+dRqFZ6XlFjLGS1XrlSWEI2NiU2sTpwOAU0sTaxSHJSpFUYVWlPj0U2MzMsWz8mTFdPuUnmQ7ROnlyhYwJm+GQ6XzlUv0jVP4w48DZfR/dWo1/dYU5eA1XkURhWqlnWWPNSP0OhIrMDqh0HJts5ikjAU35YqVqOWmNY6VQCUshMIEUcQdtU3WL6ZlVjt1dwRdBCWlFHWQ5WcElxQUFItU3PWWVlrGqpaNZgb1oyXHZd5lf4SEBAIkZiTn9UE1bCUsBWOV4BX/laoVBWP9ghvQEAAAAAcjSzUcFf42PBXyZZA1bwWYRYHlF5R9RP+lubYphm5WaTY8ZbIUyRRlFPSV3wZY9nCmXQYZ9hymYpakZsWWvraUJlaV1OVwVc211LXRlYXU8iS2xNXVrUYzpmrWQUZopqX20YbG9puGqqbQZtMWSSU3lIXVlAZhJouGCZUOZCG0tlWf9hoWQNZq1mqWeDaPJm3GSqYNpcSV5lXhFbpVhrWTZboFt2VrVJ5TWFG8gBPjOhTspbRGJmZEhiMl/cWqlcD2JQZAti311RWgxaeFh+VeZS3VEaVuRaG11zYe5jlGJ0XRpUVFDVU1lUrE+ASNlGNUYSQgBB40TCRctJ3E8kVeVWQlS+T95HpEjhThBVnFhoW7ZYLlHES8BR0lZjVptYjmE+Z39mYGGOWHZXpGG4ag9uOmpIXZ1GHTiEMhk4EEUoTtlSnlMSUdhNG0yyR01DdUwfVMRaZWI8aHtr+2vYaUNkHVzYYDRr4m9rbG9gpE2HOEEl8QLvJNgxLDSvMzBElU1eV/tfUmWjZtlkdWAtV1xItyEnBmg5BUzzVa5fBWXqZHVeFU5CKD8DERxWOcZEaUheRMFIc1TkW49ap1DTPkFEpVP+Xv5jI2TWYJZd4F7uYqtiVlzZVL5QMlfwXyRl7mWbZNlghVycVX9ReVDPU7RXQlWXTrRMulESWpFeKF7AXtdi72XqZi1jx1pMVU9YTVsnWqNfYGSeZWxhWVmKUeZKCUadS/1U913wY1JkuGAhX/5eQF0VVCZBPyNEBAAAMSaESIdWmlliVEJIPDolMVwz3UEATJhXFF52Xkhc7lq4XRtgql9kXP9XfFHUT1ZQu02TQ/ku6C/YPqlJQU/wU3BWtledUdVDSTjcMxpC+kqySyBEkDJMMNBE8U/IV6Nbf1y9WixXOVJsTe5JxD/kM7M8HEd5T+pQOksvQBQ/J0lnVA9Yp1KcTqdNqE1JTI1K6Ed0QIkzIzlnSXJYamEoZfpmOGtIbo1rRGVMY39kK2d5aJloF2dpYwxf4l11Xu5cx1T7RJ8iYwIAAC0SrzofU0BewGLsY2ljnWGIW1ROVERRQ+9MbFBUTPNFkkrwT/ZUS1snXjVaVE4PPP09aVhHZd5qfmwjasdjDFrpSwpA0EE3SJFKck8kXHNlLGj+ZfhmumwFcWlwZWtXZJJcLFYZUmlS8E0jSmlJwkiJROw/f0MiTXtXbl3/XXRa91EDSzJVS1+7YWRdil4RapZyzHEtZw9XhE3YTwRRzUvsQY46sTjlOJA09TjGOGszcTlbRHhK4E6bUX5U4llgWlJYllM4UfJg73TSf9OBvXxGdLlt5W03bLJl5VxSUa5MBksoS5NTwFuIZbBqmGgYYPxTLUwPStlNY1RBV/NV1lVNWD1ornizfrx8J3NeYVFWLlciXR5iLmWpZa9k22aEaWdpCWWtXSxY4lTiTZxM11M6XAhfdl10WdVTKlIbXsVq3nGPcfxriGRTYJRc+lRhS25FVUIRRCREWkD/NsgtWTn/TWhbs2CdXlhWdEsNP4o/F0NvQrk9xzuyVBJkYmk0ZxBeF1anVoRWX05vQ5I7/DxKQk5LslKYVglVM1MsVJ5VCFKeSgNCVzopQn1OyluFZEJqTW9ncZdu82m6aJRrlW38abNhrVKLQMMsCCxpMw46WDfuK/khWzKSRWhPgFLdUytTolOuVbhTbVHATzVVKl+hYl9jGV9yXf5foGKtYvFdn1jgVfNPNEvFR6xGkEelS/5KFkk1UZZbTV/JW+RQ9kNyOk87ezq6QGlLs1UMXHZgRmLrYOpaGkwUPYJLEl71aEJtp2w5aAxlfl2xTRpG40iySJxMBVDPUTNR8FFCU7VUcFh5WcJX1lA5TkNUtlorXgNfc13wW8JZW1mfXBRe7lhNSVg/00hjU75YMFwjYllmq2X7XodVgktlRrtDGT24P0BHhFNSU+dKjTtlQihOOVt4ZcNrXm+gcVZw8mtDZeddJ1gmVhFSYk/eUSFXyVXVS6k6mDKtMh01djCRJ9YhHBH8LwdLmVpOYDJexleaWoVfsGCNYjVk0F7xVrZMNUfVSTJOPFMDVhZYellYW/JbTlcBTKk6XDPPOMZFblAGVtJW8lT5T75JSUUSRxZHwkItQU9E60qQU81ZjVl+UoU/8BsKFls+LVJqYHZn4Gl6aIBkAF9QV8JNST/wH/QBAAAAANMgtSZxKmItpi7GNk5D4UsBUSFV4VtBX6Bc11bEUwlXKVwGWwdSyz1QJK0JBjP/S45X/Vr2VY5NNUlwR3c/0DlaPXVFu0nnTJNRmlVvVstav2CLYuRii2e4at5snWcIWqVIhDxNM3Y4UT4xQodHk1PDWtFdKV9PX4VaRVN/RQtAjT1pPrE9azoxOYdFGU5FT9NSVVfxXA9jaGTFYrFi22H3XvpaMlwNXp9e0FkjVhJce2WtaNBnYmgAZgldYU/vPmwy7SNPDisqgT1wSv9N9UzkTSBUA1gLXVFhUmO5YdpbtFQLUxNTg1EDVTFYUFoHXNtcL1uVVg5ULFfNXM1gjGJsYeFbVlK3Sy1KalSnYHNnZGceYC5UpEvNTtNZ/GLOZa1iEGLlYntht1n6R1gmHxbyNwhNK1VCWvNdzGOEaUVpYGVQYjxiM2E2XQBW+EooPoNCd0kDT2lRt1MPU4ZQQE73SbVFsz5pOdA0lDB6LI0psyULHJUCfh53MndD3kyhVB1XY1SzRUQx7AS1G+42Uj/7RE9JW0oGRME6yTdbRSNTvV18Yrxfm1SoQrI//UW6RvBCxz03MOlHilapYrJrU3Aob95q1GOsYlJntWngZ5djcWHhZHBo22h0aI1pBWkVZwRka2KcYVxhuWSyZmZoe2yHb3Bw1W6navxidVkyUPxJ20BmOxk8rkpDVzBhgGRvYCNWukblQ2RJ50uCSVZECEpzV85igGa0YmVWrT4DQ/FPpFyxZo5sAG2RZ4RbIkpHR9FNGVfiW5xhJ2nlbeRuqmpoZYhkEGPYYGleUWG1ZLNluGIpXBJUaFW8XeBiDmG/WN5SDl6PagxxUHD4aCpcf1K0VvVVOFMWUu9VzllxXXdcqVVGTCJIlVESXFVfil3lV/1N1UXeS2RYJGNqZjpoGmoJauBlJ15eV8hYYFwgX71gJ18cXopfUmEzYe1dQlxxXN1bdFh0UW5PNVQVWfJY3VcJXLZgsl92WWZPBkunUBhWp1cfWjReemjZb2xwMGqgXHpHGh/8LEdIw1XQVRlPwksAU4VarF5eZBBqp29/bnFmQVzhU0BPH0xgUA1UPVVVS7g460DwUQFaDlgiTPU0Axf1HmU5ZD1gPHI5UzR8Mr0u4ShsIeMraz2eQYg7mCkAJOFDBVqYZMln+WYXaPNp+GawXklWrlLSVHRWMleBW0lfSWKbYktdCVBERU9Hv0xTUF1PylDPVHRaM2OzZ+xlXGDwWLpYWF77YuBlEmXZYUZeyVmWUcdCBjFIJREvYTe1Py9JqU9oVodXlFRKT7VEp0mIWMxd2FkPTixHmUy7T9VTEFWOVgFY2Vb2UWhNKEueTF5WhVvMXENce1sIWhFablzNYRRkTWUDZs9m92i0aZBnJ2IdW/9VhFXAU4pLmUtCTudO6E5XUpVZxFxYXoBgQ2CwWlFSoEv9U6VfTWiza2tpRWMEWHxPUlE8Un1KNUQAO8I9tT7LO3g0IiggNeI5TTscOOQ250sZWYtdq1t7VABTN1s+ZXJqf2kIY2VaMFuvZPJptGniZMBc91IMSDkl7wNaIjpABVQUXVxdZ1QuQCskSSjUNkM81Un3WF9gR1+EWEhQME1lUANT+VBJRqgzCiq2QjFRDlecVr9SlVLPVCxThU1WQFEreCSqFyACoS3USY9Vt1qTWfNRj0SEPi9HNVGrWh1h+mX9ZT1jw1xIVWBVllfVVjpTEkgyOwU8jkF9UC5czl4HWCJGriKlJI8tdyyWIr8Deh3kPQNOn1fMXDxe9VwLWKhT107sROpNw2J5a7tsimk5avdqVmxwbDhrEGpVZQ1ZJzvlKW4qbzVfRy5NgksaSERHnk3tUABQkE0vShZCGznzPoI/sDNgIY8h8TavPDVHY1WKXx9oHmsxaJJg31cpU59PI1AnV+Bde2KWZMlk/mIbYqhlyWjjaFRkAWQ/Z5trQm6abxFubGvVZyphPlvUW5Vg8mYWbN5r62WkW+ZTx2LWcAZ2tHL/aRxnbGlUaIBlaGNGZblqEnBKdAJ37XgLeGtyKWuwacppX2bTXDpVnVaMW7tgy2mqbRhtcmqIZ7JopmtTbcdsTmmvYqhisWrhcoF2hnQcbtxjxl/wYB5iOl/uXJBZ2VD8TkJTF2DEaL1qj2hTZGFgXFxpVMZJuUFCP68/AUAxQbpHtVM0VuNOfEkCTXNUNlaLVpxax15bYU1eQ2SFbQ5zCnPxbjBqz2nPaRhlWloVTYg/tTteQkRFxERQQldB3UeCVwNjDGm4audm3V8GV/VRj1FJVm1aJV+3XQBWoE6bRb1CMUWnRb9J5EyAVTRf9mPHZgVoZWhDZBViZ2hibv1yanQfdUd1PHNrbmJmNl+XXD1d+1yXVndQH1U0Xolj/WbwaP9o1mp3aj9lol1YU3pOWFF5UGRGpEvhW+5kYmdZZBRbAlPVVqldAmFOYZ1jsmfUaQBnNmFtX4RgAV+HXrRas1R4R9Q5gkMMTJ1Nr1AiVpxeqWJ1Y1ZfF1mfVXRcG2Q/ZqdhxFmVTMw0aCnvNkdGWVISWz1eNV4CXqVgwmE2XkpWh1JkU/JYymHiZ7Rpm2caZehmTWfMZBBl7GnObVVv/27Zbo9vim9IbXRo1WBnW85XoFEiSoRHHEmYSW5N3lOlVWtO6jv3GQwCsBoqPqJL6FDrUi1QdEukTwFVWVmNWENVz1cIYMhjKWMkYZlhhWJZXlxSU0aMQ6lEpFAfXXZik2V4Yt9aMlLIS+lJ6EjsTMBMWUu7SWVOHVmfY1xpG2kNaHVmd2QfYWtZ1U1UR7JCAEcOUy1Y+VTUTbtHzE2KU8VVUlaxVL5VUVknYqFpfmu/aR9nuGTQZMhhjV/sXrdewmF1Y4Zkl2CEWYJRrlAgVBBcvF8RX2JZ4075PYshuTJBSTZPXk2UR0dFTkDEMs0V3wEAAAAANzLNTc1Z/1t5Vd9JrkfAT/9WyVe9T2M9SjTZNx46KEODUYRbxmF3ZF1iIlvRUg5KykFxNeE1fzFrNg89ykXoS4RJwUOfQTFJoFLrVERMIjrtODlJzFS2WLRWmE5sUQZd0GSYZZBfZVGvQoxBxD8YQ4ZJPU+vT7xMFkucR6lIDEQ1QldNyFcJXS5cB1k4VJhKGD+FQmtLc1P8VipYAFhdWYtauF0bXmhZv0/TRu1DaUQAR7dMllPBU7tM5ENYP/NDyE0iU9ZSJk/3RrpDrT8JM6gaTzTEQeFHr0mrUZJZCV2PWUtOIjTOMBc0kTLGLDknfh7iAQAAAAB2HvMz+kogV9har1WhRXoqkAMAAAoRnTkISUpY0192YtZeAF/FZG1nOWUSYkZiSWEJXY9Z91IZSAZEf0aUSjZRXViSXjJgUV0UVkhS3FMZWjdZ6E+gPQIkCS5vRX5WqV/LY6JmjWchZRVeiVB3SDRFvUn2S+ZPDFUgV2JUm0alOv074EtvW/NlpWssa1Rm2l/sVdxO3kkwTU9Y1F2VXW1Y/lQcWgxdNF2MZOdrXHBgbAVem0kqTTRUYFtCXJFbRF+GZJFnAmVpXPJO/k8fWL9bSFdXSts1pTg3QZFHjkRZNwooPStbPEREZUc8TBZSoFpYX0VflFdxTKZGRU1lV7hbpFtDYORmgms9acBi71pkWXRYA1FURwlDBTl1PwpECkubSzhN/lZsXjdfdV4nX+peg1wNUzZHf062WV1dj1uBVfVN6k/JV1VfE2ADYuZhjWP8ZGRpfG+0c2pyiWtHZEFjpWTBZMdhW1o4SyU7EEHeRdBKd07GTWlSyFcrXXdhH2AtWd9MRkX0PdJQ/lgqWVxVY1nrYt9nn2jYZsxjYmNvYmVivWIzZERkaWXGZFhiemBzYWJeAlWrRwtGrkloT9xXEV71YIxhAF4fWjFZ/ViqUypJ5zcsN7U+Q0uRUw9Y4VjKXnBl32gIZRNnHW1pcUxwKmZFVLFURFm6WUVX4VXnU6tTDlKvTd5H90d7TPlSrFRTVjxZEloiWlxaIFrUWFdVqFD2SXBEXUv8Wp1immI3WSZPBFCZXFJlmGesY1hYyUouVehnRW8icbFx+3Iodk96gXw5fGN6G3fLcuJu4GivX+hOGESjTY9fQ2ZvYy1Xb00aUx1jgWsabslsxWikaXlt/G49buBqVWe4ZT5owmt8bCJrG2lkZTdjumckbbxvgXBEb+NqF2PZWLZQgFLPU1BW1FQ4TipIq0kyUh5Wo1U3UzRSHFU5W7Fig2cQaFtmU2IJXmJckFOeQ982vzc7O9c0ITP1OHc8UDjLKyQJPAAAALgdqjunSbBM/0W9OndD+1RaXyVh31uaTiE2oDPFR5dRBFRQTo9ELkSKTBNTJFVwUUtKgkctSVZNFVDoVgVhQWfHZw9lg2BPXgZe3FnqUqhQA1NKV5FZiFn2V+lU+lK6UplNHENwPItGKFToW2piDmdaaRloKGT9YBRh92IfY85e91ZkTUZGr0kfVdBdcWGIYJFeK172Y7ZnS2psaqloBWWHYFZZL1SOUBhQflNTWSVfj2OAZWxntGfQZ2tm3mVqZdhi11tGUqpQFVi3W7RbHF/haQhy9HWrdORubmbWXXxYHFkuWW9bU153YIle/lfLUQhOJlJpUmNMv0hGUq1bll//XB5aEVz+XG5ZRFVNUbVMLVR0WtFazF2RYuNi4l23VFNJwDoGMOMk5CPoQjdSXFd4VJRNs0xbUChSJlD6TBFGtTc0TE1brmC3X6dZikuKO28wCSQGLlpC+0wUU+5RPUrTOv4wBUhYWqRkEGa2XqlMHjKSDHYAjAduMVNFf0/+VC5WHFTjVGtallwsX2NlKWz1b+JyzXRgdLZum2XDYgVkGGa2Z9Voz2jTZt5l4mG6XwRerFy0W0FXD1gBXyVmj2gCaKBm8mUpY0hbzk0POXovmj5zVE9hUmnNbuByF3Vlc7JsM2PMWj1XjVUUVe5PxE4XVZRY3VfUUMlG90VlSJ5JMklHQCEzoEHATLdSeFWiVpFWalfKVAhU6FXvWmph/GZOaLBnAGVmXoNPxUdhVJtdjmA6X4ZaSlZMVu9YU1vhWnhZZ1kkXwloOG3hcK1x3m0kZ8NfO1vaXGlZ4VJqStFEXES1RWJLT1HkV0JfU2eKbJZt+GhqXIBO+lUdXsJmQ21ocNpuxWxPcJh2e3jCdNZqWV/EWhBYAVtSX3NiBGN3Ya5dHFthVohYv2DlZiho6mPgXzZgB2ctbAZr/WSuW3BVblL6UFxRFVaFViBPJzw/IBkuhED7U5phg2gxa4xpGmbBZWdnUWn1ZwNmu2L0YR1jHmKUXtJVBEvwUNJTPlevWGNiIGrvaxBnblx5UAxKZk12T0xRtVWgWHZctGIbZ5xo7mRLWsNQgE6ZUnlXRVVATMhXzmfWbj5tZ2T+YMlmJmtAbD5r/mZbYSJVskoMSc9IbEBOOTNBkFDwXJFibWFkWApNeltsaWpvXG4JZ6RZmVFRWQFkDWqzadtlbWLlYOtczlHuPfwyWE5EXbtkRmmLa9tqXGliZxtmP2J/WYVJ4C9tJU0zmz3vRiFIpUBlLhodLTBkRUlP300cQWwnsygERjFc2Wi+bLhqOGipaNRpF2ilYl9ddFkZV/BWd1duU45I6SrzAV8nJDezN6IznTVDQ6tQ+VU5WxNf0WDxX3NazU3IPpI44kBgSyVQw0xVRIA3HRqjIMhOUmSBbUlvKGujZiJrnW4wbk9qlWXfXTxXAljEX+5l6GVTYa1aDVOET0dHaTZHGsIo4kGWT7dUHlekV09YrlpyWM9WC1hkWWFXMlSAUoBT51BQT0RPLFN3V6RbUV2kXlBeHFmgTCA9Pzk4PK46HDcINHAxKTuFPwpI4krTTWZVJ2CoZkVpYGUSXAhSxk2fTNlLyUgLQlc4hCpqKRo7hkZ1TXtQ/1HgUhpOvEbcT3xa019VYcFeAlxmU69RnVMHWdpcb1xiW8VdGV/9W/hRGzyeK2E7kkRRTzlTRlIzTdpCf0xnWJ5dYV67Xx5iTmLqWbFHqEJJTK5U81VpUV9JZEWDTk5b3GFpYgtc+FAXRDhGfk8PV6pccl8ZXvpcMWEKZ1VnYGSHYBFlgm7KcuJvimUOVQ5KjExqVstg3WZ+aslqMmbiW1RO20JQPvpTiWNRaYxn4GKeZF9rq2woaIFeqVYJV/1b11/qYcpfsFrOUnRNpE4BUD9NwEhwRbxHqlBqVXtW/lSnWidkhW1xcN9to2UNV3ZDkj4rQkRGwVUzYudnxGe+YShVzUOROU1HsFMsWG1XhFWDUjNQxUdqSqNf7mw3cRZtfGL2VeNUYVt6XTdgjWFOZApkNV7CVAtX0Fp1WVdR6EIGNqBC00lhTdlOjExgS5xPkFOwVnJa2lo8ViFXkVcAVjtPcUBMPFBKhVYUWz1byl+2Yopj/GTfZBdlo2gEdJl7wXwsd1htY2M/WiBdj2LaZDhh0lOqQ9M2HzL0NrZKwVdsW+NkqG9KdRtzmmcCUZQzsSCIBAAApAR+ONxMWlNCUoRR5VOBVkJa4VxnYapgSlzqWMVWhFjhWepaX19kYr5iyGPVZFRkd2BdVvVBfDLXPUNSoFw8Y9pmfWeWZHNd31a1Ua1IzjwkOc81ZDpbQrVKKFMLWg5eUlz0W4hfl2LWYxxjIWBbXQ5XS1BoSQBJTEvhUK5VqloOXH9enl81Yaxk8mUHZrljhl//WCtMWDyeP8lOY1swY5Nl3WN2XutYLVqvX+5iqWQoZgZkbGBjXUdd/lvOVKpFTz36RAdGKEOwR3pP/VNYV51hZmnMbppxc28naeJhMFliTo1P6lcCYm5pXG24bj9uamuRZUxkoWW6Y+1cHlbJXIRnMm0Ea4hhSFCzQvFFdk5uUVtQDVDATnpJLUJUNkwreScJIpEsQT4KTmNVhVbjVPdUA1lLX05nWGtIaVte7VDDUYJUY1Z0VBJNuEsUUeVVaFeyVkBY7GAPaP1rum5GcNduXmmPZyplgmD4WMNQxEWIQS5GN1BbVQBeBGdAbDJs32iyaxZ0nHxZfyB6OWrrUPFHS1aWYE1ogWsXavlm4WEZXQ9cO14qXuFfzWEeZFlmxGQ0XllVr0wFR05BqzbOSIdXiWPdbLZwq24/aWBjS19CWaxgYXOIgGeFFoGgcxxgSk/7QbIxIiZERqNfUGbtZitnpmlTa8lo2maIZzFn3GfDZwprwm0zbdFqX2itZMRjp2ZRaCFl/llkU0lYO2AMYr1m+m35dCd4iXYRcgVrZGhqaz1tD2pkY6pcOV7mZgVrkmjEXwRZH1x7Y6RmF2mZZ3hlZ2I+WklbU2MaaoxrOmZOYCxnr3GmdYhyAGiiXs1fb2OXaXJvlXNMcRRqsVqIR+Qu+iAfKcgnozAYP7pJtkzcTRtMZEhASXpMslSuWp1eRWORZkdnwWOVX9Jj5Gg6aZZmb2HwVuRQu1hrXZZgk2SRaUlvCXFQb4hx53SadRtwDmPrVFNUiFc0XtFlzmt3b99v32wmZ1dfnVQhUxpcuV8RW8dXcV6rZUJmnWAdV2dO7U+UVlleXWUYZ75kYGRFZFNgclyhW3pa3VcOUPBKvVImWrFjCGwqcMRw4W5bbFVnfWDHYjpmUGO+W4NQolB7UoNTY1J7UmZXylf2WXNglWXRZmhmimjPbn13JnwhemlxdWOtXvpjOGjCaXVnHWFvWJhRH063TP9FnUSwRTFJzVBIU81QWUviRRlGrUVQS1hTJlW+UiNLWEbSTNtZzGNtZ4BoEWjIaalqSWntaPxoj2cIZk1h31ouVDFRMlMWVv9a1mHTZE5qOG3ubaBsrGqKaW9qHm8HckxyhXHpcBxxQHC0bd9t7HHwcf1rQVxFSA9MglXyWw9b31NpTdBSeFgGW8pblFxwY99whHZ/cwdqKWa9bSZ06nHLZrZPvzzQOvY+MT5COydGa1VPZLVy7XkgeXJx8WS/X2RhCV81WAFQrEatP3827zPLPDVT0mCSajBzCXeEdF9qc1WdTTBhgW04cZBuPGdfYHxfvVl0UbRS2FyjZUxuMXJqbwxnYFmHUjVSY1F2TstINkL3OoM6GDsiRB9Ni1iyZM5ujHMMcr5nflBWNy8zQjdlRdxMfUx2RfxHaledYZ1jJ10KTrBJNVKTWIJY9VOlSMQ7DjoUQHpEw0bjRo1ETT7hQ/VRd1lTWsZU/0u8RjA/pjhyRo1QYlMTUTlTfFj8XuNicmUzaFhtj3CebUpmv125WPRkLG38bTpneVxqWexdT1/sXKBaXV7lYX1k/mfjbIJyXHKQa5FeMEyGPAJCKk+NVh1ZS1d8Ul9OY1VLYFtmt2YsZ6pnlWfxYsNfh2EuZr9nTWWfX+JdkWbMbaBxiHAAa05kcWCDXFVXj0/VSPtDIzfFKDQ5Rla0YyppU2s/a/ZoxGVwZYVn92yRcGZvxmidXhZWzlvmXUdc3Vb6TqxAnSI2AwAA/RlZOZRSj1zeX7JcdVbJVfpazmV0bbxx4HDeai9fqFFASrpNDk83T1tSY2HXa99uAGr9WlxEfEeEVRhjAWgKZpdhal8gXJNVkUmbMHsWZi0zNxE/x0HNQoNCO0CWP4FD6FPSZORtAW/QaHdbKU/HT2NSw1fmZfJuMXEpbQJnY14aVl1Vnli7XVFi9GUpZRdhMF3jXHdcU1dITYRMO1VXWs5a6VOtRew4sTJ2P8ZP5l63ZWtnrWWXZhpp32gVZENanFi0WdZZKlHKSvJGfUP4UCddVGGAXFBSyUoSSXtI8UM5Oec9D0wtVg1eOWJcYPhaclMvSJlBL0JNT0dY21peVc5L5kPmR+1Md1BFVRVaimCdZnRnMmSnXaBae17wYldk+GLKXWRUrUmrQrE7CEXjT9ZVMFkRWThcGV/GZxVsMWtiaWRnKmRwXk9WO1LrUM1S3VWtVJpafmSTaqRrWWpoafFnvWNSXk1ap1oAWHpRo0xFTT9ZtmZ+bltyC3SscspwlW3TbKlrF2nJX1VaRl78YmBk0GJYXzVai1H3SCNQ0VjHWABUUEYoNbUxODuEQKhITFNkWp5eMmLnZO1mf2jdZe9eu1c8T5FK1UZlR/ZS/Fr0XRdcuFpFWWtXqlVXV61fzmnJb0BxwW4maUVgAloLVCxLWjunOORITVaoXF1egWO5aAVrYWe9X0dVXU2JSGZJ91rdabJxO3QAccZpt2RpZchopm24cAlyonJlcyNzdHIqcExuv203butudG6raudjR1vSUYpJk0q2UktXFlvJXDxcOFY4SeFMXVpBYh1jKl6GWS1blGBzak9xNnTKcVRooFfKWaRkJGiLZF5YXUo7UlpeH2VfZ6tjGV2TXw1oy25Jc9V0sXNccZhsjmbZYOdi32nPb2pxFG1vZ2hkmma7aLVoA2TjXXhX+VJQU51OQEiEP5VRk2XwcWN2MXS+bFdetkvcN9M/hU+7XYBolWpXZzximWF5YlZfSVh/UgxO6km1RO09g0IFRrZIsE+2V7RauFmuWLVXL1X3UXhOWlBvV4BfwWTUZs5m+mT1Yuhe+ls4XI5cpV0ZYHFi7GS4ZapoAWv5aqFpxmZgZOBgE1/fYT5mpWefaMdmkGEjXV1hWGdmajxq/GcbZg9lHGROY3pjFWTyYsNg0FyBV6FOFD9SMQM2f0fEUAFSxFAVTiRZkWTYZsxllWg/bkdydXLrbn1qPmQIXldfBWMaZyhqpWrEZoBgY17rXV5aXlDIQENGk01qTdpNclSlXs5jGWSpYhlka2kmaZplCWSHZH1mZGX9ZC5ttHRVdtdvEWSDXNFbx129WwhUxUkFT3hfe3C2dip0eGkwXUVboGRGb392jHhBd91y8G0kbKpqt2ZRY/Zjf2f0aZtormOPXcVXu1YPYOxp93LxeHp6B3c9b4Zkt17uX89iPmK1XFdP7UhyTx9T5U+URZ46WEJlUKxbLGIbYhRddVepUYhKrUwkUTpWL1gFV5BTN0lOQ0tAuka9TmZRIVhRX0Ni62G0XiZa8li6WJJYs1ZeUJtFUkLDSepJFkTyPg4/HENlQgZEekiSScNJb0auRKRAnkBYS2FcTWZUavBlEFvgSnRGL0ueUZRWRFmxVmRS1FecYGxjTGCYWHFUmleRW19gZGWRaJVoOWevZN5i2WGgYGtfPFqpWXFjjW6ucmtwLWnjX7xch1liUNtDgUrSVWFVK01sRE9PoF8Ca99vg3Hqco11jXXlcQpsPWaSYgZgAFwcWkJZ7larV5ZaMV2KXmJeNWGsYaleNlimUgxT4VZoWnRZdVqrXzVgmloQTqVAlzs2PylHDE5FUk1R5EmYPJIy1DfXO41DIEjbTE9MGkunVsli6WjoZfpaBkzTQK04pTSyRbhNK1KIUn1S0FXBWkVgZmQ3ZSplF2LoXn9b2FVMUw9R6k9qTZlPEltiZvhra2wraD1g4FYoTNNBvj9xShBTIlcwVc9Uu1LgTk5OxlQ4XCpgV1x3UgFI0DysPiVKsVdqYJtlc2jGZcZgH12oXsFhVmB7WpZTYlJXWyZjrmdBamlrPGwvbeNsCmtIZiVdI1PzTnNUEVhdWGRVtlPaVCJXIFpIXqlh5WScZVVlnGXRaJBp4mZCY0dl8mTZYQlf1VtLWH9U0lEMUnROBUl7SadR9VfdXZ5h3GPdYnZg+VjCT2pKc02MW05nSG2ba5Rji2BSY/VmUme/YjZcR1MlRJs1MTY2SOpWH19LYUJht2ETYTFkMGgVcGl4I31vfvp7y3UTbGxcUUzCSBdNQVNCVstVB1LJTOdM11CGWfFhNmcOavhqOGm3ar1udXCFbx1sDWYRYNFdmF1SXO1aR17WZ9JtN2/MbnVr0moFbo1rS1/QS7AyWD1GVH9f4mOcYGdbRFphYjNnEWSGWNlIXlVcYmdrAHDKb1tsH2uJa61vtHVCfdGDroSEfiVybWYDYJFWDlh2X8tinWIiXW9W/E82Rn4+E0GHUoJf/mXcaDlsaW4Gbttpq2OnYHFlYm8deL9924ClghODkYCbebhziHAxbPBk92HWaEVwKHNyctVtlGS1WfpWT1qeW0xZMVr+WnlbwFq2W7ZZG1HyQfA/pERoTLNXCWz5e/CCqoAodwtrGV4FUABO21IaWv5eR2CvX6BerVqSUnhI+EAOSIlbrGiMbfhrX2WsXgdeol7YWQJSsEuZR0ZWqWuDdct1B24KW4FLGE7nT9ZValxGXs9dcVndT8BCbyJyHIxIFF5gadVtw27RbdtqNGgyY6ZhsWLcaFRpt2ENVWpTz2M7a5xo/l06Vu9SXlJAUENSFlUBWThfHmeSbcxuuGz3aP1idlnsTFU9/jkZSXtQ61FZUjdYWl8UYy1j9GJAaQ1zLXm8ech0jWu7XclNcDTRLyhGuU89U1RZSWG7ZyxnI2CQUuhEDDtROQA/y0WnTyZZMls1V/VQf0owRnBDeEbtTZpaymE5Y6BhfGEZYbdeqFrmW8dlCW27baNoNl4oUQVGJk71XR1n4WsRaxdl71t8VBVOfUzxUTpZ3Fp9WNFYfl1vY0BnGmetYpBXtUq8QHxVaWGHaplvCHMKcwRvRmZkW0NeGWsuc0d2q3WTcBVsM2s8asRnVGDgXNFcjGHkZKNnh2n3aw5wPHGicox0WnWVcvNteGh5aI5o1mXyXo5U40yjTilVSliwVxhX/VTtV4dtSHwagnCAkncvZSBU2lLAVehY6lkhW4ZdF134V+dT8FHNV5ZfN2jGd7+A4YD/eIZnXlJFVZxg7GNoYkFeUlmDVF5Tb1mpXwBmH2n2bcF4woSUi7eKZ4Fhb31loWoTcWtwf2ksW4BIWTCRBMM0Cks3V/VbMGezeGKEL4eUgI1uyVPpS2RTx1MHTnxHTkBFMSIuGyx9SLVhvXMnfjGEIIcQh/qBLHaeY1VZHVpIWyJaTFVIUYNXamCiZIxkFGSCY8dh42E7ZQVtlnBlbIRe8kesTFtVwFliXKRg1mP9YtJgnV6cW6pZKFuNYNBlx2vobuFqEWCTUrlNWlJXVwpdQ2BoXphZSVSxSQ5HVk1nVWZcBmPHax9wM3PKc11xlG6ObOZmTWB4WjJYTVu/YbxoA21+bGZk7lPQNENB6lpBZ8VpK2W6XE9U6FmJZa9p12i0ZBVe4FJpSItCkT0dOyRISVJ4VQtbpWDQXy5aL1PvT1tOlEwhS5JMJU6ZVQBgUWZEZgteUEymOG84LDoLR0JNl09SVAZYQFk7VDBNhk3zU6pWGFgcWjFeyF3sWQJPCEB+O/RHJVJzWWJddV47XwVkumaPZONcCFDdOuE3bz4yVetiKmmZaxRqoWEKVHdTBFZvWIVadlvvXUFjlGXmYFhUh0g9R+pFhk0kWYVj1moLbWlqjmRZXAxR60pKTYtLzkRzQypNH1LVVeBcCWWGaDJmrl+0W7ZfuGSIZt1naGidZgRiN12zYlhsLnGwbxtp8FvrW+lfMl+PWJBMTTZeM2s7qUFdQsQ/YUStSIRH/j1hLY4r/zwCR+RJoEV0OmMt6iiWOHFE+E4PViZfi2dJakZp4WWMZZRszXEVcbhsRmYyYF1cMVvBX9Rly2qXa+FnNWBjVDZB4EL3UkBfG2LlYPVdMF7lYDNgJFvVWHFhzmUjZkplcmf3aM9o9mZsYaZdimABZiRqWGhoXqJGzC0FQTVRTFlWW2NVa0mMSqtdV2rkcNJx9W+jbVNt0WkmYMBQaErdSVNNBVafXbBgC1uyS6E/YUA5RHBDrD5POg9HklBQU2ZXuWDmZRZopGkWa41roGmEZB9kjmj3akps1mzjamFjRl2jWq5XrFTYUnZUHFvzX+9gHVtaUFo1NjVJSHVXPl6BYXVh3l+jXYJcOloZUepCLCdSC2YAeDd/ToRbPWO/ZTJl+2GpXUdadV2uYJhi0WINYwtnoG/JduN69XnndUdzQHI+cMRqX2LiXl9k42Y6YuNVVUpQQmg6+ED2Rd5UpWF8aJ9pPWjvZ01m1F5EWZVmO3MWd/tyAmm6WmRPXFV2YQJo6Gd0YkRaMVQiU/1UeVcIVzxT6kzyQRg1NhkPLsY720NlRlhNGFdoW6NZQ1GqSeRQMV1+Y59kl2NhYx1m1mlsaWtmM2sUb0NvmW2PavFp8WhOazdulG86b4ZqgGMTYFtmi2/9dHh0y25IaFBnD2fgY/RfLV2wVu5NwVbFYlhpR2g4YVNYzU/7T7VXZGHgZslmUmIaWKZMW0eEUchagV9iXhhXAk8ITntPNlZQXX9ig2N9YaJfc1+gYgRnWGjBZKBYYUD5NDJIxVJ+VUNSh0/+TadLYUjFStZXumEqaXJtc3F7dBhzVG2iaYFnKGZZYb1YTVFtS15K/kt9St9NBla2XOBd5FiOU2BSPFR8ZZpwLXYedd9tt2ARV3RUoVZ+WRpbMFr5VgRThFQ7Wz1h5WBKWuFPNU26TgJQ4U8rVG5WmVnUXwZihV6JVlFPgkvRSn9GJz5pO9Q8wENdTjhiWnNTfHt9oHredapz6HIecSdvqWuYZ3tj72KTYZdh8WNsatlviHHGb31uRW0YbVBrC2eqXWlUlU1DRQM83z22RYBQXljlW91ahVttXpdfCmEyX1FgA2OCYpFdy1J+UjZVAVZqU/lM1kbrS8dVuVzCYIdd6lcdUOpLIFOxXsxlt2VUYLBWeUnhQcZB70hBTXBLn0amRcJNUlCfTrFMt03lSixPGleSYBJn0GhVZYNcWE7gQnI7/0OcUG1Xe1ZrVz5Z3lt+YMZerFZBRtk6yUtGVtNWDFGERsBAiz0vNCgpZSYWL2lAM0k1SAJG1kguUm1Wn1MGUOxQtlWmW7Vd416YXkNa7VYBVyVUeEsFR/ZLVFU+VYRMkU5iT11GrD82Tm9gU2pxbFFp2WMqYTlh/V65We5WTF4lZwdoS2GjWvZeD2fxam5owGB1VeNPGE2YTi9RjFZAXB9qwHUae0Z5LXPqbp1va3DIcHpuQWo8aN5pfm73bgdqJV9AV2Ba3GJwZ0Bnt2WjZWJoYmmaZohh/WEiZ/RsHXCdccVuMmoqYxlX/U0UQGY84EN5TvVW8VlaW5tZ8VS6UCRWoV+zZiRqBGuJaVZmEGGFYidqh23Vag5knFx2VbdbjmWDbB1xmm/zZy5hp2V3bQRv0GkdYHhVYVHYUbRQNFCSUp9awGKvaGpq+2g1ZNJcAFQ6VX5ZtV0AXhNbrVLjSARCOkJOSf9VGl8LY1xgd1xzXc5lP251cmNyum2sY9pbPlbCXaBnaG0dbE5nWWHaXmBgIGKiYqpjIGM+X9BgQ2dHbVBuLmilXfNY+GBhZzxq2GkFZ5VjS18tWX9YPlxBXeVcNFw0XOpZ11L6U2dcH2Q1ZXlg2VSZTQhTuFiKXGdeRF8GZu9suG6var5iPF3eX/BmVm2Rbz9uV2iyZB5h/1mMTrZI4lQIXXlfm13EWiNa2FuXYGZkXmbSaABpFmQCWtJd7Gzvdkx6R3eScN5sMmwAavZhT1qaXV1kzWnebNRrPWgaZrxmxGbJZMBeJVrAVpJZLV4nYuJhfGDtYf5mB2tlaiNl1FoYWf1isWyrcuty5WwYYadTakdlOLM+Mkt5WWlelln6SHY/QE01XgRqGm9XcBFxQHGObT9nNGXOZtll4WCBXR5bmFv6YCJoGmyCa0RlsF7LWZlYbF+yYzNnx2qpbOJtRW6nbBxnQV+2VnFSUlXOW91cHVrwWKJg6GZ6aONm5WBrV7hU4mJia8Jra2SuVPBAGUVHT5RX3VtfXVFeF1/EXi5dpVz8YRxlq2VWYotVZj7wMOA7nkCkPLsuNA15AAAAXiYIQFtQn15fZm1ndWUDYshfxF5lZaxxAnjidydxCGWlV51WLVr6YEdmq2jkZNdahk0NUoZg9WdZZx1fC1PbTipRAlTVUIRIv0SkTAxclmfkbapuamp/auts427Pbqtt9m0ba2RmaGDyXxJhnWJDY9pjFWFpXQ5VeUu0Tj9enGqebuxqhF4LSuQy+zrkUdtcbmCKXgdagVo3XGNdxV/EXGtVu1BnVzlda13nWk5XdmFWbo10Z3N4akxZxEpeTZNTgFV6VVhX1V5jZBNlc2BlWOtV+WGva2tuA2wcZf1Z/l6mZXVpH2lbaAtn1GUTYqtYr032UZFbj2MLZmpk616mVeBNtUP8Nv80HyulGqAsgDbuOy5Gq0x/TltJF0aSTdVWw16cYiFhllwGWLZVB1WrUI9KWk9IWURim2TMYrBc/lWNUfNMkklPTolOr0mXQU0tIS8zQflQr1m5Xmlgj13LWZ9VC1pRYMZouW4McZBtXmVPW39ZlWGFaBpq3WdJZLBfXlmrUtdJWVA0XMRlQ2nQZbZdTFhIYGpoMmwWatNkGmJ0Y9ZjJGHPXSVbmVmDWTBaUVsMWwdYFFMiVp9Wl1MoUr9VyFm5WXVamFscYHVkSGcgaShrvW6xcBBtYmUvXrtW7FM2UjJWeWGRaQ9vYXOMdLhztXFccF5vnG6TbG9p8mtAbRNrVmbFYcFbHlnXW3dkLm71cp1wp2euXAdSmEpDRbdQOF39YstgWVfyR3hE1FA6X5lmSGkKZUVhqGU+blV0vHWwc89wIG0xahNoMmUVY49gj107YTlkD2bgZbNiYGJ3Zg9qMmrMbpVsI2I+WGNXV1xNX9hfk2DwYfle+lv4XUBgjl/XWQ5PnUzWU2Bb71+LYR9fyFquVPpOTFCDW/hnwW70bhdpzGDMWPxXWGSwbqRyenHHa4Bjil5xWbBUS1JjWKhYylndWLpY31o8W4FYllUxW2FmKG0RbQ9nPl/TX29nf2mTZbRb0VYCXptotm/qc1B1j3JrbeFos2hob151cndAdm9yVG+YbXdsPm1kbZtrd2oubHxttmztbEBuLW5Kbapo4GDbUeVRak+uUTVduGbuaiJpnWT0X+hd02GUZaZmYGD/U4tRwlUzXeBjPWbRZ3VrXHALcxxyKG6ZbQRyW3XMcXpnO1gSTP1GukhPUK9ZsV/XZOBnH2/dc0p2S3WTcQ5vwGxHaw9pR2X1XGlUQlI2V5JdzmMYZxdmF2KsYA1mVW2YcBRvxGpLZ0JoqmnlappoEWOIXmZhV2Zkaq9vdXKycT1t42YZYXhbqFQjSrQ7rz/3TwZczWVnb4x0VXNFap9ZGUtLQSU6EkmMVuVeVWXPZp9loWdxZhhjT16XWiRavVkbWLZWblXQWt1jb2uacbl1anZocw1sVl8lUuNOnVifXbBdaVwhXBNd7mdOcct1oHNEbfBnO2bZY+lhf1+3WWVXQ1vPYX1nEGleZOBarVXLWlNfMl1/VwFUVVI0Wr1eKmQSa1xv3XB6b6FrjmYRYOlZsVviW9RY91P1Sw1ERUaxTD5S4VS9UztbcV8gYvphMF8LXSRe/FvbVTtMu07BWghh9F1aT6FEGVBCX05otGv2aIFhNVdGUZJW5VwyYchlx2bnY31f91gGUyZTumBVa2twfHGIcK9uc2xRaIBi4l8jWhNVyUxkTTJYoWK2ab1rP2sEaEtm32knbWVs1WZQXfxU+VDcVkJfHmPMYTRdi1qZXvdnOG8ScTxs6l+NTjpH/k4OVkRbR1x7W1dfH2UjZwpmrF/EXNZhbmlia2dpY2iKa0tvKXBgbDFm92K4aSpve27caTxjy1wFU9ZENzQvPiRJMFLrWt9hdWPaYr1cUlTDUuFWmla7UO5En0JEUrZcz2NaaQltvW24a7Fko2MdZrZlC2hcbc1tP2ieYApes1/VX89ZZ1YbX/5j2mo9cxJ4RnjvdH1uPnA3eP97OnnVb3NgYk2SOIMxmEQTTtRQoVeFXmRkb2k1bTJuhW2cc0d+nIV7hpKAHXMOZJdaaVlDVz5UKlB/T2lQ9FO8WZRcVF0iXgJso4BXjHaNn4QzcZpeZFXAUhNVglz6YjRpjmysbDZtLG0mbARrc3KhgHeL046Rie96zmoEaNBq12vyZ59eOVM1Ro43aTOUTmllu3Wjf8+N5ZaImXWUrIbVbuNjCWVfZppoymowbtdvNm6zbIBsP2xlblNzu37HiLeLwYVWd99mtG5UfEqDgYN9fDtwrWNVXKdfQ2bWahRrA2r3dfeCBok+hm560mV5UyRJa0o8S8FPElSDWHhaM1fMTiFBHzrVSF9hVnFzeLB3427QYtFe/mH5ZA1rdW9HcF5tOWjyYZ9aj1XIU+FXqGGGbNxzt3W7cvJsWmelaAJut3AlcStwP27fasBi7VvYXOJfYWWOb8h2P3lceW12nnDbaaFhiGJYZANhhl5NXzVllGlaahtpCmhcZyRnzGfMZgRjgl3TXfFjmGibaa5kt1q5T4FQFVWBVsBZE1zIYL9k22ena1Ru5GqQYU9b3V+7YwRhwFtQYNtoG2shavlmNGf9atNrF2nAZFNatEqdQEZHklR/W/tbF1UUTINLbFTBXiRlFmiaaJBly185WVNWO1ZQVdpU41CZRUI8FkE6RlpPgV4ebLFza3iceat4FnbXb+pmFmOiatBwVnP2cC9rVmPUXApgLGgPbLpqG2ZrYadgHGOnZvZsw3Awc1x0rHOlcTZs/mMpXcFeFmRBaCtrPm2SbidtpmjIZohtVHPkck1xXXRieJF31G/caiFt+G6tbUBoSWWgZppmNl/kUtBWb2Gna4txZHMWdU15jXzVe1V112u7XkJbMGI4aFBrzWobb5l0cnnaey56M3MaZX9aOGT4bYJvy2s4ZmljXlzWWz1eDV+WXLFVgE3tTQNTgF7uZZ5pRGs/bTdvEW7nZ2haz1P9UYhXZ2SwbXdyh3StdTZ2IHb2dDl0uHLLcLpt9GxsalRjOV1JWY9gGGmRcQR2THbSc2JuMGehZeRoxGypbyNyY3H+bw1wqG86baZn+V0BUr5Jt0FGTR1Zrl2pXD5XkVJXYm9tl3EmcMJoJGDhXNxZNVWtT79St2GcbehzNnZwdd50L3Yhdz91qm5jZUpfSGW3b7JysnC2a0lm7WAyWo5OcUl5SzFQx1ekYVhnN2atYRxfxFsOVdBO50sJTIRNcU9xT1ZLLUrAVFBh12avZe1eo1ZHVJdWoFcpVH9LR0V9SbVQLldLYGJlMGfgZedgs1t+YD9qFXBXb1pslGshbrxtiWj2XwBcLVvQXiVgz2ChY71k/2RkaPRri2tpaXdnz2V8YyFmyWo+bIJq4WgJaWhoemgOaOtosWZVZHZmV2rnbN9q22S0X8JeFF/VX1BkdmclaYxoSGaMZLNoQm6iceNxVHFdcdBxTHO6cltzu3FhcNFuvms6aH9sN2/Zcel0ZncweLV1+3Deaj9qnWxrbqtwAHPGdcN2kHS9cKVwEnOPcappd18NXN1hYGc2Z1Ji9VlPTr9OT1uoYtNkwWN7YZBcVVkhVtNPzkmmTD5YPl8kZRhs63CQcstx03JZdEV07XJCc5p2bXYucZxo6WDwXHRaIVdCVI1RKlFWS9xPb1ZsV9ZQiECBKLgrETvRT2NbBl9JW3ROcTU9O/NPO17xY6Jhdl1PXQZhpWTiaVxrDWv1ZTZfW1zLWg5UAVXPYCVmoGaQY1FfK2HhYCNeZlwEX9hneW+wcAFsk2NwZm5vanMec0ZvHWuGZ0RjnGEVYjZlxmq4dF56XXm7cLFholBlT6BVnlqLXQ1g41yTVsddc2sddBd4RHoue2x7yngSckBp52GSX9NeRlwpVSNJ+jpdRuZUkmBvaMRru2m9Yhpb4Vy2ZZVrUG3taSNgblVXShtBm0SxS5RQolFPUg5Ww1zrX25enFlWTj8+BThiNEw1aj2pSSpQnFGpTnNJuEi9R31FhUthVflduF+JWN5OmlVjZcpuj3OQc+du92d6Y/9lam/bdcp6+3zlfJ95i3IcbAdsNG2CaH1cLUv2SCtSLVjkVwtV1FmIXvhl9muVb4NvXG2AcUl2QXSNa0pbzF1SaAJuDXHxcShxkm+3ayxkNF02WKRXyl66ZcRppWjWYtNcHGFfZ3VtFHGqcvlwgmoXYedYL1JTUzNZqV5UYYhhfl5gWoVatVw0XyleW1udV3pdN2LIYA9Xm0Y+NAU13CsTJeI9jE8GWexZ8FG6QkUi3wCVBUs4q01IUwtXCmCabt92V3x8fdR43m42YHpPE0XURyVMZlXCYGVnmWg/aS5osGalaGFrPG/DceVxW3B9anBfEVP7WDJkaGx3b8lv8mvMaS5lqGZSaBhqg2tQaJBgjVcPSzVPBVSOUiJTX13GZ79uj3CGbdtmEF/+WXhh9mcNaOdkrGq/dPF6D3txdq5wU2tHZhRfQ1uIWdpV2VJ3WJJbdFuwW5Zb3VxvYFRhh1ytUehGzU7DV+VZfVw8YntncGfPYWVbCGBHZY9ocWVQWVFKX0eQS9tRHVjYWjddHl0yWyBYk1ZhV8xcd2a5bAFuXmqEZ35nTGk+a3VrL2q5ZFZdElyLY4Fpem0obidvAnPeckxri1tAV8Zch2FhY0BlKWT6XwlawFlLXeVcBVp2YMdnoW2ScC5xq3J6c/xxyGzPYhlWIVQUVkFTS0kEPaFCI1C8XmBp33NYe8B/yX3Bdrpsk2WvZO5jRWG/Wz5SokvjR2NBbksbXNlmrG0ocepyo3Pbc69y822waGpnpmr7aidra2hvaPRlG2HsWiJhjmi4bZZuIWy5ajxrj2oSaUloI2mQayhsWGoaZ7pfrFtEZT1u0XHMc15yAnFkcKNuaG4IbZxo8GDkVodQOFRUW4JfcV0rWWBWTlXtW3lo9HE9dhR1nHBka6pl+V7pVPRTJ1XjWxRhUGP5Ya9eQVv2Wtpf4WN0ad9uQ3KpcuBwp2tlZLNa0FYGWp5d4VyWWAdXC15KZSlpnWdaXwRSWU1BWJZjwm5Udf91HnF0aPNbMlBtT1pQBlcYYfBqFXDYbgZn4lk8UftYomLYaD5tbm9jcGxvXmq2YUNb61f9WoBf3WN+ZDVmbmsPb1hvn2sxZCtZp0xRTW5bCGQpaLlnYGVXYZJesVnwUdhKHUmaSDJI/0FlV39sRnY0dhht11uuSupCbDcGJURMlmD5aFJq5GaKZQll8GadaitvJG9lbNJlPWDDXTpkFG3SdIN3K3XCbbxhIVruWKhWslNyVXhWzlWIUIlPXFtiY4Brhm9ibndpmmSSaDhrYmrpalZuw3DRboppEWYaZ5JthXFTcrRwcm2NakdriW0tcql1pXOicNht6mvwZulhemOdaVdvxW8GbvVro25cdsp0Lmv0XX5Zi2T5agFsfGmqYqdgb2f5bGxqj2ITZ8p03XyZf2F9TXYDbVxh6lI4Q7ZDpU82XX1kzmZpaldu8XGYcC1uMW39attsFXLcdvZ4jnYvcN9nyGIIZTFp9GjmZbVkZWfMahpwa3Occ9dwFGuxZudkJGcsaOBmM2ViZpdo0GhYaLtntGUMYvJjR2kobhBw+2+0bsprpWd/ZKxmAmoDaxlp92a5YzZhsFpqU31cbWtjdJR4lHgzdgx0v3OIcsJwFWyzZzpjBGY/bCNvwG8PbWZps2RLY6NmgWtJaYBhclVdQ9U7DTmfPME+rkIUU/leTGNValNy8nZSeK52LnMKbrppi2TxZTFqjm2Oa/FlmFs4UPFQ0VT4Wg9faV2VYMNkG2qgbuBwSm8Ma7hlY2PmYW1eR1p4Vv9RrUdVOmU/ek0IW0Rmo3E3eJ156HUDb/Voy2Ykad9mkV2OUYhMJ00wUcJWhFsDWpNX91aOXqRjiWaxZVRmzGPSW/FN+UMGTlNbMmeNbkRwVmxIZapfPVz4Xvpnb21mbKNmX2aHaqlujm7VappnRGlAcPt0RnbNc91w1W2JamZphW9Bdhd40nEGYa0+CSknP6VM6lMjX/Bmm2pCaI1h+FyJXSti42jnaw1sZ2yjal5j4lpCVm5i8G/7dot5dXgidO5wQ2+9a1BoDWeiZXhje2KdZgpqC2wAahxmomEQXahX2FHiWpplf2kBaihrTWuaaZpl618sXvleLWEwYXBb0VWiUC5REk8+UAlUX11cYnJigl4DYUVowWu/a+tqn2owal1lN2W1YwlnSmzIcGhxbnLndHN1XnN7cZpwyG7sbYNsmmskajhs2GtJZxlhnFwrXhlhdGHoXJpVXVUFWZNbuloWV5FczmNPa5FsRWd5XjxZb1nEXVZdQll5Wj9hq2QbZcdmWGrOcTd3lHpEfJV6Y3ZJcmFr82Q2ZJVit15RWdFRj1F6WX1lOHFReb97x3h4cylwanRFcshpxWEhYS1rwXRteX55VHWgbalhCVpGYaxmUGYsYidnQXC7cnFtkmLMUepIqEuKVEVVSE6CRSFGK0whUh5dhmlUcJxz3HYBeYB4GHXNbVRnGGFNWepZr15VYyxlKmQVZn1qXmx2aUViIGC2aqp0gXjmdSZvb2j3YJtevFwtW7dYi1ypZLJqzGo0ZOpWjUaZTExfM2vhbAxlUlvFXBxojW9FcPBoLFs+UelQvVcaXyhkJmZoYzRfDmDqZulq5WfOYahdeVtDXz5kMGmMbBxw6XNbdlt1JHL7bLlptWwOc2V3enchdNZuvmlSZ5FmamcWahJtzmtyZvpgzGeWcl5463vYe4d5U3XVcYtuf20/bGltbXDacepxKHHdbT9qTWMbXuFha2IdZw5stG6MbORjaln4SwdMr1jcYGZm72a+YyRilWXqa1tu+G9ec/F5Ln4dfE9z5WMUUzdT1lsAX2hc2Vx5YctobG/zcy52JHXIcTJxj3bje819XH2cfQ9/dH/bfN947XZJdtl0GnB1ZuBdDF2YXLBj/XHEfrKEGoT9fnx3xHJ5cnRyCnKQcsFzcXMocBpruWnyaRxn/WP3cI9+WoQzgqV3zWhUX8hbU1pnWGdVFFhHX7lpFnLhdwR7gnt4fDZ/AYKag6+Av3kycqFnpV5MYN9l6mO2WoZRqk+zURFX6l8BZ71wi3oHgGd/P3dGaOddCmC1YKdccFqCXaJg1V4VXg1fMmFmYcFjBWoyc9B383cHeFF3inSkbLtf11s+YntmLmcbZ8Fn7mRNXQpcZWWEcY1453kZdHtltVEiPY8wrhp/JC8n8CnYOSpWamZIbQdt8GqCbdxyYHawdMBubWd0Y6BhC2KDYBxfBmaQbP5vbG+SbpZwD3MNcwZzeHSgdTRxCWmaZBtmFWirbFNx43Itb+Jn6mShZ0xphmWeXKle/2b7bMVvJW1laAJjF17+V01WX1zRYRVngW3ncTxzKnH+aThdnFvZZEBqa2r8ZUVgN1lOX79pZW3laxBlNldRSVdKKlIjXqVi7l+oWlhd+mNUbLh19n5+hUeHWYJ1doNl2VqXYNBllGqsbiNx3nIAcfNrBGWOYzxktWiua1dpU2OsZ5ltyXE6cwhyIG5uZvJaoFO9VHFTZlG9VxxleG8HeYt/soDre5pyUWXdW8halWZKc/V2sHTPb8Jr9WXqYddfeF6qYRljt2AEY+toc23iboxrFWWSXKtX8VWdWBth/WqlegWJzY/Bj0mKi4COeB1ybmoqXw9a009tQBI4NDpqTX5UUlrWbkWOFaDqpoqk95iigrJzXXcPeRB3BHBLaTBlsGH/ZP9rz3P5e32N46THs7q4ILRYpXiMcns9dlxssWGRXQRdx1jwUtBQM1gFZa17mqJzuibFHcaiveOpcobzcbFszmtTbzVrEl4ATrs/CkEaSgtntokqrm/C7MrKyb++3abbg9t7OnlrdHdutWnwYD5bmVbsVXxd0nMSlsK3Nsi8zfvJLbzOn3x5DHHUbhtsTGfgYS9niW1fcqtwaWp2dOCeJ7mPxRDIbsECsIqOYWbBTsc/fj+OTplf0mpBbkttEmoFbkKA/6A0t9vAr8DTtlqgmHiHarJrMWvnYw9Z+lbBWN1YGFfBWVZodoMEoCuwT7Z/sxOn9o/od2FwWWy3an9p8GgzaqVqsmlNZtde1GDjeWyVFKMWptOfjI+ndDNfq1pnYBBqFnJWdV1z6mzuaL9o7WohcB1+hI1wlveWqY5UfBxq/WSBYjBfu2FDZX9kq1wEYGhpOHGkdKFzk3e3gniJ24jigKBz/WdnZmdpEWvAZvNdpFRAWMFcimXJcjp9C4KfghyAlXqddPJr/2TiZ6BpGGgdYiRjkWsHb4VtGWYgXmpb51sNXkZlIW4/czJ0V3Pdc81yeW8VaEVda1zMXmpfE12lWjJZIlTBSnJRnV7+Zk5peGdAZu1iZ14pVbNHDkvvXedp420tbIlntGWKY8lhHGJZYTxiGGS6ZttmSGMDZ5Zwj3VbdblwOG6scoF2JncqddRygHKVcotwHG/bcCFvkGoaZHhflGCtX7Jht2QQbEdwMXDabYBrsW/fc950/3N3cxlwsGnUaJ9nFWejatFuaHLGc1xxvWpBYuhWP1k0YeplqmXtZNljrGQIZaVm5mewaZlqm2kZZ3NnZGdgZxdnimUyY5Bdt1YIWX9en2PEZnNlG2MhYqVgC19TXHVfC2LRY4Jk22PXaG9xfXdleoJ5dXPLagBkcl7wWlFhC2wsdKh00m+jbLxtcXEfc6FwSG+0c6t593zmexh1Qm8EcKVwx26vaZJjfmBoXgRgZmORZjJozm03c7J0E3EzaEVaglIKW/Rj6miJaftlDGFVYRVl52X6ZQplUmMmZGBn12oYcL10aHnreq14328gX3JXzWHqaG5qAGk5ZBFhy2FDY3hkWGYoaaNrQ2xvaiRq1mw/bzRv6WwlaPhjj2PdY9plWWdtbvl093V2b4ljhlm2Wepc61/fYn1rkXOxdu11AXEIa1hoBWpqaYxl7GYCbFpr3GpEb0d103d6eG94IHbpb7hkAVhQTd1DB0EoTM9RJFK6UgtYRF/nX49ZYVQrWk5muW1Ic8N0/XKOcKRxuHWzeXF7w3rxehN9yX5SfN522m21ZD9obG4NcjpyOnCkbt5tDmvHaF5tE3PsclJv5WhxZJFhq2F8XwFZXVKxTuJIMExVU2ZYtVvOYPtjUGPvYFxgJV8CYYtm5m7PdMF2qHTNbp5o/Wb2abZv3HIJdEZzd3NSc0htuV97U5VUAlzoXQVZMk+KOYlJb2EObT1vSWrFYYpdlWMgbMtxInIVb2hrSGjcZhdivGEzY91jzF+/XgFhzWU7aVBqIGuXasJmjWWsZrdlLWbDZ7Rl9GTPZh1ormayYZRcBFqYXEBgNmPHX69d5V6UaVp0LXmgeUF28XCpbbprQW2pcCNxcm17Zq5icGm4cTp0F3MObyhvtXHacXFtVWTSXxRn2mz7bvtsYGrwZTFgTViVURZagGKYaHRrcGtTamNs3mvxZbpbvFZ/YlJs7m4paXFbh1DUUetTkFhnXBJhm2jKbEltCWsMZrxfL1n1R4E73ktOYnhwbXc1d21vsl/nS4xEQ0nqUkheFWSKYidbOGTTcZh613y3eBdvg2QiXz5fvVrSUVdOW09mVYtf0GTtag1yFHZsdpFv8l9JUHxOsEojRslEQ0c1ULZbEWFVYQNguWD0YmFm1mgwaEdh7VYcVHRWsFwUYIlfv1yzXptmBG8BdL1zRW7saDFn3mlXbfxvdnExcBFtymUOXSdWelMiWSFgGGTCZMZk2GU7aARqTmkeZBVbWlRxYOZuZXlBfjx+2Hofdzl5mHtDej52NnXedRV1k3IgcPtsI2uMa15tSmvxa3puLHEPcXNtYGY1XqdZa17SZcFoUGfKYiFdrVdSX1NnE20BbqhrTGfgYuVhFmQNZj5l2WH/YB5inWKlX/5XiktWRAdRIl7iZGxk/V83Yv9o4W0dciR0bXTkcoBuP2l1Z5NuV3NxdFJzKXFSb6trdWeKYyZfhlkIW7JjimsEcRZ0NnWac2Rva2ojZWxeE11JYI5jDF3YVhNix2qWb/1wMXJXdK12MXbecXNqL1+CVFJVOF3TYaNhYVxsX61mA255bzRtOmu0bz149n5bf0Z7cHMEbDZm3GMyY3hjsF8FWiVYB1z0Yfhkz2XDZv5lj2QuY5xfOVyfVyJZJl7QYzZk21+YXI1e6mEYZdBpR25ScEpv7mmHYi1lXXI9fOh/qnzndLFuXmwkad5jbmPyZxdtUW0gaTdkBWZmbi901HdBeFp2AnCuZFRaYluMZMxmQWfbaK9ql2oBZwhj7mDlZ+xwCXM2b+FogWK5X/9eGV56WXpRoFKeWrtnGHGpdLdxhWoiZOtefVrsVRRWMWCbbPBxxHDaamRjnV8tXlpgVmB0XdZWJ1Q+U+NV/lahVYtUulWmViVW91dHWdFgSmtqdIJ36XYXdCNxAm9dbYJtk2lEZtVm/mqWb0lw9HGbb1JkPl6AX8FhUF+cXlJiUGhlbc9u1W68bEBq5WWnW49PwEveVzNj/Wgva71sUG76bztvAm46cIBxn21mZv5bvFU+VlVfHWajbK9w6HAjbAhromorbC5qWmYuYAxcR1sPXCderWKYZzNqNGoMasBpFmloaHVoPWipadZpTmcfZopiOlyTVGVJHEr2UlZgG2nIbmhy33I7bnpi4kxpPIM+wkvQXq1ogGyhbHRs4Wz9bINwRnXcd4Z3QHSSbulnOmGZXYxaKFUpTJ9INk2XU6tbKWUpbA1vaXDUb5trLmReXhpX0FEpVv9e3Wcjam9mH1+QXnVpT3HPdPVzgG7xZKlbyWapcpJ1UnCYZZhZ0ldWW9dhUmWLadlr0GwkaiRkiF1FXZxkx2pJa8dlBlxJUEVTTlcYV65TCE+gVQxgEmcPaShnLGF9XTtj9Gtgcjh3cnpdfHN8yHgpcPVhwVZkWIdeCV45YxppsWmIZwZi/VrlW4xjmm0mcxxzhm6zaFpkeGJuZsVpu2mhaMVo6Wf5ZbBjMmE2W/dNyz6YR9ZPalbFWi1bSVzdWo1YhleTWAxeWmEpXgZevGJbbONzmXaVdEVwvmq1Z21nKG0nc6x0x3LVbn5qmmXXWgdPu0qISSNI31FeXhxoGGuDaRlp6nGreUt7HXZMalNbpVG5XJJmhGdWY1lY7VbEYShvNnQncUV01HlgfL59gICZhLOFroPpfn12021FbaFt+WvWaT5oqWabaHNvNHVIeMB2h3E1aUZeP1+FbGR24n5ehFCFQYG9d+Vnbl3AVdpUuVixXW1hvF5HWp1cDmWHcA544ntcfal8Cnu5eSl5oXzAgNeBN363eA114HXzdKVxYGtCY+5YtFXFW7dicWayZsxj5FtQUaJPkFdwaDt1MHwIfTl4u3DEbOxuhnJ7dyx9VH8YfmR5TXQLcTxtw2oxbHpyi3f7eOV3tnTFdJp2NnUXcH1n7V2NUOlN0lbZZehxfHXqcStob2ExaW1wA3PIcDFt1WxecEZ15HrVgOKFToWygOd7f3ZXbudk2l+lY4JpGWvfajhpD2aHYuloR3CJdIF2t3aIdzx5sHmWeTF4y3PeccJwXnDrce9x/W9FbsBsZ2gMYLJTL0kOR0VV8112Z4NwlHbBeYd9uIC+f8t5cXG1aYhnt2U1aDpshm5UbFRmEmJuZ49ycnzegEp/kHh3cE5ovmhAZ45h8lnFWzRkhmiWbeVxU3CFaR5hAF4+Wo5WPFOLUCBS+18Vbip7a3+5fXl1xGiIUVEzDAu9OgpT7F6XZXBpOGqrZv9ji2VDaftvE3J6crJzWnawdtZ0lW6yZyVj8l4lYPVmDGoobRVtFWlOZn9mjGiCaxFuynTQewl/6X0ed+5wtW+SbtBqWGRIYQNeR1ueW3xcG14FXx1hsGbEaR9pxmn3bkJ1mHfAdbhx8W4ka4Joq2MLXihZE1d7WqldqF+yaWl1h30nf0t5pG6vZrpr5XEedSBzPmsLYKJZm1KuV0tfVmbZakpoW2B4V8NUPly0ZhlsaGynawNs7W1FbnRnmF3fWt9bsVl5XFFiUGhObS9tRGlGZFBm6WtbcU9z33FBb7ZsoGhYZFtex1zMX/dfOVpHWgtc6lv3ZftxI3hTfriCIoO+fjN6YHcwdqVyhWpiYJlbdmCDZZtnXGacZJFpuG6ZbrJou2M5ZTxlMWe0crV83oCQfkd1U2e7Xghe8GVHcI114XKra9FfUlg4WoZhRmAeY4tuDXn3flmA530aeUF0iHG1cIBwdXGPb4ZslGl9bClzVXrle8l3O25lYnZVlkxTTblcYG57d7V4uXG3ZJpaFVwZZ/RusW+0Z3VbjVUbWMZZWF2rY7ZkZ2GkXIZaZ1sdXShknWfCaeNrpGsVab1nf2q9cIl1bXnneld51XX0bkJod2VaZXNnBGmrbFtvnW4/aBhfC1h/VfdUuVEeSvo70DigRqFZumaTbdFvcG5SagRqq2j+autt6msvZlNfaF8BYxJjHmMSaBNuR3KScklvBmjuW6lMCExNUc1U1FhZY29qSW/Icbdz0HTIctRrV2Q3YlZgXV9fYXdknGXSYwVfm184YB1cPlF6SclbXGqlcYpz7nLdckRy9m7BbFdq/WiGaOlr6nCIdER0YHXOeLl7o3/7f0h6rnEHbF9vXXQQdbBwL2hDXbBXC1+BaVJveW6dZ1pf3mAwYoliJWX+ZwVqpGksaDZqy2zab6BvTm34aIFoZmgiZ9Fnf2x4cs10cnKva4hhCF0LYiBnV2uGa7Fpg2Z9aQlxgnXUc9FvHXJ6eSx/VX8Uec9v3GpFa5xte24LbxBx2XSndSJzSm3rZTVfzV2Laoh3tHwFfXt7MHnOdwB1S3P9czZ04XNfc2ZzD3TmckhwjmyKalFtaXMlegN9hnzjeERzCGw+ZiJh/VmQVm5VDFgkX0dofHAQdxJ80n/rfrJ4f26qblB08XbLdJRwmGwYbExsMGzsab9jdmFOYOVcdlXETG1MfEooVaVrfHZoeVt2iHGwchJ2fHkSeit2iG6JZZVkgWlRcFN0wXJHayJhDGBUZHlr0XG2c9Vx325wadliolvRWVxZR14EaH1wRXLGbwJuE20ZbKRo62MAYcxf016aXUNeUWLyZN9icmK3Zx5txm+TcOFulGuoapprC2xra7ppeWe1Y9lci1EVV91kjWwHcTlz2nBcaJFaElCqWkJkyGU0YKlUyUtZWXhmw2/6dcd4THm+eFx2K3Wtcj9xbXMUdmp4X3o2fKp9lnsydmhy9nXheXx8e3s1d3xxWWtiZ9tnfWotb5xywHT4dUd09XI1cLpsOGonZ3NhTmSabE1xmXFObRBo7mFiWXBZLGMcaJVqbWi9YuxbRVmJXcVk8mrHbWpuxWy8bJNu8XLudLx0cnPAdJd22XWWciBuoG3EcLpzmXJ4cHlvDXTFeHJ65nigeMF6I3xceelxIGQAV1tPTlaqYFdrr3KFd9Z3THfQdfNyZXDAcc5yznEPb1pvgHOKdpxyR2ikYF5hFWYbaX9oHmitaihztXoefkZ83nOGZmpegVurWItfqWYnbT1z+ncSfauCCYTrfzt3ZG1UYzRd1FP+RzhSVmJ7aT9vsHX1eZ56qnYTcXZs/miVZZVmD279dkR83nzeeAlysmprZpBlcWkIbAFs22pZawhtHXPWe92CZYa8hiWEEoGhfXd2oWywaONpQ2kkZvNih2MeaYNtmm7aaylnYGN5ZPxppW85csFyQ3M/dFB1+XTacEFrSmhbaJVpX2npa1xx93TedL5ye28XcCxyNnMMcwtx/Gv5Z0ZmZ2REZHVoLXG3dgF3InBwYj5YGl/mayJzMnQLb+5gm0sjQmRMWFBTVOlcX2bmbgNzeHKNbrtpFmlFbWxxDnJhcBtrO2ZMYDhgWmjJbbNtFG5xdf178nxKef5zom8kbcxpeGcqZWBnWmgnZuFjY2Wtat1txm1/auNhgFIoQuJJv1KoVr1SMk4CTWtOvlvEZNxoz2ZHYABbmWBVaQ5xT3dLeUd3qXN2cGVtQmlbZA9cSlPyThFQjFOHU9hWwFmaXCpdQFzFWVtgFmtHcWRw12xuaqBt43KzdlJ3rXMvbEVkdF5fWQJaRl2+YuBoXG+McS9x52+Ob/Rwk3GqbodrdGmtaL5oGGwZcnV4K3wRe/h09WkHXEpVDlaIWYJdKGAiXh1bMlzzX9dkdWfAaP1sznGqcnlwvm9lb0NuHmtdYyZYgE23U2lerWOLZXFmXWX0YmJfHl1FYTZonG23bopvXnEEcd9tE2p7aPpqTXLvdch0w29yaQFosWlWaN9iKln/UHNZYGVMawdvcHPWdA1zu27eb0F2sXnwd7x0cnbeeFp19mmVYTpkr2qIbShsPWq1Z+5n72kDaRxoDWdVZTdmSmYJaQhs4W5RdL93qXdCdANuE2fNZfdlGWXmX41ZX2Gqbd9yjXLpbHNp8myNcgd1kXJ3bsZrNW+Fdll80X1NfI16M33OgKmDUoIHfP1xEGgKZKJkTmWIaWBvQ3QzdiF2+HX8cy5sD15KVCVZzF9fZbFojGnUZ0dkDWATYZhixGYca3Jwb3YFgBmHK4jVghp3d2lfZxpuuXKHc0RyDnCgb/Bu026faqxlZ2IxXS9bY1wpaaR0iHkeeNJzjXGMdGB5/HuEe2h5+HOLbT1mu2DfWSVYFmGUbg97/YIrhqyDpXyocYxjVlzbXKlai1NxTR1LmE26UnldbWchaztpLmakaXtyTnsof5J72HH2bItuJXAfbzhsJml4ZOxjp2hJb3hwhmpdYT1eyGVzb3Z2mXn/eJF0EHFKcWpzQHTGc0xyEnHebblqMGnYaw5uyG0oagFjYGDCZDpqTWy+bhd0DHo3e3Z3dXNfbvJpQ2SVX51dzWH0ZlhpfW1vclJ2hXiGdxl0bHELb+psa2v0bLRtz201bG1ouGGgW01YAl2zYL1j9WjMa/9qrWSIXjliwWWcZxxm6WYRbBJ0+HiLe/967ngWdupxTW63b4pw/W+TarFgEVqyWZdek23heN59N31LeRdzi3BmbupuUm6Waapiq2HrZ/9qRW2WcUd3H3wofk58knblbdpjhF7UXkZg5V3iW8pdkmNKakRsb2kMZRZib1+WWrVWaWHTbZN1c3hMeA94m3XsbYpizWInaq5tzm2sbc5u+3LudTJ4iHhFd8xybnTedrV1sG6hYOtPilOTXstlU2hSaCZq52whbaRqMmtPb+xwLWxTZNlfIFx5WhJeXWdTb5twkmsQX8NNj1hgZJ1mpmTTY+5py3EJdSNz93DvcDRxfXCdck54wnoJd5hvEWpya29u9W5Ib69tj24VcrRzdnEDboFpx2eCacprHW0Mbo5suWptaCtrLnIOeFJ6vHgPdlB2NXrbfVN9Onrtc/lscmb1XEZU4VBxVjlhDmwpdtl8ZH6eeuVxw2boYrpk32Zwa/lv/3C5bgBu2W7CcQJzcHEmcHFzS3STb7dlZ12LYWhpnm2HbeBrKGmCYvtgm2FuZSJpSWpIbtNzxHW+dMBx9G60cfB1hXYQd+B2aHUscRZrIWlTa4tsR2rWa/5x33Q2dDRwwWvbZepmJ2vsb4RxZXDCbWFsB2uvaEdn6mIJX69kLGusbgZyp3VKeX56AnpTeEB4NHbxc9Fx2G1Ta/9sXnHDdZh2VHQob2xpXWLiYDdgU2HXX/Rc8l4vZWJwYHh1e5B6tHYtc953In52gSeCDII/g4yELoLIe2d0RG9jahdn2mCHYV5mY2hwZ/RnFGp5b4xyBHKlb9BxBHNCcxN0yHMEcZRuvm0ka1BqBm3SboRtV2kuZJlhQWTOZb9mRmPqYExfMmO1Z9Fr9G37bdBo2WElWF9PdVjvZHhpemVvXPVYilmnWxBbw1gGXChk3Gwjcip1n3ZdeAV4ZnYFczpt5GgeaBdp12aHY6Zmu2uzazxqY2qibOtpi2H3Xvpgu2M9ZKxnyW3HcuNzzG9eanhoZWoZbLRpHmSOXJJdw2SjajxuRnLSdG502nIIb6Jr7mYmYKpcc1+ual1w7XDUaRhdMk/ETMBNpFBoWlxpHXQre9V8eni8bgVkRWItY9FhSWEBaDJ0CntUfIp5vHS0bqtnK2P8ZRNnjWMnYlBoC21/cq51rHXfcORshG8UdBt1z3Cna41mp2P8XHZR11LZX8BtlXUod4lzvG7wb2h2Z3rPeRh13G9vbUZrf2UWZdhuI3eueEV19XC4bQlpm19dX5lo8283cdlsM2YaZQlj9FxfVUtSkVylabFtQmwjbDZyJngLfruANn82fBJ7KH0nfmR7OXRWaURgQFwQU/dLd0zPUJpQPU49USJVmVtdYb9lbGcGZuFmRnASev5+IICWfwZ9LniscgpwEXI4dFx273YueI54oHbfcKtoomUOaTZwdXOOcz5y/W+Sb+xwDnStdHZxeGu7ZYZjr2S1ZdJoVm3/bwxyfHPzcZVsRmKDViJUq2DCa9RwBXFBb+dsx22ecEpzTHQ6c41yl3KAcj5xuXEfdfp0gmw5WjZKsUvSUrlYHGCEZvRo4WjNaExsyG+UcChv628PdI16yH3UfEp5jHOCaidjGGKrYvheV1sgX7xqoHOPdiR23XTdci1u22O1Uo1PMV+8bO5yPnWqdXp0I3JqcBpxa28namhk8mU+a/lrDmdcX9NZYV6XYNlbVFa9XMFmIW0WcXpzWHOTcMxt5WihaYdvj3bHeiB6XHWwcDpx43Ncci5vLm3sbQFxXnEPcCJsSmc0ZLloqW7Ic7F1i3Wxd158/n2CeZ9wlmgxappvX3E6cNFvj2+Gb2ds+GZzXwpdkV07YUpjBmcJcRh7PoJ1hVOEL4DqeyJ4l3UUcbZp92WSZtJmaWROYoFjMGW5Ys5hpGDvYT5kn2WKZBdfYlEDQqRIsVokZrltD3JMcmVwR27ibplv1G1WaYlo5mmMaFtn0maRaNtqvmzGbwZyf3Klc0p2enh1dsFywWv2aEtsgW7cbyJtdWifZ4hmLGZoZuxjM2IhYt1lkW36cpByJXACbtFsOW5mbJ5mRmLZbcZ7p4ICgzF+K3fJcjVvMWpiY8df2mTWbN1zInazcjFrwGNxXSBb2VyFYYposXIvetl+0n+HfAx2G2zDX5dbZWWHbRtvlGzoaYVoFWo/ashqO22zbxVw5W8Jb+JvcnKGd6h9Z4EagV59JHn7dGBwZmtva1pug3Glc1B0+XN0cjJvCWvwZftiQmz7c8N3CXhAd6Z1iXPlcKRvY3B9cURxIHBfctx2H3qpeuZ3pnSRcqRz9XLZcq9zUnPFbcpmeWH/YHRjFGYZZr1j5GHxX+de3WDtZsJrJGysZ4ViH2LFZwRs3WudZepb+1ivX1xipmLhYq5jsGWuZCdfhF2tYptoGGlwZbFl3GpQb2hwGW0haBVlpmV3Zzxn6mtxb55uYW19b/lzLneidatwlGxybRxuk25ub6Nvz2xuZ5ljR2h2a8lpXmUFYSNcmVWqTodPO1KHW5RhAWKEXhFc8V6xYSJkzmnCa3NvXHSed6B6GnoMdoNwJWzOZ6tjLWX3a1puS2iwX7NcyVumWQtgT2eTaDJiIVVrS0pVZmb9cLp1XHVoctxs12PYWtVbYGOfaN5qGmtnaj1tCnIEdhR1U2+oZw5jFGZ3aDdpFm0ycy14EHsgebR1zHRddZl1EnPRb1hvWnPedaF2HHaWdqt3Lnh5dwF0ZW2fZ2xltWaWZzdiJlerVipemmXQaa5rbmt/af1mM2sQbz5uKWq2anBw0HV1eBR50nnGd3Jwq2FTVClZs2Nuaihs22r5avtsWHDHcb5zHHW9d/Z2XnPBa+tkDF8BYhRruHDGch9zcXVzdz92VnBuaPljQ2i3bjpv5Gk9XnlYtmRTbVpzz3YAeWN7zHzFftx+DH3teaR1XG7VY1RYSE+DVQVj5mu8bUhqUGSuYNNe9l8bY4Fp0W9PcRZySXEKb4Ju72t7Z5lmZmqvbhBvL2zrZzhlAGIoY05mpmlvauRnVWYLaQNvS3jafSh/+3y9dkpu3mViYC9fZF9tWyNbvV/KZL9m7mJPXiFcxmEbbbp1x3pmfDp7QnY0cqtwMHBxbHBnSmP+YBpbmVGiUbxZ/V9MY2hjSmDKXS1kW2jTbHFuGW01akpmkWK+XqllinFqecJ52nJeZDJMGj9kUZhl3HB8dWd183JPb1xyH3a1dhhyr2ZkUWU+oFZ5ZqxsZGtEZ9Fo7nFReFJ1y2mMWnhX/WMobE9vPW+rbXJsW2pNZiFj62GdZk1r+HHseqOAuYB1ez5xS3HSd1x8O38lfnR5EHNhbMZlGmR7ZqBqNHBucaBtF2fYZIRmbG1iclR1zHfEd9BzdGycZ+Frr3Y0fhOBrYAagESAOH9UewR0pm00bm54H4GBhFeCjnsUdOtzkHmIfb9+O3+dfpl8h3sOeVN2fnNbcJprl2upb2xw7mzXabhrZ3C1cuFwGGz8Z3dlQGJ3X85i32XgZgloE2rTauVpf2rIa+JpamXBZPVnQGqwaRholGclcB53YnmPd6FypmsyZnlg/VtMXodinW2xd8l8j32Wegl1BW+PbBFvUHNwdp946XmfeLh3N3oDerh0aGy/ZmBnQ2c9ZiNm4WZqZYtkombuZsRkH2QDaVpsJWyeaGNh0WMPa5V0qH28hIaG24HheCdwjGnyYydcmVOHSyVESz43QKRHN1WuZoJwLXDba/tpaWySbl9uuGxPaxRqgmjaaHZpqGqhaVlqsmxfcXV3I3u9eblyH20Tcjp5S3xheyt4CHUJcDNrvGl1bG1ylHfBeUt4m3OXazppSm8Udxd8gnvwdWVsOWlUa4dwl3E/b9Fremvjb2ZvzGgSYxFfLV1oW/FXtFn8YB5poGx4bK1sPHLZdi93I3QdcBRt6msKaXNon2recEl2xHd5d0N54XpLe9x4AnRscI9uPG3xbUJvHm/KbBVvlnadf6mDe4K3f1R853kEduNzSnIZb4Nn/1kXUBlZe2CoZTppvG1Mb8FrWWOTVsdQs10faWxtrWtxaFNsdHPZdWNx4Wd2WoJT6VmkZ4JwdHQHcwdumWegaPBpX2hpYwRg72MBabhpcGZsZWFrl3OSeMx7WX2vfK56ZHZ9cF9q22PaWl1d/mOZaVdwcXZCeYV3FnQecPhrsGWkZw9wyXZheP110naWd4J2NXQVckZx0W9ibgts1GfhYbdd7Vs1XmZjHmkabgFwP21+a2huKXVyeg58nnrJdz10SXG7cv9zqnOKcQBt1GkdaGdqgXFseGN7bnsHeSh403drclZmdFX1Tp1awV+FXxFhemPVZOhjw2JPZEpkBGYKa69wTHU1eEF3hHKdah1qK3Cgc5V0MnBtaidl62XnZ6Roq2oVa1RrXW5JcyB8CIE+f2h4S3OPdEp2xnYqc8BsfWauX55bWlv0XqRfel7aYEhm1mpTaoRo6mhJZ89kFmHAYlhpMnKaeRx8NXvcd4p0w3CPbEdpzGf+Z79nvWIYXopaSGGYaNJsO2+lb/9vIHFfcvFzJHGTaQ1npmjPaYtlXmM2ae5wJnfteQ55iXd7dQdwgmliY5heqGLWbBV2AXr7eLd1knE/b6FtGmpmY3FYuE7BVbBnH3GgdORzhHCWbC5s1208b+JtpmsabetyPnoWf4J/UXtgdyt5XHyueqB2EHZPeJF3KnR5cqN0wnWPdd5zHnCPaa9gZ1rJWUVhQWfwaPtkll00VXtW91kxXThkNW04cJNuoW0ncaZ3NXy1fEp5lXELa4ZsVXDWddB5NHksdPJrrWRfX5leFGf/b1dynG1oY21Xv10xaJxs4WnxYbdae114ZVNt6W5obZtrYmvYb1F1TniIePB1OnVTeIx7pnvBeCN2OnUJczRxwW3kbI9waHYreUB2eG36YARd3WCcaLpwHHUidIBv/mmCYzxetVsYYSVp5278clZ0OXWUc1JtSmXuZKFsknR7euJ7T3kUc+9pS2ETXXZgEWkGdEN+GIQigwR8sXDMauRt53AYcj1vbGmfYbZdR2FhZrloGGsQbst0zHvgfcV6OHQZc3t2DXhWcwVsY25wd2x8tXmncGhmNV3HYYhmk2ftY59cElcBW6hipmpZcax28nkPe49463XcchRvuG2ybg50EHvcfoh+ln/bf6t+6Xq7dNlrvWMpX5RhHmcMapJrC2rAZ+BnoG5ndWl4xXm2evd5d3j1dVVwD2yyaj5poGYSaU9xiXg8fJR61nWnbzVrM2xzb9RxrXEjbspn812bW2dhGmlObu1y4HafeHl2pHG7bsVseWq6aeBm2mQUY7NgB2LTZzxxtXY6ddZr81+VW79fvWRcaXtuBnImcDRtxmztax5pHGQKYLddel3TX41iZ2ELYHdjBWhoaYdrzm+2c+ZyMWzPYJVWh0rHSGJUTlrEXTFetGHPaxFy23Gca4ZflVBvRyo/qjYxNmM54kbeUyNeqmTOa4Vz5ngqeiZ3729/aF9l2GS0ZY9mP2alZaNqmG//cux0W3eTe6V//H8tfvx8nH39fBd683a3cxZzF3KqcJpsumiwZsBovG4dcoV2bHl6eTV2zG9Va85pE2oibKZs9G1/bzZxznNKdu512nMJbgBkGlZzSTlPCVwJaE9xMnYKdsxyl23raEVqSGscZxVde08TS1BbrWr0ca5yLnMMdJlzD2+CZ2Ng32XzbOhs9GmbZoVm/2m/aDVneGobcC9yN3HzbvxupmsiZQhiRmhrbmVvrmxlZ3xhw1/TYWdiC2HVXgFbQFiQVrlUi1Z+XSZlNWvXbohvhm4JawBkfVtsYIBt2HRSdDxtSWRXXrxbl11QYy9q020ebTZsvmw2bspumm9dcVNxJ3JocRhwMGwGaDBqhXByeqd+c30fd6FsAWH2W9NgFmeibB5uaWqnZE1iFmcgbVhxm3SWdahz0nM9d5N58naEccpu6nNXfGKAlH4heIduXmBiWrVmtXBkdGFxaWoUZt9nyGYIZA9klmgUbwdysHCBbZRqNmtwbjRwGW4ZbRBvq3FycuJww28vbgNsQ2fLZDJmMGZ+ZjNsxnNtdnFzQmrmYYZlMnCrdcp0w3HwcJB0w3i6eVl2828baSFmyWr4bjFuW21jcqt1qnI+a6Bk4GfRa+9szWn0Z0JwaXhje3N6C3amb2NrUWyebfpqlWTyXQ9dG2M0Z35ooGbUYp5kfWrSa1NnzlzmVttYGVttWANWyFKCVpZcA2CxYZ9fq2E3anhwsm+ZaClfe2KebU90QHfJdiF0nnCpbiVveHE5clByW3Q7ds1zLW6SbqNzAXegeJB59nhFc4Rn4lhNUJBX8GJFbM9wTnEIbhNrlWvza0hrgWgHavZxPXlveg9132rvYvRfOV3fXRVkumlYbPlt+m/2c0V2lHRmb0FoMl9eW5xZbVhOXf1jY2z9cDp0t3WccvFqJWV2ZXZoI2+dc8p28XUFcAVk2VQZSL5LMVOSWtRiGGnPa/xsoW1gdE96V3tteEBzwm3aaXNkp10uXHhauVhrVO9T6llTYftm6WlGadZr3XKpdjd13HBVboZvwHHobult83IgeWl9z3y6dqhtWWh6aAdpkWmSajRsx2tsbG1pE2gnbDFzEXhOdxpy/2uya4RtgG9FcE9vfm1qbYlum2y6ZuhcVVqRYRxqwXHvdth4AHfidUJ0oHG7bQBq0mWgZERnJnG6dbZ1tnMPbzxuRm1Abclw2XFUbDNkbmHPXeVm6XC9dgB3FXMSa31bm1jIXf9eOlxOXz5kCmh2a2FvaXBfbf9m3GSVaERvinI+cRVyY3Ntbf5jK2NjZRJn4mmIbU9z4HSycStr5WjAahRuYXJucTxuBm6YcGpy2XH4cERwAm1JaqFr+G2za9JhO1XPWBZohW1Na8dk4WVzbdlxF3PPbyJoTV6gXItgZmPgZJRkH2i9bIty3HRQdvp4iHpyeD50v295bnRwU3Obc4Zv5Wc+ZLJpj260b1JxEHNqdqF2AHTMbjhr2mxQb7xvL3CAcQlzPHLtbbtrxG7Lb7JvymtRZ85kgWfrbAJyKXZKeSJ6Znm9cmVnLV/eWLtZ8GCYYy5lVGoLcl14ZHmndbBvAmvJZo5o1GtTbMBrc2hdZKFkiWPIZaxo/mqYauFm62g4bC1spGo8bKxwy3MdcmtseWWdYnFiPGfLbk91AXloeZJ0GGusZpFmt2X9Yc5irWl4dJd4eXeYdLlxsnKudRx3IXaqdSR2u3bJdHZwg2+0cFtwoXBlb1x073rlf+eAcXuxbdlh014cY9FmYWxxcGlvF2jfXSleGmbkbApwWnEVcrdxiW/Vaw5pK2jjZ4Nmb2dXaS1rwm0lcc1y4XF8bIFk8Fx0X8pnP21IdL17d4F1hL2ELoM0f/J4k3PGduV9TYF/gJJ68nAQa1Jwp3mSfvV9p3eFbTpqTW3cbztuXmg/ZetpB29Wb2tw9XIodd10u3KocrtzTHNQcid283jFeR96HHR+a6xp22xJcCdxBm64aD5jFl66XeBioWqnbj1xm3HtcsR0NnVrc/xxYXEvcWRx/3DBbjFtFG14bs9ttmpdaZZtinZ0fqaCLYUchMGBk39vftt993v3d/pydW65ZeFYtk6qUbZdIGg6bOBqKmgHa2pyN3TdcKZpNGyBdi5/LoIgfwl6H3S9bzdsmWFdX0pmQW+eea9/tYBmf+97cHS2aC1dKmMDbrh1/HlqfPx8XnwOe9p3KHV7dGByM3AucjF2b3bMcvhtsG7mcV50snEOcMhytHifeLd2KHNvba1r82vkbutx2HKYcLtrG2WWZPdr3HEEdAByqm9rbNxrdmpmayxum24/bsZyh3e0eRN6pHs6fbF65HEhZGRdKF0UYGlj7mN6Yrtm5nCwdmR1AW8sZwdp2m+Gd598FX3+eat2MnKObNdnR2+NeCd+tH0Id6trrl7LWLlYc1thYb9okW12ce1yqnFucGB1vXh5dyNzwm8Db6RsDWglZtBnyWnHbARx7HP+c5dxOnGWdCJ3Cnd5c9Vv7m3NbRdwhXNMeaN+A4EKgfF/B4CJfjp6A3bXdUx3sHaucYFmVGXAbnZ3eX3/fqZ703UfbuVqgW7CcRtxU22BarFvEXcMegd3FHDkby53rnpneKNwY2p8bOJz3HhSeUB1kmwKYpBj5Gg4aa1ouWnPanppR2jRbdh0jHgveGh2M3f7ddFz53CPbyVwwnSdd8x3b3XScKxvk3JWdnx7mX4ffsJ7vHedcE5qDmbiYGtevGAwZjxsI3AsclBxw28lcOluJ2s1aWhog2qtbYtvHHEid3t6aXq2d3R1qHlVgeiDJIBoeEJy4nWKeAB5KnaDcRdt5WmGaIBqsHAPdaR2aHQMcGtuK25HbTtsB2xoa1htQnGKdOd1Y3anfN+BX4JPf/R5WXSocjh2/nfjdh52y3WSdFRxxmy5ZC5c8FvPYthqvm6lb9NvVXHsdMt0Em8vaQBvx3YoeHxy12oQaFts52u6ZqFf0mCrY9NkMmNpZnBsvnB4c690OXWZefF+FIAUenBtOWDAVh5XTWCsY5Fo63Myezt+O3wtdiVtUmcxZJdkhGclaSpramw6be1rTWuZbFJx8HrSgl2GQIa3haWFZYPvfONzgW81chV38naxcvhs/2vicUV+X4h4i8GHy35Yd69zx3AwcOlyZ3cJee52InS1c7t0inSSd91/JYdCiH+CKHeKbqtrAW/Fc0R1uHXxdP50RnVcdHVwwWqJbOR0D3qgeIBtZl75ZeJviXMDb/1jP1tkURFKW1dWZhxv23aSfwyHyomsiIKDRH4ke0Z2LHAIbwRtnWkNZj9o7mz4boNsGW/GeS2CZIR2f5d0W2xCcOd1PniYda9v92nNZ8ln9mU4ZiBsKXRwd411R3AjaqJqy203bYdptGl6cQp5inz3fKZ55XAlZ5Jk62oHcaFzzndqe0F7f3ewc5Fz83RGcyJuymg7aHtrNmyTaQpnNWyxc0B3OXZJb6tiUVV/Ui1e0mikb9F0V3bcce9oaGQ2ZrlrPHEMc75wsGyyam5vu3OEdQJzcXHHcrBz1nN2dAZ303stfqJ7CnV3apFjHGbTaOdnQ2RlZERpLXCqdpx7WX26eyZ4VHjkeYB7Bnrsdid3THqMfbd+OHyedfVug2yLajty0neefYx/vH2ve3J6L3mXd9JxCG5tcER1I3aWdHZyJnR6ejuCBIRAgP56QXbgdSR4nHfsckxpy130XjJkaWcAaJ1nLmmEaoZs/W58bitrC2lvZulhjVubW9RrNna8euJ6MXdgdCN1JXhIehl51HNgbz5tSWwdbCVsT2zJddN974DmfcR3bXHGbx5uZW3FblFyiXS8c2JxGHOpeSB+63yJd05y2XLBdUV4o3g+dVlvE21JcOlxC3H6aZthnlwUX61eilnfYGtyfXz/fdN4iXCAb2Z0qHVKcutuIXCEd1V+1II9hBeDOYIzghaC0H9aeeByYnFTb6VyvnlNgCKFyYaTg019YnojfIt963rTelR+UX/Ae2lyZmnqavpw0XNQdOZy728MajhjkmHKY1FjWV9xVwtYq2dFdMZ6sXk9ctpp3m2Adkx+1oEygtiA/nzudh5taWAzWq1dK2BLYQNiumD7Y6JpY23HbP5qhG4DdYd2mHQOdgN5hXuUeVV30HWYdcp1dHc8eTx3G3N3cC1wCW/XcfB2K3qretF4u3QJb8luRXdvffp+n33JfVt/joHvfsJ2TWqVYCdgrl+sWQ5aC1+BZuJqHmzNbe1voHIMcnhvE296bhRuMG+xbsdtWmybbHltNWzwZ7BgrGGPbdt1LHcTcmJosl+kXUpaplM0Um9TD1aLWfNXAFPpU5NWhlgbX3VkcWaYZIRij2G/Yt9mgmugbEBr+Gg9aPxqqWySaIpiTGIea2ByBnerdnlx+mola6hvxHG3cdJz2nizfkKD24Nnf2l0dWPRUxxbBmv3dHx+7YI1hYWGuIa8hMqBhn4/fOp3z3LKcCd0QXggeUh06mzcag1txnHQdQN3gHWOc3tyqHGlb3ttGXCGdcd5zHpFeil6fHzWgS+GQYgpiBGGKoOlfQ53U3IKczp4/XsCfNZ6uXxtf7l9ancLbj9n9WYDbA5z23kEfid9R3lidKlvt2tnZL9b2Vv1XqVh2GLiYThkbWmTbNdpvGo6cTl2R3nMd4FzAXCrbC1sEWyZbUhv12zfbYFyanXKdBxx/WvAaOln/WwFdK95L33gf1aDJIbehmGDlHuHcKxkJl1MW3BlX21TcAlxwHCfc1p4k3pCerV2zHDxaMhk5WecaWpqIWuUaKNnZWlbbL5ukG90bcNnwGMsZ3xxiHoPf5N96nVnahNkT2byarttWW7WcMtzzXUVeDd6s3wuf/9+2ntAd6xxMG7HazRue2+EcJ5yJnjPfqeBMIC+e9d36XVQd8Z6CXqcdyh1qHCjallpF2rRaXJliWDRXENZKVtnZkV0hHs5fc975ncBdLRzUnenfKF+KnzidhFzN3HqcnB1gndxdqdyAm/lbYxtq2udaCtnT2qWcA11inc3eoZ8I30remx163KudBt223PNbCBn0mgyakxpjmmCbKlukGw8aspqL29VdIh2i3e0d2156Hknelp50nZPcbNqYWdkZeZjVmRtYkVkO2o/ddx8woBFgvOBkH/her10MnK4ccJyvHW0eUB+c36yek14eXmbes564HdFdwR7Wn6+ftN9R3undtZy9nCHcnZ2VnvlfZl+BX90erVzLHA9biRtA2swaeBpvmybb6NyvnPTcjty13EDciZwImwSavlrRm06a5NoiGh/bu53mX3cfiV8bHaYbkZk02dDcVhz6W+VadlmRW47dvF4rnXmbpBsfnC6dKpy22wYaFVovGoCa8xq0mowaCxi4VnQUkpT2VXNWpBdvmH+ZetraXCqcx10+HGObkFs1GjCZa9jz2BHWqJaVmTIcGh33nhedUBv/GokbFxrSmd0Z5dsZW8nbnVsr23DcmZ4BnwofEd4FHCtZfJhUGZQayZtPm7Db+1vO2w4aCJp4m2+cXR2Rnlfe5V7cngzdoB1O3Vwc2N0nXp5gCuBN3w1cwFrWGl3bbVwy28obcBt626abupr/2s5bxp3v36rgm6B1XyFd1NzLm33ZNVg3mUBa6lrvGdZZGtnC20Ncv911HiNfWSB/YLfgaN/oHt8dH5toW2WctV1xnSBbzptfnMFeWJ46HOFcBJ1C3unfp1+dHlScOdoT2d6aH5oBmeTZ6NvpXYheiJ5EXLRY6tZQGH0bYB2z3gvd4pyfm3KaXtrjG1HbcNp7mkGb2lz8XP1b5lqZ2uAbuZvwHGcc7t0yHRlco9wf3Fzcu10Bnj3d81zd24kbpBxmHLocaJw3nJFd7l5A3iZc9JrcmbTZ89piWxVcEtxpHAMcvB2p3zUgKuAs3pUc6l42oGfhtGGn4RIgmKBf353eMRzb3L2c1N3B31TgpWENYPmfah0uGnvZHdp026rcYBxq24ubv5v+m/7bllxhXUDdptyD2ruY5Nhc2I0ZzZq62oTaRtsmHUOfIJ7B3SFaKxfYmyDdAd2kHPucg93bHuxgFiD+4C4fdN9VX2De0574nu1evV3AXOZbXxqAW9vdjV6jHbWbgpp4HO5fIGCBIZeh5eFl4BJeXlvM2cTao5xjnLkcbZw/m9NcU1z5XOrchlwLmx9Zw9mpGrSceF4r3rJeWR3VnR7bzRxlHWdd2R24XPhbwVwN3KMcr1tuWUnW6RZmGJfa0Jy7nRbdARwZ2vAaGZryGyaafxifW6mfRCFXYUIgGF4gHaddflzoXHPcE9ytXTgcy5ydHHhcW1x5XFjddF6uHyOe6x3IHZXep19V36vfLx6mnYIcZppil19UahRh12GaTJ0X3uBfPh4V3KecYR1D3cfdq925Hd7ebV8R3+Lft94t3B3aYRqhG3zbh1u4mx2biRvMnQweVB9Xn19duNpU2EjYpZnjHDUdwZ/Y4XXhyaFTX69dvJ173ire0N8qHvaeHJ0OW5babJr53CedfR4UXusfg6AqH78e315wHjmd2N33ncad411LHL4a3JoRm4IdVN55nkTdbZy+HUyeE14K3e0dZ9ycG00a81tXHAHdK13A3mMezh9sX72gFaBvX4WeY9u2GACZB9v0XQPdKpu+GvvbR5wRG7MaLNhoWYUc2x6Bn6JfRh3eG12bJdvxXI6dY12xnUNdMhzA3WLdDFv+GdAZsRpF203cTR3aHr1e9F6ancacxRsEGoTcEZ3bHkXdnxsmFhiSY9WYmVvbg1yfXOZdfR3OXjOdxx2vnUXdF1xQXFNdAV2eXWEc3RzbnRIdJt2r3iHekl6fng8dTJ06HTjdAVyWGqQZNNoRW+HcuhypnY/eNh4tHecdFl0M3eBeFp1eG2PZZliEWW/aGZvzXQSdgRzsmriZH1rRXXlenV8WHyjeaF2CHGCbUlsQ3Ald7N6XnsjeI5yxWszaYVvuHS6dfR1kHibext8U3ozfMSA8oIhg1J+PHbob89qo2V4Xk1SFEhBVzNhiGgJcBV4YXwzfFB3iG8TbRps1GtUbL5vI3JUdJl0d3TQdtR2XnSAb6RtInCGbhVsaHMkfHqAhIC3fB52tm/MbH9v8nVveSt6sXiccydwa3HXcz54t32Rgf2ANn3Pdidwr2tvZ+BpTXDVc9hz73B6bEZm0GSHa1R57YC3gap+4XuGeJp0CnQdeIp5znZddCl0d3MacCBr0WkpakBr1WxjbYBrtmlqao1rv2zuardmomPqZBtmuGT1YT9c9FZyVphglGv6cOB0OXfle45+3Xxld+dvTGvMab1pL2w4b6dwOnXofMyDJ4aSg0h9ZXVDccxzKHcoeYB6OXxifCl7I3g1dCxxdm7ba2VqcGhTaJ1u5HQheEF4xneYeGJ3HnL9aoBnbGX7ZgtqmmoQagJuYnSvdiB01mwIZg1pMXJJeZ19pX1afRl+VYEBh+OHZ4PffBl4J3c4dNdsZGIiX9Nn4HCQdCBzFHKRdcx6OXxDetl3oHYCdyN5bX0xhryNb5BLjaWGMYEjgL19wXfEcoNvbW27aUhl7GUlanxw8nPkcutuBGxjbAlucnHoeDGDA4rPiQuEvniAcGBvYnALbv9qOGrHbddw/XERcD9svWbQZvxtHnVCeZF5jXZodIJ3836Uggh/h3RGZ9JkjWljb0RyWXShdOx1jXZedYd09XL/c79zw243a3ttu3B0dfF2OHmXfdJ/bn/3e7t1GXU+eu9+VH+ke650P3Fnb0xrumqBbMpxx3cHfeR/boOohVmGT4Ldem50fXABbm9urHFvdeF1uXFdbuZqC25Qdd96Dnz7ek14OHnXe2t8wHoaeAF1bXOMcIBszWn0alFrIWktaTRrm214bndtWGqHZENcSlvjYp9sXHODeUp7M308fz1/U3wceXp1K3KHcJ1yW3NactdvMWzoa69sAm/QcO1vZm2aa01sU29wcAtyFXX/dpF2EXYPd/N34nUtcBNpV2OzZStpHmv9aKhl72FeZRxqL2/CdFB5y3uUfFB84ny1fW9/EX9de510qm/GcYZ4s32Pfy9/uX0ifraA/IJHgmOAf30AeZpxHGr+Z2BrH2vNbdZzwHl3e6N45HT5c2Z1cnljfAV8rHuYext5nHTLbadstG18bJ5pxGaraqhvVHTid957FYBYglKA8nmFcg1rzGb/ZY5rDHPrdiR2+nHAcKJ32nwOgFeBrn8Le+p03HBjdP94DXy7gpOIUIsViYyB2Xbybqhrxmy1bnduM2teaTtn0WhMa3F0B4Rok/qaR5pKkc+Bt3R1dXN+PIT3hHqA73W1aVZnPm0QdlKG8ZVJnoieBZbZg+ZysHPVdkx2BHX2c4x1U36TgzCGiobsisGZAaSmpUSeg4rRYAVav2a0bFBrGmMPYFVm4WuGa2xrI3pPlcSjf6d8oj6VvIGjePl2MHRKbtFj51nIWNNg4Wh/cfZ+o5KioGum96PJmIiG43wFeVZ2wnRsdkZ2inKtb5RwrHSNexqLYJmyn/idK5TvgjF10nK5dJR5In3HffJ8DXoIeX13b3clhQmXF6D/n52XoIULcEdk7mFkYhZiYmRJaolyJ3lOfAl7tntLhdqMj44miQSAeXoqeLB1PnGhaV9lTWOCaSF1FX2afjR8KXzyf7mCuYHkfft7Onx8ey976XtVeYBzXWyebup2JHwyfYd9kX4qgbR/Sn2Begl4U3TJcKVsmWkLaTtpzmZBZOhmjW+8eHN8g31sf2SA0oEPgkl/y3kPcHNlSWNqai9yyHOMcZ9vpHR1euJ7ynljd+53Nnh+d+N53XtRfCJ4W3D9ahtv8HXyd/B1SnGuc518XYTph3WFmH3JdTl39HiyeVt6D3s3eOp1R3lLfNp9q35OfuB7JnsdfM59FX6HfNt37W5qZl5icl9KX9NlT2y6b2NyyXeffvqCiYJBfyt6N3QQbbtoKmxwdCt8gYCzfzJ52XMccWVzUncjfFZ97HcvbeBiD12lWnhgBWlXbHhrQWVxXzdeol/KZoVwl3jBfRh9CHZKaxFr920fbnxqOGcJaORpLGgaZaBiBWdkapFs+G4bdKZ3LHgLdjp1vXYBea153Hrleut5MHngdt9zb3Ivc8JyPW89ZnBZqVVKXUBp8HQ5egJ6WXa8dYl3jHjBdl9xYGjKZflpDGxfapxmGWVXaT9ypXjHeet1m29Jb0x1tXpQfih/f3ygdrRxOXAhcZJzk3WmdvF2cXSXcQlvEHAecnVySXRVdflzs3J7cNJwEHTDdSl0V3Ecb4pv/m8XcEFye3e7fPV+yn4De/xzj2uYZZRjfmZZbE1x/XT3eH95gnhldr9z5XDsb55u1XCedAp2AHYWdmV5DHxRfJt8r35HgtSDd4CreZRx5nLUeTh+CX14dm9rMWm8bMlx93LWcQBxWXNxc6dyNnWleQ98x3iMdINx1G+Ba6FtkXbgfuKEr4fKiGiHRIVYgUJ983rweEN0OXFDcHNukG7KcRZ1HHiSeHt1OXALbQ5qi2d6YNtYGlf4WM9bcmMhZntkomS/a8h0M3n2dw1yOmpsZlxmqW1Kc1V1kXOtcA1zbXd2esl40nShc3h0YHSKdnd5wHuke3J7envyeT95J3p/d7pwD2c8Z6Jor2j6Zn5l7GR8af1v2HUCd/R0p3JEbwZtFWxTa81vMHW2dhRzeWkuZC5oz2qRZ5pk2GW3bC1yenORbwlsrGk9aldsgmyja51r6GzMa+ByznmmfLZ7MngRcnRriWXvX7VeUl+TYfZm5myzc+h2RHfrdZdz4XCDcvx3cHySfGl6NXeidNlw62gsYXhrcHeMfGF52G48YetXMV3IYJBm4mwmcTFzknMVd9J2CnPvasZnP2rAb5xyeHJ3cex0SHfldv5xUWs5aG1sKnLkdGt4NXyugPGDyYRQgOF11WxpbA9rkmbnYs1jlWffbad0qHlQfGd/XYF7gIF8V3adbz9ud3Kodjh5dHitdG5uwmw8b6VxgXM3dSZ0FXPMcv9zpnMzcKxsBW66cQdy13IDeEJ9jn6BfPN5uX2bgi2ECYE2eyZ4sXlveQ943HIMbbpp5Wd4Zphmpmp3cAFzkXTLdJ11aXjKeU16jn1ygTOBU3zPdT50V3SSc4Fx4W9BblprLmkfatZssWzjaxFteHECdk95V3l7dRtxuXNbeRJ9xX+dfqp52XMVbz9v2XZqe3N98n3xe7543HXadNp0HnYNdlx1fnZQebd7rXredRlwynVKfYSBzIExgKZ+f35dfq19THztetN6DXyteuR2r3F8amFkumh0dTd9MH5healxq2fXXBtXd1ZrXKJlDmsBbKxqHGjLZ6lujnWVd3V0Q3Hhb2txaXT9c2Vz13R3c25vI2j0X9ZdKlufWupar1dkUBxOVFauYBdnL2nuaPtrsHPoeHd4pXQTckN06Hv3fS97ZHTCak5kT2g5bRVyMHVNdRRyWXE/cWFvhGwyatlqi201b3Rw/3DPb/duvm7DcCBzPHNlcZFyEHfweRV5MHWHcZJxU21dZfFksWjHbftxHXPIcpxwbG+ub6pxU3WHdkx00nCxbmVv2XLxdR56mnwEfE54F3b5erV9J3ppb4Bge10EaYBx5HVpeXt8boAzg3uD3oBvf9WB/oWqiPeIz4d5heyCIICBfzOAwX1HeE5xEW7XaQRqVm0Vcgl1QXVXc/VwlXF4cb1vP27/cGR0IXeJd8t27nRkcXdtFG60dct5/HmUdXht22XLYYFjRmnubqJ1EnsDewt2I3J6cXZyS3KSb+tsYXCEdDt2eHVlc9BvxmzJbPNwJnUsdzh5O3h/eBZ57Xj6dt9yqmsFZ/9tfHS7dmp0Pm2VaNVsUnWSfBl/gX1id6pzpHTydTBz4G54bZ9yb3iKefp0/2ybapxwJXZOdZxzA3SVdrF3DncedvR3v3uAf32DJ4S+ftV1RnALczh2VXkLesx4Z3YzdVBzMXXKd655T34UgkSFOob/gX155W/6aB5oi2v0bR9t6Wsgb8lxDXRWedyBgIibioKIaoQsggmB8n97fMV2TG84bMZvO3IxcTBugG4Be96GyonIg6p2uGtMb0NyjW9aaY9nNmfrZXJoJG6QdKd5xoBghr+HWYLzdR1pa2jKZ3Nj4V6PXThkBmynbvxteWi5bEJ2D32DgCJ+KXgadcp3a30Fgg+ED4Q5gp1+eXkYeMp53nuLfK964Hb7cqBwQXIbd3N6yn2xgPaAdX7GeW51F3NEc5h0G3bJdJlzRHNrczR0Y3Qlcx1ynm/rbv1xI3XWdBdyIXCIbfZp12aCaBVprGicanNr0mpNaUdnxmbQa+5uSnCLcrN1fXrTfMN7ZncWc5lvu2/sdN56a3yqfI99931ie+t2Y3NOcmp0xHZ7d4B3onnae2t7hnjvdm12EXeLd9V0GnETcOl2qn6KgkKAwHk2c0xwTm+/bQ5rhWrBaiNs+m1CcX9yo3L8cBpwVnTNerV893dtbkZo/G7seQx/H34meKZyWHT+d6x3N3HiZctgPmEbZrNuj3TbdMlxhG/0cLV3an4RgHF81njye66ArYLzfpB4H3WpeeF7qXtZeg54LnNMa0ZjFGL2Z3lrb3JteKt67nmneG91LHKlb1NuDm8ccbxy+HOFcrVus2qbZZhgr2T4aftr0G1ScdhxSmziY7Ji9WXTaUlp4mnFZ/Zo9Gi5ZsholG+xdAN4RHfzcwNwLW+lchV3CHvnfS1+fXlPcG5q32TxXudawldBWZJclmF6ae5xbnSEcNFobGTBabJz8nonfmB74HTJbZxoqGOGX25jWmxXcQJzGHFIbI1pDG1VcYlyMXGecDJumGsaaVZocmwIcJdyIXSsdyN86X4Bf8J+mH4hfUF6iXZHeeR6UXfacV5w+28ccyB0T3CeaJ5fAFy8Xp9jqGccZsZiz2VybjlxiXCObu9sgmxLb2JyhnLpcKVw+3TnegF+tnuTd312e3WMdTN3bHoufjp/73vXdU1vimllaOppeWi9bNt2FIBkh1iLsoozhdl6a3BZcPhzD3QpcFpp9WTTaTVyjnZNd4t3CXnPe2B9Rn23fVeAuoO6hP6CMX+peip31HP8cpBzwncGfFB+Bn+pf5V+9HureRB733sDe3t2lWwxZO9lsmocbk5w53FQc/1zGnTNceBv2GweafxnTGj2Z1Rk416EY1lvfndVfZ9+wXybeM1w5WkDZddiNmRXZfllk2dCbNxwGnGYbY9nlWdSbcp1Pn2PgemD94Qhg3t8pG4iV5pAC0fHTk9WqWZIc2V33nMybERlQGMLZ2JrX3Rte4x/2n8Vep9snV2uWmJiMmbxZgRrWXJzdkh0PnFFdCZ77H4pf5uA5oKHhP2EYIQnggqAsH4wgAeEDIfMhlWD233gdBhrHGPhWPdXCmgBdgF7znkWchVsG3BteQGB+4P8gZh7+HapcSNtH2v9aXprbG3fbkh0HXe4d0V2SnVLcmlteWd3YE5e+WZmbzNxw240blF0hH0qgX5/7nlfdiJzAG83baVv1nQ9e8N9j33Heqt2eXSOdBF3T3hFeQp5j3dHcjhqz2FTZotuj3IhdqF6R32BfQd9FnsxeH9ztWyzYhxYHVmoZJlsNXC/bJRkhGH+ZjJs2XE7djN57HkOeaR4e3tPexx36nEccBFyZHGXbPRoPWrQbblzVnMhb2RqpmYcZ55un2+mbXRrtmxCbQhu9G6DbRRrp2qka4Rub3Oud8t6y3ywfBh5vXPCblRsrG5icfpyT3TjcjxyhnUYedV82IC9fzh6zHUGeNF7iXyRedx7aYBsgUmA/X/nfmF68HFxaa9pNnDDdUh32nM3brtwpnZLfP19Ynw8feOAeINBgp5+jHyKeuN3WnW+dCF0D3NqcpJytnGYbSZrhXA2do964Hh3crxrjGh/b6l4V4DFhLuEvX84dh5pCFw9V2tanmPqbFR0dXlYe2x8eH2ZfV59HHyEePtxjGp0aCFsp27kbn5tRGy+a+NqqG5Ydbt7tX0Pe7F3QnbLeB98hn3tfDd8lHxUfsR+f3ujdFNwQ28pdIx64H/rgM58v3WAcfVteWjcXpteH2UJaXdoGWlBcdp2tHfodld3v3jVeRJ6S3sbfWF+2ntFdpxuN2wubdls1G5Ccwt3J3lnecd4HXqieo55PXmPeRZ4TnZidJlyZHDLbUts82uOa/BvaXYZfEt9/HmCcyxtCWjWYDRbqFiTXZVmwW8GdMNvbGdyZGJvAnpFflV8yXf5c2dyGHEocV90OHYqdq90d3Koc0x4OX6FgemBpICwgNR/uX3beSl1w3Xsd756e3t+d8RurWUyZCNtbXT3d9F3lHWecR5wEHE3dWR5NnqSdztyo2s6anJvZ3WWfp+DUoTpgRl+93hecyBu12dEYcxhgmvueGODl4dphimBXXxmeaR4yXVlcT1tEWgKZe9mi2rycD15jYAnhEiEm4DseWFy5nDZd+F7IXrHc31s+mMVYRlkeGfEZQxhnWI5buN0dHVqcrV3nX3LgCqBLoDtflN9HnhXcbpquGNXaNdvDXQ9c+5tPWykcvB53n0fe4R0onRSeip8yHmLdZVwu2yQZ7hlXGS/ZUhlPGiCacZmrmM4ZnVr224KcYB1iHhSd+N2xHejeVh4M3XVc+Z1XXZ8cZhqT2aoZ45oX2haZ/RnVmgIZsdeo1ThWDlmOG/Rcmly5XEKeSiAmoP2hBGF1oKWf3Z82XpAe157CXercLtv2HmOguuGEoYig9N/HH5AfKt2znHsbUNnqlwqWCVh82pKcuJ4DX2ifqh/TIDzfph743c2dA9y/G6gbZ50AX0KgvuBP3wkcwlxN3KVdEd1L3OQciVwRm/kdOJ7W4CqgJt+THyXe4x5eXVAc5N1H3wegniFhYbdhq2GPITUfoN60XkuegZ6fHoHepB2jXFBb1lv72+/b95seWv1bPNvs3WlfgKH4Yl5h5GBbnpgd2F3gHiEeQR5rnXicC5x2XR1eCiAj4XVhiyC4HfjbRBsJG+JdUF6MXyme5B6dXjndVRwyGiqZCJstXK/dHl0uXMCeLl8F34gfPR2rHBWa6JnIWM0ZwpwBnY2eKB1KHQdesZ/2IBGf0Z7H3jAeeF7NHs8eJt2sXkffgx9yXf6cSNviG7DbqhuLHNBdDR173aYeFR7QH7Qfj17kHTrbSJsTG1fdA996IHAgZp8t3UFcMBt22zyarpqDGcCZOxmgXC5e06CbIghjd+N2In8gL1483MHcrJz0XcIeut4gnW4cp10UXkCfzmChYRuhP+CBoBefBt3/3HWb7xy0nRgdB1uPmLAYiJtn3XMerF9ZoFygv5+8ndKb2RsQG5Ubl5ufm4eb8lxUnUkeKF4ynWMdQ15uHq/eAN0HHH5bplyWHaaeKJ6WX1CgFaBYoBcf2F7JniXdfJzKXQDdo55YnwHfVd8ano+eeV8eIBff015UnJfb8VvWG3UaLJnpmyScCVyenOQdlB7EH4DfUd6QHgsekd9Cn5xfUl5knCnYPtOFFnNZoNtHW6Ca3JpfGucbWltN2hOYQRdEl5rZURmS2IpYqpoDHGidX11n3EXdWZ6WX6af6J9Knxfeot3bXLKb8VvbHC3ciByD3PPc8F1lXV4dJBzWnP9crdwx24VcFFwpW43bjxt4GvJZ95qqW6OcJpxGXRKd2V7H4CSgZF9tXXHcJZxEHe3fV2DsYSzgWJ9CXxffUh/g4L3hTSH5YUegYx6pHYQdtB4y3meeaV55HvIfTB8EHcHb5pld2YebvN0snbadK5wl24yb9ZsPGo0Zs1lx2e7bM5xcHUceKx7mH+wgHN9GXYtbeZmPmcQadxrAW7pbsluYGxAacpptmnlaghqRGt6bptws3TadzB4e3TRbvtsJm9QbQtokWj1cSl6dX2dfH94vnOSa9Ngol/UZtpv33U/d15zxG6VcGF1SXj1ecp8SoAqgql/V32YfTl+pXtFeUt8VIA4g+eDtYC0ep51I3M3cbhwXm3YatlrVXBGc6VzJHOScx9zUnAwbeRpmWrZbTxxRHKgcBJr3GQ+YKFjyWzVcTB0/3QJdcd4yHt5ewd4I3OrbbVrpWoNbOxsQHHQeBOAHIL9f7t6fXb3cwxywG9bcrt4qHuaeiB1UnC5bIdqjWm3bcRzzXvBgrqIWIrQhkGAGnwJePVzOXJqcJxwv3DDcpJ2SHhje7l+IoAAfmF5WXJyb2p2i4BOhLCAwHcAcitw220yae5nEGv/bdht/mnrZ4Brq258b4xvmHFtcwh2xnbXdaBzv27MaaxoqGykc2l33XZXcBJkZln3XAllMWxmc6N8dIIOg3F9s3Pucrp3BXoGenl6Y30/f8V9KXgRcEVsi2/MdV97S39ogS2Bx35RerZ1KXFobzNxJ3ZJeF566XzWeqd2c3OBcW1wt3CxdNB7sYI9haKDcH9uejV30XV+ctlwtXT+eqh/zoEkgvWBkIFtgNN8PXmqegl/8YIfgxeAhHvGeGx1IXVcdvJ4l35ZhHuGXYcBhwiIZofcgHN62nwkgZSAp3vddBx1Q3lifn+B/oPUhIqCjn0dewyAkYU3iFOFGn14cWRlB2CyZoRvRndgfCGBlYXqiPKJ0YkRiG6LZJDAkVyNIITOe1p43HOvb8Jrs2n7aYVvHXnafwKC6X/Be05+J4W0iMqGnYCceJ1yFGxXZs5nzGycawNpLmqda5Jsk20ncSJ5NoajjquQT4xWgp92B3LwctV2XndddTt3WXpfe2J6O3jId6x5Nn1Mfq18m3myeAl4NXuMfPJ8236Ogm6EsIDGdzRsxWoQbENulXCqdcZ5Y3lYcsBnd2DpaZ5xK3X1drJ2fXjMeFR38HcGewp/+IBogMJ/xX+5gN2AUX7Ufbl8unlCdCFwVmx7auls52/Ob1xvbnIWd7B6mnvKeI902HKGdbB5uHz2fgx+EXx/e/J70npqec99MIMShd6CkXxid+l0rHbYeFd5kHb6cM5sC3CUdLN4THlPeCp6zX2Ff5B8KXZkcCRusG0scHBz/HXhef58SXyZdxpy6mxha9BrN3E9eKh7D3w4e2Z7GXoOdWl0cHZPeFR4oHnYeu17DnkNdGtuGGtOba9y33TldCt0vXhvfx6Eg4WEg4B+NHoheJh513jgdG1vNW5IcGN1uXoXfCp6oXV4c6FyfnRrdDR0aHXPdb11dHO/bzVuPG8TbdpmxFklUTFaWWYSbX5waXLhcyB1SnRWcRhxM3XTeYB5XnFcY4Ne8WMqbYV0sHk6fV9+HHvLdKhyb3bEeRl6nnfecthswmnIaYVxinpef0eCQYRmg+J/cHqhcD9kC1aGRy5PtWAdbGtzynareJt5b3ojeo94cHRfam9eL1lvYOpsrXa6edp2m3LPdHN8k4CHf595XHFwbUpxp3Q+eQZ6znXIay5hpF+xaHtuUHIrdt92N3NPck5yUXQwd455H3vPe5F8t3mfdeZ3UoKDiUOKp4RtfVZ5tnnTdXNuZ2wRcil7ioIZhdGCG315dVVzh3XDeRV87XxTfFt87H1dfcd7kXo3fQSAJ3+2enR4snhxefJ29nDlatRsY3Ixdo12BnSLcXZvBm+eczF3+HktezR72XiveS98ZHx2eEFzvXGXdSF6Qn0TfsJ8XXkRdUhxIXDzcbx1GXo+fxGD44Q4gup8fnmYdzd2X3VNc0B143dgevd8Hn43fhR9znkTdp52JnvQfsB+JHqUc3huiGskbCxuIW9AcLp0eXdMdEVtrmkrbVVyEHQLdr14QXs2er51NXCfbKBs8nOte6t//H8sfmN6j3VWcttvFGvtXhtRJFqHZJBm5WJ6ZCJw8HlEfdt5cnE9agNocmm3ZcdcMVhsXolpvHFied5//YGHfpd13W+mbz1zTHb4eRJ8ZX2LfxWCXYXShcyC7XykeBx1f2+/bAJp4mrpboF0gHaDdjl4WntSf7yBuYHHgRWDlYN2giR/n3rndyd3cnd2dn53qngceyp/iYNLh5OHxYKbecJsgmb9azR0i3f9d653snYLeMt5t3qce5B8DX2IfeV9g3sIdqhxwXAwcpZ2J3yaf3yA+n5hfqF+SX7+fdR81XmZdqd2+Xbzd0V4zHUfcEtt8HAudg58gH5ygIyCIoIHe8hwLm2hcx11z3N6dsd6jX2ffBh5+HSzdYB5oHsSe4B6AnsMfC18S3y9e394yXS9cZlxynGRbcVlHWE8Y71sunhCf4GAAH/SfM58X37Cf+57mHfreIx7IHvwd5920naldu92KHZPdu56doLnhoWHvYQLf2t4X3MLcL9u/mwpbqZwh3W0em194X0PfBB4qHVidZh08nHtbDpwKniWe9t8MHx7dx5wiWniY8hjf2LeYipn6myich52qnfZeHJ3SXRldaR9nYNchMB/1HiFcnFvqnd5f3WDqYLLfpt+hX8+f5N753aOdVp5untYe494cXX3cEVw7HOqeEZ7kn25f1yBZ4D0fVl8bnlJeY18lH6Hfvl853h9c61wGndqfiqDF4VxhUWEKIAhfDN7ZHy6fPF+T4EGggd/6XewbsVmHWgGcDR42HqVeJJ0and/eZd5iHoyeYN25XHubmhtjG6AcYZ1vniBei99Vn9KgeiB0YDwfFhziGV0XTZdTmJ1ZsdnrWVJYNlakVirWrhgp2j/bR5xV3IucK1rEmfBZ+FtiHVIeHt2iHeUf0KFKYevhaaBt3uGeLZ0B29yZ0pnzmrsb+h25X3LgfuAKn1ieWB4BHmHdyJ293XFdhp4hnpUegB2m26Pat9nYGuOc2x5o3t1egF2W24DZ01iXF5oXO1k9W8hdsJ1TnCuaPxpNHK2d1F4mHkdfCR+4H45fml8HXiecgFrxmzReZeCEYXegjl96HaodfF2F3n1epp8RXtheEx2DHaVeS1+W4Elg2GC5X9SfYp3AG8SallrEXP9ec1+pYSzh7eFlX18dtt4XX5qgs6CjH//enN4FXgsejZ8R3uqdvpvVnDsdPt4LXt0eeR2jHeNe+F9t3pac6pum3Hddkh7qXvseIB3/XcLd4tzfW5xch597YNFheyBXny1eOh3S3RQbU9q6WvKb6hxzXHkc9p3MXyffs5+HYInhFuCBX6DemB4r3brc1ty9nVBfOt9THrhclduhXKqdzx5m3WZcDRu6Gxjau1sBXFIeMN8En39eqp2bG0DbQh3N33HfX16SXZgeDV983/cf2x8XHtuf6CD1YbQiOqIgoaFgMx4MXN6cRd0UHWlcXJuIXDbdWR69nyZe5F7ZX8zg/uEfYZ+ifyMnIz5hwyAhXlmd1h653zGfGt5fXc4dSZ2vHewdnJ1eHLIbYxtwHKbeXN+qoMHiNiKNoq7hcl+Ank4eRZ7K32QgLaCnIGcfE51IHCfb4RyV3QqduV4YXv+fBt+On5zeyN3BHNfdrB9QYIsg81/e3kHdbFySXaee8d+mX4/ewB20HBdbcFsPXCFdSx4ZnUKchNxenGScnl2PXzdf9GAw38Dfsl9IX3efPx+5oCSgQuBsn+LgceD3YB7eNtw5nAwdhh5SHsGfrGAxH/1e5Z4WHhOdlFw2GzsdO5+/oEKf2h3pm+Ia/ZrW25dcEF3eH7sgryCzX39dq5uJ2dYX4RfTV+mYwhp5GvWag1nbWaFbd13Ln7FfZl5pHOEc411UnPKb8dvbHMcdil2WnHVaA5j5WgkcQ92a30QhTeITIVvfDl1mHZye1p81HwufZx8/3eLct5zhHNFcZZuRm9kcjx1+ncMeSx4EnRGbnBsU21ebAlmfF6yXaFjN2/Gd3N8yXwue2F583cTeDh78X1Jf8J+FX0WesN1QG/wa8tpUGsOcjJ3EXgddSBwN273cwt7UX+7f/F9TYA1hCWDkn4KeOJxWG6/bbd08H1mhOiGzYYvhCqA0nv9en1/3ILNf494HnHncXx/Lomkig2EyXanaKdk0WxrdNd3onh+fu+GuIvBik6EdHr4cPlvanKJeHOAp4a+iBGHUoTVg/mEvIQsgml7o3QAdWd5131ufJ12OXD4bZlqUmUaY/VrXXnFgxmHhoPde2x37XdYezaAqYWQieOJnobIgA97Rne4cmBtjmfJZbpnBGhvZs1lEGwZd4V8kXvidRRzbnRedIFz93FicvJxgXDmcb505nXjdfJ1I3Tec39z7HOQcnlyjXTKdkp3Q3XOcVFvQXDncrZ0vnbtdhJ1gXIqcLNwCHQjdxZ4W3vZfLN+cn6IfWh96Ho2eBt6GH17fzJ/ynuteA178n6NgCt/9nwKeat5yXukfVt+kn0efsp9H3zReKh1LXYOeVx8lX3GfVh+3X7Ef+p/6n/uf5J8fHWBbTVpu29Odnp5k3qKfQaCB4U/hemFooaGhhSF9oRohCGDzoBUfHl4lne/ebV8SH8Pgs+DCIQgg+KDsoNoghiBE36leCNxempLbyd3cXsve7Z2PHPic+p003ijfU+AvIIZhdKG+oTZgAh/vn5wfxF9Fnjfdud5GX4Pgb9/x3r4cUtqGG40dZl3DHmLe5F9Nn/yf3R/+H6/fi9+a364fm59QHtVe5R//II7hEiANHewbgpt+m5Tcox5HH7ufXd4qG8wabBqS23dcDp0KHa0dWl1Wnkrf7+C9YKpgP59aXobd7p2PnibdrF1bHxXgq6CL4A0fBh6s3uDe353Z3KdcPBzHndFd3Bzpm+wbgVvmnGAdc98poJRhMN/93YZcu1xhHc0e4d5o3PJbN5mGWHtWx5czGEfZTNp9G3lbmZzU3fyeN95L3sbexx6gHVPcMBtQXJ5dTx2zXRGdkl4j3l9eJ9133Q5d0R9EYPJh1qL64qehat8r3ZMdw95MHdlb5Bo9231ckx1LnY7dbh1l3Z1dnR1hXbqeYx8TX9jf+B8JXoceuV7/H1Hf4F/iH4GfSZ+V4DDgZiA3H1vew99O4EChL+DeIDzexl4FXdidV9xUnDocJhxqnKVcdhqvWHhYbptonaOeDN1K3SNeBh+jIPQhr6G1oOYgbl+Bntwd+t2RHqoey990Xwxf4aDTYg7ihOJroaihKOBHX29dgZxNHNzd1d4KnU0cPFsJm3echh6JIBEgWGAIYFcgx+Bm3jFbTtrCG6ZcE1vHGzuZ6dm/mVWZ0lormtRcHt4Yn+3griBFX4we/B7hH3VfI53wXBac+F6EX8Hf9961nQDckZ0+3a6dUh1KXiCeod8fHxmei53GHN1b7lvnXFvdl96AHrZdKVvpG3qbc5ymHXEcx9vU2l4ZZ5lwm4ndiV5Onoae6B8KH5OfcJ6TXjMeT5+137MeiZ04XErchF073SndAJ1Lnaidup3Dnugf2KEqofhiLyI/oaHhCqDUYGaftJ3+28RbydwnnR8dzt3eXRyc8B0B3gler1+ToQPh1yFQn96eSt4yHl2fCiAmYPkhVaHaIgtiBiFxn7KfyWJUY9wj52Jjn+bdVlwPXGldTJ5LXtKfDB9EH+SgV2CgoR8iWKRs5h9mWaRQn5sahhrv2wfcAx1jXh0eKl3O3Pca+tl82kbe7mNXZetmBaUcYsfgUh5y3ZSeMt5SXm7dDZtOWjLbPF0OHvsgGeJe48ZkFuJ13kxZ7pvLHoxgeGDmoPDgBJ92noLegt4QHbqepqHmpA2lEySTI29h7+EZoHiftF+g4HNgw2C63q2bThjg2a+cWd9DocPi8GIS3/fb7hpGm2bc7N4CXy1ff1+yX5Qffl6Tnkzej2AS4fKiUuHF4Cudyt34HjSd35yy2zbbpp163xag0SEvn41dgtvTXGCc8FuH3E9doB5V30/gEyBfn8DfjZ/oYHUfzl5FXBkaxRsnXVygLKFMoWQgkSAHoB8gReC9oG6g9KHR4v5i22IsYB7drFvSnQigMmJRI4AjIeDF3gPc5Fz5XUXeAt5YHrveuN7CHyOeiF4anUqcsNrQGKwXJJg1Wi2bxF2gnvXfbh7eXepdcR6xn7CfzSAc4ACfwd7QXXfcJ9sbGuvbZByqnSQdLN0GHWMdTt4ynrpfqSBF4GnfpN9FHtaeJB173Saef98WXq/c99rN3Aieg5/NIB5fZh553j+eF93v3UKdat1GHS1cIFs5GoNbpBz0nbNc+xt1msRcEJ2hXjidTN0ZnW1d9x7g3xZeZN1mHeaf4WFkoYVgjd65HVSeDx82X9vg9WG/IeXh/iEZ38NeWh2SXgYe2F+64A1gJJ7u3QZc691znpof+9+XXsHd/Fy4XPmc+1wVG/Oco91i3QkclNyS3UCeLh7Zn6wgMmAzn6vfIh533TWa6Vo0m8hdkF4uXi1e5V/i39pfJl44XSKcalyWnPvcHxtY2vqbbFwcXWBehh7oXYdcRZxq3Z+f6mD/YVYh2mGdYJDfN50ZnHZc/d38XlSeeV1DXHjbAlvpHPyd5161nzwf5ODrIbSiEaKoonfhN57IndYe+B9H3l1cYNsMnUyefx4vXShbj5sWm05bTNsgmrkaU9rCXJTeFR6HHeOdLdwXWy8aHlpC3AHdbh2hXR5b8dqR20ScHlxkXGMczB2lHfnevt/YoQqhhWFaYDBeaZx1Gm6ZpZtmXbvfPZ/aYEFhNOEqoHwerl2X310hC6GXINGfnV7nH6ihOiHA4hEgxd763gKe+R8rnsReRl6eH2mf+OAqIOohNqCYn3Jdmh3hXjQd71xpWVMY91o72ucb8Z16nkceiF1D25dcSl5F34rfYV4wHfKfoiFIolBh7l/r3P6a5hxznVhdgtyV2sMbMZ0iXoRfYl7cHd2cnttT2okZKxdf1zsZOBs7HJoeCZ9z38hfzB9dXkMeMJ9/4ODhQaDKX9afFR6c3eDchxyVnYEeV14v3aHdg93bHlkeMdzCmzAZZxnlGpJcSZ6uX3aeW9y/nSUeUB7ynldeMB4Znynfw5/SnkTdeR4b30MgIZ/Q3p1c/xx4XZUfL9/934Zek11KnBcbaxszG3VcfJ1jnrVfuqCCYQQguN9p3pPd/Nzam/NapNoqGrQcWh3s3gcdjZ1UXiUeoJ59XeXcyxtnWmea0F1O31vf4J9NnkCeEJ4/XhKd0VycW3oaqNtyXKOczpwGXNYd896Nn1LfVl9RH5cfkF+XoFmhLyG34RzgfKAoYPFhQWFYoFVfDF51nazeax8poC/gsiAUnqVbxFtmHOYd7Z2onIbcGdwUnL8dbF4envle956aHgzdHJwBnc6gT6GVoVpgsKAln8kfk16h3Ukd9t6q304f/F/BX6HfYJ+CoJIhN+DIYBUe5h4u3kqf0aD8YMMgiSA3YKkh+aKQ4whiiSG+oErf45+tX+vgO1/hHyjed9453jVde9yOG/hcDl0/XZGeGB3hHPucC51gXyofu56J3Npa4ZnK2p0cKt1pHmOf5qBCoJ9gxeFsIQygad7+3YAc3ZxEW9UbGhqM2ecY7plKm+Wd8N6Cni4cCtrgHCDeBqAuINug3d/5HhDczVv5WhiZaxov2zyc0N7SIBngOZ7k3U+dXR4Ino9eXx4RHiEeZp6wXj/dgZ09nM9d9d6B3zaeFRyD23vbkVz5nWkdqZ00HYMfIx/Pn6TfM577XuVe0B7On0DfiV9u3the4Z6PnnJegt9aH6efF55qXUkc3pwU272b4l1/nsff4N+PXrZcfVn/GDZZWFonmaEZEdiUmYhdIF+HYN/gwuCzH9Wf+Z+SX3Xes516m5xaAdmkGdFaipyfXrtf4iAwXtQczJxsHETc3505HRSdOpznHYaeQ53SHLncLtyT3KmbTVogWr8dHp7/Xx9fS6BU4ZLh82Bt3ksdiV5s3pNej56B3zOewZ2t2t1Y21mU2wTb/9uiGpPZpZkmmx0d4t7WHlbc0txl3PNdAx1EHW6eP19HYJWgm1+NnoAe6Z+JoFbg4GD1H/+dwduVW5wc351wHQPcHpq92vfdgCAQ4I5fhZ2TW+8bk9yq3TKdDh1jnW5dM1yqXRhdzN44HgbfYCE9okmiyqHkn9Iemt8vX+Wf8p6HHFZZb1eMmWucT18kYPqh1mJJYlAibyIOocRhjCD/n9qfL11e3GNcgh64oCRheyFRIKNe29zhXJ7dot6qnz3fb59Bny+eGN1+XesflOCj4Pxg1eDy4DJe7dySWn2Z3NrUnFadxV+vILLhLWE9YPhgo+EcIjch62AEnWBaUBgcFlSXFJpqXg/gTyEe4K6fJ94InqDf3OEfYhXik2KtIcyg+J+2nz9fMZ723m+ezt/PYEfgW+AkX83gKeBQIJmfud25XHccQF393zcf4WA4n/3gPuE0IZyhTeAX3gTcn1w53Ind4t6OH3Ze0Z33nV+erKAloFEfDlvUGU1asluv29sbdBp02u+cmV32noffh2CxYMtgbd4wmzZalRyU3rogYOGDIhdij2MI4ybiYOF94J5gN990nroelF7RXsgemx3WXYgdyx3znjRfJ+BjoMhgYN5VHNhcv1ywXNzeK1/ToTmg4N+rHmbdo92IXk6e1d9F4Hfg96FYIZKg7N/eX3Pfu6AF4N/g22CyoAnf91//ICigwKG+IWKhNuCgIDRe6F0lXN6bT5pZW0YdRJ7zHxifAp8QHlAdH5ucXJ6fd+D+4RPgbh8h3l2drZukGP/XiVjXGdbbL1yeXlifhWBBIGGfjZ4cXEQbkJqaGmObLN0SXlSenh3qXBdbJhsHGvhasdpAm2jcjJ2S3bCdiJ5PnnpdhRw623yc6x7Z4CTgVqBxX5EetxxBGnZZwFuCXTsd6l7n36rfmt9EntKefV2GXjjePp5d3r2eAF4IXnheaR4hXRMb0duUXRXfBeAHYDSfmB8f3rnep58Xn28edBz/222bWtx3nOUdWZ3OXmweLd3CHqifRaAoYDZf8h+5H8OgX+CCoNygtuAXX0peJx0Rm+YaplvaXdZe4t50HSdb2hskmnNaBpqpWoHbPBsjG8icmBy3HAdbwFty26pc/t55n7xgO1/I3yxd8V3FXmxeaV1aG2UZ+FomG1zcCxzMnY0ezd/o3/cfXB8zXvafR2BgoFPgc2CaYaciCeI44Q2gNR6oXVQcxtxqG53bE9rympab+d2T33nfWx4B2/ka3Jx0HcbfHN7EHptfaCFtouSjJyHjHyIbT5kz2i+bSptTW7iclN2KXftcw90PHqmgOSCdYG+fzl/HH4+fR99cn40fS15MnYmd+V5w3rQdolvIm0dbe9sTW+wcR10v3T5dQN6ZHyue6p4S3aPe4ODG4jqh0SETX7yeGl5l3rieml4kHemeOt7nnxSffd/74GVgqyD0YPngq+BYoJpgTV/p35tf0+DSIXygoZ+j3zte0R9SHyUeGJznWt2aL1w33l8fpt+7XsGeDVx9mfmbIB43YAghOCBoHpacktxPXL9b+VrP2fFZkJuVHP2dAx0JHDEcGB1pHcTdgNzbW+nby10bno8f/GA6oJohYeHcoeNgyR7FXIWbS1xyHZNePV043N9d4V7LX4LgFWAGn23dv5wr3EFd057yXkzcphrFG1vc3J4pHxOfVB6XHM/bghvJ3EBc6B1lXlYehh3snE6bO9rsW2scql1K3gndpVyNXBMcUJ1EHsCfBR2kGwkZ+BkemVob8N53H7RfsV843/+hTSIxoWlf4Z4A3WNdT90l3EWcyR4hX9nhUKHG4UzgJd7h348hFCH0IYDhSCEdYS7hGGEhoP8f8593YLqiB2MpYoOhvGBz4MZhViFAIcshyOEUX5idQRqSmi4bwd2WX6YhzWOjpEIkSWN8odSg7N/ZX5hf42Bk4N5g5uE9Ib8h92G04ABeg15Hny9f4mC+IHFfq56UnW0czd4t3sPfb16xHSab2RwKXZgftGBuoL6gJp+4Ht9eaZ5onqLez58M3zleZx2KHe+fCKDooWihAWBq37QfneA84Bvfld5i3RgcgJvb2oObMdwhHJZcEFqvmIgXydf8mhcdMN6t3t2eSt2VXE1bYFz+3xkgXB/QXjUcjt4EoQYimuKL4UQfHJ3g3hcev943HT5dBB5P3rmeVZ7Vn1TfSN7CHnNd+NzXm95b0NvenDFcoZ1v3e1dutyBHFcb/xt8GpjafJuf3Yke9R7pHpMe/N693kRe36AyITsg35+6Xe+d+h353kxfYCAmYEugD58o3abdFR313zhgASBT32VePV3eHs7f3iDQIVYg9aA1H7EfTd6yHOtcT91fHq5fqSCzYMLg2KCWIQch0mHdYMtfst8RIGngy+CgYA1gFp/IHxyeeF43Hesc2dymnhFgI2DioPxgZN/kXsndmJvrWcMaYhwg3YAes55N3hPeId844PyiESJJYfZhhKITYhRiHqHAIS2f8eAtYI/hCyGWIdkhCt7OnAOalRoKW/+d/Z9FoGAge195XcBc0h0FnjneEJ2F3T4cl51s3jFe9J+c4GKg4CEDISbghuCOIE9flZ8hnrnes96znqofBV/04GqgkmAZ3phdHdw5XDzdf57joGPg0aFT4jMiwSNWol8gRt3rHDMbyhyk3UBfM5+MH1ZemR5831QgiuBLHvSdWd2lnjlen58sXz6emN5yHhsdgRzRnE0c9p2v3kdfMV94n0jfBp4WHMcca5u1HGbc95xWHGCdHh3t3fPdqV4KXxAf+6AOIOChZKH7oZ3hNuC43+LfER6hXmwea533XFvalFqtG0Wb2d1wHkCfGp5tnL/buxxHXePei1+V4LhghZ/snkveA9+AYYlirqIrIJce2x3sncNdxB67Hx7faB9Nnwjdg1vU2wRa1BtM3BGcyJ1snUudQR22nXSclFs62W/ZVp2gISbiQmIBIBPdpR2wXo2fMd4KHEXaaRlImZbZ3BoSmzkeW6O35pTnTKXu4nqe2F44nhkeAd5F3rpeIR0wXDrbqJvHHhxkEqlI68fr9qlC5SHgiuCOoImgd2Ai4DbfqB8T3z7e3N9q4qtogq0KbvouDOt65fbekdr9WBrYI9phXClcQVtk2STZU1zhI68qQK5Db73uWWsRJSwfXR67noOe0h88n1Uf0uCoYNqgtWE9JZwri28/7/CusCrp5F+eyB2PnQbc0xxTG/8bVFylHbqdeh+YZsYsBq6/brasmCg34UefHd6IngCdGpwUXAdd2F//4T5idiQFZ/ErP6zELPfqOiTdH7ld/RzfnF0c+Z4g3xUfQ99tHyVflyHfpZoouCmV6ORl/WEeXc+dXZ1P3TIcBVqWmYaZidprXFxfXaJmJROm3Oc3ZYFilZ7qW+lZChcWVhTW2ph/WaMdZ2BbIioijKMhJELlnuWbJE8ibmDWoKngG5+AH31fJ99wHs5eWx4/HnYedN4YnpKfal9KH11fw2Bwn40eqt6pYGchi2Jioi8hJZ9MHSqa1Rud3Vjd2hy0m7ceAOEXIgNhbR853ZTd0F9RoC2frx75HzBfyZ/x3nRb+dk5WP6bJ52/3zif4WBjYBafdl5rHZMcudu4XV7fep/6n2neQd42XnGeaR4kHiYe/uAuIT0hO+AznpLdEdwMnBYb0VvFnO5d+55s3agb8ZoVmXmYUJfUGAoaKZxFHiifbGD74fHh8uCAnukd556BHuyd8ZzzXDCcL9upW16bEpsKm4Gc+h1kndWd/B0lnV7daFzVXLCcnp0cnaLdrRz026Ka3ZqWWwObIltxnJJeBZ63XclcmFoHGFKZddsL3NaeNp8FYDdga+AJX0JeSV5FX2cf0qA04XcioCMYIqehLt9ynyaf9J+MHqadrJ6xoC6gwyDSH/DeZZ3M3gIe8J+UYBOf1N9sXstedRz9G8Cb8hw8XYpfHx+E39MgbCF4Ib9gBd3c3F5clxzc3M5dQp4/HqBfLd77Xe4ch1wenDMbb5roWo+arBvIXdNfVB+K3nDceFyGnb/dwV5A3lReWl6Qn4eghOBzX6QfOx6Hnk2eIJ6n37cgUiD4oFZfXJ2wHdAfRuEMYgbiP6BHHRBafNtdnbWeRl4IXOFaydjemWWbdtznXbldcp0jnGIbfVvVnTId0t883+HgGJ9SHkOeDJ9uoKXhViFsoAAemF1KnMLc1RxJnHQc053+3tCfyqAFX6Fe9t6a32gfyGAwny1d2l2wXVOdGRy9HOUdxx673w9grSFpYbBhP2A733Nezt6sHiZdfBy63FDc4B3CXpse8N743pzeNB0l3M0dxh5PXhdep+AoYWYhKR+SXjtd2p6DnuWeR95WXrzfM1+/3zLeRp2n3ObdEN3hnkAeStzUWsuaiZuxW+Vb6tuZ24/cXl2QnuVfseAboE1f35613eveLx8TX1MedtxTm+idVJ854C0gkqDvoMxg8GBbH6adydy9274b39z5nWDdNJxs3L6eIp9pX2derV4F3jnd5p2gHWtdtl273RXdWV5RnxofCN4InHybm1wtnKmc5xytnS5ePt7hYHfhaWInYgUhVd/gXmWdxR5AHvAebN4P3rofPN8unlJdG5xpW+nbD9qXW45eemBDIYPhm+F0oOGgfd+YXxIe7B7QnpseGB4JntRffF8Nnp2db1yn3N4d8d60nlJeTh6pHt8fRV9k3safVuBdYNrgwmCXYHlgHCCPod0jPqNzIvuh5yG7YUgg3x9iHgfeJ52hHQsc0pyEnPvd/17iH16e1l1uW2Ham5yEn6QgxmEIIHCffp8k3t/emx8aH1Iey55yXitd2p1enO9cwp0WHP5cxh58nzgfLB5vnYYd1R4oXeEeLh56X0tfix7s3cEd2t62HtLegt47HaPeCJ6KH2TgeiDtIKqfkB6RnX2cDJuOG5ScARvHW3Ub9l3wX9EhHaE0oBPei905HBScJ1ze3iGfKZ9GHx2fDd+l4Dng5+EX4FWfCR7kIPCismMI4iNfnp4EH49hLiGG4QsfY5zTmyra5xvIXWReE14NHeSdpx3rXfYdq92DXjod9Z1+nYyeWl73HvleZN2yXNicVFuY2znbThzh3yVhSuKfogkgth663y3gduF74YMhcmBJIE+gSOBuX0DeX11KnRDcpRzf3i1fl6CRYI0gM18rHlNdEpuw2tPcfR5goFyh/iJAIiqgkiABoGUg/2DiIIDgHCB/IWAioyLA4nUhFuBg38xfBd4InXyeEmBkIa8h56FV4KSgbSB24BOfot7Bnktdp9yXHENcgF1A3gVepF5VXSMcKpyFnQfcWpslWt8cht57XvHenl74H2AfpR8vXqaef93jXUEdBx0eXPrcAZwJnJxdBF283lsf8SCdYQmhEiAAnp+dTB1CHinffSF4o37kW6RUYwQhAZ9onwoe8V4jHcFerh7Rnp6dnNwzWw+c6N4UXtsefh0/XI1cxt01ndHfuGBGIHNfaZ7UXkDdaR0bXfuefl5VXmIedZ663qDd89wMGqHZ7RoT2pEbzh2MnuQfEJ7d3zNgGyERoXkhEyFDIQvgSJ+X3+4gx6Jlo6OkQORZY0QhmN9P3kRed54LHrYf36CEYKJf+R8uHuSfhCEBYmai1GLHobRfHhzLnMIeW9873qSdfhzjHjdfZyA5H6feD1wZWzrcTp5mn3/foJ/K4CIgLl8RXQBbfJwzXfmfCOAPIGtgmCD6YIcgWJ7bnQUcRlz03ZredF8+X6MgPSBnYKUg8WEkYaehhqEAoErgReEkYOFff92ZXhsftqCZ4IEfaF0bm3NaiRtTHNZeq9++X49eyp1hnVQfL+CDIVfhVmD8H73d9RuvGVDY4FpSHGOc3NyZHOldu55yngOc4humHBAd8Z6XnrCeOd5e30YgrqEb4UUhu2EG4LPfCB2PXR4eLV+WoNfhD2D5oAIgfeCU4KXfUF273Mwd5V4w3fed0N6e34egyiGQobygoR9EnZwbkRrr2/8dOF0bnDyavVs4HSJeX16D32AghqGKIbmhLGBy3xoeNN2/nh/fueC8oNIhCmE24HSfIN3O3W8dDR2x3sKhFqJgIlUhE19c3uWgEWEOIPFfkh9P4L/iJ2MVIxGifKEvoIhf5Z3mHADbTxtPHRheoh7TXivdsR7KYStiQiJ5ILgfHt+IoSahoKFuIQohZ2Ek4IYgceCuYYJiMuGw4FXev1y6m/mcDR3sn3egvyEEIMhfup3fnFXZ2FcfmBLaAhvTnYyftiEUYhuhjp/h3cFdlx7pH5KfNl113ClcDp0DHYldBBxwW2ialhpfGmEasZu+HUxfFN+gHxFdrVvrm8YdAB5sniBdc116n2RgsiAKXtndZl0HncefEqCtoaDhvCCM4AXf8h9V3wme6Z7j3yefgt+LnpfdbxydnRmeGZ7qn12fjx8I3V6ao5o5XDOeLZ+bIKPhASFzIOSgH5+wn4dfod6TXOgaqpkVmm/dOR8GYGlgR+AkX1geP1wGW46dCF49nkkfAB+pn8dghOBpn3gejd20nDOayRtRnEhcvpylHTPdph5YH3ag5aLbJCCki+R2Iqcf7hzZHFNeAV+XH4teTtwnGzya01oe2RpY31n+W9+equBH4UxhLOBFH+ofF191IOvifGKroZdf3p6LHk4ebV6Rn3ffrx+zn7xgSOGeofUhCWBOX31e2l6qXcucvRst2vxcWB1cHYrdjd5QX3QgHaE6oXyhGOCLH66e8V7DXxkfAF9LH0vfCN73XoefGx98X6pgfiCooKug3CFS4RjgbN9ZXgfcNJmp2P3ZLZnIm/7ctJ0tnQTdaF3IHnBe/l+H4EdgPt7fXqpfJZ/vH9Ifg57YnotfFp89XhecrVpqGRXY/ZkLmz0dR5/wYRvheSClH5KexN4PHW0bsNqB232dlB/yoIfgT1+7nzSfBx/CIG2gpaD74NBg2d/S3oXeN93cXfVd8h3/nXjchNxsnVreqd7b3ubeiR8Sn5ffTJ68ndCd894aXeMdTd47HuofWF+qHx4eWF1xHLidgp6j3yrfJl6QnhCdWB1ZXmxfmOCzYPJgv9+lnlidih3gHvMgMeDY4M7g/WEEIfIiCaKf4tTjW6MvoazfQ131Xf8e1KABIJVf696A3jOeH94hHb2dNJ4gn65gj+FnYVOgwGAvnwueHJzGXCFbcBucG5Lb9l053uRf/+AtIKxhdyEGYP3gsWCEIJ2gY2AVn+qepZzU3AHd7p/4YVxicOLz4vqizaJYoY7hKCC/H8qgB6FaIvdjQiM3IdZhYyE/obFh5OFCYFTe8V29HLudJl8X4SviVmLkIm2hHR/znooeC14o3lhekF79nsAgeqFsoi8iHqFfYFPfT13NHPmc391o3hcfpmFNYpHipaFtH4edAFrXGwldVt7r37nfsd+qn6XfxN/kn2xflyAUX/Deq138noHfqx+j3rFc0R0l3dye2d/HILQgkSBZ3/qfuF77HhSe3x/MX8Bet10GXc/fB+B54N+hBuE/oOGhQGGHIOYeslqy1WxVdFk6W0WcbhwFXRMehh/lYJ2hL2EI4U9hdSCVnzBcmJmul4MXVxdXWQmcIV5Z31KetZzkHIsdol6/HpMd6ZyL3L9dA96yH4sg6qIJo3TjuiMxIcYgZh7m3safPp5gHTabchsdXGKdkJ4knZ2dT92vXemfW6F9oqEjIqKIog/iLSJcoqzid6H8YRmf9p5w3gBe558y3/NgvCBN3pZbg5sMXQeei98V3zLfO+DOIzHjsaLYYVTgQaBwHzSdw92ynjyhgSUIpkLl3yP6oQAgRuCIoZ2idSLYJFNmnqfJ56JlaaGq3d/cGdqcHJNfT+JR5Swmrqbt5bKjMyDy4FTgDB+P3y1flyKXJJTk2aNbYPVe+x67Hq5exh8uX4+hniMBI7vizqJ0IeIh4uFSIJRgjGJkpFQlUeT6YtzhieBJn04eZV3WHdveIaBLo3SlDKWuJDVhlmAaYLPh5WK7okrh56EWoOogkJ/NXzSemF9QoAAg2GEFIYPh92GuoZjhviFvIWFhRyFf4XPiN+MD489jbiGZX1NeKp5JHyXfUl/ZYCKge+BmYKVgzyE4IFReZxuXnENgO6J8YxZimiEbYAHgK6AMH8ffDh64367hCKKdoxqizaHY4E6fSR7t3nLeHt1xHA9b3dtaG6Jc057/4HWg4qB+30CfhCB54JNgq5+InzMejt77XyjfCZ71Hp9eVF23XK5cApz23Rydzt7EX8egpqBhn4KfSGAcIS4hr6FVoElfOp2wnFacc1524LziPuLoYs+iAuA8HUqeKWA/YV/h+KG2YTdgcF9THleecF5Bnhjc6BuvnGBe06DvYc6iJaDpnsIeEt8xIHhg0WCRIDZf+h/7362e5l4AnpyfmiEIIl+i42JTYMyfat2TW9fbixyEHQ/dbd1UHWKdDVyknbXgN+Hsog4hGd90nnceyR/yoDRfx17UXejeLh67XuzfB9/Jn+ZeiF0UHZgfY6BU4HMf0CCMoaoiE2KWYqFhimCjX87fex8tH4vgNOAs38CfRh9G4EYho6GsIQUg7uCG4IPgah/Tn1CevZ0EnM7d8x8EX4+fk+BMIQ9g7J9InwTgaeHJ4rhiQ2I5oXXg1KCTIPvhFeEmYASejNyIXGVd+F8h39pgJR+MnwZewN9jH9vfZd6qXnWeUN5uHePdYZ2bHY7d114EHtqfziDpIP/f6t3x25JcN93jnpOeg54Q3i4e6t+Wn1KeJZx3WpxbOBwmniNgWaKM4/MjwiNaIfLgKJ6YHUxdFJ54nyyfBV8RX0EgdGELIdtiMOGQIS3hSOCgX3GedJ5LHwlf59/ToJxhwCLY4tziFGERIICg1qEb4Rbg96CF4NEhHOE7INIg6uBq3+8fYV7SHkIe29+voAagNt8lHiPdQx2q3q0gF2EMIXSgqV+9HuYfCt9uH0XfQt+UH/wfrx9En0VfSl+OYATgqyFiokWjMeMe4x9jPiLQYqahjmBC3vyeLt+hIIwg2uAqH5uf+N/W4HEhLyHm4afgdh+Vn41fCB473gXgKaGpYjqhdp/Snu7eBd3AHR4dSl58Xm8dm1yK3TyeaF9G4AxhNWH0YeEgpd3tmrbZpJpp3LAeniB3oS7hHmDxIG4gteEV4Tzg6CB9nw2dtZw73WmgqiKlowlilOFY4KJhFyHYokjib6FwIGCfhd7f3aAdDZ8zYAGgEN73HSgcPFx1XnvgSqGJYZJg4J+aHjVbyNqxW9/eVSDHIj2hkiAXnczc8N2S3t4fOB4/XJUc1J3VHmzdHxoAl2WXdRlYGimZx5lNWq8c6h6Zn7/gc2GyYndiqCJ3oYLhKSAXH9hgHZ/GXw3eY531XeLdkd22XYFe9SADoSlgiZ9tHYQclltk2PwWhJewWWdaERjUVihT7BUH2CjaaZy8XjKe+J5eXbMdl57Z4JhiNuLgIyuiIGC3XxOe19503YheDB5NXbCbVNojm9QeOh8hn3nfFd80HuveiZ44XUXd1R7AoGmhBmGEoWzg8uBqH3weAB4En+Nhy6MHo03i/+IoocmhwqHN4bwge97z3TIcu95jH9zfyh7iHWZc9N4TH77gaeC+H9heo54BnwCgSyDnICCewR3SXt7hKSJN4o8h4iE/IMohcGGcYb2gzR+Lne+c5Z1Cnuxfd19SHoudTBzTXMHdWt5LX4lgmSFIYe6hjCDuX9xfI16hXjddQp1GHctfLmC6obTh2+FkICEeyF5nnaodex1H3hIekJ7vXzef6CEm4brhYSDKYHbgESCJYRShLWBSH7TeuF5unoSerp1+XDEdK15Xnmic2JsGma4ZSdoNHBNeHN9WX7YfNB7un4lgyaDIIAae5t3tXWAdAB1iXfienp5N3NCa+do9W2jdBt57Xv7f86EC4axhYWE3oMnho+JX4uAioWHwYO2gNN9KHnceEd+EIRzhnqGpYNTf8t7rXkceUR6oXkEeAp50H3+gNKBdYFqgKF9enj9c2RyAHVAeuWBiYdfiFiE4n2OeT54anYXd/h7o4JpiK2LdIy8iuOGxoEefZF4DHg/eyJ+fn53fOV62noMfNV9cn9pgG2DyodAiAqEbn+BgRiIkorKhwN/lXIuaZRqj27NcKRySnRCeJF8tn/HgIuAsn8Ye9BzSnDodymBaYhljAWNG4lIgMR3XnSwdXh24XUYdRh584BThyCJBIgYhkiDUn+9eXBzSXK0dOJ69oGEhgaGWH88dgJyl3TBe+eE94r1jCKMUYlKh3uEHIEWftx6zXgIe4OBNIa9hmuC03q8eMx8jYBzhK+GtIYnhbKCEIFJf098DHtXe6x303GIb1lwinbgfQODtYR2gt99QHpEerl8uYCsg8WDKIKHgKSB3IUJivWMq48HkDqNx4hHhyGIy4ekhXSDHn9TerR3e3gigYCHlIpDiguHNYS4goOCXYIegQ1+X3oveHR2eHRxdWF4+3nneiB7anuJffF+yH70fKZ3bXFebtNvP3VMeQZ7SXu5fUKBT4QNiGSMdY7UjBaIu4Inf3B9Ynwlf7SCjIR8gip8y3WqdSt283Xkc3xy4HXFeZt9Gn90fsF7ZHrSfjSFJ4hUh92BP3ohdHhvi3C8cZRzyXiufdh/LX62ee91gXeedYZw5mnCZiVn2Gl0c1N8yIHfhJ2Fv4Rcg4mAanyZe9t7W3w5fR2AUYHrgFCAEH9af/SA5oHcg0iFRYX8gmx9UXXAc/x3x3t3epV0UHCrcoN5MIDdgy6DUIBSfw6At3/wfMx2ZXCBbBRuvnExdgR8MoIQhk6HrIYThX2CpYEbhPWHZ4iPhON+N33ZfdF8t3lad7x4+H0pg32GyYe5hX2Bb3tqdtp1YndieJ96ynwmfwh+63slfGR9I33jeU91RnLydY57O4DBg0iF8IT5g+2BA38UfP56LHvPfFt9Wn/IggKFcILdeoBvHG9ucVl1rXv7gl2GlYXfgaV/m35qfm99BX3QfJV9wn0Lf5OBO4TehCWD5X9RfUx9u3zZe157int2ewp5rnP4bPNqmHD2dXd68HxPf8uAf4B/fz9/TX1belV2HHHDbmNwNXO8elmDYYhAiLGDA32Ne9J/Z4Npggx/+X/IhMaGHYRNfcx25nTGdoB2fHRudCB4AoCKhIqDGIACfox7f3Zbb8RxWn/Ii0yS1pJMjHN+eXGvdwGB8IWfhi2G0IjVi3uLU4d6gNV65XhWesKAHYb5h+CHo4c0humB7npneDN8E4FLhcyHY4crhXCDoIFDfUF3J3aufx+J6I2bjGuHK4WNhy+LJYyXidmHNoguh5mDenxndXFzE3ZIeQJ6V3nbd4d113PDc1JzonL0czx5IoFUhcGDMn92fcJ9t3rAetGB4obsh/eFdoPugr+AIH9ygbaEFYbUhfOFg4RDgc1853swfHp9vXw5fPp8GX18e9F4FHWacHlrkmmEcTN82oKShMiCkX8KfGh7cHuSfDeAl4MwhNSCE3/6egN5M37jhiqMaYvVhLd3s2RzXs5rpnZQfM18Q3qJeF55+3o0fT1+vX/KgoOFzoZUhhGFRYQ5g4aA530Ne2d8X4DjgsKC4YClfhV+nH3CfLZ5YncFd/B2aniEfCZ/ln+yfRt7q3s/gNaEoIXhg2J/qX8BhreLL44BjCiF1Hv/d9x8boHPgmWCwICJflt8nHoGerV61XmId0113HndfyyEfoYwh6CH04cYidaLM44BjSyJw4Wyg9yBzH+vfCF6Uns7fX5+AH7UegR6FX9che+H/IUigU583XgPerGAAYhWjC+OGI5pi7uFd35Oeux78oI9h2aIt4duh4CHIoiaiYmKSom1hpGEB4WeiP2K9Ytoi8KIFIj5h6SI0ofAhWWDYYORhHuF+IVhhAuEj4dIi9OKh4cThFqDCoIWf4x/YoVLiI2HyYYWieGLvIu4iP6E3YNwgqWDwoZwh3eEYX/CeS14rHxhgHyBbIGXhHiJ/oz3jJOJO4XzgymGmIgsicSIyogyixCPmJF3kBqLO4R9gcqBL36VenB97oGYhbqHNomeiJaFr4RbhtiHtYcZhwaG2YOXgtyD3YWahriF64Wfhv6F2INvgGV/KIO+iD6MBIzJhwSCNX6Jf6N/Y37Rfat/NoN6hrKH3YfHhnmG74Wyg+6CvoSFiJCKmok/h6yEGYJ7fl97r3saftF+t39Ngf5/v3uid4d5NX1Ufr18ont7fuOBPIZ9i8+OTo+Xjb6I/38EemZ4AHwxfQN9WnppdPprzGYIZS9nlWp/btRzCXvNgXWE44Fve81xFm78dGp69nlZdGhw0nN0fK+DCYc1hiSDVH9zfZF9RoD+gryDzYOyhJeD3YF6f9N8bnuAfj6A338hfqJ6BXcFdr54YHyzfsd+e32NftWCloYRhiKD94Gjg56EKoOLfzx/R4X7ivGM+Iyxi5yJFYVFfwZ9iX9jgbZ8u3DjYNxixWupbZFtzG3Nb+dzPnVmcoByD3R1dhp6cn7nfxKAxYH+hRuKKIqXhFl7Snc+c65u63ASdOt1iHYZdvF3nHm3esZ87H04fi9+W399g4WHroe4hTeEXIIWgKZ96Xqfetl7K3v7dxd1H3bgeK15v3lIeTx4zXZydvl1InaIdH5yqHHHc0l4enpufJN+xX/BfXZ4/nSNdWB5A3uwe+t8tX5MgOd/tH8pgqSEqIRzgWR+2X0Ffox+a37ff9uBzIPKhXOFToSjg4yDq4KFfj55DneediVxB2n4ZSBt7XREeol8B3zcezN9wn7pfYl6vHUBb/prF29FdWh9EIRTiGqIWoXvgKh6I3msfaCDeomci6uKEoclhMOCM4HNfz585HU5c2h5KoDAh6CLSooYhrOCdoX2ieOKsocKgtJ9Q30CfVV713m4eDF72H+Bgb6A2H8agueE+IMff3N5MXebfFyCS4RVgrV8yXieeX9+DoKAg8+Ep4RPhdSFnIMXf8R6enjzd+R5Nnyvf8mB94ChfVJ6PnmYd/F5uX0hfuJ9k387gvOCg4E4gLZ+kX3we8Z4o3WUcRNwlndGgWWGjYbCg9V+DHy2eR53E3Zud4F5cXz6f0GBaYBsfvF9YIBQgjeCl34Fe9t+bYY8jKeM0YgNgkF9onuHesF6iH0Af1N+zn1jf5KAL4ISgzyCj4DQfVt8Qn8IhFOGZ4fyh82HEYaGhDOGI4g4iNOEGX8deeJy8HMbe01/n3//fOV5SXUbcJpv4HSTfGuBJ4KmgMN9YXoxdyN0d3FKdmt/TIOtgkeBxIKwg8aDHYEqfeB3R3Iha3xnemkOdpl/cINJgsd9XXypgNaGtYoFixiI8IKufhh/2oDzf3V723UUdSx2n3fieIt3nnPtcvtzZHdeeOt3lncieBp6F3tfezV4O3IlbW1pPWp3bIVxxXfDe+J6AHiYdXh3XXkTeSV8FIJYhmiGGINUf9V/VoO6iDOMfYuBhq6Ahn2TfJ5+voEZhY+EmoA3f2GBYoTPhV2Gm4Q/gh6BK4JshPKDCoReiWqPZ5IYkZeNnor8hr2CIIF+gGqAwYB1g3CFCYZahZKDwYCPfQ180nxYfjKANIDSf7x/foF+hImGloeZhw+GlIMeg0SFIoeThxWITInDiYqJPIqiihKIjoJIfQR6EnYxdap6VIGvhUmHC4WVf6R7E3uwe9J9rIA4g5+FKIfph4+HXoXygdF9xHg2eWV/UoZijBSP9owWiXuDsn+ZgD2GgYlXiUuGNYBme8B8/3+EghCGqIsjjzuQOI4HinaFm4JDgfp/AX/gf3qBmoHYgq+GlYrEi2GKPYcehFmBUH6Iesx1SG2sZlBoenMZf2GHfoppiR2Fl38qfsd/rYFHgtqAcoDHgIaA7X+zgviGv4dMhQWDZ4UDiRyIgYBMdpt5DYSqinGNhI4BkBOP4YuBiMWEA4Jzf8N9RYH4hxqO/5BRkfWQSo82ivWAQndPcglwaXNyerGAKYMJgz+Bon/zf6KCUIURhtSCHXx9dGxykXV/ehB+q3x9dyd0zncifTOBZINuhPCJvZC6lJaU5I35fx9yQ25pdDB9JoOZhS+FEoPvgqWDwYP8hGSG9IdSikGLeYhIhFeAnXxLfYV/GINbhTuF4IIAgVSAtIHtgL1+8IBBh9WLno0HjBOJXIYEhJWDm4a0je+RUpEDjcyG74HifTp99X1igq6JRY/uj2SLZ4McfWx8dn0sgGKHlI/WkxeSXIs4hLCBQ4L2giGJEJOjmMCXpY/AgSd3wHpegQWHdI0YkiuSXY59hrl9LnnJeLN8AoS/iXuLyIkehj2EdoOwgiOFYopMjm2Q2I/gi7qFbn9FfeR8O32OgkeJlI0Xjv+LOYlDhguDdX7Veex603/khFyF1YOrhDWGyoSpgIR+LoPbiEGKpYi6hGGBKH/6gDKH2YtsiwKHZYNkgWd+u3xvgqyJL45Wjd2IfIO+fuJ9THzfeut/6IjUjjCQeI4ti1aIqIZehCGCx4M9imyPuZDhjaOHKYIfgWaDVoYTiXCJ2Yh8iPeGJoXUghCB4X7xeix4zXvugk6JGo1WjTSLOohxhkKGhYZLhneFMIVMhqiIpYroiz+L84lJiF+ENH3Rdz53RXxvgdiEMoa6htmFA4VbgtB99nhceTx/TILGgciBx4JSgp2AN33Vedd6GYArhF+EoIMhhOaEeIUghMqCZoSDiUmM1oomh7eDYIL0g6GGaYh9h++DvYD0gLeD8IVthnWEln+/eMR0pndPfQSFVYqnjP+LRIpgiBuHj4aqhWqEhoPXhNSEnYbBiMyKxosLjDWMzY0yjSuJBoEbduFsK2oycM96GoRfiRKK4IiCh+GHvImHi/SLfotpiW6GMISxgl+CLIOXg2ODV4SWhPyDAIXOhLeB83urdTB66YToiyOOvIt6hyaEkoVPhvODpIFAhCCJXYyUjXONuIu7h4uDA4SQiLmL7YsPiQyFFYF4ejVynW2fbDtx43X2eTJ6BXomegB96YENiVGPN5Mak9SOsof7gMh8SXpseKh7PIO6iM+J24aeg7iCS4SjhnOHEIX3gOV/uYHigrqCB4Wghy6J9IYfgCl7t3wAgIqEpYijioCJ/IUEhb+GaYUVgbR6sXF+bbNv4XJheueA5oMQgrx+13oHeOR3b3nDe+t+AYFUgAt+/XtNegF7XHw6fc5/fYTTiRmNtY0ijVyMIYuEiMWEpYLwg6OF1oYqiOuI84a/gep9mIEkhuSHAoejg7x+AHvYeuh+SYRthh2EWH8je2V5wnqYeop6innpebN7nH+OgsKDl4PegYSAqH9ygEiA7nzTdjJ0/HeSfEd/QX/jfNB46HLMcoF6iYAeghx/5Xh7c2x2Z38jh4mKx4p1iBWDvHsTeft+w4bOi9SOX4+ojGOH24DJfvR/XYDKfC1343JedX53z3hjevx+5IPZheiEl4GyfNV2VHEtdAB+TITshRyDmXybdJJwynGjdXl4AnkTedx6qnuze6d8OoH1gsqCwn+Se4d7731Sf2B/b35jfV56J3h1erCATYOQgdd89nZlc1pzLnaqeoF70HoBfFp/kYHNhSuK0IuviuOH9oayhzeGdYH4e4l7IX5XgC+BFH/Hevl35nhZePl2lnaBe/KC+4hGi5yK74iwhVOA8HszffiCeIamhouFpoXch06KMYvTiqaJnYfOgu58UXs4fMx+e4Dpfsp9hoFghiOIMYZNgcl7tHl0fRWDmYfdiFuFBn5JduNxdXFWculyam/La8FvTHrvg3SJ8Itoi3yKYovBip6GbH+AfDaAIoAgfSp8pH6pg5CJmowDjbSMSYuXiD+FxoOBg8qCnH4dfF2BNYoIj1WN+oXxfpF7qn6VgZKEkoYJh9CGRYbjhmaHsoUPgTB8e32dhOCH4IbHgqx8JnjEdVl2pXrff9WDVIYhiNyK4I1IjqCLJYh+iL+Kh4z2jHSLMInphSOETITfg/WDJoa+iNaJsIYgf8t1FW5Ib+V0enlVfVV/MYEqgX+A+oG1gkSBWoDRgB6B5oBfgUmENoeuiq+L4InphseGEYikh4KEmn9+fNN+tYV2iDKHhYLbfQR8H3pUdodz4nK3dLB24XmifBKANoTahU6DoHtPcnVvxnQjfmWE/oZUiCaJUotpjROOLI73jGmKiodkhlSGi4SJgvKASYKLh7mNcZFykFWL+oPufUN6GXlmeNl7X4CWhf6IEYqjhwqD1H+UgMqAv35pei52eXa4eql+O4GogtODrYWnh8yGQoOCgZyCN4SVhJuE2YMbgyyCkn/ze0R/hYOGheqCSn7BfdKBXIN7gU5+vH9RgpqCU4CLffd8kH+zgWuBjICGfzp/3YDjgpKEPoZ8h5yHVIcEhueEEIbIh8aHnoSrgHmBLYcTjLqOsI84js+KOobkgpyD44WZhYWBfXrxdPtxlXCwc2R7H4JGhmSH9oXag5aB8n4HfrZ8fHmZc1tsYmlRbI1wfHU7ecN7DX/DgoWGxokki6iKe4cHg8KAt39Af7GAS4SIh6mHoYIhfQ17HH+Kg/GHwIzdjouM54USfyd9NH3he1t7q321gHuCI4WBiQ6NVIz8hgSAs30Yf6Z/YH8afwOBuoL8f/J8Nn/uhF+GPoUAg56BMIP0hAuEaYLhgSKBb31lemR7oH8bgUOBBoI6gqqDU4VrhiOIiYjniCKJs4mGiDaH54W+hDiBKn4Lfy+CEoV6hN2AW3zdehx+2ITkiH2IgISOfIh1Y3jygOuIGIv8hn1/Tnmve2WCzIW/hJ2B4H+ogPuBAoHgfzh+XX32eox2R3TweK+CDol6immHKINfgsuEXorkj/yRvpHzjn+KaIbsgaZ+uXuve4l//IMhh2mIjIeahKyBhIAkgg2E6YPGg1eC3H+XfYN5dnklfUGB6YMugkJ+Hnwqf2ODGoXFg+iAXH+BgA+DLYVIhU2CjX4Sf9eBNYOlgpqDa4f1ilWMmYprhgKAkXkceFt6PHxVfBx8r3nbdF1vcGwPbF9wGnn6gBGEToMJf1p56XQCeJp8on/qgNWB5IAdfZN3m3iqekx773sCfpJ/tn4WgDOFk4oojhiP+Ix5ibiGLYYDiNiKvowFjEyJE4WtgRN/DX/egG6E4oeNi62N7Iu4iHOHpocyh/6DK3+ue5l5lXvigWiFioX7gxiEQYR9gft5G3WvdBd6wn0dgPuBp4JmhMqHpIp4iq2Ii4Z/hleHdYUIghiAn37IfMB+eYVTiVGIV4OyfoB8Fn5egTSC0oIagkp+N3pTeIx+eYTvhf+BxHyYexp9b30KfA98YoE2iPmMj44Ei4GDKH39fFOBAoJLfhp6N3o6faCBdYHmfi6A/IVbiT2JOYaGgY19VX3SgeiGVomtiYiI2YVMg1KEo4hTjBeNpIs8iiSIUYaihYiFI4ZzhSGD3X22eKt48nuygBCDYILEfwh/TX+mfeh99X8LhGOH04hChxCDX39qfiR/938tgMWAW4FagUaA13+hgFGB1X+Hfa18u3y5fFV5GnRncYl0sHiWe3N/VIUMivOK5YbWf1J7KH5ohg6MTYzuh9V/w3btbetw3Xhof1iCMIRShNKCi4K3hcyK/IwSjByJhIVIgsl/T3/hgUKFY4j2im+LJ4l5hQuDjYMmg7aAKoD1gwCJwIq+iE+EzX+XfsuBy4WHiuiNDpBYkuCT/pKJj52LnYnUhe6AD3ysevJ8xX+mgGd+t4EZibeNSI7ai6SLW4s1iWeGFIQ/hDyFj4Qygw+E0oYsibaKoY0fjxaO/InzgwWAjYCtgyGHJYs7juGNuYgegM97P3+ihE+H6Ipzi/iJ54aZg1KBbYKlhTaHJYVggb+AZoKAg8KERofajOKQYZFGjsiJdIUKgu19U38ZhXmHYYVNgemBK4WLho6FDINngoOEnoaliICLZY2xiyyGuH9OfqyAT4GFgMiAk4HvgBV/xn+WhN+KDJDDkfOPA4sLhkiDOoNTg8aD1YRYhCmDWX8tezJ5hneddcNxGHBMdsV/N4iXjtiSH5RikKqHdIDtg5yJ2o02jz+OhYlGgqR7jHqAfmCHdZS6nNyea5rSjzeEpoA/gIqAK4TzikWOPY1XiyaKi4qEkPSYNZ3cmf2NB3yJcQt5voCxhRCI5IjEh1mHlYdsh6eL15ZIn0WgeJrojz2EaX42fQCAiYOQhLSBEHvfd9x89IMZjNuVZpyHnH+VHIvwgVV9/3hNdbR0eHZDeMN3bnQAcRxyA4IikRmY2peUkR6IU4GRfmOALoT2hlCG14IsgD2CBYUBh22KXo0NjoCJZ4GSfLt6sXVubihxBXa8edB9lIEThLCDW4NOhq+Gw4KSe393/Hs8gSKDLIJ1gQyFi4iliFaF8YFNgeKDWofRiW+KKIm7h8OI7ooAi52HjYEqf+qBa4RzhyWLbYuzh6GDrIITgUp/IoPZib2Nf43MiY6DMn3seZB4YndScxlv8m5qdeZ6FICagkmCL39GeLpyGXJ6c/F3+XzCgACGu4yhkXuVx5ZqlbiR6Yw7iX+GwIQFhT2HeIg9h7GE44CKgN2B1YJ9g9KDBIKlfwV9aHv+ez9+74C6gG59Onq/eTJ60HusgD2GbYkfiquJHIjshPCAcH+Cgc2DxYThgwGDUoN4gyqEe4Q+hPKDY4Lkf9B+dn9JgjOIZI73kM6OxYqAieWL945Xj4CMh4ixgxiA+H4ff4qApYMKhqSF9IFTewN3D3iseDh5931yg6+Gd4Y4hc6EYIUgiE+La43GjXuLvIbKg9CD8IENfm568HiEfGaEpYkRiRuFLINvhseJE4mog399AX9Tfxp99XmherJ9K388gc+DhYTBgNd4MnTQdbt3n3g/ejR83X54gRuCU4FtgimEd4XGhNSAcnr0eFF+NoSuiECIS4O9fF57roD8hlmJaIZxfg14Q3oofRF/gIDSgneGXomCiviJJIkGisuM9Y1yjGyKF4xRkamVw5U+kYaJt4LTgEWEnIcFioSKeIeGgSh+iX7wgeSEDIanhRCFyocIjuCSG5TSkVKO/IvtijyKYoglhON/j3qLdSd24HvAf2CAvX4YgA2CkIHmgnuFJ4eoiBOL94vji26M1I2YjduLAIusiTaHFIQGgb6AhIFag+SDO4EjgQKEaoWYgvV9vH66hM2IHIq/ijuJa4f5huKIDoi+hEmCvYR/hb6FvYcBio+KiIikhSmGsYjCiNuJNoz1jUGOeYqYhfOFvInKi26LYosWjViPepCJjXmIrIVmhcmEhILIfR944HY6etSAiYTBgqJ8l3hpfbiD9oZJhgWDzoBNg0yHUIq1iFyDW32qfOR9IIJDiTOOII9ZjhmMcImLhBKASoHKhMyHm4iFiPmH9oVYhVSHuonuiT6HNYNcfhh+mIMXi66PepBVjp+MFowSiweK0omti/eMoI2sjQGNO4zCi1GKWoj7h5uIuoeyhLqB2YDvgRSFMod9h4uFK4PKhDuHbYdphteEp4SmhRuFp4QCh8+J/ItKjNqLtItAi86IqYSjgHp+hH46gxmJXIsdinKFQ4HCfyCBVIMRgyZ/hXs3fKh/GoRphhyHnoX9hH6E8oTShBiDTn/dfN1974F0g7eAQH+zgziJAY4mkc6RDI8+ihWHEoaqhBaEF4XshqeIMYhyhiOF8oTYh3KM348ikJaOpow8iKuAcnsoexh6d3fUdHJ25ng6efh6cID9hmaKeooMh7+CdH7seut4qXqqfa5/sX/pfuqAP4TZhACGlYdoiIWGuIAMe4p7+oJbiROMTorthCl+7nqGfhaG5IwnkFCQ0Yywhn1/R3u4fZ2Ax4LhhbeIiYrxitCKRYujiwmLR4oviJSER38Xe0R5onvMgOSF/oavgtV61nkSewF7fXpXfEOBBYX4hW2DEoCVgV6H+oqui7aJpoWQf+149HtRg36JrIsRiqGFZYJPgpaFboiMhxuFxYMXghKAp32wfkyB0IPYhquLKY8DjzaKboI0fNh74H1jf4iAUoDlf2Z/Un9Hf1l+0nxcfi6EoYjqiH+E930IesF6Mn+khJGIWIrLi4eNXI8lkn6UcZODj8KKr4WrgfWEFYwZkMKPZ4w6iY+GXYP9gMWApoM6iFiMGo1BiBaBiH/LhomNKpG9kA6MdYYDhdmEmYMPgQ2A74KFiEeOJpDVjcGJ44ZHhHx/YHtWfjWEk4jlimyMiox8iiWKI4p+iFOHPIY7hoaH1IuejgWNNYk3h3iHD4cghOF/XH9ig3WHIoo8iCyDgX8afxyDbIfbiViN/5PamKqZKpdCkmiMPIdPhFSF2olUkaeWVpcMk8KMVIq4jmGS6pDVi8mHeIhwimSLPozEiveIroT5fH558H95jOqX25ySmsqQC4Nbf9uFyopci7SIBoyxk+uYY5gokWqFIoA1gW+BY3+yfbp9Zn4vf5CB5oIRgiJ/IXs1eSR7DYLCiTuNWIyyh2mBs3xRfJh+KH6nfe+DSovJkLOSUZGUjC+Gyn+PfEh9TYF7hy6QqZWRlmGTz4tEgE50xm7xc6mHvZr0pAeoWqRtmmmNHISPfh56NHjzgEmR452Xo6iioJuDjxCEf4CwgWiFOIwnlSed+qAXosSiJaGFmcGPsoqSiiWRRpxjo7mkfKDZl/SO7IrKhxmEi4R1kLyb7KCvnzyZwpHdlpGeDqHTnSmXIZd8nrmgoJuXkLqEwIF7hSOKE44gkxGZapvbmIWRpIgfg6mDbIjcle6kO66ssPKrRaEelF+KF4SOgFyBg4URiriMjY2fi4qHAoM5f9V9SH48gNqFqI7UleuYeJnLmGCWhJItjfaJCYhPhF6BP4BFgSmD2oT0hsSJUYq3ieyJvYtwjOCKuYcRhlSGbIfpiJSJSYj8iPCL3Y+ZkeGPNouahoeFo4dJi2CNSY0lja6OLZFzkaGNL4nihhaHQIlqiymME4xlipeIiojVifqKkYxujvKOIosGhH18jXfrd0J86YPxiq6NYI3IjLmO4ZDAkLyPto2ziTKGj4Q4hdCGRoa3hPSDPoXzhHKB6H1PfquAZIPyhfaIAY2Jjv6LJohshu+GWYhUic+JNYlaiAaIZ4i5iVaJUYiMhSCEXYTPhA+GN4asht6HUIcWhU+GI4moiuyJGIm/h6qHmopejlmSCZU6lICPlYnMhbGDXYJbgbR9cHrZetF/hYMuheuFxIV+hm6HyYZOhNt/2H20gfeITY76jxCPjoxMiVCHoYWthTyGwohUinWJe4fThG2CU4M8h86JKYuyioCHzYIygXSGX4lkia2IV4lvipGKUIiMhXGFg4aniAeLeI7akIqR8o8ZjcKJ74lYjL2NLYxviJGGToh8h+qC1X4kfR593H3kfpl/DH83gG+AP368edV0wXeHggyLSo+ej3aNFoppiIWHJ4avh5+LR43+iwSKiYhiiLCJTY+nk6qVupSQkJKIXn9Zejt7qX8WhpWL04vhhyOFqISChJiE6oWjh/2GUIW8gvJ+5XuxfXWB0IQ3iEqKGYv9iUyHn4dljUqSRJNBkc2OK41Wi62HC4NcfgN9ZX4fgYGCn4Cnfe58/X0rfwiAVYNkhd6DZn+pfDmBMYgIjVSOrIz1irSLKY23jOeLtYwzjxuSJ5Jqj7OMMozFioOJ1IhliRqI+oMpf79733qufRWBV4STh6eLj440kNmP3o6ajDKJtoVBgruAf4EJg3qGSoqQjSmRcpP5kx2SA4/ljVqNRYs3h/iDeIQ4himIfInQiQSLGo19j8SQSpC5j9qPK49/jIaHo4TFh5WLR40KjoGNlI31jq2Oe4pugth8zIBXhQmMz5ESk9WQyY3cixeMb477kJmRKJDIjF6JWYg0iSOKEIx/jQySI5fambGZapcdkz+OJolFiZ+NepLilBuW9pfumMqWnZL+jtWNQo4rj6uRQJTclKyUu5FvjKOInYW3g1KApX7qg3WJ94rOiPGHVoq+jDKMUYtTirmIDYW5gaeE7YkijuiOXY7JjaCOHJE7lFWV6JT0k32SVJKbkd6NvoX+ehRxTnbjgKGIxIsNi2aK54qBi1iLz4jdhVuEOYSPhomJWovhjIaLgIfehFiI+I2TkEyPfYtAhk2CYoJlhN2H9on4jO+QH5IWjgSHAIMlhX+NXZMxlBuSXI+GjniOhI3FjTePS5ABj/eJLIO/gGCDsYlsjhGQh40ih2CAfX7+gaCI3o/FlA+WAZP8je2GLIKRhtqNqJOilPKRvI4xjKqKionFidmLhI7sj4OO2IqmhvmDbYLlgjuD6INghBqE/4GPfyF/UYLghuKIU4kZiHGHUokojb+Q7ZBJjD2G54cdjqyR1ZHhkMqOSI/XkUOUd5QnkjeQwY6xjauKHYcbiYuO35HKkl2TYJOLkRuOM4taig+LtIwCjjeOEY7fjyeSY5Pak+uTnZO3knmSHJF7j+6MOousiwSNrI23jcmMC4mtgyOA6ILXiYiQV5PakTaP540sjtKPnpExk8OScI8Lit6EmYPahe+IPoxlj/6QoJLVkpaRI46Ciw+MSo2LiwKJw4doiECJLYlZiPKGeIbRiPCLoY1JjqKPNZHGkM2MaIdFhlGK/YsiiXiF/4azi4CP75BUkKaOuoxKioiHkISxg9OEwYeiiR2Kf4syjOGL14rZiSCJqYfvhgeH4ok4jtqR9ZFxjsaIRIadiPSKmItjiqGILoitiT+MgY4YkM+QDpGsj/uKvIUFhueIiIoJilOHQIaHhgOEb3+gfbOA/IZKjHyOo42ejGOMRozOiaKF8oOFhWeJioxujrmP7ZA4kZaPL41vi9SLBo6LjlGMjIi+hfyG9YrojGCM6ovojH+MLordhQKB+31jfGt7NXuLfBx/uYEjggaAqn1sfEZ9woGyhKmGGIk2jPSNpY0/jKaLooz0jXiNaYtCifqG3oSqhW+KZI4Xj7KKQYSngC+CLYiEjMSNnoybiW+GnoYeitSOFJH2j+iPmo8BjiKJkoOBgsGB2YA0gbKDDIZPhgOFqoRchmuLQZV3neyfCpyfk0yNho3wjmGPao6di5CIHIZ9hN2F0YqDlTqfZqMroMSU1oW5hCKIV4e9guJ9tn3VgMCC0oN1iK+SNZ7kpISkK52NkKOFpoKdgSqBcoPLh2mNcJHDkg2SwJRGnnSmnKhgpMqajY/OivyJJYtFjEiLk4rBh8eD2II4i5CYV6IVpRWhKZeri4yFHoQOgmiBZIO1h/WKUI1CjnuPJpXWnOigt5+LmjeW6pcimiGZbZSsjeOG94K2hUaJuYqfjo2VjZokm8CW6o/7jhORSJFcj3CMKorhiCKHvoT+hGKJe45HkmyUVJRXkhCQQJBdkfSQ04xghZ19aHkDfL+AkIUiijKOqZBIkUuQPY+2kCKTm5QAlAeSlo6xipWKNIxhjE2MCY2Xj7uRwZF+kPaNZYoxikWM4IxSjL2NfJE4lYCWl5ahlVqSyo37jMKPSpNUlCySyI6ljLKKKoloiIKIsopviyGLyomhiXmKsIqCijGKzYhViemMBpC8jzuMfocXgy6A24JCh12KWIz+jYWNPIqGiO6IKoq9iuCK6omNh+yE/IaijJ+QuJEjkOWNm4vtibiI6odciJmJl4gZhCJ98XeLd4J6hIHQifaMVotKiGOIDYpbihKJjIjniZCNL5Dkj/qMl4pzir6LtY7vkEaQEoyKhRKDKoeBiheLf4rHikGK8IgiiIuIb4iliJGLwY8ok/+SrI9wjTKNR4y8imCJx4hIidmKco0rjw2QiY+KkOiRTJPfkySWpJlunHydAJwGmTKWypDdiumHUolEjOiMwoypjCGNXo1ajOeJnYgNiu+MnI8rkvmSQ5HajqyL24mBimWJ3YRbgEJ+d4O/ikuOxY2KimCHEoZRhfCG+ImrjoCRyJL3kbWPyYuKhy+Fe4SAgyyDH4N8ho+MAZFLkuSQJ4+xjXyLN4qPjOuPnZFzkBWMX4k2i82N6I+dkk6UXJP6kNuNzo2vkJOSUZNVkq2Qco7ujZaP0pLklAOW0pVKlC+QnYxhjMqN4I2Oi3GJionEim+MNI+zkd6TzpQAlC2S9I+zjdSLS4tNjIuNf476jFuNSpDRkzOWcpfXlTSSro/wkHGRo5DqkKqRqZGGkR2PdItsiWuKpo60kqmUEJSEksySFJUulkqU/o+WjOeN0pHSkimP04osibSIe4iiidqNqpIQlgGVMJCTiwqLN4xWjPiJ1YZIiOKKQI6ukbqSLZPrk9GTSpIykJGQQJP1lRWXwZUaktWMdIgMhsuICozwjlWQ5I+sjT6LEYpJis+MHZHqk/2U7ZRUkkWQmJOrlt2XUJcUlamSwY/BjYCMoI6mj36RG5NvkkuPdI48kjKWQ5izmEyYe5hamYmYR5YZlOqTQZSPklyPp4wzjPiO+pK1lduVR5PqjymO1I2Yjt2Ozo6ojSiNUo01jVWN2IzxiVKFcIdxkIKWFJlBmBmVkJGBkBaRCJBOjeqI84Wch3OMspAvk22UxJXll22a4pqWl6+SmI+gjk2O2471jqaP3o/xjtSO+Y+kk+KWpJaek42PnIzmjOOPs5FmkFmN6omIjKWQCZRZldaV/Zf0mjKctptfmUCVWpLhkUOSDJLbkmmUFpdRmX2bypuEml6XI5N5kL2QVJL3kiSUDZSdk1eSY5DtjiCPA49YkJWRyJGmkJ6Pro+xkJ6QDJCekECRVZQWlsiVFpQ/kyCS+I9sjAmM8o9rk0WV+pWXlcyTjpHBkFGQgY+TjcCMWo+YkrSVg5Zdla6UipUBlwSZtJoqm3SZnpaJlDCUZZXXldST34/4jLyOLJMxleGSBI/7jS2Rn5W0lxOYG5jRmOOYdJcYlLCPFY7gjgqQj5FkkviSJJRtlNiVIpc9ljKUypFOj8COZo8fk9GXLJrtl/eRZY1kj2qUEpj2mYGYwZbblfOTupBNjk2Od478jeWLwYl7i/mOG5AakAyRj5IZlPqUdZYdlnaSq45cjcSNpY5Kj3OPXo+cj0+QgJDaj6KSPZbmlhCUYJDnj++R9pIDkpiOlos+iu+MFZGZlu+ae52Dnp6eYZ3qmkyYs5Ssj2SMAowyjnyTtZcYlzmSpYqghnWIu4uQjXiNMI0nkHqU+ZdAmEiV2pEmkT+TJJael7iW3JTOk3KScpFokruRwoz6hUeBRoVaja2Sk5OrkbeQk5LWlvmYOJedkXaL7YmEjfSQ8pIukmiQOY/mj1aQ5Y4DjnmN04tLi8CML45zj3WQgpFokjSTeZNTlICVbpYElwWWYpQglWSWS5XRk2mUsJaYl5qWCJQrkKmLIou/kASWFZnGmUOXk5E8izqHI4bqhrSL6I93ke+Q2JBtkYqRM5EgkmGUuJfVl2mUXpEukRySoJNYlkWaqZx+m3WYPZbzlWWWnZVtlrmYu5o1mmiVH4+Ki0OOdpOVmwiiyqQipPGg/puFlyCX2puJoCeh0p2GmIWUIJMlkSaRYZXwmWWb35lHlv2T2JPBk3SUJpUdlS2UJpJjkE6PtY5UjiePBpHpkwOXzpgVmQGZ1JdPlfmSipBqj2iPGJD1j6OQRJR4l3yXv5PBjS6JfYsskgyW95fkmcmZd5Z+kSSOO5BMlEqWzZeQmTubZJxXm++YDZeVlGCTTJbAmmecz5remK+XX5ZvlbGVyJVql7ya5pzRnM+aLpfIkmmQxpBYlJaVr5J1jj6OcpAek8qU85RvlHWS9Y7iilqKR42kkgeX6ZkUmeiUcI6JilaL8I7kk1iYu5sPnHiaA5j/lQqUqpQZmBKZIZhSmEOabJvMmkGZ/5k3muqXu5T5koKSSJGdkFuS7ZM8lPWSAJFOjxuOo41MkRSYupzQnCKYcJL4kcuUpZZilsOTfJDajimOE4/MkM6SjZVRmCGZCpZmkEKLOopBjZKQpZKtksKQfY9zkW6Tb5IekA6PsJFslGqULZFFjjeN6YrQiauLEI2zjmaQKpT5mDCcbJycmviYNpitldiSqZP+mHueh6DLnoGa0pUHlAaUzJTZlaWWmpYxlWCTG5EYjsePGJTxlyeczJ8doXighZ2gmJSTYZBikOGWfZ0toTmhOp9RnLWZxpcpl5SZKZyEnZydKJvfmsWc2J0OnHiYfpZcmOiaIpz3nFWd8JvLmRKXIZRWkzmR/IxmjYWV65swn3+ee5tplwqTIJGhkRyVHJpUnRme05tzljGU0ZYAmcid1aL9pZylSqFCmVWSNZAnlbic4KK4pWWkY584mWCWcZjEnmekpaaWpFOflJqkmvWb9psUnmmiq6PioIecnJotm62bz5xpnmCfAZ8+nf6ZW5del2SYkZkPmiGZ3JYgk3mQ2pIcleKVOJell2+X0pZilbmUg5SblMGYmZ33nkac6pgRl+OXT5rlnzemg6lbqB6jc51dm1qbFZ0joxKqYawRqfag2ZgtmGOaxJ7JpZiqrKmaoxya9ZFhkbqTeZpqoa6knKMioMKdYZ/JobijIaVfpT6kaKG9nPuYHpegmPOdaqL0pMGkGaI6n7WevJ2fnBKdg54+njObUJYnk8yUiJgnm9uaFZiblESTipR5lvCXFJt6nfudcZvHlxuYnpvDn3uj/6QUpKehVJ8QnpueQZ88n/OeE57tnTGf4qHNpMelTKIbm7WVfZccnXmhMqOuoRCeC5vjm3OeWaELonOg7Z0lnLKbkZ05ooKmNKfGoz6c+ZQ0l1ufR6VGpyykrZ1KmFaZFaB6phSoy6QLnxyaJZk+nGKgi6LOoEScp5dkllOZnpw/ndeavZeEk9uQh4/Jk1+at51lnR6bHZkWl8+W2Jf9l4GXIpf6l+yY/JnfmgKc4pvQmseZB5f3kkCQ/I5gjSaNp5BvlCiWiZXtlXCVj5Y4mqiaMZf8kR2O+Y31j7KRp5Tnl/GZ75kjl5aSoo8TkH2RF5NrlRCVEZLwjAGJXIrtkf2aWKBgocidFpj8lDmZkKCPpISjfJ7tmSKYn5vvo6aqrqsfpk+bNJEilF2dQqSXpnej5J16mQSaFZ9cpYiowKZRoASahptRojaofKtkqpCjIpg2lJ2aLaKjp6ioHKTAnEeZEZyeo5KqKK7wrFSnZJ83ml+cFaNfpvCkjaChnQidL576n5mgjp4hmcySrY7pkJaWJ5j0leaTf5RQl7qaGJy/mkCX8JMRlDaXb5r8m1OcvpuTmsaYMZcImOSYgpdblU+T9ZJak+KT5JSIlpKWyZW6lqiZOZywnICcI51ynOSarJmomHOXAZh1mg2dNp5rnt2dEZ0DnMqZZ5hzmGyYnZkInBadAJsQmL+WCJdsmLKZx5zunyyhaZ9VmueWRppZnt6fKKBzoKyedpukmxad2J0Un7SfTaHpoUOgn5wmm0qc/J0FnhOcbZgJluGYr5z7nv2eOp0PnaafQqBCn8OcH5pZmQOZM5ksme2YzZcelyOYLZk4maaY85jTl7iV2ZSIlmWY0Zgrmf2ZT5oHmLGW/Zm1nZegrKFsodmfEJ7InBucbptpmtiYFZltmPqXEphamdibAp0ZnHGcZZ0tnkqgOKOMpbmkO6Mfoyil+qbMpj2ko590nBKdMJ+dobui06L7onmjj6MvopWgMKCcoM6ed5yfmkuZZZh9mI+Xv5XFlUaXDpqIneif86AeoFSguKEroV6ei5sdmQqYAJiimVKbV5uymgSaAp0Sn3eeDpwFmtWaW5z5nJ+ctZ/iouai1J/MnECcNp8/ofSfXp7bnlmh4qNmpFGilZ8onYKaXZnkmXScWp8UoVKhq591nDSad5tznVeeR52em7WbGJ6eoA2i7aH8n1edaJsjmvaaBJ4wonOmYKiWqKWnyqWbovyeB57Bn+ugoZ/hnj+hy6OqpA6kZ6J+oGaee551n0qfhJ5qn7CgTaA3oG2hQKPRpPqk4qObo5WjU6OjofWf3JwdmkyZ4ZgymRGcvaCbpCilRqMDoL2dEp49oEmi/aOhpDykAKSQpPGlZqbSpBmiUZ8bnQecops0m66byp2Rn2OfuZyrmiWbvZssnB6dr55PoXSjfaV2p/WnnKbwoq6f357HnrGeh5/FoNuf5ZyUmhWax5t/nNKcwZ79nwCgnaAuobGhU6LDosuiaKLsokuiiaAXoOuhc6SHpXelYKMLoEyecJ/6oSKkEaQroTuebJ/bobqi6KG/oPags6Lco1WjEqJtoaujoKRVoyChHaHwokiih6CUn2+fwJ99oQ6jd6Pxof2eqZzWnDGe65+ooNmfV59PoMig/qH8pPmm76dGqJenh6WOpISmKKlpqa6nzqQtoz+jEaSupaOmaqcNqeCqxKotqP+liaUdphWmrKQzpGWmSKn4q1at76xzq6Wpjah4pwGmlKQ+oxWi5KHmpDapsqq8qRWp0am7qSuoqKfPpyamZqT/o9ymDqlSqWOoJanVqTCp96hMqeKqX6uxqMCmd6nSrH6uta79rbqr2amXqV+rM6xprBSt5awdq9mpbqkjqAGmIaUEp/io/ao7rKqrYqrlq0Gu6a9OsAWvV6w+q3Kqf6qzqjmrLav7qc+nDKeuqKmpjaniqIunuafGqratjK6VrN2qGasBrN2sm60grVWrjKp7qqaq8aofrbiuVK8vrwevPq5wrumuAa7Vq7aqS6t4rJOr16o7rKGtta5hsZyzqLKGr1qsYKuXrX6xSbOIsX+tQqturF2uErBusJSvH6+5r/CvXa9Ar4Sv4a5trruu+K8AsKGv962Xq6qp5aqGrYqu4a3brGWqVqhPqw+vq7CwsPuvMq9ur+mvNa9urXOtLq5OrpitBq1RrIKrW6xVrniv4rB2sQiviKrDqNaq+K3Pr0WxLbG2r1OuLK4Kr+quZq7zrVKuSq+FsHKw4a5trdWstazUriqwe6/3rNSqzaslriuvRrGEs+mz9rKhsvayD7Q/tb+09bHIruauLbL9tOm1brSHsiyy0bN3tS21Z7IJsI+vh7G6tCy1dLO+soeyc7GasAqxorGesd+wjq+8rwqx4bKutce3nbeqtcu0Y7WEtXO0GLSFtIK2/LngvEO9Obw0u5K6Erw+vcS8Q7rNt6G1lrWyuuW/bMBJvZ255Ljtufa6m7uNu765C7h/udS92MGcwtLA9b6RvgXCScaGxwHF+b9Ku6e8T8NHyDjIw8Inu1W5ab+KxnXKWsjPwAW7zL77xJfKKMzmx36/JrqTvJ/A3sKGwSG7hLVbtle6373Pvxu/d7vquAW5UrsAvwXC0MNxwqu/6b91w2XF0cS4wuHBIMIowwjE8MOTw8jDA8RyxHbEjsSrwwfC1cMNyKHLtMziyyDJWMbcxknLBtCG0QXOcccExj/OrtXm1w/UNMqrwsDOEdrm3sXd+9UKx67Bus8v2DbaF9fTzn/EdMu72DDf496V2B3MCMZ22GPkiue44wnZ9MmH10Dqx/Gg8EjnQtXI0Rnsz/mL/X74Keq11CLkkff4/3D/Avad4n/V+Osa+YL85PZF54rRhd7S7cr0hPMM6d7UcNJZ5R3vRPE+69vb+Mhgzj/ZZN+U3qvUJcQmxALLl86Tz13Mv8QBwGHAFMLswjjDzcDWvEi85r1svj6/AL07t+mzLrNOsmmyEbLlsEqw4a2Pq5yq2quRrQqv467RrYGsRKoaqUGnN6U2qEqsDa0yq6Cn+qLho7GmgaeFpq+k3aNFpSmnM6hOp1ml3aR8o5ag+6CLo7SjIqG4nT2bpZo8m7ubSZshmpWX0ZezmjmdxZxwmqyXT5bKlSmV/JNYlKKUuZWIluiUc5Esj5KOHpA9kWeThJZLmJSWK5Rfk0yUdZO+ktmSEpNolPeVJZZvlHSTWpPEkg6RJJBok+iWuZdPmD+ZJZf6k3uQ5IuTih+NdI5Jj12RApRrk3iQao2EjciPxZFak22VbJkynCyb75Z7kZOOuI/zj2iPVJCGkliWH5r0m3iaL5VAkLiPuo1oi3yMYZBIlTSZiJqUmImS0oshipWLto6+kdeSG5KPkROUwJXGkq2OxYzLiqaIKIk3jWaWiZw1ntmco5jmkwaQf4tJh6GFVIeyi/eOw45wjMKJxYjJigOMWooQiA6IAYmtjHePyY1QiAiC+IDphDOJno0jjmyLzokWiryIYYhIh+CFLIXPiQCTE5pbne2daJ1nmw6X3pIkkfCRdpEoj3WMDYrMihiLwYrUiJ2JSowRkDmSX5Ggjt2N65C6k86VVpfjlh6TC41MizuQe5bdmFOW0I9Ch9yAx4E6iIaMrI0Mj3CR5JJKkkGSAZPzkBqOso1Ij3eQmo3mhpuBHIOMh+KKU4zVigGIQIY6h5SJ64rTi2KLj4kyhzSG3Ii0i/qMN4zLizSM/4xljn+ONo5fjciK4Ij3iBCLwIo+iLeEbYL9gsaGz4rViwGKV4ojjauOeY0Yi8OINofdhkGGFYbCiOqMbI4HjfuKUYq9iGWGAoNMgkuDzYGKfweAA4dyjwKU1ZZrljKSxYzyijGLHIsVijKJOoovjcaPsI9ejWKK0olJjHGPS5JXk3mRho1Ui0iMeY4UkNOPsY3CibqGtYSNhMKIV44tkoWTjJNnkkCSCpJ4jr2HSoEtgS+Izo5Yk4yV05PcjtaHuYLhg3WJsI16kFuSPZSClvGWtpWalXaWLpUwkQqMjIbXgMJ+sIFuhbWI+YlAi/6N4ZDLkWWQ8o/nkfeSDJGejGaHq4T4g1qE4IRWhReGsolOjyGSzpFukIOQkZMTly+X0ZJYjKuKhIlTiGWJRosqi0WJbodRikCPPZHlj6mNwo0CjlSOXo7njXWNWo6ejd+NQY22ixeLrosOjYKOi40yigGGfIKDgpWFdogUi+yNyZEFlPKSzI3GizWQcJX/mCqaq5mklwWVzpKbkHeO+IyhjL6LMIhmhJiCnYPwiOaRDZcGl2WSeYrrgj+DB4dnilKM0YzDjs2S55Xkl/2X1ZS/jkaJv4pijhKPLo9yj3yP2I6jjJOJTInojCaQzZEIkkuR2Y80jwWQSpILkyKRC48Hj46OJpDHkVWSZ5GZj4GP5o4NiyeGGYWriYSMFovvhliEQ4VehwyJfIlpivKJuYhHhzOGy4UghKOC0oGGgPd+TYC9goKEJ4SfgriBxIL6haOKrI1WjUOM94zFjPSKxojqh2KI5IePhDWBZYCphKGL3Y6wj0GQyo9ZjbKKjIqPi36LX4hchLCBAYSViL2K84vPjjySNJRvkgOOSoyrjZuNfIrThAGBPYP/hwCLsYu9ixCOt4/YkCiR3o9IjqyOE5Lpk5qUupTtlGeUApSEkumPQY5vjmKONo70j2uUqZk+nGuakJUgkYaOaI6Cj6WPm45Rj8yQCJDqjeSNRZFqlFGU9JAyjCeJmIi5ibCLSo7Fj5KPfI9dkbySDJNAkXyOhouHiamJWIkPisSMlJAikjiRoo6ni4mKg40DkzuXVZdKk62NJYsmj3uVtJk5mo+WZJDVi9mKc4mLiJuIkog7h62Fd4SVhIOEj4FvfBp3XHiJf6mGM4rDikaKbooujQ6QN5B5j/KPY5B9kU2SkZLlkXeQp5Byk2mVIJV8k2ORcJElkySUUJNakeWOVY5+j4qRvJGgjbqFjH9SgluJ/o45k1iVuJW4k7eRCpFWkU6SB5PKkrmSUZOqk6WTiJOmk+WR/o+2j4eP5Y7vj8+TmZf3mauYtJKNiZV+1HcGeqmAgIZViJGI64hGiOyHZ4qajXSP+Y74jTuNV42DjwuTMJb9l46XCZWbkbKQJI+EjhSP249TjkeL24gEhqGBd32tfJ19Jn/lgpyGNIkMjAuOuoyiifGGZIfwh9eHNojaig2PiZEAkVGMJ4fHhVKIOYttjBiOP5BykVWR4Y5Lir2EoYE8g0mH/4l5jGWP35FMkvGPH43hi5GMVY0mjpWPMpCcjl2LWIgUh46FEYWqh3mNkJFfkhmR4Y3hivGJqIprjKOMB4qqiNqLT46KjSWKJ4YAhMeF+of0i5CRkZabmcCXa5Goh+d9Zn/5hiyMw45fj2yQCpO3lSKWbZETi5aHzYdMiyOOjZDjk/CXs5kMmBeU8497jpiOXo3Li2mOHJMolvOU4I6+hy+Fh4n9jfWP0JACkU+TOJeVmYyar5uInHaav5WNkVqRXJIJlPWUWpS1kp2SppIJkDuJp4NDh/eNcpLdkzyUoJQBlt2WypeGmB6Yw5QWj9WJzod9h26IFYpXi7OLwIr3iZuMKY86kAGPaox/im6JVIwCk0mXppdUlQuSO48yjgSODY3EixmNPpJzl1CYg5TfjQKI4oeyiWmN0pAEkpmQGY4bjSGP9ZGBkm6Pb4ouhc6BroN7iVyQy5QFlkWVDJTRk9aUB5aYlpeX8ZgmmYSWvZFUjD+G6IFQg5OH/ovrjZiOt5CJk+eTPpG2jHuHcIS/hHSIMY3mj+CQ+ZAikFmPf47mjV+NY40BjpyQB5Rel7yYPpe5kmOMdYqfj2eWTZnSllCOhYCReFN9y4C+gSODWoavi4WQvZQtmImZ4ZeDkiaKr4NPhE6Jx41IjoqNW40cjlqN0olBhZiDKIbqiDaK44rpjYCRW5NPlQmV4ZJPkMeNL4t3iWuMd492jzyN6os/jh+RnpL/klKSLZFekfeQ4I/fjiSNtYgFh4WKZ47ljtSLh4iehzmJUonqh36HSIlCirCJG4iKhxKKiJG3mOGbf5qhlg+VGJfFmIyX6JJsjeaJM4n5iu2L1IqEim+M345cjxKLWIVRguuFQIvvjqKQnpC2j9+Ma4qWilWMkoykjIuMPosKiaeI+IopjRaMiYnJiV2OHZMjlSeTjI7zjfmQvJMklBuSioy9hdCCJofdiwKPvY9HjzGP6pB0ku+RkY9FjWmNpo/ekECQpY97jxWPI49JkPCR0pLrkTOPzoyIjRCSEZcUmcqWpJONkjmPJ4gRgjGAIIJuhT+K6o9SlcOXLZZukduNOYu2ibyK+Ynah1WIsoqhjACOzI/GkCyPf4uch/CDoYLYgs2EcIkJjWKO1Y3ljDeMZ467kDiSf5JSkUqOdIv+ipmLuYt7iyGNsY5DjhaNl4sAixSMso9PkTGPAolYgoeAO4P/hZaJCZBplXWYw5ntmUGYg5XIkN6Neo+RkXyS2pK5kT6PFo5BjQ2N0ou9iYCI2od8iwGRzZMulTSV85IykC6OvovGh/eF4IqskBGTW5HpjCiJ/4fwhsKGr4i6is+N3I/ckPSQlpDAkXCU4pbrlWOTXJACkPORqJTWlGuTe5M6k5iRlY3ujMKRupZYmYWYBZQrj8CO65EHk7uS4ZK9lP2V7JP4jymM94jhhJKC8YSXh8mGToJKf6SBu4YuieaINIaAhMmJTJGPlSiWgZNmjqqJ7IcWifaNkJKplTaWN5UwlLiSX49pjvyQCJJ6jy6JcoH/evB7mYQHjhWT6pOwk0WUcJT1kW6Mrojfiz6QRpK1kb2Oq4mJhUCGMYh8hwCF7oKUg/CFPooLjVeMo4shj+GUgZgjmAqVO5E1jQ+J44YqiZqL9ovwjC+RnpdUnLGcx5hZkRmL1YyUkGSTJZbIl4aYO5rvmjSYhJIgjj2OBo9Njs2Np5MInimloKbfoc+WNYpihQOG0ogjkCaeOqw/s+WyUauCmxCJ0oIOg+uHLZC/nIipZrC8r7anCJvikvmSUpVdlWSZsqfQs9O4OLauqySZqIf2hT6PJZhhoH6rP7Q1t12zz6l9nzSa0ZVkjluL2ZkErQ64e7oTtZ2o2JkDk6WOc4znkIqeUqzfs8az4KwaoteY/5Qlk+GS+pXin6yq16+cruKm85ogk9GSTZRRlUCXw5zdoXujeqCQmWeSiY+FkICU/5dxmUqa7ZyBnwaeGJm0k1WRhJHukWqRmI6FiuaHrYdwh1CGyIRJgwCDQYTGhieM5JKolkKWA5OWjxWQZ5JzknuSI5OnlHyVe5Q+kgCT+Zapmf+YDpamlO+UTZNCj0ONmo6AkbCUeZeVl9WUhpPQlNiVHpZfldySi5A7kXaSoZJIk8mU0JXUlGWTm5N+k0SRqo+bkn2VSZZYlO+Qco/xjoOO/YzWixSNkpAGkt6PKItQhwGKGo9bkWKQdo7Zjb2PXJQsmGKa4pp/mLeTSY0hiLKGdoeYioiOepHkkcCPS40wjI2Mm4wGivGG8YaWitaPnJLrkPCLAodphRuF0IW/ho2Hioo2jvKQF5JPkhqSLpPsk3yVnJZ6l+mWS5X1k5KRro/Rj1aSQJQmlPyRN492jMWJzIiBiWKLM4xii/uJLosljU2N1o0FkduTZJLAjqWMsI+GlGqXUpdmlWOSb49kkB2SbpGDjw6OA44akNuS1pMzlN2Wd5l1mqGY4ZSskEGLz4U+hMCDJoVYhsCIsInVhzeED4FjgNCCAIYbiYKMlJBRk+qTypC+isWFgoaFixGQupK7kvORNpM1lU+VzZShlW6XLZlamX2WN5FtjyiSrpT5lIyTyJFKkOSMsYeqg2SCJYQfihKPUpEukciOY4y6jGaOFpD/kdSTB5RRk4GSDZLekGiQDZCej2OOKIzKiueKS4pOjYaRipQLldmUPJVRluCXnJkmmqmYjJR2krqU0ZWCkw2OFokMho+ExoaminiMdoo9hgaFpYnojmCRhpC3jW2LDIt8io6JSYmpinmMg40yjj+PV5C0kVqSFZCtjPyKTomBhxSHBomPi+SNCI8Dj4iOAo+zjwWQspA5kQ2T3JSuldyVSZVpkyaQq4x6iBuIy4i/iOCKoo5akCuRLZI/k96SDJDJinOHXYnDiZSIc4esh5iHCYeDh/OIGIiuhsCHooibhyaEJ4ClftKBEYZwiK6Ic4ceiPuMr5FfkjSPC4o/h5GIXI4bk0qUP5EvjHiJF4rKi8uN54+tkZKRpJAEkJmQCpGpkNOPqYwOibaKxY6zkCSQFZA3keaR7JFZkrWSNJNck4CU5pWwluOWPZUtklKQpZGJkz+TxZKpkhiSTpAMjl+MvY0oklSS1o69iYCEzIOhiLyN/pCjkRCQT45kj8KRBJPCk02UEZSskpORMJLvkZGOIo1EkHiUFZZ/lZuTCpC4i6uLRo+lkheUapKwj5uNko2AkDCTWJN9k0uVyJXqkyaRWI/4jHiKxoYHg2uDcYfHixCP3JEYldqWc5XXkCaNBY5TjxuRq5LvkvqQxYzBipqNMZFLk0uTLJJJkTCQLI+jjJ+KTopuinKLs4w8jrCPdJHjkSCQWIySiGuKa47WjyWPmoxBis2LRo/hkeGQFo4CjLGL2IuzizWMOY2pjomP+o/6jy6QmI+EjjSOf47CjfaLAYo5iJCFv4IogbWB+IJZhLSFXogMi0SNso3ki72IqYh3jJGPOJE1kFiOsY06jRWMtYw7jsqOCI0hisiGOYI9gM2AoYLvhrqKF43qjD2Kvoa0hVuGR4aJhwKLi406jfiLlI2ZjgiMp4dahsuKsY9OkEaOFY3YjTyQwZH2kb6PgIujiQeOnZT0lvSTeo8UkDmT15PtkM+L9ohMjEaP0pD4knOW/JeUltOSN46/ipGIO4cmhjaIHI1vkPCQE5BlkeCTJ5MOkP2NAI9UkACQe42TivuJg4m8hmeDMoJshAaKUIywi++JdYg7iDuJv4qgjf2Q0pOKlBOSPY2SiHOGwoV+hf6HrI4jlrSZxJkVlwWS242pjJ+NJ4//js6LLYjVhrSIDovui8+JIYYHh1qLZ42JjEiM9Y2XkBaSqpKmkjuR5JBClaGb+p4SnjKYT5CnizuMJI/lkY6RiIwwhQmEColejlqRbJJCkoWSpZIXkUKPl43piwGLv4tejoeP9o0sioaI+4lvi5WNNY7pjC+N045zkuSV95a3lZiSUI6TiveHh4cLirGM+4wDi1iJ6okqjs2R4ZGbjj6KY4hgipCOo5KylRqXIpczl12ZWZyenXOc0ZhqlFSQKZD9kYaSnZJUkYqNPIolieiLTI/okU+SaJABkQiUlZajlkuTiY3eiQKKMouZjiORxJETkIaO2ZCMkMuNlop3icGJKopUjqeUfpmVmmOXj5Jtk3+XHZlGl+SSiI2LiG6JPY2KkEiT8JUMmKGYTpbRkQmPuI5IkIiRDJE+jhiK8IcUi3yO144ijauKYIikibaNLo9BjViL84sojyeSm5Kbj5GJbYchi6yOYZGHknmRx4+NjjGNUoyviwmMfo2bj7eS/JPfktGQVI7ejPaNkI9dkE6PyY3wi/WJPIkYiUSLW439jCyLNYltigaO9I9ajsKIboNNhc2LhI/PjrOMIo62kW6VG5e6l5mYEJgTlT2RjY/0jx2S8pK0kuWRcpE3kRySy5JlkkaTh5bvmVSb5JnFlf6Ql5EIlo2Y2pZqkO2FRH3GgReMPZGokZyPwI7vj1SSHJTLlKeTvJArjp6OXJG9kjqRsYy7iOSJe43SkBiSkZAAjViKm4mVisuM5I3EjQmPR5DYj0aPDo6hjLOLAoy0jFeNlY+MkpKT9pIykHeM/ouqkuWYDpzsm6WXUpCviTKKco+MliCbEpz4mYOUnI0dibmIO4sikSSXEpqkmXOX25QWkxKQGI4zkZGW95hNli6PRYYHgtGGn4xgkneZFZ3onJeaVJhEl1GWdpXclQibpJ82oQughJ2WmxWcdZ5foOCfiZ13m0uZgZVNkqqTh5fPmoOd86A5onOevpZ8kL2QQ5SXl5WZBpqkmbOYRpYRlBSThpTRl5OaFZxvnO+biJs2miOXtpLXj8qOD5AUkVOSYJKhkaKRx5LhkSmP3ozXjcmO2I/ekQqTwZHjkM2SaJY0mQKaT5hilsSVkZcUmPOVAZEfineHvYqkjq2Peo+cjn6Q0JMzl6SXp5V2k0qR6o80kWCUVJh/mlOZcZUhkPiLFYruiAuJsIrKjn2U0JcblwuVEZSTkiGQrY0BjW6N8Y6okfSUzpUTk+qPm462jAqKuYmBjJKRBpWFlAORAY5YjrmPBZDvj0yPUo+jkZaSJZHdjmWNZY5hkXqS4ZLNlCKZOZ6FoE2fHpsUljqUzpPGkn+TypSAl32Z3Zqrm3abNZoRlyCTwI/SjXeNZ4+3kWSUUpaSl96YPpp4mWqYVZjsmYWaVJgLlHaPM4tsiaaJEI5tk2aXfJmbmYmXx5I5j9SR4JQola2TaJPyk3OTu5EOkPyNII1Yj1yRPZPtlHaVNZQZkL6MSI4rkD2R3Y+mjGuK6ovEjcaNR4tMimaNI5Eskf2NaovKjI+R55VimmedmJ2EmyOZ2ZkEnJGcgponmXCXLJWnkEmMRJBiljOY0JeMl4CXEJe8leuVBpk5mnmWSJFFkGSTMJWylJmSEZJ3k3qWo5kinJ2bGJfRkVaTs5mRm1iYGJFdioOJLYwFjxuRhpEukYmQXJADkJGOpY0zj/eR5pRrlv2WopX2kuSRSZPjlWmWbpPrjoSKzonmjbqR7ZLJkj2SMJKKkvqRe5DZjfaKD4j7hn+HionwicuJE4ldh8GKoZDjk76TVJLyj0iN24tMjAiOUI/8jqeOmo4yjkqMNIeDg72GwoyvkG2StpIik4GUqJYtmAWYCZZGk4GQ8I5ljwOPpIuyiPaICowZj6OPYY5WjSCOxo+ZkaaR6ZA8kM6OJY+okXSU4JXTldGVapUdlfWUIpWrk3CR1o85kueWcZizlMKMoIj0jBiTr5bAlaGPj4c5h6SOM5WjlkSTYo4PjVyTmpoLnbOZh5EVimaJ34pxi0KLZYpejBGQWJNhlL2TIpN3lC6W1ZdfmA+XKpM1kE2PYo+rj9iOJo6BjbWL8YkHjKKOMpAMkBWPSo9Uj4eNeYlJhuyFioT4g8eI8o0IkrOT6pJWkDeNeIrYiDyGrYNHhoWLzo9EkOON9YsnjCOLzYh0iPWMqZIuluyWGpaMk4GPX4p5h52LyJLJly2Za5ezlXyVa5X8kqmOEotjimOMZo4VjxyQCpHLkDmQDo66i1GLI4vYiXSKE43ekJaTOZTEk3mQe4uhhwaGooUIh9aJUY2uj4eQZI88i0eFuYWPisSN9Y4rjcyJa4hEiO+IW4rWjcWQeJHrj0GNyIkgh6yFSIY2hvuEn4JXgoqFpog4imiL4oxFj2uQZ49ijRiLV4ubjH+NGI6jjwSQyY5GjFCJBIcghk2IIYtpjRuOsI95kW+SV5PwkqqRFJB2jnqNwYybi1WJAIm2jB6RKpMjk3KRwY+ikR2U9pOokeCNcYjbg/2GJ4+1lOmVe5MHkJmMSIqZiKqIDYrgihqL7o3RkKCSfZFsjuGJ54aOiW2QF5WRlXuREoueh+6FkIRMg9qCjYJ/hE+H84uej4OQz47BjD+MPoyAjKyMhou7jOSQhpS0lKiQCokTg4GE3Yi6imuIuIQyhWOLqo8okQOSZpVomNeY8ZQpjmCK1o1lkSeRFI/YjV6OQY81jr2L9o74lZ6aI5pBlKqK1oNrgqOFS4gBiNeGl4hDjtuS35P3kGWKmYFxe+J7woKxiA6LDopkh/OGnojGh02EcoPCh9yMIpEJk2CR+Yu6hHeC7YKVg8CD64O6hpWKyIuHitOKtY4SkyaWm5Y5kz+MUYXZhMWHkovCjjqRKZHEjTaKJ4pcjf+QkJL9kPiO5I6GkYWTWZT/kvGOL4rRh6KKSo1GjeqJxYYKh62I3Yk5iP+GM4kHjTOPJ46Hi9OJNoiehwyIJowSkR+VoZZrlZiR1YwNiJWHxYnqioyLc4uKi2qNnZAakoeS35FekFCPV41GimCIoojsiR2MCo3vizeLFoyTjHCKB4eIg7eB64HthA6JrI3Ikd+TkZPYkTKQk47/jHqM+Ix3joyPQI8Yj+SNo4qGiPOKgZD6k16UaJL3jkyNxo09j/WQSpL0kbWRhpDCjxiRVJP/lbuWNZQPkISMBIvpinGLvYy3jpKPJ465iT+DbH3nfMiBQItnlYubNJynl2GQRI00j8SQX48UjI+I/YdPip+O/ZJzll6XL5Y4k32O2Ylkh8uE34J1gnyE2IfsixGPQY97jOSIioeMiKaKgIswi9CLdI9ikxGWs5eElmSReokohY+ESIZIhwyIu4tKj0mQXY+yjv+OmY9skIaQ94+CjguQ8pGxkCuO74vdiZuGV4KPf0eBS4UliAOJGok4igyMrY2ij+WQm5EEksKQ1Y0liR+GHIeliQCM7Y2xjCGLnIk1h/KDgIKShAWJ44rqiqqNjpEIkyeSv4+RjlCQNZNxlCCT14/qiwmJtoivil6MYowLjgSREpTXlTGUp44hh/CBCIKVhs+Lu49ZkP2NnIrGiQGLDY5fkIeSwJYumsuaG5hFlKqRKo+7ix+Hl4U8hwSKnozmjoeQQ5CCjieMvYvijcqQ25AdjwqNIoxTi5GJfYmjijqLm4rOjXOShZMVkeCMKYryiBaHAIRigo2EH4n0jH2P9I9gjkKOMZD0kTiRko7bjHiNRI+9kN6PCY7hjKyPVpK3kPWLYoWYgjWG74w1ktiUu5RHkj6Q7I+7j+WP1JDakRyPjYhLg7KFZouAjreN2Iq4ipWMDo1jjMuKFYk2ibaLsY5JkPKQZY+bi/+G0YXniGeM7YxJiY+EhoNphzKPlJKRkJSLu4eciAyNRpBJkU2Rr5D9jnmMWYsMja2PcZFbkQ2Po4w9i1qMxY58kAORIZH7kcGTQ5XnlcaVaJNLj8GLponSifKIZIZ2hWeGl4c3ikqMrY1pjhyMUowyjvOPEJCAjpyLpIjwh1OILYlWivKLWoyXinKG94XViOiMiZA9k46U25RzksiPyo6pj7yRjZLykKePGpF9krSS2pGKkKGP2I7UjWSLKooKjKqOMo8TjN6Gi4RThwyJwYrGjTSSnpd+mqSaZ5jMk/uPfo+skHOQL5Ggk+eT+JA/jgKPapCgj0qNdowYkRyV2pW2kxyRnZH9kjmTe5GPjm6MrYuhjWOQHpG2kFKRNZIlkiCQr4vqhXyBa37tgPeGQIoniqKIz4ieiqSK0omFiX+LiI5tkFOPW4q5hA2EZoZxiX+LTIvCib+H9IWwh+OMIZEOkwmSEo+Riw2L241zkQaSjY/ji5mKroxgj2uRhpCUjseNIY56jbWL9IhUhfqCCYLrgxKLhZLClGCRA4ofg4iEtIlcjVWQMZPXlJSTHpCni0yG74FsgRaGY4wskXeVJJp4nBGbWZVfjcuIMonnjaWTnZd2mYSYZ5V+k5qTrJPbkp6P0ItdjLuQ0pU+mA2YkZQ0jyGNOJAik0eT1ZGZj82OX5AqkpySFpG8j0yPao8SkEOQfY8ijXeLEo02jxGP4YuehtOBFYRZirOQGpZ1mB+X05IZjoGLK4r5iJOIyYmAizSNq466jnWO9o5Oj7qQlZHwkl6U1ZS3k/OQgI4GjT+MWIuoirWM/4wDjO+LLo4bkESR1ZCbj3ePRJK1lTGXZZa6kh2N54kIjSqRjZM2lJ2SJJB7jLiJGomDiLeEHoCCgfWIiZIYmOWX9JGqiY6HcIy8kfSV0Ze+lvuUbpNvkRSRpZOKl7+Z/5jHlayS2pJZlj2Y9ZVBkK2MAY18jVCNt43gjaeNHY3mjISMJY1EjkuPPY+kj0WRY5LNkTiSk5NZlFyV2pTgkrqQf5DijsCPw5NumMSa0Jikk3CP2I8SlUGZT5ojmTqXDJVXk8aTmJQ3k5WRypBjji2Nu46GjmeMdopJijKK1IjBh2CJb46zk4WVLJRmkSiOO4pPh56FKoMng1GHUopXi4aIUYR8ggSH/4wokOWPh43Ni4OKmIm3iG6INoleipqKm4s4j/6Rr5BBjCiINIlTi3iLXYlch0aH3IbfhViGB4i8iWWK5YilhIiAG4L+h36MoI39igOFt3+hgG+G9IoojDKNe5DAkiWS4JD/kUyTjZJQkR+Rj5GIkKyN6Yr4ic+Ie4bdhVeGkYbjh+WKLo6wjuiNaow5i4WMMI/nkGKPEI0zjfeNdY1Bi/6KYI3Xjp6Oq468jq2OBY/Qj3WQ8I/NjaqLvIhYhxeMaZEMlJKU0pLKj6CMyosbjfWMA4zyjKiPIJLjkaCRypEckYKNxIldiE2IIId3h+eJOIwSjQON8Yo1iI2HVIunkPWUJJUikeOKbYZmheuG24fGh4eH3YUMgzKBK4Gsg/OFFYZOh/WI+on9ibyJSYl4iUSIJIOIfUB/EIb2iriMo4t1idiJ1Yljil6L4oxejqGOc477jWuPT5JrkhyQw41Ai/+GmYCBfRiB94X9iAaLu4sGiwSKbIsTj/aQHZEykUiTNZYCmdqYPZVDjzCMWo6JkXKTu5RmlJ+RHI4ljNyMtI1EjuOPCpLpkQOQu4zvifmLC5LflROWgJMxj/CKVopjjIaPN5EAkLCOe5B5ksySzZKAlO+WdZcqlaCQ54sdicmK/oxgjtCOfI95kJiQBZENkeGQi48OjoiMnYzVjIiLL4jJhSiHU4y+kT+VyJUnk+aMJIVef5x93X4QgoWIGY59kEOQa4+xjX2LEonFiWqMB4/ejkqNU4z7jOqNXo7rjeGNXoxjieGIMY3Lk+KXLZdQkQGIbIGygqOH/ol6iC2DKH7jfMd+3oTCi8aOPI5wi9WI4Yiti8KNnYxqiWqF2IQTh0yIuIbwgst+yns6fcKEwoy3kU+T65Jyk1+TPpEVjv2I74PBgKKEpokzjEqNpo0rjHqMEZDNk9GUhJLSjCSGPobSjeGV75mrmWKVAJEDj9GN6IypjWWOk40wjUKOxo4nj22QO5G2kUWRo49gjm2Pf5JqlPuSVI6LhjWBcIMkiaSPKZLSj8mJxIK4gHCFGo3vk/qVbJKbiq+FK4slklyXWpkFmOGUDJGOjDaLTY6/kbyRTZD/jlGOQ46WjjaPl47JjECJZ4UvhmCLXJGPld+X+ZcileOO5Ih0ik+Q1ZTjlR6VF5TFkpSRf4+RjFaLyYwHjxyQBo/XiiyG/oR5is2OSY/7i+OHuojbi6CNyIzTjMKPz5OUlMKQn4nihNKGV4m/iuuL1IxGjCOLcYtqjsWQy5AMkD6PUo9YkNiQA5HvkA6RfZD7jjqNgotki1mMEIzajGaPh5FYkSWOuYddfnp5IX1Gg62HEYnDh/SE7YIAguyAXoCwgYuGRYpFir6JcIuSjACOgo8Lj4qMMYm3hpqHHYq9jPGL2Yi9hkOH/YqZjb2Nb4qvhZeCo4R0i3WQVpCZi+6CznqBecl8VICCggmEhIbYhUuDzIGKg42GjooQjYWPNpNFlkWYPJhRlc6PWYoahZZ+g3qFe1GAj4WximaPTZJ2kZiN4ogTiGeJyYkgjFyPYJH7j3WL8obuh+yMQJDOkFiPm40VjgWQLJK9lPWV15RhksCPRY8YkTWRJ5Cmj7qQl5EFkAONOYw4jtePbpBKkAyQ0I4Pi0SGBYMohF6INosmjCONa476jr+PsZCLkPiOUYxyidyH74g2iGyFX4OrgieCnYXcii2N94tBiIiFZ4WmgwmA131Lf4GBz4Onh5WMtJGGlLqTt5A7js6OUpAUkZuQuI9Rjf2KXYrSileJ1IbUhgqKHIzsjFOOE5E1khWP94iVhOiFuIlri8KKFIfLg1GGU4ijhgyFIIU2g0aCzYNHhkWGIoX+gut9A3zFf3aEyoqWj0CSK5J3kMCPRZD5j+OOCI7sjceNaI4dkBKRkZBSjlWMWIyhjWOOYY3finWIEogsiLKHvocCiDOIXIk4i1KMSowCi5iH5IQZheSGu4i3iRWJ7ocihZ+E84gqj7mS9ZFIjcWHl4UmiK+MaY4MjUaKKImsiaqKs4ssiy2JsolIjKuOxY1HilWHSonIiyOP75FHk0WSeI8wjXiKCoewhS6HXomtikGMI405jg+OM4xkiG+Es4KBhFGIuotNjcqOl5A4knCSCI9qifqGH4r3i9uKXInZiXSLfosOid2FfoTKhsiKRo08jveN6ItyiIOGPYamhzSJuYn7h+SF44b/iKqL0YvViQuIZIa8hNWF44p+kKSTL5UvloGVopN0k5STkpCaigGFBYbUi3WQoZFsjtGHiYJchQGMUpC7kCGOe4pgh26Hu4rHjSSQP5GPkAqOFom/hDmFP4l3i22Mzo52kJ2P64v/hkGEyoTEhb2E3oGjf79/qoDJf/p9UH4zg/iGz4fMiU6PFJRElaWSDY6mi0KJWol+iwyL7Iekhb6G3YitiRGHU4LHgMeASYHFg6KG/4i5igeL24lph3iG24o0kB2SrI/9il+H/IeJipCLoIpriG+GXoVkhEKDpIAfgOSCtYaAiRqJPIcch0CJsowpjsqL04WbgNF/HoI5hLKGNYrujtSRSpB1jMKISYlTjYSQvZHHkHeMMYvQj7uVKZlJmICTPZGnke+Qe43fhwGG0IrYjXCN7ospinqKcYlthPx/839Gg+SGg4nniwGPs5C+kNuPNo9MjcWJcIW4gpWHhY3pjmSMOYu2jQiRi5RVl0aXVZPSjkCQPJXRmEiZvJfMlJGOgYZigiqCNoOLheWH5YfIhcKGH4rCjHSOPpAOkquRl410h56FbIi1iMeGlYaXiO6KSo25jWSMc4zsjR6PsI0ZhyN+enmPeBx5GHqYfceFG4zGj5SRIZK4kX2QOo5/jI2KQokeiUiJMokFibuIn4l/ixWLLYelgQJ8pXuVfzCF8ouXj+iPe4xTiZuIuYcSh5GGI4e1h7KFSIUeiGOKOIqaiAqJq40ck3yWfJdXl8uVX5JYkJGOaIsGiAyGZ4aUhkGF04S4h/2IyonXh8aGHIpjjkWR0pFKkUSRrJPMlv+Xk5dZlfmQr4xXipOKhI28j12QSZHPkduShJUqmO6Wm5GZivaEcIMDhpqFPIQchFaFpoeEibqJp4k4i/yMS45CjwKRgZAIjLqGwIdmj6eVEpkimTaWsZJykYeQho3QiB6E2oGeggaFDon9jKuOmo1jjMyMxI7ekA6SRZKkkruSLJHNjpKML4xVje+McYlJh8mFBYVShsqJ9o9OmLidKp6NmRqQuIOxfoCCOojDi3GLeIfOgRqDyIsUlV6cD6Eloj6fVZdaiz+ELYW5iVGNOo8pkDeQqI7UjHONNJIBmSygEaS7oq6bx5CpiYGHJoexhkiF8oOlgxKDMoMPhTmMn5cQocykN6E/lm2JQomWj06SXZABjDSIpoZHhxOJo4vGknmbd6BsoK+b35Eqh5iBEoDbgqeGC4gWh6qEj4FLgi2JTJF5mF2dDZ8jnJaVPo+CinuHl4i0iu+KbojUgWh6r3lZfruItJKTlnSUsI5FikiLf41GjiCOgYuah9CGE4xnkgeVmpJ7jlSOyJFNk4uRG48tjsON0Y3/j+2SYZQXk1ePGooRiOyJU4w5i1OG/3yYdNZ5VYbBj7qTe5PGkOyMM4veiriJr4i9imyNoo+9kFKQeI/6jjaNhIrsh2qF7IPQhCiHAIlaipyLP40kjQaJ3oAmepF7d4CWgpODv4cDjdGPiY8ajQqJBIShgMeC7ohPjcmNBozCjD2Qu5JYk0qR542SjAKMWozPjRqQVJEJkCGOxYsaifCH9YhziaiJE4wHjn6NQ4vDh7WFh4S3g2CDM4ThhveJ/4o+jFOP6JAGkPWNuYofiX2Ky4wwjZCLLIqjifiI+4dHhxeJpIvEjI6Om48kjqaKMoclhGCCHYKWg4WEkIT8hNSHaorhiRiFmH3se8WC1Yjsi1ONwo1ujX+MO4toifyHH4r/jMSMEIukiRKKsYrniGmHSIhHiKmHpIfNiRiL+4obis2IWYc8hgCIqItIjvSMGog2g8mBS4UNjCGS8pYQmTmZu5YxkV2LH4qNjByPAJBgkC2Rg5L5kWiNDodmg7eBNYFZgWuBMIKrhOSHRowsj8CPSY9Lke+VVJkOmTKW+JG2jLCItYb0hgeI3YnSi4+N747ZjpqMaYq5iVmJa4pki9aLhIq6iMeHGoafgpaBxYNmhtyFoIGxe4F7V4IKiAiLTI0IjoqLYIdnh/eLNI+AjiGK44ZxiI2MpY8akbOPuIoxhfaECIlgjcOOEo4ujfuOrpEeksuR45KmlM2TT5CMi5OFH4Hkf7qAhYWNjC6TWpbylQGUYZFtjseMqIyCjR2MrYm3iTeNm5A1j6aJ44ONgOh/jIPsiZyO2I+GjY+K/olyjH2P6ZGKk8mSnJAGjpqLaotUigCHboFHe398lYWOjLCPJI8DjfaLxox5jBWJgYNDgnOHTo3Tjx2QvZHUla2YLJihlIiRVZBhj02Nn4jwgTV+nH+chFSI9Yp6i3SKAolTik+OVpFwkeqNhYiDhlWLOJFak7aQ14oqh1KLbZFalIySUI69jP2Pd5TulrKW45OukZCSeZfDm6Gc45i4jlaCTITejZCTSJMYj4mLO4+/lpSZ2pbPjz2H3YNFh6GJsok+iJWGQ4eBifSKjYpvhjOA1X4+hOWLM5EHk5+QjYvOiGKJrIn+hhSDS4FKgb6DgIaIiGmLDY34jLaM5I7Kk76YSZqZl1qRXYrdhV2Gh4rtjuuR/5PSlO6SBY7siEmHxYgHiQ6I54fGjQqWJJlFlxySPYvkhFSAgoDAg7KKvZGGldiVLZNWjhOKZocyihyQ75TfmJWak5gvkq6KEYamhKWCu38ygVmIVI/0kfeO0YZlgBWCFoeAipONA5IulQeWV5UamLOcW52fmdKTu46zjC2NPI5LjS6K1YcbiryPepL/kSaQtY0SjPyK84gViNSJY4u4ix+N55LsmzyieqPynJ2PsoV/htuJQYuLjRqS3ZWplDmOa4bChRWJ24riijmKJYoViRuH5YTihO2I+Y9Gl3GazJirkqOKJYXDgL17oXi4eiB/ioO7hg2I2YeGhrmEEoPZgbyB8oBwgFmDNInMjkeTX5dvmeWXxJKKjeiKpom+jS+VNJvJnNmZ/ZI+i5CGC4e9i+ORqJpuok6lFaKMmK6MsofIh0iHzIhbk/ChsKplq6qjIZTyg46ALYF6i16fPK+9tvq1KK2lnWqMh4efiP+OJp8IsZO7fr2TtiGm8Y4LhHuD74YtmUiwzr04wuO9PbDOmeCJjYrAjduYIa1avIXC5L9wtPKgRI+ejfKPe5hZqzK76sJawtm44KTth159eoFqjnCj1bQHvuK+6rZupFiJ+oG4hUyNc5rdqpC1YLjqsnelb5PRh/KBTX4rh3WaGadeqwuoV56KkvqLm4j8g36Ec44PmV2dApyYlUmM7YU9hoGIg4s/kWiYQ50HnmiZoI86hhSEFoZCidSKeY3/kGeSrZDpisOEmoNlhnaI54i8iL+Jjoywj2KPDI2qitGJlolyiFiHQYdniKOJlYyzjiWPFY7oinmHNInPjpSQuI6hjf6MJ4xric6EiH1cd5l44Xusf4uCa4IdgFl+DX97gfqEFoiSiKSErH4Je3N8z36hgFOB24E/ggCCFoGsgZ6FYYrdjNOL5or6jAKQ/ZAskB6PAY+lkI2Rk4+himSGKYeki0OPvZADkRmR3Y7ui5KLJI3ijWWNH4z9icmHvoUAhVmE2oWRiBKLNovPiHqGDoQbg7SA034VgBSDGoOqgCt8SHj3eV6AsoVridGL7owSjhyOrowojAaMo4lNht6DCYIdgfKEC4t5j8GQB49ui2KIDYg2ihKMFYyNjISPIpOPlfCUsZEmjUyLuYtMjrKRO5TOlaOV75KfjfCHSoVWhl+GRYRdgPF/74ZmjaOQfZDHjamLuouVjTuNHYtsiSGLqo6RkIuO3ojjgWJ/kIKGhuSIoIjBiPOMtJJHlnOWxZNgj+KLLYpAiaKKNY9Xk9WWNpc+lJ2P64yOi4eIToaqh46J94pdjReQBpCkjTGIaYHYfHF9O364fJ17XIBshnCJiYpAi+KLYYyujLuN944tj8mQEJKFj9GJBYZbiY2O5pCujlyJZ4Zxih6PbZC5jpyKA4W4gaqE0YqDjv2PtZEakw+TW5F1kACQ1o2ZiPqDeoX6iYaMDIuOhzmHQIu/kKiS7ZAtj4KObY7TjCOKwIfFhjqG+IWHht6G+4YyiZSM+46mjUOIroAsfGt8k31ygFqF6YkliwKKH4i9hvqIJo6ckRyTvZIWkGiLVoZKh0mLpI3vjX6OnZEqloSYD5frkLCHEoPwhvOOMZW+l/2Vu5E9jd+JJoqRi9iKQIiAhhmHJ4rKjDqNV4tsirOMLY4Bj62PY45Ii9GGkoZjijuMHoukh8OE7YTLhqSIK4lIh4GDiH/JgCyHTo75ktiTnpDpiu+HH4d1hsuHoYyGkGWRX47/ijKJzoYaghN+yn7ogoaHQorHiT+IpYgsitaKxYhohkKGDYUFgouBUYUQirCMN41LjaKNjYzdihCKX4qgiv+Kc4rRh7qEA4GbfzWEOYj9iIeGXYQwhsKIxosej0SS55MrlCSUY5LYjmGKL4dPh9+KE4yXiQ+GvYVEiCGKR4lthbOCtYI4hYuIAopGiQCJ3og1hiqAX3ZybQ1sB3Bhdod60Htze3l8An/WgoqEe4IefvZ5HXq9fcaCEIcMiKKFin9jeON2UHq+fdp/zX9Bf9t+73+8grSEp4S4gsh/NX0afpaCI4dyiMOEZn4Hfq2DsIbQhSOCl3yEd3122XrhgJ+FP4dFh+WGVoWSgn6BgIGlgkGCF4ThiVGPs5FQkMCL7YVcgXF+/nusewJ79Hykg46MaZNOlvyUtJFxkQ2UlJWjlLCP54oLicCLDY+xj92NZotoiwaPr5Mjll6Uso8HjFGKDImCh5GG+IV1hfaGKYoQjMaMJoyyic6FLoQ6hVGG5YW0g+KBRYIRg+iDGIXGhj+J34jyhZuEHYZHib2MF41HijuHJ4Z8hlCHaoejhq6E84HvgF6FRYttjjiN4odEgYl+HYNLi0aQ9ZBsjqOL6IkAiReKkY0PkCmQrY3hiXKGnIRzhXeIbovnjN6LzIiwhsGF9oSohdOIh4wRkEOSI5LCj++Mq41LkTaTfJHiixGGfIPZg1WGc4h+iDCHK4UahnSKJI6Yjw+QDY8ljaiIrYCaeoV97oZnj4yUcJadlJKPk4mnhzmJnomOiJuFU4OXg+CI2Y6vkLWOSouaideK0Y0TkJqRspAojgKLSoe7g5iAS36vfuqAJoXaiFeK3IhHhraEtIOpgcR+Z4Dsg5+HGoloh0CFqoaDiHSK/orbinaLcIySi0WIqoGgdzd0u3qcgoCICoyjjNiK+4athAOEfoL3gA+C3INChO6CZoJCg8CEN4UbhR6GSYi9iraMC41GjNOIboM9gPqBXIUNiJKItYbThVGIOouNjHWLu4koiauIGYjJhneFjoZFib2KCorfhpyDdoJugfN9YXo+eEp5S3rgeOB24nhYfm+CHIQIhGSEcYUfhpKGHoeRiWKMaI73juePypG/klWT6pKNkG+NrYuIiu2Iz4UXhfeHWYohi9uJ+4fxhZ+EYISog6SBDoF1gw6FX4W0hECGqohAiSWHzIMqgruBzYH+gu6FW4rsjbaP945Mi1CFj4Grg5+HFYppiRKGEYR9hFOHnYhuh9GEyYKkgYaBK4FHgOSAVIGMf4t+Z3/YgduDyIT+g/aBe3/NfluE8on/i1aLtorjie6ISIjdhzCGKYW1hs2HJYikhw2Gx4QMhpeI2IlCidqJDYzojQmOpoudiJyHrYbpg2R/+3rdezqCYIkmjRiOxY3mjG6L04kniE2E030JeJ12o3srg0KJk4sNilSEFX3IehF/OoaIiwmNeIokhVOAr37bfvJ+b32Re9l6LnyGflZ/5n0ofCZ9l4C1gv6BboGWg8WEaoOOgYaCD4ZpiQiL94q/ideHRYXJgct/84F4hLKDVYIzhVKMf5DvjhGIQoBbfRx+/IHzhV6IhYlaicWHeYZ0h7aKd47MkCKRqI54i7eILIg5iaOKiou2ibuF0oJmg4eFjYcXh5SEQoNvhSuI8Yjah+aGPIeEh2aHbYc+hhOFZIWKhsaH+4dah7mFkoUWiEmKp4v8ijqJIIaRfw57sn2xgqiEaYXHg1iBLYO9h2yLaY3JjzqSy5LIklSTWZTQkiiNg4csi8GSrJejmNiXzZmCnOCbmZY1kCqNv4v4iTSIxIlMjxiUFJZMls+V8ZTIk/KRH5Dwj9yQ5ZD2jkSMWYr5h/+GLokXjhOTlJbClzWVnI+9iduGEIcsiQuLUowQj0yR7JC4jFqGeH8+ezJ8cYFeiKKNu4/gjR2LNon+iOCIjIaxgRiBk4fjjEuNJYlXhFqEcIVThbeEgIUChymIIYWugPSAqIV8iZKLEYw2jIqMhIymiVWDtHuOd6J3dHmueyx/6YHZgRuCGIMihB2FMYZOh6OHCIeeh/WIhIjOhbaBOn5mfqCBKoSIhLuDxIEYgFR+bn1xfHp+Z4FMgvCAbIG5gxGGyIfCiDCJ/Ylpi8SLmolfh72J2I0jkGWO+ImJhOeBaYNniPSLbI2DjWmMAou4iaWI6YeZhoKEOoMVgsKCy4ImgSSAIYI5hTOFoYCLeDZ1CHsag6iHVYhXiJOIk4hcib+KcorLiPGGCYVygpSCHol6kP+RSI48iUmJxY1oka6Ra46MiR6Gg4TYhMyFVoTNfwR5onMDdcR83YDUg6GGsIg8iIiGAoVbhFiCh4C3hIWK1Y2mjS2L94i2iB+J0Ig3iVWLJY8skWuPqYnhgpmBjoR2h/uIW4v0jP+M1IkHhDp/eH/uhFGLJpAFk3uSt41YhiaBh38WfriAgIuqlGqXz5PoiwWF2IF5fo96An2uhDWJTYvji/mKtYfqgeh8OoDQiSGRNpNZj0uGwXxbdixzJHfPfieG34lFiN2DT3/tft+ERYyOkLGPD4rrgkF+c36IgTOFdYjAjOCRqZSYkhGMC4QlgBuDoomsj8+Sv5H3ixGDLH/5g02IwIg1hkqEfIUPh9OHBIneijeM04wejXWM/4vZimOIfYYVhSqFsYhIizuNJI9rkU2T75MxkdiLCofNhrWI1YiChmSDKIMsheGHbYfQhLuBcIAKgxGHTYjchkGDa30Ledt5knx8giWJTI7pj3SN/YfLgWV+RICHg/yFuoZThy2H8IZHhqSE1ISJieeNL4+CjL6HqoZxiLOIJoW6gouIxo/vkX2Pvo3JjuuQFJIUkUmQTZCvjiqJn4IJgCmCkIIEgfyC6og5jaKNZ4sviHyG0IUFhs6IU47xkV6QeYlqgBV5H3UGc6R2UILoi2GOSomxfqF5QXvhfUSBJojQjS6PwIp5gOV0InOKebaAW4eajOKMWoe/fah0mnHlbudwjnl6hOaKc40zjTeLdoiBhqWEb4Cie/B65n4bg66EfYZ4iVyKVYp3iZmIW4ZOgs9/F4E6hESGuIaphw+KFo3KjWOKOoQif319noD3g8SEgIZxipKOaY+ZjSKLfIg6hkeEuYJlgvWB9oDjf4aCrojFjQmQWo/3jIqK/omCiPuD8n2feA53xXlXfwKHlYydjjmO8IzxjSWQ/4/JjH2I9IMYg9CE7YVphoGIbYqEipKJxomGiiuK5IlyijWLBou9iEiFwYPTgxqE1IKrfmd7V38JhsWJkYpLjXmRMpKejX2GAoUwiIKIDYWWf/R8YX/ng4SG14WbhmKLGpHQkyiTE5DdjICJmIeCiKqKe4yuihKHK4Yuh8iIUInWiUyLII7IjyqOvYpbhoGCQH7+ehl9CYNzhz+IZIfbhryHA4sRjl2PypCUkcuQUo2ViK2FDobNiICKM4ntheOCS4M1hkeJC4q1hxeEFYPsg8SDCYL+gLKC9YYLiwiNGY2riwSLC4vqi9+LlosVjeuNaIvchUuCPYXAifuJg4e3hIiDmIOZg5SCBH7Wd5x0wnfLfFZ/bX/qf5GBl4JmgWJ+C3vLeSJ5kXmOfOJ/WoHSgL1+B3z+eX56/HvGfoCB7oK3gheCXoJ5hdKJnIujihaIS4YrhXWDDIDifeGAHYYWiVaJQYncineMb4yqip2IzoWRgl1/KH1sevh3wHeuee58KILch1WK7ohxhI+AiH/HgB2DR4TOhIqE24WNiOmIBoYIgV2AiYSziR+O2pATkzuVLpWhkmKPl4w4i+aKiojvhI2F4IwRleCYKpZOj3WJEokSjVyQYJJrkluQ7o3XkSKaP58Gn+WZZ5EEjI6O6JLVk3aPMoZOfnuCAo3PlUaZ/JXMjYWEo4OeieGM+4xii/mJkotOji+Q0I9vjceJQ4eNhbeDe4KVgpSFjYlLjImM/Ihkgqx683aLej9/NoEqgf+Bi4TXhDaDn4R4iZ+OI5J8k/WTI5NMkOSM4InjhvmC34Bygm6FQ4Zzgzt/dn1bf2mEsYhXiWmGnIKNful7aHoGfGR9cX41f7l/nX70erp7WoJniL2KIYqriSWKW4qIifGH7odEibOJRocKhASEKYgxjRaQeo+fiwqGtX6Feod9A4NYhoiHl4U/gjeBKoJNgZp/kYGRhaeJ04vli1yKQYeBhLGFu4kkjdeM0oeCfgt2nHhygLCERYTygAt/tYA0hDOI1ooBjKKKRYaggxCFG4X9gD59En9hg6WFiYVLhQKFlYX7h/yIhohKhgmC9n6Kfm5/PYMDh8mHYIRmfpR4GHdRem5/FYMug4B+JHmgeVB9iYD/gSuCxoCYfzuALYIxgkGBvn/Ufq5+Y3/hfg98THiGeK97YX3JfL16C3oxfi+DO4ScgjqBfIE4geB+Xn5qgQSG8IfJhZ9/dXbpbkpwYnlbgBSEvIU3iCmLy42ijX6LtImsiXyKD42MjvCNZIy2jPGMfosdiTGH7YWkheeGeIvojkKOQYprh6SIfIlqh6yEU4UmhjiGXYWThW+H1IkVivCHhYf+i2mRTZPdj0iHzoDWg/WIgYtai0qLqo3QjRuKs4UJhVWHeoiShkSEs4fEjaiRcJJ8j4uKyYfmiEOKdooBi1aMD45kjleO4Y2Mi/mIIIlQi1+MK4sJh++BuoAqg12F1YRSgWd/JYCmgUeDWYVniEyLlIvDiMSExoPzhcOHnIi8hx+GgoTOg9mEMoT7fxR59nR5eYOAJoX6hm6GWoOhf8h+8oJxh+CJyYhAhDJ+n3oOfAN9KHq8dgB2/Xe3evh8mn2keyN4/3YEeQ96KXtWe4V85X7jgHeC04OehAKEFYJ8fn98z335gHmE94f7iZ6JfIcvh/CI84p+i6SI5YQ4hP2ESIQYgoKAIYBGgH9/VH4hf3aA2YBngDF/9Hu5eVZ6RXx1fhaBLITXhvOJtYvpipKGT3+aeLJ4T37pg5CGYYbDhVGE1oCNe+J3SHrWfqeCxYP9gT99hHXBcNBytnaad1t4QXoBfEZ75HmAekB4z3JXa9FtnHa1e0V+EIJ9h86J84gkiFmH7YVjg/d/3X81g/CDqYLVgeuAEYHJgcGBnoHEgFR/1H+IgpmF+4hWjOGN64v0hW180HXxeKN+SIOXhm6JN4txi+CJrofrg9p+I30igQWGfYktii6JrIhXiNGHN4fHhheG+oRghO2EzoUYhbCCMH7oebF5C3+JhdmJ0IkYh52DzoExgj2BcH3AecN493uygDuF8odHiHOG5oJhfWB3cnTVc3pzOXHsb090DXm0emR5+nV+dxl+IYR5h76H0oWgg0GB5H1ae4x9bIDwgOeAs4HLf156DndNfj+JpY+Yj2yIanymdxZ5GHzEfT6AXoIvgv1893MFbhhvuXTEfKqF44vbjYeL74XngNx/doIDh6uJFIjCg3d/Y3xcfOx//INehr+GfobxhGGC64A3gRmDzoOVgXt+aX1YfuN9PXyFfJJ7SnuUfD5+FYEzg8GCc38LfcOAXYVXhi2FOoUzhvaEHYFAgBiEPod/iDyI/IZoheODkIKpgyaG1YgAifmFG4LTf+5+TX0gesB4ZHlReup8B4PMh6WKC4sviU6DhXt7eDB8CIDBgWqB+4Cdgi2GQ4nNiH6DO3rvcf53xIFFhVCDQn7oeBJ17XIJdHh2s3UocqFvBHI9ekiCsofAiPaGrYXyhjGKlYxojBuLiYpbiq+IdoWLgbp/6n8vgJ192XsIgL+HLYxdi8qGF4ENfcp7RXyEfPB8w4B1hBaFxIHWfHp5qHsefwZ/AX0yfMt8Mn7QfruA2IQHijWMr4qXhkCCgX/VffB5VHXKdPJ36Hnse2SAl4a1ituLeYlZhZyDW4TchZCFFoHNe056LHu7fgyDmYZgiEOIuod8iHeLNI15jGWJmYTfgquHdIwljVCJUIJvfA6AxIhsj0CTZJPCjjWGKn+Yfn+BJ4OPgsKBDYM4hWeHjYhQiKKF3YAGfp2Bb4YiiUKJBYqIi36NLI1NiXWBKnm5dpV5cXyvfTiC9osrk5qUO5G7jaeLPYn2hTmCNIBQgmyHs4sYjKiKZInJiRaJZoaKgZ5++IIwi4GPZo8ojE6Iu4cPiTiI04UQhPKHg40ckauPpoiffq50YG/kbr9ymXnPgm2M0pFQkcOLtIXshs+LOo5BjG2IIofUiY2L/YpLi42Mp4s3iF+FwoXbhv+FQ4QhgwuBZXwfdfttk23JcsZ56H/3g/KFH4dGib2LLIwZiaOCf3oedSly4m9iblZwcXTkdkV5jX5TgqyD3oOOg2GDoIMKhESDPYDgfMx8s3+Ug72EYYRJhOCDJ4OyhBCHDohAh2WGsoXAhUeFqIRMhB6EG4OSgTCBp4HCgQKD/IM6gdJ8gH3lgriHxIjchsODyoDofsx+Z4Dfgd6Cv4Zoiw6LEodzg7ODAobyhtqFa4OvfyV+8oGRg3GCfn8YfLJ5N3rCfLGAgISah92ItYhGh5WHt4e2hsiDToRFiPqJO4cNgjJ+kH3WfrWAP4GNfpR6CHeaefOBfokaje+M4onbht6Fb4MIgbp+RnkPdAB0vXhQfuCASYJhhCaEd4JOggSEF4bzhi2FG4E4e8h0onGfc3t3I3o/fWCBrYVBiO6JwopIiT6HYocHiYSJF4fug2yD0IQkhdiCZIAmfsJ/Q4MwiFCMCY7EjIWKJYtijlSQ6461ixeKk4pEizyLbYo9iJqEqoDkfyCEp4iziYyGS4JRgc2CkoOmgyaEM4Ugh/aIKYkshst/Pn6og0CGboQ3gpCF8IyukCiPOopGhYGF6IeOh3+Ce3m3calw5nREe9l/T4Klg3+FFIfyh5qJXYvCiu6GKYEsfnuBcYY3ieaIK4XFga6DV4i9i7eLBojlgeR6cXbVeGl+KoK6gjOAaXzOfFqCrYdNiESFToI1gumDhoNdgJJ7bXb+cGV0VYAxiAWKK4ZTfTpyyGxXdFR+rIMVhSmDLoBIggSKaJCikq+ROI4miDSBSH5Mfot+TH5tgLSDvYU7hXOCcH/Ef8+BB4Q+hYSF0YTXgyaCwoDvfah5Gnd6d055dn0YgmOH84pei3yJlIYcgy5/H3ypfZGBjIMWhOeDFIPPgiuDloHhfQV8o35tg4aHKoq6irmK0YrVieOJyYoxitKGPoRig+CDn4OFgueAMn7+e0J7g3zcfYZ+TX/1gICCBoJqgf2Db4jGitmJqYdQheaC1oH/ghOFJ4bWg5t/5n0Kfjp93npdeKN4sXnjevV8THz2d+FzwHJtdgN6xnp0fE2BFYW+hHt/RXVqbYFtD3L4dsZ6vX83hW6IzYjZiBmJDoiuhUaCln7LeiB1FnGRc9l3aXl3eSh7PX/RgoGFAYdBhxaGt4PAgTWAaX9Tfx596XpVeB53aneVenx/jYGygAF+QHrcdhdxfGXvVmZLhVdqabV1/X3egSyCgoE5f/N7THdeccBrcWaFZbJtBXl2fn19z3pbfPCAjIOggr2AFoGFgFB9jHjkdxJ5EXgQd9B5zICYhv+IeIjdhZeCWX+IfFt78nzqfUx9UXkUckpqYmkPbkNwJnBbcgxzqHOxd3l8i4DrgOd+hn15fjuA937zeqx1ynNldrR6WH4IgJ2CfoPkgHJ62XIacCl04Huffxx+q3kbeYx/n4aZiSCI1oKZfK54wXg6e5t9Un1femV4C30ohGyI7IhjhfaA+IHNh3yMQ43UiZWDh304fL9+VoFNgnuD9YX0huuEr4E1fhl7qXhgeAd8TIB1g5GEqobEiOGIgYaLhOGC74DNfvR9W3zWeIl3cHrZf4GEpYZ9h/2HOohyh/+GN4jhiYqKEoo9ia2Hm4VDgwaD/oTJhvyGfYbnhIOBQX31esV8Xn3kfGh8hHzUfPN8zH3GfxeB2YD5gCKBkX9QfcV7yXlodup2yHq3fAh7jXrEfEqAy4Jzgi+Axn0YfaR/s4Pih0KMXpAxkSiORIn5g/9+mXvieuV8WH6ef5yE34v6kOqRkI72hzOAbHxGfeV9jn1afRl+g38GgAN+SnqUd/h2FXhre1iBlYdUiFeEx4Bqg5SHhonpieyJo4ndiI6G3YA1eRd5NH7RgzaG/4Yrhv+E3oIWgeR/cH1DfkeBdILxgeiCu4UihzWGkYU4hUCCFHrqb8hx+3u8gkKExIEGf4B9xH4hfzd96HqDe4t+t4SWi8GO2IvghDCAXICBgUSCs4J9hIaGe4dvhjaDwn8bgT6HmovMjPGJtIWHgTiBnYNzg5R/MnsGfHiAG4SEhJaCEIEfgSKB84Bjg7SGQYg1h5OD93+lfhx/GYGDgZV/c31DfDB8KHxHfaB/SIMchGaBlIHGhZ+HK4fQhvWGFYa1gqB/HoCfg1OEHH+jd0J5ZoK+iKyLvouUiPOCQH1Lert74n/JhP2HoogIh7OESIJdgXyCxoPfg52EcYZph1GEz3xvdHlxLHMqeSB/Q4JygcB7tHTzde5/UYkPjryMwoWBfAx6zH17gg6FWINbfjV6E3xKgdOF94iEigOL6YlDhmiA/3g2dOJ2yHlgeYV3jXaReVt/SoViituM+osmiCOET4Dbeo51K3b1ehZ+vH7yfOl6m3lueZB85n4sgFiBQYHCfnl6GHb8c0x3kX2jgreEyIVsh7OH/oVBg0mB74AqgWuBZYFYf5B7z3cMeWx9YIL1hbaHN4jBhTSA9Xjicn11VXxlgUyDDIOmgZV//n0pfI15pHdceUZ+moDsgBKDV4UNhkyFvYSRg2SAxX2HgAGGaIlfiJyDb32BelN6O3sJfgh/dHzDd6V10nr8gfyFg4VKg2yDLIZ8h5yFU4Ehfep98YFihFuGdoo7jqSNO4khhEqCg4KcgoyBBH+8fdJ/TIGNgDR+CH10fruAcIQQiGSJNoYIfxV6mXqVe1N6xXeBdk517nUBe9yCRIhyiY6Fo36MeyB+K4CPfyd6B3GPawVw93Udeyp/noE+gUN/On7Ifi5+OH1FfOl6A3o7ekV7YXxPe1h4BHVKcnx073pjg+qIBol9hRODLIafijyMP4krgsd93YFFhi2Go4GafMh5o3mse0h+84HfhGKGiIaohYSE3IHIezF0AHURffGCEYTvgGp9831vgcGDkIM5gXJ+w3smeql9Q4VKiv+K9Yc2hVSFV4ZAhUOBrH7RgByEJoX6g9eBqH+cgEOCt4KagTl+f3okehx8dH9WgpCDy4KKgHp/bYEahgaK3ItYivKFyYD+fRV/2ILOhTeFJ4KvgYCDpIOngHR8bXpAe/x+x4PpiCyM24v9h9SBKXzte4V/VYR9iCOJLoVzfVp2KnlWgpaJlYxTjKGJ94VcgyaD7IPohVOGnYVhhUyFdoPWgCyAzYBjgMl/ioFag5qEm4T9gxuEdIVnh9aIGYn3h2KGOoUKhpmHXYhWh1mFa4Oeg9OFmYhTixWMyInehR6DO4NWgwSAe3o5eOl6EX+ggq6EHIZMhnWFjYXjhjiHvIRngMl8ynrzfR6DpobAhkiEToBNfuGCD4rTjb6MvIinhGiCd4AlfWh7PnzXfc+A0YLbgp2DDod+iZqKDouqi7qK3Icvga93IHBocM93QID0hmuJMoi7hMl/zX14fS16PnVRdlGClosxjoqLioW1f5Z7iHg4eRh+hoRfib+LToufiaOHJoathX2HmYr3i5+Mio2yjfuKGIZlglaBRIJDhJWHBYz5j8SR7Y8ei8SDYHsPdbtz5XjJf6yJNJJelfGRIIrFg7+BxoCygP6CtIiijwKVj5Y1k76LTYNkftJ7InsNfOl+6IL0hC+CEXyWdzZ2lHhtfpSF4ol5jMqN2IyViL2AaXn6dIx1o3nWfjiDIIbKh/aGVIKTe1134HTrdQ56K31Qf/OBWIMfgeF7vne3eO97SYDRhEqHPoiniQGKbYm3hgiBLnpzdk95y3wUfd95O3cgdVR1oXfXeqR9Z3tudpJ1oXoSgZeGLIcwhJGBdYJlhYmHSodjhcqClX1IdSJwH26ScEZ0Z3eqekd+SIBLfn54CXJSbp1w9nMteO172HuueEp2XXeGe+d+VIG7gUGBVICVf5SBCoS9hGKBU3m3ck5ypXcFfsKBmYPohfiHuYhghgqCmH69fRt+5n1re/d3DXWjcq5wYW9ncXZ1WHhDdwh1j3bjfISAHIHngMuA1n/nf52AoYCYf4l+435MgP9+wnqsd0p5cX3Vf91/y34+f0+BpYJ7gkWAGH41fhN/Xn61fVJ+noBJg9+EqIXqhVyFH4TWgdx+MX4bgCeAl33nej58rYLsiT+N/IuZh1mCgX8Vfet3cnSvdm57S39dgKl/Tn4hfQd7UHhud256rX2ZfJF753yTf35/YnzldhFwuGvmbERyM3h3f3eFBYe6g6WADILdhRKHSoRbgL9+oYG7gFB9Sn3bgNqBtH6aeax2zXfOewCAEoIkgR+BS4Pyg5mAVnp+d817+INviQaLe4j0gyuBd4NBhr+GQ4RwgPF9gH7CgUuF+oXwhQmF0IRSgkx8RXRXcJRyuHSTdY51jHjZfZGBWoKSgq6Dy4MEhJSEfYS6g5CBxYERh9uMi42Wh3972nD+b4Vz13YKesZ9d4G8gjCBL39AfnR+Yn4Efx2BRoSqh6KI64VNgCZ7CnlXdR5xt2/GcN91RHtHfVt8rXzafxGCt4GMgsODcILsgIeBf4N7hBmDXH4LeDJzI3H+dCV7fH8+geJ/13t2dotzMXcBfoaCYoR5hJqEq4VXhdeB5npDcu9vvnQZfHWF4YuajiGONo0RjReN+YplhVh+H3sLett3jnUldyp8aoFRhaGGdIVThcCGFYY2gc97X3pxfI1/7IHygyiHK41skqKUepMIkOGLeIoziRCHIoVvhDCEdYKTgAmCpIoUlcmam5qFk0WH0Hzjeb94knbhb+Fk+V58bJl60oSBkm+dWKHTnSOT/oXKgnCE6ISChCaEjIPPgnWEBIiTjnCYRp/GoGybRI/AflB0gm2Zbg11DH28gpCFSYVjhLqLN5dJno2ex5fmi8uE/YWchQmGSYbMhAiCPYAKgt6HKJFVmaicgpp4kmmGjH3He+5+tYW9ioKL+og8hUyDTYXAi0SRc5N4kQCLTYOQfvh9oYFXhZGGwoXWg4eAoX36fbiC64Y/iG2GoITSg4+ERIUbhiWHnYlgjAmOzI0ei+6HmYfwiUCLqomchSeAN31pfEV9lnxJeYJ0em85b4t40IJrhl6Eun2Lda5xpXPQed6By4jOi6uMi4yPio2GmYP+g+uHEYrbiGyF1oL4gTSATnzWeT56b3xyfnCAaYM7hoiIrImBiOeH74mLioSHzIBbfPOAF4YShtuA7Hk7dNxwx3BTdOx4aHpuePN2U3jKe49+Zn5We4x4qHpwgOaEMIR+fYJxPWeFZydwFHmcgGmDB4MEghGBV34dfJt8Un9UggOFGIUphEyDlYQrh8OJZIvgieCE7X18dfhx1HgpgTGG3obcgqp93HvufBF9/Xu8e5l8B37MflmBSIbDiKuFon4Gem98l34vfhZ7mXiIegJ/nIGPghiBk4B6gAd/gnzheMR2+HasdaNzjXUsfFmBE4NZguaAKoDqgdKCUIJpf+Z7o3mXfRmE1InWjEqLGIWDfe95y3lseJ52n3rGg8KJqYllhNB8ankMehF9WICPhSWMN5CHj7qJxH+4dRdw925Nb8RznXsnhDGJY4nfg+N8onx/gP+CZYMphdCLvZD+j7eHm3YHYyhmR29/d3d+jYUcimmLsIqSh9mCk36xegF4MXYsePF/1Yb/h8aEf3+nfeR+P31xevp5qH1UgjyEbYG3fCh9XYHehNeFAYUWg/OAKH6BezF7dX7Xg2KGE4UTgiyAVIAPgbh9P3h+dER0D3fveSR9W39of/p7bHr3ewd7kXo+elx5+XY4dad4hH8khWSHkIWZgbmBR4Y4iT6IdoSIf1F5tnNlcNpwUHQEeKN53nkCe+B80H61gteE94XUhfqFBYSofzR9IoFrhmKH/II0fr9+14MNh26HKoUSgq+BB4VtiWaLr4qEhhKAr3t3gAyIZ4v+iTiGbYNCgXJ+mXqdeJx7aoCqgex/p316fumCQ4XmhAeDb4EegVd/CH35fCN/xoJ+hbiFX4J8fUx6A3nde0B+lH61fVh7tnhueQx+moSViOeI24WEgd9+6H6CgTaGP4mIiAOEiX0Qeld9OYNlh1+JrogVhQ9/BXndeNl9JoKpgod/qnw5ex1613ZddSJ7dIEchX6EHIAKeh91X3cPfCiBsoWLh7SFXIEOf4CCz4UDh1+G1YS5gbN9T3oFexOBsYWshpeFtIR8hEmCC32kdIRuZHBxdox8kn5jfnd9vnvFedl6T4BSh5qKx4iNg0t+envid/R6dIfwkMqTBJCRh5OAqX8ggciE84z9k6uViZGnifKBvH7BgbmHTpBtl1Sa/ZZ8jrWGGIMJf0mBJYxFlJiVhpDuhX58DXwWfsqDa4ybkbGS65DEjDOIRITnfnZ/14jWj3WQ0YoKgel3tnNhd7KFd5K5mN+Y/pPSi8uEhIJsgIWC9Yd6izyKFYNCefl0l3eGeTd7XH4bgBl+oXgKcyVzEXbDenqB0IXKhXSCN37ZfaKCgoWOhNKAEn2gfnmAynwYdchvUnFBd6h9U4JohB6Dyn8ufqp+F35JeyB4f3WqdMl2LHtUgFGCYYC8fTl+5YBpgiZ/P3jbckh0VnvSgTuDL4AzfPF4BHb8dC541n0JgqKDcYNqg3GE/IW4hsSFFoOgf4SANoX2hnGFyoFFgBaD8YWNhQSCE37gfDl+2YBfhIOIJovUikOIY4VahV+HAonGiXmJzohdinCL9IhvgtB7Mnvzf4SE/oVnhDmBLIBZgRyC/4HigVKBzYDNgk2HX4pYir+HZIRIgZqAcoTViT6LD4jsgh1+rnvtfOV/OoLwgbB+fHpsd+92T3rHfSKB3YLRgsyAln1dejF4JHg+esN9toKihrGHJIYLg7R/x31ufTp/CIEdgi2BMX7OexN5O3cteMB67HuMeUl2unb9eNx4K3UhcStwjXEtdAF3CnqjfLF+aX/hfv184nsKfTl/j361fpGABIJogYd+4Hv/eX17l35dgF5/SH4ngGmDgIXwg6t/CXz7e9N/RIRDhxiIXYUyflZ44XeyetR6IXoKgBOMTJVsmLyU1olreT5rzGiEbWZ+yJOzocymrqNfmCGGpnWTccNzE3xqjnufnKiPqTOij5IJg4yAdn8QfyONc6I+r9my/616oKCKqHxyfpiDj42XnyyvdbZKtb6r65oujGuH2YM+hHaXGqzetoG4bbGGoYiMw4GHepZ2y4ocpJmye7e0s4umK4+He4F5z3dmfxuV76ZLr9SuNaW5kPp06m4adfR+fI4hn+Sow6qqpN+WRofeggiDe4P/hXqOypeBmneWVIsHfcd4EHzyfmaB+4Lrh0yLY4vsh2uC431KfCZ6jngYe6d/fYNhhEGBCHs3ciRp5WSFaUBwVHtohAuIf4aUgF57kHy6gWKEU4Sxg5uDRIMqg8SDLISjg3GByn+CfkF/kIHXgYZ9z3NCaJ5nsG+5da92o3XxdaF1i3Xhc+RwDW4McKNzw3YBeUZ5OnaccN5t6HLyewmDWYVPgzp+yXy0grOJtow6izWF/n20e2F9SX6NfpB+N331eLl0jnUCeSx6MnnNeJ15SXhXdaN0I3fTehZ9Yn1Mfat+T4GHgQx8+28rXppWBGYcco14cHv+e756y3gDdx52rnRCcGxol14FWyJclF5FY8FrinRJejh8d3weegR3Une6e2N/e39Pe7t273SodCV1NXUXdbVyi2+aa1Fk318YZW9t8nK7dZ13L3qRe3V8sH4Agc6BGYBFfoB+kIL7hdGGUYVwgsB/M35nfHh6wneddnp39Xffd0d3/XXPc+FwNW9yb0ZwFnJXdPZ2MHY8dIt36HwRf5Z753J8ahFpn2xrdLh9woXHi4eMYYm6hGqAzHxjeXdyuGagXYFf5WaHbkFy3nNBdnt3KXnwfQGCSYJ3f0Z5128pZopivGhrb69yR3RldlN5eHlbd3Z2xndIeCJ3hng/eoN5onerdpR2SHXdcOFtOXEvdGd0fHGBbpNz5HlhejF17W1AbzN40H7SgEN+DHlvdn5z4m/ua+9nHmRBYVhlX25Zdql4UHZGdPJ213p7e695ondoeBh8DYDAhK2G0INcfJ9yXXJMeq9/BoGDfyx6JnRGcCxwVHBpcZpz7HSRded4UX0xfw9+BYD+g7iGGYhLiEaI04h8h9yCVXxWdadvsm36bmhzIXjKefJ4vXaLdt51pHQ0det203k0fv+B7YJugeF813c9dLRxwG/ebXpvT3O0dbJ0gnH8bm9x1nTDex6CsIX5hOB+VnfHdlB7zH4Gf9Z+J3/Kf/Z+R3xWeHhyx2y5bGJwFnaZenR9cn/vf3qAZYDtfk16BHSVb1Rw7XGAdMx4TX1DfyWAAYQiiTONpY22iciD5n+gfSN81noTebt4xHubfwuC1IBFfCd2L3ETcu92PHnbdwN2gHcme6N9Nn6qfNd8NIBqg0uDWoFRf0N+m35Egd2EqoYNhheDZn6yd1NxgXA2eJ1/boDpebtsD2USbZN2dnm/dj5ydXM1doZ3unZHdb5zk3ILc311Q3dFd2R0sG51a5hwUnY5epp5dXWMcDZtPG5ccyp5znirclZtHnAWedGA5YPdgBJ4ynCUce11C3fKdWR0CnKmbqVrRW1XcGRybnOZcrFyxHbXehh7NHjSdKhyC3GgcsF1lHgufHJ+HX2KeV12y3ZIeZ15PHddc9txs3Jzc4R1b3qygHaD2YH0fZJ1jmoDX8xbMmjpcqh4Hn3dgSuEHIGZeol0rnNDeTCA0oOpg8yBdYA2f+p8LXpOdwp1mHXTc3xxMnSuewmBaIGbfY15jnm4eeF3UXZRdVJ0OXief4WEJoUtgs9+vHxTe9x4I3VJdR55E364gHB/unv1eEx5vnuCf12Dn4UYhlOF+oPDgT5/unxKeEFzbnFdcix0aHbFeNx7R3/0gE1/Qnyxe3t7g3q1exB/64I1hC2Cx33tetV5F3qKeol7nH00fvV+bn+Wfo1+BIOSiK6MtI04i2GG1H4Hd3N1pneTeAx6pHyif9eA8H67e4N4PniPeu18zHrydcV1uXmrfC5/JIKDg32BsXyaeDF5dnu6fHJ9e32Gfm1//310eq11rnXWeTZ+s39If4d+IX+Mfyt/m33Eey1+koGaggeBrX67fex/44NShQ2DkH20eK15Hn+Ug0qFR4Nffl94R3WjdZt4AHtRegN1n236Z35rHHbVfTOAe330dhVyo3OSdTp2jHfYd1F1dG6MYfpWul1EbB94bX8Sgfx+Dn20fmiDhYaihvuDI3/kedh073BybsVrB2iIZv5sA3evfQ2Dc4fyiXqJG4f7hIyC1n6Heg17q4GSh+eIWITGeyl10XWveC14W3Rub+1tA3F8dU55bnq0d011D3W2d0B65Hmnd6x2DHdCd611qHNAcjx2wnsEf1OAS38lfb98X4DKg6aCsnxHdMRvRnP+duB3W3idd0x2jndKe/982HpOePt2rXm2euZ6zHrCd99xp24Xdfd7Dn8vgYSF3IhyiXOG7YLSgLeARYFdgDt+HnvSdtFx9G/qdXaAKYfRh/+BU3VWZRBiYmVGZFxfIF/DaC51gXxsftmAb4TShpGEWXwUcmRuvHHKc3Vy/nJ5dkZ4unUfcXdu63Wvf/+DNIQThJuFGIdLhsSD+YBJf3l8T3koeVt8En+Tfv956HGBaops/XKIeDJ+VoKBgyOCnIDvf4x+V3xcefpzy2s4YtNiq2/VeKN9PH8hf3h+8n6zgFmCjX9ed7Vrn2O7aYx3MoHphY6HmYeXhnmEPIGrfpCAxIM2gyJ/eHpgeVF7iX35fsF963pweft7nYEihbaEMYIhgKx/ZX4jeix1M3K8c9VzUXPMdQR6x3u7eIBx2myvbTlvPXKJdIR3s3rDe+N69HZlbj5ld2VvbnV4vn7QgF5/3XvTeU15S3i5d4J4YntXgMiDa4Pmf695HXJYc49994Sthcp/Q3VsayNngGUbZ29sDXakfXSBn4IzgW5+hH7+f2uAGIB7fhB8VXyUfrR+7HwAfYZ+6X4yfQd8An4Ogi2FhIUug2d/tH6wgvqGjIdNgrR4ana2fniFu4eyhe6AQX7PfqKA7YF1gRB/43thetd5VXZacf9vlHL1dmh7337ufnB7CneIdqF4N3nyd5p2B3U7dQd3eXe3dt91bXZ7d1d4inhIdyF1QXTZc9N14ne9eIR4znc9eKl3R3fHdiB4NX26grSEsoGSecdwsGqVanhyA30YhRSH1IQ5ggSAxX2MfBJ7Z3qCfhKGeY2NkAmNEYIkdMhu/WukZUlmu3lbiBqOFoxeg2V3GXCJbxd1cH/Fh46LI4w7iRmDYH0+fBx+uX+DgMSBQYRChW2DlX5Se6N6rXrxdqZxAnI2ehuBIoQChA6EaIQchPmDGYMxgeF+uX7XgGCEHYUIgxJ953SVcqx0TXWVc3ZyBXgfgZ6HDInShEh77nBDblJzcHbxdfJxKm75cR18dYNzhViDcX6Mep96b3pfedV5bXuofUB/tn7DfeR9HX9rgLeA8YCUgPR+03theSJ3oHWddSV0BHGlbWlsNHH7dq968ntZepB5UHryekR5l3SicYJz3HhyfR9+Pnx2dzx1h3iie+B7NHrfd5l48n2lgj6CIX3meEV8noFKhDWC/Xq5crpyZ3uMg96GKYRreoVqrGFJY9tqwnWufQyAKX7VeZd5PICNhSyG04M8f9B6o3lcehp66Xvcf9WCF4O4gBx+oH2mfn5/6X5Ffrd9tXyte8B4nXeOevV9GYB7gaOCEIPegCd7A3eUeZt+hoCXfg18KHtwfPV9Z34DfVZ6H3mGeeR8OYGahFqIo4p1iTyE4nu/dUN2UXhFee94AnUuboZruW8MdgJ7zHt+d3xuuGYDboF8FIYeioiJ2YV8gNx6fXWFcAZtzG+vckZzaXXoeheAqoIPhEOFcIRQgdt853nMedV6AHpeeGp5rnwRf8Z9ZHsFe9l6onnXdyV1O3O2czx15HWVdwJ8sH8FgK58ZXfbdH52Pndsdrh21HiOeAN4s3m7e4x6kHX5b+tsiGmqZCFgK19DZQpt7HMXevp8wHwRemh3tngsfAN/VH9AfaF5UHZodmh543uufNJ6xHZecxh0LngQfKJ95XyneGt2THqJfwiCOYHzf1J/9nyReTd2L3cneuB8AIBpgyOGKobshNmDPIJbf+N73nnIeUx5hnb6byBo7mVEZ8Rt0HOxehB/5H4ueq50F3Asb81vsXHmdYV5K3vkesZ4oHfNeO19w4HAgkmBnn+VfTh4/3GVdbB8d36KerpyJm52caZ22H1XgjSDP4GffOl2xnE9b7lty2pva2hxKnfaelN7pXoQfNp+MoA+gJyAuYBKf1J7rXlIfjSA4X86ftF8h38wgqqE+4VPhXmBo3sxdoNyw3HOcYZwPG8tcUd23nk4eFB0qnEocl104nUDdtN1z3Tkcrhz9ndkfjODloT9gquAnn92fwt/l3+rgK+AzX8Xf6B9R3sfeA51a3NDczp1DXe6dZpxGm/nb5FyQnPDciN1Vn2ahOqHdYaigRt7iXYAdvl3AnoXe9x9bIELhLKDBIB8fOh8en+CgB9/UXwJewF77nlGeVF663yhfb19XH3zfOx7ZXp8dy52WXlbfqaAvoH8hDeIPYgOhUiACX4JfcZ77HpXe+96gHlNd7N0nHMxcwlzrnTddeZ2/HjSeQV3fXHJbURvInQReCh5WnemdMJ163oJfw9+Onjuc7hym3Imc4xzS3PfdTR5gXzWfXB7tXcSd3h4QHk6d7V0E3MCcDlurHCCdft4RXreelx8MX8rgdh+zHYsbulr8G1ebyZxfHQcei99PHzVdyRzjW+QbtNulm21ajRoYGmObcxypHQrdG1zinJUc+50YHj5e4l993wkehJ4QnuxfzWDDIZUhyqFK4Bley15sHbGdYh6yICqg6CCW34seSl4Gnz/f0iBAX9vej92q3KbbxhxhXfrfnODD4Zehi+FlISZg72CB4GafrZ9oX3VfLR5YXaGdyh9MIRniduOWZIwkl+NbINnd79yPHJOc9dzSXKybltspm/idNx3H3k7dgNwP28ZeVSF64pvimCGX4IYgBx+IHw9et94xXWIchFyKnP6cnVw4GrrZgdxqIGLjhKUhpI7i9mB9HuveSt34nL3bfRtCHHrclNyjHBCbilsh2zsc1OCR5HKmFCYqZA1hIZ64nfxdNVvkGyMdEZ+dIOkgzGAz3uOeP14g3hVeCx8zYBBgwiClXsRdF1z73PgcixzOnYKemJ7iXlydeBvdWzdb/R2i3wbgIGBwYCEfRJ5anVRczlww214bfNtm3DQcAduZmvwb5B3MHx5flaAj4GVgSl+pXn4egaAhIJegYt/f3/rfUF5hHJfcvN38nukfhB/X3yoeKt3q3v3fx5/Rnt9dz54En1TgRiCZH/ae9h4qXbKdgh5HHydf/SAun5sepJ23HZweieAIIOZgrp9cHctdwF6KXtFe8l86H/WgYuAwnyOeUZ844LIh/mIhIZVfilw/2MVabtvS3XEdzl5GHqweYN3tnd5fjqGoo05knySgo6vhrJ+OHsTeXh2MXSTdZ568n2Rfl99EH5SgROF6IZDhRKCgoFGgP5+a3+ogJqBG3+betF4w3oNerp1tnDQcfp5P4Aaghh/yncNcrV16Xwqg+SFUYXJgjV+23clcu9vinNlfIuEc4dYhOh7gHCAa9NuAnOCde51KHbNd4J7CH3Xe7Z5I3zegBWCS4CufWh8x3uZeWd0NXGBdK96pn/Kg0yGkofFhi+DrX6aenN7pn25e4t0Mmw0cEN4aXv2eBRz0mtPaCxs3XPHfGiCxoM0gUd8nXdFcnhsFWsYcCp17nUscTpo8WHWY/1mRGshcLp0TnjOe5h/tYBcfyN8YHh5d2l4wXsnfn1+lX8Cg+aFVYWDgcF9LX6tfh97xnMFbGVtQneGfM59SXzpeMp3dnuaf8p/nXoPc5Vyundue6Z88H2pf6V+u3tee/t7bXqzdj11l3lffj6ARX/Be/l5T37ygQqEzoMmgT18THg0dyJ5q3p+ep98u4KUh+OIRobNfsR0LG38aoFsOm4dcOpzo3jne3J9invCd9l0AHRedJh0LXeHes58uHsReG51B3WHd5p7mn4YgGl/1X09frp/t3/EfeB69HmMejl8lX87gyuEu4EZfrV7aHtofXuAboTfhb2DwX/ce9x3unOnbmJrZGu1bPhvP3P7dE935ni4dil07XKWdUt8T4JOhXOEu381eL9yXXQ7fO+AnH9jerZ3dHrVfNV7YXlTew9/UoB3foJ8Wns9eMl0JnD5bcJwfnStdLJw52zhbmZ1rXpgfjaCE4U7hBiA43nddc5xDWwWZx1o3W6Yd2F9IoGJg8qFUIaLg9V9/3dTdk9113Ewa11lyGiScVN4xHuQfE99RIE3hNqBR3yIdvlx/m2Qa6RrYHKCevOAjoM6gQ97oXaydjF4WX3BgueFoIWbggCBsoGagDh7tnJja/lsM3G5dMR4jXw0fat77X7LhJ2IO4hOgk94tG9ObcNtEG2RaeVka2bubiB2uXvnfsh/pn2QebF2OHUjdWh2+XTvcjxysnHGc5F3NXpcetJ2nXFFcVt3JHwZfPN4x3WndIJ10Xa+eAd9b4DWgDJ+y3cMbmZmPmovc1l5Kn3qf2OAKX+IfRp9ZX9zgVyDMoV+hU+Fg4Xmg1uAY3wJeTF2UnMVcBJwyXPRdzJ79H7agIN+und6cOJrbWqnZAxg1Gl9c4N4UHnAeO94Y3jGdXZyRXHccWZxV27haQlscHhLgw6JfYl5hdx+k3i6c1xwpHMieK17F33ievZ3NHfWeMR60nq2dwB18HS6dk94Q3tJgqGIPottipKGK4J0f8h8b3kqdr5zxnL2dfd6E377gJ2COIE5et1v5mxRcchzH3VBd1J6un42grmCwIA0fc93jW/IZF1c1WERbu94s36kfUF2VGtGZrBoPmvfabFnpWbcbGN0aHgodkNvs2pVb4B0h3gger98j3+Tf+N9GXvtdvxyF3GwcXlx+m6AbYFw1nXCeDh3EXM/cchw83F/d1F+UIOZhKGBbXvBdLtwwG7PbO5vknVyen99W36Gfgp/on+1gMGAnX/RfGx4MXSYcvhyv3FVcqZ0FXfaeB
[truncated: 104,197 more chars]
