# Supplementary material for: Automated imaging and identification of proteoforms directly from ovarian cancer tissue
Source: Nat Commun. 2023 Oct 14;14:6478. doi: 10.1038/s41467-023-42208-3 (PMC10576781; doi:10.1038/s41467-023-42208-3)
Supplement: Supplementary file 6 — Supplementary Data 2 [file 41467_2023_42208_MOESM6_ESM.zip › Supplementary Data 2/31 19801.tdValidate]

<?xml version="1.0"?>
<pvsDataSet xmlns:xsi="http://www.w3.org/2001/XMLSchema-instance" xmlns:xsd="http://www.w3.org/2001/XMLSchema" version="1" xmlns="http://www.topdownproteomics.org/ms/pvml">
  <cvList count="2">
    <cv id="MS" fullName="Proteomics Standards Initiative Mass Spectrometry Ontology" version="1.18.1" URI="http://psidev.cvs.sourceforge.net/*checkout*/psidev/psi/psi-ms/mzML/controlledVocabulary/psi-ms.obo" xmlns="http://psi.hupo.org/ms/mzml" />
    <cv id="UO" fullName="Unit Ontology" version="1.20" URI="http://obo.cvs.sourceforge.net/*checkout*/obo/obo/ontology/phenotype/unit.obo" xmlns="http://psi.hupo.org/ms/mzml" />
  </cvList>
  <metadata>
    <contact>
      <guid>00000000-0000-0000-0000-000000000000</guid>
      <name />
      <organization />
      <address />
      <URL />
      <email />
    </contact>
    <sampleProcessing>
      <fixedModificationList />
    </sampleProcessing>
    <parameters>
      <userParam name="Guid" value="00000000-0000-0000-0000-000000000000" xmlns="http://psi.hupo.org/ms/mzml" />
      <userParam name="Height" value="1056" xmlns="http://psi.hupo.org/ms/mzml" />
      <userParam name="PrecursorMaxPpmTolerance" value="5" xmlns="http://psi.hupo.org/ms/mzml" />
      <userParam name="ThrashNoiseRecalc" value="1000" xmlns="http://psi.hupo.org/ms/mzml" />
      <userParam name="Top" value="-8" xmlns="http://psi.hupo.org/ms/mzml" />
      <userParam name="UserName" value="" xmlns="http://psi.hupo.org/ms/mzml" />
      <userParam name="MinimumFragmentSize" value="2" xmlns="http://psi.hupo.org/ms/mzml" />
      <userParam name="AminoAcidsPerRow" value="25" xmlns="http://psi.hupo.org/ms/mzml" />
      <userParam name="ShowFragmentationIsotopicFits" value="True" xmlns="http://psi.hupo.org/ms/mzml" />
      <userParam name="Mercury7Limit" value="0.0001" xmlns="http://psi.hupo.org/ms/mzml" />
      <userParam name="FragmentationSubPpmTolerance" value="3" xmlns="http://psi.hupo.org/ms/mzml" />
      <userParam name="Width" value="1936" xmlns="http://psi.hupo.org/ms/mzml" />
      <userParam name="MinimumRequiredScore" value="0.25" xmlns="http://psi.hupo.org/ms/mzml" />
      <userParam name="Organization" value="" xmlns="http://psi.hupo.org/ms/mzml" />
      <userParam name="Address" value="" xmlns="http://psi.hupo.org/ms/mzml" />
      <userParam name="ShowProteoformColorGraphicalFragmentMap" value="True" xmlns="http://psi.hupo.org/ms/mzml" />
      <userParam name="PrecursorMinimumRequiredScore" value="0.3" xmlns="http://psi.hupo.org/ms/mzml" />
      <userParam name="PrecursorMinimumCharge" value="1" xmlns="http://psi.hupo.org/ms/mzml" />
      <userParam name="FragmentIntensityClusterTolerance" value="0.5" xmlns="http://psi.hupo.org/ms/mzml" />
      <userParam name="UseAveragine" value="False" xmlns="http://psi.hupo.org/ms/mzml" />
      <userParam name="Url" value="" xmlns="http://psi.hupo.org/ms/mzml" />
      <userParam name="IsotopicallyResolvedPrecursor" value="True" xmlns="http://psi.hupo.org/ms/mzml" />
      <userParam name="PrecursorIntensityClusterTolerance" value="0.5" xmlns="http://psi.hupo.org/ms/mzml" />
      <userParam name="SignalToNoiseCutoff" value="1" xmlns="http://psi.hupo.org/ms/mzml" />
      <userParam name="PrecursorSignalToNoiseCutoff" value="1" xmlns="http://psi.hupo.org/ms/mzml" />
      <userParam name="UseShapeValidator" value="True" xmlns="http://psi.hupo.org/ms/mzml" />
      <userParam name="MaximumCharge" value="1" xmlns="http://psi.hupo.org/ms/mzml" />
      <userParam name="Left" value="2243" xmlns="http://psi.hupo.org/ms/mzml" />
      <userParam name="MinimumInternalFragmentScore" value="0.7" xmlns="http://psi.hupo.org/ms/mzml" />
      <userParam name="ShowFragmentationColorPeaks" value="False" xmlns="http://psi.hupo.org/ms/mzml" />
      <userParam name="SharedIsotopeColor" value="Black" xmlns="http://psi.hupo.org/ms/mzml" />
      <userParam name="UseTHRASHnoiseCalc" value="False" xmlns="http://psi.hupo.org/ms/mzml" />
      <userParam name="DistributionGenerator" value="0" xmlns="http://psi.hupo.org/ms/mzml" />
      <userParam name="FragmentMapColorScheme" value="Ion Type" xmlns="http://psi.hupo.org/ms/mzml" />
      <userParam name="FDRCounts" value="1000" xmlns="http://psi.hupo.org/ms/mzml" />
      <userParam name="ShowFragmentationSpectraAnnotations" value="True" xmlns="http://psi.hupo.org/ms/mzml" />
      <userParam name="PrecursorMaximumCharge" value="1" xmlns="http://psi.hupo.org/ms/mzml" />
      <userParam name="I2MSMode" value="False" xmlns="http://psi.hupo.org/ms/mzml" />
      <userParam name="UseSimpleValidator" value="False" xmlns="http://psi.hupo.org/ms/mzml" />
      <userParam name="ShowPrecursorIsotopicFits" value="True" xmlns="http://psi.hupo.org/ms/mzml" />
      <userParam name="ShowInternalFragmentFlags" value="False" xmlns="http://psi.hupo.org/ms/mzml" />
      <userParam name="RecentFilePaths" value="X:\Projects\2021 Su - nanoDESI\PiMS2\APOLLO_Ovary\APOLLO_#D1-6\line_07\IMT check\Spectrum_Search.tdValidate" xmlns="http://psi.hupo.org/ms/mzml" />
      <userParam name="Email" value="" xmlns="http://psi.hupo.org/ms/mzml" />
      <userParam name="PrecursorSubPpmTolerance" value="3" xmlns="http://psi.hupo.org/ms/mzml" />
      <userParam name="IncludeInternalFragments" value="False" xmlns="http://psi.hupo.org/ms/mzml" />
      <userParam name="PlotNoisePeaks" value="False" xmlns="http://psi.hupo.org/ms/mzml" />
      <userParam name="PrecursorMercury7Limit" value="0.0001" xmlns="http://psi.hupo.org/ms/mzml" />
      <userParam name="FragmentationMaxPpmTolerance" value="5" xmlns="http://psi.hupo.org/ms/mzml" />
      <userParam name="InstrumentModel" value="" xmlns="http://psi.hupo.org/ms/mzml" />
      <userParam name="HighlightSelectedIon" value="False" xmlns="http://psi.hupo.org/ms/mzml" />
      <userParam name="MinimumCharge" value="1" xmlns="http://psi.hupo.org/ms/mzml" />
      <userParam name="TerminalFragmentGradient" value="False" xmlns="http://psi.hupo.org/ms/mzml" />
      <userParam name="ThrashNoiseWindow" value="1000" xmlns="http://psi.hupo.org/ms/mzml" />
      <userParam name="ShowPrecursorSpectraAnnotations" value="True" xmlns="http://psi.hupo.org/ms/mzml" />
      <userParam name="InstrumentManufacturer" value="" xmlns="http://psi.hupo.org/ms/mzml" />
      <userParam name="ShowPrecursorColorPeaks" value="True" xmlns="http://psi.hupo.org/ms/mzml" />
    </parameters>
  </metadata>
  <experimentList>
    <experiment id="1">
      <observationList>
        <observation>
          <sourceFile id="SF0" name="20220415_APOLLO#D1-7_4ums_testline_01_25targets_01_ProfilePlus1_901.0465087890625.mzml" location="X:\Projects\2021 Su - nanoDESI\PiMS2\APOLLO_Ovary\APOLLO_#D1-7\line_01\i2ms files">
            <cvParam cvRef="MS" accession="MS:1000563" name="Thermo RAW file" xmlns="http://psi.hupo.org/ms/mzml" />
            <cvParam cvRef="MS" accession="MS:1000568" value="none" name="MD5" xmlns="http://psi.hupo.org/ms/mzml" />
            <cvParam cvRef="MS" accession="MS:1000768" name="Thermo nativeID format" xmlns="http://psi.hupo.org/ms/mzml" />
          </sourceFile>
          <calibrationOffset value="0" type="ppm" />
          <scanRangeText>1</scanRangeText>
          <spectrum id="scan=0" index="0" defaultArrayLength="0">
            <cvParam cvRef="MS" accession="MS:1000511" value="2" name="ms level" xmlns="http://psi.hupo.org/ms/mzml" />
            <cvParam cvRef="MS" accession="MS:1000128" name="profile spectrum" xmlns="http://psi.hupo.org/ms/mzml" />
            <scanList count="1" xmlns="http://psi.hupo.org/ms/mzml">
              <cvParam cvRef="MS" accession="MS:1000571" name="sum of spectra" />
              <scan>
                <cvParam cvRef="MS" accession="MS:1000016" value="1" name="scan start time" />
              </scan>
            </scanList>
            <precursorList count="1" xmlns="http://psi.hupo.org/ms/mzml">
              <precursor>
                <activation>
                  <cvParam cvRef="MS" accession="MS:1000422" name="high-energy collision-induced dissociation" />
                  <cvParam cvRef="MS" accession="MS:1000045" value="25" name="collision energy" />
                </activation>
              </precursor>
            </precursorList>
            <binaryDataArrayList count="5" xmlns="http://psi.hupo.org/ms/mzml">
              <binaryDataArray encodedLength="733524">
                <cvParam cvRef="MS" accession="MS:1000523" value="" name="64-bit float" />
                <cvParam cvRef="MS" accession="MS:1002312" value="" name="MS-Numpress linear prediction compression" />
                <cvParam cvRef="MS" accession="MS:1000514" value="" name="m/z array" unitAccession="MS:1000040" unitName="m/z" unitCvRef="MS" />
                <binary>QNddwAAAAAByUPIDUVLyA4MnjnvYcYcS4wPEoc/Dtx/yQOfGrfGDn/cSYeJTquHaz/cf80xSS8Ottx/3Er4BUaUf6u/3H/TxRcLrr/cf9O9VwgqnH/cU4UXB66cf9xThRcHrpx/3E2thO6Sez/cf80ZLq9m0X/cTvhirQedXH/cTeCU7h9rHGDPR1b0uKo/3FPMlwM2nGE0UXD66/3GP9xTzJcDNpxj/cUa/rJQFcY/3FPMlwM2nGP9M11xSiv9x/yp3F0p4jov/cTj1a7gKlP9x/08UXC66/3H/NBTZvOsmcf9xTzJcHNr/cf81EBy87+P/cf8iENJK7vLbcf9xOoNltnya/3H/Mbqfv0Vgcf9xO5xitGOdcf9xTzJcHNr/cf81ea28hlL/cf9Iv6yEBXH/cTGXAb9o/o/3EzqDa9V8n/cf9MGqxeVf9x/3FOFFweunH/cThaebilhv9x/3FPMlwc2v9x/zhC4bm9Hv9x/zf95roCGf9xg43hq3IeVx/3FPMlwc2v9x/y8rgTodR+xx/3Exesa/hTmP9xPyACsd/9/3H/PqGxs15O/3H/TxRcLrr/cf9xQ3O82MT/cf9xRcpMs1v/cf9CYFz5+v9x/3E3s865TDH/cf9Kqex1Yf9x/08UXC66/3H/MAU3sQvI/3H/MUBxsM+O/3H/OtnityYd/3H/cUjdrHIlcf9xRBg8vnxx/3H/POARtB/ucf9xMPI1vw3Kcf9xND9xvMCO/3H/MUBxsM+O/3H/cTG3k79IbP9x/zP8iL4Dd/9x/0FCXPvacf9x/3GP9M11xSiv9x/1lZ2Kb/cYTRRcPrr/cY/3FGv6yUBXGP9x/0JgXOn6cY/3H/R7+spAWP9xO8UCtDr9cf9x/za/VLtAq4/3H/TvVcIKpx/3FCE2zeyXH/cYOBgpuOfW/3H/cTA1hb/KenH/cf804fi9HgeP9xPeEjsh7ccf9xhPMlwM2nH/cYM4qCvXV9/3H/cT6NUbJyrv9x/3EzmMa9Zzn/cf82LSO60txx/3H/PUFhtL6e/3H/P9hisSedcY/3FNFFw+uo/3FM9VxAqv9x/3E/cJawj2lx/3H/QUJc+9px/3E78fm0DgZx/3GDn5wbcGPv9xj/StKMcteP9x/0bKTLNb/3H/cY/3FAYFwK+v9xj/TL4sVB3/cf9Dp3zliP9xhHi+yXQf9x/zd2obmJXnH/cYQGBcCvr/cf9xNt1UuiKrj/cf8zbmG9kZ5x/3H/TxRcLrr/cf9xTOXsMaFx/3E8PwOzwPxx/3FLGqxOVXH/cf9PFFwuuv9x/3E5whG2Pe5x/3H/QUJc+9px/3H/QUJc+9px/3H/RI5Mxxtx/3H/TxRcLrr/cf88mFi1Z6f/cf9xN3AFuY/6/3H/cT2P47JwHHH/cUz1XECq/3H/cTcexbjhOnH/cf8w9vKxGQ3/cf8+iIGzd37/cf9xOnyDtYN8cf9xhZd9eI/3H/SyVMXatxj/cVyz1Ez/cf9xSHI8iNz/cf9xTzJcHNr/cf9xQWBc6fpx/3H/cf9xQWBc6fpx/3H/RI5Mxxtx/3H/cU4UXB66cf9x/3FJ+6xwRf9x/3E/SSKxtt3/cf9x/3H/cU2Y/DZw/3GP9FrEy1O3H/cf9Gkby25P9x/zi9wblCPv9xj/cU8yXAzacY/1Yd2+L/cY/zwhgrTefXH/cU8yXBza/3H/cY/zFAcbDPjv9x/3FAYFwK+o/3H/MTWFv8p6cY/3E4JfO32gxx/3GDnpUrcWrf9x/0Ay7B3R/3H/QEJcHNqP9xK3yHGkg3jnH/cUz1XECq/3H/cT/NwrAyPXH/cYPqaBsVl+cY/zfPw7kwPHH/cf9O9VwgqnH/cf9PFFwuuv9x/3E2SUS6trv/cYSblcdGr/cf9xQmUs6a3/cf9AQlwc2o/3FBRyzrjXH/cf9xSO0ccS5xj/cf9x/3E8qBS0V+v/cf9xOuARth/u/3GP84OSG5xt6P9x/3FPMlwc2v9x/3E/B9Gx+C7/cf9xPNOStCxt/3H/cU4UXB66cf9x/zLiEr8d7f9x/3FOFFweunH/cY/3FNFFw+uo/3H/Q45M5xv/cY/3FCjkzXG3H/cY/0xDTFvL/3H/OgzDtvM8cf9x/z8tAbHS/nH/cf80FgW96fr/cf9xTzJcHNr/cf9xSU5sexmP9x/0ndrHIlcY/3FPMlwM2nGP85sHa3T4lx/3GD+nR7FYuI/3H/RRg8vnxxj/cTKlkb5abv9xg1uPG6Rw5x/3FM9VxAqv9xj/cf838QG6Dv7/cf9xThRcHrpx/3H/SnI8aNxx/3H/RNAcwv5x/3H/PjbBs8k+/3H/RXO8uMRx/3H/SWLMidP/cf9x/0WsTMU7/3H/cU8ZLB5t/3H/cf9xM+UDvRr8/3H/cf9CYFz5+v9x/3E8DwGz8P5x/3H/Tz18LCj/cf9xMUVBv7q+/3H/cTbdVLoiq/9x/3FCjkznG/9x/3E3EAG57/6P9x/08UXC66/3H/cf9xNLMiu0zdcf9x/03MvEM0/3H/cTleg7ahfHH/cf9BQlz72nH/cf9MrrxFFHH/cYO0Fhtb6e/3H/cf9BQlz72nH/cf9FrEzFO/9x/3H/cf9x/0fKTJNbcf9x/07cLCI9cf9xhI7RxxLnH/cf9P+iwgXf9xj/RuN8scj/cf9xRTY8vJz/cf9xVP7bAXH/cf9x/0JgXPn6/3H/cf9CYFz5+v9x/3H/TtwsIj1x/3GE5mHBmecf9x/3H/cU76LBBdcf9xhMSBxLfv9x/3H/cUSsTLU7cf9x/0uQPFb8cf9xhNf8w4A/9x/3H/cUU2PLyc/3H/SSB8jfj/cf9xWFnYpv9x/3FCZSzprf9x/0vSjFLXcf9x/zYrRLvUu/9x/3FPMlwc2v9x/3FGv6ykBf9x/3GDa2E7lJ7HH/cf834ZG5Hm5x/3GP820wG6LP5x/3FBYFzp+nH/cf9J3ayCJf9x/3FPMlwc2v9x/3FM9VxAqv9x/3H/cf86YOG2nx5x/3GEjtHHEucf9x/1cd2eJx/3H/QUJc+9px/3H/SL+shAVx/3H/SL+shAVx/3H/RzY8nJxx/3H/RNAcwv5x/3H/SFQ8mrz/cf9xQMvMBEP/cf9xOVchtqjecf9x/3GD/2YrAJnXH/cf9PFFwuuv9x/3FPMlwc2v9x/3FOFFweunH/cf9CYFz5+v9x/3FPMlwc2v9x/3FPMlwc2v9x/3H/MaJUv12rcf9x/0JgXPn6/3H/cT7PobIwXv9x/3FFykyzW/9x/3H/cf9E0BzC/nH/cf9FGDzOfP9x/3FVHdvi/3H/cf9xQWBc6fpx/3H/cUKOTOcb/3H/cf9x/0SOTMcbcf9x/3H/RI5Mxxtx/3H/cU8yXBza/3H/cU8yXBza/3H/cU8yXBza/3H/cUFHLOuNcf9xhH3aySJf9x/3GEvl7FGhj/cf9O9VwgqnH/cf9DwKzj9f9x/3H/Oh4StuHtcf9x/0FCXPvacf9x/zOFsr56Tf9x/3H/OzOEtcx7cf9x/0yuvFUU/3H/cf9xOnyDtYN8cf9x/3GEBgXAr6/3H/cYR92skiX/cf9xhH3aySJf9x/3GEBgXAr6/3H/cT5tcrGSjXH/cf9xNmJ0up2L/3GP9xOLKhuE1e/3H/cUa/rKQF/3H/cf9x/3H/cUFgXOn6cf9x/3GP9x/3FPMlwc2v9x/3FPdKwItXH/cf9xRQ2cryZxj/cUMYPN58/3GP9GoSy17f9x/3E64BG2H+7/cY/3EztQG8Sv5x/3H/cY/0BCXBza/3GP9x/0slTF2rcf9x/3H/cY/3FFykyjW3H/cf9xj/cf9xSAdMf4tx/3H/cYQGBcCvr/cf9xhDrEzVO/9x/3H/cYQ4Ms183/cY/0jPHIMOcf9x/3GEBgXAr6/3H/cYQGBcCvr/cf9xhH3aySJf9x/3GDDiErAt7Y/3H/cUsqHE1ecf9xhCPIzcN3H/cf9FrEy1O3GP9xRJG8xuSP9x/3H/cf9x/3H/cYQo5M1xtx/3H/cYQGBcCvr/cf9xj/cf9I6EyBe3H/cf9xj/Q45M5xv/cf9xhAYFwK+v9x/3GP9O3CwiPXH/cf9Cshz03v9x/3H/cY/3H/WVnYpo/3H/SFQ8irxx/3H/cY/3H/cf9cldVqj/cf9xPdpBsiW+cf9x/3FMYUxJ64/3H/cVhZ16Zxj/cf82bZS7kmv/cf9x/0WsTLU7cY/3H/cUa/rKQF/3H/cVyz1Ez/cf9xj/Q6d85Yj/cf9xRcpMs1v/cf9x/0AZvB9k/3H/cUfoTIF7cf9xQmUs6a3/cf9xTzJcHNr/cf9x/0rtHGEucf9x/3FGAnyv2P9x/3FYWdim/3H/cT0tAbPS/v9x/3H/NtMBuyz+/3H/cf9K+6xwRY/3H/cf9xS/CMQPdx/3H/cTy6YrRFnf9x/3E0syK7TN1x/3H/MvnjvwYc/3H/cf9xQJQc9r5x/3H/cTpMgbWzfnH/cf9Oo5wlxnH/cf9xVzvYxHH/cf9BvTz0LHH/cf9xQUcs641x/3GEkMHH8+/3H/cU8yXBza/3H/cf9CRyz7jf9x/3FM9VxAqv9xj/cf9x/0u5XFRqcf9x/0warF5V/3H/cf87fIO2g3z/cf9xg+EnGy7Y7/cf9x/004rEx1/3GP9x/3FDGDzefI/3H/WVnYpv9xj/cf9xPNr0syULcf9x/zBAJbDP2nH/cYMtWTvips/3H/cf9HykyTW3H/cf9x/0SOTMcbcf9x/3H/cUw4rEx1/3H/cTh3s7iITP9x/3H/Sd2sgiX/cf9x/0ZP7LsB/3H/cU4UXB66cf9x/0ndrIIl/3H/cT9LAbC0/nH/cf9MM9xMwnH/cY/3ExbmG/kZ7/cf9xMfcFvwj6/3H/cYO1gztafM/3H/cf9LkDxm/P9x/3E9iIGyd35x/3H/cT7PobIwXv9x/3H/N53iumIdj/cf9xQqd81Yhx/3GP9PFFweunGP9xRcpMo1tx/3H/cY/0JgXOn6cf9xg3DqK58V3/cf9x/0Uh/L3gcf9x/3FIIHx9+HH/cYOMIRuD3uj/cf83yGG5N55xj/cT5LAbK0/v9xj/cf9P6rwRVHH/cf9xPA8Bs/D+cf9xhCjkzXG3H/cf9xhJ+6xgRXH/cf9xhPMlwM2nH/cYNp3iuWIdcf9x/3FJ+6xwRf9x/3H/P+80shDL/3H/cUKOTOcb/3H/cTu6FrRF6XH/cf8/G7Kx5E1xj/cf87nkG2Yb7/cY/3E6pSO1Wtxx/3GP9K+6xwRf9x/3FPxmwTmf9x/3GDdTyrmsNf9x/3E5CAa39/n/cf9xg4ZWW4mpr/cf9xSq68ZRSP9x/zRT0bysLnH/cf9xNhshueTecf9xj/WVnYpv9xj/cf9x/zueQbZhvv9xj/cf9xRr+spAX/cf9x/0bKTLNb/3GP9xSoWcZ6b/cY/3FGzxyjDv9xj/cUnSjGLXcY/3H/R9jconL/cY/3FH3aySJf9xj/cT5UwbGrPnH/cY/zx6pLSFW3H/cf9xND9xvMCO/3H/cf9CYFz5+v9x/3H/ShXcfqKP9x/zZmMruZzf9x/3E/KUOw1rxx/3H/cf9CRyz7jf9x/3FLGqxOVXH/cf9xT1t8Gkj/cf9x/3H/SWLMidP/cf9x/0grnI1Gcf9x/3FIcjyI3P9x/3H/cTtzQrSMvXH/cf9xPA8Bs/D+cf9xj/NcrzuzUMcY/3H/QmBc6fpxj/cf9CYFzp+nGP9x/3FOFFweunH/cf9PjzwnDP9x/3H/cf9xQo5M5xv/cf9xThRcHrpx/3H/cYRcpMo1tx/3H/cf85Aza4/MmP9x/3E/IAKx3/3/cf9x/12V02px/3H/cTjbwbgkPv9x/3H/OwOCtfx9cf9x/3FGv6ykBf9x/3FPMlwc2v9x/3GE9bfApIcf9x/0JHLPuN/3H/cYTzJcDNpx/3GP9AQlwc2v9xj/cf9FrEy1O3H/cY/3FOZhwZnnH/cf9xTvosEF1x/3GP9x/1Yd2+KP9x/3H/QUJc+9px/3H/T488Jwz/cf9x/0jY3IJycf9x/3E3QAO5v/z/cf9xQYl852hx/3H/cUQYPL58cf9x/zT3Ub0Irv9x/3H/cUSsTLU7cf9x/0zXXFKK/3H/cYRTY8rJxx/3H/cU8yXBza/3H/cUZt7Kkh/3H/cf9FrEzFO/9x/3H/TxRcLrr/cf9x/zoFYbf6nv9x/3Ez4fi8Hgdx/3H/cUKOTOcb/3H/cUKOTOcb/3H/cf8wWwGxtP7/cf9x/0SOTMcbcf9x/3FFX1yqCnGP9xTGFMSev/cf9x/3FJuVx0av9x/3GP9CYFzp+nH/cY/0ApLB5tj/cf9J7RyBLv9xj/cUf23JCS/3H/cUFHLOuNcf9xj/cf87pSO2Wtz/cY/3FF43yhyHH/cf9xP7LmsE0Zcf9x/3H/SL+shAVx/3H/cUQYPL58cf9x/3FOPXwcKHH/cf9xWFnYpv9x/3H/WlnWpnH/cf9E0BzC/nH/cf9xVP7bAXH/cYSO0ccS5x/3H/cVhZ2Kb/cf9x/1cd2eJx/3H/cUQxbLzpcf9x/3FVHdvi/3H/cf85EAG37/5xj/cf8/hqKxeV1x/3H/cTNBg7y+fHH/cf9xTxksHm3/cY/3FH3aySJf9xj/cUF+3PgSj/cf86R7G2uE5x/3H/cUOsTNU7j/cf9x/0HWbPKZcf9x/3ExoMG+Xz5xj/cf9PFFwuuv9x/3EztQG8Sv5x/3GDc5IbjG3nGP9xTxksHm3/cf9x/1/R0i7/cY/3FD7pzRFv9x/3FbldRqcY/3H/cUDbPANMj/cf81b3O8kIz/cY/3FAN7wNhP9x/3H/WlnWpnH/cf9C2zzyTP9x/3H/P78yskDN/3H/cf9IfVyYKv9x/3H/Q45M5xuP9x/3ExbmG/kZ7/cf9x/zU4wrvHPXH/cf9x/0JgXPn6/3H/cf9BvTz0LHH/cf9xWnfViHH/cf9x/3FBYFzp+nH/cf9xR1Q8irxx/3H/cU+dzAYjcf9xhLvixEHXH/cf9xOt6ytiFN/3GP9xRaEspe1x/3GP9Fgyy3zXGP9x/08UXC66/3H/cTIY477nHP9x/3H/SQdMj4uP9x/3FM9VxAqv9x/3H/S/usUEVx/3H/cf9BQlz72nH/cf9x/3E1dqG7iV6P9x/3E/csGxjT7/cY/3FGzxyjDv9xj/cf9xRaEspe1xj/cf9AQlwc2o/3H/cf8wECOw/9xxj/cf9DjkznG/9xj/cUBgXAr6/3GP9xPzmysMZNcf9x/3E2rVK6Uq3/cf9xTqhsFXlx/3GP87t3G2SI7/cf9xTPVcQKr/cf9x/0VzvLjEcf9xj/SQdMj4v/cf9x/ztD87a8DP9x/3H/Sd2sgiX/cf9x/3H/cf9FrEzFO/9x/3H/RaxMxTv/cf9xRZG8puRx/3H/cU+tPBUs/3H/cVp31Yhx/3H/cTKVIr5q3f9x/3H/RPk8wGxx/3H/cVUd2+L/cf9xSO0cgS7/cf9x/1g72cT/cf9x/0JgXPn6/3H/cf9x/3GFl314j/cf9x/3GP9MKhxdXv9x/3H/T2YcKZ6P9x/3FKrrxlFP9x/3GP9xQNs8A0yP9x/0dt7Kkh/3H/cTkugbbRfnH/cf9xQqd81Yhx/3GP9CiXznaHH/cf9xQlW82qRxj/cf8+LQGz0v6P9x/3FNVqw6lf9x/3GErXXGKKj/cf9x/3H/TkgcK35x/3GP9Fgyy3zXGP9x/3FOjzwXDHH/cf9xTcGcM+aP9x/3FMevw4UHH/cf9xQo5M5xv/cf9x/0aRvLbk/3H/cf9OH3wuCHH/cf9x/3FI7RyBLv9x/3H/cUuFnEemcf9x/3FO+iwQXXH/cY/0wqHF1e/3H/cf9CRyz7jf9x/3GP9xTEgcS37/cf9x/3GEJlLNmtcf9xj/TCocXV7/cf9x/zFAcbDPjv9xj/cf9x/3H/cThg4bifHv9x/3FU/tsBcf9x/3FHVDyKvHH/cf9xTwm8D2Rx/3GP9AQlwc2v9xj/cU5mHBmecf9x/3FFykyzW/9x/3H/TNdcUor/cf9x/0sMHG8+/3H/cf9BKSz9bXH/cf9xhLKhxNXnH/cf9xNSThu9se/3H/cYPb8ys0DN/3GP9x/0UxbLzpcf9x/3GP9xVjvaxP9xj/cVyz1Ez/cf9xhARywMjf9xj/cVhZ16Zx/3GDGXAb9o/v9x/3H/T6hsJXn/cf9xhNf8w4A/9x/3H/cUWhLLXt/3H/cf9x/3H/cY/0GUHPa+cf9x/3FL8IxA93H/cf9xRV9cqgpxj/cf9OYUwp63H/cf9xTmYcGZ5x/3GP9CYFzp+nH/cY/zPZUb0mrnH/cf9x/3H/cf9xj/cf9x/0sMHF8+cf9xj/RaxMtTtx/3H/cY/0bKTLNb/3H/cf9xhNFFw+uv9xj/cUrH7GOB/3H/cf89/pGzAW5x/3GP9K+6xwRf9x/3GP9MbGxJOXGP9x/3FFNjysnHGP9x/0TQHML+cf9x/3FM3CxCPf9x/3GP9PFFweunGP9x/0WsTLU7cf9xj/cf9xNOyxuxNOcf9x/3Fe0dIu/3H/cf9O9VwgqnH/cf9xQds84kxx/3H/cT9LAbC0/nH/cf9xSJtchkr/cf9x/3H/TENMW8v/cf9xhbldRqcf9x/3FB2zziTHH/cf9xj/cf9x/3H/cUxhTEnr/3H/cY/3H/cf9x/3FLQ0xLy3H/cY/z3VcbMqjnH/cf9xM7UBvUr+/3H/cf9D+TzgbI/3H/cf9es9JMcY/3H/cUxhTEnr/3H/cf9xXtHSLv9x/3H/T2YcKZ7/cf9x/0pyPGjccf9x/3FBYFzp+nH/cf9x/3H/cY/16z0kxx/3H/NIxhvXOe/3H/cf9Coqz11f9x/3H/PYOxs3xOcf9x/3FOPXwcKHH/cf9xRZG8puRx/3H/cf9CYFz5+v9x/3H/cTn3lrcIaf9x/3H/cT7GFLE563H/cY/0BCXBza/3GP9xQo5M1xtx/3GP9xQo5M1xtx/3GP9Hv6ykBf9xj/cT2GorN5Xf9x/3H/RYMsx83/cf9x/3GP9OSBwrfnH/cf9x/0y+LFQdj/cf9xQo5M1xtxj/cf9DjkznG/9xj/cTNfBL2g+/9xj/cf84KbG51k7/cf9x/zUG4bz5Hv9x/3GF7R0S5x/3H/cf9xhCjkzXG3H/cf9xhPhBwXvv9x/3H/QmBc+fr/cf9x/3H/NgQDuvv8cf9xj/cUOsTNU7/3H/cY/3H/NEoRvbXu/3H/cYTPVcMKpxj/cf9xSfusYEVxj/cf9xMhGBvu5+j/cf9xTzJcHNr/cf9x/0WsTLU7cY/3H/OplxtmaOcf9x/3FCjkznG/9x/3H/M9DDvS88cf9x/3E+poGyWX7/cf9x/3FBYFzp+nH/cf9xhCwKzT9XH/cf9x/0wz3EzCcf9xj/RspMs1v/cf9x/zVx0byOLo/3H/cU5mHBmecf9x/3GP9x/3H/MFsBsbT+/3H/cf85pBG3W+5x/3H/cf9MGqxeVf9x/3H/SyVMXatxj/cf9x/3H/cf9xN6QRuVvu/3GP9xNTRRu8uuj/cf9x/0i/rIQFcf9x/3FKGqxuVY/3H/cU4UXB66cf9x/3E6dSG2it7/cf9x/3H/cUSsTLU7cf9x/3FCjkznG/9x/3H/cUFgXOn6cf9x/3H/QvRs8Ln/cf9x/0joTIF7cY/3H/cTIqMr3VzXGP9x/3E6jtG1cS5x/3H/cUdizJnTj/cf9x/3FCwKzT9XH/cf9xTzJcHNr/cf9xg0qmG7VZ5x/3GEOsTNU7/3H/cf9xQWBc6fpx/3H/cUk+/HwQ/3H/cf9xOxjBtec+/3H/cf9xSN2sciVx/3H/cf9bd9aI/3H/cf9xQvk84Gz/cf9x/16z00z/cf9x/0UYPM58/3H/cf9xWXfXiI/3H/cf9C2zzyTP9x/3H/cf9xXtHSLv9x/3H/cf9xRcpMs1v/cf9x/3FOFFweunH/cf9BQlz72nH/cf9x/0T5PMBscf9x/3FFykyzW/9x/3H/TxRcLrr/cf9x/0N+3OgS/3H/cf86nvS3YQv/cf9xhCZSzZrXGP9x/3H/cUXKTKNbcY/3H/cf9xQ6xM1TuP9x/3H/cf9x/3FErEy1O3H/cf9xQhNs7sn/cf9x/0OOTOcbj/cf9xM2NBvJy+cf9x/3E7aoG1lX7/cY/3E2MnK6zY3/cf9x/3E3Q1u4vKRxj/cf9MGqxOVXH/cY/3FAYFwK+v9xj/cf9I6EyBe3H/cf9xg2hDK6e83/cf9x/0JgXPn6/3H/cf9Iv6yEBXH/cf9xMbAxv0/Oj/cf9xQo5M1xtxj/cf9XHdnicf9x/3H/RRg8znz/cf9x/3FPxmwTmf9x/3H/cf9x/3GP9x/0WsTLU7cf9xj/cUn7rGBFcf9xj/cf9x/0WsTLU7cY/3H/cT2IgbJ3fnH/cf9xSblcdGr/cf9xj/QL08FSyP9x/3E60KG1L15x/3H/cUxhTEnr/3GP9xW5XUanH/cf9xRr+spAX/cf9xj/SOhMgXtx/3H/cf9PFFwuuv9x/3GE0UXD66/3GP9xRlQ8qrz/cf9xj/cVuV1Gpx/3H/cYQNs8A0z/cY/3H/PdVxsyqOcf9x/3ExJWK+2p1x/3H/cf9x/3GP9x/02KbEdZj/cf9xXLPUTP9x/3GP9GNjy8nP9x/3GP9YO9jEcf9xj/TmFMKetx/3H/cVl314iP9x/3E9HZGy4m5x/3H/cUjdrHIlcf9x/3FPhBwXvv9x/3GEKOTNcbcf9x/0UxbMzp/3H/cf9xT53MBiNx/3GP9xQo5M1xtx/3GP9xN/0zuALMcY/3H/SQdMj4v/cf9x/3GP9xTmYcGZ5x/3H/cf9I6EyRe/9x/3H/cUzcLEI9/3H/cYQLIcBd6P9x/3H/cf9x/3H/Oi6Bt9F+/3H/cf9x/0/qvBFUcY/3H/cTmXkrZobXGP9x/3FAYFwK+o/3H/cf9Iv6yEBXH/cf9x/0bKTLNbj/cf9x/3H/QmBc+fr/cf9x/3FI3axyJXH/cf9xMnzxvoMO/3H/cYTY88Nwz/cY/3FK8Ixg94/3H/cf9J3ayCJf9x/3H/cUgHTH+Lcf9xj/cf9x/3H/cUgHTH+LcY/3H/cf9xQo5M5xv/cf9x/3H/RaxMxTv/cf9x/3FDrEzVO4/3H/cf9x/3FErEy1O3H/cf9x/0bKTLNbj/cf9x/3FBYFzp+nH/cf9xRZG8puRx/3H/cf8wnVGwcq5xj/cf9xOAVhuPqe/3GP9xTPVcQKr/cf9x/zX1crsKjXH/cf9xg2vcG6Qj6P9x/3H/Sd2sgiX/cf9x/0VzvLjEcf9x/3H/QBm8H2T/cY/3FNFFw+uo/3H/cTcQAbnv/v9x/3H/cY/0joTIF7cf9x/3H/Swwcbz7/cf9x/0WDLMfN/3H/cf9M11xSiv9x/3GP9MGqxOVXH/cf9xNfpCuwW9/3H/cf9xPqaBsll+/3H/cYVjvaxP9x/3GEMYPN58/3H/cYTRRcPrr/cY/3H/QvRs4Llx/3GP9xO9r0tSULj/cf9xThRcHrpx/3H/cf8xPhOw0eyP9x/3H/T3/MGANx/3H/cf82FlG66a5x/3GP81P3G8wI7/cf9xj/cUOsTNU7/3H/cY/3FOjzwXDHH/cf9x/3H/cf9xj/XJXVav9x/3H/cT2vwrNQPY/3H/cUz1XECq/3H/cf9xSZA8dvyP9x/3E7BnO1+Yz/cf9x/3FEgyy3zXH/cf9xhI7RxxLnH/cf9xhI7RxxLnH/cf9x/0jPHJMO/3H/cf9B1mzymXH/cf9x/1t31oj/cf9x/3H/cUxhTEnrj/cf9x/3H/cf9x/3FIYsx503H/cf9xXbPSTHH/cf9xOA6it/Fdcf9x/3H/cU0E7D+x/3H/cY/05IHCt+cf9x/3H/T6hsJXn/cf9x/3H/cY/0BCXBza/3GP9xM7MivUzd/3GP9x/0wqHF1e/3H/cY/zWqYbxVnv9xj/cf9J3axyJXGP9x/0OOTOcb/3GP9xQlW82qRx/3H/cUNzvNjE/3H/cf9Fc7y4xHH/cf9xg+UuKyrR3/cY/3FMYUxJ6/9x/3H/XrPSTHGP9x/0+PPCcM/3H/cf9xOiNhttye/3H/cf9x/3H/RaxMxTv/cf9x/3H/X9HSLo/3H/cU+tPBUs/3H/cf9O9VwgqnH/cf9x/0joTJF7/3H/cf9xTqhsFXlx/3H/cf9xRBg8vnxx/3H/cf8628G2JD5x/3GP9xOEexuLhO/3H/cf9xQo5M5xv/cf9x/3FFT+yrAXH/cf9xMW5hv5Ge/3H/cf9xSyocXV7/cf9x/3FFoSy17f9x/3H/PDHxtc4Oj/cf9xTahsNXmP9x/3EwJ0G/2L5x/3H/cYQGBcCvr/cf9xj/RspMs1v/cf9x/3FBshzk3nGP9x/0y+LFQd/3H/cf9xj/cTNjQbycvnH/cf9x/0jPHJMO/3H/cf9xRaEste3/cf9x/3FKDBxfPnH/cf9x/0JHLPuN/3H/cf9xj/cf9xTGFMSev/cf9x/3H/cYQqd81Yhx/3H/cf9EjkzHG3H/cf9xS4WcR6Zx/3H/cf9AGbwfZP9xj/cf9PVqwalXH/cf9xj/PKNEtVy7/3H/cf9GykyzW/9xj/cf9x/3FKGqxuVY/3H/cTmnArdY/f9xj/cf9YO9jEcY/3H/cUBgXAr6j/cf9x/3H/cUboTKF7j/cf9x/3H/cUFgXOn6cf9x/3H/SQdMj4uP9x/3H/cUa/rKQF/3H/cf9x/0uQPGb8/3H/cf9V/twB/3H/cf9x/3H/cY/3FPGSwebf9x/3H/cVp31Yhx/3H/cf9MKhxdXv9xj/cf9xS74sRB1x/3H/cYQtAc0v5xj/cf9xS74sRB1x/3H/cYQ6xM1Tv/cf9x/z4r1bPUKv9x/3H/cUCirAbV/3GP9x/3H/QmBc+fr/cf9x/3EzYWK9np3/cY/3FO+iwQXXH/cf9x/0FCXPvacf9x/3H/RGUsya1x/3H/cYQmUs2a1xj/cf9J7RyBLv9x/3GP9xQ4Ms182P9x/3H/RspMs1v/cY/3FJFdxuonH/cf9x/3GDFuYb6RnnGP9x/3FOjzwXDHH/cf9x/3H/cY/3H/cUMYPN58j/cf9x/1t31Yhxj/cf9xQlW82qRx/3H/cf9O3CwiPXGP9x/3FGAnyv2P9x/3H/cU8yXBza/3H/cf9xMcnhvzYe/3H/cf8+83GzDI7/cf9xj/Mm5hv5Gej/cf9xTzJcHNr/cf9x/zpXIbeo3v9x/3H/SQdMj4v/cY/3H/cf9GykyzW/9xj/cf9AQlwc2o/3H/cf9GykyzW/9xj/cf9x/3FLQ0xLy3H/cf9xj/cf9xTo88Fwxx/3H/cf9CYFz5+v9x/3H/cf9xj/cf9xTo88Fwxx/3H/cf9x/3GP9x/3H/Q45M5xuP9x/3H/QqKs5dVx/3H/cY/3H/cf9FMWy86XH/cY/031XECqj/cf9x/0slTF2rcf9x/3GP9x/z5GMbO5zv9xj/cf9CRyz7jf9x/3H/cUkMHH8+j/cf9xTyLsDdFx/3H/cU4UXB66cf9x/3H/NzRRusuu/3H/cf9xRKxMtTtx/3H/cf9BQlz72nH/cf9xhbldRqcf9x/3FGv6ykBf9x/3GP82TQK7sv3/cf9xj/Qh6M7hdx/3H/cTKXAb1o/nH/cf9xMCzEsOM7/3H/cf9xRcpMs1v/cf9x/3H/cU5WrBqVcf9x/3H/NzRRusuu/3H/cf9LDBxvPv9x/3H/cTAlYrDqnY/3H/cf9BQlz72nH/cf9x/0JgXPn6/3H/cf9xRKxMtTtx/3H/cf9FrEzFO/9x/3H/cTDSorA9Xf9x/3GP9AQlwc2v9xj/cUKOTNcbcf9xj/cUKOTNcbcf9xj/T/osIF3/cf9x/3FBYFzp+nH/cf9x/3Fad9WIcf9x/3H/RRg8znz/cf9x/3H/cf9xSiVMXatx/3H/cf9x/3H/cY/3H/cf9F7pyxFnH/cf9x/3GP9x/3FItIx0t3H/cf9x/3FPMlwc2v9x/3H/cY/zn08bgLDv9xj/cf9GeIy4d/9x/3H/cU4UXB66cf9x/3H/SOhMkXv/cf9x/3H/SOhMkXv/cf9x/3H/cf9x/3FLQ0xby/9x/3H/cf9x/3H/T488Jwz/cY/3H/cf9x/3H/cUklTH2rj/cf9x/3H/cf9JB0yPi4/3H/cf9x/3H/cf9PjzwnDP9xj/cf9x/3H/cf9I6EyRe/9x/3H/cf9x/3H/TmFMKetxj/cf9x/3H/cf9E0BzC/nH/cY/3FPGSwebf9x/3H/cf9x/0GUHPa+cY/3H/cUmp7GVhcf9x/3H/Pf6RswFucY/3H/cU4UXB66cf9x/3H/QUJc+9px/3H/cf83xFe6O6j/cf9x/3FC0Bzi/v9x/3GP9P+iwgXf9x/3H/cUtDTEvLcf9x/3FJ+6xwRf9x/3H/cTqeQbZhvv9x/3H/cYNeGRux5u/3H/cf9xQOT8ArD/cf9x/3GP9x/3H/NIxhvXOe/3H/cf9xP98RsCDucf9x/3H/NXHRvI4u/3GP9x/09mHCme/3H/cf9x/1t31oj/cf9x/3H/XrPTTP9x/3H/cUJlLOmt/3H/cf9xXtHSLv9x/3H/cf9xRQ2cryZx/3GP9xXtHRLnH/cf9x/3FLQ0xby/9x/3H/cf9x/3H/cYT608BSxxj/cf9x/3H/cf9x/0WsTMU7/3H/cf9xTzJcHNr/cf9x/3FPMlwc2v9x/3GEKOTNcbcf9x/3GDeUobhrXnH/cf9x/0TQHML+cf9x/3GEmQPHb8/3H/cf9xXbPSTHH/cf9x/3H/cf9xR+hMgXtx/3H/cf9x/0joTJF7/3H/cf9x/3H/SgdMb4tx/3H/cf9x/3H/cUSsTLU7cf9x/3H/RPk8wGxx/3H/cYQzFs3On/cf9x/3FOFFweunH/cf9xR1Q8irxx/3H/cf9BQlz72nH/cf9xj/cUfdrJIl/3GP9x/0WsTLU7cf9xj/cUBgXAr6/3GP9x/zZoEbqX7nH/cf9x/3FH6EyBe3H/cf9x/3H/cYSAdMf4tx/3H/cf9x/3FFykyzW/9x/3H/cf9xhIB0x/i3H/cf9x/3H/cUgHTI+L/3H/cf9x/3H/cYS0NMS8tx/3H/cf9x/3H/cY/3H/cUxhTEnr/3H/cf9x/3GP9xSSVMfav/cf9x/3H/cY/0kHTI+L/3H/cf9x/3GP9JB0yPi/9x/3H/cf9xW5XVav9x/3H/cUU2PLyc/3H/cf9x/3GFyz1Ez/cf9x/3FB2zziTHH/cf9xj/TR98Tgj/cY/3H/TCocXV7/cf9x/3FErEy1O3H/cf9x/3FFykyzW/9x/3H/cf9xj/SQdMj4v/cf9x/3H/cY/3FLQ0xLy3H/cf9x/3H/cY/3FNVqw6lf9x/3H/cY/3EztQG8Sv5x/3H/cYQGBcCvr/cf9xj/cUw4rDx1cf9x/3GP9DjkznG/9x/3GP9IloyGl3H/cf9x/zSVIrxq3XH/cf9xThRcHrpx/3H/cf9MhZxXpv9x/3H/cU8yXBza/3H/cY/0kHTI+L/3H/cf89/pGzAW5x/3H/cYShqsblX/cf9x/0c2PJyccf9x/3H/QmBc+fr/cf9x/3GP9DjkznG/9x/3GP85ojK4Xc3/cf9x/0UYPM58/3H/cf9xPS0Bs9L+/3H/cf9xQtAc4v7/cY/3FDWozaV/9x/3H/cf80KFO916z/cf9xj/cUOsTNU7/3H/cY/3H/cT+0ErFL7f9x/3H/cf9xRcpMs1v/cf9x/3H/cYTIpsN1lxj/cf9xTvosEF1x/3H/cf9x/3FI3axyJXH/cf9xj/cf9cldVq/3GP9x/0lyPIjc/3H/cf9xj/cf9x/3H/cUxhTEnr/3H/cY/0bKTLNb/3H/cf9xj/cf9xQxg83nyP9x/3H/W3fViHGP9x/3FFykyjW3H/cY/3FMYUxJ6/9x/3H/cf9x/3GP9xTo88Fwxx/3H/cf9x/3H/cY/3H/Qb089Cxx/3H/cf9x/3H/cY/3H/T2YcKZ7/cf9x/3FCZSzprf9x/3GP9x/3FG6Eyhe/9x/3GP9x/3FKGqxuVf9xj/cf9xQ6xM1Tv/cY/3H/RspMs1v/cf9xj/cf9I6EyBe3H/cf9xj/cf9GykyzW/9x/3GP9xSO0ccS5x/3GP9xSO0ccS5x/3H/cY/3H/cf9x/3H/cYT608BSxx/3GP9x/3FIB0x/i3H/cf9xj/cf9xSSVMfav/cf9x/3GP9xQbIc5N5x/3H/cf9xTxksHm3/cf9xj/cf9xSSVMfav/cf9x/3GP9x/3H/SyVMXatx/3H/cY/3H/cf9xSSVMfav/cf9xj/cf9x/3H/cf9C2zzyTP9x/3H/cY/3H/RspMs1v/cf9xj/cf9xSAdMf4tx/3H/cY/0OOTOcb/3H/cY/16z0kxx/3H/cYR0mcm2b/cf9xj/cV7R0S5x/3H/cYQxg83nz/cf9x/3GP9x/3FG6Eyhe/9x/3GP9x/3H/SQdMj4v/cf9xj/cf9I6EyBe3H/cf9xj/cf9JB0yPi/9x/3H/cY/3H/SOhMgXtx/3H/cY/3H/cf9BKSz9bXH/cf9x/1pZ1qZx/3H/cf9xj/cf9I6EyBe3H/cf9xj/cf9xSAdMf4tx/3H/cY/3H/cUboTKF7/3H/cY/3H/cUgHTH+Lcf9x/3GP9x/3H/cf9OYUwp63H/cf9xj/cf9x/0joTIF7cf9xj/cf9DjkznG/9xj/cf9xSCB8ffhx/3H/cf9FgyzHzf9x/3H/cYTzJcDNpx/3GP9x/05IHCt+cf9x/3GFY72sT/cf9xj/T6hsFXlx/3GP9x/3FAoqwG1f9x/3H/cY/3H/cf9xPfNxsgyOcf9xj/cTtqgbWVfv9x/3H/cVT+2wFx/3H/cf9xj/cf9xXLPUTP9xj/cUjtHHEucf9x/3GFY72sT/cf9xj/WVnYpv9xj/cf9E0BzC/nH/cf9x/3H/cf9xj/cf9x/3H/cUdUPIq8cf9x/3H/cV7R0S5xj/cf9xWXfXiP9xj/cf9BvTz0LHH/cf9x/3FDc7zYxP9x/3H/cTus0bVTLv9x/3GP845mG5GZ7/cf9xhPW3wKSHH/cf9x/0SOTMcbcf9x/3H/MGTBsKs+cf9x/3H/cT2hsbJeTnH/cY/3FPhBwXvv9x/3H/cUzcLEI9/3GP9x/3FMimxHWf9x/3H/cUD0bAG5j/cf9x/0JHLPuN/3H/cf9x/0HWbPKZcf9x/3H/cY/03MvEM0/3H/cf9xVR3b4v9x/3GP9JcjyI3P9x/3H/cY/3EztQG8Sv5x/3H/cYRgJ8r9j/cf9x/zKQUr5vrXGP9x/3H/RspMs1v/cY/3H/cUOsTNU7/3GP9x/0OOTOcb/3GP9x/0TQHML+cf9x/3H/cUzcLEI9/3GP9x/3H/cUOsTNU7j/cf9x/3FFykyjW3GP9x/3FA9GwBuY/3H/cf9JYsx503GP9x/3FDrEzVO/9xj/cf9x/3H/SH1ciCpx/3GP9xRJG8xuSP9x/3H/QmBc+fr/cf9x/zMz8r3MDXGP9x/3H/RspMs1v/cY/3H/cf9xRBg8vnxx/3H/cf9xXtHRLnGP9x/3H/TL4sVB3/cf9xj/cVP+3QGP9x/3H/cf9GykyzW4/3H/cf9xRcpMo1txj/cf9x/3H/T/osIF3/cf9xj/Vh3b4v9xj/cf9x/3H/cf9LJUxdq3GP9x/3H/cf9x/3FJJUx9q4/3H/cf9x/3FG6Eyhe4/3H/cf9FrEy1O3GP9x/3H/QsvM40Nx/3H/cf9HykyTW3H/cf9x/3H/Su0cYS5x/3H/cf8x7TK/Es1x/3H/cYO7xBtUO+/3H/cf9xRcpMs1v/cf9x/3FG6Eyhe4/3H/cf87+cG2Bj7/cf9x/3FJ+6xwRf9x/3H/cf9x/3FFykyzW/9x/3H/cf9xj/cf9LJUxdq3H/cf9x/3GDYZQrrmvf9x/3H/MZIxsH3Oj/cf9x/1g72cT/cf9x/3H/RBNszslx/3H/cf9xM0oRvLXucY/3H/cUBgXAr6j/cf9x/3FDrEzVO4/3H/cf9bd9WIcY/3H/cf86cFG3j67/cf9x/3FBYFzp+nH/cf9x/0jPHJMO/3H/cf9x/0joTIF7cY/3H/cf9x/3H/SQdMj4uP9x/3H/cf9xR88cgw5x/3H/cf9xTEgcS36P9x/3H/cf9I6EyBe3GP9x/3H/cf9xRuhMoXuP9x/3H/cf9x/044rCx1cf9x/3H/Qts88kz/cf9x/3H/cY/3H/cf9x/3FLvixEHXGP9x/3Fcs9RM/3H/cY/3H/RjY8vJz/cY/3H/cV7R0S5x/3H/cY/3FGVDyqvP9x/3GP83yGG5N55x/3GP9x/3FFykyjW3H/cY/3H/cf9x/3FCjkznG/9x/3H/cf9bd9aI/3H/cf9xN1JRua2u/3H/cf9xS0NMS8txj/cf9x/3H/cf9x/0FCXPvacf9x/3GD0tAbLS/nH/cY/3FIcjx43HH/cf9xhJ+6xgRXH/cf9xhFX1yqCnH/cf9x/0fKTJNbcf9x/3H/cf9xRcpMs1v/cf9x/3H/cf9xhG6Eyhe/9x/3H/cf9xj/cVY72sSP9x/3H/cf9x/3H/cYSQwcfz7/cf9x/3H/cY/3FIB0x/i3H/cf9x/3FGRMyrs/9x/3GP9IVDyKvHH/cf9x/0warF5V/3H/cf9x/3GP9xRuhMoXv/cf9x/3GP9DjkznG/9x/3GP9CN7zshHH/cf9x/zlQcrivjf9x/3H/cY/0warE5Vcf9x/3GP9x/3H/QmBc+fr/cf9x/3H/TCocXV6P9x/3H/cUxIHEt+/3H/cY/3H/cf9x/3FKDBxfPnH/cf9x/3H/cf9xj/cVl314j/cf9xj/cf9x/3H/cUtDTEvLcf9xj/cf9x/3H/cUboTKF7j/cf9x/3H/cf9xS0NMS8txj/cf9x/3H/cf9MQ0xby/9xj/cf9x/3H/cUboTKF7j/cf9x/3H/cf9xT4QcF76P9x/3H/cUSDLLfNcf9x/3H/cf9xR+hMgXtx/3H/cf9x/3GP9x/3FFkbym5HH/cf9x/3FP74wBB3GP9x/3H/cf9x/0+PPCcM/3H/cY/3H/cf9x/3H/T488Jwz/cf9xj/cUmQPHb8/3H/cf9xj/cVY72sT/cY/3H/cUmQPHb8/3H/cY/3FbldRqcf9x/3GP9x/3FDrEzVO/9xj/cf9FGDy+fHGP9x/3H/XrPSTHH/cY/3H/cf9x/3FJJUx9q/9xj/cf9x/3H/RNAcwv5x/3H/cYQEcsDI3/cY/3H/cf9x/0xDTFvL/3H/cY/3FFykyjW3H/cf9xj/cf9xRuhMoXv/cf9xj/cf9x/3H/cUgHTH+LcY/3H/cf9PPXwsKP9x/3H/cf9bd9aI/3H/cf9xRBg8vnxx/3H/cf9xQMvMBEP/cf9x/3Fad9WIcf9x/3GDpMgbWzfnH/cf9x/3H/cUUmzK2Tcf9x/3H/cY/3H/cf9xQKKsBtX/cf9xj/cf9x/05IHCt+cf9xj/cUODLNfN/3GP9x/3FJDBx/Pv9xj/cf9E0BzC/nH/cf9x/3H/cf9xj/cf9JB0yPi/9x/3H/cY/3H/cf9JB0yPi/9x/3GP9xSSVMfav/cf9x/3H/cUz1XECq/3GP9x/3H/QmBc+fr/cf9x/3FCjkznG/9x/3H/cf9O3CwiPXH/cY/3H/SOhMgXtx/3H/cY/08UXB66cY/3H/cf9x/3H/cVuV1Wr/cf9x/3H/QuT84bBx/3H/cf9xj/cf9xSSVMfav/cf9x/3GP88xQK1Ov3/cf9x/3GP9Gkbym5HGP9x/3E7KDG1186P9x/3H/cUoarG5Vj/cf9x/0XFfLOocf9x/3GP9x/3H/cf9xQzFs3OmP9x/3H/cUmQPHb8/3GP9x/3FLQ0xLy3H/cf9x/0rtHGEucf9x/3H/cUSDLLfNcf9x/3GP9PZhwpnv9x/3H/cVhZ2Kb/cf9x/3FIcjyI3P9x/3H/cf9EjkzHG3H/cf9x/3H/cVhZ2Kb/cf9x/3GE36LDBdj/cf9x/3H/cf9BKSz9bXH/cY/3FGzxyjDv9xj/cf9x/3FPrTwVLP9x/3H/cf9PwZwj5v9x/3H/cf9x/3FCjkznG/9x/3H/cY/3H/cU+tPBUs/3H/cf9x/3H/cUXKTLNb/3H/cf9x/0VzvLjEcf9xj/cf9K+6xwRf9xj/cf9xTPVcQKr/cf9x/3FMOKxMdf9x/3H/cf9x/3FLQ0xLy3GP9x/3H/QUJc+9px/3H/cf9x/0WsTMU7/3H/cf9x/0slTF2rcY/3H/cUvXXEKKcf9x/3H/cY/zvQobYvXv9x/3H/cUa/rKQF/3H/cf9xT608FSz/cf9x/3FCA/zfwHH/cf9xhMUdw64nH/cf9x/3FDxXzTqI/3H/cf86cFG2j65xj/cf9x/3H/cf9xhKQ0xry4/3H/cf9x/3H/cY/3H/cf9xRTY8rJxxj/cf9x/3H/X9HSLo/3H/cf9x/0UYPM58/3H/cf9x/3H/cYTGFMOetxj/cf9x/3H/cf9xSSVMfauP9x/3H/cf9x/3GP9x/0LbPOJMcY/3H/cf9x/3H/cY/3H/cf9x/3H/QSks/W1x/3H/cY/3H/cf9x/3H/cY/3H/TmFMKetx/3H/cf9x/3GP9x/3H/SXI8iNz/cf9xj/cf9x/3H/cf9xj/cf9xTGFMSev/cf9x/3H/cY/0xDTFvL/3H/cf9x/3H/cY/0kHTI+L/3H/cf9x/3FBYFzp+nH/cf9xj/cf9xT608FSz/cf9x/3H/cf9xj/cf9x/zH9ob8CXnGP9x/3H/T488Jwz/cf9x/3FFykyzW/9x/3H/cT7o0bIXLv9x/3H/cf9x/zbTAbss/v9x/3H/cf9xNGgRvJfuj/cf9x/0WsTLU7cY/3H/cUbPHKMO/3GP9x/3FI7RxxLnGP9x/3H/TCocXV7/cf9xj/P6aBsll+j/cf9x/3H/cf9xhD7pzBFnGP9x/3E2hhG5ee5x/3H/cY/zc0UbnLrnH/cY/3H/cf9x/3H/cTkFYbb6nnH/cf9x/05hTCnrcf9xj/cf9DjkznG/9xj/cf9xQGBcCvqP9x/3H/TNdcUor/cf9x/3FBYFzp+nH/cf9xhKx+xjgf9x/3H/cUboTKF7/3GP9x/3FF43yhyHH/cf9xg+zcKyMj3/cY/3H/cf9xTDisPHVxj/cf9xSblcdGr/cf9x/3GP9xQEcsDI2P9x/3H/cUXKTKNbcY/3H/cU5mHBmecf9x/3GP9DjkznG/9x/3GP9xQ4Ms183/cY/3H/TCocXV7/cf9xj/cUgHTH+Lcf9x/3H/S/usUEVx/3H/cf9xgy91G+CK7/cY/3H/Q45M5xv/cY/3H/cf9x/3H/cY/3H/SQdMj4v/cf9x/3GP9x/0kHTI+L/3H/cf9xj/cf9JB0yPi/9x/3H/cUKOTOcb/3H/cf9xRcpMs1v/cf9x/3H/cY/3H/SOhMgXtx/3H/cY/3H/WDvYxHGP9x/3FO+iwQXXH/cf9x/3GP9x/0WsTLU7cf9xj/cf9JB0yPi/9x/3H/cYPF/htKAe/3H/cf9x/0rtHGEucf9x/3H/QUJc+9px/3H/cYQ4Ms183/cf9xj/TkgcK35x/3H/cf9xj/QmBc6fpx/3GP9xRuhMoXv/cf9x/3GEOsTNU7/3H/cf9xj/cf9Cshz03v9x/3H/cUaWjKaX/3H/cY/0WDLLfNcf9xj/cf9J7RyBLv9xj/cf9xOAVhuPqe/3GP9x/3FO+iwQXXH/cf9x/3FMimxHWf9x/3GP9x/3H/SQdMj4v/cf9xj/cf9x/0slTF2rcf9x/3GP9x/3FIB0x/i3H/cf9xj/cf9xSAdMf4tx/3H/cY/3H/cf9MQ0xby/9x/3H/cY/3H/cf9LJUxdq3H/cf9xj/cf9x/0slTF2rcf9x/3GP9x/3H/SQdMj4v/cf9xj/cf9xRuhMoXv/cf9xj/cf9x/3FLQ0xLy3H/cf9xj/cf9x/3FLQ0xLy3H/cf9xj/cf9LJUxdq3H/cf9x/3GP9x/3H/cf9x/3H/cUdUPIq8cf9x/3H/XrPTTP9x/3H/cUxhTEnr/3H/cY/3H/cf9x/0bKTLNbj/cf9x/3H/cf9x/3GEZUPKq8/3H/cf9xj/cf9x/3H/cf9x/3GP9xSAdMf4tx/3H/cf9xhIcjx43HH/cf9x/zOwMb5Pzv9x/3H/cUOsTNU7j/cf9x/3FGAnyv2P9x/3H/cYMZcBv2j+/3H/cf9xhNVqw6lf9x/3H/cf8yDhG+8e5x/3H/cf9xQvk84Gz/cf9x/3GF7R0S5x/3H/cf88I2G03J5x/3H/cf9x/0aRvLbk/3H/cY/3FJJUx9q/9x/3H/cf9xhPMlwM2nH/cY/3FJ+6xgRXH/cY/3H/SUmce2Zxj/cf9x/3H/cf9xj/cf9xNvEBuQ7+cf9x/3GP9x/0OOTOcb/3GP9x/0OOTOcb/3GP9x/0bKTLNb/3H/cY/3FCjkzXG3H/cY/3FCPIzcN3H/cf9x/3FXO9jEcf9x/3GP9DjkznG/9x/3GP9x/3H/cf9bd9aI/3H/cf9xQUcs641x/3H/cf9xj/cf9x/3FPdKwItXH/cY/3H/cf9xQvk84Gz/cf9x/3H/cf9xj/cf9x/0G9PPQscf9x/3H/cf9xj/cf9x/05hTCnrcf9x/3H/cY/3H/cUXKTKNbcf9xj/cf9xTo88Fwxx/3H/cf9x/3GP9x/3H/Qts88kz/cf9x/3H/cf9xj/cf9x/3FMYUxJ6/9x/3H/cY/3H/cf9xS0NMS8tx/3H/cY/3H/cf9xT608FSz/cf9x/3H/SQdMj4uP9x/3H/cf9x/3GP9x/3H/cUn7rHBF/3H/cf9xQxg83nyP9x/3H/cf9x/3GP9GykyzW/9x/3H/cYO1gztafM/3H/cf9xg00wG8LP7/cf9x/3H/TjisLHVx/3H/cf9xPS0Bs9L+/3H/cf9xRKxMtTtx/3H/cf9LJUxdq3GP9x/3E+SwGytP6P9x/3H/cf8xV0OwuLz/cY/3H/RpG8tuT/cf9x/3E8DwGz8P5x/3H/cf9x/0VajLpXcY/3H/cf9Cshz03v9x/3H/cYOVVCt6q9/3H/cf9x/09mHCme/3GP9x/3FAYFwK+o/3H/cf9xRcpMo1txj/cf9x/3H/cf9xTGFMSev/cY/3H/cf9x/3H/RNAcwv5x/3H/cYQEcsDI2P9x/3H/cf9FrEzFO/9x/3H/cf9GNjy8nI/3H/cf9xRcpMo1txj/cf9xPW9RspCucf9x/3GEOsTNU7/3H/cf9xj/Vh3b4o/3H/cf9xQds84kxx/3H/cf9x/3GP9x/3H/SQdMj4v/cf9xj/cf9x/3FDrEzVO4/3H/cf9xSAdMf4tx/3GP9x/3H/cUhyPHjccf9xj/cVY72sSP9x/3H/cf9xSAdMf4txj/cf9x/3H/cUboTKF7j/cf9x/3H/SOhMgXtxj/cf9x/3H/T2YcKZ7/cf9xj/T/osIF3/cf9x/3FOjzwXDHH/cf9xgyjGG+c57/cY/3H/cUhyPHjccf9x/3GP9x/3FIB0x/i3H/cf9xj/cf9MrrxFFHH/cY/3H/RRg8vnxx/3GP9x/16z0kxx/3GP9xQNs8A0z/cY/3H/cf9xT3SsCLVx/3GP9x/0warE5Vcf9xj/cUGyHOTecf9x/3H/cULArNP1cY/3H/cf9CYFz5+v9x/3H/cf8wWwGxtP7/cf9x/3H/SOhMkXv/cf9x/3H/cf9FGDzOfP9x/3H/cV7R0i7/cf9x/3H/M25hvZGecf9x/3H/cUaWjKaX/3GP9x/0y+LFQd/3H/cf9xhT/t0B/3GP9x/3FKGqxuVf9xj/cf9xQo5M1xtxj/cf9x/3H/cf9xj/Qts84kxx/3GP9x/3H/Qb089Cxx/3H/cf9xVzvYxHH/cf9xj/SFQ8irxx/3H/cf9xRDFsvOlx/3H/cf884BG0H+5x/3GP9x/3H/SOhMgXtx/3GP9x/3H/cf9xVzvYxHH/cf9x/3FKkDxW/HH/cf9x/0+obCV5/3H/cf9x/0/6LCBd/3GP9x/3H/cf9x/0CErBi1j/cf9x/0Hk/AKwj/cf9x/0bKTLNb/3GP9x/3H/RPk8wGxx/3H/cf9xXLPUTI/3H/cf9JB0yPi/9x/3GP9x/3FCjkzXG3GP9x/3H/Qb089Cxx/3H/cf9xQlW82qRx/3GP9x/3H/cf9x/3GE62/CSQ/3H/cY/0bKTLNb/3H/cf9xj/cUi0jHS3cf9x/3H/cUhyPIjc/3H/cf9x/3H/cf9xj/cUxIHEt+/3H/cf9x/3GP9xSyocTV5x/3H/cY/0VajLpXcf9x/3H/cf9EjkzHG3H/cf9x/3FErEy1O3H/cf9x/3GP9x/3H/cUa/rKQF/3H/cf9x/0G9PPQscf9x/3GP9GX1y6Cv9x/3H/cf9HNjycnHH/cf9x/3E6dSG2it7/cf9xj/N/EBug7+/3H/cf9x/0/6LCBd/3GP9x/3FPMlwc2v9x/3H/cf9bd9aI/3H/cf9x/3H/S5A8Zvz/cf9x/3H/cf9xhT/t0B/3GP9x/3E/3TKxIs3/cf9x/3H/TCocXV6P9x/3H/cUFgXOn6cf9x/3H/cUzMvDM0cY/3H/cf9BQlz72nH/cf9x/3H/cUw4rEx1/3H/cf9x/3H/cY/3H/cUlnnHmG/3H/cf9x/0BrfBpIj/cf9x/3H/cf9xj/cf9x/0UYPL58cY/3H/cf9x/3H/cY/3H/cf9FGDy+fHGP9x/3H/cf9x/3GP9x/0OOTOcb/3GP9x/3FVHdvi/3H/cf9x/07cLCI9cf9xj/cf84zTG5Ms6P9x/3H/cUHbPOJMcf9x/3H/cUi0jHS3cf9xj/cf9x/3H/cU6PPBcMcf9x/3GExhTDnrcY/3H/cf9PFFwuuv9x/3H/cf9xj/cf9x/3H/cUxIHEt+/3GP9x/3FVHdvi/3H/cf9x/3H/cYQEcsDI3/cY/3H/cUboTKF7/3H/cY/3FPhBwXvv9x/3H/cf9xj/cf9x/3H/R6Esle1x/3H/cf9xTEgcS36P9x/3H/cTFe8b6hDnH/cf9x/3FC0Bzi/o/3H/cf9x/3FBRyzrjXH/cf9x/3GP9xSCB8ffhx/3H/cf9xSAdMj4v/cf9x/3H/SwwcXz5xj/cf9x/0sMHF8+cY/3H/cf9x/3H/NEoRvbXuj/cf9x/0WDLMfN/3H/cf9xQo5M5xv/cf9x/3H/cf9xSyocXV7/cf9x/3H/RGUsya1x/3H/cY/3H/cf9PVqwalXH/cY/3H/cf9x/3H/cf9xj/SQdMj4v/cf9x/3FH6EyBe3H/cf9x/3H/TPCMUPf/cf9x/3H/Qje87IRxj/cf9x/0ndrIIl/3H/cf9x/3FCjkznG/9x/3H/cf9xj/TENMW8v/cf9x/3H/cf9xj/cf9x/3H/cf9HNjycnHH/cf9x/3H/cUSsTLU7cf9x/3H/cTojYbbcnv9x/3H/cTFFQb+6vv9xj/cf9J3axyJXGP9x/3H/cUXKTKNbcY/3H/cf82FlG66a5x/3H/cf9CYFz5+v9x/3H/cf8yZ7K+mE1xj/cf9xTxksHm3/cf9x/3H/SOhMkXv/cf9x/3H/RNAcwv5x/3H/cY/z6xIbNO3v9x/3GP9x/3H/cf9xRQ2cryZx/3H/cY/089fBwocf9x/3GP9NimxHWY/3H/cf9xRkTMq7P/cf9x/3H/ShXcfqL/cY/3H/cUAejA8X/3H/cY/3FDrEzVO/9x/3GP9IzxyDDnH/cY/3H/cf9x/3H/cVc72MRx/3H/cf9P+iwgXY/3H/cf9x/0WsTMU7/3H/cf9x/3H/cf84vcG5Qj7/cY/3H/TCocXV7/cf9x/3GEbPHKMO/3H/cY/3H/Qts88kz/cf9x/3H/cf9x/3GP9x/0P5POBsj/cf9x/3FC+TzgbP9x/3H/cUxIHEt+/3GP9x/3H/TTisTHX/cY/3H/cf9P+iwgXf9x/3H/cYQtAc0v5xj/cf9xSWeceYb/cf9x/3FbldRqcY/3H/cf9MvixUHf9x/3GP9x/3H/cf9x/05hTCnrcf9xj/cf9x/3H/cf9BvTz0LHH/cf9xj/cf9xSSVMfav/cf9x/3GP9x/3FAYFwK+o/3H/cf9xS0NMS8tx/3H/cY/3H/cf9x/3FC+TzgbP9x/3H/cf9dldNqcf9x/3H/cf9xj/cUgHTH+Lcf9x/3H/cY/0hUPIq8cf9x/3GFY72sT/cf9xj/cf9xTxksHm3/cf9x/3H/TmFMKetx/3GP9x/3E+ZDGym87/cY/3H/cUOsTNU7/3GP9x/3H/cf9DA/zvwP9x/3H/cUFgXOn6cf9x/3H/cUfoTIF7cf9x/3H/SSB8jfj/cf9x/3GEboTKF7/3H/cf9x/3GEboTKF7/3H/cf9x/0tObFsZcf9xj/cf9MvixUHf9x/3H/cYU/7dAf9xj/cf9xRcpMo1tx/3GP9xTvosEF1x/3H/cf9xRgJ8r9j/cY/3H/cUUmzK2Tcf9x/3H/cf9x/3GP9x/3H/cf9x/3FGfVyoKo/3H/cf9xQds84kxx/3H/cf9xRBg8vnxx/3H/cf9xWFnYpv9x/3H/cYSQwcfz7/cf9x/3GEJlLNmtcf9xj/cf9xSyocTV5x/3GP9x/0wqHF1e/3H/cf9xj/cf9x/0wqHF1e/3GP9x/3FMSBxLfv9x/3H/cY/3H/cf9x/09mHCme/3GP9x/3FCZSzprf9x/3H/cT5bJLGk23H/cf9x/3GP9xSWecaYZxj/cf9x/3FPGSwebf9x/3H/cf9YO9nE/3H/cY/3FB6czxY4/3H/cf9xQKKsBtX/cf9xj/cf9x/3H/cf9x/3GP9D+TzgbP9xj/cf9x/3H/cf9x/1Dh0C5x/3H/cf9xSAdMf4txj/cf9x/0jPHJMO/3H/cf9x/3H/T2YcKZ7/cY/3H/QSks/W1x/3H/cf9x/3GEOsTNU7/3H/cf9xRiucrUb/cY/3H/QmBc6fpxj/cf9x/zTn4bwYHnH/cf9x/3E/ZDGwm85x/3H/cf9xhAoqwG1f9x/3H/cf9x/3FH6EyBe3H/cf9x/3FErEy1O3H/cf9x/3H/cYWXfXiP9x/3H/cYQ1qM2lf/cf9x/3H/QsvM40Nx/3H/cY/0ndrHIlcf9xj/cUDbPANMj/cf9x/3FGfVyoKv9x/3GP9xRcpMo1tx/3H/cY/3FC+TzQbHGP9x/3H/SQdMj4v/cf9xj/cVhZ16Zx/3GP9x/0D/jBEH/3H/cY/3FYWdemcf9xj/cf9JcjyI3P9x/3GP9x/3H/cVyz1Ez/cY/3H/cUsqHE1ecf9x/3GP9xRaEspe1xj/cf9x/05IHCt+cf9x/3GP9xXLPUTP9x/3GP9x/3H/cf85pBG3W+5x/3H/cY/zsKMbb1zv9x/3GP9x/3H/T+q8EVRx/3GP9x/zOXAb1o/nH/cY/3H/cUXKTKNbcf9xj/cf9x/3FC+TzgbP9x/3H/cf83JOG52x5x/3H/cYTGFMSev/cf9x/3H/QISsGLX/cY/3H/cf9x/004rEx1j/cf9x/3FJ0oxy1/9x/3H/cf9K7RxhLnH/cf9x/3FEgyy3zXH/cf9x/3FH6EyBe3H/cf9x/3FIB0yPi/9x/3H/cf9bd9aI/3H/cf9x/0YNnL8m/3H/cf9xhZd9eI/3H/cY/3H/QSks/W1x/3H/cf9x/3H/Vf7cAf9xj/cf9xWXfXiP9xj/cf9xTmYcGZ5x/3H/cf9xQtAc4v6P9x/3H/cUOsTNU7j/cf9x/3FPrTwVLP9x/3H/cf9xj/cf9x/3FFykyjW3GP9x/3H/cf9JB0yPi/9xj/cf9x/0sMHF8+cf9xj/cVyz1Ez/cf9x/3GDLn4b4YHv9x/3H/cf9LJUxdq3GP9x/3FGv6ykBf9x/3H/cf9Jm1yGSv9x/3GP9xXLPUTP9x/3H/cYRaEspe1x/3GP9x/3H/cU5mHBmecf9x/3GP9x/3FPhBwXvv9x/3H/cY/0BCXBza/3GP9x/3Fe0dEucf9x/3GP9D+TzgbP9xj/cf9xXtHRLnH/cf9xj/cf9x/0slTF2rcf9x/3GP9x/0joTIF7cf9x/3GP9x/3H/SyVMXatx/3H/cY/3H/cf9CRyz7jf9x/3H/cf9XHdnicf9x/3GP9x/3FO+iwQXXH/cf9x/3GP9V/tsBcY/3H/cf9xS74sRB1x/3GP9x/3H/cf9x/3H/cY/3H/cf9xSSVMfav/cf9xj/cUKOTNcbcf9xj/cf9JB0yPi/9x/3H/cY/3H/cf9OYUwp63H/cf9x/3GP9xRcpMo1tx/3H/cY/0uQPFb8cf9x/3H/NN4hvSHej/cf9x/3FLvixEHXH/cY/3H/Vh3b4o/3H/cf9xRIMst81x/3H/cf9xXtHSLv9x/3H/cf9f0dIu/3GP9x/3FLvixEHXH/cf9xj/cf9x/3H/cV7R0S5xj/cf9x/3H/cf9IVDyavP9x/3H/cf9XHdnicf9x/3H/cUXKTLNb/3H/cf9x/07cLDI9/3H/cf9xQtAc4v7/cf9x/3FFoSy17f9x/3H/cYSAdMf4tx/3H/cf9x/0WsTMU7/3H/cf9x/3GEOsTNU7/3H/cf9xj/cf9x/3H/cf9x/3GEgHTH+Lcf9x/3H/cf9xj/X9HSLv9x/3H/cf9O3CwyPf9x/3H/cf9x/1t31oj/cf9x/3H/S5A8Zvz/cf9x/3H/cVuV1Wr/cf9x/3FGVDyqvI/3H/cf9x/3H/WlnWpnH/cf9x/3H/cUqQPFb8cf9x/3H/cUtDTEvLcY/3H/cf9I6EyBe3H/cY/3H/cf9x/3FJJUx9q/9xj/cf9x/3H/cUtDTEvLcf9xj/cf9x/3H/RspMs1uP9x/3H/cf9MGqxeVf9x/3H/cf9xMdlRvyau/3H/cY/3FC0Bzi/v9x/3H/cf9PZhwpnv9x/3GP9x/0WDLMfN/3H/cf9x/3FBshzk3nH/cf9xj/cf9x/3H/cf9xj/RjY8vJz/cf9x/3GP9x/3H/cf9x/3GP9x/3H/cUUNnK8mcf9x/3H/cUSsTLU7cf9x/3H/cY/3H/cUgHTH+Lcf9x/3GP9FMWy86XH/cf9x/3GP9x/3H/cUPunNEW/3H/cf9xhAHowPF/9x/3H/cf9I6EyRe/9x/3H/cf9PPXwsKP9x/3H/cf9PVqwqlf9x/3H/cf9EZSzJrXH/cf9x/3GP9Cshz03v9x/3H/cf9NOKxMdY/3H/cf9x/3H/RaxMxTv/cf9x/3H/MnkBvob+cf9x/3H/RaxMxTv/cf9x/3H/TBqsXlX/cf9x/3H/cVc72MRx/3H/cf9xNAbhvPke/3H/cf9x/3H/cf9xj/cf9DjkznG/9xj/cf9xQzFs3On/cf9xj/cUXKTKNbcf9x/3GP9DjkznG/9x/3GP9x/0joTIF7cf9x/3GP9x/3H/cTCSMb9tznGP9x/3EweQG/hv5xj/cf9xSSVMfav/cf9x/3GP9x/3FLQ0xLy3H/cf9x/3FBshzk3nGP9x/3H/cf9CRyz7jf9x/3H/cY/0joTIF7cf9x/3H/cUU2PLyc/3H/cf9x/0joTJF7/3H/cf9x/1g72cT/cf9x/3GFuV1Gpx/3H/cf9xSgwcXz5x/3H/cf9x/16z00z/cf9x/3H/SFQ8mrz/cf9x/3H/cf9xhAHowPF/9x/3H/cf9P+iwgXY/3H/cf9xRn1cqCr/cf9xj/cU8yXAzacY/3H/cT1GMbK5znH/cY/3FDgyzXzY/3H/cf9x/z/YYrInnf9x/3H/cf9EjkzHG3H/cf9x/3FB2zziTHH/cf9xj/cf9x/3H/cf9OSBwrfnGP9x/3H/SwwcXz5xj/cf9x/3H/cf9x/05hTCnrcY/3H/cf9x/3H/cf9xS0NMW8v/cf9x/3H/cf9x/0+PPCcM/3GP9x/3H/cf9x/0zH7EOBcf9xj/cf9cldVq/3GP9x/3H/cf9x/3H/cY/3H/Q/k84GyP9x/3H/cf9x/3H/cTlXIbao3nH/cY/3H/cTRYobunXnH/cY/3H/cV7R0S5x/3H/cY/0JHLPuN/3H/cf9x/3FErEy1O3H/cf9x/3H/cf9xj/cf9I6EyBe3H/cf9xj/cf9x/3FEGDy+fHH/cf9x/3H/cf9xj/cf9x/3H/cf9MvixUHY/3H/cf9x/3H/cf9xXtHSLv9x/3H/cf9IVDyavP9x/3H/cf9YO9nE/3H/cf9x/3GE76LBBdcf9x/3H/cf9xVzvYxHH/cf9x/3FH6EyBe3H/cf9x/3H/RzY8nJxx/3H/cf9xXtHSLv9x/3H/cf9xQWBc6fpx/3H/cf9xhGVDyqvP9x/3H/cY/1/R0i7/cf9x/3H/S5A8Zvz/cf9x/3H/cf9xj/TENMW8v/cf9x/3H/cf9xj/cUMYPN58/3GP9x/3H/cf9x/3H/cY/3H/SyVMXatx/3H/cf9xj/cf9x/3H/PJ5BtGG+cf9x/3H/cTE10b7KLnGP9x/3H/PbxBs0O+cY/3H/cf9xSO0ccS5xj/cf9x/3H/cUfPHIMOcf9x/3H/cf9xj/RRg8vnxx/3GP9x/3H/cf9x/3H/RRg8znz/cf9x/3FPdKwYtf9x/3H/cf9xMbAxv0/Oj/cf9x/3H/RzY8nJxx/3H/cf9xWnfViHH/cf9x/3FC+TzgbP9x/3H/cf9xj/cUYrnK1G/3H/cf9x/1/R0i7/cY/3H/cf9xSZA8dvz/cY/3H/cf9CYFz5+v9x/3H/cf9PVqwalXGP9x/3H/NeyxvBNO/3H/cY/3FNqGw1ef9xj/cf9xSZA8dvz/cf9xj/cf9NOKxMdf9x/3GP9x/3FAYFwK+o/3H/cf9xSN2sciVx/3H/cf9xRuhMoXuP9x/3H/cf9x/3FFykyzW/9x/3H/cf9x/0slTG2r/3H/cf9x/3H/cV2z0kxx/3H/cf9xQWBc6fpx/3H/cf9x/3GP9x/0EpLP1tcf9x/3H/cVUd2+L/cf9x/3GECyHAXej/cf9x/1pZ1qZx/3H/cf9xRBg8vnxx/3H/cf9x/0zwjFD3/3H/cf9xj/cf9xXLPUTP9x/3GP9xRJG8xuSP9x/3H/cf9x/3GP9x/3H/cf9I6EyBe3GP9x/3H/TENMW8v/cf9x/3GFhZ16Zx/3H/cY/0IejO4Xcf9x/3H/TkgcO37/cf9x/3H/TmFMKetx/3H/cY/004rEx1/3H/cf9xj/cf9x/3FMYUxJ6/9x/3H/cY/3H/cUOsTNU7/3GP9x/0sMHF8+cf9x/3GP9x/3H/cf9xXbPSTHH/cf9x/3H/cf9xj/cf9x/3FOZhwZnnH/cf9xj/Se0cgS7/cf9xj/cUboTKF7/3H/cf9xj/cTHZUb8mrv9x/3H/cf9xVzvYxHH/cf9x/3GE8ZLB5t/3H/cf9x/3H/TL4sVB3/cY/3H/Vx3Z4nH/cf9x/3H/WDvZxP9x/3H/cf9xTPVcQKr/cY/3H/cUMYPN58j/cf9x/3H/TL4sVB3/cY/3H/cVY72sSP9x/3H/cf9JB0yPi/9xj/cf9x/3H/cUdUPIq8cf9x/3H/cf9x/3GP9x/3H/cf9FGDzOfP9x/3H/cf9x/3FBYFzp+nH/cf9xj/cf9x/3H/cf9xT608FSz/cf9xj/cf9x/3H/SXI8iNyP9x/3H/cf9x/3H/cY/3H/cf9x/3H/cf9xj/cf9LDBxfPnH/cY/3H/cf9x/3H/cf9xj/cf9x/3FGVDyqvI/3H/cf9x/3H/cf9xj/SQdMj4v/cf9x/3H/XZXTanH/cf9x/3H/SnI8aNxx/3H/cf9xW5XVav9x/3H/cf9PVqwqlf9x/3H/cf9x/3H/cUhyPIjc/3H/cf9x/3FYWdim/3H/cf9xhG6Eyhe/9x/3H/cf9xN80xuTLO/3GP9x/3H/cf9x/3H/QZQc9r5xj/cf9x/0ntHIEuj/cf9x/3H/SyVMXatx/3GP9x/zDtMrEizY/3H/cf9x/3FVHdvi/3H/cf9x/07cLDI9/3H/cf9x/3FJJUx9q/9xj/cf9x/0slTF2rcf9x/3GP9xS9dcQopx/3H/cf9x/0JHLPuN/3H/cY/3H/Vf7cAf9x/3H/cf9GykyzW4/3H/cf9xQPRsAbmP9x/3H/cU76LBBdcf9x/3GP9x/3H/cf9x/3FH6EyBe3H/cf9x/3H/cUsarE5Vcf9x/3H/cUvwjED3cf9x/3GP9x/0jPHIMOcf9xj/cf9x/0GUHPa+cf9x/3GP9x/3FGzxyjDv9xj/cf9xMJIxv23Ocf9xj/cf8091G9CK7/cf9x/3H/QrIc9N7/cf9xj/OaQRt1vucf9x/3H/cf9x/3FMYUxJ64/3H/cf9xSZA8dvz/cY/3H/cf9x/3H/cf9xhEDZzPJo/3H/cf9xRcpMo1txj/cf9x/3H/cf9x/3GP9x/3H/cf9xSAdMf4txj/cf9x/3FMYUxJ6/9x/3H/cY/0eWjKaXj/cf9x/3FFykyjW3GP9x/3H/Re6csRZx/3H/cf9LuVxUanGP9x/3H/Q6d85Yj/cY/3H/cf9FWoy6V3H/cf9xj/cVl314j/cf9xj/cf9xT3SsCLVx/3H/cY/3H/cf9x/0c2PJyccf9x/3H/cf9JcjyI3I/3H/cf9x/3H/cVuV1Wr/cf9x/3H/cULQHOL+/3GP9x/3FJJUx9q/9x/3H/cY/3H/cUoz3GzC/3H/cY/3FLvixEHXH/cf9x/3FKDBxfPnH/cf9x/3FI7RyBLv9x/3H/cf9xSU5sexn/cY/3H/cf9x/3H/cf9xj/cf9xSZA8dvz/cf9xj/cf9x/3H/cf9x/3GP9x/3FNwZwz5v9xj/cf9x/3FB2zziTHH/cf9x/3H/cY/3H/cf9xQds84kxx/3H/cf9x/3GP9x/3H/cf9x/3H/cY/0slTF2rcf9x/3H/cf9xj/cUhyPHjccf9x/3GP9f0dIu/3H/cf9x/3GP9x/1Yd2+KP9x/3H/cf9bd9aI/3H/cf9x/0kgfI34/3H/cY/3H/cVl314j/cY/3H/cf9xQUcs641x/3H/cf9xVR3b4v9x/3GP9x/3H/MSdBsOi+/3H/cY/3FWO9rE/3GP9x/3H/TVHcSuL/cf9xj/cf9Cshz03v9x/3H/cf9x/3GP9x/3H/T488Jwz/cf9x/3H/cY/3H/cUZUPKq8/3GP9x/3H/cf9GykyzW4/3H/cf9xXLPUTP9xj/cf9x/3FC+TzgbP9x/3H/cf9x/3GP9x/3FAYFwK+o/3H/cf9xRTY8vJz/cf9x/3H/cVuV1Wr/cf9x/3H/cUu+LEQdcY/3H/cf9x/3Fe0dEucY/3H/cf9x/0warF5V/3H/cf9x/3H/cf9xj/cf9x/3H/cU+tPBUs/3H/cf9xj/cf9JB0yPi/9x/3H/cYRCbMzZP/cY/3H/cUgHTH+Lcf9x/3GP9xQo5M1xtx/3GP9x/3FGzxyjDv9xj/cf9x/zEOEbAC7v9xj/cf9x/1pZ1qZx/3H/cf9MKhxdXv9xj/cf9xWFnXpnGP9x/3H/X9HSLv9xj/cf9x/3H/cf9x/3GP9xT608FSz/cf9x/3Fe0dEucf9xj/cf9x/0slTF2rcf9x/3GP8/lhKyae3/cf9x/3H/cU4UXB66cf9x/3GP9xSAdMf4tx/3H/cf9xj/cf9xTxksHm3/cf9x/3H/Vf7cAf9x/3GP9x/3H/cf9x/3H/cYQNs8A0z/cY/3H/cf9x/3H/cf9xj/cU8yXAzacY/3H/cf9xVR3b4v9x/3H/cf9xWnfViHH/cf9x/3FBshzk3nGP9x/3H/cUklTH2r/3H/cY/3H/cf9x/3FEgyy3zXH/cf9x/3GP9x/3H/TENMW8v/cf9x/3GP9DjkznG/9x/3GP9x/0XunLEWcf9x/3H/cUFgXOn6cf9x/3H/cYR92skiX/cf9xj/cT7PobEwXnGP9x/3H/cU/GbBOZ/3H/cf9x/0WsTMU7/3H/cf9x/08UXC66/3H/cf9x/1g72cT/cf9x/3GP9x/3H/Qkcs+43/cf9x/3H/cULQHOL+/3GP9x/3FGv6ykBf9x/3H/cf9MrrxVFP9x/3H/cf9x/3H/Mgwyv/PN/3H/cf9xhF43yhyHH/cf9x/3FbldVq/3H/cf9x/3FIcjyI3P9x/3H/cf9BQlz72nH/cf9x/3FO6rwRVHH/cf9x/3H/MywRvtPu/3H/cf9x/3H/cf9FrEzFO/9x/3H/cf9xPMMjszzccf9x/3GP9x/3FG6Eyhe/9x/3GP9x/3H/SAJ8j9hx/3H/cf9xQ5zc1jL/cf9xj/cTWmo7tZXP9x/3H/cT3aQbMlvv9x/3H/cf9aWdamcf9x/3H/cf9CYFz5+v9x/3H/cY/0PArOP1/3H/cf9x/0JgXPn6/3H/cf9x/0xDTFvLj/cf9x/3FPhBwXvv9x/3H/cY/0BrfBpI/3H/cY/3FDrEzVO/9x/3GP9x/3H/cUjtHHEucY/3H/cf9XHdnicf9x/3H/cf9xhPMlwM2nH/cY/3H/cUbPHKMO/3GP9x/3H/QSks/W1x/3H/cf9xhDGDzefP9x/3GP9xQo5M1xtx/3GP9xQhNs3slx/3H/cY/0lyPIjc/3H/cf9xj/PQ8Bs/D+cY/3H/cf9xQqd81Yhx/3GP9x/3FFX1yqCnH/cY/3H/cVT+2wFx/3H/cf9x/07cLCI9cY/3H/cf9xS2xsSTlx/3H/cf9xS0NMS8txj/cf9x/3FJJUx9q/9x/3GP9x/3H/cf9JB0yPi/9xj/cf9x/3H/cf9x/0G9PPQscf9xj/cf9x/3H/RI5Mxxtx/3H/cf9xTo88Fwxx/3H/cY/3H/cf9xQ6xM1TuP9x/3H/cTfmYbkZnv9x/3H/cf9LJUxdq3H/cY/3H/Q45M5xv/cY/3H/PqGxs15O/3H/cf9x/0JHLPuN/3H/cf9x/0fjfJHIcf9x/3H/cf9LJUxdq3GP9x/3H/cf9E+TzAbHH/cf9x/3H/cY/3H/cf9x/3H/cUdUPIq8cf9x/3H/cUaWjKaX/3H/cY/3FG6Eyhe/9x/3H/cYQtAc0v5xj/cf9x/3FGv6ykBf9x/3H/cf9OSBw7fv9x/3H/cf9xRcpMs1v/cf9x/3H/cf9CYFz5+v9x/3H/cUnSjHLX/3H/cY/3H/T6hsFXlxj/cf9x/3FP74wBB3GP9x/3H/cUoz3GzC/3H/cY/3H/NhZRuumucf9x/3H/cf9E+TzAbHH/cf9x/3GEXKTKNbcf9x/3H/cUgHTI+L/3H/cf9x/3H/cY/3H/TENMW8v/cf9x/3H/cY/3FMYUxJ6/9x/3H/cf9x/3GEu+LEQdcf9x/3H/cf9aWdamcf9x/3H/cY/3H/ORABt+/+cf9x/3H/cTqT1LZsK4/3H/cf85ojK4Xc3/cf9xj/cf9FgyzHzf9x/3H/cf9MKhxdXv9xj/cf9xSyocTV5x/3GP9x/0ahLLXt/3GP9x/3FI7RxxLnGP9x/3H/cf9x/3FOZhwZnnGP9x/3H/TPCMUPf/cf9x/3H/MJ1RsHKucY/3H/cf9xSAdMf4tx/3GP9x/3FG6Eyhe/9x/3GP9x/1lZ2Kb/cY/3H/cUhyPHjccf9xj/cf9DwKzj9f9x/3H/cf9XHdnicf9x/3GP9x/07cLCI9cf9x/3H/cY/3FG6Eyhe/9x/3H/cY/3H/cf9x/3H/TmFMKetx/3GP9x/3H/X9HSLv9x/3GP9x/3FO+iwQXXH/cf9x/3FU/tsBcf9xj/cf9KZ5x5ho/3H/cf9x/1t31oj/cf9x/3H/cTOMYbxznnH/cf9x/3GEgHTH+Lcf9x/3H/cf9xj/Vh3b4o/3H/cf9x/3H/cf9xj/cVyz1Ez/cf9x/3GP9es9JMcf9x/3H/cUu+LFQd/3H/cf9x/16z00z/cf9x/3H/cf9x/3GEu+LEQdcf9x/3H/cf9xj/cU+tPBUs/3H/cf9x/3H/cf9xRKxMtTtx/3H/cf9xhFykyjW3H/cf9x/3GP9x/3FG6Eyhe/9x/3GP9x/3H/cf9x/3H/cUgHTI+L/3H/cf9x/3E2NFG5y65x/3H/cY/3H/cUboTKF7/3H/cY/3H/cf9xTQTsP7H/cf9x/3GP9x/1g72MRxj/cf9x/0WDLMfN/3H/cf9x/3FBshzk3nH/cY/3H/cf9xTGFMSev/cf9x/3GP9x/3H/SyVMXatx/3H/cY/3FC0Bzi/v9x/3H/cf9xRuhMoXuP9x/3H/cf820wG6LP5xj/cf9x/3H/cf9xj/cf9x/3H/cf9JcjyI3I/3H/cf9x/3H/N7jxuUcOcf9x/3GP9x/3FAoqwG1f9x/3H/cY/0kHTI+L/3H/cf9x/1pZ1qZx/3H/cf9xhJDBx/Pv9x/3H/cY/3H/cf9x/3H/RRg8znz/cf9x/3H/cUfoTIF7cf9x/3H/cf9xj/SH1ciCpx/3H/cf9xRTY8vJz/cf9x/3H/cY/3H/cf9x/3FB2zziTHH/cf9x/3Fds9JMcf9x/3H/cf9LJUxtq/9x/3H/cf9CYFz5+v9x/3H/cf9xTMy8QzT/cf9x/3H/cf9x/3GP9x/0pnnHmGj/cf9x/3H/cf9x/0T5PMBscf9x/3GP9x/3H/cUKOTOcb/3H/cf9x/3H/cf9xhA9GwBuf9x/3GP9x/0/6LCBd/3H/cf9x/3FFykyzW/9x/3H/cf9xSO0cgS7/cf9x/3H/cY/3FG6Eyhe/9x/3H/cY/3FKGqxuVf9x/3GP9x/0slTF2rcf9x/3H/cYP3LBsY0+/3H/cf9xj/cf9DwKzj9f9x/3H/cf9xj/W3fViHH/cf9xj/TCocXV7/cf9x/3GP9IzxyDDnH/cf9xj/cU3BnDPm/3H/cY/3H/cf9x/3H/cf9xSgwcXz5x/3H/cf9xhAHowPF/9x/3H/cf9xRDFsvOlx/3H/cf8xaZGwpm7/cf9x/3H/M5cBvmj+/3H/cf9x/3GP9x/3FC+TzgbP9x/3H/cf9xRcpMs1v/cf9x/3H/cU+tPBUs/3H/cf9xj/cf9x/3H/cf9x/3GP9xRuhMoXv/cf9x/3GP9x/3H/cU6PPBcMcf9x/3H/cY/3H/Q6d85Yj/cf9xj/cf9OSBwrfnH/cf9x/3FPhBwXvo/3H/cf9x/3Fad9WIcf9x/3H/cf9IzxyTDv9x/3H/cf848QG4Dv5x/3H/cf9x/0hUPJq8/3H/cf9x/0JgXPn6/3H/cf9x/08UXC66/3H/cY/3FAy8wEQ/9x/3H/cf9DPIzsN/9xj/cf9xXtHRLnH/cf9xj/XJXVav9x/3GP9Dp3zliP9x/3H/cf9xj/SOhMgXtx/3H/cf9xhG6Eyhe/9x/3H/cf9xj/cf9PjzwnDP9x/3H/cf9x/0slTG2r/3H/cf9x/3FJDBx/Po/3H/cf9xSO0cgS7/cf9x/3H/cUSsTLU7cf9x/3H/cf9xSfuscEX/cf9x/3H/cYMy8CvdD9/3GP9x/3FJkDx2/P9x/3GP9xWXfXiP9x/3GP9x/0UxbLzpcf9x/3GP9xQvk80Gxxj/cf9x/zEX0b/oLnH/cY/3H/SOhMgXtx/3H/cY/3H/SQdMj4v/cf9x/3GE3BnDPm/3H/cf9xhC0BzS/nGP9x/3H/cUzl7DGhcf9x/3GP9K+6xwRf9x/3GP9x/03MvEM0/3H/cf9xj/TL4sVB3/cf9x/3H/cVhZ2Kb/cf9x/3GP9Coqzl1XH/cf9x/3H/cYQ6xM1Tv/cf9x/3GP9CN7zshHH/cf9x/3H/ORABt+/+cY/3H/cf9xRTY8vJz/cf9x/3H/cTJsgr2TfXH/cY/3H/cUOsTNU7/3GP9x/3FN6rwxVP9x/3H/cY/0slTF2rcf9x/3H/cf9Nviw0HXH/cf9x/3E983GyDI5x/3GP9x/0OOTOcb/3GP9x/3H/NXHRvI4u/3H/cf9xhARywMjY/3H/cf9xPyACsd/9/3H/cY/3FFoSyl7XH/cY/3H/QZQc9r5x/3H/cf9xhDgyzXzf9x/3GP9x/0joTIF7cf9x/3GP9D0Bzi/o/3H/cf9x/0JHLPuN/3H/cf9xj/cf9OSBwrfnH/cf9xj/SM8cgw5x/3H/cY/3FOjzwXDHH/cf9x/3H/cf9xj/RspMs1v/cf9x/3GP9MKhxdXv9x/3H/cY/0wqHF1e/3H/cf9x/3E4EAG37/5x/3H/cf9x/3H/cYXtHRLnH/cf9x/3H/RGUsya1x/3GP9x/3H/SQdMj4v/cf9xj/cf9x/3H/cf9x/3FFykyzW/9x/3H/cf9JSZyLZv9x/3GP9x/3H/cf9x/0KirOXVcY/3H/cf9x/0mbXIZK/3H/cY/3H/cUmQPHb8/3H/cY/3H/cf9CYFz5+v9x/3H/cf9x/3H/cY/3H/cUhJnHtmcf9x/3H/cf9x/3GP9xS0NMS8tx/3H/cf9x/3GE8yXAzacf9xj/cf9CYFzp+nGP9x/3H/cUHbPOJMcf9x/3H/cf9I6EyRe/9x/3H/cf9xRZG8puRx/3H/cY/3FJuVx0av9x/3H/cf9HNjycnHH/cf9x/3FOPXwcKHH/cf9x/3GP9xU/7dAY/3H/cf9x/3H/cf9xj/cf9x/3H/RNAcwv5x/3H/cY/3FJDBx/Pv9x/3H/cY/0ZP7KsBcf9x/3GP9x/3FEJszNk4/3H/cf9x/0u5XFRqcf9x/3GP9P+iwgXf9x/3H/cf9xVP7bAXH/cf9xj/cUDbPANMj/cf9x/3E6jtG1cS5x/3H/cf9x/09WrCqV/3H/cf9x/0kHTI+L/3GP9x/3FGVDyqvP9xj/cf9x/0wqHF1e/3GP9x/3H/cUU2PKyccY/3H/cf9x/3H/cY/3H/cf9x/0T5PMBscf9x/3H/cf9xhJDBx/Pv9x/3H/cf9EjkzHG3H/cf9x/3FOVqwalXH/cf9x/3FMo5xFxv9x/3H/cf9xT8ZsE5n/cf9x/3GFhZ16Zx/3H/cY/0NlLOmtj/cf9x/3H/cf9x/3GP9x/3H/cf9x/3H/cY/3H/cf9xR88cgw5x/3H/cf9xQKKsBtX/cY/3H/cf9P6rwRVHH/cf9xj/cTtqgbWVfv9x/3H/cf9xQvk84Gz/cf9x/3GP9x/3H/cf9x/3E9sSGzTt7/cf9x/3GEyKbDdZcf9xj/cf9x/3FB2zziTHH/cf9x/3H/cUXKTLNb/3H/cf9x/0dfXJoKcf9x/3H/cf9BvTz0LHH/cf9xj/cf9x/3H/cUboTKF7j/cf9x/3FG6Eyhe/9xj/cf9xTVasOpX/cf9xj/cf9x/3FEGDy+fHH/cf9x/3H/T1asKpX/cf9x/3H/cUgHTH+LcY/3H/cf9x/3H/cT6WErFp7XGP9x/3H/cf9x/3H/cY/05hTCnrcf9x/3H/cf9DwKzj9f9xj/cf9x/0EpLP1tcf9x/3H/cYXtHRLnH/cf9x/3H/TkgcO37/cf9x/3H/cUsqHF1e/3H/cf9x/3H/cf9xj/cf9x/3H/cf9x/3GE8yXAzacf9xj/cf9x/3H/cf9K7RxhLnH/cf9x/3FMimxHWf9x/3H/cY/3H/cf9x/3FI7RyBLv9x/3H/cf9xQtAc4v7/cf9xj/cUz1XECq/3H/cf9x/3FLhZxHpnH/cf9x/3H/cY/3H/R23sqSH/cf9xj/cT74QbIHvv9x/3H/cY/z6IgbN3fv9x/3H/cf9EZSzJrXH/cf9x/3GEboTKF7/3H/cf9x/3FIB0yPi/9x/3H/cf9xQtAc4v7/cf9xj/cf9x/3H/WlnWpnH/cf9x/3H/QSks/W1x/3GP9x/3H/cVhZ2Kb/cf9x/3H/cUgHTH+LcY/3H/cf9xS74sRB1x/3GP9x/3H/cf9x/3H/cY/3H/cUfdrJIlj/cf9x/3FG6Eyhe/9xj/cf9x/05hTCnrcf9x/3H/cYPt8RsiDu/3H/cf9xj/cUPunNEW/3H/cf9x/3E2GyG55N5xj/cf9x/1cd2eJx/3H/cf9x/1pZ1qZx/3H/cf9x/0SOTMcbcf9x/3H/cY/3H/cf9x/0kHTI+L/3GP9x/3H/Sd2sgiX/cf9x/3H/cTcAkbn/bv9x/3H/cf9x/3H/cU90rBi1/3H/cf9x/3FCjkznG/9x/3H/cf9xTDisTHX/cf9x/3H/cT6WErJp7f9x/3H/cf9xSblcdGr/cf9xj/cf9xTo88Fwxx/3H/cf9x/3GP9x/3H/cf9FGDzOfP9x/3H/cf9x/3GP9CYFzp+nH/cY/3H/cUggfH34cf9x/3H/cYQ6xM1Tv/cf9x/3GP9x/3FJDBx/Pv9x/3GP9x/3H/cf9x/3H/cV7R0i7/cf9x/3H/cUoMHF8+cf9x/3H/cf9GJsy9k/9x/3H/cY/0D/jBEH/3H/cf9xj/cf9x/3FGv6ykBf9x/3H/cf9x/3GP9PjzwnDP9x/3H/cf9xMOl0sCaLj/cf9x/3FDxXzTqP9x/3GP9x/0bKTLNb/3H/cY/3H/cf9xTGFMSev/cf9x/3GP9GykyzW/9x/3H/cY/3H/cf9xQo5M5xv/cf9x/3H/SOhMgXtxj/cf9x/3H/T488Jwz/cf9x/3GP9x/3H/cf9xR1Q8irxx/3H/cf9x/3H/cY/3H/cf9x/3H/RaxMxTv/cf9x/3H/cU8ZLB5t/3GP9x/3H/NEoRvbXu/3H/cY/3H/SUmci2b/cf9x/3H/cf9x/3GP9x/3H/cU+tPBUs/3H/cf9x/3FD7pzRFo/3H/cf9x/3H/cf9xR+hMgXtx/3H/cf9x/3GEMYPN58/3H/cY/3H/OnBRto+ucY/3H/cf9x/3FI3axyJXH/cf9x/3H/Mnciv4jd/3H/cY/3H/QBm8H2T/cf9x/3H/cUk+/HwQ/3H/cf9x/0JgXPn6/3H/cf9x/3H/cYWXfXiP9x/3H/cY/03l7EGh/3H/cf9x/3H/SyVMbav/cf9x/3H/cf9xR+hMgXtx/3H/cf9x/zqyobZNXnGP9x/3H/cf9x/3H/cY/3H/cf9x/3H/cf9xj/cf9x/3FPhBwXvv9x/3GP9x/3H/cf9x/3H/cY/3H/cf9x/0uQPFb8cY/3H/cf9es9JMcf9xj/cf9x/3H/Re6csRZx/3H/cY/3H/cUODLNfNj/cf9x/3H/cf9xj/Q9Ac4v6P9x/3H/cf9LDBxfPnGP9x/3H/cf9BlBz2vnH/cY/3H/cf9J7RyBLv9xj/cf9x/0hUPIq8cY/3H/cf9xS4WcR6Zx/3H/cf9xW5XVav9x/3H/cf9x/0VajLpXcY/3H/cf9xQMvMBEP/cf9x/3H/cYMmyCvZN9cf9x/3H/cf9O3CwiPXGP9x/3H/cf9x/3H/cY/3H/cf9x/0lyPIjcj/cf9x/3H/cf9x/1g72cT/cf9xj/cUJlLNmtcY/3H/cf9x/3H/RaxMxTv/cf9x/3H/cUtDTEvLcY/3H/cf9x/0jPHJMO/3H/cf9x/3FMH3xOCP9x/3H/cf9xSLSMdLdxj/cf9x/3FPhBwXvv9x/3H/cY/3FMYUxJ6/9x/3H/cf9x/0RlLMmtcf9xj/cf9x/3H/cUzMvDM0cY/3H/cf9xQvk84Gz/cf9x/3H/cf9xj/cf9xQxg83nyP9x/3H/cf9x/3H/cY/3H/cU3BnDPm/3GP9x/3H/cf9xQzFs3OmP9x/3H/cUHbPOJMcf9x/3H/cf9BQlz72nH/cf9xj/cUKOTNcbcf9xj/cf9PBOwfsXH/cf9x/3H/T2YcKZ6P9x/3H/cUjdrHIlcf9x/3H/cf9x/3FMYUxJ64/3H/cf9x/3H/cf9xhPhBwXvv9x/3H/cf9xSO0cgS7/cf9x/3H/cf9xj/cf9x/3H/RPk8wGxx/3H/cf9x/3GP9x/3H/Qb089Cxx/3H/cf9x/znmYbcZnnH/cf9x/3GP9x/3H/cUtDTEvLcf9x/3GP9x/3FAoqwG1f9x/3H/cY/0PArOP1/3H/cf9x/3FO+iwQXXGP9x/3H/RaxMtTtxj/cf9x/3H/Vx3Z4nH/cf9x/3H/SgdMb4tx/3H/cf9x/zyeQbRhvnH/cf9x/3H/cTAOEbAC7v9x/3H/cf9xj/cf9xSSVMfav/cf9x/3GP9xQUcs641x/3H/cf9x/3H/WDvZxP9x/3H/cY/3H/cUoarG5V/3GP9x/3H/SM8ckw7/cf9x/3H/cUtDTEvLcf9xj/cf9xTT18PCj/cY/3H/cUklTH2r/3H/cf9xhIcjx43HH/cf9x/3GFuV1Gpx/3H/cf9xhJ+6xgRXH/cf9xj/cf9xSSVMfav/cf9x/3GEBgXAr6/3H/cY/3H/cU6PPBcMcf9x/3H/cf9FrEzFO/9x/3H/cf9xOcIRtj3ucY/3H/cf9xS0NMS8tx/3H/cY/3H/SyVMXatx/3H/cf9xj/Q8Cs4/X/cf9x/3H/SyVMXatxj/cf9x/3H/cf9xPthisSedcf9x/3H/cY/3H/cf9x/3H/cf9xR1Q8irxx/3H/cf9xj/cVuV1Gpx/3H/cY/3H/cf9x/0RlLMmtcf9x/3H/cYT4QcF77/cf9x/3H/R6Esle1x/3H/cf9x/3GP9x/3H/cf9x/3H/cY/3H/cU76LBBdcf9x/3H/cY/0VajLpXcf9x/3H/cf9xhYWdemcf9x/3GP9xSHI8eNxx/3H/cY/3E46zG4FM7/cY/3H/cf9xRIMst81x/3H/cf9x/3GP9x/3H/cUn7rHBF/3H/cf9x/3H/SQdMj4uP9x/3H/cf9OYUwp63H/cf9xj/cVY72sT/cY/3H/cf9E+TzAbHH/cf9x/3H/cf9xj/cTTTAbws/v9x/3H/cY/3H/cf9x/3H/RRg8znz/cf9x/3H/cY/0joTIF7cf9x/3H/cYRcpMo1tx/3H/cf9xhFykyjW3H/cf9x/3GP9xWXfXiP9xj/cf9x/0joTIF7cf9xj/cf9x/3H/T/osIF3/cf9x/3GP9xWFnXpnGP9x/3H/cf9LJUxdq3H/cY/3H/cf9PVqwalXH/cY/3H/cf9x/0slTF2rcf9xj/cf9x/3H/cf9x/3Fe0dIu/3H/cf9x/0T5PMBscf9x/3H/cU90rBi1/3H/cf9x/3EzpZG8Wm5x/3H/cf9x/3FPrTwVLP9xj/cf9x/3H/SQdMj4v/cY/3H/cf9x/0T5PMBscf9x/3H/cf9xj/MUBxsM+O/3H/cf9x/3H/T1asKpX/cf9x/3H/cU8JvA9kcf9xj/cf9x/0ehLJXtcf9x/3H/cf9xRr+spAX/cf9x/3GP9xTmYcGZ5x/3H/cf9xRIMst81x/3H/cY/3H/cf9x/3H/cf9xhFNjysnHH/cf9xj/cUOsTNU7/3H/cY/3H/cf9x/zNsgr6Tff9x/3GP9x/09/zBgDcf9x/3H/cYRn1cqCr/cf9x/3H/cf9xj/cf9x/3FYWdim/3H/cf9x/3FPGSwebf9x/3GP9x/3FWO9rEj/cf9x/3H/W3fWiP9x/3H/cf9x/3GP9bd9WIcf9x/3GP9x/3H/cf9x/3H/cY/3H/cUkMHH8+/3GP9x/3H/Rl9cugr/cf9xj/cUxhTEnr/3H/cf9x/3H/cY/05hTCnrcf9x/3H/cf9x/3FBYFzp+nH/cf9xj/cUDbPANMj/cf9x/3H/cf838QG6Dv6P9x/3H/cf9x/0joTJF7/3H/cf9x/3H/RI5Mxxtx/3H/cf9xSWeceYb/cf9x/3GP9xS9dcQopx/3H/cf9x/3E8DSK08t3/cY/3H/cUsqHE1ecf9xj/cf9xRaEspe1xj/cf9x/05IHCt+cf9xj/cf9xPURSs7utj/cf9x/3H/cf9x/0UYPM58/3H/cf9xj/cf9x/3H/cf9x/3GEu+LEQdcf9x/3H/cVc72MRx/3H/cf9xj/PtpBsyW+/3H/cf9xj/QqKs5dVx/3H/cf9x/3FC0Bzi/v9xj/cf9x/3H/SyVMXatx/3GP9x/3H/cf9x/3GP9MQ0xby/9x/3H/cf9x/zH9obASXv9x/3H/cf9xj/cUhyPHjccf9x/3GP9x/3H/cf9x/3H/cY/3FJJUx9q/9x/3H/cf9xj/cUXKTKNbcf9x/3GP9PZhwpnv9x/3H/cf9xT53MBiNxj/cf9x/3FZd9eIj/cf9x/3H/cf9xg35IK5G33/cY/3H/cf9IloyGl3H/cf9x/3H/cUkV3H6i/3H/cf9x/3FFykyzW/9x/3H/cf9xj/cf9OSBwrfnH/cf9x/3GDXhkbsebv9x/3H/cY/0BrfBpI/3H/cf9xj/cf9x/0aRvLbk/3H/cf9x/3FM9VxAqv9xj/cf9x/0/6LCBd/3H/cf9x/3GP9x/3H/cf9x/3GP9xPF/htKAe/3H/cf9xj/TCocXV7/cf9x/3GP9LDBxfPnH/cf9x/3GP9x/3H/cf9MQ0xby/9x/3GP9x/3H/cf9JB0yPi/9xj/cf9x/3H/SQdMj4v/cY/3H/cf9x/3FJJUx9q/9xj/cf9x/3H/TENMW8v/cf9xj/cf9FrEy1O3H/cY/3H/cUJVvNqkcf9x/3H/cf9xRaEste3/cf9xj/cULQHOL+/3H/cf9x/3H/cf9PjzwnDP9xj/cf9x/3H/cf9x/3GP9x/3H/RPk8wGxx/3H/cf9x/3FOFFweunH/cf9xj/cf9x/0T5PMBscf9x/3H/cf9x/3GP9x/3H/TmFMKetx/3H/cf9xhLQ0xLy3H/cf9x/3H/cf9xj/cf9xS74sRB1x/3H/cY/3H/cf9x/3H/cf9xhPxmwDmXH/cY/3H/cf9x/3H/TkgcK35xj/cf9x/3H/cf9x/3GP9WHdvij/cf9x/3H/Se0cgS6P9x/3H/cf9x/3H/cUolTF2rcf9x/3H/cf9x/3GP9x/3H/cf9xR1Q8irxx/3H/cf9x/3FIB0yPi/9x/3H/cf9xRn1cqCr/cY/3H/cf9x/0TQHML+cf9x/3GP9x/0/6LCBd/3H/cf9x/3GEm5XHRq/3H/cf9x/3FCjkznG/9x/3H/cf9x/0rtHGEucf9x/3H/cf88nkG0Yb5x/3H/cf9xhH3aySJf9x/3GP9x/0kHTI+L/3H/cf9xj/TfVcQKqP9x/3H/cf9x/3H/cY/3H/cUhyPHjccf9xj/cf9x/0r7rHBFj/cf9x/3H/OnBRt4+u/3H/cf9x/3E+feGygh7/cf9x/3H/cUklTH2r/3GP9x/3H/cUjtHIEu/3H/cf9x/3FC0Bzi/v9x/3H/cYQ6xM1Tv/cf9x/3GP9DwKzj9f9x/3H/cf9x/3FFykyzW/9x/3H/cf9xj/cf9x/3H/cf9EZSzJrXH/cf9xj/cVl314j/cf9xj/cf9GNjy8nP9xj/cf9x/3H/cf9x/3GE+tPAUscY/3H/cf9x/0KirOXVcf9xj/cf9x/3H/MnkBvob+cf9x/3H/cf9xNmRTuZuscf9x/3GP9xTB98Pghx/3GP9x/3E8DSK08t3/cf9x/3H/cYSAdMf4tx/3H/cf9x/3FH6EyBe3H/cf9x/3H/cY/3H/cf9LJUxdq3H/cf9xj/cf9x/3FPhBwXvv9x/3GP9x/3H/SwwcXz5x/3GP9x/3H/QrIc9N7/cf9x/3GP9x/3H/Se0cgS7/cY/3H/cf9x/3H/cY/3H/cf9x/3H/cf9xj/cU76LBBdcf9x/3H/cf9PjzwnDP9x/3GP9x/3H/cf9MQ0xby/9x/3GP9x/3H/cf9x/3GExhTDnrcY/3H/cf9x/0joTIF7cY/3H/cf9xSAdMf4tx/3GP9x/3FMYUxJ6/9x/3H/cf9xj/cf9xQo5M1xtxj/cf9x/3E07LG7E05x/3GP9x/3H/SM8ckw7/cf9x/3H/cf9x/0+obCV5/3H/cf9xj/cf9x/3H/cUU2PLyc/3H/cf9x/3H/cY/3H/cf9LJUxdq3H/cf9xj/cf9cldVq/3GP9x/3H/TVHcSuL/cf9x/3GECyHAXej/cf9x/3H/QSks/W1x/3H/cY/zLygb8Nfv9xj/cf9x/3E4ojK3Xc1xj/cf9x/0kgfI34/3H/cf9x/3FJuVx0ao/3H/cf9xS0NMS8tx/3H/cY/zEnQbDovv9x/3H/cf9xOGDhuJ8e/3H/cY/3H/Q/k84GyP9x/3H/cf9xSyocTV5xj/cf9x/3H/TtwsIj1x/3GP9x/3FMSBxLfv9x/3GP9x/3FbldRqcf9xj/cf9x/3FZd9eIj/cf9x/3H/TENMW8v/cf9xj/cf9IVDyKvHH/cY/3H/cUrH7GOB/3H/cf9xj/SoDMd/P/cf9x/3GP9x/0xDTFvL/3H/cf9x/3GP9xTmYcGZ5x/3H/cf9x/3GFuV1Gpx/3H/cY/3FNqGw1ef9xj/cf9x/0WsTLU7cY/3H/cf9xOEexuLhO/3H/cf9xj/QISsGLX/cf9x/3H/cYTcGcM+b/cf9x/3GP80tQG9Sv7/cf9x/3GP87H9e14Chx/3H/cf9xj/cf8xeQGwlv7/cY/3H/cf9BKSz9bXH/cf9x/3FCjkznG/9x/3H/cY/1yV1Wr/cf9x/3GP9BlBz2vnH/cf9x/3H/T6hsJXn/cf9x/3GP9x/3H/cf9x/3H/cY/3H/TL4sVB3/cf9x/3GP9x/3H/cf9x/3FC+TzgbP9x/3H/cY/3H/cf9x/3H/cf9aWdamcf9x/3GP9x/3H/SbSMhLf/cf9x/3H/cf9xj/cf9x/3H/cf87E/G27A7/cf9x/3H/RI5Mxxtx/3H/cf9xj/RspMs1v/cf9x/3GP8/8ZKxDm1x/3H/cf9xj/cf9BvTz0LHH/cf9x/3H/cUL5POBs/3H/cf9xg1NFG7y67/cY/3H/cf9xOAVhuPqej/cf9x/3H/TNdcUor/cf9x/3GP9NOKxMdf9x/3H/cY/3H/cf9xSSVMfav/cf9xj/cUboTKF7/3H/cf9xhDrEzVO/9x/3H/cY/3H/cUklTH2r/3H/cf9xg1JOG62x5xj/cf9x/3FDrEzVO4/3H/cf9x/3H/cUtDTEvLcY/3H/cf9xSSVMfav/cf9xj/cf9x/3H/cf9xj/cUWhLKXtcf9xj/cf9x/3FG6Eyhe/9xj/cf9x/3H/SyVMXatx/3GP9x/3H/OpeSt2htj/cf9x/3H/cUYrnK1G/3H/cf9xj/cf9xP0kisbbd/3H/cf9x/3EzzrG8MU5x/3H/cf9xN/8SuADtcf9x/3H/cf9xSfuscEX/cf9x/3GP9x/0dEzKuz/3GP9x/3H/cTGXAb9o/o/3H/cf9x/1t31oj/cf9x/3H/cTO1Ab1K/v9x/3H/cf9x/0SOTMcbcf9x/3H/cf9xj/cf9GX1y6Cv9x/3GP9x/0EpLP1tcf9x/3H/cf9FGDzOfP9x/3H/cf9xj/cUgHTH+Lcf9x/3H/cY/0WsTLU7cf9x/3GP9x/09WrBqVcf9x/3GP9x/0D/jBEH/3H/cY/3H/XJXVav9x/3GP9x/3H/cf9K7RxhLnH/cf9x/3H/XrPTTP9x/3H/cf9x/3H/cTbvoroQXf9x/3GP9x/zS1Ab1K/v9x/3GP9x/0joTIF7cf9x/3GP9x/0slTF2rcf9x/3H/cY/3H/cf9xS0NMS8tx/3H/cY/3H/Qh6M7hdx/3H/cf9xhcs9RM/3H/cf9xj/cUklTH2r/3H/cf9x/08UXC66/3H/cY/3H/cUtDTEvLcf9x/3H/cYQX7c+BL/cf9xj/cf876VK1Fq1x/3H/cf9x/044rCx1cf9x/3H/cf9xj/cf9LJUxdq3H/cf9x/3GP9CYFzp+nH/cY/3H/cf9xQds84kxx/3H/cf9x/0ndrIIl/3H/cf9xj/cT95JLCG23GP9x/3H/QUJc+9px/3H/cf9x/3GEboTKF7/3H/cf9x/3GP9x/3H/SQdMj4v/cf9xj/cf9I6EyBe3H/cf9xj/cf9J3axyJXGP9x/3H/cf81odO8Xiz/cf9x/3GP86whG3Pe7/cf9x/3H/cf9xTo88Fwxx/3GP9x/3H/RPk8wGxx/3H/cf9x/3H/cY/3H/cf9xVR3b4v9x/3H/cf9xhI7RxxLnH/cf9x/3GEPunNEW/3H/cf9x/3FOjzwXDHH/cf9xj/cf9x/3H/cf9x/3GFhZ16Zx/3GP9x/3FLKhxNXnH/cf9xj/cf9x/3H/cf9x/0T5PMBscf9x/3GP9es9JMcf9x/3H/cYRr+slAVx/3GP9x/3FXO9jEcf9x/3H/cf9FMWzM6f9x/3H/cf9x/3H/cY/3H/cVyz1Ez/cf9xj/cf9xRIMst81x/3H/cf9x/07cLCI9cY/3H/cf9x/09WrBqVcY/3H/cf9xNOyxuxNOcf9xj/cf9x/0ntHIEu/3GP9x/3H/QGt8GkiP9x/3H/cf9x/0+PPCcM/3H/cY/3H/QmBc6fpxj/cf9x/3H/T1asGpVxj/cf9x/3H/SQdMj4v/cY/3H/cf9xTzJcHNr/cf9x/3H/cV7R0i7/cf9x/3H/cUaWjKaX/3H/cY/3H/TvVcIKpx/3H/cf9xW5XVav9x/3H/cf9xSN2sciVx/3H/cf9x/zbDkbo8bnH/cf9x/3GP9LJUxdq3H/cf9x/3H/cUQYPL58cf9x/3H/cY/0h9XIgqcf9x/3H/cY/3FG6Eyhe/9x/3H/cY/3FJDBx/Pv9x/3H/cY/3FJ0oxy1/9x/3H/cf9DE2zuyY/3H/cf9x/3FEGDy+fHH/cf9x/3H/MpIxvm3Ocf9x/3H/cf9xNMORvDxu/3H/cf9x/3GP8zQ2K+vJ3/cf9x/3GP9xTGFMSev/cf9x/3H/cf9xj/cf9x/3H/cf9HNjycnHH/cf9x/3H/cY/16z0kxx/3H/cf9xj/NYFBvH6+j/cf9x/3H/cf9xj/cUsqHE1ecf9x/3H/cY/zVfBLug+3H/cY/3H/cf9x/3H/cY/3H/RjY8vJz/cf9xj/cf9xSAdMf4tx/3H/cY/3H/cf9JB0yPi/9x/3GP9x/3H/cUklTH2r/3H/cY/3H/cUgHTH+Lcf9x/3GP9x/3H/NLUBvUr+/3GP9x/3H/cTw/A7PA/HH/cf9x/3H/cYMSwRv9Pu/3H/cf9x/3GP9xRuhMoXv/cf9x/3GP9x/z5GMbO5zv9xj/cf9x/0KyHPTe/3H/cf9x/3E61wS1KPtx/3H/cf9xj/cf9x/3H/Qts88kz/cf9x/3H/cY/3H/cUgHTH+Lcf9x/3GP9x/3H/cUMYPN58j/cf9x/3H/cf9xj/cf9x/3FCjkznG/9x/3H/cf9x/0xDTFvL/3GP9x/3H/cUkMHH8+/3GP9x/3H/TkgcK35x/3GP9x/3E49PG3Cw5xj/cf9x/3FPdKwItXH/cY/3H/Q+nM4WP/cf9x/3H/cf9xj/cf9x/3H/SXI8iNz/cY/3H/cf9x/3H/cY/3H/cf9LJUxdq3H/cf9xj/cUboTKF7/3H/cf9xj/cf9x/3H/cf9MQ0xby/9xj/cf9x/3H/SOhMgXtxj/cf9x/3Fcs9RM/3GP9x/3H/cUAejA8X/3GP9x/3H/cf9PVqwalXGP9x/3H/cf9x/3H/PngSs4ft/3H/cf9x/3H/cUSsTLU7cf9x/3H/cf9E0BzC/nH/cY/3H/cf9BlBz2vnH/cf9xj/cf9x/3H/cf9xT608FSz/cf9xj/cf9x/3H/cf9xSyocXV7/cf9x/3H/cf9es9NM/3H/cf9x/3H/cUUNnK8mcf9xj/cf9x/0OOTOcbj/cf9x/3H/cf9MQ0xby/9xj/cf9x/3H/MRfRsPgu/3H/cf9x/3FPrTwVLP9x/3H/cY/0OOTOcb/3H/cY/3H/SmeceYb/cY/3H/cf9x/3H/cY/3H/cf9xQ6xM1TuP9x/3H/cf9xSAdMf4txj/cf9x/3FGK5ytRv9x/3H/cf9xj/cf9x/3H/cUYrnK1G/3H/cf9xj/Vf7bAXGP9x/3H/cf9XHdnicf9x/3H/cf9xj/cf9x/3H/cf9xj/T488Fwxxj/cf9x/3H/cf9xj/cf9x/3E428G4JD7/cf9x/3H/cYTDisPHVx/3H/cf9xj/cU0UXD66j/cf9x/3H/cUz1XECq/3H/cf9xj/cUklTH2r/3H/cf9x/3GP9OYUwp63H/cf9x/3H/cVhZ2Kb/cf9x/3H/cYOkyBtbN+cf9x/3H/cf9xhD7pzRFv9x/3H/cf9x/3H/cUFHLOuNcf9xj/cf9bd9WIcY/3H/cf9x/3FFykyzW/9x/3H/cf9x/3FISZx7ZnH/cf9xj/cf9xPOMCtBz9/3H/cf9xj/cf9GykyzW/9x/3GP9x/3H/cU+2/ASQcf9x/3H/cf86iQK2dv1x/3H/cf9xhOZhwZnnH/cf9x/3H/cU49fBwocf9x/3H/cY/3H/TENMW8v/cf9x/3H/cY/3FZd9eI/3H/cY/3H/cf9x/zdLI7q03P9x/3H/cY/1Yd2+KP9x/3H/cf9xSAdMf4txj/cf9x/zOXAb1o/nGP9x/3H/cf9x/3H/Qb089Cxx/3GP9x/3H/TENMW8v/cf9x/3GP9x/3H/cf9OYUwp63H/cf9xj/cf9x/3H/cf9xRiucrUb/cf9xj/cf9Hv6ykBY/3H/cf9x/3FIIHx9+HH/cf9xj/cUklTH2r/3H/cf9x/3GP9xTDisPHVx/3H/cY/3H/cf9x/3H/cf9xhO+iwQXXH/cf9x/3H/cf9xj/cf9x/3H/cf9x/3GP9x/0/6LCBd/3H/cf9x/3GP9es9JMcf9x/3H/cY/3H/cf9GykyzW/9xj/cf9x/3H/cf9xhPrTwFLHH/cY/3H/cf9x/3H/cY/0KJfOdocf9x/3H/cYSQwcfz7/cf9x/3GP9K+6xwRf9x/3GP9x/3FP74wBB3H/cf9xj/cTFFQb+6vv9x/3H/cf9xj/TENMW8v/cf9x/3H/cf9xTuq8EVRx/3H/cf9x/0GUHPa+cY/3H/cf9xWFnYpv9x/3H/cf9x/0/6LCBd/3GP9x/3H/TIWcR6Zxj/cf9x/3H/RaxMxTv/cf9x/3H/cT9LAbC0/nH/cf9x/3GP9es9JMcf9x/3H/cY/0OnfOWI/3H/cf9x/3FH6EyBe3H/cf9x/3H/cY/1Yd2+KP9x/3H/cf9x/0lJnItm/3H/cf9xj/cUMIzM9zcY/3H/cf9x/0RlLMmtcf9x/3H/cYXLPUTP9x/3H/cf9xhNwZwz5v9x/3H/cY/3H/cVyz1Ez/cf9xj/cf9xSHI8eNxx/3GP9x/3H/cf9x/3H/cY/3FDGDzefP9xj/cf9x/3FAN7wNhP9x/3H/cY/3H/cf9xSansZWFx/3GP9x/3H/cf9xQvk84Gz/cf9x/3H/cY/3H/cf9xSSVMfav/cf9xj/cf9x/3H/cUxhTEnr/3H/cY/3H/cf9Mx+xDgXH/cf9x/3GP9xQNs8A0yP9x/3H/cf9x/3H/cY/3H/cf9x/3H/cY/0uQPFb8cf9x/3H/cf9xXtHSLv9x/3H/cf9xj/QNZsE5n/cf9xj/cf8wdDGwm85x/3H/cY/3H/SoDMd/P/cY/3H/cf9xRTY8rJxxj/cf9x/3H/X9HSLo/3H/cf9x/3H/cUu+LEQdcY/3H/cf9x/3H/cY/3H/cf9x/3H/SXI8iNyP9x/3H/cf9x/3GP9x/3H/cf9x/3H/cUL5POBs/3H/cY/3H/cf9x/3H/Q8Cs4/X/cY/3H/cf9x/3H/cUklTH2rj/cf9x/3H/cUXKTLNb/3H/cf9x/3H/TBqsXlX/cf9x/3H/cf9bd9aI/3H/cf9x/3GExIHEt+/3H/cf9x/3GDIqMr3VzXH/cf9xj/cf9I6EyBe3H/cf9xj/cf9xQGBcCvqP9x/3H/cf9xPZ9TsmCscf9xj/cf9xW5XUanGP9x/3H/cf9xVR3b4v9x/3H/cf9xhDgyzXzf9xj/cf9x/0GUHPa+cf9x/3H/cY/3FBshzk3nH/cf9x/3H/cY/3H/cf9xTVasOpX/cY/3H/cf9x/1yV1WqP9x/3H/cf9xQds84kxx/3H/cf9xj/TtwsIj1x/3H/cf9x/3GP9x/zbTAbos/nH/cf9xj/cf9x/3FB2zziTHH/cf9x/3H/cUKOTOcb/3H/cf9xj/Q/k84Gz/cf9xj/cVl314j/cY/3H/cf9x/0Y2PLycj/cf9x/3H/cf9xj/cf9x/3H/SyVMXatx/3GP9x/3H/cULQHOL+/3H/cf9x/3FLKhxdXv9x/3H/cf9xj/cf9x/3H/cf9xVzvYxHH/cf9x/3GP9BKSz9bXH/cf9x/3H/cUtsbEk5cf9x/3GP9x/0/6LCBd/3H/cf9x/3GE+tPAUscY/3H/cf9x/3H/cUXKTLNb/3H/cf9x/3FIB0yPi/9x/3H/cf9x/3H/cY/3H/cf9FrEy1O3GP9x/3H/cf9MQ0xby/9x/3GP9x/3H/cf9xSSVMfav/cY/3H/cf9xSO0ccS5xj/cf9x/3H/cf9xj/cf9x/3H/cf9OYUwp63H/cY/3H/cf9x/0+PPCcM/3H/cf9xj/cf9x/3H/cf9x/3GP9x/3H/S5A8Vvxx/3GP9x/3H/cf9x/3H/SAJ8j9hxj/cf9x/1cd2eJx/3H/cf9x/3GP9P+iwgXf9x/3H/cf9OSBwrfnGP9x/3H/cf9FrEzFO/9x/3H/cf9x/05hTCnrcf9xj/cf9x/1/R0i7/cf9xj/cf9xQB6MDxf/cf9xj/cf9xM2NBvJy+cf9x/3H/cf9xRSbMrZNx/3GP9x/3H/SOhMgXtx/3GP9x/3H/Qkcs+43/cf9x/3H/cf9I2NyCcnH/cf9x/3GEw4rDx1cf9x/3H/cY/3H/O2WxtppO/3H/cf9x/3H/cUHbPOJMcf9xj/cf9x/3H/cf9x/0G9PPQscf9xj/cf9x/3H/cf9x/3GP9C2zziTHGP9x/3H/cf9x/3H/cY/3H/cUhyPHjccf9xj/cf9x/3H/cf9xTGFMSev/cY/3H/cf9x/3H/cV2z0kxx/3H/cf9x/0pyPGjccf9x/3H/cf9x/3Fds9JMcf9x/3H/cf9xj/cU8ZLB5t/3H/cf9x/3H/XrPTTP9x/3H/cf9x/3GFuV1Gpx/3H/cf9xhLKhxNXnH/cf9x/3GP9f0dIu/3H/cf9x/3GP9x/3FEgyy3zXH/cf9x/3H/cf9xj/SyVMXatx/3H/cf9x/3GP9I6EyBe3H/cf9x/3GP9x/3H/cUL5POBs/3H/cf9x/3H/cY/3H/cf9JB0yPi/9x/3GP9x/3FJJUx9q/9x/3H/cY/0C9PBUsj/cf9x/3H/cf9x/3FLQ0xby/9x/3H/cf9x/3FMYUxJ6/9xj/cf9x/3H/cf9x/3GP9xSZA8dvz/cf9x/3GP9x/3H/cf9x/3H/cYRlQ8qrz/cf9x/3GP9x/3H/cf9x/3H/cY/3FGVDyqvP9x/3GP9x/3H/cf9x/3H/cY/0P5POBs/3GP9x/3H/cf9x/3H/cY/0P5POBs/3GP9x/3H/cf9x/3H/cU6PPBcMcY/3H/cf9x/3H/cf9xhNjzw3DI/3H/cf9x/3H/cf9xj/cUL5PNBscY/3H/cf9x/3H/cf9xj/cf9x/3H/SXI8iNyP9x/3H/cf9x/3H/cY/3H/cUXKTKNbcf9xj/cf9xSlz8ajD/cf9x/3H/cYQo5M1xtx/3H/cY/3H/cf9xWXfXiI/3H/cf9x/3H/cf9xQbIc9N7/cf9x/3H/cf9xSgwcXz5x/3H/cf9x/3H/RI5Mxxtx/3H/cf9xj/SQdMj4v/cf9x/3H/cY/3FU/tsBcf9x/3H/cf9x/3GE5mHBmecf9x/3H/cf9xSgwcXz5x/3H/cf9x/3FCZSzprf9x/3GP9x/0warE5Vcf9xj/cf9xQGBcCvqP9x/3H/cf9x/3FErEy1O3H/cf9x/3GP9x/3H/cf9x/3FEGDy+fHH/cf9x/3GP9x/3H/cf9x/3FJkDx2/I/3H/cf9x/3H/cY/3H/cf9x/3H/TmFMKetx/3GP9x/3H/cf9x/3H/cYT608BSxxj/cf9x/3H/cUSsTLU7cf9x/3H/cf9x/0slTG2r/3H/cf9x/3H/cTIz8r3MDXH/cf9x/3H/cU1IHCt+cf9x/3H/cUjtHIEu/3H/cf9x/3H/Tb4sNB1x/3H/cf9x/3H/XrPTTP9x/3H/cf9x/3GP9BKSz9bXH/cf9x/3H/cf9xW5XVav9x/3H/cf9xj/QSks/W1x/3H/cf9x/3FIB0yPi/9x/3H/cf9x/3FFoSy17f9x/3H/cf9xhVHdricY/3H/cf9x/3H/cf9xT608FSz/cY/3H/cf9x/3H/cf9xj/cf9x/3FFNjy8nP9x/3H/cf9x/3H/cY/3FFNjysnHH/cY/3H/cf9P6rwRVHH/cf9xj/cf9xQ1qM2lf/cf9x/3GP9xWFnXpnH/cY/3H/cf9O3CwiPXH/cf9xj/cU/GbAOZcf9xj/cf9x/09WrBqVcf9xj/cf9xTzJcHNr/cf9x/3H/cTEcob/jXv9x/3H/cf9x/3GP9x/3H/cf9x/3H/T2YcKZ6P9x/3H/cf9x/3GP9x/3H/cf9x/3H/cYSHI8eNxx/3H/cf9xj/cf9x/3H/cf9JcjyI3I/3H/cf9x/3H/cY/3H/cf9x/3H/cf9PjzwnDP9xj/cf9x/3H/cf9x/3FLhZxHpnH/cf9xj/cf9x/z+vwrFQPXH/cf9x/3GE+EHBe+/3H/cf9x/3FbldVq/3H/cf9x/3FFykyzW/9x/3H/cf9x/zX1crsKjXGP9x/3H/cf9JSZyLZv9x/3H/cf9xhJkDx2/P9x/3H/cf9xW5XVav9x/3H/cf9xS4WcR6Zx/3H/cY/3FPdKwItXH/cf9x/3GP9x/3H/cUXKTKNbcY/3H/cf9xXtHRLnH/cY/3H/cUMYPN58j/cf9x/3H/RRg8znz/cf9x/3H/cf9xj/T+q8EVRx/3H/cf9x/3GP9x/3H/cf9x/3H/RI5Mxxtx/3H/cf9xhIcjx43HH/cf9x/3GP9Ji+x3QXH/cf9x/3GP9OYUwp63H/cf9x/3H/cf9xj/cUDbPANMj/cf9x/3H/cf9x/3GP9AvTwVLI/3H/cf9x/3H/cf9xj/cU6PPBcMcf9x/3H/cf9x/3GP9x/3H/cf9x/3H/cY/0y+LFQd/3H/cf9x/3GP9xXtHRLnH/cf9x/3GP9xS74sRB1x/3H/cf9xj/cf9x/3H/Qts88kz/cf9x/3H/cY/3H/cf9x/0ehLJXtcf9x/3H/cf9xhZd9eI/3H/cf9xj/cUXKTKNbcf9x/3GP9x/0D/jBEH/3H/cY/3H/XrPSTHH/cf9xj/cf9x/0jPHIMOcY/3H/cf9x/3H/cY/3H/cVl314j/cY/3H/cf9x/0LbPPJM/3H/cf9x/3GEsqHE1ecf9x/3H/cf9xj/cf9x/3Fad9WIcf9x/3H/cf9x/3GP9x/3FLQ0xLy3H/cf9x/3GE8yXAzacf9xj/cf9x/0JgXPn6/3H/cf9x/3H/SQdMj4uP9x/3H/cf9x/3FOVqwalXH/cf9x/3H/RaxMxTv/cf9x/3H/cVuV1Wr/cf9x/3H/cf9KB0xvi3H/cf9x/3H/cUoMHF8+cf9x/3H/cf9xXbPSTHH/cf9x/3FIcjyI3P9x/3H/cf9x/3GEtDTEvLcf9x/3H/cf9x/3GEboTKF7/3H/cf9x/3GP9x/3H/cUU2PLyc/3H/cf9x/3H/cf9xj/cf9x/3H/cU+EHBe+/3H/cY/3H/cf9xVzvYxHH/cf9x/3H/UOHQLnH/cf9x/3H/cUFgXOn6cf9x/3H/cYRs8cow7/cf9xj/cf9xRTY8rJxx/3GP9x/3H/cf9x/3GP9x/3H/cf9x/3H/cY/3H/cf9x/3H/cf9xj/SwwcXz5x/3H/cY/3H/cf9x/3H/cf9xj/cf9x/3H/cf9x/3GP9P+iwgXf9x/3H/cf9x/3GP9x/3H/cf9x/3H/cY/0UYPL58cf9xj/cf9x/3H/cf9x/3FEGDy+fHH/cf9xj/cf9PjzwnDP9x/3H/cf9x/zT3Ub0Irv9xj/cf9x/3H/cf9xODdCt8i9cY/3H/cf9xQbIc5N5x/3H/cY/3H/RspMs1v/cf9xj/cf9bd9WIcf9xj/cf9x/0y+LFQd/3H/cY/3H/Vh3b4o/3H/cf9x/0vSjFLXcf9x/3H/cY/3H/cf9x/0h9XIgqcf9xj/cf9x/3H/cTjJc7g2jI/3H/cf9x/3H/cf9xj/cf9xQds84kxx/3H/cf9x/3H/cYS0NMS8tx/3H/cf9x/3H/cY/3FC+TzQbHGP9x/3H/cf9x/3H/cY/3H/SFQ8irxx/3GP9x/3H/cf9x/3H/cY/3H/cf9x/3H/Qkcs+43/cf9xj/cf9x/3H/cf9x/3GP9xRTY8rJxx/3GP9x/3H/cf9x/3H/cY/3H/cf9x/3H/cf9xj/cf9x/3FI7RyBLv9x/3H/cf9x/16z00z/cf9x/3H/cf9x/3GP9x/3H/cf9P+iwgXf9x/3GP9x/3FWO9rEj/cf9x/3H/cf9PZhwpno/3H/cf9x/0GUHPa+cf9x/3GP9x/0wz3EzCcf9x/3GP9x/1yV1Wr/cf9xj/cf9xS74sRB1x/3H/cY/3H/cf9DwKzj9f9x/3H/cY/3H/cf9x/3H/cf9xj/cf9LJUxdq3H/cf9x/3GP9xSHI8eNxx/3H/cY/3H/X9HSLv9x/3H/cY/3H/NtMBuiz+cf9x/3GP9x/0G9PPQscf9x/3H/cf9xOgoxtvXO/3H/cf9x/3GP9V/twB/3H/cf9x/3H/cf9xj/cf9x/3FYWdim/3H/cf9x/3H/cf9xQmUs6a3/cY/3H/cf9x/3H/cf9xj/cf9x/3H/cf9x/3GEED/P/A/3H/cY/3H/cf9MXPxKMHH/cf9x/3GP9Coqzl1XH/cf9x/3H/Qol892j/cf9x/3H/cY/0slTF2rcf9x/3H/cf9xTDisTHX/cf9x/3H/cYNOyxuxNOcf9x/3H/cf9xQhNs7sn/cf9x/3H/cUzMvEM0/3H/cf9x/3H/RRg8znz/cf9x/3GP9x/3H/cUklTH2r/3H/cY/3H/cU6PPBcMcf9x/3H/cf9xQWBc6fpx/3H/cY/3H/SQdMj4v/cf9x/3GP9x/0+PPCcM/3H/cf9x/3H/cU8yXBza/3H/cY/3H/cf9x/3H/cf9xhLvixEHXH/cf9x/3H/cY/3H/TmFMKetx/3H/cf9x/3GEboTKF7/3H/cf9x/3GP9x/3FDGDzefI/3H/cf9x/3H/cf9xj/cU+tPBUs/3H/cf9x/3H/cf9xhMYUxJ6/9x/3H/cf9x/3H/cY/0+PPCcM/3H/cf9x/3H/cf9xj/cf9x/3FCZSzprf9x/3H/cf9xj/SZtchkr/cf9x/3H/cf9xj/cf9x/3H/cUjtHIEu/3H/cf9x/3H/cY/3H/cf9x/3H/cf9IVDyavP9x/3H/cf9xj/cf9x/3H/cf9x/3GP9x/3H/cf9HoSyV7XH/cf9x/3H/cY/3H/cf9x/3H/cf9xj/cf9x/3FJJUx9q/9x/3GP9x/0JHLPuN/3H/cf9x/3H/cY/3H/cf9x/3H/cf9xj/cf9x/0RlLMmtcf9x/3H/cf9Q4dAucf9x/3H/cf9x/3GP9x/0slTF2rcf9x/3H/cY/3H/SyVMXatx/3H/cf9xj/cf9x/0+PPCcM/3H/cf9x/3GP9x/3FMYUxJ6/9x/3H/cf9xj/cf9x/3FFykyjW3GP9x/3H/cVyz1Ez/cY/3H/cf9x/0AZvB9k/3H/cY/3H/PngSsoftcf9x/3H/cY/3EweQG/hv5x/3GP9x/3H/cUL5POBs/3H/cf9x/3H/SOhMkXv/cf9x/3H/cf9xhPMlwM2nH/cY/3H/cUtDTEvLcf9x/3H/cY/3H/cf9x/3FLKhxdXv9x/3H/cf9xTmYcGZ5x/3GP9x/3H/cf9xRaEste3/cf9x/3H/cYVR3a4nH/cY/3H/cf9x/3H/cY/3H/cf9x/0y+LFQd/3H/cY/3H/cUVfXKoKcf9xj/cf9x/3FG6Eyhe/9xj/cf9x/3H/cf9xS0NMS8txj/cf9x/3H/cf9LJUxdq3GP9x/3H/cf9xSSVMfav/cY/3H/cf9xPo1RsnKu/3H/cY/3H/cU09fDwo/3GP9x/3H/TCocXV7/cY/3H/cf9xSAdMf4tx/3GP9x/0joTIF7cf9x/3GP9xPJFCtG69/3H/cf9x/3FEgyy3zXH/cf9x/3GP9K+6xwRf9x/3GP9x/3FKGqxuVf9xj/cf9x/3H/cf9x/3FBRyzrjXH/cY/3H/cf9bd9aI/3H/cf9x/3H/cUyjnEXG/3H/cf9x/3GEw4rDx1cf9x/3H/cY/3H/cf9x/3H/cf9xSpA8Vvxx/3H/cf9x/3GP9x/3H/cUAejA8X/3H/cY/3H/cf9x/3H/cY/3FNFFw+uo/3H/cf9x/3H/SXI8iNyP9x/3H/cf9x/3GDU0UbvLrv9x/3GP9x/3FJDBx/Pv9xj/cf9x/3H/cf9x/3FC+TzgbP9x/3GP9x/zxaErWl7f9x/3H/cY/3H/cUtDTEvLcf9x/3H/cY/3H/cUCirAbV/3H/cf9xj/SQdMj4v/cf9x/3H/cY/3H/cUxhTEnr/3H/cf9x/3GP9x/3EztQG8Sv5x/3GP9x/3H/RYMsx83/cf9x/3H/cf9xTX/MOAOP9x/3H/cf89DwG08P7/cf9x/3H/cY/0+PPCcM/3H/cf9x/3H/cUibXHZKcY/3H/cf9x/3H/TPCMUPf/cf9x/3GP9x/0NlLOmtj/cf9x/3H/cf9MQ0xby/9xj/cf9x/3H/S05sWxlx/3H/cY/3H/T488Jwz/cf9x/3H/cf9xj/cf9x/3FP74wBB3GP9x/3H/cf9x/3H/cY/3H/cf9xRTY8vJz/cf9x/3H/cf9x/3GP9xQNs8A0yP9x/3H/cf9x/3H/cY/3H/Q/k84GyP9x/3H/cf9x/3H/cY/3H/cf9x/0G9PPQscf9x/3H/cY/3H/T8GcE+Zx/3GP9x/3H/cf9x/3H/cY/3H/cf9xS0NMS8tx/3H/cY/3H/cf9MQ0xby/9x/3H/cY/3E00wG8LP7/cf9x/3GP9xRuhMoXv/cf9x/3GP9x/3H/cf9FGDzOfP9x/3H/cf9x/3GP9x/3H/cUQYPL58cf9x/3H/cf9x/3GP9x/3H/cf9xRTY8vJz/cf9x/3H/cf9xhVHdricf9xj/cf9x/3FJDBx/Po/3H/cf9x/3H/cf9xj/cf9x/1cd2eJx/3H/cf9x/3H/cVT+2wFxj/cf9x/3H/cf9x/3GE2PPDcMj/cf9x/3H/cf9x/3GP9x/3H/QrIc9N7/cf9x/3H/cYQbIc5N5x/3H/cf9x/3H/cY/3H/TmFMKetx/3H/cf9x/3GP9x/0+PPCcM/3H/cf9x/3H/cY/3FNFFw+uo/3H/cf9x/3FOjzwXDHH/cf9xj/cf9x/3H/cf9x/3FCZSzprf9xj/cf9x/3Fe0dEucf9xj/cf9x/3H/W3fWiP9x/3H/cf9x/3H/Qkcs+43/cY/3H/cf9x/1pZ1qZx/3H/cf9x/3FBshzk3nGP9x/3H/cf9xVR3b4v9x/3H/cf9xTxksHm2P9x/3H/cf9xWFnYpv9x/3H/cf9x/02+LDQdcf9x/3H/cf9xWFnYpv9x/3H/cf9xj/cf9x/3H/cf9x/3FIB0yPi/9x/3H/cf9x/3GP9xVjvaxI/3H/cf9x/3H/MN3CsTI9/3H/cY/3H/cf9x/1t31oj/cf9x/3H/cf9IloyGl3H/cY/3H/cf9xRuhMoXv/cY/3H/cf9x/3FItIx0t3H/cf9x/3GD2/MrNAzY/3H/cf9x/3H/MbtRsFSu/3GP9x/3H/cf9xRuhMoXuP9x/3H/cf9x/3H/cY/3FMYUxJ6/9x/3H/cf9x/3GP9x/3H/cUu+LEQdcf9xj/cf9x/3H/cf9x/3GP9xT608FSz/cf9x/3H/cf9x/3GP9x/3H/TL4sVB3/cf9xj/cf9x/3H/cf9x/0T5PMBscf9x/3GP9xP3LBsY0+/3H/cY/3H/cf9x/zpeg7ahfHH/cY/3H/cf9OimwnWXH/cf9x/3H/cf9dldNqcf9x/3H/cf9xMzqhvMVecf9x/3H/cY/3FG6Eyhe/9x/3H/cY/3H/cUxhTEnr/3H/cf9x/3GP9x/3H/cf9xRIMst81x/3H/cf9xhbldRqcf9x/3H/cY/3H/cf9xRIMst81x/3H/cf9x/3FbldVq/3H/cf9x/3GP9OYUwp63H/cf9x/3H/cf9xj/cf9x/3H/Re6csRZx/3H/cY/3H/Sd2sciVxj/cf9x/3H/OJShuWte/3GP9x/3H/cf9x/3FJJUx9q4/3H/cf9x/3H/cUXKTLNb/3H/cf9x/3H/cUqQPFb8cf9x/3H/cf9xj/cf9x/3H/cU+tPBUs/3H/cf9xj/cf9x/3H/cf9C2zzyTP9x/3H/cY/3H/cf9x/05hTCnrcf9x/3GP9x/0xDTFvL/3H/cf9x/3GP9x/3H/cU6PPBcMcf9x/3H/cY/3H/cf9x/0xDTFvL/3H/cY/3H/cf9x/05hTCnrcf9x/3GP9x/3H/cf9xS0NMS8tx/3GP9x/3FDMWzc6f9x/3GP9x/3H/cUhyPHjccY/3H/cf9x/3Fcs9RMj/cf9x/3H/cf9PjzwnDP9x/3GP9x/3FJFdxuonH/cY/3H/cf9xNIFBvH6+/3H/cf9x/3E5cFG2j65x/3H/cY/3FDrEzVO/9x/3GP9x/zaYE7pn7HH/cf9x/3GP9AvTwVLI/3H/cf9x/3H/T488Jwz/cf9xj/cf9x/0JgXPn6/3H/cf9x/3H/cf9xj/cf9xSSVMfav/cf9x/3GP9x/3FGK5ytRv9x/3H/cf9x/3GP9DwKzj9f9x/3H/cf9x/3GP9DjkznG/9x/3GP9x/3H/RaxMtTtxj/cf9x/3H/cf9x/3GEgHTH+Lcf9x/3H/cf9xQUcs641xj/cf9x/3H/cVp31Yhx/3H/cf9x/3H/TqOcJcZx/3H/cf9xg1GyG75N6P9x/3H/cf9x/3H/cYQjyM3Ddx/3H/cf9x/3FbldVq/3H/cf9x/3GP9ZWdim/3GP9x/3H/cf9x/3FCPIzcN3GP9x/3H/cUQYPL58cf9x/3H/cf9x/0/6LCBdj/cf9x/3H/QrIc9N7/cf9x/3GP9x/0kHTI+L/3H/cf9xj/cf89KDGz185xj/cf9x/3FJJUx9q/9x/3GP9x/3ExlwG/aP7/cY/3H/cf9x/3H/cU6PPBcMcf9xj/cf9x/3FFykyjW3GP9x/3H/cf9x/3H/cY/0Y2PLyc/3H/cY/3H/cf9x/3H/cf9xj/cf838QG6Dv7/cf9x/3GP9xNeGRux5u/3H/cY/3H/cf9x/3FMH3xOCP9x/3H/cf9xVzvYxHH/cf9xj/cU76LBBdcf9x/3H/cf9xTPVcQKr/cf9xj/cf9x/3H/cU8ZLB5t/3H/cY/3H/cf9x/3H/cf9xj/cf9x/0TQHML+cf9x/3H/cY/1Yd2+L/cY/3H/cf9x/3H/cUfPHIMOcf9x/3H/cY/3FC0Bzi/v9x/3H/cf9x/3H/cY/3FLKhxNXnH/cf9xj/cVyz1Ez/cf9x/3GP9x/3H/cf9x/3H/cUI8jOw3/3H/cf9x/3H/cY/3FG6Eyhe/9x/3H/cY/3H/cUxhTEnr/3H/cf9x/3GP9x/3FG6Eyhe/9x/3GP9x/3FG6Eyhe/9x/3GP9x/3H/cUxhTEnr/3H/cf9xj/cf9x/3H/cf9xTo88Fwxx/3GP9x/3H/cf87pwK2WP3/cf9x/3H/cTatUrpSrf9xj/cf9x/3H/cf9x/3GP9x/0P5POBsj/cf9x/3H/cf9x/3GP9AvTwVLI/3H/cf9x/3H/cf9OOKwsdXH/cf9x/3H/cUzcLEI9j/cf9x/3H/cf9LJUxdq3GP9x/3H/cf9f0dIuj/cf9x/3H/cf9x/3GP9I6EyBe3H/cf9x/3GP9AKSwebY/3H/cf9x/3FLbGxJOXH/cf9xj/cf9xTPVcQKr/cf9x/3H/cUFgXOn6cf9x/3H/cY/3H/SwwcXz5x/3GP9x/3H/cUxhTEnr/3H/cf9xj/cUITbN7Jcf9x/3GP9x/3FHi+yXQf9x/3GP9x/3H/QmBc+fr/cf9x/3H/cf9KFdx+oo/3H/cf9x/3H/PAoxtPXOcf9x/3H/cY/09mHCme/3H/cf9x/3FCZSzprf9x/3GP9x/3FG6Eyhe/9x/3GP9x/3H/Qb089Cxx/3H/cf9x/3FU/tsBcf9xj/cf9x/0slTF2rcf9x/3GP9x/3FLvixEHXH/cf9xj/cf9x/0jPHIMOcY/3H/cf9xSZA8dvz/cY/3H/cf9xVzvYxHH/cf9x/3H/WlnWpnH/cf9x/3GP9DjkznG/9x/3GP9x/3FJJUx9q/9x/3H/cY/3H/cf9LJUxdq3H/cf9xj/cf9xVP7bAXH/cf9x/3H/cf9K7RxhLnH/cf9x/3GP9x/3H/cf9C2zzyTP9x/3H/cf9xj/cf9xSSVMfav/cf9x/3GP9x/3H/cf9MQ0xby/9x/3GP9x/3H/cf9xQvk84Gz/cf9x/3H/cYStdcYoqP9x/3H/cf9x/3H/cY/3H/cf9xRlQ8qryP9x/3H/cf9xQbIc5N5x/3H/cY/3H/cUPFfNOo/3H/cY/3H/cf9x/3FPrTwVLP9x/3H/cY/3H/QmBc6fpxj/cf9x/3H/QISsGLX/cY/3H/cf9xSAdMf4tx/3GP9x/3FH9tyQkv9x/3GP9x/3H/W3fWiP9x/3H/cf9x/3FbldVq/3H/cf9x/3H/SJaMhpdxj/cf9x/3H/cULQHOL+/3H/cf9xj/cVUd2uJxj/cf9x/3H/XrPTTP9x/3H/cf9x/1g72cT/cf9x/3H/cY/3H/cf9FgyzHzf9x/3H/cf9x/3FLQ0xby/9x/3H/cf9x/3H/cY/0C9PBUsj/cf9x/3H/cf9x/3GP9xQKKsBtX/cf9x/3H/cY/zByUrGdrf9x/3GP9x/3FbldRqcY/3H/cf9x/0y+LFQd/3H/cY/3H/cf9x/3H/P0YxsbnOcf9x/3H/cf9xhHi+yXQf9x/3H/cf9xj/cUMIzM9zcY/3H/cf9x/0SOTMcbcf9x/3H/cf9x/0FrfPlIcf9x/3H/cY/3FPxmwDmXH/cY/3H/cUzcLEI9/3H/cf9xj/cf9I6EyBe3H/cf9xj/cf9x/0slTF2rcf9x/3GP9x/07cLCI9cf9x/3H/cY/0pObHsZj/cf9x/3H/cf9xMHkBsJb+/3H/cf9x/3GP9x/3FG6Eyhe/9x/3GP9x/3H/cUJlLOmt/3H/cf9x/3GP9x/3Fcs9RM/3H/cY/3H/cf9x/3FMYUxJ6/9x/3GP9x/3H/cf9x/3H/XZXTanH/cf9x/3GP9CRyzrjXGP9x/3H/cf9x/3H/Qts88kz/cf9xj/cf9x/3H/cf9x/3GP9LJUxdq3H/cf9x/3H/cY/0Y2PLyc/3H/cY/3H/cf9x/3H/SQdMj4uP9x/3H/cf9xQ1qM2lf/cY/3H/cf9xNKphvFWe/3H/cf9x/3H/S/usUEVx/3H/cf9xj/cTcVhLnqe4/3H/cf9x/3H/SM8ckw7/cf9x/3H/cf9Ba3z5SHH/cf9x/3GP9xT4QcF77/cf9x/3H/cf9xQbIc9N7/cf9x/3H/cf9xO6zRtVMu/3H/cf9x/3GP9GoSy17f9xj/cf9x/3H/O8AytT/Ncf9xj/cf9x/0dEzKuzj/cf9x/3H/cUwffE4I/3H/cf9x/3GEXKTKNbcf9x/3H/cY/3H/cVl314j/cY/3H/cf9x/3H/cf9OSBw7fv9x/3H/cf9x/3GP9D0Bzi/o/3H/cf9x/3H/Q8Cs4/X/cY/3H/cf9x/3H/cf9xQjyM7Df/cf9x/3H/cf9xQOT8ArD/cf9xj/cf9x/zkVhLjqe/9x/3H/cf9x/3FNf8w4A4/3H/cf9x/0TQHML+cf9x/3H/cY/3H/cf9x/3H/RzY8nJxx/3H/cf9x/3GELQHOL+/3H/cf9x/3H/Vx3Z4nH/cf9x/3GP9x/3H/cf9x/3H/cUu+LFQd/3H/cf9x/3H/cUolTF2rcf9x/3H/cf9x/zMsEb7T7v9x/3H/cf9x/0joTJF7/3H/cf9x/3H/RzY8nJxx/3H/cf9xj/cUzcLEI9/3H/cf9x/3GP9x/3H/XJXVav9xj/cf9x/3FEgyy3zXH/cf9x/3H/cY/1g72MRx/3GP9x/3H/SM8ckw7/cf9x/3H/cf9BQlz72nH/cf9x/3GP9xSSVMfav/cf9x/3H/cY/0uQPFb8cf9x/3H/cY/3H/cf9xVP7bAXH/cf9x/3H/cUqQPFb8cf9x/3H/cf9xj/Vh3b4v9xj/cf9x/3FIIHx9+HH/cf9xj/cf9x/3H/cf9x/0T5PMBscf9x/3GP9x/0+PPCcM/3H/cf9x/3H/cY/3H/cf9x/3H/cf9xhNjzw3DI/3H/cf9x/3H/cf9BlBz2vnGP9x/3H/cf9xVP7bAXH/cf9xj/cf9I6EyBe3H/cf9xj/cf9xS0NMS8tx/3H/cf9xj/cVP+3QGP9x/3H/cf9x/0XunLEWcf9xj/cf9x/zS1Ab1K/v9xj/cf9x/3H/cf9V/twB/3H/cf9xj/cf9OSBwrfnH/cf9xj/cf9x/3FBshzk3nH/cf9x/3GP9WHdvij/cf9x/3H/cf9x/3GP9x/3H/cf9x/1pZ1qZx/3H/cf9x/3GP9xQtAc4v7/cf9x/3H/cf9xhWO9rE/3H/cY/3H/cf9x/3H/cf9xQJQc9r5x/3H/cf9x/3H/cVhZ2Kb/cf9x/3GP9x/16z0kxx/3H/cY/3FNqGw1eY/3H/cf9x/3H/cf9xj/cf9x/3FPrTwVLP9x/3H/cf9xj/cf9x/3H/Qts88kz/cf9x/3H/cY/3H/cf9x/3H/cf9C2zzyTP9x/3GP9x/3H/cf9x/3H/cY/3H/cf9x/3H/cU8ZLB5t/3GP9x/3H/cf9YO9nE/3H/cf9x/3H/cVUd2+L/cY/3H/cf9xVzvYxHH/cf9x/3H/cf9xS0NMW8v/cf9x/3H/cf9xSAdMj4v/cf9x/3H/cf9dldNqcf9x/3H/cf9xQbIc5N5xj/cf9x/3H/cf9x/3GP9xVR3a4nGP9x/3H/cf9CRyz7jf9x/3H/cY/3H/cULQHOL+/3H/cf9x/3H/cYTEgcS37/cf9x/3H/cY/3FMSBxLfv9x/3H/cf9xj/QZQc9r5x/3H/cf9x/3GP9GoSy17f9x/3GP9x/3H/WlnWpnH/cf9x/3H/cf9xj/cf9MKhxdXv9x/3H/cY/3H/cf9V/twB/3H/cf9x/3GP9x/3FOZhwZnnH/cf9x/3GP9OSBwrfnH/cf9x/3GP9x/3H/WDvZxP9x/3H/cf9x/3H/cUsqHF1e/3H/cf9x/3GP9x/3H/cf9x/3H/cY/3H/cf9x/3H/cf9xj/cf9x/0TQHML+cf9x/3H/cY/3H/cf9PZhwpnv9x/3H/cY/3FOZhwZnnH/cf9x/3GP9xSyocTV5x/3H/cf9xj/cU5mHBmecf9x/3H/cY/3H/cf9x/3H/cf9HNjycnHH/cf9x/3GP9x/1yV1Wr/cf9xj/cf9x/3H/cf9x/3GP9x/0GUHPa+cf9x/3H/cY/3H/SOhMgXtx/3H/cY/3H/cUtDTEvLcf9x/3H/cY/3H/cf9xSO0ccS5xj/cf9x/3H/cVc72MRx/3H/cf9xj/cf9JB0yPi/9x/3H/cY/3FFeIyod3H/cf9x/3H/QZQc9r5xj/cf9x/3E9obGyXk5x/3H/cf9x/3FLKhxdXv9x/3H/cf9xT4QcF76P9x/3H/cf9x/3H/cYTGFMSev/cf9x/3H/cf9x/3GP9xS0NMS8tx/3H/cf9x/3FH6EyBe3H/cf9x/3H/cUn7rHBF/3H/cf9xj/cU8yXAzacY/3H/cf9x/3E/SwGwtP5x/3H/cf9x/3FB2zziTHH/cY/3H/cf9FxXyzqHH/cf9xj/cf9PjzwnDP9x/3H/cf9x/3GP9x/0jPHIMOcY/3H/cf9x/1cd2eJx/3H/cf9x/3FJ0oxy1/9xj/cf9x/3FZd9eIj/cf9x/3H/cf9x/3GP9IzxyDDnH/cY/3H/cf9x/1g72cT/cf9x/3H/cf9xhLKhxNXnH/cf9x/3GP9xSyocTV5x/3H/cf9xj/cf9Cshz03v9x/3H/cf9xj/cf9x/3H/cf9x/3GP9x/3H/cf9x/3H/cY/3FOjzwXDHH/cf9x/3H/cf9xj/cf9xTxksHm3/cf9x/3H/cY/3H/cf9x/3H/cf9xj/cf9x/3FBRyzrjXH/cf9x/3GP9xXtHRLnH/cf9x/3GP9x/3H/cf9xT608FSz/cf9x/3GP9x/3H/cf9x/1cd2eJx/3H/cY/3H/cf9x/3H/Vf7cAf9x/3H/cY/3H/cf9DwKzj9f9x/3H/cY/3H/cf9x/3FLbGxJOXH/cf9xj/cf9xNvEBuQ7+cf9x/3GP9x/0joTIF7cf9x/3GP9x/3H/cU6PPBcMcf9x/3H/cY/3H/cUklTH2r/3H/cf9xj/cf9x/3FDrEzVO4/3H/cf9x/3FJkDx2/I/3H/cf9x/3H/cf9xj/cf9x/3H/cf9OYUwp63H/cY/3H/cf9x/3FHzxyDDnH/cf9x/3H/cY/3H/cf9x/3H/cf9xj/cf9x/3H/cf9FGDzOfP9x/3H/cf9xj/cf9x/3H/cf9x/3GP9x/3H/cf9x/3H/SM8ckw7/cf9x/3GP9x/3H/cf9xXLPUTI/3H/cf9x/3H/SM8ckw7/cf9x/3H/cY/3H/cf9x/3H/XrPTTP9x/3H/cf9x/3H/cYT4QcF77/cf9x/3H/cf9xj/cf9x/0lyPIjc/3GP9x/3H/cf9x/3H/cY/3H/cf9x/3H/cV7R0i7/cf9x/3H/cf9xT4QcF76P9x/3H/cf9x/3H/cY/3H/cf9x/3FMYUxJ6/9x/3GP9x/3H/cf9x/3FEGDy+fHH/cf9x/3GP9x/3H/cUtDTEvLcf9x/3GP9x/3H/cf9x/zfxAboO/o/3H/cf9x/3FJJUx9q/9xj/cf9x/3H/cf9x/3GEDbPANM/3GP9x/3H/cf9PjzwnDP9x/3H/cY/3H/cf9x/3H/Su0cYS5x/3H/cf9x/3FU/tsBcf9xj/cf9x/3H/cf9x/3GP9xO4OxtXxO/3H/cf9x/3H/cf9xj/cf9x/0bKTLNb/3GP9x/3H/cf9xVzvYxHH/cf9x/3GP9xS0NMS8tx/3H/cf9x/3FJqex1Yf9x/3H/cf9x/0T5PMBscf9x/3H/cY/1t31Yhx/3H/cY/3H/RGUsya1x/3H/cf9x/3FAN7wNhP9xj/cf9x/3H/M7eTvUhscf9x/3H/cf9xRBg8vnxx/3H/cf9xj/cUboTKF7/3H/cf9xj/cf9FGDy+fHGP9x/3H/cf9x/3H/cY/3FIcjx43HH/cf9xj/cf9xXLPUTP9x/3GP9x/3H/TtwsIj1x/3H/cY/3H/cf9xS0NMS8tx/3H/cY/3H/RaxMtTtx/3GP9x/3H/cUtDTEvLcf9x/3GP9x/3H/cf9LJUxdq3H/cY/3H/cf9x/3FLQ0xLy3H/cY/3H/cf9GykyzW/9xj/cf9x/3H/SQdMj4v/cY/3H/cf9x/3H/SQdMj4uP9x/3H/cf9x/0xDTFvL/3GP9x/3H/cf9x/3H/cY/3H/QZQc9r5x/3H/cf9xj/cVP+3QGP9x/3H/cf9x/3H/cY/3FLQ0xLy3H/cf9x/3H/cTfNMbkyzv9xj/cf9x/3FCjkznG/9x/3H/cf9x/0fKTJNbcf9x/3H/cf9x/05hTCnrcY/3H/cf9x/3FIB0x/i3GP9x/3H/cf9xNZ/Bu2A+/3H/cY/3H/cf9x/3H/cf9xj/Qts84kxxj/cf9x/3H/cf9LJUxdq3GP9x/3H/cf9xQWBc6fpx/3H/cf9x/3GP9LJUxdq3H/cf9x/3H/cY/3H/cf9xRIMst81x/3H/cf9x/3FB9GzguXH/cf9x/3GP9xTEgcS37/cf9x/3GP9xSSVMfav/cf9x/3H/cY/1lZ2Kb/cf9xj/cf9FrEy1O3H/cY/3H/cf9x/3E+poGyWX7/cf9x/3GP9x/0RlLMmtcf9x/3H/cf9xS9dcQopx/3GP9x/3H/cUklTH2r/3H/cY/3H/cf9LJUxdq3H/cf9xj/cf9x/3H/cf9x/3GP9I6EyBe3H/cf9x/3GP9xSQwcfz7/cf9xj/cf9x/0tObFsZcf9x/3H/cf9xhCZSzZrXGP9x/3H/cf9x/3H/cY/3H/cf9x/3H/cf9xhKGqxuVf9x/3H/cY/3FAiXwIaP9x/3GP9x/3H/RPk8wGxx/3H/cf9x/3H/cY/3H/cf9x/3H/cf9xhI7RxxLnH/cf9xj/cf9xXtHRLnH/cf9xj/cf9xQ6xM1Tv/cY/3H/cf9x/3H/cf9xhFoSyl7XH/cY/3H/cf9I6EyBe3H/cY/3H/cf9LJUxdq3H/cf9xj/cf9x/3FGfVyoKv9x/3GP9x/3FJkDx2/P9x/3GP9x/3H/cTcn0rnYLf9xj/cf9x/3H/Se0cgS6P9x/3H/cf84lKG5a17/cY/3H/cf9D6czhY/9x/3H/cf9x/3FC+TzgbP9x/3GP9x/3H/cf9x/3H/cY/3H/cUkMHH8+/3GP9x/3H/cf9cldVqj/cf9x/3H/cUn7rHBF/3H/cf9x/3H/cY/3H/TPCMUPf/cf9x/3H/cf9XHdnicf9x/3H/cY/3H/cf9x/3H/cY/3H/RuN8scj/cf9x/3H/cY/0jPHIMOcf9xj/cf9x/05IHCt+cf9x/3GP9x/3H/SwwcXz5xj/cf9x/3H/cf9x/3GED0bAG5/3H/cf9xj/cf9xTNwsQj3/cf9x/3GP9xVjvaxP9xj/cf9x/3H/MiViv9qd/3H/cf9x/3H/cV2z0kxx/3H/cf9x/3H/cY/0rSjHLXj/cf9x/3H/cf9YO9nE/3H/cf9x/3GP9OYUwp63H/cf9x/3H/cf9FrEzFO/9x/3H/cf9xj/Q/k84Gz/cY/3H/cf9x/0lizInT/3H/cf9x/3H/Qkcs+43/cf9xj/cf9x/3H/cf9x/05hTCnrcY/3H/cf9x/0joTIF7cY/3H/cf9x/3E6+cG1Bj5x/3H/cf9xj/S7lcVGpx/3H/cf9x/3E7aoG1lX6P9x/3H/cf9x/0mbXIZK/3GP9x/3H/cUxhTEnr/3H/cf9xj/cf9x/3H/cf9x/3GP9x/3FOjzwXDHH/cf9x/3H/cYMZcBv2j+/3H/cf9xj/cf9x/3H/cU8i7A3Rcf9x/3GP9x/0bKTLNb/3H/cY/3H/cU6PPBcMcf9x/3H/cf9xj/cf9x/3H/cUxhTEnr/3H/cY/3H/cf9xT3SsCLVx/3GP9x/3H/cU2Y/DZw/3H/cf9x/3GP9x/3H/SQdMj4v/cf9xj/cf9x/3H/cf9x/3FIcjyI3P9x/3H/cf9xj/cf9x/3FMYUxJ6/9x/3H/cY/3H/cf9x/3H/cf9xj/cf9x/3FM3CxCPf9x/3GP9x/3H/cf9x/3H/cY/3FDgyzXzY/3H/cf9x/3H/cf9xj/cf9x/3H/cf9x/3GP9xTo88Fwxx/3H/cf9x/3H/Oc0xtzLOcf9xj/cf9xQIl8CGj/cf9xj/cf9xSO0ccS5xj/cf9x/3EweQGwlv7/cf9x/3H/cf9xQtAc4v7/cf9xj/cf9x/0xDTFvL/3H/cf9xj/cf9xQ+6c0Rb/cf9x/3H/cY/3H/cUHbPOJMcf9x/3H/cf9x/3GP9xSSVMfav/cf9x/3H/cY/3H/cf9x/3FJJUx9q/9xj/cf9x/3H/SOhMgXtxj/cf9x/3H/cf9xTj18HChx/3H/cf9xj/XJXVav9x/3H/cY/3FJDBx/Pv9x/3GP9x/3H/cf9xQ8V806j/cY/3H/cf9xVP7bAXH/cf9x/3GP9x/3H/cf9x/0T5PMBscf9x/3H/cY/3H/cf9x/3Fad9WIcf9x/3H/cf9xSxqsTlVx/3H/cf9x/3GP9x/05hTCnrcf9x/3H/cf9xhGv6yUBXH/cY/3H/cf9xRcpMo1txj/cf9x/3H/cUboTKF7j/cf9x/3H/cf9M8IxQ9/9x/3H/cY/3FJJUx9q/9x/3H/cf9xhCjkzXG3H/cf9xj/cf8wInGw7Y5x/3H/cf9x/3E4R7G4uE6P9x/3H/cf9x/0xc/Eowcf9xj/cf9x/zAicbDtjnH/cf9x/3GP9x/1X+3AH/cf9x/3H/cf9xj/cf9x/3H/cULQHOL+/3H/cf9xj/cf9x/0wqHF1e/3GP9x/3H/cf9xVR3b4v9x/3H/cf9xj/cf9x/3H/Swwcbz7/cf9x/3H/cf9x/3GFyz1Ez/cf9x/3H/cY/3H/cU6PPBcMcf9x/3H/cf9xj/cf9x/3H/cUQYPL58cf9x/3H/cf9xj/cf9x/0KyHPTe/3H/cf9xj/cf9x/3H/cf9x/3GP9x/3H/cf9x/3H/cY/3H/cf9x/3H/cY/3H/cf9x/3H/Swwcbz7/cf9x/3H/cf9x/3GP9x/3H/cf9x/3GP9x/3H/cf9x/0JHLPuN/3H/cf9xj/cf9x/3H/T488Jwz/cf9x/3GP9x/3H/cf9xR88cgw5x/3H/cf9x/3Fad9WIcf9x/3H/cY/3H/cf9x/3H/cVuV1Wr/cf9x/3H/cYRs8cow7/cf9x/3GP9x/3H/cf9xTGFMSev/cf9xj/cf9x/3H/Qb089Cxx/3H/cf9xj/cf9x/3E3AJG4/25xj/cf9x/3H/cUSDLLfNcf9x/3H/cY/3H/cf9x/3H/cf9xj/cf9DwKzj9f9x/3H/cf9xj/cUkMHH8+/3H/cf9xj/cUXKTKNbcf9x/3GP9x/3H/SM8ckw7/cf9x/3H/cf9V/twB/3H/cf9xj/cf9I6EyBe3H/cf9xj/cf9x/3H/T2YcKZ7/cY/3H/cf9xWXfXiI/3H/cf9x/3FbldVq/3H/cf9x/3H/cU76LBBdcY/3H/cf9xQmUs6a3/cf9x/3H/cY/3FIm1x2SnH/cf9x/3H/cY/1X+2wFxj/cf9x/3H/cf9xj/cf9x/zjmYbkZno/3H/cf9x/3H/cUGJfOdocf9x/3H/cf9x/0slTG2r/3H/cf9x/3H/TqOcJcZx/3H/cf9x/3GP9x/3H/cf9x/3H/RRg8znz/cf9x/3GP9x/3H/cUCirAbV/3H/cY/3H/cf9x/3H/cf9xhDGDzefP9x/3GP9x/3H/cf9xS74sRB1xj/cf9x/3H/cf9x/3GP9x/3H/cf9x/3H/Su0cYS5x/3H/cf9xj/cVyz1Ez/cf9x/3GP9x/3H/cf9x/3Fds9JMcf9x/3H/cf9xhGzxyjDv9x/3H/cY/3H/cf9x/3H/cUSDLLfNcf9x/3GP9x/3H/cf9x/3H/cY/3H/cf9x/3H/cf9xTdwsIj1x/3H/cf9x/3H/cY/1yV1Wr/cf9x/3GP9x/3H/RaxMtTtxj/cf9x/3H/cf9HNjycnHH/cf9x/3H/cY/3H/cf9x/0uQPFb8cY/3H/cf9x/3H/cf9xj/cf9x/3H/cf9xhDgyzXzf9x/3GP9x/3H/cf9x/3H/cY/3H/cf9x/3H/cY/3H/Se0cgS7/cf9xj/cf9x/3H/cf9x/3GP9x/3H/cUmQPHb8/3GP9x/3H/cf9Cshz03v9x/3GP9x/3H/cf9x/3H/cVhZ2Kb/cf9x/3GP9x/3H/cUSDLLfNcf9x/3H/cf9xj/QISsGLX/cf9x/3H/cY/0L0bOC5cf9x/3GP9x/3FMYUxJ6/9x/3H/cf9xj/cf9x/3H/cf9xS0NMS8txj/cf9x/3H/cU6PPBcMcf9x/3GP9x/3H/cf9x/0CErBi1j/cf9x/3H/cf9xTo88Fwxx/3GP9x/3H/cf9x/3H/cY/3FA2zwDTI/3H/cf9x/3H/cf9xTo88Fwxxj/cf9x/3H/cf9x/3GP9x/0P5POBsj/cf9x/3H/cf9x/3GP9D+TzgbP9xj/cf9x/3FCjkznG/9x/3H/cf9x/3H/cY/3H/cf9CHozuF3H/cY/3H/cf9xQ1qM2lf/cf9xj/cf9x/0+PPCcM/3H/cf9x/3GP9f0dIu/3H/cf9x/3GP9GNjy8nP9x/3GP9x/3H/X9HSLv9x/3GP9x/3H/TmFMKetx/3H/cf9xj/cUBgXAr6/3GP9x/3H/cf9JB0yPi/9xj/cf9x/3H/cf9x/3GP9x/0YNnL8m/3H/cf9x/3H/cUQYPL58cf9x/3GP9x/3H/cf9x/0xDTFvL/3GP9x/3H/cf9K7RxhLnH/cf9x/3H/Vf7cAf9x/3H/cY/3H/cf9x/3H/cUgHTI+L/3H/cf9x/3H/cf9xRaEste3/cf9xj/cf9x/3H/cf9x/3GP9x/3H/cf9MvixUHf9xj/cf9x/3H/cf9x/3GP9x/3H/cf9x/3H/cY/0UYPL58cf9xj/cf9x/3H/cf9f0dIuj/cf9x/3H/cf9xj/cf9x/0RlLMmtcf9x/3H/cf9x/3GP9x/3H/cf9x/3GP9NzLxDNP9x/3H/cf9xj/cf9D+TzgbI/3H/cf9x/3H/cf9xQqd85Yj/cf9x/3H/cUsqHF1e/3H/cf9x/3H/cYQtAc0v5xj/cf9x/3H/cf9x/3GP9x/3H/cf9x/3FH6EyBe3H/cf9x/3H/cUjtHIEu/3H/cf9x/3GP9x/3Fcs9RM/3H/cY/3H/cf9x/3H/cYTEgcS37/cf9x/3H/cf9xj/cf9x/3H/cf9x/3FPGSwebY/3H/cf9x/3H/cf9xj/cf9x/3H/cf9x/3GP9Fgyy3zXGP9x/3H/cf9x/3H/cYXLPUTP9x/3H/cf9xhFoSyl7XH/cY/3H/cf9x/3H/cf9Cshz03v9xj/cf9x/3H/cTCSMbB9zv9x/3H/cf9x/3H/cY/1/R0i7/cf9x/3H/cYQtAc4v7/cf9x/3H/cf9xQhNs7sn/cf9x/3H/cf9xhZd9eI/3H/cf9xj/cf9LkDxW/HH/cf9xj/cf9D+TzgbI/3H/cf9x/3H/cU6PPBcMcf9xj/cf9x/3FDrEzVO4/3H/cf9x/3H/R6Esle1x/3H/cf9xj/cU+EHBe+/3H/cf9x/3H/cUKnfOWI/3H/cf9x/3GP9BlBz2vnH/cf9x/3H/cf9F7pyxFnGP9x/3H/cf9xTmYcGZ5x/3GP9x/3H/cf9x/3FC0Bzi/v9xj/cf9x/3H/cf9x/3GP9x/3H/cULQHOL+/3H/cf9xj/cf9WHdvij/cf9x/3H/cf9x/3GP9x/3H/cf9xQbIc5N5x/3GP9x/3H/cf9HoSyV7XH/cf9x/3H/cf9xj/cf9x/3H/cf9xj/cf9x/0y+LFQd/3H/cf9xj/cf9x/3H/cf9xhPrTwFLHH/cY/3H/cf9x/3H/cYQvk80Gxx/3H/cY/3H/cf9x/3H/cY/3FC+TzQbHH/cY/3H/cf9x/3H/cY/3H/T6hsFXlxj/cf9x/3H/SOhMgXtxj/cf9x/3H/QZQc9r5x/3H/cY/3H/cf9E0BzC/nH/cf9x/3GP9xS0NMS8tx/3H/cf9x/3GP9Hloyml4/3H/cf9x/3H/cY/3H/cf9x/3E49PG4Cw7/cf9x/3H/cf9xTDisTHX/cf9x/3H/cY/1g72MRxj/cf9x/3H/cf9x/3GP9x/3H/cf9OimwnWXH/cf9x/3H/cY/16z0kxx/3H/cY/3H/cf9x/0MTbO7Jj/cf9x/3H/cf9x/3GP9x/3H/cf9x/3Fad9WIcf9x/3H/cY/3FMH3w+CHH/cY/3H/cf9x/16z0kxxj/cf9x/3H/cf9E0BzC/nH/cY/3H/cf9ZWdimj/cf9x/3H/cf9xWFnYpv9x/3H/cY/3H/T6hsFXlxj/cf9x/3H/cVhZ2Kb/cf9x/3H/cf9xQfRs4Llx/3H/cY/3H/cf9x/1t31oj/cf9x/3H/cf9x/3GP9x/09mHCme/3H/cf9xj/cf9WHdvij/cf9x/3H/cf9xRaEste3/cf9x/3GP9x/3FDgyzXzY/3H/cf9x/3H/X9HSLo/3H/cf9x/3H/cY/3FPGSwebf9x/3H/cf9x/3H/cY/3H/cf9x/3H/cYRlQ8qrz/cf9x/3H/cY/zeGEbp57v9x/3H/cf9xj/cUyjnDXGcf9x/3GP9x/0+PPCcM/3H/cf9x/3H/cY/3H/cf9I6EyBe3H/cY/3H/cf9x/3H/cUhyPIjc/3H/cf9x/3H/cY/3H/cf9x/0EpLP1tcf9x/3GP9x/3H/cf9x/3H/cYQNs8A0z/cY/3H/cf9x/3H/cf9FGDzOfP9x/3H/cY/3H/cf9x/3H/cf9IVDyavP9x/3H/cf9xj/cf9x/3H/cf9xQR6M7hdx/3H/cf9x/3H/RTFszOn/cf9x/3H/cf9xhLKhxNXnH/cf9x/3GP9xTEgcS37/cf9x/3H/cY/0ntHIEu/3H/cY/3H/cf8xQHGwz47/cf9x/3H/cY/3H/cf9x/3H/cf9xSpA8Vvxx/3H/cf9x/3GP9x/0slTF2rcf9x/3H/cY/3H/cf9FrEy1O3GP9x/3H/cf9x/3H/PjbBs8k+/3H/cf9xj/cUtDTEvLcf9x/3H/cf9xj/cf9f0dIu/3H/cY/3H/cf9xTvosEF1x/3H/cf9xj/W3fViHH/cY/3H/cf9xN80xuTLO/3H/cf9x/3H/cYQ6xM1Tv/cf9x/3GP9x/0y+LFQd/3H/cf9xj/cU90rAi1cf9x/3H/cY/3H/Vh3b4o/3H/cf9x/3H/TENMW8v/cY/3H/cf9x/3H/cY/3H/T2YcKZ7/cf9x/3H/cY/1g72MRx/3GP9x/3H/cf9x/0XFfMOo/3H/cf9x/3H/QrIc9N7/cf9xj/cf9x/3H/cf9xj/QL08FSz/cY/3H/cf9x/3H/RaxMxTv/cf9x/3H/cYS74sRB1x/3H/cf9x/3H/cY/3H/cf9xS0NMS8tx/3H/cY/3H/cUFHLOuNcf9x/3H/cf9xj/cf9x/3H/cf9x/3GP9D+TzgbP9xj/cf9x/3H/cf9x/3GP9x/3H/cU76LBBdcf9x/3GP9x/3H/cf9x/3H/cY/3H/cf9x/3H/cY/3FFoSyl7XH/cY/3H/cf9x/3H/cf9xhbldRqcf9x/3GP9x/3FFoSyl7XGP9x/3H/cf9x/3H/cY/3H/cf9x/3H/cY/3H/cf9x/3FI7RyBLv9x/3H/cf9x/3H/cY/3FBshzk3nH/cf9x/3H/cYTmYcGZ5x/3H/cf9x/3H/cY/3H/cf9xQds84kxx/3H/cf9x/3GP9xTxksHm3/cf9x/3H/cf9xj/cf9x/3H/cf9x/3GP9x/3H/T/osIF3/cf9x/3GP9x/1/R0i7/cf9x/3GP9x/3H/cU76LBBdcf9x/3GP9x/3FOjzwXDHH/cf9x/3H/cY/3H/cf9x/3H/cf9xhA2zwDTP9xj/cf9x/3H/TmFMKetx/3H/cY/3H/cVY72sSP9x/3H/cf9x/3GP9x/3H/cf9E+TzAbHH/cf9x/3H/cY/3FMYUxJ6/9x/3H/cf9x/3FFNjy8nP9x/3H/cf9xj/cf9x/3H/cf9xj/cf9x/0y+LFQd/3H/cf9xj/cf9x/3H/cf9xj/cf9MKhxdXv9x/3H/cY/3H/cf9x/3H/cf9xhe0dEucf9x/3H/cY/3H/cf9x/3H/QZQc9r5x/3GP9x/3H/cf9x/3H/cY/3H/cf9x/3H/cY/3H/cf9x/3FC0Bzi/v9x/3H/cY/3H/cf9x/3H/cf9xj/cf9x/3H/cf9xj/cf9x/05IHCt+cf9x/3GP9x/3H/cf9x/3H/T488Jwz/cY/3H/cf9x/3H/cf9xRaEste3/cf9xj/cf9x/3H/cf9x/3GP9x/3H/cf9x/3FPMlwc2v9x/3H/cY/3H/T488Jwz/cf9x/3H/cf9xj/cUtDTEvLcf9x/3H/cf9xj/cf9x/3H/cf9xQmUs6a3/cf9xj/cf9x/3H/cf9x/3GP9xVjvaxI/3H/cf9x/1g72cT/cf9x/3H/cf9xj/cf9x/3H/cf9x/3GP9x/0LbPPJM/3H/cf9x/3H/cf9xj/cf9xRlQ8qrz/cY/3H/cf9x/3H/cf9xj/cf9x/3H/cf9xj/Qts84kxx/3GP9x/3H/cf9x/0pyPGjccf9x/3H/cf9x/3GP9x/3H/cf9x/3GP9xQvk80Gxx/3GP9x/3H/cf9x/3GEU2PKyccf9x/3H/cY/3H/cf9x/3H/cY/3H/SXI8iNz/cf9x/3GP9x/3H/cf9x/3GP9x/3FPrTwVLP9x/3H/cf9x/3GP9x/3H/SFQ8irxx/3GP9x/3H/cf9x/3GP9x/0LbPOJMcY/3H/cf9x/3H/cY/3H/cU76LBBdcf9x/3H/cf9xj/cf9x/3H/cf9xj/cf9xQUcs641x/3H/cf9x/3H/cY/3H/cf9x/3H/cYS74sRB1x/3H/cf9x/3H/cY/3H/cf9x/3H/cYRaEspe1x/3H/cY/3H/cf9x/3H/cf9xj/cf9x/3H/cf9xhJDBx/Pv9x/3H/cf9xj/cf9x/3H/cf9x/3GP9x/3H/cf9O3CwiPXH/cY/3H/cf9x/3H/cf9xj/cUXKTKNbcf9x/3GP9x/3H/cUhJnHtmcf9x/3H/cf9xj/TBqsTlVx/3H/cY/3H/cf9x/3H/cY/3FCZSzZrXGP9x/3H/cf9x/3Fad9WIcf9x/3H/cY/01hTEnrj/cf9x/3H/cUU2PLyc/3H/cf9x/3H/SgdMb4tx/3H/cf9x/3H/cYXtHRLnH/cf9x/3GP9xQ4Ms183/cY/3H/cf9x/3H/cf9xj/cVyz1Ez/cf9xj/cf9xSvCMYPeP9x/3H/cf9x/3H/TmFMKetxj/cf9x/3H/cUxhTEnr/3H/cY/3H/cf9x/3H/cf9Jm1yGSo/3H/cf9x/3H/cUWhLLXt/3H/cf9xj/cf9x/0kgfI34/3H/cf9xj/cf8wiSSxhtuP9x/3H/cf9x/3FPrTwVLP9x/3GP9x/3H/cf9x/3H/cY/3H/cf9P+iwgXf9x/3H/cY/3H/cf9x/3H/cf9xj/cf9x/07cLCI9cf9x/3GP9x/3FDrEzVO/9xj/cf9x/3H/cTIqMr7Vzf9x/3H/cf9xj/RniMuHf/cf9x/3H/cf9x/0dfXJoKcf9x/3H/cf9xhEeIzId4/3H/cf9x/3H/cf9xj/cf9x/3H/cf9xj/cf9x/3H/cf9xS74sRB1xj/cf9x/3H/cf9xj/cf9x/3H/cUSDLLfNcf9x/3H/cf9xj/cf9x/089fCwo/3H/cf9x/3H/cf9xj/cf9x/3H/cf9x/3GP9x/3H/cf9x/3GP9x/3H/cf9xVzvYxHH/cf9x/3H/cY/3H/cf9x/3H/cf9PjzwnDP9xj/cf9x/3H/cf9aWdamcf9x/3H/cY/3H/cUFHLOuNcf9x/3H/cf9x/3GP9FGDy+fHH/cY/3H/cf9x/0gCfI/Ycf9xj/cf9x/3FLKhxNXnH/cY/3H/cf9x/3E+z6GyMF7/cf9x/3H/cY/zCdUbByrnH/cf9x/3H/cY/0xDTFvL/3H/cf9x/3H/cUSDLLfNcf9xj/cf9x/3H/cUbY3KJy/3H/cf9x/3H/cUgHTI+L/3H/cf9x/3H/PoiBs3d+/3GP9x/3H/cUNzvNjE/3H/cf9x/3GP9AvTwVLI/3H/cf9x/3H/cTfW8bgpDnH/cf9x/3GP9x/3H/SOhMgXtx/3GP9x/3H/P0RSsrut/3H/cf9x/3H/SSB8jfj/cY/3H/cf9x/3H/cU1IHCt+cf9x/3H/cf9xTEgcS36P9x/3H/cf9x/0kHTI+Lj/cf9x/3H/cf9xQR6M7hdx/3H/cf9x/0uAzFfzcf9x/3H/cf9xg5RdK2ui1x/3H/cf9x/3GP9GykyzW/9x/3H/cY/3H/TeXsQaH/cf9x/3H/cf9xj/O+ARth/uj/cf9x/3H/cf9I6EyRe/9x/3H/cf9x/3GE2PPDcM/3GP9x/3H/cf9x/3GP9x/3H/Qb089Cxx/3H/cf9x/3GP9x/3FC+TzQbHGP9x/3H/cf9x/3GP9x/3H/cf9IVDyKvHGP9x/3H/cf9x/3GP9x/0KyHPTe/3H/cf9x/3H/cY/3H/QrIc9N7/cf9x/3H/cY/3H/cf9xSZA8dvz/cf9xj/cf9x/3H/cf9xj/cf9x/3H/cf9MvixUHf9xj/cf9x/3H/cf9xj/cf9x/0UYPL58cY/3H/cf9x/3H/cY/3H/cf9x/3FO+iwQXXH/cf9xj/cf9x/3H/cf9xj/cf9x/3H/cUzcLEI9/3H/cY/3H/cf9x/3H/cY/3H/cf9x/0Y2PLycj/cf9x/3H/cf9xj/cf9x/3H/cUHbPOJMcf9x/3H/cY/3H/cUzcLEI9/3H/cf9x/3GP9x/3H/cf9MKhxdXo/3H/cf9x/08UXC66/3H/cf9x/3GEITbN7Jcf9x/3H/cY/3H/cf9x/3H/cYRs8cow7/cf9x/3GP9x/3H/cf9x/3H/cY/3H/cf9xT608FSz/cf9x/3H/cY/3H/cf9xQmUs6a3/cf9x/3H/cY/0kHTI+L/3H/cf9x/3GP9x/3H/cT7fEbIg7o/3H/cf9x/3H/cUklTH2rj/cf9x/3H/cf9F7pyxFnH/cY/3H/cf9x/3H/cY/3H/cf9x/0G9PPQscf9x/3H/cY/3H/cf9es9JMcf9xj/cf9x/3H/cf9HoSyV7XH/cf9x/3GP9x/3H/cf9x/3H/cY/3H/cf9x/3H/cf9xj/cf9x/3H/TkgcK35xj/cf9x/3H/cVyz1EyP9x/3H/cf9x/3H/cY/3H/cf9xQbIc5N5x/3H/cY/3H/cf9A/4wRB/9x/3GP9x/3H/cUL5POBs/3H/cf9x/3H/cY/3H/cf9x/3H/cYSWecaYZx/3H/cY/3H/cUL5POBs/3H/cf9x/3H/cf9xj/cf9x/3H/cf9xj/cf9PjzwnDP9x/3H/cf9x/3GE2PPDcM/3GP9x/3H/cf9x/3GP9x/3H/cf9x/0WsTMU7/3H/cf9x/3H/cUNzvNjE/3GP9x/3H/cf9x/3H/Qts88kz/cf9xj/cf9x/3H/cf9x/3E5whG2Pe5xj/cf9x/3H/cf9OYUwp63H/cY/3H/cf9xQ6xM1TuP9x/3H/cf9x/3FHzxyDDnH/cf9x/3GP9x/3H/cf9x/3H/cY/3H/cf9x/3H/cf9xj/Q2Us6a2P9x/3H/cf9x/3H/cY/3H/cUPunNEW/3H/cf9x/3GP9x/zGSMbB9zv9x/3GP9x/3H/TtwsIj1x/3H/cf9xj/cUMxbNzp/3H/cY/3H/cf9xQjyM3Ddx/3H/cY/3H/cf9xQds84kxx/3H/cf9x/3GP9x/3H/cf9x/3GP9GoSy17f9x/3GP9x/3H/cf9es9JMcY/3H/cf9x/3H/T488Jwz/cf9xj/cf9x/3H/cf9xj/cf9x/3H/cUWhLLXt/3H/cf9x/3H/cYVjvaxP9xj/cf9x/3H/cUxhTEnr/3H/cY/3H/cf9xVR3b4v9x/3H/cf9x/3GP9WHdvi/3GP9x/3H/cf9x/0RlLMmtcf9x/3GP9x/3H/cf9x/3H/cY/3H/cf9x/3H/TmFMKetx/3GP9x/3H/cf9x/3GF7R0S5x/3H/cf9x/3GP9BlBz2vnH/cf9x/3H/cf9xj/cf9x/3H/cf9xhbldRqcf9x/3H/cY/3H/SXI8iNz/cf9xj/cf9x/3FGVDyqvP9xj/cf9x/3H/cUtDTEvLcf9xj/cf9x/3H/cf9xj/cf9x/3FMYUxJ6/9x/3H/cY/3FDGDzefP9x/3GP9x/3H/cf9x/3GP9x/3H/cUgHTH+Lcf9xj/cf9x/3H/SFQ8irxxj/cf9x/3H/cf9xj/cf9x/3H/RjY8vJyP9x/3H/cf9x/3GP9x/3H/cf9x/0c2PJyccf9x/3H/cf9xj/cf9x/3H/RRg8znz/cf9x/3H/cf9xj/cf9x/3H/cf9P+iwgXf9x/3GP9x/3H/cf9x/3GP9x/3H/cf9xQbIc5N5x/3H/cY/3H/Vh3b4o/3H/cf9x/3H/cY/3H/cf9x/3FB2zziTHH/cf9x/3GP9x/3H/cf9x/3H/WDvZxP9x/3H/cY/3H/cVT+2wFx/3H/cf9x/3GP9x/3H/cf9x/3H/SnI8aNxx/3H/cf9x/3GP9x/3H/cf9x/3H/cY/0NlLOmt/3GP9x/3H/cf9x/3GP9x/3H/cf9x/0/BnCPm/3H/cf9x/3H/cY/3H/cf9x/3H/cf9xj/RYMst81x/3GP9x/3H/cf9x/3GP9x/3H/cf9x/3H/cY/0hUPIq8cf9x/3GP9x/3H/Qb089Cxx/3H/cf9x/3GP9x/3H/cf9x/3H/cY/0Y2PLyc/3H/cY/3H/cf9I6EyBe3H/cY/3H/cf9x/0+PPCcM/3H/cf9xj/cf9x/3H/cf9LDBxvPv9x/3H/cf9x/3H/cY/3H/cUklTH2r/3H/cf9xj/cf9xSHI8eNxx/3GP9x/3H/cf9x/3H/cTXRIrsu3f9x/3H/cY/3FCjkzXG3H/cY/3H/cf9xTEgcS37/cY/3H/cf9x/3FLGqxOVXH/cf9x/3H/cf9xQhNs7sn/cf9x/3H/cY/0bKTLNb/3H/cf9xj/cf9x/0+PPCcM/3H/cf9x/3GP9xSAdMf4tx/3H/cf9xj/cf9D+TzgbI/3H/cf9x/3Fe0dEucY/3H/cf9x/3H/cUtDTEvLcY/3H/cf9x/3H/cYS74sRB1x/3H/cf9x/3H/cY/3H/cf9x/3H/cY/3H/cf9x/3H/Vx3Z4nH/cf9x/3GP9x/3H/cf9x/3H/cY/3H/cf9x/3H/cY/3H/cUJlLOmt/3H/cf9x/3H/cf9xj/cf9x/3H/cf9xj/cf9x/3FEgyy3zXH/cf9x/3H/cf9xj/cf9x/3H/cf9xj/cf9x/3H/cUfPHIMOcf9x/3H/cf9x/3GP9x/3H/cf9x/3GP9x/3H/cUxhTEnr/3H/cf9xj/cf9x/3H/Qb089Cxx/3H/cf9xj/cf9x/3FGVDyqvP9xj/cf9x/3H/cf9xj/cf9x/3FLvixEHXH/cf9xj/cf9x/3H/cf9xj/cf9x/0+PPCcM/3H/cf9x/3GP9x/3H/cf9x/0UYPM58/3H/cf9x/3GP9x/3H/cf9x/3H/cUQYPL58cf9x/3GP9x/3H/cf9x/3H/RPk8wGxx/3H/cY/3H/cf9x/3H/cf9xj/cf9IzxyDDnH/cY/3H/cf9x/3H/cY/3H/cf9x/3H/cf9xj/cUkMHH8+/3H/cf9xj/cf9x/3H/cf9xj/cf9x/3H/cf9x/3GP9x/0ntHIEu/3H/cY/3H/cf9x/3FLQ0xLy3H/cY/3H/cf9x/3H/cY/3H/cf9x/0lyPIjc/3GP9x/3H/cf9x/3GP9x/3H/cf9FgyzHzf9x/3H/cf9x/3GP9x/3H/cf9x/3GP9x/3H/cf9x/3FLKhxdXv9x/3H/cf9x/3H/cY/3H/cf9x/3H/cY/3H/cf9x/3H/SFQ8mrz/cf9x/3H/cf9xj/cf9x/3H/cf9IVDyavP9x/3H/cf9x/3GP9x/3H/cf9x/0RlLMmtcf9x/3H/cY/3H/cf9x/3H/cY/3H/cf9x/3FLvixEHXH/cY/3H/cf9x/3H/cY/3H/cf9x/3H/cUQYPL58cf9x/3H/cY/3H/cf9x/3H/cf9MvixUHY/3H/cf9x/3H/cY/3H/cf9x/3H/cf9xR1Q8irxx/3H/cf9xj/cf9x/3H/cf9x/0hUPJq8/3H/cf9x/3GP9x/3H/cf9x/3H/cUdUPIq8cf9x/3H/cY/3H/cf9x/3H/cf9xhI7RxxLnH/cf9x/3GP9x/3H/cf9x/3GP9x/3H/cf9x/3H/cY/0NlLOmt/3GP9x/3H/cf9x/3GP9x/3H/cf9x/3H/cY/07cLCI9cf9x/3H/cf9xj/cf9x/3H/cU8ZLB5t/3H/cf9xj/cf9x/3H/cf9xj/cf9x/3H/cf9x/0y+LFQdj/cf9x/3H/cf9xj/cf9x/3H/cU8ZLB5t/3H/cf9xj/cf9x/3H/cf9xj/cf9xWFnXpnGP9x/3H/cf9E+TzAbHH/cf9x/3H/cUtDTFvL/3H/cf9x/3H/cf9CHoz+F/9x/3H/cf9x/3FLQ0xLy3GP9x/3H/cf9x/3GP9x/0P5POBs/3GP9x/3H/cf9x/3GP9x/3H/Q/k84GyP9x/3H/cf9x/3GP8+eBKyh+1x/3H/cf9x/3GP9xTGFMSev/cf9x/3H/cf9xTMy8QzT/cf9x/3H/cf9B/4zwB3H/cf9x/3H/cY/3H/cf9x/3FEGDy+fHH/cf9x/3H/cY/3H/cf9PjzwnDP9x/3H/cf9xj/cf9x/3FEgyy3zXH/cf9x/3H/cf9xj/cf9x/3H/cf9xj/cf9x/3H/cf9x/3GP9x/3H/QSks/W1x/3H/cf9xj/cf9x/3FB2zziTHH/cf9x/3H/cY/3H/cf9xRs8cow6P9x/3H/cf9x/0TQHML+cf9xj/cf9x/3H/cUZUPKq8j/cf9x/3H/cf9xXtHSLv9x/3H/cf9x/3FYWdim/3H/cf9xj/cf9xQGBcCvqP9x/3H/cf9xSAdMf4txj/cf9x/3H/cf9x/3GP9x/3H/cf9x/3GP9x/3H/RYMsx83/cf9x/3H/cf9x/3GP9x/3H/cf9x/0+PPCcM/3H/cY/3H/cf9x/3H/cY/01hTEnrj/cf9x/3H/cf9xj/cf9x/3FC+TzgbP9x/3H/cf9x/3GP9x/3H/Qts88kz/cf9x/3H/cf9xj/cf9xS74sRB1x/3H/cf9xj/cf9x/3H/cf9M11xSiv9xj/cf9x/3H/cUtDTEvLcf9xj/cf9x/3FG6Eyhe/9xj/cf9x/3H/cU6PPBcMcf9x/3GP9x/3H/cf9PPXwsKP9x/3H/cf9x/3H/cYQtAc4v7/cf9x/3H/cf9x/0WDLMfN/3H/cf9xj/cf9M11xSiv9x/3H/cf9xj/QmBc6fpx/3GP9x/3H/cUFgXOn6cf9x/3H/cf9x/3FM3CxCPY/3H/cf9x/3H/cVhZ2Kb/cf9x/3GP9x/3H/SCucjUZx/3H/cf9x/3GP9D+TzgbP9xj/cf9x/3H/cf9BvTz0LHH/cf9xj/cf9xQ1qM2lf/cf9x/3H/cY/3FMimxHWf9x/3H/cf9x/05IHCt+cY/3H/cf9x/3H/RaxMxTv/cf9x/3H/cf9xW5XVav9x/3H/cY/3H/cf9x/0L0bPC5/3H/cf9x/3H/cUFHLOuNcf9xj/cf9x/3FOjzwXDHH/cf9x/3GP9x/05IHCt+cf9x/3H/cY/3H/cVT+2wFx/3H/cf9x/3GP9xPt8RsiDu/3H/cY/3H/cf9xW5XUanGP9x/3H/cf9x/3H/cYStdcYoqP9x/3H/cf9x/0JgXPn6/3H/cf9xj/cf9xTNwsQj3/cf9x/3H/cYXLPUTP9x/3H/cY/3H/cf9bd9WIcY/3H/cf9x/3FPhBwXvv9x/3GP9x/3H/cf9x/3GP9x/3H/cf9x/3H/Swwcbz7/cf9x/3H/cf9xj/cf9x/3H/cf9xj/cf9x/3H/QmBc+fr/cf9x/3H/cf820wG7LP7/cf9x/3H/cf9xRaEste3/cf9x/3GP9x/3H/cUMh/N3g/3H/cf9x/3H/cf9xj/cf9BvTz0LHH/cf9x/3H/cf9xj/cf9PZhwpnv9x/3H/cY/3FOZhwZnnH/cf9x/3H/cY/3H/cUmQPHb8/3H/cY/3H/cf9x/3H/cf9xj/SyVMXatx/3H/cf9x/3GP9Coqzl1XH/cf9x/3H/cY/0PArOP1/3H/cf9x/3H/cY/3H/cf9PFFwuuv9x/3H/cf9xj/SmeceYb/cf9xj/cf9x/3H/cf80KjK81c1x/3H/cf9xj/cf9xT8ZsA5lxj/cf9x/3H/cf9Ep3zFiHH/cf9x/3H/cf9xTo88Fwxxj/cf9x/3H/cf9x/3FOjzwXDHGP9x/3H/cf9x/3H/cYRlQ8qrz/cf9x/3GP9x/3H/cf9x/3H/cY/3H/S5A8Vvxx/3H/cY/3H/cf9x/3H/cf9xj/cUZUPKq8/3H/cY/3H/cf9x/3H/cf9xhC+TzQbHH/cY/3H/cf9x/3H/cf9xj/cf9xSHI8eNxx/3GP9x/3H/cf9x/3H/cUQYPL58cf9x/3GP9x/3H/cf9x/3H/cY/3H/cf9x/0JHLPuN/3H/cf9xj/cf9x/3H/cf9x/3GP9x/3H/Qkcs+43/cf9x/3H/cY/3H/cf9x/3H/cf9xj/cf9x/3H/cf9x/3GP9xSO0ccS5x/3GP9x/3H/cf9x/3H/cY/3H/cUmQPHb8/3H/cY/3H/cf9x/3H/cf9xhC+TzQbHH/cY/3H/cf9x/3H/cf9xTGFMSeuP9x/3H/cf9x/3FBYFzp+nH/cf9x/3GP9x/3H/cf9x/3FHzxyDDnH/cf9x/3GP9x/3H/RJzc1jKP9x/3H/cf9x/3FBshzk3nGP9x/3H/cf9XHdnicf9x/3H/cf9xj/W3fViHH/cf9xj/cf9x/3H/cf9xj/cf9x/3H/cf9x/3GP9x/3H/cf9es9JMcY/3H/cf9x/3FEGDy+fHH/cf9x/3H/cY/3H/cf86whG3Pe7/cf9x/3H/cY/3FPdKwItXH/cf9x/3GP9xWFnXpnGP9x/3H/cf9x/0joTJF7/3H/cf9x/3H/RPk8wGxx/3H/cf9xj/cU8yXAzacY/3H/cf9x/0KirOXVcf9xj/cf9x/09WrBqVcf9xj/cf9x/3H/cf9x/0LbPPJM/3H/cY/3H/cf81BuG8+R7/cf9x/3H/cY/3E6t3G1SI5x/3H/cf9xj/cVUd2+L/cf9x/3H/cf9x/3FI7RyBLv9x/3H/cf9xj/cf9FrEy1O3H/cY/3H/cf9xPTbBssk+cf9x/3H/cf9xj/cf9x/0joTIF7cf9xj/cf9x/3H/T488Jwz/cf9x/3GP9x/3H/cf9x/3H/RRg8znz/cf9x/3GP9x/3H/cf9xQds84kxx/3H/cf9xj/cf9x/3H/cf9xS0NMS8txj/cf9x/3H/cf9IVDyavP9x/3H/cf9x/3GP9x/3H/cf9x/0c2PJyccf9x/3H/cf9xhJDBx/Pv9x/3H/cf9xj/cf9x/1yV1Wr/cY/3H/cf9x/3FBYFzp+nH/cf9x/3GP9x/zFAcbDPjv9x/3H/cf9x/3FLGqxOVXH/cf9x/3GP9xNFihu6decf9x/3GP9x/3H/cf9x/3H/TtwsIj1xj/cf9x/3H/cf9xj/cf9x/3H/RjY8vJyP9x/3H/cf9x/3GP9x/3H/cf9x/0UYPM58/3H/cf9x/3GP9x/3H/cUL5POBs/3H/cf9x/3H/cY/3H/cf9x/3FFDZyvJnH/cf9xj/cf9xNvEBuQ7+cf9x/3GP9x/3FCwKzT9XH/cf9x/3GP9x/0ntHIEu/3H/cY/3H/cf9xW5XUanGP9x/3H/cf9x/3FBRyzrjXH/cY/3H/cf9x/3H/cU+tPBUs/3H/cY/3H/cf9x/0kHTI+L/3GP9x/3H/cf9x/3H/cU+tPBUs/3GP9x/3H/cf9x/3H/Vx3Z4nH/cY/3H/cf9x/0jPHJMO/3H/cf9x/3H/cf9OSBw7fv9x/3H/cf9x/3FPhBwXvo/3H/cf9x/3H/cUlObHsZ/3GP9x/3H/cf9x/3FCjkznG/9x/3H/cf9xj/RaxMtTtx/3H/cY/3H/cU6PPBcMcf9x/3H/cf9xj/RqEste3/cf9xj/cf9x/3FPhBwXvv9x/3GP9x/3H/cTnrMbYUznH/cf9x/3H/cYT608BSxx/3GP9x/3H/cf9xOZlxtmaOcf9x/3H/cf9x/3GP9PZhwpnv9x/3H/cf9x/3GP9PjzwnDP9x/3H/cf9x/3H/cY/3H/cf9x/3FJkDx2/I/3H/cf9x/3H/cf9xj/cf9x/3H/cUx6/DhQcf9x/3GP9x/3H/cUhyPHjccY/3H/cf9x/3H/SxXcXqJx/3H/cf9x/3H/SSB8jfj/cY/3H/cf9x/3H/cf9xj/cf9x/3H/WDvZxP9x/3H/cf9xj/cUqFnGem/3GP9x/3H/cf9x/3H/cY/3H/cU5mHBmecf9x/3H/cY/3H/cVl314iP9x/3H/cf9x/3H/cY/3H/cUxIHEt+/3H/cf9xj/cf9xXLPUTP9xj/cf9x/3H/cf9x/3GP9x/0P5POBsj/cf9x/3H/cf9x/3GP9x/3H/cf9x/0y+LFQdj/cf9x/3H/cf9x/3GP9xRlQ8qrz/cf9xj/cf9x/3H/cf9x/3GEL5PNBscf9xj/cf9x/3H/cf9x/3GP9IVDyKvHH/cf9xj/cf9x/3H/cf9x/3GP9xS74sRB1x/3H/cf9xj/cf9x/3H/cf9x/3GP9x/3H/cUJlLOmt/3H/cf9x/3GP9x/3H/cf9x/3H/cY/3H/T488Jwz/cf9x/3H/cf9xj/cf9x/3H/cUWhLLXt/3H/cf9x/3GP9x/3H/cf9x/3H/cY/3H/cf9BKSz9bXH/cf9x/3GP9x/3H/cf9x/3H/cY/3H/cf9LkDxW/HH/cY/3H/cf9x/z0PAbTw/v9x/3H/cf9xj/cf9BvTz0LHH/cf9x/3H/cf9xj/RRg8vnxx/3GP9x/3H/cf9x/3H/cY/3H/cf9x/3H/cf9xj/cf9x/3H/cUGyHOTecf9xj/cf9x/3H/cf9x/3GP9AvTwVLI/3H/cf9x/3H/cf9xj/SwwcXz5x/3H/cf9xhBshzk3nH/cf9x/3H/cf9xj/cf9PZhwpnv9x/3H/cf9xQtAc4v6P9x/3H/cf9x/3H/cUolTF2rcf9x/3H/cf9x/3FCwKzj9f9x/3H/cf9x/3H/SgdMb4tx/3H/cf9x/3H/cY/3FOjzwXDHH/cf9x/3H/cf9FGDzOfP9x/3H/cY/3H/cUU2PKyccf9xj/cf9x/3H/cf9xj/cf9xQvk80Gxxj/cf9x/3H/cf9xj/SOhMgXtx/3H/cf9xj/cf9AvTwVLI/3H/cf9x/3H/cYRuhMoXv/cf9x/3H/cY/3H/cf9xRaEste3/cf9x/3H/cf9aWdamcf9x/3H/cY/3FAYFwK+v9xj/cf9x/3H/cf9x/3GECyHAXej/cf9x/3H/cf9xT4QcF76P9x/3H/cf9x/3H/cY/3FT/t0Bj/cf9x/3H/cf9xWFnYpv9x/3H/cY/3H/cf9x/3FB2zziTHH/cf9x/3GP9x/3H/cf9x/3H/cUTFfLOocf9x/3H/cf9xRV9cugr/cf9x/3H/cf9xj/Q45M5xv/cf9xj/cf9x/3H/RPk8wGxx/3H/cf9x/3GEgHTH+Lcf9x/3H/cf9xj/cf9xTcGcM+b/cf9xj/cf9x/0xsbFk5/3H/cf9x/3GEBHLAyN/3GP9x/3H/cf9LJUxdq3H/cY/3H/cf9x/1X+3AH/cf9x/3GP9x/3FOZhwZnnH/cf9x/3GP9x/05IHCt+cf9x/3GP9x/0WDLLfNcY/3H/cf9x/3H/cUqQPFb8cf9x/3H/cf9x/3GP9x/3H/cf9xTo88Fwxx/3H/cY/3H/cf9x/3H/cUHbPOJMcf9x/3GP9x/3H/cf9x/3Fe0dIu/3H/cf9x/3H/cY/0C9PBUsj/cf9x/3H/cf9x/3GP9xTHr8OFBx/3H/cf9x/3H/cU+tPBUs/3GP9x/3H/cf9x/3H/cYSAdMf4tx/3H/cf9x/3GP9xQxg83nz/cY/3H/cf9x/3H/cf9xj/cf9xQ4Ms182P9x/3H/cf9x/16z00z/cf9x/3H/cf9xj/cf9x/3FFoSy17f9x/3H/cf9x/3GP9x/3H/cf9x/3H/cY/3H/cUU2PKyccY/3H/cf9x/3H/cf9xj/cf9xSHI8eNxx/3GP9x/3H/cf9x/3H/cY/3FDGDzefP9xj/cf9x/3H/cf9x/3GP9IVDyKvHH/cf9xj/cf9x/3H/cf9x/3GP9x/3H/Qkcs+43/cf9x/3H/cY/3H/cf9x/3H/cf9xj/cf9x/3H/SyVMXatx/3GP9x/3H/cTdZs7imTHH/cf9x/3GP9x/z4dkbPibv9x/3H/cf9x/1t31oj/cf9x/3H/cY/3FZd9eI/3GP9x/3H/cUu+LEQdcf9x/3GP9x/3H/cUL5POBs/3H/cf9x/3H/cY/3H/cf9x/3H/cY/0lyPIjc/3H/cf9x/3GP9x/3H/cf9x/3FIcjyI3P9x/3H/cf9x/3GP9x/3H/cf9x/3GP9x/0EpLP1tcf9x/3H/cf9x/3GP9x/3H/cf9x/3GP9x/0uQPFb8cf9x/3H/cY/3H/cf9x/3H/cY/3H/cVl314j/cY/3H/cf9x/3FU/tsBcf9x/3H/cY/3H/cf9x/3H/cY/3H/S5A8Vvxx/3H/cf9xj/cf9x/3H/cf9xj/cf9x/07cLCI9cf9x/3H/cY/3H/cf9x/3H/cY/3H/cf9x/3H/cf9xj/cf9x/3H/cUGyHOTecf9x/3GP9x/3H/cf9x/3GP9x/3H/cf9xTvosEF1x/3H/cY/3H/cf9x/3H/cYQvk80Gxx/3H/cY/3H/cf9x/3H/cY/3H/cU+tPBUs/3H/cf9x/3H/cY/3H/cf9xQUcs641x/3H/cf9x/3GP9x/3H/cUITbO7J/3H/cf9x/3H/cUFHLOuNcf9x/3GP9x/3H/Tcy8QzT/cY/3H/cf9x/0y+LFQd/3H/cY/3H/cf9x/3H/cY/3H/cf9xNQuxu/RO/3H/cY/3H/cf9xTGFMSev/cf9x/3GP9x/3H/cUSDLLfNcf9x/3H/cf9x/3FOZhwpnv9x/3H/cf9x/3GFyz1Ez/cf9x/3H/cYTNwsQj3/cf9x/3H/cf9xj/cf9xTmYcGZ5x/3H/cf9xj/cf9cldVq/3GP9x/3H/cf9x/3H/cYSyocTV5x/3H/cf9x/3GP9es9JMcf9x/3GP9x/3H/cf9x/3H/cY/3H/cU8ZLB5t/3H/cf9x/3GP9x/3H/cf9x/3H/cY/3H/QZQc9r5x/3H/cf9x/3GP9x/3H/cf9x/3GP9x/3H/cf9x/3H/cY/3H/cf9x/3H/cf9xj/cU5mHBmecf9x/3H/cY/3H/cf9x/3H/cf9xj/cf9x/3H/cf9x/3GEJlLNmtcY/3H/cf9x/3H/cf9xj/cf9x/3FU/tsBcf9x/3H/cf9xj/cf9x/3H/cf9xj/cf9x/3H/cf9x/3GP9x/3FB2zziTHH/cf9x/3H/cf9xj/cf9PjzwnDP9x/3H/cf9x/3GP9x/0grnI1Gcf9x/3H/cf9x/3GP9x/3FBRyzrjXH/cf9x/3H/cY/3H/cf9x/3H/cf9xR+hMgXtx/3H/cf9x/3GP9x/3H/SSB8jfj/cf9x/3H/cY/3FLKhxNXnH/cf9xj/cf9x/3FB2zziTHH/cf9x/3H/cYTY88NwyP9x/3H/cf9x/3H/cY/3FMYUxJ6/9x/3H/cf9x/3GP9AvTwVLI/3H/cf9x/3H/cf9xj/cf9x/3H/cf9x/3GP9x/3H/cf9x/0XFfMOo/3H/cf9x/3H/cf9xTo88Fwxxj/cf9x/3H/cf9x/3GP9M11xSiv9x/3H/cf9x/3H/cUlObHsZ/3GP9x/3H/cf9x/1pZ1qZx/3H/cf9xj/cf9x/3H/cf9x/3GP9x/0WDLMfN/3H/cf9x/3H/cf9I6EyRe/9x/3H/cf9x/3GP9Fgyy3zXH/cY/3H/cf9x/3H/cY/3H/cf9x/3H/cf9xhA2zwDTP9xj/cf9x/3H/RaxMxTv/cf9x/3H/cf9x/3GP9xSZA8dvz/cf9x/3GP9x/3H/cf9x/3H/cY/3H/cf9x/3FPGSwebf9x/3GP9x/3H/cf9DVbzqpP9x/3H/cY/3H/TtwsIj1x/3H/cf9xj/cU8yXAzacY/3H/cf9x/3H/W3fWiP9x/3H/cf9x/3FEWoy6V3H/cf9x/3H/cf9xS0NMW8v/cf9x/3H/cf9x/0+PPCcM/3GP9x/3H/cf9xQo5M5xv/cf9x/3H/cf9xhJ0oxi13H/cY/3H/cf9x/3H/cYXLPUTP9x/3H/cf9xj/cf9P+iwgXf9x/3H/cf9xj/SQdMj4v/cf9x/3H/cY/3H/cf9x/3H/cf9xS74sVB3/cf9x/3H/cf9xj/XrPSTHH/cf9x/3GP9x/0hUPIq8cf9xj/cf9x/3FJJUx9q/9x/3GP9x/3H/S5A8Vvxx/3H/cY/3H/cf9xT608FSz/cf9x/3H/cY/1g72MRxj/cf9x/3H/R6Esle1x/3H/cf9x/3H/cYSAdMf4tx/3H/cf9x/3GP9x/3H/cf9x/3GP9x/3H/cf9MKhxdXv9xj/cf9x/3H/cf9xXbPSTHH/cf9x/3H/cY/0ahLLXt/3H/cY/3H/cf9x/3H/cf9xj/cf9x/3H/cf9xj/cUbPHKMO/3H/cY/3H/cf9xRcpMo1txj/cf9x/3H/cU+EHBe+/3GP9x/3H/cf9x/3H/cY/3H/cf9xXtHRLnH/cY/3H/cf9x/3FPhBwXvv9xj/cf9x/3H/cf9x/3FGRMyrs/9x/3H/cY/3H/SJaMhpdx/3H/cf9x/3GP9xTNwsQj3/cf9x/3H/cY/3H/cf9x/3H/cU6PPBcMcf9xj/cf9x/3H/cf9x/3GP9x/3H/cf9FgyzHzf9x/3H/cf9xj/W3fViHH/cf9xj/cf9xQUcs641x/3H/cf9x/3GP9x/3H/cf9x/3H/cY/3FMYUxJ6/9x/3H/cf9x/3GP9x/3FPGSwebf9x/3H/cf9xj/cf9x/3H/cf9C2zzyTP9x/3H/cY/3H/SH1ciCpx/3H/cf9xj/cf9x/3H/cU49fBwocf9x/3H/cf9xj/cf9x/0warE5VcY/3H/cf9x/3H/cf9xhAHowPF/9x/3H/cf9xj/cf9JB0yPi/9x/3H/cY/3H/TxRcLrr/cf9x/3H/cf9x/3GP85EAG37/5x/3H/cf9x/3GP9C2zziTHGP9x/3H/cf9x/3H/cY/3H/cUu+LEQdcf9x/3GP9x/3H/cf9x/3H/cY/3H/cf9x/3H/cf9xj/cf9IzxyDDnGP9x/3H/cf9x/3H/cY/3H/cf9x/07cLCI9cf9xj/cf9x/3H/cf9x/3GP9x/3H/cf9IVDyavP9x/3H/cf9x/3H/cY/3H/cf9x/3H/cUdUPIq8cf9x/3H/cf9xj/cf9x/3H/TL4sVB3/cY/3H/cf9x/3H/cf9xj/cf9x/3H/cf9HoSyV7XH/cf9x/3GP9x/3H/cf9x/3H/cY/3H/cf9x/3H/cf9CRyz7jf9xj/cf9x/3H/cf9x/3GP9x/3H/cf9x/3H/cUSDLLfNcf9xj/cf9x/3H/cf9x/3GP9x/3H/cf9x/0EpLP1tcf9xj/cf9x/3H/cf9x/3GP9x/3H/cf9x/3H/cUWhLLXt/3H/cY/3H/cf9x/3H/cf9xj/cf9x/3FPGSwebf9x/3H/cY/3H/cf9x/3H/cf9xj/cf9x/3FM3CxCPf9x/3GP9x/3H/cf9x/3H/cY/3FIcjx43HH/cf9xj/cf9x/3H/cf9x/3GP9x/3H/cf9xTNwsQj3/cY/3H/cf9x/3H/cf9xj/cf9x/3H/cf9x/3FBRyzrjXGP9x/3H/cf9x/3H/cY/3H/cf9x/3H/QSks/W1x/3GP9x/3H/cf9x/3H/cY/3H/cf9x/3H/Qkcs+43/cf9xj/cf9x/3H/cf9x/3GP9x/3H/cf9x/3H/TtwsMj3/cf9x/3H/cf9x/3GP9x/3H/cf9x/3H/cUu+LFQd/3H/cf9x/3H/cY/3H/cf9x/3FFNjy8nP9x/3H/cf9x/3GP9x/3H/cf9LkDxW/HGP9x/3H/cf9x/3H/cY/3H/cf9x/3H/SFQ8mrz/cf9x/3H/cf9xj/cf9x/3H/cf9O3CwiPXGP9x/3H/cf9x/3H/cY/3H/cf9x/3FBRyzrjXH/cf9xj/cf9x/3H/cf9x/3GP9x/3H/cf9x/0uQPGb8/3H/cf9x/3H/cf9xj/cf9x/3H/RYMsx83/cf9x/3H/cY/3H/cf9x/3H/cf9xj/cf9x/3H/cf9IVDyavP9x/3H/cf9x/3GP9x/3H/cf9FGDzOfP9x/3H/cf9x/3GP9x/3H/cUbPHKMOj/cf9x/3H/cf9xj/cf9x/3H/cf9x/3GP9x/3H/cf9x/3H/Swwcbz7/cf9x/3H/cY/1/R0i7/cf9x/3H/cY/3H/cf9x/3H/cf9xR88cgw5x/3H/cY/3H/cf9x/3H/cf9xj/cf9x/3H/cf9xTEgcS36P9x/3H/cf9x/3GP9x/3H/cf9x/3H/cY/3H/cf9x/3H/cf9xSgwcXz5x/3H/cf9xj/cf9x/3H/cf9x/3GP9x/3H/cf9xR88cgw5x/3H/cf9x/3GP9x/3H/cf9x/3H/cY/3H/cf9x/3H/cU76LBBdcY/3H/cf9x/3H/cf9xj/cf9x/3H/cf9x/09mHCmej/cf9x/3H/cf9xj/cf9x/3H/cf9x/3GP9x/3H/cf9x/3H/cY/3FCZSzprf9x/3H/cf9x/3H/cY/3H/cf9x/3H/cf9xj/cf9x/0WDLMfN/3H/cf9x/3H/cY/3FIB0x/i3H/cf9x/3GP9x/3H/cf9x/1t31oj/cf9x/3H/cf9xj/cf9x/3H/cf9xj/cf9x/3H/cf9x/3GP9x/0Y2PLyc/3GP9x/3H/cf9xS0NMS8tx/3GP9x/3H/cU6PPBcMcf9x/3H/cY/3H/cf9x/3H/cf9xj/cTXIYbs3nv9xj/cf9x/3H/cf9P+iwgXf9xj/cf9x/3H/cf9x/3GP9x/3H/cf9x/0JHLPuN/3H/cY/3H/cf9x/3FLQ0xLy3H/cY/3H/cf9x/3H/cVuV1Wr/cf9x/3H/cf9xhDgyzXzf9xj/cf9x/3H/cf9MhZxXpv9x/3H/cf9xj/cf9x/3H/SFQ8irxxj/cf9x/3H/cf9xj/cf9x/3H/cf9x/z2ag7NlfHGP9x/3H/cf9xSSVMfav/cY/3H/cf9x/3H/cf9xhC+TzQbHH/cY/3H/cf9x/3H/cf9xj/cf9GoSy17f9xj/cf9x/3H/cf9xj/cf9x/3H/cf9x/3FO+iwQXXGP9x/3H/cf9x/3GP9x/3H/cf9xTGFMSev/cf9xj/cf9x/3H/cf9xTxksHm3/cf9xj/cf9x/3H/cf9xj/cf9x/3H/cf9xWFnYpv9x/3H/cf9xj/RYMst81xj/cf9x/3H/cf9x/3FLbGxJOXH/cY/3H/cf9x/3FLvixEHXGP9x/3H/cf9x/0rtHGEucf9x/3H/cf9xS0NMS8txj/cf9x/3H/cf9xhLKhxNXnH/cf9x/3H/cY/0kHTI+L/3H/cf9x/3GP9x/3H/cUmQPHb8/3GP9x/3H/cf9I6EyBe3GP9x/3H/cf9x/0xDTFvL/3GP9x/3H/cUOsTNU7j/cf9x/3H/cf9CRyz7jf9x/3GP9x/3H/cUboTKF7/3GP9x/3H/cf9MQ0xby/9x/3GP9x/3H/cf9x/3H/Qb089Cxx/3GP9x/3H/cUXKTKNbcY/3H/cf9x/3FBRyzrjXH/cf9x/3GP9x/3H/cf9x/3GP9x/3H/cf9x/3FEgyy3zXH/cf9x/3GP9es9JMcf9x/3GP9x/3H/cf9x/3H/Qb089Cxx/3GP9x/3H/cf9x/3FMYUxJ6/9xj/cf9x/3H/cUklTH2r/3GP9x/3H/cf9x/3H/cY/3E+jVGycq7/cf9x/3H/cY/zCdUbByrnH/cf9x/3H/cU1IHCt+cf9x/3H/cf9x/3FbldVq/3H/cf9xj/cf9xQUcs641x/3H/cf9x/3H/cY/3H/cf9x/3H/cY/3H/R7+spAWP9x/3H/cf9x/3H/RKd8xYhx/3H/cf9x/3H/cYQVW8+qSP9x/3H/cf9x/3Fad9WIcf9x/3H/cY/3H/cUMxbNzp/3H/cY/3H/cf9xTmYcGZ5x/3GP9x/3H/cf9xSAdMf4txj/cf9x/3H/cUhyPHjccY/3H/cf9x/3H/XZXTanH/cf9x/3H/cY/0/6LCBd/3H/cf9x/3H/cY/3H/cf9x/3H/cf9E0BzC/nH/cY/3H/cf9x/3H/cf9es9NM/3H/cf9x/3GP9x/3H/cf9x/3H/cY/3FDgyzXzf9xj/cf9x/3H/cf9Q4dAucf9x/3H/cf9x/3FIcjyI3P9x/3H/cf9xj/cf9AvTwVLI/3H/cf9x/3H/cY/3H/cf9x/1t31oj/cf9x/3H/cf9x/3GP9x/3H/RYMsx83/cf9x/3H/cf9xj/Vh3b4v9xj/cf9x/3H/cUzMvDM0cY/3H/cf9x/3H/Su0cYS5x/3H/cf9x/3GP9x/3H/cf9x/3H/TSocPV5x/3H/cf9x/3GP9GykyzW/9x/3H/cY/3H/cUZUPKq8/3GP9x/3H/cf9x/3H/cY/3H/Q37c2BJxj/cf9x/3H/cf9xR88cgw5x/3H/cf9xj/cf9CUOzq8XH/cf9x/3H/cf9xThRcHrpx/3GP9x/3H/cf9xTo88Fwxx/3H/cY/3H/cf9x/3FPrTwVLP9x/3H/cY/3H/cf9x/3FMYUxJ6/9x/3GP9x/3H/cf9x/3H/cY/0lyPIjc/3H/cf9xj/cf9x/3H/cf9x/3GP9x/0y+LFQd/3H/cf9xj/cf9x/3H/cf9x/3GEu+LEQdcf9x/3H/cf9xj/cf9x/3H/cf9x/3GEkMHH8+/3H/cf9xj/cf9es9JMcf9x/3GP9x/3H/cf9x/3H/cUGyHOTecY/3H/cf9x/3H/cY/3H/cf9x/3H/cf9xj/cf9x/3H/cf9x/3GELQHNL+cY/3H/cf9x/3H/cY/3H/cf9x/3H/cf9xj/cf9x/3H/cf9x/3FOZhwpnv9x/3H/cf9x/3GP9x/3H/cf9x/3H/cY/3H/cf9x/3H/cf9LDBxvPv9x/3H/cf9xj/cf9cldVq/3H/cY/3H/cf9x/3H/cf9BlBz2vnGP9x/3H/cf9xWnfViHH/cf9x/3H/cY/3H/cf9x/3H/cU+tPBUs/3H/cY/3H/cf9x/3H/cf9PjzwnDP9xj/cf9x/3H/cUhyPIjc/3H/cf9x/3H/cf9xj/cf9x/3H/cf9xQvk84Gz/cf9x/3GP9x/3H/cf9x/3FPrTwVLP9x/3GP9x/3H/cf9x/3H/Qb089Cxx/3GP9x/3H/cf9NOKxMdY/3H/cf9x/3H/cf9Cshz03v9xj/cf9x/3H/cf9FrEzFO/9x/3H/cf9xj/cf9f0dIu/3H/cf9xj/cf9BKSz9bXH/cf9x/3H/cY/3H/cf9x/3H/cf9xSIvsd0Fx/3H/cf9x/3GP9xW5XUanH/cf9xj/cf9x/3Ex2VG/Jq7/cf9x/3GP9x/3FLQ0xLy3H/cf9x/3GP9xQtAc4v7/cf9x/3H/cf9x/3GP9x/3H/cf9x/3GP8+sSGzTt7/cf9xj/cf9x/3H/cULQHOL+/3H/cf9xj/cf9xTX/MOAP/cf9x/3GP9x/3H/cf9xSHI8iNz/cf9x/3H/cf9x/3GP9x/3H/cf9x/3H/cY/3H/cf9x/0RlLMmtcf9x/3H/cY/3H/cf9x/3H/cf9xj/cf9x/0/6LCBd/3H/cf9xj/cf9xSAdMf4tx/3H/cY/3H/cf9JB0yPi/9x/3GP9x/3H/cVT+2wFx/3H/cf9x/3GP9x/3H/cULQHOL+/3H/cf9xj/cf9IzxyDDnH/cY/3H/cf9x/1g72cT/cf9x/3H/cY/3H/cf9xT4QcF77/cf9x/3GP9x/3H/WDvZxP9x/3H/cf9x/3GP9x/3H/cf9xSHI8iNz/cf9x/3H/cf9x/3GP9x/3H/cf9xTvosEF1x/3GP9x/3H/cf9x/3H/cY/3H/cf9x/3H/cUxhTEnr/3GP9x/3H/cf9E+TzAbHH/cf9x/3H/cY/3H/RspMs1v/cf9xj/cf9x/3FJkDx2/P9xj/cf9x/3H/cf9x/3GP9x/3H/Qh6M7hdx/3GP9x/3H/cf9x/3H/cY/3H/cf9xSyocTV5x/3GP9x/3H/cf9x/3GP9x/3H/cf9x/3H/cY/3H/cf9x/3H/cf9xj/cf9bd9WIcf9xj/cf9x/3H/cf9xj/cf9x/3H/cf9x/3FLvixUHf9x/3H/cf9x/3GP9x/3H/cf9x/3H/cY/3H/cf9x/3FPhBwXvv9x/3GP9x/3H/RuN8scj/cf9xj/cf9x/3H/TENMW8v/cf9xj/cf9x/3H/cUxhTEnr/3H/cY/3H/cf9xT608FSz/cf9x/3H/cY/3H/cf9x/3H/cU+tPBUs/3H/cY/3H/cf9xRBg8vnxx/3H/cf9x/3H/cY/3H/cf9x/3FMSBxLfv9xj/cf9x/3H/cf9xj/cf9x/3H/cf9x/3GP9x/3FPGSwebf9x/3H/cf9xj/cUOsTNU7/3H/cY/3H/cf9x/3H/TmFMKetx/3GP9x/3H/cf9x/3H/Qb089Cxx/3GP9x/3H/cf9x/3H/cUHbPOJMcf9xj/cf9x/3H/cf9x/0c2PJyccf9x/3H/cY/3H/cf9x/3FG6Eyhe4/3H/cf9x/3H/cf9xR+hMgXtx/3H/cf9x/3GP9MhZxHpnH/cY/3H/cf9x/3H/cf9xj/cf9x/3H/cf9xS74sVB3/cf9x/3H/cf9x/3GP9x/3H/cf9x/3H/cYQ4Ms183/cY/3H/cf9x/3H/Vx3Z4nH/cf9x/3GP9NzLxDNP9x/3H/cf9xj/cU0UXD66j/cf9x/3H/cf9PqGwlef9x/3H/cY/3H/cUbPHKMO/3GP9x/3H/cf9xVR3b4v9x/3H/cY/3H/cf9x/3H/cf9xj/cf9x/3H/cf9x/3GP9x/3H/Vx3Z4nH/cf9x/3H/cU8ZLB5t/3GP9x/3H/cf9x/0KyHPTe/3GP9x/3H/cf9x/3H/cY/3H/cf9x/3H/R8pMk1tx/3H/cf9x/3H/cYSyocTV5x/3H/cf9xj/cf9x/0bKTLNb/3GP9x/3H/cf9FgyzHzf9x/3H/cf9xj/cf9bd9WIcf9xj/cf9x/3H/cUibXHZKcf9xj/cf9x/3H/cVc72MRx/3H/cf9xj/cf9xW5XUanH/cY/3H/cf9x/3H/cUklTH2rj/cf9x/3H/cf9xTmYcGZ5xj/cf9x/3H/cf9xj/cVl314j/cf9xj/cf9x/3H/SyVMXatx/3GP9x/3H/cf9x/3H/Qkcs+43/cY/3H/cf9xXtHRLnH/cY/3H/cf9x/3H/cf9xj/cf9JcjyI3P9x/3GP9x/3H/cf9x/3H/cU+tPBUs/3GP9x/3H/cf9x/3H/cYRA2czyaP9x/3H/cf9x/3H/cU6PPBcMcY/3H/cf9x/3H/cf9xj/cf9x/0Y2PLycj/cf9x/3H/cf9x/0G9PPQscf9xj/cf9x/3H/cf9x/3GExhTEnr/3H/cf9x/3H/cf9xj/cf9MvixUHf9x/3H/cY/3H/cf9x/3H/cf9xj/cf9MKhxdXv9x/3GP9x/3H/cf9x/3H/cY/3H/cf9x/3H/cf9xj/cf9x/0uQPFb8cf9xj/cf9x/3H/cf9x/3GP9x/3FI7RxxLnGP9x/3H/cf9x/3H/cY/3H/cf9x/3H/cf9xj/cUsqHE1ecf9x/3GP9x/3H/cf9x/3H/cY/3H/cf9x/3H/cf9xj/cf9FgyzHzf9x/3H/cf9x/3H/UOHQLnH/cf9x/3H/cf9xhA2zwDTP9xj/cf9x/3H/cf9HNjycnHH/cf9x/3H/cY/3H/cf9x/3H/cf9xhNjzw3DI/3H/cf9x/3H/cf9xj/cf9x/3H/cf9x/3GP9x/3H/cf9x/3GP9x/3H/cf9x/3H/cY/3H/cf9x/3H/cf9xQUcs641xj/cf9x/3H/cf9x/3GP9x/3H/cf9x/3FVHdvi/3H/cf9xj/cf9x/3H/cf9xj/cf9x/3H/cf9x/3GP9x/3H/cf9x/1cd2eJx/3H/cf9xj/cf9x/1/R0i7/cY/3H/cf9x/3H/cf9xj/cf9x/3FYWdim/3H/cf9x/3H/TSocPV5x/3H/cf9x/3H/cY/3H/cf9XHdnicf9x/3H/cf9xXbPSTHH/cf9x/3H/cYQ6xM1Tv/cf9x/3GP9x/05hTCnrcf9x/3H/cf9xj/cUboTKF7/3H/cf9xj/cf9x/zUvArzQ/f9x/3H/cf9x/3GP9GNjy8nP9x/3H/cY/3H/cf9x/3H/cY/3E+poGyWX7/cf9x/3H/cf9x/3E7MfG1zg7/cf9x/3GP9x/3H/Q/k84GyP9x/3H/cf9x/3GP9x/3H/cf9MQ0xby/9x/3GP9x/3H/cf9IVDyKvHGP9x/3H/cf9x/3GP9x/3H/cf9x/3H/cUzcLEI9j/cf9x/3H/cf9xj/cf9x/3H/cUZUPKq8j/cf9x/3H/cf9xj/cf9x/3H/cU+tPBUs/3H/cf9xj/cf9x/3H/cf9x/3GP9x/3H/cf9x/0c2PJyccf9x/3H/cf9xj/QEJcHNr/cY/3H/cf9x/0y+LFQd/3GP9x/3H/cf9x/03MvEM0j/cf9x/3H/cf9x/08UXC66/3H/cY/3H/cf9x/0GUHPa+cf9xj/cf9x/3H/cf9x/3GP9x/3H/TxRcLrr/cf9x/3H/cf9xj/cf9x/3H/cf9FGDzOfP9x/3H/cf9xj/cUXKTKNbcf9x/3GP9x/3H/cUxIHEt+/3GP9x/3H/cf9x/0GUHPa+cf9xj/cf9x/3H/cUDLzARD/3H/cY/3H/cf9x/0ehLJXtcf9x/3H/cf9x/3GP9x/3H/cf9x/3GP9x/3H/cf9BKSz9bXH/cf9x/3GP9x/3H/cf9x/3GP9x/3H/Qb089Cxx/3H/cf9x/3GP9xSZA8dvz/cf9x/3H/cY/3H/cf9x/3H/cY/3H/TL4sVB3/cf9x/3H/cY/3H/cf9x/3H/Qts88kz/cf9x/3GP9x/3H/cf9x/3GP9x/3FU/tsBcf9x/3H/cf9x/1cd2eJx/3H/cY/3H/cf9x/3H/cY/3H/cf9x/3FLQ0xLy3H/cY/3H/cf9xQbIc5N5x/3H/cf9xj/cf9WHdvij/cf9x/3H/cf9xRKxMtTtx/3H/cf9xj/cf9JSZx7ZnGP9x/3H/cf9xTIpsR1n/cf9x/3GP9x/3H/cUFHLOuNcf9x/3H/cY/3H/cf9x/0GUHPa+cf9x/3GP9x/3H/Vx3Z4nH/cf9x/3H/cY/3H/cf9x/3H/cf9xSyocXV7/cf9x/3H/cf9xhD7pzRFv9x/3H/cf9x/3H/cY/3FJ0oxy1/9x/3H/cf9x/3H/cY/3FPhBwXvv9x/3H/cf9xj/cUxIHEt+/3H/cf9x/3GP9MQ0xby/9x/3H/cf9x/3GE2PPDcMj/cf9x/3H/cf9x/3GEklTH2r/3H/cf9x/3H/cUtDTFvL/3H/cf9x/3H/cf9xj/cf9xTKOcNcZxj/cf9x/3H/cf9xTo88Fwxx/3GP9x/3H/cf9x/0slTF2rcY/3H/cf9x/3H/cf9xj/cf9P+iwgXf9x/3H/cf9xj/cf9x/3H/cf9x/3GP9xQNs8A0yP9x/3H/cf9x/3H/cY/09mHCme/3H/cf9x/3GP9BlBz2vnH/cf9x/3H/cf9E+TzAbHH/cf9xj/cf9x/3FM3CxCPf9x/3GP9x/3H/cf9x/3H/NIxhvXOe/3H/cY/3H/cf9FGDzOfP9x/3H/cf9x/3H/MsnhvzYej/cf9x/3H/cf9x/0uQPGb8/3H/cf9x/3H/cY/05hTCnrcf9x/3H/cf9x/3GP9IVDyKvHH/cf9xj/cf9x/3H/cf9x/3GP9xTNwsQj3/cf9x/3H/cY/3H/cf9x/3H/cf9xj/cf9LJUxdq3H/cf9x/3GP9x/3FOjzwXDHH/cf9x/3H/cY/3FPrTwVLP9x/3H/cf9x/3H/cY/3H/cU+dzAYjcf9x/3H/cY/3H/MFsBsLT+cY/3H/cf9x/3H/cUHbPOJMcf9x/3GP9x/3H/cf9xNLMiu0zdcf9x/3H/cf9xj/cUYrnK1G/3H/cf9x/3H/cf9xj/cf9x/3H/cf9x/3GP8w9vKwGQ1x/3GP9x/3H/cf9x/3GP9GNjy8nP9x/3H/cY/3H/cf9x/3H/cY/3H/cUAejA8X/3H/cf9xj/cf9M8IxQ9/9x/3H/cf9x/3H/SgdMb4tx/3H/cf9x/3H/cY/0PQHOL+j/cf9x/3H/cf9xWFnYpv9x/3H/cY/3H/cf9x/3H/cf9xj/Qts84kxxj/cf9x/3H/cf9MQ0xby/9xj/cf9x/3H/cf9x/3GP9xS74sRB1x/3H/cf9xj/cf9E0BzC/nH/cf9x/3H/cf9dldNqcf9x/3H/cY/3H/cf9x/3H/cf9xj/cf9x/0LbPPJM/3H/cf9x/3H/cYU/7dAf9xj/cf9x/3H/cf9f0dIuj/cf9x/3H/cf9xWFnYpv9x/3H/cY/3H/cf9x/3H/cf9xj/cf9x/3H/cf9x/0zXXFKK/3GP9x/3H/cf9x/05hTCnrcf9xj/cf9x/3H/cUsqHF1e/3H/cf9x/3H/cf9xT4QcF76P9x/3H/cf9x/3FNSBwrfnH/cf9x/3H/cf9xj/cf9WHdvij/cf9x/3H/cf9xhPrTwFLHH/cY/3H/cf9x/3H/cULQHOL+/3GP9x/3H/cf9x/3H/cUGyHOTecY/3H/cf9x/3H/cY/3H/cf9x/1t31oj/cf9x/3H/cf9x/3GP9x/3H/cf9xQbIc5N5x/3GP9x/3H/cf9x/3H/cY/3H/cf9x/3H/cf9xj/cUhyPHjccf9x/3GP9x/3H/cf9x/3H/cUHbPOJMcf9xj/cf9x/3H/cf9x/0LbPPJM/3H/cY/3H/cf9x/3H/cf9xj/cUboTKF7/3H/cf9xj/cf9x/0xDTFvL/3H/cf9xj/cf9xQxg83nyP9x/3H/cf9x/3H/cUu+LFQd/3H/cf9x/3H/cY/3H/cf9x/3H/cf9xTo88Fwxxj/cf9x/3H/cf9x/3GP9J9txwknH/cf9xj/cf9x/3FLbGxJOXH/cf9x/3H/cY/3H/cf9x/3H/cf9xj/cf9x/05IHCt+cf9xj/cf9x/3H/cf9x/3GP9x/3H/cf9x/3H/cY/0BrfBpI/3H/cY/3H/cf9xS0NMS8tx/3H/cY/3H/cf9xQ+6c0Rb/cf9x/3GP9x/0joTIF7cf9x/3GP9x/3H/cf9x/3H/cY/3H/cf9JB0yPi/9x/3GP9x/3H/cf9cldVqj/cf9x/3H/cf9xhJJUx9q/9x/3H/cf9x/3GP9x/0sMHF8+cf9x/3GP9x/3FDrEzVO/9xj/cf9x/3H/cUlObHsZ/3H/cY/3H/cf9x/3H/N+GRuh5u/3H/cf9x/3H/cf9xhMSBxLfv9x/3H/cf9xj/cf9x/1yV1Wr/cY/3H/cf9x/3H/cf9xTUgcK35x/3H/cf9x/3GP9x/3H/cf9x/3H/cY/3H/cf9x/3H/SnI8aNxx/3H/cf9x/3H/cY/3H/cf9x/0LbPPJM/3H/cf9x/3GP9x/3H/cf9x/0TQHML+cf9xj/cf9x/3H/cf9E0BzC/nH/cf9xj/cf9x/0ntHIEuj/cf9x/3H/cf9x/3GP9V/tsBcY/3H/cf9x/3H/XrPTTP9x/3H/cf9x/3GP9x/3H/cf9x/3H/QsvM40Nx/3GP9x/3H/cf9x/3H/cV2z0kxx/3H/cf9xj/cf9x/3H/cf9x/3GP9xW5XUanH/cf9xj/cf9x/3H/cf9xRQ2cryZx/3GP9x/3H/cf9x/3H/QUJc+9px/3H/cY/3H/cf9JcjyI3P9xj/cf9x/3H/cf9x/3GP9OSBwrfnH/cf9x/3GP9x/0KyHPTe/3H/cf9x/3H/cY/0ntHIEu/3H/cY/3H/cf9GX1y6Cv9x/3GP9x/3H/cf9xSSVMfav/cY/3H/cf9x/3FHVDyKvHH/cf9x/3H/cf9xj/cf9x/3H/cf9LJUxdq3GP9x/3H/cf9x/3H/cY/3H/cUZUPKq8/3GP9x/3H/cf9x/3H/cY/3H/cf9x/3FLKhxdXv9x/3H/cf9x/3H/cY/3H/cf9x/3H/cf9xj/cf9x/3H/cf9xj/XJXVav9x/3H/cY/3H/cf9x/3H/cf9xj/cf9x/3H/cf9xTmYcKZ7/cf9x/3H/cf9x/3GP9x/3H/cf9x/3H/cY/3H/cf9x/3H/cf9xj/WVnYpv9xj/cf9x/3H/cUKOTOcb/3H/cf9x/3H/cY/3H/cV7R0S5x/3H/cY/3H/cf9x/3H/cf9xj/cf9x/3H/cf9xj/cf9x/3H/cVc72MRx/3H/cf9x/3GP9x/3H/cf9x/1X+3AH/cf9xj/cf9x/3H/cf9XHdnicf9x/3H/cY/3H/Se0cgS7/cY/3H/cf9x/3H/cf9xj/cf9x/3H/cf9x/3GP9x/3H/cf9x/3H/QHYcCZ5x/3H/cf9x/3H/cV2z0kxx/3H/cf9x/3GP9x/3H/cf9x/3H/cYSCB8ffhx/3H/cf9x/3H/cY/3H/cf9x/3H/cf9xj/cf9FgyzHzf9x/3H/cf9x/3H/TENMW8uP9x/3H/cf9x/3H/TkgcO37/cf9x/3H/cf9x/3FU/tsBcY/3H/cf9x/3H/cf9xWFnYpv9x/3H/cY/3H/cf9x/3FMSBxLfo/3H/cf9x/3H/cV2z0kxx/3H/cf9x/3H/cY/3H/cf9xR88cgw5x/3H/cf9x/3H/UOHQLnH/cf9x/3H/cf9xj/cf9O9VwgqnH/cf9x/3H/cf9EZSzJrXH/cY/3H/cf9x/3H/cf9xj/cf9x/3H/cf9x/3GEzcLEI9/3H/cf9x/3H/cY/3H/cf9x/3H/Qts88kz/cf9x/3GP9x/3H/cf9x/0PArOP1/3GP9x/3H/cf9FgyzHzf9x/3H/cf9xj/cUyKbDdZcY/3H/cf9x/3H/cT3zcbIMjnGP9x/3H/cf9x/3GP9x/3H/cf9x/3H/cU+tPBUs/3GP9x/3H/cf9E+TzAbHH/cf9x/3H/cY/3H/SM8cgw5x/3GP9x/3H/cf9LDBxvPv9x/3H/cf9x/3H/cY/3FYWdemcf9xj/cf9x/3H/cf9x/3GP9xXLPUTP9x/3GP9x/3H/cf9x/3H/cULQHOL+/3GP9x/3H/cf9x/3H/cUQYPL58cf9x/3GP9x/3H/cf9x/3H/cUxhTEnrj/cf9x/3H/cf9xTGFMSev/cY/3H/cf9x/3H/cf9xhJkDx2/P9x/3H/cf9xj/cf9x/3H/cf9MM9xcwv9x/3H/cf9x/3H/cU+EHBe+j/cf9x/3H/cf9x/0+obCV5/3H/cY/3H/cf9x/3H/cf9xj/cUL5PNBscY/3H/cf9x/3H/cUGyHOTecf9xj/cf9x/3H/cUXjfKHIcY/3H/cf9x/3H/cU+tPBUs/3H/cY/3H/cf9x/3FLQ0xLy3H/cY/3H/cf9x/3FCE2zuyf9x/3H/cf9x/3H/Re6csRZxj/cf9x/3H/cf9xTsGcE+Zx/3H/cf9x/3GEk+/GwQcf9x/3H/cf9x/3GE90rAi1cf9x/3H/cf9xj/cf9x/3H/cf9x/3FPGSwebY/3H/cf9x/3H/cf9E+TzAbHH/cf9xj/cf9x/3Fe0dEucf9xj/cf9x/3H/cTKXAb1o/nH/cf9x/3H/cf9xSiVMXatx/3H/cf9x/3H/cY/3FA2zwDTI/3H/cf9x/3H/cUhJnHtmcf9x/3GP9x/3H/cf9FrEzFO/9x/3H/cf9x/3H/cY/3H/cUHbPOJMcf9x/3H/cf9x/3GP9x/0vSjFLXcf9x/3H/cf9x/3GP9LDBxfPnH/cf9x/3GP9xRs8cow7/cY/3H/cf9x/3H/RaxMxTv/cf9x/3H/cf9xhEDZzPJo/3H/cf9x/3H/cf9LuVxUanGP9x/3H/cf9MbGxZOf9x/3H/cY/3H/cf9L0oxS13H/cf9x/3H/cf9xSgwcXz5x/3H/cf9xj/cVhZ16Zx/3GP9x/3H/cf9xTo88Fwxx/3H/cY/3H/cf9x/05hTCnrcf9x/3GP9x/3H/cf9x/3FMYUxJ6/9xj/cf9x/3H/cTDUgb8rfnH/cf9xj/cf9x/z6xIbNO3o/3H/cf9x/3H/cf9xj/cf9LJUxdq3H/cf9x/3GP9x/3H/cUxhTEnr/3H/cf9xj/cf9x/3FGbeyZIXGP9x/3H/cf9x/3FLQ0xLy3GP9x/3H/cf9x/3H/cURajLpXcf9x/3H/cf9x/3GP9x/3H/cUmQPHb8/3GP9x/3H/cf9x/3H/cY/3H/cf9x/0GUHPa+cf9x/3GP9x/3H/cVuV1Wr/cf9x/3H/cf9x/3GP9x/3H/cUZUPKq8j/cf9x/3H/cf9x/3GP9x/3H/cf9x/3H/SnI8aNxx/3H/cf9x/3GP9x/3H/cf9CRyz7jf9x/3H/cY/3H/cf9x/3H/cf9xj/cf9x/0KyHPTe/3H/cf9x/3GP9x/05IHCt+cf9x/3GP9x/3H/TNdcUor/cf9x/3H/cY/3H/RYMsx83/cf9x/3H/cf9x/3GP9x/3H/cf9x/3H/cY/3H/cf9BvTz0LHH/cf9x/3H/cY/1X+2wFxj/cf9x/3H/cf9XHdnicf9x/3GP9x/3H/cf9x/3H/cY/3H/cf9IVDyKvHGP9x/3H/cf9x/3H/cYTY88NwyP9x/3H/cf9x/3H/cY/3H/Vh3b4o/3H/cf9x/3H/cY/3H/cf9YO9nE/3H/cf9x/3H/cf9xj/cUDbPANMj/cf9x/3H/cf9x/3GP9x/3FVHdvi/3H/cf9x/3H/cYSQwcfz7/cf9x/3H/cY/3H/cf9x/3H/cf9xj/cf9x/3H/cf9xj/cUZUPKq8/3H/cf9xj/cf9x/3H/cf9xj/cf9x/3H/cf9x/12V02px/3H/cf9x/3GP9x/3FMYUxJ6/9x/3H/cf9xj/cU0UXD66j/cf9x/3H/cf9xTKOcRcb/cf9x/3H/cY/3H/SyVMXatx/3H/cf9xj/cf9xTo88Fwxx/3H/cf9x/3GP9x/3FFoSy17f9x/3H/cf9x/3H/cY/3Fe0dEucf9x/3H/cY/3H/cf9HoSyV7XH/cf9x/3H/cf9xj/cf9Fgyy3zXGP9x/3H/cf9xPTbBssk+cf9x/3H/cY/3H/cf9x/3H/SUmci2b/cf9x/3GP9x/zhC4bm9Hv9x/3H/cf9x/3H/Vx3Z4nH/cf9xj/cf9x/0EpLP1tcf9x/3H/cY/3H/cVUd2+L/cf9x/3H/cf9xj/cf9x/3H/TL4sVB3/cf9xj/cf9x/3H/cf9xhA2zwDTP9x/3GP9x/3H/cf9x/3GP9x/3H/S5A8Vvxx/3H/cY/3H/cf9x/3H/cYSkNMa8uP9x/3H/cf9x/3GP9xS0NMS8tx/3H/cf9x/3GP8+DSKy8t1x/3H/cf9x/3H/cU8yXBza/3H/cY/3H/cf9xS0NMS8tx/3H/cY/3H/cf9x/3H/SnI8aNxx/3H/cf9x/3H/cY/3H/RRg8vnxxj/cf9x/3H/cf9x/3GP9x/3H/cf9FGDzOfP9x/3H/cf9x/3GP9x/3FItIx0t3H/cf9x/3H/cY/3H/cf9x/3H/cf9xg5VUK3qr3/cf9x/3H/cf9xTGFMSev/cY/3H/cf9x/0uQPFb8cY/3H/cf9x/3H/cUL5POBs/3H/cf9xj/cf9x/3H/cf9x/3GP9D+TzgbP9xj/cf9x/3H/cf9x/3GP9xTo88Fwxx/3H/cf9x/3H/cY/0GUHPa+cf9x/3H/cf9xj/QK3MFiP/cf9x/3H/cf9x/0XunLEWcY/3H/cf9x/3H/cf9IzxyTDv9x/3H/cY/3H/cf9x/3H/cf9xWnfViHH/cf9x/3GP9x/0y+LFQd/3H/cf9xj/cf9x/3H/cf9x/3FOjzwXDHGP9x/3H/cf9xT608FSz/cf9x/3GP9x/3FM3CxCPf9x/3H/cY/3H/cf9bd9WIcY/3H/cf9x/3H/cf9xj/cf9x/3H/cf9x/3GE8ZLB5t/3H/cf9x/3H/cV2z0kxx/3H/cf9x/3H/cU3cLCI9cf9x/3H/cf9x/3GP9x/3H/cf9x/3H/cUqQPFb8cf9x/3H/cf9xj/cf9x/3H/cf9x/3GExIHEt+/3H/cf9x/3GP9x/3FZd9eI/3GP9x/3H/cf9x/3H/cY/0lyPIjc/3H/cf9xj/cf9x/3H/cf9x/3GP9x/3FC0Bzi/v9x/3H/cf9xj/cf9x/3H/cf9x/3GP9x/3H/cf9x/3H/cY/3H/cf9xTNwsQj3/cf9xj/cf9x/3H/Olcht6je/3H/cf9xj/cf9DjkznG/9xj/cf9x/3H/cU6PPBcMcf9x/3GP9x/3H/SfbccJJx/3GP9x/3H/cf9x/3H/cYSHI8eNxx/3H/cf9xj/cf9x/3H/cf9es9NM/3H/cf9x/3H/cY/zGCwb99PnH/cf9xj/cf9x/3H/cf9xQYl852hx/3H/cf9x/3H/cYVjvaxP9xj/cf9x/3H/cf9x/3GP9x/3H/cUGyHOTecf9x/3H/cY/3FVHdvi/3H/cf9x/3H/cf9xhMYUxJ6/9x/3H/cf9x/3H/cYQNs8A0z/cY/3H/cf9x/3H/cf9xj/cf9OYUwp63H/cf9x/3H/cY/3FGzxyjDv9x/3GP9x/3H/cVuV1Wr/cf9x/3H/cf9x/3GP9xQ6xM1Tv/cf9xj/cf9x/3H/QvRs8Ln/cf9x/3H/cf9x/3GEGyHOTecf9x/3H/cf9x/3GP9x/3H/cf9x/3H/cY/3H/cf9x/05IHCt+cY/3H/cf9x/3H/cf9xj/SUmce2Zxj/cf9x/3H/cf9x/1pZ1qZx/3H/cf9xj/cf9x/3FOZhwZnnH/cY/3H/cf9x/3H/cf9OYUwp63GP9x/3H/cf9x/3H/cY/3H/cf9ZWdimj/cf9x/3H/cf80pZG9Wm7/cf9x/3H/cY/3Fe0dEucf9x/3H/cY/3H/cf9x/3H/cUFHLOuNcf9xj/cf9x/3H/cU5mHBmecf9xj/cf9x/3H/cf9bd9aI/3H/cf9x/3GP9x/3H/XJXVav9xj/cf9x/3H/cUxhTEnr/3H/cY/3H/cf9x/3H/cf9xj/cf9x/3H/cUSDLLfNcf9x/3H/cY/3H/cf9x/3FBshzk3nH/cY/3H/cf9x/09mHCme/3H/cY/3H/cf9x/3H/cf9xj/cf9x/3H/TL4sVB3/cY/3H/cf9x/3H/TNdcUor/cf9xj/cf9x/3H/cf9xj/cf9x/3FBRyzrjXH/cf9x/3H/cY/3H/cf9x/3H/cUzcLEI9j/cf9x/3H/cf9x/3GP9PjzwnDP9x/3H/cf9x/3FNBOw/sf9xj/cf9x/3H/cUMh/N3g/3H/cf9x/3H/cY/0+PPCcM/3H/cf9x/3H/cf9xj/cf9D+TzgbI/3H/cf9x/3H/cf9xj/cf9x/3H/T488Jwz/cf9x/3GP9x/3H/cf9x/3H/cY/3H/cf9x/0VajLpXcf9xj/cf9x/3H/cf9x/3GP9x/3H/cf9x/3H/cY/0hUPIq8cf9x/3GP9x/3H/cf9x/3H/cY/3H/cUZUPKq8/3GP9x/3H/cf9x/3H/SOhMkXv/cf9x/3H/cf9xj/cf9x/3H/cf9xj/cf9V/twB/3H/cf9x/3H/cf9xj/cf9x/1/R0i7/cf9xj/cf9x/3H/cf9xj/cf9x/3H/cf9x/3GP9x/3H/cf9x/3H/cY/3FBshzk3nH/cf9x/3H/cY/3H/cf9x/3H/X9HSLo/3H/cf9x/3H/cf9OYUwp63GP9x/3H/cf9x/3FI7RyBLv9x/3H/cf9xj/cf9x/3H/cf9x/3GP9x/3H/cf9x/3FFNjy8nP9x/3H/cf9xj/cf9x/3H/cf9x/3GP9OYUwp63H/cf9x/3H/cf9xj/RjY8vJz/cf9xj/cf9x/3H/cf9x/3FEGDy+fHH/cf9xj/cf9x/3H/cf9x/0Q8jMw3cf9x/3H/cf9x/1pZ1qZx/3H/cf9xj/cf9x/3H/cf9x/0oHTG+Lcf9x/3H/cf9x/3GFY72sT/cY/3H/cf9x/1cd2eJx/3H/cf9x/3GP9x/3H/cf9x/3H/cY/3H/cf9x/3H/cY/0lyPIjc/3H/cf9x/3GP9x/3H/cf9x/3GE5mHBmecf9x/3H/cf9x/3GP9x/3H/cf9x/3H/cY/3H/cf9x/3H/cY/3H/cf9xSQwcfz7/cY/3H/cf9x/3H/cf9xj/Se0cgS7/cf9xj/cf9x/3H/cf9x/3GP9x/3H/cf9x/3H/cY/3H/cf9x/3H/cY/3H/cf9L0oxS13H/cf9x/3H/cf9xj/cf9xRiucrUb/cf9x/3H/cf9xj/Qts84kxxj/cf9x/3H/cf9x/05hTCnrcY/3H/cf9x/3FLKhxdXv9x/3H/cf9x/3H/cY/3H/cf9x/07cLCI9cf9xj/cf9x/3H/XrPSTHGP9x/3H/cf9x/3H/cY/3H/WDvYxHGP9x/3H/cf9x/3GP9x/3H/cf9x/3FPhBwXvv9xj/cf9x/3H/cVyz1EyP9x/3H/cf9x/3GP9x/3H/cUMYPN58j/cf9x/3H/cf9xhOZhwZnnH/cf9x/3H/cf9xj/cf9x/3H/cf9x/16z00z/cf9x/3H/cY/3FJDBx/Pv9x/3H/cY/3H/cf9x/0KyHPTe/3H/cY/3H/cf9x/3H/cf9xWnfViHH/cf9x/3GP9x/3H/cf9x/0YNnL8m/3H/cY/3H/cf9x/zb8IboD3nH/cY/3H/cf9x/3FD7pzRFv9x/3GP9x/3H/cf9xSN2sciVx/3H/cf9x/3GE2PPDcMj/cf9x/3H/cf9xVP7bAXH/cf9xj/cf9x/3FJJUx9q/9x/3GP9x/3H/cf9IK5yNRnH/cf9x/3GP9x/3H/TENMW8v/cf9x/3GP9x/3H/cUKOTOcb/3H/cf9x/3H/cf9xN6QRuVvuj/cf9x/3H/cf9xTo88Fwxx/3GP9x/3H/cf9x/3GP9xQzFs3On/cf9x/3GP9x/3H/RniMuHf/cf9x/3GP9x/3H/cUWhLLXt/3H/cf9x/3H/cf9bd9aI/3H/cf9xj/cf9x/0ahLLXtj/cf9x/3H/cf9xTmYcKZ7/cf9x/3H/cf9xRaEste3/cf9x/3H/cY/3H/cf9x/3H/cYQvk80Gxx/3H/cY/3H/cf9x/3FLhZxHpnH/cf9x/3H/cY/3H/cf9x/3H/cY/0y+LFQd/3H/cf9x/3H/cY/3H/TENMW8v/cf9x/3H/cY/3H/cf9x/3H/cY/3H/S5A8Vvxx/3H/cf9xj/cf9x/3H/cf9xj/cVl314j/cf9xj/cf9x/3H/cf9x/0GUHPa+cY/3H/cf9x/3H/S5A8Zvz/cf9x/3H/cf9x/3GP9x/z3VcbMqjnH/cf9xj/cf9x/3FDMWzc6f9xj/cf9x/3H/cf9xTOXsMaFxj/cf9x/3H/cf9x/3GP9x/3H/cf9x/3H/cY/3H/cf9x/3H/cf9V/twB/3GP9x/3H/cf9x/3H/cY/3H/cf9x/3H/cf9xQmUs6a3/cY/3H/cf9x/3H/cf9xj/cf9x/3H/Qkcs+43/cf9x/3GP9x/3H/cf9x/3FOjzwXDHH/cY/3H/cf9x/0Y2PLycj/cf9x/3H/cf9xg0aBG8l+7/cf9x/3H/cf9xj/cf9x/3H/cf9x/3GEJlLNmtcY/3H/cf9x/3H/cf9xj/cf9x/3H/cf9O3CwiPXGP9x/3H/cf9x/3H/cY/3H/cf9x/3H/cf9xXtHSLv9x/3H/cf9x/3FU/tsBcY/3H/cf9x/3H/cf9xj/cf9x/3H/cf9x/3GP9xRaEspe1xj/cf9x/3H/cf9x/1X+3AH/cf9xj/cf9x/3H/cUboTKF7j/cf9x/3H/cf9x/12V02px/3H/cf9xj/cf9x/3H/cf9x/3GP9x/3H/cf9x/3H/cY/3H/cf9x/3H/cf9dldNqcf9x/3H/cY/3H/cf9x/3H/cf9xhH3aySJf9x/3GP9x/3H/cf9xWnfViHH/cf9x/3H/cf9xj/cf9x/3H/cf9xj/SH1ciCpx/3H/cf9x/3GP9x/0tObFsZcf9x/3H/cf9x/3GP9x/3FMYUxJ6/9x/3H/cf9xj/cf9x/3H/cf9xj/cf9x/1yV1Wr/cY/3H/cf9x/3FAy8wEQ/9x/3H/cY/3H/cf9x/3H/cY/0C9PBUs/3GP9x/3H/cf9x/3GP9xQ4Ms183/cY/3H/cf9x/3H/Vf7cAf9x/3GP9x/3H/cf9MQ0xby/9x/3GP9x/3H/cf9xMoPTvnws/3H/cY/3H/cf9x/3H/cY/3H/cf9x/3FVHdvi/3H/cf9x/3GP9x/1X+3AH/cf9x/3H/cf9xj/cf9x/3H/cf9x/05hTCnrcY/3H/cf9x/3H/S5A8Vvxxj/cf9x/3H/cf9xSAdMj4v/cf9x/3H/cf9xj/cf9x/3H/cf9x/3GP9x/3H/cf9x/3H/cYQNs8A0z/cY/3H/cf9x/3H/cf9xj/S5A8Vvxx/3H/cf9xj/cf9M11xSiv9x/3H/cf9x/3GP9x/3H/cf9x/3H/cY/3H/Qkcs+43/cf9x/3H/cf9xj/cf9x/3H/cf9x/3FC+TzgbP9x/3GP9x/3H/cf9x/05hTCnrcf9xj/cf9x/3H/cf9xQds84kxx/3H/cY/3H/cf9x/3H/cf9xj/cf9No5xFxv9xj/cf9x/3H/cf9E+TzAbHH/cf9x/3GP9xNq1SulKt/3H/cf9x/3GP9BlBz2vnH/cf9x/3H/cf9xj/cf9x/3FC+TzgbP9x/3H/cf9x/3GP9x/3FLvixEHXH/cf9xj/cf9x/3FPGSwebf9x/3H/cY/3H/cf9x/3H/cf9xj/cf9x/3H/cf9x/3GP9xTEgcS37/cf9x/3GP9x/3H/cf9x/3H/cY/3FLQ0xLy3H/cf9x/3H/cY/3FMYUxJ6/9x/3H/cf9x/3GP9xRuhMoXv/cf9x/3GP9x/3H/RjY8vJyP9x/3H/cf9x/3FPxmwTmf9x/3H/cf9xj/cf9BvTz0LHH/cf9x/3H/cf9xj/cU+tPBUs/3H/cf9x/3H/cf9xXtHSLv9x/3H/cf9xj/cV7R0S5x/3H/cf9xj/cf9x/3H/cf9x/3GP9x/3H/cf9IloyGl3H/cf9xj/cf9x/3Fe0dEucf9xj/cf9x/3H/cUfPHIMOcf9x/3H/cf9xj/cf83NFG6y67/cf9x/3H/cf9x/3GExIHEt+/3H/cf9x/3H/cYQ1qM2lf/cf9x/3H/cf9xVR3b4v9x/3GP9x/3H/Se0cgS6P9x/3H/cf9x/3H/cUxhTEnrj/cf9x/3H/cf9x/3GP9OYUwp63H/cf9x/3H/cf9xj/cU+tPBUs/3H/cf9x/3H/cf9xj/cf9x/3H/OVJRt62ucf9x/3H/cf9xj/cf9FGDy+fHGP9x/3H/cf9x/3H/cY/3H/cf9x/3H/cf9xj/cUsqHE1ecf9x/3GP9x/3H/cf9x/3H/cY/1g72MRx/3GP9x/3H/cf9xTmYcGZ5xj/cf9x/3H/cf9x/3GP9x/3H/cf9x/3H/cY/3H/cf9x/3H/cY/3FYWdemcf9xj/cf9x/3H/cf9x/3GP9x/3H/cf9x/3H/cY/3H/cf9MKhxdXv9xj/cf9x/3H/cf9x/3GP9x/3H/cf9x/3H/cYP1mRsaZu/3GP9x/3H/cf9x/0u5XFRqcf9xj/cf9x/3E4sqG4TV7/cf9xj/cf9x/3H/SyVMXatx/3GP9x/3H/cf9x/3H/cY/3H/cUMYPN58j/cf9x/3H/cf9x/0KJfPdo/3H/cf9x/3GP9x/3H/cf9x/3H/cY/3FFNjysnHH/cY/3H/cf9x/3Fcs9RMj/cf9x/3H/cf9xTNwsQj2P9x/3H/cf9x/3H/TtwsIj1xj/cf9x/3H/cf9xj/cf9x/3H/cf9xW5XVav9x/3H/cf9x/3GFUd2uJx/3GP9x/3H/cf9x/3GP9x/3H/cf9x/3H/cY/3H/cf9x/3H/cUlObHsZ/3H/cY/3H/cf9xWFnYpv9x/3H/cf9x/3GP9AvTwVLI/3H/cf9x/3H/cUKOTOcb/3H/cf9x/3GP9x/3H/RPk8wGxx/3H/cf9x/3H/cY/3H/cf9XHdnicf9x/3H/cf9x/3GP9WHdvij/cf9x/3H/cf9x/3GP9x/3H/cf9x/3H/cYS74sRB1x/3H/cf9x/3GP9x/3H/cf9MbGxZOf9x/3H/cf9xj/cf9x/0T5PMBscf9x/3H/cf9x/3FJPvx8EP9x/3H/cf9x/3H/cYRTY8rJxx/3H/cY/3H/cf9x/3H/cf9xj/cf9x/3H/cf9M8IxQ9/9x/3H/cY/3H/cU5mHBmecf9x/3GP9x/3H/cf9PZhwpnv9x/3GP9x/3H/cf9x/3H/cY/3H/cf9x/3H/cY/3H/cf9x/3H/RGUsya1x/3H/cf9xj/cf9xXtHRLnH/cY/3H/cf9x/0GUHPa+cf9x/3GP9x/3H/cf9x/3H/cY/3H/cV7R0S5x/3GP9x/3H/cf9xWnfViHH/cf9x/3H/cf9xj/cf9x/3H/cf9x/3GP9x/3H/cf9x/3GP9xSZA8dvz/cf9x/3H/cY/3H/cf9x/3Fds9JMcf9x/3H/cf9x/3FKJUxdq3H/cf9x/3H/cf9xj/cf9BlBz2vnH/cf9x/3H/cYQtAc4v7/cf9x/3H/cf9x/3GE2PPDcMj/cf9x/3H/cf9x/3GP9x/1t31Yhx/3GP9x/3H/cf9x/3H/cY/3H/cf9xW5XVav9x/3H/cf9x/3H/cY/3H/cUjtHHEucf9xj/cf9x/3H/cV2z0kxx/3H/cf9x/3H/cY/0ntHIEu/3H/cf9xj/cf9x/1/R0i7/cY/3H/cf9x/3H/cf9xSgwcXz5x/3H/cf9x/3GP9ZWdim/3GP9x/3H/cf9x/3H/cY/3H/S5A8Vvxx/3H/cY/3H/cf9x/3H/cf9xj/cf9x/3H/cf9x/0RlLMmtcf9xj/cf9x/3H/cf9x/3GP9xRaEspe1x/3GP9x/3H/cf9xW5XVav9x/3H/cf9x/3GP9xVR3a4nGP9x/3H/cf9x/3Fad9WIcf9x/3H/cY/3H/cf9x/3H/cf9xj/cVhZ16Zx/3GP9x/3H/cf9YO9nE/3H/cf9x/3GP9x/0wqHF1e/3H/cf9xj/cf9xVjvaxI/3H/cf9x/3H/cY/3H/cf9x/3H/cf9xj/cf9x/3H/cf9x/3FVHdvi/3H/cY/3H/cf9x/3H/cY/3H/cf9bd9WIcY/3H/cf9x/3H/cf9xj/cU5mHBmecf9x/3H/cY/3H/cf9x/3H/cf9xj/cf9xWFnXpnGP9x/3H/cf9x/3H/cY/3H/cf9xSQwcfz6P9x/3H/cf9x/3H/QSks/W1xj/cf9x/3H/cf9x/3GELQHNL+cY/3H/cf9x/3H/cf9xj/cf9xXLPUTP9xj/cf9x/3H/cf9x/3GEklTH2r/3H/cf9x/3H/cY/3H/T/osIF3/cf9x/3H/cY/3H/cf9x/3H/cf9xhC+TzQbHH/cY/3H/cf9x/3H/cf9xj/cVuV1Gpx/3H/cY/3H/cUSDLLfNcf9x/3H/cf9x/3GP9x/3H/cf9P+iwgXf9x/3GP9x/3H/cf9x/3H/cY/3H/cf9E+TzAbHH/cf9x/3H/cf9xj/cf9x/1g72cT/cf9x/3H/cf9x/0TQHML+cY/3H/cf9x/3H/cf9xj/cf9x/0lyPIjc/3GP9x/3H/cf9x/3H/cY/3H/T2YcKZ7/cf9x/3H/cY/3FWO9rEj/cf9x/3H/cf9x/3GP9x/3FbldRqcf9xj/cf9x/3H/SM8ckw7/cf9x/3H/cf9xj/cf9x/1X+3AH/cf9x/3H/cf9xhVHdricY/3H/cf9x/3H/cf9xWnfViHH/cf9x/3GP9x/3H/cf9x/3FM3CxCPY/3H/cf9x/3H/cf9xj/cf9x/3H/cf9x/0TQHML+cY/3H/cf9x/3H/cf9xj/cU+EHBe+/3H/cf9x/3H/cYTEgcS37/cf9x/3H/cY/3H/cUL5POBs/3H/cf9x/3H/cf9xj/cf9Cshz03v9x/3H/cf9x/3FI7RyBLv9x/3H/cY/3H/cf9x/3H/cf9xj/cf9x/3H/cf9x/3GFP+3QGP9x/3H/cf9x/3H/QZQc9r5xj/cf9x/3H/cf9x/3GExIHEt+/3H/cf9x/3GP9x/3H/cf9xRBg8vnxx/3H/cf9x/3GP9x/3H/cf9xS0NMS8tx/3GP9x/3H/cf9xQvk84Gz/cf9x/3H/cY/3H/cf9x/3FEGDy+fHH/cf9x/3H/cY/3H/cf9f0dIu/3H/cY/3H/cf9x/0WDLMfN/3H/cf9x/3GP9x/3H/cf9x/3H/cY/3H/cf9IVDyKvHGP9x/3H/cf9x/3FC+TzgbP9x/3H/cY/3H/cf9x/0LbPPJM/3H/cf9x/3GP9x/1g72MRxj/cf9x/3H/cf9x/05IHDt+/3H/cf9x/3H/cY/3FMSBxLfv9x/3H/cf9xj/cf9E0BzC/nH/cf9x/3H/cY/3H/cVT+2wFx/3H/cf9x/3H/cY/3H/cf9x/1g72cT/cf9x/3H/cY/3H/TCocXV7/cf9x/3GP9x/3H/cf9XHdnicf9x/3H/cY/3H/cULQHOL+/3H/cf9x/3H/cY/3H/cUtDTEvLcf9x/3H/cY/3H/cf9x/1g72cT/cf9x/3H/cY/3H/cf9x/0UYPM58/3H/cf9x/3H/cY/3H/cf9xTo88Fwxx/3H/cf9xj/cf9x/3H/cf9JIHyN+P9x/3GP9x/3H/RNAcwv5x/3H/cf9xj/cf9x/3H/cf9x/3FPrTwVLP9xj/cf9x/3H/cf9x/zqyobdNXv9x/3H/cf9x/3H/cTq3cbZIjv9x/3H/cf9x/3GEoz3GzC/3H/cf9x/3GP9x/3FJJUx9q/9x/3H/cY/3H/cf9x/3H/cf9xj/cf9MvixUHf9x/3H/cY/3H/cf9DjkznG4/3H/cf9x/3H/cU+EHBe+/3GP9x/3H/cf9x/3FPxmwTmf9x/3H/cY/3H/cf9PZhwpnv9x/3H/cY/3H/cf9xRgJ8r9j/cf9xj/cf9x/3H/cTresrYhTf9xj/cf9x/3H/MTACv8/9cf9xj/cf9x/3H/TENMW8v/cf9xj/cf9x/3H/cf9x/0+PPCcM/3GP9x/3H/cf9x/3EyXBO9o+xx/3H/cf9x/3H/cYTEgcS37/cf9x/3H/cY/0uQPFb8cf9x/3H/cf9xj/cVUd2+L/cf9x/3H/cf9x/3GP9x/3H/cf9x/3H/cY/3H/cf9LDBxfPnGP9x/3H/cf9x/0KyHPTe/3H/cY/3H/cf9xRIMst81x/3H/cf9x/3GP9x/3H/cf9x/3H/cY/3H/cf9x/3H/cf9xj/SXI8iNz/cf9x/3GP9x/3H/cf9x/0rtHGEucf9x/3H/cf9xj/cf9x/3H/cf9x/3GP9x/3H/cf9x/3H/cY/3H/RGUsya1x/3H/cf9x/3H/cY/3H/cf9GNjy8nI/3H/cf9x/3H/cf9xhPCbwPZHH/cf9x/3H/cf9xQsCs4/X/cf9x/3H/cf9x/3GP9x/0wz3EzCcf9x/3GP9x/3H/cf9I6EyBe3GP9x/3H/cf9x/3FAoqwG1Y/3H/cf9x/3H/cf9xhDgyzXzf9xj/cf9x/3H/cU+tPBUs/3H/cf9xj/cf9xXtHRLnH/cf9xj/cf9x/3H/cf9Jm1yGSv9xj/cf9x/3H/cU76LBBdcf9xj/cf9x/3H/cUMxbNzpj/cf9x/3H/cf9x/3GP9x/3H/cf9xVP7bAXH/cf9xj/cf9x/3FU/tsBcf9x/3H/cf9xj/cf9PZhwpnv9x/3H/cY/3H/cf9XHdnicf9x/3H/cf9x/3GP9x/3H/cf9x/0ehLJXtcf9x/3H/cY/3H/cf9x/3H/cf9xj/cf9xSO0ccS5xj/cf9x/3H/cf9x/3GP9xQIl8CGj/cf9xj/cf9x/3H/cVuV1Wr/cf9x/3H/cf9x/3GDKMYb5znv9xj/cf9x/3H/cf9DA/zvwP9x/3H/cf9xj/cf9EZSzJrXH/cf9x/3H/cf9xj/cVhZ16Zx/3GP9x/3H/cf9xQmUs6a3/cf9x/3GP9x/3H/cf9x/3H/cY/3H/cf9x/3H/cf9xj/cf9x/3H/RYMsx83/cf9x/3H/cY/3H/cUu+LEQdcf9x/3GP9x/3H/cf9xQbIc5N5x/3H/cY/3H/cf9x/3H/cYVR3a4nH/cY/3H/cf9x/3H/NtMBuyz+/3H/cf9x/3H/cf9FrEzFO/9x/3H/cf9xj/cf9x/3FEGDy+fHH/cf9x/3H/cf9xj/TmFMKetx/3H/cf9x/3H/cY/3FOjzwXDHH/cf9x/3H/cf9xj/cf9x/3H/cf9x/3GP9JcjyI3P9x/3H/cY/3H/cf9x/0Lk/OGwcf9x/3H/cf9xj/cf9x/3H/cf9x/0joTJF7/3H/cf9x/3H/cY/05hTCnrcf9x/3H/cf9x/3GP82TQK7sv3/cY/3H/cf9x/3E8qvKzVQ1x/3H/cY/3H/cf9B5PwCsI/3H/cf9x/3H/cUL5POBs/3H/cf9xj/cf9xSO0ccS5xj/cf9x/3H/cf9xSHI8iNz/cf9x/3H/cf9xj/QL08FSyP9x/3H/cf9x/3H/cY/3H/cU6PPBcMcf9x/3H/cf9xj/cUBHLAyNj/cf9x/3H/cf9bd9aI/3H/cf9x/3GP9x/3H/cf9x/3H/cY/3H/cf9P+iwgXf9x/3H/cY/3H/cf9GykyzW/9xj/cf9x/3H/cf9x/3GP9x/3H/cf9x/3H/cYRcpMo1tx/3H/cf9xj/cf9x/3FEGDy+fHH/cf9x/3H/cf9xj/NGNBvZy+/3H/cf9x/3H/cYRs8cow7/cf9xj/cf9x/3H/cf9x/3GP9xQtAc4v7/cf9x/3H/cf9x/3Fad9WIcf9x/3GP9x/3H/cf9x/3H/cY/3H/cf9x/3H/cf9xhe0dEucf9x/3H/cf9xj/cf9x/3H/cf9xj/cU/GbAOZcf9xj/cf9x/3FIm1x2SnH/cf9xj/cf9x/3H/QqKs5dVx/3GP9x/3H/cf9JcjyI3I/3H/cf9x/3H/cf9xS9dcQopxj/cf9x/3H/cf9x/3FFNjy8nP9x/3H/cY/3H/cf9x/3H/cUuuvEUUcf9x/3H/cf9xj/cf9x/3FLKhxNXnH/cY/3H/cf9x/3H/cV7R0i7/cf9x/3H/cf9xj/cf9x/3H/cf9XHdnicf9x/3H/cY/3H/cf9x/3H/cf9xj/cf9x/3H/cf9xj/cf9x/3H/cf9bd9aI/3H/cf9x/3H/cY/3H/cf9x/3H/cf9xWnfViHH/cf9xj/cf9x/3FU/tsBcf9x/3H/cf9xj/cf9x/3H/cf9x/3GP9x/3H/cf9x/3GP9x/3H/cf9cldVqj/cf9x/3H/cf9x/3GP9x/3H/cf9x/3H/cY/3H/cf9x/3H/cY/3H/Vh3b4o/3H/cf9x/3H/cf9xTGFMSeuP9x/3H/cf9x/3H/QZQc9r5xj/cf9x/3H/cf9xj/cf9x/3H/XJXVao/3H/cf9x/3H/cf9YO9nE/3H/cf9xj/cf9x/3H/Su0cYS5x/3H/cf9x/3H/cYSJtcdkpx/3H/cf9x/3H/cULQHOL+j/cf9x/3H/cf9x/3GP9xQbIc5N5x/3H/cf9x/3H/cY/3FWO9rEj/cf9x/3H/cf9x/3GP9x/3H/cf9x/3H/cY/3H/cf9x/3H/cUjtHIEu/3H/cf9x/3GP9x/3H/cf9x/3H/cY/3H/cf9x/3FLKhxdXv9x/3H/cf9x/3H/cY/3H/cf9x/3H/cf9xj/cf9x/3H/cf9x/3FKkDxW/HH/cf9x/3H/cY/3H/cf9xR88cgw5x/3H/cf9x/3H/cY/3H/cf9x/3H/cf9xj/cf9x/3H/cVc72MRx/3H/cf9xj/cf9x/3H/cf9x/3GP9x/3H/cf9x/3FHVDyKvHH/cf9x/3H/cY/3H/cf9x/0EpLP1tcf9x/3GP9x/3H/cf9x/3H/cY/3H/cf9x/3H/Qkcs+43/cf9xj/cf9x/3H/cf9x/3GP9x/3H/cf9x/0EpLP1tcf9xj/cf9x/3H/cf9x/3GP9x/3H/cf9x/3H/cY/3H/cf9x/3H/cf9xj/WDvYxHGP9x/3H/cf9x/3H/cY/3H/cf9x/3H/cf9Nviw0HXH/cf9x/3H/cf9xj/cf9x/3H/cf9x/3GP9bd9WIcf9x/3GP9x/3H/cUxhTEnr/3H/cf9xj/cf9x/3H/cVc72MRx/3H/cf9xj/cf9x/3H/cf9x/3GP9x/3FGzxyjDo/3H/cf9x/3H/cf9xj/cU76LBBdcf9x/3H/cf9xhJDBx/Pv9x/3H/cf9xj/cVyz1Ez/cf9x/3GP9x/3H/cf9x/3GP9x/3H/cf9x/3H/cU76LBBdcY/3H/cf9x/3H/cY/3H/cf9x/3H/cf9xQUcs641x/3GP9x/3H/cf9x/3GP9x/3H/cf9x/3H/cY/3H/cf9x/3H/cf9xj/WDvYxHH/cY/3H/cf9x/3H/cY/3H/cf9x/3H/cf9xj/cf9x/0ahLLXtj/cf9x/3H/cf9xj/cf9x/3H/cf9x/3GP9x/3H/cf9x/3H/cYSO0ccS5x/3H/cY/3H/cf9x/3H/cf9xj/cf9x/3H/cUu+LEQdcY/3H/cf9x/3H/cf9xj/cf9x/3H/cUU2PLyc/3H/cf9x/3H/cY/3H/cf9x/3H/cf9xR1Q8irxx/3H/cf9xj/cf9x/3H/cf9x/3FLvixUHf9x/3H/cf9x/3GP9x/3H/cf9x/3H/cY/3H/cf9x/0jPHJMO/3H/cf9x/3H/cY/3H/cf9x/3H/cf9xj/Qkcs+43/cf9x/3H/cf9x/3GP9x/3H/cf9x/3H/S5A8Zvz/cf9x/3H/cf9xj/cf9x/3H/cf9x/3GP9x/1t31Yhx/3GP9x/3H/cVc72MRx/3H/cf9x/3GP9x/3H/cf9x/3H/cY/3H/cf9bd9WIcY/3H/cf9x/3Fe0dIu/3H/cf9x/3H/cf9xj/cf9x/3H/cf9x/3FHVDyKvHH/cf9x/3GP9x/3H/cf9x/3H/cY/0M8jOw3/3H/cf9x/3GP9x/3H/cf9x/3H/cY/3H/SFQ8irxx/3GP9x/3H/cf9xW5XVav9x/3H/cf9x/3FI7RyBLv9x/3H/cf9xj/cf9x/3H/cf9x/3GP9x/3H/WDvZxP9x/3H/cf9x/3GP9x/3H/cf9x/3H/cY/3H/cf9x/3H/RzY8nJxx/3H/cf9x/3GP9x/3H/cUHbPOJMcf9x/3H/cf9xj/cf9x/3H/cUHbPOJMcf9x/3H/cY/3H/cf9x/3FIcjyI3P9x/3H/cf9x/3H/cY/3H/cf9x/3H/cUU2PLyc/3H/cf9x/3GP9x/3H/cf9x/3FMSBxLfo/3H/cf9x/3H/W3fWiP9x/3H/cf9xj/cf9x/3H/cf9C2zzyTP9x/3H/cY/3H/cf9x/3H/cf9xj/cf9x/3H/cf9x/0sMHG8+/3H/cf9x/3GP9x/3H/cf9x/3FFNjy8nP9x/3H/cf9xj/cf9x/3H/cf9x/3FN3CwiPXH/cf9x/3H/cf9xj/cf9x/3H/cf9E+TzAbHH/cf9x/3GP9x/3H/cf9x/3H/cY/0hUPIq8cf9x/3GP9x/3H/cf9x/0TQHML+cf9x/3GP9x/3H/cf9x/3GP9x/3H/cf9x/3H/cY/3H/cf9x/3H/QZQc9r5x/3GP9x/3H/cf9x/1cd2eJx/3H/cY/3H/cf9x/3H/cUQYPL58cf9x/3H/cY/3H/cUkMHH8+/3H/cY/3H/cf9x/3FC0Bzi/v9x/3GP9x/3H/cf9PjzwnDP9x/3H/cY/3H/cf9E+TzAbHH/cf9x/3H/cf9xj/cf9J7RyBLv9x/3GP9x/3H/cf9x/3GE2PPDcM/3GP9x/3H/cf9x/3GP9x/3H/cf9x/3H/cY/3H/cf9x/1pZ1qZx/3H/cf9x/3H/cY/3H/cf9xW5XVav9x/3H/cf9x/3H/cY/3H/cVT+2wFx/3H/cf9x/3H/cYSQwcfz7/cf9x/3GP9x/3H/cf9x/3FMSBxLfo/3H/cf9x/3H/cY/0KirOXVcf9x/3H/cf9xj/cUxhTEnr/3H/cf9x/3H/cY/0P5POBs/3H/cY/3H/cf9x/3H/cYTY88Nwz/cY/3H/cf9x/3H/cUSDLLfNcf9x/3GP9x/3H/cf9x/3H/cY/3H/cf9x/3H/cY/0ntHIEu/3H/cf9xj/cf9x/3Fe0dEucf9xj/cf9x/3H/QSks/W1x/3H/cY/3H/cf9x/3H/cf9xj/cf9x/3H/cf9xhLKhxNXnH/cf9x/3H/cY/3H/cf9x/3E5fmK3gZ3/cf9x/3GP9x/3H/cf9x/3H/cY/3H/cf9xSyocTV5xj/cf9x/3H/cf9x/3GP9x/3H/cf9x/3H/cY/3H/cUxhTEnr/3H/cf9x/3GP9x/0uQPFb8cf9x/3GP9x/3H/cf9x/3H/cY/3FIB0x/i3H/cf9x/3GP9x/3H/SM8ckw7/cf9x/3H/cf9x/3GP9x/0BCXBzaj/cf9x/3H/cf9x/3GEyKbDdZcY/3H/cf9x/3H/cf84W5K4pG1x/3H/cY/3H/cf9x/0T5PMBscf9x/3H/cf9xj/cU62/CSQj/cf9x/3H/cf9x/3GP83NFG5y65xj/cf9x/3H/cf9xT608FSz/cf9xj/cf9x/0WsTLU7cY/3H/cf9x/3FPW3waSP9x/3H/cf9x/3GEZUPKq8/3H/cf9x/3GP9x/3H/SXI8iNz/cY/3H/cf9x/3FLQ0xLy3H/cY/3H/cf9x/3H/cf9xj/cf9x/3H/cf9xS74sVB3/cf9x/3H/cf9x/0UYPM58/3H/cf9xj/cf9x/3H/TxRcLrr/cf9x/3H/cY/3H/cUZUPKq8/3GP9x/3H/cf9x/3H/cY/3H/cf9x/3H/cU6PPBcMcf9xj/cf9x/3H/cUU2PLyc/3H/cf9x/3H/cY/3H/cf9x/3H/cYT4QcF77/cf9x/3H/cf9x/3GEklTH2r/3H/cf9x/3H/cY/3H/cf9x/3H/cf9xj/cf9x/0Z4jLh3/3H/cf9xj/cf9x/3FJkDx2/P9xj/cf9x/3H/cf8/G7Kx5E1xj/cf9x/3H/cf9x/05hTCnrcY/3H/cf9x/3H/cUklTH2rj/cf9x/3H/cf9x/089fCwo/3H/cf9x/3GP9x/3FNVqw6lf9x/3GP9x/3H/cf9xT53MBiNx/3GP9x/3H/cf9x/3FN6rwxVI/3H/cf9x/3H/cf9xTvosIF3/cf9x/3H/cf9x/zYJhrv2ef9x/3GP9x/3H/cf9x/3H/cYQ4Ms183/cY/3H/cf9x/3H/cf9xj/cf9x/3H/cf9x/3GP9J7RyBLv9x/3GP9x/3H/cf9x/3H/cY/3H/cf9x/3H/cf9FgyzHzf9x/3GP9x/3H/cf9x/3H/cY/3H/cf9x/3H/QSks/W1x/3GP9x/3H/cf9x/3H/cY/3H/cf9x/3H/cf9LkDxm/P9x/3H/cf9x/3GP9x/3H/cf83n8G5YD5x/3H/cY/3H/cf9DwKzj9f9x/3H/cY/3H/cU90rAi1cf9x/3GP9x/3H/cf9xSAdMf4txj/cf9x/3H/cf8zrtK+US3/cf9x/3GP9x/3FJJUx9q/9x/3H/cY/3H/cf9x/3H/cf9xg0FlG76a5xj/cf9x/3H/cf9LDBxvPv9x/3H/cf9x/3H/cUoMHF8+cf9x/3H/cY/3H/cTsoMbXXzv9xj/cf9x/3H/cf9L0oxS13H/cf9xj/cf9x/3H/cf9x/3GP9x/3FO+iwQXXH/cf9x/3GP9x/3H/cf9x/3H/cY/3H/cf9x/3H/Su0cYS5x/3H/cf9x/3GP9x/3H/cf9x/3H/cY/3H/cf9HoSyV7XH/cf9x/3H/cf9xj/cf9x/3H/cf9x/3GP9x/3H/cf9x/3GP9IzxyDDnH/cf9xj/cf9x/3H/Py0BsdL+cf9x/3H/cf9xj/Q45M5xv/cf9xj/cf9x/3H/RzY8nJxx/3H/cf9x/3H/cY/3H/cf9x/0rtHGEucf9x/3H/cf9x/3GP9YO9jEcf9xj/cf9x/3H/cf9xhOZhwZnnH/cf9x/3H/cf9xj/cf9x/3H/cf9x/3GP9x/3H/cf9xSHI8iNz/cf9x/3H/cf9x/3GEXKTKNbcf9x/3H/cY/3H/cf9xT608FSz/cf9x/3H/cY/3H/cf9x/3H/cUWhLLXt/3H/cf9xj/cf9x/3H/cf9x/3GP9x/3H/cUJlLOmt/3H/cf9x/3GP9x/3H/cf9x/3H/cY/3H/cf9xRBg8vnxx/3H/cf9x/3H/cY/3H/cf9x/0ehLJXtcf9x/3H/cf9xj/cf9x/3H/cf9x/3GP9x/3H/cf9x/3FB2zziTHH/cf9xj/cf9x/3H/RYMsx83/cf9x/3H/cY/3H/cf9x/3H/cf9xj/cf9x/3H/cf9xj/TtwsIj1x/3H/cf9x/3H/cY/3H/cf9xTo88Fwxx/3H/cf9xj/cf9x/3H/cf9xj/SXI8iNz/cf9x/3H/cY/3H/cUXjfKHIcf9x/3GP9x/3H/cTQWUbzprv9x/3H/cf9xj/cf9xT4QcF77/cf9x/3H/cY/3H/cf9x/3H/cUKnfOWI/3H/cf9x/3H/cY/3H/cf9x/3H/cf9xj/cf9x/3H/cf9xj/SM8cgw5x/3H/cY/3H/cf9x/3H/cf9xj/cf9BKSz9bXH/cf9x/3H/cY/3H/cf9x/3H/cf9xSpA8Vvxx/3H/cf9x/3GP9x/3H/cf9x/3H/cUdUPIq8cf9x/3H/cY/3H/cf9x/0LbPPJM/3H/cf9x/3GP9x/3H/cf9x/3H/cUHbPOJMcf9xj/cf9x/3H/cULQHOL+/3H/cY/3H/cf9x/3H/RNAcwv5x/3H/cY/3H/cf9x/0h9XIgqcf9xj/cf9x/3FAoqwG1f9x/3GP9x/3H/cULArNP1cf9x/3GP9x/3H/cf9x/3GP9D+TzgbP9x/3GP9x/3H/cf9xRKxMtTtx/3H/cf9x/3GP9x/3H/cf9x/3H/cU6PPBcMcY/3H/cf9x/3H/cf9xj/TkgcK35x/3H/cf9x/3GP9xVjvaxI/3H/cf9x/3H/cf9MQ0xby4/3H/cf9x/3H/cf9xj/cf9x/3FPhBwXvv9x/3H/cY/3H/cf9xWnfViHH/cf9x/3H/cf9xj/cf9x/0+PPCcM/3H/cf9x/3GP9x/0+PPCcM/3H/cf9x/3H/cY/3H/cf9x/z8CArL9/f9xj/cf9x/3H/cTJT0b6sLv9xj/cf9x/3H/cf9xSJtcdkpxj/cf9x/3H/cf9P+iwgXf9xj/cf9x/3H/cf9xRn1cqCqP9x/3H/cf9x/3H/cUPunNEWj/cf9x/3H/cf9x/3FFNjy8nP9x/3H/cY/3H/cf9x/3H/cf9BvTz0LHH/cY/3H/cf9x/3FNVqw6lY/3H/cf9x/3H/cf9xj/cf9x/3H/T488Jwz/cf9x/3GP9x/3H/cUboTKF7/3GP9x/3H/cf9xQo5M5xv/cf9x/3H/cY/3FM3CxCPf9x/3H/cf9x/3GP9xSJtcdkpx/3H/cf9xj/cf9A1mwTmf9xj/cf9x/3H/cf9xQ3O82MT/cf9xj/cf9x/3H/SXI8iNyP9x/3H/cf9x/3H/cY/3H/cf9x/3H/cf9xj/cf9LkDxW/HH/cf9xj/cf9x/3H/cf9x/3FH6EyBe3H/cf9x/3H/cY/3FM3CxCPf9x/3H/cf9xj/cf9x/3H/cf9x/3GP9x/3H/cf9x/3GP9xTNwsQj3/cf9x/3H/cf9xj/cf9x/3H/cf9xXtHSLv9x/3H/cf9x/3GP9x/3H/cf9x/3H/cY/3Fcs9RM/3H/cf9xj/cf9x/3FC0Bzi/v9x/3H/cY/3H/cf9PZhwpnv9x/3H/cY/3H/cf9x/3H/cY/0hUPIq8cf9x/3H/cY/3H/cf9x/3H/cY/3H/cf9x/3H/cf9xj/cf9x/3H/cU5mHBmecf9xj/cf9x/3H/cf9xj/cf9xSHI8eNxx/3H/cY/3H/cf9x/3H/cY/3H/cf9xSZA8dvz/cf9xj/cf9x/3H/cf9xj/cf9GNjy8nP9x/3GP9x/3H/cf9x/3GP9DZSzprf9xj/cf9x/3H/cf9x/3GP9x/3H/cf9x/07cLCI9cY/3H/cf9x/3H/cf9xj/cf9x/3H/cf9xSgwcXz5x/3H/cf9x/3GP9LDBxfPnH/cf9xj/cf9x/3H/XJXVao/3H/cf9x/3H/cf9xj/cf9x/3H/cf9x/3GP9x/3H/cf9x/3GELQHNL+cY/3H/cf9x/3H/cf9xj/cf9x/3H/cf9x/3GP9x/3H/cf9x/3GP9x/3H/Vx3Z4nH/cf9x/3H/cf9xj/Se0cgS7/cf9xj/cf9x/3H/cf9x/3GP9x/3H/cf9xQtAc4v7/cf9x/3GP9x/3H/cf9x/3GP9x/3H/cf9x/3H/cY/09mHCme/3H/cf9x/3H/cY/3H/cf9x/0y+LFQd/3GP9x/3H/cf9x/3H/cY/3H/cf9x/3H/cY/3H/cf9x/3H/cf9xj/cf9x/3H/cf9x/3GP9x/3H/cf9x/3H/cY/3H/cf9x/3H/cY/3H/cf9x/3H/cf9xj/TtwsIj1x/3H/cf9x/3GP9x/07cLCI9cf9x/3H/cf9xj/cf9x/3H/cf9xj/cf9x/3H/cf9x/3GP9x/3H/cf9x/3H/cY/3H/cVl314j/cY/3H/cf9x/3H/cY/3H/cf9x/3H/cf9xQmUs6a3/cf9xj/cf9x/3H/cf9xj/RRg8vnxx/3H/cY/3H/cf9x/3H/cY/3H/cf9x/0uQPFb8cf9xj/cf9x/3H/cf9Kcjxo3HH/cf9x/3H/cf9xj/QL08FSyP9x/3H/cf9x/3H/cY/3H/cf9x/0uQPFb8cY/3H/cf9x/3H/cf9xj/cf9x/3H/cUL5POBs/3H/cf9x/3GP9x/0kHTI+L/3H/cf9xj/cf9x/3H/cf8y4hK/He3/cf9xj/cf9x/3H/cUmQPHb8j/cf9x/3H/cf9x/3GP9x/3H/cf9xTo88Fwxx/3H/cY/3H/cf9x/3H/cY/3H/cf9x/3H/cf9xj/cf9x/1X+3AH/cf9x/3H/cf9xj/cf9bd9WIcY/3H/cf9x/3H/cf9xj/cf9x/3FPrTwVLP9x/3H/cf9xj/cf9x/3H/cf9x/3GP9x/3H/cU8ZLB5t/3H/cf9xj/cf9x/3H/cf9x/3GP9x/3H/T488Jwz/cf9x/3H/cY/3H/cf9BKSz9bXH/cf9x/3GP9x/0wqHF1e/3H/cf9xj/cf9xS0NMS8tx/3H/cf9xj/cf9x/3FC+TzgbP9x/3H/cf9x/3FPrTwVLP9xj/cf9x/3H/cf9x/3EweQGwlv7/cf9x/3GP9x/3E7KDG1186P9x/3H/cf9x/3H/cToKMbb1zv9x/3GP9x/3H/cf9x/3FCZSzprf9x/3H/cY/3H/cf9x/zbTAbos/nGP9x/3H/cf9x/0hUPJq8/3H/cf9x/3H/cY/z7zcbMMjv9x/3H/cf9xj/cf9x/3H/NKWRvVpu/3H/cf9x/3H/cf89aoG0lX7/cf9x/3H/cf9x/3GP9x/zXDkbw8bv9x/3GP9x/3H/cf9xTVasOpWP9x/3H/cf9x/3GP9xSblcdGr/cf9x/3H/cf9xj/TPCMQPdx/3GP9x/3H/cf9xVR3b4v9x/3H/cY/3H/cf9xRaEste3/cf9x/3H/cf9xj/cf9x/3H/cf9x/3GP9x/0sMHF8+cf9x/3GP9x/3H/cf9GykyzW4/3H/cf9x/3H/cUlnnHmG/3H/cf9xj/cf9x/3FOjzwXDHH/cf9x/3GP9x/3H/cf9x/3FKkDxW/HH/cf9x/3H/cf9xXbPSTHH/cf9x/3GP9x/z/vNLEQy3GP9x/3H/cf9x/3GP9x/3H/cf9KPvx8EP9x/3GP9x/3H/cf9xSSVMfav/cY/3H/cf9x/3FC0Bzi/v9x/3H/cY/3H/cf9xSyocTV5xj/cf9x/3H/cf9V/twB/3H/cf9xj/cf9x/3FJDBx/Po/3H/cf9x/3H/cf9xj/cf9x/3H/cf9x/3GP9x/3H/cf9PZhwpnv9xj/cf9x/3H/cf9x/3GExR3Dricf9x/3H/cf9x/3GP9x/0UYPL58cY/3H/cf9x/3H/RTFszOn/cf9x/3H/cf9xj/cf9x/3H/Se0cgS6P9x/3H/cf9x/3H/XZXTanH/cf9x/3GP9x/3H/cUHbPOJMcf9x/3H/cf9xj/cf9x/3H/cVp31Yhx/3H/cf9x/3H/RNAcwv5x/3GP9x/3H/cf9x/3GP9x/3H/cf9J7RyBLo/3H/cf9x/3H/cf9PVqwqlf9x/3H/cf9x/3GP9GoSy17f9xj/cf9x/3H/cf9xVP7bAXH/cf9xj/cf9x/3FO+iwQXXH/cf9xj/cf9x/3H/cf9x/3GEklTH2r/3H/cf9x/3H/cY/3H/cf9xSAdMf4tx/3GP9x/3H/cf9x/3GE8yXAzacf9xj/cf9x/3H/cUFHLOuNcf9x/3H/cY/3H/cf9x/3H/cY/3H/cf9x/3H/cf9xR88cgw5x/3H/cf9xj/cf9x/zjmYbkZno/3H/cf9x/3H/cUQYPL58cf9x/3H/cY/3H/RTFsvOlx/3GP9x/3H/cf9x/0wqHF1ej/cf9x/3H/cf9x/3GP9x/3H/cf9x/3GP9x/3H/cf9EZSzJrXH/cf9x/3H/cY/3H/QSks/W1x/3H/cf9x/3GP9x/3H/cf9x/3H/cY/zkQAbfv/nH/cf9x/3H/cY/3H/QqKs5dVx/3H/cf9xj/cf9x/0LbPPJM/3H/cf9x/3H/cY/3H/cf9x/3FB2zziTHH/cf9x/3GP9x/3H/cf9x/3GECyHAXej/cf9x/3H/cf9x/3Fds9JMcf9x/3H/cf9xj/cf9x/3H/RPk8wGxx/3H/cf9x/3GP9x/3H/TmFMKetx/3H/cf9xj/cf9x/0YNnL8m/3H/cf9x/3GP9x/3FL11xCinH/cf9x/3GP9x/0VajLpXcf9x/3H/cf9xj/cf9x/3H/cf9xj/cf9MQ0xby/9x/3H/cf9xj/cf9A/4wRB/9x/3H/cY/3H/cf9x/3H/cY/07cLCI9cf9x/3H/cf9x/3GP9x/3H/cf9x/3GEhyPHjccf9x/3H/cf9xj/cf9x/3H/cf9xhARywMjf9xj/cf9x/3H/cf9x/3GP9x/3H/cf9IVDyavP9x/3H/cf9x/3H/cY/3H/cf9x/3H/cUu+LFQd/3H/cf9x/3H/cf9xj/cf9x/3H/cf9xTNwsQj2P9x/3H/cf9x/3H/cY/3H/cf9x/3H/cYSHI8eNxx/3H/cf9x/3GP9x/3H/cf9x/3GP9xTvosEF1x/3H/cf9x/3H/cY/3H/cf9x/3H/cY/3FPGSwebf9x/3H/cf9x/3H/cY/3H/cf9x/3H/cY/3H/cU8ZLB5t/3H/cf9x/3H/cY/3H/cf9x/3H/cY/3FARywMjY/3H/cf9x/3H/cf9xj/cf9x/3H/cf9xj/cU8ZLB5t/3H/cf9x/3H/cf9xj/cf9x/3H/cf9LkDxm/P9x/3H/cf9x/3H/cY/3H/cf9x/3H/QSks/W1x/3GP9x/3H/cf9x/3H/cY/3H/cf9x/3FFNjy8nP9x/3H/cf9x/3GP9x/3H/cf9x/3GFhZ16Zx/3H/cY/3H/cf9x/1pZ1qZx/3H/cf9x/3H/cY/3H/cf9x/3H/cY/3H/cf9xRIMst81x/3H/cf9x/3H/cY/3H/cf9x/0c2PJyccf9x/3H/cf9x/3GP9x/3H/cf9x/0KyHPTe/3GP9x/3H/cf9xVR3b4v9x/3H/cf9xj/cf9x/3H/cf9xj/cf9xVR3b4v9x/3H/cf9x/3H/W3fWiP9x/3H/cf9xj/cf9x/3H/cf9xj/cf9x/3H/XJXVao/3H/cf9x/3H/cf9xj/cf9x/3H/cf9x/3GP9x/3H/cf9x/3GP9x/3H/QSks/W1x/3H/cf9x/3GP9x/3H/cf9x/3GP9x/3FJDBx/Pv9x/3GP9x/3H/cf9x/3H/cY/3H/cf9x/3H/cY/3H/QSks/W1x/3H/cf9x/3H/cY/3H/cf9x/3H/cY/3FC0Bzi/v9x/3H/cf9x/3H/cY/3H/cf9x/3H/cf9xj/cf9x/3H/cf9xXtHSLv9x/3H/cf9x/3GP9YO9jEcf9xj/cf9x/3H/cf9x/3GP9x/3H/cf9x/3GP9x/3H/cf9x/3H/Vf7cAf9x/3GP9x/3H/cf9x/3H/cY/3H/cf9LDBxfPnGP9x/3H/cf9x/3H/cY/3H/cf9x/3H/cf9xj/cf9x/3H/cf9xSgwcXz5x/3H/cf9x/3GP9x/3H/cf9x/3H/cY/3H/cf9x/3H/cY/3FGzxyjDv9x/3GP9x/3H/cf9x/3H/cY/3H/cf9x/3H/cY/0NlLOmt/3GP9x/3H/cf9x/3H/cY/3H/cf9x/3H/cY/3H/cf9CRyz7jf9x/3H/cf9x/3GP9x/3H/cf9x/3GEjtHHEucf9x/3H/cY/3H/cf9x/3H/cf9xj/cf9x/3H/cf9xj/cf9x/3FFoSy17f9x/3H/cf9x/3H/cY/3H/cf9x/3H/cY/0NlLOmt/3GP9x/3H/cf9x/3H/cY/3H/cf9x/07cLCI9cf9xj/cf9x/3H/cf9x/3GP9x/3H/cf9xR1Q8irxx/3H/cf9x/3H/cYQNs8A0z/cY/3H/cf9x/3H/cf9xj/cf85EAG37/5x/3H/cf9xj/cf9xTGFMSev/cf9x/3H/cY/3H/T488Jwz/cf9x/3H/cf9xj/cTmO0bdxLo/3H/cf9x/3H/cf9xhT/t0B/3GP9x/3H/cf9x/3H/cY/3H/cUa/rKQF/3H/cf9x/3H/cY/0hUPIq8cf9x/3H/cY/3H/cf9E+TzAbHH/cf9x/3H/cf9xj/cf9x/3H/cf9xhLKhxNXnH/cf9x/3H/cY/3H/cf9x/3H/cf9xj/cf9x/3H/cf9xj/SXI8iNz/cf9x/3H/cY/3H/cf9x/3H/cY/3H/QGt8Gkj/cf9xj/cf9x/3H/cf9x/3GP9x/3H/cUu+LEQdcf9xj/cf9x/3H/cf9x/3GP9x/3H/cUzcLEI9/3H/cY/3H/cf9x/3H/cf9xj/cf9x/3H/cUu+LEQdcY/3H/cf9x/3H/cU6PPBcMcf9xj/cf9x/3H/cf9x/3GP9x/3H/cf9x/0joTJF7/3H/cf9x/3H/cYRuhMoXv/cf9x/3H/cY/3H/cUXjfKHIcf9x/3H/cY/3H/cf9x/3H/cf9xj/cf9x/3H/cf9xj/cUxIHEt+/3H/cf9x/3GP9x/3H/cf9x/3H/cY/3H/cf9x/3H/cY/0lyPIjc/3H/cf9x/3GP9x/3H/cf9x/3GP9x/3H/cf9Cshz03v9x/3H/cY/3H/cf9x/3H/cf9xj/cf9x/3H/cf9FrEzFO/9x/3H/cf9xj/cf9NevxIUP9x/3H/cf9x/3GP9xQQP8/8D/cf9xj/cf9x/3H/cf9MhZxXpv9x/3H/cf9xj/cf9xQvk84Gz/cf9x/3H/cf9x/3GP9x/3H/cf9HoSyV7XH/cf9x/3H/cY/3H/cf9x/3H/cf9Q4dAucf9x/3H/cf9xj/cf9AvTwVLI/3H/cf9x/3H/cY/3FFoSyl7XH/cY/3H/cf9x/3H/X9HSLo/3H/cf9x/3H/cY/3H/T488Jwz/cf9x/3H/cf9xj/cf9x/0G9PPQscf9x/3H/cf9xj/cf9IVDyKvHH/cf9xj/cf9x/3H/cf9xj/cf9xQmUs6a3/cf9x/3H/cf9x/3FOFFweunH/cY/3H/cf9x/3H/cY/3H/cUu+LEQdcf9x/3H/cY/3H/cT1vUbKQrnH/cf9xj/cf9x/3H/Swwcbz7/cf9x/3H/cf9x/3FPhBwXvo/3H/cf9x/3H/cY/1/R0i7/cf9x/3H/cY/3H/cUsqHE1ecf9x/3GP9x/3H/cf9xTzJcHNr/cf9x/3GP9x/3H/cf9x/3H/cY/0P5POBs/3GP9x/3H/cf9x/3H/cY/3H/cf9FGDzOfP9x/3H/cf9x/3H/cY/0+PPCcM/3H/cf9x/3H/cf9xj/cf9x/3H/cf9IVDyavP9x/3H/cf9x/3GP9x/3H/cf9x/0G9PPQscf9x/3GP9x/3H/cUkV3G6icf9xj/cf9x/3H/cf9xhFNjysnHH/cf9x/3GP9x/3H/cUL5POBs/3H/cf9x/3H/cY/3E4HhK34e1x/3H/cY/3H/cf9x/3H/cTKXAb1o/nH/cf9x/3GP9x/3H/Q/k84GyP9x/3H/cf9x/3GP9x/3H/cf9PjzwnDP9x/3H/cY/3H/cf9xMEBxv7+Ocf9x/3H/cY/3H/cf89KDGz185xj/cf9x/3H/cf9xj/Mavhv1Qecf9x/3H/cf9xj/cf9PFFwuuv9x/3H/cf9x/3H/cUPunNEWj/cf9x/3H/cf9x/3GP9x/3H/cf9x/3GP9x/0hUPIq8cf9x/3GP9x/3H/cf9x/3GEMYPN58/3H/cf9xj/cf9x/3H/cf9EE2zOyXH/cf9x/3H/cY/3H/RYMst81xj/cf9x/3H/cf9xhM9VwwqnGP9x/3H/cf9x/3H/SqnsdWGP9x/3H/cf9x/3FCwKzT9XGP9x/3H/cf9xQMvMBEP/cf9xj/cf9x/3H/cf9Jm1yGSv9xj/cf9x/3H/cf9x/zJ3Ir+I3f9x/3GP9x/3H/cf9PPXwsKP9x/3H/cf9x/3FB9GzguXH/cf9x/3GP9x/3H/cUxIHEt+/3GP9x/3H/cf9x/3FMYUxJ6/9xj/cf9x/3H/cf9x/3GP9x/3H/cf9x/3H/cYR7SMlLeP9x/3H/cf9x/3H/cY/3H/cf9x/3H/cf9xj/cf9xTxksHm3/cf9x/3H/cY/3H/cVT+2wFx/3H/cf9x/3GP9xSdKMYtdxj/cf9x/3H/cf9x/3GP9x/3H/cf9xXtHSLv9x/3H/cf9x/3H/cU5mHCme/3H/cf9x/3H/cf9xTj18HChx/3H/cY/3H/cf9x/3FMYUxJ6/9x/3GP9x/3H/cf9x/0hEzIuzcf9x/3H/cf9xj/cf9GX1y6Cv9x/3GP9x/3H/cf9x/3H/SyVMbav/cf9x/3H/cf9x/3GEmQPHb8/3H/cf9x/3GP9x/3H/cf9x/3FCPIzcN3GP9x/3H/cf9x/3GP9xQNs8A0z/cY/3H/cf9x/3H/cY/0PArOP1/3H/cf9x/3H/cY/3H/TMfsQ4Fx/3H/cf9x/3GP9x/3FGVDyqvP9xj/cf9x/3H/cf9x/1Dh0C5x/3H/cf9x/3GP9x/3FC0Bzi/v9x/3H/cf9x/3GP9V/tsBcY/3H/cf9x/3H/cY/3H/cf9x/3H/cf9LDBxvPv9x/3H/cf9x/3GP9xSAdMf4tx/3H/cf9xj/cf9x/3H/cf9xj/cf9x/3H/cf9MQ0xby/9xj/cf9x/3H/cf9xWnfViHH/cf9x/3H/cY/3H/cf9x/3FHzxyDDnH/cf9x/3H/cY/3FYWdemcf9xj/cf9x/3H/cVT+2wFx/3H/cY/3H/cf9x/3FPGSwebf9x/3H/cY/3H/cf9x/3H/cYQNs8A0z/cf9xj/cf9x/3H/cf9EZSzJrXH/cf9xj/cf9x/3H/cf9x/3GP9x/3H/cf9x/0RlLMmtcf9x/3GP9x/3H/cf9x/3H/cY/3H/cf9x/3H/cY/3H/cf9x/3FMSBxLfv9xj/cf9x/3H/cf9x/3GP9x/3H/cf9x/3GP9x/3H/cf9xTEgcS37/cY/3H/cf9x/3H/cf9xj/cf9x/3H/cf9xj/cf9BKSz9bXH/cf9x/3H/cf9xj/cf9x/3H/cULQHOL+/3H/cY/3H/cf9x/3FYWdim/3H/cf9x/3H/cY/3FBshzk3nH/cf9x/3H/cY/3H/TNdcUor/cf9x/3H/cf9xj/Vf7bAXGP9x/3H/cf9x/3GFl314j/cf9x/3GP9x/3H/cf9x/3H/cY/3H/cf9x/3H/cUJlLOmt/3H/cY/3H/cf9x/3H/cUFgXOn6cf9x/3H/cY/3H/cf9x/3H/cf9xj/cUJlLOmt/3H/cf9x/3H/cf9xj/cf9x/3H/cf9x/3GP9x/3H/cUL5POBs/3H/cf9x/3H/cY/3H/cf9x/0WDLMfN/3H/cf9x/3GP9xXLPUTP9x/3H/cY/3H/cf9x/3H/cY/0hUPIq8cf9x/3H/cY/3H/cf9x/3H/cY/3Fe0dEucf9x/3H/cY/3H/cf9x/0wqHF1e/3GP9x/3H/cf9x/3GP9x/3H/cf9x/3H/cY/3FDgyzXzf9xj/cf9x/3H/cf9xj/cf9x/3H/cf9x/3GP9x/3H/Qb089Cxx/3H/cf9x/3GP9x/3H/cf9xQUcs641x/3H/cY/3H/cf9x/3H/cf9xj/cf9x/3H/cf9x/3GP9x/3H/cf9x/3H/cYSO0ccS5x/3H/cY/3H/cf9x/3FBRyzrjXH/cf9xj/cf9x/3FJJUx9q/9x/3GP9x/3H/cf9x/0kHTI+Lj/cf9x/3H/cf9x/3GP9J7RyBLv9x/3H/cY/3H/cf9xXLPUTI/3H/cf9x/3H/cf9xhPGSwObXGP9x/3H/cf9x/3GP9x/3H/cf9x/3FCwKzT9XGP9x/3H/cf9x/3H/UOHQLnH/cf9x/3H/cf9xj/cUODLNfNj/cf9x/3H/cf9x/3FPMlwc2v9x/3GP9x/3H/cf9x/0uQPGb8/3H/cf9x/3H/cf9xhA5PzxsHH/cY/3H/cf9x/3H/RPk8wGxx/3H/cf9xj/cf9x/3H/T1asGpVxj/cf9x/3H/cf9xRcpMs1v/cf9x/3H/cf9xj/QqKs5dVx/3H/cf9x/3GP9x/3FLKhxNXnH/cf9xj/cf9x/3H/cf9xj/cf9x/3H/cf9x/3GP9x/0EpLP1tcf9x/3H/cf9xj/cf9x/3H/cf9x/3FKDBxfPnH/cf9x/3H/cY/3H/cf9xQWBc6fpx/3H/cf9x/3GP9xSZA8dvz/cf9x/3H/cY/3H/cf9x/3H/cY/3H/cf9x/3FPGSwebf9x/3H/cY/3H/cf9x/3H/R8pMk1tx/3H/cf9x/3GP9x/3FO+iwQXXH/cf9x/3H/cY/3H/cf9MvixUHf9x/3GP9x/3H/cf9x/3H/cY/3H/cU6PPBcMcf9x/3H/cf9xj/cf9x/07cLCI9cf9x/3GP9x/3H/cU+tPBUs/3H/cf9x/3GP9x/3H/cf8/AgKy/f3/cY/3H/cf9x/3H/cUjtHIEu/3H/cf9x/3GP9xQtAc4v7/cf9x/3H/cf9x/3GEBHLAyNj/cf9x/3H/cf9x/0c2PJyccf9x/3H/cY/3H/cf9x/3H/cf9xj/cf9xTQTsP7H/cf9x/3H/cY/3H/cf9FGDy+fHGP9x/3H/cf9x/3FFykyzW/9x/3H/cf9xj/cf9xVP7bAXH/cf9x/3H/cf9xSyocXV7/cf9x/3H/cY/3H/cf9x/3H/cf9xj/cf9LkDxW/HH/cf9xj/cf9x/3H/RjY8vJyP9x/3H/cf9x/3GP9xTGFMSev/cf9x/3H/cf9xj/cf9x/3H/RRg8znz/cf9x/3H/cf9xj/cf9x/3H/cf9x/3GErwjGD3/3H/cY/3H/cf9x/3H/OgVht/qe/3H/cf9x/3GP9x/3H/cf9JcjyI3P9xj/cf9x/3H/cf9xSPbccJJx/3H/cf9x/3GP9x/1lZ2Kb/cY/3H/cf9x/3H/cU6PPBcMcf9xj/cf9x/3H/cf9xj/cf9xVjvaxI/3H/cf9x/3H/cf9xj/W3fViHH/cf9xj/cf9x/3H/cf9xj/cf9x/3H/cf9LJUxdq3GP9x/3H/cf9x/3H/cY/3H/cf9x/3H/cf9xQbIc5N5xj/cf9x/3H/cf9xXtHSLv9x/3H/cf9x/3GP9xQvk80Gxxj/cf9x/3H/cf9x/3GP9x/3H/cf9xTmYcGZ5x/3GP9x/3H/cf9x/3GP9x/3H/cf9x/3H/cYTxksDm1xj/cf9x/3H/cf9xj/cf9x/3H/cf9x/3GP9x/3H/cf9x/3FKDBxfPnH/cf9x/3H/cY/3H/cf9f0dIu/3H/cY/3H/cf9x/3H/TjisLHVx/3H/cf9x/3H/cYWFnXpnH/cf9xj/cf9x/3FCwKzT9XH/cf9xj/cf9x/3H/TIWcV6b/cf9x/3H/cf9xj/cf9x/0LbPPJM/3H/cf9x/3H/cY/3H/cf9x/3FISZx7ZnH/cf9x/3GP9x/3H/SOhMgXtx/3GP9x/3H/cf9x/3GP9x/3H/cf9x/3H/cY/3H/cf9EZSzJrXH/cf9x/3H/cY/0+obBV5cf9xj/cf9x/3H/cUGyHOTecf9x/3GP9x/3H/cf9LJUxdq3H/cY/3H/cf9x/3H/SQdMj4uP9x/3H/cf9x/3GP9x/3H/cf9x/3FH6EyBe3H/cf9x/3H/cf9xTvosEF1xj/cf9x/3H/cf9xj/cf9x/3H/cUJlLOmt/3H/cf9x/3GP9x/3H/cf9x/3GP9x/3H/cf9xSHI8eNxxj/cf9x/3H/cf9xj/cf9K0oxy14/3H/cf9x/3H/cf9xNZ/Bu2A+j/cf9x/3H/cf9xhEDZzPJv9xj/cf9x/3H/cf9aWdamcf9x/3H/cY/3H/RVqMuldx/3H/cf9xj/cf9xQKKsBtX/cf9x/3GP9x/3H/cf9x/3H/cY/0UYPL58cf9xj/cf9x/3H/cf9x/3GP9x/3H/cf9x/3FM5ewxoXGP9x/3H/cf9x/3H/cY/3H/cf9x/3FHVDyKvHH/cf9x/3H/cf9xj/cf9JcjyI3P9x/3GP9x/3H/cf9x/3H/cY/3H/cUZUPKq8/3GP9x/3H/cf9x/3H/RYMsx83/cf9x/3GP9x/3H/cf9x/3GP9x/3H/cf9x/3H/RPk8wGxx/3H/cY/3H/cf9x/0joTIF7cY/3H/cf9x/3H/cf9OYUwp63GP9x/3H/cf9x/3H/cUYrnK1G/3GP9x/3H/cf9x/3FPtvwEkHH/cf9xj/cf9x/3H/cf9x/0+PPCcM/3GP9x/3H/cf9x/3H/cY/09mHCme/3H/cf9x/3H/cY/3H/cf9x/0bKTLNbj/cf9x/3H/cf9xj/T488Fwxxj/cf9x/3H/cf9xj/cf9x/3H/cf9x/3GP9xQvk80Gxxj/cf9x/3H/cf9xQWBc6fpx/3H/cf9xj/cf9xQB6MDxf/cf9xj/cf9x/3H/cf9Cshz03v9x/3GP9x/3H/cf9xWFnYpv9x/3H/cf9xj/cf9x/3H/cf9x/3FFNjy8nP9x/3H/cY/3H/cf9x/3H/QrIc9N7/cf9xj/cf9x/3H/cUgHTH+LcY/3H/cf9x/3H/cf9Ji+yHQf9x/3H/cf9x/3GDGXAb9o/v9x/3H/cY/3H/cf9x/3FHVDyKvHH/cf9x/3H/cf9xj/TxRcHrpxj/cf9x/3H/cf9x/0JHLPuN/3GP9x/3H/cf9x/3H/cY/3H/cf9x/3H/cf9xhBshzk3nH/cf9x/3H/cf9xj/cf9x/3H/cf9x/3GP9x/3FU/tsBcf9x/3H/cf9xj/cf9x/3H/cf9x/3GP9x/0hUPIq8cf9xj/cf9x/3H/cf9xTEgcS36P9x/3H/cf9x/3H/cYT4QcF77/cf9x/3H/cf9xj/S5A8Vvxx/3H/cf9xj/cf9x/3H/cf9FGDzOfP9x/3H/cf9xj/cf9x/3H/cf9xSEmce2Zx/3H/cY/3H/cf9x/3H/cf9xj/cf9IVDyKvHH/cY/3H/cf9x/3H/T488Jwz/cf9xj/cf9x/3H/cf9x/3GP9x/3H/cf9x/3FBRyzrjXH/cY/3H/cf9x/3H/cUU2PLyc/3H/cf9x/3GP9x/3H/cf9x/3H/cY/3H/cf9xRiucrUb/cf9x/3H/cY/3H/SyVMXatx/3H/cf9xj/cf9x/3FVHdvi/3H/cf9x/3H/cY/3H/Qh6M7hdx/3H/cY/3H/cf9x/3H/cf9xj/Q1W86qT/cf9x/3H/cf9xg+jVGycq7/cf9x/3H/cf9xj/R7+spAX/cY/3H/cf9x/3H/cf9xj/cf9x/3H/cUlnnHmG/3H/cf9x/3GP9x/3H/cf9xRXiMqHdx/3GP9x/3H/cf9PFFwuuv9x/3H/cf9xj/cf9x/3H/cf9x/0/6LCBdj/cf9x/3H/cf9x/3GP9x/3H/cf9x/3H/cY/3H/cf9xTxksHm3/cf9x/3GP9x/3H/cf9x/3H/cY/3Fcs9RM/3H/cf9xj/cf9x/3FVHdvi/3H/cf9x/3GP9x/3H/cf9aWdamcf9x/3H/cf9x/3GP9x/1X+3AH/cf9x/3H/cf9xj/cf9f0dIu/3H/cf9xj/cf9x/3H/cf9O3CwiPXGP9x/3H/cf9x/3H/cY/3H/cf9x/3H/cf9xj/cf9x/3FEgyy3zXH/cf9x/3H/cY/3H/cf9x/3H/cf9xj/cf9LJUxdq3H/cf9x/3GP9x/3H/PtpBsyW+/3GP9x/3H/cf9x/3H/cYRcpMo1tx/3H/cf9xj/cf9x/3H/cf9xj/cf9x/3FIcjx43HH/cY/3H/cf9x/3FKDBxfPnH/cf9x/3H/cf9xj/cTGu0r9RLf9xj/cf9x/3H/cV7R0S5xj/cf9x/3H/cf9xj/cf9x/3H/cf9x/3GP9x/3H/cf9x/3FI7RyBLv9x/3H/cf9xj/cf9x/3H/QISsGLX/cY/3H/cf9x/3H/cUklTH2rj/cf9x/3H/cf9x/3GFl314j/cf9x/3GP9x/3H/cTEsEb/T7v9xj/cf9x/3H/cf9xR31ciCpx/3H/cf9x/3H/cY/3H/cf9x/3H/cf9xhCwKzT9XH/cf9x/3H/cf9xj/cf9x/3H/cf9x/0joTJF7/3H/cf9x/3H/cY/3H/cf9xS74sRB1x/3GP9x/3H/cf9x/3H/cY/3H/cf9x/3H/cY/3H/cf9x/3H/cf9E0BzC/nH/cY/3H/cf9x/3H/cf9xj/cf9x/0kHTI+L/3H/cY/3H/cf9x/0lyPIjcj/cf9x/3H/cf9x/3GP9x/1/R0i7/cf9xj/cf9x/3H/cUU2PLyc/3H/cf9x/3H/cY/3H/cUzcLEI9/3H/cf9x/3GP9x/0+PPCcM/3H/cf9x/3H/cY/3H/cf9x/3H/cY/3H/cU76LBBdcf9x/3H/cf9xj/cf9x/3H/cf9xj/cf9xS74sRB1x/3H/cf9xj/cf9BKSz9bXH/cf9x/3H/cY/3H/cf9x/3H/WlnWpnH/cf9x/3GP9x/3H/cUmAzGfzcY/3H/cf9x/3H/cf9xj/cf9x/0wqHF1e/3GP9x/3H/cf9xSU5sexn/cf9x/3GP9x/3H/cUW63KRScf9x/3H/cf9x/3FEGDy+fHH/cf9xj/cf9x/3H/cUxhTEnr/3H/cY/3H/cf9xRcpMo1txj/cf9x/3H/cf9xSSVMfauP9x/3H/cf9x/3H/cUxhTEnrj/cf9x/3H/cf9x/3FB2zziTHH/cY/3H/cf9x/3H/cUggfH34cf9xj/cf9x/3H/cf9x/3FXO9jEcf9xj/cf9x/3H/cf9xSSVMfauP9x/3H/cf9x/3H/Qb089Cxx/3GP9x/3H/cf9x/3H/cYQxg83nz/cf9xj/cf9x/3H/cf9C2zzyTP9x/3H/cY/3H/cf9x/3H/cf9xj/cf9x/3H/cVp31Yhx/3H/cf9x/3H/cY/3H/cf9x/3H/cY/3H/cf9x/3H/cf9xj/cf9x/09mHCme/3H/cf9xj/cf9x/3H/cf9xj/cf9x/3H/cf9x/3GP9x/3H/cf9x/3H/cY/3H/cf9x/3H/cf9NKhw9XnH/cf9x/3H/cY/3H/cf9x/3H/cf9xj/cf9x/3H/cf9x/3GP9xWXfXiP9xj/cf9x/3H/cf9x/3GP9x/3H/cf9x/3H/cY/3H/cf9x/3H/cf9xT608FSz/cY/3H/cf9x/3H/cf9FGDzOfP9x/3H/cY/3H/cf9xTcGcM+aP9x/3H/cf9x/3H/cY/0aRvKbkcY/3H/cf9x/3H/cU3qvDFUj/cf9x/3H/cf9xhIB0x/i3H/cf9x/3H/cY/3H/cf9x/3H/Su0cYS5x/3H/cf9x/3H/cY/3FGfVyoKv9x/3H/cY/3H/cf9x/3H/cf9xhI7RxxLnH/cf9x/3GP9x/3H/cf9x/3GP9x/3H/cUu+LEQdcf9x/3GP9x/3H/QzyM7Df/cf9xj/cf9x/3Fcs9RM/3GP9x/3H/cf9xQfRs4Llx/3H/cf9x/3GP9xSWecaYZxj/cf9x/3H/cf9x/3GP9x/3H/cf9x/3H/SM8ckw7/cf9x/3GP9x/3H/cf9x/3H/cY/3H/cf9x/3Fe0dEucY/3H/cf9x/3H/cf9xj/cf9x/3H/cf9xSHI8iNz/cf9x/3H/cf9xj/cVl314j/cY/3H/cf9x/3H/cf9xj/cf9x/0WDLMfN/3H/cf9x/3H/cY/3H/cf9x/3H/cf9xj/cf9x/3H/cf9HNjycnHH/cf9x/3H/cY/3H/cf9x/0slTF2rcf9xj/cf9x/3H/cf9xTNwsQj2P9x/3H/cf9x/3H/cY/3H/cf9x/3H/cf9MQ0xby4/3H/cf9x/3H/cf9xj/cf9IVDyKvHH/cY/3H/cf9x/3H/cf9xj/cf9x/3FJkDx2/P9xj/cf9x/3H/cf9xR+hMgXtx/3H/cf9x/3H/cY/3H/cf9x/3H/cf9O3CwyPf9x/3H/cf9x/3H/cY/3H/cf9x/0uQPFb8cY/3H/cf9x/3H/cf9xj/Qts84kxxj/cf9x/3H/cf9x/3GP9D0Bzi/o/3H/cf9x/3H/cY/1lZ2Kb/cf9xj/cf9x/3H/cf9x/3GP9x/3H/cf9x/3H/cY/0LbPOJMcY/3H/cf9x/3H/cf9xj/cf9x/3H/cf9xj/cf9FGDy+fHH/cY/3H/cf9x/3H/cY/3H/cf9x/3H/cf9xj/cf9x/0ntHIEu/3GP9x/3H/cf9x/3GP9x/3H/cf9x/3H/cY/3H/cf9x/3H/cUL5POBs/3H/cf9xj/cf9x/3H/cf9x/3GP9J7RyBLv9x/3GP9x/3H/cf9x/3H/cY/3H/cf9x/3FOjzwXDHH/cf9xj/cf9x/3H/QISsGLX/cY/3H/cf9x/3H/cf9xSAdMj4v/cf9x/3H/cf9xj/TtwsIj1x/3H/cf9x/3GP9x/3H/cf9x/3H/cY/3FbldRqcf9x/3GP9x/3H/cf9x/3GP9x/3H/WDvZxP9x/3H/cf9x/3H/cY/3H/cf9x/3H/cf9xj/cf9x/3H/cf9xhYWdemcf9x/3GP9x/3H/cf9x/3H/cVUd2+L/cf9xj/cf9x/3H/cf9xj/cf9x/3H/cf9x/3GP9xQtAc4v7/cf9x/3H/cf9x/3GP9x/3H/cf9x/3GP9x/3H/cf9x/3H/cY/3H/cf9x/3H/cf9xj/Vf7bAXGP9x/3H/cf9x/3GP9x/3H/cf9x/3H/cY/3H/cf9x/3H/cUWhLLXt/3H/cf9xj/cf9x/3H/cf9x/3GP9x/3H/cf9xRaEste3/cf9x/3H/cY/3H/cf9x/3H/cf9xj/cf9x/3H/cf9x/3GP9x/07cLCI9cf9x/3H/cY/3H/cf9x/3H/cf9xj/cf9x/3H/cf9aWdamcf9x/3H/cY/3H/cf9x/3H/cf9xj/cf9x/3H/cf9x/3GP9x/0WDLMfN/3H/cf9x/3H/cf9xj/cf9x/3H/cf9x/3GFP+3QH/cY/3H/cf9x/3H/cY/3H/cf9x/3H/cf9xj/cf9x/3H/TkgcK35x/3GP9x/3H/cf9x/3GP9x/3H/cf9x/3FO+iwQXXH/cY/3H/cf9x/3H/cY/3FZd9eI/3H/cY/3H/cf9x/3H/cf9xW5XVav9x/3H/cf9xj/cf9x/3H/cf9xj/cf9x/3H/cf9x/3GP9x/3H/cf9MKhxdXv9xj/cf9x/3H/cf9xj/cf9x/3H/cf9x/3FBRyzrjXH/cY/3H/cf9x/3H/cY/3H/cf9x/3H/cf9xj/Qkcs641xj/cf9x/3H/cf9xj/cf9x/3H/cf9x/3GP9xTT18PCj/cf9xj/cf9x/3H/cf9xj/cf9x/3FPrTwVLP9x/3H/cf9xj/cf9x/3H/cf9x/3GP9xTxksHm3/cf9x/3H/cf9xj/SyVMXatx/3H/cf9x/3GP9x/3H/cf9x/3H/cY/3H/cUsqHE1ecf9x/3GP9x/3H/cf9YO9nE/3H/cf9x/3GP9x/3FGzxyjDv9xj/cf9x/3H/cf9xWFnYpv9x/3H/cY/3H/cf9C9GzguXGP9x/3H/cf9x/3FLvixUHf9x/3H/cf9x/3H/cY/3H/QrIc9N7/cf9x/3H/cY/3H/RTFsvOlx/3H/cY/3H/cf9x/0m0jIS3/3H/cf9xj/cf9x/3H/cf9x/3GP9x/3H/cf9GykyzW4/3H/cf9x/3H/cf9xj/cf9x/zkQAbfv/nH/cf9xj/cf9x/3H/cUfPHIMOcf9x/3H/cf9xj/cf9x/3H/cf9x/3GP9x/3FEgyy3zXH/cf9x/3H/cf9xj/cf9x/3H/cf9x/3GEboTKF7/3H/cf9x/3GP9x/3Fe0dEucf9x/3GP9x/3H/cf9xSAdMf4txj/cf9x/3H/cf9xj/Q2Us6a3/cY/3H/cf9x/3H/TGxsWTn/cf9xj/cf9x/3H/cUgHTH+LcY/3H/cf9x/3H/cf9xj/TFz8SjBx/3H/cf9x/3H/cYXLPUTP9x/3H/cf9xj/cf8xMAK/z/1x/3H/cf9xj/cf9x/3H/cf9x/0/6LCBdj/cf9x/3H/cf9x/3GP9x/3H/cf9HNjycnHH/cf9x/3H/cf9xj/cf9x/3FEGDy+fHH/cf9x/3H/cf9xj/cTYbIbnk3nH/cf9x/3H/cf9xj/RRg8vnxx/3GP9x/3H/cf9x/3FVHdvi/3H/cY/3H/cf9x/3FNf8w4A/9x/3GP9x/3H/cf9I6EyBe3GP9x/3H/cf9x/3H/Tsy8IzRx/3H/cf9x/3GP9x/3FGVDyqvP9x/3GP9x/3H/cf9x/3GEPunMEWcY/3H/cf9x/3H/cY/3H/S5A8Vvxx/3H/cf9xj/cf9xRZG8puRx/3H/cf9x/3GP9x/0WsTLU7cf9xj/cf9x/3H/TTisTHWP9x/3H/cf9x/3H/R19cmgpx/3H/cf9x/3H/cY/3FbldRqcf9x/3GP9x/3H/cf9xQtAc4v7/cf9xj/cf9x/3H/cf9xT4QcF77/cY/3H/cf9x/3H/cY/3FJkDx2/P9x/3H/cf9xj/cf9xTGFMSev/cf9x/3H/cY/3H/cf9x/3H/cY/3H/cf9x/3H/cf9xTNwsQj2P9x/3H/cf9x/3GP9D+TzgbP9x/3GP9x/3H/cf9x/1pZ1qZx/3H/cf9xj/cf9xQmUs6a3/cf9x/3H/cf9xj/cf9x/3H/cf9x/3GP9xQmUs2a1xj/cf9x/3H/cf9xj/cf9x/3H/cf9x/3GP9x/3H/cf9J7RyBLo/3H/cf9x/3H/cY/zb6QrsFvf9x/3H/cf9xj/cf9xN+3DuBI8cf9x/3H/cf9xgy91G+CK6P9x/3H/cf9x/3H/cY/3H/cUtDTEvLcf9x/3H/cY/3H/cf9xSEmce2Zx/3H/cf9x/3GP9x/3H/cf9x/3H/cY/3H/cUU2PKyccY/3H/cf9x/3H/cf9xQWBc6fpx/3H/cY/3H/cf9x/3H/cTP1cr0KjY/3H/cf9x/3H/cUvwjED3cf9x/3GP9x/3H/cf9x/0FCXPvacf9x/3H/cY/3H/cf9xSWeceYb/cf9x/3H/cf9xj/cf9x/z0YwbPnPnH/cf9x/3H/cf9xj/TfVcQKqP9x/3H/cf9x/3GD3I8rI3DXH/cY/3H/cf9x/3H/TL4sVB2P9x/3H/cf9x/3Fad9WIcf9x/3H/cf9xj/cUqFnGem/3GP9x/3H/cf9x/3H/cUXKTLNb/3H/cf9x/3GP9x/3H/RPk8wGxx/3H/cf9x/3H/cY/3H/cf9xRpaMppf/cf9x/3GP9x/3H/cf9MQ0xby/9x/3GP9x/3H/cf9xTNwsQj3/cY/3H/cf9x/3H/cf9xj/cf9x/3H/cf9x/3GP9xSO0ccS5x/3GP9x/3H/cf9x/3H/cY/3H/cf9x/3H/Qkcs+43/cf9xj/cf9x/3H/cf9x/3GP9x/3H/cUOsTNU7j/cf9x/3H/cf9x/3FOZhwpnv9x/3H/cf9x/3GP9x/3H/cf9x/3H/cY/3H/cf9x/3H/cf9xj/cf9x/3H/cf9xT4QcF76P9x/3H/cf9x/3H/SnI8aNxx/3H/cf9x/3GP9x/3H/cf9x/3H/cY/3H/cf9x/0ntHIEuj/cf9x/3H/cf9xj/cf9x/3H/cf9x/3GP9x/3H/cf9x/3H/cY/0JHLPuN/3H/cf9x/3H/cf9xj/cf9Fgyy3zXGP9x/3H/cf9x/3GE8yXAzacf9xj/cf9x/3H/cf8xu1GwVK7/cY/3H/cf9x/3H/cf9xj/cTn5wbcGPo/3H/cf9x/3H/cf9xj/PO4itRHd/3H/cf9x/3H/cYS0NMS8tx/3H/cf9x/3H/cY/3H/cf9x/3H/cY/3H/TkgcK35x/3H/cf9xj/cf9xVjvaxI/3H/cf9x/3H/cYRiucnUZx/3GP9x/3H/cf9xS0NMS8tx/3GP9x/3H/cf9x/3GP9x/3H/Q/k84GyP9x/3H/cf9x/3GP9xRuhMoXv/cf9x/3GP9x/3H/cU/vjAEHcf9xj/cf9x/3H/cUfPHIMOcf9x/3H/cf9xj/cf9WHdvij/cf9x/3H/cf9xj/Q2Us6a3/cY/3H/cf9x/3H/Qb089Cxx/3H/cY/3H/cf9x/3H/cUI8jOw3/3H/cf9x/3H/cf9xj/cUqFnGem/3GP9x/3H/cf9x/3FJuVx0av9xj/cf9x/3H/cf9xTxksHm3/cY/3H/cf9x/3H/cf9xj/Q/k84Gz/cY/3H/cf9x/3H/cf9xj/cf9x/3H/RzY8nJxx/3H/cf9x/3H/cY/3H/cU5mHBmecf9x/3GP9x/3H/cf9x/3H/RNAcwv5x/3GP9x/3H/cf9x/1X+3AH/cf9xj/cf9x/3H/SyVMXatx/3GP9x/3H/cf9x/1cd2eJx/3H/cf9xj/cf9x/0EpLP1tcf9x/3H/cY/3H/cUXjfKHIcf9x/3H/cY/3H/cf9x/3H/cY/3H/cf9x/3H/cf9xj/cf9x/3FC0Bzi/v9x/3H/cf9xj/cf9xTGFMSev/cf9x/3H/cY/3H/cf9C2zzyTP9x/3H/cf9x/3GP9x/3H/cf9xVP7bAXH/cf9xj/cf9x/3H/RspMs1uP9x/3H/cf9x/3FOqGwVeXH/cf9x/3GP9x/3H/cU+EHBe+/3H/cY/3H/cf9xSEmce2Zx/3H/cf9x/3GP9xSSVMfav/cf9x/3H/cY/3FPrTwVLP9x/3H/cf9x/3H/cY/3H/cf9JB0yPi/9x/3GP9x/3H/cf9x/3FC+TzgbP9x/3H/cY/3H/cf9x/0T5PMBscf9x/3H/cf9xj/cf9x/0OOTOcbj/cf9x/3H/cf9x/3GP9xTNwsQj3/cf9x/3H/cY/3H/cUU2PKyccY/3H/cf9x/3H/cf9E0BzC/nH/cY/3H/cf9x/3FO+iwQXXH/cY/3H/cf9x/3FMYUxJ6/9x/3GP9x/3H/cf9x/3H/cY/3H/cf9x/3FFNjy8nP9x/3H/cf9x/3GP9x/3H/cf9xQmUs6a3/cf9x/3GP9x/3H/RCH83eCP9x/3H/cf9x/3H/RTFszOn/cf9x/3H/cf9xj/cUDbPANMj/cf9x/3H/cf9x/3GENajNpX/3H/cf9x/3H/cY/3H/Tz18HChx/3GP9x/3H/cf9x/3GEXKTKNbcf9x/3H/cY/3H/cUZUPKq8/3H/cY/3H/cf9x/3H/cY/3H/cf9x/3H/cf9xj/X9HSLv9x/3H/cf9xj/cf9x/0LbPPJM/3H/cf9x/3H/cY/3H/XJXVav9x/3GP9x/3H/cf9x/09mHCmej/cf9x/3H/cf9x/3FOZhwpnv9x/3H/cf9x/3GP9xRJG8xuSP9x/3H/cf9x/3H/R6Esle1x/3H/cf9xj/cf9xQGBcCvqP9x/3H/cf9x/3GP9x/0uQPFb8cf9x/3H/cY/3H/cf9x/0hUPJq8/3H/cf9x/3H/cf9xVP7bAXGP9x/3H/cf9x/3FO+iwQXXH/cY/3H/cf9x/3H/cY/3H/cf9x/3H/cf9xj/RYMst81x/3GP9x/3H/cf9xW5XVav9x/3H/cf9x/3GP9x/3H/cf9x/3H/cY/3H/cf9x/1/R0i7/cY/3H/cf9x/3H/cY/3H/Vf7cAf9x/3H/cf9x/3H/cY/3FJJUx9q/9x/3H/cf9xj/cf8y4hK/He3/cf9x/3H/cf9xj/cf9x/0hUPIq8cY/3H/cf9x/3H/cf9xj/cf9xRTY8rJxxj/cf9x/3H/cf9x/3GP9x/3H/cU6PPBcMcf9x/3H/cY/3H/cf9x/3H/W3fWiP9x/3H/cf9xj/cf9xVjvaxI/3H/cf9x/3H/cf9xj/cf9xQtAc4v7/cf9x/3H/cY/3H/cf9x/3H/cf9xR1Q8irxx/3H/cf9xj/cf9x/3H/cf9x/3GP9O3CwiPXH/cf9x/3H/cY/3H/SZtchkr/cf9x/3H/cY/3H/cf8xkjGwfc7/cf9xj/cf9x/3H/cf9xj/cf9x/3H/cf9JB0yPi4/3H/cf9x/3H/cf9xhJkDx2/P9x/3H/cf9xj/cUNzvNjE/3H/cf9x/3H/cf9xj/cf9x/3H/cf9x/3GP9xTEgcS37/cf9x/3GP9x/3H/cf9x/12V02px/3H/cf9x/3H/cYOgoxtfXOcf9xj/cf9x/3H/cf9xSSVMfauP9x/3H/cf9x/3H/cY/0AZvB9k/3H/cf9x/3H/cY/3H/QISsGLX/cf9x/3GP9x/3H/cUSDLLfNcf9x/3H/cf9xj/cf9xXLPUTP9x/3GP9x/3H/cf9f0dIu/3GP9x/3H/cf9x/3FI7RyBLv9x/3H/cf9xj/cf9x/3H/cf9xMLtRv0SucY/3H/cf9x/3H/cf9xWnfViHH/cf9xj/cf9x/3H/SwwcXz5xj/cf9x/3H/cf9x/3GP9x/3H/cf9xRuhMoXuP9x/3H/cf9x/3GE+tPAUscf9xj/cf9x/3H/cf9xj/cf9x/3H/cf9x/3GP9x/3H/cf9xSyocTV5xj/cf9x/3H/cf9xXbPSTHH/cf9x/3H/cY/3H/cf9x/3H/cf9xj/RqEste3/cY/3H/cf9x/3H/cf9xj/W3fViHH/cf9xj/cf9x/3H/X9HSLv9xj/cf9x/3H/cf9xj/cf9x/3H/cf9x/3GP9x/3H/cf9xRIMst81x/3H/cf9xj/cf9x/3H/cf9x/3GP9x/3H/cf9x/3H/cY/3H/cf9xQmUs6a3/cf9x/3H/cY/3H/cf9x/3H/cf9xj/cVuV1Gpx/3H/cY/3H/cf9x/3H/cY/3H/cf9x/3H/cf9xj/cf9x/3H/cf9x/3GP9x/3FVHdvi/3H/cf9x/3H/cY/3Fcs9RM/3H/cf9xj/cf9x/3H/cf9x/3GP9xTNwsQj3/cf9x/3H/cY/3H/cf9x/3H/cf9xj/QISsGLX/cf9x/3H/cY/3H/cf9x/3H/cf9xj/cf9x/3H/T/osIF3/cf9xj/cf9x/3H/cf9x/0GUHAe+/3H/cf9x/3H/cf9xj/cU5mHBmecf9x/3H/cf9xj/cf9x/3H/WlnWpnH/cf9x/3H/cY/3H/cf9x/3H/cf9xMCdBsOi+/3H/cf9x/3H/cY/0MD/N/Acf9xj/cf9x/3H/cf9PjzwnDP9x/3GP9x/3H/cf9x/z1BYbS+nv9x/3H/cf9x/3H/cUolTF2rcf9x/3H/cf9x/3GFP+3QH/cY/3H/cf9x/3H/cf9xSyocXV7/cf9x/3H/cY/3H/cf9x/3H/X9HSLo/3H/cf9x/3H/cf9xj/cf9x/3H/cf9xj/QP+MEQf/cf9x/3H/cY/3H/Re6csRZx/3H/cf9x/3GP9x/3H/cUlnnHmG/3H/cf9x/3H/cY/3H/cf9x/3H/cU8ZLB5t/3GP9x/3H/cf9x/3H/RzY8nJxx/3H/cf9xj/cf9x/3H/cf9x/3GP9x/3H/cf9x/3GP9x/3FGVDyqvP9x/3GP9x/3H/cf9x/3GP9x/3H/cf9x/3H/cY/3H/cf9xRs8cow6P9x/3H/cf9x/3GP9x/3H/cf9x/3H/cY/3H/SM8cgw5x/3GP9x/3H/cf9x/3GP9x/3H/cf9x/3H/cY/3H/cf9x/3H/cf9xRXiMuHf/cf9x/3H/cf9x/3GP9DE2zuyf9x/3H/cY/3H/cU+tPBUs/3H/cf9x/3H/cYQ4Ms183/cY/3H/cf9x/3H/cf9xhC+TzQbHH/cY/3H/cf9x/3H/cf9GDZy/Jv9xj/cf9x/3H/cf9x/3GP9xR0mcm2aP9x/3H/cf9x/3H/cYQNs8A0z/cY/3H/cf9x/3H/RzY8nJxx/3H/cf9x/3GP9x/3H/cf9x/3FC+TzgbP9x/3H/cY/3H/cf9x/3H/cf9xj/cf9x/3H/cf9x/3GP9x/0JHLPuN/3H/cf9x/3H/cY/3H/TvVcIKpx/3H/cf9x/3H/cY/3H/cf9x/0XFfLOocY/3H/cf9x/3H/cf9xj/cf9x/3H/cf9x/0jPHJMO/3H/cf9xj/cf9x/3H/cVc72MRx/3H/cf9x/3GP9x/3H/cf9x/3FXO9jEcf9x/3GP9x/3H/cf9x/3H/cY/3H/Qb089Cxx/3H/cf9x/3H/cY/3H/cf9x/3H/cf9xj/cf9x/3H/cf9x/0GUHAe+/3H/cf9x/3H/cf9xj/cf9x/3H/cf9x/3GE8ZLB5t/3H/cf9x/3H/cf9xj/cVuV1Gpx/3H/cY/3H/cf9xTEgcS37/cY/3H/cf9x/3H/cf9xj/cf9xT608FSz/cf9x/3H/cf9xj/cf9x/0EpLP1tcf9x/3H/cY/3H/cf9M11xSiv9x/3H/cf9xj/cf9x/3FGVDyqvI/3H/cf9x/3H/cf9xj/cf9x/3H/Q1W86qT/cf9x/3GP9x/3H/cUuFnEemcf9x/3H/cf9x/3GEKOTNcbcf9x/3GP9x/3H/cf9xSYDMd/P/cf9x/3H/cf9xj/Q9Ac4v6P9x/3H/cf9x/3H/cYU/7dAf9xj/cf9x/3H/cf9xhC0BzS/nGP9x/3H/cf9x/3H/cU1IHCt+cf9x/3H/cf9xj/cf9xXtHRLnH/cf9xj/cf9x/3H/cf9x/3GP9x/3H/cUU2PLyc/3H/cf9x/3H/cf9xj/cU8ZLB5t/3H/cf9x/3H/cY/3H/cf9x/3H/cf9xj/cf9x/3H/SFQ8mrz/cf9x/3H/cf9x/3GP9x/3H/cf9K7RxhLnH/cf9x/3H/cf9xj/RaxMtTtx/3H/cY/3H/cf9xSSVMfav/cf9xj/cf9x/3H/cUdUPIq8cf9x/3H/cf9x/3GEibXHZKcf9x/3H/cf9x/3GP9x/0WDLMfN/3H/cf9x/3H/cf9xhA9GwBuf9x/3H/cY/3H/cf9x/3H/RPk8wGxx/3H/cf9xj/cf9x/zCdUbByrnH/cf9xj/cf9x/3H/WlnWpnH/cf9x/3H/cY/3H/cULQHOL+/3H/cf9x/3H/cY/3H/SyVMXatx/3H/cf9xj/cf9x/3H/QZQc9r5x/3GP9x/3H/cf9x/3H/WlnWpnH/cf9x/3GP9x/3H/cUKnfNWIcY/3H/cf9x/3H/cf9KB0xvi3H/cf9x/3H/cf9xj/cUquvGUU/3H/cf9xj/cf9x/3H/SyVMXatx/3GP9x/3H/cf9x/3H/cU7BnBPmcf9x/3H/cY/3H/cf9x/0G9PPQscf9x/3H/cY/3H/cf9x/3H/cf9xhGVDyqvP9x/3H/cY/3H/cf9x/0xDTFvL/3H/cY/3H/cf9x/3H/NOfhvBgecY/3H/cf9x/3H/cf9xS74sVB3/cf9x/3H/cf9xj/cf9x/3H/cf9xMZBSvm+tcf9x/3H/cf9xj/cf9x/3H/MJtysXSNj/cf9x/3H/cf9xj/cUZUPKq8/3H/cf9xj/cf9x/3H/cUMh/N3g/3H/cf9x/3H/cY/3H/TPCMUPf/cf9x/3H/cf9x/3GF7R0S5x/3H/cf9x/3GP9x/0GUHPa+cf9x/3H/cY/3H/cf9x/3H/cf9xj/S5A8Vvxx/3H/cf9xj/cf9x/3H/cf9x/3E9sSGzTt7/cf9x/3GP9x/3H/cf9DftzoEv9x/3H/cf9xj/cf9bd9WIcf9xj/cf9x/3H/cf8xu1GwVK7/cY/3H/cf9x/3H/cY/3H/cf9x/3H/cf9xj/cf9x/3H/cf9PZhwpnv9xj/cf9x/3H/cf9xj/cf9x/0pnnHmGj/cf9x/3H/cf9xj/cf9x/3H/cf9x/3GE+tPAUscY/3H/cf9x/3H/cf9xj/cf9x/3H/cf9BlBz2vnH/cY/3H/cf9x/3H/cULArNP1cY/3H/cf9x/3H/cY/3H/cf9x/3H/cf9V/twB/3H/cY/3H/cf9x/3H/XZXTanH/cf9x/3H/cY/3H/cUu+LEQdcf9x/3H/cY/3H/cf9xQjyM3Ddx/3GP9x/3H/cf9x/0slTF2rcY/3H/cf9x/3H/cf9xS0NMW8v/cf9x/3H/cf9x/3GP9xSZA8dvz/cf9x/3GP9x/3H/cf9xTo88Fwxx/3H/cY/3H/cf9x/3H/cf9xj/WVnYpv9xj/cf9x/3H/cf9xQvk84Gz/cf9x/3GP9x/3H/cULQHOL+/3H/cf9x/3GP9xRs8cow7/cY/3H/cf9x/3H/cUKOTOcb/3H/cf9x/3GP9x/0TQHML+cf9x/3H/cf9x/3GP9AvTwVLI/3H/cf9x/3H/cf9xj/cf9x/0UYPM58/3H/cf9x/3H/cf9xhWO9rE/3GP9x/3H/cf9x/3H/RcV8w6j/cf9x/3H/cf9x/3FYWdim/3H/cY/3H/cf9x/3FIB0x/i3GP9x/3H/cf9x/3H/cUSDLLfNcf9x/3GP9x/3H/cf9x/3GP9x/3H/cf9x/3H/cY/3H/cf9x/0XFfLOocf9xj/cf9x/3H/SL+shAVx/3H/cf9xj/cf9x/3EztQG8Sv5xj/cf9x/3H/cf9x/3E5whG2Pe5xj/cf9x/3H/cf9x/3E8KDGz185x/3H/cY/3H/cf9x/3H/cf9xj/cf9x/3H/cf9x/3GP9GoSy17f9xj/cf9x/3H/cf9J3ayCJf9x/3H/cf9xj/cf9FGDy+fHGP9x/3H/cf9x/3H/cTfmYbkZnv9x/3H/cY/3H/cf9x/0TQHML+cf9x/3H/cY/3H/cf9x/3H/cY/3H/cf9DVbzqpP9x/3H/cf9xj/cf9xQxg83nyP9x/3H/cf9x/3H/cY/3H/cf9x/0+PPCcM/3H/cf9xj/cf9x/3H/cf9xS0NMS8txj/cf9x/3H/cf9x/0gCfI/YcY/3H/cf9x/3H/cY/0Y2PLyc/3H/cf9xj/cf9x/3H/cf9xj/cVP+3QGP9x/3H/cf9x/3H/cY/3H/cf9x/3H/cf9xj/cf9x/3H/cf9xTmYcKZ7/cf9x/3H/cf9x/3GP9x/3H/cf9x/3H/cY/3H/cf9x/3H/cY/3E28QG5Dv5x/3H/cf9xj/cf9x/3H/cf9xQmUs6a3/cf9x/3GP9x/3H/cf9x/3GP9x/3H/cf9x/3H/QWt8+Uhx/3H/cf9x/3GP9x/0TQHML+cf9x/3H/cf9xj/cf9xQB6MDxf/cf9xj/cf9x/3H/cf9x/3FPGSwebf9xj/cf9x/3H/cf9xhe0dEucf9x/3H/cf9xj/cf9xTGFMSev/cf9x/3H/cY/3H/cf9P6rwRVHH/cf9xj/cf9x/3H/cUL5POBs/3H/cf9x/3GP9x/3H/cf9GDZy/Jv9x/3H/cY/3H/cf9x/3H/cf9xj/cf9x/3H/cf9xj/cf9x/3FU/tsBcf9x/3H/cf9xj/cf9xQvk84Gz/cf9x/3H/cf9x/3GP9xRcpMo1tx/3H/cY/3H/cf9x/3FCE2zuyf9x/3H/cf9x/3GP9DZSzprf9xj/cf9x/3H/cf9x/3GP9x/3H/cf9x/3GP9x/3H/cf9x/3FC+TzgbP9x/3H/cY/3H/cf9xQtAc4v7/cf9x/3H/cY/3H/cf9x/3H/cf9xQJQc9r5x/3H/cf9x/3H/cY/3H/cf9x/3H/cf9xj/cf9x/3H/Swwcbz7/cf9x/3H/cf9x/3GFuV1Gpx/3H/cf9xj/cf9x/3H/cf9x/3GP9xVjvaxI/3H/cf9x/3H/cf9xhCjkzXG3H/cf9xj/cf9x/3FFNjy8nP9x/3H/cf9x/3H/cY/3H/cf9DPIzsN/9x/3GP9x/3H/cf9x/3H/cY/3H/Q/k84GyP9x/3H/cf9x/3H/cYSJtcdkpx/3H/cf9x/3H/cY/3FET+zLAf9x/3GP9x/3H/cf9xWnfViHH/cf9x/3H/cf9xj/cf9xTB98Tgj/cf9x/3H/cf9x/3GDSqYbtVnnH/cY/3H/cf9x/3H/cUhJnHtmcf9x/3GP9x/3H/cf9x/3FEGDy+fHH/cf9x/3GP9x/3H/cUtDTEvLcf9x/3GP9x/3H/cf9x/3FD7pzRFv9xj/cf9x/3H/cf9xT608FSz/cf9xj/cf9x/3H/cf9x/3GP9x/3FBRyzrjXH/cf9x/3H/cY/3H/cf9x/3H/cf9xj/cUMYPN58/3GP9x/3H/cf9x/3H/cY/3H/cf9FGDzOfP9x/3H/cf9x/3H/cY/3H/cf9x/3H/cYTxksDm1xj/cf9x/3H/cf9x/3GP9x/0hUPIq8cf9xj/cf9x/3H/cf9x/3FMYUxJ64/3H/cf9x/3H/cf9xhC+TzQbHH/cY/3H/cf9x/3H/cUxhTEnr/3GP9x/3H/cf9x/3H/cY/0lJnHtmcY/3H/cf9x/3H/cf9xj/QwP838Bx/3GP9x/3H/cf9x/0kHTI+Lj/cf9x/3H/cf9x/3FEGDy+fHH/cf9xj/cf9x/3H/cUsarE5Vcf9x/3H/cf9x/3GP9x/3FJ0oxy1/9x/3H/cf9x/3GP9x/3FFeIyod3H/cf9x/3GP9x/3H/cUyjnEXG/3H/cf9x/3H/cf9xhJJUx9q/9x/3H/cf9x/3GP9x/0hUPIq8cf9xj/cf9x/3H/cf9x/3GP9x/0P5POBsj/cf9x/3H/cf9x/3GP9x/0slTF2rcf9x/3H/cY/3H/cf9x/3H/RPk8wGxx/3H/cf9xj/cf9x/3H/Qts88kz/cf9x/3H/cY/3H/cUD0bAG5/3GP9x/3H/cf9x/3H/S5A8Zvz/cf9x/3H/cf9xj/cf9xQOT8ArD/cf9x/3H/cf9x/3GP9x/3FKrrxlFP9x/3GP9x/3H/cf9x/05IHDt+/3H/cf9x/3H/cf9xj/NwuxufROcf9x/3H/cf9xj/cf9x/3H/RaxMxTv/cf9x/3H/cf9x/3FCZSzprf9xj/cf9x/3H/cf9x/3GP9x/00ffE4Ij/cf9x/3H/cf9x/3GP9x/3H/T/osIF3/cf9x/3GP9x/3H/TtwsIj1x/3H/cf9xj/cf9CiXznaHH/cY/3H/cf9x/3H/cf9xRQ2cryZxj/cf9x/3H/cf9xPnJ1so2K/3H/cY/3H/cf9x/3H/cf9xj/cf9x/1g72cT/cf9x/3H/cf9xj/cf9xPRuys+RN/3H/cf9xj/cf9x/3H/cf9BvTz0LHH/cf9xj/cf9x/3H/cf9x/3GEMYPN58/3H/cY/3H/cf9x/3H/cf9xj/cf87dSG2it6P9x/3H/cf9x/3H/cUqQPFb8cf9x/3H/cf9xj/cf9x/3H/cf9x/3GP9x/3H/cUyjnEXG/3H/cf9x/3H/cf9xj/cf9x/3H/cf9xj/cf9x/3H/cf9x/1Dh0C5x/3H/cf9x/3H/cY/3H/cf9x/3H/cf9OSBw7fv9x/3H/cf9x/3GP9x/3H/cf9x/3H/cY/3H/cf9x/3H/cf9aWdamcf9x/3GP9x/3H/cf9x/3H/cY/3H/cf9x/3H/cf9xj/cf9x/3H/cf9x/3GEWhLKXtcf9xj/cf9x/3H/cf9x/3FHVDyKvHH/cf9x/3GP9x/3H/cf9x/3H/cY/3FZd9eI/3H/cY/3H/cf9x/3H/cY/3H/cf9x/3H/cf9xj/cf9x/3H/cf9x/3GP9x/3FI7RxxLnGP9x/3H/cf9x/3H/cY/3H/cf9x/3H/cf9xj/T2YcKZ7/cf9x/3H/cY/3H/cf9x/3H/cf9xj/cf9x/3H/cf9x/3GP9x/3H/cf9bd9aI/3H/cf9x/3H/cY/3H/XrPSTHH/cf9xj/cf9x/3H/cf9x/3GP9x/3FFNjysnHGP9x/3H/cf9x/3H/cY/3H/cUboTKF7/3H/cY/3H/cf9x/3FM3CxCPf9xj/cf9x/3H/cf9x/0lJnItm/3H/cY/3H/cf9x/3H/cf9xj/cf9x/3H/cf9x/3FO+iwgXf9x/3H/cf9x/3H/cY/3H/cf9x/0bKTLNbj/cf9x/3H/cf9x/3FN3CwiPXH/cf9x/3H/cf9xj/cUU2PKyccf9xj/cf9x/3H/cf9x/3GP9x/3H/OR4SuOHt/3GP9x/3H/cf9x/3H/cY/3H/cf9x/3H/cY/0sMHF8+cf9x/3H/cY/3H/cf9JSZyLZv9x/3H/cf9x/3GP9LJUxdq3H/cf9x/3H/cY/3H/RspMs1v/cf9xj/cf9x/3H/cUhyPIjc/3H/cf9x/3H/cf9xTzJcHNr/cf9xj/cf9x/3H/T488Jwz/cf9x/3GP9x/3H/QZQc9r5x/3H/cY/3H/cf9x/3FMYUxJ6/9x/3GP9x/3H/cf9x/3E2rzG5UM5x/3H/cY/3H/cf9x/0a63LRS/3H/cf9x/3H/cY/3H/cf9x/3H/cf9xj/cf9x/3FHzxyDDnH/cf9x/3H/cf9xj/cf9x/3H/cf9x/3FOZhwpnv9x/3H/cf9x/3GP9x/3H/cf9x/3H/cY/3H/SFQ8irxx/3GP9x/3H/cf9x/3FbldVq/3H/cf9x/3H/cY/3H/RuN8scj/cf9x/3GP9x/3H/cf9xNoYRuXnucf9xj/cf9x/3H/cf9xR1Q8irxx/3H/cf9x/3GP9x/3H/OACRuf9u/3GP9x/3H/cf9x/3H/cY/3H/cf9x/3H/cf9xQjyM7Df/cf9x/3H/cf9xj/NKOyvVxN/3GP9x/3H/cf9x/3GEnSjGLXcf9xj/cf9x/3H/cf9x/zIMMr/zzf9x/3GP9x/3H/cf9x/3FLQ0xLy3GP9x/3H/cf9x/3H/cY/1t31Yhx/3H/cY/3H/cf9x/3H/Vf7cAf9x/3GP9x/3H/cf9x/3H/cY/3H/cUxhTEnr/3H/cf9x/3GP9x/3H/cf9xS0NMS8tx/3GP9x/3H/cf9x/3H/cY/07cLCI9cf9x/3H/cf9xj/cf9x/3H/cf9XHdnicf9x/3H/cY/3H/cf9x/3H/cY/3H/cf9x/3H/cf9xj/cf9x/3H/cf9x/3GP9x/3H/cf9x/3H/cY/3H/cf9x/3H/cY/3H/cf9x/3H/cV7R0i7/cf9x/3H/cf9x/3GP9x/3H/cf9x/3H/cYSQwcfz7/cf9x/3GP9x/3H/cf9x/3H/TSocPV5x/3H/cf9x/3GP9x/3H/cUjtHHEucY/3H/cf9x/3H/cf83rzG6UM7/cY/3H/cf9x/3H/cf9xhJJUx9q/9x/3H/cf9x/3GP9x/3FPrTwVLP9x/3H/cf9x/3GP9x/3H/cf9xTo88Fwxx/3H/cY/3H/cf9x/3H/cf9xRBg8vnxx/3H/cY/3H/cf9x/3H/cf9xj/cf9x/0JHLPuN/3H/cf9x/3GP9x/3H/cf9x/3H/cY/3H/cf9x/0/6LCBd/3H/cY/3H/cf9x/3H/cf9xj/cf9x/3FJkDx2/P9xj/cf9x/3H/cf9x/3GP9x/3FVHdvi/3H/cf9x/3H/cY/3FT/t0Bj/cf9x/3H/cf9x/3GP9x/3H/cf9xVzvYxHH/cf9x/3GP9x/3H/cf9x/3H/cY/3H/cf9x/3H/cf9xj/cVl314j/cY/3H/cf9x/3H/cf9xXbPSTHH/cf9x/3H/cY/3H/cf9x/3H/cf9xj/cf9x/3H/cf9bd9aI/3H/cf9x/3GP9x/3H/cf9x/3H/cY/3H/cf9x/3H/cf9xj/cf9x/1yV1WqP9x/3H/cf9x/3H/cY/3H/cf9xW5XUanGP9x/3H/cf9x/3H/cY/3H/cf9x/3H/cY/3H/cf9x/3H/cf9xj/cf9x/1t31Yhxj/cf9x/3H/cf9x/3GP9x/3H/WDvZxP9x/3H/cf9x/3GP9x/3FYWdemcY/3H/cf9x/3H/cf9xj/cf9x/3H/X9HSLo/3H/cf9x/3H/cf9xj/cf9xVR3b4v9x/3H/cf9x/3H/cY/3H/TENMW8v/cf9x/3H/cY/3H/cf9JcjyI3P9xj/cf9x/3H/cf9x/3GP9x/3H/cf9x/3FFDZyvJnH/cY/3H/cf9x/3H/cY/0Ay7A3RcY/3H/cf9x/3H/cf9xj/cf9IVDyKvHH/cY/3H/cf9x/3H/cf9xj/cf9xRuhMoXv/cf9xj/cf9x/3H/cUHbPOJMcf9x/3H/cY/3H/cf9PZhwpnv9x/3GP9x/3H/cf9x/3H/cY/3H/cf9x/3H/cf9xj/cf9x/3H/cf9O3CwiPXGP9x/3H/cf9x/3H/cYT608BSxxj/cf9x/3H/cf9x/3GP9x/3FYWdim/3H/cf9x/3H/cf9xj/cf9x/3H/cf9x/3GP9x/3H/cf9x/3FH6EyBe3H/cf9x/3H/cf9xj/cf9x/3FPGSwebf9x/3H/cY/3H/cf9x/3FEGDy+fHH/cf9x/3H/cY/3H/cf9x/3H/cf9M11xSiv9xj/cf9x/3H/cf9xj/cf9x/3H/cf9x/3GP9x/3H/cf9x/3FbldVq/3H/cf9x/3H/cY/3H/Vf7cAf9x/3H/cf9x/3GP9x/3H/cf9E+TzAbHH/cf9x/3H/cY/3H/TENMW8v/cf9x/3H/cY/3H/cf9x/3H/cf9xj/cf9xQmUs6a3/cf9x/3H/cf9xj/cf9cldVq/3H/cY/3H/cf9x/3H/cUEejO4Xcf9x/3H/cf9x/3GP9x/3FU/tsBcf9x/3H/cf9xj/cUxIHEt+/3H/cf9x/3GP9x/3H/cf9x/3H/cUu+LFQd/3H/cf9x/3H/cY/3H/cf9x/3H/cf9IVDyavP9x/3H/cf9xj/cf9x/3H/cf9x/3FIcjyI3P9x/3H/cf9xj/cf9x/3H/cUxhTEnr/3H/cY/3H/cf9x/3H/RzY8nJxx/3H/cf9x/3GP9x/3FMYUxJ6/9x/3H/cf9xj/cf9x/3H/cf9xQmUs6a3/cf9xj/cf9x/3H/cf9x/3GP9cldVq/3H/cf9xj/cf9x/3FBshzk3nH/cf9xj/cf9x/3H/cf9x/3GP9x/3H/cf9x/3H/cY/0jPHIMOcf9xj/cf9x/3H/cf9x/3GP9x/0uQPFb8cf9x/3GP9x/3H/cf9x/3H/cY/3H/cf9x/3H/cf9xj/cf9IzxyDDnGP9x/3H/cf9x/3H/cY/3H/cf9x/3H/cf9xj/cUkMHH8+/3H/cY/3H/cf9x/3H/cf9xj/cf9x/3H/QmBc+fr/cf9x/3H/cf9xj/cf9x/3FM3CxCPf9x/3GP9x/3H/cf9x/3H/cY/3H/cf9x/3FBRyzrjXH/cf9xj/cf9x/3H/cf9x/3GP9x/3FGzxyjDo/3H/cf9x/3H/cf9xj/cf9x/3H/cf9xRBg8vnxx/3H/cf9xj/cf9x/3H/cf9x/3GP9x/3H/cf9x/3FPGSwebf9xj/cf9x/3H/cf9x/3GP9x/3H/cf9x/3GP9GoSy17f9x/3GP9x/3H/cf9x/3H/cY/3H/cf9x/3FIcjyI3P9x/3H/cf9x/3H/cY/3H/cf9x/3H/cYSHI8eNxx/3H/cf9x/3GP9x/3H/cf9x/3GP9LkDxW/HH/cf9x/3H/cY/3H/cf9x/3H/cYTfosMF2P9x/3H/cf9x/3H/cY/3H/cf9x/3H/cYSHI8eNxx/3H/cf9x/3GP9x/3H/cf9x/3GP9x/0y+LFQd/3H/cf9x/3GP9x/3H/cf9x/3GEklTH2r/3H/cf9x/3H/cY/3FGVDyqvP9x/3H/cY/3H/cf9x/3H/cU6PPBcMcf9xj/cf9x/3H/cf9xj/cf9x/3H/cf9x/0ehLJXtcf9x/3H/cY/3H/cf9x/3H/cY/3H/SXI8iNz/cf9x/3GP9x/3H/cf9x/3GP9LkDxW/HH/cf9x/3H/cY/3H/cf9x/3FC+TzgbP9x/3H/cf9xj/cf9x/0slTF2rcf9x/3GP9x/3H/cf9x/0Z4jLh3/3GP9x/3H/cf9x/3H/cY/3H/cf9IzxyTDv9x/3H/cf9x/3H/cY/3H/cf9x/3H/cf9xj/cf9x/3H/cf9xhT/t0B/3GP9x/3H/cf9x/3H/cY/08UXB66cY/3H/cf9x/3H/cf9xj/cf9x/0G9PPQscf9x/3H/cf9xj/cf9AQlwc2o/3H/cf9x/3H/cTUk4bvbHv9xj/cf9x/3H/cf9x/1Dh0C5x/3H/cf9x/3H/cY/zDdwrEyPf9x/3H/cf9x/3H/cYTvosEF1x/3H/cf9x/3H/cY/3FH3aySJf9xj/cf9x/3H/cf9xSAdMj4v/cf9x/3H/cf9x/3GP9x/3H/cf9x/3FC+TzgbP9x/3H/cY/3H/cf9xPpYSsWntcf9x/3GP9x/3H/cf9x/0c2PJyccf9x/3H/cf9xj/cf9xTKOcNcZxj/cf9x/3H/cf9x/3FPrTwVLP9xj/cf9x/3H/cf9V/twB/3H/cY/3H/cf9x/0wqHF1e/3GP9x/3H/cf9x/3H/cY/1g72MRxj/cf9x/3H/cf9x/3GP9OSBwrfnH/cf9x/3H/cY/3H/RRg8vnxxj/cf9x/3H/cf9xSAdMj4v/cf9x/3H/cf9x/3GP9x/05hTCnrcf9x/3H/cf9xj/cf9x/06KbCdZcf9x/3H/cf9xj/cf9x/3H/cf9x/0T5PMBscf9x/3GP9x/3H/cf9x/3Fds9JMcf9x/3H/cf9x/3GE+tPAUscY/3H/cf9x/3H/cf9xj/cf9x/3H/cUFHLOuNcf9x/3GP9x/3H/cf9x/05hTCnrcf9xj/cf9x/3H/cf9x/3GP9x/3H/S5A8Vvxx/3GP9x/3H/cf9x/3H/cY/3H/cf9x/3H/cYSQwcfz7/cf9x/3H/cY/3H/cf9x/3H/cf9xj/cf9x/3H/X9HSLo/3H/cf9x/3H/cf9xVzvYxHH/cf9xj/cf9x/3H/cf9x/0RlLMmtcf9xj/cf9x/3H/cf9xTGFMSev/cY/3H/cf9x/3H/cf9xj/cf9HbeypIf9x/3GP9x/3H/cf9xQOT8ArD/cf9x/3H/cY/3H/cf9x/3H/cf9es9NM/3H/cf9x/3H/cY/0GUHPa+cf9x/3H/cf9xj/cf9x/3H/cf9x/3GP9x/3H/cf9x/3H/cY/3H/cf9x/3FEgyy3zXH/cf9x/3GP9x/3H/cf9x/3H/cYSO0ccS5x/3H/cY/3H/cf9x/3H/W3fWiP9x/3H/cf9x/3GP9x/3H/cf9x/3GP9GoSy17f9x/3GP9x/3H/cf9x/0UYPM58/3H/cf9x/3GP9x/3H/cf9x/3H/cU+tPBUs/3GP9x/3H/cf9x/3FH6EyBe3H/cf9x/3H/cf9xj/SXI8iNz/cf9x/3GP9x/3H/cf9x/3H/RPk8wGxx/3H/cY/3H/cf9x/3H/cf9xj/cf9C2zzyTP9x/3H/cf9x/3H/cY/3H/cf9x/3H/cYSHI8eNxx/3H/cf9x/3GP9x/3H/cf9xTvosEF1x/3GP9x/3H/cf9x/0WDLMfN/3H/cf9xj/cf9x/0GUHPa+cf9x/3H/cY/3H/cf9xT608FSz/cf9x/3H/cY/3H/cf9x/3H/cTnCEbY97nGP9x/3H/cf9x/3H/cY/1lZ2Kb/cf9xj/cf9x/3H/cf9LJUxdq3GP9x/3H/cf9x/3H/cYQsCs0/Vx/3H/cf9x/3H/cY/3H/cf9x/3FFT+yrAXH/cf9x/3H/cf9xj/cUdJnJtmj/cf9x/3H/cf9x/3GE0E7D+x/3H/cf9x/3H/cf9xj/cf9FGDy+fHGP9x/3H/cf9x/3H/cY/3H/cf9xRlQ8qryP9x/3H/cf9x/3H/cY/3H/cf9xRV9cqgpx/3GP9x/3H/cf9x/3FBshzk3nGP9x/3H/cf9x/3H/cY/3H/cV7R0S5x/3H/cY/3H/cf9x/3FJ+6xwRf9x/3H/cf9xj/cf9xTvosEF1x/3H/cf9x/3GP9x/3H/cf9x/0UYPM58/3H/cf9x/3GP9x/3H/cf9x/3GP9x/0pnnHmG/3GP9x/3H/cf9x/3GD9ZkbGmbv9x/3GP9x/3H/cf9xSSVMfav/cY/3H/cf9x/3H/cTlXIbao3nH/cY/3H/cf9x/3H/cf9xSYDMd/P/cf9x/3H/cY/3H/cf9xTvosEF1x/3H/cY/3H/cf9x/3FMSBxLfv9xj/cf9x/3H/cf9xj/cUU2PKyccf9x/3GP9x/3H/cf9x/0GUHPa+cY/3H/cf9x/3H/cf9xj/cf9x/3H/cf9x/3GP9x/3H/cf9LkDxW/HGP9x/3H/cf9x/3H/cY/3H/cUHbPOJMcf9x/3H/cf9x/3GP9x/0/6LCBd/3H/cf9x/3GP9x/3H/cf9x/3H/cY/3H/cf9x/3H/cUSDLLfNcf9x/3GP9x/3H/cf9x/3H/cY/3H/cf9x/3H/QzyM7DeP9x/3H/cf9x/3H/cYQNs8A0z/cY/3H/cf9x/3H/cUoMHF8+cf9x/3H/cf9xj/cf9es9JMcf9x/3GP9x/3H/cf9x/3H/cUJlLOmt/3GP9x/3H/cf9x/3H/cY/3H/cf9x/3H/cf9xj/cf9x/3H/Su0cYS5x/3H/cf9x/3H/cY/3H/X9HSLv9x/3H/cY/3H/cf9x/3FLKhxdXv9x/3H/cf9x/3H/cY/3FAYFwK+v9xj/cf9x/3H/cf9DwKzj9f9xj/cf9x/3H/cf9x/0pyPGjccf9x/3H/cf9xj/cf9x/3H/cf9x/3GP9x/0RlLMmtcf9x/3H/cf9x/3GP9x/3H/cf9x/3H/cY/3H/cf9x/0rtHGEucf9x/3H/cf9x/3GP9x/3H/cf9x/3H/cY/3H/cf9x/3H/cUzcLEI9j/cf9x/3H/cf9x/3GP9x/3H/cf9xSHI8iNz/cf9x/3H/cf9x/3GP9x/3H/cUjtHIEu/3H/cf9x/3H/cf9xj/cf9x/3H/cf9x/3GP9x/3H/cf9xSHI8iNz/cf9x/3H/cf9x/3GP9x/3H/cf9x/0LbPPJM/3H/cf9xj/cf9x/3H/cf9xj/cf9CRyz7jf9x/3H/cf9x/3H/cY/3H/cf9x/3H/cY/3FJkDx2/P9x/3H/cf9xj/cf9x/3H/cf9xj/cf9x/3H/cf9x/3FPGSwebf9xj/cf9x/3H/cf9E+TzAbHH/cf9x/3GP9x/3H/cf9x/3GP9x/0lyPIjc/3H/cf9xj/cf9x/3H/cf9xj/cf9x/3H/Tz18LCj/cf9x/3H/cf9x/3GP9x/3H/cf9xRBg8vnxx/3H/cf9x/3GP9x/3H/cf9x/3GEu+LEQdcf9x/3H/cf9x/3GP9x/3H/cf9f0dIuj/cf9x/3H/cf9x/3GP9OYUwp63H/cf9x/3H/cf9xj/cf9WHdvij/cf9x/3H/cf9x/3GP9x/3FFNjysnHGP9x/3H/cf9x/3H/cY/3H/cf9x/3H/cU8ZLB5t/3GP9x/3H/cf9x/3H/cY/3H/cf9x/3H/cUQYPL58cf9x/3H/cY/3H/cf9x/3H/cUqQPFb8cf9x/3H/cf9x/3GP9x/3H/cf9x/3GP9FGDy+fHH/cf9xj/cf9x/3H/T2YcKZ7/cY/3H/cf9x/3H/X9HSLo/3H/cf9x/3H/cf9xR88cgw5x/3H/cY/3H/cf9x/3H/cf9xj/cf9x/3H/cf9x/3FHzxyDDnH/cf9xj/cf9x/3H/cf9x/3GFyz1Ez/cf9x/3H/cY/3H/cf9x/0c2PJyccf9x/3H/cf9x/3GP9xQo5M1xtx/3GP9x/3H/cf9xR88cgw5x/3H/cf9x/3GP9x/3H/cf9x/3H/cY/3H/cf9xRm3smSFxj/cf9x/3H/cf9x/3GP9x/3H/cf9BvTz0LHH/cf9x/3GP9x/3H/cf9x/3FM3CxCPY/3H/cf9x/3H/cf9xj/cf9x/3H/cf9xSHI8iNz/cf9x/3H/cf9xj/cf9x/3H/cf9xj/cf9xTEgcS37/cf9x/3GP9x/3H/cf9x/3H/cY/3H/cf9x/3H/cY/3H/Q2Us6a2P9x/3H/cf9x/3H/cY/3H/cf9x/3FLvixEHXGP9x/3H/cf9x/3H/cY/3H/cf9x/3H/cY/3H/cUWhLKXtcY/3H/cf9x/3H/cf9xj/cf9x/3H/cf9xj/cf9xQmUs6a3/cf9x/3H/cf9x/3GP9x/3H/cf9x/1cd2eJx/3H/cY/3H/cf9x/3Fad9WIcf9x/3H/cf9x/3GP9x/3H/cf9x/3GP9MvixUHf9x/3H/cf9x/3GP9x/3H/cf9x/3GP9x/16z0kxx/3H/cY/3H/cf9x/3H/cf9xj/cf9x/3H/cf9x/3GP9x/3H/cf9x/3GP9x/3H/cf9x/3H/cY/3H/cf9x/1/R0i7/cY/3H/cf9x/3H/cf9xj/cf9x/3H/cf9xj/cf9x/3H/cf9x/3GP9x/3H/cf9x/3H/cY/3H/cf9x/3H/cf9xj/cf9x/3H/cf9xj/cf9x/3H/cf9x/3GP9x/3H/cf9x/3H/cY/3H/cf9x/3H/cV7R0i7/cf9x/3H/cf9xj/cUm5XHRq/3H/cf9x/3H/cY/3H/cf9x/0UYPM58/3H/cf9x/3H/cY/3H/cf9xSZA8dvz/cY/3H/cf9x/3H/cf9xj/cf9x/3FCjkznG/9x/3H/cf9x/3H/cY/3FBRyzrjXH/cf9x/3H/cf9xj/cf8/G7Kx5E1x/3H/cf9xj/cf9xRgJ8r9j/cf9x/3H/cY/3H/TvVcIKpx/3H/cf9x/3H/cY/3H/TBqsTlVx/3GP9x/3H/cf9x/0joTJF7/3H/cf9x/3H/cY/3FC0Bzi/v9x/3H/cf9x/3H/cY/3H/Rl9cugr/cf9x/3GP9x/3H/cf9DA/zvwP9x/3H/cf9x/3GP9x/0G9PPQscf9x/3H/cf9x/3GP9x/3H/cVUd2+L/cf9x/3H/cY/3H/RYMst81xj/cf9x/3H/cf9xj/cf9PjzwnDP9x/3H/cf9x/3GP9x/3H/cf9x/3H/cY/3H/cTbxAbkO/nH/cf9xj/cf9x/3H/TIWcV6b/cf9x/3H/cf9xj/cf9x/3H/cf9x/3GP9GNjy8nP9x/3GP9x/3H/cf9x/0+PPCcM/3H/cY/3H/cf9x/3H/RzY8nJxx/3H/cf9x/3GP9x/3FIB0x/i3H/cf9xj/cf9x/3H/cf9x/3GP9x/3E7GMG15z7/cf9x/3H/cf9x/3GP9x/3H/cUuFnEemcf9x/3H/cf9x/3GP9x/3H/cf9x/3GEU2PKyccf9x/3H/cY/3H/cf9IK5yNRnH/cf9x/3H/cY/3H/QqKs5dVx/3H/cf9xj/cf9x/3FJ+6xwRf9x/3H/cf9x/3GP9xPo1RsnKu/3H/cf9x/3GP9x/3H/cf9x/3H/cY/3H/cf9x/0n23HCScY/3H/cf9x/3H/cTg3QrjIvf9x/3H/cf9x/3H/cY/3FFNjysnHH/cY/3H/cf9x/3H/cf9xhLevxYUI/3H/cf9x/3H/cf9xj/PkYxs7nO/3H/cY/3H/cf9x/3H/cf9xj/cf9x/3H/cf9x/3GP9x/3H/SFQ8irxxj/cf9x/3H/cf9x/0oHTG+Lcf9x/3H/cf9x/3GEBHLAyNj/cf9x/3H/cf9x/3GP9CHozuF3H/cf9x/3GP9x/3H/cUxIHEt+/3H/cY/3H/cf9x/1yV1WqP9x/3H/cf9x/3GP9x/3H/cf9No5xFxo/3H/cf9x/3H/cYQLIcBd6P9x/3H/cf9x/3H/cY/3FPMlwM2nGP9x/3H/cf9x/3FA5PwCsP9x/3H/cY/3H/cf9xSO0cgS7/cf9x/3H/cf9x/3GES63MRS/3H/cf9xj/cf9x/3H/cUtDTEvLcf9xj/cf9x/3H/cf9xhNmPwmcHH/cY/3H/cf9x/3H/cY/3H/cUZUPKq8/3H/cY/3H/cf9x/3H/cYSZA8dvz/cf9x/3H/cf9xj/cf9x/3H/cf9xj/cf9ZWdim/3GP9x/3H/cf9x/3H/cY/3H/cf9x/3H/cf9xj/cf9x/3H/cf9xhPrTwFLHH/cY/3H/cf9x/3H/cYSU5saxlxj/cf9x/3H/cf9xS/CMQPdx/3H/cY/3H/cf9x/0/BnBPmcY/3H/cf9x/3H/cY/3H/cf9PjzwnDP9x/3H/cf9xj/cf9x/3H/cf9x/3GP9x/3FP74wBB3H/cY/3H/cf9x/3H/cf9OSBw7fv9x/3H/cf9x/3H/cY/1lZ2Kb/cY/3H/cf9x/3H/cf9xVP7bAXH/cY/3H/cf9x/3H/cf9xj/cf9x/3H/cf9xj/cf9x/3H/cf9OSBwrfnGP9x/3H/cf9x/3H/cY/3H/cU+tPBUs/3H/cf9x/3H/cY/3H/cUu+LEQdcf9x/3GP9x/3H/cf9BvTz0LHH/cf9x/3GP9x/3H/cT8QkrDvbXH/cY/3H/cf9x/3H/cY/1Yd2+L/cY/3H/cf9x/3H/cf9xSJtchkr/cf9x/3H/cf9x/3GP9x/3H/cf9x/3GP9xS74sRB1x/3H/cf9x/3GP9x/3H/cf9x/0c2PJyccf9x/3H/cf9xj/cf9x/3H/cf9xSCB8ffhxj/cf9x/3H/cf9x/3GP9x/3H/cf9x/3H/cY/3H/cf9x/3H/cY/3H/cf9x/3H/cf9xj/cf9x/3H/cf9x/3GP9x/3H/cf9x/3H/cY/3H/cf9xR88cgw5x/3H/cf9x/3H/cY/3H/cf9x/3H/cf9xj/cf9x/3FEgyy3zXH/cf9x/3H/cY/3H/cf9x/3H/cf9xj/cf9x/3H/cUSDLLfNcf9x/3H/cY/3H/cf9x/3H/cf9xj/cUbPHKMO/3GP9x/3H/cf9x/3H/cU1/zDgDj/cf9x/3H/cf9xj/cf81cdG8ji7/cf9x/3H/cY/3H/cf9x/3H/TtwsIj1xj/cf9x/3H/cf9xTzJcHNr/cf9x/3GP9x/3H/cf9x/3H/cYQ4Ms183/cY/3H/cf9x/3H/cUtDTEvLcY/3H/cf9x/3H/cf9xj/cf9x/0G9PPQscf9x/3H/cf9xj/cf9x/0Ay7B3R/3H/cf9x/3GP9x/3FKhZxnpv9xj/cf9x/3H/cf9xSSVMfauP9x/3H/cf9x/3GP9x/0LbPOJMcY/3H/cf9x/3H/cY/3H/cTplsbWaTnH/cf9x/3H/cY/3H/QZQc9r5x/3H/cf9x/3GP9x/3H/cVUd2+L/cf9x/3H/cY/3H/cUD0bAG5/3GP9x/3H/cf9x/3H/TSocPV5x/3H/cf9x/3GP9xSRXcbqJx/3H/cf9xj/cf9x/3H/cf9xTGFMSev/cY/3H/cf9x/3H/cf9xj/TIWcR6Zx/3GP9x/3H/cf9x/3FJJUx9q4/3H/cf9x/3H/cf9xj/SH1ciCpx/3H/cf9xj/cf9x/0slTF2rcf9x/3GP9x/3H/cUklTH2r/3H/cY/3H/cf9x/3FMSBxLfv9xj/cf9x/3H/cf9x/3GP9x/3H/cf9x/3GP9xSHI8eNxx/3H/cf9xj/cf9x/3Fad9WIcf9x/3H/cf9x/3GP9xS74sRB1x/3H/cf9xj/cf9x/0UYPL58cY/3H/cf9x/3H/cY/3H/cf9x/0UYPM58/3H/cf9x/3H/cY/3H/cf9x/1t31oj/cf9x/3H/cf9x/3GP9x/3H/WVnYpo/3H/cf9x/3H/cY/3H/cf9xVR3b4v9x/3H/cf9x/3GP9x/3H/cVl314iP9x/3H/cf9x/3GP9x/3H/cf9xW5XVav9x/3H/cf9x/3H/cY/3H/cf9x/3H/cf9aWdamcf9x/3GP9x/3H/cf9x/0lyPIjcj/cf9x/3H/cf9xj/cf9xVR3b4v9x/3H/cf9x/3H/cY/3H/T+q8EVRx/3H/cf9xj/cf9x/3H/cf9xj/cf9x/3H/S5A8Vvxx/3GP9x/3H/cf9x/3GP9P+iwgXf9x/3H/cf9x/3H/cY/3H/cf9x/3H/cY/3H/cf9C2zzyTP9x/3H/cf9x/3GP9x/3H/cf9Cshz03v9x/3H/cY/3H/cf9x/0HWbPKZcf9x/3H/cf9xj/cf9x/0G9PPQscf9x/3H/cf9xj/cf9x/3FU/tsBcf9x/3H/cf9xj/cf9xTGFMSev/cf9x/3H/cY/3H/cf9XHdnicf9x/3H/cf9xj/cf9x/0Y2PLyc/3GP9x/3H/cf9x/3GP9x/3H/SwwcXz5x/3GP9x/3H/cf9x/16z00z/cf9x/3H/cf9xj/cf9x/3H/cf9HNjycnHH/cf9x/3H/cY/3H/cf9FGDy+fHGP9x/3H/cf9x/3GP9x/0GUHPa+cf9x/3H/cf9xj/cVP+3QGP9x/3H/cf9x/3GP9x/3H/Qts88kz/cf9x/3H/cf9xj/cf9x/09mHCme/3H/cf9xj/cf9x/3FISZx7ZnH/cf9x/3H/cY/3H/RaxMtTtx/3GP9x/3H/cf9x/0YNnL8m/3H/cY/3H/cf9x/3FbldVq/3H/cf9x/3H/cY/3H/Qts84kxxj/cf9x/3H/cf9xj/S7lcVGpx/3H/cf9x/3H/cY/3H/cf9xRaEste3/cf9x/3H/cf9xj/cf9x/3H/cf9xTNwsQj3/cY/3H/cf9x/3H/cY/3H/cf9IVDyKvHH/cY/3H/cf9x/3H/cY/3H/cf9x/3FB2zziTHH/cf9x/3GP9x/3H/cf9xRBg8vnxx/3H/cf9x/3GP9x/3H/cf9MKhxdXv9xj/cf9x/3H/cf9x/3GP9x/3H/cf9x/3GP9x/3H/cVT+2wFx/3H/cf9x/3GP9x/3H/cf9x/3H/cY/3H/cf9x/3H/cY/3H/cf9x/3H/cf9xj/cf9x/3H/cf9x/3FC0Bzi/v9xj/cf9x/3H/cf9xj/cf9x/3H/cf9FGDzOfP9x/3H/cf9xj/cf9xWFnXpnGP9x/3H/cf9x/3H/cY/1g72MRx/3GP9x/3H/cf9x/3GP9x/3H/cf9x/0hUPJq8/3H/cf9x/3H/cY/3H/cf9x/3FIcjx43HGP9x/3H/cf9x/3GP9x/3H/cf9GNjy8nI/3H/cf9x/3H/cY/3FJDBx/Pv9x/3H/cY/3H/cf9V/twB/3H/cf9x/3GP9x/3FU/tsBcf9x/3H/cf9x/3GP9xWFnXpnH/cY/3H/cf9x/3H/cY/3H/cULQHOL+/3H/cf9x/3H/cY/3FYWdemcf9xj/cf9x/3H/cf9xj/cf9x/3H/cUnSjHLX/3H/cf9x/3GP9x/3H/cU6PPBcMcf9x/3H/cY/3H/cf9x/3H/OnBRt4+u/3H/cf9x/3GP9x/3H/cTvc07UjLP9x/3H/cf9x/3H/cYNWYyupnNcf9x/3GP9x/3H/cf9AxvwUkP9x/3H/cf9xj/cf9xT++MAQdx/3H/cY/3H/cf9x/0WsTMU7/3H/cf9x/3H/cY/3H/SFQ8irxx/3H/cY/3H/cf9x/3H/cY/3H/TCocXV7/cf9x/3GP9x/3H/cf9x/3H/cY/3H/cf9xTvosEF1x/3H/cY/3H/cf9x/3H/cUdUPIq8cf9x/3H/cf9xj/cf9xVR3b4v9x/3H/cf9x/3GP9x/3H/cf9x/0lyPIjcj/cf9x/3H/cf9xj/cf9x/3H/cf9x/3GP9x/0JHLPuN/3H/cf9x/3H/cY/3FM9VxAqv9x/3H/cf9x/3H/cY/3H/cf9x/3H/cf9HNjycnHH/cf9x/3GP9x/3H/cf9x/3H/SFQ8mrz/cf9x/3H/cY/3H/cf9xRV9cqgpx/3GP9x/3H/cf9x/3FEGDy+fHH/cf9x/3GP9x/3H/cVc72MRx/3H/cf9x/3GP9x/0C9PBUsj/cf9x/3H/cf9xj/cf9x/3FBshzk3nH/cf9x/3GP9x/3H/cf9x/3H/cY/3H/cf9x/3H/cY/3FC0Bzi/v9x/3H/cf9x/3H/cY/3H/cf9x/3H/cf9xj/cf9x/3H/cf9xj/cf9x/3H/cVuV1Wr/cf9x/3H/cf9x/3GP9x/0+PPCcM/3H/cf9x/3H/cY/3H/X9HSLv9x/3H/cY/3H/cf9x/3H/cY/3H/cf9x/3H/cUQYPL58cf9x/3H/cY/3H/cf9xT3SsCLVx/3GP9x/3H/cf9x/3FJgMx38/9x/3H/cf9x/3GP9xNhshueTecf9x/3H/cf9xj/cf9x/0WsTLU7cY/3H/cf9x/3H/cf9xhC+TzQbHH/cY/3H/cf9x/3H/cf9P+iwgXf9xj/cf9x/3H/cf9xj/cf81w5G8PG7/cf9xj/cf9x/3H/cf9LkDxm/P9x/3H/cf9x/3H/cY/3H/cf9x/3H/cf9xj/cf9P+iwgXf9x/3H/cf9xj/cf9x/3H/cf9xQbIc5N5xj/cf9x/3H/cf9x/1g72cT/cf9x/3GP9x/3H/cf9xTvosEF1x/3GP9x/3H/cf9x/3H/XrPTTP9x/3H/cf9x/3GP9x/3H/cf9x/3GP9x/3H/cf9x/3H/cY/3H/cf9x/3H/cf9xj/cUsqHE1ecf9x/3GP9x/3H/cf9x/3H/cY/3H/cf9x/3H/cf9xj/cf9x/3H/cf9x/3GP9es9JMcf9x/3GP9x/3H/cf9x/3Fe0dIu/3H/cf9x/3H/cf9xj/cf9x/3H/cf9x/3GP9x/3H/cf9x/3GP9x/3H/cf9x/3H/cY/3H/cf9x/3H/cf9xj/cf9x/3H/cf9x/3GP9x/3H/cf9x/3GP9x/3H/cf9x/3H/Su0cYS5x/3H/cf9x/3GP9x/3H/cf9x/3GP9x/3H/cf9x/3H/cY/3H/cf9xTo88Fwxx/3H/cf9xj/cf9x/3H/cUH0bOC5cf9x/3H/cf9x/3GP9x/3H/cf9x/3FLhZxHpnH/cf9x/3GP9x/3H/cf9x/3GP9xQo5M1xtx/3GP9x/3H/cf9x/3H/cY/3H/SXI8iNz/cf9xj/cf9x/3H/cf9x/3GP9ZWdim/3H/cY/3H/cf9x/3H/cVUd2+L/cf9xj/cf9x/3H/cf9x/3GP9x/3H/cf9xRaEste3/cf9x/3H/cY/3H/cf9x/3H/cf9HNjycnHH/cf9x/3GP9x/3H/cf9x/3H/cY/3H/cf9x/3H/cVUd2+L/cf9x/3GP9x/3H/cf9x/3GP9x/3H/cf9x/3H/XrPTTP9x/3H/cf9x/3GP9x/3H/cf9x/3H/cY/3H/cf9x/3H/cY/3H/cf9x/3H/cf9xj/cUWhLKXtcf9xj/cf9x/3H/cf9xj/cf9x/3H/cf9MvixUHf9xj/cf9x/3H/cf9xj/cf9x/3H/cf9x/0LbPPJM/3H/cY/3H/cf9x/3FPrTwVLP9x/3H/cY/3H/cf9x/3FC+TzgbP9x/3H/cf9xj/cf9x/3H/cf9x/0pyPGjccf9x/3H/cf9xj/cf9x/3H/cf9x/3GP9C2zziTHGP9x/3H/cf9x/3H/cY/0uQPFb8cf9x/3H/cY/3H/cf9x/3H/TL4sVB3/cY/3H/cf9x/3H/cY/3H/cf9x/0+PPCcM/3H/cf9xj/cf9x/3H/cf9dldNqcf9x/3H/cf9x/3GP9x/3H/cf9x/3H/cY/3H/cf9x/3H/cY/3H/cf9GDZy/Jv9x/3H/cf9xj/cf9x/3H/cUNajNpX/3H/cY/3H/cf9x/3H/cY/3H/cf9x/3H/cf9PjzwnDP9xj/cf9x/3H/cf9x/3FFNjy8nP9x/3H/cY/3H/cf9x/3H/cUQYPL58cf9x/3H/cY/3H/cf9x/3H/cf9HNjycnHH/cf9x/3GP9x/3H/cf9x/0y+LFQd/3GP9x/3H/cf9x/3GP9x/3H/cf9x/3H/cYTfosMF2P9x/3H/cf9x/3GP9x/3H/cf9x/3H/cYTfosMF2P9x/3H/cf9x/3GP9x/3H/cf9x/3H/cY/3H/TtwsIj1x/3H/cf9xj/cf9x/3H/cf9x/00qHD1ecf9x/3H/cf9x/3GP9x/3H/cf9x/3GP9x/3H/cf9x/3H/cY/3H/cf9x/3H/cf9xWnfViHH/cf9x/3GP9x/3H/cf9x/3GP9x/3H/cf9x/3FYWdim/3H/cf9x/3GP9x/09mHCme/3H/cf9xj/cf9x/3H/RjY8vJyP9x/3H/cf9x/3GP9x/3H/cf9x/3FLvixEHXGP9x/3H/cf9x/3GP9x/1t31Yhx/3GP9x/3H/cf9xTmYcGZ5x/3GP9x/3H/cf9x/3GP9x/3FLvixEHXH/cf9x/3GP9x/3H/MSdBsOi+/3H/cY/3H/cf9x/3H/T488Jwz/cf9xj/cf9x/3H/QZQc9r5x/3GP9x/3H/cf9x/0rtHGEucf9x/3H/cf9x/3GP9x/3H/cf9x/3GP9x/3FMYUxJ6/9x/3H/cf9xj/cf9x/3FD7pzRFv9x/3H/cY/3H/cf9x/3H/cf9xhI7RxxLnH/cf9x/3GP9x/3H/cUHbPOJMcf9x/3H/cf9xj/cf9x/0sMHF8+cY/3H/cf9x/3H/cf9BlBz2vnGP9x/3H/cf9x/3GP9x/3H/cf9PjzwnDP9x/3H/cY/3H/cf9x/3H/cf9xj/cf85EAG37/5x/3H/cf9xj/cf9x/3H/T2YcKZ7/cf9xj/cf9x/3H/cf9xj/RVqMuldx/3H/cf9x/3H/cY/3H/cf9x/3H/cY/0y+LFQd/3H/cf9x/3H/cY/3H/cf9xTqhsFXlx/3H/cf9x/3GP9x/3FOZhwZnnH/cf9x/3GP9x/3H/TkgcK35x/3GP9x/3H/cf9x/3H/NwuxuvRO/3H/cf9x/3H/cf9xj/cTWPUrpwrXH/cf9x/3GP9x/3FCwKzT9XH/cf9x/3GP9x/3H/cUuFnEemcf9x/3H/cf9x/3GP9x/3H/cUwffE4I/3H/cf9x/3H/cY/3H/Rl9cugr/cf9x/3GP9x/3H/cf9KFdx+ov9xj/cf9x/3H/cf9xj/cf9x/3H/Th98Lghx/3H/cf9x/3H/cY/0P5POBs/3GP9x/3H/cf9x/3FN6rwxVI/3H/cf9x/3H/cY/3H/cf9x/3H/cf9xTQTsP7H/cY/3H/cf9x/3H/TmFMKetx/3GP9x/3H/cf9x/3GP9x/3H/cf9x/3H/Swwcbz7/cf9x/3H/cf9xj/cf9xQhNs3slxj/cf9x/3H/cf9x/0LbPPJM/3H/cY/3H/cf9x/3H/Vx3Z4nH/cf9x/3GP9x/3H/cUfPHIMOcf9x/3H/cf9x/3GP9es9JMcf9x/3H/cY/3H/cf9x/3FEGDy+fHH/cf9x/3H/cY/3H/cf9xTGFMSev/cf9x/3GP9x/3H/cf9x/3H/cY/3H/cf9x/0FrfPlIcf9x/3H/cf9x/3GP9x/3H/cf9x/3H/cY/0yFnEemcf9xj/cf9x/3H/cf9x/3GP9x/3H/cf9x/0uQPGb8/3H/cf9x/3H/cf9xj/cf9x/3H/cf9xj/cf9x/3H/QrIc9N7/cf9x/3GP9x/3H/cf9x/1cd2eJx/3H/cY/3H/cf9x/3H/TENMW8v/cY/3H/cf9x/3H/cf9xj/cUWhLKXtcf9xj/cf9x/3H/cf9xj/XJXVav9x/3H/cY/3H/cf9x/3H/Qkcs+43/cf9xj/cf9x/3H/cf9x/3GP9x/3H/SXI8iNz/cY/3H/cf9x/3H/cf9xj/cf9x/3H/cV7R0S5xj/cf9x/3H/cf9x/3GP9WHdvij/cf9x/3H/cf9x/3GP9xTo88Fwxx/3H/cf9x/3H/cY/3FFNjysnHH/cY/3H/cf9x/3H/cf9xQvk84Gz/cf9xj/cf9x/3H/cf9x/3GP9xTvosEF1x/3H/cf9x/3GP9x/3H/cf9x/0G9PPQscf9x/3GP9x/3H/cf9x/3H/cY/3H/cU8ZLB5t/3H/cf9x/3GP9x/3H/cf9x/3H/cYSZA8dvz/cf9x/3H/cY/3H/cf9x/3H/cf9IloyGl3H/cY/3H/cf9x/3H/cY/3H/cf9x/3H/SFQ8mrz/cf9x/3H/cf9xj/cf9x/3H/cf9xSyocXV7/cf9x/3H/cf9x/3GFyz1Ez/cf9x/3GP9x/3H/cf9x/3H/cUQYPL58cf9x/3GP9x/3H/cf9x/0c2PJyccf9x/3H/cf9xj/cf9x/3H/Qb089Cxx/3H/cf9xj/cf9x/3H/cf9x/0uQPGb8/3H/cf9x/3H/cY/3H/T488Jwz/cf9x/3H/cf9xj/cf9PjzwnDP9x/3H/cf9x/3GP9x/3H/SOhMgXtx/3GP9x/3H/cf9x/0UxbMzp/3H/cf9x/3H/cf9xj/cf9x/3FOZhwZnnH/cY/3H/cf9x/3H/cUu+LEQdcY/3H/cf9x/3H/cY/3H/T488Jwz/cf9x/3H/cf9xj/cf9J7RyBLv9x/3GP9x/3H/cf9x/3H/cY/3H/cf9x/3H/cY/3FEDZzPJo/3H/cf9x/3H/cY/3H/cf9x/3H/cUzcLEI9/3GP9x/3H/cf9x/3GP9x/3H/cf9x/3H/TtwsIj1xj/cf9x/3H/cf9xj/cf9x/3H/cf9xSO0cgS7/cf9x/3H/cf9xj/cf9x/3H/cf9xj/cf9x/3H/cUhyPHjccY/3H/cf9x/3H/cY/3H/cf9x/0jPHJMO/3H/cf9x/3H/cf9xj/cf9x/3H/cf9xj/cf9x/3H/cf9x/0sMHG8+/3H/cf9x/3H/cY/3H/cf9x/3H/cY/3H/cf9xS/CMQPdx/3H/cf9x/3H/cY/3H/cV7R0S5x/3GP9x/3H/cf9x/3H/cY/0JHLOuNcY/3H/cf9x/3H/cY/3H/cf9x/3H/cf9xj/cUZUPKq8/3H/cY/3H/cf9x/3H/cf9xj/cUL5PNBscY/3H/cf9x/3H/cf9xSHI8iNz/cf9x/3H/cY/3H/cf9x/3H/cf9xRIMst81x/3H/cY/3H/cf9x/3H/cYS74sRB1x/3H/cf9x/3H/cY/0KyHPTe/3H/cf9x/3H/cY/3FIm1x2SnH/cf9x/3H/cY/3H/TENMW8v/cf9x/3H/cY/3H/cf9FrEy1O3GP9x/3H/cf9x/3H/cUFgXOn6cf9x/3GP9x/3H/cf9x/3GDAnQb/YvnH/cf9x/3H/cf9xj/cf9JB0yPi/9x/3H/cY/3H/cf9x/0bKTLNbj/cf9x/3H/cf9xj/cUODLNfN/3GP9x/3H/cf9x/3H/cY/3H/cf9x/3H/cY/3H/cU6PPBcMcf9x/3H/cf9xj/cf9x/3FJkDx2/P9x/3GP9x/3H/cf9x/3GEU2PKyccf9x/3H/cY/3H/cf9x/3H/cY/3H/Qts84kxxj/cf9x/3H/cf9xj/PkYxs7nO/3H/cf9xj/cf9x/3H/cf9FxXzDqP9x/3H/cf9x/3H/cY/3FFNjysnHH/cY/3H/cf9x/3H/cf9xj/cf9x/3H/cf9EZSzJrXH/cf9xj/cf9x/3H/cf9x/3GP9xVjvaxP9xj/cf9x/3H/cf9x/0TQHML+cY/3H/cf9x/3H/cf9xhJkDx2/P9x/3H/cf9xj/cf9x/3H/cf9x/3GEDbPANM/3GP9x/3H/cf9x/3H/cY/3FARywMjY/3H/cf9x/3H/cY/3H/cf9x/3H/cf9xj/cU5mHBmecf9x/3H/cf9xj/cf9x/3H/cf9xj/cf9x/3H/cf9x/3GP9x/3FBshzk3nH/cf9x/3H/cY/3H/cf9x/3H/cY/3H/cf9x/3H/cf9xj/cf9x/3H/cf9x/0sMHG8+/3H/cf9x/3GP9x/3H/cf9x/3H/cY/3H/cf9x/3H/cf9xj/cf9PZhwpnv9x/3H/cY/3H/cf9x/3H/cf9xj/cf9x/3H/cUU2PLyc/3H/cf9x/3H/cY/3H/cf9CRyz7jf9x/3H/cf9xj/cf9x/3H/cf9x/3GE2PPDcMj/cf9x/3H/cf9x/3GP9x/3H/cU8ZLB5t/3H/cf9xj/cf9x/3H/cf9x/3GP9x/3H/cf9x/3H/cU76LCBd/3H/cf9x/3H/cf9xj/QL08FSyP9x/3H/cf9x/3H/cY/3H/cf9xSdKMctf/cf9x/3H/cY/3H/cf9x/3H/cf9xj/cf9EIfzd4P9xj/cf9x/3H/cf9x/3E+EnGy7Y6P9x/3H/cf9x/3H/cY/0C9PBUsj/cf9x/3H/cf9x/3GP9x/3H/cf9x/3FPdKwYtf9x/3H/cf9x/3H/cY/3H/cf9xTKOcRcb/cf9x/3H/cf9x/3GP9x/0M8jOw3/3H/cf9xj/cf9x/3FCA/zfwHH/cf9x/3H/cf9xj/cf9xQzFs3On/cf9xj/cf9x/3H/cf9xSCB8ffhxj/cf9x/3H/cf9x/3GP9JcjyI3P9x/3H/cY/3H/cf9x/0ZP7LsB/3H/cf9x/3H/cf9xj/cf9GNjy8nP9xj/cf9x/3H/cf9x/3GP9x/3H/cf9x/04ffC4Icf9x/3H/cY/3H/cf9x/3H/cf9xj/NwuxufROcf9x/3H/cf9xj/cf9x/3FGzxyjDo/3H/cf9x/3H/cY/3H/cf9x/3H/cf9xj/T/osIF3/cf9x/3H/cf9xj/cf9x/3H/cf9x/3GP9x/3H/cV7R0S5x/3GP9x/3H/cf9x/3FLKhxdXv9x/3H/cf9x/3GP9x/3H/SfbccJJx/3GP9x/3H/cf9x/3GP9x/3H/cU+EHBe+/3H/cf9xj/cf9x/3H/cf9x/3GP9x/3H/cf9xVzvYxHH/cf9x/3GP9x/3H/cf9es9JMcY/3H/cf9x/3H/cf9xhKhZxnpv9x/3GP9x/3H/cf9x/3H/cY/3H/cf9x/3H/cY/0+PPBcMcY/3H/cf9x/3H/cY/3H/cf9xRTY8rJxxj/cf9x/3H/cf9xj/cf9x/3H/cf9x/07cLCI9cY/3H/cf9x/3H/cY/3H/cf9x/3H/cf9MvixUHY/3H/cf9x/3H/cY/3H/cf9x/3H/cf9xhJDBx/Pv9x/3H/cf9xj/cf9x/3H/cf9xj/cf9x/3H/cf9x/3GP9x/0JHLPuN/3H/cf9x/3H/cY/3H/cf9x/3H/cf9xj/cf9xSQwcfz7/cf9xj/cf9x/3H/cf9xj/cf9x/3H/cUmQPHb8/3GP9x/3H/cf9x/3GP9x/3H/cf9x/3H/T/osIF3/cY/3H/cf9x/3H/cY/3H/cf9x/0y+LFQd/3H/cY/3H/cf9x/3H/cY/3H/cf9x/3H/cf9xj/cf9x/3H/R6Esle1x/3H/cf9x/3GP9x/3H/cf9x/3H/cY/3H/QSks/W1x/3H/cf9x/3GP9x/3H/cf9x/3H/cU8ZLB5t/3GP9x/3H/cf9x/3GP9x/3H/cf9x/3H/cY/3H/cUODLNfNj/cf9x/3H/cf9xj/cf9x/3H/cf9x/3GP9x/3H/cf9x/3FOZhwZnnGP9x/3H/cf9x/3GP9x/3H/cf9x/3H/cY/3H/cf9x/3H/cf9xj/cf9x/3H/XrPSTHGP9x/3H/cf9x/3GP9x/3H/cf9x/3FCZSzprf9x/3H/cY/3H/cf9x/3H/cY/3H/cf9x/3H/cf9xj/cf9x/3H/cf9x/3FNSBwrfnH/cf9x/3H/cY/3H/cf9x/3H/cf9xj/cf9x/0wqHF1e/3H/cY/3H/cf9x/3H/cY/3H/cf9x/3H/cf9xj/cf9x/3H/Vx3Z4nH/cf9x/3H/cY/3H/cf9x/3H/cY/3H/cf9x/3H/cf9xj/cUWhLKXtcf9xj/cf9x/3H/cf9xj/cf9x/3H/cf9x/3FO+iwQXXGP9x/3H/cf9x/3GP9x/3H/cf9x/3H/cUhyPIjc/3H/cf9x/3GP9x/3H/cf9xRBg8vnxx/3H/cf9x/3GP9x/3H/cf9x/3FFDZyvJnH/cY/3H/cf9x/3H/cf82w5G6PG5x/3H/cf9x/3GP9x/3H/cf9x/3GP9A/4wRB/9x/3H/cf9xj/cf9x/3H/cf9xj/QCksHm2P9x/3H/cf9x/3H/cY/3H/cf9x/3H/cY/3FJ0oxi13GP9x/3H/cf9x/3H/cY/3H/cf9x/3H/cUL5POBs/3H/cf9xj/cf9x/3H/cf9BKSz9bXH/cY/3H/cf9x/3H/cf9xj/cf9xSHI8eNxx/3GP9x/3H/cf9x/3H/cYVjvaxP9xj/cf9x/3H/cf9Cshz03v9x/3GP9x/3H/cf9x/3H/cY/3H/cf9x/3H/cYQNs8A0z/cf9xj/cf9x/3H/cf9FGDzOfP9x/3H/cf9xj/cf9x/1yV1WqP9x/3H/cf9x/3H/cY/3H/cf9x/1/R0i7/cY/3H/cf9x/3H/cf9xhBshzk3nH/cf9x/3H/cf9xj/cf9x/3FIcjx43HGP9x/3H/cf9x/3H/cY/3H/cf9x/3H/cf9K7RxhLnH/cf9x/3GP9x/3H/cf9x/3H/cY/0P5POBs/3GP9x/3H/cf9x/3H/cUdUPIq8cf9x/3H/cY/3H/cf9x/3H/cf9xj/cf9xSblcdGr/cf9x/3H/cY/3H/RcV8s6hx/3H/cY/3H/cf9x/3FFNjy8nP9x/3H/cf9x/3GP9xQsCs0/Vx/3H/cf9x/3GP9x/0u5XFRqcf9x/3H/cf9xj/cf9xTKOcNcZxj/cf9x/3H/cf9x/3GP9xT53MBiNx/3H/cf9x/3H/cY/3H/Q8Cs4/X/cf9x/3H/cY/3H/cf9x/0UYPM58/3H/cf9x/3H/cY/3H/cf9x/3H/cY/3H/cf9xQxg83nyP9x/3H/cf9x/3GP9x/3H/cf9x/3FB2zziTHH/cf9xj/cf9x/3H/S5A8Vvxx/3GP9x/3H/cf9x/3GP9x/0kHTI+L/3H/cf9xj/cf9x/3H/SXI8iNz/cY/3H/cf9x/3H/cY/3FA2zwDTP9xj/cf9x/3H/cf9xj/cU2PPDcMj/cf9x/3H/cf9xj/cf9x/3H/SOhMgXtxj/cf9x/3H/cf9x/3GEhyPHjccf9x/3H/cY/3H/cUOsTNU7/3GP9x/3H/cf9x/3H/cY/3H/cf9x/3H/cf9xhFoSyl7XH/cY/3H/cf9x/3H/cf9xj/cf9x/0Y2PLycj/cf9x/3H/cf9x/3GP9x/3H/cf9x/3H/cY/3H/cf9x/1cd2eJx/3H/cf9xj/cf9x/3H/cUtDTEvLcf9xj/cf9x/3H/cf9x/3GP9GNjy8nP9x/3GP9x/3H/cf9x/3H/TSocPV5x/3H/cf9x/3H/cY/3H/cf9x/3H/cY/3H/cf9x/0bKTLNbj/cf9x/3H/cf9x/3GP9x/0hUPIq8cf9xj/cf9x/3H/cf9x/3E24ZG5Hm5x/3H/cf9x/3GP9xO1oStKXtcf9x/3H/cY/3H/cf9x/3E0qmG8VZ7/cf9x/3GP9x/3H/cf9xSJtcdkpx/3GP9x/3H/cf9x/3FOPXwcKHH/cf9x/3GP9x/3H/cf9xO0Fhtb6ej/cf9x/3H/cf9x/3GP9YO9jEcf9xj/cf9x/3H/cf9x/3GExhTEnr/3H/cf9x/3H/cf9xj/cU+EHBe+/3H/cf9x/3GP9x/3H/cU8ZLB5t/3H/cf9xj/cf9x/3H/cf9x/3GP9x/3H/cf9x/3H/cY/3H/cf9x/3H/cf9xj/cf9x/3H/cf9xj/cf9x/3H/cf9x/3GP9xRlQ8qrz/cf9xj/cf9x/3H/cf9xS0NMS8txj/cf9x/3H/cf9x/3FC0Bzi/v9xj/cf9x/3H/cf9x/05IHDt+/3H/cf9x/3H/cY/3Fcs9RM/3H/cf9xj/cf9x/3H/cf9x/3GF7R0S5x/3H/cf9xj/cf9x/3H/QqKs5dVx/3GP9x/3H/cf9x/3H/Vx3Z4nH/cf9xj/cf9x/3H/cf9xT3SsGLX/cf9x/3H/cf9x/3GP9xQvk80Gxxj/cf9x/3H/cf9x/z8JZLL2m/9x/3H/cY/3H/cf9x/3FCjkznG/9x/3H/cf9x/3GP9x/3FDgyzXzY/3H/cf9x/3H/cY/3H/cf9x/3H/cf9xj/cU8ZLB5t/3H/cf9x/3H/cY/3H/cf9x/3FPrTwVLP9x/3H/cY/3H/cf9x/3H/cf9xj/cf9x/3FJkDx2/P9xj/cf9x/3H/cf9x/3GP9x/3H/cf9x/3H/cYTNwsQj3/cf9x/3H/cf9xj/cf9MvixUHf9x/3H/cY/3H/cf9x/0WsTMU7/3H/cf9x/3H/cf9xj/cf9x/3H/cf9xR1Q8irxx/3H/cf9x/3GP9x/3H/cf9x/3H/QSks/W1xj/cf9x/3H/cf9x/3GP9x/3H/cf9x/0KyHPTe/3H/cY/3H/cf9x/3H/cY/3H/cf9x/3H/cf9xj/cf9x/0WDLMfN/3H/cf9x/3H/cY/3H/cUggfH34cf9x/3H/cf9xj/cf9x/3H/cf9x/3GP9x/3H/cf9x/3GP9x/3H/cf9xVzvYxHH/cf9x/3H/cY/3H/cf9x/3H/cf9xhM3CxCPf9x/3H/cf9x/3GP9x/3H/cf9f0dIu/3GP9x/3H/cf9x/3GP9x/0KyHPTe/3H/cf9x/3H/cY/3H/cf9XHdnicf9x/3H/cf9xj/cf9xRTY8rJxx/3GP9x/3H/cf9x/3GEQNnM8m/3GP9x/3H/cf9x/3GP9x/3H/cf9x/0xDTFvL/3GP9x/3H/cf9x/3H/cY/3H/RNAcwv5x/3H/cf9x/3H/cY/3H/cf9x/3H/cY/3H/cf9x/3H/cf9xj/cf9x/3FVHdvi/3H/cf9x/3H/cY/3H/cf9x/3H/cY/3H/cf9x/3H/cf9xj/cf9x/3H/WDvZxP9x/3H/cf9x/3GP9x/3H/cf9x/3GP9x/3H/cf9x/3H/cY/3H/QSks/W1x/3H/cf9x/3GP9x/3H/cf9x/3H/cY/3H/cf9x/3H/cUoMHF8+cf9x/3H/cf9xj/cf9x/3H/cf9x/3GP9x/3FJDBx/Pv9x/3GP9x/3H/cf9x/3GP9x/3H/cf9x/3H/cY/3H/cf9x/3H/TCocXV6P9x/3H/cf9x/3GP9x/3H/cf9x/3H/cY/3H/cf9xTvosEF1x/3H/cY/3H/cf9x/3FMYUxJ6/9x/3GP9x/3H/cf9x/0slTF2rcY/3H/cf9x/3H/cf9xj/cf9x/08E7B+xcf9x/3H/cY/3H/cf9x/3H/cf9xj/cf9C2zzyTP9x/3H/cf9x/3H/cY/3H/cf9x/3FPGSwebf9x/3GP9x/3H/cf9x/3H/cY/3H/cf9xRlQ8qryP9x/3H/cf9x/3H/cY/3H/cUXKTKNbcf9xj/cf9x/3H/cf9xRIMst81x/3H/cY/3H/cf9x/3H/cf9xj/cf9x/3H/RzY8nJxx/3H/cf9x/3H/cY/3H/cf9x/3H/cUhyPIjc/3H/cf9x/3H/cY/3H/cf9x/3H/SnI8aNxx/3H/cf9x/3H/cY/3H/cf9x/3H/cf9xj/cUJlLOmt/3H/cf9x/3H/cf9xj/cf9x/3H/cf9IVDyavP9x/3H/cf9x/3GP9x/3H/cf9x/3H/cY/3H/TCocXV7/cf9xj/cf9x/3H/cf9x/3GP9x/3H/cf9x/3H/cY/0WDLLfNcY/3H/cf9x/3H/cf9xj/cf9x/3H/cf9MvixUHY/3H/cf9x/3H/cf9xj/cf9x/3H/cU8ZLB5t/3H/cY/3H/cf9x/3H/cf9xj/cf9x/3H/cVT+2wFx/3H/cf9xj/cf9x/3H/cf9xj/cf9x/3H/cf9x/3GP9x/3H/cf9x/3FBshzk3nH/cY/3H/cf9x/3H/cY/3H/cf9x/3H/cf9xj/cf9x/3H/cf9x/09mHCmej/cf9x/3H/cf9xj/cf9x/3H/cf9x/3GP9x/3H/cf9x/3H/cY/0EpLP1tcf9x/3H/cf9x/3GP9x/3H/cf9x/3H/cUhyPIjc/3H/cf9x/3GP9x/3H/cf9x/3H/cY/3H/RGUsya1x/3H/cf9x/3H/cY/3H/cf9x/3H/cf9xSHI8iNz/cf9x/3H/cY/3H/cf9x/0lyPIjcj/cf9x/3H/cf9x/3GP9x/3H/cf9x/3FIcjyI3P9x/3H/cf9x/3GP9x/3FDIfzN4HGP9x/3H/cf9x/3H/cYST78bBBx/3H/cf9x/3H/cY/3H/QP+MEQf/cf9xj/cf9x/3H/cf9xTo88Fwxx/3GP9x/3H/cf9x/3H/cY/3H/cf9x/3H/cf9xj/cf9E0BzC/nH/cf9x/3H/cY/3H/cf9x/3H/cf9xj/cf9x/3H/cf9x/3GP9x/3FEgyy3zXH/cf9x/3H/cf9xj/cf9x/3H/cf9OSBwrfnGP9x/3H/cf9x/3GP9x/3H/cf9x/3H/cY/3H/cf9x/3H/TCocXV6P9x/3H/cf9x/3GP9x/3H/cf9x/3H/cY/3H/cf9x/3H/cf9xhGzxyjDv9x/3GP9x/3H/cf9x/3H/cY/3H/cf9x/3H/cf9xj/QSks/W1x/3H/cf9x/3H/cY/3H/RspMs1v/cf9xj/cf9x/3H/cf9x/06jnCXGcf9x/3H/cY/3H/cf9x/3H/cUA3vA2E/3GP9x/3H/cf9x/3H/cY/3H/cf9x/3H/RzY8nJxx/3H/cf9x/3GP9x/3H/OHtxuYSOj/cf9x/3H/cf9x/3GP9x/0xc/Eowcf9x/3H/cf9xj/cf9xTEgcS37/cf9x/3GP9x/3H/cf9x/0T5PMBscf9x/3H/cY/3H/cf9x/3H/cY/3H/cf9xRlQ8qrz/cY/3H/cf9x/3H/cY/3H/cU1/zDgD/3H/cf9x/3GP9x/3H/cf9xNJrxu2UOcf9x/3GP9x/3H/cf9xSWeceYb/cf9x/3H/cY/3H/cf89KDGz185xj/cf9x/3H/cf9xj/cf9bd9WIcf9xj/cf9x/3H/cf9xQmUs6a3/cf9xj/cf9x/3H/cf9x/05IHDt+/3H/cf9x/3H/cf9xj/cf9x/3H/cf9xj/cf9x/3H/cf9x/3GP9x/3H/cf9xQtAc4v7/cf9x/3GP9x/3H/cf9x/3GP9f0dIu/3H/cf9x/3GP9x/3H/ShXcfqL/cf9xj/cf9x/3H/cf9xO2qBtZV+j/cf9x/3H/cf9x/3GP9x/3FWO9rEj/cf9x/3H/cf9xj/QZQc9r5x/3H/cf9x/3H/cY/3H/cUu+LEQdcf9x/3GP9x/3H/cf9x/3H/cY/3H/cU/GbAOZcY/3H/cf9x/3H/cYPKGxtF5O/3H/cY/3H/cf9x/0uAzFfzcf9x/3H/cf9x/3GP9HK5ytRo/3H/cf9x/3H/cf9xhIB0x/i3H/cf9x/3H/cY/3H/cf9x/0RlLMmtcf9x/3H/cY/3H/cf9x/3H/MJ1RsHKucY/3H/cf9x/3H/cf9xg3lKG4a15x/3H/cf9x/3GP9x/3H/TmFMKetx/3H/cf9xj/cf9x/3H/Qb089Cxx/3H/cf9xj/cf9x/3H/RRg8znz/cf9x/3H/cf9xj/cf9x/0joTIF7cf9xj/cf9x/3H/cf9x/0uAzFfzcf9x/3H/cf9xj/cUDbPANMj/cf9x/3H/cf9x/0tObFsZcf9xj/cf9x/3H/cf9xhGK5ydRnH/cY/3H/cf9x/3H/cUNajNpXj/cf9x/3H/cf9x/3GP9x/3H/RjY8vJyP9x/3H/cf9x/3H/cY/3H/cf9x/3H/cY/3H/cf9x/3H/cf9xj/cf9x/3FLQ0xLy3H/cf9xj/cf9x/3H/cf9x/3GP9f0dIu/3H/cf9x/3GP9x/3H/cf9x/3GP9x/3H/cf9x/3H/cY/3H/cf9x/3H/cf9xj/cf9x/3H/cf9MQ0xby/9xj/cf9x/3H/cf9x/0B2HAmecf9x/3H/cf9x/3GP9x/3H/cf9xRTY8vJz/cf9x/3H/cf9xj/cf9J7RyBLv9x/3GP9x/3H/cf9x/3GP9x/3H/cf9x/3H/cY/3H/cf9x/3H/cV7R0i7/cf9x/3H/cf9x/3GP9x/3H/cf9xW5XVav9x/3H/cf9x/3GP9x/3H/RPk8wGxx/3H/cf9x/3H/cY/3H/cf9x/3H/cf9xhAshwF3o/3H/cf9x/3H/cY/1/R0i7/cf9x/3H/cY/3H/cf9x/0RlLMmtcf9x/3H/cY/3H/cf9x/3H/cf9xj/cf9x/3H/S5A8Vvxxj/cf9x/3H/cf9x/3GP9xT1t8Ckhx/3H/cY/3H/cf9x/3FC+TzgbP9x/3H/cf9xj/cf9x/3H/cf9P+iwgXf9xj/cf9x/3H/cf9x/3GP9x/3H/cf9x/3GP9x/3H/cf9xTGFMSev/cf9xj/cf9x/3H/cf9x/3GP9x/3H/cf9x/3H/cYQ4Ms183/cY/3H/cf9x/3H/cf9xj/cf9x/3H/cf9MvixUHY/3H/cf9x/3H/cf9xhPW3wKSHH/cf9x/3GP9x/3H/cf9Oo5wlxnH/cf9x/3H/cf9xj/cf9x/3H/WlnWpnH/cf9x/3H/cY/3H/cf9xVzvYxHH/cf9x/3H/cf9xj/cf9x/3H/cV2z0kxx/3H/cf9x/3H/cY/3H/cf9x/3H/cf9xj/cf9x/3H/cf9x/3GP9x/3H/cf9x/3Fds9JMcf9x/3H/cf9xj/cf9x/3H/XrPSTHGP9x/3H/cf9x/3H/cY/0BCXBza/3GP9x/3H/cf9x/3GE0UXD66/3GP9x/3H/cf9x/3H/cTNjQbycvnGP9x/3H/cf9x/3GP9IVDyKvHH/cf9x/3GP9x/3H/cf9JB0yPi/9xj/cf9x/3H/cf9xj/cUlnnGmGcf9xj/cf9x/3H/cf9xj/cUtDTEvLcf9x/3H/cf9xj/cf8wInGw7Y5x/3H/cf9x/3GP9x/3H/T2YcKZ7/cf9x/3GP9x/3H/cf9xSO0cgS7/cf9x/3H/cf9xj/cf9x/3H/cf9x/3GP9x/3H/cf9x/3FO+iwQXXGP9x/3H/cf9x/3H/cYQsCs0/Vx/3H/cf9x/3H/cY/3H/cVuV1Gpxj/cf9x/3H/cf9x/3FGK5ytRv9xj/cf9x/3H/cf9x/0UYPM58/3H/cf9xj/cf9x/3H/T1asGpVxj/cf9x/3H/cf9x/3GP9x/3H/cf9JB0yPi/9xj/cf9x/3H/cf9x/0sMHG8+/3H/cf9x/3GP9x/3H/cf9xS2xsSTlx/3H/cf9xj/cf9x/zEnQbDovv9x/3GP9x/3H/cf9xT4QcF77/cf9xj/cf9x/3H/cf9xj/cUODLNfN/3GP9x/3H/cf9x/3Fe0dIu/3H/cf9x/3H/cY/3H/cf9x/3H/cf9xj/cf9x/3H/cf9x/3GP9x/3H/cf9x/3H/cYQNs8A0z/cY/3H/cf9x/3H/cf9xT1t8Gkj/cf9x/3GP9x/3H/cf9x/3H/cY/3H/cf9x/3H/cUoMHF8+cf9x/3H/cf9xj/cf9x/3H/cf9x/3GP9x/3H/cf9xT4QcF77/cY/3H/cf9x/3H/cf9xj/cf9x/05hTCnrcf9x/3H/cY/3H/cf9x/3H/cf9xj/cf9x/3H/cUyKbEdZ/3H/cf9xj/cf9x/3H/cf9x/3GP9x/3H/cf9x/3H/cY/3FBRyzrjXH/cf9x/3H/cf9xj/cf9x/3H/cf9x/3GP9x/3H/T2YcKZ7/cf9xj/cf9x/3H/cf9YO9nE/3H/cf9x/3GP9x/3H/cVUd2+L/cf9x/3H/cY/3H/cf9xRTY8rJxxj/cf9x/3H/cf9xj/cf9x/3H/cf9x/3GP9x/3H/cV7R0S5x/3GP9x/3H/cf9x/3H/cY/3H/cf9x/0G9PPQscf9x/3H/cY/3H/cf9x/3H/cY/3H/cf9x/3H/cf9xXbPSTHH/cf9x/3H/cY/3H/cf9x/3H/cf9xj/cf9x/3H/cf9xj/cf9xQxg83nz/cY/3H/cf9x/3H/cYS74sRB1x/3H/cf9x/3H/cY/3H/cf9x/3H/PEqitbVd/3H/cf9x/3H/cY/3H/cf9x/3H/SnI8aNxx/3H/cf9x/3H/cY/3H/SOhMgXtx/3H/cY/3H/cf9x/3H/cTNjQbycvnGP9x/3H/cf9x/3H/cYSyocTV5x/3H/cf9xj/cf9x/3H/cU76LBBdcf9x/3GP9x/3H/cf9x/3GP9Coqzl1XH/cf9x/3H/cY/3H/cTGwMb9Pzv9x/3H/cY/3H/cf9x/3H/RI5Mxxtx/3H/cf9x/3GP9x/3H/cf9x/3GP9x/zkQAbfv/nH/cf9x/3GP9x/3H/cf9xSyocTV5xj/cf9x/3H/cf9x/3GP9PZhwpnv9x/3H/cf9xj/cf9x/0m0jIS3/3H/cf9x/3GP9x/3H/cf9x/3H/RzY8nJxx/3H/cf9xj/cf9x/3H/cf9x/3GP9x/3H/cf9xQUcs641x/3H/cY/3H/cf9x/3H/cf9xj/cf9x/3H/cf9xXtHSLv9x/3H/cf9x/3H/cY/3Fcs9RM/3H/cY/3H/cf9x/3H/cf9xj/cf9x/3H/cf9x/3GP9x/3H/cf9x/3H/cY/3H/cf9x/3H/cY/3H/cf9x/3H/cf9xj/cf9x/1X+3AH/cf9x/3H/cf9xj/cf9x/3H/cf9xj/cf9x/3H/cf9x/3GP9IVDyKvHH/cf9xj/cf9x/3H/cf9x/3GP9x/3Fcs9RM/3H/cY/3H/cf9x/3H/QvRs8Ln/cf9x/3H/cY/3H/cf9xTX/MOAP/cf9x/3GP9x/3H/cVuV1Gpxj/cf9x/3H/cf9xj/cf9x/3H/cf9x/3GP9x/3H/cf9EZSzJrXH/cf9x/3GP9x/3H/XJXVav9xj/cf9x/3H/cf9xRgJ8r9j/cY/3H/cf9x/3H/cYU/7dAf9xj/cf9x/3H/cf9x/3FEGDy+fHH/cf9xj/cf9x/3H/cf9x/3FPhBwXvo/3H/cf9x/3H/cY/3H/cf9x/3H/cf9xj/cf9x/3FItIx0t3H/cf9x/3GP9x/3H/cUUNnK8mcf9x/3H/cY/3H/cf9x/3H/S5A8Vvxxj/cf9x/3H/cf9xj/cVP+3QGP9x/3H/cf9x/3H/cUJlLOmt/3GP9x/3H/cf9x/3H/cY/3H/cf9x/3H/cf9xj/cU+tPBUs/3H/cf9x/3H/cf9xg+3xGyIO7/cf9x/3GP9x/3H/cf9x/3GP9x/1yV1Wr/cf9xj/cf9x/3H/cf9xQbIc5N5x/3GP9x/3H/cf9x/3GP9x/3FPGSwebf9x/3H/cf9x/3GP9x/3H/cf9x/3GP9x/3H/XJXVav9xj/cf9x/3H/cf9x/3Fad9WIcf9x/3H/cY/3H/cf9x/3H/cY/3H/cf9ZWdimj/cf9x/3H/cf9x/3GP9x/3H/cf9x/3H/cY/3H/cf9x/3H/cY/3H/cf9x/3H/cf9xj/cU+EHBe+/3H/cf9x/3H/cY/3H/cf9x/3H/cY/3H/cf9x/3H/cf9xj/cf9x/3H/cf9xVzvYxHH/cf9x/3GP9x/3H/cf9x/3GP9x/3H/cf9x/3H/cY/3H/cf9x/3H/cf9xj/SwwcXz5x/3H/cY/3H/cf9x/3H/cU5mHBmecY/3H/cf9x/3H/cf9xj/WDvYxHGP9x/3H/cf9x/3H/cY/3H/cVyz1Ez/cf9xj/cf9x/3H/cf9xRIMst81x/3H/cY/3H/cf9x/3H/cf9xj/cf9x/3H/cf9x/3GP9x/3H/cUWhLLXt/3H/cf9x/3H/cY/3H/cf9x/3H/cf9xj/cf9x/3H/RNAcwv5x/3H/cY/3H/cf9x/3FVHdvi/3H/cf9x/3GP9x/3H/cf9x/3GEnSjGLXcf9xj/cf9x/3H/cf9x/3GP9x/3H/cf9x/3GP9x/3FM3CxCPf9x/3H/cf9xj/cf9xRm3smSFx/3GP9x/3H/cf9x/zOXAb5o/v9x/3H/cf9x/3GP9x/3H/cUnSjHLX/3H/cf9x/3GP9x/3H/cf9EZSzJrXH/cf9x/3GP9x/3H/O55BtmG+j/cf9x/3H/cf9x/3GP9x/3H/cf9x/3H/S2ecWYZx/3H/cY/3H/cf9x/3FPdKwItXGP9x/3H/cf9x/3H/cUtDTFvL/3H/cf9x/3H/cf9xj/NOUDvRr8/3H/cf9xj/cf9x/3FGv6ykBf9x/3H/cf9x/3GP9xNXahu4le/3H/cf9xj/cf9x/3H/M55jvWGccf9x/3H/cf9xj/cf9x/3H/cf9xTKOcRcb/cf9x/3H/cY/3H/cf9x/zNsgr6Tff9xj/cf9x/3H/cf9x/3FEGDy+fHH/cf9xj/cf9x/3H/cUU2PLyc/3H/cf9x/3H/cY/3H/cf9x/3H/cUhyPIjc/3H/cf9x/3H/cY/3H/cf9x/0LbPPJM/3H/cf9x/3GP9x/3H/cf9x/3H/cY/3H/cf9x/0tnnFmGcf9x/3H/cf9xj/cf9x/zCdUbByrnH/cf9xj/cf9x/3H/cf9xT7b8BJBx/3H/cY/3H/cf9x/3FJkDx2/I/3H/cf9x/3H/cf9xOjwStcPtcf9x/3H/cf9xj/cf9x/3H/cf9OOKwsdXH/cf9x/3H/cf9xj/cf9IVDyKvHH/cY/3H/cf9x/3H/cf9DwKzj9Y/3H/cf9x/3H/cf9xj/Se0cgS7/cf9xj/cf9x/3H/cf9xRKxMtTtx/3H/cf9x/3GP9x/0G9PPQscf9x/3H/cf9x/3GP9xNRRyuuuNcf9x/3H/cf9xj/cUD0bAG5/3H/cY/3H/cf9x/3H/cf9xhJkDx2/P9x/3H/cf9xj/cf9x/3FPhBwXvv9x/3GP9x/3H/cf9x/3H/cY/3ExoMG+Xz5x/3H/cY/3H/cf9x/3FMYUxJ6/9x/3GP9x/3H/cf9x/0RlLMmtcf9x/3GP9x/3H/cf9xTvosEF1x/3H/cY/3H/cf9x/3H/S5A8Zvz/cf9x/3H/cf9x/3GP9x/3H/cf9x/1pZ1qZx/3H/cf9xj/cf9x/3FPhBwXvv9x/3H/cY/3H/cf9x/3H/WlnWpnH/cf9x/3GP9x/3H/cULQHOL+/3H/cf9x/3GP9x/3H/cU4UXB66cf9x/3H/cY/3H/cf9x/3H/cf9IfVyYKv9x/3H/cf9x/3H/cY/3FJDBx/Pv9x/3GP9x/3H/cf9x/16z00z/cf9x/3H/cf9x/3GP9xXLPUTP9x/3H/cY/3H/cf9xTVasOpX/cY/3H/cf9x/3H/cY/3H/cf9x/3H/cf9xhN+iwwXY/3H/cf9x/3H/cY/3H/cf9x/0slTF2rcf9xj/cf9x/3H/cf9xSdKMctf/cf9x/3GP9x/3H/cf9x/3GP9x/3H/cf9x/3H/cY/3H/cf9x/3H/cf9xj/cUGyHOTecf9x/3H/cf9xj/cf9x/3FDGDzefI/3H/cf9x/3H/cY/3H/cf9x/3H/cf9xj/cf9x/3H/cf9xSyocXV7/cf9x/3H/cf9xj/cf9x/3H/cf9x/3GP9x/3H/cf9x/3H/cY/3H/WDvYxHGP9x/3H/cf9x/3GP9x/3H/cf9x/3H/cY/3H/cf9x/3H/WDvZxP9x/3H/cf9xj/cf9x/1cd2eJx/3H/cf9x/3GP9x/3H/cf9x/3H/cY/3H/XJXVav9x/3GP9x/3H/cf9x/3GP9x/3H/cf9x/3H/cY/3FPGSwebf9x/3H/cf9x/3GP9x/03MvEM0/3H/cf9xj/cf9x/3H/cUu+LEQdcY/3H/cf9x/3H/cf9xTmYcKZ7/cf9x/3H/cf9x/3GP9x/3H/cf9xW5XVav9x/3H/cf9x/3GP9x/3H/T2YcKZ7/cf9x/3GP9x/3H/cf9x/3GP9x/3H/cU76LBBdcf9x/3H/cY/3H/cf9x/3H/cY/3H/cf9xQjyM3Ddx/3H/cY/3H/cf9x/3H/cY/3H/cf9xSZA8dvz/cf9xj/cf9x/3H/cf9xj/cf9x/3H/cf9E+TzAbHH/cf9x/3GP9x/3H/cf9x/3H/T488Jwz/cY/3H/cf9x/3H/cf9xj/cf9CRyz7jf9x/3H/cf9x/3GP9x/3H/OusxtxTO/3H/cf9x/3H/cf9xj/cf9x/3FPrTwVLP9x/3H/cf9xj/cf9x/3H/cUdUPIq8cf9x/3H/cf9x/3GP9x/3FMOKw8dXH/cY/3H/cf9x/3H/cY/3H/cf9x/3H/QDLsHdH/cf9x/3GP9x/3H/cf9xOEexuLhO/3H/cY/3H/cf9x/3H/cY/3Ewu1G/RK5x/3H/cf9x/3GP9x/3H/cUboTKF7/3GP9x/3H/cf9x/3H/cY/3FIcjx43HH/cf9xj/cf9x/3H/cf9x/3GP9x/3H/cf9x/3H/cY/3H/cf9xTNwsQj3/cf9xj/cf9x/3H/cf9x/3GEJlLNmtcY/3H/cf9x/3H/cf9xj/cf9x/3H/cf9x/3GP9x/3H/cU6obBV5cf9x/3H/cf9xj/cf9x/0xDTFvL/3H/cf9xj/cf9x/3H/cUHbPOJMcf9x/3H/cY/3H/cf9x/0G9PPQscf9x/3H/cY/3H/cf9x/3FMYUxJ6/9x/3GP9x/3H/cf9x/3FHVDyKvHH/cf9x/3H/cY/3H/cf9xMNKisD1d/3H/cf9xj/cf9x/3H/cf9x/3GP9x/0MD/N/AcY/3H/cf9x/3H/cf9xj/Qts84kxxj/cf9x/3H/cf9x/3GP9JtIyEt/9x/3H/cf9x/3H/cY/3H/cf9x/3H/cf9xj/cf9EZSzJrXH/cf9x/3H/cf9xj/cf9x/3H/cf9xSAdMj4v/cf9x/3H/cf9x/3GExhTEnr/3H/cf9x/3H/cf9xj/cf9xTqhsFXlx/3H/cf9x/3H/cY/3H/cU76LBBdcf9x/3H/cY/3H/cf9x/3H/cf9xj/cf9x/3H/cf9x/3GF7R0S5x/3H/cf9x/3GP9x/3H/cf9x/3GP9x/3FPhBwXvv9x/3H/cf9xj/cf9x/3H/cf9x/3GP9x/3H/cVT+2wFx/3H/cf9xj/cf9x/3H/cf9x/3GEWhLKXtcf9xj/cf9x/3H/cf9x/3GP9x/3H/cUxIHEt+/3H/cY/3H/cf9x/3H/cY/3H/cf9x/3H/cf9xj/cf9x/3H/cf9x/3GP9x/3H/Se0cgS6P9x/3H/cf9x/3H/cY/3H/RjY8vJz/cY/3H/cf9x/3H/cf9xj/cf9x/3H/cf9x/3GP9xSQwcfz7/cf9xj/cf9x/3H/cf9x/3GP9x/3H/cf9x/3H/cY/3H/cf9x/3H/cVUd2+L/cf9xj/cf9x/3H/cf9x/3GP9x/3H/cf9x/3H/cY/3H/cf9xQbIc5N5x/3H/cY/3H/cf9x/3H/cf9xj/cf9x/3H/cf9x/3GP9x/3H/cf9x/3H/cUoMHF8+cf9x/3H/cY/3H/cf9x/3H/cf9xj/cf9IVDyKvHH/cY/3H/cf9x/3H/cf9xj/cVyz1Ez/cf9x/3GP9x/3H/cf9x/3GP9x/3H/cf9x/3H/cY/3H/cf9LDBxfPnH/cY/3H/cf9x/3H/cY/3H/cf9x/3H/cf9xj/cf9x/3H/cf9x/3GP9xXLPUTP9x/3H/cY/3H/cf9x/1t31oj/cf9x/3H/cf9xj/cf9x/09mHCme/3H/cf9xj/cf9x/3H/cT5rk7KUbP9x/3H/cY/3H/cf9x/3FDIfzd4P9x/3H/cf9x/3GP9x/3H/TK68RRRx/3GP9x/3H/cf9x/3H/S9KMUtdx/3GP9x/3H/cf9x/3H/PZMhtGze/3H/cf9xj/cf9x/3H/cf9JSZyLZv9x/3H/cY/3H/cf9x/3FL11xCinH/cf9xj/cf9x/3H/cUXKTLNb/3H/cf9x/3H/cY/3H/SmeceYb/cY/3H/cf9x/3H/cY/3EwwjO/Pcxx/3H/cf9xj/cf9x/3H/cf9x/3GP9IVDyKvHH/cf9xj/cf9x/3H/cf9XHdnicf9x/3H/cY/3H/cf9xRpaMppf/cf9x/3GP9x/3H/cf9x/3E/Baaw+llx/3GP9x/3H/cf9x/zFwc7CfjP9x/3GP9x/3H/cf9x/3H/cY/zPZUb0mrnH/cf9x/3H/cf9xj/T/osIF3/cf9x/3H/cf9xj/cf9x/3H/cf9x/3GP9Mx+xDgXH/cf9x/3H/cY/3H/cUlObHsZ/3H/cf9x/3GP9x/3H/cUxIHEt+/3H/cY/3H/cf9x/3H/cUZ9XKgqj/cf9x/3H/cf9xhNjzw3DP9xj/cf9x/3H/cf9xj/QVDsC/H/cY/3H/cf9x/3H/cUhyPIjc/3H/cf9x/3H/cY/3H/cf9LJUxdq3H/cf9xj/cf9x/3H/cTgugbjRfo/3H/cf9x/3H/cf9xj/cf9x/3H/cUggfH34cf9x/3GP9x/3H/cf9x/16z00z/cf9x/3H/cf9xj/cf9x/3H/cf9IzxyTDv9x/3H/cf9xj/cf9x/3H/cUmAzHfz/3H/cf9x/3H/cf9xj/cf9x/3H/cf9x/3GP9x/3H/cf9x/3GP9x/3H/cf9LDBxfPnGP9x/3H/cf9x/3H/cV7R0i7/cf9x/3H/cY/3H/cf9D+TzgbI/3H/cf9x/3H/cY/3H/cf9x/3H/cUHbPOJMcf9x/3GP9x/3H/cf9x/3H/cYTNwsQj3/cf9x/3H/cf9xj/cf9HRMyrs/9xj/cf9x/3H/cf9x/3GP9O3CwiPXH/cf9x/3H/cY/3H/cU8ZLB5t/3H/cf9x/3GP9x/3H/QNZsE5mP9x/3H/cf9x/3H/cY/3H/SJaMhpdx/3H/cf9x/3GP9x/3H/cf9x/3H/cY/3H/cf9x/3H/cf9xTxksHm2P9x/3H/cf9x/3H/cYQ4Ms183/cY/3H/cf9x/3H/cf9xj/cf9x/3H/cf9x/3GP9x/3H/cf9x/3H/cY/3FYWdemcY/3H/cf9x/3H/cf9xj/cf9x/3H/cf9x/3GP9x/3H/cf9E+TzAbHH/cf9x/3H/cY/3H/cf9x/0rtHGEucf9x/3H/cf9x/3GEhyPHjccf9x/3H/cY/3H/cUGyHOTecf9x/3H/cf9xj/cf9x/3H/cf9x/3GP9x/3H/cf9x/3GEODLNfN/3H/cY/3H/cf9x/3H/cf9xj/cf9x/3H/cf9xj/cf9x/3H/cf9XHdnicf9x/3H/cY/3H/cf9x/0MTbO7Jj/cf9x/3H/cf9xj/cf9x/3H/cf9x/3FVHdvi/3H/cY/3H/cf9x/3H/cf9xj/cf9x/3H/cf9xhe0dEucf9x/3H/cf9xj/cf9xQtAc4v7/cf9x/3H/cf9xj/cf9x/1yV1WqP9x/3H/cf9x/3H/cY/3H/cf9x/0sMHF8+cY/3H/cf9x/3H/cY/3H/cf9x/3H/cf9xj/QrIc9N7/cf9x/3H/cf9x/3GP9x/3H/cf9x/3GP9x/3H/cf9x/3H/cY/3FZd9eI/3H/cY/3H/cf9x/3H/cf9xj/cf9x/3H/cf9xj/cf9x/3H/cf9x/3GP9Fgyy3zXH/cY/3H/cf9x/3H/cY/3H/cf9x/3H/cf9xj/cf9x/0RlLMmtcf9x/3H/cf9xj/cf9x/3H/cf9C2zzyTP9x/3H/cY/3H/cf9x/3H/cf9xj/cf9x/0lyPIjc/3GP9x/3H/cf9x/3H/cY/3H/cf9x/0/BnCPm/3H/cf9x/3H/cf9xj/cf9x/3H/Qkcs+43/cf9x/3GP9x/3H/cf9x/3H/cYQNs8A0z/cY/3H/cf9x/3H/cf9xj/XrPSTHH/cf9x/3GP9x/3H/cUxIHEt+/3GP9x/3H/cf9x/3H/cY/3H/cf9x/3H/cf9xj/cf9x/3H/cf9xSyocXV7/cf9x/3H/cf9xj/cf9x/3H/cf9FGDzOfP9x/3H/cf9xj/cf9x/3Fe0dEucf9xj/cf9x/3H/cf9CRyz7jf9x/3GP9x/3H/cf9x/3H/cY/3H/cf9x/3H/cf9xhC0Bzi/v9x/3H/cf9x/3H/cY/3H/cf9x/3H/cf9xj/cf9x/3H/cf9xWnfViHH/cf9x/3GP9x/3H/cUGyHOTecf9x/3H/cY/3H/cf9x/3H/cf9xj/Vh3b4o/3H/cf9x/3H/cf9xj/cf9x/3H/cUzcLEI9/3GP9x/3H/cf9x/3H/cY/3H/cf9x/3H/cf9xj/cf9x/3FBshzk3nH/cf9xj/cf9x/3H/cf9x/3GP9x/3H/cf9x/3H/cY/0sMHF8+cf9x/3GP9x/3H/cf9x/3FErEy1O3H/cf9x/3H/cY/3H/cf9x/3H/cf9xj/cf9BlBz2vnH/cf9x/3GP9x/3H/cf9x/3H/cYRTY8rJxx/3H/cY/3H/cf9x/0T5PMBscf9x/3H/cf9xj/cf9x/3E5pwK3WP3/cY/3H/cf9x/3H/cY/3H/cf9bd9WIcY/3H/cf9x/3H/cf9xj/TGxsSTlxj/cf9x/3H/cf9xj/cUDbPANM/3GP9x/3H/cf9x/3GDTssbsTTnH/cf9x/3H/cY/3H/cURP7MsB/3H/cY/3H/cf9x/3H/SnI8aNxx/3H/cf9x/3H/cY/3H/cUS63MRSj/cf9x/3H/cf9x/044rCx1cf9x/3H/cf9xj/cf9x/3H/TPCMUPf/cf9x/3H/cY/3H/cf9xS4WcR6Zx/3H/cf9x/3H/cY/3H/cUMYPN58j/cf9x/3H/cf9x/3GP9x/zEX0b/oLnH/cf9xj/cf9x/3H/cUuFnEemcf9x/3H/cf9xj/cf9x/0n23HCScY/3H/cf9x/3H/cf9xj/cf9x/3FMYUxJ6/9x/3H/cY/3H/cf9x/0T5PMBscf9x/3H/cf9xj/cf9x/3H/cf9xTNwsQj2P9x/3H/cf9x/3H/cY/3H/cf9MQ0xby/9x/3H/cY/3H/cf9x/3H/cf9xhDgyzXzf9xj/cf9x/3H/cf9x/3GP9x/0xDTFvL/3H/cf9x/3GP9x/3H/cf9xTmYcGZ5x/3GP9x/3H/cf9x/3GP9x/3H/cf9x/3H/cY/3H/cf9EZSzJrXH/cf9x/3H/cY/3H/cUDbPANMj/cf9x/3H/cf9xj/cUQNnM8mj/cf9x/3H/cf9xj/cUZ9XKgq/3H/cf9x/3GP9x/3H/RVqMuldx/3H/cY/3H/cf9x/3H/cUxhTEnr/3GP9x/3H/cf9x/3H/cY/3FHYsyZ0/9x/3GP9x/3H/cf9x/3H/cYSO0ccS5x/3H/cY/3H/cf9x/3H/cf9xj/cf9x/0EpLP1tcf9x/3H/cY/3H/cf9x/3FJkDx2/I/3H/cf9x/3H/cf9xj/cf9x/0T5PMBscf9x/3H/cf9x/3GP9x/3H/cf9x/3H/cY/3H/cf9x/0sMHG8+/3H/cf9x/3H/cf9xj/cf9x/3H/cf9x/3GP9x/3H/cf9x/3H/TkgcO37/cf9x/3H/cf9xj/cf9PjzwnDP9x/3H/cf9x/3GP9x/3H/cf9x/3H/RzY8nJxx/3H/cf9xj/cf9x/3FI7RxxLnGP9x/3H/cf9x/3GP9x/z0PAbTw/v9x/3H/cf9x/3H/cY/0Z4jLh3/3H/cf9x/3H/cY/3H/cf9ZWdimj/cf9x/3H/cf9x/3GP9x/3H/Qkcs+43/cf9x/3H/cY/3H/cf9x/3H/cf9xg1NFG7y67/cY/3H/cf9x/3H/cf9xhFNjysnHH/cf9xj/cf9x/3H/cf9x/3E4y1K4NK3/cf9x/3H/cf9x/3GP9PwZwT5nH/cf9xj/cf9x/3H/cf9x/3E3xKO5O1z/cf9x/3H/cf9x/3GP9x/0y+LFQd/3H/cf9xj/cf9x/3H/cf9x/3GP9Aa3waSP9x/3GP9x/3H/cf9x/0WsTMU7/3H/cf9x/3H/cY/3H/cTaGEbl57nH/cf9x/3GP9x/3H/cf9xQsCs0/Vx/3GP9x/3H/cf9x/3H/cU9bfBpI/3H/cf9xj/cf9x/3H/cUgHTH+LcY/3H/cf9x/3H/cf9xj/cf9xTNwsQj3/cf9x/3GP9x/3H/cf9x/0pyPGjccf9x/3H/cf9x/3GP9x/3H/cf9x/3H/cY/0/BnBPmcf9x/3GP9x/3H/cf9x/0FCXPvacf9x/3H/cY/3H/cf9x/zzFArU6/Y/3H/cf9x/3H/cf9xhGK5ydRnGP9x/3H/cf9x/3H/cYSfusYEVx/3H/cY/3H/cf9x/3FCZSzprf9x/3H/cY/3H/cf9x/3H/cf9xj/cf9x/3H/cf9x/3GP9x/3H/cf9x/3GP9M11xSiv9x/3H/cf9x/3H/cY/3H/cf9x/3H/cf9xj/RjY8vJz/cf9xj/cf9x/3H/cf9x/3GP9xRTY8rJxx/3GP9x/3H/cf9x/3H/OGsCuZT9/3H/cf9xj/cf9x/3H/cf9xT608FSz/cf9xj/cf9x/3H/cf9LJUxdq3GP9x/3H/cf9x/3H/cY/3FJZ5xphnGP9x/3H/cf9x/3H/cY/3E2hhG5ee5x/3H/cf9x/3GP9x/3H/cf9x/3GP9x/3H/cf9x/3H/cY/3H/cf9x/3FFDZyvJnH/cf9xj/cf9x/3H/cf9x/3GP9x/3H/cf9xSO0cgS7/cf9x/3H/cf9xj/cf9x/3H/cf9x/3GP9x/3H/cf9x/3H/cULQHOL+j/cf9x/3H/cf9x/3GP9x/3H/cf9x/3H/cY/3H/cf9x/3H/cf9xhI7RxxLnH/cf9xj/cf9x/3H/cf9x/3GP9x/3H/cf9x/3H/cUQYPL58cf9x/3GP9x/3H/cf9xSCB8ffhx/3GP9x/3H/cf9x/3H/cYMjqhvsVe/3H/cf9xj/cf9x/3H/cf9x/0y+LFQdj/cf9x/3H/cf9xj/cf9x/3H/OgVht/qe/3H/cf9x/3H/cf9xj/cf9x/3H/cf9x/3GP9x/3H/QSks/W1x/3H/cf9xj/cf9x/3H/cf9x/3GP9x/3FbldRqcf9xj/cf9x/3H/cf9xj/W3fViHH/cf9xj/cf9x/3H/cf9x/0LbPPJM/3H/cY/3H/cf9x/3H/cf9Cshz03v9xj/cf9x/3H/cf9xj/cf9x/3H/cUyKbEdZ/3H/cf9x/3GP9x/3H/cf9x/3H/cY/3H/cf9x/3H/cY/3H/cf9x/3H/cf9xj/cf9x/0JgXPn6/3H/cf9x/3H/cf9xj/cf9x/3H/cf9x/3GP9x/3H/Se0cgS6P9x/3H/cf9x/3H/cY/3H/cf9x/3H/cf9xSdKMctf/cY/3H/cf9x/3H/cf9xj/cf9x/3H/cf9x/3GP9x/3H/cUGyHOTecf9x/3GP9x/3H/cf9x/3H/cY/3H/cf9x/3H/cf9xhGzxyjDv9x/3GP9x/3H/cf9x/3Fe0dIu/3H/cf9x/3H/cf9xj/cf9x/3FHzxyDDnH/cf9x/3H/cf9xj/cf9x/3H/cf9x/3GP9x/3H/cf9LDBxvPv9x/3H/cf9x/3H/cY/3H/cf9x/3H/cf9xj/cf9x/3H/cUklTH2r/3GP9x/3H/cf9x/3GP9D6czRY3GP9x/3H/cf9x/3H/cYRpaMppf/cf9x/3H/cf9x/3GP9x/3H/Qb089Cxx/3H/cf9x/3GP9x/3H/cf9x/3H/cY/3H/cf9x/0ehLJXtcf9x/3H/cf9xj/cf9x/3H/cf9x/3GP9x/07cLCI9cf9x/3H/cY/3H/cf9x/zPZUb0mrnH/cf9xj/cf9x/3H/cf9xQds84kxx/3H/cY/3H/cf9x/3H/Rg2cvyb/cf9xj/cf9x/3H/cf89KDG0187/cf9x/3H/cY/3H/cf9x/3H/cf9xhZd9eI/3H/cf9xj/cf9x/3H/cf9xTmYcKZ7/cf9x/3H/cf9x/3GECyHAXej/cf9x/3H/cf9x/3GP9xQIl8CGj/cf9xj/cf9x/3H/cf9x/3GP9x/3H/cf8+JlKy2a1x/3H/cf9xj/cf9x/3H/cf9FgyzHzf9x/3H/cY/3H/cf9x/3H/cf9xj/cf9x/3H/cf9x/3FC+TzgbP9x/3GP9x/3H/cf9x/3H/cYSO0ccS5x/3H/cY/3H/cf9x/3H/cf9xj/cf9x/3H/cf9x/3GP9x/3H/cf9x/3H/cY/3H/cf9x/3H/cY/3H/cf9x/1cd2eJx/3H/cf9x/3GP9x/3H/cf9x/3H/cY/3H/cf9x/3H/cY/3H/cf9x/3H/cf9Q4dAucf9x/3H/cf9x/3GP9x/3H/cf9x/3H/cY/3H/RqEste2P9x/3H/cf9x/3H/cY/3H/cf9x/3H/cf9xj/cf9CRyz7jf9x/3H/cf9x/3GP9x/3H/SbSMhLf/cf9x/3H/cY/3H/cf9OSBwrfnH/cf9xj/cf9x/3H/cf9xj/cf9x/3H/cf9x/3GP9xQtAc4v7/cf9x/3H/cf9x/3GP9x/3H/cf9x/3GP9x/3H/cf9x/3H/cY/3H/cf9x/05IHCt+cf9xj/cf9x/3H/cf9xj/cf9xRTY8rJxx/3GP9x/3H/cf9x/3GP9x/3H/cf9x/3FBshzk3nH/cY/3H/cf9x/3H/cf9xhLQ0xLy3H/cf9x/3H/cf9xj/cf9x/0PArOP1/3H/cf9xj/cf9x/3H/SFQ8mrz/cf9x/3H/cf9x/3GP9x/1X+3AH/cf9x/3H/cf9xj/cf9x/3H/cf9x/3GP9x/3H/cf9x/3H/cUCUHPa+cf9x/3H/cf9x/3GP9x/3H/cf9x/3H/cY/3H/cf9x/3H/cf9xj/cf86l5K3aG2P9x/3H/cf9x/3H/cY/3H/cf9xRTY8vJz/cf9x/3H/cf9x/3GP9x/3H/cf9x/3H/cY/3H/cU5mHBmecf9x/3GP9x/3H/cf9x/3H/cYQmUs2a1x/3GP9x/3H/cf9x/3GP9x/3H/cf9x/3H/cY/3H/cf9x/3H/RuN8scj/cY/3H/cf9x/3H/cY/3H/Pl0Ds6L8/3GP9x/3H/cf9x/3H/cY/0+obBV5cY/3H/cf9x/3H/cf9xj/cf9FrEy1O3H/cY/3H/cf9x/3H/cf9xhJJUx9q/9x/3H/cf9x/3GP9x/05hTCnrcf9x/3H/cf9xj/cf9x/07cLCI9cf9x/3GP9x/3H/cf9x/3H/cY/3H/cf9FWoy6V3H/cf9xj/cf9x/3H/cf9M8IxQ9/9x/3H/cY/3H/cf9x/3H/cf9xj/cf9x/3H/Qh6M7hdxj/cf9x/3H/cf9x/3GP9x/3H/cf9x/3FPGSwebf9xj/cf9x/3H/cf9x/3GP9x/3H/cf9xTxksHm3/cf9xj/cf9x/3H/cf9x/0LbPPJM/3H/cY/3H/cf9x/3H/cf9xj/cf9PjzwnDP9x/3H/cf9x/3GP9x/3H/cf9E+TzAbHH/cf9x/3H/cY/3H/cf9x/3H/cf9xSpA8Vvxx/3H/cf9x/3GP9x/3H/cf9x/3H/cY/3H/cf9x/0JHLPuN/3H/cf9xj/cf9x/3H/cf9x/3GP9x/3H/cf9x/06jnCXGcf9x/3H/cf9xj/cf9x/3H/T2YcKZ7/cY/3H/cf9x/3H/cf9xj/cUmQPHb8/3H/cf9xj/cf9x/3H/cf9xTGFMSev/cY/3H/cf9x/3H/cf9xj/cf9x/3H/cf9x/3GP9x/3H/Vf7cAf9x/3H/cf9xj/cf9x/3H/cf9xT4QcF77/cY/3H/cf9x/3H/cUsqHF1e/3H/cf9x/3H/cY/3H/cf9x/3H/cf9xj/RrrcpFJx/3GP9x/3H/cf9x/3H/TxRcLrr/cf9xj/cf9x/3H/cf9LDBxvPv9x/3H/cf9x/3GP9x/3H/cf9x/3H/cUQYPL58cf9x/3GP9x/3H/cf9x/3H/cY/3H/cUFHLOuNcf9x/3H/cf9xj/cf9x/3FOjzwXDHH/cf9x/3GP9x/3H/cf9x/3H/cY/3H/cf9x/3H/cf9xj/cf9x/0KyHPTe/3H/cf9xj/cf9x/3H/cVUd2+L/cf9x/3H/cY/3H/cf9x/3H/cf9xj/cf9x/0mbXIZK/3H/cY/3H/cf9x/3H/cf9xj/cf9x/3H/cf9x/3GP9x/3H/cf9x/3H/cVhZ2Kb/cf9xj/cf9x/3H/cf9x/3GP9x/3H/cf9x/3H/cY/3FbldRqcf9x/3GP9x/3H/cf9xT4QcF77/cY/3H/cf9x/3H/cf9xhEDZzPJo/3H/cf9x/3H/cf9xj/cf9x/3H/cf9x/3GP9x/05IHCt+cf9x/3GP9x/3H/cf9xT4QcF77/cf9xj/cf9x/3H/cf9IK5yNRnH/cf9xj/cf9x/3H/cUYCfK/Y/3GP9x/3H/cf9x/3H/cY/3H/cf9x/3FB2zziTHH/cf9x/3GP9x/3H/cf9x/3H/cY/3H/cf9xQmUs6a3/cf9x/3H/cY/3H/cf9x/3H/cf9xj/cf9x/3H/TtwsIj1x/3GP9x/3H/cf9x/16z00z/cf9x/3H/cf9xj/cUibXHZKcf9x/3H/cf9xj/cf9x/zc0UbrLrv9x/3H/cf9x/3GP9x/3H/cf9x/3H/cTavMblQznGP9x/3H/cf9x/3H/cY/3FJkDx2/P9x/3H/cY/3H/cf9x/3H/cf9xhGzxyjDv9x/3H/cY/3H/cf9x/0M8jOw3/3GP9x/3H/cf9x/3H/R8pMk1tx/3H/cf9x/3GP9x/1t31Yhxj/cf9x/3H/cf9x/3GP9xVR3a4nGP9x/3H/cf9x/3H/cU8ZLB5tj/cf9x/3H/cf9x/3GP9x/3H/cf9x/00qHD1ecf9x/3H/cf9x/3GP9x/3H/cf9x/3H/cY/3FPrTwVLP9x/3H/cf9x/3H/cY/3H/RYMsx83/cf9x/3H/cf9x/3GP9x/3H/cf9x/3H/cY/3H/cf9x/3H/NN4hvSHej/cf9x/3H/cf9x/3GP8/VMGyqz7/cf9xj/cf9x/3H/cf9x/zYWUbrprnH/cY/3H/cf9x/3H/cU0E7D+x/3GP9x/3H/cf9x/3H/cY/3H/cUU2PKyccY/3H/cf9x/3H/cf9xj/cf9x/3H/cf9Kcjxo3HH/cf9x/3H/cf9xj/cf9x/0jPHIMOcY/3H/cf9x/3H/cY/3H/cf9x/3H/cf9xj/cf9xRaEspe1xj/cf9x/3H/cf9xj/cf9x/3H/cf9x/3GP9x/3FFNjysnHGP9x/3H/cf9x/3H/cU90rBi1/3H/cf9x/3H/cY/3H/cf9xTzJcHNr/cf9x/3H/cf9xj/cf9NOKxMdf9x/3GP9x/3H/cf9x/0ehLJXtcf9x/3H/cY/3H/cf9x/0yFnFem/3H/cf9x/3H/cY/3H/cf9NOKxMdf9xj/cf9x/3H/cf9x/3GEBgXAr6/3H/cY/3H/cf9x/3H/cf9LJUxtq/9x/3H/cf9x/3H/cY/3FIcjx43HH/cf9xj/cf9x/3H/cf9x/3GP9x/3H/cVhZ2Kb/cf9x/3H/cf9xj/cf9x/3H/cf9x/3GP9x/3H/cf9x/3H/cY/3H/cf9xSAdMf4tx/3GP9x/3H/cf9x/3GP9x/3H/cf9x/3H/cULQHOL+/3GP9x/3H/cf9x/3H/TNdcUor/cY/3H/cf9x/3H/cY/02jnEXG/3H/cf9xj/cf9x/3H/TMfsQ4Fx/3GP9x/3H/cf9x/3H/cY/3H/cf9x/3H/cY/3H/TkgcK35x/3H/cf9xj/cf9x/3H/cf9x/3GP9x/3H/cf9x/3GEa/rJQFcf9xj/cf9x/3H/cf9x/3GElnnGmGcf9xj/cf9x/3H/cf9x/3GEU2PKyccf9x/3GP9x/3H/cf9x/3FJJUx9q4/3H/cf9x/3H/cf9xj/SH1ciCpx/3H/cf9x/3GP9x/3H/cULQHOL+/3H/cf9xj/cf9x/3H/cf9x/3GP9x/3H/cf9x/3H/cY/3H/cf9x/3H/RpG8tuT/cf9x/3GP9x/3H/cf9x/3GP9GNjy8nP9x/3H/cY/3H/cf9x/3H/cYSkNMa8uP9x/3H/cf9x/3GP9x/3H/cUklTH2r/3H/cY/3H/cf9x/3H/cf9BKSz9bXH/cY/3H/cf9x/3H/cY/3H/cf9x/3H/cf9xj/cf9x/0wqHF1e/3H/cY/3H/cf9x/3H/cY/3H/cf9x/3H/cf9xj/cf9x/3FFoSy17f9x/3H/cf9x/3GP9x/3H/cf9x/3H/cY/3H/cUFHLOuNcf9x/3H/cf9xj/cf9x/3H/cf9x/3GP9x/3FJkDx2/P9x/3GP9x/3H/cf9x/3H/cUfPHIMOcf9x/3H/cY/3H/cf9x/3H/cY/3H/cf9x/3FYWdim/3H/cf9x/3H/cY/3H/cf9xTDisPHVxj/cf9x/3H/cf9x/3GP9xST78bBBx/3H/cf9x/3GP9x/3H/cf9x/3GP9x/3H/cf9x/3H/cY/3H/cUYCfK/Y/3H/cf9x/3GP9x/3H/cUI8jNw3cf9xj/cf9x/3H/cf9xSgwcXz5x/3H/cf9x/3GP9x/3H/cU3BnDPmj/cf9x/3H/cf9x/3GP9x/3H/cf9x/3H/cY/3H/cf9x/3FPhBwXvv9xj/cf9x/3H/cf9x/3GP9x/3H/cf9x/3H/cY/3H/cf9x/3H/cf9xj/cf9x/3H/cf9xj/cf9x/3H/cf9x/3GP9x/3H/cf9x/3H/cY/3H/cf9x/3H/cf9xj/cf9x/1t31oj/cf9x/3H/cf9x/3GP9x/3H/cf9x/3H/cY/3H/cf9P+iwgXf9x/3H/cY/3H/cf9x/3H/cf9xj/cf9x/0WDLMfN/3H/cf9x/3H/cY/3H/cf9x/3H/cf9xj/cf9x/3H/RYMsx83/cf9x/3H/cY/3H/cf9x/0hUPJq8/3H/cf9x/3H/cf9xj/cf9x/3H/cf9x/3GE3BnDPm/3H/cf9xj/cf9x/3H/cf9xR88cgw5x/3H/cf9xj/cf9x/0bjfLHI/3H/cf9xj/cf9x/3H/cf9xWFnYpv9x/3H/cY/3H/cf9xSO0ccS5xj/cf9x/3H/cf9x/3GP9x/3H/cf9x/3GP9x/3H/cf9x/3H/cY/3H/cf9x/3H/cf9xj/cf9x/3H/cf9x/3FbldVq/3H/cf9xj/cf9x/3H/cf9xVP7bAXH/cf9xj/cf9x/3H/cf9x/0JgXPn6/3H/cf9xj/cf9x/3H/cf9LFdxeonH/cf9x/3H/cf9xj/cf9x/3FDc7zYxP9x/3H/cf9xj/cf9x/3H/TCocXV6P9x/3H/cf9x/3H/cY/3H/cf9x/3H/cf9HNjycnHH/cf9x/3GP9x/3H/cf9x/3Fds9JMcf9x/3H/cf9xj/cf9xW5XUanH/cY/3H/cf9x/3H/cf9xVP7bAXH/cY/3H/cf9x/3H/cY/0lyPIjc/3H/cf9x/3GP9x/3H/cf9x/3GP9x/0/6LCBd/3H/cf9x/3H/cY/3H/cTYbIbnk3nH/cf9x/3GP9x/3H/cf9x/16z00z/cf9x/3H/cf9x/3GP9x/0KirOXVcf9x/3H/cY/3H/cf9x/09mHCme/3GP9x/3H/cf9x/3H/cY/3H/cf9x/3H/cf9xj/cf9xTKOcNcZxj/cf9x/3H/cf9x/3GP9x/3H/cUU2PLyc/3H/cf9x/3H/cf9xj/cf9BvTz0LHH/cf9x/3H/cf9xj/cf9x/0a63LRS/3H/cf9x/3H/cf9xj/cf9FGDy+fHGP9x/3H/cf9x/3H/cY/3FPhBwXvv9x/3H/cf9xj/cf9x/3H/cf9x/3GP9x/3H/cf9x/3H/T488Jwz/cY/3H/cf9x/3H/cf9xT3SsGLX/cf9x/3H/cf9xj/cf9x/3E31vG4KQ5x/3H/cf9x/3GP9x/3H/cf9Iv6yEBXH/cf9x/3H/cY/3H/cf9x/3H/cf9Q4dAucf9x/3H/cf9xj/cf9x/3FXO9jEcf9x/3H/cf9x/3GP9xT4QcF77/cf9x/3H/cY/3H/cf9x/3H/cf9xj/cf9x/3H/cf9x/3GP9x/3H/cf9x/3H/cUGyHPTe/3H/cf9x/3H/cf9xj/cf9x/3H/cf9x/3GP9x/3H/cf9x/3H/cYWXfXiP9x/3GP9x/3H/cf9x/3H/cY/3H/cf9x/3H/cf9xj/cf9x/3H/cf9x/3GP9x/3H/cf9x/3GP9x/3H/cf9x/3H/cY/3H/cf9x/3H/cf9xj/cf9x/3H/cf9x/3GP9x/3H/cf9x/3GP9x/3H/cf9x/3H/cY/3H/cf9x/3H/cf9xj/cf9x/3H/cf9x/3GP9x/3FVHdvi/3H/cf9x/3H/cY/3H/cf9x/3H/cf9xj/cf9x/3H/cf9x/3GP9x/3H/cf9x/0TQHML+cf9xj/cf9x/3H/cf9x/3GP9x/3H/cf9x/3H/cYQEcsDI2P9x/3H/cf9x/3H/cY/3H/cf9x/3H/cf9xj/cf9x/3H/cUGyHOTecf9xj/cf9x/3H/cf9x/3GP9x/3H/cf9x/3H/cUaWjKaXj/cf9x/3H/cf9x/3GP9x/3H/RjY8vJyP9x/3H/cf9x/3H/cY/3Fcs9RM/3H/cf9xj/cf9x/3H/cUboTKF7j/cf9x/3H/cf9xj/cf9x/3H/cf9x/3GP9x/3H/cV7R0S5x/3GP9x/3H/cf9x/3H/TkgcO37/cf9x/3H/cf9xj/cf9ZWdim/3GP9x/3H/cf9x/3H/cY/3H/cf9x/3H/cY/3H/cf9x/3H/cf9xj/cf9xXLPUTP9x/3GP9x/3H/cf9x/3H/cY/3H/cf9x/3H/cY/3H/cf9x/3H/cf9xj/cf9x/3H/cf9x/3GP9x/3H/cf9x/3H/cY/3H/cf9x/3H/cY/3H/cf9xWXfXiI/3H/cf9x/3H/cf9xj/cf9BvTz0LHH/cf9x/3H/cf9xj/cf9x/3FLvixEHXH/cY/3H/cf9x/3H/cf9xhIcjx43HH/cf9x/3GP9x/3H/cf9AxvwUkP9x/3H/cf9xj/cf9x/3H/cf9x/3GP9x/3H/cf9x/3H/cY/3H/cf9MvixUHf9x/3GP9x/3H/cf9x/3H/RRg8znz/cf9x/3GP9x/3H/cf9x/3H/cY/3H/cf9x/3H/cY/3H/TCocXV7/cf9x/3GP9x/3H/cf9x/3H/cY/3H/cf9x/3H/WlnWpnH/cf9x/3GP9x/3H/cf9x/3H/cY/3H/cf9x/3H/cf9xj/cf9xW5XUanGP9x/3H/cf9x/3H/XZXTanH/cf9x/3H/cY/3H/cf9x/3H/cf9xj/cf9x/3H/cUoMHF8+cf9x/3H/cf9x/3GP9x/3H/cf9x/3H/cY/3FJkDx2/P9x/3H/cY/3H/cf9x/3H/cUJlLOmt/3H/cY/3H/cf9x/3H/cf9xj/cf9x/3H/cf9x/3FExXyzqHH/cf9x/3H/cY/3H/cf9x/3H/cUL5POBs/3H/cf9xj/cf9x/3H/cf9x/3GP9x/3H/TL4sVB3/cf9xj/cf9x/3H/cf9x/3GP9x/3H/cf9x/0c2PJyccf9x/3H/cf9xj/cf9xRs8cow6P9x/3H/cf9x/3H/cY/3E3KbG41k5x/3H/cf9x/3GP9x/3FA5PwCsP9x/3H/cf9x/3H/cY/3H/SyVMXatx/3H/cf9xj/cf9x/3H/cf9E+TzAbHH/cf9x/3GP9x/3H/cf9xQbIc5N5x/3H/cY/3H/cf9x/3Fad9WIcf9x/3H/cf9xj/cf9x/3H/cf9x/3GFP+3QH/cY/3H/cf9x/3H/cY/3FbldRqcf9x/3GP9x/3H/cf9x/3H/R6Esle1x/3H/cY/3H/cf9x/3H/cVT+2wFx/3H/cY/3H/cf9x/3H/cVuV1Wr/cf9x/3H/cY/3H/cf9x/3H/cf9xj/cf9x/3FO+iwQXXH/cf9xj/cf9x/3H/cf9xW5XVav9x/3H/cf9x/3GP9x/3H/cUFgXOn6cf9x/3H/cf9x/3GP9x/3H/R23sqSH/cY/3H/cf9x/3H/cf9xhARywMjY/3H/cf9x/3H/cf9xj/cUZUPKq8/3H/cY/3H/cf9x/3H/cf9LkDxm/P9x/3H/cf9x/3GP9x/3H/cf9x/3H/cY/3H/cf9FWoy6V3H/cf9xj/cf9x/3H/cf9x/3GEsqHE1ecf9x/3H/cY/3H/cf9x/3H/cf9xj/cf9x/3H/cf9x/3GP9BKSz9bXH/cf9x/3H/cf9xj/cf9x/3H/cf9x/3GP9x/3H/Qb089Cxx/3H/cf9x/3GP9x/3H/cf9JcjyI3I/3H/cf9x/3H/cf9xj/cUkMHH8+/3H/cY/3H/cf9x/3H/cf9xj/cf9x/3H/cf9x/3GP9IVDyKvHH/cf9xj/cf9x/3H/cf9x/3GEk+/GwQcf9x/3H/cf9x/3GP9x/3H/cUi0jHS3cf9x/3H/cY/3H/cf9x/3H/cf9xj/cf9EZSzJrXH/cf9x/3H/cf9xj/cf9x/0G9PPQscf9x/3H/cf9xj/cf9x/3H/cf9x/3GP9YO9jEcf9xj/cf9x/3H/cf9xj/cf9x/3H/cf9x/3GP9x/3H/cUxIHEt+/3H/cY/3H/cf9x/3H/cY/3H/QISsGLX/cf9x/3GP9x/3H/cf9x/3H/NRYFu+n6cf9x/3H/cf9x/3GP9x/3H/cf9GDZy/Jv9x/3H/cY/3H/cf9x/3H/cU8ZLB5t/3GP9x/3H/cf9x/3H/cY/3H/cf9JB0yPi/9x/3GP9x/3H/cf9x/3H/RYMsx83/cf9xj/cf9x/3H/cf9x/3GP9x/3H/cf9xTIpsR1n/cf9x/3H/cY/3H/cf9x/zgAkbn/bo/3H/cf9x/3H/cf9xhK11xiio/3H/cf9x/3H/cf9xhC+TzQbHH/cY/3H/cf9x/3H/cf9P+iwgXY/3H/cf9x/3H/cf9xhNqGw1ef9x/3GP9x/3H/cf9x/zEnQbDovo/3H/cf9x/3H/cf9xj/cUxIHEt+/3H/cf9xj/cf9x/3H/cVhZ2Kb/cf9x/3H/cf9xj/cf9x/0grnI1Gcf9x/3H/cf9xj/cf9x/3Fcs9RMj/cf9x/3H/cf9x/3GP9x/3H/cf9xTGFMSev/cf9xj/cf9x/3H/cf9x/3GP9x/3H/cf9x/3H/cUWhLLXt/3H/cY/3H/cf9x/3H/cf9xj/cf9x/3H/cf9x/3GP9x/3H/RRg8znz/cf9x/3H/cf9x/3GP9x/05IHCt+cf9x/3GP9x/3H/cf9x/3H/cY/3H/cf9x/3H/cf9xj/cf9x/0GUHPa+cf9x/3GP9x/3H/cf9x/3H/cY/3H/cf9x/3H/cf9xj/cf9V/twB/3H/cf9x/3H/cY/3H/cf9xXtHRLnH/cY/3H/cf9x/3H/cf9xj/cf9x/3H/cf9xj/cf9x/3H/cf9es9NM/3H/cf9x/3H/cf9xj/cf9xTKOcNcZxj/cf9x/3H/cf9x/3GP9x/09WrBqVcf9x/3GP9x/3H/cf9x/3H/cY/0YNnL8m/3H/cf9x/3H/cf9xj/cf9x/3FI7RyBLv9x/3H/cf9x/3H/cY/3H/cf9x/3H/SnI8aNxx/3H/cf9x/3H/cY/3H/cUMYPN58j/cf9x/3H/cf9x/3GP9x/3H/cf9x/3H/cUdUPIq8cf9x/3H/cY/3H/cf9x/3H/cf9xj/cf9x/3H/cf9K7RxhLnH/cf9x/3H/cY/3H/cf9x/3H/cUL5POBs/3H/cf9xj/cf9x/3H/cf9x/3FHVDyKvHH/cf9x/3GP9x/3H/cf9x/3H/RRg8znz/cf9x/3GP9x/3H/cf9x/3H/cY/3H/cf9x/3H/cY/3H/cf9x/3H/cf9xj/cf9x/3H/cf9x/3GP9x/3H/cf9x/3H/cY/3H/cf9x/3H/cY/3H/cf9x/3H/cf9xj/cf9x/3H/cf9x/3GP9x/3H/TkgcK35x/3GP9x/3H/cf9x/3H/cY/3H/cf9x/3H/cf9xj/cf9x/3H/cf9x/3FPGSwebY/3H/cf9x/3H/cf9xhA2zwDTP9xj/cf9x/3H/cf9x/3FNBOw/sY/3H/cf9x/3H/cf9xj/cf9x/3H/cf9x/05hTCnrcY/3H/cf9x/3H/cf9xj/QP+MEQf/cf9x/3GP9x/3H/cf9x/3FHVDyKvHH/cf9x/3H/cY/3H/cTRoEbyX7v9x/3H/cY/3H/cf9x/3E6nkG2Yb7/cf9x/3H/cf9xj/cf9x/3H/RPk8wGxx/3H/cf9x/3GP9x/3H/cf9x/3E8QWGzvp5x/3H/cf9x/3H/cY/3H/cf884BG0H+5x/3H/cf9xj/cf9x/3H/cf9x/3GP9IVDyKvHH/cf9xj/cf9x/3H/cf9x/0DG/BSQ/3H/cY/3H/cf9x/3H/cf9xRTY8vJz/cf9x/3GP9x/3H/cf9x/3FLvixEHXGP9x/3H/cf9x/3GP9x/3H/cf9xRlQ8qryP9x/3H/cf9x/3GP9x/0NlLOmtj/cf9x/3H/cf9x/3GP9x/3FAYFwK+o/3H/cf9x/3H/cY/0ZfXLoK/3H/cf9x/3GP9x/3H/cf9x/0G9PPQscf9x/3GP9x/3H/cf9x/0mbXIZK/3GP9x/3H/cf9x/3H/cY/3FPhBwXvv9x/3H/cf9xj/cf9x/3H/cf9x/3GEU2PKyccf9x/3GP9x/3H/cf9x/3FMYUxJ6/9xj/cf9x/3H/cf9x/3FHVDyKvHH/cf9x/3GP9x/3H/cf9x/3H/cY/3H/cf9x/3H/cf9xj/cf9BlBz2vnH/cf9x/3GP9x/3H/cf9x/3H/cY/3H/cf9x/3H/cf9xQtAc4v6P9x/3H/cf9x/3H/cY/3H/cf9x/3H/cf9xj/cf9x/3H/cf9x/3GP9xS74sRB1x/3H/cf9xj/cf9x/3FMo5xFxv9x/3H/cf9x/3H/cY/3H/cf9MXPxKMHH/cf9x/3GP9x/3H/T488Jwz/cf9x/3H/cY/3H/cf80Y0G9nL7/cf9x/3GP9x/3H/cf9x/0rtHGEucf9x/3H/cf9xj/cf9x/3H/cf9x/3GEXKTKNbcf9x/3H/cY/3H/cf9xSSVMfav/cf9xj/cf9x/3H/cf9x/3GP9x/3H/cf9x/3H/cY/3H/cf9BlBz2vnH/cf9xj/cf9x/3H/cf9x/3GP9x/3H/cf9x/3H/cY/0/6LCBd/3H/cf9x/3H/cY/3H/cf9x/3H/cf9xj/cf9x/3H/cVuV1Wr/cf9x/3H/cf9xj/cf9x/3H/cf9x/3GP9x/3H/cf9x/3FI7RyBLv9x/3H/cf9xj/cf9x/3H/QUJc+9px/3H/cf9x/3GP9x/3H/cf9xSgwcXz5x/3H/cf9x/3H/cY/3H/cf9x/3H/cf9xj/cf9x/3H/RGUsya1x/3H/cf9xj/cf9x/3H/cf9x/3GP9x/3H/XJXVav9xj/cf9x/3H/cf9xj/cf9x/3H/cf9x/3GP9x/3H/cf9x/3H/cYRTY8rJxx/3H/cY/3H/cf9x/3H/cf9xj/cf9FgyzHzf9x/3H/cf9x/3H/cY/3H/cf9x/3H/cf9xj/cf9x/3H/cUWhLLXt/3H/cf9x/3GP9x/3H/cf9x/3H/cY/3H/cf9x/3H/RGUsya1x/3H/cY/3H/cf9x/3H/cf9xj/cf9x/3H/cf9x/3GP9WHdvij/cf9x/3H/cf9x/3GP9x/3H/cf9x/3H/cY/3H/cf9x/3H/cf9xj/cf9x/3H/RNAcwv5x/3H/cY/3H/cf9x/3H/cUFgXOn6cf9x/3H/cY/3H/cf9x/0WDLMfN/3H/cf9x/3GP9x/3H/cf9x/3H/cY/3H/cf9x/3FJJUx9q/9xj/cf9x/3H/cf9x/3GP9HbeypIf9x/3H/cY/3H/cf9x/3H/cf9IzxyTDv9x/3H/cY/3H/cf9x/3H/SOhMkXv/cf9x/3H/cf9x/3GP9xOVVCt6q9/3H/cf9x/3GP9x/3H/cf9x/3H/TtwsIj1xj/cf9x/3H/cf9xj/cf9x/3H/cf9x/3FC+TzgbP9x/3GP9x/3H/cf9x/3H/cUaWjKaX/3GP9x/3H/cf9x/3GEU2PKyccf9x/3H/cY/3H/cf9x/3FEgyy3zXH/cf9x/3GP9x/3H/cf9x/3H/cY/3H/cf9x/0/6LCBd/3H/cY/3H/cf9x/3H/cf9xj/cf9x/3H/cUhyPIjc/3H/cf9x/3H/cf9xj/cf9GoSy17Y/3H/cf9x/3H/cf9xj/SXI8iNz/cf9x/3GP9x/3H/cf9x/3H/cUoMHF8+cf9x/3H/cY/3H/cf9x/3H/cf9xj/cf9x/3H/cf9x/3GP9x/3FM3CxCPf9x/3H/cY/3H/cf9x/3H/cf9es9NM/3H/cf9x/3H/cY/3H/cf9x/3H/cVc72MRx/3H/cY/3H/cf9x/3H/cf9xj/cf9x/3H/cf9x/3GP9x/3H/cU+EHBe+/3H/cY/3H/cf9x/3H/cf9xj/cf9x/3H/cf9HoSyV7XH/cf9x/3GP9x/3H/cf9x/3H/cYQxg83nz/cf9xj/cf9x/3H/cf9x/3GP9x/3H/cf9x/3H/cY/3H/cf9x/3H/cYTEgcS37/cf9x/3H/cf9xj/cf9x/3H/cf9x/3GP9x/1g72cT/cf9x/3H/cf9x/3GP9x/3H/cf9x/3H/cY/3H/cf9x/3H/cf9xj/cf9x/3FPhBwXvv9x/3GP9x/3H/cf9x/3H/cY/3H/cf9x/3H/cf9xj/cf9x/0ehLJXtcf9x/3H/cf9x/3GP9x/3H/cf9x/3H/cY/3H/cf9xVzvYxHH/cf9x/3H/cY/3H/cf9x/3H/cf9xj/cf9x/3H/cf9x/3GP9x/3H/cUmQPHb8/3GP9x/3H/cf9x/3H/cY/3H/cf9OSBwrfnH/cY/3H/cf9x/3H/cf9xj/cf9x/3H/cf9x/3GP9x/3H/cf9x/3GP9AKSwebY/3H/cf9x/3H/cf9xj/TL4sVB3/cf9x/3H/cY/3H/cf9x/3H/SFQ8mrz/cf9x/3H/cf9xj/cf9xQvk84Gz/cf9x/3H/cf9x/3GP9x/3H/cf9x/3H/T8GcI+b/cf9x/3H/cY/3H/cf9x/3H/cf9xhDrEzVO/9x/3H/cY/3H/cf9x/3EztQG9Sv7/cf9x/3H/cf9xj/cf9xQ5zcxjJxj/cf9x/3H/cf9x/3GP9x/3H/cf9x/0ehLJXtcf9x/3H/cY/3H/cf9x/3H/cf9xj/cf9x/3H/QSks/W1x/3H/cY/3H/cf9x/3H/cf9xj/cf9x/3H/cf9xj/cf9x/3H/cf9x/3GP9x/3H/cf9x/0LbPPJM/3H/cf9xj/cf9x/3H/cf9x/3GP9x/3H/cf9x/3H/T/osIF2P9x/3H/cf9x/3H/cY/3H/cf9x/3H/cf9xhAiXwIaP9x/3H/cY/3H/cf9x/3FHVDyKvHH/cf9x/3H/cf9xj/cf9xQwjM33P/cf9x/3H/cf9x/3GP9x/3H/cf9xS/CMQPdx/3H/cf9xj/cf9x/3H/cf9x/3GP9x/3H/cf9x/3FItIx0t3H/cY/3H/cf9x/3H/cf9xj/O2WxtppO/3H/cf9x/3H/cf9xj/NxshuuTe/3H/cf9x/3H/cY/3H/cf9x/3H/cTSzIrtM3XH/cf9x/3GP9x/3H/cf9x/3H/cY/3H/cf9xRlQ8qryP9x/3H/cf9x/3H/cY/3FA2zwDTI/3H/cf9x/3H/cf9xj/cf82gUG6fr5x/3H/cf9x/3GP9x/3Fe0dEucf9x/3GP9x/3H/cf9x/3GP9xQbIc5N5x/3H/cf9x/3H/cY/3H/cf9x/3H/cU90rBi1/3H/cf9x/3H/cf9xj/cUrH7GOB/3H/cf9x/3GP9x/3H/TvVcIKpx/3H/cf9x/3GP9x/3H/cTKu0r1RLXH/cf9x/3H/cY/3H/cf9x/3H/cf9xj/cf9x/3H/cf9x/3GP9JB0yPi/9x/3H/cf9xj/cf9x/3FOZhwZnnH/cY/3H/cf9x/3H/cf9xj/cf9x/3H/cf9x/0joTJF7/3H/cf9x/3H/cY/0C9PBUsj/cf9x/3H/cf9x/3GP80jGG8c55xj/cf9x/3H/cf9x/3GP9x/3H/cf9xOGDhuJ8e/3H/cf9xj/cf9x/3H/cf9xVR3b4v9x/3H/cY/3H/cf9x/3FHVDyKvHH/cf9x/3H/cf9xj/cUtDTEvLcf9x/3H/cf9xj/cf9xRQ2cryZx/3H/cf9x/3GP9x/3H/cf9x/3GP9GNjy8nP9x/3H/cY/3H/cf9x/3H/cY/3H/cf9x/3H/cf9xhGzxyjDv9x/3H/cY/3H/cf9x/3H/cY/3H/cf9x/3H/cf9xVzvYxHH/cf9xj/cf9x/3H/cf9x/3GP9x/3H/cf9x/3GP9x/3H/cf9xVP7bAXH/cf9x/3GP9x/3H/cf9x/3H/cY/3H/cf9x/3FM3CxCPf9xj/cf9x/3H/cf9x/3GP9x/3H/cf9x/3GP9YO9jEcf9xj/cf9x/3H/cf9xQtAc4v7/cf9xj/cf9x/3H/cf9xT1t8Gkj/cf9x/3H/cY/3H/cf9x/3H/cVc72MRx/3H/cY/3H/cf9x/3H/cf9xj/cf9x/3H/cf9x/3GP9xW5XUanH/cf9xj/cf9x/3H/cf9xVzvYxHH/cf9xj/cf9x/3H/cf9YO9nE/3H/cf9x/3GP9x/3H/cf9xSyocXV7/cf9x/3H/cf9x/3GP9x/3H/cf9x/3H/cY/3H/Vx3Z4nH/cf9x/3H/cf9xj/cf9x/3H/cf9x/3GP9x/3H/cf9x/3H/cY/3H/RYMsx83/cf9x/3H/cf9x/3GP9xQNs8A0yP9x/3H/cf9x/3H/cY/3H/cf9x/3H/cf9xj/cf9x/3H/cf9xj/Qts84kxx/3GP9x/3H/cf9x/3FL11xCinGP9x/3H/cf9x/3H/cY/3H/cf9x/3H/TBqsXlX/cf9x/3H/cf9xj/cf9cldVq/3H/cY/3H/cf9x/3H/cY/3H/cf9xVR3b4v9x/3H/cf9x/3GP9x/3FGfVyoKv9x/3H/cY/3H/cf9x/3H/cY/3H/cf9x/3H/cf9xj/cVhZ16Zx/3GP9x/3H/cf9x/3H/cY/3H/cf9x/3FMSBxLfo/3H/cf9x/3H/cf9xj/cf9x/3H/cf9x/3GP9x/3H/SbSMhLf/cf9x/3H/cY/3H/cf9x/3H/SUmci2b/cf9x/3GP9x/3H/cf9x/3H/cUQYPL58cf9x/3GP9x/3H/cf9x/3H/cY/3FJkDx2/P9x/3H/cY/3H/cf9x/3H/cf9LkDxm/P9x/3H/cf9x/3GP9x/3H/cf9x/3H/cY/3H/cf9xRIMst81x/3H/cf9x/3GP9x/3H/cf9x/3H/cY/3H/Se0cgS7/cY/3H/cf9x/3H/cf9xj/cf9x/3H/cf9x/0LbPPJM/3H/cY/3H/cf9x/3H/cf9xj/cf9x/3H/cUFHLOuNcf9x/3GP9x/3H/cf9x/3H/cY/3H/RRg8vnxxj/cf9x/3H/cf9x/3GEhyPHjccf9x/3H/cY/3H/cf9x/3H/cf9xj/cf9x/3H/WlnWpnH/cf9x/3H/cY/3H/cVyz1Ez/cf9xj/cf9x/3H/cf9x/3GEDbPANM/3GP9x/3H/cf9x/3H/cY/3FC+TzQbHGP9x/3H/cf9x/3H/cY/3H/cU6PPBcMcf9x/3H/cf9xj/cf9x/3H/TL4sVB3/cY/3H/cf9x/3H/cf9xj/QqKs5dVx/3H/cf9x/3GP9x/3H/cf9x/3GP9x/3H/cf9x/zsDgrX8fXH/cf9x/3GP9x/3H/cf9x/0bjfLHI/3GP9x/3H/cf9x/3GP9xU/7dAY/3H/cf9x/3H/cf9xj/cf9AxvwUkP9x/3H/cf9x/3H/cY/3H/cUU2PKyccY/3H/cf9x/3H/cf9xj/TL4sVB3/cf9x/3H/cY/3H/cf9x/3H/cf9BKSz9bXGP9x/3H/cf9x/3H/cY/3H/cf9x/3H/cf9xj/cf9x/3H/cf9xSO0cgS7/cf9x/3H/cY/3H/cf9x/3H/cf9xj/cf9x/3H/TENMW8v/cf9xj/cf9x/3H/cf9x/3GEkMHH8+/3H/cf9xj/cf9x/3H/cf9x/3GP9x/3H/cf9x/0ehLJXtcf9x/3H/cY/3H/cf9x/3H/cf9xj/cf9x/3H/cf9GDZy/Jv9x/3GP9x/3H/cf9x/3H/SnI8aNxx/3H/cf9x/3GP9x/3FMYUxJ6/9x/3H/cf9xj/cf9x/3FLQ0xLy3H/cf9xj/cf9x/3H/cf9Kcjxo3HH/cf9x/3H/cf9xj/cf9x/3H/cf9PjzwnDP9x/3GP9x/3H/cf9x/3FCjkznG/9x/3H/cf9xj/cf9x/3FB2zziTHH/cf9x/3H/cY/3H/cf9aWdamcf9x/3H/cf9x/3GP9x/3FOFFweunH/cf9x/3H/cf9xj/cf9x/3H/cf9x/3GP9x/3H/RGUsya1x/3H/cf9x/3GP9x/3H/cf9BvTz0LHH/cf9x/3GP9x/3H/cf9x/3FPGSwebf9xj/cf9x/3H/cf9x/3GP9x/3H/cf9x/3H/cY/3FJDBx/Pv9x/3GP9x/3H/cf9x/3H/cY/3H/cf9x/3H/cf9xj/cf9x/3H/cf9xhAshwF3o/3H/cf9x/3H/cf9xj/cf9x/3H/cf9x/3GP9x/3H/cf9x/16z00z/cf9x/3H/cf9xj/cf9x/3H/cf9x/3GP9x/3H/cf9xQmUs6a3/cf9x/3GP9x/3H/cf9x/3H/cU6PPBcMcY/3H/cf9x/3H/cf9xj/cUFHLOuNcf9x/3H/cf9x/3GP9x/3H/cf9x/3H/cY/3H/cf9x/3H/cU8ZLB5t/3GP9x/3H/cf9x/3H/cY/3H/cf9x/3H/Swwcbz7/cf9x/3H/cf9xj/cf9x/3H/cf9x/3GP9x/3H/cf9x/3H/cY/3FC+TzQbHGP9x/3H/cf9x/3H/cY/3H/XrPSTHH/cY/3H/cf9x/3H/cf9PqGwlef9x/3H/cY/3H/cf9x/3H/cTxBYbO+nnH/cf9x/3H/cf9xj/cf9JB0yPi/9x/3H/cY/3H/cf9x/3H/Qts88kz/cf9x/3GP9x/3H/cf9x/3GEpc/FowcY/3H/cf9x/3H/cY/3H/cf9x/3H/RPk8wGxx/3H/cf9xj/cf9x/3H/cUhyPHjccY/3H/cf9x/3H/cY/3H/cf9HRMyrs4/3H/cf9x/3H/cf9xj/cf9x/3H/cf9x/3GP9x/3FC+TzgbP9x/3H/cf9x/3H/cY/3H/cf9x/3H/cY/0OnfOWI/3H/cf9x/3GP9x/3H/cf9x/3H/Qkcs+43/cY/3H/cf9x/3H/cf9xhAN7wNhP9x/3H/cf9x/3H/cY/3H/T2YcKZ7/cf9x/3GP9x/3H/cf9x/3H/cY/3H/cf9x/0+PPCcM/3H/cf9xj/cf9x/3H/cf9xRaEste3/cf9x/3GP9x/3H/cf9EjkzHG3H/cf9x/3H/cf9xj/cf9x/3H/cf9x/0/6LCBdj/cf9x/3H/cf9x/3GP9x/3H/cf9x/3H/cY/3H/cf9x/3H/cY/3FCPIzcN3H/cf9x/3H/cY/3H/cf9xQbIc5N5x/3H/cY/3H/cf9x/3H/cf9xj/cf9x/3H/cf9x/3GP9x/3H/cf9xTvosEF1x/3GP9x/3H/cf9x/3H/cY/3H/cf9x/3H/cV2z0kxx/3H/cf9x/3GP9x/3H/cf9x/3H/cY/3H/cf9x/3H/cf9xj/cf9x/3H/cf9xj/cUjtHHEucf9x/3GP9x/3H/cf9x/3H/cY/3H/cf9x/3H/cV7R0i7/cf9x/3H/cf9xj/cf9x/3H/cf9x/3GP9x/3H/cf9x/3H/cY/3H/cf9x/3H/cY/3H/cf9x/3H/cf9xj/cf9x/3H/cf9x/3GP9x/3H/cf9x/3H/cY/3H/cf9x/3H/cUU2PLyc/3H/cf9x/3GP9x/3H/cf9x/0kgfI34/3GP9x/3H/cf9x/3H/cUITbO7J/3H/cf9x/3GP9x/3H/SXI8iNz/cY/3H/cf9x/3H/cf9xj/cf9x/3H/cf9xj/QL08FSz/cY/3H/cf9x/3H/cY/3H/cUZUPKq8/3H/cY/3H/cf9x/3H/cY/3H/cf9x/3H/QDLsHdH/cf9x/3GP9x/3H/cf9x/3GDFFQb+6vv9x/3H/cf9x/3H/cY/3H/cUk+/GwQcf9x/3H/cY/3H/cf9xOj+2tsBJ/3H/cY/3H/cf9x/3H/cf9xj/cf9x/3H/cf9xj/cf9xRaEspe1xj/cf9x/3H/cf9x/3GP9x/3H/cf9x/3GP9x/3H/cf9x/3H/cYRlQ8qrz/cf9x/3GP9x/3H/cf9x/3H/S5A8Zvz/cf9x/3H/cf9xj/cf9x/3H/WDvZxP9x/3H/cf9x/3GP9x/3H/cf9x/3H/cYRV9cqgpx/3H/cf9xj/cf9x/3H/cf9x/0HWbPKZcf9x/3H/cY/3H/cf9x/3H/cf9xj/TxRcHrpxj/cf9x/3H/cf9xj/cf9x/0sMHF8+cf9xj/cf9x/3H/cf9x/3FPGSwebY/3H/cf9x/3H/cf9xj/cf9x/3H/cUmp7GVhcY/3H/cf9x/3H/cf9xj/cVyz1Ez/cf9x/3GP9x/3H/cf9x/3GErwjGD3/3H/cY/3H/cf9x/3H/cf9xj/cf9x/3H/cT4CArH9/XGP9x/3H/cf9x/3H/cY/3H/cf9x/3H/cY/3H/cf9xTNwsQj3/cf9x/3GP9x/3H/cf9x/3GP9x/3H/cf9AhKwYtf9xj/cf9x/3H/cf9x/z+xIbFO3nH/cf9x/3GP9x/3H/cf9x/0VajLpXcY/3H/cf9x/3H/cf9xj/cf9x/3H/cUfPHIMOcf9x/3H/cf9xj/cf9x/3H/cf9x/3GP9x/3H/cf9x/3FFNjy8nP9x/3H/cf9xj/cf9x/3H/cU76LBBdcf9xj/cf9x/3H/cf9x/3GP9x/3H/S5A8Vvxx/3GP9x/3H/cf9x/3H/cUU2PLyc/3H/cf9xj/cf9x/3H/T+q8EVRx/3GP9x/3H/cf9x/3H/cUqQPFb8cf9x/3H/cf9xj/cf9x/3H/TtwsIj1x/3GP9x/3H/cf9x/3H/cY/3H/cf9xRlQ8qryP9x/3H/cf9x/3H/cY/3H/cf9x/3H/cV7R0i7/cf9x/3H/cf9xj/cf9BlBz2vnH/cf9x/3H/cY/3H/cf9x/3H/cf9xj/cf9x/3H/cf9xTmYcKZ7/cf9x/3H/cf9x/3GP9x/3H/cU/vjAEHcY/3H/cf9x/3H/cf9xj/cf9xWFnXpnGP9x/3H/cf9x/3GEyjnDXGcf9x/3H/cY/3H/cf9xS74sRB1x/3GP9x/3H/cf9x/3H/cY/3FPhBwXvv9x/3H/cf9xj/cf9x/0PpzOFj/3H/cf9x/3H/cY/3H/cf9x/3H/TIWcV6b/cf9x/3H/cY/3H/cf9x/0lJnItm/3H/cf9x/3GP9x/3H/cf9x/zW1AbtK/nH/cf9x/3H/cY/3H/cf9x/0xsbFk5/3H/cf9x/3GP9x/3H/cVuV1Gpxj/cf9x/3H/cf9xj/cf9x/3FPW3wKSHGP9x/3H/cf9x/3H/cYRlQ8qrz/cf9x/3GP9x/3H/cf9xPW9RspCucY/3H/cf9x/3H/cf9xj/cf9x/3H/cf9xj/cf9xS74sRB1x/3H/cf9xj/cf9x/3H/cf9xj/cf9xTNwsQj3/cf9x/3H/cY/3H/cf9xRBg8vnxx/3H/cf9x/3H/cY/3H/cf9x/3H/cY/3H/cUU2PKyccf9xj/cf9x/3H/cf9xj/cf9x/3H/cf9x/3GP9x/1g72MRxj/cf9x/3H/cf9x/3GP9x/3H/cf9x/3GP9x/3H/cf9x/3H/cVUd2+L/cf9xj/cf9x/3H/cf9bd9aI/3H/cf9x/3GP9x/3H/cf9x/3H/cU1IHCt+cf9x/3H/cf9x/3GP9x/3H/cf9x/3GP9x/3H/cf9x/3H/cYRs8cow7/cf9x/3GP9x/3H/cf9x/3GP9x/3H/cf9xSO0cgS7/cf9x/3H/cf9x/3GP9x/3H/cf9x/3GP9xTxksHm3/cf9x/3H/cf9x/3GP9x/3H/cf9x/3GP9x/3H/cf9x/3H/cTlXIbao3nH/cY/3H/cf9x/3H/cf9xVP7bAXGP9x/3H/cf9x/3H/cUV4jKh3cY/3H/cf9x/3H/cY/3FI7RxxLnH/cf9xj/cf9x/3H/cf9x/3GP9x/3H/cf9x/3GP9xTmYcGZ5x/3H/cf9x/3GP9x/3H/cf9x/3H/cY/3H/cf9x/3H/cY/3FLvixEHXH/cf9x/3H/cY/3H/cf9x/3FB2zziTHH/cf9x/3GP9x/3H/cf9x/3FKkDxW/HH/cf9x/3H/cf9xj/cf9x/3H/cf9xj/cf9x/3H/RNAcwv5x/3H/cf9xj/cf9x/3H/cf9x/3GP9x/3H/cf9Cshz03v9x/3GP9x/3H/cf9x/3H/cYXLPUTP9x/3H/cf9xj/cf9x/3FJkDx2/P9xj/cf9x/3H/cf9x/3GP9x/3H/cf9x/3GP9x/3H/cf9x/0c2PJyccf9x/3H/cf9xj/cf9x/3H/cUZUPKq8j/cf9x/3H/cf9xj/cf9xWXfXiP9xj/cf9x/3H/cf9x/1X+3AH/cf9xj/cf9x/3H/cf9xRcpMs1v/cf9x/3H/cY/3H/cf9CiXznaHH/cY/3H/cf9x/3H/cf9xj/RRg8vnxx/3GP9x/3H/cf9x/3H/cY/3H/cf8+iIGzd37/cf9x/3GP9x/3H/cf9x/3H/cY/3H/cf9x/3H/cf9xj/cf9x/0gCfI/Ycf9x/3GP9x/3H/cf9x/3H/cY/0warE5Vcf9x/3GP9x/3H/cf9x/3H/QSks/W1xj/cf9x/3H/cf9x/3GP9xTGFMSev/cf9x/3H/cf9xj/cf9x/3FOjzwXDHH/cf9x/3GP9x/3H/cf9x/3EyKjK+1c3/cf9x/3GP9x/3H/cf9xMpcBvWj+cf9x/3H/cf9x/3GP9x/3H/cf9C9Gzwuf9x/3H/cf9x/3H/cY/3H/cUhyPHjccf9xj/cf9x/3H/cf9x/3GEu+LEQdcf9x/3H/cf9xj/cf9x/3H/cf9x/3GP9x/3H/cf9x/3GE+EHBe+/3H/cf9x/3H/cf9xj/cf9x/3FO+iwQXXH/cf9xj/cf9x/3H/cf9xS0NMS8txj/cf9x/3H/cf9x/3GP9xS0NMS8tx/3H/cf9x/3GP9x/3H/cf9xRBg8vnxx/3H/cf9x/3GP9x/3H/cf9es9JMcY/3H/cf9x/3H/cY/3FT/t0Bj/cf9x/3H/cf9x/3GP9x/3H/cf9x/3H/QdZs8plx/3H/cY/3H/cf9x/3FMYUxJ6/9x/3GP9x/3H/cf9xQB6MDxf/cY/3H/cf9x/3H/cY/0P5POBs/3H/cY/3H/cf9x/3H/cY/3H/cTJ88b6DDv9x/3H/cf9x/3GP9x/3FG6Eyhe/9x/3GP9x/3H/cf9x/0xDTFvL/3GP9x/3H/cf9x/3GP9x/3H/cf9x/3H/cY/3H/cf9x/3H/cf9xj/cf9x/3H/cf9x/3GP9x/3H/cf9x/3GP9x/3H/Q/k84GyP9x/3H/cf9x/3GP9x/3H/TL4sVB3/cf9x/3GP9x/3H/cf9x/3GP9x/3H/cf9EZSzJrXH/cf9x/3H/cY/3H/cf9x/3H/cY/3FPGSwebf9x/3H/cf9x/3H/cY/3H/cf9CRyz7jf9x/3H/cf9xj/cf9x/3H/cUI8jNw3cY/3H/cf9x/3H/cf9xj/QP+MEQf/cf9x/3GP9x/3H/cf9x/3H/cY/3H/cf9x/3H/cf9xj/RYMst81xj/cf9x/3H/cf9x/3GP9x/3FB2zziTHH/cf9x/3H/cf9xj/cf9x/3H/cf9x/3GEu+LEQdcf9x/3H/cf9xj/cf9x/3H/TL4sVB3/cY/3H/cf9x/3H/cf9xhD7pzRFv9x/3H/cf9x/3H/cY/3H/cTM4wr3HPf9x/3H/cf9x/3H/cY/3FDnNzGMnGP9x/3H/cf9x/3H/cY/3H/cf86whG3Pe7/cf9x/3H/cY/3H/cf87I2G23J7/cY/3H/cf9x/3H/cUJlLOmt/3H/cY/3H/cf9x/3H/cf9xj/cVP+3QGP9x/3H/cf9x/3GP9x/3H/cf9x/3H/cY/3H/cf9x/3FPhBwXvv9x/3GP9x/3H/cf9x/3FU/tsBcf9xj/cf9x/3H/cf9x/3GP9x/3H/cf9xRTY8vJz/cf9x/3H/cf9xj/cf9x/3H/Vf7cAf9x/3H/cY/3H/cf9x/3H/cf9xj/cf9x/3H/cf9x/3GP9xU/7dAY/3H/cf9x/3H/cY/3H/cf9x/3H/cU8ZLB5t/3H/cY/3H/cf9x/3H/cY/3H/cf9x/3H/cf9YO9nE/3H/cf9xj/cf9x/3H/cf9dldNqcf9x/3H/cf9xj/cf9x/0+PPCcM/3H/cf9x/3GP9x/3H/cf9x/3FbldVq/3H/cf9x/3H/cY/3H/cf9x/3H/cf9xj/cf9x/3FFoSy17f9x/3H/cf9x/3GP9x/3H/WVnYpo/3H/cf9x/3H/cY/3H/cf9x/09mHCme/3H/cY/3H/cf9x/3H/cf9xj/cf9x/3H/cf9xj/cf9x/3H/cUMxbNzpj/cf9x/3H/cf9x/3GP9x/3H/cf9x/3H/cY/3H/RYMsx83/cf9x/3H/cf9x/3GP9x/3H/cf9x/3H/cVUd2+L/cY/3H/cf9x/3H/cf9xhYWdemcf9x/3GP9x/3H/cf9x/3H/cY/3H/cf9x/3H/SQdMj4uP9x/3H/cf9x/3GP9x/3H/cf9x/3H/cY/3H/cf9BKSz9bXH/cf9x/3GP9x/3H/cf9x/3H/cY/3FLvixEHXH/cf9x/3GP9x/3H/cf9x/3H/SCucjUZx/3GP9x/3H/cf9x/3H/cY/3H/cf9x/3H/cf9xj/cf9x/zVx0byOLv9x/3H/cY/3H/cf9x/3H/TmFMKetx/3GP9x/3H/cf9x/3GP9xTY88NwyP9x/3H/cf9x/3GP9x/z9EUrG7rXGP9x/3H/cf9x/3H/cYQvk80Gxx/3GP9x/3H/cf9x/3H/cUKOTOcb/3H/cf9xj/cf9x/3H/cUHbPOJMcf9x/3H/cY/3H/cf9x/3H/cY/3H/cf9JcjyI3P9x/3GP9x/3H/cf9x/3GP9x/3H/cf9IRMyLs3H/cf9x/3H/cf9xj/cf9x/0lyPIjc/3GP9x/3H/cf9x/3H/cY/0UYPL58cf9xj/cf9x/3H/cf9x/3GP86bvK3kQ3/cf9x/3H/cf9xj/cf9x/3FB2zziTHH/cf9x/3H/cY/3H/cf9GutykUnGP9x/3H/cf9x/3H/cV7R0i7/cf9x/3H/cY/3H/cf9x/0hUPIq8cY/3H/cf9x/3H/cY/3Fcs9RM/3H/cf9xj/cf9x/3H/cf9x/0xc/EowcY/3H/cf9x/3H/cf9xj/T488Jwz/cf9x/3H/cf9x/3GP9x/3H/cf9x/3H/cUu+LFQd/3H/cf9x/3H/cY/3H/cf9x/3H/cf9xj/cf9x/0jPHJMO/3H/cf9x/3H/cf9xj/cf9x/3H/cf9x/3GP9x/3H/cf9x/3GP9x/3FLKhxNXnH/cf9xj/cf9x/3H/cf9x/3GP9x/3H/cf9x/3FBshzk3nGP9x/3H/cf9x/3H/cY/3H/cf9x/3H/cf9xj/cf9x/3H/cf9xj/cf9x/3H/cf9XHdnicf9x/3H/cY/3H/cf9x/3H/cf9xj/cf9x/3H/cf9xj/cUu+LEQdcf9x/3H/cf9xj/cf9x/3H/RGUsya1x/3H/cf9xj/cf9x/3H/cf9x/3GP9x/3H/cf9x/0VajLpXcY/3H/cf9x/3H/cf9xj/cf9BlBz2vnH/cf9x/3GP9x/3H/cf9FrEzFO/9x/3H/cf9x/3H/cY/3FDGDzefP9xj/cf9x/3H/cf9x/3GP9x/3H/cf9x/3H/cY/0C9PBUsj/cf9x/3H/cf9x/3GP9x/3FPrTwVLP9x/3H/cf9x/3GP9x/3H/cf9x/3GP9CHozuF3H/cf9x/3H/cY/3H/cf9x/3H/cY/3H/cf9x/3H/cUhyPIjc/3H/cf9x/3H/cY/3H/RNAcwv5x/3H/cf9x/3H/cY/3FGzxyjDv9xj/cf9x/3H/cf9x/0/6LCBd/3GP9x/3H/cf9x/3GP9P+iwgXf9x/3H/cf9x/3H/cY/3H/cf9x/3H/cY/3H/cf9E0BzC/nH/cf9x/3H/cY/3H/cf9x/3FFX1yqCnGP9x/3H/cf9x/3GP9x/3H/cf9x/3H/cY/0KJfOdocf9x/3H/cY/3H/cf9x/3H/cYQmUs2a1x/3GP9x/3H/cf9x/3H/cY/3H/cf9x/3H/cY/3H/cf9x/3FXO9jEcf9x/3H/cf9xj/cf9x/3H/cf9x/3GP9x/3H/cf9x/3GP9x/3H/cUWhLLXt/3H/cf9x/3H/cf9xj/cf9x/3FCZSzprf9x/3H/cf9xj/cf9x/3H/cf9x/3GP9x/3H/cf9x/3GEkMHH8+/3H/cf9x/3GP9x/3H/cf9x/3H/cY/3H/cf9CRyz7jf9x/3H/cf9xj/cf9x/3H/cf9x/3GP9x/3H/cf9x/3GP9x/3H/cf9x/3H/cY/3H/cf9x/3H/cf9xj/cf9x/3H/cf9x/3GP9x/3H/SwwcXz5xj/cf9x/3H/cf9x/3GP9x/3H/cf9x/3FKDBxfPnH/cf9x/3H/cY/3H/cf9x/3H/cf9xj/cf9x/3H/cUFHLOuNcf9x/3GP9x/3H/cf9x/3H/cY/3H/cf9x/zVYobynXo/3H/cf9x/3H/cf9xj/XrPSTHH/cf9x/3GP9x/3H/cf9x/3GP9x/3H/cf9x/3H/cY/1X+2wFxj/cf9x/3H/cf9x/3GP9x/3H/cf9x/3GP9x/3H/cf9x/3H/cYWXfXiP9x/3H/cY/3H/cf9x/3H/cf9xj/cf9x/3H/cf9xj/cf9x/3FBshzk3nH/cf9x/3GP9x/3H/cV7R0S5x/3GP9x/3H/cf9x/3GP9x/3H/cf9x/3H/cY/3H/cf9x/3H/cf9xj/XrPSTHH/cf9x/3GP9x/3H/cf9x/3GP9x/3H/cf9x/3H/cUJlLOmt/3H/cY/3H/cf9x/3H/cY/3H/cf9x/0y+LFQd/3H/cY/3H/cf9x/3H/cY/3H/cf9x/3H/cf9xj/cf9PZhwpnv9x/3H/cf9xj/cf9x/3H/cf9xj/cf9x/3H/cf9x/3GP9x/3H/cf9xTEgcS37/cY/3H/cf9x/3H/cY/3H/cf9x/3H/cf9xW5XVav9x/3H/cf9xj/cf9x/3H/cf9x/3GP9x/3H/XJXVao/3H/cf9x/3H/cf9xj/cf9x/3H/cf9x/3GP9x/3H/cf9x/3H/cY/3H/cf9x/3H/cY/3H/cf9x/3H/cf9xj/cf9x/3H/cf9bd9aI/3H/cf9x/3H/cY/3H/cf9x/0lyPIjcj/cf9x/3H/cf9x/3GP9x/3H/cf9x/3GP9x/3H/cf9x/3H/cY/3H/cf9x/3H/cf9xj/Rl9cugr/cf9x/3H/cY/3H/cf9x/3H/cY/3H/cf9V/twB/3H/cf9x/3H/cY/3H/cf9x/3H/cf9xj/cTsoMbXXzv9xj/cf9x/3H/cf9x/3FN3CwiPXH/cf9x/3H/cf9xj/cf9x/3FB2zziTHH/cf9x/3H/cY/3H/cf9x/3H/cf9xj/cf9x/3H/cf9x/3GP9x/3H/cf9x/16z00z/cf9x/3H/cf9xj/cf9x/3H/Vx3Z4nH/cf9x/3H/cY/3H/cf9x/3H/cUU2PLyc/3H/cf9x/3GP9x/3H/cf9x/3GP9x/3H/XrPSTHH/cY/3H/cf9x/3H/cf9CHoz+F/9x/3H/cf9x/3GP9x/3H/cf8628G2JD5x/3H/cf9xj/cf9x/3H/cf9x/071XCCqcf9xj/cf9x/3H/cf9xj/cf9IzxyDDnH/cY/3H/cf9x/3H/cf9xhJkDx2/P9x/3H/cf9xj/cf9x/3H/cU+tPBUs/3H/cf9xj/cf9x/3H/cf9M11xSiv9x/3GP9x/3H/cf9x/3FNSBwrfnH/cf9x/3H/cf9xj/cf9x/3H/cf9x/3GP9x/0P5POBsj/cf9x/3H/cf9x/3GP9x/3H/cf9xS74sRB1xj/cf9x/3H/cf9x/3GEhyPHjccf9x/3H/cY/3H/cf9x/3H/cf9xj/cf9xQvk84Gz/cf9x/3H/cf9x/3GP9x/3H/cf9x/3GP9x/3H/cf9x/3H/cY/3H/cf9x/3H/cf9xj/cf9x/3H/cf9x/3GP9x/3H/cf9x/1cd2eJx/3H/cY/3H/cf9x/3H/cV7R0i7/cf9x/3H/cf9x/3GP9x/3H/cf9x/3GP9x/3FC0Bzi/v9x/3H/cf9x/3GP9x/3H/cf9x/3H/cY/3H/cf9x/3H/cY/3H/cUJlLOmt/3H/cf9x/3H/cf9xj/cf9x/3H/cf9xj/cf9xRs8cow7/cY/3H/cf9x/3H/cf9xj/cf9x/3H/cf9xj/cUJlLNmtcY/3H/cf9x/3H/cf9xj/cf9x/3H/cf9xj/cf9YO9jEcY/3H/cf9x/3H/cf9xj/cf9x/3H/cf9x/3GP9x/3H/cf9x/3GP9x/3H/RYMsx83/cf9x/3H/cf9x/3GP9x/3H/cf9LkDxW/HGP9x/3H/cf9x/3H/cY/3H/cf9x/3H/T/osIF3/cY/3H/cf9x/3H/cf9xj/cf9x/3H/cf9xSHI8iNz/cf9x/3H/cf9xj/cf9x/0UYPM58/3H/cf9x/3H/cf9xj/cf9x/3H/cf9xS74sVB3/cf9x/3H/cf9x/3GP9x/3H/cf9x/3GP9x/3H/cf9x/3FHzxyDDnH/cf9x/3H/cY/3H/cf9xSyocTV5xj/cf9x/3H/cf9x/3GP9x/3H/cf9x/3H/cY/3H/cf9bd9aI/3H/cf9x/3H/cf9xj/cf9x/3H/cf9x/3GP9x/3H/cf9xTB98Tgj/cf9x/3H/cY/3H/cf9x/3H/cf9xj/cf9x/3H/cf9x/3GP9x/3H/cf9x/3GP9x/3H/cf9x/3H/cY/3H/cf9x/3H/cf9xVzvYxHH/cf9xj/cf9x/3H/cf9xj/cf9x/3H/cf9x/3GP9x/3H/cf9x/3H/cY/3H/cf9x/3H/cf9xj/cf9ZWdimj/cf9x/3H/cf9x/3GP9x/3H/cf9x/3H/cY/3H/cUhyPHjccf9xj/cf9x/3H/cf9x/3GP9x/3H/cf9x/3H/cY/0/6LCBd/3H/cf9x/3H/cY/3H/cf9xPTbBssk+cf9x/3H/cf9x/3GP9x/3H/cTRGU7y5rP9x/3H/cf9xj/cf9x/3FGzxyjDo/3H/cf9x/3H/cY/3H/cf9xVR3b4v9x/3H/cf9x/3GP9x/3FU/tsBcf9x/3H/cf9xj/cf9x/3H/cf9x/3GP9x/3H/cf9x/3H/cY/3H/cf9xSyocTV5xj/cf9x/3H/cf9x/3GP9x/3FDgyzXzY/3H/cf9x/3H/cY/3H/cf9x/3FC+TzgbP9x/3H/cf9xj/cf9x/3H/Qb089Cxx/3H/cf9xj/cf9x/3H/cf9L0oxS13H/cf9x/3GP9x/3H/cf9x/3FExXyzqHH/cf9x/3H/cf9xj/cf9x/0lyPIjc/3GP9x/3H/cf9x/3H/cUyKbEdZ/3H/cY/3H/cf9x/3H/cY/0Qh/N3g/3H/cf9xj/cf9x/3H/cf9xhF43yhyHH/cf9x/3H/cf9xj/cf9x/3E1n8G7YD7/cf9x/3GP9x/3H/cf9xMP2hvwJecf9x/3H/cf9xj/cf9x/0o+/HwQ/3H/cf9xj/cf9x/3H/cf9LkDxm/P9x/3H/cf9x/3H/cY/3H/TtwsIj1x/3H/cf9xj/cf9x/3H/cf9x/3GP9x/3H/cf9x/3GP9x/3H/cf9x/3H/cY/3H/Vf7cAf9x/3H/cf9x/3H/cY/3H/cV7R0S5x/3GP9x/3H/cf9x/3H/cY/3H/X9HSLv9x/3H/cY/3H/cf9x/3H/Vf7cAf9x/3GP9x/3H/cf9x/3H/cYSyocTV5x/3H/cf9x/3GP9x/3H/cf9x/zW1AbtK/nH/cf9x/3H/cY/3H/cf9x/3H/TCocXV6P9x/3H/cf9x/3H/cY/3H/cf9x/3H/cY/3H/cf9x/3H/cf9xj/cf9x/3FVHdvi/3H/cf9x/3H/cY/3H/cf9x/3H/cY/3H/cf9x/3H/cf9xj/cf9x/3H/cf9x/16z00z/cf9x/3H/cf9xj/cf9x/16z0kxxj/cf9x/3H/cf9x/3GP9x/0y+LFQd/3H/cf9xj/cf9x/3H/cf9LDBxvPv9x/3H/cf9x/3H/cY/3H/NtMBuiz+cf9x/3GP9x/3H/cf9x/3GP9xQ1qM2lf/cf9x/3H/cf9xj/cf9x/3H/cf9xj/cf9x/3H/cf9x/0c2PJyccf9x/3H/cY/3H/cf9xRs8cow6P9x/3H/cf9x/3H/cY/3H/MFsBsLT+cY/3H/cf9x/3H/cY/3FMYUxJ6/9x/3H/cf9x/3GP9x/3H/TENMW8v/cf9x/3GP9x/3H/cf9x/3H/cY/3H/cf9x/3H/cf9xhT/t0B/3GP9x/3H/cf9x/3GP9x/3H/cf9x/3H/cYSZA8dvz/cf9x/3H/cY/3H/cf9x/3H/cf9xj/cf9x/3H/TkgcK35x/3GP9x/3H/cf9x/3GP9x/3H/cf9xRTY8vJz/cf9x/3H/cf9xj/cf9x/3H/cU76LBBdcf9x/3GP9x/3H/cf9x/3GP9xXtHRLnH/cf9x/3GP9x/3H/cf9x/3H/cY/3H/cf9x/3FJJUx9q/9xj/cf9x/3H/cf9x/3GP9x/3H/RPk8wGxx/3H/cf9x/3H/cY/3H/cf9x/3H/cY/0ahLLXt/3H/cY/3H/cf9x/3H/cf9xQvk84Gz/cf9xj/cf9x/3H/cf9x/3GP9x/3H/cf9x/3GP9x/3H/Vx3Z4nH/cf9x/3H/cf9xj/cf9x/3H/cf9x/3GP9x/3H/cf9x/0T5PMBscf9x/3H/cY/3H/cf9x/3H/cY/3FKhZxnpv9x/3GP9x/3H/cf9x/3GEODLNfN/3H/cY/3H/cf9x/3H/cf9xj/cf9x/3H/cf9xj/SXI8iNz/cf9x/3H/cY/3H/cf9x/3Fad9WIcf9x/3H/cf9xj/cf9x/1yV1Wr/cY/3H/cf9x/3H/cf9xj/RNAcwv5x/3H/cf9x/3H/cY/3H/WVnYpv9xj/cf9x/3H/cf9x/3GP9xM2NBvJy+cf9x/3H/cf9xj/cf9x/3H/SXI8iNyP9x/3H/cf9x/3H/cY/3H/cUYCfK/Y/3H/cf9xj/cf9x/3H/cf9x/089fCwo/3H/cf9x/3GP9x/3H/cVc72MRx/3H/cf9x/3GP9x/3H/cf9x/3H/cY/3H/cf9x/3H/cf9xj/cf9EZSzJrXH/cf9x/3H/cf9xj/cf9x/3H/cf9x/3GP9x/3H/cf9x/3GP9x/3H/cULQHOL+/3H/cf9x/3GP9x/3H/cf9x/3H/cY/3H/cf9x/3H/cY/3H/cUGyHOTecf9x/3H/cf9xj/cf9x/3H/cf9x/3GP9x/3H/cf9x/3GP9x/3H/cf9x/3H/XZXTanH/cf9x/3H/cY/3H/cf9x/3H/cf9xj/cf9x/3H/cf9xj/cf9x/3H/cf9xXbPSTHH/cf9x/3H/cf9xj/cf9x/3H/cf9x/3GP9x/3H/cf9x/00qHD1ecf9x/3H/cf9x/3GP9x/3H/cf9x/3H/cY/3H/cUkMHH8+/3GP9x/3H/cf9x/3H/cY/3H/cf9x/3H/cf9xj/cf9x/3H/cf9xj/cf9x/3H/cf9x/3GP9x/3H/cf9x/3H/cY/3H/cf9x/3H/cf9xj/cf9OSBwrfnH/cf9xj/cf9x/3H/cf9x/3GP9x/3H/cf9x/3FHzxyDDnH/cf9x/3GP9x/3H/cf9x/3H/cY/3H/cf9x/3H/cf9xj/cf9x/3H/cf9xj/cf9x/3FU/tsBcf9x/3H/cf9xj/cf9x/3H/cf9x/3GP9x/3H/SwwcXz5xj/cf9x/3H/cf9x/3GP9x/3H/cf9x/3H/cY/3H/cf9xS74sRB1x/3GP9x/3H/cf9x/3H/cY/3H/cf9x/3H/cY/3H/cf9x/3H/cf9xhe0dEucf9x/3H/cf9xj/cf9x/3H/cf9x/3GP9x/3H/cf9x/3GP9x/3H/cf9x/3H/cYVjvaxP9x/3GP9x/3H/cf9x/3H/cY/3H/cf9x/3H/cY/3H/cf9xT4QcF77/cf9x/3GP9x/3H/cf9x/3H/cY/3H/cf9x/3H/cY/3FGzxyjDv9x/3GP9x/3H/cf9x/3H/cY/3FM3CxCPf9x/3H/cf9xj/cf9x/3H/cf9x/3GP9x/3H/cf9x/3GE36LDBdj/cf9x/3H/cf9x/3GP9x/3H/cf9x/3GP9x/0NlLOmtj/cf9x/3H/cf9x/3GP9x/3H/cf9xQUcs641x/3H/cY/3H/cf9x/3H/cUyjnEXG/3H/cf9x/3GP9x/3H/cf9x/3H/cTOB9L1+C/9x/3H/cf9xj/cf9x/09WrBqVcf9xj/cf9x/3H/cf9x/3GEmp7GVhcf9x/3H/cf9xj/cf9x/3FIB0x/i3H/cY/3H/cf9x/3H/cf9xRIMst81x/3GP9x/3H/cf9x/3H/cY/3H/cf9x/3H/cf9xj/RyucrUaP9x/3H/cf9x/3H/cY/3H/RspMs1v/cf9xj/cf9x/3H/cf9xj/cf9IzxyDDnH/cY/3H/cf9x/3H/cf9xj/T1asGpVx/3H/cf9xj/cf9x/3H/Su0cYS5x/3H/cf9x/3H/cY/3H/cf9x/3H/cf9E+TzAbHH/cf9xj/cf9x/3H/cf9x/3FKDBxfPnH/cf9x/3GP9x/3H/cf9x/0u5XFRqcf9xj/cf9x/3H/cf9x/3FBshz03v9x/3H/cf9x/3H/cY/0NlLOmt/3GP9x/3H/cf9x/3GP9xTvosEF1x/3H/cf9x/3H/cY/3H/cf9xN6QRuVvu/3H/cY/3H/cf9x/3H/cf9xhLKhxNXnH/cf9x/3H/cY/3H/cf9xS0NMS8tx/3H/cY/3H/cf9x/3H/cYSHI8eNxx/3H/cf9x/3GP9x/3H/cf9x/3GP9x/3H/cf9x/3H/cY/0sMHF8+cf9x/3H/cY/3H/cf9x/3H/cY/3H/cf9x/3H/cf9xj/SFQ8irxx/3H/cY/3H/cf9x/3H/cf9xRIMst81x/3H/cY/3H/cf9x/3H/cY/3H/cf9x/3H/cT9LAbC0/nH/cf9x/3GP9x/3H/cf9xRTY8vJz/cf9x/3H/cf9xj/cf9xQ1qM2lf/cf9x/3GP9x/3H/cf9x/3H/cY/0ApLB5tj/cf9x/3H/cf9xj/cf9x/3H/cf9x/3GP9xSHI8eNxx/3H/cY/3H/cf9x/3H/cf9xj/cf9x/3H/cf9x/3GP9x/3H/cVhZ2Kb/cf9x/3H/cf9xj/cf9x/3H/cf9x/3FM3CxCPY/3H/cf9x/3H/cY/3H/cf9x/3H/cf9xj/Se0cgS7/cf9x/3GP9x/3H/cf9x/3GP9x/3H/QSks/W1x/3H/cf9x/3GP9x/3H/cf9xSHI8iNz/cf9x/3H/cf9x/3GP9xSSVMfav/cf9x/3H/cY/3H/cf9x/3H/cUhyPIjc/3H/cf9x/3H/cY/3H/cf9x/3H/Qf+M8Adx/3H/cf9x/3H/cY/3H/cUm5XHRq/3H/cf9xj/cf9x/3H/SyVMXatx/3GP9x/3H/cf9x/3FCZSzprf9x/3H/cY/3H/cf9x/3H/cU+tPBUs/3H/cY/3H/cf9x/3H/cYT++MAQdx/3H/cf9x/3GP9x/3H/cf9x/3GEU2PKyccf9x/3H/cY/3H/cf9x/07cLCI9cf9xj/cf9x/3H/cf9x/3GP9x/3H/cf9x/3GP9LkDxW/HH/cf9x/3H/cY/3H/cf9cldVqj/cf9x/3H/cf9x/3GEdJnJtm/3GP9x/3H/cf9x/3H/cTP3UbwIrnGP9x/3H/cf9x/3H/cY/3H/cf9x/3H/cf9xj/cf9xSansZWFx/3H/cY/3H/cf9x/3FJuVx0av9x/3GP9x/3H/cf9x/3FC0Bzi/v9xj/cf9x/3H/cf9x/3GP9xXtHRLnH/cf9x/3GP9x/3H/cf9xQmUs6a3/cf9x/3GP9x/3H/cf9x/08UXC66/3H/cf9xj/cf9x/3H/cf9x/3GP9x/3H/cf9x/1X+3AH/cf9xj/cf9x/3H/cf9x/3GELQHNL+cY/3H/cf9x/3H/cY/3H/cf9x/3H/cf9xj/cf9x/3H/cf9x/3GP9xRs8cow7/cY/3H/cf9x/3H/cf9xj/cf9x/3H/cf9x/3GP9xQNs8A0yP9x/3H/cf9x/3H/cY/3H/cf9x/3H/cf9xj/cf9x/3H/cf9es9NM/3H/cf9x/3H/cY/3H/cf9x/0mbXIZK/3H/cY/3H/cf9x/3H/cf9LkDxm/P9x/3H/cf9x/3GP9x/3H/cf9x/3H/cY/3H/Rl9cugr/cf9xj/cf9x/3H/cf9x/3GE8yXAzacf9xj/cf9x/3H/cf9x/3GP9x/3H/cf9x/3E6lbO1akxx/3GP9x/3H/cf9x/3H/cYQxg83nz/cf9xj/cf9x/3H/cf9x/3GE+tPAUscY/3H/cf9x/3H/cf9xj/TtwsIj1x/3H/cf9x/3GP9x/3H/cf9x/3H/cY/3EyOqG+xV7/cf9xj/cf9x/3H/cf9x/3FLQ0xby/9x/3H/cf9x/3H/cY/3E9iIGyd35x/3H/cf9x/3H/cY/3H/cf9x/z3sQ7QTvP9x/3H/cf9x/3H/cY/3H/cf9x/3H/cf9xj/cf9x/3H/cUwffE4I/3H/cf9x/3GP9x/3H/cf9x/0WDLMfN/3H/cf9xj/cf9x/3H/cf9x/3GP9x/3H/cUmQPHb8/3GP9x/3H/cf9x/3H/cY/3H/cf9x/3H/cUzl7DGhcY/3H/cf9x/3H/cf9xhJZ5xphnH/cY/3H/cf9x/3H/cf9xj/cf9x/3FI7RxxLnGP9x/3H/cf9x/3GP9x/0PpzOFj/3H/cf9x/3H/cf9xj/cTrgEbYf7v9x/3H/cf9x/3H/cY/3FOjzwXDHH/cf9x/3H/cf9xj/cf9xSfusYEVxj/cf9x/3H/cf9xj/cf9xQIl8CGj/cf9xj/cf9x/3H/cf9x/3FPrTwVLP9xj/cf9x/3H/cf9x/3GP9x/3H/cf9x/3GP9x/3H/cf9x/3H/RRg8znz/cf9x/3GP9x/3H/cf9x/3H/cUm5XHRqj/cf9x/3H/cf9x/3GP9x/3H/cf9x/3H/cY/3H/cf9x/3H/cYMCdBv9i+cf9x/3H/cf9x/3GP9x/3FMo5w1xnGP9x/3H/cf9x/3H/cY/0WsTLU7cf9x/3GP9x/3H/cf9x/05hTCnrcf9xj/cf9x/3H/cf9xQds84kxx/3H/cY/3H/cf9x/3H/cY/3H/cf9x/0FCXPvacf9x/3H/cf9xj/cf9x/3FKx+xjgf9x/3GP9x/3H/cf9x/3H/cY/3H/cf9x/3H/cTx4ErSH7Y/3H/cf9x/3H/cf9xj/cf9x/3H/cf9x/3GP9x/3H/QZQc9r5x/3H/cY/3H/cf9x/3H/cf9xj/cf9x/3H/cf9x/3GP9x/3H/cUmQPHb8/3GP9x/3H/cf9x/3H/cY/07cLCI9cf9x/3H/cf9xj/cf9x/3H/cf9x/07cLDI9/3H/cf9x/3H/cf9xj/cf9I6EyBe3H/cf9xj/cf9x/3H/cf9x/3FLKhxdXv9x/3H/cf9xj/cf9x/3H/S7lcVGpx/3H/cY/3H/cf9x/3H/cf9xj/cUsqHE1ecf9x/3GP9x/3H/cf9x/3H/R6Esle1x/3H/cY/3H/cf9x/3H/cf9E+TzAbHH/cf9xj/cf9x/3H/cf8/LQGx0v5x/3H/cf9xj/cf9x/3H/cf9x/zMKU731rHH/cY/3H/cf9x/3H/cY/0+PPBcMcY/3H/cf9x/3H/cY/3H/cU8yXBza/3H/cf9x/3H/cf9xj/cUSRvMbkj/cf9x/3H/cf9x/3GP9D0Bzi/o/3H/cf9x/3H/cY/3H/cf9x/3H/cf9xj/cf9x/3H/cf9x/3GP9x/3H/cf9x/3H/cY/3H/cf9x/3H/cY/3H/cf9x/09mHCme/3H/cY/3H/cf9x/3H/cf9xj/cf9x/3H/cf9xj/cf9x/3H/RRg8znz/cf9x/3H/cf9xj/cf9x/3FFNjysnHGP9x/3H/cf9x/3GP9x/3H/cf9x/3FPGSwebf9x/3GP9x/3H/cf9x/3GP9x/3H/cf9xRTY8vJz/cf9x/3H/cf9xj/cf9x/3H/cf9x/3GP9Fgyy3zXH/cY/3H/cf9x/3H/cY/0lJnHtmcf9xj/cf9x/3H/cf9xj/cf9DPIzsN/9x/3H/cf9xj/cf9x/3H/RspMs1uP9x/3H/cf9x/3GP9x/3H/cUu+LEQdcf9x/3GP9x/3H/cf9x/3FPrTwVLP9x/3GP9x/3H/cf9x/3GP9x/3H/cUu+LEQdcf9x/3GP9x/3H/cf9x/3GP9x/0P5POBs/3GP9x/3H/cf9x/3GP9x/3H/cf9x/0/6LCBd/3H/cY/3H/cf9x/3H/cY/3H/cf9x/3H/cVhZ2Kb/cf9x/3H/cY/3H/cf9x/3H/cf9xj/cf9x/3H/cf9xj/cf9xSHI8eNxx/3H/cY/3H/cf9x/3H/cYXLPUTP9x/3H/cf9xj/cf9x/3H/cf9x/3GP9x/3H/cf9x/3H/cY/3H/cf9x/3H/cY/3H/cf9x/3H/cf9xj/cf9xQtAc4v7/cf9x/3H/cf9xj/cf9x/3FOqGwVeXH/cf9x/3H/cY/3H/cf9x/3E/m+GxZB7/cY/3H/cf9x/3H/cY/3H/cf9x/3H/cf9xj/cf9x/3H/cf9x/3GP9x/3H/cf9x/3H/cY/3H/Vx3Z4nH/cf9x/3H/cf9xj/cf9x/3H/cf9xWnfViHH/cf9x/3H/cY/3H/cf9x/3H/UOHQLnH/cf9x/3H/cf9xj/cf9xTEgcS37/cf9x/3GP9x/3H/cf9x/3GP9x/3H/cf9x/3H/cY/3H/cf9PZhwpnv9x/3H/cY/3H/cf9x/3H/cUU2PLyc/3H/cf9x/3GP9x/3H/cf9x/3GP9x/3H/cf9x/3H/cY/3H/cf9x/3FXO9jEcf9x/3H/cf9xj/cf9x/3H/cf9xj/cf9x/3H/cf9x/3GP9x/3H/cf9x/3H/cY/3H/cf9x/3H/cf9xj/cf9x/3H/cf9xj/cf9x/3H/cf9x/3GP9x/3H/cf9x/3H/cY/1yV1Wr/cf9x/3GP9x/3H/cf9x/3GP9x/0WDLLfNcY/3H/cf9x/3H/cf9xj/cf9x/3H/cf9xj/cf9x/3H/cf9x/3GP9x/3H/cVUd2+L/cf9x/3H/cf9xj/cf9x/3H/cf9xj/cf9x/3H/cf9x/3GP9x/3H/cf9x/3FXO9jEcf9x/3H/cY/3H/cf9x/3H/cY/3H/cf9x/3H/cf9xj/cf9x/3H/WDvZxP9x/3H/cf9x/3GP9x/3H/cf9x/3GP9x/3H/cf9x/3H/cY/3H/cf9x/3H/cVc72MRx/3H/cf9xj/cf9x/3H/cUQYPL58cf9x/3H/cf9xj/cf9x/3H/cf9xj/cf9x/3FJkDx2/P9x/3GP9x/3H/cf9x/3GP9IVDyKvHH/cf9x/3GP9x/3H/cf9x/3GP9x/05IHCt+cf9x/3H/cY/3H/cf9x/3H/cf9xj/cf9x/3H/cf9xQvk84Gz/cf9x/3GP9x/3H/cf9x/3GP9x/3H/cf9x/3H/cY/0lyPIjc/3H/cf9xj/cf9x/3H/cf9x/3FF43yxyP9x/3H/cf9x/3H/cY/3H/cf9xSSVMfav/cf9xj/cf9x/3H/cf9xj/SFQ8irxx/3H/cf9xj/cf9x/3H/cf9xVP7bAXH/cY/3H/cf9x/3H/cf9xT++MEQf/cf9x/3H/cY/3H/cf9x/1g72cT/cf9x/3H/cf9xj/cf9x/3H/QrIc9N7/cf9xj/cf9x/3H/cf9x/3GEL5PNBscf9xj/cf9x/3H/cf9x/3GP9x/0wqHF1e/3H/cY/3H/cf9x/3H/cf9xj/cf9xTo88Fwxx/3H/cf9x/3GP9x/3H/cf9x/3H/cUxhTEnrj/cf9x/3H/cf9x/3GP9x/3H/TENMW8v/cf9x/3GP9x/3H/cf9x/3H/cU/GbBOZ/3H/cY/3H/cf9x/3H/cf9xOkyBtrN+/3H/cf9x/3H/cf9xj/cVY72sSP9x/3H/cf9x/3H/cY/0Y2PLyc/3H/cY/3H/cf9x/3H/cf9xj/cf9x/0Y2PLycj/cf9x/3H/cf9x/3GP9x/3H/cf9x/3FPGSwebf9xj/cf9x/3H/cf9x/3GP9x/3H/cf9x/3FDWozaV4/3H/cf9x/3H/cf9xj/OgVhtvqecf9x/3GP9x/3H/cf9x/zfxAboO/o/3H/cf9x/3H/cf9xj/cf8+RjGzuc7/cY/3H/cf9x/3H/cf9xhAoqwG1f9x/3H/cf9x/3GP9x/3H/cf9x/zk5IbfG3nH/cf9xj/cf9x/3H/cf9xhA2zwDTP9x/3GP9x/3H/cf9x/3GP9AvTwVLP9xj/cf9x/3H/cf9xj/cf9x/3H/SM8ckw7/cf9x/3H/cf9x/3GP9x/3H/cf9x/3GP9x/3H/cf9xQUcs641x/3H/cf9xj/cf9x/3H/cf9xj/cf9x/3H/cf9PPXwsKP9x/3H/cf9x/3GP9x/3H/cf9x/3GP9x/3FOjzwXDHH/cf9x/3H/cY/3H/cf9xQjyM3Ddx/3H/cY/3H/cf9x/3H/cY/1yV1Wr/cf9x/3GP9x/3H/cf9x/3H/cYTvosEF1x/3H/cf9x/3H/cY/3H/cf9x/3H/cUhyPIjc/3H/cf9x/3H/cY/3H/cf9x/3H/TL4sVB2P9x/3H/cf9x/3H/cY/3H/cf9x/3H/TGxsWTn/cf9x/3GP9x/3H/cf9x/3GE2PPDcM/3GP9x/3H/cf9x/3GP9x/0LbPOJMcY/3H/cf9x/3H/cY/3H/cf9xSEmce2Zx/3H/cf9x/3GP9x/3H/cf9GDZy/Jv9x/3H/cY/3H/cf9x/3H/T8GcI+b/cf9x/3H/cf9xj/cf9x/3H/cU76LBBdcf9x/3GP9x/3H/cf9x/3GP9x/3H/cf9x/3H/cUWhLLXt/3H/cf9xj/cf9x/3H/cf9xj/cf9x/3H/cf9x/3FIcjyI3P9x/3H/cf9xj/cf9x/3H/cf9x/0UYPM58/3H/cf9xj/cf9x/3H/cf9xSZA8dvyP9x/3H/cf9x/3GP9x/3FOjzwXDHH/cf9x/3H/cY/3H/cf9x/3H/RPk8wGxx/3H/cf9xj/cf9x/3H/cf9xT608FSz/cf9xj/cf9x/3H/cf9x/3GP9x/3H/cf9x/0wqHF1ej/cf9x/3H/cf9xj/cf9x/3H/cf9x/3GP9x/3H/cUbPHKMOj/cf9x/3H/cf9xj/cf9x/3H/cf9x/3FMH3xOCP9x/3H/cY/3H/cf9x/3H/cY/3H/cf9x/3H/cf9xj/cf9x/3H/cf9x/3GFl314j/cf9x/3GP9x/3H/cf9x/3GP9x/3H/cf9x/3H/cY/3H/cf9PZhwpnv9x/3H/cY/3H/cf9x/3H/cY/3H/cf9x/3H/cf9xj/cf9x/3H/cf9x/3GFyz1Ez/cf9x/3H/cY/3H/cf9x/3H/cY/3H/cf9x/3H/cULQHOL+/3H/cY/3H/cf9x/3H/cf9xj/cf9x/3H/cf9xj/cf9x/3H/cf9x/3GP9x/3H/cf9YO9nE/3H/cf9x/3H/cY/3H/cf9x/3H/cY/3H/cf9x/3H/Qkcs+43/cf9x/3GP9x/3H/cf9x/3GP9x/3H/cf9x/0RlLMmtcf9x/3H/cY/3H/cf9x/3H/cY/3H/cf9x/3H/cf9xj/cf9x/3H/cf9dldNqcf9x/3H/cf9x/3GP9x/3H/cf9x/3GP9x/0lyPIjc/3H/cf9xj/cf9x/3H/cf9xj/cf9xSHI8eNxx/3H/cY/3H/cf9x/3H/cY/3H/cf9x/3FLvixEHXH/cY/3H/cf9x/3H/cY/3H/cUODLNfNj/cf9x/3H/cf9x/3GP9x/3H/cf9x/3GP9x/3H/cf9x/3H/cY/3H/cf9x/3H/Vx3Z4nH/cf9x/3GP9x/3H/cf9x/3GP9x/3H/cf9x/3H/cY/3H/cU+EHBe+/3H/cf9x/3GP9x/3H/cf9x/3FEGDy+fHH/cf9x/3GP9x/3H/cf9x/3GP9x/3H/cf9x/3H/cY/3H/cf9PZhwpnv9x/3H/cY/3H/cf9x/3H/cY/3H/cf9x/3H/cf9LDBxvPv9x/3H/cf9x/3GP9x/3H/cf9x/3GP9x/3H/cf9x/3H/cY/3H/cf9x/1X+3AH/cf9x/3H/cY/3H/cf9x/3H/cY/3H/cUODLNfNj/cf9x/3H/cf9x/3GP9x/3H/cf9x/3GP9x/3H/cUkMHH8+/3GP9x/3H/cf9x/3H/cY/3H/cf9x/3H/cY/3H/cf9x/3H/TCocXV6P9x/3H/cf9x/3H/cY/3H/cf9x/3H/cY/3H/cf9x/3H/cf9PZhwpno/3H/cf9x/3H/cf9xj/cf9x/3H/cf9xj/cf9x/3H/cf9MKhxdXo/3H/cf9x/3H/cf9xj/cf9x/3H/cf9xj/cf9x/0ntHIEu/3GP9x/3H/cf9x/3H/cY/3H/cf9x/3H/cY/3H/cf9x/3H/cUfPHIMOcf9x/3H/cf9xj/cf9x/3H/cf9xj/cf9x/3H/cf9xSO0cgS7/cf9x/3H/cf9xj/cf9x/3H/cf9xj/cf9x/3H/cf9x/3GP9xTmYcGZ5x/3H/cf9x/3GP9x/3H/cf9x/3GP9x/3H/cf9x/0ehLJXtcf9x/3H/cf9xj/cf9x/3H/cf9xj/cf9x/3H/cf9x/3GP9x/3FBshzk3nH/cf9x/3H/cY/3H/cf9x/3H/cY/3H/cf9x/3H/cf9xj/cf9x/3H/cf9x/3GFuV1Gpx/3H/cf9xj/cf9x/3H/cf9xj/cf9x/3H/cf9x/0WDLMfN/3H/cf9xj/cf9x/3H/cf9xj/cf9x/3FO+iwQXXH/cf9x/3GP9x/3H/cf9x/3GP9x/3H/cf9x/3H/cY/3H/cf9x/3H/cf9xj/cf9x/3H/cf9x/3GP9x/3H/cf9x/3GP9x/3H/cf9x/3H/cY/3H/cf9x/3H/cf9xj/cf9x/3H/cf9x/3GP9x/3H/cf9x/3GP9x/3H/cf9LkDxW/HH/cY/3H/cf9x/3H/cY/3H/cf9x/3H/cf9xj/cf9x/3FOZhwZnnH/cf9xj/cf9x/3H/cf9xj/cf9x/3H/cf9x/3GP9x/0wqHF1e/3H/cf9xj/cf9x/3H/cf9xj/cf9x/3H/cf9x/0WDLMfN/3H/cf9xj/cf9x/3H/cf9xj/cf9x/3H/cf9x/3GP9xSO0ccS5x/3H/cY/3H/cf9x/3H/cY/3H/cf9x/3H/cf9xj/cf9x/3H/cf9x/3GP9xWFnXpnH/cY/3H/cf9x/3H/cY/3H/cf9x/3H/cf9xj/cf9x/3H/cf9x/3GP9PZhwpnv9x/3H/cf9xj/cf9x/3H/cf9x/3GP9x/3H/cf9x/3H/cY/3H/cUCJfAho/3GP9x/3H/cf9x/3H/cY/04E7D+xj/cf9x/3H/cf9xj/cf9xS74sRB1x/3H/cf9xj/cf9x/3H/cf9xQR6M7hdx/3H/cf9x/3H/cY/3H/cf9x/3H/cY/0bKTLNb/3H/cf9xj/cf9x/3H/cf9xT4QcF77/cY/3H/cf9x/3H/cf9xj/cf9x/3H/cf9FgyzHzf9x/3H/cY/3H/cf9x/3H/cf9xj/cf9x/3H/cf9xj/cf9xQmUs6a3/cf9x/3H/cf9x/3GP9x/3H/cf9x/3GP9xNIFBvH6+/3H/cf9x/3H/cf9xj/QL08FSyP9x/3H/cf9x/3H/cY/3H/cf9x/3H/cY/zRT0bysLnH/cf9x/3H/cY/3H/cf9xS0NMS8tx/3H/cY/3H/cf9x/3H/cf9xj/cf9x/3H/cf9BKSz9bXH/cY/3H/cf9x/3H/cf9xSHI8iNz/cf9x/3H/cY/3H/cf9x/0hUPJq8/3H/cf9x/3H/cf9xj/cf9x/3H/cf9x/0uQPGb8/3H/cf9x/3H/cY/3H/cf9PFFwuuv9x/3H/cf9x/3GP9x/3H/PnYzs4nM/3GP9x/3H/cf9x/3H/cY/3H/RjY8vJz/cY/3H/cf9x/3H/cf9xj/cUqFnGem/3GP9x/3H/cf9x/3H/PtOSsixtcf9x/3H/cY/3H/cf9x/3H/cUID/N/Acf9x/3H/cY/3H/cf9x/3H/cf9xRXiMqHdxj/cf9x/3H/cf9xj/cf9x/3FIcjx43HH/cY/3H/cf9x/3H/cY/3H/cf9x/3H/cUQYPL58cf9x/3H/cY/3H/cf9x/3H/cUU2PLyc/3H/cf9x/3GP9x/3H/cf9x/3H/cY/0WDLLfNcf9xj/cf9x/3H/cf9xj/cf9xR0mcm2aP9x/3H/cf9x/3GP9x/3H/cUzcLEI9/3H/cf9xj/cf9x/3H/cf9xj/T488Fwxxj/cf9x/3H/cf9xj/cf9xTNwsQj3/cf9x/3H/cY/3H/cf9x/3H/cY/3H/cf9x/3H/RRg8znz/cf9x/3H/cY/3H/cf9x/3H/RzY8nJxx/3H/cf9x/3GP9x/3H/cf9x/3H/cY/3H/cf9xNcGyuj5Ncf9x/3H/cf9xj/cf9x/3FC+TzgbP9x/3H/cf9x/3GP9x/3H/cf9x/3H/cYTxksDm1xj/cf9x/3H/cf9xj/cf9xQNs8A0yP9x/3H/cf9x/3GP9x/3H/cf9xQds84kxx/3H/cf9xj/cf9x/3H/cf9x/3GP9x/3H/cf9xQbIc5N5x/3H/cY/3H/cf9x/3H/cY/3H/cf9x/3H/cf9xj/TCocXV7/cf9x/3H/cY/3H/cf9x/3H/cY/3H/cf9x/3H/cf9xj/cf9x/3H/cf9x/3GP9x/3H/cf9x/3H/cY/3H/cf9x/3H/cY/3H/cf9x/0Y2PLycj/cf9x/3H/cf9xj/cf9x/3FLvixEHXH/cf9xj/cf9x/3H/cf9xj/cf9x/3H/cf9x/3GP9xSQwcfz7/cf9x/3GP9x/3H/cf9x/3GP9x/3H/cf9x/3H/cY/3FI7RxxLnH/cf9xj/cf9x/3H/cf9xj/QzyM7Df/cf9x/3H/cf9xj/cf9x/3H/cf9xj/cf9G43yxyP9x/3H/cf9xj/cf9x/3H/cf9x/3GP9OYUwp63H/cf9x/3H/cf9xj/cf9x/3FFX1yqCnGP9x/3H/cf9x/3H/cYSyocTV5x/3H/cf9x/3GP9x/3H/cf9xSSVMfav/cY/3H/cf9x/3H/cY/3H/cf9xTNwsQj3/cf9x/3GP9x/3H/cf9x/3GP9x/3H/TL4sVB3/cf9x/3GP9x/3H/cf9x/3GP9x/3H/cf9x/3H/cY/3H/cf9xTEgcS37/cf9xj/cf9x/3H/cf9xj/cf9x/3H/cf9x/3GP9x/3H/TCocXV7/cf9xj/cf9x/3H/cf9xj/cf9x/3H/cf9x/3GP9x/3H/cf9x/3H/cY/3H/cf9x/3H/cf9xj/cf9x/3H/cf9xj/cf9x/3H/cf9x/3GP9x/3H/cf9x/3FC0Bzi/v9x/3GP9x/3H/cf9x/3GP9x/3H/cf9x/0WDLMfN/3H/cf9x/3GP9x/3H/cf9x/3GP9x/3H/cf9CRyz7jf9x/3H/cf9xj/cf9x/3H/cf9xj/cf9x/3H/cf9x/3GEkMHH8+/3H/cf9x/3GP9x/3H/cf9x/3GP9x/3H/cUu+LEQdcf9x/3GP9x/3H/cf9x/3GP9x/3H/cf9x/3H/cY/0sMHF8+cf9x/3H/cY/3H/cf9x/3H/cY/3H/cf9x/3H/cf9xhPGSwObXGP9x/3H/cf9x/3GP9x/3H/cf9x/3H/cY/3H/cf9x/3H/cf9xj/QrIc9N7/cf9x/3H/cf9xj/cf9x/3H/cf9x/3GP9x/3H/cf9x/3H/cY/3H/cf9x/3H/cf9es9NM/3H/cf9x/3GP9x/3H/cf9x/3H/cY/3H/cf9x/3H/cf9xj/cf9x/3H/cf9x/3GP9x/3H/cf9x/3GP9WHdvi/3GP9x/3H/cf9x/3H/cY/3H/cf9x/3H/XrPTTP9x/3H/cf9x/3GP9x/3FC+TzQbHGP9x/3H/cf9x/3GP9xSSVMfav/cf9x/3H/cY/3H/cf9x/3H/S5A8Vvxxj/cf9x/3H/cf9xj/cf9x/3H/Qkcs+43/cf9x/3H/cY/3H/cf9x/3H/cY/3H/cf9x/3H/cf9xj/cf9x/3FOZhwZnnH/cf9xj/cf9x/3H/cf9xj/cf9x/3H/cf9x/3GP9x/3H/cf9xSyocTV5xj/cf9x/3H/cf9xj/cf9x/3H/cf9x/3GP9x/3H/cf9x/3H/cYQ8V806j/cf9x/3H/cY/3H/cf9x/3H/cf9xj/cf9x/3H/cf9x/3GP9MKhxdXv9x/3H/cY/3H/cf9x/3H/cf9xj/cUxIHEt+/3H/cf9x/3GP9x/3H/cf9x/3GP9x/3H/cf9x/3H/cY/3FMSBxLfv9x/3H/cf9xj/cf9x/3H/cf9xj/cf9x/3H/cf9x/3GP9x/3H/cf9x/3H/cYW5XUanH/cf9x/3GP9x/3H/cf9x/3GP9x/3H/cf9x/3H/cY/3H/cf9x/3H/cUGyHOTecf9xj/cf9x/3H/cf9xj/cf9x/3H/cf9x/3GP9x/3H/cf9x/3FYWdim/3H/cf9x/3GP9x/3H/cf9x/3GP9x/3H/cf9x/3H/cY/3H/cf9V/twB/3H/cf9x/3H/cY/3H/cf9x/3H/cY/3H/cf9x/3H/cUdUPIq8cf9x/3H/cf9xj/cf9x/3H/RjY8vJyP9x/3H/cf9x/3GP9x/3H/cf9x/3H/RzY8nJxx/3H/cf9xj/cf9x/3H/cf9x/3FPrTwVLP9xj/cf9x/3H/cf9x/3GP9x/0lyPIjc/3H/cY/3H/cf9x/3H/cf9xj/cTGHkb54bnH/cY/3H/cf9x/3H/cY/3H/cf9D+TzgbI/3H/cf9x/3H/cY/3H/cf9x/0iWjIaXcf9x/3H/cY/3H/cf9x/3H/cY/3H/cf9x/3H/cf9HoSyV7XH/cf9x/3GP9x/3H/cf9x/3GP9x/3H/cf9x/0RlLMmtcf9x/3H/cY/3H/cf9x/3H/cY/3H/cf9x/3H/cf9xj/cf9x/3H/cU5mHBmecf9xj/cf9x/3H/cf9xj/cf9x/3H/cf9x/3GP9x/3H/cf9x/3H/RNAcwv5x/3GP9x/3H/cf9x/3GP9x/3FIcjx43HH/cf9xj/cf9x/3H/cf9xj/cf9x/3H/cf9x/3GP9x/3H/cf9x/3H/cYQLIcBd6P9x/3H/cf9x/3GP9x/3H/cf9x/3H/cY/3H/cf9x/3H/cf9xXbPSTHH/cf9x/3H/cY/3H/cf9x/3H/cY/3H/cf9x/0Y2PLycj/cf9x/3H/cf9xj/cf9x/3H/cf9O3CwiPXH/cY/3H/cf9x/3H/cY/3H/cf9xQUcs641x/3H/cf9x/3GP9x/3H/cf9x/0ehLJXtcf9x/3H/cY/3H/cf9x/3FDMWzc6Y/3H/cf9x/3H/cY/3H/cf9xSQwcfz7/cY/3H/cf9x/3H/cf9xQJQc9r5x/3H/cf9x/3H/cY/3H/cf9x/3H/cf9xT4QcF76P9x/3H/cf9x/3GP9x/3H/cf9x/0JHLPuN/3H/cf9xj/cf9x/3H/cf9xj/cf9x/3H/cf9x/3FFNjy8nP9x/3H/cY/3H/cf9x/3H/cf9EZSzJrXH/cf9xj/cf9x/3H/cf9xj/cf9x/3H/cf9P+iwgXf9x/3GP9x/3H/cf9x/3GP9x/3H/cf9x/3FFoSy17f9x/3H/cf9xj/cf9x/3H/cf9xj/SmeceYb/cf9xj/cf9x/3H/cf9xhI7RxxLnH/cf9x/3GP9x/3H/cf9Guty0Uv9x/3H/cf9x/3GP9x/3H/cf85DqK48V3/cf9x/3H/cf9xj/cf86cFG2j65x/3GP9x/3H/cf9x/3GP9xTGFMSev/cf9x/3H/cf9xj/cf9x/3H/cf9x/3GP9x/3H/cf9xR88cgw5x/3H/cf9x/3GP9x/3H/cf9x/3H/cY/3H/cf9x/3H/TkgcK35xj/cf9x/3H/cf9xj/cf9x/3H/cf9x/3GP9x/3H/cf9xSO0cgS7/cf9x/3H/cf9xj/cf9x/3H/cUQYPL58cf9x/3H/cf9xj/cf9x/3H/cf8yM6a+zFlx/3H/cY/3H/cf9x/3H/cf9xhGzxyjDv9x/3GP9x/3H/cf9x/3H/SUmci2b/cf9xj/cf9x/3H/cf9x/3E+2GKxJ51x/3H/cY/3H/cf9x/3H/cf9xj/cU76LBBdcf9x/3H/cf9xj/cf9x/3H/cf9x/3GE76LBBdcf9x/3H/cf9x/3GP9x/3H/cf9x/3H/cYSHI8eNxx/3H/cf9xj/cf9x/3H/cf9x/3GEtDTEvLcf9x/3H/cf9x/3GP9x/3H/cf9x/3H/RGUsya1x/3GP9x/3H/cf9x/3H/cY/0KyHPTe/3H/cf9x/3H/cY/3H/cf9x/3H/cf9xj/cf9xTT18PCj/cY/3H/cf9x/3H/cY/3H/cf9x/3H/cf9xj/cf9J7RyBLv9x/3GP9x/3H/cf9x/3GP9x/3H/cf9x/3H/cY/3H/cf9xQtAc4v7/cf9x/3H/cY/3H/cf9x/3H/cY/3H/cf9x/3H/cf9xj/cf9x/3H/Vx3Z4nH/cf9x/3H/cY/3H/cf9x/0TQHML+cf9x/3GP9x/3H/cf9x/3FVHdvi/3H/cf9xj/cf9x/3H/cVhZ2Kb/cf9x/3H/cY/3H/cf9x/3FMo5xFxv9x/3H/cf9x/3GP9x/3H/QGt8Gkj/cY/3H/cf9x/3H/cY/3H/WDvYxHGP9x/3H/cf9x/3H/cY/0JHLPuN/3H/cf9x/3H/cf9xj/cf9x/3H/cf9x/3FKDBxfPnH/cf9x/3GP9x/3H/cf9x/3H/cY/3H/cf9x/3FFoSy17f9x/3H/cf9xj/cf9x/3H/cf9x/3GP9x/3H/cf9x/3H/cY/0KyHPTe/3H/cf9x/3H/cY/3H/cf9x/3FAHowPF/9xj/cf9x/3H/cf9xj/cf9x/3H/cf9O3CwiPXH/cY/3H/cf9x/3H/cY/3H/cf9x/3H/cU76LBBdcf9xj/cf9x/3H/cf9xj/cf9x/3H/cf9x/3GP9x/3H/T/osIF3/cf9x/3GP9x/3H/cf9x/3H/cY/3H/cUWhLKXtcY/3H/cf9x/3H/cY/3H/cf9x/3H/cf9xj/cf9x/3H/cf9x/0pyPGjccf9x/3H/cf9xj/cf9x/3H/cf9xTj18HChx/3H/cf9xj/cf9x/3H/cf9x/3GP9x/3H/cf9x/3H/cU5mHCme/3H/cf9x/3H/cY/3H/cf9x/3H/cf9xj/cf9xSZA8dvz/cf9xj/cf9x/3H/cf9x/3GP9x/0/6LCBd/3H/cf9x/3GP9x/3H/cf9x/3H/cY/3H/cf9x/3H/cf9xhPhBwXvv9x/3H/cf9x/3GP9x/3H/cf9x/3H/cY/3H/cf9x/3H/cf9FgyzHzf9x/3GP9x/3H/cf9x/3H/cY/3H/cf9x/3FOZhwZnnH/cY/3H/cf9x/3H/cY/3H/cf9x/3H/cf9xj/cf9x/3H/TGxsWTn/cf9x/3H/cY/3H/cf9x/3H/cY/3H/cf9x/3H/cf9xj/cf9x/3H/cf9x/3GP9x/3H/cV7R0S5x/3GP9x/3H/cf9x/3GP9x/3H/cf9x/3H/cY/3H/Q2Us6a2P9x/3H/cf9x/3GP9x/3H/cf9xTGFMSev/cf9xj/cf9x/3H/cf9O3CwiPXH/cY/3H/cf9x/3H/cY/3H/cf9x/3H/cf9xj/cf9x/3H/cf9x/3FC0Bzi/v9xj/cf9x/3H/cf9xj/cf9x/3H/cf9BlBz2vnH/cY/3H/cf9x/3H/cf9xj/cf9f0dIu/3H/cY/3H/cf9x/3H/cf9xj/cf9x/3H/cf9x/3GP9x/3H/cVT+2wFx/3H/cf9xj/cf9x/3H/cf9x/3GP9x/0NlLOmtj/cf9x/3H/cf9xj/cf9x/3H/cf9x/3GP9x/3H/cf9x/3H/QrIc9N7/cY/3H/cf9x/3H/cY/3H/cf9x/3H/cf9xj/cf9x/3H/cf9x/3GP9xWXfXiP9x/3GP9x/3H/cf9x/3GP9x/3H/cf9x/3H/cY/3H/cf9x/3H/QrIc9N7/cf9xj/cf9x/3H/cf9xj/cf9x/3H/cf9x/3GP9x/3H/cf9x/3H/cY/3H/cf9x/3H/cf9xj/cf9x/3H/cf9xj/cf9x/3H/cf9x/3GP9x/3H/cf9x/05IHCt+cY/3H/cf9x/3H/cY/3H/cf9x/3H/cf9xj/cf9x/3H/cf9xQbIc5N5x/3GP9x/3H/cf9x/3GP9x/3H/cf9x/3H/cY/3H/Se0cgS7/cf9xj/cf9x/3H/cf9xj/cf9x/3H/cf9x/3GP9x/3H/cf9x/3FU/tsBcf9x/3GP9x/3H/cf9x/3GP9x/3H/cf9x/3H/cY/3H/cf9x/3H/cUGyHOTecf9xj/cf9x/3H/cf9xj/cf9x/3H/cf9x/3GP9x/3H/cf9x/3H/cY/3H/cf9f0dIu/3H/cY/3H/cf9x/3H/cY/3H/cf9x/3H/cf9xj/cf9x/3FMSBxLfv9x/3GP9x/3H/cf9x/3GP9x/3H/cf9x/3H/cY/3H/cf9x/3H/cf9xj/cf9x/3FZd9eIj/cf9x/3H/cf9xj/cf9x/3H/cf9x/3GP9x/3H/SwwcXz5x/3GP9x/3H/cf9x/3GP9x/3H/cf9x/3H/cY/3H/cf9xSO0ccS5xj/cf9x/3H/cf9xj/cf9x/3H/cf9x/3GP9xSO0ccS5x/3H/cY/3H/cf9x/3H/cY/3H/cf9x/3H/cf9xj/TkgcK35x/3H/cf9x/3GP9x/3H/cf9x/3GP9x/3H/cf9x/3H/cYQIl8CGj/cf9x/3H/cY/3H/cf9x/3H/cY/3H/cf9x/3H/cf9xj/cf9x/3H/cf9x/0GUHPa+cY/3H/cf9x/3H/cY/3H/cf89kyG0bN7/cf9x/3H/cf9x/3GP9x/3H/cf9x/3H/cY/3H/cf9x/3H/cY/3H/cf9xSHI8eNxx/3GP9x/3H/cf9x/3GP9xRaEspe1x/3GP9x/3H/cf9x/3H/cUI8jOw3/3H/cf9x/3H/cY/3H/cf9x/3H/cf9xTxksHm2P9x/3H/cf9x/3H/cY/3H/cf9xRuhMoXv/cY/3H/cf9x/3H/cf9xj/cf9x/3H/cf9xj/cf9x/3H/cf9x/3GP9J7RyBLv9x/3H/cY/3H/cf9x/3H/cY/3H/cf9x/3H/cf9xj/cf9x/3H/cf9x/3GP9x/3H/cULQHOL+/3H/cf9xj/cf9x/3H/cf9x/3GP9x/3H/cf9x/3H/cY/3H/cf9x/1X+3AH/cf9x/3GP9x/3H/cf9x/3H/cY/3H/cf9x/3H/RNAcwv5x/3H/cY/3H/cf9x/3H/cY/3H/cf9x/3H/cf9xj/cf9x/3H/cf9x/3FYWdim/3H/cf9xj/cf9x/3H/cf9xj/cf9x/3H/cf9x/3GP9x/3H/cf9x/0TQHML+cf9x/3GP9x/3H/cf9x/3GP9x/3H/cf9x/3H/cY/3H/cf9x/3H/cUoMHF8+cf9x/3H/cf9xj/cf9x/3H/cf9x/3GP9x/3FPGSwebf9x/3H/cf9xj/cf9x/3H/cf9x/3GP9x/3H/cf9x/3H/cY/3H/TCocXV7/cf9xj/cf9x/3H/cf9x/3GP9x/3H/cf9x/3H/cY/3H/cU76LBBdcf9x/3H/cY/3H/cf9x/3H/cf9xhLKhxNXnH/cf9x/3GP9x/3H/cf9x/3H/cY/3H/cf9x/3H/cf9HoSyV7XH/cf9xj/cf9x/3H/cf9x/3GP9x/3H/cf9x/3H/cY/3FT/t0Bj/cf9x/3H/cf9xj/cf9x/02jnEXG/3GP9x/3H/cf9x/3GP9x/3FHSZybZo/3H/cf9x/3H/cY/3H/cf9x/0XunLEWcf9x/3GP9x/3H/cf9x/3FPGSwebf9x/3GP9x/3H/cf9x/3GE1WrDqV/3H/cf9x/3GP9x/3H/cf9xOkyBtbN+cf9xj/cf9x/3H/cf9x/3GP9x/3H/cf9x/3GP9x/3H/cf9x/3H/cY/3H/cf9x/3H/cf9xj/cf9x/3H/cVuV1Wr/cf9x/3H/cf9xj/cf9xWFnXpnGP9x/3H/cf9x/3H/cY/3H/cVhZ16Zxj/cf9x/3H/cf9xj/cf9x/3H/cf9x/3GP9x/3H/cf9x/3H/cY/3FOZhwZnnH/cf9x/3GP9x/3H/cf9x/3H/cYQxg83nz/cf9xj/cf9x/3H/cf9x/3GP9x/3H/cf9x/3H/cY/3H/cf9x/3H/cf9Q4dAucf9x/3H/cf9xj/cf9x/3H/cf9x/0AZvB9kj/cf9x/3H/cf9x/3GP9xTcGcM+b/cf9xj/cf9x/3H/cf9x/3GP9x/3FFNjysnHGP9x/3H/cf9x/3H/cY/0LbPOJMcY/3H/cf9x/3H/cf9xj/cUlnnGmGcY/3H/cf9x/3H/cf9xj/cVY72sT/cY/3H/cf9x/3H/cY/09mHCme/3H/cf9x/3H/cY/3H/cf9xQzFs3On/cY/3H/cf9x/3H/cY/3H/T1asGpVx/3H/cY/3H/cf9x/3H/cf9xhFNjysnHH/cf9xj/cf9x/3H/cf9x/3GP9xTNwsQj3/cf9x/3H/cY/3H/cf9x/3H/cf9xj/cf9x/0EpLP1tcf9x/3H/cY/3H/cf9x/3H/cf9xj/QCksHm2P9x/3H/cf9x/3GP9x/3H/cf9x/3H/cY/3H/cf9x/3H/cf9xhLKhxNXnH/cf9x/3GP9x/3H/cf9x/3H/cY/3FO+iwQXXH/cf9x/3H/cY/3H/cf9x/3H/cf9xj/cf9x/3H/cUWhLLXt/3H/cf9x/3GP9x/3H/cf9x/3H/cY/3H/cf9x/3H/cf9xQmUs6a3/cY/3H/cf9x/3H/cf9xj/cf9x/3H/cf9x/3GP9x/3H/cVUd2+L/cf9x/3H/cY/3H/cf9x/3H/cf9xj/cf9x/3H/cf9x/3GP9x/3H/cf9x/3H/cY/3H/cf9x/3H/cY/3H/cf9x/3H/cf9xj/cf9x/3H/cf9x/3FCZSzprf9xj/cf9x/3H/cf9x/3GP9x/3H/cf9x/3H/cUU2PLyc/3H/cf9xj/cf9x/3H/cf9xT1t8Gkj/cf9x/3H/cY/3H/cf9x/3H/cf9xj/cf9x/3H/cf9x/3FKDBxfPnH/cf9x/3GP9x/3H/cf9x/3H/cY/3H/cf9x/3H/SM8ckw7/cf9x/3H/cY/3H/cf9x/3H/cf9xj/cf9x/3H/cf9K7RxhLnH/cf9x/3H/cY/3H/cf9x/3H/cf9Kcjxo3HH/cf9x/3H/cY/3H/cf9x/3H/cf9xj/cf9x/3H/cf9x/0EpLP1tcY/3H/cf9x/3H/cf9xj/cf9xTvosEF1x/3H/cf9xj/cf9x/3H/cf9xRcpMs1v/cf9x/3H/cf9xj/cf9x/3H/Qts88kz/cf9x/3H/cY/3H/cf9x/3H/cf9xhLvixEHXH/cf9x/3H/cY/3H/cf9x/3FI7RyBLv9x/3H/cf9x/3GP9x/3H/cf9x/3H/cY/3H/cf9x/3H/cf9xhYWdemcf9x/3GP9x/3H/cf9x/3GP9x/3H/cf9x/3H/cY/3H/cf9BKSz9bXH/cf9x/3GP9x/3H/cf9x/3H/cUFHLOuNcf9xj/cf9x/3H/cf9xj/cf9x/3H/cf9x/3GP9x/3H/cf9x/09mHCme/3GP9x/3H/cf9x/3GP9x/3H/cf9x/3H/cY/0WDLLfNcf9xj/cf9x/3H/cf9xj/cf9x/3H/cf9x/3GP9xRaEspe1x/3GP9x/3H/cf9x/3GP9x/3H/cf9x/3H/cY/3H/cf9FgyzHzf9x/3H/cf9x/3GP9x/3H/cf9x/3H/cY/3FM3CxCPf9x/3H/cf9xj/cf9x/3H/cf9x/3GP9x/0EpLP1tcf9x/3H/cf9xj/cf9x/3H/cf9x/3GP9x/3H/cf9x/3H/cY/3H/cf9x/1t31oj/cf9x/3H/cf9xj/cf9x/3H/cf9x/3GP9x/3H/cf9x/3H/cY/3H/QrIc9N7/cf9x/3H/cY/3H/cf9x/3H/cf9xj/cf9x/3H/cU+EHBe+/3H/cY/3H/cf9x/3H/cY/3H/cf9x/3H/cf9xj/cf9x/3H/cf9x/3FC0Bzi/v9xj/cf9x/3H/cf9xj/cf9x/3H/cf9x/3GP9x/3H/cf9x/3H/cY/09mHCme/3H/cf9x/3GP9x/3H/cf9x/3H/cY/3H/cf9x/3H/cf9xj/cf9xWXfXiP9xj/cf9x/3H/cf9xj/cf9x/3H/cf9x/3GP9x/0JHLPuN/3H/cf9x/3H/cY/3H/cf9x/3H/cf9xXbPSTHH/cf9x/3H/cY/3H/cf9xTMy8MzRx/3GP9x/3H/cf9x/3GP9x/3H/cf9x/3H/cY/3H/cf9x/3H/cf9xj/cf9xXtHRLnH/cf9xj/cf9x/3H/cf9xj/cf9x/3H/cf9x/3GP9x/3H/QSks/W1x/3H/cf9xj/cf9x/3H/cf9x/3GP9x/3FBRyzrjXH/cf9x/3H/cY/3H/cf9x/3H/cf9xj/cf9x/3H/cf9x/3GP9x/3H/cf9x/3H/cY/3H/cf9x/3H/cY/3H/cf9x/3H/cf9xj/cf9x/3H/cf9x/3GEBHLAyNj/cf9x/3H/cf9x/3GP9x/3H/cU76LBBdcf9x/3GP9x/3H/cf9x/3H/cY/3H/cf9x/3H/cf9xj/cf9x/3FYWdim/3H/cf9x/3H/cY/3H/cf9x/3H/cf9xj/cf9x/3H/cUfPHIMOcf9x/3H/cf9xj/cf9x/3H/cf9x/3GP9x/3H/cUbPHKMOj/cf9x/3H/cf9xj/cf9x/3H/cf9x/3GP9x/3H/cf9xSZA8dvyP9x/3H/cf9x/3H/cY/3H/cf9x/3H/cf9xSyocXV7/cf9x/3H/cY/3H/cf9x/3H/cf9xj/cf9x/3H/cf9x/3GExIHEt+/3H/cf9x/3GP9x/3H/cf9x/3H/cY/3H/cf9x/3H/cf9xj/cULQHOL+/3H/cf9x/3H/cY/3H/cf9x/3FB2zziTHH/cf9x/3GP9x/3H/cf9x/3H/cY/3H/cf9x/3H/cf9xT8ZsE5n/cf9x/3GP9x/3H/cf9x/1Dh0C5x/3H/cf9x/3H/cY/3H/cf9LDBxfPnH/cY/3H/cf9x/3H/cY/3H/cf9x/3H/cf9xj/cf9x/3H/cf9Dp3zliI/3H/cf9x/3H/cY/3H/cf9I6EyBe3H/cY/3H/cf9x/3H/cf9xj/cf9x/3H/cVuV1Wr/cf9x/3H/cf9x/3GP9x/3H/cf9x/3GP9x/3H/cf9x/3H/cY/3H/cVUd2+L/cf9x/3H/cf9x/3GP9x/3H/cf9x/3GP9x/3H/cf9x/0xDTFvL/3GP9x/3H/cf9x/3H/cY/3H/cf9x/3H/cf9xj/cf9x/3H/WDvZxP9x/3H/cf9xj/cf9x/3H/cf9x/3GP9x/3H/cf9x/3H/cUWhLLXt/3H/cY/3H/cf9x/3H/cf9xj/cf9x/3H/cf9x/3GP9x/3H/cf9cldVqj/cf9x/3H/cf9xj/cf9x/3H/cf9x/3GP9x/3H/cf9E0BzC/nH/cf9x/3GP9x/3H/cf9x/3GP9x/3H/cf9x/3H/cY/3H/cf9x/3H/cUjtHIEu/3H/cf9x/3GP9x/3H/cf9x/3H/cY/3H/cf9x/3H/cf9xR88cgw5x/3H/cY/3H/cf9x/3H/cf9xj/cf9x/3H/cf9x/3GEkMHH8+/3H/cf9xj/cf9x/3H/cf9x/3GP9x/3H/cf9x/3H/cY/3H/cf9x/3H/cf9xj/W3fViHH/cY/3H/cf9x/3H/cf9xj/cf9x/3H/cf9x/3GP9x/3H/cUjtHIEu/3H/cf9x/3H/cf9xj/cf9x/3H/cf9x/3GP9x/3H/cf9x/3H/cY/3H/cf9x/3H/cY/3H/cf9x/3H/cf9xj/cf9x/3H/cf9x/3GP9DZSzprY/3H/cf9x/3H/cf9xj/cf9x/3H/cf9xS74sVB3/cf9x/3H/cf9x/3GP9x/3H/cf9x/3H/cY/3H/cf9BKSz9bXH/cf9x/3GP9x/3H/cf9x/3H/cUFgXOn6cf9x/3GP9x/3H/cf9x/3H/cYOMIRuD3uj/cf9x/3H/cf9xj/cf9x/3H/cf9x/3GP9x/3H/cf9BvTz0LHH/cf9x/3GP9x/3H/cf9x/3H/cY/3H/cf9xTNwsQj3/cf9xj/cf9x/3H/cf9x/3GP9x/3H/T2YcKZ7/cf9xj/cf9x/3H/cf9x/3GP9x/3H/cUbPHKMOj/cf9x/3H/cf9xj/cf9x/3H/cf9x/3GP9x/3H/cf9x/3H/QZQc9r5xj/cf9x/3H/cf9xj/cf9x/3H/cf9x/3GP9x/3H/cf9x/3H/cY/3H/cVuV1Gpx/3GP9x/3H/cf9x/3GP9x/3H/cf9x/3H/cY/3H/cf9x/3H/cf9xj/cf9PZhwpnv9x/3H/cY/3H/cf9x/3H/cf9xj/cf9x/3H/cf9x/3GP9x/3Fcs9RM/3H/cY/3H/cf9x/3H/cY/3H/cf9x/3H/cf9xj/cf9x/3H/cf9x/3GP9x/3H/QrIc9N7/cf9x/3GP9x/3H/cf9x/3H/cY/3H/cf9x/3H/cf9xj/cUxIHEt+/3H/cf9xj/cf9x/3H/cf9x/3GP9x/3H/cf9x/3H/cU3cLCI9cf9x/3H/cf9x/3GP9x/3H/cf9x/3H/cY/3H/cf9x/3H/cf9xj/XJXVav9x/3GP9x/3H/cf9x/3H/cY/3H/cf9x/3H/cf9xj/cf9x/3H/cf9x/3E5mXG2Zo5x/3H/cf9xj/cf9x/3H/cf9x/3GP9x/3H/cf9Cshz03v9x/3H/cY/3H/cf9x/3H/cY/3H/MdSBsDt+/3H/cf9x/3H/cf9xj/cf9xS0NMS8tx/3H/cf9xj/cf9x/3H/cf9xQR6M7hdx/3H/cf9x/3H/cY/3H/cf8wWwGxtP7/cf9x/3H/cf9x/3GP9x/3H/OyNhttye/3GP9x/3H/cf9x/3GP9x/3H/cf9x/3H/cY/3H/QmBc6fpxj/cf9x/3H/cf9x/3GE09fDwo/3H/cY/3H/cf9x/3H/cf9xhAHowPF/9x/3H/cf9xj/cf9x/3H/cU6PPBcMcf9x/3GP9x/3H/cf9x/3FOqGwVeXH/cf9x/3GP9x/3H/cf9x/3H/cUJlLOmt/3GP9x/3H/cf9x/3H/cY/3H/cf9x/3H/cf9xj/cf9x/3H/cf9xTo88Fwxx/3GP9x/3H/cf9x/3GP9xQxg83nz/cf9xj/cf9x/3H/cf9xj/cf9x/3H/cf9x/3GP9V/tsBcY/3H/cf9x/3H/cf9xj/cf9xQtAc4v7/cf9x/3H/cY/3H/cf9x/3H/cf9xj/cf9x/3H/cf9x/3GP9MQ0xby/9x/3H/cf9x/3GP9x/3H/cf87t3G2SI6P9x/3H/cf9x/3H/cY/3H/cf9GeIy4d/9x/3H/cY/3H/cf9x/3H/cf9xj/cf9xTvosEF1x/3H/cf9xj/cf9x/3H/cf9xQvk84Gz/cf9x/3GP9x/3H/cf9x/3H/cUu+LFQd/3H/cf9x/3H/cY/3H/cf9x/3H/cf9Kcjxo3HH/cf9x/3H/cY/3H/cf9x/3H/cUL5POBs/3H/cf9xj/cf9x/3H/cf9x/3GFUd2uJx/3GP9x/3H/cf9x/3H/cYWXfXiP9x/3GP9x/3H/cf9x/3H/cY/0hUPIq8cf9x/3GP9x/3H/cf9x/3H/cY/3H/QSks/W1x/3H/cf9x/3GP9x/3H/cf9x/3H/cY/3H/cf9x/3H/cf9xj/TENMW8v/cf9x/3H/cf9xj/cf9x/3H/cf9x/3GP9xRTY8rJxx/3GP9x/3H/cf9x/3H/cUSsTLU7cf9x/3H/cY/3H/cf9x/3H/cY/3H/cf9x/3H/cf9xj/SH1ciCpx/3H/cf9x/3GP9x/3H/cUfPHIMOcf9x/3H/cf9x/3GP9x/3H/cf9xTj18HChx/3H/cf9x/3GP9x/3H/cf9xRlQ8qryP9x/3H/cf9x/3GP9x/3H/cf9x/3H/cY/0sMHF8+cf9x/3H/cY/3H/cf9x/3H/cY/3H/cf9x/3H/cf9xj/cf9xQUcs641x/3H/cf9x/3GP9x/3H/cf9x/3H/cY/3H/cf9x/3FPhBwXvv9x/3GP9x/3H/cf9x/3GP9x/3H/cf9x/3H/UOHQLnH/cf9x/3H/cf9xj/cf9xW5XUanH/cY/3H/cf9x/3H/cY/3H/cf9x/3H/cf9xTUgcK35x/3H/cf9x/3H/cY/3H/cf9x/3H/cY/3H/cf9x/3H/cf9xj/cf9xRs8cow7/cY/3H/cf9x/3H/cY/3H/cf9x/3H/cf9xj/Qkcs641xj/cf9x/3H/cf9xj/cf9x/3H/cf9x/3GP9x/3H/cf9x/3H/cY/3H/cf9bd9WIcY/3H/cf9x/3H/cY/3H/cf9x/3H/cf9xj/cf9x/0JHLPuN/3H/cf9x/3GP9x/3H/cf9x/3H/cY/3H/cf9x/3H/cf9xj/cf9x/3FZd9eIj/cf9x/3H/cf9xj/cf9x/3H/cf9x/3GP9x/3H/cf9x/3H/cY/3H/cf9x/3H/cf9xXtHSLv9x/3H/cf9xj/cf9x/3H/cf9x/3GP9x/3H/cf9x/3H/cY/3H/cf9x/3Fcs9RMj/cf9x/3H/cf9xj/cf9x/3H/cf9x/3GP9x/1lZ2Kb/cY/3H/cf9x/3H/cf9xj/cf9x/3H/cf9xj/cf9x/3H/cf9x/3GP9x/3H/SwwcXz5x/3GP9x/3H/cf9x/3GP9x/3H/cf9x/3H/cY/0Y2PLyc/3H/cY/3H/cf9x/3H/cf9xj/cf9x/3H/cf9x/3FVHdvi/3H/cY/3H/cf9x/3H/cY/3H/cf9x/3H/cUhyPIjc/3H/cf9x/3H/cY/3H/cf9x/3H/cf9FGDzOfP9x/3H/cY/3H/cf9x/3H/cf9xj/cf9x/3H/cf9P+iwgXf9xj/cf9x/3H/cf9x/3GP9xSZA8dvz/cf9x/3GP9x/3H/cf9x/3H/cY/3H/cf9x/3FFoSy17f9x/3H/cf9xj/cf9x/3H/cf9x/3FLvixUHf9x/3H/cf9x/3GP9x/3H/cf9x/3H/cY/3H/cf9x/3H/cf9xj/cf9x/3FbldRqcY/3H/cf9x/3H/cY/3H/cf9x/3H/cVhZ2Kb/cf9x/3H/cY/3H/cf9x/0UYPM58/3H/cf9x/3H/cY/3H/cf9xVzvYxHH/cf9x/3H/cY/3H/cf9x/3H/cf9xj/cf9x/3H/cf9x/3GP9x/3FPhBwXvv9x/3H/cY/3H/cf9x/3H/cU+tPBUs/3H/cY/3H/cf9x/3H/cf9xNHHRvI4u/3H/cf9x/3H/cf9xj/cf9Aa3waSP9xj/cf9x/3H/cf9x/3GP9x/3H/cf9x/3H/cY/3H/cUsqHE1ecf9xj/cf9x/3H/cf9x/3GP9x/3H/cf9x/3H/cY/3H/Qkcs+43/cf9x/3H/cf9xj/cf9x/3H/cf9x/3GP9x/3H/cUfPHIMOcf9x/3H/cf9x/3GP9x/3H/cf9x/3H/cY/3H/cf9x/3FPGSwebf9x/3GP9x/3H/cf9x/3H/cY/3H/cf9x/3H/cU+EHBe+j/cf9x/3H/cf9x/3GP9x/3H/cf9x/3H/cY/3H/cf9x/3H/cf9xSyocXV7/cf9x/3H/cY/3H/cf9x/3H/cf9xj/cf9x/3H/cf9NKhw9XnH/cf9x/3H/cf9xj/cf9x/3H/cf9x/3GP9x/3H/cf9x/3H/WDvZxP9x/3GP9x/3H/cf9x/3H/cY/3H/cf9x/3H/cf9xj/cf9x/3H/XJXVao/3H/cf9x/3H/cY/3H/cf9x/3H/cf9xj/cUBgXAr6/3GP9x/3H/cf9x/3H/cY/3H/cf9x/3H/cf9xW5XVav9x/3H/cY/3H/cf9x/3H/cf9xj/cf9x/3H/cf9x/3GP9xQ4Ms182P9x/3H/cf9x/3H/cY/3H/cf9x/3H/cf9xj/cf9xRaEste3/cf9x/3H/cf9x/3GP9x/3H/cf9x/3H/cY/3H/cf9E0BzC/nH/cf9x/3GP9x/3H/cf9x/3H/cYXtHRLnH/cf9x/3H/cY/3H/cf9x/3H/TSocPV5x/3H/cf9x/3H/cY/3H/cf9EZSzJrXH/cf9x/3H/cY/3H/cf9x/3H/cf9xj/cUODLNfN/3GP9x/3H/cf9x/3GP9x/3H/cf9x/3H/cY/09mHCme/3H/cf9x/3H/cY/3H/cf9x/3H/cY/3H/cf9x/3H/cf9xhT/t0B/3GP9x/3H/cf9x/3H/cY/3H/cf9x/3H/cY/3H/cf9x/3H/cf9xj/cf9x/3H/cf9x/3GP9x/3H/cf9XHdnicf9x/3H/cY/3H/cf9x/3H/cf9xj/cf9x/3H/cf9x/3GP9xSQwcfz7/cf9xj/cf9x/3H/cf9x/3GP9LkDxW/HH/cf9x/3GP9x/3H/cf9x/3H/cY/3H/cf9x/3H/cf9xj/cf9J7RyBLv9xj/cf9x/3H/cf9x/3GP9xXtHRLnH/cf9x/3GP9x/3H/cf9IVDyavP9x/3H/cf9x/3H/cY/3H/TCocXV7/cf9xj/cf9x/3H/cf9x/3GF7R0S5x/3H/cf9x/3GP9x/3H/cf9x/3H/cY/0wqHF1e/3H/cf9xj/cf9x/3H/cULpzNFjcf9x/3H/cY/3H/cf9x/3H/cY/0BCXBza/3GP9x/3H/cf9x/3H/cY/3H/cUlnnHmG/3H/cf9x/3H/cf9xj/cf9xQbIc5N5x/3H/cf9x/3GP9x/3H/cUtDTEvLcf9x/3GP9x/3H/cf9x/3GP9x/3H/cf9x/3H/cY/3H/cf81BuG8+R7/cf9x/3H/cY/3H/cf9x/3FEGDy+fHH/cf9x/3H/cY/3H/cf9xTxksHm3/cf9x/3GP9x/3H/cf9x/3H/cY/3H/cf9x/3H/RGUsya1x/3H/cY/3H/cf9x/3H/cf9xTvosIF3/cf9x/3H/cf9x/3GP9x/3FMYUxJ6/9x/3H/cf9xj/cf9x/3H/cf9FgyzHzf9x/3H/cY/3H/cf9x/3H/cUn7rHBF/3H/cf9x/3GP9x/3H/cf9x/3H/TDPcXML/cf9x/3H/cf9xj/cf9x/3FAHowPF/9xj/cf9x/3H/cf9x/3GP9DZSzprf9xj/cf9x/3H/cf9xhPMlwM2nH/cY/3H/cf9x/3H/cf9xj/cUlnnGmGcY/3H/cf9x/3H/cf9xj/cf9J7RyBLv9x/3GP9x/3H/cf9x/3GER4jMh3j/cf9x/3H/cf9x/3GP9FMWy86XH/cf9xj/cf9x/3H/cf9x/0LbPPJM/3H/cY/3H/cf9x/3H/cf9xj/cf9x/3H/cf9x/3GP9x/3FF43yhyHH/cf9xj/cf9x/3H/cf9x/3GEBgXAr6/3H/cY/3H/cf9x/3H/cf9xQmUs6a3/cY/3H/cf9x/3H/cf9xj/cf9x/0y+LFQd/3H/cY/3H/cf9x/3H/cf9xj/cf9x/3H/cf9x/3FFoSy17f9x/3GP9x/3H/cf9x/3H/cY/3H/cf9x/3H/cf9xhARywMjY/3H/cf9x/3H/cf9xj/cf9x/3H/cf9x/3GP9x/3FOZhwZnnH/cf9xj/cf9x/3H/cf9x/3GP9x/3H/cUu+LEQdcf9xj/cf9x/3H/cf9x/3GP9x/3H/cf9xQmUs6a3/cf9x/3GP9x/3H/cf9x/3H/cY/3H/cf9x/3FM3CxCPf9xj/cf9x/3H/cf9x/3GP9x/3H/cf9x/3H/cY/3H/cf9MKhxdXv9xj/cf9x/3H/cf9x/3GP9x/3H/cf9x/3H/cYRs8cow7/cf9xj/cf9x/3H/cf9x/3GP9x/3H/cf9x/3H/cY/3H/cf9x/3H/QZQc9r5xj/cf9x/3H/cf9x/3GP9x/3H/cf9x/3H/cY/3H/cf9x/3H/cf9aWdamcf9x/3GP9x/3H/cf9x/3H/cY/3H/cf9x/3H/cUJlLOmt/3H/cY/3H/cf9x/3H/cf9xj/cf9x/3H/cf9x/3GP9x/3H/cf9x/1g72cT/cf9x/3GP9x/3H/cf9x/3H/cUxhTEnrj/cf9x/3H/cf9x/3GP9x/3H/cf9x/3H/cY/3H/cf9x/3H/QrIc9N7/cY/3H/cf9x/3H/cf9xj/cf9x/3H/cUm5XHRq/3H/cY/3H/cf9x/3H/cUsqHF1e/3H/cf9x/3H/cY/3H/cf9xRuhMoXv/cY/3H/cf9x/3H/cf9xj/cf9x/3H/cf9x/3GP9x/3H/cf9x/3GP9x/3H/cf9x/3H/cYQLIcBd6P9x/3H/cf9x/3H/cY/3H/cf9x/3H/cY/3H/cf9x/3H/cf9xj/cf9xSAdMf4tx/3H/cY/3H/cf9x/3H/cf9xj/cf9x/3H/cf9x/3GP9x/3H/cf9x/3GP9Cshz03v9x/3H/cf9x/3H/cY/3H/cf9x/3H/cf9xj/cf9x/3H/cf9xj/cf9x/3H/cf9xTNwsQj3/cY/3H/cf9x/3H/cY/3H/cf9x/3H/cf9MvixUHY/3H/cf9x/3H/cY/3H/cf9xRTY8rJxxj/cf9x/3H/cf9xj/cf9x/3H/cf9x/0UYPM58/3H/cf9xj/cf9x/3H/cf9x/3GP9xR0mcm2aP9x/3H/cf9x/3H/cY/3H/Qb089Cxx/3H/cf9x/3H/cY/3H/cf9xTNwsQj3/cf9xj/cf9x/3H/cf9x/3GP9x/3H/cf9x/3H/cY/3H/cf9xS/CMQPdx/3H/cf9x/3GP9x/3H/cf9x/3H/cY/3H/cf9x/3H/QZQc9r5xj/cf9x/3H/cf9x/3GP9x/3H/cf9x/3H/cY/3H/TL4sVB3/cf9x/3GP9x/3H/cf9x/3H/cY/3H/cf9x/3H/QWt8+Uhx/3H/cf9x/3GP9x/3H/cf9x/3H/cY/3H/cf9x/3H/cf9xj/cf9x/0/6LCBd/3H/cf9xj/cf9x/3H/cf9xMTw0vsPLcf9x/3H/cY/3H/cf9x/3FISZx7ZnH/cf9x/3GP9x/3H/cf9xT608FSz/cf9x/3GP9x/3H/cf9x/3H/RRg8znz/cf9x/3GP9x/3H/cf9xPA0itPLd/3H/cY/3H/cf9x/3H/cY/3H/cU2Y/DZw/3H/cf9x/3H/cY/3H/cUVfXKoKcf9x/3GP9x/3H/cf9x/3E0qmG8VZ7/cf9x/3GP9x/3H/cf9xSWeceYb/cf9x/3H/cY/3H/cf9x/3H/cf9bd9aI/3H/cf9xj/cf9x/3H/cf9x/3FLhZxHpnH/cf9xj/cf9x/3H/cf9x/3GEZt7Jkhcf9x/3H/cY/3H/cf9x/3H/cf9xQgP838Bx/3H/cY/3H/cf9x/3H/cf9xMIDisI8d/3H/cY/3H/cf9x/3H/cf9xj/cf8+2kGzJb7/cf9xj/cf9x/3H/cf9x/3GP9x/3H/TXr8SFD/cf9x/3H/cY/3H/cf9x/3H/cf9LZ5xZhnH/cf9xj/cf9x/3H/cf9x/0GUHAe+/3H/cf9x/3H/cf9xj/cf9x/0/6LCBd/3H/cf9xj/cf9x/3H/cf9x/0T5PMBscf9x/3GP9x/3H/cf9x/3H/cU8yXBza/3H/cY/3H/cf9x/3H/cUFHLOuNcf9xj/cf9x/3H/cf9x/3GP9x/3H/cf9x/3H/cY/3FOZhwZnnH/cf9x/3GP9x/3H/cf9xQIl8CGiP9x/3H/cf9x/3H/cY/3H/cUboTKF7/3H/cY/3H/cf9x/3H/cUfPHIMOcf9x/3H/cY/3H/cf9x/3H/cTaGEbl57nGP9x/3H/cf9x/3GP9x/3FLQ0xLy3H/cf9x/3GP9x/3H/cf9x/0aRvLbk/3H/cf9xj/cf9x/3H/cf9x/07MvCM0cf9x/3H/cf9x/3GP9x/3H/cf9xQ3O82MT/cf9xj/cf9x/3H/cf9x/3GP9x/3H/TL4sVB3/cf9xj/cf9x/3H/cf9x/3GP9x/3H/cf9aWdamcf9x/3H/cf9x/3GP9x/3H/cf9x/3GP9x/3H/cf9x/3H/cY/3H/cf9x/3H/cf9xSgwcXz5x/3H/cf9xj/cf9x/3H/cf9x/3GP9x/3H/cf9MKhxdXv9xj/cf9x/3H/cf9xj/cf9x/3H/cf9x/3GP9x/3H/cf9x/3FBRyzrjXH/cY/3H/cf9x/3H/cf9xj/cU+tPBUs/3H/cf9x/3H/cf9xj/cf9LkDxW/HH/cf9xj/cf9x/3H/cf9x/0uQPGb8/3H/cf9x/3H/cY/3H/cf9x/3H/cf9xj/cf9x/3H/cf9x/3GExIHEt+/3H/cf9x/3GP9x/3H/cf9f0dIu/3GP9x/3H/cf9x/3H/cY/3FPhBwXvv9x/3H/cf9xj/cf9x/3H/SH1ciCpx/3GP9x/3H/cf9x/3H/cUsqHF1e/3H/cf9x/3GP9x/3H/cf9xQtAc4v7/cf9x/3GP9x/3H/cf9x/3H/cY/3H/cf9x/3H/cY/3H/cf9x/3H/cf9xj/cf9x/3H/cf9x/3GP9x/3FDGDzefI/3H/cf9x/3H/cf9xj/cf9x/3H/cf9x/3GP9x/3H/TL4sVB3/cf9xj/cf9x/3H/cf9x/3GP9x/3H/cUsqHE1ecY/3H/cf9x/3H/cf9xj/cf9x/3H/cf9x/3GP9YO9jEcY/3H/cf9x/3H/cf9xj/cVyz1Ez/cf9x/3GP9x/3H/cf9x/3H/XrPTTP9x/3H/cf9xj/cf9x/3H/cf9x/0KyHPTe/3GP9x/3H/cf9x/3H/cY/1lZ2Kb/cY/3H/cf9x/3H/cf9xj/cf9x/3H/cf9x/3GP9x/3H/cf9x/3H/cYVR3a4nGP9x/3H/cf9x/3H/cY/3H/cf9BKSz9bXH/cf9x/3GP9x/3H/cf9x/3H/cY/3H/cf9x/0uQPFb8cY/3H/cf9x/3H/cf9xj/cf9x/3H/cf9x/3GP9x/3H/cf9x/3H/cUdUPIq8cf9x/3H/cY/3H/cf9x/3H/cUGyHOTecY/3H/cf9x/3H/cf9xj/cf9x/3H/Qkcs+43/cf9x/3GP9x/3H/cf9x/3H/cY/3FGK5ytRv9x/3H/cf9x/3H/cY/3H/cf9x/0LbPPJM/3H/cf9x/3GP9x/3H/cf9xTNwsQj3/cY/3H/cf9x/3H/cf9xj/cf9x/3H/cf9xS74sVB3/cf9x/3H/cf9x/3GP9x/3H/cf9x/0RlLMmtcf9x/3GP9x/3H/cf9x/3H/cY/3H/cf9x/3H/cUSDLLfNcf9x/3GP9x/3H/cf9x/3H/cY/3FCE2zeyXH/cf9xj/cf9x/3H/cf9x/0+PPCcM/3GP9x/3H/cf9x/3H/cY/3FC+TzQbHGP9x/3H/cf9x/3H/cY/3H/cf9x/3H/cY/3H/cf9x/3H/cf9xj/cf9es9JMcf9x/3GP9x/3H/cf9x/3H/cY/3Fe0dEucf9x/3GP9x/3H/cf9x/3H/cY/3H/cf9cldVq/3GP9x/3H/cf9x/3H/cY/3H/cf9x/3H/cY/3H/cf9x/3H/cf9xj/cf9x/3H/cf9x/3GP9x/3H/cf9x/3H/cY/3FU/tsBcf9x/3H/cf9x/3GP9x/3H/cf9x/3H/cY/3H/cf9x/3H/RNAcwv5x/3GP9x/3H/cf9x/3H/W3fWiP9x/3H/cf9xj/cf9x/3H/cf9x/3GP9f0dIu/3H/cf9xj/cf9x/3H/cf9x/3GExhTEnr/3H/cf9x/3H/cf9xj/cf9x/0TQHML+cf9x/3H/cf9xj/cf9x/3H/cf9MvixUHY/3H/cf9x/3H/cf9xj/cf9xQIl8CGj/cY/3H/cf9x/3H/cf9xj/cf9xTEgcS37/cf9xj/cf9x/3H/cf9x/3FPW3waSP9x/3H/cf9xj/cf9x/3H/cf9xhPW3wKSHH/cf9x/3GP9x/3H/cf9x/0grnI1Gcf9x/3GP9x/3H/cf9x/3FBRyzrjXH/cY/3H/cf9x/3H/cf9xj/cf9x/3H/cf9x/3FHVDyKvHH/cf9x/3GP9x/3H/cf9x/3H/cY/3H/cf9x/3H/cUGJfOdocf9x/3H/cf9xj/cf9x/3H/cf9x/3GP9x/3H/cf9xSSVMfav/cY/3H/cf9x/3H/cY/3H/cf9x/3H/cf9xj/cf9x/3H/cf9x/0oHTG+Lcf9x/3H/cf9x/3GP9x/3H/cT/2YrEJnf9x/3H/cf9x/3H/cY/3H/cf9xXtHRLnH/cY/3H/cf9x/3H/cY/0sMHF8+cf9x/3H/cY/3H/cf9x/3H/QSks/W1x/3GP9x/3H/cf9x/3H/cY/3H/cf9x/3H/cf9xhDgyzXzf9xj/cf9x/3H/cf9x/3GP9x/3H/cf9x/3H/cY/3H/cU+EHBe+/3H/cf9xj/cf9x/3H/cf9x/3GP9x/3H/cf9x/3H/cY/3H/cf9f0dIu/3GP9x/3H/cf9x/3H/cY/3H/cf9x/3H/cf9xj/cf9x/3H/cf9x/3Fds9JMcf9x/3H/cY/3H/cf9x/3H/cf9aWdamcf9x/3H/cY/3H/cf9x/3H/cf9xQJQc9r5x/3H/cf9x/3H/cY/3H/cf9x/3H/cf9xj/cf9x/3H/cf9x/3GFyz1Ez/cf9x/3GP9x/3H/cf9x/3H/cY/3H/cf9es9JMcf9xj/cf9x/3H/cf9x/3GP9xTEgcS37/cf9x/3GP9x/3H/cf9f0dIu/3GP9x/3H/cf9x/3H/cY/0TQHML+cf9x/3H/cf9x/3GP9x/3H/cf9x/3H/cY/3H/cf9x/3H/cf9xj/cf9x/3FLKhxNXnGP9x/3H/cf9x/3H/cY/3H/cf9x/3H/cf9xj/cf9x/3H/cf9xRIMst81x/3H/cY/3H/cf9x/3H/cf9xj/cf9x/3H/cf9xj/cf9xRn1cqCr/cf9x/3GP9x/3H/cf9x/3H/cYXLPUTP9x/3H/cf9xj/cf9x/3H/cf9xSJtchkr/cf9x/3H/cf9x/3GP9x/3H/cf9x/3H/cY/3H/cf9x/3H/cf9xTn/MGANx/3H/cf9x/3H/cY/3H/cf9x/3H/cf9xj/cf9x/3H/cf9x/3GP9x/3H/cf9x/3GP9x/3H/cf9x/3H/cY/3H/Q2Us6a2P9x/3H/cf9x/3GP9x/3H/cf9x/3H/cY/3H/cf9x/3H/cf9xj/cf9x/3H/cf9x/3GP9x/3H/cf9x/3GFhZ16Zx/3H/cY/3H/cf9x/3H/cf9xj/cf9x/3H/cf9x/3GP9GNjy8nP9x/3GP9x/3H/cf9x/3H/cTXTAbos/nH/cf9x/3H/cY/3H/cf9JIHyN+P9x/3H/cY/3H/cf9x/3H/cf9xTUgcK35x/3H/cf9x/3GP9x/3H/cf9P+iwgXf9x/3H/cY/3H/cf9x/3H/cY/3H/cf9x/3H/cUoMHF8+cf9x/3H/cf9x/3GP9x/3H/cf9x/3GP9x/3H/TIWcR6Zxj/cf9x/3H/cf9xj/cf9x/3H/cf9x/3GP9x/3H/cf9x/3H/cY/3H/cf9x/3H/cf9xj/cf9x/3H/TtwsIj1x/3GP9x/3H/cf9x/3H/cY/3H/QDLsHdH/cf9x/3H/cf9xj/cf9x/3H/Qts88kz/cf9x/3H/cY/3H/cf9x/3H/cf9MhZxXpv9x/3H/cY/3H/cf9x/3H/cf9xj/cf9x/3H/cUhyPIjc/3H/cf9x/3H/cf9xj/cf9x/3H/cf9BKSz9bXH/cY/3H/cf9x/3H/cf9xj/cf9x/3FBRyzrjXH/cf9x/3GP9x/3H/cf9x/3H/cV7R0i7/cf9x/3H/cY/3H/cf9x/09mHCme/3H/cY/3H/cf9x/3H/cf9xj/cf9x/3FO+iwQXXH/cf9xj/cf9x/3H/cf9x/3GP9x/3FPGSwebf9x/3H/cf9xj/cf9x/3H/cf9x/3GP9x/3H/cf9x/0KyHPTe/3GP9x/3H/cf9x/3H/cY/3H/cf9x/3H/cf9xj/cf9x/3H/cf9xhJTmxrGXGP9x/3H/cf9x/3H/cY/0KyHPTe/3H/cf9x/3H/cY/3H/cVl314j/cY/3H/cf9x/3H/cf9xg92kGyJb5x/3H/cf9xj/cf9x/3H/cf9x/3GP9x/0lyPIjc/3H/cY/3H/cf9x/3H/cf9dldNqcf9x/3H/cf9xj/cf9x/3H/Oc0xtzLOcf9x/3H/cY/3H/cf9x/3H/cUSsTLU7cf9x/3H/cf9xj/cf9x/3FM3CxCPf9x/3GP9x/3H/cf9x/3H/cYSHI8eNxx/3H/cf9xj/cf9x/3H/cf9x/3GP9x/0m0jIS3/3H/cf9x/3H/cY/3H/cf9x/3FKDBxfPnH/cf9x/3H/cf9xj/cf9x/0Y2PLycj/cf9x/3H/cf9x/3GP9x/3H/cf9x/3H/cY/3H/cf9x/3H/cf9xhMSBxLfv9x/3H/cf9xj/cf9x/3H/cf9x/3GP9x/3H/cf9x/0slTF2rcY/3H/cf9x/3H/cf9xj/cU5mHBmecf9x/3H/cY/3H/cf9x/3H/cf9xj/cf9x/3H/cf9x/3GP9x/3H/cf9x/3GEWhLKXtcf9x/3GP9x/3H/cf9x/3H/cUCUHPa+cf9x/3H/cf9x/3GP9x/3H/cf9x/3H/cY/3H/cUnSjHLX/3H/cf9x/3H/cY/3H/cf9x/3FEgyy3zXH/cf9x/3GP9x/3H/cf9x/3H/cY/3H/cf9x/3H/cUzcLEI9j/cf9x/3H/cf9x/3GP9x/3FJ0oxy1/9x/3H/cf9x/3GP9x/0+PPCcM/3H/cf9x/3H/cY/3H/cf9x/3H/cf9xj/cf9x/3H/cf9x/3GP9x/0ntHIEu/3GP9x/3H/cf9x/3H/cY/3H/cf9P+iwgXf9x/3H/cY/3H/cf9x/3H/cf9xj/cf9x/1/R0i7/cf9xj/cf9x/3H/cf9x/12V02px/3H/cf9xj/cf9x/3H/cf9x/3GP9x/3H/cf9x/3FKkDxW/HH/cf9x/3H/cf9xj/cf9x/3H/cf9x/3GP9x/3H/cf9x/3H/cY/3H/XrPSTHH/cY/3H/cf9x/3H/cf9xj/cf9x/3H/cf9x/3GECyHAXej/cf9x/3H/cf9xj/cf9x/3H/cf9x/3GP9x/3H/XJXVav9xj/cf9x/3H/cf9x/3GP9x/3H/cf9x/3GP9x/3H/cf9x/3H/cY/3H/cf9x/3H/cf9xj/cf9x/3H/cf9x/3GP9xW5XUanH/cY/3H/cf9x/3H/cf9xj/Vh3b4v9xj/cf9x/3H/cf9x/3GP9x/3H/cf9xXtHSLv9x/3H/cf9x/3H/cY/3H/cf9x/3H/TtwsIj1xj/cf9x/3H/cf9x/3GP9x/3H/cf9x/3H/cY/3H/cf9x/3H/cf9xj/cf9x/3H/cf9xj/cf9Fgyy3zXGP9x/3H/cf9x/3H/cY/3H/cf9x/3H/cY/3H/cf9x/3H/cf9xj/cUkMHH8+/3H/cf9xj/cf9x/3H/cf9xj/cf9x/3H/cf9x/3GP9x/3H/cf9x/3H/cVuV1Wr/cf9x/3H/cY/3H/cf9x/3H/cY/0JHLOuNcY/3H/cf9x/3H/cf9xj/cf9x/3H/cf9xj/cf9xTo88Fwxx/3H/cf9x/3GP9x/3H/cf9IzxyTDv9x/3H/cf9x/3H/cY/3H/cf9x/3H/cY/3H/cf9xRlQ8qrz/cY/3H/cf9x/3H/cY/3H/TR98Tgj/cY/3H/cf9x/3H/cf9xj/QSks/W1x/3H/cf9x/3H/cY/3H/cf9x/3H/cf9FGDzOfP9x/3H/cY/3H/cf9x/3H/SFQ8mrz/cf9x/3H/cf9xj/cf9x/3H/cf9xRaEste3/cf9x/3GP9x/3H/cf9x/3H/cUu+LFQd/3H/cf9x/3H/cY/3H/cf9x/3H/cf9xj/cf9LkDxW/HH/cf9xj/cf9x/3H/cf9x/3GP9MKhxdXv9x/3H/cY/3H/cf9x/3H/SNjcgnJx/3H/cf9x/3H/cY/3H/cf9x/0/6LCBd/3H/cY/3H/cf9x/3H/cf9xPa/Cs1A9j/cf9x/3H/cf9x/3GP9x/3H/cf82LSO60txx/3H/cY/3H/cf9x/3H/cY/3FNVqw6lf9x/3H/cY/3H/cf9x/3H/cf9xj/cf9LTmxbGXH/cf9x/3H/cf9xj/cf9x/0tnnFmGcf9x/3H/cf9x/3GP9x/3H/RVqMuldx/3H/cY/3H/cf9x/3H/cf9xj/cf9x/3H/cU76LBBdcf9xj/cf9x/3H/cf9x/3GP9x/3H/cf9x/3FPGSwebf9xj/cf9x/3H/cf9x/3GP9x/3H/cf9IVDyavP9x/3H/cf9x/3H/cY/3H/cUU2PKyccY/3H/cf9x/3H/cf9xj/cf9xQxg83nyP9x/3H/cf9x/3H/cY/3H/cf9x/3H/cU76LBBdcY/3H/cf9x/3H/cf9xj/cf9x/3H/cf9xj/TtwsIj1x/3H/cf9x/3H/cY/3H/cf9x/3H/cY/3H/cf9x/3H/cf9xj/cf9x/3H/cf9x/3GP9x/3H/cf9x/3H/cY/3H/cf9xQbIc5N5x/3H/cY/3H/cf9x/3H/cf9xR1Q8irxx/3H/cf9xj/cf9x/3H/cf9x/3GP9x/3H/cf9xRTY8vJz/cf9x/3H/cf9xj/cf9x/0VzvLjEcf9x/3H/cf9xj/cf9x/3H/cU8ZLB5t/3H/cY/3H/cf9x/3H/cf9xhAoqwG1f9x/3H/cf9x/3GP9x/3H/cUCJfAhoj/cf9x/3H/cf9x/3GP9xXLPUTP9x/3H/cY/3H/cf9x/3H/Tz18LCj/cf9x/3H/cY/3H/cf9x/3H/cf9xOesxthTOcf9xj/cf9x/3H/cf9x/0fKTJNbcf9x/3H/cf9xj/cf9x/3FFNjy8nP9x/3H/cf9x/3H/cY/3H/Q/k84GyP9x/3H/cf9x/3H/cY/3H/cf9x/3H/cf9xj/RjY8vJz/cf9xj/cf9x/3H/cf9x/3GP9x/0tObFsZcf9x/3H/cf9xj/cf9x/3H/Se0cgS6P9x/3H/cf9x/3GP9x/3H/cf9x/3H/cY/3H/TENMW8v/cf9x/3H/cY/3H/cf9x/3H/cf9xj/cU+EHBe+/3H/cf9x/3GP9x/3H/cf9xRiucrUb/cf9x/3GP9x/3H/cf9xQds84kxx/3H/cf9xj/cf9x/3H/cf9CiXz3aP9x/3H/cf9x/3H/cY/3H/cf9JcjyI3P9xj/cf9x/3H/cf9x/3GEDbPANM/3GP9x/3H/cf9x/3H/cYRlQ8qrz/cf9x/3GP9x/3H/cf9xRr+spAX/cf9x/3H/cY/3H/cf9x/3ExNdG/yi7/cf9x/3H/cf9x/3GP9x/3H/cf9x/3H/cY/3FDWozaV/9x/3H/cf9xj/cf9x/3H/cf9x/3GP9x/3H/cf9x/3H/cY/3H/cf9x/3H/cY/3H/cf9x/3H/cf9xj/cf9x/3H/cf9x/3GP9x/3H/cf9x/3H/cY/1g72MRxj/cf9x/3H/cf9x/3GP9x/3H/cf9x/3FM3CxCPY/3H/cf9x/3H/cf9xj/cf9x/3FNwZwz5o/3H/cf9x/3H/cf9xj/cf9xQUcs641x/3H/cf9x/3GP9x/3H/cf9x/3H/Su0cYS5x/3H/cf9x/3GP9x/3H/cf9x/3GP9x/3H/TCocXV7/cf9xj/cf9x/3H/cf9x/3FA5PwCsP9x/3GP9x/3H/cf9x/3H/cY/02KbEdZj/cf9x/3H/cf9x/3GP9xTNwsQj3/cf9x/3H/cY/3H/cf9x/05hTCnrcf9x/3GP9x/3H/cf9x/3H/SgdMb4tx/3H/cf9x/3H/cY/3H/cf9x/3FJDBx/Po/3H/cf9x/3H/cY/3H/cf9x/3H/cf9xj/cf9x/3H/cf9x/0GUHPa+cY/3H/cf9x/3H/cY/3H/cf9x/3H/cf9xj/cf9x/3H/cf9x/3GEzcLEI9/3H/cf9x/3H/cY/3H/cf9x/3H/cf9xj/cf9x/3H/cf9x/3GP9x/3H/cf9x/3FYWdim/3H/cf9xj/cf9x/3H/cf9x/3GP9x/3H/cf9f0dIu/3GP9x/3H/cf9x/3GP9xSYDMZ/Nx/3H/cY/3H/cf9x/3H/cf9xj/cf9x/3H/RspMs1uP9x/3H/cf9x/3H/cY/3H/cf9x/3H/cY/3H/cU+EHBe+/3H/cf9x/3GP9x/3H/cf9xR88cgw5x/3H/cf9x/3GP9x/3H/cf9x/0c2PJyccf9x/3H/cf9xj/cf9x/3H/cf9x/3GP9x/3H/cf9x/3H/cY/3H/cf9x/3H/cY/3H/cf9x/3H/cf9xj/cf9x/3H/cf9x/3GP9x/3H/cf9x/3H/cY/3H/SM8cgw5xj/cf9x/3H/cf9x/3GP9xW5XUanH/cf9xj/cf9x/3H/cf9xj/cVP+3QGP9x/3H/cf9x/3H/cY/3H/cf9CRyz7jf9x/3H/cf9xj/cf9x/3H/cf9x/3GP9x/3H/cf9x/3H/cY/3H/cf9x/3H/cY/3H/cf9PZhwpnv9x/3H/cY/3H/cf9x/3H/cf9xj/cf9x/3H/cf9xj/cV7R0S5x/3H/cf9xj/cf9x/3H/cf9x/3GP9x/3H/cf9x/3H/cY/3H/cf9x/3H/QSks/W1x/3GP9x/3H/cf9x/3H/cY/3FJ+6xgRXH/cY/3H/cf9x/3H/cY/3H/cf9x/3H/cf9xj/cf9xXtHRLnH/cf9xj/cf9x/3H/cf9x/3GP9x/3H/cf9M8IxQ9/9x/3H/cf9xj/cf9x/3H/cf9x/3GP9x/3H/QSks/W1x/3H/cf9xj/cf9x/3H/cf9x/3GP9JSZx7ZnGP9x/3H/cf9x/3H/cY/3H/cUFHLOuNcf9x/3H/cf9xj/cf9x/3H/cf9JB0yPi4/3H/cf9x/3H/cf9xj/cUODLNfNj/cf9x/3H/cf9x/3GP9x/3H/cf9x/3H/cY/3H/cf9FgyzHzf9x/3H/cf9x/3GP9x/3H/cf9x/3H/cY/3H/S5A8Vvxx/3H/cY/3H/cf9x/3H/cf9xj/cf9x/3H/cf9IzxyTDv9x/3H/cf9xj/cf9x/3H/cf9x/3GP9xSQwcfz7/cf9xj/cf9x/3H/cf9x/3GP9x/3H/cf9x/3H/cY/3H/cf9x/3H/cY/3H/cf9x/3H/cf9xj/cf9x/3H/cf9x/3GP9x/3H/cf9x/3H/cY/3H/cf9x/05IHCt+cY/3H/cf9x/3H/cf9xj/cf9x/0UYPM58/3H/cf9x/3H/cf9xj/cf9xTNwsQj3/cf9x/3GP9x/3H/cf9x/3H/cY/3H/RjY8vJz/cY/3H/cf9x/3H/cf9xhNjzw3DI/3H/cf9x/3H/cf9xj/cf9x/3H/cf9x/3GP9x/0y+LFQd/3H/cf9xj/cf9x/3H/cf9x/0ehLJXtcf9x/3GP9x/3H/cf9x/3H/cY/3H/cf9x/3H/cf9xj/cf9C2zzyTP9x/3H/cf9x/3H/cY/3H/cf9JcjyI3P9xj/cf9x/3H/cf9x/3GP9x/3H/cf9xXtHSLv9x/3H/cf9x/3H/cY/3H/cf9x/3H/X9HSLo/3H/cf9x/3H/cf9xj/cf9x/3H/cf9es9NM/3H/cf9x/3H/cY/3H/cf9x/3H/cf9dldNqcf9x/3H/cf9xj/cf9x/3H/cf9xj/cf9x/3H/cf9x/3GP9x/3H/cVc72MRx/3H/cf9x/3H/cY/3H/cf9E0BzC/nH/cf9x/3GP9x/3H/cf9x/3FYWdim/3H/cf9x/3GP9x/3H/cf9x/3GP9x/3H/cf9x/3H/cY/3H/Se0cgS7/cf9xj/cf9x/3H/cf9xj/cUPFfNOo/3H/cf9x/3GP9x/3H/cf9xRU/sqwFx/3H/cf9x/3H/cY/3H/cf9NzLxDNP9x/3GP9x/3H/cf9x/3GP9D+TzgbP9x/3GP9x/3H/cf9x/3GP9x/3FGVDyqvP9x/3GP9x/3H/cf9x/3GP9AGbwfZP9x/3H/cf9x/3GP9x/3H/cUu+LEQdcf9xj/cf9x/3H/cf9x/3FNSBwrfnH/cf9x/3H/cf9xj/cf9x/3H/cf9xj/cf9x/3H/cf9x/3GEsqHE1ecf9x/3H/cf9xj/cf9x/3FI7RyBLv9x/3H/cf9x/3H/cY/3H/cf9x/0bKTLNbj/cf9x/3H/cf9x/3GP9x/3H/cf9xSyocXV7/cf9x/3H/cf9x/3GP9x/3H/cf9x/3H/cY/3H/cUgHTH+Lcf9x/3GP9x/3H/cf9x/0pyPGjccf9x/3H/cf9x/3GP9x/0VajLpXcf9x/3H/cY/3H/cf9x/3H/cf9xj/cf9x/0JHLPuN/3H/cf9x/3GP9x/3H/cf9x/3H/cY/3H/cf9V/twB/3H/cf9x/3GP9x/3H/cf9x/3H/cY/3H/cf9x/3H/R8pMk1tx/3H/cf9x/3H/cY/3H/cf9x/0y+LFQd/3GP9x/3H/cf9x/3H/cY/0XunLEWcf9x/3H/cf9x/3GP9x/3H/cf9x/3GP9x/3H/cf9x/3H/cY/1X+2wFxj/cf9x/3H/cf9x/3GP9x/3FAN7wNhP9x/3H/cY/3H/cf9x/3H/cf9xhCZSzZrXH/cY/3H/cf9x/3H/cY/0jPHIMOcf9x/3GP9x/3H/cf9x/3H/cY/3H/cf9x/0wqHF1ej/cf9x/3H/cf9x/3GP9x/0JgXOn6cY/3H/cf9x/3H/cf9xj/cf9x/3H/cf9xSHI8iNz/cf9x/3H/cf9xj/cf9x/3H/cf9xj/cf9x/3H/cf9x/3GP9x/3H/cf9x/3H/cY/3H/cf9x/3H/cf9xj/cf9x/3H/cf9xTvosEF1xj/cf9x/3H/cf9x/3GP9x/3H/T2YcKZ7/cf9xj/cf9x/3H/cf9x/3GP9x/1yV1Wr/cf9xj/cf9x/3H/cf9xhe0dEucf9x/3H/cf9xj/cf9x/3H/cf9x/3GP9x/3H/cf9x/3H/cY/3H/cf9x/3H/cY/3H/cf9x/3H/cf9xj/cf9x/3H/cVuV1Wr/cf9x/3H/cf9x/3GP9x/1t31Yhxj/cf9x/3H/cf9x/3GP9x/3H/cf9x/0/6LCBd/3GP9x/3H/cf9x/3H/cY/3FPhBwXvv9x/3H/cf9x/3GP9x/3H/cf9x/07cLCI9cY/3H/cf9x/3H/cf9xj/cf9x/3H/cf9xj/cUJlLNmtcY/3H/cf9x/3H/cf9xj/cf9x/3H/cf9xj/cf9xQ4Ms182P9x/3H/cf9x/3H/cY/3H/cUMxbNzp/3GP9x/3H/cf9x/3H/cY/3H/QZQc9r5x/3H/cf9x/3GP9x/3H/cf9x/3GP9x/3H/cf9x/3H/cY/3H/cf9x/3H/cV7R0i7/cf9x/3H/cf9x/3GP9x/3H/cUu+LEQdcf9xj/cf9x/3H/cf9x/3GP9x/3H/cf9x/3GP9x/3H/cf9x/3H/cY/3H/X9HSLv9x/3H/cY/3H/cf9x/3H/QrIc9N7/cY/3H/cf9x/3H/cf9xj/cf9x/3H/cf9x/3GP9x/3H/cf9x/3H/cY/3H/cf9x/3H/cY/3FYWdemcf9xj/cf9x/3H/cf9x/3GP9x/3H/cf9x/3H/cY/3H/cf9x/3H/cY/3H/cf9x/0ntHIEuj/cf9x/3H/cf9x/3GP9x/3H/cUZUPKq8j/cf9x/3H/cf9x/3GP9x/3H/cf9xVR3b4v9x/3H/cY/3H/cf9x/3H/cf9xThRcHrpx/3GP9x/3H/cf9x/3H/cY/3H/RjY8vJz/cY/3H/cf9x/3H/cf9xj/cUJlLOmt/3H/cf9x/3H/cf9xj/cf9x/3H/cf9x/3GP9x/3H/cf9x/3FIcjyI3P9x/3H/cf9x/3GP9x/3H/cf9x/3GP9xVjvaxP9xj/cf9x/3H/cf9x/3GP9x/3H/cf9x/3H/cY/3H/cf9x/0jPHJMO/3H/cf9x/3H/cY/3H/cf9x/3E64BG2H+7/cf9x/3GP9x/3H/cf9x/3GP9xSCB8ffhx/3H/cf9x/3H/cY/3H/cf9x/3H/Vx3Z4nH/cf9xj/cf9x/3H/cf9GeIy4d/9x/3GP9x/3H/cf9x/3GP9xT608BSxxj/cf9x/3H/cf9xj/cf9x/3FI7RxxLnGP9x/3H/cf9x/3H/cY/3FGzxyjDv9xj/cf9x/3H/cf9x/3GP9xTo88Fwxx/3H/cf9x/3H/cY/3H/cUL5POBs/3H/cf9x/3H/cf9xj/cf9x/3H/SZtchkr/cf9xj/cf9x/3H/cf9xj/QNZsE5n/cf9xj/cf9x/3H/cf9x/3GP9x/3H/cf9x/3H/cY/3H/cf9x/3H/cY/0qp7HVh/3H/cf9x/3H/cY/3H/cf9x/3H/PLWStUpt/3H/cf9x/3GP9x/3H/cf9x/3Fad9WIcf9x/3H/cf9xj/cf9x/3H/cf9EZSzJrXH/cf9xj/cf9x/3H/cf9x/3GEz1XDCqcY/3H/cf9x/3H/cY/3H/cf9x/0KJfOdocY/3H/cf9x/3H/cf9xj/cf9x/3H/cf9O3CwiPXGP9x/3H/cf9x/3H/cY/3H/cf9x/3H/cY/3H/QZQc9r5x/3H/cf9x/3GP9x/3H/cf9x/3H/cY/3H/cf9x/3H/cY/3H/cf9x/3H/cf9xj/cf9x/3H/cf9xMHkBsJb+/3H/cf9x/3GP9x/3H/cf9x/3H/cUFHLOuNcY/3H/cf9x/3H/cf9xj/cf9x/0T5PMBscf9x/3H/cf9x/3GP9x/3H/cf9x/3H/cY/3H/cf9x/3H/cYT4QcF77/cf9x/3H/cf9x/3GP9x/3H/cf9x/3H/cY/3H/cf9V/twB/3H/cf9x/3GP9x/3H/cf9x/3H/cY/3H/cf9x/3H/cf9xhJJUx9q/9x/3H/cf9x/3GP9x/3H/cUu+LEQdcf9xj/cf9x/3H/cf9x/3GP9x/3H/cf9x/3GEmQPHb8/3H/cf9x/3H/cY/3H/cf9xSyocTV5xj/cf9x/3H/cf9x/3GP9xOuARth/u/3H/cf9x/3H/cf9xj/cf9x/3H/cf9xj/cf9x/3H/cf9x/3GP9x/3H/cUbPHKMOj/cf9x/3H/cf9xj/cf9x/3H/cf9x/3FHVDyKvHH/cf9x/3GP9x/3H/cf9x/3H/cUjtHIEu/3H/cf9x/3GP9x/3H/cf9x/3GP9x/3H/cf9x/04ffC4Icf9x/3H/cf9xj/cf9x/3H/cf9DPIzsN4/3H/cf9x/3H/cf9xj/cVl314j/cY/3H/cf9x/3H/cf9xj/cf9x/3H/cf9FrEzFO/9x/3H/cf9x/3GP9x/3H/cf9x/3H/cY/3E7DwG18P6P9x/3H/cf9x/3GP9x/3H/cf9ArcwWI/9x/3H/cY/3H/cf9x/3H/cf9xR1Q8irxx/3H/cf9xj/cf9x/3H/cf9xSsfsY4GP9x/3H/cf9x/3H/cY/3FC+TzQbHGP9x/3H/cf9x/3H/cY/3H/cf9x/3H/cf9xSHI8iNz/cf9x/3H/cY/3H/cf9x/3H/SyVMXatxj/cf9x/3H/cf9x/3GP9x/0EpLP1tcf9x/3H/cf9xj/cf9x/3H/cf9x/3GP9x/3H/cTmnArdY/Y/3H/cf9x/3H/cf9xj/cf9NevxIUP9x/3H/cf9x/3GP9x/3H/cf9LkDxW/HGP9x/3H/cf9x/3H/cY/3H/cf9x/3FPrTwVLP9x/3H/cY/3H/cf9x/3H/cY/0ahLLXt/3H/cY/3H/cf9x/3H/cf9xj/cf9x/3H/cf9xj/QL08FSz/cY/3H/cf9x/3H/cY/3H/Qkcs+43/cf9x/3H/cf9x/3GP9x/3H/cf9x/3GP9xQxg83nz/cf9xj/cf9x/3H/cf9xj/cf9x/0ahLLXtj/cf9x/3H/cf9x/3GP9x/3H/cf9xN1JRua2u/3H/cf9x/3GP9x/3H/cf9xRQ2cryZx/3H/cY/3H/cf9x/3H/cYQOT88bBx/3H/cY/3H/cf9x/3H/cUzcLEI9j/cf9x/3H/cf9x/3GP9x/3H/cf9xRBg8vnxx/3H/cf9x/3GP9x/3H/cf9x/3GP9x/3H/Qkcs+43/cf9x/3H/cf9xj/cf9x/3H/cf9xhIcjx43HH/cf9x/3H/cY/3H/cf9x/3H/cY/1lZ2Kb/cf9xj/cf9x/3H/cf9x/3GP9x/3H/cf9x/3H/cY/3H/cf9x/3H/cY/3FARywMjY/3H/cf9x/3H/cf9xj/cf9x/3H/cf9Kcjxo3HH/cf9x/3H/cf9xj/cf9x/3H/cf9xj/cf9x/3FJDBx/Pv9xj/cf9x/3H/cf9x/3GP9x/3H/cf9x/3GP9x/3FJkDx2/P9x/3H/cY/3H/cf9x/3H/cY/3H/TMfsQ4Fx/3H/cf9x/3GP9x/3H/cf9x/3GP9xSO0ccS5x/3H/cY/3H/cf9x/3H/cf9xj/cf9x/3H/cf9xj/Qkcs641xj/cf9x/3H/cf9x/3GP9x/3FCPIzcN3H/cf9xj/cf9x/3H/cf9x/3GP9x/3FC0Bzi/v9x/3H/cf9xj/cf9x/3H/cf9x/3GP9x/3H/cf9x/3H/cY/3H/cf9x/3H/cY/3H/cUZUPKq8/3H/cY/3H/cf9x/3H/cY/16z0kxx/3H/cf9xj/cf9x/3H/cf9x/3GP9x/3H/cf9x/3H/cY/3H/SM8cgw5xj/cf9x/3H/cf9x/3GP9xRcpMo1tx/3H/cY/3H/cf9x/3H/cf9O3CwyPf9x/3H/cf9x/3H/cY/3H/cf9x/3H/RVqMuldxj/cf9x/3H/cf9x/3GP9x/1/R0i7/cf9x/3GP9x/3H/cf9x/3GP9Cshz03v9x/3H/cf9x/3H/cY/3H/cUhyPHjccf9xj/cf9x/3H/cf9x/3GFyz1Ez/cf9x/3H/cY/3H/cf9x/3H/cY/3H/cf9x/3H/cf9xj/cf9x/3H/cf9x/3GP9x/3H/cf9x/3H/cY/3H/cVUd2+L/cf9x/3H/cf9xj/cf9x/3H/cf9x/3GP9x/3H/cf9xTNwsQj3/cY/3H/cf9x/3H/cf9xj/QL08FSyP9x/3H/cf9x/3H/cY/3H/cf9xS74sRB1x/3GP9x/3H/cf9x/3H/cY/0xDTFvL/3H/cf9x/3H/cY/3H/cf9x/3H/cf9xj/cUI8jNw3cf9x/3H/cY/3H/cf9x/3H/cUklTH2rj/cf9x/3H/cf9x/3GP9x/3H/cTB5AbCW/v9x/3H/cf9x/3GP9x/3H/cf9x/3H/R8pMk1tx/3H/cf9x/3GP9x/3H/cTB5AbCW/v9x/3H/cf9x/3H/cY/3H/cf9JcjyI3P9xj/cf9x/3H/cf9x/3GP9DjkznG/9x/3GP9x/3H/cf9x/3H/cYTvosEF1x/3H/cf9x/3H/cY/3H/cf9x/3H/cf9xj/cf9AxvwUkP9x/3H/cf9x/3H/cY/3H/cf9x/3H/T/osIF3/cY/3H/cf9x/3H/cf9xj/cUU2PKyccf9xj/cf9x/3H/cf9x/3GP9x/3H/cf9x/3GECyHAXej/cf9x/3H/cf9x/3GP9x/3H/cf9x/3H/cY/3H/cf9x/3H/cY/3H/cf9x/3FOZhwZnnH/cY/3H/cf9x/3H/cf9xj/cf9xTEgcS37/cf9xj/cf9x/3H/cf9x/3GP9x/3H/cf9x/3H/cY/3H/cf9xS0NMS8tx/3H/cY/3H/cf9x/3H/cY/1/R0i7/cf9x/3H/cY/3H/cf9x/3H/cf9xj/cf9x/3H/cf9x/3GP9x/3H/cf9x/3GP9xQEcsDI2P9x/3H/cf9x/3H/cY/3H/cf9x/3H/cY/3FZd9eI/3H/cY/3H/cf9x/3H/cf9xj/Vh3b4v9xj/cf9x/3H/cf9xj/cf9xVR3b4v9x/3H/cf9x/3H/cY/3H/cf9x/3H/cf9xj/cf9x/3H/RzY8nJxx/3H/cf9x/3H/cY/3H/cf9x/3H/cY/3H/cf9x/3H/cf9xj/cf9x/3H/cf9x/3GP9x/3FYWdemcY/3H/cf9x/3H/cY/3H/cVyz1Ez/cf9xj/cf9x/3H/cf9x/3GP9x/3H/cf9x/3H/cY/3H/cf9x/3H/QSks/W1x/3GP9x/3H/cf9x/3H/cY/3H/cf9x/3H/cY/3FMSBxLfv9x/3H/cf9xj/cf9x/3H/cf9x/3GP9x/3H/cf9x/3GP9x/3FPGSwebf9x/3H/cf9x/3GP9x/3H/cf9x/3GP9x/3FGzxyjDv9xj/cf9x/3H/cf9x/3GP9x/3H/cf9x/3GP9x/3H/cf9x/3H/cY/3H/cV7R0S5x/3H/cY/3H/cf9x/3H/cf9xj/cf9x/3H/cf9xj/cf9x/3H/cf9x/3GP9OSBwrfnH/cf9x/3H/cY/3H/cf9x/3H/cY/3H/cf9x/3H/TtwsIj1x/3GP9x/3H/cf9x/3GP9x/3H/S9KMUtdx/3H/cf9x/3H/cY/3H/cf9x/3FJkDx2/I/3H/cf9x/3H/cf9xj/cf9xQjyM3Ddx/3H/cY/3H/cf9x/3H/cf9Oo5wlxnH/cf9x/3GP9x/3H/cf9x/3H/cY/3FBRyzrjXH/cf9x/3H/cf9xj/cf9x/3H/cf9x/3GP9x/3H/cf9x/3GP9x/3H/RRg8vnxxj/cf9x/3H/cf9xj/cf9xQmUs6a3/cf9x/3H/cf9x/3GP9x/3H/cf9x/0y+LFQdj/cf9x/3H/cf9x/3GP9x/3H/Qts88kz/cf9x/3H/cf9xj/cf9x/3H/cf9xj/cUkMHH8+/3H/cf9xj/cf9x/3H/cf9x/3GP9x/3H/cf9x/3GP9xTQTsP7H/cf9x/3H/cf9x/3GP9x/3H/cf9FGDzOfP9x/3H/cf9x/3GP9x/3H/cUUNnK8mcf9x/3H/cY/3H/cf9x/3H/cY/3H/cf9x/3FBRyzrjXH/cf9x/3GP9x/3H/cf9x/3FEGDy+fHH/cf9x/3GP9x/3H/cf9x/3GP9x/3H/cf9O3CwiPXH/cf9xj/cf9x/3H/cf9xj/cf9x/3H/cf9xQsCs0/Vxj/cf9x/3H/cf9x/3GP9x/3H/cUNajNpX/3H/cY/3H/cf9x/3H/cf9xj/cVyz1Ez/cf9x/3GP9x/3H/cf9x/3H/cVUd2+L/cY/3H/cf9x/3H/cf9xj/cf9x/3H/cf9x/3GP9x/3H/cf9x/3H/cY/3H/cf9x/3H/cY/3H/cf9x/3H/cf9xj/cf9x/3H/cf9x/3GE76LBBdcf9x/3H/cf9x/3GP9x/3H/cf9x/3H/cY/3H/cf9x/3H/cf9xj/cf9x/3H/cf9xj/cf9x/3H/Tz18LCj/cf9x/3H/cf9x/3GP9x/3H/cf9x/3GP9x/3H/cf9x/3H/cY/3H/SM8cgw5x/3GP9x/3H/cf9x/3GP9x/3H/cf9x/3H/cY/3H/cf9x/3H/XZXTanH/cf9x/3H/cf9xj/cf9x/3H/cf9xTNwsQj2P9x/3H/cf9x/3H/cY/3H/cf9x/3H/cY/0KyHPTe/3H/cf9x/3H/cf9xj/cf9x/3H/cf9x/3GP9x/3H/cf9x/3GP9x/3H/cf9x/3FbldVq/3H/cf9x/3H/cY/3H/cf9x/3H/cf9xj/cf9x/3H/cf9xhAshwF3o/3H/cf9x/3H/cf9xj/cf9x/3H/cf9x/3GP9x/3H/cf9x/3GP9x/3H/cUjtHHEucY/3H/cf9x/3H/cf9xj/cf9x/3H/cf9xj/cf9x/3FPGSwebf9x/3H/cf9xj/cf9x/3H/cf9xj/cf9x/3H/cf9x/0sMHG8+/3H/cf9x/3H/cY/3H/cf9x/3H/cY/3H/cf9x/3H/cf9xj/cf9x/3H/cf9x/16z00z/cf9x/3H/cf9xj/cf9x/3H/cf9xhDGDzefP9x/3H/cY/3H/cf9x/3H/cY/3H/MbtRsFSu/3H/cf9x/3GP9x/3H/cf9x/3H/Vx3Z4nH/cf9xj/cf9x/3H/cf9x/0EpLP1tcY/3H/cf9x/3H/cf9xj/cf9x/3H/cf9Kcjxo3HH/cf9x/3H/cf9xj/cf9x/3H/cf9x/3GP9x/3FFoSy17f9x/3H/cf9x/3H/cY/3H/cf9x/3H/cf9xj/cf9CRyz7jf9x/3H/cf9x/3GP9x/3H/cf9NUdxK4v9xj/cf9x/3H/cf9x/3GP9x/3H/TkgcK35x/3H/cY/3H/cf9x/3H/cY/0Y2PLyc/3H/cf9xj/cf9x/3H/cf9xhNjzw3DP9xj/cf9x/3H/cf9xj/cf9xQ4Ms182P9x/3H/cf9x/3H/cY/3H/cf9x/0uQPFb8cY/3H/cf9x/3H/cf9xj/cf9x/3H/cUmQPHb8j/cf9x/3H/cf9x/3GP9x/3E3zTG5Ms7/cf9x/3H/cf9xj/cf9x/3H/Q8Cs4/X/cf9xj/cf9x/3H/cf9x/3GEzcLEI9/3H/cf9x/3H/cY/3H/cf9x/3H/cf9xj/cf9EZSzJrXH/cf9x/3H/cf9xj/cf9x/3H/cf9x/3GP9x/3H/cUjtHIEu/3H/cf9x/3H/cf9xj/cf9x/3H/cf9x/3GP9xRs8cow7/cY/3H/cf9x/3H/cf9xj/cf9x/0sMHF8+cY/3H/cf9x/3H/cf9xj/cf9V/twB/3H/cf9x/3H/cf9xj/cf9x/3H/cf9xWFnYpv9x/3H/cY/3H/cf9x/3H/cf9xWnfViHH/cf9x/3GP9x/3H/cf9x/3FNSBwrfnH/cf9x/3H/cf9xj/cf9x/0Y2PLycj/cf9x/3H/cf9x/3GP9x/3H/cf9x/3H/cY/3H/cf9x/3H/cY/3H/cf9x/3FLKhxNXnGP9x/3H/cf9x/3H/cY/3H/cf9x/3H/cY/3H/cf9x/3H/cf9xj/cUODLNfN/3GP9x/3H/cf9x/3GP9x/3H/cf9x/3H/cY/3H/cf9x/3H/cf9xj/cf9f0dIu/3H/cf9xj/cf9x/3H/cf9IVDyavP9x/3H/cf9x/3GP9x/3H/cf9x/3GP9x/3H/cf9x/3H/cY/0KJfOdocf9x/3H/cY/3H/cf9x/3H/cYQvk80Gxx/3H/cY/3H/cf9x/3H/cY/3H/cf9x/1g72cT/cf9x/3H/cf9xj/cf9x/3H/cf9x/3GP9x/3H/cf9xTGFMSev/cf9xj/cf9x/3H/cf9xj/cf9x/3H/RYMsx83/cf9x/3H/cf9xj/cf9x/3H/cf9xj/cf9x/3H/cf9LkDxW/HGP9x/3H/cf9x/3GP9x/3H/cf9x/04ffC4Icf9x/3H/cf9xj/cf9x/3H/cf9xj/cf9x/3H/cUfPHIMOcf9x/3H/cf9x/3GP9x/3H/cf9x/3E6t3G2SI7/cf9x/3H/cf9xj/cf9x/3H/cf9dldNqcf9x/3H/cf9x/3GP9x/3H/cUsqHE1ecY/3H/cf9x/3H/cf9xj/cUGyHOTecf9x/3H/cf9xj/cf9x/3H/cf9x/1Dh0C5x/3H/cf9x/3H/cY/3H/cf9x/3H/cf9xj/cf9GoSy17Y/3H/cf9x/3H/cf9xj/cf9x/3H/cf9x/3GP9x/3H/cf9x/1g72cT/cf9x/3GP9x/3H/cf9x/3H/cY/3H/cf9x/3H/cf9xRIMst81x/3GP9x/3H/cf9x/3H/cY/3H/cf9x/16z0kxxj/cf9x/3H/cf9xj/cf9x/3H/cf9x/3GP9x/3H/cf9x/3H/cY/3H/cf9x/3H/cf9xj/cf9es9JMcf9xj/cf9x/3H/cf9x/3GP9x/3H/cf9x/3H/cY/3H/cf9x/3H/cf9xj/cf9E0BzC/nH/cf9x/3H/cY/3H/cf9x/3H/cf9xj/cf9x/3FG6Eyhe/9xj/cf9x/3H/cf9x/3GP9x/3H/cf9Cshz03v9x/3GP9x/3H/cf9x/3H/cY/3H/cf9x/3FMo5xFxv9x/3H/cf9x/3GP9x/3H/cf9xT608FSz/cf9x/3GP9x/3H/cf9x/3H/TK68VRT/cf9x/3H/cY/3H/cf9x/3H/cf9xhCZSzZrXH/cY/3H/cf9x/3H/cY/3H/cf9x/3H/RGUsya1x/3H/cf9xj/cf9x/3H/cf9xj/cf9x/3H/RRg8znz/cf9x/3H/cf9xj/cf9x/3H/cf9x/3GEZUPKq8/3H/cf9xj/cf9x/3H/cf9x/3FIi+x3QXH/cf9x/3H/cY/3H/cf9x/3H/M7AxvU/OcY/3H/cf9x/3H/cf9xj/cf9x/3H/cf9xj/cf9x/3H/cf9x/3GP9x/3FBshzk3nH/cf9x/3H/cY/3H/cf9x/3H/cUzcLEI9j/cf9x/3H/cf9x/3GP9x/3H/cf9x/3GP9x/3H/cf9x/3H/T/osIF3/cY/3H/cf9x/3H/cY/3ExRUG/ur7/cf9x/3H/cf9xj/cf9x/3H/cf9xhM3CxCPf9x/3H/cf9x/3H/cY/3H/cf9xSHI8eNxxj/cf9x/3H/cf9x/3GP9x/3H/cf9x/3GP9x/3H/cf9x/3H/cYU/7dAf9xj/cf9x/3H/cf9x/3GP9xVR3b4v9x/3H/cf9x/3H/cY/3H/cf9x/3H/cf9xj/cf9x/3H/cf9x/3GP9x/3H/cf9x/3GP9xQEcsDI2P9x/3H/cf9x/3H/cY/3H/cUtDTEvLcf9x/3H/cY/3H/cf9x/3FL11xCinH/cY/3H/cf9x/3H/cf9xj/cUkMHH8+/3H/cf9xj/cf9x/3H/cf9xTvosEF1xj/cf9x/3H/cf9x/3GP9x/3H/cf9x/3GEU2PKyccf9x/3H/cY/3H/cf9x/3H/cYRTY8rJxx/3H/cf9xj/cf9x/3H/cf9xj/cf9x/3H/cf9xTxksHm3/cf9xj/cf9x/3H/cf9xj/cf9x/3H/cUSDLLfNcf9x/3H/cf9xj/cf9x/3FDrEzVO4/3H/cf9x/3H/cY/3H/cf9x/3FHzxyDDnH/cf9x/3H/cf9xj/cf9x/3H/cf9xj/Q/k84Gz/cf9xj/cf9x/3H/cf9xj/cf82TQK7sv3/cY/3H/cf9x/3H/cY/3E+AgKx/f1x/3H/cf9x/3GP9x/3H/cUL5POBs/3H/cf9x/3H/cY/3H/cf9x/3H/SCucjUZx/3H/cY/3H/cf9x/3H/cY/3H/TL4sVB3/cf9x/3H/cY/3H/cf9x/3H/cYQmUs2a1x/3GP9x/3H/cf9x/3H/cY/3H/RYMsx83/cf9x/3H/cf9x/3GP9x/3H/cUXKTKNbcY/3H/cf9x/3H/cf9xj/cf9xSO0ccS5xj/cf9x/3H/cf9x/3GP9x/3H/cf9x/3H/cY/zJuYb+Rno/3H/cf9x/3H/cY/3H/cU9bfApIcf9xj/cf9x/3H/cf9x/3GP9x/3H/cf9x/3GP9x/3H/cf9BKSz9bXH/cf9x/3GP9x/3H/cf9x/3GP9x/0jPHIMOcf9xj/cf9x/3H/cf9x/3GP9x/3H/cf9x/3GP9xS74sRB1x/3H/cf9x/3GP9x/3H/cf9x/3GP9x/3FFNjysnHH/cY/3H/cf9x/3H/cY/3H/cf9x/0/6LCBd/3H/cf9xj/cf9x/3H/cf9xj/cf9x/3H/cf9xSO0cgS7/cf9x/3H/cf9xj/cf9x/3FFykyjW3GP9x/3H/cf9x/3GP9x/0joTIF7cf9x/3GP9x/3H/cf9x/3H/cY/3H/cf9x/3H/cf9xj/cf9x/3H/cf9x/3GP9x/3H/cf9x/3GP9x/3FVHdvi/3H/cf9x/3H/cf9xj/cf9x/3H/S5A8Vvxxj/cf9x/3H/cf9x/3GP9x/3H/cf9x/3H/cY/3FZd9eI/3GP9x/3H/cf9x/3H/cY/3H/cf9x/3H/cf9xj/cf9x/3H/cf9LkDxm/P9x/3H/cf9x/3H/cY/3H/cf9x/3H/RGUsya1x/3H/cY/3H/cf9x/3H/cf9xj/cf9x/3H/cU+tPBUs/3H/cf9xj/cf9x/3H/cf9x/3GP9xS74sRB1x/3H/cf9xj/cf9x/3H/cf9xW5XVav9x/3H/cf9xj/cf9x/3H/cf9V/twB/3H/cf9xj/cf9x/3H/cf9x/1t31oj/cf9x/3GP9x/3H/cf9x/3H/cY/3H/Qje87IRx/3H/cf9x/3GP9x/3H/cf9x/3H/cY/3H/cf9x/3H/cY/3FPGSwebf9x/3H/cf9x/3H/cY/3H/cf9x/3H/cY/3H/cUmQPHb8/3H/cf9xj/cf9x/3H/cf9xhIcjx43HH/cf9x/3H/cY/3H/cf9x/3H/cYSHI8eNxx/3H/cf9x/3GP9x/3H/cf9x/05hTCnrcf9xj/cf9x/3H/cf9xj/cf9x/3H/cf9x/3GP9xVjvaxP9xj/cf9x/3H/cf9x/3GP9x/3H/cf9x/3GP9x/3H/cf9x/3H/cY/3H/cf9x/3H/cf9xj/cf9x/3H/cf9x/3GP9x/3H/cf9x/3GP9x/3H/cf9x/3H/cY/0sMHF8+cf9x/3H/cY/3H/cf9x/3H/cY/3H/cf9x/3H/cf9xj/cf9x/3H/cf9x/3GP9x/3H/cf9x/3H/cY/3H/cf9x/3H/cY/3H/cf9x/3H/cf9xj/cf9x/3H/cf9x/3GP9x/3H/cf9x/3H/cY/3H/cf9x/3H/cY/3H/cf9x/3H/cf9xj/cf9x/3H/W3fWiP9x/3H/cf9x/3H/cY/3H/cf9x/3H/cY/3H/cf9x/3H/cf9xj/cf9x/3H/cf9x/3GP9x/3H/cf9x/3H/cY/3H/cf9x/3H/cY/3H/cf9x/3H/cf9xj/cf9x/3H/cf9x/3GP9x/3H/cf9x/3H/cY/3H/cf9x/3H/cY/3H/cf9x/3H/cf9xj/cf9x/3H/cf9x/3GP9x/3H/cf9x/3H/cY/3H/cf9x/3H/cY/3H/cf9x/3H/cf9xSgwcXz5x/3H/cf9x/3GP9x/3H/cf9x/3GP9x/3H/cf9x/3H/cY/3H/cf9x/3H/cf9xj/cf9x/3FZd9eIj/cf9x/3H/cf9xj/cf9x/3H/cf9x/0EpLP1tcf9xj/cf9x/3H/cf9xj/cf9FGDy+fHH/cY/3H/cf9x/3H/cY/3H/cf9x/3H/cUuFnEemcf9x/3H/cY/3H/cf9x/3H/cUu+LEQdcY/3H/cf9x/3H/cY/3H/cf9x/3FJ0oxy1/9x/3H/cf9xj/cf9x/3H/cf9xj/cUxIHEt+/3H/cf9x/3GP9x/3H/cf9x/3H/cYSWecaYZx/3GP9x/3H/cf9x/3H/cY/3H/cf9x/3H/cY/3H/TCocXV7/cf9x/3GP9x/3H/cf9x/3H/cY/3H/cf9x/3H/cY/3H/cf9x/3H/cf9xj/cf9x/3H/cf9x/3GP9x/3H/cf9x/3H/cY/3H/cf9x/3H/cY/3H/cf9x/3FBshzk3nH/cf9xj/cf9x/3H/cf9x/3GP9x/3H/cf9x/3GP9x/3H/cUzcLEI9/3H/cf9xj/cf9x/3H/cf9PjzwnDP9x/3GP9x/3H/cf9x/3GP9x/07cLCI9cf9x/3H/cf9xj/cf9x/3H/cf9EZSzJrXH/cf9xj/cf9x/3H/cf9x/3GP9x/3H/cf9x/3GP9CRyzrjXGP9x/3H/cf9x/3H/cY/3H/TCocXV7/cf9xj/cf9x/3H/cf9x/3GP9xQ4Ms182P9x/3H/cf9x/3H/cY/3H/cf9x/3H/cf9xhVHdricf9xj/cf9x/3H/cf9xj/cf9x/3H/cf9x/3GP9x/3H/cf9xSyocTV5xj/cf9x/3H/cf9xj/cf9xQjyM3Ddx/3H/cf9xj/cf9x/3H/cf9aWdamcf9x/3H/cY/3H/cf9x/3H/cf9xj/cf9x/3H/cf9x/3GP9OSBwrfnH/cf9x/3GP9x/3H/cf9x/3H/cY/3H/cf9x/3H/cV7R0i7/cf9x/3H/cf9xj/cf9x/3H/cf9x/0L0bPC5/3H/cf9x/3GP9x/3H/cf9x/3Fds9JMcf9x/3H/cf9xj/cf9x/3H/cf9f0dIuj/cf9x/3H/cf9x/3GP9x/3H/cf9xSHI8iNz/cf9x/3H/cf9x/3GP9x/3H/Se0cgS6P9x/3H/cf9x/3H/cY/3H/cUhyPHjccf9xj/cf9x/3H/cf9x/3GP9xQPRsAbn/cf9xj/cf9x/3H/cf9x/3GE0UXD66/3GP9x/3H/cf9x/3GP9x/3H/cUU2PKyccY/3H/cf9x/3H/cY/3H/cUmQPHb8/3H/cf9xj/cf9x/3H/cf9xj/cf9x/3H/QSks/W1x/3H/cf9xj/cf9x/3H/cf9xj/cf9x/3H/cUu+LEQdcf9xj/cf9x/3H/cf9xj/cf9x/3H/cf9x/3FCZSzprf9x/3GP9x/3H/cf9x/3GP9x/3H/TL4sVB3/cf9x/3GP9x/3H/cf9x/3GP9x/3H/cf9x/3H/T/osIF3/cY/3H/cf9x/3H/cY/3H/cf9x/3H/cf9xQYl852hx/3H/cf9x/3GP9x/3H/cf9x/3FErEy1O3H/cf9x/3GP9x/3H/cf9x/3H/cY/3H/cf9x/3H/cf9xj/cf9x/1g72cT/cf9x/3H/cf9xj/cf9x/3Fe0dEucf9xj/cf9x/3H/cf9x/0jPHJMO/3H/cf9xj/cf9x/3H/cf9xM4qCvXV9/3GP9x/3H/cf9x/3H/cY/0KyHPTe/3H/cf9x/3H/cY/3H/cf9x/3H/cf9xj/cf9x/3H/cf9x/3GP9x/3H/cf9x/3H/cYQ6xM1Tv/cf9x/3GP9x/3H/cf9x/3GP9x/3H/cf9xSEmce2Zx/3H/cf9xj/cf9x/3H/cf9x/0pyPGjccf9x/3H/cf9xj/cf9x/3H/cUhJnHtmcf9x/3H/cY/3H/cf9x/3H/cf9DA/zvwP9x/3H/cY/3H/cf9x/3H/cf9xhGVDyqvP9x/3H/cY/3H/cf9x/3H/cf9xj/cf9x/3H/cUkMHH8+j/cf9x/3H/cf9xj/cf9xR4vsl0H/cf9x/3GP9x/3H/cf9x/3GP82+kK7Bb3/cf9x/3H/cY/3H/cf9x/3H/RRg8znz/cf9x/3H/cY/3H/cf9x/3H/Vx3Z4nH/cf9xj/cf9x/3H/cf9xSAdMj4v/cf9x/3H/cf9x/3GP9x/zueQbZhvv9xj/cf9x/3H/cf9x/3GP9x/0Hk/AKwj/cf9x/3H/cf9x/3GP9x/3FJFdxuonH/cf9xj/cf9x/3H/cf9xj/cf9x/3H/cf9x/3GP9xQ4Ms183/cY/3H/cf9x/3H/cY/3H/cf9x/3H/Qb089Cxx/3H/cY/3H/cf9x/3H/cf86LoG30X7/cf9x/3H/cf9x/3GP9x/3H/RVqMuldx/3H/cY/3H/cf9x/3H/cf9xSHI8iNz/cf9x/3H/cY/3H/cf9x/3H/cf9xj/cf9x/3FIm1x2SnH/cY/3H/cf9x/3H/cf9xXtHSLv9x/3H/cf9x/3GP9x/3H/cf9xVR3b4v9x/3H/cY/3H/cf9x/3H/SyVMXatxj/cf9x/3H/cf9x/3GP9x/3H/cf9x/3H/cY/3H/cf9x/3H/cf9IK5yNRnH/cY/3H/cf9x/3H/cf9xj/cU2obDV5j/cf9x/3H/cf9x/3GP9xTMy8MzRx/3H/cf9xj/cf9x/3H/cf9x/3GP9x/3H/cf9x/3E9HZGy4m5x/3GP9x/3H/cf9x/3H/cY/3H/P5YSsmnt/3H/cf9x/3GP9x/3H/cf9x/3GE+tPAUscf9xj/cf9x/3H/cf9xj/cf9xRTY8rJxx/3GP9x/3H/cf9x/3GP9x/3H/cf9x/0RlLMmtcf9x/3H/cY/3H/cf9x/3H/cY/3H/TENMW8v/cf9x/3H/cY/3H/cf9x/3H/cf9xj/cf9x/3H/cf9x/0TQHML+cf9xj/cf9x/3H/cf9xj/cf9xQhNs3slx/3GP9x/3H/cf9x/3H/cYTQTsP7H/cf9x/3H/cf9x/3GP9x/3H/cTwPAbPw/nH/cf9x/3H/cY/3H/cf9x/3H/cf9xj/cf9CRyz7jf9x/3H/cf9x/3GP9x/3H/cf9x/3FOwZwT5nH/cf9x/3H/cY/3H/cf9x/3H/Qb089Cxx/3H/cY/3H/cf9x/3H/cf9xj/cf9x/3H/cf9xhF43yhyHH/cf9x/3H/cf9xj/cf9x/3H/cf9x/3GP9x/3H/cf9x/3GP9x/0C9PBUsj/cf9x/3H/cf9xj/cf9x/071XCCqcf9x/3H/cf9xj/cf9x/3H/cTg1Y7jKnI/3H/cf9x/3H/cY/3H/cf9x/3H/cf9O3CwiPXGP9x/3H/cf9x/3GP9x/3H/cf9x/3FLvixEHXGP9x/3H/cf9x/3GP9x/3H/cf9x/3H/cY/3FCZSzZrXGP9x/3H/cf9x/3GP9x/3H/cf9x/3H/cYQmUs2a1x/3GP9x/3H/cf9x/3GP9x/0hUPIq8cf9x/3GP9x/3H/cf9x/3GP9x/3FOjzwXDHH/cf9x/3H/cY/3H/cf9x/3Fcs9RMj/cf9x/3H/cf9x/3GP9x/3H/cf9x/3H/cY/3H/cf9x/3H/cY/3H/cf9x/3FCZSzprf9x/3H/cf9xj/cf9x/3H/cf9xj/cU+tPAUscY/3H/cf9x/3H/cY/3H/cf9x/3H/cUklTH2rj/cf9x/3H/cf9x/3GP9x/3FLvixEHXH/cf9xj/cf9x/3H/cf9x/3FMOKxMdf9x/3H/cf9xj/cf9x/3H/M/Civg9d/3H/cf9xj/cf9x/3H/cf9xj/cf9x/3H/cf9x/3GP9x/3H/cf9x/3H/cU49fBwocf9x/3GP9x/3H/cf9x/3H/cYS74sRB1x/3H/cf9x/3GP9x/3H/cf9x/3H/cY/3E1uPG6Rw5xj/cf9x/3H/cf9xj/cf9AQlwc2o/3H/cf9x/3H/cf9xj/cU2obDV5/3GP9x/3H/cf9x/3H/cY/3H/SFQ8irxx/3GP9x/3H/cf9x/3H/cY/3FDGDzefP9xj/cf9x/3H/cf9x/3GP9xQvk80Gxxj/cf9x/3H/cf9x/3GP9x/3H/cf9x/0ZP7LsB/3H/cf9x/3H/cY/3H/cf9x/3H/cY/3FARywMjY/3H/cf9x/3H/cf9xj/cf9x/3H/cf9xj/cf9J7RyBLv9x/3GP9x/3H/cf9x/3H/cY/3H/cf9x/3H/RI5Mxxtx/3H/cf9xj/cf9x/3H/cf9x/3GP9xWFnXpnH/cY/3H/cf9x/3H/cf9xj/cf9f0dIu/3H/cY/3H/cf9x/3H/cf9xQbIc5N5xj/cf9x/3H/cf9x/3GP9x/3H/cf9x/3GP9xSyocTV5x/3H/cf9xj/cf9x/3H/cf9x/3GP9x/3H/cf9x/3GP9x/3H/cf9x/3H/cYRaEspe1x/3H/cY/3H/cf9x/3H/cY/3H/cf9x/3H/cf9xj/cf9x/3FZd9eIj/cf9x/3H/cf9x/3GP9x/3H/cU+tPBUs/3H/cf9x/3GP9x/3H/cf9x/3GP9x/3H/cf9x/3H/cY/3H/RNAcwv5x/3H/cf9x/3H/cY/3H/cf9xSZA8dvz/cY/3H/cf9x/3H/cf9xj/cf9x/3H/cUSsTLU7cf9x/3H/cf9xj/cf9x/3H/QZQc9r5x/3H/cY/3H/cf9x/3H/cf9xj/cf9x/3FJuVx0av9x/3GP9x/3H/cf9x/3H/cY/3FAUOz68XGP9x/3H/cf9x/3GP9x/3H/cf9x/3H/cY/3H/cf9x/3FFNjy8nP9x/3H/cf9x/3GP9x/3H/SXI8iNz/cY/3H/cf9x/3H/cf9xhM3CxCPf9x/3H/cf9x/3GP9x/3H/cf9x/0JHLPuN/3H/cf9xj/cf9x/3H/cf9xj/cf9x/3H/cf9x/3GP9x/3H/cf9x/3H/cY/3H/cf9x/3H/cf9xj/WVnYpv9xj/cf9x/3H/cf9x/3GP9x/3H/cf9x/3H/cY/3H/cf9x/3H/cf9xj/cf9x/3H/cf9xj/cf9x/3H/cf9x/3GP9x/3H/cf9x/3H/cY/3H/cf9x/3H/cf9xj/cf9x/3H/cf9xj/cf9x/3H/cf9x/3GFl314j/cf9x/3GP9x/3H/cf9x/3H/cY/3H/cf9x/3H/cY/3H/cf9x/3H/cf9xj/cf9xWXfXiP9xj/cf9x/3H/cf9x/3GP9xRs8cow7/cY/3H/cf9x/3H/cf9xj/cf9x/3FOjzwXDHH/cf9x/3GP9x/3H/cf9x/3H/cY/3H/cUf23JCS/3GP9x/3H/cf9x/3H/cY/3FWO9rE/3GP9x/3H/cf9x/3GP9x/1g72MRxj/cf9x/3H/cf9x/3GP9x/1yV1Wr/cf9xj/cf9x/3H/cf9xj/QL08FSz/cY/3H/cf9x/3H/cY/3H/SH1ciCpx/3H/cf9xj/cf9x/3H/cf9xTmYcGZ5xj/cf9x/3H/cf9xj/cf9xT608FSz/cf9x/3H/cf9xj/cf9x/3H/cf9x/3GP9x/3H/cf9J7RyBLo/3H/cf9x/3H/cY/3H/cf9x/0uQPFb8cf9xj/cf9x/3H/cf9xj/cf9x/3H/cf9x/3GP9x/3H/cf9x/3H/cY/3H/cf9x/3H/cf9xj/cf9x/3H/cf9xj/cf9x/3H/cf9x/3GP9x/3H/cf9x/3H/cY/3H/cf9x/3H/cf9xj/cf9x/3H/cf9xj/cf9x/3H/cf9x/3GP9x/3Fcs9RM/3H/cY/3H/cf9x/3H/cf9xj/cf9x/3H/cf9xj/cf9x/3H/cf9x/3GP9x/3H/cf9x/3H/cY/3H/cf9x/3H/cf9xj/cf9x/3H/cf9xj/cf9x/3H/cf9x/3GP9x/3FWO9rEj/cf9x/3H/cf9x/3GP9x/3H/cf9x/3GP9x/3H/cf9x/3H/cUJlLOmt/3H/cY/3H/cf9x/3H/cY/3H/cf9x/3H/cf9xj/cf9x/3FI7RxxLnGP9x/3H/cf9x/3GP9x/3FWO9rEj/cf9x/3H/cf9x/3GP9x/3H/cf9x/3H/cY/3H/cf9x/3H/cY/3H/cf9EZSzJrXH/cf9x/3H/cf9xj/cf9x/3H/cU+EHBe+/3GP9x/3H/cf9x/3H/cY/3FPhBwXvv9x/3H/cf9xj/cf9x/3H/cf9x/3GP9x/3H/cf9x/3H/cY/3H/cf9x/3H/cf9xj/OsIRtz3u/3H/cf9x/3H/cY/3H/cVUd2+L/cf9x/3H/cf9x/3GP9xTEgcS37/cf9x/3GP9x/3H/cf9x/3H/cY/3H/cf9x/3H/cf9xj/cf9x/3H/cf9x/3GP9x/3H/cf9x/3GP9x/3H/cf9x/3H/WDvZxP9x/3H/cY/3H/cf9x/3H/SyVMXatxj/cf9x/3H/cf9x/3GP9x/3H/cf9JcjyI3I/3H/cf9x/3H/cf9xj/cf9D+TzgbI/3H/cf9x/3H/cf9xj/cf9x/3H/cf9xj/cUsqHE1ecf9x/3H/cY/3H/cf9x/3H/cf9xj/cf9x/3H/cf9xQds84kxx/3H/cY/3H/cf9x/3H/cY/3H/TtwsIj1x/3H/cf9x/3GP9x/3H/cf9x/3FC+TzgbP9x/3H/cY/3H/cf9x/3H/cUzcLEI9j/cf9x/3H/cf9x/3GP9x/3H/cULArNP1cf9x/3GP9x/3H/cf9x/3GP9xOzHxtM4Ocf9x/3GP9x/3H/cf9x/3FIB0yPi/9x/3H/cf9x/3H/cY/3H/cf9IVDyKvHGP9x/3H/cf9x/3H/cY/3H/TL4sVB3/cf9x/3GP9x/3H/cf9x/3H/cY/3H/cf9x/3H/cY/3FCZSzZrXGP9x/3H/cf9x/3H/cY/3H/cUu+LEQdcf9x/3GP9x/3H/cf9x/3H/cY/3H/cUZUPKq8/3GP9x/3H/cf9x/3H/cY/3H/cf9x/07cLCI9cf9xj/cf9x/3H/cf9x/3GP9x/3H/cf9MvixUHf9xj/cf9x/3H/cf9x/3GP9x/3FM3CxCPf9x/3H/cY/3H/cf9x/3H/cf9xNzCTuc9s/3H/cf9x/3H/cY/3H/cf9xRcpMo1txj/cf9x/3H/cf9xj/cf9x/3H/cf9x/3FLQ0xby/9x/3H/cf9x/3H/cY/3H/cVuV1Gpx/3GP9x/3H/cf9x/3H/cY/3H/cf9x/3H/cY/0lyPIjc/3H/cf9x/3GP9x/3H/cf9P+iwgXf9x/3GP9x/3H/cf9x/3H/cY/3H/cf9x/3FHVDyKvHH/cf9x/3H/cf9xj/cf9x/3FbldVq/3H/cf9x/3H/cf9xj/cf9xVP7bAXH/cf9x/3H/cf9xj/cf9x/3H/cf9xj/cf9x/3H/cf9xQUcs641x/3H/cY/3H/cf9x/3H/cY/3H/cf9x/3H/cf9xj/cf9x/0KyHPTe/3H/cf9x/3GP9x/3H/cf9x/3GP9x/3H/cf9x/3H/Swwcbz7/cf9x/3H/cf9xj/cf9x/3H/cf9xj/cf9x/3H/cf9x/3GP9x/3H/cf9YO9nE/3H/cf9x/3H/cY/3H/cf9x/3H/cY/02jnEXG/3H/cf9xj/cf9x/3H/cf9xhNVqw6lf9x/3H/cf9xj/cf9x/3H/N4YRunnu/3H/cY/3H/cf9x/3H/cf9xRQ2cryZxj/cf9x/3H/cf9x/3GP9x/3H/cf9x/3H/cYS74sRB1x/3H/cf9x/3GP9x/3H/cf9P+iwgXf9x/3GP9x/3H/cf9x/3H/cY/3H/cf9x/3H/cUI8jOw3/3H/cf9x/3H/cf9xj/cf9xT++MAQdx/3GP9x/3H/cf9x/3H/cYTGFMSev/cf9x/3H/cf9x/3GP9x/3FOjzwXDHH/cf9x/3H/cY/3H/cf9x/3H/cf9B/4zwB3H/cf9x/3H/cY/3H/cf9x/3FOwZwT5nH/cf9x/3H/cf9xj/cf9x/3FB2zziTHH/cf9x/3H/cY/3H/cf9x/3H/cf9xj/cf9x/0lyPIjc/3GP9x/3H/cf9x/3H/cY/0NlLOmtj/cf9x/3H/cf9x/3GP9x/3H/cf9x/3H/cY/3H/cf9JcjyI3P9xj/cf9x/3H/cf9x/3GP81FlG86a6P9x/3H/cf9x/3H/cY/3H/cUx6/DhQcf9x/3H/cf9xj/cf9x/3H/cULpzNFjcf9x/3GP9x/3H/cf9x/3H/cY/3FIcjx43HH/cf9xj/cf9x/3H/cf9x/3GP9x/3H/cf9x/3H/cY/3H/cf9x/3H/cY/3H/cf9x/3H/cf9xj/cf9x/3H/cf9es9NM/3H/cf9x/3H/cf9xj/cf9x/3H/cf9xj/cf9x/3H/TvVcIKpx/3H/cf9xj/cf9x/3H/cf9x/3GP9x/3H/cf9x/3H/cY/3H/cf9x/0EpLP1tcf9x/3GP9x/3H/cf9x/3H/cY/3H/cf9x/3H/cY/3H/cf9x/3H/cf9xj/cf9xQ4Ms182P9x/3H/cf9x/3GP9x/3H/cf9x/3H/cY/3H/cf9x/05IHCt+cf9xj/cf9x/3H/cf9xj/cf9x/3H/cf9x/3GP9x/3H/cUGyHOTecf9x/3H/cY/3H/cf9x/3H/cY/3H/cf9x/3H/cf9xhIcjx43HH/cf9x/3GP9x/3H/cf9x/3H/TIWcV6b/cf9x/3GP9x/3H/cf9x/3H/cUJlLOmt/3H/cY/3H/cf9x/3H/cY/3H/cf9x/3H/cf9xj/cf9x/3FM3CxCPf9x/3GP9x/3H/cf9x/3H/cY/3H/cf9x/3FMSBxLfv9xj/cf9x/3H/cf9xj/cf9x/3H/cf9C2zzyTP9x/3H/cY/3H/cf9x/3H/cf9xj/cf9x/3H/QZQc9r5x/3H/cY/3H/cf9x/3H/cY/3H/cf9x/3H/cf9xj/cf9x/3H/cf9x/3FI7RyBLv9x/3H/cY/3H/cf9x/3H/cf9xj/cf9x/3H/cf9x/3GP9xW5XUanH/cf9xj/cf9x/3H/cf9xj/cf9x/0ntHIEu/3GP9x/3H/cf9x/3H/cY/3H/cUS63MRSj/cf9x/3H/cf9x/3GP9x/3H/RRg8znz/cf9x/3H/cf9x/3GP9x/3H/cf81SDK8t83/cf9x/3H/cf9xj/cf9x/3H/cTshgrTefXH/cf9x/3H/cY/3H/cf9x/3H/cUrH7GOBj/cf9x/3H/cf9x/3GP9x/3H/cU6PPBcMcf9x/3H/cY/3H/cf9x/0TQHML+cf9x/3H/cY/3H/cf9x/3H/cY/3FbldRqcf9x/3GP9x/3H/cf9x/3H/cY/3H/cf9x/3H/cf9xj/cf9x/3H/cf9xVR3b4v9x/3GP9x/3H/cf9x/3H/cY/3H/cf9x/3H/cf9xj/cf9x/3H/cU5mHBmecY/3H/cf9x/3H/cf9xj/cf9x/3H/cf9x/3GP9x/0D/jBEH/3H/cY/3H/cf9x/3H/cf9xj/cUboTKF7/3H/cf9xj/cf9x/3H/cf9xj/RRg8vnxx/3H/cY/3H/cf9x/3H/cY/3H/cf9x/0sMHF8+cY/3H/cf9x/3H/cf9xj/cf9x/004rEx1/3GP9x/3H/cf9x/3GP9x/3H/RVqMuldx/3H/cf9xj/cf9x/3H/cf9xQds84kxx/3H/cY/3H/cf9x/3H/cY/0uQPFb8cf9x/3H/cf9xj/cf9x/3H/cf9xj/cf9x/3H/cf9x/0WDLMfN/3H/cf9xj/cf9x/3H/cf9xhLvixEHXH/cf9x/3H/cf9xj/cf9x/3H/cf9xj/cf9x/3H/cf9x/3GP9x/3H/cf9x/3H/cY/3H/cf9x/3H/cf9xj/cf9x/3H/cf9xj/cf9x/3H/cf9x/06KbCdZcf9x/3GP9x/3H/cf9x/3H/cY/3H/cf9bd9aI/3H/cf9x/3H/cf9xj/cf9x/3H/cf9x/06jnCXGcf9x/3H/cY/3H/cf9x/3H/cf9xj/cf9x/0wz3EzCcf9xj/cf9x/3H/cf9x/3GP9JcjyI3P9x/3H/cY/3H/cf9x/3H/cU7BnBPmcf9x/3H/cf9xj/cf9x/3H/cUCJfAhoj/cf9x/3H/cf9x/3GP9xRQ2cryZx/3H/cf9x/3H/cY/3H/cf9x/0tnnFmGcf9x/3H/cf9xj/cf9x/3H/cf9xhGVDyqvP9x/3H/cf9xj/cf9x/3H/cf9xQmUs6a3/cf9xj/cf9x/3H/cf9x/3GP9x/3H/cf9x/3GP9O3CwiPXH/cf9x/3H/cf9xj/cf9x/3H/cf9xSHI8iNz/cf9x/3H/cf9xj/cf9x/3H/cf9xhM3CxCPf9x/3H/cf9x/3H/cY/3H/cf9x/3H/cY/3H/cf9x/3H/cf9xj/cf9x/3FYWdim/3H/cf9x/3H/cf9xj/cf9x/3H/cf9xj/cf9x/3H/cf9x/3GP9x/3FVHdvi/3H/cf9x/3H/cf9xj/cf9x/3H/cf9xj/cf9x/3H/cf9x/3GP9x/3H/cf9x/3H/cY/3H/cf9x/3H/cf9xj/cf9x/3H/cf9xj/cf9x/3H/cf9MKhxdXo/3H/cf9x/3H/cf9xj/cf9x/3H/cf9xj/cf9x/3FO+iwQXXH/cf9x/3GP9x/3H/cf9x/3GP9x/3H/cU8ZLB5t/3H/cf9x/3GP9x/3H/cf9xTxksHm3/cf9xj/cf9x/3H/cf9x/3GP9x/3H/cf9x/0pyPGjccf9x/3H/cf9x/3GP9x/3H/cTGeY79hnP9x/3H/cf9xj/cf9x/3H/cTHZUb8mrv9x/3GP9x/3H/cf9x/3H/cY/0fY3KJy/3H/cY/3H/cf9x/3H/cf9xPcrRsjUucf9x/3H/cY/3H/cf9x/3H/cTZdcbmijnH/cf9x/3GP9x/3H/cf9x/3H/cY/3H/cf9x/3H/cf9xj/cf9IloyGl3H/cf9x/3H/cY/3H/cf9x/3H/TENMW8v/cY/3H/cf9x/3H/cf9xj/cf9MhZxHpnGP9x/3H/cf9x/3H/cY/3H/cURP7MsB/3GP9x/3H/cf9x/3H/cY/3FMYUxJ6/9x/3H/cf9x/3GP9x/3H/cf9xMLDksF8b/3H/cf9x/3GP9x/3H/cf9x/3H/cY/3H/cf9x/0G9PPQscf9x/3H/cY/3H/cf9x/3H/cY/3FFoSyl7XH/cY/3H/cf9x/3H/cf9xj/cf9x/3H/cf9xj/cf9x/3H/cf9xVzvYxHH/cf9x/3GP9x/3H/cf9x/3H/cY/3H/cf9x/3H/cY/3H/cf9x/1X+3AH/cf9x/3H/cY/3H/cf9x/3H/cf9xj/cf9x/3H/cf9xj/cf9x/3H/cf9BlBz2vnH/cY/3H/cf9x/3H/cf9xj/cf9x/3H/cf9xj/cUWhLKXtcf9xj/cf9x/3H/cf9x/3GP9x/3H/cf9x/3GP9x/3H/cf9x/3H/WlnWpnH/cf9x/3GP9x/3H/cf9x/3H/cY/3H/TL4sVB3/cf9x/3GP9x/3H/cf9x/3H/cY/3H/cf9x/3H/cUu+LFQd/3H/cf9x/3H/cf9xj/cf9x/3H/cf9xj/cf9DZSzprY/3H/cf9x/3H/cf9xj/cf9x/3H/SFQ8mrz/cf9x/3H/cf9x/3GP9x/3H/cf9x/3GP9x/3H/cf9x/3H/cY/3H/Vf7cAf9x/3H/cf9x/3H/cY/3H/cf9x/3H/cY/3H/cf9x/3H/QrIc9N7/cf9xj/cf9x/3H/cf9x/3GP9x/3H/cU76LBBdcf9x/3GP9x/3H/cf9x/3H/cY/3H/cf9x/3H/cY/3H/cf9x/3H/cf9xhDgyzXzf9x/3GP9x/3H/cf9x/3GP9x/3H/cUzcLEI9/3H/cf9xj/cf9x/3H/cf9xj/T+q8EVRx/3H/cf9x/3GP9x/3H/cf9x/3FC0Bzi/v9x/3GP9x/3H/cf9x/3GP9x/3H/cf9x/3H/cY/3H/TL4sVB3/cf9x/3GP9x/3H/cf9x/0hUPJq8/3H/cf9x/3H/cY/3H/cf9x/3H/cf9xTUgcK35x/3H/cf9x/3H/cY/3H/cf9x/0c2PJyccf9x/3H/cf9x/3GP9x/3H/cf9x/3GP9xTNwsQj3/cf9x/3H/cf9xj/cf9x/3H/cf9xj/cUkMHH8+/3H/cf9xj/cf9x/3H/cf9x/3GP9x/3H/cf9x/3GP9x/3H/cf9x/3H/cY/3H/Vf7cAf9x/3H/cf9x/3H/cY/3H/cf9x/3H/cY/3H/cf9x/3H/cf9xj/QrIc9N7/cf9x/3H/cf9x/3GP9x/3H/cf9x/3GP9x/3H/cf9x/3H/cY/3FC0Bzi/v9x/3H/cf9x/3H/cY/3H/cf9x/3H/cY/3H/cf9x/3FHzxyDDnH/cf9x/3H/cf9xj/cf9x/3H/cf9xj/cf9x/3H/cf9x/3GP9x/3H/cf9x/0KyHPTe/3H/cY/3H/cf9x/3H/cY/3H/cf9x/3H/cf9xj/cf9x/3FXO9jEcf9x/3H/cf9x/3GP9x/3H/cf9x/3GP9x/3H/cf9x/3H/cY/3H/cf9x/3H/cf9Q4dAucf9x/3H/cf9x/3GP9x/3H/cf9x/3GP9x/3H/cf9x/3H/cY/3H/cf9xVP7bAXH/cf9x/3H/cY/3H/cf9x/3H/cY/3H/cf9OSBwrfnH/cf9xj/cf9x/3H/cf9x/3GP9x/3H/cf9x/3GP9xTY88NwyP9x/3H/cf9x/3GP9x/3H/cf9x/3H/cY/3H/cf9x/3H/cf9xj/cUm5XHRq/3H/cf9x/3H/cY/3H/cf9x/3H/XZXTanH/cf9x/3H/cY/3H/cf9x/3FVHdvi/3H/cf9x/3GP9x/3H/cf9x/3GP9x/3H/cf9x/3H/cY/3H/cU2obDV5j/cf9x/3H/cf9x/3GP9x/3H/T488Jwz/cf9x/3H/cY/3H/cf9x/3H/cY/3FM3CxCPf9x/3H/cf9x/3GP9x/3H/cf9xT608FSz/cf9x/3GP9x/3H/cf9x/3GEu+LEQdcf9x/3H/cf9x/3GP9x/3H/cf9x/3GEsqHE1ecf9x/3H/cf9xj/cf9x/3H/cf9x/3GP9x/3H/cf9x/3GP9x/3H/cf9xTEgcS37/cY/3H/cf9x/3H/cf9xj/cf9x/3H/cf9xj/cf9x/3H/cf9xTmYcGZ5xj/cf9x/3H/cf9x/3GP9x/3H/cf9x/3GP9x/3H/cf9x/3H/QZQc9r5xj/cf9x/3H/cf9x/3GP9x/3H/cf9x/3GP9x/3H/cf9x/3FEgyy3zXH/cf9x/3GP9x/3H/cf9x/3GP9x/0/6LCBd/3H/cf9x/3H/cY/3H/cf9x/3H/cY/3H/TaOcRcb/cf9xj/cf9x/3H/cf9xj/cf9FGDy+fHH/cY/3H/cf9x/3H/cY/3H/N/aEugl7j/cf9x/3H/cf9x/3GP9x/0XunLEWcf9x/3H/cf9xj/cf9x/3H/cf9Cshz03v9xj/cf9x/3H/cf9x/3GP9x/3H/cf9x/3H/cY/3H/cf9x/3H/cY/3H/cf9x/3H/cf9xj/cf9x/3H/cf9x/3GELQHNL+cY/3H/cf9x/3H/cY/3H/cUITbN7Jcf9xj/cf9x/3H/cf9x/3GE+EHBe+/3H/cf9x/3H/cY/3H/cf9x/0/6LCBd/3H/cf9xj/cf9x/3H/cf9xj/Q/k84Gz/cf9xj/cf9x/3H/cf9xj/cf9xXLPUTP9x/3GP9x/3H/cf9x/3H/cYQmUs2a1xj/cf9x/3H/cf9x/3GP9x/3H/cf9BlBz2vnH/cf9xj/cf9x/3H/cf9xj/cVl314j/cf9xj/cf9x/3H/cf9x/3GP9x/3FMo5w1xnGP9x/3H/cf9x/3H/cY/3FOjzwXDHH/cf9x/3H/cf9xj/cf9x/3FMYUxJ6/9x/3H/cY/3H/cf9x/3H/cf8zoMG9Xz5x/3H/cf9x/3GP9x/3H/cf9x/3GP9IVDyKvHH/cf9x/3GP9x/3H/cf9x/3GP9x/3H/cUU2PKyccY/3H/cf9x/3H/cY/3FPGSwebf9x/3H/cf9x/3H/cY/3H/cf9x/3H/cY/3H/cf9x/0jPHJMO/3H/cf9x/3H/cf9xj/cf9x/3H/cf9xj/cf9x/3H/cf9xRIMst81x/3H/cf9xj/cf9x/3H/cf9xj/RVqMuldx/3H/cf9x/3H/cY/3H/cf9x/0uQPFb8cY/3H/cf9x/3H/cf9xj/cf9x/3H/cf9xj/cUjtHHEucf9x/3GP9x/3H/cf9x/3H/cYORPxt+wO/3H/cY/3H/cf9x/3H/cf9xj/cf9x/3H/cf9x/3GP9x/3H/cVT+2wFx/3H/cf9xj/cf9x/3H/cf9xSpA8Vvxx/3H/cf9x/3H/cY/3H/cf9x/3H/cf9xj/cf9x/3H/cf9x/3GP9x/3H/cUXjfKHIcf9xj/cf9x/3H/cf9x/3GP9x/3H/cf9x/3H/cY/3H/cf9x/3H/WDvZxP9x/3H/cY/3H/cf9x/3H/cf9xj/cf9x/3H/cf9x/3GP9x/3H/cf9x/3Fds9JMcf9x/3H/cf9xj/cf9x/3H/cf9x/3GP9x/3H/cf9x/3H/cY/3H/cf9x/3FJkDx2/I/3H/cf9x/3H/cf9xj/cf9x/3H/cf9IVDyavP9x/3H/cf9x/3GP9x/3H/cUZt7JkhcY/3H/cf9x/3H/cf9xj/cf9JcjyI3P9x/3GP9x/3H/cf9x/3H/cYSq68ZRT/cf9x/3GP9x/3H/cf9x/3H/cYQmUs2a1x/3GP9x/3H/cf9x/3GP9x/3H/O55BtmG+/3GP9x/3H/cf9x/3GP9x/3H/cf9x/3FFoSy17f9x/3H/cf9xj/cf9x/3H/cf9xRTY8vJz/cf9x/3H/cY/3H/cf9x/3H/SQdMj4uP9x/3H/cf9x/3GP9x/3H/cf9EZSzJrXH/cf9x/3H/cY/3H/cf9x/3H/cY/3H/cf9BKSz9bXH/cf9x/3H/cY/3H/cf9x/3H/cY/0warE5Vcf9x/3GP9x/3H/cf9x/3H/cY/3FWO9rE/3GP9x/3H/cf9x/3H/cY/3H/cUmQPHb8/3H/cY/3H/cf9x/3H/cf9xj/cf9x/3H/cf9xj/cf9x/3H/cf9x/ziUoblrXo/3H/cf9x/3H/cY/3H/cf9xTNwsQj3/cf9x/3GP9x/3H/cf9x/3GP9xQxg83nz/cf9xj/cf9x/3H/cf9xj/cf9x/3H/cf9x/3FBshzk3nGP9x/3H/cf9x/3H/cY/3H/cf9x/3H/cY/3H/cf9xRIMst81x/3H/cf9x/3H/cY/3H/cf9x/3H/cY/3H/cf9x/3FO+iwQXXH/cf9xj/cf9x/3H/cf9xj/cf9x/3H/cf9x/3GP9x/3H/cf9x/12V02px/3H/cf9x/3H/cY/3H/cf9x/3H/cY/3H/cf9x/3H/cf9xj/cf9x/3H/cf9V/twB/3H/cf9xj/cf9x/3H/cf9xj/cf9x/3H/cf9x/3GP9x/3H/cf9x/3H/cV2z0kxx/3H/cf9x/3GP9x/3H/cf9x/3GP9x/3H/cf9x/3H/cY/3H/cf9x/3H/cf9xVR3b4v9x/3GP9x/3H/cf9x/3GP9x/3FJkDx2/P9x/3H/cY/3H/cf9x/3H/cY/3H/cf9x/3H/cf9xj/cf9x/3H/cf9x/0c2PJyccf9x/3H/cY/3H/cf9x/3H/cf9xQ5zc1jL/cf9xj/cf9x/3H/cf9x/3GP9x/3H/TtwsIj1x/3H/cY/3H/cf9x/3H/cf9xWFnYpv9x/3H/cY/3H/cf9x/3H/cUuuvEUUcf9x/3H/cf9xj/cf9x/3FISZx7ZnH/cf9x/3H/cY/3H/cf9x/3H/cf9xj/cf9xQxg83nyP9x/3H/cf9x/3H/cY/3H/cf9xT4QcF77/cf9x/3GP9x/3H/cf9x/3GP9x/3H/cf9x/3H/cY/3H/cf9x/3H/cf9Cshz03v9xj/cf9x/3H/cf9xj/cf9x/3H/cf9x/3GP9x/3H/cUxIHEt+/3H/cY/3H/cf9x/3H/cY/3H/cf9x/3H/cf9xj/cf9x/3H/cf9XHdnicf9x/3H/cY/3H/cf9x/3H/cY/3H/cf9x/3H/cf9xj/cf9x/09mHCme/3H/cf9xj/cf9x/3H/cf9xj/cf9x/3H/cf9x/3GP9x/3H/SwwcXz5x/3GP9x/3H/cf9x/3GP9x/3H/cf9x/3H/cY/3H/cf9xRs8cow6P9x/3H/cf9x/3GP9x/3H/cf9x/3H/cY/3FLKhxNXnH/cf9x/3GP9x/3H/cf9x/3GP9x/3H/cf9x/3H/cY/3H/cf9x/3H/cf9OSBw7fv9x/3H/cf9x/3GP9x/3H/cf9x/3H/cY/3H/SM8cgw5x/3GP9x/3H/cf9x/3GP9x/3H/cf9x/3H/cY/3H/SXI8iNz/cf9xj/cf9x/3H/cf9x/3GE1/zDgD/3H/cf9x/3H/cf9xj/cf9x/3H/cf9xj/cf9x/3H/TtwsIj1x/3H/cY/3H/cf9x/3H/cY/3H/cf9x/3H/TL4sVB3/cY/3H/cf9x/3H/cY/3H/cf9xRaEste3/cf9x/3H/cf9x/3GP9x/3H/cf9x/3GP9xTB98Pghx/3GP9x/3H/cf9x/3H/cY/3H/cf9x/3FPtvwEkHH/cf9x/3GP9x/3H/cf9x/3GP9xQEcsDI2P9x/3H/cf9x/3H/cY/3H/cf9x/0UYPM58/3H/cf9x/3H/cY/3H/cf9x/3H/cY/3H/cf9x/0ehLJXtcf9x/3H/cf9x/3GP9x/3H/cf9x/3GP9x/3H/cf9x/3H/OeZhtxmecf9x/3H/cY/3H/cf9x/3H/cf9xhC+TzQbHH/cY/3H/cf9x/3H/cf9xj/cf9x/3H/cUFgXOn6cf9x/3H/cf9xj/cf9x/3H/cf9xhVHdricf9xj/cf9x/3H/cf9x/3GP9x/3H/cUhJnHtmcf9x/3H/cf9xj/cf9x/3H/cf9BvTz0LHH/cf9xj/cf9x/3H/cf9x/3GP9CYFzp+nH/cY/3H/cf9x/3H/cY/3FFX1yqCnH/cf9x/3GP9x/3H/cf9x/3H/cY/3H/cf9x/3H/cf9xj/cf9x/3H/cf9xj/cf9x/3H/cf9IVDyavP9x/3H/cf9x/3GP9x/3H/cf9x/3H/cUFHLOuNcf9xj/cf9x/3H/cf9xj/cf9x/3FFykyjW3GP9x/3H/cf9x/3H/cY/3H/cf9x/3FIcjyI3P9x/3H/cf9x/3H/cY/3H/cf9x/3H/cf9xj/cU+tPBUs/3H/cf9x/3H/cf9xj/cf9x/3H/cf9x/3GP9Cshz03v9x/3H/cf9x/3GP9x/3H/cf9x/3H/cY/3H/cf9x/0JHLPuN/3H/cf9xj/cf9x/3H/cf9x/3GEoarG5V/3H/cf9xj/cf9x/3H/cf9x/3EzY0G9nL7/cf9x/3H/cf9x/3GP9x/3H/cf9xOelStxat/3H/cY/3H/cf9x/3H/cf9xj/cU+EHBe+/3H/cf9x/3GP9x/3H/cf9x/3H/cY/3H/cf9x/3H/cf9xj/cf9IzxyDDnGP9x/3H/cf9x/3H/cY/3FFykyjW3H/cf9xj/cf9x/3H/cf9x/0JHLPuN/3GP9x/3H/cf9x/3H/cY/3H/cf9IK5yNRnH/cf9x/3H/cY/3H/cf9x/3H/TqOcJcZx/3H/cf9x/3GP9x/3H/cf9x/3H/cToKMbb1zv9x/3GP9x/3H/cf9x/3H/cY/0M8jOw3/3H/cf9x/3GP9x/3H/cf9x/08UXC66/3H/cf9xj/cf9x/3H/cf9x/3GE/vjAEHcf9x/3H/cY/3H/cf9x/3H/cf9xj/cf9x/3H/cf9x/3GP9Ji+x3QXH/cf9x/3GP9x/3H/cf9x/3H/cY/3H/cf9x/3H/cY/3H/cf9x/3H/cUi0jHS3cf9x/3GP9x/3H/cf9x/3GP9x/3H/cT4CArH9/XH/cf9xj/cf9x/3H/cf9xhKbGxpOf9xj/cf9x/3H/cf9x/3GP9x/3H/cf9x/3H/S5A8Zvz/cf9x/3H/cf9xj/cf9x/3H/SFQ8mrz/cf9x/3H/cf9x/3GP9x/3H/cf9x/3H/cY/3H/cf9x/3H/cY/3H/cf9xMCdBv9i+cf9x/3GP9x/3H/cf9x/3GP9f0dIu/3H/cf9x/3GP9x/3H/cf9xQds84kxx/3H/cf9xj/cf9x/3H/cUzl7DGhcf9xj/cf9x/3H/cf9x/3GP9x/3FK8Ixg94/3H/cf9x/3H/cY/3H/cf9x/3H/cf9xj/cf9x/3FGzxyjDo/3H/cf9x/3H/cY/3H/cf9x/3H/SyVMXatxj/cf9x/3H/cf9x/3GP9x/3H/cf9x/0EpLP1tcf9xj/cf9x/3H/cf9x/3GP9x/3FDIfzN4HGP9x/3H/cf9x/3H/cY/3H/cUXjfKHIcf9x/3H/cY/3H/cf9x/3H/cUklTH2rj/cf9x/3H/cf9xj/cf9x/3H/QP+MEQf/cY/3H/cf9x/3H/cY/3H/cf9FgyzHzf9x/3H/cf9x/3H/cY/3H/cf9x/3H/cY/3FC+TzQbHH/cY/3H/cf9x/3H/cY/3H/Qh6M7hdx/3H/cf9xj/cf9x/3H/X9HSLo/3H/cf9x/3H/cf9xj/cf80zNK9My3/cY/3H/cf9x/3H/cf9xj/cf9x/3H/cf9FMWzM6f9x/3H/cf9x/3GP9x/3H/cf9x/3H/cY/3H/cf9x/1g72cT/cf9x/3H/cf9xj/cf9x/3H/cf9xj/cf9x/3FJkDx2/P9x/3GP9x/3H/cf9x/3GP9x/3H/cf9x/3H/cY/0wqHF1e/3H/cf9x/3GP9x/3H/cf9x/3GP9x/3H/cf9x/3H/cY/3H/cf9EZSzJrXH/cf9x/3H/cY/3H/cf9x/3H/cf9xQUcs641x/3GP9x/3H/cf9x/3GP9x/3H/cf9x/3H/cY/3H/RqEste3/cY/3H/cf9x/3H/cY/3H/cf9x/3H/cUhyPIjc/3H/cf9x/3H/cY/3H/cf9x/3H/cf9xj/cf9xS74sRB1x/3H/cY/3H/cf9x/3H/cf9xj/cf9x/3H/cf9x/3GP9x/3H/cf9x/3H/cY/3H/cf9x/3H/cY/3H/cf9x/3H/cf9xj/cf9x/0JHLPuN/3H/cf9x/3GP9x/3H/cf9x/0GUHPa+cf9xj/cf9x/3H/cf9x/3GEWhLKXtcf9xj/cf9x/3H/cf9x/3GP9x/3H/cf9x/3H/cV7R0i7/cf9x/3H/cY/3H/cf9x/3H/cf9xj/cf9x/3H/cf9x/3GP9x/3H/cf9x/3H/cY/3H/cVyz1Ez/cY/3H/cf9x/3H/cf9xj/cf9xXtHRLnH/cf9xj/cf9x/3H/cf9x/3FN3CwiPXH/cf9x/3H/cf9xj/cf9x/0WsTLU7cY/3H/cf9x/3H/cf9xj/cf9C2zzyTP9x/3H/cf9x/3H/cY/3H/cf9x/3H/cY/3H/cf9x/3H/cf9xj/cf9xVR3b4v9x/3H/cf9x/3H/cY/3H/cf9x/3H/cY/3FKhZxnpv9x/3GP9x/3H/cf9x/3GP9x/3H/cf9OH3wuCHH/cf9x/3H/cf9xj/cf9x/3H/cf9xj/cf9x/3H/cU8ZLB5t/3H/cf9xj/cf9x/3H/cf9xj/cf9x/3FM3CxCPf9x/3H/cY/3H/cf9x/3H/cY/3H/cf9x/3H/cf9xj/cf9xQUcs641x/3H/cf9x/3GP9x/3H/cf9x/3H/cY/3H/cVuV1Gpx/3GP9x/3H/cf9x/3H/cY/3H/cf9x/3H/cY/3H/cf9x/3H/cf9xhCZSzZrXH/cY/3H/cf9x/3H/cY/3H/cf9x/3H/cf9xj/cf9xVP7bAXH/cf9x/3H/cf9xj/cf9x/3H/cf9xj/cf9x/3H/cf9x/0JHLPuN/3H/cY/3H/cf9x/3H/cY/3H/cf9x/3H/cf9BKSz9bXH/cY/3H/cf9x/3H/cY/3H/cf9IVDyKvHH/cY/3H/cf9x/3H/cY/3H/cf9x/3H/cf9xj/cf9x/3H/cf9xRm3sqSH/cf9x/3H/cf9xj/cf9x/3H/cf9x/3GEzcLEI9/3H/cf9x/3H/cY/3H/cf9x/3H/SQdMj4uP9x/3H/cf9x/3H/cY/3H/cf83hhG6ee7/cf9x/3GP9x/3H/cf9x/3GP9xT1t8Ckhx/3H/cY/3H/cf9x/3H/cUVfXLoK/3H/cf9x/3H/cY/3H/cf9x/3H/cf9xj/cf9x/3H/cf9x/3GP9x/3H/cf9PZhwpnv9xj/cf9x/3H/cf9x/3GP9x/3H/cf9x/3H/cY/3H/cf9JSZyLZv9x/3H/cf9x/3GP9x/3H/cf9PZhwpnv9xj/cf9x/3H/cf9x/3GP9x/3H/cf9x/3H/cY/3H/cf9x/3H/cf9xj/cVhZ16Zxj/cf9x/3H/cf9x/3GP9x/3H/cVhZ2Kb/cf9x/3H/cf9x/3GP9x/3H/cf9x/3GP9x/3H/cf9x/3H/cY/3H/cf9GNjy8nI/3H/cf9x/3H/cf9xj/cf9x/3H/Qts88kz/cf9x/3H/cY/3H/cf9x/3FCp3zViHGP9x/3H/cf9x/3GP9x/3H/cf9x/3H/cY/3H/cf9x/3H/cf9xhF43yhyHH/cf9x/3H/cY/3H/cf9x/3FPxmwTmf9x/3H/cf9x/3GP9x/3H/cUI8jNw3cf9xj/cf9x/3H/cf9x/3GErXXGKKj/cf9x/3H/cf9x/3GP9x/3E00wG8LP7/cf9xj/cf9x/3H/cf9xj/cTBAcb+/jnH/cf9x/3H/cf9xj/cf9x/3E0WKG7p15xj/cf9x/3H/cf9x/3GP9x/3H/TTisTHX/cY/3H/cf9x/3H/cf9xhGVDyqvP9x/3H/cY/3H/cf9x/3H/cf9xhLQ0xLy3H/cf9x/3H/cf9xj/cf9x/3H/S5A8Vvxxj/cf9x/3H/cf9x/3GP9x/3H/cf9x/3H/cY/zfxAboO/v9x/3H/cf9xj/cf9x/3H/cf9xQsCs0/Vxj/cf9x/3H/cf9xj/cf9x/3H/cf9x/3GP9x/3H/cf9x/3FC+TzgbP9x/3H/cY/3H/cf9x/3H/cf9KB0xvi3H/cf9x/3H/cf9xj/cf9x/0zH7EOBcf9x/3GP9x/3H/cf9x/3H/Qts88kz/cf9xj/cf9x/3H/cf9x/3FJuVx0ao/3H/cf9x/3H/cf9xj/cf9J7RyBLv9xj/cf9x/3H/cf9x/3GP9es9JMcf9x/3H/cY/3H/cf9x/3H/cY/3FAHowPF/9x/3H/cf9xj/cf9x/3H/cf9J9tyAkv9x/3H/cf9x/3GP9x/3H/cf9x/3H/cY/3H/cf9x/0GUHPa+cf9xj/cf9x/3H/cf9x/3GP9x/3H/cf9E+TzAbHH/cf9x/3H/cY/3H/cf9x/3FAHowPF4/3H/cf9x/3H/cf9xj/cf9x/0+PPCcM/3H/cf9x/3GP9x/3H/cf9x/3H/QK3MFiOP9x/3H/cf9x/3H/cY/3H/cf9x/0yFnFem/3H/cf9x/3H/cY/3H/cf9x/3H/S5A8Zvz/cf9x/3H/cf9x/3GP9x/3H/cf9x/3H/cY/3FGzxyjDv9xj/cf9x/3H/cf9x/3GP9x/3H/cf9x/3H/SM8ckw7/cf9x/3GP9x/3H/cf9x/3H/cY/3FKhZxnpv9xj/cf9x/3H/cf9x/3GP9x/3H/TL4sVB3/cf9xj/cf9x/3H/cf9x/3GP9x/zwx8bXODv9x/3GP9x/3H/cf9x/3GP9x/3H/NQbhvPke/3H/cf9x/3GP9x/3H/cf9x/3H/cY/3H/cf9cldVqj/cf9x/3H/cf9x/3GP9x/3H/cf9x/3H/cY/3H/cf9x/3H/cf9xj/cUU2PKyccf9xj/cf9x/3H/cf9x/3GP9x/3H/cf9x/3GFyz1Ez/cf9x/3H/cY/3H/cf9x/3H/cf9xj/cf9x/3H/cf9x/3GP9x/3FBshzk3nH/cf9x/3GP9x/3H/cf9x/3H/cY/3H/cf9x/3H/cf9xj/cf9MKhxdXv9x/3GP9x/3H/cf9x/3H/cYTxksHm3/cf9x/3H/cf9x/3GP9x/3H/cf9x/3H/cY/3H/cf9xRuhMoXv/cY/3H/cf9x/3H/cf9xj/cf9P+iwgXf9x/3H/cf9xj/cf9x/3H/TvVcIKpx/3H/cf9xj/cf9x/3H/cf9xj/cf9x/3H/cUID/N/Acf9x/3H/cf9xj/cf9x/3H/cf9G43yxyP9xj/cf9x/3H/cf9x/3GP9E0BzC/nH/cf9x/3H/cf9xj/cf9x/3FM9VxAqv9x/3H/cf9xj/cf9x/3H/cf9xRV9cugr/cf9x/3H/cf9xj/cf9x/3H/cUkMHH8+j/cf9x/3H/cf9x/3GP9x/3H/cf9x/3GP9x/3H/cf9x/3H/cY/1X+2wFxj/cf9x/3H/cf9x/3GP9x/1/R0i7/cf9xj/cf9x/3H/cf9x/3GP9xOFchuKjej/cf9x/3H/cf9x/3GP9x/3FPGSwebf9x/3H/cf9xj/cf9x/3H/cf9IVDyavP9x/3H/cf9x/3GP9x/3H/cf9xRIMst81x/3H/cf9xj/cf9x/3H/cf9x/3GP9x/3H/cf9x/3H/cY/3H/RNAcwv5x/3H/cf9x/3GP9x/3H/cf9xTEgcS37/cY/3H/cf9x/3H/cY/3H/cVuV1Gpx/3GP9x/3H/cf9x/3H/cY/3H/cf9x/3H/cf9xj/cf9x/3H/cf9xQMvMBEP/cY/3H/cf9x/3H/cf9xj/cf9x/3H/cf9x/3GP9x/3H/cf9x/3Fad9WIcf9x/3H/cY/3H/cf9x/3H/cf9xj/cf9x/0RlLMmtcf9x/3H/cf9xj/cf9x/3H/cf9x/3GP9x/3FI7RxxLnGP9x/3H/cf9x/3H/cY/3H/cf9x/3H/cf9xj/cUWhLKXtcY/3H/cf9x/3H/cf9xj/cf86mXG2Zo5x/3H/cY/3H/cf9x/3H/cf9xj/cf9x/3H/cUwffE4I/3H/cf9x/3GP9x/3H/cf9x/3FB2zziTHH/cf9xj/cf9x/3H/cf9x/3GP9x/3FIB0x/i3H/cf9xj/cf9x/3H/cf9xj/cVl314j/cf9xj/cf9x/3H/cf9x/3GP9x/3H/cf9x/3H/cUoMHF8+cf9x/3H/cY/3H/cf9x/3H/cUA3vA2E/3GP9x/3H/cf9x/3H/cY/3H/TL4sVB3/cf9x/3GP9x/3H/cf9x/3H/cY/3H/cf9x/3FFoSy17f9x/3H/cf9xj/cf9x/3H/cf9x/3GP9x/3H/cf9x/3GP9x/02jnEXG/3H/cY/3H/cf9x/3H/cY/3H/cf9x/3H/TtwsIj1x/3GP9x/3H/cf9x/3GP9x/3H/cf9x/3H/cU5mHCme/3H/cf9x/3H/cf9xj/cf9x/3H/cf9xj/cf9x/3H/cf9x/3GP9x/3H/cf9x/3H/cY/3H/cf9xOGDhuJ8e/3H/cf9x/3GP9x/3H/cf9x/3E3QAO5v/z/cY/3H/cf9x/3H/cf9xj/Rk/sqwFx/3H/cY/3H/cf9x/3H/cf9LuVxUanGP9x/3H/cf9x/3GP9x/3FU/tsBcf9x/3H/cf9x/3GP9x/3H/cf9x/3H/cY/3H/cf9x/3H/cYNIFBu36+cY/3H/cf9x/3H/cf9xj/cf9x/3H/Rg2cvyb/cf9x/3GP9x/3H/cf9x/3GP9x/3H/cf9x/3H/cY/3H/cf9x/3H/cf9xj/cf9x/3H/cf9x/3GP9x/3H/cf9x/3GP9x/3H/cf9x/3H/cY/3H/cf9x/3H/cf9xj/cf9x/3H/cf9x/3GP9x/3H/cf9x/3GP9x/3H/cf9x/3H/cY/3H/cf9xT4QcF77/cf9x/3GP9x/3H/cf9x/3GP9x/3H/cf9x/3H/cY/1X+2wFxj/cf9x/3H/cf9x/3GP9x/3H/cf9x/3GP9x/3H/cf9xMbeTv0hs/3H/cf9x/3H/cY/3H/cf9x/3E0/CG8A97/cf9xj/cf9x/3H/cf9xj/cf9x/3H/cf9x/zJOgr+xff9x/3H/cf9x/3H/cY/3H/cf9FMWy86XH/cY/3H/cf9x/3H/cY/3FHYsyZ0/9x/3GP9x/3H/cf9x/3H/cY/3H/cf9x/3H/cUyjnEXG/3H/cf9x/3GP9x/3H/cf9x/3FI7RyBLv9x/3H/cf9xj/cf9x/3H/cUA3vA2E/3H/cY/3H/cf9x/3H/cf9xj/cf9x/3FGK5ytRv9x/3H/cf9xj/cf9x/3H/cf9xj/cf9GeIy4d/9x/3H/cf9x/3GP9x/3H/cf9x/3GP9x/3H/cf9x/3H/cY/3H/cVyz1Ez/cf9xj/cf9x/3H/cf9x/3GP9x/3H/cf9x/3GP9x/0kHTI+L/3H/cf9xj/cf9x/3H/cf9x/3GP9x/3FOZhwZnnH/cf9x/3GP9x/3H/cf9x/3GP9x/3H/cf9x/0JHLPuN/3H/cf9xj/cf9x/3H/cf9xj/TtwsIj1x/3H/cf9x/3H/cY/3H/cf9x/3H/cY/3FOtvwkkP9xj/cf9x/3H/cf9xj/cf9xP3LBsY0+/3GP9x/3H/cf9x/3H/cY/3H/cTplsbWaTnH/cf9x/3H/cY/3H/cf9x/3H/cTsGc7X5jI/3H/cf9x/3H/cf9xj/cf9x/3H/SH1ciCpx/3GP9x/3H/cf9x/3H/cY/3H/cf9x/3FBiXznaHH/cf9x/3H/cf9xj/cf9x/3H/SfbcgJL/cf9x/3H/cf9x/3GP9x/3H/cUFHLOuNcf9x/3H/cY/3H/cf9x/3H/cf9xj/cf9x/3FYWdim/3H/cf9x/3H/cf9xj/cf9x/3Fad9WIcf9x/3H/cf9x/3GP9x/3H/cf9PFFwuuv9x/3H/cf9xj/cf9x/3H/cf9x/3GP9x/1X+3AH/cf9x/3H/cf9xj/cf9x/3H/cf9x/3GP9x/3H/cf9x/3H/SnI8aNxx/3H/cf9x/3GP9x/3H/cf9x/3E92kGzJb7/cf9x/3H/cf9xj/cf9x/3FN6rwxVP9x/3GP9x/3H/cf9x/3GP9xSHI8eNxx/3H/cf9xj/cf9x/3H/cf9xj/cf9x/3H/cf9x/3GP9x/3H/cf9x/3H/cY/3H/cf9x/zbTAbos/nGP9x/3H/cf9x/3H/cY/3FDgyzXzY/3H/cf9x/3H/cf9xj/cf9xRm3smSFx/3GP9x/3H/cf9x/3H/cY/3FIm1x2SnH/cf9x/3H/cY/3H/cf9xSSVMfav/cf9xj/cf9x/3H/cf9xj/SFQ8irxx/3H/cf9xj/cf9x/3H/cf9xg3lKG4a15x/3H/cf9x/3H/cY/3H/cf9xTEgcS37/cY/3H/cf9x/3H/cf9xj/cf9x/3H/cf9x/3GP9x/3H/cf9x/3GP9xSQwcfz7/cf9x/3GP9x/3H/cf9x/3H/cY/3H/cf9x/3H/cY/zbTAbos/nH/cf9x/3GP9x/3H/cf9x/3H/cY/3FZd9eI/3H/cY/3H/cf9x/3H/cf9xj/cf9PZhwpnv9x/3H/cY/3H/cf9x/3H/cf9xhIcjx43HH/cf9x/3GP9x/3H/cf9x/3H/Qol892j/cf9x/3H/cY/3H/cf9x/3H/cf9xj/cf9x/3H/cf9V/twB/3H/cf9xj/cf9x/3H/cf9xj/cf9MhZxHpnH/cY/3H/cf9x/3H/cY/3H/cf9xM7UBvEr+cY/3H/cf9x/3H/cf9xj/cf9x/3H/cf9x/3GP9x/0ahLLXtj/cf9x/3H/cf9x/3GP9x/3FJJUx9q/9x/3H/cY/3H/cf9x/3H/cf9xj/cUJlLOmt/3H/cf9x/3H/cf9xj/cf9x/3H/cf9x/3FOjzwXDHGP9x/3H/cf9x/3H/cY/3H/cf9x/3H/cf9xj/SM8cgw5x/3GP9x/3H/cf9x/3H/cY/3H/cf9x/3FLvixEHXGP9x/3H/cf9x/3H/cY/3H/cf9x/3H/cf9xj/cUu+LEQdcf9x/3H/cY/3H/cf9x/3H/cf9xhLKhxNXnH/cf9x/3GP9x/3H/cf9x/3H/cY/3H/cUHbPOJMcf9x/3H/cf9x/3GP9x/3H/cf9xTxksHm3/cf9xj/cf9x/3H/cf9x/3GP9x/3H/cf9xQo5M5xv/cf9x/3H/cf9xj/cf9x/3H/cV7R0i7/cf9x/3H/cf9x/3GP9x/0hUPIq8cf9xj/cf9x/3H/cf9x/3GP9x/3H/cf9x/3H/cY/3H/cf9x/3H/PcUCszr9cf9x/3H/cf9x/3GP9x/3H/cf9x/3H/cYRcpMo1tx/3H/cf9xj/cf9x/3H/cf9xj/PbxBs0O+cf9x/3H/cY/3H/cf9x/3H/cY/3H/cf9xTxksHm3/cf9x/3H/cY/3H/cf9x/3H/cTyTIbNs3nH/cf9xj/cf9x/3H/cf9x/3GP9x/3H/cf9IzxyTDv9x/3H/cf9x/3GP9x/3H/cf9x/3H/cYTNwsQj3/cf9x/3H/cf9xj/cf9x/3H/cf9x/3GEgHTH+Lcf9x/3H/cf9xj/cf9x/3H/cf9NKhw9XnH/cf9x/3H/cf9xj/cf9x/3FFNjy8nP9x/3H/cf9x/3H/cY/3H/cf9x/3H/cf9xj/cU8ZLB5t/3H/cf9x/3H/cY/3H/cf9x/0AZvB9k/3H/cY/3H/cf9x/3H/cUx6/DhQcf9xj/cf9x/3H/cf9x/3GP9x/3H/cf9x/3FO+iwQXXGP9x/3H/cf9x/3H/cY/3H/cf9xRBg8vnxx/3H/cf9x/3H/cY/3H/cf9GJsy9k/9x/3H/cf9x/3GP9x/3H/cf9x/3Fds9JMcf9x/3H/cf9x/3GP9x/3H/cf9FGDzOfP9x/3H/cf9x/3GP9x/3H/cf9x/3FFoSy17f9x/3H/cY/3H/cf9x/3H/cf9xj/cf9xTKOcNcZxj/cf9x/3H/cf9x/3GP9x/3H/cf9x/zB0MbGbzv9x/3H/cf9x/3GP9x/3H/cf9Coqzl1XH/cY/3H/cf9x/3H/cf9xhIcjx43HH/cf9x/3GP9x/3H/cf9x/3H/cVuV1Wr/cf9x/3GP9x/3H/cf9x/3Fe0dIu/3H/cf9x/3H/cf9xj/cf9x/3FZd9eIj/cf9x/3H/cf9xj/cf9x/3H/cf9x/3GP9x/3H/cf9x/3H/cY/z0oMbPXznH/cY/3H/cf9x/3H/cf9xhOZhwZnnH/cf9x/3H/cf9xj/cf9x/3H/cUtDTEvLcf9xj/cf9x/3H/cf9xj/cf9x/3H/cf9x/3GP9xSZA8dvz/cf9x/3GP9x/3H/cf9x/3H/cTyB0rR+Lf9x/3H/cf9x/3H/cY/3H/cf9x/3H/cUhJnHtmcf9x/3GP9x/3H/cf9x/3H/cY/3H/SM8cgw5xj/cf9x/3H/cf9x/3GP9x/3H/cf9x/3H/cYR/bckJL/cf9x/3GP9x/3H/cf9x/3H/cUH0bOC5cf9x/3H/cY/3H/cf9x/3H/cUWRvKbkcf9x/3GP9x/3H/cf9x/3GP9x/3H/Se0cgS7/cY/3H/cf9x/3H/cf9xj/cf9x/3H/cf9K7RxhLnH/cf9x/3H/cY/3H/cf9x/3H/cf9xj/cUD0bAG5/3GP9x/3H/cf9x/3H/cY/3H/cUu+LEQdcf9x/3GP9x/3H/cf9x/3H/cYTY88NwyP9x/3H/cf9x/3H/cY/3H/cUXKTKNbcf9xj/cf9x/3H/cf9x/3GP9x/0EpLP1tcf9x/3H/cf9xj/cf9x/3H/cUw4rEx1/3H/cf9x/3H/cf9xj/cf9x/3E5VyG2qN5x/3H/cf9xj/cf9x/3H/cf9x/3GP9x/0uQPFb8cf9x/3GP9x/3H/cf9x/3H/cY/3H/cUNajNpX/3H/cf9xj/cf9x/3H/cf9x/3GP9xTDisPHVx/3H/cY/3H/cf9x/3H/cf9xj/cf9x/3H/RzY8nJxx/3H/cf9x/3H/cY/3H/cf9x/3H/TPCMUPf/cf9x/3GP9x/3H/cf9x/3H/cYTGFMSev/cf9x/3H/cf9x/3GP9x/3H/cf9x/3H/cY/0/6LCBd/3H/cf9x/3H/cY/3H/cf9x/3H/cf9P+iwgXY/3H/cf9x/3H/cf9xj/cf9C2zzyTP9x/3H/cf9x/3H/cY/3H/cf9x/3H/cf9xj/cf9xOVchtqjecf9x/3H/cf9xj/cf9x/3H/cf9xTEgcS36P9x/3H/cf9x/3GP9x/3H/cf9x/3H/cY/3H/cf9x/3H/cf9xj/cf9x/3H/cf9x/3GP9x/3H/cf9x/3GF7R0S5x/3H/cf9x/3GP9x/3H/cf9x/3H/cY/3H/cf9x/3H/cf9xj/cf9FxXyzqHH/cf9xj/cf9x/3H/cf9x/3GP9x/3H/R6Esle1x/3H/cf9x/3H/cY/3H/cf9x/3H/cf9xj/cf9x/3H/T2YcKZ7/cY/3H/cf9x/3H/cf9xj/cf9x/3H/cf9x/3GP9x/3FM3CxCPf9x/3H/cY/3H/cf9x/3H/cf9xj/cf9x/3H/cU8ZLB5t/3H/cY/3H/cf9x/3H/cf9xj/cf9x/3H/Swwcbz7/cf9x/3H/cf9x/3GP9x/3H/cf9x/3H/cY/3H/cf9xRlQ8qryP9x/3H/cf9x/3H/cY/3H/cf9x/3H/cf9xj/Se0cgS7/cf9xj/cf9x/3H/cf9x/3GP9x/3H/cf9x/3H/cY/0TQHML+cf9x/3H/cf9x/3GP9x/3H/cf9x/3H/cY/3H/cf9x/3H/Swwcbz7/cf9x/3H/cf9xj/cf9x/3H/cf9x/3GP9GoSy17f9xj/cf9x/3H/cf9x/3GP9x/3H/cf9xQbIc5N5x/3H/cY/3H/cf9x/3H/cY/3H/cf9x/3H/cf9xj/cf9x/3H/cf9x/3GP9x/3H/cf9x/3H/SgdMb4tx/3H/cf9x/3H/cY/3H/cf9x/3H/QWt8+Uhx/3H/cf9x/3GP9x/3H/cf9x/3H/RzY8nJxx/3H/cf9xj/cf9x/3H/cf9x/3FIcjyI3P9x/3H/cf9xj/cf9x/3H/cf9x/3Fds9JMcf9x/3H/cY/3H/cf9x/3H/cU+EHBe+/3GP9x/3H/cf9x/3H/cY/3H/cf9x/3FBRyzrjXH/cf9xj/cf9x/3H/cf9x/3GP9x/3H/cf9x/3GP9x/3FIcjx43HH/cf9xj/cf9x/3H/cf9xj/cf9x/3H/cf9x/3GE5mHBmecf9x/3H/cf9x/3GP9x/3H/cf9x/3GP9x/3H/cf9x/3H/cY/3H/TCocXV7/cf9x/3GP9x/3H/cf9x/3GP9x/3H/cf9x/3H/cY/3H/cf9x/3H/cf9xj/cf9x/3H/cf9x/3GP9x/0PArOP1/3H/cf9x/3GP9x/3H/cf9x/3GP9x/0warE5Vcf9xj/cf9x/3H/cf9x/3GElObGsZcY/3H/cf9x/3H/cf9xj/cf9x/3H/cf9xQvk84Gz/cf9x/3GP9x/3H/cf9x/3GEmQPHb8/3H/cf9x/3H/cY/3H/cf9x/3H/cY/3H/RRg8vnxx/3GP9x/3H/cf9x/3GP9x/3H/cf9x/0ehLJXtcf9x/3H/cf9xj/cf9x/3H/cf9xhMSBxLfv9x/3H/cf9x/3GP9x/3H/cf9x/0y+LFQdj/cf9x/3H/cf9x/3GP9x/3H/cf9x/3H/cY/3H/RjY8vJz/cY/3H/cf9x/3H/cf9xj/cf9x/0/BnBPmcY/3H/cf9x/3H/cf9xj/cf9x/0lJnItm/3H/cf9x/3H/cY/3H/cf9x/3FFutykUnH/cf9x/3H/cY/3H/cf9x/3H/cf9xj/cf9x/3H/cf9xj/cf9x/3H/cUWhLLXt/3H/cf9x/3H/cY/3H/cf9x/3H/cY/3H/cf9x/3H/cf9xj/cf9x/3H/cf9x/3GP9x/3H/cf9x/3H/cY/3H/cf9x/3H/cY/3H/cf9x/3H/cf9xj/cf9x/3H/cf9x/3GP9x/3H/cf9es9JMcY/3H/cf9x/3H/cY/3H/cf9x/1cd2eJx/3H/cf9x/3GP9x/3H/cf9x/3FNSBwrfnH/cf9x/3H/cf9xj/cf9x/3H/Qb089Cxx/3H/cf9xj/cf9x/3H/cf9x/3E5cFG2j65x/3H/cY/3H/cf9x/3H/cf9xST78fBD/cf9x/3H/cf9x/3GP9x/3H/cf9OH3wuCHH/cf9x/3H/cY/3H/cf9x/3FJ+6xwRf9x/3H/cf9x/3GP9x/3H/cf9x/3H/cYSdKMYtdxj/cf9x/3H/cf9x/3GP9x/3H/cf9x/3FAoqwG1Y/3H/cf9x/3H/cf9xj/cf9GutykUnGP9x/3H/cf9x/3H/cY/3H/cf9x/3H/SnI8aNxx/3H/cf9x/3H/cY/3H/cf9x/3H/cT1GMbO5zv9x/3H/cf9xj/cf9x/3H/cf9x/3GE+EHBe+/3H/cf9x/3H/cY/3H/cf9x/3H/Q1W86qT/cf9xj/cf9x/3H/cf9x/3GP9x/3FNVqw6lf9x/3GP9x/3H/cf9x/3H/cY/0P5POBs/3GP9x/3H/cf9x/3H/cY/3H/cf9GNjy8nI/3H/cf9x/3H/cf9xj/cf9xQsCs0/Vx/3H/cf9xj/cf9x/3H/cf9xS74sVB3/cf9x/3H/cf9x/3GP9x/3H/cf9x/3GP9x/3H/cf9x/3H/cY/3H/cf9x/3H/cf9xj/cf9x/3H/cf9x/05hTCnrcY/3H/cf9x/3H/cf9xj/cf9x/3H/cf9xj/cf9x/3H/cf9x/3GP9x/3H/cf9x/3H/cY/3H/cf9x/3H/cf9xj/cf9x/3H/cU5mHBmecY/3H/cf9x/3H/cf9xj/cf9x/0wqHF1e/3GP9x/3H/cf9x/3H/cY/3H/cf9x/3H/cf9xj/cf9x/3H/cf9x/3GP9x/3H/Vf7cAf9x/3H/cf9xj/cf9x/3H/cf9x/3GP9x/3H/cf9x/3H/cY/0ahLLXt/3GP9x/3H/cf9x/3H/cY/3H/cf9x/3H/cf9xj/cf9x/3H/cf9xhYWdemcf9x/3GP9x/3H/cf9x/3H/cY/3H/cf9x/3H/cf9xj/cf9x/0wqHF1e/3GP9x/3H/cf9x/3H/cY/3H/cf9x/3H/cf9xj/cf9x/3H/cf9xj/NYijvHdc/3H/cf9x/3GP9x/3H/cf9xRBg8vnxx/3H/cf9x/3GP9x/3H/cf9x/3H/cY/3H/cf9OYUwp63H/cf9x/3GP9x/3H/cf9x/3H/TtwsMj3/cf9x/3H/cf9x/3GP9x/3H/cf9x/3H/cY/3H/cf9x/3FCp3zliP9x/3H/cf9x/3H/cY/3H/cf9x/3FC0Bzi/v9x/3GP9x/3H/cf9x/3H/cYTeq8MVT/cf9x/3H/cf9xj/cf9x/3H/cUW63KRScf9x/3H/cf9xj/cf9x/3H/cf9FWoy6V3GP9x/3H/cf9x/3H/cY/3H/cf9x/3H/cf9xj/cf9x/3H/cf9x/3GP9Fgyy3zXGP9x/3H/cf9x/3H/cY/3H/cf9x/3H/cf9xj/cf9x/3H/cf9Cy8zjQ3H/cY/3H/cf9x/3H/cf9xj/cf9x/3H/cf9x/zPZUb0mrnGP9x/3H/cf9x/3H/cY/3H/cf9x/3FFeIyod3H/cY/3H/cf9x/3H/cf9xj/cf9x/3H/cf9xj/cf9x/3H/cTqeQbZhvv9x/3H/cf9x/3GP9x/3H/cf9x/3H/cY/3H/cf9x/0y+LFQd/3GP9x/3H/cf9x/3H/cY/3H/cT6/MrFAzXH/cf9x/3H/cf9xj/cf9x/0joTIF7cf9xj/cf9x/3H/cf9xj/cTNjQbycvnH/cf9x/3H/cf9xj/cf9x/3H/NsORujxucf9x/3H/cf9x/3GP9x/3H/cf9x/3FISZx7ZnH/cf9xj/cf9x/3H/cf9x/3GE09fDwo/3H/cY/3H/cf9x/3H/cf9xj/XrPSTHH/cf9x/3GP9x/3H/cf9x/3GFl314j/cf9x/3GP9x/3H/cf9x/3H/cUEejO4Xcf9x/3H/cf9xj/cf9x/3H/cf9es9NM/3H/cf9x/3H/cf9xj/cf9x/3H/cf9xj/cf9x/3H/cf9x/3GP9x/3H/cf9x/3H/cUXjfLHI/3H/cf9x/3H/cY/3H/cf9x/3H/cf9xSAdMj4v/cf9x/3H/cf9xj/cf9x/3H/cf9x/3GP9DZSzprY/3H/cf9x/3H/cf9xj/cf9x/3H/RRg8znz/cf9x/3H/cf9xj/cf9x/3H/cf9x/04ffC4Icf9x/3GP9x/3H/cf9x/3H/cY/3H/cf9x/3H/cf9xj/cf9x/3H/cULQHOL+/3H/cY/3H/cf9x/3H/cf9xj/TaOcRcb/cf9xj/cf9x/3H/cf9x/3GP9x/3H/cf9x/3H/cY/3H/cf9x/3H/cU1IHCt+cf9x/3H/cf9x/3GP9x/3H/cf9x/3H/cY/3H/cf9xSHI8eNxxj/cf9x/3H/cf9x/3GP9x/3H/cf9x/3H/cY/3H/cf9x/3H/cY/3H/cf9x/3H/cf9xj/cf9x/3H/cf9x/3GP9x/3H/cf9x/3H/cY/3H/T/osIF3/cf9x/3H/cY/3H/cf9x/3H/cf9xj/cf9x/3H/cf9xj/cUGyHOTecf9x/3H/cf9x/3GP9x/3H/cf9EjkzHG3H/cf9x/3H/cf9xj/cf9x/3H/NUgyvLfN/3H/cf9x/3H/cY/3H/cf9x/3H/cf9O3CwyPf9x/3H/cf9x/3H/cY/3H/cf9D6czhY/9x/3H/cf9x/3GP9x/3H/cf9xRTY8vJz/cf9x/3H/cf9xj/cf9x/3H/WDvZxP9x/3H/cf9xj/cf9x/3H/cf9x/3GP9x/3H/cf9x/3H/cY/3H/cf9x/3H/cY/3H/cf9xTxksHm3/cf9x/3H/cY/3H/cf9x/3H/cUV4jKh3cY/3H/cf9x/3H/cf9xj/cf9x/1g72cT/cf9x/3H/cf9xj/cf9x/3FU/tsBcf9x/3H/cf9xj/cf9x/3H/cf9xj/cf9xQ4Ms182P9x/3H/cf9x/3H/cY/3H/cf9x/3H/TL4sVB2P9x/3H/cf9x/3H/cY/3H/cf9x/3H/cY/3H/cf9x/0ehLJXtcf9x/3H/cf9x/3GP9x/3H/cU49fBwocf9x/3H/cf9x/3GP9x/3FMzLwzNHH/cf9xj/cf9x/3H/cf9xj/cf9x/3H/R6Esle1x/3H/cf9x/3H/cY/3H/cf9x/3H/cY/3H/TtwsIj1x/3H/cf9x/3GP9x/3H/cf9x/3GP9x/3H/cf9LJUxdq3H/cY/3H/cf9x/3H/cf9xhAiXwIaP9x/3H/cf9xj/cf9x/3H/cf9xj/TIWcR6Zx/3H/cY/3H/cf9x/3H/cY/3H/T/osIF3/cf9x/3H/cf9xj/cf9x/3H/cf9xj/cf9x/3H/cf9x/07cLCI9cY/3H/cf9x/3H/cY/3H/cf9x/3H/NNWTvSps/3H/cf9x/3H/cY/3H/cf9x/3E0FlG86a7/cf9x/3GP9x/3H/cf9x/3H/cYRE/sywH/cf9x/3GP9x/3H/cf9x/3FC+TzgbP9x/3H/cY/3H/cf9x/3H/cf9xj/cf9x/zueQbZhvo/3H/cf9x/3H/cf9xj/cf9x/3FC+TzgbP9x/3H/cf9x/3GP9x/3H/cf9x/05hTCnrcf9xj/cf9x/3H/cf9x/3GP9xNQuxu/RO/3H/cf9x/3GP9x/3H/cf9x/3GP9x/3H/cf9x/3H/cY/3H/cf9x/3H/QUJc+9px/3H/cf9xj/cf9x/3H/cf9x/3GP9x/3H/cf9x/3GP9x/3H/cf9IzxyTDv9x/3H/cf9x/3H/cY/3H/cf9x/3H/cY/3H/cf9x/3H/cf9xj/cUsqHE1ecf9x/3H/cY/3H/cf9x/3H/cY/3H/cf9x/3H/QSks/W1x/3H/cY/3H/cf9x/3H/cY/3H/cUbPHKMO/3GP9x/3H/cf9x/3H/cY/3H/cf9x/3H/cY/3H/cf9xT8ZsE5n/cf9x/3H/cf9x/3GP9x/3E3EAG57/7/cf9x/3GP9x/3H/cf9x/3H/RGUsya1x/3GP9x/3H/cf9x/3H/cY/3H/cf9JSZyLZv9x/3H/cf9x/3GP9x/3H/cf9xNvEBuQ7+cY/3H/cf9x/3H/cf9xj/cf9MvixUHf9x/3H/cY/3H/cf9x/3H/cf9xSyocXV7/cf9x/3H/cY/3H/cf9x/0slTF2rcf9xj/cf9x/3H/cf9x/3GP9x/3FLvixEHXH/cf9xj/cf9x/3H/cf9x/3GP9x/3H/cf9IVDyavP9x/3H/cf9x/3H/cY/3H/cf9x/3H/cUJlLOmt/3H/cY/3H/cf9x/3H/cf9xj/cf9x/3H/Su0cYS5x/3H/cf9x/3H/cY/3H/cf9x/3H/cVhZ2Kb/cf9x/3H/cY/3H/cf9x/3H/cY/3FFoSyl7XH/cY/3H/cf9x/3H/cf9xj/cf9x/3H/cf9xj/cf9x/3H/cUu+LEQdcf9xj/cf9x/3H/cf9xj/cf9xT608FSz/cf9x/3H/cf9xj/cf9x/3H/cUxhTEnr/3H/cY/3H/cf9x/3H/cf9xj/StKMctf/cY/3H/cf9x/3H/cY/3H/cf9x/3H/cf9xj/cf9x/3H/cf9x/3GP9x/3H/cf9OSBwrfnGP9x/3H/cf9x/3H/cY/3H/cf9x/3H/cf9xj/cf9x/3H/cf9x/3GP9x/3H/cf9x/3GP9x/3H/cf9x/3H/cY/1g72MRx/3GP9x/3H/cf9x/3H/cY/3H/cf9x/3H/cY/3H/cf9x/3H/cf9xj/cf9x/3H/cf9x/3GP9x/3H/cf9x/3FHzxyDDnH/cf9x/3GP9x/3H/cf9x/3H/SAJ8j9hxj/cf9x/3H/cf9xj/cf9x/3H/cf9x/3GP9O3CwiPXH/cf9x/3H/cY/3H/cf9x/3H/cUQYPL58cf9x/3H/cY/3H/cf9x/3H/cf9xS0NMW8v/cf9x/3H/cf9x/3GP9x/3H/cf9x/3H/cY/3H/RqEste2P9x/3H/cf9x/3H/cY/3H/cf9xW5XUanGP9x/3H/cf9x/3H/cY/3H/cUXKTKNbcf9xj/cf9x/3H/cf9xj/cf9x/3H/cTTTAbws/o/3H/cf9x/3H/cf9xj/cf9x/3H/cf9x/zY/cbrAjnH/cf9x/3GP9x/3H/cf9x/3GP9x/3H/cf9O3CwiPXH/cf9xj/cf9x/3H/cf9xj/cf9IVDyKvHH/cf9xj/cf9x/3H/cf9xj/cTcQAbnv/v9x/3H/cf9xj/cf9x/3H/cf9x/3E4DqK38V1x/3H/cf9xj/cf9x/3H/cf9xhJ0oxi13H/cY/3H/cf9x/3H/cf9xj/cf8xu1GwVK7/cf9x/3H/cY/3H/cf9x/3H/cUiL7HdBcf9x/3H/cf9x/3GP9x/3H/cf9x/3GP9x/3H/cf9x/3H/cY/3FGzxyjDv9x/3GP9x/3H/cf9x/3GP9x/3H/cf9xQqd81Yhxj/cf9x/3H/cf9x/3GP9xMUVBv7q+/3H/cf9x/3GP9x/3H/cf9x/3H/cUuFnEemcf9x/3GP9x/3H/cf9x/3H/cY/3H/cf9xRIMst81x/3H/cf9x/3GP9x/3H/cf9x/3H/cY/3H/cf9x/3H/cY/3H/cf9x/3H/cf9xj/cf9x/3H/cf9x/3GP9x/3H/cf9x/3H/cY/3H/cUu+LEQdcf9x/3GP9x/3H/cf9x/3H/cY/3FJkDx2/P9x/3H/cY/3H/cf9x/3H/cf9xj/cf9x/3H/cf9xST78bBBxj/cf9x/3H/cf9xj/cf9xTmYcGZ5x/3H/cf9xj/cf9x/3H/cf9x/3GP9x/3H/cf9x/3GP9xSZA8dvz/cf9x/3H/cY/3H/cf9x/3H/cTIsEb3T7nH/cf9x/3H/cY/3H/cf9x/3H/cf9xj/cf9x/3H/SWLMidP/cf9x/3H/cf9xj/cf9x/3H/cf83XXG6oo7/cf9x/3H/cf9xj/cf9x/3H/cUUNnK8mcf9x/3GP9x/3H/cf9x/3H/cY/3H/cf9PFFwuuv9x/3H/cf9xj/cf9x/3H/cUSDLLfNcf9x/3H/cf9xj/cf9x/3H/QP+MEQeP9x/3H/cf9x/3H/cY/3H/cf9x/3FLvixEHXGP9x/3H/cf9x/3H/cY/3H/cf9x/3H/M9lRvSaucf9xj/cf9x/3H/cf9xj/cf9x/3H/cf9x/3GP9xRs8cow7/cf9xj/cf9x/3H/cf9xj/cf9x/3H/SM8ckw7/cf9x/3H/cf9x/3GP9x/3H/cf9x/3GP9x/3H/cf9x/3H/Swwcbz7/cf9x/3H/cf9xj/cf9x/3H/cf9xj/cf9x/3H/cf9x/3GP9x/0sMHF8+cf9x/3GP9x/3H/cf9x/3GP9x/3H/cf9xTNwsQj3/cf9xj/cf9x/3H/cf9xj/cf9x/3H/cf9x/3FJFdx+ov9x/3H/cf9x/3GP9x/3H/cf9x/3FMimxHWf9x/3GP9x/3H/cf9x/3H/cY/3H/S9KMUtdx/3H/cf9x/3H/cY/3H/cf9x/zcJ0rr2LY/3H/cf9x/3H/cf9xj/cf9x/3H/cTcXY7nonP9x/3H/cf9x/3GP9x/3H/cf9x/3H/cY/3H/cf9x/3H/cf9xj/cf9x/3H/Su0cYS5x/3H/cf9x/3H/cY/3H/cf9x/3H/cf9YO9nE/3H/cY/3H/cf9x/3H/cf9xj/cf9xSHI8eNxx/3GP9x/3H/cf9x/3H/cY/3H/cf9Aa3waSP9xj/cf9x/3H/cf9xj/cf9x/3FM5ewxoXH/cf9x/3GP9x/3H/cf9x/3GP9x/3H/cf9x/3H/cU8ZLB5t/3GP9x/3H/cf9x/3GP9x/3FGAnyv2P9x/3H/cf9xj/cf9x/3H/cf9x/3GP9x/3H/cf9x/3GP9D0Bzi/o/3H/cf9x/3H/cf9xj/cf9x/3FFykyjW3GP9x/3H/cf9x/3H/cY/3H/cf9x/3H/TGxsWTn/cf9xj/cf9x/3H/cf9x/3GP9GNjy8nP9x/3GP9x/3H/cf9x/3H/cY/3FT/t0Bj/cf9x/3H/cf9xj/cf9x/3H/cf9x/3GP9x/3H/cVT+2wFx/3H/cf9x/3GP9x/3H/cf9x/3GP9x/3H/cf9x/3FGK5ytRv9x/3GP9x/3H/cf9x/3H/cY/zggJLjf23H/cf9x/3GP9x/3H/cf9x/3GP9xQKKsBtX/cf9x/3H/cY/3H/cf9x/3H/cf9JSZyLZv9x/3GP9x/3H/cf9x/3H/cY/3H/Q2Us6a2P9x/3H/cf9x/3GP9x/3H/cf9x/3H/cY/3H/Q2Us6a2P9x/3H/cf9x/3GP9x/3H/cf9x/3H/cY/3H/cf9x/3H/cf9P+iwgXY/3H/cf9x/3H/cf9xj/cf9x/3H/cUQYPL58cf9x/3H/cf9xj/cf9x/3H/cUzcLEI9/3GP9x/3H/cf9x/3H/cY/3FYWdemcf9xj/cf9x/3H/cf9x/3GP9xSHI8eNxx/3H/cY/3H/cf9x/3H/cf9xhMSBxLfv9x/3H/cf9xj/cf9x/3H/cf9x/3GEklTH2r/3H/cf9x/3H/cY/3H/cf9x/3FDnNzWMv9x/3H/cf9xj/cf9x/3H/cf9x/3GEjtHHEucf9x/3GP9x/3H/cf9x/3H/cY/3E2rVK6Uq3/cf9x/3H/cY/3H/cf9x/3H/cf8xxBK/O+1xj/cf9x/3H/cf9x/3GP9x/3E/tBKxS+3/cf9x/3H/cY/3H/cf9x/3H/cf9xj/cf9x/3H/cf9x/3GP9x/3H/QrIc9N7/cf9x/3GP9x/3H/cf9x/3H/cY/3H/cf9x/3H/cf9xj/cf9x/0hUPIq8cY/3H/cf9x/3H/cf9xj/cf9x/3FCZSzprf9x/3H/cf9xj/cf9x/3H/cf9x/3GP9x/3H/cf9x/3GP9x/3H/Qol852hx/3GP9x/3H/cf9x/3H/cY/3H/cf9x/3H/cY/3H/cf9LDBxfPnH/cY/3H/cf9x/3H/cf9xj/cf9x/3H/cf9FgyzHzf9x/3H/cY/3H/cf9x/3H/cf9xhM3CxCPf9x/3H/cf9x/3GP9x/3H/cf9x/3H/Re6csRZxj/cf9x/3H/cf9x/3GP9x/3H/RpG8tuT/cf9x/3H/cY/3H/cf9x/3H/cf9BKSz9bXH/cY/3H/cf9x/3H/cY/3H/cf8w7xGwIO5xj/cf9x/3H/cf9x/3GP9x/3H/cTekEblb7v9x/3H/cY/3H/cf9x/3H/cY/3H/cf9x/3H/cf9xj/QwP838Bx/3GP9x/3H/cf9x/3H/cY/3H/cf9x/3FI7RyBLv9x/3H/cf9x/3GP9x/3H/cf9x/3FEGDy+fHH/cf9x/3GP9x/3H/cf9x/3H/cY/3H/cf9x/3H/cf9xXbPSTHH/cf9x/3H/cY/3H/cf9x/3H/cY/3H/cf9x/0JgXPn6/3H/cf9x/3H/cY/3H/cf9x/0sMHF8+cY/3H/cf9x/3H/cY/3H/cf9x/3H/cf9xj/cf9x/3H/cU+dzAYjcf9x/3GP9x/3H/cf9x/3GP9x/3H/cf9x/3H/cY/05IHCt+cf9x/3H/cf9xj/cf9x/3H/cUmQPHb8j/cf9x/3H/cf9x/3GP9x/3H/cf9x/3GP9x/3H/cf9xSU5sexn/cf9x/3GP9x/3H/cf9x/3H/cY/0xDTFvL/3H/cf9x/3H/cY/3H/cf9x/3H/cYTfosMF2P9x/3H/cf9x/3H/cY/3H/cf9x/3H/cY/3H/cf9x/3H/cf9xj/cf9x/3H/cf9x/3GP9xTNwsQj3/cf9x/3H/cY/3H/cf9x/3H/cf9xj/RqEste3/cY/3H/cf9x/3H/cf9xj/cf9x/3FBshzk3nH/cf9x/3GP9x/3H/cf9x/3FOZhwpnv9x/3H/cf9x/3H/cY/3H/cf9xT4QcF77/cf9xj/cf9x/3H/cf9x/3GP9x/3FOjzwXDHH/cf9x/3H/cY/3H/cf9x/3H/cf9xj/cf9x/3H/cf9x/3E1/CG6A95x/3H/cf9x/3H/cY/3H/cf9xQ6xM1TuP9x/3H/cf9x/3H/cY/3H/cf9x/0Z4jLh3/3H/cY/3H/cf9x/3H/cf9xj/cf9xTFHcOuJx/3H/cY/3H/cf9x/3H/cf9xj/cf9x/3FGzxyjDo/3H/cf9x/3H/cY/3H/cf9x/3H/cf9xj/T/osIF3/cf9x/3H/cf9xj/cf9x/3H/cf8/KyKy1N3/cf9xj/cf9x/3H/cf9x/3GP9x/3H/cf9xRTY8vJz/cf9x/3H/cf9xj/cf9x/3H/cf9xT7b8BJBx/3H/cY/3H/cf9x/3H/cf9L0oxS13H/cY/3H/cf9x/3H/cf9xj/cf9xPdpBsiW+cf9xj/cf9x/3H/cf9x/3GD2/MrNAzf9xj/cf9x/3H/cf9xj/cf9x/3H/cf849oS4CXtx/3H/cf9xj/cf9x/3H/cf9xj/cf9x/3H/cf9x/3FMH3xOCP9x/3H/cY/3H/cf9x/3H/cY/3H/cf9x/3H/cf9xj/cUkMHH8+/3H/cf9xj/cf9x/3H/cf9xj/cf9LkDxW/HH/cf9x/3GP9x/3H/cf9x/3GP9x/3H/cf9x/3H/cY/0sMHF8+cf9x/3H/cY/3H/cf9x/3H/cY/0JHLOuNcY/3H/cf9x/3H/cf9xj/cf9XHdnicf9x/3H/cf9x/3GP9x/3H/cU8ZLB5t/3H/cf9xj/cf9x/3H/cf9x/3GP9x/3H/cf9x/3H/cY/3H/cf9x/3H/cf9xhNjzw3DI/3H/cf9x/3H/cf9xj/cf9x/3H/cT47kbLEbv9x/3H/cY/3H/cf9x/3H/cU+2/ASQcf9x/3GP9x/3H/cf9x/3H/cYQxg83nz/cf9xj/cf9x/3H/cf9x/3GE2PPDcMj/cf9x/3H/cf9x/3GP9x/3H/cf9x/3GP9x/3H/Qkcs+43/cf9x/3H/cf9xj/cf9x/3H/cf9xg/iZOxdmz/cf9xj/cf9x/3H/cf9x/3GP9x/3H/cf9x/3H/cY/3H/cf9x/3H/cf9xj/cf9x/3FXO9jEcf9x/3H/cf9xj/cf9x/3H/cf9xXtHSLv9x/3H/cf9x/3H/cY/3H/cf9x/3H/cY/3H/cf9x/3H/cf9xj/cf9x/3H/cf9x/3GP9x/3H/cf9x/3H/cY/3H/cf9x/0hEzIuzcf9x/3H/cf9xj/cf9x/3H/cf9x/09mHCmej/cf9x/3H/cf9xj/cf9x/1yV1Wr/cY/3H/cf9x/3H/cf9xj/cf9x/0WDLMfN/3H/cf9x/3H/cY/3H/cf9x/3H/cULQHOL+/3H/cY/3H/cf9x/3H/cY/3H/OQUVt/rqcf9x/3H/cf9x/3GP9x/3H/cf9x/3H/XZXTanH/cf9x/3H/cY/3H/cf9x/3H/cY/3H/cf9x/3H/cf9xj/cUwffD4Icf9xj/cf9x/3H/cf9xj/cf9DE2zuyf9x/3GP9x/3H/cf9x/3H/cY/3H/cf9x/3H/cf9xj/cf9x/3H/cf9xj/cf9x/3FB2zziTHH/cf9x/3H/cY/3H/cf9x/3FBRyzrjXH/cf9x/3GP9x/3H/cf9x/3FO+iwQXXGP9x/3H/cf9x/3H/cY/3H/cf9FnNy2MnH/cf9x/3H/cf9xj/cf9x/3H/cf9x/3GP9x/3H/cUU2PLyc/3H/cf9x/3H/cf9xj/cf9x/3H/cUSDLLfNcf9x/3H/cY/3H/cf9x/3H/cf9xj/cf9x/3FPhBwXvv9x/3GP9x/3H/cf9x/3H/cY/0C9PBUsj/cf9x/3H/cf9x/3GP9x/3FJuVx0av9x/3H/cf9xj/cf9x/3H/cUoMHF8+cf9x/3H/cf9x/3GP9x/3H/cf9x/3H/cY/3H/cf9x/3H/cY/0hUPIq8cf9x/3H/cY/3H/cf9x/3H/cY/0bKTLNb/3H/cf9xj/cf9x/3H/cf9x/3GP9GNjy8nP9x/3GP9x/3H/cf9x/3H/cY/0bKTLNb/3H/cf9xj/cf9x/3H/cf9x/3GP9xTNwsQj3/cf9x/3H/cY/3H/cf9x/3H/cf9aWdamcf9x/3H/cY/3H/cf9x/3H/cY/3H/cf9x/0lyPIjc/3GP9x/3H/cf9x/3GP9x/3H/cUHbPOJMcf9x/3H/cf9xj/cf9x/3H/cf9x/3GP9x/3H/cf9x/3H/cVc72MRx/3H/cY/3H/cf9x/3H/cY/3FNFFw+uo/3H/cf9x/3H/cf9xj/cf9xRaEspe1xj/cf9x/3H/cf9xj/cf9x/3H/cf9x/3GP9x/3H/cf9x/3H/cY/3H/cf9x/3H/cf9xj/cf9x/3H/cf9xj/cf9x/3H/cf9x/3GP9x/3H/cf9x/3H/cY/0PQHOL+j/cf9x/3H/cf9xj/cf9x/3H/cf9x/3GP9xQmUs2a1xj/cf9x/3H/cf9xj/cf9x/3H/cf9x/3GP9x/3H/cf9x/3H/cY/3H/cf9x/3H/cf9xj/cf9x/3H/cf9xj/cf9x/3H/cf9x/3GP9J7RyBLv9x/3H/cY/3H/cf9x/3H/cU6PPBcMcf9xj/cf9x/3H/cf9xj/cf9x/3H/cf9x/3GP9x/0WDLLfNcY/3H/cf9x/3H/cY/3H/cf9x/0kHTI+L/3GP9x/3H/cf9x/3H/cY/3H/Se0cgS7/cf9xj/cf9x/3H/cf9xj/cf9x/3H/cf9x/3GP9x/3H/cf9IzxyTDv9x/3H/cf9x/3GP9x/3H/cf9x/3H/cY/3H/cf9x/3H/SM8ckw7/cf9x/3H/cY/3H/cf9x/3H/cf9xR1Q8irxx/3H/cf9xj/cf9x/3H/cf9x/3GP9x/1/R0i7/cf9x/3GP9x/3H/cf9x/3H/cY/zgpsbnWTv9x/3H/cf9x/3GP9x/3H/cf9x/3FM3CxCPY/3H/cf9x/3H/cf9xj/cf9x/3H/cf9xj/cf9J7RyBLv9x/3GP9x/3H/cf9x/3H/cY/3H/cf9x/3H/cY/3H/cf9x/3H/cf9xhC0BzS/nGP9x/3H/cf9x/3H/cY/3H/cf9x/3H/cY/3H/QL08FSyP9x/3H/cf9x/3GP9x/3H/cUV4jKh3cf9x/3H/cY/3H/cf9x/3H/cY/3H/cf9x/3H/cf9AMuwd0f9x/3GP9x/3H/cf9x/3GP9x/3H/cf84e3G5hI6P9x/3H/cf9x/3H/cY/3H/cf9x/3H/cf9xR31ciCpx/3H/cf9x/3GP9x/3H/cf9x/3H/cY/3FDnNzGMnH/cY/3H/cf9x/3H/cY/3H/cf9x/3H/cf9xj/RjY8vJz/cf9xj/cf9x/3H/cf9x/3GP9x/zgAkbn/bv9x/3H/cY/3H/cf9x/3H/cY/3H/cUlnnGmGcY/3H/cf9x/3H/cY/3H/cf9xPR2RsuJucf9x/3H/cf9xj/cf9x/3H/cUU2PLyc/3H/cf9x/3H/cY/3H/cf9x/0Lk/OGwcf9x/3H/cf9xj/cf9x/3H/cU8ZLB5t/3H/cY/3H/cf9x/3H/cf9xhPGSwebf9x/3H/cf9x/3H/cY/3H/cf9x/3H/cf9xj/cf9xTNwsQj3/cf9x/3GP9x/3H/cf9x/3FC0Bzi/v9xj/cf9x/3H/cf9x/3GP9xU/7dAY/3H/cf9x/3H/cf9xj/cf9LJUxdq3H/cf9x/3GP9x/3H/cf9x/3GP9xTzJcDNpxj/cf9x/3H/cf9x/3GP9x/z7aQbMlvv9x/3GP9x/3H/cf9x/3H/cY/3H/cf9x/3H/T/osIF3/cY/3H/cf9x/3H/cf9xj/cf9xPRuys+RN/3H/cf9xj/cf9x/3H/cf9x/3FBoqzl1XH/cf9x/3H/cf9xj/cf9x/3H/RcV8s6hx/3GP9x/3H/cf9x/3GP9xQ6xM1Tv/cf9xj/cf9x/3H/cf9x/3FBRyzrjXH/cY/3H/cf9x/3H/cY/3H/cf9x/3H/cf9xj/cf9x/3FBRyzrjXH/cf9x/3GP9x/3H/cf9x/3H/cY/3H/cf9x/0/6LCBd/3H/cY/3H/cf9x/3H/cf9xj/cf9x/3H/cf9x/3GP9x/3H/cf9x/3H/cY/3H/cVuV1Gpxj/cf9x/3H/cf9x/3GP9x/0KyHPTe/3H/cf9x/3H/cY/3H/cf9x/3FJkDx2/I/3H/cf9x/3H/cf9xj/cf9x/3H/cf9xQvk84Gz/cf9x/3GP9x/3H/cf9x/3GEZUPKq8/3H/cf9x/3GP9x/3H/cf9x/3GP9x/3H/cf9x/3H/cY/3H/cf9x/3H/Vx3Z4nH/cf9x/3GP9x/3H/cf9x/3GP9x/3H/cf9x/3H/cY/07cLCI9cf9x/3H/cf9xj/cf9x/3H/cf9x/zbDkbo8bnH/cf9x/3H/cY/3H/cf9x/3H/cY/3H/cf9x/3H/cUfoTIF7cf9x/3H/cf9x/3GP9x/3H/cTT69bsFCnH/cf9x/3H/cY/3H/cf9x/3H/cf9xTGFMSeuP9x/3H/cf9x/3H/cY/3H/cf9x/3FHi+yXQY/3H/cf9x/3H/cf9xj/cf9x/3H/cf9x/3GP9xPb8ys0DNj/cf9x/3H/cf9xj/cf9x/3H/cf9x/3GP9x/3H/cTLOsb4xTv9xj/cf9x/3H/cf9x/3GP9x/3H/Qkcs+43/cf9x/3H/cY/3H/cf9x/3H/cf9xRcpMs1v/cf9x/3H/cY/3H/cf9x/3H/cf9xhAy8wEQ/9x/3H/cf9x/3H/cY/3H/cf9x/3FD7pzRFv9x/3GP9x/3H/cf9x/3H/cY/3H/cUFHLOuNcf9x/3H/cf9xj/cf9x/3H/cf9x/3GP9xQxg83nz/cY/3H/cf9x/3H/cf9xj/cf9x/3H/TENMW8v/cf9xj/cf9x/3H/cf9x/3E28QG6Dv7/cf9x/3H/cf9xj/cf9x/3H/cf9xj/RqEste3/cf9xj/cf9x/3H/cf9x/3GP9x/08UXC66/3H/cf9x/3H/cY/3H/cf9x/3H/OACRuf9uj/cf9x/3H/cf9x/3GP9x/3H/cU6PPBcMcf9x/3H/cY/3H/cf9x/3H/cY/3H/cf9x/0hUPIq8cY/3H/cf9x/3H/cY/3H/cf9xPilDsta8/3H/cY/3H/cf9x/3H/cf9xj/Pg0isvLdcf9x/3H/cf9x/3GP9x/3H/cf9HoSyV7XH/cf9x/3H/cY/3H/cf9x/3H/cf9xhNjzw3DI/3H/cf9x/3H/cf9xj/cf9x/3H/cf9xj/cf9O3CwiPXH/cf9x/3H/cY/3H/cf9x/3H/Th98Lghx/3H/cf9xj/cf9x/3H/cf9x/3GDVmMrqZzXH/cf9xj/cf9x/3H/cf9x/3GP9JcjyI3P9x/3H/cY/3H/cf9x/3H/cf9xj/T/osIF3/cf9x/3H/cf9xj/cf9x/3H/cf9x/0G9PPQscf9xj/cf9x/3H/cf9x/3GP9x/3H/NvwhugPecf9x/3H/cY/3H/cf9x/3H/cYMnzxvYMOcY/3H/cf9x/3H/cf9xj/cf9x/3H/cf9xj/cf9x/3H/cf9xSPbccJJx/3H/cf9x/3H/cY/3H/cf9x/3H/cY/3H/cf9FgyzHzf9x/3H/cf9x/3H/cY/3H/cf9x/3FEGDy+fHH/cf9x/3H/cY/3H/cf9x/3H/cUxhTEnr/3GP9x/3H/cf9x/3GP9x/3H/RRg8vnxxj/cf9x/3H/cf9xj/cf9x/0uQPFb8cf9x/3GP9x/3H/cf9x/3GP9P+iwgXf9x/3H/cf9x/3H/cY/3H/cU4UXB66cf9x/3H/cf9xj/cf9x/3H/cf9LJUxdq3GP9x/3H/cf9x/3H/cY/3H/cf9x/0uQPFb8cY/3H/cf9x/3H/cf9xj/cf85QAO3v/xx/3H/cf9x/3GP9x/3H/cf9x/3GP9x/3H/cf9x/3H/cUsarE5Vcf9x/3H/cY/3H/cf9x/3H/cf9bd9aI/3H/cf9x/3GP9x/3H/cf9x/3FbldVq/3H/cf9x/3GP9x/3H/cf9x/3H/cY/3H/cTcAkbj/bnH/cY/3H/cf9x/3H/cf9xj/cf86LoG20X5x/3H/cf9xj/cf9x/3H/cf9xj/cf9x/3H/cf9x/3GP9O3CwiPXH/cf9x/3H/cY/3H/cf9x/3H/cf9xhGVDyqvP9x/3H/cY/3H/cf9x/3H/cf9xj/cU76LBBdcf9x/3H/cf9xj/cf9x/3H/cUsqHE1ecY/3H/cf9x/3H/cf9xj/cf9x/3H/cf9xj/cf9x/3H/cf9xTxksHm3/cf9xj/cf9x/3H/cf9xj/cf9x/0I3vOyEcf9x/3H/cY/3H/cf9x/3H/cf9xj/cf9x/3H/cf9x/3GEMYPN58/3H/cY/3H/cf9x/3H/cf9xj/cf9x/3H/cf9xhKQ0xry4/3H/cf9x/3H/cY/3H/cf9x/3H/RuN8scj/cY/3H/cf9x/3H/cf9xj/cf9xSO0ccS5xj/cf9x/3H/cf9x/3GP9x/3H/cf9x/3H/cYSSVMfav/cf9x/3H/cf9xj/cf9x/3H/cUzcLEI9/3GP9x/3H/cf9x/3H/cY/3H/SJaMhpdx/3H/cf9x/3GP9x/3H/cf9x/3H/cY/3H/cf9x/0WDLMfN/3H/cf9x/3GP9x/3H/cf9x/3H/cY/3H/cf9x/3H/cYT8ZsA5lx/3H/cY/3H/cf9x/3H/cf9xj/RjY8vJz/cf9xj/cf9x/3H/cf9x/3GP9xSZA8dvz/cf9x/3GP9x/3H/cf9x/3H/cY/zK5cr5GjXH/cf9x/3GP9x/3H/cf9x/3H/cY/3H/cf9x/3H/cTKwMb1PznH/cf9x/3H/cf9xj/cf9x/3H/cUn7rHBF/3H/cf9x/3H/cY/3H/cf9x/3H/cU8ZLB5t/3GP9x/3H/cf9x/3H/cY/3H/cf9x/3H/cY/3H/cf9x/zSqFb1V6v9x/3GP9x/3H/cf9x/3H/cY/3FP74wBB3H/cf9xj/cf9x/3H/cf9x/3GP9x/3H/cUhyPHjccY/3H/cf9x/3H/cf9xj/cf9x/3H/TL4sVB3/cY/3H/cf9x/3H/cf9xj/cf9xQmUs6a3/cf9x/3H/cf9xj/cf9x/3H/cf9x/3GP9x/0UYPL58cY/3H/cf9x/3H/cf9xj/cf9xPdpBsiW+cf9xj/cf9x/3H/cf9x/3GP9x/zR88byDDnH/cf9x/3H/cY/3H/cf9x/3H/cf9xj/NT9xvMCO/3H/cY/3H/cf9x/3H/cY/3H/cf9JcjyI3P9x/3GP9x/3H/cf9x/3GP9x/3H/cUU2PKyccY/3H/cf9x/3H/cY/3H/cf9x/3H/SXI8iNyP9x/3H/cf9x/3GP9x/3H/cf9x/3H/cY/ztVQrWqvXH/cf9x/3H/cf9xj/cf9x/3H/T/osIF3/cf9xj/cf9x/3H/cf9x/3GP9x/3H/cf9x/3GP9x/3H/cf9xT4QcF77/cf9xj/cf9x/3H/cf9x/3GP9x/3H/cf9x/3GP9x/3H/cf9x/3H/cY/3H/cf9x/3H/cf9xj/cf9x/3H/cf9x/3GP9xQbIc5N5x/3H/cf9x/3GP9x/3H/cf9x/3H/cY/3H/cf9x/3H/cf9xj/cf9x/3H/cf9xj/cf9x/3H/cf9x/3GP9x/3H/cf9x/3H/cY/3FPW3wKSHH/cY/3H/cf9x/3H/cf9xj/cf9x/3H/PuiFsxd6/3H/cf9x/3GP9x/3H/cf9x/3FEMWy86XH/cf9x/3H/cY/3H/cf9x/3H/cf9xSpA8Vvxx/3H/cf9x/3GP9x/3H/cf9x/3FEgyy3zXH/cf9xj/cf9x/3H/cf9x/3GP9x/3H/cf9x/3H/cY/09mHCme/3H/cf9x/3GP9x/3H/cf9x/3H/cY/07cLCI9cf9x/3H/cf9xj/cf9x/3H/cf9x/3GP9x/3H/cf9x/0KyHPTe/3H/cY/3H/cf9x/3H/cY/3H/cf9x/3H/cf9HoSyV7XH/cf9x/3GP9x/3H/cf9x/3GP9x/3H/cf9x/3H/cYSHI8eNxx/3H/cf9xj/cf9x/3H/cf9JcjyI3I/3H/cf9x/3H/cY/3H/cf9x/3H/cf9M8IxQ9/9x/3H/cY/3H/cf9x/3H/cY/3H/cUJlLOmt/3H/cf9x/3H/cf9xj/cf9x/3H/cf9xj/cf9x/3H/cf9x/3FLKhxdXv9x/3H/cf9x/3GP9x/3H/cf9x/3GEODLNfN/3H/cY/3H/cf9x/3H/cf9xj/cf9x/3H/cf9xj/cf9x/z3+kbMBbnH/cf9x/3H/cY/3H/cf9x/3H/cYQcCs8/WP9x/3H/cf9x/3GP9x/3H/cf9x/3H/WDvZxP9x/3H/cY/3H/cf9x/3H/cf9xj/cf9x/3H/cf9xhCPIzcN3H/cf9x/3H/cf9xj/cf9x/3H/cf9xj/cf9xQ4Ms182P9x/3H/cf9x/3H/cY/3H/cf9x/3H/cY/3FHSZybZv9xj/cf9x/3H/cf9xj/cf9x/3H/cT74QbIHvv9xj/cf9x/3H/cf9xj/cf9x/3H/TVHcSuL/cf9xj/cf9x/3H/cf9x/3GP9x/3H/cf9x/3FIcjyI3P9x/3H/cf9x/3GP9x/3H/cf9x/3GP9x/3H/cUMYPN58j/cf9x/3H/cf9xj/cf9x/3H/cf9JcjyI3I/3H/cf9x/3H/cY/3H/cf9x/3H/cf9xj/cf9x/3H/T2YcKZ7/cf9xj/cf9x/3H/cf9xj/cf9xTo88Fwxx/3H/cf9x/3GP9x/3H/cf9x/3H/TDPcXML/cf9x/3H/cf9x/3GP9x/3H/cUmQPHb8/3GP9x/3H/cf9x/3H/cY/3H/cf9x/3H/cU8ZLB5t/3GP9x/3H/cf9x/3H/cY/3H/cf9xSZA8dvz/cY/3H/cf9x/3H/cf9xj/cf9xTNwsQj3/cf9x/3GP9x/3H/cf9x/3H/cY/3H/cf9xOTwSt8Pt/3GP9x/3H/cf9x/3GP9x/3H/cf9x/3H/cY/3H/cf9O3CwiPXH/cf9xj/cf9x/3H/cf9x/3GP9xSvCMYPf/cY/3H/cf9x/3H/cY/3H/cf9x/3H/cf9Kcjxo3HH/cf9x/3H/cY/3H/cf9x/3H/cf9xj/cf9x/3H/cf9x/3GP8/VMGyqz7/cf9xj/cf9x/3H/cf9x/3GP9x/3H/Vx3Z4nH/cf9x/3H/cY/3H/cf9x/3H/cf9xj/cUPFfNOo/3H/cf9xj/cf9x/3H/cf9x/3GF7R0S5x/3H/cf9x/3GP9x/3H/cf9x/3H/cY/3H/cf9x/3H/cY/3H/WVnYpv9xj/cf9x/3H/cf9x/3GP9x/3H/cf9x/3H/cYRXiMqHdx/3H/cf9x/3H/cY/3H/cf9x/3H/cf9xj/cf9x/0joTIF7cf9xj/cf9x/3H/cf9xj/cf9x/3FEgyy3zXH/cf9x/3H/cf9xj/cf9x/3H/cf9xj/cf9x/3H/cf9x/3GP9x/3H/cf9x/3H/cVhZ2Kb/cf9x/3GP9x/3H/cf9x/3GP9x/3H/cf9x/3H/cY/3H/cf9x/3H/TmFMKetx/3GP9x/3H/cf9x/3H/cY/3H/cf9x/3H/cf9xj/cf9x/3H/OaQRt1vucf9xj/cf9x/3H/cf9x/3GP9x/3H/T488Jwz/cf9x/3H/cY/3H/cf9x/3H/QWt8+Uhx/3H/cf9x/3GP9x/3H/cf9x/3H/cY/3H/cf9x/3E8kyGzbN5x/3H/cf9x/3GP9x/3H/cf9x/3GP9x/3H/cf9PBOwfsXH/cf9x/3GP9x/3H/cf9x/3GP89DwGz8P5xj/cf9x/3H/cf9x/3GP9x/3H/cf9xS0NMS8tx/3GP9x/3H/cf9x/3H/cY/3H/cf8xJ0Gw6L7/cf9xj/cf9x/3H/cf9x/3GP9BUOwL8Y/3H/cf9x/3H/cf9xj/cf9x/3H/cf9x/3GP9GNjy8nP9x/3GP9x/3H/cf9x/3H/cY/3FM3CxCPf9x/3H/cf9xj/cf9x/3H/cf9x/3GP9x/3FC0Bzi/v9x/3H/cf9xj/cf9x/3H/cf9x/0c2PJyccf9x/3H/cY/3H/cf9x/3H/cf9xj/XJXVav9x/3H/cY/3H/cf9x/3H/cf9xg3EAG57/7/cf9x/3H/cf9xj/cf9x/3H/cf9xj/cf9x/0jPHIMOcY/3H/cf9x/3H/cf9xj/cf9x/0xDTFvL/3H/cf9xj/cf9x/3H/cf9xj/cU8ZLB5t/3H/cf9x/3H/cf9xj/cf9x/3H/cU+tPBUs/3H/cf9xj/cf9x/3H/cf9xj/cf9KZ5x5hv9xj/cf9x/3H/cf9xj/cf9x/3FFNjysnHGP9x/3H/cf9x/3GP9x/3H/cf9J7RyBLo/3H/cf9x/3H/cf9xj/cf9x/3H/cf9xj/cf9x/3H/cf9IzxyTDv9x/3H/cf9x/3GP9x/3H/cf9x/3FOjzwXDHH/cY/3H/cf9x/3H/cY/3H/cf9xM0gyvbfNj/cf9x/3H/cf9x/3GP9x/3EweQG/hv5xj/cf9x/3H/cf9x/3GP9x/3FOjzwXDHH/cf9x/3H/cY/3H/cf9x/3H/M/KBvQ1+cf9x/3GP9x/3H/cf9x/3H/cUU2PLyc/3H/cf9xj/cf9x/3H/cf9x/0QTbM7Jcf9x/3H/cf9xj/cf9x/3H/cf9xhCE2zeyXH/cf9x/3GP9x/3H/cf9x/3H/cYSQwcfz7/cf9x/3GP9x/3H/cf9x/3H/cY/0PQHOL+j/cf9x/3H/cf9x/3GP9x/3FJkDx2/P9x/3GP9x/3H/cf9x/3H/cYU/7dAY/3H/cf9x/3H/cf9xj/cf9x/3H/WDvZxP9x/3H/cf9x/3GP9x/3H/cf9x/3GP9x/3H/cf9x/0y+LFQd/3GP9x/3H/cf9x/3GP9x/3H/cf9EZSzJrXH/cf9x/3H/cY/3H/cf9x/3H/cY/3H/cf9BKSz9bXH/cf9x/3H/cY/3H/cf9x/3H/cY/zS1Ab1K/v9x/3H/cY/3H/cf9x/3H/cf9xg0/CG8A97/cf9x/3H/cf9x/3GP9x/3H/cUW63KRScf9x/3H/cf9x/3GP9x/3H/cf9PZhwpnv9xj/cf9x/3H/cf9x/3GP9x/3H/cf9x/3H/cY/3H/cf9x/3FVHdvi/3H/cf9xj/cf9x/3H/cf9x/3GE8ZLA5tcY/3H/cf9x/3H/cY/3H/cf9x/3FMevw4UHH/cf9xj/cf9x/3H/cf9x/3GP9xTxksHm3/cf9x/3H/cf9xj/cf9x/3H/cf9MvixUHf9xj/cf9x/3H/cf9xj/cf9x/3H/McQSvzvtcf9x/3GP9x/3H/cf9x/3H/cY/0LbPOJMcY/3H/cf9x/3H/cf9xj/cf9x/0h9XIgqcf9x/3GP9x/3H/cf9x/3H/cY/3H/SZtchkr/cf9x/3GP9x/3H/cf9x/3H/cYO/6RtAFucY/3H/cf9x/3H/cY/3H/cf9x/3E++EGyB77/cY/3H/cf9x/3H/cY/3H/cf9x/3E8eBK0h+3/cY/3H/cf9x/3H/cf9xj/cf9x/3H/cf9x/3GP9xQUcs641x/3H/cf9x/3H/cY/3H/cf9x/3H/RniMuHf/cY/3H/cf9x/3H/cf9xj/cf8+LQGz0v6P9x/3H/cf9x/3H/cY/3H/PkYxs7nO/3GP9x/3H/cf9x/3H/cY/3H/cf9xRpaMppf/cf9x/3GP9x/3H/cf9x/3H/cY/0y+LFQd/3H/cf9x/3GP9x/3H/cf9x/3H/cUL5POBs/3H/cY/3H/cf9x/3H/cf9xj/cf9AMuwd0f9x/3H/cf9x/3GP9x/3H/cf9x/0D/jBEHj/cf9x/3H/cf9xj/cf9x/3H/cf9x/3GP9x/zQ4wr3HPY/3H/cf9x/3H/cf9xj/cf9x/0JHLPuN/3H/cf9x/3GP9x/3H/cf9x/3H/cY/3H/cf9x/3H/cf9xj/cUKnfNWIcf9x/3GP9x/3H/cf9x/3H/cY/zlQcrivjf9x/3H/cf9x/3H/cY/3H/cf9x/3H/cf9xRaEste3/cf9xj/cf9x/3H/cf9x/3GP9x/3Ew1IG/K35x/3H/cf9x/3H/cY/3H/cf9x/3H/Rg2cvyb/cf9xj/cf9x/3H/cf9xj/cf9x/3H/cf9x/3GP9x/3H/cf9x/3H/cY/0ntHIEu/3H/cY/3H/cf9x/3H/cf9xj/cf9x/3H/cf9xRIMst81x/3H/cY/3H/cf9x/3H/cf9xj/cf9x/3H/cf9x/3FBRyzrjXGP9x/3H/cf9x/3H/cY/3H/cf9x/3H/cf9xj/cf9x/3FJuVx0av9x/3H/cY/3H/cf9x/3H/cY/3H/cf9x/3H/SXI8iNyP9x/3H/cf9x/3GP9x/3H/cf9LkDxW/HH/cY/3H/cf9x/3H/cY/3H/cUu+LEQdcf9x/3H/cY/3H/cf9x/3H/cY/3H/cf9x/3H/cf9FGDzOfP9x/3H/cY/3H/cf9x/3H/cf9xj/cf9Fgyy3zXGP9x/3H/cf9x/3GP9x/3H/cf9x/3H/cY/3H/T2YcKZ7/cf9x/3H/cY/3H/cf9x/3H/cY/3H/cf9x/3H/cf9xj/TL4sVB3/cf9x/3H/cY/3H/cf9x/3H/cf9xj/Se0cgS7/cf9x/3GP9x/3H/cf9x/3GP9x/3H/cf9x/3H/cY/3H/RqEste3/cY/3H/cf9x/3H/cY/3H/cf9x/3H/cf9xj/cf9xTmYcGZ5x/3H/cf9xj/cf9x/3H/cf9xj/cf9x/3H/cf9x/0EpLP1tcf9xj/cf9x/3H/cf9xj/cf9x/3H/cf9x/3GP9x/3H/cf9xRIMst81x/3H/cf9xj/cf9x/3H/cf9x/3GP9DZSzprf9xj/cf9x/3H/cf9xj/cf9x/3H/RYMsx83/cf9x/3H/cf9xj/cf9x/3H/cf9xj/cf9x/3H/T/osIF3/cf9x/3GP9x/3H/cf9x/3GP9x/3H/cf9x/3H/cY/3H/SQdMj4v/cf9x/3GP9x/3H/cf9x/3H/cY/3FO+iwQXXH/cf9x/3H/cY/3H/cf9x/3H/cf9xj/cf9x/3H/cf9x/3GP9x/3H/cf9x/3GP9x/3H/cf9x/3H/cUTFfLOocf9x/3H/cf9x/3GP9x/3H/cf9xTGFMSev/cf9xj/cf9x/3H/cf9xj/cf9xRTY8rJxx/3GP9x/3H/cf9x/3GP9x/3H/cf9x/3H/cY/3H/cf9V/twB/3H/cf9x/3H/cY/3H/cf9x/3H/cY/3H/cf9x/3H/cf9xj/T2YcKZ7/cf9x/3H/cf9xj/cf9x/3H/cf9xj/cf9x/3H/SFQ8irxxj/cf9x/3H/cf9xj/cf9x/3H/cf9x/3GP9x/3FDgyzXzY/3H/cf9x/3H/cY/3H/cf9x/3H/cf9xj/cf9x/3H/cf9xTmYcGZ5xj/cf9x/3H/cf9xj/cf9x/3H/cf9x/3GP9x/0h9XIgqcf9x/3H/cY/3H/cf9x/3H/cf9HNjycnHH/cf9x/3GP9x/3H/cf9x/3H/WDvZxP9x/3GP9x/3H/cf9x/3H/cY/3H/cf9x/3H/cf9xj/cf9x/3H/cf9x/3GP9x/3H/cf9x/3GP9x/1Yd2+KP9x/3H/cf9x/3H/cY/3H/cf9f0dIu/3H/cY/3H/cf9x/3H/cY/3FMYUxJ6/9x/3H/cf9x/3GP9x/3H/cf9x/3H/cUQYPL58cf9x/3GP9x/3H/cf9x/3H/cY/3H/cf9BKSz9bXH/cf9x/3GP9x/3H/cf9x/3H/O2WxtppO/3GP9x/3H/cf9x/3H/cY/3H/cU76LBBdcf9x/3H/cY/3H/cf9x/3H/cf9xj/cf9xTxksHm3/cf9x/3H/cY/3H/cf9x/3H/cf9xj/cf9xQds84kxx/3H/cf9x/3H/cY/3H/cf9x/3H/cf9xj/cf9x/3H/cf9dldNqcf9x/3H/cf9xj/cf9x/3H/cf9x/0VajLpXcY/3H/cf9x/3H/cY/3H/cf9x/3H/cf9xj/NEoRvbXu/3H/cf9x/3GP9x/3H/cf9x/3H/cY/3H/cf9CHozuF3H/cY/3H/cf9x/3H/cf9xj/cf9xOrdxtUiOcf9xj/cf9x/3H/cf9x/3GP9x/0ZfXLoK/3H/cf9xj/cf9x/3H/cf9x/3GP9x/3H/cf9x/3GP9x/3H/cf9x/07cLCI9cf9xj/cf9x/3H/cf9xj/cf9x/3H/cf9x/3GP9x/3FDnNzGMnGP9x/3H/cf9x/3GP9x/3H/cf9x/0hUPJq8/3H/cf9x/3H/cY/3H/cf9x/3H/S5A8Vvxxj/cf9x/3H/cf9xj/cf9x/3H/cf9x/3GP9MvixUHf9x/3H/cf9xj/cf9x/3H/cf9x/3GP9x/0uQPFb8cf9x/3GP9x/3H/cf9x/3H/cY/3FT/t0Bj/cf9x/3H/cf9x/3GP9x/3H/cf9x/3GP9x/3H/cf9x/3H/cYSQwcfz7/cf9x/3H/cY/3H/cf9x/3H/cY/3H/cf9x/3H/cf9xj/cf9x/0LLzONDcf9x/3H/cf9xj/cf9x/3H/cf8+obGzXk7/cf9x/3GP9x/3H/cf9x/3GP9x/3H/cf9x/3H/cY/3H/cf9x/0ehLJXtcf9x/3H/cf9xj/cf9x/3H/cf9x/3GP9x/3H/cf9x/3FXO9jEcf9x/3H/cY/3H/cf9x/3H/cY/3H/cf9x/3H/cf9xj/cf9YO9jEcY/3H/cf9x/3H/cf9xj/cf9x/3H/cf9xj/cf9x/3H/cf9x/3GP9x/3H/cf9x/3H/cY/3H/WDvYxHGP9x/3H/cf9x/3GP9x/3H/cf9x/3H/cY/3H/cf9x/3H/cf9xj/cf9x/3H/cf9x/3GP9x/3H/cf9x/3GP9x/3H/cf9x/3H/cY/07cLCI9cf9x/3H/cf9xj/cf9x/3H/cf9x/1g72cT/cf9x/3GP9x/3H/cf9x/3H/cY/3H/cf9x/0JHLPuN/3H/cf9xj/cf9x/3H/cf9x/3GP9x/3H/cf9x/3GP9x/3H/cf9xSQwcfz6P9x/3H/cf9x/3H/cY/3H/cf9x/3H/cY/3H/cf9x/3H/cf9xj/cf9x/3H/cf9x/3GP9x/3H/cf9x/3H/cY/3H/cf9x/3H/cY/3H/cUXKTKNbcf9xj/cf9x/3H/cf9x/3GP9x/0ntHIEu/3H/cY/3H/cf9x/3H/cY/3H/cV7R0S5x/3H/cY/3H/cf9x/3H/cf9xg7DwG18P7/cY/3H/cf9x/3H/cf9xj/cf9x/3H/cf9xj/cf9x/3H/cf9x/0ndrIIl/3H/cf9xj/cf9x/3H/cf9x/3GP88GMG15z7/cY/3H/cf9x/3H/cf9xj/cf9x/3H/cf9xj/cf9x/3H/cf9x/3GP9xQvk80Gxxj/cf9x/3H/cf9x/3GP9x/3H/cVl314iP9x/3H/cf9x/3H/cY/3H/cf9x/3H/cUCirAbVj/cf9x/3H/cf9xj/cf9x/3H/Qh6M7hdx/3GP9x/3H/cf9x/3GP9x/3H/cf9x/3H/cY/3H/cUhyPHjccf9xj/cf9x/3H/cf9x/3GP9x/3FBRyzrjXH/cf9x/3H/cY/3H/cf9x/3H/cUYrnK1G/3H/cY/3H/cf9x/3H/cf9xj/cf9x/0hUPIq8cY/3H/cf9x/3H/cf9xj/cf9x/3H/cf9xRIMst81x/3H/cY/3H/cf9x/3H/cf9xj/cf9x/3H/cf9xTxksHm3/cY/3H/cf9x/3H/cf9xj/cf9D+TzgbI/3H/cf9x/3H/cf9xj/cf9x/3H/cf9x/0EpLP1tcY/3H/cf9x/3H/cf9xj/cf9x/3FLvixEHXH/cY/3H/cf9x/3H/cf9xj/cf9x/3H/cf9x/3GP9x/0L0bOC5cf9xj/cf9x/3H/cf9xj/cf9x/3H/cf9x/3GP9x/3H/cf9x/09mHCme/3GP9x/3H/cf9x/3GP9x/3H/cf9x/3H/cY/0jPHIMOcf9x/3GP9x/3H/cf9x/3GP9x/3H/cf9x/3H/QvRs8Ln/cf9x/3H/cY/3H/cf9x/3H/cf9xj/cf9x/3H/cf9xj/RjY8vJz/cf9x/3GP9x/3H/cf9x/3GP9x/3FFoSyl7XGP9x/3H/cf9x/3H/cY/3H/cf9x/3H/cY/3H/RNAcwv5x/3H/cf9x/3H/cY/3H/cf9x/3H/cf9xj/cf9x/3H/cf9P+iwgXf9xj/cf9x/3H/cf9x/3GP9x/3H/cf9xPAv2s/QJcf9x/3H/cY/3H/cf9x/3H/cf9xS0NMW8v/cf9x/3H/cf9x/3GP9x/3H/cf9x/3H/cY/3H/cf8xqQOwZvyP9x/3H/cf9x/3H/cY/3H/cf9xVR3b4v9x/3H/cf9xj/cf9x/3H/cf9x/3GEYrnJ1GcY/3H/cf9x/3H/cf9xj/cf9x/3H/R6Esle1x/3H/cf9x/3GP9x/3H/cf9x/3H/cUqQPFb8cf9x/3H/cf9xj/cf9x/3H/cf9x/0WDLMfN/3H/cf9xj/cf9x/3H/cf9xj/cf9x/3H/cf9x/0G9PPQscf9xj/cf9x/3H/cf9x/3GP9x/zX1crsKjXH/cf9x/3GP9x/3H/cf9x/3H/T/osIF2P9x/3H/cf9x/3H/cY/3H/cf9x/3H/cf9xj/cf9x/3FI7RyBLv9x/3H/cf9x/3H/cY/3H/cf9x/3H/cf9xj/cf9x/3H/cf9x/3GP9x/3H/cf9CRyz7jf9x/3H/cY/3H/cf9x/3H/cf9xj/cf9x/3H/cf9xj/cf9x/3H/cf9x/1t31oj/cf9x/3H/cY/3H/cf9x/3H/cf9xj/cf9C2zzyTP9x/3H/cf9x/3H/cY/3H/cf9x/3FHVDyKvHH/cf9x/3H/cf9xj/cf9x/3H/cf9xj/cf9x/0sMHF8+cf9xj/cf9x/3H/cf9x/3GP9x/3FGVDyqvP9xj/cf9x/3H/cf9x/3GP9x/3H/cf9x/3GP9x/0EpLP1tcf9x/3H/cf9x/3GP9x/3H/cf9x/3GP9x/3H/cf9x/3H/cUoMHF8+cf9x/3H/cf9xj/cf9x/3H/cf9xj/cf9x/3H/cf9EZSzJrXH/cf9x/3GP9x/3H/cf9x/3GP9x/3H/cf9x/3H/cY/3H/cf9x/0wqHF1e/3GP9x/3H/cf9x/3GP9x/3H/cf9x/3H/cY/3H/cf9x/3H/QSks/W1x/3GP9x/3H/cf9x/3H/cY/3H/T/osIF3/cf9x/3H/cY/3H/cf9x/3H/cf9xj/cf9GNjy8nP9xj/cf9x/3H/cf9x/3GP9x/3H/cf9x/3H/TMfsU4H/cf9x/3H/cf9x/3GP9x/3H/cf9FGDzOfP9x/3H/cf9x/3GP9x/3H/cf9x/3FBRyzrjXH/cY/3H/cf9x/3H/cf9xj/cf9xOiGCtt59j/cf9x/3H/cf9x/3GP9x/3H/M4eRvXhucf9x/3H/cf9x/3GP9x/3H/cf9x/07cLCI9cY/3H/cf9x/3H/cf9xj/cf9x/3H/cVc72MRx/3H/cf9x/3GP9x/3H/cf9x/3GP9x/3H/cf9x/3H/cY/3FDgyzXzf9xj/cf9x/3H/cf9xj/cf9x/3H/RGUsya1x/3H/cf9x/3GP9x/3H/cf9x/3GP9x/3H/cf9x/3H/cY/3H/RqEste3/cY/3H/cf9x/3H/cY/3H/cf9x/3H/cf9F7pyxFnGP9x/3H/cf9x/3H/cY/3H/cf9xVP7bAXH/cf9x/3H/cY/3H/cf9x/3H/cY/3H/cf9x/3H/cf9xj/cf9x/3H/cf9x/3GP9x/3H/cf9x/3H/cY/3H/cf9x/3Fad9WIcf9x/3H/cf9xj/cf9x/3H/cf9x/3GP9x/3H/cf9x/3H/cY/3H/cf9x/3H/cY/3H/cf9x/3H/T2YcKZ7/cY/3H/cf9x/3H/cf9xj/cf9x/3H/cf9xj/cf9x/3H/cf9x/3GP9x/3H/cf9x/3H/cVuV1Wr/cf9x/3H/cY/3H/cf9x/3H/cYTwm8D2Rx/3H/cf9x/3H/cY/3H/cf9x/0ntHIEuj/cf9x/3H/cf9xj/cf9x/3H/cf9x/3GEJlLNmtcf9xj/cf9x/3H/cf9xj/cf9x/3H/cf9x/3GP9x/3H/SwwcXz5x/3GP9x/3H/cf9x/3GP9x/3H/cf9x/3H/cY/3H/cf9x/3H/cf9xj/cf9MvixUHf9x/3H/cY/3H/cf9x/3H/cf9xj/cUGyHOTecf9x/3H/cf9xj/cf9x/3H/cf9x/3GP9x/3H/SXI8iNz/cY/3H/cf9x/3H/cf9xj/cf9x/3H/cf9x/3GP9LkDxW/HH/cf9x/3GP9x/3H/cf9x/3H/cY/3H/Qkcs+43/cf9x/3H/cf9xj/cf9x/3H/cf9LDBxvPv9x/3H/cf9x/3GP9x/3H/cf9x/3H/cY/3H/cf9x/3H/cUfPHIMOcf9x/3H/cY/3H/cf9x/3H/cf9xj/cf9xWXfXiP9xj/cf9x/3H/cf9x/3GP9x/3H/cf9x/3GP9x/0/6LCBd/3H/cf9x/3H/cY/3H/cf9x/3H/cY/3H/cf9x/3H/cf9xj/cf9x/3FIcjx43HGP9x/3H/cf9x/3H/cY/3H/cf9x/3H/cf9xj/cf9x/3H/cf9x/3GP9x/1/R0i7/cf9xj/cf9x/3H/cf9x/3GP9x/3H/cf9x/3H/cY/3H/cf9x/3H/cf9xj/cf9x/3H/cf9xj/cf9x/3H/cf9x/3GP9x/0ahLLXt/3GP9x/3H/cf9x/3GP9x/3H/cf9x/3H/cVhZ2Kb/cf9x/3GP9x/3H/cf9x/3H/cY/3H/cf9x/3H/cY/3H/cf9OYUwp63H/cf9x/3GP9x/3H/cf9x/3H/cY/1lZ2Kb/cf9xj/cf9x/3H/cf9x/3GP9x/3H/cf9x/3GP9x/3H/cf9x/3H/cYSQwcfz7/cf9x/3H/cY/3H/cf9x/3H/cY/3FARywMjY/3H/cf9x/3H/cf9xj/cf9x/3H/cf9xj/cf9x/3H/cf9x/3GP9xQFDs+vFxj/cf9x/3H/cf9xj/cf9x/3H/cf9x/3GP9x/3FCZSzprf9x/3H/cf9x/3GP9x/3H/cf9x/3H/cY/3H/cf9x/3H/cf9xj/cf9x/3H/cf9x/1t31oj/cf9x/3GP9x/3H/cf9x/3H/cY/3H/cf9x/3H/cf9HoSyV7XH/cf9xj/cf9x/3H/cf9x/3GP9xRTY8rJxx/3GP9x/3H/cf9x/3H/cY/3H/cU76LBBdcf9x/3H/cY/3H/cf9x/3H/cf9xj/cf9x/3H/cf9x/3GP9x/3H/cf9x/3H/cY/3H/cf9x/3H/cY/3H/cf9x/3H/cf9xj/cf9x/3H/cf9xQbIc5N5x/3GP9x/3H/cf9x/3GP9x/3H/cf9x/3H/cY/3H/cf9x/3H/cf9xj/cf9x/3H/cf9x/3GP9x/3H/cU6PPBcMcf9x/3H/cY/3H/cf9x/3H/cY/3H/cf9x/3H/cf9xj/cf9x/3H/cf9x/3GP9MvixUHf9x/3H/cf9xj/cf9x/3H/cf9x/3FNSBwrfnH/cf9x/3H/cY/3H/cf9x/3H/NhZRuumucf9x/3GP9x/3H/cf9x/3H/cYN1JRuK2ucf9xj/cf9x/3H/cf9x/3GP9x/3H/cU8ZLB5t/3H/cf9xj/cf9x/3H/cf9x/3GP9x/3FPGSwebf9x/3H/cf9xj/cf9x/3H/cf9x/3GP9x/3H/cUFHLOuNcf9x/3H/cY/3H/cf9x/3H/cf9xj/cf9x/3H/cf9x/3GP9J7RyBLv9x/3GP9x/3H/cf9x/3H/cY/3H/cf9x/3FHzxyDDnH/cf9x/3H/cY/3H/cf9x/3H/cf9xj/cf9x/3H/cf9EZSzJrXH/cf9xj/cf9x/3H/cf9x/3GP9x/3H/cf9x/3H/cY/3FMSBxLfv9x/3H/cY/3H/cf9x/3H/cf9xj/cf9x/3H/cf9x/3FKDBxfPnH/cf9x/3GP9x/3H/cf9x/3H/cY/3H/cf9x/3H/cUfPHIMOcf9x/3H/cY/3H/cf9x/3H/cf9xj/cf9x/3H/cf9xVR3b4v9x/3H/cY/3H/cf9x/3H/cY/3H/cf9x/3H/cf9xj/cf9x/3H/cf9x/0jPHJMO/3H/cf9xj/cf9x/3H/cf9x/3GP9x/3H/cUkMHH8+/3GP9x/3H/cf9x/3GP9x/3H/cf9x/3H/cY/3H/cf9x/3H/Vx3Z4nH/cf9x/3GP9x/3H/cf9x/3GP9x/3H/cf9x/3H/cYQ4Ms183/cf9xj/cf9x/3H/cf9xj/cf9x/3H/cf9x/3GP9x/3H/SXI8iNz/cY/3H/cf9x/3H/cf9xj/cf9x/3FBRyzrjXH/cf9x/3GP9x/3H/cf9x/3H/cY/3H/cf9Cshz03v9x/3H/cf9xj/cf9x/3H/cf9xj/cf9x/3H/cf9x/3GE9bfApIcf9x/3H/cY/3H/cf9x/3H/cY/z09JLTC24/3H/cf9x/3H/cf9xj/cf9x/3H/TL4sVB3/cY/3H/cf9x/3H/cf9xj/cf9x/3H/cf9xj/cf9x/3H/cUSDLLfNcf9x/3H/cf9xj/cf9x/3H/cf9xj/cf9x/3H/cf9x/3GP9x/3H/cf9x/3H/cVp31Yhx/3H/cf9xj/cf9x/3H/cf9xj/cf9x/3H/cf9x/3GP9x/3H/cf9x/3FMSBxLfo/3H/cf9x/3H/cY/3H/cf9x/3H/cU6PPBcMcf9xj/cf9x/3H/cf9x/3GP9x/3H/cUNajNpX/3H/cY/3H/cf9x/3H/cf9xj/cf9JcjyI3P9x/3GP9x/3H/cf9x/3H/cY/3H/cf9x/3H/cf9xj/cUYrnK1G/3H/cf9x/3H/cf9xj/cf9x/3H/cVUd2+L/cf9x/3GP9x/3H/cf9x/3H/cY/3H/cUAejA8X/3H/cY/3H/cf9x/3H/cf9xj/cf9x/3FM3CxCPf9x/3GP9x/3H/cf9x/3H/cY/3H/cf9x/3H/cf9xj/cf9x/3H/cf9x/3GEsqHE1ecf9x/3H/cY/3H/cf9x/3H/cf9xj/cf9xSQwcfz7/cY/3H/cf9x/3H/cf9xj/cf9x/3H/cf9xTB98Tgj/cf9x/3GP9x/3H/cf9x/3H/cY/3H/cf9x/3FIcjyI3P9x/3H/cf9x/3H/cY/3H/cf9x/3H/cf9xj/cf9Aa3waSP9xj/cf9x/3H/cf9x/3GP9x/3H/cf9x/3H/cY/3H/cf9x/3Fad9WIcf9x/3H/cf9xj/cf9x/3H/cf9x/3GP9x/3H/cf9x/3FFoSy17f9x/3H/cY/3H/cf9x/3H/cf9xj/cf9x/3H/T/osIF3/cf9xj/cf9x/3H/cf9x/3GP9x/3H/cf9x/0ehLJXtcf9x/3H/cY/3H/cf9x/3H/cf9xj/cf9xQds84kxx/3H/cf9x/3H/cY/3H/cf9x/3H/cf9xj/cf9Dp3zliP9x/3GP9x/3H/cf9x/3H/cY/3H/cUVfXKoKcf9x/3GP9x/3H/cf9x/3H/cY/3H/cf9x/3H/cY/3H/cf9x/3H/cf9xj/cVY72sT/cY/3H/cf9x/3H/cf9xj/cf9PjzwnDP9x/3H/cf9x/3GP9x/3H/cf9x/3GP9x/3H/cU+tPBUs/3H/cf9x/3GP9x/3H/cf9x/3H/cY/3H/SJaMhpdx/3H/cf9x/3GP9x/3H/cf9x/3H/cUqQPFb8cf9x/3H/cf9xj/cf9x/3H/cf9x/3FEGDy+fHH/cf9xj/cf9x/3H/cf9x/3GP9x/0ahLLXt/3GP9x/3H/cf9x/3GP9x/3H/cf9x/3H/cY/3H/cf9x/3FO+iwQXXH/cY/3H/cf9x/3H/cf9xj/cf9x/3FO+iwQXXH/cf9xj/cf9x/3H/cf9x/3GP9x/3H/cf9x/0WDLMfN/3H/cf9xj/cf9x/3H/cf9x/3GP9x/3H/cf9x/3H/cY/3H/cf9x/3H/cf9xj/cf9x/3H/cf9xj/cf9x/3H/cf9x/3GP9x/3H/cf9x/3H/SM8ckw7/cf9x/3GP9x/3H/cf9x/3H/cY/3H/cf9x/3H/cf9xSgwcXz5x/3H/cf9xj/cf9x/3H/cf9x/3GP9x/3H/TGxsWTn/cf9x/3H/cf9xj/cf9x/3H/cf9xj/cf9x/3H/cf9x/3GP9x/3H/cf9x/3H/cY/3H/cf9x/3H/WDvZxP9x/3H/cY/3H/cf9x/3H/cf9xj/cf9x/3H/cf9x/3GP9x/3H/cf9x/3H/cY/3H/cf9x/3H/cY/3H/cf9x/3H/cf9xj/cf9x/3H/cf9x/3GP9x/3H/QZQc9r5x/3H/cY/3H/cf9x/3H/cf9xj/cf9x/3H/cf9x/3GP9x/3H/cf9xVzvYxHH/cf9x/3GP9x/3H/cf9x/3H/cY/3H/cf9x/3H/cf9xj/cf9x/3H/cf9xVR3b4v9x/3GP9x/3H/cf9x/3H/cY/3H/cf9x/3FEGDy+fHH/cf9x/3H/cY/3H/cf9x/3H/cf9dldNqcf9x/3H/cf9xj/cf9x/3H/cf9xj/cf9x/3H/cf9xSAdMj4v/cf9x/3H/cf9x/3GP9x/3H/cU3BnDPmj/cf9x/3H/cf9x/3GP9x/3H/cUV4jKh3cf9x/3GP9x/3H/cf9x/3H/cY/3H/RRg8vnxxj/cf9x/3H/cf9x/3GP9x/3H/cf9CRyz7jf9x/3H/cY/3H/cf9x/3H/cf9xj/cf9x/3H/TtwsIj1x/3GP9x/3H/cf9x/3H/cY/3H/cf9x/3H/cUVfXLoK/3H/cf9x/3H/cf9xj/cf9x/3H/cf9xj/cf9x/3H/cf9x/3GP9x/3H/cf9x/3FPGSwebf9xj/cf9x/3H/cf9x/3GP9x/3H/cf9x/0/6LCBd/3GP9x/3H/cf9x/3H/cY/3H/cf9LZ5xZhnH/cf9x/3H/cf9xj/cf9x/3H/cf87TIG2s37/cY/3H/cf9x/3H/cY/3H/cf9x/3H/cf9xj/cf9x/0hUPIq8cY/3H/cf9x/3H/cf9xj/cf9xTDisPHVx/3GP9x/3H/cf9x/3H/cY/3H/cTIRgb7ufo/3H/cf9x/3H/cY/3H/cf9x/0/6LCBd/3H/cf9xj/cf9x/3H/cf9xj/cTMvAr3Q/f9xj/cf9x/3H/cf9xj/cf9x/0sMHF8+cf9xj/cf9x/3H/cf9x/3GP9x/3H/cf9x/3GP9x/3H/TopsJ1lx/3H/cf9x/3H/cY/3H/cf9x/3H/cf9xj/cf9x/3H/cf9xgxoMG+Xz5x/3H/cf9xj/cf9x/3H/cf9x/3GP9xMIDiv38dcY/3H/cf9x/3H/cf9xj/cf9x/3H/cf9x/3GP9x/3H/cf9x/3GP9x/3H/cf9x/3H/cY/3H/cf9x/3H/cf9xj/cf9O9VwgqnH/cf9x/3H/cf9xj/cf9x/3FIm1x2SnH/cY/3H/cf9x/3H/cf9xj/cf9xMQHFvv46cf9x/3GP9x/3H/cf9x/3H/cYNa8xu1DOj/cf9x/3H/cf9x/3GP9x/3H/cf9xVR3b4v9x/3H/cf9xj/cf9x/3H/cf9xgwqQO/Vvxx/3H/cf9xj/cf9x/3H/cf9x/3GEZEzJuzcf9xj/cf9x/3H/cf9x/3GP9x/3FC+TzgbP9x/3H/cf9x/3H/cY/3H/cf9x/3H/cf9xRaEste3/cf9xj/cf9x/3H/cf9x/3GP9xQbIc5N5x/3H/cf9x/3H/cY/3H/cf9x/3H/cTsvk7XQbP9xj/cf9x/3H/cf9x/3GP9x/3H/OzwStcPtcf9xj/cf9x/3H/cf9x/3GP9x/3H/cf9x/zfxAboO/o/3H/cf9x/3H/cf9xj/cf9x/0/6LCBd/3H/cf9xj/cf9x/3H/cf9x/3GP9LkDxW/HH/cf9x/3GP9x/3H/cf9x/3H/cTBAcb+/jnGP9x/3H/cf9x/3GP9x/3H/PU9ytLCNj/cf9x/3H/cf9x/3GP9x/3H/cf9xP6SisFtdcf9xj/cf9x/3H/cf9xj/cf9x/3H/OMaCuDl9cf9x/3H/cY/3H/cf9x/3H/cf85lKG3a15x/3H/cf9x/3H/cY/3H/cf9x/3H/cf9HoSyV7XH/cf9xj/cf9x/3H/cf9x/3GE2PPDcMj/cf9x/3H/cf9x/3GP9x/3H/cf9x/3H/cY/3H/cf9x/3H/cf9xj/WDvYxHGP9x/3H/cf9x/3H/cY/3H/cf9x/3H/cf9xj/cf9x/3H/cf9x/3FEgyy3zXH/cY/3H/cf9x/3H/cf9xj/cf9xVjvaxI/3H/cf9x/3H/cY/3H/cf9x/3H/cf9xj/cf9x/3H/cf9x/3GP9x/3H/cf9x/3H/cY/3H/cf9x/3H/cY/3H/cf9LDBxfPnH/cY/3H/cf9x/3H/cf9xj/cUklTH2r/3H/cf9x/3GP9x/3H/cf9x/3GP9x/0BrfBpI/3H/cY/3H/cf9x/3H/cf9xj/cf9CRyz7jf9x/3H/cf9x/3GP9x/3H/cf9x/3H/cY/3H/cf9xSZA8dvz/cY/3H/cf9x/3H/cf9xj/cf9x/0iWjIaXcf9x/3H/cY/3H/cf9x/3H/cf9xj/cf9x/3H/cf9xj/cVhZ16Zx/3GP9x/3H/cf9x/3H/cY/3H/cf9x/1X+3AH/cf9x/3GP9x/3H/cf9x/3H/cY/3H/cf9x/3H/cf9xj/cf9x/16z0kxx/3GP9x/3H/cf9x/3GP9x/3H/cf9x/3H/cY/3H/cf9x/3H/cf9xj/cf9x/3H/cf9x/z9vUbGQrnH/cf9x/3H/cf9xj/cf9x/3H/cf9xj/cf9x/3H/cf9x/3FC+TzgbP9x/3GP9x/3H/cf9x/3H/cY/3H/cf9x/zGr4b9UHnH/cY/3H/cf9x/3H/cY/3H/cf9xT3SsCLVx/3GP9x/3H/cf9x/3H/cY/3H/TENMW8v/cf9x/3H/cY/3H/cf9x/3H/cf9xj/cUquvGUU/3H/cf9xj/cf9x/3H/cf9xj/SXI8iNz/cf9x/3H/cY/3H/cf9x/3H/cY/0/6LCBd/3H/cf9x/3H/cf9xj/cf9x/3FPrTwVLP9x/3H/cf9xj/cf9x/3H/cf9xj/cUhyPHjccf9x/3H/cY/3H/cf9x/3H/cYQ4Ms183/cf9xj/cf9x/3H/cf9x/3GP9xT608FSz/cf9x/3H/cf9x/3GP9x/3H/cf9x/3GP9x/3FI7RxxLnH/cY/3H/cf9x/3H/cf9xj/cf9x/3H/cf9xj/cf9x/3H/cf9bd9aI/3H/cf9x/3H/cY/3H/cf9x/3H/cUQYPL58cf9x/3H/cY/3H/cf9x/3H/cf9xj/cf9x/3H/cf9xj/cf9xSvCMYPeP9x/3H/cf9x/3H/cY/3H/cf9x/3H/cY/3H/cf9x/3H/cf9xj/SwwcXz5x/3H/cf9xj/cf9x/3H/cf9xhJkDx2/P9x/3H/cf9x/3GP9x/3H/cf9x/3GP9x/3H/cf9x/3H/cYQmUs2a1x/3GP9x/3H/cf9x/3GP9x/3H/cf9x/3H/cY/3H/cf9x/3H/cf9xXbPSTHH/cf9x/3H/cY/3H/cf9x/3H/cY/3H/cf9x/3FFoSy17f9x/3H/cf9x/3GP9x/3H/cf9x/3GP9x/3H/cf9xSZA8dvz/cY/3H/cf9x/3H/cY/3H/cf9x/3H/cf9xj/cf9x/0sMHF8+cf9xj/cf9x/3H/cf9xj/cf9x/3H/cUQYPL58cf9x/3H/cf9xj/cf9x/3H/cf9x/3E2neK6Yh3/cf9x/3H/cf9xj/cf9x/3H/cf9BKSz9bXH/cY/3H/cf9x/3H/cf9xj/cf9BKSz9bXH/cf9x/3H/cY/3H/cf9x/3H/cU+tPBUs/3H/cY/3H/cf9x/3H/cf9xj/cf9x/0DG/BSQ/3H/cf9x/3H/cY/3H/cf9x/3H/OgVht/qe/3H/cf9x/3H/cY/3H/cf9x/3H/cY/3FA2zwDTP9xj/cf9x/3H/cf9xj/cf9x/3H/cf9AMuwd0f9x/3H/cY/3H/cf9x/3H/cY/3H/cf9x/zaBQbp+vnH/cf9x/3GP9x/3H/cf9x/3GP9x/3H/RRg8vnxxj/cf9x/3H/cf9xj/cf9x/3H/cU6obBV5cf9x/3H/cf9xj/cf9x/3H/cVhZ2Kb/cf9x/3H/cY/3H/cf9x/3H/cf9xQtAc4v7/cY/3H/cf9x/3H/cf9xj/cUFHLOuNcf9x/3H/cf9x/3GP9x/3H/cUgHTH+Lcf9xj/cf9x/3H/cf9x/3GP81H5K74G1x/3H/cf9x/3H/cY/3H/cf9x/3H/cUhJnHtmcf9x/3GP9x/3H/cf9x/3H/cY/3Ezk0O8bLxx/3H/cf9x/3H/cY/3H/cf9x/3H/cY/3H/cf9x/3H/cf9xj/cf9x/3H/cUxIHEt+/3GP9x/3H/cf9x/3GP9x/3H/cf9x/3H/cY/3H/cf9x/3H/cf9xTmYcKZ7/cf9x/3H/cf9xj/cf9x/3H/cf9x/3GP9x/3H/cf9x/0ZfXLoKj/cf9x/3H/cf9x/3GP9x/3H/cf9x/3GDw2wbTJPv9x/3GP9x/3H/cf9x/3H/cY/3H/TR98Tgj/cY/3H/cf9x/3H/cY/3H/cf9x/3E1vXW7QoqP9x/3H/cf9x/3H/cY/3H/cf9x/3H/cf9MbGxZOf9xj/cf9x/3H/cf9x/3GP9x/3H/cf9x/3H/cY/3H/cf9x/3H/cf9xg3e3G4hI5x/3H/cY/3H/cf9x/3H/cf9xj/cU8ZLB5t/3H/cf9x/3H/cY/3H/cf9x/3H/cf9xj/TL4sVB3/cf9x/3H/cY/3H/cf9x/3H/cf9xj/cf9x/3H/cf9x/3FLrrxFFHH/cf9x/3H/cY/3H/cf9x/3FM5ewxoXH/cY/3H/cf9x/3H/cf9xj/cf9xQmUs6a3/cf9x/3H/cf9xj/cf9x/3H/cf9x/3GP9x/3H/cf9x/3GP9x/03MvEM0/3H/cf9xj/cf9x/3H/cf9x/0PArOP1j/cf9x/3H/cf9x/3GP9x/3H/SQdMj4v/cf9xj/cf9x/3H/cf9x/3GP9xQxg83nz/cY/3H/cf9x/3H/cf9xj/cf9xTmYcGZ5x/3H/cY/3H/cf9x/3H/cf9xj/cf9x/3H/cf9x/3GP9x/0KyHPTe/3H/cf9x/3GP9x/3H/cf9x/3H/cY/3H/cf9x/3H/cf9IzxyTDv9x/3H/cY/3H/cf9x/3H/cf9xj/cf9x/3H/cf9x/3FJTmx7GY/3H/cf9x/3H/cf9xj/cf9x/3H/cf9x/3GP9x/3H/cf9x/3H/cUwffE4I/3H/cY/3H/cf9x/3H/cf9xj/cf9x/3FCPIzcN3H/cY/3H/cf9x/3H/cf9xj/cf9x/3H/Th98Lghx/3H/cf9x/3GP9x/3H/cf9x/3H/cY/3FJuVx0av9x/3H/cf9x/3GP9x/3H/cf9x/3GP9xXtHRLnH/cf9x/3GP9x/3H/cf9x/3H/RPk8wGxx/3H/cY/3H/cf9x/3H/cf9xhB6czxY/9xj/cf9x/3H/cf9xj/cf9x/3H/cf9x/3GP9x/3H/cf9x/3H/cY/3FC0Bzi/v9x/3H/cf9x/3GP9x/3H/cf9x/3H/cY/3H/cf9x/3H/TCocXV6P9x/3H/cf9x/3GP9x/3H/cf9x/3H/cY/3H/cf9x/0/6LCBd/3H/cY/3H/cf9x/3H/cf9xj/cf9x/3H/cf9x/3GP9xT4QcF77/cf9x/3H/cY/3H/cf9x/3H/cf9xQo5M5xv/cf9x/3GP9x/3H/cf9x/3H/cUaWjKaXj/cf9x/3H/cf9x/3GP9x/3H/cf9x/3H/cY/3H/cf9x/3H/cf9MhZxXpv9x/3H/cY/3H/cf9x/3H/cf9xOp5BtmG+/3H/cf9xj/cf9x/3H/cf9x/3GP9x/3FIcjx43HH/cY/3H/cf9x/3H/cf9xj/cf9x/0MTbO7Jj/cf9x/3H/cf9x/3GP9x/3H/cUhyPHjccY/3H/cf9x/3H/cf9xj/cf9x/0uQPFb8cf9xj/cf9x/3H/cf9x/3GP9x/0JHLPuN/3H/cf9x/3H/cY/3H/cf9x/3H/cf9xj/cf9x/3H/cf9x/3GP9IzxyDDnH/cY/3H/cf9x/3H/cf9xj/cf9x/3H/cUWhLLXt/3H/cf9x/3GP9x/3H/cf9x/3H/cYRaEspe1x/3H/cY/3H/cf9x/3H/cY/3H/cf9x/3FDIfzd4P9x/3H/cf9x/3GP9x/3H/cf9x/3H/cY/3H/cf9IfVyIKnH/cf9xj/cf9x/3H/cf9x/3GP9x/0lyPIjc/3H/cY/3H/cf9x/3H/cf9xj/cf9x/3H/cf9xj/cf9x/3H/cf9x/3GP9x/3H/cUU2PLyc/3H/cf9x/3H/cf9xj/cf9x/3H/W3fWiP9x/3H/cf9x/3H/cY/3H/cf9x/3H/cY/3H/cf9x/3H/cf9xj/cf9x/3H/cf9x/3GP9x/3H/cf9x/3H/cY/3FU/tsBcf9x/3H/cf9x/3GP9x/3H/cf9x/0YNnL8m/3H/cY/3H/cf9x/3H/cf9xj/cf9x/3H/cf9xM0oRvbXu/3H/cf9x/3H/cY/3H/cf9x/3E9fZWygmpx/3H/cf9x/3GP9x/3H/cf9x/3GP9x/0ZP7KsBcf9x/3GP9x/3H/cf9x/3GP9xO/6RtQFu/3H/cf9x/3H/cf9xj/cf9x/3H/cf84GUK55r3/cf9x/3H/cf9x/3GP9x/3H/cf9x/3H/cY/3H/cf9x/3H/cY/02jnEXG/3H/cf9xj/cf9x/3H/cf9xj/cUDbPANM/3GP9x/3H/cf9x/3GP9x/3H/cTpj0racLf9x/3GP9x/3H/cf9x/3H/cY/3H/cf85OSG3xt5x/3H/cf9x/3GP9x/3H/cf9x/3GEBHLAyN/3GP9x/3H/cf9x/3H/cY/3H/cf9xTNwsQj3/cf9xj/cf9x/3H/cf9x/3GP9x/3H/cf9x/3GP9x/0WDLLfNcY/3H/cf9x/3H/cf9xj/cf9x/3H/cf9xj/cf9x/3E7BnO1+Yz/cf9x/3GP9x/3H/cf9x/3GP9bd9WIcf9x/3GP9x/3H/cf9x/3H/cY/3H/cf9x/3H/cf9xj/cf9x/3H/cf9xj/cf9x/3H/cf9x/3GP9x/3H/cf9x/3H/cY/3H/cf9x/3H/Qje87IRx/3GP9x/3H/cf9x/3GP9x/3FJJUx9q/9x/3H/cY/3H/cf9x/3H/cf9xhNFFw+uv9xj/cf9x/3H/cf9x/3GP9x/3FAYFwK+o/3H/cf9x/3H/cf9xj/cf9x/3FM3CxCPf9x/3GP9x/3H/cf9x/3H/cY/3FO+iwQXXH/cf9x/3H/cY/3H/cf9x/3H/cUL5POBs/3H/cf9xj/cf9x/3H/cf9x/3GED0bAG5/3H/cY/3H/cf9x/3H/cf9xj/cf9x/3H/cf9x/3GP9x/3H/cf9x/3H/cY/0UYPL58cf9xj/cf9x/3H/cf9x/3GP9x/3H/cf9x/3GP9x/3H/XJXVav9xj/cf9x/3H/cf9x/3GP9x/3FFoSy17f9x/3H/cf9x/3H/cY/3H/cf9x/3H/cf9xj/cf9x/3H/cU76LBBdcf9xj/cf9x/3H/cf9x/3GP9x/3H/TCocXV7/cY/3H/cf9x/3H/cf9xj/cf9x/3H/cf9x/3GP9x/3H/cUJlLOmt/3H/cf9x/3GP9x/3H/cf9x/3H/cY/0KyHPTe/3H/cf9x/3H/cY/3H/cf9x/3H/cf9xj/cf9x/3H/cf9x/05IHDt+/3H/cf9x/3H/cY/3H/cf9x/3H/cf9xj/cf9x/3H/cf9x/3GP9x/3H/cf9xTxksHm3/cf9xj/cf9x/3H/cf9x/3GP9x/3H/Qkcs+43/cf9x/3H/cY/3H/cf9x/3H/cf9xj/cf9x/3FM3CxCPf9x/3GP9x/3H/cf9x/3H/cY/3H/cVyz1Ez/cf9xj/cf9x/3H/cf9xj/cf9x/3H/cf9x/3GP9x/3H/cf9x/3H/cY/3H/cf9JtIyEt/9x/3H/cf9xj/cf9x/3H/cf9x/3GELArNP1cf9x/3H/cf9x/3GP9x/3H/cf9x/3FCjkznG/9x/3H/cf9xj/cf9x/3H/cf9xj/cf9Dp3zliP9x/3H/cY/3H/cf9x/3H/cf9xj/cUL5PNBscY/3H/cf9x/3H/cf9xj/cf9x/3H/MN+hsDBecf9x/3H/cf9xj/cf9x/3H/cf9C2zzyTP9x/3H/cY/3H/cf9x/3H/cY/3H/TENMW8v/cf9x/3H/cY/3H/cf9x/3H/cf9xSPbccJJx/3H/cf9x/3GP9x/3H/cf9x/3GE+tPAUscf9xj/cf9x/3H/cf9xj/cf9x/3H/cUKnfNWIcY/3H/cf9x/3H/cf9xj/cf9xTNwsQj3/cf9x/3GP9x/3H/cf9x/3H/cUVfXLoK/3H/cf9x/3GP9x/3H/cf9x/3E2qye5VNhx/3H/cY/3H/cf9x/3H/cf9xj/cf9x/3H/cf9x/0RlLMmtcf9xj/cf9x/3H/cf9x/3GP9x/3H/cf9x/3H/cU1IHCt+cf9x/3H/cf9xj/cf9x/3H/cf9x/3GP9x/3H/cf9x/3H/cUnSjHLX/3GP9x/3H/cf9x/3H/cY/3H/cUZUPKq8/3GP9x/3H/cf9x/3H/cY/3H/cf9x/3H/cf8wS5GwxG5x/3GP9x/3H/cf9x/3H/cY/3FJZ5xphnGP9x/3H/cf9x/3H/cY/3H/cf9x/3H/cf9xhM3CxCPf9x/3H/cf9x/3GP9x/3H/cf9x/0RlLMmtcf9x/3GP9x/3H/cf9x/3H/cY/3FMUdw64nH/cf9x/3H/cY/3H/cf9x/3H/Sd2sgiX/cf9x/3GP9x/3H/cf9x/3H/cY/3H/cV7R0S5x/3H/cY/3H/cf9x/3H/cf9xj/cf9xQunM0WNx/3H/cf9x/3GP9x/3H/cf9x/3H/cUjtHIEu/3H/cf9xj/cf9x/3H/cf9x/3GP9x/3H/cf9x/3FHzxyDDnH/cf9x/3GP9x/3H/cf9x/3H/cY/3H/cf9x/3H/cf9xj/cf9x/3FB2zziTHH/cf9x/3H/cY/3H/cf9x/3H/RzY8nJxx/3H/cf9x/3GP9x/3H/cf9x/3H/cY/3H/cf9x/3H/cY/3H/cf9OSBwrfnH/cf9xj/cf9x/3H/cf9x/3GP9x/3H/cf9x/3GP9x/3FM3CxCPf9x/3H/cf9xj/cf9x/3H/cf9xj/cf83yGG5N55xj/cf9x/3H/cf9x/3GP9x/3H/cf9x/3H/cY/3H/cUFHLOuNcf9x/3H/cf9xj/cf9x/3H/cf9x/3GP9x/0lyPIjc/3H/cY/3H/cf9x/3H/cf9xj/cf9x/3H/cUSDLLfNcf9x/3H/cY/3H/cf9x/3H/cf9xj/cf9LkDxW/HH/cf9xj/cf9x/3H/cf9x/3GP9x/3H/cf9x/3H/cY/3H/cf9x/3H/Vx3Z4nH/cf9xj/cf9x/3H/cf9x/3GP9x/3H/cf9x/3H/cY/3H/cf9xRBg8vnxx/3H/cf9x/3H/cY/3H/cf9x/3H/cUWhLLXt/3H/cf9xj/cf9x/3H/cf9x/3GP9C2zziTHGP9x/3H/cf9x/3H/cY/3H/cf9x/3H/cUUNnK8mcf9xj/cf9x/3H/cf9xj/cf9x/3H/RniMuHf/cf9x/3GP9x/3H/cf9x/3GP9x/02jnEXG/3H/cY/3H/cf9x/3H/cY/3H/TkgcK35x/3H/cf9xj/cf9x/3H/cf9x/3GEzcLEI9/3H/cf9x/3H/cY/3H/cf9x/3H/cf9xj/cf9xRTY8rJxxj/cf9x/3H/cf9x/3GP9x/3H/cUOsTNU7j/cf9x/3H/cf9xj/cf9x/3H/cTwNIrTy3f9x/3GP9x/3H/cf9x/3H/cY/3FZd9eI/3H/cY/3H/cf9x/3H/cY/3H/MRfRv+gucf9x/3GP9x/3H/cf9x/3H/cYSfusYEVx/3H/cY/3H/cf9x/3H/cf9xj/Se0cgS7/cf9xj/cf9x/3H/cf9x/3GP9x/3FDGDzefI/3H/cf9x/3H/cf9xj/cf9x/3H/cf8zbIK+k33/cY/3H/cf9x/3H/cY/3H/cf9x/05hTCnrcf9x/3GP9x/3H/cf9x/3H/cY/3H/RjY8vJz/cY/3H/cf9x/3H/cf9xj/cf9x/3H/cf9x/3GP9x/3H/cf9x/3H/cY/3H/cf9x/3H/cY/3H/cf9x/3H/cf9YO9nE/3H/cf9xj/cf9x/3H/cf9x/3GP9x/3H/cf9x/3GP9x/3H/cf9x/3H/cY/3H/QEJcHNqP9x/3H/cf9x/3H/cY/3H/cf9x/3H/cf85BRW3+upx/3GP9x/3H/cf9x/3GP9x/3H/cf9x/3H/cY/3H/cf9x/3H/cf9xQqd85Yj/cf9x/3H/cY/3H/cf9x/3H/cf9OYUwp63GP9x/3H/cf9x/3H/cY/3H/cf9x/3EzShG8te5xj/cf9x/3H/cf9x/3GP9x/3H/cf9x/zZYobqnXnH/cf9x/3H/cf9xj/cf9x/3H/MAlBsAe+cY/3H/cf9x/3H/cf9xj/cf9x/3H/cf9xj/cf9BKSz9bXH/cf9x/3H/cf9xj/cf9x/3H/cf88eqS1hVv/cf9x/3H/cf9xj/cf9x/3H/cUKnfNWIcY/3H/cf9x/3H/cf9xj/cf9x/0G9PPQscf9x/3H/cf9xj/cf9x/3H/cf9xj/cf9x/3H/cf9x/1g72cT/cf9x/3GP9x/3H/cf9x/3H/cY/3H/cf9x/3H/cY/3H/cf9x/3H/cf9xj/cf9x/3H/cf9x/3GP9x/3H/cf9x/3H/cUsarE5Vcf9x/3H/cY/3H/cf9x/3H/cY/0NlLOmt/3GP9x/3H/cf9x/3H/cY/3H/cf9MM9xMwnH/cY/3H/cf9x/3H/cf9xj/cf9x/3H/cf9x/3GP9x/3H/cf9IzxyTDv9x/3H/cf9x/3GP9x/3H/cf9x/3H/cYXLPUTP9x/3H/cY/3H/cf9x/3H/cf9xTNwsQj2P9x/3H/cf9x/3GP9x/3H/cf9x/3H/cYTGFMSev/cf9x/3H/cf9x/3GP9x/3H/cf9x/3H/cY/3FMSBxLfv9x/3H/cY/3H/cf9x/3H/cf9FMWzM6f9x/3H/cf9x/3GP9x/3H/cf9x/0LbPPJM/3H/cf9xj/cf9x/3H/cf9x/3FXO9jEcf9xj/cf9x/3H/cf9x/3GP9x/0slTF2rcf9x/3H/cY/3H/cf9x/3H/cf9xj/cf9x/3H/cf9x/3E6ERO27uz/cY/3H/cf9x/3H/cf9xj/cf8z2VG9Jq5x/3H/cf9x/3GP9x/3H/cf9x/0c2PJyccf9x/3H/cf9xj/cf9x/3H/cf9J3ayCJf9x/3H/cf9xj/cf9x/3H/cf9xj/cf9xRtjcknJx/3GP9x/3H/cf9x/3H/cY/3H/cf9PZhwpnv9x/3GP9x/3H/cf9x/3H/cY/3H/cf9x/3H/cf9xj/SAJ8j9hx/3H/cf9x/3GP9x/3H/cf9x/3H/cY/3H/cf9x/3H/cf9xj/cf9x/1pZ1qZx/3H/cf9x/3H/cY/3H/cf9x/3H/cf9xj/cf9x/3H/cf9x/3GP9x/3H/cf9x/3GP9x/3H/cf9x/3H/cY/3H/cf9x/3H/cf9xj/cf9x/3H/cUsqHF1e/3H/cf9x/3H/cf9xj/cf9x/3H/cf9x/3Fds9JMcf9x/3H/cf9xj/cf9x/3H/cf9xhJkDx2/P9x/3H/cf9x/3GP9x/3H/cf9x/0QTbM7Jcf9x/3H/cf9xj/cf9x/3H/cf9x/3GP9x/3H/cf9x/3H/cY/3H/cf9xQtAc4v7/cf9x/3GP9x/3H/cf9x/3H/cY/0xDTFvL/3H/cf9x/3H/cY/3H/cf9x/3H/cf9xTUgcK35x/3H/cf9x/3GP9x/3H/cf9x/0hUPJq8/3H/cf9x/3H/cY/3H/cf9x/3FM3CxCPf9xj/cf9x/3H/cf9x/3GP9x/3H/cf9x/3FEGDy+fHH/cf9x/3GP9x/3H/cf9x/3H/cUDLzARD/3GP9x/3H/cf9x/3GP9x/3H/cf9x/3H/Qts88kz/cf9xj/cf9x/3H/cf9x/3GP9x/z4NIrLy3XH/cf9x/3H/cY/3H/cf9x/3H/cf9xhJkDx2/P9x/3H/cf9xj/cf9x/3H/cf9x/3GEZUPKq8/3H/cf9xj/cf9x/3H/cf9x/3GP9x/3H/cf9x/0xsbFk5/3H/cY/3H/cf9x/3H/cf9xj/cf9xT608FSz/cf9x/3H/cf9xj/cf9x/3H/cf9x/0JHLPuN/3GP9x/3H/cf9x/3H/cY/3H/cU09fDwoj/cf9x/3H/cf9x/3GP9x/3H/cf9x/0+PPCcM/3H/cY/3H/cf9x/3H/cf9xj/cf9x/0+Y/BZwcf9x/3H/cf9xj/cf9x/3H/cf9x/3FJuVx0ao/3H/cf9x/3H/cY/3H/cf9x/3H/cf9xj/cf9x/3H/cf9xTxksHm3/cY/3H/cf9x/3H/cf9xj/cf9x/3FPhBwXvv9x/3H/cY/3H/cf9x/3H/cY/3H/cf9x/3H/cf9xj/cf9x/3H/cf9LDBxvPv9x/3H/cf9x/3GP9x/3H/cf9x/3H/cY/3H/cf9xQmUs6a3/cf9x/3H/cY/3H/cf9x/3H/cf8+j+OzcBz/cf9x/3H/cf9xj/cf9x/3H/cf9xNOyxvBNO/3H/cf9x/3H/cf9xj/cf9x/05IHCt+cf9xj/cf9x/3H/cf9x/3GP9xMlPRvqwu/3H/cf9x/3GP9x/3H/cf9x/3H/cY/3H/cf9x/3FI9txwknH/cf9x/3H/cf9xj/cf9x/3H/QdZs8plx/3H/cf9x/3GP9x/3H/cf9x/1cd2eJx/3H/cf9xj/cf9x/3H/cf9x/3GP9x/3H/cf9x/3GP9AhKwYtf9x/3H/cf9xj/cf9x/3H/cf9x/3FL8IxA93H/cf9xj/cf9x/3H/cf9xj/cf9MhZxHpnH/cY/3H/cf9x/3H/cY/3H/cf9x/3H/cf9xj/cf9x/3H/Mn6EvoF7cf9xj/cf9x/3H/cf9x/3GP9x/zNsgr6Tff9x/3H/cf9xj/cf9x/3H/cf9x/3GP87jtG1cS5xj/cf9x/3H/cf9x/3GP9x/3H/cTTTAbws/v9xj/cf9x/3H/cf9x/3GP9x/3H/cf9x/3H/cVuV1Wr/cf9x/3GP9x/3H/cf9x/3H/cY/3H/cf9x/3H/cf9xj/cf9x/3H/cVyz1EyP9x/3H/cf9x/3GP9x/3H/cf9x/3H/cY/0/6LCBd/3H/cf9x/3H/cY/3H/cf9x/3H/cUfPHIMOcf9x/3H/cf9xj/cf9x/3H/cf9JB0yPi4/3H/cf9x/3H/cY/3H/cf9x/3H/NxshuuTe/3H/cY/3H/cf9x/3H/cf9xj/cf9x/0wqHF1e/3GP9x/3H/cf9x/3H/cY/3H/cf81mvG8ZQ7/cf9x/3H/cY/3H/cf9x/3H/cf9xhJZ5xphnH/cY/3H/cf9x/3H/cf9xj/cf9xNchhuzeej/cf9x/3H/cf9x/3GP9x/3H/cf9x/3GP9x/3H/cf9xRKxMtTtx/3H/cf9x/3H/cY/3H/cf9x/3H/cUz1XECq/3H/cY/3H/cf9x/3H/cf9xj/cTNR8ryuDXH/cY/3H/cf9x/3H/cf9xj/cf9K+6xwRf9xj/cf9x/3H/cf9x/3GP9x/3H/cf9x/3H/TIWcV6b/cf9x/3GP9x/3H/cf9x/3H/cY/3H/cf9x/3H/cY/3H/cf9x/3H/cf9xj/T/osIF3/cf9x/3H/cf9xj/cf9x/3H/cf9x/3GP9x/3H/cf9x/3H/cY/3H/cf9E0BzC/nH/cf9x/3GP9x/3H/cf9x/3H/cY/3H/cf9x/3H/cf9xj/cf9x/3H/cf9x/3GP9x/3H/cf9x/3GP9x/3H/cf9x/3H/cY/3H/cUL5POBs/3H/cf9x/3H/cf9xj/cf9x/3H/cf9x/3GP9x/3H/cf9x/3H/cY/3H/XrPSTHH/cY/3H/cf9x/3H/cf9xj/cf9x/3H/cf9x/3GP9x/3H/cf9x/3H/cY/3H/cf9x/3FLKhxdXv9x/3H/cf9x/3H/cY/3H/cf9xTGFMSev/cf9x/3GP9x/3H/cf9x/3H/cVuV1Wr/cf9x/3GP9x/3H/cf9x/3H/cY/3H/cf9x/3H/cf9xj/cf9x/3H/cf9x/3GP9x/3H/cf9x/3GP9x/3H/cf9x/3H/cY/3H/cf9x/3H/cf9xj/cf9x/3H/cf9x/3GP9x/3H/cUggfH34cf9x/3GP9x/3H/cf9x/3H/cY/3H/cf9xTxksHm3/cf9x/3GP9x/3H/cf9x/3H/cY/3H/cf9x/3H/cf9xj/cf9x/3H/cUxIHEt+j/cf9x/3H/cf9x/3GP9x/3H/cUhyPHjccY/3H/cf9x/3H/cf9xj/cf9x/3H/cf9xS0NMS8txj/cf9x/3H/cf9x/3GP9x/3E8gdKzfi1x/3H/cf9xj/cf9x/3H/cf9xj/cf9x/3H/RPk8wGxx/3H/cf9x/3GP9x/3H/cf9x/3H/cUJlLOmt/3H/cY/3H/cf9x/3H/cY/3H/cf9x/3H/cf9MXPxKMHGP9x/3H/cf9x/3H/cY/3H/cf9x/z0PAbTw/v9x/3H/cf9xj/cf9x/3H/cf9x/3FLhZxHpnH/cf9xj/cf9x/3H/cf9x/3GP9DZSzprY/3H/cf9x/3H/cf9xj/cf9x/3H/cf9x/3GP9x/3H/cf9xSyocXV7/cf9x/3H/cf9x/3GP9x/3H/cf9x/3H/cUqQPFb8cf9x/3H/cf9xj/cf9x/3H/cf9x/3GP9x/3H/cf9xTmYcGZ5xj/cf9x/3H/cf9x/3GP9x/3H/cf9x/3H/cY/3H/WDvZxP9x/3H/cf9x/3H/cY/3H/cf9x/3H/cf9xj/cf9x/3H/cf9x/3GP9x/3H/cf9Ba3z5SHH/cf9x/3H/cf9xj/cf9x/3H/cf9x/3GP9x/3H/cTavMblQznH/cf9x/3GP9x/3H/cf9x/3H/Qts88kz/cf9xj/cf9x/3H/cf9x/3GP9KPvx8EP9x/3H/cf9x/3GP9x/3H/cf9x/3GP9x/3H/cf9x/3H/cUL5POBs/3H/cY/3H/cf9x/3H/cf9xj/cf9xNPwhvAPe/3H/cf9x/3GP9x/3H/cf9x/3GP9x/3E7/pG1AW7/cf9x/3H/cf9xj/cf9x/3H/cf9xj/cUBHLAyNj/cf9x/3H/cf9x/3GP9x/3H/cf9x/3GDVU47qrHHH/cY/3H/cf9x/3H/cY/3H/cf9x/3H/cf9LDBxvPv9x/3H/cf9x/3GP9x/3H/cf9x/3GP9x/3H/cf9x/3H/cY/16z0kxx/3H/cf9xj/cf9x/3H/cf9x/3GP9PVqwalXH/cf9x/3GP9x/3H/cf9x/3GP9x/zTDRb08uv9x/3H/cf9x/3H/cY/3H/cf9xTZj8NnD/cf9x/3H/cY/3H/cf9x/3H/cY/3H/cf9x/3H/cf9xj/cf9x/3H/cTiZcbhmjo/3H/cf9x/3H/cf9xj/cf9x/3EwkjG/bc5xj/cf9x/3H/cf9x/3GP9x/3H/Qol852hxj/cf9x/3H/cf9x/3GP9x/3H/cf83MEe6z7j/cf9x/3H/cf9xj/cf9x/3H/cf9I2NyCcnH/cf9x/3H/cY/3H/cf9x/3H/cf9xj/cf9x/3H/XJXVao/3H/cf9x/3H/cY/3H/cf9x/3H/cf9xj/cf9xWFnXpnGP9x/3H/cf9x/3H/cY/3H/cf9x/3H/cY/3H/cf9x/3H/cf9xj/cf9x/zQ6obzFXnGP9x/3H/cf9x/3H/cY/3H/cf9DA/zvwP9x/3H/cf9x/3H/cY/3H/cf9x/0/6LCBd/3H/cY/3H/cf9x/3H/cf9xj/cf9x/z0W4rTpHf9x/3H/cf9xj/cf9x/3H/cf9x/0B2HAmecf9x/3H/cf9x/3GP9x/3H/cf9x/3H/cU+tPBUs/3GP9x/3H/cf9x/3H/cY/3H/cf9x/0zH7EOBcf9xj/cf9x/3H/cf9x/3GP9x/3H/RaxMtTtxj/cf9x/3H/cf9x/3GP9x/3H/cf9xMpUivmrd/3H/cf9xj/cf9x/3H/cf9x/01R3Erij/cf9x/3H/cf9x/3GP9x/3H/SAJ8j9hx/3H/cY/3H/cf9x/3H/cf9xj/cf9x/3H/R6Esle1x/3H/cf9x/3GP9x/3H/cf9x/3H/cY/3E0FlG86a7/cf9x/3H/cf9x/3GP9x/3H/cf9x/3H/N1IFuq36j/cf9x/3H/cf9x/3GP9x/3H/cf9x/zAicbDtjnGP9x/3H/cf9x/3H/cY/3H/cf9x/3H/cTLHA704/HH/cf9x/3H/cY/3H/cf9x/3H/cf9xhH3aySJf9x/3GP9x/3H/cf9x/3H/cY/3H/RqEste2P9x/3H/cf9x/3H/cY/3H/cf9x/3H/TopsJ1lx/3H/cf9xj/cf9x/3H/cf9xj/cf9MvixUHf9x/3H/cf9xj/cf9x/3H/cf9xj/cf9x/3FDGDzefI/3H/cf9x/3H/cY/3H/cf9x/3H/cf9CRyz7jf9x/3GP9x/3H/cf9x/3GP9x/3H/cf80tQG9Sv6P9x/3H/cf9x/3H/cY/3H/cf9x/3H/cf9xRIMst81x/3GP9x/3H/cf9x/3H/cY/3H/cf9x/zQoU73XrP9x/3H/cf9xj/cf9x/3H/cf9xj/cf9x/3FGVDyqvP9xj/cf9x/3H/cf9xj/cf9x/3H/RYMsx83/cf9x/3H/cf9xj/cf9x/3H/cf9DwKzj9f9xj/cf9x/3H/cf9xj/cf9x/3H/cf9Cshz03v9x/3GP9x/3H/cf9x/3H/cY/0+PPCcM/3H/cf9x/3H/cf9xj/cf9x/3H/cf9xj/cf9FWoy6V3H/cf9x/3H/cY/3H/cf9x/3H/cY/3H/Qkcs+43/cf9x/3H/cf9x/3GP9x/3H/cf9x/3GEI8jNw3cf9x/3H/cf9x/3GP9x/3H/cf9x/3GP9x/3H/cf9x/3FKDBxfPnH/cf9x/3H/cf9xj/cf9x/3H/cf9xj/cf9x/3H/cf9x/0iWjIaXcf9xj/cf9x/3H/cf9xj/cf9x/3H/cf9xSHI8iNz/cf9x/3H/cf9xj/cf9x/3H/cf9x/3FPMlwc2v9x/3GP9x/3H/cf9x/3H/cY/3H/cf9xS0NMS8tx/3H/cY/3H/cf9x/3H/cf9xj/cVuV1Gpx/3GP9x/3H/cf9x/3H/cY/3H/cf9xRBg8vnxx/3H/cf9x/3H/cY/3H/cf9x/3H/cf9xj/cf9x/3H/cf9x/3FBiXznaHH/cf9x/3GP9x/3H/cf9x/3H/cY/3H/cf9x/3H/cUMh/N3g/3H/cf9x/3GP9x/3H/cf9x/3H/N49SuXCtcf9x/3H/cf9x/3GP9x/3H/cf9IVDyavP9x/3H/cf9x/3H/cY/3H/cf9x/3FO+iwQXXH/cY/3H/cf9x/3H/cf9xj/cf9x/05hTCnrcf9x/3H/cY/3H/cf9x/3H/cf9xg3EAG57/7/cf9x/3H/cf9xj/cf9x/3H/cf9xj/cf9x/3H/cf9x/3Fad9WIcf9x/3H/cY/3H/cf9x/3H/cf9xj/cf9x/3H/cf9IVDyavP9x/3H/cf9x/3GP9x/3H/cf9x/3FIcjyI3P9x/3H/cf9x/3GP9x/3H/cf9x/3GEOc3MYycf9x/3GP9x/3H/cf9x/3H/cY/3H/cUL5POBs/3H/cf9x/3H/cf9xj/cf9x/3H/cf9xj/cf9J7RyBLv9x/3GP9x/3H/cf9x/3H/cY/3H/cf9x/3H/cYQmUs2a1x/3GP9x/3H/cf9x/3H/cY/3H/cf9x/3H/cY/3H/cf9x/0/BnBPmcY/3H/cf9x/3H/cY/3H/cf9x/0lJnItm/3H/cf9x/3GP9x/3H/cf9x/3H/TIWcV6b/cf9x/3GP9x/3H/cf9x/3H/cTcH87j4DHH/cf9xj/cf9x/3H/cf9x/3GP9x/3H/MXJSv42tcf9x/3H/cf9x/3GP9x/3H/cf9x/3H/TwTsH7Fxj/cf9x/3H/cf9x/3GP9x/3H/cf9x/3H/cY/3H/cU4UXB66cf9x/3H/cf9x/3GP9x/3H/cf9x/3FO+iwQXXGP9x/3H/cf9x/3H/cY/3H/cf9x/3FOZhwZnnGP9x/3H/cf9x/3H/cY/3H/cf9OSBwrfnH/cY/3H/cf9x/3H/cf9xj/cf9x/0/6LCBd/3H/cf9xj/cf9x/3H/cf9x/3GP9x/0LLzONDcf9x/3H/cf9x/3GP9x/3H/cf9x/3EwF9G/6C5x/3H/cf9x/3GP9x/3H/cf9x/3H/cUJlLOmt/3GP9x/3H/cf9x/3H/cY/3H/cf9xVP7bAXH/cf9x/3H/cY/3H/cf9x/3H/cY/3H/RrrcpFJx/3GP9x/3H/cf9x/3H/cY/3EwJ0G/2L5x/3H/cf9xj/cf9x/3H/cf9x/3FIcjyI3P9x/3H/cf9xj/cf9x/3H/cf9x/3GP9x/3FOZhwZnnH/cf9xj/cf9x/3H/cf9x/3GP9x/3H/cf9x/3FFoSy17f9x/3H/cY/3H/cf9x/3H/cf9xj/cf9x/3H/cf9x/3GP9x/3H/cf9x/3GP9x/3H/cf9x/3H/cY/3H/cf9x/3H/cf9xj/cf9x/3H/cf9x/3GP9x/3H/cf9x/3GP9x/3H/cf9bd9aI/3H/cf9x/3H/cf9xj/cf9x/3H/cf9x/3GP9x/3H/cf9x/3GP9x/3H/RNAcwv5x/3H/cf9x/3GP9x/3H/cf9x/3H/cY/3H/cf9x/0h9XIgqcY/3H/cf9x/3H/cf9xj/cf9x/0bjfLHI/3H/cf9xj/cf9x/3H/cf9xj/cf80pZG8Wm5x/3GP9x/3H/cf9x/3H/cY/3H/cf9x/3H/cYQ5zcxjJx/3H/cY/3H/cf9x/3H/cf9xj/cf9x/3H/cf9xg7vEG1Q77/cf9x/3H/cY/3H/cf9x/3H/cYRaEspe1x/3H/cY/3H/cf9x/3H/cf9xj/cUAejA8X/3H/cf9xj/cf9x/3H/cf9x/3GP9x/3H/cf9x/z9GMbG5znH/cf9x/3H/cY/3H/cf9x/3H/cf9xj/cf9x/3H/cf9PFFwuuv9x/3GP9x/3H/cf9x/3H/cY/3H/cf9x/3H/cf9xj/cf9x/3H/cf9x/3GP9x/3H/cf9x/zC2gbBZfnH/cY/3H/cf9x/3H/cf9xj/cf9x/3H/cf9x/3GP9x/3H/QSks/W1x/3H/cf9xj/cf9x/3H/cf9x/3GDllsbeaTo/3H/cf9x/3H/cf9xj/cf9x/3H/cf9xj/cf9x/3FFoSy17f9x/3H/cf9x/3H/cY/3H/cf9x/3H/cY/3FJkDx2/P9x/3H/cf9xj/cf9x/3H/cf9xg71XG1Ko7/cf9x/3H/cf9xj/cf9x/3H/cf9xQFDsC/H/cf9xj/cf9x/3H/cf9x/3GP9x/3H/cf9x/3H/cY/3H/cf9x/3H/cf9xhC0Bzi/v9x/3H/cf9x/3H/cY/3H/cf9x/3H/QrIc9N7/cf9xj/cf9x/3H/cf9xj/cf9x/3H/cf9x/3GP9x/3H/cf9x/3H/cY/3H/cf9x/3H/cf9xj/cf9x/3H/cf9xj/cf9x/3H/cf9x/3GP9x/3H/cf9x/3H/cY/3H/cf9x/3H/cf9xj/cf9x/3H/cf9xj/cf9xRQ2cryZx/3H/cf9x/3GP9x/3H/cf9x/3H/cY/3H/cf9x/3FFNjy8nP9x/3H/cf9x/3GP9x/3H/cf9x/3FBRyzrjXH/cY/3H/cf9x/3H/cf9xj/cf9xSAdMf4tx/3H/cY/3H/cf9x/3H/cf9xj/SXI8iNz/cf9x/3GP9x/3H/cf9x/3H/cYRlQ8qrz/cf9x/3GP9x/3H/cf9x/3H/cY/3H/cf9x/3H/cf9xj/cf9xT1t8Ckhxj/cf9x/3H/cf9x/3GP9x/3H/cf9x/3H/cY/3FK8Ixg94/3H/cf9x/3H/cf9xj/cf9x/3H/cf9x/3GP9x/3H/cf9x/3GP9x/3H/cf9x/3H/cY/3FPrTwVLP9x/3H/cf9x/3H/cY/3H/cf9x/3H/cf9xj/cf9xXtHRLnH/cf9xj/cf9x/3H/cf9xj/cf9OSBwrfnH/cf9x/3GP9x/3H/cf9x/3H/cY/3H/WVnYpo/3H/cf9x/3H/cf9xj/cf9x/3H/cf9x/3GP9xQtAc4v7/cf9x/3H/cf9xj/cf9x/3H/cf8zt5O9SGxx/3H/cf9x/3GP9x/3H/cf9x/3H/cY/3H/cUKOTNcbcY/3H/cf9x/3H/cf9xj/cf9x/3H/cf9xj/cf9x/3H/cUaWjKaX/3H/cf9xj/cf9x/3H/cf9xj/cf9x/3H/cU8ZLB5t/3H/cf9xj/cf9x/3H/cf9xj/cf9xQ4Ms182P9x/3H/cf9x/3H/cY/3H/cf9x/3H/cY/3H/cf9x/3H/cf9xj/SqnsdWH/cf9x/3H/cY/3H/cf9x/3H/cf9xj/cf9x/3H/cf9x/3GP9x/3H/OusxtxTO/3H/cf9x/3H/cY/3H/cf9x/3H/cf9xj/cf9x/3H/cUyKbEdZ/3H/cf9xj/cf9x/3H/cf9x/3GP9xQmUs2a1xj/cf9x/3H/cf9xj/cf9x/3H/cf9CRyz7jf9x/3H/cY/3H/cf9x/3H/cY/3H/cf9x/3H/cf9xj/cf9x/3FOZhwZnnH/cf9xj/cf9x/3H/cf9xj/cf9x/3H/cf9x/3FLKhxdXv9x/3H/cf9x/3GP9x/3H/cf9x/3GP9x/3H/cf9x/3H/cY/3H/cf88dSG0it5x/3H/cf9x/3H/cY/3H/cf9x/3H/cUyjnEXG/3H/cf9x/3GP9x/3H/cf9x/3GP9FGDy+fHH/cf9xj/cf9x/3H/cf9xj/cf9xQNs8A0yP9x/3H/cf9x/3GP9x/3H/cf9x/3H/cY/3H/cf9x/3H/cf9xj/cf80ehO9hez/cf9x/3GP9x/3H/cf9x/3H/cY/3EzUfK8rg1x/3H/cY/3H/cf9x/3H/cY/3H/cf9PZhwpnv9x/3H/cY/3H/cf9x/3H/cf9xj/SyVMXatx/3H/cf9x/3GP9x/3H/cf9x/3GP9x/3H/WDvZxP9x/3H/cf9x/3H/cY/3H/cf9x/3H/cf9xj/SH1ciCpx/3H/cf9xj/cf9x/3H/cf9x/3GP9x/3H/cf9IAnyP2HH/cf9xj/cf9x/3H/cf9xj/cf9xTmYcGZ5x/3H/cf9xj/cf9x/3H/cf9x/3GP9x/3H/cf9x/3GP9x/3H/QwP838Bxj/cf9x/3H/cf9xj/cf9x/3H/cf9LDBxvPv9x/3H/cf9x/3H/cY/3H/cf9x/09mHCme/3GP9x/3H/cf9x/3H/cY/3H/cf9x/1X+3AH/cf9x/3GP9x/3H/cf9x/3H/cY/3FARywMjY/3H/cf9x/3H/cY/3H/cf9x/3E5cFG2j65x/3H/cf9x/3GP9x/3H/cf9x/3E/m+GxZB6P9x/3H/cf9x/3H/cY/3H/cf9x/3E4LoG40X6P9x/3H/cf9x/3H/cY/3H/cf9x/3H/cf9xj/cf9x/3H/cf9xj/cf9x/3H/cf9x/3GP9x/3H/cf9x/3H/cY/3H/cf9x/3H/cf9xj/cf9x/3FO+iwQXXH/cf9xj/cf9x/3H/cf9x/3GP9x/3H/cf9x/3GP9P+iwgXf9x/3H/cf9x/3H/cY/3H/cf9x/3H/cY/3H/cf9x/3FBshzk3nH/cf9xj/cf9x/3H/cf9x/3GP9x/3H/cf9x/3GP9x/3H/cf9x/0KyHPTe/3H/cY/3H/cf9x/3H/cf9xj/cf9x/3H/cf9xj/cU76LBBdcf9x/3H/cf9x/3GP9x/3H/cf9PBOwfsXH/cf9xj/cf9x/3H/cf9x/3GP9WHdvij/cf9x/3H/cf9x/3GP9x/3H/cf9xTo88Fwxx/3H/cY/3H/cf9x/3H/cf9xj/OhwztuPMcf9xj/cf9x/3H/cf9x/3GP9x/3FBRyzrjXH/cf9x/3H/cY/3H/cf9x/3H/cf9xj/cf9xS74sRB1x/3H/cY/3H/cf9x/3H/cf9xj/SFQ8irxx/3H/cY/3H/cf9x/3H/cf9xj/cf9x/3H/cf9xj/cf9x/3H/cf9XHdnicf9x/3H/cY/3H/cf9x/3H/cf9xSblcdGqP9x/3H/cf9x/3GP9x/3H/cf9x/3H/cYP8SBsTt+/3GP9x/3H/cf9x/3H/cY/3H/cU/vjAEHcf9xj/cf9x/3H/cf9x/3GP9x/3H/Mnciv4jd/3H/cf9x/3GP9x/3H/cf9x/3H/cY/3H/cUUNnK8mcf9x/3H/cf9xj/cf9x/3H/cf9x/3GP9xSfusYEVx/3GP9x/3H/cf9x/3H/cY/3H/cf9PjzwnDP9x/3H/cf9xj/cf9x/3H/cf9xj/cf9x/0KyHPTe/3H/cf9x/3GP9x/3H/cf9x/3H/cY/3H/cf9x/3H/cY/3H/cf9EnNzWMo/3H/cf9x/3H/cf9xj/cf9x/3H/NUgyvLfN/3H/cf9x/3H/cY/3H/cf9x/3H/cf9xTOXsQaH/cf9x/3H/cf9x/3GP9x/3H/cf9x/3H/cYSO0ccS5x/3H/cY/3H/cf9x/3H/cf9xj/cf9x/3H/QSks/W1x/3H/cY/3H/cf9x/3H/cf9xj/cf9x/3H/cf9x/3GP9x/3H/Se0cgS6P9x/3H/cf9x/3H/cY/3H/cf9x/3H/cf9xj/cf9x/3H/QrIc9N7/cf9xj/cf9x/3H/cf9x/3GP9x/3H/cf9x/3H/cY/0EpLP1tcf9x/3H/cf9x/3GP9x/3H/cf9x/3H/cY/3H/cf9x/0sMHG8+/3H/cf9x/3H/cf9xj/cf9x/3H/cf9x/3GP9xSyocTV5x/3H/cY/3H/cf9x/3H/cf9xj/cf9x/3H/cf9x/3GP9x/3H/cf9XHdnicf9x/3H/cY/3H/cf9x/3H/cf9xj/cf9x/3H/cf9x/3GP9x/3H/cf9x/3H/cY/3H/cf9x/3H/cY/3H/cf9x/3H/cf9xj/cf9x/3H/cf9x/3GP9x/3H/cf9x/09mHCmej/cf9x/3H/cf9x/3GP9x/3H/cf9x/3H/cY/3H/cf9x/3H/cf9xj/cf9es9JMcf9xj/cf9x/3H/cf9x/3GP9x/3H/cf9x/3H/cY/3H/cU5mHBmecf9x/3GP9x/3H/cf9x/3H/cY/3H/cf9x/3H/cf9xj/cf9xQtAc4v7/cf9x/3H/cY/3H/cf9x/3H/cf9xj/cf9x/3H/cf9xTvosEF1xj/cf9x/3H/cf9x/3GP9x/3H/cf9x/3H/cY/3H/cf9x/0KyHPTe/3H/cY/3H/cf9x/3H/cf9xj/cf9x/3H/cf9HNjycnHH/cf9x/3H/cY/3H/cf9x/3H/cf9xj/cf9x/0hUPIq8cY/3H/cf9x/3H/cf9xj/cf9x/3H/RGUsya1x/3H/cf9xj/cf9x/3H/cf9x/3GP9x/3H/TkgcK35x/3GP9x/3H/cf9x/3H/cY/3H/cf9x/3FJkDx2/I/3H/cf9x/3H/cf9xj/cf9x/3H/RPk8wGxx/3H/cf9x/3GP9x/3H/cf9x/3H/Su0cYS5x/3H/cf9xj/cf9x/3H/cf9x/3GP9x/3H/cU+tPBUs/3H/cf9x/3GP9x/3H/cf9x/3H/cY/0zwjED3cY/3H/cf9x/3H/cf9xj/cf9x/3H/cf9x/3E7WhK1pe3/cf9x/3H/cf9xj/cf9x/3H/cf9x/3GEMh/M3gcf9x/3GP9x/3H/cf9x/3H/cYQB6MDxf/cf9x/3H/cY/3H/cf9x/3H/cf9xhPGSwebf9x/3H/cf9x/3H/cY/3H/cf9x/3H/cf9Nviw0HXH/cf9x/3H/cf9xj/cf9x/3H/cf9x/3GP9x/3H/cf9x/0JHLPuN/3H/cY/3H/cf9x/3H/cf9xj/cf9LkDxW/HH/cf9xj/cf9x/3H/cf9x/3GP9x/3H/cf9x/zHJlbBGav9x/3H/cf9xj/cf9x/3H/cf9x/3GEKnfNWIcf9x/3H/cY/3H/cf9x/3H/cf9xj/cf9x/3H/cf9x/3GP82TQK7sv3/cY/3H/cf9x/3H/cf9xj/cf9x/3FLhZxHpnH/cf9x/3H/cf9xj/cf9x/3H/cf9xj/cf9x/3FGzxyjDo/3H/cf9x/3H/cf9xj/cf9x/3H/cf9xj/cf9x/3H/cf9xQtAc4v7/cf9xj/cf9x/3H/cf9x/3GP9x/3H/cf9x/3GP9x/3H/cU8ZLB5t/3H/cf9x/3GP9x/3H/cf9x/3GP9x/3H/cf9x/3FBshzk3nH/cY/3H/cf9x/3H/cf9xj/cf9x/3H/cf9xj/cf9x/3H/cf9x/3GP9x/3H/cf9xRaEste3/cf9x/3H/cY/3H/cf9x/3H/cf9xMV7xvqEOcY/3H/cf9x/3H/cY/3H/cf9x/3H/cf9xMKkDsGb8/3H/cf9x/3GP9x/3H/cf9x/3GP9GutykUnH/cf9xj/cf9x/3H/cf9x/3GP9FxXyzqHH/cf9x/3GP9x/3H/cf9x/3H/cY/3H/cf9FxXyzqHH/cY/3H/cf9x/3H/cf9xj/cf9x/3H/cf9xT1t8Gkj/cf9x/3H/cY/3H/cf9x/3H/cU76LBBdcf9xj/cf9x/3H/cf9xj/cf9x/3FDWozaV/9x/3H/cY/3H/cf9x/3H/cY/3H/cf9x/3H/Vx3Z4nH/cf9x/3GP9x/3H/cf9x/3H/cY/3H/cf9x/3H/cTBXQ7C4vP9x/3H/cf9x/3H/cY/3H/cf9x/0L0bPC5/3H/cf9x/3H/cf9xj/cf9x/3H/cTTssbsTTnGP9x/3H/cf9x/3GP9x/3H/cf9xSHI8eNxxj/cf9x/3H/cf9xj/cf9x/3H/cf9xR1Q8irxx/3H/cf9x/3GP9x/3H/cf9x/3H/cY/3H/cf9x/3H/cVUd2+L/cf9x/3GP9x/3H/cf9x/3GP9x/3H/cf9x/3H/cY/3H/cf9x/3H/cf9xj/cf9x/3H/cf9f0dIuj/cf9x/3H/cf9xj/cf9x/3H/cf9x/3GP9xOnyDtYN8cf9x/3H/cf9xj/cf9x/3H/cf9x/12V02px/3H/cf9x/3GP9x/3H/cf9x/3GP9x/3H/cf9x/3H/cYRTY8rJxx/3H/cY/3H/cf9x/3H/cf9xj/cf82uPG7Rw6P9x/3H/cf9x/3GP9x/3H/cf9x/0IejO4XcY/3H/cf9x/3H/cY/3H/cf9x/3H/cf9xj/Qkcs641xj/cf9x/3H/cf9xj/cf9x/3H/cf9PZhwpnv9xj/cf9x/3H/cf9x/3GP9x/3H/cf9x/3GP9x/3H/cf9xSdKMctf/cf9x/3H/cY/3H/cf9x/3H/cY/3H/cf9L0oxS13H/cf9x/3H/cf9xj/cf9x/3H/cf9xj/MYDisI8d/3GP9x/3H/cf9x/3H/cY/3H/cf9x/3FPW3waSP9x/3H/cf9x/3GP9x/3H/cf9x/3H/cUn7rHBF/3H/cf9xj/cf9x/3H/cf9x/3GP9BlBz2vnH/cf9x/3H/cY/3H/cf9x/3H/T/osIF3/cf9xj/cf9x/3H/cf9xj/cf9x/09WrBqVcf9xj/cf9x/3H/cf9x/3GP9x/3H/cf9x/0c2PJyccf9x/3H/cf9xj/cf9x/3H/cf9xNvEBug7+/3H/cf9x/3H/cf9xj/cf9x/3H/cf9x/3E5fmK3gZ3/cY/3H/cf9x/3H/cf9xj/cf9x/004rEx1/3GP9x/3H/cf9x/3GP9x/3H/cf9xSHI8eNxxj/cf9x/3H/cf9xj/cf9x/3H/cf9x/3GP9Fgyy3zXH/cY/3H/cf9x/3H/cY/3H/cf9x/3H/RPk8wGxx/3H/cf9xj/cf9x/3H/cf9x/3GP9x/3H/cf9x/3H/cY/3H/cf9x/3H/RPk8wGxx/3H/cf9xj/cf9x/3H/cf9x/3FHVDyKvHH/cf9x/3GP9x/3H/cf9x/3H/cUJlLOmt/3GP9x/3H/cf9x/3H/cY/3H/cf9x/3H/cf9xj/cf9OYUwp63H/cf9x/3H/cY/3H/cf9x/3H/cYPbEhsk7ecf9x/3GP9x/3H/cf9x/3H/cY/0ndrHIlcf9xj/cf9x/3H/cf9x/3GP9x/08UXC66/3H/cf9x/3H/cY/3H/cf9x/3H/cf9xj/cf9x/3H/cf9x/3GP9x/3H/cf9x/3FEgyy3zXH/cf9xj/cf9x/3H/cf9x/3GP9x/3H/cf9x/3H/cY/3FBRyzrjXH/cf9x/3H/cf9xj/cf9x/3H/cf9x/3GP9x/07cLCI9cf9x/3H/cY/3H/cf9x/3H/cf9xTdwsIj1x/3H/cf9x/3H/cY/3H/cf9x/3H/TjisLHVx/3H/cf9x/3H/cY/3H/cf9x/0iWjIaXcf9x/3GP9x/3H/cf9x/3H/cY/3H/cf9x/3H/NhRyu+uN/3GP9x/3H/cf9x/3GP9x/3H/cf9xPASUs/trcY/3H/cf9x/3H/cY/3H/cf9x/3H/cf9xj/cUrwjGD3/3GP9x/3H/cf9x/3GP9x/3H/cf9x/3H/cU8ZLB5t/3GP9x/3H/cf9x/3GP9x/3H/cf9x/3H/cY/3FJ0oxi13GP9x/3H/cf9x/3GP9x/3H/cf9x/3H/cY/3H/RniMuHf/cf9x/3H/cY/3H/cf9x/3H/cf9xj/cf83neK6Yh3/cf9x/3GP9x/3H/cf9x/3H/cY/3H/cUqFnGemj/cf9x/3H/cf9x/3GP9x/3H/cf9x/3GDyhsbReTv9x/3GP9x/3H/cf9x/3GP9x/3H/cf9x/3H/cYT608BSxxj/cf9x/3H/cf9x/3GP9x/3H/cf9x/3H/T2YcKZ6P9x/3H/cf9x/3GP9x/3H/cf9x/0kHTI+Lj/cf9x/3H/cf9x/3GP9x/3H/M5cBvWj+cY/3H/cf9x/3H/cf9xj/cf9x/3E98ZKzDm3/cY/3H/cf9x/3H/cY/3H/cf9x/3H/WDvZxP9x/3H/cf9xj/cf9x/3H/cf9x/3GP9I6EyBe3H/cf9x/3GP9x/3H/cf9x/3GP9x/zFAcbDPjv9x/3H/cf9x/3GP9x/3H/cf9x/3H/cY/zcbIbrk3v9x/3H/cf9x/3GP9x/3H/cf9x/3H/cY/3H/cf9x/3FEgyy3zXH/cf9x/3GP9x/3H/cf9x/3H/cY/3H/cf9x/3H/cf9xg3e3G4hI5x/3H/cf9xj/cf9x/3H/cf9xj/cf9x/3H/cU76LBBdcf9x/3GP9x/3H/cf9x/3GP9x/3FO+iwQXXH/cf9x/3H/cY/3H/cf9x/3H/cY/3H/OtvBtiQ+cf9x/3H/cf9x/3GP9x/3H/cf9AhKwYtf9xj/cf9x/3H/cf9x/3GP9x/3H/cf8xcHOwn4z/cf9x/3GP9x/3H/cf9x/3H/cY/3H/cf9x/3H/cf9xhJJUx9q/9x/3H/cf9x/3GP9x/3H/cf9x/3FAoqwG1Y/3H/cf9x/3H/cY/3H/cf9x/3H/cf9xhNPXw8KP9x/3H/cY/3H/cf9x/3H/cY/3H/cf9x/3H/cf9xj/cUKnfNWIcf9x/3H/cY/3H/cf9x/3H/cY/3H/cUL5PNBscY/3H/cf9x/3H/cY/3H/cf9x/3H/cf9xhGRMybs3H/cf9xj/cf9x/3H/cf9x/3GEhyPHjccf9x/3H/cY/3H/cf9x/3H/cf9FGDzOfP9x/3H/cY/3H/cf9x/3H/cf9xj/cf9x/3H/cf9xP83CsDI9cf9xj/cf9x/3H/cf9xj/cf9x/3H/cf9JIHyN+P9x/3GP9x/3H/cf9x/3H/cY/3E2hhG5ee5x/3H/cf9xj/cf9x/3H/cf9x/3GP9V/tsBcY/3H/cf9x/3H/cf9xj/cf9x/3H/cf9BQlz72nH/cf9xj/cf9x/3H/cf9x/3GP9x/3H/cf9x/3H/cY/3H/cf9x/3H/cf9xj/cf9x/3H/cf9xj/cTGwMb9Pzv9x/3H/cf9xj/cf9x/3H/cf9x/3GE2PPDcMj/cf9x/3H/cf9x/3GP9x/3H/cf9xTGFMSev/cf9xj/cf9x/3H/cf9xj/cf9x/0EpLP1tcf9x/3H/cf9xj/cf9x/3H/cf9xj/cf9x/3H/cf9x/3GEAejA8X/3H/cf9x/3GP9x/3H/cf9x/3H/cY/3H/cf9xReN8ochx/3H/cY/3H/cf9x/3H/cY/3H/cf9x/3H/cf9xj/Vh3b4v9xj/cf9x/3H/cf9x/3GP9x/3H/cf9x/3GP9x/3H/cf9xQyH83eD/cf9x/3H/cf9xj/cf9x/3H/cf9x/09mHCmej/cf9x/3H/cf9x/3GP9x/3H/cf9xQds84kxx/3H/cf9xj/cf9x/3H/cf9xj/cf9x/3H/cf9PPXwsKP9x/3H/cf9x/3GP9x/3H/cf9x/3FNSBwrfnH/cf9x/3H/cf9xj/cf9x/3H/cf9x/3GP9IVDyKvHH/cf9xj/cf9x/3H/cf9x/3GP9x/3H/SJaMhpdx/3H/cf9xj/cf9x/3H/cf9x/3GP9x/3H/cf9xQmUs6a3/cf9x/3GP9x/3H/cf9x/3H/cY/3H/cf9x/3H/cY/3FGbeyZIXH/cf9x/3GP9x/3H/cf9x/3GP9x/0Y2PLyc/3H/cY/3H/cf9x/3H/cY/3H/cf9x/3H/cf9xj/cf9x/3H/cf9x/3GP9x/3FU/tsBcf9x/3H/cf9xj/cf9x/3H/cf9x/3GP9x/3H/cf9x/3H/cY/3FWO9rE/3GP9x/3H/cf9x/3GP9x/3H/cf9x/3H/cY/3FGzxyjDv9x/3GP9x/3H/cf9x/3GP9x/3H/cf9x/3H/cY/3H/cf9x/3H/cf9FgyzHzf9x/3GP9x/3H/cf9x/3H/cY/3H/Se0cgS7/cf9xj/cf9x/3H/cf9xj/cf9x/3H/cUBQ7Avx/3H/cf9x/3GP9x/3H/cf9x/3GP9x/3H/cf9x/3H/cY/3H/cf9x/0h9XIgqcf9xj/cf9x/3H/cf9x/3GP9x/0Y2PLyc/3GP9x/3H/cf9x/3H/cY/3H/cf9x/3H/cYRTY8rJxx/3H/cf9xj/cf9x/3H/cf9xj/cf9x/0xDTFvL/3H/cf9xj/cf9x/3H/cf9x/3GP9x/1X+3AH/cf9x/3H/cf9x/3GP9x/3H/cf9LkDxW/HGP9x/3H/cf9x/3H/cY/3H/cf9x/3H/cY/3H/cf9XHdnicf9x/3H/cf9x/3GP9x/3H/cf9x/3H/cY/3H/cf9x/3H/cYSoWcZ6b/cf9x/3GP9x/3H/cf9x/3GP9x/3H/cf9x/3H/cY/3H/cf9x/1yV1WqP9x/3H/cf9x/3H/cY/3H/cf9xTIpsR1n/cf9x/3H/cY/3H/cf9x/3H/cf9xj/cf9xTEgcS37/cf9xj/cf9x/3H/cf9x/3GP9x/3H/cf9x/3H/cY/3FJDBx/Pv9x/3GP9x/3H/cf9x/3H/cY/3H/Qb089Cxx/3H/cf9x/3H/cY/3H/cf9x/3H/cf9F7pyxFnGP9x/3H/cf9x/3H/cY/3H/cf9x/3H/cf9O3CwyPf9x/3H/cf9x/3H/cY/3H/cf9x/3H/T/osIF3/cY/3H/cf9x/3H/cf9xj/cf9x/3H/cf9x/3GE+EHBe+/3H/cf9x/3H/cY/3H/cf9x/3H/cf9xMP2hvwJecf9x/3GP9x/3H/cf9x/3H/cY/3H/cUkMHH8+/3GP9x/3H/cf9x/3H/cY/3H/cf9x/3H/cf9xj/cf9x/3H/cf9x/3GP9x/3H/cf9x/3GP9x/3H/cf9x/3H/cY/3H/cf9x/1g72cT/cf9x/3H/cf9xj/cf9x/3H/cf9xQo5M5xv/cf9x/3GP9x/3H/cf9x/3H/cUTFfLOocf9x/3H/cf9x/3GP9x/3H/cf9x/3GP9x/3H/cf9x/3H/cY/3H/cf9x/3H/cf9xj/cf9x/3H/cf9x/3GP9x/3H/cf9x/3GP9x/3H/cf9xThRcHrpx/3H/cf9xj/cf9x/3H/cf9x/3E28QG6Dv7/cf9x/3H/cf9xj/cf9x/3H/cf9x/3GEpsbGk5j/cf9x/3H/cf9x/3GP9x/3H/cf9Oo5wlxnH/cf9x/3H/cf9xj/cf9x/3H/cf9x/3GP9x/3E31vG4KQ5x/3H/cf9x/3H/cY/3H/cf9x/3H/cf9xj/cf9xTEgcS37/cf9xj/cf9x/3H/cf9x/3GP9x/3H/cTlXIbao3nH/cf9x/3H/cY/3H/cf9x/3H/cYQvk80Gxx/3H/cY/3H/cf9x/3H/cY/3H/RAjM33OP9x/3H/cf9x/3H/cY/3H/cf9x/3H/cf9xj/cf9x/3H/cVuV1Wr/cf9x/3H/cf9xj/cf9x/3H/cf9x/3GP9x/3H/cf9x/3H/cY/3H/QNZsE5mP9x/3H/cf9x/3H/cY/3H/cf9x/3H/cf9xhCp3zViHH/cf9x/3GP9x/3H/cf9x/3H/cYQGBcCvr/cf9xj/cf9x/3H/cf9x/3GP9xRV9cqgpx/3H/cf9xj/cf9x/3H/cf9xj/cf9x/z5GMbO5zv9xj/cf9x/3H/cf9x/3GP9x/3FFNjysnHGP9x/3H/cf9x/3H/cY/3H/cf9O3CwiPXH/cf9xj/cf9x/3H/cf9x/3GP9CHozuF3H/cf9x/3GP9x/3H/cf9x/3H/cYN3txuISOcf9x/3GP9x/3H/cf9x/3H/cY/3H/cUYCfK/Y/3H/cf9x/3GP9x/3H/cf9x/3GP9x/3H/cf9x/3H/cY/3H/cf9x/3H/cf9xj/cf9x/3H/cf9x/3GP9x/3H/cf9x/3GP9x/3FFeIyod3H/cf9x/3H/cY/3H/cf9x/3H/cY/3H/cf9x/3H/cf9PqGwlef9x/3H/cY/3H/cf9x/3H/cf9xj/SwwcXz5x/3H/cY/3H/cf9x/3H/cf9xj/cf9x/3H/cf9x/3GP9PZhwpnv9x/3H/cf9xj/cf9x/3H/cf9x/3GP9xQsCs0/Vx/3H/cf9x/3GP9x/3H/cf9x/3H/cY/3FJkDx2/P9x/3H/cY/3H/cf9x/3H/cf9xj/cf9CRyz7jf9x/3H/cf9x/3GP9x/3H/cf9x/3H/Tz18LCj/cf9x/3GP9x/3H/cf9x/3H/cY/3H/cf9x/3H/cf9xj/cf9L0oxS13H/cf9x/3H/cf9xj/cf9x/3H/cf9x/3GP9x/3H/Qkcs+43/cf9x/3H/cY/3H/cf9x/3H/cf9xhD7pzRFv9x/3H/cf9x/3H/cY/3H/cf9x/3H/cY/3H/cf9x/3H/cf9xj/cf9x/0RlLMmtcf9x/3H/cf9xj/cf9x/3H/cf9x/3FPGSwebf9xj/cf9x/3H/cf9xj/cf9x/3H/cf9xT608FSz/cf9xj/cf9x/3H/cf9x/3GP9x/3H/SM8cgw5xj/cf9x/3H/cf9xj/cf9x/3H/cf9x/3GECyHAXej/cf9x/3H/cf9x/3GP9x/3H/cf9x/3GP9x/0/6LCBd/3H/cf9x/3H/cY/3H/cf9x/3H/cY/3H/cf9x/3H/cf9ArcwWI/9xj/cf9x/3H/cf9x/3GP9x/3H/cf9x/3GP9x/3H/cf9x/3H/RTFszOn/cf9x/3H/cf9xj/cf9x/3H/cf9x/3GP9x/3H/cf9x/3GP9x/3H/cf9xSO0cgS7/cf9x/3H/cf9x/3GP9x/3H/cf9x/3GP9x/3H/cf9x/3H/cYWFnXpnH/cf9xj/cf9x/3H/cf9x/3GP9x/3H/cf9x/3GP9x/0KyHPTe/3H/cf9x/3H/cY/3H/cf9x/3H/cf83dqG6iV7/cf9x/3H/cf9xj/cf9x/3H/cUJlLOmt/3H/cf9xj/cf9x/3H/cf9x/3GEDLzPNDcY/3H/cf9x/3H/cY/3H/cf9x/3H/QmBc+fr/cf9x/3H/cY/3H/cf9x/3H/cf9xj/RqEste3/cY/3H/cf9x/3H/cf9xj/cf9x/0MD/O/A/3H/cf9x/3H/cf9xj/cf9x/3H/cf9xTEgcS36P9x/3H/cf9x/3GP9x/3H/cf9x/3H/cY/3H/cf9x/3H/cf9xj/Se0cgS7/cf9xj/cf9x/3H/cf9x/3GP9x/3H/cUzcLEI9/3H/cY/3H/cf9x/3H/cf9xj/cf9x/3H/cf9x/3GP9x/3H/cUu+LEQdcf9xj/cf9x/3H/cf9x/3GP9x/3H/cf9x/3H/cY/3H/cUVfXKoKcf9xj/cf9x/3H/cf9x/3GP9x/3H/OsIRtz3u/3H/cf9x/3GP9x/3H/cf9x/3H/cY/3H/cf9x/3H/cY/3H/cf9x/3H/cf9xj/cf9xQ+6c0Rb/cf9x/3H/cY/3H/cf9x/3H/cf9xj/cf9x/3H/cf9x/3GP9x/3H/cf9x/3GP9xXLPUTP9x/3H/cY/3H/cf9x/3H/cf9xj/cf9x/3H/cf9x/3GP9x/3H/cf9xSHI8iNz/cf9x/3H/cf9x/3GP9x/3H/cf9x/3GP9x/3H/cT02wbLJPnH/cf9x/3H/cf9xj/cf9x/3H/cf9x/0RlLMmtcf9xj/cf9x/3H/cf9x/3GP9x/3H/cf9x/3FFykyzW/9x/3H/cf9x/3GP9x/3H/cf9x/3H/cVuV1Wr/cf9x/3GP9x/3H/cf9x/3H/cY/3H/cf9x/3H/SM8ckw7/cf9x/3H/cY/3H/cf9x/3H/cf9xj/cf9x/3H/cf9E0BzC/nH/cf9xj/cf9x/3H/cf9xj/cf9x/3H/cf9x/3GP9x/3H/cf9x/3H/cY/1yV1Wr/cf9x/3GP9x/3H/cf9x/3GP9x/3H/cf9x/3H/cY/3H/cf9x/3H/cf9xj/cf9x/3H/cf9x/3GP9x/3H/cf9x/3GP9x/3H/cf9x/3H/cY/3H/cf9x/3H/cf9Cshz03v9xj/cf9x/3H/cf9xj/cf9x/3H/cf9x/3GP9x/3H/cf9x/0GUHPa+cf9xj/cf9x/3H/cf9xj/cf9x/3H/cf9x/3GP9x/3H/cUkMHH8+/3GP9x/3H/cf9x/3GP9x/3H/cf9x/3H/cY/3H/cU8ZLB5t/3H/cf9x/3GP9x/3H/cf9x/3H/cY/3H/cf9x/07cLCI9cf9xj/cf9x/3H/cf9x/3GP9x/3H/cUZUPKq8j/cf9x/3H/cf9x/3GP9x/3H/cf9x/3H/NzuzucRMcY/3H/cf9x/3H/cY/3H/cf9x/3H/cU/GbBOZ/3H/cf9x/3GP9x/3H/cf9x/3H/cY/0h9XIgqcf9x/3H/cY/3H/cf9x/3H/cf9xhDWozaV/9x/3H/cf9x/3GP9x/3H/cf9x/3H/cY/3H/cf9x/3H/cf9xj/cf9x/3H/cf9x/3GP9x/3H/cf9x/3GP9x/3H/cf9x/3H/cY/3H/cf9x/3H/cf9xj/cf9xWFnXpnGP9x/3H/cf9x/3GP9x/3H/cf9x/3H/cY/3H/cf9x/3H/cf9xSO0cgS7/cf9x/3GP9x/3H/cf9x/3H/cY/3H/cf9x/3FAN7wNhP9x/3GP9x/3H/cf9x/3H/cY/3FEutzEUv9xj/cf9x/3H/cf9x/3GP9x/3FNwZwz5v9xj/cf9x/3H/cf9x/3GP9x/3H/cf9xSO0cgS7/cf9x/3H/cf9xj/cf9x/3H/cf9x/3GEeL7JdB/3H/cf9x/3GP9x/3H/cf9x/3H/cY/3H/cf9x/3FC0Bzi/v9x/3GP9x/3H/cf9x/3H/cYXLPUTP9x/3H/cf9xj/cf9x/3H/cf9x/3GP9x/3H/cf9x/3GP9x/3H/cUPFfNOo/3H/cY/3H/cf9x/3H/cf9xj/cf9J7RyBLv9xj/cf9x/3H/cf9x/3GP9x/3H/XJXVav9xj/cf9x/3H/cf9xj/cf9x/3H/cf9x/3GP9x/3H/cf9x/3H/cUqQPFb8cf9x/3H/cf9xj/cf9x/3H/cf9x/3GP9x/0ahLLXtj/cf9x/3H/cf9x/3GP9x/3H/cf9xTNwsQj3/cY/3H/cf9x/3H/cf9xj/cf9x/3H/cf9x/3GP9x/3H/TFz8SjBx/3H/cf9xj/cf9x/3H/cf9x/3GP9x/3H/cf9x/3GP9x/3H/cf9x/3H/cVc72MRx/3H/cY/3H/cf9x/3H/cf9xj/cf9x/0EpLP1tcf9x/3H/cY/3H/cf9x/3H/cf9xj/cf9x/3H/cf9xj/Q45M5xv/cf9xj/cf9x/3H/cf9x/3GP9x/3H/cf9x/3H/cY/3H/cf9x/3H/cf9xhC+TzQbHH/cY/3H/cf9x/3H/cf9xj/cf88dSG0it5x/3H/cf9x/3H/cY/3H/cf9x/3H/QlDs6vFx/3H/cY/3H/cf9x/3H/cf9xj/TK68RRRx/3H/cf9xj/cf9x/3H/cf9x/3GP9xTahsNXmP9x/3H/cf9x/3H/cY/3H/cf9x/3H/cf9IbeyJIXH/cf9x/3H/cY/3H/cf9x/3H/cf9xhMo5w1xnH/cf9xj/cf9x/3H/cf9x/3GP9x/3H/cf9x/3H/cY/3H/cf9x/3H/cY/3H/cf9x/3H/cf9xj/cf9x/3H/cf9x/zKQUr9vrf9x/3H/cY/3H/cf9x/3H/cf9xj/cf9x/3H/cf9x/3GP9x/3H/cf9x/3H/cY/3H/MVkiv6bdcf9x/3H/cf9xj/cf9x/3H/cf9x/3FVHdvi/3H/cY/3H/cf9x/3H/cf9xj/cf9x/3H/cf9xj/cf9x/0GUHPa+cf9x/3H/cY/3H/cf9x/3H/cf9xj/cf9x/3H/cf9xj/Qkcs641xj/cf9x/3H/cf9x/3GP9x/3H/cf9x/3GP9x/3H/cf9x/3H/cY/3H/cf9x/3H/cf9xQtAc4v7/cY/3H/cf9x/3H/cY/3H/cf9x/3H/cf9xj/cf9x/0JHLPuN/3H/cf9x/3GP9x/3H/cf9x/3H/cY/3H/cf9x/3H/cf9xj/cf9x/3H/cf9x/3GP9x/3H/cf9x/3GP9xQxg83nz/cf9xj/cf9x/3H/cf9xj/cf9x/3H/cf9x/3GEKnfNWIcf9x/3H/cf9xj/cf9x/3H/cf9xj/cf8/AgKy/f3/cf9x/3H/cY/3H/cf9x/3H/cY/3H/cf9x/3H/cf9xj/cf9x/0G9PPQscf9x/3H/cf9xj/cf9x/3H/cf9x/3GEu+LEQdcf9x/3H/cf9xj/cf9x/3H/cf9x/zOHkb14bnH/cf9xj/cf9x/3H/cf9x/3GP9x/3H/M25hvZGecf9x/3H/cf9xj/cf9x/3H/cf8/sSGxTt5x/3H/cf9xj/cf9x/3H/cf9x/1g72cT/cf9x/3GP9x/3H/cf9x/3H/cY/3H/cf9x/3H/cY/3E4YOG3nx5xj/cf9x/3H/cf9x/3GP9x/3H/TENMW8v/cf9x/3GP9x/3H/cf9x/3H/cTD9ob8CXnH/cf9xj/cf9x/3H/cf9x/3GP9xRTY8rJxx/3GP9x/3H/cf9x/3H/cY/3H/cf9x/0gCfI/Ycf9xj/cf9x/3H/cf9x/3GP9x/3H/cf9x/3H/cY/3H/cf9x/3H/cY/3H/cf9EZSzJrXH/cf9x/3H/cf9xj/cf9x/3H/cf9xj/cf9x/3H/cf9x/3GP9x/3H/cf9x/3H/cY/3H/cf9x/3H/cf9xj/cf9x/3H/cf9xj/cf9x/3H/cf9x/3GP9x/3H/cf9x/0c2PJyccf9x/3H/cf9xj/cf9x/3H/cf9x/3GP9x/3H/cf9x/3H/cY/z/PobIwXv9xj/cf9x/3H/cf9x/3GP9x/3H/SFQ8irxxj/cf9x/3H/cf9x/3GP9x/3H/cUzcLEI9/3H/cY/3H/cf9x/3H/cf9xj/cf9PZhwpnv9x/3H/cY/3H/cf9x/3H/cf9xj/X9HSLv9x/3H/cf9xj/cf9x/3H/cf9xhJJUx9q/9x/3H/cf9x/3GP9x/3H/cf9x/3H/cY/3H/cf9x/3H/cf9xj/cf9x/3H/cUfPHIMOcf9x/3H/cf9xj/cf9x/3H/cf9x/3GP9Pf8wYA3H/cf9x/3H/cY/3H/cf9x/3H/cf9xj/cf9x/3H/cf9xTMy8QzT/cf9x/3H/cf9x/3GP9x/3H/cf9xTxksHm3/cf9xj/cf9x/3H/cf9x/3GP9x/3H/cf9x/3GP9xRV9cqgpx/3H/cf9xj/cf9x/3H/cf9x/3GP9MQ0xby/9x/3H/cf9x/3GP9x/3H/cf9x/3H/cY/3H/cf9MvixUHf9x/3GP9x/3H/cf9x/3H/cY/3FBshzk3nH/cf9x/3H/cY/3H/cf9x/3H/cf9xj/cf9x/3H/Sj78fBD/cf9xj/cf9x/3H/cf9x/3GP9xSZA8dvz/cf9x/3GP9x/3H/cf9x/3H/cY/3H/cU1/zDgD/3H/cf9xj/cf9x/3H/cf9x/3GP9x/3E/pKKwW11x/3H/cY/3H/cf9x/3H/cf9xj/cf9x/0Y2PLycj/cf9x/3H/cf9x/3GP9x/3H/cf9x/3H/cY/0MTbO7J/3H/cf9xj/cf9x/3H/cf9xj/Q2Us6a3/cY/3H/cf9x/3H/cf9xj/cf8xJ0Gw6L7/cf9x/3GP9x/3H/cf9x/3H/cY/3FCPIzcN3H/cf9x/3GP9x/3H/cf9x/3H/cY/3H/cf9G43yxyP9x/3GP9x/3H/cf9x/3H/cY/3H/cUHbPOJMcf9x/3H/cf9x/3GP9x/3H/cf9xQunM0WNx/3H/cY/3H/cf9x/3H/cf9xj/cf9x/3H/cf9x/044rCx1cf9x/3H/cf9xj/cf9x/3H/cf9x/3FHzxyDDnH/cf9xj/cf9x/3H/cf9x/3GP9x/3H/cf9x/3H/cY/3H/TCocXV7/cf9xj/cf9x/3H/cf9x/3GP9x/1X+3AH/cf9x/3H/cf9xj/cf9x/3H/cf9x/3FFX1y6Cv9x/3H/cf9x/3GP9x/3H/cf9x/3H/SgdMb4tx/3H/cf9x/3H/cY/3H/cf9x/3H/cY/3H/cf9x/3H/cf9xj/cf9x/3H/cf9xTvosEF1xj/cf9x/3H/cf9x/3GP9x/3H/cf9Kqex1Yf9xj/cf9x/3H/cf9x/3GP9x/3FDgyzXzY/3H/cf9x/3H/cY/3H/cf9x/3FNf8w4A/9x/3GP9x/3H/cf9x/3H/cY/3H/cU+2/ASQcf9x/3H/cf9x/3GP9x/3H/cf9x/3GP9xTxksHm3/cf9x/3H/cf9x/3GP9x/3H/cf9x/0y+LFQdj/cf9x/3H/cf9x/3GP9x/3H/cf9x/3GP9xSQwcfz7/cf9x/3GP9x/3H/cf9x/3H/cY/zZNAruy/f9xj/cf9x/3H/cf9x/3GP9x/3H/cf9CRyz7jf9x/3H/cY/3H/cf9x/3H/cf9xj/cf9x/3H/cf9XHdnicf9x/3GP9x/3H/cf9x/3H/cY/3H/cUvwjED3cf9x/3H/cf9x/3GP9x/3H/cf9x/3FO+iwQXXGP9x/3H/cf9x/3H/cY/3H/cf9xRBg8vnxx/3H/cf9x/3H/cY/3H/cf9x/3H/cf9xj/T6hsFXlx/3GP9x/3H/cf9x/3GP9x/3H/cf9xSHI8eNxxj/cf9x/3H/cf9xj/cf9x/3H/cf9x/3GP9x/3H/cf9CRyz7jf9x/3H/cY/3H/cf9x/3H/cf9xj/cUZUPKq8/3H/cY/3H/cf9x/3H/cf9xj/cf9xS0NMS8tx/3H/cf9xj/cf9x/3H/cf9x/3GP89QWGzvp5x/3H/cf9xj/cf9x/3H/cf9x/3GP9x/3H/cf9x/3GEWhLKXtcf9x/3GP9x/3H/cf9x/3H/cY/3H/RqEste2P9x/3H/cf9x/3H/cY/3H/cf9x/3H/cf9xj/cf9x/3H/cf9xj/TkgcK35x/3H/cf9x/3GP9x/3H/cf9x/3H/cY/3H/cf9x/3H/cY/3H/cUjtHHEucf9xj/cf9x/3H/cf9x/3GP9x/3H/cf9x/3GFUd2uJx/3GP9x/3H/cf9x/3H/cY/3H/cf9x/0FrfPlIcf9x/3H/cf9x/3GP9x/3H/cf9x/3H/cY/3H/cf9x/3H/cTh5kreGbXH/cf9xj/cf9x/3H/cf9x/3GP9x/3E71XG1Ko7/cf9x/3GP9x/3H/cf9x/3H/cUbY3KJy/3H/cf9xj/cf9x/3H/cf9x/3GP9x/3H/cf9x/3H/cY/3H/cf9x/3H/cY/3H/cf9x/3H/cf9xj/cf9x/3H/cf9x/3GP9x/3H/cf9x/3H/cUGJfOdocf9x/3H/cY/3H/cf9x/3H/cf9xTxksHm2P9x/3H/cf9x/3H/cY/3H/cf9x/3H/cf9xj/cf9BKSz9bXH/cf9x/3H/cY/3H/cf9x/3H/cf9xj/cf9x/3H/cf9x/3GP9xQtAc4v7/cf9x/3H/cf9xj/cf9x/3H/cf9x/3GP9x/3H/cf9xSO0cgS7/cf9x/3H/cf9xj/cf9x/3H/cf9x/0WDLMfN/3H/cY/3H/cf9x/3H/cf9xj/cf9x/3H/cf9x/3GP9x/3H/cf9x/3H/RYMsx83/cf9xj/cf9x/3H/cf9x/3GP9x/3H/cf9xTNwsQj3/cY/3H/cf9x/3H/cf9xj/cf9x/1cd2eJx/3H/cf9x/3GP9x/3H/cf9x/3H/cYXLPUTP9x/3H/cf9xj/cf9x/3H/cf9x/3FBRyzrjXGP9x/3H/cf9x/3H/cY/3H/cf9x/3H/cf870KG2L16P9x/3H/cf9x/3H/cY/3H/cf9x/3H/cf9xj/cf9x/3H/cUSDLLfNcf9x/3H/cY/3H/cf9x/3H/cf9xj/Q6d85Yj/cf9x/3GP9x/3H/cf9x/3H/cY/3H/cf9x/3H/cf9xj/cf9x/3H/cUsqHF1e/3H/cf9x/3H/cf9xj/cf9x/3H/cf9NKhw9XnH/cf9x/3H/cf9xj/cf9x/3H/cf9x/3GP9x/3H/cf9xWnfViHH/cf9x/3H/cY/3H/cf9x/3H/cf9xj/cf9x/3H/cf9x/3GP9x/3H/cf9x/3H/cY/089fBwocf9xj/cf9x/3H/cf9x/3GP9x/3H/cf9XHdnicf9x/3H/cY/3H/cf9x/3H/cf9xj/cf9x/3H/cf9x/3GP9x/3H/cf9x/3FHzxyDDnH/cf9x/3GP9x/3H/cf9x/3H/cY/3H/cf9x/3H/cf9xhPxmwDmXH/cY/3H/cf9x/3H/cf9xj/cf9x/3H/cf9x/3GP9x/3FJDBx/Pv9xj/cf9x/3H/cf9x/3GP9x/0Y2PLyc/3GP9x/3H/cf9x/3H/cY/3H/cf9x/3H/cf9xj/cf9x/3H/Vf7cAf9x/3H/cY/3H/cf9x/3H/cf9xg95qazGVn/cf9x/3H/cf9x/3GP9x/3H/cf9x/3GP9xOPTxtwsOcf9xj/cf9x/3H/cf9x/3GP9x/3H/cf9x/0FCXPvacf9x/3GP9x/3H/cf9x/3H/cY/3E7xQK0Ov1x/3H/cY/3H/cf9x/3H/cf9xj/cf9x/zJVZL6qm3H/cY/3H/cf9x/3H/cf9xj/cf9x/3H/S2ecWYZx/3H/cf9x/3GP9x/3H/cf9x/3GP9x/0KirOXVcf9x/3H/cY/3H/cf9x/3H/cf9xj/cf9x/3H/cUfPHIMOcf9x/3H/cf9xj/cf9x/3H/cf9x/3GE3BnDPm/3H/cf9xj/cf9x/3H/cf9x/3GP9x/3H/cf9x/3H/SnI8aNxx/3H/cf9x/3GP9x/3H/cf9x/3H/cUL5POBs/3H/cY/3H/cf9x/3H/cf9xj/cf9xOesxthTOcf9x/3H/cf9x/3GP9x/3H/cf9x/3H/cY/0EpLP1tcf9x/3H/cf9x/3GP9x/3H/cf9x/3H/cY/3H/cf9x/3FOZhwZnnGP9x/3H/cf9x/3H/cY/3H/cf9x/3H/cf9L+6xQRXH/cf9x/3GP9x/3H/cf9x/3H/cY/0/6LCBd/3H/cf9x/3H/cY/3H/cf9x/3H/cf9xj/cf9x/3FCZSzprf9x/3H/cf9xj/cf9x/3H/cf9x/3GP9x/3H/cf9x/3GP9x/05IHCt+cf9x/3H/cY/3H/cf9x/3H/cf9xj/cf9x/3H/cUzcLEI9/3GP9x/3H/cf9x/3H/cY/3FMOKw8dXH/cf9xj/cf9x/3H/cf9xj/cf9xTEgcS37/cf9x/3GP9x/3H/cf9x/3H/cY/3H/cf9x/3H/cY/0/6LCBd/3H/cf9x/3H/cf9xj/cf9x/3H/TENMW8v/cf9xj/cf9x/3H/cf9xj/cf9x/3H/McIzsE3M/3GP9x/3H/cf9x/3H/cY/3H/cUQmzM2Tj/cf9x/3H/cf9x/3GP9x/3H/cf9x/3GP9x/3H/cf9x/3H/cY/3H/cf9x/3H/cf9xj/cf9x/3H/cf9x/3GP9x/3H/cf9x/3GP9x/3H/cf9x/3FEgyy3zXH/cf9x/3GP9x/3H/cf9x/3GP9x/3H/cf9x/3H/cY/3H/cf9x/3H/cf9xj/cf9x/3H/cf9x/3FLvixUHf9x/3H/cf9x/3GP9x/3H/cf9x/3H/Su0cYS5x/3H/cf9xj/cf9x/3H/cf9x/3GP9x/3H/cf9x/3H/QZQcB77/cf9x/3H/cf9x/3GP9x/3H/cf9x/3H/cY/3H/cf9x/3FI7RyBLv9x/3H/cf9x/3GP9x/3H/cf9x/3H/cY/3H/cf9x/3H/cf9xj/cf9x/3H/cVUd2+L/cf9x/3GP9x/3H/cf9x/3H/cY/3H/cf9x/3H/cf9xj/cf9x/0ntHIEuj/cf9x/3H/cf9x/3GP9x/3H/cf9x/3H/cY/3H/cf9x/3H/cY/3H/cf9x/3H/cf9xj/cf9x/3H/cf9x/3GP9x/3H/cf9x/3H/cY/3H/cf9x/3H/TkgcO37/cf9x/3H/cf9x/3GP9x/3H/cf9x/3H/cY/3H/cf9x/3FLKhxdXv9x/3H/cf9x/3H/cY/3H/cf9x/3H/cf9OYUwp63GP9x/3H/cf9x/3H/cY/3H/cf9x/3H/QZQc9r5xj/cf9x/3H/cf9x/3GP9x/3H/cf9x/3H/cY/3FLKhxNXnH/cf9xj/cf9x/3H/cf9x/3GP9x/3FD7pzRFv9x/3H/cf9xj/cf9x/3H/cf9x/3GP9x/3H/cf9x/3GP9x/3FBRyzrjXH/cf9x/3H/cf9xj/cf9x/3H/cUjtHIEu/3H/cf9x/3H/cY/3H/cf9x/3H/cf9xj/cf9x/3H/cf9xj/RRg8vnxx/3H/cY/3H/cf9x/3H/cY/3H/cUODLNfNj/cf9x/3H/cf9x/3GP9x/3H/cf9x/3GP9x/3H/cUGyHOTecf9x/3H/cY/3H/cf9x/3H/cf9xj/cf9x/3H/cf9xj/cf9x/3H/QrIc9N7/cf9x/3GP9x/3H/cf9x/3H/cY/3H/cf9x/3H/cYQxg83nz/cf9x/3GP9x/3H/cf9x/3GP9xTNwsQj3/cf9x/3H/cf9xj/cf9x/3H/cf9xj/cf9x/3H/Vf7cAf9x/3H/cf9xj/cf9x/3H/cf9x/3GEODLNfN/3GP9x/3H/cf9x/3H/cY/3H/cf9x/3H/cf9xj/cf9x/3H/cf9xj/cf9BKSz9bXH/cf9x/3H/cf9xj/cf9x/3H/cf9xj/cf9x/3H/cf9xXbPSTHH/cf9x/3H/cf9xj/cf9x/3H/cf9x/3GP9x/3H/cf9x/3GP9x/3H/cf9x/3H/cY/3H/cf9x/3H/W3fWiP9x/3H/cf9x/3GP9x/3H/cf9x/3GP9LDBxfPnH/cf9x/3GP9x/3H/cf9x/3H/cY/3H/cf9x/3H/cY/3H/cf9x/3H/RYMsx83/cf9x/3H/cY/3H/cf9x/3H/cY/3H/cf9x/3H/cf9xj/cf9x/3H/cf9x/3GP9x/3H/cf9x/3H/cY/3H/cf9x/3H/cY/3H/cf9x/3H/cf9xj/cf9x/3H/cf9x/3GP9x/3H/cf9x/1t31oj/cf9x/3H/cY/3H/cf9x/3H/cf9xj/cf9x/3H/cf9x/3GP9x/3H/cf9x/3H/cY/3H/cf9x/3H/cY/3E5A4K2/H1xj/cf9x/3H/cf9x/3GP9x/3H/cf9x/3FOZhwZnnGP9x/3H/cf9x/3GP9x/3H/cf9x/3H/cYOJlxuGaO/3H/cf9x/3GP9x/3H/cf9x/3H/cY/3FCE2zeyXH/cY/3H/cf9x/3H/cf9xj/cf9x/3E00wG8LP7/cY/3H/cf9x/3H/cf9xj/cf9x/3E2rzG5UM5x/3H/cf9xj/cf9x/3H/cf9x/3GP9x/3H/OusxtxTO/3H/cf9x/3H/cY/3H/cf9x/3H/cU76LBBdcY/3H/cf9x/3H/cf9xj/cf9x/3FNmPw2cP9x/3H/cf9xj/cf9x/3H/cf9xRBg8vnxx/3H/cf9xj/cf9x/3H/cf9x/3GP9x/3H/cUfPHIMOcf9x/3H/cf9x/3GP9x/3H/cf9x/3H/cUqQPFb8cf9x/3H/cf9xj/cf9x/3H/cf9Gkby25P9x/3H/cY/3H/cf9x/3H/cf9xj/cf9PwZwT5nH/cY/3H/cf9x/3H/cf9xj/cf9x/3H/cf9xhJ0oxi13H/cY/3H/cf9x/3H/cf9xj/cf9x/z/I8rE3DXH/cf9x/3H/cY/3H/cf9x/3H/cf9xj/cUmQPHb8/3H/cf9xj/cf9x/3H/cf9x/3GP9x/3H/cf9x/3H/cY/3H/cf9x/3H/cY/3H/cf9x/3FBshzk3nH/cf9xj/cf9x/3H/cf9x/3GP9x/3H/cf9x/3GP9xRpaMppf/cf9x/3H/cf9x/3GP9x/3H/cf9x/3Fds9JMcf9x/3H/cf9xj/cf9x/3H/cf9xOFX1uKoK/3H/cf9x/3GP9x/3H/cf9x/3H/cUjtHIEu/3H/cf9x/3GP9x/3H/cf9x/3GP9NYUxJ64/3H/cf9x/3H/cY/3H/cf9x/3H/cUSDLLfNcf9x/3H/cY/3H/cf9x/3H/cY/3H/cf9x/0uQPFb8cf9xj/cf9x/3H/cf9xj/cf9x/3H/Qb089Cxx/3H/cf9xj/cf9x/3H/cf9x/3GP9x/3H/cf9x/0a63LRS/3H/cf9x/3GP9x/3H/cf9x/3H/cTQWUbzprv9xj/cf9x/3H/cf9x/3GP9x/3H/RPk8wGxx/3H/cf9x/3H/cY/3H/cf9x/3H/cU8ZLB5t/3GP9x/3H/cf9x/3H/cY/3H/cf9x/3H/cTCpA7Bm/P9x/3H/cf9xj/cf9x/3H/cf9x/3GP9x/3H/cf9x/3H/cYRTY8rJxx/3H/cY/3H/cf9x/3H/cf9xj/QqKs5dVx/3H/cf9x/3GP9x/3H/cf9x/3H/cYQvk80Gxx/3GP9x/3H/cf9x/3H/cY/3H/cf9x/0tnnFmGcf9x/3H/cf9xj/cf9x/3H/cf9xj/cf9O3CwiPXH/cf9x/3H/cY/3H/cf9x/3H/cY/3H/cf9x/3H/cf9xj/cf9x/3H/cf9x/3GP9x/3H/cf9x/3H/cYQbIc5N5x/3H/cf9x/3H/cY/3H/cf9x/3H/cf9xj/cf9x/3H/cf9x/3GP9x/3H/cf9x/3GP9xU/7dAY/3H/cf9x/3H/cf9xj/cf9x/3H/cf9x/3GP9x/3H/cf9x/3GP9x/3H/cf9x/3H/cY/1Yd2+L/cY/3H/cf9x/3H/cf9xj/cf9x/3FPGSwebf9x/3H/cY/3H/cf9x/3H/cf9xj/NT9xvMCO/3GP9x/3H/cf9x/3H/cY/3H/cf9x/0KJfOdocY/3H/cf9x/3H/cY/3H/cf9x/3H/cf9xj/P5YSsmnt/3H/cf9x/3H/cY/3H/cf9x/3H/cf860FW3L6r/cf9x/3H/cY/3H/cf9x/3H/cf9xhJZ5xphnH/cY/3H/cf9x/3H/cf9xj/cf9x/zuuZLVRm3H/cf9x/3H/cY/3H/cf9x/3H/cf9xg6CjG19c5x/3H/cY/3H/cf9x/3H/cY/3H/cf9x/3FDnNzWMv9x/3H/cf9x/3GP9x/3H/cf9x/3GP9x/3H/cf9x/3Fe0dIu/3H/cf9x/3H/cf9xj/cf9x/3H/cf9x/3GP9x/3H/cf9x/3GP9I6EyBe3H/cf9x/3GP9x/3H/cf9x/3H/cY/3E3e3G4hI5x/3H/cY/3H/cf9x/3H/cf9xj/cUJVvNqkcf9x/3H/cf9xj/cf9x/3H/cf9x/3GP9x/3H/cf9HoSyV7XH/cf9x/3H/cY/3H/cf9x/3H/cf9xj/cf9x/0WDLMfN/3H/cf9x/3H/cY/3H/cf9x/3H/cf9xj/cf9x/3H/cf9x/3GP9xQ5zcxjJxj/cf9x/3H/cf9x/3GP9x/3H/cf9x/zOgwb1fPnH/cf9x/3H/cf9xj/cf9x/3H/cf9xSSVMfauP9x/3H/cf9x/3H/cY/3H/cf9x/3FFoSy17f9x/3H/cf9xj/cf9x/3H/cf9x/3GE76LBBdcf9x/3H/cf9x/3GP9x/3H/cf9x/07cLCI9cY/3H/cf9x/3H/cf9xj/cf9x/3H/TL4sVB3/cY/3H/cf9x/3H/cf9xj/cf9x/3H/cf9x/3GP9x/3H/cf9EZSzJrXH/cf9x/3GP9x/3H/cf9x/3H/cY/3H/TwTsH7Fx/3H/cf9x/3GP9x/3H/cf9x/0WsTMU7/3H/cf9x/3H/cY/3H/cf9x/3FM3CxCPf9xj/cf9x/3H/cf9x/3GP9x/zgAkbn/bv9x/3GP9x/3H/cf9x/3H/cY/3H/cTIRgb7ufo/3H/cf9x/3H/cY/3H/cf9x/3H/cf9xj/cf9x/0EpLP1tcf9x/3H/cY/3H/cf9x/3H/cf9xj/cf9x/3H/cf9xS9dcQopx/3GP9x/3H/cf9x/3H/cY/3H/cf9x/3H/cUsqHF1e/3H/cf9x/3H/cY/3H/cf9x/3H/cf9xj/cUoarG5V/3H/cY/3H/cf9x/3H/cY/3H/cf9x/05hTCnrcf9x/3GP9x/3H/cf9x/3H/cY/3H/cf9xP0sBsLT+cf9x/3H/cf9x/3GP9x/3H/cf9x/3H/Su0cYS5x/3H/cf9xj/cf9x/3H/cf9x/3GP9x/0ahLLXtj/cf9x/3H/cf9x/3GP9x/3H/cf9x/3E1wbK6Pk1x/3H/cY/3H/cf9x/3H/cf9xj/cf9CRyz7jf9x/3H/cf9x/3GP9x/3H/cf9x/3H/cY/3H/cf9x/3H/RNAcwv5x/3H/cY/3H/cf9x/3H/cY/3H/cf9x/3H/cf9xj/cVP+3QGP9x/3H/cf9x/3H/cY/3H/cf9x/3H/cY/3H/cf9x/3H/cf9xj/Qkcs641xj/cf9x/3H/cf9xj/cf9x/3H/cf9PVqwqlf9x/3H/cf9x/3H/cY/3H/cf9x/3H/cf9xSyocXV7/cf9x/3H/cY/3H/cf9x/3H/cf9xNdMBuiz+cf9x/3H/cf9xj/cf9x/3H/cf9x/3FLGqxOVXH/cf9x/3GP9x/3H/cf9x/3H/cYQvk80Gxx/3GP9x/3H/cf9x/3H/cY/3H/TmFMKetx/3H/cf9x/3GP9x/3H/cf9x/3GP9x/3H/cf9x/3H/cY/3H/cf9x/3H/TjisLHVx/3H/cf9x/3H/cY/3H/cf9x/3H/cf9xj/QsvM40Nx/3H/cf9x/3H/cY/3H/cf9x/3H/cf9xSHI8iNz/cf9x/3H/cY/3H/cf9x/3H/cf9xj/cf9x/3H/TtwsIj1x/3GP9x/3H/cf9x/3H/cY/3H/cf9x/3H/cf9xj/cf9x/3H/cf9xj/cf9x/3H/cf9x/3GP9x/3H/cf9x/3H/cY/3H/cf9xT4QcF77/cf9xj/cf9x/3H/cf9x/3GP9x/3H/cf9x/3H/cY/3H/cf9x/3H/cf9xj/cf9x/3H/cf9xj/cf9x/3H/cf9x/3GP9x/3H/cf9x/3H/cY/3H/X9HSLv9x/3H/cY/3H/cf9x/3H/cY/3H/cf9x/3H/cf9xj/cf9x/3H/cf9x/1Dh0C5x/3H/cf9x/3H/cY/3H/cf9x/3H/cY/3H/cf9x/3H/cf9xj/cf9x/3H/cf9x/3GP9x/3H/cf9x/3H/cY/3H/cf9x/3H/cY/3H/cf9DjkznG4/3H/cf9x/3H/cf9xj/cf9x/3H/cf9x/3GP9es9JMcf9x/3H/cY/3H/cf9x/3H/cY/3H/cf9x/1/R0i7/cY/3H/cf9x/3H/cf9xj/cf9xRTY8rJxxj/cf9x/3H/cf9x/3GP9x/3H/cf9xTxksHm3/cf9xj/cf9x/3H/cf9x/3GP9x/3E1dqG7iV7/cf9xj/cf9x/3H/cf9x/3GP9x/3H/cU49fBwocf9x/3H/cf9x/3GP9x/3H/cf9x/3H/cY/3H/cURP7MsB/3GP9x/3H/cf9x/3H/cY/3H/cf9x/3FMH3xOCP9x/3H/cf9xj/cf9x/3H/cf9x/3GP9x/3H/cf9xQds84kxx/3H/cf9xj/cf9x/3H/cf9x/3GP9x/3FO+iwQXXH/cf9x/3GP9x/3H/cf9x/3H/cY/3H/cf9x/3H/cY/3H/cVT+2wFx/3H/cf9x/3H/cY/3H/cf9x/3H/cf9xj/cf9x/3H/cf9xj/cUWhLKXtcf9xj/cf9x/3H/cf9x/3GP9x/3H/cf9x/3GP9x/zwYwbXnPo/3H/cf9x/3H/cf9xj/cf9x/zzllLQaa3GP9x/3H/cf9x/3H/cY/3H/cf9xOgoxtvXO/3H/cf9x/3H/cY/3H/cf9x/3H/PJxitWOd/3H/cf9xj/cf9x/3H/cf9x/3GP9xMzjCvMc9cY/3H/cf9x/3H/cf9xj/cf9x/3FCwKzT9XH/cf9xj/cf9x/3H/cf9x/3GP9x/3H/cf9x/3H/cY/1X+3AH/cf9x/3H/cf9x/3GP9x/3H/cf9x/0xDTFvL/3GP9x/3H/cf9x/3H/cY/3H/cf9x/0ZP7LsB/3H/cf9x/3H/cf9xj/cf9x/3H/cf9x/3FOwZwT5nH/cf9x/3GP9x/3H/cf9x/3H/cY/3H/cT3zcbIMjnH/cf9xj/cf9x/3H/cf9x/3GP9x/3H/cUbPHKMOj/cf9x/3H/cf9xj/cf9x/3H/cf9x/3GP9x/3H/cf9x/3H/cY/3H/cf9xQmUs6a3/cf9x/3H/cY/3H/cf9x/3H/cf9xj/cU2Y/DZw/3H/cf9x/3H/cf9xj/cf9x/3H/cf9x/08E7B+xcY/3H/cf9x/3H/cf9xj/cf9x/3H/cf9HoSyV7XH/cf9x/3GP9x/3H/cf9x/3H/cY/3H/SSB8jfj/cf9x/3H/cY/3H/cf9x/3H/cf9IzxyTDv9x/3H/cf9xj/cf9x/3H/cf9xj/cf9x/3H/cf9YO9nE/3H/cf9x/3GP9x/3H/cf9x/3H/cY/3H/cf9x/3H/cY/3H/cf9x/3FVHdvi/3H/cf9x/3GP9x/3H/cf9x/3H/cY/3H/cf9x/3H/cY/3H/cf9x/3H/T2YcKZ7/cY/3H/cf9x/3H/cf9xj/cf9x/3H/cUSsTLU7cf9x/3H/cf9xj/cf9x/3H/cf9x/3GEzcLEI9/3H/cf9x/3H/cY/3H/cf9x/3H/cf9xj/cf9x/0y+LFQd/3H/cY/3H/cf9x/3H/cf9xj/cU6PPBcMcf9x/3H/cf9x/3GP9x/3H/cf9x/3FPGSwebf9xj/cf9x/3H/cf9x/3GP9x/3H/cf9xQds84kxx/3H/cf9xj/cf9x/3H/cf9x/3GP9xN+3DuBI8cf9x/3H/cf9x/3GP9x/3H/cf9x/3E69+K2CB3/cY/3H/cf9x/3H/cf9xj/cf9x/3H/cf9O3CwiPXGP9x/3H/cf9x/3H/cY/3H/cf9x/3H/cY/3H/cf9x/3H/cf9xj/cf9x/0sMHF8+cf9xj/cf9x/3H/cf9xj/cf9x/3FPhBwXvv9x/3H/cY/3H/cf9x/3H/cf9xj/cf9C9GzguXGP9x/3H/cf9x/3H/cY/3H/cf9x/3H/cUtDTEvLcY/3H/cf9x/3H/cf9xj/cf9x/3H/cf9xSpA8Vvxx/3H/cf9x/3H/cY/3H/cf9x/3H/cf9xhDgyzXzf9xj/cf9x/3H/cf9x/3GP9x/3H/cf9x/3H/cUyKbEdZ/3GP9x/3H/cf9x/3H/cY/3H/cf9x/3H/cf9xj/cf9BKSz9bXH/cf9x/3H/cY/3H/cf9x/3H/cf9xj/cf9xPmQxspvO/3GP9x/3H/cf9x/3H/cY/3H/cUFHLOuNcf9x/3H/cf9xj/cf9x/3H/cf9x/3GP9x/3H/cf9x/3H/RI5Mxxtx/3H/cf9xj/cf9x/3H/cf9x/3GP9xW5XUanH/cY/3H/cf9x/3H/cf9xj/cUbY3JJycf9x/3GP9x/3H/cf9x/3GP9x/3H/cf9xRr+spAX/cf9x/3H/cY/3H/cf9x/3H/cf9xj/cUxIHEt+/3H/cf9xj/cf9x/3H/cf9x/3GP9C2zziTHGP9x/3H/cf9x/3H/cY/3H/cf9x/0ehLJXtcf9x/3H/cf9xj/cf9x/3H/cf9x/3GP9x/3H/cf9x/3H/cY/0sMHF8+cf9x/3GP9x/3H/cf9x/3H/cY/3H/PdVxsyqOcf9x/3H/cY/3H/cf9x/3H/cf9xj/cf9x/3H/cf9xj/cf9x/3H/cf9x/3GP9x/3H/cf9x/3H/cY/3H/cf9x/3H/cf9xj/cf9x/3H/cf9xj/cf9FMWy86XH/cf9xj/cf9x/3H/cf9x/3GP9x/3H/cf9x/3H/cY/3H/cf9x/3FFoSy17f9x/3H/cf9xj/cf9x/3H/cf9x/3GP9x/3H/cf9x/3GP9MvixUHf9x/3H/cf9x/3GP9x/3H/cf9x/3GEbPHKMO/3H/cf9xj/cf9x/3H/cf9x/3GP9x/3H/cf9x/3GP9x/3H/cf9x/3H/cUsqHF1e/3H/cf9x/3H/cY/3H/cf9x/3H/cY/0+PPBcMcY/3H/cf9x/3H/cY/3H/cf9x/3H/cf9xj/SwwcXz5x/3H/cf9xj/cf9x/3H/cf9xj/cf9x/3H/cf9x/3GE8ZLA5tcY/3H/cf9x/3H/cY/3H/cf9x/3H/cf9xSpA8Vvxx/3H/cf9x/3GP9x/3H/cf9x/3H/cY/3FL11xCinH/cf9x/3H/cf9xj/cf9x/3H/cf9x/3GP87I2G23J7/cf9x/3GP9x/3H/cf9x/3GP9x/3H/TwTsH7Fx/3H/cf9x/3GP9x/3H/cf9x/3GP9x/0iWjIaXcf9x/3H/cf9x/3GP9x/3H/cf9x/06KbCdZcf9x/3GP9x/3H/cf9x/3H/cY/3H/cf9EZSzJrXH/cf9x/3H/cY/3H/cf9x/3H/cf9xhLvixEHXH/cf9x/3H/cY/3H/cf9x/3H/cf9xj/cf9x/3H/R6Esle1x/3H/cf9x/3GP9x/3H/cf9x/3H/cY/3H/RYMsx83/cf9x/3H/cf9x/3GP9x/3H/cf9x/0zwjFD3/3H/cf9xj/cf9x/3H/cf9x/3GP9x/3H/cf9HoSyV7XH/cf9x/3H/cY/3H/cf9x/3H/cf9xj/cf9x/3H/cf9x/3GP9x/3H/cf9MvixUHf9xj/cf9x/3H/cf9x/3GP9x/3H/cf9x/3FYWdim/3H/cf9xj/cf9x/3H/cf9x/3GP9x/3H/cf9x/3H/cY/3H/cf9x/3H/cf9xj/cf9x/3H/cf9xj/cf9x/3H/cf9x/3GP9x/3H/cf9x/3FFoSy17f9x/3H/cY/3H/cf9x/3H/cf9xj/cf9x/3H/cf9x/3GP9x/3H/cf9x/0y+LFQdj/cf9x/3H/cf9x/3GP9x/3H/cf9x/3H/cY/3H/cf9x/3H/cY/3H/cUu+LEQdcf9x/3H/cY/3H/cf9x/3H/cYSvCMYPf/cf9xj/cf9x/3H/cf9x/3GP9x/3E0odO7Xixx/3H/cf9xj/cf9x/3H/cf9x/3GP9x/3H/cf9x/3GP9x/3H/cf9x/3H/cY/3H/cf9x/3H/cf9xj/cf9x/3H/cf9x/3GP9x/3H/cf9x/3GP9x/0jPHIMOcf9xj/cf9x/3H/cf9x/3GP9x/3H/cf9x/3GP9x/3H/cf9x/3H/cVhZ2Kb/cf9x/3GP9x/3H/cf9x/3H/cY/zc0UbnLrnGP9x/3H/cf9x/3H/cY/3H/cf9x/3H/RKd8xYhx/3H/cf9x/3H/cY/3H/cf9x/3H/cf9xj/cf9x/3H/cf9xhVHdricf9xj/cf9x/3H/cf9x/3GP9x/3H/cf9x/3H/Swwcbz7/cf9x/3H/cY/3H/cf9x/3H/cf9xj/cTojYbXcnnH/cf9xj/cf9x/3H/cf9x/3GP9x/3H/cf9x/3GP9x/3H/cf9x/3H/cU+EHBe+j/cf9x/3H/cf9x/3GP9x/3H/cf9x/3FM3CxCPY/3H/cf9x/3H/cf9xj/cf9x/3H/cf9xMnzxvoMO/3GP9x/3H/cf9x/3H/cY/3H/cf9xTwm8D2Rx/3GP9x/3H/cf9x/3H/cY/3H/cf9x/3H/cf9xj/cf9x/1yV1Wr/cY/3H/cf9x/3H/cY/3H/cf9x/3H/cf9xj/cUKnfNWIcf9x/3H/cY/3H/cf9x/3H/cY/3H/cf9xW5XUanGP9x/3H/cf9x/3H/cY/3H/cf9x/3H/cf9xj/cf9x/3H/cf9xj/cf9x/3H/cf9x/3GP9x/3FIm1x2SnH/cf9x/3GP9x/3H/cf9x/3H/cY/3H/cf9x/07cLCI9cf9xj/cf9x/3H/cf9x/3GP9x/3H/cf9x/3GP9x/3H/cf9x/3H/cY/3H/cf9xTB98Tgj/cf9x/3H/cf9xj/cf9x/3H/cf9x/1cd2eJx/3H/cY/3H/cf9x/3H/cf9xj/cf9PjzwnDP9x/3H/cf9x/3GP9x/3H/cf9x/3GEODLNfN/3H/cY/3H/cf9x/3H/cf9xj/cf9x/3FMSBxLfv9xj/cf9x/3H/cf9x/3GP9x/3H/cf9x/3H/cUFHLOuNcY/3H/cf9x/3H/cf9xj/cf9x/3H/cf9YO9nE/3H/cf9xj/cf9x/3H/cf9x/3GP9x/3H/cf9x/3H/cY/3H/cf9KgMx38/9xj/cf9x/3H/cf9xj/cf9x/3H/Q6d85Yj/cY/3H/cf9x/3H/cf9xj/cf9x/3H/cf9xj/TR98Tgj/cf9xj/cf9x/3H/cf9x/3GP9x/3H/cf9x/0GUHPa+cY/3H/cf9x/3H/cf9xj/cf9x/3H/cf9JtIyEt/9x/3GP9x/3H/cf9x/3H/cY/3H/cf9x/3H/cf9xj/cf9x/3E6CjG29c7/cf9x/3H/cf9xj/cf9x/3H/cf9x/3GEWhLKXtcf9xj/cf9x/3H/cf9x/3GP9x/3H/cf9x/3H/cY/3H/cf9x/3H/cY/3H/cf9CiXznaHH/cY/3H/cf9x/3H/cf9xj/cf9JcjyI3P9x/3GP9x/3H/cf9x/3H/cY/3H/RYMsx83/cf9x/3H/cf9x/3GP9x/3H/cf9xMkNivryd/3H/cf9x/3H/cf9xj/cf9x/3H/cf9x/3GP9x/zx1IbSK3nH/cf9x/3H/cf9xj/cf9x/3H/cf9xP5QzsGvMcf9x/3H/cf9x/3GP9x/3H/cf9x/3H/cYTxksHm3/cf9x/3H/cf9x/3GP9x/3H/cf9x/0Lk/OGwcf9x/3H/cY/3H/cf9x/3H/cf9xj/cUBgXAr6/3GP9x/3H/cf9x/3GP9x/3H/S5A8Vvxx/3H/cY/3H/cf9x/3H/cY/3H/cf9x/3H/cf9xSN2sciVx/3H/cY/3H/cf9x/3H/cf9xj/cUxIHEt+/3H/cf9xj/cf9x/3H/cf9x/3GP9x/3H/cf9x/3H/cY/3H/cf9xSQwcfz6P9x/3H/cf9x/3H/cY/3H/cf9x/3H/cf9xQhNs7sn/cf9x/3H/cY/3H/cf9x/3H/cY/3H/cf9x/3FFeIyod3H/cf9xj/cf9x/3H/cf9xj/cf9x/3FJDBx/Pv9xj/cf9x/3H/cf9x/3GP9x/3H/cf822mO6JZxx/3H/cf9x/3GP9x/3H/cf9x/3H/cY/3H/cf9IVDyKvHGP9x/3H/cf9x/3H/cY/3H/cf9x/3H/cY/zrrMbYUznH/cY/3H/cf9x/3H/cf9xj/cf9x/3FCZSzprf9x/3H/cf9xj/cf9x/3H/cf9x/3GFUd2uJxj/cf9x/3H/cf9x/3GP9x/3H/cf9x/3H/cY/3H/cf9x/3H/cf9HykyTW3H/cf9x/3H/cY/3H/cf9x/3H/cY/3H/cf9x/3H/cf9xj/cf9x/3H/cf9x/3GP9x/3H/cf9x/3H/cY/3H/cf9x/3FJuVx0av9xj/cf9x/3H/cf9x/3GP9x/3H/QrIc9N7/cf9x/3H/cY/3H/cf9x/3H/cY/3E/7aGxEl7/cf9xj/cf9x/3H/cf9xj/cf9x/0hUPIq8cf9xj/cf9x/3H/cf9xj/cf9x/3H/Qb089Cxx/3H/cf9xj/cf9x/3H/cf9x/3GD5kMbKbzv9x/3H/cf9xj/cf9x/3H/cf9xj/QvRs4Llx/3H/cY/3H/cf9x/3H/cf9xj/cf9x/3H/cf9x/3GEU2PKyccf9x/3GP9x/3H/cf9x/3H/cY/3H/cf9x/3H/cUu+LFQd/3H/cf9x/3H/cf9xj/cf9x/3H/cf9xj/cf9x/3H/XrPSTHGP9x/3H/cf9x/3H/cY/3H/cf9x/3H/cf9xj/cf9xSHI8eNxx/3GP9x/3H/cf9x/3H/cY/3H/cf9OYUwp63H/cf9x/3GP9x/3H/cf9x/3GP9x/0NlLOmtj/cf9x/3H/cf9x/3GP9x/3H/cf9x/3GP9D0Bzi/o/3H/cf9x/3H/cf9xj/cf9x/3H/cf9x/3GP9xSHI8eNxx/3H/cY/3H/cf9x/3H/cf9xj/cf9xS74sRB1x/3H/cY/3H/cf9x/3H/cf9xj/cf9x/3FMYUxJ6/9x/3H/cY/3H/cf9x/3H/cY/3H/cf9x/3H/Re6csRZx/3GP9x/3H/cf9x/3H/cY/3H/cf9xTeq8MVT/cf9xj/cf9x/3H/cf9x/3GP9x/3H/cf9x/3GP9x/3H/cf9x/3H/cY/3H/SM8cgw5x/3GP9x/3H/cf9x/3GP9x/3H/cf9x/3H/cYTxksDm1xj/cf9x/3H/cf9xj/cf9x/3H/cf9EZSzJrXH/cf9x/3GP9x/3H/cf9x/3GP9x/3H/cf9xOesxthTOcf9x/3H/cf9xj/cf9x/3H/cf9xj/cf9x/3H/cf9xQtAc4v7/cf9xj/cf9x/3H/cf9x/3GP9x/3H/cf9x/3GP9x/3FVHdvi/3H/cf9x/3H/cf9xj/cf9x/3H/cf9xTNwsQj2P9x/3H/cf9x/3H/cY/3H/cf9x/3H/cf9xj/cf9x/3H/cf9xRaEste3/cf9x/3GP9x/3H/cf9x/3H/cY/3H/cf9x/3H/cUV4jKh3cY/3H/cf9x/3H/cf9xj/cf9x/0uQPFb8cf9xj/cf9x/3H/cf9x/3GP9x/3H/Qkcs+43/cf9x/3H/cY/3H/cf9x/3H/cf9xOp5BtmG+/3H/cf9xj/cf9x/3H/cf9x/3GP9x/3H/cUZUPKq8j/cf9x/3H/cf9x/3GP9x/3H/cf9x/3GP82uPG7Rw7/cY/3H/cf9x/3H/cf9xj/cf9x/3H/Swwcbz7/cf9x/3H/cf9x/3GP9x/3H/cf9x/3H/cYT4QcF77/cf9x/3H/cf9xj/cf9x/3H/cf9x/3GP9xQxg83nz/cY/3H/cf9x/3H/cf9xj/cf9x/3H/cf85UlG3ra5x/3H/cf9xj/cf9x/3H/cf9x/3GP9x/3H/cf9x/3GP9x/3FPGSwebf9x/3H/cf9x/3GP9x/3H/cf9x/3GP9x/3H/cf9x/3H/cYQPRsAbn/cf9x/3GP9x/3H/cf9x/3H/cY/3H/cf9x/3FHVDyKvHH/cf9x/3H/cf9xj/cf9x/3H/cf9xj/cf9x/3FCPIzcN3H/cf9xj/cf9x/3H/cf9xj/cf9xOhETtu7s/3H/cf9x/3H/cf9xj/cf9x/3H/cf9xNxABue/+j/cf9x/3H/cf9xj/cf9x/3H/cf9x/3GEaWjJaXcY/3H/cf9x/3H/cY/3H/cf9GT+yrAXH/cY/3H/cf9x/3H/cY/3H/cf9x/3H/cf9xhcs9RM/3H/cf9x/3GP9x/3H/cf9x/3H/cY/3H/cf82gUG6fr5x/3H/cf9xj/cf9x/3H/cf9x/3GP9x/0uQPFb8cf9x/3GP9x/3H/cf9x/3H/cY/3H/cTqO0bVxLnH/cf9x/3H/cf9xj/cf9x/3H/cf9x/zc0UbrLrv9x/3GP9x/3H/cf9x/3H/cY/3H/cf9x/3H/cf9xj/cf9x/3H/cf876VK1Fq1x/3GP9x/3H/cf9x/3H/cY/3H/cf9xQqd81Yhxj/cf9x/3H/cf9x/3GP9x/3H/cf9x/0M8jOw3j/cf9x/3H/cf9x/3GP9x/3H/cf9x/3H/cY/3H/cf9O3CwiPXH/cf9xj/cf9x/3H/cf9x/3GP9x/3H/TkgcK35x/3GP9x/3H/cf9x/3H/cY/3H/cf9x/3H/cf9xj/cf9KZ5x5ho/3H/cf9x/3H/cf9xj/cf9x/3H/cf9Kcjxo3HH/cf9x/3H/cf9xj/cf9x/3H/cf9xhI7RxxLnH/cf9x/3GP9x/3H/cf9x/3H/cY/3H/cf9xSO0cgS7/cf9x/3H/cf9x/3GP9x/3H/cf9x/3H/cY/3H/cf9x/zzgEbQf7nH/cf9xj/cf9x/3H/cf9x/3GP9x/3H/cf9x/3H/cY/3H/Se0cgS7/cY/3H/cf9x/3H/cf9xj/cf9x/3H/cf9x/3GEXKTKNbcf9x/3H/cY/3H/cf9x/3H/cf9xj/cf9x/3H/cf9xj/cf9x/3H/cf9x/3GP9x/3H/cf9x/3H/cY/3H/cf9x/3H/cf9xj/cf9BKSz9bXH/cf9x/3H/cY/3H/cf9x/3H/cf9xhe0dEucf9x/3H/cY/3H/cf9x/3H/cf9xj/cf9xRlQ8qrz/cY/3H/cf9x/3H/cf9xj/cf9xQds84kxx/3H/cf9x/3H/cY/3H/cf9x/3H/RVqMuldxj/cf9x/3H/cf9x/3GP9x/3H/cf9x/3H/cY/3H/cf9x/3H/cf9xj/cf9x/3H/cf9xj/cf9x/3H/cf9x/3GP9x/3H/X9HSLv9x/3GP9x/3H/cf9x/3H/cY/3H/cf9xSQwcfz6P9x/3H/cf9x/3H/cY/3H/cf9x/3H/cf9FMWzM6f9x/3H/cf9xj/cf9x/3H/cf9x/3GP9x/3H/cf9x/09mHCme/3GP9x/3H/cf9x/3GP9x/3H/cf9x/3H/Qkcs+43/cf9xj/cf9x/3H/cf9xj/cf9x/3H/cf9x/3GP9C2zziTHGP9x/3H/cf9x/3H/cY/3H/cf9x/3H/cUYCfK/Y/3GP9x/3H/cf9x/3GP9x/3H/cf9x/3H/cYVjvaxP9x/3GP9x/3H/cf9x/3H/cY/3H/cf9x/3FOqGwVeXH/cf9x/3GP9x/3H/cf9x/3H/cY/3H/cf9x/3H/cf9xj/RqEste3/cY/3H/cf9x/3H/cf9xj/cf9x/3H/cf9x/3GP9x/1/R0i7/cf9xj/cf9x/3H/cf9x/3GP9x/3H/cf9x/3H/cY/3H/cf9x/3H/cf9xj/cf9x/3H/cf9xj/cf9x/3H/cf9x/3GP9x/3H/cf9x/3H/cY/3H/cf9x/3H/cf9xj/cUVfXKoKcf9x/3GP9x/3H/cf9x/3H/cY/3FDMWzc6f9x/3H/cY/3H/cf9x/3H/cf9xj/XrPSTHH/cf9xj/cf9x/3H/cf9x/3GP9x/3H/cf9E0BzC/nH/cf9x/3GP9x/3H/cf9x/3GP9x/3H/cf9x/3H/cY/3H/cf9x/3H/cf9xj/cf9x/3H/cf9x/3GP9x/3H/cf9x/3GP9x/3H/cf9x/3H/cY/3H/cf9x/3H/cf9xj/cf9x/3H/cf9x/3GP9x/3H/cf9x/3GP9x/3H/cf9x/3H/cY/3H/cf9x/1pZ1qZx/3H/cf9x/3H/cY/3H/cf9x/3H/cY/3H/cf9x/3H/cf9xj/Q/k84Gz/cY/3H/cf9x/3H/cf9xj/cf9x/3H/TL4sVB3/cY/3H/cf9x/3H/cf9xj/cf9x/3H/cf9x/3GP9x/3H/cf9x/3FOZhwpnv9x/3H/cf9x/3H/cY/3H/cf9x/0AZvB9k/3H/cY/3H/cf9x/3H/cf9xj/cf9xMPI1vw3Kcf9x/3GP9x/3H/cf9x/3H/cY/3H/Q1W86qT/cf9x/3H/cf9xj/cf9x/3H/cf9xS74sVB3/cf9x/3H/cf9x/3GP9x/3H/cf9x/0iWjIaXcf9xj/cf9x/3H/cf9x/3GP9x/3E+VMGxqz5xj/cf9x/3H/cf9xj/cf9x/3H/cf9x/3GP9x/0OnfOWI/3H/cf9xj/cf9x/3H/cf9xj/cf9xTX/MOAP/cf9x/3H/cY/3H/cf9x/3H/cf9xj/cU/vjAEHcf9x/3GP9x/3H/cf9x/3H/cY/3H/cf9xTEgcS37/cY/3H/cf9x/3H/cf9xj/cf9x/3H/cU6PPBcMcf9x/3GP9x/3H/cf9x/3H/cY/3H/cUSDLLfNcf9x/3H/cf9x/3GP9x/3H/cf9x/3H/cYMtdyvSiNcf9x/3H/cf9xj/cf9x/3H/cf9xj/cf9xTFHcOuJx/3H/cf9xj/cf9x/3H/cf9x/3GP9x/3H/cf9x/3GP9x/3H/cf9Cshz03v9x/3H/cY/3H/cf9x/3H/cf9xj/cf9xSO0ccS5xj/cf9x/3H/cf9x/3GP9x/3H/cf9x/3H/cY/3H/cf9xSO0cgS7/cf9x/3H/cf9x/3GP9x/3H/cf9x/3H/cY/3H/cf9x/3H/cYRs8cow7/cf9x/3GP9x/3H/cf9x/3H/cY/3H/cf9x/3H/cY/3H/RNAcwv5x/3H/cf9x/3H/cY/3H/cf9x/3H/cf9xj/cf9x/3H/cf9xhFoSyl7XH/cf9xj/cf9x/3H/cf9x/3GP9x/3H/cf9x/3GP9xWXfXiP9x/3GP9x/3H/cf9x/3H/cY/3H/cf9x/3H/cf9xj/cf9x/3H/cf9xj/Qkcs641xj/cf9x/3H/cf9x/3GP9x/3H/cf9x/3GEjtHHEucf9x/3H/cY/3H/cf9x/3H/cf9xj/cf9x/3H/cf9xj/cf9x/3H/PAoxtPXOcf9x/3H/cf9x/3GP9x/3H/cf9x/3GP9x/3H/cf9x/0sMHG8+/3H/cf9x/3H/cf9xj/cf9x/3H/cf9xj/cf9x/3H/cf9xT4QcF77/cY/3H/cf9x/3H/cf9xj/cf9x/3H/cf9MhZxXpv9x/3H/cf9xj/cf9x/3H/cf9xj/cf9x/3H/T/osIF3/cf9x/3GP9x/3H/cf9x/3GP9x/3H/cUjtHHEucY/3H/cf9x/3H/cf9xj/cf9x/3H/cf9xj/cf9x/3H/Vf7cAf9x/3H/cf9xj/cf9x/3H/cf9x/3GP9x/3H/cf9x/3FEGDy+fHH/cf9x/3GP9x/3H/cf9x/3GP9x/3H/cf9x/3H/cY/3H/cf9x/3H/cf9xj/cf9xSHI8eNxx/3GP9x/3H/cf9x/3H/cY/3H/cf9x/3FOjzwXDHH/cf9xj/cf9x/3H/cf9x/3GP9x/3H/cf9x/3GP9x/3H/cf9x/3H/cY/3H/cf9x/3H/cf9xj/cf9x/3H/cf9x/3GP9x/3H/cf9x/3FBshzk3nGP9x/3H/cf9x/3H/cY/3H/cf9x/3H/cUklTH2rj/cf9x/3H/cf9x/3GP9x/3H/cf9x/0sMHG8+/3H/cf9x/3H/cY/3H/cf9x/3H/cf9xgzzNK8My1x/3H/cY/3H/cf9x/3H/cY/3H/cf866zG3FM7/cf9x/3H/cf9x/3GP9x/3H/cf9x/3FMH3xOCP9x/3H/cY/3H/cf9x/3H/cf9xj/cf9x/3H/cf9xj/T2YcKZ7/cf9x/3H/cf9xj/cf9x/3H/cf9x/3GP9x/3H/cf9x/3GP9xNxdjuOiccf9x/3GP9x/3H/cf9x/3H/cY/3H/cU8JvA9kcf9x/3GP9x/3H/cf9x/3H/cY/3H/cf9x/3H/cf9xj/cf9x/3H/cf9x/3GP9x/3H/cf9JcjyI3I/3H/cf9x/3H/cf9xj/cf9x/3H/cf9xj/cf9x/3H/cf9FrEzFO/9x/3H/cf9x/3GP9x/3H/cf9x/0uQPGb8/3H/cf9x/3H/cf9xj/cf9x/3H/RPk8wGxx/3H/cf9x/3GP9x/3H/cf9x/3H/cY/3H/cf9x/3H/cf9xj/cf9x/3H/cUzcLEI9/3GP9x/3H/cf9x/3H/cY/3H/cf9x/3H/XZXTanH/cf9x/3H/cY/3H/cf9x/3H/cf9xj/cf9x/3H/cf9x/3GP9MKhxdXv9x/3H/cY/3H/cf9x/3H/cf9xhFX1yqCnH/cf9x/3H/cY/3H/cf9x/3H/cUV4jKh3cY/3H/cf9x/3H/cf9xj/cf9x/3H/cf9xhGloyWl3GP9x/3H/cf9x/3H/cY/3H/cf9x/3H/cUzcLEI9j/cf9x/3H/cf9x/3GP9x/3H/cf9x/3GER4jMh3j/cf9x/3H/cf9x/3GP9x/3H/cf9x/3GEU2PKyccf9x/3H/cY/3H/cf9x/3H/cY/3
[truncated: 1,841,469 more chars]
