# Supplementary material for: Automated imaging and identification of proteoforms directly from ovarian cancer tissue
Source: Nat Commun. 2023 Oct 14;14:6478. doi: 10.1038/s41467-023-42208-3 (PMC10576781; doi:10.1038/s41467-023-42208-3)
Supplement: Supplementary file 6 — Supplementary Data 2 [file 41467_2023_42208_MOESM6_ESM.zip › Supplementary Data 2/32 26538 ensemble.tdValidate]

<?xml version="1.0"?>
<pvsDataSet xmlns:xsi="http://www.w3.org/2001/XMLSchema-instance" xmlns:xsd="http://www.w3.org/2001/XMLSchema" version="1" xmlns="http://www.topdownproteomics.org/ms/pvml">
  <cvList count="2">
    <cv id="MS" fullName="Proteomics Standards Initiative Mass Spectrometry Ontology" version="1.18.1" URI="http://psidev.cvs.sourceforge.net/*checkout*/psidev/psi/psi-ms/mzML/controlledVocabulary/psi-ms.obo" xmlns="http://psi.hupo.org/ms/mzml" />
    <cv id="UO" fullName="Unit Ontology" version="1.20" URI="http://obo.cvs.sourceforge.net/*checkout*/obo/obo/ontology/phenotype/unit.obo" xmlns="http://psi.hupo.org/ms/mzml" />
  </cvList>
  <metadata>
    <contact>
      <guid>00000000-0000-0000-0000-000000000000</guid>
      <name />
      <organization />
      <address />
      <URL />
      <email />
    </contact>
    <sampleProcessing>
      <fixedModificationList />
    </sampleProcessing>
    <parameters>
      <userParam name="FragmentationMaxPpmTolerance" value="5" xmlns="http://psi.hupo.org/ms/mzml" />
      <userParam name="PrecursorMinimumCharge" value="1" xmlns="http://psi.hupo.org/ms/mzml" />
      <userParam name="FDRCounts" value="1000" xmlns="http://psi.hupo.org/ms/mzml" />
      <userParam name="DistributionGenerator" value="0" xmlns="http://psi.hupo.org/ms/mzml" />
      <userParam name="PrecursorSubPpmTolerance" value="3" xmlns="http://psi.hupo.org/ms/mzml" />
      <userParam name="UseTHRASHnoiseCalc" value="False" xmlns="http://psi.hupo.org/ms/mzml" />
      <userParam name="ShowPrecursorIsotopicFits" value="True" xmlns="http://psi.hupo.org/ms/mzml" />
      <userParam name="ShowInternalFragmentFlags" value="False" xmlns="http://psi.hupo.org/ms/mzml" />
      <userParam name="SharedIsotopeColor" value="Black" xmlns="http://psi.hupo.org/ms/mzml" />
      <userParam name="ShowFragmentationSpectraAnnotations" value="True" xmlns="http://psi.hupo.org/ms/mzml" />
      <userParam name="PlotNoisePeaks" value="False" xmlns="http://psi.hupo.org/ms/mzml" />
      <userParam name="PrecursorSignalToNoiseCutoff" value="1" xmlns="http://psi.hupo.org/ms/mzml" />
      <userParam name="UseShapeValidator" value="False" xmlns="http://psi.hupo.org/ms/mzml" />
      <userParam name="RecentFilePaths" value="" xmlns="http://psi.hupo.org/ms/mzml" />
      <userParam name="InstrumentModel" value="" xmlns="http://psi.hupo.org/ms/mzml" />
      <userParam name="InstrumentManufacturer" value="" xmlns="http://psi.hupo.org/ms/mzml" />
      <userParam name="TerminalFragmentGradient" value="False" xmlns="http://psi.hupo.org/ms/mzml" />
      <userParam name="PrecursorIntensityClusterTolerance" value="0.5" xmlns="http://psi.hupo.org/ms/mzml" />
      <userParam name="HighlightSelectedIon" value="True" xmlns="http://psi.hupo.org/ms/mzml" />
      <userParam name="FragmentationSubPpmTolerance" value="3" xmlns="http://psi.hupo.org/ms/mzml" />
      <userParam name="UserName" value="" xmlns="http://psi.hupo.org/ms/mzml" />
      <userParam name="MaximumCharge" value="60" xmlns="http://psi.hupo.org/ms/mzml" />
      <userParam name="ShowPrecursorColorPeaks" value="False" xmlns="http://psi.hupo.org/ms/mzml" />
      <userParam name="IsotopicallyResolvedPrecursor" value="True" xmlns="http://psi.hupo.org/ms/mzml" />
      <userParam name="Left" value="126" xmlns="http://psi.hupo.org/ms/mzml" />
      <userParam name="UseSimpleValidator" value="True" xmlns="http://psi.hupo.org/ms/mzml" />
      <userParam name="ShowFragmentationIsotopicFits" value="True" xmlns="http://psi.hupo.org/ms/mzml" />
      <userParam name="PrecursorMaximumCharge" value="1" xmlns="http://psi.hupo.org/ms/mzml" />
      <userParam name="Width" value="1678.6666666666665" xmlns="http://psi.hupo.org/ms/mzml" />
      <userParam name="ThrashNoiseWindow" value="1000" xmlns="http://psi.hupo.org/ms/mzml" />
      <userParam name="PrecursorMaxPpmTolerance" value="5" xmlns="http://psi.hupo.org/ms/mzml" />
      <userParam name="IncludeInternalFragments" value="False" xmlns="http://psi.hupo.org/ms/mzml" />
      <userParam name="MinimumCharge" value="1" xmlns="http://psi.hupo.org/ms/mzml" />
      <userParam name="FragmentMapColorScheme" value="Ion Type" xmlns="http://psi.hupo.org/ms/mzml" />
      <userParam name="MinimumFragmentSize" value="2" xmlns="http://psi.hupo.org/ms/mzml" />
      <userParam name="Email" value="" xmlns="http://psi.hupo.org/ms/mzml" />
      <userParam name="MinimumRequiredScore" value="0.6" xmlns="http://psi.hupo.org/ms/mzml" />
      <userParam name="Height" value="949.3333333333333" xmlns="http://psi.hupo.org/ms/mzml" />
      <userParam name="PrecursorMercury7Limit" value="0.0001" xmlns="http://psi.hupo.org/ms/mzml" />
      <userParam name="Organization" value="" xmlns="http://psi.hupo.org/ms/mzml" />
      <userParam name="PrecursorMinimumRequiredScore" value="0.1" xmlns="http://psi.hupo.org/ms/mzml" />
      <userParam name="ShowPrecursorSpectraAnnotations" value="True" xmlns="http://psi.hupo.org/ms/mzml" />
      <userParam name="MinimumInternalFragmentScore" value="0.7" xmlns="http://psi.hupo.org/ms/mzml" />
      <userParam name="Address" value="" xmlns="http://psi.hupo.org/ms/mzml" />
      <userParam name="Top" value="28" xmlns="http://psi.hupo.org/ms/mzml" />
      <userParam name="Mercury7Limit" value="0.0001" xmlns="http://psi.hupo.org/ms/mzml" />
      <userParam name="Url" value="" xmlns="http://psi.hupo.org/ms/mzml" />
      <userParam name="FragmentIntensityClusterTolerance" value="0.5" xmlns="http://psi.hupo.org/ms/mzml" />
      <userParam name="SignalToNoiseCutoff" value="1" xmlns="http://psi.hupo.org/ms/mzml" />
      <userParam name="AminoAcidsPerRow" value="25" xmlns="http://psi.hupo.org/ms/mzml" />
      <userParam name="Guid" value="00000000-0000-0000-0000-000000000000" xmlns="http://psi.hupo.org/ms/mzml" />
      <userParam name="ShowProteoformColorGraphicalFragmentMap" value="True" xmlns="http://psi.hupo.org/ms/mzml" />
      <userParam name="I2MSMode" value="False" xmlns="http://psi.hupo.org/ms/mzml" />
      <userParam name="ThrashNoiseRecalc" value="1000" xmlns="http://psi.hupo.org/ms/mzml" />
      <userParam name="UseAveragine" value="False" xmlns="http://psi.hupo.org/ms/mzml" />
      <userParam name="ShowFragmentationColorPeaks" value="False" xmlns="http://psi.hupo.org/ms/mzml" />
    </parameters>
  </metadata>
  <experimentList>
    <experiment id="1">
      <observationList>
        <observation>
          <sourceFile id="SF0" name="20220415_APOLLO#D1-7_4ums_testline_01_25targets_01.raw" location="X:\Projects\2021 Su - nanoDESI\PiMS2\APOLLO_Ovary\APOLLO_#D1-7\line_01">
            <cvParam cvRef="MS" accession="MS:1000563" name="Thermo RAW file" xmlns="http://psi.hupo.org/ms/mzml" />
            <cvParam cvRef="MS" accession="MS:1000568" value="none" name="MD5" xmlns="http://psi.hupo.org/ms/mzml" />
            <cvParam cvRef="MS" accession="MS:1000768" name="Thermo nativeID format" xmlns="http://psi.hupo.org/ms/mzml" />
          </sourceFile>
          <calibrationOffset value="-1.5" type="ppm" />
          <scanRangeText>2270-2339</scanRangeText>
          <spectrum id="scan=0" index="0" defaultArrayLength="0">
            <cvParam cvRef="MS" accession="MS:1000511" value="2" name="ms level" xmlns="http://psi.hupo.org/ms/mzml" />
            <cvParam cvRef="MS" accession="MS:1000128" name="profile spectrum" xmlns="http://psi.hupo.org/ms/mzml" />
            <scanList count="70" xmlns="http://psi.hupo.org/ms/mzml">
              <cvParam cvRef="MS" accession="MS:1000571" name="sum of spectra" />
              <scan>
                <cvParam cvRef="MS" accession="MS:1000016" value="40.332556" name="scan start time" />
              </scan>
              <scan>
                <cvParam cvRef="MS" accession="MS:1000016" value="40.350326" name="scan start time" />
              </scan>
              <scan>
                <cvParam cvRef="MS" accession="MS:1000016" value="40.368096" name="scan start time" />
              </scan>
              <scan>
                <cvParam cvRef="MS" accession="MS:1000016" value="40.385865" name="scan start time" />
              </scan>
              <scan>
                <cvParam cvRef="MS" accession="MS:1000016" value="40.403636" name="scan start time" />
              </scan>
              <scan>
                <cvParam cvRef="MS" accession="MS:1000016" value="40.421405" name="scan start time" />
              </scan>
              <scan>
                <cvParam cvRef="MS" accession="MS:1000016" value="40.439175" name="scan start time" />
              </scan>
              <scan>
                <cvParam cvRef="MS" accession="MS:1000016" value="40.456945" name="scan start time" />
              </scan>
              <scan>
                <cvParam cvRef="MS" accession="MS:1000016" value="40.474715" name="scan start time" />
              </scan>
              <scan>
                <cvParam cvRef="MS" accession="MS:1000016" value="40.492484" name="scan start time" />
              </scan>
              <scan>
                <cvParam cvRef="MS" accession="MS:1000016" value="40.510254" name="scan start time" />
              </scan>
              <scan>
                <cvParam cvRef="MS" accession="MS:1000016" value="40.528024" name="scan start time" />
              </scan>
              <scan>
                <cvParam cvRef="MS" accession="MS:1000016" value="40.545794" name="scan start time" />
              </scan>
              <scan>
                <cvParam cvRef="MS" accession="MS:1000016" value="40.563563" name="scan start time" />
              </scan>
              <scan>
                <cvParam cvRef="MS" accession="MS:1000016" value="40.581334" name="scan start time" />
              </scan>
              <scan>
                <cvParam cvRef="MS" accession="MS:1000016" value="40.599103" name="scan start time" />
              </scan>
              <scan>
                <cvParam cvRef="MS" accession="MS:1000016" value="40.616873" name="scan start time" />
              </scan>
              <scan>
                <cvParam cvRef="MS" accession="MS:1000016" value="40.634643" name="scan start time" />
              </scan>
              <scan>
                <cvParam cvRef="MS" accession="MS:1000016" value="40.652413" name="scan start time" />
              </scan>
              <scan>
                <cvParam cvRef="MS" accession="MS:1000016" value="40.670182" name="scan start time" />
              </scan>
              <scan>
                <cvParam cvRef="MS" accession="MS:1000016" value="40.687953" name="scan start time" />
              </scan>
              <scan>
                <cvParam cvRef="MS" accession="MS:1000016" value="40.705722" name="scan start time" />
              </scan>
              <scan>
                <cvParam cvRef="MS" accession="MS:1000016" value="40.723492" name="scan start time" />
              </scan>
              <scan>
                <cvParam cvRef="MS" accession="MS:1000016" value="40.741262" name="scan start time" />
              </scan>
              <scan>
                <cvParam cvRef="MS" accession="MS:1000016" value="40.759032" name="scan start time" />
              </scan>
              <scan>
                <cvParam cvRef="MS" accession="MS:1000016" value="40.776801" name="scan start time" />
              </scan>
              <scan>
                <cvParam cvRef="MS" accession="MS:1000016" value="40.794571" name="scan start time" />
              </scan>
              <scan>
                <cvParam cvRef="MS" accession="MS:1000016" value="40.812341" name="scan start time" />
              </scan>
              <scan>
                <cvParam cvRef="MS" accession="MS:1000016" value="40.830111" name="scan start time" />
              </scan>
              <scan>
                <cvParam cvRef="MS" accession="MS:1000016" value="40.847881" name="scan start time" />
              </scan>
              <scan>
                <cvParam cvRef="MS" accession="MS:1000016" value="40.865651" name="scan start time" />
              </scan>
              <scan>
                <cvParam cvRef="MS" accession="MS:1000016" value="40.88342" name="scan start time" />
              </scan>
              <scan>
                <cvParam cvRef="MS" accession="MS:1000016" value="40.90119" name="scan start time" />
              </scan>
              <scan>
                <cvParam cvRef="MS" accession="MS:1000016" value="40.91896" name="scan start time" />
              </scan>
              <scan>
                <cvParam cvRef="MS" accession="MS:1000016" value="40.93673" name="scan start time" />
              </scan>
              <scan>
                <cvParam cvRef="MS" accession="MS:1000016" value="40.954499" name="scan start time" />
              </scan>
              <scan>
                <cvParam cvRef="MS" accession="MS:1000016" value="40.972269" name="scan start time" />
              </scan>
              <scan>
                <cvParam cvRef="MS" accession="MS:1000016" value="40.990039" name="scan start time" />
              </scan>
              <scan>
                <cvParam cvRef="MS" accession="MS:1000016" value="41.007809" name="scan start time" />
              </scan>
              <scan>
                <cvParam cvRef="MS" accession="MS:1000016" value="41.025578" name="scan start time" />
              </scan>
              <scan>
                <cvParam cvRef="MS" accession="MS:1000016" value="41.043349" name="scan start time" />
              </scan>
              <scan>
                <cvParam cvRef="MS" accession="MS:1000016" value="41.061118" name="scan start time" />
              </scan>
              <scan>
                <cvParam cvRef="MS" accession="MS:1000016" value="41.078888" name="scan start time" />
              </scan>
              <scan>
                <cvParam cvRef="MS" accession="MS:1000016" value="41.096658" name="scan start time" />
              </scan>
              <scan>
                <cvParam cvRef="MS" accession="MS:1000016" value="41.114428" name="scan start time" />
              </scan>
              <scan>
                <cvParam cvRef="MS" accession="MS:1000016" value="41.132198" name="scan start time" />
              </scan>
              <scan>
                <cvParam cvRef="MS" accession="MS:1000016" value="41.149968" name="scan start time" />
              </scan>
              <scan>
                <cvParam cvRef="MS" accession="MS:1000016" value="41.167737" name="scan start time" />
              </scan>
              <scan>
                <cvParam cvRef="MS" accession="MS:1000016" value="41.185507" name="scan start time" />
              </scan>
              <scan>
                <cvParam cvRef="MS" accession="MS:1000016" value="41.203277" name="scan start time" />
              </scan>
              <scan>
                <cvParam cvRef="MS" accession="MS:1000016" value="41.221047" name="scan start time" />
              </scan>
              <scan>
                <cvParam cvRef="MS" accession="MS:1000016" value="41.238817" name="scan start time" />
              </scan>
              <scan>
                <cvParam cvRef="MS" accession="MS:1000016" value="41.256586" name="scan start time" />
              </scan>
              <scan>
                <cvParam cvRef="MS" accession="MS:1000016" value="41.274356" name="scan start time" />
              </scan>
              <scan>
                <cvParam cvRef="MS" accession="MS:1000016" value="41.292126" name="scan start time" />
              </scan>
              <scan>
                <cvParam cvRef="MS" accession="MS:1000016" value="41.309896" name="scan start time" />
              </scan>
              <scan>
                <cvParam cvRef="MS" accession="MS:1000016" value="41.327666" name="scan start time" />
              </scan>
              <scan>
                <cvParam cvRef="MS" accession="MS:1000016" value="41.345435" name="scan start time" />
              </scan>
              <scan>
                <cvParam cvRef="MS" accession="MS:1000016" value="41.363205" name="scan start time" />
              </scan>
              <scan>
                <cvParam cvRef="MS" accession="MS:1000016" value="41.380975" name="scan start time" />
              </scan>
              <scan>
                <cvParam cvRef="MS" accession="MS:1000016" value="41.398745" name="scan start time" />
              </scan>
              <scan>
                <cvParam cvRef="MS" accession="MS:1000016" value="41.416515" name="scan start time" />
              </scan>
              <scan>
                <cvParam cvRef="MS" accession="MS:1000016" value="41.434284" name="scan start time" />
              </scan>
              <scan>
                <cvParam cvRef="MS" accession="MS:1000016" value="41.452054" name="scan start time" />
              </scan>
              <scan>
                <cvParam cvRef="MS" accession="MS:1000016" value="41.469824" name="scan start time" />
              </scan>
              <scan>
                <cvParam cvRef="MS" accession="MS:1000016" value="41.487594" name="scan start time" />
              </scan>
              <scan>
                <cvParam cvRef="MS" accession="MS:1000016" value="41.505364" name="scan start time" />
              </scan>
              <scan>
                <cvParam cvRef="MS" accession="MS:1000016" value="41.523134" name="scan start time" />
              </scan>
              <scan>
                <cvParam cvRef="MS" accession="MS:1000016" value="41.540903" name="scan start time" />
              </scan>
              <scan>
                <cvParam cvRef="MS" accession="MS:1000016" value="41.558673" name="scan start time" />
              </scan>
            </scanList>
            <precursorList count="70" xmlns="http://psi.hupo.org/ms/mzml">
              <precursor>
                <isolationWindow>
                  <cvParam cvRef="MS" accession="MS:1000827" value="1021.706298828125" name="isolation window target m/z" />
                  <cvParam cvRef="MS" accession="MS:1000828" value="0.4000000059604645" name="isolation window lower offset" />
                  <cvParam cvRef="MS" accession="MS:1000829" value="0.4000000059604645" name="isolation window upper offset" />
                </isolationWindow>
                <activation>
                  <cvParam cvRef="MS" accession="MS:1000422" name="high-energy collision-induced dissociation" />
                  <cvParam cvRef="MS" accession="MS:1000045" value="25" name="collision energy" />
                </activation>
              </precursor>
              <precursor>
                <activation>
                  <cvParam cvRef="MS" accession="MS:1000422" name="high-energy collision-induced dissociation" />
                  <cvParam cvRef="MS" accession="MS:1000045" value="25" name="collision energy" />
                </activation>
              </precursor>
              <precursor>
                <activation>
                  <cvParam cvRef="MS" accession="MS:1000422" name="high-energy collision-induced dissociation" />
                  <cvParam cvRef="MS" accession="MS:1000045" value="25" name="collision energy" />
                </activation>
              </precursor>
              <precursor>
                <activation>
                  <cvParam cvRef="MS" accession="MS:1000422" name="high-energy collision-induced dissociation" />
                  <cvParam cvRef="MS" accession="MS:1000045" value="25" name="collision energy" />
                </activation>
              </precursor>
              <precursor>
                <activation>
                  <cvParam cvRef="MS" accession="MS:1000422" name="high-energy collision-induced dissociation" />
                  <cvParam cvRef="MS" accession="MS:1000045" value="25" name="collision energy" />
                </activation>
              </precursor>
              <precursor>
                <activation>
                  <cvParam cvRef="MS" accession="MS:1000422" name="high-energy collision-induced dissociation" />
                  <cvParam cvRef="MS" accession="MS:1000045" value="25" name="collision energy" />
                </activation>
              </precursor>
              <precursor>
                <activation>
                  <cvParam cvRef="MS" accession="MS:1000422" name="high-energy collision-induced dissociation" />
                  <cvParam cvRef="MS" accession="MS:1000045" value="25" name="collision energy" />
                </activation>
              </precursor>
              <precursor>
                <activation>
                  <cvParam cvRef="MS" accession="MS:1000422" name="high-energy collision-induced dissociation" />
                  <cvParam cvRef="MS" accession="MS:1000045" value="25" name="collision energy" />
                </activation>
              </precursor>
              <precursor>
                <activation>
                  <cvParam cvRef="MS" accession="MS:1000422" name="high-energy collision-induced dissociation" />
                  <cvParam cvRef="MS" accession="MS:1000045" value="25" name="collision energy" />
                </activation>
              </precursor>
              <precursor>
                <activation>
                  <cvParam cvRef="MS" accession="MS:1000422" name="high-energy collision-induced dissociation" />
                  <cvParam cvRef="MS" accession="MS:1000045" value="25" name="collision energy" />
                </activation>
              </precursor>
              <precursor>
                <activation>
                  <cvParam cvRef="MS" accession="MS:1000422" name="high-energy collision-induced dissociation" />
                  <cvParam cvRef="MS" accession="MS:1000045" value="25" name="collision energy" />
                </activation>
              </precursor>
              <precursor>
                <activation>
                  <cvParam cvRef="MS" accession="MS:1000422" name="high-energy collision-induced dissociation" />
                  <cvParam cvRef="MS" accession="MS:1000045" value="25" name="collision energy" />
                </activation>
              </precursor>
              <precursor>
                <activation>
                  <cvParam cvRef="MS" accession="MS:1000422" name="high-energy collision-induced dissociation" />
                  <cvParam cvRef="MS" accession="MS:1000045" value="25" name="collision energy" />
                </activation>
              </precursor>
              <precursor>
                <activation>
                  <cvParam cvRef="MS" accession="MS:1000422" name="high-energy collision-induced dissociation" />
                  <cvParam cvRef="MS" accession="MS:1000045" value="25" name="collision energy" />
                </activation>
              </precursor>
              <precursor>
                <activation>
                  <cvParam cvRef="MS" accession="MS:1000422" name="high-energy collision-induced dissociation" />
                  <cvParam cvRef="MS" accession="MS:1000045" value="25" name="collision energy" />
                </activation>
              </precursor>
              <precursor>
                <activation>
                  <cvParam cvRef="MS" accession="MS:1000422" name="high-energy collision-induced dissociation" />
                  <cvParam cvRef="MS" accession="MS:1000045" value="25" name="collision energy" />
                </activation>
              </precursor>
              <precursor>
                <activation>
                  <cvParam cvRef="MS" accession="MS:1000422" name="high-energy collision-induced dissociation" />
                  <cvParam cvRef="MS" accession="MS:1000045" value="25" name="collision energy" />
                </activation>
              </precursor>
              <precursor>
                <activation>
                  <cvParam cvRef="MS" accession="MS:1000422" name="high-energy collision-induced dissociation" />
                  <cvParam cvRef="MS" accession="MS:1000045" value="25" name="collision energy" />
                </activation>
              </precursor>
              <precursor>
                <activation>
                  <cvParam cvRef="MS" accession="MS:1000422" name="high-energy collision-induced dissociation" />
                  <cvParam cvRef="MS" accession="MS:1000045" value="25" name="collision energy" />
                </activation>
              </precursor>
              <precursor>
                <activation>
                  <cvParam cvRef="MS" accession="MS:1000422" name="high-energy collision-induced dissociation" />
                  <cvParam cvRef="MS" accession="MS:1000045" value="25" name="collision energy" />
                </activation>
              </precursor>
              <precursor>
                <activation>
                  <cvParam cvRef="MS" accession="MS:1000422" name="high-energy collision-induced dissociation" />
                  <cvParam cvRef="MS" accession="MS:1000045" value="25" name="collision energy" />
                </activation>
              </precursor>
              <precursor>
                <activation>
                  <cvParam cvRef="MS" accession="MS:1000422" name="high-energy collision-induced dissociation" />
                  <cvParam cvRef="MS" accession="MS:1000045" value="25" name="collision energy" />
                </activation>
              </precursor>
              <precursor>
                <activation>
                  <cvParam cvRef="MS" accession="MS:1000422" name="high-energy collision-induced dissociation" />
                  <cvParam cvRef="MS" accession="MS:1000045" value="25" name="collision energy" />
                </activation>
              </precursor>
              <precursor>
                <activation>
                  <cvParam cvRef="MS" accession="MS:1000422" name="high-energy collision-induced dissociation" />
                  <cvParam cvRef="MS" accession="MS:1000045" value="25" name="collision energy" />
                </activation>
              </precursor>
              <precursor>
                <activation>
                  <cvParam cvRef="MS" accession="MS:1000422" name="high-energy collision-induced dissociation" />
                  <cvParam cvRef="MS" accession="MS:1000045" value="25" name="collision energy" />
                </activation>
              </precursor>
              <precursor>
                <activation>
                  <cvParam cvRef="MS" accession="MS:1000422" name="high-energy collision-induced dissociation" />
                  <cvParam cvRef="MS" accession="MS:1000045" value="25" name="collision energy" />
                </activation>
              </precursor>
              <precursor>
                <activation>
                  <cvParam cvRef="MS" accession="MS:1000422" name="high-energy collision-induced dissociation" />
                  <cvParam cvRef="MS" accession="MS:1000045" value="25" name="collision energy" />
                </activation>
              </precursor>
              <precursor>
                <activation>
                  <cvParam cvRef="MS" accession="MS:1000422" name="high-energy collision-induced dissociation" />
                  <cvParam cvRef="MS" accession="MS:1000045" value="25" name="collision energy" />
                </activation>
              </precursor>
              <precursor>
                <activation>
                  <cvParam cvRef="MS" accession="MS:1000422" name="high-energy collision-induced dissociation" />
                  <cvParam cvRef="MS" accession="MS:1000045" value="25" name="collision energy" />
                </activation>
              </precursor>
              <precursor>
                <activation>
                  <cvParam cvRef="MS" accession="MS:1000422" name="high-energy collision-induced dissociation" />
                  <cvParam cvRef="MS" accession="MS:1000045" value="25" name="collision energy" />
                </activation>
              </precursor>
              <precursor>
                <activation>
                  <cvParam cvRef="MS" accession="MS:1000422" name="high-energy collision-induced dissociation" />
                  <cvParam cvRef="MS" accession="MS:1000045" value="25" name="collision energy" />
                </activation>
              </precursor>
              <precursor>
                <activation>
                  <cvParam cvRef="MS" accession="MS:1000422" name="high-energy collision-induced dissociation" />
                  <cvParam cvRef="MS" accession="MS:1000045" value="25" name="collision energy" />
                </activation>
              </precursor>
              <precursor>
                <activation>
                  <cvParam cvRef="MS" accession="MS:1000422" name="high-energy collision-induced dissociation" />
                  <cvParam cvRef="MS" accession="MS:1000045" value="25" name="collision energy" />
                </activation>
              </precursor>
              <precursor>
                <activation>
                  <cvParam cvRef="MS" accession="MS:1000422" name="high-energy collision-induced dissociation" />
                  <cvParam cvRef="MS" accession="MS:1000045" value="25" name="collision energy" />
                </activation>
              </precursor>
              <precursor>
                <activation>
                  <cvParam cvRef="MS" accession="MS:1000422" name="high-energy collision-induced dissociation" />
                  <cvParam cvRef="MS" accession="MS:1000045" value="25" name="collision energy" />
                </activation>
              </precursor>
              <precursor>
                <activation>
                  <cvParam cvRef="MS" accession="MS:1000422" name="high-energy collision-induced dissociation" />
                  <cvParam cvRef="MS" accession="MS:1000045" value="25" name="collision energy" />
                </activation>
              </precursor>
              <precursor>
                <activation>
                  <cvParam cvRef="MS" accession="MS:1000422" name="high-energy collision-induced dissociation" />
                  <cvParam cvRef="MS" accession="MS:1000045" value="25" name="collision energy" />
                </activation>
              </precursor>
              <precursor>
                <activation>
                  <cvParam cvRef="MS" accession="MS:1000422" name="high-energy collision-induced dissociation" />
                  <cvParam cvRef="MS" accession="MS:1000045" value="25" name="collision energy" />
                </activation>
              </precursor>
              <precursor>
                <activation>
                  <cvParam cvRef="MS" accession="MS:1000422" name="high-energy collision-induced dissociation" />
                  <cvParam cvRef="MS" accession="MS:1000045" value="25" name="collision energy" />
                </activation>
              </precursor>
              <precursor>
                <activation>
                  <cvParam cvRef="MS" accession="MS:1000422" name="high-energy collision-induced dissociation" />
                  <cvParam cvRef="MS" accession="MS:1000045" value="25" name="collision energy" />
                </activation>
              </precursor>
              <precursor>
                <activation>
                  <cvParam cvRef="MS" accession="MS:1000422" name="high-energy collision-induced dissociation" />
                  <cvParam cvRef="MS" accession="MS:1000045" value="25" name="collision energy" />
                </activation>
              </precursor>
              <precursor>
                <activation>
                  <cvParam cvRef="MS" accession="MS:1000422" name="high-energy collision-induced dissociation" />
                  <cvParam cvRef="MS" accession="MS:1000045" value="25" name="collision energy" />
                </activation>
              </precursor>
              <precursor>
                <activation>
                  <cvParam cvRef="MS" accession="MS:1000422" name="high-energy collision-induced dissociation" />
                  <cvParam cvRef="MS" accession="MS:1000045" value="25" name="collision energy" />
                </activation>
              </precursor>
              <precursor>
                <activation>
                  <cvParam cvRef="MS" accession="MS:1000422" name="high-energy collision-induced dissociation" />
                  <cvParam cvRef="MS" accession="MS:1000045" value="25" name="collision energy" />
                </activation>
              </precursor>
              <precursor>
                <activation>
                  <cvParam cvRef="MS" accession="MS:1000422" name="high-energy collision-induced dissociation" />
                  <cvParam cvRef="MS" accession="MS:1000045" value="25" name="collision energy" />
                </activation>
              </precursor>
              <precursor>
                <activation>
                  <cvParam cvRef="MS" accession="MS:1000422" name="high-energy collision-induced dissociation" />
                  <cvParam cvRef="MS" accession="MS:1000045" value="25" name="collision energy" />
                </activation>
              </precursor>
              <precursor>
                <activation>
                  <cvParam cvRef="MS" accession="MS:1000422" name="high-energy collision-induced dissociation" />
                  <cvParam cvRef="MS" accession="MS:1000045" value="25" name="collision energy" />
                </activation>
              </precursor>
              <precursor>
                <activation>
                  <cvParam cvRef="MS" accession="MS:1000422" name="high-energy collision-induced dissociation" />
                  <cvParam cvRef="MS" accession="MS:1000045" value="25" name="collision energy" />
                </activation>
              </precursor>
              <precursor>
                <activation>
                  <cvParam cvRef="MS" accession="MS:1000422" name="high-energy collision-induced dissociation" />
                  <cvParam cvRef="MS" accession="MS:1000045" value="25" name="collision energy" />
                </activation>
              </precursor>
              <precursor>
                <activation>
                  <cvParam cvRef="MS" accession="MS:1000422" name="high-energy collision-induced dissociation" />
                  <cvParam cvRef="MS" accession="MS:1000045" value="25" name="collision energy" />
                </activation>
              </precursor>
              <precursor>
                <activation>
                  <cvParam cvRef="MS" accession="MS:1000422" name="high-energy collision-induced dissociation" />
                  <cvParam cvRef="MS" accession="MS:1000045" value="25" name="collision energy" />
                </activation>
              </precursor>
              <precursor>
                <activation>
                  <cvParam cvRef="MS" accession="MS:1000422" name="high-energy collision-induced dissociation" />
                  <cvParam cvRef="MS" accession="MS:1000045" value="25" name="collision energy" />
                </activation>
              </precursor>
              <precursor>
                <activation>
                  <cvParam cvRef="MS" accession="MS:1000422" name="high-energy collision-induced dissociation" />
                  <cvParam cvRef="MS" accession="MS:1000045" value="25" name="collision energy" />
                </activation>
              </precursor>
              <precursor>
                <activation>
                  <cvParam cvRef="MS" accession="MS:1000422" name="high-energy collision-induced dissociation" />
                  <cvParam cvRef="MS" accession="MS:1000045" value="25" name="collision energy" />
                </activation>
              </precursor>
              <precursor>
                <activation>
                  <cvParam cvRef="MS" accession="MS:1000422" name="high-energy collision-induced dissociation" />
                  <cvParam cvRef="MS" accession="MS:1000045" value="25" name="collision energy" />
                </activation>
              </precursor>
              <precursor>
                <activation>
                  <cvParam cvRef="MS" accession="MS:1000422" name="high-energy collision-induced dissociation" />
                  <cvParam cvRef="MS" accession="MS:1000045" value="25" name="collision energy" />
                </activation>
              </precursor>
              <precursor>
                <activation>
                  <cvParam cvRef="MS" accession="MS:1000422" name="high-energy collision-induced dissociation" />
                  <cvParam cvRef="MS" accession="MS:1000045" value="25" name="collision energy" />
                </activation>
              </precursor>
              <precursor>
                <activation>
                  <cvParam cvRef="MS" accession="MS:1000422" name="high-energy collision-induced dissociation" />
                  <cvParam cvRef="MS" accession="MS:1000045" value="25" name="collision energy" />
                </activation>
              </precursor>
              <precursor>
                <activation>
                  <cvParam cvRef="MS" accession="MS:1000422" name="high-energy collision-induced dissociation" />
                  <cvParam cvRef="MS" accession="MS:1000045" value="25" name="collision energy" />
                </activation>
              </precursor>
              <precursor>
                <activation>
                  <cvParam cvRef="MS" accession="MS:1000422" name="high-energy collision-induced dissociation" />
                  <cvParam cvRef="MS" accession="MS:1000045" value="25" name="collision energy" />
                </activation>
              </precursor>
              <precursor>
                <activation>
                  <cvParam cvRef="MS" accession="MS:1000422" name="high-energy collision-induced dissociation" />
                  <cvParam cvRef="MS" accession="MS:1000045" value="25" name="collision energy" />
                </activation>
              </precursor>
              <precursor>
                <activation>
                  <cvParam cvRef="MS" accession="MS:1000422" name="high-energy collision-induced dissociation" />
                  <cvParam cvRef="MS" accession="MS:1000045" value="25" name="collision energy" />
                </activation>
              </precursor>
              <precursor>
                <activation>
                  <cvParam cvRef="MS" accession="MS:1000422" name="high-energy collision-induced dissociation" />
                  <cvParam cvRef="MS" accession="MS:1000045" value="25" name="collision energy" />
                </activation>
              </precursor>
              <precursor>
                <activation>
                  <cvParam cvRef="MS" accession="MS:1000422" name="high-energy collision-induced dissociation" />
                  <cvParam cvRef="MS" accession="MS:1000045" value="25" name="collision energy" />
                </activation>
              </precursor>
              <precursor>
                <activation>
                  <cvParam cvRef="MS" accession="MS:1000422" name="high-energy collision-induced dissociation" />
                  <cvParam cvRef="MS" accession="MS:1000045" value="25" name="collision energy" />
                </activation>
              </precursor>
              <precursor>
                <activation>
                  <cvParam cvRef="MS" accession="MS:1000422" name="high-energy collision-induced dissociation" />
                  <cvParam cvRef="MS" accession="MS:1000045" value="25" name="collision energy" />
                </activation>
              </precursor>
              <precursor>
                <activation>
                  <cvParam cvRef="MS" accession="MS:1000422" name="high-energy collision-induced dissociation" />
                  <cvParam cvRef="MS" accession="MS:1000045" value="25" name="collision energy" />
                </activation>
              </precursor>
              <precursor>
                <activation>
                  <cvParam cvRef="MS" accession="MS:1000422" name="high-energy collision-induced dissociation" />
                  <cvParam cvRef="MS" accession="MS:1000045" value="25" name="collision energy" />
                </activation>
              </precursor>
              <precursor>
                <activation>
                  <cvParam cvRef="MS" accession="MS:1000422" name="high-energy collision-induced dissociation" />
                  <cvParam cvRef="MS" accession="MS:1000045" value="25" name="collision energy" />
                </activation>
              </precursor>
              <precursor>
                <activation>
                  <cvParam cvRef="MS" accession="MS:1000422" name="high-energy collision-induced dissociation" />
                  <cvParam cvRef="MS" accession="MS:1000045" value="25" name="collision energy" />
                </activation>
              </precursor>
            </precursorList>
            <binaryDataArrayList count="5" xmlns="http://psi.hupo.org/ms/mzml">
              <binaryDataArray encodedLength="131316">
                <cvParam cvRef="MS" accession="MS:1000523" value="" name="64-bit float" />
                <cvParam cvRef="MS" accession="MS:1002312" value="" name="MS-Numpress linear prediction compression" />
                <cvParam cvRef="MS" accession="MS:1000514" value="" name="m/z array" unitAccession="MS:1000040" unitName="m/z" unitCvRef="MS" />
                <binary>QWQtKQAAAABq4P9/Z///f4iIiBZ38faYGw4JcY/3GP9xg+dqi2iVf/hx/4cf9xIt3hugch5Ihx/4cf9xErdbUpA5pK1x/4cf9x/xwmmNGYimcu/3GP9xiB3vxuGcwDkecf9x/3GP9xgbzIhxlcN3jocf9x/3EoG8A6v0P8/3H/cYj/cYEY1k4Zozmx6IiIhxEdHbxJ4ANDv/cY/3GIgucK+Ku/UHj/cYiIGKyAE5+Ef+yIcf+IcRvJ/GGWxgOeiHH/cf9xj/HlFnhJZwqHuIiIcf8ecvZBmA4Jvv9xj/cYiIHrky/JOrzQOIcf9x/xPP2heYQyXo/3GIcf8q080aM8Muhx/3GIHkuCEZklfe6IiHH/gVyYCBk+Z/foj/cXH/Had2oZwJiV6IiIgal8iDk/k3fHGIcf+HEamFwhmuej3nGP9xiCOMgRpYN+6IiHH/cS2p9sq6YJOIhx/3GBWszmGe8zGeiHH/hxj/cR3ZwUKVJz69iHH/cYg2nii+YdeIiIhxFbKZYZ3tZp6Icf+HGBa2CFOcyvescY/3GIKp2Rqvom5XGIiIJ1AaGlv+XnH/cYiIHKJ3sZweiE6HGIiIIZrGWnlTmocf+HGBfMeVGX04auiHH/hxgdPS0RlUPS7nGIcf+BODevWST4UKhx/4cf8ToFUSl1C67XH/hxiB1A4qGYcC1eiIiIcR4V2tGRyyUucYiIgcavVhnjYKnohx/3H/ILpYuopadHH/cYiIJcX7iuegR4iHH/cSwem3rhJkhxiHH/cRt/awKecZT9hxiIgXdaXBkmtaPnGIhx/yLQbDrE+Tz/cXH/hxEdsKYZzU9Z5y/4cf9xF1RnQpPMmL2IiHH/cRu86nGd8xWOiIhx/xZXckGYSY2+iIhx/y7qAKoWX/WIiHH/cYgQ7xJWmzPtqYcf+HGCfXbcr4iSOIiHH/ISjvKn9xDXGIcf9xK9SQOtO2/IiHGIgW5DFhmcvOnnGIhx/3Etc5DKPsbziHH/cf9xIO6reuUVSIiHH/cR+RX2GYH6CehxiIcSzH5zoFgYz/cYcf9xFwZBIZmKvt5xiHH/cYFhiHxZXaeDr/hxiIgk0n6qWNgVcf9xiIIGR1ykDIo3Fx/3H/cRB4GGGXSOeecYiHGP8XViGBn2refnH/hxiIIZT1esqwqIiHGP9yKISmWkq1moiHH/cRyktXGUHEqOcf+HGIg485i9DGeIcf9xgV3oIGl0R9+YiHH/cYJCmqKj9lXf9xcf+HEbNdqklT0lW3H/cYcf9xL+NgutbJ9HGHH/cYiIcYiIcYiIcf9xhxGvTQs5f8L0xy/4cYiHEYlsQSkoo77XGP9y/4cYJ8qlWnZVqohx/3GIEg4cIpcj492IhxiIF8fut5NsEUiHH/cYcf9xHSgY9JaK5wtxiIcf9xEMhpEZvXlu7/cf9y/4cYhxEZA0IZ8A296IhxiHEtbsNKixPLiHGIcf8SUJfSnjF4LXL/hxiDGeJ7Nx2HGHH/cYcf8cUxODlZ7sfHFx/3GIKqKMajnXOYcf9xiCtk9MowwLNx/3GIcSBRqKrQ9XVxhx/3GBecKTGYFNbOiHH/cXEitteaKpKGcYhx/3GIcTy2DrxJ8Ycf9xhx/y+EalpauVqIiHGCBKp9qTZYKIcYhxGPQJMpdM9s3/cYcYgu8whq0895iHH/cv8qMtaaweKWiIcf9xEehagp6IpX2IhxiHEuocBqiOP5cYcf9xgvEGdaMQqKhxiIhxEOhl0Zoomi6HH/cYcRAl7XGYuxKOcYhxiILjy4ihFEd4iHGIIrQBSke/64iHGILNWkWlWluohxiHH/cSKMZzrpOYxx/3GHH/cStE6WofsWlxcf9xiBnv/wGTsAD+cf9xiHH/cXH/cS1fk8oxFsOHGIcf9xEYTVYZxMKp5x/3GHGBtYwZGciD5uiIcYgduTgym4fHzYiHGIgQ3muBlRKUfocf9y/3GIhxhxLVmgOvtl/Ihxcf9xgpqm9KaFkLiIhxguZXUa+aiucY/3L/cTzvH70Q4HH/cXH/cYHytoQZ+Fl75xhxiIcYgr/fK61iDUcYcf9xhxgV6lbCmLapPYcYiHGB2IskGQOE2+iHGIcf8rKyoq/k1dhxiIcSDzE7qXzsSIcYcf8pGVNqInrJhxhxiIcRb7s3GT5EyOcv9xiIJ8rVGmRSrnL/cYcf9xFuCcI5jwc9yHH/cXH/L90J6sovYYhx/3FxMWJZtK2mcYhxhx/3EnMnx6Meg4hxiHH/cv8Tv1TBmlGrPv9xhxiILyc7Gi6MTocYcf9y/4L/S6GiG0XocYhxiHH/KZ+7OsgETIcYiHEvF6gaD4V+iHGHGIJEyhan816f9y/3GHE7KMW41zpxhx/3L/JCqQKg9W/XGIhxgmTfxqvyA5cYhxiDbl+LEqB/9xiHGHEyySOwRtyHGIhxKKMpKhfNbYcf9xcf8vw32aCcgmiHGIcYhxiBGjuQGe/Eb+iHGIcYgzKiu15dSIhxhxKX15KgoobYhxiHEqpSxKOK07cYcYiCSSc+pP2MFxhxiIcYcSpsyuoiQ1Fx/3FxiIcTH+CLQR94cYhxgnwbXam+Sihxcf9xghWVZaPmqacYhxhx/3IoMO8avfEOiHGIcSWjMTqHzOxxcYiCCdPjppLBxxiIcXEoZNFanLLqiHGHGIJS9nejIZiIcXH/cYKddqKhSJXXGIcf9yJIjkWvpxuohxhx/3FxiCO4a2roeUlxiIcYL3xpahw5aXH/cXH/cXEn6Zp6JmZYcXH/cYcSPK2hrkUl7/cXH/cXE+e3W1hIpxiHGIJg6zGmAkznL/cYhxgnG5RKMVa7cf9xcf9xhxFZBkUZgwq66HGHGIgkebVqrGSpcYhxhxL/+y6qgE0Ycf9y/yMxKDoP7Xxx/3FxiIKhKBOlDn7HH/cXH/cS5V2xpLok6Ihxhx/z9qWLiVp4iHGHGIO25dvpGihxiHGILV5LGksbTnGHGIhxcSkiWxqO2k7/cXH/cXEn1Vsak6pOcXH/cYcYLliVOjx2rIcYhxgpT38qXQgN/3FxiIcYcf8o99GKhYLnhxhx/3FxiCHP2IopAndxcf9xcf8rB2oacJle/3Fx/3L/cYISsHGt5PjnFxiIcYKYDmSjrxm4cf9y/3GDjQhLwve4hx/3L/cThCmb+9Zv9y/3GIJ8xd+j06IHL/cYcYIdlyasZo2f9xcYiHEt4hw6g948hxiHGHH/KBGuGs/lHocYhxiHEkxzZqp4yZcXH/cXH/cXH/cSlqXUp8WiuHGIhxcSzvWDpjCnxxiHGIcSE6oRqtVe5xiIcYLe/bOpMCTP9xcf9y/yFhiHqu53iIhxcf8pwjCKeNz3iIcYcSDSnyrU1g2HFx/3FxK6ssKgdNPXH/cXGIJra7OvaUTHGIcYhxiHGIcYcSsJfJpVeDaIcYhxNhdutPiR/3FxiIcYcf9y/3GHGCbyaVoU2WpxiHGIcYcf9y/y4fWFqRGnpxiHGILnXHesyjiHGHH/cXGDOkSbNrtnGIcYg4PgS8wfuIcYhxIkF1GszoroiHFx/3EugGBKqfn7cYiHGHGDUnH7To4HL/cXH/cXH/cXGIhxg5ul2xVaL/cYcf9y/zNw/befAohxcf9xcf8kQQRKfu+7hxhxiD1dc7aijHGIhxgq/KRKEzW7cf9y/3GIcYcSh+Aho5H95xhx/3L/cYcYhxgr1ReaOK6G/3L/cYMkykssNbiHGHGIcSwngRr9h+5xiIcXH/J34SGmke3oiHFx/3EkMCIajf3eiHFx/3GDclP7PqwHGHGIhxhxiCSjIhqGzd5x/3L/cXH/cUbVnLKmhxhxiCFlboqPqReIhxcf9xcf9xK7gHShd/i3GHGIcSipfzoIaAyIhxhxJasyGnZM3ohxiHGC2xOSrV7G2HGHGIISvASoBT+4cYhxiC+II1pafcpxhx/3Ignz162wwocf9y/3GDZ8g72DfHGIhxcf8gpy4q540diHFx/3IkQ9taT8JKcYcf9y/3Fx/zWfIb1g3ocYcYhxIZIGSrnfm4hxhxghgPga+PB+hxhx/3L/M9neuDYhiIcYcYhxhxgvNZYa/KaecYcYhxKc43KgUcjYcf9xcYhxJ6tQWrhK+ocYhxhxiC8CQlpC69py/3GHGHEpr7iKugR3cXGIhxJDmCGo1n3nH/cv9xhxgkSgo6Hl9ciHGHGIcYhxiHEqVSwai60+hxhx/3IikpIap9be/3L/cXEw4TSyLsty/3GHH/ciYc/XqDQChxiIcYNA7EsAI7hxiHGHE992W3CJqIcYcS/vxmoVA5lxiIcSpofEpseDuHGIcT/BTbk+snL/cXH/KqGTKubmzYhxiHEmG5ZqolaZcf9y/3FxMu83syDIhx/3FxiDCVprV6WXGIcYgqvsU6lhOsiHGIcSWHxRqYg65xiIcXEndrMq+ZTNhxcYiHExnBy3c+NxiHGIcYOoi8v3dDhxiHGINjYxvMnOhxhx/3L/Mk8Gs8D5cYhxiD6qprdVWXGHH/cXEl3yIacw3eiHGIcYcTbp1L0WK3GIcYcYcf9xcYhxiHGHGIcYhxgsskkq5dttcXH/cXGIPETnursYiHFxiIcYJK3AWvgj+nGIcYcYMuWjsSpchxiHGHGC62aEr2mXtxcYhxiHGHE12VqxNqVxcYhxgtfLA6KjT8hxcf9xcf9y/zHMWrdDpYcYhxgtnqEa9hXuhxiHGIcStAsRoc9O6IcYhxcSO1ERqFru6IcYcYhxKEcRGjyO7ocYcYhxLAvoKuBRfXGIhxgnD4kqQRdthxhx/3L/ILpdGkZaLohxhxiCepYVrYaeqHGIcYJg72arMgmXGIcYOC0esuLhiHGIcXH/cXH/cv9xKJU8KkisPXGIcYcTpXhbqoeocYhxguGud64mGIiHFx/3E9KzG01M5xcYiHGHEmdH3q8cghhxiHEmeoIaaVfecYhxiHEh9XtK86hLiHFx/3E/yXKzNo1xhxiHGD0/xrnAOf9xcf9xcSEZ+yqgcE1y/3Fx/3E6t7O6SEz/cXH/cv9xhxNY5/tYGAcYhxhxJimqGr5lXnGIhxhxKfg1KvF8rYcYhxgr8LoacfReiHGHGC8KpGoTZbmHGIcYhxMlHbtr4kcYhxiHE5RPm9uwZy/3Fx/3L/cYcYcYMrM7tlzEiHFx/3FxPoIdu33i/3L/cXEu92FKsonrcf9y/3L/cSqx4Tpm4eyHGIcXEp3KA6ZDX8hx/3L/cYcYcYhxiHFx/3FxiDgdvbHyQnFxiILL3QGgUi/nGIhxcf8rku062NEscYcYhxgjpLFKeLTrhxcf9y/3EoK2dKUFmLcYcYcYK4abGniWTocYcYg7pUa6WrmHFx/3FxIvWlKmKlrYcYcYhxN7xLsFO0cXH/cv9xhxhxiHGHH/cv9xcYhxPH+MvIBzcYcYhxiD0EI7b73HGIcYcTS7yLJUN4cYcYhxP/W/vApAiIcXGIIw4UGrAuvohxhxgvgUgquOt9cf9y/3FxguBsdKAqOLiHFxiIcXGCKIgxq4d86HGIcYcYhxI5qDGqdXznH/cv9xhxJlTROqyy7IcYhxgghMcqqbONcYhxiC/+oRrgFe7/cv9xcf9y/yMtYBqOKf5y/3GHGHErIrEaHtTu/3L/cXGIKuERGiLu7ocYhxhxg52e2xNhKIcYcYhxhxiCf2sRphlO7/cXGIcYPDRrvMuUhxhxiHFx/3FxiHGIL2RuGmq5HoiHFxg6ciq9jdWHGHGIcYhxIXa4GvmUfnGHGIcYJlCqGrv1XnFxiHGC6Tqho3xV5y/3Fx/3FxLJU2GiesnnGHGIcYcYhxhxiCHXChoUj16IcYcYIiAvGj/9DohxiHGHGIcXH/K9YoGmOdfocf9yiCQ8gcp0R+NxiHGHGIcYKWucOutGPHGHGIcSNivCqr1D2HGIcYcYhxO+97vRCEhxhxiHGIcXH/cv9xhxO8rhtzUehxiHGHGCnbtRpjRK6IcYcYhxhxiHGHEg6DoaE3xehxcf9xcYhxLI0VGigurocYcf9y/3FxiHGIcXH/cXGIcSaAJRqI/a5x/3L/cYcYcYhxggnJI6GTbccYiHFxPbmLu0Z0iHGHGCUU8Rp/sO6HFxiIJ9fzOsSAzP9y/3GHGHGD/jzrscMXGIcYcYglzZsa5CZOhxiHGHEu6Woq4mld/3FxiHEl9iAqAp39hxiHFx/yC8GyrWPk1x/3FxiCKG0CpJkv2HGHGIcT+vWLdQp3H/cv9xglK2oa3klehxhxiHEqbmoaehlecXH/cXGCOHLSq5jS3/cXGIcYLKEuSnjtG4hxhxiHGHGHH/cv9y/3EtF/Aqn4D9hxiHGHGIcYcTyUnb1rYnGIcYhxPolaunal/3L/cXH/IcS0GuS0vocYhxgya0GwpL6HGIcYcYOmmPsaZwhxhxiHE1i0G9dL6IhxcYg80/y+LAOIhxcf9yLW9jGvkJznGIcXGDTQJ7E/2HGIcYcYNXmEv4Z7hxiHGCzy3RqB0i5x/3L/cXGDWOaLGBl4cYcYcYg2MvG8zQ5xhxhxiHGIcXElYdIaeuLecYhxhxghAIsqwQhNiHGIcSgJ0Gpjcvlxcf9xcYO8W7vTpEhxcYhxiD7Cybo9NohxhxiHGHE1c8mynDaHH/coiHFKpqx1lXGIcXH/POn+vxYBhxcYiHFxiHEuHTIa7izecYhxhxggKv0aT1AuhxhxiHGHGIcXH/ciAnyBoPg36IcXGIgtDnYq0CidhxhxiHEjqPAahnD+cYcYcYLmhCGul73nFx/3L/cXEi+dcqgmKNiHFx/3L/PimGt9Z5cXH/cv9xcSfC5yo10Y2IcXGIhxPUVDtrq8cYiHFxiCSLUBqISv6IcYcYhxPcSUtztrhxiHGIJ1GXGpvmjnGHGIcXGIhxcTeekrthbXH/cXGHH/cv9yPIspunTWhxhx/3L/KvgBGiF/7nGHGHH/coiHErUJkaa/ZuhxcYhxg0djeymciIcYcYP9XNuyoyiHGHGCeuUhpWGt5y/3Fx/3I6/0G3AL6HGIcXE9APO2/wyHGIcYMFjltbcahxhxiHGHGIcXH/cv9xcf9y/3FxIlT4GuuwfnGIcXH/ciO0ERp1vu5yiIcv8qa64qW0Udhxhxhxgk0Pwa8/A+cYcYhxLMsmKtRNnYcXH/cv8s5oJKBJfbhxhxiHE7VPO5qwz/cXGIcYcYg3l5a/aGmIcYcYgtt7kaVYRuhxiHGHE1U461vHGHGIcXH/IyMjGr7NzocYcYhxJ6iZKkd2bXGHH/coiHFxiHGDck67HrFHFx/3L/cv9xKUWAGjyn/v9y/3FxiDxiUbadrocYcYcYhxhxiHFx/3L/cXGIcYcYhxMipFsuW6hxhxhxhx/yn0ehqhuF6IcXGIhxcS5NQjo9K9yIcYcYhxhxhxiHGHGHGIcYcYhxcYOxNRt+yuiHGHGIcYO2lHu5a4hxiHGHGHGHH/coiHFxiHGIcXGIg8MFO4z6yHGIcYcSVPghp8B95xhxiHErL9caXgKOhxhxhxg01ku0ObRxiHGHEn8YIqAufdiHGHGDPjUb8crohy/3GHElIjMqL9zNcYhxhxhxLFvnGjtBjnL/cXGIcYhxcYhxIcCUKnX2vXGIcYhxcYhxIuiQKkN2/f9y/3L/cTDTU7M8rIcYcYcYgjqEMqV3vNhxhxiCK78Rq1QO6HGIcXGIhxcYhxhxPqmmt1ZZhxiHGCVJoBpsZf5y/3L/cXH/ciThCCpj732HGHGIcYcTMYX7j3oP9y/3FxiHGHGIcYcYcYcf9yNxEEvO77hxiHGHGHGIcXH/N2MKsaz1hxhxhxLQJtGnDpLv9y/3FxiHGIcXGIcTBkCLWr93Fxhx/3KIhxcSgQwCrf8/1xhxiHEk1x4aFI4e/3GHGHGCuH3ipJgh1xiHGHGIPOG2uR5Jcv9xhxgr+xgaUU5+cXH/cv9y/3FxiHGIcXGIcYgnXSIqDC3dcYcYcYg8N1G2yK5xiHGHGCEPYRrAGe7/cXGIcYKoBxGij47nGHGIcXH/cv9xcYgyOGu315SIcYcYgsp8AaBoP+hxcYhxg/eR67huGHFxiHGHGIcYJJrAGodT/ocYcYcYIgzAGqBD/ohxcYhxK5qJGmdXbnGIcYcS25OhpFbF5xhxiHFx/zMNU7EDrIcYcYg0hmeyiZiHGHGHGHGIcYcYhxcShzmRqJxm5y/3FxiHGDZUGLC754cv9xcf9y/3L/cXH/cv8yOhq21eVxiHFx/3FxK1JkKsvZvXL/cv9xcTyFe7x6hIcYhxgm8BMqIv7NhxiHFx/zy7Z7pEmHGHGHGIcXGIgwZY+7qnBxhxhxhxiHE8Q3m7vIaHGHGIOo3KvnI1cYcYhxMaYCsWn9hxhxhxhxiHGHGDNyjbedcocYhxhxPn/KuoA1iHFx/3ExIyq27NVxcYhxhxiHEjMqUazdWuhxiHGHGHGHE60z6wPMGIcYcYM8PGs0w5iHGIcXGIcYcYhxcTUuLLPh03GIcYcYcYhxcf9y/3FxiHFx/3FxiDodtLriS3GHGHGIcYcYcYcYhxhxiHFxiHGIcXGIcYcYcYhxhxhxiHEuDYIqkDfdhxcYiHL/cXH/cv9y/3FxiHGHGIcXGIcYhy/3GHGHGHGIcYcYcYhxMVV3tbqIiHGHGHGHGIcYcYIpGkKnjlvYcYhxhxP7Kdu01i/3L/cXGIcXH/IbzJGhYzbocv9xcYhxgzd7KwmE1x/3FxiCtU7RqbsS5y/3GHGHE+vYu6QnSHGHGHGCYnsxqOhM6HGIcXH/KwmzGjB0znGHGHGIcYcTkY2L7nJ4iHL/cXE+gXW2fopx/3FxiCn8sxpRNM5xiHGHGDXuxrEhOYhxhxiCky+zoP0Ez/cXGIcYJ852GpQYnohxcYhxiHExZxSzqOuIcYcYcYNlMmv6zZhxhxhxg3Ltiw4SeIcXGIcYhxSq6sdRVxhxhxiCsusRouFO6HGIcXGDS5Y79GnHGIcYhxLVDBGvrz7nFx/3FxgkQ6oa7MVecYhxcf8i8nIawdjeiHFx/3L/KpdgGjeJ/v9xcYhxgqrzcaZgyOcYcYhxhxgj1T8q1KwNhxiHGCrwPSpC/C1xhxhxiHFxIfuWGuFGnocYcYcSBaIXqvXeiIcXGIcXH/cXGHGIcYcYcYK8njGjRhzocYcYcYhxO97EuSE7hxhxiHE87nW5EYqIcYcYhxcYhxhxg+3ui5IReHGHGIcSVvJypbDY1xiHFx/3I+cIW1j3py/3FxiHE6UMK5rz2IcXH/ci5nYiqKid1xhxhxhxiEcwvLz0hxhxiHGCq5eRqFaG6HGIcXEmWUMaa2vOcv9y/3FxgmZMEqG7PthxiHFxMdTmtDsZhxiHFxgiZ60aK4UucYhxhxhxSZC8hvRxiHGIcv8+XX69ooFx/3L/cXEzAhK//e2HGHGIcYKYW0GmikvocYhxcf9y/3L/cXGIM6COuG9xhxiHFxiCOKZRrIWa5xiHGHGHGHE/Gea25hmHGHGHGD5bSLikt3Fx/3FxhxiHGHGHGIcv9xhxgj8dYa0eKehxhxhxhxiHEtKZkaXmZuiHGIcv9xPVmFt6Z6cYcXH/cv9xcYhxcf9y/yBWdRoMmK6IcYcYcYcSNDshqcxN5y/3Fx/3KIhy/3FxiHGHGHGIcXGIPBl8veaDcYcYhy/3GHGHGHGHEgLh0aPx4ucYcYcYhxcYhxhxiDWyWLJdp4cYcYhxcTYr1L7UK4hxhxhxhxiHFxiHGIcv9xM5bCsHk9iHL/cYcXH/cv8ytsKyWT2IcYcYIAc2GvCcnnFx/3L/cSGl1BrWor5xcYhxhxhxhxJ5ygGlc1/v9y/3Fxhx/zyXwrdoPXFxiHFxNEP2scwJhxhxiDjjYbscnv9xcYcYKceeKnWGHf9xcYhxNxX2v+oJ/3L/cv9xNrlYsVaniHGHGCJGRhrcm55xcYhxhxiHFxiHGDq/nrFQYYhy/3Fx/3KIcSdqYRpaWe5xiHGHGIcv9xhxcf9xcYcYhxcYhxiHL/cXGIcYcYcYhxLNgZGlN+bnGIcXGILWFWGjrqnnH/cv9xcYcf9yIjHZGv3ibnGIcXGIM6XJtWo2iHFx/3KDU2ybLZNocYcXH/cv8zJpWy6WpxhxiHE/6q68FVH/coiHL/cXGIcYcYM5ZNt3myhxiHL/cUjivKHUiHGIcXGDrx678OFIhxcYhxhxhxiHFxiHGHE1C0awBbmHGIcXGD4GYbT5nocYcYhxcSV3Qioai91xcYcYhxhII7ytxIcYhxcT4W67vpFP9xcYhxJYIhSmrd63GHGIcXGIcYcYhxcYhxcf9y/3L/cXGIcXGIN5uVvmRqhxhxhxiHFxiHGHGHGIcXGIcYcYcYOhU0uurLhxiHFxiD1Firu6dXGIcXGIOV7Cu6E9/3FxiHFx/zJWire5dYhxcYhxNkKDvb18cYhxhxhxhxMzFWst6piHFxiHGHGHGHGIcYcXGIhy/3EuXVQaCyq+cYcYcYhxJ4ujGmhFznL/cXGIcXH/cjD1f7sagP9y/3Fxg1I8627DGHGIcYcXH/cUEEvBDEiHFxiHGHE1jIqyg3Vxcf9yiHGDjFzrNKMYcYcYg5bbe+kkj/cohxhxgvADAaz/z+cXGIcXGIcYcUk0vIy0hxcYhxKbu2KhZEnXGIcYcS8JVSqgeq1xiHFxiHGHGHGDlM+7DDBIcYcYcYcTXKHrVF4YhxcYcf87mym9ZNaHGHGIciOGdBq4mL7/cv9y/3FxhxiHGHGHGHGHGIN+PHvxw4cXH/cog/9aW2ClqHFx/3L/cXGHH/cjGZYbB2nnGHGHGIcXGIcYM34Sv4HtcXGIcXGIcYhy/3FxiHFx/3L/cv9xcYcYhxhxcf85XTS7ostxhxcf9y/ydFExp8rs5xiHFxiHGHE65se7GThxcYcYhxcYMjP0stwLcYhxcYg3SYO9tnyIcXH/coiHL/OAjHvvc4cXGHGIcT/8mrgDZXL/cv9xcYNtmDviZ8/3FxhxiHEhUrEau9TucYcYcYcYcYhxcYhxhxhxhxiHFxiHFx/3L/cS/mXSoDmi2HGIcXGHE/2mGyJZ5xhxhxhxIYGPKvnnDYhxcYhxhxhxhxhxiHFxgs8Xla8+hqcXH/cv9y/yagVRqm+q6IcXH/cohxhxg6vYO6QnyIcYcYcYcYOc05vzLG/3Fx/3KIcTI2ZrPZmYcXH/cv9yPXZmt4mZcYcYcYhxcYg1foO/gXyHGHGIcYLKg4Ord8fP9xcYcYhxP4xhsnOecv9y/3FxhxiHGHFx/3L/cv9xcTVSSbK9tocYhxhxOBMiu+zd/3FxhxiHFx/3KINNmNtjZyhxcYhxhxcTHwurYfRXGHGIcXGIcXH/OoCTun9scYcYhxgwYSe2rtiHFx/3KIcYcYhxMBG/u/5AcYcYcYhxcYg910S3KLtxiHFxiHFxL/2CGuAn3ohxhxcf9y/z7d/r4iAYhxcYgpAZwasPY+hxcf9ygshJwaiLY+iHGHFxJ9aXGpOWjocYcYg+LNK10y1xcf9y/3L/cXGHGD5Kurq1RYcXGIcYPZOTtmxscXGIcXH/cohxiHL/cSIbyCqQU31y/3L/cv9xMZ5hsXGecYhxhxhxhxhxhxiHFxiHGHE1aSewpthxcf9yiCiDLSp5zS2HGHGHGHGHGIN4YivHndhxhxhxgyAlm1DqZxhxiHEzglm0jaZxiHFxiDjD5748GHFxiHFxgr70Uq4gutcYcYcYMlYFsrn6cXH/cv9y/3FxhxiHFxiHFx/3L/cv9y/3FxhxiHE0ZTy1qsNxiHGHEqTAEq3D/t/3KIcYOeeTuhhscXGIcXGIcYcYcYcYcYhxcYhxcYhxIOEkGuLtvnGIcXH/PknnubYYhxhxcYhxMngisZfd/3FxiHE2YcW+njpy/3FxhxiHEv04NalcfKhxcf9y/3FxhxhxiHFx/0Z4vMh0cYcYcYcYO8eLvjh0hxhxiHExmSKxdt1xcf9y/3IkPaoa7SVehxhxiHFxiHFxiHGHGHGHGHGHGIcXGIcXGE2ovEV0cYcYcYcYhxcYhxcYhxLXzZKvkybXGHGHGHGHGDqKIrl13YhxcYhxNh6LsvF0cYcXH/cv9y/3E2UIawv3n/cohxhxiHL/cXGHGIcYcXGIcTzi97odCIcYcXGIL2+lGgoFrnFxiHFxiHGHGHGHGHGHGIcSkQRBpv+77/cohxiHL/cXGHGIcXH/cohxhxhxhxhxhxiHFxiHFxiHGHGHGHGHGC0syVrwQ2pxhxhxhxhxiHFxiHEgZHs6jLhMcYcYhxcYPb3Ft0I6cv9xcYcYPv3FtwI6hxhxhxhxhxhxiHE4b2m/kJZxhxhxg/Uke2rbhy/3KIgrSmkafFlucYcXH/cohxhxiD6LKrp01XFx/3L/cv9y/3FxhxMRKjsv1ccf9yiHGHGHGHGCxTHRqbzi7/cv9y/3L/NK/3s2AIhxcf9yiDl3HbCY4nKIcYcYcTojo7ncXHGHGIcTEK6rcGFXGIcv9xP1EIt673cYcYcYcS+f6ho3AV5xcf9yiHGHGIcv9xcYcSEK1RrgYq6HGHFx/3KIcYcYcYhyOy7qvdEV/3L/cv9y/3L/JX5xGokY7nGHGIcXGHGDOaebR1hnGHGHGDTK4r81HYcYcXGIcYOpWjumpchxhxhxiDTbebQ0hocYcYcYPPH6vQ4F/3KIcYcYMbL6uF0FiHGHFx/zE8FbTT6nGHGIcXGHGIcYcXGIcYPaajt1lchxhxiD2JOrx2xf9y/3L/cixzQhoJy95xhxhxhxiHL/cTUmcb3ZjnGIcYcXGIcYMx9HtPC4/3FxiHFxLE2zGiwkzohxhxcSXTAxqDz86HFxiHGHGHGHGD7+FbYB6nL/cXGIOCFXvt6ocYcYcYcYcS6XAxr2j85xhxhxghxMMa1LPOhy/3FxhxiHFxiCk9EBo9Lv5xhxiHFxiDp81byDKohxhxhxO7zVukMqiHFxiHFxgzYSWxrtpxhxhxhxNkqjvbVccYcYhxcYhxhxcYg0Z3G+mI5xcf9y/3L/cv84iZa+dmmHFxiHFxiHGHGHFx/3L/cv9y/3I96qO2FVyIcXGIcXE7UQu8rvRy/3Fxhxg2bsixoTdx/3KIcYOVL9sr0CiHL/cYOtMyuSzNcf9yiHGCbXExqDjs5x/3KIcYcYcTs8o7jDXHGHGHGIcXE/8Ni3Dydxhxcf9y/3KIcTxlGLqa53GHGIcXEsvZg6piZ8hxcYhxhDXLz6NHH/cohxhxhxgw9xi3GOeIcXGIcXEnsiMaZd3OcYhy/3FxiHFxNGUyvprNcYhxhxhxOHkYvobncYcYhxcYcYg6+Ri9BueHGHGHGHE6tTK4Ss1xhxhxhxiDYPo7/wXP9xcYhxhxcT6xprdOWYcYcYcYcYP+rLuhU0hxcYhxhxcYhxhxhxcf9yghUrEay9TuiHFx/3KIcXH/cohxhxhxhxhxhxhxPMbluDkacXGIcXGHE286a/DFmHGHGHFx/3KIcYcYcYcYhy/3FxglNSYava2ecf9y/3L/cv8yeZm2lmZxiHFxgyNzKw2M1xcYhxcf9yg/VPKzqw1y/3KIcYcYcYhy/3L/cXGHGHGIcXEwZ867qDH/cohxhxhxgxcSi1ntdxcYcYhxcYcYP0Kztb1MiHFx/3KIcYcXE1l4+2eHCIcv9xcYcT+9mbhCZnGIcYcXE+85y6DGNy/3L/cXGHGHGIcv9xcYN8vlvjQahxcYhxhxMwbysAoNcf9yiHGCvsKRpyPW5xiHGHFxg9iqa5dVmIcYcYcYcXH/cv9yPUSztrtMhxhxhxhxiDUZMr7mzYcXGHGIcSc1Qxp9q86HGHGHGHGHE+gDW3f8r/cXGHGHGDnANbw/yohxcYhxcYhxcYhxhxP5kys2bNcXGIcYcYcTO5MrBWzf9y/3L/cv9y/3L/cT8f27rgJHGHGIcXGIcXGIcXGIcXH/cohxcf9yiHGHFx/zvqHrAl4XGHGHGHGD8LKLj014hxcYcYhxcYhxcYRC687RSIcYcXGIMQV0swuLcYcXH/ci2uIiq2Hd3/cXGIcXEz9Ou1GxRxcYhxhxhxKtCVGlP2rnGHGIcv9xMVB3tb+IhxcYcYhxM7B3s1+IcYhxcYhxNNMutjzRcYcYcXH/ci+pFBr1br6HGIcv9xcYcTDDtrVMSXGIcXGHGIPgh0tveLcXGIcXGDZtcbySjnGIcXH/P8X1tzoKhxcf9yiHGHGHEjc5saCsZOcYcYcYcT73NbYIyocXGHGDiL8rt0DYcXGHGILSQ3Op+8jHGHGHGHGHGHEpiGMaWHnOhxhxhxiHL/cXGHGHGIJRPqGv/BXohxcYcYg8i3S4dItxcYhxcYhxhxcYhxcYhxcf821/iyOAeHFxiHGDNY+LS3B3FxiHGHGHFx/3KIcYcYcXH/cohxhxhxhxhxcf9yiHGHGHGHGHGHGHGHFx/3L/cv9y/3KIcYcUKPvPcEcYcYcYcYcYcYcYcYcYhy/3L/cv9y/3L/cXGHGHGHGHGHGHGHGIcv9y/3FxhxhxhxhxiHL/cXGHGD5PcbSwjocv9xcYcYcYcYhy/3Fxhxg0PLmz00ZxcYcYhy/3FxhxhxO2v+sKQBiHL/cXGHGIcXGCmbtRpnRK5y/3FxhxiHE77vi8EQdxhxiHFxhxgt33gqBAh9/3FxhxiD9Qw7WvPIcXGHGIcv9xcYcYJlPCGovD3ohxcYcYcYcYhxcTjBxr0+OXGHGHGHGIcv9y/3E6Msa7zTly/3L/cXGHGHGHGHGHGHGHGIcv9y/3L/cv9yPEOHubx4cYcYcYOeIGvR35/3L/cv9ygl6QIagm/ehxhxcf9yOSTGvNs5hxhxhxcS1j2xpqwk6HFxiHGHFxiHFxiDaIirKHdXFxhxiD3hQrYevXGIcv9xcYhxcYcYhxcYcYhyILEEeunvuIcYhxcYcTKB3LeOI3GHGHGHGHGHGHGHEjB2oaAZle/3KIcXGIcYcXGIcXGIcXGIcXGDligbmdfocXGHGIMegfuifgcv9y/3FxhxOMQcsUvjhxhxcf9yiHGHGHFx/3KIcYcXGIcYcXGIcXH/cohxcYhxcYhxcYcYhxcYhxcU9hzCnjhxcYcYcYhy/3FxhxhxhxhxiHL/cv9y/3L/cv9y/3KIcYcYcYOIWasIplcXGIcYcXGIcXGIcXGIcXGHGIcXGIcv9xcYcYhxcYcYcYcYhy/3L/OvRCuQu9cYcYcYcTsahLnle4cYcYcXEzmxy1dONxcYhxcYhxcYhxcYcYhyMJOBsXx+cYhy/3Fxhxhxhxhxhxhxhxhxhxhxhxcf9yiHGHFx/3KIcYcXGIcXGIcXE3rFuyY6T/cXGHGIcv9y/3FxhxhxhxhxhxhxhxhxNvnDvQY8cYcXGIRALM79NxiHFxiHExdJe1m2hxhxiHL/cXGHGHGIcjsXWLrop3L/cohxhxg/uRm5RuaIcXGIcXGIcXGHGIcXGHGHGIcXGHEkc2EqOsntcYhxcYJ5ncGtdiPnFxiHFxIXoyGrlc3nL/cv9y/3L/cohxhxhxM7rstlUTcXGHGIcXGCA7cRrdSO6HGHFx/3I7l9a6aClxiHFxg/miy6ZdNxhxcf9y/ybbsBpzRP6HL/cXGHEhWVgaDGp+hxcYhxcYhxcYcYg5/SyxEtOHGHGHGHE9Aym6/NZxiHFxhxJ6o/GuZcDnFxiHFxgv2OkaM3FucXGIcXGHE6Lz+w4MByiHGHFxiHFxiHE5/Na9AymHGHGHGDJA07LPLIcYcXH/cohxhxcYgy6UKxJr1xhxiHFxPjGnt85Ycv9y/3KIcYcYNbGnsV5YcXGIcXGHE+XOm6oxaIcYcYcXFCc8z4w3GIcXGIcXGIcXGHGHGIcv9y/3I+lmi4aZdxiHFxiHFxgzV0+4uLBxhxhxcYhxhxcYJLORGpXG7ocYcXGIOOSnvxtYiHFxhxiHL/cv9xcYcYcXH/cohxOsLTuT0scXGIcXGDONKbSC1nGHFx/3KCLbZRrTSa5xcf9y/3KD6qe7tVhIhxcYcTrPA7kw/IcYcYcSvPUhokCt5xhxhxhxhxhxhxcYhxhxcYhxcYcSzmNhoynJ5y/3FxiDqSTL9ts3KIcYcXGIcTh9Vb2CqocYcYcYcSytxCrWI71xcYcYhxcYcYcYcYcYcYPNunuyRYiHFxiHL/NNfmsjgZcXH/cohxhxcYhxcYhy/3Fxg6avm+lQZx/3KIcXGIcXGHGIcXGDEJ5rUHGXH/cohxcYhxcYhxcYcSdqoRpqVe6HGIcXGHGHE0HJSw82uHFx/3KIcT+H07R4LHFxhxhxhxhxhxhxhxhxcYhxhxcYgxvJSzU2txcYcYcYcXH/cohxhxcYhxcYNuFlvh6acv9y/3L/cohxhxcYhxJ9VyGnOo3ohxcYhxcYKodyGkiI3ohxcYcYcYIV4zGtscznGHGHGHElWsQaq1O+hxhxcf9yIMZWGvSannFxhxiHL/MwUTsQvscf9yiHGHE3Sia+tdlxhxhxgjqrEaplTucYcYcYcXE662+xJJCHGHFxgkblYayhqehxcYcYhxcYcYcYcYcXExG4Gw9H5xhxcYcYhxcYPfZluAmahxhxcf9yiHFxhxgyHNOy8yyHGHGHFxO+BStx+tcYhxcYM1zTsbMshxhxcf9yPddltyiacYcYcYhy/3L/JyI7WoHsSnGHGHE0/QqzEvVy/3L/cv9yiHGHEqloE6mJfs/3KIcXGIcXGIcv9xcYcYcYcXGIcYcXGIcXGHGIKaNAGkbL/ocYcYcYcTNJE7DG7HGIcXGCeYdhqneJ6IcYcXE97GW3E5pxhxhxhxPpM2t2zJhxcYcYcTRkGrSr5YcYhxcSCURxoIu45xcYhxcYg/ahO1leyHGHFx/3KIRKbM5ZOHFxhxhxMa5ls2GacXGIcXGHGIcXGHGHGHFx/3KIcTGSPbl9wnGIcXGIcUjGzKOThxhxhxhxcYhxcYhxcYcYhy/3L/OjLOst0xhxcf9yiHFxg0tFK/S62HGHGHGHGHFxgwsuO0XRyHGHGHGHGHGHFxiHFxiHL/cXGHGHGHFxiHE+BVK0+q1xcYcYcYcYcYcYOyVSuNqtcYhy/3Fxg1XBO+o+xxcYhxcYhxcYcYcYcYcYcYcXGD8pNrbWyXGHGHGHFxiDJWWba5pocYcXGIcXGDxl6ryaFXFxhxiHI7IJi732dxhxiHFxhxhxhxLmp6GlpYXocYcYcUxnzFmDcXGIcv9xPM+rvTBUcYcYcYTXfMWIOHFxiHFxKi3hGj4h7ocYcYcXGIcYcv9xcYcYcYcYcYcYcTj8Nr0DyYcohxgxRuOzyRxxhxhxhxg5vhO7QeyIcXGIcT8XUrTorYcYcXGDem471ZHIcYcYcTYeNr/hyYcXGHGHEwlnW0eYpxcYcYhy/zauNrBhyXGHGIcv9xcSyFYBoIqf6HFxiHEqjvgaiBB+cYhy/3FxhxhxhxcYhxcYNCAjv9/ccYcYcYcXGIcXGIcv9xcYcXH/cohJGMyec3GHGIcv9y/3L/cohxhxcSVvACobD/1xhxhxg8uFK3R62HFxhxhxNuP6sywF/3KIcYcXE46ge9Ffhxhxcf9ygrYZMaSubO/3KIcXGIcXGHGHGHGHGD7BI7Y+3Ihy/3Fxhxcf9yiHFxiDUERrEMuXH/cohxcYcTyZUrZmrXGHGHFxiHFxhxhxM+rjsCUccXGIcXE81Ea5K7lxiHFxhxJUu2GrxEnocv9xcYNipSvdWthxcYhxcYcYcYcYM2CotK9XcYcYcYcXGIcXGHGHGDN6UrCVrXGIcXGHGD7tdbcSinGIcXGHGHGDmDI7t83IhxcYcYNaMjvlzccYcXGIcTw2y73JNHGHGHGHGCAArhphBh5xhxhxcf9yiHFxhxiHL/cjK2tLFZS3FxhxhxhxhxhxcYhxcTRSkb2tbnKIcYcYcXEoqkEaRlvucYcYcXGIcXGHGHGHGHFxiHFxiHExNSOy2txxcYhxcT+WqLdpV3FxiHFxhxhxhxcYhxhy/3FxhxhxhxhxcYhxcYcYcYcYcYcXEzm0axdLlyiHGHEgQ8oaPcNecYcYcYcXGIcXGHGHGHGHGDQA57MAKIcXH/cohy/3Fxhxg05hezKej/cv9y/3KD7g57gfGHGHFxiHE8FIW563qHGHFxhxiHL/cv9yMwgXswjo/3KIcYcXGIcXGHGHGHGHFxRtnMsmNxhxhxg5hc+zijCHFxhxhxhxhxcYhxcYcYhyiHGHFxiHFxhxMvORsBxuhxhxcYhxcYcTkC87v9DIhxcYcYNpJKsn21cYcXGIcYRhrMzlNxhxhxhxcUoazH5Thy/3Fxhxhxcf9yiHFxhxhxhxhxhxcYhy/3Fxhxhxcf9yiHFxhxhxhxhxhxcYhy/z4sF7nT6IhxcYcYcYcXGDi9tL1CS/9yiHGHE67bS6EktxhxhxcYcYhy/3L/cohxhxcYcYcYMPfntxgYhxhxhxcYhxcYcYcYcYcYcXGIcXGHGHGHE19JG9C25xiHL/cTOE87GLDHGIcXGHGHFxiHGEyKzGdTcYcYcYcXGIcXGIcjLp57QmGIcYcYcYcXGIcXGHGDc1873KDIcXGHGHGHGHFxiHFxMsojsUXchxhxcYJeYyGpKc3ocYhy/3L/cohxhxcYcYcYcYcTJwYrCfnXFxhxhxRtrMwlOIcXGIMdh9ujeChxcYhxMVdWtbipiHL/cXExrIW0Y3qIcv9y/yYaxxrPU45xhxhxhxP99KuCC1cohxcYcYcYcT/oVrYXqYcohxhxcYOxFave6lhy/3KIcYcXEqKrMq/lTNhxcYcYg3mla/ZalxhxhxhxhxcYhxcYNWYnsanYcYcYcYMdaRsTlucXGHGHE5Uve+rQj/cohxhy/3FxhxhxhxOvArvw/UiHFxhxcYhxhxcYcTXJ8782DIhxcYcYcYcXH/cocYhy/3L/cohxcYhxcYcYcXGIcTLyYrAdnXL/cohxcYhxcYcYQLvMJUNxiHL/cXGHGHFxOCNiutydcYcYcYcYcXGDqGxLp5O3FxiHFxhxhxhxcYhxcYOCb3vtkIcv9y/3KIcXGIcv9y/3KIcYcXGHGHGHE/L1a20KlxhxhxcYcYgyY8i2rDeHGHGHFxNPeRvQhucXFx/3KIcXE0BGK++51xhxhxcYcYhy/3KIcXGIcXGHGHGHFxiHL/cXGHEwscy6XjOIcv9y/3KIcXGINKAzsG/MhxcYhxPbAzt0/MiHFxhxhxhxhxhxcT+kYrNbnXGHGHFxMF4ntrHYiHFxhxg8Uma5rZlyiHGHFxg2rfO+UgyHFxiHL/NgjIsgg3hxhxcYhy/3FxhxcTWBarOOlYhy/3L/cohxcYhxcYcYcXGIcXGHE2u/uyVARyhxiHL/cv84tZ20WmL/cv9yiHFxiHFxhxcSpoyBp6c35xcYhxcTdyN76NyHFxhxhxcf9yhxiHL/cv9yiHFxhxhxhxhxcYg+dma4iZmHFxhxhxcYhxcYhy/3Io6GYagnmehxhxhxNTluttaRhxhxcYcYcYMEMMuszziHL/coLUzYKg0yfYcXGIcTgfxL3gO4hxcYcYcYcXGIcv9xcYcTD5ZrUWmXGHFxiHEzP2640JFxhxhxhxcYhxcYcYcYcXGIcXGD1LO7y0xHGIcv9xcXGIcYcv9xcYM68/uWDAhxhxcTn1M7oKzHGIcYcv9xcYcXH/cj5nCLiY93GHGHGHGHFxiHL/cv9yiHFxiHL/cv9yiHFxhxhxhxhxcYg4RAS9u/uIcv9xcYcXGIcXGIcv9yiHGHEwe5GylG5xhxcYhxcYcYcYcXGIcXGHGHFxg55AS7G/uHGHFxhxhxhxhxcYhxPCUEuNr7hxcYcYcYcXGIcXGHGHGD8oT73XsIcXGHGHGHGHFxiHJG/cygI3KIcXGHGHGHGHFxiDweN7rhyHL/cv9yg9iti6dSdxhxhxhxMt43tDHIcYhy/3L/MGpitKWdhxhxhxO40IvHL3iHFxhxhxMppisXWdhxhxhxOCdLsOi0cohxhxcYcYcTHaYrE1nXFxhxhxPXcEt4j7hxhxhxcYRF7M6hOHGHFxiHL/cv9yiHFxOuKOsS1xhxhxhxcYhxcYcYcXH/cocYcYcYcYcXGHGHGHGHE98Bi5D+dxcYcYcXGIcv9xcYcXGIcXGHGEGezBcTcYhy/3FxJ4HeKpniHXKIcv9xcXH/cohxcYcYcYcXGHGIcv9yiHFxhxhxhxhxcYPtjUticrcXGHGHGHFxiHL/cijzNBphzL5xhxhxhy/3FxhxhxcYhxcYMOxisyOdhxcYcYcYcXGIcv9y/3KIcXGHGHGHFxiHFxhxhxcYhxcYcYcYcXGHGHGHGDqK1Lt1K3GIcXGHGHGHGHFxhxhxhxcYg/TpG0sW6HGHFxhxhxO+sEuBT7cv9yiHGHFxhxhxhxcYhy/3Iy1Cy3O9OHGHGHFxPi0ztdLMhxcYcYcT+cBLRj+3L/cv9ygzvpG/QW5xhxhxcYcYMs6RsEFucYcXGHGHGHEx3pGyMW7/cv9yiDxOYrexnXGHGHFxhxhxhxhxcYcYcYcYcv9xcYcYcYcXGHGHE3PHa+w4lxhxcYcYcYcYcXGIcv9yiHGDF6W7iVpHFxhxhxg8fBi7g+eHFxhxhxhxcTWLLLSE04cXGHGHGHFxiHL/cohxhy/3FxhxcYhxcYcYcTBOR7bBuIcv9xcYcXGIcXGCzbDhqjTx6HFxiHL/cohxcYhy/zXvM78QzHGHGHGHFxhxhxhxcYhxcYcYcXGHGIcv9yiD5whriPeXGIcohxhy/3FxhxcYhxcYcYcXGIcXGHGHGHFxhxhxhxcYhxcYcYcTMh5LLuG4hxcYcYcYcXGIcTnzDbEc8nGHGHFxhxhxOKPJv1w2cXGHFxiHFxhxhxhxcYhy/3L/cogiFecqsLGNhy/3FxcYhxcYg0EkOw/bxxhxhxhxcTgRobruXocYcXGHGHGHGHFxghvoMa5RfOhxhxhxcYcYcTL6DbgV8ocXGHGHGHGHFxhxg/bn+9kYCHFxhxcf9yhxiHKIcYNy+utOBRcv9yiHFxhxhxg1N4ax2HlxhxhxhxcYhy/3KIcYcv8thsIaKJPehxhxhxcYcYcYcXGHGIPBKht+1ecYhy/3KDszcrjMjYcYcXGIcXFxOvEdvw7icXGIcv9yiHFxiHL/cog/Mx27zOJxcYcXGIcXGHGHGHFxhxPcNytjyNiHL/cohxOkbtsMkScv9yiHFxhxhxMdYUsznrhxcYhxPcDZuz8mcYcYcYcYMlRysbuNcYcXGHEpJXQabqi+hxcYcYcYcYcXGHGHGHFxiHL/cv9yiHL/cv9yiHFxhxS5HcduKIcXGHGHFxObPZvkwmcYcXGHGHFxgxFqq3+VVxcYcYcYcXGIcXFx/3KIcv9y/zPBOLROx3Fxhxcf9yhxhxhxhxcYcYPL6GukF5hxcYcYcYcXGHGHGHFxiHFxhxcYhxcYcXEzjbWxgkpxcYcYcYcXGIcXFx/3KHGIN/21vwJKcYhxcYcYcYcXGIcohxhxcYcYNmzkv5MbcYhxcYcYcXEgInkaL9huhxcXGIMpZysXmNcYcXGIcoMwRnswyYhy/3L/cohxcTDvtbUgSocYcXGHGHGHFxiHL/cohxcYcYcYcXGD2HOLp4x4cXGHGHGHFxOsShuDtehxcYhyPFn9vqYCcYhy/3Il0XAaY+j+cohxcYcYcYcXEyOkOx1bxxhxhxhxhy/3FxhxcYhy/3L/cohxcYcXGIcXGHGHGHFxhxhxcYg8qkO3VbxyhxhxhxcYhxcXH/cohy/3L/cohy/3IycPSynwuHFxiHL/cv9yRsLcw9L/cv9yiHL/cXFxiHFxhxhxcYhxcYcXGIcv8yBMW0DDpx/3KHGHGHGHL/cXGHEuVsMaC5POcXFx/3KHE29aG8Cl6HFxiHKIcXGIcv88BqG3+V5xhxhxcYhy/zQRPbf+wocv9xcXGIcXGHGHFxiHE6Uj2xvcKIcXGHFxiHFxhxg3+d61FiGHGHFxhxhxhxcYhyiHGHFxhxhxcYcYcYcYcXGHGHFxiHFxhxcYhxcYcXGIcXGHGDuNQ7lyvIcXGIcv9yiHFxhxhxcYhxcYcXE5WnK6pY3/cocYhyiHGHL/cv9yiHFxhxcYhxcYcYcXGIcv9yiHFxhxhxcYgzCcWzBzqHGHFxhxhxhxcYcYcYcXGHGHGHFxhxNUObtMxkcYhxcYcYcXGIcv9yiHFxhxhxcYhxcYcXGHGIcohxcYcTZbcr2kjYcYcYcXGHGHFxiHFxhxcYhxcYcTDelrYxaYcYcYcTxjJLic23GIcv9ygz16G/KF5xcYhxcTNHm7bIZIcXGHGHGHFxiHFxcYhxcYcYcXGIcXFxg8TMW5szqHFxcf9yhxhxP6Cmt19ZhxiHKIPvCmuQ9Z/3KIcXGHGHGHL/cUwk3G2ycYcYcYcYcXGHGHEyrHKwY41yiHFxg84aa6HlmHFxhxhxcYg9/cW5AjqHFxiHFxcTP8cr8DjXGHFxiHL/NQ2btQNkcYhy/3KIcXGHFxiHFxhxhxcYcYcYcT3wKboP1nFxhxhxhxcYcYcYcXGHGHGHFxPjSmt8tZcXGIcv9yT4TcJ7Jxhxhxhy/3Fxcf9yhxhxhxcTS79LBUC3GHGHFxhxhxhxcYcYcYcXGIcohxcYhyiHFxhxhxhxcTwucrbRjXL/cXGHFxhxhxhxhxcYcYP4mhtHZehxhxcYhy/3KIcXGHFxiHFxhxcYhxcYcXGIcv9yiHFxhxhxhxcYcTb1KbIa1v9yiHFxhxcYNr30vkILcXGHFxiHL/cohP9NwwsnGHGHL/cXFxiHFxhxhxcYcYcYcXGHGHGHFxhxhxhxcYcYcXGIcv84OqG7xV5xhxhxcTRvcr6QjXFxhxhxhxcYcYcYcXGHGHFxiHFxcYhxcYcYcXGHGHGHFxiDqJq7CGVHGIcv9yiHFxhxcYhxcYcYcXGHGHFxiHFxcf9yhxNrqhvEVecYhy/3KIcXGHFxiHL/cv9yg1htq0iSWHGHFxhxhxhxO2CCuJ99hxcYcYcXGHGDaW1bB5Kohy/3KIcXGHGHGECV3CeicYcXGHGDZWU76prIcYcXGHGHFxiHFxcYhxcYcYcXGHGHGHFxhxhxcYhyPb+ru0BUcXGHGHFxiHL/cohxcYcXGIcXGHFxiHFxScXck6KHGHGHGHL/cv9yiHL/cv9yhxNz0kvcLbhxcf9yhxhxhxcYcYcXGIcv9yiHE026G+JF5xcYcYcXGIcXFx/3KHGHGHFxiHKIcXE+5Ye4GnhxhxhxhxcYcYcYcXGHEynFi0c6dyiHFxhxhxhy/z4dWLnip3Fxcf9yhxhxhxcYhyiHFxhxhxhxcYcYcXGHGHGHFxg5ooK6XX2HL/cohxcYMcKCsk19cYcXGHGHGHFxiHL/cocYhyiHFxhxhxcYcYcYMhYFs/n6hy/3KIcXGHFxiHL/cohxcYcYcXGHGHGHFxhxhxcYcYcYcXGHGD7sobUTXocYcXGHGHGDmKh751eHGIcXGHEouZEaVWbucYcXGHGHGHFxhxhxcYhy/3KIcv9y/3Iwum25VZJyhxhxhxcYhyiHFxSrbcdJJxcYhy/3KHGIcohxcTANh7YDeHGHGHFxhxhxhxcYOK2hu1JeiHL/cohy/3L/cocYcYcXGIcohxcYcTSMH7eD4HFxhxhxhxcYcYcXGHGHGHFxhxhxcYcYcYcXGEYH3M+CcYhy/3KIcv9yiHFxhxhxcYM8+HtEB4hxhxhxcYcYcXE9ygW3NfpxhxcYhy/3JKJ9yNgv9yiHFxgwYuW2rRqIcv9yiHL/cohxcYcYcXGHGHGHFxhxhxcYcYOZcav2jlcXGHGHFxhxhxhxcYcTMWgrD5fYcYcXGHGDYrtrDkSXGHFxiHKD/BSbk+tohy/3KIcT5U5birGohxcYcYcv9xcYcXGHGHGHEzbLazo0mHFxhxhxcYKXAAGjn//nFxhxhxhxcYcYcXE+e8u6hDRyhxhxhxcYNxblv+kaiHFxcf9yhxhxhxcYcYcXGHGHGHFxgqm+Uad0GuhxhxcYNTflsdgaiHFxhxcYhxcXGIcXGHFxiHFxcYhxcYcXGHGHEz94K/CH1yiHFxhxcYhxcXH/cocYcYcXGHFx/3KHGHFxiHL/ciLjvBozxD6IcohxcYObBju0+chxcYhy/3KIcv9y/3KHE34ca/HjmIcohxcYcYcXGIcijdABpDL/6HGHFxhxhxcYhy/3KIcv9yiHFxhxcYhyiHFxiHKIcXGHFxORvlvOQahxcYhyiHFxhxhxhxcXH/cocYcYcXGHGHGHFxO8vlujQahxcYcXGHGESY3OZycYcYcXGHGHGHFxg6cmO6jZyHFxhxhxhxP+MVthzqhxcYcYcT9RsbOuTnFxiHFxhxcYcYcSXu4BqCEf6HFxiHKIcXGHFxiHL/cohxcXE3obG7Xk6HGHFxhxhxcYcYcXGIcjOTC7V89HGHFxiHKIcYcv9yM+Gxvx5OhxcYhy/yny5hqB0Z5yhxhxhxcYcYcXGHGHGHL/cXFxiHL/cohy/3KIcXGHFxiHL/cohy/3KIcXGHFxhxhxhxcYcYcXGHGHGHFxhxcYhy/3KDH0Y7IbnHFxhxcYcYcYcXGHGHE724K4JH2HFxhxcYhy/3KIcv80bXi0ooeHFxhxhxcYNBvGsvQ5cYcYcXGHGHFxhxhxcYKix5Gp44bnGHGHFxiHKIcXGHFxiHL/cohy/3KIcXGHE5Q36yzIFxhxcYhyg9Q7G1vE5xhxcYcYcXGHGHFxiDGtxrZiOYcYcXGHGHFxhxhxhxcYcXE4i1m/dKZxhxcYcYcYcXGHExMV+73qCHFxiHL/cohy/3KIcXFx/3KHGHGHL/cXFB+dwBYnL/cohyONdjuyichxcYcYN/mnvwZYcohxcXGIcXGDy8675DFHGIcXGHFxhxNBWIs/p3hxcYcXGIcUcq3L1ShxcYcXGHGHGHFxhxcYhy/3KHGHGHFxiHKIcXFx/3KHGHGHFxhxcTiEsbl7TnKIcv9yiD5A+7y/BHGHGHL/cTCXiLd4d3Fxhxhxhy/0Zq3NlShxhxhxMy06teLFcXGHGHGHFxcf9yhxhxhxcYcYKidVGn6KrocYcYcUSa3OZShxcYcYcXGDY1sb3KTocYcXGHGHGHFxhxcYcYcYcXGEuq3HVScYcYcXGHGHFxhxhxcYNMXWskopcYcYcv9y/3KHGHGHFxhxhxcYOyG3u95IcohxcYcXGHGHGDPi3LgtI4cYcXGHGDXtG7Qi5HFxiHKDK89bNTCnFxiHL/cocYcYcXGHEyWvu3tQRxcYcYcT6Tt7hsSHFxhxcYg2NrG9yU6HL/cocYcYO4xjuXOchy/3KIcv9yiHFxhxcYcYcYcv9y/zChkrRubYcXGHFxiHKIcXGHGHFxIYOzGujEzocYcXGHGHEuTvcaTBCOhxcYcXGIcXFxhAe9wZQnKHGHGHFxhxhxcYcYcXE/fNy7gyNx/3KHGHE76L2/F0JyiHFxhxcT/CkrM9bXFxhxcYhyOwMMvfzzcocYcYcUC73CVChxcYcYcXGHFxiHFxcYhxcXGIcv9yiDaHsb14Tocv9yiHL/cohxcXGIcXFxiHFxhxcYcYMYmeu4ZhcYhxcYcXGHGHFxhxhxhy/3KIcXGHFxhxhxcYhyiHFxhxcYcYcXE9FOy86xNyiHFxhxcYcYcXGIcohxcYcXGHGHFxMH0ruZLUiHKIcXFx/3KHGHFxhxg81uy/KROHGHGHL/cikVMRo/rO5y/3KIcXFxiHFxcYhxcYcXGD+VzbxqMnGHFxiHFxcYhxcXGIcv9yhxhxhxcYcYcXGHFxiHI1ZZK9mm1xhxcYcXGIcv9CjNwYMocYcXGHFxhxhxhy/3L/cocYcXGIcohxcXH/cocYOA6Yv/Fncv9yiHL/cohxMk9Es8C7iHL/cocYcYcXGHGHFxhxhy/3FxcYcYcYcXGHFxiHKIcXGHFxhxhHzNzDMv9yiHFxhxOmaSuZltcYcYcXGHGHFxhxhxcYcYcXGHGHFxhxcYhy/3KHGHGHFxhxcYcTXGkr45bXH/cocYcXGEX83NAyhy/3KIcjngVLsfq4hy/3KIcohxcYcYcXGHFxiHKIcXGHFxiHKIcXE7KrG31U5xhxcYcYcXGHGHFxg2Jfy16gOHGHGHFxhxcYcYcXGIcohxcXGIcXFxiHFxcYhxcXGIcohxcYcYcXGHFxhxhxhy/3KIcXGHFxhxg7VXO5qoxxhxhy/3E8nQa6YvmHFxiHKIcXGHFxhxhxcYcYcXEqM8QabcO+iHFxcYhxRo3cxyJxhxcYhxcXGIcohxcYcYcjMfBrLw+YcYcXGHGHFxhxhxcYcYcXGHFxiHKD34krYHbXGHGHFxhxhxcYMpRqtnuVcohxcYcXGHGHFxhxhxcYcYcXGHGHFxhxcYhyiHFxhxcYcYcXGHGHFxhxhxcYcYcv9y/3KHGHFxiHIxYRa0rulxiHL/cocYcYcXGD3rsbYUTocXGHGHFxhxg/DKi481dyiHFxhxcYcYcXE8HLG2405xhxhxcYcXGIcohxcTwAzrAAQYhxcYcXGHGHGHL/cohyiHE0ofaybglxhxcYhyiHL/cocYPMcsvjjTcYcYcXGDH6krIVbXFxhxhxhyOrdUukiriHFxcYhy/3KHGHGDkoDbHn8nKHGHGHL/cohxcXGIcXExYte1rShy/3KIcXFxiHFxNsUWvzrpcXGIcohyNS2xvNJOcv9yhxhxgi1YAas6f+cXGHGHFxg+wri5PUdxcYcXGHGHFxhxg3pNewayiHKIcXFxiHFxcYhy/zAKVLUGq4cohy/3KD2F17l6KHKIcXFxiHFxcYg69Li+C0dxhxhxcYcYcv9y/3KHGHFxhxhxcYcXGIcohxT/7cMBJxhxhxcSK9gBqlJ/5y/3L/cocYNakWsWbphxcYcXGHGHFxhxhxcYPraZu0lm/3KHGHGHFxhxcYhyiHL/cocYcYcXGHFxhxhxhyiHFxhxhxcYcXGHGHFxhxhxcYcXGIcohxcXGIcTMsNbLjynGHFxhxg7LpK50W2IcohxcYcXGHGHL/cXFxhxhxhy/3KIcv9yhxhxJDT0Gs2wvnGIcohxcYcXGHGHFxhxcYMgm/ugdAcXGHGHFxhxhxcYcXGHGHFxhxhxcYcXGINp5Uv2GrhyiHFxhxcYcYcXGHGHFxhxcYPL41uUHKcYcYcv9yiHFxcYhy/3KHGHFxhxhxcYcYcXGHFxhxhxcYcYcXGHGHL/cohxcXGINo+4soBHcYcYcv9yiHFxhxcYcXGIcohxcXGIcXFxhxhxhxcXGIcXFxiHKIPFCDuK98cYcv9xcXGHGHEu+OoqEnFdcXGHGHFxhxhy/3KIcXFxOKOKsGx1cYcYcXFxiHFxhy/3FxcU5Q7DrxcXGHGHFxhxhy/3JHYOyp8XFxiHL/cocYcXGHGHFxhxMVJks72bcYcXGHFxiHKIcv9yhxhxhy/3KIcohxcYcXGHEzd2u2mJRxhxcYhyiHL/cocYcYcXGHFxhxcYhy/3KHGHFxhxhy/3KIcXGHFxhxcYcYcYcv9yhxhxhxcYcXGHFxiHL/cocYcXGHGHL/coT8DsM/GHFxhxcYcYcXGHGHE1aoq0pXWHGHL/cohyiHFxhxcYcYM6VFsmq6cXGHGHFxhxcYcYcXGHGHL/cohxcXGIcohxcYcXGHFxhxhxhy/3KHGDl2RbyJunFxiHKINVyptLNWhxhxcYcXGHGHFxhxhy/3KIcXFxiHKIcXGHFxhxcYcYcYcv9yhxhxhy/3KIcv9yhxPdOitixdhxcYcXGHGHFxhxhxcTwc57vjGIcYcXGHFxiHKIcv9yhxhxhy/3KIcohxcYcXE06P63JwFxcYcYcXGDuEorh7XXFxhxcYP5SitGtdcXGIcohy/3I5eUW8hrqIcohxPuwHuBP4cYcv9yhxhxhy/3KIcoOX7ftJEgiHFxcYhxcXGHGHFxg6RaK5ul1xcYcYcv9y/3KHE4CWS89ptxhxcYcThXg7yofIcYcXGHFxhxhxcYcXGHGHFxhH4ezB4f9yiHFxcYMmPYtawncv9yiHKIcXGHFxhxcYMgiDsgh8hxcYcXGHGHFxhxcYcYcXGHFxiHKIcjVYg76nfHGHFxiHKIcXFxhxhxhy/3KHGHGHFxcYhyiHFxhxNPpksBWbcYcohxcUgy7KzRhxhxcYcT34g7cHfIcXGHGHFxhxcYcYcXGHFxiHKIcohxcYcXGHFxiHKIcv9yg6PkW7wbpxhxcYcYcTKpg7JmfIcXGHGHI76rm8FUZxcYcYcXEz+YOxFnyIcv9yhxhxcYcYcXGEuC7HfRcXGIcohxcXGHGHE+iS6+dtH/cocYcYcv9yhxhxhxcXGIcohxcYcXGHFxhxhxcYcXGHGHFxgxvWSzUptxcXGHGHFxO4XBt3o+hyiHKIcXGHFxhxcYcYcTFbg7O0fIcXGHFxhxhxcYcYcTaLg750fHGHGHFxhxhxcYcXGHFxhxhxcYcYcXGHFxhxcYcYPO5kuRGbcYhxcXGHGHFxhxhy/3KIcv9yNlJVv62qhxhxcYcYcv9yiHKIcXGD02wbbJPnGHGHFxhxcYcYcTzyVbkNqnGHFxhxhxcYcXGHGHFxhxcYOWNVvJyqcYcXFxiHFxcYcYcYcoMOmisyZdcYcXGIcohyiHFxhxcYcXGHGHFxhxcYhyhxhxhy/3KHGDHWwbE5PnKHGHFxhxhxMubBsSk+hxhxcXGIcXFxhxhxcYcYcXFxiHL/cocYPQfBtvg+cYcYcXE5F8G56D5xhxcYcXGHFxiEiT7KbBcv9yhxhxcYcYcv9yiHKIcXGHL/cXFxhxhxOZN8sXyDcYcXGHGHFxcTvPH7BA4HFxhxhy/3KIcv9ygnEEYar/uecYcXGHGHFxPMpdvjWicXGHFxhxhxcYPeuitxRdiHKHGHGHFxcYhyiHFxcYhyiHL/cocSZ94Bp5If6HL/cocYcXGHGHL/cocYcYcXFxiHKIcv9yhxhxcYcYcv9yPGjBtpc+hxcXGIcohy/3KHE7RXS6uov/cocYcYcv9yg4G+iw9BeHFxhxhxcYcTa4wbxHPnFxcYhxcXGHGHFxhxcYcYcXGHFxhxhy/3KIcoMUZ0tMmLiHFxcYcYPIwvsYPQiHKIcXGHFxhxcYcYNinBvNY+cocXGHGHFxhxhy/3KHGHFxhxhxcXGIcv9yhxgzsEazX7lxhxcYcYcv8849m9HCZxhxcYcYcXGHFxhxcYcYcXGDcA+LEAF4cXFxiHKIcXFK1OxysXKIcohxcYcv9y/3KHFxiHKIcohxcXGIcohxcXGHGHFxhxhy/3KHGHFxhxhxcXGIcog4CsG79T5xhxcYcYcXFxg+vLq7Q0VxhxhxcYcXGHFxhxNS4IsuH3hy/3FxcYcYcXFxiHFxcYNJ+iv2BdcXGHGHL/coOx8IvOD3hyiHFxcYhyiHFxcYcYNu+ivhBdhxhxcYcXGHFxhxgg9QEa4a/uhxcYcXGHGHFxcYhxcXGHGHFxcYhxcXGHGHFxhxcYcYcv9yiDlNjLLCc4cXGHFxhxcYcYcXGHFxhxhy/3KHGHGHKIOQ0nvvLYcYhyhxg1W8G9pD5yhxhxcYcXGHGHFxhxcUe17LShhxhxcYcXGHFxhxhxcYcXGHFxhxhxcYcXGHFxiHKHGHFxhxhxcXGIcohy/3KHGHFP1ewyoXGHFxiHKHGHGHKIcXGHFxhxcYcXGIcocYcYcog+xRi6OueIcocYcYcohxcYcXGHFxhxTQbsX5GHFxhxcYcYcXGHL/cjeUZb1rmnFxhxcYcYcXFxiHKIcohxcYcXFxiHFxcYcYcXGHFxhxcYcYcXGHFxhxcYcYcXGHFxN4zBu3M+cYcXGHFxhxcTHVZbM6mnKIcXFxhxhxcYcXGHGHL/cocYcYcohxcYcjLcRrMzuYcv9yiHL/cocXGIcjbZk74mbP9yhxhxcYcXGHGHL/coMhqTsvVshxcXGIMjqTstVscXFxhxhxcYcXGHGHFxhxcYcXGHFxhxhxcYcXGHFxhxhxcYcXGDO6k7FVbHFxiHKIcv9yhxhxcXGDV9wb6CPocYcXFxiHKIcXFxhxhxcYcXGHGHL/cocYcXGHGHKIcXGHFxhxcYcXGIcocYcXGHGHL/cjubk7hkbHFxhxhy/z/dwbQiPnFxhxhxcXGHGHFxhxcYcYcXFxiEIH7ACRcv9yhxcYgwQVa3zqmHGHFxhxcYcXGHE5XJO6o2xyiHL/cocSiuFConHr1yiHL/cocXGIcocYcXGHGHFxcYhyhxhxhyiHFxhxcXGIcv9yhxMEjaucclcYcYcXGHFxhxhxcXGHGHFxhxhyiHFxhy/3KIcv9yhxcYcYcXGHFxhxhyMw/Bv/A+hxcYcXGHFxhxhxcYcXGHFxhxcYcYcXGHFxhxcYcXGHGHFxhxcYcXGHGHL/cocYcXGHFxhxhxcXGIcocYcYcv9yhxhxcXGINzeyvchNcYcYcXGHFxhxcYcYcv9yhxhxcYcYcohxcXGIcohyiHFxcYcYcXFxiHL/cocXGHGHFxhxcYcXGHE0p4SwaHtxcXH/cocXGHGHFxcYhyiHL/cocXGHGHFxhxcYcYcohxcYOhDRue8uhyiHFxOTiyusdNcYcXGHFxhxcYcYcXGHL/cohxcXGHGHL/cocYcXGHGHL/coN8CjvT9chyiHFxcYcYcXFxiD64srZHTYcXFxhxhxcYcXGHFxhxhxcXGHGHFxhxcYcYcv9yhxhxcYcXGHFxhxNBNHsvy4cXGHFxhxhxcYcT/Q0bMvLnL/cocXGHGHFxhxcXGIcXFxhxhy/3KHGHFxhxcYcYcXFxhxhxcYcXGHFxhxhxcXGHGHFxhxcYcYcv9yhxhxcXGIcohxcXGHGHL/cocYcXExe4SzlHtxcYhyhxhxcYcXGHGHFxcYhyhxhxcYcT0To7fsXIcv9yiHKIcohxcXGHGHFH2OzCcf9yiHFxcYcXGIcocYcXGDIgOLbvx4cYcXGHFxhxhy/3KHGHI36rK8FU2IcohxcXGHGHE5TOqwwxVxhxcXGIPezqvBMVcocYcXGHFxhxhxcXGHGHFxhxcYcXGHFxhxhy/3KHGHFxhxcYcXGHE15KO/G1yHFxcYhy/3KHFxhxhy/3KHGHFxhxcYcXGHE/MWa3zpmHFxhxcYcT4odbfXiococYcXGHGHKIcXFxS2nsaWFxcYcXGHFxhxcYcYcXFxhxhxcYcXGHFxhxhy/3KHGHFxcYhyiHKIcv9yhxcYhyhxhxcTq8R71DuP9yhxhxcYcv9yiHFxcYcXGHGHFxcTB9R7aSuIcv9yhxhy/3KHGHFxhxcYcTaKdb91inGHFxhxcXGDjKdb01inGHFxcYcYcXGHFxhxcYcYcv9yhxhy/3KHGDMDKbUN1nGHL/cocYcXGHFxhxcYcYcXFxhxhxcXGIcohyiHL/cocXGHGHFxcYhyiHKIcohyNSTRvdsucYcYcXGHFxcYhyiHFxcYcXGHGDRrOLSkx4cXGHGHKIcXFxhxhxcYcXGHFxhxcYcXGHGHI+Ele37ahyiHKIcXFxhxcYcYcXFxiEda7MpRhxcYcXGHGHL/cocYcv9yhxhxRmrsyVFxhxcYcXGHFxhxhxcXGIcocYcXGHFxhxcYcYcohxcXGHGHFxhxcYcXGHFxhxcYcXGHGHFxcYhyhxhxcYcXGHFxhxcYcYcXFxhxhxcYcv9yiHKIcohxcXGHFxhxhxcXGIcocYcXGHFxhxcYcYcv8xqym4ZNaHFxcYhxcXGHFxhxcYcYcXFxiHKDXdrrcyUXGHGHFxcYcYcXGHFxhxcYcXGHGHKIcXFxhxhxcYcv9yiHKHGHGHKIcv9yhxcYcYcXFxhxhxcYcXGHFxhxcYcXGHGHKIcXFxhxhxcYcv9yiHKIcohyiHL/cocXGHGHFxcYcYcXGHFxcYhyiHKIcXFxhxcYcYcXFxhxhxcYcv9yiHKHGHFxhxhyiHFxcYcYcv9yhxhxcXGIcoNyLCvN09cXGHFxhxhy/zEplLTma3FxcYhyhxhxcYcXGHFxhxcYcXGHGHL/cocXGHGHFxNS6jv9FchxcYcXGHFxhxcYcYcv9yhxcYcYcXFxhxhxcYcXFxiHKIcohyiHFxcYcXGHGHL/cocYcv9yhxhxcUq77IRBhxcXGIcv9yhxcYcXGHE0sSq0XtVy/3KHGHFxglqAca1n+OcYcXGHL/cjarlL5Ua3GHFxhxcYcYcohxcXGHGHL/cocYcv9yhxgh8HIa4fjecYcXGHGHFxcYcYcv9yg/AWe3/phyhxhxcYcXGHFxhxhyg4J92z6CJxcYhyhxQUzsHDGHFxhy/3KIcohyiHFxcYcXGHFxhxhxcXGHGHFxcYcYcXFxiHKHGHFxhxcYcXFxiHKIcXFxhxcYcTrBs7o+TIcXFxhxhy/3KHGHFxMIXCs4o9cYcXFxiHKIcocYcXGHFxhxcYcYcohxcTf+lL0Ba3L/cocXGHFArOwmMXGIcocYcXFxiHI4Eli/7aeHFxhxcYcXGHFxhxcYcYcohxcXGHFxhxhxcXGHGHFxcYcYcXGEHc7CMxhxhxcYcXGHFxcYNcNYs0yniHKIcv9yNzRYsNunhxcXGHGHL/cocYcv9yhxhy/3KHGHFxcYhyhxI/5UGsEavnKIcohyMYGks45bcYcXGHGHE1saSwXluHFxcYcYcv9yhxhy/3KHGHFxcYcYcXGHFxcYhyhxhxcYcXFxiHKIcocYcXGHFxhxcYcXGHFxhxhyiHKIcv9yhxcYcTKtdrRiiXGHFxhxhy/3KHFxhxhxcXGHGHFxcYcYcXE7aMK4lz1xcYcYcXGHFxcYcYcXGHFxcYcYcXGHFxhy/3KIcocYcXGHFxhxcYcXFxiHKIcohyiHKIcohyiHKIcohyiHKIcTdr0byULnGHFxhxcYcXGHGHKIcXFxhxcYcXGHGHL/cocUzN7GMhcYcYcXFxhxcYcYPwOVt/xqhy/3KHFxg06km0JbZxcYcYcXFxhxOZGGvG55cocXGHGHFxcYcYcXFxhxhxcXGEUO7N8RcXGHGHFxcTJGpLLJW3GHFxhy/3KEce7M4R/3KHGHL/cocYcXFxhxhxcXGHGHFxOaizu1dMcYhyhxhy/3KHGHL/cocYcXFxhxhxcUBO7CwRhxcXGHGHFxcYcYcXFxhxhxcXGHGHFxcYcYcXFxhxhy/3KHGHL/cjIrwrHkPYcXFxhxhy/3KHFxhxhxcXGHGHKIcXFxhxOGvCu5Q9cXGHGHKINQqzsAZMhxhyiHFxcYcXFMjuxXEXKIcohxcXGHFxhxcYcXGHGHKIcohyNGJZtK2miHKIcohyg+oUq7XrWHFxhxcXGDmeDbJx8ocXGHFxcU3O7EMRcXGHL/cocYcXFxhxhxcXGHGHFxcYcYckHu7AIRcXGHGHL/cj28wrZDPYcohxcXGHFxhxcYcYcohyiE3+7FARcXFxhxcYcXFxiHI8KpW51WqHFxhxcYcXFxiHI6x2i9OJeHFxcYcYcXFxg0u6SxVFuHL/cocXGHGHKIcXFxhxcYcXGHGHKIcohyiHKIcohyiHKHGHFxhxcYcXFxiHKHGHFxcYcYcXGHL/cocYLGKUGkrWvnL/cocXGHFxOM2zvDJMcYhyiHKHGHFxhxcXGHGHFxhy/3KHGHL/cocXGHGHFxcYcXGHGHI/vsK0QT2HFxhxcYcXGHFxhxcXGIcocYcXGHFxcYcYcXGHL/cocYcohxcXGHGHKIcXFxOT/CusA9cYcXGHFxhxcYcXGHFxcYhyg/P7O1wEyHKHGHL/coON53vyGIcYcXGHGHKIcohyiHKHGHFxhxcYcXFxhxhxcXGHGHFxcYcYcXFxP//RswAucYcohyiHKIcohyiHKHGHFxhxcXGHGHFxMDDhst8ecXFxhxhy/3KHFxhxcYcXGHFxhxcYcXGHFxhy/3KHGHFxcYcYcXFxhxhxcXGHFxhxcYcXGHGHKHGHFxg0Epay/WlxcYcv9yhxcYcYcXFxhxcYcXGHFxhxQmD8CvBxhxcYcTokab7blnFxhxhxcXGHFxhxcYcXGHFxhxcYcXGHL/cocYcXFxhxhxcXEydIe1m3iIcohyiHKHGHFxhy/3KDf4LbQX0nGHFxhxcYcXE2EtK97S1xhxcXGHGHFxcTKztLNcS4hy/3JxiHKIcocYcXGHL/cocYcv9yhxcYcYcohyiHKIcocYcXGHFxcYcYcXFxhxhy/y3Twxozw85y/3KHFxhxhy/3IxXEu4s7RxhxcXGHGHFxcYP2W0tZpLcocXFxg8MuG3zR6HFxhxcXE35qW+GVpxhxcYcXGHFxhxcYcXGHL/cocYcv9yhxcYcXGDasabJjlnFxcYcYcXFxg8RR+wyuBxcYcv9yhxhyiHFxcYcXGHFxhxcYcv9yhxhxcXGHGHFxcYcXGHFxhxcYcXGHL/cocYcXFxhxhyiHFxNaTSvlstcv9yiHKHGHFxcYcYcohxcXGHFxhxcYcv9yOEPhurwecXGHGHFxcYcXGHFxhxcYcXGHFxcYcYcXFxhxhyiHKIcohyhxhxcYcXFxhxhyiHFxcYcXGHFxhy/3KHGHFxcYcYOh2WveJphxcYcv9yhxhxcXGHGHKIcXFxhy/3KCG50xr1Ys6HL/cocYcXFxhxcYPxThtOsehyiHKHGHFxcYcYcXFxhxcYcXGHFxhxcYcXFxhxhxcXGDmG0rt5LYcXGHFxOWThupsehxhxcXFLMvx80IcXGHFxhxcYcXFxhxhxcXGHFxOZThuWsecXGHFxhy/3KHGHKIcXFxhxcYcXGHL/cocYcXFxhxcYcYcohyhxhxcYcv9yhxcYcYPcOXujxocXFxhxhxcXGHFxhxcYcXGHFxcYcT0V4bbqHocXGHFxhxcYcXFxiHKHFxhxhyiHKIcocYcXGHL/cocXGHFxhxcYcXGHFxcYcYcXFxhxcYcXGHFxhxcXGIcocXGCsY8hpfcN6IcohyhxhxcXGHGHKIcohyiDyOtLpxS4cYcohxcXGHL/cocYcXFxhxhyiHKIcohyhxhxcXGHE8L7S50EuHFxhxcXGHGHFxcYcXE3SdK9ti3/cocYcv9yhxcYcThG4bu5Hocv9yhxhyiHFxcYcXFxiHKHGHFxcYcXGHFxhxcYcXFxhxhxcXFFQ/zbwIcXGHFxcYcYcXFxhxcYcXGHFxhxcXGEpT/IrAcXGHFxhxcYcXFxhxhxcXGHFxhxcYcXFxhxgxBnq4CoVxcXGHGHFxcYcXGHFxhy/3KHGHKIcXFxhxcXGIcocYcjZew72hPHFxcYhyhxhyiHFxcYcXGHI9nsO2YTxxcYcXGHFxhxcXGHGHFxcYcXGHFxhxcYcv9yhxcYcYcohyhxhxcXGHGHKIcohyhxhxcXEx2U66NrFxhyiHKIcocYcXFxhxcYcXGHFxhxcXGHGHFxIOchGuKN7ocXFxhxhxcXGHFxhxcYcXFxhxhxcXGHFxgwAk+9DrCHL/cocXGHFxhxcYcXFxhxhy/3KHFxcYhyhxhy/3KHFxhxcYcv9yhxcYcYcohyg+7NK2Ey2HGHL/ckdU/KqwcocYcXFxhxcYN3eYsZhncYcXGHFxhxcXGHGDnB07w+LHGIcocXGHGHKIcocYcXGHKIcXFxhy/3KHGHFxcYcXGHFxhxcXGHGHFxcYcXGHFxcYcYQaT8JrCHFxhxcXGIcocXGHFxhxcYQbT8JbCHGHL/cocv9KtPyUsIcXFxhxhyhxhxcYcXFxhxcYcXGHFxhy/3KHFxOEPTvLwshy/3KHFxhxcYcXGHFxcYcXGHFxhxcYcXFxhxhyiHKIcocYcohxcXGHFxcYcYcXFxhxcYcXGHL/cocXGHFxhxcYcXFxhxhyiHKIcocTqjtr1cSf9yhxhxcTqE07p7LHFxhxhxONnEvSY7cXGHGHFxcYcXGHL/cocYcohyiHKHGHFxcYMPS2txtJhxhyiHKIcocYcXFxhxcYcXFxhxhxcXGHFxhxcXGHGHFxcYcXFxiHKHFxhxhyhxhxcXGHGHKIcohyhOdfxYoIhyiHKHGHFxcYcYcocYcTxRxbquOocv9yhxhy/3KHFxcYhyhxcYcYcocYcXGHKIcXFxhy/3KHGHKCQczBowQz7/cocXGHFxcYcYcXFxhxcYcXFxhxhxcXGHFxcYcYcXFxhxcYcXFxhxhyiHKIcocYcv9yhxMOHitC4dhxhyiHKHGHFxcYcYcohyhxhxcXGHFxhxcYcv9yhxcYcXGHFxcYcXGHFxhxcYcXFxhxOdTFvSs6hxcYcXGHFxcYcYcj/+xLUBO3FxhxhyhxhxcYcohyiHKHGHFxcYcXGHFxhyiHFxcYcXFxhxhxcXGHFxhy/3KHFxhxcYcXGHL/cocXE7M+K4zB1xhxcXGHFxcYcYcT9A1Le/K/9yhxcYcXGDUK07/1LHFxcYcv9yhxhyOB3huuIecYcXFxhxhyhxhxcYO3uovYRXcXGHFxhy/3KHFxhxcYcXGHL/MhTisvsdcXFxhxhyiHI3odS+XiuIcocYMlGbuL5kcYcohyhxg++MW4BzpxhxcXGHFxcYhyhxcYcXGHFxcYcYcohyhxhy/3KHFxhy/3KHFxhxcYcXGHKIcohyhxhxcXGHFxhxcXGHGHKIcocYcXFxhxcYcXFxhxhyhxhxcYcv9yhxcXGIcocXGHFxhxcXGHGHIybuGwoR5xhyiHKIcocYcXFxhxcXGHGHFxcYcXFxhxhxcT8TxrfsOXFxhy/3KHGHKIcocYcXFxhxcYcXGHL/cocXFxiHKHFxhxcYcXFxhxhyiHKHGHKIcohyhxhyiHKHGHFxcYcXGHFxhxcXGHFxhxcXGHFxhxcYcXFxPG7Tt5EscocYcohyhxg9ntO4YSyHFxhxcXGHFxhyNW/hvZAecYcXGHFxcYcXGHFxhxcXGHFxhxcYcohxcXFxiHKHFxhxcYcXFxhxcYcXGHL/cocXGHFxcYcYcohyhxhyiHKIcocYcohyhxhxcXGDfHuLFIR3GHFxcYcXGHFxhy/3KHFxhy/3KHFxhxcYckMY/O5wcXGHFxcYcYcohyhxhy/3KHL/cocYcohyhxhxcXGHFxhy/3KHFxhxcXGHGHKIcocYcXFxhxcXGHGHFxcXGIcocXGHFxhxcXGHFxhxcYcohxcXFxOBniu+YdcYcXFxhxhIaPypcHKHGHFxcT1zx7mMOHKHGHFxcYcXFxhxhxcXFxO4rUuXUrcXGHFxcYcXGHFxcYcYcocYcXFxhxcYcXGHL/cocXFxhxhyiHKHGHFxcYcXGHL/cocXGHFxcYcXGHFxhxcXGHFxhxcXGHFxhxcYcXFxhxcYcXFxM2risKUdcYcv9yhE2PzycIcYcXFxhxcXGHFxhxcYcXFxhxcYcXGHKIcohyhxcYcXGHFxcYcYcocYcXFxhxcYcv9yhxcYcXFxhxcYcXGHFxcYcXGHL/cocXGHFxcYcYcocYcXFxhxcYcXGHKIcocYcXFxhxcYcv9yhxcYcXFxhxcYcXGHKIcXFxcYcYcohyhxhxcXGHFxcYcYcocYP9fVtygqcYcohyhxhxcXGHFxhy/3KHFxcYhyhxcYcTXS8b4tDnGHFxhxcXGHFxhy/3KHFxhxcXGHFxhxcYQ4n892Bxcv9yhxhyiHKHGHKIcocYcXFxhxcXGHFxPfysvQNTcXGHFxcYcYcocYcXFxhxcXGHGHFy/3KHGHIxK7q45EWHFxhxcYcjtd4riiHXGHGHKIcocYcohyhxhxcXGHL/cocXGHFxhy/3KHFxcYcYcohyhxhyiHKHGHKIcocYcXFxhy/3KHFxhxcYcXFxhxcXGHE+HuK24R2HGHKIcocYcohyhxhy/3JxiHKHFxhxcXGHGHKHGHFxcYcXGHKIcXFxcYcYcohyhxhyiHKHGHKIcocYcXFxcYhyP2PktpwbhxhyhxhxcXGHFxcYcYcocYcXFxhxcYcohxcXFxhxhyg/P+K0wB1yhxhxcXGHFxhxcXGHFxhxcYcohyhxhyiHKHGHFxcYcv9yhxcYcXFxhxcYcXGHKIcohyhxcYcXFxhxhyhxhxcXGHFxcYcYcocYcXFxhxcXGHGHKHGHFxcYcXFxhxhyhxhxcXGHE9hfG2eg6HKIcoTsr8Q1BxcYcv9yhy/3KHFxhxcYcXFxhxcXGHGHKHGHFxcYcT9x5beOGocXFxhxcXGHGHKDPr47EkHHFxcYcXGHFxhyiHKHGHFxcYPzfktsgbcXFxhxhyhxhyiHKHGHFxcXGHGHFxcXGHGHFxcUkr/J1AhxcXFxhxhyiHKHGHKHGHE9ofK3Xg2HFxcYcXFxhxhyhxhxcXGHFxcYcXGHFxhyiHKHGHFxcYcv9yhxcYcXFxhxcYcXFxhxcYcv9yhxcXGHGHKHGHFxcYcXGHKIcocYcXFxhxcXGHFxhxcXGHFxhxcXGHFxhxcXGHFxhxcXGHFxcYcYcocYcXFxhBq/wmQIcXGHFxcYcXGHFxcYcXGHFxcYcXGHFGu/zEQHFxcYcYcocYcXFxhy/3KHFxhxcXGHFxhxcXGHFxhyiHFy/3KHFxg7F+W76BpxhxcXFxhxhxcXFxhxhyiHKHFxhxcYcohyhxhxcXFxhxhxcXFxhxhyiHKHFxhxcYcohyhxhxcXGHL/cocXFxhxhyiHKHFxhxcYcohyhxhyiHKHGHKIcocXGHFxhyhDPPz8MHGHFxcXGDvg87ofDIcYcocYcXFxhxcXGHFxhxcXGHFxhxcXGHFxcYcXGHFxhyiHKHGHKIcocXGHFxhJbPyZMHKHGHFxcXGHGHFxcXGHGHKHGHL/cnGHGHFxcXGHGHKIcocXGHFxcYcYcocXGHFxhxPrXytkoNcYcYcocYcohyhxcYcThJ8bu2DnGHL/cocXGHL/cocXFxhxhyhxhxcXFxhxhxcv9yhxcYcXGHKIcocYcXL/cocYcocYcXFxhy/3KHFxcYcYcohyhxcYcXFxhxcYcv9yhxcXGHFxhxcXGHFxhxcXGHE2xOiySxdxhxcXGHFxcYcYcocUoN/I8gcYcXFxhxcUId/A8gcYcXFxhxcYcv9yhy/3KHFxhy/3KHFxcYcXGHFxcYcXGDPx9LMeC4cXGHFxcYcXGHFxcYcXFxhxcYcXFxhxcXGHGHKHGHKHGHFxcYcXFxhxcYcXFxhxcYcv9ycYcYcXFxcYcYcocYcXFxcYcYcohyhxcYcXFxhxcYcXFxOnjyuYcNcXGHFxcYcXFxhxNBvxv+QOcYcXGHE1uPK/Rw1xhxcYcv9yhy/3KHFxhxcXGHFxcYcXGHFxcYcXE1tvO/SQxxcYcXGHL/cnGIcocXGHL/cocXFxhxcYcXFxhxcYcohyhxhyiHKHFxhxcXGHFxhxcXGHFxcYcXGHFxcYcXFxhxcYcXFxTO38YSBxhxcYcXFxhxcYcohyhxhyhxhxcXGHFxcYcXE3QPewzwhxhxcXGHFxcYcXGHKIcocYcXFxcYcTRq8r+VDXKIcocXGHFxcYcXGHFxcYcXFxhxcYcohyhxhxcXFxhxhyhxhyiHKHE82vK4JQ2HFxhxcXGHFxcYcXGHKIcocYcoTl78ShBxcYcXFxhxcYcv9ycYcYcXL/cocXGHFxcT4c7LzjE3FxcXGHGHKHGHFxcXGHGHKHGHFxNbvyvkQNcocYcohyhxcYOtvyuiQNcYcv9ycYPeP4uxwHcXGHFxcYcXGHFxcYcXFxhxcYcv9ycYcYcXFxcYcXGHFxcYcXGHKIcocYcocYcohyhxcYcXGHKHGHFxcYcXFxhxcXGHFxhxcXGHFxcYcXGHFxcT6397lICIcocYcocUMP/P8AhyhxhyMzv0stQLhxcYcXFxhxcXGHFxhxcXGHFxcYcXGHFxcYcv9yhxcXGHFxhxcXGHFxcYcXGHJEP/zsAIcYcocYcXFxcYcYcocYcohyhxcYcXFxhxcXGHFxhxcXGHL/cocXFxhxcYcXFxhxcXGHFxhyiHKHGHKHGHFxcXGHGHKHGHKD/d87YiDIcYcocYcohyhxcYcXFxhxcXGHFxhyiHKHGHKHGHFy/3KDxu87mRDIcXGHKIPu7ythENcXFxhxcYcohyhBv/wVAHFxcYcXGHI1Hvax8QmHKHGHFxcXGHGHKHGHKIcocXGHL/cnGHGHFxcXGHFxhxcXGHFxcYcXFxhxML/ytFANhxcXGHFxcYcXE2n/excAhxcYcXGHFxcYcXFxhxcXGHFxhy/3Jxhxg7EAK47/1xcXFxhxcYcXFxhxcXGHFxhyiHKHFxhxNSABvd/+cXGHKIcocXGHFxcYcXFxMzABv8/+hxcXGHKDuiC75d9HFxcYcv9yhxcXGD5AAbS//nKIcocYcocYcohyhxcYcohyhxhyhxhxcXFxhxcYcXFxhxcXGHFxg1cAG9j/5yhxcYcXFxhxcXGHFxhyiHKHFxhxcXGHEzoQOwbvxyhxcYcv9yhy/3KHFxcYcXGHKIcocYcocYcocYcXFxcYcXGHFxcYcXFxhxcYcohyhxcYcXFxhxcXGHFxcYcTsTBLns+3L/cnGHGHFy/3KHFxhyiHKHGHKHGHKHGHKIcjuiA7hd/HFxhy/3KHL/cocXFxhxcYcXFxhxcXGDvwAbgP/ocXFxhxcYcXFxhyiHKHGHFy/3KHFxcYcXGHFxcYcXFxhxcXGHFxcYcXGHFxcYcohyhxg3sR+3XuCIcocYcohyhxcXGHFxhxcXGHFxcYcv9yhxcXGHFxhyiHKHFxhxcXGHFxcYcXFxhxcYcXFxcYcYcocXGHFxcYcXGHKHGHFxcXGHGHKHFxhxcXGHFxcYcXGHFyNYEBvH7+cXGHFxcYcv9yhy/3KHFxcYcXGHKIcocXGHFxcYcv9yhy/3KHFxcYcXGHL/cnGHFxhxcXGHFxcYcXFxhxcYcohyhxcYcv9ycYcYcocYcocYcohyhxcXGHFxhxcXGHL/cnGHGHKHGHFy/3KHFxcYcTI1G7fa5HKHGHKHGHKIcocXFxhxcYcXFxhy/3JxhxhyhxhyhxhxcXFxhxcYOBIBuu3+cocXGHFxcYcv9yhy/3I/ZgO0mfxxcXGHFxhyiHKHFxhxcXFxhxhyhxhyhxhyhxhxcXFxhxcYcohyhxcYcXFxhyiHKHGHKHGHKIcocXFxhxcYcohyhxNAwFsQT6cYcocYcocYcocYcocYcXFxcYcXGHKIcocXGHFxcXGHGHKDcVArzq/XGHKHGHKHGHFy/3KHFxhyhxhxcXGHKIcocXGHFxcYcXFxhxcXGHFxcYcXFxhxcYcjwoA7fX/HFxhxhyhxcYNKAWs2/phxcYcXFxhxcXGHFxcYcXGHKHGHFxcXGHFxhyiHKHFxhy/3JxhxhyhxcYcXFxhxcXGHFxcYcXFxhxcXGHFxhyhxhxcv9yhxcYcohyhxcYcohyhxcYcXFxhxcXGHL/cnGHGHKHGHKHGHKIcocXFxhxcXGHFxhyiHKHFxcYcXGHFxcXGHGHKHFxhy/3JxhxhyhxcYcXFxhxcXGHFxcYcXFxhxcXGHFxcYcXFxhxNWMBvZz+cXGHKIcocXFxhxcYcohyhxcYcocYcXFxhyiHKHFxhxcXFxhxhyhxcYcXFxhyiHKHGHKHFxhxcXGHFxcYcXFxhxcXGHFxcYcXFxhxcXGHFxhyhxhyhxhxcv9yhxcXGHFxhyhxhxcv9yhxcXGHFxhxcXFxhxcYcohyhxcXGHFxhxcXFxhxcYcXFxcYcXGHFxcXGHFxhxcXGHKIcocXGHKIONMVvizqcYcohyhxcYcXFxcYcYcocXGHFxcXGHGHKHFxhxcXGHKIcocXGHFxcYcohyhxcYcXFxhxcXFxhxhyhxcYcXFxcYcYcocXGHFxcYcohyhxcYcXE33AO8I/xyhxcYcXFxcYcYcocXGHKIcocXGHFxcXGHFxhxcXFxhxhyhxcYcohyhxcXGHFxhxcXFxhxcYcXFxcYcXGHKHGHFxcXGHFxhyhxhxcv9yhxcXGDkpArvW/YcYcocYcXL/cocXFxhxcXGHFxcYcXFxhxcXGHFxcYcXFxhy/3I8lxW5aOqHKHFxhxcXGHKIcocXGHFxcYcohyhxcYcohyhxcYcocYcXFxcYcXGHKHGHFy/3KHFxcYcXFxhxcXEz6QKwJv2HFxcYcXFxhxcXGHFxcYcohyhxcYcXFxhyiHKHFxhxcXFxhxcYcohyhxcXGHFxhyhxhxcv9yhxcXGHFxcYcXFxhy/3JxhxhyhxcYcXFxg/bxa3kOlxcXFxhxcYcohyhxNu8DvhD8cYcXGHKHGHKHE8ABO4/+yHFxcYcXFxhyiHKHFxhxcXFxhxcYcohyhxcXGHFxcYcXGHKHGHKHFxhxcXGHFxcYcohyhxcYcXFxcYcXGHKIcocXFxhxcXGHFxcYcXFxhxcXGHFxcYcjsCJrr92XL/cocXGHKHGHFy/3KHFxcYcXFxhxcTXFAb46/ohyhxcYcXFxcYcXGHFxcXGHFxcYcXGHI21DmyO8aHFxcYcohyhxcYcohyhxcXGD2nTL5Ys3GHL/cnGHFxhxMhwCsfP9cXGHKHGHKHGHFyiHKHGHKHFxhxcXFxhxcYcXFxcYcXFxhxcXGHFxcYcXFxhxcXFxhxhyhxcXGHFxhyhxhyiHJxhxhyhxhyhxcYcohyhxcXGHFxhyhxhyhxhyhxcYcXFxhyiHKHFxcYcXGHKHGHI8yRS4NutxhxcXFxhxcYcXFxcYcXFxhxcXGHFxcYcXFxcYcYcocXFxhxcYcocYcocYcocXGHFxcYcohyhxcXGHFxcYcXFxg0bQK/kv1xcXFxhxcYcXL/cocXFxhxcXGHFxcYcohyhxcYcohyhxcXGHFxcYcv9ycYcYcocXFxhxcYcocYcocYcocXGHFxcXGHFxhxcv9yhxcXGHL/cnGHGHKHFxhyhxhyiHKHKIcocYcocXGHKHGHFy/3KHFxcYcohyhxcYcXFxcYOCcBu9j+hxcXGHFxcYcXFxcYcXGHKIcocXFxhy/3JxhxcYcXFxcYcXGHKHGHKHFxhxcXGHKHGHFy/3KHFxcYcv9ycYcXGHFxcXGHFxcYcXFxhxcXGHKIcocXFxgxVDe2u8hxcXGHFxhyiHKHFxcYcohyhxcYcXL/cocXFxhxcXGHKIcocXGHKHGHKHGHKHGHKHFxhyhxhxcv9yhyiHKHFxhxcXFxhxcXGHFxcYcXFxcYcXGHKIcocv9ycYcYcocXGHKHGHKHGHI9vwK1QP1xcXFxhxcYcocYcocTiHN794yIcocYcocXGHFxcXGHFxhyhxhyg3CAG79/5xcXFxhxcYcocYcocXGHFxcXGHFxgwsDa3X8mHKIcocXFxhxcXGHKIcocXGHKHGHKHGHKHFxhyhxhxcv9yOcgTuzfshxcYcocYcXKIcocXGHFxcXGHFxcYcXFxhxcXFxhxcYcocYcocXGHFxcXGHFxcYcXFxhxcXFxhxcYcocYcocXGHFxcXGHFxhyhxcYcXFxhyhxhyhxhyOyESt97tcXFxcYcXFxhxcXGHFxcXGHFxcYcXFxhxObIkvE3bhxcv9ycYcYcocXFxhxcYcocXGHFxcXGHFxhyhxcYcXFxhyhxhyhxhyhxcYcXFxcTlzJLuM23FxcYcXGHKHGHKHGHKHFxcYcXGHKHFxhxNewlsSPahxcXGHFxcXGHFxcYcXFxOwkBt/b+cXGHFxcYcXFxhxcXFxhxcYcocXGHFxcYcocYcocYcocXGHKHGHKHGHKHFxhyhxhyhxhyhxcYcocYcocYcocXGHKHGHKHGHKHFxhyhxhyhxcYcXFxcYcXFxhxcXGHKHGHKHGHKHFxhxcXFxhxcXGHKIcocXFxhxcXGHFxcXGHFxcYcXFxhyiHKHFxcYcohyhxcXGHFxcYcXFxcYcXGHKHGHKHFxcYcXGHKHFxhxcv9yhxcXGHKIcocXFxhxcXGHKIcocXFxhxcXFxhxcYcocYcocXGHKHGHKHGHKHFxhyhxhyhxcYcocYcocYcocXGHKHGDX5Ab4G/nGHFxcXGHFxcYcohyhxcXGHKIcocXFxhxcXGHFxcXGHFxcYcXFxhyhxhyhxhyhxcYcocYcocXGHFy/3KHFxcXGHFxhyhxhyhxcYcXL/cocohyhxcYcocYcocXGHKHGHKHFxhyiHKHKIcocXGHKHGHKHFxhyhxhyhxhyhxcXGHFxcYcohyhy/3JxOOkkvBbbcXGHKIcocXFxhxcXGHFy/3KHFxcYcohyhxcXGHKIcocXFxhxcXFxhxcYcocYcocXFxhxcXGHFxcXGHFxcYcXFxcYcXGHKHFxhyhxhyhxhyhxcXGHFxcYcXFxcYcXFxhyiHKHFxcYcohyhxcXGHFxcXGHFxcYcXFxhyhxhyhxhyhxcXGHFxcYcohyhy/3JxhxcYcocYcocXGHKHFxhxcXFxhxcXGHFxcXGHFxcYcXFxhyhxhyPUYStbntcocYcocXGHE+9zW3CMpyhxcXGHFxcXGHFxhyhxcYcohyhyiHKHFxcYcXFxcYcXGHKHFxPgIjtv3chyiHKHFxcYcXFxhyhxhyhxcYcXFxcYcohyhxcXGHFxcXGHFxhyhxcYcocYcoOosBuHT+cXL/cnGHGHKHFxcYcohyhxcXGHKHGHFy/3JxhxcYcocYcocXGHKHFxhxcXFxhxcXGHKHGHKHGHKHFxcYcXFxcYcXFxhxcXGHKHGHKHFxhyhxhyhxcYcocXGHFxcXGHFxcYcocYcocYcocXFxhxcXFxhxcXGHFxcXGHFxcYcXFxMwwBv/P+cXGHKINhgSveftcnGHFxcYcXFxhyhxhyhxcYcocYcocXGHKHFxhxcXFxhxcXFxhxcYcocXGHKHGHKHFxhyhxcYcXFxcYcXFxcYcXGHKHFxhyhxhyhxcYcocXGHFxcXGHFxcXGHFxcYcXFxcYcXFxhxcXFxhxcXFxhxcYcocXGHKHGHKHE/dSO1itxxhxcv9yhyiHKHFxcYcohyhy/3JxhxcXGHFxcYcocYcocXGHKHFxhxcv9yhyiHKHFxcYcohyhyiHKHFxcYcXFxcYcXFxhxcXFxhxcXFxhxcXGHFxcXGHFxcYcocYcocYcocXFxcYcXGHKHGHKHFxcYcohyhxcXFxhxcYcjH5ErEW7XKHGHKHFxcYcXFxhyhxhyhxcXGHFxcYcohycYcXGHKHGHKHFxcYcXFxcYcXFxhxcXFxhyiHKHFxcYcohyhyiHKHFxcYcohyhyiHKHFxcYcohyhy/3JxhxcXGHFxcXGHFxcXGHFxhyhxcXGHFxcYcocYcocXGHKHFxhxcv9ycYcXGHKHGHKHFxcYcohyhyiHKHFxcYcohyhyiHKHFxcYcohycYcYcocXFxcYcXGHKHFxhyhxhyhxcXGHFxcXGHFxcXGHFxhyhxcXGHFxcYcjhJI7u23HFxcYcXFxcYcXFxhxcXFxhyiHKHL/cnGHFxcYcXFxcYcXFxcYcXFxhxcXFxhyiHKHFxcXGHFxcYcXFxcYcXFxcYcXFxhxcXFxhyiHKHFxcXGHFxcYcXFxcYcXFxcYcXFxhyhxhyhxcYcocXGHFyiHKHFxcYcXFxcYcXFxhyhxhyg8fBK3g+1xcXFxhxcXGHKHGHKHFxcYcXFxhyhxcYcXL/cnGHFxhyhxcYcocXGHFxcXGHKHGHKHFxhyhxhyhxcXGHKHGHKHFxhyhxhyhxcXFxhxcYcocXGHKHFxhyhxhyhxcXGHKIcocohyhxcXFxhxcXGHFxcXGHKIcocXFxcYcXFxhyhxhyhxcYcocXGHKHFxhxcXFxcYcXGHKHFxcYcXFxhyhxcYcXL/cnGHFxhyhxcYcocXGHKHGHKHFxcYcocYcocXGHKHFxhyhxhyhxcXGHKHGHKHFxhyhxcYcocYcocXFxcYcXGHKHFxcYcXFxcYcXFxhyhxcYcXL/cnE7uIm9R3ZxcYcocXGHKHGHKHFxcYcohycYcXGHKHFxhxcohyhxcXGHKHGHKHFxcYcXFxcYcXFxcYcXFxcYcXFxhyhxhyhxcXGHFxcXGHKIcocohyhxcXFxhxcXGHKHGHKHFxcYcXFxcYcXFxcYcXFxcYcXFxcYcXFxhxcv9ycYcXFxhxcXFxhyiHKHKIcocohyhxcXFxhxcXGHFy/3JxhxcXGHFxcXGHFy/3KHKIcocogznyOycNxxhxcXGHKHGHKHFxcYcocYcocXGHKHE43zS9IMtxhxcXFxhxcXGHKHFxhxcohyhxcXGHKHGHKHFxcYcXFxcYcohyhyhxhyhxcYcXKIcocv9ycYcXFxcYcXFxhxcohyhxcXGHFy/3JxhxcYcocXFxhxcXFxhyiHKHKIcocohyhyiHKHFxcXGHFxcXGHFxcYcocYcocXFxhyhxhyhxcXGHKHGHKHFxcYcXL/cococYcocXGHKHFxcYcXFxcYcXFxcYcXFxcYcXFxcYcXFxcYcXFxcYcXFxhyhxcYcoMrARsF/ucXKIcocXFxcYcXFxhyhxhyhxcXGHKHFxhxcXFxcYcXFxhxcohyhxcXGHKHGHKHFxcYcXL/cnGHFxcYcXFxcYcocYcocXFxhyhxhyhxcXGHFxcXGHKHGHKHFxcYcXL/cnGHFxcYcXFxcYcocYcocXFxhxcXFxcYcXGHKHFxcYcocYcocXFxhyiD3URLkru4cXL/cnGHFxcYcXL/cnGHFxcYcocYcocXFxhyhxhyhxcXFxhxcXGHKHFxhxcohyhxcXFxhxcXGHKHFxhyhxcYcocTXyIr4N3XGHKHKHGHKHFxhyhxcYcocXGHKHFxcYcXFxcYcocYcocXFxhxcXFxcYcXFxhxcXFxcYcXFxhyhxhyhxcXFxhxcXGHKHFxhyhxcYcocXGHKHFxg32mawNZlxcYcXL/cnGHFxg4d0S9iLtyhxhyhxcXFxhxcXGHKHFxhyhxhyhyiHKHKHGHKHFxhyhxcXGHFxcXGHKHGHKHFxcYcocXGD8kIrTb3XKHFxcXGHFxcXGHFxcXGHKIcjsiEbfd7nGHKHFxcYcocYcocXFxcYcXFxhyhxcYcocXGHKHFxhyg5OUS8xrtxcYcocYcocXFxcYcXFxgyYhGxre5xhyhxcYcocXFxhxcXFxhyhxg75CK5G91xhyhxcYcjx3M7iIzIcXGHKHFxhyhxcXGHFy/3JxhxcXGHKHFxhxcohyhyhxhyhxcYcocXFxhyhxhyhxcXFxhxcXFxhxcXFxhxcXFxhyhxhyhxcXFxhxcXGHKHFxhyhxcYcocXFxhxcv9ycYcXFxhyhxcYcocXGHKHFxcYcXFxcYcocXGHFyiHKHKIcococYcocXFxhxcv9ycYcXFxcYcXFxcYcXFxcYcocYcocXFxhyhxcYcocXGHKHFxcYcXFxcXGHFxcYcocXGHKHFxhyhxcXGHKHGHKHFxcXGHFxcXGHKIcnGHFxcYcocYcocohyhyhxhyhxcXGHKHGHKHFxcXGHKIcnGHFxcYcXL/cnGHFxcXGHFxcXGHKHGHKHFxcXGHFxcXGHFxcXGHKHGHKHFxcXGHFxcXGHFxcXGHKHGHKHFxcXGHFxcXGHKHGHKHFxcYcocXGHKHFxcYcXFxcXGHFxcYcocXGHKHFxcYcocYcocXFxcYcXL/cnGHFxcYcXKIcocXL/cococYcocXFxcYcXFxcYcXFxcYcocYcocohyhyhxhyhxcTIUEbH77ocXGHKHFxhyhxcXGHKHFxhyhxcYcocXFxhyhxhyN5wzvGPMcocXFxg8JWW72pqIcnGHFxhyP4gitHfdcYcXFxcYcocYcocXFxcYcXFxcYcocYcocXFxcYcXFxcYcocYcocXFxcYcohycYcXFxhyhxcYcocXFxhxcv9ycYcXFxcYcocYcocXFxcYcXFxcYPJQRt2vuhyhxcXFxhxcv9ycYcXFxhyg5Z2W9mJpxhyhxcYcocXGHKHFxcXGHFxcXGHFxcXGHKHFxhyhxcYcocXFxhyhxcYcocXFxhyhxcYcocXGHKHFxcYcocXGHKHFxcYcocXGHKHFxcYcXFxcXGHFxcXGHKHGHKHFxcXGHFy/3JxhxcXGHKHFxcYcXKIcocXFxcYcocYcocohyhyhxhyhxcXFxhxcv9ycYcXFxhyhxcXGHFxcXFxhxcXFxhyhxhyhxcXFxOFURuqrucYcocXFxcYcXL/cnGHFxcXGHFxcXGHKHFxhyhxcYcocXFxcYcXFxcYcocXGHKHFxhyhxcXGHKHFxcYcXFxcXGHFxcXGHKHGHKHKIcnGHFxcYcocXGHKHFxcYcocXGHKHFxcYcocXFxhxcXFxcYcXFxcYcocYcocXFxcYcjhxQ7yOvIcXGHKHFxcYcocXFxhxcohyhyiHJxhxcXGHKHFxcYcocYcococYcocXFxcYcocYcocXFxcYcocYcocXFxcYcocYcocohycYcXFxhyhxcXGHFyiHKHKHGHKHFxcXGHKHGHKHFxcXGHKHGHKHKHGHKHFxcYcocXFxhyhxcYcocXFxhyhxcYcocXFxcYcXFxcYcocYcnGHFxhyhyiHKHKHFxhxcocYcocXFxcYcXFxcYcocXGHKHFxcXGHFxcXGHKHGHKHKHGHKHKIcococXGHKHFxhyhxcXFxhyhxhyhxcXFxhyhxcYcocXFxhxcohycYcXFxhyhxcYcocXFxcYcocYcocohycYcXFxhyhxcXGHKHFxcYcXL/cnGHKHGHKHFxcXGHKHFxhyhxcXGHFyiHJxOQcRufjucYcocXFxhyhxcYcocXFxcYcXFxcXGHFxcXGHFy/3JxhyhxhyhxcXFxhyhxcYcocXFxhyhxcYcocXFxcYcocYcococYcocXFxcYcocYcococYcocXFxcYcocXGHKHFxcYcocXGHKHFxcXGHKHGHKHKHGHKHFy/3JxhxcXGHKHFxcYcocXFxhyhxcYcocXFxhyhxcXGHKHFxcYcocXGHKHFxcYcocXFxhyhxcXGHFyiHJxhxcXGHKHFxcYcocXGHKHKIcococXGHKHFxcYcocXFxhxcohycYcXFxhyhxcXE/r1S2UKtxhxcXFxhyhxhycYcXFxhyhxcXGHKHFxcYcocXGHKHFxcXGHKHGHKHKHGHKHKHGHKHFxcXGHKHFxhyhxcXFxhxcXFxcYcXFxcXGHFxcXGHKHFxhyhxcXFxhxcXFxcYcXL/cnGHFxcXFxhxcXFxhyhxcYcocXFxcYcXFxcXGHFxcXFxhxcXFxcYcXFxcYcocXGHKHFxcXGHFyiHKHKHFxhyhxcXGHFyhxhyhyiHJxhxcXFxhyhxcYcocXFxcYcXFxcXGHFy/3Jxhyhxhyhxcv9ycYcXFxcYcocXFxhxcohycYcXFxOF/ZsbAmhyhyhxcYcocXFxhyhxcXGHKHFxhyhyiHJxhxcXFxhyhxcYcocohycYcXFxhyhxcXFxhyhxcYcocXFxhyhxcXFxhxcXFxcYcXFxcXGHFxcXFxhxcXFxcYcXFxcYcocXFxhyhxcXGHFyhxhyhxcXFxcYcXFxcYcocXGHKHFxcXGHKHFxhyhyiHJxhxcXFxhxcohycYcXFxcYcXFxcXGHKHFxhyhxcXFxhyhxcYcocXFxcYcXKIcnGHFxcXGHFxcXFxhyhxcYcocXFxcYcocXGHKHFxcXGHKHFxhyhxcXFxhyhxcYcocXFxcYcocXGHKHFxcXGHKHFxcYcXKHGHKHFxcXGHKHFxcYcocXFxhxcocYcococYcocT3pEbYW7nGHFy/3JxhxcohyhyhxhyhyhxcYOQQyu/vNcYcocXFxcYcocXGHKHFxcXGHKHFxhyhxcXFxhyhxO0QyubvNhxcYcococYcococYcococYcnGHFxcYcocXFxcYcXKIcnGHFxcXGHFyiHJxhxcXFxhyhxcXGHKHFxcYcocXFxhyhxcXFxhxcohycYcXFxcYcXKIcnGHFxcXGHKHFxcYcocXFxhyhxcXFxhxcohycYcXFxcYcXKHGHKHFxcXFxhxcXFxcYcXFxcXGHKHGHJxhxcXFxhxcocYcocXFxcXGHFxcXFxhxcj0Ghbj5enGHKHFxcXGHKHFxcYcocXFxhyhxcXGHKHFxcXGHKHFxhyhxcv9ycYcXFxcXGHFy/3JxhyhxcYcocXFxcXGHFxcXGHKHFxcXGHFxcXFxhyhxcYcococYcococYcococXGHKHFxcXGHKHFxcYcXKHFxhyhxcXGHKHFxcXGHKHFxcYcocXFxhyhxcXFxhyhxcYcococYcococYcococXGHKHKIcnGHFxcXFxhyhxhycYcXFxcYcocXE2olO+XaxxcYcocXFxcYcocXFxhyhxcXGHKHFxcXGHKHFxcYcocXFxhyhxcXFxhyhxcYcococYcococXGHKHFy/3JxhxcXFxcYcocXGHKHFxcXGHKHFxcXGHFyiHJxhxcXFxhyhxcXFxhxcohycYcXFxcXGHFxcXFxhyhxcXGDoMEbnz7nFxhyhxcXFxhxcocYcococYcnGHFxcXGHKHFxcYcocXFxcYcXKHGHKHKHGHJxhxcXFxhyhxcXGHKHFxcXGHFyhxhyhyhxcYcocXFxcYcocXFxcYcXFxcXFxhxcXFxcYcXFxcXGHKHFxcYcocXFxcYcXKHGHKHKHGHJxhxcXFxhyhxcXGHKHFxcXGHKHFxcXGHFxcXFxcYcXFxcXGHFxcXFxcYcXFxcXGHFxcXFxhyhxcXGHKHFxcXGHKHFxcYcocXFxcYcocXGHJxhxcXGHKHKHGHKHKHFxhyhyhxhyhyhxcYcocXL/cnGHKHFxhyOfwRuQPucYcococXFxhyhxcXGHKHFxcXGHKHFxcXGHKHFxhyhyhxcYcocXFxcXGHFyiHJxhxcXFxcYcXKHGHKHFy/3JxhyhxcXGHKHFxcYcococYcococXGHKHKHGHKHKHFxcYcocXFxhyhxcv9ycYcocXGHKHFy/3JxhyhxcXGHKHFxcYcocXL/cnGHKHFxhyhyhxhycYcXFxcYcocXFxcYcocXFxcYcXKIcnGHFyiHJxhxcXFxcYcocXGHKHKHFxhyhxcXFxcYcocXGHKHKHFxhyhyhxhyhyhxcXGHKHFxcXGHFyhxNcsyvjTNcXFxcYcocXFxcYcocXFxPtlTtiascYcococXFxhyhxcXGHKHFy/3JxhyhxcXGHKHFxcXGHFyhxcYcocXFxcXGHFyhxhyhyhxhycYcXFxcXGHKHFxcYcocXFxcYcocXFxcYcocXFxhyhxcv9ycYcocXGHKHKHFxhyhyhxhycYcXFxcXGHFyhxhyhyhxcYcococXGHKHKHGHJxhxcXFxg7DTK68s3/cnGHKHFxhyhyhxcYcocXFxcXGHKHFxcYcocXL/cnGHKHFxhyhyhxcYcococXGHKHKHGHJxhxcXFxcYcXKDGdMrJyzXKHFxcYcocXFxcYcocXFxcYcocXFxcYcocXFxhyhyhxhyhyhxcXGHKHFy/3JxhyhxcYcnGHFxcXGHKHFxcXGHKHFxcXGHKHFxcXGHFyhxcYcocXKIcococXFxcYcXKHGHJxhxcXFxcYcXKHGHKHKHFxcYcocXFxcXGHFyiHJxhyhxcYcococXGHKHKHFxcYcocXFxcYcocXFxcYcocXFxcYcoOl5TuqGscocXFxcYcocXFxhyhyhxcYcococXGHKHKHFxhyhxcohycYcXKIcnGHFxcXFxcYcXE0XzKwsM2HFxcXFxcYcXFxcXFxhxcXFxcXGHFyiHJxhyhxcYcococXGHJxhxcXFxhyhxcXFxcYcXKHGHKHKHFxcYcocXL/cnGHKHFxcYcococYcnGHFxcXFxhyhxcXFxhyhxcXFxhyhxcXFxhyhxcXFxhyhxcXFxhyhxcXFxcYcocXFxhyhxcXFxcYcocXFxhyhyhxcYcococXGHKHKHFxhyhyhxcXGHKHFxcXFxhyhxcXGHKHFxcXFxhyhxcXFxhyhxcXFxhyhxcXFxcYcocXFxhyhxcXFxcYcocXFxcYcocXFxcYcocXFxcYcocXFxcXGHKHFxcYcococYcnGHFyiHJxhyhxcYcnGHFxcXFxhyhxcXGHKHKHFxhyhyhxcXGHKHFxcXFxhyhxcXGHKHKHFxhyhyhxcXGHKHFxcXFxhyhxcXFxhyhxcXFxhyhxcXFxcYcocXFxhyhyhxcYcococXFxhyhxcXFxcYcocXFxcYcocXFxcXGHFyhxhycYcXFxcXFxhxcXL/cnGHKHFxcYcococXGHKHKHFxhycYcXFxcXGHKHFxcXGHKHFxcXFxhxcocXGHKHKHFxhyhyhxcXGHKHKHFxhyhyhxcXGHKHFxcXFxhyhxcXFxhyhxcv9ycYcocXFxcYcoOpEhuW7ecXGHKHFxcYcococXFxhyhxcXFxcYcocXFxcYcocXL/cnGHKHFxcXGHKHFxcXFxhyhxcXFxhyhxcXFxcYcocXFxhycYcXFxcYcococYcnGHKHFxhycYcXFxcXGHKHFxcXFxhyhxcXFxhyhxcXFxhyhyhxcYcococXFxhyhxcohycYcocXFxhyhxcohycYcocXFxhyhyhxcYcnGHFxcXFxhyhxcXFxcYcXKHFxhyhyhxcXGHKHKHFxhyhyhxcXGHKHKHFxPJmEuWZ7cXFxcYcXKHGHJxhxcXFxcXGHFyhxhycYcXKHGHJxhxcXFxcYcococYcnGHFxcXFxcYcocXFxcYcocXFxcXGHKHFxcXGHKHKHFxhyhyhxcXGHKHKHFxhycYcXFxcXFxhxcocYcnGHFyhxhycYcXFxcXFxhxcocXGHKHKHFxcYcocXKHGHKHKHFxcXGHKHFy/3JxcYcXKHGHJxhxcXFxPgMhtPzecocXFxhycYcXFxcXGHKHFxcXFxhyhxcXFxhyhyhxcYcnGHFxcXFxhyhxcXFxcYcocXFxcXGHKHFxcXFxhyhxcXFxhyhxcXFxcXGHFyhxhycYcocXFxhyhyhxcYcnGHFxcv9ycYcocXFxcYcococXGHKHKHFxcXGHKHFxcXFxhyhxcXFxcYcocXFxcXGHKHFxcXFxhyhxcXFxhyhyhxcXGHKHFxcXFxcYcocXFxcYcocXFxcXFxhyhxcXGHJxhxcXFxcYcocXL/cnFxhxcocXGHKHKHFxcYcnGHFxcXFxhyhxcXFxcYcocXFxcXGHKHFxcXFxcYcXKHGHJxhxcocYcnGHKHFxcYcococXFxhyhyhxcXFxhyhxcXFxcYcocXFxcXFxhxcocXGHKHKHFxcXGHKHFxcXFxcYcocXFxhycYcXFxcXFxhyhxcXFxhyhxcocYcnGHFxcXFxcYcocXFxcXGHKHFxcXFxhyhxcXFxcYcococYcnGHKHFxcXGHKHFxcXFxcYcocXFxcYcococXFxhyhyhxcXGHKHKHFxcYcnGHFxcXFxhyhyhxcYcnGHFxcXFxcYcocXFxcXGHKHFxcXFxhyhxcohycTxd1rqiKXKHKHFxcYcococXFxhyhyhxcXFxhyhxcXFxcXGHKHFxcXFxhyhxcXFxcYcocXFxcXFxhyhxcXFxhyhyhxcXGHKHKHFxcXGHKHFxcXFxcYcocXFxcXGHKHFxcXFxhyhyhxcYcococXFxcXGHKHFxcXFxcYcocXFxcYcococXFxhyhyhxcXFxhyhxcXFxcXGHKHFxcXFxcYcXKHFxhycYcXFxcXFxcYcXKHGHJxhyhxcXFxcYcocXFxcXGHKHFyhxhyhyhxcXFxcXGHFyhxcYcnGHFyhxhycYcXKHFxhycYcXKHGHJxhxcocXGHJxhxcXFxcXFxhxcocXGHKHKHFxcXFxhyhyhxcYcococXFxcXGHKHKHFxhycYcXFyiHJxhyhxcXFxhyhyhxcXGHJxhxcXFxcXGHKHFyiHJxhyhxcXFxcYcocXKIcnGHKHFxcXFxcYcocXFxOZxCumO9cocXFxcYcococXFxhycYcXFxcXFxhyhxcXFxcXGHKHFxcXFxhyhxcXL/cnGHKHFyiDOQxbR/OnFxcYcococXFxhyhyhxcXFxhyhyhxcXGHJxhxcXFxcXGHKHKHFxhycYcXKHFxhycYcXKHGHJxhyhxcXFxcYcocXKIcnFxhxcocXGHJxhxcocYcnGHKHFxcXFxhyhyhxcXGHKHKHFxcXFxhyhxcXFxcXGHKHFxcXFxcYcocXFxcXGHKHKHFxcYcnGHFxcXFxcXGHFyhxcXGHKHKHFxcXFxhyhxcXFxcXGHKHFxcXFxcYcocXKIcnGHKHFxcXFxcYcocXFxcXFxhyhxcXFxcYcococXFxcYcocXKHFxhyhyhxcXFxcXGHKHFxcXFxhyhyhxcXGHJxhxcXL/cnFxhyhxcXFxcYcococXFxcYcocXKHFxhycYcXFyiHJxhyhxcXFxcXGHKHFxcXFxcYcocXFxcXFxhyhxcXFxcXGHKHFyhxhycYcXKHFxcYcococXFxcXGHKHKHFxcYcnGHFxcohycYcocXFxcXFxhyhxcXFxcXGHKHFyiHJxcYcXKHFxcYcococXFxcXFxhyhxcXFxcYcococXFxcYcococXFxcXGHKHFyhxhycYcocXFxcXFxhyhxcXFxcXGHKHFxcXFxcYcococXFxhycYcXKHFxhycYcXKHFxhycYcocXFxcXGHKHFyhxcYcnGHFyhxcXGHKHKHFxcXFxhyhyhxcXFxhyhyhxcXFxcYcocXFyiHJxhyhxcXFxcXGHKHKHFxcYcococXFxcXFxhyhxcocYcnGHKHFxcXFxhyhyhxcXFxcYcocXKHFxhycYcXKHFxhycYcocXFxcXGHKHKHFxcXFxhyhxcocXGHKHKHKHFxhycYcocXFxcXFxhyhxcXFxcXGHKHKHFxcXGHKHKHFxcXFxhyhyhxcXFxhycYcXFxcXFxcYcocXFxcXFxcYcocXFxcXGHJxhxcXFxcXFxhyhxcXFxcXGHKHKHFxcXGHKHKHFxcXFxhyhyhxcXFxcYcococXFxcYcococXFxcXFxhyhxcXFxcXFxhxcocXFxcXGHKHFyhxcYcnGHKHFxcXFxhyhyhxcXFxcTCDUrSMrYcXFxcXGHKHKHFxcXGHKHKHFxcXFxcYcococXFxhycYcocXFxcXGHKHKHFxcXFxhyhyhxcXFxcYcococXFxcYcnGHFyhxcYcnGHKHFxcXFxcYcococXFxcYcococXFxcXFxhyhyhxcXFxhyhyhxcXFxcXGHKHFyhxcYcnGHKHFxcXFxcYcocXKHGHJxcYcXKHFxcXGHJxhxcXKIcnFxhxcocXFxcXGHKHFyhxcYcnGHKHFxcXFxcXGHFyhxcXFxcYcococXFxcXGHKHKHFxcXFxhyhyhxcXFxcXGHKHFyhxcYcnGHKHFxcXFxcYcocXKHFxcYcocococXFxhyhyhyhxcXGHJxhyhxcXFxcXGHKHFyhxcYcnGHKHFyhxhycYcocXKHFxhycYcXKHFxcXFxhyhxcocXFxhycYcXKHFxcYcnGHKHFxcXFxcYcococXFxcYcnGHKHFxcXFxhyhyhxcohycXGHKHFxcXFxcXGHKHFyhxcYcnGHKHFxcXFxcXGHKHFyhxcYcnGHKHFxcXFxcXGHKHFxcXFxcXGHKHKHFxcXFxhyhyhxcXFxcXGHKHKHFxcXFxhyhyhxcXFxcXGHKHKHFxcXFxhyhyhxcXFxcXFxhyhxcXFxcXFxhyhyhxcXFxcYcococXFxcXFxhyhyhxcXFxcXGHKHFyhxcXGHJxhxcocXFxcYcnGHFyhxcXFxhyhyhxcocYcnGHKHKHFxcXFxhyhyhxcXFxcXGHKHKHFxcXFxcYcocXKHFxcXGHKHKHFxcXFxcXGHKHFyhxcXGHJxhxcocXFxcXGHKHKHFxcXFxcYcococXFxcXFxhyhxcocXFxcYcocococXFxhycYcocXEw6FK0J61xhyhyhxcXFxcXGHKHFyhxcXGHJxhyhxcXL/cnFxhyhyhxcXFxcXGHKHFyhxcXE5SVK6tq1yhxcocXGHJxhyhxcXFxcXFxcYcocXFxcXFxcXGHKHFxcXFxcXFxhyhxcocXGHJxhyhyhxcXFxcYcococXFxcXFxcYcococXFxcXFxhyhyhxcXFxcXGHKHKHFxcXFxcYcococXKHGHJxhyhyhxcXFxcXGHKHKHFxcXFxcYcococXFxcXFxcYcococXFxcXGHJxhxcocXFxcYcnGHKHFxcXFxcXGHKHKHFxcXFxhycYcocXFxcXFxhycYcXKHFxcYcnGHKHKHFxcXGHJxhyhxcXFxcXFxhyhyhxcXFxcXFxhyhyhxcXFxcYcnGHFyhxcXFxcYcnGHFyhxcXFxhycYcXKHFxcXFxhycYcXKHFxcXFxhyhyg8zSG4Mt6IcnFxhyhxcocXFxhycYcocXKHFxhycXGHFyhxcXFxcXGHKHKHFyhxcYcnGHKHFyhxcXGHJxhyhxcXKHGHJxhyhyhxcXFxcXGHJxhxcocXFxcYcnGHFyhxcXFxcXGHKHKHFxcXFxcXGHKHKHFxcohycXGHKHFxcocYcnFxhyhxcXKHGHJxcYcocXFyhxhycXGHKHFxcocYcnFxhyhxcXKHGHJxcYcocXFyhxhycXGHKHFyhxcXGHJxhyhyhxcXFxcYcnGHKHFxcXFxcXGHJxhxcocXFxcYcnGHKHFxcXL/cnFxhyhyhxcXFxcXFxhyhyhxcXFxcXFxcYcocT29UrdCrXFxhycYcocXFxcv9ycXGHKHKHFxcXFxcXFxhyhxcocXFxcYcnGHFyhxcXFxcXFxhyhyhxcXL/cnFxcYcocXKHFxcXFxhyhyhyhxcXFxcYcnGHFyhxcXFxcXFxhyhyhxcXFxcXFxhyhyhxcocXGHJxcYcocXFyhxcYcnGHKHKHFxcXFxcXGHKHKHFxcXFxcXFxhyhyhxcXFxcXFxhyhyhyhxcXFxhycYcococXFxcXFxhycYcXKHFxcXFxcYcococXKHFxcXGHJxhxcocXFxcXFxcYcococXKHFxcYcnGHKHKHFxcXFxcYcocococXFxcXFxhycYcXKHFxcXFxcYcnGHFyhxcXFxcXGHJxhxcocXFxcXFxhycYcXKHFxcXFxcXGHKHKHFxcXFxcXFxhyhyhxcXKIcnFxhyhyhxcocXFxhycYcococXFxcXFxcYcococXKHFxcXGHJxhyhxcXKHFxhycYcnGHFxcocXFxhycYcocXKHFxcXFxhycYcocXKHFxcXGHJxhyhxcocXFxcYcnGHKHKHFxcXFxcXGHKHKHKHFxcXFxcYcnGHFyhxcXFxcXFxhycYcXKHFxcXFxcYcnGHKHFxcXL/cnFxcYcococXFxcXFxcXGHKHKHKHFxcXFxhycYcococXFxcXFxcYcococXKHFxcXFxhyhyhyhxcXFxcXFxcYcococXKHFxcYcnFxhyhxcocXFxcXGHJxhyhxcocXFxcYcnGHKHKHFyhxcYcnFxhyhyhxcXFxcXFxcYcocococXFxcXFxhycYcocXFyhxcYcnFxPsJitj2dhxcXFxcXFxcYcocococXFxcXFxhycYcocXKHFxcXFxhycYcocXKHFxcXFxhycYcoPzNitcydcXFxcXGHJxhyhxcXKHFxhycXGHKHKHFxcXFxcXFxcYcococXFxcv9ycXFxhyhyhxcocXFxcXGHJxhyhxcXKHFxcXGHJxhyhxcocXFxcXFxhycYcocXKHFxcXFxhycYcococXFxcXFxcXGHKHKHKHFxcXFxcXGHJxhyhxcocXFxcXGHJxhyhxcocXFxcXFxhycYcocXKHFxcXFxcYcnGHKHFyhxcXFxcYcnGHKHKHFxcXKIcnFxhyhyhyhxcXFxcXGHJxhyhyhxcXFxcXFxcXGHKHKHFyhxcXFxcYcnGHKHFyhxcXFxcXFxhycYcocXFyhxcXGHJxcYcocXKHFxcXFxcXFxhyhyhyhxcXFxcXFxhycYcocXKHFxcXFxcXGHKHKHKHFxcXFxcXFxcYcocococXFxcXFxcYcnGHKHFyhxcXFxcXFxhyhyhyhxcXKHFxhycXGHKHKHFxcocXGHJxcYcocococXFxcXFxcYcnGHKHKHFxcXFxcXFxhycYcocXKHFxcXFxcXGHKHKHKHFxcocXGHJxcYcococXKHFxcXFxcYcnGHKHFyhxcXFxcXFxhycYcocXKHFxcXFxcXGHJxhyhxcocXFxcXFxcYcnGHKHFyhxcXFxcXFxhycYcococXFxcXFxcXFxhyhyhyhxcXKHFxhycXGHKHKHFyhxcXFxcXFxhyg10zG/LM6HFyhxcXFxcYcnGHKHKHFyhxcXFxcXGHJxhyhxcocXFxcXFxcXFxhyhyhyhxcXFxcXFxcXGHJxhyhxcXKHFxcXFxhycYcococXKHFxcXFxcYcnGHKHKHFyhxcXFxcYcnGHKHKHKHFxcXFxcXFxcYcocococXFyhxcXGD5UMbarzocococXFyhxcXFxcYcnGHKHKHFyhxcXFxcXFxhyhycYcXKHFxcXFxcXFxhycYcococXFxcocYcnFxhycYcocXKHFxcXFxcXGHJxhyhyhxcXKHFxcXGHJxcYcococXFyhxcXFxcYcnGHKHKHKHFxcXFxcXFxcYcnGHKHFyhxcXFxcXFxcXGHKHKHKHFyhxcXFxcXGHJxhyhyhxcocXFxcXFxcYcnGHKHKHFyhxcXFxcXFxhycYcococXKHFxcXFxcYcnGHJxhxcocXFyhxcYcnFxhycYcocXKHFxcXFxcXFxcYcocococXKHFxcXFxcXGHJxhyhyhxcocXFxcXFxcYcnGHKHKHFyhxcXFxcXFxcYcnGHKHKHFxcocXFxcYcnFxhyhyhyhxcXKHFxcXGHJxcYcococXKHFxcXFxcXFxcYcnGHKHFyhxcXFyiHJxcXGHJxhyhxcocXFxcXFxcXFxcYcococococXFxcXFxcXFxhycYcococXKHFxcXFxcXGHJxhyhyhyhxcXKHFxcXGHJxcYcocococXFyhxcXFxhycXGHKHKHKHFxcocXFxcXGHJxcYcococXKHFxcXFxcXFxcXGHKHKHKHKHFxcXFxcXFxcXGHJxhyhyhxcocXFxcXFxcXGHJxhyhyhxcocXFxcXFxcXFxhycYcocococXFxcXFxcXFxcXGHKHKHKHKHFxcXKHGHJxcXGHJxhyhxcocXFyhxcXFxhycXGHKHKHKHFyhxcXFxcXFxcYcnGHKHKHKHFxcXKHFxcYcnFxhycYcocXKHFxcocXFxcYcnFxhyhyhyhyhxcXFxcXFxcXFxhycYcocococXFyhxcXFxhycXGHJxhyhxcocXKHFxcXFxcYcnFxhyhyhyhxcocXFxcXFxcXGHJxhycYcXKHKHFxcXFxcXFxcXGHJxhyhyhyhxcXKHFxcXFxcYcnGHJxhyhxcocXFyhxcXFxcYcnFxhyhyhyhxcocXFxcXFxcXFxcYcnGHKHKHFyhxcXFyhxhycXFxhycYcococXKHFxcocXFxhycXFxhyhyhyhyhxcXKHFxcXFxhycXGHJxhyhxcocXKHFxcXFxcXFxhycYcnGHKHFyhxcXKHFxcXFxhycXGHJxhyhxcocXKHFxcXFxcXFxhycYcnGHKHFyhxcocXFxcXFxcXGHJxhycYcocXKHFxcocXFxcXFxhycXGHKHKHKHKHFxcocXFxcXFxhycXGHKHKHKHKHFxcocXFxcXFxcYcnFxhyhyhyhxcocXFyhxcXFxhycXGHJxhyhyhyhxcXKHFxcXFxcXFxhycYcnGHKHFyhxcocXFxcXFxcXFxcYcnGHKHKHKHFyhxcXFxcohycXFxcYcnGHKHKHKHFxcocXFxcXFxcXFxhycYcnGHKHFyhxcocXFxcXFxcXFxcYcnGHJxhyhxcocXKHFxcXFxcXFxcYcnFxhyhyhyhyhxcXKHFxcXFxcXFxhycXGHKHKHKHKHFxcocXFxcXFxcXFxhycYcnGHKHKHFyhxcXFyhxcXFxhycXFxhycYcococXKHFxcocXFxcXFxcXGHJxcYcococococXKHFxcXFxcXFxcXFxcYcnGHKHKHKHFyhxcocXFxcXFxcXGHJxcYcnGHKHKHFyhxcocXFxcXFxcXFxcYcnGHJxhyhyhxcocXKHFxcXFxcXFxcXGHJxcYcococococXFyhxcXFxcXFxcXFxcYcnGHJxhyhyhxcocXFyhxcXFxcXFxcYcnFxhycYcocococXFyhxcXFxcXFxcXFxcXGHJxcYcocococXKHFyhxcXFxcXFxcXFxhycXGHKHJxhxcococXFyhxcXFxcXFxcXFxhycXGHKHJxhxcococXFyhxcXFxcXFxcXFxhycXGHKHJxhxcococXFyhxcXFxcXFxcXFxcYcnFxhyhyhyhyhyhxcXKHFxcXFxcXFxcXGHJxcYcnGHKHKHKHFyhxcXKHFxcXFxcXFxcYcnFxhycYcocococXKHFxcocXFxcXFxcXFxcXGHJxhycYcococococXFyhxcXFxcXFxcXFxcXFxhycYcnGHKHKHKHFyhxcXKHFxcXFxcXFxcYcnFxcYcocnGHKHKHFyhxcocXFxcXFxcXFxcXFxcXGHJxhycYcocococXKHFxcocXFxcXFxcXFxcXFxhycYcnGHKHKHKHKHFyhxcXKHFxcXFxcXFxcXGHJxcYcnGHKHKHKHKHFyhxcXKHFxcXFxcXFxcXFxcYcnGHJxhycYcocXKHKHFxcocXFxcXFyiHJxcXFxcXGHJxhycYcocococXKHFyhxcXFxcXKHFxhycXFxcXGHJxhycYcococococXKHFxcXKHFxcXFxcTMcMbDzznGHJxcYcnGHJxhyhyhyhxcocXFyhxcXFxcocXGHJxcXFxcYcnFxhyhycYcocXKHKHFyhxcXFyhxcXFxcXFxcXGHJxcXGHJxhycYcocococXKHFyhxcXKHFxcXFxcXFxcXFxhycXFxhycYcocococococXKHFyhxcXFxcXKHFxcXGHJxcXFxhycXGHKHJxhyhyhxcococXFyhxcXFxcocXFxcXGHJxcXFxhycXGHJxhyhyhyhyhxcocXKHFxcocXFxcXFxcXFxcXFxcYcnFxhycXGHKHKHKHKHKHKHFyhxcXFyhxcXFxcXFxcXFxcXFxcYcnFxhycYcnGHKHKHKHFyhyhxcXKHFxcocXFxcXFxcXFxcXFxhycXFxhycYcnGHKHKHKHKHFyhyhxcXKHFxcXFyhxcXFxcXFxhycXFxcYcnFxhycYcocnGHKHFyhyhxcocXFyhxcXFyhxcXFxcXFxcXGHJxcXFxhycXGHJxhyhyhyhyhyhxcococXFyhxcXFxcocXFxcXFxcXFxhycXFxcYcnFxhycYcococococococXKHFyMP0xshLOcocXFxcXFxcocXGHJxcXFxcXGHJxcYcnFxhyhycYcocococXKHKHFyhxcXKHFxcXFxcocXFxcXFxcXGHJxcXFxhycXGHJxhycYcococococococXKHFyhxcXKHFxcXFxcocXFxcXFxcYcnFxcXFxhycXGHJxhycYcnGHKHKHKHKHFyhxcocXKHFxcocXFxcXKHFxcXFxcXFxcXGHJxcXFxcYcnFxhycYcnGHKHKHKHKHKHKHKHFyhxcocXFyhxcXFxcocXFxcXFxcXFxcXFxcXGHJxcXGHJxcYcnFxhyhycYcococococococXKHFyhxcocXFxcocXFxcXFxcocXFxcXFxhycXFxcXFxhycXFxhycYcnGHJxhycYcocococococXKHFyhxcocXKHFxcXKHFxcXFxcocXFxcXFxcXFxcYcnFxcXFxhycXFxhycYcnGHJxhycYcococococococXKHKHFyhxcXKHFxcocXFxcocXFxcXFxcXFxcXFxcXFxcXFxcXGHJxcXFxhycXGHJxhycYcnGHJxhyhyhyhyhyhyhyhxcocXKHFyhxcocXFyhxcXFyhxcXFxcXFxcocXFxcXFxcYcnFxcXFxcXFxhycXFxhycXGHJxhycYcnGHJxhyhyhycYcocococXKHKHFyhyhxcocXFyhxcXKHFxcocXFxcXFyhxcXFxcXFxcXFxcXFxcXFxcXFxcXGHJxcXFxhycXFxhycXGHJxhycXGHKHJxhycYcocococococococococXKHKHFyhxcocXFyhxcocXFxcocXFxcocXFxcXFxcocXFxcXFxcXFxcXFxcXFxcXFxcYcnFxcXFxcYcnFxcXGHJxcYcnFxhycXGHJxhycYcnGHKHJxhyhyhyhycYcococXKHKHKHKHFyhyhxcocXKHFyhxcocXFyhxcocXFxcocXFxcocXFxcXKHFxcXFxcXFxcXKHFxcXFxcXFxcXFxcXFxcXGHJxcXFxcXFxcXGHJxcXFxcYcnFxcYcnFxcYcnFxhycXGHJxhycYcnGHJxhycYcnGHKHJxhyhycYcocococococococococococococXKHKHFyhyhxcocXKHKHFyhxcocXFyhxcocXFyhxcocXFyhxcXFyhxcXFyhxcXFyhxcXFxcocXFxcXFyhxcXFxcXFxcXKHFxcXFxcXFxcXFxcXFxcXFyhxcXFxcXFxcXFxcXGHJxcXFxcXFxcXFxcXFxcXFxcYcnFxcXFxcXFxcYcnFxcXFxcYcnFxcXFxhycXFxcYcnFxcXGHJxcXGHJxcXFxhycXGHJxcXGHJxcYcnFxcYcnFxhycXGHJxcYcnFxhycYcnFxhycXGHJxhycXGHJxhycXGHJxhycYcnGHJxcYcnGHJxhycYcnGHJxhycYcnFxhycYcnGHJxhycYcnGHJxhycYcnGHKHJxhycYcnGHJxhycYcnGHJxhycYcnGHJxhycYcnGHJxhycYcnGHJxhycYcnGHJxhycXGHJxhycYcnGHJxhycXGHJxhycYcnFxhycYcnFxhycYcnFxhycXGHJxhycXGHJxcYcnFxhycXFxhycXGHJxcXGHJxcYcnFxcYcnFxcXGHJxcXGHJxcXFxhycXFxcXGHJxcXFxcXGHJxcXFxcXFxhycXFxcXFxcXFxcXFxhycXFxcXFxcXFxcXFxcXFxcXFxcXFxcXFxcXFxcXFxcXKHFxcXFxcXFxcXFxcocXFxcXFxcocXFxcXFyhxcXFyhxcXFxcocXFyhxcXKHFxcocXFyhxcXKHFyhxcocXKHFyhxcocXKHKHFyhyhxcocococococXKHKHKHJxhyhyhyhyhycYcocnGHKHJxhycYcnGHJxhycYcnFxhycXGHJxcYcnFxcYcnFxcXGHJxcXFxcXGHJxcXFxcXFxcXFxcXFxcXFxcXFxcXFxcXFxcXFxcXKHFxcXFxcXKHFxcXFyhxcXKHFxcocXFyhxcocXKHFyhxcocXKHKHFyhyhyhyhyhyhyhyhyhycYcocnGHJxhycYcnGHJxhycXGHJxcXGHJxcXFxhycXFxcXFxhycXFxcXFxcXFxcXFxcXFxcXFyhxcXFxcXFyhxcXFxcocXFyhxcXKHFyhxcocXKHFyhyhyhxcocococococnGHKHJxhycYcnGHJxhycXGHJxcYcnFxcXGHJxcXFxcXFxcXGHJxcXFyhxcXFxcXFxcXFxcocXFxcocXFxcocXKHFxcocXKHKHFyhyhyhyhyhyhyhyhycYcnGHJxhycYcnFxhycXFxhycXFxcXFxcYcnFxcXFxcXFxcXKHFxcXFxcXKHFxcXKHFxcocXFyhxcococXKHKHKHKHKHKHKHJxhyhycYcnFxhycXGHJxcXFxhycXFxcXFxcXFxcXFxcXFxcXFxcocXFxcXKHFxcocXFyhxcococXKHKHKHKHKHKHJxhycYcnGHJxhycXFxhycXFxcXFxhycXFxcXFxcXKHFxcXFxcXKHFxcXKHFyhxcXKHKHFyhyhyhyhyhycYMuyCsyN9hycXGHJxcYcnFxcXFxhycXFxcXFxcXFxcocXFxcXFyhxcXKHFxcocXKHKHFyhyhyhyhycYcocnGHJxcYcnFxcYcnFxcXFxcXFxcXFxcXFxcXFxcXFyhxcXKHFxcocXKHKHFyhyhyhyhycYcnGHJxhycXGHJxcXFxcYcnFxcXFxcXFxcocXFxcXFyhxcXKHFyhxcococXKHJxhyhyhycYcnFxhycXFxhycXFxcXFxcXFxcXFxcXFxcXKHFxcocXFyhxcococXKHKHJxhyhycYcnFxhycXGHJxcXFxcXFxcXFxcXFxcXFyhxcXFyhxcocXKHFyhyhyhyhycYcnGHJxhycXFxcYcnFxcXFxcXFxcXFxcocXFxcXKHFyhxcococXKHKHJxhyhycYcnFxcYcnFxcXFxcXFxcXFxcXFxcXFxcocXFyhxcocXKHKHKHKHJxhycYcnGHJxcXFxhycXFxcXFxcXFyhxcXFxcocXFyhyhxcococococnGHJxhycXFxhycXFxcXFxcXFxcXFxcXKHFxcXKHFyhyhxcococnGHKHJxhycXFxhycXFxcXFxcXFxcXFxcXKHFxcocXKHFyhyhyhyhycYcnGHJxcYcnFxcXFxcXFxcXFxcXFyhxcXFyhxcococXKHJxhyhycYcnFxcYcnFxcXFxcXFxcXFxcXKHFxcXKHFyhyhyhyhyhycYcnGHJxcXGHJxcXFxcXFxcXKHFxcXKHFxcococXKHJxhyhycYcnFxhycXFxcXFxcXFxcXFxcocXFyhxcocXKHKHKHJxhycYcnFxhycXFxcXFxcXFxcXFyhxcXKHFyhxcococnGHKHJxcYcnFxcXGHJxcXFyhxcXFxcXKHFyhxcocococnGHJxhycXGHJxcXFxcXFxcXFxcocXFxcocXKHKHKHKHJxhycYcnFxcXFxcYcnKHFxcXFxcocXFyhyhxcnGHKHJxhycYcnFxcXFxcXFxcXFxcXFyhxcXKHKHFyhyhycYcnGHJxcXFxcYcnFxcocXFxcXKHFxcocococococnGHJxcXFxhycXFxcXFyhxcXFyhxcXKHKHKHKHJxhycXGHJxcXFxcXFxcXFxcXKHFxcocXKHKHKHJxhycXGHJxcXFxcXFxcXFxcXFyhxcocXKHKHKHKHJxcYcnFxcXFxcXFxcXFxcXFyhxcXKHKHKHKHJxhycYcnFxcXFxcXFxcXFxcocXFyhxcocococnGHJxcYcnFxcXFxcXFxcXKHFxcocXKHKHKHJxhycYcnFxcXFxcXFxcXFxcXKHFyhxcocococnFxhycXFxhycXFxcXKHFxcXKHFyhyhyhyhycYcnFxcYcnFxcXFyhxcXFyhxcocXKHKHJxhycXFxhycXFxcXFxcXKHFxcocXKHKHKHJxhycXGHJxcXFxcXFxcocXFxcococXJxhyhycYcnFxcXFxcXFxcXFxcXKHFyhyhyhyhycYcnFxcYcnFxcXFyhxcXFyhxcocococnGHJxcXGHJxcXFxcXKHFxcXKHKHFycYcocnFxhycXFxcXFxcXFxcocXFyhyhyhyhycYcnFxcXFxcXFxcXFxcXKHFyhxcocnGHJxhycXFxcXFxcXFxcXFxcocXKHKHKHJxhycXGHJxcXFxcXKHFxcXKHFyhyhycYcnGHJxcXFxcXFxcXFyhxcXKHKHKHKHJxcYcnFxcXFxcXFxcXKHFyhxcococnGHJxcXGHJxcXFyhxcXFyhxcocococnGHJxcXFxcXFxcXFxcXKHFyhxcnGHKHJxcYcnFxcXFxcXFyhxcXKHKHKHKHJxhycXFxcXFxcXFxcXKHFyhyhyhyhycXGHJxcXFxcXFyhxcXKHFyhyhycYcnFxcYcnFxcocXFxcocXKHKHKHJxhycXFxcXFxcXFxcXKHFyhxcnGHKHJxcXGHJxcXFxcocXFyhxcococnGHJxcXGHJxcXKHFxcXKHFyhyhycYcnFxhycXFxcXKHFxcXKHKHKHKHJxcYcnFxcXFxcXKHFxcococococnFxhycXFxcXFxcocXFyhyhyhycYcnFxcXFxcXFxcXFxcocXKHKHJxhycXFxhycXKHFxcXFyhyhyhyhycXGHJxcXFxcXFyhxcXKHKHKHJxhycXFxcXFxcXFxcXKHFyhyhycYcnFxcXGHJyhxcXFyhxcococnGHJxcXFxcXFxcXFxcXKHFyhycYcnGHJxcXFxcXFxcocXFyhyhyhycXGHJxcXFxcXFyhxcXKHKHKHJxcYcnFxcXFxcXKHFxcocococnGHJxcXFxcXFxcXKHFyhyhyhycYcnFxcXFxcXFxcocXKHKHKHJxcYcnFxcXFxcocXFyhyhyhycYcnFxcXFxcXFxcocXKHKHKHJxcYcnFxcXFxcocXFyhyhyhycXGHJxcXFxcXKHFxcocococnGHJxcXFxcXFxcocXKHFycYcnGHJxcXFxcXFxcXKHFyhyhycYcnFxcXFxcXFxcXKHFyhycYcnGHJxcXFxcXFyhxcXKHKHJxhycXFxcXFxcXFxcocXKHKHJxhycXFxcXFxcXFyhxcococnGHJxcXFxcXFxcXFyhxcococnFxhycXFxcXFyhxcXKHKHJxhycXFxcXFxcXFxcocXKHKHJxcYcnFxcXFxcocXFyhyhycYcnFxcXFxcXFxcXKHKHKHKHJxcXFxcXFxcXFxcocococnGHJxcXFxcXFxcXKHKHFycYcnFxcXFxcXFxcXFyhxcocnGHJxcXFxcXFxcXFyhyhyhyhycXFxcXFxcXFxcocXKHJxhycXGHJxcXKHFxcocXJxhycYcnFxcXFxcXKHFyhyhyhycXFxcXFxcXFxcocXKHKHJxcYcnFxcXKHFxcocXJxhycYcnFxcXFxcocXKHKHKHJxcYcnFxcocXFyhxcocnGHJxcXFxcXFxcocXKHKHJxhycXFxcXFxcocXKHFycYcnFxcXFxcXFxcXKHFyhycYcnFxcXFxcXFxcococococnFxcXFxcXFxcocXKHJxhycXFxcXFxcXFyhxcococnFxcXGHOHFxcXKHKHKHJxhycXFxcXKHFxcococnFxhycXFxcXKHFxcococnFxhycXFxcXKHFyhxcnGHJxcXFxcXFxcXFyhxcnGHJxhycXFxcXKHFxcococnFxhycXFxcocXFyhyhycYcnFxcXFxcXFyhyhyhycYcnFxcXFxcocXKHFycYcnFxcXFxcXFxcocococnFxhycXFyhxcXKHKHKHJxcXFxcXFxcXKHFyhycYcnFxcXFxcXFyhyhyhycYcnFxcXFxcocXKHKHJxcYcnFxcXKHFxcocnGHJxcXFxcXFxcXFyhyhycYcnFxcXFxcXKHFyhycYcnFxcXFxcXFxcocococnFxcXFxcXFxcXKHKHJxhycXFxcXFxcocXKHJxhycXFxcXFxcXKHFyhycYcnFxcXFxcXKHFyhycYcnFxcXFxcXFyhxcocnFxhycXFxcXKHFyhyhycXGHJxcXKHFxcococnGHJxcXFxcocXFyhycYcnFxcXFxcXFyhyhyhycXGHJxcocXFyhyhyhycXFxcXFxcXKHKHKHJxcYcnFyhxcXKHKHKHJxcXFxcXFxcocococnFxcXFxcXFxcXKHKHJxcYcnFxcocXFyhyhycXGHJxcocXFyhxcnGHJxcXFxcXFxcocXKHJxcYcnFxcocXFyhyhycXGHJxcocXFyhxcnGHJxcXFxcXFxcocococnFxcXFxcXFyhxcnGHJxhycXFyhxcXKHKHJxcXFxcXFxcXFyhyhycYcnFxcXKHFxcocnGHJxcXFxcXFxcococnGHJxcXFxcXKHFyhycYcnFxcXFxcocXKHJxhycXFxcXFyhxcococnFxcXFxcXFyhxcnGHJxcXFxcXFxcXKHKHJxcYcnFyhxcXKHKHJxhycXFxcocXKHFycXGHJxcXFyhxcococnGHJxcXFyhxcococnFxcXFxcXFxcococnGHJxcXFxcocXKHJxhycXFxcXFxcococnGHJxcXFxcXKHKHKHJxcXFxcXFxcXKHKHJxcXFxcXFxcXKHFycYcnFxcXFxcXKHKHKHJxcXFxcXFyhxcocnFxhycXFyhxcococnGHJxcXKHFxcocnGHJxcXFxcXKHFyhycXFxhycocXFyhyhycXFxcXFxcXFyhyhycXGHJxcocXFyhycYcnFxcXFxcocXJxhycXFxcXFxcXFyhycYcnFxcXFxcocXKHJxhycXFxcocXKHKHJxcXFxcXFxcXKHKHJxcXFxcXFxcocococnFxcXFxcocXKHJxcXGHOHFxcXKHJxhycXFxcXFyhxcnGHJxcXFxcXFxcococnFxhycocXFyhyhycXFxcXFxcXFyhycYcnFxcXFxcocXKHJxcXFxcXFxcXKHKHJxcXFxcXFxcXKHKHJxcXFxcXFyhxcocnFxcXFxcXFxcococnFxcXFxcXFyhyhycXFxcXFxcXFyhyhycXFxcXFxcXKHKHJxcYcnKHFxcococnFxcXFxcXFyhyhycXFxcXFxcXKHKHJxhycXFyhxcococnFxcXFxcXFyhyhycXFxcXFxcXKHKHJxhycXFyhxcococnFxcXFxcXKHKHJxhycXFxcocXKHJxcYcnFyhxcXKHJxcXGHOHFxcococnGHJxcocXFyhycXGHJxcocXFyhycYcnFxcXKHFyhycYcnFxcXFyhyhyhycXFxcXFyhyhyhycXFxcXFyhyhyhycXFxcXKHFyhycYcnFxcocXKHKHJxcXFxcXFyhxcnFxhycXFyhxcococnFxcXFxcocococnFxcXFxcococnGHJxcXKHFyhyhycXFxcXFyhxcocnFxcXFxcXKHFycYcnFxcXFyhxcocnFxcXFxcXFyhyhycXFxcXFxcococnGHJxcXKHFyhycYcnFxcXKHFycYcnFxcXFxcXKHKHJxcXFxcXFyhxcnGHJxcXFyhxcocnFxhycXKHFyhycYcnFxcXKHFyhycXGHJyhxcXKHJxcXGHOHFxcocnGHJxcXFyhxcocnFxcXFxcXFyhyhycXFxcXFxcococnFxcXFxcXFyhycYcnFxcXKHFycYcnFxcXFxcXKHJxhycXFxcXKHKHJxhycXFyhxcocnGHJxcXKHFyhycYcnFxcocXKHJxhycXFxcocococnFxcXFyhxcnGHJxcXFxcXKHKHJxcXFxcXFyhyhycXFxcXFxcococnFxcXFxcXKHKHJxcXFxcXFyhyhycXFxcXFxcococnFxcXFxcococnGHJxcocXKHKHJxcXFxcXKHKHJxcXFxcXFyhyhycXFxcXFxcococnFxcXFxcocXJxcYcnFyhxcococnFxcXFyhxcnGHJxcXFyhxcocnFxcXFxcXFyhycYcnFxcocXKHJxhycXKHFxcnGHJxcXFxcXKHKHJxcXFxcXFyhycYcnFxcXKHFycYcnFxcXFyhxcnGHJxcXFyhxcnGHJxcXFxcocXJxhycXFxcocococnFxcXFyhyhycXFxcXFxcXKHJxcYc4cXFyhyhycXFxcXKHFycYcnFxcXKHFycYcnFxcXFyhyhycXFxcXFxcococnFxcXFxcococnFxcXFxcXKHJxhycXFyhxcocnFxcXFxcXKHKHJxcXFxcXKHKHJxcXFxcXFyhycYcnFxcocXKHJxcXFxcXFyhycYcnFxcXKHKHJxhycXKHFyhycXGHOHFxcocnFxhzhxcXKHJxhycXKHFyhyhycXFxcocXKHJxcXFxcXKHKHJxcXFxcXFyhycYcnFyhxcococnFxcXKHFyhycXFxcXFyhyhycXFxcXFxcocnFxcXFxcXFyhycXGHOHFxcocnFxcXFxcXFyhycXFxcXFxcococnFxcXFxcocnGHJxcXKHFyhycXFxcXFyhyhycXFxcXFxcocnFxcXFxcXFycYcnFxcXFxcocnGHJxcXKHFyhycXFxcXFyhyhycXFxcXFyhyhycXFxcXKHKHJxcXFxcXFyhycYcnFyhxcocnFxcXFxcXKHKHJxcXFxcococnFxcXFxcocnGHJxcXKHFyhycXFxcXFyhyhycXFxcXFyhycXGHJyhxcocnGHJxcocXKHJxcXFxcXKHFycXFxcXFxcococnFxcXFyhyhycXFxcXKHFycXGHJyhxcocnGHJxcocXKHJxcXFxcXKHKHJxcXFxcococnFxcXFxcococnFxcXFyhyhycXFxcXFyhycXGHJyhxcocnFxcXFxcXKHJxcYc4cXFycYcnFxcXFyhycYcnFxcocXJxhycXFxcococnFxcXFxcococnFxcXKHFycYcnFxcocXJxhycXFyhxcocnFxcXFxcocnGHJxcocXKHJxcXFxcXFyhycXFxcXFxcocnFxcXFxcXKHJxcXFxcXFyhyhycXFxcococnFxcXFxcococnFxcXKHFycXFxcXFxcXKHJxcXFxcXKHKHJxcXFxcococnFxcXKHFycYcnFxcocXJxhycXFyhxcnFxhycocXKHJxhycocXKHJxcXFxcXFyhycXFxcXFxcocnFxcXFxcococnFxcXFyhycYcnFyhxcocnFxcXFxcococnFxcXKHKHJxcXFxcXKHJxhycocXFycYcnFxcocXJxhycXFyhxcnGHJxcocXKHJxcXFxcXKHKHJxcXFyhyhycXFxcXFyhycXFxcXFxcocnFxcXFxcococnFxcXKHKHJxcXFxcXKHJxcXFxcXFyhycXFxcXFyhyhycXFxcococnFxcXFyhyhycXFxcXKHKHJxcXFyhyhycXFxcXKHKHJxcXFxcocnGHJxcocXKHJxcXFxcococnFxcXKHKHJxcXFxcXKHJxcXFxcXFyhycXFxcXFyhycXFxcXFxcocnFxcXFxcocnFxcXFxcXKHJxcXFxcXKHKHJxcXKHFycYcnFxcococnFxcXFyhyhycXFxcXKHJxcXFxcXFyhycXFxcXFyhyhycXFyhxcnFxcXFxcXFycYcnFxcococnFxcXFxcocnFxcXFxcXJxhycXFyhxcnGHJxcocXKHJxcXFyhxcnFxcXFxcXKHJxcXFxcXFycYcnFxcocXJxcXFxcXFyhycXFxcXFyhyhycXKHFyhycXFxcXFyhycXFxcXFyhycXFxcXFyhyhycXFyhxcnFxcXFxcXKHJxcXFxcXKHJxhycocXKHJxcXFxcocnGHJxcocXJxcYc4cXFycXGHJyhxcnGHJxcXKHKHJxcXFxcXJxhycXFxcocnGHJxcocXJxcYc4cXFycXGHJyhxcnGHJxcXKHKHJxcXFxcocnFxcXFxcXKHJxcXFxcocnGHJyhxcocnFxcXFxcnGHJxcXFyhyhycXFyhxcnGHJxcocXJxcYc4cXKHJxcXFxcXKHJxcXFxcXKHJxcXFxcXKHJxcXFxcXKHJxcXFxcXKHJxcXFxcXKHJxcXFxcococnFxcXKHKHJxcXKHFycYcnKHFyhycXFxcXFycYcnFxcXKHJxcXFxcXFyhycXFxcXKHJxcXFxcXKHJxhzhxcXJxhycXKHFycYcnFyhxcnFxhzhxcocnFxcXFxcnGHJxcXKHKHJxcXFxcocnFxcXFxcocnFxcXFxcocnFxcXFxcocnFxcXFyhycXFxcXFyhycYcnKHFycXGHOHFyhycXFxcXFycYcnFxcococnFxcXFyhycXFxcXKHKHJxcXKHKHJxcXFxcocnFxcXFxcocnFxcXFyhyhycXFyhyhycXFxcococnFxcXKHJxcXFxcXFycYcnFyhxcnGHJyhxcocnFxcXFyhycXFxcXFyhycXFxcXKHJxcXFxcXKHJxcXFxcXKHJxcXFxcocnFxcXFxcocnFxcXFyhycXFxcXFyhycXFxcXFyhycXFxcococnFxcXKHJxhycocXJxhycXKHFycXFxcXFyhycYc4cXKHJxcXFxcocnFxcXFxcocnFxcXFyhycXFxcXFyhycXFxcXKHJxcXFxcococnFxcococnFxcocXJxcXFxcXKHJxcXFxcococnFyhxcnFxcXFxcXJxhycXKHFycXFxcXFyhycXFxcXFycYcnFxcocnGHJyhxcocnFxcocXJxcXFxcXKHJxcXFxcXJxhycXKHKHJxcXFxcocnFxcXFyhycYc4cXKHJxcXFxcocnFxcXFyhycXFxcXFyhycXFxcococnFxcococnFxcXKHJxcXFxcXKHJxcXFxcocnFxcXFyhycXFxcXFyhycXFxcococnFxcococnFxcococnFxcXKHJxcXFxcXKHJxcXFxcocnFxcXKHFycXFxcXKHJxcXFxcXJxhycXFyhycXFxcXFyhycXFxcXKHJxcXFxcocnFxcXFxcnGHJxcocXJxcXFxcXJxhycXFyhycXFxcXFxcnFxcXFxcocnFxcXFyhycXFxcXFycYcnKHFyhycXFxcocnFxcXFxcnGHJxcocXJxcXFxcXKHJxcXFyhycYcnKHFycXFxcXFyhycXFxcXKHJxcXFyhyhycXFyhyhycXFyhyhycXFyhycYcnKHFycYcnKHFycYcnKHFycYcnKHFycYcnKHFycXFxcXFxcnFxcXFxcocnFxcXFyhycXFxcXKHJxcXFyhyhycXFyhycYc4cXKHJxcXFxcnGHJxcXKHJxcXFxcXKHJxcXKHFycXFxcXKHJxcXFxcXJxhycocXKHJxcXKHKHJxcXKHJxhycocXJxcXFxcXKHJxcXFyhycXFxcXFycYcnFyhyhycXFyhyhycXFyhyhycXFyhycXFxcXFyhycXFxcocnFxcXFxcnGHJyhxcnFxcXFxcXJxcXFxcXKHJxcXFyhycXFxcXKHJxcXFxcXJxcXFxcXKHJxcXFyhyhycocXKHJxcXKHKHJxcXKHJxhycococnFxcXKHJxcXFxcocnFxcXFyhycXFxcocnFxcXFxcnGHJyhxcnFxcXFxcocnFxcXKHJxcXFxcocnFxcXFycYcnFyhxcnFxcXFyhycXFxcXJxhycXKHFycXFxcXKHJxcXFyhyhycXKHKHJxcXKHKHJxcXKHJxcXFxcXJxhycocXJxcXFxcXKHJxcXKHKHJxcXKHJxcXFxcXKHJxcXKHJxhycococnFxcXKHJxcXFyhyhycXKHKHJxcXKHJxhzhxcocnFxcococnFyhxcnFxcXFyhycXFxcXJxhycXKHKHJxcocXJxcXFxcocnFxcXFyhycXFxcocnFxcXFycYcnFyhyhycXFyhycYc4cXKHJxcocXJxcXFxcXJxcXFxcXKHJxcXFyhycXFxcXJxhycXKHKHJxcocXJxcXFxcocnFxcXKHJxcXFxcocnFxcXKHJxcXFxcocnFxcXKHJxcXFxcnGHJyhxcnGHOHFyhycXFyhyhycXKHKHJxcXKHJxcXFxcocnFxcXFycYcnKHFycXFxcXKHJxcXFxcocnFxcocnGHOHFyhycXKHFycXFxcXKHJxcXFyhycXFxcXKHJxcXKHKHJxcocXJxcXFyhycYc4cXJxcXFxcXJxhycocXJxcXFxcocnFxcXKHJxcXFyhycXFxcXKHJxcXFyhycXFxcocnFxcXFyhycXFyhyhycXKHKHJxcXKHJxcXFxcnGHJxcocnGHOHFyhycXKHFycXFxcococnKHFycXFxcXFycXFxcXFyhycXFyhycXFxcXKHJxcXFyhycXFxcocnFxcXKHJxcXFxcocnFxcococnKHFycXFxcXFycYcnKHKHJxcXKHJxcXFxcocnFxcococnFyhyhycXKHKHJxcocXJxcXFyhycXFxcXKHJxcXKHKHJyhxcnFxcXFxcnFxcXFxcnFxcXFxcnGHOHFyhycXFyhycXFxcXKHJxcXKHJxcXFxcocnFxcXKHJxcXFycYcnFyhyhycXKHKHJxcXKHJxcXFyhycXFxcXJxcXFxcXKHJxcXKHJxcXFxcnGHJyhxcnFxcXFycYcnKHFycXFxcXKHJxcXKHJxcXFxcXJxcXFxcocnFxcococnKHFycXFxcXKHJxcXFyhycXFyhyhycocXJxcXFxcocnFxcXKHJxcXKHJxhzhxcnFxcXFyhycXFyhyhycocXJxcXFxcocnFxcocnFxcXFyhycXFyhycXFxcXKHJxcocXJxcXFyhycXFxcXJxhzhxcocnFyhyhycXKHKHJxcococnFyhyhycocXJxcXFxcocnFxcococnKHFycXFxcocnFxcXFycYcnKHKHJxcococnFyhyhycXKHJxcXFxcXJxcXFxcnGHJyhxcnFxcXKHJxcXFxcnFxcXFxcnFxcXFyhycXFxcnGHJyhxcnFxcXFycXFxcXFycYcnKHJxhzhxcnFxcXFyhycXFyhycXFxcXKHJxcococnFyhycYc4cXJxcXFxcnGHJyhyhycXFyhycXFxcnGHJxcocnFxcXFyhycXKHFycXFxcocnFxcocnFxcXFyhycXFyhycXFxcocnFxcXKHJxcXKHJxcXFxcnGHOHFycXFxcXFycXFxcXJxhycococnFyhyhycocXJxcXFxcnGHOHFycYc4cXJxcXFxcocnFyhxcnFxcXJxhycXKHJxcXFxcnFxcXFxcnFxcXFxcnFxcXKHJxcXFxcnFxcXFyhycXFyhycXFxcXJxcXFxcocnFxcocnFxcXKHJxcXFyhycXFyhycXFxcocnFxcocnFxcXFyhycXKHJxcXFxcXJxcXFyhycXFxcocnFxcocnFxcXKHJxcXFycYcnKHKHJxcococnKHKHJxcXKHJxcXKHJxcXFxcocnFyhycXFxcXKHJxcococnFyhycXFxcXJxcXFxcocnFxcocnFxcXKHJxcXKHJxcXFxcnFxcXFycYcnKHKHJxcocnFxcXFycXFxcXKHJxcXKHJxcXFyhycXFyhycXFxcocnFxcocnFxcXKHJxcXFycXFxcXFycXFxcXJxhycocnFxcXFyhycXFyhycXFyhycXFxcocnFxcXJxcXFxcXJxcXFxcnGHJyhycXFxcXKHJxcocnFxcXFyhycXKHJxcXFxcocnFyhycXFxcXJxcXFxcocnFxcocnFxcocnFxcXFycXFxcXKHJxcocnFxcXFyhycXKHJxcXFxcnFxcXFyhycXFyhycXFyhycXFxcocnFxcocnFxcXKHJxcXKHJxcXKHJxcXFyhycXFyhycXFxcocnFxcocnFxcocnFxcXKHJxcXKHJxcXFyhycXKHKHJyhxcnFxcXJxhycococnKHFycXFxcocnFyhxcnFxcocnFxcXKHJxcXKHJxcXFyhycXKHKHJyhyhycXKHJxcXFxcnFxcXFycXFxcXKHJxcXJxhycocXJxcXKHJxcXFxcnFxcXFycXFxcXKHJxcocnFxcXFycXFxcXKHJxcocnFxcXFycXFxcXJxcXFxcXJxcXFyhycXFyhycXFyhycXFxcocnFyhyhycocXJxcXKHJxcXFyhycXFyhycXFyhycXFxcocnFyhycXFxcXJxcXFxcnGHOHFycXFxcocnFyhyhycocXJxcXKHJxcXFyhycXFyhycXFyhycXFyhycXFxcocnFyhyhzhxcnFxcXFyhycXKHJxcXFyhycXKHJxcXFxcnFxcXFyhycocXJxcXFycYcnKHJxcXFxcnFxcXFycXFxcXKHJxcocnFxcXKHJxcXJxhycococnKHFycXFyhycXFxcocnFyhycXFxcocnFxcocnFxcocnFxcXJxcXFxcocnFyhycXFxcocnFxcnGHJyhyhycococnKHFycXFyhycXFxcnGHOHFycXFxcocnFyhyhzhxcnFxcXFycXFxcXJxcXFxcocnFyhycXFxcnFxcXFyhycXKHJxcXFxcnFxcXKHJxcXKHJxcococnKHKHJyhyhycXKHJxcXKHJxcXFycXFxcXKHJxcocnFxcXKHJxcocnFxcXKHJxcocnFxcXFycXFxcocnFyhyhycocnFxcXFycXFxcXJxcXFyhycXFyhycXFyhycXFyhycXFyhycXFxcnFxcXFycXFxcXJxcXFxcnFxcXFyhycococnFyhycXFyhycXFyhycXFxcnFxcXFycXFxcXKHJyhyhycocXJxcXKHJxcXKHJxcXKHJxcXKHJxcXKHJxcXKHJxcXKHJxcXKHJxcXKHJxcXJxhycocnFxcXFycXFxcocnFxcnGHJyhycXFxcocnFyhycXFxcocnFyhycXFxcocnKHFycXFyhycXFxcnFxcXFycXFxcXJxcXFxcnFxcXFycXFxcocnFxcnGHOHFycXFxcocnFyhycXFxcnFxcXFyhycococnFyhycXFycYcnKHKHOHFycXFxcocnFyhycXFxcocnFyhycXFyhycXFxcnFxcXKHJxcXKHJxcocnFxcXFycXFxcnFxcXFyhycococnKHKHJyhycXFxcXJxcXFyhycXKHJxcXFycXFxcXJxcXFxcnFxcXFycXFxcocnFyhycXFxcnFxcXFycXFxcXJxcXFxcnFxcXKHJxcocnFxcXJxcXFxcnFxcXFycXFxcocnFxcnFxcXFyhycocXJxcXJxhycocnFxcXKHJxcocnFxcXJxcXFxcnFxcXKHJxcocnFxcXJxhzhyhycocnFxcXFycXFxcnFxcXFycXFxcXJxcXFxcnFxcXKHJyhxcnFxcocnFxcnGHOHFycXFxcnFxcXFycXFxcXJxcXFyhycXKHJxcXKHJxcXKHJxcocnFxcXJxhzhycXFxcXJxcXFyhycXKHJxcXKHJxcocnFxcXKHJxcocnFxcocnFyhycXFxcnFxcXFycXFxcXJxcXFycXFxcXKHJyhycXFxcocnFyhycXFyhycXFycYc4cXJxcXKHJxcXJxcXFxcXJxcXKHJxcXJxhycocnFxcocnFxcocnFyhycXFxcnFxcXFycXFxcocnFyhycXFycYc4cXJxcXFycXFxcocnFxcnFxcXFycXFxcXJxcXFycYc4cocnKHJxcXFyhycococ4cXJxcXFycXFxcXJxcXFyhycXKHJxcXKHJxcocnFxcXJxcXFyhycXKHJxcXKHJxcXJxcXFxcocnKHJxcXFyhycXKHJxcocnFxcXJxcXFxcnFxcXKHJyhyhycocnFxcXJxcXFxcnFxcXJxcXFxcnFxcXFycXFyhycXFyhycXKHJxcXKHJxcXJxcXFxcnFxcXFycXFxcnFxcXKHJxcocnFxcXJxcXFycYc4cnFxcXFycXFxcnFxcXKHJxcocnFxcocnFyhycXFxcnFxcXJxcXFxcnFxcXFycXFyhycXFycYc4cocnKHJxcXFyhzhxcnFxcXJxcXFxcnFxcXKHJyhycXFxcocnFycYcnKHJxcXKHJxcocnFxcXJxcXFyhycococ4cXJxcXKHJxcXJxcXFxcnFxcXKHJxcocnFyhycXFxcnFxcXJxhzhycXFxcXJxcXKHJxcocnFxcocnFxcnFxcXFycXFxcnFxcXFycXFxcnFxcXFycXFxcnFxcXKHJxcocnFxcnGHOHKHOHFycXFyhycXFycXFxcXJxcXFycXFxcXJxcXFycXFxcXJxcXFycXFxcocnFyhycXKHJxcXKHJxcXJxcXFxcnFxcocnFxcocnKHKHJyhycXFyhycXFycXFxcXJxcXKHJxcXKHJyhyhzhxcnFxcocnFyhycXFycXFxcXJxcXFxcnFxcocnFyhycXFycYc4coc4cXJxcXKHJxcocnFxcnGHOHJxcXFxcnFxcnGHOHFycXKHJxcXFycXFxcnFxcXFycXFyhycXFycXFxcXJxcXFycXFxcXJxcXKHJxcocnFxcnGHOHJxcXFxcnFxcnFxcXFycXFxcXJxcXKHJyhxcnFyhycXFyhycXKHJxcXJxcXFxcnFxcXJxcXFxcnFxcocnFyhycXFycXFxcXJxcXFycXFxcXJxcXKHJxcocnFxcnFxcXFycXFxcnFxcXKHJyhycXFxcnFxcXFycXFycXFxcXJxcXFyhycocnFxcXJxcXFycXFxcXJxcXKHJxcocnFxcnFxcXFycXFyhycXFycXFxcocnFyhycXKHJxcocnFxcXJxcXKHJxcXJxcXFyhycXKHJxcocnFyhycXFyhycXKHJxcocnFxcnFxcXFycXFxcnFxcXJxcXFxcnFxcnGHOHKHJyhycXFycXFxcXJxcXFycXFxcoc4cXJxcXKHJxcocnFyhycXFyhycocnFxcXJxcXFyhycocnFxcocnFycYcnKHJxcocnFxcocnFycYc4cocnKHJxcXJxcXFxcnFxcXJxcXFycXFxcnFxcXFycXFyhycXKHJxcocnFxcnFxcXFycXFyhycXKHJxcocnFxcnFxcXFycXFyhycXKHJxcocnFxcnFxcXFycXFyhycXKHJxcocnFyhycXFyhycocnFxcXJxcXFycXFxcnFxcXKHJyhycXFxcnFxcocnFyhycXFycXFxcnFxcXFycXFyhycXKHJyhxcnFyhycXKHJxcXKHJyhycXFxcnFxcXJxcXFycXFxcnFxcXKHJyhycXFxcnFxcocnFycYcnKHJxcocnFxcnFxcXKHJyhycXFxcnFxcocnFyhycXKHJxcXJxcXFyhycocnFxcocnFycXFxcXJxcXFycXFxcnFxcXKHOHFycXKHJxcXKHJyhycXFxcnFxcocnFyhycXKHJxcocnFxcnFxcXJxcXFxcnFxcnFxcXFycXFyhycocnFxcXJxcXFycXFxcnFxcXJxcXFyhzhxcnFyhycXFyhycocnFxcocnKHJxcXFycXFyhycXKHJxcnGHOHKHOHKHJyhycXKHJxcXJxcXFycXFxcXJxcocnFxcocnKHJxcXKHJxcnFxcXFycXFyhycXJxcXFxcnFxcXJxcXFycXFyhycXKHJxcocnFyhycXKHJxcXJxcXFycXFxcnFxcXKHJyhycXKHJxcXJxcXFyhycocnFxcnFxcXKHJyhycXFycXFxcXJxcXJxcXFyhycocnFxcocnKHJxcXJxcXFxcnFxcnFxcXFycXFycXFxcXJxcXJxcXFxcnFxcnFxcXFycXKHJxcXKHJyhycXFyhycocnFxcnFxcXFycXKHJxcXJxcXFxcnFyhycXFycXFxcXJxcocnFxcnFxcXJxcXFyhzhxcnFyhycXKHJxcocnFyhycXKHJxcocnFyhycocnFxcXJxcXFycXFyhycXJxcXFxcnFxcocnKHJxcXKHJyhycXFycXFxcXJxcocnFxcnFxcXJxcXFycXFxcnFxcXJxcXFycXFxcnFxcXJxcXKHJyhycXFyhycocnFxcocnKHJxcXJxcXFycXFxcnFxcXKHOHJxcXFycXFxcnFxcocnFycXFxcXJxcXJxcXFyhycocnFyhycXFycXFxcnFxcXJxcXKHJyhycXFxcnFxcnFxcXFycXKHJxcXJxcXFycXFxcnFxcXJxcXKHJyhycXFxcnFxcnFxcXJxcXFyhycocnFycYc4cnFxcXJxcXKHJyhycXFycXFxcnFxcXJxcXFycXFxcnFxcXJxcXJxcXFxcnFyhycXFycXFxcnFxcocnFyhycocnFxcoc4cXJxcocnFyhycXKHJxcnFxcXFycXFycXFxcoc4coc4coc4cnFxcXJxcXJxcXFyhzhxcnFyhycocnFxcXJxcXJxcXFxcnFyhycXKHJxcocnKHJxcXKHJyhycXFycXFxcnFxcocnKHJxcXKHJyhycXKHJxcocnKHJxcXKHJyhycXFycXFxcnFxcocnKHJxcXJxcXFyhzhycXFxcnFxcocnKHJxcXJxcXFycXFyhycocnFxcoc4coc4coc4cnFxcocnKHJxcocnFyhycXJxcXFxcnFyhycXKHJxcocnKHJxcXJxcXFyhzhycXFxcnFxcnFxcXKHOHKHOHJxcXKHJyhycXKHJxcocnKHJxcXKHOHFycocnFxcXJxcXJxcXFycXFxcnFxcXJxcXJxcXFycXFxcnFxcXJxcXJxcXFycXFxcnFxcXJxcXJxcXFycXFxcnFxcocnKHJxcXJxcXKHJxcnFxcXKHJyhycocnFxcXJxcocnFxcnFxcocnKHJxcXJxcXFycXFycXFxcXJxcocnFycXFxcXJxcXJxcXFycXFyhzhxcnFyhycXKHJyhycXFycXFxcnFxcocnKHJxcocnFyhycocnFxcnFxcXJxcXJxcXFyhzhyhzhycXFycXFxcnFxcXJxcXJxcXFyhzhycXFxcnFyhycXKHJyhycXFycXFxcnFxcXJxcXJxcXFycXFyhycocnFyhycXJxcXFxcnFyhycXJxcXFxcnFyhycXJxcXFxcnFyhycXKHJyhycXKHJxcocnKHJxcocnFyhycocnFyhycXKHJyhycXKHJxcnFxcXKHJycYc4cnFxcnFxcXJxcXKHJyhycXKHJyhycXFycXFxcnFxcnFxcXJxcXFycXFycXFxcnFxcocnKHJxcocnKHJxcXJxcXFycXFycXFxcnFxcXJxcXJxcXFycXFycXFxcoc4cnFxcXJxcocnKHJxcXJxcXFycXFxcnFyhycXJxcXFxcnFyhycocnFxcnFxcXJxcXJxcXFycXFxcnFxcnFxcocnFycXFxcnFxcocnKHJxcocnKHJxcXJxcXKHOHFycXJxcXFxcnFyhycocnFxcnFxcXJxcXJxcXFycXFyhycocnKHJxcXKHOHJxcXKHJyhycocnFxcnFxcXJxcXJxcXFycXFycXFxcnFxcXJxcXJxcXKHJyhycXFycXFycXFxcnFxcXJxcocnFycXFxcXJxcnFxcXFycXKHJyhycXFycXFyhycocnFycXFxcXJxcnFxcXFycXKHJyhycXFycXFyhzhxcnKHJxcXJxcXFycXFycXFxcnFxcnFxcXJxcXKHJyhycocnFxcnFxcoc4cXJyhycXFycXFxcnFxcnFxcXJxcXJxcXFycXFycXFxcnFxcnFxcXJxcXKHJycYc4cnFxcnFxcnFxcXJxcXFycXKHJxcnFxcXJxcXFycXFycXFyhycocnFycXFxcnFxcXJxcXJxcXKHJyhycXJxcXFyhzhycXFycXFxcnFxcnFxcocnKHJxcnFxcXJxcXFycXFycXFyhycocnKHJxcXJxcXFycXKHJxcnFxcXJxcXFycXKHJyhycXFycXFycXFxcnFxcocnJxcXFxcnFycXFxcXJxcnFxcXFycXJxcXFycXFxcnFxcnFxcocnKHJyhycXFycXFycXFxcnFxcXJxcnFxcXFycXJxcXFyhzhycXFycXFxcnFyhycXJxcXFycXFyhzhycXFyhzhycXFycXFxcnFxcnFxcoc4cnFxcXJxcocnKHJxcocnKHJxcnFxcXJxcXFycXKHJyhycXFycXFycXFyhycocnFycXFxcnFxcoc4cnFxcoc4cnFxcnFxcXJxcocnKHJxcocnKHJxcoc4coc4cnFyhycXJxcXFycXKHJxcnFxcXJxcXFycXJxcXFxcnKHJxcXJxcXKHOHJxcXFycocnFxcnFxcocnJxcXFxcnFycXFxcnFxcXJxcocnKHJxcnFxcXKHOHJxcocnKHJxcoc4coc4cnFyhycocnFycXFxcnFxcoc4cnFxcnFxcXJxcocnKHJxcoc4coc4cnFyhycocnFycXFxcnFxcnFxcXJxcXJxcXJxcXFycXFycXFxcnFyhycocnFyhzhycXFxcnFyhzhxcnKHJxcocnKHJxcnFxcXJxcXKHOHJxcXJxcXJxcXFycXFycXFycXFxcnFxcnFxcoc4cnFxcnFxcXJxcocnKHJxcnFxcXJxcXJxcXFycXFycXFycXFyhycocnKHJxcnFxcXJxcXKHOHJxcXJxcXJxcXFycXFycXFycXFxcnFyhycocnFyhzhycXFxcnFycXFxcnFxcnFxcXJxcocnKHJxcnFxcXJxcXJxcXFycXKHJyhycXJxcXFycXFycXFycXFxcnFxcnFxcnFxcXJxcocnFycXFyhycnFxcXFycocnFxcnFyhycXJxcXFycXFycXFycXFxcnFyhycocnFycXFxcnFxcnFxcoc4cnFxcnFxcnFxcXJxcocnKHJxcnFxcXJxcXJxcXJxcXFycXKHJyhycocnFxcnFyhycocnFyhzhycXFycXFxcnFyhzhycXFxcnKHJxcXJxcXJxcXJxcXFycXKHJyhycXJxcXFycXKHJyhycXJxcXFycXFycXFycXFxcnFyhycocnFycXFyhycnFxcXFycocnFyhzhycXFycXFxcnFycXFxcnFxcnFxcXJxcoc4cnFxcoc4cnFyhzhycXFyhzhycXKHOHJxcXJxcXFycXJxcXFycXFycXFxcnKHJxcXJxcXJxcXJxcXFycXJxcXFycXFxcnKHJxcocnKHJyhycocnFyhycnFxcXJxcXFycXJxcXFycXFycXFycXFycXFxcnFxcnFxcnFxcnFxcXJxcnFxcXJxcXJxcXFycXJxcXFycXFycXFycXFxcnFycXFxcnFxcnFxcXJyhycXFycXKHJyhycXJxcXKHOHJxcXJxcXJxcXFycocnFxcnFyhycocnFycXFxcnFycXFxcnFxcnFxcXJxcnFxcXJxcocnKHJxcnFxcoc4cnFxcnFxcnFxcnFxcoc4cnFxcnFxcnFxcnFxcnFxcXJxcnFxcXJxcXJxcXKHOHJxcnFxcXJxcXJxcXJxcXKHOHJxcoc4cnFxcnFxcnFxcXJxcnFxcXJxcocnKHJyhycocnFyhzhycXFycXFycXFycXFycXFxcnFycXFxcnFxcnFxcnFxcnFxcXJxcnFxcXJxcXJxcocnFycXFycXFxcnFycXFxcnFxcnFxcnFxcnFxcXJxcnFxcXJxcocnKHJyhycXJxcXJxcXFycXKHOHJxcXJxcXJxcXFycocnFycXFxcnFxcnFyhycocnKHJxcnFxcoc4cnFxcnFyhycocnKHJyhycXJxcXFycXJxcXFycXFycXKHJyhycXJxcXJxcXFycXJxcXFycXFycXKHJyhycocnFycXFyhzhycXKHJycXFxcnFxcnFxcnFxcnFxcXJyhycXKHOHJxcXJxcocnKHJyhycocnKHJxcnFxcXJxcnFxcXJxcocnJxcXFycXFycXFyhzhycXJxcXJxcXFycXKHOHJxcXJxcXJxcXJxcXJxcXJxcXJxcXFycXJxcXKHJycXFxcnFyhycoc4cnFxcnFxcXJyhycXJxcXJxcXFycXJxcXFycXKHOHJxcXJxcXJxcXJxcXJxcXJxcXJxcXJxcXFycXJxcXKHOHJxcXJxcnFxcXJxcXJxcXJxcocnKHJyhycXJxcXJxcXJxcXFycXJxcXKHOHJxcocnJxcXFycXKHJycXFxcnFxcnFxcnFxcnFxcnFxcnFxcoc4cnKHJxcnFxcXJyhycXKHOHJxcocnJxcXFycXKHOHJxcXJxcXJxcocnKHJyhycocnKHJyhycocnFycXFycXFycXFxcnKHJxcnFxcoc4cnFycXFxcnFycXFxcnFycXFxcnFyhzhycXFycXKHOHJxcXJxcocnKHOHJxcXJxcXJxcXJxcocnKHJyhycocnKHJyhycocnKHJyhycocnKHJyhycXJxcXJxcXJxcXJxcXJxcXFycocnKHJxcnFxcnFxcnFxcXJyhycXJxcXJxcXKHOHJxcnFxcnFxcnFxcXJyhycXJxcXJxcXFycocnFycXFycXFyhzhycocnFycXFycXFycXFxcnKHJxcnFxcnFxcnFxcnFxcoc4cnKHJyhycocnFycXFycXFycXFycXFycXFycXFycXKHJyhycocnJxcXFycXFycXFycXKHJycXFxcnFxcnFyhzhycXFycXJxcXFycXKHOHJxcoc4cnFycXFxcnFycXFyhzhycXJxcXJxcXJxcXFycocnKHJyhycocnKHJyhycocnJxcXFycXFycXKHJycXFxcnFyhzhycXKHOHJxcnFxcXJxcnFxcnFxcnFxcXJyhycocnKHJyhycocnJxcXFycXFycXKHJycXFxcnFycXFxcnFycXFyhzhycXJxcXJxcXJxcXJxcXJxcXJxcXJxcXJxcoc4cnFxcnFycXFxcnKHJxcnFxcXJyhycocnFycXFycXKHJyhycnFxcXJxcoc4cnFyhzhycXJxcXJxcXFycocnKHJyhzhycXFycXFycXJxcXFycXJxcXKHOHJxcnFxcnFxcnFxcnFxcnFyhzhycXFycXJxcXKHOHJxcnFxcnFxcnFxcnFxcnFyhycnFxcXJxcnFxcXJyhycXJxcXJxcXJxcXJxcocnJxcXFycXJxcXFycocnFycXFycXFycXFycXKHJycXFxcnFycXFxcnKHJyhycXJxcocnKHOHJxcXJxcnFxcnFxcXJyhycocnKHJycXFxcnFyhzhycXJxcXJxcXJxcXJxcXJxcXJxcnFxcXJxcnFxcnFxcnFxcnFxcnFxcnFycXFxcnFycXFycXFycXFycXFycXFycXJxcXFycXJxcXJxcXJxcXJxcXJxcocnJxcXKHOHJyhycocnKHOHJxcXJxcnFxcnFxcXJyhycnFxcXJxcoc4cnFycXFycXFycXFycXFycXKHOHJxcnFxcnFxcnFxcnFxcnFycXFxcnKHJyhycocnKHOHJxcoc4cnFycXFycXFycXKHOHJxcnFxcXJyhycoc4cnFxcnFycXFycXFxcnJxcXFycXFycXJxcXKHOHJyhzhycXFycXJxcXFycocnKHJycXFxcnFycXFxcnKHJyhycnFxcXJxcnFxcXJyhycoc4cnFxcnFycXFycXFycXFycXFycXJxcXJxcXFycnFxcXJxcXJxcnFxcnFxcnFxcnFxcnFycXFycXFycXFycXFycXKHOHJxcnFxcnFxcnFycXFxcnFycXFycXKHJycXFxcnFycXFycXFycXKHOHJxcnFxcnFxcnFxcnFycXFycXFycXFycXFycXJxcXFycocnKHJycXFxcnFycXFycXFycXJxcXFycXJxcXJxcXJxcnFxcXJxcnFxcnFyhycnFxcoc4cnKHJycXFxcnFycXFycXFycXKHOHJxcnFxcnFxcnFycXFxcnKHJyhycnFxcXJyhycXJxcocnJxcXJxcXFycnFxcXJxcoc4cnKHJycXFxcnFycXFycXFycXFycXJxcXJxcXJxcXJxcnFxcoc3FxcXJxcXJxcnFxcnFxcnFyhzhycXJxcXJxcnFxcXJxcnFxcnFyhzhycXJxcXJxcXJxcnFxcoc4c4cnFxcnFycXFycXFycXJxcXKHOHOHJxcXJxcnFxcnFxcnFycXFxcnKHJycXFxcnFycXFycXFycXKHOHJyhycoc4cnFycXFycXFycXJxcXKHNxcXFycXKHOHJyhycnFxcXJyhycoc4cnFycXFycXFycXFycXJxcXJxcXJxcnFxcnFxcnFxcnFycXFycXFycXFycXJxcXJxcXJxcnFxcXJyhycnFxcXJyhycoc4cnFycXFycXFycXFycocnKHJycXFxcnKHJycXFxcnFycXFycXFycXJxcXJxcXJxcnFxcXJyhycnFxcXJyhycnFxcXJxcnFxcnFxcnFycXFycXFycXJxcXFycnFxcXJxcnFxcnFxcnFycXFxcnJxcXFycXJxcXJxcXJxcnFxcnFxcnFycXFycXFycXFycXJxcXJxcXJxcnFxcnFxcnFycXFycXFycXFycocnKHJycXFxcnKHJycXFxcnKHJycXFxcnFycXFycXJxcXJxcXJxcXJxcnFxcnFyhzhycXJxcoc4cnFycXFycXJxcXJxcXJxcnFxcXOHJxcXJxcnFxcnFycXFxcnJxcXFycXJxcXJxcXJyhycXJxcnFxcXJyhycnFxcXJyhycnFxcoc4c4cnFycXFycXFycXJxcXJxcXJxcnFxcnFxcnFycXFycXFycXJxcXJxcXJxcnFxcnFxcnFycXFycXFycXJxcXJxcoc4cnKHJycXFycXFycXFycXJxcXJxcnFxcXJycXFxcnFycXFycXJxcXJxcXJxcnFxcnFxcnFycXFycXFycXJxcXJxcXJxcnFxcnFycXFxc4cnFxcnKHJyhzhycXJxcoc4cnFycXJxcXFycoc4cnFycXFycXJxcXJxcXJxcnFxcnFxcnFycXFycXFycocnKHOHJxcnFxcnFycXFycXKHOHJyhycnFxcnFxcnFycXFycXFycXJxcXJxcnFxcXJycXFxcnKHJycXFxcnJxcXFycXJxcXJxcnFxcnFxcnKHJxcnFycXFycXFycXJxcXJxcXJxcnFxcnFycXFycXFycXJxcXJxcnFxcnFxcnFycXFycXFycXJxcXJxcnFxcnFxcnFycXFycXJxcXJxcXJxcnFxcnFycXFycXFycXJxcXJxcXJyhycnFxcXJyhzhycXJxcXJxcnFxcnFyhzhycnFxcXJycXFxcnFycXFycXJxcXJxcnFxcnFxcnFycXFycXKHOHJycXFycXFycXFycocnJxcXJxcXJxcnFxcnFxcnFycXFycXJxcXJxcnFxcnFxcnFycXFycXJxcXJxcXJxcnFxcnFycXFycXJxcXFzhycXJxcXJxcnFxcnFxcnFycXFycXJxcXJxcnFxcnFxcnFycXKHOHJyhycnFxcnFxcnKHJyhzhycocnJxcXJxcXJyhycoc4cnKHJycXFycXKHOHJycXFxcnJxcXFycocnJxcXJxcXJxcnFxcnFycXFycXJxcXJxcXJxcnFxcnFycXFycXJxcXJxcoc4cnJxcXJxcXJxcnFxcnFycXFycXFycocnJxcXJxcXJxcnFxcnFycXFycXFycocnJxcXJxcXJxcnFxcnFycXFycXJxcXJxcXJyhycnFxcnFxcnFycXFycXJxcXJxcnFxcnFycXFycXFycXJxcoc4cnJxcXFycnFxcXJycXFxcnKHOHJxcnFycXFxc4cnFycXFycXJxcoc4cnKHOHJxcnFycXFycXJxcXJxcXJxcnFycXFycXFycXJxcXJxcnFyhzhycoc4cnKHOHJxcnFycXFycXJxcXJxcXJyhycnFxcnFxcnFycXJxcXJxcXJxcnFxcnFycXFycXJxcoc4cnKHOHJyhzhycXJxcnFxcnFycXFycXJxcXJxcXJyhzhycXJxcnFxcnFxcnKHJycXFycXFycoc4cnFycXKHOHOHJxcnFxcnKHJycXFycXFycocnJxcXJxcXJxcnFycXFxc4cnFycXFycocnJxcXJxcXJxcnFycXFycXFycXJxcnFxcnFxcnFycXJxcXJxcXJyhycnFxcnFxcnKHOHJxcnFycXFycXJxcXJxcXJyhzhycocnJxcXJxcnFxcnFycXFycXJxcoc4cnKHOHJycXFycXFycXJxcoc4cnJxcXJxcXJyhzhycXJxcnFxcnFycXFycXFycnFxcXJycXFycXFycXJxcXJxcnFyhzhycnFxcnFyhzhzhycXJxcnFxcnFycXFycXJxcXJxcnFyhzhycnFxcnFxcnKHJycXFycXJxcXJxcnFxcnFycXFycXJxcXJyhycnFxcnFxcnJxcXFycoc4cnKHOHJycXFxc4cnFycXKHOHOHJxcnFycXFycXJxcoc4cnJxcXJxcXJyhycnFxcnFycXFycXJxcXJyhycnFxcnFxcnJxcXFycoc4cnJxcXJxcXJxcnFycXFycXFycnFxcXJycXFycXFycXJxcnFxcnFyhzcXFycXFycXJxcXJyhycnFxcnFycXFycXJxcoc4c4cnFycXJxcXJxcnFxcnKHJycXFycXFycnFxcXJycXFycXFycocnJxcXJxcnFxcnFycXJxcXJxcXJyhzhycnFxcXOHJxcnFycXFycXJxcXJxcnFyhzcXFxcnKHOHJycXFycXFycoc4cnKHOHJycXFycXFycnFxcXJycXFycXFycocnJxcXJyhycnFxcnFxcnKHOHJycXFycXFycocnJxcoc4cnJxcXJxcnFxcnFycXFycXJxcnFxcnFycXFycocnJxcXJxcnFxcnFycXJxcXJxcnFxcnFycXKHNxcXFycnFxcnFxcnFycXJxcXJyhycnFxcnFycXFycXJxcoc3FxcXJycXFycXFycocnJxcoc4c4cnFycXJxcXJyhycnFxcnFycXFycoc4cnFycocnJxcXJxcXJycXFycXFycocnJxcoc4c4cnFycXJxcoc4c4cnKHOHJycXFycXJxcXJxcnFycXFycXJxcXJxcnFycXFycXJxcnFxcnFycXFycXJxcnFxcnFycXFycoc4cnJxcXJxcXJyhzhycnFxcnFycXFycXJxcnFxcnFycXKHNxcXFycnFxcnFycXFycXJxcXJycXFxcnJxcXJxcnFxcnFycXJxcXJxcnFxcnKHOHJycXFycXJxcXJxcnFxcnJxcXJxcXJxcnFycXJxcXJxcXJycXFycXFycnFxcnFxcnKHOHJycXFycXJxcXJxcnFycXFycocnJxcXJxcnFycXFycXJxcXJycXFxcnJxcXJxcnFxcnKHJycXKHOHOHJyhzhzhycXJyhycnFxcnFycXJxcXJxcnFxcnFycXJxcnFxcnFycXFycXJxcnFxcnKHOHJycXFycXFycnFxcnFxcnJxcXJxcnFxcnFycXJxcXJxcnFycXFycXJxcXJycXFycXFycnFxcnFxcnJxcXJxcXJycXFycXFycoc4c4cnKHOHOHJyhzhzhycoc4c4cnKHNxcXFycnFxcnFxcnJxcXJxcnFxcnFycXJxcXJycXFxcnJxcXJxcnFxcnJxcXFycnFxcnFycXJxcXJxcnFycXFycXJxcnFxcnFycXJxcXJxcnFycXFycnFxcXJycXFycXJxcnFxcnFycXFycnFxcnFxcnJxcXJxcnFxcnFycXJxcoc3FxcnFxcnKHOHOHJyhzhzhycnFxcnFycXFycXJxcnFycXFycXJxcnFxcnFycXJxcXJycXFxc4cnFycXJxcnFxcnKHJycXKHNxcXFzhycXJyhycnFxcnKHOHJycXFycXJxcXJycXFycXFycnFxcnFycXFycXJyhycnFxcnKHJycXJxcXJxcnFxcnJxcXJxcXJycXFycXJxcXJycXFycXFycnFxcnFycXFycnFxcnFxcnJxcXJxcnFxcnJxcXJxcXJycXFycXJxcXJycXFycXFycnFxcnFycXJxcXJxcnFycXFycoc4c4cnKHNxcXFzhycXJyhycnFyhzcXFycXFycnFxcnFxc4cnFycocnJxcoc3FxcXOHJyhzcXFxcnJxcXJxcnFycXKHNxcXI9AVO5/qxxcXJxcnFxcnJxcXJxcXJycXFycXJxcnFyhzcXFycXFycnFxcnFycXFycnFxcnFycXFycnFxcnFxc4cnFycocnJxcnFxcnFycXJxcXJxcnFycXJxcXJyhzhzhycoc3FxcnFxcnJxcXJxcnFxcnJxcXJxcnFxcnJxcXJxcnFxcnJxcXJxcnFxcnJxcXJxcnFxcnJxcXJxcnFxcnJxcXJxcnFxcnJxcXJxcnFycXFycXJxcnFycXFycoc4cnJxcnFxcnFycXFzhycXJxcnFycXJxcXJxcnFycXFycnFxcnFycXFycnFxcnFycXFycnFxcnFycXJxcXJycXFycXFycnFxcnKHOHJycXFycoc4cnJxcoc3FxcnFxc4cnFycoc4cnJxcXJyhzhycnFycXFycXJxcnFxcnJxcXJxcnFxcnJxcXJxcnFycXFycoc3FxcXOHJyhzcXFycXFycnFxcnKHOHJycXFycnFxcXOHJycXFycXJxcnFycXFycnFxcnFxcnJxcXJyhzhzhycnFxcnFycXJxcnFxcnFycocnJxcnFxcnFycXJxcnFxcnJxcXJxcnFxcnJxcXJxcnFycXJxcXJxcnKHJycXJxcXJxcnKHJycXJxcXJxcnFycXJxcXJycXFycXJxcXJycXFycoc4cnJxcXJycXFycXJxcXJycXFycoc4cnJxcXJycXFycXJxcXJycXFycoc4cnJxcoc3FxcnFycXJxcXI9h1O5eKxxcnFxcnJxcXJyhzhzhycnFxcnKHOHOHJycXKHNxcXJxcnFxcnJxcXJyhzhycnFycXFycXJxcnFycXJxcXJxcnKHOHJycXFycnFxcnFycXJxcXJycXFycXJxcnFxcnJxcXJyhzhycnFycXFycXJyhycnFycXFycnFxcnFycXJxcXJycXFycXJxcnFycXFycnFxcnFycXJxcXJycXFycXJxcnFycXJxcXJyhzhzhzhycnFxcnKHNxcXFzhycnFxcnKHOHOHOHJycXFycXJyhzhycnFycXFycXJxcnFycXJxcXJycXFycXJxcnFycXFycnFxcnFycXJxcnFxcnJxcXJxcnFycXJxcXJycXFycXJxcnFycXJxcXJyhzcXFycXJxcXJycXFycoc3FxcXOHJycXFycnFxcnFycXJxcXJycXFycoc4c4c4cnJxcXJycXFycXJxcnFxcnJxcXJycXFycXJxcXOHJycXFycXJxcnFycXJxcnFxcnFycnFxcnFxc4cnJxcXJycXFycXJxcnFxcnJxcXJycXFycXJxcnFycXFycnFxcnFycXJxcnFycXFycnFxcnFycoc4cnJxcnFxcnKHNxcXJxcnFycXFycnFxcnKHNxcXJxcXOHJycXFycoc3FxcnFycXFzhycnFxcnFycoc4c4cnJxcnFxcnKHNxcXJxcnFycXFycnFxcnJxcXJxcnFycXJxcXJycXFycoc3FxcnFycXFzhycnFxcnFycnFxcnFxc4cnJxcnFxcnFycoc3FxcXOHJycXJxcXJyhzcXFycXJxcnFxcnJxcnFxcnFycoc4c4cnJxcnFxcnJxcXJyhzcXFycXFzhycnFxcnJxcXJxcnKHOHOHJycXJxcXJycXFycXJxcnFycXJxcnFxcnJxcXJycXFycXJxcnFycXJxcXJycXFycnFxcnFycXJxcnFycXFycnFxcnJxcXJxcnKHOHJycXJxcnFxcnJxcXJxcnKHOHOHOHJycXJxcXJycXFycXJxcnKHOHJycXJxcnFxcnJxcXJxcnFycoc4c4cnJxcnFxcnJxcXJyhzcXFycXJxcnFycXFycnFxcnJxcXJycXFycXJxcnFycXJxcXJycXFycnFxcnJxcXJxcnFycXJxcnFxcnJxcnFxcnKHNxcXJxcnFycXJxcnFycXFzhycnFxcnKHNxcXJxcnFycXJxcnFycXFycnFycXFycXJycXFycXJxcnFycXJxcnFxc4cnJxcXJycXFycXJyhzcXFycXFzhzhycnFycXFycnFxcnFycnFxcnFycXJxcnFycXJxcXOHJycXFycnFxcnKHNxcXJxcnFycXJxcnFycXFycnFycXFycnFxcnFycnFxcnFycXJxcnFycXJxcnFxcnJxcnFxcnJxcXJxcnJxcXJxcnFycXJxcnFycXJxcXJycXJxcXJycXFycnFxcnFycXJyhzcXFycXFzhzhycnFycXFycnFycXFycoc3FxcnKHNxcXJxcnFycXJxcnFycXFycnFycXFzhycnFxcnKHNxcXJyhzcXFycXJxcnFycXJxcnFycXFzhycnFxc4cnJxcXJycXFycXJycXFycXJxcnFycoc4c4cnJxcnFycXJxcXJycXJxcXJycXFycnFxcnJxcXJxcnKHNxcXJxcnFycXJxcnFycXJxcnFxc4cnJxcnFxcnJxcXJycXKHNxcXJycXE53cawMjlycXJxcnFycoc4c4c4c4cnJxcnFycXJxcXJycXJxcXJycXJxcXJycXFycnFxcnFycnFxcnFycoc3FxcnFycXJxcnKHOHOHOHOHJycXJxcnFycXJxcXJycXJxcnFxcnJxcXJycXJxcXJycXFycnFxcnFycnFxcnKHNxcXJxcnKHNxcXJxcnFycoc4c4c3FxcnFycXJxcnFxPGSxuptOhzhycnFycXJxcnFxc4cnJxcnFxc4cnJxcXOHJycXFycnFycXFycnFxcnJxcXJycXFycnFxcnJxcXJxcnJxcXJycXFycXJycXFycXJyhzcXFycXJyMfSxsxtOcXJxcnKHNxcXJxcnFycoc3FxcnFycXJxcnFycXJyhzhzcXFycXJxcnFycXJxcnFycXJxcnFycXJxcnFycXJxcnFycoc4c4c4c4c4c4c4c4c4cnJxcnFycXJxcnFycXJxcnFycXJxcnFycXJxcnFycXJxcnFycXJxcnFycoc4c4c4c4c4c3FxcnFycXJxcnFycXJxcnFycXJyhzhzcXFycXJxcnFycoc3FxcnFycXJxcnJxcXJxcnFycnFxcnFycoc3FxcnFycnFxcnKHNxcXJycXFycnFxcnFycnFxcnJxcXJycXJxcXJycXFycnFycXFycnFycXFycnFycXFzhycnFycXJxcnFxc4cnJxcnFycXJxcnFycXJxcnFycXJyhzhzcXFycXJxcnKHNxcXJxcnJxcXJyhzcXFycnFxcnJxcXJycXFzhycnFxcnJxcnFycXFycnFycXJxcnFycXJxcTzKSrFFtXFycXJxcnFycnFxcnFycoc3FxcnJxcXJycXFycnFxcnJxcnFxcnJxcnFxc4cnJxcnFycXJxcnFycXJxcnFycoc3FxcnFycnFxcnFycnFxcnJxcXJycXFzhycnFycXFycnFycXJxcnFycXJxcnFycXJyhzcXFycXJycXFycXJycXFycnFycXFycnFycXJxcTcIsb73TnJxcnFycXJyhzhzcXFycXJycXFycXI7sOa+TxlycXFycnFycXJxcXOHOHOHOHNxcXJxcnFycnFxcnFycnFxcnJxcnFxcnJxcnFycXFzhzhzhzcXFycXJxcnJxcXJxcnJxcXJycXJxcXJycXJxcnFycXJxcnFycXJxcnJxcXJxcnI3oXO/XoxxcnFxcnJxcnFycXJxcnFycXJxcnFycnFxcnFycnFxcnJxcnFxcnJxcnFycXJxcnFycXJycXFycXJycXFycnFxcnJxcnFycXJxcXNxcXJxcnFycXJycXFycnFxcnJxcnFxcnJxcnFycXJxcnKHNxcXJycXFycnFxcnJxcnFxc4c4c4c4c3FxcnFycnFxcnJxcXOHJycXJxcnFycXJxcnFycnFxcnFycnFycXFycnFycXJxcnFycXJxcnJxcXJxcnJxcnFxcnJxcnFycTMasbL1TnFycnFxcnFycnFxcnJxcnFycXJxcnFycXJxcnFycnFxcnJxcnFxcnJxcnFycXJxcnJxcXJxcnJxcXOHJycXJxcnFycXJxcnFycnFxcnJxcXOHJycXJxNr9at1ClcXFycnFxc4cnJxcnFycXJxcnFycnFxcnJxcXJycXJxcnFycXJxcnFycnFxcnJxcXOHJycXJxcnFycoc3FxcnJxcXJycXJxcnFycXJxcnFycnFxcnJxcnFxc4cnJxcnJxcXJxcnJxcXJycXJxcnFycXJxcnFycnFxcnJxcXJycXJxcnFycXJycXFycnFxcnJxcnFycXJxcnFycnFxcnJxcXJycXJxcnFycXJycXFycnFxcnJxcnFycXJxcnFycnFxcnJxcXOHJycXJyhzcXFycnFxcnJxcnFycXJxcnFycnFxcnJxcXJycXJxcnFycnFxcnJxcXJycXJxcnFycXJxcnJxcXJycXJxcnFycXJxcnFycnFxcnJxcnFycXJxcnFycnFxcnJxcnFycXJxcnFycoc3FycXFycnFycXJyhzcXFycnFycXFzhzhzcXFycXJycXJxcXOHOHNxcXJxcnJxcXOHJycXJyhzcXFycnFxc4cnJxcnKHNxcXJycXFzhzhzhzcXFycXJycXJxcnFycXJxcnFycnFxc4cnJxcnFycnFxcnJxcXJycXJxcnKHNxcXJycXJxcXOHNxcXJxcnJxcnFxc4c4c3FxcnJxcXJycXJxcnFycoc3FycXFycnFycXJycXFycnFxcnJxcnFycXJycXFycnFycXJxcnFycXJycXJxcXOHOHNxcXJycXFycnFycXJxcnJxcXJycXFzhzhzcXFycnFxcnJxcnFycXJycXFycnFycXJxcnFycXJycXJxcnFycXJxcnFycnFycXJxcnFycXJycXFycnEwefa6lglxcXJycXJxcnFycXJycXFycnFycXJxcnFycnFycXFzhzhzcXFycnFxc4c4c3FxcnFycnFycXJxcnFycnFxcnJxcnFycXJycXFycnFycXJxcnFycnFxc4cnJxcnJxcXJycXFzhzhzcXFycnFxcnJxcnKHNxcXJycXJxcnFycXJycXJxcXOHOHNxcXJycXJxcnFycXJycXFycnFycXJyhzcXJxcXJycoc3FxcnJxcnFxc3FxcnFycnFycXJxcnFycnFxcnJxcnFycnFxcnJxcnFycXJxcnJxcXJycXJxcnJxcXJycXJxcnFycnFxcnJxcnFycXJycXFycnFycXJyhzcXJxcXOHNxcXJycXFycnFycnFxcnJxcXOHOHNxcXJycXJxcnFycXJycXJxcnFycXJxcnJxcnFycXJxcnJxcnFxc3FxcnFycnFycXJxcnFycnFxc4c4c3FxcnJxcnFycXJxcnJxcXOHOHNxcXJycXJxcnFyP6DBtl8+cXJxcnFycXJycXFycnFycnFxcnI2oYOwbnxxcnFycnFycXFzcXFycnFxcnJxcnJxcXJycXJxcnFycXJycXJxcnFycXJycXJxcnFycXJycXJxcXNxcXJxc4cnJxcnJxcXJycXJxcnFycXJycXJxcnFycnFxcnJxcnKHNxcXOHOHNxcXJycXFzhzcXFycnFxc4c3FxcnJxcnFycXJxcnJxcnFycXJxcnJxcnFycXJxcnJxcnFycXJycXFycnFycXJycXFzhycnJxcXJycXJxcnFycnFxcnJxcnJxcXJycXJxcnFycnFycXJxcnFycnFycXJxcnFycnFycXJxcnJxcXJycXJycXFycnFycXJxcnJxcnFycXJxcnJxcnFycXJycXFycnFycnFxcnJxcnFycXJycXJxcnFycnFxcnJxcnJxcXJycXJxcnJxcXJycXJxcnJxcnFxc3FxcnJxcXOHNxcXJycXJxcnFycnFxcnJyhzcXJxcXOHNxcXJycXJxcnJxcXJycXJxcnJxcnFycXJxcnJxcnFycXJycXFycnFycnFxc4c4c3FxcnJxcnFycnFxcnJxcnJxcXJycXJxcnJxcXJycXJycXFycnFycnFxcnJxcnFycXJycXJxcnFycnFycXJxcnJxcXJycoc3Fxc4c4c3FxcnJxcnKHNxcnFycXJxcnJxcnFycXJycXJxcnFycnFxc4c3FxcnJxcnFycXJycXJxcnFycnFycXJxcnJxcXOHNxcXJycXJxcnJxcXJycXJycXFzhycnJxcXJycXJycXFycnFycXJycXFzhzcXFycnFycXJxcnJxcnFycnFxcnJxcnJxcXJycXJycXFycnFycnFxcnJxcnFycnFycXJxcnJxcXOHNxcXJycXJxcnJxcnFycXJxcnJxcnFycnFycXJxcnFycnFycXJycXJxcXNxcXJycXJxcnJxcXOHNxcXJycXJxcnJxcXOHNxcXJycXJxcnJxcnFycXJxcnJxcnJxcXJycXJxcnJxcnFycXJycXFzcXFycnFxc3FxcnJxcnFycXJycXJxcnFycnFycXJycXFzhzcXFycnFycXJycXJxcnFycnFxc3FxcnJxcXNxcXJycXJxcnFycnFycXJycTDhVbguqnFzhzhzcXFycnFycnFxc4c3FxcnJxcnFycnFxc4c3FxcnJxcnJxcXJycoc3FycXJxcnFycnFycnFxcnJxcnJxcXJycXJycXJxcnFycXOHOHNxcXOHOHNxcnFycXJxcnJxcnJxcXJycXJycXFzhzcXFycnFycXJycXJxcnJxcXJycoc3FycXJxcnJxcnFycXOHJycnFxcnJxcnFzhycnFycnFycXJxcnJxcXNxcXJycXJxcnJxcnFycXJycXJxcnFzhzhzcXFzhzcXFycnFycXJycXJxcnFycnFycXJycXJxcnFycnFycXJycXJxcnFycnFycXJycXJxcnFycnFycXJycXFzcXFycnFycXJycXFzhzcXJxcnFycXOHOHNxcnFycXJxc4c4c3FycXJxcnJxcXNxcXJycXJxcnJxcnFycnFxc4c3Fxc4c3FxcnJxcnJxcXOHNxcXJycXJycXJxcnFycnFycXJxcnJxcnJxcXOHNxcXJycoc3FycXJxcnJxcnFycnFxc3FxcnJxcnFycnFycXJycXFzhzcXJxcnFycnFycXJxcnJxcnJxcXOHNxcXOHNxcXJycXJycXFycnJxcXJycoc3FycXJxc4cnJycXFycnJxcXJyP/jBtgc+cXFzcXFycnFycXJycXJxcnFzhzhzcXJxcnFycnFycXJycXJxcnFycnFycnFycXJxcnJxcnFycnFycXJxcnJxcnJxcnFycXJycXJxcnJxcnFycnFxc3FxcnJxcnJxcXOHNxcnFycXJxc4c3FxcnJxcnJxcnFycXJycXJycXFycnJxcXOHNxcXJycXJycXJxcnFzhzhzcXJxcnFycnFycXJycXJxcnJxcnFycnFycXJxcnJyhzcXJxcnFycnFycnFxc4c3Fxc3FxcnJxcnFycXOHNxcXJycoc3FycXJycXFzcXFycnFycnFxc3FxcnJxcnFycnFycXOHJycnFxcnJycXFycnJxcXJycnFxcnJxcnJxcnFycnFycXJycXFzcXFycnFycnFycXJxc4c3FxcnJxcnJxcXNxcXJycXJycXFzcXFycnFycXOHOHNxcnFycXJycXJycXFzcXFycnFycnFxc4c3FycXJxcnJxcnJxcnFycXJycXJycXFzcXFycnFycnFxc3FxcnJxcnJxcnFycXJycoc3FycXJycXJxcnFzhzcXFycnFycnFycT4ynLHdY3FycnFycXJycXJxcnJxcnJxcXOHNxcnFycXJycXJycXJxcnFycnFycnFycXJycXJxcnFzhzcXFzhzcXFzhzcXJxcnFycnFycXJycXJycXJxcnFzhzcXFycnFycnFycXJycXJxcnJxcnJxcXOHNxcnFycXJycoc3FycXJycXJxcnJxcnFycnFycXJycXJycXJxcnFycnJxcXJycXI6zMG7Mz5xcnJxcnJxcXNxcXJycXJycXFzcXFzhzcXFzhzcXJxcnFycnFycnFycXJxc4c3Fxc4c3Fxc3FxcnJxcnJxcXNxcXOHNxcXOD2Kk7p1bHJxcnJxcnJxcnFycnFyMm3Bs6I+cXJxcnJxcnJxcnFycnFycXJycXJxcnJxcnJxcnE9K5O51GxzcXFzcXFycnFycnFxc3FxcnJycXFzhzcXJxcnFzhzcXFycnJxcXOHNxcnFycnFxc3Fxc3FxcnJxcnFzhzcXFycnJxcXJycnFycXJxc4c3Fxc4c3FycXJxc4c3FxcnJycXFzcXFycnFycnFycXJycXJycXFzcXFycnJxcXOHNxcnFycnFycXJycXJxcnJxcnJxcnFycnFycXOHOHNxcnFycnFycnFycXJxc4c3Fxc3FxcnJxP42TuHJscXJycXJycXJxcnJxcnFycj/Nk7cybHJxcnJxcnFycnFycnFycXJycXJxc4c3FxcnJycXJxcnFycnJxcXOHNxcnFycnFycXJycXJxc4c3Fxc4c3FycXJycXJxcnJxcnJxcXNxcnFycXJycXJycXJxcnJxcnJxcnFycnFycnFxc3Fxc4c3FycXJycXJxcnJxcnJxcXNxcnFycXJycXJycXJycTTfwbEwPnFzhzcXJxcnFzhzcXJxcnFycnJxcXOHNxcnFycnFycXOHNxcXJycjYwo7DfXHFzhzcXJxcnJxcnFycnFycnFycXJycXJxc4c3Fxc3FxcnJycXFzhzcXJxcnJxcnJxcnFycnFycXJycXOHJycnFycXJycXJxc4c3Fxc4c3FycXJycXJycXFzcXFzcXFycnFycnFycnFycXJycXJycXFzcXJxcnFzhzcXFzcXFycnJxcTXydbQdinJxcnFycXOHNxcnFycnFycXJycXJycXJycXJxcnJxcnFzhzcXFzcXFycnJxcXNxcXJycnFycXJycXJxcnJxcnJxcnJxNdVHtTq4cnFycXJycXJycXJxcnJxcnJxcnJxcnFycnFycnFycXJycXJycXJxcnJycXFzhzcXJxcnJxcnJxcnFzhzcXFzhzcXJxcnIz46OzLFxycXJycXJycXJycXJxcnJxcnJxcnFycnFycnFycnFycXJycXJycXJxcnJxcnJxcnJxcnFycnFycnFycnFxc3FycXJxc4c3FycXJycXJycXJxcnJxcnJxcnFycnJxcXNxcXOHNxcnFycnFycnFycXJycXJycXJycXJxcnJxcnJxcnJxcnFycnFycnFycnFycXJycXJycXJxc4c3Fxc3Fxc3FxcnJxcnJyhzcXJycXJxcnJxcnJxcnFzhzcT0j0bjcLnJxcnFycnJxcXNxcXNxcXJycnFxc3Fxc3FxcnJycXJxcnJxcnE+SnW7tYpxcnJxcnJxcnJxcnFycnFycnFycXOHNxcnFycnFycnFycXJycXOHOHNxcnJxcnFycnFycnFycnFycXJycnFxc3Fxc4c3FycXJycnFxc4c3FycnFycXJycXJycXJxc4c3FycXJycXJycXJxc4c3FycXJycXJycXJxcnJycXJxcnJxcnFzhzcXJxcnJycXFycnJxcnJxcnFycnFycnFycnFycXJycnFxc3Fxc3Fxc4c3FycXJycnFxc3FxcnJycXJxcnJycXFzcXFzhzcXJycXFzcXJxcnJxcnJxcnFycnJxcXNxcnFycXNxcXJycnFycXJycXJycXJycXJxc4c3FycXJycXJycXJycXJxc4c3FycXJycXJycXJycXJxcnJycXFzcXJxcnJxcnFzhzcXJxc4c3Fxc3Fxc3Fxc4c3FycXOHNxcnFycnFycnFycXJycnFycXIxtdG0Wi5ycnFxcnJycXJycXJxcnJxc4c3Fxc3Fxc4c3FycnFycXJycXOHNxcXNxcXOHNxcnJxcnFycnFzhzcXFzcXFzcXFycnJxcnFzhzcXJxcnJxcnJxcnJxcnFzcXFycnJxcXNxcnFycnFycnFycnFycXOHNxcnFzhzcXJxcnJxcnJxcnJxcnFzcXFycnJxcnFycnFycnFycnFycnFycnFycnFycXJycnFycXJycXJycnFxc3Fxc3FxcnJycXJycXJxcnJxc4c3FycXJycXJycXJycXJycTkX0b3oLoc3FycXOHNxcnFycnFzhzcXFzcXFzcXFycnJxcnJxPLq+tVVBcnFxc3FycXJycXJycXJycXJycXJxc4c3FycnFycXJycnFxc3FycXJycXJycnFxc3Fxc3FxcnJycXJycXJxc3FxcnJycXJxcnJycXFzcXJxcnJxcnJycXFzcXFzcXFzcXFycnJxcnJxcnJxcnFycnJxcnFzhzcXJxcnJycXJxcnJxcnJxc4c3Fxc3Fxc3Fxc3Fxc3Fxc3Fxc4c3FycnFycnE14LOxL0xzcXJycXI5NM642zFxcnFycnFycnJxcnFycnFycnFzhzcXEud3IaeYjecXJycXJycXJycXJycXJycXJxc3Fxc3FxcnJycXJycXJycXJxcnJycXJycXJxc4c3FycnFycXOHNxcnJxcnFycnJxcnFzhzcXJxc3FxcnJycTQMhbUEenFycXJycnFycXJycnFycXJycnFycXJycnFycXJycnFycXJycnFycXJycnFycXOHNxcnFzhzcXJycXJxcnJycXJxc4c3FycnFycXJycnFycnFycXJycnFycnFycXNxcXJycnFycnFycnFycXNxcXNxcXJycnFycnFycnFycnFycnFycnJxcXNxcXNxcnFycnFycnFzhzcXJxcnJxcnJycXJxcnJycXJxcnJycXJxc4c3FycnFycXNxcXJycnFycnFycnFycnFycnFycnFycnFycnFycnJxcXNxcnFycnJxcnFycnJxcnFycnJxcnFzcXFycnJxcnJxcnJxcnJxcnJxcnJxcnJycXFzcXJxcnJycXJxcnI/K9G21C5xc4c3FycnFycnFycnFycnFycnFycnFycnFzhzcXJxcnJycXJxc4c3FycnFycnFycXNxcXNxcnFycnFycnFzhzcXJxc4c3FycnFycXNxcXJycnFycnFzhzcXFzcXJxcnJycXJxcnI+e0m+hLZxcnJxcnJxcnJxcnJycXFzcXJxc3FxcnJycXJycXJycXJycXJycXJycnFycXJycnFycXNxcXOHNxcnJycXExuLO2V0xycnJxcnFycnJxcnJxcnJxcnJxcnJxcnJycXJxcnJycXJxc3Fxc3Fxc3Fxc3FycXJycnFycXJycnFycnFycnFycnFycnJxcnFycnI3lpWxeWpxc3Fxc3FycXJycXOHNxcnJxcjUN0bADLnFzcXJxcnJxcnJycXJxc3FxcnJycXJycnFxczc90b3CLnJycnFycnFycnFycnFycnFzhzcXJycXJxc3Fxc3Fxc3FycXJycnFycXNxcXNxOo3Ru3IucXNxcnFzhzcXJycXJycXJycXJycnFycXJycnFycnFycnFycnJxcXNxcnJxcnJxcnJxcnJxcnI427O+JExzcXFzcXFzcXJxcnJycXI8DtG58S5xcnOHNxcXNxcnFzcXFzhzcXOHNxcnFycnJxcj2VO7B6xHJycnFycXJycnFycnJxcXNxcnFzcXFzNGuVs6Rqc3FycXOHNxcnJxcnJxPi2zudJMcnFzcXFzcXFzcXJxcnIwLJW542pxcXNxcnFycnJxcnFzcXFzcXJxcnJycXJxc3Fxc3Fxc3FycXNxcXJycnJxcXNxcnFzhzcXJycXJycnFycXJycnFycnFzhzcXJxc3FxcnI0T9GxwC5ycXJycnFycnEsBbEqcbTtcXFzcXFzcXJxcnJycXJycXJyN5/RvmAucnFycXNxcnFycnFycnJxcnJxcnJxc4c3FycnFycnFycnJxMy87uuDEc3FycXNxcXNxcXNxcnFycnJxcnJxc4c3FycnFyN0Clsc9acnJycXJycXJycXJycnFycnFycnFycnJxOUDhvL8ecnJxcnJycXJxc3Fxc3FycXJycnFycnFycnJxcnFzcXFzcXJxcnJycXJycXJycnFycXNxcTeg4b9fHnFycnJxcnJxcnJycXJxczPA4bJPHnFycXOHNxcnJycXJxcnJycXJycXOHNxcnJxcnJxcnJycXJycXJycnFycXJycnFzhzcXJycXJycXJycnFycXNxcXNxcnFzcXFzcXJxcnJycXJycXJycnFycXNxcXNxcnFzcXFzcXFzcXJycXJycXJycXNxcXNxcXNxcnFzPDPDusw8cnFycnJxcnJycXJxcnJycXJycnEiMPAaHvD+cXNxcnFycnJxcnJxc4c3FycnFycnJxcnFzcXJxcnJycXJycXJycXNxcXNxcXNxcnJxM8iHuEd4cXJxc3FycXJycnFycnJxcnFzcXFzcXJxcnJycXOHNxcnJxcnJxcnJycXJycTk/S7XQtHJycXJxc3FycXJycnFycnFzcXFycnJycXJxcnJycXOHNxcnJxcnJyONLhvC0ec3FycXJycnFycj3Vw7oqPHFycnFzhzcXIwMlu+3aRxcnJycXJycXJycXNxcXNxcXNxcnJxcnJxPzB5vs+GcXJycXJycXI4U+G9rB5ycnFzhzcXI+EXm+7oZxc3FycXNxcXNxcnFzcXJxcnJycXJycXJycnFycnFycnJxcnJxcnJycXJycXOHNxcnJycXJxc3Fxc3FycnFycnFycnJxcnJxc3Fxc3FxLkh6Gux4XnJycXJycnFyMPhbvRekc3FycXNxcnFycnJxcnJxcnJycXJycnFycXNxcnFycnJxcnJycXJycXJycnFycnFycnJxcnJxc4c3FzhzcXJycXJycXNxcXNxcnFzcXFzcTl5w76GPHJxcnJycXOHMy1OGzOx5xcnJycXJycXJycnFycnJxcnFzcT7oeb4XhnJxc3Fxc3FycXNxcnFycnJycXJxcnJycnFycXNxcnFycnJxcnJycXJycXJycnFycnJxcnJxcnJycXJycXJycnFycnJxcnFzJPMiKuLN3XJxcnJxc3E+W8O5pDxxcnJycnFycXNxcnFzcXFzcXI8zi+2QdCHNxcnJycXJxc3FycXNxcXNxcnJxcnJycXJycXJycnFycnJxcnJxcnJycXJycXNxcXNxcnFzcXJxcnJycnFycXNxcXNxcnJxcnJycXJycnFycnFycnJxcnJycXJxc3FycnFycnFzcXFzcXJycXJycXNxcXNxcnJxcnJycXJycXJycnFzhzcXJycnFycnFycnJxcnJxc3Fxc3FycnFycnJxcnJxcnJycXJycnFycnJxcnJxcnJycXJycnFycnFycnJycXJxcnOHNxcnJxc4c3JxcXNxciOI1hpZcp5ycnFycnJycXJxc3Fxc3FycnJxcnFzcXJxc3FycXNxcXNxcnJxcnJycXJycnFycnFycnJxc4c3FzOne1vohKcnFycXNxcjjn4b0YHnJycXJycXJycnJxcnFzcXJxc3FycXNxcXNxcnJxcnJycXJycnFycnFzcXFzcXJycXJyciWqIRrWXe5zcXJycXJycnFycnFzcXJxcnJycnFycXNxcnJxcnJxc3FycXJycnJxcnFzcXJycXJycnFycnFzcXJxcnJycXNxcXNxcnFzcXJxc3FycXJycnJxcnJxcnJycXOHNxc4c3FycnJxcnJxc3Fxc3FycnFycnJxc4czEwbb7fknJycXNxcT4Fp736WHJycXJycnFycnJxcnJycXJycXNxcXNxcnJxcnJycnFycXNxcnFzcXJxc3FycXJycnJxcnJxc3Fxc3FycnFycnJxc3Fxc3FycXNxcnFzcXJxcnOHNxcnJycXJycXJycnJxcnJxcnJyLjQjGm29znNxcnFzcXJxc3FycXJycnJxcnJycXJycXJycnJxcnJxcnJycnFycXNxcnJxcnJycXNxPGrhuZUecnFzcXJxc3FyK74xGoUc7nJxc3FycXM2iqe0hVhycXJycnFycnFzcXFzcTiF0796LHJycXNxcXNxcnJxc3Fxc3FycnJxcnJxcnJycnFycnFycnJxc3Fxc3FycnFzcXFzcXIwK+G25B5xcXNxcnJxc4c3JxcnJxcnJycnFycnFycnJycXJycTxb4bqkHnJxcnJxc3Fxc3FycnFzcXFzcXJycnFycnFzcXFzcXJycnFycnJxcnJxc3FycXNxcXNxc4c3FycnJxcnJycXOHNxc3Fxc3FycXNxcnJxcnJycXNxcXNxcnJxcnJycnFycnFycnJycXJycnFycnFzcXJxcnOHNxc4c3FzcTh407+HLHFzcXJycXJycnFzcXFzcXJycXNxcXNxcnJyNFXFtLo6cnJycXJycnFycnJxcnJycXNxcXNxcnJxczH1xbcaOnJycXJycnFyPLzhukMecXJycXJycnFycnJycXJycXJycnJxcnJxc3FycXNxcnFzcXJycXJycnFzcXFzcXJycnFycnFzcXJxc3FycXNxcnJxcnJycnFycnFycjByqbydVnJycnFzhzcnFycnFycnJycXJycnFycnJxcnJycXJycnJxcnJxcnOHM1FKm3+1ZycXNxcXNxcnJxc3FycXNxcnFzcXJxc3FycnFzcXFzcXJycnFycnJxcnJycnFycnFycnJycXJycnFycnIlANAqwQP9cnJycXJycXNxcXNxc3Fxc3FycnFycnJycXJycnFycnJxc3Fxc3FycnJxcnJycXJycnFzcXFzcXJycnFycnJxc3Fxc3FycnFzcXJxc3FycnFycnJycXJycnFycnJxcnJycnFycjjN078yLHJxcnJycXNxcnFyc4c3JxcnFzcXJycnFycis3Uxqtis5ycnFzcXFzcXJycXNxcnFzcXJycXJycnJxcnJycXJycnJxcnJxc3FycXNxcnJxc3FycXJzcXFzcXJycXNxcnFzcXJxc3FycnJxMG/Tt6AscnJycXNxcnExX8W5sDpxcnJxc3FycXNxcnJxcnJycnFycnJxc3Fxc3FycnJxc3Fxc3FycnJxcnJycXJycnJxcnJycXJycnJxcnJycXJycnFzcXFzcXNxcXNxcnJxLsbwKkWQ/XJycnFycnJyP9OdsDxicnJycnFycnJxc3Fxc3FycnJxc3Fxc3EiruIqKBHdcnFzcXFzcXJycnFycnJycXJycnFycnJycXJycnFycnJycXJycnFycnJycXJycnFycnJycXJycnFycnJycXJycnFzcXFzcXOHNycXJycTPi47UtHHFzcXFzcnFycXNxcnJycXNxcXNxcnJycXNxcnFyc3Fxc3FycnIzc+O0nBxxc3FycXNxcnJxc3FycXNxcnJycXJycnFzcXJxc3FycnFyc4c3JxcnJxc3FycXNxcnJycXODRE47TLHHJycXNxcnFzcXJxc3FycnJxc3Fxc3FycnJycXJycnFycnJxc3FycnFycnJycXJycnJxcnJycXNxcXNxc3E1/Lm3E0ZzcXJxc3FycnFyc4c3JxcnJxc3FycnFzcXJxc3FycnJxcnJycnFycnJxcnOHNxczfy8b0NDnJzcXFzcXJycnFyc4NRPxsvwOcXFzcXJycnFzcXJxc3FycnFzcXJxc3FycnJxc3FycXMyU/GzvA5xc3FycXNxcnJycXNxcXNxc3Fxc3FzhzcnFycnJxcnJycnFzcXFzcXJycnJxcnJycXJzhzcXNxcnFzcXJxc3FzhzcnFycnJxcnJycnFzcXFzcXNxMPPxtRwOcnJycnFycnFzcXJyP3Cvs59QcnFycnJycXJycnFyc4c3JxcnJxc3FycnFzcXJycXNxcnJxc3FycXNxcnJycXNxcnFzcXJycXNxcnJycXJycnFzcXJycXNxcnFzcXJycnJxcnJycXJycnJxc3FycXNxcnJxc3FycnJxcnJycXNxcnJxc3FycnFzcXJxc3E89PG6Cw5ycXJycnFyc4c3JxcnJycXJycnJxc3FycXNxcnJycXJycnJxcnI7iuO9dRxxcXNxc3FycXNxcnJxc3FycnFzcXJycXNxcnJxc3FycnFzcXJycSxCoRqM1e5zcXFzcXNxcXNxc3Fxc3FycnJycXJycnJxcnJycnFzcXFzcXNxcXNxc3Fxc3JxJiptGp9ZLnJxc3FycXNxcnJycXJzhzcnFyOTbxvMkOcnNxcXNxcnJycXNxcnJxc3FycnFyc3Fxc3FzcXFzcjvs47sTHHNxcnJxc3FyNDrXt9UocXNxcnJycXNxcnJxcnNxcXNxczWh2bZuJnNxc3FycXNxcnJycXJzhzcnFycnJxc3FycnFzcXJycXNxcnJycXJycnJxc3FycXNxcnJycnFycnJycXJycnJxcnJycnFzcXJxc3FycnJycXJycnJxcnJycnFyc4c3JxcnJycXNxcnFzcXNxcXNycXJycXNxcnJycXNxcnJxc3FycnFzcXJycnFycnJycnFycnJxc3Fycjyv47tQHHJycXNxcnJxc3FycXNycXJycXNxcnJycXNxcnJxc3FycnFzcXJycnFzcXJycXNxcnI8YPO7nwxycnFzcXJycXNxcnJxc3EmTRs6Ty5Mc3Fxc3FycnJycXNxcnFzcXJycnJxcnJycnFzcXJxczitzbhiMnJxcnNxcXNxc3FycXNxcnJycnFycnJycXJzhzcnFycnJycXNxcnEzKfGz5g5ycnJxc3FycXNxcnJycnFycnJycnFycnJxc3FycnJxc3FycjKl57lqGHFyc4c3Jxc3FycXNxcnJycnFycnJycXNxcnJxc3FycnJxc3FycnFzcXJycnFzcXJycXNxcnJycnFycnJycXNxcnFzcXNxcnFzcXJyKy61Gt4UrnFzcXJxc3FzcXJxc3FycnJycXJzhzcnFycnJycXNxcnJxc3Fycj4P5bvwGnFzcnFycnJxc3FycnI9ZOmwqxZxcnJycXNxcnJycXJzcXFzcnFycnJxc3FycnJxcnNxcXMzyvGyRQ5ycnFzcXJycnFzcXJycnFyc3Fxc3FzcXJxc3FzcXJxc3FzcXFzcnEiw9EaJcLucnJycnFzcXJycXNxcnJycnFzcXJxc3FzcXJxc3FzcXJxc3FycnJycXNxcnJxc3EtWL8aTHQOcnJxc3FycnJycXNxcnJxc3FycnJxc3FycnJxc3FycnJxc3FycnJxcnNxcnFzcXJycnJxc3FycnFzcXJycnJxcnOHNycXNxcnFzcnFycnJxc3FycnJxc3FycnJxc3FycnJxcnNxcnFzcXNxcnFzcXJycnJycXJycnJxP+rrsSUUcXJxc3FycnJycnFycnJycXNxcnJycXJzcXJxc3FycnJycnFycnJycXNxcnJycXNxcnJycXNxcnJycXNxcnJycXNxcnJyLLzXGtUyjnNxcnJxczWH9bSICnFzcXJycXNxcnJycnFzcXJycnFzcXJycnFzcXJycnFzcXJycnJxcnMkUucaXNGOcXNxc3Fxc3Jxc3FycXNxLwflGqCRrnFycnJxcnNxcnFzcXNxcnJxc3FycnJycXNxcnJxc3FzPCb5sOkGcnFzcnFycnJycXJzcXI5U/23vAJzcXJycXNxcnJycnJxcnJycnJxcnJycnJxc3FycnFzcXNxcnFzcXNxcnJxc3FycnJycnFycnJycnFyc3Fxc3JxcnJycnJxcnI6TPWwwwpxcnJxc3FzcXJxc3FzcXJycnE+7vG4EQ5ycXNxc3FycnFzcXJycnJycXJzcXFzcnFycnJycXNxcnJycnFyczg/8bzADnNxcnNxcXNycXJyJBf7GqCQTnFzcXJycXNxcnJycnJxcnNxcXNycXJycnI93vW8IQpxc3JxcnJycnJxc3FycnJxc3E5L/ey4AhzcXJxc3JxcnJycnFzcXJycnFzcXNxciMwBBo+/75ycnFzcXJycnJycXNxcnJxc3FzcXJxc3JxcnJycnJxcy7kDBryvz5xc3JxcnJycnJxcnNxcnFzcXNxcnJxc3FzcXJycXNxcnJycnJxc3FyP2EEuZ77cXJycnJycXJycnJycnFycnJycnFzcXJycnJxc3FycnJxc3FycnJycnFzcXJycnFzcXJycnJxc3FycnJycnFycyYbAhrvT95xc3FycnFzcXNxcnFzcnFyc3Fxc3JxcnJycnJycXJycnJycXNxcnJycnFzcXJycnJxc3FycnJycXNxcnJycnFzcXJycnJxc3FycnJycXNxcnJycnFzcSd/ABrJD/5xc3FzcXJycnFzcXJzhzcnFzcXJycnJxc3FycnJycXJzcXJycnFzcTfWBrI5+XNxcnJycnJxc3FycnJxMZ4Mv3HzcXJzcXFzcnE0vAq6U/VxcnJycnJxc3FycnJxc3FzIM8+KtYMHXNycXNxcnJxMuUEtir7cnJycnFzcXJycnJxc3FzcXJxc3FzcXJycnJxc3FycnJycnFzcXJycnFzcXNxcnJxc3JxcnJycnJxc3FycnJycXNxcnJycnJxc3FycnJycXNxcnJycnJxc3FyMEcEuMj7cXJzcXJxc3JxJHUkGjqtvnJxc3FycnJycXNxKPo+GoJcHnJycnFzcXJycnI0mBy6d+NzcnFycnJyMjQCs9v9c3FycnJycXNxcnJycnJxc3FycnJycnFzcXJycnJxc3FycnJycnJxcnNxcnFzcnFzcXJycXNycXJzcXFzcnFzcXJycnJxc3FzcXJycXNxc3E5Mxiz3OdxcnJycnJxc3FycnJycnFzcXJycnJycXM5FBiy++dxc3FycnJycnFzcXJycnJycXJzcXJycnFzcXNxcnJycXNxM/8GthD5c3JxcnJzg+ygS7NftxcnJycnJxc3FycnJycnFzcXJzhzcnIyOwS11PtycnFzcXNxcjXGGLZJ53JycnJycnFzcXJycnJxc3FzcXJycjLlArMq/XNxcnJycXNxOOEWsi7pcnFzcXJzcXJxc3FzcXJycnJycXNxcnJycnJycXJzcXJycXNxc3FycnJycnFzcXJycnI9vAS6Q/tzcXJycXNycXJycnJycnFzcXNxcnFzcnFzcXJycnJycXNxPE0EvLL7cnFzcXNxcnJxc3JxcnNxcnJxc3FzcXJycnJycXNxcnI03QSzMvtzcXNxcnIv1YYqhKedc3FycnJycnFzcXJycji1FrJa6XFycnJycnFzcXJycnJycnFzcXNxcnJxc3FzcXJzcXFzcnFzcXJycnJycXNxcnNxcnFzcnFzcXJycnJxc3FzcXJycnJxc3FzcXJycnIzHyy88NNxc3JxcnNxcnFzOOcWsSjpcnJycnJxcnNxcnJycnFzcTBoFrqn6XFzcXNxcnJyMWE8vq7DcnJycXNxc3FycnJycXNxc3E96j60JcFycnJycXNxc3FycnJycnFzcXJycnJycnJxcnNxcnJycnFzNKsquGTVc3Jxc3FycnJycXNxc3FycnJycnFzcXNxcjDqFrol6XFzcXJycnJxc3JxcnJycnJycnFzcXJycnJycnE0OQKy1v1ycnJycnI2FSi1+tdycnJxc3FycnJycnJycT8fKr/g1XJxc3FycnNxcXNycXM/iQK2dv1ycnJycnFyc3FycnJycXNxc3FyciYwtCoP9L1ycXNycXNxcnJycnJxc3FzcXJycnJycnFzMGI6va3FcXNxc3FycnJycnFzcXNxcnJycnFzcTzeFr4h6XFzcnJxc3FycnJycnJxc3FzcXJycnJxL5igKkh1/XJycXNxc3FycnJycnFzcXNxcnJycnJxc3FzcSzOxirFE51ycnJycnJxc3FycnJycnJycSwkYhqeud5zcXJycnJycnJxc3FycnJycnJycXNxc3E+r060YLFxcnJycnJycXNxcnNxcnJyO/Beth+hcnJxc3JxcnNxcnJycXNycXNxciAaYhpQad5zcXFzcnJxc3Fyc3FycXNycnFzcXJycnJycnJxc3FzcXJycnJycXNxc3Fyc3FyIu1iGjMp3nJycXNycXJzcXJycnFzcnFyc3FycnJycnJxc3Fyc3FycnJycXNxc3Fyc3FycnFzcnFzcXJzcXJycXNycXNxc3FycnJycnFzcXNxcnIo1mAas5n+cnJycnJycnFzcT38ArkD/XJycnFzcnFzcXJycnJycnIsKWAafmn+cXNycXNxcnJzcXJxc3Jxc3EsKHIannjec3FycnJycnJycXNxcyg8YBqtOf5zcXNxcnJycnFzcnFzcXJycnJycnJycXNxcnNxcnJyOEc4tMjHcXJycnJycnJxc3JxcnNxcnJycnFzcnFzcXJycnJycnJycXNxc3FycnJycnJycXNxc3FycnJycnJycXNxc3Fyc3FycnFzMysmt+TZcXJycnJycnJxc3FzcXJzcXJycXNycXNxc3FycnJycnJycXNxc3FyNZlKuXa1cnFzcXJyc3FycnFzcnFzcXNxcnJycnJycnFzcnFyc3FyJy8FKgAfrXFzcXJzcXJycnFzcnFzNqtcuWSjcnJxc3FzcXJzcXJycnFzcnJxcnNxPH8CuoD9cnJxc3JxczPdSroytXJycXNycXNxc3FycnJycnJycXNycXJzcXJycnI+/lyxEaNyc3FycnJycXM17xSyIOtyc3FycnIzEDa3/8lxc3Fyc3FycnJycnFzN6BItW+3cXJycnJycXNxc3Etc7Ya2cSecXNxcnJzcXFzPVE2va7JcXNxcnJzcXJxc3I1ISSy7ttzcXJzcXJycnJxIVaSGlyW3nJycnJycXNxc3FycnNxcnJxc3JycXNxcnNxcnJycnJyMQEStA/tc3FzcXJzPURIvbu3c3Jxc3JxcnNxNmh+vKeBcXNxc3FyOIZatomlcXNxc3FzcXJyc3FxNlQ2tLvJc3FzcXJzcXJyPIESun7tcnFzcXNxc3Fyc3FycnJycXNyPxU2uurJc3FycnJycnJycXNycXNxcnNxcnJycnJycXNycXNxc3FycnNxcnJxc3I8OEi/x7dzcXJycnJycjFUJLe723FzcXNxcnNxcnJycnFzcnInUx8arM4OcnFyc3EksPoalvBec3FycnJycnJycnJxc3FzNLISsV3tcnJzcXJycnFzcnIzS0i4xLdzcXJycnJycnFzcnFzcXNxcnNxcnJyOS9ateClcXNxc3FycnNxcj1GJLu523JycXNxc3ElXaIaHCXecnFzcnFzcXJzcXJycnJycnJycXNycXNxcnNxcnJycnJycnJycnE8kxK7bO1xc3Fyc3FycjP5jr8WcXFzcXNxcnJyc3Eziza3hMlycXNxc3FzcXJyc3FycnJycXNycnFzcXNxc3FycnJzcXJycXNycnFzcnFzcXJzODQSvcvtcnNxcXNycnJxc3JxczC4JLdX23Jyc3FyciAIshphhN5xc3FycnJycnJycnJycXNxc3FzcXNxcnI9d2qwmJVzcnJxc3FzcXNxcnNxcnJycnJycjOIaruHlXFzcXJyc3FycnJycnJycnFzcnFzcXNxc3FycnNxcnJyNJ82tnDJcnFzcXNxc3FzcXJycnJzhzcnJyNyBGsu+5c3FzcXNxcnJyc3FycnJxc3JycXNycXNxc3Fyc3FycnJzcXJxc3JycnFzcnFzcXNxcnNxcnJzcXJycnFzcnJycXNycXNxc3Fyc3FycnJycnJycnIg3NQadDK+cnNxcnJycnJycnIsKwkaD09ucXJycnJycnJycnJycXNycXNycXNxOYB6tY+FcnJycnJycXNycnFzP+NGuxy5cXJzcXJycjl9JL+C23JycXNycnFzcnFzcXM91hK4Ke1yc3FycnNxcnJycnFzcnJycXNycXNxMExYvcOncXJycnJycnJycnJycnJxc3Jxc3FzcXNxcnNxcnJyc3FycnJyNCZGtum5cXNycXNxIHIHGqrfjnJycnJycnFzcnJxc3Jxc3FzcXJzcXJzcXJycnI+jyS6cNtycnJycXNycXNycXNxK1/kGtsBvnJycnJycjUoRrXnuXJxc3FzcTdoRrOnuXNxcnNxcnJycnJycnJycnJxc3Jxc3Jxc3FzcXNxc3Fyc3FycnJyc3FycnJycXMzmUa3drlycXNycXNxc3FzcXJzcXJyc3FycnJycnJycnJycXNycnJxc3FzcjrYErsn7XNxcnNxcnMyvHq7U4VycnJycnFzcnJycXMhNBcajr6OcnNxcnJzcXJycnJycnJycnJycXNycnFzcnFzcjjCNLBNy3FzcXJzcXJzcXJycnNxcnJycnJycjPMRrdDuXJxc3Jxc3Jxc3FzcXNxc3Fyc3Fyc3FycnJzcXJycnJycnJycnFzcnJycXNycXNycXNxc3JxcnNxc3Fyc3FycnNxcnJycnNxcnJycnJxc3JycnI55765KEFycXNxc3FzcXJzcXJzcXJzcXJycjR0irqbdXJycnJycnFzcnJycXNycnFzcnFzcXNxc3FzcXNxLTbQGn2S/nJzcXJycnJycnJycnJycnJycnFzPg2+tANBcXNycXNxc3FzcXNxc3E0vGi4U5dycnNxcnJyMg++sBFBcnJycnJycnFzcnJycXNycnFzcnEsp/IatoDecXJzcXNxcnM4RzS/uMtyc3FycnJzPyNWutypcnJyc3FycnIvEq8aMOUOcnFzcnFzMQwStQTtcXNycXNxc3FzcXNxcnNxc3Fyc3Fyc3FycjstirPidXJycnJzcXJycnJycnJycnJyJD4bOnAuTHNycXNxc3FzcXNxc3FzMMwStUPtc3Fyc3Fyc3FzcXJyc3Fyc3FycnNxcnJyc3FycnJyc3FycnJycnJyciKqexrHWE5ycnJycnEzx1a4SKlxc3JycnFzcnJyPa3OtWIxcnFzcnFzcnFzcnFzcXNycXNxc3FzcXNycXNxc3FzcXNxKocWKumOnXNxcnNxc3EjRYsavadOc3FycnNxcnIpUAQq3P+9cnJyc3FycnJycnNxcnJycnJyc3FycnJycnJycnMp0DUa4/yucnNxcnJycjueErth7XJycnJycnJycnJyIwF5GpH4bnJycnJycnJycnJycnJycnJyc3FycnJyOgx4sgSHcnJycnJycnJycnJyc3FycnJycnJycnJycnJyc3FycnJycnJycnJyc3FycnJycnJzLQsTGoBeznJyc3FycnJyc3FycnJzcXJycnNxcnJzcXIyL1a44KlzcXJyc3Fyc3FycnNxcnNxciUvExovDs5xcnNxc3FzcXJzcXNxc3FzcXNxc3FzcXNxczdQRLC/u3Nxc3Jxc3FzcnE5QCK9v91zcnFzcnFzcnJxc3JycXNycj/QRLkvu3JycXNycnJycnFzcnJycnJycnJyPCOqsuxVcnJycnJyc3FycnJycnNxcnJyc3FycnJzcXJzcXJzcXJzcXJzcXNxcnNxc3FzcXNxc3FzcXNxc3Jxc3FzcnFzcnFzcnJxcyAKARpBb+5ycnJycnJycnJycnJycnJycnJycnJzMfWIuxp3cXJyc3FyKbl4Sgloe3JycnJxczq1ZrBamXJycnJycnJyOQZmsQqZcnJyc3FycnNxcnNxcnNxc3FzcXJzcnFzcXNxc3I7vcy1UjNycnJxc3JycnJycnJycnJycnJycnJyc3FyMxVEtfq7cnNxcnNxcnNxc3FzcXNxc3FzcnFzcnFzcnJxc3JycnJxc3JycnJycnIhVCE6Lr3scnFzcXNycTF5ZrqWmXJycnJycnFzcnJzcXIuyFQqhXq9c3FzcnFzcnFzcnFzcnJycnFzcnJycnI+kyK4bN1zcXJycnNxcj8bZrzkmXFzcXNxc3FzcnFzcnFzcnJxc3Ixa/6xtAFycnJzcXJyc3Fyc3Fyc3E2FCKx+91ycXNxc3Jxc3JycnJxLq6HGtYXjnNxcnJzcXNxcy7PhTqWB6xxcnJzcXJzcXNxc3FzcnFzcnFzcnJxc3Jycj7EIrg73XJycnNxcnJzcXJzcXJzcXNxc3Jxc3Jxc3JyOU7ct8Ejc3FycnJyOMm6tkZFc3FzcXNxc3JycXNycnJycnJycnJycnJzPNUPtTrwc3FzcXNyMrYPsGnwcnJycnJyc3FycnNxc3FzcXNxc3Jxc3JycXM6xSK8Ot1ycnJyc3Fycivs6xpDMU5ycnJxc3I9ag+1pfByc3Fyc3FzNu66uCFFcnFzcnJycnJzcXJycnNxcyYAQCrBDP1ycnJycnNxcnNxcnNxc3FzcnFzcnJycXNycnJyc3FycnJzcXNxcnNxc3Jxc3Itq6ca1kWOcnNxcnNxczMORLQCu3NycnJxc3JycnNxcnJyc3EveTEaaWzucXNycnJycnJycnNxcnJzcTBnIreo3XFzcnFzcnJycXNycnNxcnJyMR9EuPC7cXNxc3Jxc3JycXNycnJycnNxcnIubHIqezjdcnJzcXJzcXJzcXNycXNycXNycnJycnJyc3FycnNxc3FzcXNycj3YyrE3NXJyc3FycnM8gFS8f6txc3JycXNycnJycnJzcXJyc3FzcXNxc3Jxc3JycjFT/L+8A3JzcXNxczb5drQWiXJycnJycnJyM4FUto6rcXNxc3JxI1w+Gvw8HnFzcXNycnJycXNzcTNEqLnLV3Nxc3Jxc3JycXNycnJzcXJyc3Fyc3FzcnFzMVkitLbdc3Jyc3FycnIyiPy/hwNycXNycnJycnNxcnNxcnNxc3Jxc3JyOkNUvryrcnJzcXJzcXNxc3Jxc3Jyci5vbSocCS1zcXJzcXNxc3Jxc3JyOBoivuXdcnJzcXJzcXNxMjoitNXdc3JycnJycnJyc3FzcXNxc3I5WiK9pd1ycnJycnJzcS4ucxqeGM5ycnJzcXIgb3AqPAj9cnNxc3FzIUZRGk2a7nFyc3FzcXNxc3JycnJyL+4sGgMdPnJycnJyc3ErGutKI2FLcXNycnJycnIzkD+wj8BycXNycnJyc3FycnNxcz2rIrlU3XJycnJycnJyc3FzcXNxc3JycnF0cXJycnNxc3FzcXNycnJycnJycnNxcnNycXNycXNyNFSGtrt5c3Fyc3Jxc3JycizxYRqR6e5xc3JycnJycnJzcXJzcXNycXNyPOhUvBercnNxcnNxc3JycTUoP7/nwHFzcXNycnJycnJycnJzcXNxc3JycXNycnNxcnJzcXNxc3JycnJycjzQ6rI/FXNycnFzcnJzcXJyc3FzcnFzcnJycnJyc3Fyc3FzcnFzcjsluLHqR3Nxc3FzcnJycnJycnJzNOpUtCWrcXNycnJyI5fFGmiDrnJyc3FycnNxc3Jxc3JycnJyID+gKk8F/XFzcXNycnI1/SKxEt1yc3Fyc3Jxc3JycnJycnNxcnNxc3JycnJycnJyc3EsjsUa2BOucnNxc3JycjH36r4YFXFzcXNycnIylU+xirBxc3JycnJyc3Fyc3Jxc3JycnJyI8XAWuij+nJyc3FzcnFzcnJycnM4TlS/satzcnFzcnIu0bsqBeRNcnJycnJyc3FzcnFzcnJycnJzcXMzHU+/8rBzcXNxc3FzcnJyOL8iv0DdcXNxc3FzO88iuzDdcnJzcXJzcjGvhrlgeXJyc3FzcXNxPf9PtxCwcXNycXNycjhwyLWfN3FzcnJycnJyLgdSOmKa3HNxc3JycXNzcXJyc3FzcnJyKpYYGhiefnJzcXJzcXNycnF0cXJycnNxc3JycXMwc8i8nDdzcXNycnJyNtZfvTmgcnJycnNxc3FzcnJycnJzcXJzcnFzcnJycnNxcznDlrFMaXJyc3Fyc3FzcnJxdHFycnNxc3FzcnJyNQktuwfSc3JycnNxcnNxc3I1oTKxbs1ycnJzcXNycnFzc3FycjKTZLd8m3Jxc3NxcnI0Wy29tNJyc3FzcXNycnJycnJyc3Jxc3JycnJycnNxc3Jxc3Jyc3Fyc3FzcnJxc3MnPowafhc+c3Jxc3JzcXJzcXNycTSCMrSNzXFycnNycXNycnJyMD36vtIFc3JzcXJzcXMySJa4x2lycnNxc3JycnJycjpEb7rLkHFyc3FzcXNycnJzcXJzNzmWs9ZpcnJzcXNxc3IzIz2+7MJycnF0cXJyc3FzcnFzcnNxcnNxc3IrOzk6AFxscnFzcnJzJc9lKiYJrXNxc3FzcnJycnJycygAQyrRDM1zcXNycnJycnJyc3FzcnJyciAmHCrwrj1xc3JycnJycnNxcyFCtyqO1I1zcnJyc3FzcXNycnJycnNxc3FzcnJyMXPYu5wnc3Jyc3Fyc3Jxc3JycnNxc3FzcnJycnNxML49sWHCc3FzcXNycnNxcnNxc3I2zz27QMJxc3JzcXJzcT+l2L5aJ3Nxc3JycXRxcnJzcnFzcnJyc3FzcXNycnJycjQyTb3dsnJzcXNycnJyMtUytDrNc3FzcnJycnM45TK+Gs1xc3JzcXJzcXNycnJyc3FzcXNycnJyc3FzcXNycnJzcXI2NjKx2c1ycnJyc3FzcnJycnJyc3FzcnJycnJzcXNycXNyc3Fyc3JycXNzcXJzcS1PihodB15zcXNycXNzcXJzcSIUJhqAzZ5ycnNxc3E+5jK5Gc1yc3FzcXNycnIiKjEqMGztcXJzcXNycnJyc3FzcnEoWGc6LnmMcnNxc3Jxc3NxcjfGprRJWXJycnNxc3Ih9Ggasrl+cXNycXNzcXI6v2S/QJtycnNxcnNycnJycnNxc3EtPMRKoEO7cnJycnNxc3JycnNxMnJdsK2icXNycnJycnNxc3JycnJyc3FzcnJycnJzcXNycnJycnNycXNycnJzcXNycnIqr/Ma1gDOc3Jxc3NxcnNxc3JycnJyc3Jxc3JyOUumssRZcnJyc3FzcXNycjmrprJkWXJycnJyc3Jxc3JzcXJzcnJycnJyc3FzcnJyc3EuuJMqhnbNc3JzcXJzcnJyJnFGGkrrnnJycnJycnMh5GEqJLntc3JzcXJzciVM1SpOMq1xc3Jxc3NxcnNxc3Jycj5p6L+WF3Jyc3FzcnJycnNxKTlGGh5rnnNxc3FzcnJzcXNxc3JycnNxc3JycnJyc3FzcnI6AW23D5JzcXNxc3Jyc3FzcXNycnJzcXNycnJycnNxc3JycnNxc3I2VnSyuYtyc3JycnJycnNycnI6lnS/aYtycnJycnIjlA0a2L8uc3JycnJzcSf2DRqiny5ycnJyc3EpFU8aoLsOcnJyc3FzcnJycnJzcnFzcnNxc3FzcnJzcXNxPBwyu+PNc3FzcXNycnNxc3E/pLa8W0lzcnJycnJzcXM3XDK/o81zcXNycnJycnNxc3Jyc3FzcXNycnNxc3FzcnJzK/PZSvTCa3NycnJycnNycXM1+XS0FotycnJycnNxcyLOczpHGMxxc3Jyc3FzcXNycnNxc3JycnJzcXNycnJyc3FzcjezO7hcxHJyc3FzcnJyc3FzcnIvL0E6UBvscnJycnNxc3JycnJzcnFzc3Fycz8OMrjxzXFyc3FzcnJyc3JxczFsdLeji3NycnJyczpnO7SoxHNycnJzcXNycjiGfbmJgnJzcXNycnMv3uoa8xFecXNycnNxOG10saKLc3FzcXNycnNxc3JyNYy2toNJcnJyc3FzcnJyK15oKg0ZfXNxc3Jyc3FzcnJycnM7PzK7wM1yc3FzcXM6nDu1c8RzcXNxc3JyMj07vdLEc3FzcnJycycsNBofPL5xc3FzcnJzNW90s6CLcnJzcnFzc3Fyc3JycnJzcXNycnNxc3JxdHFyc3JyPP8yugDNc3JycnJyc3JycnJyc3JycnJyc3FzcnNxc3FzcnJzcXM2cUu5nrRycnJzcXNyc3Fyc3JycnNxc3JycnI6AYS//ntzcXJzcnJycz6QQrhvvXJycnNycnJycnNxc3JzcXNxc3Jyc3FzcnJyc3FzcnJyc3EkvE0a5jsucXJzcnJyOTKEsN17cnJzcXNycnJyc3Jxc3Nxc3FzcnNxc3FzcnNxc3FzcnNxc3I2VMa0uzlzcnJzcXNycnJyc3JycnJyc3JycnJyc3JyJWMtKrzNLXJycnNycXNzcXJzcnJyc3FzcjMUhLX7e3NycnNxc3JyNJgJuXf2c3FzcXNyczHGxrlJOXJzcXNyc3FzcTbrS7oktHJyc3FzcnJzcXNycnNxc3Fzc3Fyc3JycnNxc3Jyc3FzcnJycnNxMoWEt4p7c3Fzc3FyPaWEvFp7c3FzcnJyc3Jxc3Nxc3Fzcj0MCbEE9nFyc3Jycjg2hLHZe3JzcXNyci4wphrN9Z5zcXNycnJzNbaEtFl7cXNxc3JzcXNycnJyc3JxdHFyc3JycnJzcnJyJ1O/GszEDnNxc3Fzc3Fyc3JycnMv3isa8x1OcnNxc3JycnNxczSInb6HYnFzcnJycjNohLane3JzcnJycnJzcnJyc3FzcnJyc3JycnJyc3IzP9+x4CBxc3JzcXNxczaUQrF7vXFzcnNxc3JycnNxcyPdfRrkKC5ycnJyc3JycnJzcXNyc3FzcnJycnM3KVu45qRycnNxc3JzcXMtGh1aFG4qcnNxc3Fzc3FzcXMjLSIaPy3ecnJzcXNyc3FzcnJycnM5A624DVJyc3Fzc3Fyc3JycnNycXRxcjEi1rvtKXFzcnJzcXNycnNxc3I9yBmwR+Zyc3JycnJzcXNyc3ExnO+zgxBzcnFzc3FzcnJycnNycnJyc3JycnNxc3JycnNyci0DxhrQ055zcXNzcXJzcnJzcTww/7jfAHNxc3JzcXNycnJzcj9Da7DMlHNxc3JycjsnQrzYvXJyc3FzcnM1DRm4A+ZycnJyc3Fzc3FyK5CtGnj1LnJycnJzcjIvhLfge3JycnJzcnJycnNycnJycyCtxhqnI55ycnNycnJzcjR3/7+YAHNycnNxc3ItmIQat3e+c3FzcnJzcnF0cXJzcjHI1rpHKXJyc3FzczQivbztQnNzcXNycnJyc3JycnNycnJyc3FzcnNxc3ImltYaSJKec3JycnNyLrK9GjbULnJyc3JycnJzcS+wlCqm9r1ycnJyc3FzczHkKbsr1nNycnJzcnJycjGylLhda3JzcnJyc3EvsXsaFuhOcnJyc3FzcnNxc3JyIXR7Guq4TnJzcnJyc3FzczizlLBca3JzcXNyc3FzcnJyc3InOKQ6AIW8cnNycnJyKlFpahH5aXJyc3Fzc3FzcXNzcSCWUhp4mt5ycnJzcnJycnMh51IaU4recnJyc3Jyc3Em/QAa8S/+cXNzcXNyO0h7tMeEc3JycnNyLOH2GuLgnnNycnJzcixz9hrpwJ5zcnJyc3JyKzQgKo69/XNycnNycXRxc3Fzc3FzcnI2+0KxFL1ycnNxc3Nxc3JyJKQQGhe+/nFyc3Jyc3I1pOa1axl0cXJzcnJzcXNycnNycnJyc3JycnNycnJzcXM7+JS+B2tyc3FzcnJzcXNyc3FzcnJzcXNzcXNxdDi8Qr5DvXJyc3JxdHFzJoAHGln/jnFzcnJzcXNzcXNycnJzcXMxHUK28r1ycnJzcnIlWWIaLGnecXNycnNycnJzcXNyc3FzcnNxc3I5OOaz1xlxc3JycnNxc3NxcyUqtBo/VL5zcnJycnNycnNxc3JzcXNyJg25SmQ0a3JzcnJycnNycnJzcnJycnNycnNyIjJyGk7Y3nJzcXNzcXNycnJzcnJzcSqQfkp7+Btyc3JycnNycnJzciwmxBrOk75zcnJzcXNyMC3mvOIZcXNycnNycnJyc3Jyc3EoGcQaEHO+cnNyc3FzcnJzcnJycnNycnNxcymR11oc4opycnJzcnI/30K4IL1ycnNycnJzcS9AsiqN9N1ycnNycnNxc3Nxc3JycnNycnJzcnJyc3JycnNycnJzKdIwGrPc/nJyc3Fzc3FzcnJzcnJyPyGkut5bcnNycnNycnJzcS44eRoOeG5yc3Fzc3FzIiweGv8+HnNycnJzcibgwioE891zcnJycnM9gqS8fVtycnNxc3NxczPCpLZNW3JycnNyc3FzcnJzcnI/A6S6/FtzcXNyc3FzcjZDpLPMW3JzcnJyc3JycnNycnNxc3JzcXNzcXNycnJzcjHTpLg8W3Nxc3Jyc3FzJw/CKvET3XJzc3FzcS7hkhqi5t5xc3JzcnJyJLBAGhb7/nJycnNycnJzcnJyczqn9rFoCXJzcXNzcXNycnNxdHFyc3IrsmNKuNnLc3Fzc3FzcnJyc3Jyc3JycnJzcnNxc3ItwY4qVucdcnJzcnJzcXNzcXNycnNxdHFyc3JzJaU8KqisPXJyc3Jyc3JycnNxc3Nxc3JzcnE82/awNAlzcXRxcnMm7JkagzZucXNyc3FzcnNxc3Nxc3IgLkAaTxv+c3Jyc3F0cT1kUrqbrXNxc3JzcnJyciYP5zpjEYxycnJzcXRxc3JycnNycjSTWbl8pnRxc3Jycj75pLsGW3NycnNycijYohrzdd5yc3JycnJzcnNxc3JzcnF0cXNycnNycnNxKgtYShRae3NzcXNycnMhUGM6XvnMc3JycnJzcnNycnJyJQ1hSgQ563JzcXNyc3FzczPcpLYzW3Fzc3FzcnI+kLuzf0Rxc3JzcXNyLD/MOkATPHNxc3JzcnJyc3F0cXNycnJzcnNxc3NxK+iyGtJ03nFzcnNxczh+pLGRW3Nxc3JzcnJyc3Jycyb3wCrig/1zcXNyc3Fzc3FzcnMn0TE61ezscnNxdHFzcjN/Dr+Q8XNycnJzcnJzcXNzcXNzcXNycnNycnNycnJzcjCoB7xn+HFzc3Fzcj8xab/OlnJyc3Jyc3F0cXNycnNxdDvwtL0PS3NxdHFzcnJzcnJyczVBtLTOS3Jyc3JzcTq4Ur5HrXJycnNycnNxdHFzcnJyc3JzcnJycnM8zLu0Q0RycnNycnNyPG27tKJEcnNycnJzcnJzcnJyc3JzcXNyc3JycnMzzru9QURycnNycnJzKa92SgoIm3NxdHFzcXRxc3IjvH86+DgMc3JzcnJzcXNzcXNzIOHSGmPi3nNycnJzcnJzcjbzy7ocNHJzcnJzcXNzcXNzcXNyMppStXWtc3Fzc3FzcnI4VbSxuktzcnNycnJzJHfwKguA/XNyc3Fzc3FzKFmQarB2+XJyc3JzcXNzcSXA+jqn8FxycnNycnNycnNxdHFzcnJzIFZ6Ku2YXXJyc3Jyc3JycnNyc3JycnNyciZlgBoLp/5xc3JycnNzcSDwvhoz9B5yc3Jyc3Jyc3Jyc3FzN5xSsHOtcnNycnNycnJzcnNycnJzcnJzcnJzICpcGgBqPnJzcnJyc3IlG4AaAFf+cnJzcnNyMbHbvl4kdHFzcnNyJXdFGkqLrnNxdHFzcnJzcnNxc3JzcnJzcnJyc3JzcXRxczadUrFyrXF0cXNyc3JycnNyc3FzczcHebYJhnNycnJzcnNyLwkKGvB/XnJzcnJyc3Jyc3Jyc3Jyc3Jyc3F0cXNycnNyJc/8KrYAPXNzcnJyc3JycnNzcXNyc3JycnNyc3F0cXNycnNycnNycnJzcywc20ojQktyc3JzcXRxc3JycyyV3hpooh5zcnNxdHFzcnJzcnJzcnJzcnJzcnJzcnIjvJAaJjb+cnNyc3F0cSxt8hrKIN5ycnNycnNycnNycnNycnJzcnNycnJzcnNycnJzciqGuKoCpHVyc3Jyc3Jyc3Jyc3Jyc3JyN3IntZ3YcnNycnNycnIw4cS6Ljtyc3Jyc3Jyc3JycnNzcXNyc3Jyc3JycnNzcXMqqKAatnX+cnNycnNxNtbruzkUc3F0cXNyc3Jyc3F0cXNyc3IutlEqhprtcXNyc3JycycpZDoRebxxdHFzc3Fzc3F0cXNyIfwBWjY/6nNycnJzcjMFxLcLO3JycnNzcTpqibWldnJyc3Jyc3Jyc3JzcXNzcXRxc3IjVQ8aDa8Oc3Jyc3JycnNzcXNzcXNzcXNzcXNzcnJyc3Jyc3JzKlpwSq5Y+3JycnNycyXj5xpjwY5zc3Fzc3Ezd8S3mDtyc3Jyc3JzcnJycyW+NipXHJ1zcnJyc3JzcnJzcXQi7UoawytecnNxdHFzcnNycnNycnMhzTI6VyzccnNxc3NyKVNCOt3L3HJyc3JzcnJzcnJzcnNxc3NycnJzc3FzcnNycnNycnNyc3JycjWfJ7dw2HNycnNycnMrFo0qYactc3JycnNzcXMxlWK3ep1xc3Jyc3JzcnJzcnJzcnJzJNxWKmU6nXNycnNxdHEy+8S5FDtxc3Jyc3Nxc3JzKu8vGpMNDnJzcnJzcjTiN7gtyHNxc3NycnJzcnNyMHZit5mdc3F0cXNyciSTQ3ouy8hzcnNycnNyc3Fzc3Jyc3Jyc3Jyc3Jyc3MlvPB66zD4cnNyc3JyLZMJWgzPanJyc3Jyc3JyPAF+uA+BcXRxc3JzcnIjMJI6QAfccnNycnNyPLk3sFbIcnNycnNyc3Jyc3Jyc3Jyc3Nxc3JzcnNycnJzc3Fzc3JycnMy+GK1F51zcnJyc3JzcnJzcnM7ItS+3Styc3Jyc3JzIjwYGq4+fnNycnNxdHInZ4oai4decnJzcnJzcnNycnNycnNyc3Jyc3Im8kA689v8cXNzcnJzKvN7KlPITXJzc3Fzc3EgiHsqC3hNc3Jyc3JzcnJzKSimKhCFnXNzcXRxc3JzMWXUuKorc3Jyc3JzcnIkIg0a398uc3JzcnNyOfBHsx+4cnNxdHJycie1DRq2ry5yc3Jyc3JyJOy/mvs0BnJyc3Nxc3M++2K4BJ1zc3JycnNzcXNzJdLGKlXTnXNyc3Jyc3JzcnJzcinTOSpVzG1ycnNyc3Jyc3Jyc3JzcnJzcnNycnNyLFo5Ki1cbXJyc3JzcnJzciCl1Rqnoq5zcnNyc3F0cSo31Roegq5yc3JzcnJzcnJzcnM4Myy53NNycnNycnNyc3Jyc3Ii0ZA6Nub8cnNycnNyKPSfGtK2DnFzc3JycnNzNh5isfGdcnJzcnNycjLIub1HRnJzcnJzcnNycnNyLeE+KlTsHXNzcXRxc3NycnJzc3Jyc3Jyc3JzcnI4ySy5RtNzcnNxdHFzc3I2eZ69lmFzcXRxdHFzPh1HvuK4cnNycnNzMi9iteCdcnJzcnNyciBD9Yqk0KdxdHF0cXMqbj0aixwucnJzc3FzNRDJuf82c3NycnJzc3F0LRLaGiDiXnJyc3Jzcjqg5LBvG3Jyc3JzcnNxdHF0cXNzcT2BV79+qHRxc3NycnNycnNzcnJyczxErrfLUXNyc3Jyc3JzcjtUPLa7w3Nxc3NycjbyV7YdqHNzcXNzcighpCoQ9b1yc3JzcnNxdHFzc3IpS24qrkkdcnJzc3F0cXNzcXRxcy2mcHqMmPhxc3Jzc3Fzcy2vMiqXDN1yc3NycnNyc3I1zq6/QVFycnJzc3Jyc3JzcnJzcnMpwiEa1N3ucnJzcnNyPJXkvmobcnNycnNycyKEIRpJve5ycnNyc3Jyc3JzcnNycnNyKggiStON23Jyc3JzcjH9yb4SNnJyc3NycnNycnNzcXRxc3NycnNyc3Jyc3NycnJ0cXNyMENMstyzcnJydHFzciIEFhqhzp5xc3JzcnMtMXg6APh8cnJzcnJzc3JycnRxc3MgM206Edksc3Jyc3JzKGULGnuvTnNyc3Jyc3MvOKManXXOcnNycnNycyfOFhpFHp5ycnNyc3IwAGe8AKhzcnNycnNzciExYmpj+dlxc3NycnNyc3Jyc3NycnNycnMinpharBZ6dHFzc3Jyc3Nxc3Nyc3JyN0fOvcgxc3F0cXNzNBjOv/cxcnNzcnJzcnNycnNzcnJzcnNycnNzcnJzcnNycnNzcXRycnJ0cXNyc3Mil8M6aoPMcnJzc3JycnQ8Z3K7mI1ycnNyc3JzcnJzcnNzP7ZnvUmYcnJzcnNyc3Jyc3NycnMgJjYav5yecnNyc3Jyc3JzcnNycnNzMhDpvP8Wc3Jyc3NxdCYZQRoAe+5xdHF0cXNzcikjskrh1Ntyc3NycnNyc3Jyc3NycnNyc3JzcnNycnNyc3JzcnNyczHocrYnjXJzc3Fzc3JzcnJzcnNzcT0S9L7tC3Jyc3Jzc3F0cXNzcnJzc3F0cXQ8gvS9fQtzcXRycnMs8L0aYvQuc3JzcnJzcnM6I/Sw7Atyc3Jyc3IvAiUqse2tc3JzcnJzcijNhWoqJ6lyc3Nyc3JyOMT0sksLc3JzcnNycnNyc3NxdHJycnRxc3NycnNyc3JzcnNyKmDsSn7xO3NzcnJzcnNycnRxc3MgO0saD0tOcnJzc3Jyc3JzcjJrcrakjXJyc3NycnNzcXRxdHF0cXNzcnJzc3JyKvQISjW/e3JzcnNyc3JzcnNycj0McrvzjXJzc3Jyc3JzPkj0u7cLc3Nyc3Jyc3JzcnNzcTf0d7YbiHNycnNzcnIrIGYaH/mecnJ0cXNyKfAoSkX9e3NycnRxc3Jzc3Jyc3JzcibvWxqjCk5zcnNzcXRxdHF0cXMnV7VKP4Src3NycnNyKOhaKoR6XXJyc3NxdHJyc3JzcnJ0IUhISrCLe3NycnNzcnIjZHEaS7jucnNyc3JzIrXsKvehPXNyc3JzcnNyc3JzcnMle+wq20E9cXRxdHJyc3JydHF0cXM7yv65RQFzcnJzc3F0cnJzc3F0cnJzPG35s6IGcnNyc3JzcnNycnM0j3K0gI1ycnNzcnNycj+fcrlgjXNycnNzcXRycnNyc3JzKp33KjkgjXJyc3Nycy7ICWoKf2lxdHFzc3IuVhVaz56qcnNzcnJzcnNzN9KHtT14c3Jyc3JzJ7YSOvee3HRxdHJyc3JzcnNycyLbqErHRXtxdHF0cXRxdC6JT1ptawpycnNyc3JzcnNyc3JzcnNyc3NxOgeHswl4c3Jzc3F0cnJzcnNyc3NycnNyc3NycjuSgr1tfXNycnNzcTRlBbeq+nNycnNzciCguir49F1zc3JzcnNycnRxc3NyNjYFtNn6c3JzcnNyMFMftczgcnJzcnNyc3NycnNyN2OCsax9cnNzcnJzcz5zgrmMfXNycnRxc3Nyc3JydDOjgrRsfXJzcnNyc3InWpEa+1budHJyc3JzcyVXKRqcjW5ycnNzcnNyc3JydHF0cXRxdHF0cXRycnNyc3Jzc3Jycza1nLtaY3NzcnNycnNzcnNyc3JzcnNycyweKRogLW5yc3NycnRxNMSCtEt9c3JzcnJ0cXRxdHJyc3JzLwBYKuELfXNyc3JzcnNyc3Jzc3Jyc3Jzc3Jyc3Mu2iQao12+dHF0cnJzciK3FEqJjrtycnNzcnNycnNzcnNyc3Jzc3F0cnJzc3Jyc3NyciKnhzrJh4xxc3Nyc3JzcyiNh2pOJ4lyc3Jzc3I9vQW+QvpxdHF0cXRyIyZJGr+bbnNyc3JzciV5NBpabL5yc3JzcnNyKZlJGmhrbnJzcnNycyfy2xqi0k5yc3JzcnMp4wsqdM9Nc3JydHF0KM9eGrUKHnJzcnNyc3Jzcyr0ojrTtdxzcnNzcXRycnNzcnNyc3JzcnNyc3Jzc3JzcnJ0cXRxdHJyc3NyPcustURTcnNyc3NycnNzIXDWGqrynnNzcnNyc3JzcjYyFbXd6nJydHF0cSacxzqKM4xyc3JzcnNzci/CfhpV2B5yc3JydHJyc3Jzc3JydHEw2YK5Nn1ycnNyc3NyPos/t4TAcnJzc3JzcnNyc3Jzc3I1bpe3oWh0cnJzc3Jyc3NyN0qCscV9c3F0cnNycjqJKraG1XJzc3JzciIpjzoydwxyc3Nyc3JzcjC1Fbta6nJyc3NycyHHVBqFir5zcnNzcnJ0cS58kyq6Ns1zc3JzcnNyc3JzLZQRKpi+7XNyc3NycnM/biqwodVzcnNzcnNyc3JzcnNzcnMkdnkaqphuc3NycnNzcnNyczcMgrAEfXNzcnNyc3JzcnNzcnNyIJujKplFzXJ0cXRycnNydHFzc3I4C0+9BbByc3NycnNzciUVISohve1yc3JzcnNzICfnetWRiHJzc3JydHF0cnJzc3JyJQ3NavYzKXJzc3Jzc3F0cnNyc3JzcnNzcnNyc3I9FV+4+qBzcnJzc3JzLeY2qvuclXNycnNzci2iZir32Z1zcnNyc3Jzc3IqyqB6ylX4c3Nyc3JzcnMiL+EaXwHuc3JzcnNzcnNyc3Jzc3JzcnNzcnJ0cXRycnNzcnNyc3M0Ydy+riNyc3JzcnNzI5cJKrmPbXNyc3JzcnNzcnNyc3NycnRycigGIErjrftzcnJ0cnJzLNIZKjXebXJydHJyIJnxGohg7nJzcnNzcnNyJTxVSmFKq3NzcXRyc3JzcnRxc3NzcivhJxoj7Y5ycnNzc3EzIpK27W1yc3Jzc3JzcjZL3L3EI3JzcnNyc3Nycis/0DrPAvxzcnNyc3M6CLezCEhyc3JzcnNzcnNydHFzc3Jzc3JzcnNydHFzISN2erXYmHRxdHJyc3Nzcj6Dkrp8bXJzc3JzcnNyc3Nyc3NycnNzcycZlUozdqtzc3NycnRycnMs6ckaM2NucnRycnRxdHJyc3Nyc3MuCDca4IyOc3JzcnRxJyfIOoGTfHNyc3NycnRxdHJzcnNyc3Nyc3J0cXNzc3JzcnNyc3NyczdaJbO12nNzcnNyczuKJb912nNzcnNyc3Jzc3Jzc3JzcnNydCWu6yrIEU1yc3Jzc3JzcjNRx7u+OHJydHF0cjl97LqSE3Jyc3Nyc3NycyC/HVorDip0cnNyc3Jzc3Jzc3JyMpaStnltdHF0cnJzc3NycnRycnNzcnNzci7ooSqTde1zcnNzcnNzcnNyc3Mujfg6CyB8c3NycnRycnQoM2NKAdnLc3Nyc3Jzc3Jzc3JzcnNzcnNyc3NyNeeSsyhtcnRycnRxdDcI/LoIA3RycnRxdHJzcnNydHF0cnJ0cXRyc3Jzc3JzcnNzcnMsqaVaC2WqcnNyc3Nyc3Nyc3IzXPywwwNzcnJzc3NycnQrNPBKsMD7c3Jzc3Jzc3JydHJydHF0cnNyc3J0cnJzc3Jzc3Jzci5jMhqqzN5zcnNzcnM3gzWzjMpzc3JzcnM+2ZK6Jm1zcnNydHF0cnJzc3Nyc3JzcnRycnM6NDWx28pyc3J0cXRycnRycnNzcnRxJEF0Km7ovXRycnRxdCk6anqEaVhycnRycnNzc3JydHJydHJyc3Nyc3NzcXRyc3Nyc3I+NK+421Byc3Jzc3Ip/qwakhU+c3NzcnJ0N0avvclQc3Nyc3Nyc3M0R6+x2FByc3Jzc3IjQOQajfG+cnNzcnNzcnNzcnNyK2gnKix9jXNzcnNzcnMqRIZKMMebcnJ0cnJzcywaQhrPW95yc3J0cXRyc3JzJKQ3Kpi8jXNyc3Nyc3Jzc3NycnRyciBexKrFI7V0cnJzcyS7uGq7RHlzcnNzcnNzcnNzcnNzcnNzcj9Yv7e3QHJzcnNzcnNzcnNzcnNyc3NzcnNycyAiVyrQ6o1zc3JzcnNzc3JzcnNzcnNzci1oEiq7ft1zcnRxdHJzcnMnPNwazjI+cnNzcnNydHI5rzWyYMpyc3Jzc3J0cSMwxCqP871zc3JzcnQqBAoqUs9dc3Jzc3J0cXRycnRyc3Jzc3IuvIQ61ze8c3JzcnRxdCbClDpH1rxzcnNzcnRxdHJzciTJBRp1b65zcnNzc3JyO+YtuCnSc3Nyc3NzcnI4lOe2exhzcnNzcnNzcz70578LGHJzc3JzcyzCAYrL3+dydHF0cnNzciuu0UrZEutzc3NycnQaCGoBmQmV/nNyc3Nycy9TdzrtyIx0cnJ0cnJ0cnMUYEnxkqHGDnNzcnNyc3M/RqK5uV1zc3JydHIr58baX4OScnRycnNzKc/kWjkBunJzc3Nyc3J0cnInqDJ6PXzYc3Nyc3NyJR8tKvEdLXNyc3J0cnInMucqf9GNdHJzcnNzc3InK+8a/0EOc3J0cnJ0JEZqiuSpV3Jzc3J0cXRyc3NzcnNydHJydHJzcnRycnQipefa87GCcnNzcnNzc3IsSF0afXoudHJydHJzc3IgSHWK1IindHJzcnRyIOkIGuNvfnNydHF0cnNzcnNzc3Jzc3Mv1n06RpgsdHJydHJzc3JzIiSw6ozE8XNzc3Nyc3IlUBAaHP7+c3NzcnNzc3IfQNYhlOA53nJzcnRycnQ/zqK5MV1ydHJydHJzcnRyc3J0cnJ0cnNzKZh1Gih4rnNydHJydHJzc3Nyc3Nyc3NzcnMuEohKI+d7cnNzc3Jzc3J0cnNycy/uqFoXFXpzc3Nyc3Nycy/L/UpoQCtzc3Nyc3NydHJydC2FUZrQuuZyc3Nyc3MkndTatDKyc3Jzc3Nyc3NzcnNzK1ZN2tirInJzc3Nyc3NzcyzX4hrDgd5zc3J0cnMk2gqa/F9Wc3Jzc3NydHIsuTAapWz+c3J0cnNzPCaNuOlycnJ0cnNzcnMseksqa1tNc3Nyc3Nzc3Ig+yn6UV1gcnRyc3J0cnMtb+g6LQF8dHJzc3NydBafv6GZIkBecnRyc3NzInzMajBDOXNyc3NzcnNzc3Nyc3NzczM6KLvV13Jzc3Nyc3NzFsbOMZeKMc5yc3J0cnNzHAukEpwXW+1zcnRyc3NzHg2JYZtkdp5zcnNzc3NyKdQkmly9tnRycnRydHJzcyfHqTqnhWxyc3Nzc3Nyc3QoSh7KGW4TcnRyc3NydHJzc3NydHJzPhDCuu89c3Ryc3J0cnNzc3NydHJzcxOgWAGTcLf+cnNzc3Nyc3Nzc3NydHIk4AZquP+Zc3J0cnNzcyAaAKqpb/Vzc3NydHI/aEiwp7dyc3Nzc3J0L4DrunMCRHRyc3Nzc3I4a0i3pLdydHJzc3NzKvyfOtQ2DHJ0c3Jzc3Nzc3JzdHIi78E6dQPsc3NydHJzKvuQGtFG/nNydHJ0cnMhuM5qfHMZc3NydHJzc3IvOxmqZ15lc3Nyc3Ryc3J0cnRyc3NzJ+Oj6pDVwXRyc3NydD5+hb2BenNzcnRydHJzc3J0cnRyc3M77Ru2IuRzc3NydHJzIMommh5dlnNzcnRyc3RyHcZAQZSKv75ydHJzc3MSVdRCnA0rvXNzc3J0ciG/4WqrAelzdHJzc3Mi+8AaUkP+c3NzcnRydCgVNTpCvKxzc3NzcnRzciIOYjqDKdxzdHJzc3J0c3JzdHJzc3NyI2HQGlvi/nNzcnRydCkWRTpCq6xyc3Nzc3NyI5yOSlw3G3J0c3JzdHIosFm64Atkc3J0cnRyK9lJGlRrbnNzdHJydHNzJec4OrWMfHJ0cnRyc3MjlE7alcsSc3Ryc3ITW7hSkydHrXNzcnRydCxMl1pBRop0cnNzcnQrxvAaxJD+dHJzc3NzcypsIGoATflyc3Ryc3Ryc3Nzc3IhAWXqT/mhcnRzc3J0c3JzdHJzdHJzc3Nzc3NydHNydHJ0ciRuKqo1LVVzc3Nzc3M3Slu7xaRydHJzdHIvGK/6H4UAc3NzcnRzcnRzcnN0L6KwarvU+XJ0c3NzcnQ9Cj63BsFzdHJzc3NzJ8xc6lNKMXNzcnRzc3J0c3J0cnRydBCE1SGYvCrecnNzdHJzIh4ZOvIubHRydHJ0ciaP9yqqAI1zc3Nzc3NyFDQfE5Qf4Oxzc3Nzc3J0c3Nzc3NzJ1i6uheEVHRzcnRzcyhfFBo8Dr5zcnRzc3J0cysIDFq1jzpydHNzc3InvTB6XCz4c3Nzc3NzcyYifWol6Cl0cnN0cnRyFSrTkZeHLG50cnRydHNzLS/zOvAQzHRyc3NzcyK4mVordmpzc3Nzc3MnOTVqk3ypc3Nzc3N0cnMslfHKY7DjcnNzdHJ0chCNYDGVw5/Oc3Ryc3RydCfAfir2+B10cnNzdHIiONyal4I2c3Nzc3NzcySkfqqRyBVzc3NzdHIhyOWqP3Glc3Ryc3RzcnQuC54qglYddHNzcnRzcyvpgToFZ+xyc3N0cnMqHgyqGi81c3Nzc3RydHJ0cnRzJx/OSiQTG3J0c3J0c3NzI+bBWpeT6nNzc3NzdCs/tFpCFLpydHNydHMnSRlKwH5rcnRzc3N0cnN0cnRydHMrb6OKYhXHcnN0cnRydHMk5vaqLZCVcnN0c3J0cx8cbXGYdZKOc3NzdHJzdHIg8r06hdQscnRzc3NzL7U2KgesnXJ0c3J0dHJzczhR5bW+GnJ0c3NzdDrA8r4/DXRydHNzc3N0JaeHGpeHjnNzdHNydHMrfzYqOwyddHJ0c3J0FAcjAZMa3P5zc3Nzc3N0cyfvBTp1D6xzcnRzdHIgWMZKEIObc3NzdHJ0G8Yq0pw81S10cnN0c3MmCxD6717wcnRzcnRzdHJ0cnRzFjvckZSGI25zc3NzdHNyFnzakZNFJW5zc3RydHMRE6vBm95UPnNzdHNydHQg1Jp6e7ZYc3N0c3NzczwX+7j4BHJ0cnRzc3Q72/WxNApzc3Rzc3NzcxowiRGX8IbucnRzdHJ0ch7MBHGUxPuOcnN0c3J1L8M+etvMGHJzdHNzdHIVVrPxk8tMDnRzc3N0c3Mp/mRadhm6c3N0cnRzGoPvY5MgIJxydHRydHMjgF4aOvoedHNzc3Rzcx63wMKVOz89dXJzdHN0cnQs5O96KrEIdHNzc3RyL3jWOjxynHNzc3Rzc3Mkv+D6NRHwdHNzc3RydRRhDkKXEQK9cnRzc3RyKDnGivVzl3N0c3NzdHMiRYga/ad+cnVydHNzc3QSklNxkA+sjnRzc3Rzc3MmRe9KYbELc3RzdHJ0cyRn9yrsgI1ydHN0c3NzdHNzL/4LKmMfTXNzdHNzc3RzEQNmQZJumb5zdHNzdHNzMxUTt/rsc3Rzc3RzFJjMApSpM/1ydHRydHRydHN0cnR0c3NzdCnxFmqn7pl0c3RydHMWSysSkgfU7XN0c3NzdHRydCFglKpVB7V1cnRzc3QgkhKaIe7WdXJ0c3RzPlyPubNwc3R0cnRzKN+y+jMU0HN0c3RydCqRVMrz+rN0c3N0c3N0EgKFsp3gik1zc3Rzc3QRXDoBlNTF/nNzdHJ1ciLHgfqUl+B0cnR0c3MQG8vzkUk0DHJ0c3RzdHNzdHNzdHRydHQTrWVBksOavnRydHRzcxJX2QGU2Sb+c3RydXNzHGYuMpcM0c1ydHRzc3Q/lby2ekNydXJ1cnR0c3N0c3N0dHNzdHN0F04vk5ml0GxzdHRzc3RzHuKMoZnuc15zc3R0c3N0FM430ZFDyC50c3N0c3RzdCUTQxpw285zc3RzdHQh6xTq0V6xc3N0dHJ1LSnmapRxmXN0c3RzdCPcICp1Pf1zdHNzdHQkgjSqQ+y1dHRzc3R0FS4UQ5xl67x1cnR0c3Qqz5LqMxbRc3RzdHRzGQ3AEp01P+1zdHN0c3R0EBAuEZ0h4e50dHN0dHNzdBLkCiKQjfXddHNzdXNzLFP0+nvQsHNzdHN1cnR0E5F5spxhlk10c3R0c3Qb7WWykBWaTXVydXN0c3QdPRKRkYTtbnR0c3RzdHQb9oOhl9p8XnN0c3R0cyIzsloD1NpzdHRzdHRzEnFzk5CCnGxzdHRzdHRzdHN0dHRzdCohPzoi/Ax0dHN0c3R0dHN0c3R0c3QSS0bUlBq5K3RzdHN1cyMNcSqSOO10c3R0dHMfu82DkTgyfHN0c3VzdBhkJBGfzNvudHN0dHRzFwlTlZYtrGpzdXJ1c3R0dCeOjhoqFx5zdXNzdXN0LbrkWopRunR0c3R0dCrBkEpY5vtzdHRzdXM8GZ279mJzdHRzdHQrzwmabg9mc3R0dHN0FqgmZJ882ZtzdHN1c3QaaNgRlNgn7nR0dHN1c3QWxj5TnPzBrHVzdHR0c3R0dHR0c3R0dBLNZmGT05medHRzdHR0dBSurTOc9FLMdHR0dHN1LbfqOsiBXHN0dHR0dHMYE2uzlxGkTHN1c3R0cxuGTPqetcMFdHR0dHR0GVNrFJdBpOt0dHR0dHQgXwX6rB+gdHVzdHR1ErvhUZDVHq50dHRzdXQbYoABnb5//nN0dXN0dXMg3HU6RzisdXN0dXN1ER6s455WUxx0dHVzdHVzdBEfWbGX4qZOdXN1dHN1dC0Z9IoYcLdzdXN1c3V0KhSk+hDVsHR0dXN0dCugXcpUCyNzdXN1dHRzIkIz6mzswXV0dHR0dHR0FyCvKZ86YNZzdXRzdXUk9igqFJ19dHR0dHR1KzPfetXSCHVzdXR0dB6EauWdIqUadHR0dHV0cxL3w6aQrzxZdXR0dHV0A=</binary>
              </binaryDataArray>
              <binaryDataArray encodedLength="257156">
                <cvParam cvRef="MS" accession="MS:1000523" value="" name="64-bit float" />
                <cvParam cvRef="MS" accession="MS:1002314" value="" name="MS-Numpress short logged float compression" />
                <cvParam cvRef="MS" accession="MS:1000515" value="" name="intensity array" unitAccession="MS:1000131" unitName="number of counts" unitCvRef="MS" />
                <binary>QLxJAAAAAAAAAM8ZZiIcJZUjlxx/EAAAAABMC+sbLyM2JRoiOxsKElYEAAAAAPAMkx0tIrki5h1CFcINhgMAAAAASQMCHUIgfiEZIiwgMhklAwAAAAABAtcdeSKBI3ohyBu9DAAAAABfAEYejiNzJe0jbB7lEQAAAABsHKwiliWtJdshVRlKEwkMQQIAAAAAgSSjKbkrbilsIegUAAAAAEcVSiBGJKMhOBkNFewQFgxBBgAAAAA6FQQgfyKxIS4eoxSFAAAAAADUEKodXSFAIbwdrBeyD4sEAAAAABcUwiBsIk4hYhzNEr4CAAAAAHYMmSEjKeIpNyJlEoAAAAAAAAQKQh9NIh8k3SDrFowSYA0LBwAAAAAjBAcXpiHEJUUk/RxcCgAAAACTBsseXiIFI5sg7hvzFucQMwkAAAAA4xkTKmUuxSsUI2kVAAAAAGkNEB6YJnYnIiBJDwAAAABsETohdiZRJqoiGhgAAAAA5RAxIUgoASq3IwcYTAsAAAAAmhG+IFEjBiNKH1UVAAAAALQMRCOKKh4rKiauGgAAAADfBeYYKCXxJ74gYQ4rAgAAAAAQBvEZpiIwJZghTBcAAAAAegpHIkElgSZzJcAfiwwAAAAAzgl2ISUlTSbKIqUZ1QkAAAAAtAjmH/Ylsie5JscimxsOFLkJAAAAAAQG1xshITAjaSBNFxgJAAAAAP8IRiF7J0soeiMtGdgJAAAAAIoGQR80JYUkmx+OGIMMAAAAAGUTciaQLJYnTxRNCQAAAADlH20iWiTUJHogiwoAAAAAtBkgIecjeCJdG3cSqwUAAAAAPxkCJE8oZSeEIWMXHAcAAAAAliCZJbgnAibuH0cKAAAAAEwB6SjiKwouai0OKLIVAAAAAKIYEyQSKSYohCF1CwAAAABpIKssHzG5LxopTQwAAAAAFxcNJcgp3yXZGg4JAAAAAPsVniL8JhIn8yO4GyANAAAAAEYVfiJPJ/8lzR3FDQAAAADSFQYhcSSYI68d9QsAAAAAwho0JWYobym2JmMdWg0AAAAAcRJ3ImUoiCZ2ICETAAAAAGAeWSphLq8tSyiPGgAAAABQFsIjlij+JyUhABEAAAAA/xUFIaUjTCNpIcwTAAAAACAVcyEWJ7UmfxwtDAAAAAB3EUUf7CTpI1scXw8AAAAACRJ1JOgsCC3fJ04ebg4AAAAApBiYJWAoRCYFIP4QAAAAAA0OECEvKv4p0CFWEgAAAACREoUrHEY8WMBdg1nsSxkzRxQAAAAAWAwJHpwmniaRH/wRAAAAACgSaSKGJfwksiB0FQAAAADHDmgfyiWqJiAkjBkAAAAAkw4ZH9okmCX/IRsaWgwAAAAAYBQdJQ0p0SmTJhQd/gcAAAAAxAxwHrImSye0IkkZtQYAAAAAvw7BH+YmrCeDIZkTAAAAAOIQrCAKJPIjfB8SFAAAAADgDWMfcSYlJ+AiHhcAAAAAKhEiIeUkJCZiJS0hcBUAAAAAFwkTHiondyk/IwQV9ggAAAAAMgvgIdUlEyVbIewZAAAAAGAIOR2mI8UkaCHAGAAAAADZCfAe7iXQKPQlFh89DQAAAADDBgoaOCYnKQAmjR1cDQAAAABOCmYgLSZEJuwhVxktCQAAAAB6DlMoIDZPNiosQxoAAAAAMBB0J7ErWCxWKFgejAsAAAAAFAtpIN0jHSV7Ij4YAAAAAIEKTiC5ImkkmiJHGjsJAAAAAM8ITR3VJqcoKCT1GQAAAABnDGgioibgJ6wlkx6RCwAAAAD3Ct4hZynJLHs1Cz1ePiY9nDzjPMs52jefQaZSn1oCW3JWfkwHP6I0uzBSJv0YVwgAAAAAlwEAFisw5zYuNjYxUCGxCgAAAADUA+0gfifJKyYslCboF0YEAAAAAPUC4x3zJuonFSaBIRYNAAAAABQEDyICLpszVS2cFe0FAAAAABIDShj5LFg1RDNTJvYMxwMAAAAAbAMGHBskmie0JToe7AQAAAAAPgO7Gos4eVpyaHFpQV1OQF8WRwAAAAAA1QQPIecluifoInoUEQYAAAAA1QJ1GGIlcyrxJPAUXwYAAAAA/xpNIjkjuiJ4IW4KAAAAAAQAlx9ZOU5BsjyoLFASLAAAAAAAux0cJgsodiUOIEQKAAAAAL8ahiFzIoYiaSCSAwAAAADVGE4l+CgCJ8MgMAQAAAAAmxfuJeIrdCh2Ht8KAAAAANsUaiTNKBglDRnKBQAAAACqH8gmNCjoK8QxzDK7KfQRPAQAAAAA8hk9JVooRin8J9kgmQQAAAAAbyQhKKQojiYGH2kKAAAAAEsYOiUfKvkoSSMACwAAAADJAfYo+DL6NCMu4hwAAAAAaSC3KBgtmyreH0QJAAAAAGUafCInJhIl2R2uBwAAAACpAFYTTTI3O/84zC+yJQAAAADfIJIu7zTvMSQgqwgAAAAA7hhLK+szcjOBKlEYBwYAAAAAFyCQJBElfiVjIZ0LAAAAAA0aGTFRPBs93zHFGAYGAAAAABUgiiUiJgkloyHYCgAAAAAABDMvd0DDQ4U8/SoAAAAAxxq7JZMq2C1qLwUswh/dCAAAAABUGkclXSndJyAjyxrJAgAAAABEIOsieCOlJJUglgUAAAAAhR+EJtsmfiXVJUs1SjasNMsr8RdDBAAAAACVAogi8DQNO3A2JCTZBwAAAACpHzkoFStCJ+shpAoAAAAAzyfVNBg3PTJpJjUIAAAAAOMPxzHkP71BMzmcJJYGAAAAAMIpEC0pLkY2pzi2NDgyOjB2LY4t2SqmCQAAAADfDSomyDE4MioqVyHYCAAAAAADHnwtMzKrLvYiQgkAAAAAWxXmLgs4nzO4IgcGAAAAAKcZE0EcUzVYdVEbPxcTAAAAAMMm7DegPas+bjlGMTcrjyCEBgAAAACiGiUjGitsMMYvxigLHcsHAAAAAAwfDTNNPsA+cjJoDXYAAAAAABoK6SdEN287CTb4JjIJAAAAALAeYiZIJ7QlTyI1CQAAAADwGOMldihUJDoaLwQAAAAAWycBQuRNQk6xQ98u3B18BQAAAAD9DyclKi8FLw4mjgoAAAAAOResJhE1KDpKNX0mSgkAAAAAMB8INN84MjPfJqoGAAAAAGAfkC4aNKYvAR4EAwAAAAC3JOE7jEdbSQBC2TCiFZkCAAAAAFAKdjI0RxRPLUyAPYkdpQMAAAAA5SasOGBAMD43Ms8hUgQAAAAACBUjJFEu1zIqMRIqjiDfBgAAAACYCYgoYzk6RINGy0HUNQ0mSQUAAAAArhU+JGwonSVTHycEAAAAAO8YzC2dOYM9ZTiHKGEEAAAAAIwWJiYTLUEr7iCVBgAAAADyIUgtwDEpMKcpRAYAAAAA1CAZOGc+UzVJF58AAAAAANgO8yUnLYAo4xmWAwAAAABYB2QqfDkyOtgtShEbAQAAAACwHzA0jDxtONMk4gQAAAAAYiNbLWAvAirzHoEFAAAAAFUSxS3sNl8ywCjYKfw1IzsaN7kpegUAAAAAfBFRKQc7m0LfPwcyABVkAQAAAACGFqQzoj9ZPRAsZwoAAAAARBk2JDQpESfPG5gEAAAAAN8lJDWHOVM0AyT9BAAAAACFHuc12EHwRG1BsjhDKVgS1gAAAAAAlgMSK6U9OURoQd40mByYBAAAAACJHuMsiTCIKYUU2QIAAAAAgxnSKxYx7CndFEkBAAAAAFAG+Tu4UTFZ71TQQ7IcGAAAAAAAPgZeLRw2KzB9GkcCAAAAAJQlCi5AMvwvoSgAAAAAYBuNKsUwIy7dIPYEAAAAABAQ8CE9LyY0zy/9IeoEAAAAAJcfVy32M2oz0ir3AAAAAABwHJAk0SeFJWoc9wMAAAAAsCVJNtA6sTb5MQkw+io3J+Ad3wMAAAAABhetJmwuwy38JNEFAAAAAEYe3zM0P0hADTZ9HAMDAAAAADgAixG0MW06uDQiHwAAAABFD2wk2SvvJ0YdsQMAAAAA4CfLMr82HDJJIAcCAAAAAKcAZyJQOCpG/0qhResxAAAAADYe9zuJSalLiEP+MOIUSQIAAAAAuRxbLf0zIDImK8Yj0gUAAAAA3ACkIE85SkIjP+stAAAAAJQAliluNYc4/C0AAAAAFgGDIaM//UkpR842hRUAAAAAQgFPI7IxRjXTLaoXAAAAAGEBSzd9VsxifWGaUhc0AAAAACkBcyJkPaNLkE9qSfg1pwIAAAAANwGdMWhSTl3JWsZJRBEAAAAANAGVIpg04ULRSM5FAjteLAAAAAC1ImE7GUYdRdU5OigAAAAAsgHlLbJLxFdEV51JSiEAAAAAfhMOLoY1Zy9kHCkDAAAAAMQkvDIsPN1BuUPGQCs5iixqGhsCAAAAAIckKTQtPlZCsECtOTMslBFsAQAAAABHAa4sLTm5PkY6SSgAAAAAOQEMHzoypj2kPzA7wy6cEQAAAABUAlgs5TsXQmJAwzXrHwAAAAD4BNooUDakNg8scBkOAgAAAACpIVIzTzuGOvwwfyFKAQAAAABrAuMr0TeZO3c46iwAAAAAqQHGLEM6gzufMs0eAAAAAEcC8iczNQ08uzztNqQpAAAAAHcBHCmRTwBi1GgFZstYYTsAAAAAXwLjKKg9qkjoSfxB7TCnHQAAAACWAukonTJmNz41HzHENpU5/zKZJwAAAAA4AzktfDCdNrc2di+KHwAAAAC5JqQ8g0bbQr8t/wgnAAAAAAAlKYA1NjidMUMjHAEAAAAAawL9Jr43BDprMccbAAAAAFECiyQbMHQzsy2MGAAAAACbFDgkBSqwJnUdDgMAAAAAvwJEJygz1jR3L9ghAAAAAEwCwiOvNCk53DFmHQAAAABRE7oogzABLC8e3wAyApYomFybc9F7PHizaCpEqgEAAAAAMAMDKqs6Jj84OfAmAAAAAGsB/h9hO0ZKTE9lS108yBqiEUg1skkNVLJS/EeKNPYgAAAAAMYBUiM5NvBFXUuQSj1ILkVoPnovugggAAAAAAA3JYQxsDLIKM0SDQEAAAAAuwO6K5459Tm5LtUYNAEAAAAA3Rl2Lys5BjiBLR4fAAAAAJcD3ioVOmg+JDoGKwAAAACeADsQ/jcpRTlGPjypJAAAAABdAKQLmDRVTnVas1qFTtIxAAAAAPYlKUbgVX9YOE7cMLYAAAAAAG0nczb5N50t1hkyAAAAAAAHHfwsYjNVMn0s3yOfAwAAAAA0KYNHBVP/UsVHUS1VFiYAAAAAAN8hzTLTNxcvZhFGAAAAAAAKAooeITYuOSMv/BYAAAAAZRR8JF8pVyfsLmU4Fz2ENRgd3QEAAAAABADlKBov7zJ9NOs08zOfMVEvhC7fLCcmFQAAAAAAAwUIMFc8TzjxJQAAAAASAjEeDzpJSohQWEwqOkYNAAAAAGgA1huRQxFW+1nmUd43AAAAAPEAPCcjSjpUY0/jOQsOAAAAABkjRz9ST2BT0Ey/ORQNAAAAAAgEeir2Ml40ty4aK9s51USIROQ1fBAAAAAA4xw3QZ9aQGMQYRlUAD7yHAAAAAB7GccmdCypKfceiQIAAAAALgBqGswqUDl7QORAoj0LN5YtUSUAAAAAdQIRIOI39j9PO9QnAAAAAA8C2iA1OjdAWDasFwAAAAD9B7hEd1YBXOhWiEaBJQAAAAA1Iy0wZzPlLQghGwIAAAAAExuJLAMzOjKdKjkbMwAAAAAAuCP5L4IwnicQFwAAAAApBOMoBjZIOKcwoxoAAAAAsyHuMGM1aTGVJVASIQAAAAAA8w3JJukwLy3WFwABAAAAAHYgUClaLuovMjBxMNQuKyiSGQAAAABEGiQsEjdqO644ei7qGgAAAABUFv4qpDDKJ2cOfAAAAAAALgBcHy4zDTwpOy4wcRkAAAAAHABCIhkyqDUILfEW/hhwKwcy2C0DHrsBAAAAAPQLXSi1LtcnDRR3AAAAAAAoBXIuvEwiX1tmS2PDVJY0AAAAAKMFWy+GRWlSKFZQUhRHOzJ1EQAAAAAcE/Qs/TqtP3g68SYLAgAAAAC9AgQi2DRIOj00JyEAAAAAJwBMEHgsWDZbOZo3PzHwJgAAAACpAEAabSp4L80r5hsVBdkqBDdeQc5JsUp6QRElAAAAADsRGCkgL9InLQxfAAAAAABdAt4eFDRgON4sAAAAAIcBLhrZR6ZYgltYUiA5AAAAAKQAoiIwKqUrZCmRIwAAAADZAwwlnzyuRiVFMTgvHgAAAACPGF4ssDGtKYYUAAAAAHElwS91MfIpDhcAAAAACCJUJt0nZCVMHQAAAAA2G4cpky1RKD4bAAAAALYRPScLLgsnJRV1AAAAAACxI70m8SYIJmQjLQEAAAAAKgWQLNQvATEmNkA13ioAAAAAzCDMMjg5jzQSIzoBAAAAAOckdydqJ0Em9B8DAQAAAAAOBOQjeDJGOZw2higAAAAA2wLDLARKW1IQTWo3HgsAAAAAGAmsQN5RG1noWO9QPjvlAAAAAABaGCIxHTwuOt8qhQk4AAAAAACMFosrsTXaNXMqdQ0yAAAAAAAWJH8yGDiRNSwqaRUAAAAAqwRlJggyAzjlNQEqAAAAAEEEhSX/OwJIx0leQkgyMhoAAAAAwQW7KqYx2zi1QHdCiDvaNII/DkuPU1hYg1f4Thg6AAAAANUFzyswOog/DDyRN9Q1YS/sIQAAAAAOALMEsCz0OYI7NjX5JwAAAABpAmAeW0bYWWxgPlwnTckwWAkAAAAAggG3FnM8jUz3Ti9FrywAAAAAUQDmDFIrZjzkQa48gyu/DQAAAAClAvEdYzETPUhDM0VDRBlBKDqyKgAAAADLAXIkSzTiORU2lScAAAAApwZBMKxA8UYKRUc+uTeONJErAAAAAOwC2Cg4Okk+mjf7JAAAAADWAN8mOVKkZZZrV2TiSqMAAAAAADgDDDA2RklMhkVqMlEUAAAAAMgGHDPBWRxsuXBpab9URhsAAAAACQPeIeA+WEx8TwBGyigAAAAALwbRMVxFAkr3QKQjAAAAAOEGny2AM4MzgTE9LxYoAAAAABYRYCa0MiUz5CiTG1kAAAAAANIE0yWVNX84WjAtHQAAAADfCsAoOzTSMYciAAAAALcEhyQzLlIwKS8GK4E4/E0hWhNe31q/UJ8+USUAAAAA0gONIL8vRzMuLtghAAAAABUAPRAAKOIwXS08HAAAAACeKrY23TWOKqwRPgAAAAAAshzaNQdIeU6FSXA22gIDAAAAAACrHdUpMCz3JUIcAAAAAL0B4x/tOC9GKUY1OTkcAAAAADMAKRseLTI1tjELIwAAAABZAKgglywJM8U0My7iHwAAAAAbGp8wmDmpNkMofQkAAAAAbwA1I4c2zTi7LZkMAAAAAOQBHBbsMjND/U65UTZLkTlRGgAAAABJAOcksTn2P3o6yCcAAAAAOgVEJqw3gkAXQO43VicAAAAAXxmbJ+Mr3SQ1ChIAAAAAAAUA4Bj5J34tQSfEEAAAAACfBIgl5EJFUetTC0uKM94NAAAAACEE/yQ6SC5YzVuYUwE9AAAAABIAKBhsKVIvNSx0Lfo5o1BWWqJYa03fOkQXAAAAAFMCUinlSH9SkE8aQE4eAAAAAFInRDZ6OccyaiAAAAAAciJaNwpFgkYUPposlxsAAAAAHADzIuQ3qjvfM7ojAAAAAAIAgBi4KUozoTW0McsnDBYAAAAA6QK8ISgtJjEWMWMqtRhAJv0maijkJzQjAAAAANsgtyXRJqMlISIAAAAAygDYDosyTEMhRh09jCkAAAAAEwXDI8kxPztDPLwyZxsAAAAAiAKMHpQsczlROzkuxwcAAAAAmADkHcwowyuFJ18gAAAAACcBfBZzNUo+5Dh1IgAAAABDANcfpCq8LaAqlSAAAAAAVQBOEsUo2jU2OAwx+yAAAAAAJgNcGwYwOzdANgYvKCLzHKEvPDd9N3s4SDtSO5Q4zTIAAEAAaxnNKkExtC+lJAAAAAALAWEV5SufQR5Ky0rwQSEoAAAAAO4FVCaiMUU3jzPSJAAAAAAEAp0aOjFIQiFHEEAUKgAAAAAXALojtjNVOY80QSQYCgAAAAD1AGojcDbaOnAzth8AAAAAvwLgGCkozTJwNXkuMxsAAAAAVAFiEXkv/jgaPdE3iiwWLdoqCx8AAAAAqgHAE1woNjSZOVk8KDj8MpYmFhUAAAAAjAT6JPY1nz08OykvJhkAAAAAGwbpJJ4x7zPnKg0UAAAAAFAFxx0yMvg4OTMFIQAAAABGB0crc1GNY5FnAF+LRpIcAAAAAEwF+yjlRhFSJlEKRdIsAAAAAAULoTRpTStcMF/sViVAAAAAAH0AmQ/tOutQZlgDVJZCVxUAAAAABgO2HCgwZjWYL2AgNiYmPjxLmEypQu4pAAAAALsIoyagODBDOEPaN9IfAAAAAO8FzCDpOH9FI0nXR01FjD/SLtMegAf5KY80aTNsJvkJAAAAADwMHyxoMk42wjOvJwAAAACrC/w451f+YtBigVogUMRHAzekEAAAAAAxDCgt+ze8PPw4+iyXHAAAAABOFNdAp005UvRKIjQAAAAAiAd3MJZFvVKkVBtKXSkAAAAAqQYlIc0wdjcANU0lAAAAAAsIQyjHQoNOT0/ERMcpAAAAAAMGwiKqMfc1AzGQIwAAAABXBdUkJy3aMywxxyA0CBs0eEt4VIxSkEWvKgAAAABtAn8YmiT+J7MlhBwAAAAAOQd8Ijc2GkSpTCxPfUuTQ+w4YygAAAAAaQxqLIg0yjbuLzccAAAAAAEPizkvTNRPrUejOWY4ZjgXKvwCAAAAAJ0A3guOK3U7UT4ONW0cAAB9CnUq3DtmRBhEzT6bOFMuKRsAAAAAngfDJqhBYU8tU0BOuz9+IQAAAAAIBAgfFyq7LmcsByEAACsLbDe0WNtjMmKUVRA7eAgAAAAAyAqXM7JNmVgyWAFM2zRtJ0MaAAAAAOMErxxYMV43NTXYKlgQVRvMMKdDHUjyQDspAAAAALsEBSGSLSc0XzXQLhQdAAAAAOEHACQeMzk6ODaqJQAAAATMH0MrRi+9K9QeAAAAALgDnB0JMdMzZSgxDAAAAAA3BuwmwjJ3NAUtEh8AAAAApwLEGEcpYi1zKB4eAAAAAMgGoCCCNDJEhUuSSmpBuC9TGgAAAAAWBqAiGj2DSblLC0N2LYcXAAAAAFwD1Bs5KU0x5jKoLHQfAAAAAJAG+SK/OuQ+NjYJIAAAAAAVBT4kvjoISqZNh0faNAAAAADxBeIltDJdNvwuzBsAAAAA+wf9IrAza0C0Q4M7aiMAAAAAqwpTKj46fTvXLhIPAAAAAAUHdSV7QApOs0+URCEoAAAAAPEIMSmnN/87KTIfEwAAAADnBkkmQzt/Q+o+vytpCAAAAAA3AmcU1CmKPLJGd0tFSwBFszfKIAAAAACoC5oq4DT6NnAy5SYAAAAAAwSpHaIoVCoqJ1IdnQj4KNs1gjmGMwMiAAAAAFkJgyfnOcFAkT1EMTwdAAAAAOkJKCeRNNc5aTTAHwAAAAAlBU8hpC3NMOYpeBkAAAAAwhHjOwBMnVP4Ua9GLCwJDAAAAADKDJ4rnDHLN3A4DTCsHAAAAAB6CIolyzi3P7884zAUHQAAAABmC7wsRkGdTBhNT0F9JAAAAAAtBvwmlTOPNkEw3h8AAAAAsQexJxA7L0EuPHEqfgMAAAAAYQUiHtQtyTG8LYkiAAAAAJ0H0CZuQiVPClCpRP8nAAAAAIML2DIQUUBeT2DwVylC/hEAAAAANwSBHfsobDJ3Nno24zQwMmcvqS0DK5ojAAAAAJwCwhhoM+A7jjiiLGcfAAAAAMYLiSwSOlk+PTcNIwAAAADcAxYceSkPLpErvCMAAAAAdgMHH1w/10s3TKNBziqOBgAAAACrCH8mvTgyPh89njkyPLM+XTfpIQAAAACHAuoXdDj6SehNx0XTMV8VAAAAALAB7RKlKEwumSVBCwAAAADeA0wfGj14TSZT4FBLRcE1azAgKMAUAAAAAGkLWyvOO0lCXkH6N1QiAAAAAPII5in7M0U0YC1RIQAAPwZzHw83J0rtUhBRB0PQIwAAAABuBXUeyjR0PH07lzI4IAAAAACoA0Ygez9lS2JKbz04IwAAAAAVBUYdwS8nOBU2RCQAAAAAGQwbLPo6E0HwPUQwnRQAAAAAogNwHRkzcjkPNF0l7Q0AAAAAJwPNGyUvDznZOLwvFSAAAAAAKwPzHn9FulclXIVUjD4REQAAAABfCJwt30YOT3tOakPxMSciAAAAANMFPSgTR7tYyVu5Ulc8RhIAAAAASQbLJ/s/zEoySt89diMAAAAAVQatHoQzp0VgU9VaRlzsV5pNgD5GMKQhAAAAANUM4SrkMpVAPUuUUDRQpklJPFwmAAAAAJkM4C2SQl5Ook3DPoYZAAAAAPYC2xoJNZ5B2kLSOlIvISseMVQq6RYAAAAAbgZ7KC88WEeRR1c7dR0AAAAAqgOBG1In3S7TKwobAAAAAJ0ERiFpLl8v8CT9DwAAAACmA3UZVC0fND4tLhMAAAAAkwEQEoklvij+I94ZAAAAADAKNSZ9Me42pzHbIwAAAADpCNgoMjJ9N7Y4qje4NYUzLjHNLvEtwi6VLR4l5QYJI6Y26UXWS9xJv0DiLtQYAAAAAJYBkBGPKnE2/jbnKw4WAAAAABYGwiWKMzI3nC+QGwAAAADgAeISQCwgPO5AxTkkJAAAAAASDFQsOT2RQ4M+MSsAAAAAMwbXIYQxRjToK6IXAAAAAKAD4h3kNgtCNkCVMJQPAAAAAOcHEiUKL/AxODRmON450DmGLxoYAAAAABsJ2ydWNqg8pDhNKdcRAAAAAMsA3w1PLrI7bTt9LhMVAAAAAP0BHhMbJ3EyqTP+KeoTAAAAADAHxSMaMK45SjyONVEjAAAAAC8Oby8GPSlB0TxsMD4cAABdBS8hVSkMLVcpCBsAAAAADQdyJMQ/DU25TkpFKi/SDAAAAADJCNYj9jCQOd45biysCAAAAABQBaAlo0GkT15T402QRAY3WzK+KyMbAAAAAIwJZyrxPXVFaUKWMqIJAAB0CzErNT1cRc1AsTDJHgAAAADhCPslpDtXT9FXKFc8Tls9qB8AAAAAXgGKEwU5x1CAW3dbZlCqNjgQAAAAAFEF+iHmNNo8dDpwLW0TAAAAAJ8LwShjNGpBXE/QWSZfk17NVvZFqSk5ArEXHDV7Rh9OdUwqQ+QwEhIAAAAAcgnxKcw15TzDPtw+lTu4MXEgAAAAAGkFUiPYOkZDTEwMSFg+EzgkOec18EKvRiFKskYQQkUzwyzXONtKKVlvYg5kol82WqxGlynhJV8eAAAAABgMOyr1NR87SDoJNHEnAAAAAJwPFjFOOzY8izV3JgAAAABHAkoWxS62PFI9vTLvIAAAAACQBTAjHDKQM1QoeBMAAAAAlwxdLNA4jT8NO18lAAAAAPcAPhjWPqJHu0VBPEsrAAAAAMkIAitIQi9S5lNHTUhBFTEAAAAAZgkJJWY0FT6lSGxOQk7pSElFmkGbPC821iNYGgAAAACIBbMewzFNR0lTqVcsVTFMmD7sME8hAAAAALICohbyMZI7UTceIgAAAAA8AbESJDf2SQ5Q60q9OQscAAAAAGoFsSJENHc1iyn6EwAAAAAmA9wX7C9YOF01ByiREwAA2wSXI1FGwlUJWeNQVzsoFgAAAAB+EIcyNDzGOGorChgAAAAAVQMkG205hUrXTtNHMzEWDgAAAADnBE8jb0Q7Ul5YK1YvTW08GRsAAAAAxwi9LUBDlVDwUjtJRy0AAAAAIQFfFKM1eEBURCdSA10LYANbFkoeKyESAAAAAJ0H3iYlLgwv0iivGkgIjyfxQK1MzE9ASFg3qiQAAAAAmQNJGmwvDzJCKgUeAAAAAGoCthWjMFA3TS8gGQAAAADaBHEeAi86Oc042SrRCQAAAADNCJMkIi0gNEo8KELzQW4/EDyIMCUbAAAAAOoCsxcRJHEq9SYfGQAAAAA6Bzoljz0gR1dEojVRGQAAAABdCJomR0DHUI9XDVU/R/8mAAAAAH0OlC6KOaA6HDLcHQAAAAAZDZUrWzMPOVg9hEedUYJUqFCrSutDDj6lN4YqYRDzBggl9zKPM68nrQ8AAAAAEgeCJ943wzy7N2EpURMAAAAAywX1HFoyKD9cPwo0pR0AAAAA1hxPSFlZlFvFUfk5/AsAAAAAdwvJKu07UDzrLwMZAAD9DGctKDyfQiZAnDIKGgAAAABIBJ0jOUSdUsRUmkg5JwAAAAAdBrgjjzFnOKc2fim0BwAAAABtDast/jt+O4UtHhOtLGJIUVFBTUE6hAsAAAAAexA8OJlN41pAXZhSaTYAAAAAAAalJ9k/AUY0Q903syQAAAAAvQapJOIzMDf+MechAAAAAA0PZC9mO49B50IsQOc1ox0AAAAAgQPLGKExmjcmM1wlAAAAAAwEKSHRRTpaBGUhagNrRWdqXsBQND8WNjZBfUGSOIErKB8AAAAAMglZJQw4ykZeTQ1JeTcmFAAAAADHFJI9eU4IVEJRSUYUMQAAAAC2As4VjSjjLW0k8AYAAAAA8gN7IZdGGFpMYWReulCiMwAAAAC2BpokcCrWLT8p2RsAAAAAHAo1J/o3FDotMHYcAAAAAHwCPBY8Mi48jjl4KfsIAAAAAKQGxx9eNNo6IzX3IY4JRCd/OVw7hy+GFgAAAAByA6IZEDXuTvpbemCnXBVOKTJoEgAAAAD5B+8nGDjUPb84GSYAAAAARQthLdlApEV8PZkiAAAAAOYO/i/NO2pDkESCQK43IymYIsoxuTiINQMoERUAAAAAoggxKTg+mkgQScs+2ScAAAAAAQdTJCcx1THSJXUKAAAAAAIEJh+BNg9OLln3WhpUtkVtLFITAAAAAIECqBZ/MBY5PjRrIj0fyy5kMborJx4AAAAA5gXWIdoqwCz6Jp0ZAAAAADYGTiKnJxov3zLnM6c3FToKOJk2PDfLNE4w8CyZJTAWAAAAABQO8isGMLM0wTVLOf49EUV7VltnNHKod4B4vXSQa6Ncw00xSCNBvTY0NLY2ZDg+ODkwIxcAAAAACg1FKrsvGDJALzgv0DOgNPUyljM5M7gztjnCO7M3VThzPfc9IzwsPMc8az/rRApHXkYcSLdJF0jNRsZHSEbvQj1C4UEFQlhE6kIQPUs/DEfTSMJFwz9LNyEx5S4sJgAAAAAbBl0dIDBJOY83yi9aLRYq1Si0MiE2tTewOfw0zjDhOXU+qj4PPXE6Rz57QhVCb0E1Pyk7XEDSRH5BGD0QPFU8aj/AP7E9FD1ZOms3MzfuMlAwyTOkLpEgvgyQKqIzBzbDLGkWAAAAAPAN0SwWNaQ3XTb3M6Yv8iEAAJYCYBXnJjksISh+GgAAAACzBoUfZzT/PaU8dS6VCwAAAAA6C1IokDisRKtDeEJ2SPlLX0PcKgAAAAChB8st91FCZERrFGmLXe9F7RwAAAAAZA3oKuEvsS56LfYgAAAAALYCJRfbMV07DThOJ+8HAAAAAJsPzTpCWp5iuV67TvQiAAAAAEwGOSKFLGYxvzCPKbAaAAAAAB8Ejxt2Jz8rOyovLiI1aDvzM4ocAAAAAG4JbikQOzlBzz0lMNwVAAAAALwITijeMLEypyyIHAAAAABHCysoXzdWPlo8ADFZHQAAAADYAGsMdSdhMwo2oi59GQAAAAAhDf0uD0WET0FOgUHeKAAAAACaAW8QQCzlQjpKE0a8OT8wDiZ4EgAAAAB5Bgof6TOKPOo9JTpqMsYlAAAAAEgDdxikKQUwGC7EJCgVAAAAADcKdzInVh5okm9VbgBkT07YLCoZAAAAAGUD3RkEL6o4dTfBLXMdAAAAAC8DwxqSOKdDoUMXOfggAAAAALYH8iHmNQg95joqMFwcAAAAAE4D5RblKF4tWCUpDwAAAADGD5EtCDKRNN0x6SUAAAAAhQIXF0Y0Xz5iPDExTh4AAAAAnAEcEYArATh/OYcxEiEAAAAAoAenIKszDz7WQEZDEj/mMY8aAAAAAIQJIiTVMPMyvyqnFwAAAADRAWwU5jZsT/ZaAVykUgU82QsAAAAAIgnpJZcxmzT6LkUgAAAAAFUFTx9DL6c0BjGRJ3wvqEJYTl5OwkGCKD4YAABpCeImhTQvO505ii9HHAAAAAD8FCtBzl2kaqxsomQEUfwu4Q8AAAAAVA3MMtFGTkzXRUs1iigAAAAAuwIQFWMqOzS1MjUpzDCXQX9Qh1ggWkBVJUlvNjclAAAAAOkICSTSNkM+ljsQMModAAAAAHcKKihGPCJFMkTNOLEfAAAAAEYKoypgQKhKIEuuP8kgAAAAALITMzocTjhTj0wCNwAAAAAMB8EkqDM2OO07pTsmOMU10yYAAAAAlQPfGNkupTx9QGY6Rin2DQAAAACEEeI2IUiUS+ZBEyQAAAAA2A+5MpZFw0q5Q0kudAUAAAAAKAReGoswQjcXM+UiAAAAAH8B7A8nKTE1njetMOYfAAAAACYHUSNXLt02rjm0Nboq6hkAAAAA3ApIKc0+OUq3S71CPSz2AAAAAADAB5UkHDf6Oyc18iEAAAAA0wHXExoyGUCbQkc79ChOCAAAAABDBUQkaD7BRslF/TnkIQAA1gFOEistfTlyPDY1CyAAAAAAlQ7MNAVQtVvVW3BR0TxFIAAAAADVCdwl4DfNPb08gTzNPYY5ni7uHQAAAADPDEYtu0AFSu5J5D1EHQAAAAB4AIUNozH8RM1LVkeANgoVAAAAACYGfR3WLAM2BTb5LskvoTPcPBA/YjYgHgAAAAArBOYZhSlONOA5uzpNOXM3WjNyK8MgAAAAAJ4LvDERUZNf1GFXWAFASgsAAAAAVxdUP01Ut18iYlBdnlIGRNIsQwzoLKZCPEdFQSMwSSAAAAAAawTyGbkpLjduPlM/zDeeKo0cAAAAALgHziRdLSowVy+NLNYofyLbB3wk1ilQMYU2NDd5NBIxcy1IJwsf2SRyKm0770bfRcgznhUAAAAAIwU8H8o1kkZBTwxRdEv8PAImaR2DDKIo5DOgNtcuFhcAAAAArgUUIHQy4TyVQb9FPUWKPSkzICrPKTIuwToDP7E5KCcAAAAAkQWAIsZD9lfTX9ZcNk55LwAAAAAsC40p4T9JTmtRCErYN/kbAADrBBocgSkXNIU7RUVmTXtQhk4PQyIs8x0AAAAAvgD3EGU1TEfcTuRO4UdmOv4s6yURHQAAAAAcB2ci/DdoPtg2Hh4AAAAAYBGyMuw/FEK9OlcpAAAAAPMLcClDOQA8lzGLG90tlDlnOT4vwhwAAAAACATrGB0xgEhXUvtQRkRDKQAAAABlAu4TfCoALycnHhcAAAAAEQUNHRIs6i5AJpQRAAAAANIQnTD3Ovw6GzCCFwAAAAB0CkksbTxCRPpAAi8AAAAAvBAiLvIxojICLrIhAAAAAPQLnSjANMQ2mjBcIQAAAAA+DmwsXDb9N3sxBSBaGcYzVD8VQhVBOj6INwQnOhsAAAAA+gc9IjE1kToxSL9WHl7dWwZOWy/HBAAAAAAuATcPTSvQOP4/AkefW6xqUnGyb01liFB0PdY28izHK20usTE9MzU3bzxFRSpW52TQbSdxBW86Z7FZ5ki2Pvs6Ujc5NZMxzy/OOWg+qz1lPyY3RiEAAAAAfwS4HiI78EPQQK8ynRgAAAAAng2/KCUwojzeSBdSMlPDSecsuAEAAAAA/hf+RqpjQm0UarZZIDQAAAAAGQePIWMt2DIkMMMl/RYAAAAAFQeSKZFM+l1VYpFaqEJ9GAAAAACcDEspRzbmNxYsqw4AAAAArQyqKwFBg0nsRks3JBgAAJsEWRyYMds3nTQAJ+oFAAAAAIYFjB0fMY83azP0J+QaAAAAAI0Cuh7yQedP6VFESTMzpgQAAAAAQwh4JrUyMDXrLcQcAAD+BsEkTDTFPh1CTED0PgBGCk6/TylI+jXSJgAAAAB3DfsuJkCDR/9CpjArDwAAAAAJCDsoeUBCSeRGKjt1KeMXAAAAAK8FfCWnRhhVD1eZTeE27w8AAAAAUga0IBclkSkLKE8fAAAAADcIiSJSLawwbCvgGwAAAAD6BwElrzNUOtc3/CvBFwAApxFLMLA37Tq2OPsxzC6LLGgvuCvBJ00xZ0gsU9JUHU1AOB0BFALZEmErXzSmMTcjTgoAAAAAgQdtIy0xujRxLeAXAACcB/0kTTXZRM9NbFC8TfpGgT0CMnAlWCT4OnZIPFB6VgxYyFQ1TuRAEzBOGQAAAACIBCIp+0/MZUdugmvoXNg7AAAAANQBRxebNdE/gT14LtMOAAAAACcMGjZZVuVmOWryYjdPVCsAAAAATAKbEt4nmS3lK7onvx0AAAAAhA8kNjhYkG1EdaBxKWIIRUUmtw4AAAAA1ARLG/soOjM2PPpDBUcCR2FErDvpM4QzTTGlLJwo+iEAAA4C3xVcNulFxklURJ02LSIAAAAA/QYWJ39Ca1WFWa5SqUAdJQAAAABVCB0vnlHkYoZpTGalVzM88Sg0GwAAAAA0C60ooy8lMmssphwAAAAAWhSqPd5O/VO6Ue9IGTwNNdMthh4AAAAAOQi0I7M7kkEwR1lK2kP4MHoTAAAAAMANUzQjUfdcRF0SUzQ/8CYAAAAALAW1GzYn8ys3JxkaAAAAAEkBfBLTM9ZGNU3pSSQ46xgAAAAArgz1K7Q2bDexMZI16UJgT4BRg0i2LwAAAACpB90hdSqrLpMsASEAAAAA1wOOGYktGzMlLbIcAAAAABcHvyGnLdYytzGJLLklpCNcQO1OAlBrQzclAAAAADwFwCIXPUNKuU0aRT8y8xkAAAAAdApTKXdAaklVR4o6ySIAAAAAMQ2yKwo2EDkvM/YotxkAAAAAlQfbIxAxijYMOBk6zD/MQ0NCvT+CP887MzMKKOci2jhdVKVgzWAbVZc8PhgAAAAAOANmFzAwDDykOh0pAAAAAJkFzSKYQ2RhwHKTd6JxBmCQQHMqrCQaEQAAAAD+DQwsAz2iShVTiFeGV/JRbkYQOHEx5S9NJgAAAADqE7g6HVIDXU5edlsiXHJlFHEado9yeWY/UlhB3TRsG4sP8ykqMLUweyuuGgAAAAABBuAdeyqxLjExPTVJNl40bzO6K+McAAAAAKIEuCVbSsldB2TGXVRGAAAAALUHSyN9KiQzQkgLVVdcSlrqTkY3AAAAAJAFAx/LLpY7UkFJQUI8JTEIHQAAAABZDvw26kw+WKNYZE/aOQAAAABwBNcZIimQLvwrdCduMIw8Hz6SNdYiAAAAAEEHRyguQ7dPdVB4RPgiAAAAANAJJivoPh9HyUaLPSkrAAAAAGMTBTcxSS5RtVARSKE2UhwAAAAAdQPtFgUrlS90JlcMMAhKJI4sKi+5NEM3PjozPvQ/z0FoP+Y5SjpkOIw0fTISLKYs/yo0N3M+o0BxP7E89Di8M2srUBwAAAAAkAoPJ7o77kfLSv5DGjP6GQAAAACPCrIuy0ecUXFPKUJ8KQAAAAAjE3tFbWpDfKyBn3zdbLtTfj1HOEkqzRsgL0VCg08OV5ZYe1CMOTkOAAAAAE0KhiWaN9c/oTxULMALAAAAAI0Ovy7YOkc7iysAADoDQRYPLVM1bDC3GwAAAADND5Eu8zodO5wvDyo7PP9A0jhXIgAAAAB7Av8XMjprTBhRHkr7OA4kAAAAAN8LFSfiNbI+YT52MkEWAAAAAKsChRp6OtJJLE0sRqo7WDVXOdQyER8AAAAAJQNNI0VJXVtsYPNZcUZiIAAAAABmDEw0rVTTZKhpjWPkT9UkAAAAAKgHCyCgMZc53UBXRWxEMEHTPP0yXzO5MiwvrCl7Jz8zn0vHVCtTEkcWLgAAAADaABoQxzAuPfA8CjE8GAAAAAA0BMwY2SrjN6o6QjB8Ho8+llsBZDhf8EuHHgAAAACuBWkdPS0EOb882TnoMlMrACEAAAAAmAF4GAA7M07XWLBZflMER484LS88JX4UAAAAAGYCEhY1M9Y/hUErNzAdAAAAAEYR0DCtPPA8GDIgGQAASQczISMmbyhtJL8XAAAAAG4IBCVkM5M6xTv8OVg5szc/MpUoOBkAAAAA6RGsMOc7AkSERtdDcDyXMEwfAAAAAGUH5h8KNB9Nj1oDXb9UJkDSGwAAAAASBSIcvSw5NtM1PiYAAAAAggbtHvgotS3UKnkaAAAAAAgFLxvtKFYukyuRHQAAAABWCXMmWy7IMJwnfwYAAAAALADyEWs500tWUWNL1j1uPNJBxUBZN+kjAAAAACoYMj6WT1tT6Us5OB8WAAAAABgEBiPHQs5NbVDDSpA6AAAAANUMlilGOZs/bTzhLpkYAAAAACEI5yGRNrg/wj+LNuogAAAAAIsHNyIIMSk0bi1RHmwhbS4UMucw8DPtP29L5FPlWa9eHmKNYtleEFVWQsYoGx4AAAAAGQ3WKYc3IT0GOH8jAAAAAJkAQRAlM0NEq0yzTshKp0AxM3IsFSncHwAAAAAIE345PVCGWB9WW0iUKQAAAAB/AVcRQy03Nhwx5BwAAAAAjwVhHYgxnj52P6g1KxkAAAAApw0pLfA+okMTPj8w6hoAAAAAZAE8FRk03TwdOOImAAAAAFMKFyp5OEo96ziKKIoHAABwCrAkDzWuPBk9gz97RqdKP0ngPHI0Bjr0Q0tLwlE5VotXFVa7UMBIuD7WNLwuGSo4HwAAAABkBoweGTMGO+00zR8AAAAAbgjrIcUoQy2LKhYdAAAAAGII8ySOMnM2hjFAIgAAAAACCLIjmSsvLf4sdDa2QXtVMmIPaNJnqWGXVmxKZz9lNqw5mjegL9MhAAAAAGwIKybsN208SjOJGgAAAAAcC/QnvDQiP69DZUBZMwoYAAAAAKQFUxynL+MzcS7NHwAAAAAZC5Qx2lFFYbtm5mOJWH5DlSUAAAAAHQvkJ84qgCvQO2xTq2DEZexknF4PUlhBSTvbMJQweyjLGgAAAAADAPMLvy3lPypGUkGeMLwTAAAAAMIBNRgdPEJIdkZtONUcAAAAAHsF+hxDLCQxYywgHQAAAADQCdYlQyzxMrhAXUYVStlLEUbTQVRDRUaRR+9FikHlOlowBSZeKq0x2TIOMV0qAADXATYUdzO4RQVTY1p2WvtRQz/BHwAAAADZBGEaECsOL+cutDElNVcx9h0sBvkmjEZmUZ9Rg0vXQGovXRoAAAAARgh2IvcxlDeAOMA+ikFkP44uQgQAAAAATgsFJVAzBjxmPAE11SQAAAAAHQpBJfE5pkmZVZpYoFcKUTpBgiMAAAAA/gPGHkU/tE2zUllSgU8rS5dBmDb3OTlKeFOiVvdOiTxFJVIKZiupRj9SbFMaSKkqAAAAAEcFQSD6O3RKC0zOQMckAAAAAI0LUyd5MLoyiTObOLc9Dz+lPNc5qzy5QWZCbT4WPOZAeUXWRQVC1zmILdUfAAAAAHYG2x4nK8IxwTx6O902AzDvLp0qfx+7C1ooVjRYOug64TbOMG8zJTRsOo07dDh2LyQbQgb6HU0u6zr7P+U8GjFUHjUf0TaWPyg8rDHfM3Qs8i5sMD0x9jRfNLVFFVAtVJ9Qb0QcMZkaAAAAAPgTSUDoVuxeb1sITNMsAAAAAMIKfyk0QYJLYEpCPnUmAAAAAJEFMyA0PSxStFkaVn5GRikAAAAAEApkI+QykjiiNkYwaSUAAAAAfArLJ8w8YES2P6gthhIBMW5FxkwwTJpGjzxmLMESAAAAAHUNQSsgOnI6vC1oFgAAAAAeEO4vgj9BQDMzchUAAAAAYwkmJcErri2ALu0r8yNpK/5ALkjpQ04xcAUAAAAAqwVnJ9hEVkvxS0hMlVrAbn15SnpubypV8RoAAAAAYAfXIFkvsjIMLl8jqyvGSttXnFmdUVY/ZxoAAAAA8wSKHSk430NrQ3o0TBEAAAAAnQYlIBcyxDk5OBAtfRcAAAAAJQOcGlU70kyZUUVKAjQiBAAAAADFE94zqj/BQEo3DSEAAAAA2RM4N6NJu07sRysyAAAAAOcN2C8USH1TQVQ4SmwxAAAAALANGyvtMnMyoTGTMh8ztTTsNSUzZSWDBjsg9zYdPBU1NyMAAAAAfAQXHE40BjlxMoAiswYTH+Qvyzr8QNhDkEUKSTlIhT2oHgAAAADxA3UZhjOAQ+pOAVSmUN9DZCoAAAAAeA9oLto+TEZKSzVP8FFBTrY/uCIAAAAAQAQYGJEpEzJELxEiAAAAAA8AwBajPA5N3FIoUV5HKTNLGwAAAACuApUgCUUJU7RVDE/NPbwdAAAAANEIoCpZRDBSAlORRnknAAAAAHcGyB6sMwRHYk7WSFs2ABoAAAAAdAsoK4k68T+tO6EtjBQAAAAAeAnKI/g1LEb9UMlVx1J0RuIwuCgNQ45XcmCrYANZR1iqUxpC5xsAAAAA8w32K/88zkFYOu0jAAAAADkRHy6sNlc2gSxxFgAAAAAfBwYgbS4uMWYpNBZcCSokJTZRN5IwaiQAAAAApgdRIKc33kdMTkJM50k+SmZMx0XvMAAAAAClAEIY0TrLSfpLiEFBJQAAAADNBC8ZcizNMGwrCx4AAAAAfAv8IwspCijHK0AzFjdrPmpIqktSRDQyFw8AAAAAxwi/IK8ulDE+LFweAAAAAL8Qjy4qQ7tN/VA0TBU+HydAFgAAAABTCsYhhCoOLHwlsBUAAAAAAgbIGjsugT61SydOtEcCRFNFVkhsQ8Uw4gkAAAAAhQi4JkJECVfHXwpetFCdNlwMAAAAAFoUui8QPWxHpUlBQR4qAAAAAMwPXysIOdU6nT/aTJRQrkcBLwAAAAB0CIEl/z1uRzZGzTjeGgAAAACeDAMsFkPrTa1PnErLQho4QDGfNeQ4WTdcMkEnmxgAAAAAng1CLw5HBFJfVR9SW0kePI4nAAAAAEIVYDHQO/JAlUElPQs4MEJtTZhOn0TgLR0OAADeCqsu7ktVWSpbF1MMQuMryBYAAAAAUwgSKBpDP073TjJF2y2nCQAAAAC+FIk3v00hWFJXWkoxLQAAAACMC2QmKDWyPC05qicLBwAAAAC6DRApMDMCMfciXgoAAAAADBd8PTNW2l8KXT9K0h0AAAAAQgsTIzAscTDTMe04vULBQo84UCAAAAAALBAKLrlB8E+CVmJVOE3FPpooAAAAAI8LviXbN3w9ATjiNXNFm1BsUE5DiyQAAAAA4Qr0Jcg5WEA7O6cqrxEAAAAAUwYZIQU6WkOyQS44SyUAAAAAXw/9K5w5ND65PotCCEr+TEFJpD1PJQAAAADnG6VCjFsPbJly6m1AW3QyAAAAALELNDATW9R3PoUdhwR+cmf/QZcuJCMAAAAAxhpGQkZY5GBjXmVQQjSLCwAAAABOFeZNsHaBjNyVa5Roh9FrIEPdLWghAAAAADkMmSycR0hXtlu3VPk/rRgAAAAALSkaYvuEHJZVmyaWnoWUY0ogAAAAAJ0KcSIsMWE3qjiQN6E3XjHBHwAAAAAbFHVHJ2zJgEeKDokLfMtdpB8AAAAAVArbIu4zDz6HOUIqC0XDT2tJ4jPDFxgt0lXBajByBG9mYSZIcStLEwAAAACdBWsibkXZWpFkzWTYWrlCJR0AAJwLPidmNqU3Oi2mGgAAAABVE1IvIzngPdc+cjwEN7At6BsAAAAASANlFVouoj6fRIE/ZjJ1HgAAAABwCKYicjwRTV5TXU+nP5shAAAAAKcAQRVMPNVW5WO8ZXZcOUayH1AYzjlER79J+kHULAAAAAA7AUgh/UNjU99WsU6UNscBAAAAAG8DcRWJKmMyKi+xIAAAAAAiEogwYETzULNWYlYaUIpC+SgAAAAAkwi/IeMyfzZELlcZAAAAAHgTqS7kNmg6gjZHLYsory8NOW8+2EFzRa1G6ELFO/I2TDLlIwAAAAAfC9gnaEBsT+ZVoFXjT5pEyTJFGwAAAAC1E04yd0JcSVpPDlUmWUNXdkufMbMRAAAAAIYVqzLiQ85QSlSdUdhMVEj7QE06US+7HgAAAAB9F4g9tlSbXYhaRUs3LhsJAAAAAHkM0yf/OUE/5jkPLI8aAAAAAI4PxyikLrUuACtaIwAAkghmH30t8jLeNSk17S4GLTMm7g4AAAAAqgfKHqowszkjPZ04nymjEwAAAACuCHcpeUNNS0xHqzgkIAAAAABrCgsj4zXPP/ZBKT4tN1goAAAAABQT6ztSVpZhG2FLVPo6Ii2vOAdJa09WTF8+VSEAAAAApBXkMRk+EESsRVNG60XwP9YyYx8AAAAAGhX9RwBrNXuFftV1jV6ZMwAAAADpFwNSGngxiyeSoo5hf5lgSzAoFAAAAADuCdwoFUI+TddOUUeyNbkZAAAAAHgNODxYZUp+YIngibGBtnIIZKZWCUg1RtJTflrYVldHyycAAAAAjg8HKIE7ik8ZWURYs0wCM3cEAAAAAMAJNSegSLBi9nAIc25q81g8QoY3JzEIIgAAAACEBSQcAzgbS69S4k+nQ1o0EDm6Th9j4GvlaRlcIUDtCAAAAAApC+YjYzKTPx1B2jaJFgAAQhYCO0BSY1xuW2lPMzq0JAAAAAC3AXgZgzZuRDhIF0JWLwYMAAAAAO4KTSJ7LE0wCy3+Ksoyp01zXVdjhGGnVZlD4SwZEgAAAAC1DBIsFERGT0ZQOUj/N6QfAAAAAJIHMCFWNe03GCz/DwAAAABgCEofQS9WNmUzzSgqGAAAAACoB2kd7C70PPBGbEmTQoou6RQAAAAAUxECNrdQ116TY01fXFB/MQAAAABxBeYcvjanRQ5IQj7vKNoTAAAAAC8MjigyOYlBM0HTN34mEBMAAAAAWQvFKg9BYEiTRqw75imFFAAAAABIF9MwWDUHNNkvfzLwN9M5AjIbIQAAAAAhAQkULDbsS+ZUdlRWSvsy2gYAAAAAiwxPK4hA8EXbPy4uxBAAAAAAvxCULbY8Nj7lNfQiAAAAANcPWyteND82FzSoNX06xUCBQNk5iSbKDAAAAAAgDWopcDe2O3E1/iYfGQAAAABPBSEazSx8Lz8kaA8AAAAAvQoMK/FCikgvQAcqaAoAAAAAQRMiOk5TP1uiWkVVLE8fSo5CETXwHwAAAABUEDsuU0KaT+NTDFBcRnk7mTV2MEollwRJHcs3yEBwPYItkBAAAAAArQuWI3Evgzr8QEM9zywiGgAAAAAJCiwowzzJQxNFakIQPEpACUDFNJgv9S2sK34t0CtqIzsl7zGnNFQqwg4AAAAAXwgII5U4cED7O+gqbQ0AAAAANgjYHqYzdEKwRjtE2zmtIKslzDKdQI5JqU23UHVV3FjjWdBbdl9sYfJfQ1xpWQRYg1X2UHBLsUUHP0g3aDFUMQo0QDS+M3A2WzZhLUIZ4B/NQdhPg1OPWYVjlGnEZ5dfplSWS7NI0UgYQwk8cTgENlEyISwmLVIwKS3XImQh6y9yNgUzRiMAAAAAGwxDI8A0+0xRYIVqP23faK9c1UzjQ69AuzQ6GaQeLjROQUBGA0QvOTEjoSWRQzRWN2RFboZ0j3dpeDl4snendkd0hm8vZ8FZaUf4PZFGsU9JV0xc510eXX9eWWWkbPVw6XCJbexoy2TwYQ1f61nmUPdEUTuyNpsweSKuD3AnXSoMLBAziDikNmcu3h8AAAAA2gvhI08vpzFGM6A8sUWuVQZho2bZZBpboEm8LsAKPicQOhM+XTVDHgAAAADTDDUsxERUV1Bg22C8WJNHxDPcN6w/pT3mLicPAAAAACoItR/HNZBG6EmCQW0t2hiOGO0rvTFKLc4dAAAAAOQUxz7pWwpqsWzoZPpRmjJzDgAAAACZHaw/DFBlWONY+1PVSe09my8TGQAAAAABFUE1TkfzTDFHRDOvDAAAAACjEooudT4XSDpKdkO8MlgkaTL3QjFJI0XQNu0eAAAAAAsFaxpmLnExhyfrEQAAfwN9HxM7dEHNOssnJgoAAAAA3g3ZKo1EeFc/X09dAlHRNioOkylUNjM5pTFjHQAAAAC3AIUc0TrKRVhF1zpiJAAAgAtPJdcxRzTVNKk6c0KpS8lOXUqLPccm3hPZLgA43zzaPOg/N0arR20/oikUBwAAAABICI0eYCsZLUQj4g0AAAAAmAyGJy45vEFrQQc3mR8AAAAAVAj9IDwztDgGNEUm1BIAAAAA5gaPHxE1nTxIOuIvIB0AAAAAVQZEGkIqSTHSLJwaAAB8C50jcy85OIk7jzjmLr8dAAAAANcJUiFsLf0vqCl4GwAAAABjBz4bcSUuKiknZCWDO4VVt2ADYXxW6TwVBgAAAABSAzUWDS1xNuk20i7KHAAAAACsAygkZEWRVvVcIFp/TZEyAAAAACEJ2CWvPAtECUP7Q5ZEKEmOSCZCFTp0NVcy5iuIHwAAAADACcMjTTjCRV5Mp01PS9xFDT1uNIQ8PVMwZUVrgGb9Vbc1AAAAAKYNVSd8L+wuHiMJCgAAAADUDb4qYDxQR7BIXD4PJAAAAACJDaQmnzTxPeBASD28MiIfAAAAAOwH1CijQURLJU09SFc/PDYNMRwtETE2NlU3pDIPMWk2MTjOOtVBDkUlQy9B4kRVTvpWxFrnV99O2kJQOj85DzZlLg4gAAAmFg0wITjwO/k+YkJjS9tVTllYURk7tBUAAAAAehbANQhGz0l7RvE7ayoxGAAAAADoCt0mXjtJQRM6/iIAAAAAGhhnM3U9ZkNQRe1FiEcBSRNJK0meS55OdE94TrtM0EmNRfZEYkzqUqJTV0weP1s54jU3L2EsRC/WNCw2+Ta4NvUzszK+Kw4aAAAAAEEbizvJRh9Iwj8ALQwSAACwFJMuDzmDQA5GOEqZTdFQqlMsVexU1FOyUylVdVYUVi1UeFF3T11Qj1CvT2RKHz61JgAAAADiEGwsaT6vS2JR/k1uQfsnAABOGNY0tz67PHAqLgUAAAAAhA1+Kjc6ST0lNWokGhIAAAAASiKbRipXBVphUKE3Qw4AAAAAPgVDHls5y0YeSTFBli+nJF80L0JZRvtApjAJF94foDOIOBo0TyQAAAAAEhV6MNA6qD3UO4o0ESMAAAAASw4AKYY6pUMzRnxFzUUYQTk57DgXOlM6BjcUM2Y2Yz4xRJpKFFT7WXtYaE6kQ1NEtUcmSQ5JRkVBPo8nXBb8NS9Fk0ZnPWEnggMLGrY2FEdrTb5Kyz4iKSAQAAAAAGEW5i/TNvQ6yENyTZdSjlFZSH80iyvWMwNFU1bfYG9jNV2jS0Yq+xMALC8zSjfEN3Y1ATUENqoxziIAAAAA6hh/NMg7cTghLqkfAAAAALQK+CdnP89Lt0zaQmowsBsAAAAAxgRUGWcv6DrjO9U0cScgEQAAAADPDN0lsS/2MCcnZxAAAAAAGQU9GcY0sU6wXvdjRmDhUok3AAAAAFQKoyCZK1oz5TJTLR8v2TJDN2k6RDvDOT46nT0UQCY+OjpRPAJBJUJ9QGc/xkAaQGs7qjUeLxYiAAAAAMAYpjcLRSRGPDxpJQAAAADlDwErgDNzMsAn+hMAAAAAOhCnOHlUvGIwZyZhMlDGMsIWMxZNO2FTS13iXJ9ROTcAAAAAZQ/hKcY5GUHVQJI+bzkCMJIdAAAAAGoKLSVKOIU/XzopKcUQAAAAAFUXITdzRq1IRz23IQAAAADqEw4zCkVLS9RGOzdFHAAAAAD0B8Ii7DjEQCY/+DRVIAAAAAAdBdIZbjAjPglCDj1KNCssjj2nTzxZvlmAUDA9oCIAAAAAKgHgEO8saj0SRtlEozgoHwAAAAAkCFAnOkPfTnFOQ0E4IgAAAACDG09Ao1K3WL1TykBZFAAAAACHDPgtbUprW5NhoFx8TMwtAAAAAEsSpSotOCBHDFOJWQhadFacVG9XUVjsURFAcyAAAAAAcg+4LEg9Sj9uOa4uPxoAAAAALwrdIAUvPDQaMowpkxgAAAAAgQZhG0IszzDoKO8RAAAAAPUGnR8CNt8/Oz//M98bAAAAAGgKHzKhTl5XFlPXQis/HkrASHg95SgAAAAA3gk6Igg9/1MtXC5YlUfDJgAAAAAeAVUiukXmVt9czFcDRjMjAAAAAMkMMCYgQIRaj2dAbNlnUFvBTlhSrlRZTcU4vRBlEGowDkPKR4ZI00dnRnVAujBnFwAAAAAZCgsmUkB/VHZdB2CsW+RQPD0eHAAAAAAHDucm5Sw3KrcmqB6hDc8oSzcjPqI8mTJVHwAAAADXBfEkYUQ2VN9YElPoPQAAAAAIEIUqnjXdP+hDj0INPzg94zvgPS1DeUjhRwBCZDz6Od04KDwMRYtONVC+S+g6HhsAAAAAzhX6L/Y5dj3lOK4ttRwAAAAAtgqvIoYwxTWPM0oprRUAAAAAmwFMGeA4MEbfRxw+oCUAAAAA5hc4NeVBC0QwOmwgAAAAAE4TSi+0Oeo6czJHHQAAAACXC5wpEz/8RlpJxFGJYN9r63EMc2FvRWb6VdQ/bjqkPOsxFBUAAAAAvwdtH3QwwzAtJDoKAAAAAPQN+SZqL6ItdSW/GAAAAAArDRAmPjFzNmwzfCsALnwxxyYPFQAAAAAvDhsp8T39ShVOpUcuNpMXAAAAADITmy6GP2pLOU9/SgM85SMfIrIz5DqEN4UvnjklS0dS7k7ZP1ghAAAAAIACgBbRMbA/eEKQOh8nxwsAAAAAFAsVIQcnFyzBLhIvpzHnNe41jzBlJo4WBAa5IfQ/flHlVtJQWz/HJaQRAAAAALcHFB07LYY5/EKhR4lIDkVSPUQuAAD9EBwphy7UML4vKSviHwAAAAC8DFMnxTL9Mb4p4SwPPZpHp0ruVrZxdISqiqGF03PkUDkkAAAAAM8Z0kPvcZCSgaLvpi6h0490bYUnAAAAAFsE9BoTNmVGAEz/Rg42uRcAAAAAnAU2JUVF52D2gdudAK4zsySuj51NfaxWbWEBZ6hl3lpLSyVU82h3dAJ3CXGOY0ZREEGSMToeAAAAAFQNVi58RhxYu3fIlUOnqa1gqUKZGnmhQMowOTolQIs+ejtzPO08mzivL+YgAAAAAGkO9SyDQ8ZR4VI0R7AsbC7cYjSFHJlpoPqc640UcI0+AAAAAFQOjkICbGiCX4o1h2V47FjpCQAAAAD4EbI9GV4CcW94wHRRZnFLgS0AAAAA3xNUNrlNdVliVh1EKCIAAAAAyRrUPKNOEFKuSeQ0nBMAAAAAMQnqIV42OER+SM5DMzZXHwAAAADZEJktpz57SXRMGUcXOdghAAAAAL8L1yNrLjEvNic9EwAAAAACD60nvC0pMyg0GDBTJ08XAAAAAHoK8yWPOfE+mDfgIAAAAAA2CRshRjDYNnE6/jaMNlM5bDfmMTYrwR9GCvUitzCMMEciOgIAAAAAdw/0Jg44u0jcUspXNFV6TEBBoi/vFQAAAABEDyEtmD+eQ/A7FyYAABUMtybqOw5Ih0bAOjklAAAAAPkDJBguLkc2mTUvLyIhAAAAANILICNUMD00/Ct3FQAAAACXCacjKTmpQ51DmzcdHgAAAAAYBCUXeyo0Ln0pZSlwLdszjTRcLxwhAAAAALYK5CGULf8vpCIAAAAAMQ7KJlEtPC+DKk8cYhPPMPU+CEEIN14gAAAAAHUXNDhFRGZCWDYwO05Po1kWWlFQ2jpYIs4rkDYBO98+4z75PeU5RTFGMgJETVKJVuxQ7j8DIsMDAAAAAJYRvDCHQXtHskJLMXQTAAAAAD4YqzJfPk5Jkk8GTx9HljMAAAAAgw3oJQcxlzEaJmgMAAAAAJ8AwRE4LFAzSS0MGQAAAACCBOgjaT8bSAZGqzjdGgAAAAD5BJAftzgsQqA/eS+uDgAAAAAWEj8tgzorPIkxRhoAAAAAYAr7Ke9E4FIzVnlP4T21HwAAAACPC+IqYUjuW+ZkR2TTWSxDERsAAAAAxBr/PjxRFFa1T8s8fBgAAAAAahRMNsJJbFCQTP89iSIAAGARwDA0RN1JXUNaMDoWAAAAAAMMSSadNa06jTZaKV8UAAAAAEsWQzk2T2xYIVbZRzsrbAYAAAAArxCdMZlFfU11S/I+mSU0BwAAAABcCo4mp0DKU/BcwVtMT/48RUsqX3ZnMGaZW6RFth4AAAAA+xjWL5IybjXYNMs2gztsPr001x0AAAAA0gy0JPQtsi2qJg8iEDUIS8xQTUmaM+IOAAAAAPEOviUFKAExEkI/T6xUwlLkSvNADzsSPPVAEUTSP3Ev5wrgD98shj1RREhHIEoeS3dJ8EgkRjVJwVHVT/xF0jj2HgAAAAANEN8p5ztzR/BGf0TgT0VdR2IWYPVTIDzSFgAAAABYFHU2QklwUd5RokmqN1cgAAAAACQH9Rv+Kr4uLSprHAEI2B/8MX019y3EGQAAAAACDog1NVSyY5hqcmr+YsBR5DHvHAAAAADaCs8g/CpxN1tHRVKJVSBPGTw9GQAAAAD7JhRPKWO6aG1hTk8GPj84lib0AwAAAAA+HfpAjVNbWaFUEUTlIQAAAADFD2goGy2NMZA+n0mpTLlORFOwVm5QJkHkIQAAAABaBEMYHy6yN2A1lCQAAAAALBZAN/dGH0qbQzwzqxQAAAAAgQ4CLuxC4UdyPckfAAAAADkQ9SkCMXwyLy8gJ1oYAAAAAGMV/zJpQ1VNj1X3XYdhYGCPXHpYDlQYTFc/EjPcMSM2YjVxMLIu9jG6NLE0dDSONpc3PDN2JAAAAAB/BLod0DNSNX8s0R0AAAAALA1tJAwp6y7fOZE+dTg0JAAAAADJDfEnkTUyPNs5fy/QHQAAAAC5BggcZyzdLiwmbxMAAAAAEQl2JWw6CT7DNJsfAAAAAOkOHSvVP49JsEfxOy8lAAAAAJcCixpsOMNGU0qwQ1UyihYAAAAAnRPjNrZMc1bhVl9OyD68LjYcAAAAAFoUySrpL5oxYy+4IgAAAABuCkYkkzZGOzYz6hsAAEEMAyvtQ4NSwlbaVIFRqE5uSo5A2i0NGQAAAACAET8q+zOMMzYu4S7SNUQ9+URRTXlV411rZu5sXnDubyZrO2LLVElG9j88PNo2FDDMIQAAAACvFIArLzFbNMY3EjzCQeNIFE9DU9hS21DhTblKTkdLPzY2AyQAAAAAWAwII6crkC5HKFcYAAAAAN8VMTnFToBW61KeQrEgAAAAAJAN+CyURuBX/15LWxRLCCoAAAAAcRnINjBEQkk9RsU4ExwAAAAAcwIzJldM72ECbOhtJWpAY09a3Uw7Ov8yVEPzU+tc3F37VfJCwB8AAAAAqQiwIwc8n0ydVfBY+lcLU1pK4T5LNa0ytjYNOVswbCurHQAAAAAFE8o2NlJcYrFnvmMxVjg8NxEAAAAAkhD0LJ9AZEv8S9ZB5iqeCCQOXSXQLOUuTCrvGwAAAABQD/0nrzAQM8Up4xQAAAAAiAeDIkc6RkVNR8k+ZyYAAAAAxhKcLfY6Rj0TNHUeAAAAAMgLUipBQThMAlGsUoFWYFq9WlVTYUf5N2AlChEAAAAAdBQ9LJQyzjLWLaMgAAAAABgH1iAKO39L7VLMUbNHKTIgDwAAAABcFGguYzexNYEwpi/ZLCYeAAAAAEwCLRchM0JDnEvbTxNP4EfVN08bAAAAALkVGTVhQWZDeD0JLs4SAAAAAIsKiSiaQO9K9klXPToiAAAAAOQQDS3jQNVMT09NSCA4CR8AAAAALg72KiY+7UStQl05uCzXHAAAAADDCGkfwTEWPtVDTUPKOwYrExEAAAAACQqmKh9Lu15wZYxibFc3RkU0hi9eNhE1gTLRMaQwUCtyHQAAAADLCTEf9DbBTwVdE182ViJChR4AAAAATRamNzlHAkuZQ7k0aTeCRsdOR1ADSho/OT7CRahJjEQoPZw3QTeBPY9EBkgcSBVBtyusAgAAAAA6ETMrtDnLPlU4zSIAAAAA/heyMtE9OULJPJIoAADDFkwuTjVgQq5SIloRWotVi1BUTs9Tv1FxSvxDvTidLSM2oUHVRbdIoVI1WYBZgle5VPNRMlBfT5NL80KgOHQwyS6VMsM27zamMIMiAAAAAFgY4TVRQnRBmDIDEwAAAAAeBmAZ0Co4NCQ01DCgNm07VTvoL1gWAAAAAAoQKTSqTS9YFVdnSvUufQIAAAAA4AtsJ/48ZkcpR2482SS+CZ4oJkDFR7dD0TLrEgAAAABrE3Y3R04sV2RU1kTyIwAAAAARGN03NUkAUZxNXkDBKwAAAAD8DpApdTtrSNJMqEmmPRgsziulOuo+HjkQLPsZAAAAAEkL6CzWR3xTsVN5SG4uHQEAAAAAJw/2KpY5xzzgNV0ooyUWL+8ytipBFQAAAADHBl4dzy9AM0wrbRgAAAAA+hqwOwlPW1kUWvRQ6j84Nu84RD0LQAFE7UFmOgExIyqVH7IIAAAAABUBOSlwTB1cyl9xWkBXFWMjbT1t92EtR8wOAAAAAJUEhyNTRdpXS19EXs9VE0QeK38mIBoAAAAABB7xQv5XxGAUXx9SYTUAAAAABQThHOA+ElVZXfZZSkmqJQAAAACIFUQ7AlTsXvFe01P8OusSAAAAAE8CuBSkLO00Gi9uGwAAAABLEew0r03kWAZbT1dHTc8+qTDqHgAAAABJEm43J1C+WQRYYEy0O1ouXRwAALMeYUVMW3lj5GC4U3w6eRUAAAAAUAjMHq8w7TmeQPlMUFc/WQRQtDkVKOw6uUrxT/xJtD8ZPh03oh4AAAAAjwXAHgg7A03WVN9T8UylRdI/WzhMK2gOAAAAAFsVkDPeRLBJFkTTMWcNAAAAAFkSRDbaUChj0GrFZyNackwhTwVVPlYSU7pK8D8GNiIrbi0vLNUrjywqMqc9kUmbSGk3/w8AAAAA4yMsS8ZeJGUgYVVSOjy9Nb46HVA9Yoxq7mk0YdFQ7zpTKqYcAACHER4491I/XiVdvk/jMSIcwzpFRJ9AOjJ1GQAAAACRKQ5JfVApT+5CtiUAAAAASAriIKUwVDpWOqovOR4bKCBBME1ZUMFJpDXSEAAAAACNFcc000p3WnpkQ2xPcg91o3F3ZA9QJz9nNTYoEAgAAAAANwuTKb5AakohTO9I0TuwLmAtfCr/HuMZ+jW6Pow5oCUAAAAANA+mOjZZ0Ga0aK5fjEoSLmkyhULwS8lM9kQwN84qyB0AAAAARwoOINIqkyzPJgAaAAAAAM8MwCLhMLM+WkjQT9pQH0zlPYwlnhcEPvZWd2IpYzVZLkV8OTZDBEigQbwuAA0AAAAANQ9IKjc6gj28NmYkAAAAAO0M4SNiL+4w2ChxFAAAAAAmF0A0I0EmQZszvBQAAAAAMBDpKckyoDHtJ2UXAAAAAFkPcCfxLSovpCmyGgAAAAAvCz4pd0EATaVMAEApJAAAAADyEzIzL0a0TqlO/kPOMJ0wFjU5LtMaAAAAAJoIZCuWSn1ajF6yV+BEoiQFCQAAAAAVF4Yu+jLKMq4teSuQLgowNSozHQAAAABfBoUaey3COPs5ETDFGAAAAACNF2UyLUBUSsBO8EzRRAU3aCJDFv4zfERRR906OhkAAAAA7yBFQftNCU36PfMcAAAAAIQU8y+kOxg6ryz4EgAAAAD6EE8s3Dt/P7U2gyaGL0JIWV7vaYlsSGZyVr8+5Sm9FAAAAAB8FoQvfziMPa09NjYuIwAAAABDA0wXlDBDPcw8VSsAAAAAIgveJptIRmJBb3pyD22HYoNarVgVVHVK9jyUL3AhOAO8HDE8bk22UkJOWj/sIpINcDs2X/ZxWHnJdn5qyWbngG6Rx5SEjOh2ek0oGwAAAACZEckrnjqTQttFDUX3RotPmVsXZEhktltvSComAAAAAKwOgyifPHhjbosOpgyz97RFrP2Wcm8jMQAAAAAjED0o0jZDQtpKOk4bTfRJxEJsMugVAAAAAEUcb2KQj7ao+LMttJCpQ5IHaW9BWVg7am9yr3LjaZNU9jHQGwAAAACXECEs4zrQPH5CAW3LlASsn7V1tHeoGI+nZLtCHEM9QI40jC82OVRCH0c3Vu1lOmyfaCda9DxiFgAAAACuJqhnPI8DpF2sGaqDnHCAeFDmDwAAAAB9E4A250lYUUNPD0OCKQAAAAA7Kqde54DikxOb55fpiY5uyT4AAAAA7Q7tJCosAzbyPVNJX1VZW/RZWVoyY+1snnAmbcRi9FMrTiNYPV7gWQNIAjFcS3FiSmomZrFY00WhNOMxETHGLCcvzjR6MN4gAAAAALQXHjn/U6lm52uCZnxYN0PMN3U1wDP9L1EgAAAAAIwYezYLQw1CKjW1HAAAAAAOCvof9yqqK18iPg/YDowmLy0OMO4sjyf+JfYjbxgAAAAAwg6fJg0v/i4DJakQAAAAAKQRGi7APrBDHj7iLNkQAAAAALsI1yNOO+FGNEh7P1IsuRAAAAAAIw4UJcIyYzt3PlQ4/SMAAAAAMxeSM6VBrUYwQhkySxlBKdpCG0+JUZpKPjiyFgAAAACCAFsZoTNAO2U4UiyRFAAASwr6KDVClE7+UiFQrUQ1L8URAAAAAJgW6DUjR3RM8kfmOlskAAAAAHMUsTTARRFNv0umQyE4kipjFgAAAAATDfMmwTZKO6U91D9+PAo67jUSJCgS2CocMH4n8xAAAAAApBglMAg1jDXuMJohAAAAAMALUi3lR0dVD1pPWG9OkkBiPelEX0oSTetMZkisPqww8B4AAEQXTjZ8Q41HJULSMB0QAAAxEcsuQkMATUdL4z3aIgAAAAAnDAYnGD0SSVdIHj3vM2IydjasPV1BukMtRkxFkEFxOPUkAAAAALkQECwZNwY3WC4FHAAAAAAMBhciAjkrQMRB3kAnP0g5+SUWBwAAAABtCwco5zqKPBEwfhYAAAAA/A/OKI4xgDNJLZIcAAAAAIkb0jt8TdxXyFsXXDFe+2BDXyhXi0pgP4c/10sMVwxa1VHVO4wTAAAAAJ8Sly/SQLxHV0YFPE0lAAAAAHUbQTzZTytcbGBpXBRRL0JLMTgXAAAAAEIUZTbxSYpObEkIOsQkcSzVO+w+VzaNHwAAAABwDmor/T5dSt9QoVWXV7dYFVfEUdBHYT7oQrZGjUBlMqoVAAAAANgRjSyZNXwxjx8AAAAAyRj9MMU16jVJNtM8b0doS3lN4E89T/dKMzw/HQAAAAAQFYMzrEirVcVZkFOJQasogQ8AALcPXCwPRaJYa2IAYxVbXExMP/1AR0WvTsxcp2auaNhgfEzSLn8OHCGEQZFTfFm6U4Q/CBcWEKYs0D9KR69DrzN9EAAAAAAGIidKjV/qZRVgnE1+K98AAAAAAKgHjh1yNSZFeUsEUVhSIk9oSo1C+TfJKcAWAAAAAPYFHht/MdA+qkHzPl86eDTzJwoVAABSGdsvuDO8OoxI5lajYBhlamTtXt5UHEYcNGcfAAAAAAMLwySnNo48JTY3JOQOAAAAAOwOXinOOX5GDUoAQiYspQoAAAAASxjbNVhEpUhNRhxFC0U3RoU8+SfCIpw3OEXsSlNLjkeXPRIuex0AAAAAsQwJIgcqEjRpPERCqEd/SiZImkLKPNE1Ky4DKKQdAAAAAEMXgD3BVNJcXllRSvstBwrpCEglFj56S6JPNUkDN3UcAAAAAEgOGiXgLP0tzyazFQAAAACIEt8pfjLnNB412DAyHQAAAAApBuob+TDEOpo41yzZGwAAAAAkE1YwYj7MPlQzFBsAAAAA+gDLFqo10kSMR6A+2SlTDwAAAAB5DAcjUix+LVMlTBMAAAAAAxjUMUc8Q0HPQQtAfT/iP+M8oDKnHAAAAACdDR4jvChXK58pfx8AAAAApAdGIKo2EEISQ/k54yabDwAAAACPD0Yogj2XTblRWkpgN/UffyU8RCxXW1w/V9ZIzzJDGQAAAAAkEVcvPUNZUcVX+VbXUDZHyjs8KzsZAAAAAO8cnzzKSsJMp0RHLkUsp010WUJZ1k7QQaJJ8lcjYaZlHWZ8YhNePlrWVIBLOzzIIQAAAAB/BgAxwVJZY6Np2WcsXiBMdDTVHQAAAACsDYEwa0qHVZNUfUqbRTBMm0rSPS4jAAAAAEUQXS1JP6NE2kBHNmojAAAAAPISbCwgPZ9PTlkHWilTEUIzMb8toi4jMNkxtDFtM1U70UE9Rd9IpEg3Qws38h0AAOYPeDA8RztSElK7RpMwixcFGEYz1T9pSp9UnVixVhxMijhKHgAAAADUCq0iMjE7NU00eS/9HwAABBF9LtI8SzshK5MSAAAAAA4RaS20PgNFD0NMOj8tyxu/GFkxvjcBNh8tBS0uR1hcA2XnYeRQ6isAAAAAcAzKJqo35jr9MzkhAABYDXcnQzZXN34umhsAACkQjDGoSQRX0l2BXexVaFCbUmVWPVcMU81M2UOPP+FBKUSKQapAAEEKOLQeAAD9DLIidimfK0EvgjZGPVVBDEMVRC9HREwyTrJL2UPxNaQnwh8AAAAAUhgjN+pHqk0zTJxNolPXW8tgRWHwXP9TbUWYNoMvUSOjGwU6yEW4RjM+3Cs6FAAAAACuFMowuz+eRQ1GBUM4PVw0USMAAAAAzA5gJnc0j0izW7xmeGrYZbpXvT3VIGchqCUjJrAgTx2KL9c7eD3ONDUgAAAAAGMVCi90OsQ9jDiIJ5UIAAAAABcOoCgDPONFhUUKOoYgAAAAALwKZh8jKLsppiORFgAAAABaCOEdxytPMDw2JTxYO1AycR0AAAAA8w8bLqxC0UxiUPJOcEnWPe8tmR4AAAAA3CnpSApRtkuQOQcaAAAAAPMNSSkPOJc81j5zPZtBf1KMYktrU22aaG1dNE5GQ6VA2kULSYlIa0JzPUk85jciL8Yo5i9URWhSi1gEXA1fSF79WkVTuUKXKjEVAAAAAIMLhiHZLLA0FjqbPeY8KzauKewWSxRZOfxUMWSUajZscWlxZXZeBFBfQXMrAAAAACINHy+BRzBQ403dP4ghAAAAAMsRNSi6KSwoIS1cNyM9hz8VN/0hAAAAABYJ3iDlMnI4ZDLeHgAARgveKYk/FUqrTNZE2DEeKQs/yk/KVUJWTVfQXEthyWF1XUJUZ0e6N14mWRq3I/8sti9yLA4fAAAAAMgLYyUpNbM6UT74Qb5CtEToRZ9BCDa0Ju0RAAAAAPoO5yYuLx8yDjYqPHNE4UxNVu9ctF8bXc5T/kNmMI4aAAAAAH8X6jqtUIFZGFhcTWk7CCT3Cq4h3C+ANX8ueRpdEewqzDItL9UjrCvQRd5Sw1YIU2ZGvjH5IEMl4jiIQX1AUjXGHQAAAACrDQ4lOi69Mvw4gjkrNvgwFCG1B9wKEyG6NjNLqFXbWFtYwFevWKZbc1p7UoBA4h6TDsEmPTPMPrFHDE7lUkNWnldhWLBa9VvuWvNWe1AKTM9OkFOvUYVHQzh6Lw8wyS/EKRYbAAAAAKQZNDCDM3EzdjBoIwAAAACPEmgrlzYXN5wsmhUAAAAAPQv7Io0wLjfhPYlCv0PoO9UsfxkAAAAA5gxVIoEsmjeSP3xAZD2KRcFQCVnLXW9d81m4VllUVlP0VtRcC1+hXtxcE1UrScE6cCUAAAAApAulIF4xPEo+YKRtUHFSamda3kNjMYgRAAAAAJYGvCOuP7tMIk45RLItzw4AAAAACQ59LXNJmFveYE9cvUw7N60uezlhSSJTTlSGShoyAAAAAJgJYyH4MJYxkzDlQKBQY1edVAlEERgAAAAA5hPgLUE6tzwFOC0zDDDEITgJsi3gR7lQYk+PQTohAAAAAB8Jsyv8SKVXjVryUS4+izeURc5Lrk4WUwRWL1T5SWM28RoAAAAAKhvlN2VKYVpkYJJhjGQCaVFp8l8WSkYkAAAAAKcQbSs0PNtHS0jEPZEjAAAAAGQPzCg0NY5AO01oVRZWnU1pOI8VAAAAAK4WRzoLUddae1mNTA43jDkpSsZOrkevMIYLuiIdMeozGi6zHAAAAAAKCYQfkS/JNeMz9CoEGgAAAACJFmo7d1KDWxtaOVIFRjk6Ri2jEQAAAACaDYgnKzqsRSBMsFDBUoxQVkSCKAAAOg5DJeMzNzyYOCkmMgcAAAAARQXoHVE4oUbJSVBC6y3tCQAAAAAbD6wmZDgDRo9LyEfpOXAgAAAAAFASRCwuPQ1I+UnSQzM3jSEAAAAAmg0OJCcvfzd2OK03YTzVPac2pCOuCwAAAAAUEcYyW0d8S3ZB4yUAAAAARRL0OSBWTmKYYotYjkGeEQAAAAD6AMoSkSkuLb0nbhoAAAAArA1QJ+szKDJxIdwDAAAAAEMX3j3iVede41uYS5crChm6JO8qSiscJ0sf1yZNNV85QzwPQh5FaEMUNf0VlhODNM1InFC3TlZF3zfSJ0cRAAAAAC0HEyT8QHRS8Vg8VFVEDys3EQAAAADVBZUZvC5qPFI/+jy5Pbw5vCw8FgAAAAC3BxImIESYVTxbL1mlUlBOllRJX2FnkGd+X05PBzjiM/E75EI2SUlM0UReLAAAAACTCU4e1SrILUMlchB0DBImuTeSPWQ4ziQAAJEQTSgmMacw1CaIFAAAAADAAwkfAD0BTuFT20/PQQooSgaSCuYsV1AnZ4FxWXK6akZaAkbpNKYm0BsAAJsPnCZYNN4+fkZfRQY/SjN/HgAAAACsDTYkDjHORPFbf2sUcMlsKWG0U/xN7UeCPhs5sUXxURtVtkyNNk0OAAAAAOgJKiejQMhRVl68ZPBkfV8kX7ln0G7ZbERgAkhSIwAAAABhC3Yj3jUtQEZAfTa1IQAAAAD/BIkYbDEvQt1GxUcASCJD7jNqHAAAAACdDCwk8i9uMG4mqhIAAAAAGBZjP0RaoGVrZcNaD0QaHQAAAAD9C5oiMzW3QOVB10HpQ4xGxj9HKQAAAADPBNUZey6ZNWc0+ysXGAAAkAZgGeYnlCuxI4ERfxnEN3BLd1ZcW0xZ1lNgTuxK+0f+RDE/JjkGMhIjAAAAAHkPIyhTMsA1hDkNP7E9lzb2LbMeAAAAAJgJaCVEO2lCsjwGJwAAAABHEcYq6zThNqQvQhwAAAAApQ81LENBrFJvXt1lOGo2aupmTlx4RhIbAAAAAAAL+SciQKhNAFHwSWU3WijdPO9MDlIwT8hIiUKYRAhKMUtIRypEFk7aWZ5eFFysU61WCWgPc/t0s2wpW5BJFkPiPL0wqiWcM35EMkemPAEjFQhCIeA21T/ZPf4wCxkAAAAA2AzGI7Izsz9zP/Y8mzzcObMv5iSFKjA7jkHfPX0w6yH2KHIz/zOyNKBA/0mHTtVL90CvLtEVAAAAAMsAZBNSLRc3bDfbNSM0nTUDMWsiAAAAACsIihsQK402Gzm3MNsgBCRyMQ8+WUbaSLpGN0VFR3lFNEFPQ4dO2VjcXFVZpFKkTFlHmEjVR+RDODunLMUXAAAAAP4bHkJVWnVm3mcEX7lLDjrFPpRC/UMxQ/E/eTonNAAmAAAAAKsC2xv8OGVFiUSrNl4YAAAAAGMaajBfOP9HiFe2YY9mOWZOYWtXrEodP+0zICUAAAAAIg5kJb49zFrwbz56N3ozbkRRCh8AAAAAeQ29JFAwOzfZOxhBZUY1WVF7vpPTng2fmJS4fTxaDEIUOSMkAAAAAKYa/z5/VMNdi3B+jRagxKcwpXyXjXzQV1o/ciYAAAAA6RHSNONRjXLzjVqdqKIYnRuMKG8UVqRJ/EzxXp1ruW/aa4lesENvINUm2TDGM/cyrDRmOG9AikiJUC9VIVrCX9hfclmtTytaR3yAk7admZ1Gk3Z+M2PxUftFMTPjMQtFIlWwXElehFk+TrdB9EYpTVRO/ElEQB0rKw4AAAAApQybSKRwhoVOjl6Nj4PrbjJSxTwGLAkbiAVLHME0MkJGRaNFdESEQjU6XC86KDseAAAAANEL9h/1J10xAUZ+X1F0noB0g3V7PGfTT6RSGV+KZitqBWtqaCxjklt2VAFSQlKPUytXh1gTVDRHhjL1KpspkB4AABQWyTMqQ4pGUkT5S5VbD2VuZk1gHFSBRPQ2KCYQEgAAAAD3EjAvsz3vQCM4UCXaJSE3nD53Oa8lWQcAAKcH3RvOKewrXywbOi1IWE/LUAxRgVUHWqFXnklZKgAAAADyEMUvfEQ9UA1XDVUtThdHg0PeQttFAEu9TH1JFUXHQbE9dD5vPZg/uT4MQypIM0m1R8NEKkqPUnpVt1HyQ/Eo5wm+Db0tHUmfWwVlXGNxVQY5uxcAAAAA7gQkHP8yuzroODk0njX9OjhGPlg0aDNxE3GLZxBVqjSqBWwWnzT2RDhKe0dXPP8mJwwAAAAA9hY2NbpE90f6PD4gAAAAAC0MzyU1NvY5CjSbJQgQAAAAALMH2RuZKzUxqSkmEgAAAAARCCQm6kPIWDFl5mg+Z85i7lqPUPBB0C2sLRY0bThaOPM4jDhcMiAsXBwAAAAACQgzKNFDxk/zTpc/lx0AAAAAyxRQMNBCi1LrXmJkL2HVVEM9JBkAAAAADyIxReZW+FzFWOpJky0AAAAApBBlLuFE81LKWWFauFRfTyhQ8VLfUSdLPD5vKQAAAAAtFxguojrxRwdOO0qaOHYPnwbvGx4tzTCBLCIfAAAAAF8SpjA9QT5D5TdBHAAAAAAmGhw7602zWUBipWVJY1hZ5kPhGwAAAACXFlwvfTr3QhRDzTqsLOIXAAAAAMcWWEUPZAJzqnaLb/Jb4TYAAAAAiBZ/NeNGSU+2U3dTJk5SQXMmAAAAAG0UQi2ZObU+UTzsNv01MDeDOPkwmR3CCRog3C++Na4zhiMAAAAAEA5NLgNGb1BsT/tCTi1FJfIzoTqYOrQyCh/vFmwtiTDnL9stmi5MMEMvKCvMHwAAAAAWArwVQi10Nd4ylyXQDgAAAAD1HOFAJFVbXaddrFdNS2FAB0wMWCFYAE6tPCNA7VapYWhgGFO+NZADAAAAAK0IHh32KsMu/ic7F0UFXByFNKJAE0UDRmNEYENUQ/FEHkWgQHw4rjFIJXMD/iXZRXBVulgMU85HtEKpRidKLkO6MF4iwDTXQN8/KDk9NOQtDx4AAAAAXBUYLBIyaDTsMj0yOTUjOJo4rzi8OsM7rDdqMTYviy9JMIMt/x4AAAAAyBSrLLw2rDizLfcTAACpENA3rVNrYGxhvlppVKdaw2b8ceN3Pnjhc4RqMV3oUYxHfT9ELqMJmx69LNMy0DAMMRFAZ1CsWl5frF1MUyQ87hMAAOkWLjqfT5lXAVXSRxcwbRQAAAAAoxq0PCdREFyfXlNXHkr7O38tWBoAAAAACQl+HkMxs0PAU5ZgqmvGcm1yvGjvUQ4pAAAAAP8V4SwxNI41xjIMMYA+304cV0xZ0lcKU5JJ4zpwIwAAJQnlH4c1PkFxQMI4HjIZNIcwRyZGIUs6Z0jgSlxC/i3TE4AeIjkXShtTllS9UMRJH0AbMxEp/zLAPm09YTA/GQAAAAB0Du4mUTOSMyEsyxsAAAAAEQ/JKmE+o0jASyxJ1UGANWog0hCZKLw3XUD1Pw42HyAAAAAAkxBILbs/XUnNSbBBBTH/Fy0JyCiVQRNJI0UiOWorBSqKOK9GKU19TAlK2ksiTiZKED6yJAAAAAAjDGQgqDRmTbBdW2QEYQpUeD9iQUFcDm1Qc3hw32OpSiInYSxxPkZHYUXGOsMqMRoxE4E2VkkqTv5M60jGRxpMEU3QR6g6vSEAAAAAmRDrKHMy4jQCMfsk9xMAAOUYNS/0Ma00o0qIYDhs/G+ObGVhnE1uNtEjAAAAAMIOmCcFQYZWmWETY5Jc0U5pPN4r2hQAAAAADQ1LIbwm8Sc1Kigz2TbQOW836i2wGgAAAADzERYvyUEwSPBAvy0BJFYq6DMBPPI+0Tn8Kb0OAAAAAMkTdSuTOBJBuUExOLEgAAAAAN8MaCIkLQA0njWwQMZRJF6lZO9jHVwcUQ5AIib5DFcPFCT2KHwtcimGJNstBz2kR9VMuE1SUIlV2FbBVL5NPzyBI5g1W0WvS0ZHBjgGGwAAAACcDKAqS0pgYP5phWlSYMhPs0OMOhkpzRMAAMgILSAUNMg/aELUOoclSQ/TKbo6XjwZLzw81FAXUhdGZCoAAAAAkSmiTddh/WvQbBZj8krjHHgdii4CMeomnA/cGXY72U37UYtLujs4JKYKAAAAAAMQkifJMVMzcjHARx9kOnIjdLhqxVMIKQAAAABKLlZROGCkYxVgwld5TaRDfDfOIv8KAAAAAIsIqCJ3OyRK6E2USDw9djYKReheMHBOd7x1LmlAT8s3aD2mSxNTMVMiTBtBsD0IQ05FxT51Kh0EAAAAADsiI1C/b+KCYYv1ift952QfORkMihB8K9s4eTseNVIotxcAAAAASA9+KJ03A0DWSAdaCGyKdPRy5WYYTGoWAAAAACYRQy7hPjxDgToJInUFNSW2Q5VSjVh9WHhSl07PVNRa3FukWEJWHVohXdRVzz5VKwovTjOaL+0kwxUAAGkMZCTqMR03jD1ORexDUjSKBQAAAAB9Fm080FMBXd9bo1MyQ44u/xkAAAAAaAw+LZBKH14XZxdmNFqJPnkMAAAAAGYbyDZBQ01HyEF3NZEtb0HtW/VpGW7/abBh01jeUGpNyE3ITCFKiEd1Q0s8ETEAHQAAAACAEYUqFzuKSm5Q105+SFlGUUUURqRJPU7LUV9OC0aaM/APnBm/Lt44r0koVOlSBENiL5BE9FKeVAZPWkYQPotAkUBKSApZvGaQbmlyXXOwcJRqoGALVqlRKU4vQCEgAAAAADwJNR/hLuw4PEM8TKxQA0r6N+UfAAAAANUSRTRwSHZOd0uRQMwqAAAAAJkV/C3zNkw4wDT2PnhQSlxcYk1lE2dZZxdmemMAXkZVWk4TTFRL70qDUCdWQlTDTGxEUTtkM3MfAAAAAPkIbCN1OGw/rjvZLi4Yewt9MYJNw1lGW2dSKzqDBAAAAABzGWc1vkRqUQFem2aDaYtluFc5PeANMQZMH/YyTzJDIQAAAAAeH8JCwFPfWH1TXUJGKEUsTT/FSF9JlED5KdcSAAAAAPEVqS8GPkBJEE3KTTRUd1vqXmleXVnmVLtWTll7UttAoC6YMN9ELU8PUgpN7koOVBdZe1K5PdcXAAAAAEYOQSN/KkIvOjN0N9RC31WDYmNl2l7FS28nAADyEOspkzj0QkRKWUyNSZ9EK0MJQDE1VSSEEkoNAinyOjJALTtSK1MRAAAAAKMPGy8ARGBJrELyNu83vz6sQUc/tDQDGwAA5A6BJk40iTlPOYk1jTBDJAAAAADbDB0j9S2aMWkyxTsDSmNTgFLQRsssBgMAAAAAUgsJJEBAvVSFW1hXKEn5LnURAAAAAIgT3iulNTg50zM/I1EIAAAAAJgS7ihoNM09N0WWSOZHRUNqPUU65zh0Pkw52i3tJVcVAAA/FegxsEGmSFFJj0UDOzMrahUPEC4sNULiUYJW8E+9P4AnAAAAAKIYgDU3QRhIhEysTXhOIVCXTaJJ6EkXRz4/2jd1LrkcAAAAAOAbTjwBTRlSJE4dQYEsQhcAAAAAqw+yM79NnFnvWiNSHj7hHQAAAABuD60qGUIAUSxUYUwUORQaAAAAAF0Xxix6MyU7QkNQRhZFdz9YOe83YDktPzZLSlQ+VTlOXUADMJEmCBwAAAAAjBphOeNI6UycSFU/GjZYL0chAAAAAIUQvC2TQrZNmVHBT0hHmjvnNds0UzO5M90pYxQAAAAAjRq3O7lPIlpJXaxZak78OJgXAAAAABEO4icNOndEIEtjT0VPFUidOH4fAAAAALcJeSDHMew6rj8RRqlRk1ifWNhP00KLOeY1aSYPCgAAAADVDxssqDu7PWk0KB4AAAAA4RipPZdWrmPwZWldnkroRbNaqWZOZ9RdNUx5OgU460AJQac+OUBBRDhF+0KCPSw1ci54Ng5HFFJ6U/9L7jyvKfUn5Sc9HgAAAACeCu0ryENUUZleA2gpbMtol1zISZ47MzuUPYFC7VP7ZiVy73L0aBBUUTIAAAAAIhn8MLA6RkOQS5lR3lTTWN1cJl8NXXhUf0SJKwAAAADrHUtJdGORbmhulWNbSf8NAAAAAFYQvUTpaOx76IO/gW5z6VKeGzEhG0XsVTpa/lNHQ+knEQkAAAAAux65Q1hcDWxJcyp0D3gIiRWY0Z51nN+PBXd2T6slAAAAAEsMzEOnc1yRHaG/pUqgkJCKefFpyGewZV5gllhuTEw5SiiiGgAA4h2QPY9M/1BpTRFC+SrSCAAAAACeFZMzq0TuSmFPSm5Fjm2ftKRXn5SO+HCmScsuARQAAAAA7QZGJfVA807gVtBZ5VZTTbc7Wx4AAH0kA1CkckCLiZevmL+Oend3TIUXAACJEcIs0jrAQ0ZLmE7pUBJTA07YP1crtxUAAAAArB/ASMBoiX+zi7aMfYLdajZBAAAAAB8QUSmPNPI1xi6gGwAA7AzIJu833DxuN2goMhIAAAAAdyJeTGptFYMxjIuK033kY303AAAAAK8RIjQKS+ZT+VBGQGUdAAAAAMISOS/4QvJOk1P1VYNbJWHDYctaP0y9NxAjAAAAAMMQBCkNM/Y0njfWROFS3V18YFxez19HY4xiXl9oYl1m3mStYXJhUGLwWiJGGB0AAAAA0xDEJsYyNkBPTDBUnFhtWYZVflPYULtP81HYV41ZrVShRPAkAAAAAE8BthqpOJNEZ0KFNzg7k04fXcRhg13mTLAtSQcAAAAACg8vLb5CfU1vTa1BFycAAAAAnxS0L8w+YkV6R2tIdkZHPhozHzNzOwk/LTsLMT0cAAAAANERYizxPC5LbVaiYFVnQmc8YcxXFk0dRxdDWTxEOBw19DL+MQcvnTh4TPtTo09NPtciRSVANrdBLUjySiZK+URFPRA+dkURSQ9QZVrgY4Rmql/sTIcqAABxG3c5m0tVV5dcMFsAUeM/RzK6MpdN9WUwcv1zf2z8XE5Nt0pTTcdMYEmvQOgs3w4AAAAAxhVGN75MQlcPWCtPgjsLHAsN1CW8NYk98j1cNyAqJRcAAAAA3BCMNqRTEWT3aW9mr1g4PdENzgrMI2M0ETcmLDgTAAAAAC0WVi5MOHU8aT0GO6E1dy+UHQAAAACqAakWTy/ENtkxMiADBQAA8AljJdNDKFj4Xz5duU+LM5QDAAAAAJgPaCt9Ojw/TEf4Uq9YW1YKS9gxjRvvMhI+5zspKzkkukTtVntc9Fc4SZMtdgUAAAAA0BCkKF83ID/7Pl82ByIAAAAALg+pJEMrDC7eKzEn7yPwEgAAAAB8EvY0H07TW/dfAVuSSYwkAABRDncnwTUIOl0zwyANCAAAAACVFKYuRUXxWM5jkmZCYG5PeTKZDwAAtgGyIABE91jtYXJgEVRyOhgTAAAAALMhZz86TGxRrU/xS69MXE2NS95HPz79LT0XAAAAAEYKEiHoLhcw6iyrIT0VIjVDR+9N5UlhOfogRTFmRYdNR1CcTR9HMD58KzgVdAQiGe8u4TgnORYwjBsAAAAA6g7gJlow7y7QIQMJAAAAAMES0ityNzA3by3TGQAAAACYHoFFYVtbY/tgfFPdQIA85jYWKmkVAAAAAGgRwDJ3SUdXK2HgZB5iF1iHQZ0YAAAAAC4C3ScdTgxkHG5NbTNix0liHwAAAAAlEDEsGTwCRJFJhEvOUItYvFy/YAthvVzRV39V/VYmVetKuTQeHc0qNzvVTKdVPVe6U/xJtT6VNhEvZTXwTHleFmYbZTtcGky8QMJHp1JgVeROOUi6TOtS3k/oQfAoBwsAAAAAfgV7KDtGElQmVkVNzTe9FAAAAADpFHYwvj+ORDQ/RC+SFQAAAABdD1slsi8KNDgzczERMCwqfxoAAAAANA0UIwEtjS3GIwUQAAAAAAQP3CaEMOUuTCIkDW0IDDD3S9NXLVuEWNVTkFNXViJahFt7WDRQE0IWMcgfAAAAAKgPiCqPOiM9jjHKFQAAAABeGPsyET5TP1M88DdyNNUv4R4AAAAAiwN7GfYzykIfR5pCFjYbLgg+7U2kVtRXz1M4UOlMBEi1RoxM4lL+TxVDQSvuDQAAAABBEfYryjkUPvI6tzTtMMEuwildHAAAiRHFKjQ1RzaXL2AeAAAAAFYM1iatOAc++zamIAAAAAAvEgArEDVtNkYt0hYAAC4QwyQ6LUo1iTLpIDIDAAAAAJEMwCmiP/JHvEN2Ot45qDsWPg9DSkO1OIoeAAAAAAkUMSo0NexAqkWHQM0wbRgAAAAATxeSLls34jj0MBMcAAAAAMMOoSNmKSMqqiuAMPszyT7xVZ9nE2+5bddjXk/cMTcSAAAAAKwQWiowN+Y2SShFCgAAAADADQcvkERyTFtKKT4lIwAAAABbAGEi90YmWilg1VuDUHVA0CUAAAAAeg7sLL09Ez/AOSwu+BkAAAAAYQ3NJuY2jDpHMyweAABOF2YrdzDgM903QziwMVcp1RUAAAAAHQniG8cmRy0MOFU/1T8oPP82QzSSQLBVIGVgbAtq8l1ARv0fAAAAAPkN7ypiQypSHlawT+s+LSibFQAAAABIEcAjZCjXKrAqHya0HzMo3jZiOIotSxYAAAAAUxaPN0JLWlGkS+Y47zJOSkVVg1a+UPJD8zdEO3I/oz1RMTYbAAAAALsXqiwpODQ/Vz1wMfEZAAAAAGIQezIJSR1RPk4zQHUl+QYAAAAAagW+GpwxDT/VQno9lS7gFQAAAACLC0Ej5DR1PBg6tCzNEwAAAAB7ESUr0jq4RKxO0lXMVplRg0RXNx8+akycVkZewWJMYp5ZbkehMMYaVwgYJbY+wUsgTQdEZTFcFgAAAABUFf0tWjh4NSoljAoAAOEUBC9iO3Q8BDIcIQInCThJRthTxlwJX3ZbE1P3SIhD50AHPB05OTQWKc4YAAAAAJQITx7KMqlB7Es/UPhN1kdjPiUzPDVNRGZQz1xHZgxrK2yEafljaVo9THhB7D8LQa4/TT8QR3dX02Ufa/plvlXWOpIrNEGqU3Rb+1lMUrNICT7JLTYiIi2sMvQxSClqFAAAAADMAYAd6DzuTcJSK01NPkcxZjSWNncx/TiYT3JcgV0zUyE6Ng8AAFgPwDGFTBlaJlylVdNFgzA+HQAAAAD3DAQmmjf2QNVED0QtSGlT8FlmV5ZOP0sOTu5NaEWjNdojyg8AAAAANQivIGY15kDzRFI+6CuWEAAAAAC+GU48E1N8XvZfy1hKShI9HTnmN/BDqVfUZj1tZWleXJNNI0juREI6KiIAAAAAYA0xLr5ErU1YT75RolSSUNM/6R0AANQvwlD5X/tjC17FS3snEhppMdU6SEE9TD9UtlMhSW41Hh3yJ5FELFxqaE5qwmFMTTcx6R0AAAAAcA29IN8sFTbrOXk51zWFMCcr0iNLFAAAAAAWEYImYTGRNv4yKib5EsQMoC5OSHxU8VY4UcxDijljOos8b0M2SX1PFVUGVbhOUUGUMhQz1UHVUzZdEVsfUFxGHESdQ5A5Wx8AAAAALQ/TLkJHjFg7ZHBo5mU9XYZOwjdwGgAAAAAxE88s7j4jSThKZkLgLN0LCBrPPBFRsVibV7BOpTvJOGVDnkH4PdI/PkR5SGdKNEr5SYBKXEgwQj44IzDAKAcbAAAAAI8NvS+MRYBKckUtNy4cqRLOMKtCl0e8QRExiBgAAAAA2QVYHLMwZzkgOScxwyKeDwAAAAB2C3QsPEZ/UuxTa0z2SMFXIWdVbYRrHmYGYSVc7lKMPkYXaBwVOSpJ8U3ZSHw9fDGXHi4MhSaFP3RQHFc6VFpQ4FbrX2Ni+V3DU5BFvkKqVltnwm57a2xcCj75DgAAAAA5DVMtkU4BZG9tVWw7YJpGYBgAAAAAMQvqInc19T65Pw81rRoAAAAAahTRLic6sTc8ORZUjWphdKNz3GhiVlpJKkkgRco6yjj+P2NDZT08NSQuJRtrEUcnFjriSSJREk+jQQ4xozAYMdwt2yzTK80m/BgAAAAA3g/cMBlGjUz+R5k5GyvYN21Jv1EOUkhKMTsGJRQSAAAAALcPBzHeSkVaV2DsXCJNNiwWBZwKOSqoQYdKj0gSPCopWShyNXM8IjnmOtBLqlmOXx5cYU/dOsgk3Q1nG7g3OkiyTVdJZz8HMh4pECsGMKs0jTZcLYkptUN/WoNmkmnWYyZUEzYEI2ZAQlFqVglT2082U7FWRFN9RV0tMxEAAAAAqRSuL4U9bEAFOoEqGxMAAAAAVQxZJi06GUN1QWE1SR0AAAAAyiTcPrtTaWVDbe9sS2UHWKZNlEj1PY0qSRMAABASsiUAMx1CfEsgTh5KXz4VJgAAAABZGKoukDe5PFxBdj9vMlQaAAAAABkOkCXdNAs9yD+bPck1CSzkMrpAs0U9Px0tCRTqEtk3Qk3OUldLBDIAAAAAYg2VKH5CJ1QiXC1bMlEIPoslOxAAAHMToyg5MQY720z9XvZpw2zhaABfIVEASu9H1D1OLHMZAAAAAIMUgCc+LGIvOjAlMX00tDywRKNCOTbZHQAAAADUDmolUzWyPjhAjDsuNO0rWi6uKe4c3iRFPzZNqFRuWshdd1syUHg3VBByFpQt7zgfQLdAYTwxN+AzCDADLUwluREAAPcbxjTPQopK4UowRBo4vyEvEr4opjNWNdMuFR11FPkmGS1pMyE2GzhkQ1FYmGi1byBuqWVDWSlNE0XePJgtuxR/GuQqty/sK7YhkBEAAAAAUhLgKno6UUl4WO9hEWP3WsdIQDjqOR055y3mFgAAAABVAAUXLi+fQY1Q+1YnVpNOYD4cJZ8RAAAAAE8XDjIKQu5HlUJJMJUasCi/OTVApT3lMawaAAAAAKoSvzHkQzFIWkNvP1tJZFXAWGRTE0c4OC8sCiz/IsAOAAAAAPMJL0b0aXR7IIHGfNhtI1GRIQAAaBCoJoM3YUMhRwNGtEVDRKc7RSoVEgAAAABiGB02EkoKVVRV3kgbKwAATRdJPZNSgllpVR9FVyQAAAAA2Q2LLCNBnEdWQeYrEgkAAAAAiQvVKTVCSU5uT5VFAi3hAwAAAACBGHQyAD+VQGM7wzSxMQo0/DVaPTlFv0cfPwErlg8AAAAAAAq4Hy5D0Fv0ZU5lx1lKSDBDWEpsT7dTllaiVYxR3EiZMnwBAAAAAO0LKiNkNzBAFkFvRttOr1G0Tc1C3SxJCgAAAABpGg5CSFkpYsRfjVGuMoYAAAAAAOcRHClFNmw7kzvwNxQx/R8AAAAAQxWbKTAxXDSCN0w3bi9FGwAAAAD1BQodezI+PJo7qC/xFpoU2SkxM1g1biweFgAAAABnD/o0J04rWU1aWFdnV5tZnlfiUNtJWkZ6ReI+dC0yEgAAAABzBAQqnEosWRZZg0zFMPACAAAAAOINiCKMK6oqcCyUP3FViWMTZ2NfIUpHJ1wLAAAAABwUgipXNM4+wk3yVTVTvERlJwAAPhEgJ0IzMTrKO3k3aixmG1ItE03nWitef1q7UhlNYEftQpRRTGBMZH9dm0ncIwAAAAC4AmYWGynuKwEg7wcAAAAAzgUuIvI/q1KUWjFYbUqTLAAAAAAiH401kz4TSmBZ7WSHafBl+Fm+TPRMrFWCWpxXqUz+OMwbAAAAAMMQhCZVM+Q4UjfaNaY4UjwARulSDVkkVS5IsC46CAAAkBm3L+s4kjr/OJM6QUPJS3xJ8zsVIQAAAAB7Fq0qxTjvTIBe9mfFaE9gsU7+QnlJuU46TlxH2zPZEQAAAAC4ByIkWD+FTddOM0RyKp0W4zDSQLpHiUUuOjEkIQgAAL8UgTOFSkZZLF8UXSRSWTqQEAAAAABlByMc8y1YNWcyiCShDQAAAAB0EdI0703xXIVjuWIrWlRKYUIyUDBgTmqZbPZkWlNDOncaAAA2HKU0F0MmTJpOv0rxQSo9B0n3VJ1Z1FYBSyU+IzdGJxcMAAAAAB0QQDq1VdJgI2ESWfpN/ElLSWBHY0WzR8pNbU77So1LpkyxStE/XScAAAAAig96Josy/TyUS6lZfmKxYgRbX1GIThJR9EyJO14ZAAAAAE0Yri+DOWZAhUfZSkNHmj4SOtk3HjKPIkwMAAAAAL4QuyWrMAo0AjBsKNkvcUKgTd9OPkdZRbRPaVRtT7g/mTELPsBMKlNpUepHMjAAAAAA9w0WKIg8QFA6X0lk915GTj4y/xQAABQWoDM+R15RfFHERncu2xYdLF4+20VPQjkx5CglSCdf02nQaS9hTFXDUM9SR1H1RvowfiReNr5EFUvfSmNLOVMfXHxeJFnES9ZAHkkaWKJjA2dmYhFZ9FITTB451xcAAAAA6xP9LgxCVkweTv5Nw06xTchL1UqtSTpEuDe8JlEsujmdOks4k0bFWfFjmGOGV5s5hRISNMJIrlLXUx1NMkakQDw/BUMiRUBGWUSlPp04KzRQNS5EFVTLWjRXQUqOLosBAAAAAJoB7hliNSNGVFFkWD5aPVVKR4QtUQ8AAAAA5xSFKSsykDWLNZI0KjN4MfQuxShkGOUGsSINOSNB9T2hL9sVAAAAAN0VbisyNc48x0PqRxBKE0fiO5E9xUzuVoBdhFtQUJE7RxwAAAAA5xPhNhBRtl7RYPRYPUYRMpk2sj+BPkIzrRsAAAAAzxUtMVhASkmTVi5nFHGxcQlqUlyZSwI7+jg4RjZT9VfRURNAxiAAAAAAWgiEJthAq07pUQ1MykPZT09ijmsVbt9pH14YTchGHErlRDQ2NCFXDPAPySRZMOI3GjswP/xORGDSaH1ob2DEUGA7wyPeCAAAAABZF5g5y1DrXrNkf2KFWDBI6DXpJ/4YAAAoDsUhmi76NzE7FTmoMXsmQBcAAFMSxSa1MSY3ATcQNHo1M0CBSEhJ3ERPPcEzIy1HLKUv8T1UR5ZKNEpQTQ1Wk17gYrRhLFtzUd5JOUZzQZg4TypYEgAAAACOA7UeUTW/PKA2NB8UE4w64FcuaMNtfGpuYYVbTF9TZHtlV2BwUwo+XTInOFs2WjHXOk5MU1rVXuhY20fELcwQAAAAAGgN7yc3QeBSVlpXV7VIjy7DEsoMwCQKNFo2iim+DQAAAADOGEQ63ksHUJlJqTmXJhA39UxAVSlTPEajKW0N4iWgNN41iSkbEQAAAADTBpcfmDWWRP1NgFLnVnxbdFz/Vz5OukKiPIo6pjf8Pg1Nx1ONTy89TRsAABAl1ElOXc1jKV85UgROOFpeYmxgbFRFO34kBzhLRqlKo0RXMKcJAABLGkc8xFDiWHVY9FCLP/8fAAAAAIMZGTf4RQBI+z45KkYNAAAAAGYb5DMER2tWp19xZYJnVWP1VxFEjigwIPgyMUdeU+BUM0yrR0xZO2lIcL5tKGFCRzgaAAAAANQJEB4tLhc4JUAmTLha+WefcYt1fnKUaD5aMVBGT7lMw0DvKiIHAAAAAMQEwx3aPeJTvV+GYpdch1BoRCc7ES+GGwAAAABjCgsjoDeuRDRLLkoJRdxFm0ywUF1R8lCuTOVBpC6ZEgAAAADmFaEtqUNeVQ1eZWCQYHdheGUOat5qYGbXW41Me0UlSblJ6ESzOt0plhFQA0c9iV5TbT5x3mx/YoZYx1JFTEhBVC+mGAAAAAC1FI4y1UnIVslX50xWNikXAAAAAHkG+SD1NTk8CzagIAAAAADLG9o820w9S6w3OznBScpF6zNBFgAAAADmD/omXTERL5sh4QsAAAAAZhDANOhLtlTLU3lLQT9aOi47tz6yQ4dFD0dLSWdHPDmYGQAAAAA/FOktDUIlTXxP+k7hT7JQW01zRXxC3UmETLBEhTOEGQAAAABiDtc3CVV7ZOJpoGYZW2pJAzz/MyQhcggAAAAAcRT/J3guJS+XKREZAAAAAL4ecUjeXsFmi2OeVqlEtjq0NfsneCa1OpRH2UniQXIuJBf+IOsvCjFEIWcCAAAAAOoZtzYuTcZaglzlUgk7nRAAAAAAiRZqKCErqSvVLDc3Ckc6UjhZVFqSVMtK1UMKPSM0LizqGwAAAAAoBiknhj9kSNtENDPQEg4OTyKMLG4urDH9OzhCd0F5OAwp5yBsKHY0CDqzOkQ67zhPMqcouSS2GAAAAABKA5spoUVnUUxTPk3OQ406Z0A8VntmEW1WalpfmFNFVM9XrVOCRy06RDNDM/IthhuMClEhKDAuMtcsiSnlMh5DUkv0SVI+ayeECgAAAAAAFpAsejvEQyRCRjX+GgAAAAD/D48mJDNcN0cyACGdBQAAAABBCGImUz+BTAZRW1LQVC9VZlC2Qhcviik0LVYvvDTJPSlDuENFPAA6KUmIVqVYxk/gRaBJSVDkT61FdD6qTFFb2WCcXa9RzD1oJS4izT4yUThX+1MKRhooAAAAADMMAid2QKpRc1l3V0FJoykAAAAArCN9RHdVFFoWU+E+CxwAAAAAsQ/PJl420z2hO50wyRoAAAAAqwgtK2BOCGNYazRqcl8VSRQnXyDDNWRALkGmN8khlgQAAAAAWRSfJ6gsby7uKyAkgyIuPctUal8+X35UHD2+FwAAAAB8HKc5w0wZXM9mcmqFZyBi4F/zYNVk+WplcGJyrW0lYYtPYEa6UwdjzmmpaYRnumlSbahrqGG1V/5h1W0HcSdrl13CTY1FokOpRMtDyz/UPUk+1DhMLTsnyxkAAAAA5h5jQy1aiWSVYp5TgDZ8FAAAAADQB/8qVkW+Vsdf3mAvXy1c5lW0TN1D0kBGSLhPoFMpUsJHhTH1DwAAAAA0C4An+0RAWGpfx1sLUI5DZkApSDBQ7lDqR0A0hRgAAAAASgn4JVxE5VcNYQNhwFaaQgcu0ixcLxst9yS2FGMTzjQuSxpVUFQkSEosAAAAAJ4Ngi3LSbFb8WMkZcliMmGPX4hYOEp+LgcAAAAAADQZPSu1L4Q2DToYO2pA+0clT1pSPk1iQZAxvSyuOJtBUEdpTQFPCEiVOHcfAAAAALgJhR9bMFE3kjQ6NAVEaFVHYCdjUF5YUxpQhFwzZtlmFl0vRk8eAAAAAH4M5iWINk06qDJyKidB2ljTYyFkm1mRQDMTAAAAAFUEHCJ7PxtRpFqQXuFdv1iGTgI9ACDdAAAAywFdGMMwAzzpPaw40izNFwAAAADZDnog7i7wQeRPk1azV3ZUPUtROmcwhD0/SVhMRkWkM5UXAAAAAC4YNS/VOgdBC0GDOokyFDAEKsEfNy/VRapPoU7tQdYlcwAgGIo02UO2TQRUr1MPTf0/OSmfDIAOUyhfOGs7eTVOL/cuvy5pIgkbgTAsPDA6zCo7EAAAAAA/EFUsnz+hSG1IsUUkRtZBkTPoGAAAAADrBNEcoDHmOm48wjWbMBUx4jN1Op86bTkVOa82RDQ1L/UhFw4AAAAAMxgvNEFEyk7hWAhf9lyUUaA7LBkAAAAAgA8+KWA4NzoWLdwQAAAAAAsajTZDSMZPB0zsP/c3Mj/SSMxI1DqKHAAAAADZCcYuMEidUJ1RvlEmU5VXY1qrVVFJIDfQLr03aj8nRVBCfDXkGgAAAADJEt0rcTpgQetK7FWCWZBSqzwhEwAAAAARDo8i9TG1PixFbEX6P+A0OCIlCQAAAABIF8w1lEhkT2xM40VORiRMV0/cTwBM7EH/L4oVAAAAABYEGyM2PddJ5FAFU4NKgzLfCgAAAADiIiE53UJ7TGpTs1UIUyxMMEGqM24gAAAAAM0SQTDpRd9S0FeCVotPpUJ7MJAgES0FQkNNYFMdV+Fa0lxqWylYnlHiRgc6/zJROWxDBUbzQAQ0/hwAAAAAfhObM9xKL1ZmVaNHXigAAEEV5TB+QkBN9FGgT65L+kuBSjtMxVLEU3BMZDtMKWobLxU8LeY30DllNjkzxS9zLtQ5gkhqUBNQVkzFSKFC4je7KlkaAAAAABoRBSUkM9FAa0mnTHBMYk/lVYJaZlmiT0w5NQ8AAAAAzgF5KjFJ61cdXPpXi04xQiU0RyVjEQAAAACMG/022EQRR1hAtDrvPrRCXTtfJAAAAADhE40ngTDhO4dDxkT/RUBG7Ec4TaFTE1uCZAVtMHK9cuJvU2rPYw5hg19WWMlM/z4PLpEZFQliI9s6l0dySmJE0DTaGQAAAADHEWktj0O2UHdT2kyOOQcTAAAAABUIfSGyPoFUJV4yW89LuSsAAJQcizkSRupGV0BWLrUNAAAAACoSASzhOmI+7DbZJTIQAAAAALYPZycXPc5LTVHTUD5MVkgSSEJNW1X4Wgdd8VsDWHlRAE8NVS1g5GuTclhwrGP/R1kZAAAAAIARTC/mQhNR11mCWdNQfz6bHQAAAADfGQ4uuzkWQ+VFFEAGOqlGbF3XbGFxwW2ZZINbsFm6WvFZ6VUuSVgrlgcAAAAAZiFWRipadGA0XM5R7UvATIRLlEDRJQAAAACnFSAqZzAUMXEsJzcmUWRjtGsXbFJkH1cCTShHcELTRJpHvUV7RV9MjFONVm1RyElVUjVdQl+eWcJK6iznJLFESFLMU3RQr0z2RR8/Y0yBYBZsM267Z5pZOUdyPnM79DTaKc4VAAA0GrQ38EVoSRpHuT58M4QvvDPcNOIr7RYAAAAAKweWMW1Pd1/5ZQhlMl+GVZRF7S8RGwAAAACIEckmvDbHRJBPSFb2VY5Qt0lHSEhI80MKN14dAAAAAMEXey9sQGBNoFLJThpCbzDyKgwzqDYWMYgroTKnPek8zCt1BAAAAAA6D5ExxExdX7xp32qQYvtPAC8AAAAA2wMCHyQ5mkSFQyA4vjA8OWI9hjj4KaAnZj87TUFPlUVsLMgCAAAAACQJQCVXOo9DVUM4NxceHhgeLbc6Wz8MOh0pKg4AAAAAlBayNOxHxlAlUvRRAVXWWdNeJGLQYk5iT2HxXvVZS1G3S/1L9Ef5PZRBO1TPX+hhzVohSyI4VyhOFAAAKhqhMYk9BkQuRw5I9kawRj9ILkp+TKFIizrBIAAAAAAXFCQmJSpCK8knvRk3DUYrYkImTuRPIkeXOVs67EzcYqRxpXewdJJojlKmPShDCEw+TMhHD0j2S/JJITu8HAAAAAADA94j1DwXRsFDZjZGHAAAAAAbESYl9iyiLuIsMyu5KCohKxEAAAAADgXuGU8rLS/0Jm8RAAAAAAoOqzKGSglUF1MfR0QuwA4AAPobmDLDPlJFBkexQuM1fB0AAAAAdxb2LwtB+ktJUBZR+VATT01JpTuOKzQ5R03pVvFVNUnWKwAArCeYSytl4nR7ejB3imrcUFUjbQAAAAAA4B1oPZlQqll2W9pY2FIkSGk2kxwAAAAA5wnbHv0wTzxXPrQ0TR84He0tVTYMO7E6NzY7LUQYAADfHMcu5DMpN8g12CzkF0YWTTBSPXE/yzUNH+AdXUGRVeJcfFoiToQzdAcAAAAAlRm4KwgwUTdOPvdDNEtNT/VMjkTXOSMtMy/zPKtL41YcWW1TsUM9KscOAAAAAFwDlxkeMxpDA0tySzhD4C5VDWUMSyNcMhg2zS0tGAAAAADNDhoniDeQPSw5PSuSFAAAdRJAJ+A2xkLoS2dUd12MZGhnsGZqYs5c51thXjJcMFGjP3E27zd9OsI38S9dHQAA8BusN6VFgkqkSGNFa0eKSD1BATEcFwAAAABSFgEpxC15MAcx3DQqRoVavWebbItoxVl3RJkwnhEAAAAAWxtQQTFb02nIb+xtQmRaUIgtlQQAAAAAyRH/LtJE0VCeVQBX71SZUWBQW1JaVqpUD0llNSEgkwoAAB0X9y+uP95Hs0clP8sucBaFA30tqkkJVLBSOkX3JwAAAAA4G7EuiTrKR9BTfV1vYuthvFv+TzVD1ToSNlsssRcAAAAARQx4KFs9Y0cgSaVDQzi8KIIR2hq4NzBGHUreRG43tyarFQAAAADVGOQtEzTpMgwrcBkAAAAAvR6TMVM5tkIPSq5MU027TahOkVCWUy5Y1lskXTxbrVVkTuVJRU3rUDlQn0t8ROE6jC46I5wRXRD+KNg54kEHP1gvIhMAAOQdIDovSbhS51hUWjdXq02qNwgTAAAAADkeZTBQM/Y0eTp0Q+tLmE13RAIxSiyEQL1M5E6eR4c26hoAAAAAOwxcK5dDYlHcV5xXLVC9QA4tNSkYMpw4UDonPOc/+UgwWVJnh27lbrpoc120U5NV8l29Yb9dAVJ5RI5CTkXeRSJMfGD/chZ9in8Ye7tvQ158UC5S9F3dZ9BrLmtiZRdaZUlDPIk3VzIXMvIuUh0AAAAACg+xJ3s25jnKMuweOQMAAAAATQ9iJJ4vCTOcL/8llxQAAAAArQ8mJjQxMzGMKSoZAAAAAIwMVSfjPHJK5k7WSNY8wjB1InobiCS8Mcc6wTlRLXkVAAAAAG8RVSyYQeJNkFAqSiA7xCAAAAAAlgw2JiQ1szhCQk1TyWCZZzZlRllnRGgphQoAAAAAIg2XLJdFRlOuV7dTQkZqKgAAAAAUEGgl7S9tPeNKH1FEU0JTH1FWSYA8Qi1qFAAAAAAxCiUf/TZqQ79EYkQ0SbNTi1xiX61alk60Prc2JjMcLY4raSn4KosyTTtuOpouoRYzISc/aVDtWcxa1lBJOFoSAAAAAM4YoS34NrI7kT0bPqY+hD+RP7M+gj5ZP2M/Vj16OkQ53Tk4QIhGjUgNThJZSGV8bIBsPWbTW+dSlFG6V/Rjlm87dcl02m+oZ01el1PhQS0kTgEAANMPei/URoRTL1ozW5RUtEeGN+geAAAAAJwdXTL6PgVPnF43afhsM2mvXXFPZU6bW59p/nDpb51n2FycWK1bhl6eXMZWGFBkTb9Pi0+ITE9GoDvjNiw9xUIgQm4zRhUeG9lBeVcsYZtkQWOyX+VbFlnqVihQ7z/7IZ8cJztrTC9TBlHVRgA2sx0AAHcbLjFTO49HPlfkZM1tDHFrbjVnHl/YWApV0FIGTL5A8jObG30VsD2oWcxndWuSZQBXuUmRR5REkzajGgAAAAA7FvM1BkoGUQVNVELOQbBVyGjFdiqAu4Rhgyt7XmyWV8M3tSK7P/BPW1YdVJ5IZzHKDwAAOBXGLlM8BkJXQzlD00FCPLUunhpMG9UpODBYMho2nzj7N/k5Wj5QR6xSJFjsVCtKHzlrH9ob0zJkPwNJslGDWGFaelcbUXtGxTkeNAU6JEPBR0VGEju8HwAAAACHBx0yY1ANX/ZhKVmjP0MOAABhGRoygj7xRa1K40mWQIovfCOyGHUdgTQ0QYtJ20yjS3pF8TiuIPQNbCFVKgEzDEjMWndkRmVEXBtJuDZWM3UpyRUAAAAAcA8/I3ormCxfKMIYAAAAABoaozPsRMRRmlpMY8FqAW1kZ8RX+ECgSEZdFWrtcXlz+m6ZZnFfGF4XXjNb0laTVnddo2bBa4NqRWOwVlVHrj/DQMw6VjqKSypY0VtjVRZFNi4GFwAAAADqEx0y+UnbWYBhV2XaaWxuLHEpcLJqYl4SSLkqcBEAAAAA1h0ZQGFUOF7WXg9UoD7KNc878jnhMSUe/QwYLk1GlFCwTxZFpzY5Mz1AXk+tVnVWZlHET9FU/FZgTxo8jxpIBrka1y4AOsc7eTNTH9EUHyd6NXJBsUf9R45CvTdiK7MbAAAAAPopeEmAWBlc11b8TSpKmEzaTX9I8jfpFwAAAACHE3A6clSuYBZjGl1LUSxMelOIWFhT1EFfLCkyHULTTbNRq017SX1QhljyWNNTY07YSkdIMEzZWTFjaWVNXvFJ0C7vLJcnPyKwK8c3FTwIOEwlPxb2KyA8f0vkU2dP3T/TN29HC1HcUFBIXz+mTdpf/2Z6YxBVhzpGLNtAHlJaXcth910qUrFGckIQQMY2mzvBVKllUWzmaUJe0UhcKyMvZUcRUsdRikfDMbwaGCV7NEs7oTZuOf9EaElrQpwwHRkAAAAAOAQ9HHcyCUMzUEpXx1g7VUNKDzDQBQAA5RGWK1E5JDuJOCI40TpVRTJNzEwMTCBUJlsbWktOkjQ2DQAAAADNEEA0IUvhU7FVcFlaXaxaAFGfTyRcF2TKYu1XHUUzN+o2oS6yGAAAAAAwEoo2j0y9VKdUwFA8T1RSwFEfRw4y1hlFJ29CL1NdWbVUWkKHHgAAAADAJUs6KEDMRmRMgU8EUjZVj1bkVUtUR1NyUjpPMUcoOgQuHx0AAAAADRptL3Y5w0J2SIBHEEmzUG5XZFf9S5EvAAAAAG0WSj1HUxdbcVhqSgEsAAAAAC4TGSciMB44ND1MPk8/5EPFR6FDVjSSFQAAAABrGIcqgzE/NUM+tU/bXQZlkWZWYwJcHFNGTHVRRlvWXvVdbFsbXOhgh2H5WV5IkilZAwAAAAB4CPkj2DmHQ2tC7TW/GwAAAABlCn8mxT/GTbVSyVp4bNp6IYAAfHZuZ1vISYo2KSpqMUE2uDJTJuEPAAAAAAMNgDjWXDJwQXZTcRZg0D6+CgAAAACdDEE6zVn7aNJsR2bIUsssAAAAAM4Vky4UP/NSnGcLdf54OnLsXaM1FA9eJG8ubi0WIZ8LAAAAADECKDQUWgRtZnNdcRJpfV0wWutg0GdMa0xrR2kuZ1Blr2MdY0dgkVuUXudobm7Kar1bGDqJBfoXES+vO8JAdz2+MFwhWylNOl1HElxccgmALYSafpNuS1IwJwAAAACDE0o8MVTuXNZb3FHPPcIqBkd6YGNr+GpGX01G/h0AAAAAAho2Ow1N21DnSE81GB8/MbZHIlE3T+dBICcVCu4dKzVVPnM6IjJmOfxCHkOwOuksshgAAAAAmwAVOPFZ52mLbndpTll+QPFCtFYEYitlJ2HiVXJF/ziHMg8ucyYIEgAAAABGE80szEyHZbdxk3JCaOxQxygAAAAAhAzHLa1BMEZlPlcmKgEAAHoSHCe+LyAymS8HKdMo1joqTdBYl14WXsNV3EKNIgAA0wn5KG89X0MoPvIthhMAAAAAeBg6M9dAbURVQdg8MjzVN6smKiBhM7JAeEeMRSI60yJ3CAAAextpM5Q+MkU2S8VO/k7STzlRDU/tSedGUErhTrNMekLvOaI7dzpOMXocAABxJr9GllTVWWldkF4tXFJWt0tuP4Y5+TR4MZUzbjNeNAE4+jf7MNEdAAAAAF0UNyheMWoz7DA8NBQ8R0WzT/tV8FirWxNfjmJxZ/Vs322wZg1VYj8YO/c2LinlEgAAAAA0F5ZGhmLjbpZvImV3U5NJUkSDLgAAAAAfExUufT3aQYs7vymXOfJVlmJFY3xZikdYPl1PKGJpbS5wBGq7WEU3awcAAAAAghPFKFI4HEUXTUNOUEpYSmdThV3oYhhkYGVlZolht1RpRWs5JizBGQAAAADiD0QvpT+dSIVT6WLRcSt7v360fBx26W0GaZhpU2qWZg5eoVOrSFc58ibYGQAAAADgEW8nrTGoMhcpDhQAAAAACAwyMBFK+lVAV0JPgj1sLU8usy77Lj8tLx7EDQMz3E5AYI9oh2fpYIpaGVYCVQ5W7lalWNJbS15PYLBiImZXaZRo3WK9WW5Rm0rKQLU7zUAsSKFI1DqoQfdTO1opXIVdwVwhWf9Vq1MnUXZNA0mMSQhNmE/lVFpfNGlnbddpIV+yUmBKCEqfUCZYfV03XwdckVRBSeo+z0UHVTxgD2XHYa5WTUaiOg44yTnlOck0YCytGwAA6hkRNB1B90LNPtA4LTn2QUFGBUdBSAFQRF2nZ6lss2xga6BqRWneZ2llFGGmWk1V4VWeWyhfP1x5UvlErzoJLSoeVimnNNk03SgLEQAAAAD4BiYcVzRzROBKxE5uUwZVNE+mO+Qqez2ISnVP6E9oS9JC+TMtGRccrTRfPJo4GSpGEgAAAADaCNYxyk45Xi1maWqmbNNrWWY2WHlAAyFkFuUsfjfyPB5AXERHR5JGpUNfPzo8K0DrQ9dBxDuMLMkSAAAAAFoaFzWqS6xelGpKbihpEVpNQjcwhSfdFdchuEGEU3hablrrV2hUFE/PRF40yjUoRqNNvEuYQuk22zLuN+xEaFTRXfNgW2CCXJhSLUEcJAAAAABTMk9Vs2VjaWxj51fISzJDZzsVObJISFgHYitn5GmkaiVpAWUOXX9RgkU1PB8xLRvOHGs5sEW9RRtCZ0JpSOZOoFLTUg1PPEeMPK8yUSoBKwU/zlGhWwBco0+CMt4XrSRTNbxAdkNkPBswXDNVPZo/GUIuSphYEGf0brhuWWjwXvRWOlJhR14yUB/nI7Azk0GUR6BIb072XSJqXWyiZNNW60+NUWdY12Wybg5ujmNaTqExoSu6S+JhPGqwZ81ZmDzuDZgSWC2gPeZDHUFFNBY3jFT9ZehpDGOZUpo+wEAqUMZVmVXZV9Val1cjSxAvAAAAAG4OvygsQPJOcFcrWl1VTUrJOOYbAAAAAO8R4jYPU/JihWjnZEBYq0NXK8UcZCwFOqU4BS1fKPI95VAiW6lfYWAbX3tdb1ohUlBEuDZoMoo2ADj7OYhAUUnHT21QvElWOGoaAAAAABoXiy8IOtk40zDhL9ozBjD3IJAWZC+fQ7RJ0UNLMVETAAAAAI8UcDFwQmZJ7EwhVVheVWEPXXtU7FGmVe1Tokp7PNE1Wz6aSsVRZ1EXSBA4CzW1O/o3HS9DOtRRp18gYi1bglOdVYxasFwmWf9RVlOmXyhpdWpfYdVQP0tqU5hVoE9fR9RC2z5qL/0OAAAAAEsCWyJ/M2M7yT4pOrQ1TjMHM14zQTSrOJ86iTxlO54u3hYAAAAARgnMIuFA2VXbXhxdAlHsOOMVAAAAAKEHSzouVpRfqF7pVMI+YRYAAAAAHyEBREtX3F1AWSFHNirHMClBNkkXTEtHxTt2KFMLAADdC7wgkjj0R5pND1ogaQhx7HGkbINi2VW0RbgnDAUAAAAAxxwfMsc60kD8RS5IaUj+Qukv/A8gHFo4RUUZR6M/cjCPGQAAAAC8AsEdszOmPAA+WDfwJOAUyCcgO51GdE34UqVT4kxsPUMiAAAAAAExnVJRYb1iRlj9PpcUAAAAAI0MWCCTM0ZBvERPQFA3RyYAAD4B9xVcNXtJiVHJT2REdC6CGXw91FtwaZJrmGNJVfFPilM0ToZBrjs4Ogg3SDmiP6ZFxUSxO64ldgQAAGIZIi+fNxA5HzmwOrE70z+MSPROd08aSXI9zTFYJ9owE0X0T2BRI0wWRDQ55CwvGyEcBT/TUglaM1eESt4uAAAAACITBSmIMTMvMCVFFBMTCTuDVllldGoAZwJbm0T1IAAAAADeEyQqjjLOMWU0w0QVVLBaeFjrThhIA07YVNFUh1GsUG5OMEf0OvEkrxUcLfY/y006Ve5UDkyiOvEnIxgAAAAAOxVpL2tDa08uUj1MRTyJHwAAAAD1EqYyZ0oBVwpaOVrVXf9gkF6lUtI82iZcFQAAAABJC1QpazzRQCo9iTgLOcE8tEGESbxPY1ApTENGxUSxRmVKzkwIT8hYa2NBZm1gkFMOQCAlDRKQOvNWSGWIaDhhHU6JLIQNZSKlNWxKu14Ma0huOmjWV+w5fg4AAAAAVASZKM5C2k1oTgpKDVLbYJtnYGRnVrc6hREAAAAAKhpGSERkj3Fcc4ZqtFWPMAAAAAAEBQAqaUUlUyFYZVRaSpxCJ0E3QBE9ED+jQRU7ry0RGksW5DLdRc1PaFHcTdtJBEuSTqhQ9VTMWZRaUFXxRsorWA4AAAAAsA9LI/QtHDIUL2gl4BMAAAAAVAB3Gqo0iUJpSMpEkDVbGQAAAADVG3AvQTixRlBWtF4AYsxgf1e8RQg0HB+5GXg/o11lcBF4WHWGZ7tLrCPcIlIy3D1zSIZPtFKRUKxEQzN/JZogHzXxR2dR8E/bQn80TjYhOJpCC097VBVTdUu/PqMuwhcAAAAA0xPpN3lT/GOAaotofl57TAE89z3YQh49dC4VI7ktPzqCPmg7XTJcKcsYRxgJMw9FClFmWt9gFGMzYrpc+FAYQPMiAAAAAKkJjB7OLv41aTR0KmMkrC/mNg8zSiSFDH0WojHRPmc/UDRCHPgN5iFJLJQslyIeIjkwjToDP/w8wzSjHwAAAABnIk5ByU5vT3dEtS0kDwAAkx8QOwFFoT+3JwAAUBNNKNUxuTarPEtVBGtzdBdzjWWKSM0qujhFRtxMgk/qTJRD9jKRFwAAAAB9KrtJJVnBXutd2FpmWnJcZlwAV2VL7TbvFAAAJxarMx9H/lpdc/GDN4n+gxlzF1JBHQAANBduM+JEsU70VO1YJl0TYrVmAmkmZ6dgyFXRSGc+iDZUME8tiSpSJ/caAAAAADYRhUCzXEZp/Gu7ZFtPwSM8Kg9IF1MPU2tN7Ub3QIA/+0APRBdIWEpgR7RCWEKYQ5tDNEJiTWBchWN9YcJVsz8WHQAAAABMI09NzWVAcNpvG2U5TW0rjTCAPCo+ADNqGgAAAAAHE34zXUkWUzxSf0YgLB0DAAAAAOQPdyUtP+BW/GQYaTlklFf1QWwdAAAAAHcE3CIhP2BLAkuSS41Th1nyWYxXeVfYWglcDFjhUVFNBU1xV5xi/mUoYJtOwywAAAAAJi6qTw1fVWKVW11KmTJMHAAAAABvC/kpD0R8U5xZIVeJS7Az5g0AAAAAqx8MNCtOSGZTdtB/ToOugH13vGrgYhFkzGmdbltvc2hpViI2bCTpOCtEo0h/Rfw1nBcAAAAANBGEJXc1C0PVSvdMBEpBQzg5XiyWKtUxuzhtPOE/WEMzRW9KhFDSUo5SBVH/TD5GED9rNrIhAAAAAIgWZiq6NeI9PkP3RtZKaU9IUedJWDUhFgAAAADFE5Qp9DXKPA87Li0dEgAAQiN6Ru9btmfibPxr3GbCYblci1PNQ98tqRMAAAAA7R0cPT5PFVcUVyFQokHJKYoLAAAAAMoxBVBaXX1j7GbtZ6Fl1l0/ThdEslDyW7JdB1fSRnErdjW5WUZt0nQsckln3FiDUD9Nv0mrQ5c2JB+HBgAAAABRFk84Jk2bVBhRZUPrLvkZAAAAAFQN4CfVQltWVmIdaexrzGt1Z0Vauj6ZDwAAAAC1CcE0m1GYXfhd+1X6S/5KgE+BUthRAU3gRcNEZ0qlTxBSe1CER840URcAANQZFzFtOb83Ti0cGAAAAACjGkcyNz3cPxtBIULBP104PydzDwAAAABbFBAtRDwlRNxDgDpxKNoQAAAAAF4qlkUHULFP3UOdKjALAAAAAFwcmTWKRi1NxkU9LZoe/DEgOKE7RD29OzU9rjyRNBQfAABAIBg25z3xPVI4FDZKPMZA5DuFKFsJAAAAAOEgWT9/T71VcVTgSTg1QxsAAAAACBj1Lg06r0FlRvVEB0BUPcpG61dYY+1pNGqtYXdOWzIDI94uHTjfNu0qRhQAAAAABCGmOiFKsVSUWkhbCVadTQJKSkdXP5oxixcAAAAAFSXrRGxTulWzTlc/oTs/TQpZSlvJVPVDayQAAAAAHhxiNqdANk+4Yt1vW3Twb65hg0Z4HQAAAAAHEQ0yQ0hEUV9P2kG1JBgYqDlcVWZnY2/dbbhiWFM8UvVX/1XGS601dhIAAAAAowiRJT8/gE35UrFS4E59SG0+mi3CFTQc6zsCUYFailmZUrtOYE/cTOc+FiAAADMMqSNIOVJHNktiR8FBvT5IPJk1bi4PNNBCgUpiRtQ30iuiLHEuATCcNF06ET9zRi5UVmJbaW9mFlmDRNMpAAAAAEMIJSI4PZZPG1nkWaxQ7DtXGgAAAAAiIzVFg1d8XVpY60UGLlI2Wj7lOIYmwgrfGLU16UMfRUg6ejHBOPtAGEWsQnk7ejFtHQAAQBSPLSI8ZEEUPa9B1FpBbeZz33BLZb1PETESFfYVlTgtTNRREkwpOuIaAAAAAFkStDdiU8FjQ2toaydmTV7GVuFSs1HoUF1Pe0gLO+As6yuOMk42xzXmQsdUWF0rW9hRTkpZRZpAHjQ2Gf8a1jUcQvNC4zlzJ8IO2QQnK2VI4VUmW9JdV17iXEteKWHOYUte31QuR2M7DjKnJGsQAAAAABQQwC//SH5X31+1Z2Ju3W9uaLhUDTEEA5ARqDmJUvdc7FwAVIVDBjO4HwAAAACnCUQi4zk+SjNSclHgRmgwZBIAAAAAWBB+L5RERlRdYvVqa2uvZEZfx2HeYwdfcE7ULP4CqiyBSONZZGZXbfZuW2uzYdFWQU0JO/An8S6lOR9B+Ef8T2dYK15uYL9dvlf3V3tfjGGsXMpUZk5JSbhAhi3XEgAAAABPLBdKAVovZpVw73UJdB9qMFnlSmNOL1v0ZCNnFmB2TRoujxAAAAAAHyGAR8Rdo2flafpoC2ceYmBZdkwPOFYbAAAAADgKuS80UpNnwHOveLN2Y26hXydIACRPE/Mq5kKSVXNfAmEAWzZOET1aMhEwFC4sMKo/3E9dWOFZOl2YZzhubmxgYAVNgFGxYWdnt2F6TUklAAAAAEUV0itWO2dG/EpkSvVHrkZDRqtCUTywQvRQdljuVh5LcjZhM2U+v0OQRvxHpUlMUHtXIlg+USZBGiUAAAAA4BRcNrxMClhlWq9UMEwiSHpKu0vWSC5NuFHuUolUKFQIUgZQk0ZOMnI7vE5GU/5LMDjHFwAAAAB3DtQqUDvtPccztBoAAAAAMBjAKugyCUXvVupgJWOsXo9VREw0QzY2fS7FPR9WFGhpb5Fs0l+ESL0lAACYJJZEWVQoWM9PoTWVAAAAAACEGXs3OEpPV7hhBGq4bhxt1mLUSyQjAAAAADIH9CuoS6dfjmmvaiZlNFtSU3hTn1ZhWpZd/l/4Xh5YTEqvNgsdAAAAANMXczWjSEhSQFP8TJpC9DaqIaEEAAAAAFwORSsNP0pGo0OwPjpAoULDPnQxRhsAAAAAaiDWOx9HYUZ7OfQdAAC/AUkpBFEFZxBw124+Ys1MQES2QtM+TkgWUXtSzkvdOBEUAAAAAC0e9DQjP7REv0iXTapQq0uJPMsgCQ7kIqw0GEI9Si5P8FC9TkxJjUIiOg4tOSFaKiI3QD0nQ9hNa1peZJZohmUNXZ5Qe0CHKZcKAAAAAJUclz8xVH1cdFobT+5BlEHKRIlAuzMXHAAAAAD0EZ8xtEW8VPRgbmdJZ5xfNFBoPbMslxYAAAAA8RCvKIE3fjwkNoQgAAAAANMKLCFlMSA3dzLiIQMJAAAAAHcFoR1jMMc2ajgONoswfCh7Hqg/81h8Y2xkjlzOSh0vTBIpKLxByEx4T2JL2z4ZJjYHAAByH9BAb1IhWD1UfkQHJAAAAABLCXIwhVY8bUd4kHotdFZjTEfvJAAAAACwEzg9X1QTXi1fkFfdS4dB6TH6F+ELcihQPUxHHEhfPxgq9goAAJgZ+z/3Vghi1GWYZIpfhVagRqgqWgoAAAAAAgZfIbE1TjvmNFQfrw0xJEY340kWWWFjPGcjZLNiUWbNY7dUcjUIBwAAiRrSN/tKXFQRVF5JjDaqIbAKOC2CS7tZpF27Vu1EjSm2DAAAAACHJwhSV2pMdY11kGqiUkovLBEAAGwTYDelS1BS4k65QYQmvSROQEtOxVNqUKhCJSkuJTk3C0GFQCY1GCIzDwAAAAArBgYgGTvRS6RTqVRlTwNE+zHMI4Eo1ywkMHEzZTg5PEY9jEALRq9M2VEPU91QDkltN60iFCfTNixEMVKCYMtpoGwPas9iDFnATapHJk+GWTxeXFpuTGUzCDMcSFVTtFSkTaBA6zN4LmImihQAAAsY5TGIQxJOUU4hQgg3HDwDQ6dF0kTbRGtGfkZlQHdE+VV/YBtnbG1sccpvU2WqTXkjAAAAAPcOzizbSiBir3BWdoFybWWqV7JciWg8cPtzvnPqbRBhKE0eO+ZD3lLhXJxhsl/+VcZFzC+NFgAAAAD/FQEzn0IRRRE6jR7CHGBAIlMXVwBPsTxWJfINAAAAADAWvym2LqAuBS4ONdFCP1HHX15t4HW1d4dyOWf3WnlRyUiARIpJIlFNVBFRFUeEOiQ0BzFLK40nWzIzQWZOBFdJWN1XqVmWWpVWCEsdMRwGAAAAAGYYxjVuRGZFjzjMGwAAAADwF442TUYYR9s3LRcAAAAA6SIvNHo1sjvIRYVJJUacPqNAtkmxUaVXGVp+WtJdd2ambiFwxGcSUwEufwgAAAAAIBigM9JGJVT/WrZb2FhpWjNlOnDqc8xuH2BTS2tREmIRbvp1mHf6coZq02PZYzJk8F7WUz1MqlOZYTds+W/Ca9xdiEJ4FQAAEBz/QKdTslYmVUBceWGWXClQvEVpRV1T5WZ4cih0BmxEWHI37SXSLpgvoyeoFAAAAAB7A70x8k72W05fj1vhUlZJFUZPR7hH50fER6BGL0TRQJ886zdANxw4mTa+M6UpexcAAAAAQw5WK0pEwFNOWyBcIFYxScwy+BEAAHAzylKfZR9yNnj/d/1wMGJZS0E1nDLKOsVFPFLTXGxkEmn9aThmV15YV4JWGlgmV9lU4lZ3XRJjEmS+X9VWrku8P8U4UDeBMOEcAAAAANEfTzyqR/BEnDkgMpky5TcRPoZIyFLVWqllQ3FPedx7g3iFck1xFXYMeit5l3KDZrxXkkzdSDVDBTSjGQAAAADFHI01Cz+ePH0xGih0Lac5DkbUTtVQMkc3L8MQAABHKW1Fb1IkWc9bwVk8UVhBRiUAAAAATxbSK5s4H0AqRvVYyWz4eFt+S34aeUJuel8CUrxOM04IRYoxxRVeBDcdzDYvR6tPaFBgSJgztx5NLVs6bUEaShtU3VtLYEpgWFqITG82qBgAAAAA+xPKKyY8Hki6Tq9SkFX4Va1bCWu3d9x7CnZNZMlBvQgAAAAAWRJYLh5ClkwvUSBTuVNgUitM0UCOM0EpoBkAAAAAbhS3KXoxxC69J34zAUeKUJ9PFElIU3liRmgVZ5ljUl0zU3FM2EytTB5GszrgK/4pFECaVB1f+18xV7JDoCmfMF9Nal/mZfhh+1WuRp09uD1IPF82zC09IQkMAAAAACoZsi0GNcA0+S4/HMIKeCYmQHRQSVfvVSdRiFCuVsxaWVUtSFs7HFAYaPlygXPjaXNUrjRhFwAAAAD+FJVGO2Hbaw9scGNcU9NFiEInQIY9tDjnMNEkKBJjBAgsQ0u+WmBg6l2FUltCLDUVN+9Dj09AVTZOvzfAEgAAAABTIWo5H0TrTO1Wd2FGbBhyw2+IZGBR5D1jPXVMPFrgYqll0GFWWDhQv1dsYrto1287dyV76ne8aUlLpBVcHEUwYjtgRIVIB0NANDof6gEAAAAACw4EIhstbDMVPRdH3kvHSSM+TCYIBgAAAABVCakhvzLmNvowACPwDwAAAAAOFRwvZD6pQ68/sTdJOgVExEalR+tT6l4TYW9d4VXKSiI7bipsIU02u1D1Xntnd2/udat3D3GTYKBV8l/NaeJsHGrHYQJULUQDRtRTa1mcVYtKzTyBL0gasxhNOq5PQ1paWlpOWjKOFmQqeTpNPSo01xyNJRM/tUZEQXYwhxUAAAAA3SByQCdQI1OnS/84LhoUDaQhBDtWUc5dUGA5W21XaGCpafVqlWSTVXFHKkQiRepMrFgmZ/VzB3spe6RzPGJmQz0aAAAAAFwRRy7fPqFDwT/sM3IpgzVFSIFUR1t2XIlaCF8FaAht4WnYXGNFtyIAAAAA/hIAJ8c320OTRTc8vinzEgAAAAAPDucvBkwQXPlhI15ZUA1IY1FyWsNfB2LOXx5ZAlQjVDxVilR+TMs/SjEsGgAAAAABEfgtc0CZSMZM8k5VTDVDtTBeI7U3LUYgSFNBGDSKHtoP5SjJNq432CzCIbgpJjOKOLs8tT6xPZo++D7XN6QkigMAAAAABBqENjtDKEJXNaobAAAAAFMa3jGuPnVEPkOQOi80tDedOI4wwxoAAAAAchJRMsFH31DUUoZQW0knPdY2vEEySthIhj6IJwAAAAC/EJojuS+zQaxTCl9qZXVmiWACU9g9USh9MZhB40iGS7tMuU35TBZIxj1DMuhQ4WrncxtxvWNQS2o0BTGzIAAIAAACF+IvTjtmOgIwrT69Wp5tfng6fd1/d4JngnR8znAZaLRnPWV3WY9B9xsAAIEOc0B2W5ZkAmFRT6oqAAAAAGcY0zuST1BV604mOjYfkzvbV8llQ2tmayhp22S1Xyxd71xMWXRK0CoAAAAACBfeRQ5pDH0GhVyCW3OLUzkfAAAAAIgTDynpMuEznSs3KPxGcmUidoh6TXQCZINVOF1VZrZovmXXXaFQG0XtQh09vDeMQs1Tg2CVZdJh31czT3lJSz/OJwAAAABbDiwo3jx0SKxJYD+HJQAAtR8tMs480ETxRDU9Oy9tGPMZlDl0USljim4GcyFw5WScTMch+jMVX5h35YJFg6N4OmB6MwIARxZnMGI+9kOKQrI6jTBqItUO8A2JK05CNU8zVMdRmkjQQY5DK0QxQv8/lT2ZROBV02OYavRpFWKlVpVSslZnVlROx0SxROpSOF1fXd9XBVHDSGM9HS/3GQAAAACcIhhIXVtkYVFctUr1LpIonTjNQrtCnTeRHgAAAAAEDw0mSTVgOgk1/CjZFgAAAACsF/QsVzUGNGUlGgsAAAAA2xL4MRZQ7mIlbAZvsW7xbitwHW41ZDlQhD+9RglR3ldjW8hcgGUBdP19SoD4eUlqZ1LuSElVq1vxWHdLcDAeDwAAAAAcEjkzSEpMVV9VGk7rSs9QPVMyS3k2aBQAAAAAIgj2LsJFgkvWRhlEYEweU0xU4FMDVPFT6E4wQOUnuA12ILA/8VH1Wx5hgGIhYIZYtUkOMikTAAAAACEaYTT4RFZOu0/RR3w3Vx1/I/kyKzQbPuxIHErvRKFBkT9aOmktmBIAAAAAphXRMD1CWUutS5JBwCoCCQAAAAA/DS0sJEIqS0RJ5j56PNRIgFeKYrpnrWhSZt9hpGFDYxJeElFTOQ4SAAAAAIseEDOQQbVOcFYdWCFTJEZVMSsWqwkSMqpKylXpW3tdAVnHUZ5NA07MTpZNs0iFQw9FLER1O1sqLxzcPJ9Y9WZbazZmoVbpOmgbxSMPOp9N3ljjWg1Tdz0wFgAAAAB/Cfsk3Tl2QudA5DghPa9MGlYfVldM6DvvKTwTAAAAAIEYYTbfRyJOP0rrP3w5Bj3AQVZAmz4wPvs7eTb1IQAAAAD7CtdDLGBYbHhvW2tWYUVUgkvtTfRTtlbqV/1ZAV3nX5hhiGJnYSpcalHzQUQ2wS6tLBg65EOOQa0xkRQAAAAALhTpLOs5v0IPSzJSyFQUUiBLiEXOQ/M8fTiUPMZI8FSqW+1dPVvaUJs9nB4xGxgzXD6/P4k42ENEXk9tFHBKZ8dTfEY0UDta3lziWpNYTVdEVwdXB1YFVsRVyVMNT5RHTz7CNdkshxrMAAkclzLuObw3my9GKl4oJhoAAAAAUxRhL/xEQlKnVvZTlU2nSEtMEFVCWfBUSEQFIwAAAAD0BSkogT8eR6hIjkybUG1U6Fs7Y5hkSV2ySyU/D1LhZchyenigdmdt0Fy7TJJE4znCMNE12DncPuJQAF+DZhdq12p8aQdl6FiuRGsyJzYFQUhBoDfYKTMpyzDcMUIm+xEGM99VTWiFb/9tZ2PFUCU+WDT5OL5KpVnzZMtuunXOd0BzbmhaW+lR0kgFOGcbAAAAALUX9z//WeZlcmiXYwJcqV3MYjBiXFnhRFMhAAAAAKMYDzxJWVNq2XBXbhRhL0R5EgAAAAByAo0k4kJaUhtX71UNUttLr0GaLYgOAAAAABIZTjyJUb5ZMleXStU8+UkuYYlvgHN8bVxcHz2fEAAAAACKKIdF7FLuWe9cmV/YYy1nvWdTZSFfYFOuPjcbFh9LO4FH/kd0QKMzUx0AAAAAqBhLPIRT8F7fYnBhFV2AVhBHjycAAAAAzwrWJZw3dDpJMPwYAAAAAIAUZi3SQotUCV1jWsxM8jTFFQAAAAC/J+pHdFgEXWBVGUH8NUlAlkYhS+FOQ1VEXHBc4FIOPnkeAAC1EZkmKjINNkgyPyV4L2RLPVlMW+ZSwzzZFAAAAACpJr5PiWfhcQJxZmTxSCobAAAAACcdxjjdRRhLrVDUVJFQ0z1pGQAAhhoWQfVZYmdEbARqHGKaW/VcymBbYSZb3EuAN78rHSIFDwAAMQkqIpk6G0nYTJNGpjRNHVMkPDaxQehDjT5BOQhAq0bYQv1G4FqdaBVra2JxULdC2ktBWIxcN1haS/Q2SxxsDIEo+z46T9pZUF4nXMNVTU6rQx84TC2gGQAAAAB6EcspNz9AUNJZbVkZTgo3OxMAAAAA+wSiHSQ0+z07PP8yVS7PNVxCfUsmTbRKHUq8TI9PJlBqUbtSAEs9M9YNIB3jMiM9QkAYRgZSq1lTXGNZbU7bPU4oagoAAAAA7BGBLRhFzlQNXW1f7GHYZf1mn2QlX8NWX0f8KkQJAAD3GyYybDnVNbcpQCSTKoMwWjahQRJPJVZYUnVIv0LuQTNEdkeHTSdSGVMWT7JBXCqaG60s9zzvPsk19TioTVdZHVk4To06Vx3eBtMfzDF+Nqw8b0yTWltl0m13cbxvx2oQZDtcCFdvUa9DzSmCKTtFk1PMVu5ObDllGZ8lB0vcZ/Z4336ze/1xuGpocYh7woA0f6t3B29XahNkIlT+P6xLOl5XZW9jnFnZR0sqIgIAAAAAmQH4L6VVsHIfhqOP0o/UhUBvzEcPEwAAAABJEQQttD23RXRNqlllY5xkk1teRsYjaQMAAAAACRlPNVNJ9l1BdfuGMpCnkGyIgHjDZU5Z5FkYZyVz+XefdeRvU2xYajRi1Ex2JgAA0QBfIWtEVFcVXZhYf01fQ9M+ujd4JAgWTDFoWNxxJn6ff/F2NmUBUzJJ+D09KrcMAAAAAO4WUSjyNZ1D5UiiR1tIxk+vVWRUDE03QzhITVujZpRoYmHkT/QukQSxMHVVq2jGb3dsxlzSPbQksDZDSWtbmWp4cttxfWcIVFpMuFflXJtYdkuxNd8XAAAAAHkGDiluPmlDaTrMIxUkKjReNn8zCzp6Q6xFBEOdQa9DYkSWPm4y0COaDgAA/Bh0Ox9QI1ghVvlKMjXsEwAAAAAAJik/TUzvU2FYC1w9YxVt1nEwcJNoh1oqSD48+jYRK+8TAACkHcYyVT+HSOxKukbTPt05bDrQPrpNwlu9YDZcMVC+UFVerGPnXeZKnyYAAMYPACkjP3pLkVCTVatdy2SEZvVh61YXSK06XC61GlwTQzEuQmFGUEHOMrwYAACBFKImDCzsK6MobBrUE6gnmDEpNoA5YjouM5oyzD8pTMdP+k7zUPRT6lUNV+1bNWjtdYt+5H8ZeWJp0VMgPREoIS5dOvw9ujhZKIgOAAAAAJISejP6S9FY4FokUqU7IxYAAAAAuhB+IqIqui40L0ErlxsAAAAATw3PLf5FlVKWVedPAz+WIzMKAAA9GC49pFV8Yd1ii1pyR9smAAAAAGITkzqeT7hV41DfQCwpRC7bQthSbV3VYeZiTWSjZNtgAFz1WsFbaV/nZLFo/2h1ZTxfFFemSUU5aD6US05PU0hrNMcjnUKuV9JdMFqnUKhOFVTnUYRFbD7HTAlYrlqnWWNZ71Z+Ty1E1DuANgg9wlE0Y1ZsK2xbY45Q7y1TEIozL0ioT3lQ107ES4JGyD0zOPw30jQ3LQEhfT27WIRlJGjvYNNLhTrZSZpPzEwYRaY5LivxFq0dkkPtV/xd81hLSQgvtQwAAAAAEieWQFxJ3kbDOZoeAAAAAMYOeC5DSIlZIGUWa0pqw2B2SpojAAAAANknj0crWpZo1HPGeKR1/WhAT3ElAAAAAIMeCDGvNgg3xjKbLPs5N0qxT+pNdE3fVAJbLlhCT2FL+E8XV6dbDF1BXQNdeFoDVRZNQkQ9P5RBMEopU5FWI1IaU89eQmj5blp0m3kIfc58cnl5c9loq1h7RoU2TDmmT55eHF4QST8pPD5uTQBUwlR2V2VdxV7lWZBLri+HLMU+v0I6QvxCIEW+Q0Q4mCScKMY19TXHKIkPFiEYRfBXCF3VV2tKIzo5OohDYUZDRHVAWTtIMLYaAADkI204HUFsR29IaEanRDVDRT+VN1cpph9BTe5rinkNe/VxLl2zOxMyf0HXRY4+GyeGAQAAAADIB2slYTihP9FLx13BaMdpP2XwYu9kE2XVXRNTAVjdY09mHGMWblmFMZSUl4OQb34WYWdAMCx5FwAAAAAgHjwzWTsnO88wxhgAAAUP9y8UTG5bMGA6WwtM2kepaP6E15TImTKUn4K4YzZGCEOnRwxJ2kSoPHsybCfZFQAAAABiEis0D0nbV7Ri5mdRZt9cKVQkWj1h5GGzY6BwpoM2kZuVn5CxgGNhvCoZHYYwKDrKP6Q/pzgXKJsOAAAAANkWsiqePCtQglxkYGlcxVBtPUsoZBYAAFUNqiNWRD5slYNijA6Ju3roZipa9lCKSYNPB18Lap5rzWLQTGonAAAAAJwcSUPVYpN55YS2hdp9RG9MYAZYQFUWVyJcX2HsY2Bh71lwTZA8mD/TVwxm5mgTZLBbRFXgTqVG4zysK9sRAAAAAF0IaCVYRG9XRF7YWfBIwicAAAAAkwh/KGtBIEzkSv1Aize1NeE0nDcdQNZFpEc1RodBZzp7LSUWAABnGq8uQjahOSI75jrYOolBY0q1TIJGPTRZKilLTWOWbjhvJWWSTdUjWBc8LpU940XaS6ZT2lwOZSZp/WZGW1ZKqUN2RLNGO0pqTrlRWFQpVp5XGVneW/Rgzmb9aVxoImNiYBBj92XnZexhn1sqVmFYJ2AtZA9ih1hDRmIzUjaLOaIxjyKiDwAAAAAlCvcrMUtrWqBe81/gYANgI13hV3NMyjcoFy8L9h/bMLg7bETVTcJTcVLQSBA40x+sA7IqOkn9WQ1gwlyCUeU8GxwAAAAAthYaLGs1xjphQjdMR1EiTdQ9Uy6DM0k5jTckOX44pDZHO7s9FkTiTXdZJ2Q/bC9yRXQvcqBu7mrAZhVkl2K8YfxjS2dNZyBitVUbRD86HDoJOdY4wkDoRxJGzzo6I8IEAAAAAL8NZjd4Ur5dN12+Uis7dBR1GJUxv0GWTCdSMlPtT7dLCUy0Ub5UuFE9TMZB+TcrNmE2UD7xSv1WVVxWWCVKNTMMGCMLKTb4UMpbx1oOTX4tAAAAAMICOyDwN25DEEgiSjRLLUfWOj0mdyVUPCRLek5VRlwuWwW7A9gdOzWlPyo/dDOMGgAAAADqFCo0GFJOaBN0AnbjbQpbOD3GFQAAuw3UKj9JGmGia+tpcl5ET1pRkV5PaC9wDHa3eQ17RXgEcXtnFl5IWHFUqU5tR/RI5lrraAxuF2yDZX1cTFZpXT9oem16a0Bjd17oYoNm2WJFWRZQIkv9TDtOuUrCRRRCeETBS2lbCGq3cnh0Xm5XYQZS+UzUT2xQLU8YTdlLkVQ9XnJhNGAOWoFUkFZ9Wv9b5VmgUiREKjdMOKM5UTY5LiEsdz5UTWlQAUkkNl0XAAAAAGgFPhylLnwzKyyTFwAAAAArD/YsiEIcTq1SsFEJTK9Ff0JHRI9I40idRRs/DDN+IpIi5TxhUwReMF57VK5DlT0bR4BNeE8+ToVJ10KPQ7ZL0E6rR0ozfREAAAAAThGFMGVQcGpvesSA/n14cXZZOT/ZNfwrQBkAAAAAuhMlKJY7XUnyTkFPl1LdW4ViXGTxZHxr2XS2ec54EXPbaHJa/kcfMacVAAAAACwEKDNyTbhYZlt9WBFSd0rmSL5N41VjXEBeJl20WS5SY0YYPB09dEN1Q1NFVke5RZNCB0TFTOtXOWKxZXBf206WMxkSAAAAAEUXTDijSzhSH1EqTjdPalMQVMJN4z/qM3c+aU70VvlXvVIDSNM3bh0AAAAArx3QPGdLeUy2Qyg2/TUGRExNxlHOWppoZXJKdf1wVmSETSQ1aDKUMYYtTjPgQKtJRkqTQqc2oD+2VnxkrWcMYEFNVkCgSwVUHlaYVNJTvldyXQBkMmr0bEhrrWRoVxo/ORcAAAAAtRK7L1xOOWIZai9oalzXRFEo+jh4TZtU3VAXR14/KED0TcBbJGR+aHxoSGTDXgJbM1pSWflSskItIwgLESITNq9GPU+JTVxCtjLTKcMqPioaH/ALAAAAAKId6jCOOkNDXko4TslO+0u/Se9MX04sSlI9vSZTJj81/TsSOQwsKxcQJp9A70zyTmNHUDkUNmVQvGjUdX547XDUXcxCFTc1OZA37yrfH5EuuTlpOU4wVRoAAAAAcBqBRh1f2mi7aJ9gt1L4RsxF70f6RsZE80GSPAY5ljusRPFRAl/XaLRt7WtyYapOMTl+HwAAAAAsKZNDs1DiVkJYiFWjTFY+8TLrHgAA/guWM2VLcVRvV6hYEFhIVohU+FDAQnYoiQ8AAAAATRcIKDkzO0ebV+hfJGFEXLZSG0qKRiNIbE7sUidUqFK1TMI+KSoPEwAAAABQEVQkuixkLA8jLRE/F8wt4TjCOr4y7RwAADkfAUkTZS5yVnIRZ99XKFlkYI9golhzRvUxdj2dVWpk6mYHWz880gwqEMcqZTwdQzRB6j2CP+k/2TYAHkAWAEFPWs5lnWfXYG1S1jwyHQAAyBbUNDRGJ0v6RPg9cEpVWzFkymReX2BX6k4ZRPQuRRYiIsAtRTAdKDMUAAAAAEUg0zmxQ1tDUEcLVAFelGDgWt5NmT9YNIIeAAAAAFkRwyIkP2VXQGMGZlRgVFEbO34tsyfxKdgwpDqCRL9HBEIDNQgpPy/lN8c4XTbgMp0xeCgQEQAAAAD4FaYwtD5kQR46PifFCwAAAAAXGZU5cU7lVxVX1ku3Nu0y20jwW/dnxWsAZ9FXNDhnBwAAShd6MupG1FOpV6RSckhlP4s6LjhPMG0mYhf1GF0u9TiqOjg6kUAVSMlHsjv2IRADXA8+MtJOn11IYrpfzFQvSUhQQlwmZBpm3V9HT2AvnwQAAAAA2h1jNGg98EDjRENIbEaZPP8oNg4AAAAAgQ2TJMAzMjoeOWM0DDy6UNlfLmX7YjBbH0/SPYQuCDheSqNav2R5ZjJhv1rfWN1ZwVq+Wu9UgEEDHAAAAABtEPE1tVChXjpigFxkTKkrZTzFWwRpGmqFX4VGYiNYDwAAAACjEPIkVDKPQKdPl1sTYpZhuFg9R3I0GjGMNLc0KjFFJO4OAAAAAEYA6zDUUQVimmbGYJlM/T3fVM5jAml5aOFlaGQ7YrNboE/CRshCcjdqP1tVsV9lX/9UjD7/GQAAxBPSK3s7PEOCQuE6qjuRTvRd32QdZddfElaYTFZSzV6bYyFfD1gQV4JWfVGFR6E6LDLnKoIXAAAAAPMKICBBOAZMoFeBWz9aYlU/TJBH5kYHUTJkFm9HcBhrWWN0XqxYwE26QCEpAACTKkVICV0cbWB34Hubegl0pmksWzhJqzf8KvUsFjlxPgQ+tUPASw1R21X7VxNTlUbMMXc1eEgATkJI7zfrGwAAAABLF5Qpui3SLnQzzzwARUNOKFnKXZxb2lTJR/gzOxkAAAAAeAKtGJExoT+0Q3Q+yi+DFgAAAAAsIq9BuVLIWLNTfUSoOohFkFPwWelVM0fRKQAAbxTsKsE3kjysOgI3MjSiM2E2G0VSVhhdglcFQ9ccigpXLP1GglZZXfFbYlHKOQoTAAAAAC0fKTltRBdLg1dcZ3xzvnnOe7J7nnmidFBt52JqWodXqk33NOsbdjAgQZ9MS1WyWTJaIFZXTJdA2z1jPxBBEklrVIhaGle4TM9DnEfMUOBTbU3TPXEl1SU4NCg5UDp4Nt8uZBuqH1o/RVJeW+Bc4FcXTeQ6qhxgDxojPy9BM9ottSoOMNY0MTlvQZtH80jNSEVOTFm1X+9cg1L6R+5F6FZ1a9l3OX52gHh+/Hf2bG5ehFaUV5NYn1aFTDk4YRiqD+0nDjZfOHEvRxkAAAAAZhOwOpVXj2e0bl1v2WpBY5hZqUstN0kZAAAAALwMGCmFN4U3oi6OGQAAAAAkG184WUmkTyNLlzpaHNMULC13QdNMbFJRUu1GVSk/Azs4wFoqbK5xYWy2Wvg2AAAAAAwimENlVI1Y1FKQQjskjwEAAAAAzyoTRj9VNV4rYb5eHlo/VdBQ7U+CT+ZMt0ODMVsaqx9eOlJEsj6NKfoLAABYGtE6glDVWl5a01HKUE9bRmFGX7RaIF6/ZEZnx2HlU+NHZkrCTxZTE1kzXy5io19hWjRZ9Fs4WnxQZ0GYN+I85kQtSE1FzDkSHwAA2R5oS5ZobXhyfUl4MWo0Wc1Wg2ERaFhneF/GTu00nhegDwwrwTrIO80tzhEAAAAAWxFfKcw2gDnWMsMkeBAAALYLdjDKSTlXQ1xBWOBKODQyFi8YUz+5WXxnr2oFZHRToTqAHF8QGS6PQclIgEUmN68bAAAAALUNxSMlL6g7mlBIXi9hFVooSJA1IzMXON5N/GLPb6B0JXO4bkpq6WMeWcJP4Uq4Qm4zTBkAAAAA8xZJMF8/kUcmShBKiU6zVKpapWNxb8524nWSa/9WjkG7SFFVaV1hYy1moGRUXcRQ+kQtPcM1EDa/Q0hSNFjGUjo+RxgAAAAAgwuiIsowvjHIJtMhc0cEZhB4doA4gIh3QWQnPgAAAADDFzxCJFpvZV9ogWTWWbFPk1COUnhTRFgHXplf5FnBTWBDg0e5VPJcOl3iVCw/5BgAAAAAaBc6MShFNlTvXPVeBl3SXo1oVXIhdZJuHF7CQ+0eAADvEMw221GQYrlrWm9zbzVt9mcUXSFHtSAAAAAACxfAND5L71qVYS9fxlgsWh1jDWnMacllNV18UBlCGjZfL+I8B1ArWahXGUx3M/0OAAAAAHcWPy26PR5HiUfVPmkxjCwANIM29SjnDAAAAAD7EC4mDTN9N50xGh/GBQAAAADaGQcrXDIlPVdMqVolZW1rhm1ka8Vk0FmUS2E+Bzn1THNmmXa9fKF5Y3HzbIVvNHA1aTpbdU7lR+o/NjzEQyhNjlSOWx5fl1y0VGdJFj3JNOAy1Di4TZVghmk9aI1bsjyAFWo1YUm5UARNnD5bKng/8VxSbe51cXjDdNJqwVnjP6IbKR4tPwdSY1muVi5LYk/hYUFsUmxLYaJIqh+HGEYq+zb7RndR11QoUltIjzdQL9Q1kDkhN5E7mkUDSxBI+TsYKRkPAAAAAAUHVx76NlRHME4BS8s7yB0AAAAAxRZKKEotti1mLNsdAAAAAGgRVDD4Qu9I/kTsNbIZDw01NQ9Ri1z2WhxORTzUPhpLrk3lRgE2Qyo3MS87B0YxUStYzVdPUUtIXEC6Ok43H0AnUT5bI1wBWehVilUnWXdcQl5oWzpQCkCmPI5H/k9lVD1TkkkHPBQszhEAAAAAmhanK2o5UkNhRtpDSkfNUtBatllGTawwYwMpJYw/iklRR7BEsVD9XM9fOlhtSJU/S0gYUE1PZEPvKmsL6BACKts5OELjSA9Qs1rEY0lmNGObWnVMbUOvQxtCdD8gPbY8rEAjTKxaS2OiY8BcL1DKRmFQy12wY15hqFZOP+8YAAAAAJ4RFjCoRsFTr1guV7hONkAwOME5cjfoK9YWAAAAALIWUTG4QLRGSEQ4OLgeAAAAADwKLiV3O71GJ0poRyVGPE8dVnlUvklzQTxLcFlGY2NnKGe7ZHZiLmG9XclS7jsiI4YvwUabVXNaxVd9Un5PeVB1UK9Mz0dbRGpBZzyiNhIwJCCdCQAAAABYHSkz/TwLP4049yb1DAAAAAAkFyk2w0ZpTyNWYVqvWaRS+ESvMvUdGgUAAAAAByFRP3ZUPWCVYvhbT0mtJQAAAAB2GYUxzjsAOwEy2hypIMk9HU1eUntObUTSPzVEcUdpRsZDpkQIRCZE/EaLRw9EM0S8TCZW01sMXChXA057QZQ2Pi+hIpQyHEt3WL5dk1wDWLhUQVTcUm1N7EY+SkxXXGHAYh1buEcLIwAAAADHC1Qtikf2VMRZmVj+USBKA0DkLOkSAAAAAMMVojzSV4Zl32eEX8xKGCYAAKgKSSN0MIAuWSHaDAAAFxUpLdc3aja7LdkswjrxRDxFaDxmK34TAAAAAAIMyCSINRw7RTdGKWcf9z0QW3dpLGsNYRRLbzZ+Odw8pzrTNZkrfBZ9IgtAGFBaVVlQVEC9Is8CAAAAAEEisEKfVNFeX2c6bipwdmrYW6xDDS60QghZOWNxYhpWuDkVDAAAAAAiFgA5pEw4UhFNUzxtHQAAAAAeHRwysDjOOftFkVfeY9ln8mFlUN42qx8AAAAAvxClI7svODiIPd9A8EKbQ91BO0JTSpxawGW6Z+Ri81wxVq5JZj/4PyU/KD7jRBdTvV8yZXZkBV5rUM433xMAAAAAohY4N85IO02+Rm40LRYAAAAAahmlLU42dDkqNkksHRgAAAAAYRkoR4RgDGvGahthY1GoSBtINj8gJxcEAAA/DUQ4rlBQWmxbe1mXWG9W301wOgsvsD3WRb5CozN0FwAAAABBFr8ouyy1MYZBA06hUCVOqUxbTs9P/UsTQS4qCCP8NdlCl0oHTVtKv0IvNdQbOxZcLIg6m0MWSe5L/kh1Qy1G1VP+Xo1hlFuOTn84aRQAAAAA5A/+MndIJFBeUoxShVTQWg5eoVqDVRVU2VTsWENgumRFaLxtb3Jcdely6mjZWM1Mc1EcWRJexWF6Y2pjol8QVH07BxUAAAAAih4DNIs92T9JPRY6iTrbPe4+3TtaNpMvgDVkRVJNqkr2P1A3hTbsM9AmKSvpTdRl9G/Hbp9iIUrEN8Q+okDpO780ziAAAAAAahHjJZkycUBNTclbfmoNdBR2a3BWYoNTjFQzWd1a1FzoYGpigl47VUlKMEhhRFg6TSz3EQAAAAD/CqMoijzKQus9pi+xJ+Uzr0BjUY9fzGUnY+JVJTpuIQou6jMNL8cd+CHERCJbzmU6Z89f2FWCW29ohW3tZ0dZLUrbTn1YjlpiWSFZsFrwWOlNsEUlVq9ow3LBdc5zBm9eac5jvF1YVN5SaWqsfqKHy4Zyey9j6z2cGQAAAABtHw4yf0xnY6ZuoG/mZ9BZ80ogQ2k7lyihHdAuFDnVPTNAfkVnTYpN8j9UMBNC41RqWwRY702XRYBHdkw2TMtOPFoZZuNuQXOMcvNsjmQVXAZUcUraQFRBGkyTVBpZ0FuzX5pkQmj/aUhpomXQXupR/TqyJvIr9zLcNQQ5Bj35PW83fC/HPhVXhGgdcaVwbmcmVB42QRQAAMIzuk/xXL9lhG1UcipxnWcQUhc2ODJ+Ngk2BjO1IN4h/zBVNhs9B0GxPmY0sSOwKh1EpVRPXh5hj1z+TvU24xYAAAAAFhuzM1xBYEX/QlE/ujtLM+EbAAAAAEcYmDPKQQdFQT48KHIV1zhuVLphu2R2Y31i6WCUWs9JkCfkEh4rnjhDO68zJyeyPOBW2GMkZtVeyk10PkRC5E7BWhpiJmT5Xx1V0EMiMndEo16IbFBv8GYQUZwt6iohPRFDpkJ5QBE5bSx/Jvc4RU6OWltePGAEZd9pAGz8a3ZqJWZ/XeBRE0U+ObtAsVMdYQVnjmaSY19gBFsMUrFFrDtoM/kcAAAeHvc3+0VYSjRF8TbXIcIlD0MHVEVabVrlV/RUhFOfXLVujnzYgGl65mZ+QjISAACCAIcfw0y1ajR9gIY0iJ+D7XlmbA9cI0YRKcoPAAAAAAUI0yRDPzNQdln/XfZiiWgpakNk31N1M/0Max91LLIv6C86NUNASElJTItSi1pJY5hrdm43aadb21HAXOVoomwca8FprmmyZpZdw1CySSJNoFImVkhX31WDT2E9lxwAAAAAlQodJYA4zkECRL1B7D3MRWRWomPLa+ds/2SPUQ41WRoAAAAAZQ58K6NFcVgWYtNhTFfpPqcy0UvpW2pj5GGCV3xJ7DrAIBkQEyY5M/A27zNPNKw880TGSRBPalsoZwRsy2h/XYBKZTqrRFZTbFv2XeZerGDoYItdbFbQTBxI2k0+VLtZ5V2mXzJePVhRSwI2HywjQFhXJ2WeasFqPGl9Z3Rjt1kzRig26ksfYrdsAW8TbSpr7WolaHFe4k6kTNZYEmC7XVBP8DGTCQAAAADuNJpZgXnWjSaWzJMphXNkqyXtHLkzOjopNRMlkgwAAAAABB8iQRtT+1q3YKNnN24gcc5tAWXRWh1PiT50J7wmjTwzYl+FLppooyijmJm6hW5n1kYQKAAAAACpINZE01bxX5dkM2MIWLVIRUSeRdxFUkh9TEVLckTZM+4YWyrGU9t6tZF8m/yayI+Hd55S6Ts/PKk1mir2KaQ6b0jeTo1Tx1jdXK5dtFvbVglO3EhsTANQh022Pv0kGCU/OG9HjWExe/mLy5M5kr6FJmp0NgAAAAA1DZ8xgEhkUJZNXkL0M3cq5CF2EQAAAAATB88hFU7PacJ2GnmgdeByD3U0dx9z3GeuV1dGlzZXNKg4OjofOWE0STDFMtI+GUvjUF9SZVGMTaVGmTgVHQAA6xlCNWdK21sXZZlkmFvDSsw3dTK9Nsw5s0PhTuhYW2K2Z9JnXGUAZcplmWXjY19falelSMUvzxrRL1FGwVYlYpVmLGY8YvRYRkiPOuhAJkxbT4FHYzcyMtNCck8cUsZLHUG1Pew+mDtoPhJJxVBpUYVE9irpKOc4JkKmQbk5gjTcOOY5RTRVRI1ZZmMbZJVcuUypNKo5UVP1ZGBvvXJJbsBiZ1Z+UmdQ2kfPRb1RNFspW3hRI0nwTN1SllGkRuo1BCGEJSU/Sk5yUW5LREHMO7JI6lacXn1i5mNrYu9cKVPORsw7kzZYNbIzrDS+MngwdzJ3PQtKs1F6VPlURFtjZq9t2GsGX29EdDYcUiNnC3BJbsxj5FP5Qlo8LExhXBZlW2jcZYVchUvXNzs9QVGRYVltrHb8fR6BGX8EeMVtgmKGWgtbtl7OXz1bhFObTitQ6FcqX65f6FIlNXENAAAAAKMqVj4PSRtb0WlBcUx1jXend3B2D3MXbZplkVx5TZ45FSfvIOQsejWCNEEo5R7pJS82QEz3WSBej12CWa5Uc1YqXrNloWoRazZndWIWY11uiHx2hvWJVoZze3Nqs1i9TNJC5DAhFQAAAwgtLQ5Hg1lrZA9nhGJbXKxflWZCZy1fbk1dL/0JBS2yRSRUWlmDUaU9GzesPMs3NiQqCYsWHzU9QyFGzkHSOGIv5xkAAAAA9wKIK2tFI1K6Vb9SAEvmPfM7KkopUL1L3UACMBwVYg1YLC5ByEykUqJYCVzeXh1lcWp+a69nPV9hVv1PQkcMQslRx2JPajJpgmFUVypUG1QgTAk+tzqxQFlAMjiSLXIsrC/ZLbgplyR5HCww5Ef+UkBUV06BSu9QvFiuXAZdRVpqVHdPP1VtXg5i0V2qTuoyRCpKORFIZFypbdJ2j3ZWa0hSkUGOVoZkMmuGbqxuT2s3ZCZZJUr/OIUosCW+O45MClJpUK5NaU95UPhM+0HOJ7YDAAAAAFIXkCnCMvox6yzGMWM0bzfWSgVZm1w9WMhMqDneJtAn9TAPMRkmBxFbFbE22lZCbCx3Ann2cTxgezweBbkETSSBOitCMD6nLwQWVibLQORNS1DzSJk5VCv2GAAA7RxHO25P5lnEWl1QXzjNFHscLS+ETwdnw3IYdgZyCGXhT/4toxhgKH8vZTpsRkNMOk+kT85NGk2AShU/5CwKFcgKsCJDMo82MDH/ICEKjCNTQHVQfFffV7NR8UNGRBRb4GvWctNv3WDsQXQTAAAAAD4BuSe+QJ5MKU7/QuskAABbA84gFzbbPP02qiE8Mr9DVkg2S6VWHmd/ctp3CXZNbV5h8VtMYkps8XINdUlxA2ZMVQ5FsDXkKoAz9Up4Xo9rmHKZcwhv3WIbSmErZS7NNsIyTCgfLV9DhVECV2FWz0/fQxg4ZjdJQBtKQFCzUmxTFlJGTOBAESoXCgAAAACkF2A4OEnHS+c+2jt9U4lizGcnZmNfS1icVoxab1xEWnZYAVwLYuxkLGQpY7pdwlBhQKQxMBoAAAAAcg+zK3A/cUcKRQo+eUckWfdmxG3qblVuOGxJZLZU9kbWQCI3KiVXDQAA3CCiPX9MW1LfUUpLWzylJ3MvED5HQT05EyKXBAAAiBVbMxhEC0nuQ2M05BcAAAAA1CpfT9VjxWybbmZsuGgvZ1Rsc3MZdxZ1QG2pYZBY3FRdXKRqqHPfdTdzcG4Ba5lqPm17cdNyOm2hXfBDfDmzQDVAtjTyGjgo1USAUr5bM2FlYCRa2FEGVJdey2SAY4JZ8EWpLioWgR7TQGNcf2zqcc9t4F+eSHk/7UmjToVQIVRHVvFUZE3+PTwqmhIAAAAAnhLZNy9MKlN+UQtHADozQS9IREn8RwZF1EHNNYopviPsEgAAryKaQlpWCmE8Zfhij1mNTLtHqk2VVvlcnWPHZ81lfl9dWe5STEqzOrMciw/yICstSECHUaNb/l5CYBdkTWgbZ7RdmEibJvYegDSPQUhHBkoNU3lfK2WLYUlUfjvUFtYa2DebRtFInUmoT6RUXlHEQlQy1z7CTYNRFE1eU2dilGr2aDZd1ksYQTs8gj1dQ9BIc0txRvEzahMAAAAAARUSJ+EvGz4cT49aAF7CW49Y9FVZUPRBzSdnCgAAAAAGHcg9hFMPXlFf4FxQXDNcBleOSAUqIgMAAAAAKRaWL5Y7XjszMGkwcUuJXqJm/mYDYRpVzUMRLrMTAAAAAJwkFjM0NzY5Q0GOTeNedG0Yc71xn2/ScjB1vnAkZdlYQVILT+hH8EBwOvwrfSHKLtI59j9VUftkwm/NcXJu9mlOZo9kVmNjYOlaBVkMXvhiyGK1YDxjiGeyZ/de0kpPNP0ttDfDRqxP3UxhP4wjyhZVKAY2wkWPUXVWgFXDT0lHpD5ZNbwq/yLfQZdYZmAOXflTYE8pVG1Vc03yPhMraxBvCPUppz36RIVD4zgFHgAAAAB+FnYmOS2IPdhQQlxpZbdvNnczeO1wCGCLRL85rlBCYL1lGWTBX09iKWrebXZpAVshQDQZAAAAAE8NyjN0SmVTZVLwRgsqfQIAAAAAGh8wMF060T49Omgroy3hTZ1jwm3mbaRmnlzAVLNNhEHtK1gOAAAAAAIIKjUqS5xUvFwTYs1gDVbiP/EcAAAAAJ0ZtzkrT6xbVGCIXW1UIUUqLg4RAAAAAKMWsD7sWL1o2G8TbhtjlE6cNMEjGRMAAAAAsxmeLOE5LEQOR8RAnzcIODRBnUY4Q8o2ZCB/BwAAqwDwNIBX8mmwcP5sWWJ+XVNnGW5TbABpGm59dxp9L33ydwdtX1vZRgE95T2dQfVFwkePSGRNnljqY4BobmRlVRI36jL+TyZfnmNoXjFURlIeWHVbYVswXSNhw2QwY9pZoki8NnkyTjF9LJIkERMAAOAhMEEmUcNUF03LQXw48DORMgkwgTTfUFJkVGv/aZZjL11VXFJaUVH/QKguySYaKsouHjN1P+VRVmDQaAhqlWUjYZ9d2VZcScM6GkdpXPlolWwCaXtgDVZDTKJFakYjTAhOtEn9QJI1XyBQAwAAAABACxAzNVRaZnlsvGehVjs0bwMAAAAADi6iSQ1ck2ZJavhqt2q4avNmWVvuQ70cDxKlJ2k5IEZnTOxMAEk2QYE8yD08QINGykhqRTQ66SxJLgY4ATwvPCc7RUbUVtBhamYmZdteZFhEWMRe62RzZaBfzlUlT4dOtlK6Wx1iZWBUWOFQkVAyVVNZpFjLUOM8syyUPDtIskn0SFtZrmrachVxcWSTTqJC+0HzOxMwsB6yCgAAAACSIpw70UqrURdS3VefYi1r6205aF9YWT3ULFBCzU/IU4pWHVj+VAlMbEZqR4VM9lHwVmhZCVixVc5YXWLNbjl4u3uJeb50QW/bZshfll/QYapiF2L8Xl9dtFpSUNtHzE04VU1X81T0TkFNrFlHZx1tGGmPWVw/YCxlL784ZUKFTJdTHFSfTo5EnDw5TktkWHBscrNrtl2QT7pKcE0sVY5enmjlcKd1pnZOdEduMWXqWC9LekNHRqhMp0++T2xMykcPSvFMF1LoU8lXimNFbcJwcG0CZKBbh1/HZXhmSWJtWlRb6WrOd958a3m0bBdeXGIVbh90J3KraJ1ZZ0QVIsQbrCyINkk+OkAFPrI6RTUlLBkYAAAAAM4nHlR3aY5xFXIxb5psw2hHXpxIsyp5DwAAAAADJFBFylv3ZvNnlV+EUG9GDUcpSORBuTMSGgAAAACyDMcvm1RFayB0oHFmZPJSQ1LnWQFbhFYHTTE8cSzIQhBYI2UIbWBvMGsOYqVaTWJKbC5tw2PTS0EpFEKAXkduqHWNeD56VXm/crtnv1+XYJRkXGkrbJ1q4Wf2ZlFmO2M9Wt1Yq2rdePJ883c9a09cJVEORrtDtkljTLRMj04oVdpdQ2bYazxsG2a3Wi9KtTrvNhZEplTpYWJpGmkIX7lGuB2XH2E33T+sO+grGBIAAAAAcxQPN0VJpEzhQi8nEBioLNc6GUURSphJbEPmOCQ4B0GoTs1bRWNpaw9ywHNmcdNx/3g0fjx8X3LcYRpT4kaYM5UWbx/QMP46P0bkUgpdFGK8ZFBmyWS7X4NeX2mkc8F3hna4cfdqeWBCTq9EOElLS2NSYV1oZPdj9lpZSrQ2IinlFgAAAACJFz8q7TYSQ5pL3U6XTNxEpjtNPBg/QD2RNgFEUFz1ak1vaWvKYVlVDUjtN88jfQ0AAGMkHj+STZ1Ub1vHYSZjTl8mWr9YiFhFWAlWvVKgS9Q8mjRFOXE6pzYZNEs2Mjp/QKlKIFURYnVvXHj+eUhzVmL4Q3oZAAAAAA4VyDmcU1xl3G9RcWBoIlVBQNM8A0PrQp45dConFAAAAAAJFkE9JVMWW2JbyFuLXYlbHlCHP5tFkVK5WIxdkF51W8tbf2LWZTpis1dTRvsv1hQAAAAAjR2KMAo9jkflSKk60BrIGs47jU6jWAFd2VxGWa9TCkaoJm08KVnCZhBquWO5UqU1QhEAAAAAjxrJKg0xEjZgUKpm53EPdNtu/mPoWHNLXzRSFQAAAADDHVMxDjquPC1ItV0Wbid1kXJ9ZbtLeDP1MrI4yTo6N4s7akGxRPZKXVERV+5cbF+9WQpIySUAAAAAOxkbLi42QzdoO2BJrFcIY89pk2tSaLdfLVfBVtNYP1atS2g3pzx5V9JqUXdafbx9bXlCcAJgCUkyNqwdAAAAAN4WMjpyS9RNoEN6LvERzgkOJLk6HUZ9RqFL21xXay1ycnP1ceVu82n8YIhUxk2GS2xIeUYRR0VNU1zVacdu22ukYLFL+DAbNj1OxWEJbuNydXHsbVFsD2traKhgaVKLT1ZZ/2MkbIpu12k7XsZMcDwiN6E81kNlSYFH2DoBIcwDfRJXJ9ozVjc3MQ4h8QoAAAAApxU3J7o6u1dccLZ+hIM1gLt1kGgoX5ZULkcrO0NCvkqcUgBdqGROZ4BmjmbPaPFo72J0UvwuAAAAAGciH0OTVDBa/FgoUiFKCUxQVW1Zi1UMUJJPc1PZUhZKWTjsGQAAAAAyBtsgADyYTG1UqlgyWtBXp0/vQ8U90lBIZYZv8m+kaVllUmfQZ/JgMFK1Qs9AfksMVThcOWO8ZxVnA2HOV35Od0oTRsQ7BimKDgAAAADtBgInfEL8UOVVSFP2TIpIqklwUR5cr2LRYxxisGErY9Bl9G5wejaAC3+Id4hrEl8uVQ9NYEeiPq8pzwsAAAAA+zDmUr5iQWZlXypNMyotAQAAAADtL0BSY2KvZbxdEElXJAAAAABdGSY0bUMGSadERjUeGZ0TLUGsXeZqp20waRpjFWD3W7BQSDm9FAAAAABDGZY6LlUKZ6VuGmy/XzFJCy8qMn5CzEgDRIYyihQAAOotzFO0aYdyknNoc0ZzwHDKaXVealJdRjZCPU5RWXlc0laqSHk+D0KlRV5NdlrvYiFikVYXPyMenwUAAAAAnRYKJ38xZkFSTwZVEVGUR/JFIE1ZU5dXSVvyXZxblVS8Te5Ksk5eV1Be915DV09GhDlsPms+xjXTKA04BE88Wg9f2mUObu9x4W3NYLBLczgAQdhV6mTqam9oM16WTD85kCMPCdkgFzH4N7FCok+CWyhmum4hdEV2rHUec/5woG40acpk2mhgctl4KXq9dQpqy1RpQaY+2ztLOFE0fjR8Q9dPAlIhTY5JXUekQac+iEReSppHUUqrXv5rWXCzbf1nUmVsZjdmSV5KUw1UgFqPXqpgCGXEaWxrfmq4aeRu5HnVgGB/hXR1X4ZAUxkAAAAAbxp7MLRA+VKwYXRpy2gQYdJQeE3SXQZq327Xa+Fg0VF6ShhIAEZqQx48tDDpHK0EXSmDREtT0lx8Y0ll5V52V8hXflkmWFNX1Fg6WzZf02ARXIRaymHeawNzQHPLalFa0ErsTrBbH2ama2ZuAW7taCNdfkkvLKMJAAC3EURHdWMfcGlxkmdkUvY9/UD4SqJVs1xxYxpn5WUnYitcnlT+SbJF6VWGYzpq/GxxbLhnEGC+VrtOYklBRexBDkkTUOBRt1aJXCpd7FRFQa8ygk0nZIFwUHSjb/JhKUqgJAAAAACOE2k7Q1aYYoJljWNOYLJctVp4XQ1kxWfsYwlaq1MVWKldWl2KV99PCkoqREw5uiRSChIZXjUAURhkxG4Jcg1vq2VvVoBCqy9DLD86DEqGWB1ie2bNaLpqZmzmbNVsTG35bF9pq18gTYRJ3VfFX/lfQVrqUi5TRlc0Vu5TU10HaFFtDHMwfCSAznrfbutkd2Y/alpqr2YYXG5GOCQ1IldEcV3yaaVrI2e1YHNgxmbWauhonl/wTBA02xYKCgQifTNROYc5UzffO+ZF3lAhVo1UyFgbZ3118H8NhfCEZH+Qczdj/V3VZfFqPGnfXbVJxj3XPIFA90oKUKZOIkwAVHNjJG1VcGtui2f7WsZEnjavP19JnUibPmw5uTtZPwtLtFpyZNJleF9YUjpCajE3L0Y1bzqmP1JD0UUERwxOAmPocpR4j3RGZw5SPUuiVQ1Z41FUPgYcAAAAACMEliiJQG1J1UoiRq5D9UgjUR1aPmLwZ6Bqf2qNZ/9gfFY/TS5Nu1iCZGVnj2GyUVEyVwkAAM8SpTfKTKxbZGcbb3ZzenS1eA2AkIVMhTt+KnIGaIllk2YyZrlj2GEDZJJoKmtgandleluHT8xGyUV1SfJNjVOSVAtRJkbfKrgCQybqQ0BSjFQRS+IyIw+QDwMuRUN5UhBZZ1gaVWlS20xmP1QroCmCMlE0SS+VHyAQribBPexH4klvSnRPMldpXsBiimInXeJSxUlZR3tHyEbbQw4+IjSaMT8/pkilSkBD5CpbBjsuVFXla3R2vHcTcVNlU147YpVn2mioY5pav1GLRHQmAAB0EygwwERRVWRft2PIYqpb/UxePd075ExcXpppx230a1hnpmMeYC1bs1RhTcdJ3EgxS4RXdGeuce5z0G3WXn1DkBkAALoHoSK9OC5D90JlOF4ksirnNnE87jwhQ6tSel1EYsNiRGLUYSZg1Vo5VQ9b/mZYbhxuIGfwYkVpr2yjZxFcF1MhUiZYMWerdFF7nHyWe8l3hG9YYzdOFkj2T7JUHF1iY9diEFqyQaUWAAAAANEYajcaSbROelCcVExYGVZISNcmAAAAANoSASi4NP84WDQvJkgP7ybqMuk7HU55XeVnWWsIaXVmm2VxZLxki2Z7ZTdiwWAuYytknl9kWORUtVZDWtNi8GmIaOFb9z8uIEI0UUxPW3RiqmLxW+5MDDXtFAAAAABnIlRAPlJEWyJbClBEODccoC41TbtbXV9ZXkhdzV1uYA9kYmfoZvFfylHxNxgSAShFQNpJ20cSN+wmgjhmUMBij22XcaZx9G5IbKpovWECW+pVSk1oP3ItdylpMMcxPioKJPQ8xVGoWWhWPUdXJm4AAAAAAOMld0ULWOlg9mCfWOdI5TJQFXMXoi+9TjlleXM6eWl3TnXZdsl09WvrWydKED3HMzcwOy5HKkQnxDOgUlBmPG4abKpgMVHXSXFOoFcSXhVe8VqBXc1ipGs5ep+H0Y22iweAaGjHTTRKK1q3ZjlqwGS4V3k+CxZyIWkyxzsASQdaSGdWbYBsLGcZYWdb7lUrUn1SFFesaXWB6JBYlouRaYEqaKBX7lOwTalI/0xpUN1VYVzDXpRc2VJjQf49elHrYDRoYGoJZpFZlUQTPCxL/lbCXl5t1X/fi+qOHIlbfORxpmxuZCRaEFMMSsg9tD5NRrxJbEmuRmlHCk2SUtxUDFMxTrtIYUUnQ1FATT0+OWU5Vldud2KI6486kVuLCX5Xa89TVUFlTq1b4l7uWFZJDDAnEQAAAABfLJ1E2kvkRpw1WRcAAAAA+ADLN7BapXD4f6SI6ol5hKN4AmnaYcJjxWJPakx62IWRiYyGqn9TeGxxnmiyXhFWe0/qSihFGT0GOLs4wTlSOOQ5KEjBVpleNWZwb3F1eXWDbu1iM1niUvVHXDnEPylQo1owXiRc+1XqSlJDpkqEU8xVZVSsU3FYwWGHZ+toFGkzaZBnUGFCWP1UslpiYEJjNmZGaqptaW0BaYFj8mO3ao5vMm8AapBe+k0INTsQ7QAYJ/E69z7bNR0qNTBENSM8DFojbmJ1hXIIattgbVXcSsVNY1OrUzdOlUenRsFEGkLLRudPT1jSXOBajFZ+VYJULE7fReA+WDs/U4FpPHZ2fHR+733fe8J4NHW2cWJrAV8OTGtCd02YVEtXEFciUsFGGzPSFQAAAAAFJV4/BlMAYMxmjmmAZnxiJGm8cop1PnAQZAxVx0qfP6ExZy/7SMxZA19kXV5fnGcSdIqAO4gZiYGC6nTIZzllPGiScH12XnQDarpcV12FYtpf1FKIPW8ufTCvL+seWAWtMWhNG1mDWWtUzlSjX39rD3LCcddrEGNOVjlLYUQeNj0ePQsrH5o1V0FhRuVHVktxU5FcnGMXarJvRXFWbfZjCV7QXsRhumTyZ+BqimpgZ69iF2IUau1yZnWbbR5hqGGdavFtd2idWW5C/y8wK6wZxCKlOGJGp0xvSa07/jS5QBZJGEpaRSNIlVISVvVQhlLLXLJg+F+BYJZhQWWgZgxj612eWXlUDFgPYA9k9F9SUYNGTUsPUoRZv2CBaX9yRnird19uxloOQVEvERoAAAAAPxpqOCdL0VIvULZFpD8DRmBKMUp7SKxFbkHMObos/hsDJts6m0R1Q3031SwnQC1UQ109XDFRtTpAKyQzcTpjPFE43Ta1OGk+oUDuQes+Rz+ORI1DqjiOJoYSuizZS21ji3Mcex5+pH9rgBt+fndxbJFeQFKTTO5ODlitZTRx0ncIeMZxdmRfW1Ji7GZzYWJQsja2OmBKnU9ESmE4DCZ8Pc5VDWZ6bcprYWHNS5MrGQ1KCqYrMEYCWu1kkWdhYxVZx0qDPwNDG0w4UZRNgz7uJmkdj0D1X2NwL3fYdidwsmKoUQs7RBixB0s1ZlMBYo9lCGGqVzZK1jVHF9MJATdfU09hTGTyXFZNP0dNWBpmxGomZ4Bew1/1cFmAM4eEhTZ7z2m6Wo5adl2vWyJX0VRmUtdKuTzfMEQ7wU6cW61g+mJ8ZqlqyGo7Y2tUBz40K3xJw19aaTBr5GuCcE14KX/ngKZ7ZW/KXsZSS0+/VC5jUm4jczN0o3R2dDZyhmt3ZQ5w6nnKesRztGcyX2hdUlseV7hP/0SQMtorCT4eR/1Jg1ROakl4tXrhdLRugG7WcChvhmb9WedeEGxmdT958HWfajNci2FtbSdzo3C5Y/pPCVIZYOVmr2W5X9ZjsHAiegZ+Gn2SeDBxwWp+bHhzPnjxd2ByfGm4XUhInyIAAAAAQCXjTNZdL2IdYvNjP2YnY1hWtzunFTop6j6jQ189ry0ZFBcZ2TAEOxNAgEmwWptn32zja/1lHF2OVBpSO1eEYUtrs29Dbnlo1l+bX/Flj2mLajdpdGNgW8JP70HEPOs9S0mdVtpidmqmb1txEm4wZj9g2FydW+VhpW0eeCZ9R3wtdxxweGg8X7hTXFK3XOZlXWvLa4hmcVyBTew/3UIlTvRWBlpWVdVOyFEZVjRVX1VlVZBSa0zJSOtOQVeAWKRUAlAzTShJgEnWUlhYwlQSTI9G8kOiPH8l9iVxQ3JW6WLcaW9r42beXrpYtVeoXddp9XPPdnRwCWFLVlxdgWfbbPBsaWjqX2JWPVIuUz9SqVoEaNRyaXjHeLB0SW1OZtZdqliPXHZfGFohStosJwoAAAAAWhjIL4g960V7Rr4/2zagOgtLT1efWS5RQjxfPj5bd2zjc1d0tG6pZEda0EwjRQZQ5VzOZNxmH2OeW1dYylwtYkdjdV4bUpc3wD2iW3BsEXLZbOFZU0eVUeRXBVEROlAlGT/0Uc1X11S2TwpLAEbMP3gysR/oJZM7ek2RWDNbilPgPmIbAAAAAJogiDsHSPZLQ0xnVvplw3A9dEtwRWQOT6YyshIAAAAAGyMeO9BYCm58eH96ZHUuavta2kmlM+spUjcAQ+xGdkLCNWwrODGEP2ZOoVgvXuFgZGWUa5NuCmowW5BDjEubYsRuE3BmZ5NV1j4yQvBWBGXRajhqNGaRZfZlGmNPXQNWsk7iSiNOrlJZWtZi3mdeaOtpD3GweRF/U4BjfYp35nCOaaxiHloHUNJL602zT0ZJ+TlKLhcyLza8MW0k4A7bGEMmqSn1Mfo8YEVfVsBpHXaneeR2rHWHe3+Bb4HoeYVtU2Y9aFRoGWI3WoVVEVtkYzdqh26DbL9i+FJjPy80/EfwX6htx3BZanpfql5+ZhpsRGxNagZrVG4ecMVvZWwjZFpYBkqfPqRB4lAMWxZbAFVbUydcdmQpZ/ti/lZ/RJc12DcNOYw3UzRXMD0tsSWlEgAA1B2+MjJGCle5YVNnMWn0Zl5hplwUWv5YW1gsVelQJVCkToFKdkMFPotFolh3Z0Nu2W0HZytgo1voVwlbBmAvXn9SAUE9IwAAAABjHXE1mEDtQ9BD6kktWgBm4msfbD5mlFpqT/xM61H3U45OdEYxQO08hDv8PklKm1LtUYdFVScAAAAAbhppKVVBB1aSX9hevVIVOgwXAACUAyY7DFwkbD9xFG57ZMNYwVHDUVJWgl01ZHNprG0tb6dtzmijZOdmkmlMZypegU4UP502qjGxK3UYfhH2J2E6PEjXThdPWVRuXoVkc2LiVHc5OSgSLt45pUUsVP9iBWyjbedoQWO4YHxe5VtFXKdhzmXVZCxgoltqWqhdJmDRXWRYx1R8WhZq9HW6fZ2EtYmAiruFwnppa6de9lvdXy9lG2jXY5ZXcUd0QH0+TjbHJaggyi6EOUQ/SEGeQVU9ZDBZF5oabjpYShFQLFGQT25JCT/TLRgn9EbnWkhg2llZR6EqSA0AAHobkjPOSEVXUl7VXwZbp015O+Mz+kLWVSFi42jra5ZsqWulaW1mJ2ahadxr7WjIYKlcUGOiZ59islJLQ7dQRmOYbO1tKmhBWytKOEPuSrdXlWdnchp1m29mYj9bdWJHZ9JijVfQUFNVvliAVQZPq017UeVZQ2JGZTBhpFS5RJZGflEAVltSJEjAQndS/mJua4NsrGXFVidLflDiVtFTXEQZIwAAAAAED1A3tlCTXFReelaeRdMpkiudSrZbjWKLY7JhimAJYBpdLVx6YCZlbmXOXSlRIEuJSsBD7C+kEAAAAAC4GdM6ElgBaNJttGvEY+laVVYZYeBtkXMkcqNoIFe9RupEiUxlV3xluHHcduhzF2iGVjJOOFAkUn1VXV3MYcJcwUqRLtY4alINZVFvgXB3aINVQj42SYJbrWW+abZogGNnXD1aHl5sYZxkjWg3bWZxG3NBc+NyZXQMda5xJWvmYxpeBllsVkFdXGkydRx9tn9wfUp2f2/ObOlmeFpRT41PClW1Vw9XNFXvU/VVaFm1WTtZUVtOXndZwEkqOK5HOmE3cGl0+G3EWuY+LD3EUh1f61/wVcxGKFCWZZByaXZvcZpjpkssJQAATA9+K2U/G1VtZ79wz3GTazZaMTnyGicnaTDENSc9nD+WO/oujBX5Gsw/oVSaXmdmwWyfbWBm5FjnTWtLvVEcWhdgt2eybVZvrmuHZM5e+l1rW9BUUE4gTB1JNj68NuY4mzp6ORQ7RD8nQsVIalPBYBVytX+dhraHJoPTeHlpB1mzTjFMvk5WU0RY61/3abpxb3XLdP1vqmfVX4xZ9lGpTRlQ5FLvUEhFXTF5Knst8ztHVhtnkW7AbrNnFF3PV7dbaF7QWiZR/UIPOR81CTZcRK9TDF+MZMFiJVyyVeNKrj5WMPcVAAAAALUuCkxwV6ZVKkcYKY4GoyGHRE1YUWLPZKJg4FNnQNVCZFC9V0pW2U5vRsZE60XIUGpj+G4OceJpdFluRGhEkU+OWyVmJ2vdZ/9aykYNPoNI+1e4Y1NnsWE3U+tBk0QLTZxLzj7sJ9oMAAB5HbY6XUmQS6RBSSdzBAAAtCqDRWtTbFcxVUJQ/1EXWG9a6FiSWC1ZRlZaTQtDaUYYSnhHTkJTQ1VHR0iBU05l6nGwd0x202tcXblT7Es1QKYyZiaQHf82t03MWM1eOGkedfB7J3tGckZl31pvUdBChzs1RpRNAkwkRBo4HzMMR0dYY15SWgdMiELbU4hiIWv5bt5uUWuoY9VitHCVfHWBvH9Qd2xoK1dxSiZVVmNBbCRwJG6rZXhYTEZgQxFY6md2bWZqwWKyXVBZvFAAWdNtDHoAfFFzp15ZPpkXAAAAAFMmgkKeVnpu3H/lhoyEv3qIbWJgHVrsV9dXdlyJXq5bPFhsXshnoG9oetGEQYqjiROENn72fo2BD4Fsfbx1hWsOYuxXlk1ZSF9WLHGpgmWJ8IaIfRVz8m0cZ2xXy2Dtczp9qX0UdvFni10ra/OBPo8aklOLgHmmW7dAYkN7ULNZoV3nXRhcCWJjbJR3OH28fL96dni9cj5nrFJzL70GAAAAAGQjLThlPyc+BzliNJFJXmSwdXF9Rn0GdedmZlifTZdItEqXSWtAzCyyMXpYK25NdvBzlWYKTq1D51IYXbJg4F4aWCZJsi5CDgAAHSlYRxRaKmHTXCVRYlBcWtReol2qXWRfN18xWLFKrkF8Pd83RTWlPSNIQU6dTh1InDdCG7gCAAAAAAogjT+MW8ltN3ekedZ1Pm2bbld6xoF7gT95g26/ax1uMW9mbNRiQFWBSBlCuETcRjVExT6nPi1DNEoMTYFH+jcSGgAAAAAIDWQlujZKQIxC2TtiOPo7TT3jOfIv/RgAAAAAtCVMQVtUM2GVZo9lOl7cWxFm6W9TdD5z+G2RZiZfalZjRnoq5SG3O5NTEWnEeP1/xn7gdWNp0WZ+bh90+nKfa9ReMk5tRLtNDlUpVDZJqimoEDQx2UxOW/ZfMl+yXDdbTlruWvVdsmGOY6lhUFtaTk837BVMMzxa12xicjZtXFynOqMKAAAAAO4f/EJbVkBd4VhCTUhOjlkyXz5dEFMWP8E5CU32ajx85H8JeCtkQ0EJEgAAAACTHdo4EEmwT6ZOJ0qXSPRSnWNQbRBunWgPY+pgHV+EWrpY3mBlbmh2nnYpcFRlb1m+SHUsMhvHO6JRGloxWs5chmW6bLls/WKNT/c6jyh+EAAAAACMFpwyUEyrW+1f9VqQUIhLQkzlSmFDLz2aRrtTGVnfVeJH2iYAAAAAxhZIRihdMWX3YclScjjwND5EhEjqQFMydCunOhZJZU3USjlEjTsXMOof8wsAAAAA/RqRNpREXkkXSKRA0S9/EwAAAAABBDMsy0jwVyRer12eWyRd812NWG5M6kGXP0VMtFyDamFym3J/a4xe5U6yQaA48TldOKI3sjfJOjpBDEFbOm0yey1YMCE0IzKqLPszpj6QTFBZx11mYWZodmuRaYpo6WwRdNt5g3sOePlv0mOrVqlNckdTQk1FjE9eWt1e31tLUsBAcyhRI7oq8TJaPrBIxFCnUWdI4zNjFGEJiixbRUpQ6lQgVApStE5iTKpHHzufH0sCAAAAAEcKNiKEMAk53TykPLE8GT6wQz5L01B+U81U61OUTnxC6yu9DQAAXiHfRDxbeWfubKFsCWn+YuZbEFIeSpdOUFrRYNdhy2A+XhdbO1hIUqxJnkXTRj9Kn0u8RKI4CCq+JVdICGomfqOHg4gXgpR2PGrKXCNJYi18HR0tJTiKOno4sjs+RUJR81uGY+dmumXMXhBQpkvqXH5p8mu+aNZloWhYasdj4VjiXfdro3Ikb/5mcGHLZAFoumPZWAVNQ0N9QgFPrVuJZZ1ph2i7Y0JcmlYZVtJWD1leYeBt/HU5dW5vKGQUT7o3JRyYDb43WFCjYIpoZGjUYS9dlWoFe86C6ICBdZNgQUZBOuU+xELcQWo1pyVaM39MMmX1cll0S2pbWIFL3UhhRmRDK0HXQj5C9D3ZOgBFb1TIXJ5eDF4bXKtZKlYJXGtpdHIOc6pobU4xKeoooUIXUYVUylEvTtRN/FJPW9RhtmOSYUhbIVLDTbFW6mEnakxsfGt3bGxwgXKtb3ZoUl00UAZEvUATU4Bldm72cBJwDW4dbVtq4GH1U55EMjdoLk8pmBcAAB0YGinuMbg3TT3gRrpOT0+JSfY98iwFNxtSVmLnbZ53bX5ngKt8GnO5YzFRoz1JJo0Q0SNoNoxIRFYuX5RjBmQ/ZT5oUGrAaKJiTVuDV0ZTdElbQMhDVU88XX5p93FbdS10kHFmdEd2YXH0ZOZW1lfDY59sFXDsbwNyYXWRdLdu2WhSbNF0xXlVe/94gm8yXdhRYFVyWBRX3lcMYIRnkGs+bQRwrHIIccho+VaiNqQVOiHzNdBE60qiRyY6vTAuPWpTHF8eYKRWuUAlKasu7zgqQ2VQtlmLXABa1lXCV7BgcmkXcClyy23GZFRa1lJ+UIpSHVhAWilWBlAyTCJHwUBoREpKPEmvQNcxCRemH0UyajmJNpgligsAAAQvokd3VHhbCGJ1Zw1rGW5mcPhx8m9waS9gR1irVb1YgVrCVzVTFlE+UuRVh1rQX69l3WqobPdo7WR0Z2duqnFFbQphUlIjSNdCFDuMLL0x3k8NX/llx2gjZj9cREumN/AaAAAAAE0kWz7STaNUZVJ+SNxBO1bjbI55hXzkdkxql13MXHFgyGAFX+9gjGf4bgp1aHnfeyZ7RnbEbLlhW2I7bt127HZBbMZUQDPyEwAAAAAKJZA9H0bjQkg1phkAAAAA8xzeOVZHQ0xuTGdH+z7VMoMZAAAAAHoL+CqRPiZTPGRGbrZwp2pFX7lTpEx2SrlELzwgQPZLr1J4VJBXBF3uY5JoCWkbZ75kkGHWW2NU+E6vTclGPkWqV0ZqlHWre5d+IH7YdpZoNVenVFpfxGV0Zvti01ywUzZCeii/G88ohzXwQBJL11MsV8tTs07rTRlLj0KaQC9JQU0WR7w8MDv5Q/JQq1s0YCNgWlkhS3xFA0ZrRBdK9lCuVtNYHlWCSkI/4EzRXOth3116T24z5TSoUIFfX2NnXexLaCkAAAAAmyh9QEBO5lQEVapZMmvieu2D/oZshLh9I3YwcFtn/ll3TmRF3jcLHQAAAACEDkQnej1gSl9MzUJXK4sLOhacNnRNFVmfW7lfo2qcdQV7aXnGc+dtzWZDYIBbqFjpVOZMzj2uI+MGAAAAAD4dbUYUXk9rVnBlbZJk7mFxaM5sgGqoYkhZn1GzRz40zBelHwU52EinTmxLp0gvU4Re71/uV8dLeE6AYa9w23dTdmBrvFYLQkRHB1P0WkZf4GOvZl9laF6GUK5EDkqCTxJbxmjecFpxR2hSUhMqFxatRQZkfHJndeNw32xIb0pwcWqFXVxQd0qeRRdACjz7MwohFygdPtpKMU2uSMpK8lupbpR8VoMegkl5xWfmVWNWqlnPVf9MxUPRN0kk2jIJSq1YKmL7ZJVgR1P6PBsdDQRELPlOZ2P1beBweG3wZ8hjJmPiaJVwPnOpbl9nyGmRc0V6DnvAd0VzymwHXhRBny1WOflBBEUtQ7I/TDpPLQwhFCrjMW8zKjPCM5I0FTk8PgFDZkXoRBdEuURFRp1Ip02TUwBWYFP9TOlH70gUVZVitWgTZ/BhOmGQa0h4mX09eX5oiUVyEgAAAABbGBwo2C6yLhYnryjpPxBPEVdcXsBnz29VdMh0kXHPbrdugG/UcDxztncBfKB8YHdbbZ5jRV9uYONhy2CRXmhbB1ZHVYJTME/sTQpMiUi8Qoo5PCV+OAhUYmIaZ+FiGleRUuxtoYXKkkaWYpAQglJw5mNsW+BP/0RAP1I8vDUWJoIOAxucKaYvtD5sUJdctWHgYBhaFE+XRRJRBWwwfyqMf5OAlWOSCYsFf2pwol/5TOM1uRUAAJ8Q6ifoQx5UoVrAWOhN8TreHCQkjkPlUjlXnVhEWulaUFagS/1ZOHY/hEaFlnvkZa1SX1Z8VydPxD4QIAAAMicrQaFMN08sU3FaKWC4X5JWoki7PhE+NjupMcMYgjIcXU13v4RfiFiDbnWvXG84FhIAAAAArQtnLjNDSEo8Ry46KiQROdJTvmG6ZbFfyVFTR7JK8U4MTtpMdk7UV4lf9F48WFNVlVw8ZFtlxWGNYPhlUmxAbRlmRFQuOdoXAAAAAFYb4SlpLEkyhEAJU9VnunYUfZd6NW7MW4Jbw2sbdm93PnCWX+9CqRoAAAAA8gP+KlNAHUsIS6hBODdXL2YxxEdrWiFlTGnnZoRetlTwTZ5HQUjFTvlUE1ilWeNbG2D2YsFgKFa8REZCzlGaXCFiwmP3YClZi07mRflG20ilQPAnrhOtMAI/hUGbQHNEJkxUUJ9PkFBnVt1a5ljTTyZBfS3wKEZJr1zBYt1hdV79XyxizmGDYV1g6FkmVQRfpW4jeW99uXwfefh1pXUmdWlxU2oqZ4BteHf/fVGAtYDmfwd8W3LVYOJPvElsTbdZ/Wj0ceBz3G8iatNo9mqAbShuOW5WdRV+mISZiB2Jk4Uqfa1u2F7rU9BLe0t4Ur9ajWE1ZaZl4mLhX3RgRGMRY8RcDFFkRmo+ATYYOppPk2E8b4Z70oL1gHJzd2SrY1doGmggX1VNLEN1S8lSPFGdQ+4qzDL3U0don3P+ePJ63nvketF1VG1tYapS/kQdR95JlElKUOxbzWgfcA9zQXOYdDN4xXoFecpwZmPMWvBX6ln0ZEh5X4ndj7GN1oR+ea5ykHLlcpNwLGr9XURJEix+Dg0shE+Iaa92vXnNeLd6Kn46fux4rmzaWe1ZDGPdYPBT1UAxR1JdMWxmcbFx8nDscDpwp2wQaJxpwHCtdjd4j3WxbkZjSVmvWcpfcmFuWllRRVGfXOZl+2ltaQBlUl5OVcRMUUOcR2tWVGcydF15M3qvfLh8AnZScLp163pefIR7anjmdPdvt2pUaE5pr2kwaaNniGb2YpFatFJjUlhWD1tRYtdpPW78bHpkXVIKPIM1UzvvQ8NKgEzbR9xAB0OaU2djUGpvaFdedVo6Yt9lAmA3WQBhtmxSc3l0MHF0adlbpUNQHAAAAADkFgUrPj8ST61XJ1lfV7hUpFLeWk9oSnGHc3Zub2JAUVI+lzqnTVhdgGTjZmFohWiyZlZiXlhBUD5XeGOja0Nvf24qbU1tCm7AcWF3AHqPd11umVqiQqND1U4lVkZZAFafTPxNY1sHYV1cZ08dSL5KX0bYM40rxD6UVSBks2tHcLF0RHq8fw2EeoX4g6CAI3nEc+9yo3EgcWN0IHizeFR61HgUcGFfnUyYSBFTvV5TZnVpBWcCYEdfbWY9anZpnWYeYkdd5louW8BZqFR7TjBHpT0uLOkQbA8ZMexHR1EBUH1IwT5LQE9KF1NtVzJYPVT7SfY0dRMAAAAAlwnmK4tE0FYLYBpgcVgxUppUqlm8Zxl2LH6dfg95fXHwbAltiGqWZC1hHGf6bE1soWZcYLpcr1zyXUpfnmO3aNFqOWlfZA1e7VpoYqxvsnipeo51m2lTWFRHRjkELu0r3j9qValjoGegZ6xrb2ugZBZiQ2brb2552H3kew91TW5OYUZUFFoNXZZg33CBgZ+LHI47iGB4Ll5DS2RGZkViRC1GuFUKaP9yDHaXdtV393jadFJn1E6AQgROS1PJTRhIqUzNUHZPRk3sTitUKFX+UwVVMlfnWE5Y51dsWJBYjVu1XY1bKVRbQ2sqyixqPuxOv1ebWbRX7EySNp8VAAAAAJ0aPi7VQ1da5nA5f7mEIYMtflZ78XxvemxuGlblP9QwDBQAAAAAjRlsMzBH9VAVUbdLW0epR0JJa0riRHI6KFIgb/d/8IfYiG6DUXjMafNcXWBMaIlpr2VmYChc5lXASaE6ukNnWDVmjmkSZElbdl6ba0x0LnWRbgNlRl3MWLhTTktySA9MdFJWXaNmzWn7Znpfj1Y2TIE53xidJpk1dTqQPP08mD1XP45Amz+SO6cyCC4wNoc9ZE3QW+NfvlmvUzJV9FnqWCJO0DlrGR0P8zfvVAVlImxwatFgZVWRTE1JL0m+TF9Qi06YRkc85kHNS+tMMUyLTMRJHkR8Qx1NjFRNVVdQJ0fOPekvZCNKMeBEcVBgUthJVDPDHOE/gFlQZMBj5ll/RjpLkV+qbAt0jHakdclzbXIycctvx2kqW6FAahiEH3Y23j+3PX4xBzASOak/AkwhWPJe2F1aUig3kA8AAAwWETpuVedjTGdFYLxNWSoAAAAA4iQuRTBVdVppVgJG8SIAAMwLpDZyX2x1nn8wgP147214bCRx7HMDc3NtGmm4awpwH3BlaOdXmU8rVktZblOmVullzXPtfd2C8IHffMB44XZ5dAF0gXY5d3Nza2qJYcFiXmKVWo5KqT4SQnZCFzNaPK5d2W1GcuVteWE/R65EhVU9XcZaj1FbTGpRcFfbWdRYl1XAUPFIZTybMs0+4FQaYQ5iyFdyQDkzgDfkO5w/6j9lPfhBRE2lVnNcuF8YYdZg1F2/VKJBqB4AAAAAqBr4NgFTzWclc7l0321vYjJXBE7bPiwzU0CuTflSYlOuVXtf1ms9dBZ35HXYdHJ02XFHc5t8oIVHiJ6FrIHhfbx6wnrkfR6AQ36Vd5Zuh2Y8YQJi0GO2YAdc+VrrXK5dq1weW1hVNFhhalR524BdhCeHXooAjEiJKIG4dTpr0Gh9bZ5u0WnVZ4FqZWxOaYpfR1FLR3BPclyqZO9n/2oxb1Ntw2C4R39MYGfJdnR8hnpidA9v1Wy0aQVihVfWTfRKJFDLXw5tu3Oodg95HXkDdHxoUFfWRVZAfj/cNpYpNhQAAAAA9h1jTDBqznpngMV7LG+5YGxZ+Va3TzJB6j/JWwRtB3K2bXtg01CqWvptDnk+e192nW44aF5imlaNQc4eAAAAABUZbzoxVKViG2pubIxre2cEX4pPVC0AAPstaFVXa3p0xHa2eBh4S2/fWuU7Qzf4T1lgt2cfadVmqWBcVfZGWzqbMDor3jByOgo8jTPiI9spikl9XYVo222mcNVynHJGbxhnjFlPSWo63jprRD9GZD4tOaJEqlSqXqFjeGNmYJdehWA3Y1NgbFb4ShtCJjulONI65TjdLAoUAAA5GXY2rEiXVYZg+Wa6Z9tj6V7iXjljFWeybdxzP3O5ayZbdETpQJtScl7MYPhZR0ypRrtLFU4URygyJSw6PQRJ70oNRdI6Yy9/GL0JHSpZRMBQTlEfR+c2UCzPLtgweCi9EgAAAADXI/dCl1GZUipGNydKK9E9eUGjMmIv60gAUkRMH0fhVghmxmoCZeZTLDQgG644AExHUi1Oqz/AJEI4AFHWWidZsUutNdQ1zkHlQ/86FC4KKsJA71XLaOl3rIHhhDCBSXiUbuJprGSFWg1J5DdqNoU5KDdJML4YAAAAABADeCcBQoJPllLHUN9c2G9meht7J3K6XzZI4jJCIHoMAABvKspRwWRIashkMFM3MSYIAAAAAMcvbUh0UxJWS1QKVNlWElr4XZljdWh7bbVynnZBeAh3nXKwa5Bm6mw0ediA4ICOeM9oC0++JRQn+ztsTKNYXl4nWhNNGDWHEgAAAABHJtlJRmBJbKFxfXOecuh2AnxYfaN5fXHPaVNnaWo2bb5qMmMOXLFbrGGBaQ9vlG87avxh5GXrbT1xc3HHcFtwaG8XcUl3N3ehbK5W1UOgRQ1EiELhSeJZrWcib8Jwem4FaixlvWZndQqGeo5ujn6I03/DdfJpV1aMNMISNDTBPiU8VUCmR8NNtFnSZlBrmGeLXTJQqkZkUWhrbn1ehkCIToQLfH1zgW8ibwZvUWvtYX9Zcl0MapN1F3xIfCZ3+24AZ3VkZ1/sV4pZUl7DX0xf4l3dWhtXl1QIWkRlm2lNbTlycHRfcwRy8nT6dQRzvm4qa4ZoEmZJZuhqPXHRdjh43HIPaa9eA1Y0TsFID0p1VLlcd2EUYMJYqVRjXBpk0GMHXIRUmFrDYH5kVmndb89y8G8CanRoaWyzbdxnqluHTHZVImrbdMx1Km5BX31R8lMMX5VkamRkXxtbUl5XaUx23H6ggDZ6w27jb1B7EoG3fR9y0WsfdRh6fnQ5Y+RCgChvNzVJwFBETJ84JhYAAAAARxkQMQJJDVvGZ/5tt2tyZa1mmWtNbPFl7FPPPq1RqGKMZ2JjPFkCV0Riq22xcEdrK1/hWWFkOm1gb2trFWXoY/dpcHGsdSF2KXQtcEForl6qVdJNkUs3TlFkHXePgFyBiHqXbrhmrGVtZsVmoGeWakZsdGxRbHxvYHbse399mHpYc2ZqRmNAXrNZQk+sORE7+0Y9TCFTb1z7YjFkRGKNYeVhsF6gU8pJx0xOUVdQ70qPRmlXXGuDdVN28G8KZuFcXlv3XixmmGsQa+FlSF74V5dVyVXIVRJWT1SUTftBbDN9N4VX+W4SfFyBJYBWeeluTmENTtw6sC4VLZw2REFGSr9Owk2XSCU73DKrOuhHa093TqBFjUTiUntfwGe9b9d61oWwi2WKzIFGc59hzU3KM9sRaxE5KAA1JThdM6IohhNkJ8ZI4Fw4ZaliFFSpNAwLAAAAANkYJivqMcw22EBwVdxjy2iMZJ9WOkeoSIBRhFzoaOBvfW4OauBnfGeXarxzGH6ug2yCHn9/gPOE7IWxguB8C3Z9bDpcVE6VTapWsF86ZIVjQV3iUv1MFFEjWPFYwE7KObAZAAAAAJUihjtLRQ5EEz9pQu9NhVUKYEhsxXSddxB2xnFzbOdkB1q7Tv9QL2IAcdh2A3P1ZihaDF6DZ0lr7Wh0ZGhhS1+PWx9Wr04BRic6lzqJSsRWkltFWe9NvDjZKu4yRzOsI+kjLDmPR79OFlGHULhNMEXVNmwytjuGQDY7izAnP7BOMlgjYJxrCnqohHCHH4IOdbRiKVk/W/tWrk2iSqdRdFrQZW1xOng0eP1yomo/YplYykydTBBfOXDteEx5h3LnZhxhEGMMYhFdZl3paAR2xn0sf5l5nW4JZddghWLDZL9helknTW5MJ1WmW1RdRVqfUG1H9EgiTedMbEYYORovDTh4PqpEvFEdYflqZW6kbeBuGnNQdKJv62KLSNog+AUAAAAAOCHoMM4zBDPHMh0v3y18Nlg+jT7sNlY3okirWxhmFGjKYu1W5kySSpRM3FYKYBln9WsFbRVpE17xTPo4mDALTV9hRWshcJVywnaHfMx+uHsFdZ9vCHB1c4BzrG+baq1qwGznbDtsVmxSa7dkqFjDRoYwAz7sWIBlgGisZLxhAWyTeU6BuoIWgAB8NXZVcBJsQm5KdIN41XvvgTeKYY43ihl6kVkqRb5hFHeKgquGsoQpfXtwvlp7TN9NnFfcZ7t0cnuPfsN/Qn+gfEV0F2v1a3xwHXQWdK1yUW3MZF1hRWO6Y85fBFYRTRxKz0W7QnU9zDDaM05YXm57dsVzWGgoXklhSmrMcLBwL2qOYz9rTnuohBmEZ3mzZr5T10ITMgkuGzTuQNJFq0RiQQY4qC2lOaNHE1HKVeRYel5eZk13toj1kWqRq4ZjcqNrAXX2eCtziWJ+T1NIk0bAPfUzUkIKXEBsOXMfcuppulzGU5NQZEruP6Y67jugS+Vf6mxNc9R0qnJ9cFd5Mok/lTWZG5OAgBVwY3RHd0pwdGIzYkdwsHiKeRR0vmfXUWc9b0ZcVxVlmWyobAFkslEiSiZg0nRvgJaD3n+BebJ0onDpazBuI3uGhhKLxoYKerZq0G8VeiB7zHS0bC1lmGF/YRlhnVp+TNpL3V2Va0VxkXGkb2Nsx2WEYN5kMmv0b2NygXLfcQhxQXDPbaJojXKchGGP3ZD2iHh36l75RcA4yjnvPL85ZSt/EQAAAABjJ6pPgGUybulrw2DpVU1bD2LjYXBdm1cBUtVR41MIU1RM5T0rLUokQz5mUvJY51aNTAhLzlk0Y+Vj+lxnUYhL0E7EWbZjWWmJa1ZsFmz0aQtiWU9jKvYH2jSKUONbP14GWoxQlUh9SdtSkljdVOpFezZDPKRDUEAULqwRmCPSO1dGjEbqP7s+iVGnZSFvZW4wYzRR1z+ZRH9RgVZDU6RK0D6jKh0O1Q4wQG1ZaWNJYi9bAVE3WlBrkXTPd2x5232kg7mGCIUgfmBzHmM3Tfs56DjZQLVFSEktSnxIzkHZOE8oug0AAM4wQkoSVghbcFmlUutPolpjZo1qzWhiYPlSIk/uWVFogHNreoV9XX6dfPd052lbY6peF1rfVVNM8j5KLvsgYC7CPVJDjz7uMWs02kCKSPNLvVYPZA1owlqbST5ZBV3FTc8xkDX5SV9UiVesVU9SW01rRkI/AkIjT8taUV/fWntQw0tzU6pYDFbEUaJSUFaWV7tXn1pXYURm0GnKb/p0RXl3e/B593Xvb8pmp19CXSdbYFp0Vv1OtE9eXslpdWs1YxtUDEVZRABQRFiiWgRXQ1UVWOVbIWBXZP9mbmk7aJhhzlYWSpNRV2kPdw16s3MIZxJeEmKyZiRn32MJXE1QdEBON6o+TUX5Qz46d0WoYd1uRW7pX/lDNS/hT6JjYGkGZoRaiU7JRJoyfRQAAPEj60MCU0dVeUy9NwAXAAAAAHMgwkGMVHJgC2vxcKxuqmNyWUZW21NGTyZVk1hdVMREGiMAAAAAdRwaLJgzOzNdIv8H1yhsSLFhQHBQdml0GGzfZBdmvWkXcGJ4v348f/x36WnbWNVNYkbhRY5QUlrjW9BWPFloaNN2I35Vfql4jHFMb3pxVnP0cRRsGWRTZKlocmoAaAdi8lreUeZTy2OfbutxMW/4ZRNZV0zYTFxcyG1EehqBQoIZfvx0XGlOXnBTGEbBR+teKm5ncxRwwWXKXEde+F81XA9WsVSQV89WN09pQXAt8xUvI4s2JUxrYNNrN22SZORPw0I9Uq5iU2zZblxqL2FAUQlOX19HbORwIXD7cL11gHgjcwNjwkbiMsI3FENtXoR86Y7wlbuSg4UydRNwo3G0dB96CX+jf4Z7WHSrbtdtI2xVZRRb2lh2XGVfxmFgYitifmBwXGRcXF1fWyRZYlf2Wy5ljWw7cOVtcGhUafBw/XW6dCNswVkGORoPAAAAABggB0T3XwJwK3ZZdKZx8XOKeJx5jXSMacNde1gkVmJTPE5IRtFC00tAYp5vg3ysioCTNpT5jHh/K3JOZg1XyT48GQAAAAD+IVNEE1RGWhJc5FgLUppJRkefT2lgzW1qcmhuumETU9ZWEmBPYjVdF1SiS38/ITn/ULJi9mqLbaRrH2WFWihOnUpNWexk22erYvNR6DFhCgAAAADnGQsqbDX4P4hIpFAoWrFeUFspTw01OA4HJOA3WkrnWudpI3NPdSxvnGJrU3hCWE7HZbxyVnZdcQRnOGOnaFZrBGgVX3lS1FV0Zjtz0HmPenh2MHJucX51EnlydjNuNWWIYLtdulpyV79WmF0MZ4luY3J4c69w6GgoXtJX7VAOUZhVm1jjWktd8WH+ZWZlCWF0XqthcWPjXwhakGDabLtz4nI3aVVV2zNlCwAAAB++P1Je+3HAfrGFaYa1gMlzbWF0VvdXO1lzXadpYHEgb9xhOUMkEwAAAADOIsxBOlJFWnJbFla4SwJF90XhS2ZTQV1daDhvOW96Z4VW/juLM8dESFjiaXd0wXeqc5lnWFoqWRBd/VwcWX9UgFrcYXBji1+tWeNUI1ESVMxZlGB0ZalormmXZ39kA2EQXLFZJ2PecDl3WHQdaORTgU1BVE1UblGdUVRVAFmsVllQ0k76Tl5Q71mKZXJqwGa7W79TSVzxZVJnWV8NTJAp9B30PqJPMlPuSsYz9RAAAAAA/BajRxVk1nE/dHFsGFrdQCk6J0YnVfJg1mVYZWtnrW0BceJtjWRxWYtVJlegYA1sgnOGdnp0zm1/Zmxf81DYMBQIzR4IQgNWgF2lWulPWUo9UdpVtVCiQBAsXDH7RMdV0WElaXdsEmpLYEtSDkyMTY9GsDZyGgAAAAAfJUdEHlR8WaZbJlrvWxNgFGKkZlFt928fa/xf4Vh5ZdlyeXnYeZ50DWq1XdpU+09tUG1XX1/fZPtmmWd/ZvpfLFOtSaVSwFwcX+tb31c+XNFoY3Mtd4ty+GRMUfxFNkpBVW1gXWcEaiNqcGh8aqpxpXmKfnJ+0HlIc0huPm0tcHVzj3TNcf1rtmWLY71jLmSXZapk112EUNE6rTMrNdA0UDeFPCZFFVBIWyJiymIrXXxSb0eBNhEXJRdhMsU++z1eNdoz1EVdVcNa6lTIQJk3akexUAlYfVxWXo1foF6IXLNW8k6iRyJB2jcjN9M/8US4QWI00SvfOTNIaU8aUU9U+V9xbTZ1eXWWcaltH2qqZepbMlv9YT9jtWJ3Y7NiZ1xMUIZHwk26Vd9WaVV/VEtUXFFJR+c3SCFMBwAA5AnnLS5B8Ew5WkFjRWVKX0ZQFTt4NoNSmGVZbmdwemvWZLpkm203dr15P3flbdxb2kjlTNxTzVEvTW9KqUz9TUdOh1DQUo1YKWBHZNlk2mSnZ2Vs/Gq+XnFKckbPUBZV31f5XpJkYmYYaShsEG1XbI1pn2c/bChzjXVFc2xr8l5RVKVMmUMFOak02zTiQfRY8WqUcqFvaWU/XphjQGxecY9xtmy4Zw9qKXA0cmpsVF6DTXRK6Fd6aOFzlXcedddxiHCQbhZooWFmXxVe0FqSVBtJFURDTZthC3PnfQiDOYRpgsaAAoLkgn5+VHnMe4qBH4KOe+Jw7mybbE1qgGUzZLtnMWsLaktkV18kZrpuSHaoe/d7nXZdaj1Yw0whWcNl/mvsbCNsuWe6XaNGiDGEQspWhWdqcdNygmxOYwFc/1dlU11K90eOUnxdCGQcZa9g5VVIR4o6JDPoNi48TEC/R+5JJElSTwpbQGOaYqpZxUpWOhE3ryt8IIIu0USCVuBfmWL8YDpcWVabTulEqUERSWlU11mhWYJW+lTSVzJbsFqqVN5MgEehRDlCpUKiRspHuEESOqlQIGfOcNVwB2p1YOxX81EhV9lie2m+ZxBdOUo7NJUW4xMpOKhJcU46US9admGyY4Fh8l4hac9yI3WMb+RjalU7VHJeZmNEYTxaLlOGVNBZUV3vXk9dzlvJXeZgll79Wqxb62HNaBFuKnCabvNpXmnzbGBwIm9cZlhV1kjUTb5TcFK9VNBjhXc2g0CFLX6jb2Jct0qzR05KF0mmReQ/3zWgOTVQ4WMcdmeCVYeFhCR5IGIaP4EqNDiXSaJfjm8Ad+h2Wm9LYKVMEEZOSOFG40BBNckavRbLLUI5gjySRGVNU1HBUYxbOGgkbSJnW1QHQMc5+kO9R8JA+DX9NeY5DTlpOU8/pkhXVBpcd13TXsJfB13uWNhcc2SIaAlnTmKIYK5mAG9ndHF2hXVicrFsRmKwV8FehWrccLRx5m5pawdp/mcfYyNYq1DOUptS7E+9UtlYMlvzVN1DajlpSpxZTl47Wj9UwVGPV8lcE16NXVpch1kMWGZdymcyb9RwBmyQYMRM8TQ5KZ8WAAAAAKcdRUEJWFFlZGp8ao9nXmgjcSl5UHtKdy9sOFsfSUFBE0vcWM1fmF64VVtJEkUDSxNNF0bTNBAlEzlcSkFSTVFyTQVUImGyaj9vh27cZ/VnLnbqgdWDTYC0eapuIWGeWr9eGGSfY7RbMU+ATGBVOVniVcdO4EUpPV4tlhEAANcRnD2NWAJukXsyg4mHQYqciqCHQIHueT51wXQScxBqN1RlMAckzkLLVadgtmScYRhaU1F4SOFRLGN5bJVsz2J6Ts9WXGcda85i1kxgJTkVPC4TPMg/nE1qZ0Z4O35zeaFoYFDrWvpp/HGeeL19Pn9me2xxRWBsRoYfWyGERatdc2osbjFqM2O4YfNm3m5bcjVufGLdTF4r6TbAV2BvfXxKgC59DHVdbM1m02JNX4Vdj1omVS1QllBoUHZYU2XXbyh2EXmheSx33W8BYEJJ4TUzKoEw/kZpWmBmcGmFZDFfiWakeLKGfo3ujLCGqX2/dYFw7GsIZrhhS2EIZ8xtx28QbsVqbma+YmVgyl7aXsxhZ2fya7Rof1tKTS9WFGjGdYJ/i4Q5hdmCdn9lfTd8c3c+ax5VdULORndGZ0TpT8FbbF/lXe9aOVoDWShTzEmpP+Ut2hAAAAAA6QOSJYtCr1EbWLBhEG5HdiF3Xm/jXkpHKD0JQSJFU0rBVCphgmiOaZFmDWbibfV0yncUdnFvIGTXWsFV3lIsVihbkl7AYWJjMmTNbP142H+gfvdzh2F5R3cfAAAAAPcipz20SUlLpEQGN2An7jRgVIpqH3TWdLNugGPhV+VSN1NBVLBc6ml0eKSEiYqriPF+gnApZ0RmLWfhZiZqyW+QcRhwGGtaZMtjOmp+bpNp9VvOS9tOy1mCYQxogmkAZtpfY1C+Nlw3UkhcUBNOjz+DPU1OKlj9WRtYIVaVU/9JFDKbDts+t19yb0hzTW1sYLhZq2Iga+5rIWlaZoZmiWX4XCtM/zpTNKwwxz2yU1Ri72iMZ8NfTFZ0VIlSl0htPD85rj6SSRJXWF8yYcZj0275eet/bH+3eSNyH2x0Z3JlbW2BeER+J4GdgVJ+z3VCZ69WkkjfTbxefmp4cJ1xIG/TbeZx1Xp/gbSBSHq/ax5ZJEiYN7sZAAAAAK4ItDtNVQxi5mYnZaVi7l8mYD9hI11DWCZWZFU2WBBf02YsbIdsWmoDbBdzFnYBeMB7ln/tgRGHCY5ak8WUW5Hlim2FKIOTgKp8T3lrdXJxpG13ZtdeW1yoW4Nch2P7aMJn+l/VUi5Ffj9YRedQ610pZtlljF4rWela6lv2W7NehWfmb0Fz6m+eZa1XTVfmX/VjPGLhWG9SDFtBY8dlCmVVYbZgyWGtYUtffFmRUAxG0jJ9ElQXODKBRKlJsEa4RNtD/DxZNtsqkRKLCZsk9jYOQtBJEU/CVk1gqGQgY+1g6mAjYjxeFU/NKwAAAACoIJhA9lPgXxpm3GhSam5qHmucbJps0250b89s3WntaEZsP3IAd5J2snBQa5dqbmyXbNdpEWkvbTF06Hmheu5z8mQCV1lY6GJRa3NtVGh9WOJA21QSbBh3OnmUdJhsCmi6YhBaBFYoV0ReUWZeaFlj/VuJXIZg1F4QWSxSnVCLUa1OVEiDRSZK7FMhWxRfrWHQYxBoz22lciB2FHd4dmp4VHrdeJpzc22oap5og2jba/BttXEkfXeIK4/ZkE2Og4fmfBtxUWZCXv9YYl2TaTN25X5igJJ53Gl+V6dRaFZIWVNfT27DfDqGe4kqiBKDn3qkbYpZUkpySAdOtlhGZuJzOn2/gGB+Z3YebfRknV8GaOZ36YEBhId/5XZQa1pdclRFV0VfPmieb/Ny9XBWbWlsK2qwYhpRFD9SPA1Li1ovYyBl12EfW7NYA14AZABpTmzXbiNxknGwcrlyZ3DFbwpzzXQXcmxsBWiCbXt4yIBehluInoUBgAh7FXVYa09htlbHWxNsh3VJdRppKE9DNOEpdhUtGItEWmWpc1J1qWyHWvVKKE9kXqxo9ms4axVvd3bpeAFzymR3VCBVq2iJeKJ/dH5XdqtqE2MvXcBUQk7CS4BSil1lZBNm6moicxx5KXrNdQJv5W9bcrVyRHPvdut9u4SSiPmHvoGkdEtl8llAWqFmyHI2epZ8h3tSeG50gWzfXbZOKkaROeMvrk1PYdNnWWbDZRdpp24Vd1t+2YBHfrN5iXXncvdvxW2RamZiIlpfXvlkvm6DeGJ+N368eHlyKG4obkdw729rZyFSmD7ORHlNU1NfXnppCW6pbaxr1WnAarhrI2r2ZMhaF0+9TZdUxVa0UDk5BiukPi1OGF2gZwprgmadXbdgsm73d2h4b3K7alNmrGTzXoFQgjThGG0sFDmnNuYirAcAALIjWjXwQO1FNUJUNu00Gz40S15U2VsYYMxjE2kmbmFwJ27ZZ1VgLVtMUVo9DBwAAGAiDjyrUZNigm6xdaR3F3Y2cn1rHl3TUZlPfkeURMNVvGD3YBJa1lOlV6NfW2OqZElnBGvEbCFsE2uIbCZvFG9TbFhsw26Fbk1qZWMUWK5E4Sv5EAAAAADWEMVCAWSZdqd9TXqVbJ1WbkpATZBMZ0QPOgI2HETEVs5f/l0/USc3GBIqEEkzV1CVY45xsXhyeYB2zW4gZJNcDlkAU1lKSD71LAcTAADbMxtR5F0KX6JV0Ed6SoxcdWkhbodr82JCW3FdAmVcbKtyi3UvcxZrD1/xV2NaT2DZY4BjgF4cUwBGQE0RXWRmvGhfaaRrm239bRVs6WxccLBv62isYOpeUl/6YjpseXOXc/lrg1+jXItdSVyYZYJy73dHdWRwIXOxd1h15mxlZNti82WrbHlzd3Z4dcxviWPdVWtPjFEtVdpV4lWvV/5ZzVnSVRNUblzzZ21tAWwuZsZgfGLKb598VIKOgJh1c2OiUWFC/jVqOpRCwEyCVcRUo1FSVm1eYmJMYK5a8ViiYzluOnLFbnRkUVvLWgdkznDFeJF5tnOaZX5UTU0WVSJkw20rb+tnplYMOwMfQiHHOx9OgFUUU8BG3zmuNl1OQGfudpZ+HX/pe05+s4Vnik6Jv4Lvemd2d3F/ZppU8DvrK7hAxFI3W0JcV1nZXw5voXhmeO5snldAQBlBw1HBXPFfg2VNbS1yf3LTaz9jvmyYeZV+lHw8dBtr7WnmaZ1lTmC2YfNlzGY/ZOlkHWsTb+xpZFhlNEY4dVXOYdlibloXU39YCmI7aQxr6mfhYxFjIWVkZlZncWg2aDFkHV/ZW31ZI1RwTYNL91IzYC1qO26ya1VjE1m0UkxMG0YxQ61AajUvLLA4Zkr6V75ecmKUZ7xuTnIQboNobmkScEp1m3XHciRzIHgoehR5W3iUecB5dnQzaRFgc2SOaAlrL2//dNd4pHZobeNh613FXuVd91mNWLRj2XLfehd7PHOtZx5jW2UOZeRbwEn2KoUPezbLUgtezVzZVUNXeF7hYYZe41nuXLxi4mKdXL1Y+17AZ8xqemqDbMxxT3T1bgdf50Q4MrBU1mcRbXJszHDqeWh8c3bObq9xVnhRd3Jr8lG8MJknljyRTBZU8lRwUM1VZGamcvZ22XJsZbdNsC4AEQAAFR2SOVxPT1wpYWpgk18jYnhkS2FdVBY6MxQAAAAA8By3NNhJB1rTZK9sXXJ0cX5mjFgoUytYtmEfbpd3bHp8dkZu3GKzVSpH8zqqO+xB6UWeTeBYKGQjagpqmWQcWz9TcFHIUTBU1FqDY+Zmc2H0UShHKlNrXjBfP1SgPt85z0lGUy9cGWW0aspoMlyuQTYZAAAAAGAblzB4RoJTaFuFXxBf6FjAS2s5xjDYRQJdtmzRckdwoWcrW+dNUjjfIldCOWKVc1l56XSjaetc6mKfbz10tm/DYRJLzUTpUJNaX1xOVT9IbT2nTPFjrHE1d4V1yGzVXrpab2XlcAN5qn0hf9F+G339eEdydWzOb6V3iXu9evV0umrfXoVRxEVlQXRFTE53Wwxoxm8ycotw+27Bddd9xX81eWhpI1RATJlQNloiadpxznLJbp1nP2DwXN5j224mdu945ndZc8Rta2q9aL1khlupUwBTr1boW7pewWGBYsNlNGiMY5ddL2E1ay92l3sFe5h3WHJdbvZoSFurTDhYvWMRZLtbLlQgVDlYf1jqWHdZTlwJYS1lTGcLZhJgIFaQS9BI+Vp6aAFw/XWxeel5Znbnbk9oXGqybtpxaHFAbQFmy2DsYmRtlHQWdV5t5lufS8FNjVH4S+1MamT3dpt+WX1Ld6txlGtZX/pW9mB2avFpHF9TVNZXMV7LX2htz3xzheOFQ31madRO5UmiV9ddZlj/UtJlsXdTf4OBp4CEfnV9aHzke5Z7cnegbIdgfGPraYRoHWOBYpRqm23lZyhZsT6/HrEHJB+uPBJOQlcFW9tYGE++P6E3gEOtUulbeWDbXuxWoEb1QiRUw2IjZ+xgZVNvVANc8l+JXjla5FPgSYpEUk92XKViAGJVW41SAE77VzlmaW1kbVFmSF9WXcVkr20McgRwf2gQXzdeimZobltwtWpiXj5ROExTVexc3WLcaH5wzXXAdsZ1PHVJdex0sHA5Z71XojvmMnFEN0xKTW1UD2Jxbe5zP3ZSdi11R3JwbNtj/VxqYAJsiHUUei56tnVvayBaNz9nGe8PjymrQAlQmFeMWWVcX12uWEBSeEfjQEpEZUftRAY6YyFMM7hUVGPfaJVo82QLYZRgTWO6ZHBi6FoWU1ZOy0iRRxJH+0aHTw1ao17wXPJV1ErUO3cpehDsImhFxlg2X/pbZFXfXk9sYW8yZONIF0ebTmBQlVhYYq9mTWYvY05ePF+iZ6ZzinxPgqWFToUgfzZyfV2PVI1Y9FpOWxVgeWexbapvrmvmYy1dXllbV01Zb2A4aextYmv0XoxJ/CzoDQAAowltOyJaH2qrcWB5kHm7cHhffkoqOM86LkzzVGNULEtfQYU7Bkj6WFJi72KpWeFGQTzZSh9b72GkXR9MBigEJrlE71oGaRhv6GyEZJ1fE2fMbC9p0F23UWZOtk3sUWFcG2W/ZqZhYFoQWupeY2FwXrhUekStM008VEqNTwJNKEV9PslFOlO7XslkGmV7YdpcvFZpUN9L20y4SztAyy14RO5dHGzMcbZvZ2eNWbxF5CqILlZCBU0YUGZMF0AUPMVRD2IqbYFzfXR/cvNvRmxdaH1ngW8ifYyEr4HHcv9U6DTcKsEtF02RYj5sdG2YZ0xiEWXvavFuN3BPcJRuM29Pcs1283mcfQV/PXxGeKp20XaGdX5wCG5Ic1p7Bn8SfYN1z2ZZTYMzhUJIUTxUqVCUTk1R7lLuWSRrd3aAeLRyiGX5VjZYR1+CYu1jumNiYeVd3VbbT1ZUMVxAXfNZsVGWUb5gqXCleV17fnalbFxgelaOU+VVtFZ7UqRO906WTqdPHl9qcAJ5C3hLba9ZyEvbVgJig2OLW21NaU6/YMVse20bZXxdMV0OXpRZS05LNhI+dFyvbGly4XBxbsVuBW6daZpjjmFhZzdxI3fLdWVs5FdxTf9ccGkYb7tvHWosX6RViVVLY5NxrXhveINxN2VAXPdcNV5OWwRT5EOuRQhg7nPKfoGBpXs5bnNfXkwYNQk5/E5DXz9qS24ybUFr32rPafZi8FXtR/lD10yBVR9Zf1h0VM9TXVnTX5dkG2itaXFo9GUrZFlinmC0Y3JqEXfIgkKJhYukjG6O2I5til5/fm2mWkNTM1OrUT1XC2qQeY5/ynu0b0hk8mZYbMZp7V1hVhBcCWXWZ9hnLm1fdoN8y4BohDyGsYRIf594sXTgd6p+L4M9g6R+OnZebYhojGZRZ2Fj2FQxNo8bQzKbRGJTul1cYAZcmlRaV+pnDXPadfVwHGQwVPxPsFfhZE1vFHSDcyhw8HBndYl2InCiYGpP7EiTSOdDwz6WOSM67DfNLMgpsDi0WK1uGHkfedJualgjU39kqm55b25nXVpzUmFaeGnqcpF1+XbQeBp4ZnRrbvpmmFzTSkYsGwmcHawvbDy8RlVMl085TdBJIU0jYWhyAnv5e/h1r2yOaQRuWXFDbsJo7WeBa69uS3GScDZu0WdKXIFSAE6fTqVQ3E+zUjlbK2O2ZJVdW00gPHw2OTuwRbxd+28jeq1+yX8ff7Z8FHdQbp1lnF+cXeRY417ka4l1Zni+dO9vNmngWFU9Mzb9Snlgt2xycOhrQF6vRX4uoDTmQQxQ5FrqXmhg4WGRZFpnS2fEZDhjKGMQWz5JACyeCQAAAACvEp02VlT3ZVFuqm6AZ7xZ0EmkQXdBOERISb9Qu1WeVlxVklCpReExayvZOdtJ5F1NcGl9VoS0hWKCbXvccbxrq27FdWN6u3pWeTx3q3NbcDhyQHngfkt/HnqOcEhkdlmxUHFJGUXeTXRZmmSLaoxthG5obtFtRm5XbYxmIGALYSJjdWbnasVuvnDjbvtpw2UPZT9ji17cVFpGcz+qT4xkjnNeeh55dW+fXwpUg160blR3QXawbDtgdWElbIBxqW7lbBx0qXjfdAVpd1j0RqA6YTMfI2kt90UyW5VrWHXveR19qIDug6mE/3++cwlhxlgKXjlgXFz1U09H2Tr4M0grBBXSFOhByFQ8WsRVUEjhOyc/KUoTTLNISFARYZFrZG7Pb3R2GoAohqCGz4Hid65roF4WXP1ieWm7bSNvyW3dbGhrMmgyZAZkRmnrbr5uMWWlVWxNcFIYXINkrGb9YMpQ7EY1WClls20Ndkh88n3ieF1sz1nASmJMiFWyXWhji2UpYj1XQUeuSItXqV2pV+BBlBufAAAAAACbJKpBhE8jUqVNGUhLSJxGHkx6WPVjE2mIaM9n8mzGcXpwdmgRWy9QPkgWRMFZqGsOcKdlgESmNSU6Ej7qSGJXcWKZZhJjr1Z7QOw5XUV2WJ9m4mscaeReblRoWIti2WjqasBp5GjaZ1NklFtNTWNAkzrON/Ewki7hSeBcyGRIZWFj6WI4YipdT1HYPWctSE7OZ19z33MIakZXHUdfRAg/Xi3xEDcJujg/XERvDnYgc6Jse243dgB6pXcxc0R2EHtieiBzHWqqZUhk+151UyVCtSeKCfUIRTQmS49WllvvWrNPOjzuIMwlaEOhYEx2u4OsiUGID38xbV5buVUhWPNcOWBoXkxWwkvKSZFNXVIhVSpUUk/gQpkprgoAAN0huzzJU71kG2+kcvNummKYVJhYUmfgbr9uW2kuYVVT3zccEQAAAABZSTRqA35aiLiJRoItdD1r229gdsB4lnhxesx3H2rZTxtL7VRkXntsEn3ciZOOqokbeidbpS7kCwAAfitsS+VbeGbYb811iXc3dUJvkW8AfOaFRohsg2p6ZHTPccdsBmi/bcx7xYWoiZuHe3+TcUJgw1EjU0hcfWOVZZRjzGMraSNvLXLEcpJxgG4IadBgwVfxUatUCVv+YW9rxXNsdW5v02PtWB9RaE4vUSpWOVfGXN5n1m+FcBBpHlwWU+RKujbWR2JZgl7qXY9eCmX2bEBwGmviW2BJl0T5SSpLfUQ/N+cnBzaqPtJER0lCT1hbamgocNBvx2g7Xf5WPFbDXMFkpmmlbD5rhGPbVIdChkfQXRRuhnc4fVZ/sH0neU90PG4tZVhVgTqZFQAAAAAkHSlE9lnpYq5hbFr4Uq9PRUtuPxss7BLMKhpMo135YxFiq18ZZ3pxiXWucbllkU/VP8hRgl6DYnxfB1kNVxxYOl1pZhpvJ3MrckJt/mVoXWRYEFpDYPVn4GrMag9sVXO6ewJ923YFbORht2aTb3ByEW/mZdRe4WS+bXRv2GdYXBJZk16EY3pmZ2lFcVh5inu2dnlnel7EbHJ28nU7bS9nZnhsh/mKR4Xzdolm8F4AWWFUCmMwdiGA3X9+eJturGYqXyVR5DuCPwhY/GtFefyBhoV0g6R8FnEcZHxdt2TwdJWCa4iZhHV111igM64XZ0MDX/BtwnYGe2t8Cnn/cNZtX3UffsCBLn3NcIxlW2VPZXRarEE7PmlQ52FfcW579X+lfuN2SGgHWSdXEWCbZdBk2l53XfBqK3che/N11Wa9Tb0q9wgAAAAAzxr4OA9Xi2fybmJv72rxZLBjOWzgddd3TnF9ZjlfbVxJWRlWFFPSTFVAoD1hSoNTbVRXUQlSG1gVYO9ly2X5YiNhU2WfbrF2F3kZdF1mY1LHRn9ClT6yPepEzU95WkhgFWBmXHxa41xBYGNjrWUmZF9lr2uwc0R6Tn2KfXR7s3arb3ppfGNHW6pQfz+bLrZDDVKEUQRFDS+UEQAAAABSG5kv3Tx0TfVahWBdYdxf912SXLtbW14PZNRnNmYLXt5NozyCSUpaBGRjZj1i6VhLTX5DIkMTS1NRZlIRThJPN101ZxtobmJ2VzxQmFmuYmZhXFbBQmc1j0F2UlJdXWE1YKRbFFTNRNsp0QoAAAAACRWDJssvyT5WTTNXCl9jZB1q2XL5egJ+/XoAcldirUwfQrxIy1ARVz1hQWxtdUF4GXWGbX9nCWkLaxVp9WM4YehkAmXrXftaL2LwasJvRnIWd3p8oX2qeGVvymSXYuBn9GxacW1zJ3HpaYlhXF14Xt1hhWlhcqZ3Vne5crVr0mJjWGtMnkSUTH5Wt16DYqVk+WYxaqZsnW0wbjZwnHJzc69vMWUHUaUryTEFUyJmeG8GcaBrwGNiYIRhYmCtYR1qinT/eiR97nradZ1y1HCwbsNru2dgYqpjrWh+aypuIW8UbLJmnmT0ZgFoU2JsXApgYWWAabNulnS5edB7kXzofuKBK4KUfZlz5mbgWwhZhWaQdZd8e3qicGBlqmH4YdlhhmdLeE6IQZGrk4KRQ40oiFp/dnO3bm5y03bxd8xzzXaYfdR78HUzfIOAPn7meql7WYDLhaeIDofPgUF8lXu/fvJ9q3V5ZedMqDVkJ2YcByirNW06PzejLb4jxiZHNY9D6lTqYIhjgV1xUnpMGFGVU9NSWlG+UOFUVFo7WwNb61sEZSVxnXeiduNuPWUSYxxn5WYTYINSNEO3ORU2/C40OGla93G1fYR/mXdTZ+dSgUnNUTBfSmlxbJlrhHDlc6B1mXX2dH11sXY0d5h0YW8sauNoTGcJZLxeClviWe1aWl63Y51on3JJgJOLT5HzkTSNuIQmeuZtUWV6YCZjeWjeaOVjxF7HWtxavGD3YwdfLlB/QdlGyFDaUlJLHTmYHmEHqRisQURdWmtucrN14HR5bjthUlPAU31ewWDeV7VCVDFYOw9PP10+ZEtk3F3vVj5irnJffKZ9UHfgaT9ZAUMsHwAAAACnDOc5ElnnavRyRnRpbtljPVjZUPhVBl5gYzJiV1rBT6xBnieWIq1AhVT9XV1dCVEnOzYwazwvSbdOi00wRwk8bimWHe0oOTHeLhorez0RUeBe6Gc0bCNxQXgYfHJ3HWklT+Y0Gi7MOqNVp2iVcx5343PzbNJoQWjMZHpamEJsGk0PJEA6YIFvwHQDdFtwCm4hcnR3wHwWg/WHgoichfuBB34ue3d8n35ue9Rv/1uCQ/kv4Dd+SuhYQl+UYBpYt0rpQGg9xD4CRhdM4Em/QhU95z2IQudFXkUvOrwsWjuqTlVaDWW6cH53LHdbbndbykYNTP1YaWJmaFprOG4AdIF3pHS1ayJcglBFUXdY4GOYaypsIGWjWqNh1HCHeVt7RXcIcH5rO2v0aQtnnWUQaelwuHZeeyeAcIK2gIl8FH38gX+HPYqhiD6CfXWAY/RYdllNYD5oI3Dtdb93fnSLaRJc315NbhF6fIIvh2WH64EEds5jw1Q2VNNVIlJESDs4cCfBEQAAwitxUBRmKnFhc5Zue2abZIFplmsHZoJWLz8SMIEw3j9iUypeVl66UntBtEKqU7xjknC9dxF4onDWX3BSPFgxXldaIFM5TjtQhVdtYaxosWujbBhuTXCgcgFzxnDGa4tkellkTXVH1UPbTJheI2rubwJyv3DUaphg6FTYWY5tqXz5grSBnnm9bFJhF2DSaM1zAHjYdDZsVWL6XKNg9mavaq5pLmdhZShlQWzKciF0HHDfaAJnOXEtes58SHvreRd6Onnrcr9jeEuKMYUVAAAAAFkY5UOZVXNbf12JYRFldWWkYmdbllAVP1swOCoVLHQ1qEOuTndUD1pVYZFpVm0NbWJqqGWvXndXdlFoUchNckfWSEdRAlndYnlv2Hivetd0emlFXg5cC13cX5pinmNbYU9X7kp8Q3BB0jyoM7g1TkEYSHxKnklDQzQ3uzV+Q1FT/F1tYhthrFlATr9HmkyvT6hJrTlSGwAAGR9sMaxC3VWLZCRrOWmbXghNCzmSOEBX020/eDB5F3QKbjpotF9TUj5TX2P1bYlxBXHWbRBrgW3OdB584325d8VoCEzQHJIBoimHREZVnWM3buZzNHbKdjZ1l3BFabBh7V23XyVmAXGeeIl5Mnf8c19vjWf3XalZDl3oYNJg0Vl/SHg5KEdzVRJZn1IAQ3ktHB8kI/U4EUXqU2Jm2nD3eUaFNYuEi1yKM4nghb98k21eXmZWc0/xSsVT8mZ8c+R3A3RualxkSGVCZYtio2GVYoxj2GPqZttt4HFocItp3WQQZzhtNXHib01qd2YRaNRymnzpf7h8RnMlZOFUNkadN4VBhVocbNN1MnpiebF1b3TLeJV8SXusdTVvdGlBZORhqmhvdGl8f394f019G3lkdDlwkmz3bxN1I3fydQFzCnA8aldYo0d6VQ5gpmFgW3lKTDHPOBtl1Xx3hvuEanhnY0hd7GRlaDBmLmDhXw5oBG5abhJr2WoJbnJv0mw0Z8BgA1wyWoRVSEpjM3USwhPSQOZfdnFBefJ4AnIGaBpiamD2YZFnBGzYa3Jpb2d8ZRhh2V2QYAVlCGcpZ7todG7JctF3d3uhegF26m7pZxNmgGomcgF4v3eUcmNt6WgfYv9VaECUJxMuiUrKWqJeElvcV11gKGzDc+t0s3GgazpkpVpMSh87hkOQUwRfVmdbbEVt5miqXjJNWDqQMQw5mU7XY8hyeXpge+F1HGvOYK1f82exa3pp/WTrYHldd1QsTolcenLtghaLcIzzh3OAoXgncU9onl7QV49Xa1h0VBpSMFkuZ55xXXb6eMx37HGWZxhdFF0naMNvLG/HZ+ZW9z8aMxc9mUS2SvpWuWRRcjt8cX+sesFsPlU4QrY/UEX2R4hOplfrXmxjk2JmXWRXu1euXotosm4Kcm1xzmvIXh5I3iFFJqVBWU4wWNxjuW6QdV52lnHfadZmkGnabnxxfXFobvNnvGB/WOtJ5THSI3o851bNZsBtdm1eamts6XQ6exF7G3NGZpNYOVrKZnpw0nTUclBr9GDFYqFrgnFHcu5stGisbn15GIKzhAuCQXvVcQZwRHVveHR0FGpFYbNn6nPhffGDUIXngXV6f27PYUxfz2XBah1uo3Gkcs5ubGR2UFUtJAcAAJgI4S7LQw9M40rtP08lIwUAAHAw6k5rYVJs3nH4c4Ryc2zaY3xfT2oJc0FxpWIFQPEhnUekY7RxEHd9dklx/GiXXhdTSUnHRmpMw08nTFpBuTQjN59Ij1OSWxtpC3WgeaV3E3GBbGtoqGaEb0d7GIIcg+KBvYCSfy97KHDEWthBGDKRLvwuTzHhNww+ekW2Sj9Le0eqRKBRxmJTbrlzdXYneOx3FXT6bk1tNW6gao1exEhCN1I8DES1RgZIHFC7XxhsnnFGb+1j3VU0XfZolGq6YNxMTUUIUadWIlKwQ6MrMw5AFxw9NlBJYxtxJXl6fDV7k3NYY91WlldCWndcd162YfFjRm3heVmDL4eVhGh8CnZveqiBmoNjfxN5xnwNfgt1SWBYP4A4m1ITaBxyDXTEcHRwvXPEdIdvN2RXURs/FTf4LqBDXVoDaEJv03Ajc8F3OX32f+B8h3O0blt2coAwhomFrX/QdVFpk1n3RsxJY1uUYrtd50pVJAAAAADYJmw6FEbZUytfwmX3aL9mwWLGZ/5xiXhwd41tIWDCW2FgBmMOYahb0FFeTeBZUmgnbpRqeF48VKRTPFXCWn1nwnS4fYJ/K3mka7BbNVb9YQRwqXfqeQF4eXLeZwpVN0EjS15gVWbdXQ1KpDveMeUWAAAAANgeTzqxRnlNTVeYYr9pHWvQZ2Zj42IHZNNiC1oWRV8wCEgHW0lk/WjJa/5qM2Y1ZD1qv2/sb9JqNWJDWjZdP2gZcmF1f3E+aYpkmm4WfH2E3oeOhuqAy3gHdRV1NnPtan1oFm6DcU9t0GUgZEdun3spg5+CwXo3b9RkSly1VHRSi1NwU25PDkfCQaBEEVN5Z+ByWXQWbDZa1VQCZYpvNnMqc2FzpHIwbkljV1a0VWNbAF8+Xa1UZk61XAFtrHLRbY1doUA2FwAAAAB/HHFHPVk3WD9LtEE9RHFJ/Ev4TIpQB1StUaFJDUNgRepNM1noZSByeXzPgPx9MHYEb6BuXm75aoNoO1/WSvI5JT32VAJoE3T0dgxrHGojdeR68HsMeE9uSV+gVrxZalr/U8FGTkDuS0pjiXfqgquFRYD+ctZgXlR2VoxjtW+Ld4F9oICbfmt2LGkFYl9ihWTmaAZsbnAJd6h66nhadFZ0u3gBfaR92XuHekB6Z3g1cxNr8V1rThRTlGIZc6l/oooVkqyTqY9JiHiCi34MeeV0AHdoe/2A0obBieSHjn9HcURf1VFtT11a62MVbfd2TH98g06BaXw6fpuE94nCi1uJyoIOett0K3Mscp9vPm2WbTlr5GPPWXNXm2RrbwJ07HFbbAxqVWsabM9p9mSxWyJKxzgzPE5I6lO/XHJgvmDmYKdfEllkTONAhUwJWa5bU1f0UZBPqVOFX2Vsc3QSd6t1N3E1avNfUlMBVNVmlncpgsiFqoGvdeZmLV+FYw1mvWVIZb9kxWFzXmZefl7FWghYQ1cVVnZRzEP3JAsCAAD/G7Y070HUR2dKLE4KU+1Zw2ErZqxjGlh/TENXrGdrcTByimp6WxdRMVJvU5tVxmDObiF1znG6Y/1ZWWYFcZBzam4bZLdhXGe+Z7xfwVJRTqdSulIKUUlbZWt3dAh1Tm+HZ1JiU1+uVq1LeFdwac1053gUdqVsXVx2TqBIbEtkY8N5DoYIiV+EYXohchRyuHJ0cMdthnXvfT2Cwn/SdXdjlkwPXmpyrno4eZJvs2GsWVpeGmmKde9973+ue9N3z3oogL9/LHegZ7JmIHTtfV6CcINwgmeBZIGAf2561HLQaYlhI15hXpdeiVuKWN9cV2fWbFJpBlwJUCNlZHmkghCCAnkYah5kbW9Wekt9/naZapJjPGfMalltb3Esdj93nHSbcPBuInQQe0V9dHgPbC1bBFLNVBddH2QSaT9wkndXeiN4wHLba6BopWkHa3ttcG8qb7ZpVFvmTtdR6l95a8pv3WxFZKxWLEWKO/U9Sk9IZS91i34LgMN4PmlnVPdNLldWXIVdS1vuVH1SzlRTWEddUWIRazRzh3bcciBo82KxbX10m3F8ZyFezVsLWBdTuVgnYDpis2LOZAVnlGWsYMtcJF6RYIdenFrwW6dhI2czaR9qyGtba/Zlj2D4Y4lzK4AihtSHR4dlhMd/1XwKexx38nBYazNpqmmnZv9fRF0RYi1ujnhIfUh76nKhZo5bLFMQWJ1ptHn1gSmCxXsmcTNs0HBHeFJ9vn3Zenh2qXFRbBZpPmnBaLltTnxNhmiIy4I7dntlfVO9O2EYAAAAAD8OeiQ/MaA3uUU3Votfr2EtXGNOUzv9O5NRlWITa5tr9WSEVU5GYkfmVnlowXW1fBV9OXfta6dZcD5gGQAAUhbxJzM2vUSKSeJCQDISHNhGmWW6eHODHIaRgBtzUWAkVCRVH1f/WKdX4FHARI8qrwpBNxRXWmhVcBhy5W66arxvL3h4e7p3dWwXXX5hNW+7ehOCPIO8gHSB9Ic5i9iFKXeSaNtpdW2gbZls7W7Hbz9rJGJiYdtxx39QhUiAsm0OS4MZoiNRRpxiJ3g3hGmISIbagHeAUYiTjF2I0HmFYLFO0FoGZ79ssmsMZb9Zpk+LWe57hZChmM2Woot1dyFhRVIGUaVcmGrtdLR+2IWziumQ+pZcmCiSW4GcYCsqAAAAAHcsD0qQWwhkKHDufz6KKoxkhRt0tleePj0u1htDMi1FBkzuSJRE719+fuqOWpPdjG578WNEWKtb/mb1c5l+34JAf5x12nRoggWM+ovkgnJwLFycWTNfLWF1XY1YGlrhX31gJ2G0b6J92YM5g8h/pn2RflGAaH6Ldklqw1v8VGVYeFyaX7Bf/FslT1kzrw0AAGwJsCRuQ3pZN2T3ZPpdAVbdVCtWOVCaQK1G2llFaU1yfXP7bdhiblEnPzM5HUZJU6JZ6FrdV+dRGkvtROdIb1n8ZRtquGYHXRdUxFhUYBdiw1wNVfVXrmGMZTpfH0/TR7BVMV2MWMdFgSRXBgAAqymVRbhUN1o+VxhNUz7jKOYhoC2URtphu3A8dMlt3V1oUShTWVgEXZRh12RhY/BdA1raXrhoBm77bFZozF+nX9tx3IFziBKF7nZGX75OZk9oTshM3FVzX3JhoGMFab9rpGjbZAJkFGyTdUR9woDNfSR2RnCsdPx52HzQgb6I/I12jXWGyHoVcNpm91zvWEFWsFEKT3FLhEkqVxNq43hGfxt8129pXzZdc2ZXbfJuT20Ja5tutXRBdxZ27XNxcStvhWs7bbh0pnksd6prBlg2QW0yYUbdWqBlWGh0Zd9fKlx8YAFlGWWYYnRkkG3Wdmp9B4K5hJmDT3+Nd9ZtwWEKVghT4lLqVWlaUGGgZgdmUGIQZz5uIXFibJRiLViXWkhgc2QCaahpo2V9W8NH7iTFA8cZMEj1Zbd223sUd/FsE2dRZspjE177WCRcR2OLbshzU3FIaBNeeF0+Xc1gO2aLcJt7UYLNgmR9p3LCaQtk92XBb8x2Mndxb51lvGidcj53MXYBcfZnrF8rWQdeIWwadg54EXFIYZBaRWVsbhVxW23tZClb3FTQT7NM/FIGYAVrcnEtcthsPWOeWu1VtViuYStsvnW+fBN+sXk5dElzknL6atxYBjiDIXQ3Wk2IWydhzV6sVJZGQDQ+MD86+FgxcXx/tYVphGZ7fWkMVLNO1lnVZiRuUXHNcY9z4nYoeoF7mHj6cR9sr2hyZJBfSl77YgBnfWjLafNrO3CodHF1G3FoZo1Zj1VtVz5YsVoaYAtq9nNCeXh35W4oaGVt0nTgdB9r01VMPWNLN2P7blxwxWlbZOlsnnbFeql6GXhjdZx0EXVxcidqqlwVWEFZoFYmVAdWEl8datxzbHoMf+iEHojHhoN/M3ZwbeJnaGi7Y+pVZEEkPtZAkz4UQD1OTWhlfM+GbolShdp6nWs5YLthFGezaWhnzGCAWE5TKlY+WzJcBVr6WkRnF3OZd8h2rnPqcVhvoGuqZVNoR2v4Zz5ie2GsZ95tm2/ma0djkltMVWxI5TMuMVZFIVTpX+5mMm2GcEdtK14pWvdjN2s3cI91oHlFeSBzU2bAXiBl0XKpegF8tndzcaptnWrlZNBc91FhRSU6hzVZR4dk4nouiJKNKowlhAB4UGR/UXZOB1ICVzJaBFwhYCpiRV3uUoxLalyFaX9tVm81dVp+DoNJgFx2g2r4a191iHjdch9kvk2KROVVfWO8ZzJjAFY9Ql8rfhsQMCtABEW7P0AurRAAAIQqU02YYz5x4HYQdn5yim5Jcal56IEOhemD5ICLf8V+knwtdS5mflUKVqVhMWrAbhBvAWwQaXlntmcZbcBzUHmhfW5/AX5YeMRtYmPDY0xtXHV6dt5xwG4vd1eBQIU/hAh/a3Xyat5hOFplUvNCHTMZSThdgmg5bjNvnmxGZ9ReTlmnXOVlkmpSaldo+GYfZ3tqwHLbd6F20m3/WTQyqwKlGIAtujuoS3th+HCQd9t2PW+RZ91oi2yPasFhzk/7N7MVAAAbC6sojzo2TrVh3W5ScxRuDWUDZ49vwnCJZw1Yf1TKXGFk62RvY7VqW3HBcq1rYVpwSKxLKFLFWIZji3EvfZmEpoc/h7SDV3wLc9hwxXV1eYR3SHB9ZdheZWI4bpJ4z3zKfL1623dTd7R172+xYl5LND7pR45XuWAgZ1tv2XU1ejh+NoKug/5+KnMiZDxd+lyfX95k62n2bDVriGCCTaYviQwAAPc6d1uTavtuU2umYQBXRF0Ea6B0OnrTe894/XAAYtVHMylGKMw7aUiqUV9ZSV9EYGdab1JMXINuendkduhu42kkcCB8EYYxjHONrYrMhBaAHYGmgVt7zW3BWdZMJlBIVTxX4lwhYfBoF3EAeWeBf4axiYWLA4tkhaJ67nCfcM9x/G2+Yg1SHkEkLfgVhDKcURVlmG0jbHRkBmFOZEdogGv7beZttWlhZellJWTbX2hjnG5fdc5zYGqGWwFZUmhDdW95pXOfYZU9VinASs5pWH3Gh8uJ/INUdihxM3tRheaI8ISDe41wpGjyX+BP0UgKWAlkKWp2bWpw+nEIbkhmYWVEcVZ8y4DNfyh9iXspeZNzX2nUXpFZH2EbamlwynHHcfdt6V8VNxoCAAB+GTA3/1AiZE5u/m6/ZqBUo0H1SyRbzmNLZtlrI3XFfamA6n/SfWJ7v3axcFhtq2qXZZZbrU3DPSow/zzGUvZfMWPBX7dfgWnOb89sGV/GUT9XOGQHbedxSXQDdwR7sH8RgkZ/H3fVabBhyWdfbV1qJl2NTthOiVeyXrZhf2VWZzplF2IhW7RO/Ek8T11X316PYzllIWiXb8x1q3XMbqtjJ1vfUydJSTkgIyUJKizvT4Vk7GyJa0dgF09OVFRqzHRTd6J1Wnx5ho2NH5Bjj8CM/4nchSp98XIPcot5tX0re5ByRmpAbuV18njHdmFxOm+CcO5v92vcan9tOm/xb+BvCnF6chd0nXZ5d1p2R3W+dKN1OHdYd5l21XLcbudqsmhUawdzNXplf2iCj4Juf/R4S3XPdBB1A3MrbbpkXV6EXjdjgWf+ZHtguGFQZthkZVu6XTpqN29OasBa0kLvRJpOy1F1VJFV21cWV3FX+V99aV5yx3eVe4d+2H45e2B0DXcogJKFl4VqgBB7wH6vhcmI2oWZfhN2h3G2cHFub2zYbwJ0cHObbQ9krVvgUuxHHElRW/lrg3OLcVJssmzjbblug3Ote7CAW4AseQtpAl9rYZJjJ2DfZLlyUX2wf7N6z3KyblFv+G7bbdJuFHCIbjlrQGVSYrJj5Gz7ccRxZm5JbVhxBHX2clVqIVqST91ZlV/cXGtQ6FEsZiB484Gzgx1+SnMdahRsZ3L8eKyAFoZkhruAq3QKaIlnyWyJbbBnk2GKZClsn294baFnEV+NVjFZ/1tbWIxRq1njaW1yH3VHdB92OXuLgW6De388d91xNm32auJxTHWub/pl/2HlZh5venQ1dLRvZWcsYdhghmVUaCdqsW7vd0aAgIMqgfp8fXtCfOt5knKHbA1u63FzcQNqm1lWR9E8wjAAM1VEQE4rU8hRHFLbXuBvCH5RhXKFv38Jd35xn26OcLpzo3V9dVVywWx5Z3pn1WtxbxBtXWVkX9ltbXqCflp7JnOTb6ZyVXWZdTxxl2kfY5phYGfLb+N1GXjododxam2jcWZ0inMlccRyRnfFebh5H3aScGpsomn7aCRo62ahZthstnbAf4CER4TcgDJ88HZ1cOZq92muadVlUVxHTT5FzUIYRIVTWmOUbNtxzHdsfRx/JnzPc7ZoGGeObnVyD3AdaV9jLGO9aEZrNmy+bPlpHGMuVmJBtilmNVBC6kNbPoQ1RTJvR7VYz2GzZ/RrnGxHac5gulKuSEhOP1jzW/dZc1UpUQNTWVpIYKplxGMUZh9tJ2/nZWlTK0kXWWBrDnLSbb9di07LSQBByjQfOIROZlyiYONhnmGGYq1mxW7NdkR9E4GDgt6ENYjviXWHeYG8eRBye2voZkNijVs9TR1EiVSQY6Vr2G0ra+BltWk/col3LncGcxlzuHhSfM95NnZhdh56a31KfWx5wXD6Y6JVqUanQm1KkFDtVxpkVG4WcpBsPFsnPsE24EWSTpZRwVVsXHhil2RzYq5hEWCoWb9SF1iAYaliElfIP1Iz+DEQMw03E0u8YDhuO3NcdM51AHFMZkhc7llcWetULkngNJsp/DhJTEtZCGH7ZgJn9l1xVaph1HCCeNZ5KncYc7FtamY5W/JNGEbyUnNlpHDGcf1nlFw1XdVqhndqfTd953b8aYFbaVMKW2ly74Wcj5yPnoWncuRgjmPbbvR5638YghKCKoHnfrN4RGt3Xb5ZyFrfYFlmVGmLa75q/GeGY5thM2FvaG12C4CBg9KAennLc5R14HsKg4uFnIE8dXNgpE2XUNVSd0+tRmJIh1dNadJ3ooFohimFIXzNa0BeWV7JYH5c51GVQsA1ckwYZTB1OX2dfeB1V2gTWwBcTGL0ZOJmU2eBaZhw+nrAgVuBgnrSbsBdFU4qN6ESAACLAwg4s1SRYwVv4HRfdt5xcGVWUdQ21zKuQZBGBD9wOHU/yEb5T9FU+VO6Tz1fJXJbeQl7mHwrfdN5fm+oW/s8ADDiRglWNmSBcJN1B3L7Z9xf2mPaZY1gxltSagJ2k3g6cr5ib0mMNYxAIVOKYvlqxmuYZqdmJmstaX5cG1NWW9JfCGdIcOp1KHeQcwJtImmebBZ0cHt2gPyBmoBKfcR27mu1YHdcj3Bhg/aN/I8vifJ4aWZjeyONJZTkkuyK2X4tclJgUUufQy5I1UacPpw7IkP8UN1Yil/SZdJvC3j6eKJvT17cU5pc2mv/dZp48XTMaoBg62JWagZtuGvbaBBq8WuqaR9iilVGSdxI5ksfWFtnz3BCdCBzWXGKb25uUHN3fA6CuoCSeRtvn2iLa5xuSG8/bMxpHG0jcXZwhG6hb29t0GqyZf5khmz2cqZ16nT8cURzB3heeXVzp2OrVX1ZqGEhY/RbN1GSVAlgkWlNb9dv5WrWX9xZjWGTard0WX2NgpiGmYgoi2OORo68iFF/2XN9aQtgr1NjS/5LaFq/Y/RiOF8AYr5sq3P1cf1qnWhjbbV0BnhDdf9rnWBHWBRS4kyKSnZIDkLrPGZBd1d7aZBvY23tbI10inyvflp5YmwrYO1iy2tXcPxvEHGMdm57n3prcq5izFbOUDlNs1t9baV3+HipcYJhFVATXTBvCnlIexF4nXAnaKlg21KxOwUvHUGVUdhbSWKnaINwzHhKf9mANn23dkhyN3FXcIJtTWoKaDZk8l94XGZcOV+/Y0djJF9kW0hj2m2IdSF5OneLbxRr4WxgcHJuB2VPXRtjv2/iebd9cXqJcdtp6GesaNRjNWGTZvNrtW0NamBkf2JRZTBuD3eSeh921GrMZ1V2MIGig0SAQHxefa6DeoZYg4p57GmOVDRBiioGDeYj6TAdPydWTGYnb2pz0XH9axFm92QCa3x253/2g/WB5XoiceVpH2u+b8Z3eHsneJZyP3DLcht6ioCggXx9THYgawVbPlLlXCFo/2roZuJgrV78Yd9kRGN7XRRXg1c8Xd9i/WUAZ1xlKmAXWGxT7FlFZeVpuGiBZy1q3mrVYrxQCjUIEAAAAAAHKL874kuEWjZl6WqRa3NronEoeYN7iXmodMVzvnyth8CNuo0Ch2N432PPXhtjNWjfb8p2vnpLfV9/TX9dfNJztWKxTxxJN067UZBUz1mWXmBi0WQGZ0VnU2OVWClLqFMqcpeGP5DukCyJRXkxYIdUa1ciYztv0XhNfgaBAYLtglKCMn9peZt0e3CMbCtocWFDXM9UulVxV5hYu170ZuZsPm4Ia0NphWsdaSNqq3KTe5yBGYTBghx93XHlZZVbI1TbWdNp7nawfmiAMHxXcqJkbWfucXN1rm84YAFXJV8DZUZiulZVPVYiJwsAAAAAMhdbRsVlNXdyf8R/5nkkcVBp+mGpW49cGWHcYTxaG07gSndPZlcmYchnomjpYUVan1l7XdRfulzGVEFOTlG1UbBNiUPKNi067UqCVABVCU04OhpAaVfMZ81wjHMMc9FxLmzuYW5aNmFbbWZz/nMhdKZygW8raWZhVlpFU2FM81Jxa1R8m4MIgp14AWpGX2RlJW60ca1vmWq+YCJKtEuIXZZpYnVrf6GEnYSegnODDoaDhQmBSX5NfQ97LXgFeMl1EnFoa2xnAmoFdGF+VYYSjPaM3IjNf2BzS2ecYSVjKmeja25tyW8+cQxviWsDcAh4oX32fXB8Rn7ugzyIsoY0fxF0KWlnZNBiDGNRaRVwDHiBfW5+y3v3d8R4fX4NgDJ8LnNoZ15gzGAwYUBiGWmParVieVnIdFuIRo/BjESDz3slgoKJGIkogGFzIHC2dFJ3yXgkfCl+p3jLa71XlEWnNHIf5yKkPEpXOGb8ahtmAlrxVcJk4m8xcrFtNmhbZktnyGMUWzpVYVeFVidUPVZHWSpZa1XUV3RiJmtwd0qCh4Zagv19K31EfIl/noNNg2aAm3tbcTleZ08KTdVF0kgpTM5PV1SMbb9/JYjRiZWFy3pNahhfZFnYZDV8DYk7i9qDUXPAX3NaDWIgbM9z/XwNh3aMw4yTiN2B9X06fLl2Y216ZBRsunlygNl+JHa2achcLkjzLDMqaTT/PuBMplhXXtVcXVqhZ/N2J4BCg2F/bndvcL9xKnddeKB0A2z0YRRdaFtBW8NlSHTsf6WEm4DIdodvxnFPezOFtYo2iw6J3oZthVuE1oD4e+d4Xnmaedl28G1NYaRh42/yejJ993VzZXhTAlG+UnZafWW7buxzknKRa49kempveSOEroYjgU5yi1rySTNPq1s1bHp4kn2seXZtAGLdZntrX2ugaEdnG2iOZ+NnjGtHcKVx4m2SZh1ciE25ReRUoWSwaUVkxFP9KgAAAABRO05cCG0McndsEVs3SuFKGVQKWvdYvEkaOdQ6alKNYqBnKGcMZsNm02gLcLR4aX5kfrJ3gm4fbl11KnkzeiB74XoadPhkfFieaiZ7C4PwguZ6NGomWfVhFG5DcVds12KoXC9humnTcJx0O3aqdSd0mWwFXLhNN0tUSZxU+2LUa7htL20/bsNyenc6eBp1PHCabHttVHDEdGp7pn6oek5w4WQPZTBsPHAfcdx0p3vXfvV5ZWxBYMhexWX1afFmaGDdV/1g4m7lcoxsPGdUYghb/VLhUAlOzEXqNrJJF15aa45wFG84bGprrWp0dUODrY3OkACMooNHfFB2PW+kbWZySHO9b9hp0WQIYUNeFlvTW09foGBZYLNc2GFuaKBqmWZnXiNakVlDX3ViO2IVZeFptG6lctV1uHZoeqSDHYzPj4+NZ4VidyJuF3UYfE168260Xf9ayF+SaBV1y33mfiR4E2ztYhJkXm/nd5N4BHMebHV1/oAihVGBvnZdawBnh2ftatBtf21nbX1xnXePeI1xb2ZUYCBkJWdpamZsS20Ob7pytHm6fep6im8GXENLZkX9ScZWn2A/ZAxl3Wz3dhF7GHcObO1nl29keH99unw7eCp1p3Ridtx4SnqHelR30W1zZbRqwXPIdklxE2jCaOtv53MddIl1Lnvlf8p/IXpybwlmQWkubd5pi14EV8hY3FA4RQhLyl6AbhN1a3QTcdxzNHjResR6bnV2bnBnImdQbLttkHISeix9rno1cjRmL2CTYnFrOnble4F6F3KUaMRkXGL2Zst6hYlajnGIaXVfWI9Vc2byc+V5t3rydYBsC2UiYlBdAFNeSDdK2lPZW0xgYmEkZIZrmnETdZB2pnVicRtoNFfLR1hTdGOHakxppGQqY1NkVGCIU1FPNV5maWRrj2UJXj5aR1Z8Sz9DslTWaIp0FnkueCB31HlufiGB3H8neltwOWQLWlJVVVZOXDVj7W4geuaA6YE+fQt0nmvoZ9ho/2yWcIJxd3j2gRaLqI4vi8iDVoGCh4CLeoqUhY162Gj+T2Eoax6rMZM5oTVkIr8onzZsSj1dEW0AeaSD6Ym8iaiCc3kidXN1InYtdSNxh221a/dtBHRteOF76IARhoiFYX6Ic3xt0XEEex2C7IROgvx5qm4ZaxtxkXUCe+R/c4Egfa11knJ+dTx20nG+aYphpVXWS/dJ/FSsYyltbXGSce5v2m+ScHB0WHmAgG2FdIazglF9tHiOcj5pNl2gVKVer2xwcwtxYGVEUQ9No1k1Y9lpLmkLZyJsQHQeeb97DX09fbh8RHucdU9rQWWVbMlvTGkPXkVUMlPMWXZdqF5PXOxn1Hkwg3GEon/7eaZ5qH6TgxKGhYSfftF2zW0xZCZcEl5YaNJyLHn8e9F803pOeHt2Gnntfp2EYYinjbeTQZk3mtSURotsgCZ7tX7IgHyADX8Sf4l92Xy3fjiCg4iJjCqMiYgkhBCBpHxodwx313WgblBi/V94ciuBL4g/h09/IXNCbZ5wqnhggoSJLIt3iq+HIoUVhCCEIoPEfvN67nxJfONzYGJxSFw0+1AzaUZ2/HvVe3F3zW6SXtJAnRUAAK8o1DVIPM5BHEpfWvVkMm0Jey+FZIizhHh6Z2qQWaNZoGMhaM9n0GSMYJ5ZrU51U9Vp93VLdwZxaGSuVSpPGU2dSdRDpzoLON89rUW7Xw9xpnnaegd2bm0aZYdjIXHsf6uHYoi7g8h5Xm7EZqpjJGT3abltp24mb0Nvbm0QbHtr02opbL1uom7qa8Nw1HjifSuBt4UWh4SEdn4hd8dw9GwjaalghFxTZkRypXgEeW9373jwehJ583LsbThy5XhHemZ1PWo3WcpMjEtKS3lH1EaqSvNVLWRycAt3vXdbc/Rt5GwMdH17q4GwhTWIVojMhDF/d3qVdjpxCmhTYsxo/XGDcwtukWQPX99hk2XGbjd3BnlXcxRp1GCjYO1me24CdIl3nHiKd1x0tW0dY/9YulZnY7x0AILliLaJRYeshSKFNIEjeRVz1nTPeUF8B3yad7NxN288cC5zwXgUgeWHIYmog0x4yHBxcHhwIW65cax433uTd09syV+DV2tSDVBmUTFg/nHre35+/Xp5ehR9+HmXclttT2/pcudxpGszZJtd2V1uZkVrdXNef4WHAIpWhvF+oHl/eqV4w20aVs0rOCNQQRxSqFexWa5hlW3qdnF803/3gpKDI4AzefJuOmi8aX9pq2gDaRJu4XK1do94fHiydv51jXckdqJyeW0Za3RqL2rfaQ9tRXGOcbZrAmMUXLpaWmGkaBBsY2wTbTNwRHFUcQx2F4McjWSQ049Vigp++nLrdySA5YC/exF3xHp2gNaDsYEhemdvMmjuafVs122ta7RoCGjTaHJrIHDZd7R77XpdeAN0C3ajfWmD6YOtfWxwJGbabIh1KH1lggKFH4XjgUV9N3d7cCBm+VbTQjBM+WRocO5vhWNTR+UZAAD8D1AkujqDR6VKxUStMzYUmDPrXrJxxHgNeHdx72oqZ+phA1YIS9JWTGRDaPRmV2yvd6V+bH6MdqhmS1HSMlcYJE0vaO9y/3E4ZxlVdEfzTJhaJ2Ukcz1/hoZciSmJtoQxephpslUTTw9jv3J8eQ516GMLRgcybj9yTdxUZFZQVrBZfV05XZNcxmTnb951YnUHcPZrvWwDcDpsXV9rUlhN+kVzQiVMGVoZYIlcMFGoRaVNIlsnY81mxGNFVpJH4UmXU8ZcnWG/Yf9hGmZTZ0tj7lx5WixdGGM4Zjtmj2EGXGNg12VPZmhnDm3uc3N21XJoasdj7F+5Y3ptBnaOd0Zx4GhHa2l41oLJhdeBQ3kVcQ1tBGxga+lnU2BdVxVV8FlMXOlXEE0ITPBTJF6EZSloc2ZzYLBVvEUYNIImWA5YEG0+v1IEXz9orG7McuF1UHySguyGx4n1i4WNZIwShYR4FmzDZ3Nr4G1Na4BjPlzLYEVrxHQEerp4qnDCYQNU81WxXHNlvGssbTlp1F+sXW9mam9rdsV6VnuBeb91NnKSb5VsJG8ddi97hXrhcX9hZ1GrSklYBmVAaQxlDFurVbdbBWVAZ8VjKmU5bHJxLnTpeHx+I4IIgwODTYJLf3B2pWdSWNdZFGFOYUJfcV5fXR9XtlLPW+tqI3M1dzt54noCf1KDF4ZnhS9/rnQqZ8RaRl1HYFZczGHSYzZdJVKUVX1dhWFuZUVwKnrgfR99W3j0cnBzWHb7d9V4dXlReIZ2EHRTdOp9CoiujhiQ0YoTgdV0B2eiV7BN0FQhaIR2AnwSes5x+Wl9Y8NcmVNuSt9PQGP4ccp4QHnAdHdskGOlXzNikmblaDpmfV/qVQtWVGNxbfdws2ytaDxwQ3iqeC9yUmqJawZyXXa5doF0sXH3bW9mMlnbVEdgMWtfc299iIiLjj+Oa4l1hHqD14PugOt8p3rEd0dvmmKpVg9VqFtsbJt5qIJQhuqGF4dCgql2PF9VRJ1XIWygdQp2xG0XXmlMa0rgXRxtCXQNdCxx0WsCbE5xGXXpdPVveHWTgBSIlYvhiV6Bs3TfagZneWMYX5JfOWWAamFrBGePZcdqL3GHdbx4/nzKfel4M2wjVnxBskVIVnlk52u/bgNxz3F/b1tpk1/HVY9JkVHpZVZ2soDMhZKHooYehbGDvX9oeKR1BHcte4l/NYHMfxh9b3k4dCNvCnHReFqBfIZVh2SEunzEcrtph2bzapNvbW+4aZxe01iDaoZ9BIvXkXOSwY2whkV/i3nBdCZu/mOdWd1SoVC5Uo1aSmTfbMptkWRAZ9hv03EibFRl4WVpZntjOGSyacZyqX5Di/KSd5MhjNR7qGJBRrI61U9uYvRqOHVUfNV+5Xy0dYpo8FlVWDVmwG9NbyZnz14XZDp3OocGkKuPxoZ0eHtrJWYIZupt3XdXfU1+0nrAcxBpRFprS7pj1XybiN6JwoL7dYVtp3BZdpR+fIfIjTiO4ofPesN2On4YgV1+cnbJauZhzV1lWapTME1MSI5N61byYLhmIWlMaltojWKoXmhkCGyOcfZyBW+6aBBqbnnGhMaFBoCxgZiJmY/EjjeHwHwOeb9+pIOzhDGBdnfvZtRYB1MqUc1UqFz/YXlltWUMZ+1ngWWXXi9c0mWpcCZ2FHWTbodnl2TlYYBcGFWDVWtbYl2YXTRmP3IAd/FySmbVWFZfMmyablNml1UoV0NlXG3lcfx03nt0gx+JOo/2kl+UyJE7i9+AfXZgcGFtFGxcbKlxiXceevV3iHS3cFpwOHULeiV7P3jQbpJibl5oYdBjwmapaHJnG2CwULM9ByWOCdUX+DmDWjVsWXarex58b3bRaUdXokeJRrBOdFX2VvVdsG/3f4WJAosJhRN8VHqOf8iCCYBUdxpqlVveSUs5Ajm9S9pfeW4Mdu53u3N9bOBtkXpyg6qEPH3Ha4VSYUlGUrBgaGy0cBdvZmszbFZxZHbgesOACYl6kLKSy46Uh1uApH67gVGEDYPafzOBKIqakASQmobudPhjlmMVZ4lmn2tOfVGOvpdfmd2TmYq3hKGExoViheSDq4VOioyMiIpHhm2EpYLSga2CjYMKhveJYIshh9B70GxgZ/NoSWyicK95SofmjyWRVo0GhPJzo2MhZ+ByCnx+gviE1YInfqV6TnqQekh3cnIVbrFu+HRdfF6CRYMJgC59FHqFcelgSEMwHhVB1Fx4b7l6jX7FehJv+1YGRnVaXXDffhmFcYOgevxu9GsubkBud2l1Xc5S/lNbXVJgOmI/Z2VtvW48bCFqEm4Gdq97TH0MedtygXcNgvuIqIl8hKJ9InlrdsZy+2rIZXxn7G0FccFvsG+MfVGM7pPLk4aLx3qFalZoPGaOYA5YTE0SS9xL5EKhLL43C1IyYURtU3cugBqE1IGfeVhs6V5zWKNbvGi8dEx563WDcSB0j3oUgmKGGYUJfXdq91heZw14FoJthc2A83FXWSpKBkqRR8A/+TbbJ9wjZzZMQ0lPJ1b2V9hUpVW2a0d9lIYNiYeFinyFbgxdFlifYDJmJ2kYbh12k3r7eBpxUmGZVclXQGH9aYpwEnZWeTd3pG5xX41JtD2TSTpYa2W1bEFzhHr5fud+qnxlebV3EnWKefGD54vIjGmEbXNrZDJl2GnYaXVkiFrBSl42djHjUSdmzXApclVtpmh9ZpFnHGl5asRt0nVOfCZ/F32+d3R11XoOgY2CX38mer12gHZ+dWJzNXQtdt92rHcpdxJ4xXlZdkZxxW3HZxVezlaQVwVgSms/dxSA8IVSijWN9otHgihv/1kiUrNVdWVfdM9+YIQVhbKBhH77fEp9P3yVdhxuUmYiYxRkuGn8b6lyKnIPc9d30Ho1d6prAFmTTcJPalwxbIF8doLOfZVu/lbjSM1MXlbmYnxr13CycedtEmipZWBl/WmkcEV0UHSUcUNwg3PlddhzpnIzdkZ6wXlrcclk4F6aYc5j4GWdYy5ixWqcdUR9RICLfnp2f2nVYdhgbWN5YMpgFmikcI50dXOncU90b3rAf9V/PXi1ZsFRaFT2ZPxuMnJ7cZhxenG8dfR/l4fhiGeCEHNVWTBB1U1vZgp20H30f6F+nHypeZR3THexd9t5E3iSb3hlIGnwdRZ8oXhUa79ZzE8GUUJQfkqRStRgsXTXfEZ6HW4vXZxV3VQnVdZb3GYpbUhsrGj2aN5ufHJxdLpz/W6RYzNSoVGKZ9xzSnU9bCNbXl8maO5nBV9OT0k2JyxYRzNlLnzghs+KlY0fj6qMQIU9eY9sy2TFXFBTgEqjQa4uyg8AAAAApxV2NvtPaluCYM5lRnEMfJWAcH59eVt2nHePd1Z3inmMfKCAZ4haj0CQOYkKebxePE6rWsVrSHyohDeFCIAdes92zHZBeCd4wnVldZ15Jn5ugcaA6n6Le6R1vXC/b+B3e4YEjIOI+n5idXJwvG0UaS1mAGiqbGpwnnPQdWl1A3C+Y9pQ90X/Vu9lzWlDZrpkEm46elF/NH20dap1FHajcX5vKHSkd/Z3iHKeZm9Y8lUUYudwbXjdeJl2C3VRc6dvtWpuZAFa+0b6RxdiJ3Hoc81shl76V+9eG2ekbbxzk3cqeDtzV2e6UUkwdS5EQFdPDlXoVvhV61SuUdVLNFoLbQp2lHX6agVcik6TRgpHt00UWOljL2wPcatw8Gi6VXA5ES7cOyNNtVoeZzVxV3cmefJ1a2tMXdBUE1mBZ4Z0FnujfFB5OXbTeKF8gX13fAt+bII3hteEA34jdH5qBWdVdDl/2YMKhoGGaIX7gC16AXgkfL6AboHafJh122+rcV91VHRccjV1jnwjgJ2AT3+pfnR9AXuTditwVGmoadRvA3Y0dTVti2MlZihsenLneIB8nHu1c+lhyUkOO69Du0+mVW5Tu1J+XzxqIGzgZWRYwUTDQCxSzmewdRV9G39hfM91225bZ6ZiO2CFXk1nSXGudiB1C2v2VzdMz1ErWbldh2Wxc/B//IXyheyDuIIKgUl9fnhqeDSBAohuiJ2B/XEsWdlKNUq2S7dM5VIxX3Vo9G0JdG55sHtQehF37HQxdBRy6WydZadryXIBdQh1l3YOd9tzcm6cakBqEG1rcTd13nUrc+Junmm+ZPRcN1QjVRpoSXl7gVmFw4avhT9/yG/uWqRcW2kgb5lu5m2vcFhwa217aOVtFXhLf2GDH4Xrgvh8hXnZd153e3MWaqtgkFuhaLp7wofYi2eHC4B4gtSKXI1Whvdy0E1WIGss1j2WQ9FCqE8iXGtoJ3JCdsJ0xm9ecMh0+nfTdzh2v3oDg9iGNoP4eNNzYniYfjSEgIc3hyWDz369fLR7S3gtdnt0jnARanxjMV4gX6hkX2nvbLBujXAtczV2lnd6eEt4bnggeu1813xJeCVtU2ClWq1TnUnCPbhBaEvLW45oLm/kc2Z5zXxMfZ52b2m3XPBZ21SfRTxFq1asYipnxGtKcPB4vYBwhOSBy3kacBlxNnSfc8ZtoWqla/JryWrvbIpwFnLwcQlzUXQXdbFzKG76Y4pe510oXHlWjlNkVCxVAVM2VUBV4lGLVAdl3HAFdENwo28vcvJ18Xo1fbB4Q3EecNF363tjeAhswlmXTXtGh0afVPhhfGaKZyNtO3MyeF99VIAkgPl6zW3/XbJeK2gnc857KoHyg8WCen+FeBFthmkxc3Z7uX6KfB11ZWqKXiVgQXJrfqCB2XvxbapgLF9PaJFwgXUGdgtykW0JcaF2y3jFdixwTmBdTC4+Ez8CTfZa+mFAZV1q03T6feKArX1Becp5fH28f3F/s4JfifuMdIpcgoN433a1eUl6C3Wva5NoNG5ccsZ1znvxgwaJF4jagZB3i2tRXkxU8VXGWk9cg1lEUY9DmD8uQxpRh2VHdqZ/nYHefjt6dnRVbi1rcWxKb5Bsm2VLYaNjDmawaGlsaG/cb95sCG3Vc2d6DXr0dQJ2TX/ShhuHuYHHeaFygW6Ja9pt8nYxf9WBHoCiezx8eH96fuV3r29ba7trb2yIanBmHmZxavhvh3z/kEKfZaQNoZ2W8IaXdlprnGO4XpVl+HQ2iIyVFpoHlbqGgXnNexiA9302dSZpYXFJisqZZJ+2nVeWq4uLf1B02XCReBmC8YZNia2P65hzn16fVZjni2GAlH1vhRKKr4bze99y3XwJhliF/ngnaC117YUwjE2IyXpVZ2Jiam9iejOBv4ftjVyQLY6AhvR7mnPmcZ5033brep+CcIlnipGD53KUXq1ZllkjU2RGmFZkbA94A389ght/YXYccJBzenu2fs99C34fgNt+0XfmbLFmt21ReW9/EoDsfQd6WHZ9d6B8oH4nfDx0gGfTWaVjTXSdfd1/4X69fml/TXtdcgdk9FxMZxlz+nhkeZt34nf9e/6Cr4gkjTuQHZNiltmWy5GYiV+BIHxGe4mAd4lXkNeRd4wggBRr5VMDWb1mXWztbptxr3P/cbZqDGa7bDl2pnr+eHV0vm/xaeZrOXILe6GBKoRFhPOEfoUXg5F6925qZgBjoV9GV3NPZ1t4apBvxmx1ZFti0G3HeBaA+YHyfF1yOGIUV5detmvddJ15c3iScMpifVdPVspY91bnXS1tVXh7e5x3VXAQZ/pcXFzLZRVzK35FhbOF8oF6fUN7dndkdAxuZGabY0ZtxXeafFl6lHHEZaFZAEZdHgAAb002duiKaZOZkvWL9IPgfQ1ztGJVXR9btFNjVGdX9VZUWJNe32iebwFxCm6pZlBeslTFXFFuhneaeQh7/X3+fxB+23tCfqCDn4Whg+F+M3yEfriAw33mdLtxk3oLg4WF6oCCdkZrTWYMa4Vx23rohNKNCpLmkGKKR4E8eJp3FXk7fPZ//INrhcKCCHzqdhd8EIIKgjN8zXCiYxBbGGD2a3h1v3qif8OEaYfIhQKA7nlFeXJ82X3Dewl28W6daFhkyF4IW1BY5F20Zs9r6miJYCdseHqMgMqBsYJWhTiHdIdBhDh+d3gReC16FXo2eQd2NGxRY7ljGm2cdhN5mXkSfcCA8IArfS92zmnRXRhf9myCeXaBCYW/g3t+ZnlZeW17n3kKcoppjmiNbeN4goC7gft+5HpUedR6QH0HfAR2tGyUZkBjh18WZQpwinb9datyznYhf4KFl4lHjUyQjJHdj9eKk4QvfN1zim3RZ9JmjGs6d66D14vYjVyJV4UwisWQk5Ayh9tzoWemblt2L3oQesJ5WnzlfwyAhXyCdwd46nr3fVJ//35NfV92imi4XItacl5pYTJi62HzZbZs63IFebl/DoYEiqSJWIargJ97cndBdCBxdnGPdk59qoC4gNKBeoR6hmSDsnvZdnx4fnjcdKZ4M4FfhWyC/3eRappislxSYBlusnvegF18u23OWFVVr2NRbSxyW3RadPFxz2zoa2lw6Hh7fjyBroLugb19TnIYZExbb1m1WmBiq2vXcahy03AKbpNsx2wKbwhySXTOc6JyinaPfX2C6IXaiGSLHosvhweFPIXrgt19BXkrdLxuO2bRZghvr3bXeTZ7zX1gge2C5H7ZcdJSa0JnaSuCkI9FkzqO3IGBeL98Q4PEhC2CSnxFcy9mJFxMXbBjMWkqbVtvFHWPfHd/AHzBcRpmjWUzcNZ9Fon5ji+OdIUdcnhSnUAWS9NTMVjmWK5ZZ2HMb5l403jicadme1wmV1lPDUh2WPhs0njefbp823nXdUpuX2nda+51C31lf6p6vnHXbOJyzX86iLuIg4HacsxhFl0LZaZu03W3d+p0X3DXcjt5QnxHeYFyX3BXdPV113FTbkBy6ncwemF9X35Ifi9//X7mfj99M3kSeed8gYCSg8CE/oH1e5t1T3HxaBVfF1adVNNckWakbzp1/3WBdvx6+IDhgvR7WnLcc0l3U3mee1x+fn4ofV1+BoFWgX569GfKR6ci80MoXolqd3LxfkeJLoxKhvh46m2dbIhtE27ib6R2moHzi3CQCI2EgaxycXCzc0xw9mwzc2J8XYX7jACQtYtBfrdqsWVwa0Rt7GkHY61kpG7gdXJ2WnbMeJx8XXtwclhqfHNMgbiITYqmijiKf4cYgI50bGztb3p02nhFfruE7ombi3qLU4nAiD2JGIP6dV5w9HoCh/eMuYyviLaDUH0ndN9rqm3QcINwBm1maIpkTWVxa3x2W3zweQZuemHwZYlzrn0+gA17UW2jWYtaOlsjWNVQWVpdbfd6KoHmfxN2gWWsVdxV3mGXbD1zUHahdq53kHthf32BooCPehRwsGnbamRsiW5pckl1hHeve8OCXYcXiCeGKoQEhMiDLIPrgTF/0Hl0c+RrI2VNY5VhfGBFYcpemWNacYp/24c1iAWF3IFKgo6CNH6ocmJeLUu1RJpLp1OCV/FW11f8Wuhc018iY2Bp5G+Scyt0F3OzcvxzUHOCcd5scGgIaWJwW37Eiv+RV5Lhi0iAfXXZb7xq9WL8XoBqFnqGhXqJPoYBfmZ22nQ8e9eApoMPg5h/I4Hpis+TTJYZkPuA2nB7bxBxyWu1X1hifnSejoOfM6Yso0SXtoXQeCZ2jHQndxGAOotAmsCoSLGEsQ+oDZa/ftRtbWZeZFVsm3j0iPSgR7JFucm196YUi6l5NYGRidyMpI0yjo2X+qfssrW0P6yFmIuBXHutge2HsIoEiUaHLI+wmg2hNJ6SksKA6m9mamVuLHK9dRN7g4bokyyap5dji4B5t3Y7gDeEuYGfexN2xHGEdLV8WIFmf+t1h2jDZEhxGnvGfq5/332AfBh4IW8oYRxIhzMIPblL9lHiUPBSTVZSWZ9dM2clcE5xYWtJYv9glWhUdlaB5YVIhYx/9nYHcqpyIXNrchNxTHQGeBh72X3AgKmFBIp8jZqPbI81jQCJIYQVfOBuXWj2aRNnWmfDb8d5dH8Zfwd5J3F2aL9fdlppWWBrx3xEh6WKtIjAgl98z3MBbuBtoG+NclN0xnIRcVFw3XSsewZ//Xq0butc41M7XKJojXEjdQJ08W+gbSRvPnO9dVB3zXYdcnJuu27ScSV3zXfBcthttm1ZcaRyGG6GZ7NoJHANcnlrH2AUXWVnRG6qbsJv63MTei5/yX4GeJBusmoBcWl2yncbdZh1vHvQgQaDbHx8cc1qGWvma75mJVtYTbpBrEpDYBR0On97gdh7i3ADaOxrXXRKe4h/AYF/gv+DTIccim6KmodMgg58unLpZFla/16PbSh9YIkskd+UYZWpklqNBYaye75tC12rUU9i9nQYgKqE6YcOjSuS0ZEhjKqFqobpiiCLy4V0fV53uncIfOCDYYhhiMCFRYTgg1KBpXt1caRrgnAOeoZ/wX6led91xXq6gdiEPoRmgGZ7yHSfbHVrendUhQ+N0Y4ljMKEcnuzcdJlOFibTLJU/VzRXrNZPFDBQQQ8OEBGS1NT1lwucMaEQZIOl6STKIiAdY1mCGXVZkBptWuIcdR3QnxBgTKJLpCLkYWNuYQIfg+Aj4NthCeGZIqlj3SQwYydg3F0G2q1cIh8boK6grWBfIqtlmSd85tekSmAxnG1bvdtSmr5YRlcf2Vsfm2NLZOvkB6HnXjpcRJ5d4OChy6GToadiYyNjY3Lh6p6uGUxS5kyTBLmEphHS2npfXSI5olygpFxCGQkc2+DOYski5ODQneCbDRlMWAmY7VyOIFeiE6It4M8gIiBAIRxhM+EtYWihnuGl4QJgZd833kmfJyAd4SQhACB/H8ChCSKQ44yjoiI4IGJfsSB14OEgWl9AXwwfwaCWIFnffl17WkaXXlRFljNYtFpwG/Ndql6AXlKb8lbfFDSWQhlzWpmbC1wEHese4B6LXNVZr9iXWVuY6pbjFTYYQh4EYbHjbuPPYuRgAJ2qHNoby1sqGw+cVN4FXsGeUZ4rne0eZd8e30TfZx7En9zhpmLdoo/heZ+E3pBc/hmIF2aXRRlxmr3bi9xUHOPdW55JXzDe6R6Z3sCfM58hoJKir2Ml4aKdvRnLWyBdw6CLol3jFuOD4/JjkKO+o51j6+OzIuOhTN9BHSnbjBtjmo3Z7Jn4Ww0cbNzL3yOjEGXf5kkk8WFAXdycwx7MYRpiluLF4hcg9p+tHuFeOBzcW9Aah5lDmKGZNNw5oN4j9yS7I8di4GL3pD4lOGTBo0hgPZvE3XLhMWMQIvMgJJvxWC4U9pGyED/TIdf7G5deOx9xX9sfot6TnRXdE96gICJgbx+L3/0gsOExIFHehJ2Q3nmgo+I3IcCg+58cHq/fRODHIQogZB4AXDpbvdwHHI3cUhrvmk8dJyBA4puimCE+n1Cfo6Aen/jegR56XxcgTuASnoedTt6poHig6GCwYE8gZR/GnwOgNyJ+pDIlBiY/5uEnMWWPYhFdDpna2tfcXp0R3Y5dyp2o3ClantoJm7feHSCRYn1iuSHZIDDc6VeE0BZRntb9mQ5aZltyHazgPaGO4g3hqKBdXlSbvZg0lbYXxBvMXiWe518YYMuiTiKwoVlfmp4a3ZVd+B5IHpmdXttjWt2c5t7AYGtgQKAZn9zf5J/d3+oezR353I2b0hwGXO7dgJ60HrSeZp573xogfqBo4PPiReOkIt1gh14Q3UdcCdjHVxZYmtqCnObe+t/tn0WevB5e3yLfO97w3y2fVt/Q4Ddfm958G2LWd5Pm2HIcHl6L4MfiL6Ie4SDfgB4wnTxd4l3TnSxcyN2ZHaKdHp43X9/hfOFiYEAfO946HV8cnpsx2bab/5/dImSjFCJWIHdd3h1HH2jg9mGaoeIhHGA6HyCfv2D2YVXgkN7g3ZEe9SCd4hBiTuHH4QIguWAhX4ShKeNpJQlluiRdImehKSJsIy2iBV8wWexX+ZhEmKyYCxhFWh+dUF+dYFDgVl+4nd5cFB0JX3ygg+DHn7Wd9h29HsAgB+BYnyddNV0Y3tzhZCLPo1xizaGNH+KebJ3p3kkeXF2pXlggFeFbIZpg4l9ynfLeD6AQoVjhi2FwoEtfjF4G2+gYe5mlG6FdaV8XoBOfOhuQljvSslSTlf+VH9OHUI9Nj9E/1sxbOt4HoEIhEmBL3mrc6h8sohCj9+RapBhjAGGKX9Zdz1zZnXPe7qAq4BHfNd4W35ghleKeYmuhq2DE4Fxf9p7L3N+aHlrKnKPciZxZnQBe+N8TnZLZ15cv1/dakl10nwjg6iILIvFiRiDH3e9adtq/ni4hIaKrYlug5B+qoNqil+OJo+CjBKK3Ifggtp513Eaf16MB5P1k5WQhonlfct4BXnmfKOFxI3bkCOQ1JH3lIWWHJRDjtSIJoqnkMeS6o1ehHl/SoGOgx2DCX34cxpxFXrahbOLv4nGgLZzZm7pd4KB54lzj46Q+owrjUuQkpJvkN6HDXskdXt3wHuwfQ9+LH2dfA1++H6YgEGDB4Vzgxp8OHAhZ5RqiXM3ebd6t3qYfWWBiIQ7hF5/lniecpJy3Xewexp8PHc2dxl/eIbIhp6DwIROi9mQLZGii3yBsXV3arhgx1/IaOl1jYLji76Q2o9HiKiAMYIZhciDCH7zdiJ2S3u0gT6HRoqZiNyBE3sjfR6EpotGkLyRc49sioSHB4YEgq18z3yhgAuBPX3heRF+CYKkgV2CMYd9iuKL8Y5VkbGRdZBHjcSIxYVihC+Ido+klU6Yc5eWlLmRT47giCCBlHZEaIdWokvRWLlstXo/g+KIZI1Nj5eMnYS6d7ZsmG1gdIR6+3uwdqdqp2KUZFxpPW5rd1eBA4cRiAaF3X/Efb6AdYTuhaaDWH9BfaCBOYj3ivmH9H/IdlVz93bwfYKBvILThGuL+pIal7yUjozfgI91EWwUZ6JovXCFe0aHaI+FkbmNgIdYhrGKWI2qi06Hp4VJipKPx5LnkwCT9pArjjiLx4Z3fnx0PmvYZntu8H1ukjygeaWpolKcnZixlkmUF5ADiwiONpU1mEmWK5NxkhaS244biWmEg4eHjpeXZp2loP+hxaGFn0+Y8IusiYqVh5+io5ehzJummyalC66dsBetYKYxohKiGZ4PlPWHAoJwh1iWAaGOpoWoyaclo2qaK4/1iz+MNI0LkXic9Kinr9iuaqX3k2eEbYMkie6MjpHFlm2Z+pZdk8iSApYbliaSfosriJKLhI9AkLWNUopgiQeJCopzi1eMGItVh7CEWYnojUaR/5IYlEuTA48Xhp5/hYHugiOB5Xz1eEV01W7tbN5wDnNwdJp2A3yBgOeBSH4gd8ZuM2m4YeVcw2OVa9VvA3BgcBB4+4ECifiM8o+zkqGSGpECjBeDiH1Nd5t2PoXvkSaWB5I3iFd9h365glaA0Hn8d0V743zUeqV5Anwwg0OLNpFSlF+UNpJgj++JuH7BbjphFmZ/dSGB74YzhiaBJniAczd3hHtYerR0xHfohDyOgI/+h0l3YWQXY25uZXOlcJNoaWXzaSN7xIlJkbuRNosQgT97l309gk+H+4rei5mJToYLhcOCF34nfGt/B4YViAWESICTfzSEv4fFhpuCnnzOdP5rMnGresuAE4TFiwWQpo8LkjuVqpbQlOGNNYGUcxdsF2qlbe5xDnjQfLt/rIJahceCbHyrc8JpO11NZZdzvHujfSN5Qm0hW/FAjBVPPbFWKXd5iy+Y7J5koMabQZNziXKEI4Paf6B60XaBdVp9QIlnko+VPJTdj1eKA4aOhVyIy4p4irKHIoaUhR+CkntYds91L3MTbTVsbnHGdDNy/nAIdUB5RntkfKF/VIUKiVyJMYQ+fOB5iX8WhMOEjIN3hO2GgIgkhhqB73ptc8hpS2Pbaj52wntlewh6QXhkdeNuxGb8Zst0eoL0iyyRXZInj1WIGYDJeLN3+XaNdFRxhnLudyt6RnX+bKVoA25hcktvpWoMbZF2ZHxOfK13xW/xZwFkymoIc+96TIB+gVSBtYBAgBJ9RHTGYyVXnFpeYdFkSGSUXwFfQWfYcQp6Un5Lf5R9snbDawVmlXCzdxp6WXxifxKA8IHdiZCRcJQOkwSOfYYnfZBz8nBSfR6IW4w8iS+Bzni6eXl9Dn1VeZB21nYueAd7sX36fLZ4xXZMdOB2LX0BgJF/FoQHiQCLlYfFgiaBooPNhTKFhIIigZeGSY4Rk46VYZYDlEKMb4L5ec90GnQ1ddR6LIEjhU+H2oxGk0eUao3WfvpukWQlbZl+0YyelISYC5u5nFydNJsxlTKQk46djQqLbYhnixeWsKI8qo+qbaMVlgOIfIACftd72Xd6dNmALpdgp6itGauzoBKPaHoOa2NmKm9MeP6EFJtJqw+xr61po5aW2IyOhPd8qXmSfFCBLZRTpfisPq+hrHip6ahJpyKhS5bIiriGAZCgm4Ch0aCkl7CIkIHHhCeGsYb+ib+N4o2ZjiKSdJNdkiWRUZGPkF6KMH4VbWBkEGj0dTqEc41mkjeSto+RjCaJg4Wbf/Z3Wnqmg7iJSY1ij/2QHpD8jL2HYYTehYSJ5ozUj6yQWJD5kH2OBomGiNOOLpMhkCGG+3kkc0JxYW4QaXFmumtueC6EI4m+hquBuoBshmOLXY02jHaJxYRifLd0km0+ZclcZ11hZS1ybHmFfAN/o4DjgDeDeYYlhkuA+3k1eNh5aXq6eeZ6XXsJfA9/h4CDg4+GEIjFiYKL6IvsjSaPEZB6kKSOhYi3gON/o4Q8h/eG1obIiOOLZ4yMjDuNKo3Qi1eKn4uhjlCP+4zDi3GLforVhAd633BnbNlr1G5ReS2GXI24jDuD63G0YypvI3e1dfxukmqTbMZ2hIHxhpGGKIJufJB2DXBnb2ZzR3UldPtzKno/h8KRhpXKkvaLz4cPi7SNYo7zj1WRkZGJjWaIHIUDhEOF+oKyfxeA44W/ismKCYfBh5CNKZFvkV2P24qfgzt92X0KfxR8J3PoZsdbdFwfZZluG3RCcltsdGNBZQZyNX1jhDeHBYdhgh97sH1dhBuI1ol2i9mNGZCujheL5omAimWJxoSfff94jHgnfDSAGIUjiwGNSYlQhIGFnoj2hrN9vm5Scc5+7ohSjESIJH+3eQt8mnu/e+Z/GoVRi6eR4pSkk4CM3X11aaFV+kqUVYRpjHaCfNZ/AobXi5aOeI2diXOFW4M0hIeFX4dIiFqHFoVWgL18EHzWf/OEn4eShsyA3X86iVqSoZUZkjaMM4YDgTp8eXY6det9XItskZORqo6eioyFH4ATe3p33HUocRlnamLKZc5um3XOei180HrQel5/2YPviOuOI5OelOqRRYsVg+CEK4yhjniJC393ddl1EXwRgBGDwIi4irCLyZDXldeV6I2dfxZ5l3mveCB6RX4EgF6BqYTZjBiUDZaplaOUvpMIjmWEqXpHewuBbYQghSeFRYg0jbWQ0JDkjkWPp5D/jhKHjnqZdV6As4tokrWT8Y4LhAh3rHHJdlt6NneXckhvEnUFgn2OYJdEnCubrZMIixqIy4bygId6SYI1j2mW5pXvjoCE9nt+eIl7xIC3hw+M74t2jPSNKI5hjPmJs4gYigmIdYFBeRBz03vthHiIzYdmhWWFV4jyjVCPeolSfiN5/HfXeaiCxorgjDiLlYrPixyNrYsph/qC4X52fMB8eIEEhheJiorsiWKGnoDLeK1zd3cJfAF9cH8CgsSFJ4hxiaGJhYYIgFl+QYL7hlqHp4HdeeB5nX7Gg06E5IF7g+KKAI66i7iDpn7gf1SD/4VghxeHt4d4ilKMTYzaibeHJYiEifaGQYHUgMWExYbBhViBU4BDhMeHwYqAiwmMy40ok5CX6Jf7kbOFlnaOdE17iX+gfkp5FHrBhNSLT4vvgq90emzxbbdvW2wKY6VZ2WADaCZubnUsfW5/mX6ofY2A2IV4jduUXpjDlTqNYoZfhe+Egn9qd5BvsmuebeVybHv5gQGE+34sdWNzZ3VWdG19jYcBjc+LBoNxgjOOOpmOnTqdtZrVmeaaRZu2mISU55LJl6+cc5xJldOIUX+2eqV48HxAg1yGj4Wsgn1/GX4lfxSCaIV8humDJn7SeCV7kYD3hOeJ1o1XjlCKRoNLgqmEn4MXhqOJnopxi02NpZByk3CSwY1EiMCHFonAh6OB63eDeUSHxpKDl3GTM4d2fO99aYRRhlaDqnyCe8x+ZIPfhzGJRIqci9eMXZF/lmCYIpXqjRuLA48lkdiQVI5bipGD7XmWbktqkW8Ce1KHiZBWlGCSh4sShmGFsoOoflJ6kngkeh5+A4X4jfaV6JiplfeNAYfcg8+AkYE5isOVTp2qnVGWqoz3huKEtX8pdH1mAGD9Yz11WoOHiuaM+40kkDaQWI5/ibaJ9Y/4k3KSnIuNhhiHh4c+hqCF64hRjMyOS5HpkdiQqI1ghgWAHIEYgtV9lnMUa75paGs1bvlyoX+XjPOTf5RGkhqSI5WFlrGSCYvOg3yDp4l9kMGT55RilHaW1pnCmEOTDIsfhG+C54TThSmGGocwiBmG5Ie7jb2WJaE2qESqbKYqnfKQKYjlhX6EWX9tdsV7jY1am+Kib6T8oEiYT4wAgbt9FoJijc6ZAaFwos6ePZ35oT2k/qEznq6dWKCEomqgZJj4iVl+e4tXnf6mb6iYovSZ8pmAoA+koqDVlhiP85ZEojyoGKi1ok+cVJgVla+T7pZWmlOc8aXjtDO+m77AtDCffYjiig2RlJH4kUyTx6TIudHFrcedv3SuTpvRkxOSBJHgjwGW7acauiLEq8Rduz+oJY+CfuV6aX8KiE+PD5+gsfy8NL/WtzOnx5TVi4+HHoRGg2qEjY7noKWtzbCVqrqdJJEhj/SSopeimSeaV5lhngGmrKjkpRKe55P5jfGMcpByk2GVjZhwmmiY8ZHbhRN7OYLTjb+TjZLOj3eN7IwXkAuSVZGdkHGQM4+zi76KHI0ikW2Y7p5PoWaeXpcPj8eKTok9hvaFD4rKjk6RFJWRmLuZHJnRlg2V75bXm5ye/5wkl9iS+pXNmHOXHpLdjM2KmoiKhj6IEYs3ioSFjoUFjdeSYZNGj0eIpIoJj3qRhpHbkOGS85ghn5KgD50+mCmWeJbLlYqWV5fglXWQxIb3fB91qXUVfPiAloC9ed1x8XONfYqC4X/Ad4l2+oFtjKOSa5Pgj3WJ9oNOgAeA5YUoj6KXkps8m5aXi5IhkG+RzpXFmuadlp4dniOdN51DnIWXA5HEiUiH/ol5j5mTz5QelgyZuJpsmRKWaZHNjX+N9Iw5jD6NF5CKlSmb752JnKSVAI4fjQWNzotnimqHSYORhXCM6I7RjNqH6oTajM2W4p1ooO+cGZXPjAeH54IchIqJ7IzWkeWZmqBnoryd2ZM1jh+VT5r6lxWOWYh4h4mHt4WPgoZ7XnpzhByNF47IiIJ/P3ZhdXR7x4KhiDGMkJCEluaah5pWlK2JWH5LfUmGaZAYlsqXOJnYmvucrpyVmieZnpVsj1+LZY64kRGSf5PblGqV1pSak0iRS5OtmO2dkp8dnMuYNJrUm7yYPo+3iCGHFYYBiB2Q1JjumpuYxJSTkjGUyZanl0OW3ZLNjGqIloQJhL2J2JA1lXKV3Y80hdV9C36Zg5iKAI3NkWab3qHwolye55b8lO2YBZysnvafap8XnjGfJ6PopciksZ5DlyKSi49VkJqSKJPwkquU75fDmWKWwI/ojYySZZknnzGjkqTqo9Ghn6CGn/6aJpRejhaQyphqny6i16LJo4WiZ53xlNyMY4vRjauO14/GkSmV+pmSnG+c/Zwqn3mi9qQnpE2et5Y3kNaIT4kOka2WHphHmOiVc5PVlIuZaZ08nq6ZNpOckZCaUKJMpKKgwJgfjmeJdY65ld+Zvpu8m2OYSZfvmwuiC6eFp+WiJJu4ktWK7IVvhDWGiY2DlSObY53cmp+UBZD5jQeTSZjimtGbr5x9nD2Zp5N9jnCMZI3/kNmRUI8wivyLaJO/mpOeY560mwuaa5jWlcGQBouAhX2FOYxSkZyTZ5YCm0ye955NnReawZUYksWQXo5pikCKbovzjCiPwZOkmGmbBpm8kniO2ZN9m8ye851MnTqgTqFongeaUZYwle2X6J5qpgSp1qbQoeKcYJsFn1qhP5+gmh2aN58koNmaXZKHjDCQCZeJmiKf66QYqvirq6mro9WcJJWhjamLIo2rkB2XJJ+Lpp6qqak4pLubNZEOjVGPzpQyl92V9Y82kJWZe6JgpJifEpXgiFCCRYVUkTOcU6V3rDiyz7M/sJqo6qInotSkpqXkov+chZWpjomJh4hwkMWZX6EOo+Ofn5mXkRKL04j6kDqZJJ3VnUKbbZhmlrmU9JOmluGaW53CnZuerKAmobif+6EZpyKobaQZnhOaopzKo6iqm60iq9OkYZ91oGWjIaQCozqi96P6phWpT6c3oQmbp5bal/Od7Z8UnsScx5zcm1aYZJLfkHWVNp0voiCiC58Dm6uVIpWZnAmlVqgipQmfrpzJnpKijKL7oFWiwqSUpXGjfaBdoGSjcaY5phyjM6IOpC6iX5uyk7qRqJTemdqdlKDwocOiqKIGoIKdQ581phOr1amQpG2fz5s7mlOY8pioniakaqUUopeacZLBjfaOipO5mXycB5vVlbOTXZtNopqjk6DtnQieAJ4YnLWZkZjKmoKdJp8noZKkv6eYphafVpStkqGZOp5on+2gHKWUqJmoMqYUo2ah3KCPn8GeJKKQpFejkaK/o7al7aXupF2npKrnqA2lOaHsnXeZSJXolm6aoZtDnLyb5JxxnoSdLpfRjteMb4/rkguXj5lqmAyUmY0thzKFeob7hfGF/okGj2CUVptDoeGiSJ8YmhKaN6D7pGSloaJwoDOiUqV/pgWmzqPzn+ieyJ57nQ6cxpu2nF2bYpckljaalJtvlwmP14e+hT6EXII9f3+FF4t9jGuLRYp5iFeLE47sjyOQAZBGlUec0aI7pbai7J2gm2ScTJv7mDGYhpgcltSQupB7lr2e96b8q3ysHqkbpOCg66HEoYSeoJmJlaeXLJk1mJ+X35cdmq2dA6FvpVWna6fLpxWo9qWpofCii6mprVWtc6i1o/mh7aBEnZ2YFpBZjB2QJJXBl7GaZJ7sokOkN6Hsm8SWGJKmlfGZp5oVoLSnSKrgp/Sipp+1nqKedZ9BoHSgm6HYotGikKIvo4Wll6eapq2jMaDrnKCZhJsUob2kY6XYoy6hVKAOoqGigaKqoq2hmZ/HnxWjeKXkpLWjsqPioxmif597nOWhNqc1qTCpNKq4q7ascat8qvmnnaKlmo6WqZzDowqnHqYNooKdJp0rnyKhtaOko7ahNaSmqVqsqamXobuWo474j8aX25+CpDmlzqDimBuUSpMHlCiW2ZqMnrqd5JjLkeuOk5Odmzukiqm2qVCn0KSJoZuf6J2cnTOdCJ6kofCmUKwWr3ate6pKphGh1JuJnUCfd56XnGqXLJETkiGTdpPIl0SeOaR7p+2nbKaOpRWm2aSDoD6dJZkEnrWoQa82sPWsrqaOoXygeaaar0+0X7I0qlygZ5vRnjOhD6EgpXGpL6vBqBmi95VWk+uYnp2KniOeFp7Jof6m4KhdqdGmaqP5n0Wb+JYDlWCZxJytmwabi52tokSni6nZqFOn7KUwo2aefptmnWSfX57gnc6frqNZpr+pF6yqrDyriaeHp1isxbArsvuxObGvrkarEKlkq5et7a7jrnmrQKWXoPuajpL1lJidZKSWp5+oTqtOrkSwMa9prQesXatDrOmsEK/KsYSxpaw/p/mrQbH0sEGtQaoWq+isuq38r3uzUbXrtLmysrM8ttK09bDDrvewTbQKtgq2t7QCsx+wM68usCiv0K2FrJGsla2bsNm0zbartvS2F7UssmuwIrAQsWeyYLPPsgmyJbHOrhKqXqf0q2SwAbHRsHKyuLPktfi4ALmKuGu6Mrr7t2+5w755wq/CKb8cvLi9fcA4way/j7yyubm317bbudK+q784vHK61r1RwI6/yr4kwsnHl8vGyqrHUcilyV3G+72etyi7Yb+Fveq4fbpVweXFXsX6wbPBKsLfvnG8v7xrvLS7hLpwu9m9473Tuwy6Grkgug+6e7cetoq4wrl7usy6jL0Bwu7DdsGCvTW9qL8qwJW+0L8cx37MrcyLyfzHaMsRzXnJKsY3yCjLp8r0x/DI7s3Iz8jMKcpkzJnOJs3RygXNA9P71X/Tqs9S0WfU19N+05TYnd5V4BfdDNqm3IXhp+JX4JHg/uOX5djist2/3PfeT9/z26XXideo2ArY69aC18DYQ9eW0g7PrM980HjPPcwXzjrScNQD1G7U9tXK1bvTZdMy1ejXZddg1nfXSNyk3/jeCd223XHfcN/Q3UDe0ODL4l/hld154bjmHejQ5Rvj9eTl5t3mTeW85LXmzueH51LnBetQ79PvYO1B7djwkPGc7fTrIfMf+/H8OflE91z8+f8q/d72wPUK+4n9KvrC9Rz4yvzu++X0dO7k75Lx9O2A53bmUOpR6k/mk+Kq42LmAuW04Bzdf9u92yjbJdjO1TDXONd30VPLyMnZx3HGssXAxLTDCsGgvrm8wblktz6z5q8wrl+sEa2vr0uwBq+7rtqvHrB3rFaqtaeopYGnsamZpnOgzp2RnFeZYZoioMimLKjrptSktKQPo96izaKuoECjhaW3owugHZ2DmwqaCJc3lcWZNZ7CnjibL5XxkPyLtYMtgkWJr5G8l6mavptjnvai/qSEokicO5SbjhyROpW+l06ZypmpmieZ7pM/i2yDoYNijGaUTplzmhKakZpmm0ucZ56Hnyqeap0rnjueTZvzlOmNlIhMg998XXoWeWZ3F3nmfe2DRoqgkhSYrJholPaMWIaHhm+Jd4frgCR7T3rRgP+IQo13jMOJSYkoitmMaI+7j/yNz4tXifCM/pK1lw6ZQ5WnjgiIr4KogFWByYl9j1uO0oj+iKGQn5f3mh6bvJitlZaWW5kKm86aEZu4njCjSqUAo0adGpj1luiYsJ3boEmcK5YsmRqf4aK0oiWfVZudnUigOZ5bmAqTzo/sjvCMn4lShayAy32leMd0ynqWhLWJBIzPiqiCpXgNcvV0dnpug9CNOpSOlfWR9ImIgz2IFJLKl9aWVY9XhKJ3bnEqdql7LH2yfCV/sYH6gT9/bXyYfs6BYYPrhL+F5YVghlCGOoRGfwB+jX98g9iGjYeshyCIXYXsf655D3XNc2ZzTnpNhjKPDJQ4lICQpoqAhxCILIaqg+SChIPpglyC0IMShwqK1ot2j/ySVZTLkuCS85SBk6GNO4YRfyaA54EKg7CIc5E3mPyXaI8jhZmBoYRuhtqCm3kydIF37H8phxaM8oxpij2FR392ekZ6CXlMeX9+yoWujCWPMJC6koeUZJMtjreEJoQkjHOP15AMksuU0ZURlgKWcZObi4x98nICcmp0fnmKfoeCHon3j0OT3pG7i9WDM4LBiOqNAY6SiTSFLYJAgwGGAYe7iCePvpIwkI+MZo3zkuSWq5V0jqCEqX6MeqF7uIKsh7KInYgyiV6Leo0djM2Kh4gth9iK8JS5nWGjrKJWmwSQboiliTGPbJB/jdGHXIIEfiJ92IIBh6CJTIrAiMGG3oQUhvaH0oSWhRaKoIrkg2x2u27kc4N4zXm9edV4AnlHfcuEPIozikqIzojPiImDu3gna1huc36wiqyP2o9/jASIu4KBfRKA6of9i1KJqIXBiS+PJ5QglrqTho4ajPKLp4b6dq1sv3i6geqC9n3Qdyp0EHYgex2E7IvMjY6JPobMghZ40GxlbeF5bYO9hwyHZX97eKp7438MftZybmFQZOh4GYxdmLidjZz2lcOMYIPlfaCBeYQgh9yDmXswdAF1BHWkdI5313wNguWFTYnLiyeOfY/LkPyOEYlTgJZ6O3kTee16koQikI2Xspf+jyWBL3JAcTl16nBxatxt7HaNf56JFZTKmhqdDptIliWSVJN6lyCY2JTjjviIoITWfUV3f4FckaWY05j0k2+NbYuwiiaIsIRWgAt7GXMYabBoj24DcAx0E3x/gqaCsHw8eB18ZIWWjKyRRZOFkPWMcIx+jrKNi4qrh+aEroGrfdF6dnlGfQuF94r/jjCSJZNQj/6EgXjAeBuBS4uOkeST0JOLkaWN0YlriImETXzWfOeG55C8lieYCZUpkCuMI4lXicqI8IawguB7DHX5do5+a4QriOGKbocAhQyKCZCJkeGRSZTNmJeb0ZiXjxCBSnLrbUF2W4CQiLKN1o5GiwqEa34vgoiLepLdk0SRE5I2knqPuI2sjF2NGI3rihCKJ5JQm5Kfz51wlmSNaokuis+Mho6HjjGL84kCkq6YUJqJmiaf5qQlpk6hZZhnjj6GpH0ceJ97QIUyjvuTBZkBmyqZ45QrkCaMkIgvj8+Wl5x8n4ifOJ2Pm42bx52TnkieQJ04nn2hwqSdpu2kQaAGmhWTuI5WjyuYWKTBqzauR6xxpS2hVKPQpm6p1qk2qM6kFJ86mQOYMJqjmb+Ti4kEg1WHFZCGlBCUCZBMjzeQLo9GkY6XzJtlmXGOyYOthByJyIrQiAmH/oVBiGGMopLTlT6Vn5TflNiVopOckFmRLpSSlbaUOJHvjrWNToqxgrp6zXTMcmdwOms1cg2ByIg6h8N+InkuftWFQ4m+iJyI1okuiduEZn9GfhuDy4f9iGGJ1ogNiwWRBJX9kreJDHsIcv52F4L7hwqInISYf/p+vIb3jCuNjodbgIV/5oS/hruB5Xb6a5dnsWxieAKKNJPJlByQqojmgxqJM5FKl2yYo5KAhi5/dINSigSMmoVad2lwOX3HiPSN7IwTifWI5YrZjA+MfYldiO+EPoGjiSCVB5qilj2OR4rCkPOXZJyknBOZsZOvjcaJh4lIiy2KtIM3ecBuvWs/cWZ21nbqdBd3dnzrfpp9PnqfgomM4ZUYnL2bdJWvjhaODo4nifmCpofRkCCVZZKxh0p8d4MnkISXPZpamFaWx5WPlH2Ow4H0dxpyPHRTe/uCjIknjAmJO4PdfXF7kHs1fm6DXojYiNyDEYHuiMyQFZK7jFGCH3p3fXGD8okXjQmMJYj5hQKJJ5DAk5ORkIpYg6eCc4jljZGRJ5LtkRmUA5YflY2TF5MVkU+NMo/9kxGXE5YKkq+Ot4/mkFmQaI2ijJiPk5P1k96STpPQlHKTp42wiU+SBpvBnJCXLpT7mSaeb5rDjoh9X3NXd99+pIcrkCyWLZeyktOSDphEm2aYfY+ShxOK9oo4hm59wHlSf1GGTYjniNGKaZHjl9ObGZ2ZnMSa5ZhEmmebfZnTkiqI/4fbkteaqpy8mASS/ot2hIx7bHh7esd9yIaPk1GcRaCrnlCXpIvjfV946H+GhZeGsYbyizeTHJfnlUmRpo7KkdKexqddqSOjXJa7hlSAc4T9i5KQUZB6i2CEEohZlEebAJq7kbWF6n6tgS2Hw45ZlsSbl57RnEGXwJEbkC2NDYrsiI6HEYnejaCNuYSQdPJtmm3uaF9j82p6eHSDR4xIksqTfZCai5uHP4UCg5x+mnt+fXeE3IeYiQaJ0oTOf1x9SX97hMaJE4xxjZKQIJNZk8qPiYdXft1teWchdnuHBpCikCiL74YtikmS+ZnanpyfMZ4KmpWUuY8jjN2II4WJgyKK9pKTlaaTHpOQlQ2YrZhSl9CUPpIskRiQbI56jEGKhYogjlyQp49IkL2Rb5CYir2CroK/iVCO3pCvljCfLqNEoM+VE4uKjKuRCJLcjVeRu5lMnnmc0JnsnDWjL6WToS2Zk5SAmw2jWqOXnxKf96N4pceeppAehLaE8ofphv2BrHxJeNt1gHnphHiQ0JaPlT6OI4VggfiCFobJiK+JLYhQhv6ClIANfrF7gHxffxCAjoBAgvyFO4vQjzSQg4xRhmWEXoyOk6SUbJByigiGZoIZf295jXY5ei+D/4ksikuErnuGcxFsX2c1aZZ1tXylfkZ8LnkJeIl3vXIfdGV9g4h8joePlpD4k8WWM5YxkQGIAIF4gEKGn5CWmyKjiKWcocGY35KblE2X/5RJjBp/Rnbze+2FFo+flFGWgJYsla6TJpNblcWWF5b8kSqJon7odNx1SH+fhqqJsoamfsR0cG6Fa71sjXe2hQaQPZcXmlCXKJCwiC+Ft4bKh+aGPoiTi7SOFY7sjNSNdpDekMOMXYNqd3VwiXIVfneHuYrriFuEH4Yvi9yQ0ZZ0mvGZjJTzi0qGpoavhuyEUoEnfAt52n0/iHWOIY/ziYKCuHzEe3N8ZnyRfcCB3YUzimOOCZRjmd2bSZk6knqKvonJjQyR4pKSlOOWu5i0mtmbVZmZk96LY4e8iB2OVY9wk/CZl56snsyZsJeAnLSfeJ25lSuNSYnai7uNr5NBnZqhtKBFm3OXm5sHoiqlXqMHnfeUm5H4k42XbJkhmEiVQZP6kWCOiIs9kHqXjJdTkAaI2IalipeNFY7WkLGVLpxdoQWhWZySlxeXAJgNmMeZF50Kn9OedJuWlmOSnY5/iJWCQogzj26RDpMGlnmXl5b4k0aSJ5M0kqKPgZLemDichZsqmH+U0ZGujbKHV4S5ikyQl5NAldyWqJi/mKGZi5n1mBeYCJf9lJ2Ty5UEl+2V7o9ciU6JuI0okZKNS4Q6gnaHComdhhKKwZNUmf6Z/JQij1OOM5HwlWCXAJTyjh6MuYtvinOGmXxacflsIHRSeox6R3vWf06Ht43hj2uMooWjhBmHpolijCWPgJHvkiySgY8HjwaSi5YEm1ed7Zv3m3ie9p2bmGiPh4ZuiFOO85GDlAOX/pnZm1+aqpXRjRmKVY8BmDuegp6pl66NdoYggtR9bn2Qf0eDfoi7jqOSn5NLkS2NS4mBgyV543pnh/KN+I0rh1d683DtdbKAHYfYifSKhItpiYmEkXzjecJ8HX1EevZ243H2aXBhU2TodYyGwI57j1KMkIr7jKaOu446kM2SrZKkjuKH4YLwf/x+f37IfoqAeIZgixKOuI5njpuLqoWTgaOHxI10j1GNdYo9ibWItodvi+2PgpFij5GLQIcQhDiHIo23lHGYiJcYlQ6On4QngGqIzJTvmrKZ0pKfi5mHR4ZbhCGGR4wuj8mK/n7KdfJ3Ln8DheaHtIrdkK+WZJbxjqaEQH5NgleHTouJiw6GLYBzgreL85JCkvCJ84B9f+N+/4A9iJmQxpOMkPGIWoMwhR+JGotoiO2DYX/dgt6KTo/AjU2EAXbeco58JIROhfqAt3zoffaCtIlsjsuOY4sBhGp9xHoofu9+J3wleb56hYMnix+PNI8kjL6G5oC4fKB8rYFkhzKL244IkluUzJR2lLmTJJGkjTWLhooRix6LAopHhQ97aGz8YSZgvGLCaq95FoVOijyK6Il/i8yN9I3/jnSTmpYqll+Q/IaUf3x9Hn67gfWHqIuoimWGbIEYfoJ9YHrycfRt7XY4gy6N/pKMk36PdIj0hjSIToRje99zmnH3dDt53Xv4e5J6mnjtdw97/H52f0p7X3HBantuH3ICdwOBK4lsjA2K14RcgQJ+UH5lgRqDvIRJhXqCkX90gRqGp4nwiSqI0YKZeddxdXKQdv17P33Nd1NtY2oXcTd5u3/Sh8GNKpBCjiqNGIw9h/F9V3M2bZtr2Wzkcr15dn58goaEjoIbe31y2nSDfBF+X3gocIJrBWviax1wbnRYeEF5wXbud5F+fYOThBOF/4VJh6eH1YRdfuB3Z3WBdzl8DYQiigqLDYfigqCHY41XjnaMGYu+hyWAH3aocsh+S4vAkQeTd5H4jnSNsIobiC2MT5HMkSqOw4uKkY+VaZRUjheLx400j/OMroi8ic2MsZMIm/ueIJ0XlAeD8G9oc/SBu4pxjsmO04yniBKHdYk9iqWMN42PiPyAEn4+gcuEZotvke6TK5N8jfeGUYnVkPmVf5YAlPWRcJIoki2Q9o7pkP6PjoxijGWUQp7Hogiix51ZnBShAqMEn8eXPpe7mrmbp5otm6Sd056AnUedfaIop0Omi6QKpAWgkZkLl4KbAqEWoy6hWpu3lmea9Z0knKSWU5eGm0ycqZwjnyKij6GKm5aX7Jv2n1CfVJpHmI+b0ZvklT6LQIkhjICM3ofSgZ+BYoQqicCMTI48jgSMg4sujvuSs5JijSyG3YH6gEaCSImBkFuVA5b3kY2OkI81l/GfpaTbpSSkp54JlfKHloOHiEyOW5GNkGONTIgPg66DdI1Wl0yb05grk4eRiZSnlpKVE5N2kyqWkJi9mO6ZOqCupaGmyaC5leKRcpXXl7iTCo3hja+SVpR9kNeIyoLxhn+KSoZMeSlz4Hpog4OEWH99eiN6dYBQjriXA5tymrSas5sOm16XM5KbjvGM7ouVjVCQH5Hxj4yODI2Ei3eG5YHjgjmE+oGae55zvG4qayxpWGoAa2R0+X7ghUSHboLCepl2ana1d+N/KImmjBWKj4SBg2WHhopQiuaGxINrhf+GWIMxfp96hXfremyDaItcj6iP6Iw+iS+DSXtMdg931HiRd11vXlyQQ/FPnGjidBF6O30TgOKCaoRLhauGLY18jy6N8Yl7jFWQ9ZD2jTuG+oE3hBCIGIrHhAN32XJUfSGGiIkHi22Ln4uXiXiHeoXugs1/s3hWbGhnc29rdiF5VH0NhROMh4++jz2Ni4j6gud8y3Rpbntyon0Mho2MLY9QjWCGSX5GebaB7YWLhbeDRYCKeH9qM1v0ZeRw5XQ1dF9wDW/7c/h8B4csjbKQw5HRkFyM7oR0f6Z+8YGHhUCKg4+pk/uTVJC1iQmGJ4IYfj16/nlmfP6AaojEjPuLjYXJeBNspnE0hKqOspCAi8SFXIaaiJeJ84hNioeP4pVimI6XU5R1jjCFTXpPb7dxFXjdeTB3E3znidGU2ZicleCLw4CbffmJrJWImUmXSpLnjBiKjYxPkXySZJDMjSGP2ZKPlVKV7pHrij+BEn1lfuaBF4X+hh6GjoMjfkF13HKufCWGm4ijhPt6k2cuaQd3OH4nf7B9JIPNikGMdoYwgNN9QIDrhcmM6Y6DjMOIIom8idaEPnnUbJFqonE6eoWBqoYSi6OPdJNNloqW5ZNYjwGIHHtBai5oGHCHemaCCoUChHSDJYTFhemEM4OjgjCBPX/SgveHIIoFiTeFRoKph9OP4pcXnoSgyZ/znfKY+ZAfiPOFJItXj9+QHJHUjxyOSYvBh1uA+XkGeRh9C4HwiGaRYZWSkvWHC3n7exyIlJAElH6TjZCsjKGEF331foOECYdzgol5nnIha85s0HF2e6WCcYQThPWD3oCVfAh/FYl6kkaWLpa1lTKYPZywnIKXsI+ti2GNxZA/lfKZ0pscmWuSPo6nkseX/pUqjxuPYZbhmkiaEpnZmfKcRJw1liGMuYl2jsWR95MZmR+e5p7Am9GaHZ6bnw2cpJSej5aR4pOIkoKMcYkcjLCPQZG5kMOQWJHdkJ2PJo5Ai/yGmoMbghqGcolXiy6NFZBAkJmKZIFJeUJ8WH+wfrWDQIffh26GTYKoewxzrG3Wc5B8XIKWhauIcoz5jsyQGZD2i5uFVH5RdclqYmSWal5yH3M1bIFl2WwvdVF0J2wLYN9aOV7FX39jeGk4arpkJGDSY2Nuf3ncgiCI84dAh5SIJov4jKOKPISVf6R+NYY0jreQ5Yyeg7FzpF+4VP1YMGO1bNJu4XRlgZ6MY5PDlrmZBJvkmLKTFY76hzqBfXaxayduyXqBguyAznTGZl5tx3fXfY+DO4hAiGmGUofmiqmLVoXwewB5X3wVfj5+z4B4gwiEp4AofSB5Q3SYbfFs9HIeeEF6T3ktdWBzknhTf0CAu3ycgOmBCICXfoODmopejS+LeoUdf2t8yHeoefR8q328f0yE34eoiL+F+YOIhWCJWovlhnx/cnuqenl4CXQYbkNo+20te2KI75LMmLqaiZl0lNeN/Ywqj1GO9ItJib2H9oKZd4pnil+MZF5sg3FGb8hmrVxzW7dfn2pSdct8JID/feJ4QG8JYgVaP2KRb7l85INAhZCBA3sWeNJ5TXhGdqd6zoBfhHuCjH+MgGWBPn13d0p7HID7gNN6jW5EaGdvoXj5famEI40skg6QSYiHfBd04Wz0YOhW1GTHdV+BxIa9hruB13mXclptUXD4dWl6AX7kf9+Cf4fEi4uN74uihrZ/7nprfJeD8Ye5hvqCSYKfhcKFBIBOd5lyCXXuc6JqJ2TgZqF0XoNPi5WO7Y3tinGKEo99lpCaS5vnlm6QHpB0kYeOOoVsfQ6EgY2EktySMY5uhAt2omTMZSZ3bIMUi9WNso0AiwiMMY+7kmqUXJMwk3yTNpBmhn1/gYO4g7x+YnetctVzmXoBf/1/nYLLijSUiZhYli+RLouDiT2OR5X/maibRJlUlkyX+pgAl5uRUYwAjZyUcJsbn/mg4KEdoeWcFpYXjyWH1oUliOKHhoYkhmCKzI0mkSeV7piOmpaYlZXklMWYVZoSlK+KZoEdfRiG/5HemB6YBY+dfvp0vXsmhCiFbX13cadyJX0Xgkx+xHQ2c859oIKugD548W/qdtGEVY4Vk6iUH5TJkTqQYJB8kHOPP4wRhRJ9qHw0gLqC+IGEfTB7W4AlgMV8yXppfiuB5X+xetFzFHTDd1d85oITiamN+I1uiOB+W3crdAh4RYAmiAWNlYsIhjWJhZCflvmZ7pr/mIGTIIzvg7V+Rn9bgHt9pnSBbOxx83ngeQp2TXvYgxmJcojVhEiDu4MvhteIiYrZigKLO4tHivSIRog9i3mQXJOMkeGL/YZQhA+D6H/eeMtydnMEeUl97n+0gWmD0IJFfxyAu4u3lJyX7JQnkXGQ05IIlA2Su4wDhcp5+WogXOtrFYK5j7SUN5LajFOIS4bEhsKEZn+1endzbGpLZZxiqGGyZdhxin5NhmGHmoMDgJGBLIQeg4h9dXiMefh7Y31UgSyIH40pjUSIVIHjf6uGlIvTik2E6HyDeqt+/H9SeKBjkl8Sby96K37mfNp8M354fst9tH9XhMOJR49Gk/iU9JLwjjCLAI3bkJKSepDKjYmJGIB1d0B7f3sYeS2A/o0+l/ya9phKlSmSiYzAifSLCY3NjMWNJpAelCmWRpQyjrqEzX4cg/eLbpE0k8eS/JMll1mXdJEIiJuE3IiEjI2LYoYUgdp+uHxCeFNxF3MDf1+GZIe7hveGJIa7gaR6Lnjrf9+Gv4gkiLeH6oangex2l2ZAXvpg2mXKY0RcnFo2Zexv4nGnazZhx12oZrN1rIRSjiKSrI4khDd0gWsCcKB2eHzBgOmEqYyGj9GKPH3Ja9BpKXFLcmxrxWJkZ0Bxqnd+ehJ6+nagdBx0eXGOazNjomcPd9WD44gjhxeCLX6negx34niug+2MwpDOjVqEQ3iFcl91tHjVfMqDsounkAKRL5EokliT0JL9kByQU5CMjtSLtYvrjuaSlZBZiLZ/N4Tfi+qL0YcEh4yLMo6GimmASHZrcsR1hn/Yh7OMx41qjTKN8ItoiImDQn9ogWmEgYJwf0R9c3wdfIt/Dopbkj6V05DIhaN4JnWudvp2Wn2WiByQwJJ2kbSOHI5ejcKI/YLggzeH+IeYhXuD0IOJhXKGM4r5lDedIZ60mE2XUp03oVOfCZopmYicXpzIlVaW1KALp6Kl9p9wniWkTaeipUijU6R9pB6fHZXklI+fwaWZpLudNJX2jb6G7YLYkcGgiKYjo2CXvok0hQKDLXt3cdF3KIQfi/uJJoJKe2R9OYSKiQ6Q2JjknXuckZPIgl50em+qcfN1vXhYfMl9YXqMeb192IGahL2Bi3v3cUplj2zGe4OF54vWk6edNaMDo66ej5gglc6UrpNZkGeLOIfUh+SNS5OklYKUzo9nhyp9pnQcfRyKuJKElImQ34m6iF+JYYq4hd1+8IA2i7OPo4qie3Bu03T5evl4z3HHcj1+l4XchaWDJoOyhKyF5oGdge6F7YeqiGOI7ovnj4yS/5PCkqOPg4tqhYmCP4ORhOCNyJPglo2YMJbajpGBDXYmgsGNKZGDjiaOiZfwoAujx52QkrOE44UrizOMGIfBgPOHuZTSmbGX8pO5k+ebEqM8pGSeYJbTmJKdpZ0emqiW3JyfpY+prKaGn5ycA6Ado+ahM5ywl5CcZKU0qvGn9Z4ImU6bZ56XmyKTfYh6gu5/D3rjcKNwmoCZj9yXA5i3j7WEWogJj7iNGoO+exCB84fcinaMJo/LlFKazJsBmUyVTZQ3lBOSZ5D3jiiO+I3QjBCLUosfjGWNio3cjPyN5o5jjYOJXYoolBqbUJuGlsWTcpZ7mASW+pAfjC2KrIjzhq+ETIRkgtB7fnpfgZKHHYr/hr+AToE7hwyOMZLRkc6OxIqthfuHkI1GkP+QL5C6jWOMV4tzjmKT2JWik5uOaI26j5WOX4fIf7yAHoizjfONR4eLfEx3FHUwdAR6nYQUjeaOhIvZhMd/iIBfgD1/toMHiaeMfoueg8N0Z2iLbC54a38VgBJ+QoDlhaCJX4z8kF6VaJYkk8OLKocEizqNp4omhUyBQIPnhcKFfYXMhCWBLn+7gK6CAINef254SW9LZmBiQGZ1cO9/+InmixCHlnzicbp1KIBaiJKLMoxAibmFNoN6f256PXtof4uDQodki96NZ45ojamMG4xOixmLB4uUijiKLIivhPmBWIdij02TJZFvirWEAYO/hSaKTI0MjX6K+oV+gn+EyIYviVqJRoRmeAdtY2mHb8l4JILbiPyL0IpFhHR6DW/xaql3TYU4jaePa5KamPSdRp2Eld6IeYDsfgWBu4MJg6yAgn3SfPWBIIqXkNuRSYxOfx9sZFX+UY1gNnF7fEqBFICKfGl4zXW5eBF9EYBFgGV8bXpQfxGIz49Rk8CUspcKmsyXx48DiF2GXYddhZl/J31FhNyKEI2SjoyP/I0siOiFj4mij+uSn5L+kPiNSIe5gw2RxZ5IpVmkJpwekkuRXJEPjheMho7ckkWSmI+tkR6ZfJ5gn5ufO6KOoy2gDpink5KV6pZqk/uP1Y8/lgaaWpj8kfSLD4t8jXmP9Y4rivqCQXt1g9qUYaNEq36sW6jtoOqcgJlkljOYu5kGlxCV75aPm56edp7moCalbaUJoHyZvJn4m/Ga8ZzppkCvU7GErUao0qeyqI+ko6HGqACxs7J/rZ+pIK7os6SzmrFKtBS6UbsbtvCw1rJdtpO0vK7KrYOy6LPZrgipXa3Ssk+y7ayDqTKrA61Dqjij/JwUmJuUZpGxj2GQcY9siVCAVH2WiWaTDJcKkyaF1G3ValR/S4u0jV+IjoJ2hCKHkoSqhR+J/4oYijaHhYIdfS92LnI5eUaEmozQkBGPvIgtgMx3cW79a71vOXFgc550VXiIgE+DxH7kdshxonNvdrh8RoJ8hfWE7oJ1ghKFioTtfyB2U3DLgEuP75Swks2Poo+RkAuO3odigKZ8C3+xgZKCZIMOhkOI6oa1gB57I3dkfFyAuYAwfiF9gX4ifr584XthffWCXYkej4GSqJGNiweCmneLbIVtmHngftZ8YXl/fYuAuICxf1d+hn1NeFRut2tucGh7BIYAjqORHpB2ivuFk4eZjPSO5YsChWF+rXyXfMZ3anG8bht3PIJsiAGH6X5ydFNviWsVZdVj/2mScFZveWpiaWBv/HZMf0CJwJCKk9aTzo/lh1x/1XnAdM5sFGfbZKZvWXrsg1mJC4yXjgaStpNAkiOPdI0wix2HzINIhAeKqY+akEaOpYhzg3mC7IMyh4GIsISefXN5F3szgS2It4x1jZSLnJA9mzaiaKLTmy+RKojShE2JyoxZjgqNa4dff1p2zXAsdamBko56lRaV1o30gxSAEYDcf8t8sn27g3WHvYN0dpJkmVvJZ2V4zoJahSCCBX1veFp1MXYZfHmHEpCyk4+Q2YfkfrCAFIMdhF+CD39nfex7RXt9e1d8yHqAekZ/nYVHiBWIWIcrhr+E2YIXgH57VXXYcXt1dIDVibOMJofseJJx0XdggmuLYZDgjlWF7HQ1ciiBZI0nkSiNmYKtdoNy3XVEe1R9JH2EeW9xn2ZaZIZxkYDGhyWGuXsHcSlvWm+McQB5bYDihJSE23+3erR6238bhCCFPoXWgnB9O3YjdmV6Snt1evh7h34qgX2AJYB9goeIe41sjkiMc4vejHOOr5A/j4yK3IILeb5udGvibZxurGyMapBpM2o4c7V86YCtgJF+936KfSR5O3AnbmeD6ZTkm8KZkI5lgMB4BXlGe1J4l3Wxeb2DLIg7hct+hoGAi9KR6JCDiVSB3YEWhbWEdYFGfzZ/Nny7c4BrZXLyfayE3YTPgEF75Hpgeip6Xn6rhhWQmJW+lqCUYpFEi66GfYmij/KUh5VskTaJ3oFhfcx4LXdUdEZtD2NuW/lYSWYdcvN2R3aeclBu92sIagJlHGBEX5pfm2M7aJpt63GidV92hnXPdpV5HnzZfP93Um37Yk9nN3IneSZ633XucZV1T3pfe/Z2i3K1eAWEfYtIjB+G/IA+iauSoJWtk0GSwZbOmzCbT5O1iUyTYp9Io9WeiZRgjhqSzZWTk4OKkIdFkdmaT5wIlgWMuIwGk8aTiY65iQOR5Zoun1ectpKAi2+QJZXakpeOeZGjmfGd+5uklVCSrJQOlVmPF4YsfgV/sIQLhe2AVnold3l//IoPkXmS85FfkmSWZphslOSL44T2hP+Ji44nkB+O2oelflJ57HcQdF5vBnJPe9CBWoOfgVF+cnrsdNBwLXMueguE0Ykci1mKSoqzi4OLEoYPfAx0+27QaTtnRGH4X+9nf3PKgm6NspBXje2EZHy2fZuCQIdbigSLU4bbe19rk1gyXphqZnZcf0KFr4j9jT+QiY9WjBGHCX/cduJzRHmegaqHbYqNiyWN4Ywji9iJKYcYhZuCXIK2g1uDxoLngaN+Rnc6dWN5fny4ejdxH213dp99kH9cfsN+a35dfRB8L32agmGGl4cPiFGL2o6xjVqGX3vGdOZ6oYAigbWA9YCQgvKEIoY7huyEr4HAfE57eYPviXqLu4eng0SDn4WsiByJyYkEi3mMSI3LkO+UoJerluyRWYkChJmEGYJyexh4g36Ch9+Kd4eEgGZ5CHNWdQF71X/pgBWAmoFhhjCJhYidgwB8YXdVdUV1iHrmf+WCJIVnhYmDT4Eyfu54cXC0ahNxWXiBfceA94JXhWuFIX8td3ZyrW/xaLhkIGxxdSd9wX8Ye11vN1tSU6RbH2qZdhqBhYisiqWF6HhfZdVW4VmVZplyl3qmfDB4qnXLd494tXqRfaiASYCWe6J0eW9obztz93mKgHaC6X4Yd45sAmYlYvNle25idt9/OYgLkN+TOZHoiomJbImXjaSRKpPkj7yIZ4UshmWIn4nziV6KaI0DjtyL3oYQhaSJQY63kVeSuo6DidKFV4UmhoqGkoV6hbuEcH92d7Fz6Xlnfmx/KH4zf66BXYF3f1iBrIabiHKFLoKbgvqEpoaPhnqDh3p1b2NxmH6ah9eJw4UDfcly9HHMeO185nk6c0FwP3E3dN18WIA4fuZ9xICtgwCF/ILve/Ry5m2Xbud2tXwvfQh+F4KehLyAIXrQeNl7m38ZgguDVYKUgd+CkIeXjeOSOJV8k4iOqIe5iOaMNIregBh2XXjEgVGJCo5Zj6uKTYKyd0N1TX79hx+NjYxJiAKENIeeix2KS4LofOWFWZAyk4qOhYU3gKuAHH+ffMJ8ZYJpie+MQop2gx6DQopfkIiQWIwlj6GXFp1um26SOopIjDaQV5NDlOWQu47cjtaNYYbMdehps3SHfVd8pXeYddN343fFc3VxxXFFdRB+V4P0glJ/OX6/giiEuX9Jdlhxx38pi26QvZCZjW6IPYKsexl2BnbofSWI4pA8lFiRYowwkDWWJ5mAlnWPtI9HlVeWOZLwjLCPtJZsnGecbZjylj2b4Z2/m1yUAI7QlQefr6F2nBGR9IsIjhqOb4t8iOCPKJlZnLuY8o7zj+6f06gnqOGguph8m8ChWqFxmEiH9IfvlBGb6JgfkXyPT5YwmVmVDIvzgIyDZIrYjNeJt4FZfPuBAoQGgOp1tG42dd6BeomGjTqOW4v5h0CE1X7AfjeE8Ibzg9V6vWtbWxJZdmJAbQd+oYqAjyqNnIUcfTl9cIDZfqaCLos0ke2PVInWgLt+Y4COgfV+M3w+fLl+fn+3fW95jniGeaR6T33MfSZ4XHECdrl//YRHg1Z8qHfqfCiH1Y53kFOKnnvoaEJkSWv2c4h7SoCUgjGG6YrcjM6JWYRAhTWKY5DWksSR+4x9hhKBcH6BgEyDPIQkgiR+ZoJshRWCT3uYeNh6LIOwipqOSo9mjdiKxIclhl6HlIcfhN6GjopdjPiI2oTshsqDy3ZOYcFcF2iQcnV+SIcmjZ+RmZNekXmLL4UbhsWIT4V0flR7q3pOfR2Brok0koGVNpJ2ioaEh4PHgj6EY4iPixSJoIFdeG580IGLhkGNj5P8lQOTZIuugliA54g9kRSUd48Sh8GBP4KMgz2DBoBtfxSAZn/rfteC4onRjfuPP47uikGLzY4LkTyVRZa3kviKuoGhfs2DcIq9ipWEdXj3behyEXfmdPBy1HEtcRRxSHvthYGMwo5FjHOFVHwpelt8ZoCKhECLt43/iXiAonb7bMlkxlttW6Juq38qiLiIfYLNfYJ8vXslfZWAroMuhBeCWoKvg8GCnH6lezZ8VYHyhQCKfo0Gj5+NgIkehk+HOIyXkgSU35EijpOPj5IXk8KQSoyShZeA8Xxne19+zIKAg1aE8og/io6FEXsWbqlqXHLIdrp3f3f6eXp9fH80gPWC3oVQg7V6ZoDnj+iXVphtk5KOPo5wjoCKgIVnhN+H5Ywxjm2M8okYhzmC9HrgcjNzAHjcfjSG8IsHjq2KIot1kSWW45XPjz2HVYDHf+qBX4E0f6+BDImQjS+M+YmSh/CFH4ZQiKyKmoothvx8zHaBeUp/H4CbekBxCnkzhkOL/IcufUBwbW1mcZJx0XkChK+L6I1Jik+CU33DfzKHzYqXiqKKE4jXiNCNgpFClaiU3I3ihPV/JoEPhaGGBoVrgDh8N346hzOPfJQmlO6Odor1isuNZ47tiuCFEIj4i4CNYotEhcl7BHJ2bqhraHB5f7KLVJLbkvuK7HyLdqR73n/cgqyGr40slLeVi5APhAB1PnhyhYCMeo2ei1OMcI8+kZiO5YgggXN8mn6gheeK7Y9akJiKi4DhdPF0l3uGfYF8JoJGjB2U8ZbrkwuOLo4Wk7yVJ5OJjUSN35lAoj+jdZ0OkZOKMJF6kxGQhYyEj0mUVJMxiTN4tHdjhHGMLY0tipGKGJMUmeSXxY2rgBKCq4xIkR6PVog1i3aWMZ6Ans6XZJEhlLWYNZe2jpmJqpOjmsickZs9mgmbipldlsSOEYVCgueFFohNhSV/en4oh0uNJI0kh4F+C3Z/cMV16oFGh56EYn3od414GHxgfbZ5E3IVcft6NIZ1jr2R0457h0p6A2kIWXNHCUH8VVJsiXeAeOd7LoSDhzyCKnsqdMx0Gn9IjUyWppiWlAOUvZZal26RdoVBfqd04G8Ocr9vKGu9aodu63KqfUWH14tUiGd7C2MtSlVe7G74dUR2VnCMahVrymxeb6t20XiAeFF6AYHwiTWSaJhinCCc3JWEjeGFlX9ueBp4sH4Fg5uCz3yWeMF1IXmtgHmG5ogeh1CFaoSugj2DgYeVhzp/JHZAeoOF2ou3iXqAw3gSdrlwJmmGZqVs0HHqdQp4OnqkfZqDwojsiTWIlogaiA+DOXoMdQB3qX0qgjCBM3x6du922HrGgTmGT4cwiOiIe4iEhWSCEYF7f3t5Om8+bx5+yIYziheKSYdGg1R8PHgNfpeDlYN0fRt45nxwhUaI4IOHfsCHB5XQmZiWP47BhmKHPohIg5p7gXcfe498NnfVcs98oIZgjHGN54wGjaaLhYaYgHGBUoYPiISFE4Jlfm953XfrfTWHmJHuluCULYq0dbxbXku9UTRrwHhnfAp9r4G2iUWO4I2ciSGDv3zUdwh0627mam9tLHWaeZd6VnjSeVGANoZbhzGFgIL+gEyDoobmg1t+h34rhfmKno1WjSmNGJGrkPCJgYaRi8uNN451j1+QuY5Ci1GGfoPmhIeD2X3PfEqAEYMVgj1/y31Pf56ADYGygfGBMYJwgAR+mnhAdwl6IHrhdgp7I4UDjFaNLIoTiOmGgIPKfUJ4D3NBc2h9f4dIjcOMsohhhuCGE4srj5yRMZM4kluM0INGfxeFiIz8i5OH4X+0d81wXW5Hb71wXW8jbLdkclp1VJxNlz11R7hYdmu1dZl7RoK0hhCKkousiWqDunpPbwZpoGvddO54uHbdbE5i0laPSlxEylHuUHdPKGICdB16L3kHdHpprFkrRKk9/UeYWFlp/HTDed138XFMcMJ2sX9Vh1uMFo+rjyuOMIm9gVB+YoG5hcCFPoC2dx1063ZreFZ5O4HSjiiZCJ1TmR2OMn83cllmBWCzZtR3xILYhMZ+PXDUX9BdvXJFhDKO8ZLGkxmPBoTpcnVv1XqdhPaH5IVygk6CyYX/hvCH+Itmjk6NQojcf+p3HHaudcd07nm4g3GLlo1zij+Gx4PVgiSBGH6Jf8CARn5DfjqBjIeJjBuNxYhfgCl79HzDfi6AU4HOgWx/+ngLccRtx3e5gqKHN4ZdgPl9MHtBd/x4YX0bgP6DPozbkTmTP5DHieSEOITuhBeBLHmVdHF5rH9ngsCBG4FQgDCA43/mfJN45nQlbvFlkmKqZsdwoHdlfNV5hHFhagBrPW83cUxxLXNpddZ3IHrTeSJ6dH5NhOuG84Naft53n3e6e5l9nn+ugyGJOowjiuOD4HuhcX1geUw6XrxyJn2cf3R75XFPa0RqWG0pdJ15gHmJcRpns16xWrRXolqXZhlud2+xaR5hilwOX75go117VANOF0s4T/tZhGgic0J1K3I0bylvxXfogf6Hd4rgijKJ0YRffX16hH3bfWh5IXFEbfpqzm8QdRZ523nteHF69nyefoV7nXcHfAuFPYmPhuWA4XrTejh5a3iLe6mA74JOgKR60XM4btZw43m9gQWHwogaiWyHwYHSdwlxHHzWiymVIpbnkk6QdJDijmWJUogTj0iR44qfeOZhp2pOedV+n32zek188n9ggUiDDIv2kYSSLIt6gVyAeIcIjDyLXIj4hhSIgIrgjMORn5QmkrCMZIhqicqM2Iyqi7+KGoxAjOyHXoGPgtaKiY4FjPGDrX4kg9iI34ldiqOM4otfgwx1Jm+PeSCCUoEzdUBnMXDtgdyM5o40iXN7wGaSVVFih3hchSmKRotbiaiJIo6IkDyTB5PDjSOG7YWuh1SFiH8hfjV/S37Cf7qJrZnno4GkM5sRi6+AyYGngCt8EH7xjPOY65velsWOM4wNkT2TSJMzmlmjx6f/peCfVpq7mLOViYzliPKTPp49ocWeY5pJl0KVKZDqiFmFcooKjDaGCX/eghyNLpUcl8qVFZEsjOaIb4g4i5uOSo/YjR2O3I8gjXSIWIl6j0GVMZbelUuTP42rgqZ93IDBgmmANn1miceWq5s7l6+HTHNChBmZPqLooRGZT4nsgB6HvYsWisKBnngXhDCQU5N0joeAYXLHfA6FH4Rked1wW4fFnBSmXqWCmx+OPY8UmB6ZLpHMf+5n6XOFg8qI1YWYfYN7GYEhh8qHOIL8eBtxDHOGe1CAkoDRfeN9hoHQhZiFlIMkhqyKx4yYiqeDHHueeEN8Q4D4fmR81XlkeFJzv23jaNhltWhQb99wZWpLVLJVLFymZFZt2XAXbm1oC2cSbaNvq2taaGRv2XiSfOR7O3docEJswm/bexiHDYsWiaeCdX3He/x3UHF8avdnk2wRcSd6l4cPkZKTGI7Hf6ZuOG5Ld3R7qXxzg7KKzovfhq19rXk2f+5/IX2xg7KSFZ16oAudTpKBg/h6k32cgxOEFH2acj5u/GvVbwl9kIbBiEKCZHbvd2h+734xeLhu6G75ebeC14XghpyJqoyAjA+GhXqObf1fRWaZcmV503g6dH103Hudg7SECH7dcWJk9l16Y6BtGnp5gVaEwYELeqZyvXGQc/l5V39Qf0d32GwEY4hYw1igY/FtQ3MYeNN873vLczlpF2fOa8Z10ILUip2LzILudt1y8ndUfDh/FoIChWmIPoqUiU2HFYpKj+mQIo1UhhN+D3ZjarZZIFdNZBls6G7ybBBrjmU5X8VbyVu6Xhxf0V+sYbVltGtDchZ75YawjdWMhYIxcvFs5nAwe/SC9oWdhamCPn4wfk6CU4Xgg5yBqICWgq+FZYb6g4x/jXt7eHB7w37wg2yHCYuQjCeNBo+Zjp+JIX8ZeIB5w3vzd9RzmXZhffV+cHoFfOGGnZBVle2UuJD3jXaOSI4Yivx/WXmWf3GG34b4fwVy9l83VKZgT3G9ftKEbIN1erZv7Wqka4hr+2w8chd2w3bIdXZ0nXbUedd70Xkhe+OC6opojliL9IPtebNxcXS1frWGwIkiiUOFkn7Xeqh/6IY1i3+KKoYvgRmAY4Cufl96O3sqh9WOPI8oiyqJAoxPjP+IFov4i9aJm4WLgft/kn62fOt97n6VfoR+dX3jgpCJp4zzivaG4oRpiXGMEosfhYF+g3TocYV55H/3fu53vHOSdXl/v4fJh2yI8pCflc2SLYjLeAhpWV9AXTlaCldUXcls0H1kh/iGNn2Kamhb4G6ygZaLWY1NiEyAPHdGa91W10awZa56WoPahyyMjI9NjweKWoHhebl2InP+co51wXkEfDB6nXMtbGxqB2pjZxJjkWdjcTh4xnq8e/N6znrpfp6FGIq9iL9/InV3d7eAu4aCht6GWI31lFyXoZLzh2V7QHRQb4tuW3G9dEN2d3Wvbs9j3VvqZg1zInmWeqF2Km7Ab4p2Unz1fV56PnPEbW9zyHmog9eH3obNgPp1fHCZeFqC2IT/fq9z9mdJYg1cIVPJRINHd090YM9um3cNeol2kWtgY/tqznWffe2B6YGEgEt+zHk4cCBoG2H7WxBhuWkjeKCFIY6HkNKN/IaJf99182xjZA5cumTsb3x1mHTscDpxHHNscC5sRmaLW3lNsz/CPGZIyFH7YbZwNHsof259V3euccJv6ncRf3OBAX7CdRFrdl/nW/5slHuXhcCHNoXJgN9+N3/9eip1DHAHd1GCHoeMhF1+7n7egJJ/dII9i4aQkY8+iOx+V3/Sg8aGXocFhKWFUooQi9KGD382dN9nGWpcb5hya3GBbIRt4nSreHR/VIhnjdCKiIBKcv1rHG7Idfx+LYUuiAmLMI/MkWuP/obCe1h0NXYXfE5+mX2qgdiGAIuqiuOJyIsPjIqFCnj/cF1sSmKbVg9eNm+uegaA5X48d/pu32vJbKNtS21WalFvg3jQfcl8SnQOaPBrxHcwfiB+J3jmbQNrgG9EdBlyaGr5YTdoc3Ove7N+IH+0hPqLO45sinaBTnaDcz12i3lMfryCj4VGh+uE94BifhN+m31Kffp8jnuCfbaCkIk2jVaLo4SCe3hy2HD5d/h6XHmwdn12jHWlbBNcUl1eYWRnHnILfYeCwIajid6J2YbnfwF9tYD4g86Gooe/heN9z3IfZ9hfBVyCV8ValmN3cEx7yIDNgKR963ureh96bXv3gMKFh4dyhpqD0ITdibmN9ZGBkzqRAIsEfpJ1F3noezN6DnXvdkh+oIEZgOl+NYDPf5l7VHjAf7KEr4RFfnZ1eHOPcw9tPV53VqNkWHDDdSZ4XXq6fx+ElYP5frB6En6JhAKHkYKSdP1ehFS8Uh9atmUZcIJ1b3eEdot1tnQKd3F8t31oe453LnkdelF2CXPRdG56hnsxdXhsn2Y7aa5vtXgUiQKW8ZpGl96JuXBNVvFgLm/xd+18tH7bfYt84X6QgSqD+YBWfDh5qXpxfah7enN4bUF7RYuFk0aU64+HiUGFvIGEfGFzRWs+bpF+TooakUOVfJZhk4uMwYKselt4NHjifWKJZpIbljOSXYbYedJ51XxAexh5KnrhgkeQ6ZgSnDWbLpjSkUWIq4DQghOJcoxbjaSNF46CjKqHrH0wdAV9xYZBiGOA73DAZM9xUIHdiLeI/4RvgheBP4DKg8KKuI4CjNKChXoggk6NWZESjhuGnH8Ef/V9BHq5eF2DEY9XlKyURpJfjzSJGYTuiCSTSZg7lreN4IJkeKxuEnJKf/GG7odLhvaCFH0ZhbSVvp5Vn2iYKZHPkAGS1JCjihWHeYazgi99L3qhegaBs4W2g3p8Un9bhumKf4qWhKR92315gVN/uXVDZ0lfDmWobxl0/HNNdu55F3t9egt5nXZcd/Z2jHTRck55sYA7hm+IS4kDiT+Dxnp5de51nHb/d8t6tIAUh/eHbIKydu9t33J+e+B/b363efV5M4Q3ilKJjoRIf/95GnJkbB1suGt8ab9xjX+Ai5eSBJWDkV+L8ol8jGSR85RhjfCKCZAGmHGbD5khku2IPIknkSOW65UckpeMOYhrhCKAZH7MgDmDIYMohdSCgYDLifmQ1o9DiMd7V3fre7Z793QwaM5eGGCCbHZ0/3aWdFtxznFLgIWKsYwUhp95nYCJjgCWFJRXiS54H3HJes+Bq4BHezh4Bn9/hZmLGY9XkbaQEI0wiqKKJpEflmiVz485h92JMZKvlDqPWo1JmBykmalDpsWZyYjseyx5fX5NilWXWZ65nJ+TDopViHaJYIYWgqqN3prtoBif05YakIaP9Y5YjBSKMIrLiwWPpZGNkJ2NDIpBgod1kW2WfbGHPYkXhBN+a355hA+OJ5V5l9uV6ZKbjV+I74JpgGR8SnSGbi59G4yqlZqYepOLhgx1/G05b1N4KoIei5eOrYxbiDGG2IUighZ5n3BZcS92iHgUdC5tZWnGc/Z9q4K1hJiEmYTejB6VY5k3l0GQRICIapFjsWrRdFN/2IUgiP+F1X05crho4l7HVd5GyjMJPsxbaG6Gdyd7BXoPdUptC2KbWpxgd2m3bhFxdnhrhb2NOpBFj1aLNIAFd054e4BTh22M5IxGh/V6dGbkTh1Lz2AHchx7gX+VfqN43XBDZvBoDm95cDFzkXjTfRB/rX8UheCKm4nBgC9zGWyQatJmqWBxYgFu5Hk/ftN5PHC4as1wmXNvcaxuSmvEbO5zFnjVeHt1x3MdeYl+PYEdhJCIGYjTgyh9k3a8dEh4OIDiiROR85F8jrOIVoPxfPx0L3J2ckBxi244b5RyBXc3eSB7Q4IDjX6TZJKyiId3yGswb8F6hYRWiqaK34XifCFxBWaMaH5wWXgOfOt5snQuaWlXclB0Wd9mzHAJdat0oXZceRl70nkFeX93c3VQcxZ0lHldgR+FIYXPgJN6oXk4f6x+/nYbdRJ4JXqfdtJ0FXewfeJ+DHr/b55jdWjFeP6Dloecglh3iWzIaaFt3Xaag5iNZpECjhiHU4YqiyyP0pDBjzCK9YFrePpw2my7bOZt5XIYej5993zDemF3VHnnf0KEjYg7iY6Hc4VWgpKEH47zlRyXOZGUhUN0z2kXbLlyDHNubQ5l9GLVZVlsSXWcfV2D0YJyfkh7qXmKezSCiYymkgySJIl1dzZig14DbI53EX2YfBl3G3BLasRjuGj9cxx9/X6vfWh4DHDvbKNx0nw6gsyFb4aZhFV+53kGgjyKXIuQhQZ4x2dUaINrIW8KcvpuUmRJYf9j+mWNaKxk+WTDca2FGJIelVCPBoOEcy1xEXaUeh96vnM7bqNtIm85cAV18XyEhIWKh4uJiwqMdYkCggJ2NGz3ZVZgKVj2VJNZc2laeEWBDoPjf1p56G1DXiZcTWJCcvR68nwgeMlzrm5Ha4hko2WEZWxiyFbmPIYoLkMNXp9r23L3dNB7y4QKis2JoIXTflR7W3qbdCto0ltcW55fvmU2ZlRdA0sIP7lMRmdFd76A3YP3geh7vnkZfTh+q3lccJ5prGkpcQR6OH8zgCp/FH6bfqB+BX3Ye+Z4pXgAeyh+s4BhgD1+DnpbeVF8Cn6NfB52dmr5XiFm63ZBgl6GLIOveRRzAXtLgQqC/34OecJ0A3IDb0FsJ3Ahew2EW4cbhhOGuoh9icWD43d4cRV6gIERgml8EHf6d3d68XW0cd16SICGgOZ/GYPhh5GLDonlgUZ6NHTCcK5rEmSOXZli7mk0c815PH8vgYF/Ens/eeFyNW/Db0B0lH15hMyEHX4vdOVtA3JhePJ64HjndFFwMW8lcVR1Knm8d8JvUGONWthfgmppb61vd26TcEp8yoeyjc6MQYYUfq9/DYh5jEeKwYIufTJ/G4Y0imGLfItqiUCIf4vOlQSc3JmikmSK04h3jvyQN4/LjGiMQowkj0WTKpMzjEuAR3tegZOJbYvmj+WWUZpfmJ+S1Y2EiiiGPICzgrWIQ4tmh4R+P3ZmehaFjY37kR6RIIqofy596X0jecJuf2TbZVRyI3iAdFdlKU7CRRFTJmU1ct14YH1SgFyAun7Fe292nm6/Y6taelqSY3psEXFPbohjPVIUQNlMC2B3ag5tHXCBcVZ2d3k7d1Vv7WhZae1v2ndOfBh+hnrccCRqU2aJbx5153ZAdF507XJEbq1jT19Fblh5R3sPdPhkjlcUWeNfwmiNdDZ6NXpbd0h6Z35KgBJ8AHSkaqdp5Wl5dsqBtoYDh4CG5oNHfQ5tXlH7Lvcu8zpKX9h4lYSshi5/i25rXm5jCW9FeCN8sHm2cAZmlWaRa+Fo2WC7YVVvL3jLd8t1M3hIe416JnkcdkVyGnBYcedxmnJad7iCg4xrkYaQF4qJgHZ8zX86g2eAvXjYc8pzs3fcfUp/dnrLfOqGWpFjlraUa41shOSBpoQagLF4xXeHe+x8vnxqeV14SnhTel56x3cSchVwZHBrbpdlBl0xZtFuT3PVdMB2G3vmfAp66XD/bsF7xIcZjE6HjX6CeHx493ogeER2KXjsebR6/ncKdZd4PHuRed92dXTWc3l0enPpccxuGGq4aOlplGwybop0ZIBbhnKESXu/bh1oO2pza+RrynUlgRGHSIXFf8d8OnQiZDVtPnj3fWaACYOKhCaDHoTthquK0oophhKCnX9CfNR02WnYXJhttYN7j0mRbIpZguKAdYX8hXaB/ns/dgGCRZLYmneZyo3MdaZeS2QMcQd5CX3BhDqT6J8DpTyh55OffBBpTWMKZq9zgoKsi5yV3JwWnyWceZGegft8Y4GDhLqFm4dajACSDpUBlTCQp4YdfhCA74P7haSFDIGRgEaH6okPh1h9r20JZ+VoNG07eWKDUYh7h0KE8n5seodzE2ugZaZlZnFXgKCFxYKJfId5VnhbeNV4cHZ6bFdXRES/YI50PX26fdJ9ZYR0jq2U6pNGjZqECX9Je49zDGsucPh2A31OgeqFb4fEhMB7cWxSZvFn73IYgcqHFYarfw139XZZf4+Fy4Ztg+h8P3nccZRlAW7EeFl8fHmYcVdv2XiAgA2BkH8fgEODxYTzgreALX6/eqd0WWpRZTd2U4SXiMSEGn19eSd6Vnetb2RuKXY4fSmGto2Lk8aVrZHjiNZ9JHMEbB1oHWoLfLmPzZs1oGKfPZxMmOSRL4dkdylxtoFlkROagpsflXeErGlfc0SIWpRxl2qTz4yGjIyPBo1Xgght61nRX4JocWsnaw9pj2Y4bpR0E3iadnxzfXTac9BnbV5WZChphm9yde94z3d0dXx3inqQeNpymHRnd5t8y4Gagz2Cyn3perF4AXJUZQdc0GiFdf58on6pfJd4/XY7eqx9GX/7ec5sT2iKeZKGbI1nkCqQQI5ljF2MXIv0gypyHlmVWldr53iWfXN47WfkUKtSH2KWZt1hnmETbWZ3+HqSei57k4Hngw59OW1fV+Flo3YdfjeFoYmviNSH0oTUgR9/cHqKeH5+noKUftl4nHejeaiEno66klKS0Y2yhwmBJXpOcxRyl3Ohc8Ru42eWbJ50KHg6cSFeSVAIYQZvYXMZcFNpBWonbk5s32T3YqNnD3N2fHGBJn+0dSJw426VaQ1g3lJ2WMlsUnmif/qBnoD0fF528XGUcXpw+m1ray1wNny6gd5/6npkeKB70nuVdahpp1pQUr5vf4ojmDmb3ZV1ioOApn1XfLV3m3C0amhoT2cGZM1hP2jLbPhs1mOBVStYOWbcb093Bn3NfcZ9dn2wfMJ8/3rHdZd1BHqAgOqE+oQkgX18wnmOdtZtLWPJXutiL2ZkaHxsaHG0dRt5L3vCezJ7jXwvfkt7QXDrYZRgJWmZboZr32PdXvJcY2Hwa8luqG2XbUtx/3N9c8d0gXUwdApuy2MNX5VZPl/8bVN2y3fcc5pujGsAZzxaAk/gVCdkYm1ccityG2vtYcJefWBFajZyP3S0cHNqzWd0bEVzsHlxgI+EOYdXinKMxIl+hQ6EnofmioaKKIXZfVp79ntmekFxA2WAY+Bu6HlBg4aLNZBMjyaJ74PKiASO8oxRhsV/637UfV16n3l1e9Z+iIAAf0l7Ine8cf1wCXhGfoyAf4KGg+uAqniQZldK1j/wT/NZqVz9Wktbd2l+eD6ASoA6eC9nXVolZXdxaXYqc1tpsGLDY9hmr2aiZFBkvmk/a3loTmkdaZ5mJGiBbx92L33hgMt/cn3GfBN793iVc39v1HIReup83ntkd7h1VnlxfGx7HXPeYMpVcmcmc450qG01YGhr9oDmjTuRfYtPfbxwt3c3hQmKr4XveRJyUYRPlaybDpjrkGON7pXZnJWdXpgtkBSGX4qlmQmkuaX5noqQq4U7imGPt4+nh3N1zXARiMqWGJvElb6HWHXOetuGfopehtl7cHLrdvCAgYU6glN65XYTe3p/WH+Ke6d2SnGjcGV4xH5UgrqCeoF0fz6CeoF1fUF7MHrXfAGDaYqujEqJYID8cRNuz3dzgAuE8YHDe6d13m+4anJpcXVXf3iA1Hlobq1sdG2QaLtiy2wSelR/tHuecCBs+3y2h2CIrH6Iaa9Xj2Xybyt1GXbhepmLr5UDmKyTQo0pjueQspBEiQ5+hYAIisiNPItZh0SFXYydkJ2NH4Lid+B+U4amhPZ/doPfkK+ZkJuxldCJ1ogYkPuS64yAgc+C+YlxjoqJwXqpcRd9wojeiweIEocujq+S1JAEiDR7OHSaeN98znvLd4F1J3xMg4WG/oXVhJCJXYuwhH1z0lzlZUdyh3L7bCJwW4BujMaP7oqfgueLV50NprKm5KAwmqOeBqMAodaXapH5ne6n+afYnfaOqaCEsau2+7ADocSYwqe+r+ut/KPUos6yG7xCuyuwEZ72q667McCNu3uwD65ouOK8oLjgqn2gNq3GtJCyK6fJn/isWLd3t52t7aG2q9S3i7rqsmGh3Z9wrDWxhKwunjaWaKMqq3Oq2aKvljORy5JNkYSLgIdDkPmYPp0jm7KUoI4CisWBJnoBfVKAuH+2d1pxHHE6eLl+AIaQhgSDaH6cfOx/PoUSiqWLOInpgNdwa2BbXC5ikW/KefB+PoLoheiIoYYofyZxPmSXYURc1VwmWzhixnCYe1V+w3z0gIKJR46Aiyh/D2cKZMtrgm0DawtnXWn2b/tx0GrEW6pQ0V7IcZJ81n0ld6hnPFCHRRJY3mRYcCp5jn1pfWWA5X8afIB52HzmhMuKhYxeilaFGn/hfGt+BoMnh/WJSIjdgSB4yXBAbdFoV2sXc5x2+XI0bg1wB3rtf8d9qnRfbCVqtmV+YqplsGwRdMJzrm8tcONxKnlfgS6Gv4Tme5tvAG9KeoeBhoCVdxVp5GI4YTpfiGLcZQRn9mzCcJdyp3K+bQNsDXIhfY6DZYM/gO6BRYd9iVuFhnzGdeNxeXUVeet31nQVePV9O4aZjHyM3Ip+hlCCqnyWdNdpvmDial93/oHoiBiKpYf6hQKHcIgniJqEk4FVgbiBZ4Fif6Z9CH9ZhLeK9Y+fkrSPa4e1ffd0d3LBe92EAogvip2MnJDpkcyQfIraf590KWvBXGRFRy8eRzhmVXbPfTh+dXr0dp5+vIMthKCD0oEhgk+BqH5HfUF6726Xamt884i1jISKSoZ+hNKD0H/feHN1NXXyd8yCgY1yklmPDIUSefx2mH4ChRuGz4MkgSJ/v4SHhjuCjHzMey1+LH+ofkV73HuCfWp8Vnm5dT12IX5Cg2OFE4V6gYt2oWcPY2Vr+3jUhEWJfooEjBiMaYyGi42FO3ooahdbQ2A7aDZyWH8AjLSTm5TTjrqC5IGsle6iqKYwoVqTEouojSWQwYrff8iAbol6jMaIIIKQgNaHL49Hj/iIeoUni6GRLZGYiruEDosAkuKQk4VGduCH05b1m0iZ3I6RiB2OvJPsk8yS4ZcEnxmh+ZwfkdWCToRSiYCLD4qMih+PAZSRlImPcIjjiX+OQo8Eh/JzrFgJXQRpH3Mze/J9I3p4bltgVldLZUBxC3Y+dDdwe28Vb/Bp9GODZ95vYXOPcUZwEXgHeTt2dXTwdC9ySWqBWnBLs0gKV5BhWWQ2YsRk8mzWc49xyGiIaCRz+n2bhTCJ24c9ght6UnX3dbd0s2+jarxh0VejWk1pYXcmgKyEdoXfgxCDtoOwiNCLM4kyhOh8JnT+Z0FeNGSBcXp4CHmqdRZw6m+ndDt5rn4ogLJ8Y3NWZDFYwlxNZFxtmnSreAB3FW0QWUo43jWcS65dGmsHdIF5u3yufiV9MHZ1aphZUEzlT6BZvWDMa89yCHXlegCEloiNhqF+lHoCf6uGeornh5J/Dnjtczx3BXrnd3RwbGRFZoRwGXeCdmZxfm+3dqV6AXYka7ddRlqDY1Fw03ZxdihvxWBXUx9SWVOcURpZlmQxaUFtcHDZdmp2bW96ZNRdsGRfauFmhWQmZIZqFHAVdo57HoFrhMiDDYGRfCp1aWnFXiFgK3EkgpaKWIqcgQpyq2xfc3R4yXhUetp8CYGzhGSEN3/Ccjpkf2XhbBZufWq+YydmlnXgfVh9m3SwaXRwQH3Zg7SKz45Sj2OKwX/ie++AB4OagmqAcnkxa39iIWujcptyE2ogXDZUIGBFc7p9bYE/gUl+A3gUckxucHJwdv906mqVXVRZqWeuc8R7koCfgIN9A3qgdyx2BHsagmaFIIW/hCeG5YXigB92uGvobB9zWnWpc2RvM2xDcL5x1HHYdAZ7vH7jgvaFnYX/gSV8dXjWdkx1OnC3cjJ2Enf8cRhlXFG8O1tF2Vt6cM1/zYnTi5GF4HUEYspcPmKFZXdqbHXufvGGY4xpjbSJFYAZcuRmJl2EZf54uYRXi/+QjZQbk6WKI36/dCxyaXlLghGIF4griIuKkY/IjwWLmYWjg6N+t3TybkNu2XGreEZ8X3uNdSVsjGhXb+h23HcZcypq42L+XjhajVduWjVpM3ateR50XmQjYMpme3KueRF8VnoBehN8nX9tgXqFfoqjjWWLQYSLhK+NMpTVlAiPKoTjgF+BY4CXeyl+EowHl+6XoY+fhDqFZYnQh4OAinzZhaCQ5JM0j5qE8oK6jMiRAY61hMiCW46FlpKX5pJ4iUmF+pBhljCVDY5fiayKe4pVh5uAe35uhumLdo9HkAiQKJHUkBONu4mBiRuKYYjkgWB2c2sHb+F2XnlxdaJ19oMUkUuXY5e5lUGXmZjnlhmQjoVMjcSa+J9XnDiSy5QEo8+q0adzmoGMGZ4vqcupOKMkmOKXZqCMoXCcDZg6pvyxXrTNrT+gTp6MrRa0lLBFo+Wfd63wtSy1Lqz3pWuzXb0kvZ6yC6WOreq3V7mPsU+m/KkKtCW2cq4fn3qhJa/ItISwL6Nnn8epGa8+q1udl455mcOiTaLIl9eIZYzml72ZS5E8gZB40Hvdfv1/6YJWhhOHooTXfm92y3QAfyKFDIJ5eCRys3jhgJeE4oQAhiKI2YaUf+9yNGIwVedT8VqVYjBltmMoZsloimesZH1dSVbeSn860DEaOY1GekZzSVxrln6vhomGI4J9e4B6FIAygdB8ZXY4dEV44nxff31+LnpzcndtFXHrdDl0MnFhdteD8IztjZ2JKYMGgq2Gwom6iaGHGoFxdkNr0GpseeSHVI7XjvyM1Inpg096ZHRaest9+njMbrpil2XzaS5ukXPddoJ3u3lxfJh9D3zHeRp12W4MYnJT/E6DUd5dj2vmb9JsC2JDTMMzHEsxYoZv3XYceId1XnKrcIJwfm4cbSZp+mBuVrlJtT+aPDZG8F0ecbB5YHjUcddubnWoepd91n4sfqCARITjhnWGRIITfLp3sXYfe02C7oVmiReMrYrhgIxyn20YcqdxmnCbbXVpI1wAQ+851VC7ZNRxznsOgPF/toDJhJiKkY5TjF+FN3tOcGFofF+6YcBx2X1Mgk9+wXSzbPhql2xdbMBtb20AcpN66n9sgKV93ns8e9t5JXhddhxzTWp9XiNa9Fy9X6JpZHQ9gDiHjIq7i4+H3n0jcBpszXwSiRSMVIYVerFtN2jrZulikmFmYstk0l1kTtVSA2eQdD55vHXfa8Fb3VDsWdJxtYB1h7uK+Y3xjo+NzIu4jGqOYYvshAeBXobfi/OLvYVQeet11nNNcRpyqHp2hEWJvIY6geqB0ojsikaGv3qUdMZ9EYW+hWGAeHfBcZBvHm3iZ0xlqW5EeJN66HZvcelwdHM9culzcXt1g4uEeH+fexV/eYeUiVOCWXGcYA9il2z9cC9vdmoXZfhdTFssYxJw0nS/bYBaG1DqWklexF3tYBtqh3HnduF4Z3gldp121XWFdVh32nq9f5eBEH6JdyhzbnXfdyN3z3mCgMWEOYLLepF5PX/jgj2B1HyDgAiIRIyhik2DjnwLfnmF2ogHhXWI8JJDmdiXc5AriVeRMpmvmIuQLIbFhWWKuolzgx6ET5LdnM2eCZhHj4GT7JgAmT2SA4dDhFGJGo1/i0yIBI0Dk0CV1pFdh7x7j3pbeTZ0EG5SbCt0BX3KgJt+3n7RfSyBUX8sdmJrEGsodDV7uH4OgtCFRIguhraBz38Pgf+CtYCEdQpurXoujnyYtpqvlm6T7ZyWpJKkqZ3wl72fj6dzpzKfkpOZk7GdjJ5DlYOLKJtMqPeqDqTqmtmjdrHDtMStfZzVm7isy7JDruihcqCQryy5abkNsVqpFbHit+e1D6v1nQGhsagxqLieg5owq+K2Y7iMr36c1pNYohio36Sem3yYVp50oD6bXoykfyp/nH8cfKp0x3b+gX2IwIW9fCF3kn3xhRSJ8oqqkJmSS40VgGxsTWKfaQd5EYUbib6E53keaopm9msmbdBmf1+XWv9bFGZsbW5ugWtZaGBr2HMFepKCqocCieSIk4ijiuuLoYgLgJJ3ZHgYf6CCtn6Rda1ozWCcXmRg2mb6cPV433qndnVz+3Qde0p/QH9Xf/aBQ4V+h/WGyYbchw2Lyo2VjdeGxH8yfFF5I3SNcf95PoF5goh8b3apc2B10XQZbypobWL6YJFrNHaRe3h9aXuEcj9k7lvBX0hpmm6RdEt6WHuKeIdzj3RAeTF9kntMdD9uwmc6WHY4pkIMU11lznM+fReBwn2gcuRjw1+Na691kn2lgf2AGX4yeStyO2ozYz5g+mGIZ0Fyl3kDepVz1HDld8p8tHqxcq1l5ls+VSdONVZMaGBz+HXlckRsyGUQYO5gnWqBdZt5aXWMZtdYAFnIa8R5P38Jf5N8k3lWdJNkuUvaSnBg2W5/dcB9w4dyjXSNnYXac/tYlkRiSihUQ2GSbUZ1j3b9dA91RHdueh943na1eil7MXR/by1r92j+ZZhh7GYAbj1uZWhwZ3lwz3dqds9vb27kdGZ5PnjWc8RylXVzdp9xamg7Y4Boq2wia+VrEW99cBNwcm9sbrBtkm5kcHByvnjJgQaIPox/jHWHPn/bdM1wkncIfsp+bHvveRR6OnZNbINj022TfVGGXImUirKJb4bYgbx/1YQUiaSJFolMi5aP1ZF7jv2EgHb3cHh4knvrdppwYXbsgTKLaY6Mi42DGHrqdG10AHWtcptvyGoKY79gv2hYc8x3PnjjfCCCJoZKhRB/mnY0cxp2L3hFdExoZFZeS81IDFYWZDFvqnY3d/NyWHfIgHOHY4f1guZ++HfcddJ4BHpbeH55sn2/gdGAeHyZd4N3FHsFfHZ4MnlYfVN/a3nNaGpR/UnLWIJp/nNQelB8poFMiNmPz5KWju+DPH1pgg2LH475jimSy5K7j5uKzYb6htSJ5YvxikGN25Mel4CUZYvzgFiCR4ejhz6FzIVViiyPNJEIjiyGSYUekHeXd5bVjDmKnJNHmeSVNoq5eulvfG4vcU91O3c4fdGBGYQKiR2Np4xhinaJ6Io2jReLN4I5eXp+L4Xbhp2Cl3dBbq5xGnlVfQ19KHiucfRsIXKJeTd8H3wlf2aATX6JfJ1+EoVeieWGbYJUfkiAlIrWjvGOh4kfhVmKgZAIkAiI1XrEeWOBfYMAgAl/PopKkwqU1IxkiNmVGKGkodyXcY1imGul/6iMobOSaZPpn2Ok8p5mkG2IS5VnnCqZDYyOf4CBr4Rlgxh+KHsQgNuCyIV0hGSGLo25kFmO14rZhx2L2YxniAJ8bm1DZNhnk3Q9fkyDt4S1gJZ5xHUyb71siHIVd458xX5IfsF6qXAeYKNLl1D2ZP9rrWuaaV1rE2oHZNpVg0L4O3dAB1X0ZXJtRXTgf0iJ7IwbiEB6CWZEYMdr7HNRdl53Vnf5etB6e3O6Yy9KK0uOYmhvq3IIcEZw0Xj4fqp84nEPaIRrwXQVeQZ5F3fmePV7mXz4e4p9lXohcs1rYW7VcXdx0mlUa+d3LYAKgO11FWAsQw5Ln2TlcAt2e3bgdJl09HcFgBKGtYfJhLGAGYWxilOOSIxOg6909meOZ4Roc2gMaQhpvGWrWatFx0yMWm5kmWt9cjV7WX/mepxyEXAhdop5u3XfbLRnV26+eSiH9Y/VkfOKA3tCYQ1J2TY3LTw0oDkQQ+ZWCmP6ZIdgkWEwdKt/H4FEea1oc1/5Z9J0ynuZe713EnS8chxvqGq4bJlwn26LZEFXek1ePUVKvlRDVsNUO1k3X8ReLVb/RBcyQjZbQNFSUmE8cqF+boXWhxGF2H63dqBspmtMcr95in2CfIF2nnBEamplnmXqYahbgE5BT3BmhXiMgqqEBIBtdxZylG95ai5tR3ape0R6q3HOZqZjOWkqbuBtpWlaZgFlk3WFf5p/e3f6cml63358eZhvl2QDaBl2en5VfVt24Ww0cxR+eoTqgGN46HcVfIJ9vnogdKRu6Wc/VI08SikhOppXiG2Zdu549XcfeGV2NXl/gqKLapAhjqyEfXWVZKdVKU0yXAdtTXuzgm2DaH4zeN53PnnoeEh4pXsHgS6Kqo/OjaqBj2lcXHxpGXMDdqF1y3Yve8p+hX5dfUZ/S4NDhnKHGof7gq9833p9e7t4gnUtfM+GuI1zkTuRpox7gxVzq1Q8NyNC315Vbh1zn3RzdLtzsHYkelyBF4dOh0KF4YQghqODbXleaz9a5EX5RXVce2tTcTRvLmnJadhy53vGfjJ7rHX/cv1yO3SpcSR4jIRvi9+KEoa5gJWA24LnhiWJoYXdezlyx26GajRqO2wfaOZlqm28dIt3pXa5c894AX9egOt6lnaIeud7UXhOa1xWpl3GZCBsrW0fb1d1jXvbfCR26GobXwJZVGEtZcRi1l2+YsdpjW2BaUdgEVsRadV/MY5Zk/uPe4WagRmIuI0HjYGF/3cubF5scHH9cz92I3fgdTdz5m1baERrn2pZarhuWXWkem17RHqfdvNwSWzrddF/rIbOhzuFJn9EeNZxG2r0XKpN108Ta4R9KYYGhvV/+XicdPV2b3rifrOAKnyOccNmBV0SUm9GpzqrTBthKHI7evN65XaGcvRy1HJbcndxunL7dth0TW0PYvpif2yXcPNw9G1tZPxNR0HXT69ip24advV3eHIYaRxlNXCOdx55vHb9dd14rHsBeoly+GSxU2hGtkDfTvpdaGWpZcpe+Fogaad4KYFygQl6bW5PZuRp9nCyeOF70XeIbe9g+lfMTFRE7UCSRzBRpVvTYdFonnG7dmV0oGheXi5iqWgmaMVo82imaIphmlIWTzZZSF5JXPRYYlsTY9ZnZmrLZ/phdGBvcOp+6Yd+iiOHvYNXhA6FB4DrdwxzRHOGcEBpeWN0Y7do/XAwecGC34f7hU1+NH2xiCWTUpaAkf2DSXIpaHRpb20QbfJyxXphfgd+xnZnaTNWuFzWaDFsSG0FdFV/w4WAhQGC5n14f8l/Fn9NfRJ7gHbscdZtVmx0cQB12HYMeV18vnfvakVX01Z3VHJMdkp2YwNveHPRcnZtsmozc2l2iHTfbs5tgnNdd7t103Sdef96Mnhuev5//oL1gMR9/HqQeO10kmvzWDFKoVHMYCxqAnGuc/ZwMGdYVINFxld1Z7NrVmb4XTthPGiyaw9sAmnwZrlorHKKf66K547zi7SC5nd2d7Z8wn0gewJ3OHSrco5vC204brhzf3cZdDtq8l/QYQJjpGaSaqhoiWVkY0ZnnWtEcXN4SXyze8p0bWd1WbpSwlXEV/VT0VALULpNzUCOIyoDAAAAAPg160zZUxhWzVmOagx6TIDffvp45Xnuf7OD8YK6fBhycmdxaQ5vvHH1cFpuD2wsZ2ReKVvEXUBtCH6ohyKLA4mpg4x8Hnh6dh9zH28ab0Jy+XlifQd5xmmuTSQx6UUDTpVVd2Oub+J343jHd7N7toIahxmD4Hs7edN4HXgwfKaA4YK8frxyB1uuSQZeY3Aoedp+7oDRgDmDcoc7if6GJX+tcyxyMXiCehp6qneQdwt/a4aFi8SLJYegf7d2TmtMY7Fcl1rHal15JnzWdadrvWmgbh902XjmfByC+4WTiI+KhYyPizWFLHdLcV50Xnd+dLZoflAuQoJUGWkWdIx4CHhwdgh3ZnpOfQZ+43jkb5hxM32pgpZ/8nWkb/R2kH42gReAaoMUioyNnYmFfPZs9HCofHV/9Xe5aMRd+V4jaBBqlGYRYjxftFkPTJhGX15ocLd5gHlHb6lhJl1FYwhs/nEQdPxy/26qb1l2CHkid8xvE2TjW2BZO14XbN96VoU1iCCEMHqcdBt3I3eic91u2mgOZBhcmVUhTfg3RgiUHutAN0/SYZBukHKpbRJfCVjCZ5p3+Xwoe4xxBnEif02J94nKgAhxk2q6dp1+Sn04ckNcH1IJUahVh2GAbgVye3PMbqdnLGXDa6l1PnpHdpBt5WtEb+tv7G3Ab3tzc3dtfFCB+4SthvWFqoGbe0p2/HcXf2WEGYTBe1pwg3edg42IzoX0ewdvl2JoWPVV0mECbSlzCHkfgOWEpYRBfUFwb2jhZihmDmMNYn9l+2gTa+tntl92Tqo/mEEnUJxXb1SiWYpi1mdPaltsB28UcNZsO15TSNZDDUrMS6BGWDtuMdEgTQUAAHww3kilWbBnKW52czF2MXWBbzdi5FvoaxB0UXdhdcRzmnZBesx4mXHNYVlau2G4a4pzT3u9gaKDPIH7fbJ9Bn5rdgFpWlzdYo9yRn+ygyaA1nOaaO5uQHT0cFFlhFzWXq5m42dOX+xNYEFMQ9VKhFKrXB1i2WcEastznYF+jNyQfI2uglt1h2q+ZRVl63U6hESLFopGg0CA8ILvh/GKu4sXiQaC3HVkZxlXPkS2Pfc/qlMgZqNxkXQSb0hm/mgMcIlvFW6lcIJzdnDzZW1i9WlRb4NxsXH5bkFqp2uccSB52oRRkCeXs5ZVjj9+YW1LXTRT71SHX4RpmHC0cThpSF/1YTllY2j4aNZnGW1IcfNw0m4qavBqU3Byc+Z6koGIhdGEYX8Vdi5vv2rWZxle502LRHtZDWaPbURuXWkJXipLWUL9UFxk8m8ucRtuZ2xXbDRtPmsoajVmRmQeZgxmCGMbYNxhQWcQbb5t8Whcacdunm7pZ0BfQVsRaDRztnXvcnxrDWZmYzFbbkiuSgtnFHeFemdy0F19QjA0QlA6bYx6wn+AgH5/sH2Peat4pH1efGZ6gnoTeZF0eGmqWL5Q5WSreFeBmH91d+t2toOLi9KJQ3/ceBB/2okfjliJ7nw9dLp3in5Pfbdv+lc4UtJnk3DbbnFq0W0Ve9qEEIf2gDZyImbSZxtwJ28cZFhXAWaGcg53xXNdaz1qu3BAd2F2eXL5dgt+GIFTew1qakjOVXdwr30igZl8cXTEa41r1WxOcvB2TXVhcTVvNG9MaORVG0FTVxBkKGy4bBxr921ibz5oc11uZkh6V4XviHeGhYBlfSKAboDLe5J2vniIgVKJhI80kZKKTXvedRqNCZl4mkqSqIFegfyMb5KskIuK9YR5ipWNl4wPiH+BhoIPilKQHJGzjBOMQJWAoEeiBJpXiYR+fYx+lH6TrYl8et96dodDjRCKUH1jd5mBlohIiO2AgHN/cuZ3dnuceExwSmQlXRhkbW0LcdtvI3Rueqh7cXMvX9FLoFdDbPF2qXsRelVxdl+IRDc8mkcCXTp064DqhIKB13sxej97XHxPe/Z4+XiDdz52rnQTc1V0p3PCdPR7w3+cfW96/HQCe16ANX/UeKJ0PX+miVKKh3/naxRpSHkHf5J5aGfJH1td63J7evV7hHzgfGp8pncCboljMmCcZopomWCMWbBk2nExdv9v2F71SbtGrkzzVaJXulMqUCFYIV3eXCNYYlpaY+tsHXE1bldmV1buQVkyVDtyRcZJYVlqZoxqLGaVaHZunHE1cTBuFWmca3FwpnDaaGBaiVCyWKVcR19cYghlPmMlXshVAk21R15Q3FmCZiZyZ3utewN1SGfVWvZZt1wgY95lQWlMaIBgk1gbV59SeF08Z8Rw4nLxbeZg3VnbZTpwnHCaaMdaM1d4X3ZnsmnlaR9o4WrCa2NqcmpNa5Noi2PMYpFnoWuodoh/w4CafLZ9tobNjG+OI4xPhsh9YHbDevN+X4CMfYx0PmqCZt5hlFvVVLlPOFkTWClQVDXgCrUhYFBwZqNv4HMrceloZV4sVb9X418cZjNpHmt5cax4hHvodtVt12nbbNxwIm5cY4RSoj/TQO9VVF6gYBpmZ2+Wc1tvd2BKTVtO7laeWj1TOFODasB6RoEdgLN6GnQjcOhksU7iKpMhYDmHQUY8bS2MRbttf4F1iF6FJHmMZnJYsFZGWZVXJFRdWBZjcm9jdX1zNGs3Y/9ib2rrchF38ng5dll2vnjgd1Ju5F32UZRQ+mI8dVeBw4RcgVp3pm4FbzB6c4EZgBN7p30dhtqLnoljgu52nnNeb+1y5XpUgvaEa4SWgDd5qXi2fYSEuIjEiNqEI38vdIpvfHcLfKV62nP7atlnOGnRaHJk6Gl4diF+enyycgxk+FdQV3ReMmhGbipwW3LLeZZ/A4EhffR5539shP+IRIqFia+IaokghVB6MHL2edV//YEpgDZ/SIFxgbuFsocHhW2BjYSzhzeEwXsXeVJ+SYEXfPJrYFaKXlJuqHigfZR//YFIhVuInokXh+9+6nMRajdm/28Ae8yAxH3CdNpr9nBad3R41HWJcTBrbmJaW6dkwXQ6fkmBAH2lcf9hjlbSWKBeXV7LWk5WIVw5ZEpoEWv3c3B+FIRnhbqBHn3kfQiC4YYBh36CtoAfhuGN5I1Lhxt/An/YhemI24dhhL99Enb0chpzpnLGbpto2We9Z+NfClBNQl1NhWWMcyN4hnSca1FkIGUwbup8potjlASW+pDqhEpyb2E+WxtgaGFsX0pkxnavhM2JhIarem5nKkwXKT0fn0SRV0BfxF7rVlZUImiqeLt/uXz1b6ljPWYhapxnBGFUZC9uk3EtbYFmG2gobOJsNG0ocsh3Cna0buJqq26+dpl4KnL6YTxU22iUd6l7aXaVcRJ6vYKvg3l86WvNVJBKVloCaBRs2G/HdlqCFYrAjfmNiYt1hgeChnfWZcNc5Vq/ZWdsKnGFcWxwyXYYf3CC/HvWbONdemxkdT57C3y1eQhyjGqJZ6ppwXHPdrp3oXVHdXl0RXO9bAtkV2JsZkpp5GO8WxxVr1Y+ZiNy93mReNlueW2DflqKDY3yhoR5eWv2aHNrUWxfb9FucmuKZQhrGm0caFBm2mvIcORvqGfLYxBoDnCYdnd2InRQcn9x1G6ba3Jo4WZbabFpmWRGU944bi6aRrlnyXkOgYyA+3gbcSF1NH9bhdWGi4Smfyl9oX6xgSWBPXvtcv5zhnUXcT9rVGNpWTlRl1daX4dg9FgWVIpYdlwgYVJssHmMhI+JYYc5fi12TXUTeF93C25QXk5T2lO1XCZqGXIEdgd4FHZ3cb5j6UiwKGoY3UDOYuJ2ioOVh/aEi322drdznXSmc41yUHTadQ517nIudsN4IHOUZmNaH2CkZnNoZmU5YSVi1WP6YDFfiGEMY/lmTG+teD1/54GLg7KDWoAld7NmjVebYLRo9XGTeoN+sn9eeqF1+WxLZm5kDHGbe2l/bH5jewZ5kXh2dJZtRGf3YIRc0WKrb6R3FXgydPhxI3eKfDN/XoDhgi6IaIxHjbOJ9IGMdShlMVJWOKszBj8GWFprpHPVcahmSF0OacF31n3Weit0m20qbPluc2/sbQZsfGrQZs5m+mbdZ/5j22SoailzNXjeeeB4J3QEa0Zjbl20XpNlCm5adG53xXV5bq1jwle5TLhOiWfiefGBNYEXefBwlmxpZlNc3llRYy1sk2/DathpIm8JcvRwFW+ObRZwJ3M/dCluCVopIPMoZUbJW9JjS2LYYNJlsXUygCOCnHx6bo1SwS5OHgI5807PW5Jkamyvc5F4JnqyePNxhWnhYcZerF30X4ts4HkBgDKBCnxEcaZsSXXcfCOAt30Re417WnsNeqh88X8ogfKBJYAje8dvwmB5V+hPNUHoPa1i3XR5exp7tnd7b81pwG5Cd4p7v3qLdB5rP2hRZyhsw3EscYZrR2WwZjBvLHVheCl6lH36fwF/g3z3dmVvhXXKgpyIFIake0xvpWSsVihUf1wCbtF74IApf+p4UnF1bn1tHmj/YLhgSGqicd9wi2uKZsprZncJfcF9t3j9bhJkxV1TWAxl5HRGfraAi3/3e713IHHdaZNmIGlOaeBqlHB/dOJ2BYHtityQ44/Ph4x6lmwZY99lo2U/Z9Zqp29udox/foePiUmKl4SRg1GKOI+vj/GM4oZ9geyCvIbUiHOG0XyubXhrYXnphxuPmpEPkY+Oj4yih819MXBPa25whm4SZ7lgfnLOgYaH4oHzcW1lr2yxdJ12sHIAbvhvuHVxekh84HgwcvRlx1zCXslmw218caF1fnpZfgeArX2ldW1p22IuZfdneGihYMlUNUU3R6pod3wrhniHzYHIdvZmSU83QUAzC0YQXQNqwG6jbN5mtmbCbzB1tXG8YhJGvDWeSAVTXVK6Tq5R1lu8YcVjOGASXnNcwVO/TiRbJmY1aD9ltGFrXMxTSEWbQlJZxmbla8dorFzNPYARygAAAAAAcytrPUBPQFxJZUlvgXTrd+p1/W1zYZtbCWGraztzFXOAa0BhUF1QW8VPjjZAC+5HUGf3dIJ42Hd+d256L3tkdd5muFNDW9ZqjHNDd3t1WnGGax1mJGk4bINpIV81S7NEGVlUZUZpFWbCXeRgdHUhg96GB4T+ewh0p3LfcjBvu2bFWRZI7kbZU0xoZ3O/deRxY2xVZlFktFxOTl1SiF26ZbttiXXPeiJ5x3GaZ2JjyWgkbh9uNWpUZnVlSWOFXbBUXFJCVwJYy2NEckJ6UngcbB1eE1/Acg+AToTvgL13YWwOasVrd2y1bVBsDGcab9J0rnVhcoNqe2h4bAdqul0qSJFEgVboXLVbqlSgSJFSOV6FZF1q+2tnaOprwnGpdtV2Ym/5Zd1d71kGVVVV81JpXC1nSW5McHNsmmVAY/hhvF4dXohaCVNISOY++EeJVmZcwl2PZIRmlWJ5YrdoWHBnctRoU09bTsFhrGsyahFgIl4YabBtQmslZZBmYGvMbXZpf1szRhhYZ2nHcElu02HaSwo41DwMXBtucXdmd5BvkWM8WphaFVoAW+pdN1rIWeVkPG/ucahuoWjHaPFwCnd0eiB9c3y8d4l1IXl0f91/g3wdd0ZwM224ciB23XapdSFyDm/rcbR1NnI9ZTxarGIgbi12W3jvetx7xnu4dxtupWrvdXR+xXwRclVjAGJGbI124nirdwV4UnzjfY14y2zZX/JaSl+5aSt3iHnIc6trDmsUeIOAvIEBfJF4pHuMf3t/93s3elB/TYUDiomLb4Uud4hzMoA7hhiDt3ZfXaRsc4MMjKSKVYDrb4FrL3IdetOAnH7pcw1rK2e7cR92w3Vwdc52P3nDeRV5RHlVeZ96D4HYhtyHOILpdcVmdGauceR3cne8c1Z0w33MhzGLFIcSgPl9eIDagPh/an6yfV56CXU/dSV5iHhMcrlp1241gCGL246lisN9lXDRaoFrymn0YOFV4VYeXjld3Vi3TzFI7EyLX2Btc3NHcCFp72AKYQJp1G2FcBVxmms5Ya9ZLlyPaJZvJHW5eEl5xXS/akNe0W5eer6HoY7hjQ+GrHT0Utg/vlJrX+Nf31ZgT8Ncj2UaZJ1cxmFMbDFvYGo0YVhYA1lUZT90CX08f0h+bH5+fX56B3TAdgOBjoVvhLZ97XLHaQRsSm5CaQJeNWRzcdt54H20fjx7oHKwakhz/YGfhu6BtHWraEVp9XJ6dwx2G3TicARpNFptYFVwV3XNcVRjo09WX8tuF3cTee91Im8XZZVUczvuPL9c1XQdg6yI0YdFgQp3EG5+bcp2bX3kgaaEkIRvgQF9Kn21gO6DPYPue09uw105WJZiZHHUeKd5eXbec4x2pXmMeNlvzWDqXV5toH+di5KOtYqzhVyCQYRchCN/bHeabe5pzmv9cyl6J3nhcfhrx3I8doRxaWeYYFJd8mFSaSJ114L8iS2Hjns3awp7vYvQj3aKVX6MeBR/U4T+gIp06me0bgJ+goNxfpVwAGPWba148HvBe6p+yoOjhweHVoKIfNF3yHYxdIdzfHSPcqluC22VdF2AQIewht59yWmvVctTclFOTy1ak2sucux16HWHcvZrpmOPWFtTmU1cRXhVAGdfceNzz262ZGNjdGU7X6tN0zqBQ4xQXl4cZ9Vpp2fiY+xjRm0kdUp613jtbY1gU229h7SXqJwTl+SFY2UtXaJtPXRpdAVr82PHdtyMm5mWmiaRnH/xemGIypDDj7qDFnGRcziIDJPKlN6P0IfPg3GNmpafmK+Sw4SBetqCn4upjVqJ2n6qf3GRip4xoqWbk4ted2lvAHCjcsdvH2lAZr9tfnvGg3mDPXqMazxyWYKGifOGp353eIl57XwueLBpyWmKfLuFV4bgfZhtfWdQcVR2U3dadMpvl2chXdJcQmR3byF61n4veVNnaz1hJ384/kILU8FkNnENdUJvSGX9aBJ03HkMeSV0qWjZWI1aBmjgci90CW0JY8leGF/sWRZaY2a8bLZtX220cPR46X78fgB5kmqzWTxkhHUvfpJ9x3YdbdBn4WT6XqJiM2wRclNwQGZmYtNsXHg+g0CJE4u8ifiGxn8FewmA1ofTiBqB4HRdccd6038aeyV1q3KEe42BFIAufwCH0pASlfOR64dHeZpvsHdxf8eAZX64gg6Jm4p3hKB3tHMeelZ+P3uFeE5/1YbMhrF9Nm8UcZh+LYdQh4J/unOQbbZsoWhHWoBLAEgLUG9T4FmQZ5xzQnmZeRJ21269b6R2EH47graDMoGMe2ZzDmMpW3FttnvQgDeAW3u4eGR8dX5+gRCH+4okieCACXAjaNVs0m7vakJiKltwZ8Jsq255b8hv1G7BaV9dS1hVT7dey3SQf8d/cnWlY85hhHCaeYF4pW3uXu5acGALY1lc1VhkU/dR0lT2VFJgD2uldDl6NXeJa/Rcx1eGZMB0pn60f+t4pW3bcmh+zoGCfy97VnU1cMZuEnMmd/x0VHFHebWBMYL1eMdoIGcwbzJ2p3dId9N4HHt3eX12pnQ5d4N9A4HJf+h4sGmgXB5i7W0bdGN0lHCfZd9XuFXaWc1bmVqlVt5hCm69dwB7IXj7bsRjTWVucox7mn4nfEV0ZGSrUZZC+UB+S3pU+1j+VaRJvycaBVEYbTvJSJtIcjvLH4Um+UxUZOFuqnEmcpd0xndfdeRotFECUhRgCG7pdXl3AXTrbNdrzHbcf1uAiHhwah1fBV73ZF9soHKldGtxFmkxWiROx0HATNNTlFVZTfhQ0Ft3aV9wl25Xaj1sLG3yZhZXnTn0Q/BjSXYef4KBLn/JeZ1y1W3xacdl6V28VhtQyk+oU9NUgE6wQUI+hj79Pq4zXkv0Y1BuPG2xYGxCcTFgSJtRME6bPmoj7gQAAAAAWDOvTgRlknnKhBSIdob1gXd++XvSeLVwb2UnXU9kbnVvgjWHK4M0da5ehj1QRwVZ7WvyehyDEYR1fjV1ZmxzaTht13a3f16BDXukbiBf9VULUndTMl/bb6R6XIDrf2h54msWa5512ngedTFvPG0fcV1xrmz4ZldnLGX1WXhGxindBQAAAAB1I5lOiGZEcKVwXHBodOt1IW4LXtE+tS1LTo9bEVtoTntAJVFrW6hZMExpLvgijDiRTtlet2pFcWJ0oHHmanNowm1Bc3p1iXfTeyZ7inOJa0BrPHChcnxvv2oebn146IGWh0aGVn9kfISC4IUMgy140Wm4YVNhLFvMYtB2ToaQkOWQIogEe4FzzW5Ca1VipF/KcS19Yn84ecJwYXs1h6qLqIjeg8GAaXy0fX9/7oQ1jj6SSJA/jNGILYt1kbyUJZAvgsZqznaQjNSX15jNkCaBhXZYf9KHw4Zue3Fub3YGjdCZ9pzQloCHqXsEh+aXop84nfiS+onhk2ugYaPcnL6ML4O1kkybBJulkkuHQ4Umh+2DuIaRihiQNZSjliGWSJeVnxOlO6LvlhKK2Y7hlR2U3YiVhcSUS57HncST8ohmkXSddqG4nFmTC5QrnaWfuphSiId7woPUh5eE/Hptfz+OSJbKlt6RppHbl4qZKZRgiauDmYQNg259nXU9czR8BISKhSeDbYBIgcuC5oFOe1d0fnSqdxZ4bXEKbPtuMHT1dHxvqXDZedKArn5XeHB1/XaQd8x2+HrLfFV9Tn3UfoR8u3PUYclKXF5LbFdxynHocCJunWdlYtdhqWPqZhtpzmzcbrhsu2mpbhd5yH0Fe3ZwD2FPVCtJ90aPSzBVYGHkbPNz/nQcb3Ji92IlcDt7lX6BfYF50Hq+e3F1xWYFU7NRu13FZ69p6mjFa35uHm0DY+RN6DZFObo8ZkbnUIplzXSVf/qDD4KvfDN4n3VMc2hwTHNrfqyH3o1Sj0iLW4K9dtlq1WWKaQl1JnxGfPp32HSie4iBy36pcQdmF2uodtV6BXQwZJJcsWpzcc5tz163R71BrlA5V/xSikJ5JIc6TldsZPFocG0McVJ08XUbfnqFMYQ6eo1qAl9gYdRhr2MJdWiFSozOidqAynX2cRV573rseHp1Z2nFV8tNLVHcXgVrHXE9b41puGHka1x0M3a+b7BmdmC0Xg5c7VcHW2BjSWqvbgFzj3ENajpfcVkmaZ1x1nStdQV3T3sHgGx+o3cCcPJpCWhuZzZkBF26SyMq0wUrEIFA6VTYXNVgkWdXdheBOYHpcsdUESj9I9dDGFOyVelMF081WgRj6WLuWVBRgFk6bMJ1InvPef9wNWR+V5JTMVtgYmdk+GMRbNB3R33pfDt3IW+UautiIFZJU2thimk0bGJpQ2hWbRp07nUOcgxs32dcajlrkm5seleDLISyeohlMF+aaR5uim0Ka0Bqr242c5R3R368gGd/63j8bytpLmI7Xa9pv3Yjfx5+WHWLcR91lneTcZ9i5GMFc0l6LXenbhFp2GdrX5xQCjMgO/ZTPGljdO90Km3CZb5mNWc8ZvNfd1SNXVpp3G8ebtFoI2XHZsFo2Weka3N18Hu2emtxj2LNXalk6mvccmV3T3hFd+Zzm3NTdK5upV6NSuJTEmVZbAdpU1zqUrBSVk+YTwZKOkO5RcNXSWcobVRqImBPTXomBgIAAAAAySXgQk1gl23Xb41moFaDReQ5ETduQItQRls3XWtWrEW8LnMnzkptZN9yXndQccZkL2HLaaNstmbLXXZUAVEKTXNKBlUWZPNxSXcMeb99rII2gtF6QHI5c9p2+3gDecN6cXhRcQZlYlE5QlRGXlO+XSNjTGI0ZW1pSmxGbgFrPWDWU0NK5U9YUjNQzFepa+51TXUSanJWp2HLccx4YXQfZZlZs2OObl91V3xvf3F9gXZcbRlmZWw5bvxnUWPpbHl36HsbdhpmElYwW5FeQmfAbWVzSHmvfGd/AIPIgjp9S3BEaHNoqWc/aF5o4WfTY5hmnG9EeP59L4BNgKJ/Jnz0c3hqEmfoazBxQHGKabNYtzZKCVcjqkNOVANkDG7DcNtsfmPGWwtezmB8X5xe3GH7ZlpsmXOMeHZ5FXltez1+xX22esNzt2pBX4tQ3VEtW51oWXO0d0B1VGqaWEVTuVyxZP9lkmGRXdtmWG5CcfNsJ2XYaV54v4EJgR1362FsS1lUFF9pYixuUnwogip/83NdamZqHmqqY39Wc07RWGFhr2KyXFZOWkw0Wx5rEHSLea17/njRcP1g1FSwRMwwVkV1WslpM289b3NtJnCcdApyg3EXefeDIIg9hFOAvoHkhbCHfodgh6iIsocwghV4r2wKYf1VRztdI+YEnDKEVt5o0nLkdPF0xXdeeHx41XYrc1ZtrGXdWVBEsUKWR89OlFYyYS9ul3YzejV3+HC2anhlE2VWZd9kKWDeUnxAuCliL6NO/17hZZhpjW0hdSd59HWfbFRiIWf2cgR3R3FrY2tUb1tnbQl2lnZ+cjZruWafbJ9wcndgfNZ8WnalZdM/iwu8M2pP5V1YZRhvwncKerJyDl/cN8QIgSkENWNFrl4obiB4AH6nfQB2DWg6WUxZembGdNZ8gXzycntcqzXhU4Zsj3mXfOx7cHuseiB0fWu3dT6CH4WofRdvRGcHbeNr1l8DUnFmsnopggx/gnWDagxrT2q4ZMJir3EfgpOIxoUQgtOIT5XtmViVl4fXefiBuopdin2Azm3Cap5zR3qSdz5r0GKsZNF3C4LkhM2A1IIjhwGSn5nKm5GXy4m2cN96/oz2k3eRO4difrGIlJJkk1iKinO6WQB2tooKkb6NuINgekOCw4neit2JS4vmkB+Z9ZyEnJeXwo4/h4mIDJFKliKXpJEaiyKOrZg1nCGVRoZTiNCUPJlAlS+IzHige/uIsY5PjHSJoIp5iiqIgoRShjCNSJHaj02KSYo3kq+YX5d5jpiHF4wfjyiJ+Xtadg6GDJIqlDONqH/8dA5ylnR8eQ5/wYV2ifaJLYplibKHAYDCcyxs0XJMeYp6RXYKcLVzqHeOeN51lW4FX+RVqk3TSYlWuWKca+ps1GWKVAU0bBH+KZ80jkrpVO5bCF6KWQNluHSDfu6D7YNqfRlwF2ixcs98K31YdBtpB2macIZ2mHURanhMSzFoCAAAAACWIdxJ4V+3brxz3W8uaZtiYl1eWF1ZvF0EZF5ksmJEYH9fMF4AYgJoSHCDdzx7sXj7c2RvNW2xZUJWeU+BWnFp428tbE9hPFSGSeJM5mQUePKBAoZkgjx2dmvRZPdbvUrXOZtCAk7UVAFUSE/ST3hgdm5cdM9xW2k/YhVkH2glavRl+Fy3Sgo/M0UeTG9GdD7USxVe12pMbtJo8FoHS6g+Dz0PTWpVcWCIZ85lr1qNT8NI5jpIKvYjQ0raW3pimGGYWTZHykZuWWJk4WQyXrVJDxv+MrhI1FTIXqdoEm0GaglkpV50YDNjtGEdWrJWMlVgVIJXS1rjWTpWbEsMSMtMiE9JSRNF0EPkQBk5cTVIRxNWHFtpYINvXX1UhOGBDHZMZq1qWXYUfIt7a3csdqN2UHP/cTB8AILaf3B2p2hlXNBVHVPHVGdYz16dY2JkP114THst3RT0PU1Q1lV2T5pEr1BxXbJkk2rTbLJr2mkCapZqQ27Qcx5783wnd0ttmGWOaRFxanT7dVV6rXwceD1qq1bsVG1naXEnc9Jug2jlZudn62omaZRf2Uz3VZ5qcnSzeEN55HiXd5V0qHUCeOBz6WdcZ/Zyun3egep9GXHGWVY3ExIHNaROlGYNdVJ6mnZlavlc/1rRY/9ko15BWuBg3WdXZ4RcaUjFKDcFAABCIFNReGj1cMhuD2mxaUVrtGotZZhkV3O/f2yD036qcMdfcVpqWw1gdGPRZrFtVHJocERpIGejcTV+zYSGhJ19sHV6bsBpPGlMbKV0MITXjaCOYolPhDGDhoKwfYp20XaieHh0t2qCXvtY0GTubIJv93XXgP6InYp2iH6G0op2jh6ONYpQh/+HKIknhQ5/0XbtcDJz93Y5dI5tHGy4cHlyYG/cbfp0Dntwflp9HXyTgNuFQYdLgo944G9Gb2d0E3W1blRjkWhvcr51q3QBej9222MlTCM7+kWCSQFDYjg0QZpUWGgMdix7x36EgrODOH4hcFNiPF1KZmdu93Zoff2ACoBie7tzeGn9ZqNzeXqKePButGvVdqN/4YDPffd+dobti5WIsn7+dx55lngndWNvP3QQfGt77nB7ZqJxq4AEhSV/X3I6biF6RIDIfkN2NHWggKyKHYhkeWt0/HkUe/h4r3Zsee596H0yfQF83IEyieuKHoXZdtRe31BQTRRPzFEAUTVKL0BlOSFLj1i3aEpy0XRmcH5m9WDSaHhwOm4LYhpPCj56T6NnonWweGBwj2LYXjVeMVHIPtc701kNb0N5NXoOdZZx/nTDfV6DVoRwfzx1Z26rcW1yq23qaMhl82ZGZhZrNXQmeWF2rmsMVoEr0xXcL6o+mEB8Oh1D7lK3WwpcAFPlQr0v1RdiAssIUzvoVRNiZWZ0Zy1mcGIaXHlNjEb3RkpMYFvNZLVkMF41XqRuPX6KhhSGkYAgdsxpcl3QXMRfBF5IWjZVHE/dQU4wMhmlAgAAWRiXO5hLrE/0S1tXb2Xfb2Z5m3/Ag+mBt3ZRZLtfWW6Uehh/sH5lf+WCHoMafSdxKmaZZydmYlwwS31IylQKXd9fWGevcwR7qXvgdI5qemVKZ6Fk+VyOVztO00XcPBdJmVLuUe1YaWFfadFwPHXOc9xssWk5bU5x8W9LZFRSUk28R+9IAFDlWT9huGu4cF5vHWmVX6diXGk7aw1il1ZjVI9Z51VxTExEPVPWZvJyznh6eflz5GbaVX9CWTM3IHI5q06OYIVt43TLdGxwDWwuaWtqaGf4X3BVdkhePuo7TkrfUe5UVVgiWdxXd1HDSytRr1YUXodmd2kRZbNW8EV+U1NjH2kEZaVV3kiPSZ9YN2PfYkJYbUj1QNpTsGLMZftcZ0gTVg5mrWqCZ2toGm7ydGd2pnHNa4tsAXGfcRNukGaQX85WF1NVX/xrPHMmdL1vPG1Hd6eAUYJrfVp21XY7egV2a2V0WEphRmXDZB5pj22rcxh0pGyYXZFIjzJwJLAEKkAsXiRwF3bVcktvcHKaeIx8nn9GgHl7cW6dV309zVGQZHRqWGjKX99TXkwTWBlpYnLxb4dgwj1SCQAAAAAXGw0/o1svae1r52Z7Xc9R5UsNTAtOGkmDXWhuIXUmdtlyJW9Tb1FtKmmEYwpp7HCRczJtimY4Z85w6XZWdBdr/m5adrt7onueeNF2zXRccb5qDWb0agBy53WseAJ4HHUtc0ZzA3QDckltPGxdbdhq+F/2S881uEPfXApn6GbkYeFZP19YadBrI2XZU1g5kRbIAZkbjzY8S75jiXDOdUZ3qHU6b4loJ24PdTx1g25FaodumHKacWRuIG6ZamFtOm9gb8VukW3BcNlyRW2oZAdd8lO/SbdGC18jcDN4hHg2dWlyR3A5ba5jPVavTalX3WOsajNu5W/hcJFv2mi+Yjxl/GghZcJZf1HvXwNwB3UfcQ9vFHYZft+ASHwPdPZwmXKPbR5mg2q8dap5JnUqal5hr2bWa+JoQV1TPxocewIAAAAAfSSsRk1i0WtdZ7le3mYSd699rXoab65XF0RPRHhRPFc7UlpN8lFqW0VdgFP1NjkDAAAAAAgaLDwxUlddaGB3XaFbp12XY2Zi41s6VAFZCWoKeHh/Wn9wd/xq0lu4SEw+ukvAXFRigF/5WTNSv029VXtZC1PoU2xiJnL9fPOAi362dzlwAGy7aGBiH2LfY3ZknWP5YbVfFFutT/s5dyMRPEhKm1gbZR1kDFgKPCMHAAAAAHMIxDdcS2hZK2nKdGZ59nb6a1tY4kLCJFox6kt6VFlRxUZPPMBE4Ut3TtVPT08RSqY6aCabHFMvEEBSWpBjgGFUVOQ6hQNiKrJQKGWXbkpwyWnqXfRTb0qkTItIKU+hV+xca2KWZStkml1EVqNUHkstSSVBkDZqLydEyU6cYcVxe3chc9liMUnwSblZbl/jYP5gBV85WcRISyvMPipQr1JXVSRdwWR7acppAGUcZQxlaGWCZp1ndWLFVbxDfjL5L8A3DUJ2TMJTu1wOY1NtPXV1eXd39W9eYrJOIDfHRUdOPU+7SNlFdkqITf9Rold1aYdwV25oarFu7XNmcPRhR0LgRZZh7GzZa8Bf7EkcRUFQFVS3TJM4nhDTAAAA+irXXORvkHPvaihab1t0ZiJsCW82bZ1mIF/rXG9bLVVjSiAyzQpBPHlTlFqbWOpQh0a9Qj5N1V0saNNppmHbVWZZMmSXa+drj2UIWj1PMEO4MwNbf3E0el55QnXVcz92NXJIaA1nF2rCZg5ZGz+cNkZI5FogaqRyUnPzby1vFHIDcodqDlrwQVEUyRUYRKRcE2koawdnfWK8YBFg/lmvUIxWEWXtb6hzNHNDc9R2eXcpcfticFbITwdUkl7JathxbnS0dJp00m/KZwlagGBQdMSBF4Sxe5NnokqgP09RcGNMbFlwHnADcvpzmHOiczRvO2u3bwx1b3Y1dqJzomz5XulOMzhqKFIscUtKXylvWnYueQt4AnQ5bUlg3VUqXB9mJmwCaQJf0lQNW/JlXmw0avthsWD+Z2FwonIscapwBXN4bopk+0+STKFhjG27cGRsemCnTc9CUE6iXHhiMF/fVJhAihosAgAAty3OSE9WuGG3a4Bw33FtboFnX2M7ZXZouWYzYQtdolu7X5piz2gWcFd0pXIvZ8FUOz1/B2wcxiz/Oas9vj6EO9A2BC5eIP82g0o7VdFd8WK/ZeBl7145TvIutwYAAAAAryM/Qo9Z4Wzwd+B6Q3bRcGhxGXfieMxzsmk2ad91IIDVgvl8N29FZOZkmGZTZ6dkQ1sKSao1g0ruYRttpm92a9xkJWOwYSViPmfddJZ/poIbfmdx8FqaPSsk+AMAAMQkK1SOZYBsQm0pa6No72fnYZlUFkqVTm5NElh2Ze1wU3asd291PXA5Z3xbtET7RYVPHFLdVItXW2CxZqVm719wT48mWQMAAMEvY0kVUTNPDkjqRR5L7FD/T5VKhkFqQIJNH1RqU7dSBVUtVwhW5Wqke9CBbIC4eNprDlgLVpJoEXXRd2lww2HMT/FQSFvqYCxfdFXqSpVUxmM7at5mvVpiRhA3m0A2UPNc3mkkcixyFW27aUBrQ2/VbgBnjFfrPUgliQQAAAAA+SE2QBlTTFstWVxLZzm/PGtDoFVSZYxwcHbldG9rNGIhYZ5lyGPNVplBFjM6AgAAAADnJWYzwkHaSNJHYj4qMxYxc0H0Vnlis2MEY3tok3C6dNpv32GqS040yDFlSclSzVcNZO903nxKelZv/WBuVWFRz0blO+8wIC31K6w7XkrBTXlOEU7rVG9e0WZjbZdvGG6QZ4FijVz5Tu457SpiL2NHLlwLZcZkCVyhToUybh5VRnha+mJ5YSVV1kElOWNHRFKHUn9SBlleaE5ygnS5bXFjcWGycMR9JIP7gPV2hGWqTilBVVlCb9N37HWXbn9r/GtBaZxa/0NWS/VRg0uRNFcCAAAAAIcz4VEyZ01y9XShc2hv62j2YtRjhmhMabpkFWIMXDtSlUVQPtRIJ155b1d6VH+wfQN1JWq1atdvL3ese/V6dHOhYR9KuEoLWQJbhFcjVZhQYE2ETNNag2hJb4Jvq2dpVC5drmxubLZeUkePP7VT02J6aPNim07zH6kv9kViTI9FzzpePwFLQ1lDX6le11k/UzJiPm1sbptntFrtQEgegDitTUxWL1UiT2RJ7T+mP1tOsWN3axhn7VzSYSZvQHlMfq19lXaOaKpdTGIfaT5ppVxaSDlFf1OOZYFvR3AOZ/RR5jlSP6pTK2ILaFtmc10TUcA9ejmfR1RYDmDFXjpij2vWc6J0W20XYatZMF2QXuVaWVUpWDRkOGuQafRfKlBXNuAORyeLNEA4kDFwM/tHKVexW1FdiGZrcZ1yCGz/Y+hhzmIcX+hfqmUyZ9hjxlt7UmtEWzYOLZwhQkEJXMVvencBeBt19W9qcLlzs3fDdJttKWFeU51JWEyXWdtd5FhDVChRV1oRZARkqlscVqdg7nJee0Z43mcdTL4ZKQEAAAAAwDWLRlpPo1OxVQ5YI1gWT51BV01rUztnJnsghr6I7IJ1dtlpSFvaRsc7okuVWR1iuWc2aIdi1FeGUudS9VSLUmFWoFnOWxReIV8tYL1hMWDzWtdUQkghMcQq/FDuYFtonGYtXFZKrTaBGlQSr0cTXd9lwmMIWk5MuEZgRzFGSk08XWhnGmjLX3hOK0X1ShNXemVRb7Nx9GvpYJ9jjHL9dvtxBWmPYbhcdVMZNmIIAAAAAJM3+EsyTeNKXlWkVlRKojC2ASY5jVeIaORszWd2VVM2wzs/UHFXWldwVWpWkVRVTqBOfVyQZA9l4lsxUqNXzWUAcnp4e3pAdkhyzW2Rbz9w6Gq8X29VCljIbnZ9+INCg3N9znOUbNJndmLqXE9RWkjnY6x0i3mYd1Ny/GvBa3Bp6Gk8agZtzG95cxJ1SHO4aiZb+lBfXNdomm3vb/dvOG2cbXpocmIRXKFU2lXqUj5ORlk5ZkdqqWJxUwtLFUd7RBE9MUNmSs5VsF7SZ+dunHModa5z22/javlpJnHKeHd6O3hQcGdiBFkkXldtw3RXcUJlsF7BYypmM2NhY99m4WXDXDhItSc1OOdbtGzccDtsk2PLYillbmPCY0Fm8GoqaR9fPk3sP8xH61CoUE9NSU75U85UFVXlWQNlp2zbaApXETlHSadcXWZbaKFi+VioV9Rfw2YfZ/FgM1QHSTJOm1zXZBpoF2VqYFhgr2Wza3FrfmNuU71F3TOFF2EBRh2HRVhfb2s0a3lfpl3KZ6pwRXXecz5tKGWYVjtCjj6xPdREmEXSSCJWe1rnXRxg5GivcZp0QG+LYgRUVEpJQLc5tSxxQjVTWFoGWSxbyWbZbsR0D3iSePl2snGBZ1RWXT2lL2c4tkcBYUhunnWjdFBrGWH9W4JSTkOMKLwJAUQcYFdovWb0Y6dht2DCa/pxpXKcdvx9BIKvf7Z24WOkWiJYQVdDVOBapWyXfvqG2odQgwF/iHqrdMFsbF3pVphyHYK2hx6Em3VnW785VCbJPGZmTHtdgvmAhHZ/Zq5gRmPTaV9sUWzZbsprPHHac/BwcWddUek8jVg2YjFmAWtKaJhZsD/gGXUsZGHGe4GFtYRFegFtnWuJahNia1iqWCVc41cySdo+iVCYV2de5msud6Z6wnhNdgR72HwOdqZkNlLUSEZMuVVlXVFfCF92W5tXalEjW9Jrq3gWf4F/yHpNcvJoMGflYk5g7l5PX5BgRGQwZyNpQ20hcA1vXWXkT9xHrFoPa+VzsXTvbgdj9U7DQqJR7VklWIZJFS3iO9pa8WcCbapq8mSCXr5XxE9CT0lQ4ldaYLRjI2A+YbZlU2dBYlNTfkAIRy5aSG1XehR/Rn02dT1ldE8zN4clnTehUK5gQmXBXn5M4CMYAQEMcDMZSr1SmFWVV8RYCV/CXxxWQ0RBK/o7fVZBZ25yBnZBcQlkXVIyRqxXa2dqbG5nqlZfR6JTmGFTZWBh4FljWupZWlPER61OsmkMeAd7fnLoWkU71AQAAJEx+FEwZRRuKG8ya4pgD1KnStpLyFb4X95gC1i2SElC3UqyULpSEFIbVUZcAWjqdZaBbYc+iP6BO3V7ZS1dBmPVZ01mhVrRWSJbJlh5VY9Zmlv6VElFLEXTSdJHn0rTTbJS3FfdUp5P61GJWF1g5mDHXCVV6VHwV5FhYWQnYpBW5jyxKURPcnNPhoiMNoeXdIpKcBMuJnoxaTe9QhNKRkn0QWQw8xYUAgAAABePYax6IoX/hDR852npWkZWI0uMSZVWB1oNWYBckF7tWhNTWlNNYkVw3XSvbwdj/VQeRv40jzlBPoE5cy5PJKcEgze8Tn9aUmSybWJzp3G9ZyFUDUVWQ8JQNVayWMFYi1n9VHFK3inFAgAAAAA8LvJR8GQObbBqG1zdQNQa7gH2Bzo9hVRHYQZwZHy1ghuBf3j6a61iHGBzYUdnvmjuYF9OCy7OAwAAIzHKVGBqrXOLc9hqil8DWy5t8nPCcChm2lOiQPtKk1SOWFhYQlG1RQ5BWzy8RHdQTFZxXL5kymz+bdFlZFO7PgxDhVRvXQJiYmOgYGZbiE3nQahSrGGnZk9l12dJdLKAXoUkgR11eWfIXfld7lmqUtRZ2GhodOV1LG1VWZ0/CTSgWrdwV3jdc5ZhQEFdPtpMalNlXAZjCmVtZKxqWnW7fId6+G7AXUdWiloZXwBn221LbjxoJ1yBR3I7BUbgVo9l8XD4eBZ/moFDgA98BHVvbOZmOlviScdKgVNhXcxheGDhVWU4pSgsQGFRBVn6Vm9NWk4AWSVjmme4YkNUEUCnV4RpPm3DZYBW8V0Xbm52mHf4cT1nk1/zY39pgGg8YfRR2VNQaBl2DHnccTBl52R/bJNqsl5VSFggYiHxTB9gk2TPWrI6cyl0MYg+k0sEUwxZq2lseQx/93kuaV9bcWJLZmNj/lY6R5lai25Vd6x1s2orXbJQlFUoWPNUtU22TCpReU/JSrU4ChC0PJ1RD15nYg9lp2TpYQpn2XDidwZ1eWt+ZolrEXTMc85oElXbTNtXZmOzaFxmVFvpU9VhEGg9ZppfCWGXaLxr9Wo+Z/Zg8FkRRIwrmwMMGf41sUqzXVNovmrCatFra2yVZ4JbtElLWUto7GmxZI1hxmTWal5pDWYRaddtK3LQcdho6VbtT0NcZWNmaAho215uV0hX4mOvawxtb2oNbDlpw2TkX8xZLFkDY4puv3TJct9pE1c1TUlRhlTuWdNkGm6ybz5oOF/uVxFbLV4xYGditWIMYFpb7FSUSt04R0SlYah0uHk1dOBlNV6Vax52i3s+fLV3wHKkbn5rnGYNZSpx/3/bhk+FTXpiZ6xa61oEXElUd1E2Zml4d4FPg6N/+3qKfEx+unu7cCFfXV5UZ+9lHliJPDQJAAAAANMb5TnORwBTplf6XNxk72tXbbZoqWGWVRFPnFvMbEFy/26CYEc/IwYAAAAAIhMkK6BH5FaNZYZxHXcbdnBvd2afX0Feulx0W45XykkbSVNN6lAcVRxa2V9/ZKll62DcVCBC9zh3VRphz2mebMVrCGOVWw5bPFzNWSBSBk0uVrdap1m+X0poHm4pcMxsn2qbbwxyZm6aXq9DIEg4Xs9uyHp9fYF3H2oKVgxMyFZGZRRs6Gq9YUVSWVbRaNt0xnYRbphbfVXfYG9nPWMPTMIiBCmJSnhb4mNiYn1VxkueU4Zc2Vx0YOpqL3KQdClxg29xdGN4dXNlawJrIGiXXmdekWkobONnyl+7UnZNj1EIWXxZjVVxUw5aqV9CYqljBWUqZlNn8m2KdlV513T1ZPhM4jVtOKpJ71MlWg1jxGmsa3tqzmTmXndj1GnybPlqGGrkcRp2v3OxbltrWmqSakpqiGnYaHVr5mnIaz5rdWtdarRpl2u3bdNufmvSZdReLWApaWZt6GgcW8pIZSyfMzxVnWRDa2l0Cnv5fD148nOLcU9pjmnLbSJvvWoRZl5rAGyKYkpl7GciZMJYx03kSqBKwEK9PK1G61wCb6V1HXPhZ6xRwy9xQzlNfFAoTz5X6mQvbzRyPGyfW0885Di0TYhfvWhqaONhe12bYXBinF8ZXshf7VvPVrtR9E76WGNpn3qnhQKHSYDidel0cHjEeQV4AHZFcn5rJmFgWLJanl8yY/FiZV+2X+hdblzYV9BY0mSfacdnOGrVc8R7NH0Fd/5tGWZpYGtZhFYdUuZPnT+9NJ8bijN3SylXJF1CYohrC3EmbXhfxUfWRFNRz11AY5xlAmhCaKVmS2P3WZ1F/UNdWy5lDGPzU7s6FVtjcVN4RHRKaYdhZWlAcLVsEF1ZRa1RkmmydyF7jHbfbcdrSm7MccdzNXWJeGF8gXzEdzZr5U8lERAdsC1aNck0+jTwUYJqq3Zfd+9utF+UYcBlJ2HdTwAunTeXUnJh8ma0aJloLmJeVXpCaEp/WRliBmRqZnNqpGgXYZlYzl1bZ0BsjHMsf6uHn4kUh+iFIoRCexxualufTklNaUmuQHQ3y0zsWFpZCloiZEtxJXO9aMtVxl3bazxztm8yaFhpWHXLew95km4RYktg62cUbatq5F6zVfJmdnXOeCxwM1UtNxox7D2jSFpH1D8PN1Y3FTL9HR0DAADeQDZV1VscX5dgymBOYQ5jV2jbc195zXaPazpgwFKeTJtC6CXnAgAAAAAaNPJENkz3VkxnV25JbUNgLkM8E8s5lE57Uz9MNEkvUaRY/Vr5XGRikmPHaHpmzWZCYbFWjlWGWtJc81mSTvA7kzhhPLw9uy+JNgdLaFuSZzRrx260cvtzdm7WZDJbA13PY+tnVGcEY/NZZUWzKWcAjD4KWv9scHeOeH1vnmxFd1B7GHf0aeVbSlzRXgpaGExSTQFeomuidEZ0PGrJUv0luUHcWFVizWMKZApoY2kBZj5kHmJnYhhia15pX4Vg3VfDR/ZLXWG9baBx/m+9a5donG2pdQ17THoGcqJh1UpwOlUyUlICZq11G30Xfbx0kmGvQKpRLWqgdA90T2jnVI1QdGAZbjRuzGW6VEFDoUhjVa9cJlzXWY1dgF56YzBpA2whaHxdQ1OmUVJN1zqQGsYAixozM4o9iD4CPfVRd20eebd5am8YWFFF3ERASaNIsUQxRO1HFEh0PxwqbD8yVs1ldWt6Z+Vah0b6Qx1HpkMrRZJZI2fVbNRnWlcJM20FAABFIaxCikw4TC9Hs02/UudTL0gMLIcEHyw6QJ1FUUCbNgI46UKuR0tOjFapU9liyGnsZ5lgqVfRV9dq83MFcn1jqkfYSJZb+2JqX4NQ3jMTGYAnqUmxWSBjkmRhXzRT9UQqRUNWwGPJcI56IH4ZeXVo/UIkPJlXkGU4ZqFZHT89Mh8/OUpqWP5jtm1EdM92GXSDaDlfumOkcGtzTnGKay9hFlFJQQZADk5nVrJecGZkar9r3GsVbqRx+3O2c99x33S4daRrRVT1K9s7ImYeds14ZW+RVZ0gXTAiUWRodHPIc0Bw/WsLcu53inXsaGFbFVd5T8RFczyhS1Ro13V4d/dtc1zETKha22K9X6tP5iYDIuVUaGyres9/QH5pepR5vn3zgkuCOXmvaOhXdVCjVFhUbVZcXRRswXK8cgVtJm25eBV+tn2XeYp1VXdOf52D2IAccg5WAGS+dah8gHpPbsJfkGMHaiRsXmmEYZxXUU7xQu0+1ES2SIVBYSktAgAAAAB9GbQ4Q1WNZWtpzmSeWlBRAUz7Rqg1WyD+Kh412DdjTbRnrXjbfuZ9z3aubVVopW2YeQCA4n1SdSxnNFYyPblGLVpXag5ul2iJWaBL4VC4YQxrs2sbZlRZeUzTSDlJmFRnYb1oAGvAZ5JbjkWoMn9JtWHpaHtkS1gNUg5an2aubL5uoHbvfTaDiYJMfQV273VHcv5qYmRkY6xinWOIa+1wpW0EZZ5brFhDWvpZDFZ6SEUk1xUuQKJa0GY8aHNfnVH9VOJi9GnOaV1ofG5tdYx08Gp5WZFS/Vi2WwxXAltbbLd3FHisbU9XxSlkT+5nDXHybnNkLlDGO5o2ZDk0PCQ1syS6AAAAAABCBjQ7FlAkWsBahVGuOysmWTt5SopTx1iDV/tP5z69J6EyTEZZVoRaV17mXtFfj2VrbRJzfXQmcJ5nx2MWblZ2/3Zmb9penUF+AAAAAAAkKXFCY158bb10TXU+cghs1Wd0anxoP119SSA+QEWLWyhrZXFkcSFzN3o3g+WGL4OMdxtrk2REa1twc2yNYateInEsffR+s3eka0xjcGdZaIBjhFeCQcw03zUtRtdcFGwLcRprRWChVy5WB1i7T5JE+VybcbR6YXjgbdtjnmdobVJodlVfU5Bjf2xtbUFoN2EEX6pcqWDgaZR2I3ysd1xmCVFZQoE4QjMXP1NV/FyLWk5Y22PDbqBzanB5YmtSuUlnXn9vkXjvfQ9/y3pYcR5jW1lLXJBdZF7vX6ZZP1g7ZUlx4HLhbCdcsFsCbk12wXMPZoJPwURtTHRQkVbEXzlmZmcdZiBgplfOSMdD1VEyY0VtbXGRbwltTGdxYtVj3mZha4Bv3G10Zj1cZ1IpQQAAbgwDQHhck25Kdmh3ynNvavVZ5EKdAwUAVSMrSPxdiGq3bgxsVGPwWg5fQGocb/9u8WP+SXIPFAAAAN4JFzFrRsNSB1ygXA5V+UuAUPlXbV1ZZG9rQXHydKl4an3efaB3PGqkYRZdlVUGUahOClpKbcR4tXmxcAJaVzw0MIRBK1Q+Yc5mKGzgcLBxGm+7aBNcoFu1W4xX2k/uTapYMG1oe8uDOoZBg3989HBoZ4pkEGboZbRkLmWwakduO3Lhdat1wHCJY79LOyFnEkc6SUqhT51dqWePa09mllNHMschTj1PWudln2VgWixAbw+/MilAaEdFRwZWVmjOdhN+2oFXgIB4WmbpWshos3ZyekJ03W9idQN77HZRZ5FLjCrJAIsCKCTlPcJQHF18YxZjcGaMbSdxCnC7Zn5bbVGiVRtaX1eWTDUzXRRAAAAAAABqBbA7GlC1WfxaZFVRSjZaV2IXYlRbNl4aZfJkbF5RWiRWrVMYT5Bam2OMa3VsumaHYI9c/12MYf1pBm90bXFjBVupUfZNa0kgUQlhUmzcePR/jYDlekpyJWyma3dtT2wOaEFijlobT+RKK0kQP908jktPVWBVVlWWWhtby2H3Z51wgnIvbR9j5WFUZy1o7WH1Uqc2FkP8YMRv4nRFdadxAWtrbKJz8ngwdg904HSFeBV5MXGwYsBcd1uEYZlieFpuSfEuoxVrMBRG8E5/TdxBYjBcO8FgEHCLdZtzEW7zbAttqG3iaBxY/kEnQMxZNGz2drB3BHFeZ2dh0mA8X1pdflFcOqI4VzfgMlofLACwAU8ss09JZIVu8m0gZVhdE2PYZb5hhFtsXoJly2mKaPBkCV/5UUBEfy5hG3EAKC2FTYxys4T6iUCFxXgsaNxoHW7yb1x9HYJagfuBC4HJeL9k7lwtaBxuX2qTYyRhs2IKab5tQXG9ax5h+FPETy1KyT03Kn0tu1L4ZCNtOW1hZlxf1VcDUehbzWqHb/1z2nUHeiF/C4LxgEh4KmiZXCBWVVlwXBpcrlJrQvcrKANpJWNCulxwZ+NlbVocS7c30TSaMF5A2ku6VklYulaXUgNOUkg1PjQ8406lYp5vvXD7Z29dOV4iYqVmzWahYdxWBkdfO3FBfVPiXG9cHVSiSs1Jl09wTbBCKUOsSxZS11gXYD5oZmiiX79Uxk0OT8BVCFwHW8BZhFsXXWhZrUwDMtA47DOAL+o+/VLGXsxf/ldlTyxSyU5ERMI6r0D+ToVYnGIeawZwznAPbLBnJGENXo1fnlzhVPtAUTY9OeM9zzhcRKlROVx1Yp1rqXNDdrxvx2goZo9iVFmOS65CjEZBSx1UY1qNXyNc5U/PRTNXp2omcwZwVmJHSjxFJE5MSgA42RzNLDpTLGWBanJmqlu4WYRfDV9iVXBCHzOhN7xDi1TrXuxe/1YrUfRNQlTaUxRNYlDyY/Z0iHtveuhzXGkJYexZiEuKPLJCTU6GWIVcCF25W6ta2VVRVC1VEVSVS0I9okHzVo5gXWGTWQlPOkyDTQ5I3jbLEyQAAAAyKcNPF19tYW1Yz0jFP0pHTkwXSddEbExDWuNmrmovZadVpEKYRCdEaz62Ons5VDY6JgAAAABHKLZArlFyWzNkoGZ6Y3lWD0FALM0ueD7OTYpYJVsOWaFTjVCrTG1HSkilUmFbh2IJZJRmNmjpZ1Bi3V11XsReqlwCW6da6lzVXNBWvFfrXB5jj2QgYZtaME1YOyY/YFIrYKBcBVUMXJNplm/fbHVhtUsWNSI0vVkuaylwwGozWg9AGTaXSghayWn2dBd70nisbvVhqljdUtxRI0miMTYAMzMhXXlwyXZVcdBdEjILSxlb+V71WZFSgk61S+FFEjZ2LMJYfGwTc/Fts2tHdZp9THzZbUtHZR0NAAAAAADqJ31H/1ZwWK1Oi05SVOdUfkzhRSdLDlPJXA5qUnLHcHVkokfWHmoZky6JS7FisGzZbNBiVkOxLE5L2E+mSOsygCvaSClWaF8xX2pVOVokaB5rMmZmX8VTpEQIMi8VGwAAAAAAhi5QTYpqm3lNfPFzs15jOb0jSEY8UcdSeFejYn9pm2nvXZ5deHKtfZZ82G9RXuxWqlmdXWVdiFaiTbdMNksETRtTfWKWayRwP3AmbmVrBmPcVzleJmidaillKVh1TZRGREdJT6ZTXVTyV95jfmhNZuhiu19OYdprf3TrdapwIGa9VPAmAAAAADcAfSPaONg/+TneIwAAAAD7CKBA/F/ZcZJ4iHjIc9lqN26mboloXFgmOJoAAAAAAEYB+SFbTPpYvliCTXwxME4nbOx7Dn+fe2Z19nBDcJJp2188U6JHn0F8QqZNz1MGUdtDKTyaNtUv4x0AAAAA2gpqRAVjc3G6c25qr1i/ROZF+jkZKQlJI11qZrJiI1Y0SFtGl1zLcAB8rH2Wd91nBErjFUQa1TuGVD1lW25KcB1xLGugacNs3mmgXcxIKywjAhkr7j4dRY9K2U2VVglc+lgPTqM5BjIsTWJmh3hfgqmBEXivZzhekFyvZI9owma4XzdUW0LnOHUyJ0Q2U7ha1VkBVYhZz2LfZUVfM061Ni0A3Cq7PmJL6lfIXLJZnk7xOPw21kMLQZVEWVL8Zyh3D3zGeFNt9VzaRBE42zqcRCRIMUgZUKpfSmy0bx9qUVf2Md4qDE6gZUps+WWbVTNS72ILamlmxVcVPIw2u00wYSVuFXIsbiNtkXROetd5a23FTLMuuEkbVrtXh0/VRJBYX2wdctpr9FchP9ZKQ1FvUGJGyzAmFggutzzDQGREaUeqRjxRdFyOYnhf4VOcWDhzsn+JgG51KlzbU8hiQWn/afJqq2x4b+xzB3dxdo1s0VRBKgAAAABHANEr5U96XIRbLE/QVE9weYBFhIR93W4CXB5RLDuWIgAAAAA3Hn03n0E9PwAuGgYJAAAATweOQIJcsGpRcNpuqmpuZZpiallkR1gjAAAAAJAZukWCW4ZlE2rObkJyinDMZxlY2EM4MBs6klPNXRZeqVTCQBcmRB7hPsRMiU9VXdZsgHXrc9VnzVd0W7RkqGL2VO8rOSPUPrlNaVajWjpchGJiaTdpol8/Tvc2k0N/Ws5ifGR4XutSdUZsKyIexDT1Txljg2iqZg5l6Wn/cB91QHiQeVR4g3M4c4x3dHdNbgpZjSnKTXZlwG0NbWBnhVwMS2EqVRTTLWY900HtOtsnyAG9K5lNTFq4WgRP/DPPL4dTqmoCd9R4T3ZceC17ina/alVjimCqYCdeaFvgXhdhTF2NW35VtVUQWnpWlUX6GAAAAAA2APgduDM6TUteHWXqYNBWOlD3TjVH4ju+PwhOGlWwVphS5k7dTFhErS57B/4BWBzlQltgI21jb6VozVkPSuM3zxM/AN8kIkA0Us5X/VLhRX4vAAAAAPclADtzR5tK9UL6KQYUqj0NTFpNRVfNZO9sS2sTXrY/PQAvDGNEuVUDYbxpmmzmaUlmw14OUw9GIymePP5e5HFOd9xyKmleYfNww3xlf7144mxlYr9lJ2dkX+9W1loca8l+RojPh8V8E2TFQAFUlF/LXCRPik6SbrGEHIunhCJwVk9hZVKAGIn3hTF3hGAfe6eTSpycmZmKqmnXdAqNUZTYj+t/Kmm0bct+t4OefZFrWFOrbrCFZpCakDSHD3jheKeHKIu0hmh6yWv6bY922Hc3bl9VCE2jZ4ty0nMzcCJv4XKCecR9ZHwodapiZT0vAEIAPy1BO2NDOUXORrFCTTxGPO9NeFnGWJBMrjIAAAAAwgFNKbxDsVq9a4NzHHSLcKJvkW7iZ69hx1H6Mw0ApwkrP+FRYlo+WZdMF0BISsBSQlXVTTVD0D5JSgtR2FjEYuRmPmOLWdNJwDyPOTsy9URcVpVd8VV5Q0c1lzn2RklL+1DBUbNaUmANYR9bdEwhPWRBK1jXZ4dtW2vwaKVldl6GU0BGKjl2LgIVAAAAAE4AxhlcPVNI90fEQXtW8WMOZzRknl1TV45UQVNwYZ1ri2yeZphaeUcFKjQdUjxXS+tQk07oQRopNgAAAHwA9iF9RGNVl1vjW9VTQkQPOLw71EzuVeZWDVIkR1c7ajosQ5xaSGk/coRxC2UbR5IaAwAAAIoA6CmCTIJcvmFcXRhVklPsX41lAGIIU+gz6QQAAAAAHAD2MFRRol5iZKRn7mb8Y+pej1CDRXFM41R1WqBfN2DeW9xPwT/5KGYiU0E0UqdZqVh+Un1NZEY0PrNJW1UsXLNfFGPibMNyy3BuZyFYHFQ6YfZpX2wVbOxnk17sTmxFKkdWTuhQmlMNUx9PTUIAS5NjMW2yaitd5ElQSOJWAF7gZmppnWsEbQFwOW/mawxnqWUia+JrfGU1Vxsuiz8pY3tvt2zpWyZDGzdoTllWz1ShVbVdG2q5b5VtVWJ5Uew7fT5IT3hdpmqRd3R/WoAHenls11uGXWhdRVVzPzwqekKrSP48gAoAAEsXqDMDTJBUklEtTpxIhEsLRNc9g0R1TOZTc1eaWANh8Gp+d+98t3e4Zs1M4jSnQRJLl0q8S9FUvVP4Q44xS0C5TQBZL1puUTc9nxjzQddS/1sbW9FUxEh5N+MktUS/WC5hlmEIYLxeBVv4VPhTXlv0X7Zfzl/xXTFdTFxqXHBTIERdMpxEZlXSXWFhY1sdSZokAAAAAIMA4SP5Sspb1GDBW49KND23Vstk/mmZbF9uumt9ZqpYQ04xToZH/TvjN7hJ01qhX5tZdEvNNjw8h0tqWIFeBl9sW4ZZy1Q4RoEnAAAAAL0AgypDP7pP1FNQUdlLYEalSwpeAGY0YwdVpjRmAP8pBESnV9RlTHAnc1ts01gwSxdd62ajZndkE2mCbSd0QHa9c+Ru2W9ackhvSmcrVBVBX08MXwdiKFo2VWJcCWTCZxBrLWpgZlZhAFXOTtZVwVbTVglYb1uqXPxT4z7qIYYSDkZlYe1uknNCcEZnI1X/MtAB4CNSNew+0UD0OYkoAAAAAJkIojpXV3hkhmuQajphnl46ZRZm+V5hVuxgiG+XdRJ0lHIndUB3OHJfZQFTFk+qZUJyJnVWdJRw8GhVbEpvwm/zbZltZnGHduB0+Go7UiQ+gE0yZQRvUG1CZcdfV2jaeMp/onxBceBoVHd9hSCI/YBscnBmRnZbgkOELXv1aXFcb2o/dkh5bHP1ZR5e73I3hAaIEYEIcmht04Gki9mJlH6EbGdw4YexlE2XgY+hfZprVnA+ee53mmwnXoVbEmYkazZnn1wFUfpUFGZmbEVq+WA/XzxpD3AOb71mKVQePnM850UsTdxJvT5RR0leiW5Odc9yj2ePW61Zt2UgcQ9wXWg0YwFnFmeoWxNNqUQBS/hNnksyRvw2okJ1V0didWUdaJtpm2nSYIhVRFExVXtanlvLVsNRJVKkVvxfPmUZZvJp5W83dmB2Qm+lYQlasGIzabZp42EBUlIwAAAAAE4GmTCOSh1WFF6BW2RV31ONVuxXQVbVV3hf2WShY5hZEE2YR5dPUVuXY7xm+2EEVFZTmGCIbMNsK2IvTpJMR1UvYNNhL175V65YSlz/Vq9KFkO6QrBFxEuAU+BYm1PKS9xba2mmcHpve2ZKVyBKMTjCRkdi73GWeIR5jXTUbZZqUWZEWeFHazNzO/1MmVk8Xlpno3DtcwFwW2eJYL1fk128WN9TBEq1RGlCxkgrU29eAWOuXuxOrDEAAAAAAAR/OVtQGVaKU1JNcEixRP5IRVXSZgpuNGyDZLhZDlKjUJdSSFe/Z7Byq3R7bQNpfnPGfVSBwX61eUl0zGnPV11IGFN0VPFE6TkMVJ9eeGyDdCpze2sfZVRjZF18Wtlg6Wiga09od10zWmVcElqIUpJMmEqKTpBNqEyVTJZMw1TxXn5osm/4cA5rgWCvW65cP1pFTLc8iUoCVjpUMlIpXjtlHmQvYY1fGGCmXjtf6GWWbvR0tXLbZ6FSkTA7AmEp5TtTREdArSx7Biw1jWBadM95ynVQbNVkXFsCWBxfyGlXbjRu2mmuYUVU2EvOR7FVBlhFXrxrPHJmcN5hjEJCIXISMkDmWuptynZgd5dvg11EPAwFCgK9MOxRVmWqcap363QRa6RWvzm+Ge0zlkjxTWxI4TmpIi0exlPAZGxtr3PLd+B1eWtxWu5La0qYVhBo/nTtekd6XXRtacxYITceKx5CwEtfSco6gCDGJmpMiV+va7Jyy3aseQx3nnIkailgslNmQKYIAAAAAHsVxzcZXmRvn3S7blVamS0AAAAAAAAuAY4vZ0nmUrNPAz+3GwAAAADbA2Ql2j9UTNpML0CmMaREb1LMWW5azFj4WAVa6FgUYmRw4nqtfLJ0y2KJUF0/TC3wSQRlv3VMfAV6NG/3WTQqAAAAAIoAaRonMw5JLlURYgRpUWjLXeZHezhMUOxbgV8CXGBU/VFHWQVdOFnRRw0pNjZETqhW9VLwSG9MoVyWY1ddm0i8RpBlpXgWfl53BGLEQwpBXUbvSGtbk2ZMZd9ciEYzNKVP6l8EY+FdaE6sNTQl4SjjNLo6OTrVPN849jUvJ4UbrDdqRVNUBmMJbSdw/2gFVzc0Txs9AGwPAT52X2trPWw4Y2FVM1XPWcRiMWxEb5Ftc2DDQSss+kABVm5fpl7jU5U9QSzmKYEmGE8AZ01233x8enJvBl7BTk0+7EHXSBBQq0vuPJc4ST98P9QzwjMISDRYLGL5ZaFiS1c7RN1Ft0qMVKpfHWhEbPNrWmi7asly+HnLfIJ5RnHVZM5dgl4can5xAHBgZX1X2GLmaWNr7mkMZK5a7krlNRRTx2uBd815knK1XK85AAAAADsBpi1pPMg+uzTOGgAAAAC4ApQxuU8BX+Nl12IUVH074zU6PSs9aDKgGiQsYVbdaHxwgnD7azRkmFqOR2wPAAAAANACcSfdSRhbrWN5aFRrrmw9aXloWGsZbLNjVU7EInAg9ESmWhxiUl9YWepVJVVWWmthpGKxXMBWJFpUXtBbvlRCSxxRjFPEUuFUslGgRCUuNDo1QrRQ91dTVz9QAEupUkxfrWrBbnlq7VorQXcuyUTfVllcS13FXy1iJGeoamZsBmqraWBtpHHNcVttzmMZZQ1vGnJNb0Vqi2NkZJBnGWfnWcw2AAAAALoBGjNxT3ReQWvcbe1nMloBUyhW51T6SxlMlFcKZ7BnzVxGVoxZ7F+/YPdddl97Z5tsv2n/YTBUkzfUOfNSCmAfYahUiDdtAH8mETxyRepChzP+IgkzbUtfWvlda1qpXtBmrG5Zcdds1mGKUHs1gkabU1xVHUzSNUsh/SQPMeQ6bj3UQExUTGSXa31nwVbSNZJlVH1Qhc+Bo3JoXcJ2E5EYmiuXbIfoZD954Iy2kbqLnH2wccV83IfpjEeLUIG4epeH1pB+kRKIAHL6YPpumHa7c8to/llkY0Nv83Mobi9f0V65cWx+K4IXfB5qWUpESVtZf2JRaFdsvW9sbu5xNHJbbBljvVfPVTxgNGu9cHhw6Wv9aRRsb2iZY0xca1A5QtgqkBYAAEIA4A9iMoY9M0v/UtZU6FdYWHRY2lbXTvFMCEc9T8tVNlaqS/g3hD1eTi9VolA7Qlk1yzwiPLc2G0YiVf5faWiOa51rgmTuWpNTBVJCVahRjUdtMxVHd1k8YIxcBFGISY9MX080XyRsWm9GaA9immJzanVuFWlUWG85ux+mMLNMrl5eZcJh6FXgQL8uWyUAAAAAlQCgF5k1CEHZQFNMiVd4YCtlVWaXZrhl02SCXmdLZSDVR15lgHPhdhF1UW+LZ5BizWM/aKFwj3JcblFlt1ZBOisLAAAAALgA1SO4PZZBqTfdPE9LklRcVdVUOFJqWkNhQGRvZFRfAljcWD5YRFQQTTM79AsAAAAA5AnrObxFlkjYQDEtdjkVXQZrjmvoZRlcTFgUVPNdW2mJbRts82TkW6daoGQraPViCVlkUbdJckCcLoApSDEMMoUwPECQVI1e/mGgYCVam01wQb86cjxuPi1JWFY4WklV2ETMK+01gEE4S49UP1dHYSBvwHROcC9cSDNlBaAAWR1bS/NeRGNFWwBIRzwRNto/LkJ8TIxX0mDTagdv62ohXopOOz/eOG49uDd4JwcAbRVuKMUuRzAmMxVGdVVVWgpVHkXiJQAAGAEoQMdRUlM1R8IoAAAAAF8ARxSuRhVgsGvrayJhFE9nQ9s90yoAAGkDOCO4RIpRVFK8SDg0AAAWAQEjmjH9Q9RP1VNWTu8/YTn9RI1Elj9qQjo+ljQYIPwFZjflVRJmFWv6Zm5ZIUPBR/paNWP9afxu6XCnbflib0yRUIFIM0SxSnVUJFdhUtc+liYAAAAAFgpPROdXpmHAYsheLVh9VMJQDkB0IYNP+WYib/ZrVVyJQfpHtFZrXMxXBk7oVD1gSGjraJRko13mVxtTJFIrWspl6WxmbvFolFyvSyg/z0I6O/Au0UPYWT9hil8bWrBTMFF4T6JNuU6/VgZhrWcUZgNmcGYhXNRRjkpKS7FEjC0AAAAASAOFLI9TfGXabIJqhV6YR8YxAAAAAKgC0SmSSoBbOWC8WeFO/Es5XqlnV2aJXZVQMkjOQPc3+jAfLawoAAAAAJ4BOy2LSXhWXVv1VZBOIFJsWipgW2a5ZwtkIl3MUb1QQl4cYYJaT0hhF3AT+C21OAo4ESzJEgAAAAByAIAdLzm2RwVRcF0SZxxormFOUII/t0c9Rc0/v0HtTRFUjlD5RPU3glNwY8loLGTyVWBC7zioPypCEU3AXNNq6nNjdeZwnGc1XkFiNGfXa8BswGinX8RQVD1sJAAAAADzArkqgU3sW8BdWFNtOAAAQQaEMIZH/lHJVSNWg1RtUa1DYDm2PqpNeVAmSNkyAAAAAHICQiP8NLE9kjxrNXRVQnr7iKmKcH96ZzJbi1UEVeVVbGI9be9vVWnPV+MxkiOlPO9Sh1v6WS9R10BBJQAAAAA2AYkxQkzEV+pcOWBPYKdZBkaDFJYv2ES7SqNFTzUAAAAAkwNqLEZItlKpUfhE3yd7JFRSDGL6Z8ZpuWn8Y8xaW1ngXV5cEVclUHlPI1PoUdpRZFWMVgBPtTmNEwAAAADeAOgoFD9wTpBcHmH7XTNTGj/XInsmLlAmX35ez1Q7XRNlkWeqYYxVbENSPAUqAAAAAHkAESErNmRELEhYQCEpAACJBUYzHUkET6hHSzMAAAAAjAKTHdBA31OsWopWfESlDMhAGFNkV9lQyDwgDQAAAAAxAZ8jcThNRg9SkFqdVxFK/jEAACEDhitbU5hmGnH0cjFsl16/Tgg4VyTDLbBefHFWdRxtWFgyLgAA5AIaJ4I3HEX4UOtd1mxLeeGAOIGPeWFrAl/vWT1W6lMdWhZnK29WbKdeI0pAS39YwWG+Y8ZifmQAbJh1zXekcl9j/0KhNf9MEVMoT9JFPj8TSA1Ut18UZBJguFf0UURQ30mxMwAAAAB4AXMjNDq/TJ1UT1KJRYcu1x8AAAAAQQGPI1hDSVFzWBRZhlBkRdYzAAATCK4yAT8eTqJZc1y4U7M4AAAAAI0DsiPcPzhPYlLSRkEixSmIPiFPJV20Zl5nnWAzTmQrWh1FLTc6N0AUPWwr5gA/HX81xUW8SxFPq026VHha8VhhTFs2vCkAAAAASwA9IG46qkbxRhM8xS3fL0RSLmoldPJz22x1YSBaZFaiUt9Mp0DZJcArb0kWWHFgD2VBZH9YnETdFQAAAACXACAUJDj/Rz5LxUK6LMUipz40VXRk02ilY+BUI0kATaBPMEbRQAc/4kPgPogwXh0AAAAAjAl7OB9ORlY0V/pap1+LYfxX00RyN2dEuVacYx5ooGSDWydKNTHjG9JGQF18ZiBnEGB3UAVA8kh7VZRUokwFQH5AQ0NnQy1EA0SqOEcjAADqAHoauTTtSi1VVFTlSAdE7EpiUR5LUTMAAAAA0gKNNDNNc1W/T6k5xwHsL/1MWV2DYpFdiE0jM1sdAAAAANMATiZxMLhKgl8qaVdvc3Fjby1phmEUYLhjW2QWXkxWvVeaW4NZwkzWNS87M1A3WQBXp0jCKvkQjj6DUxxZjlPtSFo/oUABSaxGbk23YEJt8W0oY15K1B0DMvpLLVeyWM1P90G9SzVV8lXgTyNH6Di6MjQxVTpPWIRpI277Z8hW7Dp1KAMFsCnPSuJenmc9bFFrpmTtV88+FERGU1NUBUm7M11EeFyyZH1jxF2tXxRlu2eKY89ebGE1ayRy8G+DYs9JGzozPJs5gCsAAAAAUQH6J+Ux4ju+SNNPilAgSkBAxT0jTMhceWW5Yw1cxlqSYSZjVVv7SV0zhiEAAAAADwHHIYs5EUJsQrM60Sf+N2pfXnZYf718dm58UaoiVj4oSB1FtzUDFwAAAAD4AaopTDmjQ1VIAUvJTapWoWK6Zcpe6FAJSzlJGkVXOMZBAVNcWPBWUFPtUwtXulc7TAE2QTvdPmY06hYhFNQ/rFUbYUpjultEReIaAAAAAPQAYCC0NoNBlUCXQVw60jvsNiorAAAAAK4ATCR2OllSj17qXk5QHjb+KRc7+UdwUzlZ/VsqX7pkJ2kVZjVaxj8wJAAAAAC0ABgZzzgVVMZhwGOtWhJGsCYXAoArbEe6U39Tn05mVrpka2vmZqxX7T2+JAAAAAAOAoAotzq5RYhLrUr9QZoz8gU5AjozNEJgSp1Jn0iPWGZl3mjqYoVSPy8AAFMCfCqtP+9LKE7TRhc0AABsATsokjp2Rl9MDU2YSGE+yi14HAAAAAAYAkcq/TxwSglQG0yJSKRARjWoJwAAAAAKAfgcIECRWNpfGl7CUeQ1Jh0AAAAAKgpKOWZRY11ZYlhlQmOYWq9LSy0AAF8K6DycYg9wsnDpaLFZ6kvhQ8dFd04LVVFPDjwAAAAA9QEWKSxCzVJNWj5XBka2DgAAAADABTsyn0gRT+dMFEYSNcEoAAAAAAwBiR3mS01iKWtnZ1FU0BrtAJ4fe0orX9VmCWTHVndLeFGUYVVu8XLYbnxiikugOaBMRV93aMhseWrPZc1mC2tsarpm81x4VfRjS3BRdbpxn2R/SWQPAAAAAHYAYhROLGk8bU7RY99uo3D5ZX5MDgxrNjNOgVVpT6s5lg0pGcswckKQSX9F2jP1PuZcOWy5cMdtVmcrYJBXDEsHMAAAAADAABAehDQUTxZbUFu5T4s0AAAAAHkB4CClNXY4mjwuRRVO9limYoNnb2zUbQZqZGLIUk5DGkveTetKyz32Mjo0/zl2Nj0uXSHKPW5Qk1XXWDNanVu3WW5QRTyVGwAAAAAsAS8eijMPRYVGvjoBIOkA9hjEMKo3wzz7PMg31jrePGBA00DFOj9FGFH2VHJT2E0nRTY5SyQ3ENE3ukqDTtVGyjLVAF0hrjx7Sh5VzFpcWL9N2jEAAAAAWwLSK6s5ykVyTvxPQkcdOKceAAAAAA0BkyFkSSZn/3Ihc1xnWUoAACgBCyBMMEBHIl7gZo9mJF3kTAlA6ywAAAAAdQKFLtlMlmAbawxtnWfdXVFQuUTSOpAx7jHjMWg8+0T7T9lV11G8SH5JOFV/WLZawWDTZjdnYmA8VepYfWHyazRwD2/PatRohGZRYJZOWC5iRaBWaltrVaNChSMPIjM/+VWQXjVeLldvUsVWMWWHaI9gzEsZGm8B8yaZM5Q1CEEoSjBNY0ofRmJDpjh9IwAAAACTBA0mHEIxT45PzUInIQAAAADlAHoXoTXGRg9NKUnKOWQaKQ0/QudTu1oDX2pjXGT2XhFL8RgAAAAA8wI2MJdLzFqIYRBgTFWpThBbPVvPUPZCkUVSV3Fk/WhYZTNZFE81VOtZ8VNRQ9JKeVc4XH9alFeoT/dES0l6U3FWK1N4SqFMekdeO8pJw1p9XqVby1YbUqpQQlU/YeNsx3HJcAVrQmTOXXJO3zmyNDJcyW01cmprZV+xVlxc3lyIUixCij8QR0pORFNgUn1ICy9RRWhdnmakaRtveHgdgfaC/HwSb4RaWUtbQYNCuz0NP+FCeUq1RzNETU+aW9JbRVGIShNbgGPpX01ONiIAAGMGfTszTs1Xo1jzVD5Sq0yxRZM3xiGIKVU2wUTFRztIo0UEQZ894zQjG8A19kd2TqZJbjrKJ7EnHU34Yh9qTWhIX4VUrVPrUkJOnTkAAGQBqB4hMKo6r0GpRi1L40n0TX9a/mIbZgNimFbBThdMeFJjZfVv53DMbKpnjV88VUpOxlExXg5jLVwwSGpMnGRQctFzKGw3WuhNDk6WUflQXk0vR4ctUCXhQodQKFiuXaNea1lmT0BF50SDTkJdvWagZyJdZT4ILJVT3WDaZ7xkh2V2bSlziG9NY65IBiUAAAAAUgFAFjJAS1HvWsheJVovUJNHTkeCS+FLh1YOZ+1wZ3P4bp9m5l5kUvI/7kz7WQRbUlKDOfkZhADyD48zmER2TsdR41FhUWFY0V93ZTxo7WDzUMVBvi5DOphRyV89ZCJfzlFfRr1DkUspUGNRlE6JQYohAAAAAH0D9zfASlZPuUmqObEXAAAAACMB0h/gMis/G0GeOMUudUugZEBvYW6laaltunaFeRx1p2h9VxpLPEXATUhT+E6bQT8pAAAwAQsi30VaWD9dJVW8RLxF3lDUVztcXFy5VSJTVlEDUz9SWlNQVfdgqm3wckhtwFlDNgAAAADKAzEmFDvrS/lXNV2OW9xTJz9dE7MhMTduSQJRaE2MPWcmKDiBSQZoyn+SjFeP14jReiFs5WY4ZDVhxVptTxtDtkABNwkzBySbDiw271KzYphqHG0VazNjWVjQSNIwy0DiVsJe1FrtTPJOM1xnaVRs/GVWWGFHJT9PSrJUYFWjTOZCvE0yXD9eA1oQVfFQIVa8XuVhflzaSiQaEA7BLmxBS0cYStVGfULuOQMsAADxAXsp3EPxVKBdiWL1Y7dgFVekUOtCtTDpHFkCGy33R1NWhFo0XKJiWW2scOJr716aVVVaol+mZABj81l0RxkqAAAAAKoIyTLIQ5RHLD/eJgAAAACBARcgkDQpPMRAREQbRFRKwUk6QHIxZDAJRppSH10hZbFpNmvIaThlA1+rWuReg2a9alJq4mLwUCAlsgEZIRs57kC0QHVMxl5JaTNptF4PSy42uyV0FEs5dUjuSkZIX0WFRu1VZGLmZhRk8FjjS2JEVEbeSgNUcV9IZHhggVSaSG9NClsuXlNYylOjWrxqo3ESbwFohV/7Ve1NjEjxVU9nCG/ibdhgOkdDNvgaZCBfO1RIQ0k3PXUi1EnfYFJrymt2YRBK/DezQuxGy0GVLQAAAAADAYwYyjqZSZJQ51PPWbhdMlw0U4NN4UckOOkmdC4mRVNMIkdcM/QAAAAAALEAMhdoQGVc0mntbX5oLmAyXmBf5VcwTpdQrVp8YeddxE48Nh5Cy1ZJXmFaUE0gRMVNRVLZSeEuAAAAAG8BQR8xSQlkYm8Rb95jdEtzIQAAAABKAnUmHTMgQnFDYDa6EgAAAABUCsw3I0zbUYhLGkSjPXVI2lYkZqJqLWMxTREbAAAAAPwBXCiRP1JM7FM/Uq5O9U1CTTZONkVnKWUBdh09RBBYal4wXgxhPWY2al5twG5Kccd0Z3b9cZ1lNFN/UUxhbGm4ZmRYFTeiAFgV9ED4VRFerVoqSsYlyColPkdH3UYfPMQiAAAAANgDgTc3VWJiR2VYY25lf2cIZj5ixF7OW3FLZQghCg8/e2DGb710vXAOZOhVhjqnFDUBoBt1P6NPB1N1SvMwAAAAAGgA1w7WN61LQVLlVgVgjGOjX01QKDbFG+8jBEmnWpJiMV/iVf9LDUosT3VU7lpAW5VS3UIpMK0hzDJsSHJUh1ZyT4JBkkMFT21W81F0P1MZ9QUWKh9D21EUUg5KXT44L7UGVC25TBZZ91pnUus8DQJdJ0g2s0DTPMgsoTz7US9j4WifYz1ZP1AARkBD71RGYK1iZ11CTog2mzR0O89AZUI9OEogRTajTY5dW2TlYi9ekl+sZvZmPlxeS3xHB1T3WudcdV+gZLdmJGK1VAs8wwC9FuAuwzxjPmkywxjLBngsc0RMWexgoVyHS/MoBQNDLKI99UZGRR40VQoAAAAAcQINKz45kzw9NGkdAAArAh4qazgwOHoqmwvGHp8uJjOrLeAowi4PSYlg4XB4dypzMWIFOgAAAAASAgQflj6bUaVYblaoSMgy4wP5Kbk79UWTUBVb6WPiaZ5rjGbgXPRR7EnIRkJBfzH3EgAAAABmAsEjhEhgW6pkfmKEUuIoAAAAAEMDJi68RXpNLkn5QpNHYmHzcBR23XV9cpBqnmDCYCxqpHpLhGeFZH+qdW5rkV5LTFgzSRpFLclBdkn4Rrw6OiEAAAAAIQRLMn9RMWUhavZj/VToPwELYwmINT9QNWO6aWtm9V3HTeUZtj7EVWFgd2RGYIxReEqfQT1AjDpBN5A4hzwNNfocdQ7CPq9dQWjCZ+1eo04FPwwlAAAAABwBDSDRPz9SEFzrXF9U+EAJH44YFDijSw9RGlByTxtRBVC0RiAx7QkAAAAA6gVsLIhU6msPc4duUGLSWyJbOlhPXUZkNmcVZq9h0lszU9hCNCcAAAAAkQZJLVRN4l32Z75tiG+kbrBn9ltpQ6sB4SS1QqJWRF0TWLdGYycAAHECcyCjOjFM0VKCVG9a5WQGa6RnHFcTMQAAAADuAZoi6kudZaZxU3XvcH5jYEqYRAJJNEtsTKtRCVMNT/RHaEAFPQk2Li1/Qg9YLlpOS/EjAAAAAAgCYiHyOzlSZFoNWqBRGVLjaeN3aXvxdgBrsl4fXPFVQ0pCLcREBFKvULpC6STbAdkiGUyYYtFmh17CSt4ugCCISdZgPGrJZ+hZPEeUVExmF2/DbCteZj6yCwAAAADgAJsYxDDZTYdX2lMtRLMoAADvBm4y10PLSOtKC0exRWROdVbPWcdaZWHeaLxrDGbkU6AnbgShNr5T01+2XhZQnS7CAoIpukbiWelf9lsLTwQ2qzmKQj5AtTIWF38eUEOJVNpYb1KJQQEjAAAAACcDmy0HTd9Zh1msTLgwAACiANkSwD5FVbxbKFS8O34nEzokQjVVF2Tha09sfGQKU0A5qAsAAAAAMAOQK7c1DTpMN9guiC9cRSRR5VLPVsViHmWfXVlOET5qI6QCxiuASWFV7lXTT/JBsEf0UgtXplGcQSwiEjDBScVWZ1iOTvM1AAAAAMAAXxG8Lks18TKEQfdTUGH2ZexlmWwMchBwdWzjY9ZZulOhSsQ/pkRqRLhKXE6cR6Y1rzXfVndkOWWcWQ9IfUqQTmxF8yEAAAAA/ATBKENNxF3fYDdXGD0uBgAAAADqABMVADSmQYVFLUpBTMBS91PZUgBTtVXuV0BSP0BmMpQ9iUbZRdRRU1spXYhUQ0F7JicC6CWTQ7BRlFTzTRFF2kYTU+9cR1yMU+lEtjLSJSAAaQvUP8xW0GXTbG1vx22dZGhO8BcAAAAAAAfPLKJE5lMFXrJiEWTFXxlTCj0kLB05ek1rWbxo6HKddgVxg19cQF8ddjDqOMM6dDrYNAAAAADUAg4lXEmiYRprOmimV0gxAAAAADIBkhsuOGBIvU0RSD4zUgWxOHZX52VGajJnCV1GTwhEB0IdS4hS+1WnUp5GJigAAAAADAoCNfJGcU56SUk0AACTAo0qI0jVWNZn63FvdlpzsmahTdorOS10QZNQaVZEWlZd61weV6NJtScAAJkB9yTKTTNgpGWbYI1YQk+LSM87MhkAAAAATwK0IyM9QERxQNYzgR8AAHUDUCubQdNIF0MuLhoSvwEtIys5HUQoQwg0hQsXMnlTPGGYYrpYZE0nUQRYSVcqU79JJz3PNgEkAAAAABsBQhYmNEM82TiIPWlFxVGwWYBgxWBxVv1Eli/hG0Ywb03PWVpfiVtSTA43ZC+6VLpoI3HWcDhrP2K2WZ5LEUA0Sa1P700gRaErAAAAAHkCaRzsQidVi1rtVLRDgyK9A4kwvELWUm5Z3VX0SFM5CzO7TFlaZF5OXRdaql6tYpVfQlLhOfAjAABWCAwyQUaZS2FE3DAdAuslqUlMWYxeQF2oVbtNzkihQGMsAAAAAFUCmSeoOFI9RjcwJAAAAACPANwRRS2rOJQ2ECWaDeg2l0PmQ79H7E4gV4lXvUuVLgAAAAAYBPIorT6XSXRLU0TzM3Ia/wGDGyxOrWXabHhnD1RJNBgO7wvIPF1dr3NZfRt8JHIwYARM6TZrId0tNUyQXLZjzmQFYclYiEwyPTUzmzmqQwZD+Tc+IgAAAADwAPIYDzksQ8w/nS/2FQAAsg3HP7Zad2QjYolU6j27KwAAAAAgAl8j9C2vNYc3PC66DwAAAADfBZIunz8YUtNZyllrUadJu0ogUMVOqkj8Rb5OKVnYXfxdvludVZA+IhwAAAAArgYmPjtXWGNfZFJhdGJkaH1tiWkhXdxHsSQAAAAAcgBgD1A/31kHaPJpC1+ARxgqLDNuQkZFP0PSSXZUWFvqV3tM90EHNQgnHRz4QCNPpVCvRoQ7bEFSTYxLzjsBHgAAAAC/ADATVzdMQ6VHSkc+ReJEVk44VvdZplr5WN9RMEqhOc4ouSYcPPFS/F33YMpdQldmTKJBOVNCYRJoSmaaWQhFnznTUvNlfmyZZp1T+jDiOuBNz1fFV71NjjoUGwAAsAJ7JqlWGWtIcbZrf1x+SahJalC8T2ZJG0OWPztRK15ZZV1koFqST61Nh1lmXLhZ7lRIXd9mMGxNa0Zi+FQ7RbAvfS4LPvZAFTgUIAAAAAB7AbQcZTwcTm1WIldrVSRWqFo2WqxQLzoAAAAAUQEAGr0xuEEiR/BCTTSYFwAAkwQAJ/xPfWNJadxi0UxKCesD9SwURoVSWlSMT8lPcE2iR80/GDT6MMY6NkMfRZ5EWEWtRv1OTlddVUtIHC9+TVNmnHNRdwl0cGvSYNBW5FBDRlkrAAAAB0E8KU4cWOdehmBSXdJUTEJOMX4zhD6fQW1DNUTHQSsxIA8AAAAAkgatM2FE0UfyRWpK7lF7UxZLJUo3Vw5dc1bzQVAQRxcHNxtJmlSuU9lEFTLYRpBcImf8aEBhYVCfSI9LWVWpXFVa0FiSYaFw53vifd91j2EhSPE9RD+eRN5GfkqeU/lYc1dySVkx0QQAAAAAuAWFJvQ6VkfUSZFDCkleWAFoQWxuZFxWJ1CTS4NGqzGoAwAAAACvBIEpaEDMRrFBUDMEI78BbxqkRPNTv1U6TaVJgV1UZjxnSVzXQAAAAACFB2IuxkjjUK1JFyzPEmcwz0IWRyA9PSRwIz0+h1CDVchM10FYS5xTD1BNQegyKTgWQ4pJ4E2OS8hDhkqJWABoVXNOdXJu114CRtwpAAAAAIYCkCZpRqxZemHqXg1R8TToJgAAAACfBCMnekxFWDdWD0iMLnUxj1Yyb418wn/zeqFv7F0CT8JDAzCrFwAAAACBAUIaKTSsO2QzWRrOL/RPdGA7Znli1FRaPPoeAAAAAM4DtCX5N5ZAjD9/RPVR9V78Y+ddsExCPcwtaBvGSQ1caWAzV1c4AAAAAHoBcRwhPYZM4VHkUaBXS13xWXtIsCVEATAVIz4qUFtW/1ScUA1OFEyzRAk+rkygYa5p/2jDZMRdeFBsL8QIAAAAAJ8JRTXaTvpcb2AJWP5A5CYAAAAADgR5IdA/vE9LVW9RBklCQFM/5j5aMnQP0x9tMUNE2UqFRaoz7Q4AAAAAHQPuJtkyQzj2OqtE+lL8XKldfVV7QwEp3QFBHHtJWlruYKhdVmE8aytwX238ZZBnx3JXdoJxSGfLXpZmdWjfY9xYLU0fNCgaAAAAACAF8jK+U9xewlxVVONSjVGzRfwd4SYINEs5DjXGJsQlxzvpQD04oR1gM+dD6Ua/RIJHTUzmULtRclA6TL9L2ELqKEY4gVkUZldmdlvJQ0AbditeQ+BTIFVXRyUkIRYSK9cwriwyL/g5hUI3QJE1wzk9T35d2WbNb/J2DXYSbLFUBy4AABUEhC28PyhJpk4lUSxQgkk8N2IN1gtpOc1S+GDYYthZ+lj2bzd+S3+ndCNczTQwAp4ajDu9ShVMf0m1Qzw76UfDXdJrMnKocjtt4mJTVv8/4ypDPVxOilJBTrxBfSYAAAAAJAmqM7xQvl1/Znxqz2hcX/dOQTDvCSk2qk57WNFYY1D1Rw9MnkwsTBZVEFweYFRd80++Q3Q6E0BkUIRdAmS0YglagE1VSO9OZFB2SNM6Zi31AQ0f7DfwQRFPuFb0VulI0SsAAAAA9QRqLLtFJlBGUBZI6Dl5KAAAFwKuIUAwKDNeLZshAAAAAMIDZCrEOzFTm2L8aRFpt18ZVmBZRF6jW1xMDDjgIXA5/FuCZ7Bm/1ovQSMVAAAAAE8C7h5jLsQ7bkKcPaIoAAAAAIQCjB7gQH5OEk/NQl0jjwFXGR4yAUBtQhM1hwEiBEwrzTirPqA6rSo7BkotQjPPPB1CS0OMTMNarmLoYPtT1zkQEIUCGCb0Mtk4OTPUGgAAAABgAu4gMTkIRJVIcFBaV0pYZ0ynMXsmJzQ/OtNJD1dTW5tWa0YAH54gtEvLXhJlcmCVT2sqAAAAAJsLCTvYTn5Zg1gVS0ssAAAAAPIDJiyPS6Nap2MLZ1Fp7mtfanZtWnIPeN59WYGEgUSEroTMgcl3oV6eNIoAHBB2QppaNmFOWo1NqFeBZvNrcWcKVhEqwgPlKdE1Qz1LSllbzWtWcmNxxGfLVLhGrE9OUOhEgzhTQl1KJEkeP74pVBILKQdItVMPU9ZGOi2vBc4M3jOoRp1OvFpfZ0p0BnsyestvR1pGNSYVAAAAAB4Acw5mPPhNTVA/RBUkDSxsRSBOd0tGTK1XbV2BWq5NDEHRR2VUzlYKTGA2VDn5RipNV1ToV0hXZVbBTfk8Vi6qGhAw+j74QWQ5diIAAAAAXASOLcdBt0s+U4pd2mDOVv4xo0uZU7FJ8jQAAAAAiwGzHL40i0pTUZtMDkFSMos6HERoQOs+60kPTyJK9DaZArsm+EQ4VR1bwlbsT1RH8D3qROFNb07iTl5P302tSNgxAAAAAPkKWDdxSdpNNU6fSCs70zaxNFZAUkdSRq1DqUTlUpRkQHFcdMRvKmh5ZjdqRGtsZcBbKVlnXMhY+kZ0K2UHAAAAAEAB9xuyLms3dzLNGwAAAACxAhYkujaPRhBMEEQXLPkvgzcGOjw9m0kzYGdvTnMHbJlY2UreWnBkkmESUl09NlCbYMtku19LWk5eWGVaZSxdz1FQS/5QtlZTWtNXg1i7XVJfXlp5VJ9WIlH/QeofAAAAAHYC9CJDOcFE2kzNUlRQKkVzMgAAAACrAkEnCE9iZ91wqW7BYIhFiijrAKYT6zXOUxtl4my+axJj2lBrNJwUoj38Uzhij2ZKZtpgeVoZXWZgEGI4XHFMhjQWGwwnKT+DTTJRVEpkP0xHxlnHY8xiF1VPM4AtXkqhWohfMmFBYpphsV1kU6E9qhMzL3dSNV7JYtNfvlRzQu8lIgXOKNI5x0iQUC1ODj+4LDQ1/kXwSj5DBDIHQTpLPksoQWAgRh6HNZVD9VUuZbhuO3RneFF3KXDpWRgyyURtVhlckljOVC5f/G6KdpNzfWX6Sl8+kUaiRbE2oQ0AAAAAlgJTJe40rUbdUTVSzUVdKQAA6wJvInswPzjfNt0qtiLLPiZQ2lbWUTc8AAAAAI0AXw3UMRlGX0yWVCVY5lMJSZxKRl8VatxpYV/7SJ0fAACBA0ApSEG8TttMIzvYI8ouWj25P/45FjOiPlVMmVF+TmtK2kv1R44/Sy0AAAAAmQJJJBAzUTmLMQIXAAAAABgCwx8dMbk2MzN0KAAAAAC8AaIYEkWtX5NrkWtQX69CphwAAAAAwAK/JURHL1N5VxtRfDuvBeUAiBWoQrVSoVmLWwRas1aiTUFFg0ICPlosAACKCF4wu0piVOxSPEdsMQAAAADWADoRKzMjPZM4gzmJOS89dkC4OZNC8FDCUsFIriYAAAAAywl5MtBHQVHzT3hEZy8AAB0COSCmP99GYUCOLygc+zSrSjtZxV3dWHdWd1iqWfhV6EjOKo8cQSMrMnc10yv9CwAAAAA7ATcZa0CUU9RaoF0bWv9UUUzCRl1IxEdMOUQgAAAAAJwBrhoSNIBAYUHJQ2ZBOkJJRqVNnFblZXx0uXymfZB2SmvmX8dUsUqaR2lLQEVBP6xABj5AQ8lDnExdXaxnTW30bvZtz274bPxnhVnERvI8gjw5Na80AjK8Nzw5X0b8YpFwJ3NFajBXF1ZnZBZtEHR0e85+AHwAc+ZiI0nbOQAAAAAeA64c0TwRTatRLEtCNQAAAAD4B1YzTUAaQ01JXE4rTXpJijizBgAA6Q7dP15ZhWKCX9VPHjIAAAAAzwGrHHArGjUEQJ9MSlL0UDxAAAAQAzwfODLLQEtFoj6uKQAAAAChA4Qnfz6fS9tgfnD1c+xtJl7jQTAbqAXrKTZNDmPjbLRp7leHNwAAAACWBTEnc0XCUelQyUijR6VKCE5gRUcsAAAAACMBARaGLcE/vExlW+dgE16AUhg8AABWAG4ROz9HTwVWald3XG5hxmBWXGlUkkmyOHYgAAAAAJwFvzFlRQ1RSFK3TbBS0ViFWkpSTz2zLQVD8FH3Vz9TD0KhEgAAAAA4ASQW3jUtRDpGJ0FgRcZKElCOWLtdgFmZS7osAAAAAJsCKCGSPCRHxUVEOOIYAAAAACYG0jT4YOl02HrNdPNlBFsMWrRSNDr5HpoF+jOdSWlbN2OTY41dZFYQTk9E4EtSXn9n82WwWGhDtUK/QEAzQQ8AAAAAKwG7EmQ1/UPqTllSikzePnQcbBCQMHNLIlUrVq1Ruk+MVvVcJmB6XZBU8EUqOeU+ekngVxJckVY4SsA+wixRGgAALQWoJJ5Aq0vKShw+fyAAAAAAnAKpId4x3UirVhNe+l6aWBBOgVJBZYpuhG2AZZJU+jnSJzUAewgyMUZFslEJX+tmeWj+YMJOY0z4Yedrr2l/XAZH7D1/RCVKoUdJRnVLcWBkbR1v9GVRUoo/kUmGVRtdtFodUkNJ5E9eZJ1yyXmYeR1y6GJLTgQ/3DjLN0A2xSwAAAAAXAUFKhxKiVoQYX9e01G+OjoVuwNTKcdAOE3GTsVKKktHU2JapmO9ZuBg20zPPD9OTWAaZuVjg13oWf9W1lFIQKEo6SJgNaM8i0E2RmtIr0i0S0NQfVIXU69ZA2H2YjleAVEiOQAcMC4HQmlLAUucQyI0xB7DMf48QDoVKgAANQHyFTw8zUqzTDBEFC43AiAikTUAOWQv/ybQPhpWwVx4WDRMwEJ3QulF6T4gLAAAAACzBnoobz7RRshCjz5cRdtOSUyUPY4fAACeC182nEp1UGZLgTx+JXUHNDzCXQVsLGxRX29MQz8NQQBD9kQ+OBsaSQZJK79O9l/RZMpd5Ef6FQAAAABCAcIVDS8cQU9B8kCPSb1SdVOYScA+yUEWPqkuAAAAACwB7BRhOEFTl1wJWaRGQh4AAAAAiAheLe9Ak1XfZ8ly/HMUatJRPixiDPU4C0lsSpJAKzAAAAAAAwrdOcpUVWVXaihkMlGINAAAAAD6Algl1z4EU/5eXGf2ZbFhUV6bX0pYKUkQMcgBChuDO89VS2O0acZoh2eZZUVkWWEhW/Vb9mREac1kaVnHSNJAjF18cOR0YG9rZR9kwWvxbYNmE1csT1BYL2E4XSJLYC3mATIenD8PSOpDwEJbU15fo2YYZqpgA1uAXiVmzmU4W8U5AAAAAD0DgyiiPDRFuEBTLFUozjkZQS5DHT6eLe0rST29TOBST1GwUqRPXk7BSE49TS0AAAAADA+7PIpK0EdeQaZJTU99SOk1AAAAALkB9BmPLgI2Vj2pVYFjt2ZiXUlEvxcAAAAAKgEqFcE100JWRRFFaUHLPrY7py0AAAAAEAdYLi5Ghk8CT6tChCEAAAAAUQHhFfww3kPKUA5XKVP0R6EuAAB2AaYYnTCCQdxH50JAMKYPdDdaU+BdX16pXG1Zm1GQRd0sAAAjBi00+k61WclXSEjdJ/0CMR2BNgpJNlOqX+hmDGaQXKBWM1riX9ph/l2SVORV11+ZZcdji1kTRjw1qkIARmc/SzSaJiwFriaCSXFa3WF+Z51prWgHYItM9SkAABMJQjEhTH5RPkoANQAAAAAaCBYzskp2WCFcIlV+QGgToQBSDj4sl0uuYXlrKWsvYEJEsBvRLcs3NTz9OWIwKiEAAAAAEANnJshMLmVqctR1QXGfZS5TzkSfRz9QSVXGT7Q8Qxw8JZk+PkwgT1pJt1LxZPpuEW19XxREYRXeAlYiUjNvOU44vykAAAAANgZfMxBFKUwESyZCli8AAAAAjgOMJ10uvzBYM/ZFZ1NZWHtaRlUbTSU+wy4AAAAAPQenLghQX156YNRX0kW3DwAAAACAAGwS+0KqVPtZclReQKUHAAAAAAcLsTPhRKpIakLFMwAAAADEBbEwyUdkVPVXOlAnN9EphUZAU3BSwEOZIwAAAADOCT03aF0gb/JzSG1OWVkuAAAAAIgHxyl3OwxC+jxrK78GAy2jPQNF+UHeMEgFfigERlxQq1T4VAxTvleYXBNfiVz/TQ4qAADhBbMt7S75L+40IDq8OGErXQ1zPHJV2V8UYF5W3T++G7QAVBBuN4VE90YgQawywCAAAAAA0Q0lOjJMkVjDXSpaPUtlKgAAAACtAdQZ1THrQt1JpUMtK1MDAAAAAHsDuCTkOLNC9k7/VGFZU1MpRyU6n0W6SshAcCMAAAAAjA0jQYlgB2/tcTpr613qUMFHrDuRIAAAbQcVLKRHbU/4STk2GyowQrtQTVpYXrBbtVXMTNRHEkqZTJFFWDLwFwAAAACPATAaGDkJRw1GfzMAAAAAdgQPLttUSmX0a/hoMV3qUtJYT1w+VW9BGhgAAAAAGQquMe5GTVQXW9VbJVgeVBhSZldMXWlih2bGaQ1rJmsVal9lhlq8S/JLFWJgbuVvEWZvVthRNljPWjtThkGFOB84D1CSW99gx2VgaZBpo2hnYwBWjkOaKi5E/U/CUqBOlUmZRJ8zuy/XTCNcwmM0YwtZ4EkAPuRG80pASHhNMVcAVuBJti8AAAAAvABSEQk8500pUjBIMSkAAAAAEwqHOaNRslhWU7BCaTZLMggzxS0AAAAA7gsCNxpOrlUrWVtdl2LNX65Qty3MKK82EkFCPl0uAg8AAAAA6wb4M95J4FquYhxgbVHqLgAAAAAnAaAWt0GXTZBKZTzmJbALJzaBUMFrJHr2fEB17mGpPk8YAAAAAEAGbSyHTFBeAGQzYexY71OPUaVbkmXyacpp3WdjaYhu9270afFhNVkBUmNRal2ZZuNpR2LTTrI24zJhSO9Qhk7FQEcnAAAAABoB8hLdNsBOwk92S19G20i3TvZUMVrOXepdfldrSPwyjitRULViamkZaJ9f8FDuOEIVAAAAAOwBBxdqM0lCbkRgOPEONwNZJFc3BDyROntFklVYZkNqQmUGVxs72SQAAP0DySd+QOVJpUWbNIwaAAAAAI4DmCN9M144nDG4GQAAAABNB1EwWELFR9pBuC/LC2EKHDPYS7NY3lknTwEzAAAAAKMIoC0MRO5O7U7AQ/Ap+S9MUxBiFmJqUkYjAAAAAMoBaxiFKyUzfTGkJwAAAAAgCesv1UQnUABN6TuHHi4XTTYkO7IvNAwAAAAAeQmKLr8+m0XAQUEy7gANESUwbkiaWOReiV/fYMlgQltVUj9TDWLGaalo8l4qTOIzbioAAAAABAK/G5Mz/zg9Mj0kAAAAADsBmRajQcdWGF4wXStTKk4YVQ9cD12iVehEuysAAAAApAJJIapGcF5jaZJpQl75QT0NchA1QZpV0F0/X85WyUYDNRQ+Z0v5USlN1TrfFwAAAAD/AhEgzDGQPwdCezk0JQAAFgpIMQJAZEXPQgM2xC6vOLFHIlZ6WppVgUdzNe43skGFPyMwgggAAAAA8AN1JB42Ozy2RgJS9F4EZWxh71GxMeRABV09ZzdlOVetOQAAAAAwAisdlEdlVlxd118XXVhUmD78Gk8vv0NbXKltbnXmc7dm40g4EEsw2UXOTFhGiSwAAAAAqwZwLbdA0knXS8NTblkRXLRcxln4VXdhWWS+YMpWuTwAAAAANQWrLcNLRl7zadhqYGtFasVlCVpiSY08gTMCPLRUCF07WTdItCAAAAAAOAH6FZg+vVMtWktVY0yRQFw5OzGnLgQ3iECaP2g04izEOnJRkV7IZH5jGlsjS+RBbzLrCcM3WlKzXX1djFEdNucOckUTYJJp0mTCUOwjWgRTKFE6QkFKPsEzNCUAAAAAHAOCIPI1dT3bOfsr7RQAAIwMRzxLWFJnc2vEZoFeRViAUIVBbyXpDy0upD6NQoc7NSkYC1cc8ELOVjtp9HQKePV0y2z+Y3pcFVVlRZElrgCyDw84b0fvR2A8/CgAAGsCoh/OQkBUK1zdYH5eLlkhU6FKqEZ6Q7FLG1hHYw5kn1teTEJH3UoGTbxDISrHAnAezDOwO3Y3pCQAAAAATQ6hQQharWY8ZvtfRF3cWlZPKS8AAAAAQgIzHgNF9l9ja4ZqIVyvNEYXCz60T7FZ4VvJVYpGfC0AAAAAYAb2K5s/DVJUWL9UI0jmQelG3lYsYfFiDmFGXVNYh0mpKgAAAACrBYAoWkQ3Tu1KmzwEKHESCkKJUZBS6Eh4NQAAAAC8AugeN0gLWMFdjVmMVUphX2dCYl9QUD5AU+1gymHwVfQ77i0bO0BSv1s+WOtIgjS4LXIL6j2JUpxY4VHiNwAAAACBBjAvAjzAPZQzuhkAAG8CFRygNupCC0ThOf4g+ASHLd9Lk2DQa3ttWmUBVDw8EC6YIsg45EzmVglWsU0cQL1EFEVRO9Mi6gVbLrA+2T+iMjkPWCzPSGxbp2LQXlZOLy/0P4VTtlv1WYFNVzMAAE4LbDncUqRc8VmSUuNMBkMkQv9NalpsW7NOWCUAAAAAjgtHNWJSzmHpZKBcWUeVKwAANAPlHhU+pE3XXM5iLGFsV55Dbii0Bjcum0fSUpVWBFYcUyFOlUVQMggOAAAAANUC+iDvO91HNkfHOMsTAAAAAB4M7TX/THdUr1SeTD46DQwAAMwIyDIpSFlTX2FIcBV+Yoaxhll952iZQwczp0IySZBDJTWaKmk+4E8QWO9T4D5zHgAAAAAtBJ0ogDf6O0Q2nyiqGQAAlQRNJwk6qT5iN4QjAAAAAB0CrhvnO7FLXVLBT/5FBz9sQotTa2IhZR5bLkD+FmIohz4XRlpCkTJJEgAAAACfAX8ViDALPBo8ODESHQAAAAAYAh8blj6wUPxWW1M2RiEqvyQLTM5ZsFrtUKs8GgO2HuQ8g0cURsRBIkFTQmpG/0soRoY+GSkDAAAAAAD5BXYnYDsMQ6VIyUzsTN1CczEAAAAAQwSuJmk97kMfPbUkAAAAAEwDKSEqLxo0Jy2JFogovT+jTJFQh0sjOkIRAAAAALMGNCxnO4U7EjDjGl4cfzLKPAs7fygAAAAAkgSmJPc8ok3iUmBQ3kYBNygYAAAAAIoJji9rRjJQAVEFV49f32CyWgJFMxoAAAAAtgC3Eh5DbVoMaHRsCme1V+pFeSgAAAAAEwX3K/A8RUoBT2lJUza6DmkmPi9RN8g7HziJJwAAcwQDKNs2OjclLS8ejDrwU85gnWBPVP4/WkZ9TitQx0VXKQAAAAC2ATIXkCzRMS0uGhwAAAAAaQONHoE7ZFC5W1Jb3U4YM0QHAAAAAAAECybpLDMv5CsIHAAAAAA1BV0u9Fw0cQd5gnbpaJdO5D/BQQ43NyAAAAAAjAKnGT8ym0A4Sb5N1krMO/sVAAAAANwCSB7hLCU4vjsHPXFKiVIOVKhIvyltBtQuqULwSwlKRzvsFgAAAACZB/sp/kMdW05onGuDaZdjYlhXSnIyqjZhRIhMgk7eUN5VJFq2WE9Mii4AAAAAnAy7N/VPbVRIS6Y0HwDPCUo4hUp+UDZSu1tNZfdm813TRQIqAAAAANMICjNETARYT1iwTBIxGwEAAAAA0gj/L6ROGFzMXqlYaEuBPC0uzwEsFgcwUULwSZlGtDQAAAAAow44PfZCUzceIAAAAADnA6clY0DjWFVjumKRVfU61y2tT4pclF7eVSFAtCQAAAAAyQfeL/JJoVUNV7haNGQ5aVNkA1WnMwAAAADTAaEZNUIWUpNTr0h5L24DuR16NZBB1kECNesYUixdOZg1GC1xNcw+JzlqHQAAAABQA74gJCylNug3qDbPO7JA1D16KwAAAAAtBv8qskrsWnddkVM2OQAAAABhAs8aDC69PFc//zTgHQAAkAEbF04310ZUSOc6VhYAAAAA6wDGEB40wkF5TWNUfVeFWfFY71S7TepBYS4AAAAATw4lPWJagGHGWshDAAAAAH4FqCykQxhRR1UIT2A7ZRQAAAAAPANQILM4FEYZTGpPIExbRfc+mjEAAAAA7AdMLGpLFWOoaiZoLl1EUBRNz0DRMPotkTQFNEYtJiEGDcw2GkrnUHdROE5zRldL2FTSX/dia2KfWllJMkOyT7ZVPFDfPW4dAAAAAJ4Gty/FSgZa116gWYZJGiwAAAAAxAPcJcJRYWiPbiFrE13jR45H9EbDP5U36SQAAAAAuATRIjQ30j5fO00tAAAAAFgFcylyTSxhNGtObI9nMWIPYX5cUlJzSaJI6kmzO/QwkVVQYxxmxGGeVW5CkjNxGwAAAACwBVopPTJGNwZE1E/zU69OpT68FQAAaAPHIf8yBUJES2lOrEpZPhcoAAAAAOADViVVO65EC0PiPxE6O0AgSClMJVKbVPZV5U+5SgBCSzXjHdMGwSvOO8I+qThQLgAAAACEAb4UWzIXO44zDxoAAAAAbgc/LvhH2VFXTz8/ixYAAAAA+gOzH1U/1kiZRFg9f0CXRtdAQDQYJgAAAACKA1MhtzfXP/tIQVC/VsVg72MnYa5eaFXhSOY4nh0IBeUs1klEWcxZU08bQGQ99EVFR2hD6jgAAGcI3TdvT4JZIFo3UDc3AABMB5wyykwtYERp1m1oaxthk0yxNUkAQQ+6QnVbyWMaYndaq1K7VXZaCltxVUJF0DLtPE5GnUybVeZc7F+lXU1blFxsWuNPXDlWA74h3zPtQ/ZNK1IyU3lUolD1QxkrAAAAABcGNC9EQvRHbkKZNLQ9hk98V0JT9EAAAAAApw
[truncated: 33,160 more chars]
