# Supplementary material for: Automated imaging and identification of proteoforms directly from ovarian cancer tissue
Source: Nat Commun. 2023 Oct 14;14:6478. doi: 10.1038/s41467-023-42208-3 (PMC10576781; doi:10.1038/s41467-023-42208-3)
Supplement: Supplementary file 6 — Supplementary Data 2 [file 41467_2023_42208_MOESM6_ESM.zip › Supplementary Data 2/32 26538.tdValidate]

<?xml version="1.0"?>
<pvsDataSet xmlns:xsi="http://www.w3.org/2001/XMLSchema-instance" xmlns:xsd="http://www.w3.org/2001/XMLSchema" version="1" xmlns="http://www.topdownproteomics.org/ms/pvml">
  <cvList count="2">
    <cv id="MS" fullName="Proteomics Standards Initiative Mass Spectrometry Ontology" version="1.18.1" URI="http://psidev.cvs.sourceforge.net/*checkout*/psidev/psi/psi-ms/mzML/controlledVocabulary/psi-ms.obo" xmlns="http://psi.hupo.org/ms/mzml" />
    <cv id="UO" fullName="Unit Ontology" version="1.20" URI="http://obo.cvs.sourceforge.net/*checkout*/obo/obo/ontology/phenotype/unit.obo" xmlns="http://psi.hupo.org/ms/mzml" />
  </cvList>
  <metadata>
    <contact>
      <guid>00000000-0000-0000-0000-000000000000</guid>
      <name />
      <organization />
      <address />
      <URL />
      <email />
    </contact>
    <sampleProcessing>
      <fixedModificationList />
    </sampleProcessing>
    <parameters>
      <userParam name="UseTHRASHnoiseCalc" value="False" xmlns="http://psi.hupo.org/ms/mzml" />
      <userParam name="ShowInternalFragmentFlags" value="False" xmlns="http://psi.hupo.org/ms/mzml" />
      <userParam name="UseSimpleValidator" value="False" xmlns="http://psi.hupo.org/ms/mzml" />
      <userParam name="ThrashNoiseWindow" value="1000" xmlns="http://psi.hupo.org/ms/mzml" />
      <userParam name="PrecursorMinimumCharge" value="1" xmlns="http://psi.hupo.org/ms/mzml" />
      <userParam name="FragmentationSubPpmTolerance" value="3" xmlns="http://psi.hupo.org/ms/mzml" />
      <userParam name="ShowFragmentationColorPeaks" value="False" xmlns="http://psi.hupo.org/ms/mzml" />
      <userParam name="Url" value="" xmlns="http://psi.hupo.org/ms/mzml" />
      <userParam name="I2MSMode" value="False" xmlns="http://psi.hupo.org/ms/mzml" />
      <userParam name="PrecursorMinimumRequiredScore" value="0.1" xmlns="http://psi.hupo.org/ms/mzml" />
      <userParam name="Guid" value="00000000-0000-0000-0000-000000000000" xmlns="http://psi.hupo.org/ms/mzml" />
      <userParam name="SignalToNoiseCutoff" value="1" xmlns="http://psi.hupo.org/ms/mzml" />
      <userParam name="MinimumInternalFragmentScore" value="0.7" xmlns="http://psi.hupo.org/ms/mzml" />
      <userParam name="TerminalFragmentGradient" value="False" xmlns="http://psi.hupo.org/ms/mzml" />
      <userParam name="PrecursorSignalToNoiseCutoff" value="1" xmlns="http://psi.hupo.org/ms/mzml" />
      <userParam name="Left" value="126" xmlns="http://psi.hupo.org/ms/mzml" />
      <userParam name="ThrashNoiseRecalc" value="1000" xmlns="http://psi.hupo.org/ms/mzml" />
      <userParam name="UseAveragine" value="False" xmlns="http://psi.hupo.org/ms/mzml" />
      <userParam name="MinimumFragmentSize" value="2" xmlns="http://psi.hupo.org/ms/mzml" />
      <userParam name="Height" value="949.3333333333333" xmlns="http://psi.hupo.org/ms/mzml" />
      <userParam name="FragmentIntensityClusterTolerance" value="0.5" xmlns="http://psi.hupo.org/ms/mzml" />
      <userParam name="InstrumentModel" value="" xmlns="http://psi.hupo.org/ms/mzml" />
      <userParam name="ShowFragmentationSpectraAnnotations" value="True" xmlns="http://psi.hupo.org/ms/mzml" />
      <userParam name="MinimumCharge" value="1" xmlns="http://psi.hupo.org/ms/mzml" />
      <userParam name="UserName" value="" xmlns="http://psi.hupo.org/ms/mzml" />
      <userParam name="ShowPrecursorSpectraAnnotations" value="True" xmlns="http://psi.hupo.org/ms/mzml" />
      <userParam name="FragmentMapColorScheme" value="Ion Type" xmlns="http://psi.hupo.org/ms/mzml" />
      <userParam name="Mercury7Limit" value="0.0001" xmlns="http://psi.hupo.org/ms/mzml" />
      <userParam name="Organization" value="" xmlns="http://psi.hupo.org/ms/mzml" />
      <userParam name="Address" value="" xmlns="http://psi.hupo.org/ms/mzml" />
      <userParam name="PrecursorMercury7Limit" value="0.0001" xmlns="http://psi.hupo.org/ms/mzml" />
      <userParam name="ShowProteoformColorGraphicalFragmentMap" value="True" xmlns="http://psi.hupo.org/ms/mzml" />
      <userParam name="PrecursorSubPpmTolerance" value="3" xmlns="http://psi.hupo.org/ms/mzml" />
      <userParam name="PrecursorMaxPpmTolerance" value="5" xmlns="http://psi.hupo.org/ms/mzml" />
      <userParam name="RecentFilePaths" value="" xmlns="http://psi.hupo.org/ms/mzml" />
      <userParam name="PrecursorIntensityClusterTolerance" value="0.5" xmlns="http://psi.hupo.org/ms/mzml" />
      <userParam name="PrecursorMaximumCharge" value="1" xmlns="http://psi.hupo.org/ms/mzml" />
      <userParam name="HighlightSelectedIon" value="True" xmlns="http://psi.hupo.org/ms/mzml" />
      <userParam name="MaximumCharge" value="1" xmlns="http://psi.hupo.org/ms/mzml" />
      <userParam name="InstrumentManufacturer" value="" xmlns="http://psi.hupo.org/ms/mzml" />
      <userParam name="AminoAcidsPerRow" value="25" xmlns="http://psi.hupo.org/ms/mzml" />
      <userParam name="IsotopicallyResolvedPrecursor" value="True" xmlns="http://psi.hupo.org/ms/mzml" />
      <userParam name="MinimumRequiredScore" value="0.25" xmlns="http://psi.hupo.org/ms/mzml" />
      <userParam name="SharedIsotopeColor" value="Black" xmlns="http://psi.hupo.org/ms/mzml" />
      <userParam name="ShowPrecursorColorPeaks" value="False" xmlns="http://psi.hupo.org/ms/mzml" />
      <userParam name="PlotNoisePeaks" value="False" xmlns="http://psi.hupo.org/ms/mzml" />
      <userParam name="DistributionGenerator" value="0" xmlns="http://psi.hupo.org/ms/mzml" />
      <userParam name="Width" value="1678.6666666666665" xmlns="http://psi.hupo.org/ms/mzml" />
      <userParam name="ShowFragmentationIsotopicFits" value="True" xmlns="http://psi.hupo.org/ms/mzml" />
      <userParam name="IncludeInternalFragments" value="False" xmlns="http://psi.hupo.org/ms/mzml" />
      <userParam name="UseShapeValidator" value="True" xmlns="http://psi.hupo.org/ms/mzml" />
      <userParam name="FDRCounts" value="1000" xmlns="http://psi.hupo.org/ms/mzml" />
      <userParam name="FragmentationMaxPpmTolerance" value="5" xmlns="http://psi.hupo.org/ms/mzml" />
      <userParam name="ShowPrecursorIsotopicFits" value="True" xmlns="http://psi.hupo.org/ms/mzml" />
      <userParam name="Top" value="28" xmlns="http://psi.hupo.org/ms/mzml" />
      <userParam name="Email" value="" xmlns="http://psi.hupo.org/ms/mzml" />
    </parameters>
  </metadata>
  <experimentList>
    <experiment id="1">
      <observationList>
        <observation>
          <sourceFile id="SF0" name="20220415_APOLLO#D1-7_4ums_testline_01_25targets_01_ProfilePlus1_1021.706298828125.mzml" location="X:\Projects\2021 Su - nanoDESI\PiMS2\APOLLO_Ovary\APOLLO_#D1-7\line_01\i2ms files">
            <cvParam cvRef="MS" accession="MS:1000563" name="Thermo RAW file" xmlns="http://psi.hupo.org/ms/mzml" />
            <cvParam cvRef="MS" accession="MS:1000568" value="none" name="MD5" xmlns="http://psi.hupo.org/ms/mzml" />
            <cvParam cvRef="MS" accession="MS:1000768" name="Thermo nativeID format" xmlns="http://psi.hupo.org/ms/mzml" />
          </sourceFile>
          <calibrationOffset value="0" type="ppm" />
          <scanRangeText>1</scanRangeText>
          <spectrum id="scan=0" index="0" defaultArrayLength="0">
            <cvParam cvRef="MS" accession="MS:1000511" value="2" name="ms level" xmlns="http://psi.hupo.org/ms/mzml" />
            <cvParam cvRef="MS" accession="MS:1000128" name="profile spectrum" xmlns="http://psi.hupo.org/ms/mzml" />
            <scanList count="1" xmlns="http://psi.hupo.org/ms/mzml">
              <cvParam cvRef="MS" accession="MS:1000571" name="sum of spectra" />
              <scan>
                <cvParam cvRef="MS" accession="MS:1000016" value="1" name="scan start time" />
              </scan>
            </scanList>
            <precursorList count="1" xmlns="http://psi.hupo.org/ms/mzml">
              <precursor>
                <activation>
                  <cvParam cvRef="MS" accession="MS:1000422" name="high-energy collision-induced dissociation" />
                  <cvParam cvRef="MS" accession="MS:1000045" value="25" name="collision energy" />
                </activation>
              </precursor>
            </precursorList>
            <binaryDataArrayList count="5" xmlns="http://psi.hupo.org/ms/mzml">
              <binaryDataArray encodedLength="410760">
                <cvParam cvRef="MS" accession="MS:1000523" value="" name="64-bit float" />
                <cvParam cvRef="MS" accession="MS:1002312" value="" name="MS-Numpress linear prediction compression" />
                <cvParam cvRef="MS" accession="MS:1000514" value="" name="m/z array" unitAccession="MS:1000040" unitName="m/z" unitCvRef="MS" />
                <binary>QMwWAAAAAABz7eABku7gAXEqn4LKVgfTcf8pfMZaiDOaj/cSLzSXrgy2j/cY/0rbbHJJj/cU2jPDXM/3H/NdoFvCX6j/SttsckmP9xSdtsckn/cf8/c9KyjC2P9xTmE8Gexxj/R+KskdVxj/cSEtBRrtL65x/3GEm6bHRZ/3GP9PgjwX3HGP9H4qyR1XGP8uc2QaOMm+j/cf9PYTwp7I/3FNozw1zP9x/3FOYTwp7P9x/3GE5hPBnscf9xToI8F9xx/3GC3Cgxoj185xj/SttsckmP9xSplsVmlxj/N6hpuleW/3GP87DvG28Q7/cYRsGsk+Vx/3E9QUGzvr7/cYMf5UvgGrcY/3EqUYA6auf8/3GP8w776xIEGP9xN4MTuXzs/3H/NjXou8oX/3GP9PYTwp7P9xj/NuNvuxyQ/3H/cUghTI3rj/cSP3QBrQi/6P9x/zZyZbuNmv9xj/NdMLuyz0cY/3E8ZWqzmpVxj/cf87N3G2yI6P9x/z9c9bKjCo/3H/JYSZGse2bo/3H/PnTjs4sc/3GP8qQcAaa+P+cf9xg0I0a83LmP9x/09hPCnsj/cf9xTkA8K/yP9x/3FOYTwp7P9x/3FOYTwp7P9x/3GP9xMvq7vgVE/3GP9xS1dsSolx/3GP85deK3ih1xj/cUagrKX1/3GP80kTG9bs7/cf9xSplsZmn/cf9xP/kjsQbc/3GP9x/0BQPAv8cY/3FOQDwr/P9xj/cU5APCv8/3GP9xPhIRse3ucY/3FJumx0WY/3H/QdssA02P9x/3GP9xMFJkv62bcY/3H/LIO2GkfEnnGP9xPawmslPZcf9xj/NiHru94U/3H/cYPT5hssGecY/3FKeGxoef9xj/cf83k4G6bH7/cf9xhC+dzQYnH/cYOKLUt10rcf9xhCAlzv2v9x/3GP9x/3GP9LumxUWXGP9x/0xXbFqJ/3GP88DLO180yP9x/3FOgjwX3HH/cY/zESor/tXXGP9xTkA8K/z/cY/3H/cTImlb7Zao/3H/OhLit+0d/3GP9xNkxHurO4/3GP9xTy8sDQ1x/3GESNTLcrcf9xj/QB4sHx2P9x/3E+xmSyOZuP9x/3FPLywNDXGP9x/z0sorTTXY/3H/cULY3OJyj/cf9xO/jjtQcc/3GP88bqK1kV2P9x/3Ew+sW/BTpx/3GP9AUDwL/HH/cY/zgwgbnPfv9x/3GP9xMDktv8bScY/3FOYTwZ7HGP9x/1Bj0Kxxj/cf8yDFe/86j/cY/3FJumx0WY/3H/cYTkA8K/z/cf9xg/UJSxr2v/cY/3E/nQGxYv6P9x/3GDh/IriA3f9x/3GE5APCv8/3H/cY/0AeLB8dj/cf9xTy8sDQ1xj/cf9LmWxmaY/3H/cTqrA7ZU/P9x/3GE8OLA8dcY/3H/cYTw4sDx1xj/cf9xj/cUDbLPJNcY/3H/cYSldsaomP9x/3E8ula0RamP9x/3E/kpSwbWtxj/cU4qjC1X/3GP9xW33UgnH/cY/zRjEryc7XH/cY/zCoYbFnno/3H/cYOyJjtN2ccY/3H/R+KsodX/cf9xg5ZEe2m7hxj/cf9KHmxuGXGP9x/zGGNLCJy/9x/3GEm6bHRZ/3GP8yW3a/pIn/cf9xPLuDtER8j/cf9xTaM8Ncz/cY/3E+2mGyJZ7/cY/3ExfJK/g22P9x/3GE5APCv8/3H/cYLyNQGh3K/v9xj/cUbBrJPlcY/3H/OV8zuKDM/3H/cY/0H8LPA9cY/3H/cTQ+IbzB3v9x/3GDO6FrxF6XGP9x/zmtJbhS2v9x/3GD3IorI3XXGP9x/3FOgjwX3HH/cY/zrtA7cS/I/3H/cUtXbEqJcY/3H/OtWTtyps/3GP9x/0igrIX1cY/3H/O17ftaEgcf9xj/QFA8C/xx/3GP9xNzCBuM9+cf9xj/cU/GjBOXj/cf9xg1gLG7f07/cY/3H/QR4s/h1x/3GP80f/O9gAyP9x/3GD0Dl7L8aHGP9x/3FKmWxmaf9x/3GDHJV782qP9xj/cf9BHiz+HXH/cY/0fBrKPl/3GP9x/zWiwrxdPY/3H/cYTIjsR3GP9x/3E++jSyBcv/cf9xj/QD8sHQ3/cf9xj/Qfws8D1xj/cf9xMCi3sOdI/3H/cYSfEcYO5xj/cf8zChm+9eaP9x/3GEK33OSCj/cf9xj/cU5hPBnscY/3H/cVq/1kD/cf9xg6uCK2R92P9x/3GDceRLjhu3GP9x/zzZIrQm3XGP9x/0A/LB0N/3GP9xQ89M0wv/cf9xg1uSG7Rt7/cY/3E+ofGyXg7/cY/3H/QD8sHQ3/cY/3FJ8Rxw7v9x/3GP9KExx+zv9x/3GP9JTZx7JnGP9x/3FPDiwfHf9xj/cU5hPBnscY/3H/cT7ixLEdO3H/cY/3FAgbwI5P9xj/cf8wsMSwXztxj/cf9xMdRCviu9cY/3H/O6Zjtlmc/3H/cY/00VbD6pcY/3H/cYMiH1vd4Kcf9xj/cU49XCwq/3GP9x/0A/LB0N/3GP9x/0EeLP4dcf9xj/TRVsPqlxj/cf9xPRMisuzdcY/3H/cYT+wsET3/cY/3H/Mbsxv0TOcf9xj/cU8OLB8d/3H/cY/z2cwbNjPnGP9x/3GEDbLPJNcf9xj/cf9H4qyh1f9x/3GP8+bZGykm5x/3GP9fdNKL/3GP9x/0QVLM6tcY/3H/cTgBUbf+rnH/cY/3FPLywNDXH/cY/3FOQDwr/P9xj/cT/+wrEBPY/3H/cYTw4sDx1xj/cf9xToI8F9xx/3GP9KNBxsvnH/cY/3E7ImO13Zz/cf9xj/T2E8Kez/cY/3H/O1PRtawucf9xj/cTwLorT0Xf9xj/cf9xj/TDZsXJmP9x/3GDMT4b3sHv9xj/cf9xTkA8K/yP9x/3GE5APCv8/3H/cY/zqGdLd5i/9x/3GP8w3DGxM87/cf9xj/PAJ0tP2Lcf9xj/cTcSxrntOY/3H/cYQNss8k1x/3GP9xReKssdWP9x/3GDCKpr91WXH/cY/3H/OQXDuPo8j/cf9xhOQDwr/P9x/3GP9PXlwqGv9xj/cf9LumxkWf9x/3GE5hPBnscf9xj/cU8OLB8d/3H/cY/0uZbGZp/3GP9x/0K6LORdcY/3H/cU5APCv8j/cf9xj/OzUXtsro/3GP9x/0G1jAWnj/cf9xj/QFA8C/xx/3GP9x/0H8LAE9/3H/cY/zanYrpYnXH/cY/zBf8rCwDXH/cY/3FOYTwZ7HGP9x/3GD0y47PNHP9xj/cf8z3oG+IX7/cf9xj/SU2ceyZxj/cf9xN/jRuQcu/3GP9x/3GDpOs7axTP9x/3GP9PgjwX3HGP9x/3FMFWw+qXH/cY/3E+6JGxF25xj/cf9xTaM8Ncz/cY/3H/Mpjyv2cN/3GP9x/3GP9xQZks5m1x/3GP9x/3GP9xOTiCtsd9cf9xj/cTK9gb1CfnGP9x/3FBeCz4ff9xj/cf9xj/cf9xj/cTsa47TlHHH/cY/3H/QfwsAT3/cf9xj/cTwYpbPnWnGP9x/3GEQS3M7Sj/cf9xj/SQb8j5D/cY/3H/PFYztanM/3GP9xMh4WveHpcY/3H/cYOBiTt+dscf9xj/cf83dwW5iPpx/3GP9xTy8sDQ1x/3GP9xQtjc4nL/cY/3H/cUs2bFyZ/3GP9x/3GEDbLPJNcf9xj/cf9JOsyMU/9x/3GP9cntRhcf9xj/cf9BHiz+HXH/cY/3H/SSycjTaP9x/3GEvr7FFB/3GP9x/00VbE6p/3H/cY/3E9AFKy/61x/3GP9xQNss8k1xj/cf9xhP7CwRPf9xj/cf9Pgjwn3P9x/3GP9QY9Cscf9xj/cf832iG5Jd5x/3GP9x/zzZIrQm3XGP9x/3FOYTwp7P9x/3GP9xNm+huZBecY/3H/cUQz3MzCj/cf9xgyr1G+UK7/cf9xj/cf9xhP7CwRPf9xj/cf9xj/X3TSi/9xj/cf9APywdDf9xj/cf9xOFmCuKZ9j/cf9xhLFWxeqf9xj/cf9xTw4sHx3/cY/3H/SI+clwb/cY/3H/T6M8Fcxx/3GP9xNCABvN/+/3GP9x/zXMuLszR3H/cY/3FPCYwPZ3H/cY/3H/TtJsItlxj/cf9xhPDiwPHXGP9x/3GEd2HJie/3GP9x/3FOQDwr/I/3H/cYTkA8K/z/cf9xj/cTcUIbnr3o/3H/cYSFUceq5x/3GP9x/0ccHK4+/3H/cY/zwCdLT9i3H/cY/3H/PAhBtfe+/3GP9x/0xXbFqJ/3GP9x/0EeLP4dcf9xj/cUe4HIR+cf9xj/cf8/BfGx+g5x/3GP9xSdAccv6P9x/3GP9MZZxJpnH/cY/3FLNmxcmf9x/3GP9xSzZsXJn/cf9xj/cUzlPEGs/3GP9x/z/xIrEO3XH/cY/3H/QFA8C/xxj/cf9xTPNsQMn/cf9xj/cU8OLB8d/3H/cY/3H/cUDbLANN/3H/cY/3H/QR4s/h1x/3GP9x/0+jPBXMcf9xj/cf9DeCzYfXH/cY/3H/cYSbpsdFn/cY/3H/cU5eXCoa/3H/cY/0u6bFRZcY/3H/cYN18zuaDM/3GP9x/3FOYTwp7P9x/3GP9B2ywDTf9xj/cf9BHiz+HXH/cY/3H/cYTw4sDx1xj/cf9xSnhsaHmP9x/3GP9CuizkXXH/cY/3FGs3ykyP9xj/cf9NI5w9xnH/cY/3H/TFdsWon/cY/3H/cTLmAb4Z/v9x/3GP9x/3GP9x/3FIVRyKrv9x/3GP9cfdWC/3H/cY/3H/cVq/1kD/cf9xj/cf9xhIExyOzo/3H/cY/0M2LOyd/3GP9x/3FK0BxS/nH/cY/3FOQDwr/P9xj/cf9xT+eMEYf/cY/3H/cU8vLA0NcY/3H/cUD8LPA9cf9xj/cf9AUDwL/HGP9x/3GP9B2ywDTf9xj/cf9APywdDf9xj/cf9xQPws8D1x/3GP9x/3GP9CmSz2bf9x/3GP9x/3E+ofGyXg6P9x/3GP9B/CzwPXGP9x/3GEDbLPJNcf9xj/cf9xQPws8D1x/3GP9x/3GEDbLPJNcf9xj/cf9xhA2yzyTXH/cY/3H/cY/1u/1kD/cY/3H/cUrQHFL+cf9xj/cf9xj/Qros5F1x/3GP9x/3GP9xSdAccv6P9x/3GP9bv9ZA/3GP9x/3GP9B/CzwPXGP9x/3GE/sLBE9/3GP9x/3GP9CuizkXXH/cY/3H/cY/3FPDiwfHf9x/3GP9xThe8LoT/cY/3H/cTEOsb7xTnGP9x/3GP9xP4WRsXpu/3H/cY/3FKeGxoef9xj/cf9xQ9Is0t3/cY/3H/cY/3H/RBUszq1xj/cf9xTcQ8I7xxj/cf9xj/cf9xj/cUSQLLb9cY/3H/cY/07EPDO8/3H/cY/0S33NSC/3H/cY/3FMBzw/jHGP9x/3GEnuPGEccY/3H/cUhVHIqu/3H/cY/3FC/nzgGP9xj/cf9OqewlYXGP9x/3FILJyNNv9x/3GP9xMq9RvlCu/3GP9x/3GDqrA7VU/HH/cY/3Ex/4G/AH7/cf9xj/QAtcEFqP9x/3GDjccbcjjnH/cY/3EzJrG92U6P9x/3GP9CuizkXXH/cY/3H/NfrXvAUo/3H/cY/3FHbpyZFv9x/3GP9x/0EeLP4dcf9xj/cf9MV2xaif9xj/cf9N82xAyY/3H/cYPKRBs1u+cf9xj/cf9xj/cf9EFSzOrXGP9x/3GP9x/3GP9x/0HbLANNj/cf9xj/cf9xQNssA03/cf9xj/cf9B/CwBPf9x/3GP9x/3FA2ywDTf9x/3GP9xTy8sDQ1x/3GP9x/0A/LB0N/3GP9x/z51EbOK7v9xj/cf9xOAAkt//bcf9xj/cf9xQiNc7cr/cf9xj/cTDfkrAwbf9xj/cf9NNmw8mXH/cY/3H/Rxwcrj7/cf9xj/cVwa0+Vxj/cf9xhCAlzv2v9x/3GP9e+NIHcf9xj/cUn8bGA5cf9xj/cf8zqrG+VU6P9x/3GP9B/CzwPXGP9x/3FC2Nzico/3H/cY/0HbLANN/3GP9x/zYgAbrf/nGP9x/3Fd19IocY/3H/cYPTMRs8zu/3GP9x/3FEddy4onH/cY/3H/RjPcrMJxj/cf9xTmE8Kez/cf9xj/cf9O0mwi2XGP9x/3GEIjXN3Kcf9xj/cf9dXNOjcf9xj/cUd2HJiej/cf9xhbXNSjcY/3H/cY/0VU3Mqy/3GP9x/3FG2Ryibo/3H/cY/10a1OX/cY/3H/cU5hPCns/3H/cY/3H/cYSFUceq5x/3GP9x/3GFtc1KNxj/cf9xQZks5m1xj/cf9xhPDiwPHXGP9x/3FPLywNDXGP9x/3GP9xQXgs+H3/cf9xj/cf9xj/cUe4HIR+cf9xj/cf9e+NIHcY/3H/cYT+wsET3/cY/3H/cY/3H/Qpks9m3/cY/3H/cY/3FBVyz6jY/3H/cY/3H/cY/0H8LPA9cY/3H/cY/3H/cYQ9Iswt1xj/cf9xj/cf9xj/cf9OsWw06f9xj/cf9xQWC86fRxj/cf9xj/RBUszq1x/3GP9x/zNpwr6WPf9x/3GP9AHiwfHY/3H/cYQTzc7DJxj/cf9xQhCM7vf/cf9xj/cUUJTL9rj/cf9xj/S6w8ZTz/cY/3H/cYRJAstv1x/3GP9x/0lNnIsm/3H/cY/3FLNmxcmf9x/3GP9xTPNsMMlxj/cf9xj/SJ3MhiNx/3GP9xT+wsET2P9x/3GP9Fm3y2SHGP9x/3GDoDobb8Xv9x/3GP9xTy8sDQ1x/3GP9x/0A/LB0N/3GP9x/3FA2ywDTf9x/3GP9x/zw8EbTD7nGP9x/3GDgFw7f6PHH/cY/3H/NvshuwTe/3GP9x/3GE/sLBE9/3GP9x/3GE49XCwq/3H/cY/3FLNmxcmf9x/3GP9xQNss8k1xj/cf9xg7ifG1dg7/cY/3H/cY/3H/cUqZbGZp/3H/cY/0xXbFqJ/3H/cY/3FF38yyA4/3H/cY/3H/cY/3H/RPMs0M3/cY/3H/cYT+wsET3/cY/3H/cT++AbFB/v9xj/cf9xg7r5G1UG7/cY/3H/TtJsItlxj/cf9xg+vbexQkhx/3GP9x/3FJ6ZxhZnGP9x/3GP9AUDwL/HH/cY/3H/cUqZbGZp/3H/cY/3E/4IawH3lx/3GP9xTmE8Gexxj/cf9xhEkCy2/XH/cY/3H/TC7sXRH/cY/3H/QfwsAT3/cf9xj/cU/njBGH/3H/cY/3E7TaK1sl2P9x/3GP9KC5xvRnH/cY/3H/RwlMr2v/cf9xj/cf9xWp7WYY/3H/cY/3H/cY/3E7snG1TY6P9x/3GP81PfO8wgz/cY/3H/cU8OLB8d/3GP9x/3GEC1jPSncf9xj/cf9xPoaisnld/3H/cY/3H/N5ghumfej/cf9xj/QB4sHx2P9x/3GP9xO+GhtB5ecf9xj/cf9APywdDf9xj/cf9xSHYceJ5x/3GP9x/10a1OWP9x/3GP86fyK2gN1x/3GP9x/3GEeXHIaOcY/3H/cY/10708Rxj/cf9xhI6ZyBZo/3H/cY/0V13LiicY/3H/cY/3H/Qpks9m3/cY/3H/cY/3H/RZAsxv2P9x/3GP9x/3GP9x/3GP9xRH8cyA7/cY/3H/cUqsPGU8/3H/cY/3FM82wwyXGP9x/3GP9xS1dsSolx/3GP9x/0xXbFqJ/3GP9x/3FPLywNDXGP9x/3GP9B/CzwPXGP9x/3GE2CPDfc/3GP9x/3GEF4LOh9cY/3H/cYTZBsJvlxj/cf9xj/PPkRtQbuj/cf9xj/cTd14rmKHY/3H/cY/3FOYTwZ7HGP9x/3GP9fldFqcY/3H/cY/0i4HJR+/3H/cY/3FKmWxWaXGP9x/3GP9N3bxCJP9xj/cf9xg4EuK47R2P9x/3GP81QQG8vv7/cY/3H/cU8OLB8d/3GP9x/3GEmB/Hfg/3GP9x/3GERGrMuV/3H/cY/0AeLB8dj/cf9xj/OhLit+0d/3H/cY/3H/TFdsWon/cY/3H/cUqGnGeW/3H/cY/3H/Mahhv1eecf9xj/cf9MeGxIeXGP9x/3GECZLAdtj/cf9xj/cf9xj/cf9DNizsnY/3H/cY/3H/cU5eXCoa/3H/cY/3H/cY/3H/cY/3FBVyz6jY/3H/cY/3H/cY/0J4LPh9j/cf9xj/cf9xhBeCzofXGP9x/3GP9x/3GEF4LOh9cY/3H/cY/3H/cYQJksB22P9x/3GP9x/3GP9DNizsnf9xj/cf9xj/cf9xj/Qpks9m3/cf9xj/cf9xhAmSwHbY/3H/cY/3H/cYQNss8k1x/3GP9x/3FPDiwfHf9xj/cf9xhAuiwFXf9x/3GP9xTcQ8I7xx/3GP9xMHkxv4bOcY/3H/cY/3H/M/5UvQGrcf9xj/cf9xhA2yzyTXH/cY/3H/PzMRsszu/3H/cY/3H/MfCisB9dj/cf9xj/cUbBrJPlcY/3H/cY/3H/SI+clwb/cY/3H/cYOJpxuGWOj/cf9xj/T4I8F9xxj/cf9xg3TGO5s5z/cY/3H/cUCf3AcC/3H/cY/3H/MkoBv7X+/3GP9x/3FNxDwjvHGP9x/3GP9EFSzOrXH/cY/3H/TTZsPJlx/3GP9x/0xXbFqJ/3GP9x/3FA2ywDTf9x/3GP9xQVcs+o2P9x/3GP9x/3GP9x/3GP9x/0Z/HKgOcY/3H/cYXlPSrP9x/3GP9x/0H8LAE9/3H/cY/3FBmSzmbXH/cY/3H/NCfCvNg9cY/3H/cY/zg70bjELnH/cY/3H/PcChsz9ecf9xj/cf9xQPws8D1x/3GP9x/3FD8yzAzXGP9x/3GP9CmSz2bf9x/3GP9xTbFsJOlx/3GP9x/3FOQDwr/I/3H/cY/3H/RBUszq1xj/cf9xj/cf9xj/cf9DVyzqjf9x/3GP9x/3GDkv8bfQDv9xj/cf9xj/QD8sHQ3/cf9xj/cf9GfxyoDnGP9x/3GP9DEIzu9/9xj/cf9xhHhEyHu3GP9x/3GEg0HIy+/3H/cY/3H/cYXBrT5XH/cY/3H/cUnbbHJJ/3GP9x/3E+wvGyPQ7/cf9xj/cUtXbEqJcf9xj/cf9xSDrMfFNx/3GP9x/0ksnI02j/cf9xj/cUmB/Hfgj/cf9xg8QlKzva1x/3GP9x/3GDvTcbQsjnGP9x/3GP9AUDwL/HH/cY/3H/Qros5F1xj/cf9xj/cf9xj/cf9xhAp1wGiv9x/3GP9x/0xXbFqJ/3GP9x/3GEagrKX1/3H/cY/3H/TrFsNOn/cY/3H/cY/3FBeCz4ff9x/3GP9x/3GP9x/0NXLOqN/3H/cY/3H/cYQNss8k1x/3GP9x/3GEDbLPJNcf9xj/cf9xQLosBV2P9x/3GP9x/3FA2ywDTf9x/3GP9x/3GEsCnF/W/3GP9x/3GP9x/3GP9x/3GP9FVNzKsv9xj/cf9xQPws8D1x/3GP9x/3GF8R0O5xj/cf9xj/Qros5F1x/3GP9x/3FA/CzwPXH/cY/3H/cY/3FA2yzyTXGP9x/3GP9B2ywDTf9xj/cf9xj/cUC6LAVd/3GP9x/3GP8/IEGx375xj/cf9xj/QdssA03/cY/3H/cYTMQ8Q7yP9x/3GP9xODPiuMwd/3GP9x/3FAsOz08XH/cY/3H/cUPPTNML/3GP9x/3GP9ettNJj/cf9xj/QFA8C/xx/3GP9x/zgHArn4/f9xj/cf9xhbXNSjcY/3H/cY/0oTHH7O/3H/cY/3E5eXG3ho7/cf9xj/cf9OsWw06f9xj/cf9xj/cf9xhKUsxq0/9x/3GP9x/zLnEr8Y7f9xj/cf9xQZks5m1xj/cf9xg4sCG4T96P9x/3GP9cntRhcf9xj/cf9xQPws8D1x/3GP9x/3GP9x/0N4LNh9cf9xj/cf9xj/Qros5F1x/3GP9x/3GP9CuizkXXH/cY/3H/cY/3FP7CwRPY/3H/cY/3FBeCz4ff9x/3GP9x/3GP9x/3GP9PXlwqGv9xj/cf9xj/QFA8C/xx/3GP9x/3FD0izS3f9xj/cf9xj/cf9xj/cf9DNizsnY/3H/cY/3H/cU5APCv8j/cf9xj/Qros5F1x/3GP9x/0firKHV/3H/cY/3FA2yzyTXGP9x/3GP86x2O3OJyP9x/3GP9xN1YhuKnecf9xj/cf8+AFKz/63/cY/3H/cUzzbEDJ/3H/cY/3H/cY/3FA2yzyTXGP9x/3GP9e19Mo/3H/cY/3H/Rc9Mswtx/3GP9x/3FLDexfIf9xj/cf9xhGpUylq4/3H/cY/3E11YG6Kn5x/3GP9x/3GDKyMb5Nzv9x/3GP9xTVm8OmSP9x/3GP9xRJAstv1xj/cf9xj/cf9xhM82wwyXH/cY/3H/cUC6LAVdj/cf9xj/cf9xj/cf9xj/cf9xhILJx9NnH/cY/3H/cUhVHIqu/3H/cY/3FP7CwRPY/3H/cY/3H/cTi7cbhEjo/3H/cY/zsR0bbuLv9xj/cf9xg/TuGxsR7/cY/3H/cYSzZsTJlxj/cf9xj/Qngs+H2P9x/3GP9x/3GP9x/0M2LOydj/cf9xj/cU5APCv8/3GP9x/3GP9x/3FBmSzmbXGP9x/3GP9xSxVsXqmP9x/3GP9x/03gnEH2j/cf9xj/cTV90buCLo/3H/cY/3H/cTv0cbQLjnGP9x/3GP9x/zeYIbpn3o/3H/cY/1Bj0Kxx/3GP9x/3FMFWw+qXH/cY/3H/cY/0WxLLTtcY/3H/cY/3H/cYTLFsROmP9x/3GP9x/3GP9xQhUs7q3/cY/3H/TfNsQMmP9x/3GP9Ij5yXBv9x/3GP9xT+wsET2P9x/3GP9GPRy8Lo/3H/cY/3Fd19Iocf9xj/cf9IuByUfv9xj/cf9xj/SiFMbetx/3GP9x/ztmobWZXnH/cY/3H/cV3X0ihxj/cf9xj/cTKcgb5jfv9xj/cf9xQhUs7q2P9x/3GP9x/00oPE18/3H/cY/3H/X5XSav9x/3GP9x/0MurO0V/3H/cY/3H/OInDuHY8cY/3H/cYTY2MJydxj/cf9xj/MZoxv2XOcY/3H/cY/0iPnJcG/3H/cY/3H/cYTmE8Gexx/3GP9x/0KZLPZt/3GP9x/3FBeCz4ff9xj/cf9xTBVsPqlx/3GP9x/zUrUbzUro/3H/cY/3H/cYSxVsXqn/cY/3H/cYQVcs+o3/cY/3H/cYTj1cLCr/cf9xj/cf9KNBxsvnGP9x/3GP9LYPxp8P9xj/cf9xj/Qngs+H2P9x/3GP9x/0EeLP4dcf9xj/cf9xj/cUF4LPh9/3H/cY/3H/cUs2bFyZ/3GP9x/3GEnNPHMs/3GP9x/3GD7fAbIg/o/3H/cY/z6DQbJ8vnH/cY/3H/cUR/HMgOj/cf9xj/cU8vLA0Ncf9xj/cf9xSCFMjeuP9x/3GP9xQURc+7qP9x/3GP9x/zcQkrrvbY/3H/cY/zqwIbdP3v9x/3GP9xRfV8sKiP9x/3GP9xRRwcvj6P9x/3GP9dO9PEcY/3H/cY/zzTcbUsjo/3H/cY/3H/cUa+zKQT/3H/cY/3E3Q1G4vK5x/3GP9x/0VnrMmFj/cf9xj/TRVsPqlxj/cf9xj/PNNxtSyOj/cf9xj/RgSsv7WP9x/3GP9APywdDf9x/3GP9x/002bDyZcf9xj/cf9xg7qvG0VQ5xj/cf9xj/cTWZMrpmzXH/cY/3H/cV5T0qyP9x/3GP9xSdAccv6P9x/3GP9x/0vxHFDucf9xj/cf9xWr/WQP9x/3GP9x/0vQHGL+/3H/cY/3H/cUnuPHEc/3GP9x/3GEbZHKJu/3H/cY/3H/cY/3FLKDxdfI/3H/cY/3H/cY/0KZLPZt/3H/cY/3H/cY/3H/cU8OLB8d/3GP9x/3GEFXLPqN/3GP9x/3GP9x/3FCVyzajXH/cY/3H/cYSfEcYO5xj/cf9xj/S9AcUv5xj/cf9xj/cUb6HJBecY/3H/cY/0HbLANN/3GP9x/3GF4y0s2P9x/3GP9x/3GP9x/zwbEbXk7v9xj/cf9xSplsZmn/cf9xj/cf9PS4wrR4/3H/cY/3H/cY/0KZLPZt/3H/cY/3H/QD8sHQ3/cY/3H/cY/zd90bmCLnGP9x/3GD++AbBB/nGP9x/3GP8+NCKyy91x/3GP9x/3FG2Ryibo/3H/cY/3FbfdSCcf9xj/cf9xj/RBUszq1x/3GP9x/3GEj8bIA5j/cf9xj/cf83FkO56bxx/3GP9x/3GDDnErAo7Y/3H/cY/3H/cUD8LPA9cf9xj/cf9xSCycjTb/cf9xj/cTKvUb5Qrv9xj/cf9xj/cf9xXBrU5f9x/3GP9x/3GP9x/3GECZLAdtj/cf9xj/cf9cfdWC/3GP9x/3GP9xSfEccO7/cf9xj/cf83iwK5dP1x/3GP9x/3FbfdSCcY/3H/cY/zViAbud/nGP9x/3GP9xXnTRi3GP9x/3GP9xSFUceq5xj/cf9xj/Qfws8D1xj/cf9xhJ8Rxg7nGP9x/3GP9MMcxc4/9x/3GP9x/3FAuiwFXY/3H/cY/3H/O1hxtqeO/3H/cY/3H/PaRBtFu+j/cf9xj/cToDobb8Xv9xj/cf9xj/cUsoPF18j/cf9xj/cU5APCv8/3GP9x/3GFz41Af/cf9xj/cf9xTBVsPqlx/3GP9x/3FLSTxbbP9xj/cf9xj/cUn8bGA5cf9xj/cf9xRTh8rHhxj/cf9xj/cUL53NBicY/3H/cY/3FDsSzU7Y/3H/cY/3FHfMyIM3H/cY/3H/cYRe38oSBxj/cf9xj/Q1cs2o1xj/cf9xj/cf88GxG15O7/cY/3H/cYPv/TsgAs/3H/cY/3H/cUrQHFL+cf9xj/cf9xQPws8D1x/3GP9x/3FLV2xKiXGP9x/3GP9xQhCM3vdxj/cf9xj/RLfc1IL/cf9xj/cf9xj/cf82+yG7BN7/cY/3H/cY/3FBmSzmbXH/cY/3H/cU8OLB8d/3GP9x/3GP9xQNss8k1xj/cf9xj/cUGZLOZtcf9xj/cf9xhOQDwr/P9x/3GP9xMUoBvrX+cf9xj/cf9xTy8sDQ1xj/cf9xj/cUFXLPqNj/cf9xj/cU5APCv8/3GP9x/3GELzLODNj/cf9xj/cf9xj/cf9xj/cf9F0iyy3XH/cY/3H/cYN7EyuU7N/3GP9x/3GDwm8bTZDo/3H/cY/3H/QzYs7J2P9x/3GP9x/3GP9x/3GP9x/3GP9FsSy07XGP9x/3GP9x/3GP9x/3GP9x/0WQLMb9j/cf9xj/cf9xQZks5m1xj/cf9xj/cf9CmSz2bf9xj/cf9xj/cf9xj/cUFXLPqNj/cf9xj/cf9xQhUs7q2P9x/3GP9x/3GP9x/3GP9EFSzOrXH/cY/3H/cY/3FHdhyYno/3H/cY/3FP7CwRPY/3H/cY/3FdttNJ/3H/cY/3H/cY/3H/cY/0QVLM6tcf9xj/cf9xj/cf9xhPDiwPHXGP9x/3GP9CuizkXXH/cY/3H/cYQXgs6H1xj/cf9xj/cTHnEr4Y7XH/cY/3H/cYSOmcgWaP9x/3GP9x/0J+3OgScY/3H/cY/3FHUHya+I/3H/cY/3FFXhyqHnH/cY/3H/cY/3FfEdHu/3H/cY/3H/Rn8cqA5xj/cf9xj/PP6UtAFrcf9xj/cf9xhLKDxdfP9xj/cf9xhEXhzKHo/3H/cY/3H/T6M8Fcxx/3GP9x/3GP9xQ7Es1O2P9x/3GP9x/3GP9x/3GEPSLMLdcY/3H/cY/0AeLB8dj/cf9xj/cf9BHiz+HXH/cY/3H/cYQVcs+o3/cY/3H/cYTw4sDx1xj/cf9xj/cUGGXOeacf9xj/cf9xg+mXKxZo1x/3GP9x/3FPLywNDXGP9x/3GP8yhSO/etz/cf9xj/cf9MV2xaif9xj/cf9xhfEdDucY/3H/cY/0h8zJgz/3H/cY/3H/QbWMBaeP9x/3GP9AUDwL/HH/cY/3H/cYRFl8ymj/cf9xj/cf9EyqzTVf9xj/cf9xj/cf9xQNssA03/cf9xj/cf9AJ7wOhHGP9x/3GP9xT6DsFfGP9x/3GP9x/09/XCgK/3H/cY/3H/cY/3FAuiwFXf9xj/cf9xj/cf9xQXgs+H3/cY/3H/cY/3H/cUPSLNLd/3GP9x/3GP9x/3GP9x/0NXLOqN/3H/cY/3H/cY/3H/cY/3E7y/G0NA5x/3GP9x/3GEdNnJsm/3GP9x/3FC+dzgYv9x/3GP9xQjYs3J1xj/cf9xj/cf9MV2xaif9xj/cf9xj/QbWMBaf/cY/3H/cY/3H/cU2xbCTpcY/3H/cY/3FLLuxNEXH/cY/3H/cUGZLOZtcY/3H/cY/3H/SSycjTaP9x/3GP9x/0HbLANNj/cf9xj/cUkATG/7cf9xj/cf9xQLosBV2P9x/3GP9x/3GP9xQjYs3J1xj/cf9xj/cf9xTYjsJ3Fxj/cf9xj/cUGZLOZtcf9xj/cf9xj/Qpks9m3/cf9xj/cf9xTbFsJOlxj/cf9xj/cf9xj/OAJiuP2dcf9xj/cf9xj/TrFsNOn/cf9xj/cf9xMC+xsOBOj/cf9xj/cf9CuizkXXGP9x/3GP9A8uwR0f9x/3GP9x/0lNnIsm/3H/cY/3H/cY/0ohTG3rcf9xj/cf9FrkzFG/9x/3GP9x/1740gdxj/cf9xj/cf9xhDltzGknGP9x/3GP9x/0NXLOqN/3H/cY/3H/cUtEnEu2cY/3H/cY/3FfEdHu/3H/cY/3H/RPMs0M3/cY/3H/cYXxHQ7nGP9x/3GP9GKky9W4/3H/cY/3FLNmxcmf9x/3GP9x/3GEPSLMLdcY/3H/cYRrN8pMj/cf9xj/cf9CuizkXXGP9x/3GP88y/G1NA7/cf9xj/cf9xj/cf9xj/cf9IknyW2P9xj/cf9xj/cTTx4bsOHnGP9x/3GP9xSFUceq5xj/cf9xj/Qngs+H2P9x/3GP9xQ6ms1WX/cf9xj/cf9xNzUhucre/3GP9x/3GECZLAdtj/cf9xj/cf9GfxyoDnGP9x/3GP9QQtHN/3H/cY/3H/cTlmobeZXv9xj/cf9xj/QB4sHx2P9x/3GP9xQjYs3J1xj/cf9xj/cf9xj/cf9xj/cf9Pf1woCv9x/3GP9x/3GP9EFSzOrXH/cY/3H/cY/3H/cY/0NXLNqNcY/3H/cY/3H/cY/0Y9HLwuj/cf9xj/cf9xj/cf9xj/cf9xhAuiwFXf9x/3GP9x/3GEDbLPJNcf9xj/cf9xhOQDwr/P9x/3GP9x/3FEsSy07XH/cY/3H/cV3X0ihxj/cf9xj/cf9xj/ShMcfs7/cf9xj/cf9fldJq/3H/cY/3H/cY/3H/cY/3H/RBUszq1xj/cf9xj/cf9xj/cf9xj/cf9xj/cf9xQ+Bcwfpxj/cf9xhfEdDucY/3H/cY/3FFXhyqHnH/cY/3H/XJ7UYXGP9x/3GP9x/3GP9x/3GP9x/3GP9xQNss8k1xj/cf9xj/Rn8cqA5x/3GP9x/3GP9x/3E8QlK0va3/cf9xj/cf9xj/cf9B/CwBPf9x/3GP9x/3FEiKy3dXH/cY/3H/cYTw4sDx1xj/cf9xj/cf9B/CwBPf9x/3GP9x/3FPDiwfHf9xj/cf9xj/cUGZLOZtcf9xj/cf9xhMroxFF4/3H/cY/3FOQDwr/P9xj/cf9xj/cTyCFLR96/9xj/cf9xj/cf9xj/cf9xRV4cqh5xj/cf9xj/cf9xP1dysKiNcY/3H/cY/3H/SLgclH7/cY/3H/cY/10a1OX/cY/3H/cYMsUBvjr+/3H/cY/3H/cY/3EzWVS9pqv/cf9xj/cf9F0iyy3XH/cY/3H/cUwoPD18cf9xj/cf9xhIC5yPRv9x/3GP9x/3E+7TGyEs6P9x/3GP9x/3FPDiwfHf9xj/cf9xj/cf9xQ/MswM1xj/cf9xj/cf9CuizkXXGP9x/3GP9x/3GP9x/3FBmSzmbXGP9x/3GP9x/3GP9xQ/MswM1x/3GP9x/3GP9x/3GP9dO9PEcY/3H/cY/1u/1kD/cY/3H/cY/3H/cYQLosBV3/cf9xj/cf9xj/cV2200n/cf9xj/cf9RId/ecf9xj/cf9xhdttJJcY/3H/cY/3H/cVwa1OX/cf9xj/cf9xhINByMvv9x/3GP9x/3GP9xQXgs+H3/cf9xj/cf9xQNssA03/cf9xj/cf9xj/cUGZLOZtcf9xj/cf9xj/cU/sLBE9j/cf9xj/cf9I2RyCbnGP9x/3GP9xQZks5m1x/3GP9x/3FIY0x5y3H/cY/3H/cYOiShtdtecf9xj/cf9xj/cT9v4bGQHv9x/3GP9x/3GEFXLPqN/3GP9x/3GP9x/3GP9DVyzajXGP9x/3GP9x/3FBeCz4ff9xj/cf9xj/QdssA03/cY/3H/cY/3FFXhyqHnH/cY/3H/cY/0TKrNNV/3H/cY/3H/cYQNss8k1x/3GP9x/3GP9e19Mo/3H/cY/3H/SZccdo5x/3GP9x/3GP9CuizkXXH/cY/3H/cY/0K6LORdcf9xj/cf9xSs08Uyxx/3GP9x/3GP9CmSz2bf9x/3GP9x/zVwMbuPznH/cY/3H/cYTi8sLQ2P9x/3GP9x/3FPDiwfHf9xj/cf9xj/Qngs+H2P9x/3GP9x/3Fav9ZA/3H/cY/3H/Tzi8LHSP9x/3GP9x/3GP9x/3GP9x/3GEbBrJPlcf9xj/cf9xhA2yzyTXH/cY/3H/cYSFUceq5x/3GP9x/3GP9JY0x5y3GP9x/3GP9x/0vxHFDucf9xj/cf9xj/cf9BC1z/SnH/cY/3H/cYXnTRi3H/cY/3H/cY/3H/S3PMaMOP9x/3GP9x/3GD+YYbBnnnGP9x/3GP9xQURc+7qP9x/3GP9x/zVwMbuPznH/cY/3H/cYQRvc/kL/cY/3H/cY/0H8LPA9cY/3H/cY/3H/cY/zwbEbXk7v9x/3GP9x/03gnEH2j/cf9xj/cf9xWp7WYY/3H/cY/3H/S/EcUO5x/3GP9x/3GEc6zJxT/3GP9x/3GP9JTZx7JnGP9x/3GP9x/3GEF4LOh9cY/3H/cY/3H/cUJXLNqNcf9xj/cf9xj/cf9xj/Q1cs2o1xj/cf9xj/cf9xRH8cyA6P9x/3GP9x/3GP9x/3GP9x/3GP9xQhUs7q3/cY/3H/cY/3H/cY/3FILJx9NnGP9x/3GP9x/3GE/sLBE9/3GP9x/3GP9KNBxsvnH/cY/3H/cUeETJe7/3GP9x/3GP9xRQlMv2uP9x/3GP9xSdAccv6P9x/3GP9x/0A/LB0N/3GP9x/3GEF4LOh9cY/3H/cY/3FG50yRi3GP9x/3GP9APywdDf9x/3GP9x/0WuTMUb/3H/cY/3H/cY/3FOPVwsKv9xj/cf9xj/Qelc8Wpxj/cf9xj/cf9CmSz2bf9xj/cf9xhOLywtDY/3H/cY/3H/cUGZLOZtcY/3H/cY/3H/cY/0M2LOyd/3GP9x/3GP9x/3GEFXLPqN/3GP9x/3GP9x/3FCVyzajXH/cY/3H/cY/3H/cYQjYs3J1x/3GP9x/3GP9x/3GP9x/3GEOxLNTt/3GP9x/3GP9x/3GP9x/3FCNizsnf9x/3GP9x/3FJ7jxxHP9xj/cf9xhG2Ryibv9x/3GP9x/3FIIUyN64/3H/cY/0firJHVcY/3H/cY/3H/cTpFobW6XnH/cY/3H/cYPOmitBZdj/cf9xj/cUePnIcGcf9xj/cf9xP6sxsVTO/3GP9x/3GEmB/Hfg/3GP9x/3GEmnnHWG/3GP9x/3GP9x/3GP9xQ9Is0t3/cf9xj/cf9xj/cf9xhBeCzofXGP9x/3GP9x/z23EbRI7o/3H/cY/3H/cY/3FAuiwFXf9xj/cf9xj/cUCUjAe3/3GP9x/3GP9x/3GP9x/3GP9x/3GP9x/3FD8yzAzXGP9x/3GP9x/3GP9x/0M2LOydj/cf9xj/cf9xSyOcXcb/cY/3H/cY/3FA2yzyTXGP9x/3GP9x/z3mQbMZvnH/cY/3H/cY/3H/cY/3H/cUPSLNLd/3GP9x/3GP9x/3GP9x/0N4LNh9cf9xj/cf9xj/cf9xj/cUVeHKoecf9xj/cf9xj/cf9xj/Qngs+H2P9x/3GP9x/3GP9x/3GP9xRH8cyA7/cY/3H/cY/3H/cY/3FBVyz6jY/3H/cY/3H/cY/3H/RPMs0M3/cY/3H/cY/3H/cY/3H/XRrU5Y/3H/cY/3FbXNWj/3H/cY/3H/cY/3H/cY/0HbLANN/3GP9x/3GP9xQjYs3J1xj/cf9xj/cf9xj/cUFXLPqNj/cf9xj/cf9xj/cf9xQhUs7q2P9x/3GP9x/0AsXB46/3GP9x/3GP9x/3GP9x/0WxLMTt/3H/cY/3H/X7bRSXH/cY/3H/cYRF4cyh6P9x/3GP9x/3GP9xQjYs3J1xj/cf9xj/cf9BHiz+HXH/cY/3H/cY/0H8LPA9cY/3H/cY/3H/SVUciq6P9x/3GP9x/10a1OWP9x/3GP9x/0vQHGL+/3H/cY/3H/cY/3H/USHf3nH/cY/3H/cY/3H/cY/3H/cUPSLNLd/3GP9x/3GP9x/3GP9x/3GP9xR5cclo7/cf9xj/cf9LzTxjLP9x/3GP9x/3GEC6LAVd/3H/cY/3H/cY/3FBVyz6jY/3H/cY/3H/cY/3H/Q3gs2H1x/3GP9x/3GP9CeCz4fY/3H/cY/3H/QdssA02P9x/3GP9x/0EeLP4dcf9xj/cf9xhAmSwHbY/3H/cY/3H/cY/0J4LPh9j/cf9xj/cf9xj/cUF4LPh9/3H/cY/3H/cY/0TSLNLdj/cf9xj/cf9xj/cf9xhEfxzIDv9x/3GP9x/3GP9x/3GP9x/3GELzLODNj/cf9xj/cf9xj/cf9xj/QdssA03/cY/3H/cY/3FA2yzyTXGP9x/3GP9xRcz8szCP9x/3GP9x/3GP9IhEyXu4/3H/cY/3FcGtPlcY/3H/cY/3H/cY/3H/cY/3H/cUJXLNqNcf9xj/cf9xhbO9XE/3GP9x/3GEnxHGDucY/3H/cY/3H/cUC6LAVdj/cf9xj/cf9OxDwzvP9xj/cf9xj/TfNsQMn/cY/3H/cY/3FBeCz4ff9x/3GP9x/3GP9x/0NXLOqN/3H/cY/3H/cY/3H/cTyycbNNjnH/cY/3H/cYT+wsET3/cY/3H/cY/3H/cY/3H/cY/3H/cUVeHKoecY/3H/cY/3FM82wwyXGP9x/3GP9x/3FEddy4onH/cY/3H/cYQNss8k1x/3GP9x/3GP9xSRMcbs5x/3GP9x/3GEghTI3r/3H/cY/3H/cYQXgs6H1xj/cf9xj/cf9xj/SVUciq7/cY/3H/cY/10a1OX/cY/3H/cY/1u/1kD/cY/3H/cY/3H/cY/0ruPHEcj/cf9xj/cf9xhC8yzgzY/3H/cY/3H/cU3EPCO8cY/3H/cY/3FIBvx/kHGP9x/3GP9x/0ZeHLoe/3GP9x/3GEnxHGDucY/3H/cY/3H/cYSDQcjL7/cf9xj/cf9xhdttJJcY/3H/cY/3FEfxzIDv9xj/cf9xj/cf9xj/cf9xj/RbEstO1xj/cf9xj/cf9xj/cUFXLPqNj/cf9xj/cf9xj/cf9xj/cf9E8yzQzf9xj/cf9xj/MuyxvxNOj/cf9xj/cf9NFWxOqf9x/3GP9x/3GP9ALFweOv9x/3GP9x/3GE4vLC0Nj/cf9xj/cf9xj/cUC6LAVd/3GP9x/3GP9xTw4sHx3/cf9xj/cf9xSAucj0aP9x/3GP9x/0HbLANNj/cf9xj/cf9xj/cf9DVyzqjf9x/3GP9x/3GP9x/3FCNizsnf9x/3GP9x/3GP9x/3GEI2LNydcf9xj/cf9xQPws8D1x/3GP9x/3GP9x/3GP9x/0WxLMTt/3H/cY/3H/cY/3H/TEScW7b/cY/3H/cY/09/XBgKcY/3H/cY/0SW3NaSj/cf9xj/cU/6XBBa/3H/cY/3H/cUnuPHEc/3GP9x/3GP9xQhUs7q3/cY/3H/cY/3FLNmxcmf9x/3GP9x/3FA/CzwPXH/cY/3H/cY/3H/cY/3H/cYXnTRi3H/cY/3H/cY/1ye1GFx/3GP9x/3GP9xQZks5m1x/3GP9x/3GP9xQ/MswM1x/3GP9x/3GE8OLA8dcY/3H/cY/3H/cUI2LOyd/3H/cY/3H/cYQLosBV3/cf9xj/cf9xj/cf9EFSzOrXGP9x/3GP9x/3GEFXLPqN/3GP9x/3GP9x/3GECZLAdtj/cf9xj/cf9xhAmSwHbY/3H/cY/3H/cUF4LPh9/3GP9x/3GP9x/3GP9NFWw+qXGP9x/3GP9x/3GP9x/0KZLPZt/3GP9x/3GP9xQZks5m1x/3GP9x/3GP9x/0N4LNh9cf9xj/cf9xj/cf9xQjYs7J3/cf9xj/cf9xj/cf9xQjYs7J3/cf9xj/cf9xj/cf9xj/RBUszq1x/3GP9x/3GP9x/0N4LNh9cf9xj/cf9xj/cf9xhDsSzU7f9xj/cf9xj/cf9xj/cf9xj/RBUszq1x/3GP9x/3GP9x/0XSLLLdcf9xj/cf9xj/cf9xj/cf9E8yzQzf9xj/cf9xj/cf9xj/cf9CmSz2bf9xj/cf9xj/cf9HHByuPv9x/3GP9x/3GP9x/3GP9x/0N4LNh9cf9xj/cf9xj/cf9xQXgs+H3/cY/3H/cY/zSJsbx2TnH/cY/3H/cUD8LPA9cf9xj/cf9xQ+Bcwfpxj/cf9xj/cV8R0e7/cf9xj/cf9xj/cf9xj/cUDIXPN6cY/3H/cY/3H/Ts+MIwdxj/cf9xj/cf9xj/cf9xj/R8Gso+X/cY/3H/cY/zLZ4b8mHo/3H/cY/3H/cY/3H/cYQVcs+o3/cY/3H/cY/06xbDTp/3H/cY/3H/cY/3H/Rn8cqA5xj/cf9xj/cf9xj/cf9xj/cf9xj/RZAsxv3/cY/3H/cY/3H/cY/3H/cUC6LAVdj/cf9xj/cf9xQlcs2o1x/3GP9x/3GP9xQLosBV3/cY/3H/cY/3H/cUC6LAVdj/cf9xj/cf9xQXgs+H3/cY/3H/cY/0rpnHFm/3H/cY/3H/cVqe1mGP9x/3GP9xSnPMWMNxj/cf9xj/cUDbLPJNcY/3H/cY/3FG2Ryibv9xj/cf9xj/X3TSi/9xj/cf9xj/cf9xhBVyz6jf9xj/cf9xj/cUC6LAVd/3GP9x/3GP9x/3GEc6zJxT/3GP9x/3GP9x/0N4LNh9cf9xj/cf9xj/cf9xTbFsJOlxj/cf9xj/cU/sLBE9j/cf9xj/cf9DNizsnY/3H/cY/3H/cVz41AeP9x/3GP9x/3FCI1ztyv9x/3GP9x/3GP9B2ywDTf9xj/cf9xj/cf9xQZks5m1xj/cf9xj/cf9DNizsnY/3H/cY/3H/cU8vLA0NcY/3H/cY/3H/cYWr/VQHH/cY/3H/cY/1740gdx/3GP9x/3GP9x/3GP9x/0WQLMb9j/cf9xj/cf9xj/cf9xj/QzYs7J3/cY/3H/cY/3H/cYRJAstv1x/3GP9x/3GP9x/3GP9x/3FD8yzAzXGP9x/3GP9x/3GP9xTNJsQtn/cY/3H/cY/0J4LPh9j/cf9xj/cf9xj/cf9CuizkXXGP9x/3GP9x/3GEI2LNydcf9xj/cf9xj/cUDbLPJNcY/3H/cY/3H/cY/1BC0c3/cf9xj/cf9xhG+hyQXnH/cY/3H/cY/3H/cY/3H/cY/3H/cYRvockF5x/3GP9x/3FedNKL/3H/cY/3H/cYR5ccho5xj/cf9xj/cUC6LAVd/3GP9x/3GP9APywdDf9x/3GP9x/3GEPSLMLdcY/3H/cY/3H/QD8sHQ3/cY/3H/cY/0J4LPh9j/cf9xj/cf9xj/cf9xhCFSzurf9x/3GP9x/3GP9x/3FOXlwqGv9x/3GP9x/3GP9x/3FCNizsnf9x/3GP9x/3FPLywNDXGP9x/3GP9x/0e+zKQTj/cf9xj/cf9xj/cf9F0iyy3XH/cY/3H/cY/3H/Qpks9m3/cY/3H/cY/3H/QR4s/h1x/3GP9x/3GELzLODNj/cf9xj/cf9xj/cf9xTw4sHx3/cY/3H/cY/3FD0izS3f9x/3GP9x/3GDZ3IbqI3v9x/3GP9x/3FD4FzB+nGP9x/3GP9xQNss8k1xj/cf9xj/cUIVLO6t/3GP9x/3GP9x/3GP9xQhUs7q3/cY/3H/cY/3H/cY/3H/cYXPjUB/9x/3GP9x/3FdttNJ/3GP9x/3GP9x/3GP9x/3GP9x/3GP9dO9PEcY/3H/cY/10708Rxj/cf9xj/cf9xj/cf9xj/RZAsxv3/cY/3H/cY/3H/cY/3H/RdIsst1x/3GP9x/3GP9x/3GP9E8yzQzf9x/3GP9x/3GP9x/3GP9H+hygXv9xj/cf9xhafdaCj/cf9xj/cf9xj/QAtcEFqP9x/3GP9x/3FFJaytpXGP9x/3GP9x/3GP9DNizsnf9xj/cf9xj/Ql3c+iL/cf9xj/cf9xhBeCzofXGP9x/3GP9x/0WNTMcrj/cf9xj/cf9xTPNsQMn/cf9xj/cf9xhILJx9NnH/cY/3H/cYTmE8Gexx/3GP9x/3FA/CzwPXH/cY/3H/cTrGUrY5rY/3H/cY/3H/QfwsAT3/cf9xj/cf9xhEEtzO0o/3H/cY/3H/OcmhuDZej/cf9xj/cf9JQkyL24/3H/cY/3FBeCz4ff9x/3GP9x/0xP7EsBcY/3H/cY/3H/cUDbLANN/3H/cY/3H/cUPKrMNVcY/3H/cY/3H/PJKCtW19/3GP9x/3GEUqTK1bcY/3H/cY/3FDt9zEgnH/cY/3H/cY/zxxgrWOfY/3H/cY/3H/cTu4IrRH3XGP9x/3GP9x/3GP9x/3GP9DVyzajXGP9x/3GP9x/3GP9xQLosBV3/cY/3H/cY/3H/Oppxt2WO/3GP9x/3GP9xTNJsQtn/cY/3H/cY/3FAuiwFXf9xj/cf9xj/Qy6s3RVxj/cf9xj/cf8wn7SxcEv/cY/3H/cY/0xEnFu2/3H/cY/3H/cUPSLNLd/3GP9x/3GP9x/3GP9x/0N4LNh9cf9xj/cf9xj/cUzSbELZ/3GP9x/3GP9x/3GP9x/3GP9E8yzQzf9x/3GP9x/3GECZLAdtj/cf9xj/cf8wYtKwrS1xj/cf9xj/cU/ZXBJqj/cf9xj/cf9BHiz+HXH/cY/3H/cY/3H/cY/3H/cY/0HbLANN/3GP9x/3GEI2LNydcf9xj/cf9xhMsWxE6Y/3H/cY/3H/cY/0ohTG3rcf9xj/cf9xQ89M0wv/cY/3H/cY/3H/cYSkSca7aP9x/3GP9xTkA8K/z/cY/3H/cY/3H/cYNnchuoje/3H/cY/3H/cY/3H/M3ySvoNt/3H/cY/3H/cYOPIhtw3ecf9xj/cf9xj/MLsxsVTOj/cf9xj/cf9xhOQDwr/P9x/3GP9x/3GELdfOIoj/cf9xj/cf9dGtTlj/cf9xj/cf8+g0GyfL5xj/cf9xj/cUGZLOZtcf9xj/cf9xj/SgBMf/v/cf9xj/cf9xhJ8Rxg7nGP9x/3GP9x/zvnUrYYrY/3H/cY/3H/TFdsWon/cY/3H/cY/0ccHJ4+cY/3H/cY/3H/OGRRuJuucY/3H/cY/3FHuByEfnH/cY/3H/cY/3E4eoK3hX1xj/cf9xj/cf9CmSz2bf9xj/cf9xj/SIRMl7uP9x/3GP9x/3FP1LwStP9xj/cf9xj/QxCM7vf/cY/3H/cY/3H/RXp8yFiP9x/3GP9x/0x4bEh5cY/3H/cY/3FHpUyFq3H/cY/3H/cY/3H/XH3Vgv9xj/cf9xhLKDxdfP9xj/cf9xj/OzdxtsiO/3GP9x/3GP87MtG1zS5xj/cf9xj/cUazfKTI/3GP9x/3GP9xPJYRtGnu/3GP9x/3GP9xR02cmyaP9x/3GP9x/0+QbBb5cf9xj/cf9xQg2s7yX/cf9xj/cf9xhCNizcnXH/cY/3H/cY/3H/QdssA02P9x/3GP9xXlPSrP9xj/cf9xj/XrbTSY/3H/cY/3H/cYQU+s6wVxj/cf9xj/cf9fldJq/3H/cY/3H/cUe4HIR+cY/3H/cY/3H/SgBMf/v/cY/3H/cY/3H/cY/0J4LPh9j/cf9xj/cf9xTaM8Ncz/cY/3H/cYSABMj/uP9x/3GP9x/3GP9N6+wxQXGP9x/3GP9xT+wsET2P9x/3GP9x/3GEI2LNydcf9xj/cf9xj/cf9xhNkGwm+XGP9x/3GP9x/0idzIYjcY/3H/cY/3E7hFK1e63/cf9xj/cf9xRQSsv7X/cY/3H/cY/0M2LOyd/3GP9x/3GP9xWr/VQHGP9x/3GP9x/3GE/sLBE9/3GP9x/3GP9xSplsVmlxj/cf9xj/cU8OLB8d/3H/cY/3H/cYQXgs6H1xj/cf9xj/cf8/p6KyWF3/cf9xj/cf9xQXgs+H3/cY/3H/cY/3ExA2G//J7/cf9xj/cf9xhEEtzO0o/3H/cY/3H/cY/0J4LPh9j/cf9xj/cf9xQLosBV2P9x/3GP9x/3GP9x/3GECZLAdtj/cf9xj/cf9CmSz2bf9xj/cf9xj/Rkasq5Vx/3GP9x/3GEpg/Fnwcf9xj/cf9xhGq/yVQHH/cY/3H/cV3X0ihxj/cf9xj/cf8yq8K/VD3/cY/3H/cY/3FA2yzyTXGP9x/3GP9x/0N4LNh9cf9xj/cf9xj/Qros5F1x/3GP9x/3GE8OLA8dcY/3H/cY/3FBVyz6jY/3H/cY/3H/cY/0NXLNqNcY/3H/cY/3FI98yAg/9xj/cf9xj/cUDbLPJNcY/3H/cY/3H/TfNsQMmP9x/3GP9x/3FD8yzAzXGP9x/3GP9xQNss8k1xj/cf9xj/cf86WYK2pn1xj/cf9xj/cU5hPBnscY/3H/cY/3E5zAO3M/yP9x/3GP9x/0M2LOydj/cf9xj/cUzzbDDJcY/3H/cY/3H/QfwsAT3/cf9xj/cf9xj/QdssA03/cY/3H/cY/0A/LB0N/3H/cY/3H/cT7GZLI5m4/3H/cY/3H/QdssA02P9x/3GP9x/3FBmSzmbXGP9x/3GP9x/3GP9JLJyNNv9xj/cf9xj/QdssA03/cY/3H/cY/3H/cYPp3ksmIb/3H/cY/3H/cYQhUs7q3/cf9xj/cf9xQjGM3Odx/3GP9x/3GP9B2ywDTf9xj/cf9xj/MLsxsVTOj/cf9xj/cf9xMsUBvjr+j/cf9xj/cf9xhNkGwm+XGP9x/3GP9x/3FM82xAyf9x/3GP9x/3GP9FkCzG/f9xj/cf9xj/cf9xhAuiwFXf9x/3GP9x/3GP9x/3GP9CeCz4fY/3H/cY/3H/cYQJksB22P9x/3GP9x/3GF4y0s2P9x/3GP9x/3Fd19IocY/3H/cY/3H/XtfTKP9xj/cf9xj/cf9KNBxsvnGP9x/3GP9x/3GP9x/3GP9xRH8cyA7/cY/3H/cY/3FPDiwfHf9x/3GP9x/3GP9x/3GP9x/3GP9xTw4sHx3/cf9xj/cf9xSAucj0aP9x/3GP9xPINBtHy+/3GP9x/3GP9xQXgs+H3/cf9xj/cf9xj/Qfws8D1xj/cf9xj/cf9xj/cf9B2ywDTY/3H/cY/3H/RPMs0M3/cY/3H/cY/3FOXlwaGnGP9x/3GP9x/0fw3JDycf9xj/cf9xj/cf9xj/cUC6LAVd/3GP9x/3GP9JLJyNNv9xj/cf9xj/cUGZLOZtcf9xj/cf9xhLNmxMmXGP9x/3GP9x/3FeldFqcf9xj/cf9xj/QD8sHQ3/cf9xj/cf9xRqCspfWP9x/3GP9x/3FK0BxS/nH/cY/3H/cY/0TSLNLdj/cf9xj/cf9xj/cf9xj/cf9xj/cf9xj/cf9xRH8cyA6P9x/3GP9x/3FA/CzwPXH/cY/3H/cYOl0RtaLucf9xj/cf9xj/cf9xg5nxG2YO5xj/cf9xj/cUDbLPJNcY/3H/cY/3H/PbcRtEjuj/cf9xj/cf9xj/cf9LtcxUo3H/cY/3H/cY/3H/cY/0wu7F0R/3H/cY/3H/cYSe48YRxxj/cf9xj/cf9xSCycjTb/cf9xj/cf9xhIVRx6rnH/cY/3H/cY/0NXLNqNcY/3H/cY/3FF9XywqI/3H/cY/3H/cUF4LPh9/3GP9x/3GP9N82xAyf9xj/cf9xj/cUCivPXUcY/3H/cY/3FBVyz6jY/3H/cY/3H/cY/3FNerw4VP9x/3GP9x/3GP9xRQSsv7X/cf9xj/cf9xj/SFvMmkOP9x/3GP9x/3FHhEyXu/9xj/cf9xj/cf9KNBxsvnGP9x/3GP9xNmRRupuu/3GP9x/3GP9x/1Eh395x/3GP9x/3GP9Cp1zlinH/cY/3H/cYQ7Es1O3/cY/3H/cY/3H/cY/3H/cYQ7Es1O3/cY/3H/cY/3FAuiwFXf9xj/cf9xj/cf9Cgbzn5HGP9x/3GP9x/0oTHH7O/3GP9x/3GP9x/0KZLPZt/3GP9x/3GP9x/09hPCnsj/cf9xj/cf9xRH8cyA6P9x/3GP9x/3GP8wARGwD+5x/3GP9x/3GP9x/3FPLywNDXGP9x/3GP9xScicc3b/cf9xj/cf9xhDddzYov9xj/cf9xj/QB4sHx2P9x/3GP9x/09hPCnsj/cf9xj/cf9xQNssA03/cf9xj/cf9xhHTZybJv9xj/cf9xj/SJJ8ltj/cf9xj/cf9xhHbpyJFnGP9x/3GP9x/3GP9xR4RMl7v/cf9xj/cf9xj/TtJsItlx/3GP9x/3GE1/XDgK/3GP9x/3GP9xPFUis6rdcY/3H/cY/3H/cY/3H/cYRvockF5x/3GP9x/3GP9x/3GP9x/3GECZLAdtj/cf9xj/cf8y+uG/BR7/cY/3H/cY/3H/cU2xbCTpcY/3H/cY/3H/ShMcfs7/cY/3H/cY/3H/SNkcgm5xj/cf9xj/cf9xj/cf9xj/cUGZLOZtcf9xj/cf9xj/cf9xj/cf9Flty2knH/cY/3H/cYSBnMfmNx/3GP9x/3GP9xOv/BtgA+/3GP9x/3GP9x/3GP9FsSy07XGP9x/3GP9x/3GP9x/3FD8yzAzXGP9x/3GP9x/3GP9x/3GEb6HJBecf9xj/cf9xj/TuU8Iaxx/3GP9x/3GP9xQ9Is0t3/cf9xj/cf9xhAuiwFXf9x/3GP9x/3GP9x/3GP9DVyzajXGP9x/3GP9x/3GEgebI4Z/3H/cY/3H/cY/3FCNizcnXGP9x/3GP9x/3GEnQHHL+/3GP9x/3GP9x/3GFzX1CiP9x/3GP9x/3GP9xWr/VQHGP9x/3GP9x/1Eh395x/3GP9x/3GP9x/3GP9x/3GP9xRH8cyA7/cY/3H/cY/3H/cY/3H/cY/0KZLPZt/3H/cY/3H/cY/0WQLMb9/3GP9x/3GP9xQVcs+o2P9x/3GP9x/3GP9x/3GP9x/3GFz41Af/cf9xj/cf9xj/cVs71cSP9x/3GP9x/3GP9x/3GP9e+NIHcf9xj/cf9xj/UELRzf9x/3GP9x/3GECZLAdtj/cf9xj/cf9xSnPMaMP/cf9xj/cf9xj/cf9e+NIHcY/3H/cY/3H/cVqe1mGP9x/3GP9x/3GP9x/3FeU9Ksj/cf9xj/cf9xhIVRx6rnH/cY/3H/cY/3E+6JGxF25xj/cf9xj/cf9xTy8sDQ1xj/cf9xj/cf9xj/cf9xj/SJcclo6P9x/3GP9x/3GE5eXBoacf9xj/cf9xj/cf9xj/cf9xj/cf9CmSz2bf9xj/cf9xj/cT7wEbIP7v9xj/cf9xj/R8Gso+X/cY/3H/cY/3E1tIG7S37/cf9xj/cf9xQNssA03/cf9xj/cf9xj/cUI2LNydcY/3H/cY/3H/cY/3H/X5XSav9x/3GP9x/3GEC6LAVd/3H/cY/3H/cYQVcs+o3/cY/3H/cY/3H/cUJEXNu6cf9xj/cf9xj/cUPSLNLd/3H/cY/3H/cY/3H/cY/3FdldNqj/cf9xj/cf9xXbbTSf9xj/cf9xj/cf9KNBxsvnGP9x/3GP9x/3GEalTKWrj/cf9xj/cf9xhGs3ykyP9x/3GP9x/3GP9EFSzOrXH/cY/3H/cY/3H/cY/3H/cYPu0xshLO/3H/cY/3H/cU5APCv8j/cf9xj/cf9xQV3c6iJxj/cf9xj/cf9xTNJsQtmP9x/3GP9x/3GDH0Mb8Lzv9xj/cf9xj/cUePnIcGcf9xj/cf9xj/cUeETJe7/3H/cY/3H/cYWn3Wgo/3H/cY/3H/RmxMqTtxj/cf9xj/cf9PRuwrkf9x/3GP9x/3GP9IuByUfv9x/3GP9x/3GF5T0qz/cf9xj/cf9xhJ0Bxy/v9xj/cf9xj/cf9xj/cV500Ytxj/cf9xj/cf9xj/cUFzjOjHcf9xj/cf9xj/cUPzLMDNcf9xj/cf9xj/cUkTHG7Ocf9xj/cf9xg97kKyEb1xj/cf9xj/cf9xQZks5m1xj/cf9xj/cf9F0iyy3XH/cY/3H/cY/3FLKDxdfI/3H/cY/3H/cT3xIrMO3f9xj/cf9xj/cUGZLOZtcf9xj/cf9xj/QyNc7cr/cY/3H/cY/1900ov/cY/3H/cY/3FA2yzyTXGP9x/3GP9x/3GP9x/3GP9x/3GP9x/3FKzTxTLHH/cY/3H/cY/3H/cYRfV8sKj/cY/3H/cY/3H/ROuswUVxj/cf9xj/cf8zy7G+NE7/cf9xj/cf9xgzbVG8kq5xj/cf9xj/cf9xRV4cqh5xj/cf9xj/cf9xRK5MtRtx/3GP9x/3GP9xQV3c6iJx/3GP9x/3GP9B/CzwPXGP9x/3GP9x/3GP9x/3GP9EFSzOrXH/cY/3H/cY/0+CPBfccY/3H/cY/3H/cY/3H/cUI2LOyd/3H/cY/3H/cUGZLOZtcY/3H/cY/3H/cY/3H/TfNsQMmP9x/3GP9x/3GP9B/CzwPXGP9x/3GP9x/0KnXOWKcY/3H/cY/3H/cY/0usPGU8/3GP9x/3GE5APCv8/3H/cY/3H/cUnInHN2/3GP9x/3GP9AHiwfHY/3H/cY/3H/cUC6LAVdj/cf9xj/cf9xT/pcEFr/cY/3H/cY/3H/cVz41AeP9x/3GP9x/3GDHhYb8env9xj/cf9xj/cf9xj/cf9xTl5cKhr/cf9xj/cf9xj/QD8sHQ3/cf9xj/cf9xj/Qngs+H2P9x/3GP9x/3E7vcG1Qj7/cY/3H/cY/3FBmSzmbXH/cY/3H/cY/0AeLB8dj/cf9xj/cf9APywdDf9xj/cf9xj/cf9xhM5TxBrP9x/3GP9x/3GECGXAiaj/cf9xj/cf9xhAmSwHbY/3H/cY/3H/cY/3H/cY/3H/cY/3FCNizcnXGP9x/3GP9x/3GP9GPRy8Lo/3H/cY/3H/cY/3H/cY/3H/cY/3H/QyNc7cqP9x/3GP9x/3GP9x/3GP9x/3GP9GPRy8Lo/3H/cY/3H/TDHMXOP/cY/3H/cY/3E+2mGyJZ7/cY/3H/cY/3H/cV6V0Wpx/3GP9x/3GP9xScicc3b/cf9xj/cf9xj/cU8OLB8d/3H/cY/3H/cY/0NXLNqNcY/3H/cY/3H/SIr8h1Bxj/cf9xj/cU/sLBE9j/cf9xj/cUqZbFZpcY/3H/cY/3H/QeS88bRx/3GP9x/3GP9EFSzOrXH/cY/3H/cY/3H/cY/3H/cY/0WxLLTtcY/3H/cY/3H/cU8vLA0NcY/3H/cY/3FBeCz4ff9x/3GP9x/3GP9x/3GP9HHByePnGP9x/3GP9x/3GP9x/3GP9CeCz4fY/3H/cY/3H/cY/0lCTIvb/3GP9x/3GP9AUDwL/HH/cY/3H/cYW1zUo3GP9x/3GP9x/3FfMtDNcY/3H/cY/3H/R/ocoF6P9x/3GP9x/3GP9xR2NMmcuP9x/3GP9x/3FG2Ryibo/3H/cY/3H/cU8vLA0NcY/3H/cY/3FGxkyjm/9xj/cf9xj/cf9xhGknym2I/3H/cY/3H/cY/3H/cY/3H/cY/3FEkCy2/XGP9x/3GP9x/3GP9x/3GP9x/3GP9x/3GP9x/3GFqe1mH/cf9xj/cf9xj/cf9xj/T4I8F9xxj/cf9xj/cf9FjUzHK4/3H/cY/3H/cY/3H/RbEsxO3/cf9xj/cf9xj/cf9xj/cf9xhCFSzurf9x/3GP9x/3GP9x/3GEa4HKR+j/cf9xj/cf9xj/cf9xj/cf9xhBVyz6jf9xj/cf9xj/cf9BHiz+HXH/cY/3H/cY/3H/cUGZLOZtcY/3H/cY/3H/cYR5ccho5xj/cf9xj/cf9xj/cf9xj/cf9xj/cf9xTxxcDjpxj/cf9xj/cf9H8NyQ8nH/cY/3H/cY/3Fd19Iocf9xj/cf9xj/Qpks9m3/cf9xj/cf9xj/Qros5F1x/3GP9x/3GP9x/00VbE6p/3H/cY/3H/cYSOmcgWaP9x/3GP9x/3GP9x/3GP9x/0A/LB0N/3GP9x/3GP9x/3E6N3G2yI7/cf9xj/cf9xhBeCzofXGP9x/3GP9x/3GEUqTK1bcY/3H/cY/3H/T0uMK0eP9x/3GP9x/3GEIVLO6t/3H/cY/3H/cYTUbsO5H/cY/3H/cY/3FJlMx2s4/3H/cY/3H/THhsSHlxj/cf9xj/cf9xj/cf9xj/cf9xj/cf9xhafdaCj/cf9xj/cf9xhGpUylq4/3H/cY/3H/cYTl5cGhpx/3GP9x/3GP9AHiwfHY/3H/cY/3H/cY/0NXLNqNcY/3H/cY/3H/W7/WQI/3H/cY/3H/cY/3H/cYTi8sLQ2P9x/3GP9x/3FAuiwFXY/3H/cY/3H/cUSxLLTtcf9xj/cf9xj/cf9xj/cf9e+NIHcY/3H/cY/3H/cY/3H/cY/3H/cY/3H/cY/3H/cYSmD8WfBx/3GP9x/3GP8zpRK9Wu1xj/cf9xj/cf9xj/cf80xQG8Ov5xj/cf9xj/cf9B94zwh3H/cY/3H/cY/3H/cYMfQxvwvO/3GP9x/3GP9xQNss8k1xj/cf9xj/cf9DVyzqjf9x/3GP9x/3GP9BtYwFp/9xj/cf9xj/PsMDszz8/3H/cY/3H/cY/3H/cY/3FantZh/3GP9x/3GP9cXNWjj/cf9xj/cf9xhcGtPlcf9xj/cf9xj/Ou0DtxL8j/cf9xj/cf9xj/Qelc8Wpxj/cf9xj/cf9IpUyVq/9xj/cf9xj/cf9OsWw06f9xj/cf9xj/cUFXLPqNj/cf9xj/cf9xj/cf9xj/cURZfMpo/3GP9x/3GP9x/0NXLOqN/3H/cY/3H/cY/3E3t+K4SB1x/3GP9x/3GP9xTPNsMMlxj/cf9xj/cf9xT/pcEFr/cY/3H/cY/3H/TEScW7b/cY/3H/cY/3H/cUzSbELZj/cf9xj/cf9xhKYPxZ8HH/cY/3H/cY/3EwRWGwyp7/cY/3H/cY/3H/RN180ij/cY/3H/cY/3FbXNWj/3H/cY/3H/cY/0vQHFL+cY/3H/cY/3FNWbw6ZI/3H/cY/3H/cYSplsVmlx/3GP9x/3GP86sCG3T97/cf9xj/cf9xj/cUPzLMDNcf9xj/cf9xj/cf9xj/PG6itZFdj/cf9xj/cf9xhGvsyUE3H/cY/3H/cY/3FNozw1zP9x/3GP9x/3GP9xTZBsNvn/cf9xj/cf9xj/THhsSHlx/3GP9x/3GP9xTw4sHx3/cf9xj/cf9xj/cTNCEry97XH/cY/3H/cY/09/XBgKcY/3H/cY/3H/Pl9hs6Ce/3GP9x/3GP9xR26cmRb/cf9xj/cf9xj/NuhRuxeu/3H/cY/3H/cUdxfJjo/3GP9x/3GP9x/zOzQr1MvXH/cY/3H/cY/3H/cYRA/8zwCP9x/3GP9x/3GE1/XDgK/3GP9x/3GP9x/0fnTKGLj/cf9xj/cf9xj/cf9xj/cVz41Af/cY/3H/cY/3FM82wwyXGP9x/3GP9x/z6WEbJp7nGP9x/3GP9x/3GEOW3MaScY/3H/cY/3H/cY/3H/cY/3H/SZccdo5x/3GP9x/3GP9x/3GEZ8zKgzj/cf9xj/cf9xj/cf9xSqw8ZTz/cf9xj/cf9xj/SuT8YbBx/3GP9x/3GP9Oozw1zI/3H/cY/3H/cUC6LAVdj/cf9xj/cf9xXPjUB4/3H/cY/3H/cYQJksB22P9x/3GP9x/3GP9QIdHuj/cf9xj/cf9xj/XRrU5f9xj/cf9xj/cf9FsSzE7f9x/3GP9x/3GP9x/3GP9x/3GP9x/z8dYbLinv9x/3GP9x/3GESQLLb9cf9xj/cf9xj/cTnVk7YqbHH/cY/3H/cY/zVfIbug3nGP9x/3GP9x/3GP9G7fyxII/3H/cY/3H/cYTAc8P4xx/3GP9x/3GP9fldFqcY/3H/cY/3H/cY/3Fav9VAcY/3H/cY/3H/cYXPjUB/9x/3GP9x/3GP9CmSz2bf9x/3GP9x/3GP82obG7Xk6P9x/3GP9x/3GECUjAe3/3H/cY/3H/cY/0WuTLUbcY/3H/cY/3H/cY/0HbLANN/3GP9x/3GP9x/0XSLLLdcf9xj/cf9xj/Qros5F1x/3GP9x/3FeU9Ksj/cf9xj/cf9xj/cf9Fz0yzC3H/cY/3H/cY/3FM0mxC2f9xj/cf9xj/cTM5gb3Gfo/3H/cY/3H/cTYCYrr9nY/3H/cY/3H/cYSFUceq5x/3GP9x/3GP9CuizkXXH/cY/3H/cY/0xJPFtsj/cf9xj/cf9xhAp1wGiv9x/3GP9x/3GP9x/3GP9x/3GEnQHHL+/3GP9x/3GP9x/07SbCLZcY/3H/cY/3H/Qros5F1xj/cf9xj/cf9APywdDf9xj/cf9xj/cV5T0qz/cY/3H/cY/3H/N6GxuV5Ocf9xj/cf9xj/Q1cs2o1xj/cf9xj/cf9B2ywDTY/3H/cY/3H/cY/3FDsSzU7Y/3H/cY/3H/cU2QbDb5/3GP9x/3GP9x/3GP9x/3E9nyOzYNz/cY/3H/cY/3E9IEGz376P9x/3GP9x/3GEPPTMMLcY/3H/cY/3H/cYS0k8S2xxj/cf9xj/cf9xhdldNq/3GP9x/3GP9x/0oTHH7O/3GP9x/3GP9x/17X0yj/cY/3H/cY/3H/cU2xbCTpcY/3H/cY/3H/TfNsQMmP9x/3GP9x/3GP9OjYw3J4/3H/cY/3H/cY/z8SEbLt7v9xj/cf9xj/cf9xQlcs2o1x/3GP9x/3GP9AC1wQWo/3H/cY/3H/cY/3H/cY/3H/cUGZLOZtcY/3H/cY/3H/Rn8cqA5xj/cf9xj/cf9xj/cUFgvOn0cf9xj/cf9xhBVyz6jf9xj/cf9xj/QD8sHQ3/cf9xj/cf9xj/cf9xPB5ytOGNj/cf9xj/cf9xTw4sHx3/cY/3H/cY/3H/RbEsxO3/cf9xj/cf9xj/cf9xj/RiWsvaX/cf9xj/cf9xRH8cyA6P9x/3GP9x/3GEsVbF6p/3GP9x/3GP9x/0unnGWG/3H/cY/3H/cY/3H/TSOcPcZx/3GP9x/3GP9x/3FI5PyBsI/3H/cY/3H/cYTw4sDx1xj/cf9xj/cf9xQPws8D1x/3GP9x/3GP9xRQ/8rwBx/3GP9x/3GP9x/3GEPPTMMLcY/3H/cY/3H/cY/3H/cY/3H/cY/3H/SXYciJ7/cf9xj/cf9xj/cUL53NBicY/3H/cY/3H/P/thsgSej/cf9xj/cf9xNTu1u8RK/3GP9x/3GP9x/3FA6VzxanH/cY/3H/cY/3H/cY/3H/cY/3H/cUVeHKoecY/3H/cY/3H/cV8y0M1xj/cf9xj/cUgLnI9G/3GP9x/3GP9xTmE8Gexxj/cf9xj/cUplnGmm/3GP9x/3GP9x/3GF2V02r/cY/3H/cY/3H/SjQcbL5xj/cf9xj/cf9xXdfSKHGP9x/3GP9xTZBsNvn/cf9xj/cf9xhAuiwFXf9x/3GP9x/3GP9PXlwqGv9xj/cf9xj/cf9xj/cf9xRvocoF7/cf9xj/cf9xj/QdssA03/cY/3H/cY/3H/cY/0TSLNLdj/cf9xj/cf9xQNssA03/cf9xj/cf9xj/cf9xg4owK3XP1x/3GP9x/3GP9xR0j8m3D/cf9xj/cf9xj/T39cGApxj/cf9xj/cf9xQZks5m1xj/cf9xj/cf9xhBeCzofXGP9x/3GP9x/3GP9x/3GP9DNizsnf9xj/cf9xj/cf9xT+eMEYf/cY/3H/cY/3H/cY/3H/cY/3H/cY/3H/S808Yyz/cf9xj/cf9xj/SXYceJ5xj/cf9xj/cf9xXpXRanH/cY/3H/cY/3H/cY/3FG+hyQXnGP9x/3GP9x/00HPE+Mj/cf9xj/cf9xj/cf9QQtHN/3GP9x/3GP9x/0+QbBb5cf9xj/cf9xj/cf9xQlcs2o1x/3GP9x/3GP9x/3GE1/XDgK/3GP9x/3GP9x/3GP9xQ/MswM1x/3GP9x/3GP9xQLosBV3/cY/3H/cY/3H/cUFlXPmq/3GP9x/3GP9x/3GP9x/3GP9x/0EeLP4dcf9xj/cf9xj/cf9E8yzQzf9xj/cf9xj/cf9xj/cf9xhCFSzurf9x/3GP9x/3GP9x/3GEPSLMLdcY/3H/cY/3H/cY/3H/cY/3FDsSzU7Y/3H/cY/3H/cY/3H/cYQvMs4M2P9x/3GP9x/3GP9x/3GEIVLO6t/3H/cY/3H/cY/3H/cY/0M2LOyd/3GP9x/3GP9x/3GP9xQhUs7q3/cY/3H/cY/3H/cUI2LOyd/3H/cY/3H/cY/3H/QdssA02P9x/3GP9x/3GP9x/3GP9x/3GP9x/3FG+hygXv9x/3GP9x/3GP9Cp1zlinH/cY/3H/cY/3H/cY/3H/cY/3H/cYM2IBvZ3+/3GP9x/3GP9x/3FBeCz4ff9xj/cf9xj/cf9OsWw06f9xj/cf9xj/cf9CuizkXXGP9x/3GP9x/3FEfxzIDo/3H/cY/3H/cY/3H/cUtXbEqJcY/3H/cY/3H/cUqLPGdMj/cf9xj/cf9xg64aG2Hl6P9x/3GP9x/3GFp91oKP9x/3GP9x/3GDtb0rSkLXGP9x/3GP9x/1740gdxj/cf9xj/cf9xSCFMjeuP9x/3GP9x/3GP9x/3GP9x/3GP9MUsxK03H/cY/3H/cY/3H/Sgucb0Zxj/cf9xj/cf9xhPDiwPHXGP9x/3GP9x/0M2LOydj/cf9xj/cf9xhL6+xRQf9xj/cf9xj/cf9JP2yMCY/3H/cY/3H/cY/0WxLLTtcY/3H/cY/3H/cY/3H/Rz0cnC5x/3GP9x/3GP9x/01JPDtscf9xj/cf9xj/Rl4cuh7/cf9xj/cf9xj/MgkSvvbtcf9xj/cf9xj/cUFXLPqNj/cf9xj/cf9xj/cf9xQNaM8pdx/3GP9x/3GP9x/3FLSTxbbP9xj/cf9xj/cf9DeCzYfXH/cY/3H/cY/3H/cUJXLNqNcf9xj/cf9xj/cf9xQlcs2o1x/3GP9x/3GP9x/3FCNizsnf9x/3GP9x/3GP9x/3FEkCzG/f9x/3GP9x/3GP9x/3GP9x/0unnGWG/3H/cY/3H/cY/3H/cY/3H/cY/3H/cY/0QVLM6tcf9xj/cf9xj/cf9xhNf1w4Cv9xj/cf9xj/cf9xQJSMB7eP9x/3GP9x/3GP9OkGw2+Y/3H/cY/3H/cYSZTMdrP/cY/3H/cY/3H/NV8hvKDe/3H/cY/3H/cY/0Z/HKgOcf9xj/cf9xj/cf9xj/cf9QQtHN/3GP9x/3GP9x/0l2HIie/3H/cY/3H/cY/3H/cY/0TSLNLdj/cf9xj/cf9xj/cf9xj/cf9FkCzG/Y/3H/cY/3H/cY/3H/RdIsst1x/3GP9x/3GP9x/3GP9x/0c9HJwucf9xj/cf9xj/cf9xj/cf9xj/cf9xhC8yzgzY/3H/cY/3H/cY/3H/cYXPjUB/9x/3GP9x/3GP9xXBrT5XGP9x/3GP9x/3GP9x/3GP9xR7gchH5x/3GP9x/3GP9x/3GP9x/3GP9x/3GP9x/0Z/HKgOcY/3H/cY/3H/cY/3H/cY/3H/cVtc1aP/cY/3H/cY/3H/cV5T0qyP9x/3GP9x/3GP9x/3GEnxHGDucY/3H/cY/3H/cY/1+V0Wpxj/cf9xj/cf9xj/XH3Vgv9x/3GP9x/3GP9xXPjUB/9xj/cf9xj/cf9xj/cU2QbDb5/3H/cY/3H/cY/3H/RPMs0M3/cY/3H/cY/3H/T2yMKTf/cf9xj/cf9xj/cf9xj/cUPSLNLd/3H/cY/3H/cY/3H/T15cKhqP9x/3GP9x/3GFtc1KNxj/cf9xj/cf9xStAcUv5x/3GP9x/3GP9x/0AsXB46/3GP9x/3GP9x/3GELzLODNj/cf9xj/cf9xj/cf9xhOBOwvsf9x/3GP9x/3GP9O0mwi2XH/cY/3H/cY/3H/cY/z4hUrLerXH/cY/3H/cY/3FBmSzmbXH/cY/3H/cY/3FBVyz6jY/3H/cY/3H/cYTl5cGhpx/3GP9x/3GP9N82xAyf9xj/cf9xj/cf9L0Bxi/v9x/3GP9x/3GP9fldFqcY/3H/cY/3H/cY/3H/cUIVLO6tj/cf9xj/cf9xhMxDxDvI/3H/cY/3H/cY/3FEkCy2/XGP9x/3GP9x/3GP9DNizsnf9xj/cf9xj/cf9DVyzqjf9x/3GP9x/3GP9x/3GP9x/3GP9x/3GP9DI1ztyv9xj/cf9xj/cf9RId/ecf9xj/cf9xj/cf9xj/cf9xj/cf9xhG50yRi3H/cY/3H/cY/3FD0izS3f9x/3GP9x/3GP9xQ7Es1O2P9x/3GP9x/3GP9x/3GP9x/3GEeXHIaOcY/3H/cY/3FBUoz61/9x/3GP9x/3GEpXbGqJj/cf9xj/cf9xhF9XywqP9xj/cf9xj/cf9LumxkWf9x/3GP9x/3GP9K7jxxHI/3H/cY/3H/cYSB5sjhn/cf9xj/cf9xhA2yzyTXH/cY/3H/cY/3E36qG5FV6P9x/3GP9x/3GEQP/M8Aj/cf9xj/cf9xTn9cGApx/3GP9x/3GP9x/3GP9x/0KnXOWKcY/3H/cY/3H/cU6CPBfccf9xj/cf9xj/Mjcxv8jO/3H/cY/3H/cYQJksB22P9x/3GP9x/3GP9x/3GP9x/3GECZLAdtj/cf9xj/cf9xhEXhzKHo/3H/cY/3H/cY/3H/cY/3H/cUC6LAVdj/cf9xj/cf9xj/cUPzLMDNcf9xj/cf9xj/cf9xhAmSwHbY/3H/cY/3H/cY/0KZLPZt/3H/cY/3H/cY/0xXbFqJ/3H/cY/3H/cY/0TzLNDN/3H/cY/3H/cY/0J4LPh9j/cf9xj/cf9xj/cf9DVyzqjf9x/3GP9x/3GP9Bn9wHAv9xj/cf9xj/cf9fdNKLj/cf9xj/cf9xj/cf9xhIVRx6rnH/cY/3H/cY/3FCEIze93GP9x/3GP9x/3GP9fdNKL/3GP9x/3GP9x/3FK0BxS/nH/cY/3H/cY/3H/RPMs0M3/cY/3H/cY/3H/cY/3FeU9Ks/3GP9x/3GP9x/3GP9x/3GP9x/3GP9x/0W8fLQ4cf9xj/cf9xj/cU8OLB8d/3H/cY/3H/cY/3FCFSzurf9xj/cf9xj/cf9xj/cf9xhD0izC3XGP9x/3GP9x/3GEUcHL4+/3GP9x/3GP9x/3GP9B/CzwPXGP9x/3GP9xRJAstv1xj/cf9xj/cf9xhM3bwyJHH/cY/3H/cY/0rxHHDuj/cf9xj/cf9xj/XrbTSY/3H/cY/3H/cYTi8sLQ2P9x/3GP9x/3GEnQHHL+/3GP9x/3GP9x/3GP9QY9Cscf9xj/cf9xj/cUbBrJPlcY/3H/cY/3H/cY/3H/cUU4fKx4cY/3H/cY/3H/cY/3E7Q2O0vJxx/3GP9x/3GP9x/0KBvOfkcY/3H/cY/3H/cUGZLOZtcY/3H/cY/3H/QdssA02P9x/3GP9x/3GP9xQ/MswM1x/3GP9x/3GP9x/zX8MrwDzf9x/3GP9x/3GP9JUHx6+HGP9x/3GP9x/3FeU9Ksj/cf9xj/cf9xhHdhyYnv9xj/cf9xj/cf9xNdohuyXe/3GP9x/3GP9x/z3mQbMZvnH/cY/3H/cY/3FAlIwHt/9xj/cf9xj/cf9Pf1woCv9x/3GP9x/3GP9xSlLMatP/cY/3H/cY/3H/cY/3FPDiwfHf9x/3GP9x/3GP9xRJAstv1xj/cf9xj/cf9xhBRFz7uv9xj/cf9xj/cf9RId/ecf9xj/cf9xj/cf9xSFUciq7/cf9xj/cf9xj/SNkcgm5x/3GP9x/3GFs71cT/cY/3H/cY/3H/OQFRuP6u/3H/cY/3H/cY/3H/cY/3H/cV5T0qyP9x/3GP9x/3GFz41Af/cf9xj/cf9xj/cf9xj/cf9F0iyy3XH/cY/3H/cY/3H/cY/3H/cY/3H/cUe4HIR+cY/3H/cY/3H/cY/3H/cY/3H/cY/0WQLMb9/3GP9x/3GP9x/3GP9x/3GP9x/3GP9x/0f6HKBej/cf9xj/cf9xj/cf9xj/cUPzLMDNcf9xj/cf9xj/cf9xj/cf9xj/Rxwcnj5xj/cf9xj/cf9xj/cf9xj/cUR/HMgO/3GP9x/3GP9x/3GP9x/3GP9x/0Z/HKgOcY/3H/cY/3H/cY/3H/cY/3H/cUPSLNLd/3GP9x/3GP9x/3GP9x/3GEReHMoej/cf9xj/cf9xj/cf9xj/cUg0HIy+/3GP9x/3GP9x/1Eh395x/3GP9x/3GP9x/3GP9xQhUs7q3/cY/3H/cY/3H/cY/3FBVyz6jY/3H/cY/3H/cY/3H/cY/3FD0izS3f9x/3GP9x/3GP9x/3GP9x/0M2LOydj/cf9xj/cf9xj/cf9xj/Q1cs2o1xj/cf9xj/cf9xj/cf9xRV4cqh5xj/cf9xj/cf9GXhy6Hv9xj/cf9xj/cf9xhCFSzurf9x/3GP9x/3GP9xSnhsaHn/cY/3H/cY/3H/cTr/wbYAPo/3H/cY/3H/cY/3FJyJxzdv9x/3GP9x/3GP9IW8yaQ4/3H/cY/3H/cY/3H/cY/0TzLNDN/3H/cY/3H/cY/3H/cYQLosBV3/cf9xj/cf9xj/cUFXLPqNj/cf9xj/cf9xhAuiwFXf9x/3GP9x/3GEp4bGh5/3H/cY/3H/cY/3H/O10RtqLuj/cf9xj/cf9xNyJRud2u/3GP9x/3GP9x/3FDyqzDVXGP9x/3GP9x/3FGxkyjm4/3H/cY/3H/cYRJAstv1x/3GP9x/3GP9x/0H8LAE9/3H/cY/3H/cY/3FOKowtV/9xj/cf9xj/cf9xj/cf9Fqay1ZXH/cY/3H/cY/3FG2Ryibv9xj/cf9xj/cV5T0qz/cY/3H/cY/3H/cYQKdcBor/cf9xj/cf9xj/cf9xj/TrFsNOn/cf9xj/cf9xj/cf9xj/cUIVLO6t/3GP9x/3GP9x/3FC66zhRY/3H/cY/3H/cY/0fUfKK4/3GP9x/3GP9x/3FG4qyR1XH/cY/3H/cY/3H/T15cKhqP9x/3GP9x/3GEzSbELZ/3H/cY/3H/cY/3FfEdHu/3H/cY/3H/cY/z4hUrLerXH/cY/3H/cY/3H/Q3gs2H1x/3GP9x/3GP9x/0ELXP9Kcf9xj/cf9xj/cUd2HJiej/cf9xj/cf9xj/cf9xj/cf9xj/cU8vLA0Ncf9xj/cf9xj/cUp4bGh5/3GP9x/3GP9xQ9Is0t3/cf9xj/cf9xj/XH3Vgv9x/3GP9x/3GP9xXPjUB/9xj/cf9xj/cf9xj/cf9xj/cf9xj/cf9xj/cf9xj/cf9xj/cf9xj/cf9xhfEdDucY/3H/cY/3H/cY/3H/cY/3FCNizcnXGP9x/3GP9x/3GP9x/3GP9x/3GP9x/3GEF4LOh9cY/3H/cY/3H/cY/3H/cY/3H/SVUciq6P9x/3GP9x/3GP9JY0x5y3GP9x/3GP9x/3FCVyzajXH/cY/3H/cY/3H/cV8y0M1xj/cf9xj/cf9xj/cf9xj/cf9xj/cf9xj/XJ7UYXH/cY/3H/cY/3FdldNqj/cf9xj/cf9xhc19Qoj/cf9xj/cf9xj/cf9xj/TGo8WVz/cf9xj/cf9xj/cf9xj/cf9xj/cV2V02qP9x/3GP9x/3GP9x/3GP9x/11c06Nx/3GP9x/3GP9xQ7Es1O2P9x/3GP9x/3GP9x/3GP9x/3GP9x/3GP9x/3FD0izS3f9xj/cf9xj/cf9xj/cf9xj/cUR/HMgO/3GP9x/3GP9x/3GP9x/3GP9x/3GP9x/3GP9x/3GP9x/3GP9x/3GP9x/3GP9x/3GP9x/3GP9x/3GP9x/3GP9fdNKL/3GP9x/3GP9x/0c9HJwucf9xj/cf9xj/cf9xRJAsxv3/cf9xj/cf9xj/cf9O0mwi2XGP9x/3GP9x/3FD0izS3f9xj/cf9xj/cf9xj/cf9xj/XFzVo4/3H/cY/3H/cYMDcxsNjOj/cf9xj/cf9xQ/MswM1xj/cf9xj/cf9xhEkCy2/XH/cY/3H/cY/3H/QD8sHQ3/cY/3H/cY/3H/cUJXLNqNcf9xj/cf9xj/cURsTMk7/3GP9x/3GP9x/3GP9xRudMkYtxj/cf9xj/cf9xXnTSi/9x/3GP9x/3GP8xQMGwzz7/cY/3H/cY/3H/QyNc7cqP9x/3GP9x/3GP9N4JxB9v9xj/cf9xj/cf9xQMhcBHr/cf9xj/cf9xj/cf9xj/cUGZLOZtcf9xj/cf9xj/cU2QbDb5/3H/cY/3H/cY/1Bj0Kxx/3GP9x/3GP9bv9ZA/3GP9x/3GP9xWr/VQHGP9x/3GP9x/0vQHGL+/3H/cY/3H/cY/3H/cY/3H/Rn8cqA5xj/cf9xj/cf9xWr/WQP9x/3GP9x/3GP9cXNWjj/cf9xj/cf9xj/S6w8ZTz/cY/3H/cY/3H/cY/3H/cY/3H/cY/3FIIUyN6/9xj/cf9xj/cf9xSfEccO7/cY/3H/cY/3H/cY/3FdldNqj/cf9xj/cf9xhcGtPlcf9xj/cf9xj/cf9dGtTlj/cf9xj/cf9xj/SVUciq7/cY/3H/cY/3H/cVwa1OX/cf9xj/cf9xj/SVUciq7/cY/3H/cY/3H/cYQjYs3J1x/3GP9x/3GP9x/0mXHHaOcf9xj/cf9xj/cf9LrDxlPI/3H/cY/3H/cYSAucj0b/cf9xj/cf9xj/cf9xj/cUSQLLb9cY/3H/cY/3H/cV6V0Wpx/3GP9x/3GP9xR7gchH5x/3GP9x/3GP9x/3FPLywNDXGP9x/3GP9x/3GP9x/3FKizxnTI/3H/cY/3H/cUUqTL1b/3GP9x/3GP9xXlPSrP9xj/cf9xj/cf9xQPws8D1x/3GP9x/3GP9xQ/MswM1x/3GP9x/3GP9x/3GP9xTj1cLCr/cY/3H/cY/3H/S9AcYv7/cf9xj/cf9xhHY0yZy/9xj/cf9xj/cf9Lhpxnlo/3H/cY/3H/cYXZXTav9xj/cf9xj/cf9xR7gchH5xj/cf9xj/cf9xj/cf9xj/cUC6LAVd/3GP9x/3GP9x/3GP9x/3GE8OLA8dcY/3H/cY/3H/cY/3H/cY/3H/cY/3H/cURU3Mqy/3H/cY/3H/cYP2/hsJAecY/3H/cY/3H/cYQ9Iswt1xj/cf9xj/cf9xj/cf9xj/RNIs0t2P9x/3GP9x/3GP9x/3GP9DNizsnf9xj/cf9xj/cf9xj/cf9EFSzOrXGP9x/3GP9x/3GP9EFSzOrXH/cY/3H/cY/3H/cY/3H/cYRo+cpwaP9x/3GP9x/3GEFXLPqN/3GP9x/3GP9x/01JPDtscf9xj/cf9xj/cf9xheU9Ks/3H/cY/3H/cY/3FIVRx6rnGP9x/3GP9x/3GEbGTKOb/3H/cY/3H/cYW1zUo3GP9x/3GP9x/3GP9B/CzwPXGP9x/3GP9x/17X0yj/cY/3H/cY/3H/XJ7UYXGP9x/3GP9x/3GP9xXdfSKHH/cY/3H/cY/3FJ0Bxy/o/3H/cY/3H/cY/3FBeCz4ff9x/3GP9x/3GP9Jdhx4nnGP9x/3GP9x/3GP9x/3GP9x/3GP9xQ7Es1O2P9x/3GP9x/3GEL+fOAY/3H/cY/3H/cY/3H/TtJsItlxj/cf9xj/cf9xhBVyz6jf9xj/cf9xj/cf9xQZks5m1xj/cf9xj/cf9xT/pcEFr/cY/3H/cY/3H/cYOUACtr/9cY/3H/cY/3H/Q2Vc2apx/3GP9x/3GP9x/0QVLM6tcY/3H/cY/3H/cY/3H/cY/3H/cY/3H/RAJcz9pxj/cf9xj/cf9xhM5TxBrP9x/3GP9x/3GP9x/3GEOxLNTt/3GP9x/3GP9x/3FGvsykE/9x/3GP9x/3GP9x/3FJyJxzdv9xj/cf9xj/cf9xhC8yzgzY/3H/cY/3H/cY/0TzLNDN/3H/cY/3H/cY/3H/cY/3H/cYRvockF5x/3GP9x/3GP9x/0EeLP4dcf9xj/cf9xj/cf9B2ywDTY/3H/cY/3H/cY/0WxLLTtcY/3H/cY/3H/cY/3H/cY/3H/cYQVcs+o3/cY/3H/cY/3H/cYQ7Es1O3/cY/3H/cY/3H/cYTZBsJvlxj/cf9xj/cf9xj/XRrU5f9xj/cf9xj/cf9DeCzYfXH/cY/3H/cY/3H/cY/0TzLNDN/3H/cY/3H/cY/09sjBk3cY/3H/cY/3H/cYSkSca7aP9x/3GP9x/3GP9x/3Fc+NQHj/cf9xj/cf9xhbXNSjcY/3H/cY/3H/cYW1zUo3GP9x/3GP9x/3FcO9PEcf9xj/cf9xj/cf9xO1YztKnMcY/3H/cY/3H/cY/0h8zJgz/3H/cY/3H/cY/3E5OIK2x31x/3GP9x/3GP9x/3FA6VzxanH/cY/3H/cY/3FJ7jxxHP9x/3GP9x/3GP9B2ywDTf9xj/cf9xj/cf9xQlcs2o1x/3GP9x/3GP9x/3GP9x/3GP9NBzxPjP9xj/cf9xj/cf9BsOwF8f9x/3GP9x/3GEI2LNydcf9xj/cf9xj/cf9xj/cf9xj/cf9xj/QzYs7J3/cY/3H/cY/3H/cY/3FIC5yPRv9xj/cf9xj/cf9xPLcRtEju/3H/cY/3H/cY/3H/cY/3H/cY/3H/Rxwcrj7/cf9xj/cf9xj/cf9xj/cf9xj/cf9xj/cUPSLNLd/3H/cY/3H/cY/3H/cUSxLLTtcf9xj/cf9xj/cUC6LAVd/3GP9x/3GP9x/zOX4b5oHo/3H/cY/3H/cY/3H/cUU9HLwu/3GP9x/3GP9x/3GP9CmSz2bf9x/3GP9x/3GP9x/3FFPRy8Lv9xj/cf9xj/cf9xj/cf9xj/cf9xj/Rg/8vwD/cf9xj/cf9xj/cf9Lhpxnlo/3H/cY/3H/cYQgJc79r/cf9xj/cf9xj/cUDbLPJNcY/3H/cY/3H/cYSos8Z0z/cf9xj/cf9xj/Qpks9m3/cf9xj/cf9xj/cTf9cbkCjo/3H/cY/3H/cYRH8cyA7/cf9xj/cf9xj/TSg8PXxxj/cf9xj/cf9xgxVvK/qQ3/cY/3H/cY/3H/cUI2LOyd/3H/cY/3H/cY/0H8LPA9cY/3H/cY/3H/cYQjYs3J1x/3GP9x/3GP9xQU+s+wX/cf9xj/cf9xj/cU8cXA46cf9xj/cf9xj/RwlMn2txj/cf9xj/cf9xhEfxzIDv9x/3GP9x/3GP88xlK0Oa1x/3GP9x/3GP9x/002bDyZcf9xj/cf9xj/cf8z+KO+B1yP9x/3GP9x/3GFzX1CiP9x/3GP9x/3FEsSy07XH/cY/3H/cY/3FJ22xySf9x/3GP9x/3FKmWxmaf9x/3GP9x/3GP9x/3GP9x/3GP9x/3GEnQHHL+/3GP9x/3GP9x/3GE/6XABacY/3H/cY/3H/cY/3H/cUU9HLwu/3GP9x/3GP9x/3GP9x/3GP9x/3GP9x/3GP9x/002bDyZcf9xj/cf9xj/cT+dAbFi/o/3H/cY/3H/cUtXbEqJcY/3H/cY/3H/cYWn3Wgo/3H/cY/3H/cYQvnc0GJx/3GP9x/3GP9x/3FKumxUWXH/cY/3H/cY/3H/cYQXgs6H1xj/cf9xj/cf9xhCFSzurf9x/3GP9x/3GP9xQVcs+o2P9x/3GP9x/3GP9x/0+QbBb5cf9xj/cf9xj/cf9ByFwEeo/3H/cY/3H/cY/3H/cY/3FNf1w4Co/3H/cY/3H/cY/3H/cYRH8cyA7/cf9xj/cf9xj/cf9xj/cUFXLPqNj/cf9xj/cf9xj/SRnMjmP/cY/3H/cY/3H/cY/3H/cY/3H/cYR5ccho5xj/cf9xj/cf9QQtHN/3GP9x/3GP9x/3FBmSzmbXGP9x/3GP9x/1071MT/cf9xj/cf9xj/cf9xQjYs7J3/cf9xj/cf9xj/cU8OLB8d/3H/cY/3H/cY/3FLNmxcmf9x/3GP9x/3GP9xQ/MswM1x/3GP9x/3GP9x/3FCVyzajXH/cY/3H/cY/3H/cY/3H/cYQ9Iswt1xj/cf9xj/cf9xj/cf9xj/cf9xj/cf9dO9TE/3H/cY/3H/cY/3H/cY/3H/cY/3H/cY/3FBVyz6jY/3H/cY/3H/cY/3H/cY/3H/cY/3H/RbEsxO3/cf9xj/cf9xhDsSzU7f9xj/cf9xj/cf9F0iyy3XH/cY/3H/cY/3H/cY/3H/cY/3H/XVzTo3H/cY/3H/cY/3H/XTvUxP9x/3GP9x/3GEF4LOh9cY/3H/cY/3H/cY/zIWMb/pzo/3H/cY/3H/cY/3FGvsyUE3GP9x/3GP9x/3GEnuPGEccY/3H/cY/3H/cU5hPCns/3H/cY/3H/cY/0vQHFL+cY/3H/cY/3H/TrFsNOn/cY/3H/cY/3H/cUzzbEDJ/3H/cY/3H/cY/3FOXlwaGnGP9x/3GP9x/3FHlxyWjv9xj/cf9xj/cf9GXhy6Hv9xj/cf9xj/cf9xj/cf9Fz0yzC3H/cY/3H/cY/3H/cYTl5cGhpx/3GP9x/3GP9x/zx3M7SIzHGP9x/3GP9x/3FC+dzgYv9x/3GP9x/3GE1/XDgK/3GP9x/3GP9x/3FFPRy8Lv9xj/cf9xj/cf9xj/cf9xj/cf9JdhyInv9x/3GP9x/3GP9x/3GP9x/3GP9x/3GP9x/3GF500Ytx/3GP9x/3GP9xSfEccO7/cf9xj/cf9xj/cUnNPHMsj/cf9xj/cf9xj/cf9xj/cf9E8yzQzf9xj/cf9xj/cf9xSHYceJ5x/3GP9x/3GP9x/3GP9x/3GP9x/3GP9xRtkcom7/cY/3H/cY/3FJExxuznH/cY/3H/cY/3FKrDxVPHGP9x/3GP9x/3GDYwgbrPfo/3H/cY/3H/cUD8LPA9cf9xj/cf9xj/RwlMn2txj/cf9xj/cf9xXdfSKHGP9x/3GP9x/3FPHFwOOnGP9x/3GP9x/3GP9CmSz2bf9x/3GP9x/3GP9x/0WxLMTt/3H/cY/3H/cY/3H/cY/3H/cY/3FFPRy8Lv9x/3GP9x/3GP9x/3GP9xRV4cqh5x/3GP9x/3GP9x/3GP9x/3GP9x/3GEPSLMLdcY/3H/cY/3H/cY/3H/RdIsst1x/3GP9x/3GP9x/3GE/ZXBJq/3GP9x/3GP9x/11c06Nx/3GP9x/3GP9xSDQcjL7/cY/3H/cY/3H/cY/3H/cUnxHHDu/3GP9x/3GP9x/3GP9x/3GP9x/3GP9x/3GP9xRI1Mtytxj/cf9xj/cf9xgwBHK/+41x/3GP9x/3GP9x/3GP9x/3GP9x/3FHuByEfnGP9x/3GP9x/3GP9x/3GP9x/3GP9x/zPgNL4fy/9x/3GP9x/3GP9x/3GP9x/3GP9x/3GP9x/3FIOsx8U3H/cY/3H/cY/3H/TQKcT9b/cf9xj/cf9xj/cUg/bHwJcY/3H/cY/3H/SMZMg5txj/cf9xj/cf9xhOXlwaGnH/cY/3H/cY/3H/cUsQzF7z/3GP9x/3GP9x/3FBeCz4ff9xj/cf9xj/cf9xhLSTxLbHGP9x/3GP9x/3FcO9PEcf9xj/cf9xj/cf9IncyGI3GP9x/3GP9x/3GP9CeCz4fY/3H/cY/3H/cY/3H/Rc9Mswtx/3GP9x/3GP9xRH8cyA7/cY/3H/cY/3H/cY/0J4LPh9j/cf9xj/cf9xj/cTMeMr3hzf9x/3GP9x/3GP9x/17X0yj/cY/3H/cY/3H/PZBEtG+7j/cf9xj/cf9xQlcs2o1x/3GP9x/3GP9xSdAccv6P9x/3GP9x/3GP9GfxyoDnH/cY/3H/cY/3H/TIs8R0xxj/cf9xj/cf9xj/cf9xj/Qros5F1x/3GP9x/3GP9x/3GP9x/3FCVyzajXH/cY/3H/cY/3H/cUsjnF3G/3GP9x/3GP9x/3GEnNPHMs/3GP9x/3GP9x/3GP9LzTxTLHGP9x/3GP9x/3GP9xXbbTSf9x/3GP9x/3GP9xS/68UBSP9x/3GP9x/3GP9xTbFsJOlx/3GP9x/3GP9x/3FAuiwFXY/3H/cY/3H/cY/0ZsTKk7cf9xj/cf9xj/RAJcz9px/3GP9x/3GP9xQZks5m1x/3GP9x/3GP9xSmD8WfBxj/cf9xj/cf9xg7snG1TY7/cY/3H/cY/3H/S7XMVKNx/3GP9x/3GP9AHiwfHY/3H/cY/3H/cYSkSca7aP9x/3GP9x/3GP9AHiwfHY/3H/cY/3H/cY/0HbLANN/3GP9x/3GP9x/0VU3Mqyj/cf9xj/cf9xQiNc7cr/cf9xj/cf9xj/cf9xj/cf9xj/cf9xj/cTmfEbdg7v9x/3GP9x/3GP9xSbpsdFmP9x/3GP9x/3GP9KExx+zv9x/3GP9x/3GP9x/3GP9x/3GP9x/3GP9xR7gchH5x/3GP9x/3GP9x/3FD0izS3f9xj/cf9xj/cf9xj/cf9xj/cf9xj/cf9xj/SNkcgm5x/3GP9x/3GP9x/0K6LORdcY/3H/cY/3H/cYRJAstv1x/3GP9x/3GP9x/0BNXAwqcY/3H/cY/3H/cUwVbD6pcf9xj/cf9xj/cf9xTiqMLVeP9x/3GP9x/3GP9xQ/MswM1x/3GP9x/3GP9x/3GP9x/06xbDTp/3GP9x/3GP9x/3GEdNnJsm/3GP9x/3GP9x/3FHknyG2HGP9x/3GP9x/3GEbZHKJu/3H/cY/3H/cY/3H/cY/3H/cY/3H/cY/3H/cY/0f6HKBe/3GP9x/3GP9x/3GP9Oozw1zI/3H/cY/3H/cY/3H/cYQ9Iswt1xj/cf9xj/cf9xj/XvjSB3H/cY/3H/cY/3H/XTvUxP9x/3GP9x/3GP9x/3GP9E8yzQzf9x/3GP9x/3GP9x/3GP9xTPNsMMlxj/cf9xj/cf9xhAlIwHt/9x/3GP9x/3GP9xXnTRi3GP9x/3GP9x/3GP9IuByUfv9x/3GP9x/3GP9OxDwzvP9x/3GP9x/3GP9x/3GEPSLMLdcY/3H/cY/3H/cYQMhc83px/3GP9x/3GP9x/3GP9x/3GP9x/3FbfdSCcY/3H/cY/3H/cY/0J4LPh9j/cf9xj/cf9xj/cV8y0M1x/3GP9x/3GP9x/3FcGtTl/3H/cY/3H/cY/1ye1GFx/3GP9x/3GP9x/3FC/nzgGI/3H/cY/3H/cY/3FLRJxLtnH/cY/3H/cY/3H/cTfgYrgfnXGP9x/3GP9x/3GP9x/3FGivynUI/3H/cY/3H/cY/1x91YL/cf9xj/cf9xj/cUIVLO6t/3GP9x/3GP9x/1740gdxj/cf9xj/cf9xhAmSwHbY/3H/cY/3H/cY/3H/cYQhUs7q3/cf9xj/cf9xj/cf9ALFweOv9xj/cf9xj/cf9xQ/MswM1xj/cf9xj/cf9xj/Qpks9m3/cf9xj/cf9xj/cf9xj/QzYs7J3/cY/3H/cY/3H/cUqGnGeW/3H/cY/3H/cY/3H/cY/3H/cYTgmML2eP9x/3GP9x/3GP9x/3GEF4LOh9cY/3H/cY/3H/cY/3H/cYQ9Iswt1xj/cf9xj/cf9xMPCisB9d/3H/cY/3H/cY/3FDrkzVG4/3H/cY/3H/cY/0iXHJaOj/cf9xj/cf9xj/Qpks9m3/cf9xj/cf9xj/cV2V02qP9x/3GP9x/3GEPPTMMLcY/3H/cY/3H/cYQMhc83px/3GP9x/3GP9x/3GEbnTJGLcf9xj/cf9xj/cf9xj/cf9xQPws8D1x/3GP9x/3GP9xRRwcvj6P9x/3GP9x/3GP9x/3GP9x/3GP9GfxyoDnH/cY/3H/cY/3H/cY/3H/cY/084vCx0/3GP9x/3GP9x/3GP9x/0HbLANNj/cf9xj/cf9xj/MXSRv4tucY/3H/cY/3H/cYQ7Es1O3/cY/3H/cY/3H/Qpks9m3/cY/3H/cY/3H/cY/3H/QdssA02P9x/3GP9x/3GP9x/0XSLLLdcf9xj/cf9xj/cUF4LPh9/3H/cY/3H/cY/0K6LORdcf9xj/cf9xj/cUnuPHEc/3H/cY/3H/cY/3H/cUm1zHSj/3GP9x/3GP9x/3GEaPnKcGj/cf9xj/cf9xhEXhzKHo/3H/cY/3H/cY/3H/cY/3FDsSzU7Y/3H/cY/3H/cY/3H/cUPSLNLd/3GP9x/3GP9x/3GP9x/3GP9x/3GP9KExx+zv9x/3GP9x/3GP9x/3GP9x/3GP9x/3FBeCz4ff9xj/cf9xj/cf9H+hygXo/3H/cY/3H/cY/3H/cY/3H/cY/3H/cY/3H/cYSBMcjs6P9x/3GP9x/3GP9DNizsnf9xj/cf9xj/cf9xhEXhzKHo/3H/cY/3H/cY/0J4LPh9j/cf9xj/cf9xj/RPMs0M3/cf9xj/cf9xj/QzYs7J3/cY/3H/cY/3H/XRrU5Y/3H/cY/3H/cY/0rxHHDuj/cf9xj/cf9xj/cf9F0iyy3XH/cY/3H/cY/3H/cY/3H/cYRJAstv1x/3GP9x/3GP9x/3FFXhyqHnGP9x/3GP9x/0lNnIsm/3H/cY/3H/cYQhUs7q3/cf9xj/cf9xj/PNNxtSyOj/cf9xj/cf9xj/cU1ZvDpkj/cf9xj/cf9xg0K1G71K5x/3GP9x/3GP9x/3GDvAobQ/XnGP9x/3GP9x/3FEsSy07XH/cY/3H/cY/3H/cVw708Rx/3GP9x/3GP9x/11c06Nx/3GP9x/3GP9x/3GP9x/3GP9x/3GP9x/3GP9xSdAccv6P9x/3GP9x/3GP9x/3GP9x/3GP9x/3GP9x/3FIVRyKrv9x/3GP9x/3GP9x/0rpnHFm/3GP9x/3GP9x/3GE+g7BXx/3GP9x/3GP9x/3FIGcyOY/9x/3GP9x/3GP9xWp7WYf9xj/cf9xj/cf9F0iyy3XH/cY/3H/cY/3H/cYNlYhuqnej/cf9xj/cf9xhAuiwFXf9x/3GP9x/3GP9x/3GEI2LNydcf9xj/cf9xj/Qros5F1x/3GP9x/3GP9x/3GEj3zICD/3H/cY/3H/cY/3H/T4I8J9z/cf9xj/cf9xj/cf9EFSzOrXGP9x/3GP9x/3GECZLAdtj/cf9xj/cf9xj/RLfc1IL/cf9xj/cf9xj/cUy8vEQ0/3GP9x/3GP9x/0V13Mii/3H/cY/3H/cYWp7WYf9x/3GP9x/3GP9xQNss8k1xj/cf9xj/cf9xj/cf9xRSWsraVxj/cf9xj/cf9xhBRFz7uv9xj/cf9xj/cf9xj/cU8cXA46cf9xj/cf9xj/cf9xhA2yzyTXH/cY/3H/cY/3H/cVt91IJxj/cf9xj/cf9xW1zVo/9xj/cf9xj/cf9xj/cf9e+NIHcY/3H/cY/3H/cUU9HLwu/3GP9x/3GP9x/0fUfKK4j/cf9xj/cf9xj/Qqdc5Ypx/3GP9x/3GP9x/3GP9xQjYs3J1xj/cf9xj/cf9xj/QzYs7J3/cY/3H/cY/3H/cY/0xXbFqJ/3H/cY/3H/cY/3H/cUI2LOyd/3H/cY/3H/cY/3H/S3PMaMOP9x/3GP9x/3GP9x/0K6LORdcY/3H/cY/3H/cUSxLLTtcf9xj/cf9xj/cf9xj/ShMcfs7/cf9xj/cf9xj/cf9e+NIHcY/3H/cY/3H/cY/3FD0izS3f9x/3GP9x/3GP9x/3GP9x/3GFwa0+Vx/3GP9x/3GP9x/3GP9x/3GP9x/3GP9x/3GP9x/3GEghTI3r/3H/cY/3H/cY/3H/cY/3H/TuU8Iaxxj/cf9xj/cf9xj/TfNsQMn/cY/3H/cY/3H/cYQJksB22P9x/3GP9x/3GP9x/00CnE/W/3H/cY/3H/cY/3H/cUJXLNqNcf9xj/cf9xj/cf8y5xK/GO3/cY/3H/cY/3H/cU8vLA0NcY/3H/cY/3H/cYT+wsET3/cY/3H/cY/3H/cUbZHKJuj/cf9xj/cf9xj/cf9H+hygXo/3H/cY/3H/cY/3H/cY/3H/cY/3H/cY/3H/cY/3H/cY/0i4HJR+/3H/cY/3H/cY/3H/cY/3H/XH3Vgv9xj/cf9xj/cf9xj/cf9xj/cf9FkCzG/Y/3H/cY/3H/cY/3H/cYQLosBV3/cf9xj/cf9xj/cf9xj/cf9xQ9Is0t3/cY/3H/cY/3H/cY/1740gdx/3GP9x/3GP9x/0ffzKID/3H/cY/3H/cY/3FAorz11HGP9x/3GP9x/3GDgz4rjMHf9x/3GP9x/3GP9x/0xEnFu2/3GP9x/3GP9x/3GP9x/3FNkGw2+f9xj/cf9xj/cf9xj/cUVeHKoecf9xj/cf9xj/cUL+fOAY/3GP9x/3GP9x/3GELzLODNj/cf9xj/cf9xj/cUC6LAVd/3GP9x/3GP9x/3FD8yzAzXGP9x/3GP9x/3GP9x/3GP9x/3FG+hygXv9x/3GP9x/3GP9x/3GE1/XDgK/3GP9x/3GP9x/0+CPCfc/3H/cY/3H/cY/3FJ8Rxw7v9x/3GP9x/3GP9x/3GP9x/3GP9H+hygXv9xj/cf9xj/cf9xj/cf9xj/RY1Mxyv/cY/3H/cY/3H/cY/3H/cY/3H/cY/3H/ROBc0fr/cY/3H/cY/3H/cUUErL+1/3GP9x/3GP9x/3GEsVbF6p/3GP9x/3GP9x/3FBeCz4ff9xj/cf9xj/cf9xj/cf9xQLosBV2P9x/3GP9x/3GP9I2RyCbnH/cY/3H/cY/3H/cY/3H/cY/03K7ENR/3GP9x/3GP9x/3GP9B/CzwPXGP9x/3GP9x/3GP9x/3GP9x/3GP9x/3GP9x/3GP9x/3GEnuPGEccY/3H/cY/3H/cYW1zUo3GP9x/3GP9x/3GP9e+NIHcf9xj/cf9xj/cf9xj/cf9xj/cf9xj/XH3Vgv9x/3GP9x/3GP9x/3GP9x/3GP9xRH8cyA7/cY/3H/cY/3H/cY/3H/cY/3H/cY/3FG2Ryibv9xj/cf9xj/cf9xj/cf9xj/cf9F0iyy3XH/cY/3H/cY/3H/cY/3H/cY/3FD8yzAzXH/cY/3H/cY/3H/T5BsFvlx/3GP9x/3GP9xTX9cOAqP9x/3GP9x/3GP9x/1740gdxj/cf9xj/cf9xj/SvEccO6P9x/3GP9x/3GP9x/1Bj0Kxxj/cf9xj/cf9xj/Qngs+H2P9x/3GP9x/3GP9xSmWcaab/cY/3H/cY/3H/cYQLosBV3/cf9xj/cf9xj/cUeXHJaO/3H/cY/3H/cY/3H/cY/3FJp5x1ho/3H/cY/3H/cY/3FG1HySuHGP9x/3GP9x/3GP9Pf1wYCnGP9x/3GP9x/3GE4vLC0Nj/cf9xj/cf9xj/cf9xj/R+dMoYv/cY/3H/cY/3H/cT+TwbBsPnGP9x/3GP9x/3EzcDG9j87/cY/3H/cY/3H/cY/0ccHJ4+cY/3H/cY/3H/cY/3H/cY/3H/cUhVHIqu/3H/cY/3H/cY/3H/XTvUxP9x/3GP9x/3GP9E0izS3Y/3H/cY/3H/cY/3H/cYQjYs3J1x/3GP9x/3GP9x/1Bj0Kxxj/cf9xj/cf9xj/cf9xj/cf9xj/cf9QY9CscY/3H/cY/3H/cY/3H/cY/3H/cYXlPSrP9x/3GP9x/3GP9xW33UgnH/cY/3H/cY/3H/SKVMlav/cY/3H/cY/3H/cYRDPczML/cf9xj/cf9xj/cUn8bGA5cf9xj/cf9xj/cf9xg94/GzHA7/cY/3H/cY/3H/cY/0oebG4Zcf9xj/cf9xj/cf9DeCzYfXH/cY/3H/cY/3H/Pw8xsvDOj/cf9xj/cf9xhKMcxs44/3H/cY/3H/cY/3FNkGw2+f9x/3GP9x/3GP9x/zSyMbxNznGP9x/3GP9x/3FOXlwqGv9x/3GP9x/3GP9xR1B8mviP9x/3GP9x/3GP9x/3GP9xS1dsSolx/3GP9x/3GP9x/3FAuiwFXY/3H/cY/3H/cY/1Ah0e6P9x/3GP9x/3GP9FiKy3dXGP9x/3GP9x/3GP9x/3GP9x/3GP9x/3GP9x/3FMKDw9fHH/cY/3H/cY/3H/cY/3H/cY/3FCAlzv2v9xj/cf9xj/cf9xj/cf9xj/cf9xj/cf9xT/pcEFr/cY/3H/cY/3H/cY/3H/cY/3H/cYTAc8P4xx/3GP9x/3GP9x/3Fc+NQHj/cf9xj/cf9xj/cf9xSfEccO7/cY/3H/cY/3FNkGw2+f9x/3GP9x/3GP9x/3GE/6XABacY/3H/cY/3H/cY/3H/cUF4LPh9/3GP9x/3GP9x/3GP9E0izS3Y/3H/cY/3H/cY/3H/cUJXLNqNcf9xj/cf9xj/cf9EFSzOrXGP9x/3GP9x/3FCVyzajXH/cY/3H/cY/3H/cYTZBsJvlxj/cf9xj/cf9xj/Qpks9m3/cf9xj/cf9xj/cUF4LPh9/3H/cY/3H/cY/3H/cY/3H/cY/3H/cY/3H/cY/3H/cY/3H/cY/3H/cY/1Ah0e6P9x/3GP9x/3GP9xW1zVo/9x/3GP9x/3GP9x/0BQPAv8cY/3H/cY/3H/cY/10708Rxj/cf9xj/cf9xj/cf9xj/cf9xj/cV2V02qP9x/3GP9x/3GP9xTYI8N9yP9x/3GP9x/3GEp4bGh5/3H/cY/3H/cY/3FJExxuznH/cY/3H/cY/3H/cY/3H/cY/3H/cY/3H/cY/3H/XVzTo3H/cY/3H/cY/3H/cYQjYs3J1x/3GP9x/3GP9x/3Fd19IocY/3H/cY/3H/cY/3H/cYQNss8k1x/3GP9x/3GP9x/0QVLM6tcY/3H/cY/3H/cYQ9Iswt1xj/cf9xj/cf9xQjYs7J3/cf9xj/cf9xj/cf9xQ9Is0t3/cY/3H/cY/3H/cUs2bFyZ/3GP9x/3GP9x/3GEPPTMMLcY/3H/cY/3H/cY/3H/cYT+wsET3/cY/3H/cY/3H/cYRHp8uFhx/3GP9x/3GP9xRRLcrtJx/3GP9x/3GP9x/3GP9N82xAyf9xj/cf9xj/cf9xhLNmxMmXGP9x/3GP9x/3GP9x/3GP9E8yzQzf9x/3GP9x/3GP9x/01JPDtscf9xj/cf9xj/cf9xhOXlwaGnH/cY/3H/cY/3H/cUPzLMDNcY/3H/cY/3H/cYRRwcvj7/cY/3H/cY/3H/cV5T0qyP9x/3GP9x/3GP9xSDQcjL7/cY/3H/cY/3H/cUtqPElccY/3H/cY/3H/cYSdAccv7/cY/3H/cY/3H/cY/3H/cUePnIcGcY/3H/cY/3H/cY/3H/Rz0cnC5x/3GP9x/3GP9x/3FAuiwFXY/3H/cY/3H/cY/0J4LPh9j/cf9xj/cf9xj/cUIVLO6t/3GP9x/3GP9x/3GP9x/3GP9PXlwqGv9xj/cf9xj/cf9xhP2VwSav9xj/cf9xj/cf9xj/cf9xj/cf9HPRycLnH/cY/3H/cY/3H/cY/3H/cY/0YlrL2l/3H/cY/3H/cY/3FbXNWj/3H/cY/3H/cY/3H/cY/3H/cY/3H/RdIsst1x/3GP9x/3GP9x/0QVLM6tcY/3H/cY/3H/cY/0AsXB46/3H/cY/3H/cY/3H/cVw708Rx/3GP9x/3GP9x/3FbfdSCcY/3H/cY/3H/cYQvMs4M2P9x/3GP9x/3GP9xTj1cLCr/cY/3H/cY/3H/cYRvockF5x/3GP9x/3GP9xMfQxvwvOj/cf9xj/cf9xj/cUC6LAVd/3GP9x/3GP9x/3FfMtDNcY/3H/cY/3H/cYSBMcjs6P9x/3GP9x/3GP9Frky1G3GP9x/3GP9x/3GEFXLPqN/3GP9x/3GP9x/3FM3bxCJP9x/3GP9x/3GP9B/CzwPXGP9x/3GP9x/3FPCYwPZ3GP9x/3GP9x/3GP9x/3GP9x/3GECGXAiaj/cf9xj/cf9xj/UELRzf9x/3GP9x/3GP9xTw4sHx3/cf9xj/cf9xj/cVz41Af/cY/3H/cY/3H/cYWr/VQHH/cY/3H/cY/3H/XTvUxP9x/3GP9x/3GP9xWzvVxI/3H/cY/3H/cY/3H/cVz41AeP9x/3GP9x/3GP9x/3FcGtTl/3H/cY/3H/cY/3H/PnURs4ru/3GP9x/3GP9x/3FCFSzurY/3H/cY/3H/cY/3FHbpyZFv9x/3GP9x/3GP9x/3FEfxzIDo/3H/cY/3H/cY/3H/cUL+fOAYj/cf9xj/cf9xhLNmxMmXGP9x/3GP9x/3GP9CeCz4fY/3H/cY/3H/cY/0iXHJaOj/cf9xj/cf9xheU9Ks/3H/cY/3H/cY/0KZLPZt/3H/cY/3H/cY/0KUjOa3cf9xj/cf9xj/cf8/GMGx5z5x/3GP9x/3GP9x/3GP9x/3FAyFwEev9x/3GP9x/3GP9x/3GEghTI3r/3H/cY/3H/cY/3FfMtDNcf9xj/cf9xj/cf9xj/cf9xj/cf9xQ9Is0t3/cY/3H/cY/3H/cUsQzF7z/3GP9x/3GP9x/3FCFSzurY/3H/cY/3H/cY/3H/cYQNss8k1x/3GP9x/3GP9x/0G1jAWnj/cf9xj/cf9xj/cUIVLO6t/3GP9x/3GP9x/3GEs2bEyZcY/3H/cY/3H/cYTLFsROmP9x/3GP9x/3GP9x/3GEzSbELZ/3H/cY/3H/cY/0TSLNLdj/cf9xj/cf9xj/cUI2LNydcY/3H/cY/3H/cY/3H/cY/1ye1GFx/3GP9x/3GP9x/3FIUHx6+HH/cY/3H/cY/3H/cTZOobqxXo/3H/cY/3H/cY/3H/Qros5F1xj/cf9xj/cf9xj/cTFvc76QjHH/cY/3H/cY/3H/Qros5F1xj/cf9xj/cf9xj/RbEstO1xj/cf9xj/cf9xj/cf9xj/cf9xRJAsxv3/cf9xj/cf9xj/cf9xhNkGwm+XGP9x/3GP9x/3GP9xTj1cLCr/cY/3H/cY/3H/cYQjYs3J1x/3GP9x/3GP9x/3GP9Fm3y2SHGP9x/3GP9x/3GP9x/3GP9x/0XSLLLdcf9xj/cf9xj/cf9HCUyva/9x/3GP9x/3GP9dGtTl/3GP9x/3GP9x/3GEsVbF6p/3GP9x/3GP9x/3GP9x/3FGwayj5f9x/3GP9x/3GP9x/06ujDUX/3GP9x/3GP9x/3GECnXAaK/3H/cY/3H/cY/3FLSTxbbP9x/3GP9x/3GP9I2RyCbnH/cY/3H/cY/3H/cY/3H/cU5hPCns/3H/cY/3H/cY/0w2bFyZj/cf9xj/cf9xj/cf9xj/cf9xQlcs2o1x/3GP9x/3GP9x/0WQLMb9j/cf9xj/cf9xj/cf9MV2xaif9xj/cf9xj/cf9xSB5sjhmP9x/3GP9x/3GEalTKWrj/cf9xj/cf9xj/cURsTMk7/3GP9x/3GP9x/3GP80bVG9kq6P9x/3GP9x/3GP9x/3GFp91oKP9x/3GP9x/3GP9x/0N4LNh9cf9xj/cf9xj/cf9xj/RPMs0M3/cf9xj/cf9xj/cf9PkGwW+XH/cY/3H/cY/3H/Mt+SviBtcY/3H/cY/3H/cY/3H/cY/3H/cY/3FNf1w4Co/3H/cY/3H/cY/0Z/HKgOcf9xj/cf9xj/cU8OLB8d/3H/cY/3H/cY/0K6LORdcf9xj/cf9xj/cf9ABrwQpP9xj/cf9xj/cf9xj/cTopQbbWvv9xj/cf9xj/cf8w7wGxIP7/cY/3H/cY/3H/cYSEJMe9tx/3GP9x/3GP9x/3GP89e8G0hD7/cY/3H/cY/3H/SW6ceRZx/3GP9x/3GP9x/3GEnNPHMs/3GP9x/3GP9x/3GP9xNOOxvBxO/3GP9x/3GP9x/3FCNizsnf9x/3GP9x/3GP9x/0JzjPjH/3GP9x/3GP9x/3FHW8yaQ/9xj/cf9xj/cUFXLPqNj/cf9xj/cf9xgwb3OwoIyP9x/3GP9x/3GP9x/zPegb4hfv9x/3GP9x/3GP9x/3EwrQG/Uv5x/3GP9x/3GP9x/3GEIVLO6t/3H/cY/3H/cY/3FCFSzurf9xj/cf9xj/cf9xj/TQc8T4z/cY/3H/cY/3H/cUF4LPh9/3GP9x/3GP9x/3EyYxK+nO2P9x/3GP9x/3GP9Pf1wYCnGP9x/3GP9x/3GP9CuizkXXH/cY/3H/cY/3H/cY/3H/cUDIXAR6/3H/cY/3H/cY/3H/Q1cs6o3/cf9xj/cf9xj/cf9ALFweOv9xj/cf9xj/cf9xj/cf9xj/XrbTSY/3H/cY/3H/cY/3FNf1w4Co/3H/cY/3H/cY/3FBmSzmbXH/cY/3H/cY/3H/cYWzvVxP9xj/cf9xj/cf9xj/RBUszq1x/3GP9x/3GP9x/3FCVyzajXH/cY/3H/cY/3H/cY/3H/USHf3nH/cY/3H/cY/3H/cY/3H/cY/0JlXPmqj/cf9xj/cf9xj/cUCUjAe3/3GP9x/3GP9x/3GP9x/zGMAbCD/o/3H/cY/3H/cY/0Z/HKgOcf9xj/cf9xj/cf9EFSzOrXGP9x/3GP9x/3GD7wEbIP7v9x/3GP9x/3GP9xQjYs3J1xj/cf9xj/cf9xj/cUGZLOZtcf9xj/cf9xj/cf9xTY2MNyf/cY/3H/cY/3H/cY/0M2LOyd/3GP9x/3GP9x/3FLajxJXHGP9x/3GP9x/3GE1sjDk3/3GP9x/3GP9x/3GP9x/0+QbBb5cf9xj/cf9xj/cf8wtpGxWW7/cY/3H/cY/3H/cYQ9Iswt1xj/cf9xj/cf9xhA2yzyTXH/cY/3H/cY/3H/cY/0WxLLTtcY/3H/cY/3H/cY/3H/cUIVLO6tj/cf9xj/cf9xj/cf9xj/cf9xj/cf9xhDsSzU7f9xj/cf9xj/cf9xj/cf9xj/cf9xj/cf9xj/cT11EbKK7nH/cY/3H/cY/3FBc4zox3H/cY/3H/cY/3FDrkzVG4/3H/cY/3H/cY/3H/TIs8R0xxj/cf9xj/cf9xhGoKyl9f9x/3GP9x/3GP9xMAkSsAft/3GP9x/3GP9x/3GP9B/CzwPXGP9x/3GP9x/3GP9GXhy6Hv9x/3GP9x/3GP9x/0QVLM6tcY/3H/cY/3H/cY/3H/cY/3FEfxzIDv9xj/cf9xj/cf9xj/cf9xj/cf9xj/cf9xj/cf9xj/cf9xhJ0Bxy/v9xj/cf9xj/cf9xj/cf9xj/cf9xj/RBUszq1x/3GP9x/3GP9x/3FBmSzmbXGP9x/3GP9x/3GP9x/3GP9x/3Fav9ZA/3H/cY/3H/cY/3H/cY/3H/cY/3H/cUR/HMgOj/cf9xj/cf9xj/cf9xj/cf9xj/cf9xhJ0Bxy/v9xj/cf9xj/cf9xj/cV5T0qz/cY/3H/cY/3H/cYQ5t81kj/cY/3H/cY/3H/cY/0AeLB8dj/cf9xj/cf9xj/cf9xj/cf9xj/cf9xQ/MswM1xj/cf9xj/cf9xj/XFzVo4/3H/cY/3H/cY/3FCNizcnXGP9x/3GP9x/3GP9x/0ZGrKuVcY/3H/cY/3H/cY/0H8LPA9cY/3H/cY/3H/cYTmE8Gexx/3GP9x/3GP9x/3GEeXHIaOcY/3H/cY/3H/cYS0k8S2xxj/cf9xj/cf9xj/cUI2LNydcY/3H/cY/3H/cY/3H/RLfc1IL/cY/3H/cY/3H/cYOMmhtzZecf9xj/cf9xj/cf9xgykTG+bs6P9x/3GP9x/3GDK9gb1CfnH/cY/3H/cY/3H/cUmi/HXQ/3GP9x/3GP9x/3GEU9HKwucY/3H/cY/3H/cY/3FAuiwFXf9xj/cf9xj/cf9xj/cf9xj/cf9PS4wrR4/3H/cY/3H/cY/3H/Rkasq5Vxj/cf9xj/cf9xj/TSg8PXxxj/cf9xj/cf9xj/To2MNyeP9x/3GP9x/3GP9x/0WxLMTt/3H/cY/3H/cY/3H/cY/3H/cTLTMb4szv9x/3GP9x/3GP9x/3GP9x/3GELzLODNj/cf9xj/cf9xj/Rj0cvC6P9x/3GP9x/3GP9xO5citWjd/3H/cY/3H/cY/3H/Q3gs2H1x/3GP9x/3GP9x/3GECGXAiaj/cf9xj/cf9xj/cTjOQbgxvv9xj/cf9xj/cf9xhP7CwRPf9xj/cf9xj/cf9xSfEccO7/cY/3H/cY/3H/cY/0MurN0VcY/3H/cY/3H/cY/3H/RbEsxO3/cf9xj/cf9xj/cf9xj/cf9GXhy6Hv9xj/cf9xj/cf9xhLNmxMmXGP9x/3GP9x/3GEIVLO6t/3H/cY/3H/cY/3H/cTE3Mb7IznGP9x/3GP9x/3GEpqPGlcj/cf9xj/cf9xj/cU8vLA0Ncf9xj/cf9xj/cf8zA2G9/J5x/3GP9x/3GP9x/3GP9x/3GP9CmSz2bf9x/3GP9x/3GP9x/3GDHssb4TTnGP9x/3GP9x/3GP9B2ywDTf9xj/cf9xj/cf9xhHcXyI6HGP9x/3GP9x/3GP9Jdhx4nnGP9x/3GP9x/3GP9x/3GP9x/3GP9xR7gchH5x/3GP9x/3GP9x/3FD8yzAzXGP9x/3GP9x/3GP893IO0I3z/cY/3H/cY/3H/XvjSB3GP9x/3GP9x/3GP9xWzvVxI/3H/cY/3H/cY/3H/cY/3H/XvjSB3GP9x/3GP9x/3GP9QY9Cscf9xj/cf9xj/cf9xj/cf9DVyzqjf9x/3GP9x/3GP9xSfxsYDlx/3GP9x/3GP9x/3FCVyzajXH/cY/3H/cY/3H/cUnpnGFmcY/3H/cY/3H/cY/3FP2VwSao/3H/cY/3H/cY/3H/SZccdo5x/3GP9x/3GP9x/3GEmnnHWG/3GP9x/3GP9x/3GEC6LAVd/3H/cY/3H/cY/3H/cUd8zIgzcY/3H/cY/3H/cUnInHN2/3GP9x/3GP9x/0M2LOydj/cf9xj/cf9xj/cf9xj/cUPzLMDNcf9xj/cf9xj/cf9JUHyK+P9x/3GP9x/3GP9x/3GP9x/3GEU9HKwucY/3H/cY/3H/cY/0M2LOyd/3GP9x/3GP9x/3GP9x/3FBeCz4ff9xj/cf9xj/cf9xQjYs7J3/cf9xj/cf9xj/cU1/XDgKj/cf9xj/cf9xj/cU8cXA46cf9xj/cf9xj/cf9xj/cf9xQlcs2o1x/3GP9x/3GP9x/3GP9x/0XSLLLdcf9xj/cf9xj/cf9xj/cf9xQlcs2o1x/3GP9x/3GP9x/3FBmSzmbXGP9x/3GP9x/3FM6+wxQXH/cY/3H/cY/3H/cY/3FBmSzmbXH/cY/3H/cY/3H/cU3EPCO8cY/3H/cY/3H/cY/3FHuByEfnH/cY/3H/cY/3H/cY/3H/cY/3H/cY/3H/cY/3H/SLgclH7/cY/3H/cY/3H/cY/3H/cY/0f6HKBe/3GP9x/3GP9x/3GP9DVyzajXGP9x/3GP9x/3GP9x/3GP9xT+LsAdFx/3GP9x/3GP9x/3GF4y0s2P9x/3GP9x/3GP9x/1071MT/cf9xj/cf9xj/cf9xj/cf9xj/cf9xj/cf9xj/cf9Jlxx2jnH/cY/3H/cY/3H/cY/3H/cY/3H/SNkcgm5xj/cf9xj/cf9xj/cf9xPGNSs5ytcf9xj/cf9xj/cf9xMnbhvokej/cf9xj/cf9xj/SLgclH7/cf9xj/cf9xj/cf9xhCFSzurf9x/3GP9x/3GP9xNnKBuY1+cY/3H/cY/3H/cYQsqs41WP9x/3GP9x/3GP9xQ7Es1O2P9x/3GP9x/3GP9x/3GP9xQ/MswM1x/3GP9x/3GP9x/3GP9xQZks5m1x/3GP9x/3GP9x/3GD0rkbLUbnGP9x/3GP9x/3GP9x/3GP9xQLosBV3/cY/3H/cY/3H/cYQjYs3J1x/3GP9x/3GP9x/3GEeXHIaOcY/3H/cY/3H/cY/3H/cY/3H/cY/3FCFSzurf9xj/cf9xj/cf9GXhy6Hv9xj/cf9xj/cf9xj/cUPzLMDNcf9xj/cf9xj/cf9xj/cf9xj/cf9xSHYceJ5x/3GP9x/3GP9x/3GP9x/3GP9x/3GEPSLMLdcY/3H/cY/3H/cY/3H/cYRJAstv1x/3GP9x/3GP9x/3GP9x/3GP9xTmE8Gexxj/cf9xj/cf9xhL/rxQFP9xj/cf9xj/cf9BHiz+HXH/cY/3H/cY/3FHY0yZy4/3H/cY/3H/cY/3H/cVqe1mGP9x/3GP9x/3GP9xTX9cOAqP9x/3GP9x/3GP9x/0XSLLLdcf9xj/cf9xj/cf9xj/cf9xhDsSzU7f9xj/cf9xj/cf9xj/cf9xj/cUnuPHEc/3H/cY/3H/cY/3H/cUnxHHDu/3GP9x/3GP9x/3GEUcHL4+/3GP9x/3GP9x/3GP9x/3GP9x/3FFPRy8Lv9xj/cf9xj/cf9xj/Qpks9m3/cf9xj/cf9xj/cf9xQ9Is0t3/cY/3H/cY/3H/cY/0jGTIObcf9xj/cf9xj/cf9xj/Ra5MtRtxj/cf9xj/cf9xj/cVtc1aP/cf9xj/cf9xj/cf9xTji8LHT/cf9xj/cf9xj/cf9xRGxMyTuP9x/3GP9x/3GEnInGN2cY/3H/cY/3H/cV8y0M1xj/cf9xj/cf9xj/cf9xj/cf9xj/cf9FsSzE7f9x/3GP9x/3GP9x/3GP9x/0ZeHLoe/3GP9x/3GP9x/3GP9N6+wxQXGP9x/3GP9x/3GP9x/0HkvPG0cf9xj/cf9xj/cf9xj/Qfws8D1xj/cf9xj/cf9xj/cU3EPCO8cf9xj/cf9xj/cf9xhM0mxC2f9x/3GP9x/3GP9x/zuFY7Z6nI/3H/cY/3H/cY/3FCFSzurf9xj/cf9xj/cf9xj/cf9xj/cU8cXA46cf9xj/cf9xj/cf9xj/cf9EFSzOrXGP9x/3GP9x/3GP9xMsBhvT+ecY/3H/cY/3H/cY/3FNf1w4Co/3H/cY/3H/cY/3H/cY/3H/cY/03gnEH2/3GP9x/3GP9x/3GP9x/00CnE/W/3H/cY/3H/cY/3H/cUbnTKGL/3H/cY/3H/cY/3FBeCz4ff9x/3GP9x/3GP9x/zqoobZXXnGP9x/3GP9x/3GP9x/3GEg0HIy+/3H/cY/3H/cY/3H/UELRzf9xj/cf9xj/cf9xj/Q1cs2o1xj/cf9xj/cf9xj/cf9CuizkXXGP9x/3GP9x/3GP9xRRwcvj6P9x/3GP9x/3GP9x/3GP9x/0Z/HKgOcY/3H/cY/3H/cY/03zbEDJ/3GP9x/3GP9x/3GP87JKG2217/cY/3H/cY/3H/cY/3H/cY/3H/cY/3FA2yzyTXGP9x/3GP9x/3GP9Frky1G3GP9x/3GP9x/3GP9x/3GEzSbELZ/3H/cY/3H/cY/3H/cUnInHN2/3GP9x/3GP9x/3GP9x/0o0HGy+cY/3H/cY/3H/cY/3H/cY/3H/cY/3H/cYRo+cpwaP9x/3GP9x/3GP9xMtMxvSzOcY/3H/cY/3H/cY/3FCFSzurf9xj/cf9xj/cf9xhOLywtDY/3H/cY/3H/cY/3FKhpxXlnGP9x/3GP9x/3GP9xR2n8iWBx/3GP9x/3GP9xQXgs+H3/cf9xj/cf9xj/cU4qjC1X/3GP9x/3GP9x/3GEqLPGdM/3H/cY/3H/cY/3H/cUGZLOZtcY/3H/cY/3H/cY/0NXLNqNcY/3H/cY/3H/cY/3H/RypMnVtx/3GP9x/3GP9x/1740gdxj/cf9xj/cf9xj/cVwa0+Vxj/cf9xj/cf9xhedNGLcf9xj/cf9xj/cf9xj/SNkcgm5x/3GP9x/3GP9x/3GP9x/3GP9x/3GP9x/3GP9x/3GEnxHGDucY/3H/cY/3H/cY/3H/cYTMQ8Q7yP9x/3GP9x/3GP9x/1+20Ulx/3GP9x/3GP9x/3GP9x/3GP9x/3GP9E0izS3Y/3H/cY/3H/cY/3H/cY/3H/cY/3FBeCz4ff9x/3GP9x/3GP9x/0cqTJ1bcf9xj/cf9xj/cf9xRH8cyA6P9x/3GP9x/3GP9xSdAccv6P9x/3GP9x/3GP9x/0xqPFlc/3GP9x/3GP9x/3GP9x/3GP9x/3FCNizsnf9x/3GP9x/3GP9x/3FIY0x5y3H/cY/3H/cY/3H/cTyDQbR8vo/3H/cY/3H/cY/3FPLywNDXH/cY/3H/cY/3H/cUb6HKBe/3H/cY/3H/cY/3H/cYRT0crC5xj/cf9xj/cf9xj/cUdxfJjo/3H/cY/3H/cY/3FOPVwsKv9xj/cf9xj/cf9xj/cf9xj/QE1cDCpx/3GP9x/3GP9x/3GDqd0rZiLf9x/3GP9x/3GP9x/3GD+FkbB6bnGP9x/3GP9x/3GP9x/3FA6VzxanH/cY/3H/cY/3H/cYQvMs4M2P9x/3GP9x/3GP9x/3GP9x/3GP9xPjeDsch8cY/3H/cY/3H/cY/3H/cUadzKYjj/cf9xj/cf9xj/cf8wARGwD+5xj/cf9xj/cf9xj/cTxtkbSSbv9xj/cf9xj/cf9xj/cUeETJe7/3H/cY/3H/cY/3H/cY/0QVLM6tcf9xj/cf9xj/cf9xMFgxsLfOj/cf9xj/cf9xj/PKVStVqt/3H/cY/3H/cY/3H/Oe9BuBC+j/cf9xj/cf9xj/cf9DVyzqjf9x/3GP9x/3GP9x/3GEg0HIy+/3H/cY/3H/cY/3H/cY/3H/cY/3H/cYQhUs7q3/cf9xj/cf9xj/cf9xj/cf9xj/ShMcfs7/cf9xj/cf9xj/cf9xj/cf9xj/cU5hPBnscY/3H/cY/3H/cY/0r8bHA5/3H/cY/3H/cY/3H/cYQvMs4M2P9x/3GP9x/3GP9x/3GP9x/3GEI2LNydcf9xj/cf9xj/cf9xgwZmG/mZ5x/3GP9x/3GP9x/3GEOxLNTt/3GP9x/3GP9x/3GP9x/3GE1/XDgK/3GP9x/3GP9x/3GP9CUoz614/3H/cY/3H/cY/3H/cY/3H/cY/0H8LPA9cY/3H/cY/3H/cYQJksB22P9x/3GP9x/3GP9xQjYs3J1xj/cf9xj/cf9xj/cU/sLBE9j/cf9xj/cf9xj/UELRzf9x/3GP9x/3GP9x/03K7ENRj/cf9xj/cf9xhDz0zDC3GP9x/3GP9x/3GEC1jPSncf9xj/cf9xj/cf9APywdDf9xj/cf9xj/cf9xXBrU5f9x/3GP9x/3GP9x/3GF5T0qz/cf9xj/cf9xj/cVqe1mH/cY/3H/cY/3H/cY/3FD0izS3f9x/3GP9x/3GP9x/3FMFWw+qXH/cY/3H/cY/3H/cY/0TzLNDN/3H/cY/3H/cY/3H/cYPF9htKCej/cf9xj/cf9xj/cf9xXPjUB4/3H/cY/3H/cY/3FJ8Rxw7v9x/3GP9x/3GP9xQhCM3vdxj/cf9xj/cf9xj/cf9e19Mo/3GP9x/3GP9x/0i4HJR+/3GP9x/3GP9x/3GP9x/3GP9x/3GP9x/3FAuiwFXY/3H/cY/3H/cY/1u/1kD/cY/3H/cY/3H/cYXPjUB/9x/3GP9x/3GP9x/3FJ8Rxw7v9xj/cf9xj/cf9xj/cT7tMbISzv9xj/cf9xj/cf9xj/cUdjTJnLj/cf9xj/cf9xj/cf9xj/SLgclH7/cf9xj/cf9xj/cf9xj/cf9xj/cUC6LAVd/3GP9x/3GP9x/3GFzX1CiP9x/3GP9x/3GP9x/zgoArjX/XGP9x/3GP9x/3GP8yUVO/rqyP9x/3GP9x/3GP8z5gG+Gf7/cY/3H/cY/3H/cY/0igrIX1cf9xj/cf9xj/cf9xhFHBy+Pv9xj/cf9xj/cf9xj/cUc6zJxTj/cf9xj/cf9xj/cf9xj/cf9xj/cf9xj/TFdsWon/cf9xj/cf9xj/cf9B6VwCav9x/3GP9x/3GP9x/09/XCgK/3H/cY/3H/cY/3H/cUGZLOZtcY/3H/cY/3H/cY/3H/Qpks9m3/cY/3H/cY/3H/cYQVcs+o3/cY/3H/cY/3H/cY/3H/cY/3H/cY/0lVHIqu/3GP9x/3GP9x/3GP9N82xAyf9xj/cf9xj/cf9xj/QdaM8pdxj/cf9xj/cf9xj/Qfws8D1xj/cf9xj/cf9xj/cf9xhAuiwFXf9x/3GP9x/3GP9x/3FCI1ztyv9x/3GP9x/3GP9x/0A/LB0N/3GP9x/3GP9x/3GP9MMcxc4/9x/3GP9x/3GP9x/3FedNKL/3H/cY/3H/cY/3H/cUF4LPh9/3GP9x/3GP9x/3GEnQHHL+/3GP9x/3GP9x/3GE8OLA8dcY/3H/cY/3H/cYXxHQ7nGP9x/3GP9x/3GEUcHL4+/3GP9x/3GP9x/3GP9x/3GP9x/3GP9xSOT8gbD/cY/3H/cY/3H/cYTAc8P4xx/3GP9x/3GP9x/3GP9x/0WQLMb9j/cf9xj/cf9xj/cf9xj/cf9xj/cUPzLMDNcf9xj/cf9xj/cf9xgwRWGwyp7/cf9xj/cf9xj/cf9xTmyMGTdx/3GP9x/3GP9x/0jGTIObcY/3H/cY/3H/cYRqVMpauP9x/3GP9x/3GP9xSfEccO7/cf9xj/cf9xj/cf9xj/cf9xj/cf9xj/cf9xhav9VAcf9xj/cf9xj/cf9xj/cf9xj/cf9xj/cf9xj/cf9xj/cf9xj/cf9xj/cU2QbDb5/3H/cY/3H/cY/3H/QzYs7J2P9x/3GP9x/3GP9xQKdcBor/cY/3H/cY/3H/cYP5hhsGeecY/3H/cY/3H/cYTj1cLCr/cf9xj/cf9xj/cf9xT+eMEYf/cY/3H/cY/3H/cY/zL1Qr4KvXH/cY/3H/cY/3FNozw1zP9x/3GP9x/3GP9PRuwbkXGP9x/3GP9x/3GEg0HIy+/3H/cY/3H/cY/3H/TuU8Iaxxj/cf9xj/cf9xj/cUbZHKJu/3GP9x/3GP9x/3GP9x/3GP9x/3GEOxLNTt/3GP9x/3GP9x/3GP9x/0jZHIJucY/3H/cY/3H/cY/z/VwbIqPv9xj/cf9xj/cf9xj/XtfTKP9x/3GP9x/3GP9x/3FbfdSCcY/3H/cY/3H/cY/3H/cTLTMb4szv9x/3GP9x/3GP9x/3FFXhyqHnGP9x/3GP9x/3GP9x/3GDiacbhljo/3H/cY/3H/cY/3H/QyNc7cqP9x/3GP9x/3GP9x/3GP9CmSz2bf9x/3GP9x/3GP9x/3GP9E0izS3Y/3H/cY/3H/cY/3H/cU5/XBgKcf9xj/cf9xj/cf9xhEkCy2/XH/cY/3H/cY/3H/cUJXLNqNcf9xj/cf9xj/cf9xhCNizcnXH/cY/3H/cY/3H/cY/3FdttNJ/3H/cY/3H/cY/3H/QPLsEdH/cY/3H/cY/3H/cY/3H/cYOYxBtnO+cY/3H/cY/3H/cUDpXPFqcf9xj/cf9xj/cf9xR6VMhatxj/cf9xj/cf9xj/cV2200n/cf9xj/cf9xj/cf9cntRhcY/3H/cY/3H/cY/3E3yrK4NU1x/3GP9x/3GP9x/3FD3XzCKHGP9x/3GP9x/3GP9ATVwMKnH/cY/3H/cY/3H/cY/3FAuiwFXf9xj/cf9xj/cf9xj/NI5RvXGu/3H/cY/3H/cY/3H/cY/0Dy7BHR/3H/cY/3H/cY/3H/cU5hPCns/3H/cY/3H/cY/3H/cUbZHKJuj/cf9xj/cf9xj/cf9xTy8sDQ1xj/cf9xj/cf9xj/cUUcHL4+j/cf9xj/cf9xj/cf9xj/cUFXLPqNj/cf9xj/cf9xj/cf9xj/cf9xj/XTvTxHGP9x/3GP9x/3GP9x/3FPHFwOOnGP9x/3GP9x/3GP9x/3GP9x/0Z/HKgOcY/3H/cY/3H/cY/0TSLNLdj/cf9xj/cf9xj/cf9xj/cf9xj/cUVeHKoecf9xj/cf9xj/cf9xhC/nzgGP9x/3GP9x/3GP9x/3GDYa0brlLo/3H/cY/3H/cY/3H/cY/0TY3MJycf9xj/cf9xj/cf9xhEkCy2/XH/cY/3H/cY/3H/cY/3H/cY/zmjArhc/f9xj/cf9xj/cf9xj/NFBCvK+9cf9xj/cf9xj/cf9xj/cTVqAruV/Y/3H/cY/3H/cYSDQcjL7/cf9xj/cf9xj/cf9xj/cf9xj/cf9xj/cU2jPDXM/3H/cY/3H/cY/3H/cYRQlMv2v/cY/3H/cY/3H/cY/3H/Rn8cqA5xj/cf9xj/cf9xj/cf9xj/cU49XCwq/3GP9x/3GP9x/3GP9x/3FD8yzAzXGP9x/3GP9x/3GP9xQ/MswM1x/3GP9x/3GP9x/3GEmnnHWG/3GP9x/3GP9x/3GP9E0izS3Y/3H/cY/3H/cY/3H/TtJsItlxj/cf9xj/cf9xj/cUIVLO6t/3GP9x/3GP9x/3GP9QIdHuj/cf9xj/cf9xj/cf9FrkzFG/9x/3GP9x/3GP9x/3GP9Orow1F/9x/3GP9x/3GP9x/3E82BGzJ+5x/3GP9x/3GP9x/0H8LAE9/3H/cY/3H/cY/3H/cUYcHJ4+cf9xj/cf9xj/cf9xRT0cvC7/cY/3H/cY/3H/cY/3H/cY/3H/cY/3H/cUJXLNqNcf9xj/cf9xj/cf9xMSkBv9b+/3GP9x/3GP9x/3GP9FjUzHK/9xj/cf9xj/cf9xj/QchcBHr/cY/3H/cY/3H/cY/zIc4b7jHnH/cY/3H/cY/3H/cYQLosBV3/cf9xj/cf9xj/cf9xj/cf9xRH8cyA6P9x/3GP9x/3GP9x/09/XCgK/3H/cY/3H/cY/3H/cUDbLANN/3H/cY/3H/cY/3H/cUPSLNLd/3GP9x/3GP9x/3GP9x/3FCVyzajXH/cY/3H/cY/3H/cY/3H/cUVeHKoecY/3H/cY/3H/cY/3H/cY/3H/cY/3H/cYOkpBtbW+cf9xj/cf9xj/cf9xSPfMgIOP9x/3GP9x/3GP9x/z8zEbLM7v9x/3GP9x/3GP9x/3GDvYEbUn7v9xj/cf9xj/cf9xj/TqnsJWFx/3GP9x/3GP9x/3GP9xQWVc+ar/cf9xj/cf9xj/cf9xj/cf9xQMhcBHr/cf9xj/cf9xj/cf9FkCzG/Y/3H/cY/3H/cY/3H/Q3gs2H1x/3GP9x/3GP9x/3FA2ywDTf9x/3GP9x/3GP9x/3E5nxG3YO7/cY/3H/cY/3H/SJ3MhiNxj/cf9xj/cf9xj/Qelc8Wpxj/cf9xj/cf9xj/cURGrMuV/3GP9x/3GP9x/3GP9x/3GP9x/0M2LOydj/cf9xj/cf9xj/cf9NI5w9xnH/cY/3H/cY/3H/cUsxzEzjcY/3H/cY/3H/cY/3FJgfx34I/3H/cY/3H/cY/3H/cT0AUrL/rXGP9x/3GP9x/3GEzzbDDJcf9xj/cf9xj/cf9PkGwW+XH/cY/3H/cY/3H/SI+clwb/cY/3H/cY/3H/cUIjXO3K/3H/cY/3H/cY/3H/cYQhUs7q3/cf9xj/cf9xj/cf9xj/cf9xj/cf9xj/cUU9HLwu/3H/cY/3H/cY/3H/cY/3H/cV3X0ihxj/cf9xj/cf9xj/cf9xhCNizcnXH/cY/3H/cY/3H/cYQJksB22P9x/3GP9x/3GP9x/0M2LOydj/cf9xj/cf9xj/cUdbzJpD/3H/cY/3H/cY/3H/Q1cs6o3/cf9xj/cf9xj/cf9xhEkCy2/XH/cY/3H/cY/3H/cYWzvVxP9xj/cf9xj/cf9xhAmSwHbY/3H/cY/3H/cY/3H/cY/0Y9HLwuj/cf9xj/cf9xj/cf9xj/cf9xj/cf9xj/cf9B2ywDTY/3H/cY/3H/cY/3H/QE1cDCpxj/cf9xj/cf9xj/cUExjPznj/cf9xj/cf9xj/cUdbzJpD/3H/cY/3H/cY/3H/cUU9HLwu/3GP9x/3GP9x/3GP9x/3GP9x/3FCFSzurY/3H/cY/3H/cY/3H/cU3EPCO8cY/3H/cY/3H/cY/3E6EdG17i5xj/cf9xj/cf9xj/cU8OLB8d/3H/cY/3H/cY/3H/cULY3OJyj/cf9xj/cf9xj/cUPSLNLd/3H/cY/3H/cY/3H/cUDbLANN/3H/cY/3H/cY/3H/cY/zbCsbs9Tv9x/3GP9x/3GP9x/3FOXlwqGv9x/3GP9x/3GP9x/3FMBzxPjP9x/3GP9x/3GP9x/3FFS0yrS3GP9x/3GP9x/3GP9FenzIWP9xj/cf9xj/cf9xj/cUeXHJaO/3H/cY/3H/cY/3H/cY/3H/cY/3H/cY/3H/ST9sjAmP9x/3GP9x/3GP9x/3FCMYzc53H/cY/3H/cY/3H/cY/3E9ogOzXfz/cf9xj/cf9xj/cUd2HJiej/cf9xj/cf9xj/cf9OsWw06f9xj/cf9xj/cf9xj/cf9xj/RZAsxv3/cY/3H/cY/3H/cY/3H/cY/3H/cYSqw8VTxx/3GP9x/3GP9x/3GEU9HKwucY/3H/cY/3H/cY/3H/Qpks9m3/cY/3H/cY/3H/cYQWVc6apxj/cf9xj/cf9xj/cU1n7DmB/3H/cY/3H/cY/3H/T15cKhqP9x/3GP9x/3GP9x/06xbDTp/3GP9x/3GP9x/3GF500Ytx/3GP9x/3GP9x/3GP9x/3GP883sG1IT7/cf9xj/cf9xj/cf9xNdohuyXe/3GP9x/3GP9x/3GP9x/3GP9x/0f6HKBej/cf9xj/cf9xj/cf9xj/cf9xj/RbEstO1xj/cf9xj/cf9xj/cf9GfxyoDnGP9x/3GP9x/3GP9x/3GP9x/3GP9LmWxmaf9xj/cf9xj/cf9xj/cf9xj/cf9xR7gchH5xj/cf9xj/cf9xj/cf9PXlwqGo/3H/cY/3H/cY/3H/Rn8cqA5xj/cf9xj/cf9xj/cf9APywdDf9xj/cf9xj/cf9xj/XtfTKP9x/3GP9x/3GP9x/3GP9FsSy07XGP9x/3GP9x/3GP9x/3GP9x/0NlXNmqcf9xj/cf9xj/cf9xj/cf9xhEXhzKHo/3H/cY/3H/cY/3H/cY/0rxHHDuj/cf9xj/cf9xj/cUU9HLwu/3H/cY/3H/cY/3H/cVw708Rx/3GP9x/3GP9x/3FCFSzurY/3H/cY/3H/cY/3H/QelcAmr/cf9xj/cf9xj/cf9xhBVyz6jf9xj/cf9xj/cf9xj/cU/ZXBJqj/cf9xj/cf9xj/W7/WQP9xj/cf9xj/cf9xj/PEgDtbf8j/cf9xj/cf9xj/cf9QQtHN/3GP9x/3GP9x/3GP9DVyzajXGP9x/3GP9x/3GP9x/3GP9xR6VMhatx/3GP9x/3GP9x/3GP9Oozw1zI/3H/cY/3H/cY/3FEfxzIDv9xj/cf9xj/cf9xj/cf9LlMxms/9x/3GP9x/3GP9x/3FFXhyqHnGP9x/3GP9x/3GP9xRFTcurJxj/cf9xj/cf9xj/cf9xTkA8K/yP9x/3GP9x/3GP9x/0vQHGL+/3H/cY/3H/cY/3H/S6w8ZTyP9x/3GP9x/3GP9x/3FNsWwk6XGP9x/3GP9x/3GP9xTPNsMMlxj/cf9xj/cf9xj/cUsVbF6pj/cf9xj/cf9xj/cf9xhHUHya+P9xj/cf9xj/cf9xj/Qngs+H2P9x/3GP9x/3GP9x/zKAg75/fHGP9x/3GP9x/3GP9xQ/MswM1x/3GP9x/3GP9x/3GP9x/3GP9xQiNc3cpxj/cf9xj/cf9xj/cf9xTw4sHx3/cY/3H/cY/3H/cYTLFsROmP9x/3GP9x/3GP9x/3GDYoArrX/f9x/3GP9x/3GP9x/3GE2jPCXMcY/3H/cY/3H/cY/3E0HSG84t7/cY/3H/cY/3H/cY/3FM0mxC2f9xj/cf9xj/cf9xj/RLfc1IL/cf9xj/cf9xj/cf9xg9zUKzMr3/cY/3H/cY/3H/cY/0w2bFyZj/cf9xj/cf9xj/cf9CftzoEnGP9x/3GP9x/3GP9xQTGM/OeP9x/3GP9x/3GP9x/3FGCUyfa3H/cY/3H/cY/3H/cYTX9cOAr/cY/3H/cY/3H/cYSfEcYO5xj/cf9xj/cf9xj/cUtqPElccf9xj/cf9xj/cf9xhOPVwsKv9x/3GP9x/3GP9x/3FEM9zMwo/3H/cY/3H/cY/3H/cYQ9Iswt1xj/cf9xj/cf9xj/cf9xj/cURZfMpo/3GP9x/3GP9x/3GP9x/3GEdjTJnL/3GP9x/3GP9x/3GP9fldFqcY/3H/cY/3H/cYQJksB22P9x/3GP9x/3GP9x/3GFq/1UBx/3GP9x/3GP9x/3GP9xRd/MsgOP9x/3GP9x/3GP9x/zL64b8FHv9xj/cf9xj/cf9xj/cUPSLNLd/3H/cY/3H/cY/3H/cYQvMs4M2P9x/3GP9x/3GP9x/3GP9x/0WQLMb9j/cf9xj/cf9xj/cf9xQuus4UWP9x/3GP9x/3GP9x/3EywGG+P57/cf9xj/cf9xj/cf9xhDltzGknGP9x/3GP9x/3GP9xRH8cyA7/cY/3H/cY/3H/cY/3H/cY/3H/MUDBsM8+j/cf9xj/cf9xj/cf9CmSz2bf9xj/cf9xj/cf9xj/NosCu3T9j/cf9xj/cf9xj/cUF4LPh9/3H/cY/3H/cY/3H/cTCtAb9S/nH/cY/3H/cY/3H/cY/3FC/nzgGP9xj/cf9xj/cf9xj/cTQgAbzf/v9xj/cf9xj/cf9xj/cUC6LAVd/3GP9x/3GP9x/3GP9xRtkcom7/cY/3H/cY/3H/cY/3H/cY/3FantZh/3GP9x/3GP9x/3GP9x/3GP9x/3GP9x/3GP9x/3GP9x/3GP9x/3FCRFzbunH/cY/3H/cY/3H/cY/3H/cY/3FCNizcnXGP9x/3GP9x/3GP9x/3GEOxLNTt/3GP9x/3GP9x/3GP9xRH8cyA7/cY/3H/cY/3H/cY/3H/cY/3FedNGLcY/3H/cY/3H/cY/1x91YL/cf9xj/cf9xj/cf9xj/cUDbLPJNcY/3H/cY/3H/cY/3H/cY/3H/cY/3H/cUI2LOyd/3H/cY/3H/cY/3H/cY/ztrQbWUvnGP9x/3GP9x/3GP9xRGxMyTv/cY/3H/cY/3H/cY/3H/cY/3H/cY/0ljTHnLcY/3H/cY/3H/cY/1ye1GFx/3GP9x/3GP9x/3GFzX1CiP9x/3GP9x/3GP9x/0EeLP4dcf9xj/cf9xj/cf9xj/Rj0cvC6P9x/3GP9x/3GP9x/09ZvCpk/3H/cY/3H/cY/3H/cVt91IJxj/cf9xj/cf9xj/cTbrsroUTf9xj/cf9xj/cf9xj/cf9xj/cf9xj/Q0Rc27pxj/cf9xj/cf9xg5a0G3lL7/cY/3H/cY/3H/cY/3H/Qros5F1xj/cf9xj/cf9xj/RBUszq1x/3GP9x/3GP9x/3GEQ4fMx4j/cf9xj/cf9xj/cUDbLPJNcY/3H/cY/3H/cY/3FAuiwFXf9xj/cf9xj/cf9xj/cUFlXPmq/3H/cY/3H/cY/3H/cUDbLANN/3H/cY/3H/cY/3H/cYQKdcBor/cf9xj/cf9xj/cf9xhDsSzU7f9xj/cf9xj/cf9xj/NLIxvE3Ocf9xj/cf9xj/cf9xj/cf9xhEkCy2/XH/cY/3H/cY/3H/cY/3FbfdSCcf9xj/cf9xj/cf9xj/XtfTKP9x/3GP9x/3GP9x/3GP9x/10a1OWP9x/3GP9x/3GP9xXZXTao/3H/cY/3H/cY/3H/Qros5F1xj/cf9xj/cf9xj/cf9E8yzQzf9xj/cf9xj/cf9xj/cUL+fOAY/3GP9x/3GP9x/3GP9xS0k8W2z/cf9xj/cf9xj/cf9xRJAsxv3/cf9xj/cf9xj/cf9B/CwBPf9x/3GP9x/3GP9x/3FBeCz4ff9xj/cf9xj/cf9xj/TtJsItlx/3GP9x/3GP9x/3GD93YbGInv9xj/cf9xj/cf9xj/cf83hVG6eq6P9x/3GP9x/3GP9x/0ZeHLoe/3GP9x/3GP9x/3GP9x/3GP9xSmWcaab/cY/3H/cY/3H/cY/3FEkCy2/XGP9x/3GP9x/3GP9x/3GP9x/0HpXAJq/3H/cY/3H/cY/3H/cYQGC8CvSP9x/3GP9x/3GP9x/0tzzGjDj/cf9xj/cf9xj/XvjSB3H/cY/3H/cY/3H/cY/10a1OX/cY/3H/cY/3H/cYRp3MpiP/cf9xj/cf9xj/cUSQLLb9cY/3H/cY/3H/cYQJksB22P9x/3GP9x/3GP9x/3FHSPybcP9xj/cf9xj/cf9xj/cf9xj/cf9xhOHFwuOo/3H/cY/3H/cY/3H/cUINrO8l/3H/cY/3H/cY/3H/cVwa1OX/cf9xj/cf9xj/cf9xj/cf9MajxZXP9xj/cf9xj/cf9xj/cf9xj/XH3Vgv9x/3GP9x/3GP9x/3FBeCz4ff9xj/cf9xj/cf9xj/Q1cs2o1xj/cf9xj/cf9xj/cf9xj/cf9xhC8yzgzY/3H/cY/3H/cY/3H/Q3gs2H1x/3GP9x/3GP9x/3GP9x/3GP9JVRyKrv9xj/cf9xj/cf9xj/cf9xj/cf9xj/cf9HPRycLnH/cY/3H/cY/3H/cY/3H/cY/3H/RdIsst1x/3GP9x/3GP9x/3GP9x/0M2LOydj/cf9xj/cf9xj/cf9xRV4cqh5xj/cf9xj/cf9xj/cUIVLO6t/3GP9x/3GP9x/3GP9x/0WxLMTt/3H/cY/3H/cY/3H/cY/3H/cY/3H/cYQ9Iswt1xj/cf9xj/cf9xj/cf9xj/cUSQLLb9cY/3H/cY/3H/cY/3FDm3zWSI/3H/cY/3H/cY/3H/cYXNfUKI/3H/cY/3H/cY/3H/XtfTKP9xj/cf9xj/cf9xj/cf9xj/UGPQrHH/cY/3H/cY/3H/cY/3H/cY/1xc1aOP9x/3GP9x/3GP9x/3GP9x/3GP9x/3GP9x/3GELzLODNj/cf9xj/cf9xj/cf9xj/XTvTxHGP9x/3GP9x/3GP9ettNJj/cf9xj/cf9xj/cf9xj/cf9xj/RbEstO1xj/cf9xj/cf9xj/cf9DNizsnY/3H/cY/3H/cY/3H/SLgclH7/cY/3H/cY/3H/cY/3H/cY/3H/cY/3H/cY/0DkvBK0j/cf9xj/cf9xj/cf9xj/TEScW7b/cf9xj/cf9xj/cf9xj/SHF8mOiP9x/3GP9x/3GP9x/3FOf1wYCnH/cY/3H/cY/3H/cYQhUs7q3/cf9xj/cf9xj/cf9xj/cf9xj/cf9JdhyInv9x/3GP9x/3GP9x/3GEdQfJr4/3GP9x/3GP9x/3GP9x/3GP9E/nzAGHH/cY/3H/cY/3H/cV500ov/cf9xj/cf9xj/cf9xj/cf9xj/cf9xj/cUR/HMgO/3GP9x/3GP9x/3GP9dGtTl/3GP9x/3GP9x/3GP9Fm3y2SHGP9x/3GP9x/3GP9B2ywDTf9xj/cf9xj/cf9xhGuBykfo/3H/cY/3H/cY/3H/cY/3H/cY/3H/SjQcbL5xj/cf9xj/cf9xj/RZAsxv3/cY/3H/cY/3H/cY/3H/cY/3H/cY/3H/cVqe1mGP9x/3GP9x/3GP9x/3GP9x/3GP9x/3GP9DVyzajXGP9x/3GP9x/3GP9xRRwcvj6P9x/3GP9x/3GP9x/0K6LORdcY/3H/cY/3H/cY/3H/cYXZXTav9xj/cf9xj/cf9xj/cf9xj/Qjzc/DKP9x/3GP9x/3GP9xNzUhucre/3H/cY/3H/cY/3H/cY/3FPHFwOOnH/cY/3H/cY/3H/cY/07EPDO8/3H/cY/3H/cY/3H/PAhBtfe+/3GP9x/3GP9x/3GP9Ez0zTC4/3H/cY/3H/cY/3H/cUC6LAVdj/cf9xj/cf9xj/cf9xhCNizcnXH/cY/3H/cY/3H/cYW1zUo3GP9x/3GP9x/3GP9x/3E703G1LI7/cY/3H/cY/3H/cY/3H/cY/3H/QBmMH2f/cY/3H/cY/3H/cY/3FcGtPlcY/3H/cY/3H/cYSxDMTvNxj/cf9xj/cf9xj/cf9OsWw06f9xj/cf9xj/cf9xj/MiRhv9ue/3H/cY/3H/cY/3FM4Jwx9nGP9x/3GP9x/3GP9BsOz08XGP9x/3GP9x/3GP9x/3GD93YbGInv9xj/cf9xj/cf9xj/cf9PS4wrR4/3H/cY/3H/cY/3H/cYQ9Iswt1xj/cf9xj/cf9xj/cf9xj/cf9xj/cf9xj/Rl4cuh7/cf9xj/cf9xj/cf9xj/cf9xj/SsP8c8D/cf9xj/cf9xj/cf9xQNssA03/cf9xj/cf9xj/cf9xj/cf9H7fyRIHH/cY/3H/cY/3H/cY/3FEfxzIDv9xj/cf9xj/cf9xj/cU8OLB8d/3H/cY/3H/cY/3H/cY/0K6LORdcf9xj/cf9xj/cf9xj/cV5T0qz/cY/3H/cY/3H/cY/0ruPHEcj/cf9xj/cf9xj/cf9xj/cUtEnEu2cf9xj/cf9xj/cf9xj/cUpP7GsB/3GP9x/3GP9x/3GEUcHL4+/3GP9x/3GP9x/3GP9x/3FbXNWj/3GP9x/3GP9x/3GP9x/3GP9x/3GF4y0s2P9x/3GP9x/3GP9x/3GFq/1UBx/3GP9x/3GP9x/3GP9xTw4sHx3/cf9xj/cf9xj/cf9xRT0cvC7/cY/3H/cY/3H/cYT+wsET3/cY/3H/cY/3H/cYTAc8P4xx/3GP9x/3GP9x/3GP9x/3GP9x/3GP9x/3FD3XzCKHGP9x/3GP9x/3GEIVLO6t/3H/cY/3H/cY/3H/QdssA02P9x/3GP9x/3GP9x/3GE2QbCb5cY/3H/cY/3H/cY/3FD8yzAzXH/cY/3H/cY/3H/cY/3H/cY/3FCI1zdynGP9x/3GP9x/3GP9x/3GP9x/3GEC6LAVd/3H/cY/3H/cY/3H/Tf68QBT/cf9xj/cf9xj/cf9xhEXhzKHo/3H/cY/3H/cY/3H/cY/3H/cY/3H/Rz0cnC5x/3GP9x/3GP9x/3GP9x/0ccHK4+/3H/cY/3H/cY/3H/cY/3H/cY/3H/cUIVLO6tj/cf9xj/cf9xj/cf9xj/cf9xj/cf9JVRyKro/3H/cY/3H/cY/3H/cY/3H/cY/3H/cYSBMcjs6P9x/3GP9x/3GP9x/3GP9x/3GP9x/3GP9x/3GFp91oKP9x/3GP9x/3GP9x/3GP9x/3GP9x/3GP9x/3GP9x/3GP9x/3FJExxuznGP9x/3GP9x/3GP9x/3GP9x/3GESQLLb9cf9xj/cf9xj/cf9xj/cf9DVyzqjf9x/3GP9x/3GP9x/3FCVyzajXH/cY/3H/cY/3H/cYRJAstv1x/3GP9x/3GP9x/3GP9x/3GEzEPEO8j/cf9xj/cf9xj/cf9xRH8cyA6P9x/3GP9x/3GP9x/3GE5hPBnscf9xj/cf9xj/cf9xW33UgnGP9x/3GP9x/3GP9x/1+V0mr/cf9xj/cf9xj/cf9xj/cV2200n/cf9xj/cf9xj/cf9xj/cf9xSHYceJ5x/3GP9x/3GP9x/3GP9x/3GP9x/3GP9x/3FfEdHu/3GP9x/3GP9x/3GP9x/3GP9x/3GP9x/3GP9x/3GP9x/3GP9x/3GP9x/0ZeHLoe/3GP9x/3GP9x/3GP9x/3GP9x/3GP9x/3GEU9HKwucY/3H/cY/3H/cY/3H/cY/3FFPRy8Lv9x/3GP9x/3GP9x/3GP9x/3GP9xQ7Es1O2P9x/3GP9x/3GP9xSyOcXcb/cf9xj/cf9xj/cf9DVyzqjf9x/3GP9x/3GP9x/0H8LAE9/3H/cY/3H/cY/3H/cTZOobqxXo/3H/cY/3H/cY/3H/cY/3H/cY/3H/cY/3H/XH3Vgv9xj/cf9xj/cf9xj/cf9xj/cUeXHJaO/3H/cY/3H/cY/3H/cVqe1mGP9x/3GP9x/3GP9xSfEccO7/cf9xj/cf9xj/cf9xQZks5m1xj/cf9xj/cf9xj/cf9N/rxAFP9x/3GP9x/3GP9x/3FM82xAyf9x/3GP9x/3GP9x/3GFs71cT/cY/3H/cY/3H/cY/3H/cY/3H/cY/3H/cY/3H/cY/3H/cY/3H/XJ7UYXGP9x/3GP9x/3GP9x/3GP9x/3GP9x/3GP9x/3GP9x/3GP9x/3GP9x/3GP9x/3GFtc1KNxj/cf9xj/cf9xj/cf9xj/cf9xj/cf9xj/cf9xj/cf9xj/cf9xj/cf9xj/cf9xXzLQzXGP9x/3GP9x/3GP9x/0Z/HKgOcY/3H/cY/3H/cY/3H/cY/3H/cUD8LPA9cf9xj/cf9xj/cf9xj/cf9xj/cUPSLNLd/3H/cY/3H/cY/3H/cY/3FFXhyqHnH/cY/3H/cY/3H/cY/0QVLM6tcf9xj/cf9xj/cf9xj/cf9xj/cf9FkCzG/Y/3H/cY/3H/cY/3H/cY/3H/cYM0xRvbOu/3GP9x/3GP9x/3GP9xW1zVo/9x/3GP9x/3GP9x/0QCXM/acY/3H/cY/3H/cY/3H/cUGZLOZtcY/3H/cY/3H/cY/3H/cY/3H/cY/3H/X7bRSXH/cY/3H/cY/3H/cY/3H/T6M8Fcxx/3GP9x/3GP9x/3GP9x/1x91YL/cY/3H/cY/3H/cY/3H/cY/3H/cY/3FBmSzmbXH/cY/3H/cY/3H/cY/3H/cYRT0crC5xj/cf9xj/cf9xj/cf9xj/cf9xj/cf9xj/cf9xj/cf9xj/cV3X0ihx/3GP9x/3GP9x/3GP9x/3GP9x/3GP9x/0lVHIquj/cf9xj/cf9xj/cf9xj/cf9xj/cf9xj/cf9xj/cf9xj/cf9xj/cf9xj/cf9xj/cf9xj/cf9xj/cf9xj/cf9xj/cf9xj/cf9xj/cf9xj/cf9xj/cf9xj/cf9xj/cf9xj/cf9xXPjUB4/3H/cY/3H/cY/3H/cY/3H/Rxwcrj7/cf9xj/cf9xj/cf9xhCFSzurf9x/3GP9x/3GP9x/3GP9E8yzQzf9x/3GP9x/3GP9x/3GP9x/3FHlxyWjv9xj/cf9xj/cf9xj/cf9xj/cf9xj/cf9xQgJc79qP9x/3GP9x/3GP9x/3GEtJPEtscY/3H/cY/3H/cY/3FJ8Rxw7v9x/3GP9x/3GP9x/3GP9x/0c9HJwucf9xj/cf9xj/cf9xj/cf9xj/cf9xj/Rl4cuh7/cf9xj/cf9xj/cf9xj/cf9xj/cf9H+hygXo/3H/cY/3H/cY/3H/cY/3H/cY/3H/cY/3H/cYXNfUKI/3H/cY/3H/cY/3H/cY/3H/cY/3H/cY/3FHdhyYno/3H/cY/3H/cY/3H/cY/3H/cY/3H/cY/3H/RZAsxv2P9x/3GP9x/3GP9x/3GP9xRH8cyA7/cY/3H/cY/3H/cY/3H/cY/3FFXhyqHnH/cY/3H/cY/3H/cY/3H/cY/3FEkCy2/XGP9x/3GP9x/3GP9x/3GP9x/3FD0izS3f9xj/cf9xj/cf9xj/cf9xj/Rxwcnj5xj/cf9xj/cf9xj/cf9xj/cf9DNizsnY/3H/cY/3H/cY/3H/cUrNPFMscf9xj/cf9xj/cf9dO9TE/3H/cY/3H/cY/3H/cUb6HKBe/3H/cY/3H/cY/3H/cY/3H/cY/0l2HHiecY/3H/cY/3H/cY/3H/cY/3H/cY/3FKrDxVPHGP9x/3GP9x/3GP9x/3E30jK5Lc3/cY/3H/cY/3H/cY/3E5L/G30A6P9x/3GP9x/3GP9x/3GP9E0izS3Y/3H/cY/3H/cY/3H/cUar/KVA/3H/cY/3H/cY/3H/cYRJAstv1x/3GP9x/3GP9x/3GF4y0s2P9x/3GP9x/3GP9x/3FGHByePnH/cY/3H/cY/3H/cYRtkcom7/cf9xj/cf9xj/cf9xj/cf9xj/cf9xj/cf9xj/cf9xWr/WQP9x/3GP9x/3GP9x/3GP9x/3GP9x/3GP9x/3GP9x/3GP9x/3GP9x/3GP9x/3GP9x/3GP9x/3GP9x/3GP9QY9Cscf9xj/cf9xj/cf9xhav9VAcf9xj/cf9xj/cf9xj/Rl4cuh7/cf9xj/cf9xj/cf9xj/SXYceJ5xj/cf9xj/cf9xj/cf9xj/cf9xj/cf9xj/cf9xhJ8Rxg7nGP9x/3GP9x/3GP9x/3GP9x/3GP9x/3GP9x/0mXHHaOcf9xj/cf9xj/cf9xj/cf9xj/cf9xj/cf9xj/cf9L0Bxi/v9x/3GP9x/3GP9x/3GP9x/3GP9x/0EeLP4dcf9xj/cf9xj/cf9xj/cUC1jPSncY/3H/cY/3H/cY/3H/Q3gs2H1x/3GP9x/3GP9x/3GP9dO9PEcY/3H/cY/3H/cY/0T+fMAYcf9xj/cf9xj/cf9xj/cf9xg8txGzSO5x/3GP9x/3GP9x/0N4LNh9cf9xj/cf9xj/cf9xWr/WQP9x/3GP9x/3GP9x/3GECZLAdtj/cf9xj/cf9xj/cf9xTl5cKhr/cf9xj/cf9xj/cf9xj/MEZyscmNj/cf9xj/cf9xj/cf9xj/cf9xj/MgNhv/yej/cf9xj/cf9xj/cf9E8yzQzf9xj/cf9xj/cf9xj/cf9xg7TaK1sl3/cY/3H/cY/3H/cY/3H/cY/3H/cY/3H/cY/3H/cY/3H/cVqe1mGP9x/3GP9x/3GP9x/3GP9x/3GP9x/3GP9x/3GP9x/3GP9x/0NlXNmqcf9xj/cf9xj/cf9xj/cUR/HMgO/3GP9x/3GP9x/3GP9x/3GP9xQ7Es1O2P9x/3GP9x/3GP9x/3E+ofGyXg6P9x/3GP9x/3GP9x/zkBUbj+rv9x/3GP9x/3GP9x/3GP9x/3GP9x/3GP9xSCycfTZxj/cf9xj/cf9xj/ShMcfs7/cf9xj/cf9xj/cf9xhEfxzIDv9x/3GP9x/3GP9x/3GP9x/0Yz3KzCcY/3H/cY/3H/cY/3H/TuU8Iaxxj/cf9xj/cf9xj/QchcBHr/cY/3H/cY/3H/cYMwASvf/t/3GP9x/3GP9x/3GP9x/0HIXAR6j/cf9xj/cf9xj/cf9xj/cf8/1JSyK2uP9x/3GP9x/3GP9x/3GEOIrNd1/3GP9x/3GP9x/3GE8OLA8dcY/3H/cY/3H/cY/0QVLM6tcf9xj/cf9xj/cf9xhC8yzgzY/3H/cY/3H/cY/3H/cY/3H/cY/3FPHFwOOnH/cY/3H/cY/3H/cUU9HLwu/3GP9x/3GP9x/3GP9x/3GP9xWr/VQHGP9x/3GP9x/3GP9x/1Bj0Kxxj/cf9xj/cf9xj/QCxcHjr/cf9xj/cf9xj/cf9H38yiA/9x/3GP9x/3GP9x/3GESQLLb9cf9xj/cf9xj/cf9xj/cUF4LPh9/3H/cY/3H/cY/3H/cYNnKBuY1+cf9xj/cf9xj/cf9xj/RktMu0v/cf9xj/cf9xj/cf9xWp7WYY/3H/cY/3H/cY/3H/cY/1Ah0e6P9x/3GP9x/3GP9x/3FIVRyKrv9x/3GP9x/3GP9x/3GP9x/3GP9x/3GP9x/3GP9x/0KZLPZt/3GP9x/3GP9x/3GP9x/17X0yj/cY/3H/cY/3H/cY/3H/X5XSav9x/3GP9x/3GP9x/3FCFSzurY/3H/cY/3H/cY/3H/cUzPjEMHj/cf9xj/cf9xj/cf9xQhUs7q2P9x/3GP9x/3GP9x/3GP9Pf1wYCnGP9x/3GP9x/3GP9x/3FJ6ZxhZnGP9x/3GP9x/3GP9xR7gchH5x/3GP9x/3GP9x/3GP9x/3GP9x/3GP9x/3GP9x/3GP9x/3GP9K8Rxw7o/3H/cY/3H/cY/3H/cYQvMs4M2P9x/3GP9x/3GP9x/0QVLM6tcY/3H/cY/3H/cY/3H/cY/3H/cUSQLMb9/3H/cY/3H/cY/3H/cY/3FBZVz5qv9x/3GP9x/3GP9x/3GP9x/3GP9x/0ccHK4+/3H/cY/3H/cY/3H/cY/3H/cY/3H/SLgclH7/cY/3H/cY/3H/cY/3H/cY/3H/cUI2LOyd/3H/cY/3H/cY/3H/cY/3H/cY/0i4HJR+/3H/cY/3H/cY/3H/cY/3H/cY/3H/cY/3H/cUhVHIqu/3H/cY/3H/cY/3H/cY/3H/cY/3H/cY/3H/cY/3FantZh/3GP9x/3GP9x/3GP9x/3GP9x/3GP9x/3GP9x/3GP9x/3GP9MajxZXP9x/3GP9x/3GP9x/3GP9x/3GP9x/3GP9xS2o8SVxx/3GP9x/3GP9x/3GEy8vEQ0/3H/cY/3H/cY/3H/cUSxLLTtcf9xj/cf9xj/cf9xhKZZxppv9x/3GP9x/3GP9x/0KnXOWKcY/3H/cY/3H/cY/3EwU5G/rG5xj/cf9xj/cf9xj/cUqZbFZpcY/3H/cY/3H/cY/0WQLMb9/3GP9x/3GP9x/3GP9xTj1cLCr/cY/3H/cY/3H/cYSOmcgWaP9x/3GP9x/3GP9x/3FKzTxTLHH/cY/3H/cY/3H/cYTZBsJvlxj/cf9xj/cf9xj/cf9FkCzG/Y/3H/cY/3H/cY/3E3GtG45S5x/3GP9x/3GP9x/3GP9x/3GP9FenzIWP9xj/cf9xj/cf9xhG2Ryibv9x/3GP9x/3GP9x/3GP9xR3YcmJ6P9x/3GP9x/3GP9x/3GP9x/3GP9x/3GP9x/3Ex+uG+BR5xj/cf9xj/cf9xj/cf9xj/XtfTKP9x/3GP9x/3GP9x/1740gdxj/cf9xj/cf9xj/cUL+fOAY/3GP9x/3GP9x/3GDJ7gb6Efo/3H/cY/3H/cY/3FIVRx6rnGP9x/3GP9x/3GP9x/3GFz41Af/cf9xj/cf9xj/cf9xhc19Qoj/cf9xj/cf9xj/cf9DNizsnY/3H/cY/3H/cY/3H/X7bRSXH/cY/3H/cY/3H/cY/3H/cY/3H/RZAsxv2P9x/3GP9x/3GP9x/3GP9xRRd8voj/cf9xj/cf9xj/cf9xj/cf9xj/cf9xhafdaCj/cf9xj/cf9xj/cf9xj/cf9xj/cf9xj/cf9xSDQcjL6P9x/3GP9x/3GP9x/3GP9x/3GE5eXBoacf9xj/cf9xj/cf9xj/cf9FsSzE7f9x/3GP9x/3GP9x/3FM82xAyf9x/3GP9x/3GP9x/3GP9x/0er/KVAj/cf9xj/cf9xj/cf9xR26cmRb/cY/3H/cY/3H/cY/3H/cY/3H/XVzTo3H/cY/3H/cY/3H/cY/0jZHIJucf9xj/cf9xj/cf9xj/cUR/HMgO/3GP9x/3GP9x/3GEI2LNydcf9xj/cf9xj/cf9xj/cf9xj/cf9xj/cUd2HJiej/cf9xj/cf9xj/cf9BC1z/SnH/cY/3H/cY/3H/cY/3H/cYRQlMv2v/cY/3H/cY/3H/cY/09hPCns/3GP9x/3GP9x/3GP9x/3GP9x/3GP9IuByUfv9x/3GP9x/3GP9x/3FD8yzAzXGP9x/3GP9x/3GP9x/3GP9x/3GP9xR3YcmJ6P9x/3GP9x/3GP9x/3GP9x/3GP9x/3GP9E8yzQzf9x/3GP9x/3GP9x/3GP9x/0XSLLLdcf9xj/cf9xj/cf9xj/cf9xj/cf9xRV4cqh5xj/cf9xj/cf9xj/cf9xj/cf9xj/cf9xhHdhyYnv9xj/cf9xj/cf9xj/cf9xj/cUR/HMgO/3GP9x/3GP9x/3GP9x/3GP9xRJAstv1xj/cf9xj/cf9xj/cf9xj/cf9xj/cUbZHKJu/3GP9x/3GP9x/3GP9x/3GP9x/3GP9x/3GEgTHI7Oj/cf9xj/cf9xj/cf9xj/cf9xhFHBy+Pv9xj/cf9xj/cf9xj/cf9xj/cf9xj/cUU9HLwu/3H/cY/3H/cY/3H/cY/3H/cY/3H/cY/0iXHJaOj/cf9xj/cf9xj/cf9xj/cf9xhG+hyQXnH/cY/3H/cY/3H/cY/3H/cY/3H/cY/0KnXOWKcf9xj/cf9xj/cf9xj/cf9xj/cf9DeCzYfXH/cY/3H/cY/3H/cY/3H/cY/3H/cY/3H/cYTj1cLCr/cf9xj/cf9xj/cf9xQXgs+H3/cY/3H/cY/3H/cY/3H/cY/3H/cUPzLMDNcY/3H/cY/3H/cY/3H/cUFlXPmq/3GP9x/3GP9x/3GP9cfdWC/3H/cY/3H/cY/3H/cY/3H/UGPQrHGP9x/3GP9x/3GP9x/3GF220klxj/cf9xj/cf9xj/cf9xhG+hyQXnH/cY/3H/cY/3H/cY/3H/cY/3H/cUSxLLTtcf9xj/cf9xj/cf9xj/cUOxLNTtj/cf9xj/cf9xj/cf9xj/cf9xj/S9AcUv5xj/cf9xj/cf9xj/cV500Ytxj/cf9xj/cf9xj/cf9xRT0cvC7/cY/3H/cY/3H/cY/3H/cV500ov/cf9xj/cf9xj/cf9ClIzmt3GP9x/3GP9x/3GEv+vFAU/3GP9x/3GP9x/3GDVlYrqanXGP9x/3GP9x/3GP9x/3GP9xQKdcBor/cY/3H/cY/3H/cY/3FOS4wbR3GP9x/3GP9x/3GP9xSxVsXqmP9x/3GP9x/3GP9xQLosBV3/cY/3H/cY/3H/cY/zGaMb9lznGP9x/3GP9x/3GP9xRJAstv1xj/cf9xj/cf9xj/cf9xRLEstO1x/3GP9x/3GP9x/3GP9x/3GP9x/3FHfMyIM3GP9x/3GP9x/3GP8zGqO95Vxxj/cf9xj/cf9xj/cf9xj/cf9xhc+NQH/3H/cY/3H/cY/3H/cY/3H/cUF4LPh9/3GP9x/3GP9x/3GP9x/07lPCGscY/3H/cY/3H/cY/3H/NelivBad/3H/cY/3H/cY/3H/Rc9Mswtx/3GP9x/3GP9x/3GP9x/3FcO9PEcf9xj/cf9xj/cf9xj/QB4sHx2P9x/3GP9x/3GP9xQXgs+H3/cf9xj/cf9xj/cf9xj/cf9xhEXhzKHo/3H/cY/3H/cY/3H/cY/3H/cY/3H/cY/3H/cY/3H/cY/3H/cY/3H/cY/3H/cY/3H/cY/3H/cY/3H/cY/0wQzF7zj/cf9xj/cf9xj/cf9xQgJc79qP9x/3GP9x/3GP9x/3GP9x/0H8LAE9/3H/cY/3H/cY/3H/cYQgJc79r/cf9xj/cf9xj/cf9xj/cf9xj/cf9xRhwcnj5x/3GP9x/3GP9x/3GP9CmSz2bf9x/3GP9x/3GP9x/3GELrrOFF/3H/cY/3H/cY/3H/cUbnTKGL/3H/cY/3H/cY/3H/cYXnTRi3H/cY/3H/cY/3H/cY/3FP2VwSao/3H/cY/3H/cY/3H/cUSxLLTtcf9xj/cf9xj/cf9xj/cf9xTl5cKhr/cf9xj/cf9xj/cf9xj/cf9xj/cf9HHByuPv9x/3GP9x/3GP9x/3GP9x/0Z/HKgOcY/3H/cY/3H/cY/3H/cY/3H/QchcBHqP9x/3GP9x/3GP9x/3FOf1wYCnH/cY/3H/cY/3H/cYMoiEvnd7/3H/cY/3H/cY/3H/cYOudStRitcf9xj/cf9xj/cf9xj/cUGZLOZtcf9xj/cf9xj/cf9xhBeCzofXGP9x/3GP9x/3GP9x/3GEbGTKOb/3H/cY/3H/cY/3H/cV5T0qyP9x/3GP9x/3GP9xMDKRsN1u/3GP9x/3GP9x/3GP9xRRwcvj6P9x/3GP9x/3GP9x/3GP9xQ/MswM1x/3GP9x/3GP9x/3GP9x/3GP9CmSz2bf9x/3GP9x/3GP9x/0M2LOydj/cf9xj/cf9xj/cUg0HIy+/3GP9x/3GP9x/3GP9x/3GP9x/3GP9x/3GE/sLBE9/3GP9x/3GP9x/3GP8yNzG/yM7/cf9xj/cf9xj/cf9xg5KlK21a1xj/cf9xj/cf9xj/cTfPUrkwrf9x/3GP9x/3GP9x/3GEs2bEyZcY/3H/cY/3H/cY/3H/cTjvQbgQvv9x/3GP9x/3GP9x/3GP9Fm3y2SHGP9x/3GP9x/3GP9xQ7Es1O2P9x/3GP9x/3GP9x/3GP9x/3GP9x/3FD0izS3f9xj/cf9xj/cf9xj/cUe4HIR+cf9xj/cf9xj/cf9xj/cf9xj/cf9xj/cf9FsSzE7f9x/3GP9x/3GP9x/3GP9x/3FIVRyKrv9x/3GP9x/3GP9x/zkUIbjr3v9x/3GP9x/3GP9x/3GP9x/3GP9x/3GP9x/3GE/sLBE9/3GP9x/3GP9x/3GP9x/0Z/HKgOcY/3H/cY/3H/cY/3H/cY/3H/cY/3H/cY/3H/cU2xbCTpcY/3H/cY/3H/cY/3H/RbEsxO3/cf9xj/cf9xj/cf9xhNf1w4Cv9xj/cf9xj/cf9xhKhpxXlnH/cY/3H/cY/3H/cYP50BsWL+/3GP9x/3GP9x/3GP9fldFqcY/3H/cY/3H/cY/3H/SXYciJ7/cf9xj/cf9xj/cf9FVNzKso/3H/cY/3H/cY/3H/Rz0cnC5x/3GP9x/3GP9x/3FbXNWj/3GP9x/3GP9x/3GP9dO9PEcY/3H/cY/3H/cY/3H/cYXlPSrP9x/3GP9x/3GP9x/3FJAExv+3GP9x/3GP9x/3GP9x/3GDvFQbU6vv9xj/cf9xj/cf9xj/cUSQLLb9cY/3H/cY/3H/cY/3H/QdssA02P9x/3GP9x/3GP9x/3FCFSzurY/3H/cY/3H/cY/3H/cY/3H/cTf40bkHLv9xj/cf9xj/cf9xg2EJK5721x/3GP9x/3GP9x/3GP9x/3GP9x/0NlXNmqcf9xj/cf9xj/cf9xj/cf9Jlxx2jnH/cY/3H/cY/3H/cYNk6hurFe/3H/cY/3H/cY/3H/cY/3H/RZAsxv2P9x/3GP9x/3GP9x/3GP9x/0HpXAJq/3H/cY/3H/cY/3H/cY/3FfEdHu/3H/cY/3H/cY/3H/cYWp7WYf9x/3GP9x/3GP9x/3GP9NKDw9fHGP9x/3GP9x/3GP9x/0er/KVAj/cf9xj/cf9xj/cf9xj/cf9xj/cf9xj/cf9xNfshugTecY/3H/cY/3H/cY/3E2UYG6rn7/cY/3H/cY/3H/cY/03gnEH2/3GP9x/3GP9x/3GP9xQKdcBor/cY/3H/cY/3H/cY/3H/SSf8jYD/cf9xj/cf9xj/cf9xj/cf9xj/cf9xj/NUEBvL7+/3GP9x/3GP9x/3GP9x/3GP9x/3GP9x/3GP9x/3FG2Ryibo/3H/cY/3H/cY/3H/cYQ7Es1O3/cY/3H/cY/3H/cY/3H/cY/3FDsSzU7Y/3H/cY/3H/cY/3FFHBy+Po/3H/cY/3H/cY/3H/cY/3H/cY/3H/cY/3H/Rxwcrj7/cf9xj/cf9xj/cf9xj/cf9xj/Rn8cqA5x/3GP9x/3GP9x/3GP9x/3GEUcHL4+/3GP9x/3GP9x/3GP9x/3GP9x/3FCVyzajXH/cY/3H/cY/3H/cY/0f6HKBe/3GP9x/3GP9x/3GP9x/3GP9x/3GELzLODNj/cf9xj/cf9xj/cf9xXPjUB4/3H/cY/3H/cY/3H/cYTi8sLQ2P9x/3GP9x/3GP9x/3GER/HMgO/3H/cY/3H/cY/3H/cYQNss8k1x/3GP9x/3GP9x/3GP9x/3GP9x/3GP9xR3YcmJ6P9x/3GP9x/3GP9x/3GP9x/3GP9x/3FEkCzG/f9x/3GP9x/3GP9x/3GP9x/3GEReHMoej/cf9xj/cf9xj/cf9xj/cf9xj/cUkTHG7Ocf9xj/cf9xj/cf9xj/cf9xj/cf9xj/cf9xj/cf9xj/cf9GXhy6Hv9xj/cf9xj/cf9xj/cf9xj/cf9xSRMcbs5xj/cf9xj/cf9xj/cf9xTy8sDQ1xj/cf9xj/cf9xj/cf9xj/cf9FkCzG/Y/3H/cY/3H/cY/3H/cYR5ccho5xj/cf9xj/cf9xj/cf9xj/cf9xj/cf9xj/cf9xj/Rxwcnj5xj/cf9xj/cf9xj/cf9xhIExyOzo/3H/cY/3H/cY/3H/UELRzf9xj/cf9xj/cf9xj/cf9xhantZh/3H/cY/3H/cY/3H/cY/3H/cY/0xqPFlc/3H/cY/3H/cY/3H/cY/znccbgjjv9xj/cf9xj/cf9xj/cf9xj/Rn8cqA5x/3GP9x/3GP9x/3GP9x/3FIJ/x9gHH/cY/3H/cY/3H/cY/0ohTG3rcf9xj/cf9xj/cf9xj/cf9xj/cf9GOHy8eP9xj/cf9xj/cf9xj/QpSM5rdx/3GP9x/3GP9x/3GEIjXN3Kcf9xj/cf9xj/cf9xj/UGPQrHH/cY/3H/cY/3H/cY/10a1OX/cY/3H/cY/3H/cY/3H/cY/3H/cY/07lPCGscf9xj/cf9xj/cf9xj/cf9xgykTG+bs6P9x/3GP9x/3GP9xNCtRu9SucY/3H/cY/3H/cY/3H/cY/07lPCGscf9xj/cf9xj/cf9xQhUs7q2P9x/3GP9x/3GP9x/3GP9x/09sjCk3/3H/cY/3H/cY/3H/cUUErL+1/3GP9x/3GP9x/3GP9x/0WQLMb9j/cf9xj/cf9xj/cf9xj/cUR/HMgO/3GP9x/3GP9x/3GP9x/3GP9x/3GEOxLNTt/3GP9x/3GP9x/3GP9x/3GEmB/Hfg/3GP9x/3GP9x/3GP9xTOU8Qaz/cY/3H/cY/3H/cY/3H/QelcAmr/cf9xj/cf9xj/cf9xj/cf9APywdDf9xj/cf9xj/cf9xj/cf9HHByuPv9x/3GP9x/3GP9x/3GP9x/3GP9x/3GFzX1CiP9x/3GP9x/3GP9x/3GP9x/3GP9x/3GP9x/3GP9x/3GP9x/3GP9cfdWC/3H/cY/3H/cY/3H/cY/3H/cY/3H/cVw708Rx/3GP9x/3GP9x/3GE2CPDfc/3GP9x/3GP9x/3GP9x/3GP9x/3FOgjwX3HH/cY/3H/cY/3H/cUg0HIy+j/cf9xj/cf9xj/cf9xNkkCurb9/3H/cY/3H/cY/3H/cUGZLOZtcY/3H/cY/3H/cY/3FD8yzAzXH/cY/3H/cY/3H/cYXZXTav9xj/cf9xj/cf9xj/cf9Pf1woCv9x/3GP9x/3GP9x/3GEPSLMLdcY/3H/cY/3H/cY/3H/cY/3H/cY/0A/LB0N/3H/cY/3H/cY/3H/SXYciJ7/cf9xj/cf9xj/cf9xj/cf9xj/cf9xj/cf9L8RxQ7nH/cY/3H/cY/3H/cY/3H/cYQ7Es1O3/cY/3H/cY/3H/cY/3H/cYQjYs3J1x/3GP9x/3GP9x/3GP9xTj1cLCr/cY/3H/cY/3H/cY/3H/cUPSLNLd/3GP9x/3GP9x/3GP9x/3FD8yzAzXGP9x/3GP9x/3GP9x/3FFXhyqHnGP9x/3GP9x/3GP9x/3FAyFwEev9x/3GP9x/3GP9x/3GP9xQXgs+H3/cf9xj/cf9xj/cf9xhEfxzIDv9x/3GP9x/3GP9x/3GP9xQLosBV3/cY/3H/cY/3H/cY/3Fc+NQH/3GP9x/3GP9x/3GP9x/3GP9x/3FBmSzmbXGP9x/3GP9x/3GP9x/3GP9xRQlMv2uP9x/3GP9x/3GP9x/3GP9x/3GP9x/3GP9x/3GE4vLC0Nj/cf9xj/cf9xj/cf9xPDQitMvdj/cf9xj/cf9xj/cf9xhOHFwuOo/3H/cY/3H/cY/3H/cYSqw8VTxx/3GP9x/3GP9x/3GF220klxj/cf9xj/cf9xj/cf9xgyBsK++T2P9x/3GP9x/3GP9x/3FNkGw2+f9xj/cf9xj/cf9xj/cUdunJkW/3H/cY/3H/cY/3H/cYRT0crC5xj/cf9xj/cf9xj/cf9xj/SvfMYINx/3GP9x/3GP9x/3FBeCz4ff9xj/cf9xj/cf9xhKV2xqiY/3H/cY/3H/cY/3H/cY/0KnXOWKcf9xj/cf9xj/cf9xhP7CwRPf9xj/cf9xj/cf9xj/RZAsxv3/cY/3H/cY/3H/cY/3H/cYQ65M1Rv/cY/3H/cY/3H/cY/3H/cU5/XBgKcf9xj/cf9xj/cf9xj/Qelc8Wpxj/cf9xj/cf9xj/cf9xMuYBvhn+/3H/cY/3H/cY/3H/UELRzf9xj/cf9xj/cf9xj/cf9bv9ZAj/cf9xj/cf9xj/cf9xXnTSi/9x/3GP9x/3GP9x/3FIHmyOGY/3H/cY/3H/cY/3H/cYQXgs6H1xj/cf9xj/cf9xj/cf9FsSzE7f9x/3GP9x/3GP9x/3GP9xXlPSrP9xj/cf9xj/cf9xj/cf9xhcGtPlcf9xj/cf9xj/cf9xj/Qpks9m3/cf9xj/cf9xj/cf9xSQBMb/txj/cf9xj/cf9xj/cf9xhEfxzIDv9x/3GP9x/3GP9x/3GECZLAdtj/cf9xj/cf9xj/cUCnXAaK/3GP9x/3GP9x/3GP9x/0c9HJwucf9xj/cf9xj/cf9xj/cf9xj/cf9xj/SLgclH7/cf9xj/cf9xj/cf9xj/cf9xhBZVzpqnGP9x/3GP9x/3GP9x/0HbLANNj/cf9xj/cf9xj/cf9xhEkCy2/XH/cY/3H/cY/3H/cY/1ye1GFx/3GP9x/3GP9x/3GP9Cgbzn5HH/cY/3H/cY/3H/cY/3H/cY/3FG+hyQXnGP9x/3GP9x/3GP9x/3GP9x/3GEnQHHL+/3GP9x/3GP9x/3GP9x/3GF5T0qz/cf9xj/cf9xj/cf9xj/XTvTxHGP9x/3GP9x/3GP9x/3GP9x/3GP9x/3GP9x/3Fav9ZA/3H/cY/3H/cY/3H/cY/3H/cY/3H/cY/3H/cY/0jZHIJucf9xj/cf9xj/cf9xj/cf9xj/cf9xj/cf9xRV4cqh5xj/cf9xj/cf9xj/cf9xj/cf9HHByuPv9x/3GP9x/3GP9x/3GP9x/0ZeHLoe/3GP9x/3GP9x/3GP9x/0KZLPZt/3GP9x/3GP9x/3GP9x/3GP9xQ/MswM1x/3GP9x/3GP9x/3GP9x/3GP9x/3GP9x/3GP9x/3GEg0HIy+/3H/cY/3H/cY/3H/cY/0jZHIJucf9xj/cf9xj/cf9xj/cf9xj/QPeMEYeP9x/3GP9x/3GP9x/0K6LORdcY/3H/cY/3H/cY/3H/SZccdo5x/3GP9x/3GP9x/3GP9x/3GP9x/3GEqLPGdM/3H/cY/3H/cY/3H/cY/0WxLLTtcY/3H/cY/3H/cY/3H/RbEsxO3/cf9xj/cf9xj/cf9xj/cU5hPBnscY/3H/cY/3H/cY/3H/cYR3YcmJ7/cY/3H/cY/3H/cY/3H/cY/3H/cUIVLO6tj/cf9xj/cf9xj/cf9xj/cf9LzTxjLP9x/3GP9x/3GP9x/3GP9EFSzOrXH/cY/3H/cY/3H/cY/1900ov/cY/3H/cY/3H/cY/3H/S/EcUO5x/3GP9x/3GP9x/3GP9xRtkcom7/cY/3H/cY/3H/cY/3H/OAcCufj9/3GP9x/3GP9x/3GP9I2RyCbnH/cY/3H/cY/3H/cY/3H/cUF4LPh9/3GP9x/3GP9x/3GP9GPRy8Lo/3H/cY/3H/cY/3H/cY/0WxLLTtcY/3H/cY/3H/cY/3H/cUwHPE+M/3H/cY/3H/cY/3H/cY/1ye1GFx/3GP9x/3GP9x/3GP9JQkyL2/9xj/cf9xj/cf9xj/cf9xhCNizcnXH/cY/3H/cY/3H/cY/3H/cUSxLLTtcf9xj/cf9xj/cf9xj/cf9xTn9cGApx/3GP9x/3GP9x/3GP9x/3FDz0zTC/9xj/cf9xj/cf9xhfEdDucY/3H/cY/3H/cY/3H/Qqdc5Ypxj/cf9xj/cf9xj/cf9xj/cf9BC1z/SnH/cY/3H/cY/3H/cY/3H/SsP8c8D/cY/3H/cY/3H/cY/3H/cY/3FDsSzU7Y/3H/cY/3H/cY/3H/cYQjYs3J1x/3GP9x/3GP9x/3GP9GfxyoDnH/cY/3H/cY/3H/cY/3H/cUDbLANN/3H/cY/3H/cY/3H/cU4qjC1Xj/cf9xj/cf9xj/cf9xhOLywtDY/3H/cY/3H/cY/3H/cV2200n/cY/3H/cY/3H/cY/3H/cUzPjEMHj/cf9xj/cf9xj/cf9xhAhlwImo/3H/cY/3H/cY/3H/cV5T0qyP9x/3GP9x/3GP9x/3FIIUyN64/3H/cY/3H/cY/3H/cY/3H/cY/3H/UELRzf9xj/cf9xj/cf9xj/cf9O0mwi2XGP9x/3GP9x/3GP9x/3GP9x/3GP9Oozw1zI/3H/cY/3H/cY/3H/cYSplsVmlx/3GP9x/3GP9x/3GFz41Af/cf9xj/cf9xj/cf9xj/cUIVLO6t/3GP9x/3GP9x/3GP9x/0+CPCfc/3H/cY/3H/cY/3H/cY/0WQLMb9/3GP9x/3GP9x/3GP9xSyg8XXyP9x/3GP9x/3GP9x/1900ouP9x/3GP9x/3GP9x/3GP9x/3GP9x/3GP9x/3GP9x/3GP9x/3FG2Ryibo/3H/cY/3H/cY/3H/cUqZbGZp/3H/cY/3H/cY/3H/cYQ7x8xDhxj/cf9xj/cf9xj/cf9xhbO9XE/3GP9x/3GP9x/3GP9xR7gchH5x/3GP9x/3GP9x/3GP9CeCz4fY/3H/cY/3H/cY/3H/cY/3H/cV500ov/cf9xj/cf9xj/cf9xj/cf9xj/cf9xj/TqM8NcyP9x/3GP9x/3GP9x/3GER/HMgO/3H/cY/3H/cY/3H/cY/3FFHBy+Po/3H/cY/3H/cY/3H/cYQjYs3J1x/3GP9x/3GP9x/3GP9x/3GP86h6G3eF7/cf9xj/cf9xj/cf9xhCNizcnXH/cY/3H/cY/3H/cYMPCivw9dcf9xj/cf9xj/cf9xj/XvjSB3H/cY/3H/cY/3H/cY/3FCFSzurf9xj/cf9xj/cf9xj/cf9xSDQcjL6P9x/3GP9x/3GP9x/3FCAlzv2o/3H/cY/3H/cY/3H/cUtqPElccY/3H/cY/3H/cY/3H/cUPzLMDNcY/3H/cY/3H/cY/3FOXlwaGnGP9x/3GP9x/3GP9x/0r8bHA5/3GP9x/3GP9x/3GP9x/3GP9x/3GEUcHL4+/3GP9x/3GP9x/3GP9x/3GP9x/3GP9x/0TgXNH6/3GP9x/3GP9x/3GP9x/3FD8yzAzXGP9x/3GP9x/3GP9x/3GP9x/3GEb6HJBecf9xj/cf9xj/cf9xj/cf9xj/Rn8cqA5x/3GP9x/3GP9x/3GP9x/zcQkrrvbY/3H/cY/3H/cY/3H/cUYcHJ4+cf9xj/cf9xj/cf9xj/cf9xj/cf9xj/RWesyYX/cY/3H/cY/3H/cY/3FF9XywqI/3H/cY/3H/cY/3FNrowlF3H/cY/3H/cY/3H/cY/3H/cY/3H/cY/0uGnGeW/3GP9x/3GP9x/3GP9x/3GP9x/3GP9GXhy6Hv9x/3GP9x/3GP9x/3GP9xSzHMTONx/3GP9x/3GP9x/3GP9x/0HbLANNj/cf9xj/cf9xj/cf9xhFHBy+Pv9xj/cf9xj/cf9xj/cf9xj/cU/6XBBa/3H/cY/3H/cY/3H/cY/3FCFSzurf9xj/cf9xj/cf9xj/cf9bv9ZAj/cf9xj/cf9xj/cf9fdNKLj/cf9xj/cf9xj/cf9xj/cf9xj/cf9xj/cf9xj/cf9HKkydW3H/cY/3H/cY/3H/cY/3FG+hyQXnGP9x/3GP9x/3GP9x/3GP9x/3GP9x/3GP9x/3GP9x/3GP9x/3GP9cXNWjj/cf9xj/cf9xj/cf9xj/cf9xj/cf9xj/cf9xj/cf9xNb/RukAucY/3H/cY/3H/cY/3H/cYPpPBsmw+j/cf9xj/cf9xj/cf9xj/TsQ8M7z/cf9xj/cf9xj/cf9xhM4Jwx9nH/cY/3H/cY/3H/cY/3H/cY/3H/RBUszq1xj/cf9xj/cf9xj/cUSQLLb9cY/3H/cY/3H/cY/3H/cY/3H/cY/3H/Q2Vc2apx/3GP9x/3GP9x/3GP9x/3GP9x/3GP9cfdWC/3H/cY/3H/cY/3H/cY/3H/cY/3H/cY/3H/cY/3H/cY/16200mP9x/3GP9x/3GP9x/3GP9x/3GP9x/3GP9x/3GP9x/3GP9KExx+zv9x/3GP9x/3GP9xXnTRi3GP9x/3GP9x/3GP9x/3GP9x/3GP9x/3GP9x/3GF220klxj/cf9xj/cf9xj/cf9xj/cf9xj/cf9xj/cf9xj/cf9xXnTSi/9x/3GP9x/3GP9x/3GP9x/3GP9x/3GP9x/3GP9EFSzOrXH/cY/3H/cY/3H/cY/3H/QchcBHqP9x/3GP9x/3GP9x/3E+CpGx9W5x/3GP9x/3GP9x/3GP9x/3GP9x/3GP9x/3GP9xQ9Is0t3/cf9xj/cf9xj/cf9xj/cf9xj/cf9xj/cf9xj/cUnuPHEc/3H/cY/3H/cY/3H/cY/3H/cUU4fKx4cY/3H/cY/3H/cY/3FFCUy/a4/3H/cY/3H/cY/3H/cY/0M2LOyd/3GP9x/3GP9x/3GP9x/3GP9x/3GP9x/3FBmSzmbXGP9x/3GP9x/3GP9xR3YcmJ6P9x/3GP9x/3GP9x/3GP9IlxyWjo/3H/cY/3H/cY/3FLI5xdxv9x/3GP9x/3GP9x/3GP9x/3GP9x/3GP9FkCzG/f9xj/cf9xj/cf9xj/cf9Fz0yzC3H/cY/3H/cY/3H/cY/0BNXAwqcf9xj/cf9xj/cf9xj/cf86zkG2Mb5xj/cf9xj/cf9xj/cf9xj/cf9xj/cf9xj/cf9xhG+hyQXnH/cY/3H/cY/3H/cY/0f6HKBe/3GP9x/3GP9x/3GP9x/3GEUcHL4+/3GP9x/3GP9x/3GP9x/3GP9x/3GP9x/3GP8z0zG+LM7/cY/3H/cY/3H/cY/3H/cY/0QVLM6tcf9xj/cf9xj/cf9xj/cf9xhDz0zDC3GP9x/3GP9x/3GP9x/3GP9x/3GEeXHIaOcY/3H/cY/3H/cY/3H/MLaRsVlu/3GP9x/3GP9x/3GP8wlZGxem6P9x/3GP9x/3GP9x/3FD8yzAzXGP9x/3GP9x/3GP9x/3E9VBGzq+7/cY/3H/cY/3H/cYQ7Es1O3/cY/3H/cY/3H/cY/zTvE70Q7P9x/3GP9x/3GP9x/3GP9xRRwcvj6P9x/3GP9x/3GP9x/3GP9x/0vuPFEccf9xj/cf9xj/cf9xj/cf9xTmE8Kez/cf9xj/cf9xj/cf9xj/cf9xj/cf9xj/cf9xQVKM+tf/cY/3H/cY/3H/cY/3H/cYNzUhuMrecY/3H/cY/3H/cY/3H/cYQvMs4M2P9x/3GP9x/3GP9x/3GEXw3KDycY/3H/cY/3H/cY/3H/cY/3H/cY/3H/cY/3FHlxyWjv9x/3GP9x/3GP9x/3GEF4LOh9cY/3H/cY/3H/cY/3H/cTQdIbzi3o/3H/cY/3H/cY/3H/TtJsItlxj/cf9xj/cf9xj/cf9xRV4cqh5xj/cf9xj/cf9xj/cf9xj/cf9xj/cU8vLA0Ncf9xj/cf9xj/cf9xj/cf9xj/cf9NI5w9xnH/cY/3H/cY/3H/cY/03zbEDJ/3GP9x/3GP9x/3GP9xQ7Es1O2P9x/3GP9x/3GP9x/3GP9x/3GP9x/3GP9x/0M2LOydj/cf9xj/cf9xj/cf9xj/cf9IpUyVq/9xj/cf9xj/cf9xj/cf84aMO5lzz/cY/3H/cY/3H/cY/3H/RdIsst1x/3GP9x/3GP9x/3GP9x/09LjCtHj/cf9xj/cf9xj/cf9xj/cf9xj/cf9xj/cf9xhKajxpXI/3H/cY/3H/cY/3H/cY/3FLFWxeqY/3H/cY/3H/cY/3H/cY/3H/cY/3H/Q0+s2wVx/3GP9x/3GP9x/3GP9xQVKM+tf/cf9xj/cf9xj/cf9xj/cf9xj/SJcclo6P9x/3GP9x/3GP9x/3GE5APCv8/3H/cY/3H/cY/3H/cY/3H/QE1cDCpxj/cf9xj/cf9xj/cf9xj/cf9xj/Rn8cqA5x/3GP9x/3GP9x/3GP9OsWw06f9x/3GP9x/3GP9x/3GDHGEr457XGP9x/3GP9x/3GP9x/3GDxtkbSSbv9x/3GP9x/3GP9x/3GP9xMIwBv3P+cY/3H/cY/3H/cY/3H/cY/3H/cY/3H/cY/0f6HKBe/3GP9x/3GP9x/3GP9x/0N4LNh9cf9xj/cf9xj/cf9xj/SIr8h1Bx/3GP9x/3GP9x/3GP9x/3GP9xQ/MswM1x/3GP9x/3GP9x/3GP9x/0ksnI02j/cf9xj/cf9xj/cf9xQPws8D1x/3GP9x/3GP9x/3GP9IuByUfv9x/3GP9x/3GP9x/3GP9x/3GP9x/3GP9xSDQcjL7/cY/3H/cY/3H/cY/3H/XtfTKP9xj/cf9xj/cf9xj/cf9JVRyKro/3H/cY/3H/cY/3H/cY/3H/cUPSLNLd/3GP9x/3GP9x/3GP9x/3GP9x/3GP9x/zPhYb4env9x/3GP9x/3GP9x/3GP9H+hygXv9xj/cf9xj/cf9xj/cf9xj/cf9xj/cf9xj/cUkTHG7Ocf9xj/cf9xj/cf9xj/cf9xj/RbEstO1xj/cf9xj/cf9xj/cf9xj/cf9xj/R/ocoF7/cY/3H/cY/3H/cY/3H/cYQjYs3J1x/3GP9x/3GP9x/3GP9x/0M2LOydj/cf9xj/cf9xj/cf9xhHbpyJFnGP9x/3GP9x/3GP9x/3GP9E8yzQzf9x/3GP9x/3GP9x/0unnGWG/3H/cY/3H/cY/3H/cY/3H/cY/3H/cY/3FD4FzB+nH/cY/3H/cY/3H/cYNNWBvCp+j/cf9xj/cf9xj/cf9xj/cf9xj/cf9xj/cf9xj/cf9xS0k8W2z/cY/3H/cY/3H/cY/3H/cY/0NXLNqNcY/3H/cY/3H/cY/3H/cY/3H/cY/3H/cYQNss8k1x/3GP9x/3GP9x/3GP9xP5KUsG1rcf9xj/cf9xj/cf9xj/SjQcbL5x/3GP9x/3GP9x/3GP9x/0XPTLMLcf9xj/cf9xj/cf9xj/cf9xj/cf9xj/cf9xj/cf9xj/cf9xj/cf9xj/cf9xXzLQzXGP9x/3GP9x/3GP9x/3FD3XzCKHGP9x/3GP9x/3GP9x/3GP9x/3GP9x/3GP9x/3GP9x/3GP9x/3GP9x/3GP9x/3FCRFzbunH/cY/3H/cY/3H/cY/3H/cURsTMk7j/cf9xj/cf9xj/cf9xTM+MQweP9x/3GP9x/3GP9x/0u6bGRZ/3H/cY/3H/cY/3H/cY/3H/RmxMqTtxj/cf9xj/cf9xj/cf9xN92CuCJ9cY/3H/cY/3H/cY/3H/cY/zhV87mqDP9x/3GP9x/3GP9x/3GE8OLA8dcY/3H/cY/3H/cY/3H/RBUszq1xj/cf9xj/cf9xj/cf9xj/cf9xT/pcEFr/cY/3H/cY/3H/cY/3H/cUR/HMgOj/cf9xj/cf9xj/cf9xQlcs2o1x/3GP9x/3GP9x/3GP9x/3GP9GXhy6Hv9x/3GP9x/3GP9x/3GP9DVyzajXGP9x/3GP9x/3GP9x/3GP9x/0ccHK4+/3H/cY/3H/cY/3H/cY/3H/cYRJAstv1x/3GP9x/3GP9x/3GP9x/0ZeHLoe/3GP9x/3GP9x/3GP9x/3GP9x/0f6HKBej/cf9xj/cf9xj/cf9xj/cf9xj/cUIVLO6t/3GP9x/3GP9x/3GP9x/3GP9HHByePnGP9x/3GP9x/3GP9x/3GP9x/3GP9x/3FEfxzIDo/3H/cY/3H/cY/3H/cUeXHJaO/3GP9x/3GP9x/3GP9x/3GP9x/3GP9CuizkXXH/cY/3H/cY/3H/cY/3FCFSzurf9xj/cf9xj/cf9xj/cUUcHL4+j/cf9xj/cf9xj/cf9xj/T2E8Kez/cY/3H/cY/3H/cY/3H/X5XSav9x/3GP9x/3GP9x/3GF8R0O5xj/cf9xj/cf9xj/cf9xQLosBV2P9x/3GP9x/3GP9x/3GEPSLMLdcY/3H/cY/3H/cY/3H/cYQ9Iswt1xj/cf9xj/cf9xj/cf9xXlPSrI/3H/cY/3H/cY/3H/cY/0ffzJIDcY/3H/cY/3H/cY/3H/cY/3H/cY/3H/cY/3H/cVz41AeP9x/3GP9x/3GP9x/3FcO9PEcf9xj/cf9xj/cf9xj/cVqe1mH/cY/3H/cY/3H/cY/3H/cUSIrLd1cf9xj/cf9xj/cf9xj/cf9B/CwBPf9x/3GP9x/3GP9x/3GP9fldFqcY/3H/cY/3H/cY/3Fd19Iocf9xj/cf9xj/cf9xj/cf9xj/cf9xj/cf9xj/cf9xj/cf9xj/cf9xj/cf9xj/cf9xj/cf9xj/cf9xj/cf9xj/cUkTHG7Ocf9xj/cf9xj/cf9xj/cf9xj/cf9xj/cf9xj/cf9E/nzAGHGP9x/3GP9x/3GP9x/3GP8+7kKzEb2P9x/3GP9x/3GP9x/3GDTCsbw9To/3H/cY/3H/cY/3H/cYTX9cOAr/cY/3H/cY/3H/cY/3H/cUbZHKJuj/cf9xj/cf9xj/cf9xj/cf9xj/cUPzLMDNcf9xj/cf9xj/cf9xhEkCy2/XH/cY/3H/cY/3H/cY/3H/cY/3H/Rn8cqA5xj/cf9xj/cf9xj/cf9xj/cf9xj/RZAsxv3/cY/3H/cY/3H/cY/3H/cY/3H/cY/3H/SNkcgm5xj/cf9xj/cf9xj/cf9xj/cf9xj/cf9xhAhlwImo/3H/cY/3H/cY/3H/cYQvnc0GJx/3GP9x/3GP9x/3GP9xQWVc+ar/cf9xj/cf9xj/cf9xhJ22xiSXGP9x/3GP9x/3GP9x/03dvEIkj/cf9xj/cf9xj/cf9xQJ/cBwL/cf9xj/cf9xj/cf9xj/cf9xj/cf9xj/cf8/EhGy7e6P9x/3GP9x/3GP9x/3FPLywNDXGP9x/3GP9x/3GP9x/3FEfxzIDo/3H/cY/3H/cY/3H/cY/3FBVyz6jY/3H/cY/3H/cY/3H/cY/0i4HJR+/3H/cY/3H/cY/3H/cY/3H/cY/3FPHFwOOnH/cY/3H/cY/3H/cY/0Y9HLwuj/cf9xj/cf9xj/cf9xNExRu7Oucf9xj/cf9xj/cf9xj/cf9xj/cf9xj/cV2200n/cf9xj/cf9xj/cf9xj/cUelTIWrcf9xj/cf9xj/cf9xj/cf9xj/cf9xj/cf9xj/cf9dO9TE/3H/cY/3H/cY/3H/cY/3H/cY/3H/Rl4cuh7/cY/3H/cY/3H/cY/3H/cY/3H/cY/3H/cY/3H/cUU9HLwu/3GP9x/3GP9x/3GP9x/3GP9xQjYs3J1xj/cf9xj/cf9xj/cf9xj/cV3X0ihx/3GP9x/3GP9x/3GP9xTAc8P4xxj/cf9xj/cf9xj/cf9xj/cf9xj/cf9xj/cf9EAlzP2nGP9x/3GP9x/3GP9x/3GP9x/3E8cHG0j46P9x/3GP9x/3GP9x/3GP9x/0ELXP9Kcf9xj/cf9xj/cf9xj/cf9IivyHUHGP9x/3GP9x/3GP9x/3FOPVwsKo/3H/cY/3H/cY/3H/cY/0WQLMb9/3GP9x/3GP9x/3GP9x/3GP9x/3GP9x/3FJExxuznGP9x/3GP9x/3GP9x/3GP9x/3FFXhyqHnGP9x/3GP9x/3GP9x/3GP9x/3GP9x/3GP9DRFzbunGP9x/3GP9x/3GP9x/3GP9xRH8cyA7/cY/3H/cY/3H/cY/3H/cY/3H/cYMDcxsNjOj/cf9xj/cf9xj/cf9xj/cf9xR7gchH5xj/cf9xj/cf9xj/cf9xj/cf9xj/cTNagb2lfv9x/3GP9x/3GP9x/3GDWlJLta2/9xj/cf9xj/cf9xj/cf9xhEM9zMwv9x/3GP9x/3GP9x/3GP9xPmWisppd/3GP9x/3GP9x/3GP9xQVcs+o2P9x/3GP9x/3GP9x/3FM82xAyf9x/3GP9x/3GP9x/3GDAkYbDrno/3H/cY/3H/cY/3H/cY/3H/cY/3H/cY/3H/cY/3FC2Nzicv9xj/cf9xj/cf9xj/cf9xQkRc27px/3GP9x/3GP9x/3GP9x/0oATH/7/3GP9x/3GP9x/3GP9MV2xaif9x/3GP9x/3GP9x/3GP9xRRwcvj6P9x/3GP9x/3GP9x/3FcO9PEcf9xj/cf9xj/cf9xj/Su48cRyP9x/3GP9x/3GP9x/3GP9x/3GEU9HKwucY/3H/cY/3H/cY/3H/cY/3H/cY/3FG2Ryibv9xj/cf9xj/cf9xj/cf9xQjYs7J3/cf9xj/cf9xj/cf9xj/cf9xPG2RtJJuj/cf9xj/cf9xj/cf9Lp5xlhv9x/3GP9x/3GP9x/3GP9x/3GP9x/3GP9x/0MjXO3Kj/cf9xj/cf9xj/cf9xj/cf9xj/cf9xQMhcBHr/cf9xj/cf9xj/cf9xj/QzYs7J3/cY/3H/cY/3H/cY/3H/Q1cs6o3/cf9xj/cf9xj/cf9xj/cUIVLO6t/3GP9x/3GP9x/3GP9xNm+huZBecY/3H/cY/3H/cY/3H/cYT9S8ArRxj/cf9xj/cf9xj/cf9xhKrDxVPHH/cY/3H/cY/3H/cY/3H/SUJMi9uP9x/3GP9x/3GP9x/3GP9x/3GP9x/3GP9x/3GP9K22xySY/3H/cY/3H/cY/3H/cY/0KZLPZt/3H/cY/3H/cY/3H/cY/0rD/HPA/3H/cY/3H/cY/3H/cYQ9Iswt1xj/cf9xj/cf9xj/cf9xhEXhzKHo/3H/cY/3H/cY/3H/cY/3H/cY/0HpXPFqcY/3H/cY/3H/cY/3H/cY/3H/cY/3H/cY/3FdttNJ/3H/cY/3H/cY/3H/cY/3H/cY/3H/cYQiNc3cpx/3GP9x/3GP9x/3GP9xQ/MswM1x/3GP9x/3GP9x/3GP9HHByePnGP9x/3GP9x/3GP9x/3GP9x/3GP9xQgJc79r/cY/3H/cY/3H/cY/3H/cY/3H/cY/zg70bjELnH/cY/3H/cY/3H/cY/3H/cY/1Bj0Kxx/3GP9x/3GP9x/3GP9xW1zVo/9x/3GP9x/3GP9x/3GP9x/3GP9dO9PEcY/3H/cY/3H/cY/3H/cY/3H/cY/3H/cY/3H/cY/3H/cYSc08cyz/cY/3H/cY/3H/cY/3H/cY/3H/cY/3H/cY/3H/cY/0iXHJaOj/cf9xj/cf9xj/cf9xj/Rxwcnj5xj/cf9xj/cf9xj/cf9xj/cf9xj/cf9xj/cf9xj/T2E8Kez/cY/3H/cY/3H/cY/3H/cVt91IJxj/cf9xj/cf9xj/cf9xRLEstO1x/3GP9x/3GP9x/3GP9x/3GP9x/3FIdhx4nnH/cY/3H/cY/3H/cY/znJobg2Xv9xj/cf9xj/cf9xj/cUOxLNTtj/cf9xj/cf9xj/cf9xhEbEzJO/9x/3GP9x/3GP9x/3GP9x/3GP9xSnhsaHn/cY/3H/cY/3H/cY/3H/cYR02cmyb/cY/3H/cY/3H/cY/3H/cY/3H/cY/3H/cY/3H/cY/3H/cY/3H/cY/3H/cY/0fnTKGL/3GP9x/3GP9x/3GP9x/3GEDIXPN6cf9xj/cf9xj/cf9xj/cf9xhLNmxMmXGP9x/3GP9x/3GP9ByFwEev9xj/cf9xj/cf9xj/cf9xQZks5m1xj/cf9xj/cf9xj/cf9xRhwcnj5x/3GP9x/3GP9x/3GP9x/3GP9xRJAstv1xj/cf9xj/cf9xj/cf9xhF38yyA/9xj/cf9xj/cf9xj/cf9xRFl8ymiP9x/3GP9x/3GP9x/3GP9x/17X0yj/cY/3H/cY/3H/cY/0QCXM/acf9xj/cf9xj/cf9xj/Q1cs2o1xj/cf9xj/cf9xj/cf9FkCzG/Y/3H/cY/3H/cY/3H/cY/3H/cYSFUceq5x/3GP9x/3GP9x/3GP9x/3GP9x/3GP9x/3GER/HMgO/3H/cY/3H/cY/3H/cY/0KnXOWKcf9xj/cf9xj/cf9xj/QCe8DoRx/3GP9x/3GP9x/3GP9xQ65M1RuP9x/3GP9x/3GP9x/3GP9x/3GP9x/3GP9x/3GP9x/3GP9x/zVagbulfnH/cY/3H/cY/3H/cY/3H/XTvUxP9x/3GP9x/3GP9x/3FcO9PEcf9xj/cf9xj/cf9xj/cf9xhJzTxzLP9xj/cf9xj/cf9xj/cf9CuizkXXGP9x/3GP9x/3GP9x/3FG+hygXv9x/3GP9x/3GP9x/3GP9x/3GEplnGmm/3H/cY/3H/cY/3H/cY/3H/cY/3H/cY/3H/cUR/HMgOj/cf9xj/cf9xj/cf9xhD0izC3XGP9x/3GP9x/3GP9x/3GP9x/3GP9x/3GP9x/3GP9x/3GP9x/3GP9A94wRh4/3H/cY/3H/cY/3H/cUIQjO73/3H/cY/3H/cY/3H/cU44vCx0/3H/cY/3H/cY/3H/cY/0ljTHnLcY/3H/cY/3H/cY/3H/cY/3H/cYRT0crC5xj/cf9xj/cf9xj/cf9xj/cTkPA7bw/HH/cY/3H/cY/3H/cY/3H/NT4hvMHej/cf9xj/cf9xj/cf9xj/RXXcuKJxj/cf9xj/cf9xj/cf9xj/cUg0HIy+/3GP9x/3GP9x/3GP9x/3FBmSzmbXGP9x/3GP9x/3GP9x/3FD0izS3f9xj/cf9xj/cf9xj/cf9xQ5bc1pL/cY/3H/cY/3H/cY/3H/cYRJAstv1x/3GP9x/3GP9x/3GP9x/3FCFSzurY/3H/cY/3H/cY/3H/cYQMhc83px/3GP9x/3GP9x/3GP9x/3GP9x/3GEReHMoej/cf9xj/cf9xj/cf9xj/cUR/HMgO/3GP9x/3GP9x/3GP9x/3GP9x/3GP9Hwayj5f9xj/cf9xj/cf9xj/cf9IknyW2P9xj/cf9xj/cf9xj/cU49XCwq/3GP9x/3GP9x/3GP9x/3GP9x/3FEkCzG/f9x/3GP9x/3GP9x/3GP9MI5xdxo/3H/cY/3H/cY/3H/cY/0ccHJ4+cY/3H/cY/3H/cY/3H/cY/3FFPRy8Lv9x/3GP9x/3GP9x/3GP9x/3GP9xQ7Es1O2P9x/3GP9x/3GP9x/3GP9xSFUceq5xj/cf9xj/cf9xj/cV2V02qP9x/3GP9x/3GP9x/3GE4cXC46j/cf9xj/cf9xj/cf9xj/cf9xj/cf9xj/cf9xj/cf9xj/cf9xXDvTxHH/cY/3H/cY/3H/cY/3H/XJ7UYXGP9x/3GP9x/3GP9x/3GP9x/3GP9x/3GP9CuizkXXH/cY/3H/cY/3H/cY/3FOYTwZ7HGP9x/3GP9x/3GP9xWzvVxI/3H/cY/3H/cY/3H/cY/3H/cY/3H/cY/3H/cY/3FHuByEfnH/cY/3H/cY/3H/cY/3H/cY/3FbXNWj/3H/cY/3H/cY/3H/cY/3H/cY/3H/cY/3H/cY/3H/ShMcfs7/cY/3H/cY/3H/cY/3H/cY/3H/cY/3H/cY/3H/cY/3H/Tq6MNRf/cY/3H/cY/3H/cY/3H/cYRRwcvj7/cY/3H/cY/3H/cY/3H/cY/3FDsSzU7Y/3H/cY/3H/cY/3H/cY/3H/R9/MogP/cf9xj/cf9xj/cf9KAEx/+/9xj/cf9xj/cf9xj/cf9xWp7WYY/3H/cY/3H/cY/3H/cY/1Bj0Kxx/3GP9x/3GP9x/3GP9x/3GER/HMgO/3H/cY/3H/cY/3H/cY/3H/UGPQrHGP9x/3GP9x/3GP9x/3GP9ATVwMKnH/cY/3H/cY/3H/cY/3FDqazVZf9x/3GP9x/3GP9x/3GP9KAEx/+/9x/3GP9x/3GP9x/3GP9xW1zVo/9x/3GP9x/3GP9x/3GP9x/3FMBzxPjP9x/3GP9x/3GP9x/3GP9x/3GEIVLO6t/3H/cY/3H/cY/3H/cY/3H/RdIsst1x/3GP9x/3GP9x/3GP9e+NIHcf9xj/cf9xj/cf9xj/cf9xXPjUB4/3H/cY/3H/cY/3H/cY/0HpXPFqcY/3H/cY/3H/cY/3H/cUSQLMb9/3H/cY/3H/cY/3H/cY/3H/cUbZHKJuj/cf9xj/cf9xj/cf9xj/QzYs7J3/cY/3H/cY/3H/cY/3H/cUqLPGdMj/cf9xj/cf9xj/cf9xj/cUI2LNydcY/3H/cY/3H/cY/3H/cUnpnGFmcY/3H/cY/3H/cY/3H/cUh2HHiecf9xj/cf9xj/cf9xj/cU1ZvDpkj/cf9xj/cf9xj/cf9xj/cf9xj/cUUP/K8Acf9xj/cf9xj/cf9xj/cf9xj/TeCcQfb/cY/3H/cY/3H/cY/3FCNizcnXGP9x/3GP9x/3GP9x/3GP9x/0QVLM6tcY/3H/cY/3H/cY/3H/cTiQMrhvzf9x/3GP9x/3GP9x/3GP9x/3FNkGw2+f9xj/cf9xj/cf9xj/cf9xj/cf9xj/cf9xhKMcxs44/3H/cY/3H/cY/3H/X7bRSXH/cY/3H/cY/3H/cY/1xc1aOP9x/3GP9x/3GP9x/zpZgramfXGP9x/3GP9x/3GP9x/3GP9x/3GP9x/3GP9x/3FcGtTl/3H/cY/3H/cY/3H/cY/3H/cY/3H/cY/3H/cY/3H/cUPzLMDNcY/3H/cY/3H/cY/3H/cUFd3OoicY/3H/cY/3H/cY/3H/RbEsxO3/cf9xj/cf9xj/cf9xj/Try8JDRx/3GP9x/3GP9x/3GP9xT+wsET2P9x/3GP9x/3GP9x/3GP9GXhy6Hv9x/3GP9x/3GP9x/3FAuiwFXY/3H/cY/3H/cY/3H/cUSQLMb9/3H/cY/3H/cY/3H/cYRzrMnFP/cY/3H/cY/3H/cY/3H/cUPzLMDNcY/3H/cY/3H/cY/3FFzPyzMI/3H/cY/3H/cY/3H/cY/3H/cY/3H/cY/3H/cYRudMkYtx/3GP9x/3GP9x/3GP9CmSz2bf9x/3GP9x/3GP9x/3GP9x/3GP9x/3GP9x/3GP9N82xAyf9xj/cf9xj/cf9xj/cf9xQZks5m1xj/cf9xj/cf9xj/cf9xQjYs7J3/cf9xj/cf9xj/cf9xj/RZAsxv3/cY/3H/cY/3H/cY/3FBmSzmbXH/cY/3H/cY/3H/cY/3FHpUyFq3H/cY/3H/cY/3H/cY/3H/Rbx8tDhx/3GP9x/3GP9x/3GP9x/3FEenzIWP9x/3GP9x/3GP9x/3GP9x/3FNerw4VP9xj/cf9xj/cf9xj/cTLmAb0Z/nGP9x/3GP9x/3GP9x/3GEFlXOmqcY/3H/cY/3H/cY/3H/cY/0vNPFMscY/3H/cY/3H/cY/3H/cYTmE8Gexx/3GP9x/3GP9x/3GP9xQ6ms1WX/cf9xj/cf9xj/cf9xj/cUFXLPqNj/cf9xj/cf9xj/cf9xhEXhzKHo/3H/cY/3H/cY/3H/cY/3H/cY/3H/cYQ9Iswt1xj/cf9xj/cf9xj/cf9xj/cUnQHHL+j/cf9xj/cf9xj/cf9xj/cf9xj/cf9xj/SVUciq7/cY/3H/cY/3H/cY/3H/QdssA02P9x/3GP9x/3GP9x/3FA/CzwPXH/cY/3H/cY/3H/cY/3H/cV8R0e7/cY/3H/cY/3H/cY/3H/cY/3FGxkyjm/9xj/cf9xj/cf9xj/cf9xTNJsQtmP9x/3GP9x/3GP9x/3GP9I2RyCbnH/cY/3H/cY/3H/cY/3H/cU/B7BPh/3GP9x/3GP9x/3GP9x/3FCNizsnf9x/3GP9x/3GP9x/3GP9x/3FLLuxNEXGP9x/3GP9x/3GP9x/0QVLM6tcY/3H/cY/3H/cY/3H/cYRJAstv1x/3GP9x/3GP9x/3GP9xQNss8k1xj/cf9xj/cf9xj/cf9PJewtoY/3H/cY/3H/cY/3H/cY/0r8bHA5/3H/cY/3H/cY/3H/cY/3H/cY/3H/Qpks9m3/cY/3H/cY/3H/cY/3H/cYN89SuDCtcY/3H/cY/3H/cY/3H/cYSos8Z0z/cf9xj/cf9xj/cf9xj/RbEstO1xj/cf9xj/cf9xj/cf9xj/cUI2LNydcY/3H/cY/3H/cY/3H/cY/3FFPRy8Lv9x/3GP9x/3GP9x/3GP9x/3FNsWwk6XGP9x/3GP9x/3GP9x/3GP9x/3GEIjXN3Kcf9xj/cf9xj/cf9xj/cUbGTKOb/3GP9x/3GP9x/3GP9x/3GEalTKWrj/cf9xj/cf9xj/cf9xhHdhyYnv9xj/cf9xj/cf9xj/cf9bv9ZAj/cf9xj/cf9xj/cf9xj/cf9xj/cf9xj/cf9xj/cf9xj/cf9xj/cf9xj/cf9xj/cf9xj/cf9xj/cV8R0e7/cf9xj/cf9xj/cf9xj/cf9xj/XtfTKP9x/3GP9x/3GP9x/3GP9xW33UgnH/cY/3H/cY/3H/cY/3FfEdHu/3H/cY/3H/cY/3H/cY/3H/cYRvockF5x/3GP9x/3GP9x/3GP9x/1+V0mr/cf9xj/cf9xj/cf9xj/Q1cs2o1xj/cf9xj/cf9xj/cf9xhP54wBh3GP9x/3GP9x/3GP9x/3GEU9HKwucY/3H/cY/3H/cY/3H/cY/3H/cY/3H/cY/0lVHIqu/3GP9x/3GP9x/3GP9x/3GP9x/3GP9x/3GP9x/3GP9x/1+20Ulx/3GP9x/3GP9x/3GP9x/3GP9x/3GP9x/3GP9x/3GP9x/3GP9x/3GP9x/3GP9x/3GP9x/3GP9x/3GP9x/3GP9x/3GP9xRV4cqh5x/3GP9x/3GP9x/3GP9xQXgs+H3/cf9xj/cf9xj/cf9xj/cf9xRhwcnj5x/3GP9x/3GP9x/3GP9x/3GP9x/3GP9x/3GP9x/3GP9bv9ZA/3GP9x/3GP9x/3GP9x/3GP9x/3GP9x/3GP9x/3GP9xXlPSrP9xj/cf9xj/cf9xj/cVs71cSP9x/3GP9x/3GP9x/3GP9fldFqcY/3H/cY/3H/cY/3H/cY/3H/cYXxHQ7nGP9x/3GP9x/3GP9x/3GP9x/3FcGtTl/3H/cY/3H/cY/3H/cY/3FeU9Ks/3GP9x/3GP9x/3GP9x/3FD0izS3f9xj/cf9xj/cf9xj/cf9xj/cf9IuByUfv9xj/cf9xj/cf9xj/cf9xj/cf9xj/cf9xj/R/ocoF7/cY/3H/cY/3H/cY/3H/cUhCTIvb/3H/cY/3H/cY/3H/cY/0WQLMb9/3GP9x/3GP9x/3GP9x/3FP4uwB0XGP9x/3GP9x/3GP9x/3GP9x/3GP9x/0KUjOa3cY/3H/cY/3H/cY/3H/Mahhv1eecf9xj/cf9xj/cf9xj/cf9e+NIHcY/3H/cY/3H/cY/3H/cV2200n/cY/3H/cY/3H/cY/3H/cYRJAstv1x/3GP9x/3GP9x/3GP9x/3GP9xSbXMdKP/cf9xj/cf9xj/cf9xj/cf9xT/pcEFr/cY/3H/cY/3H/cY/3H/RBUszq1xj/cf9xj/cf9xj/cf9xj/cf9xStAcUv5x/3GP9x/3GP9x/3GP9xQ9Is0t3/cf9xj/cf9xj/cf9xj/cf9H+hygXo/3H/cY/3H/cY/3H/Q0+s2wVx/3GP9x/3GP9x/3GP9x/3FG+hygXv9x/3GP9x/3GP9x/3GP9x/3FOPVwsKo/3H/cY/3H/cY/3H/cY/3H/cY/3H/QoZc95r/cY/3H/cY/3H/cY/3H/cYPLcRs0jucf9xj/cf9xj/cf9xj/cf9xj/S4H8V+Bxj/cf9xj/cf9xj/cf9FkCzG/Y/3H/cY/3H/cY/3H/cY/3H/RBUszq1xj/cf9xj/cf9xj/cf9EFSzOrXGP9x/3GP9x/3GP9x/3GP9x/3GP9xP6aRsFlucf9xj/cf9xj/cf9xj/cf9xhIP2x8CXH/cY/3H/cY/3H/cY/3FFzPyzMI/3H/cY/3H/cY/3H/cYNOhRvBeuj/cf9xj/cf9xj/cf9xj/cf9xj/cf9xj/cf9MRJxbtv9xj/cf9xj/cf9xj/cTWTgbtsfo/3H/cY/3H/cY/3H/cY/3H/cY/3H/cY/3H/cURGrMuVj/cf9xj/cf9xj/cf9xj/QE1cDCpx/3GP9x/3GP9x/3GP9xQ7Es1O2P9x/3GP9x/3GP9x/3FeU9Ksj/cf9xj/cf9xj/cf9xj/RZAsxv3/cY/3H/cY/3H/cY/3H/cYSEJMe9tx/3GP9x/3GP9x/3GP9x/3GP9xXnTRi3GP9x/3GP9x/3GP9x/3GEIjXN3Kcf9xj/cf9xj/cf9xj/cUb6HJBecY/3H/cY/3H/cY/3H/cY/3H/cY/3H/cUPzLMDNcY/3H/cY/3H/cY/3H/cY/3E6SkG1tb5xj/cf9xj/cf9xj/cf9xQuus4UWP9x/3GP9x/3GP9x/3GEIVLO6t/3H/cY/3H/cY/3H/cY/3FBmSzmbXH/cY/3H/cY/3H/cY/3H/T39cKAr/cf9xj/cf9xj/cf9xj/RNIs0t2P9x/3GP9x/3GP9x/3GP9x/3GP9xSRMcbs5x/3GP9x/3GP9x/3GP9xTw4sHx3/cf9xj/cf9xj/cf9xj/TfNsQMn/cY/3H/cY/3H/cY/3H/cUGGXOeacY/3H/cY/3H/cY/3H/cY/3H/cT+rMbFUzv9xj/cf9xj/cf9xj/cf9xj/cf9xTmyMGTdx/3GP9x/3GP9x/3GP9x/3GEbnTJGLcf9xj/cf9xj/cf9xhEEtzO0o/3H/cY/3H/cY/3H/cY/0M2LOyd/3GP9x/3GP9x/3GP9x/3GP9x/3GP9FkCzG/f9xj/cf9xj/cf9xj/cf9xhJ0Bxy/v9xj/cf9xj/cf9xj/cf9xj/cUOW3NaS/3H/cY/3H/cY/3H/cY/3H/Q1cs6o3/cf9xj/cf9xj/cf9xj/cf9xhC4Fzh+o/3H/cY/3H/cY/3H/cY/0AZjB9n/3H/cY/3H/cY/3H/cY/3H/PAhBtfe+/3GP9x/3GP9x/3GP9x/0AsXB46/3GP9x/3GP9x/3GP9x/3FCEIzu9/9x/3GP9x/3GP9x/3GP9x/3GP9x/z3YEbQn7v9x/3GP9x/3GP9x/3GP9x/3GP9ettNJj/cf9xj/cf9xj/cf9xQ9Is0t3/cY/3H/cY/3H/cY/3H/XVzTo3H/cY/3H/cY/3H/cY/3H/cV500ov/cf9xj/cf9xj/cf9xj/cf9dO9TE/3H/cY/3H/cY/3H/cY/3H/cTCaMb9lznH/cY/3H/cY/3H/cY/3FOOLwcdHGP9x/3GP9x/3GP9x/3FcO9PEcf9xj/cf9xj/cf9xj/cf9xj/cf9xj/cf9xj/cf9xj/cUs2bFyZ/3H/cY/3H/cY/3H/cY/3H/cTwsorTTXf9x/3GP9x/3GP9x/3GP9x/0M2LOydj/cf9xj/cf9xj/cf9xj/cf9xhFPRysLnGP9x/3GP9x/3GP9x/3GP9x/3GP9x/0ZeHLoe/3GP9x/3GP9x/3GP9x/3GD7MMbIzzo/3H/cY/3H/cY/3H/cUelTIWrcY/3H/cY/3H/cY/3H/RmxMqTtxj/cf9xj/cf9xj/cf9xj/cTuvkbVQbo/3H/cY/3H/cY/3H/cYSfEcYO5xj/cf9xj/cf9xj/cf9xQlcs2o1x/3GP9x/3GP9x/3GP9x/3FOYTwp7P9x/3GP9x/3GP9x/3GP9x/3FG1HyiuP9x/3GP9x/3GP9x/3GP9I2RyCbnH/cY/3H/cY/3H/cY/3H/cY/3H/cY/3H/cUb6HKBe/3H/cY/3H/cY/3H/cY/3H/cY/3FA2yzyTXGP9x/3GP9x/3GP9x/3GP9G8Nyw8o/3H/cY/3H/cY/3H/cYRH8cyA7/cf9xj/cf9xj/cf9xj/XtfTKP9x/3GP9x/3GP9x/3GP9x/3GP9x/3GP9x/3GELgXOH6j/cf9xj/cf9xj/cf9xhEkCy2/XH/cY/3H/cY/3H/cY/3H/Q2Vc2apx/3GP9x/3GP9x/3GP9x/06xbDTp/3GP9x/3GP9x/3GP9x/3FD8yzAzXGP9x/3GP9x/3GP9x/3GP9x/3GP9x/3GP9x/3GP9x/3GP9x/3GP9x/3GP9x/3GP9xRQlMv2uP9x/3GP9x/3GP9x/3FEfxzIDo/3H/cY/3H/cY/3H/cUSQLMb9/3H/cY/3H/cY/3H/cY/3H/cY/3H/ShMcfs7/cY/3H/cY/3H/cY/3H/SXF8eOhx/3GP9x/3GP9x/3GP9IbpyZFo/3H/cY/3H/cY/3H/cYRT0crC5xj/cf9xj/cf9xj/cf9xj/QchcBHr/cY/3H/cY/3H/cY/3E5YQK2nv1x/3GP9x/3GP9x/3GP9x/0oLnG9GcY/3H/cY/3H/cY/3H/cYQt184iiP9x/3GP9x/3GP9x/3GP9x/3FCAlzv2o/3H/cY/3H/cY/3H/cY/16200mP9x/3GP9x/3GP9x/3GP9GPRy8Lo/3H/cY/3H/cY/3H/cY/3H/cYO5citGjdcY/3H/cY/3H/cY/3H/cUI2LOyd/3H/cY/3H/cY/3H/cY/3H/cUbZHKJuj/cf9xj/cf9xj/cf9xj/cTWYBbpn+nH/cY/3H/cY/3H/cY/3H/cTZOobqxXo/3H/cY/3H/cY/3H/cY/0Y9HLwuj/cf9xj/cf9xj/cf9xj/cf9xj/cf9GS0y7S/9xj/cf9xj/cf9xj/cf9xWp7WYY/3H/cY/3H/cY/3H/cY/1900ov/cY/3H/cY/3H/cY/3H/cY/3H/cY/3H/cY/3H/TuU8Iaxxj/cf9xj/cf9xj/cf9xPT5hs8Ge/3GP9x/3GP9x/3GP9x/z23EbRI7o/3H/cY/3H/cY/3H/cY/0h8zJgz/3H/cY/3H/cY/3H/cY/0QVLM6tcf9xj/cf9xj/cf9xj/cTZRgbqufv9xj/cf9xj/cf9xj/Oy7EtdE7cY/3H/cY/3H/cY/3H/cYRI1Mtytx/3GP9x/3GP9x/3GP9x/3FJ6ZxhZnGP9x/3GP9x/3GP9x/3GP9xT+wsET2P9x/3GP9x/3GP9x/3GP9x/0i4HJR+/3GP9x/3GP9x/3GP9x/0N4LNh9cf9xj/cf9xj/cf9xj/cf9xO0NjtLyccY/3H/cY/3H/cY/3H/TrFsNOn/cY/3H/cY/3H/cY/3H/cY/0TSLNLdj/cf9xj/cf9xj/cf9xj/cf9xRLEstO1x/3GP9x/3GP9x/3GP9x/3E1obG7Xk7/cY/3H/cY/3H/cY/3H/Q1cs6o3/cf9xj/cf9xj/cf9xj/cTgFw7f6PHGP9x/3GP9x/3GP9x/3GP9x/00oPE18/3H/cY/3H/cY/3H/cYSNbMgpOP9x/3GP9x/3GP9x/3GEFEXPu6/3GP9x/3GP9x/3GP9x/3GP8/CpGx9W5xj/cf9xj/cf9xj/cf9xj/cf9xj/cf9xXpXRanH/cY/3H/cY/3H/cY/3H/RdIsst1x/3GP9x/3GP9x/3GP9xPI6Rs3FucY/3H/cY/3H/cY/3H/cYRCWszaWP9x/3GP9x/3GP9x/3GP9H+hygXv9xj/cf9xj/cf9xj/cf9xj/Qqdc5Ypx/3GP9x/3GP9x/3GP9x/3GP9x/3FD0izS3f9xj/cf9xj/cf9xj/cf9xhP2VwSav9xj/cf9xj/cf9xj/cf9xRr7MpBP/cf9xj/cf9xj/cf9xj/cVt91IJx/3GP9x/3GP9x/3GP9x/3GDC58rBWDf9x/3GP9x/3GP9x/3GP9x/3GP9CmSz2bf9x/3GP9x/3GP9x/3GP9x/0mETHe7cf9xj/cf9xj/cf9xj/cf9xPVQRs6vu/3GP9x/3GP9x/3GP9x/0WprLVlcf9xj/cf9xj/cf9xj/cV5T0qz/cY/3H/cY/3H/cY/3H/cU8cXA46cY/3H/cY/3H/cY/3H/cYRDh8zHiP9x/3GP9x/3GP9x/3GDitQbhSvo/3H/cY/3H/cY/3H/cY/3H/cY/3H/cYSDQcjL7/cf9xj/cf9xj/cf9xj/TuU8Iaxx/3GP9x/3GP9x/3GP9x/3GP9x/3GEeXHIaOcY/3H/cY/3H/cY/3H/cYRor8p1D/cf9xj/cf9xj/cf9xj/cf81YgG8nf7/cf9xj/cf9xj/cf9xj/cf9xRhwcnj5x/3GP9x/3GP9x/3GP9x/0uZbGZpj/cf9xj/cf9xj/cf9xQjYs7J3/cf9xj/cf9xj/cf9xj/cf9F0iyy3XH/cY/3H/cY/3H/cY/3H/cUR/HMgOj/cf9xj/cf9xj/cf9xj/cf9xhEfxzIDv9x/3GP9x/3GP9x/3GP9x/3GP9x/0jZHIJucY/3H/cY/3H/cY/3H/cY/3H/cY/3H/cY/3H/cUVeHKoecY/3H/cY/3H/cY/3H/cY/3E2dyG6iN7/cY/3H/cY/3H/cY/3H/cUSxLLTtcf9xj/cf9xj/cf9xj/cf9GXhy6Hv9xj/cf9xj/cf9xj/cf9DeCzYfXH/cY/3H/cY/3H/cY/3H/cUR6fMhY/3H/cY/3H/cY/3H/cY/3FM0mxC2f9xj/cf9xj/cf9xj/cUR/HMgO/3GP9x/3GP9x/3GP8zVvK9qQ1xj/cf9xj/cf9xj/cf9xj/cUn8bGA5cf9xj/cf9xj/cf9xj/cf9xQJSMB7eP9x/3GP9x/3GP9x/3GP9xSos8Z0z/cY/3H/cY/3H/cY/3H/cY/3H/cY/3H/cY/3ExclO+jaxx/3GP9x/3GP9x/3GP9x/0f6HKBej/cf9xj/cf9xj/cf9xj/Tf68MBRxj/cf9xj/cf9xj/cf9xheMtLNj/cf9xj/cf9xj/cf9xj/cf9xRtR8orj/cf9xj/cf9xj/cf9xj/cf9EAlzP2nGP9x/3GP9x/3GP9x/3GP9x/3GP9x/3GP9x/0c9HJwucf9xj/cf9xj/cf9xj/cf9HHByuPv9x/3GP9x/3GP9x/3GP9x/3GP9x/3Exq8K+VD1xj/cf9xj/cf9xj/cf9xj/XrbTSY/3H/cY/3H/cY/3H/cY/3H/RdIsst1x/3GP9x/3GP9x/3GP9x/3FIGcyOY/9x/3GP9x/3GP9x/3GP9x/3GP9x/3GP9x/3GP9x/3GEPSLMLdcY/3H/cY/3H/cY/3H/cY/3H/cYQNss8k1x/3GP9x/3GP9x/3GP9x/1+20Ulx/3GP9x/3GP9x/3GP9x/3FFPRy8Lv9xj/cf9xj/cf9xj/cf9xj/cf9xj/cf9xj/cf9xj/cf9xj/XrbTSY/3H/cY/3H/cY/3H/cY/3H/cY/3H/cY/3H/cY/3H/cVwa1OX/cf9xj/cf9xj/cf9xj/cf9xj/cf9xj/cf9xj/cf9xgx4WG/Hp7/cY/3H/cY/3H/cY/3H/P7XSsUotcf9xj/cf9xj/cf9xj/cf9ALFweOv9xj/cf9xj/cf9xj/cf9xj/SXYceJ5xj/cf9xj/cf9xj/cf9xj/cf9xj/cf9xj/NI5RvXGu/3H/cY/3H/cY/3H/cY/3H/RZAsxv2P9x/3GP9x/3GP9x/3GP9FsSy07XGP9x/3GP9x/3GP9x/3FCVyzajXH/cY/3H/cY/3H/cY/3H/Ql3c+iL/cY/3H/cY/3H/cY/3H/cUCUjAe3j/cf9xj/cf9xj/cf9xj/cUmnnHWGj/cf9xj/cf9xj/cf9xj/cf9E8yzQzf9xj/cf9xj/cf9xj/cf9xj/Rl4cuh7/cf9xj/cf9xj/cf9xj/cf9xj/cf9xj/cf9xj/cf9MRJxbtv9xj/cf9xj/cf9xj/cf9xQXgs+H3/cY/3H/cY/3H/cY/3H/cYNjCBus9+j/cf9xj/cf9xj/cf9xj/cf9xSCFMjeuP9x/3GP9x/3GP9x/3GP9xXnTRi3GP9x/3GP9x/3GP9x/3GP9x/3GP9x/3GP9x/3GP9x/3GP9x/3GP9x/3GP9x/3GP9x/3GP9x/3GP9x/3GP9x/3GP9x/3GP9x/3GP9x/3GP9x/3GP9x/3GP9x/3GP9x/3GP9x/3GP9x/3GP9x/3GF500Ytx/3GP9x/3GP9x/3GP9x/3GP9x/3GP9x/3GP9x/3GP9x/3GP9x/3GP9IuByUfv9x/3GP9x/3GP9x/3GP9x/3GP9x/3GP9fldFqcY/3H/cY/3H/cY/3H/cY/3H/cY/3H/cY/3H/cY/3H/QzYs7J2P9x/3GP9x/3GP9x/3GP9x/3GEReHMoej/cf9xj/cf9xj/cf9xj/cf9xj/cf9xj/cf9xj/cf9KNBxsvnGP9x/3GP9x/3GP9x/3GP9x/0izfITIcY/3H/cY/3H/cY/3H/cY/0M2LOyd/3GP9x/3GP9x/3GP9x/3GP9AHiwfHY/3H/cY/3H/cY/3H/cY/0iXHJaOj/cf9xj/cf9xj/cf9xj/cT11EbKK7nH/cY/3H/cY/3H/cY/3H/TFLMStNxj/cf9xj/cf9xj/cf9xj/R/ocoF7/cY/3H/cY/3H/cY/3H/cY/3H/QoZc95r/cY/3H/cY/3H/cY/3H/cULrrOFFj/cf9xj/cf9xj/cf9xj/cf9xj/cf9xSfEccO7/cY/3H/cY/3H/cY/3H/cY/3H/cY/3H/cY/3FD4FzB+nH/cY/3H/cY/3H/cY/0G1jAWn/3GP9x/3GP9x/3GP9x/3GP9x/3GP9EFSzOrXH/cY/3H/cY/3H/cY/3H/cUeXHJaO/3GP9x/3GP9x/3GP9x/3GP9x/3GP9x/0WQLMb9j/cf9xj/cf9xj/cf9xj/cf9xj/Rxwcnj5xj/cf9xj/cf9xj/cf9xj/cf9xhC8yzgzY/3H/cY/3H/cY/3H/cY/3H/cUYcHJ4+cf9xj/cf9xj/cf9xj/cf9xRH8cyA6P9x/3GP9x/3GP9x/3GP9x/3GP9xSZTMdrOP9x/3GP9x/3GP9x/3GP8wdaKwml1x/3GP9x/3GP9x/3GP9x/3FBZVz5qv9xj/cf9xj/cf9xj/cf9xj/cf9xj/cf9HHByuPv9x/3GP9x/3GP9x/3GP9x/3GP9x/3FNozw1zP9xj/cf9xj/cf9xj/cUUcHL4+j/cf9xj/cf9xj/cf9xj/RPMs0M3/cf9xj/cf9xj/cf9xj/cf9GXhy6Hv9xj/cf9xj/cf9xj/cf9xj/cf9KNBxsvnGP9x/3GP9x/3GP9x/3GP9x/3FBmSzmbXGP9x/3GP9x/3GP9x/3GP9x/3FG+hygXv9x/3GP9x/3GP9x/3GP9x/3GP9x/3GP9xRtkcom7/cY/3H/cY/3H/cY/3H/cY/3H/RbEsxO3/cf9xj/cf9xj/cf9xj/cf9xj/cf9xj/cUhVHHqucY/3H/cY/3H/cY/3H/cY/0TSLNLdj/cf9xj/cf9xj/cf9xj/cf9xj/cf9JY0yJy/9x/3GP9x/3GP9x/3GP9x/1Eh395x/3GP9x/3GP9x/3GP9x/3FdttNJ/3GP9x/3GP9x/3GP9x/3GP9H+hygXv9xj/cf9xj/cf9xj/cf9xj/cf9xj/cUVeHKoecf9xj/cf9xj/cf9xj/cf9xR7gchH5xj/cf9xj/cf9xj/cf9xj/Q1cs2o1xj/cf9xj/cf9xj/cf9xg9BMSy+ztxj/cf9xj/cf9xj/cf9xONxxuCOO/3H/cY/3H/cY/3H/cY/3H/cUDpXPFqcf9xj/cf9xj/cf9xj/cf9xQ/MswM1xj/cf9xj/cf9xj/cf9xj/cf9H+hygXo/3H/cY/3H/cY/3H/cY/3H/cY/3H/cY/0lVHIqu/3GP9x/3GP9x/3GP9x/3GP9x/3GP9x/3GEg0HIy+/3H/cY/3H/cY/3H/cY/3H/cY/3H/cY/3H/Rl4cuh7/cY/3H/cY/3H/cY/3H/Rz0cnC5x/3GP9x/3GP9x/3GP9x/3GP9x/3GP9Frky1G3GP9x/3GP9x/3GP9x/3GERLTMtLj/cf9xj/cf9xj/cf9xj/SSf8fYBxj/cf9xj/cf9xj/cf9xj/ShMcfs7/cf9xj/cf9xj/cf9xj/cf9xj/cf9xj/cf9xj/cf9xj/W7/WQP9xj/cf9xj/cf9xj/cf9xRH8cyA6P9x/3GP9x/3GP9x/3FERqzLlY/3H/cY/3H/cY/3H/cY/3H/cY/3H/cY/3H/cY/3H/cY/3H/cY/3H/cY/1+V0Wpxj/cf9xj/cf9xj/cf9xj/cUb6HJBecY/3H/cY/3H/cY/3H/cY/3H/cY/3H/cY/3H/cY/3H/cY/3H/cYRI1Mtytx/3GP9x/3GP9x/3GP9x/3GP9x/3GEzEPEO8j/cf9xj/cf9xj/cf9xj/SvEccO6P9x/3GP9x/3GP9x/3GP9x/3GP9x/3GP9x/3GP9x/1u/1kCP9x/3GP9x/3GP9x/3GP9QQtHN/3H/cY/3H/cY/3H/cY/3FbXNWj/3H/cY/3H/cY/3H/cY/3H/cY/3H/cUE83Pwy/3GP9x/3GP9x/3GP9x/3FfEdHu/3GP9x/3GP9x/3GP9x/3GFzX1CiP9x/3GP9x/3GP9x/3GP9x/3GP9fdNKL/3GP9x/3GP9x/3GP9x/3GP9x/3GP9x/3GP9x/0l2HIie/3H/cY/3H/cY/3H/cY/3FAyFzzenGP9x/3GP9x/3GP9x/3GP8ySgG/tf7/cf9xj/cf9xj/cf9xj/cf9xhG2Ryibv9x/3GP9x/3GP9x/3GP9x/3GP9xRT0cvC7/cf9xj/cf9xj/cf9xj/cf9xj/SJcclo6P9x/3GP9x/3GP9x/3GP9x/3GP9x/3FAp1wGio/3H/cY/3H/cY/3H/cY/3H/cVt91IJxj/cf9xj/cf9xj/cf9xj/cf9xj/cf9xj/cf9xj/cf9xhdldNq/3GP9x/3GP9x/3GP9xOhZxtumO/3GP9x/3GP9x/3GP9x/3GEDbLPJNcf9xj/cf9xj/cf9xj/cf9FkCzG/Y/3H/cY/3H/cY/3H/cY/08l7C2h/3GP9x/3GP9x/3GP9x/3GP9x/3GP9K98xgg3H/cY/3H/cY/3H/cY/3H/cUFlXPmq/3GP9x/3GP9x/3GP9x/3GP9xMIwBv3P+cY/3H/cY/3H/cY/3H/cY/3H/cY/3H/cY/0jZHIJucf9xj/cf9xj/cf9xj/cUPSLNLd/3H/cY/3H/cY/3H/cY/zeYIbpn3v9xj/cf9xj/cf9xj/cf9xR6VMhatxj/cf9xj/cf9xj/cf9xj/cf9O0mwi2XGP9x/3GP9x/3GP9x/3GP9x/3GP9xTmE8Gexxj/cf9xj/cf9xj/cf9xj/cf9xhAyFzzenH/cY/3H/cY/3H/cY/3H/X5XSav9x/3GP9x/3GP9x/3GP9x/3GP9x/3GP9x/3GP9x/3GP9x/3FBmSzmbXGP9x/3GP9x/3GP9x/3FEbEzJO4/3H/cY/3H/cY/3H/cY/3H/cY/3H/cY/0idzIYjcf9xj/cf9xj/cf9xj/cf9FsSzE7f9x/3GP9x/3GP9x/3GP9xMcuxvzROj/cf9xj/cf9xj/cf9xj/PlQRs6vuj/cf9xj/cf9xj/cf9xj/cf9xj/cf9xj/cf9xhAyFzzenH/cY/3H/cY/3H/cY/3H/cYTX9cOAr/cY/3H/cY/3H/cY/3H/cY/3H/cY/3H/cY/3H/cY/3H/cY/3H/cY/3H/cY/3H/cY/3H/cY/3H/cY/3H/cY/3H/cY/3H/cUkTHG7OcY/3H/cY/3H/cY/3H/cY/3H/cY/3H/cY/0l2HHiecY/3H/cY/3H/cY/3H/cY/0TSLNLdj/cf9xj/cf9xj/cf9xj/cf9xhD0izC3XGP9x/3GP9x/3GP9x/3GP9xSc08cyyP9x/3GP9x/3GP9x/3GP9x/3GP9x/3GP9x/3GP9x/3GP9x/3GP9x/3FcO9PEcf9xj/cf9xj/cf9xj/cf9xj/cf9xj/cf9xj/cf9xj/cf9xj/cTCMAb9z/nGP9x/3GP9x/3GP9x/3FJ6ZxhZnGP9x/3GP9x/3GP9x/3FM4JxB9v9x/3GP9x/3GP9x/3GP9x/0JzjPjH/3GP9x/3GP9x/3GP9x/zfaIbkl3nH/cY/3H/cY/3H/cY/3H/cY/3H/QoZc95r/cY/3H/cY/3H/cY/3H/cY/3H/cY/3H/cY/3H/cY/3H/SZccdo5x/3GP9x/3GP9x/3GP9x/3GP9FkCzG/f9xj/cf9xj/cf9xj/cUPSLNLd/3H/cY/3H/cY/3H/cYTYI8N9z/cY/3H/cY/3H/cY/3H/SVUciq6P9x/3GP9x/3GP9x/3GP9x/3GP9x/06xbDTp/3GP9x/3GP9x/3GP9x/zRQQryvvXGP9x/3GP9x/3GP9x/3GP9x/3GP9x/3GP9x/0oTHH7O/3GP9x/3GP9x/3GP9x/3GP9x/3GP9x/0M2LOydj/cf9xj/cf9xj/cf9xj/cf9xj/cf9xj/W7/WQP9xj/cf9xj/cf9xj/cf9xhI/GyAOY/3H/cY/3H/cY/3H/cY/0f6HKBe/3GP9x/3GP9x/3GP9x/3GP9x/09hPCnsj/cf9xj/cf9xj/cf9xj/cUkTHG7Ocf9xj/cf9xj/cf9xj/cf9xWr/WQP9x/3GP9x/3GP9x/3GP9x/3GP9x/3GP9x/3GP9x/0oTHH7O/3GP9x/3GP9x/3GP9x/3GP9e+NIHcf9xj/cf9xj/cf9xj/cf9GS0y7S/9xj/cf9xj/cf9xj/cUg0HIy+/3GP9x/3GP9x/3GP9x/3GEqLPGdM/3H/cY/3H/cY/3H/cY/3H/cY/3FDm3zWSI/3H/cY/3H/cY/3H/cY/3FNxDwjvHH/cY/3H/cY/3H/cY/3FBmSzmbXH/cY/3H/cY/3H/cY/3H/XJ7UYXGP9x/3GP9x/3GP9x/3GP9Chlz3mv9x/3GP9x/3GP9x/3GP9x/3E3H3G54I7/cY/3H/cY/3H/cY/3H/cTBFYbDKno/3H/cY/3H/cY/3H/cY/3H/cUSxLLTtcf9xj/cf9xj/cf9xj/cf9E8yzQzf9xj/cf9xj/cf9xj/cf9xhMroxFF4/3H/cY/3H/cY/3H/cY/3H/cVw708Rx/3GP9x/3GP9x/3GP9x/3GP9x/3GP9x/3GP9x/0XSLLLdcf9xj/cf9xj/cf9xj/cf9xhEfxzIDv9x/3GP9x/3GP9x/3GP9x/3GP9x/3FG+hygXv9x/3GP9x/3GP9x/3GP9x/0Z/HKgOcY/3H/cY/3H/cY/3H/cY/3H/cUhjTHnLcf9xj/cf9xj/cf9xj/cf9xj/RPMs0M3/cf9xj/cf9xj/cf9xj/cf9GD/y/AP9xj/cf9xj/cf9xj/cf9xj/Qfws8D1xj/cf9xj/cf9xj/cf9xQTzc/DL/cY/3H/cY/3H/cY/3H/cUR/HMgOj/cf9xj/cf9xj/cf9xj/cf9HPRycLnH/cY/3H/cY/3H/cY/3H/cUGZLOZtcY/3H/cY/3H/cY/3H/cY/3FBRFz7uo/3H/cY/3H/cY/3H/cY/3H/cY/3H/QE1cDCpxj/cf9xj/cf9xj/cf9xhG2Ryibv9x/3GP9x/3GP9x/3GP9xRudMkYtxj/cf9xj/cf9xj/cf9xj/cf9xj/cf9xhC/nzgGP9x/3GP9x/3GP9x/3GP9x/3GDA94b/CHnH/cY/3H/cY/3H/cY/3H/cUwoPD18cf9xj/cf9xj/cf9xj/cf9DZVzZqnH/cY/3H/cY/3H/cY/3H/Qqdc5Ypxj/cf9xj/cf9xj/cf9xPh1hseKecf9xj/cf9xj/cf9xj/cf9xhCNizcnXH/cY/3H/cY/3H/cY/3H/cY/3H/cUVeHKoecY/3H/cY/3H/cY/3H/cY/3H/cY/3H/cYSBMcjs6P9x/3GP9x/3GP9x/3GP9x/3GP9x/3GEUcHL4+/3GP9x/3GP9x/3GP9x/3GP9x/3FFXhyqHnGP9x/3GP9x/3GP9x/3GP9QQtHN/3H/cY/3H/cY/3H/cY/3H/XtfTKP9xj/cf9xj/cf9xj/cf9xj/cf9xhCNizcnXH/cY/3H/cY/3H/cY/3H/cUg0HIy+j/cf9xj/cf9xj/cf9xj/cf9xj/cf9xj/RPMs0M3/cf9xj/cf9xj/cf9xj/cf9xj/cf9xj/cf9xj/cf9dXNOjcf9xj/cf9xj/cf9xj/cf9xj/cf9xj/cf9xj/cf9GXhy6Hv9xj/cf9xj/cf9xj/cf9xj/cf9xj/cf9xj/cf9xj/cf9xj/cf9xj/cf9xj/cf9xj/cf9xj/cf9xj/cf9xj/cf9xhantZh/3H/cY/3H/cY/3H/cY/3H/Qros5F1xj/cf9xj/cf9xj/cf9xj/cUFXLPqNj/cf9xj/cf9xj/cf9xj/XvjSB3H/cY/3H/cY/3H/cY/3H/cY/3H/cY/3H/cY/3H/cY/3H/cY/0M2LOyd/3GP9x/3GP9x/3GP9x/3GP9x/0ZeHLoe/3GP9x/3GP9x/3GP9x/3GP9x/3GP9x/3GP9x/3Fav9ZA/3H/cY/3H/cY/3H/cY/3H/cY/3H/cY/3H/cY/3H/cY/3FFHBy+Po/3H/cY/3H/cY/3H/cY/3H/cY/3H/cY/3H/cY/3H/cVqe1mGP9x/3GP9x/3GP9x/3GP9x/3GP9x/3GP9x/3GP9x/3GP9x/3GP9bv9ZA/3GP9x/3GP9x/3GP9x/0vQHGL+/3H/cY/3H/cY/3H/cY/3FbfdSCcf9xj/cf9xj/cf9xj/cf9xj/cf9xj/cf9xj/QdaM8pdxj/cf9xj/cf9xj/cf9xj/Rxwcnj5xj/cf9xj/cf9xj/cf9xj/T0uMK0f/cY/3H/cY/3H/cY/3H/cY/0Z/HKgOcf9xj/cf9xj/cf9xj/cf9xj/R/ocoF7/cY/3H/cY/3H/cY/3H/cY/3H/cY/3H/RAJcz9pxj/cf9xj/cf9xj/cf9xj/cT6FdbF6inGP9x/3GP9x/3GP9x/3GP9FsSy07XGP9x/3GP9x/3GP9x/3GP9xRT0cvC7/cf9xj/cf9xj/cf9xj/cf9xj/cf9xj/cUeXHJaO/3H/cY/3H/cY/3H/cY/3H/cY/0Y9HLwuj/cf9xj/cf9xj/cf9xj/cf9xj/cf9GfxyoDnGP9x/3GP9x/3GP9x/3GP9x/3GP9x/3FbfdSCcY/3H/cY/3H/cY/3H/cY/3H/cY/3H/cY/3H/cY/3FHuByEfnH/cY/3H/cY/3H/cY/3H/cY/3H/cY/3H/cY/0rpnHFm/3H/cY/3H/cY/3H/cY/3H/cY/3H/SZccdo5x/3GP9x/3GP9x/3GP9x/3FBeCz4ff9xj/cf9xj/cf9xj/cf9xXnTSi/9x/3GP9x/3GP9x/3GP9x/3GP9x/3FeU9Ksj/cf9xj/cf9xj/cf9xj/XvjSB3H/cY/3H/cY/3H/cY/3H/X5XSav9x/3GP9x/3GP9x/3GP9x/3GP9x/3GP9x/3GP9x/3GP9x/3GP9x/0ZeHLoe/3GP9x/3GP9x/3GP9x/3GP9x/0WQLMb9j/cf9xj/cf9xj/cf9xj/cTAuhLDhe/9xj/cf9xj/cf9xj/cf9xXzLQzXGP9x/3GP9x/3GP9x/3GP9KAEx/+/9x/3GP9x/3GP9x/3GP9xWr/VQHGP9x/3GP9x/3GP9x/3GE2CPDfc/3GP9x/3GP9x/3GP9x/3GP9FsSy07XGP9x/3GP9x/3GP9x/3GP9xRsZMo5v/cY/3H/cY/3H/cY/3H/cY/3H/cY/3H/cY/3H/TEScW7b/cY/3H/cY/3H/cY/3H/cY/3H/cY/3H/cY/3H/cYXBrT5XH/cY/3H/cY/3H/cY/3H/cY/3H/cY/3H/cUD8LPA9cf9xj/cf9xj/cf9xj/cf9xj/cf9xj/cf9xj/cf9xg2TqG6sV7/cf9xj/cf9xj/cf9xj/cf9xj/cVt91IJx/3GP9x/3GP9x/3GP9xRJAstv1xj/cf9xj/cf9xj/cf9xNtjiuicdj/cf9xj/cf9xj/cf9xhC4Fzh+o/3H/cY/3H/cY/3H/cY/3H/cY/3H/cY/3H/cY/0WQLMb9/3GP9x/3GP9x/3GP9x/3GP9x/0Z/HKgOcY/3H/cY/3H/cY/3H/SsP8c8D/cY/3H/cY/3H/cY/3H/RNjcwnJxj/cf9xj/cf9xj/cf9xj/cUR/HMgO/3GP9x/3GP9x/3GP9x/3GP9xRor8p1D/cY/3H/cY/3H/cY/3H/cY/3FEeny4WHGP9x/3GP9x/3GP9x/3GP9EqazVZY/3H/cY/3H/cY/3H/cY/3H/cYTMQ8Q7yP9x/3GP9x/3GP9x/3GDBFYbDKnv9x/3GP9x/3GP9x/3GP8xU5GwvG7/cY/3H/cY/3H/cY/3H/cY/3H/cY/3H/PZFxtG6Oj/cf9xj/cf9xj/cf9xj/POZBtRm+j/cf9xj/cf9xj/cf9xj/cf9xj/cf9xj/cf9xR5cclo7/cY/3H/cY/3H/cY/3H/cY/3H/cY/3H/cY/3H/R/ocoF6P9x/3GP9x/3GP9x/3GP9x/3GP9xSDQcjL7/cY/3H/cY/3H/cY/3H/cY/3H/cY/3H/cYRRwcvj7/cY/3H/cY/3H/cY/3H/cY/3H/cY/0Y9HLwuj/cf9xj/cf9xj/cf9xj/cf9GXhy6Hv9xj/cf9xj/cf9xj/cf9xj/cf9xj/cf9IuByUfv9xj/cf9xj/cf9xj/cf9xj/cf9xj/cf9HPRycLnH/cY/3H/cY/3H/cY/3H/cY/3FEfxzIDv9xj/cf9xj/cf9xj/cf9xj/Rj0cvC6P9x/3GP9x/3GP9x/3GP9x/3GP9x/0c9HJwucf9xj/cf9xj/cf9xj/cf9xhFPRysLnGP9x/3GP9x/3GP9x/3GP9x/3GP9xQhUs7q3/cY/3H/cY/3H/cY/3H/cYSDQcjL7/cf9xj/cf9xj/cf9xj/cf9xj/cVqe1mH/cY/3H/cY/3H/cY/3H/cY/3H/cY/3H/cY/3H/cY/3H/cY/0vQHFL+cY/3H/cY/3H/cY/3H/cY/3H/cY/3H/cY/3H/ROBc0fr/cY/3H/cY/3H/cY/3H/TGWcSaZxj/cf9xj/cf9xj/cf9xQMhcBHr/cf9xj/cf9xj/cf9xj/QDqMDVdx/3GP9x/3GP9x/3GP9x/3FFXhyqHnGP9x/3GP9x/3GP9x/3GP9x/3GP9x/3GP9x/3GP9xR5cclo7/cf9xj/cf9xj/cf9xj/cUU9HLwu/3H/cY/3H/cY/3H/cY/3FPLywNDXH/cY/3H/cY/3H/cY/3H/Rn8cqA5xj/cf9xj/cf9xj/cf9xj/NiABut/+cf9xj/cf9xj/cf9xj/cf9xj/Rxwcnj5xj/cf9xj/cf9xj/cf9xj/cf9xj/cf9xj/cf9xhD0izC3XGP9x/3GP9x/3GP9x/3GP9x/3GP9H+hygXv9xj/cf9xj/cf9xj/cf9xNqZRuVmucf9xj/cf9xj/cf9xj/cf9xQMhcBHr/cf9xj/cf9xj/cf9xj/cUOxLNTtj/cf9xj/cf9xj/cf9xj/cUdjTJnLj/cf9xj/cf9xj/cf9xRH8cyA6P9x/3GP9x/3GP9x/3GP9x/09/XCgK/3H/cY/3H/cY/3H/cY/3H/cUb6HKBe/3H/cY/3H/cY/3H/cY/3H/cY/3H/cY/3H/cYRRwcvj7/cY/3H/cY/3H/cY/3H/cY/0jZHIJucf9xj/cf9xj/cf9xj/cf9xj/cf9xj/cf9JVRyKro/3H/cY/3H/cY/3H/cY/3H/cY/3H/cY/3H/cY/3FHdhyYno/3H/cY/3H/cY/3H/cY/3H/cY/3H/cUnxHHDu/3GP9x/3GP9x/3GP9x/3GP9x/3GP9x/3GP9x/3GP9xXdfSKHH/cY/3H/cY/3H/cY/3H/cY/3H/cY/3H/cY/3H/cY/3FFHBy+Po/3H/cY/3H/cY/3H/cY/3H/cY/3H/cUhVHIqu/3H/cY/3H/cY/3H/cY/3H/cY/3H/cY/3H/cYSdAccv7/cY/3H/cY/3H/cY/3H/cY/3H/cY/3H/cY/3FJ0Bxy/o/3H/cY/3H/cY/3H/cY/3H/cY/3H/cY/3H/cY/3H/cUbZHKJuj/cf9xj/cf9xj/cf9xj/cf9xj/cf9xj/cVq/1UBxj/cf9xj/cf9xj/cf9xj/cf9xj/cf9xj/cf9xSDQcjL6P9x/3GP9x/3GP9x/3GP9x/3GP9x/3GP9x/3GP9x/3GP9x/3GP9x/3GP9x/3GP9x/3GP9x/3GP9x/3GP9x/3GP9x/3GP9x/3GP9x/3GP9x/3FeU9Ksj/cf9xj/cf9xj/cf9xj/cf9xj/cf9xj/cf9xj/cf9xj/cf9xj/cUkTHG7Ocf9xj/cf9xj/cf9xj/cf9xj/cf9xj/cf9xj/cUR/HMgO/3GP9x/3GP9x/3GP9x/3GP9x/3GEd2HJie/3GP9x/3GP9x/3GP9x/3GP9x/3GP9x/0Z/HKgOcY/3H/cY/3H/cY/3H/cY/3H/cY/3H/SNkcgm5xj/cf9xj/cf9xj/cf9xj/Rxwcnj5xj/cf9xj/cf9xj/cf9xj/cf9xj/cf9xj/cUb6HJBecY/3H/cY/3H/cY/3H/cY/3FDsSzU7Y/3H/cY/3H/cY/3H/cY/3H/cY/3FDiKzXdY/3H/cY/3H/cY/3H/cY/3H/cTKRFb1u6nH/cY/3H/cY/3H/cY/3H/cTKyMb5Nzo/3H/cY/3H/cY/3H/cY/3E/zDGwM85x/3GP9x/3GP9x/3GP9x/3GP9xWr/VQHGP9x/3GP9x/3GP9x/3GP9E0izS3Y/3H/cY/3H/cY/3H/cY/3FD8yzAzXH/cY/3H/cY/3H/cY/3H/cYPHBxtI+O/3H/cY/3H/cY/3H/cY/3H/cTvTcbUsjv9xj/cf9xj/cf9xj/cf9ATVwMKnGP9x/3GP9x/3GP9x/3GELzLODNj/cf9xj/cf9xj/cf9xj/cTY2MrnJzXGP9x/3GP9x/3GP9x/3FCVyzajXH/cY/3H/cY/3H/cY/3H/cY/3H/cY/3H/cY/3H/cY/3H/cTRiAbud/nH/cY/3H/cY/3H/cY/3H/cY/3FP2VwSao/3H/cY/3H/cY/3H/cY/3H/Rz0cnC5x/3GP9x/3GP9x/3GP9x/3GP9xR3YcmJ6P9x/3GP9x/3GP9x/3GP9x/3GP9x/3GP9x/3FG+hygXv9x/3GP9x/3GP9x/3GP9x/3GP9x/3FINByMvo/3H/cY/3H/cY/3H/cY/3H/cY/3H/cY/3H/cY/3FHlxyWjv9x/3GP9x/3GP9x/3GP9x/3GP9x/3FG2Ryibo/3H/cY/3H/cY/3H/cY/3H/cY/3H/cY/3H/cY/3Fav9VAcY/3H/cY/3H/cY/3H/cY/3H/cY/3H/cY/3H/SVUciq6P9x/3GP9x/3GP9x/3GP9x/3GP9x/3GP9x/1BC0c3/cY/3H/cY/3H/cY/3H/cY/3H/cY/3H/cY/3H/cY/3H/cY/3H/cY/3H/XVzTo3H/cY/3H/cY/3H/cY/3H/cY/3H/cY/3H/cY/3H/cY/3H/cY/3H/XJ7UYXGP9x/3GP9x/3GP9x/3GP9x/3GP9x/3GP9xRvockF5xj/cf9xj/cf9xj/cf9xj/cf9xRhwcnj5x/3GP9x/3GP9x/3GP9x/3GP9x/3FFPRy8Lv9xj/cf9xj/cf9xj/cf9xj/cf9xhMz4xDB/9x/3GP9x/3GP9x/3GP9x/3Fav9ZA/3H/cY/3H/cY/3H/cY/3H/cY/3H/cY/3H/cY/3H/cYRtkcom7/cf9xj/cf9xj/cf9xj/cf9xNF8hu6Decf9xj/cf9xj/cf9xj/cf8ySgG/tf7/cY/3H/cY/3H/cY/3H/cY/3H/cY/3H/cY/3FINByMvv9xj/cf9xj/cf9xj/cf9xj/cf9xj/cf9xhOQDwr/P9x/3GP9x/3GP9x/3GP9x/3FCFSzurY/3H/cY/3H/cY/3H/cY/3FedNGLcY/3H/cY/3H/cY/3H/cY/3H/cY/3H/cTJ24b6JHo/3H/cY/3H/cY/3H/cYTXq8KFRxj/cf9xj/cf9xj/cf9xj/cUDbLPJNcY/3H/cY/3H/cY/3H/cYRH8cyA7/cf9xj/cf9xj/cf9xj/cf9H+hygXo/3H/cY/3H/cY/3H/cY/3H/cY/0TzLNDN/3H/cY/3H/cY/3H/cY/3H/cY/3H/RbEsxO3/cf9xj/cf9xj/cf9xj/cf9xhIVRx6rnH/cY/3H/cY/3H/cY/3H/cY/3H/cY/0ohTG3rcf9xj/cf9xj/cf9xj/cf9xXdfSKHGP9x/3GP9x/3GP9x/3GEUJTL9r/3GP9x/3GP9x/3GP9x/3GP9x/3GP9FkCzG/f9xj/cf9xj/cf9xj/cf9xhEXhzKHo/3H/cY/3H/cY/3H/cY/3H/cYSDQcjL7/cf9xj/cf9xj/cf9xj/cf9xhbXNSjcY/3H/cY/3H/cY/3H/cYR2NMmcv/cY/3H/cY/3H/cY/3H/cYRvockF5x/3GP9x/3GP9x/3GP9x/3GP9x/3GEb6HJBecf9xj/cf9xj/cf9xj/cf9xj/cf9xj/cf9xj/cf9xj/cf9xj/cf9xj/cf9xj/cf9xj/cf9xj/cf9xj/cf9xj/cf9xj/cf9xj/cf9xj/cf9xj/cf9xj/UGPQrHH/cY/3H/cY/3H/cY/3H/cYXNfUKI/3H/cY/3H/cY/3H/cY/3H/cVwa1OX/cf9xj/cf9xj/cf9xj/cf9xj/cf9xj/cf9xj/cf9xj/cUOxLNTtj/cf9xj/cf9xj/cf9xj/cf9xheU9Ks/3H/cY/3H/cY/3H/cY/3H/S808Yyz/cf9xj/cf9xj/cf9xj/cf9xhcGtPlcf9xj/cf9xj/cf9xj/cf9xhCI1zdynH/cY/3H/cY/3H/cY/3H/cY/0WxLLTtcY/3H/cY/3H/cY/3H/cY/3H/cTQJJLz224/3H/cY/3H/cY/3H/cYRI1Mtytx/3GP9x/3GP9x/3GP9x/3GP9x/3GP9x/3GP9L0BxS/nGP9x/3GP9x/3GP9x/3GP9x/3GP9IlxyWjo/3H/cY/3H/cY/3H/cY/3H/cY/3H/cY/3H/cY/3H/cUh2HHiecf9xj/cf9xj/cf9xj/cf9xj/cf9FkCzG/Y/3H/cY/3H/cY/3H/cY/3H/cY/zFhwb+ePnGP9x/3GP9x/3GP9x/3GP9x/0mXHHaOcf9xj/cf9xj/cf9xj/cf9xj/cUy8vEQ0/3GP9x/3GP9x/3GP9x/3GD+KMbF1zv9xj/cf9xj/cf9xj/cf9xj/cf9FsSzE7f9x/3GP9x/3GP9x/3GP9x/0ui/FXQcf9xj/cf9xj/cf9xj/cf9xj/cf9xj/cf9xj/SXYceJ5xj/cf9xj/cf9xj/cf9xj/cf9xRT0cvC7/cY/3H/cY/3H/cY/3H/cY/3H/cY/3H/cY/3H/cY/3H/cY/3H/cYXPjUB/9x/3GP9x/3GP9x/3GP9x/3GP9x/3GP9x/3GP9x/1740gdxj/cf9xj/cf9xj/cf9xj/cf9xj/cf9xj/cf9xj/cf9xj/cf9xj/cf9xj/cf9xj/SNkcgm5x/3GP9x/3GP9x/3GP9x/3GP9Ez0zTC4/3H/cY/3H/cY/3H/cY/3H/cY/3H/cUwoPD18cf9xj/cf9xj/cf9xj/cf9DeCzYfXH/cY/3H/cY/3H/cY/3H/cY/3H/cYTM+MQwf/cf9xj/cf9xj/cf9xj/QdssA03/cY/3H/cY/3H/cY/3H/cY/3H/cY/3H/cY/3H/cY/3H/OSJRt92ucf9xj/cf9xj/cf9xj/TfNsQMn/cY/3H/cY/3H/cY/3H/cY/0o0HGy+cf9xj/cf9xj/cf9xj/cf9xj/cf9xj/SXYceJ5xj/cf9xj/cf9xj/cf9xj/cf9xj/cf9xj/cf9xhINByMvv9x/3GP9x/3GP9x/3GP9x/3GP9x/3GP9x/3GP9x/3GP9x/3Fav9ZA/3H/cY/3H/cY/3H/cY/3H/cY/3H/cYRrgcpH6P9x/3GP9x/3GP9x/3GP9x/3GP9x/3GP9xSdAccv6P9x/3GP9x/3GP9x/3GP9x/3GP9x/3GP9x/0mXHHaOcf9xj/cf9xj/cf9xj/cf9xj/cf9xj/cf9xj/cf9xj/cf9e+NIHcY/3H/cY/3H/cY/3H/cY/3H/cY/3H/cY/3H/cY/3FbfdSCcf9xj/cf9xj/cf9xj/cf9xj/cf9xj/cf9xj/cf9xj/cf9xhJ8Rxg7nGP9x/3GP9x/3GP9x/3GP9x/3GP9x/3GP9x/3FbXNWj/3GP9x/3GP9x/3GP9x/3GP9x/3GP9x/3GP9x/3GP9xW1zVo/9x/3GP9x/3GP9x/3GP9x/3GP9x/3GP9x/3GP9x/3FIdhx4nnH/cY/3H/cY/3H/cY/3H/cY/3H/cY/3H/cYSFUceq5x/3GP9x/3GP9x/3GP9x/3GP9x/3GP9x/3GFqe1mH/cf9xj/cf9xj/cf9xj/cf9xj/cf9xj/cf9xj/cf9xj/X3TSi/9xj/cf9xj/cf9xj/cf9xj/cf9HPRycLnH/cY/3H/cY/3H/cY/3H/cYRT0crC5xj/cf9xj/cf9xj/cf9xj/cf9xj/cf9xj/cf9xj/cf9xj/cf9xhAhlwImo/3H/cY/3H/cY/3H/cY/3H/RbEsxO3/cf9xj/cf9xj/cf9xj/cf9xj/RvDcsPKP9x/3GP9x/3GP9x/3GP9xQYZc55px/3GP9x/3GP9x/3GP9x/3GP9FkCzG/f9xj/cf9xj/cf9xj/cf9xj/XFzVo4/3H/cY/3H/cY/3H/cY/3H/cY/3H/cY/3H/cY/3H/cY/3H/cY/3Ex2eG/Jh7/cf9xj/cf9xj/cf9xj/cf9xQXgs+H3/cY/3H/cY/3H/cY/3H/cYOd/StyAt/3GP9x/3GP9x/3GP9x/0jZHIJucY/3H/cY/3H/cY/3H/PbcRtEjuj/cf9xj/cf9xj/cf9xj/cU/sLBE9j/cf9xj/cf9xj/cf9xj/cf9xhCNizcnXH/cY/3H/cY/3H/cY/3H/cYQuBc4fqP9x/3GP9x/3GP9x/3GP9x/3GP9DNizsnf9xj/cf9xj/cf9xj/cf9xj/cUU4fKx4cf9xj/cf9xj/cf9xj/cUF4LPh9/3H/cY/3H/cY/3H/cY/ztdEbai7v9xj/cf9xj/cf9xj/cf9xg7+RG0Bu5xj/cf9xj/cf9xj/cf9xj/RAJcz9px/3GP9x/3GP9x/3GP9x/3GP9x/3GP9x/3GP9x/0f6HKBej/cf9xj/cf9xj/cf9xj/cf9xhHdhyYnv9xj/cf9xj/cf9xj/cf9xj/cf9xj/cf9xQhUs7q2P9x/3GP9x/3GP9x/3GP9xSZTMdrOP9x/3GP9x/3GP9x/3GP9xM45RvHGucf9xj/cf9xj/cf9xj/cf9xj/RPMs0M3/cf9xj/cf9xj/cf9xj/cf9xj/cf9xj/cf9xj/cf9xj/S9AcUv5xj/cf9xj/cf9xj/cf9xj/cf9L22xSSXH/cY/3H/cY/3H/cY/3H/cT72wbEJPnH/cY/3H/cY/3H/cY/3H/T4I8J9z/cf9xj/cf9xj/cf9xj/cf9xP4DxsH8OcY/3H/cY/3H/cY/3H/cY/3FFPRy8Lv9x/3GP9x/3GP9x/3GP9x/3GP9x/3GP9x/03+vEAU/3H/cY/3H/cY/3H/cY/3FGwayT5XGP9x/3GP9x/3GP9x/3GFs71cT/cY/3H/cY/3H/cY/3H/cY/3FCAlzv2v9xj/cf9xj/cf9xj/cf9xhJ7jxhHHGP9x/3GP9x/3GP9x/3GP9MizxHTHH/cY/3H/cY/3H/cY/3H/cYW1zUo3GP9x/3GP9x/3GP9x/3GP9x/3GP9x/3GP9x/3GFq/1UBx/3GP9x/3GP9x/3GP9x/3GP9x/3GP9x/3GP9x/3GP9x/3GP9x/1900ouP9x/3GP9x/3GP9x/3GP9x/3GP9x/3GP9x/3GP9x/3GP9x/3GP9x/3GP9x/3GP9x/3GP9x/3GP9x/3GP9x/3GP9MizxHTHH/cY/3H/cY/3H/cY/3H/cYQKdcBor/cf9xj/cf9xj/cf9xj/cf9xj/cf9xj/Rxwcnj5xj/cf9xj/cf9xj/cf9xj/cf9HPRycLnH/cY/3H/cY/3H/cY/3H/cY/3H/cY/3H/cYRT0crC5xj/cf9xj/cf9xj/cf9xj/RNIs0t2P9x/3GP9x/3GP9x/3GP9xQ7fcxIJx/3GP9x/3GP9x/3GP9x/1071MT/cf9xj/cf9xj/cf9xj/cf9xj/cf9xj/cf9xj/NDThvcsej/cf9xj/cf9xj/cf9xj/cf9xhC4Fzh+o/3H/cY/3H/cY/3H/cY/3H/cY/3H/cY/3H/cY/0i4HJR+/3H/cY/3H/cY/3H/cY/3H/cYQMhc83px/3GP9x/3GP9x/3GP9xMDKRsN1u/3GP9x/3GP9x/3GP9x/3GP9xQURc+7qP9x/3GP9x/3GP9x/3GP9xRqv8lUBxj/cf9xj/cf9xj/cf9xj/cUR/HMgO/3GP9x/3GP9x/3GP9x/3FEiKy3dXH/cY/3H/cY/3H/cY/3H/cY/3H/cY/0WxLLTtcY/3H/cY/3H/cY/3H/cY/3FBVyz6jY/3H/cY/3H/cY/3H/cY/3FEfxzIDv9xj/cf9xj/cf9xj/cf9xj/cTOkAbxb/nH/cY/3H/cY/3H/cY/3H/cYRFl8ymj/cf9xj/cf9xj/cf9xj/cf9xj/cf8zKQG91v5x/3GP9x/3GP9x/3GP9x/3GP86ZqG3mV6P9x/3GP9x/3GP9x/3GP9x/0TzLNDN/3GP9x/3GP9x/3GP9x/3GP9xTN28MiRxj/cf9xj/cf9xj/cf9xj/cUghTI3r/3GP9x/3GP9x/3GP9x/0xlnEmmcY/3H/cY/3H/cY/3H/cY/3FJ0Bxy/o/3H/cY/3H/cY/3H/cY/0vQHFL+cY/3H/cY/3H/cY/3H/cY/3H/Q2Vc2apx/3GP9x/3GP9x/3GP9x/3GP9x/3GP9E0izS3Y/3H/cY/3H/cY/3H/cY/3H/cY/3H/cY/3H/cY/3H/cY/3H/UELRzf9xj/cf9xj/cf9xj/cf9xj/cf9xj/cf9xj/cf9xj/SLgclH7/cf9xj/cf9xj/cf9xj/cf9xj/cf9xj/cf9xj/cVtc1aP/cf9xj/cf9xj/cf9xj/cf9xj/cf9xj/cf9xj/cf9xj/W7/WQP9xj/cf9xj/cf9xj/cf9xj/cf9xj/cf9Chlz3mv9xj/cf9xj/cf9xj/cf9xgyUEK+r73/cf9xj/cf9xj/cf9xj/cf9xSzZsXJn/cY/3H/cY/3H/cY/3H/cY/3FNozw1zP9x/3GP9x/3GP9x/3GP9x/3FbfdSCcY/3H/cY/3H/cY/3H/cY/3H/cY/3H/cY/3FFPRy8Lv9x/3GP9x/3GP9x/3GP9x/3GP9x/3GP9x/3GP9x/0f6HKBej/cf9xj/cf9xj/cf9xj/cU2bvCZEcf9xj/cf9xj/cf9xj/cf9xg0PiG7wd5x/3GP9x/3GP9x/3GP9IuByUfv9x/3GP9x/3GP9x/3GP82obG7Xk6P9x/3GP9x/3GP9x/3GP9xMb1lvkKacf9xj/cf9xj/cf9xj/cU4E7C+x/3GP9x/3GP9x/3GP9x/3GP9A94wRh4/3H/cY/3H/cY/3H/cY/3H/cY/3H/cY/3H/cY/0H8LPA9cY/3H/cY/3H/cY/3H/cYWzvVxP9xj/cf9xj/cf9xj/cf9xhLDexPIXGP9x/3GP9x/3GP9x/3GP9x/3GP9x/3GP9x/3GP9x/3GP9x/3GP9x/3GP9x/3GP9x/3GP9xQ7Es1O2P9x/3GP9x/3GP9x/3GP9xRT0cvC7/cf9xj/cf9xj/cf9xj/cf9xQLDs9PFx/3GP9x/3GP9x/3GP9x/3GE1/XDgK/3GP9x/3GP9x/3GP9x/3GP9x/3FFXhyqHnGP9x/3GP9x/3GP9x/3GP9B2ywDTf9xj/cf9xj/cf9xj/cf9ATVwMKnGP9x/3GP9x/3GP9x/3FAp1wGio/3H/cY/3H/cY/3H/cY/3FGq/yVQHGP9x/3GP9x/3GP9x/3GP9x/0ELXP9Kcf9xj/cf9xj/cf9xj/cf9xj/QcO888Rxj/cf9xj/cf9xj/cf9xhAp1wGiv9x/3GP9x/3GP9x/3GP9x/3GEpEnGu2j/cf9xj/cf9xj/cf9xj/cf9I2RyCbnGP9x/3GP9x/3GP9x/3GP9x/3GP9DVyzajXGP9x/3GP9x/3GP9x/3GP9x/3E7j6K0cF1xj/cf9xj/cf9xj/cf9xj/cf9xj/cf9xj/cf9xT+eMEYf/cY/3H/cY/3H/cY/3H/cY/3FJ8Rxw7v9x/3GP9x/3GP9x/3GP9xQjYs3J1xj/cf9xj/cf9xj/cf9xg5RaG3ul7/cY/3H/cY/3H/cY/3H/cYNt2CuiJ9j/cf9xj/cf9xj/cf9xQ/MswM1xj/cf9xj/cf9xj/cf9xRr7MpBP/cf9xj/cf9xj/cf9xj/cf9xR5cclo7/cY/3H/cY/3H/cY/3H/cY/0AsXB46/3H/cY/3H/cY/3H/cY/3H/R/ocoF6P9x/3GP9x/3GP9x/3GP9x/zM0xb7LOo/3H/cY/3H/cY/3H/cY/3E8fzS0gMv/cY/3H/cY/3H/cY/3H/S9AcYv7/cf9xj/cf9xj/cf9xj/cf9xQMhcBHr/cf9xj/cf9xj/cf9xj/cf9xNBiBvOd+/3H/cY/3H/cY/3H/cY/3H/cUeXHJaO/3GP9x/3GP9x/3GP9x/3GP9x/3GD4x0rLOLY/3H/cY/3H/cY/3H/cY/3H/Q1KM2tdx/3GP9x/3GP9x/3GP9x/3GP9K1sxyk/9x/3GP9x/3GP9x/3GP9x/3GEeXHIaOcY/3H/cY/3H/cY/3H/cY/3H/cY/1xc1aOP9x/3GP9x/3GP9x/3GP9x/3Ewh2G/eJ5x/3GP9x/3GP9x/3GP9x/3GESQLLb9cf9xj/cf9xj/cf9xj/cf9xNdWBuip+cY/3H/cY/3H/cY/3H/cURnrMmF/3H/cY/3H/cY/3H/cY/3H/cU/1vACkcY/3H/cY/3H/cY/3H/cU3EPCO8cY/3H/cY/3H/cY/3H/cYRrgcpH6P9x/3GP9x/3GP9x/3GDiwIbhP3o/3H/cY/3H/cY/3H/cY/3H/cU8JjA9ncY/3H/cY/3H/cY/3H/cY/3FD8yzAzXH/cY/3H/cY/3H/cY/3H/cY/3FdttNJ/3H/cY/3H/cY/3H/cY/3H/cY/3H/cYXjLSzY/3H/cY/3H/cY/3H/cY/3H/cY/3H/cTBrAbCk/o/3H/cY/3H/cY/3H/cY/3H/cYSdAccv7/cY/3H/cY/3H/cY/3H/cY/3FFXhyqHnH/cY/3H/cY/3H/cY/3H/cY/3H/cY/3H/cY/3H/cY/3H/cY/3H/USHf3nH/cY/3H/cY/3H/cY/3H/cY/3H/cY/3H/cYXnTRi3H/cY/3H/cY/3H/cY/3H/cY/3H/cY/3H/cY/3H/cY/3H/cY/3H/cYR3YcmJ7/cY/3H/cY/3H/cY/3H/cY/3H/cY/3H/cY/0Y9HLwuj/cf9xj/cf9xj/cf9xj/cf9xj/cf9xj/cVt91IJx/3GP9x/3GP9x/3GP9x/3GP9x/3GP9x/3GP9x/3GEPPTMMLcY/3H/cY/3H/cY/3H/cY/3H/cY/3H/cY/3H/ShMcfs7/cY/3H/cY/3H/cY/3H/cY/3H/cY/0jZHIJucf9xj/cf9xj/cf9xj/cf9xj/cf9xj/cf9xj/cf9xj/cf9HHByuPv9x/3GP9x/3GP9x/3GP9x/3GP9x/3GP9ettNJj/cf9xj/cf9xj/cf9xj/cf9xj/cf9GXhy6Hv9xj/cf9xj/cf9xj/cf9xj/cTEpAb/W/v9x/3GP9x/3GP9x/3GP9x/3GP9GOHy8eP9x/3GP9x/3GP9x/3GP9x/3GP9x/3GP9x/3GP9IlxyWjo/3H/cY/3H/cY/3H/cY/3E1x1G7OK7/cf9xj/cf9xj/cf9xj/cf9xj/cUCnXAaK/3GP9x/3GP9x/3GP9x/3GP9JQkyL2/9xj/cf9xj/cf9xj/cf9xhcGtPlcf9xj/cf9xj/cf9xj/cf9xTiqMLVeP9x/3GP9x/3GP9x/3GP9x/3GP9x/3GE4qjC1X/3H/cY/3H/cY/3H/cY/3H/cUF4LPh9/3GP9x/3GP9x/3GP9x/3GP8wARGwD+5x/3GP9x/3GP9x/3GP9x/3GDxVIrOq3XH/cY/3H/cY/3H/cY/3H/TDHMXOP/cY/3H/cY/3H/cY/3H/cY/3FJExxuznH/cY/3H/cY/3H/cY/3H/cY/03dvEIk/3GP9x/3GP9x/3GP9x/3GEdjTJnL/3GP9x/3GP9x/3GP9x/3GP9xRvockF5xj/cf9xj/cf9xj/cf9xhP7CwRPf9xj/cf9xj/cf9xj/cf9xj/cUeXHJaO/3H/cY/3H/cY/3H/cY/3H/cY/3H/SLgclH7/cY/3H/cY/3H/cY/3H/cY/3H/cY/3H/cY/3H/cYPTMRs8zu/3GP9x/3GP9x/3GP9x/3GP9x/0Z/HKgOcY/3H/cY/3H/cY/3H/cY/3H/cY/0TSLNLdj/cf9xj/cf9xj/cf9xj/cf9xj/cf9xhEfxzIDv9x/3GP9x/3GP9x/3GP9x/3FD8yzAzXGP9x/3GP9x/3GP9x/3GP9MV2xaif9x/3GP9x/3GP9x/3GP9x/3GDBFYbDKnv9x/3GP9x/3GP9x/3GP9x/3FKzTxTLHH/cY/3H/cY/3H/cY/3H/cYQvMs4M2P9x/3GP9x/3GP9x/3GECnXAaK/3H/cY/3H/cY/3H/cY/3FFXhyqHnH/cY/3H/cY/3H/cY/3H/T42MFydx/3GP9x/3GP9x/3GP9x/0WuTMUb/3H/cY/3H/cY/3H/cY/3H/cUR/HMgOj/cf9xj/cf9xj/cf9xj/cf9E8yzQzf9xj/cf9xj/cf9xj/cf9xj/cUSQLLb9cY/3H/cY/3H/cY/3H/cY/3FFPRy8Lv9x/3GP9x/3GP9x/3GP9x/3FCNizsnf9x/3GP9x/3GP9x/3GP9x/3E2O9G6xC6P9x/3GP9x/3GP9x/3GP9x/0ilTJWr/3GP9x/3GP9x/3GP9x/3GP9x/3GP9x/3GEU9HKwucY/3H/cY/3H/cY/3H/cY/3H/cY/3H/cY/3H/cY/3H/Rxwcrj7/cf9xj/cf9xj/cf9xj/cf9xg8/HK0A42P9x/3GP9x/3GP9x/3GP8z4WG9Hp5xj/cf9xj/cf9xj/cf9xj/cf9xSFB8evhx/3GP9x/3GP9x/3GP9x/3GEnuPGEccY/3H/cY/3H/cY/3H/cY/3H/cYQWVc6apxj/cf9xj/cf9xj/cf9xj/cURGrMuV/3GP9x/3GP9x/3GP9x/3GP9xTY2MNyf/cf9xj/cf9xj/cf9xj/cf9xj/cf9xj/cf9Cp1zlinGP9x/3GP9x/3GP9x/3GP9x/3GP9x/3GP9xWp7WYf9xj/cf9xj/cf9xj/cf9xj/cf9xj/cf9xRV4cqh5xj/cf9xj/cf9xj/cf9xj/cf9cntRhcY/3H/cY/3H/cY/3H/cY/3H/cY/3H/cY/3H/cY/0D3jBGHj/cf9xj/cf9xj/cf9xj/cf9xj/cf9xj/cf9xj/cf9xj/M/QxvQvOcY/3H/cY/3H/cY/3H/cY/0i4HJR+/3H/cY/3H/cY/3H/cY/3H/cYTZBsJvlxj/cf9xj/cf9xj/cf9xj/cf9PXlwqGo/3H/cY/3H/cY/3H/cY/3H/cU16vDhU/3GP9x/3GP9x/3GP9x/3GP9QY9Cscf9xj/cf9xj/cf9xj/cf9B2ywDTY/3H/cY/3H/cY/3H/cY/3H/cY/3H/cY/3H/cY/3H/cY/3FfMtDNcf9xj/cf9xj/cf9xj/cf9cntRhcY/3H/cY/3H/cY/3H/cY/0ilTJWr/3H/cY/3H/cY/3H/cY/3H/cY/3H/cY/3H/cY/3H/cY/3H/cYWn3Wgo/3H/cY/3H/cY/3H/cY/3H/cUU9HLwu/3GP9x/3GP9x/3GP9x/3GP9x/3GP9x/3GP9x/3GP9H+hygXv9xj/cf9xj/cf9xj/cf9xj/cf9xj/cf9xR7gchH5xj/cf9xj/cf9xj/cf9xj/cf9xj/cf9xj/cf9L0Bxi/v9x/3GP9x/3GP9x/3GP9x/3GP9x/3GP9xSFUceq5xj/cf9xj/cf9xj/cf9xj/cf9xj/cf9xj/cf9xj/cf9xj/cf9L0Bxi/v9x/3GP9x/3GP9x/3GP9x/3GP9x/3GEgTHI7Oj/cf9xj/cf9xj/cf9xj/cf9xj/cf9xj/cf9xj/cUd2HJiej/cf9xj/cf9xj/cf9xj/cf9xj/cf9xj/cf9xj/S9AcUv5xj/cf9xj/cf9xj/cf9xj/cf9xj/cf9xj/cf9xhantZh/3H/cY/3H/cY/3H/cY/3H/cY/3H/cY/3H/cY/3H/SVUciq6P9x/3GP9x/3GP9x/3GP9x/3GP9x/0ccHK4+/3H/cY/3H/cY/3H/cY/3H/cUIVLO6tj/cf9xj/cf9xj/cf9xj/cf889HG1C47/cY/3H/cY/3H/cY/3H/cY/0KnXOWKcf9xj/cf9xj/cf9xj/cf9xj/TCOcXcaP9x/3GP9x/3GP9x/3GP9x/3FD4FzB+nGP9x/3GP9x/3GP9x/3GP9x/3GECnXAaK/3H/cY/3H/cY/3H/cY/3H/cY/0Y9HLwuj/cf9xj/cf9xj/cf9xj/cf9xRhwcnj5x/3GP9x/3GP9x/3GP9x/3GP9xT/pcEFr/cf9xj/cf9xj/cf9xj/cf9xhEkCy2/XH/cY/3H/cY/3H/cY/3H/cY/0f6HKBe/3GP9x/3GP9x/3GP9x/3GP9x/3GP9E0izS3Y/3H/cY/3H/cY/3H/cY/3H/cUtqPElccY/3H/cY/3H/cY/3H/cYQXgs6H1xj/cf9xj/cf9xj/cf9xj/Rxwcnj5xj/cf9xj/cf9xj/cf9xheMtLNj/cf9xj/cf9xj/cf9xj/cf9xMTcxvsjOcY/3H/cY/3H/cY/3H/cY/3H/TeCcQfaP9x/3GP9x/3GP9x/3GP9x/3GP9FjUzHK/9xj/cf9xj/cf9xj/cf8xeTGwls6P9x/3GP9x/3GP9x/3GP9x/0KGXPea/3GP9x/3GP9x/3GP9x/3GP9x/3GER/HMgO/3H/cY/3H/cY/3H/cY/3H/cYRH8cyA7/cf9xj/cf9xj/cf9xj/cf9xj/cf9xj/cf9xhBZVzpqnGP9x/3GP9x/3GP9x/3GP9x/3GEg0HIy+/3H/cY/3H/cY/3H/cY/3H/cY/3H/cUVeHKoecY/3H/cY/3H/cY/3H/cY/3H/cY/3H/cYSkSca7aP9x/3GP9x/3GP9x/3GP9x/3GEb6HJBecf9xj/cf9xj/cf9xj/cf9xj/cUe4HIR+cf9xj/cf9xj/cf9xj/cf9xTNJsQtmP9x/3GP9x/3GP9x/3GP9x/0QVLM6tcY/3H/cY/3H/cY/3H/cY/3FAtYz0p3GP9x/3GP9x/3GP9x/3GP9x/3GP9xRRwcvj6P9x/3GP9x/3GP9x/3GP9x/3GP9x/3GP9x/3GP9x/3GP9x/3GP9x/3GP9x/3FantZhj/cf9xj/cf9xj/cf9xj/cUd2HJiej/cf9xj/cf9xj/cf9xj/cf9xR7gchH5xj/cf9xj/cf9xj/cf9xj/cf9xj/cf9xj/SXYceJ5xj/cf9xj/cf9xj/cf9xj/cf9xj/cf9xj/cf9xj/cf9xj/cf9FkCzG/Y/3H/cY/3H/cY/3H/cY/3FHlxyWjv9x/3GP9x/3GP9x/3GP9x/3GP9xSDQcjL7/cY/3H/cY/3H/cY/3H/cY/3H/SsP8c8D/cY/3H/cY/3H/cY/3H/cY/3H/cYSaecdYb/cY/3H/cY/3H/cY/3H/cY/3H/cUhVHIqu/3H/cY/3H/cY/3H/cY/3H/cY/0M2LOyd/3GP9x/3GP9x/3GP9x/3GP86nxG3YO6P9x/3GP9x/3GP9x/3GP9x/3GP9x/3GP9x/3GP9x/3GP9x/3GP9xQgJc79r/cY/3H/cY/3H/cY/3H/cY/3H/cY/3H/cY/0WxLLTtcY/3H/cY/3H/cY/3H/cY/3FINByMvv9xj/cf9xj/cf9xj/cf9xj/cf9xj/cf9HF3yeiHH/cY/3H/cY/3H/cY/3H/cY/3H/Rl4cuh7/cY/3H/cY/3H/cY/3H/cY/3FBZVz5qv9x/3GP9x/3GP9x/3GP9x/3GP9x/3GP9x/3GP9x/3GP9bv9ZA/3GP9x/3GP9x/3GP9x/3GP9x/3GP9x/3GP9x/3GP9x/3GP9xQ5t81kiP9x/3GP9x/3GP9x/3GP9x/3GP9x/3GP9x/3GP9xSPfMgIP/cY/3H/cY/3H/cY/3H/cY/zwIQbX3vv9x/3GP9x/3GP9x/3GP9x/3FFPRy8Lv9xj/cf9xj/cf9xj/cf9xhGuBykfo/3H/cY/3H/cY/3H/cY/3H/cY/3H/cY/3H/cY/3H/cY/0f6HKBe/3GP9x/3GP9x/3GP9x/3GP9xRvockF5xj/cf9xj/cf9xj/cf9xj/cf9xj/cf9xhdldNq/3GP9x/3GP9x/3GP9x/3GP9x/3GELzLODNj/cf9xj/cf9xj/cf9xj/cf9xj/cf9xj/cf9xj/cf9xSDQcjL6P9x/3GP9x/3GP9x/3GP9x/zMWMb3pznH/cY/3H/cY/3H/cY/3H/cYQ9Iswt1xj/cf9xj/cf9xj/cf9xj/cT8CorH9XY/3H/cY/3H/cY/3H/cY/3H/cY/3H/cY/3FAlIwHt/9xj/cf9xj/cf9xj/cf9xQjYs7J3/cf9xj/cf9xj/cf9xj/cf9HPRycLnH/cY/3H/cY/3H/cY/3H/cY/3H/cY/3H/cY/3H/cY/3H/cY/3H/cY/10a1OX/cY/3H/cY/3H/cY/3H/cYSplsVmlx/3GP9x/3GP9x/3GP9x/3GP9x/3GP9O0mwi2XH/cY/3H/cY/3H/cY/3H/cUb6HKBe/3H/cY/3H/cY/3H/cY/3H/cYNi2hutJej/cf9xj/cf9xj/cf9xj/cf9xj/cf9xj/cUR/HMgO/3GP9x/3GP9x/3GP9x/3GDZWIbqp3o/3H/cY/3H/cY/3H/cY/3H/cYTAc8P4xx/3GP9x/3GP9x/3GP9x/3GP9x/3FcO9PEcf9xj/cf9xj/cf9xj/cf9xj/cf9CmSz2bf9xj/cf9xj/cf9xj/cf9xj/QoZc95r/cf9xj/cf9xj/cf9xj/cf9xj/UCHR7o/3H/cY/3H/cY/3H/cYWp7WYf9x/3GP9x/3GP9x/3GP9x/3GP9x/3GP9x/3FFPRy8Lv9xj/cf9xj/cf9xj/cf9xj/RNIs0t2P9x/3GP9x/3GP9x/3GP9x/11c06Nx/3GP9x/3GP9x/3GP9x/3GP9x/3GP9x/3GP9x/3GP9x/3GP9x/3GP9x/3GP9x/3GP9x/3GP9x/3GP9x/3GP9x/3GP9x/3GP9x/3GP9x/3GP9x/3GP9x/3GP9x/3GP9x/3GP9x/3FEm3y2SHH/cY/3H/cY/3H/cY/3H/cV8R0e7/cY/3H/cY/3H/cY/3H/cY/0ZeHLoe/3H/cY/3H/cY/3H/cY/3H/cYT/pcAFpxj/cf9xj/cf9xj/cf9xj/cUR/HMgO/3GP9x/3GP9x/3GP9x/3GP9xR7gchH5x/3GP9x/3GP9x/3GP9x/3GP9x/3GP9x/3GP9x/3GEa4HKR+j/cf9xj/cf9xj/cf9xj/cf9JVRyKro/3H/cY/3H/cY/3H/cY/3H/cY/3H/cY/0JzjPjH/3H/cY/3H/cY/3H/cY/3H/cY/3H/cY/3H/cY/3H/X7bRSXH/cY/3H/cY/3H/cY/3H/cY/3H/cY/3H/cY/3H/cY/3FD8yzAzXH/cY/3H/cY/3H/cY/3H/cYSBMcjs6P9x/3GP9x/3GP9x/3GP9x/3GP9x/3GP9xRRLcrtJx/3GP9x/3GP9x/3GP9x/3GP9x/3GP9H+hygXv9xj/cf9xj/cf9xj/cf9xj/UELRzf9x/3GP9x/3GP9x/3GP9xXlPSrP9xj/cf9xj/cf9xj/cf9xj/cf9xj/cUhVHHqucY/3H/cY/3H/cY/3H/cY/3H/cY/3FLKDxdfI/3H/cY/3H/cY/3H/cY/3FG2Ryibv9xj/cf9xj/cf9xj/cf9xj/cf9xj/cf9xSFUciq7/cf9xj/cf9xj/cf9xj/cf9xj/cf9xhIAEyP+4/3H/cY/3H/cY/3H/cY/3H/cY/3H/cY/0oTHH7O/3H/cY/3H/cY/3H/cY/3H/cYSmWcaab/cf9xj/cf9xj/cf9xj/cf9xj/TCOcXcaP9x/3GP9x/3GP9x/3GP9x/3FG+hygXv9x/3GP9x/3GP9x/3GP9x/3GP9xSDQcjL7/cY/3H/cY/3H/cY/3H/cY/3H/cY/3H/cY/0lVHIqu/3GP9x/3GP9x/3GP9x/3GP9x/3GP9x/3GP9x/0f6HKBej/cf9xj/cf9xj/cf9xj/cf9GbEypO3GP9x/3GP9x/3GP9x/3GP9x/3GP9Oz4wjB3H/cY/3H/cY/3H/cY/3H/cY/3H/cY/3H/cY/3H/cY/1x91YL/cf9xj/cf9xj/cf9xj/cf9xj/cf9xj/cf9xj/cf9xhFPRysLnGP9x/3GP9x/3GP9x/3GEa4HKR+j/cf9xj/cf9xj/cf9xj/cf9xj/cf9xhG+hyQXnH/cY/3H/cY/3H/cY/3H/M9nhvSYecf9xj/cf9xj/cf9xj/cf8/VBGxq+5x/3GP9x/3GP9x/3GP9x/3GP8wyWGxRp7/cf9xj/cf9xj/cf9xj/cf9xj/SrXMdKOP9x/3GP9x/3GP9x/3GP9E0izS3Y/3H/cY/3H/cY/3H/cY/3H/cYOWahtplecY/3H/cY/3H/cY/3H/cYOuGhth5ej/cf9xj/cf9xj/cf9xj/cf9xj/cf9xj/cf9JVRyKro/3H/cY/3H/cY/3H/cY/3H/cY/3H/cUeXHJaO/3GP9x/3GP9x/3GP9x/3GP9x/3GP9x/3FG+hygXv9x/3GP9x/3GP9x/3GP9x/3GP9x/3GP9x/3FG2Ryibo/3H/cY/3H/cY/3H/cY/3H/cY/3H/cYRrgcpH6P9x/3GP9x/3GP9x/3GP9x/3GEeXHIaOcY/3H/cY/3H/cY/3H/cY/3H/cY/3H/cY/3H/cY/3Fc+NQH/3GP9x/3GP9x/3GP9x/3GP9x/3GP9x/3GP9x/3GP9x/3FcO9PEcf9xj/cf9xj/cf9xj/cf9xj/cf9xj/cf9xj/cf9xj/cf9xXDvTxHH/cY/3H/cY/3H/cY/3H/cY/3H/cY/3H/cY/3H/cY/0iXHJaOj/cf9xj/cf9xj/cf9xj/cf9xj/cUadzKYj/3GP9x/3GP9x/3GP9x/3GP9x/3FdttNJ/3GP9x/3GP9x/3GP9x/3GP9K7jxxHI/3H/cY/3H/cY/3H/cY/3H/cY/3H/QbWMBaeP9x/3GP9x/3GP9x/3GP9x/3GEzPjEMH/3H/cY/3H/cY/3H/cY/3H/cU5APCv8j/cf9xj/cf9xj/cf9xj/cf9xTwmMD2dxj/cf9xj/cf9xj/cf9xj/cf9xT/W8AKRxj/cf9xj/cf9xj/cf9xj/cf9xj/cf9xj/cUkTHG7Ocf9xj/cf9xj/cf9xj/cf9xj/cf9xj/cf9xj/cUL53NBicY/3H/cY/3H/cY/3H/cY/3H/cY/3H/cY/3H/cY/3H/cY/0M2LOyd/3GP9x/3GP9x/3GP9x/3GP9xXbbTSf9x/3GP9x/3GP9x/3GP9x/3GP9x/3GP9x/3GP9x/3GP9x/3GP9x/3GP9x/0jZHIJucY/3H/cY/3H/cY/3H/cY/3H/Rc9Mswtx/3GP9x/3GP9x/3GP9x/3GP9x/3GP9x/3GP9xRRwcvj6P9x/3GP9x/3GP9x/3GP9x/3GEU9HKwucY/3H/cY/3H/cY/3H/cY/3H/RiWsvaX/cY/3H/cY/3H/cY/3H/cY/0h8zJgz/3H/cY/3H/cY/3H/cY/3H/cUFlXPmq/3GP9x/3GP9x/3GP9x/3GP9x/0QCXM/acY/3H/cY/3H/cY/3H/cY/3H/cY/3H/cY/3H/cY/3H/cUb6HKBe/3H/cY/3H/cY/3H/cY/3H/cY/3H/cUnxHHDu/3GP9x/3GP9x/3GP9x/3GP9x/3GP9x/3GP9x/3GP9x/3GEbnTJGLcf9xj/cf9xj/cf9xj/cf9xhHdhyYnv9xj/cf9xj/cf9xj/cf9xj/cf9xhG2Ryibv9x/3GP9x/3GP9x/3GP9x/3GP9x/3GP9xRRwcvj6P9x/3GP9x/3GP9x/3GP9x/3GP9x/3GP9x/3GP9x/0NlXNmqcf9xj/cf9xj/cf9xj/cUB+3AkS/3GP9x/3GP9x/3GP9x/3GP9x/3GP9x/3GP9x/3GEPSLMLdcY/3H/cY/3H/cY/3H/cTZvobqQXv9x/3GP9x/3GP9x/3GP9x/3GEnxHGDucY/3H/cY/3H/cY/3H/cY/3H/cY/3H/cY/3H/cYWzvVxP9xj/cf9xj/cf9xj/cf9xj/cf9xj/cf9xj/cf9xj/cf9xj/SNkcgm5x/3GP9x/3GP9x/3GP9x/3GP9x/3GP9cfdWC/3H/cY/3H/cY/3H/cY/3H/cYS0k8S2xxj/cf9xj/cf9xj/cf9xj/cf8xqGG/V55x/3GP9x/3GP9x/3GP9x/3GP9x/3GP9x/3GP9x/3GP9x/3GP9x/z3FQbQ6vv9x/3GP9x/3GP9x/3GP9x/3GP9x/3GP9HHByePnGP9x/3GP9x/3GP9x/3GP9x/3E1ZWK7mp3/cY/3H/cY/3H/cY/3H/cY/3FAp1wGiv9xj/cf9xj/cf9xj/cf9xj/W7/WQP9xj/cf9xj/cf9xj/cf9xj/cf9xj/cf9xj/cf9xj/cf9xj/NMUBvDr+cf9xj/cf9xj/cf9xj/cf9xhFPRysLnGP9x/3GP9x/3GP9x/3GP9x/1+V0mr/cf9xj/cf9xj/cf9xj/cf9xj/cf9xj/cf9xj/cf9xj/cf9xj/cUghTI3r/3GP9x/3GP9x/3GP9x/3GP9xRRwcvj6P9x/3GP9x/3GP9x/3GP9x/3GP9x/3FG+hygXv9x/3GP9x/3GP9x/3GP9x/3GP9x/3GP9xSdAccv6P9x/3GP9x/3GP9x/3GP9x/3FfEdHu/3GP9x/3GP9x/3GP9x/3GP9x/3GP9xRvockF5xj/cf9xj/cf9xj/cf9xj/cVqe1mH/cY/3H/cY/3H/cY/3H/cY/0HbLANN/3GP9x/3GP9x/3GP9x/3GP9xTl5cGhpxj/cf9xj/cf9xj/cf9xj/cVtc1aP/cf9xj/cf9xj/cf9xj/cf9xj/cf9xg6JKG1215x/3GP9x/3GP9x/3GP9x/3GP9GPRy8Lo/3H/cY/3H/cY/3H/cY/3H/cUzK7ENR/3H/cY/3H/cY/3H/cY/3H/cY/3H/cY/3FOJewdoXGP9x/3GP9x/3GP9x/3GEj3zICD/3H/cY/3H/cY/3H/cY/3H/Rn8cqA5xj/cf9xj/cf9xj/cf9xhDz0zDC3GP9x/3GP9x/3GP9x/3GP9x/3GFp91oKP9x/3GP9x/3GP9x/3GP9x/1900ouP9x/3GP9x/3GP9x/3GP9x/3GP9fldFqcY/3H/cY/3H/cY/3H/cY/3H/cY/3H/cY/3H/cYXPjUB/9x/3GP9x/3GP9x/3GP9x/0K6LORdcY/3H/cY/3H/cY/3H/cY/3H/QQtc/0px/3GP9x/3GP9x/3GP9x/3GP9x/3GP9x/3GP9x/3GEeXHIaOcY/3H/cY/3H/cY/3H/cY/3FJ8Rxw7v9x/3GP9x/3GP9x/3GP9x/3FdttNJ/3GP9x/3GP9x/3GP9x/3GP9x/3GP9x/0fnTKGLj/cf9xj/cf9xj/cf9xj/cUFXLPqNj/cf9xj/cf9xj/cf9xj/cf9FkCzG/Y/3H/cY/3H/cY/3H/cY/3H/cY/3FBRFz7uo/3H/cY/3H/cY/3H/cY/3H/cY/3H/OrtxtkSOcY/3H/cY/3H/cY/3H/cY/3H/SI+clwb/cY/3H/cY/3H/cY/3H/cY/3FJ1sxik3H/cY/3H/cY/3H/cY/3H/cY/ztKQba1vv9xj/cf9xj/cf9xj/cf9xhKYPxZ8HH/cY/3H/cY/3H/cY/3H/cY/3H/cY/06QbDb5j/cf9xj/cf9xj/cf9xj/cf9JdhyInv9x/3GP9x/3GP9x/3GP9x/09/XCgK/3H/cY/3H/cY/3H/cY/3H/cY/3H/XtfTKP9xj/cf9xj/cf9xj/cf9xj/XvjSB3H/cY/3H/cY/3H/cY/3H/cUIjXO3K/3H/cY/3H/cY/3H/cY/3H/QxCM7veP9x/3GP9x/3GP9x/3GP9xTOCcMfZxj/cf9xj/cf9xj/cf9xj/RP58wBhx/3GP9x/3GP9x/3GP9x/3GEsCnF/W/3GP9x/3GP9x/3GP9x/3GP9x/3GE/njAGHcY/3H/cY/3H/cY/3H/cY/3H/cYTkA8K/z/cf9xj/cf9xj/cf9xj/cf9xj/Rxwcnj5xj/cf9xj/cf9xj/cf9xj/cf9LmWxmaY/3H/cY/3H/cY/3H/cY/3H/cY/06QbDb5j/cf9xj/cf9xj/cf9xj/cf9xj/S4acZ5b/cY/3H/cY/3H/cY/3H/cY/3H/RypMnVtx/3GP9x/3GP9x/3GP9x/3GP9x/3GP9x/3GP9x/3GP9x/0GivAbUj/cf9xj/cf9xj/cf9xj/cf9xj/SNkcgm5x/3GP9x/3GP9x/3GP9x/3GP9x/3GP9xTM+MQwf/cY/3H/cY/3H/cY/3H/cY/3H/cYR3YcmJ7/cY/3H/cY/3H/cY/3H/cY/3H/RZAsxv2P9x/3GP9x/3GP9x/3GP9x/3GP9CeCz4fY/3H/cY/3H/cY/3H/cY/0o0HGy+cf9xj/cf9xj/cf9xj/cf9xj/cf9xj/cf9xj/cf9L8RxQ7nH/cY/3H/cY/3H/cY/3H/cY/3H/QyNc7cqP9x/3GP9x/3GP9x/3GP9x/3GP9x/3GP9x/3GP9x/3GP9x/3GP9x/10a1OWP9x/3GP9x/3GP9x/3GP9x/3FK0BxS/nH/cY/3H/cY/3H/cY/3H/cY/3H/cY/3FD0izS3f9x/3GP9x/3GP9x/3GP9x/3EwjAGwg/7/cf9xj/cf9xj/cf9xj/cf9xhJ8Rxg7nGP9x/3GP9x/3GP9x/3GP9xR26cmRb/cf9xj/cf9xj/cf9xj/cf9xj/cf9Jbpx5FnH/cY/3H/cY/3H/cY/3H/cY/3H/cY/3H/cY/10708Rxj/cf9xj/cf9xj/cf9xj/cf9xj/cf9xj/cUhVHHqucY/3H/cY/3H/cY/3H/cY/3FM5TxBrP9xj/cf9xj/cf9xj/cf9xhdldNq/3GP9x/3GP9x/3GP9x/3GP9xXlPSrP9xj/cf9xj/cf9xj/cf9xMAkSsAftj/cf9xj/cf9xj/cf9xj/cf9xRSpMvVv/cY/3H/cY/3H/cY/3H/cY/3H/Rc9Mswtx/3GP9x/3GP9x/3GP9x/3FBmSzmbXGP9x/3GP9x/3GP9x/3GEC6LAVd/3H/cY/3H/cY/3H/cY/3H/cY/3H/cUb6HKBe/3H/cY/3H/cY/3H/cY/3H/cY/3FDyqzDVXH/cY/3H/cY/3H/cY/3H/cYSfEcYO5xj/cf9xj/cf9xj/cf9xj/cf9xj/cf9xj/Qqdc5Ypx/3GP9x/3GP9x/3GP9x/3GEDIXPN6cf9xj/cf9xj/cf9xj/cf9xj/cUL53NBicY/3H/cY/3H/cY/3H/cY/3H/cUadzKYjj/cf9xj/cf9xj/cf9xg2coG5jX5x/3GP9x/3GP9x/3GP9x/3GP9xQWC86fRx/3GP9x/3GP9x/3GP9x/3GP9x/0NEXOu6/3H/cY/3H/cY/3H/cY/3H/cY/0KnXOWKcf9xj/cf9xj/cf9xj/cf9xNCABvN/+j/cf9xj/cf9xj/cf9xj/cf9KExx+zv9xj/cf9xj/cf9xj/cf9xj/X3TSi/9xj/cf9xj/cf9xj/cf9xQYZc55pxj/cf9xj/cf9xj/cf9xhBZVzpqnGP9x/3GP9x/3GP9x/3GER/HMgO/3H/cY/3H/cY/3H/cY/3H/O+dSthitj/cf9xj/cf9xj/cf9xj/cf9xRhwcnj5x/3GP9x/3GP9x/3GP9x/3FCNizsnf9x/3GP9x/3GP9x/3GP9x/3GEb6HJBecf9xj/cf9xj/cf9xj/cf9xRV4cqh5xj/cf9xj/cf9xj/cf9xj/cf9xRrN8pMiP9x/3GP9x/3GP9x/3GP9x/3GP9HHByePnGP9x/3GP9x/3GP9x/3GP9x/3GP9x/3GP9GS0y7S/9x/3GP9x/3GP9x/3GP9x/zboUbsXrv9xj/cf9xj/cf9xj/cf9xj/cU8vLA0Ncf9xj/cf9xj/cf9xj/cf9xhJ0Bxy/v9xj/cf9xj/cf9xj/cf9xj/cf9xj/cf9xj/RipMvVuP9x/3GP9x/3GP9x/3GP9x/3FOYTwp7P9x/3GP9x/3GP9x/3GP9x/3FNozw1zP9xj/cf9xj/cf9xj/cf9xhAc4wJx4/3H/cY/3H/cY/3H/cY/3H/cY/3H/ROuswUVxj/cf9xj/cf9xj/cf9xj/cf9xj/QB4sHx2P9x/3GP9x/3GP9x/3GP9x/3FEsSy07XH/cY/3H/cY/3H/cY/3H/cYRJAstv1x/3GP9x/3GP9x/3GP9x/3GP9CT6z7BY/3H/cY/3H/cY/3H/cY/0rInHN2j/cf9xj/cf9xj/cf9xj/cf9xj/PKQltVva/3H/cY/3H/cY/3H/cY/3H/cY/3H/Q3gs2H1x/3GP9x/3GP9x/3GP9x/3GP9x/0i4HJR+/3GP9x/3GP9x/3GP9x/3GP9x/0Z/HKgOcY/3H/cY/3H/cY/3H/cY/3H/cY/3H/cUe4HIR+cY/3H/cY/3H/cY/3H/cY/3FFPRy8Lv9x/3GP9x/3GP9x/3GP9x/3GEL+fOAY/3H/cY/3H/cY/3H/cY/3H/cUF4LPh9/3GP9x/3GP9x/3GP9x/3GP9AC1wQWo/3H/cY/3H/cY/3H/cY/3H/RBUszq1xj/cf9xj/cf9xj/cf9xj/OcmhuDZe/3GP9x/3GP9x/3GP9x/3GP9x/3FOPVwsKo/3H/cY/3H/cY/3H/cY/3H/cY/0TPTNMLj/cf9xj/cf9xj/cf9xj/cf9xj/cf9xj/cf9xj/cf9xhGpUylq4/3H/cY/3H/cY/3H/cY/3H/TQKcT9b/cf9xj/cf9xj/cf9xj/cf9xXdfSKHGP9x/3GP9x/3GP9x/3GP9x/3GP9x/3FGHByePnH/cY/3H/cY/3H/cY/3H/cYQURc+7r/cY/3H/cY/3H/cY/3H/cY/3EzIRK93u3/cf9xj/cf9xj/cf9xj/cf9xj/cUmB/Hfgj/cf9xj/cf9xj/cf9xj/cf9xj/cf9xNiI1ut3K/3H/cY/3H/cY/3H/cY/3H/cY/3FHpUyFq3H/cY/3H/cY/3H/cY/3H/cY/00HPE+M/3GP9x/3GP9x/3GP9x/3GP9x/0GivAbUj/cf9xj/cf9xj/cf9xj/cf9LlMxms/9x/3GP9x/3GP9x/3GP9x/3GP9x/3GP9x/3GP9x/3GP9IuByUfv9x/3GP9x/3GP9x/3GP9x/3FEsSy07XH/cY/3H/cY/3H/cY/3H/cY/3H/cUnxHHDu/3GP9x/3GP9x/3GP9x/3GP9xSCycfTZxj/cf9xj/cf9xj/cf9xj/cf9xj/cUbZHKJu/3GP9x/3GP9x/3GP9x/3GP9x/3GP9KExx+zv9x/3GP9x/3GP9x/3GP9x/3GP9x/3GP9x/3GP9IcXyY6I/3H/cY/3H/cY/3H/cY/3H/QzYs7J2P9x/3GP9x/3GP9x/3GP9x/3GP9x/3GP9x/3GP9x/3GP9x/3GP9x/3FbXNWj/3GP9x/3GP9x/3GP9x/3GP9xRH8cyA7/cY/3H/cY/3H/cY/3H/cY/0ZeHLoe/3H/cY/3H/cY/3H/cY/3H/cY/0vQHFL+cY/3H/cY/3H/cY/3H/cY/3H/cY/3H/cY/3H/cY/3H/cY/3FFOHyseHH/cY/3H/cY/3H/cY/3H/cY/3H/cY/3FKizxnTP9xj/cf9xj/cf9xj/cf9xhMz4xDB/9x/3GP9x/3GP9x/3GP9x/3GP9x/3GP9x/3GP9x/3GEPSLMLdcY/3H/cY/3H/cY/3H/cY/3FG2Ryibv9xj/cf9xj/cf9xj/cf9xj/cf9xj/cf9xR7gchH5xj/cf9xj/cf9xj/cf9xj/OENRubyu/3H/cY/3H/cY/3H/cY/3H/cY/0ZeHLoe/3H/cY/3H/cY/3H/cY/3H/cY/0Z/HKgOcf9xj/cf9xj/cf9xj/cf9xj/cf9xRV4cqh5xj/cf9xj/cf9xj/cf9xj/cf9HHByuPv9x/3GP9x/3GP9x/3GP9x/3GP9x/0f6HKBej/cf9xj/cf9xj/cf9xj/cf9xj/cf9xhG+hyQXnH/cY/3H/cY/3H/cY/3H/cY/3H/cY/0Z/HKgOcf9xj/cf9xj/cf9xj/cf9xj/Rj0cvC6P9x/3GP9x/3GP9x/3GP9x/3GP9x/3GP9x/3GP9x/3GP9xTa6MJRdx/3GP9x/3GP9x/3GP9x/3GD9v4bCQHnGP9x/3GP9x/3GP9x/3GP9x/0f6HKBej/cf9xj/cf9xj/cf9xj/cf9xhEfxzIDv9x/3GP9x/3GP9x/3GP9x/3GP9x/3GP9x/3GP9x/3GEd2HJie/3GP9x/3GP9x/3GP9x/3GP9DVyzajXGP9x/3GP9x/3GP9x/3GP9x/3E4sTK3Ts1x/3GP9x/3GP9x/3GP9x/3FFXhyqHnGP9x/3GP9x/3GP9x/3FIUHx6+HH/cY/3H/cY/3H/cY/3H/cT+A8bB/DnGP9x/3GP9x/3GP9x/3GEplnGmm/3H/cY/3H/cY/3H/cY/3H/cY/3FD4FzB+nH/cY/3H/cY/3H/cY/3H/cY/3H/cTH/gb8Afv9xj/cf9xj/cf9xj/cf9xj/cVqe1mH/cY/3H/cY/3H/cY/3H/cY/3H/cY/3FFS0yrS3H/cY/3H/cY/3H/cY/3H/cUJXLNqNcf9xj/cf9xj/cf9xj/cf9xj/SIr8h1Bx/3GP9x/3GP9x/3GP9x/3GP9IlxyWjo/3H/cY/3H/cY/3H/cY/3H/cUbZHKJuj/cf9xj/cf9xj/cf9xj/cf9xhAn9z2AnH/cY/3H/cY/3H/cY/3H/cYRI1Mtytx/3GP9x/3GP9x/3GP9x/3GESQLLb9cf9xj/cf9xj/cf9xj/cf9xhC8yzgzY/3H/cY/3H/cY/3H/cY/3H/cTRiAbud/nH/cY/3H/cY/3H/cY/3H/cYTkA8K/z/cf9xj/cf9xj/cf9xj/cf9xhIExyOzo/3H/cY/3H/cY/3H/cY/3H/cY/3H/cY/3H/cY/3H/cY/3H/S/EcUO5x/3GP9x/3GP9x/3GP9x/3GD9JQrC2vXGP9x/3GP9x/3GP9x/3GP9x/3GP9GPRy8Lo/3H/cY/3H/cY/3H/cY/3H/cY/0WxLLTtcY/3H/cY/3H/cY/3H/cY/3H/cY/0QCXM/acf9xj/cf9xj/cf9xj/cf9xj/cf9xW1zVo/9xj/cf9xj/cf9xj/cf9xhCNizcnXH/cY/3H/cY/3H/cY/3H/cYQVcs+o3/cY/3H/cY/3H/cY/3H/cY/3FD8yzAzXH/cY/3H/cY/3H/cY/3H/cY/3FFHBy+Po/3H/cY/3H/cY/3H/cY/3H/cY/0TzLNDN/3H/cY/3H/cY/3H/cY/3H/cUg/bIwJ/3H/cY/3H/cY/3H/cY/3H/cTyDQbR8vo/3H/cY/3H/cY/3H/cY/3FJ22xySf9x/3GP9x/3GP9x/3GP9x/3GP9xRUtMq0tx/3GP9x/3GP9x/3GP9x/3GP9x/3GP9HvsykE/9xj/cf9xj/cf9xj/cf9xj/cf9KIUxt63GP9x/3GP9x/3GP9x/3GP9x/3FBhlznmnGP9x/3GP9x/3GP9x/3GP9x/0NXLOqN/3H/cY/3H/cY/3H/cY/3H/cY/3H/cUSQLMb9/3H/cY/3H/cY/3H/cY/3H/cY/0iXHJaOj/cf9xj/cf9xj/cf9xj/cf9xj/cf9xRr7MpBP/cf9xj/cf9xj/cf9xj/cf9xPVQRs6vu/3GP9x/3GP9x/3GP9x/3GP9xRH8cyA7/cY/3H/cY/3H/cY/3H/cY/3H/cUtJPFts/3GP9x/3GP9x/3GP9x/3GP9Chlz3mv9x/3GP9x/3GP9x/3GP9x/3E++2GyBJ7/cf9xj/cf9xj/cf9xj/cf9xj/cUGZLOZtcf9xj/cf9xj/cf9xj/cf9xj/cUbZHKJu/3GP9x/3GP9x/3GP9x/3GP9xR5cclo7/cf9xj/cf9xj/cf9xj/cf9xj/cf9xj/cf9xj/cf9xj/cUg0HIy+/3GP9x/3GP9x/3GP9x/3GP9x/3GP9x/3GP9x/3GP9x/0vxHFDucf9xj/cf9xj/cf9xj/cf9xj/cf9L8RxQ7nH/cY/3H/cY/3H/cY/3H/cY/3H/cY/3H/cY/3H/cY/0i4HJR+/3H/cY/3H/cY/3H/cY/3H/cYRRwcvj7/cY/3H/cY/3H/cY/3H/cY/3H/cY/3H/cUSxLLTtcf9xj/cf9xj/cf9xj/cf9xj/cf9HHByuPv9x/3GP9x/3GP9x/3GP9x/3GP9IuByUfv9x/3GP9x/3GP9x/3GP9x/3GEF4LOh9cY/3H/cY/3H/cY/3H/cY/3H/cYMCRhsOuej/cf9xj/cf9xj/cf9xj/cf9xSdbMYpNxj/cf9xj/cf9xj/cf9xj/cf9xhCNizcnXH/cY/3H/cY/3H/cY/3H/cY/3H/cY/3FJ0Bxy/o/3H/cY/3H/cY/3H/cY/3H/cUDIXAR6/3H/cY/3H/cY/3H/cY/3H/cY/3H/cY/3H/cY/3H/cUPSLNLd/3GP9x/3GP9x/3GP9x/3GP9x/0fUfKK4j/cf9xj/cf9xj/cf9xj/cf9xQWVc+ar/cY/3H/cY/3H/cY/3H/cY/3FJ8Rxw7v9x/3GP9x/3GP9x/3GP9x/3ExclO+jaxxj/cf9xj/cf9xj/cf9xj/cf9xQKdcBoqP9x/3GP9x/3GP9x/3GP9x/3GP9x/3GP9x/3GP9I2RyCbnH/cY/3H/cY/3H/cY/3H/cUR/HMgOj/cf9xj/cf9xj/cf9xj/cf9xS0k8W2z/cY/3H/cY/3H/cY/3H/cYQVcs+o3/cY/3H/cY/3H/cY/3H/cY/3H/cUVLTKtLcY/3H/cY/3H/cY/3H/cY/3H/cY/3H/cY/0MurN0VcY/3H/cY/3H/cY/3H/cYQ7Es1O3/cY/3H/cY/3H/cY/3H/cY/3H/cY/3H/cY/3H/cY/3H/RdIsst1x/3GP9x/3GP9x/3GP9x/3GEyxbETpj/cf9xj/cf9xj/cf9xj/cTH+VL8Bq/9x/3GP9x/3GP9x/3GP9x/3GP9xSYH8d+CP9x/3GP9x/3GP9x/3GP9xQgJc79r/cY/3H/cY/3H/cY/3H/cY/3H/cY/3H/cYXlPSrP9x/3GP9x/3GP9x/3GP9x/3GP9x/3GP9x/3GP9x/3GP9x/1740gdxj/cf9xj/cf9xj/cf9xj/cf9xhHcXyI6HGP9x/3GP9x/3GP9x/3GP9x/3GEFXLPqN/3GP9x/3GP9x/3GP9x/3GP9x/3GP9x/3GP9x/3GFtc1KNxj/cf9xj/cf9xj/cf9xj/cf9xj/cf9xj/XH3Vgv9x/3GP9x/3GP9x/3GP9x/3GP9x/3GP9x/3GEUcHL4+/3GP9x/3GP9x/3GP9x/3GP9x/3GP9x/3GP9x/3GP9K8Rxw7o/3H/cY/3H/cY/3H/cY/3H/cY/3H/cY/3H/S/EcUO5x/3GP9x/3GP9x/3GP9x/3GP9H+hygXv9xj/cf9xj/cf9xj/cf9xj/cf9xj/cf9xj/cUbZHKJu/3GP9x/3GP9x/3GP9x/3GP9x/3GP9x/3GP9KNBxsvnH/cY/3H/cY/3H/cY/3H/cY/3H/cY/0i4HJR+/3H/cY/3H/cY/3H/cY/3H/cY/3H/cY/3H/cYSDQcjL7/cf9xj/cf9xj/cf9xj/cf9xj/cf9xj/cf9xXDvTxHH/cY/3H/cY/3H/cY/3H/cUD8LPA9cf9xj/cf9xj/cf9xj/cf9xj/cf9xj/cf9xheU9Ks/3H/cY/3H/cY/3H/cY/3H/cY/3H/cY/3H/cY/3H/cY/3H/cY/1u/1kD/cY/3H/cY/3H/cY/3H/cY/3H/cY/3H/cY/3H/cY/0ccHJ4+cY/3H/cY/3H/cY/3H/cY/3H/cY/0Z/HKgOcf9xj/cf9xj/cf9xj/cf9xj/cf9L8RxQ7nH/cY/3H/cY/3H/cY/3H/cY/3H/cY/3H/cY/3H/cY/3H/cYSfEcYO5xj/cf9xj/cf9xj/cf9xj/cf9xj/cf9xj/cUhVHHqucY/3H/cY/3H/cY/3H/cY/3H/cY/3H/cY/3FbXNWj/3H/cY/3H/cY/3H/cY/3H/cY/3H/cY/3H/cY/3H/cYSfEcYO5xj/cf9xj/cf9xj/cf9xj/cf9xj/cf9xj/cf9xSFUciq7/cf9xj/cf9xj/cf9xj/cf9xj/cf9xj/cf9xj/cf9dXNOjcf9xj/cf9xj/cf9xj/cf9xj/cf9xj/cf9xj/cf9xj/cf9KNBxsvnGP9x/3GP9x/3GP9x/3GP9x/3GP9x/3GP9x/3FK0BxS/nH/cY/3H/cY/3H/cY/3H/cY/3H/cY/3H/cY/0l2HHiecY/3H/cY/3H/cY/3H/cY/3H/cY/3H/cY/3H/cY/3H/cV2200n/cY/3H/cY/3H/cY/3H/cY/3H/cY/3H/cY/3H/cY/3H/cY/3H/cY/3Fc+NQH/3GP9x/3GP9x/3GP9x/3GP9x/3GP9x/3GP9x/3GP9x/3GF2V02r/cY/3H/cY/3H/cY/3H/cY/3H/Rxwcrj7/cf9xj/cf9xj/cf9xj/cf9xj/cf9xj/cf9xj/cf9xR7gchH5xj/cf9xj/cf9xj/cf9xj/cf9xj/RZt8tkhxj/cf9xj/cf9xj/cf9xj/cf9xj/cf9xj/cf9xRV4cqh5xj/cf9xj/cf9xj/cf9xj/cUCnXAaK/3GP9x/3GP9x/3GP9x/3GP82mTK7Zs3/cf9xj/cf9xj/cf9xj/cf9IfMyYM/9xj/cf9xj/cf9xj/cf9xj/cf9xj/cf9L0Bxi/v9x/3GP9x/3GP9x/3GP9x/3GP9x/3GP9x/17X0yj/cY/3H/cY/3H/cY/3H/cY/3H/cY/3H/cY/3H/cY/3H/cY/3H/cY/3H/R/V8oKj/cf9xj/cf9xj/cf9xj/cf9xj/cf9xMSRhvtuecY/3H/cY/3H/cY/3H/cY/3H/cYQTGM/Of/cY/3H/cY/3H/cY/3H/cYP5hhsGeecY/3H/cY/3H/cY/3H/cY/zPTMb4szv9xj/cf9xj/cf9xj/cf9xj/cf9Cp1zlinGP9x/3GP9x/3GP9x/3GP9x/3GP9x/3FJExxuznGP9x/3GP9x/3GP9x/3GP9x/3GP9x/3GP9x/3GP9xSdAccv6P9x/3GP9x/3GP9x/3GP9x/3GP9xQhUs7q3/cY/3H/cY/3H/cY/3H/cY/3FJAExv+3H/cY/3H/cY/3H/cY/3H/SLgclH7/cY/3H/cY/3H/cY/3H/cY/3H/cYXPjUB/9x/3GP9x/3GP9x/3GP9x/0vxHFDucf9xj/cf9xj/cf9xj/cf9L8RxQ7nH/cY/3H/cY/3H/cY/3H/cY/3H/cY/3H/cY/3H/cY/3H/cY/3FdttNJ/3H/cY/3H/cY/3H/cY/3H/cYRRwcvj7/cY/3H/cY/3H/cY/3H/cY/3H/cY/3H/SLgclH7/cY/3H/cY/3H/cY/3H/cY/3H/cY/3H/cV500ov/cf9xj/cf9xj/cf9xj/cU8cXA46cf9xj/cf9xj/cf9xj/cf8x8KKwH12P9x/3GP9x/3GP9x/3GP9x/3FOPVwsKo/3H/cY/3H/cY/3H/cY/3H/cUh2HHiecf9xj/cf9xj/cf9xj/cf9xj/cf9xj/cUeETJe7/3H/cY/3H/cY/3H/cY/3H/cTQT4bvsHnH/cY/3H/cY/3H/cY/3H/cY/3H/RBUszq1xj/cf9xj/cf9xj/cf9xj/cf9xRV4cqh5xj/cf9xj/cf9xj/cf9xj/cf9xj/cf9xQlcs2o1x/3GP9x/3GP9x/3GP9x/3GP9IlxyWjo/3H/cY/3H/cY/3H/cY/3H/cY/3H/cY/3H/cUg0HIy+j/cf9xj/cf9xj/cf9xj/cf9xj/cf9xRtkcom6P9x/3GP9x/3GP9x/3GP9x/3GP9x/0WxLMTt/3H/cY/3H/cY/3H/cY/3H/cY/3H/cUU9HLwu/3GP9x/3GP9x/3GP9x/3GP9GXhy6Hv9x/3GP9x/3GP9x/3GP9x/3GP9GXhy6Hv9x/3GP9x/3GP9x/3GP9x/3GEqGnFeWcf9xj/cf9xj/cf9xj/cf9xj/cf9xj/SvEccO6P9x/3GP9x/3GP9x/3GP9x/3GEIVLO6t/3H/cY/3H/cY/3H/cY/3H/cY/3H/M6qxvlVOj/cf9xj/cf9xj/cf9xj/cf9xj/cf9xj/cf9xj/cf9xRhwcnj5x/3GP9x/3GP9x/3GP9x/3FNsWwk6XGP9x/3GP9x/3GP9x/3GP9x/3GP9I2RyCbnH/cY/3H/cY/3H/cY/3H/cYQvMs4M2P9x/3GP9x/3GP9x/3GP9xOS/xt9AOj/cf9xj/cf9xj/cf9xj/cf9xSHYceJ5x/3GP9x/3GP9x/3GP9x/3GP9x/0NXLOqN/3H/cY/3H/cY/3H/cY/3H/cYRJAstv1x/3GP9x/3GP9x/3GP9x/3GP9x/3FHcXyY6P9xj/cf9xj/cf9xj/cf9xj/cf9xj/cf9xj/cf9xj/cf9xj/cf9e19Mo/3GP9x/3GP9x/3GP9x/3GP9x/zPAYb4/no/3H/cY/3H/cY/3H/cY/3H/ROBc0fr/cY/3H/cY/3H/cY/3H/cY/03zbEDJ/3GP9x/3GP9x/3GP9x/3GP9xRI1Mtytxj/cf9xj/cf9xj/cf9xj/cf9xj/cf9xj/cf9xj/cf9xj/cf9xQiNc7cr/cf9xj/cf9xj/cf9xj/cT82crHJjf9x/3GP9x/3GP9x/3GP9x/3GEExjPzn/3GP9x/3GP9x/3GP9x/3GP9x/3FCEIzu9/9x/3GP9x/3GP9x/3GP9x/3GP9x/0QCXM/acY/3H/cY/3H/cY/3H/cY/3H/cY/3H/cY/3H/cY/3H/cY/3H/RLfc1IL/cY/3H/cY/3H/cY/3H/cY/3H/cUy8vEQ0j/cf9xj/cf9xj/cf9xj/cf9xj/QcO888Rxj/cf9xj/cf9xj/cf9xj/cV3X0ihx/3GP9x/3GP9x/3GP9x/3GP9xRJAstv1xj/cf9xj/cf9xj/cf9xj/cf9RId/ecf9xj/cf9xj/cf9xj/cf9xhJ8Rxg7nGP9x/3GP9x/3GP9x/3GP9x/3FJExxuznGP9x/3GP9x/3GP9x/3GP9x/3GP9x/3GP9x/0i4HJR+/3GP9x/3GP9x/3GP9x/3GP9x/3GP9x/3GP9x/3GP9x/3GP9e19Mo/3H/cY/3H/cY/3H/cY/3H/cY/3H/cY/3H/cUYcHJ4+cf9xj/cf9xj/cf9xj/cf9xj/cf9xj/cf9xj/cf9xj/cV500Ytxj/cf9xj/cf9xj/cf9xj/cf9xj/cf9xj/cf9xj/cf9xj/cf9xj/cf9cntRhcY/3H/cY/3H/cY/3H/cY/3H/cY/3H/cY/3H/cY/3H/cY/3H/cUhVHIqu/3H/cY/3H/cY/3H/cY/3H/cY/3H/cY/3H/cY/3H/cY/3H/cY/3H/cY/3H/cY/3H/cY/3H/cYRvockF5x/3GP9x/3GP9x/3GP9x/3GP9xRH8cyA7/cY/3H/cY/3H/cY/3H/cY/3H/RdIsst1x/3GP9x/3GP9x/3GP9x/3GP9xR7gchH5x/3GP9x/3GP9x/3GP9x/3GP9x/3GP9x/3FINByMvo/3H/cY/3H/cY/3H/cY/3H/cYT+wsET3/cY/3H/cY/3H/cY/3H/cY/3H/cYP4kEsXb7/3GP9x/3GP9x/3GP9x/3GP9A94wRh4/3H/cY/3H/cY/3H/cY/3H/cY/3H/SjQcbL5xj/cf9xj/cf9xj/cf9xj/cf9xj/cf9B/CwBPf9x/3GP9x/3GP9x/3GP9x/3GP8y7LG/E06P9x/3GP9x/3GP9x/3GP9x/3GFz41Af/cf9xj/cf9xj/cf9xj/cf9xj/cf9FiKzHdf9x/3GP9x/3GP9x/3GP9x/3GP9x/3FJtcx0o/9xj/cf9xj/cf9xj/cf9xj/cf9xhOS4wbR3H/cY/3H/cY/3H/cY/3H/cY/3E3yrK4NU1x/3GP9x/3GP9x/3GP9x/3GE8OLA8dcY/3H/cY/3H/cY/3H/cY/0NXLNqNcY/3H/cY/3H/cY/3H/cY/3H/cY/3H/cUrQHFL+cf9xj/cf9xj/cf9xj/cf9xj/cf9H+hygXo/3H/cY/3H/cY/3H/cY/3H/cUzzbEDJ/3H/cY/3H/cY/3H/cY/3H/cYRF4cyh6P9x/3GP9x/3GP9x/3GP9x/3GP9x/0jZHIJucY/3H/cY/3H/cY/3H/cY/3H/cY/3H/cYXlPSrP9x/3GP9x/3GP9x/3GP9x/3GP9x/3GP9xQgJc79r/cY/3H/cY/3H/cY/3H/cY/3H/cY/3H/cY/3H/cY/0BNXAwqcf9xj/cf9xj/cf9xj/cf9xg8QlKzva1x/3GP9x/3GP9x/3GP9x/3GP9xNmRRupuu/3GP9x/3GP9x/3GP9x/3GP9xSzZsXJn/cf9xj/cf9xj/cf9xj/cf9xhHdhyYnv9xj/cf9xj/cf9xj/cf9xj/cf9xj/cf9xj/cf9xj/cf9xj/cf9xj/cf9xj/cf9xj/cf9xj/cf9xj/cf9fdNKLj/cf9xj/cf9xj/cf9xj/cf9xj/cf9FsSzE7f9x/3GP9x/3GP9x/3GP9x/3GEsjnE3GcY/3H/cY/3H/cY/3H/cY/0QVLM6tcf9xj/cf9xj/cf9xj/cf9xj/NHAxvY/Oj/cf9xj/cf9xj/cf9xj/cf9xhHlxyGjnGP9x/3GP9x/3GP9x/3GP9x/3GP9x/3GP9x/3GP9x/3GP9x/3GP9x/3GP9x/3GP9e19Mo/3H/cY/3H/cY/3H/cY/3H/cY/3H/cY/3H/cY/3H/cUVeHKoecY/3H/cY/3H/cY/3H/cY/3H/cYRJAstv1x/3GP9x/3GP9x/3GP9x/3GP9xRJAstv1xj/cf9xj/cf9xj/cf9xj/cf9xhM82wwyXH/cY/3H/cY/3H/cY/3H/cY/3H/PfkRswbucf9xj/cf9xj/cf9xj/cf9xj/cUVeHKoecf9xj/cf9xj/cf9xj/cf9xj/cf9DDazvJY/3H/cY/3H/cY/3H/cY/3H/SJJ8ltj/cY/3H/cY/3H/cY/3H/cY/3FNf1w4Co/3H/cY/3H/cY/3H/cY/3H/cYQIZcCJqP9x/3GP9x/3GP9x/3GP9x/3GP9x/3GP9x/0WQLMb9j/cf9xj/cf9xj/cf9xj/cf9Fz0yzC3H/cY/3H/cY/3H/cY/3H/cYOLAhuE/ej/cf9xj/cf9xj/cf9xj/cf9xj/RbEstO1xj/cf9xj/cf9xj/cf9xj/cf9xThe8LoSP9x/3GP9x/3GP9x/3GP9x/3FD8yzAzXGP9x/3GP9x/3GP9x/3GP9xSAb8f5Bxj/cf9xj/cf9xj/cf9xj/cf9JY0yJy/9x/3GP9x/3GP9x/3GP9x/3GF5T0qz/cf9xj/cf9xj/cf9xj/cf9xhEfxzIDv9x/3GP9x/3GP9x/3GP9x/3GP9xS1dsSolx/3GP9x/3GP9x/3GP9x/3GP8yFjG/6c6P9x/3GP9x/3GP9x/3GP9x/3GEoxzGzjj/cf9xj/cf9xj/cf9xj/cf9xj/ShMcfs7/cf9xj/cf9xj/cf9xj/cf9xj/cf9xj/cf9xj/cf9cfdWC/3GP9x/3GP9x/3GP9x/3GP9x/3GP9x/3GP9x/3GDhZgrimff9x/3GP9x/3GP9x/3GP9x/3GP9x/3GP9x/3GFz41Af/cf9xj/cf9xj/cf9xj/cf9xj/P6eisVhdcY/3H/cY/3H/cY/3H/cY/3FPHFwOOnH/cY/3H/cY/3H/cY/3H/cY/0f6HKBe/3GP9x/3GP9x/3GP9x/3GP9x/3GP9xTkuMG0dxj/cf9xj/cf9xj/cf9xj/cf9xRI1Mxyv/cf9xj/cf9xj/cf9xj/cf9xj/cf9xj/cf9xj/cf9xR7gchH5xj/cf9xj/cf9xj/cf9xj/cf9xj/cf9xj/cUbZHKJu/3GP9x/3GP9x/3GP9x/3GP9x/3FHuByEfnGP9x/3GP9x/3GP9x/3GP9x/3Eze4G8hH5xj/cf9xj/cf9xj/cf9xj/QCxcHjr/cf9xj/cf9xj/cf9xj/cf9MT+xLAXGP9x/3GP9x/3GP9x/3GP9xQKdcBor/cY/3H/cY/3H/cY/3H/cY/3FD3XzCKHH/cY/3H/cY/3H/cY/3H/cY/3H/cY/3H/cY/3H/cY/3H/XvjSB3GP9x/3GP9x/3GP9x/3GP9x/0ZeHLoe/3GP9x/3GP9x/3GP9x/3GP9FsSy07XGP9x/3GP9x/3GP9x/3GP818eG8Dh7/cY/3H/cY/3H/cY/3H/cYRRwcvj7/cY/3H/cY/3H/cY/3H/cY/3H/cY/3H/T3q8GFRx/3GP9x/3GP9x/3GP9x/0iK/IdQcY/3H/cY/3H/cY/3H/cY/3H/cUYcHJ4+cf9xj/cf9xj/cf9xj/cf9xj/S5lsZmn/cY/3H/cY/3H/cY/3H/cY/0f6HKBe/3GP9x/3GP9x/3GP9x/3GP9x/3GP9x/3GEUcHL4+/3GP9x/3GP9x/3GP9x/3GP9xSRMcbs5x/3GP9x/3GP9x/3GP9x/3GP9FkCzG/f9xj/cf9xj/cf9xj/cf9xj/cf9xj/cf9xj/cf9xj/cf9xj/cVwa0+Vxj/cf9xj/cf9xj/cf9xj/cf9xj/cf9xj/cf9xj/cf9xj/cf9xXbbTSf9xj/cf9xj/cf9xj/cf9xj/cUnNPHMsj/cf9xj/cf9xj/cf9xj/cf9xQhUs7q2P9x/3GP9x/3GP9x/3GP9x/3FEkCzG/f9x/3GP9x/3GP9x/3GP9x/3GP9xQ89M0wv/cf9xj/cf9xj/cf9xj/cf9xj/cf9Fm3zGSP9x/3GP9x/3GP9x/3GP9x/3GEsQzE7zcY/3H/cY/3H/cY/3H/cY/3H/cUFlXPmq/3GP9x/3GP9x/3GP9x/3GP9x/3GP9NBzxPjP9xj/cf9xj/cf9xj/cf9xj/Rj0cvC6P9x/3GP9x/3GP9x/3GP9x/3FCNizsnf9x/3GP9x/3GP9x/3GP9x/3GF8R0O5xj/cf9xj/cf9xj/cf9xj/cf9xg+8BGyD+7/cf9xj/cf9xj/cf9xj/cf9xj/cf9xj/SVUciq7/cY/3H/cY/3H/cY/3H/cY/3H/cY/3H/Q3gs2H1x/3GP9x/3GP9x/3GP9x/3GP9xRV4cqh5x/3GP9x/3GP9x/3GP9x/3GP9xXBrT5XGP9x/3GP9x/3GP9x/3GP9x/3GP9x/3GP9x/3GP9x/3GP9x/3GEOxLNTt/3GP9x/3GP9x/3GP9x/3GP9xPVQRs6vu/3H/cY/3H/cY/3H/cY/3H/cY/3FFHBy+Po/3H/cY/3H/cY/3H/cY/3H/cUh2HHiecf9xj/cf9xj/cf9xj/cf9xj/cf9xj/cf9xTmyMGTdx/3GP9x/3GP9x/3GP9x/3GEhVHHqucf9xj/cf9xj/cf9xj/cf9xj/RM9M0wuP9x/3GP9x/3GP9x/3GP9x/3GP9x/3GELzLODNj/cf9xj/cf9xj/cf9xj/cf9xj/cf9xj/cf9I2RyCbnGP9x/3GP9x/3GP9x/3GP9x/3GP9x/0TgXNH6/3GP9x/3GP9x/3GP9x/3GP9xN/1xuQKOj/cf9xj/cf9xj/cf9xj/cf9xSRMcbs5xj/cf9xj/cf9xj/cf9xj/cf9xj/cf9xhEjUy3K3H/cY/3H/cY/3H/cY/3H/cY/3H/cYQ9Iswt1xj/cf9xj/cf9xj/cf9xj/cf9xhJ0Bxy/v9xj/cf9xj/cf9xj/cf9xj/cf9bv9ZAj/cf9xj/cf9xj/cf9xj/cf9xhBeCzofXGP9x/3GP9x/3GP9x/3GP9x/zlnsriYTY/3H/cY/3H/cY/3H/cY/3H/cY/3H/cY/3H/cUbZHKJuj/cf9xj/cf9xj/cf9xj/cf9xj/cf9xj/cf9xj/cf9xTmyMGTdx/3GP9x/3GP9x/3GP9x/3GP9x/3GP9IivyHUHH/cY/3H/cY/3H/cY/3H/cYMuYBvRn+cf9xj/cf9xj/cf9xj/cf9xj/cf9xj/cf9xj/cUICXO/a/3GP9x/3GP9x/3GP9x/3GEaK/KdQ/3H/cY/3H/cY/3H/cY/3H/cUy8vEQ0j/cf9xj/cf9xj/cf9xj/cf9xj/cf9xj/cf9xj/XH3Vgv9x/3GP9x/3GP9x/3GP9x/3GP9x/3GP9x/3FbfdSCcY/3H/cY/3H/cY/3H/cY/3H/cY/3H/cY/3H/cY/0lVHIqu/3GP9x/3GP9x/3GP9x/3GP9x/0WQLMb9j/cf9xj/cf9xj/cf9xj/cf9xj/QoZc95r/cf9xj/cf9xj/cf9xj/cf9xNlzRuqMu/3H/cY/3H/cY/3H/cY/3H/cY/0JlXPmqj/cf9xj/cf9xj/cf9xj/cf9xhHlxyGjnGP9x/3GP9x/3GP9x/3GP9x/3GP9xQWVc+ar/cf9xj/cf9xj/cf9xj/cf9xhC8yzgzY/3H/cY/3H/cY/3H/cY/3H/cUPSLNLd/3GP9x/3GP9x/3GP9x/3GP9xR1vMmkP/cf9xj/cf9xj/cf9xj/cf9xj/cUeXHJaO/3H/cY/3H/cY/3H/cY/3H/cY/3H/cY/3H/cYRo+cpwaP9x/3GP9x/3GP9x/3GP9x/3GP9x/3GP9xSDQcjL7/cY/3H/cY/3H/cY/3H/cY/3H/cUC1jAWn/3H/cY/3H/cY/3H/cY/3H/cYPvARsg/u/3H/cY/3H/cY/3H/cY/3H/cY/3FEfxzIDv9xj/cf9xj/cf9xj/cf9xj/cUn8bGA5cf9xj/cf9xj/cf9xj/cf9xj/cf9xj/RM9M0wuP9x/3GP9x/3GP9x/3GP9x/3GP9x/3GP9x/3GP9x/3GP9dGtTl/3GP9x/3GP9x/3GP9x/3GP9x/3GP9x/3GP9x/3GP9xQ7Es1O2P9x/3GP9x/3GP9x/3GP9x/3GF500Ytx/3GP9x/3GP9x/3GP9x/3GP9xPvARsg/u/3GP9x/3GP9x/3GP9x/3GP9x/3GP9DNizsnf9xj/cf9xj/cf9xj/cf9xj/cT/fAbAg/nH/cY/3H/cY/3H/cY/3H/cY/3H/cY/3H/cY/3H/cY/3H/cY/3H/cY/3ExoHK/X43/cf9xj/cf9xj/cf9xj/cf9xQlcs2o1x/3GP9x/3GP9x/3GP9x/3GP9x/3GP9OsWw06f9x/3GP9x/3GP9x/3GP9xMMb1vzkKcY/3H/cY/3H/cY/3H/cY/3H/cYQ65M1Rv/cY/3H/cY/3H/cY/3H/cY/3H/QzYs7J2P9x/3GP9x/3GP9x/3GP9x/3GP9x/0i4HJR+/3GP9x/3GP9x/3GP9x/3GP9x/3GP9x/0lVHIquj/cf9xj/cf9xj/cf9xj/cf9xj/cf9xj/cf9xj/cUnQHHL+j/cf9xj/cf9xj/cf9xj/cf9xTy8sDQ1xj/cf9xj/cf9xj/cf9xj/cf9xhHdhyYnv9xj/cf9xj/cf9xj/cf9xj/XRrU5f9xj/cf9xj/cf9xj/cf9xj/cf9xRSpMvVv/cY/3H/cY/3H/cY/3H/cY/3H/cU8OLB8d/3GP9x/3GP9x/3GP9x/3GP9xQURc+7qP9x/3GP9x/3GP9x/3GP9x/3FBeCz4ff9xj/cf9xj/cf9xj/cf9xj/cf9xj/cf9xj/cf9xj/cf9QY9CscY/3H/cY/3H/cY/3H/cY/3H/cYQvnc0GJx/3GP9x/3GP9x/3GP9x/3GP9FsSy07XGP9x/3GP9x/3GP9x/3GP9x/3GP9x/3FGCUyfa3H/cY/3H/cY/3H/cY/3H/cYR1B8mvj/cY/3H/cY/3H/cY/3H/cY/3FPHFwOOnH/cY/3H/cY/3H/cY/3H/cURnrMmF/3H/cY/3H/cY/3H/cY/3H/cYRtkcom7/cf9xj/cf9xj/cf9xj/cf9xj/Omaht5lej/cf9xj/cf9xj/cf9xj/RZAsxv3/cY/3H/cY/3H/cY/3H/cTEpAb/W/v9xj/cf9xj/cf9xj/cf9xj/SvEccO6P9x/3GP9x/3GP9x/3GP9x/3GP9x/3FIIUyN64/3H/cY/3H/cY/3H/cY/3H/cUq6bFRZcf9xj/cf9xj/cf9xj/cf9xj/cU8JjA9ncf9xj/cf9xj/cf9xj/cf9xj/cf87nxG1YO5x/3GP9x/3GP9x/3GP9x/3GP9x/3FPLywNDXGP9x/3GP9x/3GP9x/3GP9x/3FORuwbkXH/cY/3H/cY/3H/cY/3H/cY/3H/cY/3H/cY/3H/cY/3H/cY/0i4HJR+/3H/cY/3H/cY/3H/cY/3H/cY/3H/cY/3H/cY/3H/cY/3H/cY/3H/cY/0QVLM6tcf9xj/cf9xj/cf9xj/cf9xj/cf9xj/cf9xj/cf9xj/cf9xj/cf9cfdWC/3GP9x/3GP9x/3GP9x/3GP9Bn9wHAv9xj/cf9xj/cf9xj/cf9xj/cf9xNDmBu8Z+cf9xj/cf9xj/cf9xj/cf9xg02zK7JM1x/3GP9x/3GP9x/3GP9x/3GP9x/zU+IbzB3o/3H/cY/3H/cY/3H/cY/3H/cY/3H/XTvUxP9x/3GP9x/3GP9x/3GP9x/3GER/HMgO/3H/cY/3H/cY/3H/cY/3H/cY/3FDrkzVG4/3H/cY/3H/cY/3H/cY/3H/cYQVcs+o3/cY/3H/cY/3H/cY/3H/cY/3H/cY/0WQLMb9/3GP9x/3GP9x/3GP9x/3GP9x/zVagbulfnH/cY/3H/cY/3H/cY/3H/cY/3FJ7jxxHP9x/3GP9x/3GP9x/3GP9x/3GP9xRtkcom7/cY/3H/cY/3H/cY/3H/cY/3H/cY/3H/S9AcYv7/cf9xj/cf9xj/cf9xj/cf9xj/cf9xj/cf9xj/cf9xSDQcjL6P9x/3GP9x/3GP9x/3GP9x/3GP9x/3FJ8Rxw7v9xj/cf9xj/cf9xj/cf9xj/cf9xj/cf9xj/cf9xj/cUnQHHL+j/cf9xj/cf9xj/cf9xj/cf9xj/SVUciq7/cY/3H/cY/3H/cY/3H/cY/3H/cY/3FFHBy+Po/3H/cY/3H/cY/3H/cY/3H/cY/0Y9HLwuj/cf9xj/cf9xj/cf9xj/cf9xj/cf9xR7gchH5xj/cf9xj/cf9xj/cf9xj/cf817gK8Ef2P9x/3GP9x/3GP9x/3GP9x/3GP9LumxUWXGP9x/3GP9x/3GP9x/3GP9x/3GP9GbEypO3H/cY/3H/cY/3H/cY/3H/cY/z5iQbOdvv9x/3GP9x/3GP9x/3GP9x/3GP9x/3FEjUzHK/9x/3GP9x/3GP9x/3GP9x/3GP9x/3GP8xjAGwg/7/cY/3H/cY/3H/cY/3H/cY/1ye1GFx/3GP9x/3GP9x/3GP9x/3GP9x/3GP9x/3GP9cfdWC/3H/cY/3H/cY/3H/cY/3H/cUtXbEqJcY/3H/cY/3H/cY/3H/cY/3H/cY/3H/cYSDQcjL7/cf9xj/cf9xj/cf9xj/cf9xj/cf9Jlxx2jnH/cY/3H/cY/3H/cY/3H/cY/3H/cY/3H/cY/3H/cUI2LOyd/3H/cY/3H/cY/3H/cY/3H/cUbZHKJuj/cf9xj/cf9xj/cf9xj/cf9xj/cf9xj/cf9xj/cf9xj/cf9xj/cf9xj/cf9xj/cf9xj/cf9xj/cf9xj/cf9xj/cf9xj/cf9xj/cf9xj/cV2200n/cf9xj/cf9xj/cf9xj/cf9xj/cf9xj/cf9xj/cf9xj/cf9xhfEdDucY/3H/cY/3H/cY/3H/cY/3H/MO8BsSD+/3GP9x/3GP9x/3GP9x/3GP9x/0o0HGy+cY/3H/cY/3H/cY/3H/cY/3H/cUSxLLTtcf9xj/cf9xj/cf9xj/cf9xj/cf9cntRhcY/3H/cY/3H/cY/3H/cY/3H/cY/3H/cY/3H/cY/0lVHIqu/3GP9x/3GP9x/3GP9x/3GP9x/3GP9x/3GP9x/3GP9xSFUceq5xj/cf9xj/cf9xj/cf9xj/cf9xj/cf9xj/cf9xj/cf9xj/cf9xj/cf9xj/cf9xj/cf9xj/cf9xj/cf9xj/cf9xj/cf9JSPx7cHH/cY/3H/cY/3H/cY/3H/cY/3H/TSg8TXz/cf9xj/cf9xj/cf9xj/cf9EAlzP2nGP9x/3GP9x/3GP9x/3GP80R7G9uE6P9x/3GP9x/3GP9x/3GP9x/3GP9xQV3c6iJx/3GP9x/3GP9x/3GP9x/3GP9x/3GP9x/3FHuByEfnGP9x/3GP9x/3GP9x/3GP9x/3GEa4HKR+j/cf9xj/cf9xj/cf9xj/cf9xj/cf9xRGxMyTuP9x/3GP9x/3GP9x/3GP9x/3GEmUzHaz/3GP9x/3GP9x/3GP9x/3GP9x/07PjCMHcY/3H/cY/3H/cY/3H/cY/3H/cUe4HIR+cY/3H/cY/3H/cY/3H/cY/3FM5TxBrP9xj/cf9xj/cf9xj/cf9xj/RZAsxv3/cY/3H/cY/3H/cY/3H/cY/3FDddzYoo/3H/cY/3H/cY/3H/cY/3H/cUpSzGrTj/cf9xj/cf9xj/cf9xj/cf9xj/cUkTHG7Ocf9xj/cf9xj/cf9xj/cf9xj/cUd2HJiej/cf9xj/cf9xj/cf9xj/cf9xR7gchH5xj/cf9xj/cf9xj/cf9xj/cf9xj/cf9xj/cf9xRH8cyA6P9x/3GP9x/3GP9x/3GP9x/3GP9x/3GP9x/3GECUjAe3/3H/cY/3H/cY/3H/cY/3H/cYWp7WYf9x/3GP9x/3GP9x/3GP9x/3GP9x/3GP9x/0o0HGy+cY/3H/cY/3H/cY/3H/cY/3H/cY/3H/cY/3H/cY/0JzjPjH/3H/cY/3H/cY/3H/cY/3H/cYO5zBtWM+/3GP9x/3GP9x/3GP9x/3GP9GXhy6Hv9x/3GP9x/3GP9x/3GP9x/3GP9x/3GP9x/3GP9x/3GP9x/3GP9dO9PEcY/3H/cY/3H/cY/3H/cY/3H/cY/3H/cY/3H/cY/3H/cY/3H/cY/3FcGtPlcY/3H/cY/3H/cY/3H/cY/3H/cY/3H/cY/3H/cY/3H/cY/3FdldNqj/cf9xj/cf9xj/cf9xj/cf9xj/cf9QY9CscY/3H/cY/3H/cY/3H/cY/3H/RPMs0M3/cY/3H/cY/3H/cY/3H/cY/3H/Rl4cuh7/cY/3H/cY/3H/cY/3H/cY/3H/Td28QiSP9x/3GP9x/3GP9x/3GP9x/3GP88LbO10kz/cf9xj/cf9xj/cf9xj/cf9xj/cf9xj/cf9xhG+hyQXnH/cY/3H/cY/3H/cY/3H/cY/3H/ShMcfs7/cY/3H/cY/3H/cY/3H/cY/3H/cY/3H/cY/3H/S/EcUO5x/3GP9x/3GP9x/3GP9x/3GP9x/3GP9x/3GP9x/3GP9x/3GP9x/3GP9x/3GP9x/3GP9x/3GP9x/3GP9x/3GP9x/3GP9x/3GFz41Af/cf9xj/cf9xj/cf9xj/cf9xj/cf9xj/cf9xj/cf9xj/cf9xj/cf9fdNKLj/cf9xj/cf9xj/cf9xj/cf9xj/cf9xj/cf9xj/cf9xSnhsaHmP9x/3GP9x/3GP9x/3GP9x/3GP9xRsZMo5v/cY/3H/cY/3H/cY/3H/cY/3H/S/EcUO5x/3GP9x/3GP9x/3GP9x/3GP9xMd6BvyF+j/cf9xj/cf9xj/cf9xj/cf9xj/cf9Jlxx2jnH/cY/3H/cY/3H/cY/3H/cY/3H/cYMzhUvcer/3GP9x/3GP9x/3GP9x/3GP9x/3GP9x/3GP9x/3GP9xXdfSKHH/cY/3H/cY/3H/cY/3H/cY/3H/Rl4cuh7/cY/3H/cY/3H/cY/3H/cY/3H/cY/3H/cY/3H/cY/3FJExxuznH/cY/3H/cY/3H/cY/3H/cY/3H/cYTPNsMMlx/3GP9x/3GP9x/3GP9x/3GP9x/0cJTK9r/3H/cY/3H/cY/3H/cY/3H/cY/3H/RPMs0M3/cY/3H/cY/3H/cY/3H/cY/3H/cUb1fJCocf9xj/cf9xj/cf9xj/cf9xj/cULrrOFF/3GP9x/3GP9x/3GP9x/3GP9x/3GELzLODNj/cf9xj/cf9xj/cf9xj/cf9xg7r5G1UG7/cY/3H/cY/3H/cY/3H/cY/3FbXNWj/3H/cY/3H/cY/3H/cY/3H/cY/3FHdhyYno/3H/cY/3H/cY/3H/cY/3H/cYRe38oSBxj/cf9xj/cf9xj/cf9xj/cf9ATVwMKnGP9x/3GP9x/3GP9x/3GP9x/3FINByMvo/3H/cY/3H/cY/3H/cY/3H/cY/3H/cY/3H/cY/3H/cY/3FantZh/3GP9x/3GP9x/3GP9x/3GP9x/3E8nMGzYz5x/3GP9x/3GP9x/3GP9x/3GP9x/3GEhVHHqucf9xj/cf9xj/cf9xj/cf9xj/cf9xj/cf9xSRMcbs5xj/cf9xj/cf9xj/cf9xj/cf9xSHYceJ5x/3GP9x/3GP9x/3GP9x/3GP9x/0lxfHjocf9xj/cf9xj/cf9xj/cf9xj/NvshuwTe/3H/cY/3H/cY/3H/cY/3H/cY/3FHhEyXu/9x/3GP9x/3GP9x/3GP9x/3GP9x/3GP9x/3GP9x/3GP9x/3GP9x/3GP9MajxZXP9x/3GP9x/3GP9x/3GP9x/3GP9xQ7Es1O2P9x/3GP9x/3GP9x/3GP9x/3GDi20bdJLnH/cY/3H/cY/3H/cY/3H/cY/3H/R/ocoF6P9x/3GP9x/3GP9x/3GP9x/3GEU9HKwucY/3H/cY/3H/cY/3H/cY/3H/cUF4LPh9/3GP9x/3GP9x/3GP9x/3GP9x/zUhErve7XH/cY/3H/cY/3H/cY/3H/cY/3H/cYSfEcYO5xj/cf9xj/cf9xj/cf9xj/cf9xhLApxf1v9xj/cf9xj/cf9xj/cf9xj/cf9xhIQkx723H/cY/3H/cY/3H/cY/3H/cY/3H/TRDMPvNx/3GP9x/3GP9x/3GP9x/3GP9x/0lQfIr4/3H/cY/3H/cY/3H/cY/3H/cY/3H/cY/3H/cVw708Rx/3GP9x/3GP9x/3GP9x/3GP9x/3GP9x/3GP9x/3GFtc1KNxj/cf9xj/cf9xj/cf9xj/cf9xj/cf9xj/cf9xN6QTuFvscY/3H/cY/3H/cY/3H/cY/3H/OE6huLFecY/3H/cY/3H/cY/3H/cY/0Y9HLwuj/cf9xj/cf9xj/cf9xj/cV2200n/cf9xj/cf9xj/cf9xj/cf9xj/cf9xj/cf9xj/cf9xj/cf9xj/cf9xj/Rn8cqA5x/3GP9x/3GP9x/3GP9x/3GP85eoK4hX3/cY/3H/cY/3H/cY/3H/cY/3H/cV5T0qyP9x/3GP9x/3GP9x/3GP9x/3GP9xSFUceq5xj/cf9xj/cf9xj/cf9xj/cf9xj/cUg0HIy+/3GP9x/3GP9x/3GP9x/3GP9x/3GDbKsro1TY/3H/cY/3H/cY/3H/cY/3H/cY/3H/cY/zEXQrD4vf9xj/cf9xj/cf9xj/cf9xj/QPLsEdH/cf9xj/cf9xj/cf9xj/cf9xj/SjQcbL5x/3GP9x/3GP9x/3GP9x/3GP9x/3GP9xTl5cGhpxj/cf9xj/cf9xj/cf9xj/cf9GfxyoDnGP9x/3GP9x/3GP9x/3GP9x/3GP9x/3GP9bv9ZA/3GP9x/3GP9x/3GP9x/3GP9x/3GP9x/3GP9x/3GP9x/3GP9x/3Fc+NQHj/cf9xj/cf9xj/cf9xj/cf9xj/cf9xj/cf9xj/cf9xj/cf9xhAhlwImo/3H/cY/3H/cY/3H/cY/3H/cY/0iXHJaOj/cf9xj/cf9xj/cf9xj/cf9xhAp1wGiv9x/3GP9x/3GP9x/3GP9x/3GP9x/0jZHIJucY/3H/cY/3H/cY/3H/cY/3H/cY/00oPD18cY/3H/cY/3H/cY/3H/cY/3H/cUb6HKBe/3H/cY/3H/cY/3H/cY/3H/cY/3H/RY1MxyuP9x/3GP9x/3GP9x/3GP9x/3GP9x/3GP9x/3GEb6HJBecf9xj/cf9xj/cf9xj/cf9xj/cf9xhEfxzIDv9x/3GP9x/3GP9x/3GP9x/3GP9FkCzG/f9xj/cf9xj/cf9xj/cf9xj/cf9xW33UgnGP9x/3GP9x/3GP9x/3GP9x/3GP9cfdWC/3H/cY/3H/cY/3H/cY/3H/cY/3H/SNkcgm5xj/cf9xj/cf9xj/cf9xj/cf9xj/cf9xhDz0zDC3GP9x/3GP9x/3GP9x/3GP9x/3GP9xM2ixvJdOcf9xj/cf9xj/cf9xj/cf9xheMtLNj/cf9xj/cf9xj/cf9xj/cf9xXpXRanH/cY/3H/cY/3H/cY/3H/cYQ5bcxpJxj/cf9xj/cf9xj/cf9xj/cf9xhIExyOzo/3H/cY/3H/cY/3H/cY/3H/cY/3FG2Ryibv9xj/cf9xj/cf9xj/cf9xj/cf9xj/cf9xj/cf9xj/cf9KNBxsvnGP9x/3GP9x/3GP9x/3GP9x/3GEFXLPqN/3GP9x/3GP9x/3GP9x/3GP9xSemcYWZx/3GP9x/3GP9x/3GP9x/3GDaOY7pxnI/3H/cY/3H/cY/3H/cY/3H/cY/zZ+4rqBHXH/cY/3H/cY/3H/cY/3H/cY/3FD8yzAzXH/cY/3H/cY/3H/cY/3H/cY/0fnTKGL/3GP9x/3GP9x/3GP9x/3GP9x/3FantZhj/cf9xj/cf9xj/cf9xj/cf9xj/cf9xj/cf9xj/cU16vDhU/3H/cY/3H/cY/3H/cY/3H/cY/3H/cTiV0bhqLo/3H/cY/3H/cY/3H/cY/3H/cY/3H/cY/1xc1aOP9x/3GP9x/3GP9x/3GP9x/3GE8OLA8dcY/3H/cY/3H/cY/3H/cY/3H/cYRp3MpiP/cf9xj/cf9xj/cf9xj/cf9xj/cf9JVRyKro/3H/cY/3H/cY/3H/cY/3H/cY/3H/cY/3FBZVz5qv9x/3GP9x/3GP9x/3GP9x/3GP9xXxHR7v9x/3GP9x/3GP9x/3GP9x/3GP9ettNJj/cf9xj/cf9xj/cf9xj/cf9xj/cf9xj/cf9xj/cUOxLNTtj/cf9xj/cf9xj/cf9xj/cf9xhG2Ryibv9x/3GP9x/3GP9x/3GP9x/3GP9x/3GP9x/3FINByMvo/3H/cY/3H/cY/3H/cY/3H/cYN8QCuTv9/3GP9x/3GP9x/3GP9x/3GP892BGzJ+5xj/cf9xj/cf9xj/cf9xj/cf9xj/OHbzuIkMcf9xj/cf9xj/cf9xj/cf9xj/cUe4HIR+cf9xj/cf9xj/cf9xj/cf9xj/SVB8evhxj/cf9xj/cf9xj/cf9xj/cf9xj/cf9xOi/xtdAOcf9xj/cf9xj/cf9xj/cf9xj/cUd2HJiej/cf9xj/cf9xj/cf9xj/cf9xj/cf9DLqztFf9x/3GP9x/3GP9x/3GP9x/3GEm1zGSjcY/3H/cY/3H/cY/3H/cY/3H/cYQ9Iswt1xj/cf9xj/cf9xj/cf9xj/cf9xj/cf9xQ/MswM1xj/cf9xj/cf9xj/cf9xj/cf9xj/cf9Fz0yzC3H/cY/3H/cY/3H/cY/3H/cY/3H/N4VRunquj/cf9xj/cf9xj/cf9xj/cf9xhBUozq13GP9x/3GP9x/3GP9x/3GP9x/3GP9x/3GP9x/3GP9x/3GE5hPBnscf9xj/cf9xj/cf9xj/cf9xj/SJcclo6P9x/3GP9x/3GP9x/3GP9x/3FBhlznmnGP9x/3GP9x/3GP9x/3GP9x/3E5rUG2Ur5xj/cf9xj/cf9xj/cf9xj/cf9xj/cf9xj/cf9xNbSBu0t+/3GP9x/3GP9x/3GP9x/3GP9x/3GP9x/3GP9xThe8LoT/cY/3H/cY/3H/cY/3H/cY/3FCNizcnXGP9x/3GP9x/3GP9x/3GP9x/3GP9x/3GP9x/3GP9xWzvVxI/3H/cY/3H/cY/3H/cY/3H/cYXPjUB/9x/3GP9x/3GP9x/3GP9x/3GP9x/3GP9x/3GP9x/3FHlxyWjv9xj/cf9xj/cf9xj/cf9xj/cf9xj/cf9xRvocoF7/cf9xj/cf9xj/cf9xj/cf9dGtTlj/cf9xj/cf9xj/cf9xj/cf9xj/cf9xj/cf9xj/cf9xhHlxyGjnGP9x/3GP9x/3GP9x/3GP9x/3GE1/XDgK/3GP9x/3GP9x/3GP9x/3GP9x/3FHuByEfnGP9x/3GP9x/3GP9x/3GP9x/3GEa4HKR+j/cf9xj/cf9xj/cf9xj/cf9xj/cf9xj/SJcclo6P9x/3GP9x/3GP9x/3GP9x/3GP9x/3GP9x/3GEbnTJGLcf9xj/cf9xj/cf9xj/cf9xj/cUPSLNLd/3H/cY/3H/cY/3H/cY/3H/cY/3H/cUPgXMH6cY/3H/cY/3H/cY/3H/cY/3H/cY/3H/cUYcHJ4+cf9xj/cf9xj/cf9xj/cf9xj/UCHR7o/3H/cY/3H/cY/3H/cY/3H/cU6CPBfccf9xj/cf9xj/cf9xj/cf9xj/cf9xj/cf9xj/cf9fttFJcf9xj/cf9xj/cf9xj/cf9xj/cf9xj/cf9xj/cf9xj/cf9xj/cf9xj/cf9xj/cf9xj/cf9xj/cf9xj/cf9xj/cf9xj/cf9xj/cf9xj/cf9xj/cf8xh2GwiJ7/cf9xj/cf9xj/cf9xj/cf9xj/NLIxvE3Ocf9xj/cf9xj/cf9xj/cf9xhAp1wGiv9x/3GP9x/3GP9x/3GP9x/3E6PBG2w+6P9x/3GP9x/3GP9x/3GP9x/3GP9H+hygXv9xj/cf9xj/cf9xj/cf9xj/cf9B1owDl/9x/3GP9x/3GP9x/3GP9x/3GP9x/3GP9x/3GP9x/3GEnQHHL+/3GP9x/3GP9x/3GP9x/3GP9x/3FG2Ryibo/3H/cY/3H/cY/3H/cY/3H/cY/zFTkbC8bv9xj/cf9xj/cf9xj/cf9xj/cU8vLA0Ncf9xj/cf9xj/cf9xj/cf9xhEXhzKHo/3H/cY/3H/cY/3H/cY/3H/S/EcUO5x/3GP9x/3GP9x/3GP9x/3GP9xRGesuYVxj/cf9xj/cf9xj/cf9xj/cf9xg0HSG84t7/cf9xj/cf9xj/cf9xj/cf9xhOHFwuOo/3H/cY/3H/cY/3H/cY/3H/NMUBvDr+cY/3H/cY/3H/cY/3H/cY/3H/cUwCnD/Wcf9xj/cf9xj/cf9xj/cf9xj/cUICXO/a/3GP9x/3GP9x/3GP9x/3GP9x/3GE4XvC6E/3H/cY/3H/cY/3H/cY/3H/cYRRwcvj7/cY/3H/cY/3H/cY/3H/cY/3H/Rl4cuh7/cY/3H/cY/3H/cY/3H/cY/3H/cY/ztYcbWnjnGP9x/3GP9x/3GP9x/3GP9x/3GP9x/3GP9x/3GP9x/3GERsTMk7/3H/cY/3H/cY/3H/cY/3H/cY/3H/cY/3H/ShMcfs7/cY/3H/cY/3H/cY/3H/cY/3H/cY/3H/cY/0f6HKBe/3GP9x/3GP9x/3GP9x/3GP9x/3GP9x/3GEa4HKR+j/cf9xj/cf9xj/cf9xj/cf9xj/cf9xgxA2G+/J5xj/cf9xj/cf9xj/cf9xj/cf9xMQ6xvvFOcY/3H/cY/3H/cY/3H/cY/3H/cTmwIbZP3nGP9x/3GP9x/3GP9x/3GP9x/3FCNizsnf9x/3GP9x/3GP9x/3GP9x/3GP9xXzLQzXH/cY/3H/cY/3H/cY/3H/cY/3H/cY/0BQPAv8cf9xj/cf9xj/cf9xj/cf9xj/cf9xj/cf9fttFJcf9xj/cf9xj/cf9xj/cf9xj/cf9xj/cf9xSDQcjL6P9x/3GP9x/3GP9x/3GP9x/3GP9x/3FCFSzurY/3H/cY/3H/cY/3H/cY/3H/cY/3FD4FzB+nH/cY/3H/cY/3H/cY/3H/cY/3H/cY/3H/cY/3H/cY/3H/cY/06ujDUX/3H/cY/3H/cY/3H/cY/3H/cY/3E7W9K1pC3/cf9xj/cf9xj/cf9xj/cf9xj/cf9xj/cf9xj/SJcclo6P9x/3GP9x/3GP9x/3GP9x/3GP9HHByePnGP9x/3GP9x/3GP9x/3GP9x/0ccHK4+/3H/cY/3H/cY/3H/cY/3H/cY/3H/cY/3H/cY/3H/Rl4cuh7/cY/3H/cY/3H/cY/3H/cY/3H/cUsQzF7z/3GP9x/3GP9x/3GP9x/3GP9x/3GP9x/3GP9x/3GEOuTNUb/3GP9x/3GP9x/3GP9x/3GP9x/3GP9x/3GFq/1UBx/3GP9x/3GP9x/3GP9x/3GP9x/3GP9x/3GP9xRtkcom7/cY/3H/cY/3H/cY/3H/cY/3FEfxzIDv9xj/cf9xj/cf9xj/cf9xj/cf9xj/cUd2HJiej/cf9xj/cf9xj/cf9xj/cf9xj/cf9xj/cf9xWr/WQP9x/3GP9x/3GP9x/3GP9x/3GP9x/3GP9x/0WxLMTt/3H/cY/3H/cY/3H/cY/3H/cY/3H/cY/3H/cY/3H/cY/1900ov/cY/3H/cY/3H/cY/3H/cY/3H/cY/3H/cY/3H/cY/zQhEr3e7Y/3H/cY/3H/cY/3H/cY/3H/cY/0ccHJ4+cY/3H/cY/3H/cY/3H/cY/3H/cY/0TzLNDN/3H/cY/3H/cY/3H/cY/3H/cY/3H/R+KsodX/cf9xj/cf9xj/cf9xj/cf9xg9BfGy+g5xj/cf9xj/cf9xj/cf9xj/cf9xhG2Ryibv9x/3GP9x/3GP9x/3GP9x/3GP9H+hygXv9xj/cf9xj/cf9xj/cf9xj/cf86u3G2RI5xj/cf9xj/cf9xj/cf9xj/cf9xj/RBUszq1x/3GP9x/3GP9x/3GP9x/3GP9x/3Fav9ZA/3H/cY/3H/cY/3H/cY/3H/cY/3H/cY/3H/cY/3H/cYSfEcYO5xj/cf9xj/cf9xj/cf9xj/cf9xj/cf9xj/XH3Vgv9x/3GP9x/3GP9x/3GP9x/3GP9x/3GP9x/3GP9x/3GP9x/3FINByMvo/3H/cY/3H/cY/3H/cY/3H/cY/3H/cUkTHG7OcY/3H/cY/3H/cY/3H/cY/3H/cY/3H/cY/3H/cY/3H/cVqe1mGP9x/3GP9x/3GP9x/3GP9x/3GP9x/3GP9JVRyKrv9xj/cf9xj/cf9xj/cf9xj/cf9xj/cf9xj/cf9xj/cf9dO9TE/3H/cY/3H/cY/3H/cY/3H/cY/3H/cY/3H/cY/3H/cY/3H/cY/3Fc+NQH/3GP9x/3GP9x/3GP9x/3GP9x/3GP9x/3GP9x/3FJ8Rxw7v9xj/cf9xj/cf9xj/cf9xj/cf9xRH8cyA6P9x/3GP9x/3GP9x/3GP9x/3GP9x/3GP9x/3GP9xWp7WYf9xj/cf9xj/cf9xj/cf9xj/cf9xj/cf9xj/cf9xRudMoYv/cf9xj/cf9xj/cf9xj/cf9xj/cf9xj/cf9xj/cf9xhbO9XE/3GP9x/3GP9x/3GP9x/3GP9x/3GP9x/3GP9x/3FDyqzDVXGP9x/3GP9x/3GP9x/3GP9x/3E2dyG6iN6P9x/3GP9x/3GP9x/3GP9x/3GE2jPCXMcY/3H/cY/3H/cY/3H/cY/3H/R9R8oriP9x/3GP9x/3GP9x/3GP9x/3GEg0HIy+/3H/cY/3H/cY/3H/cY/3H/cY/3H/cY/0AsXB46/3H/cY/3H/cY/3H/cY/3H/cY/3H/cY/3E/gPGwfw5x/3GP9x/3GP9x/3GP9x/3GP9x/3GP9PS4wrR/9xj/cf9xj/cf9xj/cf9xj/cf9F0iyy3XH/cY/3H/cY/3H/cY/3H/cY/3E3AVG5/q6P9x/3GP9x/3GP9x/3GP9x/3GP9x/3FAyFwEev9x/3GP9x/3GP9x/3GP9x/3GP9x/zLMwr4zPXGP9x/3GP9x/3GP9x/3GP9CuizkXXH/cY/3H/cY/3H/cY/3H/cUbUfKK4/3H/cY/3H/cY/3H/cY/3H/cY/3FFKky9W/9x/3GP9x/3GP9x/3GP9x/3GP9x/3GDuvkbVQbv9xj/cf9xj/cf9xj/cf9xj/cf9xj/cf9xj/cf9JdhyInv9x/3GP9x/3GP9x/3GP9x/3GP9x/3GP9x/3GP9x/3FHlxyWjv9xj/cf9xj/cf9xj/cf9xj/cf9xSFUciq7/cf9xj/cf9xj/cf9xj/cf9xj/cf9xj/cf9xj/cf9xj/cf9e+NIHcY/3H/cY/3H/cY/3H/cY/3H/cY/3H/cY/3H/cY/3H/cUrQHFL+cf9xj/cf9xj/cf9xj/cf9xj/cf9xj/cf9xj/cf9xj/cVwa0+Vxj/cf9xj/cf9xj/cf9xj/cf9xj/cf9xj/cf9xj/cf9xj/cUnQHHL+j/cf9xj/cf9xj/cf9xj/cf9xj/cf9xj/cf9xSDQcjL6P9x/3GP9x/3GP9x/3GP9x/3GP9x/3GP9x/3GP9x/11c06Nx/3GP9x/3GP9x/3GP9x/3GP9x/3GP9x/3GP9x/3GP9x/3Fc+NQHj/cf9xj/cf9xj/cf9xj/cf9xj/cf9xj/cf9xhGuBykfo/3H/cY/3H/cY/3H/cY/3H/cY/3H/cY/3H/cY/3FJ8Rxw7v9x/3GP9x/3GP9x/3GP9x/3GP9x/3GP9xSFUceq5xj/cf9xj/cf9xj/cf9xj/cf9xj/cf9xhFHBy+Pv9xj/cf9xj/cf9xj/cf9xj/cf9xj/SJcclo6P9x/3GP9x/3GP9x/3GP9x/3GP9x/3GP9x/3GP9x/0vQHGL+/3H/cY/3H/cY/3H/cY/3H/cY/3FFHBy+Po/3H/cY/3H/cY/3H/cY/3H/cY/3H/cY/3H/SjQcbL5xj/cf9xj/cf9xj/cf9xj/cf9xj/cf9xj/XRrU5f9xj/cf9xj/cf9xj/cf9xj/cf9xj/cf9xj/cf9xj/cf9xj/ShMcfs7/cf9xj/cf9xj/cf9xj/cf9xj/cf9xj/cf9xhHlxyGjnGP9x/3GP9x/3GP9x/3GP9x/3GP9x/3GP9x/3GP9bv9ZA/3GP9x/3GP9x/3GP9x/3GP9x/3GP9x/3GP9x/3FINByMvo/3H/cY/3H/cY/3H/cY/3H/cY/3H/cY/3H/cYWr/VQHH/cY/3H/cY/3H/cY/3H/cY/3H/cY/3H/cY/3H/cUnxHHDu/3GP9x/3GP9x/3GP9x/3GP9x/3GP9x/3GP9x/3GF5T0qz/cf9xj/cf9xj/cf9xj/cf9xj/cf9xj/cf9xj/cf9xj/cf9xj/cf9xj/cf9xXdfSKHGP9x/3GP9x/3GP9x/3GP9x/3GP9x/3GP9x/3GP9x/3GEnxHGDucY/3H/cY/3H/cY/3H/cY/3H/cY/3H/cY/3H/cY/3FJ0Bxy/o/3H/cY/3H/cY/3H/cY/3H/cY/3H/cY/3H/cY/3H/cY/3H/cY/3H/cY/3H/cY/3H/cY/3H/cY/3H/cY/3H/cY/3H/cY/3H/cY/3H/cY/3H/cY/3H/cY/3H/cY/3H/cY/3H/cY/3H/cY/3H/cY/3H/cY/3H/cY/3H/cY/1740gdx/3GP9x/3GP9x/3GP9x/3GP9x/3GP9x/3GP9x/3FIVRyKrv9x/3GP9x/3GP9x/3GP9x/3GP9x/3GP9QY9Cscf9xj/cf9xj/cf9xj/cf9xj/cf9xj/cf9xj/cf9xj/cf9xj/cf9xRH8cyA6P9x/3GP9x/3GP9x/3GP9x/3GP9KNBxsvnH/cY/3H/cY/3H/cY/3H/cY/3H/cY/0WxLLTtcY/3H/cY/3H/cY/3H/cY/3H/cYRtkcom7/cf9xj/cf9xj/cf9xj/cf9xj/cf9xhC4Fzh+o/3H/cY/3H/cY/3H/cY/3H/cY/3H/cY/0cJTJ9rcY/3H/cY/3H/cY/3H/cY/3H/cY/3H/cY/3H/RY1MxyuP9x/3GP9x/3GP9x/3GP9x/3GP9x/3GP9xR7gchH5x/3GP9x/3GP9x/3GP9x/3GP9x/3GP9x/3GP9x/3GP9x/3GP9x/3GP9x/0vuPFEccf9xj/cf9xj/cf9xj/cf9xj/cf9JGcyOY4/3H/cY/3H/cY/3H/cY/3H/cY/3H/SNkcgm5xj/cf9xj/cf9xj/cf9xj/cf9xj/cUg0HIy+/3GP9x/3GP9x/3GP9x/3GP9x/3GP9x/3GP8/zUKxMr1xj/cf9xj/cf9xj/cf9xj/cf9xj/P6xCslO9/3GP9x/3GP9x/3GP9x/3GP9x/3GP9x/3FHuByEfnGP9x/3GP9x/3GP9x/3GP9x/3GP9x/3GP9xQ89M0wv/cf9xj/cf9xj/cf9xj/cf9xj/cU/njBGH/3H/cY/3H/cY/3H/cY/3H/cY/3H/cY/1ye1GFx/3GP9x/3GP9x/3GP9x/3GP9x/3GP9x/3GP9x/3GEReHMoej/cf9xj/cf9xj/cf9xj/cf9xj/cf9xj/TGWcSaZx/3GP9x/3GP9x/3GP9x/3GP9x/3GP9x/3FBYLzp9HGP9x/3GP9x/3GP9x/3GP9x/3GP9K8Rxw7o/3H/cY/3H/cY/3H/cY/3H/cY/3H/cY/3H/cY/3H/SjQcbL5xj/cf9xj/cf9xj/cf9xj/cf9xj/cf9xj/cf9xj/cf9e19Mo/3GP9x/3GP9x/3GP9x/3GP9x/3GP9x/3GP9x/3GEnxHGDucY/3H/cY/3H/cY/3H/cY/3H/cY/3H/cY/3H/cYRT0crC5xj/cf9xj/cf9xj/cf9xj/cf9xj/cf9xSHYceJ5x/3GP9x/3GP9x/3GP9x/3GP9x/3GP9x/3FIVRyKrv9x/3GP9x/3GP9x/3GP9x/3GP9x/3GP9x/3GEg0HIy+/3H/cY/3H/cY/3H/cY/3H/cY/3H/cY/3H/ShMcfs7/cY/3H/cY/3H/cY/3H/cY/3H/cY/3H/cY/3FINByMvv9xj/cf9xj/cf9xj/cf9xj/cf9xj/cf9xj/cf9xSDQcjL6P9x/3GP9x/3GP9x/3GP9x/3GP9x/3GP9x/3GP9x/3GP9xXlPSrP9xj/cf9xj/cf9xj/cf9xj/cf9xj/cf9xj/cf9xj/cf9xhIExyOzo/3H/cY/3H/cY/3H/cY/3H/cY/3H/cY/0Z/HKgOcf9xj/cf9xj/cf9xj/cf9xj/cUU9HLwu/3H/cY/3H/cY/3H/cY/3H/cY/3FPwewT4f9x/3GP9x/3GP9x/3GP9x/3GEIQjN73cf9xj/cf9xj/cf9xj/cf9xj/cf9xOV4itqHdcY/3H/cY/3H/cY/3H/cY/3H/cYSEJMe9tx/3GP9x/3GP9x/3GP9x/3GP9x/3GE/UvAK0cY/3H/cY/3H/cY/3H/cY/3H/cYNH7ivIEd/3H/cY/3H/cY/3H/cY/3H/cY/0MxjNzncY/3H/cY/3H/cY/3H/cY/3H/cY/3H/cYXxHQ7nGP9x/3GP9x/3GP9x/3GP9x/1Bj0Kxxj/cf9xj/cf9xj/cf9xj/cf9xj/cf9xj/cf9xj/cf9xj/cf9xj/cf9xhantZh/3H/cY/3H/cY/3H/cY/3H/cYSDQcjL7/cf9xj/cf9xj/cf9xj/cf9xj/cUeXHJaO/3H/cY/3H/cY/3H/cY/3H/cY/3H/cY/3H/cY/3FHuByEfnH/cY/3H/cY/3H/cY/3H/cY/0QVLM6tcf9xj/cf9xj/cf9xj/cf9xj/cf9xhHlxyGjnGP9x/3GP9x/3GP9x/3GP9x/3GP9x/3GP9x/0i4HJR+/3GP9x/3GP9x/3GP9x/3GP9x/3GP9x/3EzgwG9fP7/cY/3H/cY/3H/cY/3H/cY/3H/cYXlPSrP9x/3GP9x/3GP9x/3GP9x/3GP9x/3GEa+zJQTcf9xj/cf9xj/cf9xj/cf9xj/cUGGXOeacf9xj/cf9xj/cf9xj/cf9xj/cf9JdhyInv9x/3GP9x/3GP9x/3GP9x/3GP9x/3GP9x/3GP9cntRhcf9xj/cf9xj/cf9xj/cf9xj/cf9xj/cf9xj/cf9xj/cf9xj/cVwa0+Vxj/cf9xj/cf9xj/cf9xj/cf9xj/cf9xj/cf9xhafdaCj/cf9xj/cf9xj/cf9xj/cf9xj/cf9xj/cf9xj/cf9xRH8cyA6P9x/3GP9x/3GP9x/3GP9x/3GP9x/0WQLMb9j/cf9xj/cf9xj/cf9xj/cf9xj/cUg0HIy+/3GP9x/3GP9x/3GP9x/3GP9x/3FGHByePnH/cY/3H/cY/3H/cY/3H/cY/3H/cY/3FHuByEfnH/cY/3H/cY/3H/cY/3H/cY/3H/Rl4cuh7/cY/3H/cY/3H/cY/3H/cY/3H/cY/3H/cY/3H/S9AcYv7/cf9xj/cf9xj/cf9xj/cf9xj/cf9xj/cf9KExx+zv9xj/cf9xj/cf9xj/cf9xj/cf9xj/cf9xj/cf9xj/cf9xStAcUv5x/3GP9x/3GP9x/3GP9x/3GP9x/3GP9x/3FIdhx4nnH/cY/3H/cY/3H/cY/3H/cY/3H/cY/3H/cY/0iXHJaOj/cf9xj/cf9xj/cf9xj/cf9xj/cf9xStAcUv5x/3GP9x/3GP9x/3GP9x/3GP9x/3GP9x/3GP9x/3GP9x/3GP9x/3Fd19IocY/3H/cY/3H/cY/3H/cY/3H/cY/3H/cY/3H/cUe4HIR+cY/3H/cY/3H/cY/3H/cY/3H/cY/3H/cYSfEcYO5xj/cf9xj/cf9xj/cf9xj/cf9xj/cf9xj/cf9xj/cf9xWr/WQP9x/3GP9x/3GP9x/3GP9x/3GP9x/3GP9xRtkcom7/cY/3H/cY/3H/cY/3H/cY/3H/cY/3H/cYR3YcmJ7/cY/3H/cY/3H/cY/3H/cY/3H/cY/3H/cY/3H/cVt91IJxj/cf9xj/cf9xj/cf9xj/cf9xj/RBUszq1x/3GP9x/3GP9x/3GP9x/3GP9x/3FHuByEfnGP9x/3GP9x/3GP9x/3GP9x/3GEnxHGDucY/3H/cY/3H/cY/3H/cY/3H/cY/3H/cY/3H/cY/3H/cY/0oTHH7O/3H/cY/3H/cY/3H/cY/3H/cY/3H/cY/3H/cUe4HIR+cY/3H/cY/3H/cY/3H/cY/3H/cY/3H/cY/1ye1GFx/3GP9x/3GP9x/3GP9x/3GP9x/3GP9x/3GP9x/0mXHHaOcf9xj/cf9xj/cf9xj/cf9xj/cf9xj/cf9xj/cVq/1UBxj/cf9xj/cf9xj/cf9xj/cf9xj/cf9xj/cUnQHHL+j/cf9xj/cf9xj/cf9xj/cf9xj/cf9xj/cf9xj/cf9xj/cf9xhc+NQH/3H/cY/3H/cY/3H/cY/3H/cY/3H/cY/3H/cY/3H/cY/3H/cY/10708Rxj/cf9xj/cf9xj/cf9xj/cf9xj/cf9xj/cf9xj/cf9xj/cf9fldJq/3H/cY/3H/cY/3H/cY/3H/cY/3H/cY/3H/cY/3H/cY/3H/cY/3FbXNWj/3H/cY/3H/cY/3H/cY/3H/cY/3H/cY/3H/SXYciJ7/cf9xj/cf9xj/cf9xj/cf9xj/cf9xj/cf9xj/cf9xhcGtPlcf9xj/cf9xj/cf9xj/cf9xj/cf9xj/cf9xj/cf9xj/cVtc1aP/cf9xj/cf9xj/cf9xj/cf9xj/cf9xj/cf9xj/cf9xj/XJ7UYXH/cY/3H/cY/3H/cY/3H/cY/3H/cY/3H/cY/3H/cYSfEcYO5xj/cf9xj/cf9xj/cf9xj/cf9xj/cf9xj/cf9xj/SVUciq7/cY/3H/cY/3H/cY/3H/cY/3H/cY/3H/cY/3FHlxyWjv9x/3GP9x/3GP9x/3GP9x/3GP9x/3FJ8Rxw7v9xj/cf9xj/cf9xj/cf9xj/cf9xj/Ny6yudFNcY/3H/cY/3H/cY/3H/cY/3H/cYSDQcjL7/cf9xj/cf9xj/cf9xj/cf9xj/cf9xj/Rxwcnj5xj/cf9xj/cf9xj/cf9xj/cf9xj/cf9xRtkcom6P9x/3GP9x/3GP9x/3GP9x/3GP9x/3GP9x/3GP9x/0c9HJwucf9xj/cf9xj/cf9xj/cf9xj/XFzVo4/3H/cY/3H/cY/3H/cY/3H/cY/3H/cY/3H/cY/3H/cY/3H/cUhVHIqu/3H/cY/3H/cY/3H/cY/3H/cY/3Ex5xK+GO1x/3GP9x/3GP9x/3GP9x/3GP9x/3GP9x/3GP9x/3GP9ATVwMKnH/cY/3H/cY/3H/cY/3H/cY/zBGcrHJjY/3H/cY/3H/cY/3H/cY/3H/cY/3H/cY/1u/1kD/cY/3H/cY/3H/cY/3H/cY/3H/cY/3H/cY/3H/cY/3H/cYW1zUo3GP9x/3GP9x/3GP9x/3GP9x/3GP9x/3GP9x/3GP9x/3GP9x/3GP9x/3GP9x/3GP9x/3GP9x/3GP9x/3GP9x/3GP9x/3GP9xRvockF5xj/cf9xj/cf9xj/cf9xj/cf9xj/cf9xj/cf9xj/cf9xj/X5XRanGP9x/3GP9x/3GP9x/3GP9x/3GP9x/3GP9x/3GP9x/3GP9x/3GP9x/3GP9x/3GP9x/3GP9x/3GP9x/3GP9x/3GP9x/3GP9x/3GP9x/3GP9x/3GP9x/3GP9x/3GEgTHI7Oj/cf9xj/cf9xj/cf9xj/cf9xj/cf9xj/cV8y0M1x/3GP9x/3GP9x/3GP9x/3GP9x/3GP9x/3GP9x/0jZHIJucY/3H/cY/3H/cY/3H/cY/3H/cUPzLMDNcY/3H/cY/3H/cY/3H/cY/3H/XTvUxP9x/3GP9x/3GP9x/3GP9x/3GP9x/3GP9x/3GP9x/3GP9KNBxsvnH/cY/3H/cY/3H/cY/3H/cY/3H/cY/3H/R/ocoF6P9x/3GP9x/3GP9x/3GP9x/3GP9x/3GP9x/0vQHGL+/3H/cY/3H/cY/3H/cY/3H/cY/3H/cY/3H/cY/3H/cY/3H/cY/3H/cUnxHHDu/3GP9x/3GP9x/3GP9x/3GP9x/3GP9AOowNV3H/cY/3H/cY/3H/cY/3H/cY/3H/cY/3H/cY/3H/S9AcYv7/cf9xj/cf9xj/cf9xj/cf9xj/cf9xj/cf9xStAcUv5x/3GP9x/3GP9x/3GP9x/3GP9x/3GP9x/3GP9x/3GEnxHGDucY/3H/cY/3H/cY/3H/cY/3H/cY/3H/cY/3H/cY/3H/cY/3H/XJ7UYXGP9x/3GP9x/3GP9x/3GP9x/3GP9x/3FbXNWj/3GP9x/3GP9x/3GP9x/3GP9x/3GP9x/3GP9x/3GP9x/3GP9x/3GFwa0+Vx/3GP9x/3GP9x/3GP9x/3GP9x/3GP9x/3GP9xWp7WYf9xj/cf9xj/cf9xj/cf9xj/cf9xj/cf9xj/cf9xj/cf9xSfEccO7/cY/3H/cY/3H/cY/3H/cY/3H/cY/3H/cY/0vQHFL+cY/3H/cY/3H/cY/3H/cY/3H/cY/3H/cUbZHKJuj/cf9xj/cf9xj/cf9xj/cf9xj/cf9xj/cf9xj/cf9xj/cf9xj/cf9xj/cf9xj/cf9xj/cf9xj/cf9xj/cf9xj/cf9xj/cf9xhantZh/3H/cY/3H/cY/3H/cY/3H/cY/3H/cY/3H/cY/3H/cY/1u/1kD/cY/3H/cY/3H/cY/3H/cY/3H/cY/3H/cY/3H/cYR3YcmJ7/cY/3H/cY/3H/cY/3H/cY/3H/cY/3H/cY/1x91YL/cf9xj/cf9xj/cf9xj/cf9xj/cf9xj/cf9xj/cf9xhIVRx6rnH/cY/3H/cY/3H/cY/3H/cY/3H/cUU9HLwu/3GP9x/3GP9x/3GP9x/3GP9xRRwcvj6P9x/3GP9x/3GP9x/3GP9x/3GP9IuByUfv9x/3GP9x/3GP9x/3GP9x/3GP9x/3GP9x/3GP9x/3GP9K8Rxw7o/3H/cY/3H/cY/3H/cY/3H/cY/3H/cY/3FJExxuznH/cY/3H/cY/3H/cY/3H/cY/3H/cY/3H/cY/0jZHIJucf9xj/cf9xj/cf9xj/cf9xj/cf9xj/cf9xj/cUkTHG7Ocf9xj/cf9xj/cf9xj/cf9xj/cf9xj/cf9xXBrU5f9x/3GP9x/3GP9x/3GP9x/3GP9x/3GP9x/3GP9x/3GEgTHI7Oj/cf9xj/cf9xj/cf9xj/cf9xj/cf9xj/cf9xj/SVUciq7/cY/3H/cY/3H/cY/3H/cY/3H/cY/3H/cY/3H/cVtc1aP/cY/3H/cY/3H/cY/3H/cY/3H/cY/3H/cY/3H/cY/3H/cY/3FbO9XEj/cf9xj/cf9xj/cf9xj/cf9xj/cf9xj/cf9xj/cf9dO9TE/3H/cY/3H/cY/3H/cY/3H/cY/3H/cY/3H/cY/3H/cY/3H/X5XSav9x/3GP9x/3GP9x/3GP9x/3GP9x/3GP9x/3GP9x/3GP9x/3GP9x/3GP9x/3GP9x/3GP9x/3GP9x/3GP9x/3GP9x/3GP9x/3GP9x/3GP9x/3GP9x/3GP9x/3GFq/1UBx/3GP9x/3GP9x/3GP9x/3GP9x/3GP9x/3GP9fldFqcY/3H/cY/3H/cY/3H/cY/3H/cY/3H/cY/3H/cY/3H/cY/3FIVRx6rnGP9x/3GP9x/3GP9x/3GP9x/3GP9x/3GP9x/3GP9KNBxsvnH/cY/3H/cY/3H/cY/3H/cY/3H/cY/3H/cY/0lVHIqu/3GP9x/3GP9x/3GP9x/3GP9x/3FD0izS3f9xj/cf9xj/cf9xj/cf9xj/cf9xj/cf9xj/cUnQHHL+j/cf9xj/cf9xj/cf9xj/cf9xj/cf9xj/cf9xj/cf9xhOCYwvZ4/3H/cY/3H/cY/3H/cY/3H/cY/3H/cY/07PjCMHcf9xj/cf9xj/cf9xj/cf9xg4jVK3cq1x/3GP9x/3GP9x/3GP9x/3GP9x/0oTHH7O/3GP9x/3GP9x/3GP9x/3GP9x/3GP9B/CzwPXGP9x/3GP9x/3GP9x/3GP9x/3GP9xQ/MswM1x/3GP9x/3GP9x/3GP9x/3GP9x/3GP9x/3GP9x/3FedNKL/3H/cY/3H/cY/3H/cY/3H/cY/3H/cY/3H/cY/3H/cY/3H/QDqMDVdxj/cf9xj/cf9xj/cf9xj/cf9xj/cf9xj/cU2jPDXM/3H/cY/3H/cY/3H/cY/3H/cY/3H/UELRzf9xj/cf9xj/cf9xj/cf9xj/cf9xhEkCy2/XH/cY/3H/cY/3H/cY/3H/cY/3H/Rxwcrj7/cf9xj/cf9xj/cf9xj/cf9xj/cf9xhG+hyQXnH/cY/3H/cY/3H/cY/3H/cY/3H/cUVeHKoecY/3H/cY/3H/cY/3H/cY/3H/cY/3H/cYSFUceq5x/3GP9x/3GP9x/3GP9x/3GP9x/zDcMbEzzv9xj/cf9xj/cf9xj/cf9xj/cf9xNn3RuYIucf9xj/cf9xj/cf9xj/cf9xj/cf9xRsZMo5uP9x/3GP9x/3GP9x/3GP9x/3GP9xT/pcEFr/cf9xj/cf9xj/cf9xj/cf9xj/cf9xj/RZAsxv3/cY/3H/cY/3H/cY/3H/cY/3H/cV500ov/cf9xj/cf9xj/cf9xj/cf9xj/TrFsNOn/cf9xj/cf9xj/cf9xj/cf9xj/cTjRIbgu3v9xj/cf9xj/cf9xj/cf9xj/cf9xj/cf9xj/cf9xj/cf9xj/cf9xj/cf9xj/cf9xj/cV8R0e7/cf9xj/cf9xj/cf9xj/cf9xj/cf9xj/cf9xj/cf9xj/cf9E4FzR+v9xj/cf9xj/cf9xj/cf9xj/cf9xj/cf9xXzLQzXGP9x/3GP9x/3GP9x/3GP9x/3GP9x/3GP9x/3GP9Oozw1zI/3H/cY/3H/cY/3H/cY/3H/cY/1ye1GFx/3GP9x/3GP9x/3GP9x/3GP9x/3GP9x/3GP9x/3GP9x/3GP9x/3GP9x/3GP9x/17X0yj/cY/3H/cY/3H/cY/3H/cY/3H/cUh2HHiecf9xj/cf9xj/cf9xj/cf9xj/cf9xSRMcbs5xj/cf9xj/cf9xj/cf9xj/cf9xj/cf9xj/cf9xhFHBy+Pv9xj/cf9xj/cf9xj/cf9xj/cf9xhDrkzVG/9xj/cf9xj/cf9xj/cf9xj/cf9xj/cUUcHL4+j/cf9xj/cf9xj/cf9xj/cf9xj/TFLMStNx/3GP9x/3GP9x/3GP9x/3GP9x/3FCRFzbunH/cY/3H/cY/3H/cY/3H/cY/3H/cY/3H/cY/3H/SMZMg5txj/cf9xj/cf9xj/cf9xj/cf9xj/cf9xj/cf9xSFUciq7/cf9xj/cf9xj/cf9xj/cf9xj/cf9xj/cf9xj/cf9xj/cf9xXPjUB4/3H/cY/3H/cY/3H/cY/3H/cY/3H/cY/3H/cY/3H/cYSBMcjs6P9x/3GP9x/3GP9x/3GP9x/3GP9x/3GP9x/3GP9x/3GP9x/1+V0mr/cf9xj/cf9xj/cf9xj/cf9xj/cf9xj/cf9xj/cf9xj/cf9xWp7WYY/3H/cY/3H/cY/3H/cY/3H/cY/3H/cY/3H/cUkTHG7OcY/3H/cY/3H/cY/3H/cY/3H/cY/3H/cY/3H/cY/10708Rxj/cf9xj/cf9xj/cf9xj/cf9xj/cf9xj/cf9xj/SjQcbL5x/3GP9x/3GP9x/3GP9x/3GP9x/3GP9x/3GP9xSFUceq5xj/cf9xj/cf9xj/cf9xj/cf9xj/cf9xj/cUhVHHqucY/3H/cY/3H/cY/3H/cY/3H/cY/3H/cY/3H/XJ7UYXGP9x/3GP9x/3GP9x/3GP9x/3GP9x/3GP9x/3GP9xSFUceq5xj/cf9xj/cf9xj/cf9xj/cf9xj/cf9xj/SJcclo6P9x/3GP9x/3GP9x/3GP9x/3GP9x/3GP9xWr/VQHGP9x/3GP9x/3GP9x/3GP9x/3GP9xOUWht7pej/cf9xj/cf9xj/cf9xj/cf9xj/cf9xj/RPMs0M3/cf9xj/cf9xj/cf9xj/cf9xj/cUhVHHqucY/3H/cY/3H/cY/3H/cY/3H/cY/3H/cY/3H/cYQ89Mwwtxj/cf9xj/cf9xj/cf9xj/cf9xMuYBvhn+/3H/cY/3H/cY/3H/cY/3H/cY/3E7VjO0qcxx/3GP9x/3GP9x/3GP9x/3FKZZxppo/3H/cY/3H/cY/3H/cY/3FIIUyN6/9xj/cf9xj/cf9xj/cf9xj/cf9GXhy6Hv9xj/cf9xj/cf9xj/cf9xj/cf9xj/cf9xj/cf9xj/ROBc0fr/cf9xj/cf9xj/cf9xj/cf9xj/cUUErL+1/3H/cY/3H/cY/3H/cY/3H/cY/3E+rEKxU71xj/cf9xj/cf9xj/cf9xj/cf9xhc19Qoj/cf9xj/cf9xj/cf9xj/cf9xj/cf9xj/cUnxHHDu/3H/cY/3H/cY/3H/cY/3H/cY/0ZeHLoe/3H/cY/3H/cY/3H/cY/3H/cY/3H/cY/3H/cYMXySv4Nt/3GP9x/3GP9x/3GP9x/3GP9x/3FFPRy8Lv9xj/cf9xj/cf9xj/cf9xj/cf9xhHcXyI6HGP9x/3GP9x/3GP9x/3GP9x/3GP9x/3GEgATI/7j/cf9xj/cf9xj/cf9xj/cf9xj/cf9BHiz+HXH/cY/3H/cY/3H/cY/3H/cYRo+cpwaP9x/3GP9x/3GP9x/3GP9x/3GP9xXdfSKHH/cY/3H/cY/3H/cY/3H/cY/3H/cY/3H/cY/3H/cY/3H/cYRRwcvj7/cY/3H/cY/3H/cY/3H/cY/3H/cY/0kn/H2AcY/3H/cY/3H/cY/3H/cY/3H/cYRQlMv2v/cY/3H/cY/3H/cY/3H/cY/3H/cYPSBBs9++/3GP9x/3GP9x/3GP9x/3GP9xPKRBs1u+cY/3H/cY/3H/cY/3H/cY/3H/cYQMhc83px/3GP9x/3GP9x/3GP9x/3GP9x/3GDEIAb/3/v9xj/cf9xj/cf9xj/cf9xj/cf9xj/cVq/1UBxj/cf9xj/cf9xj/cf9xj/cf9xj/cUd2HJiej/cf9xj/cf9xj/cf9xj/cf9xj/cf9xj/cf9xj/cf9xj/cf9xj/cf9xj/cV500Ytxj/cf9xj/cf9xj/cf9xj/cf9xj/cf9xj/cf9xj/cf9xj/cf9xj/cf9xj/SNkcgm5x/3GP9x/3GP9x/3GP9x/3GP9xRzrMnFOP9x/3GP9x/3GP9x/3GP9x/3GP9xTY2MNyf/cf9xj/cf9xj/cf9xj/cf9xj/cVqe1mH/cY/3H/cY/3H/cY/3H/cY/3H/cY/3H/cY/3H/cY/3H/cY/3H/cY/3H/cY/3H/cY/3H/cY/3H/cY/3H/cY/3H/cY/3H/cVt91IJxj/cf9xj/cf9xj/cf9xj/cf9xj/cf9xj/cf9xj/cf9xj/cf9KExx+zv9xj/cf9xj/cf9xj/cf9xj/cf9xQ+Bcwfpxj/cf9xj/cf9xj/cf9xj/cf9xj/cf9xj/cf9xj/cf9xj/QmVc+aqP9x/3GP9x/3GP9x/3GP9x/3GP9xSbpsdFmP9x/3GP9x/3GP9x/3GP9x/3GDcBUbn+rv9xj/cf9xj/cf9xj/cf9xj/cf9xhAyFzzenH/cY/3H/cY/3H/cY/3H/cY/3H/NMUBvDr+cY/3H/cY/3H/cY/3H/cY/3H/cY/zAYU7H3rP9x/3GP9x/3GP9x/3GP9x/3GP9Frky1G3GP9x/3GP9x/3GP9x/3GP9x/3GP9x/3FF8Nyw8v9xj/cf9xj/cf9xj/cf9xj/cf80YxK8nO1xj/cf9xj/cf9xj/cf9xj/cf9xj/RPMs0M3/cf9xj/cf9xj/cf9xj/cf9xj/cf9xhBRFz7uv9xj/cf9xj/cf9xj/cf9xj/cf9xj/cf9xj/cf9xj/cf9xj/cf9xj/cf9xj/cf9xj/cf9xj/cf9xj/cf9xg7snG1TY7/cY/3H/cY/3H/cY/3H/cY/3H/cUh2HHiecf9xj/cf9xj/cf9xj/cf9xj/cf9EFSzOrXGP9x/3GP9x/3GP9x/3GP9x/3GDMAEr3/7f9xj/cf9xj/cf9xj/cf9xj/cf9xj/cf9xhHdhyYnv9xj/cf9xj/cf9xj/cf9xj/cf9xStAcUv5x/3GP9x/3GP9x/3GP9x/3GP9x/3GP9x/06xbDTp/3GP9x/3GP9x/3GP9x/3GP9x/3GEg0HIy+/3H/cY/3H/cY/3H/cY/3H/cY/3H/OFGBuK5+cY/3H/cY/3H/cY/3H/cY/3H/cY/0TzLNDN/3H/cY/3H/cY/3H/cY/3H/cY/3H/cTlLUra0rXGP9x/3GP9x/3GP9x/3GP9xWzvVxI/3H/cY/3H/cY/3H/cY/3H/Rc9Mswtx/3GP9x/3GP9x/3GP9x/3GP9x/3FK0BxS/nH/cY/3H/cY/3H/cY/3H/cY/3H/cVt91IJxj/cf9xj/cf9xj/cf9xj/cf9xj/cf9xj/cf9xj/cf9xj/cf9xj/cf9xj/cf9xj/cf9xj/cf9xj/UELRzf9x/3GP9x/3GP9x/3GP9x/3GP9x/3GP9GbEypO3H/cY/3H/cY/3H/cY/3H/cY/3H/cU49XCwqj/cf9xj/cf9xj/cf9xj/cf9xj/cf9xj/XtfTKP9x/3GP9x/3GP9x/3GP9x/3GE2CPDfc/3GP9x/3GP9x/3GP9x/3GP9x/3GP9x/3GP9x/3FEsSy07XH/cY/3H/cY/3H/cY/3H/cY/3H/cY/3H/cY/3H/cY/3H/cY/3H/TRVsTqn/cf9xj/cf9xj/cf9xj/cf9xj/cf9KExx+zv9xj/cf9xj/cf9xj/cf9xj/cf9xj/cf9xj/cf9xhbO9XE/3GP9x/3GP9x/3GP9x/3GP9x/3FFPRy8Lv9xj/cf9xj/cf9xj/cf9xj/cf9xj/cf9xj/cf9xj/cf9xj/cf9xQgJc79qP9x/3GP9x/3GP9x/3GP9x/3GERGrMuV/3H/cY/3H/cY/3H/cY/3H/cY/3H/cY/3H/cY/3H/cY/3H/cY/3H/cY/3FHlxyWjv9x/3GP9x/3GP9x/3GP9x/3GP9x/3GP9IuByUfv9x/3GP9x/3GP9x/3GP9x/3GP9xQ9Is0t3/cf9xj/cf9xj/cf9xj/cf9xj/cf9xj/cUeXHJaO/3H/cY/3H/cY/3H/cY/3H/cY/3H/QCxcHjr/cY/3H/cY/3H/cY/3H/cY/3H/cY/0h8zJgz/3H/cY/3H/cY/3H/cY/3H/cYOg7xtfEOcf9xj/cf9xj/cf9xj/cf9xj/cf9xj/cf9xRUtMq0txj/cf9xj/cf9xj/cf9xj/cf9xj/cf9xTji8LHT/cf9xj/cf9xj/cf9xj/cf9xj/cf9LzTxjLP9x/3GP9x/3GP9x/3GP9x/3GP9x/3FD0izS3f9xj/cf9xj/cf9xj/cf9xj/cf9xj/W7/WQP9xj/cf9xj/cf9xj/cf9xj/cf9LmWxmaY/3H/cY/3H/cY/3H/cY/3H/cY/0TzLNDN/3H/cY/3H/cY/3H/cY/3H/cY/3E7GxG05O5x/3GP9x/3GP9x/3GP9x/3GP9x/zPmAb4Z/o/3H/cY/3H/cY/3H/cY/3H/cY/0hI/Jtwj/cf9xj/cf9xj/cf9xj/cf9xMNnFsDY6/3H/cY/3H/cY/3H/cY/3H/cYQjYs3J1x/3GP9x/3GP9x/3GP9x/3GP9e19Mo/3H/cY/3H/cY/3H/cY/3H/cY/3H/cY/3H/cY/3H/cY/3H/cYW1zUo3GP9x/3GP9x/3GP9x/3GP9x/3GP9x/3GP9x/3GP9x/3GP9x/0l2HIie/3H/cY/3H/cY/3H/cY/3H/cY/3FCAlzv2v9xj/cf9xj/cf9xj/cf9xj/cf9xj/cf9xj/cf9xhKT+xrAf9x/3GP9x/3GP9x/3GP9x/3GP9x/3GE1ZvDpk/3GP9x/3GP9x/3GP9x/3GP9xQ7Es1O2P9x/3GP9x/3GP9x/3GP9x/3GP9x/3FCNizsnf9x/3GP9x/3GP9x/3GP9x/3GEbGTKOb/3H/cY/3H/cY/3H/cY/3H/cY/3H/cYTM+MQwf/cf9xj/cf9xj/cf9xj/cf9xj/cf9xR26cmRb/cY/3H/cY/3H/cY/3H/cY/3H/cYSdAccv7/cY/3H/cY/3H/cY/3H/cY/3H/cY/3H/cY/3FFPRy8Lv9x/3GP9x/3GP9x/3GP9x/3GP9x/3GE1G7DuR/3GP9x/3GP9x/3GP9x/3GP9x/0NlXNmqcf9xj/cf9xj/cf9xj/cf9xj/cf9xj/cf9xj/cf9xj/SU2ceyZxj/cf9xj/cf9xj/cf9xj/cf9xhBeCzofXGP9x/3GP9x/3GP9x/3GP9x/z5fYbOgnv9xj/cf9xj/cf9xj/cf9xj/cf9xj/cf9xj/cf9xSRMcbs5xj/cf9xj/cf9xj/cf9xj/cf9xj/cf9xhJ8Rxg7nGP9x/3GP9x/3GP9x/3GP9x/3GP9x/3GP9x/3GP9xSDQcjL7/cY/3H/cY/3H/cY/3H/cY/3H/cY/3H/cY/3H/cYWn3Wgo/3H/cY/3H/cY/3H/cY/3H/cY/3FCAlzv2v9xj/cf9xj/cf9xj/cf9xj/cf9xhGxkyjm/9x/3GP9x/3GP9x/3GP9x/3GP9x/3GFp91oKP9x/3GP9x/3GP9x/3GP9x/3GP9xP1HBsa4+j/cf9xj/cf9xj/cf9xj/cf9xj/cf9RId/ecf9xj/cf9xj/cf9xj/cf9xj/cf9xj/UGPQrHH/cY/3H/cY/3H/cY/3H/cY/3H/cUeXHJaO/3GP9x/3GP9x/3GP9x/3GP9x/3GP9xQ/MswM1x/3GP9x/3GP9x/3GP9x/3GP9x/3GP9I2RyCbnH/cY/3H/cY/3H/cY/3H/cY/3H/cY/3H/cYQ65M1Rv/cY/3H/cY/3H/cY/3H/cY/3H/cYTM+MQwf/cf9xj/cf9xj/cf9xj/cf9xj/cf9xQNaM8pdx/3GP9x/3GP9x/3GP9x/3GP9x/3FCFSzurY/3H/cY/3H/cY/3H/cY/3H/cY/0WxLLTtcY/3H/cY/3H/cY/3H/cY/3H/cTW0gbtLfv9xj/cf9xj/cf9xj/cf9xj/cU/6XBBa/3H/cY/3H/cY/3H/cY/3H/cY/3H/cYWr/VQHH/cY/3H/cY/3H/cY/3H/cY/3H/NiABut/+cY/3H/cY/3H/cY/3H/cY/3H/RZAsxv2P9x/3GP9x/3GP9x/3GP9x/3FMz4xDB4/3H/cY/3H/cY/3H/cY/3H/RBUszq1xj/cf9xj/cf9xj/cf9xj/cf9NApxP1v9x/3GP9x/3GP9x/3GP9x/3GP9x/3GDcBUbn+rv9xj/cf9xj/cf9xj/cf9xj/cf9xj/cf8xBHKwDI2P9x/3GP9x/3GP9x/3GP9x/3GP9FkCzG/f9xj/cf9xj/cf9xj/cf9xj/cf9xj/cf9xhDqazFZXGP9x/3GP9x/3GP9x/3GP9x/3GP9xQ89M0wv/cf9xj/cf9xj/cf9xj/cf9xj/cf9cfdWC/3GP9x/3GP9x/3GP9x/3GP9x/3GP9x/3GP9x/3GP9x/3GP9x/3GP9x/0oATH/7/3GP9x/3GP9x/3GP9x/3GP9x/3GD/YI7En3P9xj/cf9xj/cf9xj/cf9xj/cf9xRV4cqh5xj/cf9xj/cf9xj/cf9xj/cf9xgyPzK+wM2P9x/3GP9x/3GP9x/3GP9x/3GP9xQKdcBor/cY/3H/cY/3H/cY/3H/cY/3H/cY/3FP7CwRPY/3H/cY/3H/cY/3H/cY/3H/cY/3H/cY/3FDm3zWSI/3H/cY/3H/cY/3H/cY/3H/cUwHPE+M/3H/cY/3H/cY/3H/cY/3H/cY/3H/SjQcbL5xj/cf9xj/cf9xj/cf9xj/cf9xj/cV2200n/cf9xj/cf9xj/cf9xj/cf9xj/cf9xj/cf9xTP68MBRx/3GP9x/3GP9x/3GP9x/3GP9x/3FIVRyKrv9x/3GP9x/3GP9x/3GP9x/3GP9Cp1zlinH/cY/3H/cY/3H/cY/3H/cY/3H/R/ocoF6P9x/3GP9x/3GP9x/3GP9x/3FCFSzurY/3H/cY/3H/cY/3H/cY/3H/cYOEETt77scf9xj/cf9xj/cf9xj/cf9xj/cf9xhKajxpXI/3H/cY/3H/cY/3H/cY/3H/cY/3H/cTxawbSlPo/3H/cY/3H/cY/3H/cY/3H/cY/3H/cY/3FLLuxNEXH/cY/3H/cY/3H/cY/3H/cY/3H/cY/z12IrOJ3XGP9x/3GP9x/3GP9x/3GP9x/0HpXAJq/3H/cY/3H/cY/3H/cY/3H/cYNgcCuvj9j/cf9xj/cf9xj/cf9xj/cf9xj/cf9xj/cf9L8RxQ7nH/cY/3H/cY/3H/cY/3H/cY/3FAuiwFXf9xj/cf9xj/cf9xj/cf9xj/cf9xStAcUv5x/3GP9x/3GP9x/3GP9x/3GP9x/3GP9x/3GP9xM2IBvZ3+j/cf9xj/cf9xj/cf9xj/cf9xRQSsv7X/cY/3H/cY/3H/cY/3H/cY/0NXLNqNcY/3H/cY/3H/cY/3H/cY/3H/NfHhvA4ej/cf9xj/cf9xj/cf9xj/cf9xj/cf9xhIExyOzo/3H/cY/3H/cY/3H/cY/3H/cY/0YS3L7S/3H/cY/3H/cY/3H/cY/3H/cY/3H/S9AcYv7/cf9xj/cf9xj/cf9xj/cf9xhHhEyHu3GP9x/3GP9x/3GP9x/3GP9x/3GP81XyG7oN5xj/cf9xj/cf9xj/cf9xj/cf9xj/cf9xSfEccO7/cY/3H/cY/3H/cY/3H/cY/3H/cY/3H/cY/3H/cY/zwHFLX46/9x/3GP9x/3GP9x/3GP9x/3GE4vLC0Nj/cf9xj/cf9xj/cf9xj/cf9xj/cUdjTJnLj/cf9xj/cf9xj/cf9xj/cf9xj/cf9xj/cf9xj/cf9xj/cf9xj/cf9xj/cf9xj/cf9xj/cf9xgyjlG+ca6P9x/3GP9x/3GP9x/3GP9x/3GP9x/3FKUsxq04/3H/cY/3H/cY/3H/cY/3H/cY/3FFPRy8Lv9x/3GP9x/3GP9x/3GP9x/3GP9x/3GP9x/0fM/KMw/3H/cY/3H/cY/3H/cY/3H/cY/3H/NYwTvHPsj/cf9xj/cf9xj/cf9xj/cf9xj/Rxwcnj5xj/cf9xj/cf9xj/cf9xj/cf9xXpXRanH/cY/3H/cY/3H/cY/3H/cY/3H/RbEsxO3/cf9xj/cf9xj/cf9xj/cf9xj/cf9e19Mo/3GP9x/3GP9x/3GP9x/3GP9x/3GP9GPRy8Lo/3H/cY/3H/cY/3H/cY/3H/cY/3H/cY/3FDz0zTC/9x/3GP9x/3GP9x/3GP9x/3GP9x/0mXHHaOcf9xj/cf9xj/cf9xj/cf9xj/cf9xj/cf9xhIExyOzo/3H/cY/3H/cY/3H/cY/3H/cY/0D3jBGHj/cf9xj/cf9xj/cf9xj/cf9xj/cf9xj/cUg0HIy+/3GP9x/3GP9x/3GP9x/3GP9x/3EwA0WwDbr/cf9xj/cf9xj/cf9xj/cf9xj/cf9xj/cf9xj/cf9xj/cf9xj/cf9xj/XJ7UYXH/cY/3H/cY/3H/cY/3H/cY/3FEfxzIDv9xj/cf9xj/cf9xj/cf9xj/cf9xj/QzYs7J3/cY/3H/cY/3H/cY/3H/cY/3H/cUe4HIR+cY/3H/cY/3H/cY/3H/cY/3H/cUGZLOZtcY/3H/cY/3H/cY/3H/cY/3H/cYRp3MpiP/cf9xj/cf9xj/cf9xj/cf9xj/cf9KExx+zv9xj/cf9xj/cf9xj/cf9xj/cf9xj/cf9xj/cf9HHByuPv9x/3GP9x/3GP9x/3GP9x/3GP9NBzxPjP9xj/cf9xj/cf9xj/cf9xj/cf9Fqay1ZXH/cY/3H/cY/3H/cY/3H/cY/3H/O2ahtZlecf9xj/cf9xj/cf9xj/cf9xj/cf9Jlxx2jnH/cY/3H/cY/3H/cY/3H/cY/3H/M2QjvZvccf9xj/cf9xj/cf9xj/cf9xj/cf9DPNzcMnH/cY/3H/cY/3H/cY/3H/cY/3H/cY/3H/cY/3H/cY/3H/cY/3H/cYSFUceq5x/3GP9x/3GP9x/3GP9x/3GP9x/3GP9x/3GP9xXxHR7v9x/3GP9x/3GP9x/3GP9x/3GP9x/3GP9x/3GP9x/3GP9x/3GP9x/3GP9x/3GP9x/0ZeHLoe/3GP9x/3GP9x/3GP9x/3GP9x/3GFs71cT/cY/3H/cY/3H/cY/3H/cY/3H/cUhCTIvb/3H/cY/3H/cY/3H/cY/3H/cY/0TdfNIo/3H/cY/3H/cY/3H/cY/3H/cY/0J4LPh9j/cf9xj/cf9xj/cf9xj/cf9xj/cf9xj/cf9xj/cf9xj/cf9xj/cf9xj/RZAsxv3/cY/3H/cY/3H/cY/3H/cY/3H/cYQ7Es1O3/cY/3H/cY/3H/cY/3H/cY/3H/cYWn3Wgo/3H/cY/3H/cY/3H/cY/3H/cY/0M2LOyd/3GP9x/3GP9x/3GP9x/3GP9x/3GP9x/3GP9x/3GP9x/3GP9x/3GP9x/0ohTG3rcY/3H/cY/3H/cY/3H/cY/3H/cY/3H/cY/3H/cY/3H/cY/3H/UELRzf9xj/cf9xj/cf9xj/cf9xj/cf9xj/cf9xhCI1zdynH/cY/3H/cY/3H/cY/3H/cY/3H/cY/3H/cY/3H/cY/0WQLMb9/3GP9x/3GP9x/3GP9x/3GP9x/3GEOW3MaScY/3H/cY/3H/cY/3H/cY/3H/cY/3FDltzWkv9x/3GP9x/3GP9x/3GP9x/3GP9x/3GP9x/3GP9dGtTl/3GP9x/3GP9x/3GP9x/3GP9x/3GEIVLO6t/3H/cY/3H/cY/3H/cY/3H/cY/3H/cY/0YlrL2l/3H/cY/3H/cY/3H/cY/3H/cY/0KGXPea/3H/cY/3H/cY/3H/cY/3H/cY/3H/QoZc95r/cY/3H/cY/3H/cY/3H/cY/3H/cY/3H/cY/3FPs7wUxI/3H/cY/3H/cY/3H/cY/3H/cY/0Z/HKgOcf9xj/cf9xj/cf9xj/cf9xj/cf9HHByuPv9x/3GP9x/3GP9x/3GP9x/3GP9xMqqxvVVOcY/3H/cY/3H/cY/3H/cY/3H/cY/3H/cYRvockF5x/3GP9x/3GP9x/3GP9x/3GP9x/3GP9x/3GDzcg7MjfHH/cY/3H/cY/3H/cY/3H/cY/3H/cY/3H/cY/3H/cY/3H/cY/0JSjPrXj/cf9xj/cf9xj/cf9xj/cf9xj/NgpRuvWucf9xj/cf9xj/cf9xj/cf9xj/cf9xj/cf9xj/cf9xj/cf9xSqw8ZTz/cf9xj/cf9xj/cf9xj/cf9xj/cf9xR5cclo7/cY/3H/cY/3H/cY/3H/cY/3H/cY/3H/cY/3H/cY/3H/cY/3FFzPyzMI/3H/cY/3H/cY/3H/cY/3H/cY/0Jd3Poi/3H/cY/3H/cY/3H/cY/3H/cY/3H/M5fhvmgej/cf9xj/cf9xj/cf9xj/cf9xj/cTQrUbvUrnGP9x/3GP9x/3GP9x/3GP9x/3GEd2HJie/3GP9x/3GP9x/3GP9x/3GP9x/3GP9xTiqMLVf/cY/3H/cY/3H/cY/3H/cY/3H/cT4zEbHM7nH/cY/3H/cY/3H/cY/3H/cY/3FCFSzurf9xj/cf9xj/cf9xj/cf9xj/cUhVHHqucY/3H/cY/3H/cY/3H/cY/3H/cY/3H/cY/3H/cY/3H/cY/3H/M8Bhvj+ej/cf9xj/cf9xj/cf9xj/cf9xj/cf9xR4+chwZxj/cf9xj/cf9xj/cf9xj/cf9xj/Rl4cuh7/cf9xj/cf9xj/cf9xj/cf9xj/cf9xj/cf9xStAcUv5x/3GP9x/3GP9x/3GP9x/3GP9x/3GP9x/3GP9L0BxS/nGP9x/3GP9x/3GP9x/3GP9x/3GEeXHIaOcY/3H/cY/3H/cY/3H/cY/3H/cYQVcs+o3/cY/3H/cY/3H/cY/3H/cY/3H/cUkTHG7OcY/3H/cY/3H/cY/3H/cY/3H/cYTYI8N9z/cY/3H/cY/3H/cY/3H/cY/3H/cURGrMuVj/cf9xj/cf9xj/cf9xj/cf9xj/cf9xSFUciq7/cf9xj/cf9xj/cf9xj/cf9xj/cf9xhEXhzKHo/3H/cY/3H/cY/3H/cY/3H/cY/0Z/HKgOcf9xj/cf9xj/cf9xj/cf9xj/cf9xj/cUeXHJaO/3H/cY/3H/cY/3H/cY/3H/cY/3H/cY/3H/cY/3H/cY/3H/cY/3H/cY/1740gdx/3GP9x/3GP9x/3GP9x/3GP9x/3GP9x/3GP9x/3GDxwcbSPjv9x/3GP9x/3GP9x/3GP9x/3GP9x/3GP9xRRwcvj6P9x/3GP9x/3GP9x/3GP9x/3GP9x/3GP9x/3GP9x/1071MT/cf9xj/cf9xj/cf9xj/cf9xj/cf9xj/cf9xSFB8evhx/3GP9x/3GP9x/3GP9x/3GP9x/3GP9x/3GP9x/3GP9x/3GP9x/3GP9x/0cXfJ6Icf9xj/cf9xj/cf9xj/cf9xj/cf9FrkzFG/9x/3GP9x/3GP9x/3GP9x/3GP9xXzLQzXH/cY/3H/cY/3H/cY/3H/cY/3FHdhyYno/3H/cY/3H/cY/3H/cY/3H/cYT9S8ArRxj/cf9xj/cf9xj/cf9xj/cf9xj/cf9xj/cf9xj/cf9xhJ8Rxg7nGP9x/3GP9x/3GP9x/3GP9x/3GP9x/3GP9IlxyWjo/3H/cY/3H/cY/3H/cY/3H/cY/3H/cY/3H/SZccdo5x/3GP9x/3GP9x/3GP9x/3GP9x/3GEb6HJBecf9xj/cf9xj/cf9xj/cf9xj/cf9xQ+Bcwfpxj/cf9xj/cf9xj/cf9xj/cf9xj/cf9xj/cf9xj/cf9xj/cf9xj/cf9xj/cU49XCwq/3GP9x/3GP9x/3GP9x/3GP9x/3GP9fldFqcY/3H/cY/3H/cY/3H/cY/3H/cYO8VBtTq+/3GP9x/3GP9x/3GP9x/3GP9x/3GP9x/3GDQrUbvUrnH/cY/3H/cY/3H/cY/3H/cY/3H/RY1MxyuP9x/3GP9x/3GP9x/3GP9x/3GP9KExx+zv9x/3GP9x/3GP9x/3GP9x/3GP9xQhCM3vdxj/cf9xj/cf9xj/cf9xj/cf9xj/cf9xj/cUb6HJBecY/3H/cY/3H/cY/3H/cY/3H/cY/3H/cY/3H/cY/3H/cY/3H/cY/3H/cY/3H/cY/3H/cY/3H/cY/3H/cYRRd8rohxj/cf9xj/cf9xj/cf9xj/cf9xj/N5OBuWx+cY/3H/cY/3H/cY/3H/cY/3H/cY/3FHTZybJo/3H/cY/3H/cY/3H/cY/3H/cY/3H/Rl4cuh7/cY/3H/cY/3H/cY/3H/cY/3H/cY/3FBmSzmbXH/cY/3H/cY/3H/cY/3H/cY/3H/cUkTHG7OcY/3H/cY/3H/cY/3H/cY/3H/cY/3FPLywNDXH/cY/3H/cY/3H/cY/3H/cY/3H/cUPgXMH6cY/3H/cY/3H/cY/3H/cY/3H/cY/3H/cY/3H/cY/0i4HJR+/3H/cY/3H/cY/3H/cY/3H/cY/3FFPRy8Lv9x/3GP9x/3GP9x/3GP9x/3GP9x/0WxLMTt/3H/cY/3H/cY/3H/cY/3H/cY/3FBT6z7Bf9x/3GP9x/3GP9x/3GP9x/3GP9x/0QCXM/acY/3H/cY/3H/cY/3H/cY/3H/cY/3FD4FzB+nH/cY/3H/cY/3H/cY/3H/cY/3H/cU2ujCUXcY/3H/cY/3H/cY/3H/cY/3H/cYQVcs+o3/cY/3H/cY/3H/cY/3H/cY/3H/cUe4HIR+cY/3H/cY/3H/cY/3H/cY/3H/cYSoacV5Zx/3GP9x/3GP9x/3GP9x/3GP9xQ9Is0t3/cf9xj/cf9xj/cf9xj/cf9xj/cUe4HIR+cf9xj/cf9xj/cf9xj/cf9xj/cf9xj/cf9xhGpUylq4/3H/cY/3H/cY/3H/cY/3H/cY/3H/cY/3H/cY/3FA2yzyTXGP9x/3GP9x/3GP9x/3GP9x/3GP9x/3GP9x/3GP9x/3GP9x/3GP9x/3GP9x/3GP9x/0lVHIquj/cf9xj/cf9xj/cf9xj/cf9xj/cf9xTOCcQfb/cf9xj/cf9xj/cf9xj/cf9xj/cf9xj/cf9xj/cf9xj/cf9xj/cf9xj/cf9xj/cUEurP0Vj/cf9xj/cf9xj/cf9xj/cf9xj/Q0Rc27pxj/cf9xj/cf9xj/cf9xj/cf9xj/cf9xj/cf9xj/cVwa0+Vxj/cf9xj/cf9xj/cf9xj/cf9xj/cU2NjDcn/3H/cY/3H/cY/3H/cY/3H/cY/3H/cY/0lVHIqu/3GP9x/3GP9x/3GP9x/3GP9x/06I7Ddx/3GP9x/3GP9x/3GP9x/3GP9x/3GP9GS0y7S/9x/3GP9x/3GP9x/3GP9x/3GP9xWzvVxI/3H/cY/3H/cY/3H/cY/3H/cY/3H/cY/3H/cY/3H/cY/3H/SNkcgm5xj/cf9xj/cf9xj/cf9xj/cf9xj/cUe4HIR+cf9xj/cf9xj/cf9xj/cf9xj/cf9xj/cf9xj/cf9KNBxsvnGP9x/3GP9x/3GP9x/3GP9x/3GP9xTM+MQwf/cY/3H/cY/3H/cY/3H/cY/3H/cY/3H/cY/3FJ8Rxw7v9x/3GP9x/3GP9x/3GP9x/3GP9x/3GP9x/3GP9EAlzP2nH/cY/3H/cY/3H/cY/3H/cY/3H/cYR3YcmJ7/cY/3H/cY/3H/cY/3H/cY/3H/cYSwKcX9b/cY/3H/cY/3H/cY/3H/cY/3H/cY/3H/cYMzmBvcZ+/3GP9x/3GP9x/3GP9x/3GP9x/3GP9xQ9Is0t3/cf9xj/cf9xj/cf9xj/cf9xj/R+dMoYv/cY/3H/cY/3H/cY/3H/cY/3H/cY/0qi/HXQj/cf9xj/cf9xj/cf9xj/cf9xj/cUVeHKoecf9xj/cf9xj/cf9xj/cf9xj/cf9xj/cf9xj/cf9xj/cf9xj/cf9xj/cf9xj/cUnxHHDu/3H/cY/3H/cY/3H/cY/3H/cY/3H/cY/3H/cY/3H/cY/3H/cY/3H/cY/3H/cY/3H/USHf3nH/cY/3H/cY/3H/cY/3H/cY/3H/cUe4HIR+cY/3H/cY/3H/cY/3H/cY/3H/cY/3H/cY/3H/cY/3H/cYR5ccho5xj/cf9xj/cf9xj/cf9xj/cf9xj/cf9xj/cf9xj/cf9xj/cf9xj/cf9xj/cf9xj/cf9xj/cf9xj/cf9xj/cf9xheU9Ks/3H/cY/3H/cY/3H/cY/3H/cY/3H/cY/3H/cY/3H/cY/1u/1kD/cY/3H/cY/3H/cY/3H/cY/3H/cUDIXAR6/3H/cY/3H/cY/3H/cY/3H/cY/ztYcbWnjnGP9x/3GP9x/3GP9x/3GP9x/3GP9x/3GP9x/0WNTMcrj/cf9xj/cf9xj/cf9xj/cf9xj/cf9xhG+hyQXnH/cY/3H/cY/3H/cY/3H/cY/3H/cY/3FEfxzIDv9xj/cf9xj/cf9xj/cf9xj/cf9xj/SjQcbL5x/3GP9x/3GP9x/3GP9x/3GP9x/3GP9x/3GP9xQMhc83pxj/cf9xj/cf9xj/cf9xj/cf9xj/XtfTKP9x/3GP9x/3GP9x/3GP9x/3GP9x/3GP9x/3GP9x/3GP9x/3GP9bv9ZA/3GP9x/3GP9x/3GP9x/3GP9x/3GP9x/3GP9bv9ZA/3GP9x/3GP9x/3GP9x/3GP9x/3GP9x/3GP9CZVz5qo/3H/cY/3H/cY/3H/cY/3H/cY/3FOOLwcdHGP9x/3GP9x/3GP9x/3GP9x/3GP9xTxxcDjpx/3GP9x/3GP9x/3GP9x/3GP9x/3GDSUkrxrbf9x/3GP9x/3GP9x/3GP9x/3GP9xR6VMhatx/3GP9x/3GP9x/3GP9x/3GP9K8Rxw7o/3H/cY/3H/cY/3H/cY/3H/cY/3FJAExv+3H/cY/3H/cY/3H/cY/3H/cY/3H/cYTiXsHaFx/3GP9x/3GP9x/3GP9x/3GP9xOv/BtgA+/3GP9x/3GP9x/3GP9x/3GP9x/3GFq/1UBx/3GP9x/3GP9x/3GP9x/3GP9x/3GP9x/3GP9x/3GP9xRDPczML/cY/3H/cY/3H/cY/3H/cY/3H/cY/3H/Rjh8vHj/cY/3H/cY/3H/cY/3H/cY/3H/cY/3H/cY/3H/cY/zqoobZXXnH/cY/3H/cY/3H/cY/3H/cY/3H/cY/3H/RAJcz9pxj/cf9xj/cf9xj/cf9xj/cf9xj/SJcclo6P9x/3GP9x/3GP9x/3GP9x/3GP9xTNJsQtn/cY/3H/cY/3H/cY/3H/cY/3H/cY/1xc1aOP9x/3GP9x/3GP9x/3GP9x/3GP9x/3GP9x/3GP9x/3GP9K98xgg3H/cY/3H/cY/3H/cY/3H/cY/3H/cTL0Mb0LznH/cY/3H/cY/3H/cY/3H/cY/3H/cY/3FFJaytpXH/cY/3H/cY/3H/cY/3H/cY/3H/cUCnXAaKj/cf9xj/cf9xj/cf9xj/cf9xj/cUe4HIR+cf9xj/cf9xj/cf9xj/cf9xj/cf9xj/cf9xhG+hyQXnH/cY/3H/cY/3H/cY/3H/cY/3H/cUplnGmmj/cf9xj/cf9xj/cf9xj/cf9xj/cUPSLNLd/3H/cY/3H/cY/3H/cY/3H/cY/3H/S4acZ5aP9x/3GP9x/3GP9x/3GP9x/3GP9xXPjUB/9xj/cf9xj/cf9xj/cf9xj/cUPSLNLd/3H/cY/3H/cY/3H/cY/3H/cY/0QVLM6tcf9xj/cf9xj/cf9xj/cf9xj/cUSQLLb9cY/3H/cY/3H/cY/3H/cY/3H/W7/WQI/3H/cY/3H/cY/3H/cY/3H/cYRvockF5x/3GP9x/3GP9x/3GP9x/3GP9xSFUceq5xj/cf9xj/cf9xj/cf9xj/cf9xj/cf9GEty+0v9xj/cf9xj/cf9xj/cf9xj/cf9DRFzruv9x/3GP9x/3GP9x/3GP9x/3GP8zCAG99/5xj/cf9xj/cf9xj/cf9xj/cf9xj/cUd2HJiej/cf9xj/cf9xj/cf9xj/cf9xj/cf9xRtkcom6P9x/3GP9x/3GP9x/3GP9x/3GP9x/3FJ8Rxw7v9xj/cf9xj/cf9xj/cf9xj/cf9xj/cf9xj/cf9xj/cUbZHKJu/3GP9x/3GP9x/3GP9x/3GP9x/3GP9I2RyCbnH/cY/3H/cY/3H/cY/3H/cY/3H/cY/3H/cY/3H/cY/3H/cY/1740gdx/3GP9x/3GP9x/3GP9x/3GP9x/3GEb6HJBecf9xj/cf9xj/cf9xj/cf9xj/cf9xj/cf9xj/Tpu8NkT/cf9xj/cf9xj/cf9xj/cf9xj/cf9xMXfyv4gN/3GP9x/3GP9x/3GP9x/3GP9x/3GP8zvYG+Qn7/cY/3H/cY/3H/cY/3H/cY/3H/cY/3H/cY/3H/cY/3H/cYQvMs4M2P9x/3GP9x/3GP9x/3GP9x/3GP9x/3GP9x/3GP9x/3GP9x/3GP9x/3FEenzIWP9x/3GP9x/3GP9x/3GP9x/3GP9x/3GEy8vEQ0/3H/cY/3H/cY/3H/cY/3H/cY/3H/ShMcfs7/cY/3H/cY/3H/cY/3H/cY/3H/cY/3H/cYRQlMv2v/cY/3H/cY/3H/cY/3H/cY/3H/cY/0S8fNQ4j/cf9xj/cf9xj/cf9xj/cf9xj/cf9xj/cf9xj/cf9JQkyL24/3H/cY/3H/cY/3H/cY/3H/cY/3H/cY/3H/cY/3H/PZFxtG6Oj/cf9xj/cf9xj/cf9xj/cf9xj/cf9xj/cUOxLNTtj/cf9xj/cf9xj/cf9xj/cf9xj/cf9xj/MJtCsHS9cf9xj/cf9xj/cf9xj/cf9xj/cf9xj/cf9xhIVRx6rnH/cY/3H/cY/3H/cY/3H/cY/3H/cY/3H/cY/3H/ShMcfs7/cY/3H/cY/3H/cY/3H/cY/3H/cY/3H/S/EcUO5x/3GP9x/3GP9x/3GP9x/3GP9x/3GP9x/3GP9x/3GEa4HKR+j/cf9xj/cf9xj/cf9xj/cf9xj/cf9xj/cf9xj/cf9xj/cf9xj/cf9xj/cf9xj/cf9xj/cf9xj/cf9xj/cf9xj/cf9xj/cUPzLMDNcf9xj/cf9xj/cf9xj/cf9xj/cf9xj/cf9xj/cf9xj/cf9xj/cf9xj/cf9xj/cf9xj/cf9xj/cf9xj/cf9xj/cf9xj/cf9xj/cf9xj/cf9xj/cf9xj/cf9xj/cf9xj/cf9xj/cUnxHHDu/3H/cY/3H/cY/3H/cY/3H/cY/3H/cY/3H/cY/3H/cY/3FINByMvv9xj/cf9xj/cf9xj/cf9xj/cf9xj/cf9xhHdhyYnv9xj/cf9xj/cf9xj/cf9xj/cf9xj/cf9xj/cf9xj/cf9xj/cf9xj/cf9xj/cf9xj/cf9xj/cf9xj/cf9xj/cf9xj/cf9xj/cf9xj/cf9xj/cf9xj/cV5T0qz/cY/3H/cY/3H/cY/3H/cY/3H/cY/3H/cY/3H/cVq/1kD/cf9xj/cf9xj/cf9xj/cf9xj/cf9xj/cf9xR7gchH5xj/cf9xj/cf9xj/cf9xj/cf9xj/cUR/HMgO/3GP9x/3GP9x/3GP9x/3GP9x/3FPLywNDXGP9x/3GP9x/3GP9x/3GP9x/3GP9xSRMcbs5x/3GP9x/3GP9x/3GP9x/3GP9x/3GP9x/3GP9x/3GFwa0+Vx/3GP9x/3GP9x/3GP9x/3GP9x/3GP9x/0c9HJwucf9xj/cf9xj/cf9xj/cf9xj/cf9xj/cf9xSDQcjL6P9x/3GP9x/3GP9x/3GP9x/3GP9xRtkcom7/cY/3H/cY/3H/cY/3H/cY/3H/cY/zzewbUhPv9x/3GP9x/3GP9x/3GP9x/3GP9x/3FG2Ryibo/3H/cY/3H/cY/3H/cY/3H/cY/3H/cY/3FDrkzVG4/3H/cY/3H/cY/3H/cY/3H/cY/3H/cY/3H/cUeXHJaO/3GP9x/3GP9x/3GP9x/3GP9x/3GDoWcbbpjv9x/3GP9x/3GP9x/3GP9x/3GP9x/3GP9x/0mXHHaOcf9xj/cf9xj/cf9xj/cf9xj/cf9xj/cf9xj/SvEccO6P9x/3GP9x/3GP9x/3GP9x/3GE5hPBnscf9xj/cf9xj/cf9xj/cf9xj/cf9dGtTlj/cf9xj/cf9xj/cf9xj/cf9xj/cUIjXN3KcY/3H/cY/3H/cY/3H/cY/3H/cY/3FJExxuznH/cY/3H/cY/3H/cY/3H/cY/3H/cYRJAstv1x/3GP9x/3GP9x/3GP9x/3GP9x/3GP9x/3GP9xXPjUB/9xj/cf9xj/cf9xj/cf9xj/cf9xj/cf9xj/XRrU5f9xj/cf9xj/cf9xj/cf9xj/cf9xj/cf9xj/cf9xj/cf9xj/cf9xj/cf9xj/SWNMectxj/cf9xj/cf9xj/cf9xj/cf9xj/cf9xj/cf9xQMhcBHr/cf9xj/cf9xj/cf9xj/cf9xj/cf9xRudMoYv/cf9xj/cf9xj/cf9xj/cf9xj/R/ocoF7/cY/3H/cY/3H/cY/3H/cY/3H/PRnStOYtj/cf9xj/cf9xj/cf9xj/cf9xhKV2xqiY/3H/cY/3H/cY/3H/cY/3H/cY/10a1OX/cY/3H/cY/3H/cY/3H/cY/3H/cY/17X0yj/cf9xj/cf9xj/cf9xj/cf9xj/cf9xj/cf9xj/cf9xj/cf9xhINByMvv9x/3GP9x/3GP9x/3GP9x/3GP9x/3GP9x/3FeU9Ksj/cf9xj/cf9xj/cf9xj/cf9xj/cf9xj/cf9xj/cf9xj/cUd2HJiej/cf9xj/cf9xj/cf9xj/cf9xj/cf9xj/cf9xj/cf9xj/cf9fdNKLj/cf9xj/cf9xj/cf9xj/cf9xj/cf9xj/cf9xj/cUnxHHDu/3H/cY/3H/cY/3H/cY/3H/cY/3H/cY/3FGivynUP9xj/cf9xj/cf9xj/cf9xj/cf9xStAcUv5x/3GP9x/3GP9x/3GP9x/3GP9x/1Eh395x/3GP9x/3GP9x/3GP9x/3GP9x/3GP9GWXyqaHH/cY/3H/cY/3H/cY/3H/cY/3H/cY/3H/cY/3H/cY/3H/cY/0l2HHiecY/3H/cY/3H/cY/3H/cY/3H/cY/3FeU9Ks/3GP9x/3GP9x/3GP9x/3GP9x/3FBmSzmbXGP9x/3GP9x/3GP9x/3GP9x/3GP9xRH8cyA7/cY/3H/cY/3H/cY/3H/cY/3H/cY/3H/cYSFUceq5x/3GP9x/3GP9x/3GP9x/3GP9x/3GP9x/3FJ8Rxw7v9xj/cf9xj/cf9xj/cf9xj/cf9xj/cf9xSHYceJ5x/3GP9x/3GP9x/3GP9x/3GP9x/3GP9ALFweOv9x/3GP9x/3GP9x/3GP9x/3GP9x/3FHuByEfnGP9x/3GP9x/3GP9x/3GP9x/3GP9MEMxe84/3H/cY/3H/cY/3H/cY/3H/cY/3FP+lwQWv9x/3GP9x/3GP9x/3GP9x/3GP9x/z8KkbL1bv9x/3GP9x/3GP9x/3GP9x/3GP9x/3E2RGK5u51x/3GP9x/3GP9x/3GP9x/3GP9x/3GP9x/3GEpg/Fnwcf9xj/cf9xj/cf9xj/cf9xj/T4I8F9xxj/cf9xj/cf9xj/cf9xj/cf9HHByuPv9x/3GP9x/3GP9x/3GP9x/3GESQLLb9cf9xj/cf9xj/cf9xj/cf9xj/cTW5IbtG3o/3H/cY/3H/cY/3H/cY/3H/cY/3H/cUe4HIR+cY/3H/cY/3H/cY/3H/cY/3H/cY/3H/cY/3FbfdSCcf9xj/cf9xj/cf9xj/cf9xj/cf9xj/cTi20bdJLnGP9x/3GP9x/3GP9x/3GP9x/3GP9e19Mo/3H/cY/3H/cY/3H/cY/3H/cY/3FMBzw/jHGP9x/3GP9x/3GP9x/3GP9x/3GP9xRT0cvC7/cf9xj/cf9xj/cf9xj/cf9xj/cf9xj/cf9xj/cf9Om7w2RP9xj/cf9xj/cf9xj/cf9xj/cf9xSDQcjL6P9x/3GP9x/3GP9x/3GP9x/3GP9x/3GP9x/3GP9dO9PEcY/3H/cY/3H/cY/3H/cY/3H/cY/3H/Rz0cnC5x/3GP9x/3GP9x/3GP9x/3GP9x/3GEyp7EVh/3H/cY/3H/cY/3H/cY/3H/cY/3H/cYNEEBu77+cf9xj/cf9xj/cf9xj/cf9xj/cf9FsSzE7f9x/3GP9x/3GP9x/3GP9x/3GP9x/002bDyZcf9xj/cf9xj/cf9xj/cf9xj/cUkTHG7Ocf9xj/cf9xj/cf9xj/cf9xj/cf9xj/cf9xj/cf9xj/XRrU5f9xj/cf9xj/cf9xj/cf9xj/cf9xj/cf9xj/cf9xj/cf9IuByUfv9xj/cf9xj/cf9xj/cf9xj/cf9xQNaM8pdx/3GP9x/3GP9x/3GP9x/3GP9x/3ExXKO+o1xxj/cf9xj/cf9xj/cf9xj/cf9xj/cUeXHJaO/3H/cY/3H/cY/3H/cY/3H/cY/3H/cUVeHKoecY/3H/cY/3H/cY/3H/cY/3H/cYQJSMB7f/cf9xj/cf9xj/cf9xj/cf9xj/cf9xSFUciq7/cf9xj/cf9xj/cf9xj/cf9xj/cf9xStAcUv5x/3GP9x/3GP9x/3GP9x/3GP9x/3GP9x/3GP9x/3GP9x/3GEd2HJie/3GP9x/3GP9x/3GP9x/3GP9x/3GP9x/3GFz41Af/cf9xj/cf9xj/cf9xj/cf9xj/cf9xj/cf9xj/cf9xj/cf9xj/cf9xj/cf9xj/cf9xj/cf9xhLKDxdfP9xj/cf9xj/cf9xj/cf9xj/cf9xj/cf9xj/cf9xj/cf9xj/cf9xj/cf9xj/cf9xj/cf9xj/cf9xj/cf9xj/cf9xj/cf9xj/cf9xj/cUelTIWrcf9xj/cf9xj/cf9xj/cf9xj/cf9xj/cf9xhJgfx34P9xj/cf9xj/cf9xj/cf9xj/cf9xj/cf9xSemcYWZxj/cf9xj/cf9xj/cf9xj/cf9xj/cf9xj/cf9xj/cf9xj/cf9xj/cf9xj/cf9xj/cf9xj/cf9xj/cf9xj/cf9xj/cVs71cSP9x/3GP9x/3GP9x/3GP9x/3GP9x/3GP9x/3FantZhj/cf9xj/cf9xj/cf9xj/cf9xj/cf9xj/cf9xj/cf9xj/cf9xXpXRanH/cY/3H/cY/3H/cY/3H/cY/3H/cY/3H/cY/3H/cY/3H/cUnxHHDu/3GP9x/3GP9x/3GP9x/3GP9x/3GP9x/3GP9x/3GP9xSRMcbs5x/3GP9x/3GP9x/3GP9x/3GP9x/3GP9x/0lVHIquj/cf9xj/cf9xj/cf9xj/cf9xj/cf9xj/cf9xj/cf9xhav9VAcf9xj/cf9xj/cf9xj/cf9xj/cf9xj/cf9xj/cf9xhJ0Bxy/v9xj/cf9xj/cf9xj/cf9xj/cf9xj/cf9xj/cf9xSRMcbs5xj/cf9xj/cf9xj/cf9xj/cf9xj/cf9xj/cf9xj/cf9xj/cf9xj/cf9xj/cf9xj/cf9xj/cf9xj/cf9xj/cf9xj/cf9xj/cf9xQ89M0wv/cY/3H/cY/3H/cY/3H/cY/3H/cYSDQcjL7/cf9xj/cf9xj/cf9xj/cf9xj/cf9xj/SvEccO6P9x/3GP9x/3GP9x/3GP9x/3GP9x/3E8FDOz68xx/3GP9x/3GP9x/3GP9x/3GP9x/0c9HJwucf9xj/cf9xj/cf9xj/cf9xj/cf9xj/SvEccO6P9x/3GP9x/3GP9x/3GP9x/3GP9xNOOxvBxO/3GP9x/3GP9x/3GP9x/3GP9x/3GEFXLPqN/3GP9x/3GP9x/3GP9x/3GP9x/3GP9QY9Cscf9xj/cf9xj/cf9xj/cf9xj/cf9xj/cf9xj/cf9xSfEccO7/cY/3H/cY/3H/cY/3H/cY/3H/cY/3H/cY/3H/cY/3H/cY/3H/XtfTKP9xj/cf9xj/cf9xj/cf9xj/cf9xj/cf9xj/cf9xhbXNSjcY/3H/cY/3H/cY/3H/cY/3H/cY/3H/cY/3H/cY/3H/cUhVHIqu/3H/cY/3H/cY/3H/cY/3H/cY/3H/cY/3H/cURsTMk7j/cf9xj/cf9xj/cf9xj/cf9xj/cf9xj/cf839EO6C7z/cf9xj/cf9xj/cf9xj/cf9xj/cf9xj/cf9xj/cf9xMjXyvsoN/3H/cY/3H/cY/3H/cY/3H/cY/3H/cUhNnHsmcf9xj/cf9xj/cf9xj/cf9xj/cVqe1mH/cY/3H/cY/3H/cY/3H/cY/3H/cY/3H/cY/3H/cY/3H/P/o0sgXLj/cf9xj/cf9xj/cf9xj/cf9xj/cTAykbDdbv9xj/cf9xj/cf9xj/cf9xj/cf9xMmMSvpztj/cf9xj/cf9xj/cf9xj/cf9xg2GtG65S6P9x/3GP9x/3GP9x/3GP9x/3GP9x/3FLEMxe8/9xj/cf9xj/cf9xj/cf9xj/cf8zqrG+VU6P9x/3GP9x/3GP9x/3GP9x/3GP9xQ9Is0t3/cf9xj/cf9xj/cf9xj/cf9xj/cf9xg8YkG0nb6P9x/3GP9x/3GP9x/3GP9x/3GP9xO7JxtU2Oj/cf9xj/cf9xj/cf9xj/cf9xj/cf9xj/cf9xj/cf9xj/cf86ggK2ff1xj/cf9xj/cf9xj/cf9xj/cf9xj/cf9xj/cf9xQKdcBoqP9x/3GP9x/3GP9x/3GP9x/3GP9I2RyCbnH/cY/3H/cY/3H/cY/3H/cY/3H/cUPdfMIocY/3H/cY/3H/cY/3H/cY/3H/cY/0Z/HKgOcf9xj/cf9xj/cf9xj/cf9xj/cf9xR6VMhatxj/cf9xj/cf9xj/cf9xj/cf9xj/MiRhv9ue/3H/cY/3H/cY/3H/cY/3H/cY/0r8bHA5/3H/cY/3H/cY/3H/cY/3H/cY/3H/cY/0ZeHLoe/3H/cY/3H/cY/3H/cY/3H/cY/3H/cUSxLLTtcf9xj/cf9xj/cf9xj/cf9xj/cf9xhG2Ryibv9x/3GP9x/3GP9x/3GP9x/3GP9x/3GP9x/3GP9x/3GP9x/3GP9x/3GP9O0mwi2XH/cY/3H/cY/3H/cY/3H/cY/3FGxkyjm/9xj/cf9xj/cf9xj/cf9xj/cf9xj/cf9HPRycLnH/cY/3H/cY/3H/cY/3H/cY/3H/cY/3H/cURGrMuVj/cf9xj/cf9xj/cf9xj/cf9xhBPNzsMnGP9x/3GP9x/3GP9x/3GP9x/3GP88ZGO0m5xx/3GP9x/3GP9x/3GP9x/3GP9KNBxsvnH/cY/3H/cY/3H/cY/3H/cY/3H/cY/3H/cY/3H/cY/3H/cYOY+Gt3B5/3GP9x/3GP9x/3GP9x/3GP9x/3GP9xRV4cqh5x/3GP9x/3GP9x/3GP9x/3GP9x/3ExSgG+tf5xj/cf9xj/cf9xj/cf9xj/cf9IuByUfv9xj/cf9xj/cf9xj/cf9xj/cUg0HIy+/3GP9x/3GP9x/3GP9x/3GP9x/3GP9DNizsnf9xj/cf9xj/cf9xj/cf9xj/cf9xhafdaCj/cf9xj/cf9xj/cf9xj/cf9xj/cf9xRtkcom6P9x/3GP9x/3GP9x/3GP9x/3GP9x/3GP9x/3GP9xRRwcvj6P9x/3GP9x/3GP9x/3GP9x/3GP9xR7gchH5x/3GP9x/3GP9x/3GP9x/3GP9x/3GP9H38ySA3GP9x/3GP9x/3GP9x/3GP9x/3GP9x/3GP9FjUzHK/9xj/cf9xj/cf9xj/cf9xj/cf9xj/QchcBHr/cY/3H/cY/3H/cY/3H/cY/3H/cY/3E30jK5Lc3/cf9xj/cf9xj/cf9xj/cf9xj/cf84TqG4sV5xj/cf9xj/cf9xj/cf9xj/cf9xj/Rj0cvC6P9x/3GP9x/3GP9x/3GP9x/3GP9x/z5MkbOzbv9xj/cf9xj/cf9xj/cf9xj/cf9xj/cf9JdhyInv9x/3GP9x/3GP9x/3GP9x/3GP9x/3GEsQzE7zcY/3H/cY/3H/cY/3H/cY/3H/cY/3H/TTZsPJlx/3GP9x/3GP9x/3GP9x/3GP9x/0NXLOqN/3H/cY/3H/cY/3H/cY/3H/cY/0ZeHLoe/3H/cY/3H/cY/3H/cY/3H/cY/3H/cY/0BQPAv8cf9xj/cf9xj/cf9xj/cf9xj/cf9cntRhcY/3H/cY/3H/cY/3H/cY/3H/cY/3H/cY/3H/cY/3H/cY/3FHdhyYno/3H/cY/3H/cY/3H/cY/3H/cY/3H/cY/0lVHIqu/3GP9x/3GP9x/3GP9x/3GP9x/3GP9x/3GP9x/3GP9x/3GP9IlxyWjo/3H/cY/3H/cY/3H/cY/3H/cY/3H/cY/3H/cY/3FNozw1zP9x/3GP9x/3GP9x/3GP9x/3GP9x/3GP9CeCz4fY/3H/cY/3H/cY/3H/cY/3H/cY/3H/cY/3Fc+NQH/3GP9x/3GP9x/3GP9x/3GP9x/3GP9x/3GP9x/3GFs71cT/cY/3H/cY/3H/cY/3H/cY/3H/cY/3H/cY/3H/cY/3H/cY/3H/cY/3H/XvjSB3GP9x/3GP9x/3GP9x/3GP9x/3GP9x/3GP9x/3GP9x/3GP9x/3GP9x/3GESNTLcrcf9xj/cf9xj/cf9xj/cf9xj/cf9xj/cf9xj/cVt91IJx/3GP9x/3GP9x/3GP9x/3GP9x/3GP9x/3GP9x/3GP9x/3GP9e19Mo/3H/cY/3H/cY/3H/cY/3H/cY/3FBVyz6jY/3H/cY/3H/cY/3H/cY/3H/cY/3FbfdSCcf9xj/cf9xj/cf9xj/cf9xj/cf9xj/R/ocoF7/cY/3H/cY/3H/cY/3H/cY/3H/cY/3H/Qros5F1xj/cf9xj/cf9xj/cf9xj/cf9xOpJmtW2Zcf9xj/cf9xj/cf9xj/cf9xj/cf9xhG50yRi3H/cY/3H/cY/3H/cY/3H/cY/3H/cYThe8LoT/cf9xj/cf9xj/cf9xj/cf9xj/cf9xg2BwK6+P2P9x/3GP9x/3GP9x/3GP9x/3GP9x/3GEeXHIaOcY/3H/cY/3H/cY/3H/cY/3H/cY/3H/cY/3H/cY/0vQHFL+cY/3H/cY/3H/cY/3H/cY/3H/cY/0WuTLUbcY/3H/cY/3H/cY/3H/cY/3H/cY/0K6LORdcf9xj/cf9xj/cf9xj/cf9xj/cV2V02qP9x/3GP9x/3GP9x/3GP9x/3GP9x/3GP9x/3GP9x/3GP9x/3GP9x/3GEzgnDH2cf9xj/cf9xj/cf9xj/cf9xj/cf9xhGuBykfo/3H/cY/3H/cY/3H/cY/3H/cY/3H/cUdxfJjo/3GP9x/3GP9x/3GP9x/3GP9x/3GP9xQXgs+H3/cf9xj/cf9xj/cf9xj/cf9xj/cf9xj/cf9xj/cf9xhbXNSjcY/3H/cY/3H/cY/3H/cY/3H/cY/3H/RZAsxv2P9x/3GP9x/3GP9x/3GP9x/3GP9x/3FGHByePnH/cY/3H/cY/3H/cY/3H/cY/3H/cY/05n7DmBj/cf9xj/cf9xj/cf9xj/cf9xj/cf9xj/SXYceJ5xj/cf9xj/cf9xj/cf9xj/cf9xj/cf9Jlxx2jnH/cY/3H/cY/3H/cY/3H/cY/3H/cUqZbGZp/3H/cY/3H/cY/3H/cY/3H/cY/3H/cVw708Rx/3GP9x/3GP9x/3GP9x/3GP9x/3GP9x/3GP9x/3GP9x/3GP9xR6VMhatx/3GP9x/3GP9x/3GP9x/3GP9x/3GP9x/3GP9x/3GP9xRH8cyA7/cY/3H/cY/3H/cY/3H/cY/3H/cYSplsVmlx/3GP9x/3GP9x/3GP9x/3GP9x/3GP9FjUzHK/9xj/cf9xj/cf9xj/cf9xj/cf9xj/cf9L0Bxi/v9x/3GP9x/3GP9x/3GP9x/3GP9x/3FGHByePnH/cY/3H/cY/3H/cY/3H/cY/3H/cY/3H/cY/3H/cY/3H/cYSDQcjL7/cf9xj/cf9xj/cf9xj/cf9xj/cf9xhC8yzgzY/3H/cY/3H/cY/3H/cY/3H/cY/3H/cUbZHKJuj/cf9xj/cf9xj/cf9xj/cf9xj/Nn7iuoEdcf9xj/cf9xj/cf9xj/cf9xj/cf9HCUyva/9x/3GP9x/3GP9x/3GP9x/3GP9xPRMisuzdcf9xj/cf9xj/cf9xj/cf9xj/cf9xj/cUe4HIR+cf9xj/cf9xj/cf9xj/cf9xj/cf9xj/XFzVo4/3H/cY/3H/cY/3H/cY/3H/cY/0ZsTKk7cf9xj/cf9xj/cf9xj/cf9xj/cf9xj/cUhVHHqucY/3H/cY/3H/cY/3H/cY/3H/cY/3FLSTxbbP9x/3GP9x/3GP9x/3GP9x/3GP9x/3GP9x/3GP9x/3GP9x/3GP9x/0QVLM6tcY/3H/cY/3H/cY/3H/cY/3H/cY/3FIQkx723GP9x/3GP9x/3GP9x/3GP9x/3GP9x/zwbEbXk7v9xj/cf9xj/cf9xj/cf9xj/cf9xj/cf9xTy8sDQ1xj/cf9xj/cf9xj/cf9xj/cf9xj/ShMcfs7/cf9xj/cf9xj/cf9xj/cf9xj/cf9xj/cf9xhJ8Rxg7nGP9x/3GP9x/3GP9x/3GP9x/3GP9x/3GP9x/3FHlxyWjv9xj/cf9xj/cf9xj/cf9xj/cf9xj/cf9xj/cf9xhc19Qoj/cf9xj/cf9xj/cf9xj/cf9xj/cf9xj/cf9xj/cVs71cSP9x/3GP9x/3GP9x/3GP9x/3GP9x/3GP9GbEypO3H/cY/3H/cY/3H/cY/3H/cY/3H/cY/3H/cY/3E8kXGzbo5xj/cf9xj/cf9xj/cf9xj/cf9xj/SLgclH7/cf9xj/cf9xj/cf9xj/cf9xj/cf9xhEjUy3K3H/cY/3H/cY/3H/cY/3H/cY/3H/cYXxHQ7nGP9x/3GP9x/3GP9x/3GP9x/3GP9cXNWjj/cf9xj/cf9xj/cf9xj/cf9xj/cf9xj/SjQcbL5x/3GP9x/3GP9x/3GP9x/3GP9x/3GP9x/3GP9x/3GP9Jdhx4nnGP9x/3GP9x/3GP9x/3GP9x/3GP9x/z17wbSEPo/3H/cY/3H/cY/3H/cY/3H/cY/3FOQDwr/P9xj/cf9xj/cf9xj/cf9xj/cf9xj/SXYceJ5xj/cf9xj/cf9xj/cf9xj/cf9xj/cf9JdhyInv9x/3GP9x/3GP9x/3GP9x/3GP9x/3GP9x/3FD4FzB+nGP9x/3GP9x/3GP9x/3GP9x/3GP9x/0mXHHaOcf9xj/cf9xj/cf9xj/cf9xj/cf9xj/cf9xj/cf9HPRycLnH/cY/3H/cY/3H/cY/3H/cY/3H/cYSxVsXqn/cY/3H/cY/3H/cY/3H/cY/3H/cYR5ccho5xj/cf9xj/cf9xj/cf9xj/cf9xj/cf9xj/cf9xj/cf9GbEypO3GP9x/3GP9x/3GP9x/3GP9x/3GP86jEG3c76P9x/3GP9x/3GP9x/3GP9x/3GP9x/3GP9ISPybcI/3H/cY/3H/cY/3H/cY/3H/cY/3H/Rll8qmhxj/cf9xj/cf9xj/cf9xj/cf9xj/cf9xj/cf9xj/cf9xj/RLx81DiP9x/3GP9x/3GP9x/3GP9x/3GP9x/3GP9x/3GP9x/3GP9DNizsnf9xj/cf9xj/cf9xj/cf9xj/cf9xj/cUVeHKoecf9xj/cf9xj/cf9xj/cf9xj/cUICXO/a/3GP9x/3GP9x/3GP9x/3GP9x/3ExSgG+tf5xj/cf9xj/cf9xj/cf9xj/cf9xj/cUdjTJnLj/cf9xj/cf9xj/cf9xj/cf9xj/cf9xj/cf9xj/cf9xj/cf9xj/cf9xj/cf9xj/cf9xj/cf9xj/cf9xj/Tnq8OFSP9x/3GP9x/3GP9x/3GP9x/3GP9x/3E+wvGyPQ7/cf9xj/cf9xj/cf9xj/cf9xj/cf9xTPNsQMn/cf9xj/cf9xj/cf9xj/cf9xj/cf9APywdDf9xj/cf9xj/cf9xj/cf9xj/cf9xj/MvrhvwUe/3H/cY/3H/cY/3H/cY/3H/cY/3H/cUSuTLUbcf9xj/cf9xj/cf9xj/cf9xj/cf9xj/RbEstO1xj/cf9xj/cf9xj/cf9xj/cf9xj/cf9xj/cf9xj/cf9xj/cf9xj/SgBMf/v/cf9xj/cf9xj/cf9xj/cf9xj/cf9xj/TpBsNvmP9x/3GP9x/3GP9x/3GP9x/3GP9x/3GP83hVG6eq7/cY/3H/cY/3H/cY/3H/cY/3H/cY/3FG50yRi3GP9x/3GP9x/3GP9x/3GP9x/3GP9x/0WxLMTt/3H/cY/3H/cY/3H/cY/3H/cY/3H/cYSos8Z0z/cf9xj/cf9xj/cf9xj/cf9xj/cf9xj/cf9xj/cf9xW33UgnGP9x/3GP9x/3GP9x/3GP9x/3GP9x/3GP9x/3GP9xWp7WYf9xj/cf9xj/cf9xj/cf9xj/cf9xj/cf9xhHlxyGjnGP9x/3GP9x/3GP9x/3GP9x/3GP9H9XyQqHGP9x/3GP9x/3GP9x/3GP9x/3GP9IlxyWjo/3H/cY/3H/cY/3H/cY/3H/cY/3E7r5G1UG6P9x/3GP9x/3GP9x/3GP9x/3GP9x/3GDF7Zb+Emv9xj/cf9xj/cf9xj/cf9xj/cf9dGtTlj/cf9xj/cf9xj/cf9xj/cf9xhCAlzv2v9x/3GP9x/3GP9x/3GP9x/3GP9xNzCBuM9+cf9xj/cf9xj/cf9xj/cf9xj/cf9xhJzTxzLP9xj/cf9xj/cf9xj/cf9xj/cf9xj/cf86zkG2Mb5xj/cf9xj/cf9xj/cf9xj/cf9xg6KUG21r7/cf9xj/cf9xj/cf9xj/cf9xj/cf9FsSzE7f9x/3GP9x/3GP9x/3GP9x/3GP9xQtjc4nL/cY/3H/cY/3H/cY/3H/cY/3H/cY/0MurN0VcY/3H/cY/3H/cY/3H/cY/3H/cY/3E3deK5ih2P9x/3GP9x/3GP9x/3GP9x/3GP9EFSzOrXH/cY/3H/cY/3H/cY/3H/cY/3H/cV8y0M1xj/cf9xj/cf9xj/cf9xj/cf9xj/cf9JdhyInv9x/3GP9x/3GP9x/3GP9x/3GP9x/3GEpqPGlcj/cf9xj/cf9xj/cf9xj/cf9xj/cf9xj/cf9xj/cf9xj/cf9xj/cf9xj/cf9xj/cf9xj/SLgclH7/cf9xj/cf9xj/cf9xj/cf9xj/cf9xj/cf9xj/cf9xj/cf9e19Mo/3GP9x/3GP9x/3GP9x/3GP9x/3GP9x/3GP9x/3GP9x/3GP9x/3GP9x/3GP9QY9Cscf9xj/cf9xj/cf9xj/cf9xj/cf9xhINByMvv9x/3GP9x/3GP9x/3GP9x/3GP9x/3GP9x/3GP9x/3GP9xR5cclo7/cf9xj/cf9xj/cf9xj/cf9xj/cf9xQXgs+H3/cY/3H/cY/3H/cY/3H/cY/3H/cY/1x91YL/cf9xj/cf9xj/cf9xj/cf9xj/cf9xj/cf9xXPjUB4/3H/cY/3H/cY/3H/cY/3H/cY/3H/cUI2LOyd/3H/cY/3H/cY/3H/cY/3H/cY/3H/cY/0fUfKK4/3GP9x/3GP9x/3GP9x/3GP9x/3GP9x/3GEgLnI9G/3H/cY/3H/cY/3H/cY/3H/cY/3H/ShMcfs7/cY/3H/cY/3H/cY/3H/cY/3H/cYMlXhvqoej/cf9xj/cf9xj/cf9xj/cf9xj/cf9xj/cf9DeCzYfXH/cY/3H/cY/3H/cY/3H/cY/3FPxowTl4/3H/cY/3H/cY/3H/cY/3H/cY/3H/cY/3H/cY/3H/cY/3H/RBUszq1xj/cf9xj/cf9xj/cf9xj/cf9xj/cUhVHHqucY/3H/cY/3H/cY/3H/cY/3H/cYRr7MlBNx/3GP9x/3GP9x/3GP9x/3GP9x/3GP9x/3GP9x/3GP9x/3GP9x/3GEgATI/7j/cf9xj/cf9xj/cf9xj/cf9xj/cf9xj/QDqMDVdx/3GP9x/3GP9x/3GP9x/3GP9x/3GP9x/3GP9x/3GP9x/3E3Q1G4vK5xj/cf9xj/cf9xj/cf9xj/cf9xj/SVUciq7/cY/3H/cY/3H/cY/3H/cY/3H/cY/3H/cYT+eMAYdxj/cf9xj/cf9xj/cf9xj/cf9xj/cf9xgzYgG9nf7/cY/3H/cY/3H/cY/3H/cY/3H/cYRA/8zwCP9x/3GP9x/3GP9x/3GP9x/3GP9x/0lVHIquj/cf9xj/cf9xj/cf9xj/cf9xj/cf9xj/cf9xSmD8afD/cf9xj/cf9xj/cf9xj/cf9xj/cf9xj/cTAJErAH7f9xj/cf9xj/cf9xj/cf9xj/cf9xj/SLgclH7/cf9xj/cf9xj/cf9xj/cf9xj/cUkTHG7Ocf9xj/cf9xj/cf9xj/cf9xj/cf9xj/cf9xQ9Is0t3/cY/3H/cY/3H/cY/3H/cY/3H/cY/3H/cY/3H/cV6V0Wpx/3GP9x/3GP9x/3GP9x/3GP9x/3GP9x/0TzLNDN/3GP9x/3GP9x/3GP9x/3GP9x/3GP9x/3GP9x/0WQLMb9j/cf9xj/cf9xj/cf9xj/cf9xj/cVq/1UBxj/cf9xj/cf9xj/cf9xj/cf9xj/cf9HHByuPv9x/3GP9x/3GP9x/3GP9x/3GP9x/3GP9x/3GP9x/1071MT/cf9xj/cf9xj/cf9xj/cf9xj/cf9xj/cf9xhHlxyGjnGP9x/3GP9x/3GP9x/3GP9x/3GP9x/3GP9I2RyCbnH/cY/3H/cY/3H/cY/3H/cY/3H/cY/3H/cY/3H/cY/3FdldNqj/cf9xj/cf9xj/cf9xj/cf9xj/cf9xj/cf9FjUzHK4/3H/cY/3H/cY/3H/cY/3H/cY/3H/cY/3H/cUhVHIqu/3H/cY/3H/cY/3H/cY/3H/cY/3H/cY/3H/cYWp7WYf9x/3GP9x/3GP9x/3GP9x/3GP9x/3GP9x/3GP9x/3GEOuTNUb/3GP9x/3GP9x/3GP9x/3GP9x/3GDYtobrSXo/3H/cY/3H/cY/3H/cY/3H/cY/ztYcbWnjnGP9x/3GP9x/3GP9x/3GP9x/3GEb6HJBecf9xj/cf9xj/cf9xj/cf9xj/cf9xgwPLS/w0tx/3GP9x/3GP9x/3GP9x/3GP9x/3GP9HHByePnGP9x/3GP9x/3GP9x/3GP9x/3GP8wekKxlb3/cf9xj/cf9xj/cf9xj/cf9xj/cf9xj/cf9xj/cf9xj/SLgclH7/cf9xj/cf9xj/cf9xj/cf9xj/cf9xj/cf9xj/cUsu7E0Rcf9xj/cf9xj/cf9xj/cf9xj/cf9POLwsdI/3H/cY/3H/cY/3H/cY/3H/cY/3H/cYSyg8XXz/cY/3H/cY/3H/cY/3H/cY/3H/cY/z+/ErJA7f9xj/cf9xj/cf9xj/cf9xj/cf9xj/Rj0cvC6P9x/3GP9x/3GP9x/3GP9x/3GP9x/0NEXOu6/3H/cY/3H/cY/3H/cY/3H/cY/3H/cY/3H/cY/10a1OX/cY/3H/cY/3H/cY/3H/cY/3H/cY/3H/cY/3H/cY/3H/Rxwcrj7/cf9xj/cf9xj/cf9xj/cf9xj/cf9xhJ8Rxg7nGP9x/3GP9x/3GP9x/3GP9x/3GP9x/3FedNKL/3H/cY/3H/cY/3H/cY/3H/cY/3H/cY/3H/cY/3H/cY/3H/cY/3H/cY/3H/cYWr/VQHH/cY/3H/cY/3H/cY/3H/cY/3H/cY/0WQLMb9/3GP9x/3GP9x/3GP9x/3GP9x/3GP9H+hygXv9xj/cf9xj/cf9xj/cf9xj/cf9xj/cf9xQJSMB7eP9x/3GP9x/3GP9x/3GP9x/3GP9x/3GP9xQ+Bcwfpx/3GP9x/3GP9x/3GP9x/3GP9x/3GP9x/3FHuByEfnGP9x/3GP9x/3GP9x/3GP9x/3GP9x/3GP9IuByUfv9x/3GP9x/3GP9x/3GP9x/3GP9x/3GP9x/3GP9x/3GP9dO9PEcY/3H/cY/3H/cY/3H/cY/3H/cY/3H/cY/3H/cY/3H/cY/3H/cYSfEcYO5xj/cf9xj/cf9xj/cf9xj/cf9xj/cf9xj/cf9xj/cf9xj/cf9xj/cf9xj/cf9xj/cf9xj/cf9xj/cf9xj/cf9xj/cf9xj/cV3X0ihx/3GP9x/3GP9x/3GP9x/3GP9x/3GP9x/3GP9x/3GP9x/3GP9x/3GP9x/3GP9x/3GP9x/3GP9x/3GP9x/3GP9x/3GP9x/3GP9x/3GP9x/3GF2V02r/cY/3H/cY/3H/cY/3H/cY/3H/cY/3H/cY/3H/cY/3H/cY/3H/XJ7UYXGP9x/3GP9x/3GP9x/3GP9x/3GP9x/3GP9x/3GFtc1KNxj/cf9xj/cf9xj/cf9xj/cf9xj/cf9xj/cf9xj/cf9xj/cf9xj/XJ7UYXH/cY/3H/cY/3H/cY/3H/cY/3H/cY/3H/cY/3H/cY/17X0yj/cf9xj/cf9xj/cf9xj/cf9xj/cf9xj/cf9xj/cf9xRsZMo5uP9x/3GP9x/3GP9x/3GP9x/3GEC6LAVd/3H/cY/3H/cY/3H/cY/3H/cYP0lCsLa9cY/3H/cY/3H/cY/3H/cY/3H/cY/3H/cY/3H/cYRH8cyA7/cf9xj/cf9xj/cf9xj/cf9xj/cf9xhFHBy+Pv9xj/cf9xj/cf9xj/cf9xj/cf9xj/QPeMEYeP9x/3GP9x/3GP9x/3GP9x/3GP9x/3FDt9zEgnGP9x/3GP9x/3GP9x/3GP9x/3GP9IafyZYP9x/3GP9x/3GP9x/3GP9x/3GP9xRV4cqh5x/3GP9x/3GP9x/3GP9x/3GP9x/z6WEbJp7nGP9x/3GP9x/3GP9x/3GP9x/3GP9x/0MjXO3Kj/cf9xj/cf9xj/cf9xj/cf9xj/cf9dXNOjcf9xj/cf9xj/cf9xj/cf9xj/cf9xj/cf9xj/cf9xj/cf9xj/cf9xj/cf9xg7vcG0Qj5xj/cf9xj/cf9xj/cf9xj/cf9xj/cUPSLNLd/3H/cY/3H/cY/3H/cY/3H/cY/3H/SjQcbL5xj/cf9xj/cf9xj/cf9xj/cf9xj/cf9xj/Rn8cqA5x/3GP9x/3GP9x/3GP9x/3GP9x/3GP9KNBxsvnH/cY/3H/cY/3H/cY/3H/cY/3H/cY/3H/cUhVHIqu/3H/cY/3H/cY/3H/cY/3H/cY/3H/cY/3H/SLgclH7/cY/3H/cY/3H/cY/3H/cY/3H/cY/3H/cY/3H/cY/3H/XvjSB3GP9x/3GP9x/3GP9x/3GP9x/3GP9x/3GP9x/3GP9x/3GP9xRV4cqh5x/3GP9x/3GP9x/3GP9x/3GP9x/3GP9E8yzQzf9x/3GP9x/3GP9x/3GP9x/3GP9x/3GP9Jdhx4nnGP9x/3GP9x/3GP9x/3GP9x/3GP9x/zOPYr5wnf9x/3GP9x/3GP9x/3GP9x/3GP9x/3GP9x/3GEL+fOAY/3H/cY/3H/cY/3H/cY/3H/cY/3H/cTQ5gbvGfnH/cY/3H/cY/3H/cY/3H/cY/3H/cY/1740gdx/3GP9x/3GP9x/3GP9x/3GP9x/3GP9DVyzajXGP9x/3GP9x/3GP9x/3GP9x/3GP9x/0ccHK4+/3H/cY/3H/cY/3H/cY/3H/cY/3H/cYRF4cyh6P9x/3GP9x/3GP9x/3GP9x/3GP9x/3FCI1ztyv9x/3GP9x/3GP9x/3GP9x/3GP9x/3GEzdvDIkcf9xj/cf9xj/cf9xj/cf9xj/cf9xhAhlwImo/3H/cY/3H/cY/3H/cY/3H/cY/3H/cY/1ye1GFx/3GP9x/3GP9x/3GP9x/3GP9x/3GP9xNM0CvDL9/3GP9x/3GP9x/3GP9x/3GP9x/3FA6VzxanH/cY/3H/cY/3H/cY/3H/cY/3H/cY/3H/TGWcSaZxj/cf9xj/cf9xj/cf9xj/cf9xj/cTbmE7kZ7HGP9x/3GP9x/3GP9x/3GP9x/3E5wsO2PTxxj/cf9xj/cf9xj/cf9xj/cf9xj/cf9H4qyh1f9x/3GP9x/3GP9x/3GP9x/3GP9x/3GP9x/0YP/L8A/3GP9x/3GP9x/3GP9x/3GP9x/3GP9Hwayj5f9xj/cf9xj/cf9xj/cf9xj/cf9xj/SvxscDn/cf9xj/cf9xj/cf9xj/cf9xj/cf9xWp7WYY/3H/cY/3H/cY/3H/cY/3H/cY/3H/cY/3H/cY/3H/cYXNfUKI/3H/cY/3H/cY/3H/cY/3H/cY/zqoobZXXnH/cY/3H/cY/3H/cY/3H/cY/3H/cY/0TzLNDN/3H/cY/3H/cY/3H/cY/3H/cY/3H/cY/3Eyr1G+UK7/cY/3H/cY/3H/cY/3H/cY/3H/cY/1u/1kD/cY/3H/cY/3H/cY/3H/cY/3H/cY/3H/cY/3H/cY/3H/cY/3H/cU2jPDXM/3GP9x/3GP9x/3GP9x/3GP9x/3GP9x/1071MT/cf9xj/cf9xj/cf9xj/cf9xj/cf9xj/cf9xj/cf9xj/cf9xj/cf9xj/Rl4cuh7/cf9xj/cf9xj/cf9xj/cf9xj/cf9xj/cf9xj/cf9xj/ShMcfs7/cf9xj/cf9xj/cf9xj/cf9xj/cf9IuByUfv9xj/cf9xj/cf9xj/cf9xj/cf9xj/RZAsxv3/cY/3H/cY/3H/cY/3H/cY/3H/cY/3H/cY/3H/cY/3H/cY/3H/cY/3FdttNJ/3H/cY/3H/cY/3H/cY/3H/cY/3H/cY/3H/cY/3H/cY/3Fc+NQH/3GP9x/3GP9x/3GP9x/3GP9x/3GP9x/3GP9x/3FcO9PEcf9xj/cf9xj/cf9xj/cf9xj/cf9xj/cf9xj/cf9xj/cf9HCUyva/9x/3GP9x/3GP9x/3GP9x/3GP9x/3GEhVHHqucf9xj/cf9xj/cf9xj/cf9xj/cf9xhDsSzU7f9xj/cf9xj/cf9xj/cf9xj/cf9xhA2yzyTXH/cY/3H/cY/3H/cY/3H/cY/3H/cUIxjNzncf9xj/cf9xj/cf9xj/cf9xj/cf9xMHSRv4tucf9xj/cf9xj/cf9xj/cf9xj/cf9xj/cf9xj/cf9xj/cVtc1aP/cf9xj/cf9xj/cf9xj/cf9xj/cf9xj/cTyRcbNujnGP9x/3GP9x/3GP9x/3GP9x/3GP9xQ7Es1O2P9x/3GP9x/3GP9x/3GP9x/3GP9x/zYOw7vxPP9xj/cf9xj/cf9xj/cf9xj/cf9xj/cf9xj/cf89vcGzQj5x/3GP9x/3GP9x/3GP9x/3GP9x/3FFXhyqHnGP9x/3GP9x/3GP9x/3GP9x/3GP9x/3GP9x/3GP9x/3GP9x/3GP9x/3GP9xOuzxthMO/3GP9x/3GP9x/3GP9x/3GP9x/3GP9x/0WQLMb9j/cf9xj/cf9xj/cf9xj/cf9xj/cf9xj/cV2200n/cf9xj/cf9xj/cf9xj/cf9xj/cf9xj/Rll8qmhx/3GP9x/3GP9x/3GP9x/3GP9x/3GP9x/3GEnuPGEccY/3H/cY/3H/cY/3H/cY/3H/cY/3FG+hyQXnGP9x/3GP9x/3GP9x/3GP9x/3GP9xR2n8iWBx/3GP9x/3GP9x/3GP9x/3GP9x/3FEkCzG/f9x/3GP9x/3GP9x/3GP9x/3GP9x/3FHlxyWjv9xj/cf9xj/cf9xj/cf9xj/cf9xj/Qqdc5Ypx/3GP9x/3GP9x/3GP9x/3GP9x/3EwHOGw8x6P9x/3GP9x/3GP9x/3GP9x/3GDJosb6XTo/3H/cY/3H/cY/3H/cY/3H/cY/3H/cY/1900ov/cY/3H/cY/3H/cY/3H/cY/3H/cY/3H/cYR3YcmJ7/cY/3H/cY/3H/cY/3H/cY/3H/cY/0kn/H2AcY/3H/cY/3H/cY/3H/cY/3H/cY/3H/cY/3H/cY/3H/cY/3H/cY/3H/SYRMd7tx/3GP9x/3GP9x/3GP9x/3GP9x/3GP9K8Rxw7o/3H/cY/3H/cY/3H/cY/3H/cY/3H/cUnxHHDu/3GP9x/3GP9x/3GP9x/3GP9x/3GP9x/3FcGtTl/3H/cY/3H/cY/3H/cY/3H/cY/3H/cY/0jZHIJucf9xj/cf9xj/cf9xj/cf9xj/cf9xj/cf9H9XygqP9x/3GP9x/3GP9x/3GP9x/3GP9x/3GP8/+2GyBJ7/cY/3H/cY/3H/cY/3H/cY/3H/cY/0K6LORdcf9xj/cf9xj/cf9xj/cf9xj/cf9xg1plG7Wa7/cY/3H/cY/3H/cY/3H/cY/3H/cYNIHCvH49/3H/cY/3H/cY/3H/cY/3H/cY/3E+EeOx7hxxj/cf9xj/cf9xj/cf9xj/cf9xj/cUsu7E0Rcf9xj/cf9xj/cf9xj/cf9xj/cf9xhEfxzIDv9x/3GP9x/3GP9x/3GP9x/3GP9x/3GESQLLb9cf9xj/cf9xj/cf9xj/cf9xj/cf9xj/cUSNTLcrcY/3H/cY/3H/cY/3H/cY/3H/cY/3H/cV8R0e7/cY/3H/cY/3H/cY/3H/cY/3H/cY/3H/cY/0ALXBBaj/cf9xj/cf9xj/cf9xj/cf9xj/cf9xj/cf9xj/cf9xj/cf9xj/cf9xj/cf9xj/cf9xj/cf9xj/cf9xj/cf9MizxHTHGP9x/3GP9x/3GP9x/3GP9x/3GP9x/3E3DKG5817/cY/3H/cY/3H/cY/3H/cY/3H/cY/0HWjPKXcY/3H/cY/3H/cY/3H/cY/3H/cY/3H/cY/3H/cY/3H/cY/3FBmSzmbXH/cY/3H/cY/3H/cY/3H/cY/3H/OcmhuDZej/cf9xj/cf9xj/cf9xj/cf9xj/cUeXHJaO/3H/cY/3H/cY/3H/cY/3H/cY/3H/cY/3H/cY/0f6HKBe/3GP9x/3GP9x/3GP9x/3GP9x/3GP9x/3GP9x/3GP9x/3GP9x/0o0HGy+cY/3H/cY/3H/cY/3H/cY/3H/cY/3H/cYRtkcom7/cf9xj/cf9xj/cf9xj/cf9xj/cf9xhOF7wuhP9x/3GP9x/3GP9x/3GP9x/3GP9xPlLSsq0t/3GP9x/3GP9x/3GP9x/3GP9x/3GEbZHKJu/3H/cY/3H/cY/3H/cY/3H/cY/3H/cY/1740gdx/3GP9x/3GP9x/3GP9x/3GP9x/3GP9x/3GP9x/3GP9x/3GP9x/3GP9x/3GP9xXnTRi3GP9x/3GP9x/3GP9x/3GP9x/3GP9x/3GP9x/3FGCUyfa3H/cY/3H/cY/3H/cY/3H/cY/3H/cY/0l2HHiecY/3H/cY/3H/cY/3H/cY/3H/cY/3H/MOphsCWecY/3H/cY/3H/cY/3H/cY/3H/cY/3FOF7wuhP9xj/cf9xj/cf9xj/cf9xj/cf9xRhwcnj5x/3GP9x/3GP9x/3GP9x/3GP9x/3GP9xRV4cqh5x/3GP9x/3GP9x/3GP9x/3GP9xQLWM9Kdxj/cf9xj/cf9xj/cf9xj/cf9xj/cV500Ytxj/cf9xj/cf9xj/cf9xj/cf9xj/cf9xj/cf9xj/cf9xj/cf9xj/cf9xj/XFzVo4/3H/cY/3H/cY/3H/cY/3H/cY/3H/cYQ65M1Rv/cY/3H/cY/3H/cY/3H/cY/3H/cY/3H/cY/00CnD/WcY/3H/cY/3H/cY/3H/cY/3H/cY/3H/cYW1zUo3GP9x/3GP9x/3GP9x/3GP9x/3GP9x/3GP8/HDSx48txj/cf9xj/cf9xj/cf9xj/cf9xj/cf9E4FzR+v9xj/cf9xj/cf9xj/cf9xj/cf9xj/cf9xj/cf9FrkzFG/9x/3GP9x/3GP9x/3GP9x/3GP9x/3FJExxuznGP9x/3GP9x/3GP9x/3GP9x/3GP9xRRwcvj6P9x/3GP9x/3GP9x/3GP9x/3GP9x/3FFS0yrS3GP9x/3GP9x/3GP9x/3GP9x/3GP9x/3E2fKS5g1tx/3GP9x/3GP9x/3GP9x/3GP9x/3GEOW3MaScY/3H/cY/3H/cY/3H/cY/3H/cY/3H/cVw708Rx/3GP9x/3GP9x/3GP9x/3GP9x/3GE/6XABacY/3H/cY/3H/cY/3H/cY/3H/cY/3H/cY/3H/cY/3H/cY/3H/cUzlPEGsj/cf9xj/cf9xj/cf9xj/cf9xj/cf9xhBZVzpqnGP9x/3GP9x/3GP9x/3GP9x/3GP9x/0u1zFSjcf9xj/cf9xj/cf9xj/cf9xj/cf9xj/SvxscDn/cf9xj/cf9xj/cf9xj/cf9xj/cf9xj/cTcfcbngjv9x/3GP9x/3GP9x/3GP9x/3GP9x/3GP9HHByePnGP9x/3GP9x/3GP9x/3GP9x/3GP9x/3GP9xSDQcjL7/cY/3H/cY/3H/cY/3H/cY/3H/cY/3H/cY/3H/cY/1x91YL/cf9xj/cf9xj/cf9xj/cf9xj/cf9xj/cUbZHKJu/3GP9x/3GP9x/3GP9x/3GP9x/3GP9xSRMcbs5x/3GP9x/3GP9x/3GP9x/3GP9x/3GP9x/3GP9x/3GP9x/3GP9JVRyKrv9xj/cf9xj/cf9xj/cf9xj/cf9xj/cf9xhBUozq13GP9x/3GP9x/3GP9x/3GP9x/3GP9x/0jZHIJucY/3H/cY/3H/cY/3H/cY/3H/cY/3H/Rz0cnC5x/3GP9x/3GP9x/3GP9x/3GP9x/3GP9H+hygXv9xj/cf9xj/cf9xj/cf9xj/cf9xj/cf9e+NIHcY/3H/cY/3H/cY/3H/cY/3H/cYQJksB22P9x/3GP9x/3GP9x/3GP9x/3GP9x/3GEhVHHqucf9xj/cf9xj/cf9xj/cf9xj/cf9xj/cf9xhFCUy/a/9xj/cf9xj/cf9xj/cf9xj/cf9xj/cTMT4b3sHo/3H/cY/3H/cY/3H/cY/3H/cY/3H/cTZtR7qSuP9x/3GP9x/3GP9x/3GP9x/3GP9x/3Fav9ZA/3H/cY/3H/cY/3H/cY/3H/cY/3H/cY/3H/XvjSB3GP9x/3GP9x/3GP9x/3GP9x/3GP9x/3GP9x/3GP9x/z1H1bO4KnH/cY/3H/cY/3H/cY/3H/cY/3H/cY/3H/cY/3H/cYSCFMjev/cf9xj/cf9xj/cf9xj/cf9xj/cf9xgy3EO+I7yP9x/3GP9x/3GP9x/3GP9x/3GP9x/3GP9x/0KnXOWKcY/3H/cY/3H/cY/3H/cY/3H/cY/3H/cY/3H/cYRF4cyh6P9x/3GP9x/3GP9x/3GP9x/3GP9xSk/sawH/cY/3H/cY/3H/cY/3H/cY/3H/cYNO3UuxIrcf9xj/cf9xj/cf9xj/cf9xj/cf9xj/cf9xj/cf9xj/cf9xj/cf9xj/cf9xj/cf9EAlzP2nGP9x/3GP9x/3GP9x/3GP9x/3GP9xQ65M1RuP9x/3GP9x/3GP9x/3GP9x/3GP9x/3GP9x/3FFPRy8Lv9xj/cf9xj/cf9xj/cf9xj/cf9xj/cUhVHHqucY/3H/cY/3H/cY/3H/cY/3H/cY/3H/cY/3H/cUSQLMb9/3H/cY/3H/cY/3H/cY/3H/cY/3H/cUUErL+1/3GP9x/3GP9x/3GP9x/3GP9x/3GP9x/3GP9x/0V6fMhYj/cf9xj/cf9xj/cf9xj/cf9xj/cUtXbEqJcf9xj/cf9xj/cf9xj/cf9xj/cf9xTxxcDjpxj/cf9xj/cf9xj/cf9xj/cf9xj/cUnQHHL+j/cf9xj/cf9xj/cf9xj/cf9xj/cf9xj/cf9xRfDcsPL/cY/3H/cY/3H/cY/3H/cY/3H/cY/3H/cY/3H/cY/3H/cY/3H/cY/3H/cY/3H/SVUciq6P9x/3GP9x/3GP9x/3GP9x/3GP9xMoQSvXvtcY/3H/cY/3H/cY/3H/cY/3H/cYR3YcmJ7/cY/3H/cY/3H/cY/3H/cY/3H/cYRT0crC5xj/cf9xj/cf9xj/cf9xj/cf9xj/R6v8pUD/cY/3H/cY/3H/cY/3H/cY/3H/cY/1u/1kD/cY/3H/cY/3H/cY/3H/cY/3H/cY/06QbDb5j/cf9xj/cf9xj/cf9xj/cf9xj/cTqzgrZMff9xj/cf9xj/cf9xj/cf9xj/cf9xj/cf9xj/SWNMectxj/cf9xj/cf9xj/cf9xj/cf9xj/cf9xR7gchH5xj/cf9xj/cf9xj/cf9xj/cf9xj/cf9xj/cf9xj/R/ocoF7/cY/3H/cY/3H/cY/3H/cY/3H/cY/3H/cY/3H/cUwoPD18cf9xj/cf9xj/cf9xj/cf9xj/cf9xXnTSi/9x/3GP9x/3GP9x/3GP9x/3GP9x/3FJ8Rxw7v9xj/cf9xj/cf9xj/cf9xj/cf9xj/cf9xj/RY1Mxyv/cY/3H/cY/3H/cY/3H/cY/3H/cY/3H/RypMnVtx/3GP9x/3GP9x/3GP9x/3GP9x/3GP9x/0XSLLLdcf9xj/cf9xj/cf9xj/cf9xj/cf9xj/cf9xj/cf9xj/cf9xj/cf9xj/cf9xj/QB4sHx2P9x/3GP9x/3GP9x/3GP9x/3GP9x/3GEU9HKwucY/3H/cY/3H/cY/3H/cY/3H/cY/3H/cV8R0e7/cY/3H/cY/3H/cY/3H/cY/3H/cY/0Z/HKgOcf9xj/cf9xj/cf9xj/cf9xj/cf9xhEfxzIDv9x/3GP9x/3GP9x/3GP9x/3GP9x/3FbXNWj/3GP9x/3GP9x/3GP9x/3GP9x/3GP9x/3GP9x/3GP9x/3GP9x/0lVHIquj/cf9xj/cf9xj/cf9xj/cf9xj/cf9KExx+zv9xj/cf9xj/cf9xj/cf9xj/cf9xj/cf9xj/cf9xj/cf9xj/cf9xRhwcnj5x/3GP9x/3GP9x/3GP9x/3GP9x/3GP9B2ywDTf9xj/cf9xj/cf9xj/cf9xj/cf9xj/cf9xj/cf9xj/cf9xj/cf9xj/cf9xj/cf9xj/cf9xj/cf9xj/cf9xj/cf9xj/cf9xj/cf9xj/UGPQrHH/cY/3H/cY/3H/cY/3H/cY/3H/cUD8LPA9cf9xj/cf9xj/cf9xj/cf9xj/cf9xThe8LoSP9x/3GP9x/3GP9x/3GP9x/3GP9x/zuMQbVzvnH/cY/3H/cY/3H/cY/3H/cY/3H/cY/3H/cY/3H/cY/3H/cUVLTKtLcY/3H/cY/3H/cY/3H/cY/3H/cY/3H/cYRGxMyTv/cf9xj/cf9xj/cf9xj/cf9xj/cf9xj/Rl4cuh7/cf9xj/cf9xj/cf9xj/cf9xj/cf9xj/cf9xRhwcnj5x/3GP9x/3GP9x/3GP9x/3GP9x/3Ez45W9HGr/cY/3H/cY/3H/cY/3H/cY/3H/cYN4MTuHzscY/3H/cY/3H/cY/3H/cY/3H/cY/0i4HJR+/3H/cY/3H/cY/3H/cY/3H/cY/3FCFSzurf9xj/cf9xj/cf9xj/cf9xj/cf9xj/cf9IpUyVq/9xj/cf9xj/cf9xj/cf9xj/cf9xj/cf9xStAcUv5x/3GP9x/3GP9x/3GP9x/3GP9x/3GP9x/3GDDfkrAwbf9x/3GP9x/3GP9x/3GP9x/3GP9x/3GP9x/3GP9x/3GP9x/3GP9x/3GP9x/3GEnNPHMs/3GP9x/3GP9x/3GP9x/3GP9x/3GP9x/3GP9x/3GP9x/3GP9x/3GP9x/3GP9x/3GP9x/3GP9x/3GP9x/3GEb6HJBecf9xj/cf9xj/cf9xj/cf9xj/cf9xhbXNSjcY/3H/cY/3H/cY/3H/cY/3H/cY/3H/cY/3H/cY/3H/cY/3H/cY/3H/cYRtkcom7/cf9xj/cf9xj/cf9xj/cf9xj/cf9xj/cf9xj/cf9xj/RPMs0M3/cf9xj/cf9xj/cf9xj/cf9xj/cf9cfdWC/3GP9x/3GP9x/3GP9x/3GP9x/3GP9ALFweOv9x/3GP9x/3GP9x/3GP9x/3GP9x/3GP9xSCFMjev/cY/3H/cY/3H/cY/3H/cY/3H/cY/3H/cY/3H/cY/3H/cY/3H/cY/3H/cY/3H/X3TSi4/3H/cY/3H/cY/3H/cY/3H/cY/3FJ0Bxy/o/3H/cY/3H/cY/3H/cY/3H/cY/3H/cY/3H/cY/3H/cY/3H/cY/3H/cY/3H/cY/3H/cY/3H/cYRrgcpH6P9x/3GP9x/3GP9x/3GP9x/3GP9x/3GP9x/3GP9x/3GP9xXdfSKHH/cY/3H/cY/3H/cY/3H/cY/3H/cY/0NXLNqNcY/3H/cY/3H/cY/3H/cY/3H/cY/3H/cTOkAbxb/nGP9x/3GP9x/3GP9x/3GP9x/3GP9x/3FantZhj/cf9xj/cf9xj/cf9xj/cf9xj/cf9xg7snG1TY7/cY/3H/cY/3H/cY/3H/cY/3H/cY/3H/cY/3H/cY/3H/cY/3H/cY/3H/cY/3H/cY/3H/cY/3H/cY/3H/cY/3H/cY/3H/cY/3H/cY/3H/Q3gs2H1x/3GP9x/3GP9x/3GP9x/3GP9x/3GP9x/3GP9x/3GP9x/3GP9x/3GP9x/3GP9GXhy6Hv9x/3GP9x/3GP9x/3GP9x/3GP9x/3GP9x/0vbbFJJcf9xj/cf9xj/cf9xj/cf9xj/cf9xhKizxnTP9x/3GP9x/3GP9x/3GP9x/3GP9x/3GP9EvHzUOI/3H/cY/3H/cY/3H/cY/3H/cY/3H/Qqdc5Ypxj/cf9xj/cf9xj/cf9xj/cf9xj/Oe9BuBC+/3GP9x/3GP9x/3GP9x/3GP9x/3GP9x/3FEbEzJO4/3H/cY/3H/cY/3H/cY/3H/cY/3H/cY/3H/cY/3H/cY/3H/cY/3H/cY/3H/cY/3H/cY/3H/cY/3H/cY/3H/cY/3H/cY/3H/cY/3H/cY/3H/cY/3H/cY/3H/cY/3H/cY/3H/cY/3H/cY/3H/cY/3H/cY/3H/cY/3H/cY/3H/W7/WQI/3H/cY/3H/cY/3H/cY/3H/cY/3H/cUPSLNLd/3GP9x/3GP9x/3GP9x/3GP9x/3GP9x/3GP9x/3GP9cfdWC/3H/cY/3H/cY/3H/cY/3H/cY/3H/cY/3H/cY/3H/cY/0ilTJWr/3H/cY/3H/cY/3H/cY/3H/cY/3H/cY/3H/cUeXHJaO/3GP9x/3GP9x/3GP9x/3GP9x/3GDM5gb3Gfv9xj/cf9xj/cf9xj/cf9xj/cf9xj/cf9xj/cT8jorHcXf9x/3GP9x/3GP9x/3GP9x/3GP9xO3GCtY59/3H/cY/3H/cY/3H/cY/3H/cY/3H/cYNm+huZBecf9xj/cf9xj/cf9xj/cf9xj/cf9xj/cf9xRhwcnj5x/3GP9x/3GP9x/3GP9x/3GP9x/3GE5LjBtHcf9xj/cf9xj/cf9xj/cf9xj/cf9xg4ldG4ai7/cf9xj/cf9xj/cf9xj/cf9xj/cf9xj/TfNsQMn/cY/3H/cY/3H/cY/3H/cY/3H/cYPSBBs9++/3GP9x/3GP9x/3GP9x/3GP9x/3GP9Jdhx4nnGP9x/3GP9x/3GP9x/3GP9x/3GP9JP2yMCf9xj/cf9xj/cf9xj/cf9xj/cf9xj/cf9xj/cf9xXpXRanH/cY/3H/cY/3H/cY/3H/cY/3H/cY/3H/cYTLFsROmP9x/3GP9x/3GP9x/3GP9x/3GP9x/3FD0izS3f9xj/cf9xj/cf9xj/cf9xj/cf9xj/Tzi8LHT/cY/3H/cY/3H/cY/3H/cY/3H/cY/3H/QzYs7J2P9x/3GP9x/3GP9x/3GP9x/3GP82ZWK7mp2P9x/3GP9x/3GP9x/3GP9x/3GP9x/3GP9AUDwL/HH/cY/3H/cY/3H/cY/3H/cY/3H/cY/3H/cY/3H/cY/3H/cY/3FbO9XEj/cf9xj/cf9xj/cf9xj/cf9xj/cf9xj/cf9xj/cf9xj/cf9xj/cf9xj/cf9xj/cf9xj/cf9xj/cf9xj/cf9xj/cf9xj/cf9xj/cf9xj/cf9xj/cf9xj/cVwa0+Vxj/cf9xj/cf9xj/cf9xj/cf9xj/cf9xj/cf9xj/cf9xj/cf9JVRyKro/3H/cY/3H/cY/3H/cY/3H/cY/3H/cY/0vQHFL+cY/3H/cY/3H/cY/3H/cY/3H/cY/3H/cY/3H/cY/3H/cY/3H/cY/3H/SjQcbL5xj/cf9xj/cf9xj/cf9xj/cf9xj/cf9xhantZh/3H/cY/3H/cY/3H/cY/3H/cY/3H/cYO9gRtSfu/3GP9x/3GP9x/3GP9x/3GP9x/3GP9x/3FHpUyFq3GP9x/3GP9x/3GP9x/3GP9x/3GP9x/3FHuByEfnGP9x/3GP9x/3GP9x/3GP9x/3GP9x/3GP9x/3GP9x/3GP9x/1u/1kCP9x/3GP9x/3GP9x/3GP9x/3GP9xNjvRusQu/3GP9x/3GP9x/3GP9x/3GP9x/3GP9AC1wQWo/3H/cY/3H/cY/3H/cY/3H/cY/3H/cUJEXNu6cf9xj/cf9xj/cf9xj/cf9xj/cf9xj/cf9xhHlxyGjnGP9x/3GP9x/3GP9x/3GP9x/3GP9x/0oTHH7O/3GP9x/3GP9x/3GP9x/3GP9x/3GP9x/3GFqe1mH/cf9xj/cf9xj/cf9xj/cf9xj/cf9xj/cf9xj/Rn8cqA5x/3GP9x/3GP9x/3GP9x/3GP9x/3GP9Jdhx4nnGP9x/3GP9x/3GP9x/3GP9x/3GP9x/3FCAlzv2o/3H/cY/3H/cY/3H/cY/3H/cY/3H/cY/3H/SZccdo5x/3GP9x/3GP9x/3GP9x/3GP9x/3GP9x/zb2gboJfnGP9x/3GP9x/3GP9x/3GP9x/3GP9x/3GDOC07x9LHGP9x/3GP9x/3GP9x/3GP9x/3GP9x/3GP9xQKdcBor/cY/3H/cY/3H/cY/3H/cY/3H/cY/3H/cY/zDOAbFB/o/3H/cY/3H/cY/3H/cY/3H/cY/3E6b7O1kExxj/cf9xj/cf9xj/cf9xj/cf9xj/cf9xj/cf9xj/RktMu0v/cf9xj/cf9xj/cf9xj/cf9xj/cf9xj/PdyDtCN8/3GP9x/3GP9x/3GP9x/3GP9x/3GP9xTj1cLCr/cY/3H/cY/3H/cY/3H/cY/3H/cY/3H/S/EcUO5x/3GP9x/3GP9x/3GP9x/3GP9x/zSyMbxNznGP9x/3GP9x/3GP9x/3GP9x/3GP9x/3GP9x/0oTHH7O/3GP9x/3GP9x/3GP9x/3GP9x/3GP9x/3GP9x/3FBUoz61/9xj/cf9xj/cf9xj/cf9xj/cf9xj/cUe4HIR+cf9xj/cf9xj/cf9xj/cf9xj/cf9xj/cf9I2RyCbnGP9x/3GP9x/3GP9x/3GP9x/3GP9x/3FGxkyjm4/3H/cY/3H/cY/3H/cY/3H/cY/3H/USHf3nH/cY/3H/cY/3H/cY/3H/cY/3H/cY/3FHlxyWjv9x/3GP9x/3GP9x/3GP9x/3GP9x/3GP9xWzvVxI/3H/cY/3H/cY/3H/cY/3H/cY/3H/cY/3H/cY/3H/cY/3H/cV8y0M1xj/cf9xj/cf9xj/cf9xj/cf9xj/cf9xj/RZAsxv3/cY/3H/cY/3H/cY/3H/cY/3H/cY/0NXLNqNcY/3H/cY/3H/cY/3H/cY/3H/cY/3H/cUIjXO3K/3H/cY/3H/cY/3H/cY/3H/cY/3H/cYSlLMatP/cf9xj/cf9xj/cf9xj/cf9xj/cf9xXBrU5f9x/3GP9x/3GP9x/3GP9x/3GP9x/3GP9x/3GP9x/3GP9x/3GP9x/3GP9x/3GP9x/3GP9x/3GP9x/3GP9x/3GP9x/3GP9x/3GP9x/3GP9x/3FNrowlF3GP9x/3GP9x/3GP9x/3GP9x/3GP9x/3FKzTxTLHH/cY/3H/cY/3H/cY/3H/cY/3H/cU3EPCO8cY/3H/cY/3H/cY/3H/cY/3H/cY/3H/cY/3H/cVqe1mGP9x/3GP9x/3GP9x/3GP9x/3GP9x/3GP9x/3GP9x/3GEhVHHqucf9xj/cf9xj/cf9xj/cf9xj/cf9IpUyVq/9xj/cf9xj/cf9xj/cf9xj/cf9xj/cf9xj/cf9xj/cf9xhbXNSjcY/3H/cY/3H/cY/3H/cY/3H/cY/3H/cYRtkcom7/cf9xj/cf9xj/cf9xj/cf9xj/cf9xj/cf9xj/cf9xj/cf9xj/cf9xj/cf9xj/cf9xj/cf9xj/cf9xj/cf9xhJ8Rxg7nGP9x/3GP9x/3GP9x/3GP9x/3GP9x/3GP9x/3GP9x/3GP9x/3GP9x/3GP9x/3GP9x/3GP9x/3GP9x/3GP9x/0H8LAE9/3H/cY/3H/cY/3H/cY/3H/cY/3H/cY/3FbfdSCcf9xj/cf9xj/cf9xj/cf9xj/cf9xj/cf81/DK8A83/cf9xj/cf9xj/cf9xj/cf9xj/cf9xj/NTmBu8Z+cY/3H/cY/3H/cY/3H/cY/3H/cY/3H/cT7HkbI4bo/3H/cY/3H/cY/3H/cY/3H/cY/3H/S/EcUO5x/3GP9x/3GP9x/3GP9x/3GP9x/3GE1ZvDpk/3GP9x/3GP9x/3GP9x/3GP9x/3GP9x/3GP9A94wRh4/3H/cY/3H/cY/3H/cY/3H/cY/3H/SKCshfVxj/cf9xj/cf9xj/cf9xj/cf9xj/cf9KExx+zv9xj/cf9xj/cf9xj/cf9xj/cf9xhFHBy+Pv9xj/cf9xj/cf9xj/cf9xj/cf9xj/TpBsNvmP9x/3GP9x/3GP9x/3GP9x/3GP9x/0MurO0V/3H/cY/3H/cY/3H/cY/3H/cY/3H/O8wDtjP8/3H/cY/3H/cY/3H/cY/3H/cY/3H/cY/3H/cY/3H/cY/3FantZh/3GP9x/3GP9x/3GP9x/3GP9x/3GP9x/0vuPFEccf9xj/cf9xj/cf9xj/cf9xj/cf9xj/cf9xQU+s+wX/cY/3H/cY/3H/cY/3H/cY/3H/cYNnKBuY1+cf9xj/cf9xj/cf9xj/cf9xj/cf9xj/QmVc+aqP9x/3GP9x/3GP9x/3GP9x/3GP9x/3FD4FzB+nGP9x/3GP9x/3GP9x/3GP9x/3GP9x/3FP4uwB0XGP9x/3GP9x/3GP9x/3GP9x/3GP9xRtR8krhxj/cf9xj/cf9xj/cf9xj/cf9xj/cf9xj/cf9xj/cf9xj/cf9xj/cf9xj/Tq6MNRf/cf9xj/cf9xj/cf9xj/cf9xj/cf9xj/cf9xj/cf9xj/cf9xj/cf9xWr/WQP9x/3GP9x/3GP9x/3GP9x/3GP9x/3GP9x/3GP9x/06bvDZE/3GP9x/3GP9x/3GP9x/3GP9x/3GP9x/3GP9x/3GEd2HJie/3GP9x/3GP9x/3GP9x/3GP9x/3GP9xSQBMb/tx/3GP9x/3GP9x/3GP9x/3GP9x/3EwrQG/Uv5x/3GP9x/3GP9x/3GP9x/3GP9x/3GP9x/3GP9xWzvVxI/3H/cY/3H/cY/3H/cY/3H/cY/3H/cY/3FJ0Bxy/o/3H/cY/3H/cY/3H/cY/3H/cY/3H/cY/3H/cY/3H/cY/0TPTNMLj/cf9xj/cf9xj/cf9xj/cf9xj/cf9xj/cf9xj/cf9xj/cf9xj/cf9xj/cf9xj/cf9xj/cf9xj/cf9xj/cf9xj/cf9xj/cUg0HIy+/3GP9x/3GP9x/3GP9x/3GP9x/3GP9x/3GEgTHI7Oj/cf9xj/cf9xj/cf9xj/cf9xj/cf9xj/cf9xj/cf9xj/cf9xhbXNSjcY/3H/cY/3H/cY/3H/cY/3H/cY/3H/cYR3YcmJ7/cY/3H/cY/3H/cY/3H/cY/3H/cY/3H/cY/3H/XRrU5Y/3H/cY/3H/cY/3H/cY/3H/cY/3H/cY/3H/cY/3H/cYSBMcjs6P9x/3GP9x/3GP9x/3GP9x/3GP9x/3FAyFwEev9x/3GP9x/3GP9x/3GP9x/3GP9x/3GEgTHI7Oj/cf9xj/cf9xj/cf9xj/cf9xj/cf9Orow1F/9xj/cf9xj/cf9xj/cf9xj/cf9xj/cf85QOW4vxqP9x/3GP9x/3GP9x/3GP9x/3GP9xWzvVxI/3H/cY/3H/cY/3H/cY/3H/cY/3H/NlhDuqe8cY/3H/cY/3H/cY/3H/cY/3H/cY/3E62SK2Jt3/cY/3H/cY/3H/cY/3H/cY/3H/cY/3FDz0zTC/9x/3GP9x/3GP9x/3GP9x/3GP9x/3GP9x/3GP9x/3GERsTMk7/3H/cY/3H/cY/3H/cY/3H/cY/3H/cY/3H/SVUciq6P9x/3GP9x/3GP9x/3GP9x/3GP9x/3GP9x/3GP9x/3FHcXyY6P9xj/cf9xj/cf9xj/cf9xj/cf9xj/cf9xj/cf9xj/cf9xj/cf9xj/cf9xhJ8Rxg7nGP9x/3GP9x/3GP9x/3GP9x/3GP9x/0WxLMTt/3H/cY/3H/cY/3H/cY/3H/cY/3H/cYNmRRupuu/3H/cY/3H/cY/3H/cY/3H/cY/3H/SLgclH7/cY/3H/cY/3H/cY/3H/cY/3H/cY/z5wcbKPjnH/cY/3H/cY/3H/cY/3H/cY/3H/cYTkA8K/z/cf9xj/cf9xj/cf9xj/cf9xj/cf9xj/cf9xj/cf9KExx+zv9xj/cf9xj/cf9xj/cf9xj/cf9xj/cVtc1aP/cf9xj/cf9xj/cf9xj/cf9xj/cf9xR5cclo7/cY/3H/cY/3H/cY/3H/cY/3H/cY/3FL6+xRQY/3H/cY/3H/cY/3H/cY/3H/cY/3H/RbEsxO3/cf9xj/cf9xj/cf9xj/cf9xj/cf9xj/cf9xj/RNIs0t2P9x/3GP9x/3GP9x/3GP9x/3GP9x/3GP9xT9lcEmqP9x/3GP9x/3GP9x/3GP9x/3GP9x/3GP9EAlzP2nH/cY/3H/cY/3H/cY/3H/cY/3H/cY/1u/1kD/cY/3H/cY/3H/cY/3H/cY/3H/cY/3FG2Ryibv9xj/cf9xj/cf9xj/cf9xj/cf9xj/cUU9HLwu/3H/cY/3H/cY/3H/cY/3H/cY/3H/cY/3FJExxuznH/cY/3H/cY/3H/cY/3H/cY/3H/cY/3H/cY/3H/cY/3H/SLgclH7/cY/3H/cY/3H/cY/3H/cY/3H/cY/3FHuByEfnH/cY/3H/cY/3H/cY/3H/cY/3H/cY/3FcGtPlcY/3H/cY/3H/cY/3H/cY/3H/cY/3H/cY/3H/cY/3H/cY/3H/cY/3H/cY/3H/cY/3H/cY/3H/cY/3H/cY/3H/cY/3H/cY/3H/cY/3H/cY/3H/cVwa1OX/cf9xj/cf9xj/cf9xj/cf9xj/cf9xj/cf9xj/cf9xj/cf9xj/cf9xj/cV8y0M1x/3GP9x/3GP9x/3GP9x/3GP9x/3GP9xXZXTao/3H/cY/3H/cY/3H/cY/3H/cY/3H/cY/3H/cY/3H/cY/3H/cY/3H/cY/0usPGU8/3GP9x/3GP9x/3GP9x/3GP9x/3GP9xRJAstv1xj/cf9xj/cf9xj/cf9xj/cf9xj/cf9xj/cf9bv9ZAj/cf9xj/cf9xj/cf9xj/cf9xj/cf9xOIICuH39j/cf9xj/cf9xj/cf9xj/cf9xj/cf9xg+gPGyfw6P9x/3GP9x/3GP9x/3GP9x/3GP9x/3GEbnTJGLcf9xj/cf9xj/cf9xj/cf9xj/cf9xQMhcBHr/cf9xj/cf9xj/cf9xj/cf9xj/cf9xNehRuheucY/3H/cY/3H/cY/3H/cY/3H/cY/3H/cYQJksB22P9x/3GP9x/3GP9x/3GP9x/3GP9x/3GP9K8Rxw7o/3H/cY/3H/cY/3H/cY/3H/cY/3H/cY/z23EbRI7v9xj/cf9xj/cf9xj/cf9xj/cf9xj/cVqe1mH/cY/3H/cY/3H/cY/3H/cY/3H/cY/3H/MwgBvvf+/3H/cY/3H/cY/3H/cY/3H/cY/3H/cY/3ExisK/dT3/cf9xj/cf9xj/cf9xj/cf9xj/cf9xj/cURsTMk7/3GP9x/3GP9x/3GP9x/3GP9x/3GP9x/0c9HJwucf9xj/cf9xj/cf9xj/cf9xj/cf9xj/cf9L8RxQ7nH/cY/3H/cY/3H/cY/3H/cY/3H/cY/3H/TFdsWon/cY/3H/cY/3H/cY/3H/cY/3H/cY/3H/cY/3H/cUFSjPrX/3GP9x/3GP9x/3GP9x/3GP9x/3GP9x/3GP9x/zwDobT8XnGP9x/3GP9x/3GP9x/3GP9x/3GP9xSfEccO7/cf9xj/cf9xj/cf9xj/cf9xj/cf9xg5x2O2OJxxj/cf9xj/cf9xj/cf9xj/cf9xj/cf9xj/cf9xj/cf9xj/cf9xj/Mpjyv2cN/3H/cY/3H/cY/3H/cY/3H/cY/3H/cYRFl8ymj/cf9xj/cf9xj/cf9xj/cf9xj/cf9xOvoitgXd/3H/cY/3H/cY/3H/cY/3H/cY/3H/cTZEYrm7nXH/cY/3H/cY/3H/cY/3H/cY/3H/R8z8ozD/cf9xj/cf9xj/cf9xj/cf9xj/cf9xj/cUhVHHqucY/3H/cY/3H/cY/3H/cY/3H/cY/3H/Qn7c6BJxj/cf9xj/cf9xj/cf9xj/cf9xj/cTi20bdJLnGP9x/3GP9x/3GP9x/3GP9x/3GP9x/zc2MrrJzY/3H/cY/3H/cY/3H/cY/3H/cY/3H/cYRBLcztKP9x/3GP9x/3GP9x/3GP9x/3GP9x/3GEmB/Hfg/3GP9x/3GP9x/3GP9x/3GP9x/3GP9x/3GP9x/3GP9x/3GP9x/3GP9bv9ZA/3GP9x/3GP9x/3GP9x/3GP9x/3GP9x/3GP9x/3GP9x/3FfEdHu/3GP9x/3GP9x/3GP9x/3GP9x/3GP9x/3GP9x/3GP9x/3GP9x/3GP9x/3GP9x/3GP9x/3GP9x/3GP9x/3GP9x/3GP9x/3GP9x/3GP9xR2NMmcuP9x/3GP9x/3GP9x/3GP9x/3GP9x/3GP9x/3GP9xSdAccv6P9x/3GP9x/3GP9x/3GP9x/3GP9x/3GP9x/3FHlxyWjv9xj/cf9xj/cf9xj/cf9xj/cf9xj/cf9xj/cf9xhav9VAcf9xj/cf9xj/cf9xj/cf9xj/cf9xj/cf9xj/cf9xj/cf9xj/cf9xj/cf9xXnTSi/9x/3GP9x/3GP9x/3GP9x/3GP9x/3GP9x/3GP9x/3GP9x/3GP9x/3GP9x/3GP9x/3GP9x/3GP9x/3GP9x/3GP9x/3GP9x/3GP9x/3GP9x/3GP9x/3GP9x/3GP9x/3GP9x/3GP9x/3GP9x/3GP9x/3GP9x/3GP9x/3GP9xXnTRi3GP9x/3GP9x/3GP9x/3GP9x/3GP9x/3GP9x/3GP9x/3GP9x/3GP9x/3GP9x/3GP9x/3GP9x/3GP9x/3GP9x/3GP9x/3GP9x/3GP9x/3GP9bv9ZA/3GP9x/3GP9x/3GP9x/3GP9x/3GP9x/3GP9x/3GP9x/3FJExxuznGP9x/3GP9x/3GP9x/3GP9x/3GP9x/3GP9xRT0cvC7/cf9xj/cf9xj/cf9xj/cf9xj/cf9xj/cf9xj/cf9xj/cf9xj/cf9xj/cf9xj/cf9xj/cf9xj/cf9xj/cf9xj/cf9xRhwcnj5x/3GP9x/3GP9x/3GP9x/3GP9x/3GP9x/0f6HKBej/cf9xj/cf9xj/cf9xj/cf9xj/cf9xj/cf9xj/cf9xj/cf9xj/cf9xj/cf9xj/cf9xj/cf9xj/cf9xj/cf9xj/cf9Jlxx2jnH/cY/3H/cY/3H/cY/3H/cY/3H/cY/3H/cY/3H/cY/3H/cY/3H/cY/3H/cUbZHKJuj/cf9xj/cf9xj/cf9xj/cf9xj/cf9xj/cf9xg5CVK39q3/cY/3H/cY/3H/cY/3H/cY/3H/cY/3H/cUCivAbU/3H/cY/3H/cY/3H/cY/3H/cY/3H/cY/3H/cY/3H/cY/3H/cY/3H/cY/3H/cY/3H/cYSFUceq5x/3GP9x/3GP9x/3GP9x/3GP9x/3GP9x/3GP9x/3GP9PXlwqGv9xj/cf9xj/cf9xj/cf9xj/cf9xj/cf9xMggBvff+cf9xj/cf9xj/cf9xj/cf9xj/cf9xTmyMGTdx/3GP9x/3GP9x/3GP9x/3GP9x/3FLSTxbbP9xj/cf9xj/cf9xj/cf9xj/cf9xj/Ssicc3aP9x/3GP9x/3GP9x/3GP9x/3GP9xO1qltaVa/3H/cY/3H/cY/3H/cY/3H/cY/3H/cY/3FFPRy8Lv9x/3GP9x/3GP9x/3GP9x/3GP9x/3GP9x/3GP9x/3GP9x/3GP9x/3GP9x/3GP9x/3GP9x/3FAn9wHAv9x/3GP9x/3GP9x/3GP9x/3GP9x/3GP9x/3GP9x/3GP88cYK1jn2P9x/3GP9x/3GP9x/3GP9x/3GP9x/3GDYwgbrPfo/3H/cY/3H/cY/3H/cY/3H/cY/3H/cY/0MQjO73/3GP9x/3GP9x/3GP9x/3GP9x/3GP9x/3GEF4LOh9cY/3H/cY/3H/cY/3H/cY/3H/cY/3H/Rxd8nohx/3GP9x/3GP9x/3GP9x/3GP9x/3GP9x/1071MT/cf9xj/cf9xj/cf9xj/cf9xj/cf9xj/cf9xj/cf9xj/cf9xj/cf9xj/cUqsPFU8cY/3H/cY/3H/cY/3H/cY/3H/cY/3H/cTLegb0hfnH/cY/3H/cY/3H/cY/3H/cY/3H/cY/zmxMrdOzXGP9x/3GP9x/3GP9x/3GP9x/3GP9x/3GP9x/3GP9x/3GP9x/3FINByMvo/3H/cY/3H/cY/3H/cY/3H/cY/3H/cY/3H/cYSDQcjL7/cf9xj/cf9xj/cf9xj/cf9xj/cf9xhHlxyGjnGP9x/3GP9x/3GP9x/3GP9x/3GP9x/3GEeXHIaOcY/3H/cY/3H/cY/3H/cY/3H/cY/3H/cY/3H/cY/3H/cY/1ye1GFx/3GP9x/3GP9x/3GP9x/3GP9x/3GP9x/3FHuByEfnGP9x/3GP9x/3GP9x/3GP9x/3GP9x/0vxHFDucf9xj/cf9xj/cf9xj/cf9xj/cf9xj/cf9xj/cf9xhav9VAcf9xj/cf9xj/cf9xj/cf9xj/cf9xj/cf9xj/cf9xj/cf9L8RxQ7nH/cY/3H/cY/3H/cY/3H/cY/3H/cY/3H/cY/3FbXNWj/3H/cY/3H/cY/3H/cY/3H/cY/3H/cYRJAstv1x/3GP9x/3GP9x/3GP9x/3GP9x/3GP9x/3GP9x/3GP9x/z8rkbHUbnH/cY/3H/cY/3H/cY/3H/cY/3H/cY/3H/cY/0TgXNH6/3H/cY/3H/cY/3H/cY/3H/cY/3H/cY/0AsXB46/3H/cY/3H/cY/3H/cY/3H/cY/3H/cUadzKYjj/cf9xj/cf9xj/cf9xj/cf9xj/cf9xMK0Bv1L+cf9xj/cf9xj/cf9xj/cf9xj/cf9xj/R/ocoF7/cY/3H/cY/3H/cY/3H/cY/3H/cY/3FFHBy+Po/3H/cY/3H/cY/3H/cY/3H/cY/3H/cY/3FNjYw3J/9x/3GP9x/3GP9x/3GP9x/3GP9x/3GP9xSdAccv6P9x/3GP9x/3GP9x/3GP9x/3GP9x/3GP9x/3GP9x/3GP9x/zVMUbyzrv9x/3GP9x/3GP9x/3GP9x/3GP9x/3GP9Jdhx4nnGP9x/3GP9x/3GP9x/3GP9x/3GP9xQgJc79r/cY/3H/cY/3H/cY/3H/cY/3H/cYTY2MJydxj/cf9xj/cf9xj/cf9xj/cf9xj/cUzPjEMH/3GP9x/3GP9x/3GP9x/3GP9x/3GP9xQURc+7qP9x/3GP9x/3GP9x/3GP9x/3GP9x/0M2LOydj/cf9xj/cf9xj/cf9xj/cf9xj/cf9FiKzHdf9x/3GP9x/3GP9x/3GP9x/3GP9x/3GP9x/3GP9PgjwX3HGP9x/3GP9x/3GP9x/3GP9x/3GP9x/3GP9x/3GP9x/3GP9x/3GP9x/3GP9QQtHN/3H/cY/3H/cY/3H/cY/3H/cY/3H/cTgdM7jizI/3H/cY/3H/cY/3H/cY/3H/cY/3FCDazfJXGP9x/3GP9x/3GP9x/3GP9x/3GP9xOl0RtaLucY/3H/cY/3H/cY/3H/cY/3H/cY/3H/cUFlXPmq/3GP9x/3GP9x/3GP9x/3GP9x/3GP9x/0XSLLLdcf9xj/cf9xj/cf9xj/cf9xj/cf9xj/cf9L8RxQ7nH/cY/3H/cY/3H/cY/3H/cY/3H/cY/3H/SLgclH7/cY/3H/cY/3H/cY/3H/cY/3H/cY/3H/cYQhUs7q3/cf9xj/cf9xj/cf9xj/cf9xj/cf9xhbXNSjcY/3H/cY/3H/cY/3H/cY/3H/cY/3H/cUb6HKBe/3H/cY/3H/cY/3H/cY/3H/cY/3H/cY/0vQHFL+cY/3H/cY/3H/cY/3H/cY/3H/cY/3H/cY/3H/cY/3FFXhyqHnH/cY/3H/cY/3H/cY/3H/cY/3H/cY/07PjCMHcf9xj/cf9xj/cf9xj/cf9xj/cf9xj/cf9xj/cf9xj/cf9xhDz0zDC3GP9x/3GP9x/3GP9x/3GP9x/3GP9x/3GDlrQbeUvv9xj/cf9xj/cf9xj/cf9xj/cf9xj/cUe4HIR+cf9xj/cf9xj/cf9xj/cf9xj/cf9xhFHBy+Pv9xj/cf9xj/cf9xj/cf9xj/cf9xj/cUVeHKoecf9xj/cf9xj/cf9xj/cf9xj/cf9xj/R/ocoF7/cY/3H/cY/3H/cY/3H/cY/3H/cY/3H/cY/3FbfdSCcf9xj/cf9xj/cf9xj/cf9xj/cf9xj/cf9xj/cf9xhINByMvv9x/3GP9x/3GP9x/3GP9x/3GP9x/3GP9x/3GP9xW1zVo/9x/3GP9x/3GP9x/3GP9x/3GP9x/3GP9x/3GP9x/0l2HIie/3H/cY/3H/cY/3H/cY/3H/cY/3H/cY/3H/cY/3H/RypMnVtx/3GP9x/3GP9x/3GP9x/3GP9x/3GP9x/3GP9x/3GFtc1KNxj/cf9xj/cf9xj/cf9xj/cf9xj/cf9xRQ/8rwBxj/cf9xj/cf9xj/cf9xj/cf9xj/cf9FrkzFG/9x/3GP9x/3GP9x/3GP9x/3GP9x/3GEPPTMMLcY/3H/cY/3H/cY/3H/cY/3H/cY/3H/cY/0Y9HLwuj/cf9xj/cf9xj/cf9xj/cf9xj/cf9xR7gchH5xj/cf9xj/cf9xj/cf9xj/cf9xj/cf9JdhyInv9x/3GP9x/3GP9x/3GP9x/3GP9x/3GP871IK2K33/cY/3H/cY/3H/cY/3H/cY/3H/cY/3H/QBmMH2f/cY/3H/cY/3H/cY/3H/cY/3H/cY/3H/cY/3H/cY/3H/cY/3H/cY/3H/cY/3H/cUDIXAR6/3H/cY/3H/cY/3H/cY/3H/cY/3H/cY/3H/cY/3H/cY/3H/cY/3FDyqzDVXH/cY/3H/cY/3H/cY/3H/cY/3H/cYOO9BtxC+cf9xj/cf9xj/cf9xj/cf9xj/cf9xj/cf9L8RxQ7nH/cY/3H/cY/3H/cY/3H/cY/3H/cY/3H/QDqMDVdxj/cf9xj/cf9xj/cf9xj/cf9xj/cUPPTNML/3H/cY/3H/cY/3H/cY/3H/cY/3H/cYQ89Mwwtxj/cf9xj/cf9xj/cf9xj/cf9xj/cf9xj/SiFMbetx/3GP9x/3GP9x/3GP9x/3GP9x/3GP9x/3GP9x/3GP9xPqxCsVO9cY/3H/cY/3H/cY/3H/cY/3H/cY/3H/cUSxLLTtcf9xj/cf9xj/cf9xj/cf9xj/cf9xj/cf9L8RxQ7nH/cY/3H/cY/3H/cY/3H/cY/3H/cY/3FBLqz9FY/3H/cY/3H/cY/3H/cY/3H/cY/3H/cUOprNVl/3GP9x/3GP9x/3GP9x/3GP9x/3GP9xM21RvZKu/3H/cY/3H/cY/3H/cY/3H/cY/3H/cY/zkBUbf+rnGP9x/3GP9x/3GP9x/3GP9x/3GP9x/3GEdNnJsm/3GP9x/3GP9x/3GP9x/3GP9x/3GP9x/3GP9x/0ljTInL/3H/cY/3H/cY/3H/cY/3H/cY/3H/cY/3H/cY/3H/cY/3H/cY/3H/cY/3FBYLzp9HH/cY/3H/cY/3H/cY/3H/cY/3H/cY/3H/cY/0lVHIqu/3GP9x/3GP9x/3GP9x/3GP9x/3GP9x/3GP9x/0rD/HPA/3GP9x/3GP9x/3GP9x/3GP9x/3GP9x/3GP9xSDQcjL7/cY/3H/cY/3H/cY/3H/cY/3H/cY/3H/cY/06ujDUX/3H/cY/3H/cY/3H/cY/3H/cY/3H/cY/zRQQryvvXH/cY/3H/cY/3H/cY/3H/cY/3H/cY/3H/cTAXQrD4vf9x/3GP9x/3GP9x/3GP9x/3GP9NBzxPjP9xj/cf9xj/cf9xj/cf9xj/cf9xj/Qqdc5Ypx/3GP9x/3GP9x/3GP9x/3GP9x/3GP9Oozw1zI/3H/cY/3H/cY/3H/cY/3H/cY/3E3YhO5neyP9x/3GP9x/3GP9x/3GP9x/3GP9xQURc+7qP9x/3GP9x/3GP9x/3GP9x/3GP9x/0jZHIJucY/3H/cY/3H/cY/3H/cY/3H/cY/3FHcXyY6P9x/3GP9x/3GP9x/3GP9x/3GP9x/3GP9DRFzbunGP9x/3GP9x/3GP9x/3GP9x/3GP9x/3GP9x/3FantZhj/cf9xj/cf9xj/cf9xj/cf9xj/cf9xj/cf9xj/cf9xhbXNSjcY/3H/cY/3H/cY/3H/cY/3H/cY/3H/cY/3H/cY/3H/cYXNfUKI/3H/cY/3H/cY/3H/cY/3H/cY/3H/cY/3H/cY/3H/cY/3H/cY/3H/cY/3H/cY/3FantZh/3GP9x/3GP9x/3GP9x/3GP9x/3GP9x/3GP9EAlzP2nH/cY/3H/cY/3H/cY/3H/cY/3H/cY/0ksnI02/3GP9x/3GP9x/3GP9x/3GP9x/3GP9xTxxcDjpx/3GP9x/3GP9x/3GP9x/3GP9x/3GP89Z8S0mDv/cY/3H/cY/3H/cY/3H/cY/3H/cY/3H/cTkS4rbtHXGP9x/3GP9x/3GP9x/3GP9x/3GP9x/zg70bjELnGP9x/3GP9x/3GP9x/3GP9x/3GP9x/zL64b8FHv9xj/cf9xj/cf9xj/cf9xj/cf9xj/SNkcgm5x/3GP9x/3GP9x/3GP9x/3GP9x/3GDQEhLv7e3H/cY/3H/cY/3H/cY/3H/cY/3H/cYR3YcmJ7/cY/3H/cY/3H/cY/3H/cY/3H/cY/3FEkCy2/XGP9x/3GP9x/3GP9x/3GP9x/3GP9x/3GP9KExx+zv9x/3GP9x/3GP9x/3GP9x/3GP9x/3GDM5gb3Gfv9xj/cf9xj/cf9xj/cf9xj/cf9xj/cf9IuByUfv9xj/cf9xj/cf9xj/cf9xj/cf9xj/cf9dGtTlj/cf9xj/cf9xj/cf9xj/cf9xj/cf9xj/cf9xj/cf9xj/P/bBsQk+cY/3H/cY/3H/cY/3H/cY/3H/cY/3H/cY/3H/cVz41AeP9x/3GP9x/3GP9x/3GP9x/3GP9x/3GP9x/3GP9x/3GP9x/0TY3MJycY/3H/cY/3H/cY/3H/cY/3H/cY/3H/cY/3H/SZccdo5x/3GP9x/3GP9x/3GP9x/3GP9x/3GP9x/3GEeETIe7cY/3H/cY/3H/cY/3H/cY/3H/cY/3H/cY/3H/cY/3H/cYXBrT5XH/cY/3H/cY/3H/cY/3H/cY/3H/cY/3H/cY/3H/SXYciJ7/cf9xj/cf9xj/cf9xj/cf9xj/cf9xj/cf9xj/cf9xj/cf9bv9ZAj/cf9xj/cf9xj/cf9xj/cf9xj/cf9xj/cf9xj/cf9xj/cf9xj/cf9xj/cf9xj/cf9xj/cf9xj/cf9xj/cf9xj/cf9xj/cf9xj/cf9xj/cf9xj/cf9xj/cf9xj/cf9xj/cf9xj/cf9xj/cf9xj/cf9xj/cf9xj/cf9xj/cf9xj/cf9xj/cV3X0ihx/3GP9x/3GP9x/3GP9x/3GP9x/3GP9x/3GP9x/0TzLNDN/3GP9x/3GP9x/3GP9x/3GP9x/3GP9x/3GP9x/3GP9x/3GP9x/3GP9x/3FCNizsnf9x/3GP9x/3GP9x/3GP9x/3GP9x/3GP9JLJyNNv9xj/cf9xj/cf9xj/cf9xj/cf9xj/cf9bv9ZAj/cf9xj/cf9xj/cf9xj/cf9xj/cf9EFSzOrXGP9x/3GP9x/3GP9x/3GP9x/3GP9xOFTit6sdcY/3H/cY/3H/cY/3H/cY/3H/cY/3H/cY/0SprNVlj/cf9xj/cf9xj/cf9xj/cf9xj/cf9xj/cf9BC1z/SnH/cY/3H/cY/3H/cY/3H/cY/3H/cY/0BQPAv8cf9xj/cf9xj/cf9xj/cf9xj/cf9xj/cf9xW33UgnGP9x/3GP9x/3GP9x/3GP9x/3GP9x/3GP9KNBxsvnH/cY/3H/cY/3H/cY/3H/cY/3H/cY/3H/cUYJTJ9rcf9xj/cf9xj/cf9xj/cf9xj/cf9xj/cf9xj/cf9xj/cf9e+NIHcY/3H/cY/3H/cY/3H/cY/3H/cY/3H/cY/3H/cY/3H/cY/1x91YL/cf9xj/cf9xj/cf9xj/cf9xj/cf9xj/cf9xj/cf9xj/cf9xj/cf9xj/cf9xj/cf9xj/cf9xj/cf9xj/cf9xj/cf9CmSz2bf9xj/cf9xj/cf9xj/cf9xj/cf9xj/cf9xStAcUv5x/3GP9x/3GP9x/3GP9x/3GP9x/3GP9x/3GFqe1mH/cf9xj/cf9xj/cf9xj/cf9xj/cf9xj/cf8yq8K/VD3/cY/3H/cY/3H/cY/3H/cY/3H/cY/3H/cY/3H/RAJcz9pxj/cf9xj/cf9xj/cf9xj/cf9xj/cf9xMJoxv2XOcf9xj/cf9xj/cf9xj/cf9xj/cf9xj/QmVc+aqP9x/3GP9x/3GP9x/3GP9x/3GP9x/3Fav9ZA/3H/cY/3H/cY/3H/cY/3H/cY/3H/cY/3H/cY/3FCFSzurf9xj/cf9xj/cf9xj/cf9xj/cf9xj/cf9xj/cf9xj/cf9E4FzR+v9xj/cf9xj/cf9xj/cf9xj/cf9xj/cf8+sDOzT8z/cY/3H/cY/3H/cY/3H/cY/3H/cY/3H/PN7BtSE+/3GP9x/3GP9x/3GP9x/3GP9x/3GP9x/3FGCUyfa3H/cY/3H/cY/3H/cY/3H/cY/3H/cY/3FKhpxXlnGP9x/3GP9x/3GP9x/3GP9x/3GP9x/3GDky0bfNLv9xj/cf9xj/cf9xj/cf9xj/cf9xj/cf9xj/cUcn/J2Aj/cf9xj/cf9xj/cf9xj/cf9xj/cf9xj/cf9xj/cf9xXpXRanH/cY/3H/cY/3H/cY/3H/cY/3H/cY/3EwKhK/1e1xj/cf9xj/cf9xj/cf9xj/cf9xj/cf9xhFKkytW3GP9x/3GP9x/3GP9x/3GP9x/3GP9x/3GP9x/3GP9x/zk1IbfK3nH/cY/3H/cY/3H/cY/3H/cY/3H/cYR1B8mvj/cY/3H/cY/3H/cY/3H/cY/3H/cY/3H/cY/3H/cY/068vCQ0cf9xj/cf9xj/cf9xj/cf9xj/cf9xj/cUR/HMgO/3GP9x/3GP9x/3GP9x/3GP9x/3GP9x/0+jPBXMcf9xj/cf9xj/cf9xj/cf9xj/cf9xj/cf9xj/cf9xj/cf9xj/cf9xj/cf8yEZG/7m7/cY/3H/cY/3H/cY/3H/cY/3H/cY/3H/R/ocoF6P9x/3GP9x/3GP9x/3GP9x/3GP9x/3GP9KNBxsvnH/cY/3H/cY/3H/cY/3H/cY/3H/cY/3H/cY/3H/cYSBMcjs6P9x/3GP9x/3GP9x/3GP9x/3GP9x/3GP9x/3GP816WK7Fp1xj/cf9xj/cf9xj/cf9xj/cf9xj/QchcBHr/cY/3H/cY/3H/cY/3H/cY/3H/cY/3FbXNWj/3H/cY/3H/cY/3H/cY/3H/cY/3H/M1FTva6scf9xj/cf9xj/cf9xj/cf9xj/cf9xj/cf9xSos8Z0yP9x/3GP9x/3GP9x/3GP9x/3GP9x/3E7bqK1kV3/cY/3H/cY/3H/cY/3H/cY/3H/cY/3H/cY/z1VIrSq3f9xj/cf9xj/cf9xj/cf9xj/cf9xj/cf9GS0y7S/9xj/cf9xj/cf9xj/cf9xj/cf9xj/cf8w8bOxHkz/cY/3H/cY/3H/cY/3H/cY/3H/cY/3E5a0G3lL6P9x/3GP9x/3GP9x/3GP9x/3GP9x/3GP9CZVz5qo/3H/cY/3H/cY/3H/cY/3H/cY/zsv8bXQDnGP9x/3GP9x/3GP9x/3GP9x/3GP9x/3GP9x/3GP9xO97BtCE+cf9xj/cf9xj/cf9xj/cf9xj/cf9xj/cT8Q0rHvLf9x/3GP9x/3GP9x/3GP9x/3GP9x/3GP89LKK0013/cY/3H/cY/3H/cY/3H/cY/3H/cY/3H/cY/3E1RGK7u52P9x/3GP9x/3GP9x/3GP9x/3GP9x/zemUbpZrv9x/3GP9x/3GP9x/3GP9x/3GP9x/3EwmjG/Zc5x/3GP9x/3GP9x/3GP9x/3GP9x/3E6/8G2AD6P9x/3GP9x/3GP9x/3GP9x/3GP9x/3GFzX1CiP9x/3GP9x/3GP9x/3GP9x/3GP9x/3GEFXLPqN/3GP9x/3GP9x/3GP9x/3GP9x/3GP9x/3GP9FjUzHK/9xj/cf9xj/cf9xj/cf9xj/cf9xj/cf9xj/cUtEnEu2cf9xj/cf9xj/cf9xj/cf9xj/cf9xj/T2E8Kez/cY/3H/cY/3H/cY/3H/cY/3H/cY/3H/Qqdc5Ypxj/cf9xj/cf9xj/cf9xj/cf9xj/cf9xhGuBykfo/3H/cY/3H/cY/3H/cY/3H/cY/3H/cY/3H/cY/3H/cY/0rWzHKT/3H/cY/3H/cY/3H/cY/3H/cY/3H/Ma0BsGL+/3H/cY/3H/cY/3H/cY/3H/cY/3H/cY/0WQLMb9/3GP9x/3GP9x/3GP9x/3GP9x/3GP9x/3GP9x/3GP9xO97BtCE+cf9xj/cf9xj/cf9xj/cf9xj/cf9xj/cf9xj/cf9xj/cf9fdNKLj/cf9xj/cf9xj/cf9xj/cf9xj/cf9xj/cf9xj/cf9xj/cV5T0qz/cY/3H/cY/3H/cY/3H/cY/3H/cY/3H/cY/3H/cY/3H/cY/3H/cY/3H/cY/3H/cUPPTNML/3GP9x/3GP9x/3GP9x/3GP9x/3GP9x/0vQHGL+/3H/cY/3H/cY/3H/cY/3H/cY/3H/cY/0ZLTLtL/3H/cY/3H/cY/3H/cY/3H/cY/3H/cY/3H/cY/3H/cUSNTMcr/3H/cY/3H/cY/3H/cY/3H/cY/3H/cYR3YcmJ7/cY/3H/cY/3H/cY/3H/cY/3H/cY/3H/cY/3H/RypMnVtx/3GP9x/3GP9x/3GP9x/3GP9x/3GP9x/3GEbUfJK4cf9xj/cf9xj/cf9xj/cf9xj/cf9xj/cf9xMoQSvnvt/3H/cY/3H/cY/3H/cY/3H/cY/3H/cY/zzZIrQm3XH/cY/3H/cY/3H/cY/3H/cY/3H/cY/3H/cUIVLO6tj/cf9xj/cf9xj/cf9xj/cf9xj/cUR/HMgO/3GP9x/3GP9x/3GP9x/3GP9x/3GEsCnF/W/3GP9x/3GP9x/3GP9x/3GP9x/3GP9x/3GP9xOTGkt85bj/cf9xj/cf9xj/cf9xj/cf9xj/cf9xhCEIze93H/cY/3H/cY/3H/cY/3H/cY/3H/cY/3H/cY/1ye1GFx/3GP9x/3GP9x/3GP9x/3GP9x/3GP9x/3GP81OFS7x6txj/cf9xj/cf9xj/cf9xj/cf9xj/cf82zQK6Mv1xj/cf9xj/cf9xj/cf9xj/cf9xj/cf9xj/cf9Chlz3mv9xj/cf9xj/cf9xj/cf9xj/cf9xj/cf9xj/cf9xQYZc55pxj/cf9xj/cf9xj/cf9xj/cf9xj/cf9xj/cf9xj/cf9xRhwcnj5x/3GP9x/3GP9x/3GP9x/3GP9x/3GP9x/zPLsb40Tv9x/3GP9x/3GP9x/3GP9x/3GP9x/3GP9GXhy6Hv9x/3GP9x/3GP9x/3GP9x/3GP9x/3GP9OqewlYXH/cY/3H/cY/3H/cY/3H/cY/3H/cY/3E7y/G0NA5x/3GP9x/3GP9x/3GP9x/3GP9x/3GP9HHByePnGP9x/3GP9x/3GP9x/3GP9x/3GP9x/0WuTMUb/3H/cY/3H/cY/3H/cY/3H/cY/3H/cY/3H/cY/3H/cV3X0ihxj/cf9xj/cf9xj/cf9xj/cf9xj/cf9xj/cf9xhFKkytW3GP9x/3GP9x/3GP9x/3GP9x/3GP9x/3GP9xMrxUvUOrcY/3H/cY/3H/cY/3H/cY/3H/cY/3H/cYQ89Mwwtxj/cf9xj/cf9xj/cf9xj/cf9xj/cf9Jlxx2jnH/cY/3H/cY/3H/cY/3H/cY/3H/cY/3H/cY/3H/cY/3FcGtPlcY/3H/cY/3H/cY/3H/cY/3H/cY/3H/cY/3H/cY/3H/cY/3H/cY/3H/cY/3H/cY/3H/cY/3H/cY/3H/cY/3H/cY/3H/cY/10708Rxj/cf9xj/cf9xj/cf9xj/cf9xj/cf9xRtkcom6P9x/3GP9x/3GP9x/3GP9x/3GP9x/3GEOxLNTt/3GP9x/3GP9x/3GP9x/3GP9x/3GP9x/3E6FnG26Y6P9x/3GP9x/3GP9x/3GP9x/3GP9x/3GP9x/3GP9JLJyNNv9xj/cf9xj/cf9xj/cf9xj/cf9xj/cf9xhbXNSjcY/3H/cY/3H/cY/3H/cY/3H/cY/3H/cY/0ALXBBaj/cf9xj/cf9xj/cf9xj/cf9xj/cf9xj/cf9xj/cf9xj/cf9xj/cf9xj/TuU8Iaxx/3GP9x/3GP9x/3GP9x/3GP9x/3GP9x/3GP9x/0vQHGL+/3H/cY/3H/cY/3H/cY/3H/cY/3H/cY/3H/cY/3H/MqvCv1Q9/3GP9x/3GP9x/3GP9x/3GP9x/3GP9x/0XSLLLdcf9xj/cf9xj/cf9xj/cf9xj/cf9xj/cf9xj/cf9xj/cf9xj/cf9xj/cf9xj/cf9xj/cf9xj/cf9xj/cf9xj/cf9xSoacZ5b/cf9xj/cf9xj/cf9xj/cf9xj/cf9xj/MwgBvff+cY/3H/cY/3H/cY/3H/cY/3H/cY/3H/cY/3H/PSyitNNdj/cf9xj/cf9xj/cf9xj/cf9xj/cf9xMuYBvhn+/3H/cY/3H/cY/3H/cY/3H/cY/3H/cY/3H/R/ocoF6P9x/3GP9x/3GP9x/3GP9x/3GP9x/3GP9x/3E0h3O7eIxx/3GP9x/3GP9x/3GP9x/3GP9x/3GP9xQTGM/OeP9x/3GP9x/3GP9x/3GP9x/3GP9x/3GP9x/3GP9x/3GP9x/3GE4l7B2hcf9xj/cf9xj/cf9xj/cf9xj/cf9xj/cf9xg53qW3IVr/cY/3H/cY/3H/cY/3H/cY/3H/cY/3H/cYTY2MJydxj/cf9xj/cf9xj/cf9xj/cf9xj/cf9xj/cVt91IJx/3GP9x/3GP9x/3GP9x/3GP9x/3GP9x/3GP9x/3GP9x/3GP9x/09eXCoaj/cf9xj/cf9xj/cf9xj/cf9xj/cf9xhKajxpXI/3H/cY/3H/cY/3H/cY/3H/cY/3H/cYSBMcjs6P9x/3GP9x/3GP9x/3GP9x/3GP9x/3GP9x/3GP9x/0vQHGL+/3H/cY/3H/cY/3H/cY/3H/cY/3H/cY/3H/cY/3H/cUU4fKx4cY/3H/cY/3H/cY/3H/cY/3H/cY/3H/cYQRvc/kL/cY/3H/cY/3H/cY/3H/cY/3H/cY/3FPDiwfHf9x/3GP9x/3GP9x/3GP9x/3GP9x/3GP9x/3GD9kkbGbbv9xj/cf9xj/cf9xj/cf9xj/cf9xj/cf9xj/cf9xj/cf9xj/cUb6HJBecY/3H/cY/3H/cY/3H/cY/3H/cY/3H/cYRvockF5x/3GP9x/3GP9x/3GP9x/3GP9x/3GP9x/zYgAbrf/nGP9x/3GP9x/3GP9x/3GP9x/3GP9x/3GP9x/3GP9Chlz3mv9x/3GP9x/3GP9x/3GP9x/3GP9x/3GP9x/3GP9x/3GP9x/3GP9xXbbTSf9x/3GP9x/3GP9x/3GP9x/3GP9x/3GP9x/3GP9x/3GP9x/3GP9x/3GP8+X2GzoJ7/cf9xj/cf9xj/cf9xj/cf9xj/cf9xj/cf9xj/cf9xj/cf9xj/cf9xj/cf9xj/RNIs0t2P9x/3GP9x/3GP9x/3GP9x/3GP9x/3GP9x/3GP9x/3GP9x/3GP9x/3GP9x/3GP9x/3GP9x/3GP9x/3GP9x/3GP9x/3FG2Ryibo/3H/cY/3H/cY/3H/cY/3H/cY/3H/cYT/pcAFpxj/cf9xj/cf9xj/cf9xj/cf9xj/cf9xOwhBtPe+cY/3H/cY/3H/cY/3H/cY/3H/cY/3H/cUCnXAaKj/cf9xj/cf9xj/cf9xj/cf9xj/cf9xSDQcjL6P9x/3GP9x/3GP9x/3GP9x/3GP9x/3FCRFzbunH/cY/3H/cY/3H/cY/3H/cY/3H/cY/3E1gLG7f06P9x/3GP9x/3GP9x/3GP9x/3GP9x/3GP9xMGZhv5mecY/3H/cY/3H/cY/3H/cY/3H/cY/3H/cY/3FeU9Ks/3GP9x/3GP9x/3GP9x/3GP9x/3GP9x/0HbLANNj/cf9xj/cf9xj/cf9xj/cf9xj/cf9xj/cf9xj/cf9xj/cf9xj/cf9xj/cf9xj/cUE83Pwy/3H/cY/3H/cY/3H/cY/3H/cY/3H/cYNpghuWfecf9xj/cf9xj/cf9xj/cf9xj/cf9xj/cf9xg8JvG02Q6P9x/3GP9x/3GP9x/3GP9x/3GP9x/3GEIQjN73cf9xj/cf9xj/cf9xj/cf9xj/cf9xj/cf9HHByuPv9x/3GP9x/3GP9x/3GP9x/3GP9x/3GP9K98xgg3H/cY/3H/cY/3H/cY/3H/cY/3H/cY/3H/Rc9Mswtx/3GP9x/3GP9x/3GP9x/3GP9x/3GP9x/3FHlxyWjv9xj/cf9xj/cf9xj/cf9xj/cf9xj/cf9KExx+zv9xj/cf9xj/cf9xj/cf9xj/cf9xj/cf9xj/cf9xj/cf9xhantZh/3H/cY/3H/cY/3H/cY/3H/cY/3H/cY/09eXCoa/3GP9x/3GP9x/3GP9x/3GP9x/3GP9x/0xSzErTcY/3H/cY/3H/cY/3H/cY/3H/cY/3H/cY/0i4HJR+/3H/cY/3H/cY/3H/cY/3H/cY/3H/cY/3FbXNWj/3H/cY/3H/cY/3H/cY/3H/cY/3H/cY/3H/cY/3H/cY/3H/cY/3H/cY/3H/cUg0HIy+j/cf9xj/cf9xj/cf9xj/cf9xj/cf9KNBxsvnGP9x/3GP9x/3GP9x/3GP9x/3GP9x/z+GorJ5XY/3H/cY/3H/cY/3H/cY/3H/cY/3H/cYQLWM9Kdx/3GP9x/3GP9x/3GP9x/3GP9x/3GP885kG1Gb6P9x/3GP9x/3GP9x/3GP9x/3GP9x/3GP82JHO724z/cf9xj/cf9xj/cf9xj/cf9xj/cf9xj/cf9xQLWMBaf/cf9xj/cf9xj/cf9xj/cf9xj/cf9xj/cf9xOrkztUbMcf9xj/cf9xj/cf9xj/cf9xj/cf9xj/cf9xTAKcP9Zx/3GP9x/3GP9x/3GP9x/3GP9x/3GP9GXhy6Hv9x/3GP9x/3GP9x/3GP9x/3GP9x/3GER6fLhYcf9xj/cf9xj/cf9xj/cf9xj/cf9xj/cUe4HIR+cf9xj/cf9xj/cf9xj/cf9xj/cf9xj/cf9xj/cUg0HIy+/3GP9x/3GP9x/3GP9x/3GP9x/3GP9x/3GP9x/3GP9dGtTl/3GP9x/3GP9x/3GP9x/3GP9x/3GP9x/3GP9x/0QCXM/acY/3H/cY/3H/cY/3H/cY/3H/cY/3H/cY/3H/cY/3H/cY/zPSBL4t+/9xj/cf9xj/cf9xj/cf9xj/cf9xj/cf9xRvocoF7/cf9xj/cf9xj/cf9xj/cf9xj/cf9xj/cTlqFLeV64/3H/cY/3H/cY/3H/cY/3H/cY/3H/cVtc1aP/cY/3H/cY/3H/cY/3H/cY/3H/cY/3H/cY/3H/cY/3H/cY/3H/cY/3H/SZccdo5x/3GP9x/3GP9x/3GP9x/3GP9x/3GP9x/0WprLVlcf9xj/cf9xj/cf9xj/cf9xj/cf9xj/cTy3EbNI7nGP9x/3GP9x/3GP9x/3GP9x/3GP9x/3GEXw3KDycY/3H/cY/3H/cY/3H/cY/3H/cY/3H/cYSwKcX9b/cY/3H/cY/3H/cY/3H/cY/3H/cY/3H/cYRtkcom7/cf9xj/cf9xj/cf9xj/cf9xj/cf9xj/cf9xj/cf9xj/cf9xj/cf9xj/cf9xj/cf9xj/cf9H+hygXo/3H/cY/3H/cY/3H/cY/3H/cY/3H/cY/3FHhEyXu/9x/3GP9x/3GP9x/3GP9x/3GP9x/3GP9x/3GP9x/3GP9x/3GP9x/zhMR7izuHGP9x/3GP9x/3GP9x/3GP9x/3GP9x/3GP9x/3FMFWw+qXH/cY/3H/cY/3H/cY/3H/cY/3H/cY/3H/cYRRwcvj7/cY/3H/cY/3H/cY/3H/cY/3H/cY/3H/cY/zOEEr577f9xj/cf9xj/cf9xj/cf9xj/cf9xj/Ssicc3aP9x/3GP9x/3GP9x/3GP9x/3GP9x/zDJYbFGnv9xj/cf9xj/cf9xj/cf9xj/cf9xj/cf9HKkydW3H/cY/3H/cY/3H/cY/3H/cY/3H/cY/3H/cY/3H/cY/3FJExxuznH/cY/3H/cY/3H/cY/3H/cY/3H/cY/3H/PnURs4ru/3GP9x/3GP9x/3GP9x/3GP9x/3GP9x/zSRMb1uzv9xj/cf9xj/cf9xj/cf9xj/cf9xj/cf9xj/PXvBtIQ+/3GP9x/3GP9x/3GP9x/3GP9x/3GP9xOH70uIEL/3GP9x/3GP9x/3GP9x/3GP9x/3GP9x/3EyASO+/tyP9x/3GP9x/3GP9x/3GP9x/3GP9x/3GP9xO4nxtXYOj/cf9xj/cf9xj/cf9xj/cf9xj/cf9xj/S6ecVYZxj/cf9xj/cf9xj/cf9xj/cf9xj/cf9xj/cf9xj/XTvTxHGP9x/3GP9x/3GP9x/3GP9x/3GP9x/3E470G4EL7/cf9xj/cf9xj/cf9xj/cf9xj/cf9xj/cf9CuizkXXGP9x/3GP9x/3GP9x/3GP9x/3GP9x/3GP9GfxyoDnH/cY/3H/cY/3H/cY/3H/cY/3H/cY/3H/cY/3H/X5XSav9x/3GP9x/3GP9x/3GP9x/3GP9x/3GP9x/3GP9xSfEccO7/cf9xj/cf9xj/cf9xj/cf9xj/cf9xj/cUVeHKoecf9xj/cf9xj/cf9xj/cf9xj/cf9xj/cUU9HLwu/3H/cY/3H/cY/3H/cY/3H/cY/3H/cY/0JSjPrXj/cf9xj/cf9xj/cf9xj/cf9xj/cf9xj/cf9GXhy6Hv9xj/cf9xj/cf9xj/cf9xj/cf9xj/cf9xThe8LoSP9x/3GP9x/3GP9x/3GP9x/3GP9x/3FOYTwp7P9x/3GP9x/3GP9x/3GP9x/3GP9x/3GP9x/1u/1kCP9x/3GP9x/3GP9x/3GP9x/3GP9x/3GP9x/0K6LORdcY/3H/cY/3H/cY/3H/cY/3H/cY/3H/cYXBrT5XH/cY/3H/cY/3H/cY/3H/cY/3H/cY/3H/cY/3H/NTO0u8xLcf9xj/cf9xj/cf9xj/cf9xj/cf9xj/cf9xhFPRysLnGP9x/3GP9x/3GP9x/3GP9x/3GP9x/3FGivynUI/3H/cY/3H/cY/3H/cY/3H/cY/3H/cYOybVtdkq/3GP9x/3GP9x/3GP9x/3GP9x/3GP9x/zrOQbYxvnGP9x/3GP9x/3GP9x/3GP9x/3GP9x/3GP9x/3GEU9HKwucY/3H/cY/3H/cY/3H/cY/3H/cY/3H/cThBE7i+7P9x/3GP9x/3GP9x/3GP9x/3GP9x/3GP83EJK6723/cY/3H/cY/3H/cY/3H/cY/3H/cY/3FIQkx723GP9x/3GP9x/3GP9x/3GP9x/3GP9x/3GE1/XDgK/3GP9x/3GP9x/3GP9x/3GP9x/3GP9x/3E9K5Gz1G7/cY/3H/cY/3H/cY/3H/cY/3H/cY/3H/XVzTo3H/cY/3H/cY/3H/cY/3H/cY/3H/cY/znHR7g4uP9xj/cf9xj/cf9xj/cf9xj/cf9xj/cf9xj/cf9xj/cf9xj/SJcclo6P9x/3GP9x/3GP9x/3GP9x/3GP9x/3GP9x/zFFRb+6unH/cY/3H/cY/3H/cY/3H/cY/3H/cY/3H/Rz0cnC5x/3GP9x/3GP9x/3GP9x/3GP9x/3GP9x/3GDx1EbSK7o/3H/cY/3H/cY/3H/cY/3H/cY/3H/cYTiXsHaFx/3GP9x/3GP9x/3GP9x/3GP9x/3GP9x/0NSjNrXcf9xj/cf9xj/cf9xj/cf9xj/cf9xj/cf9xj/cf9xj/cf9xj/cf9xj/cf9xj/cf9xhFHBy+Pv9xj/cf9xj/cf9xj/cf9xj/cf9xj/SNkcgm5x/3GP9x/3GP9x/3GP9x/3GP9x/3GP9KAEx/+/9x/3GP9x/3GP9x/3GP9x/3GP9x/3GP9CuizkXXH/cY/3H/cY/3H/cY/3H/cY/3H/cY/3Ey6nO+FYz/cY/3H/cY/3H/cY/3H/cY/3H/cY/3H/cYT8aME5f/cY/3H/cY/3H/cY/3H/cY/3H/cY/3H/cY/3H/Nw2yuvJNj/cf9xj/cf9xj/cf9xj/cf9xj/cf9xj/cf9xQU+s+wX/cY/3H/cY/3H/cY/3H/cY/3H/cY/3H/cUeETJe7/3GP9x/3GP9x/3GP9x/3GP9x/3GP9x/3GP9x/3GP9xQhUs7q3/cY/3H/cY/3H/cY/3H/cY/3H/cY/3H/T15cKhqP9x/3GP9x/3GP9x/3GP9x/3GP9x/3GP9x/3GEOuTNUb/3GP9x/3GP9x/3GP9x/3GP9x/3GP9x/3GEIVLO6t/3H/cY/3H/cY/3H/cY/3H/cY/3H/cY/3H/cY/3H/cY/3H/Rn8cqA5xj/cf9xj/cf9xj/cf9xj/cf9xj/cf9xj/cf9xj/cf9xj/cf9xj/cf9xj/cf9xj/R/ocoF7/cY/3H/cY/3H/cY/3H/cY/3H/cY/3H/cYQ5t81kj/cY/3H/cY/3H/cY/3H/cY/3H/cY/3H/S5lsZmmP9x/3GP9x/3GP9x/3GP9x/3GP9x/3GP9xQgJc79r/cY/3H/cY/3H/cY/3H/cY/3H/cY/3H/cYMeyxvhNOcY/3H/cY/3H/cY/3H/cY/3H/cY/3H/cY/zGMAbCD/v9xj/cf9xj/cf9xj/cf9xj/cf9xj/cf9xNBzzvOMMj/cf9xj/cf9xj/cf9xj/cf9xj/cf9xj/cVs71cSP9x/3GP9x/3GP9x/3GP9x/3GP9x/3GP9K8Rxw7o/3H/cY/3H/cY/3H/cY/3H/cY/3H/cYQjYs3J1x/3GP9x/3GP9x/3GP9x/3GP9x/3GP9x/zJrAb6U/nGP9x/3GP9x/3GP9x/3GP9x/3GP9x/3GP9x/3FJ8Rxw7v9xj/cf9xj/cf9xj/cf9xj/cf9xj/cf9xSfEccO7/cY/3H/cY/3H/cY/3H/cY/3H/cY/3H/T0bsK5H/cf9xj/cf9xj/cf9xj/cf9xj/cf9xj/cf9xhOJewdoXH/cY/3H/cY/3H/cY/3H/cY/3H/cY/3H/P6eislhd/3H/cY/3H/cY/3H/cY/3H/cY/3H/cY/3E6wbK1Pk1xj/cf9xj/cf9xj/cf9xj/cf9xj/cf9xhEfxzIDv9x/3GP9x/3GP9x/3GP9x/3GP9x/3GP9xN4MTuXzs/3H/cY/3H/cY/3H/cY/3H/cY/3H/cY/ztvs7aQTP9xj/cf9xj/cf9xj/cf9xj/cf9xj/cf9xQU+s+wX/cY/3H/cY/3H/cY/3H/cY/3H/cY/3H/cUadzKYjj/cf9xj/cf9xj/cf9xj/cf9xj/cf9xj/cf9xj/cf9xj/Qpks9m3/cf9xj/cf9xj/cf9xj/cf9xj/cf9xj/cf9xgwSgGwxf6P9x/3GP9x/3GP9x/3GP9x/3GP9x/3GDBAwb+/PnH/cY/3H/cY/3H/cY/3H/cY/3H/cY/3H/cY/3H/cY/3H/cY/3H/cY/3H/cY/3H/cY/3H/cY/3H/cTPvE7wQ7HGP9x/3GP9x/3GP9x/3GP9x/3GP9x/3Ewh2G/eJ5x/3GP9x/3GP9x/3GP9x/3GP9x/3GP9x/z5ztrOMSf9xj/cf9xj/cf9xj/cf9xj/cf9xj/cf9xj/cVtc1aP/cf9xj/cf9xj/cf9xj/cf9xj/cf9xj/cf9xSRMcbs5xj/cf9xj/cf9xj/cf9xj/cf9xj/cf9xj/RY1Mxyv/cY/3H/cY/3H/cY/3H/cY/3H/cY/3H/cY/3H/cY/3H/cY/3FG+hyQXnGP9x/3GP9x/3GP9x/3GP9x/3GP9x/3GP8300O6LLz/cY/3H/cY/3H/cY/3H/cY/3H/cY/3H/cYQWVc6apxj/cf9xj/cf9xj/cf9xj/cf9xj/cf9xj/cf9KExx+zv9xj/cf9xj/cf9xj/cf9xj/cf9xj/cf9xj/Pa+Rs1BucY/3H/cY/3H/cY/3H/cY/3H/cY/3H/cY/z7porMWXf9x/3GP9x/3GP9x/3GP9x/3GP9x/3GP9x/3GP9x/3GP8+BfGz+g6P9x/3GP9x/3GP9x/3GP9x/3GP9x/3GP9cfdWC/3H/cY/3H/cY/3H/cY/3H/cY/3H/cY/3H/cUVeHKoecY/3H/cY/3H/cY/3H/cY/3H/cY/3H/cYQ9Iswt1xj/cf9xj/cf9xj/cf9xj/cf9xj/cf9xhFHBy+Pv9xj/cf9xj/cf9xj/cf9xj/cf9xj/cf9xQjYs7J3/cf9xj/cf9xj/cf9xj/cf9xj/cf9xj/cf9xj/cf9xhINByMvv9x/3GP9x/3GP9x/3GP9x/3GP9x/3GP9xSDQcjL7/cY/3H/cY/3H/cY/3H/cY/3H/cY/3H/cUhVHIqu/3H/cY/3H/cY/3H/cY/3H/cY/3H/cY/3H/X5XSav9x/3GP9x/3GP9x/3GP9x/3GP9x/3GP9xRJAstv1xj/cf9xj/cf9xj/cf9xj/cf9xj/cf9xj/cf9xj/cf9xj/cf9xj/cf9xj/cf9xj/cf9xj/cf9xj/QoZc95r/cf9xj/cf9xj/cf9xj/cf9xj/cf9xj/cTsIQbT3vnH/cY/3H/cY/3H/cY/3H/cY/3H/cY/3H/cUSuTLUbcf9xj/cf9xj/cf9xj/cf9xj/cf9xj/cf9xNdnzuyYM/3GP9x/3GP9x/3GP9x/3GP9x/3GP9xRT0cvC7/cf9xj/cf9xj/cf9xj/cf9xj/cf9xj/PJcitWjdj/cf9xj/cf9xj/cf9xj/cf9xj/cf9xj/cf9xj/cf9e+NIHcY/3H/cY/3H/cY/3H/cY/3H/cY/3H/cYQ9Iswt1xj/cf9xj/cf9xj/cf9xj/cf9xj/cf9xhDrkzVG/9xj/cf9xj/cf9xj/cf9xj/cf9xj/cf9xWp7WYY/3H/cY/3H/cY/3H/cY/3H/cY/3H/cY/3FC/nzgGP9xj/cf9xj/cf9xj/cf9xj/cf9xj/cf9xj/Mv+BvwB+j/cf9xj/cf9xj/cf9xj/cf9xj/cf9xj/cVq/1UBxj/cf9xj/cf9xj/cf9xj/cf9xj/cf9xj/cUGGXOeacf9xj/cf9xj/cf9xj/cf9xj/cf9xj/cf9xj/OENRubyu/3H/cY/3H/cY/3H/cY/3H/cY/3H/cY/0WNTMcr/3GP9x/3GP9x/3GP9x/3GP9x/3GP9x/0ccHK4+/3H/cY/3H/cY/3H/cY/3H/cY/3H/cY/3Exq8K+VD1x/3GP9x/3GP9x/3GP9x/3GP9x/3GP9xMARyv/uNcY/3H/cY/3H/cY/3H/cY/3H/cY/3H/cY/3H/cY/3H/cY/16200mP9x/3GP9x/3GP9x/3GP9x/3GP9x/3GP9x/3GP9x/3GP9x/3FKT+xrAY/3H/cY/3H/cY/3H/cY/3H/cY/3H/cY/3H/cVqe1mGP9x/3GP9x/3GP9x/3GP9x/3GP9x/3GP9x/3FK0BxS/nH/cY/3H/cY/3H/cY/3H/cY/3H/cY/3H/cY/3H/cY/3H/cY/3H/cY/3H/cY/3FantZh/3GP9x/3GP9x/3GP9x/3GP9x/3GP9x/3GP9x/3GP9x/3GP9x/3GP9cntRhcf9xj/cf9xj/cf9xj/cf9xj/cf9xj/cf9xR5cclo7/cY/3H/cY/3H/cY/3H/cY/3H/cY/3H/cY/3H/cY/1xc1aOP9x/3GP9x/3GP9x/3GP9x/3GP9x/3GP9x/3GP9x/3FantZhj/cf9xj/cf9xj/cf9xj/cf9xj/cf9xj/cUzzbDDJcY/3H/cY/3H/cY/3H/cY/3H/cY/3H/cYOtkitibd/3H/cY/3H/cY/3H/cY/3H/cY/3H/cY/3H/cY/3H/cY/3H/cY/3FfMtDNcf9xj/cf9xj/cf9xj/cf9xj/cf9xj/cf9xTj1cLCqP9x/3GP9x/3GP9x/3GP9x/3GP9x/3GP9x/3FINByMvo/3H/cY/3H/cY/3H/cY/3H/cY/3H/cY/3H/cYQhCM3vdx/3GP9x/3GP9x/3GP9x/3GP9x/3GP9x/3GP9OvLwkNHH/cY/3H/cY/3H/cY/3H/cY/3H/cY/3E9sDOyT8xx/3GP9x/3GP9x/3GP9x/3GP9x/3GP9x/3GP9x/3FAtYwFp/9x/3GP9x/3GP9x/3GP9x/3GP9x/3GP9x/3GP9CPNz8Mo/3H/cY/3H/cY/3H/cY/3H/cY/3H/cY/3H/cYRDPczML/cf9xj/cf9xj/cf9xj/cf9xj/cf9xj/cf9xg0MqO8zVz/cf9xj/cf9xj/cf9xj/cf9xj/cf9xj/cf9NNmw8mXH/cY/3H/cY/3H/cY/3H/cY/3H/cY/3H/OKQTuVvs/3GP9x/3GP9x/3GP9x/3GP9x/3GP9x/3GEbBrJPlcf9xj/cf9xj/cf9xj/cf9xj/cf9xj/cf9xj/cf9xj/cUR/HMgO/3GP9x/3GP9x/3GP9x/3GP9x/3GP9x/3GEgTHI7Oj/cf9xj/cf9xj/cf9xj/cf9xj/cf9xj/cV2200n/cf9xj/cf9xj/cf9xj/cf9xj/cf9xj/cUbZHKJu/3GP9x/3GP9x/3GP9x/3GP9x/3GP9x/3FCAlzv2o/3H/cY/3H/cY/3H/cY/3H/cY/3H/cY/3FJumx0WY/3H/cY/3H/cY/3H/cY/3H/cY/3H/cY/1u/1kD/cY/3H/cY/3H/cY/3H/cY/3H/cY/3H/cUGZLOZtcY/3H/cY/3H/cY/3H/cY/3H/cY/3H/cYTMQ8Q7yP9x/3GP9x/3GP9x/3GP9x/3GP9x/3GP9x/3GP9x/3GP9x/0QVLM6tcY/3H/cY/3H/cY/3H/cY/3H/cY/3H/cYSBMcjs6P9x/3GP9x/3GP9x/3GP9x/3GP9x/3GP9xQ/MswM1x/3GP9x/3GP9x/3GP9x/3GP9x/3GP9x/3FErky1G3H/cY/3H/cY/3H/cY/3H/cY/3H/cY/3H/cTLTMb4szv9x/3GP9x/3GP9x/3GP9x/3GP9x/3GP9xN1lmuaaZ/3H/cY/3H/cY/3H/cY/3H/cY/3H/cY/3H/S9AcYv7/cf9xj/cf9xj/cf9xj/cf9xj/cf9xj/cf9xj/cf9xj/SvEccO6P9x/3GP9x/3GP9x/3GP9x/3GP9x/3GP9x/3GP9x/3GFzX1CiP9x/3GP9x/3GP9x/3GP9x/3GP9x/3GP9x/3GP9x/3GP9x/3GP9x/3FedNKL/3H/cY/3H/cY/3H/cY/3H/cY/3H/cY/3H/cY/3E8bZG0km7/cY/3H/cY/3H/cY/3H/cY/3H/cY/3H/cY/3H/cY/3H/cY/3H/cY/3H/cY/3H/cY/3H/cYTAc8P4xx/3GP9x/3GP9x/3GP9x/3GP9x/3GP9x/3GP9K8Rxw7o/3H/cY/3H/cY/3H/cY/3H/cY/3H/cY/3H/XTvUxP9x/3GP9x/3GP9x/3GP9x/3GP9x/3GP9x/3GEnxHGDucY/3H/cY/3H/cY/3H/cY/3H/cY/3H/cY/3H/cTDa8rA1Df9x/3GP9x/3GP9x/3GP9x/3GP9x/3GP9x/3GP9x/3GP9x/3GP9x/3GP9x/3GP9x/zP/gb0AfnH/cY/3H/cY/3H/cY/3H/cY/3H/cY/3H/cUnxHHDu/3GP9x/3GP9x/3GP9x/3GP9x/3GP9x/3GP9x/3GP9x/3GP9cntRhcf9xj/cf9xj/cf9xj/cf9xj/cf9xj/cf9xW33UgnGP9x/3GP9x/3GP9x/3GP9x/3GP9x/3GP9x/3GP9x/3GP9x/17X0yj/cY/3H/cY/3H/cY/3H/cY/3H/cY/3H/cYRRwcvj7/cY/3H/cY/3H/cY/3H/cY/3H/cY/3H/cTwsorTTXf9x/3GP9x/3GP9x/3GP9x/3GP9x/3GP9x/zkBUbj+rv9x/3GP9x/3GP9x/3GP9x/3GP9x/3GP9x/zmbgrhkff9x/3GP9x/3GP9x/3GP9x/3GP9x/3GP9x/3FD8yzAzXGP9x/3GP9x/3GP9x/3GP9x/3GP9x/3GP9xRqCspfX/cY/3H/cY/3H/cY/3H/cY/3H/cY/3H/cUtEnEu2cY/3H/cY/3H/cY/3H/cY/3H/cY/3H/cY/zB5FbGW6v9x/3GP9x/3GP9x/3GP9x/3GP9x/3GP9x/3GP9FsSy07XGP9x/3GP9x/3GP9x/3GP9x/3GP9x/3GP9DMYzc53GP9x/3GP9x/3GP9x/3GP9x/3GP9x/3GP9xR3YcmJ6P9x/3GP9x/3GP9x/3GP9x/3GP9x/3GP9x/3FCI1ztyv9x/3GP9x/3GP9x/3GP9x/3GP9x/3GP9x/0WNTMcrj/cf9xj/cf9xj/cf9xj/cf9xj/cf9xj/cf9xhMz4xDB/9x/3GP9x/3GP9x/3GP9x/3GP9x/3GP9xSRMcbs5x/3GP9x/3GP9x/3GP9x/3GP9x/3GP9x/3GP9x/3GP9x/0o0HGy+cY/3H/cY/3H/cY/3H/cY/3H/cY/3H/cY/3H/cY/3H/cUSuTLUbcf9xj/cf9xj/cf9xj/cf9xj/cf9xj/cf9xOt6ltSFacf9xj/cf9xj/cf9xj/cf9xj/cf9xj/cf9xR4RMl7v/cY/3H/cY/3H/cY/3H/cY/3H/cY/3H/cYSAb8f5Bx/3GP9x/3GP9x/3GP9x/3GP9x/3GP9x/3GEmB/Hfg/3GP9x/3GP9x/3GP9x/3GP9x/3GP9x/3FKizxnTI/3H/cY/3H/cY/3H/cY/3H/cY/3H/cY/3H/cYR3YcmJ7/cY/3H/cY/3H/cY/3H/cY/3H/cY/3H/cY/3H/NoZiu3md/3GP9x/3GP9x/3GP9x/3GP9x/3GP9x/3GELgXOH6j/cf9xj/cf9xj/cf9xj/cf9xj/cf9xj/cV8R0e7/cf9xj/cf9xj/cf9xj/cf9xj/cf9xj/cf9xj/cf9ByFwEeo/3H/cY/3H/cY/3H/cY/3H/cY/3H/cY/zk5k7fGbHGP9x/3GP9x/3GP9x/3GP9x/3GP9x/3GP9FsSy07XGP9x/3GP9x/3GP9x/3GP9x/3GP9x/3GDh/IriA3f9x/3GP9x/3GP9x/3GP9x/3GP9x/3GP9x/3GP9xSemcYWZx/3GP9x/3GP9x/3GP9x/3GP9x/3GP9x/3GP9x/zVagbulfnH/cY/3H/cY/3H/cY/3H/cY/3H/cY/3H/Qqdc5Ypxj/cf9xj/cf9xj/cf9xj/cf9xj/cf9xj/RNIs0t2P9x/3GP9x/3GP9x/3GP9x/3GP9x/3GP9x/3GP9cfdWC/3H/cY/3H/cY/3H/cY/3H/cY/3H/cY/3H/RypMnVtx/3GP9x/3GP9x/3GP9x/3GP9x/3GP9x/0QVLM6tcY/3H/cY/3H/cY/3H/cY/3H/cY/3H/cY/zVfIbug3nGP9x/3GP9x/3GP9x/3GP9x/3GP9xTM+MQwf/cY/3H/cY/3H/cY/3H/cY/3H/cY/zsv8bXQDnGP9x/3GP9x/3GP9x/3GP9x/3GP9x/3GP9x/3GEghTI3r/3H/cY/3H/cY/3H/cY/3H/cY/3H/cY/3H/cY/05n7DmBj/cf9xj/cf9xj/cf9xj/cf9xj/cf9xj/cf9JhEx3u3H/cY/3H/cY/3H/cY/3H/cY/3H/cY/3H/cYMsUBvjr+/3H/cY/3H/cY/3H/cY/3H/cY/3H/cY/3FEjUy3K3GP9x/3GP9x/3GP9x/3GP9x/3GP9x/3FNozw1zP9xj/cf9xj/cf9xj/cf9xj/cf9xj/cUdjTJnLj/cf9xj/cf9xj/cf9xj/cf9xj/cf9xj/cTj2k7gJbP9xj/cf9xj/cf9xj/cf9xj/cf9xj/cf9xhNbIw5N/9xj/cf9xj/cf9xj/cf9xj/cf9xj/cf9xj/QyNc7cr/cY/3H/cY/3H/cY/3H/cY/3H/cY/3H/cYRRd8rohxj/cf9xj/cf9xj/cf9xj/cf9xj/cf9xj/Rn8cqA5x/3GP9x/3GP9x/3GP9x/3GP9x/3GP9x/3Fc+NQHj/cf9xj/cf9xj/cf9xj/cf9xj/cf9xj/cUnNPHMsj/cf9xj/cf9xj/cf9xj/cf9xj/cf9xj/cf9xj/cf9xj/cf9xj/O4Vjtnqc/3GP9x/3GP9x/3GP9x/3GP9x/3GP9x/3FJ8Rxw7v9xj/cf9xj/cf9xj/cf9xj/cf9xj/cf9xgzXyG9oN7/cY/3H/cY/3H/cY/3H/cY/3H/cY/3H/cY/3H/cY/0lVHIqu/3GP9x/3GP9x/3GP9x/3GP9x/3GP9x/3GP9xP30SsILtcf9xj/cf9xj/cf9xj/cf9xj/cf9xj/cf81GIG8536P9x/3GP9x/3GP9x/3GP9x/3GP9x/3GP9x/3GP9x/3GP9xQZks5m1x/3GP9x/3GP9x/3GP9x/3GP9x/3GP9x/3GP9JJ/x9gHGP9x/3GP9x/3GP9x/3GP9x/3GP9x/3GP9xTX9cOAqP9x/3GP9x/3GP9x/3GP9x/3GP9x/3GP9x/3GP9IafyZYP9x/3GP9x/3GP9x/3GP9x/3GP9x/3GP9xRtkcom7/cY/3H/cY/3H/cY/3H/cY/3H/cY/3H/cYNsqyujVNj/cf9xj/cf9xj/cf9xj/cf9xj/cf9xhJ8Rxg7nGP9x/3GP9x/3GP9x/3GP9x/3GP9x/3GDvYEbUn7v9xj/cf9xj/cf9xj/cf9xj/cf9xj/cf9xj/cf8yvpK/QW3/cY/3H/cY/3H/cY/3H/cY/3H/cY/3H/cY/3H/cY/3H/cYRvockF5x/3GP9x/3GP9x/3GP9x/3GP9x/3GP9xSdAccv6P9x/3GP9x/3GP9x/3GP9x/3GP9x/3GP9x/3GEp4bGh5/3H/cY/3H/cY/3H/cY/3H/cY/3H/cY/3H/cUhVHIqu/3H/cY/3H/cY/3H/cY/3H/cY/3H/cY/3H/cYRsZMo5v/cf9xj/cf9xj/cf9xj/cf9xj/cf9xj/cf9xj/cf9xj/cf9xj/cVtc1aP/cf9xj/cf9xj/cf9xj/cf9xj/cf9xj/cUICXO/a/3GP9x/3GP9x/3GP9x/3GP9x/3GP9x/3GP9x/1u/1kCP9x/3GP9x/3GP9x/3GP9x/3GP9x/3GP9x/3GP9x/3GP9x/3EzjlG8ca5xj/cf9xj/cf9xj/cf9xj/cf9xj/cf9xj/cf9xj/cUdI/Jtw/3H/cY/3H/cY/3H/cY/3H/cY/3H/cY/3H/cYWp7WYf9x/3GP9x/3GP9x/3GP9x/3GP9x/3GP9x/3FKYPxp8P9x/3GP9x/3GP9x/3GP9x/3GP9x/3GP9x/3E899K0CC2P9x/3GP9x/3GP9x/3GP9x/3GP9x/3GP9x/08l7C2hj/cf9xj/cf9xj/cf9xj/cf9xj/cf9xj/cf9xj/cf9xhGxkyjm/9x/3GP9x/3GP9x/3GP9x/3GP9x/3GP9x/3FIVRyKrv9x/3GP9x/3GP9x/3GP9x/3GP9x/3GP9xPxsjsOTccf9xj/cf9xj/cf9xj/cf9xj/cf9xj/cf9xj/cf9Jlxx2jnH/cY/3H/cY/3H/cY/3H/cY/3H/cY/3H/cY/3H/SYRMd7tx/3GP9x/3GP9x/3GP9x/3GP9x/3GP9x/3GP9EvHzUOI/3H/cY/3H/cY/3H/cY/3H/cY/3H/cY/3H/cUd8zIgzcY/3H/cY/3H/cY/3H/cY/3H/cY/3H/cY/3H/cTx0x7OLOHH/cY/3H/cY/3H/cY/3H/cY/3H/cY/3H/cTOkAbxb/nGP9x/3GP9x/3GP9x/3GP9x/3GP9x/3GEUcHL4+/3GP9x/3GP9x/3GP9x/3GP9x/3GP9x/3GD7HkbI4bv9x/3GP9x/3GP9x/3GP9x/3GP9x/3GP9x/zyPorVwXf9xj/cf9xj/cf9xj/cf9xj/cf9xj/cf9xRtkcom6P9x/3GP9x/3GP9x/3GP9x/3GP9x/3GP9x/0G1jAWnj/cf9xj/cf9xj/cf9xj/cf9xj/cf9xj/cf9xj/cf9xj/SXYceJ5xj/cf9xj/cf9xj/cf9xj/cf9xj/cf9xj/cf9xj/Qpks9m3/cf9xj/cf9xj/cf9xj/cf9xj/cf9xj/cf8xjAGwg/6P9x/3GP9x/3GP9x/3GP9x/3GP9x/3GP9K8Rxw7o/3H/cY/3H/cY/3H/cY/3H/cY/3H/cY/3H/Rll8qmhxj/cf9xj/cf9xj/cf9xj/cf9xj/cf9xj/SLgclH7/cf9xj/cf9xj/cf9xj/cf9xj/cf9xj/cf9xRglMn2tx/3GP9x/3GP9x/3GP9x/3GP9x/3GP9x/3FK0BxS/nH/cY/3H/cY/3H/cY/3H/cY/3H/cY/3H/SWNMicv/cf9xj/cf9xj/cf9xj/cf9xj/cf9xj/cTNPerywhXH/cY/3H/cY/3H/cY/3H/cY/3H/cY/3H/cT4Ds7L8TI/3H/cY/3H/cY/3H/cY/3H/cY/3H/cY/3H/PMvxtTQO/3GP9x/3GP9x/3GP9x/3GP9x/3GP9x/3GDokobXbXnH/cY/3H/cY/3H/cY/3H/cY/3H/cY/3H/cY/3H/cY/3H/cY/3FHfMyIM3H/cY/3H/cY/3H/cY/3H/cY/3H/cY/3H/TGo8WVz/cY/3H/cY/3H/cY/3H/cY/3H/cY/3H/cY/3H/cY/3H/cY/3H/cY/3H/cY/3H/cY/3H/cY/3H/cY/3H/cY/1xc1aOP9x/3GP9x/3GP9x/3GP9x/3GP9x/3GP9x/3GP9x/3GP9xS2o8SVxx/3GP9x/3GP9x/3GP9x/3GP9x/3GP9GBKy/tY/3H/cY/3H/cY/3H/cY/3H/cY/3H/cY/z4AUrP/rf9x/3GP9x/3GP9x/3GP9x/3GP9x/3GP9x/zU5gbzGfv9x/3GP9x/3GP9x/3GP9x/3GP9x/3GP9x/0QCXM/acY/3H/cY/3H/cY/3H/cY/3H/cY/3H/cYQuBc4fqP9x/3GP9x/3GP9x/3GP9x/3GP9x/3GP9KExx+zv9x/3GP9x/3GP9x/3GP9x/3GP9x/3GP9x/0fnTKGLj/cf9xj/cf9xj/cf9xj/cf9xj/cf9xj/cUhVHHqucY/3H/cY/3H/cY/3H/cY/3H/cY/3H/cY/0iSfJbY/3H/cY/3H/cY/3H/cY/3H/cY/3H/cY/3H/cY/3H/cY/3H/SVvMekNx/3GP9x/3GP9x/3GP9x/3GP9x/3GP9x/3GP9I2RyCbnH/cY/3H/cY/3H/cY/3H/cY/3H/cY/3H/cUUErL+1/3GP9x/3GP9x/3GP9x/3GP9x/3GP9x/3GECGXAiaj/cf9xj/cf9xj/cf9xj/cf9xj/cf9xj/cf9xj/cf9Lhpxnlo/3H/cY/3H/cY/3H/cY/3H/cY/3H/cY/3H/cYPsLxsT0Ocf9xj/cf9xj/cf9xj/cf9xj/cf9xj/cf9xQ7x81Dj/cY/3H/cY/3H/cY/3H/cY/3H/cY/3H/cYNHOSvIxtj/cf9xj/cf9xj/cf9xj/cf9xj/cf9xj/cUCnXAaK/3GP9x/3GP9x/3GP9x/3GP9x/3GP9x/3GP9x/3GP9xRsZMo5v/cY/3H/cY/3H/cY/3H/cY/3H/cY/3H/cY/3H/cY/3H/N8dRuTiucf9xj/cf9xj/cf9xj/cf9xj/cf9xj/cf9xj/cf8xvnawUYn/cf9xj/cf9xj/cf9xj/cf9xj/cf9xj/cf8zisK9dT1x/3GP9x/3GP9x/3GP9x/3GP9x/3GP9x/3FBc4zox3GP9x/3GP9x/3GP9x/3GP9x/3GP9x/3GP82T7K7sE2P9x/3GP9x/3GP9x/3GP9x/3GP9x/3GP9x/3GP9xS0k8W2z/cf9xj/cf9xj/cf9xj/cf9xj/cf9xj/cf9xhG2Ryibv9x/3GP9x/3GP9x/3GP9x/3GP9x/3GP9x/3GP9xSzZsXJn/cf9xj/cf9xj/cf9xj/cf9xj/cf9xj/cf9xMYUjvnrccY/3H/cY/3H/cY/3H/cY/3H/cY/3H/cY/3H/cY/3H/cY/3H/cUazfKTIj/cf9xj/cf9xj/cf9xj/cf9xj/cf9xj/cf9xj/cf9xj/cf9xj/XJ7UYXH/cY/3H/cY/3H/cY/3H/cY/3H/cY/3H/cYXPjUB/9x/3GP9x/3GP9x/3GP9x/3GP9x/3GP9x/3GP9x/3GP9x/0H3jPCHcf9xj/cf9xj/cf9xj/cf9xj/cf9xj/cf9xj/cf9xhG+hyQXnH/cY/3H/cY/3H/cY/3H/cY/3H/cY/3H/cY/3H/cYWp7WYf9x/3GP9x/3GP9x/3GP9x/3GP9x/3GP9x/3GP9x/3GP9xW33UgnH/cY/3H/cY/3H/cY/3H/cY/3H/cY/3H/cY/3H/cY/3H/cY/3E1k4G7bH6P9x/3GP9x/3GP9x/3GP9x/3GP9x/3GP9xQ89M0wv/cf9xj/cf9xj/cf9xj/cf9xj/cf9xj/cf9xhHY0yZy/9xj/cf9xj/cf9xj/cf9xj/cf9xj/cf9xj/cf9xSQBMb/txj/cf9xj/cf9xj/cf9xj/cf9xj/cf9HPRycLnH/cY/3H/cY/3H/cY/3H/cY/3H/cY/zDxs7EeTP9x/3GP9x/3GP9x/3GP9x/3GP9x/3GP9x/z2EUrN7rXH/cY/3H/cY/3H/cY/3H/cY/3H/cY/3H/cU/1vACkcY/3H/cY/3H/cY/3H/cY/3H/cY/3H/cY/3H/cY/3H/cY/3H/cY/3H/cYSEJMe9tx/3GP9x/3GP9x/3GP9x/3GP9x/3GP9x/3FJ8Rxw7v9xj/cf9xj/cf9xj/cf9xj/cf9xj/cf9xj/M8uxvTROcY/3H/cY/3H/cY/3H/cY/3H/cY/3H/cYRJAstv1x/3GP9x/3GP9x/3GP9x/3GP9x/3GP9x/0yLPEdMcY/3H/cY/3H/cY/3H/cY/3H/cY/3H/cY/0QVLM6tcf9xj/cf9xj/cf9xj/cf9xj/cf9xj/cf9xSOT8gbCP9x/3GP9x/3GP9x/3GP9x/3GP9x/3GP9x/z0iY7PdnHH/cY/3H/cY/3H/cY/3H/cY/3H/cY/3H/cUrQHFL+cf9xj/cf9xj/cf9xj/cf9xj/cf9xj/cf9xj/cf9xj/S9AcUv5xj/cf9xj/cf9xj/cf9xj/cf9xj/cf9xj/cUg0HIy+/3GP9x/3GP9x/3GP9x/3GP9x/3GP9x/3GP9x/3GP9x/3GEqsPFU8cf9xj/cf9xj/cf9xj/cf9xj/cf9xj/cf9xhEWXzKaP9x/3GP9x/3GP9x/3GP9x/3GP9x/3GP9xOr7StUEtcY/3H/cY/3H/cY/3H/cY/3H/cY/3H/cY/0o0HGy+cf9xj/cf9xj/cf9xj/cf9xj/cf9xj/cf9xj/MyIjvt3c/3GP9x/3GP9x/3GP9x/3GP9x/3GP9x/3GE5APCv8/3H/cY/3H/cY/3H/cY/3H/cY/3H/cY/3H/cY/zJkI7+b3I/3H/cY/3H/cY/3H/cY/3H/cY/3H/cY/3H/cT15g7OGfP9xj/cf9xj/cf9xj/cf9xj/cf9xj/cf9xj/QxCM7vf/cY/3H/cY/3H/cY/3H/cY/3H/cY/3H/cY/3FHuByEfnH/cY/3H/cY/3H/cY/3H/cY/3H/cY/3H/cY/3H/cVq/1kD/cf9xj/cf9xj/cf9xj/cf9xj/cf9xj/cf9xj/cf9xj/cf9xj/MkVhvrqecf9xj/cf9xj/cf9xj/cf9xj/cf9xj/cf9xhafdaCj/cf9xj/cf9xj/cf9xj/cf9xj/cf9xj/cf9GXhy6Hv9xj/cf9xj/cf9xj/cf9xj/cf9xj/cf9xhJ0Bxy/v9xj/cf9xj/cf9xj/cf9xj/cf9xj/cf9xj/TmfsOYGP9x/3GP9x/3GP9x/3GP9x/3GP9x/3GP9KNBxsvnH/cY/3H/cY/3H/cY/3H/cY/3H/cY/3H/cY/3H/ShMcfs7/cY/3H/cY/3H/cY/3H/cY/3H/cY/3H/cY/3H/cY/3H/cY/3H/cY/3H/cY/3H/cY/3H/cY/3H/cY/3H/cY/3H/cY/3H/cY/3H/cY/3H/cY/0AZjB9n/3H/cY/3H/cY/3H/cY/3H/cY/3H/cY/3H/cY/3H/cY/3H/cY/3H/cY/3H/cY/3H/cYOfWCtwp9/3GP9x/3GP9x/3GP9x/3GP9x/3GP9x/3GDrnUrUYrXH/cY/3H/cY/3H/cY/3H/cY/3H/cY/3H/TRVsTqn/cf9xj/cf9xj/cf9xj/cf9xj/cf9xj/cf9xj/cTNLJL2024/3H/cY/3H/cY/3H/cY/3H/cY/3H/cY/3FJ8Rxw7v9x/3GP9x/3GP9x/3GP9x/3GP9x/3GP9x/zNNRr2yuXH/cY/3H/cY/3H/cY/3H/cY/3H/cY/3H/cYXjLSzY/3H/cY/3H/cY/3H/cY/3H/cY/3H/cY/3H/cYQ7Es1O3/cY/3H/cY/3H/cY/3H/cY/3H/cY/3H/cY/3H/cY/3H/cY/3H/cVz41AeP9x/3GP9x/3GP9x/3GP9x/3GP9x/3GP9x/1Bj0Kxxj/cf9xj/cf9xj/cf9xj/cf9xj/cf9xj/cf9xj/cf9xj/cf9xj/cf9xj/cf9xTy8sDQ1xj/cf9xj/cf9xj/cf9xj/cf9xj/cf9xhDsSzU7f9xj/cf9xj/cf9xj/cf9xj/cf9xj/cf9xj/cf9xj/cf9xj/cf9xj/cf9xj/cf9xj/SvEccO6P9x/3GP9x/3GP9x/3GP9x/3GP9x/3GP9x/3GP9x/3GP9xQv584Bj/cY/3H/cY/3H/cY/3H/cY/3H/cY/3H/cUg0HIy+j/cf9xj/cf9xj/cf9xj/cf9xj/cf9xj/MKhhsWeej/cf9xj/cf9xj/cf9xj/cf9xj/cf9xj/cf81cDG7j85x/3GP9x/3GP9x/3GP9x/3GP9x/3GP9x/3GP9x/3GP9x/3GP9ettNJj/cf9xj/cf9xj/cf9xj/cf9xj/cf9xj/cf9xj/cU8vLA0Ncf9xj/cf9xj/cf9xj/cf9xj/cf9xj/cf9xj/cf9KAEx/+/9xj/cf9xj/cf9xj/cf9xj/cf9xj/cf9xj/cf9xQV3c6iJxj/cf9xj/cf9xj/cf9xj/cf9xj/cf9xg2INq53yVx/3GP9x/3GP9x/3GP9x/3GP9x/3GP9x/3GP9x/3GP86XiK3od3/cf9xj/cf9xj/cf9xj/cf9xj/cf9xj/cUghTI3r/3GP9x/3GP9x/3GP9x/3GP9x/3GP9x/3E2dyG6iN6P9x/3GP9x/3GP9x/3GP9x/3GP9x/3GP9x/07EPDO8/3GP9x/3GP9x/3GP9x/3GP9x/3GP9x/3GP9x/3GP9x/3GP9x/3FHhEyXu/9xj/cf9xj/cf9xj/cf9xj/cf9xj/cf9xj/cf9xj/Mlyjv6Nc/3H/cY/3H/cY/3H/cY/3H/cY/3H/cY/3H/cUeXHJaO/3GP9x/3GP9x/3GP9x/3GP9x/3GP9x/3FIY0x5y3H/cY/3H/cY/3H/cY/3H/cY/3H/cY/3H/cUagrKX1j/cf9xj/cf9xj/cf9xj/cf9xj/cf9xhAp1wGiv9x/3GP9x/3GP9x/3GP9x/3GP9x/3GP9xWr/VQHGP9x/3GP9x/3GP9x/3GP9x/3GP9x/3GP9x/3GP9x/3GP9x/3GP8xU5GwvG7/cY/3H/cY/3H/cY/3H/cY/3H/cY/3H/cY/3H/cY/3H/cTv0cbQLjnGP9x/3GP9x/3GP9x/3GP9x/3GP9x/3GP9FjUzHK/9xj/cf9xj/cf9xj/cf9xj/cf9xj/cf9xPh1hseKecf9xj/cf9xj/cf9xj/cf9xj/cf9xj/cf9xj/cURsTMk7/3GP9x/3GP9x/3GP9x/3GP9x/3GP9x/3GP9xR5cclo7/cf9xj/cf9xj/cf9xj/cf9xj/cf9xj/cf9xj/cf9xj/cf9xj/cUqLPGdM/3GP9x/3GP9x/3GP9x/3GP9x/3GP9x/3GFz41Af/cf9xj/cf9xj/cf9xj/cf9xj/cf9xj/cf9xj/cf9xj/cf9xSe48cRz/cY/3H/cY/3H/cY/3H/cY/3H/cY/3H/cY/3H/cY/3H/cY/3H/cY/3H/cY/3H/cY/3H/cY/3H/cTT7BbsE+nH/cY/3H/cY/3H/cY/3H/cY/3H/cY/3H/cTmacbZljnGP9x/3GP9x/3GP9x/3GP9x/3GP9x/3GP9x/3GP9x/0ft/JEgcf9xj/cf9xj/cf9xj/cf9xj/cf9xj/cf9Jlxx2jnH/cY/3H/cY/3H/cY/3H/cY/3H/cY/z3FQbM6vnGP9x/3GP9x/3GP9x/3GP9x/3GP9x/3GP9xPKRBs1u+cY/3H/cY/3H/cY/3H/cY/3H/cY/3H/cY/3H/cY/3H/cY/3H/cY/3H/cY/3H/cY/3H/cY/3H/SNkcgm5xj/cf9xj/cf9xj/cf9xj/cf9xj/cf9xj/SvEccO6P9x/3GP9x/3GP9x/3GP9x/3GP9x/3GP9xO26itZFd/3H/cY/3H/cY/3H/cY/3H/cY/3H/cY/3H/cYOS7Et9E7/3GP9x/3GP9x/3GP9x/3GP9x/3GP9x/3GP9xTiqMLVf/cY/3H/cY/3H/cY/3H/cY/3H/cY/3H/cY/3H/cYSPxsgDmP9x/3GP9x/3GP9x/3GP9x/3GP9x/3GP9x/zPAYb4/no/3H/cY/3H/cY/3H/cY/3H/cY/3H/cY/3H/XH3Vgv9xj/cf9xj/cf9xj/cf9xj/cf9xj/cf9xj/Try8JDRx/3GP9x/3GP9x/3GP9x/3GP9x/3GP9x/3GECnXAaK/3H/cY/3H/cY/3H/cY/3H/cY/3H/cY/3H/cY/3H/cY/3H/cY/3H/cY/3H/cY/3H/cY/3H/cY/3H/cY/3H/cY/3H/cY/3H/cY/0AsXB46/3H/cY/3H/cY/3H/cY/3H/cY/3H/cY/3H/cY/3H/cY/3H/cY/3H/cY/3H/cYXbbSSXGP9x/3GP9x/3GP9x/3GP9x/3GP9x/3GP9xMqqxvVVOcY/3H/cY/3H/cY/3H/cY/3H/cY/3H/cYONEhuC7e/3H/cY/3H/cY/3H/cY/3H/cY/3H/cY/3H/T1m8KmT/cf9xj/cf9xj/cf9xj/cf9xj/cf9xj/cf9xPBiltOda/3H/cY/3H/cY/3H/cY/3H/cY/3H/cY/3H/Qzzc3DJx/3GP9x/3GP9x/3GP9x/3GP9x/3GP9x/3GEPSLMLdcY/3H/cY/3H/cY/3H/cY/3H/cY/3H/cY/3H/cY/3H/cY/3H/cTwhUrTerY/3H/cY/3H/cY/3H/cY/3H/cY/3H/cY/3H/cYOfWCtwp9/3GP9x/3GP9x/3GP9x/3GP9x/3GP9x/3GDxsZLSTm/9x/3GP9x/3GP9x/3GP9x/3GP9x/3GP9x/3FIdhx4nnH/cY/3H/cY/3H/cY/3H/cY/3H/cY/3H/cY/ziOY7lxnP9x/3GP9x/3GP9x/3GP9x/3GP9x/3GP9x/0XPTLMLcf9xj/cf9xj/cf9xj/cf9xj/cf9xj/cf9xj/cf9xQiNc7cr/cf9xj/cf9xj/cf9xj/cf9xj/cf9xj/cf9xj/R8Gso+X/cY/3H/cY/3H/cY/3H/cY/3H/cY/3H/cY/3FP+lwQWv9x/3GP9x/3GP9x/3GP9x/3GP9x/3GP9x/3GDv5EbQG7nGP9x/3GP9x/3GP9x/3GP9x/3GP9x/3GP9x/0mXHHaOcf9xj/cf9xj/cf9xj/cf9xj/cf9xj/cf9xj/cf9xj/cf9xj/cVt91IJx/3GP9x/3GP9x/3GP9x/3GP9x/3GP9x/3GP9x/3GEC6LAVd/3H/cY/3H/cY/3H/cY/3H/cY/3H/cY/3H/cYRRwcvj7/cY/3H/cY/3H/cY/3H/cY/3H/cY/3H/cY/3H/cUkTHG7OcY/3H/cY/3H/cY/3H/cY/3H/cY/3H/cY/3H/cY/3H/cY/3H/cYRqVMpauP9x/3GP9x/3GP9x/3GP9x/3GP9x/3GP9x/3GP9xR5cclo7/cf9xj/cf9xj/cf9xj/cf9xj/cf9xj/cf9xj/OdxxuCOO/3GP9x/3GP9x/3GP9x/3GP9x/3GP9x/3GP9x/3FJ8Rxw7v9xj/cf9xj/cf9xj/cf9xj/cf9xj/cf9xhINByMvv9x/3GP9x/3GP9x/3GP9x/3GP9x/3GP9x/0BNXAwqcY/3H/cY/3H/cY/3H/cY/3H/cY/3H/cY/3H/cTDfkrAwbY/3H/cY/3H/cY/3H/cY/3H/cY/3H/cY/3FIHmyOGf9xj/cf9xj/cf9xj/cf9xj/cf9xj/cf9xj/cUPdfMIocf9xj/cf9xj/cf9xj/cf9xj/cf9xj/cf9xj/cf9xXbbTSf9xj/cf9xj/cf9xj/cf9xj/cf9xj/cf9xj/cf9xhNRuw7kf9xj/cf9xj/cf9xj/cf9xj/cf9xj/cf9xj/T39cGApxj/cf9xj/cf9xj/cf9xj/cf9xj/cf9xj/cf9xj/cf9xj/cf9xj/cf9xj/cf9xj/cf9xj/cf9xj/cf9xj/cf9xj/cf9xhM5TxBrP9x/3GP9x/3GP9x/3GP9x/3GP9x/3GP9x/3FDyqzDVXGP9x/3GP9x/3GP9x/3GP9x/3GP9x/3GP9xPZlWsmapcf9xj/cf9xj/cf9xj/cf9xj/cf9xj/cf9xj/cf9xj/cf9xj/cf9QY9CscY/3H/cY/3H/cY/3H/cY/3H/cY/3H/cY/3H/TUk8O2xx/3GP9x/3GP9x/3GP9x/3GP9x/3GP9x/3GP9x/1+20Ulx/3GP9x/3GP9x/3GP9x/3GP9x/3GP9x/3GP9x/3GP9FkCzG/f9xj/cf9xj/cf9xj/cf9xj/cf9xj/cf9xj/cf9FkCzG/Y/3H/cY/3H/cY/3H/cY/3H/cY/3H/cY/1ye1GFx/3GP9x/3GP9x/3GP9x/3GP9x/3GP9x/07PjCMHcY/3H/cY/3H/cY/3H/cY/3H/cY/3H/cY/3H/SZccdo5x/3GP9x/3GP9x/3GP9x/3GP9x/3GP9x/3GD1UEbKr7nGP9x/3GP9x/3GP9x/3GP9x/3GP9x/3GP9x/3GP9xXdfSKHH/cY/3H/cY/3H/cY/3H/cY/3H/cY/3H/cYQhUs7q3/cf9xj/cf9xj/cf9xj/cf9xj/cf9xj/cf855QK3Gv1x/3GP9x/3GP9x/3GP9x/3GP9x/3GP9x/3GP9x/zZctbujSv9xj/cf9xj/cf9xj/cf9xj/cf9xj/cf9xPGIls53acf9xj/cf9xj/cf9xj/cf9xj/cf9xj/cf9xj/ObAFt0/6cY/3H/cY/3H/cY/3H/cY/3H/cY/3H/cY/3H/cY/0oATH/7/3H/cY/3H/cY/3H/cY/3H/cY/3H/cY/3H/cY/0ffzJIDcY/3H/cY/3H/cY/3H/cY/3H/cY/3H/cY/0i4HJR+/3H/cY/3H/cY/3H/cY/3H/cY/3H/cY/3H/OXqCuIV9j/cf9xj/cf9xj/cf9xj/cf9xj/cf9xj/cf86mnG3ZY7/cY/3H/cY/3H/cY/3H/cY/3H/cY/3H/cY/3E0tZK7Sm1xj/cf9xj/cf9xj/cf9xj/cf9xj/cf9xj/NKKmvV1Z/3H/cY/3H/cY/3H/cY/3H/cY/3H/cY/3H/cYSBMcjs6P9x/3GP9x/3GP9x/3GP9x/3GP9x/3GP9x/3GP9x/3GP9x/3Fd19IocY/3H/cY/3H/cY/3H/cY/3H/cY/3H/cY/3H/cUF4LPh9/3GP9x/3GP9x/3GP9x/3GP9x/3GP9x/3GP9cfdWC/3H/cY/3H/cY/3H/cY/3H/cY/3H/cY/3H/cYMcuxvzRO/3GP9x/3GP9x/3GP9x/3GP9x/3GP9x/3GERsTMk7/3H/cY/3H/cY/3H/cY/3H/cY/3H/cY/3H/cY/3H/cY/3H/cY/3H/cY/3H/cY/3H/cY/3H/Ra5MxRv/cf9xj/cf9xj/cf9xj/cf9xj/cf9xj/cf9e19Mo/3GP9x/3GP9x/3GP9x/3GP9x/3GP9x/3GP9xQuus4UX/cY/3H/cY/3H/cY/3H/cY/3H/cY/3H/cY/3H/cY/3H/cY/3H/cY/3H/cY/3H/cY/3H/S5TMZrP/cf9xj/cf9xj/cf9xj/cf9xj/cf9xj/XvjSB3H/cY/3H/cY/3H/cY/3H/cY/3H/cY/3H/cY/3H/R/ocoF6P9x/3GP9x/3GP9x/3GP9x/3GP9x/3GP9x/3GDy3EbNI7nH/cY/3H/cY/3H/cY/3H/cY/3H/cY/3H/cY/3H/cYSEJMe9tx/3GP9x/3GP9x/3GP9x/3GP9x/3GP9x/3EwjAGwg/7/cf9xj/cf9xj/cf9xj/cf9xj/cf9xj/cf9xj/cTLTMb0sznGP9x/3GP9x/3GP9x/3GP9x/3GP9x/3GP9xXnTRi3GP9x/3GP9x/3GP9x/3GP9x/3GP9x/3GP9x/3GP9x/3GP9x/3GP9x/0cqTJ1bcf9xj/cf9xj/cf9xj/cf9xj/cf9xj/cf9xhBG9z+Qv9xj/cf9xj/cf9xj/cf9xj/cf9xj/cf9xj/cf9H50yhi4/3H/cY/3H/cY/3H/cY/3H/cY/3H/cY/3H/cY/3H/cYXPjUB/9x/3GP9x/3GP9x/3GP9x/3GP9x/3GP9x/3GP9x/3GP9x/3FAtYwFp/9x/3GP9x/3GP9x/3GP9x/3GP9x/3GP9x/3GP9xOfWCtwp9j/cf9xj/cf9xj/cf9xj/cf9xj/cf9xj/cf82p2K6WJ1xj/cf9xj/cf9xj/cf9xj/cf9xj/cf9xj/cf9xj/cf8247G6HE5xj/cf9xj/cf9xj/cf9xj/cf9xj/cf9xj/cf9xhGpUylq4/3H/cY/3H/cY/3H/cY/3H/cY/3H/cY/3H/cY/3FDqazVZf9x/3GP9x/3GP9x/3GP9x/3GP9x/3GP9x/3GEzEPEO8j/cf9xj/cf9xj/cf9xj/cf9xj/cf9xj/cf9xj/cf8/1cGyKj6P9x/3GP9x/3GP9x/3GP9x/3GP9x/3GP9xR4RMl7v/cf9xj/cf9xj/cf9xj/cf9xj/cf9xj/cf9xj/NmViu5qdj/cf9xj/cf9xj/cf9xj/cf9xj/cf9xj/cf9xj/cf9xj/cf9xj/cf9xj/cf9xj/cf9xj/cf9xj/cf9xj/cf9xhEeny4WHH/cY/3H/cY/3H/cY/3H/cY/3H/cY/3H/cY/3FFD/yvAHH/cY/3H/cY/3H/cY/3H/cY/3H/cY/3H/SVUciq6P9x/3GP9x/3GP9x/3GP9x/3GP9x/3GP9xSbpsdFmP9x/3GP9x/3GP9x/3GP9x/3GP9x/3GP9x/3E4Esa37Tlx/3GP9x/3GP9x/3GP9x/3GP9x/3GP9x/3GP9x/3E0XyG7oN5x/3GP9x/3GP9x/3GP9x/3GP9x/3GP9x/3GP9x/3GDKJsb52Tv9x/3GP9x/3GP9x/3GP9x/3GP9x/3GP9x/3GP8xh2G/eJ5xj/cf9xj/cf9xj/cf9xj/cf9xj/cf9xj/cVs71cSP9x/3GP9x/3GP9x/3GP9x/3GP9x/3GP9x/3GP9xWr/VQHGP9x/3GP9x/3GP9x/3GP9x/3GP9x/3GEyxbETpj/cf9xj/cf9xj/cf9xj/cf9xj/cf9xj/cf9xj/cf9xj/SjQcbL5x/3GP9x/3GP9x/3GP9x/3GP9x/3GP9x/3GDrs8bYTDv9x/3GP9x/3GP9x/3GP9x/3GP9x/3GP9x/3GP9e+NIHcf9xj/cf9xj/cf9xj/cf9xj/cf9xj/cf9xj/cf87jlm2cab/cf9xj/cf9xj/cf9xj/cf9xj/cf9xj/cf9xTwmMD2dxj/cf9xj/cf9xj/cf9xj/cf9xj/cf9xj/MijTv9csj/cf9xj/cf9xj/cf9xj/cf9xj/cf9xj/cf9xj/TSg8PXxxj/cf9xj/cf9xj/cf9xj/cf9xj/cf9xj/cf9xj/cf9GS0y7S/9xj/cf9xj/cf9xj/cf9xj/cf9xj/cf9xj/SJcclo6P9x/3GP9x/3GP9x/3GP9x/3GP9x/3GP9x/0S33NSC/3GP9x/3GP9x/3GP9x/3GP9x/3GP9x/3FJ8Rxw7v9xj/cf9xj/cf9xj/cf9xj/cf9xj/cf9xhFPRysLnGP9x/3GP9x/3GP9x/3GP9x/3GP9x/3GP9IpUyVq/9x/3GP9x/3GP9x/3GP9x/3GP9x/3GP9x/0xXbFqJ/3GP9x/3GP9x/3GP9x/3GP9x/3GP9x/3GP8zt7S9SEtxj/cf9xj/cf9xj/cf9xj/cf9xj/cf9xj/cf9E3XzSKP9xj/cf9xj/cf9xj/cf9xj/cf9xj/cf9xj/cUPSLNLd/3H/cY/3H/cY/3H/cY/3H/cY/3H/cY/3H/Q3gs2H1x/3GP9x/3GP9x/3GP9x/3GP9x/3GP9x/3GP9IncyGI3H/cY/3H/cY/3H/cY/3H/cY/3H/cY/3H/cYWzvVxP9xj/cf9xj/cf9xj/cf9xj/cf9xj/cf9xj/cTQFsbv6TnGP9x/3GP9x/3GP9x/3GP9x/3GP9x/3GP9xRRwcvj6P9x/3GP9x/3GP9x/3GP9x/3GP9x/3GP9x/3GP9xR3YcmJ6P9x/3GP9x/3GP9x/3GP9x/3GP9x/3GP9x/3GP9x/3GP9x/3GP9x/3GP9x/3GP8+comzjXb/cf9xj/cf9xj/cf9xj/cf9xj/cf9xj/cf9xXpXRanH/cY/3H/cY/3H/cY/3H/cY/3H/cY/3H/cY/3H/cY/3H/cY/3H/cTX7IboE3nGP9x/3GP9x/3GP9x/3GP9x/3GP9x/3GP9x/3Eyt7S9SEtx/3GP9x/3GP9x/3GP9x/3GP9x/3GP9x/3FP+lwQWv9xj/cf9xj/cf9xj/cf9xj/cf9xj/cf9xNpyTumNsj/cf9xj/cf9xj/cf9xj/cf9xj/cf9xj/cf9xhEfxzIDv9x/3GP9x/3GP9x/3GP9x/3GP9x/3GP9x/3GP9x/3GP9x/3GP9x/3GP9x/3GP9x/3GP9x/3GP9x/3GP82p2K6WJ1x/3GP9x/3GP9x/3GP9x/3GP9x/3GP9x/3GDaqw7lVPHH/cY/3H/cY/3H/cY/3H/cY/3H/cY/3H/cV500ov/cf9xj/cf9xj/cf9xj/cf9xj/cf9xj/cTu9wbVCPv9x/3GP9x/3GP9x/3GP9x/3GP9x/3GP9Om7w2RP9x/3GP9x/3GP9x/3GP9x/3GP9x/3GP9x/3GDPWkr0pbf9xj/cf9xj/cf9xj/cf9xj/cf9xj/cf9xj/cf9xj/cf9xg1MZK7zm3/cY/3H/cY/3H/cY/3H/cY/3H/cY/3H/cYRRd8rohxj/cf9xj/cf9xj/cf9xj/cf9xj/cf9xj/cf9xj/cU/1vACkcf9xj/cf9xj/cf9xj/cf9xj/cf9xj/cf9xj/Rl4cuh7/cf9xj/cf9xj/cf9xj/cf9xj/cf9xj/cf9xhDrkzVG/9xj/cf9xj/cf9xj/cf9xj/cf9xj/cf9xj/cUINrN8lcY/3H/cY/3H/cY/3H/cY/3H/cY/3H/cY/3FAtYz0p3GP9x/3GP9x/3GP9x/3GP9x/3GP9x/3GP9Frky1G3GP9x/3GP9x/3GP9x/3GP9x/3GP9x/3GP89VSK0qt3/cY/3H/cY/3H/cY/3H/cY/3H/cY/3H/cY/0S8fNQ4j/cf9xj/cf9xj/cf9xj/cf9xj/cf9xj/cf9xj/cf9xOZpxtmWOcY/3H/cY/3H/cY/3H/cY/3H/cY/3H/cY/3H/cTRW6LypF4/3H/cY/3H/cY/3H/cY/3H/cY/3H/cY/3H/cY/1xc1aOP9x/3GP9x/3GP9x/3GP9x/3GP9x/3GP9x/3GP9Hwayj5f9xj/cf9xj/cf9xj/cf9xj/cf9xj/cf9xj/cf9Chlz3mv9xj/cf9xj/cf9xj/cf9xj/cf9xj/cf9xj/cf9ATVwMKnGP9x/3GP9x/3GP9x/3GP9x/3GP9x/3GP9x/3GP9x/3GP86zkG2Mb5x/3GP9x/3GP9x/3GP9x/3GP9x/3GP9x/3GP9x/3GP9x/3GDHegb8hfv9xj/cf9xj/cf9xj/cf9xj/cf9xj/cf9xj/XrbTSY/3H/cY/3H/cY/3H/cY/3H/cY/3H/cY/3FAtYz0p3GP9x/3GP9x/3GP9x/3GP9x/3GP9x/3GP9xP1wSsaPt/3H/cY/3H/cY/3H/cY/3H/cY/3H/cY/3H/cVtc1aP/cY/3H/cY/3H/cY/3H/cY/3H/cY/3H/cY/3FILJx9NnGP9x/3GP9x/3GP9x/3GP9x/3GP9x/3GP9x/3GP9e19Mo/3H/cY/3H/cY/3H/cY/3H/cY/3H/cY/3H/cY/0WuTLUbcY/3H/cY/3H/cY/3H/cY/3H/cY/3H/cY/3H/cYMC+xsOBO/3H/cY/3H/cY/3H/cY/3H/cY/3H/cY/3H/S/EcUO5x/3GP9x/3GP9x/3GP9x/3GP9x/3GP9x/3GEsVbF6p/3GP9x/3GP9x/3GP9x/3GP9x/3GP9x/3GDWhsbpeTnGP9x/3GP9x/3GP9x/3GP9x/3GP9x/3GP9x/3GP9x/3GP9x/0ZGrKuVcY/3H/cY/3H/cY/3H/cY/3H/cY/3H/cY/3H/cY/3H/cY/3H/cV6V0Wpx/3GP9x/3GP9x/3GP9x/3GP9x/3GP9x/3GP9EqazVZY/3H/cY/3H/cY/3H/cY/3H/cY/3H/cY/1Bj0Kxx/3GP9x/3GP9x/3GP9x/3GP9x/3GP9x/3GP9FkCzG/f9xj/cf9xj/cf9xj/cf9xj/cf9xj/cf9xj/cf9xhINByMvv9x/3GP9x/3GP9x/3GP9x/3GP9x/3GP9x/3GP9x/3FC66zhRY/3H/cY/3H/cY/3H/cY/3H/cY/3H/cY/3H/SgBMf/v/cY/3H/cY/3H/cY/3H/cY/3H/cY/3H/cY/3H/cY/3H/N3gyuYfNcf9xj/cf9xj/cf9xj/cf9xj/cf9xj/cf9POLwsdI/3H/cY/3H/cY/3H/cY/3H/cY/3H/cY/3H/cUI2LOyd/3H/cY/3H/cY/3H/cY/3H/cY/3H/cY/3H/cY/3FA2yzyTXGP9x/3GP9x/3GP9x/3GP9x/3GP9x/3GP9x/3FIdhx4nnH/cY/3H/cY/3H/cY/3H/cY/3H/cY/3H/cY/3H/cY/3H/cYXZXTav9xj/cf9xj/cf9xj/cf9xj/cf9xj/cf9xj/cf9xPiBBsd++cf9xj/cf9xj/cf9xj/cf9xj/cf9xj/cf9xhHlxyGjnGP9x/3GP9x/3GP9x/3GP9x/3GP9x/3GP9x/0N4LNh9cf9xj/cf9xj/cf9xj/cf9xj/cf9xj/cf9xj/cUUJTL9rj/cf9xj/cf9xj/cf9xj/cf9xj/cf9xj/cf9xj/cf9MizxHTHGP9x/3GP9x/3GP9x/3GP9x/3GP9x/3GP9x/3GP9x/3GP9GfxyoDnH/cY/3H/cY/3H/cY/3H/cY/3H/cY/3H/cY/3E2coG5jX5xj/cf9xj/cf9xj/cf9xj/cf9xj/cf9xj/Qn7c6BJx/3GP9x/3GP9x/3GP9x/3GP9x/3GP9x/3GP82hTW7esr/cf9xj/cf9xj/cf9xj/cf9xj/cf9xj/cTvAobU/Xv9x/3GP9x/3GP9x/3GP9x/3GP9x/3GP9x/zPTMb4szo/3H/cY/3H/cY/3H/cY/3H/cY/3H/cY/3H/O9NVtiyqj/cf9xj/cf9xj/cf9xj/cf9xj/cf9xj/cf9xPvbBsQk+cf9xj/cf9xj/cf9xj/cf9xj/cf9xj/cf9xj/cf9xXDvTxHH/cY/3H/cY/3H/cY/3H/cY/3H/cY/3H/cY/3H/cYNL/RvEAuj/cf9xj/cf9xj/cf9xj/cf9xj/cf9xj/cf9xhHlxyGjnGP9x/3GP9x/3GP9x/3GP9x/3GP9x/3GP9xQhCM3vdxj/cf9xj/cf9xj/cf9xj/cf9xj/cf9xj/cT87ErHE7Y/3H/cY/3H/cY/3H/cY/3H/cY/3H/cY/3H/cY/3H/cYW1zUo3GP9x/3GP9x/3GP9x/3GP9x/3GP9x/3GP9x/3GECZLAdtj/cf9xj/cf9xj/cf9xj/cf9xj/cf9xj/cf9xj/cf9xj/cf9xj/cToO8bXxDnGP9x/3GP9x/3GP9x/3GP9x/3GP9x/3GP9xW33UgnH/cY/3H/cY/3H/cY/3H/cY/3H/cY/3H/cY/3H/T39cKAr/cf9xj/cf9xj/cf9xj/cf9xj/cf9xj/cf9xj/ROBc0fr/cf9xj/cf9xj/cf9xj/cf9xj/cf9xj/cf9xj/PZzBs2M+cY/3H/cY/3H/cY/3H/cY/3H/cY/3H/cY/3H/QDqMDVdxj/cf9xj/cf9xj/cf9xj/cf9xj/cf9xj/cf9xj/W7/WQP9xj/cf9xj/cf9xj/cf9xj/cf9xj/cf9xj/cf9xg02zK7JM1x/3GP9x/3GP9x/3GP9x/3GP9x/3GP9x/3GP9xOJSkuGtb/3GP9x/3GP9x/3GP9x/3GP9x/3GP9x/3GP9x/3GP9x/3GP9x/3GP9x/3GP9x/3GP9x/3GP9x/0Z/HKgOcY/3H/cY/3H/cY/3H/cY/3H/cY/3H/cY/3FIIUyN6/9xj/cf9xj/cf9xj/cf9xj/cf9xj/cf9xj/RwlMn2txj/cf9xj/cf9xj/cf9xj/cf9xj/cf9xj/cTNfIb2g3o/3H/cY/3H/cY/3H/cY/3H/cY/3H/cY/3H/cYSdAccv7/cY/3H/cY/3H/cY/3H/cY/3H/cY/3H/cY/3H/cYQJSMB7f/cf9xj/cf9xj/cf9xj/cf9xj/cf9xj/cf9CmSz2bf9xj/cf9xj/cf9xj/cf9xj/cf9xj/cf9xj/cf9L0Bxi/v9x/3GP9x/3GP9x/3GP9x/3GP9x/3GP9x/3GP9GfxyoDnH/cY/3H/cY/3H/cY/3H/cY/3H/cY/3H/cY/3FP2VwSao/3H/cY/3H/cY/3H/cY/3H/cY/3H/cY/3H/cTYIE7n37HH/cY/3H/cY/3H/cY/3H/cY/3H/cY/3H/cY/0oTHH7O/3H/cY/3H/cY/3H/cY/3H/cY/3H/cY/3H/cY/zTy8r0NDf9x/3GP9x/3GP9x/3GP9x/3GP9x/3GP9x/3GP9cXNWjj/cf9xj/cf9xj/cf9xj/cf9xj/cf9xj/cf9xgzNOG8yx5xj/cf9xj/cf9xj/cf9xj/cf9xj/cf9xj/cf9xj/cf9xj/N5fzumgM/3GP9x/3GP9x/3GP9x/3GP9x/3GP9x/3GP9x/0jGTIObcY/3H/cY/3H/cY/3H/cY/3H/cY/3H/cY/3FEfxzIDv9xj/cf9xj/cf9xj/cf9xj/cf9xj/cf9xj/RBUszq1x/3GP9x/3GP9x/3GP9x/3GP9x/3GP9x/3GP9xO02itbJdj/cf9xj/cf9xj/cf9xj/cf9xj/cf9xj/cf9xj/cf9xj/cf9xj/cf9xj/cf9EFSzOrXGP9x/3GP9x/3GP9x/3GP9x/3GP9x/3GP9x/3GP9x/3GP9x/3GP9x/3GP9x/3GP9x/3GP9x/zkBUbj+rv9x/3GP9x/3GP9x/3GP9x/3GP9x/3GP9x/3E8ybO0Nkz/cf9xj/cf9xj/cf9xj/cf9xj/cf9xj/cf9IuByUfv9xj/cf9xj/cf9xj/cf9xj/cf9xj/cf9xj/TGo8WVz/cf9xj/cf9xj/cf9xj/cf9xj/cf9xj/cf9H+hygXo/3H/cY/3H/cY/3H/cY/3H/cY/3H/cY/0ZLTLtL/3H/cY/3H/cY/3H/cY/3H/cY/3H/cY/3H/ROuswUVxj/cf9xj/cf9xj/cf9xj/cf9xj/cf9xj/cf9BC1z/SnH/cY/3H/cY/3H/cY/3H/cY/3H/cY/3H/cY/3H/cY/3H/cY/3H/cY/3H/cV2200n/cY/3H/cY/3H/cY/3H/cY/3H/cY/3H/cY/3H/cY/0NEXNu6cY/3H/cY/3H/cY/3H/cY/3H/cY/3H/cY/3H/cYXlPSrP9x/3GP9x/3GP9x/3GP9x/3GP9x/3GP9x/3GP9x/0o0HGy+cY/3H/cY/3H/cY/3H/cY/3H/cY/3H/cY/3Fav9VAcY/3H/cY/3H/cY/3H/cY/3H/cY/3H/cY/3H/QzYs7J2P9x/3GP9x/3GP9x/3GP9x/3GP9x/3GP9x/3FG9XyQqHH/cY/3H/cY/3H/cY/3H/cY/3H/cY/3H/cY/3H/cY/3H/cY/0oTHH7O/3H/cY/3H/cY/3H/cY/3H/cY/3H/cY/3H/cY/3H/cY/3H/cY/3H/XJ7UYXGP9x/3GP9x/3GP9x/3GP9x/3GP9x/3GP9x/1071MT/cf9xj/cf9xj/cf9xj/cf9xj/cf9xj/cf9xj/cf9xj/cf9xj/cf9xj/cf9xj/cf9xj/cf9xj/cf9xj/cf9xj/cUhVHHqucY/3H/cY/3H/cY/3H/cY/3H/cY/3H/cY/3H/cY/3H/cY/3H/cY/3H/cY/3H/cY/3H/cY/3FJ8Rxw7v9x/3GP9x/3GP9x/3GP9x/3GP9x/3GP9x/3GP9x/3GP9x/3GP9x/3GP9x/3GP9x/3GP9x/1071MT/cf9xj/cf9xj/cf9xj/cf9xj/cf9xj/cf9xj/W7/WQP9xj/cf9xj/cf9xj/cf9xj/cf9xj/cf9xj/cURGrMuV/3GP9x/3GP9x/3GP9x/3GP9x/3GP9x/3GP9xW1zVo/9x/3GP9x/3GP9x/3GP9x/3GP9x/3GP9x/3GDC0U79LrHH/cY/3H/cY/3H/cY/3H/cY/3H/cY/3H/cYPLcRs0jucf9xj/cf9xj/cf9xj/cf9xj/cf9xj/cf9xj/cf9xj/cf9xhFPRysLnGP9x/3GP9x/3GP9x/3GP9x/3GP9x/3GP9x/3GP9x/3GP9x/3GFwa0+Vx/3GP9x/3GP9x/3GP9x/3GP9x/3GP9x/3GP9xNAkkvPbb/3GP9x/3GP9x/3GP9x/3GP9x/3GP9x/3GP9x/3GEU9HKwucY/3H/cY/3H/cY/3H/cY/3H/cY/3H/cY/3FbfdSCcf9xj/cf9xj/cf9xj/cf9xj/cf9xj/cf9xj/XvjSB3H/cY/3H/cY/3H/cY/3H/cY/3H/cY/3H/cY/3H/cY/3H/cY/3H/cY/3H/cYWzvVxP9xj/cf9xj/cf9xj/cf9xj/cf9xj/cf9xj/cf9xj/cf9xj/cUIQjN73cY/3H/cY/3H/cY/3H/cY/3H/cY/3H/cY/3H/cY/3EwVwSwuPv/cY/3H/cY/3H/cY/3H/cY/3H/cY/3H/cT1MkbKzbnGP9x/3GP9x/3GP9x/3GP9x/3GP9x/3GP9xQhUs7q3/cY/3H/cY/3H/cY/3H/cY/3H/cY/3H/cY/0wjnF3Gj/cf9xj/cf9xj/cf9xj/cf9xj/cf9xj/cf9dGtTlj/cf9xj/cf9xj/cf9xj/cf9xj/cf9xj/cf9Hq/ylQI/3H/cY/3H/cY/3H/cY/3H/cY/3H/cY/3H/cTcfcbngjv9xj/cf9xj/cf9xj/cf9xj/cf9xj/cf9xj/cf9xhBRFz7uv9xj/cf9xj/cf9xj/cf9xj/cf9xj/cf9xj/cf9e19Mo/3GP9x/3GP9x/3GP9x/3GP9x/3GP9x/3GP9x/3GP9x/3GP9FsSy07XGP9x/3GP9x/3GP9x/3GP9x/3GP9x/3GP9x/3GP9x/3GP9x/3GP9x/3GP9x/3GP9x/3GP9x/3GP9x/3GP9x/3GP9x/1+V0mr/cf9xj/cf9xj/cf9xj/cf9xj/cf9xj/cf9xj/cf9xj/cVtc1aP/cf9xj/cf9xj/cf9xj/cf9xj/cf9xj/cf9xj/cf9xj/cf9xg7r5G1UG7/cY/3H/cY/3H/cY/3H/cY/3H/cY/3H/cY/3H/cY/3H/cUg/bIwJ/3H/cY/3H/cY/3H/cY/3H/cY/3H/cY/3H/cY/3Fav9VAcY/3H/cY/3H/cY/3H/cY/3H/cY/3H/cY/3FHlxyWjv9x/3GP9x/3GP9x/3GP9x/3GP9x/3GP9x/3GP9K8Rxw7o/3H/cY/3H/cY/3H/cY/3H/cY/3H/cY/3H/cUhVHIqu/3H/cY/3H/cY/3H/cY/3H/cY/3H/cY/3H/cYSfEcYO5xj/cf9xj/cf9xj/cf9xj/cf9xj/cf9xj/cf9xWr/WQP9x/3GP9x/3GP9x/3GP9x/3GP9x/3GP9x/3GEUcHL4+/3GP9x/3GP9x/3GP9x/3GP9x/3GP9x/3GP9x/3GP9K8Rxw7o/3H/cY/3H/cY/3H/cY/3H/cY/3H/cY/3H/cUSuTLUbcf9xj/cf9xj/cf9xj/cf9xj/cf9xj/cf9xj/cUb6HJBecY/3H/cY/3H/cY/3H/cY/3H/cY/3H/cY/3H/XTvUxP9x/3GP9x/3GP9x/3GP9x/3GP9x/3GP9x/3FJExxuznGP9x/3GP9x/3GP9x/3GP9x/3GP9x/3GP9x/zv1grYKff9x/3GP9x/3GP9x/3GP9x/3GP9x/3GP9x/3GP9Cgbzn5HH/cY/3H/cY/3H/cY/3H/cY/3H/cY/3H/cY/3H/SYRMd7tx/3GP9x/3GP9x/3GP9x/3GP9x/3GP9x/3GP9x/3GP9x/3GP9H1HyiuP9xj/cf9xj/cf9xj/cf9xj/cf9xj/cf9xj/cf9xj/cf9xj/cUsu7E0Rcf9xj/cf9xj/cf9xj/cf9xj/cf9xj/cf9xRudMoYv/cf9xj/cf9xj/cf9xj/cf9xj/cf9xj/cf9FsSzE7f9x/3GP9x/3GP9x/3GP9x/3GP9x/3GP9x/3GP9xMQNhv/ye/3H/cY/3H/cY/3H/cY/3H/cY/3H/cY/3H/cY/3FDsSzU7Y/3H/cY/3H/cY/3H/cY/3H/cY/3H/cY/3H/SXYciJ7/cf9xj/cf9xj/cf9xj/cf9xj/cf9xj/cf9cntRhcY/3H/cY/3H/cY/3H/cY/3H/cY/3H/cY/3H/cY/3H/cY/zIRkb/ubv9x/3GP9x/3GP9x/3GP9x/3GP9x/3GP9x/3GP9x/1x91YL/cY/3H/cY/3H/cY/3H/cY/3H/cY/3H/cY/3H/cY/0iXHJaOj/cf9xj/cf9xj/cf9xj/cf9xj/cf9xj/cf9xj/cf9xTkA8K/yP9x/3GP9x/3GP9x/3GP9x/3GP9x/3GP9x/3GP9xRH8cyA7/cY/3H/cY/3H/cY/3H/cY/3H/cY/3H/cY/3H/QBmMH2f/cY/3H/cY/3H/cY/3H/cY/3H/cY/3H/cY/3FdttNJ/3H/cY/3H/cY/3H/cY/3H/cY/3H/cY/3H/cY/3H/cY/3H/cY/3H/cY/3H/cYSEJMe9tx/3GP9x/3GP9x/3GP9x/3GP9x/3GP9x/3GP9x/1x91YL/cY/3H/cY/3H/cY/3H/cY/3H/cY/3H/cY/3FFCUy/a4/3H/cY/3H/cY/3H/cY/3H/cY/3H/cY/3H/cU2bvCZEcY/3H/cY/3H/cY/3H/cY/3H/cY/3H/cY/3H/cVz41AeP9x/3GP9x/3GP9x/3GP9x/3GP9x/3GP9x/3GP83hVG6eq7/cY/3H/cY/3H/cY/3H/cY/3H/cY/3H/cY/0lVHIqu/3GP9x/3GP9x/3GP9x/3GP9x/3GP9x/3GP9xNwFRuf6uj/cf9xj/cf9xj/cf9xj/cf9xj/cf9xj/cf9I2RyCbnGP9x/3GP9x/3GP9x/3GP9x/3GP9x/3GP8w9lOxGayP9x/3GP9x/3GP9x/3GP9x/3GP9x/3GP9x/3GEnxHGDucY/3H/cY/3H/cY/3H/cY/3H/cY/3H/cY/3H/Q3gs2H1x/3GP9x/3GP9x/3GP9x/3GP9x/3GP9x/3GP9ettNJj/cf9xj/cf9xj/cf9xj/cf9xj/cf9xj/cf9xgx3oG/IX7/cY/3H/cY/3H/cY/3H/cY/3H/cY/3H/cY/3FG+hyQXnGP9x/3GP9x/3GP9x/3GP9x/3GP9x/3GP9x/3GP9x/3GP9x/3GP9x/3GP9x/3GP9x/3GP9x/3GP9x/3GP9x/3GP9x/3GP9x/3FEbEzJO4/3H/cY/3H/cY/3H/cY/3H/cY/3H/cY/3H/cY/3FfMtDNcf9xj/cf9xj/cf9xj/cf9xj/cf9xj/cf9xj/cf9xj/cf9xj/cf9xj/cf9xj/cf9xj/cf9xj/cf9xj/cf9xj/cf9xj/cf9xj/cf9xj/cf9xj/cf9xj/cf9xj/cf9xj/cf9xj/cf9xj/cf9xj/cf9xj/cf9xj/cf9xj/cf9xj/cf9xRglMn2tx/3GP9x/3GP9x/3GP9x/3GP9x/3GP9x/3GP9x/3GP9x/1u/1kCP9x/3GP9x/3GP9x/3GP9x/3GP9x/3GP9x/3GP9cfdWC/3H/cY/3H/cY/3H/cY/3H/cY/3H/cY/3H/cY/3H/cY/3H/cY/16200mP9x/3GP9x/3GP9x/3GP9x/3GP9x/3GP9x/3GP9x/3GP9x/3GP9e+NIHcf9xj/cf9xj/cf9xj/cf9xj/cf9xj/cf9xj/cf9xj/cVtc1aP/cf9xj/cf9xj/cf9xj/cf9xj/cf9xj/cf9xj/cf9xj/cf9xj/cf9xj/cf9xj/cf9xj/cf9xj/cf9xj/cf9xj/cf9xj/cf9xj/cf9xj/cf9xj/cf9xj/cf9xj/cf9xj/cf9JY0yJy/9x/3GP9x/3GP9x/3GP9x/3GP9x/3GP9x/3GP9x/3GP9x/3GP9x/3GP9x/3GP9x/3GP9x/3GP9x/3GP9xNpghuWfecY/3H/cY/3H/cY/3H/cY/3H/cY/3H/cY/3H/cYNPrzvAUMj/cf9xj/cf9xj/cf9xj/cf9xj/cf9xj/cf9xO4RStXut/3GP9x/3GP9x/3GP9x/3GP9x/3GP9x/3GP9x/3EyCAG99/5x/3GP9x/3GP9x/3GP9x/3GP9x/3GP9x/3GP9e19Mo/3H/cY/3H/cY/3H/cY/3H/cY/3H/cY/3H/cY/3H/cY/3H/cYRrgcpH6P9x/3GP9x/3GP9x/3GP9x/3GP9x/3GP9x/3GD2U0rNrLf9xj/cf9xj/cf9xj/cf9xj/cf9xj/cf9xj/PVCCs699cY/3H/cY/3H/cY/3H/cY/3H/cY/3H/cY/3H/cY/3H/cVz41AeP9x/3GP9x/3GP9x/3GP9x/3GP9x/3GP9x/3GP9x/3GP9x/3GP9x/1+V0mr/cf9xj/cf9xj/cf9xj/cf9xj/cf9xj/cf9xj/cf9xj/cf9xSHYceJ5x/3GP9x/3GP9x/3GP9x/3GP9x/3GP9x/3GDEU1r7rKXGP9x/3GP9x/3GP9x/3GP9x/3GP9x/3GP9x/3GP9xTa6MJRdx/3GP9x/3GP9x/3GP9x/3GP9x/3GP9x/3GP9x/3GP9x/3GP9x/3GP9x/3GP9x/3GP9x/3GP9x/3GP9x/3GP9x/3GP9x/3GP82IAG63/5x/3GP9x/3GP9x/3GP9x/3GP9x/3GP9x/3GP9x/3GP9x/3GP9x/3GP9x/3GP9x/3GP9AOowNV3H/cY/3H/cY/3H/cY/3H/cY/3H/cY/3H/cY/3FdttNJ/3H/cY/3H/cY/3H/cY/3H/cY/3H/cY/3H/cY/3H/cY/3H/cTRgprufWXH/cY/3H/cY/3H/cY/3H/cY/3H/cY/3H/cY/3FHuByEfnH/cY/3H/cY/3H/cY/3H/cY/3H/cY/3H/cY/0TzLNDN/3H/cY/3H/cY/3H/cY/3H/cY/3H/cY/3H/cY/3E5MtG3zS6P9x/3GP9x/3GP9x/3GP9x/3GP9x/3GP9x/3GP9KIUxt63H/cY/3H/cY/3H/cY/3H/cY/3H/cY/3H/cY/3H/cY/3FLV2xKiXH/cY/3H/cY/3H/cY/3H/cY/3H/cY/3H/cY/3H/W7/WQI/3H/cY/3H/cY/3H/cY/3H/cY/3H/cY/3H/cY/3H/cUa+zKQT/3H/cY/3H/cY/3H/cY/3H/cY/3H/cY/3H/cY/16200mP9x/3GP9x/3GP9x/3GP9x/3GP9x/3GP9x/3GP9IknyW2P9x/3GP9x/3GP9x/3GP9x/3GP9x/3GP9x/3GP9x/3GP9x/3GP9HHByePnGP9x/3GP9x/3GP9x/3GP9x/3GP9x/3GP9x/3GP9dGtTl/3GP9x/3GP9x/3GP9x/3GP9x/3GP9x/3GP9x/3GEIQjN73cf9xj/cf9xj/cf9xj/cf9xj/cf9xj/cf9xj/UELRzf9x/3GP9x/3GP9x/3GP9x/3GP9x/3GP9x/3GEOxLNTt/3GP9x/3GP9x/3GP9x/3GP9x/3GP9x/3GP9x/3GP9x/3GP9x/3GP9x/3GP9x/3GP9x/3GP9x/3GP9x/03gnEH2j/cf9xj/cf9xj/cf9xj/cf9xj/cf9xj/cf9xhCFSzurf9x/3GP9x/3GP9x/3GP9x/3GP9x/3GP9x/3GP9x/3GP9x/3GP9x/3GP9x/3GP9x/3GP9x/3GP9x/3GP9x/3E5jEG3c77/cY/3H/cY/3H/cY/3H/cY/3H/cY/3H/cY/3H/cYQvMs4M2P9x/3GP9x/3GP9x/3GP9x/3GP9x/3GP9x/3GP9xNezDuxM8/3H/cY/3H/cY/3H/cY/3H/cY/3H/cY/3H/QFA8C/xxj/cf9xj/cf9xj/cf9xj/cf9xj/cf9xj/cf9xQhCM7vf/cf9xj/cf9xj/cf9xj/cf9xj/cf9xj/cf9xj/cUFgvOn0cf9xj/cf9xj/cf9xj/cf9xj/cf9xj/cf9xj/cf9L7jxRHHH/cY/3H/cY/3H/cY/3H/cY/3H/cY/3H/cY/3H/cY/3H/PjnBs8Y+/3GP9x/3GP9x/3GP9x/3GP9x/3GP9x/3GP9x/3GP9x/3GP9x/3GFqe1mH/cf9xj/cf9xj/cf9xj/cf9xj/cf9xj/cf9xj/cf9xOwhBtPe+cY/3H/cY/3H/cY/3H/cY/3H/cY/3H/cY/3H/cVw708Rx/3GP9x/3GP9x/3GP9x/3GP9x/3GP9x/3GEnQHHL+/3GP9x/3GP9x/3GP9x/3GP9x/3GP9x/3GP9x/3GP9x/3GP9x/3GP9x/3GP9x/3GP8+XjSzocv/cf9xj/cf9xj/cf9xj/cf9xj/cf9xj/cf9xj/Rl4cuh7/cf9xj/cf9xj/cf9xj/cf9xj/cf9xj/cf9xj/cUj3zICD/3GP9x/3GP9x/3GP9x/3GP9x/3GP9x/3GP9x/0KZLPZt/3GP9x/3GP9x/3GP9x/3GP9x/3GP9x/3GP9x/3GP9x/3GP9x/3GP9x/3FM82xAyf9x/3GP9x/3GP9x/3GP9x/3GP9x/3GP9x/3GP9x/3GP9x/3GP9x/3GP9x/3GP9x/3GP9x/3GP9x/3GP9x/3GP9x/3GP9x/3GP9x/3GP9x/3GP9x/3GP9x/3GP9x/3GP9x/3GP9x/3GP9x/3GP9x/3GP9x/3GP9x/3GP9x/3GP9x/3GP9x/3GP9L0BxS/nGP9x/3GP9x/3GP9x/3GP9x/3GP9x/3GP9x/3GP9x/3GP9x/zHslbAjao/3H/cY/3H/cY/3H/cY/3H/cY/3H/cY/3H/cY/3H/cY/3H/RZt8xkj/cf9xj/cf9xj/cf9xj/cf9xj/cf9xj/cf9xj/cf9xj/cf82wFe7P6j/cY/3H/cY/3H/cY/3H/cY/3H/cY/3H/cY/3FdttNJ/3H/cY/3H/cY/3H/cY/3H/cY/3H/cY/3H/cTw/crTAjf9x/3GP9x/3GP9x/3GP9x/3GP9x/3GP9x/3GP9x/3GP9x/3GP9x/3GP9x/3GP9x/3GP9x/3GP9x/3GP9x/3GP9x/0r8bHA5/3GP9x/3GP9x/3GP9x/3GP9x/3GP9x/3GP9x/3GP9x/zVMUbyzrv9x/3GP9x/3GP9x/3GP9x/3GP9x/3GP9x/3GP9x/3GP9x/3GP9x/3GP9x/3GP9x/3GP9x/0f6HKBej/cf9xj/cf9xj/cf9xj/cf9xj/cf9xj/cf9xj/cf9xj/cf9xj/cf9xj/cf9xj/cf9xj/cf9xj/cf9xj/cf9xj/cf9xj/cf9xj/cf9xj/cf9xSDQcjL6P9x/3GP9x/3GP9x/3GP9x/3GP9x/3GP9x/3GP9QY9Cscf9xj/cf9xj/cf9xj/cf9xj/cf9xj/cf9xj/cf9xj/cf9xj/cf9xj/cf9xhIP2x8CXH/cY/3H/cY/3H/cY/3H/cY/3H/cY/3H/cYSos8Z0z/cf9xj/cf9xj/cf9xj/cf9xj/cf9xj/cf9xj/cf86h6G3eF7/cY/3H/cY/3H/cY/3H/cY/3H/cY/3H/cYXPjUB/9x/3GP9x/3GP9x/3GP9x/3GP9x/3GP9x/zSyMbxNznGP9x/3GP9x/3GP9x/3GP9x/3GP9x/3GP9x/3GP9x/3GP9x/3GP8y/4G/AH6P9x/3GP9x/3GP9x/3GP9x/3GP9x/3GE2QbCb5cY/3H/cY/3H/cY/3H/cY/3H/cY/3H/cUICXO/aj/cf9xj/cf9xj/cf9xj/cf9xj/cf9xj/cf9xhOCYwvZ4/3H/cY/3H/cY/3H/cY/3H/cY/3H/cY/3H/cY/3H/XH3Vgv9xj/cf9xj/cf9xj/cf9xj/cf9xj/cf9xj/cTLmAb0Z/nGP9x/3GP9x/3GP9x/3GP9x/3GP9x/3GP9x/3FeldFqcf9xj/cf9xj/cf9xj/cf9xj/cf9xj/cf9xj/cT0gQbPfvo/3H/cY/3H/cY/3H/cY/3H/cY/3H/cY/3H/cYR4RMh7txj/cf9xj/cf9xj/cf9xj/cf9xj/cf9xj/cf9xj/cf9xj/cTtQgrWvfY/3H/cY/3H/cY/3H/cY/3H/cY/3H/cY/3H/cY/0ZLTLtL/3H/cY/3H/cY/3H/cY/3H/cY/3H/cY/3H/cY/zjSMrktzY/3H/cY/3H/cY/3H/cY/3H/cY/3H/cY/3H/cY/3H/cY/3H/cY/3FeU9Ks/3GP9x/3GP9x/3GP9x/3GP9x/3GP9x/3GP9x/3GP9x/3EyfJK9g21x/3GP9x/3GP9x/3GP9x/3GP9x/3GP9x/3GP9x/3GP9x/3GP825yS7GNv/cf9xj/cf9xj/cf9xj/cf9xj/cf9xj/cf9xhBRFz7uv9xj/cf9xj/cf9xj/cf9xj/cf9xj/cf9xj/cf9xhbO9XE/3GP9x/3GP9x/3GP9x/3GP9x/3GP9x/3GP9x/3GEO8fMQ4cY/3H/cY/3H/cY/3H/cY/3H/cY/3H/cY/3H/cY/3H/cY/3H/cY/3H/cY/3H/XTvUxP9x/3GP9x/3GP9x/3GP9x/3GP9x/3GP9x/3GP9x/3GP9x/3GP9x/3GP9fldFqcY/3H/cY/3H/cY/3H/cY/3H/cY/3H/cY/3H/cY/3H/TtJsItlxj/cf9xj/cf9xj/cf9xj/cf9xj/cf9xj/cf9xj/cf9xj/cf9xj/cf9xj/cf9xj/cf9xj/cf9xj/cf9xj/cf9xj/cf9xgzXyG9oN7/cY/3H/cY/3H/cY/3H/cY/3H/cY/3H/cY/3H/cY/3H/cY/3H/cY/3H/cY/3H/cY/3H/cY/0G1jAWn/3GP9x/3GP9x/3GP9x/3GP9x/3GP9x/3GP9x/3GE4qjC1X/3H/cY/3H/cY/3H/cY/3H/cY/3H/cY/3H/cYSBMcjs6P9x/3GP9x/3GP9x/3GP9x/3GP9x/3GP9x/3GP9x/3GP9x/3GP9x/1900ouP9x/3GP9x/3GP9x/3GP9x/3GP9x/3GP9x/3GP9JVRyKrv9xj/cf9xj/cf9xj/cf9xj/cf9xj/cf9xj/cf9JY0yJy/9x/3GP9x/3GP9x/3GP9x/3GP9x/3GP9x/3GP9x/1071MT/cf9xj/cf9xj/cf9xj/cf9xj/cf9xj/cf9xj/OdfRtygucY/3H/cY/3H/cY/3H/cY/3H/cY/3H/cY/3FOQDwr/P9xj/cf9xj/cf9xj/cf9xj/cf9xj/cf9xj/cf9xj/cf9xj/cf9xj/cf9xPnhysoeNj/cf9xj/cf9xj/cf9xj/cf9xj/cf9xj/cf9xhCNizcnXH/cY/3H/cY/3H/cY/3H/cY/3H/cY/3H/cY/3H/RypMnVtx/3GP9x/3GP9x/3GP9x/3GP9x/3GP9x/3GP9x/0TY3MJycY/3H/cY/3H/cY/3H/cY/3H/cY/3H/cY/3FOYTwZ7HGP9x/3GP9x/3GP9x/3GP9x/3GP9x/3GP9x/3GP9x/3GP9x/3GP9x/3GP9x/3GP9x/3GP9x/3GP9x/3GP9x/3GP9PgjwX3HGP9x/3GP9x/3GP9x/3GP9x/3GP9x/3GP9x/3GFtc1KNxj/cf9xj/cf9xj/cf9xj/cf9xj/cf9xj/cf9xMSRhvtuecY/3H/cY/3H/cY/3H/cY/3H/cY/3H/cY/3H/cY/3H/cY/3H/cY/3H/cY/3H/cY/3H/cY/3H/cY/3H/cY/3H/cY/3H/cY/3H/cY/3H/cY/3H/cY/3FG2Ryibv9xj/cf9xj/cf9xj/cf9xj/cf9xj/cf9xj/cf9QQtHN/3GP9x/3GP9x/3GP9x/3GP9x/3GP9x/3GP9x/3GP9x/3GP9x/zU5gbzGfv9x/3GP9x/3GP9x/3GP9x/3GP9x/3GP9x/3GP9x/3GP9IuByUfv9x/3GP9x/3GP9x/3GP9x/3GP9x/3GP9x/3GP9x/3GEadzKYj/3H/cY/3H/cY/3H/cY/3H/cY/3H/cY/3H/cY/3H/cYR5ccho5xj/cf9xj/cf9xj/cf9xj/cf9xj/cf9xj/cf9xj/MILBsY0+j/cf9xj/cf9xj/cf9xj/cf9xj/cf9xj/cf9xj/cf9xj/cf9xj/cf9fdNKLj/cf9xj/cf9xj/cf9xj/cf9xj/cf9xj/cf9xj/cf9xj/cf9xj/cf9xj/cf9xj/cf9xj/cf9xj/cf9xj/cf9xj/cf9xj/cf9xj/cf9xj/cf9BtYwFp4/3H/cY/3H/cY/3H/cY/3H/cY/3H/cY/3H/cY/zUT4bvsHnGP9x/3GP9x/3GP9x/3GP9x/3GP9x/3GP9dGtTl/3GP9x/3GP9x/3GP9x/3GP9x/3GP9x/3GP9FenzIWP9xj/cf9xj/cf9xj/cf9xj/cf9xj/cf9xgxt7S/SEv/cY/3H/cY/3H/cY/3H/cY/3H/cY/3H/cY/3FG+hyQXnGP9x/3GP9x/3GP9x/3GP9x/3GP9x/3GP9x/3GP9DI1ztyv9xj/cf9xj/cf9xj/cf9xj/cf9xj/cf9xj/cf9NEMw+83H/cY/3H/cY/3H/cY/3H/cY/3H/cY/3H/cY/3E9X2GyoJ5x/3GP9x/3GP9x/3GP9x/3GP9x/3GP9x/3GP9x/3GP9x/3GP9x/10a1OWP9x/3GP9x/3GP9x/3GP9x/3GP9x/3GP9x/3GDJuYr2RnXH/cY/3H/cY/3H/cY/3H/cY/3H/cY/3H/cYSdAccv7/cY/3H/cY/3H/cY/3H/cY/3H/cY/3H/cY/3H/cYPOQDtBv8/3H/cY/3H/cY/3H/cY/3H/cY/3H/cY/3H/cY/06p7CVhcf9xj/cf9xj/cf9xj/cf9xj/cf9xj/cf9xj/cf9xj/OY1SuHKt/3GP9x/3GP9x/3GP9x/3GP9x/3GP9x/3GP9cntRhcf9xj/cf9xj/cf9xj/cf9xj/cf9xj/cf9xhJ8Rxg7nGP9x/3GP9x/3GP9x/3GP9x/3GP9x/3GP9xPseRsjhu/3GP9x/3GP9x/3GP9x/3GP9x/3GP9x/3GP9x/1900ouP9x/3GP9x/3GP9x/3GP9x/3GP9x/3GP9x/3GEsCnF/W/3GP9x/3GP9x/3GP9x/3GP9x/3GP9x/3GP9x/07PjCMHcY/3H/cY/3H/cY/3H/cY/3H/cY/3H/cY/3H/cTXHUbs4rv9xj/cf9xj/cf9xj/cf9xj/cf9xj/cf9xj/cf9xRJAsxv3/cf9xj/cf9xj/cf9xj/cf9xj/cf9xj/cf9xj/cf9xXBrU5f9x/3GP9x/3GP9x/3GP9x/3GP9x/3GP9x/3GP9x/zUztLvMS3H/cY/3H/cY/3H/cY/3H/cY/3H/cY/3H/cY/3FbfdSCcf9xj/cf9xj/cf9xj/cf9xj/cf9xj/cf9xj/cUtJPFts/3H/cY/3H/cY/3H/cY/3H/cY/3H/cY/3H/cY/3H/RAJcz9pxj/cf9xj/cf9xj/cf9xj/cf9xj/cf9xj/cf9xj/cf9xj/cf9xj/SvEccO6P9x/3GP9x/3GP9x/3GP9x/3GP9x/3GP9x/3GP9xXbbTSf9x/3GP9x/3GP9x/3GP9x/3GP9x/3GP9x/3GP9xOICnuH9Y/3GP9x/3GP9x/3GP9x/3GP9x/3GP9x/3GP9x/3FEkCzG/f9x/3GP9x/3GP9x/3GP9x/3GP9x/3GP9x/3GP9x/3GP9x/3GP9x/3GP9x/3GP9x/3GP9x/3GP9x/3GP9x/3GP9x/3GP9x/3GP9e+NIHcf9xj/cf9xj/cf9xj/cf9xj/cf9xj/cf9xj/cf9xj/cf9xj/cf9xj/cf9xj/cf9xj/cf9xj/cf9xj/cf9xj/NHAxvY/Oj/cf9xj/cf9xj/cf9xj/cf9xj/cf9xj/cf9xhav9VAcf9xj/cf9xj/cf9xj/cf9xj/cf9xj/cf9xj/cf9xj/cf9xj/OtWTtyps/3H/cY/3H/cY/3H/cY/3H/cY/3H/cY/3H/cY/3H/cUdxfJjo/3GP9x/3GP9x/3GP9x/3GP9x/3GP9x/3GP9x/0TgXNH6/3GP9x/3GP9x/3GP9x/3GP9x/3GP9x/3GP9x/3GP9x/0GivAbUj/cf9xj/cf9xj/cf9xj/cf9xj/cf9xj/cf9Jlxx2jnH/cY/3H/cY/3H/cY/3H/cY/3H/cY/3H/cYPNWltCpaj/cf9xj/cf9xj/cf9xj/cf9xj/cf9xj/cf9xj/cToWcbbpjv9xj/cf9xj/cf9xj/cf9xj/cf9xj/cf9xj/cf9xj/TBDMXvOP9x/3GP9x/3GP9x/3GP9x/3GP9x/3GP9x/3GP9x/z2RcbRujo/3H/cY/3H/cY/3H/cY/3H/cY/3H/cY/3H/cTyWEbRp7o/3H/cY/3H/cY/3H/cY/3H/cY/3H/cY/3H/cY/3H/cY/3H/cY/zRHsb24To/3H/cY/3H/cY/3H/cY/3H/cY/3H/cY/3H/cY/0AZjB9n/3H/cY/3H/cY/3H/cY/3H/cY/3H/cY/3H/cY/1xc1aOP9x/3GP9x/3GP9x/3GP9x/3GP9x/3GP9x/3GP9IpUyVq/9x/3GP9x/3GP9x/3GP9x/3GP9x/3GP9x/3GDS6MrxFzf9x/3GP9x/3GP9x/3GP9x/3GP9x/3GP9x/3GP9x/0ljTInL/3H/cY/3H/cY/3H/cY/3H/cY/3H/cY/3H/cY/3H/cY/zjOJbkx2o/3H/cY/3H/cY/3H/cY/3H/cY/3H/cY/3H/cY/3H/cY/3H/cVwa1OX/cf9xj/cf9xj/cf9xj/cf9xj/cf9xj/cf9xj/cf9dGtTlj/cf9xj/cf9xj/cf9xj/cf9xj/cf9xj/cf9xj/cf9xj/cf9xj/cf9xhdldNq/3GP9x/3GP9x/3GP9x/3GP9x/3GP9x/3GP9x/3GP9dO9PEcY/3H/cY/3H/cY/3H/cY/3H/cY/3H/cY/3H/cY/3FbfdSCcf9xj/cf9xj/cf9xj/cf9xj/cf9xj/cf9xj/cf9xj/cf9xStAcUv5x/3GP9x/3GP9x/3GP9x/3GP9x/3GP9x/3GP9x/3GFwa0+Vx/3GP9x/3GP9x/3GP9x/3GP9x/3GP9x/3GP9x/3GEReHMoej/cf9xj/cf9xj/cf9xj/cf9xj/cf9xj/cf9xj/cf9xMdRCviu9cY/3H/cY/3H/cY/3H/cY/3H/cY/3H/cY/3H/cY/3H/cUrQHFL+cf9xj/cf9xj/cf9xj/cf9xj/cf9xj/cf9xj/cf9xj/NJyBvGN+cf9xj/cf9xj/cf9xj/cf9xj/cf9xj/cf9xj/cf86sCG3T97/cY/3H/cY/3H/cY/3H/cY/3H/cY/3H/cY/zJrAb6U/nH/cY/3H/cY/3H/cY/3H/cY/3H/cY/3H/cY/3E2+eK5Bh1xj/cf9xj/cf9xj/cf9xj/cf9xj/cf9xj/cf9xj/R+dMoYv/cY/3H/cY/3H/cY/3H/cY/3H/cY/3H/cY/3H/cY/0KUjOa3cf9xj/cf9xj/cf9xj/cf9xj/cf9xj/cf9xj/cf9fldJq/3H/cY/3H/cY/3H/cY/3H/cY/3H/cY/3H/cY/3FedNGLcY/3H/cY/3H/cY/3H/cY/3H/cY/3H/cY/3H/cUtXbEqJcY/3H/cY/3H/cY/3H/cY/3H/cY/3H/cY/3H/cYSmWcaab/cf9xj/cf9xj/cf9xj/cf9xj/cf9xj/cf9xj/cf9QQtHN/3GP9x/3GP9x/3GP9x/3GP9x/3GP9x/3GP9x/3GP9x/3GP9x/3E6N3G2yI7/cf9xj/cf9xj/cf9xj/cf9xj/cf9xj/cf9xj/cf9xj/cf9xj/cf9xj/cf9xj/cf9xj/cf9xhBZVzpqnGP9x/3GP9x/3GP9x/3GP9x/3GP9x/3GP9x/3GP9x/3GP9x/3GP9x/3GP9x/0KnXOWKcY/3H/cY/3H/cY/3H/cY/3H/cY/3H/cY/3H/cY/1+V0Wpxj/cf9xj/cf9xj/cf9xj/cf9xj/cf9xj/cf9xRuKskdVx/3GP9x/3GP9x/3GP9x/3GP9x/3GP9x/3GP9xR6VMhatx/3GP9x/3GP9x/3GP9x/3GP9x/3GP9x/3GP9IlxyWjo/3H/cY/3H/cY/3H/cY/3H/cY/3H/cY/3H/cY/3H/cY/3H/cY/3H/cY/3H/cY/3H/cY/3H/cY/3H/cY/3H/cY/3H/cYTiXsHaFx/3GP9x/3GP9x/3GP9x/3GP9x/3GP9x/3GP9D+dzgYv9xj/cf9xj/cf9xj/cf9xj/cf9xj/cf9xj/cf9xj/cf9xj/cf9xj/cf9xj/XFzVo4/3H/cY/3H/cY/3H/cY/3H/cY/3H/cY/3H/cY/3FCNizcnXGP9x/3GP9x/3GP9x/3GP9x/3GP9x/3GP9x/3GP9xXlPSrP9xj/cf9xj/cf9xj/cf9xj/cf9xj/cf9xj/cf9xg88jOzDcxx/3GP9x/3GP9x/3GP9x/3GP9x/3GP9x/3GP9x/3GP9x/3GP9xRtkcom7/cY/3H/cY/3H/cY/3H/cY/3H/cY/3H/cY/3H/cYSPxsgDmP9x/3GP9x/3GP9x/3GP9x/3GP9x/3GP9x/3GDRgwryfPY/3H/cY/3H/cY/3H/cY/3H/cY/3H/cY/3E/3wGwIP5x/3GP9x/3GP9x/3GP9x/3GP9x/3GP9x/3GP9x/3GP9x/3GP9x/3GP9x/0Y4fLx4/3GP9x/3GP9x/3GP9x/3GP9x/3GP9x/3GP9x/0mXHHaOcf9xj/cf9xj/cf9xj/cf9xj/cf9xj/cf9xj/cf9xj/cf9xhJ8Rxg7nGP9x/3GP9x/3GP9x/3GP9x/3GP9x/3GP9x/3FbXNWj/3GP9x/3GP9x/3GP9x/3GP9x/3GP9x/3GP9x/06xbDTp/3GP9x/3GP9x/3GP9x/3GP9x/3GP9x/3GP9xMluSvaRtcY/3H/cY/3H/cY/3H/cY/3H/cY/3H/cY/3H/cY/3H/cY/3H/cY/3H/cY/3H/cYTkA8K/z/cf9xj/cf9xj/cf9xj/cf9xj/cf9xj/cf9xj/cf9xj/cf9xj/cf9xj/cf9xj/cf9xj/cf9xj/cf9xj/cf9xj/cf9xj/cf9xj/cf9xheMtLNj/cf9xj/cf9xj/cf9xj/cf9xj/cf9xj/cf9xj/cf9xj/cf9xj/cf9xj/cf9xj/cf9xj/X3TSi/9xj/cf9xj/cf9xj/cf9xj/cf9xj/cf9xj/cf9xj/cf9xj/cf9xheU9Ks/3H/cY/3H/cY/3H/cY/3H/cY/3H/cY/3H/cY/3H/cY/3H/cY/3H/cY/3H/cY/16200mP9x/3GP9x/3GP9x/3GP9x/3GP9x/3GP9x/3GP9IpUyVq/9x/3GP9x/3GP9x/3GP9x/3GP9x/3GP9x/3GP9x/3GP9xTOU8Qaz/cY/3H/cY/3H/cY/3H/cY/3H/cY/3H/cY/3H/SYRMd7tx/3GP9x/3GP9x/3GP9x/3GP9x/3GP9x/3GP9x/0TgXNH6/3GP9x/3GP9x/3GP9x/3GP9x/3GP9x/3GP9xTVm8OmSP9x/3GP9x/3GP9x/3GP9x/3GP9x/3GP9x/3GP9x/3GP9x/3GP9x/3GP9x/3GP9x/3GP9x/3GP9x/zoKY7b1nHGP9x/3GP9x/3GP9x/3GP9x/3GP9x/3GP9x/3GP9ISPybcI/3H/cY/3H/cY/3H/cY/3H/cY/3H/cY/3H/cY/3H/cY/3H/cYNqQTulvsj/cf9xj/cf9xj/cf9xj/cf9xj/cf9xj/cf9xj/cf88TrO0sUxxj/cf9xj/cf9xj/cf9xj/cf9xj/cf9xj/cf9xj/cf9xj/SHF8mOiP9x/3GP9x/3GP9x/3GP9x/3GP9x/3GP9x/3E2UYG6rn6P9x/3GP9x/3GP9x/3GP9x/3GP9x/3GP9x/3GP9x/3GEUcHL4+/3GP9x/3GP9x/3GP9x/3GP9x/3GP9x/3GP9x/3GP9x/3GP9x/3GP9x/3GP88xSW0Otpx/3GP9x/3GP9x/3GP9x/3GP9x/3GP9x/3GP9x/z2J8bR2Dv9x/3GP9x/3GP9x/3GP9x/3GP9x/3GP9x/3FIVRyKrv9x/3GP9x/3GP9x/3GP9x/3GP9x/3GP9x/3FIC5yPRo/3H/cY/3H/cY/3H/cY/3H/cY/3H/cY/3H/cY/zAFg7ELfP9x/3GP9x/3GP9x/3GP9x/3GP9x/3GP9x/3GP9QIdHuj/cf9xj/cf9xj/cf9xj/cf9xj/cf9xj/cf9xj/cf9xj/cVt91IJx/3GP9x/3GP9x/3GP9x/3GP9x/3GP9x/3GP9x/zTcQ70jvP9xj/cf9xj/cf9xj/cf9xj/cf9xj/cf9xj/cf9xhJzTxzLP9xj/cf9xj/cf9xj/cf9xj/cf9xj/cf9xj/cf9xj/cV2200n/cf9xj/cf9xj/cf9xj/cf9xj/cf9xj/cf9xj/cf9xM0HkvL4bcY/3H/cY/3H/cY/3H/cY/3H/cY/3H/cYSfEcYO5xj/cf9xj/cf9xj/cf9xj/cf9xj/cf9xg70kS0Lbtxj/cf9xj/cf9xj/cf9xj/cf9xj/cf9xj/cf9xj/cUbZHKJu/3GP9x/3GP9x/3GP9x/3GP9x/3GP9x/3GP9x/3GP9x/3GP9x/3GP9e19Mo/3H/cY/3H/cY/3H/cY/3H/cY/3H/cY/3H/cY/3H/cYSkSca7aP9x/3GP9x/3GP9x/3GP9x/3GP9x/3GP9x/3GP9xSRMcbs5x/3GP9x/3GP9x/3GP9x/3GP9x/3GP9x/3GP9x/3GDy3EbNI7nH/cY/3H/cY/3H/cY/3H/cY/3H/cY/3H/cY/3H/cY/3H/cY/3H/cY/1+V0Wpxj/cf9xj/cf9xj/cf9xj/cf9xj/cf9xj/cf9xj/cf9fldJq/3H/cY/3H/cY/3H/cY/3H/cY/3H/cY/3H/cY/3H/RmxMqTtxj/cf9xj/cf9xj/cf9xj/cf9xj/cf9xj/cf83SQK6tv2P9x/3GP9x/3GP9x/3GP9x/3GP9x/3GP9x/3GP9xSQBMb/tx/3GP9x/3GP9x/3GP9x/3GP9x/3GP9x/3GP9x/3GEBzjAnHj/cf9xj/cf9xj/cf9xj/cf9xj/cf9xj/cf9xj/cf9xj/cf9xj/cf9xj/cf9xj/cf9xj/cf9xj/cf9xj/cf9xj/cf83ekq6hbX/cf9xj/cf9xj/cf9xj/cf9xj/cf9xj/cf9xj/cf9xj/cf9xj/cf9xj/cf9xj/cf9xj/cf9xj/cf9xj/cf9xj/cf9xj/cf9xj/cf9xj/cf9xj/cf9xj/cf9xj/cf9xMqqxvlVO/3H/cY/3H/cY/3H/cY/3H/cY/3H/cY/3H/cY/3FNbIw5N4/3H/cY/3H/cY/3H/cY/3H/cY/3H/cY/3H/cYRvockF5x/3GP9x/3GP9x/3GP9x/3GP9x/3GP9x/3GP9Oozw1zI/3H/cY/3H/cY/3H/cY/3H/cY/3H/cY/3H/cY/3H/cY/3H/cY/3H/cY/3H/SjQcbL5xj/cf9xj/cf9xj/cf9xj/cf9xj/cf9xj/cf9xhbXNSjcY/3H/cY/3H/cY/3H/cY/3H/cY/3H/cY/3H/cY/3H/cY/3H/cY/3H/cY/3H/cY/3H/cY/3H/cYRRd8rohxj/cf9xj/cf9xj/cf9xj/cf9xj/cf9xj/cf9xj/OfIhuA3e/3GP9x/3GP9x/3GP9x/3GP9x/3GP9x/3GP9x/3GP9xOl8ptqDW/3GP9x/3GP9x/3GP9x/3GP9x/3GP9x/3GP9x/3GP9x/3Ew2JiwN2f/cf9xj/cf9xj/cf9xj/cf9xj/cf9xj/cf9xj/cf9xj/cf9xj/cf9GEty+0v9xj/cf9xj/cf9xj/cf9xj/cf9xj/cf9xj/cf9xj/cf9xj/cf9xj/cf9xj/cf9xj/cf9xhINByMvv9x/3GP9x/3GP9x/3GP9x/3GP9x/3GP9x/3GP9x/0unnGWG/3H/cY/3H/cY/3H/cY/3H/cY/3H/cY/3H/cY/3FKUsxq0/9xj/cf9xj/cf9xj/cf9xj/cf9xj/cf9xj/cf9xgyo9O+XCyP9x/3GP9x/3GP9x/3GP9x/3GP9x/3GP9x/3GP9xRV4cqh5x/3GP9x/3GP9x/3GP9x/3GP9x/3GP9x/3GP9x/3GEb6HJBecf9xj/cf9xj/cf9xj/cf9xj/cf9xj/cf9xj/cf9xQjYs7J3/cf9xj/cf9xj/cf9xj/cf9xj/cf9xj/cf9xj/cf9xj/cf9xj/cf9xj/XH3Vgv9x/3GP9x/3GP9x/3GP9x/3GP9x/3GP9x/3GP9x/3GP856Ee3F7hxj/cf9xj/cf9xj/cf9xj/cf9xj/cf9xj/cf9xhantZh/3H/cY/3H/cY/3H/cY/3H/cY/3H/cY/3H/cY/3H/MX/hv4Aecf9xj/cf9xj/cf9xj/cf9xj/cf9xj/cf9xj/cf9xj/cf9xj/cf9xj/cf9xQv584BiP9x/3GP9x/3GP9x/3GP9x/3GP9x/3GP9x/3GP9x/3GP9x/3GP9x/3GP9x/3GP9x/3GP9x/3GP9x/3GP9x/3GDa8ZrlDmXH/cY/3H/cY/3H/cY/3H/cY/3H/cY/3H/cY/3H/cY/3H/cY/3H/cY/3H/cY/3H/cY/3H/cY/3H/cY/0ksnI02/3GP9x/3GP9x/3GP9x/3GP9x/3GP9x/3GP9x/3FFF3y+iP9xj/cf9xj/cf9xj/cf9xj/cf9xj/cf9xRT0cvC7/cY/3H/cY/3H/cY/3H/cY/3H/cY/3H/cYQiNc3cpx/3GP9x/3GP9x/3GP9x/3GP9x/3GP9x/3GP9xOsCFtT96cY/3H/cY/3H/cY/3H/cY/3H/cY/3H/cY/3H/cUe4HIR+cY/3H/cY/3H/cY/3H/cY/3H/cY/3H/cY/3H/cY/3FIBvx/kHGP9x/3GP9x/3GP9x/3GP9x/3GP9x/3GP9x/3GP9x/3E4RrK4uU2P9x/3GP9x/3GP9x/3GP9x/3GP9x/3GP9x/3GP9x/3GP9x/1Bj0Kxxj/cf9xj/cf9xj/cf9xj/cf9xj/cf9xj/cf9xj/cf9xhDddzYov9xj/cf9xj/cf9xj/cf9xj/cf9xj/cf9xj/cf9xg+UaWyrlr/cf9xj/cf9xj/cf9xj/cf9xj/cf9xj/cf9xj/cf9xg/soOxTXz/cY/3H/cY/3H/cY/3H/cY/3H/cY/3H/cY/3H/cVtc1aP/cY/3H/cY/3H/cY/3H/cY/3H/cY/3H/cY/3H/cY/3H/cY/3H/cY/3H/cY/3FOYTwZ7HGP9x/3GP9x/3GP9x/3GP9x/3GP9x/3GP9x/3GP9xSdAccv6P9x/3GP9x/3GP9x/3GP9x/3GP9x/3GP9x/3GP9x/3GP9x/3GDY/RLrAu4/3H/cY/3H/cY/3H/cY/3H/cY/3H/cY/3H/cUg0HIy+j/cf9xj/cf9xj/cf9xj/cf9xj/cf9xj/cf9xj/cf9xj/cf9xj/cf9xj/cf9xj/cf9xj/cf9xj/S9AcUv5xj/cf9xj/cf9xj/cf9xj/cf9xj/cf9xj/cf9xj/cf9xj/cf9xj/cf9xj/cf9xRtkcom6P9x/3GP9x/3GP9x/3GP9x/3GP9x/3GP9x/3GP9x/3GP9x/3GP9x/3GP9x/3GP9x/3GP9fldFqcY/3H/cY/3H/cY/3H/cY/3H/cY/3H/cY/3H/cTB8drCTiY/3H/cY/3H/cY/3H/cY/3H/cY/3H/cY/3H/cY/3FJExxuznH/cY/3H/cY/3H/cY/3H/cY/3H/cY/3H/cY/3H/N5ghumfej/cf9xj/cf9xj/cf9xj/cf9xj/cf9xj/cf9xj/cUUcHL4+j/cf9xj/cf9xj/cf9xj/cf9xj/cf9xj/cf9xj/cU5hPBnscY/3H/cY/3H/cY/3H/cY/3H/cY/3H/cY/3H/cY/3H/cY/3H/cY/3H/cY/3H/cY/3H/cTrUgrYrff9x/3GP9x/3GP9x/3GP9x/3GP9x/3GP9x/3GP9x/0vQHGL+/3H/cY/3H/cY/3H/cY/3H/cY/3H/cY/3H/cY/3H/cT+DN7F8yP9xj/cf9xj/cf9xj/cf9xj/cf9xj/cf9xj/XTvTxHGP9x/3GP9x/3GP9x/3GP9x/3GP9x/3GP9x/3E+9sGxCT5x/3GP9x/3GP9x/3GP9x/3GP9x/3GP9x/3GP9xRH8cyA7/cY/3H/cY/3H/cY/3H/cY/3H/cY/3H/cY/3H/cY/3H/QmC8+fT/cY/3H/cY/3H/cY/3H/cY/3H/cY/3H/cY/3H/cTWhsbteTv9xj/cf9xj/cf9xj/cf9xj/cf9xj/cf9xj/cf9xgykTG+bs6P9x/3GP9x/3GP9x/3GP9x/3GP9x/3GP9x/3GP9xXBrT5XGP9x/3GP9x/3GP9x/3GP9x/3GP9x/3GP9x/3GP9x/3GP9x/3E8FDOz68xx/3GP9x/3GP9x/3GP9x/3GP9x/3GP9x/3FCFSzurY/3H/cY/3H/cY/3H/cY/3H/cY/3H/cY/3Ex9DG/C86P9x/3GP9x/3GP9x/3GP9x/3GP9x/3GP9x/3GP9L0BxS/nGP9x/3GP9x/3GP9x/3GP9x/3GP9x/3GP9x/3GP9HHByePnGP9x/3GP9x/3GP9x/3GP9x/3GP9x/3GP9x/3E8r5GzUG5x/3GP9x/3GP9x/3GP9x/3GP9x/3GP9x/3GP9x/3GP9x/3GP9x/0ljTInL/3H/cY/3H/cY/3H/cY/3H/cY/3H/cY/3H/cY/3FdttNJ/3H/cY/3H/cY/3H/cY/3H/cY/3H/cY/3H/cY/z/j8bEcDnGP9x/3GP9x/3GP9x/3GP9x/3GP9x/3GP9x/3GP9xXZXTao/3H/cY/3H/cY/3H/cY/3H/cY/3H/cY/3H/cY/3FbO9XEj/cf9xj/cf9xj/cf9xj/cf9xj/cf9xj/cf9xj/cf9xj/cf9xj/cf9xhJ0Bxy/v9xj/cf9xj/cf9xj/cf9xj/cf9xj/cf9xj/cf9xj/cf9xj/cf8wARGwD+5xj/cf9xj/cf9xj/cf9xj/cf9xj/cf9xj/cf9xg7xUG1Or7/cY/3H/cY/3H/cY/3H/cY/3H/cY/3H/cY/3H/cYSEJMe9tx/3GP9x/3GP9x/3GP9x/3GP9x/3GP9x/3GP9x/z29wbNCPnH/cY/3H/cY/3H/cY/3H/cY/3H/cY/3H/cY/3H/cY/0A/LB0N/3H/cY/3H/cY/3H/cY/3H/cY/3H/cY/3H/cY/3H/cUelTIWrcY/3H/cY/3H/cY/3H/cY/3H/cY/3H/cY/3H/cY/3H/cY/3H/cY/3H/T6M8Fcxx/3GP9x/3GP9x/3GP9x/3GP9x/3GP9x/3GP9x/3GP9x/3GP9x/3GP9x/3GP9x/3GP9x/01JPDtscf9xj/cf9xj/cf9xj/cf9xj/cf9xj/cf9xj/cf9xg36qG5FV7/cY/3H/cY/3H/cY/3H/cY/3H/cY/3H/cY/3H/cY/3FEjUy3K3GP9x/3GP9x/3GP9x/3GP9x/3GP9x/3GP9x/3GP9xMyDkvd8b/3H/cY/3H/cY/3H/cY/3H/cY/3H/cY/3H/cY/3H/cUPdfMIocY/3H/cY/3H/cY/3H/cY/3H/cY/3H/cY/3H/cY/3FHlxyWjv9x/3GP9x/3GP9x/3GP9x/3GP9x/3GP9x/3GP9xOcwDtzP8j/cf9xj/cf9xj/cf9xj/cf9xj/cf9xj/cf9xSD9sjAn/cf9xj/cf9xj/cf9xj/cf9xj/cf9xj/cf9xSDQcjL6P9x/3GP9x/3GP9x/3GP9x/3GP9x/3GP9x/ztJFLa264/3H/cY/3H/cY/3H/cY/3H/cY/3H/cY/3H/cY/3H/Mc4BvzH+cf9xj/cf9xj/cf9xj/cf9xj/cf9xj/cf9xj/cf9xj/cf9KExx+zv9xj/cf9xj/cf9xj/cf9xj/cf9xj/cf9xj/cf9xWp7WYY/3H/cY/3H/cY/3H/cY/3H/cY/3H/cY/3H/cY/3E+TZiysmf/cY/3H/cY/3H/cY/3H/cY/3H/cY/3H/cY/3H/cY/3H/cY/0xqPFlc/3H/cY/3H/cY/3H/cY/3H/cY/3H/cY/3H/cY/3H/cYNbkhu0be/3GP9x/3GP9x/3GP9x/3GP9x/3GP9x/3GP9x/3E0mkO7Zbxx/3GP9x/3GP9x/3GP9x/3GP9x/3GP9x/3GEUqTK1bcY/3H/cY/3H/cY/3H/cY/3H/cY/3H/cY/3H/PY6RtHFuj/cf9xj/cf9xj/cf9xj/cf9xj/cf9xj/cf9xj/cf9xj/cf9xj/cf9BC1z/SnH/cY/3H/cY/3H/cY/3H/cY/3H/cY/3H/cY/3H/cY/3H/cY/3H/cY/3H/cY/3H/cY/3FGvsyUE3GP9x/3GP9x/3GP9x/3GP9x/3GP9x/3GP9x/3GP9JVRyKrv9xj/cf9xj/cf9xj/cf9xj/cf9xj/cf9xj/cf9H50yhi4/3H/cY/3H/cY/3H/cY/3H/cY/3H/cY/3H/cVw708Rx/3GP9x/3GP9x/3GP9x/3GP9x/3GP9x/3GP9Hwayj5f9xj/cf9xj/cf9xj/cf9xj/cf9xj/cf9xj/cf9xj/cU2jPDXM/3H/cY/3H/cY/3H/cY/3H/cY/3H/cY/3H/cY/3H/cUVLTKtLcY/3H/cY/3H/cY/3H/cY/3H/cY/3H/cY/3H/cY/3H/cUsu7E0RcY/3H/cY/3H/cY/3H/cY/3H/cY/3H/cY/3H/cYNNRUvCurj/cf9xj/cf9xj/cf9xj/cf9xj/cf9xj/cf9xj/cTindLhYi/9xj/cf9xj/cf9xj/cf9xj/cf9xj/cf9xj/cf9xj/cf9xj/cf9xj/cf9xj/cf9xj/cf9xj/cf9xj/cf9xj/cf9xj/cVq/1UBxj/cf9xj/cf9xj/cf9xj/cf9xj/cf9xj/cf9xj/XRrU5f9xj/cf9xj/cf9xj/cf9xj/cf9xj/cf9xj/cf9xSfEccO7/cY/3H/cY/3H/cY/3H/cY/3H/cY/3H/cY/3H/cUeXHJaO/3GP9x/3GP9x/3GP9x/3GP9x/3GP9x/3GP9x/3GDJCEr697Y/3H/cY/3H/cY/3H/cY/3H/cY/3H/cY/3H/cY/3H/cY/3E1eDK7h83/cf9xj/cf9xj/cf9xj/cf9xj/cf9xj/cf9xj/cf9e19Mo/3GP9x/3GP9x/3GP9x/3GP9x/3GP9x/3GP9x/3GP81JrG72U5xj/cf9xj/cf9xj/cf9xj/cf9xj/cf9xj/cf9xj/cf85DKG3815x/3GP9x/3GP9x/3GP9x/3GP9x/3GP9x/3GP9x/3GP9x/3GP9x/3GEXM/LMw/3GP9x/3GP9x/3GP9x/3GP9x/3GP9x/3GP9x/3FGHByePnH/cY/3H/cY/3H/cY/3H/cY/3H/cY/3H/cY/3H/S/EcUO5x/3GP9x/3GP9x/3GP9x/3GP9x/3GP9x/3GP9x/3GF8R0O5xj/cf9xj/cf9xj/cf9xj/cf9xj/cf9xj/cf9xRGesyYX/cf9xj/cf9xj/cf9xj/cf9xj/cf9xj/cf9xj/cUPgXMH6cf9xj/cf9xj/cf9xj/cf9xj/cf9xj/cf9xj/cf9xhIExyOzo/3H/cY/3H/cY/3H/cY/3H/cY/3H/cY/3H/cY/3H/XVzTo3H/cY/3H/cY/3H/cY/3H/cY/3H/cY/3H/cY/3H/cTK3tL1IS3H/cY/3H/cY/3H/cY/3H/cY/3H/cY/3H/cY/3H/cY/0izfITIcf9xj/cf9xj/cf9xj/cf9xj/cf9xj/cf9xj/cf9xj/cf9xj/cf9xj/cf9xj/cf9xj/cf9xj/cf9xj/cf9xj/cU16vDhU/3H/cY/3H/cY/3H/cY/3H/cY/3H/cY/3H/cY/0wQzF7zj/cf9xj/cf9xj/cf9xj/cf9xj/cf9xj/cf9xj/cf8wVKKxu13/cY/3H/cY/3H/cY/3H/cY/3H/cY/3H/cY/3H/cYSqw8VTxx/3GP9x/3GP9x/3GP9x/3GP9x/3GP9x/3GP9x/3GP867QO3EvyP9x/3GP9x/3GP9x/3GP9x/3GP9x/3GP9x/3GP9x/3E9rCayU9lxj/cf9xj/cf9xj/cf9xj/cf9xj/cf9xj/cf9xg2pBO6W+yP9x/3GP9x/3GP9x/3GP9x/3GP9x/3GP9x/3GP89oxS0XOv/cY/3H/cY/3H/cY/3H/cY/3H/cY/3H/cY/3H/cY/3H/cY/3H/cY/3H/cY/3H/cY/3H/cY/3H/cY/3H/cYXZXTav9xj/cf9xj/cf9xj/cf9xj/cf9xj/cf9xj/cf9xj/cf9xj/cf9xj/cf9xj/cf9xj/cf9xj/cf9L8RxQ7nH/cY/3H/cY/3H/cY/3H/cY/3H/cY/3H/cY/3H/cY/3H/cY/3H/cY/3H/cY/3H/cY/3H/cY/3H/cY/3H/cY/0hxfJjoj/cf9xj/cf9xj/cf9xj/cf9xj/cf9xj/cf9xj/cf9xj/cf9xj/cf9xj/cf9xj/cf9xj/cf9xhL6+xRQf9xj/cf9xj/cf9xj/cf9xj/cf9xj/cf9xj/cf9JW8x6Q3H/cY/3H/cY/3H/cY/3H/cY/3H/cY/3H/cY/3FJovx10P9x/3GP9x/3GP9x/3GP9x/3GP9x/3GP9x/3GP9x/3GP9x/0xqPFlc/3GP9x/3GP9x/3GP9x/3GP9x/3GP9x/3GP9x/3GP9x/3GP9x/3GP9x/3GP9x/3GP9x/3GP9x/3GP9x/3GP9x/3GP9x/3GP9x/17X0yj/cY/3H/cY/3H/cY/3H/cY/3H/cY/3H/cY/3H/cTH64b4FHnGP9x/3GP9x/3GP9x/3GP9x/3GP9x/3GP9x/3GD5dI7Gi3HH/cY/3H/cY/3H/cY/3H/cY/3H/cY/3H/cY/3H/cY/3H/cY/3H/cY/3H/cY/3H/cY/3H/cY/3H/cY/3H/cY/3H/cY/3H/cY/3H/cY/3H/cY/3H/cY/3H/cY/3H/cY/3H/cY/3H/cY/3H/cY/3FPDiwfHf9x/3GP9x/3GP9x/3GP9x/3GP9x/3GP9x/3GP9x/0Mb3O5C/3H/cY/3H/cY/3H/cY/3H/cY/3H/cY/3H/cY/3H/Rn8cqA5xj/cf9xj/cf9xj/cf9xj/cf9xj/cf9xj/cf9xhMsWxE6Y/3H/cY/3H/cY/3H/cY/3H/cY/3H/cY/3H/cY/3H/cY/3H/cY/3H/cY/3E/ppGwWW5x/3GP9x/3GP9x/3GP9x/3GP9x/3GP9x/3GP9x/3GP9x/3GP9x/3GP9x/3GP86u3G2RI5x/3GP9x/3GP9x/3GP9x/3GP9x/3GP9x/3GP9x/zNkI72b3HH/cY/3H/cY/3H/cY/3H/cY/3H/cY/3H/cY/3H/cUbUfKK4/3H/cY/3H/cY/3H/cY/3H/cY/3H/cY/3H/cY/3H/cY/3H/cY/3H/cY/3H/XVzTo3H/cY/3H/cY/3H/cY/3H/cY/3H/cY/3H/cY/3H/cYQvnc0GJx/3GP9x/3GP9x/3GP9x/3GP9x/3GP9x/3GP9x/zcd+rriBY/3H/cY/3H/cY/3H/cY/3H/cY/3H/cY/3H/cY/3H/cUqsPGU8/3H/cY/3H/cY/3H/cY/3H/cY/3H/cY/3H/cY/3H/cUL53OBi/3H/cY/3H/cY/3H/cY/3H/cY/3H/cY/3H/cY/3H/cTzYEbMn7nH/cY/3H/cY/3H/cY/3H/cY/3H/cY/3H/cY/zd90bmCLnGP9x/3GP9x/3GP9x/3GP9x/3GP9x/3GP9x/3GDv5EbQG7nGP9x/3GP9x/3GP9x/3GP9x/3GP9x/3GP9x/3GP9MSTxbbI/3H/cY/3H/cY/3H/cY/3H/cY/3H/cY/3H/cY/3FdldNqj/cf9xj/cf9xj/cf9xj/cf9xj/cf9xj/cf9xj/cf9xj/cf9xj/cf9xj/cf9xj/cT1AFLO/6/9x/3GP9x/3GP9x/3GP9x/3GP9x/3GP9x/3GP9x/z+h1bFeKnH/cY/3H/cY/3H/cY/3H/cY/3H/cY/3H/cY/3H/cY/3H/cYR4RMh7txj/cf9xj/cf9xj/cf9xj/cf9xj/cf9xj/cf9xj/cf9xj/cf9xj/cf9xj/cf9xM4MBvXz+/3GP9x/3GP9x/3GP9x/3GP9x/3GP9x/3GP9x/3GDWmUbtZrv9xj/cf9xj/cf9xj/cf9xj/cf9xj/cf9xj/cf9GXhy6Hv9xj/cf9xj/cf9xj/cf9xj/cf9xj/cf9xj/cT2BA7N+/I/3H/cY/3H/cY/3H/cY/3H/cY/3H/cY/3H/cYRtkcom7/cf9xj/cf9xj/cf9xj/cf9xj/cf9xj/cf9xj/TFLMStNx/3GP9x/3GP9x/3GP9x/3GP9x/3GP9x/3GP9x/3GP9x/3GP9x/3GP9xSk/sawH/cY/3H/cY/3H/cY/3H/cY/3H/cY/3H/cY/3H/cY/3H/Rl4cuh7/cY/3H/cY/3H/cY/3H/cY/3H/cY/3H/cY/3H/cY/3FbO9XEj/cf9xj/cf9xj/cf9xj/cf9xj/cf9xj/cf9xj/cf9xhc19Qoj/cf9xj/cf9xj/cf9xj/cf9xj/cf9xj/cf9xj/cf9xR6VMhatxj/cf9xj/cf9xj/cf9xj/cf9xj/cf9xj/cf9xj/cf9Pgjwn3P9x/3GP9x/3GP9x/3GP9x/3GP9x/3GP9x/3GP9x/3E24XO5Hoxx/3GP9x/3GP9x/3GP9x/3GP9x/3GP9x/3GP9x/3GEEurP0V/3GP9x/3GP9x/3GP9x/3GP9x/3GP9x/3GP9x/3GP9x/3GP9x/3GP9x/3GP9x/3GP9x/3GP9x/3GP9xSQBMb/tx/3GP9x/3GP9x/3GP9x/3GP9x/3GP9x/3FfEdHu/3GP9x/3GP9x/3GP9x/3GP9x/3GP9x/3GP9x/3E0nrW8YUr/cf9xj/cf9xj/cf9xj/cf9xj/cf9xj/cf9xj/cf9xR7gchH5xj/cf9xj/cf9xj/cf9xj/cf9xj/cf9xj/cf9xj/cf9xj/cf9xj/cf9xj/cf9xj/cf9xj/cf9xj/cf9xj/cf9xj/cf9xj/cUSQLLb9cY/3H/cY/3H/cY/3H/cY/3H/cY/3H/cY/3H/cY/zvhhbUeenGP9x/3GP9x/3GP9x/3GP9x/3GP9x/3GP9x/zFFRb+6unH/cY/3H/cY/3H/cY/3H/cY/3H/cY/3H/cY/3E48iG3Dd5xj/cf9xj/cf9xj/cf9xj/cf9xj/cf9xj/cf9xj/cf9xj/cf9xj/cf9xj/cf9xj/cf9xj/cf9xj/cf9xj/cf9xg89qW0CVr/cf9xj/cf9xj/cf9xj/cf9xj/cf9xj/cf9xj/cf9xj/Rkasq5Vx/3GP9x/3GP9x/3GP9x/3GP9x/3GP9x/3GEar/JVAcf9xj/cf9xj/cf9xj/cf9xj/cf9xj/cf9xj/cf9xj/R9R8orj/cY/3H/cY/3H/cY/3H/cY/3H/cY/3H/cY/3H/cY/3H/cY/3H/cY/3H/cTBrAbCk/o/3H/cY/3H/cY/3H/cY/3H/cY/3H/cY/3H/cY/3FINByMvv9xj/cf9xj/cf9xj/cf9xj/cf9xj/cf9xj/cf9xj/SUJMi9v/cY/3H/cY/3H/cY/3H/cY/3H/cY/3H/cY/3H/cYXPjUB/9x/3GP9x/3GP9x/3GP9x/3GP9x/3GP9x/3GP9x/zDxs7EeTP9xj/cf9xj/cf9xj/cf9xj/cf9xj/cf9xj/cf9xj/cf9xRGxMyTuP9x/3GP9x/3GP9x/3GP9x/3GP9x/3GP9x/3GP9x/3GP9Fm3y2SHGP9x/3GP9x/3GP9x/3GP9x/3GP9x/3GP9x/3GP9xXbbTSf9x/3GP9x/3GP9x/3GP9x/3GP9x/3GP9x/3GP9x/zb2gboJfnGP9x/3GP9x/3GP9x/3GP9x/3GP9x/3GP9x/3E2YyS6nNuP9x/3GP9x/3GP9x/3GP9x/3GP9x/3GP9x/3GP9x/0f1fKCo/3H/cY/3H/cY/3H/cY/3H/cY/3H/cY/3H/cY/3H/cUb6HKBe/3H/cY/3H/cY/3H/cY/3H/cY/3H/cY/3H/cY/3H/cYNPC0uw9Lcf9xj/cf9xj/cf9xj/cf9xj/cf9xj/cf9xj/cf9xj/cf9xj/cf9xj/cf9xj/cf9xj/cf9xj/cf9xj/Rl4cuh7/cf9xj/cf9xj/cf9xj/cf9xj/cf9xj/cf9xj/cf9xj/cf9xj/OtoztyXMj/cf9xj/cf9xj/cf9xj/cf9xj/cf9xj/cf9xj/cf9fttFJcf9xj/cf9xj/cf9xj/cf9xj/cf9xj/cf9xj/cf9xj/cf9xQkRc27px/3GP9x/3GP9x/3GP9x/3GP9x/3GP9x/3GP9x/3GP9xSnhsaHn/cY/3H/cY/3H/cY/3H/cY/3H/cY/3H/cY/3H/cY/3FbO9XEj/cf9xj/cf9xj/cf9xj/cf9xj/cf9xj/cf9xj/cf9xj/cf9xj/cf9xj/cf9JSPx7cHH/cY/3H/cY/3H/cY/3H/cY/3H/cY/3H/cY/3H/cY/3H/cY/3H/cY/3H/cY/3H/cY/3H/QdssA02P9x/3GP9x/3GP9x/3GP9x/3GP9x/3GP9x/3GP9x/3E0Fie86dj/cf9xj/cf9xj/cf9xj/cf9xj/cf9xj/cf9xj/cV2200n/cf9xj/cf9xj/cf9xj/cf9xj/cf9xj/cf9xj/cU8cXA46cf9xj/cf9xj/cf9xj/cf9xj/cf9xj/cf9xj/cf85cEO3j7xx/3GP9x/3GP9x/3GP9x/3GP9x/3GP9x/3GP9x/3GEB+3AkS/3H/cY/3H/cY/3H/cY/3H/cY/3H/cY/3H/cY/3H/OY1SuHKtj/cf9xj/cf9xj/cf9xj/cf9xj/cf9xj/cf9xj/cf9HCUyva/9x/3GP9x/3GP9x/3GP9x/3GP9x/3GP9x/3GP9x/0iK/IdQcY/3H/cY/3H/cY/3H/cY/3H/cY/3H/cY/3H/cY/3H/cY/3H/cY/1Ah0e6P9x/3GP9x/3GP9x/3GP9x/3GP9x/3GP9x/3GP9x/3GP9x/3GP9x/3GDHzBL8M+/9xj/cf9xj/cf9xj/cf9xj/cf9xj/cf9xj/cf9xj/cUd2HJiej/cf9xj/cf9xj/cf9xj/cf9xj/cf9xj/cf9xj/cf9xM1qBvaV+/3GP9x/3GP9x/3GP9x/3GP9x/3GP9x/3GP9x/3GP9xOIICuH39/3GP9x/3GP9x/3GP9x/3GP9x/3GP9x/3GP9x/3GP9x/3GP9x/3GP9x/3GP9x/3GP9x/3GP9x/3GP9x/3GP9x/3GP9x/3GP9x/3GP9x/3GP88+RG1Bu6P9x/3GP9x/3GP9x/3GP9x/3GP9x/3GP9x/3GP9xR6VMhatx/3GP9x/3GP9x/3GP9x/3GP9x/3GP9x/3GP9x/3E+1cGyKj7/cf9xj/cf9xj/cf9xj/cf9xj/cf9xj/cf9xj/cf8xZmGwqZ6P9x/3GP9x/3GP9x/3GP9x/3GP9x/3GP9x/3GP9x/3GEhVHHqucf9xj/cf9xj/cf9xj/cf9xj/cf9xj/cf9xj/cf9xj/cVs71cSP9x/3GP9x/3GP9x/3GP9x/3GP9x/3GP9x/3GP9x/3E79HG0C45xj/cf9xj/cf9xj/cf9xj/cf9xj/cf9xj/cf9xj/cV2V02qP9x/3GP9x/3GP9x/3GP9x/3GP9x/3GP9x/3GP9x/0mETHe7cf9xj/cf9xj/cf9xj/cf9xj/cf9xj/cf9xj/cf9xj/QDqMDVdx/3GP9x/3GP9x/3GP9x/3GP9x/3GP9x/3GP9x/0vbbFJJcf9xj/cf9xj/cf9xj/cf9xj/cf9xj/cf9xj/cf9xj/cf9xRK5MtRtx/3GP9x/3GP9x/3GP9x/3GP9x/3GP9x/3GP9x/0WQLMb9j/cf9xj/cf9xj/cf9xj/cf9xj/cf9xj/cf9xj/cf9xj/cf9xj/TFdsWon/cf9xj/cf9xj/cf9xj/cf9xj/cf9xj/cf9xj/cf9xN84luTHa/3GP9x/3GP9x/3GP9x/3GP9x/3GP9x/3GP9x/1Bj0Kxxj/cf9xj/cf9xj/cf9xj/cf9xj/cf9xj/cf9xj/MkVhvrqecf9xj/cf9xj/cf9xj/cf9xj/cf9xj/cf9xj/cf9xj/cf9xj/PFYztanM/3H/cY/3H/cY/3H/cY/3H/cY/3H/cY/3H/cY/3FF9XywqI/3H/cY/3H/cY/3H/cY/3H/cY/3H/cY/3H/cY/3E7TaK1sl2P9x/3GP9x/3GP9x/3GP9x/3GP9x/3GP9x/3GP9dO9PEcY/3H/cY/3H/cY/3H/cY/3H/cY/3H/cY/3H/cYMv1DvgK8/3H/cY/3H/cY/3H/cY/3H/cY/3H/cY/3H/cY/3H/cY/3EysjG+Tc7/cY/3H/cY/3H/cY/3H/cY/3H/cY/3H/cY/3H/cYRvockF5x/3GP9x/3GP9x/3GP9x/3GP9x/3GP9x/3GP9x/3FHafyJYHGP9x/3GP9x/3GP9x/3GP9x/3GP9x/3GP9x/3GP80QhK9ve3/cf9xj/cf9xj/cf9xj/cf9xj/cf9xj/cf9xj/cf9xj/cf9xj/cf9xj/cf9xj/cf9xj/cf9xj/cf9xj/cf9xj/cf80npm9YWb/cY/3H/cY/3H/cY/3H/cY/3H/cY/3H/cY/3H/cY/3H/cY/3H/cY/3H/cY/3H/cY/3H/cY/3H/cY/3H/cUgG/I+Q/3H/cY/3H/cY/3H/cY/3H/cY/3H/cY/3H/cY/3H/cY/3H/cY/3H/cY/3H/N1KSua1tcf9xj/cf9xj/cf9xj/cf9xj/cf9xj/cf9xj/cf9xj/MNwxsTPO/3H/cY/3H/cY/3H/cY/3H/cY/3H/cY/3H/cY/3H/cY/3H/cY/3H/cY/zpPxLewO4/3H/cY/3H/cY/3H/cY/3H/cY/3H/cY/3H/cY/3H/cYRT0crC5xj/cf9xj/cf9xj/cf9xj/cf9xj/cf9xj/cf9xj/cf9xPu0xshLOj/cf9xj/cf9xj/cf9xj/cf9xj/cf9xj/cf9xj/cf9xRfDcsPL/cY/3H/cY/3H/cY/3H/cY/3H/cY/3H/cY/3H/cYNbjzu0cM/3GP9x/3GP9x/3GP9x/3GP9x/3GP9x/3GP9x/3FfEdHu/3GP9x/3GP9x/3GP9x/3GP9x/3GP9x/3GP9x/3GP9x/3GP9x/3GP9QY9Cscf9xj/cf9xj/cf9xj/cf9xj/cf9xj/cf9xj/cf9JOsyMU/9x/3GP9x/3GP9x/3GP9x/3GP9x/3GP9x/3GP8+1tKzKS3/cf9xj/cf9xj/cf9xj/cf9xj/cf9xj/cf9xj/cf82wYS7Pnv/cY/3H/cY/3H/cY/3H/cY/3H/cY/3H/cY/3H/cYXZXTav9xj/cf9xj/cf9xj/cf9xj/cf9xj/cf9xj/cf9xj/cf9xj/cf9xj/cf9xj/cf9xj/cf9xj/cf9xj/cf9xj/cf9xj/cf9xj/cf9xj/cf9xj/cf9xj/cf9xj/cUkATG/7cf9xj/cf9xj/cf9xj/cf9xj/cf9xj/cf9xj/cf9xj/cf9xj/cV8y0M1x/3GP9x/3GP9x/3GP9x/3GP9x/3GP9x/3GP9x/3GP9x/3E4iLK3d01x/3GP9x/3GP9x/3GP9x/3GP9x/3GP9x/3GP9x/3FAftwJEo/3H/cY/3H/cY/3H/cY/3H/cY/3H/cY/3H/cY/3FG2Ryibv9xj/cf9xj/cf9xj/cf9xj/cf9xj/cf9xj/cf9xg/KEKx173/cY/3H/cY/3H/cY/3H/cY/3H/cY/3H/cY/3H/Py7WstEp/3H/cY/3H/cY/3H/cY/3H/cY/3H/cY/3H/cY/3H/cVtc1aP/cY/3H/cY/3H/cY/3H/cY/3H/cY/3H/cY/3H/cY/3H/Oz0itcLdcf9xj/cf9xj/cf9xj/cf9xj/cf9xj/cf9xj/cf9xj/cf9H+hygXo/3H/cY/3H/cY/3H/cY/3H/cY/3H/cY/3H/cY/3H/cY/3H/cY/3H/cY/3H/cY/3H/cY/3H/cY/3H/cY/3EyUEK+r73/cY/3H/cY/3H/cY/3H/cY/3H/cY/3H/cY/3H/cYT9lcEmr/cY/3H/cY/3H/cY/3H/cY/3H/cY/3H/cY/3H/cY/3H/cY/3H/cY/3H/cY/3H/cY/3H/cY/3H/cY/3H/cY/3H/cY/3H/cY/3H/cY/3H/cY/3H/cY/3H/cY/3H/cY/3H/QDqMDVdxj/cf9xj/cf9xj/cf9xj/cf9xj/cf9xj/cf9xj/cf9xj/XtfTKP9x/3GP9x/3GP9x/3GP9x/3GP9x/3GP9x/3GP9x/3GP9x/3FCI1ztyv9x/3GP9x/3GP9x/3GP9x/3GP9x/3GP9x/3GP9x/3GE/B7APhcY/3H/cY/3H/cY/3H/cY/3H/cY/3H/cY/3H/cY/3FantZh/3GP9x/3GP9x/3GP9x/3GP9x/3GP9x/3GP9x/0c9HJwucf9xj/cf9xj/cf9xj/cf9xj/cf9xj/cf9xj/cf8195K7CG1x/3GP9x/3GP9x/3GP9x/3GP9x/3GP9x/3GP9x/z2q8bNVDnH/cY/3H/cY/3H/cY/3H/cY/3H/cY/3H/cY/3H/XTvUxP9x/3GP9x/3GP9x/3GP9x/3GP9x/3GP9x/3GP9xOPIhtw3ecY/3H/cY/3H/cY/3H/cY/3H/cY/3H/cY/3H/cY/3H/cV2200n/cY/3H/cY/3H/cY/3H/cY/3H/cY/3H/cY/3H/cY/3H/cYSe48YRxxj/cf9xj/cf9xj/cf9xj/cf9xj/cf9xj/cf9xj/cf9xhGuBykfo/3H/cY/3H/cY/3H/cY/3H/cY/3H/cY/3H/cY/3H/cY/zEWFbD56v9xj/cf9xj/cf9xj/cf9xj/cf9xj/cf9xj/cf9xj/SIr8h1Bx/3GP9x/3GP9x/3GP9x/3GP9x/3GP9x/3GP9x/3GP9x/zXkwrsbPXH/cY/3H/cY/3H/cY/3H/cY/3H/cY/3H/cY/3H/cY/zlU4rirHf9xj/cf9xj/cf9xj/cf9xj/cf9xj/cf9xj/cf9xj/Rj0cvC6P9x/3GP9x/3GP9x/3GP9x/3GP9x/3GP9x/3GP9x/3GP9x/3GP9x/3GP9x/z9dI7Ki3I/3H/cY/3H/cY/3H/cY/3H/cY/3H/cY/3H/cY/3FG2Ryibv9xj/cf9xj/cf9xj/cf9xj/cf9xj/cf9xj/cf9xj/QFA8C/xx/3GP9x/3GP9x/3GP9x/3GP9x/3GP9x/3GP9x/3GP9x/3GP9x/3GP9x/3GP9x/3GP9x/3GP9x/3GP9x/0+jPBXMcf9xj/cf9xj/cf9xj/cf9xj/cf9xj/cf9xj/cf9xj/cf87U9G1rC5x/3GP9x/3GP9x/3GP9x/3GP9x/3GP9x/3GP9x/3EwSuS/tRtx/3GP9x/3GP9x/3GP9x/3GP9x/3GP9x/3GP9x/3GDCrwrBkPY/3H/cY/3H/cY/3H/cY/3H/cY/3H/cY/3H/cY/3H/cY/3H/cY/3H/cY/3H/cY/3H/X3TSi4/3H/cY/3H/cY/3H/cY/3H/cY/3H/cY/3H/cY/0KUjOa3cf9xj/cf9xj/cf9xj/cf9xj/cf9xj/cf9xj/cf8/6JGyF26P9x/3GP9x/3GP9x/3GP9x/3GP9x/3GP9x/3FbXNWj/3GP9x/3GP9x/3GP9x/3GP9x/3GP9x/3GP9xRfV8sKiP9x/3GP9x/3GP9x/3GP9x/3GP9x/3GP9x/3GP9x/3GP9x/3GP9x/3GP9x/3GP9x/3GP9x/3GP9x/3GP9x/3GP9x/3GP9xSxDMXvP/cf9xj/cf9xj/cf9xj/cf9xj/cf9xj/cf9xj/cf9H50yhi4/3H/cY/3H/cY/3H/cY/3H/cY/3H/cY/3H/cY/0WQLMb9/3GP9x/3GP9x/3GP9x/3GP9x/3GP9x/3GP9x/3GP9x/3GP9x/3GP9x/3GP9x/3GP9x/3GP9x/3GP9x/3FFXhyqHnGP9x/3GP9x/3GP9x/3GP9x/3GP9x/3GP9x/3GP9IuByUfv9x/3GP9x/3GP9x/3GP9x/3GP9x/3GP9x/3GP9x/3GP9xOtSCtSt9cY/3H/cY/3H/cY/3H/cY/3H/cY/3H/cY/3H/cT/MMbAzznGP9x/3GP9x/3GP9x/3GP9x/3GP9x/3GP9x/3GP9x/3FantZhj/cf9xj/cf9xj/cf9xj/cf9xj/cf9xj/cf9xj/cf9xOi/xtdAOcf9xj/cf9xj/cf9xj/cf9xj/cf9xj/cf9xj/cf9xg/5lOwGaxxj/cf9xj/cf9xj/cf9xj/cf9xj/cf9xj/cf9xj/cf9xNBK0u+1Lcf9xj/cf9xj/cf9xj/cf9xj/cf9xj/cf9xj/cf9xj/OgpjtvWccf9xj/cf9xj/cf9xj/cf9xj/cf9xj/cf9xj/cf9xj/QAtcEFqP9x/3GP9x/3GP9x/3GP9x/3GP9x/3GP9x/3GP9x/zzql7QVaHGP9x/3GP9x/3GP9x/3GP9x/3GP9x/3GP9x/3GP9Is3yEyHH/cY/3H/cY/3H/cY/3H/cY/3H/cY/3H/cY/3H/cY/3H/cU5APCv8j/cf9xj/cf9xj/cf9xj/cf9xj/cf9xj/cf9xj/cf9xN6YruVnU/3GP9x/3GP9x/3GP9x/3GP9x/3GP9x/3GP9x/3E15yS6GNtxj/cf9xj/cf9xj/cf9xj/cf9xj/cf9xj/cf9xj/cf9xT/pcEFr/cY/3H/cY/3H/cY/3H/cY/3H/cY/3H/cY/3H/cU4XvC6Ej/cf9xj/cf9xj/cf9xj/cf9xj/cf9xj/cf9xhGuBykfo/3H/cY/3H/cY/3H/cY/3H/cY/3H/cY/3H/cYQrfc5IKP9x/3GP9x/3GP9x/3GP9x/3GP9x/3GP9x/3GP9x/0o0HGy+cY/3H/cY/3H/cY/3H/cY/3H/cY/3H/cY/3H/cY/0QCXM/acf9xj/cf9xj/cf9xj/cf9xj/cf9xj/cf9xj/cf9xj/cf9xj/cf9xj/cf9xj/cf9xj/cf9xj/T4I8F9xxj/cf9xj/cf9xj/cf9xj/cf9xj/cf9xj/cf9xj/cf9xj/cf9xj/cf9xj/cf9xj/cf9xj/cf9xj/cf9xj/cf9xhIHmyOGf9x/3GP9x/3GP9x/3GP9x/3GP9x/3GP9x/3GP9x/3GP9x/zPGEr057XH/cY/3H/cY/3H/cY/3H/cY/3H/cY/3H/cY/3H/cYRqv8lUBx/3GP9x/3GP9x/3GP9x/3GP9x/3GP9x/3GP9x/1BC0c3/cY/3H/cY/3H/cY/3H/cY/3H/cY/3H/cY/3H/cYQF3cCyKP9x/3GP9x/3GP9x/3GP9x/3GP9x/3GP9x/3GP9xW33UgnH/cY/3H/cY/3H/cY/3H/cY/3H/cY/3H/cY/3H/cYRrN8pMj/cf9xj/cf9xj/cf9xj/cf9xj/cf9xj/cf9xj/cf9xj/cf9xj/cf9xj/cf9xj/cf9K/GxwOf9xj/cf9xj/cf9xj/cf9xj/cf9xj/cf9xj/cf9xj/cf9xj/cf9xSyOcXcb/cY/3H/cY/3H/cY/3H/cY/3H/cY/3H/cY/3H/cY/3FLajxJXHH/cY/3H/cY/3H/cY/3H/cY/3H/cY/3H/cY/3H/cYOWMatpzlcY/3H/cY/3H/cY/3H/cY/3H/cY/3H/cY/3H/cY/3H/O6Zjtlmc/3H/cY/3H/cY/3H/cY/3H/cY/3H/cY/3H/cY/3H/cY/3H/cY/3H/cY/3H/cY/3H/cY/3H/cY/3H/cY/3H/cYRF4cyh6P9x/3GP9x/3GP9x/3GP9x/3GP9x/3GP9x/3GP9x/3E2y8O5NDxx/3GP9x/3GP9x/3GP9x/3GP9x/3GP9x/3GP9x/3GP9xMSM0vtzLcf9xj/cf9xj/cf9xj/cf9xj/cf9xj/cf9xj/cf9xj/cf9xj/cf9xj/cf9xj/cf9xj/cf9xj/cf9xj/cf9xj/cf9xj/XtfTKP9x/3GP9x/3GP9x/3GP9x/3GP9x/3GP9x/3GP9x/3GP8+nyOzYNyP9x/3GP9x/3GP9x/3GP9x/3GP9x/3GP9x/3GP9x/zTFAbw6/nGP9x/3GP9x/3GP9x/3GP9x/3GP9x/3GP9x/3GP9x/0jZHIJucY/3H/cY/3H/cY/3H/cY/3H/cY/3H/cY/3H/cY/3H/X3TSi4/3H/cY/3H/cY/3H/cY/3H/cY/3H/cY/3H/cY/3FBhlznmnH/cY/3H/cY/3H/cY/3H/cY/3H/cY/3H/cY/3H/NV8hvKDe/3H/cY/3H/cY/3H/cY/3H/cY/3H/cY/3H/cY/3H/cY/3E4bFK4k63/cY/3H/cY/3H/cY/3H/cY/3H/cY/3H/cY/3H/cY/3H/cY/3H/MNrWsTUp/3GP9x/3GP9x/3GP9x/3GP9x/3GP9x/3GP9x/0izfITIcY/3H/cY/3H/cY/3H/cY/3H/cY/3H/cY/3H/cYSoacV5Zx/3GP9x/3GP9x/3GP9x/3GP9x/3GP9x/3GP9x/3GDywM7RPzI/3H/cY/3H/cY/3H/cY/3H/cY/3H/cY/3H/cY/3H/cY/3H/cY/3H/cY/3H/cY/3H/cY/3H/cY/3H/cY/3H/cY/3H/PhMis+zd/3GP9x/3GP9x/3GP9x/3GP9x/3GP9x/3GP9x/3GP9bv9ZA/3GP9x/3GP9x/3GP9x/3GP9x/3GP9x/3GP9x/3GP9KAEx/+/9x/3GP9x/3GP9x/3GP9x/3GP9x/3GP9x/3GP9x/3FNm7wmRHGP9x/3GP9x/3GP9x/3GP9x/3GP9x/3GP9x/3GEBzjAnHj/cf9xj/cf9xj/cf9xj/cf9xj/cf9xj/cf9xj/cf9xj/cVwa0+Vxj/cf9xj/cf9xj/cf9xj/cf9xj/cf9xj/cf9xj/Rxwcnj5xj/cf9xj/cf9xj/cf9xj/cf9xj/cf9xj/cf9xg/b+GwkB5xj/cf9xj/cf9xj/cf9xj/cf9xj/cf9xj/cf9xj/cf9JP2yMCY/3H/cY/3H/cY/3H/cY/3H/cY/3H/cY/3H/cY/3E0QNO7vyxxj/cf9xj/cf9xj/cf9xj/cf9xj/cf9xj/cf9xj/cf9xg+RKKyu12P9x/3GP9x/3GP9x/3GP9x/3GP9x/3GP9x/z4m8bPZDv9xj/cf9xj/cf9xj/cf9xj/cf9xj/cf9xj/cf9xj/OG1juZKcj/cf9xj/cf9xj/cf9xj/cf9xj/cf9xj/cf9xj/cf9xWr/WQP9x/3GP9x/3GP9x/3GP9x/3GP9x/3GP9x/3GP9x/3GEnQHHL+/3GP9x/3GP9x/3GP9x/3GP9x/3GP9x/3GP9x/3GP9xR4RMl7v/cf9xj/cf9xj/cf9xj/cf9xj/cf9xj/cf9xj/cf9xj/cf9e19Mo/3GP9x/3GP9x/3GP9x/3GP9x/3GP9x/3GP9x/3GP9x/3GP9x/3GP9x/3GP9x/3GP9x/3GP9x/3GP9x/3GP9x/3GP9x/3GP9x/3GP9x/3GDt19LWKC/9xj/cf9xj/cf9xj/cf9xj/cf9xj/cf9xj/cf9xj/cf9xj/cf9xj/cf9xj/XH3Vgv9x/3GP9x/3GP9x/3GP9x/3GP9x/3GP9x/3GP9x/3E37cq4EjVxj/cf9xj/cf9xj/cf9xj/cf9xj/cf9xj/cf9xj/cf9xgx7LG+E05xj/cf9xj/cf9xj/cf9xj/cf9xj/cf9xj/cf9xj/cf9xhfEdDucY/3H/cY/3H/cY/3H/cY/3H/cY/3H/cY/3H/cY/3H/cY/zhak7mlbI/3H/cY/3H/cY/3H/cY/3H/cY/3H/cY/3H/cY/3H/T0bsK5H/cf9xj/cf9xj/cf9xj/cf9xj/cf9xj/cf9xj/cf9xj/cf9xj/cf9xNNDhvC8ej/cf9xj/cf9xj/cf9xj/cf9xj/cf9xj/cf9xj/cf9xj/KuEXGnHujv9x/3GP9x/3GP9x/3GP9x/3GP9x/3GP9x/3GP9x/3GP9fdNKL/3GP9x/3GP9x/3GP9x/3GP9x/3GP9x/3GP9x/3GP9xNdohuyXe/3H/cY/3H/cY/3H/cY/3H/cY/3H/cY/3H/cY/3H/cY/3H/cY/0xqPFlc/3H/cY/3H/cY/3H/cY/3H/cY/3H/cY/3H/cY/3H/cYSBMcjs6P9x/3GP9x/3GP9x/3GP9x/3GP9x/3GP9x/3GP9x/3GEnxHGDucY/3H/cY/3H/cY/3H/cY/3H/cY/3H/cY/3H/cY/3FHhEyXu/9x/3GP9x/3GP9x/3GP9x/3GP9x/3GP9x/3GP9x/3GP9x/3GEbnTJGLcf9xj/cf9xj/cf9xj/cf9xj/cf9xj/cf9xj/cf9xW33UgnGP9x/3GP9x/3GP9x/3GP9x/3GP9x/3GP9x/3GP9xRQlMv2uP9x/3GP9x/3GP9x/3GP9x/3GP9x/3GP9x/3GP9x/3Fav9ZA/3H/cY/3H/cY/3H/cY/3H/cY/3H/cY/3H/cY/3H/cVw708Rx/3GP9x/3GP9x/3GP9x/3GP9x/3GP9x/3GP9x/3GP9x/3FGs3ykyI/3H/cY/3H/cY/3H/cY/3H/cY/3H/cY/3H/cY/3H/cY/3H/cY/3FJ0Bxy/o/3H/cY/3H/cY/3H/cY/3H/cY/3H/cY/3H/cY/3Fc+NQH/3GP9x/3GP9x/3GP9x/3GP9x/3GP9x/3GP9x/3GP9x/3GP9x/3GP9x/3GFs71cT/cY/3H/cY/3H/cY/3H/cY/3H/cY/3H/cY/3H/cY/3FcGtPlcY/3H/cY/3H/cY/3H/cY/3H/cY/3H/cY/3H/cY/3H/cY/3H/cUhVHIqu/3H/cY/3H/cY/3H/cY/3H/cY/3H/cY/3H/cY/3H/cY/3H/cUgebI4Zj/cf9xj/cf9xj/cf9xj/cf9xj/cf9xj/cf9xj/cf9xj/cf9xg9zUKzMr3/cY/3H/cY/3H/cY/3H/cY/3H/cY/3H/cY/3H/cY/3H/cYQXgs6H1xj/cf9xj/cf9xj/cf9xj/cf9xj/cf9xj/cf9xj/cf9xg1RGK7u53/cY/3H/cY/3H/cY/3H/cY/3H/cY/3H/cY/3H/cUU9HLwu/3GP9x/3GP9x/3GP9x/3GP9x/3GP9x/3GP9x/1071MT/cf9xj/cf9xj/cf9xj/cf9xj/cf9xj/cf9xj/cTxVIrOq3XGP9x/3GP9x/3GP9x/3GP9x/3GP9x/3GP9x/3GP9B1ozyl3GP9x/3GP9x/3GP9x/3GP9x/3GP9x/3GP9x/3GP9xXbbTSf9x/3GP9x/3GP9x/3GP9x/3GP9x/3GP9x/3GP9x/3GP9x/3GP9x/3GP9x/3GEnuPGEccY/3H/cY/3H/cY/3H/cY/3H/cY/3H/cY/3H/cY/3H/Qros5F1xj/cf9xj/cf9xj/cf9xj/cf9xj/cf9xj/cf9xj/cf9xPI5PtHGwj/cf9xj/cf9xj/cf9xj/cf9xj/cf9xj/cf9xj/cf9xg0jBO7c+xx/3GP9x/3GP9x/3GP9x/3GP9x/3GP9x/3GP9x/3GP9xPO9TsxCscY/3H/cY/3H/cY/3H/cY/3H/cY/3H/cY/3H/cY/3H/cY/3H/cY/3FGxkyjm/9xj/cf9xj/cf9xj/cf9xj/cf9xj/cf9xj/cf9xj/cTYjYrncnXGP9x/3GP9x/3GP9x/3GP9x/3GP9x/3GP9x/3GP9x/zZERrq7uXGP9x/3GP9x/3GP9x/3GP9x/3GP9x/3GP9x/3GP9Frky1G3GP9x/3GP9x/3GP9x/3GP9x/3GP9x/3GP9x/3GP885kG1Gb6P9x/3GP9x/3GP9x/3GP9x/3GP9x/3GP9x/3GP9x/3GP9xOGaFt5l6cY/3H/cY/3H/cY/3H/cY/3H/cY/3H/cY/3H/cY/3H/QAa8EKT/cY/3H/cY/3H/cY/3H/cY/3H/cY/3H/cY/3H/cTyRcbRujv9x/3GP9x/3GP9x/3GP9x/3GP9x/3GP9x/3GP9x/3GDWzVLpMq3GP9x/3GP9x/3GP9x/3GP9x/3GP9x/3GP9x/3GP9xOJ7Ht2E4cY/3H/cY/3H/cY/3H/cY/3H/cY/3H/cY/3H/cY/3H/cTiV0bhqLo/3H/cY/3H/cY/3H/cY/3H/cY/3H/cY/3H/cY/3H/cY/3H/cY/3H/cY/3FHuByEfnH/cY/3H/cY/3H/cY/3H/cY/3H/cY/3H/cY/3H/cY/0uZbGZp/3GP9x/3GP9x/3GP9x/3GP9x/3GP9x/3GP9x/3GP9x/0H3jPCHcf9xj/cf9xj/cf9xj/cf9xj/cf9xj/cf9xj/cf9xg0BbG7+k5x/3GP9x/3GP9x/3GP9x/3GP9x/3GP9x/3GP9x/3GP86HTO24sxx/3GP9x/3GP9x/3GP9x/3GP9x/3GP9x/3GP9x/3GP9xQv584Bj/cY/3H/cY/3H/cY/3H/cY/3H/cY/3H/cY/3H/cY/3H/cUtqPElccY/3H/cY/3H/cY/3H/cY/3H/cY/3H/cY/3H/cY/3H/cTZOobqxXo/3H/cY/3H/cY/3H/cY/3H/cY/3H/cY/3H/cY/3H/cUhVHIqu/3H/cY/3H/cY/3H/cY/3H/cY/3H/cY/3H/cY/3H/cY/10a1OX/cY/3H/cY/3H/cY/3H/cY/3H/cY/3H/cY/3H/cY/3FHuByEfnH/cY/3H/cY/3H/cY/3H/cY/3H/cY/3H/cY/3H/cY/3H/cY/3H/cY/3H/Ts+MIwdxj/cf9xj/cf9xj/cf9xj/cf9xj/cf9xj/cf9xj/cf9xOwhBtPe+cY/3H/cY/3H/cY/3H/cY/3H/cY/3H/cY/3H/cYSDQcjL7/cf9xj/cf9xj/cf9xj/cf9xj/cf9xj/cf9xj/cf9FsSzE7f9x/3GP9x/3GP9x/3GP9x/3GP9x/3GP9x/3GP9x/3GP9x/3GEj3zICD/3H/cY/3H/cY/3H/cY/3H/cY/3H/cY/3H/cY/3H/cY/0uUzFazcY/3H/cY/3H/cY/3H/cY/3H/cY/3H/cY/3H/cY/3H/cTV3BbuI+v9xj/cf9xj/cf9xj/cf9xj/cf9xj/cf9xj/cf9xj/cf9xj/cf9xRTh8rHhxj/cf9xj/cf9xj/cf9xj/cf9xj/cf9xj/cf9xj/cf9xj/cf9xj/Rn8cqA5x/3GP9x/3GP9x/3GP9x/3GP9x/3GP9x/3GP9x/3GP9x/0cqTJ1bcf9xj/cf9xj/cf9xj/cf9xj/cf9xj/cf9xj/cf9xj/cf9xPLJxs02Ocf9xj/cf9xj/cf9xj/cf9xj/cf9xj/cf9xj/cf9xj/cf9xj/cf9xj/cf9xj/cf9xj/cf9xj/cf9xj/cf9xj/cf9xg0Afy7/gNx/3GP9x/3GP9x/3GP9x/3GP9x/3GP9x/3GP9x/3GP9x/3GP9x/3GP9x/3GP9x/3GP9x/3GP9x/3GP9x/3GP9x/3GP9x/3GP9x/3GP9x/3GP9x/3FdttNJ/3GP9x/3GP9x/3GP9x/3GP9x/3GP9x/3GP9x/3GP9dO9PEcY/3H/cY/3H/cY/3H/cY/3H/cY/3H/cY/3H/cY/3H/NuOxuhxOcY/3H/cY/3H/cY/3H/cY/3H/cY/3H/cY/3H/cY/3H/SZccdo5x/3GP9x/3GP9x/3GP9x/3GP9x/3GP9x/3GP9x/3GP9x/3GP9x/3GP9x/3GP9MSTxbbI/3H/cY/3H/cY/3H/cY/3H/cY/3H/cY/3H/cY/3H/cY/zodM7bizHH/cY/3H/cY/3H/cY/3H/cY/3H/cY/3H/cY/3H/cY/3H/cY/3H/cY/3H/SZccdo5x/3GP9x/3GP9x/3GP9x/3GP9x/3GP9x/3GP9x/3GP9x/1ye1GFxj/cf9xj/cf9xj/cf9xj/cf9xj/cf9xj/cf9xj/cf80QhK9ve3/cY/3H/cY/3H/cY/3H/cY/3H/cY/3H/cY/3H/cY/3H/cVt91IJxj/cf9xj/cf9xj/cf9xj/cf9xj/cf9xj/cf9xj/cf9xhEbEzJO/9x/3GP9x/3GP9x/3GP9x/3GP9x/3GP9x/3GP9x/3E5rUG2Ur5xj/cf9xj/cf9xj/cf9xj/cf9xj/cf9xj/cf9xj/cf9FsSzE7f9x/3GP9x/3GP9x/3GP9x/3GP9x/3GP9x/3GP9x/3FD3XzCKHGP9x/3GP9x/3GP9x/3GP9x/3GP9x/3GP9x/3GP9x/3FD0izS3f9xj/cf9xj/cf9xj/cf9xj/cf9xj/cf9xj/cf9xj/cf9xj/cf9xhJ7jxhHHGP9x/3GP9x/3GP9x/3GP9x/3GP9x/3GP9x/3GP9x/3GP9x/3GP9x/3GP9xXzLQzXH/cY/3H/cY/3H/cY/3H/cY/3H/cY/3H/cY/3H/cY/16200mP9x/3GP9x/3GP9x/3GP9x/3GP9x/3GP9x/3GP9x/3GP9x/3GP9xQJSMB7f/cY/3H/cY/3H/cY/3H/cY/3H/cY/3H/cY/3H/cY/zmQMrhvzf9xj/cf9xj/cf9xj/cf9xj/cf9xj/cf9xj/cf9xj/cf9xj/cf9xj/cf9xOWMat5zl/3GP9x/3GP9x/3GP9x/3GP9x/3GP9x/3GP9x/3GP9xXdfSKHH/cY/3H/cY/3H/cY/3H/cY/3H/cY/3H/cY/3H/cY/3FdttNJ/3H/cY/3H/cY/3H/cY/3H/cY/3H/cY/3H/cY/3H/cYQ65M1Rv/cY/3H/cY/3H/cY/3H/cY/3H/cY/3H/cY/3H/cY/3H/UGPQrHGP9x/3GP9x/3GP9x/3GP9x/3GP9x/3GP9x/3GP9x/3GP9x/3GP9x/3GP9xXdfSKHH/cY/3H/cY/3H/cY/3H/cY/3H/cY/3H/cY/3H/cY/3H/cY/3H/cY/3H/cY/3H/cY/3H/cY/3H/cY/3H/UGPQrHGP9x/3GP9x/3GP9x/3GP9x/3GP9x/3GP9x/3GP9xOxsRtOTucf9xj/cf9xj/cf9xj/cf9xj/cf9xj/cf9xj/cf9xj/cf9dGtTlj/cf9xj/cf9xj/cf9xj/cf9xj/cf9xj/cf9xj/cf9xhdttJJcY/3H/cY/3H/cY/3H/cY/3H/cY/3H/cY/3H/cY/3H/cY/3H/QoG85+Rxj/cf9xj/cf9xj/cf9xj/cf9xj/cf9xj/cf9xj/cf9xPplysmaN/3H/cY/3H/cY/3H/cY/3H/cY/3H/cY/3H/cY/3H/cYRI1Mtytx/3GP9x/3GP9x/3GP9x/3GP9x/3GP9x/3GP9x/3GP9xQ89M0wv/cf9xj/cf9xj/cf9xj/cf9xj/cf9xj/cf9xj/cf9xhIExyOzo/3H/cY/3H/cY/3H/cY/3H/cY/3H/cY/3H/cY/3H/cYSos8Z0z/cf9xj/cf9xj/cf9xj/cf9xj/cf9xj/cf9xj/cf9xg8IVK03q3/cf9xj/cf9xj/cf9xj/cf9xj/cf9xj/cf9xj/cf9xj/cf9xhFKkytW3GP9x/3GP9x/3GP9x/3GP9x/3GP9x/3GP9x/3GP9x/3GP9xPjwjssPc/3GP9x/3GP9x/3GP9x/3GP9x/3GP9x/3GP9x/3GP9DVyzajXGP9x/3GP9x/3GP9x/3GP9x/3GP9x/3GP9x/3GP9x/3GP9x/3GP9x/3GP9x/3GP9x/1740gdxj/cf9xj/cf9xj/cf9xj/cf9xj/cf9xj/cf9xj/cUnQHHL+j/cf9xj/cf9xj/cf9xj/cf9xj/cf9xj/cf9xj/cf9xhantZh/3H/cY/3H/cY/3H/cY/3H/cY/3H/cY/3H/cY/3H/cYXlPSrP9x/3GP9x/3GP9x/3GP9x/3GP9x/3GP9x/3GP9x/3GP9x/3GP9x/znyIbgN3o/3H/cY/3H/cY/3H/cY/3H/cY/3H/cY/3H/cY/3H/cUb6HKBe/3H/cY/3H/cY/3H/cY/3H/cY/3H/cY/3H/cY/3H/cYQVKM6tdxj/cf9xj/cf9xj/cf9xj/cf9xj/cf9xj/cf9xj/cf9xPh1hseKecf9xj/cf9xj/cf9xj/cf9xj/cf9xj/cf9xj/cf9xj/cf9xNawCulP9cY/3H/cY/3H/cY/3H/cY/3H/cY/3H/cY/3H/cY/3H/cY/3H/cY/3FfMtDNcf9xj/cf9xj/cf9xj/cf9xj/cf9xj/cf9xj/cf9xj/XrbTSY/3H/cY/3H/cY/3H/cY/3H/cY/3H/cY/3H/cY/3H/cUtXbEqJcY/3H/cY/3H/cY/3H/cY/3H/cY/3H/cY/3H/cY/3H/cY/zIRkb/ubv9x/3GP9x/3GP9x/3GP9x/3GP9x/3GP9x/3GP9x/zIGir75dXGP9x/3GP9x/3GP9x/3GP9x/3GP9x/3GP9x/3GP9x/zk1IbfK3nH/cY/3H/cY/3H/cY/3H/cY/3H/cY/3H/cY/3H/XRrU5Y/3H/cY/3H/cY/3H/cY/3H/cY/3H/cY/3H/cY/05n7DmBj/cf9xj/cf9xj/cf9xj/cf9xj/cf9xj/cf9xj/MKc0sWjLj/cf9xj/cf9xj/cf9xj/cf9xj/cf9xj/cf9xj/cT0XlLPoa/9x/3GP9x/3GP9x/3GP9x/3GP9x/3GP9x/3GP9x/0mXHHaOcf9xj/cf9xj/cf9xj/cf9xj/cf9xj/cf9xj/cf9xMuXTvhos/3H/cY/3H/cY/3H/cY/3H/cY/3H/cY/3H/cY/3H/cY/3H/cY/3H/cY/3H/Mpjyv2cN/3GP9x/3GP9x/3GP9x/3GP9x/3GP9x/3GP9x/3GP9x/z+NPrJywf9x/3GP9x/3GP9x/3GP9x/3GP9x/3GP9x/3GP9x/3GP81/3e8AIj/cY/3H/cY/3H/cY/3H/cY/3H/cY/3H/cY/3H/cY/3FDt9zEgnH/cY/3H/cY/3H/cY/3H/cY/3H/cY/3H/cY/3H/cY/10708Rxj/cf9xj/cf9xj/cf9xj/cf9xj/cf9xj/cf9xj/cf9xWp7WYY/3H/cY/3H/cY/3H/cY/3H/cY/3H/cY/3H/cY/3H/cY/3H/cY/3H/cY/3H/cY/3H/cY/0HbLANN/3GP9x/3GP9x/3GP9x/3GP9x/3GP9x/3GP9x/3GP9x/3GP9x/3E6iKi2d1eP9x/3GP9x/3GP9x/3GP9x/3GP9x/3GP9x/3GP9x/3GP9x/3GP9x/3GP9x/3GP9x/3GP9x/3GP9x/3FINByMvo/3H/cY/3H/cY/3H/cY/3H/cY/3H/cY/3H/cY/3H/cY/3H/cY/3H/cYOIehuHhej/cf9xj/cf9xj/cf9xj/cf9xj/cf9xj/cf9xj/cf9xXDvTxHH/cY/3H/cY/3H/cY/3H/cY/3H/cY/3H/cY/3H/cY/zU4VLvHq3GP9x/3GP9x/3GP9x/3GP9x/3GP9x/3GP9x/3GP9x/3GP9x/3GP9x/3GP9xRRd8voj/cf9xj/cf9xj/cf9xj/cf9xj/cf9xj/cf9xj/cf9xhES0zLS4/3H/cY/3H/cY/3H/cY/3H/cY/3H/cY/3H/cY/3H/XJ7UYXGP9x/3GP9x/3GP9x/3GP9x/3GP9x/3GP9x/3GP9xMAe3sAlI/3GP9x/3GP9x/3GP9x/3GP9x/3GP9x/3GP9x/3GP9x/3GP9x/zvR+rYuBY/3H/cY/3H/cY/3H/cY/3H/cY/3H/cY/3H/cY/3H/cYOwFjtf6c/3GP9x/3GP9x/3GP9x/3GP9x/3GP9x/3GP9x/3GP9xPilTstas/3GP9x/3GP9x/3GP9x/3GP9x/3GP9x/3GP9x/3GP9x/3GP9x/3GEzSbELZ/3H/cY/3H/cY/3H/cY/3H/cY/3H/cY/3H/cY/3H/cY/3H/cY/3E+Ddax8ilxj/cf9xj/cf9xj/cf9xj/cf9xj/cf9xj/cf9xj/cf9xj/cT1iQbKdvnH/cY/3H/cY/3H/cY/3H/cY/3H/cY/3H/cY/3H/cY/zwpQbTWvnH/cY/3H/cY/3H/cY/3H/cY/3H/cY/3H/cY/3H/cY/09hPCns/3GP9x/3GP9x/3GP9x/3GP9x/3GP9x/3GP9x/3GP9x/znPUrcwrXH/cY/3H/cY/3H/cY/3H/cY/3H/cY/3H/cY/3H/cY/3E0n+K7YB1xj/cf9xj/cf9xj/cf9xj/cf9xj/cf9xj/cf9xj/cf9xgx1S2+KtJxj/cf9xj/cf9xj/cf9xj/cf9xj/cf9xj/cf9xQKdcBoqP9x/3GP9x/3GP9x/3GP9x/3GP9x/3GP9x/3GDoWcbbpjv9x/3GP9x/3GP9x/3GP9x/3GP9x/3GP9x/3GP9x/3GFqe1mH/cf9xj/cf9xj/cf9xj/cf9xj/cf9xj/cf9xj/cf9xhFCUy/a/9xj/cf9xj/cf9xj/cf9xj/cf9xj/cf9xj/cf9xj/cf9xj/NdaSuyltcY/3H/cY/3H/cY/3H/cY/3H/cY/3H/cY/3H/cY/3E5CCW399qP9x/3GP9x/3GP9x/3GP9x/3GP9x/3GP9x/3GP9x/3GP9x/z1tdbOSinH/cY/3H/cY/3H/cY/3H/cY/3H/cY/3H/cY/3H/cY/3H/XH3Vgv9xj/cf9xj/cf9xj/cf9xj/cf9xj/cf9xj/cf9xj/cf9fdNKLj/cf9xj/cf9xj/cf9xj/cf9xj/cf9xj/cf9xj/cf9xg+69ayFCn/cf9xj/cf9xj/cf9xj/cf9xj/cf9xj/cf9xj/cf9xj/cf9xOzUztcrM/3GP9x/3GP9x/3GP9x/3GP9x/3GP9x/3GP9x/3GP9x/3GP9x/3GP9x/3GP9x/3GP9x/3GP9x/3GP9x/3GP9x/3GP9x/3GP9x/0xEnFu2/3GP9x/3GP9x/3GP9x/3GP9x/3GP9x/3GP9x/3GP9x/zgwgbnPfv9xj/cf9xj/cf9xj/cf9xj/cf9xj/cf9xj/cf9xj/cTAEcr/7jXGP9x/3GP9x/3GP9x/3GP9x/3GP9x/3GP9x/3GP9x/3GP9x/3FcO9PEcf9xj/cf9xj/cf9xj/cf9xj/cf9xj/cf9xj/cf9xj/cf9xj/cf9xj/cf9xj/cf9xj/cf9xj/cf9xj/cf9xj/cf9xj/cf9xPAYDtPn8/3H/cY/3H/cY/3H/cY/3H/cY/3H/cY/3H/cY/3H/cY/3H/cT0YwbPnPv9xj/cf9xj/cf9xj/cf9xj/cf9xj/cf9xj/cf9xj/cf9xj/MI0SsYLt/3H/cY/3H/cY/3H/cY/3H/cY/3H/cY/3H/cY/3H/cY/3FJ8Rxw7v9x/3GP9x/3GP9x/3GP9x/3GP9x/3GP9x/3GP9x/3GP9DEIzu9/9xj/cf9xj/cf9xj/cf9xj/cf9xj/cf9xj/cf9xj/cf9AFOwPsXGP9x/3GP9x/3GP9x/3GP9x/3GP9x/3GP9x/3GP9x/3GP9x/3GP9x/3GP9x/3GP9xSbXMdKP/cf9xj/cf9xj/cf9xj/cf9xj/cf9xj/cf9xj/cf9xj/PgBSs/+t/3H/cY/3H/cY/3H/cY/3H/cY/3H/cY/3H/cY/3H/cY/3H/cY/3H/cY/3H/cY/zjtyrkSNf9x/3GP9x/3GP9x/3GP9x/3GP9x/3GP9x/3GP9x/3GP9x/3GP9x/3GP9x/3GP9x/3GP88idW0dipx/3GP9x/3GP9x/3GP9x/3GP9x/3GP9x/3GP9x/3GP9x/3GEalTKWrj/cf9xj/cf9xj/cf9xj/cf9xj/cf9xj/cf9xj/cf9xj/cf9H9XygqP9x/3GP9x/3GP9x/3GP9x/3GP9x/3GP9x/3GP9x/3GP9x/3GP9xPTnBssY+cf9xj/cf9xj/cf9xj/cf9xj/cf9xj/cf9xj/cf9xj/cV2V02qP9x/3GP9x/3GP9x/3GP9x/3GP9x/3GP9x/3GP9x/3GP9x/3GP9x/3GP9x/3GP9x/3GP9x/3GP9x/3GP9x/3GP9x/3GP9x/3GP9x/3GP9x/3GF5T0qz/cf9xj/cf9xj/cf9xj/cf9xj/cf9xj/cf9xj/cf9xj/NuOxuhxOcf9xj/cf9xj/cf9xj/cf9xj/cf9xj/cf9xj/cf9xj/cf9xj/cf9xj/cf9xj/cf9xj/cf9xj/cf9xj/cf9xj/cf9xj/cf9xj/cf9xRH8cyA6P9x/3GP9x/3GP9x/3GP9x/3GP9x/3GP9x/3GP9x/3GP9x/3GP9x/3GP9xRRwcvj6P9x/3GP9x/3GP9x/3GP9x/3GP9x/3GP9x/3GP9x/3GP9x/3GP9x/3GP9x/3GP9x/3GP9x/3GP9x/3GP9x/3GP9x/3GP9x/3GP9x/3GP9x/3GP9xRtkcom7/cY/3H/cY/3H/cY/3H/cY/3H/cY/3H/cY/3H/cYO+UUtBrrcY/3H/cY/3H/cY/3H/cY/3H/cY/3H/cY/3H/cY/3H/cYPuiRsRducf9xj/cf9xj/cf9xj/cf9xj/cf9xj/cf9xj/cf9xj/cf9xj/cf9xj/cf9xj/cf9xj/UELRzf9x/3GP9x/3GP9x/3GP9x/3GP9x/3GP9x/3GP9x/3GEQz3MzC/3H/cY/3H/cY/3H/cY/3H/cY/3H/cY/3H/cY/3H/cY/0rInHN2j/cf9xj/cf9xj/cf9xj/cf9xj/cf9xj/cf9xj/cf9xM5R2vWuJ/3GP9x/3GP9x/3GP9x/3GP9x/3GP9x/3GP9x/3GP9x/3FEkCzG/f9x/3GP9x/3GP9x/3GP9x/3GP9x/3GP9x/3GP9x/3GP8xjAGwg/7/cY/3H/cY/3H/cY/3H/cY/3H/cY/3H/cY/3H/cY/3H/cTvSRLUtu/9xj/cf9xj/cf9xj/cf9xj/cf9xj/cf9xj/cf9xj/cf9xj/cf9xj/cf9xg2mCG5Z95x/3GP9x/3GP9x/3GP9x/3GP9x/3GP9x/3GP9x/3GP9xNehRuheucf9xj/cf9xj/cf9xj/cf9xj/cf9xj/cf9xj/cf9xj/cf9xj/cf9xj/cf9xj/cf9xj/cTCMAb9z/nGP9x/3GP9x/3GP9x/3GP9x/3GP9x/3GP9x/3GP9x/3GFq/1UBx/3GP9x/3GP9x/3GP9x/3GP9x/3GP9x/3GP9x/3GP9x/zu7S7ZEtI/3H/cY/3H/cY/3H/cY/3H/cY/3H/cY/3H/cY/3H/cTTwtLwPS/9x/3GP9x/3GP9x/3GP9x/3GP9x/3GP9x/3GP9x/3GP9x/3Fc+NQHj/cf9xj/cf9xj/cf9xj/cf9xj/cf9xj/cf9xj/cf9xj/M+FhvR6ecY/3H/cY/3H/cY/3H/cY/3H/cY/3H/cY/3H/cY/3H/cT5Yg7GnfHH/cY/3H/cY/3H/cY/3H/cY/3H/cY/3H/cY/3H/cY/3FJ7jxxHP9x/3GP9x/3GP9x/3GP9x/3GP9x/3GP9x/3GP9x/3GP8w3DGxM87/cf9xj/cf9xj/cf9xj/cf9xj/cf9xj/cf9xj/cf9xj/cUSNTLcrcY/3H/cY/3H/cY/3H/cY/3H/cY/3H/cY/3H/cY/3H/cThmhbiZev9x/3GP9x/3GP9x/3GP9x/3GP9x/3GP9x/3GP9x/3FHcXyY6P9xj/cf9xj/cf9xj/cf9xj/cf9xj/cf9xj/cf9xj/XrbTSY/3H/cY/3H/cY/3H/cY/3H/cY/3H/cY/3H/cY/3H/cY/3H/cY/3H/cY/3H/cY/3H/cY/3E6XRG1ou5xj/cf9xj/cf9xj/cf9xj/cf9xj/cf9xj/cf9xj/cf9xj/cf9xj/cf9xj/cf9xj/cf9xj/cf9xj/cf9xj/cf9xj/cf9xhbXNSjcY/3H/cY/3H/cY/3H/cY/3H/cY/3H/cY/3H/cY/3H/cVq/1kD/cf9xj/cf9xj/cf9xj/cf9xj/cf9xj/cf9xj/cf9xj/Oq9Zt1Cmj/cf9xj/cf9xj/cf9xj/cf9xj/cf9xj/cf9xj/cf9xhINByMvv9x/3GP9x/3GP9x/3GP9x/3GP9x/3GP9x/3GP9x/3GP89sBezT+hxj/cf9xj/cf9xj/cf9xj/cf9xj/cf9xj/cf9xj/cf9xTOU8QayP9x/3GP9x/3GP9x/3GP9x/3GP9x/3GP9x/3GP9x/3GP9xXzLQzXH/cY/3H/cY/3H/cY/3H/cY/3H/cY/3H/cY/3H/cY/3EzcDG9j87/cf9xj/cf9xj/cf9xj/cf9xj/cf9xj/cf9xj/cf9xj/Rxwcnj5xj/cf9xj/cf9xj/cf9xj/cf9xj/cf9xj/cf9xj/cf9xMjTFvss6/3H/cY/3H/cY/3H/cY/3H/cY/3H/cY/3H/cY/3H/cY/0iETJe7j/cf9xj/cf9xj/cf9xj/cf9xj/cf9xj/cf9xj/cf9xj/cf9xj/cf9xj/cf9xj/cf9xj/cf9xj/cf9xj/cf9xj/cf9Chlz3mv9xj/cf9xj/cf9xj/cf9xj/cf9xj/cf9xj/cf9xj/cf9cfdWC/3GP9x/3GP9x/3GP9x/3GP9x/3GP9x/3GP9x/3GP9x/03dvEIkj/cf9xj/cf9xj/cf9xj/cf9xj/cf9xj/cf9xj/cf9xj/NroyukXNcf9xj/cf9xj/cf9xj/cf9xj/cf9xj/cf9xj/cf9xj/cf9xj/cf9xj/cf9xj/cf9xj/cf9xQ7fcxIJxj/cf9xj/cf9xj/cf9xj/cf9xj/cf9xj/cf9xj/cf9xg+02exLJhx/3GP9x/3GP9x/3GP9x/3GP9x/3GP9x/3GP9x/3GP9xSk/sawH/cY/3H/cY/3H/cY/3H/cY/3H/cY/3H/cY/3H/cY/3H/Rl4cuh7/cY/3H/cY/3H/cY/3H/cY/3H/cY/3H/cY/3H/cY/3H/cY/1BC0c3/cf9xj/cf9xj/cf9xj/cf9xj/cf9xj/cf9xj/cf9xj/cf9xj/cf9xhJ8Rxg7nGP9x/3GP9x/3GP9x/3GP9x/3GP9x/3GP9x/3GP9x/3GP9x/3GP9x/3GP9x/3FCRFzbunH/cY/3H/cY/3H/cY/3H/cY/3H/cY/3H/cY/3H/cY/3H/cUU4fKx4cY/3H/cY/3H/cY/3H/cY/3H/cY/3H/cY/3H/cY/3H/NbWSvEptj/cf9xj/cf9xj/cf9xj/cf9xj/cf9xj/cf9xj/cf9xj/XTvTxHGP9x/3GP9x/3GP9x/3GP9x/3GP9x/3GP9x/3GP9x/3GP9KIUxt63H/cY/3H/cY/3H/cY/3H/cY/3H/cY/3H/cY/3H/cY/3H/cYM84TvDHscY/3H/cY/3H/cY/3H/cY/3H/cY/3H/cY/3H/cY/3H/cY/3H/cY/3H/cY/3H/X3TSi4/3H/cY/3H/cY/3H/cY/3H/cY/3H/cY/3H/cY/3H/cYR4RMh7txj/cf9xj/cf9xj/cf9xj/cf9xj/cf9xj/cf9xj/cf87vaW2QlqP9x/3GP9x/3GP9x/3GP9x/3GP9x/3GP9x/3GP9x/3GP9x/3FJ22xySf9xj/cf9xj/cf9xj/cf9xj/cf9xj/cf9xj/cf9xj/cf86c6S3jFv/cY/3H/cY/3H/cY/3H/cY/3H/cY/3H/cY/3H/cY/3H/cY/3H/cYSyg8XXz/cY/3H/cY/3H/cY/3H/cY/3H/cY/3H/cY/3H/cY/3H/OZbit2kdcf9xj/cf9xj/cf9xj/cf9xj/cf9xj/cf9xj/cf9xj/cf9xj/cf9xj/cf9xj/cf9xj/cf9xj/cf9xj/cf9xj/cf9xj/cf9xj/cf9QY9CscY/3H/cY/3H/cY/3H/cY/3H/cY/3H/cY/3H/cY/3H/cY/3H/cY/3H/cY/3H/cY/3H/cY/3H/cY/3H/cY/3H/cY/3H/cY/3H/cY/3H/cY/3FeU9Ks/3GP9x/3GP9x/3GP9x/3GP9x/3GP9x/3GP9x/3GP9xMPCivw9dcY/3H/cY/3H/cY/3H/cY/3H/cY/3H/cY/3H/cY/3H/cY/3H/cY/3H/cY/3H/cY/3H/SjQcbL5xj/cf9xj/cf9xj/cf9xj/cf9xj/cf9xj/cf9xj/cf9xNIUZu3rmcf9xj/cf9xj/cf9xj/cf9xj/cf9xj/cf9xj/cf9xj/cf80/UO8Arxxj/cf9xj/cf9xj/cf9xj/cf9xj/cf9xj/cf9xj/cf9dXNOjcf9xj/cf9xj/cf9xj/cf9xj/cf9xj/cf9xj/cf9xj/cTvhobQeXnH/cY/3H/cY/3H/cY/3H/cY/3H/cY/3H/cY/3H/cY/3H/XJ7UYXGP9x/3GP9x/3GP9x/3GP9x/3GP9x/3GP9x/3GP9x/3GP9x/3GDGSQr9tvf9xj/cf9xj/cf9xj/cf9xj/cf9xj/cf9xj/cf9xj/cf9xhIIUyN6/9x/3GP9x/3GP9x/3GP9x/3GP9x/3GP9x/3GP9x/3GP9x/znyIbgN3o/3H/cY/3H/cY/3H/cY/3H/cY/3H/cY/3H/cY/3H/cY/0Y9HLwuj/cf9xj/cf9xj/cf9xj/cf9xj/cf9xj/cf9xj/cf9xW1zVo/9xj/cf9xj/cf9xj/cf9xj/cf9xj/cf9xj/cf9xj/cf9cntRhcY/3H/cY/3H/cY/3H/cY/3H/cY/3H/cY/3H/cY/3H/cYWn3Wgo/3H/cY/3H/cY/3H/cY/3H/cY/3H/cY/3H/cY/3H/cVqe1mGP9x/3GP9x/3GP9x/3GP9x/3GP9x/3GP9x/3GP9x/3GP9CUoz614/3H/cY/3H/cY/3H/cY/3H/cY/3H/cY/3H/cY/3H/cY/3H/cY/3H/MvVCvgq9cY/3H/cY/3H/cY/3H/cY/3H/cY/3H/cY/3H/cY/3H/cY/0Jd3Poi/3H/cY/3H/cY/3H/cY/3H/cY/3H/cY/3H/cY/3H/cY/zn8RLcDu3GP9x/3GP9x/3GP9x/3GP9x/3GP9x/3GP9x/3GP9x/3E6MtG1zS5x/3GP9x/3GP9x/3GP9x/3GP9x/3GP9x/3GP9x/3GP9x/0G1jAWnj/cf9xj/cf9xj/cf9xj/cf9xj/cf9xj/cf9xj/cf8xgsG/fT5x/3GP9x/3GP9x/3GP9x/3GP9x/3GP9x/3GP9x/3GP9x/3GP9x/3GP9x/3GP9x/3GP9x/3GP9x/3GE8OLA8dcY/3H/cY/3H/cY/3H/cY/3H/cY/3H/cY/3H/cY/3FdttNJ/3H/cY/3H/cY/3H/cY/3H/cY/3H/cY/3H/cY/3H/cY/3H/cY/3H/cVq/1kD/cf9xj/cf9xj/cf9xj/cf9xj/cf9xj/cf9xj/cf9xheMtLNj/cf9xj/cf9xj/cf9xj/cf9xj/cf9xj/cf9xj/cf9xPgqRsfVucf9xj/cf9xj/cf9xj/cf9xj/cf9xj/cf9xj/cf9xj/M2dovZiXcY/3H/cY/3H/cY/3H/cY/3H/cY/3H/cY/3H/cY/3H/cY/3H/cY/3H/cY/3H/cY/3H/cY/3H/cY/3H/cY/3H/cYOiShtdtecf9xj/cf9xj/cf9xj/cf9xj/cf9xj/cf9xj/cf9xj/cf9H50yhi4/3H/cY/3H/cY/3H/cY/3H/cY/3H/cY/3H/cY/3H/cY/1xc1aOP9x/3GP9x/3GP9x/3GP9x/3GP9x/3GP9x/3GP9x/3GP9xPKMUs1zrcY/3H/cY/3H/cY/3H/cY/3H/cY/3H/cY/3H/cY/3H/cY/0ZLTLtL/3H/cY/3H/cY/3H/cY/3H/cY/3H/cY/3H/cY/3H/cY/3FKizxnTP9xj/cf9xj/cf9xj/cf9xj/cf9xj/cf9xj/cf9xj/cf9xj/cf9e19Mo/3GP9x/3GP9x/3GP9x/3GP9x/3GP9x/3GP9x/3GP9x/3GP9x/3GP9dO9PEcY/3H/cY/3H/cY/3H/cY/3H/cY/3H/cY/3H/cY/3H/cYWp7WYf9x/3GP9x/3GP9x/3GP9x/3GP9x/3GP9x/3GP9x/3GP9x/096vBhUcf9xj/cf9xj/cf9xj/cf9xj/cf9xj/cf9xj/cf9xj/cf9xj/cf9xhav9VAcf9xj/cf9xj/cf9xj/cf9xj/cf9xj/cf9xj/cf9xj/cTfX0bkoLo/3H/cY/3H/cY/3H/cY/3H/cY/3H/cY/3H/cY/3H/cY/3H/cY/3H/cY/3H/cY/3H/cY/3H/cY/3H/cY/3H/cY/3H/USHf3nH/cY/3H/cY/3H/cY/3H/cY/3H/cY/3H/cY/3H/cY/3H/cY/3H/cY/3H/cY/3H/cY/3H/cY/3H/PfkRswbucf9xj/cf9xj/cf9xj/cf9xj/cf9xj/cf9xj/cf9xj/cf85+NG3By5x/3GP9x/3GP9x/3GP9x/3GP9x/3GP9x/3GP9x/3GP9x/3GF2V02r/cY/3H/cY/3H/cY/3H/cY/3H/cY/3H/cY/3H/cY/3H/OxmatuZl/3H/cY/3H/cY/3H/cY/3H/cY/3H/cY/3H/cY/3H/cY/3EzOYG9xn6P9x/3GP9x/3GP9x/3GP9x/3GP9x/3GP9x/3GP9x/3E4Esa37Tlx/3GP9x/3GP9x/3GP9x/3GP9x/3GP9x/3GP9x/3GP9x/3GP9x/07lPCGscY/3H/cY/3H/cY/3H/cY/3H/cY/3H/cY/3H/cY/3H/cY/3H/cY/0lQfHr4cY/3H/cY/3H/cY/3H/cY/3H/cY/3H/cY/3H/cY/3H/cY/3H/cY/zQ+Bb3B+v9x/3GP9x/3GP9x/3GP9x/3GP9x/3GP9x/3GP9x/3GP9xPTLjs80cj/cf9xj/cf9xj/cf9xj/cf9xj/cf9xj/cf9xj/cf9xj/QcO888Rxj/cf9xj/cf9xj/cf9xj/cf9xj/cf9xj/cf9xj/cf9xj/cUqLPGdM/3GP9x/3GP9x/3GP9x/3GP9x/3GP9x/3GP9x/3GP9x/3FDz0zTC/9xj/cf9xj/cf9xj/cf9xj/cf9xj/cf9xj/cf9xj/cf9xN92CuCJ9cY/3H/cY/3H/cY/3H/cY/3H/cY/3H/cY/3H/cY/3H/cY/3H/cY/3H/cY/3H/cY/zJYMb6nznH/cY/3H/cY/3H/cY/3H/cY/3H/cY/3H/cY/3H/cY/3H/cYRcz8szD/cY/3H/cY/3H/cY/3H/cY/3H/cY/3H/cY/3H/cY/3EzmRa9ZumP9x/3GP9x/3GP9x/3GP9x/3GP9x/3GP9x/3GP9x/3GP9x/3GP9x/3GP9x/3GP9x/3GP9x/3GP9x/3GP9x/3GP9x/3GP9x/3E9X2GyoJ5xj/cf9xj/cf9xj/cf9xj/cf9xj/cf9xj/cf9xj/cf9xPuiRshdu/3H/cY/3H/cY/3H/cY/3H/cY/3H/cY/3H/cY/3H/cY/3H/cY/3H/cY/3H/cUUlrK2lcY/3H/cY/3H/cY/3H/cY/3H/cY/3H/cY/3H/cY/3H/cYQWVc6apxj/cf9xj/cf9xj/cf9xj/cf9xj/cf9xj/cf9xj/cf9xg43HG3I45x/3GP9x/3GP9x/3GP9x/3GP9x/3GP9x/3GP9x/3GP9x/3GP9xQgJc79r/cY/3H/cY/3H/cY/3H/cY/3H/cY/3H/cY/3H/cY/3H/cY/3H/cTJmO72ZxHH/cY/3H/cY/3H/cY/3H/cY/3H/cY/3H/cY/3H/cY/3H/cV2200n/cY/3H/cY/3H/cY/3H/cY/3H/cY/3H/cY/3H/cY/3H/cY/0iK/IdQcf9xj/cf9xj/cf9xj/cf9xj/cf9xj/cf9xj/cf9xj/cf9xj/cf9xj/cUb6HJBecY/3H/cY/3H/cY/3H/cY/3H/cY/3H/cY/3H/cY/3H/cY/3H/OT0GuML5j/cf9xj/cf9xj/cf9xj/cf9xj/cf9xj/cf9xj/cf9xj/QyNc7cr/cY/3H/cY/3H/cY/3H/cY/3H/cY/3H/cY/3H/cY/3H/cYRI1Mtytx/3GP9x/3GP9x/3GP9x/3GP9x/3GP9x/3GP9x/3GP9x/3GFz41Af/cf9xj/cf9xj/cf9xj/cf9xj/cf9xj/cf9xj/cf9xj/cf86p3S2WItxj/cf9xj/cf9xj/cf9xj/cf9xj/cf9xj/cf9xj/cf9xj/cf9xj/cTMeMr3hzf9x/3GP9x/3GP9x/3GP9x/3GP9x/3GP9x/3GP9x/3GP882SK0Jt1x/3GP9x/3GP9x/3GP9x/3GP9x/3GP9x/3GP9x/3GP9x/3GP9x/3FHpUyFq3GP9x/3GP9x/3GP9x/3GP9x/3GP9x/3GP9x/3GP9x/3GP9x/3GP9x/3GP9x/3GP9x/3GP9x/3GP9x/3GP9x/3GP9x/3GD4R47HuHHH/cY/3H/cY/3H/cY/3H/cY/3H/cY/3H/cY/3H/cY/3H/cY/3H/cY/3H/cY/3H/cY/3H/cYPSuRstRucY/3H/cY/3H/cY/3H/cY/3H/cY/3H/cY/3H/cY/3H/cY/07PjCMHcf9xj/cf9xj/cf9xj/cf9xj/cf9xj/cf9xj/cf9xj/cf9E3XzSKP9xj/cf9xj/cf9xj/cf9xj/cf9xj/cf9xj/cf9xj/cf9dO9TE/3H/cY/3H/cY/3H/cY/3H/cY/3H/cY/3H/cY/3H/cY/0oLnG9Gcf9xj/cf9xj/cf9xj/cf9xj/cf9xj/cf9xj/cf9xj/cf9xj/cf9xg+A7Oy/Ez/cf9xj/cf9xj/cf9xj/cf9xj/cf9xj/cf9xj/cf9xj/cTjy3rgNIf9xj/cf9xj/cf9xj/cf9xj/cf9xj/cf9xj/cf9xj/cf82ujK6Rc1xj/cf9xj/cf9xj/cf9xj/cf9xj/cf9xj/cf9xj/cf9xg63ZS2ImuP9x/3GP9x/3GP9x/3GP9x/3GP9x/3GP9x/3GP9x/3GP9x/0fnTKGLj/cf9xj/cf9xj/cf9xj/cf9xj/cf9xj/cf9xj/cf9xj/cT4VVrLqqf9xj/cf9xj/cf9xj/cf9xj/cf9xj/cf9xj/cf9xj/cf9xj/cTmTk7dsbI/3H/cY/3H/cY/3H/cY/3H/cY/3H/cY/3H/cY/3H/cY/zPLsb00TnGP9x/3GP9x/3GP9x/3GP9x/3GP9x/3GP9x/3GP9x/3GP9x/3GP9x/3GP9x/3GP9x/3GP9x/3GP9x/3GP9x/3FINByMvo/3H/cY/3H/cY/3H/cY/3H/cY/3H/cY/3H/cY/3H/cY/3H/cY/3FPoOwV8Y/3H/cY/3H/cY/3H/cY/3H/cY/3H/cY/3H/cY/3H/cY/1740gdx/3GP9x/3GP9x/3GP9x/3GP9x/3GP9x/3GP9x/3GP9x/17X0yj/cY/3H/cY/3H/cY/3H/cY/3H/cY/3H/cY/3H/cY/3H/cYQv584Bj/cf9xj/cf9xj/cf9xj/cf9xj/cf9xj/cf9xj/cf9xj/cf9xj/cf9xj/cf9xj/Qfws8D1xj/cf9xj/cf9xj/cf9xj/cf9xj/cf9xj/cf9xj/cf9xj/cTh/IriA3f9xj/cf9xj/cf9xj/cf9xj/cf9xj/cf9xj/cf9xj/cf9xj/OInDuHY8cf9xj/cf9xj/cf9xj/cf9xj/cf9xj/cf9xj/cf9xj/cf9xONLvty0Qcf9xj/cf9xj/cf9xj/cf9xj/cf9xj/cf9xj/cf9xj/cf9KNBxsvnGP9x/3GP9x/3GP9x/3GP9x/3GP9x/3GP9x/3GP9x/3GDpU2LarJ4/3H/cY/3H/cY/3H/cY/3H/cY/3H/cY/3H/cY/3H/cY/3H/cY/3H/cY/3H/cY/3H/cY/3H/cY/3H/cY/3H/cY/3H/cY/3H/cY/3H/cYP1HBsa4+/3GP9x/3GP9x/3GP9x/3GP9x/3GP9x/3GP9x/3GP9x/3GP8+lhGyae5x/3GP9x/3GP9x/3GP9x/3GP9x/3GP9x/3GP9x/3GP9x/3Ey5gG+Gf7/cf9xj/cf9xj/cf9xj/cf9xj/cf9xj/cf9xj/cf9xj/cf9xj/cf9e19Mo/3GP9x/3GP9x/3GP9x/3GP9x/3GP9x/3GP9x/3GP9xO5zBtWM+j/cf9xj/cf9xj/cf9xj/cf9xj/cf9xj/cf9xj/cf9xj/NSRXu9uocY/3H/cY/3H/cY/3H/cY/3H/cY/3H/cY/3H/cY/3H/cY/00oPD18cY/3H/cY/3H/cY/3H/cY/3H/cY/3H/cY/3H/cY/3H/cY/3H/cY/3H/cY/3H/cY/3H/cY/3H/QR4s/h1x/3GP9x/3GP9x/3GP9x/3GP9x/3GP9x/3GP9x/3GP82IAG63/5x/3GP9x/3GP9x/3GP9x/3GP9x/3GP9x/3GP9x/3GP9xMpyBvmN+/3GP9x/3GP9x/3GP9x/3GP9x/3GP9x/3GP9x/3GP9x/zSIhLx3e3GP9x/3GP9x/3GP9x/3GP9x/3GP9x/3GP9x/3GP9x/3FEfxzIDo/3H/cY/3H/cY/3H/cY/3H/cY/3H/cY/3H/cY/3H/cYMvijvQdccf9xj/cf9xj/cf9xj/cf9xj/cf9xj/cf9xj/cf9xj/cTw/crPAjXGP9x/3GP9x/3GP9x/3GP9x/3GP9x/3GP9x/3GP9x/3GP9x/3GP9x/3GP9x/3GDR5Q7uGvHH/cY/3H/cY/3H/cY/3H/cY/3H/cY/3H/cY/3H/cY/3H/cY/3H/cY/3H/W7/WQI/3H/cY/3H/cY/3H/cY/3H/cY/3H/cY/3H/cY/3H/cY/3H/cY/3H/cY/3H/cY/3H/cY/3H/cY/3H/cY/3H/cY/3H/cTgYk7jnbP9x/3GP9x/3GP9x/3GP9x/3GP9x/3GP9x/3GP9x/3GP9xNm+huZBecY/3H/cY/3H/cY/3H/cY/3H/cY/3H/cY/3H/cY/3H/cY/zqhw7dePI/3H/cY/3H/cY/3H/cY/3H/cY/3H/cY/3H/cY/3H/cY/0rxHHDuj/cf9xj/cf9xj/cf9xj/cf9xj/cf9xj/cf9xj/cf9xj/cf9xj/cf9xj/cf9xj/cf9xj/cf9xj/cf9xj/cf9xj/cV3X0ihx/3GP9x/3GP9x/3GP9x/3GP9x/3GP9x/3GP9x/3GP9x/3FDt9zEgnGP9x/3GP9x/3GP9x/3GP9x/3GP9x/3GP9x/3GP9x/3GP9x/3EwYcG/nj5x/3GP9x/3GP9x/3GP9x/3GP9x/3GP9x/3GP9x/3GP9x/3GP9x/3E6FUS26ruP9x/3GP9x/3GP9x/3GP9x/3GP9x/3GP9x/3GP9x/3GP9xMuYBvRn+cY/3H/cY/3H/cY/3H/cY/3H/cY/3H/cY/3H/cY/3H/cY/3H/cY/3H/cY/3H/cY/3H/cY/3H/cY/3H/Og8Dt/D8/3GP9x/3GP9x/3GP9x/3GP9x/3GP9x/3GP9x/3GP9x/3GP9xTy8sDQ1x/3GP9x/3GP9x/3GP9x/3GP9x/3GP9x/3GP9x/3GP9x/3GP9x/3GEar/JVAcf9xj/cf9xj/cf9xj/cf9xj/cf9xj/cf9xj/cf9xhEXhzKHo/3H/cY/3H/cY/3H/cY/3H/cY/3H/cY/3H/cY/3H/M3tlvoSa/3H/cY/3H/cY/3H/cY/3H/cY/3H/cY/3H/cY/3H/cY/3FP54wRh/9x/3GP9x/3GP9x/3GP9x/3GP9x/3GP9x/3GP9x/3GP9x/3GP9xT/pcEFr/cf9xj/cf9xj/cf9xj/cf9xj/cf9xj/cf9xj/cf9xj/cf9xj/cf9xj/cf9xj/cf9xj/cf9xj/cf9xj/cf9xj/cf9xj/cf9xj/cf9xj/cTl+EbeB7o/3H/cY/3H/cY/3H/cY/3H/cY/3H/cY/3H/cY/3H/cY/3H/cY/3H/cY/3H/cY/3H/cY/3H/cY/3H/cY/3H/cY/3H/cY/3H/cY/3H/cY/3H/cY/3H/cY/3H/cY/3H/cY/3H/cYSDQcjL7/cf9xj/cf9xj/cf9xj/cf9xj/cf9xj/cf9xj/cf9xj/cf9xg4c6S4jFuP9x/3GP9x/3GP9x/3GP9x/3GP9x/3GP9x/3GP9x/3GP9x/3GP9x/3GP9x/3GP9x/3GP9x/3GP9x/3GP9x/3GP9x/3E1W4i6pHdxj/cf9xj/cf9xj/cf9xj/cf9xj/cf9xj/cf9xj/cf9xg9p6KzWF3/cY/3H/cY/3H/cY/3H/cY/3H/cY/3H/cY/3H/cY/3H/cYRor8p1D/cf9xj/cf9xj/cf9xj/cf9xj/cf9xj/cf9xj/cf9xj/cTP6170FKI/3H/cY/3H/cY/3H/cY/3H/cY/3H/cY/3H/cY/3H/cY/3E/e7ewhEhx/3GP9x/3GP9x/3GP9x/3GP9x/3GP9x/3GP9x/3GP9x/3FJ7jxxHP9xj/cf9xj/cf9xj/cf9xj/cf9xj/cf9xj/cf9xj/cf9xg5F4K26H1xj/cf9xj/cf9xj/cf9xj/cf9xj/cf9xj/cf9xj/cf9xj/cf9xj/cf9xRudMoYv/cf9xj/cf9xj/cf9xj/cf9xj/cf9xj/cf9xj/cf9xj/PvfSsggtcf9xj/cf9xj/cf9xj/cf9xj/cf9xj/cf9xj/cf9xj/cUePnIcGcf9xj/cf9xj/cf9xj/cf9xj/cf9xj/cf9xj/cf9xj/cf81bVG7kq5x/3GP9x/3GP9x/3GP9x/3GP9x/3GP9x/3GP9x/3GP9x/3GP9x/3ExAjS//cv/cY/3H/cY/3H/cY/3H/cY/3H/cY/3H/cY/3H/cY/3H/cTKX4b5oHv9x/3GP9x/3GP9x/3GP9x/3GP9x/3GP9x/3GP9x/3GP9x/1+20Ulx/3GP9x/3GP9x/3GP9x/3GP9x/3GP9x/3GP9x/3GP9x/3GP9x/3GP9x/3GP9x/3GP9x/3GP9x/0fnTKGLj/cf9xj/cf9xj/cf9xj/cf9xj/cf9xj/cf9xj/cf9xj/X3TSi/9xj/cf9xj/cf9xj/cf9xj/cf9xj/cf9xj/cf9xj/cf9xO0NjtLyccY/3H/cY/3H/cY/3H/cY/3H/cY/3H/cY/3H/cY/3H/cY/3H/cYQ5t81kj/cY/3H/cY/3H/cY/3H/cY/3H/cY/3H/cY/3H/cY/3H/cY/3H/OBQFuOv6cY/3H/cY/3H/cY/3H/cY/3H/cY/3H/cY/3H/cY/3H/cY/3H/cY/3FcGtPlcY/3H/cY/3H/cY/3H/cY/3H/cY/3H/cY/3H/cY/3H/cY/3FHY0yZy4/3H/cY/3H/cY/3H/cY/3H/cY/3H/cY/3H/cY/3H/cY/3EwL7Gw4E7/cY/3H/cY/3H/cY/3H/cY/3H/cY/3H/cY/3H/cY/3H/cY/3H/cY/3H/MkoBv7X+/3GP9x/3GP9x/3GP9x/3GP9x/3GP9x/3GP9x/3GP9x/3GP9x/3GP9x/3GP9x/3GP9x/3GP9x/3GP9x/3GP9x/3GP9x/0mETHe7cf9xj/cf9xj/cf9xj/cf9xj/cf9xj/cf9xj/cf9xj/cf9NSTw7bHH/cY/3H/cY/3H/cY/3H/cY/3H/cY/3H/cY/3H/cY/3H/cYXZXTav9xj/cf9xj/cf9xj/cf9xj/cf9xj/cf9xj/cf9xj/cf9xheMtLNj/cf9xj/cf9xj/cf9xj/cf9xj/cf9xj/cf9xj/cf9xj/cf9IuByUfv9xj/cf9xj/cf9xj/cf9xj/cf9xj/cf9xj/cf9xj/cf9xhGuBykfo/3H/cY/3H/cY/3H/cY/3H/cY/3H/cY/3H/cY/3H/cY/3H/MLaRsVlu/3GP9x/3GP9x/3GP9x/3GP9x/3GP9x/3GP9x/3GP9x/3ExWRy+puNxj/cf9xj/cf9xj/cf9xj/cf9xj/cf9xj/cf9xj/cf9xj/SJcclo6P9x/3GP9x/3GP9x/3GP9x/3GP9x/3GP9x/3GP9x/3GP9x/z63zrJIMXGP9x/3GP9x/3GP9x/3GP9x/3GP9x/3GP9x/3GP9x/3GP9x/ztmobWZXnH/cY/3H/cY/3H/cY/3H/cY/3H/cY/3H/cY/3H/cY/3H/cUbBrKPl/3H/cY/3H/cY/3H/cY/3H/cY/3H/cY/3H/cY/3H/cY/3H/cV8R0e7/cY/3H/cY/3H/cY/3H/cY/3H/cY/3H/cY/3H/cY/3H/cYJYS1Gqe0rnGP9x/3GP9x/3GP9x/3GP9x/3GP9x/3GP9x/3GP9x/3GP9x/3GP9x/3GEExjPzn/3GP9x/3GP9x/3GP9x/3GP9x/3GP9x/3GP9x/3GP9x/3GP9x/zcA67n/FHH/cY/3H/cY/3H/cY/3H/cY/3H/cY/3H/cY/3H/cY/3H/cTggE7jf7I/3H/cY/3H/cY/3H/cY/3H/cY/3H/cY/3H/cY/3H/cYNIZivHmdj/cf9xj/cf9xj/cf9xj/cf9xj/cf9xj/cf9xj/cf9xj/cf9xj/cf9xj/cf9xj/cf9xj/cf9xj/cf9xj/cf9xj/cf9xj/cf9xj/cf9xj/cf9xj/NqGxu15Oj/cf9xj/cf9xj/cf9xj/cf9xj/cf9xj/cf9xj/cf9xj/cUbZHKJu/3GP9x/3GP9x/3GP9x/3GP9x/3GP9x/3GP9x/3GP9x/3GP9x/3GP9x/3GP9x/3GP9x/3GP9x/3GP9x/3GP9x/3GP9x/zyOdbVxiv9xj/cf9xj/cf9xj/cf9xj/cf9xj/cf9xj/cf9xj/cf9xj/cf9xj/cf9xj/cf9xj/cf9xj/cf9xj/cf9xj/cf9xj/cf9xj/cf9xj/cf9xj/cf9xj/cf9xj/NtWBuyp+/3H/cY/3H/cY/3H/cY/3H/cY/3H/cY/3H/cY/3H/cY/3H/cUrQHFL+cf9xj/cf9xj/cf9xj/cf9xj/cf9xj/cf9xj/cf9xj/cf9xW1zVo/9xj/cf9xj/cf9xj/cf9xj/cf9xj/cf9xj/cf9xj/cf9xhcGtPlcf9xj/cf9xj/cf9xj/cf9xj/cf9xj/cf9xj/cf9xj/cf9xj/POUUtRrrj/cf9xj/cf9xj/cf9xj/cf9xj/cf9xj/cf9xj/cf9xj/cf9xNqrDulU8/3H/cY/3H/cY/3H/cY/3H/cY/3H/cY/3H/cY/3H/cY/3H/NYdzvHiM/3H/cY/3H/cY/3H/cY/3H/cY/3H/cY/3H/cY/3H/cY/3H/NyI1ut3Kj/cf9xj/cf9xj/cf9xj/cf9xj/cf9xj/cf9xj/cf9xj/Td28QiT/cY/3H/cY/3H/cY/3H/cY/3H/cY/3H/cY/3H/cY/3H/cY/3H/cY/3H/cYMICDsI98/3H/cY/3H/cY/3H/cY/3H/cY/3H/cY/3H/cY/3H/cY/3H/cY/3H/cY/3H/cY/3H/cY/3H/cY/3H/cY/3H/cY/3H/cY/3H/cY/3H/cT2tU7JSrHGP9x/3GP9x/3GP9x/3GP9x/3GP9x/3GP9x/3GP9x/3GP9x/3GP9x/3GP9x/3GP9x/3GP9x/3GP9xMwtivfSd/3H/cY/3H/cY/3H/cY/3H/cY/3H/cY/3H/cY/3H/cY/3H/cY/3H/cY/3H/cY/3H/cY/3H/cY/3H/cY/3H/cY/3H/cY/3E1tpm7SWaP9x/3GP9x/3GP9x/3GP9x/3GP9x/3GP9x/3GP9x/3GP9xSyg8XXyP9x/3GP9x/3GP9x/3GP9x/3GP9x/3GP9x/3GP9x/3GP9x/0NEXOu6/3H/cY/3H/cY/3H/cY/3H/cY/3H/cY/3H/cY/3H/cY/3H/cUU9HLwu/3GP9x/3GP9x/3GP9x/3GP9x/3GP9x/3GP9x/3GP9x/3GE16vChUcY/3H/cY/3H/cY/3H/cY/3H/cY/3H/cY/3H/cY/3H/cUh2HHiecf9xj/cf9xj/cf9xj/cf9xj/cf9xj/cf9xj/cf9xj/cf9xXPjUB4/3H/cY/3H/cY/3H/cY/3H/cY/3H/cY/3H/cY/3H/cY/3E1Vde7qiiP9x/3GP9x/3GP9x/3GP9x/3GP9x/3GP9x/3GP9x/3GP9xR3YcmJ6P9x/3GP9x/3GP9x/3GP9x/3GP9x/3GP9x/3GP9x/3GP9x/zoz4rbMHXGP9x/3GP9x/3GP9x/3GP9x/3GP9x/3GP9x/3GP9x/3GP9xR5cclo7/cf9xj/cf9xj/cf9xj/cf9xj/cf9xj/cf9xj/cf9xj/cf9xPdtysySN/3GP9x/3GP9x/3GP9x/3GP9x/3GP9x/3GP9x/3GP9x/3GEnQHHL+/3GP9x/3GP9x/3GP9x/3GP9x/3GP9x/3GP9x/3GP9x/3GEnQHHL+/3GP9x/3GP9x/3GP9x/3GP9x/3GP9x/3GP9x/3GP9x/3GP9xPJYRtGnu/3GP9x/3GP9x/3GP9x/3GP9x/3GP9x/3GP9x/3GP9x/3GER6fLhYcf9xj/cf9xj/cf9xj/cf9xj/cf9xj/cf9xj/cf9xj/cf9xOu7ttREScf9xj/cf9xj/cf9xj/cf9xj/cf9xj/cf9xj/cf9xj/cf9xR6VMhatxj/cf9xj/cf9xj/cf9xj/cf9xj/cf9xj/cf9xj/cf9xNMFouz6Xcf9xj/cf9xj/cf9xj/cf9xj/cf9xj/cf9xj/cf9xj/cf9xg5MaS3zlv/cY/3H/cY/3H/cY/3H/cY/3H/cY/3H/cY/3H/cY/3H/cYNNWBvCp+j/cf9xj/cf9xj/cf9xj/cf9xj/cf9xj/cf9xj/cf9xj/cf8+99KyCC1xj/cf9xj/cf9xj/cf9xj/cf9xj/cf9xj/cf9xj/cf9xhCDazfJXH/cY/3H/cY/3H/cY/3H/cY/3H/cY/3H/cY/3H/cY/3H/cY/3H/cY/3H/cY/3H/cY/3H/cYSwKcX9b/cY/3H/cY/3H/cY/3H/cY/3H/cY/3H/cY/3H/cY/3H/cYSqw8VTxx/3GP9x/3GP9x/3GP9x/3GP9x/3GP9x/3GP9x/3GP9x/3FErky1G3H/cY/3H/cY/3H/cY/3H/cY/3H/cY/3H/cY/3H/cY/3H/cY/3H/cYWp7WYf9x/3GP9x/3GP9x/3GP9x/3GP9x/3GP9x/3GP9x/3GP9x/3EzWCe9p9j/cY/3H/cY/3H/cY/3H/cY/3H/cY/3H/cY/3H/cY/3H/cY/3H/cY/3H/cY/3H/cY/3H/cY/3H/cY/3H/cY/3H/cY/3H/cY/3H/cY/3H/cY/3H/cToCdLb9i4/3H/cY/3H/cY/3H/cY/3H/cY/3H/cY/3H/cY/3H/cY/3H/cUg/bIwJ/3H/cY/3H/cY/3H/cY/3H/cY/3H/cY/3H/cY/3H/cY/3H/cYOL/juEAcj/cf9xj/cf9xj/cf9xj/cf9xj/cf9xj/cf9xj/cf9xj/cf9xMRFPv+6w/3GP9x/3GP9x/3GP9x/3GP9x/3GP9x/3GP9x/3GP9x/3GP9x/0MjXO3Kj/cf9xj/cf9xj/cf9xj/cf9xj/cf9xj/cf9xj/cf9xj/cf9xhcGtPlcf9xj/cf9xj/cf9xj/cf9xj/cf9xj/cf9xj/cf9xj/cf9xj/cf9xj/cf9xj/cf9QQtHN/3GP9x/3GP9x/3GP9x/3GP9x/3GP9x/3GP9x/3GP9x/3GP9IhEyXu4/3H/cY/3H/cY/3H/cY/3H/cY/3H/cY/3H/cY/3H/cY/zZERrq7uXH/cY/3H/cY/3H/cY/3H/cY/3H/cY/3H/cY/3H/cY/3H/cY/3H/SGn8mWD/cY/3H/cY/3H/cY/3H/cY/3H/cY/3H/cY/3H/cY/3H/cTB5MbCWzv9x/3GP9x/3GP9x/3GP9x/3GP9x/3GP9x/3GP9x/3GP9x/3GP9x/3GP9x/3GP9x/3E9KmSz1Zv/cY/3H/cY/3H/cY/3H/cY/3H/cY/3H/cY/3H/cY/3H/cY/3H/I6AgGuX9/v9x/3GP9x/3GP9x/3GP9x/3GP9x/3GP9x/3GP9x/3GP9x/3GP9xNU+yu7BN/3H/cY/3H/cY/3H/cY/3H/cY/3H/cY/3H/cY/3H/cY/3FDvHzUOP9x/3GP9x/3GP9x/3GP9x/3GP9x/3GP9x/3GP9x/3GP9x/3EzPgW8wfpxj/cf9xj/cf9xj/cf9xj/cf9xj/cf9xj/cf9xj/cf9xj/cTZc0bmjLnGP9x/3GP9x/3GP9x/3GP9x/3GP9x/3GP9x/3GP9x/3GP9IhEyXu4/3H/cY/3H/cY/3H/cY/3H/cY/3H/cY/3H/cY/3H/cY/3H/PXYitInd/3H/cY/3H/cY/3H/cY/3H/cY/3H/cY/3H/cY/3H/cY/3H/cYSABMj/uP9x/3GP9x/3GP9x/3GP9x/3GP9x/3GP9x/3GP9x/3GP9x/3GP9x/3GP9x/3GP9x/3GP9x/3GP9x/3GP9x/0izfITIcY/3H/cY/3H/cY/3H/cY/3H/cY/3H/cY/3H/cY/3H/cY/zPegb0hfnGP9x/3GP9x/3GP9x/3GP9x/3GP9x/3GP9x/3GP9x/3GP9x/0AZjB9n/3GP9x/3GP9x/3GP9x/3GP9x/3GP9x/3GP9x/3GP9x/3GP9x/3GP9xSQBMb/tx/3GP9x/3GP9x/3GP9x/3GP9x/3GP9x/3GP9x/3GP9x/3GEeXHIaOcY/3H/cY/3H/cY/3H/cY/3H/cY/3H/cY/3H/cY/3H/cY/3H/cTRfIbug3nH/cY/3H/cY/3H/cY/3H/cY/3H/cY/3H/cY/3H/cY/3H/cYSMP8g8CP9x/3GP9x/3GP9x/3GP9x/3GP9x/3GP9x/3GP9x/3GP9x/3GDHzBL8M+/9xj/cf9xj/cf9xj/cf9xj/cf9xj/cf9xj/cf9xj/cf9xj/cTGPYr9wnY/3H/cY/3H/cY/3H/cY/3H/cY/3H/cY/3H/cY/3H/cY/3H/cY/3FEjUy3K3GP9x/3GP9x/3GP9x/3GP9x/3GP9x/3GP9x/3GP9x/3GP9xXdfSKHH/cY/3H/cY/3H/cY/3H/cY/3H/cY/3H/cY/3H/cY/3H/cTiAp7h/WI/3H/cY/3H/cY/3H/cY/3H/cY/3H/cY/3H/cY/3H/cY/3H/cV8y0M1xj/cf9xj/cf9xj/cf9xj/cf9xj/cf9xj/cf9xj/cf9xj/cf9xj/cf9xg7snG1TY7/cY/3H/cY/3H/cY/3H/cY/3H/cY/3H/cY/3H/cY/3H/cY/0KUjOa3cf9xj/cf9xj/cf9xj/cf9xj/cf9xj/cf9xj/cf9xj/cf9xj/cf87t9i2SCf/cf9xj/cf9xj/cf9xj/cf9xj/cf9xj/cf9xj/cf9xj/cf9xhedNGLcf9xj/cf9xj/cf9xj/cf9xj/cf9xj/cf9xj/cf9xj/cf9xj/cf9xj/cf9xj/cf9xj/cf9xj/cf9xj/cf9xj/cf9xj/cf9xj/cf9xj/cf9xj/cf9xj/cf9xj/cf9xj/cf9xj/cf9xP5PBsGw+cY/3H/cY/3H/cY/3H/cY/3H/cY/3H/cY/3H/cY/3H/cY/3H/cTseVrXhqf9xj/cf9xj/cf9xj/cf9xj/cf9xj/cf9xj/cf9xj/cf9xj/cf9xj/cf9xj/cf9xj/cf9xj/cf9xj/cf9xj/cf9xj/cf9xj/cf9xj/cf9xj/cf9xj/cf9xj/cf9xj/cf9xj/cf9xj/cf9xj/cf9xj/cf9xj/cf9xj/cf9xj/cf9xj/XtfTKP9x/3GP9x/3GP9x/3GP9x/3GP9x/3GP9x/3GP9x/3GP9x/3E0fuK8gR2P9x/3GP9x/3GP9x/3GP9x/3GP9x/3GP9x/3GP9x/3GP9x/3GEwHPD+Mcf9xj/cf9xj/cf9xj/cf9xj/cf9xj/cf9xj/cf9xj/cf9xj/cf9xj/cf9xj/cf9xj/cf9xj/cf9xj/cf9xj/cf9xj/cf9xj/cf9xj/cV3X0ihx/3GP9x/3GP9x/3GP9x/3GP9x/3GP9x/3GP9x/3GP9x/3GP9x/10a1OWP9x/3GP9x/3GP9x/3GP9x/3GP9x/3GP9x/3GP9x/3GP9x/3GP9x/3GP9x/3GP9x/3GP9x/3GP9x/3GP9x/3GP9x/3GP9x/3FeldFqcf9xj/cf9xj/cf9xj/cf9xj/cf9xj/cf9xj/cf9xj/cf9xg0axO8lOz/cf9xj/cf9xj/cf9xj/cf9xj/cf9xj/cf9xj/cf9xj/cf83h025eLJx/3GP9x/3GP9x/3GP9x/3GP9x/3GP9x/3GP9x/3GP9x/3GP9x/3GP9x/3GP9x/0A/LB0N/3GP9x/3GP9x/3GP9x/3GP9x/3GP9x/3GP9x/3GP9x/3GP9xOVPRt6wu/3H/cY/3H/cY/3H/cY/3H/cY/3H/cY/3H/cY/3H/cY/3H/M4QSvnvtj/cf9xj/cf9xj/cf9xj/cf9xj/cf9xj/cf9xj/cf9xj/cV2200n/cf9xj/cf9xj/cf9xj/cf9xj/cf9xj/cf9xj/cf9xj/cV2V02qP9x/3GP9x/3GP9x/3GP9x/3GP9x/3GP9x/3GP9x/3GP9x/3GP9x/0tg/Gnwj/cf9xj/cf9xj/cf9xj/cf9xj/cf9xj/cf9xj/cf9xj/cT4n+LLYB/9xj/cf9xj/cf9xj/cf9xj/cf9xj/cf9xj/cf9xj/cf9xj/cf89txG0SO6P9x/3GP9x/3GP9x/3GP9x/3GP9x/3GP9x/3GP9x/3GP9x/z5fYbOgnv9xj/cf9xj/cf9xj/cf9xj/cf9xj/cf9xj/cf9xj/cf9xj/cf9xg4HTO44sz/cf9xj/cf9xj/cf9xj/cf9xj/cf9xj/cf9xj/cf9xj/cf9xj/cf9xj/cf9xj/cf9xj/cf9xj/cf9xj/cf9xj/cf9xj/cf9xj/cf9xj/cf9xj/cf9xj/cf9xj/cf9xj/cf9xj/cf9xj/cTNtUb2Srv9x/3GP9x/3GP9x/3GP9x/3GP9x/3GP9x/3GP9x/3GP9x/3GP9x/3GP9x/3GEUXfK6IcY/3H/cY/3H/cY/3H/cY/3H/cY/3H/cY/3H/cY/3H/cY/3H/cVz41AeP9x/3GP9x/3GP9x/3GP9x/3GP9x/3GP9x/3GP9x/3GP9x/3FHfMyIM3GP9x/3GP9x/3GP9x/3GP9x/3GP9x/3GP9x/3GP9x/3GP9x/3E62SK2Jt2P9x/3GP9x/3GP9x/3GP9x/3GP9x/3GP9x/3GP9x/3GP9x/3FG1HyiuP9x/3GP9x/3GP9x/3GP9x/3GP9x/3GP9x/3GP9x/3GP9x/3GDh9x7iCOP9x/3GP9x/3GP9x/3GP9x/3GP9x/3GP9x/3GP9x/3GP9x/3GECUjAe3/3H/cY/3H/cY/3H/cY/3H/cY/3H/cY/3H/cY/3H/cY/3H/cY/3H/XH3Vgv9xj/cf9xj/cf9xj/cf9xj/cf9xj/cf9xj/cf9xj/cf9xj/cf9xNjGSuc5tcf9xj/cf9xj/cf9xj/cf9xj/cf9xj/cf9xj/cf9xj/cf9xhG50yRi3H/cY/3H/cY/3H/cY/3H/cY/3H/cY/3H/cY/3H/cY/3H/cTZ287qJDI/3H/cY/3H/cY/3H/cY/3H/cY/3H/cY/3H/cY/3H/cY/3H/cY/0ohTG3rcf9xj/cf9xj/cf9xj/cf9xj/cf9xj/cf9xj/cf9xj/cf9xj/cf9xj/cf9CuizkXXGP9x/3GP9x/3GP9x/3GP9x/3GP9x/3GP9x/3GP9x/3GP9x/3GP9x/3GP9x/3GP9x/3GP9x/0KUjOa3cY/3H/cY/3H/cY/3H/cY/3H/cY/3H/cY/3H/cY/3H/cY/3FbfdSCcf9xj/cf9xj/cf9xj/cf9xj/cf9xj/cf9xj/cf9xj/cf9xj/Qfws8D1xj/cf9xj/cf9xj/cf9xj/cf9xj/cf9xj/cf9xj/cf9xj/cf9IknyW2P9xj/cf9xj/cf9xj/cf9xj/cf9xj/cf9xj/cf9xj/cf9xj/cf9xj/cf9xj/cf9xj/cf9xj/cf9xj/cf9xj/cf9xj/cf9xj/cf9xj/cf9xj/cf9xj/cf9xj/cf9xj/cf9xj/cf9xj/cf9xj/cf9xj/cf9xj/cf9xj/cf9xj/cf9xj/cf9xj/cf9xj/cf9xj/cf9xj/cf9xj/cf9xj/cf9xj/cf9xj/cf9xj/cf9xj/cf9xj/cf9xj/XrbTSY/3H/cY/3H/cY/3H/cY/3H/cY/3H/cY/3H/cY/3H/cY/3H/cV500ov/cf9xj/cf9xj/cf9xj/cf9xj/cf9xj/cf9xj/cf9xj/cf9xhLKDxdfP9xj/cf9xj/cf9xj/cf9xj/cf9xj/cf9xj/cf9xj/cf9xj/cf9xj/cf9xj/cf9xj/cf9xj/cf9xj/cf9xj/cf9xj/cf9xj/cf9xj/cf9xj/cf9xj/cf9xj/cf9xj/cf9xj/cf9xj/cf9xj/cf9xj/cf9xj/cf9xj/RbEstO1xj/cf9xj/cf9xj/cf9xj/cf9xj/cf9xj/cf9xj/cf9xj/cf9xj/cf9xj/cf9xj/cf9xj/cf9xj/cf9xj/cf9xj/cf9xj/X5XRanGP9x/3GP9x/3GP9x/3GP9x/3GP9x/3GP9x/3GP9x/3GP9x/3GP9x/3EwrQG/Uv5x/3GP9x/3GP9x/3GP9x/3GP9x/3GP9x/3GP9x/3GP9x/3GEIjXN3Kcf9xj/cf9xj/cf9xj/cf9xj/cf9xj/cf9xj/cf9xj/cf9xj/X3TSi/9xj/cf9xj/cf9xj/cf9xj/cf9xj/cf9xj/cf9xj/cf9xj/cVz41Af/cY/3H/cY/3H/cY/3H/cY/3H/cY/3H/cY/3H/cY/3H/cY/3H/cY/3H/cYR3F8iOhxj/cf9xj/cf9xj/cf9xj/cf9xj/cf9xj/cf9xj/cf9xj/cf9xPftFsgS6cY/3H/cY/3H/cY/3H/cY/3H/cY/3H/cY/3H/cY/3H/cY/3FeU9Ks/3GP9x/3GP9x/3GP9x/3GP9x/3GP9x/3GP9x/3GP9x/3GP9MSTxbbI/3H/cY/3H/cY/3H/cY/3H/cY/3H/cY/3H/cY/3H/cY/3FbfdSCcf9xj/cf9xj/cf9xj/cf9xj/cf9xj/cf9xj/cf9xj/cf9xK+AiGlH93v9xj/cf9xj/cf9xj/cf9xj/cf9xj/cf9xj/cf9xj/cf9xPgqRsfVucf9xj/cf9xj/cf9xj/cf9xj/cf9xj/cf9xj/cf9xj/cf9xj/cf850jK3Lc1x/3GP9x/3GP9x/3GP9x/3GP9x/3GP9x/3GP9x/3GP9x/3GP9x/3GP9x/3GDBxJrCe2Y/3H/cY/3H/cY/3H/cY/3H/cY/3H/cY/3H/cY/3H/cY/3H/cY/3H/cY/3H/cY/3FEZ6y5hXGP9x/3GP9x/3GP9x/3GP9x/3GP9x/3GP9x/3GP9x/3GP9x/3GP9x/zmhp7heWI/3H/cY/3H/cY/3H/cY/3H/cY/3H/cY/3H/cY/3H/cY/3FHdhyYno/3H/cY/3H/cY/3H/cY/3H/cY/3H/cY/3H/cY/3H/cYNXpKu4W1/3GP9x/3GP9x/3GP9x/3GP9x/3GP9x/3GP9x/3GP9x/3GP9x/3GP9x/3GP9x/3GP9x/3GP9x/3GP9x/3GP9x/3GP9x/3GP9x/17X0yj/cY/3H/cY/3H/cY/3H/cY/3H/cY/3H/cY/3H/cY/3H/cY/zSQBL1v+/9x/3GP9x/3GP9x/3GP9x/3GP9x/3GP9x/3GP9x/3GP9x/3GP9x/3GP9x/3GP9xNfG7uw5Ej/cf9xj/cf9xj/cf9xj/cf9xj/cf9xj/cf9xj/cf9xj/cf9xj/cf9xj/cf87jSy2ctP/cf9xj/cf9xj/cf9xj/cf9xj/cf9xj/cf9xj/cf9xj/cf9xj/cf9xj/cf9xj/cf9xj/cf9xhAYLwK9I/3H/cY/3H/cY/3H/cY/3H/cY/3H/cY/3H/cY/3H/cY/3H/cTdWIbip3nGP9x/3GP9x/3GP9x/3GP9x/3GP9x/3GP9x/3GP9x/3GP9x/1BC0c3/cY/3H/cY/3H/cY/3H/cY/3H/cY/3H/cY/3H/cY/3H/cY/3H/cY/3H/cY/3H/cY/3H/cY/3H/cY/3H/cY/3H/cY/3H/cY/3H/cY/3H/cY/3H/cY/3H/cY/3H/cULrrOFFj/cf9xj/cf9xj/cf9xj/cf9xj/cf9xj/cf9xj/cf9xj/cf9xj/Pm+ps5BW/3H/cY/3H/cY/3H/cY/3H/cY/3H/cY/3H/cY/3H/cY/3H/cY/3H/cT7ixLEdO3H/cY/3H/cY/3H/cY/3H/cY/3H/cY/3H/cY/3H/cY/3H/cY/3H/cY/3H/cYXBrT5XH/cY/3H/cY/3H/cY/3H/cY/3H/cY/3H/cY/3H/cY/3H/cY/3H/cY/3H/cY/3H/cY/3H/cY/3H/cY/3H/cY/3H/cY/3H/cY/3H/cY/3H/cY/3H/cY/3H/cY/3H/cY/3FA2yzyTXGP9x/3GP9x/3GP9x/3GP9x/3GP9x/3GP9x/3GP9x/3GP9x/3GP9x/1x91YL/cY/3H/cY/3H/cY/3H/cY/3H/cY/3H/cY/3H/cY/3H/cY/3H/cY/zxNhrSyeXH/cY/3H/cY/3H/cY/3H/cY/3H/cY/3H/cY/3H/cY/3H/cY/3H/P1Bcsa+jcf9xj/cf9xj/cf9xj/cf9xj/cf9xj/cf9xj/cf9xj/cf9xj/cT8oQrHXvY/3H/cY/3H/cY/3H/cY/3H/cY/3H/cY/3H/cY/3H/cY/3H/cY/3H/cYP+vysRQN/3GP9x/3GP9x/3GP9x/3GP9x/3GP9x/3GP9x/3GP9x/3GP9x/3GP9x/3GP9x/3GP9x/3GP9x/3GP9x/3GP9x/3GP9xPg4EsfH7cY/3H/cY/3H/cY/3H/cY/3H/cY/3H/cY/3H/cY/3H/cY/3H/NkoTu7Xs/3GP9x/3GP9x/3GP9x/3GP9x/3GP9x/3GP9x/3GP9x/3GP9x/y8xZBos6b6P9x/3GP9x/3GP9x/3GP9x/3GP9x/3GP9x/3GP9x/3GP9x/3E3GaS45ltxj/cf9xj/cf9xj/cf9xj/cf9xj/cf9xj/cf9xj/cf9xj/cTNtUb2Srv9x/3GP9x/3GP9x/3GP9x/3GP9x/3GP9x/3GP9x/3GP9x/3GP8ySdO/tiz/cf9xj/cf9xj/cf9xj/cf9xj/cf9xj/cf9xj/cf9xj/cf9xhfEdDucY/3H/cY/3H/cY/3H/cY/3H/cY/3H/cY/3H/cY/3H/cY/3H/cY/3H/cY/3H/cY/3H/cY/3H/cY/3H/cY/3H/cY/3H/cY/3H/cY/3H/cTL/P70AwHH/cY/3H/cY/3H/cY/3H/cY/3H/cY/3H/cY/3H/cY/3H/cY/zzdlLUia/9x/3GP9x/3GP9x/3GP9x/3GP9x/3GP9x/3GP9x/3GP9x/3GP8+BfGz+g6P9x/3GP9x/3GP9x/3GP9x/3GP9x/3GP9x/3GP9x/3GP9x/3GP9x/3GP9MizxHTHH/cY/3H/cY/3H/cY/3H/cY/3H/cY/3H/cY/3H/cY/3H/cY/3Fd19Iocf9xj/cf9xj/cf9xj/cf9xj/cf9xj/cf9xj/cf9xj/cf9xj/cf9xj/cf9xj/cf9xj/cf9xj/cf9xj/cf9xj/cf9xj/cf9xj/cV2200n/cf9xj/cf9xj/cf9xj/cf9xj/cf9xj/cf9xj/cf9xj/cf9xj/MgNhv/yej/cf9xj/cf9xj/cf9xj/cf9xj/cf9xj/cf9xj/cf9xj/cf9xg/m6axZFn/cY/3H/cY/3H/cY/3H/cY/3H/cY/3H/cY/3H/cY/3H/cY/3H/USHf3nH/cY/3H/cY/3H/cY/3H/cY/3H/cY/3H/cY/3H/cY/3H/cYRT0crC5xj/cf9xj/cf9xj/cf9xj/cf9xj/cf9xj/cf9xj/cf9xj/cf8zxhK9Oe1x/3GP9x/3GP9x/3GP9x/3GP9x/3GP9x/3GP9x/3GP9x/3FcGtTl/3H/cY/3H/cY/3H/cY/3H/cY/3H/cY/3H/cY/3H/cY/3H/Mm9zv5CM/3GP9x/3GP9x/3GP9x/3GP9x/3GP9x/3GP9x/3GP9x/3GP9x/0jGTIObcY/3H/cY/3H/cY/3H/cY/3H/cY/3H/cY/3H/cY/3H/cY/3H/cY/3H/cY/3H/cY/3H/cY/3H/cY/3H/cY/3H/cY/3H/cY/3H/cY/0M2LOyd/3GP9x/3GP9x/3GP9x/3GP9x/3GP9x/3GP9x/3GP9x/3GP9x/z14OrSHxY/3H/cY/3H/cY/3H/cY/3H/cY/3H/cY/3H/cY/3H/cY/3H/cTDUJr8r2XH/cY/3H/cY/3H/cY/3H/cY/3H/cY/3H/cY/3H/cY/3H/cY/zdDNbm8ynGP9x/3GP9x/3GP9x/3GP9x/3GP9x/3GP9x/3GP9x/3GP9x/3GP9x/3GP9x/3GP9x/3GP9xOWtBt5S+j/cf9xj/cf9xj/cf9xj/cf9xj/cf9xj/cf9xj/cf9xj/cf9xPJpns2WYcf9xj/cf9xj/cf9xj/cf9xj/cf9xj/cf9xj/cf9xj/cf9xj/cf9xSDQcjL6P9x/3GP9x/3GP9x/3GP9x/3GP9x/3GP9x/3GP9x/3GP9x/3GEzlPEGs/3H/cY/3H/cY/3H/cY/3H/cY/3H/cY/3H/cY/3H/cY/3H/cY/3E3H3G54I7/cf9xj/cf9xj/cf9xj/cf9xj/cf9xj/cf9xj/cf9xj/cf9xgyH0O94Lxx/3GP9x/3GP9x/3GP9x/3GP9x/3GP9x/3GP9x/3GP9x/3GP9x/3EzWoG9pX7/cY/3H/cY/3H/cY/3H/cY/3H/cY/3H/cY/3H/cY/3H/cY/3H/cY/3H/cY/3H/cY/3H/cY/3H/cY/3H/cY/3H/cY/3H/cY/3H/cY/3FPCYwPZ3H/cY/3H/cY/3H/cY/3H/cY/3H/cY/3H/cY/3H/cY/3H/cY/3E1YMK6nz1x/3GP9x/3GP9x/3GP9x/3GP9x/3GP9x/3GP9x/3GP9x/3GP9xObSTt0ts/3H/cY/3H/cY/3H/cY/3H/cY/3H/cY/3H/cY/3H/cY/3H/cY/zQhEr3e7Y/3H/cY/3H/cY/3H/cY/3H/cY/3H/cY/3H/cY/3H/cY/3H/cY/3E+Aoay/Xn/cY/3H/cY/3H/cY/3H/cY/3H/cY/3H/cY/3H/cY/3H/cY/3H/cUnbbHJJ/3GP9x/3GP9x/3GP9x/3GP9x/3GP9x/3GP9x/3GP9x/3GP9x/3GD4VVrLqqf9x/3GP9x/3GP9x/3GP9x/3GP9x/3GP9x/3GP9x/3GP9x/3GP9x/3GP9x/3GP9x/3GP9e+NIHcf9xj/cf9xj/cf9xj/cf9xj/cf9xj/cf9xj/cf9xj/cf9xj/cTCL0790LHGP9x/3GP9x/3GP9x/3GP9x/3GP9x/3GP9x/3GP9x/3GP9x/3GP9x/0KUjOa3cY/3H/cY/3H/cY/3H/cY/3H/cY/3H/cY/3H/cY/3H/cY/3H/cY/3Ex/Se/Atj/cf9xj/cf9xj/cf9xj/cf9xj/cf9xj/cf9xj/cf9xj/cf9xj/cf9xj/cf9xj/cf8/qbqyVkWP9x/3GP9x/3GP9x/3GP9x/3GP9x/3GP9x/3GP9x/3GP9x/3FbXNWj/3GP9x/3GP9x/3GP9x/3GP9x/3GP9x/3GP9x/3GP9x/3GP9x/01JPDtscf9xj/cf9xj/cf9xj/cf9xj/cf9xj/cf9xj/cf9xj/cf9xj/cTDz57AcGP9xj/cf9xj/cf9xj/cf9xj/cf9xj/cf9xj/cf9xj/cf9xj/cf9xj/cf9xj/cf9xj/cf8wXZiwsmdxj/cf9xj/cf9xj/cf9xj/cf9xj/cf9xj/cf9xj/cf9xj/cf9xhIExyOzo/3H/cY/3H/cY/3H/cY/3H/cY/3H/cY/3H/cY/3H/cY/3H/cT3/t7MASP9xj/cf9xj/cf9xj/cf9xj/cf9xj/cf9xj/cf9xj/cf9xj/cf9xj/PjnBs8Y+/3H/cY/3H/cY/3H/cY/3H/cY/3H/cY/3H/cY/3H/cY/3H/cY/3H/cY/3H/cUSIrLd1cf9xj/cf9xj/cf9xj/cf9xj/cf9xj/cf9xj/cf9xj/cf9xj/cf9xj/cf9xhGoKyl9f9x/3GP9x/3GP9x/3GP9x/3GP9x/3GP9x/3GP9x/3GP9x/3GP9xPuiRsRducY/3H/cY/3H/cY/3H/cY/3H/cY/3H/cY/3H/cY/3H/cY/3H/cY/zJOc7+xjI/3H/cY/3H/cY/3H/cY/3H/cY/3H/cY/3H/cY/3H/cY/3H/cY/3H/cY/3H/cY/3H/cY/3H/cY/3H/cY/3H/cY/3H/cY/3H/cY/3H/cUC1jAWn/3H/cY/3H/cY/3H/cY/3H/cY/3H/cY/3H/cY/3H/cY/3H/cY/zNZOL6mx/9xj/cf9xj/cf9xj/cf9xj/cf9xj/cf9xj/cf9xj/cf9xj/cf9xj/cf9xj/cf9xj/cf9xj/cf9xNRUWu+rp/3GP9x/3GP9x/3GP9x/3GP9x/3GP9x/3GP9x/3GP9x/3GP9GXhy6Hv9x/3GP9x/3GP9x/3GP9x/3GP9x/3GP9x/3GP9x/3GP9x/3GD3HdbI4inGP9x/3GP9x/3GP9x/3GP9x/3GP9x/3GP9x/3GP9x/3GP9x/3GDRBAbu+/nH/cY/3H/cY/3H/cY/3H/cY/3H/cY/3H/cY/3H/cY/3H/cY/3H/Sgucb0Zxj/cf9xj/cf9xj/cf9xj/cf9xj/cf9xj/cf9xj/cf9xj/cf9xj/cf9xj/cf9xj/cf9xj/cf9xj/cf9xj/cf9xWr/WQP9x/3GP9x/3GP9x/3GP9x/3GP9x/3GP9x/3GP9x/3GP9x/3FJExxuznGP9x/3GP9x/3GP9x/3GP9x/3GP9x/3GP9x/3GP9x/3GP86ukS2Rbtx/3GP9x/3GP9x/3GP9x/3GP9x/3GP9x/3GP9x/3GP9x/3GP9xXnTRi3GP9x/3GP9x/3GP9x/3GP9x/3GP9x/3GP9x/3GP9x/3GP9x/zz0cbULjv9xj/cf9xj/cf9xj/cf9xj/cf9xj/cf9xj/cf9xj/cf9xj/cU2CPDfcj/cf9xj/cf9xj/cf9xj/cf9xj/cf9xj/cf9xj/cf9xj/cf9B2ywDTY/3H/cY/3H/cY/3H/cY/3H/cY/3H/cY/3H/cY/3H/cY/3H/cYXNfUKI/3H/cY/3H/cY/3H/cY/3H/cY/3H/cY/3H/cY/3H/cY/3H/cY/3FJExxuznH/cY/3H/cY/3H/cY/3H/cY/3H/cY/3H/cY/3H/cY/3H/cY/3H/M7snvkTYj/cf9xj/cf9xj/cf9xj/cf9xj/cf9xj/cf9xj/cf9xj/cf9xQ+Bcwfpxj/cf9xj/cf9xj/cf9xj/cf9xj/cf9xj/cf9xj/cf9xj/cf9xj/cf9xj/cf9xj/cf9xj/cf9xj/cf9xj/cf9xj/cf9xj/cf9xj/cTmlNrdayY/3H/cY/3H/cY/3H/cY/3H/cY/3H/cY/3H/cY/3H/cY/3H/cY/3EyE8W+7Dr/cY/3H/cY/3H/cY/3H/cY/3H/cY/3H/cY/3H/cY/3H/cY/3H/NmsTupTscY/3H/cY/3H/cY/3H/cY/3H/cY/3H/cY/3H/cY/3H/cY/3E0ujK8Rc3/cY/3H/cY/3H/cY/3H/cY/3H/cY/3H/cY/3H/cY/3H/cY/3H/SLN8hMhxj/cf9xj/cf9xj/cf9xj/cf9xj/cf9xj/cf9xj/cf9xj/cf9xQhUs7q2P9x/3GP9x/3GP9x/3GP9x/3GP9x/3GP9x/3GP9x/3GP9x/3GEa4HKR+j/cf9xj/cf9xj/cf9xj/cf9xj/cf9xj/cf9xj/cf9xj/cf9xhdttJJcY/3H/cY/3H/cY/3H/cY/3H/cY/3H/cY/3H/cY/3H/cY/3H/cYO3YitYnd/3GP9x/3GP9x/3GP9x/3GP9x/3GP9x/3GP9x/3GP9x/3GP9x/3Ey1na+KYmP9x/3GP9x/3GP9x/3GP9x/3GP9x/3GP9x/3GP9x/3GP9x/3GP9PJewtof9xj/cf9xj/cf9xj/cf9xj/cf9xj/cf9xj/cf9xj/cf9xj/cf8903GzLI5x/3GP9x/3GP9x/3GP9x/3GP9x/3GP9x/3GP9x/3GP9x/3GP9x/zD4T7AXsHGP9x/3GP9x/3GP9x/3GP9x/3GP9x/3GP9x/3GP9x/3GP9x/3EzelS8hatxj/cf9xj/cf9xj/cf9xj/cf9xj/cf9xj/cf9xj/cf9xj/cf9xj/OoQat3vl/3H/cY/3H/cY/3H/cY/3H/cY/3H/cY/3H/cY/3H/cY/3H/cY/3Fav9VAcY/3H/cY/3H/cY/3H/cY/3H/cY/3H/cY/3H/cY/3H/cY/3H/cTI18r7KDf9x/3GP9x/3GP9x/3GP9x/3GP9x/3GP9x/3GP9x/3GP9x/3GP9x/zB6QrGVvf9xj/cf9xj/cf9xj/cf9xj/cf9xj/cf9xj/cf9xj/cf9xj/cf9xhDddzYov9xj/cf9xj/cf9xj/cf9xj/cf9xj/cf9xj/cf9xj/cf9xj/cf9GS0y7S/9xj/cf9xj/cf9xj/cf9xj/cf9xj/cf9xj/cf9xj/cf9xj/cUqsPFU8cY/3H/cY/3H/cY/3H/cY/3H/cY/3H/cY/3H/cY/3H/cY/3H/PbcRtEjuj/cf9xj/cf9xj/cf9xj/cf9xj/cf9xj/cf9xj/cf9xj/cf9xhbO9XE/3GP9x/3GP9x/3GP9x/3GP9x/3GP9x/3GP9x/3GP9x/3GP9x/3FBUoz61/9xj/cf9xj/cf9xj/cf9xj/cf9xj/cf9xj/cf9xj/cf9xj/cf83Fy666NH/cf9xj/cf9xj/cf9xj/cf9xj/cf9xj/cf9xj/cf9xj/cf9xj/cUbnTJGLcY/3H/cY/3H/cY/3H/cY/3H/cY/3H/cY/3H/cY/3H/cY/3H/cY/3H/cY/3H/cY/3H/cY/3H/cY/3H/cY/3H/cY/3H/cY/3H/cY/3ElECQavv2+/3H/cY/3H/cY/3H/cY/3H/cY/3H/cY/3H/cY/3H/cY/3H/cY/3H/cYMrDWvk8p/3H/cY/3H/cY/3H/cY/3H/cY/3H/cY/3H/cY/3H/cY/3H/cY/3FCAlzv2v9xj/cf9xj/cf9xj/cf9xj/cf9xj/cf9xj/cf9xj/cf9xj/cf9xj/cf9xj/cf9xj/cf9xj/cf9DeCzYfXH/cY/3H/cY/3H/cY/3H/cY/3H/cY/3H/cY/3H/cY/3H/cY/3FINByMvv9xj/cf9xj/cf9xj/cf9xj/cf9xj/cf9xj/cf9xj/cf9xj/cf9xRH8cyA6P9x/3GP9x/3GP9x/3GP9x/3GP9x/3GP9x/3GP9x/3GP9x/3GDLTMb0sznH/cY/3H/cY/3H/cY/3H/cY/3H/cY/3H/cY/3H/cY/3H/cY/3H/S9tsUklx/3GP9x/3GP9x/3GP9x/3GP9x/3GP9x/3GP9x/3GP9x/3GP9x/3E1c5K6jG1xj/cf9xj/cf9xj/cf9xj/cf9xj/cf9xj/cf9xj/cf9xj/cf9xj/Rkasq5Vx/3GP9x/3GP9x/3GP9x/3GP9x/3GP9x/3GP9x/3GP9x/3GP9x/3FJExxuznGP9x/3GP9x/3GP9x/3GP9x/3GP9x/3GP9x/3GP9x/3GP9x/3GE/UvAK0cY/3H/cY/3H/cY/3H/cY/3H/cY/3H/cY/3H/cY/3H/cY/3H/cY/3H/cY/3H/USHf3nH/cY/3H/cY/3H/cY/3H/cY/3H/cY/3H/cY/3H/cY/3H/cY/3H/cY/3H/cSDaoBoDVf6P9x/3GP9x/3GP9x/3GP9x/3GP9x/3GP9x/3GP9x/3GP9x/3GERsTMk7/3H/cY/3H/cY/3H/cY/3H/cY/3H/cY/3H/cY/3H/cY/3H/cY/3H/cYRFl8ymj/cf9xj/cf9xj/cf9xj/cf9xj/cf9xj/cf9xj/cf9xj/cf9xj/cf8z4WG+Hp7/cf9xj/cf9xj/cf9xj/cf9xj/cf9xj/cf9xj/cf9xj/cf9xj/cf9xj/cf9xN7oouUXX/3GP9x/3GP9x/3GP9x/3GP9x/3GP9x/3GP9x/3GP9x/3GP9x/3GP9x/3GP9xW1zVo/9x/3GP9x/3GP9x/3GP9x/3GP9x/3GP9x/3GP9x/3GP9x/3GP9x/3GP9x/3GP9x/3GP9x/3GP9x/3GP9x/3GP9x/3GP9x/3GP9x/3GP9x/3GP9x/3GP9x/3GP9x/3GP9x/3GP9x/3GP9x/3GP9x/3GP9x/3GP9x/3GP9x/3GP9x/3GP8zpRK9Wu1xj/cf9xj/cf9xj/cf9xj/cf9xj/cf9xj/cf9xj/cf9xj/cf9xSHYceJ5x/3GP9x/3GP9x/3GP9x/3GP9x/3GP9x/3GP9x/3GP9x/3GP9x/1Bj0Kxxj/cf9xj/cf9xj/cf9xj/cf9xj/cf9xj/cf9xj/cf9xj/cf9xj/cf9xj/cf9xj/cf9xj/cf9xj/cf9xj/cf9xj/cf9xj/cf9xM21RvZKu/3GP9x/3GP9x/3GP9x/3GP9x/3GP9x/3GP9x/3GP9x/3GP9x/3E0BbG8+k7/cf9xj/cf9xj/cf9xj/cf9xj/cf9xj/cf9xj/cf9xj/cf9xj/cf9xj/cf9xj/cf9xj/cf9xj/cf9xj/cf9xj/cf9xj/cf9xj/cV500Ytxj/cf9xj/cf9xj/cf9xj/cf9xj/cf9xj/cf9xj/cf9xj/cf9xhLI5xNxnGP9x/3GP9x/3GP9x/3GP9x/3GP9x/3GP9x/3GP9x/3GP9x/3E4xAK3O/1x/3GP9x/3GP9x/3GP9x/3GP9x/3GP9x/3GP9x/3GP9x/3GP9xOzYetcnhj/cf9xj/cf9xj/cf9xj/cf9xj/cf9xj/cf9xj/cf9xj/cf9xj/XJ7UYXH/cY/3H/cY/3H/cY/3H/cY/3H/cY/3H/cY/3H/cY/3H/cY/3H/S808Yyz/cf9xj/cf9xj/cf9xj/cf9xj/cf9xj/cf9xj/cf9xj/cf9xj/cf9xj/cf9xj/cf9xj/OxmateZlcY/3H/cY/3H/cY/3H/cY/3H/cY/3H/cY/3H/cY/3H/cY/3H/cY/3H/cY/3H/cY/3H/cY/3H/cY/3H/cY/3H/cY/3H/cY/3FF8Nyw8v9x/3GP9x/3GP9x/3GP9x/3GP9x/3GP9x/3GP9x/3GP9x/3GP9x/3GP9x/0vQHGL+/3H/cY/3H/cY/3H/cY/3H/cY/3H/cY/3H/cY/3H/cY/3H/cY/3H/cY/3H/cY/3H/cY/3H/cY/3H/cY/3H/cY/3H/Ofektwhbcf9xj/cf9xj/cf9xj/cf9xj/cf9xj/cf9xj/cf9xj/cf9xj/cf9E3XzSKP9xj/cf9xj/cf9xj/cf9xj/cf9xj/cf9xj/cf9xj/cf9xj/cf9xj/cf9xj/cf9xj/cf9xj/cf9xj/cf9xj/cf9xj/cf9xj/cf9xj/cf9xj/cf9xj/cf9xRglMn2tx/3GP9x/3GP9x/3GP9x/3GP9x/3GP9x/3GP9x/3GP9x/3GP9x/3E0NJ+7y2Bx/3GP9x/3GP9x/3GP9x/3GP9x/3GP9x/3GP9x/3GP9x/3GP9x/3GP9x/3GP9x/3GP9x/3GP9x/3GP9x/3GP9x/3GP9x/3GP9x/zf1LroK0Y/3H/cY/3H/cY/3H/cY/3H/cY/3H/cY/3H/cY/3H/cY/3H/cY/zSOUb1xrv9x/3GP9x/3GP9x/3GP9x/3GP9x/3GP9x/3GP9x/3GP9x/3GP9xN4vbuHQkcf9xj/cf9xj/cf9xj/cf9xj/cf9xj/cf9xj/cf9xj/cf9xj/cf9xhFHBy+Pv9xj/cf9xj/cf9xj/cf9xj/cf9xj/cf9xj/cf9xj/cf9xj/cf9xj/cf9xj/cf9xj/cf9xj/cf9xj/cf9xj/cf9xj/cf9xj/cf9xj/cf9xj/cUkATG/7cf9xj/cf9xj/cf9xj/cf9xj/cf9xj/cf9xj/cf9xj/cf9xj/cf9xg6PBG2w+7/cf9xj/cf9xj/cf9xj/cf9xj/cf9xj/cf9xj/cf9xj/cf9xj/cf9DUoza13H/cY/3H/cY/3H/cY/3H/cY/3H/cY/3H/cY/3H/cY/3H/cY/3H/cUnxHHDu/3GP9x/3GP9x/3GP9x/3GP9x/3GP9x/3GP9x/3GP9x/3GP9x/3FIHmyOGY/3H/cY/3H/cY/3H/cY/3H/cY/3H/cY/3H/cY/3H/cY/3H/cY/zBOO7HBxP9x/3GP9x/3GP9x/3GP9x/3GP9x/3GP9x/3GP9x/3GP9x/3GP9x/3GP9x/3GP9x/3GP9x/3GP9x/3GP9xSfEccO7/cf9xj/cf9xj/cf9xj/cf9xj/cf9xj/cf9xj/cf9xj/cf9xj/cf9xj/cf9xj/cf9xj/cf9xj/cf9xj/cf9xj/cf9xj/cf9xj/cf9xj/cf9xj/cf9xj/cf9xOMh0uDeL/3H/cY/3H/cY/3H/cY/3H/cY/3H/cY/3H/cY/3H/cY/3H/cY/3FfEdHu/3H/cY/3H/cY/3H/cY/3H/cY/3H/cY/3H/cY/3H/cY/3H/cY/3ElIsYavdOe/3H/cY/3H/cY/3H/cY/3H/cY/3H/cY/3H/cY/3H/cY/3H/cY/3H/cY/3H/cY/3H/cY/3H/cY/3H/cY/3H/cY/3H/cY/3H/cY/3H/OqihtldecY/3H/cY/3H/cY/3H/cY/3H/cY/3H/cY/3H/cY/3H/cY/0xqPFlc/3H/cY/3H/cY/3H/cY/3H/cY/3H/cY/3H/cY/3H/cY/3H/cUVLTKtLcY/3H/cY/3H/cY/3H/cY/3H/cY/3H/cY/3H/cY/3H/cY/3Eyuye9RNhxj/cf9xj/cf9xj/cf9xj/cf9xj/cf9xj/cf9xj/cf9xj/cf9MV2xaif9xj/cf9xj/cf9xj/cf9xj/cf9xj/cf9xj/cf9xj/cf9xj/cTbTQ7ksvHGP9x/3GP9x/3GP9x/3GP9x/3GP9x/3GP9x/3GP9x/3GP9x/3GP86nxG3YO6P9x/3GP9x/3GP9x/3GP9x/3GP9x/3GP9x/3GP9x/3GP9x/3GP9x/3GP9x/3GP9x/3GP9x/3GP9x/3GP9x/3GP9xScicc3b/cf9xj/cf9xj/cf9xj/cf9xj/cf9xj/cf9xj/cf9xj/cf9xj/cf9xPPxWswOpcf9xj/cf9xj/cf9xj/cf9xj/cf9xj/cf9xj/cf9xj/cf9xj/cf9xj/Pl9hs6Ce/3H/cY/3H/cY/3H/cY/3H/cY/3H/cY/3H/cY/3H/cY/3H/cY/3H/cY/3H/cY/3H/M9nhvSYecf9xj/cf9xj/cf9xj/cf9xj/cf9xj/cf9xj/cf9xj/cf9xj/cf9xOlhxtaeOcf9xj/cf9xj/cf9xj/cf9xj/cf9xj/cf9xj/cf9xj/cf9xj/cf9K1sxyk/9xj/cf9xj/cf9xj/cf9xj/cf9xj/cf9xj/cf9xj/cf9xj/cf9xj/OvoGtwX5/3H/cY/3H/cY/3H/cY/3H/cY/3H/cY/3H/cY/3H/cY/3H/cY/3H/cYRtR8krhx/3GP9x/3GP9x/3GP9x/3GP9x/3GP9x/3GP9x/3GP9x/3GP9x/3E+1cGyKj7/cf9xj/cf9xj/cf9xj/cf9xj/cf9xj/cf9xj/cf9xj/cf9xj/cf9xj/XvjSB3H/cY/3H/cY/3H/cY/3H/cY/3H/cY/3H/cY/3H/cY/3H/cY/3H/cTbSFrot6f9x/3GP9x/3GP9x/3GP9x/3GP9x/3GP9x/3GP9x/3GP9x/3GP9x/3GP9x/3GP9x/3GP9x/3GP9x/3GP9x/3GP9x/3GP84IlG53a6P9x/3GP9x/3GP9x/3GP9x/3GP9x/3GP9x/3GP9x/3GP9x/3GP9x/z69m7NCZP9xj/cf9xj/cf9xj/cf9xj/cf9xj/cf9xj/cf9xj/cf9xj/cf9xj/cf9xj/cf9xj/cf9xj/cf9xj/cf9xj/cf9xj/cf9xj/P/jZsgcm/3GP9x/3GP9x/3GP9x/3GP9x/3GP9x/3GP9x/3GP9x/3GP9x/3GP9x/3GP9cfdWC/3H/cY/3H/cY/3H/cY/3H/cY/3H/cY/3H/cY/3H/cY/3H/cY/3H/cY/3H/cYOKihuFde/3H/cY/3H/cY/3H/cY/3H/cY/3H/cY/3H/cY/3H/cY/3H/cY/3H/cY/3H/cY/0oATH/7/3H/cY/3H/cY/3H/cY/3H/cY/3H/cY/3H/cY/3H/cY/3H/cY/3H/cY/3H/cYPIHmtH4Z/3H/cY/3H/cY/3H/cY/3H/cY/3H/cY/3H/cY/3H/cY/3H/cY/3H/cYPTMRs8zu/3GP9x/3GP9x/3GP9x/3GP9x/3GP9x/3GP9x/3GP9x/3GP9x/3GP9x/3GP9x/3GP9x/3GP9x/3GP9x/1ye1GFxj/cf9xj/cf9xj/cf9xj/cf9xj/cf9xj/cf9xj/cf9xj/cf9xj/cf9xj/cf9xj/cf9xj/cf9xj/cf9xj/cf9xj/cf9xj/cf9xj/cf9xhLI5xNxnGP9x/3GP9x/3GP9x/3GP9x/3GP9x/3GP9x/3GP9x/3GP9x/3GP9x/3GP9x/3GP9x/3FMBzxPjP9x/3GP9x/3GP9x/3GP9x/3GP9x/3GP9x/3GP9x/3GP9x/3GP9x/3GP9x/3GP9x/3GP9x/3GP9x/3GP9x/3GP9x/3GP9x/3GP9x/3GP9x/3GFtc1KNxj/cf9xj/cf9xj/cf9xj/cf9xj/cf9xj/cf9xj/cf9xj/cf9xj/cV2200n/cf9xj/cf9xj/cf9xj/cf9xj/cf9xj/cf9xj/cf9xj/cf9xj/cf9xhKmWxWaXH/cY/3H/cY/3H/cY/3H/cY/3H/cY/3H/cY/3H/cY/3H/cY/3H/cY/0ccHJ4+cY/3H/cY/3H/cY/3H/cY/3H/cY/3H/cY/3H/cY/3H/cY/3H/cY/3H/cY/3H/cY/3H/cY/3H/cY/3H/cY/3H/cY/3H/cY/3H/cY/3H/cYO5citGjdcY/3H/cY/3H/cY/3H/cY/3H/cY/3H/cY/3H/cY/3H/cY/3H/cY/3H/MkQ0vrvLcY/3H/cY/3H/cY/3H/cY/3H/cY/3H/cY/3H/cY/3H/cY/3H/cY/3H/cY/3H/cY/3H/cY/3H/cY/3H/cY/3H/cTZwJ7qP2P9x/3GP9x/3GP9x/3GP9x/3GP9x/3GP9x/3GP9x/3GP9x/3GP9x/zv59LYGC4/3H/cY/3H/cY/3H/cY/3H/cY/3H/cY/3H/cY/3H/cY/3H/cY/3H/cU8OLB8d/3GP9x/3GP9x/3GP9x/3GP9x/3GP9x/3GP9x/3GP9x/3GP9x/3GP9x/3GP9KExx+zv9x/3GP9x/3GP9x/3GP9x/3GP9x/3GP9x/3GP9x/3GP9x/3GP9x/3GP9x/3GEQ4fMx4j/cf9xj/cf9xj/cf9xj/cf9xj/cf9xj/cf9xj/cf9xj/cf9xj/cTcLdLn0i/9x/3GP9x/3GP9x/3GP9x/3GP9x/3GP9x/3GP9x/3GP9x/3GEbUfJK4cf9xj/cf9xj/cf9xj/cf9xj/cf9xj/cf9xj/cf9xj/cf9xj/cT8flbHgav9x/3GP9x/3GP9x/3GP9x/3GP9x/3GP9x/3GP9x/3GP9x/3GP9x/3GP9x/3GP9x/3GP9x/3GP9x/3GP9x/3GP9x/3GP9x/3GP9x/3FHj5yHBnGP9x/3GP9x/3GP9x/3GP9x/3GP9x/3GP9x/3GP9x/3GP9x/3GERLTMtLj/cf9xj/cf9xj/cf9xj/cf9xj/cf9xj/cf9xj/cf9xj/cf9xj/cf9xj/cf9xj/cf9xj/cf9xj/cf9xj/cf9xj/cf9xj/cf9xj/cf9xj/cf9xj/cf9xj/cf9xj/cTTNArwy/f9xj/cf9xj/cf9xj/cf9xj/cf9xj/cf9xj/cf9xj/cf9xj/cf9xj/cf9xj/cf9xj/cf9xj/cf9xj/cf9xj/cf9xj/cf9xj/cf9xj/cf9xj/cf83klS6bav/cf9xj/cf9xj/cf9xj/cf9xj/cf9xj/cf9xj/cf9xj/cf9xj/cf9xRtkcom6P9x/3GP9x/3GP9x/3GP9x/3GP9x/3GP9x/3GP9x/3GP9x/3GP9x/0o0HGy+cY/3H/cY/3H/cY/3H/cY/3H/cY/3H/cY/3H/cY/3H/cY/3H/cY/3H/cY/3H/cY/3H/cY/3H/cY/3FC+dzQYnGP9x/3GP9x/3GP9x/3GP9x/3GP9x/3GP9x/3GP9x/3GP9x/3GP9x/zRe17yhKHGP9x/3GP9x/3GP9x/3GP9x/3GP9x/3GP9x/3GP9x/3GP9x/3GP8iwSAa8+3+j/cf9xj/cf9xj/cf9xj/cf9xj/cf9xj/cf9xj/cf9xj/cf9xj/cf9xj/cf9xj/cf9xj/cf9xj/cf9xj/cf9xj/X3TSi/9xj/cf9xj/cf9xj/cf9xj/cf9xj/cf9xj/cf9xj/cf9xj/cf9xg8p4a0WHn/cf9xj/cf9xj/cf9xj/cf9xj/cf9xj/cf9xj/cf9xj/cf9xj/cf9xRJt8tkhx/3GP9x/3GP9x/3GP9x/3GP9x/3GP9x/3GP9x/3GP9x/3GP9x/3E+i0KydL2P9x/3GP9x/3GP9x/3GP9x/3GP9x/3GP9x/3GP9x/3GP9x/3GP9xWp7WYf9xj/cf9xj/cf9xj/cf9xj/cf9xj/cf9xj/cf9xj/cf9xj/cf9xj/MAojsQbcj/cf9xj/cf9xj/cf9xj/cf9xj/cf9xj/cf9xj/cf9xj/cf9xj/cf9xj/cf9xj/cf9xj/cf9xj/cf9xj/cf9xj/cf9xj/cf9xMTlJv8a2/3GP9x/3GP9x/3GP9x/3GP9x/3GP9x/3GP9x/3GP9x/3GP9x/3FBUoz61/9xj/cf9xj/cf9xj/cf9xj/cf9xj/cf9xj/cf9xj/cf9xj/cT6d5LJiG/9xj/cf9xj/cf9xj/cf9xj/cf9xj/cf9xj/cf9xj/cf9xj/cf9xj/cf9xToI8F9xx/3GP9x/3GP9x/3GP9x/3GP9x/3GP9x/3GP9x/3GP9x/3GP9x/3GP9x/3GP9x/3GEmUzHaz/3GP9x/3GP9x/3GP9x/3GP9x/3GP9x/3GP9x/3GP9x/3GP9x/3GDzuJrMR2XH/cY/3H/cY/3H/cY/3H/cY/3H/cY/3H/cY/3H/cY/3H/cY/3H/cY/3H/cY/0u6bFRZcY/3H/cY/3H/cY/3H/cY/3H/cY/3H/cY/3H/cY/3H/cY/3H/cY/3H/cY/3H/cVwa1OX/cf9xj/cf9xj/cf9xj/cf9xj/cf9xj/cf9xj/cf9xj/cf9xj/cTv9g7UCfI/3H/cY/3H/cY/3H/cY/3H/cY/3H/cY/3H/cY/3H/cY/3H/cY/3H/NnOSu4xt/3GP9x/3GP9x/3GP9x/3GP9x/3GP9x/3GP9x/3GP9x/3GP9x/3GDyOkbNxbnH/cY/3H/cY/3H/cY/3H/cY/3H/cY/3H/cY/3H/cY/3H/cY/3H/cY/3H/cY/3H/cY/3H/cY/3H/cTRzdruMiXH/cY/3H/cY/3H/cY/3H/cY/3H/cY/3H/cY/3H/cY/3H/cY/3H/cY/3H/cY/3H/cY/3H/cY/3H/cY/3H/cY/3H/cY/3H/cY/3H/cY/3H/cYW1zUo3GP9x/3GP9x/3GP9x/3GP9x/3GP9x/3GP9x/3GP9x/3GP9x/3GP9x/00oPE18/3H/cY/3H/cY/3H/cY/3H/cY/3H/cY/3H/cY/3H/cY/3H/cY/3H/cYOLbRt0kucf9xj/cf9xj/cf9xj/cf9xj/cf9xj/cf9xj/cf9xj/cf9xj/cf9xg27ve6EQiP9x/3GP9x/3GP9x/3GP9x/3GP9x/3GP9x/3GP9x/3GP9x/3GP9x/zZYQ7qnvHGP9x/3GP9x/3GP9x/3GP9x/3GP9x/3GP9x/3GP9x/3GP9x/3GP9xO5FVtG6qcf9xj/cf9xj/cf9xj/cf9xj/cf9xj/cf9xj/cf9xj/cf9xj/cf9xSfEccO7/cY/3H/cY/3H/cY/3H/cY/3H/cY/3H/cY/3H/cY/3H/cY/3H/cYO8QUtTvr/3GP9x/3GP9x/3GP9x/3GP9x/3GP9x/3GP9x/3GP9x/3GP9x/3GP9x/3GP9x/3GP9x/3GP9x/3GP9x/3GP9x/3GP9x/3GP9x/3GP9x/z6/9bNACv9xj/cf9xj/cf9xj/cf9xj/cf9xj/cf9xj/cf9xj/cf9xj/cf9xj/cf9xhNgjw33P9xj/cf9xj/cf9xj/cf9xj/cf9xj/cf9xj/cf9xj/cf9xj/cf9xNhcuuejRcf9xj/cf9xj/cf9xj/cf9xj/cf9xj/cf9xj/cf9xj/cf9xj/cf9xR6VMhatxj/cf9xj/cf9xj/cf9xj/cf9xj/cf9xj/cf9xj/cf9xj/cf9xj/Pipks9Wbj/cf9xj/cf9xj/cf9xj/cf9xj/cf9xj/cf9xj/cf9xj/cf9xj/cf9xj/cf8pRkQai5u+/3H/cY/3H/cY/3H/cY/3H/cY/3H/cY/3H/cY/3H/cY/3H/cY/3H/Mo4ZvnHmcY/3H/cY/3H/cY/3H/cY/3H/cY/3H/cY/3H/cY/3H/cY/3H/cY/3H/cY/3H/cY/3H/cY/3H/cY/3H/cY/3H/cY/3H/cY/3H/cY/3H/cY/3H/cY/3H/cY/3H/cY/3H/cY/3H/cY/3H/cY/3H/cY/0HbLANN/3GP9x/3GP9x/3GP9x/3GP9x/3GP9x/3GP9x/3GP9x/3GP9x/3GP9x/3GP9x/3GP9x/3GP9x/3E9AFKy/61xj/cf9xj/cf9xj/cf9xj/cf9xj/cf9xj/cf9xj/cf9xj/cf9xj/cf9xj/cf9xj/cf9xj/cf9xj/cf9xj/cf9xj/cf9xj/cf9xj/cf9xj/cf9xg/R+ewuBhxj/cf9xj/cf9xj/cf9xj/cf9xj/cf9xj/cf9xj/cf9xj/cf9xj/cf9xj/cf9xj/cf9xj/cf9xj/cf9xj/cf9xj/cf9xj/cf9xj/cf9xgxpRK/Wu3/cY/3H/cY/3H/cY/3H/cY/3H/cY/3H/cY/3H/cY/3H/cY/3H/cY/3H/cY/3H/cY/3H/cY/3H/cY/3H/cY/3H/cY/3H/cY/3H/cY/3EzT3q8sIVx/3GP9x/3GP9x/3GP9x/3GP9x/3GP9x/3GP9x/3GP9x/3GP9x/3FbfdSCcY/3H/cY/3H/cY/3H/cY/3H/cY/3H/cY/3H/cY/3H/cY/3H/cY/3EwT4S/sHtxj/cf9xj/cf9xj/cf9xj/cf9xj/cf9xj/cf9xj/cf9xj/cf9xj/cf8+hoazeXn/cY/3H/cY/3H/cY/3H/cY/3H/cY/3H/cY/3H/cY/3H/cY/3H/cY/3H/cYP3dhsYie/3GP9x/3GP9x/3GP9x/3GP9x/3GP9x/3GP9x/3GP9x/3GP9x/3GP9x/3GDb9VboCqv9x/3GP9x/3GP9x/3GP9x/3GP9x/3GP9x/3GP9x/3GP9x/3GP9x/3GCOLdxrHSI5xj/cf9xj/cf9xj/cf9xj/cf9xj/cf9xj/cf9xj/cf9xj/cf9xj/cf9xj/cf9xj/cf9xj/cf9xj/cf9xj/cf9xj/cf9xj/cf9xj/cf9xj/cf9xj/cT3DA7I8/HH/cY/3H/cY/3H/cY/3H/cY/3H/cY/3H/cY/3H/cY/3H/cY/3H/cY/3FERqzLlf9xj/cf9xj/cf9xj/cf9xj/cf9xj/cf9xj/cf9xj/cf9xj/cf9xhLSTxLbHGP9x/3GP9x/3GP9x/3GP9x/3GP9x/3GP9x/3GP9x/3GP9x/3GP9xQ9Is0t3/cf9xj/cf9xj/cf9xj/cf9xj/cf9xj/cf9xj/cf9xj/cf9xj/cf9xj/cf9xj/cf9xj/NyNiutyd/3GP9x/3GP9x/3GP9x/3GP9x/3GP9x/3GP9x/3GP9x/3GP9x/3GP9x/3GP9x/3GP9x/3GP9x/3GP9x/3GP9x/3GP9x/3GP9xXZXTao/3H/cY/3H/cY/3H/cY/3H/cY/3H/cY/3H/cY/3H/cY/3H/cY/3H/PoIUsn3rcY/3H/cY/3H/cY/3H/cY/3H/cY/3H/cY/3H/cY/3H/cY/3H/cY/3H/cTmGdLZ5i3GP9x/3GP9x/3GP9x/3GP9x/3GP9x/3GP9x/3GP9x/3GP9x/3FErky1G3H/cY/3H/cY/3H/cY/3H/cY/3H/cY/3H/cY/3H/cY/3H/cY/3H/cTEkYb7bnnGP9x/3GP9x/3GP9x/3GP9x/3GP9x/3GP9x/3GP9x/3GP9x/3GP9x/1900ouP9x/3GP9x/3GP9x/3GP9x/3GP9x/3GP9x/3GP9x/3GP9x/3GP9x/3GP9x/3GP9x/3GP9x/3GP9x/3GP9x/3GP9x/3GP9x/3GP9x/3GP9x/3GP9xR4RMl7v/cf9xj/cf9xj/cf9xj/cf9xj/cf9xj/cf9xj/cf9xj/cf9xj/cf9xj/XTvTxHGP9x/3GP9x/3GP9x/3GP9x/3GP9x/3GP9x/3GP9x/3GP9x/3GP9x/0iK/IdQcY/3H/cY/3H/cY/3H/cY/3H/cY/3H/cY/3H/cY/3H/cY/3H/cY/3E98PSzDwv/cf9xj/cf9xj/cf9xj/cf9xj/cf9xj/cf9xj/cf9xj/cf9xj/cf9xj/cf9xj/cUtqPElccf9xj/cf9xj/cf9xj/cf9xj/cf9xj/cf9xj/cf9xj/cf9xj/cf9xj/cf9xj/cf9xj/cf9xj/cf9xj/cf9xj/cf9xj/cf9xj/cf9xj/cf9xj/cf9xTaM8Ncz/cY/3H/cY/3H/cY/3H/cY/3H/cY/3H/cY/3H/cY/3H/cY/3H/cY/0S33NSC/3H/cY/3H/cY/3H/cY/3H/cY/3H/cY/3H/cY/3H/cY/3H/cY/3H/OaiFt1d6cf9xj/cf9xj/cf9xj/cf9xj/cf9xj/cf9xj/cf9xj/cf9xj/cf9xg/TbSxskv/cY/3H/cY/3H/cY/3H/cY/3H/cY/3H/cY/3H/cY/3H/cY/3H/cY/3Fc+NQH/3GP9x/3GP9x/3GP9x/3GP9x/3GP9x/3GP9x/3GP9x/3GP9x/3GP9xNz3puMIWcf9xj/cf9xj/cf9xj/cf9xj/cf9xj/cf9xj/cf9xj/cf9xj/cf9xj/cf9xj/cf9xj/cf9xj/cf9xj/cf9xj/cf9xj/cf9xg4RrK4uU3/cf9xj/cf9xj/cf9xj/cf9xj/cf9xj/cf9xj/cf9xj/cf9xj/cf9fttFJcf9xj/cf9xj/cf9xj/cf9xj/cf9xj/cf9xj/cf9xj/cf9xj/cf9xPBQzs+vMcf9xj/cf9xj/cf9xj/cf9xj/cf9xj/cf9xj/cf9xj/cf9xj/cf9xj/cf9xj/cf9xj/cf9xj/cf9xj/cf9xj/cf9xj/cf9xj/cf9xgt2cUaMmOu/3GP9x/3GP9x/3GP9x/3GP9x/3GP9x/3GP9x/3GP9x/3GP9x/3GP9x/3GDm5M7dGzP9xj/cf9xj/cf9xj/cf9xj/cf9xj/cf9xj/cf9xj/cf9xj/cf9xj/cf89R9WzuCpx/3GP9x/3GP9x/3GP9x/3GP9x/3GP9x/3GP9x/3GP9x/3GP9x/3E5QAK3v/3/cY/3H/cY/3H/cY/3H/cY/3H/cY/3H/cY/3H/cY/3H/cY/3H/cY/3FGxkyjm/9xj/cf9xj/cf9xj/cf9xj/cf9xj/cf9xj/cf9xj/cf9xj/cf9xj/cf9xg2aMO6lzyP9x/3GP9x/3GP9x/3GP9x/3GP9x/3GP9x/3GP9x/3GP9x/3GP9x/3FMKDw9fHH/cY/3H/cY/3H/cY/3H/cY/3H/cY/3H/cY/3H/cY/3H/cY/3H/cUU9HLwu/3GP9x/3GP9x/3GP9x/3GP9x/3GP9x/3GP9x/3GP9x/3GP9x/3GP9x/0BQPAv8cY/3H/cY/3H/cY/3H/cY/3H/cY/3H/cY/3H/cY/3H/cY/3H/cY/3H/cY/3EzBsK8+T1x/3GP9x/3GP9x/3GP9x/3GP9x/3GP9x/3GP9x/3GP9x/3GP9x/3GP9x/3FKizxnTI/3H/cY/3H/cY/3H/cY/3H/cY/3H/cY/3H/cY/3H/cY/3H/cY/3H/cYPdtysiSNcY/3H/cY/3H/cY/3H/cY/3H/cY/3H/cY/3H/cY/3H/cY/3H/cY/0MxjNzncY/3H/cY/3H/cY/3H/cY/3H/cY/3H/cY/3H/cY/3H/cY/3H/cY/3FIVRx6rnGP9x/3GP9x/3GP9x/3GP9x/3GP9x/3GP9x/3GP9x/3GP9x/3GP9MSTxbbI/3H/cY/3H/cY/3H/cY/3H/cY/3H/cY/3H/cY/3H/cY/3H/cY/3ExkOe/bxiP9x/3GP9x/3GP9x/3GP9x/3GP9x/3GP9x/3GP9x/3GP9x/3GP9x/3FJ8Rxw7v9xj/cf9xj/cf9xj/cf9xj/cf9xj/cf9xj/cf9xj/cf9xj/cf9xj/cTyQRLNvu3GP9x/3GP9x/3GP9x/3GP9x/3GP9x/3GP9x/3GP9x/3GP9x/3GP9x/3E4+by3BkNx/3GP9x/3GP9x/3GP9x/3GP9x/3GP9x/3GP9x/3GP9x/3GP9x/3GP86O8e3xDiP9x/3GP9x/3GP9x/3GP9x/3GP9x/3GP9x/3GP9x/3GP9x/3GP9x/3FGCUyfa3H/cY/3H/cY/3H/cY/3H/cY/3H/cY/3H/cY/3H/cY/3H/cY/3H/cY/zdDNbm8ynGP9x/3GP9x/3GP9x/3GP9x/3GP9x/3GP9x/3GP9x/3GP9x/3GP9x/3GP9x/3GP9x/3GP9x/3GP9x/3GP9x/3GP9x/3GP9x/3GP9x/3GP9QY9Cscf9xj/cf9xj/cf9xj/cf9xj/cf9xj/cf9xj/cf9xj/cf9xj/cf9xj/cf9xj/cf9xgj28MawkPOcY/3H/cY/3H/cY/3H/cY/3H/cY/3H/cY/3H/cY/3H/cY/3H/cY/3FD4FzB+nH/cY/3H/cY/3H/cY/3H/cY/3H/cY/3H/cY/3H/cY/3H/cY/3H/cY/3Fav9VAcY/3H/cY/3H/cY/3H/cY/3H/cY/3H/cY/3H/cY/3H/cY/3H/cY/3H/NJAEvW/7/3GP9x/3GP9x/3GP9x/3GP9x/3GP9x/3GP9x/3GP9x/3GP9x/3GP82wrG7PU7/cf9xj/cf9xj/cf9xj/cf9xj/cf9xj/cf9xj/cf9xj/cf9xj/cf9xj/MK4SsGHtcf9xj/cf9xj/cf9xj/cf9xj/cf9xj/cf9xj/cf9xj/cf9xj/cf9xj/cf9xWp7WYY/3H/cY/3H/cY/3H/cY/3H/cY/3H/cY/3H/cY/3H/cY/3H/cY/3H/cV6V0Wpx/3GP9x/3GP9x/3GP9x/3GP9x/3GP9x/3GP9x/3GP9x/3GP9x/3GEzK7DNRcf9xj/cf9xj/cf9xj/cf9xj/cf9xj/cf9xj/cf9xj/cf9xj/cf9xj/Okolt7Xa/3H/cY/3H/cY/3H/cY/3H/cY/3H/cY/3H/cY/3H/cY/3H/cY/3H/cTZygbqNfv9x/3GP9x/3GP9x/3GP9x/3GP9x/3GP9x/3GP9x/3GP9x/3GP9x/3GP9e+NIHcf9xj/cf9xj/cf9xj/cf9xj/cf9xj/cf9xj/cf9xj/cf9xj/cf9xj/cTHEt787SP9x/3GP9x/3GP9x/3GP9x/3GP9x/3GP9x/3GP9x/3GP9x/3GP9x/3GP9x/3E7lvS1aQv/cY/3H/cY/3H/cY/3H/cY/3H/cY/3H/cY/3H/cY/3H/cY/3H/cY/zanYrpYnXH/cY/3H/cY/3H/cY/3H/cY/3H/cY/3H/cY/3H/cY/3H/cY/3H/cYXbbSSXGP9x/3GP9x/3GP9x/3GP9x/3GP9x/3GP9x/3GP9x/3GP9x/3GP9x/0ccHK4+/3H/cY/3H/cY/3H/cY/3H/cY/3H/cY/3H/cY/3H/cY/3H/cY/3H/cY/3H/cY/3H/cY/3H/cY/3H/cY/3H/cY/3H/cY/3H/cY/3H/cY/3H/cY/3H/cY/3H/cY/06bvDZE/3H/cY/3H/cY/3H/cY/3H/cY/3H/cY/3H/cY/3H/cY/3H/cY/3H/cY/09eXCoa/3GP9x/3GP9x/3GP9x/3GP9x/3GP9x/3GP9x/3GP9x/3GP9x/3GP9x/3E8Ewaz7Plx/3GP9x/3GP9x/3GP9x/3GP9x/3GP9x/3GP9x/3GP9x/3GP9x/3GP8zQyO9vNxxj/cf9xj/cf9xj/cf9xj/cf9xj/cf9xj/cf9xj/cf9xj/cf9xXbbTSf9xj/cf9xj/cf9xj/cf9xj/cf9xj/cf9xj/cf9xj/cf9xj/cUPdfMIocf9xj/cf9xj/cf9xj/cf9xj/cf9xj/cf9xj/cf9xj/cf9xj/cf9FjUzHK4/3H/cY/3H/cY/3H/cY/3H/cY/3H/cY/3H/cY/3H/cY/3H/cY/3H/cY/3H/cY/3Er3UIaUive/3H/cY/3H/cY/3H/cY/3H/cY/3H/cY/3H/cY/3H/cY/3H/cY/3H/cY/0TzLNDN/3H/cY/3H/cY/3H/cY/3H/cY/3H/cY/3H/cY/3H/cY/3H/cY/3H/cY/3FJovx10P9x/3GP9x/3GP9x/3GP9x/3GP9x/3GP9x/3GP9x/3GP9x/3GP9x/3GP82hTW7esr/cf9xj/cf9xj/cf9xj/cf9xj/cf9xj/cf9xj/cf9xj/cf9xj/cf9xhJ7jxhHHGP9x/3GP9x/3GP9x/3GP9x/3GP9x/3GP9x/3GP9x/3GP9x/3GP9x/3EybmK+kZ3/cf9xj/cf9xj/cf9xj/cf9xj/cf9xj/cf9xj/cf9xj/cf9xj/cf9xhGknym2I/3H/cY/3H/cY/3H/cY/3H/cY/3H/cY/3H/cY/3H/cY/3H/cY/3H/cT0YwbPnPv9xj/cf9xj/cf9xj/cf9xj/cf9xj/cf9xj/cf9xj/cf9xj/cf9xj/cf9xj/cf9xj/cf9xj/cf9xj/cf9xj/cf9xj/cf9H50yhi4/3H/cY/3H/cY/3H/cY/3H/cY/3H/cY/3H/cY/3H/cY/3H/cY/3H/cUIurN0Vcf9xj/cf9xj/cf9xj/cf9xj/cf9xj/cf9xj/cf9xj/cf9xj/cf9xj/TQc8T4z/cY/3H/cY/3H/cY/3H/cY/3H/cY/3H/cY/3H/cY/3H/cY/3H/cY/3E651K1GK1xj/cf9xj/cf9xj/cf9xj/cf9xj/cf9xj/cf9xj/cf9xj/cf9xj/cf9xNkIIub33cf9xj/cf9xj/cf9xj/cf9xj/cf9xj/cf9xj/cf9xj/cf9xj/cf9xj/MsFyvz6N/3H/cY/3H/cY/3H/cY/3H/cY/3H/cY/3H/cY/3H/cY/3H/cY/3H/cY/3H/cY/3H/cY/3H/cY/3H/cY/3H/cY/3H/cY/3H/cY/3H/cY/3H/cT1c2bKjJnGP9x/3GP9x/3GP9x/3GP9x/3GP9x/3GP9x/3GP9x/3GP9x/3GP9x/0jGTIObcY/3H/cY/3H/cY/3H/cY/3H/cY/3H/cY/3H/cY/3H/cY/3H/cY/3H/PsMDszz8/3GP9x/3GP9x/3GP9x/3GP9x/3GP9x/3GP9x/3GP9x/3GP9x/3GP9x/zuXBrZo+Y/3H/cY/3H/cY/3H/cY/3H/cY/3H/cY/3H/cY/3H/cY/3H/cY/3H/cY/3H/cY/3H/cY/3H/cY/3H/cY/3H/cY/3H/cY/3H/cY/3H/cYN2C4uZ9H/3GP9x/3GP9x/3GP9x/3GP9x/3GP9x/3GP9x/3GP9x/3GP9x/3GP9x/3GP9x/3GP9x/3GP9x/3GP9x/3GP9x/3GP9x/3GP80D7i88Edx/3GP9x/3GP9x/3GP9x/3GP9x/3GP9x/3GP9x/3GP9x/3GP9x/3GP9x/3GP9x/3GP9x/3GP9x/3GP9x/3GP9x/3GP9x/3GP9x/3GP9x/3GP9x/3Eq1DAaYrz+j/cf9xj/cf9xj/cf9xj/cf9xj/cf9xj/cf9xj/cf9xj/cf9xj/cf9xPJJctG2jj/cf9xj/cf9xj/cf9xj/cf9xj/cf9xj/cf9xj/cf9xj/cf9xj/cf9xXdfSKHGP9x/3GP9x/3GP9x/3GP9x/3GP9x/3GP9x/3GP9x/3GP9x/3GP9x/zVTo7ysXI/3H/cY/3H/cY/3H/cY/3H/cY/3H/cY/3H/cY/3H/cY/3H/cY/3H/cY/3H/cY/3H/cY/3H/cY/3H/cY/3H/cY/3H/cY/3H/cTu8lLVDa/9xj/cf9xj/cf9xj/cf9xj/cf9xj/cf9xj/cf9xj/cf9xj/cf9xj/cUzlPEGs/3GP9x/3GP9x/3GP9x/3GP9x/3GP9x/3GP9x/3GP9x/3GP9x/3GP9x/3GP9x/zWZFrxm6f9x/3GP9x/3GP9x/3GP9x/3GP9x/3GP9x/3GP9x/3GP9x/3GP9x/3GP9x/3GP9x/3GP9x/3GP9x/zR1tLyKS3GP9x/3GP9x/3GP9x/3GP9x/3GP9x/3GP9x/3GP9x/3GP9x/3GP9x/zMWMb3pznH/cY/3H/cY/3H/cY/3H/cY/3H/cY/3H/cY/3H/cY/3H/cY/3H/cY/17X0yj/cf9xj/cf9xj/cf9xj/cf9xj/cf9xj/cf9xj/cf9xj/cf9xj/cf9xj/IWBCGgr73v9xj/cf9xj/cf9xj/cf9xj/cf9xj/cf9xj/cf9xj/cf9xj/cf9xj/cf80jPa9cwn/cY/3H/cY/3H/cY/3H/cY/3H/cY/3H/cY/3H/cY/3H/cY/3H/cY/3H/cY/3H/cY/3H/MzJrvs2Uj/cf9xj/cf9xj/cf9xj/cf9xj/cf9xj/cf9xj/cf9xj/cf9xj/cf9xj/cf9xj/cf9xj/cf9xj/cf9xj/cf9xj/cf9xj/cf9xj/cf9xj/cf9xj/cf9xIS4yGu0c3nGP9x/3GP9x/3GP9x/3GP9x/3GP9x/3GP9x/3GP9x/3GP9x/3GP9x/z8YwbHnPnH/cY/3H/cY/3H/cY/3H/cY/3H/cY/3H/cY/3H/cY/3H/cY/3H/cY/3H/cY/3H/cY/3H/cY/3FJExxuznH/cY/3H/cY/3H/cY/3H/cY/3H/cY/3H/cY/3H/cY/3H/cY/3H/cY/3H/cY/3H/cY/3H/cY/3H/cY/3H/cY/3H/cY/3H/cY/3H/cTzM+LQzB4/3H/cY/3H/cY/3H/cY/3H/cY/3H/cY/3H/cY/3H/cY/3H/cY/3H/cYMfQxvwvO/3GP9x/3GP9x/3GP9x/3GP9x/3GP9x/3GP9x/3GP9x/3GP9x/3GP9x/3GDCFI7CK3I/3H/cY/3H/cY/3H/cY/3H/cY/3H/cY/3H/cY/3H/cY/3H/cY/3H/cYTmE8Gexx/3GP9x/3GP9x/3GP9x/3GP9x/3GP9x/3GP9x/3GP9x/3GP9x/3GP9x/zj9VbgCqnGP9x/3GP9x/3GP9x/3GP9x/3GP9x/3GP9x/3GP9x/3GP9x/3GP9x/zPl074aLI/3H/cY/3H/cY/3H/cY/3H/cY/3H/cY/3H/cY/3H/cY/3H/cY/3FFHBy+Po/3H/cY/3H/cY/3H/cY/3H/cY/3H/cY/3H/cY/3H/cY/3H/cY/3H/cY/3H/cY/3H/cY/3H/cYMuYBvRn+cf9xj/cf9xj/cf9xj/cf9xj/cf9xj/cf9xj/cf9xj/cf9xj/cf9xj/cf9xj/cf9xj/cf9xj/Mubkvxkb/3H/cY/3H/cY/3H/cY/3H/cY/3H/cY/3H/cY/3H/cY/3H/cY/3H/cY/3H/OBmkueZb/3GP9x/3GP9x/3GP9x/3GP9x/3GP9x/3GP9x/3GP9x/3GP9x/3GP9xMANFv/y6cY/3H/cY/3H/cY/3H/cY/3H/cY/3H/cY/3H/cY/3H/cY/3H/cY/3H/cY/0uZbGZp/3GP9x/3GP9x/3GP9x/3GP9x/3GP9x/3GP9x/3GP9x/3GP9x/3GP9xMYrCv3U9/3H/cY/3H/cY/3H/cY/3H/cY/3H/cY/3H/cY/3H/cY/3H/cY/3H/cUL+fOAYj/cf9xj/cf9xj/cf9xj/cf9xj/cf9xj/cf9xj/cf9xj/cf9xj/cUB+3AkS/3GP9x/3GP9x/3GP9x/3GP9x/3GP9x/3GP9x/3GP9x/3GP9x/3GFzX1CiP9x/3GP9x/3GP9x/3GP9x/3GP9x/3GP9x/3GP9x/3GP9x/3GP9xPpuKsmR1/3GP9x/3GP9x/3GP9x/3GP9x/3GP9x/3GP9x/3GP9x/3GP9x/3GP9xWzvVxI/3H/cY/3H/cY/3H/cY/3H/cY/3H/cY/3H/cY/3H/cY/3H/cY/3H/cV5T0qyP9x/3GP9x/3GP9x/3GP9x/3GP9x/3GP9x/3GP9x/3GP9x/3GP9x/3GFp91oKP9x/3GP9x/3GP9x/3GP9x/3GP9x/3GP9x/3GP9x/3GP9x/3GP9x/3GP9x/3GP9x/3GP9x/3GP9x/3GP9x/3GP9x/3GP9x/3GP9x/3GP9x/3GP8+comzjXb/cf9xj/cf9xj/cf9xj/cf9xj/cf9xj/cf9xj/cf9xj/cf9xj/cf9xj/cf9xj/cf9xj/cf9xj/cf9xj/cf9xj/cf9xj/cf9xj/cf9xj/cf9xj/cf9xj/cf9xj/cf9xj/cf9xj/cf9xj/cf9xg/qKmwV1Zxj/cf9xj/cf9xj/cf9xj/cf9xj/cf9xj/cf9xj/cf9xj/cf9xj/cf9xNHgWvIfp/3H/cY/3H/cY/3H/cY/3H/cY/3H/cY/3H/cY/3H/cY/3H/cY/3H/cY/zqbXLdko4/3H/cY/3H/cY/3H/cY/3H/cY/3H/cY/3H/cY/3H/cY/3H/cY/3H/cYM3AxvI/OcY/3H/cY/3H/cY/3H/cY/3H/cY/3H/cY/3H/cY/3H/cY/3H/cY/3H/X3TSi4/3H/cY/3H/cY/3H/cY/3H/cY/3H/cY/3H/cY/3H/cY/3H/cY/3H/cY/3H/cY/3H/cY/3H/cY/3H/cY/3H/cY/3H/cY/3H/cY/3H/cY/3H/cY/3H/cY/3H/cY/3H/cY/3H/cY/3H/cY/3H/cY/3H/cY/3H/cY/3H/cY/3H/cY/3H/I/ynGuA1jv9x/3GP9x/3GP9x/3GP9x/3GP9x/3GP9x/3GP9x/3GP9x/3GP9x/3GP9x/3GP8yFjG/6c6P9x/3GP9x/3GP9x/3GP9x/3GP9x/3GP9x/3GP9x/3GP9x/3GP9x/3Ey3oG9IX5x/3GP9x/3GP9x/3GP9x/3GP9x/3GP9x/3GP9x/3GP9x/3GP9x/3GP9x/3GP9x/3GP9x/3GP9x/3GP9x/3GP9x/3GP9x/3GP9xPJFxs26OcY/3H/cY/3H/cY/3H/cY/3H/cY/3H/cY/3H/cY/3H/cY/3H/cY/3H/cY/3H/cY/3H/cY/3H/cY/3H/cY/3H/cY/3H/cY/3H/cY/3H/cY/3H/cThZgrimfY/3H/cY/3H/cY/3H/cY/3H/cY/3H/cY/3H/cY/3H/cY/3H/cY/3H/cTDmyL8ZN3H/cY/3H/cY/3H/cY/3H/cY/3H/cY/3H/cY/3H/cY/3H/cY/3H/cY/3H/cUtqPElccY/3H/cY/3H/cY/3H/cY/3H/cY/3H/cY/3H/cY/3H/cY/3H/cY/3H/cYTj1cLCr/cf9xj/cf9xj/cf9xj/cf9xj/cf9xj/cf9xj/cf9xj/cf9xj/cf9xj/cf9xTCg8PXxx/3GP9x/3GP9x/3GP9x/3GP9x/3GP9x/3GP9x/3GP9x/3GP9x/3GP9x/3FKumxUWXH/cY/3H/cY/3H/cY/3H/cY/3H/cY/3H/cY/3H/cY/3H/cY/3H/cY/3H/cY/3H/cY/3H/cY/3H/cTpNhrayeY/3H/cY/3H/cY/3H/cY/3H/cY/3H/cY/3H/cY/3H/cY/3H/cY/3H/cY/3H/XVzTo3H/cY/3H/cY/3H/cY/3H/cY/3H/cY/3H/cY/3H/cY/3H/cY/3H/cY/3H/cTG+kr5BbXGP9x/3GP9x/3GP9x/3GP9x/3GP9x/3GP9x/3GP9x/3GP9x/3GP9x/0N4LNh9cf9xj/cf9xj/cf9xj/cf9xj/cf9xj/cf9xj/cf9xj/cf9xj/cf9xj/cUeXHJaO/3H/cY/3H/cY/3H/cY/3H/cY/3H/cY/3H/cY/3H/cY/3H/cY/3H/cY/3EowlUac9qucY/3H/cY/3H/cY/3H/cY/3H/cY/3H/cY/3H/cY/3H/cY/3H/cY/3H/cV8R0e7/cY/3H/cY/3H/cY/3H/cY/3H/cY/3H/cY/3H/cY/3H/cY/3H/cY/3H/cTAWFbD56v9x/3GP9x/3GP9x/3GP9x/3GP9x/3GP9x/3GP9x/3GP9x/3GP9x/3GP9x/z/C8bI9Do/3H/cY/3H/cY/3H/cY/3H/cY/3H/cY/3H/cY/3H/cY/3H/cY/3H/cY/3H/cY/3H/cY/3H/cY/3H/cY/3H/cY/3H/cY/3H/cY/3H/cY/3H/cY/3H/cY/3E6ndK2Yi3/cY/3H/cY/3H/cY/3H/cY/3H/cY/3H/cY/3H/cY/3H/cY/3H/cY/3H/XTvUxP9x/3GP9x/3GP9x/3GP9x/3GP9x/3GP9x/3GP9x/3GP9x/3GP9x/3GP9x/3GP874522HGL/cY/3H/cY/3H/cY/3H/cY/3H/cY/3H/cY/3H/cY/3H/cY/3H/cY/3H/Pc9kszCbcf9xj/cf9xj/cf9xj/cf9xj/cf9xj/cf9xj/cf9xj/cf9xj/cf9xj/Mrrdv0Ui/3H/cY/3H/cY/3H/cY/3H/cY/3H/cY/3H/cY/3H/cY/3H/cY/3H/cY/3FfEdHu/3H/cY/3H/cY/3H/cY/3H/cY/3H/cY/3H/cY/3H/cY/3H/cY/3H/cY/3H/XvjSB3GP9x/3GP9x/3GP9x/3GP9x/3GP9x/3GP9x/3GP9x/3GP9x/3GP9x/3GDHEt747SHGP9x/3GP9x/3GP9x/3GP9x/3GP9x/3GP9x/3GP9x/3GP9x/3GP9x/3GP9E/nzAGHH/cY/3H/cY/3H/cY/3H/cY/3H/cY/3H/cY/3H/cY/3H/cY/3H/cY/3H/cUD8LPA9cf9xj/cf9xj/cf9xj/cf9xj/cf9xj/cf9xj/cf9xj/cf9xj/cf9xj/cf9OvLwkNHGP9x/3GP9x/3GP9x/3GP9x/3GP9x/3GP9x/3GP9x/3GP9x/3GP9x/3GP9x/3GP9x/3GP9x/3GP9x/3GP9x/3GP9x/zR7gb2Efv9xj/cf9xj/cf9xj/cf9xj/cf9xj/cf9xj/cf9xj/cf9xj/cf9xj/cf9xhBVyz6jf9xj/cf9xj/cf9xj/cf9xj/cf9xj/cf9xj/cf9xj/cf9xj/cf9xj/cf9xRT0cvC7/cY/3H/cY/3H/cY/3H/cY/3H/cY/3H/cY/3H/cY/3H/cY/3H/cY/3H/MVORsLxuj/cf9xj/cf9xj/cf9xj/cf9xj/cf9xj/cf9xj/cf9xj/cf9xj/cf9xg+z1qxMKVx/3GP9x/3GP9x/3GP9x/3GP9x/3GP9x/3GP9x/3GP9x/3GP9x/3GP9x/3GP9x/3GP9x/3GP9x/3GP9x/3GP9x/3GP9x/3GP9x/3GP9x/3FeldFqcf9xj/cf9xj/cf9xj/cf9xj/cf9xj/cf9xj/cf9xj/cf9xj/cf9xj/cf80q5y8VGNxj/cf9xj/cf9xj/cf9xj/cf9xj/cf9xj/cf9xj/cf9xj/cf9xj/cf9PYTwp7I/3H/cY/3H/cY/3H/cY/3H/cY/3H/cY/3H/cY/3H/cY/3H/cY/3H/cYXBrT5XH/cY/3H/cY/3H/cY/3H/cY/3H/cY/3H/cY/3H/cY/3H/cY/3H/cY/3H/cY/3H/cY/3H/cY/3H/cY/3H/cY/3H/cY/3H/cY/3H/cY/3H/cY/3H/cY/3H/cY/3H/cShKthqLVJ7/cf9xj/cf9xj/cf9xj/cf9xj/cf9xj/cf9xj/cf9xj/cf9xj/cf9xj/SvfMYINx/3GP9x/3GP9x/3GP9x/3GP9x/3GP9x/3GP9x/3GP9x/3GP9x/3GP9x/zvnUrYYrY/3H/cY/3H/cY/3H/cY/3H/cY/3H/cY/3H/cY/3H/cY/3H/cY/3H/cY/0fUfKK4/3GP9x/3GP9x/3GP9x/3GP9x/3GP9x/3GP9x/3GP9x/3GP9x/3GP9x/3ExFjG/6c7/cY/3H/cY/3H/cY/3H/cY/3H/cY/3H/cY/3H/cY/3H/cY/3H/cY/3H/cY/3H/S6w8ZTyP9x/3GP9x/3GP9x/3GP9x/3GP9x/3GP9x/3GP9x/3GP9x/3GP9x/3GP9x/3ExWRy+puNxj/cf9xj/cf9xj/cf9xj/cf9xj/cf9xj/cf9xj/cf9xj/cf9xj/cf9xhAp1wGiv9x/3GP9x/3GP9x/3GP9x/3GP9x/3GP9x/3GP9x/3GP9x/3GP9x/3GP9x/3GP9x/3GP9x/3GP9x/3GP9x/3GP8maWYauWme/3H/cY/3H/cY/3H/cY/3H/cY/3H/cY/3H/cY/3H/cY/3H/cY/3H/cY/3FdldNqj/cf9xj/cf9xj/cf9xj/cf9xj/cf9xj/cf9xj/cf9xj/cf9xj/cf9xj/SVB8evhxj/cf9xj/cf9xj/cf9xj/cf9xj/cf9xj/cf9xj/cf9xj/cf9xj/cf9xgmd2AqmIn9cf9xj/cf9xj/cf9xj/cf9xj/cf9xj/cf9xj/cf9xj/cf9xj/cf9xj/cf9fldJq/3H/cY/3H/cY/3H/cY/3H/cY/3H/cY/3H/cY/3H/cY/3H/cY/3H/cY/3E6UZO2rmz/cY/3H/cY/3H/cY/3H/cY/3H/cY/3H/cY/3H/cY/3H/cY/3H/cY/3H/cTTQ4bwvHo/3H/cY/3H/cY/3H/cY/3H/cY/3H/cY/3H/cY/3H/cY/3H/cY/3H/cY/zYrD7rU8HH/cY/3H/cY/3H/cY/3H/cY/3H/cY/3H/cY/3H/cY/3H/cY/3H/cY/3H/cY/3H/cY/3H/cY/3H/cY/3H/cY/3H/cY/3H/cY/3H/cY/3H/cY/3H/cY/3H/cY/3H/cY/3H/cY/3H/cY/zHUJr8r2XGP9x/3GP9x/3GP9x/3GP9x/3GP9x/3GP9x/3GP9x/3GP9x/3GP9x/3GP9x/3GP9x/3GP9x/3E7pVK0Wq1xj/cf9xj/cf9xj/cf9xj/cf9xj/cf9xj/cf9xj/cf9xj/cf9xj/cf9xheMtLNj/cf9xj/cf9xj/cf9xj/cf9xj/cf9xj/cf9xj/cf9xj/cf9xj/cf9xj/N0RiubudcY/3H/cY/3H/cY/3H/cY/3H/cY/3H/cY/3H/cY/3H/cY/3H/cY/3H/cY/3H/cY/3H/cY/3H/cY/3H/cY/3H/cY/3H/cY/zMLRr70uf9xj/cf9xj/cf9xj/cf9xj/cf9xj/cf9xj/cf9xj/cf9xj/cf9xj/cf9xhDsSzU7f9xj/cf9xj/cf9xj/cf9xj/cf9xj/cf9xj/cf9xj/cf9xj/cf9xj/cf9xj/cf9xj/cf9xj/cf9xj/cf9xXlPSrI/3H/cY/3H/cY/3H/cY/3H/cY/3H/cY/3H/cY/3H/cY/3H/cY/3H/cY/07PjCMHcf9xj/cf9xj/cf9xj/cf9xj/cf9xj/cf9xj/cf9xj/cf9xj/cf9xj/cf86LXu20oRxj/cf9xj/cf9xj/cf9xj/cf9xj/cf9xj/cf9xj/cf9xj/cf9xj/cf9xhOXlwaGnH/cY/3H/cY/3H/cY/3H/cY/3H/cY/3H/cY/3H/cY/3H/cY/3H/cY/3H/cY/3H/cY/zPy1r0NKXGP9x/3GP9x/3GP9x/3GP9x/3GP9x/3GP9x/3GP9x/3GP9x/3GP9x/3GP9x/zM4HL3H43H/cY/3H/cY/3H/cY/3H/cY/3H/cY/3H/cY/3H/cY/3H/cY/3H/cY/3H/cY/3H/cY/3H/cY/3H/cY/3H/cY/3H/cY/3H/cY/3H/cY/3H/cY/3H/cY/3H/OAE1uP7KcY/3H/cY/3H/cY/3H/cY/3H/cY/3H/cY/3H/cY/3H/cY/3H/cY/3H/cYOJlEuGa7j/cf9xj/cf9xj/cf9xj/cf9xj/cf9xj/cf9xj/cf9xj/cf9xj/cf9xj/cf9xj/cf9xj/cf9xj/cf9xj/cf9xj/cf9xOjwRtsPuj/cf9xj/cf9xj/cf9xj/cf9xj/cf9xj/cf9xj/cf9xj/cf9xj/cf9xj/PbNctEyj/3GP9x/3GP9x/3GP9x/3GP9x/3GP9x/3GP9x/3GP9x/3GP9x/3GP9x/3FcO9PEcf9xj/cf9xj/cf9xj/cf9xj/cf9xj/cf9xj/cf9xj/cf9xj/cf9xj/cf9LtcxUo3H/cY/3H/cY/3H/cY/3H/cY/3H/cY/3H/cY/3H/cY/3H/cY/3H/cY/3H/N0Riurud/3H/cY/3H/cY/3H/cY/3H/cY/3H/cY/3H/cY/3H/cY/3H/cY/3H/cYTOU8Qaz/cf9xj/cf9xj/cf9xj/cf9xj/cf9xj/cf9xj/cf9xj/cf9xj/cf9xj/cf9xj/cf9xj/cf9xj/NSRXu9uocY/3H/cY/3H/cY/3H/cY/3H/cY/3H/cY/3H/cY/3H/cY/3H/cY/3H/cYRDh8zHiP9x/3GP9x/3GP9x/3GP9x/3GP9x/3GP9x/3GP9x/3GP9x/3GP9x/3GP9x/3GP9xW33UgnH/cY/3H/cY/3H/cY/3H/cY/3H/cY/3H/cY/3H/cY/3H/cY/3H/cY/3H/cY/3H/cY/3H/cY/3H/cY/3H/cY/3H/cY/3H/cY/3H/cY/3FHuByEfnH/cY/3H/cY/3H/cY/3H/cY/3H/cY/3H/cY/3H/cY/3H/cY/3H/cY/3H/cUCUjAe3j/cf9xj/cf9xj/cf9xj/cf9xj/cf9xj/cf9xj/cf9xj/cf9xj/cf9xj/cUCBvAjk/3GP9x/3GP9x/3GP9x/3GP9x/3GP9x/3GP9x/3GP9x/3GP9x/3GP9x/3GD3NQrMyvf9xj/cf9xj/cf9xj/cf9xj/cf9xj/cf9xj/cf9xj/cf9xj/cf9xj/cf9xj/cf9xj/cf9xj/SGn8mWD/cf9xj/cf9xj/cf9xj/cf9xj/cf9xj/cf9xj/cf9xj/cf9xj/cf9xj/cf9HCUyva/9x/3GP9x/3GP9x/3GP9x/3GP9x/3GP9x/3GP9x/3GP9x/3GP9x/3GP9x/1x91YL/cY/3H/cY/3H/cY/3H/cY/3H/cY/3H/cY/3H/cY/3H/cY/3H/cY/3H/cYPaVIs1q3/3GP9x/3GP9x/3GP9x/3GP9x/3GP9x/3GP9x/3GP9x/3GP9x/3GP9x/3E7CEG0975xj/cf9xj/cf9xj/cf9xj/cf9xj/cf9xj/cf9xj/cf9xj/cf9xj/cf9xg+6JGxF25x/3GP9x/3GP9x/3GP9x/3GP9x/3GP9x/3GP9x/3GP9x/3GP9x/3GP9x/3GP9x/zQ+Bb3B+v9xj/cf9xj/cf9xj/cf9xj/cf9xj/cf9xj/cf9xj/cf9xj/cf9xj/cf9xPInxs3YOcf9xj/cf9xj/cf9xj/cf9xj/cf9xj/cf9xj/cf9xj/cf9xj/cf9xj/cf9xj/SLgclH7/cf9xj/cf9xj/cf9xj/cf9xj/cf9xj/cf9xj/cf9xj/cf9xj/cf9xj/cf9xQjYs7J3/cf9xj/cf9xj/cf9xj/cf9xj/cf9xj/cf9xj/cf9xj/cf9xj/cf9xj/cf9xj/cf9xj/cf9xj/cf9xj/cf9xj/cf9xj/cf9xj/cf9xj/cf9xj/cf9xhantZh/3H/cY/3H/cY/3H/cY/3H/cY/3H/cY/3H/cY/3H/cY/3H/cY/3H/cY/3H/cY/3H/cY/3H/cY/3H/cY/3H/cY/3H/cY/3H/cY/3H/cY/0MQjO73/3GP9x/3GP9x/3GP9x/3GP9x/3GP9x/3GP9x/3GP9x/3GP9x/3GP9x/3GP9x/3GP9x/3GP9x/3GP9x/3GP9x/3GP9x/3E668S2FDuP9x/3GP9x/3GP9x/3GP9x/3GP9x/3GP9x/3GP9x/3GP9x/3GP9x/3GP9xXnTRi3GP9x/3GP9x/3GP9x/3GP9x/3GP9x/3GP9x/3GP9x/3GP9x/3GP9x/3GP9x/3GP9x/3GP9x/3GP9x/3GP9x/3GP9x/3GP9x/3GP9x/3GP8j4OEa4fHu/3GP9x/3GP9x/3GP9x/3GP9x/3GP9x/3GP9x/3GP9x/3GP9x/3GP9x/3GD2Jy7J2NHGP9x/3GP9x/3GP9x/3GP9x/3GP9x/3GP9x/3GP9x/3GP9x/3GP9x/3GP9x/3GP9x/3GP9x/3GP9x/3GP9x/3GP9x/3GP9x/3GP9x/3GP9x/3GP9x/3GP9x/3GP9x/3GP9x/3GP9x/3GP9x/3GP9x/3GP9x/3GP9x/3GP9x/3GP9x/3GP9x/3GP9x/3GP9x/3GP9x/3FLajxJXHGP9x/3GP9x/3GP9x/3GP9x/3GP9x/3GP9x/3GP9x/3GP9x/3GP9x/3GD7yKbIN1o/3H/cY/3H/cY/3H/cY/3H/cY/3H/cY/3H/cY/3H/cY/3H/cY/3H/cY/3FIHmyOGf9xj/cf9xj/cf9xj/cf9xj/cf9xj/cf9xj/cf9xj/cf9xj/cf9xj/cf9xgxA2G+/J5xj/cf9xj/cf9xj/cf9xj/cf9xj/cf9xj/cf9xj/cf9xj/cf9xj/cf9xj/cf9xj/cf9xg6Qja2vcmP9x/3GP9x/3GP9x/3GP9x/3GP9x/3GP9x/3GP9x/3GP9x/3GP9x/3GP9x/3GP9x/3GP9x/3GP9xRvockF5xj/cf9xj/cf9xj/cf9xj/cf9xj/cf9xj/cf9xj/cf9xj/cf9xj/cf9xj/ImlUGvlqvv9x/3GP9x/3GP9x/3GP9x/3GP9x/3GP9x/3GP9x/3GP9x/3GP9x/3GP9x/0QCXM/acY/3H/cY/3H/cY/3H/cY/3H/cY/3H/cY/3H/cY/3H/cY/3H/cY/3H/NQASvP/t/3H/cY/3H/cY/3H/cY/3H/cY/3H/cY/3H/cY/3H/cY/3H/cY/3H/cY/3H/cY/3H/cY/3H/cY/3H/cY/3H/cY/3H/cY/3H/cY/3H/cY/3H/cY/3H/cY/0AGvBCk/3H/cY/3H/cY/3H/cY/3H/cY/3H/cY/3H/cY/3H/cY/3H/cY/3H/cY/3H/cTDLlbBEao/3H/cY/3H/cY/3H/cY/3H/cY/3H/cY/3H/cY/3H/cY/3H/cY/3H/cUeSfIbYcY/3H/cY/3H/cY/3H/cY/3H/cY/3H/cY/3H/cY/3H/cY/3H/cY/3H/cY/3H/cY/3H/cY/3H/cY/3H/cY/3H/cY/3H/cY/3EuCRIaH27ecY/3H/cY/3H/cY/3H/cY/3H/cY/3H/cY/3H/cY/3H/cY/3H/cY/3E17MO7Ezz/cf9xj/cf9xj/cf9xj/cf9xj/cf9xj/cf9xj/cf9xj/cf9xj/cf9xj/cf9xj/cf9xj/cf9xj/cf9xj/cf9xj/cf81c3a8jIn/cf9xj/cf9xj/cf9xj/cf9xj/cf9xj/cf9xj/cf9xj/cf9xj/cf9xj/cf9dGtTlj/cf9xj/cf9xj/cf9xj/cf9xj/cf9xj/cf9xj/cf9xj/cf9xj/cf9xj/cT8ASLH/t4/3H/cY/3H/cY/3H/cY/3H/cY/3H/cY/3H/cY/3H/cY/3H/cY/3H/cY/3H/PMmXtTZo/3GP9x/3GP9x/3GP9x/3GP9x/3GP9x/3GP9x/3GP9x/3GP9x/3GP9x/3GP9Jdhx4nnGP9x/3GP9x/3GP9x/3GP9x/3GP9x/3GP9x/3GP9x/3GP9x/3GP9x/3GP8+8SKzDt2P9x/3GP9x/3GP9x/3GP9x/3GP9x/3GP9x/3GP9x/3GP9x/3GP9x/3GP9xJK1+GsUoHv9xj/cf9xj/cf9xj/cf9xj/cf9xj/cf9xj/cf9xj/cf9xj/cf9xj/cf9xj/cf9xj/cf9xj/cf9xj/cf9xj/cf9xj/cf9xj/cf9xj/cf9xj/cf9xj/cf9xj/cf9xj/cf9xj/cf9xj/cf9xj/cf9xj/cf9xj/cf9xj/cf9xj/cf9xj/cf9xj/cf9xj/cf9xj/cf9E8yzQzf9xj/cf9xj/cf9xj/cf9xj/cf9xj/cf9xj/cf9xj/cf9xj/cf9xj/cf9xj/cf9xj/cf9xj/cf9xXlPSrI/3H/cY/3H/cY/3H/cY/3H/cY/3H/cY/3H/cY/3H/cY/3H/cY/3H/cY/3H/cTwyx7TNOI/3H/cY/3H/cY/3H/cY/3H/cY/3H/cY/3H/cY/3H/cY/3H/cY/3H/cY/3H/MNPcsDwjcY/3H/cY/3H/cY/3H/cY/3H/cY/3H/cY/3H/cY/3H/cY/3H/cY/3H/cY/3E8P3KzwI1xj/cf9xj/cf9xj/cf9xj/cf9xj/cf9xj/cf9xj/cf9xj/cf9xj/cf9xj/cf8/W8iypDeP9x/3GP9x/3GP9x/3GP9x/3GP9x/3GP9x/3GP9x/3GP9x/3GP9x/3GP9xPGfEs5g7cY/3H/cY/3H/cY/3H/cY/3H/cY/3H/cY/3H/cY/3H/cY/3H/cY/3H/cY/0WuTLUbcY/3H/cY/3H/cY/3H/cY/3H/cY/3H/cY/3H/cY/3H/cY/3H/cY/3H/cY/3E7YiW1ndqP9x/3GP9x/3GP9x/3GP9x/3GP9x/3GP9x/3GP9x/3GP9x/3GP9x/3GP9x/3GP9x/3GP9x/3GP9x/3GP9x/3GP9x/3GP9x/3GP9x/3GP9x/3GP9x/3GP9xOzmltcZaj/cf9xj/cf9xj/cf9xj/cf9xj/cf9xj/cf9xj/cf9xj/cf9xj/cf9xj/QzGM3Odxj/cf9xj/cf9xj/cf9xj/cf9xj/cf9xj/cf9xj/cf9xj/cf9xj/cf9xgx7LG+E05xj/cf9xj/cf9xj/cf9xj/cf9xj/cf9xj/cf9xj/cf9xj/cf9xj/cf9xj/T4I8F9xxj/cf9xj/cf9xj/cf9xj/cf9xj/cf9xj/cf9xj/cf9xj/cf9xj/cf9xj/ShMcfs7/cf9xj/cf9xj/cf9xj/cf9xj/cf9xj/cf9xj/cf9xj/cf9xj/cf9xj/cTKX4b1oHnGP9x/3GP9x/3GP9x/3GP9x/3GP9x/3GP9x/3GP9x/3GP9x/3GP9x/3GP9xTmE8Gexxj/cf9xj/cf9xj/cf9xj/cf9xj/cf9xj/cf9xj/cf9xj/cf9xj/cf9xj/cf9xj/cf9xj/cf9xj/cUCnXAaK/3GP9x/3GP9x/3GP9x/3GP9x/3GP9x/3GP9x/3GP9x/3GP9x/3GP9x/3GP9xMRTWv+sp/3H/cY/3H/cY/3H/cY/3H/cY/3H/cY/3H/cY/3H/cY/3H/cY/3H/cY/3H/OXXiuIod/3H/cY/3H/cY/3H/cY/3H/cY/3H/cY/3H/cY/3H/cY/3H/cY/3H/cY/3H/cY/3H/cY/3Ezi8m8dDZx/3GP9x/3GP9x/3GP9x/3GP9x/3GP9x/3GP9x/3GP9x/3GP9x/3GP9x/3GCs8KipcPV3/cY/3H/cY/3H/cY/3H/cY/3H/cY/3H/cY/3H/cY/3H/cY/3H/cY/3H/cY/3H/SLN8hMhxj/cf9xj/cf9xj/cf9xj/cf9xj/cf9xj/cf9xj/cf9xj/cf9xj/cf9xj/cf9xg4/S+3AtBx/3GP9x/3GP9x/3GP9x/3GP9x/3GP9x/3GP9x/3GP9x/3GP9x/3GP9x/3GP9x/3GP9x/3GP9x/3GP9x/3GP9x/3GP9x/3GP9x/3GP9x/3GP9x/3GP9x/3GP9x/3GP9x/3GP9x/3GE4cXC46j/cf9xj/cf9xj/cf9xj/cf9xj/cf9xj/cf9xj/cf9xj/cf9xj/cf9xj/cf9fttFJcf9xj/cf9xj/cf9xj/cf9xj/cf9xj/cf9xj/cf9xj/cf9xj/cf9xj/cf9xgzIyq93NX/cY/3H/cY/3H/cY/3H/cY/3H/cY/3H/cY/3H/cY/3H/cY/3H/cY/3H/cY/1740gdx/3GP9x/3GP9x/3GP9x/3GP9x/3GP9x/3GP9x/3GP9x/3GP9x/3GP9x/3GP9x/3GP9x/3GP9x/3GP9xP4wtsHPScf9xj/cf9xj/cf9xj/cf9xj/cf9xj/cf9xj/cf9xj/cf9xj/cf9xj/cf9xj/Mnfyv4gNj/cf9xj/cf9xj/cf9xj/cf9xj/cf9xj/cf9xj/cf9xj/cf9xj/cf9xj/cf9xj/cf9xj/cf9xj/cf9xj/cf9xj/cf9xj/cf9xj/cf9xj/cf8+G+qy5BVxj/cf9xj/cf9xj/cf9xj/cf9xj/cf9xj/cf9xj/cf9xj/cf9xj/cf9xj/cUPPTNML/3H/cY/3H/cY/3H/cY/3H/cY/3H/cY/3H/cY/3H/cY/3H/cY/3H/cY/3H/cYOaPbt1wk/3GP9x/3GP9x/3GP9x/3GP9x/3GP9x/3GP9x/3GP9x/3GP9x/3GP9x/3GP9x/3GP9x/3GP9x/3GP9x/3GP9x/3GP9x/3GP9x/3GP9x/3GP9fldFqcY/3H/cY/3H/cY/3H/cY/3H/cY/3H/cY/3H/cY/3H/cY/3H/cY/3H/cY/3EnbOMamTHOj/cf9xj/cf9xj/cf9xj/cf9xj/cf9xj/cf9xj/cf9xj/cf9xj/cf9xj/cf9xj/cf9xj/cf9xj/cf9xgsn2IqRgndj/cf9xj/cf9xj/cf9xj/cf9xj/cf9xj/cf9xj/cf9xj/cf9xj/cf9xj/cTKphL1We3GP9x/3GP9x/3GP9x/3GP9x/3GP9x/3GP9x/3GP9x/3GP9x/3GP9x/3GP9x/1Eh395x/3GP9x/3GP9x/3GP9x/3GP9x/3GP9x/3GP9x/3GP9x/3GP9x/3GP9x/3GP9ettNJj/cf9xj/cf9xj/cf9xj/cf9xj/cf9xj/cf9xj/cf9xj/cf9xj/cf9xj/cf8xYJSwr2v/cf9xj/cf9xj/cf9xj/cf9xj/cf9xj/cf9xj/cf9xj/cf9xj/cf9xj/cf9xgyxxm+OOaP9x/3GP9x/3GP9x/3GP9x/3GP9x/3GP9x/3GP9x/3GP9x/3GP9x/3GP9x/3GDRDGby85v9x/3GP9x/3GP9x/3GP9x/3GP9x/3GP9x/3GP9x/3GP9x/3GP9x/3GP9x/3FfMtDNcY/3H/cY/3H/cY/3H/cY/3H/cY/3H/cY/3H/cY/3H/cY/3H/cY/3H/cY/3H/cSF3MirojN1xj/cf9xj/cf9xj/cf9xj/cf9xj/cf9xj/cf9xj/cf9xj/cf9xj/cf9xj/cf81NOG7yx5x/3GP9x/3GP9x/3GP9x/3GP9x/3GP9x/3GP9x/3GP9x/3GP9x/3GP9x/3GP9x/3EuJgsqLZ9N/3H/cY/3H/cY/3H/cY/3H/cY/3H/cY/3H/cY/3H/cY/3H/cY/3H/cY/3H/S+48URxx/3GP9x/3GP9x/3GP9x/3GP9x/3GP9x/3GP9x/3GP9x/3GP9x/3GP9x/3EykkK9bb1x/3GP9x/3GP9x/3GP9x/3GP9x/3GP9x/3GP9x/3GP9x/3GP9x/3GP9x/3GP9x/3GP9x/3GP9x/3GP9x/3GP9x/3GP9x/3GP9x/3GP9x/3GP9x/3GP9x/3EivxhK1A57cf9xj/cf9xj/cf9xj/cf9xj/cf9xj/cf9xj/cf9xj/cf9xj/cf9xj/cf9xj/cf9xj/cf9xj/cf9xj/cf9xj/cf9xj/cf9xj/cf9xj/cf9xj/cf9xj/cTuycbVNjo/3H/cY/3H/cY/3H/cY/3H/cY/3H/cY/3H/cY/3H/cY/3H/cY/3H/cY/3H/cTqzgrZMfY/3H/cY/3H/cY/3H/cY/3H/cY/3H/cY/3H/cY/3H/cY/3H/cY/3H/cY/3H/cY/3H/cY/3H/cY/3H/cY/3H/cY/3H/cY/3H/cY/3H/cY/3H/cY/3H/cY/3H/O7oetkXhj/cf9xj/cf9xj/cf9xj/cf9xj/cf9xj/cf9xj/cf9xj/cf9xj/cf9xj/cf9xPPEGtA75/3H/cY/3H/cY/3H/cY/3H/cY/3H/cY/3H/cY/3H/cY/3H/cY/3H/cY/3H/cY/3H/cY/3H/cY/3H/cY/3H/cY/3H/cY/3H/cY/3H/cY/3H/cY/3Fc+NQH/3GP9x/3GP9x/3GP9x/3GP9x/3GP9x/3GP9x/3GP9x/3GP9x/3GP9x/3GP9xLdCzGiL0znH/cY/3H/cY/3H/cY/3H/cY/3H/cY/3H/cY/3H/cY/3H/cY/3H/cY/3H/cY/3FFPRy8Lv9x/3GP9x/3GP9x/3GP9x/3GP9x/3GP9x/3GP9x/3GP9x/3GP9x/3GP9x/3GD4IU7L3rI/3H/cY/3H/cY/3H/cY/3H/cY/3H/cY/3H/cY/3H/cY/3H/cY/3H/cY/3H/cY/3H/cY/3H/cY/3H/cY/3H/NE1ivLKdcY/3H/cY/3H/cY/3H/cY/3H/cY/3H/cY/3H/cY/3H/cY/3H/cY/3H/cY/3H/NX7Gu4E5cf9xj/cf9xj/cf9xj/cf9xj/cf9xj/cf9xj/cf9xj/cf9xj/cf9xj/cf9xj/cf9xj/cf9xj/cf9xj/cf9xj/cf9xj/cf9xj/cf9xj/cf9xj/cf9xj/cf9xj/NNrovSUX/3H/cY/3H/cY/3H/cY/3H/cY/3H/cY/3H/cY/3H/cY/3H/cY/3H/cY/3H/cY/0G1jAWn/3GP9x/3GP9x/3GP9x/3GP9x/3GP9x/3GP9x/3GP9x/3GP9x/3GP9x/3GP9x/y+FtConpL3/cf9xj/cf9xj/cf9xj/cf9xj/cf9xj/cf9xj/cf9xj/cf9xj/cf9xj/cf9xj/cf9xj/cf9xj/cf9xj/cf9xj/cf9xj/cf9xj/cf9xj/cf9xj/cf9xj/cf9xgl6hcasV6O/3GP9x/3GP9x/3GP9x/3GP9x/3GP9x/3GP9x/3GP9x/3GP9x/3GP9x/3GP9x/3GP9x/3GP9x/3GP9x/3GP9x/3GP9x/3GP9x/3GP9x/3GP9x/3GP9x/3GCOI7xrHcQ5xj/cf9xj/cf9xj/cf9xj/cf9xj/cf9xj/cf9xj/cf9xj/cf9xj/cf9xj/cf87dum1iRZx/3GP9x/3GP9x/3GP9x/3GP9x/3GP9x/3GP9x/3GP9x/3GP9x/3GP9x/3FNxDwjvHGP9x/3GP9x/3GP9x/3GP9x/3GP9x/3GP9x/3GP9x/3GP9x/3GP9x/3GP8w8bOxHkz/cf9xj/cf9xj/cf9xj/cf9xj/cf9xj/cf9xj/cf9xj/cf9xj/cf9xj/cf9xj/cf9xj/cf9xj/cf9xj/cf9xj/cf9xj/cf9xj/cf9xj/cf9xj/cf9xj/cf9xj/cf9xj/cf9xj/cf9xj/cf9xj/cf9xj/cf9xj/cf9xj/cf9xj/cf9xKqoVKlVerXH/cY/3H/cY/3H/cY/3H/cY/3H/cY/3H/cY/3H/cY/3H/cY/3H/cY/3H/cY/3FedNGLcY/3H/cY/3H/cY/3H/cY/3H/cY/3H/cY/3H/cY/3H/cY/3H/cY/3H/cY/3H/cSQM+hrPMF7/cf9xj/cf9xj/cf9xj/cf9xj/cf9xj/cf9xj/cf9xj/cf9xj/cf9xj/cf9xj/T4I8F9xxj/cf9xj/cf9xj/cf9xj/cf9xj/cf9xj/cf9xj/cf9xj/cf9xj/cf9xj/cf9xj/MLd8sViDj/cf9xj/cf9xj/cf9xj/cf9xj/cf9xj/cf9xj/cf9xj/cf9xj/cf9xj/cf9xj/cf9xj/cf9xj/cf9xj/cf9xj/cf9xj/cf9xj/cf9xj/cf9xj/cf9xj/cf9xj/cf9xIcZOSuObG3GP9x/3GP9x/3GP9x/3GP9x/3GP9x/3GP9x/3GP9x/3GP9x/3GP9x/3GP9x/3GP9x/3GP9x/3GP9x/3GP9x/3GP9x/3GP9x/3GP9x/3GP9x/3GP8sEL0qXvQtj/cf9xj/cf9xj/cf9xj/cf9xj/cf9xj/cf9xj/cf9xj/cf9xj/cf9xj/cf9xj/cUeETJe7/3H/cY/3H/cY/3H/cY/3H/cY/3H/cY/3H/cY/3H/cY/3H/cY/3H/cY/3H/cY/3H/N+OLuhx0j/cf9xj/cf9xj/cf9xj/cf9xj/cf9xj/cf9xj/cf9xj/cf9xj/cf9xj/cf9xj/cTLXo74oXP9xj/cf9xj/cf9xj/cf9xj/cf9xj/cf9xj/cf9xj/cf9xj/cf9xj/cf9xj/cf9xj/cf9xj/cf87WHG2p47/cf9xj/cf9xj/cf9xj/cf9xj/cf9xj/cf9xj/cf9xj/cf9xj/cf9xj/cf9xj/JKRAKsW7/XH/cY/3H/cY/3H/cY/3H/cY/3H/cY/3H/cY/3H/cY/3H/cY/3H/cY/3H/cY/3H/PvfSsggtcY/3H/cY/3H/cY/3H/cY/3H/cY/3H/cY/3H/cY/3H/cY/3H/cY/3H/cY/3H/cYXbbSSXGP9x/3GP9x/3GP9x/3GP9x/3GP9x/3GP9x/3GP9x/3GP9x/3GP9x/3GP9x/3GFzX1CiP9x/3GP9x/3GP9x/3GP9x/3GP9x/3GP9x/3GP9x/3GP9x/3GP9x/3GP9x/3GP8iuaAa9GX+/3H/cY/3H/cY/3H/cY/3H/cY/3H/cY/3H/cY/3H/cY/3H/cY/3H/cY/3H/cY/zEUurD7Rf9xj/cf9xj/cf9xj/cf9xj/cf9xj/cf9xj/cf9xj/cf9xj/cf9xj/cf9xj/cf9xj/cT4ks7HbTHGP9x/3GP9x/3GP9x/3GP9x/3GP9x/3GP9x/3GP9x/3GP9x/3GP9x/3GP9x/3GP9x/0TzLNDN/3GP9x/3GP9x/3GP9x/3GP9x/3GP9x/3GP9x/3GP9x/3GP9x/3GP9x/3GP9x/3GP9xIdylSuI1q3H/cY/3H/cY/3H/cY/3H/cY/3H/cY/3H/cY/3H/cY/3H/cY/3H/cY/3H/cY/3H/cUg/bIwJ/3H/cY/3H/cY/3H/cY/3H/cY/3H/cY/3H/cY/3H/cY/3H/cY/3H/cY/3H/cY/3H/cTQqJLzV2/9x/3GP9x/3GP9x/3GP9x/3GP9x/3GP9x/3GP9x/3GP9x/3GP9x/3GP9x/3GP9x/3GEqsPFU8cf9xj/cf9xj/cf9xj/cf9xj/cf9xj/cf9xj/cf9xj/cf9xj/cf9xj/cf9xj/cf9xj/N84JujH2/3GP9x/3GP9x/3GP9x/3GP9x/3GP9x/3GP9x/3GP9x/3GP9x/3GP9x/3GP9x/3GEOxLNTt/3GP9x/3GP9x/3GP9x/3GP9x/3GP9x/3GP9x/3GP9x/3GP9x/3GP9x/3GP9x/3GDAXQr/ovXH/cY/3H/cY/3H/cY/3H/cY/3H/cY/3H/cY/3H/cY/3H/cY/3H/cY/3H/cY/3H/QCxcHjr/cY/3H/cY/3H/cY/3H/cY/3H/cY/3H/cY/3H/cY/3H/cY/3H/cY/3H/cY/3H/cSEL1xr/Qo7/cY/3H/cY/3H/cY/3H/cY/3H/cY/3H/cY/3H/cY/3H/cY/3H/cY/3H/cY/3H/cSk7BypsT41xj/cf9xj/cf9xj/cf9xj/cf9xj/cf9xj/cf9xj/cf9xj/cf9xj/cf9xj/cf9xj/cf9xhNf1w4Cv9xj/cf9xj/cf9xj/cf9xj/cf9xj/cf9xj/cf9xj/cf9xj/cf9xj/cf9xj/cf9xj/cSKd/RrWIC5xj/cf9xj/cf9xj/cf9xj/cf9xj/cf9xj/cf9xj/cf9xj/cf9xj/cf9xj/cf9xj/SMZMg5tx/3GP9x/3GP9x/3GP9x/3GP9x/3GP9x/3GP9x/3GP9x/3GP9x/3GP9x/3GP9x/3FeU9Ksj/cf9xj/cf9xj/cf9xj/cf9xj/cf9xj/cf9xj/cf9xj/cf9xj/cf9xj/cf9xj/TIs8R0xx/3GP9x/3GP9x/3GP9x/3GP9x/3GP9x/3GP9x/3GP9x/3GP9x/3GP9x/3GP9x/3GDmK5rZ1GXGP9x/3GP9x/3GP9x/3GP9x/3GP9x/3GP9x/3GP9x/3GP9x/3GP9x/3GP9x/3GP9x/3GP9x/3GP9x/3GP9x/3GP9x/3GP9x/3GP9x/3GDiacbhljo/3H/cY/3H/cY/3H/cY/3H/cY/3H/cY/3H/cY/3H/cY/3H/cY/3H/cY/3H/cY/yxMBxpbP47/cf9xj/cf9xj/cf9xj/cf9xj/cf9xj/cf9xj/cf9xj/cf9xj/cf9xj/cf9xj/cf9xj/cUp4bGh5/3GP9x/3GP9x/3GP9x/3GP9x/3GP9x/3GP9x/3GP9x/3GP9x/3GP9x/3GP9x/3GP9x/3Eln04apgsecY/3H/cY/3H/cY/3H/cY/3H/cY/3H/cY/3H/cY/3H/cY/3H/cY/3H/cY/3FPHFwOOnH/cY/3H/cY/3H/cY/3H/cY/3H/cY/3H/cY/3H/cY/3H/cY/3H/cY/3H/cSnn4xpxgc7/cY/3H/cY/3H/cY/3H/cY/3H/cY/3H/cY/3H/cY/3H/cY/3H/cY/3H/cY/3H/cY/3H/cY/3H/cY/3H/cY/3H/cY/3H/cY/3H/cY/3H/cSD7XhoBSh6P9x/3GP9x/3GP9x/3GP9x/3GP9x/3GP9x/3GP9x/3GP9x/3GP9x/3GP9x/3GP9x/3GP9xXbbTSf9x/3GP9x/3GP9x/3GP9x/3GP9x/3GP9x/3GP9x/3GP9x/3GP9x/3GP9x/3GP9x/3GP9xLMlhGkNp7v9xj/cf9xj/cf9xj/cf9xj/cf9xj/cf9xj/cf9xj/cf9xj/cf9xj/cf9xj/cf9xj/cTQWJ7vp2HGP9x/3GP9x/3GP9x/3GP9x/3GP9x/3GP9x/3GP9x/3GP9x/3GP9x/3GP9x/3GP9x/3GP8w4laxLamP9x/3GP9x/3GP9x/3GP9x/3GP9x/3GP9x/3GP9x/3GP9x/3GP9x/3GP9x/3GP9x/3GP9xTkA8K/z/cY/3H
[truncated: 978,079 more chars]
