# Supplementary material for: Automated imaging and identification of proteoforms directly from ovarian cancer tissue
Source: Nat Commun. 2023 Oct 14;14:6478. doi: 10.1038/s41467-023-42208-3 (PMC10576781; doi:10.1038/s41467-023-42208-3)
Supplement: Supplementary file 6 — Supplementary Data 2 [file 41467_2023_42208_MOESM6_ESM.zip › Supplementary Data 2/4 24 27787.tdValidate]

<?xml version="1.0"?>
<pvsDataSet xmlns:xsi="http://www.w3.org/2001/XMLSchema-instance" xmlns:xsd="http://www.w3.org/2001/XMLSchema" version="1" xmlns="http://www.topdownproteomics.org/ms/pvml">
  <cvList count="2">
    <cv id="MS" fullName="Proteomics Standards Initiative Mass Spectrometry Ontology" version="1.18.1" URI="http://psidev.cvs.sourceforge.net/*checkout*/psidev/psi/psi-ms/mzML/controlledVocabulary/psi-ms.obo" xmlns="http://psi.hupo.org/ms/mzml" />
    <cv id="UO" fullName="Unit Ontology" version="1.20" URI="http://obo.cvs.sourceforge.net/*checkout*/obo/obo/ontology/phenotype/unit.obo" xmlns="http://psi.hupo.org/ms/mzml" />
  </cvList>
  <metadata>
    <contact>
      <guid>00000000-0000-0000-0000-000000000000</guid>
      <name />
      <organization />
      <address />
      <URL />
      <email />
    </contact>
    <sampleProcessing>
      <fixedModificationList />
    </sampleProcessing>
    <parameters>
      <userParam name="UseTHRASHnoiseCalc" value="False" xmlns="http://psi.hupo.org/ms/mzml" />
      <userParam name="ShowInternalFragmentFlags" value="False" xmlns="http://psi.hupo.org/ms/mzml" />
      <userParam name="UseSimpleValidator" value="False" xmlns="http://psi.hupo.org/ms/mzml" />
      <userParam name="ThrashNoiseWindow" value="1000" xmlns="http://psi.hupo.org/ms/mzml" />
      <userParam name="PrecursorMinimumCharge" value="1" xmlns="http://psi.hupo.org/ms/mzml" />
      <userParam name="FragmentationSubPpmTolerance" value="3" xmlns="http://psi.hupo.org/ms/mzml" />
      <userParam name="ShowFragmentationColorPeaks" value="False" xmlns="http://psi.hupo.org/ms/mzml" />
      <userParam name="Url" value="" xmlns="http://psi.hupo.org/ms/mzml" />
      <userParam name="I2MSMode" value="False" xmlns="http://psi.hupo.org/ms/mzml" />
      <userParam name="PrecursorMinimumRequiredScore" value="0.1" xmlns="http://psi.hupo.org/ms/mzml" />
      <userParam name="Guid" value="00000000-0000-0000-0000-000000000000" xmlns="http://psi.hupo.org/ms/mzml" />
      <userParam name="SignalToNoiseCutoff" value="1" xmlns="http://psi.hupo.org/ms/mzml" />
      <userParam name="MinimumInternalFragmentScore" value="0.7" xmlns="http://psi.hupo.org/ms/mzml" />
      <userParam name="TerminalFragmentGradient" value="False" xmlns="http://psi.hupo.org/ms/mzml" />
      <userParam name="PrecursorSignalToNoiseCutoff" value="1" xmlns="http://psi.hupo.org/ms/mzml" />
      <userParam name="Left" value="126" xmlns="http://psi.hupo.org/ms/mzml" />
      <userParam name="ThrashNoiseRecalc" value="1000" xmlns="http://psi.hupo.org/ms/mzml" />
      <userParam name="UseAveragine" value="False" xmlns="http://psi.hupo.org/ms/mzml" />
      <userParam name="MinimumFragmentSize" value="2" xmlns="http://psi.hupo.org/ms/mzml" />
      <userParam name="Height" value="949.3333333333333" xmlns="http://psi.hupo.org/ms/mzml" />
      <userParam name="FragmentIntensityClusterTolerance" value="0.5" xmlns="http://psi.hupo.org/ms/mzml" />
      <userParam name="InstrumentModel" value="" xmlns="http://psi.hupo.org/ms/mzml" />
      <userParam name="ShowFragmentationSpectraAnnotations" value="True" xmlns="http://psi.hupo.org/ms/mzml" />
      <userParam name="MinimumCharge" value="1" xmlns="http://psi.hupo.org/ms/mzml" />
      <userParam name="UserName" value="" xmlns="http://psi.hupo.org/ms/mzml" />
      <userParam name="ShowPrecursorSpectraAnnotations" value="True" xmlns="http://psi.hupo.org/ms/mzml" />
      <userParam name="FragmentMapColorScheme" value="Ion Type" xmlns="http://psi.hupo.org/ms/mzml" />
      <userParam name="Mercury7Limit" value="0.0001" xmlns="http://psi.hupo.org/ms/mzml" />
      <userParam name="Organization" value="" xmlns="http://psi.hupo.org/ms/mzml" />
      <userParam name="Address" value="" xmlns="http://psi.hupo.org/ms/mzml" />
      <userParam name="PrecursorMercury7Limit" value="0.0001" xmlns="http://psi.hupo.org/ms/mzml" />
      <userParam name="ShowProteoformColorGraphicalFragmentMap" value="True" xmlns="http://psi.hupo.org/ms/mzml" />
      <userParam name="PrecursorSubPpmTolerance" value="3" xmlns="http://psi.hupo.org/ms/mzml" />
      <userParam name="PrecursorMaxPpmTolerance" value="5" xmlns="http://psi.hupo.org/ms/mzml" />
      <userParam name="RecentFilePaths" value="" xmlns="http://psi.hupo.org/ms/mzml" />
      <userParam name="PrecursorIntensityClusterTolerance" value="0.5" xmlns="http://psi.hupo.org/ms/mzml" />
      <userParam name="PrecursorMaximumCharge" value="1" xmlns="http://psi.hupo.org/ms/mzml" />
      <userParam name="HighlightSelectedIon" value="True" xmlns="http://psi.hupo.org/ms/mzml" />
      <userParam name="MaximumCharge" value="1" xmlns="http://psi.hupo.org/ms/mzml" />
      <userParam name="InstrumentManufacturer" value="" xmlns="http://psi.hupo.org/ms/mzml" />
      <userParam name="AminoAcidsPerRow" value="25" xmlns="http://psi.hupo.org/ms/mzml" />
      <userParam name="IsotopicallyResolvedPrecursor" value="True" xmlns="http://psi.hupo.org/ms/mzml" />
      <userParam name="MinimumRequiredScore" value="0.25" xmlns="http://psi.hupo.org/ms/mzml" />
      <userParam name="SharedIsotopeColor" value="Black" xmlns="http://psi.hupo.org/ms/mzml" />
      <userParam name="ShowPrecursorColorPeaks" value="False" xmlns="http://psi.hupo.org/ms/mzml" />
      <userParam name="PlotNoisePeaks" value="False" xmlns="http://psi.hupo.org/ms/mzml" />
      <userParam name="DistributionGenerator" value="0" xmlns="http://psi.hupo.org/ms/mzml" />
      <userParam name="Width" value="1678.6666666666665" xmlns="http://psi.hupo.org/ms/mzml" />
      <userParam name="ShowFragmentationIsotopicFits" value="True" xmlns="http://psi.hupo.org/ms/mzml" />
      <userParam name="IncludeInternalFragments" value="False" xmlns="http://psi.hupo.org/ms/mzml" />
      <userParam name="UseShapeValidator" value="True" xmlns="http://psi.hupo.org/ms/mzml" />
      <userParam name="FDRCounts" value="1000" xmlns="http://psi.hupo.org/ms/mzml" />
      <userParam name="FragmentationMaxPpmTolerance" value="5" xmlns="http://psi.hupo.org/ms/mzml" />
      <userParam name="ShowPrecursorIsotopicFits" value="True" xmlns="http://psi.hupo.org/ms/mzml" />
      <userParam name="Top" value="28" xmlns="http://psi.hupo.org/ms/mzml" />
      <userParam name="Email" value="" xmlns="http://psi.hupo.org/ms/mzml" />
    </parameters>
  </metadata>
  <experimentList>
    <experiment id="1">
      <observationList>
        <observation>
          <sourceFile id="SF0" name="20220415_APOLLO#D1-7_4ums_testline_01_25targets_01_ProfilePlus1_1112.4921875.mzml" location="X:\Projects\2021 Su - nanoDESI\PiMS2\APOLLO_Ovary\APOLLO_#D1-7\line_01\i2ms files">
            <cvParam cvRef="MS" accession="MS:1000563" name="Thermo RAW file" xmlns="http://psi.hupo.org/ms/mzml" />
            <cvParam cvRef="MS" accession="MS:1000568" value="none" name="MD5" xmlns="http://psi.hupo.org/ms/mzml" />
            <cvParam cvRef="MS" accession="MS:1000768" name="Thermo nativeID format" xmlns="http://psi.hupo.org/ms/mzml" />
          </sourceFile>
          <calibrationOffset value="0" type="ppm" />
          <scanRangeText>1</scanRangeText>
          <spectrum id="scan=0" index="0" defaultArrayLength="0">
            <cvParam cvRef="MS" accession="MS:1000511" value="2" name="ms level" xmlns="http://psi.hupo.org/ms/mzml" />
            <cvParam cvRef="MS" accession="MS:1000128" name="profile spectrum" xmlns="http://psi.hupo.org/ms/mzml" />
            <scanList count="1" xmlns="http://psi.hupo.org/ms/mzml">
              <cvParam cvRef="MS" accession="MS:1000571" name="sum of spectra" />
              <scan>
                <cvParam cvRef="MS" accession="MS:1000016" value="1" name="scan start time" />
              </scan>
            </scanList>
            <precursorList count="1" xmlns="http://psi.hupo.org/ms/mzml">
              <precursor>
                <activation>
                  <cvParam cvRef="MS" accession="MS:1000422" name="high-energy collision-induced dissociation" />
                  <cvParam cvRef="MS" accession="MS:1000045" value="25" name="collision energy" />
                </activation>
              </precursor>
            </precursorList>
            <binaryDataArrayList count="5" xmlns="http://psi.hupo.org/ms/mzml">
              <binaryDataArray encodedLength="687092">
                <cvParam cvRef="MS" accession="MS:1000523" value="" name="64-bit float" />
                <cvParam cvRef="MS" accession="MS:1002312" value="" name="MS-Numpress linear prediction compression" />
                <cvParam cvRef="MS" accession="MS:1000514" value="" name="m/z array" unitAccession="MS:1000040" unitName="m/z" unitCvRef="MS" />
                <binary>QNc+QAAAAABsrXoCSK96AhXK5SGbNRreiCxCv1pL1AqDqf2rZgJYhJhVx3qohCgrzn1Ignn0galgt+iE5UvCq0iE2jXDXKiITaNcNcqILStdSj1KK4iISYVcd6qIQoK859SISYVcd6qIJOQNKsG/LYiEagvKX0iEVnXLmKiDJg976fCIgnAIIan/feiCZsPzqpPAyITaNcNcqIhJhVx3qohCgrzn1IiDJg976fCIiE2jXDXKiIhB0Vzy6oiITaNcNcqIhNo1w1yoiEagvKX0iIJr8SKqQO3Yg7fwG1gP6INQsJu/T2iIQdFc8uqIiEmFXHeqiIQdFc8uqIiEHRXPLqiIRWdcuYqII6TWKtWynYiEagvKX0iITaNcNcqIg+LgWy0fqIiIRf9MsAuIhJhVx3qoiE2jXDXKiCu9SBpUK36IhNo1w1yoiDFhJr+e2YhJhVx3qoiDdl87maDIiE2jXDXKiIQdFc8uqIiIQdFc8uqIiEHRXPLqiIhB0Vzy6oiISYVcd6qITaNcNcqIgi2IM64nfMiITLAcRP6IghgiY6992ciEFqTPlbiIJXB3Grj4joiCRtABrJL/6IiDi5DbhG8oiEmFXHeqiIL2seGhlOHoiIP1OCsax9iIOKUquFrViIgm25BKokb7iILy4VOh0erIiIJEDYKsvyfYiDOPLr1w0YiHE5CLO290yIiDJvH76Q4IiIOFiBuKd+iIhKAZxv5oiIhQ7tAhiIgznba9YkmIiDZys7qNTIiEk/PHwMiIg/ci6xjdGIiCn/jRpwBy6IiEXKLLNdiIg6+d22BiKIiIN3pSuYWtiISs6sYxWIiCMsARrdP+6IiE7srCE1iIiDfpAbkW/oiIg+Jeqy2hWIiDt/AbWA/oiISs6sYxWIiE4OnC8WiIgiEDIa7vzeiIhNo1w1yoiIRf9MsAuIiIRf9MsAuIiE2jXDXKiIhO7KwhNYiINAVhvPqeiIiD0nlLPYa4iIQdFc8uqIiIIffBGvCD7oiIiEY5rKxliIg0DDe888iIiDteEbWh7oiIhF/0ywC4iIRf9MsAuIiIhF/0ywC4iIiEX/TLALiIiEkeTH4biIiIRf9MsAuIiEHRXPLqiIgwnvywcQOIiD1oRrOXuYiINwNSufytiIhF/0ywC4iIWCvY1IiIhN2HwyeIhx/4Nh4LuuH0iIiE2jXDXKiIhKzqxjFYiIPGJRtJ2uiIhO7KwhNYiIMYq0v3VLiIg8djS0icuIiD+9dbFCioiIPgV2svqJiIiEQyPMzccf+IRHQcyL6IiE3lPDGsiIiFDu0CGIiDPLAb00/oiINuFiux6d/4iDzQhLQve4iIPILFtH06iIiIVJXcaoiIhNo1w1yoiIg0R0G8uL6IiDqEIrZ73YiITaNcNcqIiDsAYrX/nYiISbp8dFiIiITTxMPDuIiITaNcNcqIiEN1/NigiIiCRsNxrJPI6IiIMEm1sMZKiIiDo8C7bD9IiIcUujXEXKiHH/hUldxqiIhBfnz4GIiIg6cPG2jw6IiDPLAb00/oiIMaNTv1ysiIhF/0ywC4iINcFTuz6siIiDshUrXerYiITuysITWIiIPgXDsvo8iIgz3+O9IByIiISlesaoWIiEmFXHeqiIiIRqC8pfSIiIPWnBs5Y+iIiITV08OiyIiIMHY3sJnIiIg4kMu5bzT/iIOPwDuAP8iIiIhJHkx+G4iIiIQWpM+VuIiIQy/c3QKIiEmFXHeqiIiCkSVhp+2p6IiIS7H8VOCIiIRf9MsAuIiIRf9MsAuIiIhOqswlU4iIg8PKW0w1qIiIPMSltDtaiIiDlw8bePDoiIhNo1w1yoiIhO7KwhNYiIiDzEpbQ7WoiIhF/0ywC4iITaNcNcqIiIIGhRGgp67oiIVA3c8oiIgwxXGwSo6IiISs6sYxWIiIMaukv1RbiIiD8mAbHZ/oiIhJcSx47YiIhN+WwwaYiIQdFc8uqIiDhEUbi7roiIhAVhwLnoiIOHkkuIbbiIiDIOk77xbIiIhNo1w1yoiIgwsUGwXr6IiEHRXPLqiIiD0FdrP6iYhx/4NPdUvAiriIiIQdFc8uqIiIhGoLyl9IiIhIChyPXoiIhJ/FxwOoiINMrSvDUtiIiDInMr7YzYiHH/OPwDuAP8iIiDVz4buMHoiIhBakz5W4iIg0oUS8XruIiIg0U9K8rC2IiEmFXHeqiIiD7fk7IgbIiIhO7KwhNYiIg+R1ayuKmIiIN+kBuRb+iIiEIbrO5FiIiINgNSuvytiIiDVOsbuxToiIhKzqxjFYiIhNPEw8O4iIiDEgwb/fPoiIg6FPe26wiIiITaNcNcqIiIOxzjteMciIiIMr8ivkDdiHH/iDoIAbb3/ohx/4gyUzi+rMeIiIg1nCO7Y9yIiIgwxXGwSo6IiIScc8c4yIiIROscwU6Icf+E3srDE1iHH/g8irG0dU6IiIP3RysYuNiIiISR5MfhuIiIMIvisIQdiIcf8yywG+NP6Icf+EKW7OaRiIiD8lhbHaeoiIcTCdabBylv+IiElXrHqFiHH/iIIEdhGgyJ7oiIiIgwNdKw2i2IiIQM0cBC6IiIhNPEw8O4iIhBKGz9eYiIiErOrGMViIiIOtKTti1siIiDJIIr633YiIiE08TDw7iIiDG/h79AeIiIgzywG9NP6IiIS2vcWUKIiIRf9MsAuIiIM1QBvav+iIiIN2VBuZq+iIcf+DLLAb40/ocf+IhK0uxi0YiIiEHRXPLqiIiIRf9MsAuIiIPA9xtPCOiIiEHNHPMuiIiIRf9MsAuIiIVJXcaoiIhNPEw8O4iIhK75xhBoiIg97AazE/mIiIg1GGO755yIiITTxMPDuIiIg6a4O2lHyIiIiE35bDBpiIcf+EBqTApbiIiHE1Ata6/SmIiITuysITWIiIPCjCtNc9iIiINKnivFYdiIiIMcxHvzO4iIiITuysITWIiIiE08TDw7iIiINgMFuvz6iIiDw88rTDDYiIhC2Mzic4iIhNxEwzu4iIiEHRXPLqiIiDvmw7UZPIiIiE7srCE1iIiDkAx7f/OIiIiE7srCE1iIiEFqTPlbiIiIPb/Rs0AuiHH/N0RRubuuiIiISR5MfhuIiIN+kBuRb+iIiDYQErrv7YiIiDgi5bjdGoiIcUceTI4biIiHE9LlKy0a2IiIiE08TDw7iIiIQoK859SIiIgxg5G/fG6IiIhF4pyx1oiIhxW0nUtoiIhEqTzFbIiIcf8+wuOyPRyIiIhNPEw8O4iIiD+AtrF/SYiIiEIbrO5FiIiD+11rFKKYiIiDZuc7qRjIiIhB0Vzy6oiIiEE8nPw2iIcf+E3srDE1iHH/iET/TMALhx/4iEU5rLxliHH/iEIv3O0CiIiIO/KitQ1diIcf9IhVyHqnH/iISVeseoWIhx/4iDK/Ir5A3YiIiIPeS0sxtLiIiE2jXDXKiIiITcRMM7uIiIg3msa5ZTmIiIg7fwG1gP6IiINkPturwSiIiIMbATv0/siIiIN0RRubuuhx/4iDukMbVbzoiIiD/CMbE9zoiIcf+ESITMd7iIiIRf9MsAuIiIcf+ITS+MPQeIiITaNcNcqIiIhCn2zmCYiIg2OHK6x41x/4iIiEimTIWbiHH/iIiEGjrPXFiIcf+ET/TMALiHH/iEgeTI4biHH/iEEbrP5FiHH/iISB5MjhuHH/iIPiYBstn+iHH/iEEbrP5FiHH/iEaT/KbAiIiIQWpM+VuIiIg3ZfO5mgyIiIgwayGwpN6IiIg5PgK3wf2Icf+IgyVAG+q/6Ihx/4PoEysn7NiIiD8Q2bHvJoiIiEux/FTgiIiIPZ7hs2EeiIiDIGQr75vYiHH/g2WWK6pp2IiITQcsP42IiIP4AEsX/7iIiIRTI8vNyIiIiIhYs9hMiIiIhF/0ywC4iIiEnHPHOMiIiITuysITWIiIiEFqTPlbiIiIiIhJpkx1m4iIiEagvKX0iIiISR5MfhuIiIiDG4sb9HToiIiEX/TLALiIiD6iIrJd3YiIg1yaS7NluIiIhCdfz4oP+IiIUHfQmIiIiIhCxJzjtoiIiDvkGrUb5Ycf+IiITCgcTX6IiIhIcSyI7Yhx/4iEw8TEw7iHH/iIiErOrGMViIiITTxMPDuIiIg8irG0dU6Icf+Igz15K9KG2IiIiE1dPDosiIiIiIiIhJHkx+G4iIiEmmTHWbiIiIP2dlsZiaiIiIPO2BtBJ+iIiIOUMjt7zciIiIRak8tWyIiIiDukMbVbzoiIiIPRsDs+T8iIiITmjsKXGIcf+IXNHULoiIiFSV3GqIiIhNt4w0h4cf+IhE6xzBToiIgwsUGwXr6IiIhJHkx+G4iIiE4zzCzDiIiISR5MfhuIiIhNo1w1yoiIiDnux7gROP+IiDRvobyQXoiIiITTxMPDuIiIiE6CbCfZiIiISq28ZSSIiIiIMeUzvxrMiIiIhOdawopYiIiEagvKX0iIiIMMSosEtXiIiIO9GytS5NiIiIPgbxsvkOiIiIiIg3cgG5jf6IiIiD3Q0bMvLoiIiIVJXcaoiIiDckQrnbvYiIiIRf9MsAuIiIiDuQAbVv/oiIiIMDXSsNotiIiIg7pDG1W86IiIhNByw/jYiIiEBWHAueiIiISegscX2IiIiIOCNhuNyeiIiIhF/0ywC4iIiDjcQbgjvoiIiEHRXPLqiIiIMsNivjydiIiIhNPEw8O4iIiD2robNUXoiIg/nQGxYv6IiIPoHksn4biIiIg3HyG54N6IiIhBVhz6noiIiIRjmsrGWIiIg3hjG5ec6IiIiE08TDw7iIiIRf9MsAuIiIiEmmTHWbiIiIPtdCsii9hx/4iDTCgbw9foiIiDNUAb2r/oiIiITlS8KrSIiIhGOaysZYiIiIiE3ETDO7iIiEVnXLmKiIiIMBw0sPPLiIiIhJpkx1m4iIiIiIhNxEwzu4iIiIiISlesaoWIiIiE7f7CIBiHH/g3/TG5As6IiIhNo1w1yoiIiIiIiISyn8XWCIiIg1oZG7Xm6IiIhKNrxslIiIiDfpAbkW/oiIiEY5rKxliIiIN7sEuUT7iIiISfxccDqIiIhNByw/jYiIiDMSIb3t3oiIiEHRXPLqiIiIRTI8vNyIiIiDsIAbX3/oiIiITaNcNcqIiIg0nVG8Yq6IiIiIiIg2ktq6bSWIiIiIiIiIg2bnO6kYyIiIhNPEw8O4iIiIiE51rCiliIiIhJHkx+G4iIiIQWpM+VuIiIiITYJsN9mIiIiElQPHr8iIiIhNPEw8O4iIiISOgsgX2IiIhNKBw9foiIiIhEUyzKzYiIiIT6rMFVOIiIiEBWHAueiIiIhNG1w+SoiIiEHRXPLqiIiIRak8tWyIiIhB8kzw24iIiFxJ1LaIiIiIiE2fHDYOiIiIiIiIiIiIiIhF/0ywC4iIiDLso74TXIiHH/hFvWy0KYiIiETrHMFOiIiFiz2EyIiHH/hFnHy2OIiIiIiIiEWITLd7iIiIO38BtYD+iIiIhL0uxS0YiIiEFqTPlbiIiIRYhMt3uIiIiIiIQWpM+VuIiIhIkhyG3oiIiElQPHr8iIiIiITTxMPDuIiIiD+h87FeDIiIiEpr3GlCiIiIg4TKK4s12IiIiISOgsgX2HH/iIhIHkyOG3H/iIiESITMd7iHH/iISja8bJSIiIiERTLMrNiIiIhOQIwr94iIiIP8IxsT3OiIiITflsMGlx/4iIiDQR8rzuDYiIiIMe3RvxIuiIiIhLKfxdYIiIiEXKLLNdiIiIhJQ3x7yIiIiIRYhMt3uIiIhBizz3TIiIiFxJ1LaIiIhKV6xqhYiIiIiDVvobuQXoiIg6saO2TlyIiIiEkeTH4biIiIhK75xhBoiIiIiIiIiEk/PHwMiIiIRWdcuYqIiIhOL4wtB4iIiIRm7MqROIiIhKmYxmZ4iIiIVJXcaoiIiITeU8MayIiIhJPzx8DIiIiEzlPEGsiIiIhx/4VJXcaoiIiEAUPA+8iIiIcf+ESITMd7iIiIcTp+0rWBLYhx/4iET/TMALcf+IiDwTsbTsToiIiDPrKL0U14iIiIQWpM+VuIiIhQ7tAhiIiIiIhPvvwUEIiIiINcEGuz75iIiIg1UqS7rVuIiIiErOrGMViIiIO1ZytamNiIiIRf9MsAuIiIg7fwG1gP6IiIhNgmw32YiIiIPHY0tInLiIiIhUDdzyiIiIg4ZUG4mr6IiIiD/3trEISYiIiIiEkeTH4biIiITTxMPDuIiIiEoVzG6jiIiIgziSG9dt6Ihx/4TYJsN9mIiIiIiIg5jaG3cl6IiIg+qUWyVrqIiIhFEUy+64iIg8doG0iX6HH/iEHEnPO2iIiINN8xvCDOiIiIiITcRMM7uIiIhB0Vzy6oiIiIMCgTsefs/4iIiDvmEbUZ7oiIiIiIRf9MsAuIiIiE0vjE0H/4iIiE4zzCzDiIiIhFZ1y5ioiIiEIbrO5FiIiIhGOaysZYiIiE1dPDosiIiIhc0dQuiIiIiIiIiIhGBIyvt4iIiISFA8ivyIiHH/hQ7tAhiIiIhJmYx2Z4iIcf9EZ1zZiv+IiIg/nQGxYv6IiIiEHljPGniIiIiIhJPzx8DIiIiITTxMPDuIiIiEkeTH4biIiIg8uGG0R56IiIiDmMJrdz2YiIhx/zPfMb0gzoiIiIiIiEk/PHwMiIiIiIiIhJhVx3qoiIiEVTLLrNiIiIhJZGx5uYiIiIOwgBtff+iIiITqrMJVOIiIiDnTwbcsPoiIhx/zO+Qb1BvoiIiDteEbWh7oiIcf+D2iIrNd3Ycf+Igw2VSwNquIiIiIM98xvSDOiIiIgyqna+VYmIiIiDuLRbV0uoiIiIRYhMt3uIiIiIQWpM+VuIiIiIiIiDgjYbjcnoiIiIgyq/G+VA6IiIiDo+ArbB/YiIiEWITLd7iIiIg1MQK7zv2IiIiEXeXLIaiHH/iISB5MjhuHH/iIg7PSG1wt6IiIiEX/TLALiIiIiIOUvBt7Q+iIiIiIhGoLyl9IiIiDsIAbX3/oiIiIOjZjtsmciIiIg23SK6It2IiIhKjMxnM4iIiISaZMdZuIiIiEkKHH9eiIiIhYs9hMiIiIhNYXw56IiIiITbAcNP6IiIhJQ3x7yIiIiEkeTH4biIiIhKrbxlJIiIiIP8LjsT0ciIiIiISlesaoWIiIiD5g9LKfC4iIiIRd5cshqIiIiIRYhMt3uIiIiEmmTHWbiIiIiISR5MfhuIiIiEkeTH4biIiIhFiEy3e4iIiIQsSc47aIiIiISs6sYxWIiIhJhVx3qoiIiIP1OCsax9iIiIP3RysYuNiIiIgw5mGwKZ6IiIiEWITLd7iIiIiDNUAb2r/oiIiITTxMPDuIiIiIP1vTsaQsiIiIg4HvK44Q2IiIhR7t8RiIiIgySCK+t92IiIiIiEbBrKPliIiIiISlesaoWIiIiDlrNreUyYiIiIM1QBvav+iIiIPAfStPgtiIiIiEpDfGvIiIiIhKzqxjFYiIiDHM4b8zHoiIiIiIiIhJPzx8DIiIiDgjYbjcnoiIiISaZMdZuIiIhKzqxjFYiIiIiIhK75xhBoiIiIiEYYvK50iIiIhNPEw8O4iIiIRYhMt3uIiIiIiDVvobuQXoiIiIRf9MsAuIiIiISdtsckmIhx/4hE/0zAC4cf+IiEx+LEgdiIiIiEL5vOBkiIiIhxTHWsOKWIiIiIN4bjuXkciIiIgy0CK+L92IiIiDTfMbwgzoiIiIg60pO2LWyIiIiIhCo6zlxYiIiIhNPEw8O4iIiINW+hu5BeiIiIiIiDOJIb123oiIiIPyYBsdn+iIiIhFiEy3e4iIiISQocf16IiIiE1AjDv3iIiIiINv4SugHtiIiIg8YlG0na6IiIiELljOGniIiIhGtOyksYiIiHFHcSyI7YiIiEgKHI9eiIiIhB0Vzy6oiIcf+EBqTApbiIiHH/RrTspLGIiIiEWITLd7iIiIg3yBG5N+6IiIiDYQErrv7YiIiIiEWITLd7iIiIg4I2G43J6IiIiErz3HDC/4iIiETrHMFOiIiIg3pyG5WN6IiIiE1+LDgdiIiIiEVGbLuZiIiIhFiEy3e4iIiIiIQWpM+VuIiIiIcf9IpkyFm4iIiIhx/4SAocj16IiIiEwoHE1+iIiIiIcUx1rDiliIiIgwzcKwQj2IiIiIRWdcuYqIiIhxQMSc87aIiIiEE1LPytiIiIiIiISHEsiO2IiIhxRFqculaIiIiIPwURsfruiIiHH/hA0VwD6ocf+IiEagvKX0iIiIhOidwnYoiIiIScc8c4yIiIiDm4LLhH0/+IiIhMfixIHYiIiIhcSdS2cf+IiIQg7s7xGIiIiEWITLd7iIiIhJZGx5uYhx/4iEhQPIr8iIiIiDeOgrlxfYiIhx/4RpP8psCIiIiIhBakz5W4iIiITaNcNcqIiIiDfIEbo37v+IiIhAzRwELoiIiIiIiIiIiE75bCBpiIiIhIChyPXoiIiIiIRescsU6IiIhBfnz4GIiIiIg7CAG19/6IiIiE2jXDXKiIiIiDsUkrXrbXH/iIiIQGpMCltx/4iIiEU5rMxl/4iIiEBqTApbcf+IiIiEUlfL2oiIiIiIiEWITLd7iIiIiDSdUbxiroiIiIhQd9CYiIiIiIhFiEy3e4iIiISR5MfhuIiIiIiHH/iIiEQRTM7riIiIcf+DfIEbk37oiIiIMmkSvpbtiIiIiDLso74TXIiIiIiIhcSdS2iIiIRTI8vNyIiIiIiIiIiIiIiIg2ZiK6md2IiIcf9IChyPXoiIiITaNcNcqIiIiIPexTsxOsiIiHH/g0JSO82tyIiIiIP3wRsoPu/4iIhO3+wiAYiIiIiIiEk/PHwMiIiIiIiIhFZ1y5iohx/4iIQIs8CEyIiIiIg4RFG4u66IiIiIhFZ1y5ioiIiIMvESvg7tiIiIiIiIOLOyuExNiIiIiDCxQbBevoiIiIiEbBrKPliIiIiIiIiEFqTPlbiIiIhD7PzRMIiIiIgy10W+KLqIiIiIhFEUy+64iIiIg9L+Wz0BqIiIiISYVcd6qIiIiIRsGso+WIiIiIhJQ3x7yIiIiIO5ABtW/+iIiIiIiIRYhMt3uIiIiDsIAbX3/oiIiIhBakz5W4iIiITTxMPDuIiIiDnggbcffoiIiIhJHkx+G4iIiIhEyizDXYiIiIWSvX1IiIiIhB5Yzxp4iIiIiIhFiEy3e4iIiIiHH/iINzAhuc/eiIiIg9YSOzntyIiIiISKZMhZtx/4iIiIiISAocj16IiIiEb2zKCTiIiIcf+IRIhMx3uIiIcf+ESITMd7iIiIcf9AakwKW4iIiHH/g6CAG29/6Ihx/4iEDyTAHbiIiIhx/0BqTApbiIiIcf9BSVz7aoiIiIPcMSszztiIcf+IOHlxuIaOiIiIiECLPBhM/4iIiIiIiIiEk/PHwMiIiIiIhMByxPjYiIiIiFUN2/KIiIiIiEmmTHWbiIiIiIiExdPEoscf+IiIiIiIiIiIQfJM8NuIiIiIQM0cBC6IiIiEywHFT+/4iIiIiIiIiISFA8ivyIiHH/hNlpw2loiIiIiIiIhx/4UHfQmIiIiITS+MPQeIiIcf+EDyTAHbiIiIiEagvKX0iIhx/4hMPExMO4iHH/iIRDI8zNyIiIiIVJXcaoiHH/iIiIiIiIhIxzyDjIiHH/iISKZMhZuIiIcf+IiIiIiIiITcRMM7uIiIiIQKwsBj2IiIiIhRd9+IiIiIiIiEHyTPDbiIiIiIiIhMXTxaLP+IiIiIiIiEQyPMzciIiIcf+IiIiIiIiIQDUsDa2IiIiIXUnTtoiIiIiIiIhAzRwELoiIiIhR7t8RiIiIiIiIhNxEwzu4iIiIiIhNxEwzu4iIiIhBakz5W4iIiIiEmmTHWbiIiIiIhN2HwyeIiIiIhOYXwp6IiIiIQg7s7xGIiIiIiIQ+z80TCIiIiFSV3Gpx/4iIRP9M0Av/iIiITAcsT42IiIhcSdS2iIiIcTXpAboW/oiIcf+IiEgeTI4bcf+IiIiIRcGss+WHH/iIhN+WwwaYiIiIhYs9hMiIiIhFvWy0KYiIhx/4QGpMCluIiIcf+IOyjCtdc9iIiIiIiHH/RcGss+WIiIiE08TDw7iIiIiIcf+E11rDiliIiIcf9Ys9hMiIiIgyJzK+2M2IiIiIT2jsGXGIiIiEFqTPlbiIiIiEFqTPlbiIiIiIRBFMzutx/4iIiDTCgbw9foiIiIhUldxqiIiIiIiFxJ1LaHH/iIhMsBxE/oiIiIRMosw12HH/iIhEiEzHe4iHH/iDMZRL3mu4iIcf+IODeRuMhuiIiIiDQ6gbzFfoiHH/iIhIPzyMDIiIiIhx/4iFB30JiIiIiEzlPEGshx/4iIQGpMCluIcf+IiDK/Ir5A3YiIiIg9XAK0o/3/iIiIQTyc/DaIiIhx/4hNdaw4pYiIhx/zD6kbAVboiIiIhJpkx1m4iIiIg23SK6It2IiIiIRak8tWyIiIiIiDYYY7rnnIiIiIhOdawopYiIiIiE51rCiliIiIiEkeTH4biIiIiISaZMdZuIiIiIRYhMt3uIiIiIhFiEy3e4iIiIiIRYhMt3uIiIiIQWpM+VuIiIiIhNxEwzu4iIiIhFiEy3e4iIiIiIg7HDG1486IiIiIO81ytTKNiIiIiEmmTHWbiIiIiE2jXDXKiIiIiEmFXHeqiIcf+Ig7XhG1oe6IiIiIiIiIRZx8tjiIiIhx/z/KgrE1fYiIiIiIOLtRuESuiIiIiIhMKBxNfoiIiIiEq6fGRYiIiIhCG6zuRYiIiIhIxzyDjIiIcf+IiIiIhBPJz8NoiHH/iIRP9MwAtx/4iIiIiIiINxeCueh9iIiIhN+WwwaYiIiIiEVGbLuZiIcf+ISVeseoWIiHH/iIQDUsDa2IiIiEnbbHJJiIiIcf+IiITAcsT42IiIiISJIcht5x/4iIiEA1LA2tiIiIiE3lPDGsiIiIiIMAhRsAiuiIiIg5mTO3ZsyIiIiIg7HDG1486HH/iIiIhIPzyMDIiIhx/4SHEsiO2IiIiEZuzKkTiIiIhxPMMSszztiIiIhKzqxjFYiIiIg5ZBO3m+yIiIiIgwzcKwQj2IiIiEX/TLALiIiIiEGLPPdMiIiIg3URG5ru6IiIiEX/TLALiIiIhJ6CxxfYiIiIhBakz5W4iIiIiITcRMM7uIiIiIiISaZMdZuIiIiIiEWITLd7iIiIiECsLAY9iIiIiIUXffiIiIiIiIRYhMt3uIiIiIhJpkx1m4iIiIiEhQPIr8iIiIhx/4hNDpw/FoiIiIgy+Oe+BxiIiIiIRRFMvuuIiIiIRr1spCmIiIiIRf9MsAuIiIiIOlYltqnaiIiIg9J+Gz2B6Ihx/4iISKZMhZuIiHH/iIN22SuZJtiIiIiEkijH3XiIcf+ITMRMQ7uIiIiHE6xSG1Ot6IiIiITTxMPDuIiIiISu+cYQaIiIiIiIiEHyTPDbiIiIhFEUy+64iIiIiIiIiEjHPIOMcf+IiIhNgmw32YiIiIhJxzxzjIiIiIPQ5Ds/G8iIiIiEwoHE1+iIiIiIXUnTtoiIiIiIiEmmTHWbiIiIiIiIiEk/PHwMiIiIiIRYhMt3uIiIiIiIhJHkx+G4iIiIhNXTw6LIiIiIiIiIhB8kzw24iIiIhBakz5W4iIiIhBakz5W4iIiIhKSuxrUYiIhx/4hMo1xVyv+IiIiISe+ccQaIcf+IiFiz2EyIiIiIiE4OnC8WiIiIiIiDdyAbmN/oiIiIhJpkx1m4iIiIQdFc8uqIiIiIg3URG5ru6IiIiECsLBY9/4iIiIiIRtXcoqKIiIiIgwxXGwSo6IiIiD3MkbMzboiIiIhBakz5W4iIiIiE3lPDGsiIiIiEmmTHWbiIiIhNXTw6LIiIiISVesioX/iIiIhMKBxNfoiIiIhAzRwELnH/iIiITJ8cRg6IiIiIRjmsrGWIiIiIOZHht24eiIcf+Ig8E2S07JuIiIiIhDdfzYoIiIiIMavxv1QOiIiIiIiIhGwayj5YiIiIiIhFZ1y5iohx/4iIiIiIiIiIg8VZG0qm6IiIiIQhus7kWIiIiIhx/4QbBs9PmIiIiEHyTPDbiIiIiEywHET+iIiIiETrHMFOiIhx/4iIiIiIhEqTzFbIiIcf+IiIiIiITcRMM7uIiIiIM75BvUG+iIiIQWpM+VuIiIhB0Vzy6oiIiIhF/0ywC4iIhx/4QGpMCluIiIcf+Ew8TEw7iIhx/4g9wxKzPO2IiIiIVZXbaoiIiIiEBWHAueiIiIiISWRsebmIiIiHE+b1GxkK6IiIiIMLmSsFZtiIiIiE08TDw7iIiIiEWITLd7iIiIiEkeTH4biIiIhCgrzn1IiIiIRYhMt3uIiIiEmZjHZniHH/iIhMxExDu4iIhx/4TvDsIPGIiIiE1+LDgdiIiIiFDu0CGIiIiE1+LDgdiIiIiEWITLd7iIiIiIVA3c8oiIiIiIRVMsus2IiIiIiE3ETDO7iIiIiIhBakz5W4iIiIiISR5MfhuIiIiEmmTHWbiIiIiIiIQfJM8NuIiIiIhFiEy3e4iIiIhBakz5W4iIiIiIg9BvGz+Q6IiIcf9AakwKW4iIiHH/hIPzyMDIiIiIhHj7yXBIiIiIhOvvwkEIcf+IiIRcGss+WIiHH/iIN4YxuXnOiIiIiIRRFMvuuIiIiIiIhNPEw8O4iIiIiDMzw73MPIiIiIiEFqTPlbiIiIiEDyTBHb/4iIiIiIiEHyTPDbiIiIiISKZMlZv/iIiIiDBBsbDOToiIhx/4hYs9hMiIiIiIRDI8zNyIiHH/iISAocj16IiIiIQuWM4aeIiIiIiD3Q0bMvLoiIiISaZMdZuIiIiITTxMPDuIiIiIQWpM+VuIiIiIQDUsDa2IiIiDuQAbVv/oiIiITTxMPDuIiIiITaNcNcqIiIcf+FSV3GqIiIiITH4sSB2IiIiF1J07aIiIiITS+MPQeIiIhxPHVTs4qsiIiIiIg03gO8IfyIiIcf+IMRMCv+z9iIiIhNPEw8O4iIiIhC5Yzhp4iIiIiIg2qAK6V/2IiIiEFqTPlbiIiIiINPdUvAiriIiIiEmmTHWbiIiIiDdREbmu7oiIiIhK75xhBoiIiIhF/0ywC4iIiIhDdfzYoIiIiIhFEUy+64iIiIiIhBakz5W4iIiIg7fwG1gP6IiIiISnicaHaIiIiIQIs8CExx/4iIiITMRMQ7uIcf+IiIiIiIQhus7kWIiIiINZwju2PciIiIiEXeXLIaiIiIiIPy5SsdGtiIiIiIhFwazD5f+IiIiISin8bWCIiHH/iFzR1C6IiIiIRo+8pwSIiIiEURTL7riIiIiIiIiE3ETDO7iIiIhFiEy3e4iIiIhB0Vzy6oiIiIT778FBCIiIiIhBakz5W4iIiIhUDdzyiIiIhBzRzzLoiIiIiEHyTPDbiIiIiEpXrGqFiIiIiISD88jAxx/4iIiITTxMPDuIiIiIhNPEw8O4iIiIiDs9IbXC3oiIiIiEHRXPLqiIiIiIQp9s5gmIiIiIhOdawopYiIiIhYs9hMiIiIhANSwNrYiIiHH/iIiIiE08TDw7iIiIiIVJXcaoiIiIhOL4wtB4iIiIiIiIiIiIiEUyPLzciIiIiIiIiIiIiIiE3ETDO7iIiIiITCgcTX6IiIiIQWpM+VuIiIiIhNKBw9foiIiIiIiITdh8MniIiIhx/4hMsBxE/oiIiIhMByxPjYiIcf+IRHQcyL6IiIiISHEsiO2IiIcf+IhUldxqiIiIiIiIiIiEk/PHwMiIiIiEX/TLALiIiIiISaZMdZuIiIiIhJxzxzjIiIiIiIiIiIiIhB8kzw24iIiIiINEdBvLi+iIiIiFzR1C6IiIiIhEyizDXYiHH/iIiFDu0CGIiIiIQDUsDa2Ihx/4iIhcSdS2iIiIiIiISUN8e8iIiIiISXEseO2IiIiIhAVhwLnoiIiIiHFB+bzgZIiIiIhMnxxGDoiIiIRescsU6IiIiISHEsiO2IiIiIiFHu3xGIiIiIiIOtKTti1siIiIiEmmTHWbiIiIiIQdFc8uqIiIiIRYhMt3uIiIiINtWDuip8iIiIiITnWsKKWIiIiIhCG6zuRYiIiIhFiEy3e4iIiIiIMlSzvqtMiIiITnWsKKWIiIiIiE+J3BdiiIiIiIP+tysRSNiIiIiIhFiEy3e4iIiIhFiEy3e4iIiIiIiISOgsgX2IiIhx/1B30JiIiIiIiIiIiIiE3lPDGsiIiIiIiIiIiFB30JiIiIiIiEEUPP68iIiIiIhN5TwxrIiIiIhFiEy3e4iIiIiIiDzZUbQmroiIiIg7kAG1b/6IiIiIiIiE1dPDosiIiIiIiEmmTHWbiIiIiIhJHkx+G4iIiIhFiEy3e4iIiIhD7PzRMIiIiIiEaPvKcEiIiIhOdawopYiIiIgzVAG9q/6IiIiITreMJIeIiIiIhKzqxjFYiIiIiIhF/0ywC4iIiIhFiEy3e4iIiIhOVLwqtIiIiIiIhJxzxzjIiIiIiIiIiIiIhJPzx8DIiIiIiIhBFDz+vIiIiIiIiIiIiIiE3ETDO7iIiIiEWITLd7iIiIiIhIcSyI7Yhx/4iIhMsBxE/oiIiIiIiETrHMFOiIcf+IiEBWHAueiIiIiEiSHIbeiIiIiIhx/4iFgr2NSIiIiIiIiIiIhB8kzw24iIiIiIg4RFG4u66IiIiIgzLlW90aqIiIiIg8l3G0aI6IiIiIhcSdS2iIiIcf+IiIRIhMx3uIcf+IiIiIiIiEmFXHeqiIiIiIiIiIiIROscwU6Icf+IiISWRsebmIiIiIiIPLhhtEeeiIiIiISdtsckmIiIiISegscX2IiIiIhJpkx1m4iIiIiIhFiEy3e4iIiIg82VG0Jq6IiIiIiEkeTH4biIiIiIRRFMvuuIiIiIiEX/TLALiIiIhGe4yoR4iIiIiFiz2EyIiIiIhNPEw8O4iIiIhDL9zdAoiIiIiEXBrLPlcf+IiIiIhc0dQuiIiIiISFA8mvz/iIiIiDdREbmu7oiIiIiEWITLd7iIiIiIiE3ETDO7iIiIiIiITcRMM7uIiIiIiIiIROscwU6IiIiITbAcNP6IiIiIhJ/FxwOoiIiIhJUDx6/IiIiIiIiIiIiE2CbDfZiIiIiEVTLLrNiIiIiIiIhNxEwzu4iIiIiIP3wRsYPuiIiIiEHyTPDbiIiIiIhOdawopYiIiIiEURTL7riIiIhFEUy+64iIiIiIiIiD8mAbHZ/oiIiIiEPs/NEwiIiIiIhFvWy0KYiIiIiIhx/4iIiEzETEO7iIcf+IiIXNHULoiIiIiIiIhJPzx8DIiIiIiIiIhFEUy+64iIiIiIiIiIiIQRQ8/ryIiIiIiIiIRak8tWyIiIiIiIiIiIhB8kzw24iIiIiIiIiIhJxzxzjIiIiIiIRYhMt3uIiIiIiISaZMdZuIiIiIiIiIiIRlqcqlaIiIiIiIiIhHk/yWwIiIiIhUldxqiIiIhN5TwxrIiIiIiEWITLd7iIiIiErvnGEGiIiIiIRf9MsAuIiIiIhB8kzw24iIiIiIOAJxuP2OiIiIhBNSz8rYiIiIiIiIiIiIXNHULoiIiIhFiEy3e4iIiIiEmmTHWbiIiIiEkeTH4biIiIiDjPgbgwfocf+IiIiEimTIWbhx/4iIiEzETEO7iIcf+IiIiIhGOaysZYiIiIiFDu0CGIiIiIiIPUjRs7cuiIiIiEux/FTgiIiIiIP1OCsax9iIiIiIRYhMt3uIiIiIhNsBw0/oiIiIiEhxLIjtiIiIiIRr1spCmIiIiIiITV08OiyIiIiIiIiIiITV08OiyIiIiIiIRRFMvuuIiIiISOgsgX2IiIiEXrHLFOiIiIiEmmTHWbiIiIiIg6xdO2OiyIiHH/iEXBrLPliIiIhxSzxMTDuIiIhx/zIacr7ljYiIhx/4P+MhsRzeiIiIiEX/TLALiIiIg4I2G43J6IiIiIhJpkx1m4iIiIiEWITLd7iIiIiIiIiIiE1dPDosiIiIiISR5MfhuIiIiIN3IBuY3+iIiIiEHyTPDbiIiIiIgzVAG9q/6IiIiIMGKhsa1e/4iIiIhArCwGPYiIiIhCxJzjtoiIiIiIRd5cshqIiIiIiIcf+IiIiIiIiITAcsT42IiIiIiFkr19SIiIiIiIiE1hfDnoiIiIiIhFZ1y5ioiIiIg8PSG0wt6IiIiIg36QG5Fv6IiIiIiEWITLd7iIiIiIiIST88fAyIiIiIiIiIiIRTI8vNyIiIiIiEZanKpWiIiIiEx+LEgdiIiIhx/0BWHAueiIiIiITYJsN9mIiIiIg5z4G3MH6IiIiIMyZRvdmucf+IiIiD0OQ7PxvIiIiIiEKjrOXFiIiIiIhOdawopYiIiIiITcRMM7uIiIiIiIiIiIiIiIiIiIhJHkx+G4iIiIhF6xyxToiIiIhO7KwhNYiIiIiIiIO38BtYD+iIiIiEE1LPytiIiIiITWF8OeiIiIiITuysITWIiIiIQfJM8NuIiIiIiIiIhZK9fUiIiIiEDyTAHbiHH/iIhC+bzgZIiIiIiIQYs890yIiIiIRWdcuYqIiIiIiFQN3PKIiIiIhFiEy3e4iIiIiEURTL7riIiIiISYVcd6qIiIiIhOdawopYiIiIg/W9OxpCyIiIiISR5MfhuIiIiIRcoss12IiIiIiIXEnUtoiIiIhJcSx47YiIiIiIiIiIhFqTy1bIiIiIiIiIiIiEGLPPdMiIiIiISJIcht6IiIiIiIiIiIRak8tWyIiIiIiIiIiIQVYc+p6IiIiIiIiIiIhJxzxzjIiIiIiIiIiIiIiIiIiIhFyiyzXYiIiIiFSV3GqIiIiIhFUyy6zYiIiIiIiIiIiIiIiIiIiE5AjCv3iIiIiITnWsKKWIiIiIiIhGWpyqVoiIiIiETrHMFOiIiIiIM31CvYK9iIiIiIiIhJHkx+G4iIiIiIiIiIhIcSyY7f+IiIiEwoHE1+iIiIiIPn3xsoIOiIiIiE0bXD5KiIiIiE51rCiliIiIiIRd5cshqIiIiITcRMM7uIiIiITeU8MayIiIiIST88fAyIiIiIhQ7tAhiIiIiIQqOs5cWIiIiIgyJzK+2M2IiIiHH/QYK899Rx/4iIiIhCQNzr8oiIiIhFnHzGOP+IiIiIiIWCvY1IiIiIiIhNPEw8O4iIiIhKeJxodoiIiIiE3ETDO7iIiIiIiE3ETDO7iIiIiIRUZsu5mIiIiITTxMPDuIiIiIiIT/DsEPGIiIiIhJpkx1m4iIiIiIiISdtsckmIiIiIhJcSx47YiIiIiER0HMi+iIiIiEkeTH4biIiIiEvz3FDCiIiIiITaNcNcqIiIiIQFYcC56IiIiHH/QPJMAduIiIiITcRMM7uIiIiIiIiHFMgmw32YiIiIiIRMosw12IiIiIhxT0YcC56IiIiIiIhIkhyG3oiIiIiIhxVyvY1IiIiIhc0dQuiIiIiIQFYcC56IiIiHH/SKZMhZuIiIiIMIwRsIPuiIiIiIOmMytpzNiIiIiEFqTPlbiIiIiIiITV08OiyIiIiIhYs9hMiIiIiFDu0CGIhx/4iEwoHE1+iIiIiIhNxEwzu4iIiIiIiIhBizz3TIiIiIiIiIRTI8vNyIiIiIiIiIiIiIiIiEnHPHOMiIiIiIiIiIiE1dPDosiIiIiIiIiE1dPDosiIiIiIiIiEmmTHWbiIiIiIiIiIiEEUPP68iIiIiIiE51rCiliIiIiIg11rG7KU6IiIiIhUldxqiIiIiIhBFDz+vIiIiIiITYJsN9mIiIiIiEPYzNJziIiIiITflsMGmIiIiIiISXEseO2IiIiIhJunx0WIiIiIiE51rCiliIiIiIiIhCPJzsNoiIiIiEVTLLrNiIiIiIiIiIQM0cBC6IiIcf+IN5LCuW09iIiIhNPEw8O4iIiIiDITAr7s/YiIiIhDdfzYoIiIiIiIiIiIiIQsSc47aIiIiIhJpkx1m4iIiIiIg75hG1Ge6IiIiIiE08TDw7iIiIiIPNlRtCauiIiIiIhNxEwzu4iIiIiIO5ABtW/+iIiIiIiEWITLd7iIiIiIhFEUy+64iIiIhF/0ywC4iIiIiEbinKHWiIiIiISR5MfhuIiIiIhJpkx1m4iIiIiIiIiIiIQRQ8/ryIiIiIiIiIRRFMvuuIiIiIiIiIiIiIhNXTw6LIiIiIiE3ETDO7iIiIiITTxMPDuIiIiITflsMGmIiIcf+IiIiE6+/CQQiHH/iIiEhxLIjtiIiIiEBWHAuehx/4iIiIUO7QIYiIiIiIiITsu8I0SIiIiIiE2CbDfZcf+IiIiDs9IbXC3oiIiIiEFqTPlbiIiIiIhG4pyh1oiIiIiDDFcbBKjoiIiIiEmmTHWbiIiIiIiISegscX2IiIiIQWpM+VuIiIiIiDNoMb2XzoiIiIhCXYzqJ4iIiIiIQoK859SIiIiIiIiEGLPPdMiIiIiITth8IniIiIiIhYs9hMiIiIiIXEnUtoiIiIiIgxKBO/1+yIiIiIhKAZxv5oiIiIiE3ETDO7iIiIiITpacJpaIiIiIg6QkK2vb2IiIiIUHfQmIiIiIhxPsIxsT3OiIiIiIRf9MsAuIiIiIhODpwvFoiIiIiIiIN3IBuY3+iIiIiIhB8kzw24iIiIiIiE3ETDO7iIiIiITuysITWIiIiIgyJzK+2M2IiIiIhG3lyiGoiIiIhJAZx/5oiIiIiDVvobuQXoiIiIiEWITLd7iIiIiIPn3xsoIOiIiIiIiIQfJM8NuIiIiIWCvY1IiIiIiE0HLD+NiIiIiIiE08TDw7iIiIiITnWsKKWIiIiIhFEUy+64iIiIiIiIiDhEUbi7roiIiIhNxEwzu4iIiIiFSV3GqIiIiIhJpkx1m4iIiIiIhFRmy7mYiIhx/4g6IVK23q2IiIiIiFiz2EyIiIiIg97YGzEn6IiIiIiElkbHm5iIiIiIhJxzxzjIiIiIiE3ETDO7iIiIiIhc0dQuiIiIiITuysITWIiIiIhBVhz6noiIiIiIiIiIhcSdS2iIiIiISR5MfhuIiIiIhBrCz1PYiIiIiIiIiIRTI8vNyIiIiIiIiIiIQYs890yIiIiIiIiIQWpM+VuIiIiIhFRmy7mYiIiIiITQcsP42IiIiIhBsGz0+YiIiIiIiIST88fAyIiIiIiIiDB/UbCQroiIiIiIhx/0W9bLQpiIiIiFQN3PKIiIiIgzonK9XY2IiIiIiDhlQbiavoiIiIiEFqTPlbiIiIiISR5MfhuIiIiIhFZ1y5ioiIiIiITcRMM7uIiIiIiEmFXHeqiIiIiIRRFMvuuIiIiIiIiELljOGniIiIiIM8sBvTT+iIiIiIQWpM+VuIiIiIhJxzxzjIiIiIiIiIiIiFzR1C6IiIiISZIcdt6IiIiIiE3YfDJ4iIiIiEX/TLALiIiIiITi+MLQeIiIiIg6pRK2Wu2IiIiISgGcb+aIiIiIhGOaysZYiIiIiIRb1stCmIiIiISYVcd6qIiIiIhBakz5W4iIiIiEHyTPDbiIiIiIiDra5LYlG4iIiIiEVTLLrNiIiIiEBWHAueiIiIiIhBakz5W4iIiIiE51rCiliIiIiDw88rXDDf+IiIiIhBn2z2CYiIiIRf9MsAuIiIiIQWpM+VuIiIiIRf9MsAuIiIiIRvbMoJOIiIcf+EQRTM7riIiIiIhxOhwxtePOiIiIiEGsLPU9iIiIiE1hfDnoiIiIiIhBakz5W4iIiIg2crO6jUyHH/iIiIiIiIiDmtY7dSnIiIiIiErvnGEGiIiIiIhPvvwUEIiIiIiIPyYBsdn+iIiIiIPINBtHy+iIiIiIiEkeTH4biIiIiEGLPPdMiIiIiIQtjM4nOIiIiIiD90crGLjYiIiIiEJdjOoniIiIiIiIiIiIiIhOL4wtB4iIiIg0aDG8l86IiIiIg23SK6It2IiIiIiINkUyurrNiIiIiIiIiIhx/4iIiISKZMhZuHH/iIiISVeseoVx/4iIiIhIpkyFm3H/iIiIhKjMxnM4iIiIiFzR1C6IiIiIhNXTw6LIiIiIiE1dPDosiIiIiIiIST88fAyIiIiIiIiIiIRRFMvuuIiIiIiIQfJM8NuIiIiIiIiIiEWpPLVsiIiIiIiIiIiIhBizz3TIiIiIiIiIhFMjy83IiIiIhYs9hMiIiIiIhJPzx8DIiIiIiEWITLd7iIiIiIiIhBizz3TIiIiIiFzR1C6IiIiE3lPDGsiIiIiIiINerhuxUecf+IiIhJ75xxBoiIcf+Ig6VnK2qY2IiHH/iITOU8QayIiIiIWLPYTIhx/4iIhAFDwPvIiIiIiIiIcf+DDFcbBKjoiIiIiE51rCiliIiIiDHYc78njIiIiHH/TMRMQ7uIiIiIQqOs5cWIiIiIiIcf+EzETEO7iIiIiEmmTHWbiIiIiIhBakz5W4iIiIhx/4iIiITOU8QayIiIiIhGwayj5YiIiIiIiE08TDw7iIiIhx/0DyTAHbiIiIiIMFbCsLk9iIiIiITV08OiyIiIiIiIiIRRFMvuuIiIiIiIiIWLPYTIiIcf+ISFA8ivyIiIiIhKAZxv5oiIiIiIiIiIiIiIiIiEGsLPU9iIiIiIiIiIiIiITeU8MayIiIiIg2j2O6cJyIiIiIhMsBxE/oiIiIiIhB8kzw24iIiIiIRYhMt3uIiIiIiIiIiEFWHPqeiIiIiIiIiIiIhQ7tAhiIiIiEoBnG/miIiIiIhBFDz+vIiIiIiINcFTuz6siIiIiISaZMdZuIiIiIiIhFiEy3e4iIiIiITV08OiyIiIiIhD7PzRMIiIiIiIRjmsrGWIiIiIg1GZG75m6IiIiIiEbBrKPliIiIiE51rCiliIiIiIiIiIhJxzxzjIiIiIhYs9hMiIiIiIhNfiw4HYiIiIiFB30JiIiIiIhJ6CxxfYiIiIiEaPvKcEiIiIiIiIhFMjy83IiIiIiFSV3GqIiIiIhFiEy3e4iIiIiIRRFMvuuIiIiIiISaZMdZuIiIiIiIiEWITLd7iIiIiIiIiITV08OiyIiIiIiIQfJM8NuIiIiIiIhB8kzw24iIiIiIhFiEy3e4iIiIiEHyTPDbiIiIiIiIiFgr2NSHH/iIiIQM0cBC6IiIiIiITTxMPDuIiIiIiIiIWLPYTIhx/4iISOgsgX2IiIiIhYK9jUiIcf+IiISOgsgX2IiIiIiIiIiIiHH/iIOtoytiXNiIiIiIRo+8pwSIiIiIhUDdzyiIhx/4g8l3G0aI6IiIiIhNXTw6LIiIiIiIRHQcyL6IiIiIiIiIiIiFB30Jhx/4iIiIiIiIhMsBxE/oiIiIiIhKzqxjFYiIiIiEFqTPlbiIiIiIRYhMt3uIiIiIQWpM+VuIiIiIg4TKK4s12IiIiIPS8zs9DMiIiIiIiIiIiIiIiIiIiHH/iIiIiIiIiIiIiIgzMxG9zO6IiIiIhNxEwzu4iIiIiIPF3itKIdiIiIiIhJpkx1m4iIiIiEp4nGh2iIiIiIiIiIhH1dySooiIiIiIiE1hfDnoiIiIiIiEHyTPDbiIiIiIhYs9lM/4iIiIiIiIiIiIiIiIVA3c8oiIiIiIQTUs/K2IiIiIiFiz2EyIiIiIiIVJXcaohx/4iIQdFc8uqIiIiISD88jAyIiHH/iExdPEosiIiIiIRYhMt3uIiIiIiEJdjOoniIiIiIRhi8rnSIiIiIiIiHFLnxxGDoiIiIhcSdS2iIiIiIhK75xhBoiIiIiIiIiIhx/4hIxzyDjIiIiIiIiEGLPPdMiIiIiIiIiE3ETDO7iIiIiIiIiFkr19SIiIiIiEX/TLALiIiIiISbp8dFiIiIiIiIcf+IiITUCMO/eIiIiIiIiIiIXUnTtoiIiIiEWITLd7iIiIiEjoLIF9iIiIiIhBrCz1PYiIiIiFxJ1LaIiIiIiFHu3xGIiIiIQIs8CEyIcf+IiISB5Mnhv/iIiIiEywHET+iIiIiIiIiIiIiIiEFqTPlbiIiIiIRr1spCmIiIiIQV2M+ieIiIiIcf87pDG1W86IiIiIQUlc+2qIiIiIiIXEnUtoiIcf+IhBn2z2CYiIiIiITTxMPDuIiIiIiIiIiIiIhQd9CYiIcf+IiIiIhEUyzKzYiIiIiIhCfnzoGIiIiIiEnbbHJJiIiIiIRUZsu5mIcf+IiIiIhIPzyMDIiHH/iIg4mmG4ZZ6IiIiIhA8kwB23H/iIiIiISKZMlZv/iIiIiISdtsckmIiIiIiIiIiIiIiEpXrGqFiIiIiIgwf1GwkK6IiIiIiIhDYczZ44iIiIiIiIiITsu8I0SIiIiIiE08TDw7iIiIiIScc8c4yIiIiIiIiIiIiDUM0bvzLoiIiHH/iE2CbDfZiIiIiIhNQIw794iIiIiIcf+IVA3c8oiIiIiE3ETDO7iIiIiIRo+8pwSIiIiIiEeT/JbAiIiIiIPuQCshv9iIiIiITZacNpaHH/iIiIhF/0ywC4iIiIiEiSHIbeiIiIiISXEseO2IiIiIiFSV3GqIiIiIiIQZ9s9gmIiIiITZ8cNg6IiIiIiITLAcRP6IiIiIhNxEwzu4iIiIiIhx/4iIQFYcC56IiIiIhEdBzIvoiIiIhx/4iIiIhNlpw2loiIiIcf+IhA8kwB24iIiIcf+IiIhJHkx+G4iIiIiIQBQ8D7yIiIiIcf+IiIiIiEAUPA+8iIiIiHH/iIiIiIhMxExTu/+IiIiIiIiIRFMsys2IiIiIUHfRmP+IiIiIiIiIiIiITCgcTX6IiIiIiIiHH/iIiIiIiECsLAY9iIiIiFzR1C5x/4iIiIiIiIhJpkx1m4iIiIiEURTL7riIiIiIiIiIiEZanKpWiIiIiIiIiERTLMrNiIiIiIiHH/iIhEEUzO64iIiIcf+EnvnHEGiIiIiIcU/iTAHbiIiIiIiHH/iIShXMbqOIiIiIiIiIiIhEdBzIvoiIiHH/hMKBxNfoiIiIiIhAVhwLnoiIiIcf9AVhwLnoiIiIiISHEsiO2IiHH/iIhEdBzIvoiIiIiIUHfQmIiIiIiIiIiHH/iIiEHljPGniIiIiIhP8OwQ8YiIiIiFzR1C6IiIiITeU8MayIiIiIiE3ETDO7iIiIiIM0+SvbBtiIiIiIiE08TDw7iIiIiIg+nuGyYR6IiIiIhFiEy3e4iIiIhJPzx8DIiIiIiEVnXLmKiIiIiIg/4yGxHN6IiIiIiEIbrO5FiIiIhx/zhssbiTToiIiIcf87SbK1tk2IiIiIRYhMt3uIiIiIg3r3K5UI2IiIiIiDnTwbcsPoiIiIiIiHFHPzyMDIiIiIiIhODpwvFoiIiIiIiEJ+fOgYiIiIiITeU8MayIiIiIiD7XQrIovYiIiIiE08TDw7iIiIiIiIiIcf+IQBQ8D7yIiIiIiEURTL7riIiIiIhNPEw8O4iIiIg4mmG4ZZ6IiIiIiIcf+IiIiIhMxExDu3H/iIiIg/oUGxXr6IiIiIgxIMG/3z6IiIiIiEZanKpWiIiIiISWRsebmIiHH/iIiIhIpkyFm4cf+IiIiISR5MfhuIiIiIhJIox914iIiIiIiIiHH/iIhM5TxBrIiIiIiIiIScc8c4yIiIiIiIiITcRMM7uIiIiIiIiIhBizz3TIiIiIiIiIiIcUMyPMzciIiIiIiIiIiIiEGLPPdMiIiIiIiIiIhx/0zlPEGsiIiIiIiIiIRRFMvuuIiIiIiIiIhxQ6k8xWyIiIiIiIiIiHH/hMXTxKLIiIiIiIiEHyTPDbiIiIiIiEmmTHWbiIiIiIhBizz3TIiIiIiITuysITWIiIiIiE3ETDO7iIiIiIiIhx/4hA8kwB24iIiIhxQ4hMx3uIiIiIcU3LvCNEiIiIiIhAzRwELoiIiIiIhFiEy3e4iIiIiIiIiF1J07aIiIiIhMByxPjYiIiIiIiHFb0dQuiIiIiIiEhxLIjtiIiIiIiIiIcf+IiIiIiIiEwHLE+NiIiIiIiFWV22qIiIiIiIQDUsDa2IiIiIiIhODpwvFoiIiIiIhF/0ywC4iIiIhx/0A1LA2tiIiIiIhYs9hMiIiIiIiIcf9IPzyMDIiIiIiIiHH/iIiEwoHE1+iIiIiIiE08TDw7iIiIiIhB8kzw24iIiIiIXEnUtoiIiIiHH/iIiERTLMrNiIiIiIhYK9jUiIhx/4iIiETrHMFOiIiIiITCgcTX6HH/iIiIhIUDyK/IiIiIiE0HLD+NiIiIiINVLxu60OiHH/iIiIOwgBtff+iIiIiIiIhFEUy+64iIiIiEXBrLPlcf+IiIiDtBYba+nv+IiIiIhANSwNrYiIiIiIQ+z80TCIiIiIiFDu0SH/iIiIiIQWpM+VuIiIiIhJpkx1m4iIiIiISD88jAyIcf+IiIiE4S3C7SiIiIiIPCBxtN+OiIiIiIhDQNzb8oiIiIiITUCMO/eIiIiIiIRXQcuL6IiIiIg3yBG5N+6IiIiIiIiIiITeU8MayIiIiIiITZ8cNg6IiIiIhMXTxKLIiIcf+IiDqQAbZv/oiIcf+IiESITMd7iIcf+IiIRMosw12IiIiIhYs9hMiIiHH/iIRFMsys2IiIiIiIiElkbHm5iIiHH/iISAocj16IiIiIiFzR1C6IiIiIiEcL/J9AiIiIiIiE4OnC8WiIiIiIhNKBw9foiIiIiDfIEbk37oiIiIiEFqTPlbiIiIiIhJUDx6/IiIiIiIRQSMv7eIiIiIhGe4yoR4iIiIiIiIiIiIiIhJpkx1m4iIiIiIQdFc8uqIiIiHH/hQd9CYiIiIiISHEsiO2IiIiIgwXmGwsZ6IiHH/iITaNcNcqIiIiISFA8ivyIiIiIiIhx/4iIhIxzyDjIiIiIiIhxS108SiyIiIiIiIiIcf+EEbrP5FiIcf+IiIiIiECsLAY9iIiIiIiDFdM7+izIiHH/iIiIiISAocj16IiIiIiIiEURTL7riIiIiIiISJIclt7/iIiIiIQFYcC56IiIiIiIiIiFgr2NSHH/iIiIhMKBxNfoiIiIiIiEmmTHWbiIiIiIiIQWpM+VuIiIiIiFB30JiIiHH/iIiIiIhIPzyMDIhx/4iIiIP/dRsQiuiIhx/4iIhMPExMO3H/iIiIhJIox914iIiIiIiIiIhJkhx23oiIiIiISJIcht6IiIiIOwgBtff+iIiIiIg41KK4K12IiIiIiEwHLE+NiIiIhx/4TF08SiyIiIiIiEWpPLVsiIiIiIhFZ1y5ioiIiIiIcf9Ksfxk4IiIiIiIiIQbBsBfn/iIiIiIhNPEw8O4iIiIiIRZx8tjiIiIiIiINN8xvCDOiIiIiISbp8dFiIiHH/iIhJV6x6hYhx/4iIiIOT4Ct8H9iIiIcf+Ex+LEgdiIiIiIhQ7tAhcf+IiIiISOgsgX2IiIiIhVDdvyiIiIiIhK0uxi0YiIiIiEHyTPDbiIiIiIiIiEI8nOw2iIiIiIhFRmy7mXH/iIiIhNdaw4pXH/iIiIhJHkx+G4iIiIiDQ6gbzFfoiIiIiDenIblY3oiIcf+IiIROscwU6IiIiIiIiITcRMM7uIiIiIiDEcgb/jfoiIiIiIhNxEwzu4iIiIiIM4khvXbeiIiIiIiIhBakz5W4iIiIiIhB8kzw24iIiIiITcRMM7uIiIiIiIhFqTy1bIiIiIiIgzywG9NP6IiIiIiFDu0CGHH/iIiIg8doG0iX6IiIiIiEk/PHwMiIiIiIiIhBakz5W4iIiIiIiIiIRYhMt3uIiIiIhB8kzw24iIiIiIiIiIXNHULoiIhx/4iECsLAY9iIiIiIiIiIiIhx/4iIiEDNHAQuiIiIiIgwxXGwSo6IiIiIiIcf9Nt4w0h4iIiIiIiIiIiIiIhJUDx6/IiIiIiIRyzsnTGIiIiIg/lWKxap2IiIiIhJunx0WIiIiIiEHRXPLqiIiIiIhx/4iELYzOJziIiIiITJ8cRg6IiIiHH/iIhUDdzyiIiIiIiIiEywHET+iIiIiIhxQ+scwU6IiIiIiEiSHIbeiIiIiIhx/4RpP8psCIiIiIiIhN5TwxrIiIiIiIiIiIiIiHFLKBxNfoiIiIiIWLPYTIiIiIiIhKrbxlJIiIhx/4iIiExdPEosiIiIhx/4QIs8CEyIiIiIiIiHH/iIiIiIiIiIhMByxPjYiIiIiHH/iIiIiEimTIWbcf+IiIiDNHQb24voiIiIiITcRMM7uIiIiIiF1J07aIiIiIiIiEhxLIjtiIiIiIiEn8XHA6hx/4iIiIiIiECLPAhMiHH/iIiIiIiIiIiIiEx+LEgdhx/4iIiIWLPYTIiIiIiEx+LEgdhx/4iIiIRFMsys2IiIiIhMsBxE/nH/iIiIiE6+/CQQhx/4iIiEkijH3XiIiIiIhJPzx8DIiIiIiIiIiIiIQfJM8NuIiIiIiIVQ3b8oiIiIiIiIiIiIhUldxqiIiIiIiIiIiEGLPPdMiIiIiIhOt4wkh4iIiIiIhIChyPXoiIiIiHFFk/ymwIiIiIiIiIiIcf+IiIReKcsdaIiIiIiIhx/4iIiIiITJ8cRg6IiIiIiIiFiz2EyIcf+IiIiIiIhIcSyI7YiIiIiFB30JiHH/iIiIiIiIhJAZx/5oiIhx/4iIiEhxLIjtiIiIiIiIiIiIiIhx/4iIiIQQd8/4iIiIiIiFxJ1LaIiIiIcVOV3GqIiIiIiITLAcRP6IiIiIiISs6sYxWIiIiIhODpwvFoiIiIiIhB8kzw24iIiIiIhBrCz1PYiIiIiIQWpM+VuIiIiIQqOs5cWIiIiIiIiIhUDdzyiIiIiIT0f8G4CIiIiIiISegscX2IiIiIiDteEbWh7oiIiIiISyn8XWCIiIiIiEWpPLVsiIiIiIiIiIiIiEZ7jKhHiIiIiIiIiIiIiIhJxzxzjIiIiIiISR5MfhuIiIiIiE3ETDO7iIiIiIg/BRGx+u6IiIiIiHH/RDI8zNyIiIiIiErvnGEGiIiIiIiE1+LDgdiIiIiIiIiEWITLd7iIiIiIhOt4wkh4iIiIiIiDkJ4bf2HoiIiIiIVQ3b8oiIiIhJ22xySYiIiIiD/CMbE9zoiHH/iIhA8kwB24iIiHH/iIiIiIhBsGz0+YiIiIiITcRMM7uIiIiIiFxJ1LaIiIiIhUldxqiIhx/4iIiEVanLpWiIiIhx/4hOVLwqtIiIiIiEKCvOfUiIiIiIiIhLsfxU4IiIiIiIhJPzx8DIiIiIiIhBakz5W4iIiIiIhEdBzIvoiIiIiIhCn2zmCYiIiIiIhFBIy/t4iIiIiIhB8kzw24iIiIiEFJXPtqiIiIcf+IiIQPJMAduIiIcf+IiFDu0CGIiIiIiIRHQcyL6IiIiIiHH/iIiEQRTM7riIiIcf+IhIPzyMDIiIiIiHH/iE3srDE1hx/4iIiIiIhMXTxKLIhx/4iIiIiIiEjHPIOMiIhx/4iIhc0dQuiIiIiIiEGLPPdMiIiIiIRMosw12IiIiIiEHNHPMuiIiIiIhIcSyI7YiHH/iIiEzETEO7iIhx/4iIiIiIiIiIiIQQd8/4iIiIiIiF1J07aIiIiIhMfixIHYiIiIiIQWpM+VuIiIiIcf+Fgr2NSIiIiIiIiIhNXTw6LIiIiIiIiIQfJM8NuIiIiIiIiIMXbRv4kuiIiIiIhFEUy+64iIiIiELEnOO2iIiIiIiISaZMdZuIiIiIhAVhwLnoiIiHH/iEnvnHEGiIiIiHH/iESpPMVsiIiIiIiIhx/4RBFMzuuIiIiIiHFTldxqiIiIiIUHfQmIiIiIiIiIiIiIiIiIRYhMt3uIiIiIiIhKunxkWIiIiIiEI8nOw2iIiIiIhMsBxE/oiIiIiIiIiIQVYc+p6IiIiIiIiIiFxJ1LaIiIiIiIiITSgcPX6IiIiIhEdBzIvoiIiIiIhJChx/XoiIiIiIiIhBrCz1PYiIiIiIiIiIiIiIiEiSHIbeiIiIiIhJkhx23oiIiIiIiIiEwoHE1+iIiIiHH/VA3c8oiIiIiIQWpM+VuIiIiIiIiIRYhMt3uIiIiIiEm6fHRYiIhx/4iIhJ75xxBoiIhx/4iIhMxExDu4iIcf+IiIRBFMzuuIiIhx/4iESpPMVsiIiIiIiIcf+IiIiIiER0HMi+iIiIiIiIVA3c8oiIcf+IiIiEDyTAHbiIcf+IiIiIiECLPAhMiIhx/4iIiIiIiEHyTPDbiIiIiIhBfnz4GIiIiIiFDu0SH/iIiIiIRYhMt3uIiIiIiIhEqTzFbIiHH/iIiIiIiESpPMVsiIhx/4iEAUPA+8iIiIiIiIiIcf+IiIhEyizDXYiIiIiIQmHM6eOHH/iIiIhBsGz0+YiIiIiITLAcRP6IiIiIiIhc0dQuhx/4iIiIQKwsBj2IiIiIiIiITSgcPX6IiIiIiIiITreMJIeIiIiIiITQ6cTxb/iIiIiIiIhIPzycDP+IiIiIhEEUzO64hx/4iIiIiITMRMU7v/iIiIiIiITOU8QayIiIcf+IiIiIiIiEAUPA+8iIiHH/iIiIiIiIQM0cBC6IiIiIiIiIiIhx/4iIiIhBakz5W4iIiIiEkBnH/miIiIiIcf9BPJz8NoiIiIiIiHH/hA8kwB24iIiIiHFJ0uxi0YiIiIiIhYs9hMiIiIiIhBNSz8rYiIiIiIhN+WwwaYiIiIhx/4VA3c8oiIiIiIiIQFYcC56IiIiIiEbeXKIaiIiIiIiE2jXDXKiIiIiIiEURTL7riIiIiIhUldxqiIiIiIhBFDz+vIiIiIiIiIiIiIScc8c4yIiIiIiE3ETDO7iIiIiIiEFqTPlbiIiIiIiERTLMrNiHH/iIiIUO7QIYiIiIiIhC5Yzhp4iIiIiINMKBvD1+iIiIiIiD35E7MG7IiIiIiIRYhMt3uIiIiIg36QG5Fv6IiIiIiEwoHE1+iIiIhx/1xJ1LaIiIiIiIiIhAzRwELoiIiIhxTIJsN9mIiIiIiDZmIrqZ3YiIiIiIMZfBv2g+iIiIiIhOdawopYiIiIiIQM0cBC5x/4iIiIiIVJXcaoiIiIiIhBakz5W4iIiIiITV08OiyIiIiIiIiIiIiISu+cYQaIiIiIiEHyTPDbiIiIiIhMKBxNfoiIcf+IiIiIiIiIhANSwNrYiIiIiIhx/4iFzR1C6IiIiIg4u1G4RK6IiIiIiIiIiIiEWpPLVsiIiIiIiEmZjHZniIiHH/iIQGpMCluIhx/4iIiIiIiIhJhVx3qoiIiIiIhJPzx8DIiIiIiIiIhBakz5W4iIiIiITg6cLxaIiIiIiEWITLd7iIiIiISAocj16IiIiIiHH/hMKBxNfoiIiIiE1+LDgdiIiIiIiIiIiE3ETDO7iIiIiIiEjoLIF9iIiHH/iIhEiEzHe4iHH/iIiIiIiIiIiEZanKpWiIiIiIiISaZMdZuIiIiIiIPNlRtCauiIiIiIiIiIiIiEBWHAueiIiIiIiHH/iIiIiIiIiIiIiIhJPzx8DIiIiIiISR5MfhuIiIiIiEKjrOXFiIiIiIhJPzx8DIiIiIiIiIiISOgsgX1x/4iIiIiIiEDNHAQuiIiIiIiIiIiIcf+IiIiIiIiIVA3c8oiIiIiIiIhQd9CYiIiHH/iIiIiIiIiEjHPIOMiHH/iIiIiIiIiIiIiIhYK9jUiIiIiIhYK9jUcf+IiIiIiIiIiIiIQYs890yIiIiIiISaZMdZuIiIiIiETKLMNdiIiIiHH/iIiIiIiIhM5TxBrIiIcf+IiIiIhEqTzFbIiIiHH/iIhBG6z+RXH/iIiIiERTLMrNiIiIiIiIiIiIhx/4iIiIiIiIiIiIhMnxxGDoiIiIiHH/iFiz2EyIiIiIiIiIhIcSyI7YiIiIcf9MPExMO4iIhx/4iIiIiIiIiIhAVhwLnoiIiIiITcRMM7uIiIiIiEWITLd7iIiIiITTxMPDuIiIiIiISnicaHaIiIiIiIRd5cshqIiIhx/4hYK9jUiIiIiIiIiIiEA1LB2t/4iIiIiIiIiIiIiIiISHEsiO2Ihx/4iIiIiIiEyfHEYOiIiIiIiITsu8I0SIcf+IiIiIiEpK7GtRiIiIiIWbPXTIiIiIiIPcsWszTpiIiIiIhGwayj5YiIiIiDoIs7b3TIiIiIiIiIiIiIiEGsLPU9iIiIiIiIiITkCMK/eIiIiIiIQKwsBj2Icf+IiIiINjDTus8siIiIiIiEOW7NaRiIiIiIg7HOO14xyIiIiIiElxLHjtiIiIiIhJ22xySYiIiIiIiIiIiIiEEUPP68iIiIiIiEWITLd7iIiIiIiIhJPzx8DIiIiIiIiIiIg+v9GyQC6IiIiIiEZN3KsiiIiIiDvmEbUZ7oiIcf+IiDW1wbtKPoiIiIiISD88jAyIcf+IiIiIhNPEw8O4iIiIiEHEnPO2iIiHH/iIiDzxwbUOPv+IiIiIPBOxtOxOiIhx/4iIhIcSyI7YiIiIiIhFRmy7mYiIhx/4iIiExdPEosiIiIhx/4iIiIiIiIiIiEwHLE+NiIiIhx/4iIiIhM5TxBrIiIiIiHH/iIiIiIiIiITAcsT42IiIiIiHH/iIiIiIiIiIRMosw12IiIiIcf+IiIiIiIhB8kzw24iIiIiIiIiE4OnC8WiIiIiIiITF08Wiz/iIiIiIiISaZMdZuIiIiIiITF08Sixx/4iIiIiIiEFqTPlbiIiIiIhFEUy+64iIiIiIQPJMEdv/iIiIiIiIiIiIiEQyPNzc/4iIiIiIhNG1w+SoiIiIiDabQrpkvYiIiIiHH/g2cgG6jf6IiIhx/4iIPFWRtKpuiIiIiIiIT/DsEPGIiIiIiIQWpM+VuIiIiIiINCZRvNmuiIiIiIiIRak8tWyIiIiIhBakz5W4iIiIiIWCvY1IiIiIiElxLHjtiIiIiIiEKjrOXFiIiIiIhIPzycDP+IiIiIiIhEEUze6/+IiIiIiEWITLd7iIiIiIQeWM8aeIiIiIiIXNHULnH/iIiIiE0bXD5KiIiIiIiEiSHIbeiIiIiIhCo6zlxYiIiIiIhdSdO2iIiIiEgKHI9eiIiIiIhMKBxdfv+IiIiIiIhc0dQuiIiIiIQaws9T2IiIiIiIiIhAizwYTP+IiIiIhYs9hMiIiIiIiIiIiIiIhBrCz1PYiIiIiEX/TLALiIiIiIhNxEwzu4iIiIiIhBakz5W4iIiIiIiEk/PHwMiIiIiIiEwHLF+N/4iIiIiIiIiIiIhJxzxzjIiIiIiEmFXHeqiIiIiIiEZanKpWiIiIiIiIiIiEnHPHOMiIiIiIhFEUy+64iIiIhOdawopYiIiIiIiIiITV08OiyIiIiIiIiEmmTHWbiIiIiIiIhNPEw8O4iIiIiISkrsa1Fx/4iIiIiEimTJWb/4iIiIiDjo0rgXLYiIiIiIiIiIiIiISVA8evyIiIiIiIiIiIg5cPG3jw6IiIiIcf88acG0lj5x/4iIiIiIiIhMXTxaLP+IiIiIhB0Vzy6oiIiIiIiEk/PHwMiIiIiIiIiEGLPPdMiIiIiIiIiIiEp4nGh2iIiIiIhB0Vzy6oiIiIiDO+Qb5Bvv+IiIiIiEXBrMPl/4iIiIiIRYhMt3uIiIiIiIQIs8CEyIcf+IiIiESITMd7cf+IiIiIiIiIiIiIiIhJxzxzjIiIiIiIiIiIiEZanKpWiIiIiIhJ/FxwOoiIiIiIiIiISJIclt7/iIiIiITlS8KrSIiIiIiDTK0rw1LYiIiIiIhNYXw56IiIiIiEq6fGRYiIiIiIiD+dAbFi/oiIiIiIRgSMr7eIiIiIiIQtjM4nOIiIiIiIQfJM8NuIiIiIiEWpPLVsiIiIiIiIiIiIiITTxMPDuIiIiIiIRsGso+WIiIiIiIiIiHH/XNHULoiIiIiIiEA1LA2tiIiIiIiHH/iIhEqTzFbIiIiIiIhx/4iIiITF08SiyIiIhx/4hAakwKW4iIcf+IiIiEimTIWbhx/4iIiIgzR/O9uAyIiIiIiE08TDw7iIiIiIOY2ht3JeiIiIiIiElkbHm5iIiIiIhOidwnYocf+IiIiIRIhM13v/iIiIiIhAizwITIiIcf+IiIiIg4CZS49muIiHH/iIiIiIiIiIhYK9jUiIiIiIiEiSHIbehx/4iIiIhMsBxE/oiIiIiIiIiIhJpkx1m4iIiIiIhG9sygk4hx/4iIiEkeTH4biIiIiIhKV6xqhYiIiIiIRYhMt3uIiIiIiITcRMM7uIiIiIiEXeXLIaiIiIiIhIChyPXoiIiHH/iIRHQcyL6IiIiIiIWCvY1IiIiIiIhBizz3TIiIiIiIiIiIiHH/iEAUPA+8iIiIiIiEUyPLzciIiIiIiIiIiIiIQaws9T2IiIiIiD5PQrOwvf+IiIiIhIcSyI7YiIiIiIhCo6zlxYiIiIiIhB8kzw24iIiIiIg8g0G0fL6IiIiIhNG1w+SoiIiIiISXEseO2IiIiIiEURTL7riIiIiIiIiIiIhBizz3TIiIiIiIiIiITV08OiyIiIiIiIhcSdS2iIiIiIhHLOydMYiIiIiIOHlxuIaOiIiIiIhN5TwxrIiIiIiIiIiIiIiEGLPPdMiIiIiIiIiIiEnoLHF9iIiIiIiIiIiIiIiIiIhFyiyzXYiIiIiIhJUDx6/IiIiIiIiIiIiIiIhFMjy83IiIiIiIiIQjyc7DaIiIiIiIiIhNPEw8O4iIiIiIhFqTy1bIiIiIiIhGOaysZYiIiIiIiFzR1C6IiIiIiIQqOs5cWIiIiIiIRnuMqEeIiIiIiISXEseO2IiIiIiIiIiEk/PHwMiIiIiIiIiIiIiIiIiIiEHNHPMuiIiIiIiIiIiIiEKCvOfUiIiIiIiDmNobdyXoiIiIiISR5MfhuIiIiIiIRYhMt3uIiIiIiITcRMM7uIiIiIiIPPpBtAW+iIiIiIiEbBrKPliIiIiIiD7XQrIovYiIiIiIhB0Vzy6oiIhx/4iITRtcPkqIiIiIiIhJpkx1m4iIiIiIhYK9jUiIiIiIiFB30JiIiIcf+IVJXcaoiIiIiIiEeT/JbAiIiIiIgwXmGwsZ6IiIiIiEk/PHwMiIiIiIiE08TDw7iIiIiIiFSV3GqIiIiIiIhFyiyzXYiIiIiIiIiIiIiIST88fAyIiIiIiEmmTHWbiIiIiIhBakz5W4iIiIiINGgxvJfOiIiIiIhBakz5W4iIiIiIhBakz5W4iIiIiIO14RtaHuiIiIiIiEGsLPU9iIiIiIiIiIiIiIiIhQ7tAhhx/4iIiIiIiIiIiIiIiIiIiIiIiIiIiIiIiFmz10yIiIiIiIiIiIiIiIiIiIiIiEXKLLNdiIiIiIhMnxxGDoiIiIhx/4QIs8CEyIiIiIiIQihs7XmIiIiIiIQfJM8NuIiIiIiIiIiEywHET+iIiIiIiEVTLLrNiIiIiIhQd9CYiIiIiIiFB30JiIhx/4iIiIiIhFiEy3e4iIiIiIiIiIhNxEwzu4iIiIiIhMsBxE/oiIiIiIhNsBw0/oiIiIiIhBakz5W4iIiIiIg36QG5Fv6IiIiIiIiISaZMdZuIiIiIiIRRFMvuuIiIiIiIiEpXrGqFiIiIiIiINo9junCciIiIiIiITS+MPQeIcf+IiIhc0dQuiIiIiIiEIbrO5FiIiIiIiEaPvKcEiIiIiIiIhCo6zlxYiIiIiIg9irGzdU6IiIiIiIRyzsnTGIiIiIiIiIiIiIUe7fEYiIiIiIhANSwNrYiIiIiIhxQxFMzuuIiIiIiEXKLLNdiIiIiIiIiIiIQVYc+p6IiIiIiEiSHIbeiIiIiIiEWpPLVsiIiIiIiEI8nOw2iIiIiIiEkeTH4biIiIiIhF3lyyGoiIiIiEmmTHWbiIiIiIiIiIcf+ITS+MPQeIiIiIiIhCo6zlxYiIiIiIhCn2zmCYiIiIiIiDLxEr4O7YiIiIiIiEI8nOw2iIiIiIiIiETKLMNdiIiIcf+EVnXLmKiIiIiIhQ7tAhiIiIiIhNfiw4HYiIiIiIhNgmw32YiIiIiIiITeU8MayIiIiIiIiDt3YrWInYiIiIiIMhKGvu15iIiIiIiIiE08TDw7iIiIiIhNxEwzu4iIiIiIiEk/PHwMiIiIiIiEfV3JKiiIiIiIiIiIiIQYs890yIiIiIiIVJXcaoiIiIiIRVMsus2IiIiIiIhNlpw2locf+IiIiIiIiIiIiEx+LEgdiHH/iIiITMRMQ7uIhx/4iIhGbsypE4iIiIiIhGwayj5YiIiIiIiIQfJM8NuIiIiIiIiIiIRak8tWyIiIiIiIiIiIhFUyy6zYiIiIiIiIQWpM+VuIiIiIiE0bXD5KiIiIiIhBFDz+vIiIiIiIhBizz3TIiIiIiIiIiEI8nOw2iIiIiIiIiIiIiIVJXcaoiIiIiIOSqEt9V7iIiIiIiFB30JiIiIiIcf9AzRwELoiIiIiIiITcRMM7uIiIiIiIQYs890yIiIiIiIiIiIhCXYzqJ4iIiIiIhBSVz7aoiIiIiIiIiIiIiEXrHLFOiIiIiIiIiIiIiIiIRTI8vNyIiIiIiIiIiIiIhJUDx6/IiIiIiIhYs9hMiIiIiIiIiITnWsKKWIiIiIiIOfSxtwtOiIiIiIiIiIiHH/iIOxwxtePOiIiIiIhDDuzfEYiIiIiIiDJUs76rTIiIiIiHFMYXw56IiIiIiIiEIbrO5FiIiIiIiIRak8tWyIiIiIiIhBakz5W4iIiIiIiIhFEUy+64iIiIiIhAVhwLnoiIhx/4iITYJsN9mIiIiIiIiIiIiIiEE1LPytiIiIiIiIiIiIiIVA3c8oiIiIiIhJChx/XoiIiIiISaZMdZuIiIiIiIiIMClBsOa+iIiIiIhBXYz6J4iIiIcf+INEYTvLnsiIiIiIiEn8XHA6iIiIcf+IhGtOyksYiIiIiIiEIbrO5FiIiIiIiEV0HLi+iIiIiIiIiIiIiIiIiIiIiIWCvZ1P+IiIiIiEA1LA2tiIiIiIhNxEwzu4iIiIiIiIiIhx/4iIiIiECLPAhMiIiHH/iIiIiIiIiIiEjoLIF9iIiIhx/4iIhEEUzO64iIiHH/iIiIiIQPJMAduHH/iIiIiISHEsiO2IiIiIiIWLPYTIiIcf+IiITF08SiyIiIiIcf9MsBxE/oiIiIiIhc0dQuiIiIiIiITeU8MayIiIiIiIiIiIiEURTL7riIiIiIiIiIiEGLPPdMiIiIiIiIiE6WnCaWiIiIiIiIiIPKQxtFvOiIiIiIiEmmTHWbiIiIiIiIP+MhsRzeiIiIiIiEJdjOoniIiIiISJIcht6IiIiIiEGsLPU9iIiIiIhBizz3TIiIiIiISpmMZmeIiIiIiIiIiEHyTPDbiIiIiIiIiIiIiIiIhFEUy+64iIiIiIhFyiyzXYiIiIiIhcSdS2iIiIiIhYK9jUiIiIhx/4hcSdS2iIiIiIiIiIiIiIRTI8vNyIiIiIiIiIiIiIiIiIhFyiyzXYiIiIiIiIiIiIiISVA8evyIiIiIiIiIiIiIiEFqTPlbiIiIiIiEWpPLVsiIiIiIiIiISrp8ZFiIiIiIiIiDDFcbBKjoiIiIiIiEE1LPytiIiIiIiIiIiIiIiIiIiEEUPP68iIiIiIiIhBFDz+vIiIiIiIiIiIiIiITV08OiyIiIiIiIiIiIiIiE0HLD+NiIiIiIiIiIiIiIiIRcoss12IiIiIiIiIiIiIhBFDz+vIiIiIiIiIiIiIiIiIiITQcsP42IiIiIiIiIiEk/PHwMiIiIiIiIiIiIiIiIRcoss12IiIiIiIiIiIiIiIhc0dQuiIiIiIiITbAcNP6IiIiIiIiIiIiFgr2NSIiIiIiEkKHH9eiIiIiIiIiIXEnUtoiIiIiIRescsU6IiIiIiIhYs9hMiIiIiIiIiIVQ3b8oiIiIiIiIiIiIiIiIiIiIiIiIiEmmTHWbiIiIiIiIScc8c4yIiIiIiIiIiIUe7fEYiIiIiIiEEobP15iIiIiIiIiIiIiIhFMjy83IiIiIiIiE6WnCaWiIiIiIiIiE1dPDosiIiIiIiIiIQRQ8/ryIiIiIiIhJPzx8DIiIiIiIhGj7ynBIiIiIiIiEGsLPU9iIiIiIiE1dPDosiIiIiIhFiEy3e4iIiIiIiE1dPDosiIiIiIiE2jXDXKiIiIiIiEFJXPtqiIiIiIiIiFSV3GqIiHH/iIiIiIiIiIiIiIhANSwNrYiIcf+IiIiIiIiIiIiIhMsBxE/oiIiIiISQocf16IiIiIiFgr2NSIiIiIiIiIiIST88fAyIiIiIiEE1LPytiIiIiIiEIbrO5FiIiIiIhB8kzw24iIiIiIgzMxG9zO6IiIiIiIiIPp7hsmEeiIiIiIiIhFiEy3e4iIiIiIiEbBrKPliIiIiIiIiEA1LA2tcf+IiIiIhYs9hMiIiIiIiIOxwxtePOhx/4iIiIiIiIiITV08OiyIiIiIiIhKKfx9YP+IiIiIiIiIiIiIhJpkx1m4iIiIiIiIiIg4u1G4RK6IiIiIiIiEk/PHwMiIiIiIiIQfJM8NuIiIiIiIiE1dPDosiIiIiIiE4OnC8WiIiIiIiIhMnxxGDoiIcf+IiIiIRBFMzuuIhx/4iIhMsBxE/oiIiIiIiIRRFMvuuIiIiIiEHyTPDbiIiIiIiE1dPDosiIiIiIiIiIiIQRQ8/ryIiIiIiIQkDc6/KIiIiIiIRak8tWyIiIiIiIRVMsus2IiIiIiIhYs9hMiIiIiIiIiIhJPzx8DIiIiIiIiElxLHjtiIiIiIiIiIRak8tWyIiIiIiIiIiIhN5TwxrIiIiIiIiIiIiEWpPLVsiIiIiIiIiIiIiIiEEUPP68iIiIiIiIRRFMvuuIiIiIiIiIiIhBizz3TIiIiIiIiITcRMM7uIiIiIiIQ5bs1pGIiIiIiIQTyc/DaHH/iIiIiIhBakz5W4iIiIiIiIiIhJPzx8DIiIiIiIiEHyTPDbiIiIiIiINQzRu/MuiIiIiIiIhBNSz8rYiIiIiIiEGfbPYJiIiIiIiIiE3ETDO7iIiIiIiE2fHDYOiIiIiIiIiIiIiIiIiIiE2fHDYOiIiIiIiIiIiIiIiIiIiEE1LPytiIiIiIiFxJ1LaIiIiIiIiEVTLLrNiIiIiIiEkeTH4biIiIiIiIiIiIiIiEVTLLrNiIiIiIiIiIhODpwvFoiIiIiIhD7PzRMIiIiIiIiIiIQYs890yIiIiIiIiIiIRYhMt3uIiIiIiIQVYc+p6IiIiIiEFqTPlbiIiIiIiFxJ1LaIiIiIiIhGOaysZYiIiIiIhPEtwe0oiIiIiIQIs8CEyHH/iIiIiIiIiIiIiEx+LEgdhx/4iIiIhEiEzXe/+IiIiIhE6xzBToiIiIiIiIUO7RIf+IiIiIiDvmEbUZ7oiIiIiIhD7PzRMIiIiIiIhQd9CYiIiIiIg1OoG7xX6IiIiIiIRd5cshqIiIiIiIiIiIiEp4nGh2iIiIiIiDcXgrnofYiIiIiIg2UvG6rQ6IiIiIiIiIiIhJPzx8DIiIiIiIiIiIiIhNxEwzu4iIiIiIiIiITV08OiyIiIiIiIhFUyy6zYiIiIiIiIiIRak8tWyIiIiIiIiEZanKpWiIiIiIiIiIOIUDuHr8iIiIiIQRQ8/ryIiIiIiE3ETDO7iIiIiIiEnHPHOMiIiIiIiIiEURTL7riIiIiIiIiIiIhJUDx6/IiIiIiITRtcPkqIiIiIiIQWpM+VuIiIiIiIhNXTw6LIiIiIiIiITbAcNP6IiIiIiIiFzR1C6IiIiIiIiIiIiElQPHr8iIiIiIiIiIiIiEUyPLzciIiIiIiIhMnxxGDohx/4iIiIhYK9jUiIiIiIiIiISXEseO2IiIiIiIiIiIiIiIiE0bXD5KiIiIiIiIiIhFqTy1bIiIiIiIhOL4wtB4iIiIiIPiazstlMiIiIiIcf9JZGx5uYiIiIiIiDZ6UrqFrYiIcf+IiIiDsP1rXwKYiIiIiIiEKjrOXFiIiIiIiIhFEUy+64iIiIiIiIiIiEGLPPdMiIiIiIiIiE6WnCaWiIiIiIiE4zzCzDiIiIiIiITSgcPX6IiIiIiIhFiEy3e4iIiIiIiEjHPIOMcf+IiIiIiIM4khvXbeiIiIiIiEYEjK+3iIiIiIiISAocj16IiIiIiEk/PHwMiIiIiIiEk/PHwMiIiIiIiDnPgbcwfoiIiIiIhB8kzw24iIiIiIiIiIiIiIiIST88fAyIiIiIiIiIiEk/PHwMiIiIiIiEHyTPDbiIiIiIiIiITV08OiyIiIiIiIRRFMvuuIiIiIiINfehuwheiIiIiIiIhFZ1y5ioiIiIiIiIiIiIiIiIhJChx/XoiIiIiIiIiIiIiIiIiIiE4vjC0HiIiIiIiIiIiIiE3lPDGsiIiIiIhGOaysZYiIiIiISlesaoWIiIiIiIRak8tWyIiIiIiIiIiIhH1dySooiIiIiIQFYcC56IiIiIiIRqC8pfSIiIiIhNKBw9foiIiIiIhQd9CYiIiIiIiIiIiISXEseO2IiIiIiIiIiIiIiIiIiITZ8cNg6IiIiIiIhBsGz0+YiIiIiIiIiIRXQcuL6IiIiIiIVA3c8oiIiIiIhF6xyxToiIiIiIiEF+fPgYiIiIiIhCPJzsNoiIiIiISYVcd6qIiIhx/4iIhUldxqiIiIiIiISs6sYxWIiIiIiIhFUyy6zYiIiIiIiIiIiIiIiIhFqTy1bIiIiIiIiEWITLd7iIiIiIiE1+LDgdiIiIiIiEzlPEGsiIiHH/iIiIiIiIiIiIiIiIiIiIQFYcC56IiHH/iIiIiIiIiIiIiIiIiIiIiIiIXEnUtoiIhx/4iIiIiIiIiIiIiIhBFDz+vIiIiIiIiIiIhB8kzw24iIiIiIUHfQmIiIiIiIhFUyy6zYiIiIiIiIiIiIiIiIiIiIiEkKHH9eiIiIiIiIiIiIiIiIiIiIiE0HLD+NiIiIiIhIChyPXoiIiIiE2fHDYOiIiIiIiIRYhMt3uIiIiIiIiEX/TLALiIiIiIiIiIhNXTw6LIiIiIiIiIiIiIg7fwG1gP6IiHH/iIiITJ8cRg6IiIiIiIRwv8n0CIiIiIiIQqOs5cWIiIiIiIiIiIiEGsLPU9iIiIiIiIiIhJChx/XoiIiIiIhUDdzyiIiIiIiIiIiIiIiIhc0dUu/4iIiIiIiIiIiFiz2EyIiIiIiIQaws9T2IiIiIiITLAcRP6IiIiIhF6xyxToiIiIiIhI6CyBfYiIiHH/iIhJhVx3qoiIiIiIiE3ETDO7iIiIiIiDAIUbAIroiIiIiIhAizwITIhx/4iIiIiIhF3lyyGoiIiIiIiEYYvK50iIiIiIiIiIiIiIcf+Fiz2EyIiIiIiITnWsKKWIiIiIiIUHfQmIiIiIiIiEk/PHwMiIiIiIiIiIiIiIiIiHH/iIiIiIiIiFDu0CGIiIiIiIiIiFQN3fL/iIiIiIhEdBzIvoiIiIiIiEURTL7riIiIiIiIiEHRXPLqiIiIiIiIhNfiw4HYiIiIiIiIiIiIiISVA8evyIiIiIiIiIiIiIiITQcsP42IiIiIiIiEmmTHWbiIiIiIiIiIRYhMt3uIiIiIiIhB8kzw24iIiIiIiIiE1+LDgdiIiIiIiIiIiIiIhNsBw0/oiIiIiIiIhFRmy7mYiIiIiIiIVJXcaoiIiIcf+ECsLAY9iIiIiIiEJhzOnjiIhx/4iIhB0Vzy6oiIiIiIhFnHy2OIiIiIiIiD3MkbMzboiIiIiIiEDNHAQuhx/4iIiIiIiIiIiIiIiIiE3ETDO7iIiIiIiIhMnxxGDnH/iIiIiEGwbPT5iIiIiIiIiFxJ1LaIiIiIiEacfKY4iIiIiIiIiIiIiIiIQfJM8NuIiIiIiIhB8kzw24iIiIiIQfJM8NuIiIiIiIQQd8AJj/iIiIiIhMsBxE/oiIiIiIhNfiw4HYiIiIiIQfJM8NuIiIiIiFxJ1LaIiIiIiIiEnHPHOMiIiIiIiEURTL7riIiIiIiIiIiIQTUs/K2IiIiIiIiITcRMM7uIiIiIiE1dPDosiIiIiIhCDuzvEYiHH/iIiIhEyizDXYiIiIiIhZK9fUiIiIiIiIiEEHfP+IiIiIiIiISaZMdZuIiIiIiIiIhxTC+MPQeIiIiIiIiIhJcSx47YiIiIiIiIQQd8/4iIiIhx/4iExdPEosiIiIiIhx/4hBB3z/iIiIiIiIiEBWHAueiIhx/4iIhYK9jUiIiIiIiIST88fAyIiIiIiIiIiIiIQYs890yIiIiIiIiElQPHr8iIiIiIiIiIiIiIiIR5P8lsCIiIiIiIhBFDz+vIiIiIiIhAVhwLnoiIiIiISZIcdt6IiIiIiIhBakz5W4iIiIiIhMKBxNfoiIiIiIhZK9fUiIiIiIiEF+fPgYiIiIiIiIiEbBrKPliIiIiIiDd6UrmFrYiIiIiIiDteEbWh7oiIiIhx/4RMosw12IiIiIiIiISaZMdZuIiIiIiIiIiIhx/4RMosw12IiIiIiIiIiIiIiHFMQIw794iIiIiIiIWLPYTIiIiIiIhxSygcTX6IiIiIiIiIiIhOL4wtB4iIiIiIiIiIiEp4nGh2iIiIiIiIQjyc7DaIiIiIiIiITdh8MniIiIhx/4iDfcQbkjvoiIiIiIhNByw/jYiIiIiIiIiIiIiIiIhBrCz1PYiIiIiIiIiIiIiIQRQ8/ryIiIiIiIg75hG1Ge6IiIiIiIhx/4hBB3z/iIiIiIiIiIhJPzx8DIiIiIiIg43EG4I76IiIiIiIiE08TDw7iIiIiIiIiIhGwayj5YiIiIiIiIST88fAyIiIiIiIiIiISaZMdZuIiIiIiIiIiEWITLd7iIiIiIiEnoLHF9iIiIiIiIRRFMvuuIiIiIiIQbBs9PmIiIiIiIiIhx/4iIQFYcC56IiIiIiIiIiIiIiIiIiIhx/4iIiEiSHIbeiIiIiIiIQRQ8/ryIiIiIiIiFxJ1LaIiIiIiIiE4vjC0HiIiIiIiIiIhBizz3TIiIiIiIiE1dPDosiIiIiIiFzR1C6IiIiIiIiIhBrCz1PYiIiIiIiEGLPPdMiIiIiIiIRyzsnTGIiIiIiIhE6xzBToiIiIhx/4RFMsys2IiIiIiIiIiIiIiIiIcf9MnxxGDoiIiIiIiIiIhJPzx8DIiIiIiIiIiIiIiISVA8evyIiIiIiIiIiIiIiIiIcf+ISMc8g4yIiIiIiIiIcf9EUyzKzYiIiIiIiIiIiIiIiIiHH/iIiIiIiIiIiIiITCgcTX6IiIiIiIhx/4iIiIiIiIiIQKwsBj2IiIhx/4iIiIiIiIiIiIiIiIScc8c4yIiIiIiIiIhBizz3TIiIiIiIhIUDyK/IiHH/iIiIiIiIiIiIiIiIiIiIiIiITV08OiyIiIiIiIiIhJcSx47YiIiIiIiIWLPYTIiIiIiIiIiE2fHDYOiIiIiIiIiIiIiIiIiIiIiIhJxzxzjIiIiIiIiIhNxEwzu4iIiIiIiIiIRTI8vNyIiIiIiIiIiIiEGLPPdMiIiIiIiIiIiIhBFDz+vIiIiIiIiIiITV08OiyIiIiIiIiIiIiEnHPHOMiIiIiIiIiIQfJM8NuIiIiIiIiIiIiIcf+IiEDNHAQuiIiIiIiIiIiIQRQ8/ryIiIiIiIiIiIiIRRFMvuuIiIiIiIiIhGnHymOIiIiIiIiIXNHULoiIiIiIQaws9T2IiIiIiIWLPYTIiIiIiIhNXTw6LIiIiIiIiIiIiIiIiHH/iIUHfQmIiIiIiIhYK9jUiIiIiIiIiE08TDw7iIiIiIiE3lPDGsiIiIiIiIiIiIiIcf+EkijH3XiIiIiIiIRRFMvuuIiIiIiIhFiEy3e4iIiIiIiEk/PHwMiIiIiIiIhFqTy1bIiIiIiIiIhQd9CYiIiIiIcf+IiISD88jAyIiIiHH/iIOV+kt6BbiIiIiIiEpXrGqFiIiIiIhK75xhBoiIiIiIiIQpbs5pGIiIiIcf+IQPJMAduIiIiIcf+IiEhQPIr8iIiIiIiIiIhx/4hAFDwPvIiIiIiIiEkKHH9eiIiIiIiISozMZzOIiIiIiIhDdfzYoIiIiIiIiIiIhNXTw6LIiIiIiIiITV08OiyIiIiIiIg7FEW167qIiIiIiIiISVA8evyIiIiIiIhJpkx1m4iIiIiIiE3ETDO7iIiIiIiIiIiIiIiEGsLPU9iIiIiIiIiIiIiIiIiE6WnCaWiIiIiIiIiIiIiEk/PHwMiIiIiIiIiIhFqTy1bIiIiIiIiIQYs890yIiIiIiIiE51rCiliIiIiIiE08TDw7iIiIiIhDt9zUgoiIiIiEbinKHWiIiIiIiIhIPzycDP+IiIiIiEQRTM7rhx/4iIiIiIiEzlPEGsiIiHH/iIhI6CyBfYiIiIiIiFSV3GqIhx/4iIiIiEAUPA+8iIiIiIcf+IiIiESpPMVsiIiIiHH/iIiIhA8kwB24iHH/iIiIhM5TxBrIiIiIiIcf+ESITMd7iIiIcf+Igxl8G/aD6IiIiIiDdtkrmSbYiIiIiIiE3ETDO7iIiIiIiEY5rKxliIiIiIiIhB8kzw24iIiIiIiIiIiFUN2/KIiIiIiIiITLAcRP6IiIiIiIhB8kzw24iIiIiIhJkhx23oiIiIiIiEiSHIbeiIiIiIiIiIiIiIcf+IiEx+LEgdiIiIiIiIiIiHH/iIiIiIiIiIiIhIkhyG3oiIiIiIiIiIhx/4iExdPEosiIiIiIhx/4iIhI6CyBfYiIiIiIiIXNHULoiHH/iIiIRBFMzuuIiIcf+IiIiIhCL9ztAoiIiIiIhBNSz8rYiIiIiIhNxEwzu4iIiIiIiIiIiIiEEUPP68iIiIiIiIiIiIiIiEXKLLNdiIiIiIiIiIiIiIgxPEO/w7yIiIiHH/iIhFwayz5YiIhx/4iIiIhEMjzM3IiIiIiIhO7KwhNYiIhx/4iEDRXBPq/4iIiIiITH4sSB2IiIiIiIcUx1rDiliIiIiHH/hGk/ymwIiIiIiIg7kAG1b/6IiIiIiIiHH/g8D3G08I6IiIiIiIN2VBuZq+hx/4iIiIiIQPJMAdtx/4iIiIiIiEFqTPlbiIiIiIiISWRsebmIiIiIiIiIiIiElxLHjtiIiIiIiIQfJM8NuIiIiIiIiIiIiIiIiIRTI8vNyIiIiIiIiIiIiIiIhKmYxmZ4iIiIiIiIgzVAG9q/6IiIiIiIiDTCgbw9foiHH/iIiEGwbPT5iIiIiIiIRMosw12Icf+IiIiITZacNpaIiIiHH/iIhMxExDu4iIhx/4iIiEBqTApbcf+IiIiIhcSdS2iIiIiIg+OxKyxO2IiIiIiIiIiIiEnHPHOMiIiIiIiEGLPPdMiIiIiIiIiIOUMjt7zciIiIiIiIiIiIiIiITV08OiyIiIiIiIhJPzx8DIiIiIiIiEHyTPDbiIiIiIiIiIhBNSz8rYiIiIiIiEnHPHOMiIiIiIiIg/wjGxPc6IiIiIiIiIiHFHChyPXoiIiIiELYzOJziIiIiIiIhBVhz6noiIiIiITAcsT42IiHH/iIiIRBFMzuuIiIcf+IiIiIiIiIhCdfz4oP+IiIiIiIM/AxvQ/OiIiIiIiIR9XckqKIiIiIiETKLMNdiIiIhx/4hUldxqiIiIiIhNYXw56IiIiIiIiIiIiHH/iIiIhEMjzM3IiIiIiIiE3ETDO7iIiIiIiHH/iEBqTApbiIhx/4iIiEE8nPw2iIiIcf+IiIOPSxuAtOiIiIcf+IiIMTxDv8O8iIiIiIiIiIiIST88fAyIiIiIiIhOlpwmloiIiIiIhB0Vzy6oiIiIiIiEZuzKkTiIiIcf+IiIiD07ErTE7f+IiIiIhGOaysZYiIiIiIN1ERua7uiIiIiIhN5TwxrIiIiIiIiIXNHULoiIiIiEGLPPdMiIiIiIiIQfJM8NuIiIiIiIQfJM8NuIiIiIiIiEHyTPDbiIiIiIiFQN3PKIiIiIiIQc0c8y6IiIiIiIhJpkx1m4iIiIiIhNxEwzu4iIiIiIRd5cshqIiIiIiISaZMdZuIiIiIiIRcoss12IiIiIiFxJ1LaIiIiIiIhPR/wbgIiIiIiISdtsckmIcf+IiIiIg/oUGxXr6IiIiIiITcRMM7uIiIiIiIOWyxt5NOiIiIiIiIQjyc7DaIiIiIiISnicaHaIiIiIiIiIiISVA8evyIiIiIiFSV3GqIiIiIhx/4NnIBuo3+iIiIcf+IiDKJ0752LIiIiIiIiEMO7N8RiIiIiIiIhFEUy+64iIiIiIiIhBizz3TIiIiIiIiIMEoxsMXOiIiIiIiDukMbVbzoiIiIiHH/iIRBFMzuuIiIiIcf+EBqTApbiIiHH/iIg/b1GxkK6Ihx/4iIiINnIBuo3+cf+IiIiIiISaZMdZuIiIiIiIiEo2vGyUiIiIiIiIiIiIiIiIiIiIQdFc8uqIiIiIcf+IiIiIiIiIRMosw12IiIiIhx/4iIiIiIiIhMnxxGDoiIiIiIiIhB8kzw24iIiIiIiIcf+ISXiceHaIiIiIiIhHC/yfQIiIiIiIiIcf+E7w7CDxiIiIiIiIhCB3zviIiIiIiIiER0HMi+iIiIiIiIMtAivi/diIiIiIiIhx/4iIN8gRuTfuiIiIiIiIhNPEw8O4iIiIiIiIRTI8vNyIiIiIiIhYK9jUiIiIiIiE3lPDGsiIiIiIiIiIiIhJPzx8DIiIiIiIiIiIiIiEk/PHwMiIiIiIiIhFqTy1bIiIiIiIMQ/Bv/A+iIiIiIiDX3obsIXoiIiIiIiIiIiIiE2fHDYOiIiIiIiFiz2EyIiIiIiIhJUDx6/IiIiIiIiIiIiE+qzBVTiIiIiIiIhAizwITHH/iIiIiIiIhIChyPXoiIiIiIWCvY1Icf+IiIiIg1EBK77+2Ihx/4iIiIiE1AjDv3iIiIiIiIRWdcuYqIiIiHH/iIiIiIiEg/PIwMhx/4iIiIiIhIxzyDjIiIhx/4iIiIiITF08SiyIhx/4iIiIiIiEEHfP+IiIiIiIiIiIiFiz2Uz/iIiIiIiESpPMVsiIhx/4iIiIiIiIiISAocj16IiIiIiIiIiHFDqTzFbIiIiIiIiIiIcf+IiIiISOgsgX2IiIiIiIiE3ETDO7iIiIiIiIiHH/iIiIiIhBXYz6J4iIiIiIcf9BB3z/iIiIiIiIiIRYhMt3uIiIiIiIiEk/PHwMiIiIiIiIiIhNxEwzu4iIiIiIiISR5MfhuIiIiIiIiIiEk/PHwMiIiIiIiIhJ6CxxfYiIiIiIiIiIiIiIiIPMUhtDreiIiIiIiIiIiIQYs890yIiIiIiIg5kGa4b5n/iIiIiIRBFMzuuIcf+IiIiIiIiIiIhArCwGPYiIcf+IiIiIiITOU8QayIiIhx/4iIiIiIhNDpw/FnH/iIiIiITflsMGmIiIiIiIhNxEwzu4iIiIiIhK75xhBoiIiIiIiIhJpkx1m4iIiIiIiDj9MbgCzoiIiIiIiIOY2ht3JeiIiIiIhFEUy+64iIiIiIhJpkx1m4iIiIiISJIcht6IiIiIiIhBzRzzLoiIiIiIhBKGz9eYiIiIiITQcsP42IiIiIiIRDI8zNyIhx/4iIhMnxxGDoiIiIiIVJXcaoiIiIiHH/iIiIiIiIiETKLMNdiIiIiIcf9GC/yvQIiIiIiIhxRx5MjhuIiIcf+IiEjHPIOMiIiIiIiIcf+IiIiIhNDpw/Fohx/4iIiIhNPEw8O4iIiIiIiIiIiIOERRuLuuiIiIiIiIhN+WwwaYiIiIiIiIiDuD87V8DIiIiIiIcf9EiEzHe4iIiIcf+IiESpPMVsiIiIiIiHH/iExdPEosiIiIiIiHH/hBPJz8NoiIiIiIhx/4iIiIiIiIiIiIiIiIiIPb/Rs0AuiIiIiIhx/0op/G1giIiIiIiIcUMRTM7riIiIiIiIcf9FOay8ZYiIhx/4iIhA8kwB24iIhx/4iIg7NYK1yn2IiIiIiIiEmZjHZniIiHH/iIiIhKSuxrUYiIiIiIiIST88fAyIiIiIiIhNXTw6LIiIiIiIhNxEwzu4iIiIiIhR7t8RiIiIiIiIRvbMoJOIiIiIiISyn8XWCIiIiIiIQYs890yIiIiIiITV08OiyIiIiIiIiEWITLd7iIiIiIiISVA8evyIiIiIiIiIiIiIiERTLMrNcf+IiIiIiIiIiIiIiIiEX/TLALiIiIiIg+ffGygg6IiIiIiIhIkhyG3oiIiIiIiIiIiHH/iEQyPMzciIiIiIiIiIiHH/iIiEjHPIOMiIiIiIiHE9U4KyrH2HH/iIiIiIhN+WwwaYiIiIiIiIiIiIiIiIiEUyPLzciIiIiIiIiFxJ1LaIcf+IiIiITaNcNcqIiIiIiIQYs890yIiIiIiIUO7QIYiIiIiIiISXEseO2IiIiIiIUHfQmIiIiIiIiEE1LPytiIiIiIiIiIiIiIiIiIiIhH1dySooiIiIiIRQSMv7eIiIiIiIhx/4iFgr2NSIiIiIiIiIiEiSHIbeiIiIiIcf+IiIiECLPAhMiIiIhx/4iIiIRKk8xWyIiIiIcf+IiIiIiEDyTAHbcf+IiIiIhMfixIHYiIiIiIiHH/iIiIiIQPJMAduHH/iIiIiIRKk8xWyIiIhx/4iIhc0dQuiIiIiIiIhOEtwu0oiIiIiIiEKjrOXFiIiIiIhx/0nOrHMViHH/iIiIiIg1WkO7pbyIiIiIiIiIiIiIiIhP8OwQ8YiIiIiIRRFMvuuIiIiIiISbp8dFiIiIiIiHH/hYK9jUiIiIiIiITUCMO/eIiIhx/4iIRizsrTGIiIiIiIiIhxS8RMQ7uIiIiIiHH/hAizwITIiIiIiIiIQuWM4aeIiIiIiIhFEUy+64iIiIiIiEUlfL2ocf+IiIiIQaOs9cVx/4iIiIhIChyPXoiIiIiIiIOGVBuJq+iIiIiIiE++/BQQiIiIiIiIOkJCtr29iIiIiIcf+IiIiIiIhANSwNrYiIiIiIhRd9+IiIiIiIiIhFEUy+64iIiIiIiIRRFMvuuIiIiIiIhJeJx4docf+IiIiIiISD88jAyHH/iIiIiFzR1C6IiIiIiIhBFDz+vIiIiIiIiIiIiIiIhBakz5W4iIiIiIiIQFYcC56Ihx/4iIhMsBxE/oiIiIiIWCvY1IiIiIiIiIhx/4hJ22xySYiIiIiIg0DbK88k2IiIiIiIiIiITCgcTX6IiIiIiIWSvX1IiIiIiIhBfnz4GIiIiIiIhKV6xqhYiIiIiIgxQbG/vk6IiIiIhCo6zlxYiIiIiFzR1C6IiHH/iIiIiIhEUyzKzYiIiIiIiIiIhx/4iIiIiITS+MPQeIiIiIhx/4iIiIhIPzyMDIiIcf+IiIhAizwITIiIiIhx/4iIiIiEQRTM7riHH/iIiIiIiIiDukMbVbzoiIiIiIiEkeTH4biIiIiIhx/4iEkBnH/miIiIiIiIQc0c8y6IiIiIiIiEURTL7riIiIiIiFQN3PKIiIiIiIiIhNsBw0/oiIiIiIiE3YfDJ4iIiIiIhxMPESvw7tiIiIiIiIQrBs5PmIiIiIiIgxq/G/VA6IiIiIhx/4hMXTxKLIiIiIiIhx/4hMXTxKLIiIiIiIhx/zdlQbmavoiIiIiIgwKUGw5r6IiIiIiIhFRmy7mYiIiIiIiE08TDw7iIiIhx/4iIReKcsdaIiIiIiIhN5TwxrIiIiIiIiIQfJM8NuIiIiIiIiIiIiHH/iISFA8ivyIiIiIiIhJpkx1m4iIiIiIiIQYs890yIiIiIiIiIiIhxRW7MqROIiIiIiIWCvY1IiIiIiIiIMClBsOa+iIiIiIiE4S3D7S/4iIiIiIiIiIiIiIQfJM8NuIiIiIiIhQd9CYiIiIiIiIQYs890yIiIiIiIUHfQmIiIiIcf+IiIiIRKk8xWyIiIiHH/iIhMxExDu4iIhx/4iIiIiISMc8g4yIiIhx/4iIQGpMCluIcf+IiIiIRm7MqROIiIiIiDodErbi7YiIiIiITWF8OeiHH/iIiIiIiIiIiIhArCwGPYiHH/iIiIiIiIiIiIhFiEy3e4iIiIiIiEHyTPDbiIiIiIiIg3yBG5N+6IiIiIiIiITX4sOB2IiIiIiIiIiIiIiISaZMdZuIiIiIiIhNByw/jYiIiIiIiIhJxzxzjIiIiIiIhODpwvFoiIiIiIhODpwvFoiIiIiIiINiRCutu9iIiIiIiIiHE+b1GxkK6IiIiIcf+EQRTM7riIiIiIhx/1B30JiIiIiIiIiEA1LA2tiIiIhx/4iEzETEO7iIiIcf+IiExdPEosiIiIiIcf+IiIiIiIiIhI6CyBfYiIiIiHH/iIiIhMxExDu4hx/4iIiIhIPzyMDIiIcf+IiIiIiIiIhM5TxBrIhx/4iIiIiIiIiIhNxEwzu4iIiIiIiIhEMjzc3P+IiIiIiIiIiIhEUyzKzYiIiIiHH/hYK9jUiIiIiIiEoBnG/miIiIiIiIhBXYz6J4iIiIcf+ITlS8KrSIiIiIiIhMfixIHYiIiIhx/4iIiIiDcCJLn924iIiIiIiIQWpM+VuIiIiIiIiDLM4b4zHoiIiIiITLAcRP6IiIiIiIhx/0gKHI9eiIiIiIhN2HwyeIiIhx/4iIiEXinLHWiIiIiIiEZanKpWiIiIiIiIQWpM+VuIiIiIiIcf+Fgr2NSIiIiIiIhCo6zlxYiIiIiIiIiIiIiIiFiz2EyIiIiIhx/4hc0dQuiIiIiIiIiIiIiIiIiIhFUyy6zYiIiIiIiIiIiIiIQYs890yIiIiIiIiEBWHAueiIiIiIiHFMlpw2loiIiIiIiIiIcf+IiIhEMjzM3IiIiIiIiISR5MfhuIiIhx/4iIiEnbbHJJiIiIiIiITQcsP42IiIiIiIiIiIiIiIiIiIiIiE0oHD1+iIiIiIiIiIiIiIiIiIiIQTUs/K2IiIiIiIiIiIiIhEyizDXXH/iIiIiIiEBWHAueiIiIiIiIiEmSHHbeiIiIiIiIhMByxPjYiIiIiIhx/4iIiIiIiE3ETDO7iIiIiIiISJIcht6IiIiIiIiISZIcdt6IiIiIiIiIiIiIiIiIhKmYxmZ4iIiIiIiIiD+dAbFi/oiIiIiIiIRak8tWyIiIiIiIiIiDcf07ngLIiIiIiIiIhEUyzKzXH/iIiIiIhFiEy3e4iIiIiIiEIO7O8RiIiHH/iIiIiIiEkBnH/miIiIhx/4iIhA8kwB24iIhx/4iIg/4yGxHN6IiIiIiDHZob8mXoiIiIiIiIRDI8zNyHH/iIiIiISlesaoWIiIiIiIhIUDyK/IiIiIcf+IiIiIiIiITAcsT42IiIiIiINTqBu8V+iIiIiIiIRSV8vaiIiIiIhx/4VA3c8oiIiIiIiISAocj16IiIiIhx/0gKHI9eiIiIiIiISVA8evyIiIiIiIiIiEmmTHWbiIiIiIiIiIiIiEHNHPMuiIiIiIiIiIiIiIiIiIiEXKLLNdiIiIiIiIiIiIiIiIiIiEgKHJ9e/4iIiIiIiIiIiIiIiIiIiIiEgKHJ9e/4iIiIiIiIiIiIiIiIiIiIScc8c4yIiIiIiIiIiIiIiIiIiIRcoss12IiIiIiIhBizz3TIiIiIiIiIiIiIiE1dPDosiIiIiIiIhFqTy1bIiIiIiIiIiIhCxJzjtoiIiIiIiIRgSMr7eIiIiIiIiIiIhJPzx8DIiIiIiIiIRDI8zNyIcf+IiIiIhIcSyI7YiIiIiIiIiIiIcf+IiIiIiIhCo6zlxYiIiIiIhMXTxKLHH/iIiIiIQQd8/4iIiIiIiIiEXrHLFOiIiIiIiIUO7QIYiIiIiIiIiITbAcNP6IiIiIiIiEiSHIbeiIiIiIiIQl2M6ieIiIiIiFSV3GqIiIiIiIiEnoLHF9iIiIiIhJPzx8DIiIiIiIhFiEy3e4iIiIiIVJXcaoiIiIiIiIhx/0m6fHRYiIiIiIiEURTL7riIiIiIhFZ1y5ioiIiIiIiIRRFMvuuIiIiIiIhB8kzw24iIiIiIiIhN5TwxrIiIiIiIiIiIiEk/PHwMiIiIiIiISegscX2IiIiIiIhFZ1y5ioiIiIiIiELEnOO2iIiIiIiIVA3c8oiIiIiIiHH/TH4sSB2IiIiIiIiIiEk/PHwMiIiIiIiIiIiEKjrOXFiIiIiIiIcUPKLMNdiIiIiIiIiIiIiIQqOs5cWIiIiIiIiHH/iIiIRTmszGX/iIiIiIiE4zzCzDiIiIiIiIST88fAyIiIiIiIhB8kzw24iIiIiIiITV08OiyIiIiIiIhO8Oww8f+IiIiIiINU6xu7FOiIiIiIhJIox914iIiIiIiIcU/iTAHbiIiIiIiHH/iIiISdtsckmIiIiIiIhFnHy2OIcf+IiIiIiIiIiIiIiIiEHyTPDbiIiIiIiIiEGLPPdMiIiIiIiIiIhIChyPXoiIhx/4iIiIiIhJhVx3qoiIiIiIiIiIiDTjcbwcjoiIiIiIiIRRFMvuuIiIiIiISZIcdt6IiIiIiIiIhcSdS2iIiIiIiIiIhJPzx8DIiIiIiIiIhFdBy4voiIiIiIiIiIST88fAyIiIiIiIiIhNxEwzu4iIiIiIiEHyTPDbiIiIiIiEHyTPDbiIiIiIiIgyEwK+7P2IiIiIiIiIiIiITJ8cRg6IiIiIhx/4iIiIiIQcSc87aIiIhx/4iIg/wjGxPc6IiIiIiIhB8kzw24iIiIiIiIRak8tWyIiIiIiIhJPzx8DIiIiIiIiIRqC8pfSIiIiIiIiIiIQYs890yIiIiIiITSgcPX6IiIiIiIhBKGz9eYiIiIiIiIiEHyTPDbiIiIiIiEFqTPlbiIiIiIiE0oHD1+iIiIiIiIRHQcyL6IiIiIiIRiV8raiIiIiIiISu+cYQaIiIiIiIhIUDyK/IiHH/iIiIiIiIiIRDI8zNyIiHH/iIiIiIiIQIs8CEyIcf+IiIiIiISR5MfhuIiIiIiIiIiIiIiIiE4vjC0HiIiIiIiIiEWpPLVsiIiIiIiIiIiIhOidwnYoiIcf+IiIiITMRMQ7uHH/iIiIiIhQd9CYiIiIiIiEA1LB2t/4iIiIiIiIhIChyPXoiIiIiIVA3d8v+IiIiIiIWCvY1IiIiIiIiIiIiIhCG6zuRYiIiIiIOHlxuIaOcf+IiIiIiIiIiIiIiIQfJM8NuIiIiIiIhJpkx1m4iIiIiIiE08TDw7iIiIiIiIhPvvwUEIiIiIiIhNXTw6LIiIiIiIiER0HMi+iIiIhx/4iIhEdBzIvoiIiIiIiIhN+WwwaYiIiIcf+IiIiIhEqTzFbIiIiHH/iIiIhCgrzn1IiIiIiIiEJA3OvyiIiIiIiIiELEnOO2iIiIiIiIg5jaG3cl6IiIiIiITeU8MayIiIiIiIQWpM+VuIiIiIiIhYK9jUiIiIiIhx/4RIhMx3uIiIhx/4iIiIiIQZ9s9gmIiIiIiIRUZsu5mIiIiIcf+IiITF08SiyIiIiIcf+IiIiIiIiIiIiIiERTLMrNiIiHH/iIiIiIiIiIiIiIiIiIhAVhwLnoiIiHH/iIiIiIiIiIiIiIiIiIiIhN5TwxrIiIiIiIiIiIhJPzx8DIiIiIiIiErz3GDCiIiHH/iIiIhQ7tAhiIiIiIiIiE51rCiliIiIiIiEN1/NigiIiIiIiIRRFMvuuIiIiIiIiE4OnC8WiIiIiIiIOFiBuKd+iIiIhx/4iISD88jAyIiIiIcf+Ig+JgGy2f6Icf+IiIiIiIhB8kzw24iIiIiIiIhEMjzM3IiIhx/4iIiIiIiFxJ1LaIiIiIiIiIiITV08OiyIiIiIiIiIiIiElQPHr8iIiIiIiIiIiIiIiIiIiEFWHPqeiIiIiIiIiIiIiIiEnoLHF9iIiIiIiIiIiIiIiIiITV08OiyIiIiIiIiIWCvY1IiIiHH/iIiIhQ7tAhiIiIiIiIiIiIiIiIiIiIhx/4ROscwU6IiIiIiIiIiIiIScc8c4yIiIiIiIiIiIhN5TwxrIiIiIiIiIiIQc0c8y6IiIiIiIiEyfHEYOiIiIiIiIhRd9+IiIiIiIiIiIiIiIiFQN3PKIiIiIiIhx/4SD88jAyIiIiIiIcf+IiIiIiIiIiIiIiIiIVA3c8oiIiIiIiFF334iIiIiIiIiIhNo1w1yoiIiIiIiEiSHIbeiIiIiIcf+IWLPYTIiIiIiIiIQeWM8aeIiIcf+IiIiDDmYbApnoiIiIiIhEyizDXYiIiIiIcVvR1C6IiIiIiIhNPEw8O4iIiIiIg0OoG8xX6IiIiIiIg4MCG4z96IiIiIiIhAFDwPvIiIhx/4iIiIiIiITAcsT42IiIiIiIhx/4iFiz2EyIiIiIiIhAzRwELoiIiIiIhx/4iIiIiIiIWCvY1IiIiIiIhFiEy3e4iIiIiITkCMK/eIiIiIiIiIhc0dQuiIiIiIiEwoHE1+cf+IiIiIiIiIiIiIiIiIiIiIhIChyfXv+IiIiIiIiIiIiITV08OiyIiIiIiIiIiEEUPP68iIiIiIiIiIiIiIhNXTw6LIiIiIiIiIiIhJxzxzjIiIiIiIiIiIiIhFqTy1bIiIiIiIiIiISHEsiO2Icf+IiIiIiIiIiIiIiIiIhNByw/jYiIiIiIiEFJXPtqiIiIiIiIhCxJzjtoiIiIiIiIiE++/BQQiIiIiIiIVJXcaoiIiIiIiEHNHPMuiIiIiIiIhJPzx8DIiIiIiIiIiDn0sbcLToiIiIiIiIRFMsys2IiIcf+IiIhE6xzBToiIiIiIiIhC+bzgZIiIiIiHH/iIiIiIiIiIiIRDI8zNyHH/iIiIiIiIiIiEhQPIr8iIcf+IiIiIhNG1w+SoiIiIiIiE3lPDGsiIiIiIiIiEWITLd7iIiIiIiIiFB30JiIiIiIiIiIiIiITSgcPX6IiIiIiEURTL7riIiIiIiIiIhJxzxzjIiIiIiIhJxzxzjIiIiIiIiIiIhCDuzvEXH/iIiIiIiIiIiIiISOgsgX2Ihx/4iIiIiIiIiIhEyizDXYiIiHH/iIiIiIiIiIRMosw12IiIiIcf+IhIpkyFm4iIhx/4iIiE2CbDfZiIiIiIiIiIiIRHQcyL6IiIhx/4iIiIhJeJx4doiIiHH/iIiIiIhAVhwLnoiIiIiIhYs9hMiIiIiIcf+IhE/0zAC3H/iIiIiIiIiIiIiIiIiEVGbLuZiIiIiIiIiIcf+IiIODeRuMhuiIiIiIiE3lPDGsiIiIiIiIhCQNzr8oiHH/iIiIiIiIiIhM5TxBrIcf+IiIiIiIhBxJzztoiIcf+IiIiIRKk8xWyIiIiHH/iIiIiIiIiEQyPMzciIiHH/iIiIiIiESpPMVsiIhx/4iIiIiIiIQcSc87aIhx/4iIiIiIQBQ8D7yIiIiIcf+IiESITMd7iIcf+IiIiIiE08TDw7iIiIiIiIT0f8G4CIiIiIiIgwsMWwXzqIiIiIiIiIiIiEnHPHOMiIiIiIiIiE1AjDv3iIiIcf+IiIhBsGz0+YiIiIiIiIhNXTw6LIiIiIiIiIiIiIOiFSt96t/4iIiIiIiEaPvKcEiIiIiIiIiFQN3PKIiIiIcf+IiIiIiFgr2NSIiIiIiIiIiFB30JiIiIiIcf+EyfHEYOiIiIiIiIiDOJIb123ohx/4iIiIiEimTJWb/4iIiIiIiIiEQyPMzciIhx/4iIiIhNDpw/FoiHH/iIiIiIiIhMnxxGDoiIiIiIhYs9hMhx/4iIiIiIMxpyveWNiIiIiIiIRlqcqlaIiIiIiIhGOaysZYiIiIiIiIRMosw12IiIcf+IiIiIQPJMAduIcf+IiIiITMRMQ7uHH/iIiIiIiIiIiIiIg2hxK6eO2IiIiIiIiDrGArY5/YiIiIiIiEeT/JbAiIiIiIiD8ZQbHmvoiIiIcf+IiEF+fPgYiIiIiIiEk/PHwMiIiIiIhJpkx1m4iIiIiIg6PgK2wf2IiIiIiIhNG1w+SoiIiIiIiEWpPLVsiIiIiIiIiIiIiEYlfK2oiIiIiIiIiIhMKBxNfoiIiIcf+IiFSV3GqIiIiIiIiEDNHAQuiIiIiHH/iFDu0CGIiIiIiIhQ7tAhiIiIiIiIiHH/iIiIiIiIiIiIiIiITAcsT42HH/iIiIiFiz2EyIiIiIiIiE3lPDGsiIiIiIiIiEmmTHWbiIiIiIiIiIhNXTw6LIiIiIiIiIiIiIiIiIiIhNByw/jYiIiIiIiE1dPDosiIiIiIiIiIhJxzxzjIiIiIiIiIiIiIiINHxhvIOeiIiIiIiIOY2ht3JeiIiIiIiIQRQ8/ryIiIiIiIiEEUPP68iIiIiIiIiIiITV08OiyIiIiIiIg77mK1EZ2IiIiIiIiDlw8bePDoiIiHH/iIiITF08SiyIiIiHH/iIiISe+ccQaIiHH/iIiIiEQyPMzciIiIiIiDEgwb/fPoiIiIcf+IiIQPJMAduIiIcf+IiISKZMhZuIhx/4iIiIiIhMXTxKLIhx/4iIiIhNL4w9B4iIiIiIhx/4iIiIiIiIiIhFe4y4R4iIcf+IiIiDqQAbZv/ocf+IiIiIiD6iIrJd3YiIiIiIiIN1liuaadiIiIiIiIhBxJzztnH/iIiIiIhMsBxE/oiIiIiIhBrCz1PYiIiIiIiIiIiIhEUyzazf+IiIiIiIiIiIiIiIiIiIRak8tWyIiIiIiIhFMjy83IiIiIiIiIRKk81Wz/iIiIiIiIhMfixIHYiIiIhx/4hN2HwyeIiIiIiIg4ZUG4mr6IiIiIiIiISaZMdZuIiIiIiIiIiIiIiDN9Qr2CvYiIiIiIgzVAG9q/6IiIiIiIiISnicaHaIiIiIiIiIiDf9MbkCzoiIiHH/iIhMsBxE/oiIiIiIiIiEWITLd7iIiIiIiIiFiz2EyIiIiIhx/4MF5hsLGeiIiIiIiIg0fGG8g56IiIiIiIiE3ETDO7iIiIiIiIiEnoLHF9iIiIiIiIRvbMoJOIiIiIiIhP3+wSAYiIiIiIiIiIiIhBFDz+vIiIiIiIiIiEWpPLVsiIiIiIiIiIhB8kzw24iIiIiIiIiEbinKHWiIiIiIiIiIiIhFMjy83IiIiIiIiIiIiIiIiISVA8evyIiIiIiIiIhJUDx6/IiIiIiIiIiIiIiIiIhBFDz+vIiIiIiIiIiIScc8c4yIiIiIiIiIiIiIiIM1xSvaOtiIiIiIiIiIiE3ETDO7iIiIiIiIOe9DtxC8iIiIiIiHH/hEEUzO64iIiIiIcf+IiIhJeJx4doiIiIhx/4iEHEnPO2iIiIiIiIhNxEwzu4iIiIiIhx/4M9eSvShtiIiIiIiIiEkijH3XiHH/iIiIiIiIiIiIQBQ8D7xx/4iIiIiIiE08TDw7iIiIiIiIQYs890yIiIiIiIhc0dQuiIiIiIiIhMnxxGDnH/iIiIiIiIiIiIiIiIiIg2LJO602yIiIiIiIiIQRQ8/ryIiIiIiIiIiIiE0bXD5KiIiIhx/4hMnxxGDoiIiIiIiIiE3lPDGsiIiIiIiIiIiIiIiIiIiIhJ6CxxfYiIiIiIiIiIiEWpPLVsiIiIiIiIhFEUy+64iIiIiIiIiEk/PHwMiIiIiIiIhNKBw9foiIiIiIiIiIiIiIiIiISAocj16Icf+IiIhQ7tAhiIiIiIiIhB8kzw24iIiIiIiIiIiIiIhR7t8RiIiIiIiIVJXcaoiIiIiIiIhBNSz8rYiIiIiIiIiIiIiIiIiIiIiEXrHLFOiIiIiIiIiIiIiIiIiIiIhMKBxdfv+IiIiIiIiIiIiIiIiIiIiIiIiIhNsBw0/oiIiIiIiIiIiIiITH4sWB3/iIiIiIiIiIiIUO7QIYiIiIiIiIiISQocf16IiIiIiIiFSV3GqIiIiIiIhGBIyvt4iIiIiIiIMkgivrfdiIiIiIiIiIiIiEOW7NaRiIiIiIiIiIiIiELljOGniIiIiIiIiIiIiIhNxEwzu4iIiIiIiIhNsBw0/oiIiIiIiIhIkhyG3oiIiIiIiISQocf16IiIiIiIiIiIiITeU8MayIiIiIiIiIiIWCvY1IiIiIiIiIiIcf+IiIiIiIiIiIiIiIiIiIiIiIiIiEXrHLFOiIiIiIiIiIiIiIiIiIiIhBzRzzLoiIiIiIiIiIiEWpPLVsiIiIiIiIiIiIiIiIiIiITV08OiyIiIiIiIiIXNHULoiIiIiHH/iIROscwU6IiIiIiIiIiIiIiIiIiHH/iIiIhYs9hMiIiIiIiIiIiIiIiIiIiIiDuQs7VvTIiIiIiIiIQWpM+VuIiIiIiITJ8cRg6IiIiIiHH/TJ8cRg6IiIiIiIiElkbHm5iIiIiIhx/4iIiIiEzlPEGsiIiIiHH/iIiIiIiIiIiIiIiIiIiIiIhP3+wSAYiIiIiIiIiIiE3lPDGsiIiIiIiIiIiIhNXTw6LIiIiIiIiIhNxEwzu4iIiIiIiIhJPzx8DIiIiIiIiIhOdawopYiIiIiIiIhNXTw6LIiIiIiIiIiDuQAbVv/oiIiIiIiIQYs890yIiIiIiIiIQjyc7DaIiIiIiIg1c5S7jGuIiIiIiIhN5TwxrIiIiIiIiIiIiEwoHE1+hx/4iIiIRBFMzuuIiHH/iIiIhAFDwPvIiIiIiIhx/4iISXiceHaIiIiIiHH/iIiECLPAhMiIiIiIcf+IhIxzyDjIiIiIiIiIcf+IiIhIPzyMDIiIiHH/iIiESITMd7iHH/iIiIiIiIiIRXuMuEeIiIhx/4iIiIiIXNHULoiIiIiIiIiEGfbPYJiIiIiHH/iIhEiEzHe4iHH/iIiIiE7LvCNEiIiIiIiIiIhBSVz7aoiIiIiIiIiIiIS7H8VOCIiIiIiIiEWITLd7iIiIiIiIQc0c8y6IiIiIiIiFSV3GqIiIiIiIR/bMkJOIiIiIiIRf9MsAuIiIiIiIg5fxm3gOaIiIiIiIiDXWsbspToiIiIiITnWsKKWIiIiIiIRVMsus2IiIiIiIiEnHPHOMiIiIiIiIiIiIiIiEWpPLVsiIiIiIiIiEGLPPdMiIiIiIiIiEKjrOXFiIiIiIiIQjyc7DaIiIiIiIhFEUy+64iIiIiIiIMByBsPN+iIiIiIhx/4hFWpy6VoiIiIiIhx/4hMByxPjYiIiIiIiIg29nO6CYyIiIiIiIiE35bDBpiIiIiHH/iD86MbHFzoiIiIiIhFiEy3e4iIiIiIiDLQIr4v3YiIiIiIiIiErvnGEGiIiIiIiIhxQ8osw12IiIiIiIiIhFqTy1bIiIiIiIiIiIiIiIiEGsLPU9iIiIiIiIiIMooCvnX9iIiIiIiIhKmYxmZ4iIiIiIiIiFxJ1LaIiIiIiIiIiIcf878qK1DV2IiIiIiIiIhCxJzjtoiIiIiIiIiIQfJM8NuIiIiIiIiIiIhFqTy1bIiIiIiIiIhB8kzw24iIiIiIiIScc8c4yIiIiIiIiITUCMS/f/iIiIiIiIiIiIiIhMByxPjYiHH/iIiIiIP+tysRSNiIiIiIiIhNL4w9B4iHH/iIiIiEx+LEgdiIiIiIiIhx/0CLPAhMiIiIiIiIhHTdybIoiIiIiIiE1dPDosiIiIiIiIiIiEXKLLNdiIiIiIiIiIiIiIiIiIiIiISegscX2IiIiIiIiIiIiIhJUDx6/IiIiIiIiIiIiIST88fAyIiIiIiIiIiIiEXKLLNdiIiIiIiIiIiIiIiEVTLLrNiIiIiIiIiIiIiIiIiIiIiE2fHDYOiIiIiIiIiIiIiIiIiIiIiIiITSgcPX6IiIiIiIiIiIiIiIiIiIRcoss12IiIiIiIiIiIiIiIiIQaws9T2IiIiIiIiIiIiIiIiIiIiIiHH/iIiIiIiIiIiFzR1C6IiIiIiIiIiIiIhJUDx6/IiIiIiIiIiIiIiIiIScc8c4yIiIiIiIhYK9jUiHH/iIiIiIhJ22xySYiIiIiIiIiIRRFMvuuIiIiIiIiIiIiIiEGsLPU9iIiIiIiIiIQYs890yIiIiIiIiIiIiDiSwrhtPYiIiIiIiITTxMPDuIiIiIiIiIiIiISXEseO2IiIiIiIiIiIiIiIiIhBrCz1PYiIiIiIiIiIiIiIiIiIcf+IiIiIiIiIiIiIiIiIiIiIiIiIiIiIiIhx/4iEywHET+iIiIiIiIiIiIWCvY1IiIiIhx/4iIXEnUtoiIiIiIiIiIiIiIhUDdzyiIiHH/iIiIiFzR1C6IiIiIiIiIiIiIiISJIcht6Icf+IiIiIiFSV3GqIiIiIiIiIiIiIiIiIiIiIhx/4SHEsiO2IiIiIiIiEWpPLVsiIiIiIiIiIiIhFMjy83IiIiIiIiIiIiIiIiIRVMsus2IiIiIiIiIiIiE1dPDosiIiIiIiIiIiIiIiIUO7RIf+IiIiIiIiIiIiIiIiIiITcRMM7uIiIiIiIiIiIiIiIiE6WnCaWiIiIiIiIiElQPHr8iIiIiIiIiIST88fAyIiIiIiIiIiIiIhUldxqiIcf+IiIiER0HMi+iIiIiIiIiIiIiEnHPHOMiIiIiIiIiIiIhBFDz+vIiIiIiIiIiIhBrCz1PYiIiIiIiIiIiIiIiIiIiIiIcf+IiIiIiIiIiIVJXcaoiIiIiIiIiErvnGEGiIiIiIiIiDxBYbS+noiIiIiIiIiDj9MbgCzoiIiIiIiIhJ6CxxfYiIiIiIiIiIiIiIiEGwbPT5iIiIiIiITQcsP42IiIiIiIiEXrHLFOiIiIiIiIQIs8CEyIcf+IiIiITMRMQ7uHH/iIiIiIiIiIiIiIiIRMos013/iIiIiIiEX/TLALiIiIiIiIiEK33OSCiIiIiIhx/4P2eysZhNiIiIiIiIiIiIRak8tWyIiIiIiIiIiIiIcf+IhAzRwELoiIiIiIiITWF8OeiHH/iIiIiIhIkhyG3oiIiIiIiIiIhJZGx5uYiHH/iIiIiDvmEbUZ7oiIiIiIiIhCPJzsNoiIiIiIiIiIiIiITV08OiyIiIiIiIiIhN5TwxrIiIiIiIiIhNxEwzu4iIiIiIiIQfJM8NuIiIiIiIiIONt4uCSHiIiIiIiE3ETDO7iIiIiIiIMBTisPsdiIiIiIiIiITX4sOB2IiIiIiIiIiIiIhJxzxzjIiIiIiIiITTxMPDuIiIiIiIiIiIiIiIiIiIhFUyy6zYiIiIiIiIhJPzx8DIiIiIiIiISWRsebmIiIiIiIiISQocf16IiIiIiIiE2CbDfZiIiIiIiIiEn8XHA6cf+IiIiIhCYczp44iIiIiIiIiIiIiIiIhJ6CxxfYiIiIiIiIiIiIiITQcsP42IiIiIiIiEURTL7riIiIiIiIiIiIiIiIiIhFiEy3e4iIiIiIiIiIRVMsus2IiIiIiIiIiIiIiIiIiIiIcf9Bn2z2CYiIiIiIiIhYs9hMiIiIiIiIiIQfJM8NuIiIiIiIiDhlQbiavoiIiIiIiIiIiE3ETDO7iIiIiIiIiIiIScc8c4yIiIiIiIiIPGJRtJ2uiIiIiIiIhK75xhBoiIiIiIiIOIYxuHnOiIiIiIiIQhus7kWIiIiIiIhGWpyqVoiIiIiIiIg5bLG3k06IiIiIiIiIT778FBCIiIiIiIiER0HMi+cf+IiIiIiISozMZzOIiIiIiIiIiIhGWpyqVoiIiIiIiIQaws9T2IiIiIiIiIiIiIiIRak8tWyIiIiIiIiIiIiIiIiIhxT5wsBj2IiIiIiIiIiIiIiIcTBI1L+3K4iIiIiIiEywHET+iIiIhx/4iETrHMFOiIiIiIiIiITV08OiyIiIiIiIQfJM8NuIiIiIiIiEE1LPytiIiIiIiIhNXTw6LIiIiIiIiEKjrOXFiIiIiIiIiIiIhFqTy1bIiIiIiIiIiIg0vkG8Qb6IiIiIiIiIiIiIiIiIiEURTL7riIiIiIiIhc0dQuiIiIiIiIcf+IhIkhyG3oiIiIiIiIiIiIiEUyPLzciIiIiIiIiIiIhBFDz+vIiIiIiIiIiIiIiIiElQPHr8iIiIiIiIiIiIiIhBizz3TIiIiIiIiIiIhUDdzycf+IiIiIiIiE3ETDO7iIiIiIiIiEHEnPO2cf+IiIiIiIiEm6fHRYiIiIiIiIiDmZM7dmzIiIiIcf+Ig9XAKzo/2IiIiIiIcUemTIWbiIiIiIcf+ISMc8g4yIiIiIiIiIMNIxsD3OiIiIiIiIiEk/PHwMiIiIiIiIiIRlqcqlaIiIiIiIiIiIiEXKLLNdiIiIiIiIiE2jXDXKiIiIiIiIhJ6CxxfYiIiIiIhJHkx+G4iIiIiIiIROscwU6IiIhx/4iIhNgmw32YiIiIiIiEywHET+iIiIiIiIiIcf9AFDwPvIiIiIiIiIiIQ2HM2eOIiIiIiIOefxtxgOiIiIiIiIcf+IhA8kwB24iIiIcf+IhJeJx4doiIiIiIhx/4SMc8g4yIiIiIiIiE1dPDosiIiIiIiIiIiHH/iITr78JBCIiIhx/4iIhCgrzn1IiIiIiIiIiIiIiIiIiIiIiIiIiIiIiHH/iIiIiIiIiIiIiIiECsLBY9/4iIiIiIiIiIhNG1w+SoiIiIiIiIiIiIXEnUtoiIcf+IiIiISOgsgX2IiIiIiIiIiHH/iIiIiIiIM0+SvbBtiIiIiIiIiITeU8MayIiIiIiIiIiIiDVOsbuxToiIiIiIiIg9PPKzww2IiIiIiIiIiIiIiIhc0dQuiIiIiIiIcf+IiIiIiIiIiIiIiIiIiEEobP15iIiIiIiIcf+ER0HMi+iIiIiIiIiIiIiIiIiIiIhYs9lM/4iIiIiIiISJIcht6IiIiIiIiIiIiIiIcf+IiEA1LA2tiIiIiIiIiIiIiEnoLHF9iIiIiIiIiIiIiIiFB30Zj/iIiIiIiIVA3c8oiIiIiIiIiIiIiIiIQYs890yIiIiIiIiIiIhx/4XEnUtoiIiIiIiIiIiIiIiIiIiIiIhJcSx47YiIiIiIiIiIiIiIiEURTL7riIiIiIiIiEXKLLNdiIiIiIiIiIiIiIiIiIiIXNHULohx/4iIiIhUDdzyiIiIiIiIiIiIiIiEk/PHwMiIiIiIiIiE1+LDgdiIiIiIiIiIiIiIiIiIiEXrHLFOiIiIiIiIiIiIhBzRzzLoiIiIiIiIhUldxqiIiIiIiIiIiIiISlesaoWIiIiIiIhJpkx1m4iIiIiIiIhJ6CxxfYiIiIiIiIiIiIiIiIhJxzxzjIiIiIiIiIhNsBw0/oiIiIiIiEwoHE1+iIiIiIiIiISaZMdZuIiIiIiIcf9M5TxBrIiIiIiIiIg82VG0Jq6IiIiIiIiErvnGEGiIiIiIiIiHH/iIiIiIiIiIiIhJPzx8DIiIiIiIiIQFYcC56IiIiIiIiIiHH/iIiIiEjoLIF9iIiIiIiIiIhx/0QRTM7riIiIiIiHH/hM5TxBrIiIiIiIiIiEEUPP68iIiIiIiIiIiIg+wxKyPO2IiIiIiIiEURTL7riIiIiIiIiEZanKpWiIiIiIiIiIcU8EPA+8iIiIiIiIiEa9bKQpiIiIiIiIiFgr2NSIiIiIiIiEk/PHwMiIiIiIiIiIRf9MsAuIiIiIiIiHH/VJXcaoiIiIiIiIXNHULoiIiIiIiIQc0c8y6IiIiIiIiIhB8kzw24iIiIiIiIhEUyzKzYiIiIhx/4iIhE6xzBToiIiIiIiIRRFMvuuIiIiIiIiFxJ1LaIiIhx/4iIiEBWHAueiIiIiIiIiFDu0CGIiHH/iIiIiIhMsBxE/oiIiIiIiITTxMPDuIiIiIiIhJ/FxwOoiIiIcf+IiIRBFMzuuIiIhx/4iIQFYcC56IiIiIiIiEb2zKCTiIiIiHH/iIRIhMx3uIiHH/iIiIiIiITS+MPQeIiIiHH/iIhAizwITIiIiIiIcf+IiIhA8kwB24iIcf+IiIiECLPAhMiIiIhx/4iIiIhUDdzyiIiIiIiIiIMjTxvssOiIiIiIiIiElkbHm5iIiIiIiIiIiIiIiIhx/0hQPIr8iIiIiIiIiEnHPHOMiIiIiIiIiIiIiIST88fAyIiIiIiIiIhD2MzSc4iIiIiIiIT778FBCIiIiIiIiIhKzqxjFYiIiIiIiIiE1dPDosiIiIiIiIiIhJpkx1m4iIiIiIiIRak8tWyIiIiIiIiIiIiIhOVLwqtIiIiIcf+IhYs9hMiIiIiIiIiIiIhN5TwxrIiIiIiIiIhN5TwxrIiIiIiIiIiIiIiIiIiIiE3lPDGsiIiIiIiIiEBWHAueiIiIhx/4iIROscwU6IiIiIiIiIWCvY1IiIhx/4iIiETKLMNdiIiIiIiIiIiHH/iIiIiIiEkijH3XiIiIiIiIiIcf+IiIiIiIiEURTL7riIiIiIiIiFDu0CGIiIiIiIhYK9jUiIhx/4iIiIiIiIiIQV2M+ieIiHH/iIiIiIiIiIiIiIiIiIRak8tWyIiIiIiIiIiEDNHAQuiIhx/4iIiIiEzlPEGsiIiIiHH/iIRBFMzuuIiIiIcf+ISmvcaUKIiIiIiIiIiDTCgbw9fnH/iIiIiIiIiIiIiIiIiIiIiIhYK9jUiIiIcf+IiIiIiIiIiISYVcd6qIiIiIiIiIRHQcyL6IiIhx/4iIiIiIiIiIiIiIiIiIiIiEq6fGRYiIiIiIiIiIOUvBt7Q+iIiIiIiIOQnht/YeiIiIcf+IiIN9xBuSO+iIiIiIiINpTRumsuiIiIiIiIiEURTL7riIiIiIiIiIiIiEEUPP68iIiIiIiIiIiIiIiITX4sOB2IiIiIiIiIiIiIiIhBrCz1PYiIiIiIiIhIkhyG3oiIiIiIiIiEV0HLi+iIiIiIiIhcSdS2iIiIiIiIiEGLPPdMiIiIiIiIiITreMJIeIiIiIiIiEgKHI9eiIcf+IiIiIhQd9CYiIiIiIiIiETrHMFOiHH/iIiIiIiEUlfL2oiIiIiIiIiEGLPPdMiIiIiIiIiIiIiIiIcf+IiEhxLIjtiIiIiIiIiIiEmmTHWbiIiIiIiIiIhBNSz8rYiIiIiIiIiIiIiIiIiIhxTyUsDa2IiIiIiIiIiIiIiIhOL4wtB4iIiIiIiIiIONxBuCO+iIiIiIiIQdFc8uqIiIiIiIiIiDSdUbxiroiIiIiIiIcf9GTdyrIoiIiIiIiIiIhPaOwZcYiIiIiIiIiEbV3KKihx/4iIiIiIiEFdjPoniIiIiHH/iIiIiIiIiISHEsiO2IiIiIiIiHH/iIiIiDQy4rzNHYiIiIiIiEURTL7riIiIiIiIQqOs5cWIiIiIiIiIiIQYs890yIiIiIiIiIg1LcG70j6IiIiIiIhP8OwQ8YiIiIiIiIhE6xzBToiIiIhx/4iIiIiIiIiIiE3ETDO7iIiIiIiINDqBvMV+iIiIiIiIiITth8IniIiIiIiIiIg7+vO1BQyIiIiIiIiIQYs890yIiIiIiIiIiIiIcf+IROscwU6IiIiIiIiIhGBIyvt4iIiIiIiIiFgr2NSIiIiIiIiIiIhxSwcsT42IiIiIiIiIiIhUDd3y/4iIiIiIhUldxqiIiIiIiIiIiIiIiIiIiIiHH/iIiIiIiEhxLIjtiIiIiIiIWSvX1IiIiIiIiIWCvY1IiIiIiIiIiEEUPP68iIiIiIiIiITcRMM7uIiIiIiIiIiEHyTPDbiIiIiIiIiD4G8bL5DoiIiIiIiIhBizz3TIiIiIiIiIhGWpyqVoiIiIiIiIiIiIiIiIiFzR1C6IiIiIiHH/iIXNHULoiIiIiIiIiIWCvY1IiIiIiIiIiIiHH/hQ7tAhiIiIiIiIiE7LvCNEiIiIiIiIiIiIiEmSHHbeiIiIiIiIiIUHfQmIiIiIiIiIiIhx/0DNHAQuiIiIiIiIiIiIiIiIiIiIcV/e0CGIiIiIiIiIiIiIhJxzxzjIiIiIiIiIhFyiyzXYiIiIiIiIiIiIiIiIiIiIiIiIiIRTI8vNyIiIiIiIiIN+kBuRb+iIiIiIiIiIg03zG8IM6IiIiIiIiIhNgmw32YiIiIiHH/iEQRTM7riIiIiIcf+IiEbV3KKiiIiIiIiIhJChx/XoiIiIiIiIWLPYTIiIiIiIiIiIiIQYs890yIiIiIiIiIiE1dPDosiIiIiIiIiIiIhcSdS2hx/4iIiIiIiIhQ7tAhiIiIiIiIhGWpyqVoiIiIiIiIiIiITcRMM7uIiIiIiIiIhNfiw4HYiIiIiIiIiIiIiE3lPDGsiIiIiIiIiIiIhJUDx6/IiIiIiIiIiIiEURTL7riIiIiIiIg36QG5Fv6IiIiIiIiIcUxAjDv3iIiIiIiIiIiIiIiIiIhGGLy+dP+IiIiIiIiIiIiITCgcTX6IiIiIiIhJcSx47YiIiIiIiIiEFqTPlbiIiIiIiIiE3ETDO7iIiIiIiIiIhK75xhBoiIiIiIiIiEUyPLzciIiIiIiIiIiIiIiEURTL7riIiIiIiIhxTwQ8D7yIiIiIiIiIiIiHH/iIiIiFzR1C6IiIiIiIiIhUldxqiIiIiIiIiIiHH/iIiIWLPYTIiIiIiIiIiIiIiIiIiIiIiIiIhx/4iIiIiIiIiIiIiEywHET+iIiIiIiIiIhx/4iIiIiIiIiIWCvY1IiIiIiIiIiIiIiIiHH/UHfQmIiIiIiIiIiIiEiSHIbeiIiIiIiIcf+IiITCgcTX6IiIiIiIiIiIiIiIiIiHH/iE3YfDJ4iIiIiIiIiIiIiIiIiIiHH/iEhxLIjtiIiIiIiIiE3ETDO7iIiIiIiIiIiIiEZGbKuZiIiIiIiIhQ7tAhiIiIiIiIiIiIiE1dPDosiIiIiIiIiIiIcf+IiIiIQaOs9cVx/4iIiIiIiIiIiIiIiEFJXPtqiIiIiIiIiIhYK9jUcf+IiIiIiE6J3CdiiIiIiIiIiEEUPP68iIiIiIiIRf9MsAuIiIiIiIiIhR7t8RiIiIiIiIiEKjrOXFiIiIiIiIhFqTy1bIiIiIiIiIiIiE6WnCaWiIiIiIiIiE3ETDO7iIiIiIiIg8QWG0vp6IiIiIiIiFzR1C6IiIiIiIiISfxccDqIcf+IiIiIiISbp8dFiIiIiIiIiIiIhFEUy+64iIiIiIiIhJxzxzjIiIiIiIiIg85eK0Gh2Ihx/4iIiIiEnvnHEGhx/4iIiIiIPPF0tA6LiIiIiIiIiDFJA7+2/IiIiIiIiISaZMdZuIiIiIiIiIQ3X82KCIiIiIiIiITX4sOB2IiIiIiIiErvnGEGiIiIiIiIiIhNxEwzu4iIiIiIiIQFYcC56IiIiIiIiD8Fw7H6PIiIiIiIiIhJhVx3qoiIiIiIiIiIiIQRQ8/ryIiIiIiIiIiEY5rKxliIiIiIiHH/iEg/PIwMiIiIiIhx/4iIiIgyiYa+dnmIiIiIiIiEHyTPDbiIiIiIiIiIiIiITeU8MayIiIiIiIiE35bDBpiIiIiIiIhx/4iEywHET+iIiIiIiIiIiIiIiISYVcd6qIiIiIiIhx/4iEjHPIOMiIiIiIiIhx/4iIhIxzyDjIiIiIiIhx/4hMXTxKLIiIiIiIhx/4iIQcSc87aIiIiIiIhx/4iIQDUsDa2IiIiIiIiIhBFDz+vIiIiIiIiIiIiE3lPDGsiIiIiIiIiD6BMrJ+zYiIiIiIcf+IiIiIiIiIiDXq4bsVHoiIiIiIiIiE1dPDosiIiIiIiIiIhB8kzw24iIiIiIiHH/RKk8xWyIiIiIiIiIhOlpwmloiIiIiIiIiEHRXPLqiIiIcf+IiD2e4bNhHoiIiIiIiIiIiElQPHr8iIiIiIiIiIiIhFRmy7mYiIcf+IiIiITCgcTX6IiIiIiIiISaZMdZuIiIiIiIiIhFyiyzXYiIiIiIiIiE3lPDGsiIiIiIiIiIST88fAyIiIiIiIiIhUDdzyiIiIiIhx/4TQ6cPxaIiIiIiHH/iIiECLPAhMiIiIiIcf+IhIPzyMDIiIiIiHH/iISD88jAyIiIiIhx/4g/fBGxg+6IiIiIiIiIRMosw12Icf+IiIiIiIQrfc5IKIiIiIiIiIhBNSz8rYiIiIiIiIiIiIiIiIhHtOyUsYiIiIiIiIiEHyTPDbiIiIiIiIhBsGz0+YiIiIiIhx/4QNFcA+qHH/iIiIiIiExdPEosiHH/iIiIiIRDI8zNyIiIiIiHH/iIiIiIiEQRTM7rcf+IiIiIiIiEzlPEGsiIhx/4iIiIiIhEUyzKzYiIiIiIiIhBizz3TIiIiIiIiIiFWV22qIiIiIiIiIiEiSHIbeiIiIiIiIiIiIiHH/TH4sSB2IiIiIiIiIiIiIhx/4iIhAzRwELoiIiIiIiIiIiIiIiIcf+EhxLIjtiIiIiIiIiIiIiIiIiIcf+IiIiIiIiIhMfixIHYiIiHH/iIhAFDwPvIiIiIiIiIhx/4iIiIiIhJpkx1m4iIiIiIiIg/WyGxpN6IiIiIiIiISR5MfhuIiIiIiIhx/4iIiIiIiIhI6CyBfYiIiIiIcf+IQIs8CEyIiIiIiIhx/0QyPMzciIiIiIiIiIiIhx/4iIiEhxLIjtiIiIiIiIhDdfzYoIiIiIiIiIiIiITeU8MayIiIiIiIiIhJkhx23oiIiIiIiIiIiIiIiIiIiIiFgr2NSIiIiHH/iIiIhMKBxNfoiIiIiIiIiIiIiIiIhx/4iIiIiEBWHAueiIiIiIiIiISZIcdt6IiIiIiIhEUyzKzYiIiIiIiIiHH/g+JgGy2f6IiHH/iIiIiEDyTAHbiHH/iIiIiIQQd8/4iIiIiIiIiIhJPzx8DIiIiIiIiIiEVnXLmKiIiIiHH/iIiIiE7f7CIBiIiIiIcf+IiIiEQyPMzciIiIiIiIcf9c0dQuiIiIiIiITJ8cRg6IiIiIiIiIcf+IiIiIRpP8psCIiIiHH/iIiISAocj16IiIiIiIgySCK+t92IiIiIiIiIhx/4iIiIiIiIhANSwNrYiIiIiIiHH/iIiIiIiIiITAcsT42IiIiIiHH/iIiIiIiIiEhQPIr8iIiIcf+IiIiIiIiIQIs8CExx/4iIiIiIgxuLG/R06IiIiIiIiIiDPfMb0gzoiIiIhx/4iIhJAZx/5oiIiIiIiIcf+IQTyc/DaIiIiIiHH/iDNHQb24voiIiIiIiIiEZanKpWiIiIiIiIiEEUPP68iIiIiIiIiIiIhBizz3TIiIiIiIiIiIVQ3b8oiIiIiIiIiEWpPLVsiIiIiIiIiIRRFMvuuIiIiIiIiIgyt4O+SHyIiIiIiIhNL4w9B4hx/4iIiIiIiIhEyizDXYiIiIiHH/iIiDZyAbqN/ohx/4iIiIiIhIcSyI7YiIiIiIiITbAcNP6IiIiIiIiIiIiFzR1C6IiIiIiIiIhNsBw0/oiIiIiIiIiIiIiIiIiIiIiIiIiIiIQYs890yIiIiIiIiIiIhDdfzYoIiIiIiIiIiEk/PHwMiIiIiIiIiEGLPPdMiIiIiIiIiIiEnHPHOMiIiIiIiIiIiIcf+IiEAUPA+8iIiIiIiIiHH/iIiIiIiIiEpr3GlCiIiIiIiIiEWITLd7iIiIiIcf+IiIMGKhsK1eiIiIiIiIXNHULocf+IiIiIiIiIhAFDwPvIiHH/iIiIiIiIhEUyzKzYiIiIiIiEKfbOYJiIiIiIiIiEagvKX0iIiIiIiIiISfxccDqIiIiIiIhx/4iIhEEUzO64iIiHH/iIiIiEjHPIOMiIiIiHH/iIiIiISJIcht6IiIiIiIiER0HMi+hx/4iIiIiIUHfQmIiIiIiIiIhN5TwxrIiIiIiIiIiEFJXPtqiIiIiIiIiISegscX2IiIiIiIiIiIiIiIRak8tWyIiIiIiIiIPINBtHy+iIiIiIiIiE4vjC0HiIiIiIiIiIRDI8zNxx/4iIiIiIiIQfJM8NuIiIiIiIhFiEy3e4iIiIiIiIiIRUZsu5mIiIiIiIiIiDjcQbgjvoiIiIiIiDfps7kWTIiIiIiIiE1AjDv3iIiIiIiIiHFBt9zkgoiIiIiIiIiISYVcd6qIiIiIiIiITcRMM7uIiIiIiIhOlpwmloiIiIiIiIiIQYs890yIiIiIiIiIhVDdvyiIiIiIiIiIhCYczp44iIiIiIiIiIiIiIhxQF2M+ieIiIiIiIiITQcsP42IiIiIiIg4soS5TXv/iIiIiIiIhNxEwzu4iIiIiIiIhAFDwPvIhx/4iIiIiIiIRDI8zNyIiIhx/4iIiIiIiIXEnUtoiIiIiIiIiFQN3PKIiHH/iIiIiISYVcd6qIiIiIiIiIiEgKHI9eiIiIiIcf+IiIiIiIiIiIiIiIiIiIiIiIiIiIRRFMvuuIiIiIiIiEkKHH9eiIiIiIiIg/BRGx+u6IiIiIiIiIiIiIiIiEN1/NigiIiIiIiIiIiE3ETDO7iIiIiIiIcf+IiIhAizwITIiIiIhx/4iIiIhIUDyK/IiIiIiIiHH/iIiIiIiEV7jLhHiIiIiIhx/4iIiIiIhI6CyBfYiIiIiIiIcf+ESITMd7iIiIcf+IiIiIhMXTxKLIiIcf+IiIiISe+ccQaIcf+IiIiIiEwoHE1+iIiIiIiIiIWCvY1HH/iIiIiIiIhNxEwzu4iIiIiIiIhIUDyK/IiIcf+IiIiD4NYrLynYiIhx/4iIiIiIRtXcoqKIiIiIiIiIiFiz2EyHH/iIiIiIiIiIiIiIiIiIMClBsOa+iIiIiIiIiIiIiIhcSdS2iIiIiIiIhxX97QIYiIiIiIiIhNxEwzu4iIiIiIiIiIiIhN5TwxrIiIiIiIiIiIiIiIRTI8vNyIiIiIiIiIiIhQd9CYiIiIiIhx/4g6CAG29/6Icf+IiIiIiEzETFO7/4iIiIiIiIiIP1shsaTeiIiIiIiIhBakz5W4iIiIiIiIhBFDz+vIiIiIiIiIiEI8nOw2iIiIiIiIiIiIhx/4iIiIM6oRvVXuiIiIiIiIiIQM0cBC6IiHH/iIiIiIN+kBuRb+iIiIiIiIiIiIiIiIiEXKLLNdiIiIiIiIiIiIiIiIiIiEE1LPytiIiIiIiIiIhJUDx6/IiIiIiIiIiIiIiEFqTPlbiIiIiIiIhDdfzYoIiIiIiIiIiIiIiIiIhK75xhBoiIiIiIiIiEk/PHwMiIiIiIiIiIhc0dQuiIhx/4iIiIhAVhwLnoiIiIiIiIiIiIiIiIhx/4iIiIiEAUPA+8iIiIiIcf+IiIhc0dQuiIiIiIiIiIiFB30JiIiIiIiIiIiHH/iIiIiFiz2EyIiIiIiIiIhNXTw6LIiIiIiIiIiIXEnUtoiIiIiIiIcf9N+WwwaYiIiIiIiIiEEUPP68iIiIiIiIiIiIiIiISVA8evyIiIiIiIiIhCxJzjtoiIiIiIiIhHC/yfQIiIiIiIiIiD8RVbHuqoiIiIiIiIiEp4nGh2iIiIiIiIiD8FEbH67oiIiIiIiIiIiIiIiIiIiISiKMbdeIiIiIiIiIiIiIiEHNHPMuiIiIiIiIiIiFzR1C6IiIiIiIiIiIhx/4iIiIiIhYs9hMiIiIiIiIiIiIiIiIiIiIiIcUNTLMrNiIiIiIiIiIiIiIiIiIhx/4iEVGbLuZiIiIiIiIhBFDz+vIiIiIiIiIiEGwbPT5iIiIiIiIiEJhzOnjiIiIcf+IiESITMd7iIcf+IiIiIQTyc/DaIiHH/iIiIiIg7KMK11z2Ihx/4iIiIiIiE0OnE8W/4iIiIiIiIiEF+fPgYiIiIiIiIhx/4TF08SiyIiIiIiIhx/0YYvK50iIiIiIiIiIiEURTL7riIiIiIiIiIiErz3GDCiIiIiIhx/4hArCwGPYiIiIiIiIiIRTI8vNyIiIiIiIiIPLhhtEeeiIiIiIiIiIcf+IiIiIiIiISAocj16IiIiIiIiIiIhJ6CxxfYiIiIiIiIRf9MsAuIiIiIiIiIiIhx/4iIiIiISMc8g4yIiIhx/4iIiIiIiIiITOU8QayHH/iIiIiIiIhAFDwPvIiIhx/4iIiIhIPzyMDIiIcf+IiIiIiIiEHyTPDbiIiIiIiIiEURTL7riIiIiIiIiEHyTPDbiIiIiIiIhMKBxNfoiIiIiIiIiIcf9Qd9CYiIiIiIiIhCt9zkgoiIiIiIhx/4iEl4nHh2iIiIiIiHH/iIQcSc87aIiIiIiIiHH/ROscwU6IiIiIiIiIiEBWHAuehx/4iIiIiIiFB30JiIiIiIiIiIhN5TwxrIiIiIiIiIiIiIiIiIiIhNnxw2DoiIiIiIiIiIiIRRFMvuuIiIiIiIiIiIiIhNnxw2DoiIiIiIiIiE08TDw7iIiIiIiIiIiITeU8MayIiIiIiIiIVJXcaoiIiIiIiIhx/0R0HMi+iIiIiIiIiIhNgmw32YiIiIiIiIhx/4iIhMnxxGDoiIiIiIiIiIiIiIiHH/iIiIiIiEA1LA2tiIiIiIiIiIcf+IiIiIiIiIiEhxLIjtiIiIiIiIcf+EYs7K0xiIiIiIiIiITV08OiyIiIiIiIiIiIhxT3s8CEyIiIiIiIiIhxRz88jAyIiIiIiIiHH/iIiIiIiIiEx+LEgdiIiIhx/4iIiEzlPEGsiIiIiIiHH/iIhJ75xxBoiIiHH/iIiIhJ22xySYiIiIiIiIiIiITeU8MayIiIiIiIiIiE1dPDosiIiIiIiIiIiIiIhBrCz1PYiIiIiIiIiE1+LDgdiIiIiIiIhFiEy3e4iIiIiIiEo2vGyUiIiIiIiIiIiEnHPHOMiIiIiIiIiIRXQcuL6IiIiIiIiEqtvGUkiIiIiIiIiE5AjCv3iIiIiIiIiIiIiIiIiE0HLD+NiIiIiIiIhArCwGPYiIiIcf+IhM5TxBrIiIiIiIiEZanKpWiIiIiIiIiIiHH/TLAcRP6IiIiIiIiEmmTHWbiIiIiIiIiEXeXLIaiIiIiIiIiIg5bLG3k06IiIiIiHH/iIiIiExdPEosiIiHH/iIiIiIQBQ8D7yIiIiIhx/4iIiIiIiIiIhMKBxNfoiIiIiIiIiIcf+IiITAcsT42IiIiIiIiIiIiIcf+IiIiIhEMjzM3IiIiIiIcf+IQIs8CEyIiIiIiIhx/4iIiESpPMVsiIiIiIcf+IiIiIiIhIcSyI7YiIiIiIiIiIcf+IiIiIiIiIiIiIiIiIiIiIiIiIiIiE1dPDosiIiIiIiIiFB30Jhx/4iIiIiIg/WyGxpN6IiIiIiIiDmy0bdNLoiIiIhx/4iIiIiIM/AxvQ/OiIiIiIiIhBsGz0+YiIhx/4iIiIiIiIiEywHET+iIiIiIiIN+kBuRb+iIiIiIiIiIcf+IiFDu0CGIiIiIiIhJPzx8DIiIiIiIiEgKHI9eiIiIiHH/iIiExdPEosiIiIiHH/iIhMnxxGDoiIiIiIiIiIiIiIiIcf+IiIiIiISMc8g4yIiIcf+IiIiIhMKBxNfoiIiIiIiIiISWRsebmIcf+IiIiIiIiIiIiIhQ7tAhiIiIiIiIiIiHH/iIiIiIiIiEx+LEgdiIiIhx/4iIiIiIiIiIiIiIiIiIiIiIiIiIiIiIiHH/iIiIiIiE5o7ClxiIiIiIhx/4iIiIiEx+LEgdiIiIiIiIcf+IiIiIVA3c8oiIiIiIiIiIhN+WwwaYiIhx/4iIiIiITF08SiyIhx/4iIiIiExdPEosiIhx/4iIiIhEqTzFbIiIiIcf+IiIiIiIiEAUPA+8iIiHH/iIiIiIQoK859SIiIiIiIiIhI6CyBfYhx/4iIiIiIhAFDwPvIiIiIcf+IiIiIiIiIiIhMfixIHYiHH/iIiIiIiIiIiIhIUDyK/Icf+IiIiIiIiISMc8g4yIcf+IiIiIiIiECLPAhMhx/4iIiIiIiEE8nPw2cf+IiIiIiIiIiIhIUDyK/Ihx/4iIiIiIiEWITLd7iIiIiIiIiE1dPDosiIiIiIiIiEGLPPdMiIiIiIiIiIiIiIiIiIhFyiyzXYiIiIiIiIhBizz3TIiIiIiIiIgzWyS9pNuIiIiHH/iIiIiIiIiIiIiIiIiIiEwoHE1+iIhx/4iIiIiFQN3PKIiIiIiIiIiIiIhFdBy4voiIiIiIiIiIiIiIiIiIQfJM8NuIiIiIiIiITpacJpaIiIiIiIiIiIiIQTUs/K2IiIiIiIiIiIiIiIiIQYs890yIiIiIiIiIhPR/wbgIiIiIiIiIiITpacJpaIiIiIiIiIVJXcaoiIiIiIiIcf9FvWy0KYiIiIiIiIiIST88fAyIiIiIiIiIiIS0rsW1GIiIiIiIiIg8zJG0M26HH/iIiIiIiIiEVanMpW/4iIiIiIiIhM5TxBrIiHH/iIiIiIiIiIiIhEMjzM3HH/iIiIiIiIiIiIiIiIhEUyzKzYhx/4iIiIiIiIiIiIhI6CyBfYiIcf+IiIiIiIiIiIiIiIiISpmMZmeIiIiIiIiIRlqcqlaIiIiIiIiIhEMjzM3IiHH/iIiIiIiDukMbVbzoiIiIiIiIiITbAcNP6IiIiIiIiIhF/0ywC4iIiIiIiIhNXTw6LIiIiIiIiIiE3ETDO7iIiIiIiIiIhBFDz+vIiIiIiIiIiIiIiIiIRescsU6IiIiIiIiIiIiIiIiIiElxLHjtiIiIiIiIiIiIiIiIiIiIQYs890yIiIiIiIiIhKIoxt14iIiIiIiIiIiIiIiIiIiIiIRTI8vNyIiIiIiIiIiIiIhc0dQuiIiHH/iIiEgKHI9eiIiIiIiIiIiIiFSV3GqIcf+IiIiEA1LA2tiIiIiIiIiIhJPzx8DIiIiIiIiIiIQihs7XmIiIiIiIiEFdjPoniHH/iIiIiIiIhEMjzM3IiIiHH/iIiIQPJMAduIiHH/iIiIiIiEmmTHWbiIiIiIiIN6chuVjeiIiIiIiIiIM8NivTydiIiIiIiIQFYcC56Icf+IiIiIiIiIiIiIiIiIhQ7tAhiIiIiIiHH/iITJ8cRg6IiIiIiIiIiIiIiIiIcf+IhBfnz4GIiIiIiIiIiIiIiIiIcf+IiIiIQdFc8uqIiIiIiIiIhAzRwELoiIiIiIhx/4iIiIiIiIiEjoLIF9iIiIiIcf+IiIiIiIRKk8xWyIiHH/iIiIiIiIiIiEWpPLVsiIiIiIiIiIhKSuxrUYiIcf+IiIiIiIiIiIRak8tWyIiIiIiIiIUHfQmIiIiIiIiIiIhYK9jUiIcf+IiIiIiIiIiIiIiIiIiIiIhD7PzRMIiIiIiIiIRVMsus2IiIiIiIiIQYs890yIiIiIiIiIiIiIiIhFnHy2OIhx/4iIiIiIhIxzyDjIiIhx/4iIiIhAizwITIiIiHH/iIiIiIiEQRTM7rcf+IiIiIiIO5ABtW/+iIiIiIiIiIUHfQmIiIiIiIiIiIhJxzxzjIiIiIiIiIiIiIiIQp9s5gmIiIiIiIiFgr2NSIiIiIiIiIhFyiyzXYiIiIiIiIiIiIhFqTy1bIiIiIiIiIiIiIiIiElQPHr8iIiIiIiIiIiIiEEUPP68iIiIiIiIiIiIiIiIiIcUPrHMFOiIiIiIiIiIiIiIiIiIiIiHH/iIiIiIiEgKHI9eiIiIiIiIiIhNfiw4HYiIiIiIiIiIiIiIiIiEE1LPytiIiIiIiIiIiIiIiIST88fAyIiIiIiIiIhOt4wkh4iIiIiIiIiDHt0b8SLoiIhx/4iIiIiIiEzlPEGsiIiHH/iIiIiIhO3+wiAYiIiIcf+IhJV6x6hYiHH/iIiIhKFcxuo4iIiIiIiIhBizz3TIiIiIiIiIiIhHk/yWwIiIiIiIiIiIiIiIiIiIiIiE0oHD1+iIiIiIiIiIiIiIiIiIiIiIiIhx/4iIiIiIiIiIiIiIiIiIiIVA3c8oiIiIhx/4iIiIiIiIiIiIiIiIiIiIiIiIiIiIiIiHH/iIiIiIiIiIiIiIiIiIiIQFYcC56IiHH/iIiIiFSV3GqIiIiIiIiIhE6xzBToiHH/iIiIiIiIhF4pyx1oiIcf+IiIiIiIhIPzyMDHH/iIiIiIiIg4bGS4k5uIiIiIiIiFxJ1LaIiHH/iIiIiIM8sBvTT+iIiIiIiIiIhFMjy83IiIiIiIiIiIiEhQPIr8iHH/iIiIiIiIiIhcSdS2iIiIiIiIQFYcG57/iIiIiIiIiIhNXTw6LIiIiIiIiIiIhBakz5W4iIiIiIiIiEZ7jKhHiIiIiIiIiIhIkhyG3oiIiIiIiIiIiHH/iIiIhI6CyBfYiIiIiIiIiITcRMM7uIiIiIiIhx/4iIg8irG0dU6Ihx/4iIiIiIOHlxuIaOiIiIiIiIiIgwsUGwXr6IiIiIiIiIiIiIiIiIiITX4sOB2IiIiIiIiIiIiIiIhNfiw4HYiIiIiIiIiE1dPDosiIiIiIiIiELEnOO2iIiIiIiIiIhNXTw6LIiIiIiIiIiIiE3lPDGsiIiIiIiIhEdBzIvoiIiIiIiIcf+EUlfL2oiIiIiIiIiIRRFMvuuIiIiIiIiIiIiIVA3c8ocf+IiIiIiIhQd9CYiIiIiIiIiIiIhBizz3TIiIiIiIiIiIQRQ8/ryIiIiIiIiIiIiE63jCSHiIiIiIiIiIiFSV3GqIiIiIiIiIhx/4iIiE2jXDXKiIiIiIiIiIiIhUDdzyiIiIiIiIiIiHH/iIWLPYTIiIiIiIiIiIRHQcyL6IiIiIiIhx/4iIiIiIiIiEx+LEgdiIiIcf+IiIiIiIiIiISu+cYQaIiIiIiIiIiFB30JiIiIiIiIiEmSHHbeiIiIiIiIiIiIiIQmHM6eOIiIiIiIiIRak8tWyIiIiIiIiIiIhJxzxzjIiIiIiIiIiIQYs890yIiIiIiIiIiIiIiHH/iIiEDyTAHbiIiHH/iIiIiIiIiIiIiIhBFDz+vIiIiIiIiIiIiIiISYVcd6qIiIiIiIiIiEXrHLFOiIiIiIiIiIiIiIiIiIiIiIiIiIiIhx/4iEA1LA2tiIiIiIiIiIUHfQmIhx/4iIiIiIhQd9CYiIiIiIiIiIiIiIiIiIVQ3b8oiIiIiIiIhYs9hMiIiIiIiIiIiIiIiIiIcf+IiIiIiIiIhc0dQuiIiIiIiIiIiIiIiIiIiIcf+IiIiIiIiIiIiFiz2EyIiIiIiIiIiFxJ1LaIcf+IiIiIiIiIiIXNHULoiIiIiIiIiIiIiIiIiIcf+IiIiIiIiIiIRMosw12IiIhx/4iIiIiIiIiIXEnUtoiIiIiIiIhJpkx1m4iIiIiIiIhKunxkWIiIiIiIiIiIiIiIiIiEkKHH9eiIiIiIiIiIiIiIhJPzx8DIiIiIiIiIiIiIiE1+LDgdiIiIiIiIiIiE/f7BIBiIiIiIiIiIiEFqTPlbiIiIiIiIiIiFSV3GqIiIiIiIcf+IiIiIiIiIiIiIiIiISHEsiO2Icf+IiIiIiIQPJMEdv/iIiIiIiIiIiIiIiIiIiIRVMsus2IiIiIiIiIhAVhwLnoiIiIiIiIiIOP0xuALOiIiIiIiIiIg1gKG7f16IiIiIiIiIiIiIiElQPHr8iIiIiIiIiIg/OjGxxc5x/4iIiIiIiIiDyrobRUXocf+IiIiIiIiEEobP15iIiIiIiIiIiFgr2NSIcf+IiIiIiIhEdBzIvoiIiIiIiIiIQl2M6ieIiIiIiIiIiIiIiIiIiIcf+IiIiIRUZsu5mIiIiIiIiIiIiIiEnoLHF9iIiIiIiIiIiIiIiIiIhNfiw4HYiIiIiIiIiIiIiIiIiIhNByw/jYiIiIiIiIiIiIiIiIiEHNHPMuiIiIiIiIiIiIiIiIiIiEkKHH9eiIiIiIiIiIiIiIiIiIiISVA8evyIiIiIiIiIiIiE0HLD+NiIiIiIiIiIiIiIiIiISegscX2IiIiIiIiIiFgr2NSIiIiIiIiIhx/1Du0CGIiIiIiIiIiE7w7DDx/4iIiIiIiIiIVA3c8oiIiIiIiIiIiEGLPPdMiIiIiIiIiIhZK9fUiIiIiIiIiITOU8QayHH/iIiIiIiIhMfixIHYiIiIhx/4iIiIRpP8psCIiIiIcf+IiIiDukMbVbzoiIiIiIiE5hfCnoiIiIiIiIiIiFiz2EyIiIiIiIhFUyy6zYiIiIiIiIiECsLAY9iIcf+IiIiIiIRBFMzutx/4iIiIiIiIiIiIiIiIiITCgcTX6IiIcf+IiIiIQPJMAduIcf+IiIiIiIhFiEy3e4iIiIiIiIiIRd5cshqIiIiIiIiIQTUs/K2IiIiIiIiIiIiIiIiEGsLPU9iIiIiIiIiEiSHIbeiIiIiIiIhx/1B30JiIiIiIiIiIiEHRXPLqiIiIiIiIiE0HLD+NiIiIiIiIiEHyTPDbiIiIiIiIiIQRQ8/ryIiIiIiIiIiIiIhBFDz+vIiIiIiIiIiEGLPPdMiIiIiIiIiIiIiITeU8MayIiIiIiIiIiIiE1dPDosiIiIiIiIiEn8XHA6iIiIiIiIiE08TDw7iIiIiIiIiIiHH/iIiESpPMVsiIiIiIhx/4iEA1LA2tiIiIiIiIiIiIiIiHH/RMosw12IiIiIiIiIiIiIRak8tWyIiIiIiIiIiIiIcf+IiIiIiEg/PIwMiHH/iIiIiIiEyfHEYOiIiIiIiIiIiIcf+IiIiIhMnxxGDoiIiIiIiIiIiIhx/4iIiIiIhIcSyI7YiIiIiIiIiIhxVyvY1IiIiIiIiIiFDu0CGIiIiIiIiIiHH/iIiIiIiIiIiIhMKBxNfoiIiIiIiIhxVyvY1IiIiIiIiIhAzRwELoiIiIiHH/iIiIiIiIiIiIiIiIiIiIiIiIiIiIiIiITQcsP42IiIiIiIiIiIiIiIhNKBw9foiIiIiIiIiIiIiIiIiIiIQsSc47aIiIiIiIiITcRMM7uIiIiIiIiITeU8MayIiIiIiIiIiIiIQ9jM0nOIiIiIiIhHC/yfQIiIiIiIiIiIUHfQmIiIiIiIiIiIRTI8vNyIiIiIiIiIiIiIiEUyPLzciIiIiIiIiIiIhF/0ywC4iIiIiIiIhP8OwQ8YiIiIiIiIiEBWHAuecf+IiIiIiITcRMM7uIiIiIiIhAizwITIhx/4iIiIiIiIhGTdyrIoiIiIiIiIcf9J22xySYiIiIiIiIiIiEEobP15iIiIiIiIcf+IiIhF3lyyGoiIiIiIiIiIPFWRtKpuiIcf+IiIiIiFiz2EyIiIiIiIiIhJPzx8DIiIiIiIiIiEX/TLALiIiIiIiIiIiIiIiHH/iIiIiIUO7QIYiIiIiIiIiIiIiISegscX2IiIiIiIiIiIiIiIiIiEGLPPdMiIiIiIiIiIT9/sEgGIiIiIiIiIMClBsOa+iIiIiIiIiIiIiIiEEUPP68iIiIiIiIiISaZMdZuIiIiIiIiITQcsP42IiIiIiIiIiIiITTxMPDuIiIiIiIiEoVzG6jiIcf+IiIiIiIhMXTxKLIcf+IiIiIiIiIiIhUDdzyiIiIiIiIiISQocf16IiIiIiIiEhQPJr8/4iIiIiIiIiIiIiIiIiIiEVTLLrNiIiIiIiIiITcRMM7uIiIiIiIiIiIiIhN5TwxrIiIiIiIiIiIOWyxt5NOiIiIiIiIiIQdFc8uqIiIiIiIhDt9zUgoiIiIiIiIiE3lPDGsiIiIiIiIiIiDOqEb1V7oiIiIiIiIiITX4sOB2IiIiIiIiIiE63jCSHiIiIiIiIiIhEyizDXYcf+IiIiIiEDyTAHbcf+IiIiIiIiDJ1o76KXIiIiIiIiIiIiIiIhBsGz0+YiIcf+IiIiIhMnxxGDoiIiIiIiIiIiIhxR4Vch6qHH/iIiIiIiIiIiIiIiIiIiIiElxLHjtiIiIiIiIiIhBn2z2CYiIiIiIiIiINCZRvNmuiIiIiIiITbAcNP6IiIiIiIiIhF3lyyGoiIiIiIiIhCG6zuRYiIiIiIiITV08OiyIiIiIiIiIiIg8+kG0Bb6IiIiIiIiEduzJkTiIiIiIiIiIhJxzxzjIiIiIiIiIiIhIkhyG3oiIiIiIiIiE0HLD+NiIiIiIiIiIiIiIiIiFzR1C6HH/iIiIiIiIiFgr2NSIiIiIiIiIiIiIiIiIcf+IiIiIiIhAVhwLnoiIiIiIiIiIiIhZs9dMiIiIiIiIiIhEdBzIvoiIiIiIiIiIXNHULnH/iIiIiIiIiISJIcht6IiIiIiIiIhFqTy1bIiIiIiIiIiIiIiITeU8MayIiIiIiIiIiEHyTPDbiIiIiIiIiISnicaHaIiIiIiIiIhJxzxzjIiIiIiIiIiIhNKBw9foiIiIiIiIiEVGbLuZiIiIiIiIiEnHPHOMiIiIiIiIiEvS7FLRiIiIiIiIiIhE6xzRTv+IiIiIiIiIiIVJXcaoiIiIiIiIQc0c8y6IiIiIiIiIiIiIhBrCz1PYiIiIiIiIiIiEQyPMzchx/4iIiIiIiITJ8cRg6IiIiIiIiIXUnTtoiIiIiIiIiIROscwU6IiIiIiIhx/1xJ1LaIiIiIiIiIiER0HMi+iIiIiIiIcVtJ1LaIiIiIiIiIiD6iIrJd3YiIiIiIiITZ8cNg6IiIiIiIiEjHPIOMiIcf+IiIiIhQ7tAhiIiIiIiIiIiIiIiIiEV0HLi+iIiIiIiIiIiIiIiIiIiIiIiIiEWpPLVsiIiIiIiIiISVA8evyIiIiIiIiIiIiIRVMsus2IiIiIiIiIiITcRMM7uIiIiIiIiIiIiIiIhODpwvFoiIiIiIiIiIiElQPHr8iIiIiIiIiIiFB30Zj/iIiIiIiIhEdBzIvoiIiIiIiIg0iSG8dt6IiIiIiIiIiISQGcj+b/iIiIiIiIiIiIiIiIQjyc7DaIiIiIiIiIhBFDz+vIiIiIiIiIhEdBzIvoiIiIiIiIMZfBv2g+iIiIcf+IiIg8irG0dU6Icf+IiIiIiIiIiIhYs9hMiIiIiIiIiEGfbPYJcf+IiIiIiIiIhNo1w1yoiIiIiIiIhFqTy1bIiIiIiIiIiIiIiITX4sOB2IiIiIiIiIiIhJUDx6/IiIiIiIiIiIiIhJPzx8DIiIiIiIiIiITX4sOB2IiIiIiIiIRRFMvuuIiIiIiIiIiIhCQNzr8oiIiIiIiE2fHDYOiIiIiIiIhNG1w+SoiIiIiIiEURTL7riIiIiIiIhQd9GY/4iIiIiIiIiIiIhUDdzyiIiIiIiIgyaRK+lu2IiIiIiIiEURTL7riIiIiIiIiEHRXPLqiIiHH/iIiIiIiERTLMrNiIiIiIiIg0JlG82a6IiIiIiIiEHyTPDbiIiIiIiISlesaoWIiIiIiIhx/0QRTM7riIiIiIiHH/iFQN3PKIiIiIiIiEwoHE1+iIiIiIcf+IRDI8zNyIiIiIiIiITcRMM7uIiIiIiIiIcf+IiIQDUsDa2IiIiIiIiITZ8cNg6IiIiIiIiEywHET+iIiIiIiIiHH/iIhYs9hMiIiIiIiIhNYXw56IiIiIiIiIhx/0lkbHm5iIiIiIiIiEKjrOXFiIiIiIiIg3MCG5z96IiIiIiIiIg43EG4I76IiIiIiIiIhBFDz+vIiIiIiIiIiIiIiIiIiHFPBDwPvIiIiIiIiIhNfiw4HYiIiIiIiIiIiIiIiIiIScc8c4yIiIiIiIiIiIhx/0QyPMzciIiIiIiIiIiIhxT3s8CEyIiIiIiIiIhx/4hEMjzM3IiIiIiIiIiIhx/4TOU8QayIiIiIiIiIiHH/TOU8QayIiIiIiIiIiIcf9EyizDXYiIiIiIiIiIiIiIhx/4hMnxxGDoiIiIiIiIiIiIiIiIiHFLnxxGDoiIiIiIiIiIiIiIiIiIiHFD6xzBToiIiIiIiIiIiIiIiIiIiIhx/4iFSV3GqIiIiIiIiIiIiIiIiIiIiIiIiIiHFHkhyG3oiIiIiIiIiIiIiIiIiIiIiIiE2wHDT+iIiIiIiIiIiIiIiIiIiIiIiFSV3Gpx/4iIiIiIiIiIiIiIiIiIiIiIiIiIiIiIiHH/iIiIiIiIhc0dQuiIiIiIiIiIiIiIiFxJ1LaIcf+IiIiIiIhMXTxKLIcf+IiIiIiIiIiIiIiIiIiIhE6xzBTocf+IiIiIiIiIPb/Rs0AuiIiIiIiIhJHkx+G4iIiIiIiIiEUyPLzciIiIiIiIiIiIiEnoLHF9iIiIiIiIiIiIiIiIQVYc+p6IiIiIiIiIiIWCvY1IiIiIiIiISegscX2IiIiIiIiIiEux/FTgiIiIiIiIiIiITeU8MayIiIiIiIiIiIQYs890yIiIiIiIiIiIiISegscX2IiIiIiIiIiIiIiIhJxzxzjIiIiIiIiIiIhFMjy83IiIiIiIiIiEoBnG/miIiIiIiIiIMHaEsJl7cf+IiIiIiIiEHEnPO2iIcf+IiIiIiIhIUDyK/IiIiIhx/4iIiIiIiEW9bLQpiIiIiIiIiIiIiIiIhx/4SFA8ivyIiIiIiIiIiIRqC8pfSIiIcf+IiIiINXPhu4weiIiIiIiIiIhC5Yzhp4iIiIiIiIiIiIiIiIiIiIiEmSHHbeiIiIiIiIiFzR1C6IiIiIiIiIiE0oHD1+iIiIiIiIiIiIiIhc0dQuiIiIiIiIiIhBFDz+vIiIiIiIiIiIiEnHPHOMiIiIiIiIiIiEmmTHWbiIiIiIiIiIhLSuxbUYiIiIiIiIiEE1LPytiIiIiIiIiD5cArKj/YiIiIiIiISR5MfhuIiIiIiIiISu+cYQaIiIiIiIiIMzMRvczuiIiIiIiIhPaOwZcYiIiIiIiIiIQaws9T2IiIiIiIiIiIST88fAyIiIiIiIiIiIiIiISVA8evyIiIiIiIiIiIiE9H/BuAiIiIiIiIiIT9/sEgGIiIiIiIiITTxMPDuIiIiIiIiINwooufXXiIiIiIiIhHLOydMYiIiIiIiIRuKcodaIiIiIiIiEkeTH4biIiIiIiIiIiIiITJ8cVg7/iIiIiIiIhFEUy+64iIiIiIiIg0MuK8zR2IiIiIiIiIgzywG9NP6IiIiIiIiIhNXTw6LIiIiIiIiIiIiIiIiEEUPP68iIiIiIiIhBizz3TIiIiIiIiIiIiIiIhxR1A8ivyIiIiIiIiIiIRak8tWyIiIiIiIiIiIiIhx/4iIhc0dQuiIiIiIiIiIiEnHPHOMiIiIiIiIiIhNfiw4HYiIiIiIiIiIiIiIiERTLMrNiIcf+IiIiIiIiIiIiIhBB3z/iIiIiIiIhx/4SHEsiO2IiIiIiIiIhB8kzw24iIiIiIiIiIiIhNsBw0/oiIiIiIiIiIXNHULoiIiIiIiIiIiIiIhFUyy6zYiIiIiIiIiIhBSVz7aoiIiIiIiIcf+IiISHEsiO2IiIiIiIiIiIQsSc47aIiIiIiIiIiEWpPLVsiIiIiIiIiIiIiIiEEUPP68iIiIiIiIiIiIhBNSz8rYiIiIiIiIiIiIiIiITeU8MayIiIiIiIiIiEk/PHwMiIiIiIiIiITkCMK/eIiIiIiIiIiIiIiIiIiIhJxzxzjIiIiIiIiIiEnoLHF9iIiIiIiIiIiIiIiIhFyiyzXYiIiIiIiIiEkeTH4biIiIiIiIiISnicaHaIiIiIiIiIRwv8n0CIiIiIiIiIiDz6QbQFvoiIiIiIiIhBNSz8rYiIiIiIiIiIhGGLyudIiIiIiIiIiIiIiIST88fAyIiIiIiIiIhJcSx47YiIiIiIiIiEWpPLVsiIiIiIiIiIiEJA3OvyiIiHH/iIiIiIiIiIiIiIhFEUy+64iIiIiIiIiIRRFMvuuIiIiIiIiIiIiIiIQRQ8/ryIiIiIiIiIhN5TwxrIiIiIiIiIiIiIiIiIiIiIiEXrHLFOiIiIiIiIiIiIiIiIiIiIiIiIhx/0iSHIbeiIiIiIiIiIiIiIiE0HLD+NiIiIiIiIiIiIiIiEWpPLVsiIiIiIiIiIM4khvXbeiIiIhx/4iIhJZGx5uYiIiIiIiIiIhc0dQuiIiIiIiIiIiHH/iIiIRHQcyL6IiIiIiIiIiFiz2EyIiIiIhx/4iIiIiFB30JiIiIiIiIiIiIhUldxqiIiIiIhx/4iISAocj16IiIiIiIiIiIiIiIiIiHH/iIhOvvwkEIiIhx/4iIiElkbHm5iIiIiIiIiIiIR7TslLGIiIiIiIiIiIiIiIiIiIiIiIiIiIiHH/iISbp8dFiIiIiIiIiIiITeU8MayIiIiIiIiIiIhNXTw6LIiIiIiIiIiIiIiIiITkCMK/eIiIiIiIiIiDKr8b5UDoiIiIiIiIiEEUPP68iIiIiIiIiE3ETDO7iIiIiIiIiIiIiIiITV08OiyIiIiIiIiIQWpM+VuIiIiIiIiIiIQfJM8NuIiIiIiIiIhVDdvyiIiIiIiIiEsp/F1giIiIiIiIiDeGMbl5zoiIiIiIiIhx/4MhpyvuWNiIhx/4iIiIiE35bDBpiIiIiIiIiIiEsp/F1giIiIiIiIhBFDz+vIiIiIiIiIiIiIiIiEE1LPytiIiIiIiIiIhJxzxzjIiIiIiIiIiIiITeU8MayIiIiIiIiIhIkhyG3oiIiIiIiIcf+IiIiE11rDilcf+IiIiIiIiEURTL7riIiIiIiIiIhIxzyDjHH/iIiIiIiIiIWLPYTIiIiIiIiIiIQTUs/K2IiIiIiIiIiE3ETDO7iIiIiIiIiIiIiIiIiIRpx8pjiIiIiIiIiIiIhBrCz1PYiIiIiIiIiIiIiIiIiDpCQra9vYiIiHH/iIiEg/PIwMiIiIhx/4iIQGpMCluIcf+IiIiIiEx+LEgdiIiIiIiHH/RKk8xWyIiIiIiIiIhx/4iIiIiIQDUsDa2IiIiIiIiIiHFLxExDu4iIiIiIcf+IiIiIiIhArCwGPYiIiIiIcf+IiIiIiFSV3GqIiIiIiIiIiIhB8kzw24iIiIiIiIiITeU8MayIiIiIiIiIiIhJxzxzjIiIiIiIiIiD0n4bPYHocf+IiIiIiIiIiIiIVA3c8oiIiIiIiIiIhZs9dMiIiIiIiIiITvDsIPGIiIiIiHH/iISMc8g4yIiIiIiIiHH/TF08SiyIiIiIiIiHH/iIiIiISOgsgX2IiIiIiIiIhxS8RMQ7uIiIiIiHH/iISe+ccQaIiIiHH/iIiIhMnxxGDoiIiIiIiIiIhJhVx3qoiIiIcf+IiIhc0dQuiIiIiIiIiIiFiz2EyIiIiIiIiIiIg0fGG8g56Icf+IiIiIiIiIRpP8psCHH/iIiIiIiIiEXinLHWiIcf+IiIiIhAVhwLnoiIiIiIiIhIkhyW3v+IiIiIiIiIVJXcaoiIiIiIiIhYs9hMiIiIiIiHH/iIiIiIhEyizDXYiIiIiIiIcf+IiIhAizwITIiIiIhx/4iIiECLPAhMiIiIiHH/iIiIiIiEhQPIr8iIiIiIcf+IiIhEyizDXYiIiIiIiIiIhx/4iIiIUO7QIYiIiIiIiIiE/f7BIBiIiIiIiIiER0HMi+iIiIiHH/iIiIhEEUzO64iIcf+IiIiIiIQBQ8D7yIiIiHH/iIiIiIiIiITOU8QayIcf+IiIiIiIRYhMt3uIiIiIiIiIRQSMv7eIiIiIhx/4iIiIiIiIiIiIiETKLMNdiHH/iIiIiIiIiIiISJIcht6IiIiIiIiIiIhx/4iIiISR5MfhuIiIiIiIiIiIVA3c8oiIiIiIiIiIhBVhz6noiIiIiIiIiIhc0dQuiIiIiIiIiIRRFMvuuIiIiIiIiIhNfiw4HYiIiIiIiIiIiIiIiIRRFMvuuIiIiIiIiIcf+E23jDSHiIiIiIiIiIiIhJxzxzjIiIiIiIiIiIiIiHFDyizDXYiIiIiIiIiIiIiIiHFDMjzM3IiIiIiIiIiITcRMM7uIiIiIiIiIhBrCz1PYiIiIiIiIiIhBizz3TIiIiIiIiIiIiIiIhx/4iITF08SiyIiIiIhx/4iIiIMIORsIxuiIiIiIiIiIhNfiw4HYiIiIiIiIiIiIQRQ8/ryIiIiIiIiIiIiIiIiEMO7N8RiIiIiIiIiIiEV0HLi+iIiIiIiIiISAocj16IiIiIiIiIcf9AFDwPvIiIiIiIiIiIiHH/iIiIiIhK89xgwoiIiIiIiIiIiIiIcf+IiITflsMGmIiIiIiIiIiIiE3lPDGsiIiIiIiIiIiIiIiEKjrOXFiIiIiIiIiIiEkKHH9eiIiIiIiIiIiIiIiIiEnHPHOMiIiIiIiIiE08TDw7iIiIiIiIiIhCxJzjtoiIiIiIiIiEHyTPDbiIiIiIiIiIiIiIhx/4iIiIiIiIiIiFSV3GqIiIiIiIiIiIiIhVDdvyiIiIiIiIiIiIiIiIiIiIiIiIiIiIiIcf+IhYs9hMiIiIiIiIiIiIiIiIiIiIiIiIiIiHH/iIiIiIhIChyPXoiIiIiIiIiIiIiIcf+IiIiIiITJ8cRg6IiIiIiIiIiIhx/4iIiIiIiIRFMsys2IiIiIiIiIcf9MByxPjYiIiIiIiIiIPyYBsdn+iIiIiIiIiIhx/4TWF8OeiIiIiIiIiIQjyc7DaIiIiIiIiIiEX/TLALiIiIiIiIiIiEbinKHWiIiIiIiIiEN1/NigiIiIiIiIiIM4khvXbecf+IiIiIiIiING+hvJBecf+IiIiIiIiIhNlpw2lnH/iIiIiIiIiIiIiIiIiIiIiIiIQVYc+p6IiIiIiIiIiFQN3PKIiIiIiIiIiIiIiIcf+IiIiIiIiIiEbBrKPliIiIiIiIiIiIScc8c4yIiIiIiIiIiIiEnHPHOMiIiIiIiIiIiEnHPHOMiIiIiIiIiIiITV08OiyIiIiIiIiIiIiIiIiIiIhBFDz+vIiIiIiIiIiE3ETDO7iIiIiIiIiIiIiIQRQ8/ryIiIiIiIiIiIiEURTL7riIiIiIiIiIiElQPHr8iIiIiIiIiIiEXKLLNdiIiIiIiIiIiE1dPDosiIiIiIiIiIiIiIRcoss12IiIiIiIiIiIRlqcqlaIiIiIiIiIiDJIIr633YiIiIiIiIiIhJcSx47YiIiIiIiIiIRRFMvuuIiIiIiIiIiIRak8tWyIiIiIiIiIiIiIhBFDz+vIiIiIiIiIiIQYs890yIiIiIiIiIhBn2wHCf+IiIiIiIiIRFMsys2IiIiIiIiHH/iIiIiE4zzCzDiIiIiIiIiIiIiIiIiIST88fAyIiIiIiIiIiIiIcf+EjoLIF9iIiIiIiIiIiIiEe07JSxiIiIiIiIiIiIiIiIRRFMvuuIiIiIiIiIiIcf+ERTLMrNiIiIiIiIiIST88fAyIiIiIiIiIiEHyTPDbiIiIiIiIiIiIiIcf+IiIiIiIiIiIiFB30JiIiIiIiIiIiFiz2EyIhx/4iIiIiIiIiIhYs9hMiIiIiIiIiIiIiIiIRak8tWyIiIiIiIiIhdSdO2iIiIiIiIiIiIN/0xuQLOiIiIhx/4iIQShs/XmIiIiIiIiIQsSc47aIiIiIiIiIiIhKV6xqhYiIiIiIiIiIiIiIiIiIiHH/hMsBxE/oiIiIiIiIiIiIiIiIiIiIiIiHFLKBxNfoiIiIiIiIiIiIiIiIiIiIiIcf+IhIcSyI7YiIiIiIiIiIiIiITeU8MayIiIiIiIiIiIhBrCz1PYiIiIiIiIiIiIhBizz3TIiIiIiIiIiIiIiIiHH/iIiIiIhM5TxBrIiIiIcf+IiIiISAocj16IiIiIiIiIhJ6CxxfYiIiIiIiIiEHyTPDbiIiIiIiIiIiIhMsBxE/ohx/4iIiIiIiIiIiIiEywHET+iIiIiIiIiITRtcPkpx/4iIiIiIiIiIiIiIiIiIiIiIiIiIiIiIiFF334iIiIiIiIiIiIiIiIiIiIiIiIiIiIiIcf+IhEMjzM3IiIiIiIiIiIcf+IhM5TxBrIiIiIiIiIhxX97QIYiIiIiIiIiIhOdawopYiIiIiIiIiEywHET+iIiHH/iIiIiIhYK9jUiIiIiIiIiIiIiIiIiIhBrCz1PYiIiIiIiIiITV08OiyIiIiIiIiIiITeU8MayIiIiIiIiIiEEUPP68iIiIiIiIiIiIiIiIiIiIhBNSz8rYiIiIiIiIiIiIhBrCz1PYiIiIiIiIiIiIiIiIiIhNByw/jYiIiIiIiIiIiIiIiIiIRTI8vNyIiIiIiIiIiIhN5TwxrIiIiIiIiIiISaZMdZuIiIiIiIiIQYs890yIiIiIiIiIg9SNG0ty7/iIiIiIiIiIiDfUorkrXYiIiIiIiIiHH/QIs8CEyIiIiIiIiIcf+Ea07KSxiIiIiIiIiIiEsVzF6jiIiIiIiIiIiIiIRak8tWyIiIiIiIiIiE1dPDosiIiIiIiIiIiETrHMFOiIiIiHH/iIiIiIiIiIiEIbrO5FiIiIiIiIiIN1ERua7uiIiIiIiIiIg03zG8IM6IiIiIiIiIiDI08b7LDoiIiIiIiIiIQfJM8NuIiIiIiIiIhGwayj5YiIiIiIiIiIiIiIiIiIiIiIiIhxSwcsT42IiIiIiIiIhNKBw9foiIiIiIiIiIVA3c8oiIiIiIiIiIhBizz3TIiIiIiIiIiIiIhxNFpDu6W8iIiIiIiIiDQ6gbzFfoiIiIiIiIiEkKHH9eiIiIiIiIhQ7tAhiIiIiIiIcf+IQBQ8D7yIiIiIiIiIiEbinKHWiIiIiIiIiIhNfiw4HYiIiIiIiIiIiIiE2fHDYOiIiIiIiIiIiIiIiIiIiIRTI8vNyIiIiIiIiIiIiIhB8kzw24iIiIiIiIiIhNfiw4HYiIiIiIiIiIiIiIiHH/iIiIiIiIiIiFSV3GqIiIiIiIiIiIiIiEEUPP68iIiIiIiIiIiEKjrOXFiIiIiIiIiITX4sOB2IiIiIiIiIhKzqxjFYiIiIiIiIhx/0g/PIwMiIiIiIiIcf+DhYgbinfoiIiIiIiIhJPzx8DIiIiIiIiITTxMPDuIiIiIiIiIRnuMqEeIiIiIiIiIiE3ETDO7iIiIiIiIiITeU8MayIiIiIiIiIgxXTO/osyIiIiIiIiIiE8S3B7SiIiIiIiIiIg5bLG3k06IiIiIiIiISVA8evyIiIiIiIiIiIiIiIg65/G2GA6IiIiIiIiIiITeU8MayIiIiIiIiIiEqtvGUkiIiIiIiIiIQWpM+VuIiIiIiIiIiIST88fAyIiIiIiIiIiEEUPP68iIiIiIiIiIOdPBtyw+iIiIiIiIcTtVkbSqboiIiIiIiIiIiDufdbVgiohx/4iIiIiISfxccDqIiIiIiIiIiIiIRak8tWyIiIiIiIiIiE5UvCq0iIiIiIiIiIhBizz3TIiIiIiIiIiIiHFHUDyK/IiIiIiIiIiIiIiHH/iEVanLpWiIiIiIiHH/iIhAFDwPvIiIiIiIiIhx/4iIiIiIiIiFgr2NSIiIiIiIiIiIiIiIiHH/iIhAzRwELoiIiIiIiIiIiIiIiIhx/4iIiEwHLE+NiIiIiIiIiIiE0HLD+NiIiIiIiIiIhB8kzw24iIiIiIiIiIiIiIiIcf+ISHEsiO2IiIiIiIiIiIiIiIiElxLHjtiIiIiIiIiIiIiIiIhN5TwxrIiIiIiIiIiIiIiIiIcf+IiIhEyizDXYiIiIiIiIiElxLHjtiIiIiIiIiIiIiIiIiIiFiz2Uz/iIiIiIiIiIiFzR1C6IiIiIiIiIiE0oHD1+iIiIiIiIiIiIiIiIiIiIiIiIiIiIiIiHH/iIiIiFQN3PKIiIiIiIiIiIiIiIiIiIiHH/iETrHMFOiIiIiIiIiIRRFMvuuIiIiIiIiIhBizz3TIiIiIiIiIiE3lPDGsiIiIiIiIiIiIiIiIiIiIiE0oHD1+iIiIiIiIiIiIiIiIiIiIiIiHH/hIcSyI7YiIiIiIiIiIiIiIiIhFMjy83IiIiIiIiIiIiIhJUDx6/IiIiIiIiIiIO+YRtRnuiIiIcf+IiIiISD88jAyIiHH/iIiIiFgr2NSIiIiIiIiIhJxzxzjIiIiIiIiIhIkhyG3oiIiIiHH/iIiIhIUDyK/IiIiIiIiIcUMyPMzciIiIiIiIiIg6rWO2UpyIiIiIiIiIST88fAyIiIiIiIiIiEnHPHOMiIiIiIiIiIiEcs7J0xiIiIiIiIiIOwgBtff+iIiIiIiIiEnHPHOMiIiIiIiIiIiIiIQYs890yIiIiIiIiIhGwayj5YiIiIiIiIiFiz2EyIhx/4iIiIiIiIiIiIiIiIiIiIiIiIR27MmROIiIiIiIiIiIWCvY1IiIiIiIiIhFdBy4voiIiIiIiIiINnpSuoWtiIhx/4iIiIiITF08SiyIhx/4iIiIiIhMnxxGDoiIiIiIiIiIiHH/iIiIiIiIhEUyzKzYiIiIiIiIhx/4iIiIiIiIiIVA3c8oiIiIiIiIiIiIiIhx/4iIiIiIiIiFB30JiIiIiIiIiIhQd9CYiIiIcf+IiIiIhQd9CYiIiIiIiIiEmFXHeqiIiIiIiIiIiIiEFJXPtqhx/4iIiIiIiIiER0HMi+iIiIiIiIiIiIiHH/hIPzyMDIiIiIiIhx/4iIiIiIiIiE2CbDfZiIiIiIiIiFxJ1LaIiIiHH/iIiIiIiIiIiIhUldxqiIiIiIiIiIiEGsLPU9iIiIiIiIiIiIiIiIiIiIhx/4hAizwITIiIiIiIiHH/iIiEQRTM7riIiIcf+IiIiIiFB30JiIiIiIiIiIiIiIiIiIiIiIcf+EDNHAQuiIiIiIiIiIiIiIiIiIiElxLHjtiIiIiIiIiIiIiIiIiIiIcUvlPEGsiIiIiIiIiIQihs7XmIiIiIiIiIiIiIiIiIiIhPaOwZcYiIiIiIiIiDeGMbl5zoiIcf+IiIiINIChvH9eiIiIiIiIiHH/hJV6x6hYiIhx/4iIiIRpP8psCIiIiIcf+IiIiIiIiEiSHIbeiIiIiIiIiIhcSdS2cf+IiIiIiIiINx8hueDeiIiIiIiIiIiIhx/4iIiIiIiEF+fPgYiIiIiIiIiIRVMsus2IiIiIiIiIiFiz2EyIiIiIiHH/iIiEBWHAueiIiIiIiIiIiIiIiIiIiHH/iIhIChyPXoiIiIiIiIiIiFB30JiIiHH/iIiIiIiFQN3PKIiIiIiIiIiIiIiIiIiHH/iERTLMrNiIiIiIiIiIiIiIiIhxR+gsgX2IiIiIiIiIiEmmTHWbiIiIiIiIiIiIQRQ8/ryIiIiIiIiIiIiIhx/01UvEq0/4iIiIiIiIiIP6FBsV6+iIiIhx/4iIiIhAVhwLnoiIiIiIiIiIiIiIiIhx/4iIiIiEjHPIOMiIiIhx/4iIiISOgsgX2IiIiIiIiIiIcf+IiIiIiIiIiIiIiIhMnxxGDoiIhx/4iIiIiIiIROscwU6IiIiIiIiIiEk/PHwMiIiIiIiIiIhxTwQ8D7yIiIiIiIiIiIhB8kzw24iIiIiIiIcf+IiIiIiIhEqTzFbIiHH/iIiIiIiIiIiER0HMi+iIiIiIiIiIiIcf+IiIiIiIiIiIiEBWHAueiIiIiIiIiIcf+IiIiIhUDdzyiIiIiIiIiIiEywHET+iHH/iIiIiIiIhAzRwELoiIiIiIiIiIhxQxFMzuuIiIiIiIhx/4iIiIQKwsBj2IiIiIiIiIhx/4iEg/PIwMiIiIiIcf+IiIRcGss+WIiHH/iIiIiIiISFA8ivyIiIiIcf+IiITF08SiyIiIiIcf+IiIQX58+BiIiIiIiIiIiIiIiIcf+IiIiIiIiFQN3PKIiIiIiIiIiIiIiIiIcf+IiIiEQRTM7riIhx/4iIiIiIiIiIiIiIiIiIiIQtjM4nOIiIiHH/iIiIiEzlPEGsiIiIiIcf+IiIiIiEAUPA+8iIiIiHH/iIiIiIiIiD0n4bPYHoiIiIiIiIiE8zzBzDiIiIiIiIiIiITV08OiyIiIiIiIiIiIhF3lyyGoiIiIiIiIiIiEoBnG/miIiIiIiIiIiIiIiIiHH/iIiEQyPMzciIiIiIiIiHH/iIiIiIiERTLMrNiIiIiIiIiIhx/4iIiIiEwHLE+NiIiIiIiIiIhx/4iIiIiIiIiIhYs9hMiIiIiIiIiIiIiIiIiIcf+FxJ1LaIiIiIiIiFDu0CGIiIiIiIiIiEp4nGh2iIiIiIiIiIiEnHPHOMiIiIiIiIiIiE3ETDO7iIiIiIiIcf+IiIiIiIiIiIiIhIkhyG3oiIiIiIiIiHFL5TxBrIiIiIiIiIiIiHH/iIiIiERTLMrNiIiIiIiIiIiIhxT+JMAduIiIiIiIcf+IQKwsBj2IiIiIiIiIiIiIcf+ITH4sSB2IiIiIiIiIiIiEEUPP68iIiIiIiIiIiIiHH/iIiETrHMFOiIiIiIiIiIiIiIiE3lPDGsiIiIiIiIiIiIiIhx/4iIiIiIiIVA3c8oiIiIiIiIiIiIiIiIhx/4iIiIiEhxLIjtiIiIiIiIiIiIhx/4iIiIiIiIiIiETrHMFOiIiIiIiIhx/4iIiIiIiIiIiEgKHI9eiIiIiIiIiHH/iIiIiIiIiIhIChyPXoiIiIiIiIiIcVvR1C6IiIiIiIiIhE6xzBToiIiIiIiIhx/4iIiIiIhB5Yzxp4iIiIiIiIcf+IiIhEUyzKzYiIiIiIiIiIiIiHH/iIiIiIiIROscwU6IiIiIiIiIiEJdjOoniIiIiIiIiIiIiIiIhxQOWM8aeIiIiIiIiIiIiIiIiElQPHr8iIiIiIiIiIiEUyPLzciIiIiIiIiIiIiIiIiHFLfixIHYiIiIiIiIiIiIiIQp9s5gmIiIiIiIiIiIhc0dQuiIiIiIiIiIiHH/iIiIiIiIiIiIiIiIiE3lPDGsiIiIiIiIiIiIiIiIiIiIiIiIiIXUnTtoiIiIiIiIiIiIiIiIiIiIiIiIiIiIiHH/hc0dQuiIiIiIiIiIiIiIiIiIiIiIiIiIiIiHH/iIiIiIiIiIiIiIiIhYs9hMiIiIiIiIiIiIhx/4iIiIiIiIiIhAVhwLnoiIiIiIiIiIhx/4iIiIiIiE3ETDO7iIiIiIiIiIiIUO7QIYiIiIiIiIiEGLPPdMiIiIiIiIiIiIiErbbGJJiIiIiIiIiIiIMXbRv4kuiIiIiIiIiIhCXYzqJ4iIiIiIiIiIiIiEHyTPDbiIiIiIiIiHFL5TxBrIiIiIiIiIiIiHH/iIiETrHMFOiIiIiIiIiIiIiIiIiHH/hEyizDXYiIiIiIiIiIiIiIcUdQPIr8iIiIiIiIiIiIiIcf+IiIRDI8zNyIiIiIiIiIcf+IiEQyPMzciIiIiIiIiIcf+ECsLAY9iIiIiIiIiIiIQRQ8/ryIiIiIiIiIiIhBizz3TIiIiIiIiIiIhJ6CxxfYiIiIiIiIiIiIiIhJPzx8DIiIiIiIiIiIiIiHH/POXitBodiIiIiIiIiIiISFA8ivyHH/iIiIiIiIiIiIiITLAcRP6IiIiIiIiIiHH/iIiIiIiIiIiIiIiITAcsT42HH/iIiIiIiIiIiIiIRMosw12Icf+IiIiIiIiIQKwsBj2IiIiIcf+IiIiIiIhANSwNrYiIiIiIiIhx/4iIiIiEQyPMzciIiIiIhx/4iIiIiIiIiIhAzRwELoiIiIiIiIcf+IiIP8IxsT3OiIiIiIiIiIiIRUZsu5mHH/iIiIiIg6a4O2lHyIiIiIiIiIiIQrfc5IKIiIiIiIiHH/QKwsBj2IiIiIiIiIiIiIiHH/iIiIiIiIiIiIiIiIiIiIiIiIiIiIiIiIcf+IiIiIiIiIiIiIiIiIiIiIiIiIXNHULoiIiIcf+IiIiIiIiIiIiIiIiIiIiIiIiIOKbyuFkNcf+IiIiIiIiIhNXTw6LIiIiIiIiIiISvPcYMKIiIiIiIiIiHH/iIiIiIiIiIiEGfbPYJiIiIiIiIiIiIhx/4iIiIiERTLMrNiIiIiIiIiIiIcf+IiIRMosw12IiIiIiIiIiIhx/4iIiIQKwsBj2IiIiIiIiIhx/4SQGcf+aIiIiIiIiIiEnHPHOMiIiIiIiIiITeU8MayIiIiIiIiIiIiE3ETDO7iIiIiIiIiIcf+E5H/CuAiIiIiIiIcf+IiISkrsa1GIiIiIiIiIhx/4iIiIiIiISAocj16IiIiIiIiIiIiHH/iIiITMRMQ7uIhx/4iIiIiIiIhEdBzIvoiIiIiIiIiIiIiHH/iIiISHEsiO2IiIiIiIiIiIiIiEnHPHOMiIiIiIiIiIiIcf+IiIiEhxLIjtiIiIiIiIiIiIiIcf+IiEx+LEgdiIiIiIiIiIiHH/iIiETKLMNdiIiIiIiIiIiIcf+IiIhArCwGPYiIiIiIiIiIcf9AizwITIiIiIiIiIhx/4iEg/PIwMiIiIiIcf+IiITH4sSB2IiIiIiIiIiHH/iIiIiIhIUDyK/IiIiIiIcf+IiIiEx+LEgdiIiIiIiIiHH/iIiIiIiIiECsLAY9iIiIiHH/iIiIhMKBxNfoiIiIiIiIiIiIiIiIhx/4iIiIiEyfHEYOiIiIiIiIiIiIiHH/iIiIiIiIiIiIiEBWHAueiIiIiIiIiHH/iITOU8QayIiIiIiIiIcf+IiIhEMjzM3IiIiIiIiIcf+IiIiIiIRDI8zNyIiIiIcf+IiIiEAUPA+8iIiIiIiHH/iIiIiETKLMNdiIiIiIiIiIcf9IkhyG3oiIiIiIiIiIXNHULoiIiIiIiIiIhx/4iITH4sSB2IiIiIiIiIiIcf+IiIiIiIiIiIiISJIcht6IiIiIiIiIiEURTL7riIiIiIiIhx/0BWHAueiIiIiIiIiIhYK9jUiIiIiIhx/4iISFA8ivyIiIiIiIiIiHH/SMc8g4yIiIiIiIiIiHH/iIiIiIhGC/yvQIcf+IiIiIiIiIWLPYTIiIiIiIiIiIiITaNcNcqIiIiIiIiIcf+E6+/CQQiIiIiHH/iIiITF08SiyIiIiHH/iIiIiIiIiIhFiEy3e4iIiIiIiIiIhJPzx8DIiIiIiIiIiITLAcRP6IiIiIiIcf+IhArCwGPYiIiIiIiIiIiIXdHTLoiIiIiIiIhIUDyK/IiIhx/4iIiIiIiIiIhBn2z2CYiIiIiIiIiIhNxEwzu4iIiIiIiIcf+IQKwsBj2IiIiIiIiIiITnWsKKWIiIiIiIhx/4iEhQPIr8iIiIiIiIiIiE3lPDGsiIiIiIiIiIiEnHPHOMiIiIiIiIiIiEY5rKxliIiIiIhx/4iEGfbPYJiIiIiIiIiIiIhFRmy7mYiIiIcf+IiIiIiIiIiIiEx+LEgdiHH/iIiIiIiIUO7QIYiIiIiIiIiIiIiIiIhx/4iIiIiIhYs9hMiIiIiIiIiIiIiIiIiIiIiIcf9AVhwLnoiIiIiIiIiIiIiIiIiIiIiIcf+IiIVJXcaoiIiIiIiIiIiIiIiIiIiIiIiIhx/4hAakwKW4iIcf+IiIiIhEyizDXYiIiIiIiIhx/0w8TEw7iIiHH/iIiIhMsBxE/oiIiIiIiIiIhJxzxzjIiIiIiIiIiIiIiIiIiIhBFDz+vIiIiIiIiIiIiIiIcUfoLIF9iIiIiIiIiIiIiElQPHr8iIiIiIiIiIiIiISegscX2IiIiIiIiIiIiIiIiIhGnHymOIiIiIiIiIiIiIiIiIiITZ8cNg6IiIiIiIiIiIiIiIiIiIiIhKNrxslIiIiHH/iIiIiIhNG1w+SoiIiIiIiIiIiE3lPDGsiIiIiIiIiIhIChyPXoiIiHH/iIiIiIiIiEiSHIbeiIiIiIiIiIiIiIhx/4hEyizDXYiIiIiIiIiIiIiHH/iIiIiIhMnxxGDoiIiIiIiIiIhNPEw8O4iIiIiHH/iIiIiIiIiIhBKGz9eYiIiIiIiIiIiIiIiHH/iIiIiIiITAcsT42IiIiIiIiHH/iIiIQKwsBj2IiIiIiIiIiHH/iIiIiIiEA1LA2tiIiIiIiIiIcf+IiIiIiIiIiIiIiIiIiFDu0CGIiIiIiHH/iIiIQPJMAduIiHH/iIiIiIhI6CyBfYiIiIiIiIhx/4iIiEzlPEGsiIiIiIiHH/iIiIiIiIiIQM0cBC6IiIiIiIiIhx/4iIiIiIiIhE6xzBToiIiIiIiIiIhx/4iIiIiIiIiIiIiE3lPDGsiIiIiIiIiIiIiIiEgKHI9eiIiIhx/4iIiIQBQ8D7yIiIiIiIcf+IiIQKwsBj2IiIiIiIiIiIcf+IiIiIiITAcsT42IiIiIiIiIcf+IiIiIhEyizDXYiIiIiIiIhx/4RIhMx3uIiIhx/4iIiIiISFA8ivyIiIiIiHH/iIiIiIiIiIiIiIiIiEW9bLQpiIiIiIiHH/iIiIiIiIg/wjGxPc6IiIiIiIiIiIhx/4iEjHPIOMiIiIiIiIhx/4iIiIhANSwNrYiIiIiIiIiIiHH/iIiIQBQ8D7yIiIiIiIhx/4iIhEMjzM3IiIiIiIiIhx/4iIiIiECsLAY9iIiIiIiIhx/4iITH4sSB2IiIiIiIiIiIcf+IiIiIiIhEdBzIvoiIiIiIiIiIiIiIhx/4iIiEA1LA2tiIiIiIiIiIiIiHH/iIiIiETKLMNdiIiIiIiIiIcf+IiIiIiIiEywHET+iIiIiIiIiIiIiIiIcf+IiIiIiIiERTLMrNiIiIiIiIiHH/iIiIiIiIiIiIQFYcC56IiIiIiIiIiHH/iIiIiERTLMrNiIiIiIiIiIiIhx/4iIiIiIhUldxqiIiIiIiIiIXNHULoiIiIiIiIhx/4iIiIQBQ8D7yIiIiIiIcf+IiIiIhEyizDXYiIiIiIiIhx/4iIiIiEwHLE+NiIiIiIiIiIhx/4iIiIiIiIhIChyPXoiIiIiIiIiIiHH/iIiIiIRMosw12IiIiIiIiIcf+IiIiIQDUsDa2IiIiIiIiIiIhJpkx1m4iIiIiIcf+IhIxzyDjIiIiIiIiIcf+IiESpPMVsiIiIiIiHH/iIhAFDwPvIiIiIiIiIhx/4iIhNdaw4pYhx/4iIiIiIiIiIiIiIiIiIiIXEnUtoiIiIiIcf+IiIiEAUPA+8iIiIiIiHH/iEQRTM7riIiIiIcf+IiIiIiIiIiIiIO6QxtVvOiIiIiIhx/4iIiDwTsbTsToiIiHH/iIiIiEHRXPLqiIiIiIiIiIRrTspLGIiHH/iIiIiIg/gFGxf66IiIcf+IiIiISFA8ivyIiIiIiIhx/4iIiIiEx+LEgdiIiIiIiIcf8z3zG9IM6IiIiIiIiIiIiIiIhNfiw4HYiIiIiIiIiD/3BLEI+4cf+IiIiIiIiIiIiIiDkWobfpXoiIiIiIiIiIiINx8hueDeiIiIiIiIhx/z/CMbE9zoiIiIiIiIhQd9CYiIiIiIiHH/iIUHfQmIiIiIiIiIiIiIhEdBzIvoiIiHH/iIiIhNlpw2loiIiIhx/4iIiIiIiIiIiEDNHAQuiIiIiIiIcf+IiIiIiIiIQIs8CExx/4iIiIiIiIhEMjzM3IiIhx/4iIiIiEAUPA+8iIiIiIcf+IiIiIiIiIhI6CyBfYiIiIiHH/iIiEAUPA+8iIiIiIiIhx/4iIhIPzyMDIiIiIcf+IiIiITS+MPQeIiIiIiIcf+IiIiIiISFA8ivyIiIiIhx/4iIiIiEQyPMzciIiIiIhx/4iISMc8g4yIiIiIiIhx/4iIiIiIiEhQPIr8iIiIiHH/iIiIiEQyPMzciIiIiIiHH/iIiIiIiIRFMsys2IiIiIiIiIhx/4iIiIhMfixIHYiIiIiIiIcf+IiIiIhAFDwPvIiIiIiHH/iIiIiIhIUDyK/IiIiIiIcf+IiIiIiECsLAY9iIiIiIiIcf+IQIs8CEyIiIiIiIhx/4iESpPMVsiIiIiIiIcf+Ig/yoKxNX2IiIiIiIiIQfJM8NuIiIiIiIiIhEdBzIvoiIiIiIiIcf+IiIiIiIiIiIhEUyzKzYiIiIiHH/iIiIiISFA8ivyIiIiIiIcf+IiIiIiIiEjoLIF9iIiIiIiHH/iIRBFMzuuIiIiIcf+IiIiIhEUyzKzYiIiIiIiIiIiHH/iIiISJIcht6IiIiIiIiIiIhc0dQuiIiIiIcf+IiIiISMc8g4yIiIiIcf+IiIhIcSyI7YiIiIiIiIiIiIiIcf+IiIiIiIiFQN3PKIiIiIiIiIiIiIiIiIQaws9T2IiIiIiIiIiIiITQcsP42IiIiIiIiIiIiIiIiIiE1+LDgdiIiIiIiIiIiIiIiIhNByw/jYiIiIiIiIiIhBizz3TIiIiIiIiIiIiIiIhCXYzqJ4iIiIiIiIiIiIiIiIhx/4iIhIPzyMDIiIiIcf+IiIhFWpy6VoiIiIcf+IiIhEMjzM3IiIiIiIiIcf+IiIQBQ8D7yIiIiIiIiHH/iIiIiIiITJ8cRg6IiIiIiIiIiIcf+IiIiIiIiIiIiEgKHI9eiIiIiIiIhx/4iIiIiIhMfixIHYiIiIiIcf+IiIiEAUPA+8iIiIiIiHH/iIiIiIhEyizDXYiIiIiIiIcf+IiIiIRMosw12IiIiIiIiIhx/4iIiIiIRDI8zNyIiIiIhx/4iIiIiITAcsT42IiIiIiIiIhx/4iIiIiIiETrHMFOiIiIiIiIiIiIhx/4iIiIiIhEUyzKzYiIiIiIiIiIcf+IiIiIiFDu0CGIiIiIiIiIiIiIiIiIiHH/iIiIiISJIcht6IiIiIiIiIiIiIiIiIhx/4iIiIiIiIiIiIiIiIiIiIiIiIiIiIiIiHH/iIiIiIiITUCMO/eIiIiIiIiIhx/4iIiEg/PIwMiIiIcf+IiIiIhEqTzFbIiIiHH/iIiIiIiIQKwsBj2IiIiIiHH/iIiIiISD88jAyIhx/4iIiIiIhIUDyK/IiIiIiHH/iIiIQIs8CEyIiIiIcf+IiIiIiISMc8g4yIiIcf+IiIiIhc0dQuiIiIiIiIiIhNByw/jYiIiIiIiIiITcRMM7uIiIiIiIiIiIRTI8vNyIiIiIiIiIiIhBfnz4GIiIiIhx/4iIiEyfHEYOiIiIiIiIiIiIiIiHH/iIhIUDyK/IiIiIiIiIiIcf9MxExDu4iIiIiHH/iIiIiIiDy/hLRAe4iIiIcf+IiIiIhBXYz6J4iIiIiIhx/4iIiIg8QWG0vp6IiIiIiIiIiIiEAUPB+8/4iIiIiIiIiIiIiIiEA1LA2tiHH/iIiIiIiIiE23jDSHiIiIiIcf+IiIiIiIiIiIiIiIiIiIiIiEiSHIbeiHH/iIiIiIiIiIiIiIiIiIiIiIhFqTy1bIiIiIiIiIiIiIiIiIiIiIcf+IiIiIiIiFDu0CGIiIiIiIiIiIiIST88fAyIiIiIiIiIiIiHH/iIhEqTzFbIiIiIiIhx/4iIhNG1w+SoiIiIiIiIiIhIkhyG3oiIiIiIiIcf+IiIiIiEhQPIr8iIiIiIhx/4iIiIRDI8zNyIiIiIiIhx/4iIiIiIQM0cBC6IiIiIiIiIiIiIcf+Ig3RFG5u66IiIiIiHH/iIiEAUPA+8iIiIiIiIhx/4iIiIiEkijH3XiIiIiIiIiIiHH/iIiIiIhAFDwPvIiIiIhx/4iIiIiIhJAZx/5oiIiIcf+IiIiIiIiIiIiIiIhAVhwLnoiIiIiIcf+IiIiIiIiIhIkhyG3oiIiIiIiIiIiIiHH/iIiIiIhE6xzBToiIiIiIiIiIiIiHH/iIiIiETKLMNdiIiIiIiIiIcf+IiIiISD88jAyIiHH/iIiIiIiDShkbxeboiIiIiIiIiIiIcf+IiIRFMsys2IiIiIiIiIiIiIhZK9fUiIiIiIiIiIiIhc0dQuiIiIiIiIiIiIQbBsBfn/iIiIiIiIiIiIhJxzxzjIiIiIiIiIiIiISaZMdZuIiIiIiIiIiISJIcht6IiIiIhx/4iIiEVanLpWiIiIhx/4iIiIiIiIiIiIhMByxPjYiIhx/4iIiIiIiECsLAY9iIiIiIhx/4iIiIiIiIhMfixIHYiIiIcf+IiIiIiIiIiEwHLE+NiIiIiIcf+IiIiIiIiIQBQ8D7yIiHH/iIiIiIiIRDI8zNyIiIiHH/iIiIiIiISMc8g4yIiHH/iIiIiIhM5TxBrIiIiIcf+IiIiIhCdfzooIiIhx/4iIiIiEyfHEYOiIiIiIiIiIiIiHH/iIiIOPSxuAtOiIiHH/iIiIiIiIiIiETrHMFOiIiIiIiIiHH/iIiIiIiEg/PIwMhx/4iIiIiIiIiEjHPIOMhx/4iIiIiIiIROscwU6IiIiIiIiIiIhx/4iIiIiIiIQFYcC56IiIiIiIiFzR1C6IiIcf+IiIiIiIiIiIRFMsys2IiIiIiHH/iIiIiIiIiIiIhIcSyI7YiIiIiHH/iIiIiIiIiEyfHEYOiIiIiIiIiIcf+IM+vCvRQ9iIiIiIcf+IiIQTyc/DaIiIiHH/iIiIiIRKk8xWyIiIhx/4iIiIiIhI6CyBfYiIiIiIiIcf+IiIiIiITOU8QayIiIhx/4iIiIiIQKwsBj2IiIiIiIhx/4iIiIiIiIhIUDyK/IiIiHH/iIiIiIhM5TxBrIiIiIcf+IiIiIiIiIiIiIhEyizDXYhx/4iIiIiIiIiIiISQGcj+b/iIiIiIiIiIM4khvXbeiIiIiIiIiIiIiElQPHr8iIiIiIiIiIiIiIiHFLByxPjYiIiIiIiIiITeU8MayIiIiIiIiIiIiIR03cmyKIiIiIiIiIhOL4wtB4iIiIiIiIiIhBizz3TIiIiIiIiIiEHyTPDbiIiIiIiIiIiIiEwoHE1+iIiHH/iIiIiIiIiIiIhI6CyBfYiIhx/4iIiIiIiIiIiIiITAcsT42Ihx/4iIiIiIiIiIiETKLMNdiIiHH/iIiIiIXEnUtoiIiIiIiIhIkhyG3oiIiHH/iIiIiEXBrLPlhx/4iIiIiIiIhIkhyG3oiIiIiIiIiIiIiIcf88npS0YWuIiIiIiHH/iIiIgwYqGwrV6IiIiIiIiIcf9OvvwkEIiIiIiHH/iIiIiIiEjHPIOMiIiHH/iIiIiIhAFDwPvIiIiIhx/4iIiIiIiEwHLE+NiIiIiIiIhx/4iIiIiIiIiIiIhMByxPjYiIhx/4iIiIiIiIiIiIiIiIROscwU6IiIhx/4iIiIiIiIiIiEx+LEgdiIcf+IiIiIiIiEzlPEGsiIhx/4iIiIiIiIiIiIRMosw12IiHH/iIiIiIiIiIiETKLMNdiIiIcf+IiIiIiIiIiIiIiEwHLE+NiIcf+IiIiIiIiEURTL7riIiIiIiIiIg8NKG0y16IiHH/iIiIiIiEQyPMzciIiIiHH/iIiIiIiIiIiIhAzRwELoiIiIiIhx/4iIiIiIiIiITAcsT42IiIiIhx/4iIiIiIiIiEjoLIF9iIiIiIcf+IiIiIiIiIiIhE6xzBToiIiIiIiIcf+IiIiIiIiEhQPIr8iIiIhx/4iIiIiIiEAUPA+8iIiIcf+IiIiIiIiIiIiEA1LA2tiIiIhx/4iIiIiIiIiEjoLIF9iIiIiIcf+IiIiIiIiIhEMjzM3IiIcf+IiIiIiIiIiETKLMNdiIiIhx/4iIiIiIiITCgcTX6IiIiIiIiIiIiIcf+IiIiIiEhQPIr8iIiIiIhx/4iIiIiIiINGcDvJj8iIiIiIiIiIhJpkx1m4iIiIiIcf+ITMRMQ7uIiIiHH/iIiEl4nHh2iIiIiIcf+IiIiIiIiIg1bnO7kYxx/4iIiIiIiIiDwbA7Tk/IiIiIiIiHH/iECsLAY9iIiIiIiIiIiIiHH/iIiIhJunx0WIiIiIiIiIiITX4sOB2IiIiIiIiIg1LcG70j6IiIiIiIiIhxQDyc/DaIiIiIiIiHH/iECLPAhMiIiIiIiIcf+IhKsfxk4IiIiIiIiIcf+IiIPO2BtBJ+iIiIiIiIiIiIR27MmROIiIiIiIiIiIg3/TG5As6IiIcf+IiIiIiIiEKjrOXFiIiIiIiIiIiIQWpM+VuIiIiIiIiISlesaoWIiIiIiIiDOJIb123oiIcf+IiIiIiIiIiIiIiIiEgKHI9eiIiIhx/4iIiIiIiIiIiIiIiIiIiElDfHvIiIhx/4iIiIiIg4I2G43J6IiIiIiIiIiEXeXLIaiIiIiIiIiIMUGxv75OiIiIiIiIiIiIiDpjMraczXH/iIiIiIiIiIiIiIiIhOt4wkh4iIiIiIiIiIiIRMosw12IiHH/iIiIiIiIiIQV2M+ieIiIcf+IiIiIiIiITOU8QayIhx/4iIiIiIiIiIPROxs+xOiIiIiIiIiIiEWITLd7iIiIiIiIiIhKa9xpQohx/4iIiIiIiITH4sSB2IiIiIcf+IiIiISOgsgX2IiIiIiIiIiE08TDw7iIiIhx/4iIiIhGLOytMYiIiIiIhx/4iITLAcRP6IiIiIiIiIiIhJZGx5uYiIiIiHH/iIiIQShs/XmIiIiIiIiIiIiIiIiEdN3JsiiIiIiIiIiIiIM2gxvZfOcf+IiIiIiIiDiNobhyXohx/4iIiIiIiISJIcht6IiIiIiIiIhUDd3y/4iIiIiIiIiISFA8ivyIiHH/iIiIiIiIhJAZx/5oiIhx/4iIiIiIQZ9s9gmIiIiIiIiIiIhUldxqiIcf+IiIiIiIiIiEjoLIF9iIiIiHH/iIiIiIiIiIiISOgsgX2IiIhx/4iIiIiIiIReKcsdaIiHH/iIiIiIhMXTxKLIiHH/iIiIiIiIiEzlPEGsiIcf+IiIiIiIhUDdzyiIiIiIiIiIiIiIiIiIcf+IiIiISUN8e8iIiIiIiIiIiIiIiIiIcf+IiIiIXEnUtoiIiIiIiIiIiFxJ1LaIiIiIcf+IiIiIiIiIiIiDNHQb24vocf+IiIiIiIiISHEsiO2IiIiIiIiIcf+IiEagvKX0iIiIiIiIiIRMosw12IiIiHH/iIiITMRMQ7uIhx/4iIiIiIQShs/XmIiIiIiIiIiIiFxJ1LaIiHH/iIiIiIXEnUtoiIiIiIiIiIiIQfJM8NuIiIiIiIiIiFxJ1LaIcf+IiIiIiIiIiIiEQyPMzccf+IiIiIiIiIiIiIiIiIiIiIiIiIiIiIiIhx/4iIiIiIiIiIRDI8zNyIhx/4iIiIiIiIiEx+LEgdiIiIcf+IiIiIiIiIiIhMfixIHYiHH/iIiIiIiIiIiIhEyizDXYiIcf+IiIiIiIiIRKk8xWyHH/iIiIiIiIiDlLwbe0PoiIiIiIiIiITX4sOB2IiIiIiIiIiIiIiEywHET+iIiIiIcf+IiIiIiIiIiIiIiIiIiIiIiIiIiIiIiIhx/4iIhEyizDXYiIiIiIiIiIiHH/iIiIiIiIiIiIiIiIhMsBxE/oiIiIiIiHH/iIiIiIiIiIiIiIiIiIM6JyvV2NiIiIiIiIiIhBzRzzLoiIiIiIiIiIVJXcaoiIiIiIiIiIiIT6rMFVOIiIiIiIiIiIiITLAcRP6IiIiIiIiIiHH/iIiIiIiIiIiEywHET+iIiIiIiIiIhCPJzsNoiIiIiIiIiIiHH/SOgsgX2IiIiIiIiIiE3ETDO7iIiIiIiIiIhBVhz6noiIiIiIiIiIiE4OnC8WiIiIiIiIiIiIRak8tWyIiIiIiIiIiIiIiIiIiDpXU7aorIiIiIiIiIiIiITV08OiyIiIiIiIiIiDCDkbCMboiIcf+IiIiIiIQM0cBC6IiIiIiIiEFJXPtqiIiIcf+IiIiIiFDu0CGIiIiIiIiIiIiIRcoss12IiIiIiIiIiIiIiIiIhNo1w1yoiIiIiHH/iIiIQBQ8D7yIiIiIiIhx/4iEV7jLhHiIiIiIiIiIiIcf+E0vjD0HiIiIiIiIiIiEUyPLzciIiIiIiIiIiIXNHULocf+IiIiIiIiIiIRak8tWyIiIiIiIiIhIxzyDjIcf+IiIiIiIiEVanLpWcf+IiIiIiISR5MfhuIiIiIiIiIhEMjzc3P+IiIiIiIg8VUS0qruIiIiIiIiIiIiIhI6CyBfYcf+IiIiIiIiIiIRlqcqlaIiIiIiIiIiIhArCwGPYhx/4iIiIiIiIg/4yGxHN6IiIiIiIiIiIhVDdvyiIiIiIiIiIiIiIUO7QIYiIiIiIiIiIhx/4iIiIiIiIiIiIiIiIiIiIiIRak8tWyIiIiIiIiIiIhMsBxE/ohx/4iIiIiIiIg7KMK21z3/iIiIiIiIiISMc8g4yHH/iIiIiIiIiIiIiIiERTLMrNiIhx/4iIiIiIiIiIhHC/yfQIiIiIiIiIiIhIUDya/P+IiIiIiIiIiIiIQw7s3xGIiIiIiIiIiINocSunjtiIiIiIiIiIiEHyTPDbiIiIiIiIiIiD0n4bPYHoiIhx/4iIiIiEkBnH/miIiIiIcf+IiIQKwsBj2IiIiIiIiIiIcf+IiIiIiIQM0cBC6IiIiIiIiIiINlLxuq0OiIiIiIiIiIiIiE0oHD1+iIiIiIiIiIiE0bXD5KiIiIiIiIiIhEdBzIvnH/iIiIiIiIiFB30JiIiIiIiIiIiIiIiIiIiHH/iITLAcRP6IiIiIiIiIiEDNHAQucf+IiIiIiIiIiIiIiIiIiIiIiIiIhFdBy4voiIiIiIiIiIiIiIiIiIiIiIiIiE2wHDT+iIiIiIiIiIiIiIiEX/TLALiIiIiIiIiIhN5TwxrIiIiIiIiIhNXTw6LIiIiIiIiIiIiEEUPP68iIiIiIiIiEX/TLALiIiIiIiIiEoBnG/miIiIiIiIiITi+MLQeIiIiIiIiIiIhJxzxzjIiIiIiIiIiIhBizz3TIiIiIiIiIiIiIQM0cFC7/iIiIiIiIiIiIiIiIiIiIiEEUPP68iIiIiIiIiIiIiEWpPLVsiIiIiIiIiIiIiIiIiIiIiIcf9YK9jUiIiIiIiIiIiIiFQN3PKIiIiIiIcf+IiIhYK9jUiIiIiIiIiIiIiIiIiIiIiIhx/4iIiIiIiIiIiIiIiIiIiIiIiIiITSgcPX6IiIiIiIiIiIiIiIiIiIiIiEHNHPMuiIiIiIiIiIiIRRFMvuuIiIiIiIiIhMnxxGDohx/4iIiIiIiIiIiIiIiElQPHr8iIiIiIiIiIiIQkDc6/KIiIiIiIiIcf+IiIiIhI6CyBfYiIiIiIiIiHH/QNFcA+qIcf+IiIiIiDuQAbVv/oiIiIiIiIiIhK75xhBoiIiIiIiIiIiIiIiIiIiIiIiIiIiIcUsHLE+NiIiIiIiIiIiIiEmFXHeqiIiIiHH/iIiIROscwU6IiIiIiIiIiIiIiIiHH/SOgsgX2IiIiIiIiIiIiIiIhx/4iITS+MPQeIiIiIiIiIhx/4TAcsT42IiIiIiIiIg7xSG2Ot7/iIiIiIiIiIiIQKwsBj2IiHH/iIiIiIiISMc8g4yIiHH/iIiIiIiIhMByxPjYiIiIiIiHH/iIiIiIiIiIiIiIiIiEywHET+iIiIiIiHH/iIiIiIiIiIiIiETrHMFOiIiIiIiHH/iIiIiIiIiIiIiIiIiIWLPYTIiIiIiIiIiIhZK9fUiIiIiIiIiIiFzR1C6IiIiIiIiIiIiIiHH/iIiIiIiISMc8g4yIiHH/iIiIiIiIWLPYTIiIiIiIiIiITV08OiyIiIiIiIiIhGWpyqVoiIiIiIiIiIhGwayj5YiIiIiIiIiIhNByw/jYiIiIiIiIiEEUPP68iIiIiIiIiIiISVA8evyIiIiIiIiIiIiIiIiIiE1+LDgdiIiIiIiIiIiIhGBIyvt4iIiIiIiIiIiFSV3GqIiIiIiIiIiIhFdBy4voiIiIiIiIiIiEjoLIF9hx/4iIiIiIiIiIiIiIiIiIiIiIiIiIiIiIUe7fEYiIiIiIiIiIiEGLPPdMiIiIiIiIiIiIRFMsys2HH/iIiIiIiIiIiIiIiIiEF+fPgYiHH/iIiIiIiIiIiIiIiIiIiISXEseO2IiIiIiIiIiIiIQRQ8/ryIiIiIiIiIiFzR1C6IiIiIiIiIiIRlqcqlaIiIiIiIiIiIiIiIiIgwayGwpN6IiIiIiIiIiIiISUN8e8iIhx/4iIiIiIQV2M+ieIiIiIiHH/iIiIiEA1LA2tiIiIiIiIiIiIcf+IiIiIiIiIiIiEgKHI9eiIiIiIiIhx/4iIiIiIiIiIiIiIhUDdzyiIiIiIiIiIhx/4iIiIiIiIiIiIiISOgsgX2Icf+IiIiIiIiIiIiIUO7QIYiIiIiIiIiIiHH/iIiIiIiIiIiIhODpwvFoiIiIiIiIiIg043G8HI6IiIiIiIiIiIiErOrGMViIiIiHH/iIiFDu0CGIiIiIiIiIiIiElQPHr8iIiIiIiIiIiIiIiIiIiIiIiIXdHTLoiIiIiIiIiIiIiIiIiIQRQ8/ryIiIiIiIiIiEtK7FtRiIiIiIiIiIiIQWpM+VuIiIiIiIiIiEWpPLVsiIiIiIiIiIiIiElQPHr8iIiIiIiIiIiIhJUDx6/IiIiIiIiIiIiIiIWCvY1IiIiIiIhx/4iIiIiIiIiIiIiIiIiIiIiIQTUs/K2IiIiIiIiIiIQKwsFj3/iIiIiIiIiIiIiIiIiIiIiIiITSgcPX6IiIiIiIiIiIRYhMt3uIiIiIiIiIiIiIiIT0f8G4CIiIiIiIiIRTI8vNyIiIiIiIiIiIPqpzslWMiIiIiIiIiIiIiIiIiIiIhBNSz8rYiIiIiIiIiIiIiIhNfiw4HYiIiIiIiIhBizz3TIiIiIiIiIiIiDgjYbjcnoiIiIiIiIiIiEpDfGvIiIiIiIiIiIiIiIhNPEw8O4iIiIiIiIiIiIR7TslLGIiIiIiIiIiIiFB30JiIiIiIiIhx/4iIUHfQmIiIiIiIiIiIiIiEnoLHF9iIiIiIiIiIiITCgcTX6IiIiIiHH/iIhNG1w+SoiIiIiIiIiIiETrHMFOiIiIiHH/iIiIiIiIiIiIiIiIQM0cBC6IiIhx/4iIiIiE2jXDXKiIiIiIiIiIiIiE3lPDGsiIiIiIiIiIiIiIiITeU8MayIiIiIiIiIiIhFiEy3e4iIiIiIiIiITV08OiyIiIiIiIiIiIiIhBNSz8rYiIiIiIiIiIiIiIiIiEMv3N0CiIiIiIiIiIg7fwG1gP6IiIiIiIiIiIiDRgkryfbYiIiIiIiIiITV08OiyIiIiIiIiIiDabQrpkvYiIiIiIhx/4iIiEjoLIF9iIiIiIiIiIiIOa6Rt1FuiIiIiIiIiIiDPLAb00/oiIiIiIiHH/iISFA8ivyIiIiIiIiIiIcf+IiIiIiIiIiEUlfL2oiIiIiIiIiIiHH/iIiDdREbmu7oiIiIiIiIiIQRQ8/ryIiIiIiIiIiIiIiIhNt4xEh/+IiIiIiIiIiIiIiIiIQRQ8/ryIiIiIiIiIiITeU8MayIiIiIiIiIiIiIRMos013/iIiIiIiIiIiIiIiIiIiETrHMFOiHH/iIiIiIiIiIiIiIhJxzxzjIiIiIiIiIiIiIiEjoLJF9/4iIiIiIiIiIiIiIiIiIQTUs/K2IiIiIiIiIiIiIiIiIRlqcqlaIiIiIiIiIhJUDx6/IiIiIiIiIiISyn8XWCIiIiIiIiIiDSdUbxiroiIiIiIiIiIiE++/BQQiIiIiIiIiIiEbBrKPliIiIiIiIiIhJ/FxwOoiIhx/4iIiIiIiEqtvGUkiIiIiIiIiIUHfQmIiIiIiIhx/4iIWCvY1IiIiIiIiIhIkhyG3oiIiIiIcf+IiFxJ1LaIiIiIiIiIgx2aG/Jl6IiIiIiIiIiITX4sOB2IiIiIiIiIiIM4GCvX59iIiIiIiIiIgyJzK+2M2IiIiIiHH/iIiIiIiIiIiIiIhN2HwyeIiIiIiHH/iIiIiIiIiIiIiIiIiIiIiIiIiFDu0CFx/4iIiIiIiIiIiIiIiIiITV08OiyIiIiIiIiIiIiIiISVA8evyIiIiIiIiIiIiDwcMbTjzoiIiIiIiIiIiIiIiDt3YrWInYiIiIiIiIiIiEXKLLNdiIiIiIiIiIiIiIiEXKLLNdiIiIiIiIiIiEURTL7riIiIiIiIiIiIiIhNfiw4HYiIiIiIiIiIiIiIiE0HLD+NiIiIiIiIiIiIiIhNXTw6LIiIiIiIiIiIiEGsLPU9iIiIiIiIiIiIiEGsLPU9iIiIiIiIiIiDuQAbVv/oiIiIiIiIiDxiUbSdroiIiIiIiIiIiIiIhJ6CxxfYiIiIiIiIiIiIiIP+MhsRzeiIiIiIiIiHH/WCvY1IiIiIiIiIiIiIiIiIiIhOQIwr94iIiIiIiIiIiIiIiIiIiIiISQocf16IiIiIiIiIiIiIiIiIRVMsus2IiIiIiIiIiIiIiIiIhBizz3TIiIiIiIiIiIhAVhwLnocf+IiIiIiIiIiIiIiIiEBWHAueiIiIiIcf+IiIhF3lyyGoiIiIiIiIiIhFBIzPt/+IiIiIiIiIiD7DErI87YiIiIiIiIiIiIQM0cBC6IiIiHH/iIiIiIhEUyzKzYiIiIiIiIiIhx/4g+YEKyn72IiIiIiIiIiE4vjC0HiIiIiIiIiIhG4pyh1oiIiIiIiIiIiIiIiIiIiIiIhN5TwxrIiIiIiIiIiIiIiIiIhx/4iIiFSV3GqIiIiIiIiIiIiIiIiIQn586BiIiIiIiIiIiIiDW1wbtKPoiIiIiIiIiIiIiIiIhx/4iIhI6CyBfYiIiIiIiIiIhPqswVU4iIiIiIiIiIiE63jCSHiIiIiIiIiIiIiIiIiIiIhJ6CxxfYiIiIiIiIiIhFe4zIR/+IiIiIiIiIiIiIiIiIiIQFYcC56IiIcf+IiIiIiIiIiIiIiISaZMdZuIiIiIiIiIiIiIRcoss12IiIiIiIiIiIiIiETrHMFOhx/4iIiIiIiIiIiIiIiIiIiIiIiIiFQN3PJx/4iIiIiIiIiIiIiIiIiIiIiIRcoss12IiIiIiIiIiIiIiIiIiIiIhFyiyzXYiIiIiIiIiIiEXKLLNdiIiIiIiIiIiIiIiIiIiIiIiIiHH/iIiISJIcht6IiIiIiIiIiEnoLHF9iIiIiIiIiIiIiIiIiIiIiEXKLLNdiIiIiIiIiIiIiIiIiIiIiIcf+IiITUCMO/eIiIiIiIiIiIiIOzWCtcp9iIcf+IiIiIiIiIhFvWy0KYiIiIiIiIiIiIiEk/PHwMiIiIiIiIiISVA8evyIiIiIiIiIiIhFyiyzXYiIiIiIiIiIiIiIiIiIhx/4iETKLMNdiIiIiIiIiIiIiHFB2Mzic4iIiIiIiIiIiIO+YRtRnuiIiIiIiIiIiIcUOpPMVsiIiIiIiIiIhx/4Qvm84GSIiIiIiIiIiIiIiIS0rsW1GIiIiIiIiIiIiDAIUbAIroiIiIiIiIiIg9irGzdU6IiIiIiIiIiIgwavKwpQ2HH/iIiIiIiIiIUO7QIYiIiIiIiIiIiIhFyiyzXYiIiIiIiIiIiIiIiIRVMsus2IiIiIiIiIiIiFgr2NSIiIcf+IiIiIiIiIiIiIiIiIiIiIiIiIiIiEXrHLFOiIiIiIiIiIQYs890yIiIiIiIiIiIiIiIhMsBxE/oiIcf+IiIiIiIiISJIcht6IiIiIiIiIiIiIiHH/iIiIiIiIWCvY1IiIiIiIiIiFgr2NSIiIcf+IiIiIiER0HMi+iIiIiIiIiIiIiIQaws9T2IiIiIiIiIiIiIQc0c8y6IiIiIiIiIiIiIiIiIiIiIiIiIiElxLHjtiIiIiIiIiIiIhNfiw4HYiIiIiIiIiIiIhJUDx6/IiIiIiIiIiIiITX4sOB2IiIiIiIiIiIiE51rCiliIiIiIiIiIiISegscX2IiIiIiIiIiIiEk/PHwMiIiIiIiIiIiIhBFDz+vIiIiIiIiIiIiIhJQ3x7yHH/iIiIiIiIiIiIiIiIiIiIiIiIUHfQmIiIiHH/iIiIiIiIiFzR1C6IiIiIiIiIiIiIiIiIiIiHH/iIiIiIiIiIiIiIiIiIiIiIiIiIiIiIiIcf+IiIiIiIiIiIiIiIiIiIiIiIiISgGcb+aIiIiIiIiIiIiIiIiEV0HLi+iIiIiIiIiIiIiIiIiIiFDu0CGIhx/4iIiIiIiFB30JiIiIiIiIiIiIiIiIiF1J07aIiIiIiIiIiFiz2EyIiIiIiIiIiIhGBIyvt4iIiIiIiIiIiIiIiIhNnxw2DoiIiIiIiIiIiIhFZ1y5ioiIiIiIiIiIhZK9fUiIiIiIiIiIiIiISOgsgX2Ihx/4iIiIiIiIRMosw12IiIiIiHH/iIiIiIiIiIiIiIiIiIST88fAyIiIiIiIiIhFMjy83IiIiIiIiIiIhEdBzIvoiIiIiIhx/4iIiIiIiIiIiIiIiE4vjC0HiIiIiIiIiIiIiIiIiIiIiIiIiIiIiIcf+EhxLIjtiIiIiIiIiIiIiIiIiIcf+IiFSV3GqIiIiIiIiIiIiIiIiIiIiIRescsU6IiIiIiIiIiIiIiIiIiIiIiIiIiHH/RHQcyL6IiIiIiIiIiIiIiIiIiIiIRescsU6IiIiIiIiIiIhE6xzBTocf+IiIiIiIiIiIiIiIiIiIiIiIiIiIiIiIhxS+U8QayIiIiIiIiIhVDdvyiIiIiIiIiISAocj16IiIiIiIiHH/iIiIiISZmMdmeIiIiIiIiHH/RP9MwAuIhx/4iIiIiIiE3ETDO7iIiIiIiIiIiIiIiIiIhUldxqiIiIiIiIiHH/iIiIiIiIiIiIiIiIiIiIiIiIiIiIiIiIcf9UldxqiIiIiIiIiIiIiIiIhMKBxNfoiHH/iIiIiIiIiIiIiIiIiIhNfiw4HYiIiIiIiIiIiIiIiIiIhMsBxE/oiHH/iIiIiIiIiIiIiIiIiIiIiIiIQaws9T2IiIiIiIiIiIiIiIiIhJ6CxxfYiIiIiIiIiIiISegscX2IiIiIiIiIiIiIiIiIiEEUPP68iIiIiIiIiIiFSV3GqIiIiIiIhx/4iIhUDdzyiIiIiIiIiIiIMXbRv4kuiIiIiIiHH/iIiEgKHI9eiIiIiIiIiIiIhNnxw2DoiIiIiIiIiIiIiIiIiIiIiIhJUDx6/IiIiIiIiIiIiIhNgmw32Ycf+IiIiIiIiIiIiIiIiIQfJM8NuIiIiIiIiIiEywHET+iIiIhx/4iIiIiIiIiIiIiIiIiIiIiIiIiFzR1C6IiIhx/4iIiIiFDu0CGIiIiIiIiIiIiIiIiIiIcf+IiIiIiER0HMi+iIiIiIiIiIiIQYs890yIiIiIiIiIiIiIiIcf+IhMnxxGDoiIiIiIiIiIiIhOYXwp6IiIiIiIiIiIiIiIiIiIiIiIiIiIiE3lPDGsiIiIiIiIiIiIiHH/iIWLPYTIiIiIiIiIiIiIiIiIiIiIiIhFdBy4voiIiIiIiIiIiIiIiIiEE1LPytiIiIiIiIiIhFEUy+64iIiIiIiIiIiEUyPLzciIiIiIiIiIiIg5Y+S3nBtx/4iIiIiIiIiIiIiIiIiIiIiIiIiIiIiIiHH/iIiIiISAocj16IiIiIiIiIiIiEmFXHeqiIiIcf+IiIiIiIiIiIiIiIiIiIiIiIiIiITQcsP42IiIiIiIiIiIiIiITV08OiyIiIiIiIiIiIiE3ETDO7iIiIiIiIiIiE7YfCJ4iIiIiIiIiIiIQYs890yIiIiIiIiIiIiEGsLPU9iIiIiIiIiIiIiIiIiIiEnHPHOMiIiIiIiIiIiEEUPP68iIiIiIiIiIiIXNHULoiIiIhx/4iIiIiIiIiIWCvY1IiIiIiIiIiIg2yfG6Ng6IiIiIiIiIiEGfbPYJiIiHH/iIiIiIiIiIQIs8GEz/iIiIiIiIiIiISdtsckmIiIiIiIiIiISQocf16IiIiIiIiIiIiDKr8b5UDoiIiIiIiIiIQrfc5IKIiIiIhx/4iIiIiIQdFc8uqIiIiIiIiIiIiIiIhGe4yoR4iIiIiIiIiIiDh5cbiGjoiIiIiIiIiIiHE6XhG1oe6IiIiIiIiIiIiISaZMdZuIiIiIiIiIiIhBB3wAmP+IiIiIiIiIiIM2+5vZBGiIiIiIiIiIiITjPMLMOIiIiIiIhx/4iIiIiE0OnD8WiHH/iIiIiIiIiEzlPEGsiIcf+IiIiIiIiIhJ22xySYiIiIiIiIiIiDyXJLRo24iIiIiIiIiISyn8XWCIiIiIiIiIiITX4sOB2IiIiIiIiIiIiIiIiIiITth8IniIiIiIiIiIiEWpPLVsiIiIiIiIiISaZMdZuIiIiIiIiIiIiITg6cLxaIiIiIiIiIiIiEGLPPdMiIiIiIiIiIiIiIiIhx/0nvnHEGiIiIiIhx/4iIiIhFBIy/t4iIiIiIiIiIhx/4Rm7MqROIiIiIiIiIiIiIiIiIiIiIiE1+LDgdiIiIiIiIiIiIiIiEVTLLrNiIiIiIiIiIWLPYTIiIiIiIcf+IiIiEpr3GlCiIiIiIiIiIiIiIcf+ExdPEosiIiIiIiIcf+IiIiIiIiIiIiIiIiIiIiIiIiIiIiEWITLd7iIiIiIiIiHH/iFgr2NSIiIiIiIiIiISnicaHaIiIiIiIiIiIiIhF/0ywC4iIiIiIiIiIhKunxkWIiIiIiIiIiIhFMjy83IiIiIiIiIiIhNxEwzu4iIiIiIiIiIhJPzx8DIiIiIiIiIiIhFMjy83IiIiIiIiIiIiIiIiIQRQ8/ryIiIiIiIiIiIhFyiyzXYiIiIiIiIiIhNPEw8O4iIiIiIiIiIhFMjy83IiIiIiIiIiIiIiIMztivcSdiIiIiIiIiIiIiFzR1C6HH/iIiIiIiIiIiFDu0CGIiIiIiIiIiIiIhx/4iIiIiIiIiIiIiEywHET+iIiIiIiIiIhx/4iIiIiIiIiIhEdBzIvoiIiIiIiIiIiEHyTPDbiIiIiIiIcf+IiExdPEosiIiIiIcf+IiIiIiIiIiIiIiIiIiIiIiIiIiIiIiIhx/4iIiIiIiIiIiIiIiIiIiIiIiIiIiIiIiHH/iEwoHE1+iIiIiIiIiIiIiIiIiIiIhx/4iIiIiIiIiIiIiIiIiIiIiIhJUDx6/IiIiIiIiIiIiIiIiIiIiIiIWSvX1IiIiIiIiIiIiIiIiIiIiIiIhOM8wsw4cf+IiIiIiIiIhEqTzFbHH/iIiIiIiIiIiIiIiIiIiITRtcPkqIiIiIiIiIhB8kzw24iIiIiIiIhx/0g/PIwMiIiIiIiIcf+IiIRtXcoqKIiIiIiIiIiIhJxzxzjIiIiIiIiIiIiIiIiIhBNSz8rYiIiIiIiIiIiIiIiIiE2fHDYOiIiIiIiIiIiIiIiIiIiIiHH/iIiEgKHI9eiIiIiIiIiIiIiIiIiIcf+IiIWCvY1IiIiIiIiIiIhYs9hMiIiIiIiIiHH/iIUHfQmIiIiIiIiIiIhc0dQuiIiIiIiIiIiIhx/4QPJMAduIiIiIhx/4iIiIhYK9jUiIiIiIiIiIiIiIQhus7kWIiIiIiIiIiIcf+IiEUEjL+3iIiIiIiIiIiIiEXrHLFOiIiIiIiIiIiFDu0CGIiIiHH/iIiIiIhBsGz0+YiIiIiIiIiIhAVhwLnoiHH/iIiIiIiIiIiIiIiIiIiIhOlpwmloiIiIiIiIiISgGcb+aIiIiIiIiIiIRRFMvuuIiIiIiIiIiEZanKpWiIiIiIiIiIiIiIiIiElQPHr8iIiIiIiIiIiIhJxzxzjIiIiIiIiIiIiIiIiEXKLLNdiIiIiIiIiIiIiIiIQTUs/K2IiIiIiIiIiIiIiIiIiIiIhx/4iIQKwsBj2IiIiIiIiIiIhBVhz6noiIiIiIiIiIiIiIiIiIiIhNKBw9foiIiIiIiIiIiIiIiIiIiIiISZIcdt6IiIiIiIiIiIiIiIiIiIiIiIiIiIiHH/iIiIiIiIiIiIiIiIiIiIiEMv3N0CiIiIiIiIiIiErOrGMViIiIiIiIiIiIiIiIiIiISZIcdt6IiIiIiIiIiIiIiIiIiIiIiIiIhx/4iIiIiIiIiIiIiIiIiIiIiIiIiIiIiIXNHVLv+IiIiIiIiIiIiIiIiIiIiIhBFDz+vIiIiIiIiIiIiIiIiEiSHJbe/4iIiIiIiIiIiIiIiIiIiIiIiIiIhR7t8RiIiIiIiIiIiIiIiIiFzR1C6IiIiIiIiIiIhFUyy6zYiIiIiIiIiIiITLAcVP7/iIiIiIiIiIiIiIiIiIiIiIiIiIiIiITkCMK/eIiIiIiIiIiIhNo1w1yoiIiIiIiIiIhFyiyzXYiIiIiIiIiIiIiIhBrCz1PYiIiIiIiIiIiIiIiEGsLPU9iIiIiIiIiIiIiIiIiHFXs9hMiIiIiIiIiIiIiIiIiIiIiIiIiISVA8evyIiIiIiIiIiIiIiIQTUs/K2IiIiIiIiIiIiIiIiIiIiIhx/4gx8RK/Du2IiIiIhx/4iIiIhMfixIHYiIiIiIiIcf+IhUldxqiIiIiIiIiIiIRak8tWyIiIiIiIiIiIhBrCz1PYiIiIiIiIiIhB8kzw24iIiIiIiIiIiIiIiIiIiIg0aDG8l86IiIiIiIiIiINBmRveZu/4iIiIiIiIiIiISR5MfhuIiIiIiIiIiIRak8tWyIiIiIiIiIiIiIiIRVMsus2IiIiIiIiIiIiIiIiIiEUyPLzciIiIiIiIiIiIhFyiyzXYiIiIiIiIiIiIiIiIiEnoLHF9iIiIiIiIiIiIiIiITQcsP42IiIiIiIiIiIiIiIiISegscX2IiIiIiIiIiIiIiIiIiIiIiIiIhJChx/XoiIiIiIiIiIiIiIiIhBNSz8rYiIiIiIiIiIiIiIhF3lyyGoiIiIiIiIcV/e0CGIiIiIiIiIiIiEGLPPdMiIiIiIiIiIiIiIiIRVMsus2IiIiIiIiIiIiIiIhLa9xZQoiIiIiIiIiIiIMPqRsBVuiIiHH/iIiIiIhQd9CYiIiIiIiIiIiITeU8MayIiIiIiIiIiIiIiIQVYc+p6IiIiIiIiIiIiIiIhE6xzBToiIhx/4iIiIiIiIiIiIiIiFzR1C6IiIiIiIiIiIhJ6CxxfYiIiIiIiIiIiIiIiIiIhx/4TJ8cRg6IiIiIiIiIiIiEI8nOw2iIiIiIiIiIhNXTw6LIiIiIiIiIiIhB8kzw24iIiIiIiIiIhxS34sSB2IiIiIiIiIiIiEVTLLrNiIiIiIiIiIiIiIiDSJIbx23oiIiIiIiIiIiIiIiIiEPs/NEwiIiIiIiIiIiEJdjOoniIiIiIiIiIiIiIQkDc6/KIcf+IiIiIiIiIiFB30JiIiIiIiIiIiIiIiIiIcf+IiITLAcRP6IiIiIiIiIiIiIiIiIiIiIcUPrHMFOiIiIiIiIiIiIUO7QIYiIcf+IiIiIWLPYTIiIiIiIiIiIiEWITLd7iIiIiIiIiIhGOaysZYiIiIiIiIiIiEnoLHF9iIiIiIiIiIiIg4s7K4TE2IiIiIiIiIiIOimjttZciIiIiIhx/4iIiEE8nPw2iIiIcf+IiIiIiIiIiEAUPA+8iHH/iIiIiIiIiIiIiIVJXcaoiIiIiIiIiITbAcNP6IiIiIiIiIiIOdPBtyw+iIiIiIiIiITV08OiyIiIiIiIiIiFiz2EyIiIiIiIiHH/iEFdjPoniIiIiIiIiIiIcf+IiIg4WIG4p36IiIiIiIiIiIg7XhG1oe6IiIcf+IiIiIiE23jDSHiIiIiIiIhx/4TF08SiyIiIiIiIhx/4hArCwGPYiIiIiIiIiEE1LPytiIiIiIiIiIiIiIiIhJcSx47YiIiIiIiIiIiIiIiIiIiIiIiIhx/4iIiECLPAhMiIiIiHH/iIiIiIg4KoS41XuIiIiIiIcf+IiDxVkbSqboiIiIiIiIiIiIiIiHH/iIO7hhtkee/4iIiIiIiIiIiISFA8ivyHH/iIiIiIiIiIg4N5G4yG6IiIiIiIcf+IiIhArCwGPYiIiIiIiIiIcf9EqTzFbIiIiIiIiIiHH/hBxJzztoiIiIiIiIiHH/g//6KxAF2IiIiIiIiIiIiDLQIr4v3YiIiIiIhx/4iIhAizwITIiIiIiHH/iIiIiEpK7GtRiIiIiIiIcf+IiISs6sYxWIiIiIiIiIiIiEHljPGniIhx/4iIiIiIiISHEsiO2IiIiIiIiIhx/4iISQGcf+aIiIiIiIiIcf+IiIiIQeWM8aeIiIiIiIiIiHH/QZ9s9gmIiIiIiIiIiIiIiIiIiIiIiITX4sOB2IiIiIiIiIiIiIiIhx/0iSHIbeiIiIiIiIiIiEX/TLALiIiIiIiIiIiIS7H8VOCIiIiIiIiIiIiIiIhx/4iIRFMsys2IiIiIiIiIiIiIiIcf+IRKk8xWyIiIiIiIiHH/iIiIiIhNQIw794iIiIiIiIiIhx/4iIiIiEyfHEYOiIiIiIiIiIiIiHH/iIiIiIiIhANSwNrYiIiIiIiIcf+IiIiIhBXYz6J4iIiIiIhx/4iIiIiISHEsiO2IiIiIiIiIiIhx/4iIiEg/PIwMiIiIcf+IiIiIhAzRwELoiIiIiIiIiIiIiEEUPP68iIiIiIiIiIiIhFqTy1bIiIiIiIiIiIiHFD6xzBToiIiIiIiIiIQn586BiIiIiIiIiIiIUO7QIYiIiIiIiIiISZIcdt6IiIiIiIiIiIP5VisWqdiIiIiIiIiIiIhO7KwhNYiIiIiIiIiIiIiIiIiIcf9ArCwGPYiIiIiIiIiIiIiIcf+Eg/PIwMiIiIiIiHH/iIiIiD/WFLEp64iIiIiIiIiIiE3lPDGsiIiIiIiIiIiIRVMsus2IiIiIiIiIiIQYs890yIiIiIiIiIiIT9/sEgGIiIiIiIiIiIOfSxtwtOiIiIiIiIiIiISgGcb+aIiIiIiIiIiIiIiIiIhNfiw4HYiIiIiIiIiIiIhPR/wbgIiIiIiIiIiITeU8MayIiIiIiIiIiIiIiEE1LPytiIiIiIiIiIiIiIiITV08OiyIiIiIiIiIiIiIiIiIhx/4Tsu8I0SIiIiIiIiIiIiIiDFBsb++ToiIiIiIiIiIOJphuGWeiIiIiIiIiIg8g0G0fL6IiIiIiIiIiIhJHkx+G4iIiIiIiIiISnicaHaIiIiIiIiIiDGkgb9bfoiIiIiIiIiIgwpIGwa36IiIiIiIiIhx/4iISVeseoWIcf+IiIiIiIiDi7UbhEroiIiIiIiIiIhHC/yfQIiIiIiIiIiIiEZanKpWiIiIiIiIiIiIhFyiyzXYiIiIiIiIiIiEiSHIbeiIiIiIiIiIcf+IiIiETKLMNdiIiIiIiIiIhx/4iETKLMNdiIiIiIiIiIiIiHH/iIiIhAFDwPvIiIiIiIhx/4iIRDI8zNyIiIiIiIiIhx/4iIiIiEA1LA2tiIiIiIiIiIiHH/iIhEMjzM3IiIiIiIiIiHH/hEyizDXYiIiIiIiIiIiIiISaZMdZuIiIiIiHH/iIiIiEg/PIwMiIhx/4iIiIiIPH7StIEtiIiIiIiIiIiIScc8c4yIiIiIiIiIiIhBizz3TIiIiIiIiIiIiElQPHr8iIiIiIiIiIiIiIiIUO7QIYiIiIiHH/iIiITAcsT42IiIiIiIiIiIiHH/iIiIhM5TxBrIiIiIiIcf+IiIiE2jXDXKiIiIiIiIiISAocj16IiIiIiIiHH/iIiIiIiIiIiIiIiIhYs9hMiIiIiIiIiIiIhx/4iIhEqTzFbIiIiIiIcf+IiISFA8ivyIiIiIiIiIhx/4iIiIiITH4sSB2IiIiIiIcf+IiIRVqculaIiIiIcf+IiIiIhIChyPXoiIiIiIiIiIiIiIQaws9T2IiIiIiIiIiIiE3lPDGsiIiIiIiIiIiIiIhFiEy3e4iIiIiIiHH/iIiIiIhMsBxE/oiIiIiIiIiIiIiIiIiHH/iIiIiIhIUDyK/IiIiIiIcf+IiIiEjoLIF9iIiIiIiIiIiHH/iEgeTI4biHH/iIiIiIiIiIhIUDyK/IiIcf+IiIiIiIiIhI6CyBfYiIiIiHH/iIiIiIiIiIhJIox914iIiIiIcf+IiIiEx+LEgdiIiIiIiIiHH/iIiIiEwHLE+NiIiIiIiIiIiHH/iIiEBWHAueiIiIiIiIiIiIiIiIiIiE2wHDT+iIiIiIiIiIiIiIiIiIiIiIiIiIQTUs/K2IiIiIiIiIiIiIiIiIiHFPRhwLnoiIiIiIiIiIiIiIiIiIiIiIhx/4iIiIiIiIiIiIiITJ8cRg6IiIiHH/iIiIiIiIiIiIiIiIiIiIhJhVx3qoiIiIiIiIiIiIcf+IiIiIiIiIiEiSHIbeiIiIiIiIiIiIScc8c4yIiIiIiIiIiIiIcf+IiIiEhQPIr8iIiIiIiIhx/4iIiISYVcd6qIiIiIiIiIiIiISbp8dFiIiIcf+IiIiIiIhB0Vzy6oiIiIiIiIiIiIiIiFB30JiIiIiIiHH/iIiIQPJMAduIiHH/iIiIiIiIiETKLMNdiIiIiIcf+IiIiIiIiIRSV8vaiIiIiIiIiIiIiEnHPHOMiIiIiIiIiIiIcf+IQV2M+ieIiIiIiIiIiIhx/4iIhIPzyMDIiIiIcf+IiIiIiIg/fBGxg+6IiIiIiIiIiIiIPA9xtPCOiIcf+IiIiIiIRYhMt3uIiIiIiIiIiDqEIrZ73YiIiIiIiIiIiIiIiIiIiIhFqTy1bIiIiIiIiIiIiHH/iIiIiIiIiIiIiIiIiIiIiEwoHE1+hx/4iIiIiIiIiIiIiIiIiIiE1dPDosiIiIiIiIiIiIhc0dQuiIiIiIiHH/iIhEdBzIvoiIiIiIiIiIiISu+cYQaIiIiIiIiIiIiIiIhx/0joLIF9iIiIiIiIiIiIiIPvjksgcbiIiIiIiIiIiEXKLLNdiIiIiIiIiIiDLxEr4O7YiIiIiIiIiIiIiIiISVA8evyIiIiIiIiIiIiIiIiISXEseO2IiIiIiIiIiIiIiIiIiIhx/4iIiIiEA1LA2tiIiIiIiIiIiHFDUyzKzYiIiIiIiIiIhN5TwxrIiIiIiIiIiIiIiIiIhNByw/jYiIiIiIiIiIiIiIRak8tWyIiIiIiIiIiIiIiIgxIMG/3z6IiIiIhx/4iIiISMc8g4yIiIiIhx/4iIiIiIiEJhzOnjiIiIiIiIiIiIhFMjy83IiIiIiIiIiIiIhJZGx5uYiIiHH/iIiIiIhEEUzO64cf+IiIiIiIiIhUDdzyiIiIiIiIiIiIhJUDx6/IiIiIiIiIiIiFxJ1LaIcf+IiIiIiIiIhArCwGPYiIiIcf+IiIiIiIiIhOqswlU4iIiIiIiIiIiIiIcf+IiIiIiIhIChyPXoiIiIiIiIiIiIg4hjG4ec6IiIiIiIiIiIiEGsLPU9iIiIiIiIiIiIiEEUPP68iIiIiIiIiIiIhNxEwzu4iIiIiIiIhJxzxzjIiIiIiIiIhFqTy1bIiIiIiIiIiD6BMrJ+zYiIiIiIiIiIcf+EBWHAueiIiIiIiIiIiIiIiIiIiIiIcf+IhQ7tAhiIiIiIiIiIiIiIiIiIiIiIhJcSx47YiIiIiIiIiIiIiIiIiEacfKY4iIiIiIiIiIiIiIiIiIiIiE0HLD+NiIiIiIiIiIiIiIiIiIiIcf+IhAVhwLnoiIiIiIiIiIiIiIiIiIiIcf+IiEjoLIF9iIiIiIiIiIiIiEGsLPU9iIiIiIiIiIiIiIiIcf9IUDyK/IiIiIiIiIiIiITbAcNP6IiIiIiIiIiE2jXDXKiIiIiIiIiIiIiIiIiIcf+EBWHAueiIiIiIiIiITV08OiyIiIiIiIiIiIiIiIiIiIiEV0HLi+iIiIiIiIiIiIiIiIiIiIiEGsLPU9iIiIiIiIiIRWdcuYqIiIiIiIiIiINN8xvCDOiIiIiIiIiIiIiIQRQ8/ryIiIiIiIiIiIhBFDz+vIiIiIiIiIiIhJPzx8DIiIiIiIiIiIiIg8NFS0y6uIiIhx/4iIiIiIiIQV2M+ieIiIiHH/iIiIiIiITaNcNcqIiIiIiIiIiIhNo1w1yoiIiIiIiIiIiIiINEdBvLi+iIiIiIiIiIiIiIhBrCz1PYiIiIiIiIiIiIhcSdW2/4iIiIiIiIiIiER0HMi+iIiIiIiIiIiHH/RGdc2Yr/iIiIiIiIiIiIhCluzmkYiHH/iIiIiIiIhJQ3x7yIiIiIiIiIiIRqC8pfSIiIiIcf+IiIiEW9bLQpiIiIiIiIiIiIiIiIiITX4sOB2IiIiIiIiIiIiEk/PHwMiIiIiIiIiIiIiIcf+Ex+LEgdiIiIiIiIiIiIQl2M6ieIiIiIiIiIiIiIiIhx/4iEgKHI9eiIiIiIiIiIiIiIiEWpPLVsiIiIiIiIiIiIiFWV22qIiIiIiIiIiIVJXcaoiIiIiIiIiIiIiIhNByw/jYiIiIiIiIiIiIiIiIiIiHH/hEUyzKzYiIiIiIiIiIiIRd5cshqIiHH/iIiIiIhIChyPXoiIiIiIiIiIiEnoLHF9iIiIiIiIiIiIiIiIiIiISVA8evyIiIiIiIiIiEk/PHwMiIiIiIiIiIhGWpyqVoiIiIiIiIiIiIcf+IiIiIiIiIiEXinLHWhx/4iIiIiIiIiIhMnxxGDoiIiIiIiHH/iIhOVLwqtIiIiIiIiIiIg508G3LD6IiIiIiIiIiIhD7PzRMIiIiIiIiIiIiEZanKpWiIiIiIiIiIiITeU8MayIiIiIiIiIiIhB8kzw24iIiIiIiIiIiIcUx1rDiliIiIiHH/iIiIhMKBxNfoiIiIiIiIiIiIhFUyy6zYiIiIiIiIiIiISJIcht6IiHH/iIiIiIiIiIiIiIiIiIiIiIWLPYTIiIiIiIhx/4iIiIiIiIiIiIiIiIiIiIiIiIiIiIiIiHH/iIiIiIiIiIiIiIiIiIiIiIiIiIiIiIiEGLPPdMiIiIiIiIiIiHH/iIhArCwGPYiIiIiIiIiIiHH/TF08SiyIiIiIiIiHH/iIiIiIhMfixIHYiIiIiIhx/4iIiEzlPEGsiIiIiIiHH/iIiECLPAhMiIiIiIcf+IiIiITH4sSB2IiIiIiIiHH/iIiIiIiIiEQyPMzciIiHH/iIiIiIiIiIiEjHPJOM/4iIiIiIiIiIST88fAyIiIiIiIiIiISAocj16IiIiIiIiHH/iIiIiIiIiIiEgKHI9eiIiIiIiIiIcf+EVGbLuZiIiIiIiIiIhMByxPjYcf+IiIiIiIiIhIUDyK/IiIhx/4iIiIiIhANSwNrYiIiIiIiIiHH/iIiIiIiIiIiIiIiISAocj16IiIiIcf+IiIiIhOR/wrgIiIcf+IiIiIiIg7PSG1wt6IiIiIiIiIiIiIRTI8vNyIiIiIiIiIiIiIScc8c4yIiIiIiIiIiIiIhx/4iETKLMNdiIiIiIiIiIiIiEmmTHWbiIiIiIhx/4iIiE5o7ClxiIiIiIiIiIcf+IiEhQPIr8iIiIiIiIiIhx/0AUPA+8iIiIiIiIiIiIcf+IiIiIiEHljPGniIiIiIiIiHH/hCDuzvEYiIiIiIiIiIhx/4hF4pyx1oiIiIiIiIiHH/iIiEA1LA2tiIiIiIiIiIiIiIcf+IiEzlPEGsiIiIiIiIhx/4QIs8CEyIiIiIiIiHH/hIcSyI7YiIiIiIiIiIiIg5KtG31S5x/4iIiIiIiIiIiETKLMNdiIiHH/iIiIiIiDAoE7Dn7IiIiIiHH/iIiIiIiEK33OSCiIiIiIiIiIiIhxS108SiyIiIiIiIiIcf+IiISXiceHaIiIiIhx/4iIiIiIiIiIXNHULoiIiIiIiIiIXNHULoiIiIiIcf+IiIiIiIiIiIiIiITJ8cRg6IiIhx/4iIiIiIiIiDhDI7m83P+IiIiIiIiIiIhNQIw794iIiIiHH/iIiIiIiIiIhOaOwpcYiIhx/4iIiIhOidwnYoiIiIiIiIiIiIiHH/iIiIiIiIiIiITOU8Uaz/iIiIiIiIiIiISOgsgX2IiIhx/4iIiIiEQyPMzciIiIiIhx/4iIiDO2or1JXYiIiIiIiIhGwayj5YiIiIiIiIg7IVK13q2IiIiIiIiIiIiITX4sOB2IiIiIiIiIiIhcSdS2iIiIiIiIiIcf+IXNHULoiIiIiIiIiIiIiIiIQn586BiIiIiIiIiIiIiIiIiIiITi+MLQeIiIiIiIiIiIhBizz3TIiIiIiIiIiIiDhlQbiavoiIiIiIiIiIiIhFJXy9qIiIiIhx/4iIiIiIiIiIiIiIiIiIiIiIiIiIiIiIiHH/iIiIiIiIiIiIiIiIiIiIiIiIiIiIiIiIcf+IiIiIiIiIiIiIiIiIiIiIiIiIiIiIiEk/PHwMiIiIiIiIiIhx/4iIiIiIiIiIiIiIiIiIiIiIiFSV3GqIiIiHH/iIiIiIiIhEMjzM3IiIiHH/iIiIiIiIiIiIiIiIiIiIiIXEnUtoiIiIhx/4iIiIiEAUPA+8iIiIiIcf+IiIiIiIhEyizDXYiIiIiIhx/4iIiIiIiIiIhIcSyI7YiIiIiIhx/4iIiEwHLE+NiIiIiIiIiIiIhFiEy3e4iIiIiHH/iIiIhE6xzBToiIiIiIiIiIiIiIiHH/ReKcsdaIiIiIiIiIiIcf+ERTLMrNiIiIiIiIiIiEmmTHWbiIiIiIiIiIiIhx/4hBG6z+RYhx/4iIiIiIiIiIQFYcC56IiIiIiIiIiIhx/4iIiIiIiIiIiIhEdBzIvoiIiIiIiIiHH/iIiIiIiIiIiIhANSwNrYiIiIcf+IiIiIiIiIiIiIiEA1LA2tiIhx/4iIiIiIiIiIhOEtwu0oiIiIiIiIiIcf84z4G4MH6IiIiIiIiIiIiIiIiIiIiHH/iE2WnDaWiIiIiIiIhx/4iIhIxzyDjIiIiIiIhx/4iIiEwHLE+NiIiIiIiIiIiIhx/4iIiEwHLE+NiIiIiIiIiIiIhx/4iIiEYL/K9AiIiHH/iIiIiIiDiukbhRboiIiIiIiHH/iIiIiIhArCwGPYiIiIiIiHH/iIiIiIiIiIiITTxMPDuIiIiIiIiIiIiIVJXcaoiIiIiIiHH/iIiEHRXPLqiIiIiIiIiIiIiIhIChyPXoiIiIiHH/iIiIiIiISD88jAxx/4iIiIiIiIiIiIhIcSyI7YiIiIhx/4iIiIiIiIiIiIRMosw12IiHH/iIiIiIiIiIiIiIiIiE1hfDnoiIiIiIcf+IiIiIiIiIiIiIiIiIiIhJcSx47YiIiIiIiIiIiIiIiIiIiIiER0HMi+iHH/iIiIiIiIiIiIQBQ8D7xx/4iIiIiIiIiIiIiIiIiIiIiIRVMsus2IiIiIiIiIiIiIiIiIiIiIiIhNByw/jYiIiIiIiIiIiIiIiIiISQocf16IiIiIiIiIiIiIiIiIScc8c4yIiIiIiIiIiIiIiIiIiIQdFc8uqIiIiHH/iIiIiIhJeJx4doiIcf+IiIiIiIhMfixIHYiIiIiHH/iIiIiIiIiIiIhEUyzKzYiIiIhx/4iIiIiIiIiIQFYcC56IiIiIiIiIiIhx/4iIiIiIiIiIhEdBzIvoiIiIiIiIiIiHH/iIiIiIiEzlPEGsiIiIcf+IiIiIiIiETKLMNdiIiIiIhx/4iIiIiIiIiIQDUsDa2IiIiIiHH/iIiIiIiIiIiIiITCgcTX6IiIiIiIhx/4iIiIiIiIiIhIcSyI7YiIiIiIhx/4iIiIiIiIiIiIiIiIiFxJ1LaIiIiIiIiIcf+IiIiIiIiIiIVA3c8oiIiIiIiIiIiIiIcf+IiIiIiIiIRDI8zNyIiIcf+IiIiIiEhQPIr8iIiIiIhx/4iIiIiIiIhNL4w9B4iIhx/4iIiIiIiIhEMjzM3IiIhx/4iIiIiIiIiEURTL7riIiIiIiIiIiIhArCwGPYcf+IiIiIiIiIiEUlfL2oiIiIiIiIiIiHH/iIRSV8vaiIiIiIiIiIiIiE0oHD1+iIiIiIiIiIiITeU8MayIiIiIiIiIiDBiobCtXoiIcf+IiIiIiIhOEtwu0oiIiIiIiIiIiIiHH/iIiIiIiIiExdPFos/4iIiIiIiIiIhIUDyK/IiHH/iIiIiIiISJIcht6IiIiIiIiIiIiIiIhx/4iIiIiIiIiFB30JiIiIiIiIiIiIiIWLPYTIiHH/iIiIiIiIiIiFxJ1LaIiIiIiIiIiIiE0HLD+NiIiIiIiIiIiIiITth8IniIiIiIiIiIiIhMfixYHf+IiIiIiIiIiIiIiIiIiFQN3PKIiIiIiIcf+IiIVA3c8oiIiIiIiIiIiIhAVhwLnnH/iIiIiIiIiIhBSVz7aoiIiIiIiIiIiITnWsKKWIiIiIiIiIiIiIiHH/hUDdzyiIiIiIiIiIiIiIiIhBFDz+vIiIiIiIiIiIiIiIg8l3G0aI6IiIhx/4iIiIiINqeGulh5iIiIiIiIiIiE3lPDGsiIiIiIiIiIiEbBrKPliIiIiIiIiIiISegscX2IiIiIiIiIiIiEXKLLNdiIiIiIiIiIiIiEEUPP68iIiIiIiIiIiIiIiIiIiIiIiElxLHjtiIiIiIiIiIiIiIiIQl2M6ieIiIiIiIiIiIiEEHfP+IiIiHH/iIiIiIhMxExTu/+IiIiIiIiIiIhGWpyqVoiIiIiIiIiIiEEUPP68iIiIiIiIiIiDNUAb2r/oiIiIiIiIiIOh0StuLtiIiIiIiIiIiIiIiIPXaBs4l+iIiIiIiIiIiIiIiEGLPPdMiIiIiIiIiIiIQjyc7DaIiIiIiIiIiIhFZ1y5ioiIiIiIiIiHH/iEgKHI9eiIiIiIiIiIiIiIhNnxw2DoiIiIiIiIiIiIiIiIiIhFdBy4voiIiIiIiIiIiIiIiIiITeU8MayIiIiIiIiIiIiITQcsP42IiIiIiIiIiIiIiIiIQTUs/K2IiIiIiIiIiIiIiIiIiIiISegscX2IiIiIiIiIiIRQSMv7eHH/iIiIiIiIiE4S3C7SiIiIiIiIiIiIhxT+JMAduIiIiIiIcf+IhJ/FxwOoiIiIiIiIiIiIiINW+hu5BeiIiIiIiIiIiIiITRtcPkqIiIiIiIiIhx/4iIiIiIiIiIiIiIiIhJ/FxwOoiIiIiIiIiIiIhx/4iIiIiITOU8QayIiIiHH/iIiIiIhIUDyK/IiIiIiIcf+IiIiE6+/CQQiHH/iIiIiIiIiIiEywHET+iIiIiIiIiIiIhFEUy+64iIiIiIiIhx/4iIiIiIiIiIiIhEdBzIvoiIiIiIiIiHH/iIiIiIiIiIiIiIRFMsys2IiIhx/4iIiIiIiIiIiITeU8MayIiIiIiIiIiIiIQRQ8/ryIiIiIiIiIiIhMnxxGDoiIiIiIhx/4iIiIiIiIhEUyzKzYiIiIiIiIcf+IiIiIiIiIiIiIiIiIiIiIiIiIiIiIiIhx/4hMXTxKLIiIiIiIhx/4iIiIiETrHMFOiIiIiIiIiIiIiIhx/4iIiIiIiIWLPYTIiIiIiIiIiIiIiIiIiIiIcf+IiIiIiIiIiIiIhYK9jUiIiIiIiIiIiIhx/4iIiIiIiIiIiIiIiIiIiIiIiIiIiIiIiHH/iIiIiIiIiIiIiIiIiIiIWLPYTIiIiIiIiIhx/4iIiIiIiIiITJ8cRg6IiIiIiIiHH/iIiIiIiIiIiIiIiIiIiIiIiIiIiIiIiIcf+IiIiIiIiIiIiIiIiIiIiIiIiIiIiIiIhx/4iIiIiIiIiIiIiIiIiIiIiIiIiIiIiIiHH/iIiIiIiIiIiIiIiIiIiIXEnUtoiIiIiIhx/4iIiIiIiIiIiIiIiIiEhxLIjthx/4iIiIiIiIiIiIiIiIiIiIiIiIiIiIiIiHH/iIiIiIiIiIiIiIiIiIiIiIiFgr2NSIiIcf+IiIiIiIiIiIiITLAcRP6IiIiIiIiIiIcf+IiIiIiIiIiIiIiIiIVA3c8oiIiIiIiIcf+IiIiIiIiIiIiIiIiIiIiIiIiIiIiIiIhx/4iIiIiIiIiIiIiIiITLAcRP6IiIiIiIhx/4iIiIiIiIiIiIiIiIiIhAzRwELocf+IiIiIiIiIiETKLMNdiIiIhx/4iIiIiEBWHAueiIiIiIiIiIUO7QIXH/iIiIiIiIiITCgcTX6IiIiIiIiIhNfiw4HYiIiIiIiIiIiIg1b6G7kF6IiIiIiIiIiIiIRnuMqEeIiIiIiIiIiIiEY5rKxliIiIiIiIhx/4gztqK9SV2IiIiIiIiIiIRiV8raiIiIiIiIiIiIiIhOEtwu0oiIiIiIhx/4iEwoHE1+iIiIiIiIiIgyYXO+noyIiIiIiIiIiIiIiIiEZanKpWiIiIiIiIiIhCxJzjtoiIiIiIiIiIiE0oHD1+iIiIiIiIiIiIiIiIiIgyaRK+lu2IiIiIiIiIiIiIQc0c8y6IiIiIiIiIiIg2F+e66BiIiIiIiIiIiIiEVTLLrNiIiIiIiIiIiIiIiIiIiIiEE1LPytiIiIiIiIiIiIiIiIiIiIQVYc+p6IiIiIiIiIiIiIiIiIiIRvbMoJOIiIhx/4iIiIiIiIiIiIiIiIiEUyPLzciIiIiIiIiIiIiDQFYbz6noiIiIiIiIiIiISegscX2IiIiIiIiIiIiIiIiIST88fAyIiIiIiIiIiIiEGsLPU9iIiIiIiIiIiIiIiIiIhxQ6k8xWyIiIiIiIiIiHH/hBXYz6J4iIiIiIiIiIiEGsLPU9iIiIiIiIiIiIiIQfJM8NuIiIiIiIiIiHH/iIiIiIiIhEqTzFbIhx/4iIiIiIiISMc8g4yIhx/4iIiIiIiIiIiIiIiIiIhGe4yoR4iIiIiIiIiIiIg3F4K56H2IiIiIiIiIiIhKrbxlJHH/iIiIiIiIiEyfHEYOiIiIiIiIiIcf+IiIiEA1LA2tiIiIiIiIiIhLsfxU4IiIiIiIiIiIiIiHFPezwITIiIiIiIiIiHH/iIiIiIiIiIiIiIiITcRMM7uIiIiIiIiIiIg8IHG0346IiIiIiIiIiIcf+IReKcsdaIiIiIiIiIhx/4iINGcDvJj8iIiIiIiIiIiIiIiIhx/4iIhArCwGPYiIiIiIiIiIhx/4iISQGcf+aIiIiIiIiIcf+IiIiIiIiIiIhJmYx2Z4iIcf+IiIiIiIgz68K+FD3/iIiIiIiIiIg1TrG7sU6IiIiIiIiIiDzZUbQmroiIiIiIiIiIiIiIiEXKLLNdiIiIiIiIiIiIiIiIhBsGz0+YiIiIhx/4iIiIiIiIhM5TxBrIiHH/iIiIiIiIhMXTxKLHH/iIiIiIiIiISMc8g4yHH/iIiIiIiIiIiIhB8kzw24iIiIiIiIiIO4NBtny+/4iIiIiIiIiIiISyn8XWCIiIiIiIiIiIiIRYhMt3uIiIiIiIiIiIiIRescsU6IiIiIiIiIiIRYhMt3uIiIiIiIiIiIQqOs5cWIiIiIiIiIiIiIiEsp/F1giIiIiIiIiIiIiIMT1xv8KOiIiIiIiIiIiIiDAIUbAIroiIiIiIiIiIiINjECus79iIiIiIiIiIiIhHk/yWwIiIiIiIiIiIhFiEy3e4iIiIiIiIiIiIiIiIiIiHH/iIiIiIiIiIiIiIiIiIiISUN8e8iIiHH/iIiIiIiIhF3lyyGoiIiIiIiIiIiIiIiIiIiIhx/4iIiIiIiIiIiIiIiIiIiIiIiIiIiIiIiHH/iIiIiIhUDdzyiIiIiIiIiIiIhBSVz7aoiIiIiIcf+IiIiIiIiIiEHyTPDbiIiIiIiIiIiETrHMFOiIiIiIhx/4iIiIhO7KwhNYiIiIiIiIiIiIhBfnz4GIiIhx/4iIiIiIiIiIhQ7tAhiIiIiIiIiIiIiIcf+IiIiIiIiIiFSV3GqIiIiIiIiIiIiIiEGLPPdMiIiIiIiIiIiIiIcf+IiIiIgzDbK98k2IiIiIiHH/iIiIiEHRXPLqiIiIiIiIiIiIhB8kzw24iIiIiIiIiIiE1+LDgdiIiIiIiIiIiD62UrJJrYcf+IiIiIiIiIiIiIiIiIiIiIiIiIiIiIiIhx/4iIiIiIiIiIiIiIiIiIiIiFxJ1LaIiIiIcf+IiIiIiIiIiIiIiIiIiIiIiIiIiIiIiIhGoLyl9IiHH/iIiIiIiIiIhIUDyK/IiIcf+IiIiIiIiDMzEb3M7oiIiIiIiIiIiIhFMjy83IiIiIiIiIiIiIiIg0lbK8ak2IiIiIiIiIiISu+cYQaIiIiIiIiIiISaZMdZuIiIiIiIiITpacJpaIiIiIiIiISJIcht6Ihx/4iIiIiIiIhMByxPjYiIiIiIhx/4iIiIiIRhi8rnSIiIiIiIiIiIiIiIiIhC5Yzhp4iIiIiIiIiIhCxJzjtoiIiIiIiIiIhFqTy1bIiIiIiIiIiIiEURTL7riIiIiIiIiIiIhN+WwwaYiIcf+IiIiIiIiIRWdcuYqIiIiIiIiIiIiIhBNSz8rYiIiIiIiIiIiIiIiIiIiIhNPEw8O4iIiIiIiIiIhx/035bDBpiIiIiIiIiIiIiIOFDiuK8diIiIiIiIiIiIQn586BiIiIiIiIiIiIiEGsLPU9iIiIiIiIiIiIST88fAyIiIiIiIiIiIiIhUldxqiIiIhx/4iIiIiIiIiIiIiIiIiIiIiIiIiIiEE1LPytiIiIiIiIiIg+qnOyVYyIiIiIiIiIiIXNHULoiIiIiIiIiIhx/023jDSHiIiIiIiIiIiIiIiHH/iIiIiIiEA1LA2tiIiIiIiIiIcf+IiIiIiIiIiIiIiIiIiIiIiIiIiIiIiIhx/4iIiIiIRHQcyL6IiIiIiIiIiIiIiIiHH/iIiIiITCgcTX6IiIiIiIiIiIiIiIhx/4iISFA8ivyIiIiIiIiIiHH/iIhBB3z/iIiIiIiIiIiIiIhFMjy83IiIiIiIiIiIiIQRQ8/ryIiIiIiIiIiIiEN1/NigiIiIiIiIiIiIiIiIiIcf+IiIiIiIiIiIiISFA8ivxx/4iIiIiIiIiIiIiITnWsKKWIiIiIiIiIiIiIhNXTw6LIiIiIiIiIiIiIiEqZjGZniIiIiIiIiIiDZmIrqZ3YiIiIiIiIiIhx/4M2CSvZ9tiIiIiIiIiIiIiEXKLLNdiIiIiIiIiIiIiIO5ABtW/+iIiIiIiIiIiIhDDuzfEYiIiIiIiIiIiIiIiIiIiIiE0HLD+NiIiIiIiIiIiEmmTHWbiIiIiIiIiIiIiIiIcf+IiIiIiIUO7QIYiIiIiIiIiIiIiEZ7jKhHiIiIiIiIiIiIiIiIRak8tWyIiIiIiIiIiIiIiHH/iIiIiIiIiIiIiIiIiIiIiE2fHDYOiIiIiIiIiIiIiIiIiIiIiIiEUyPLzciIiIiIiIiIiIhBrCz1PYiIiIiIiIiIiIiE0HLD+NiIiIiIiIiIiIiIiIhFMjy83IiIiIiIiIiIiIiIiIiIhBVhz6noiIiIiIiIiIiIiIiIiIiIiIiIiEV0HLi+iIiIiIiIiIiIiIiIiIiIiIiIiIiITZ8cNg6IiIiIiIiIiIiIQc0c8y6IiIiIiIiIiIiIiIiIiIiIiIiIVA3d8v+IiIiIiIiIiIiIiIiITpacJpaIiIiIiIiIiIiIiIiIhBFDz+vIiIiIiIiIiIiIhJxzxzjIiIiIiIiIiIg7mFK1Z62IiIiIiIiIiIiIg67hW2EeqIiIiIiHH/iIiIiIiIhIChyPXoiIiIiIiIiIiIcf+IiIiIiIiIiIiIiIiIiIiIiIiIiIiIiIhx/4hMnxxGDoiIiIiIiIiIiIiIPLhhtEeeiIiIiIcf+IiIiIhFwayz5XH/iIiIiIiIiIiIiIiIiERTLMrNhx/4iIiIiIiIiIiEnHPHOMiIiIiIiIiIiIiIiIhNfiw4HYiIiIiIiIiIiIhJZGx5uYiIiIiIiIiIiIQVYc+p6IiIiIiIiIiIiIiIiIiElxLHjtiIiIiIiIiIiIhBizz3TIiIiIiIiIiIiIiIiIiISegscX2IiIiIiIiIiIiDteEbWh7oiIiIiHH/iIiIiIiISOgsgX2IiIiIiIhx/4iIg4cKS4j1uIiHH/iIiIiIQM0cBC6IiIiIiIiIiIiIhx/4iIiIiIiIiIQfJM8NuIiIiIiIiIiIiEZanKpWiIiIiIiIiIiIS0rsW1GIiIiIiIiIiIiIQM0cBC6IiIhx/4iIiIiIiEg/PIwMcf+IiIiIiIiIiIP+MhsRzeiIiIiIiIiIiEUyPLzciIiIiIiIiIiEbinKHWiIiIiIiIiIhJ22xySYhx/4iIiIiIiIiIiIhMnxxGDoiIiIiHH/iIiIhJQ3x7yIiIiIiIiIiIiE1+LDgdiIiIiIiIiIiIOz0htcLecf+IiIiIiIiIiIhNPEw8O4iIiIiIiIiIiIiE5AjCv3iIiIiIiIiIiIiDlssbeTToiIiIiIiIiIhMKBxNfohx/4iIiIiIiDuQAbVv/oiIiIiIiIiIQX58+BiIiIiIiHH/iIiIiIg8IHG0346IiIiIiIiIiIhFqTy1bIiIiIiIiIiIiIhGe4yoR4iIiIiIiIiIiITg6cLxaIiIiIiIiIiIiITeU8MayIiIiIiIiIiIiIiELljOGniIiIiIiIiIiIhJ6CxxfYiIiIiIiIiIiIhBrCz1PYiIiIiIiIiIiIhJ22xySYiIiIiIiIiIiFUN2/KIiIiIiIiIiIiElQPHr8iIiIiIiIiIiIhNfiw4HYiIiIiIiIiIiIiIiINCZRvNmuiIiIiIiIiIiIiIhJcSx47YiIiIiIiIiIiIiIiEk/PHwMiIiIiIiIiIiIiIiELEnOO2iIiIiIiIiIiIiIhOQIwr94iIiIiIiIiIiIiIiIiIiIRVMsus2IiIiIiIiIiIiIiIiIhOQIwr94iIiIiIiIiIiIiIiIiISegscX2IiIiIiIiIiIiIhC5Yzhp4iIiIiIiIiIiIhJHkx+G4iIiIiIiIiIiIhBzRzzLoiIiIiIiIiIiIhCQNzr8oiIcf+IiIiIiIiIiIiIiIiIhKmYxmZ4iIiIiIiIiIiIiIhBFDz+vIiIiIiIiIiIiIhFyiyzXYiIiIiIiIiIiIg7NYK1yn2IiIiIiIiIiIhJUDx6/IiIiIiIiIiIiIiIiIiFUN2/KIiIiIiIiIiIhGWpyqVoiIiIiIiIiIiIiIiIiIiIiINU5ku7GbiIiIiIiIiIiIiISnicaHaIiIiIiIiIiIiIhKV6xqhYiIiIiIiIiIiIiIiIhF6xyxToiIiIiIiIiIiIiIiIiIiIiIiHH/iIiEywHET+iIiIiIiIiIiIiIiIiIiIiHH/iIiIiIhUldxqiIiIiIiIiIiIiIiIiIiIhNByw/jYiIiIiIiIiIiIiIiIiIhx/0woHE1+iIiIiIiIiIiIiIiIiIiIiIcf9MKBxNfoiIiIiIiIiIiIiIiIiIiIQVYc+p6IiIiIiIiIiIiIiIiISegscX2IiIiIiIiIiIiIhJ6CxxfYiIiIiIiIiIiIiISegscX2IiIiIiIiIiIiIiEWITLd7iIiIiIiIiIiIiIiIO5ABtW/+iIiIiIiIiIiIhD7PzRMIiIiIiIiIcf+IiIhANSwNrYiIiIiIiIiIiIhJxzxzjIiIiIiIiIiIiHH/TbeMNIeIiIiIiIiIiIhFyiyzXYiIiIiIiIiIiIiIiITZ8cNg6IiIiIiIiIiIiIg6xgK2Of2IiIiIiIiIiIhHTdybIoiIiIiIiIiIiIiEUyPLzciIiIiIiIiIiIiIiIiIiIhNnxw2DoiIiIiIiIiIiIiIiIiIiIiEacfKY4iIiIiIiIiIiIiIiIiIiIiIiEGsLPU9iIiIiIiIiIiIiIiIiIiIiHH/iIiIiIiIiIiIiIiIiIiEWpPLVsiIiIiIiIiIiIiIiIiIiIiIhPM8wcw4iIiIiIiIiIiIiD6Jg7J2fIiIiIiIiIiIiD/KgrE1fYiIiIiIiIiHH/iE0vjD0HiIiIiIiIiIiHH/hIPzyMDIiIiIiIhx/4iIiIg5keG3bh6IiIiIiIiIiIiIhUDd3y/4iIiIiIiIiIiECsLAY9iIhx/4iIiIiIiIiIhFZ1y5ioiIiIiIiIiIiIRYhMt3uIiIiIiIiIiIQ5bs1pGIiIiIiIiIiIhBNSz8rYiIiIiIiIiIiIiDlwpLePW4iIiIiIiIiIiIQWpM+VuIiIiIiIiIiIhCXYzqJ4iIiIiIiIiIiELljOGniIiIiIiIiIiIiITreMJIeIiIiIiIiIiIiIiIiIiIhBrCz1PYiIiIiIiIiIiIiISlesaoWIiIiIiIiIcf+IiECLPAhMiIiIiIhx/4iIiIQhus7kWIiIiIiIiIiIiEywHET+iIiIiIiIiIiHH/iEW9bLQpiIiIiIiIiIiFgr2NSIiIiIiHH/iIiIiELs/OEwiHH/iIiIiIiIRDI8zNyIiIiHH/iIiIiIiIiIhKeJxodoiIiIiIiIiIiIiIiIiEnHPHOMiIiIiIiIiIiIiEF+fAkY/4iIiIiIiIiIiIiIiIiIiEDNHAQucf+IiIiIiIiIiIiIiIiIiIiIiIiElxLHjtiIiIiIiIiIiIiIiIiIiIiIg54IG3H36IiIiIiIiIiIiIiEGLPPdMiIiIiIiIiIiIiIhNByw/jYiIiIiIiIiIiIiEmFXHeqiIiIiIiIiIiIhF/0ywC4iIiIiIiIhx/4Qpbs5pGIiIiIiIiIiIiIhBizz3TIiIiIiIiIiIcf+EBWHAueiIiIiIiIiIiIiISR5MfhuIiIiIiIiIiIhx/4iIQZ9s9gmIiIiIiIiIiIhOdawopYiIiIiIiIiIiE1+LDgdiIiIiIiIiIiIhJhVx3qoiIiIiIhx/4iIiIiIiIiIiIiIiIiIiIhYK9jUiIiIiHH/iIiIiIiIiIiIiIiIiIiE3lPDGsiIiIiIiIiIiIiIhJZGx5uYiIiIiIcf+IiIiIiE3YfDJ4iIiIiIiIiIiIiIcf+IiIiISmvcaUKIiIiIiIiIiIiIcf+IhMByxPjYiIiIiIiIiIiIiIcf+IiIiIiIiEVGbLuZiIiIiIiIiIiITTxMPDuIiIiIiIiIiIcf+IiDShkbxeboiIiIiIiIiIiIiE0oHD1+iIiIiIiIiIiIiIiIiEXeXLIaiIiIiIiHH/iIhIkhyG3oiIiIiIiIiIiIiD8FEbH67oiIiIiIcf+IiIhUDdzyiIiIiIiIiIiIiIMbixv0dOiIiIiIiIiIiIiIiHH/iIiISq28ZSSIiIiIiIiIiIiIiIiIiIiE3lPDGsiIiIiIiIiIiIiISegscX2IiIiIiIiIiIiEE1LPytiIiIiIiIiIiIiIiIiIiIiIiIiIhx/4iIiIiIiIiIiIiIiIiIiIhAVhwLnohx/4iIiIiIiIiIiIiIiIiIiIiIiIg2OVO6xqyIiIiIiIiIiIQ3X82KCIiIiIiIiIiIiIVA3c8oiIiIiIiIiIhx/4hIUDyK/IiIiIiIiIiIiHH/g06pS8FWuIiIiIiIcf+IiFgr2NSIiIiIiIiIiIiIhNo1w1yoiIiIiIiIiIiHH/iIiIiIiIiIiIiIiIiIiIiIiIiFDu0CFx/4iIiIiIiIiIiIiIiIiIiIiIiIiIiEXrHLFOiIiIiIiIiIiIiIiIiIiIiEGLPPdMiIiIiIiIiIiIhFUyy6zYiIiIiIiIiIiIiIiIiITZ8cNg6IiIiIiIiIiIiIiIRuKcodaIiIiIiIiIiIiDezZblMmoiIiIiIiIiIiEbinKHWiIiIiIiIiIiIhNfiw4HYiIiIiIiIiIiEGsLPU9iIiIiIiIiIiIiIiE3lPDGsiIiIiIiIiIiIRgSMr7eIiIiIiIiIiIiIiIiIiEnoLHF9iIiIiIiIiIiIhHTdybIoiIiIiIiIiIiIiErOrGMViIiIiIiIiIiIhFyiyzXYiIiIiIiIiIiIiIiElQPHr8iIiIiIiIiIiIhKNrxslIiIiIiIhx/4iIhFBIy/t4iIiIiIiIiIiIhJUDx6/IiIiIiIiIiIiIiIcf+IiIiIiIiIiIiIiIiIiIiIiIiIiIiIiIhx/4TLAcRP6IiIiIiIiIiIiIiIiIiIiIiIhx/4iIiEyfHEYOiIiIiIiIiIiIiIhFyiyzXYiIiIiIiIiIiIiIiITeU8MayIiIiIiIiIiIiEWpPLVsiIiIiIiIiIiIcf+IiIiIiIiIiIiDPXkr0obYiIiIiIiIiIhGJXytqIiIiIiIiIiIiIiIiIiIiIiIhF6xyxToiIiIiIiIiIiIiIiIiIiIiEbinKHWiIiIiIiIiIiIg2qAK6V/2IiIiIiIiIiIiITg6cLxaIiIiIiIiIcf+IhBKGz9eYiIiIiIiIiIiIiIiIiIiIiIWLPZTP+IiIiIiIiIiD1AM7O/zIiIiIiIiIiIiIiIiIiIiDG4sb9HToiIiIiIiIiIiE1dPDosiIiIiIiIiIiIRak8tWyIiIiIiIiIiIhx/4iIiIiIiIiIiDKKAr51/YiIiIiIiIiIiIQhus7kWIiIiIiIiIiIiIhN5TwxrIiIiIiIiIiIiIiEURTL7riIiIiIiIiIiIiIiIcf+IiFSV3GqIiIiIiIiIiIiIiIiIiIiIiIiIhx/4iIiIiECsLAY9iIiIiIiIhx/4iIiIVA3c8oiIiIiIiIiIiIiIiIiIiIhx/4iIiIiIiIhFRmy7mYiIiIiIiIiIiIiIiIiHH/iIiEAUPA+8iIiIiIiIhx/4iIiECsLAY9iIiIiIiIiIhx/4iIiIiIiIiIiIiEBWHAueiIiIiIiIhx/4iIiEjHPIOMiIiIiIhx/4iIiIiIiIiIiIiIiIRYhMt3uIiIiIiIiIiIiEEUPP68iIiIiIiIiIiIiIiIiIiIiITth8IniIiIiIiIiIiIiEEUPP68iIiIiIiIiIiIiIiIiEoBnG/miIiIiIiIiIiITeU8MayIiIiIiIiIiIhFdBy4voiIiIiIiIiIiIiIiIiIiIiIiIiIiISxXMXqOIiIiIiIiIiIiIiIRjmsrGWIiIiIiIiIiIPw1isfKdiIiIiIiIiIiIiIQmHM6eOHH/iIiIiIiIiIiIiE3lPDGsiIiIiIiIiIiIiEwoHE1+iIiIiIiIcf+IiIhc0dQuiIiIiIiIiIiIiIiIiIRWdcuYqIiIiIiIiHH/iIiIiIiIiIhFvWy0KYiIiIiIiIiIhdSdO2iIiIiIiIiIiIiIhEdBzIvoiIiIiIiHH/iIiE2jXDXKiIiIiIiIiIiIiERTLMrNiIiHH/iIiIiIiIiIiIiIiIiIiIiIiIiIhJkhx23oiIiIiIiIiIiIiD+dAbFi/oiIiIiIiIiIiIhF6xyxToiIiIiIiIiIiIRak8tWyIiIiIiIiIiIiIg39ZK5Cm2IiIiIiHH/iIiIiIhQ7tAhiIiIiIiIiIiIT778FBCIiIiIiIiIiIiIhxT3s8CEyIiIiIiIiIhx/4hIxzyDjIiIiIiIiIhx/4iDNoMb2XzoiIiIiIiIiIiIiIiIcf+IiIg1lNG7ay6IiIiIiIiIiIiIhCxJzjtoiIiIiIiIiIiIiIT2jsGXGIiIiIiIiIiIiIiIiIiIiIiIhx/4iEjHPIOMiIiIiIiIhx/4gzEiG97d6IiIiIiIiIiIiIhG9sygk4iIiIhx/4iIiIiIhJ/FxwOoiIiIiIiIiIiIiIWCvY1IiIhx/4iIiIiIiIiIiIiIiIiIiIhCxJzjtoiIiIiIiIiIiIiEEUPP68iIiIiIiIiIiIiIiIhJcSx47YiIiIiIiIiIiIiISu+cYQaIiIiIiIiIiIiIiEXrHLFOiIiIiIiIiIiIiIiIiIiIiIiIiIcf+IiIiIiIiFiz2EyIiIiIiIiIiIiIiIiIiIiHH/iIiIiIiIiEXeXLIaiIiIiIiIiIiIiIiIiIiIhx/4iIiIiIiIiIiIiITCgcTX6IiIiIiIcf+IiIiIiIgzR0G9uL6IiIiIcf+IiIiIg4FqG46V6IiIiIiHH/iIiIiIiE2CbDfZiIiIiIiIiIiIiEiSHIbecf+IiIiIiIiIiIRMosw12IiIhx/4iIiIiIiDjH4rg4HYiIiIiIiIiIiIhYs9hMiIiIiIhx/4iIiISD88jAyIiIcf+IiIiIiIiIQBQ8D7yIiHH/iIiIiIiIhYK9jUiIiIiIiIiIiIhBrCz1PYiIiIiIiIiIiIiIiEnHPHOMiIiIiIiIiIiIiIiIRVMsus2IiIiIiIiIiIiIiIiIiIiHH/QKwsBj2IiIiIiIiIiIiEXeXLIacf+IiIiIiIiIiIiIiIiIiIiEUyPLzciIiIiIiIiIiIiEyfHFYO/4iIiIiIiIiIiIiIiIiIiIhJZGx5uYiIiIiIcf+IiIg0TrG8sU5x/4iIiIiIiIiIiIRFMsys2IiIiIcf+IiIiIiIiIiIg8D3G08I6IiIiIiIiIiIiE51rCiliIiIiIiIcf+IiISFA8ivyIiIiIiIiIhx/4g6CAG29/6Icf+IiIiIiIiIiEhQPIr8iIhx/4iIiIiIiEzlPEGsiIiHH/iIiIiIiIiIiIiIiIiIiFgr2NSIiIiIiIcf+IiIiEg/PIwMiIiHH/iIiIiIiITAcsT42IiIiIiIiHH/iIiEQyPMzciIiIiIiIiHH/iIiIiIMrZVvkmqiHH/iIiIiIiIiIiIhJHkx+G4iIiIiIiIiIiIiIiIiIiIiIhx/4iEAUPA+8iIiIiIiIiIcf+IiIiIiIiIiIiIiEk/PHwMiIiIiIiIiIiIiIiIiIiIiIiIiIhx/4iIiIiIiIiIiIiIiIiIiIiIiIiIhcSdS2cf+IiIiIiIiIiIiIiIiEUyPLzciIiIiIiIiIiIiIiIiIiIg6jHO2c4yIiIiIiIiIiIg/bwSxkPuIcf+IiIiIiIiEV7jLhHiIiIiHH/iIiIiIiIiIiIiIOphStmetiHH/iIiIiIiIiIiIiISbp8dFiIiIiIhx/4iIiIiIM1QBvav+iIiIiIiIiIiIiIM98xvSDOhx/4iIiIiIiIiIiIiITeU8MayIiIiIiIiIiIiITflsMGmIiIiIiIiIiHH/hIUDyK/IiIiIiIiIiIiIcf+IiIiIiIiIiIiIiIiIiIQFYcC56IiIcf+IiIiIiIiIiIiIiIiIiIiIiIhJChx/XoiIiIiIiIiIiIiE4S3C7SiIiIiIhx/4iIiIiEAUPA+8iIiIiIcf+IiIiIiIiIiETKLMNdiIiIhx/4iIiIiIiIiIiIiIiIhUDdzyiIiIiIiIhx/4iIiIiIiIiIiIiIiIiIiIUHfQmIiIiIiIhx/4iIiIiIiIiEx+LEgdiIiIcf+IiIiIiIQmHM6eOIiIiIiIiIiIiIiIiIiIiHH/iIiIiIiIiIiIiIiIiIiEiSHIbeiIiIhx/4iIiIiIhBxJzztoiIhx/4iIiIiIiIiETrHMFOiIiIiIiIiIhx/4iIiIiIiIiEzlPEGsiHH/iIiIiIiIiIiIiETrHMFOiIiIiIiHH/iIiIiIiETrHMFOiIiIiIiIiIiIiEFJXPtqcf+IiIiIiIiIiIiIScc8c4yIiIiIiIiIiIiIiIiIiIiIiIiIiIiIiHH/RXuMuEeIiIiIiIiIiIiIhNByw/jYiIiIiIiIiIiIiIiIiHH/iIiIiIiITOU8QayIiIcf+IiIiIiIiDfcQbkjvoiIcf+IiIiIiIiITF08Wiz/iIiIiIiIiIiIhKjMxnM4iIiIiIiIiIhx/4iIiIiIiIiIhEdBzIvoiIiIiIiIiIiHH/SD88jAyIiIiIiIhx/4iIiIiEA1LA2tiIiIiIiIiIiHH/iIiDg3kbjIboiIiIiIiIiIhO+WwgaYiIiIiIiIiIiIXNHULoiIiIiIiIiIiIiE3lPDGsiIiIiIiIiIiEmSHHbeiIiIiIiIiIiIhYs9hMiIiIiIiIiIiIWSvX1IiIiIiIiIiIiIXEnUtoiIiIiIiIiIiHH/iIiIiIRWdcuYqIiIiIiIiIiIiIgwFOKw+x2IiIiIiIiIiIgwQpKwzW2IiIiIiIiIiIiEyfHEYOiIiIhx/4iIiIiIQBQ8D7yIiIiIcf+IiIiIiIiIiIiIiIiIhYK9jUiIiIiIiIhx/4iIiIhEMjzM3IiIiIiIhx/4iIiIQIs8CEyIiIiHH/iIiIiIiIiIiIiIiIRb1stCmIiIiIiIiHH/iIiIiIPHaBtIl+iIiIiIiIiIiE5hfCnoiIiIiIiIiIiIhJxzxzjIiIiIiIiIiIiIiIiIiIiIiIhJ6CxxfYiIiIiIiIiIiIiIiIiIiIiIiIcf+IiFB30JiIiIiIiIiIiIiIhJ6CxxfYiIiIiIiIiIiIiIiIiIhF6xyxToiIiIiIiIiIiIiIiIiIiIiIiFgr2NSIhx/4iIiIiIiIiIiIiIiIiEhxLIjthx/4iIiIiIiIiIiIiIiIiIiIiIiIiIiIiIiHH/iIWLPYTIiIiIiIiIiIiIiIiIiIiIiIiIiIhx/4iITJ8cRg6IiIiIiIiIiIiIiIiHH/iEQyPMzciIiIiIiIiIiHH/iIiIRFMsys2IiIiIiIiIiIiIhx/4iIhCQNzr8oiIiIiIiIiIiIiIiIiIhNKBw9foiIiIiIiIiIiIhHLOydMYiIiIiIiIiIiEZanKpWiIiIiIiIiIiD/rcrEUjYiIiIiIiIiIiIiIcUN0HMi+iIiIiIiIiIiIiIiIiIiIiIiIcUjbbHJJiIiIiIiIiIiIiIPGJRtJ2uiIiIiIiIiIiIhJUDx6/IiIiIiIiIiIiIiIhBakz5W4iIiIiIiIiIiIhJ6CxxfYiIiIiIiIiIiIiIg1c5S7jGuIiIiIiIiIiIiIiIcf+IiIiIiIiIiIiIiIiIiE2CbDfZiIiIiIiIiIcf+ITCgcTX6IiIiIiIiIiIiIhJChx/XoiIiIiIiIiIhBFDz+vIiIiIiIiIiIhHk/yWwIiIiIiIiIiIiIhEyizDXYhx/4iIiIiIiIiIhOVLwqtIiIiIiIiIiIiEUyPLzciIiIiIiIiIiIiIiIiIiIiIiHFLByxPjYiIiIiIiIiIiIQRQ8/ryIiIiIiIiIiIhPqswVU4iIiIiIiIiIiIiEwoHE1+iIiIiIiIcf+IiIiIiIhAVhwLnoiIiIiIiIiIiEHRXPLqiIiIiHH/iIiIiIhOaOwpcYiIiIiIhx/4iIiIiIM0dBvbi+iIiIiIhx/4iIiIiIiIg0fGG8g56IiIiIiIiIiIiEGfbPYJiIiHH/iIiIiIiIQ+z80TCIiIiIiIiIiIiIiIiDT3VLwIq4iIiIiIiIiIiIg9irGzdU6IiIiIiIiHH/iIMJd0sHiLiIiIiIiIiIiIiIg87TS0EsuIiIiIiIiIiIiEZ7jKhHiIiIiIiIiIiIiIiIO2MytZzNiIiIiIiIiIiIiIiIiIhK75xhBoiIiIiIiIiITRtcPkqIiIiIiIhx/4iIiIiIiIiIiIiIhGtOyksXH/iIiIiIiIiIiIiIiIiIhNByw/jYiIiIiIiIiIiIiIiIhIcSyI7Ycf+IiIiIiIiIgxdtG/iS6IiIiIiIiIiIiIiIhFqTy1bIiIiIiIiIiIiIiDXjcbscjoiIiIiIiIiIiIiIiIiIQqOs5cWIiIiIiIiIiIiIhJkhx23oiIiIiIiIiIiIiEA1LA2tiIhx/4iIiIiIiIiIiIiIiIiIiIROscwU5x/4iIiIiIiIiIiIiIiIiIiIiIiIRVMsus2IiIiIiIiIiIiIiISXEseO2IiIiIiIiIiIiIiE++/BQQiIiIiIiIiIiIiIiIiIiIiIiIcf+EiSHIbeiIiIiIiIiIiIiIiIiIiIiIiHH/hMsBxE/oiIiIiIiIiIiIiIiIiIiIiIiHH/RDI8zNyIiIiIiIiIiIiHFDyizDXYiIiIiIiIiIiIiIiHH/gzvkG9Qb6IiIiIiIiIhx/4QYK8CNT/iIiIiIiIiIRo+8pwSIiIiIiIiIiIiIiDjcQbgjvoiIiIiIiIiIiIiIhRd9+IiIiIiIiIiIiIiIVJXcaoiIiIiIiIiIiIhx/4iIiIiIiIhOVLwqtIiIiIiIiIiIiITaNcNcqIiIiIiIiIiIiFkr19SIiIiIiIiIiIiIiIiIiIiIiIhNKBw9foiIiIiIiIiIiIiIiIiIiIiEnHPHOMiIiIiIiIiIiIiEEUPP68iIiIiIiIiIiIhFMjy83IiIiIiIiIiIiIiIiIRcoss12IiIiIiIiIiIiIhNXTw6LIiIiIiIiIiIiIiEnoLHF9iIiIiIiIiIiIiEWITLd7iIiIiIiIiIhx/4iD0G8bP5DoiIiIiIiIiIiIiIhx/4iIiIiIiIM1QBvav+iIiIiIiIiIiIiIiDxVkbSqbnH/iIiIiIiIiIiIiIiDQ6gbzFfoiIiIiIhx/4iIg+oiKyXd2IiIiIiIiIiIiIiIhB0Vzy6oiIiIiIiIiIiIWCvY1HH/iIiIiIiIiIiDZZFbqm6oiIiIiIiIiIiIiIiIiEq6fGRYiIiIiIiIiIiIiEnoLHF9iIiIiIiIiIiE4OnC8WiIiIiIiIiIiEBWHAueiIcf+IiIiIiIiISHEsiO2IiIiIiIiIcf+IiISD88jAyIiIiHH/iIiIiIiEQyPMzciIiIiHH/iIiIiIiITH4sSB2IiIiIhx/4iIiIiIiIQDUsDa2IiIiIiIiHH/iIiIiIiITAcsT42IiIiIiIiHH/iIiIiD4uUrLRrYiIiIiIiHH/iIiIiIiEIO7O8RiIiIhx/4iIiIiING+hvJBeiIhx/4iIiIiIiIiDtiBLWd+4iIiIiIiIiIiIhFMjy83IiIiIiIiIiIiIiIRRFMvuuIiIiIiIiIiIiEnHPHOMiIiIiIiIiIiIiEGLPPdMiIiIiIiIiIhx/4iIiIiIiIhEMjzM3IiIhx/4iIiIiIiIiIhNYXw56IiIiIiIiIiIiHH/iIiIiERTLMrNiIiIiIiIiIiIhx/4iIiIiIiEnbbHJJiIiIiIiIiIiIiIg/nQGxYv6IiIiHH/iIiIiEFqTPlbiIiIiIiIiIhGTdyrIoiIiIiIhx/4iIg5KtG31S6IiIiIiIiIiIg1b6G7kF6IiIiIiIiIiIRgSMr7eIiIiIiIiIiIiIiIiIiE1+LDgdiIiIiIiIiIiIiISfxccDqIiIiIiIiIiHH/iIiIhBxJzztoiIiIiHH/iIiIiIiFDu0CGIiIiIiIiIiIiIQmHM6eOHH/iIiIiIiIiIiIiIg3joK5cX2IiIiIiIiIiIhFqTy1bIiIiIiIiIiIg59LG3C06IiIiIiIiIiIcVOV3GqIiIiIiIiIiIiIiIXEnUtoiIiIiIiIhx/4hMPExMO4iHH/iIiIiIiIiIiIiIQDUsDa2IiIcf+IiIiIiIiIiIiIQDUsDa2IiIhx/4iIiIiIiIiIiIiIiDT/8rwADYiIiIiHH/iIiIiEEobP15iIiIiIiIiIiDevcrlQjYiIiIiIiIiIiElxLHjtiIiIiIiIiIiIiDCkgbBrfnH/iIiIiIiIiIiITflsMGmIiIiIiIiIiIiIhx/4iIiIiIiIiIiIiIiIiIiIiIiIiIiIhUld1q/4iIiIiIiIiIiIQfJM8NuIiIiIiIiIiIgwavKwpQ2IiIiIiIcf+IiIiIgzR0G9uL6IiIiIiIcf+IiIiIhMXTxKLIiIcf+IiIiIiIiIiEBWHAueiIiIiIiIiIiIcf+IiIiIiIiIiIhCL9ztAoiIiIhx/4iIiIiEFqTPlbiIiIiIiIiIiIScc8c4yIiIiIiIiIiIiIiIhMKBxNfoiIiIhx/4iIiIiIiIiIiIiIiIhN+WwwaYiIiIiIiIcf+IhIpkyFm4iIhx/4iIiIiIiIiIiE1dPDosiIiIiIiIiIiIhEyizDXYcf+IiIiIiIiIiIiIiIiIiIiIiE2fHDYOiIiIiIiIiIiIiIiIiISVA8evyIiIiIiIiIiIiIiIiISegscX2IiIiIiIiIiIiIhUldxqiIiIiIiIiHH/hOvvwkEIiIiIhx/4iIiIhKKfxtYIiIcf+IiIiIiIiIiIhJxzxzjIiIiIiIiIiIhOlpwmloiIiIiIiIiIgwkFGwf66IiIiIiIiIiIiETrHMFOiIiIiIiIcf+IiIiIiIiIiIiIQQd8/4iIiIiIiIhx/4iIiIiIiIiIiIiIiIiISiKMbdeIiIiIiIiIiIiEUEjL+3iIiIcf+IiIiIiIiIhFBIy/t4iIiIiIcf+IiIiIiIiIiIiIiIiIhIChyPXoiIhx/4iIiIiIiIiISMc8g4xx/4iIiIiIiIiIiIiIiISHEsiO2Ihx/4iIiIiIiIiIiIiIiISAocj16IiIiHH/iIiIiIiIiIiIiIiIiIiIhGBIyvt4iIiIiIiIiIiIiIiIhNfiw4HYiIiIiIiIiIiIiIiIiEW9bLQpiIcf+IiIiIiIiIiIiITH4sSB2HH/iIiIiIiIiIiIiIiIiIRcoss12IiIiIiIiIiIiIhGwayj5YiIiIiIiIiIiIiIOc+BtzB+iIiIiIiIiIiIiEjoLIF9iIcf+IiIiIiIiIiIiINDo0vMXLiIiIiIiIiIiIiIiIQ5bs1pGIiIiIiIiIiIiIUO7QIYiIiIiIiIhx/4iISXiceHaIiIiIiHH/iIiIiIiISXiceHaIcf+IiIiIiIiEhQPIr8iIiIhx/4iIiIiIiIRMosw12IiIiIiHH/iIiIiIiE23jDSHiIiIiIiIcf+IiIhIUDyK/IiIiIiIiIhx/4iIQg7s7xGIiIiIiIiIcf+IiIiIhMByxPjYiIiIiIiIiIcf+IPyXSsdotiIhx/4iIiIiIiIhANSwNrYiIiIiIiHH/iIiIiIhQ7tAhiIiIiIiIiIiIiIhFUyy6zYiIiIiIiIiIiIiIiIiIhGWpyqVoiIiIiIiIiIiIiEFJXPtqcf+IiIiIiIiIiIiIiEWpPLVsiIiIiIiIiIiIiIhc0dQuiIiIiIiIiIiIcf+IiIiIiIiIiIiIiEA1LA2tiIhx/4iIiIiIiIRjmsrGWIiIiIiIiIiIiITqrMJVOIiIiIiIcf+IiIiIiIiIiIiIiIT9/sEgGIiIiIiIiIiIiINZTRu2suiIiIiIiIiIiIMUGxv75OiIiIiIiIiIiHH/RKk8xWyIiIiIiIiIhx/4TqrMJVOIiIiIiIiIiIiIiIiIiIiIiIhLSuxbUYiIiIiIiIiIiIiIcf+Ds9IbXC3oiIiIiIiIiIiIiIiIiEJ+fOgYiIiIiIiIiIiIiIiIiITX4sOB2IiIiIiIiIiIiIiIiIiIRescsU6IiIiIiIiIiIiIiEnHPHOMiIiIiIiIiIiIiIhFMjy83IiIiIiIiIiIiIiIiIiIiIcf+IiIiIiIiIiEhQPIr8iIhx/4iIiIiIiIhQ7tAhiIiIiIiIiIiIiIiIcf+IiIiIiIiIiIiIiIRhi8rnSIiIiIiIiIiIiIiEGLPPdMiIiIiIiIiIiIcf+IgxzOG/Mx6IiIiIiIiIiIiIPNlRtCauiIiIiIiIiIiIiD4n4bLYHoiIiIiIiIiIiIhDluzWkYiIiIiIiIiIiIiIQZ9s9gmIiIhx/4iIiIiIiIiEkeTH4biIiIiIiIiIiIiIhFRmy7mYiIiIiIcf+IiIiDt/AbWA/oiIiIiIiIiIiITUCMO/eIhx/4iIiIiIiIiIiIiIRb1stCmIiIiIiIiIhx/4iEjHPIOMiIiIiIiIhx/4iIiIiIPg1isvKdiHH/iIiIiIiIiIiIiIhFBIy/t4iHH/iIiIiIiIiIO6QxtVvOiIiIiIiIiIcf+EgeTI4biIcf+IiIiIiIiIPJdxtGiOiIiIiIiIiIiIiIN7sEuUT7cf+IiIiIiIiIiIiIQQd8/4iIiIiIiIhx/4iIiIiEl4nHh2iIiHH/iIiIiIiIiIiIiITeU8MayIiIiIiIiIiIiIiEBWHAueiIiIiIhx/4iIiIiIiIiIiIiIiEgKHI9eiIiIiHH/iIiIiIiIiITUCMO/eIiIiIiIhx/4iIiIiIiIg3AiS5/duIiIiIiIiHH/iIiEqx/GTgiIiIiIiHH/iIiIiIiIiIiIiIiIiIiFB30JiIiIiIiIiHH/iIiIiIiIiIiIiITuysITWIiIiIiIiIiIiFzR1C6IiIiIiHH/iIiIiIiIhYs9hMiIiIiIiIiIiIiIiIiIiIhx/4iIiIiIiIVJXcaoiIiIiIiIiIiIiIiIiIiHH/iIiIiIiIOPSxuQtO/4iIiIiIiIiIg8zJG0M26IiIiHH/iIiIiIiIiIiIhIChyPXoiIiIiIiIcf+IiIiIiEg/PIwMiHH/iIiIiIiIiIiD/jIbEc3oiIiIiIiIiIiIiIMcVxvzqOiIiIiIiIiIiIiETKLMNdiHH/iIiIiIiIiIiE1dPDosiIiIiIiIiIiIiIiIOIUDuHr8iIhx/4iIiIiIiIiIiIiIiIiEXKLLNdiIiIiIiIiIiIiIiIiEywHET+iIiIiIcf+IiIiIiIiIiEDNHAQuiIiIiIiIiHH/iIiE0OnD8WiIiIcf+IiIiIiIiEHEnPO2iIcf+IiIiIiIiIiIiIiIiIiIiIiIiIiIiIiIhx/4iIiIiIiIiIiIiIiIiIhcSdS2iIiIiIiIcf+IiIiIiIiISbp8dFiIiIiIiIiIiHH/iIiEjoLIF9iIiIiIiIiIiIhx/4M7aivUldiIiIiIiIiIiIiIiEXKLLNdiIiIiIiIiIiIiIiIiIhFqTy1bIiIiIiIiIiIiIiDuQAbVv/oiIiIiIcf+IiIiIhJunx0WIiIiIiIiIiIiIiHH/iIiIiIiIhEUyzKzYiIiIiIiIhx/4iIiIiIiIiIiIiIiIiIiIiIiIiIiIiIiHH/iIiIiIiIiIiITAcsT42IiIiHH/iIiIiIiIiIiIiIiIiIiIiIiIiIiIhYs9hMhx/4iIiIiIiIiIiIiIiIiIiIiIiIiIiIiIiHH/iIiIiIiIiIiIhIcSyI7YiIiIiHH/iIiIiIiIiIiIiIiIiIiIhQ7tAhiIiIhx/4iIiIiIiIiIiIiIiIiIiIiIiIiIiIiITZ8cNg6IiIiIiIiIiIiIiEbBrKPliIiIiIiIiIiIhNnxw2DoiIiIiIiIiIiIiEk/PHwMiIiIiIiIiIiIiEYEjK+3iIiIiIiIiIiIiEJhzOnjiIiIiHH/iIiIiIiEnvnIEG/4iIiIiIiIiIiIiIUO7QIYiIiIiIiIiIcf+IiIiIiIiIiIiDscMbXjzoiIiIcf+IiIiIiEVGbLuZiIiIiIiIiIiISdtsckmIhx/4iIiIiIiIWCvY1IiIiIiIiIiIiITQcsP42IiIiIiIiIiIiIiE4vjC0HiIiIiIiIiIiIiIiEnHPHOMiIiIiIiIiIiIiIiEfV3JKiiIiIiIiIiIiIiIiEVTLLrNiIiIiIiIiIiIiIiIiEJA3OvyiIiHH/iIiIiIiIiIiIRDI8zNyHH/iIiIiIiIiIiIiIiEbBrKPliIiIiIiIiIiIiIiIiISVA8evyIiIiIiIiIiIiIiIhR7t8RiIiIiIiIiIiIiEkeTH4biIiIiIiIiIiIiIPD0htMLeiIiIiIiIiIiIiEFqTPlbiIiIiIiIiIiITeU8MayIiIiIiIiIiIiIhBrCz1PYiIiIiIiIiIiEnoLHF9iIiIiIiIiIiIiIiIiITV08OiyIiIiIiIiIiIiEXKLLNdiIiIiIiIiIiIO6TjtVsciIiIiIiIiIiIiIiIiIiEGsLPU9iIiIiIiIiIiIiIiE3lPDGsiIiIiIiIiIiIiIQhus7kWIiIiIiIhx/4iIiIiIhMByxPjYiIiIiIiIhx/4iIMtdFvii6iIiIiIiIiIcf+IiIiIiIiIiIiITLAcRP6IiIiIiIiIiIcf+EK33OSCiIiIiIiIiIiIiIQaws9T2IiIiIiIiIiIiIiEnoLHF9iIiIiIiIiIiIiEtK7FtRiIiIiIiIiIiIiIhE6xzRTv+IiIiIiIiIiIiIiD2/0bNALoiIiIiIiIiIcf+IiIiIiIiIgw+pGwFW6IiIiIiHH/iIiIhJIox914iIiIiIiIiIiIcf+IiIhIUDyK/IiIiIiIiIhx/4iIhB5Yzxp4iIiIiIiIiIiIcf9AFDwPvIiIiIiIiIiIiHH/g6pOO2WxyIiIiIhx/4iIiIg6saO2TlyIiIiIiIiIiIiIhNByw/jYiIiIiIiIiIiIiIiIiIiIhOL4wtB4iIiIiIiIiIiIiIRak8tWyIiIiIiIiIiIiIiEmSHHbeiIiIiIiIiIiIiIiIiIiIhBrCz1PYiIiIiIiIiIiIiIiIiIiIiIiISXEseO2IiIiIiIiIiIiIQYs890yIiIiIiIiIiIiIiIiIcf+IiIhIkhyG3oiIiIiIiIiIiIiIiIiIiHH/QDUsDa2IiIiIiIiIiIiIiIiIcf+IhQd9CYiIiIiIiIiIiIiIiIiIiIiIiIiIcU+cLAY9iIiIiIiIiIiIiIiHFHPzyMDIiIiIiIiIcf+IiIiEg/PIwMiIiHH/iIiIiIiIiIQDUsDa2IiIiIiIcf+IiIiIiIiIiIiITAcsT42IiIcf+IiIiIiIiEg/PJwM/4iIiIiIiIiIiIiIiFgr2NSIiIiIiIiIiHH/iIiIiIiIiIiIiEyfHEYOiIiIiIcf+IiIiIiIiIiIiIhCo6zlxYiIiIiIiIiIiIiIiIRcoss12IiIiIiIiIiIiIiIiElQPHr8iIiIiIiIiIiIiIiIiISQocf16IiIiIiIiIiIiIiIiIiIiIiISQocf16IiIiIiIiIiIiIiIiIiE0HLD+NiIiIiIiIiIiIiIiIiIiE0HLD+NiIiIiIiIiIiIiIiIhBNSz8rYiIiIiIiIiIiIiIiIiIhNnxw2DoiIiIiIiIiIiIiIiIiISegscX2IiIiIiIiIiIiIiIiIiISegscX2IiIiIiIiIiIiIiIiIiITRtcPkqIiIiHH/iIiIiIiIiIiIiIiIiIiEL5vOBkiIiIiIiIiIiHH/iIhIPzyMDIiIiIhx/4iIiIiIhIxzyDjIiIhx/4iIiIiIiIiEyfHEYOiIiIiIiIiHH/iIiIg/fBGxg+6IiIiIiIiIiIhCG6zuRYiIiIiIiIiIiIiIhOL4wtB4iIiIiIiIiIiIiIcf9MsBxE/oiIiIiIiIiIiIiIiIiIiIiIhFdBy4voiIiIiIiIiIiIiE2jXDXKiIiIiIiIiIiIiIcf9cSdS2iIiIiIiIiIiIiIiIiIiIiITi+MLQeIiIiIiIiIiIiIiIg2DNG68y6IiIiIiIiIiIhD7PzRMIiIiIiIiIiISVA8evyIiIiIiIiIiIiIiIhNfiw4HYiIiIiIiIiIiIhN5TwxrIiIiIiIiIiIiIiIiIiIiIiIiIhBVhz6noiIiIiIiIiIiIhAVhwLnoiIiIiHH/iIiIiIiIiIiIiIiIiIiIiIiIiIiIiIiIcf+IiIiIiIiIiIiIiIiIiIiIiIiIiIiIiIhx/4iIiIiIiIiIiIiIiIiIiIiIiIiITbAcNP6IiIiIiIiIiIiIiIiIiIiIiIiIiIiIiIcf+IhMnxxGDoiIiIiIiIiIiIiIiIhRd9+IiIiIiIiIiIiIiIiIiIiIiIiIiIiIiHH/iIiIiIiIiIiIiIiIiIiIiIiIiIiIhJ6CxxfYiIiIiIiIiIiIiIiIiIiIcf+IiIiIiIiFSV3GqIiIiIiIiIiIiIiIiIiIhx/4iISAocj16IiIiIiIiIiIiIiIiFWV22qIiIiIiIiIiIiIiIiIiIiIiIiIiIiIiIhx/4iIiIiIiIiIiIiIiIiIiIiIiIiIiIiIiFWV22qIiIiIiIiIiIiIiIiIiIQaws9T2IiIiIiIiIiIiIiElQPHr8iIiIiIiIiIiIiETrHMFOiIcf+IiIiIiIiIiIiIiIiEjoLJF9/4iIiIiIiIiIiIg3pyG5WN6IiIiIiIiIiIcf+FSV3GqIiIiIiIiIiIiEZ7jKhHiIiIiIiIiIiIhc0dQuiIiIiIiIiIiIhK75xhBoiIiIiIiIiIhx/4RDI8zNyIiIiIiIiIiIhx/4iIiIhIcSyI7YiIiIiIiIiIiIhx/4iIiETKLMNdiIiIiIiIiIiHH/iIhOqswlU4iIiIiIiIiIiIhC2Mzic4iHH/iIiIiIiIiIiIgzMxG9zO6IiIiIiIiIiIiEGLPPdMiIiIiIiIiIiITX4sOB2IiIiIiIiIiIiFgr2NSIiHH/iIiIiIiIiIiISHEsiO2IiIiIiHH/iIiIiIiIhEUyzKzYiIiIiIiIhx/4iIiIRMosw12IiIiIiIiIiHH/iIiIiDFV4b+qHoiIiIiIiIiIiIiIhc0dQuhx/4iIiIiIiIiIiEk/PHwMiIiIiIiIiIiIiIiIiIiIg4WIG4p35x/4iIiIiIiIiIUHfQmIiIiIiIiIiIiIiDRHQby4voiIiIiIiIiIiIiIiIiHH/QcSc87aIiIiIiIiIiHH/iIiETKLMNdiIiIiIiIiIiIcf+EIv3O0CiIiIiIiIiIiIiIiISegscX2IiIiIiIiIiIiIiIiIhFyiyzXYiIiIiIiIiIiIiIiIcf+IhMByxPjYiIiIiIiIiIiIiIcf9Nlpw2loiIiIiIiIiHH/iIhJ75xxBoiIiHH/iIiIiIiIiIiEHljPGniIiIhx/4iIiIiIiIiIiIiECsLAY9hx/4iIiIiIiIiIiIiIiIhBrCz1PYiIiIiIiIiIiIiEEobP15iIiIiIiIiIiHH/iIiIiIiIiIiIiIiIiIiIRVMsus2IiIiIiIiIiIiIiIiIiIMVXhv6oeiIiHH/iIiIiIiIiIiEk/PHwMiIiIiIiIiIiIg8ghO0feyHH/iIiIiIiIiIiIRZx8tjiIiIiIiIcf+IiIiIiEmFXHeqiIiIiIiIiIiIiIQM0cBC6HH/iIiIiIiIiIiIiIiIiIiIiIhYs9hMiIiIiIhx/4iIiIiIiIiEAUPA+8iIcf+IiIiIiIiIiIiIiIiIiIiIiIiIiIiEbBrKPliIiIiIiIiIhx/4g6kAG2b/6IiIhx/4iIiIiIiEhQPIr8iIiIiHH/iIiIiIg1qAK7V/2IiIhx/4iIiIiIiIiIiIiIiIhNQIw794cf+IiIiIiIiIiIiIiIiIiIiIiIiIiIiIiFzR1S7/iIiIiIiIiIiIiElkbHm5iIiIiIiIiIiIiIhx/4iIiIiIiIiIiE3ETDO7iIiIiIiIiIiIiIiIiISegscX2IiIiIiIiIiIiIiIiIiIiIiIiIiHH/TJ8cRg6IiIiIiIiIiIiIiErOrGMViIiIiIiHH/iIiIiIiIiIiIiIiEhxLIjtiIiHH/iIiIiIiIiIiIiE1dPDosiIiIiIiIiIiIiIiDBeYbCxnoiIiIiIiIiIiIiE5hfCnoiIiIiIiIiIiIiIRak8tWyIiIiIiIiIiIiIiIiISlesaoWIiIiIiIiIhx/4iIiEQyPMzciIiIiIiIhx/4iIiIiIiIiIiIUO7QIYiIiIiIiIiIiIcf+IiISfxccDqIiIiIiIiIiIiIiIiIiIiIiIiIiIcf+IiIiIiIiIiIiIiIiIhN5TwxrIiIiIiIiIiIiIXNHULoiIiIiIiIiIiHH/iIiIiIiIiIiIiITdh8MniIiIiIiHH/iIiIiIiIiIiIhMByxPjYiIiHH/iIiIiIiIhJeJx4docf+IiIiIiIiIiIiIiIiIiIiIiIiIhBizz3TIiIiIiIiIiIiIiISgGcb+aIiIiIiIiIiIiIhVldtqiIiIiIiIiIiIiIiEEUPP68iIiIiIiIiIiIiITJ8cRg6IiHH/iIiIiIiIiIiIiIiIiIiIiEtr3FlCiIiIiIiIiIiIiIiISHEsiO2Icf+IiIiIiIiIiIiIiIiIiITJ8cRg5x/4iIiIiIiIiIiIiIhYK9jUiIiIiIiIiIiHH/iEDyTAHbiIiIiHH/iIiIiIiIiIiIiIiIhIcSyI7YiHH/iIiIiIiIiIiIQM0cBC6IiIiIiIhx/4iIiIiIiIhB8kzw24iIiIiIiIiIiIiETKLMNdcf+IiIiIiIiIiIiIiIiIiITQcsP42IiIiIiIiIiIiIiEK33OSCiIiIcf+IiIiIiIiIiIiEFqTPlbiIiIiIiIiIiIiIiIQc0c8y6IiIiIiIiIiIiIiIiIXNHULoiIiIiIiIiIcf+IP6FBsV6+iIiIiIiIiIiIiEnHPHOMiIiIiIiIiIiIhx/4iEl4nHh2iIiIiIiHH/iIiIMt+WviBpiIiIiIiIiIiISVA8evyIiIiIiIiIiIhBakz5W4iIiIiIiIiIiIiIcf+IRSV8vaiIiIiIiIiIiIiIiIiIiIiHH/iIiIiFSV3GqIiIiIiIiIiIiIiEXKLLNdiIiIiIiIiIiIiIiIiIiIiIiIiHH/WCvY1IiIiIiIiIiIiIiIiIiIiEVTLLrNiIiIiIiIiIiIiIiIiIiEXKLLNdiIiIiIiIiIiIiIiIhNByw/jYiIiIiIiIiIiIiITg6cLxaIiIiIiIiIiIiIiE2fHDYOiIiIiIiIiIiIiIiIiIiIiIiIhx/0CsLAY9iIiIiIiIiIiIiIQqOs5cWIiIiIiIcf+IiIiIhMXTxKLIiIcf+IiIiIiIiIhI6CyBfYiIiIiHH/iIiIiIiIiIiIiIiIXNHULoiIiIiIiIiIiIiHH/iIiIiIiIiIiEHyTPDbiIiIiIiIiIiIiITAcsX43/iIiIiIiIiIiIiIOAJxuP2OiIiIiIiIiIiIiIhKAZxv5oiIiIiIiIiIiE75bCBpiIiIiIiIiIiIiIhJIox914iHH/iIiIiIiIiIiITRtcPkqIiIiIiIiIiIiIiIhF/0ywC4iIiIiIcf+IiIiIiIiEL5vOBkiIiIiIiIiIiIiIiIiIiIiIcf+IiIiFB30JiIiIiIiIiIiIiIiIiIiIiIiIcf+IiIiIQKwsBj2IiIiIiIiIcf+IiIiEjHPIOMiIiIiIcf+IiIiIiIXNHULoiIiIiIiIiIiIiIiIiIiFHu3xGIiIiIiIiIiIiEZ7jKhHiIiIiIiIiIiIiEx+LEgdhx/4iIiIiIiIiITmjsKXGIiIcf+IiIiIiIiIiITV08OiyIiIiIiIiIiIiIiIiIiEgKHI9eiHH/iIiIiIiIiIiIiIiIiIiIiIhLsfxU4IiIiIiIiIiIiELljOGniIiIiIiIiIiIiITX4sOB2IiIiIiIiIiIiIiIiIiEwoHF1+/4iIiIiIiIiIiIiIiIiIhJ22xySYiIiIiHH/iIiIiIiIRDI8zNyIiIiHH/iIiIiIiIiISbp8dFiIiIiIiIiIhx/4iIhCYczp44iIiIiIiIiIiIiIiIiIiIiIiIcf+IiIiEHRXPLqiIiIiIiIiIiIhB8kzw24iIiIiIiIiIiISYVcd6qIiIiIiIiIiIiIhNXTw6LIiIiIiIiIiHH/iIg0GBa85+mIhx/4iIiIiIiIiIiIiIiIiIiIiIiIiIiITV08OiyIiIiIiIiIiIiIcf+IiIiEhQPIr8iIiIiIiIhx/4iIiEZuzKkTiIiIiIiIiIiIiIQn586BiIiIiIiIiIiIiIiIiIhFMjy83IiIiIiIiIiIiIiEEUPP68iIiIiIiIiIiIiIVA3c8ocf+IiIiIiIiIiIiIiIiIiIiIiIiIiIQhus7kWIiIiIiIiHH/iIiIiIiIRMosw12IiIiIiIcf+IiIiIiIRFMsys2IiIiIiIiIiHH/iIiIiIiIiIiIiISdtsckmIiIiIiIiIiIcf+IiIiIiIiIiIiIiIiIiIiIiIiIiIiIhNnxw2DoiIiIiIiIiIiIiIiIiIiIiIcf+IiIiIiIiIiIiIiIiIiIiIiIiIiIiIiIhx/4iIiIiIiIhIkhyG3oiIiIiIiIiIiIiIcf+IiIiIiIiIiEhQPIr8iIhx/4iIiIiIiIiIWCvY1IiIiIiIiIiIiIiIiHH/iIiIiIiIiISFA8ivyIiIcf+IiIiIiIiIiIiIXNHULoiIiIiIiIiIiIiIVZXbaoiIiIiIiIiIiIiIhQ7tAhiIiIiIiIiIcf+IiECsLAY9iIiIiIiIiIiIcf+IMwVhvfqeiHH/iIiIiIiIiIiIiIiIiIiIiIiDfhYrkenYiIiIiIiIiIiIiIiIiISiKMbdeIiIiIiIiIiIiIiIMPLysB0NiHH/iIiIiIiIiIiIhMnxxGDoiIiIiIcf+IiIhIcSyI7YiIiIiIiIiIiIiIcf+IiIiIiIiIiIiEBWHAueiIiIiIiIiIcf+IiIiIiIiITCgcTX6IiIiIiIiIiIiHH/iIiIiIiIiIiIiIiER0HMi+iIiIiIiIcf+IiIiIiIiIiIiIiIiIiIiIiFiz2EyIiIiIiHH/iIiIiIiIiIiIiIiIiIiIiIiIiITQcsP42IiIiIiIiIiIiIiIiIiIRVMsus2IiIiIiIiIiIiIiIhJUDx6/IiIiIiIiIiIiIQYs890yIiIiIiIiIiIiIiFgr2NSHH/iIiIiIiIiIiIiIiIiIiIiIhcSdS2iIiIhx/4iIiIiEnbbHJJiIiIiIiIiIiIiIiEIHfO+IiIiIiIiIiIiIiIiEZanKpWiIiIiIiIiIiIhcSdS2iIiIcf+IiIiIiIiIiIiIiEm6fHRYiIiIiHH/iIiIiIiIiIiDNoMb2XzoiIiIiIhx/4iIhI6CyBfYiIiIiIiIiIiIcf+IRb1stCmIiIiIiIiIiIiIiIiIg9tzOzSMyIiIiIiIiHH/iIiIhMfixIHYiIiIiIiIhx/4iIiIiIQM0cBC6IiIiIiIiIiIiIcf+ISXiceHaIiIiIiIhx/4iIiIMgZCvvm9iIiIiIiIiIiIiIQn586BiIiIiIiIiIiIiIhBizz3TIiIiIiIiIiIiIiIiIiIiHH/iIiIiIiIiIiIiIiIiIiIiIiIiIiIiIiIcf+IiIiIiIiIiIgyDRi+8ueIiIiIiIcf+IiIiE11rDilcf+IiIiIiIiIiIiEBWHAueiIiIiIiIiIcf+IiIiIiIiIiIiIiITCgcTX6IiIiIiHH/iIiIiIhE6xzBToiIiIiIiIiIiIiHH/iIiIiIiIiIiIiIiIiIiIiIiIiIiIiIiIcf+IiIiIiIQUlc+2qIiIiIiIiIiIiEVnXLmKiIiIiIiIiIiIhx/023jDSHiIiIiIiIiIiIiE3lPDGsiIiIiIiIiIiIiIMYpnv3WYiIiIiIiIiIiIiIiEOW7NaRiIiIiIiIiIiIiIiDDmYbApnoiIiIiIhx/4iIiIiECLPAhMiIiHH/iIiIiIiIiIiIiIiIiIiIiIiIiIiIQTUs/K2IiIiIiIiIiIiIiIiIiE2wHDT+iIiIiIiIiIiIiIiIiIhJunyEWP+IiIiIiIiIiIiIiIiIiIiIRcoss12IiIiIiIiIiIiIiIiIiIhCB3zviIiIiIiIiIiIiIiIiIiIhJ22xySYiIiHH/iIiIiIiIiIiIiIXEnUtoiIiIiIiIiIiIhx/4iIiIiIiIiIiEx+LEgdiIcf+IiIiIiIiIiIhGwayj5YiIiIiIiIiIiIiEgKHI9eiIhx/4iIiIiIiIiIiIiIiIiE6WnCaWiIiIiIiIiIiIhKAZxv5oiIiIiIiIiIiIiIiIiIiIiIiIiHH/iIiIiIiIiIiIiIiIiIiETrHMFOiHH/iIiIiIiIiIiIiIiIQX58+BiIiHH/iIiIiIiIiIiFgr2NSIiIiIiIiIiIiIiIcVOV3GqIiIiIiIiIiIiIiITsu8I0SIiIiIiIiIiIhx/01UvEq0/4iIiIiIiIiIiIWCvY1IiIiIiIiIiIiIiHH/iIiIiIiIiIiIiIiIiIiIiIiIiIiIiIiIcf+IiIiEQRTM7riIhx/4iIiIiIiIiIiISAocj16IiIiIiIiHH/iIiIiIg31KK5K12IiIiIiIiIiIiIiHH/iE0vjD0HiIiIiIiIiIiHH/iIiEyfHEYOiIiIiIiIiIiIiIQaws9T2IiIiIiIiIiIiIiIiIhx/4iIiETKLMNdiIiIiIiIiIiHH/iIiERTLMrNiIiIiIiIiIiIiIhxRz88jAyIiIiIiIiHH/iIiIiIiIiIiIQFYcC56IiIiIiIiIiHH/iIiIiIiIiEyfHEYOiIiIiIiIiIcf+IiIiIiIiIiIiIiIRMosw11x/4iIiIiIiIiIiFQN3PKIiIiIiIiIiIiIhx/4iIhEUyzKzYiIiIiIiIiIiIiISXEseO2IiIiIiIiIiIiIiIiIiIhx/4iIiFgr2NSIiIiIiIiIiIiIiIiIiIiIiHH/iIiIhKa9xpQoiIiIiIiIiIiIiHH/iIiESpPMVsiIiIiIhx/4iIiIiIQBQ8D7yIiIiIcf+IiIiIiIhGwayj5YiIiIiIiIiIiIhMByxPjYiIcf+IiIiIiIiIiIiIiIQDUsDa2Ihx/4iIiIiIiIiIiIiIiIiIiIiIiDvFIbU63ohx/4iIiIiIiIiIiIiIiIiIiIRHQcyL6IiHH/iIiIiIiIiIiIiIiIiIiIQFYcC56IiHH/iIiIiIiIiIiEyfHEYOiIiIiIiIcf+IiIiIiIiIiIiIiIiIiIhYK9jUiIiIiIhx/4iIiIiIiIiIiIiIiIN+kBuRb+iIiIiIiIiIiIiIg0ytK8NS2IiIiIiIcf+IiIiIiIRDI8zNyIiIiIcf+IiIiIiIiIg/dHKxi42IiIiIiIiIiIiEEobP15iIiIiIiIiIhx/4hKKfxtYIiIiIiIcf+IiIiIO4NBtXy+iIiIiIiIiHH/iIiIiEQyPMzciIiIiIiHH/iIiIiIiIiEWcfLY4iIiIiIiIiIcf+IiIiITF08SiyIiIcf+IiIiIiIiIiIQShs/XmIiIiIiIiIiIiIiITX4sOB2IiIiIiIiIiIiIiIcf9AVhwLnoiIiIiIiIiIiIiIg+8JOyD2yIiIiIiIiIiIhx/0hQPIr8iIiIiIiIiIiIiHE/4vKwHQ2IiIiIiIiIiIiIiIiIiIiIiITZ8cNg6IiIiIiIiIiIiIiIRVMsus2IiIiIiIiIiIiIiIXNHULoiIiIiIiIiIhx/4hEUyzKzYiIiIiIiIiIiIiIhBFDz+vIiIiIiIiIiIiIiEacfKY4iIiIiIiIiIiIRRFMvuuIiIiIiIiIiIg0iSG8dt6IiIiIiIiIiIiIiIiEwHLF+N/4iIiIiIiIiIiIiIiIiISVA8evyIiIiIiIiIiIiIiIg7IVK13q2IiIiIiIiIiIiIiIiIQM0cBC6Ihx/4iIiIiIiIiIiIhPR/wbgIiIiIiIiIiIiIiETrHMFOiIiHH/iIiIiIiIiIiIiIhOqswlU4iIiIiIiIiHH/hBfnz4GIiIiIiIiIiIiIiIiIiHFDMjzM3IiIiIiIiIiIiIhx/4iIiIiIiIiIhNPEw8O4iIiIiIiIiIiIiIiIiIiIiIiIhx/4iIiIiIiIiIiIiIiFzR1C6IiIiIiIiIiIiIhxT0YcC56IiIiIiIiIiIiIiEVnXLmKiIiIiIiIiHH/iIiIP2eysZhNiIiIiIiIiIhx/4iIiEW9bLQpiIiIiIiIiIiIiIiIiIhdSdO2iIiIiIiIiIiITJ8cRg6IiIiIhx/4iIiIiIiIiEZN3KsiiIiIiIiIcf+IiIiIiIiIiIiIhANSwNrYiIhx/4iIiIiIiIiIRsGso+WIiIiIiIiIiIiIiELljOGniIiIiIiIiIiIiIRTI8vNyIiIiIiIiIiIiIhJpkx1m4iIiIiIiIiIiIRHQcyL6IiHH/iIiIiIiIiIiIiIhMfixYHf+IiIiIiIiIiIiIMMVxsEqOiIiIiIiIiIiIiIiIhx/4iECsLAY9iIiIiIiIiIiIhx/4NKGRvF5uiIiIiIiIiIiIiIOgnhtvYeiIiIiIiIiIiIiIhIcSyI7Ycf+IiIiIiIiIiIiIhIUDya/P+IiIiIiIiIiIiIiIiIiISVA8evyIiIiIiIiIiIiISegscX2IiIiIiIiIiIiIRsGso+WIiIiIiIiIiIiIiIiIiIQgd874iIiIiIiIiIiIiIiEqMzGcziIiIiIcf+IiIiIiIiEqMzGcziIiIiIiIiIiIiEEUPP68iIiIiIiIiIiIhNKBw9foiIiIiIiIiIiIPNlRtCauiIiIiIiIiIiIiIRcoss12IiIiIiIiIiIiIiIiIiIiIiIhx/4iIiIiIiIiIiIiEgKHI9eiIiIiIiHH/iIiIiIiIiIiIiIiIiIiIiIiIiIiIiIiIcUMyPMzciIiIiIiIiIiIiEHRXPLqiIhx/4iIiIiIiIiISfxccDqIiIiIiIiIiIiIhOt4wkh4iIiIiIiIiIiIiIiIiIiIiEFWHPqeiIiIiIiIiIiIiIiE3ETDO7iIiIiIiIiIiIiITQcsP42IiIiIiIiIiIiIhBFDz+vIiIiIiIiIiIiIg8q1S0VKuIiIiIcf+IiIiIiIhBfnz4GIiIiIiIiIiIcf+IiIiIiIiIiIhCQNzr8oiIiIiIiIiIcf+IhUDdzyiIiIiIiIiIiIiIT/DsEPGIiIiIiIiIiIiIiDiFA7h6/Ihx/4iIiIiIiIiIiIiIiIiIiIiIQuWM4aeIiIiIiIiIiIiIiIiIiIiIhNnxw2DoiIiIiIiIiIiIiIiIiIiIgzMxG9zO6IiIhx/4iIiIiIiIiISja8bJSIiIiIiIiIiIiIiFzR1C6IiIiHH/iIiIiIiIiIiIiIiISVA8evyIiIiIiIiIiIiIiIiIiIiIiIiEV0HLi+iIiIiIiIiIiIiIhJxzxzjIiIiIiIiIiIiIiIiIRtXcoqJx/4iIiIiIiIiIiIiIiIiEqMzGcziIiIiIcf+IiIiIiIiIQV2M+ieIiIhx/4iIiIiIiIiIhO3+wiAXH/iIiIiIiIiIiIiIhE6xzBToiIiIiHH/iIiIiIiIiIiIiIQvm84GSIiIiIiIiIiIiITX4sOB2IiIiIiIiIiIiIiEVTLLrNiIiIiIiIiIiIiIiIgwsUGwXr6IiIiIiIiIiIiIiIiIQShs/XmHH/iIiIiIiIiIiIhI6CyBfYiIhx/4iIiIiIiIiIg5CeG39h6IiIiIiIiIiHH/iDenIblY3oiIiIiIiIiIiIiIQaws9T2IiIiIiIiIiIiIiEnoLHF9iIiIiIiIiIiIiIiIiIiIiIhJcSx47YiIiIiIiIiIiIiIiIiEoijG3XiIiIiIiIiIiIiIPn3xsoIOiIiIiIiIiIiIiIiIiEnoLHF9iIiIiIiIiIiIhFyiyzXYiIiIiIiIiIiIhI6CyBfYiHH/iIiIiIiIiIgzywG9NP6IiIiIiIiIiIiIiDzZUbQmroiIiIiIiIiIiIiIiIhxTyUsDa2IiIiIiIiIiIiIiIiIhx/0gKHI9eiIiIiIiIiIiIiIiIhN5TwxrIiIiIiIiIiIiIiIhFMjy83IiIiIiIiIiIiIiIiHH/iIiIiIhQ7tAhiIiIiIiIiIiIiIiFSV3Gpx/4iIiIiIiIiIiIVJXcaoiIiIiIiIiIiEmSHHbeiIiIiIiIiIiIiIiIiIiIiIiIiIiIhGe4yoR4iIiIiIiIiIiIiEGsLPU9iIiIiIiIiIiIiIhJxzxzjIiIiIiIiIiIiIiIPOXitBodcf+IiIiIiIiIiIiIiIiIiIiIiIiITLAcVP7/iIiIiIiIiIiIiIiIiIhB0Vzy6oiIiIiIiIiIiIOGVBuJq+iIiIiIiIiIiIiErvnGEGiIiIiIiIiIiIiHH/iIiIiIiIiIiIiIiIiIiIiETrHNFO/4iIiIiIiIiIiIiECsLAY9hx/4iIiIiIiIiIiIiIiIiIiEEHfP+IiHH/iIiIiIiIiIg6PgK2wf2IiIiIiIiIiIiIgwKUGw5r6IiIiIiIiIiIiIiE3lPDGsiIiIiIiIiIiIiIiIiIiIiIiIScc8c4yIiIiIiIiIiIiIiFHu3xGIiIiIiIiIiIiIiINsnxujYOiIiIiIiIiIiIiIiIiE3lPDGsiIiIiIiIiIiIiIiIQShs/XmIiIiIcf+IiIiIiEDyTAHbcf+IiIiIiIiIiEmmTHWbiIiIiIiIiIiIhNfiw4HYiIiIiIiIiIiEHyTPDbiIiIiIiIiIiIiIiIiIPqpzslWMiIiIiIiIiIiIiITZ8cNg6IiIiIiIiIiIiIiIiIiIiIhBVhz6noiIiIiIiIiIiIiIiIiIiIiFB30JiIiIhx/4iIiIiIiIiIiIiIiIiIiIiIRVMsus2IiIiIiIiIiIiIiIiIiIhBFDz+vIiIiIiIiIiIiIiIhFqTy1bIiIiIiIiIiIiIiIhBrCz1PYiIiIiIiIiIiIiIiIiEUyPLzciIiIiIiIiIiIiISnicaHaIiIiIiIiIiIcf+IP/+isQBdiIiIiIiIiIiIiIiIcf+EyfHEYOiIiIiIiIiIiIiIiIiIhx/4iIiIiIiIiIiIiIiIiIiIiIiIiEbinKHWiIiIiIiIiIiIiE/w7BDxiIiIiIiIiIiIiIiIQ3X82KCIiIiIiIiIiIiIiIhYs9lM/4iIiIiIiIiIiIiIiIiIiIS0rsW1GIiIiIiIiIiIiIiDHthL8Se4iIiIiIiIiIiIiIiDfUVbkrqoiIiIiIiIiIiIhFUyy6zYiIiIiIiIiIiIiEVTLLrNiIiIiIiIiIiIiIiIiIiIiEXrHLFOiIiIiIiIiIiIiIiIiIiIhJcSx47YiIiIiIiIiIiIiE3ETDO7iIiIiIiIiIiIiIhJ6CxxfYiIiIiIiIiIiIiIOa6Rt1FuiIiIiIiIiIiIhKNrxslIiIiIiIiIiIiIiIhx/4hMnxxGDoiIiIiIiIiIiEWpPLVsiIiIiIiIiIiIiIg+GiKy5d2IiHH/iIiIiIiIiIiIiIhMnxxGDoiIiIcf+IiIiIiIiECLPAhMhx/4iIiIiIiIiIiIiIiIiIiIiIiIiIiIiIiHFfZ9CYiIiIiIiIiIiIiIiIiIiIiIiIiIiIhx/4iIiIiIiIiIiIiIiIiIiIiEgKHJ9e/4iIiIiIiIiIiIiIiIiIiIiIiIiIiIQVYc+p6IiIiIiIiIiIiIiITeU8MayIiIiIiIiIiIiIiIiIiIiIiIiHH/hJ22xySYiIiIiIiIiIiIiIiIiEHNHPMuiIiIiIiIiIiIg6IVK23q2Icf+IiIiIiIiIiIiITYJsN9mIiIiIiIiIiIiIiIcf+IiIiIiIiIiIiIiIg7NYK1yn2IiIiIiIiIiIiIiIiEZ7jKhHiIiIiIiIiIiIiIiHH/hIcSyI7YiIiIiIiIiIiIhJUDx6/IiIiIiIiIiIiIiIiIiDqR4bZuHoiIiIiIiIiIiIiIhFyiyzXYiIiIiIiIiIiIiITJ8cRg6Icf+IiIiIiIiIiIiIiIiIiIiIiIiIiIiIiIhx/4iIiIiIiIiIiIiIiIiIiIiIiIiIiIiIiHH/iIiIiIiIiIiIiIiIiIiIiIiIiIiIiIiIcf+IiIiIiIiIiIiIiIiIiIiIiIiIiIiIiIhx/4iIiIiIiEgKHI9eiIiIiIiIiIiIiHH/NDqBvMV+iIiIiIiIiIiIhL0uxS0YiIiIiIiIiIiIiIiIiIUO7QIYiHH/iIiIiIiIiIiIiIiIiIiEGsLPU9iIiIiIiIiIiIiIhNXTw6LIiIiIiIiIiIiIiIQYs890yIiIiIiIiIiIiIiIiIRTI8vNyIiIiIiIiIiIiIiIhNxEwzu4iIiIiIiHH/iIiIiEA1LA2tiIiIiIiIiIiIcf+IiIiIiIg3RFG5u66HH/iIiIiIiIiIiIiIiIiIhC5Yzhp4iIiIiIiIiIiIiECsLBY9/4iIiIiIiIiIiIiDzMkbQzboiHH/iIiIiIiIiIiIiIiIiIiIhK75xhBoiIiIiIiIiIiIiIg+R6OyuFyHH/iIiIiIiIiIhNgmw32YiIiIiIiIiIiIiISVA8evyIiIiIiIiIiIiIiE0HLD+NiIiIiIiIiIiIiIiIiIiIRVMsus2IiIiIiIiIiIiIiIiIiIiHFEJXy9qIiIiIiIiIiIiIiIiIiIiISrp8ZFiIiIiIiIiIiIiIRTI8vNyIiIiIiIiIiIiIQUlc+2qIiIiIiIiIiHH/iIhMxExDu4iIhx/4iIiIiIiISAocj16IiIiIiIiIiIiHH/hE6xzBToiIiIiIiIiIiIiIhBizz3TIiIiIiIiIiIiIiIhx/4iIiISAocj16IiIiIiIiIiIiIiISiKMbdeIiIiIiIiIiIiIiIiIiIRcoss12IiIiIiIiIiIiITreMJIeIiIiIiIiIiIiIiIiIRWdcuYqIiIhx/4iIiIiIhBXYz6J4iIiIiHH/iIiIiIiIiIiIiIXNHULoiIiIiIiIiIiIiElQPHr8iIiIiIiIiIiIiIiIhx/4iIiIiIiIg3MCG5z96IiIiIiIiIiIiIMlXhvqoeiIiIiIiIiIiIiIiIiIiITkCMK/eIiIiIiIiIiIiIiEBWHAueiIiIhx/4iIiIiIiEDNHAQuiIiIiIiIiIiIcf+IiIPO2BtBJ+iIiIiIiIiIiIiIhL0uxS0YiIiIiIiIiIiIiIiIiIiIMT1xv8KOiIiIiIiIiIiIiDMSIb3t3oiIiIiIiIiHH/iIiEimTIWbiIcf+IiIiIiIiISMc8g4yIcf+IiIiIiIiITJ8cRg6IiIiIiIiIhx/4iIiIiECsLAY9iIiIiIiIhx/4iIiIiIiDZmIrqZ3YiIiIiIiIiIiIiIiIiIiIiIiEV0HLi+iIiIiIiIiIiIiIiIiIiIiIiIiIcf+IiIiIiIiIiIiIiIiIiIiIiIiIiIhBVhz6noiIiIiIiIiIiIiIiIiIiIiIiIiIiHH/iIiIiIiIiIiIiIiE2jXDXKiIiIiIiIiIiIiIWCvZ1P+IiIiIiIiIiIiIhF/0ywC4iIiIiIiIiIiIiEUyPLzciIiIiIiIiIiIiIiIiE3lPDGsiIiIiIiIiIiIiIiEKCvOfUiIhx/4iIiIiIiIiE7w7CDxiIiIiIhx/4iIiIiER0HMi+iIiIiIiIiIiIiIhNPEw8O4iIiIiIhx/4iIiIiIg7SbK1tk2IiIiIiHH/iIiIiIhI6CyBfYiIiIiIiIhx/4iIiIiIiIiIiIiIiIiIiIiIUHfQmIiIiIhx/4iIiISJIcht6IiIiIiIiIiIiIhOdawopYiIiIiIiIiIhx/4iIiISdtsckmIiIiIiIiIiIiIiIRescsU6IiIiIiIiIiIiIiEXKLLNdiIiIiIiIiIiIiITLAcRP6IiIiIiIhx/4iIiIiIiIiIiIiIiIiIiIiIhAVhwbnv+IiIiIiIiIiIiIiIiIiIhJxzxzjIiIiIiIiIiIiIiIiE2fHDYOiIiIiIiIiIiIiIiIiIiIiIiIiIhdSdO2iIiIiIiIiIiIiIiEeT/JbAiIiIiIiIiIiIiIiE63jCSHiIiIiIiIiIiIiIiEWcfLY4cf+IiIiIiIiIiIiIiIQYs890yIiIiIiIiIiIiIiIiIiISegscX2IiIiIiIiIiIiIiIiIiIiIiIiIcf+IiIiIiIiIiIiIiIiIiIiIiIiIiIiIiIhx/4iIiIiIiIhANSwNrYiIiIiIiHH/iIiIhUDdzyiIiIiIiIiIiIiIiIiIiIiHH/iIiIiIiIiIiIiIiIiIiIiIiIiIiIiIiIcf+IiIiIiIiEx+LEgdiIiIiHH/iIiIiIiIiEwoHE1+iIiIiIiIiIiIhx/4iIiEEobP15iIiIiIiIiIiIiIiIiIiIiIhx/4iIiIhMnxxGDoiIiIiIiIiIiIiHH/WLPYTIiIiIiIiIiIiIiIhJ/FxwOoiIiIiIiIiIiIcf+IhOEtwu0oiIiIiIiIiIiIiIiIiIiE0HLD+NiIiIiIiIiIiIiIiIiIcf+IiIQFYcC56IiIiIiIiIiIiIiIiIiIcf+IQrfc5IKIiIiIiIiIiIiIiEUyPLzciIiIiIiIiIiIiIiEMv3N0CiIiIiIiIiIiIiIiE4vjC0HiIiIiIiIiIiIiIiIiIiIcf+IiIiIUO7QIYiIiIiIiIiIiIiDqR4bZuHoiIiIiIiIiIiIiIhIcSyI7YiIhx/4iIiIiIiIhBSVz7aoiIiIiIiIiIiIiER0HMi+cf+IiIiIiIiIiIiIiIiIiIiIiIiIiIiIiIhx/4iIiIiIiIiIiIiIiIiIiIiIiIiIiIiIiHH/iITJ8cRg6IiIiIiIiIiIiIiIiIcf+DiNobhyXoiIiIiIiIhx/4iITLAcRP6IiIiIiIiIiIiIiINSUju9rciIiIiIiIiIiIiISegscX2IiIiIiIiIiIiINnPhuoweiIiIiIiIiIiIiIhIcSyI7YiIiHH/iIiIiIiIiEhxLIjtiIiIiIiIiHH/iIhArCwGPYiIiIiIiIiIiHH/iIiIQDUsDa2IiIiIiIiIiIiIcf9Ct9zkgoiIiIiIiIiIiIQRQ8/ryIiIiIiIiIiIiIO2IEtZ37iIiIhx/4iIiIiIg4eXG4ho6IiIiIiIiIiIiEcs7J0xiIiIiIiIiIiIiIiIiIiIiIhx/4iIiIhNQIw794iIiIiIiIiIiIcf+IRMosw12IiIiIiIiIiIiIhx/4iIiIiIiIiIiIiIiIiIiIiIiIiIiIiIhJChx/XoiIiIiIiIiIiIiIiIiIiIiIhx/4iIiITCgcTX6IiIiIiIiIiIiIiIiIcf+IhAVhwLnoiIiIiIiIiIiIiIiIS/PcUMKIiIiIiIiIiIiIiIhUDdzyiIiIhx/4iIiIiIiIiIiIiIiIiIiIiIiIPEFhtL6eiIiIiIiIiIiIhZK9fUiIiIiIiIiIiIiIiIiIiIiIiIiIiIcf+IiETrHMFOiIiIiIiIiIiIiIiIiDa85LpDG4iIiIiIiIiIiIiHH/g8L+W00BqIiIiIiIiIiIiIiIiIiHH/iISD88jAyIiIiIhx/4iIiIiFzR1C6IiIiIiIiIiIiIiIiIiITQcsP42IiIiIiIiIiIiIiIiIiIiIiHH/iIhQd9CYiIiIiIiIiIiIiIiITeU8MayIiIiIiIiIiIiIiIiIiIiIhx/4iIhQ7tAhiIiIiIiIiIiIiIiIiIiIiIcf+IiIRHQcyL6IiIiIiIiIiIiIiIiIiIhx/1QN3PKIiIiIiIiIiIiIiEGLPPdMiIiIiIiIiIiIiIhJPzx8DIiIiIiIiIiIiIiIg03zG8IM6IiIiIiIiIiIiIiIiIiHH/iIiIiIiIiIiIiIiIiIiIiIiIiIiIiIiIcf+IiIiIiIiIiIiIiIQWpM+VuIiIiIiIiIiIiIiISVA8evyIiIiIiIiIiIiIg6pRK2Wu2IiIiIiIiIiIiIiE7srCE1iIiHH/iIiIiIiIhEMjzM3IiIiHH/iIiIiIiIiIhN2HwyeIiIiIiIiIiHH/iIiIiITJ8cRg6IiIiIiIiIiIiIcf+IiIiIiIQDUsDa2IiIiIiIiIhx/4iIRKk8xWyIiIiIiIcf+IiIiIRDI8zNyIiIiIiIcf+IiIiIiINv4SugHtiIiIiIiIiIiIiIiIiIiIiIiIiIhF6xyxToiIiIiIiIiIiIiIiIiIiIiIiHH/iIiIiIiIiIiIiIiIiIiIiIiIiIiIiIiE2wHDT+iIiIiIiIiIiIiIiIiIiIiIiIiIhx/4iIiIiEQyPMzciIiIiIhx/4iIiIiIUHfQmIiIiIiIiIiIiIiIiIiIiIhx/4iIiIiIiIiIiIiIiIiIiIiIiIiIiIhBSVz7aoiIcf+IiIiIiIiIiIiIiIiIiIiIiIiIiIiIiIhx/4iIRHQcyL6IiIiIiIiIiIiIiIiIiIiHH/iIiIiETrHMFOiIiIiIiIiIiIiIiHH/iIiIiIiIiIiIiIiIiIiFzR1C6IiIiIiIiIiHH/iISFA8ivyIiIiIiIiIiIcf+IiIiIiIiIiIiIiIhBKGz9eYiIiIiIiIiIcf+IiIiIiIiITUCMO/eIiIiIiIiHH/iIiIiEF+fPgYiIiIiIiIiIiIiHH/iIhMPExMO4cf+IiIiIiIiIiIiIiIiIiIiIiIiIiIiIiIhx/0FJXPtqiIiIiIiIiIiIiIiIiIhK89xgwoiIcf+IiIiIiIiIiIiIiIiIiIiIiIiIiIiIiIhx/4iIiIiIiIiIiIiIiIiIiIiIiIiIiIiIiHH/iIiIiIiIiITCgcTX6IiIiIiIiIiIhx/4iIiIiIiIiIiFgr2NSIiIiIiIiIiIiIiHH/iIiIiIiIiIiIiIiIiIiIiIiIiIiIiIiIcf+IiIiIiIiEwoHE1+iIiIiIiIiIiIiHH/iIiIiIiIiIhIkhyG3oiIiIiIiIiIiIhx/4iIiIiIiIiITLAcRP6IiIiIiIiIiIiIhx/4iIiIiIiISJIcht6IiIiIiIiIiIiIiIcf+IiIiIiERTLMrNiIiIiIiIiIiHH/iIiIiIiEDNHAQuiIiIiIiIiIiIhx/4iIiIiIiEhxLIjtiIiIiIiIiIhx/4iIiIiIiIiIiEiSHIbeiIiIiIiIiIiIcf+IiIiIiIiIiIiIhQd9CYiIiIiIiIiIiIiIcf+IiIiIiIiIiIhcSdS2iIiIiIiIiIiIiIiHH/iIiIiIiIiIiIiIiIiIiIiIiIiIiIiIiIcf+IiIiIiIiIiIiIUHfQmIiIiIiIiIiIiIiIcf+IiIiIiIiIiIiIiIiIiIiIiIiIiIiIiIhx/4iIiIiIiIiIiIiIiIiIiIiIiIiIiIiIiHH/iIiIiIiIiIiIiIiIiIiIiIiIiIiIiIiIcf+IiEAUPA+8iIiIiIiIiHH/iIiIiIiIiIiIiIiIRm7MqROIiIiIiIcf+IiIiIiISYVcd6qIiIiIiIiIiIiIiIiIiIiIiIiIhx/4iIiEFJXPtqiIiIiIiIiIiIiIiIiIiIiIiIiIiIcf+IiIiIiIiIiIiIiIiIiIiIiIiIiIiIiIhx/4iIiIiIiIiIiIiIiIiIiIiIiIiEFWHPqeiIiIiIiIiIiIiIiIiIiIiIiEoijG3XiIiIiIiIiIiIiIiIiIiIiEHNHPMuiIiIiIiIiIiIiIiIiISpmMZmeIiIiIiIiIiIiIQw7s3xGIiIiIiIiIiIiIiIP50BsWL+iIiIiIiIiIcf+IiIiIiIiIiIiIiITJ8cRg6IiIhx/4iIiIiIiIiIiIiIPOXitBodiIiIiIiIiIiIiIiE0bXD5Khx/4iIiIiIiIiIRlqcqlaIiIiIiIiIiIgyvyK+QN2IiIiIiIiIiIiIiIhGWpyqVoiIiIiIiIiIhx/4iIRMosw12IiIiIiIiIiIiHH/iEhQPIr8iIiIiIiIiIiIcf+IiIg/3rKxIU2IiIiIiIhx/4iIiIiIiEF+fPgYiIiIiIiIiIhx/4iIPSfhs9geiIiIiIiIiIiIiIiIiIiIcf+IiIiIiIiDDmYbApnoiIiIiIiIiIiIiIhOL4wtB4iIiIiIiIiIiIiIiDxiUbSdroiIiIiIiIiIiIiIPVQWs6vpiIiIiIiIiIiIhx/0g/PIwMiIiIiIiIcf+IiIiIiIiIiIiIiIiIXNHULoiIiIiIiIiIiIcf+IiIiIiIiIiEAUPA+8iHH/iIiIiIiIiIiIiIiIiIiIiIiIiIiIiIiIcf+IiIiIiIiIiIiIiIiIiIiIiIiIiIiIiIhx/4iIhJunx0WIiIiIiIiIiIiIiIiIcf+IiIiIiIiISHEsiO2IiIiIiIiIcf+IiIiITUCMO/eIiIiIiIiIiIiHH/hMnxxGDoiIiIiIiIiIiIiE1dPDosiIiIiIiIiIiIiIhx/4iEBWHAueiIiIiIiIiIiIiIiIRRFMvuuIiIiIiIiIiIiIcf+INukBuhb+hx/4iIiIiIiIiIiIROscwU6IiIiIiIhx/4iIiIiIiIiIiIRjmsrGWIiIiIiIiIiIiIhIkhyG3oiHH/iIiIiIiIiIN/WSuQptiIiIiIiIiIiIiIiIhx/zvllbUaaoiIiIiIiIiIiIiIiIRpx8pjiIiIiIiIiIiIiIiIiIRVMsus2IiIiIiIiIiIiIiIiIiIiIiE51rCiliIiIiIiHH/iIiIiE0vjD0HiIiIiIiHH/iIiIiEBWHAueiIiIiIiIiIiIiIhc0dQuhx/4iIiIiIiIiIiIiE5UvCq0iIiIiIiIiIiIiIiIiIhx/4iIiIiIiIiITCgcTX6IiIiIiIiIiIcf+IiIiIiEywHET+iIiIiIiIiIiIiIiIiIcf+IiIiIiEGwbPT5iIiIiIiIiIiIiIiIQYs890yIiIiIiIiIiIiIiIiIcf+IiIiIiIiITJ8cRg6IiIiIiIiIhx/4iIiIiIiIiIiIiIhcSdS2iIiIiIiIiIiIcf+IiIiIiEHljPGniIiIiIiIiHH/iIiIiIiIiIiIiEDNHAQuiIiIiIhx/4iIiIiIiIhJPzx8DIiIiIiIiIiIiIiIWCvY1IiIiIiIiIiIiHH/iIiIiIiIiIiIiIiIiIiIiIiIiIiIiIiIcf+IhEyizDXYiIiIiIiIiIiIhx/4iIiIiIiIiIiIiIiIiIiIiIiIiIiIiIiHH/iIiIiIiIiIiIiIiIiIiIiIiIiIiIiIiIcf+IiIiIiIhYs9hMiIiIiIiIiIiIiIiIiIiIiHH/iIiIiIiIiIiIiIiFgr2NSIiIiIiIiIiIcf+IiIiIiIiIiFxJ1LaIiIiIiIiIiIiIiIiHH/iIiIiIiIiIiIiFSV3GqIiIiIiIiIiIiIiIcf+IiIiIiIiIiIiIiIiIiIiIiIiIiIiIiIhx/4iIiIiIiIiIiIiIiIiIiIiIiIiIiIiIiHH/iIiIiIiIiIhE6xzBToiIiIiIiIiHH/iIiIiIiIiIiIiIiISJIcht6IiIiIiIhx/4iIiIiIiIiIiIiIiIiIiIiIiIhBFDz+vIiIiIiIiIiIiIiIiIiElQPHr8iIiIiIiIiIiIiIiIhx/4iIiIiIiIiIiEjoLIF9iIiIcf+IiIiIiIiIQcSc87aIcf+IiIiIiIiIiIiIiE2CbDfZiIiIiIiIiIiIiIcf+EgKHI9eiIiIiIiIiIiIiITaNcNcqIiIiIiIiHH/iIiIhNdaw4pXH/iIiIiIiIiIiIiEGLPPdMiIiIiIiIiIiIiETrHMFOiIiIhx/4iIiIiIiIhB5Yzxp4iIiIiIcf+IiIiIiIiIiIiIiIiISegscX2IiIiIiIiIiIiIiISHEsiO2IiIcf+IiIiIiIiIhMByxPjYiIiIiIcf+IiIiIiIiIiIiIiIhIcSyI7YiIcf+IiIiIiIiITH4sSB2IiIiHH/iIiIiIiIiIOdPBtyw+iIiIiIiIiIiIiIiIiIiIiIhL0uxS0YiIiIiIiIiIiIiIiIhFqTy1bIiIiIiIiIiIiIiHH/iIiEIO7O8RiIiIiIiIhx/4iIiIiIMczhvzMeiIiIiIiIiIiIg1gKG7f16IiIiIiIiIiIiIiIg7IVK13q2IiIiIiIiIiIiIhNo1w1yoiIiIiIiIcf+IiIhJ/FxwOoiIiIiIiIiIiIiIiElxLHjtiIiIiIiIiIiIiIiIiIiIiIiIiIiIiIhx/4iIiIiEx+LEgdiIiIiIiIcf+IiIhYs9hMiIiIiIiIiIiIiIiIhCB3zviIiIiIiIiIiIiIiDIaJb7l2oiIiIiIiIcf+IiIiIiIiIiIhB5Yzxp4iIiHH/iIiIiIiIiDgWobjpXoiIhx/4iIiIiIiIhBKGz9eYiIiIiIiIiIiIiIiITuysITWIiIhx/4iIiIiIiIiITLAcRP6IiIiIiIiIiIiIhx/4iEzETEO7iIiIcf+IiIiIiIiIiIiIiFSV3GqIiIiIiIiIiIiIhx/4iIiIiIiIiIiIiIiISAocj16IiIiHH/iIiIiIiIiIiIiIiIhUldxqiIiIiIiIiIiIcf+IiIiIiIiIiIiEywHET+iIiIiIiIiIiIcf+IiIiIiIiIiIhIkhyG3oiIiIiIiIiIiHH/iIiIiIiIiIiIiIiIiIiIiIiIiIiIiIiIcf+IiIiIiIiIiIiIiIiEywHET+iIiIiIiIcf+IiIiIiIiIiIiIiIiIiIiIiIiIiIiIiIhx/4iIiIiIiIiIiIiIiIiIiIiIiIiIiIiIiHH/iIiIiIiIiIiIiIiIiIiIiIiIiIiIiIiIcf+IiIiIiIiIiIiIiIiIiIiIiIiIiE0bXD5KiIiIhx/4iIiIiIhMXTxKLIhx/4iIiIiIiIiIROscwU6IiIiIiIiIhx/4iIiIiEjHPIOMiIiIhx/4iIiIiIiIhBakz5W4iIiIiIiIiIiIiISYVcd6qIiIiIiIiIiIiIiHH/iIiIiIiIiIiIiIhUldxqiIiIiIiIiIiIiIcf+IiIiIiIiIiIiIiIiIiIiIiIiIiIiIiIhx/4iIiIiIiIhBxJzztohx/4iIiIiIiIiIiIiIiIiIhAVhwLnoiIhx/4iIiIiIiIiIiIiIRFMsys2IiIcf+IiIiIiIiIiEzlPEGshx/4iIiIiIiIiIiIiEgKHI9eiIiIiIiHH/iIiIiIiIiEQyPMzciIiHH/iIiIiIiIiIiIiIiIiITUCMO/dx/4iIiIiIiIiIiIiIiIiEOW7NaRiIiIiIiIiIiIiIiIhNgmw32YiIiIiIiIiHH/iIiIiIiFzR1C6IiIiIiIiIiIiIiIiIiIiIiHH/iIiIiIhEqTzFbIiIhx/4iIiIiIiIiISHEsiO2IiIiIiIhx/4iIiIiIiIiIiIiIiIiEDNHAQuiIcf+IiIiIiIiIiIhANSwNrYiIiIhx/4iIiIiIiIiIiIiIiIiIiIiIiIiIiIiIiHH/iIiIiIRMosw12IiIiIiIiIcf+IiIiIiIiIUHfQmIiIiIiIiIiIiIiIiIiIcf+IiIiIiIhBPJz8NnH/iIiIiIiIiIiIhJ22xySYiIiIiIiIiIiIcf+IiIiIiECsLAY9iIiIiIiIcf+IiIiIiIiISHEsiO2IiIiIiIiIcf+IiIiIiIiIiEKjrOXFiIiIiIiIiIiIiIhc0dQuiIiIiIiIiIiHH/iIiIiIRMosw12IiIiIiIiIcf+IiIiIiIiIiIiIiIiIhAVhwLnoiIiIcf+IiIiIiIiIiIOwc4tfjHiIiIiIiIiIiIiEQyPNzc/4iIiIiIiIiIiIiIg0R0G8uL6IiIiIiIiIiIiDVuJruR2YiIiIiIiIiIiIiIiIXUnTtoiIiIiIiIiIiIiIiFzR1C6IiIiIiIiIiHH/iIiEjoLIF9iIiIiIiIiIiIhx/4iIiIiIiIiIiIiIiETrHMFOiIiIhx/4iIiIiIiIiIiIiIiIiIiEE1LPytiIiIiIiIiIiIiIiIiIiIiIiIiIiIiIhx/4iIiIiIiIiIhQ7tAhiIiIiIiIiIiIiIcf+ISOgsgX2IiIiIiIiIiIiIiHH/iIiIiIiIiIiIhI6CyBfYiIhx/4iIiIiIiIiIiIhI6CyBfYiIcf+IiIiIiIiIiIhMByxPjYiIiIcf+IiIiIiIiIhEyizDXYiIiIhx/4iIiIiIiIRSV8vaiIiIiIiIiIiIiIcf+IiIhIcSyI7YiIiIiIiIiIiIiIcf+IQX58+BiIiIiIiIiIiIiIiIS9LsUtGIiIiIiIiIiIiIiIiIiIcf+EjoLIF9iIiIiIiIiIiIiIiHH/iIiIiIiIiIiIXNHULoiIiIiIiIiIiIiIiIiHH/iE6J3CdiiIiIiIiIiIiIiIiIiIcf+IiIRDI8zNyIiIiIiIiIcf+IiIiIiIhEUyzKzYiIiIiIiIiHH/iIiIQPJMAduIiHH/iIiIiIiIiIRHQcyL6IiIiIiIiIiIiIcf9IHkyOG4iIcf+IiIiIiIiIiEn8XHA6iIiIiIiIiIiIiIiIiIiIcf9EUyzKzYiIiIiIiIiIiIiIRVMsus2IiIiIiIiIiIiIiIRqC8pfSIiIiIiIiIcf+IiIiIiIiE7w7CDxiIiIiIiIcf+IiIiIiDETAr/s/YiIiIiHH/iIiIiITH4sSB2IiIiIiIhx/4iIiITS+MPQeIiIiIiIhx/4iIiIRQSMv7eIiIiIiIiIiIhx/4iIiIiIhJmYx2Z4iIiIiIhx/4iIiIiIO5ABtW/+iIiIiIiIiIiIiIiIiITg6cLxaIiIiIiIiIiIiIiIhcSdS2iIcf+IiIiIiIiIiIiIiIiIiIiIiIiIiFzR1C6IiIcf+IiIiIiIiIiIiIOArCuPU9iIiIiIiIiIiIiIOz0htcLeiIiIhx/4iIiIiIiIiIiIiIiIhFqTy1bIiIiIiIiIiIiIiIiIiIUO7QIYcf+IiIiIiIiIiIiIiEBWHAueiIiIiIiIcf+IiIiIiIiIiITbeMNIeIiIhx/4iIiIiIiIhB8kzw24iIiIiIiIiIiIiIiIhFnHy2OIcf+IiIiIiIiIiIgzgYK9fn2IiIiIiIiIiIiIiIiIiIiIhJUDx6/IiIiIiIiIiIiIiIT/DsEPGIiIiIiIiIiIiIiIhLKfxdYIiIiIiIiIiIhx/4iIiIiIRHQcyL6IiIiIiIiIiIiIiISs6sYxWIiIhx/4iIiIiIiIiIM7ZVvUmqiIiIiIiIiIiIiIiIiIiIiEE1LPytiIiIiIiIiIiIiIiIhC+bzgZIiIiIiIiIhx/4iIiITF08SiyIiIhx/4iIiIiIiIiIiIiIiEwHLE+Nhx/4iIiIiIiIiIiIiIiIiD5TNbKsyoiHH/iIiIiIiIiIiIRak8tWyIiIiIiIiIiIiIiIhNxEwzu4iIiIiIiIiIiIiIiIiIiIiIcf+IiIiIiIiIiIiIiIiIiIiIiIiIhNnxw2DoiIiIiIiIiIiIiIiIiIiIiIhGJXytqIiIiIiIiIiIiIiIhDdfzYoIiIiIiIiIiIiIhOdawopYiIiIiIiIiIiIiEI8nOw2iIiIiIiIiIcf+IiIiIiISFA8ivyIiIiIhx/4iIiIiExdPEosiIhx/4iIiIiIiIiIiIiETrHMFOiIiIiIhx/4iIiIiEqtvGUkiIiIiIiIiIiIiIiIiEWITLd7iIiIiIiIiIiISaZMdZuIiIiIiHH/iIiIiIiIiIiIiIiIiIiIiIiIiIiIiIiIcf+IiIiIiIiIiIiIiIiIiIiIiIiIXEnUtoiHH/iIiIiIiIiIiIQDUsDa2IiIiIcf+IiIiIiIiIiIiIhIcSyI7YiIiIcf+IiIiIiIiIiIiIiIiIRcoss12IiIiIiIiIiIiIiIiIiIiIiIiIiIiIiIcf+IiIiIXNHULoiIiIiIiIiIiIiIiIiIiIiIiIcf+IiIVA3c8oiIiIiIiIiIiIiIiIiIiIiIcf+FQN3PKIiIiIiIiIiIiIiIiIiIiIhNnxw2DoiIiIiIiIiIiIiIhN5TwxrIiIiIiIiIiIiIiIiIiIiIhx/4iIiIPBOxtOxOiIiHH/iIiIiIiIiIiIiIiITcRMM7uIiIiIiIiIiIiIiEZanKpWiIiIiIiIiIiIiIOGVBuJq+iIiIiIiIiIiIiIiIiIiIcf+IiIiIiIhQ7tAhiIiIiIiIiIiIiIiIiHH/iIiIiIiIiIiIiIiIiIiIiIiIiIiIiIiIcf+IiIWLPYTIiIiIiIiIiIiIiIiIiIiIiIiIiHH/iIiIiIiIiIiIiIiIiIiIiIiIiIiIiIiIcf+IhMsBxE/oiIiIiIiIiIiIiIiIiIiIiIcf+IWCvY1IiIiIiIiIiIiIiIiIiIRak8tWyIiIiIiIiIiIiIiIiIhx/4QFYcC56IiIiIiIiIiIiIiIhKAZxv5oiIiIiIiIiIiIiIiISXEseO2IiIiIiIiIiIiIhKAZxv5oiIiIiIiIiIiIiIiIiIiIiHH/hIcSyI7YiIiIiIiIiIiIiIiE1+LDgdiIiIiIiIiIiIiIiIhJHkx+G4iIiIcf+IiIiIiIiIiIiIiIiIiIiIiIiIiIiEmSHHbeiIiIiIiIiIiIiIiIiIiIiIiIiIUXffiIiIiIiIiIiIiIiIiIiIiIiIiIiIiIiIiHE1URG6ru5x/4iIiIiIiIiIiIhc0dQuiIiIiIiIiIiIiIiIhx/4iIiIiIiIiIiIRak8tWyIiIiIiIiIiIiIiIiIiEXKLLNdiIiIiIiIiIiIiIiIiIiIiIiIiIiIhx/4iIiIiIiIiIiIiIiERTLMrNiIcf+IiIiIiIiIiIiIiIiIiIiIiIiIiIiIiIhx/4iIiIiIiIiIiIiIiIiIiIiIiIiIiIiIiHH/iIiDqQAbZv/oiHH/iIiIiIiIiIiITpacJpaIiIiIiIiIiIiIiIhF3lyyGoiIiIiIiIiIiIhx/4iIiIiIiIiIiIiIhJPzx8DIiIiIiIiIiIiIiISnicaHaIiIiIiIiIiIiIiIhJcSx47YiIiIiIiIiIiIiIQRQ8/ryIiIiIiIiIiIiIiIiIiEGsLPU9iIiIiIiIiIiIiIiIiIiIiIcf+IiECLPAhMiIiIiIhx/4iIiIiIiIQDUsDa2IiIiIiIiHH/iIiIiIhEdBzIvoiIiIiIiIiIiIiIiIcf+IiIhAFDwPvIiIiIiIiHH/iIiIiIiEFdjPoniIiIiIcf+IiIiIiIiEA1LA2tiIiIiIiIhx/4iIiIiIiISFA8ivyIiIiHH/iIiIiIiIiIPSfhs9geiIiIiIiIiIiIhx/4iIiIiIiIg/GUGx5r6IiIcf+IiIiIiIiIQfJM8NuIiIiIiIiIiIiIiIhEUyzKzYcf+IiIiIiIiIiIiIiIiIiIiIiIiIiIiIiIhxUw3c8oiIiIiIiIiIiIiIiE2fHDYOiIiIiIiIiIiIiIiIiIiIiIiIiEGsLPU9iIiIiIiIiIiIiIiIhJPzx8DIiIiIiIiIiIiIiIcf+IiIiIhANSwNrYiIiIiIiIiIhx/4iIiIiIiIiIiEywHET+iIiIiIiIiIiIhx/4iIPTsSs8TtiHH/iIiIiIiIiIiIiEIv3O0CiIiIcf+IiIiIiIiIiIiIiIiIiIiIiIiIiIiIiIhx/4iIiIhUDdzyiIiIiIiIiIiIiIiE2fHDYOiIiIiIiIiIiIiIiIQaws9T2IiIiIiIiIiIiIiIRnuMqEeIiIiIiIiIiIiIiIhJ6CxxfYiIiIiIiIiIiIiIiIiIiIhYs9hMiIiHH/iIiIiIiIiIiIiIiIiIiIiIiFgr2NSIiIcf+IiIiIiIiIiIiIiIiIiIiIiIiIhOQIwr94iIiIiIiIiIiIiIiIiIiIiINRmRu+ZuiIiIiIiIiIiIiIiIhODpwvFoiIiIiIiIiIiIhx/4iIiIiIiIiIiIiIiIiIiIiIiIiIiIiIiHH/iIiIiIiIiIiIWCvY1IiIiIiIiIiIiIiIcf+IiIWCvY1IiIiIiIiIiIiIiIiIiIiIiIhx/4iIiIiIiIiITCgcTX6IiIiIiIiIiIcf+IiIhMfixIHYiIiIiIiIiHH/iIiIhMByxPjYiIiIiIiIiIiHH/iIhAFDwPvIiIiIiIiIhx/4iIiER0HMi+iIiIiIiIiIiIiIiIiIiHH/iIiIiEjoLIF9iIiIiIiIiIhx/4iIhANSwNrYiIiIiIiIiIiIiHH/iIiIiIhIUDyK/IiIiIiIcf+IiIiIiEwHLE+NiIiIiIiIiIcf+IiIiIiIiIiIiIiIiIiIiDmukbdRboiIiIiIiIiIiIiIiIhNByw/jYiIiIiIiIiIiIiIiEGsLPU9iIiIiIiIiIiIiIiIiEE1LPytiIiIiIiIiIiIiIiIiIiIRuKcodaIiIiIiIiIiIiIiIiIQn586BiIiIiIiIiIiIiIiIiIiIiFxJ1LZx/4iIiIiIiIiIiIiIiIiIiIiIiIiIiITbAcNP6IiIiIiIiIiIiIiIROscwU6IiHH/iIiIiIiIiIiIiIiIiIRFMsys1x/4iIiIiIiIiIiIiIiISnicaHaIiIiIiIiIiIiIiE5AjCv3iIiIiIiIiIiIiIiIOMfiuDgdiIiIiIiIiIiIiHH/iIiIPxGise5diIiIiIiIiIiIiIiIiEIobO15iIiIiIiIiIiIiEwHLE+Nhx/4iIiIiIiIiIiIiIiISVA8evyIiIiIiIiIiIiIQkDc6/KIiIiIiIcf+IiIiIiIiITAcsT42IiIiIiIcf+IiIiIiIiIiIiIROscwU6IiIiIiIcf+IiIiIiIiIiIiIiIiIiIiE2fHDYOiIiIiIiIiIiIiIiIiIiIiITCgcTX5x/4iIiIiIiIiIiIiIiIiIiIiIQc0c8y6IiIiIiIiIiIiIiEUyPLzciIiIiIiIiIiIiIiISgGcb+aIiIiIiIiIiIiIiIg7NYK1yn2IiIiIiIiIiIhx/4iIiIiISOgsgX2IiIiIiIiIcf+IiIiIiIiIiIiIiIiIiIiIiIiIiIiIiIhx/4iIiIXEnUtoiIiIiIiIiIiIiIiEnoLHF9iIiIiIiIiIiIiIiIiIiEqZjGZniIiIiIiIiIiIiIiIhYs9hMiHH/iIiIiIiIiIiIiITRtcPkqIiIiIiIiIiIiIiIiIcf+IiIiIiDcwIbnP3oiIiIiIiIiIiIiIiEV0HLi+iIiIiIiIiIiIiIiIiIiIhJcSx47YiIiIiIiIiIiIiIiIiIN2x8uZODiIiIiIiIiIiIiIiDS+QbxBvoiIiIiIiIiIiIiIiIMF5hsLGeiIiIiIiIiIcf+IiIiIiIiIiIiIiDh5cbiGjoiIiIiIiIiIiIiDTwMbwPzoiIiIiIiIiIiIOqUStlrtiIiIiIiIiIiIiIP50BsWL+iIiIiHH/iIiIiIiIhMKBxNfoiIiIiIiIiIiIhx/4hMPExMO4iHH/iIiIiIiIiIiE++/BQQiIiIiIiIiIiIiITi+MLQeIiIiIiIiIiIiIiELYzOJziIiIiIhx/4iIiIiIiIiIiIiIiISAocj16IiIiHH/iIiIiIiIiIhEyizDXYiIiIcf+IiIiIiIiIiIhIcSyI7YiIiIiIcf+IiIiIiIhMnxxGDoiIiIiIiIiIhx/4iIiIiIiIiIiIiIiIiIiIiIiIiIiIiIiHH/iIiIiIiIiIiIiIiIiIiIVA3c8oiIiIiHH/iIiIiIiIiIiIiIRuKcodaIiIiIiIiIiIiIiEb2zKCTiIiIiIiIiIcf+IiIiIiIiIiIiIiIiIiIToncJ2Jx/4iIiIiIiIiIiIiIPzoxscXOiIiHH/iIiIiIiIiINzAhuc/eiIiIiIiIiIiIiIiIiHH/TJ8cRg6IiIiIiIiIiIiIiIiIiIcf+IiIiIiIiIiIhNt4w0h4iIhx/4iIiIiIiIiISOgsgX2IiIiIcf+IiIiIiIiIiIhF4pzB1v+IiIiIiIiIiIiIiDuQAbVv/oiIiIiIiIiIiIiIhIkhyG3ocf+IiIiIiIiIiIiIiIiIiEE1LPytiIiIiIiIiIiIiIiIiIiIiIQRQ8/ryIiIiIiIiIiIiIiIRHQc2L7/iIiIiIiIiIiIiISOgsgX2Ihx/4iIiIiIiIiIiElDfHvIiIiIiIiIiIhx/4iIiIiIiIiIiIiElDfHvIiIiIiIiIhx/4iIiIiIiEBWHAueiIiIiIiIiIiIiIhx/4iIiIiIiIiIiIiIiIiIUHfQmIiIiIiIiIhx/4iIORVzt+qMiIiIiIiIiIhx/4iIiIiIiIiIRXuMuEeIiIcf+IiIiIiIiIiIRrTspLGIiIhx/4iIiIiIiIiIhMnxxGDoiIiIiIiHH/iIiIiIiIhNG1w+SoiIiIiIiIiIiIhG4pyh1oiIiIiIiIiIiIiEnbbHJJiHH/iIiIiIiIiIiIiIiIiE/f7BIBiIiIiIiIiIiIiIiIiISJIcht6Icf+IiIiIiIiIiIiIiIiEWpPLVsiIiIiIiIiIiIiIQShs/XmIiIiIiIcf+IiIiIiEDNHAQuiIiIiIiIiIiIiHH/iEYL/K9AiIiIiIcf+IiIiIiIiIgwxXGwSo6IiIiIiIiIiIiIiIiIRVMsus2IiIiIiIiIiIiIiIhPR/wbgIiIiIiIiIiIiIiIhJ6CxxfYiIiIiIiIiIiIiEWITLd7iIiIiIiIiIcf+IiIiIQaOs9cVx/4iIiIiIiIiIiIiIiIiIRcoss12IiIiIiIiIiIiIiIMJBRsH+uiIiIiIiIiIiIiIiIhBFDz+vIiIiIiIiIiIiIiIhJChx/XoiIiIiIiIiIiIiIg+ffGygg6IiIiIiIiIiIiIiIiIiIhBzRzzLoiIiIiIiIiIiIiIiIiIiIiIhKeJxodoiIiIiIiIiIiIiDh5cbiGjoiHH/iIiIiIiIiIiIiISHEsiO2IiIiHH/iIiIiIiIiISOgsgX2IiIiIhx/4iIiIiIiIiIiIiIiIiIhcSdS2iIiIiIiIcf+IiIiIiIiIiIQkDc6/KIiIiIiIiIiIcf+IiD3Q0bMvLoiIiIiIiIiIiIiIiIiEXKLLNdiIiIiIiIiIiIiIiIiIiIiIiIiIhx/4iIRMosw12IiIiIiIiIiIiHH/hUldxqiIiIiIiIiIiIiIiIPNGytC5NiIiIiIiIiIiIiIiIiIiIiITSgcPX6IiIiIiIiIiIiIiIiIQfJM8NuIiIiIiIiIiIiIiIhNKBw9foiIiIiIiIiIiIiIiIiIiIg5keG3bh6HH/iIiIiIiIiIiIhKNrxslIiIiIiIiIiIiIiIiFkr19SIiIiIiIiIiIiIiIiIiIiIiIiIiIiIiIcf+IiIiIiIiIiIiIiIiIiIiIiIiIiIUHfQmIcf+IiIiIiIiIiIiIiIiIiIiIiIiIiIiIiIhx/4iIiIiIiIiIiIiIiIiIiIiIiIiFxJ1LaIcf+IiIiIiIiIiIiIiETKLMNdhx/4iIiIiIiIiIiIhBn2z2CYiIiIiIiIiIcf+IiIiIiIiIiIiIhE6xzBToiIiIiIcf+IiIiIiIiIiIiITsu8I0SIiIiIiIiIiIiIiIhKAZxv5oiIiIiIiIiIiIhGBIyvt4iIiIiIiIiIiIiIiIiIcf+IiISAocj16IiIiIiIiIiIiIiIiIRTI8vNyIiIiIiIiIiIiIiHH/iIiIiIhAVhwLnoiIiIiIiIiIiIiIiHH/iIg0oZG8Xm6IiIiIiIiIiIiIiEnHPHOMiIiIiIiIiIiIiIhCKGzteYiIiIiIiIiIiIiIhFyiyzXYiIiIiIiIiIiIiIiIRTI8vNyIiIiIiIiIiIiIiIiIiIiIiIUHfRmP+IiIiIiIiIiIiIiIiIiIiIiIiIhFdBy4voiIiIiIiIiIiIiIiIiEhxLJjt/4iIiIiIiIiIiIiIiIiIiIhUDdzyiIiIhx/4iIiIiIiIiIiIhEMjzc3P+IiIiIiIiIiIiIiIiIiIiD8ykrHNbYiIiIiIhx/4iIiIiITAcsT42IiIiIiIiIhx/4iIiIiEjHPIOMiIiIhx/4iIiIiIiIiIiIhArCwGPYhx/4iIiIiIiIiISFA8ivyIiHH/iIiIiIiIiIiIiIiIiEA1LA2tcf+IiIiIiIiIiIiIiIiEqtvGUkiIiIiIiIiIiIhx/4iFxJ1LaIiIiIiIiIiIiIiIiEEUPP68iIiIiIiIiIiIiIiIiIiIiIcf+IXEnUtoiIiIiIiIiIiIiIiIiIiIiIiEGsLPU9iIiIiIiIiIiIiIiIiIcf+IiIiIiFxJ1LaIiIiIiIiIiIiIiIiIiIiHH/iIiIiIiIiIiIiIiIiIiIiIiIiIiIiIiIcf+IiIiIhYK9jUiIiIiIiIiIiIiIiIiIiIhx/4iIiEgKHI9eiIiIiIiIiIiIiIiIiHH/iIiIiIhYK9jUiIiIiIiIiIiIiIiIiIiIcf+IiIiIiFDu0CGIiIiIiIiIiIiIiIiIiHH/iIiIiIiIiIhcSdS2iIiIiIiIiIiIiIiIhx/4iETrHMFOiIiIiIiIiIiIiIiIiIhx/4hOvvwkEIiIiIcf+IiIiIiIiIVA3c8oiIiIiIiIiIiIiIiIcf+IiIiIiIiIiIiIhGTdyrIoiIiHH/iIiIiIiIiIRRFMvuuIiIiIiIiIiIiIiIiIiIiIiIiIiIiIiHH/iIiIXNHULoiIiIiIiIiIiIiIiIiIiIiIiIiHH/iIiIiIRMosw12IiIiIiIiIcf+IiIiIiIiIiIiIiIiIiIiIiIiIiIiIiIhx/4iIiIhGGLyudIiIiIiIiIiIiIiIiFiz2EyIiIiIiIcf+IiIiIiIiIiIiIiIiIiIg1GZG75m6IiIiIiIiIiIiIiIiIiIiIiIiIiIiEkeTH4biIiIiIcf+IiIiIiIiIiIiIiIiIiIiIiIiIiIiIiIhFdBy4voiIiIiIiIiIiIg75hG1Ge6IiIiIiIiIhx/4iIiIiIiIiIiIQX58+BiIiIiIhx/4iIiIiIiIiIiIhQ7tAhiIiIiIiIiIiIcf+IiIiIiIiIiIiIiIiIiIiIiIhYK9jUiIhx/4iIiIiIiIiIiIiIiIiIiIiIiIiIiIiIiHH/iIhEUyzKzYiIiIiIiIiIiIiIhx/4iIiIiIiIiIiIiIiIiIiIiIiIiIiIiIiHH/iIiIiIiIiIiIiEyfHEYOiIiIiIcf+IiIiIiIiIiIiIiIhIkhyG3oiIiIiIiHH/iIiIiIiIiIQBQ8D7yIhx/4iIiIiIiIiIiISja8bJSIiIiIiIiIiIiIg5HvK34Q2IiIiIiIiIiIiIiIiIiIiE1+LDgdiIiIiIiIiIiIiIiIiIiIiEXKLLNdiIiIiIiIiIiIiIiEXKLLNdiIiIiIiIiIiIiIhF6xyxToiIiIiIiIiIiIiIiIiIiIhNKBw9foiIiIiIiIiIiIiIiIhKa9x5Qv+IiIiIiIiIiIiIiIQKwsFj3/iIiIiIiIiIiIiIiFSV3GqIiIiIiIiIiIiIcURGbLuZiIiIiIiIiIiIiIiIOD/iuMAdiIiIiIiIcf+IiIiISMc8g4yIiIiIcf+IiIiIiD8mAbHZ/oiIiIiIiIiIiIiIiIiIiIhFUyy6zYiIiIiIiIiIiIiIiITg6cLxaIiIiIiIiIiIiIiIiEXrHLFOiIiIiIiIiIiIiIhBNSz8rYiIiIiIiIiIiIiIiIiEWpPLVsiIiIiIiIiIiIiIiIiIiIiIRXQcuL6IiIiIiIiIiIiIiEE1LPytiIiIiIiIiIiIiIiIiITnWsKKWIiIiIiIiIiIiIiIiIcf+IiIiIiIiIiIiIiIiIiIiIiIiEywHET+cf+IiIiIiIiIiIiIiIiIiIhNfiw4HYiIiIiIiIiIiIiIhJcSx47YiIiIiIiIiIiIiIiIiIiIiIiIiIhFdBy4voiIiIiIiIiIiIiIiISfxccDqIiIiIiIiIiIcf+IhUldxqiIiIiIiIiIiIiIiIRcoss12IiIiIiIiIiIiIiIiIiIiIiIiIiIcf+IiIiIiIiIiIiIiIiIiIiITX4sOB2IiIiIiIiIiIiIiIiIiIiIiIiIhx/4iIiIiIiIiIiIiIiIiIiIiIhYs9hMiIiIiIcf+IiIiIiIiIRYhMt3uIiIiIiIiIiIiIiIiIiIiIiIiIiITZ8cNg6IiIiIiIiIiIiIiIiIiIiIhx/4iIiIiIiIiIiIiIiIiIiIiIiIiIiIiIiHH/iIiIiIQM0cBC6IiIiIiIiIiIiIhx/4ReKcsdaIiIiIiIiIiHH/iIiIhAzRwELoiIiIiIiIiIiIiIhx/0CLPAhMiIiIiIiIiHH/iIiIiIWLPYTIiIiIiIiIiIiIiIiIiIiIiIhx/4SJIcht6IiIiIiIiIiIiIiIiIhNPEw8O4iIiIiIiIiHH/iIiIXNHULoiIiIiIiIiIiIiISVA8evyIiIiIiIiIiIiIiIhFyiyzXYiIiIiIiIiIiIiIiIiIiIiIiIiIcf+IiIiIiIiIiIiIiIiIiIiIiIiIhQd9CYiIcf+IiIiIiIiIiIiIiIiIiIiIiIiIiEnoLHF9iIiIiIiIiIiIiIiIiEHNHPMuiIiIiIiIiIiIiIiIiIiIiIiIiIhx/4iIiIiIiIiIiIiIiIiIiIiIiIiIiIiIiHH/iIiIiIiIiIiIiIiIiIiIiIiIiIhUldxqiIcf+IiIiIiIiIiIiIiIiIiIiIiIiIiIiIiIUe7fEYiIiIiIiIiIiIiIiIiIiIiEVTLLrNiIiIiIiIiIiIiIiIiIiIiIiIhxUw3c8oiIiIiIiIiIiIiIiIiIiIiIQc0c8y6IiIiIiIiIiIiIiIiIiIiIQTUs/K2IiIiIiIiIiIiIiIiIiIiIiHH/iISHEsiO2IiIiIiIiIiIiIiIiHH/iIiIiIiIiIiIiIiIiIiIiIiIiIiIiIiIcf+IiIiIiIiIiIWLPYTIiIiIiIiIiIiIiIiIQVYc+p6IiIiIiIiIiIiIiIiIhFvWy0KXH/iIiIiIiIiIiIiIiIiIiIiIhCB3zviIiIiIiIiIiIiIiIiIiEnoLHF9iIiIiIiIiIiIiIiIiIiIhBNSz8rYiIiIiIiIiIiIiIiIiIiIiIiIiIiIhxR5Icht6IiIiIiIiIiIiIiIiIiIiIiIiFkr19SIiIiIiIiIiIiIiIiIiIiIiIiIiIQVYc+p6IiIiIiIiIiIiIiIiIiIiIiIiHH/iIiFDu0CGIiIiIiIiIiIiIiIiIiE1+LDgdiIiIiIiIiIiIiIiIiIhx/4iIiIiEQyPMzciIiIiIhx/4iIiIiIiIiIiIiIiIiIiIiIiIiIiIiIiHH/iIiIiIiIhcSdS2iIiIiIiIiIiIiIiIiIhx/4iIiIiIiITAcsT42IiIiIiIhx/4iIiIiIiIiIiIiIiIiIiFxJ1LaIiIiIiIcf+IiIiIiIiIiIiIiIiIiIiIiFiz2EyIiIiIiHH/iIiIiIiIiIiIiIiIiIhIkhyG3oiIiIhx/4iIiIiIiIiIiIiIiIiIiIiIiIUHfQmIiIhx/4iIiIiIiIiIiIiIiIiIiIiIiIiIiIRXQcuL6IiIiIiIiIiIiIiIiIiIiIiEvz3FDCiIiIiIiIiIiIiIiDKKAr51/YiIiIiIiIiIiIiIiIhJUDx6/IiIiIiIiIiIiIiIiIhGe4yoR4iIiIiIiIiIiIiIiIQy/c3QKIiIiIiIiIiIiIiIiD6BMrJ+zYiHH/iIiIiIiIiIgydaO+ilyIiIiIiIiIiIiIiIiIiEYlfK2oiIiIiIiIiIiIiIiIiIiIiIiHH/iIiIQM0cBC6IiIiIiIiIiIiIiIhx/4RKk8xWyIiIiIiIiIcf+IiIiIiIiIiIiIiIiITflsMGmIiIiIiIiHH/iIiIiIiIg8uGG0R56IiIiIiIiIiIiIiIiIRcoss12IiIiIiIiIiIiIiIiIiIiEE1LPytiIiIiIiIiIiIiIiIiIiIiIhVDdvyiIiIiIiIiIiIiIiIiIg4u1G4RK6IiIiIiIiIiIiIiIhGJXytqIiIiIiIiIiIiIiIiIiIiIiISXEseO2IiIiIiIiIiIiIiIiIiIiISVA8evyIiIiIiIiIiIiIiHH/NE6xvLFOiIiIcf+IiIiIiIiIiIQ+z80TCIiIiIiIiIiIiIiIiEyfHFYO/4iIiIiIiIiIiIiE3lPDGsiIiIiIiIiIiIiIhGtOy0sf+IiIiIiIiIiIiIhKeJxodoiIiIiIiIiIiIiIiD+dAbFi/oiIiIiIiIiIiIiIcf+D+c0rFjLYcf+IiIiIiIiIiIiIhBFDz+vIiIiIiIiIiIiIiIiIiIiISegscX2IiIiIiIiIiIiIiIiIiE1+LDgdiIiIiIiIiIiIiIiIhBrCz1PYiIiIiIiIiIiIiIhGnHymOIiIiIiIiIiIiIiIiIiINJ1RvGKuiIiIiIiIiIiIiIiIiDsIAbX3/oiIiHH/iIiIiIiIiIiIiIiIiIiIiIiIiIiIiIiIcf+IiIiIiIiIiIiIiIiIiIiIiIiIiIiIiIhx/4iIiIiECsLAY9iIiIiIiIhx/4iIiIiIiIiIiIiIiIiIQvm84GSIiIiIiIiIiIhx/4iIiDZmIrqZ3YiIiIiIiIiIiIhHk/yWwIiIiIiIiIiIiIg3MNO5zyyIiIiIiIiIiIiIiIhNfiw4HYiIiIiIiIiIiIiIiIiIiIiIiIiIiIXdHTLoiIiIiIiIiIiIiIiIiIiIiIiIiIiEVTLLrNiIiIiIiIiIiIiIiIiIiIQTUs/K2IiIiIiIiIiIiIiIiIiIiIcf+IiIiIiIhMsBxE/oiIiIiIiIiIiIiIhJ6CxxfYiIiIiIiIiIiIiIN+kBuRb+iIiIiIiHH/iIiIiIiIhEqTzFbIhx/4iIiIiIiIiIiITdh8MniIiIiIiIhx/4iIiIiIiIiIiIiIiIiIhFEUy+64iIiIiIiIiIiIiIiIiIiIRVMsus2IiIiIiIiIiIiIiIiIiIhx/4iIiIiIiIiIiIiIiIiIiIiIiIiIiIiIhOQIwr94iIiIiIiIiIiIiIiIiIQn586BiIiIiIiIiIiIiIiIiIhFyiyzXYiIiIiIiIiIiIiIiIiEGsLPU9iIiIiIiIiIiIiIiIQaws9T2IiIiIiIiIiIiIiIhYs9lM/4iIiIiIiIiIiIMztivcSdiIiIiIiIiIiIiIiIiIiE2fHDYOiIiIiIiIiIiIiIiIiEbinKHWiIiIiIiIiIiIiIiIiIhNfiw4HYiIiIiIiIiIiIiIiIiIiIiIcf+IiISJIcht6IiIiIiIiIiIiIiIiIiIiHH/iIiIWCvY1IiIiIiIiIiIiIiIiIRjmsrGWIiIiIiIiIiHH/iIiIQM0cBC6IiIiIiIiIiIiIiIhx/4iIiIiIQFYcC56IiIiIiIiIiIiIiIhx/4iIiIhMnxxGDoiIiIiIiIiIiIiHH/iIiIiIiEiSHIbeiIiIiIiIiIiIiIiITeU8MayIiIiIiIiIiIiIcf+IiIRKk8xWyIiIiIiHH/iIiIiIiIiFzR1C6IiIiIiIiIiIiIiIiIhFMjy83IiIiIiIiIiIiIiIiIRsGso+WIiIiIiIcf+IiIiIiISAocj16IiIiIiIiIiIiIhx/4iIiIiIiIiIiIiIiFiz2EyIiIiIiIiIiIiIcf+IiIiIiIiIiIiIhc0dQuiIiIiIiIiIiIiIiIcf+IiETrHMFOiIiIiIiIiIiIiIiIiIcf+IiIiIiEwHLE+NiIiIiIiIiIcf+IiIiIiIiIiIiIhcSdS2iIiIiIiIiIiIiHH/iIiIiIiIiIiIiIiIiITLAcRP6IiIiIiHH/iIiIiIiIiEWcfLY4iIiIiIiIiIcf+IiIiIiIiISMc8g4yIcf+IiIiIiIiIiIiIQV2M+idx/4iIiIiIiIiIiIiIg5stG3TS6IiIiIiIiIiIiIiHH/iIiIiIiIiIiIiIiIiIiIiIiIiITX4sOB2IiIiIiIiIiIiIiIhNByw/jYiIiIiIiIiIiIiIiEZ7jKhHiIiIiIiIiIiIiIiIiDDSMbA9zoiIiIiIiIiIiIiIiISyn8XWCIiIiIiIiIiIiIiIiIhJxzxzjIiIiIiIiIiIiIiHH/iIhIChyPXoiIiIiIiIiIiIiIiIiISpmMZmeIiIiIiIiIiIiIiIhx/4TXWsOKWIiIhx/4iIiIiIiIiIiIhMByxPjYiIhx/4iIiIiIiIiIOK6RuFFuiIiIhx/4iIiIiIiDMNsr3yTYiIiIcf+IiIiIiIiIiIiIiIiIiETrHMFOiIcf+IiIiIiIiIiIiIiIiIiIgziSG9dt6IiIhx/4iIiIiIiIiIiIiDO2or1JXYiIiIiIcf+IiIiIiIiEkBnH/miIiHH/iIiIiIiIiIgzR0G9uL6IiHH/iIiIiIiIiIhODpwvFoiIiIiIiIiIiIiITeU8MayIiIiIiIiIiIiIiIRVMsus2IiIiIiIiIiIiIiE1dPDosiIiIiIiIiIiIiIhGe4yoR4iIiIiIiIiIiIiIiDS+QbxBvoiIiIiIiIiIiIiIiIiDJIIr633YiIiIiIcf+IiIiIiIiIiIiIiIiIiEJdjOoniIiIiIiIiIiIiIiFxJ1LaIiIiIiIhx/4iIiIhEMjzM3IiIiIiIhx/4iIiIiIiIiIiIiIhEyizDXXH/iIiIiIiIiIiIiE4OnC8WiIiIiIiIiIiIiIiIQuWM4aeIiIiIiIiIiIiIiIRRFMvuuIiIiIiIiIiIiIhFEUy+64iIiIiIiIiIiIiIiIcUcKHI9eiIiIiIiIiIiIiIiIiIiIiIcf+IiIiIiIiIiIhc0dQuiIiIiIiIiIiIiIiIiIcf+ISHEsiO2IiIiIiIiIiIiIiIiIcf+IhJIox914iIiIiIiIiIiIiIhHk/yWwIiIiIiIiIiIhx/4iIhEiEzHe4hx/4iIiIiIiIiIiIiFzR1C6IiIiIiIiIiIiIiIhx/4iIiIiIiIiIiIiIiIiIiIiIiIiIiIiE1dPDosiIiIiIiIiIiIcf+IiIiIiIiIiIiIiIiISegscX2IiIiIiIiIiIiIiIiIiIiIiIiIiIiIiIhx/4iIiIiIhMKBxNfoiIiIiIiIiIiIiIcf+IiIiIiIiIiIiIiIiIiIiIiIiIiIiIiIhx/4iIiIiIiIiIiIiIiIiIiFiz2EyIiIiIiIiIcf+IiIiIiIiIiIiIiIiIiIiIiIiIiIiIiIhx/4iIiIiIiIiIiIiIiIiIiIiIiIiIiIiIiEkKHH9eiIiIiIiIiIiIiIiIRVMsus2IiIiIiIiIiIiIiIiIVA3c8oiIcf+IiIiIiIiIiIiIiIiIiIVA3c8oiIiIiIcf+IiIiIiEGwbPT5iIiIiIiIiIiIiIiIhOQIwr94iIiIiIiIiIiIiIgwPXGw0o6IiIiIcf+IiIiIiIiDEgwb/fPoiIiIiIiIiIiIiIhD7PzRMIiIiIiIiIiIiIiIiIiIXUnTtoiIiIiIiIiIiIiIiIO38BtYD+iIiIiIiIiIiIiIiEmSHHbeiIiIiIiIiIiIiIiIiIiIiIiIiHH/hYK9jUiIiIiIiIiIiIiIiIiIiIiElxLHjtiIiIiIiIiIiIiIiIiIiIiIg9GwOz5PyIiIiIiIiIiIiIiITflsMGlx/4iIiIiIiIiIiIiIiIiIiIiIiIhJkhx23oiIiIiIiIiIiIiIiIiIiIOZGUt25riIiIiIiIiIiIiIiIiEmSHHbeiIiIiIiIiIiIiIiEhxLIjtiIiHH/iIiIiIiIiIiIiIiIiIiIiIiIiIiIiIRXQcuL6IiIiIiIiIiIiIiEe07JSxiIiIiIiIiIiIiIiIhN+WwwaYiIiIiHH/iIiIiIiIMsNivjydiIiHH/iIiIiIiIiIN4YxuXnOiIiIiIiIiHH/iIiIiIiEIv3O0CiIiIiIiIiIcf+IiIiDRbcbykjoiIiIiIiIiIiIiIiIhNXTw6LIiIiIiIiIiIiIiIiHH/TJ8cRg6IiIiIiIiIiIiIiIiIhBNSz8rYiIiIiIiIiIiIiIiIgwXhSwseuIiIiIiIiIiIiIiIiIiIg8+kG0Bb6IiIiIiIiIiIiIiIiHH/iIReKcsdaIiIiIiIiIcf+IiIiIhAFDwPvIiIiIiHH/iIiIiIiIiIVA3c8oiIiIiIiIiIiIiIiHH/iIiIiIiIiIiIiIiIiIiIhIkhyG3oiIhx/4iIiIiIiIiIiEwHLE+NiIiIhx/4iIiIiIiIiIiIiIiIiIiIiINS3Bu9I+iIiIiIiIiHH/iIiIiIg3yBG5N+6IiIiIiIiIiIiIiIQgd874iIiIiIiIiIiIiIiIhYK9jUiIiIiIiIiHH/iIiIiINCUjvNrciIhx/4iIiIiIiIiIiIiIiIiIiIiIiIiIiIiEacfKY4iIiIiIiIiIiIiIiIiEEobP15cf+IiIiIiIiIiIiIiISHEsiO2IiIcf+IiIiIiIiIiIiEQyPMzccf+IiIiIiIiIiIiIiIOKbyuFkNiIiIiIiIiIcf+IiIiDiaYbhlnoiIiIiIiIiIiIiIiIiIiISegscX2IiIiIiIiIiIiIiIiIiIiIVQ3b8oiIiIiIiIiIiIiIiIiIhKNrxslIiIiIiIiIiIiIcf+IiIhKFcxuo4iIiIiIiIiIiIiIiIT4ncF2KIiIiIiIiIiIiIiIiIiDteEbWh7oiIiHH/iIiIiIiIiIiITvDsIPGIiIiHH/iIiIiIiIiIhE6xzBToiIiIiIiIiHH/iIiIiEjoLIF9iIiIiIiIiIhx/4iIiIiIiIhArCwGPYiIiIhx/4iIiIiIiIiDsIAbX3/oiIiIiIiIiIiIiIiIQmHM6eOIiIiIcf+IiIiIiIiIiIiIiIiIiIiFB30JiIiIiIiIcf+IiIiIiIiIiIiIiIiIiIiIiIiIUO7QIXH/iIiIiIiIiIiIiIiEnHPHOMiIiIiIiIiIiIiIiIiIiIhBNSz8rYiIiIiIiIiIiIiIiEGLPPdMiIiIiIiIiIiIiIiIiIQYs890yIiIiIiIiIiIiIhx/4iIiIiIiIiIiIiIiIiIiIiIiIiIhNByw/jYiIiIiIiIiIiIiIiIiITmF8KeiIiIiIiIiIiIiIiIiIiIiIiEFWHPqeiIiIiIiIiIiIiIiIiIiIiIiIiIiIiIcf+IiFiz2EyIiIiIiIiIiIiIiIiIRf9MsAuIiIiIiIiIiIiHE3HvK44Q2IiIiIiIiIiIiIiIRnuMqEeIiIiIiIiIiIiIhBrCz1PYiIiIiIiIiIiIiIiIiIiIiDw9IbTC3oiIiIiIiIiIiIiIiErz3GDChx/4iIiIiIiIiIiIiIiIiIM3R1vYuKiIiIiIiIiIiHH/iISKZMhZuIiIcf+IiIiIiIiIiEEobP15iIiIiIiIiIiIiIiIcf+IMsNivjydiIiIiIiIiIcf+IiIiFgr2NSIiIiIiIiIiIiIiIiIiIiIhx/4iIiIhN+WwwaYiIiIiIiIiIiIiIiIiIiIcf+IXEnUtoiIiIiIiIiIiIiIiIiIiIiIiIiHH/iIiISJIcht6IiIiIiIiIiIiIiIiIiIhx/4hMKBxNfoiIiIiIiIiIiIiIiIiIiIcf9UDdzyiIiIiIiIiIiIiIiIXEnUtoiIiIhx/4iIiIiIiIiIiIiEUyPLzciIiIiIiIiIiIiIiIiIhFvWy0KYiIiIiHH/iIiIiIiIiISSKMfdeIiIiIiIcf+IiIiIiDf9MbkCzoiIiIiIiIiHH/iIiIP6FBsV6+iIiIiIiIiIiHH/iIiIiIiIiIiIQX58+BiIiIiIiHH/iIiIiIiIiISFA8ivyIiIcf+IiIiIiIiIiIMxIhve3eiIiIiIiIiIiIiIiHH/hArCwGPYiIiIiIiIiIiIiHH/g2yMO6NzyIiIiIiIiIiIiIiIhx/4iIhANSwNrYiIiIiIiIiIiIiHH/iEV7jLhHiIiIiIiIiIiIhx/4iIiIiIiIiISJIcht6IiIiIiIiIiIiIcf+IiIiIiIiIiIiIiD74MrIHzYiIiIiIiIiIiHH/iITF08SiyIiIiIiHH/iIiIiIiISHEsiO2IiIiIiIiIiHH/iIiIiIiIiIiDLDFb486oiIiIiIiIiIiIiIiE1+LDgdiIiIiIiIiIiIiIiIiIiHFf3tAhiIiIiIiIiIiIiIiIiIiIiIiIiIcf+IiIiIiIiIiIiIiIiIiIiIiIiIiIiIiIhx/4iIiIiIiIiIiIiIiIiIiIiIiIhJcSx47YiIiIiIiIiIiIiIiIiIiIiIiIiIcf+IiIiIiIiIiIiIiIiIiIiIiIiIhHk/yWwIiIiIiIiIiIiIiIiIhx/4QIs8CEyIiIiIiIiHH/iIiITH4sSB2IiIiIiIiIhx/4iIg5NmO3yZyIiIiIiIiIiIiIiIOj4CtsH9iIiIiIiIiIcf+IiEW9bLQpiIiIiIiIiIiIiIiIiIiDMzEb3M7oiIcf+IiIiIiIiISkrsa1GIiIhx/4iIiIiIiIiIiIiIiIMIORsIxuiIhx/4iIiIiIiIiIiIiIPDRUtMuriIiIiIiIiIiIiIiIiIhx/4iDfo0rkXLYcf+IiIiIiIiIiIiITYJsN9mIiIiIiIiIiIiIiITV08OiyIiIiIiIiIhx/4iIiIiIiIiEiSHIbeiIiIiIiIiIiIiIcf+IiIiIiIiDt2NLWJy4iHH/iIiIiIiIiIg0OoG8xX6IiIiIiIiIiIhx/4iIiE11rDilhx/4iIiIiIiIiIiIiIiIiIiIiIiIiIiIiIiHH/iIiIiIiIiIiIiIiIiIiIiIiIiIiIiIiIcf+IiIiIXEnUtoiIiIiIiIiIiIiIiIiIiIiHH/iIiIiIiIiIiIiIiIiIiIiIiIiIiIiIiIcf+IiIiIROscwU6IiIiIiIiIiIiIiIcf+IiIiIiIiIiIiIiIiIiIiIiIiIiIiIiIhx/4iIiIiIiIiIhFvWy0KYiIiIiIiIiIiIhx/4iIiEx+LEgdiIiIiIiIiIcf+IiIiIiIiIiIiIiIiIiITJ8cRg5x/4iIiIiIiIiIiIhMnxxGDoiIiIiHH/iIiIiIiIiIhAVhwLnoiIiIiIiIiIiHH/iIiIiIiIiIiIiIiIiIiIiIiIiIiIiIiIcf+IiIiEhQPIr8iIiIiIiIhx/4iIiIiIiIiIiIiIiIiIiIiIiIiIiIiIiHH/RUZsu5mIiIiIiIiIiIiIiIiIiIiIiIiIiIcf+IiIhBKGz9eYiIiIiIiIiIiIiIiIiIRVMsus2IiIiIiIiIiIiIiE0HLD+NiIiIiIiIiIiIiIiIiIiIhFqTy1bIiIiIiIiIiIiIiIiIhxUw3c8oiIiIiIiIiIiIiIiIiIiIRTI8vNyIiIiIiIiIiIiIiEE1LPytiIiIiIiIiIiIiIiIiIiIiDMacr3ljYiIiIiIhx/4iIiIiIiIiIiIiIhFMjy83IiIiIiIiIiIiIiIiIiElDfHvIiIiHH/iIiIiIiIiIQDUsDa2IiIiIiIcf+IiIiIiEyfHEYOiIiIiIiIiIiIhx/4iIiIiIiIiIiIiIiIiIiIiIiIiIiIiIiHH/iIiIiIiIiIiIiIiIiIiIiIiIiIiIiIiIcf+IiIiIiIhFZ1y5ioiIiIiIiIiIiIiIiIiIhBNSz8rYiIiIiIiIiIiIiIiIhFiEy3e4iIiIiIiIiIiIcf+IiIhc0dQuiIiIiIiIiIiIiIiIhNxEwzu4iIiIiIiIiIiIiIiIcf+IiIiFgr2NSIiIiIiIiIiIiIiIiIiIiIhx/4iIiIiIiIiIiIiIiIiIiIiIiIiIiIiIiHH/iFQN3PKIiIiIiIiIiIiIiIiIiIiIiIiHH/iIiIiEVGbLuZiIiIiIiIiIiIiIiIiIiIiIcf+Dv6QbUFvoiIiIiIiIiIhx/4iIiIiIhN+WwwaYiIiIiIiIiIiIiIiIhJ6CxxfYiIiIiIiIiIiIiIhJ6CxxfYiIiIiIiIiIiIiIQUlc+2qIiIiIhx/4iIiIiDBJA7DG/IiIiIiIiIiIiIcf+IhMByxPjYiIiIiIiIiIiIiIcf+IiIiIiIhIChyPXoiIiIiIiIiIiIhx/4iIiIiIiIhEdBzIvoiIiIiIiIiIiIiHH/iE1AjDv3iIiIiIiIiIiIiIiIhx/4hCQNzr8oiIiIiIiIiIiIiIiIiIhdSdO2iIiIiIiIiIiIiIiIiIg36QG5Fv6IiIiIiIiIiIiIiIcf+Ig7g0G1fL6IiIiIiIiIiIiHH/iIiIiIiIiIiIiIiIPsMSsjztiIiIiIiIiIiIiIiIiIQc0c8y6IiIiIiIiIiIiIiIiIiIiIiIiIiIcf+IiIiIiIiIiIiIiIiIiFgr2NSIiIiIiIhx/4iIiIiIQM0cBC6IiIiIiIiIiIiIcf+ITKNcVcr/iIiIiIiIiIiIiIiIhE6xzBToiIiHH/iIiIiIiIiIiIiIRak8tWyIiIiIiIiIiIiIiIiITYJsN9mIiIiIiIiHH/iIiIiIiIg/gFGxf66Icf+IiIiIiIiIiIiIS7H8VOCIiIiIiIiIiIiIiIiIN1liuaadiIiIiIiIiIiIiIiFiz2EyIiIiIhx/4iIiIiIiIiIiIiIiIiIQdFc8uqIiIiIiIiIiIiIiF1J07aIiIiIiIiIiIiIiIiIiIiIiIiIiIiIg0tqK8SV2IiIiIiIiIiIiIiIiIRescsU6IiIiIiIiIiIiIiIiIhMsBxE/ohx/4iIiIiIiIiIiIiIiIiIiIiIiIiIiIiIiHH/iIiIiIiIiIiIhJHkx+G4iIiIiIiIiIiIiIiINONxvByOiIiIiHH/iIiIiIiIiIQZ9s9gmIiIiIiIiIiIiIhxNXpSuoWtiIiIiIiIiIiIiIiHFD6xzBToiIiIiIiIiIiIiIiEHyTPDbiIiIiIiIiIiIiEVTLLrNiIiIiIiIiIiIiIiIiIiHH/iIiIiIiIiIiIiIiIiIiIiIiIiIiIiIiIcf9ANSwNrYiIiIiIiIiIiIiIiIhRd9+IiIiIiIiIiIiIiIiIiIiIiIiIiIiIiHH/iIiIiIiIhIcSyI7YiIiIiIiIiHH/iIiIhIkhyG3oiIiIiIiIiIiIiIiIgzBkK9+b2IiIiIiIiIiIiIiIiIiIiIiIP6lFsVa6iIiIiIiIiIiIiIiHH/iIiEBWHAueiIiIiIiIiIiIiIiIiIiEMO7N8RiIiIiIiIiIiIiHH/iIiIiIiIiIiIiIiIiIiIiIiIiIiIiIRescsU6IiIiIiIiIiIiIiIiEGsLPU9iIiIiIiIiIiIiIiIiEEUPP68iIiIiIiIiIiIiIiIQc0c8y6IiIiIiIiIiIiIiIiIiIiIhZK9fUiIiIiIiIiIiIiIiIiIiIiIiIiIiIiIRXQcuL6IiIiIiIiIiIiIiIiE1+LDgdiIiIiIiIiIiIiIiIiIiE3lPDGsiIiIiIiIiIiIiIiISXEseO2IiIiIiIiIiIiIiITth8IniIiIiIiIiIiIiIiIhBizz3TIiIiIiIiIiIiIiIiDjcQbgjvoiIiIiIiIiIiIiIiEq6fGRYiIiIiIiIiIiIiIiIhBFDz+vIiIiIiIiIiIiIiIiIiIhNKBw9foiIiIiIiIiIiIiIiITX4sOB2IiIiIiIiIiIiIiIiIiIRescsU6IiIiIiIiIiIiIiIiIiIiIhDL9zdAoiIiIiIiIiIiIiIiE1+LDgdiIiIiIiIiIiIiIiIiIiIiIhx/4TJ8cRg6IiIiIiIiIiIiIiIiIhJkhx23oiIiIiIiIiIiIiIiIiIiIiIiIQaws9T2IiIiIiIiIiIiIiIiIcf86f7O2gEyIiIiIiIiIiIiIiIiIiIOCNhuNyeiIiIiHH/iIiIiIiIiIg4x+K4OB2IiIiIiIiIiIiIiIgySCK+t92IiIiHH/iIiIiIiIiIiER0HMi+iIiIiIiIiIiIcf+IiIg5xrS3OUuIiIiIiIiIiIiIiIiIiIiDsIAbX3/oiIiIiIiIiIcf+IiFB30JiIiIiIiIiIiIiIiIiIiIQc0c8y6IiIiIiIiIiIiIiIiISegscX2IiIiIiIiIiIiIiEJA3OvyiIiHH/iIiIiIiIiIiIiE3lPDGsiIiIiIiIiIiIiIiIiIhFvWy0KYiIiIhx/4iIiIiIiIiIiEkBnH/mcf+IiIiIiIiIiIiIiIiIiIiIhEdBzIvohx/4iIiIiIiIiIiIiIiIiIiIiIiIiIg+OxKyxO2IiIiIiIiIhx/4iIiDQZkbzmboiIiIiIiIiIiIhx/4iE11rDiliIhx/4iIiIiIiIiIiIiEqMzGcziIiIiIiIiIcf+IiIiIiIhQ7tAhiIiIiIiIiIiIiIiIgwayGwpN6IiIiIiIiIiIiIiIiEHyTPDbiIiIiIiIiIiIiIiIhx/4SrH8ZOCIiIiIiIiIhx/4iIiIiIQFYcC56IiIiIiIiIiIiIiIhx/4iIiIQBQ8D7yIiIiIiIcf+IiIiIiIiIiIiECsLAY9iIcf+IiIiIiIiIiIiIhHLOydMYiIiIiIiIiIiIiISaZMdZuIiIiIiIiIiIiIiIiITX4sOB2IiIiIiIiIiIiIiIiIiIiIhx/05o7ClxiIiIiIiIiIiIiIcf+IiITOU8QayIiIiIiIhx/4iIiIiIiIiIiIiIiIiIiIiIiIiIiIiIiHH/iIiIiIiIiIiIiIiIiIiIiIiIiIiIiIiIcf+IiIiIiIiIiIiIiIiIiIiIiIiIiIiIiIhx/4iIiIiIiIiIiIiIiIiIiIiIiIiIiIiIiHH/iIiEhxLIjtiIiIiIiIiIiIiIiHH/hEdBzIvoiIiIiIiIiIiIiIiIiIiIiIcf+IiIiEgKHI9eiIiIiIiIiIiIiIiIhBzRzzLoiIiIiIiIiIiIiIiIiISegscX2IiIiIiIiIiIiIiIiIiIhx/0Iv3O0CiIiIiIiIiIiIiIiIT9/sEgGIiIiIiIiIiIiIhx/0FdjPoniIiIiIiIiIiIiHH/iIiIiIiIiIiIiIiIiIiIiIiIiIiITQcsP42IiIiIiIiIiIiIiIiIiISQocf16IiIiIiIiIiIiIiIiIXEnUtoiIhx/4iIiIiIiIiIiIiIiIiIiIiIhMsBxE/ohx/4iIiIiIiIiIiIiIiIiIiIiIiIiIiIiIXNHVLv+IiIiIiIiIiIiIiIiEmmTHWbiIiIiIiIiIiIiIiIiIiIiIcf+IiIiIiIiIiIiIiIiEA1LA2thx/4iIiIiIiIiIiIiFB30JiIiIiIiIiIiIiIhx/4g3yBG5N+6IiIiIiIiIiIiIiIiIiIgw0jGwPc6IiIiIiIiIiIiIiIiISVA8evyIiIiIiIiIiIiIiIg9q6GzVF6IiIiIiIiIiIiIiIiE0oHD1+iIiIiIiIiIiIiIiIiIiIiIiIiIhFdBy4voiIiIiIiIiIiIiIiIiIiIiIiIiIiIcf+IiIiIiIiIiIiIiIiIiIiIiIiIiIVJXcaohx/4iIiIiIiIiIiIiIiIiIiIiIiIiIiIiISYVcd6qIiHH/iIiIiIiIiIiIiIiIiIiIiIiIiIONSiuCtdiIiIiIiIiIiIiIiEGsLPU9iIiIiIiIiIiIiIiEhxLIjthx/4iIiIiIiIiIiIQKwsBj2Ihx/4iIiIiIiIiIg77mK1EZ2IiIiIiIiIiIiIiIiIiIiIiIiIiIiIcf+IiIiIiIiIiD74MrIHzYiIiIiIiIiIiIiIiHFTDdzyiIiIiIiIiIiIiIiIhEdBzIvohx/4iIiIiIiIiIiIiIiEF+fPgYiIhx/4iIiIiIiIiIiIhB0Vzy6oiIiIiIiIiIiIiIiIg11rG7KU6IiIiIiIiIiIhx/4iIiIiIiISUN8e8iIiIiIiIiIiIiIhx/4iISHEsiO2IiIiIiIiIiIiIiIhx/0DyTAHbiIiIiIhx/4iIiIiIiEjoLIF9iIiIiIiIcf+IiIiIiEgKHI9eiIiIiIiIiIiIiIhx/4iEEHfP+IiIiIiIiIiIiIiIiIiIiHH/iIiFiz2EyIiIiIiIiIiIiIiEEUPP68iIiIiIiIiIiIiIiIiIiIiIiIhx/4iIiIiIiIiIiIiIiIiIiIiIiIiIiIiIiHH/iIQPJMAduIiIiHH/iIiIiIiIiIiIiIiIiISgGcb+aIiIiIiIiIiIiIhKAZxv5oiIiIiIiIiIiIiIiIiIiIiIiIiE1+LDgdiIiIiIiIiIiIiIiISQocf16IiIiIiIiIiIiIiIScc8c4yIiIiIiIiIiIiIiIiIiIcf+IiIiIiIiIiIiIiIXEnUtoiIiIiIiIiIiHH/iIiEA1LA2tiIiIiIiIiIiIiIcf+IiIiERTLMrNiIiIiIiIiIiIiHH/iE0OnD8WiIiIiIcf+IiIiIiIiIiFQN3PKIiIiIiIiIiIiIiIcf+IiIiIiIhIcSyI7YiIiIiIiIiIcf+IiIiIhEMjzM3IiIiIiIcf+IiIiIiIiIiIiIiIiE3lPDGsiIiIiIiIiIiIiIiEJdjOoniIiIiIiIiIiIiIiIiIiIiIiIiIiHH/iIiIiIiIiEDNHAQuiIiIiIiIiIhx/4iIiIiIiIiIiIiIiIiIiIiIiIiIiIiIiHH/iIiIiIiIiIiIiIiIiIiIiIiIiIiFB30JiHH/iIiIiIiIiIiIiIiIiIiIiIiIiIiIiIiIcf+IiIiIiIiIiIQV2M+ieIhx/4iIiIiIiIiIiIiIhUDdzyiIiIiIiIiIhx/4iIiIiIiEhxLIjtiIiIiIiIiIhx/4iIiIQFYcC56IiIiIiIiIiIiIiIiIhx/4iIiIiIiIiIiIiFxJ1LaIiIiIiIiIiIiIcf+IiIiIiIiIiIiIiIiIiIiIiIiIiIiIiFUN2/KIiIiIiIiIiIiIiIiIiIiIiIiIiIRcoss12IiIiIiIiIiIiIiIhFUyy6zYiIiIiIiIiIiIiIiIQYs890yIiIiIiIiIiIiIiIcT7CMbE9zoiIiIiIiIiIiIiIiIiEHRXPLqiIiIiIcf+IiIiIiIiIiIiIiIiIiINN8xvCDOiIiIiIiIiIiIiIiIiIiIiIhJxzxzjIiIiIiIiIiIiIiISegscX2IiIiIiIiIiIiIiIiIhF6xyxToiIiIiIiIiIiIiIiIiIiIiIiITsu8M0T/iIiIiIiIiIiIiIiIiIiIiIiIiIiIiIiIcf+IiIiIiIiIiFiz2EyIiIiIiIiIiIiIiIiIiEnoLHF9iIiIiIiIiIiIiIiIVQ3b8oiIiIiIiIiIiIiIiITV08OiyIiIiIiIiIiIiIiIiElxLHjtiIiIiIiIiIiIiIiIiEVnXLmKiIiIiIiIhx/4iIiITaNcNcqIiIiIiIiIiIiIiIiIiElQPHr8iIiIiIiIiIiIiIiIiEnoLHF9iIiIiIiIiIiIiIiIiE0oHD1+iIiIiIiIiIiIiIiIPvgysgfNiIiIiIiIiIcf+IiIiIhJunx0WIiIiIiIiIiIiIiHH/iIhNDpw/FoiIiIcf+IiIiIiIiIiIiIiIiIiIiIiIiIiIiIiIhx/4iIiIiIiIiEjHPIOMhx/4iIiIiIiIiIiIiIiIiISYVcd6qIiIiIiIiIiIiIiHH/g44IG4H36IiIiIiIiIiIiIiITRtcPkqIiIiIiIiIcf+IiIiDa8MrpDzYiIiIiIiIiIiIiIiDLQIr4v3YiIiIiIiHH/iIiIiIiIiIiIiIiIiINVLxu60Ohx/4iIiIiIiIiIiDlwpLePW4iIiIiIiIiIiIiIiIiEk/PHwMiIiIiIiIiIiIiIiIiIg7NYK1yn2HH/iIiIiIiIiIiIiDs9IbXC3oiIiIiIiIhx/4iIiIiIiIiIiIiIiIiFB30JiIiIiIiIiIhx/4iIiIiIiIiIiIiIiIiITCgcTX6IiIcf+IiIiIiIiIiETKLMNdiIiIhx/4iIiIiIiIiIiIiIiEmFXHeqiIiIiIiIiIiIiIiIiHH/iIiIiIiIiIiIiIiIiIiIiIiIiE3ETDO7iIiIiIiIiIiIiIcf+Dxd4rSiHYiIiIiIiIiIiIiIiIg9SISzt3uIiIiIiIiIiIiIiIiIhHtOyUsYiIiIiIiIiIiIiIiIiIiIiEXrHLFOiIiIiIiIiIiIiIiIiIiIiE0HLD+NiIiIiIiIiIiIiIiIiISXEseO2IiIiIiIiIiIiIiIiIiIiISQocf16IiIiIiIiIiIiIiIiIiIiEkKHH9eiIiIiIiIiIiIiIiIiIiIiIiEE1LPytiIiIiIiIiIiIiIiIiIiIhBVhz6noiIiIiIiIiIiIiIiIiIiIiIiIiHH/iIP8IxsT3OiIiIiIiIiIiIiIiIiDW1wbtKPoiIiHH/iIiIiIiIiIiIhBKGz9eYiIiIiIiIiIiIiHH/iIiIiIiIiEwoHE1+iIiIiIiIiIiIhx/4iIiIiIiIiIiIiIiIiIiIiIiIiIiIiIiHH/iIiIiIiIiDgjYbjcnoiIiIiIiIiIiIiIiEUlfL2oiHH/iIiIiIiIiIiIiIhIcSyI7YiIiHH/iIiIiIiIiIiFxJ1LaIiIiIiIiIiIiIiIhx/4iIOpCztm9MiIiIiIiIiIiIiIRjmsrGWIiIiIiIiIiIiIcf+IiIiIhIChyPXoiIiIiIiIiIiIiIhx/4iIiIhQd9CYiIiIiIiIiIiIiIiIiIiIiIhx/4iIiIiITCgcTX6IiIiIiIiIiIiIiIcf+EjHPIOMiIiIiIiIiIcf+IiIhNlpw2loiIiIiHH/iIiIiIiIiFgr2NSIiIiIiIiIiIiIiIiIcf+IiISMc8g4yIiIiIiIcf+IiIiIiEA1LA2tiIiIiIiIiIhx/4iIiIiIiIiIN9xBuSO+hx/4iIiIiIiIiIiIiIiIhKzqxjFYiIiIiIiIiIiIiIiIhxP8lUsDariIiIiIiIiIiIiIiIiIiIiIiIiIiIiIiIcf9J75xxBoiIiIiIcf+IiIiIiIiIiIiIiIiIiIiIiIiIiIiIiIhx/4iIhFwayz5YiIcf+IiIiIiIiIiIhKeJxodoiIiIiIiIiIiIiIiIhEdBzIvoiIiIcf+IiIiIiIiIiEmZjHZniIiIcf+IiIiIiIiIiIiIiIiIiITJ8cRg5x/4iIiIiIiIiIiIiIRQSMv7eIhx/4iIiIiIiIiIiIhc0dQuiIiIiIiIiIiIiIiIhx/4iIiIiIiIiIiIRWdcuYqIiIiIiIiIiIiIiIiIiIhJUDx6/IiIiIiIiIiIiIiIcf+IiDN0wr2LPYiIiIiIhx/4iIiIiDMmUb3ZroiHH/iIiIiIiIiIiIiIiISmvcaUKIiHH/iIiIiIiIiIiIiINOvCvBQ9iIiIiIiIiIiIiIiEGsLPU9iIiIiIiIiIiIiIiIQaws9T2IiIiIiIiIiIiIiIQWpM+VuIiIiIiIiIiIiIiIiE1+LDgdiIiIiIiIiIiIiIiIcf+IhEiEzHe4iIcf+IiIiIiIiIiIiIiIiIiIiIiIiIiFgr2NRx/4iIiIiIiIiIiIiIiIiIiIiIiIiIhJChx/XoiIiIiIiIiIiIiIiIhFqTy1bIiIiIiIiIiIiIiIiIg3hpa5eWmIiIiIiIiIiIiIiIST88fAyIiIiIiIiIiIiIiIiIiIiIiIiIUe7fEYiIiIiIiIiIiIiIgzMxG9zO6IiIiIiIiIiIcf+IiITAcsT42IiIiIiIiIiIiIcf+IiIhEyizDXYiIiIiIiIiIhx/4iIiIiIiIiIiIiIiIiIiIiIiIiIiIiIiHH/iIiIiIiIiIiIiIiISVA8evyIiIiIiIiIiIiIiIiIiIhcSdS2iIiIiIcf+IiIiIiIiIiIiIiIiIiFgr2NSIiIiIiIhx/4iIiIiIiIiIiIiIiEEUPP68iIiIiIiIiIiIiIiIiIiIhYs9hMiIiIiIcf+IiIiIiIiIiIiIiIiIhUldxqiIiIiIiIiIhx/4iIiIiIiIiIiIiIiIiIUHfQmIiIiIiIiIhx/4iIiIiIiIiIiITaNcNcqIiIiIiIiIiIiIiIiIiIiIcf+IiIiIiIhEUyzKzYiIiIiIiIiHH/iIiIiEx+LEgdiIiIiIiIhx/4iIiIiIQTyc/DaIcf+IiIiIiIiIiIiEUlfL2oiIiIiIiIiHH/iIiIiEDNHAQuiIiIiIiIiIiIiIhx/4iIiIiIiIiIiIiIiIiIiIiIhFiEy3e4iIiIiIiIiIiIiIcf+IQFYcC56IiIiIiIiIiIiIiIiIiIiIcf+IiIiIiIiIMZ7kv2EbiIcf+IiIiIiIiIiIgzMxG9zO6IiIiIiIiIiIiIiIiIiIhx/4iIiIiIiIiIiIiIiIiIiIiIiIiIiEGLPPdMiIiIiIiIiIiIiIhx/4TDxMTDuIiHH/iIiIiIiIiIiIiIiIiIiIiIiIiIiIiIiIcf+IiIiIiIiIRSV8vaiIiIiIiIiIiIiHH/iIiIhFvWy0KYiIiIiIiIiIiIiIiDKWk75pbIiIiIiIcf+IiIiIiIiDhYgbinfoiIiIiIiIiIiIiIcf+IhFOay8ZYhx/4iIiIiIiIiIiIiIiIiIiIiIiIiIiDykMbRbzoiIiIiIiIiIiIiIg9zJGzM26IiIiIiIiIiIiIiIiIiIiIiIiIiIcf+IiIiIXNHULoiIiIiIiIiIiIiIiIRnuMqEeIiIiIiIiIiIiIiIiIiIiIM6JyvV2NiIiIiIiIiHH/iIiIiIiIiIO4NBtXy+iIiIhx/4iIiIiIiIiIiERTLMrNiIiIiIcf+IiIiIiISkrsa1GIiIiIhx/4iIiIiIg6YzK2nM2IiIiIiIiIiIiIiIiEV0HLi+iIiIiIiIiIiIiIiIiIiIiIiIiIiIiHFbSdS2iIiIiIiIiIiIiIiIiIiIiIiEGsLPU9iIiIiIiIiIiIiIiIiIiIhx/4iIiIiIiIiIiIiIiEEUPP68iIiIiIiIiIiIiIiIRqC8pfSIiIiIiIiIiIiIiIcf+IiIiIiIiIiIiIiIiIiIiIiIiIiIiEoijG3XiIiIiIiIiIiIiIiIiIiIiIcUufHEYOiIiIiIiIiIiIiIiIRcoss12IiIiIiIiIiIiIiIiIiIiHH/iIiEQRTM7riIiIcf+IiIiIiIiIiIiIiIiIiIiIiDdyAbmN/oiIiIiIiIiIiIiIgwVsKwuT2IiIiIiIiIiHH/iIiIiISOgsgX2IiIiIiIiIhx/4iIiIiIg7kAG1b/6IiIiIiIiIiIiIiIiIiINjECus79iIiIiIiIiIiIiIiIiIiIiIiIiIhx/4iEhxLIjtiIiIiIiIiIiIiIiIhx/4iIiIiIiIiIiIiIiIiIiIiIiIiIiE2fHDYOiIiIiIiIiIiIiIiIiIiIiIiIhx/4iISJIcht6IiIiIiIiIiIiIiIiIiIiEFqTPlbiIiIiIcf+IiIiIiIiIiIiIiIiIiIiIiIiIiIiFkr19SIiIiIiIiIiIiIiIiIiFiz2EyIiIiIiIiIhx/4iIiIiIiIiIiIT9/sEgGIiIiIiIiIiIiIiIiIiIiIiIiINEdBvLi+iIiIiIiIiIiIiIiIiE7LvCNEiIcf+IiIiIiIiIiIiDMFFL3664iIiIiIiIiHH/iIiEQyPMzciIiIiIiIiHH/iIiIO/pBtQW+iIiIiIiIcf+IiIiIiIiIiIPQbxs/kOiIiIiIcf+IiIiIiIiIhBSVz7aoiIiIiIiIiIiIiIiIMNIxsD3OiIiIiIiIiIiIiIiIiIRYhMt3uIiIiIiIiIiIiIiIcVcr2NSIiIiIiIiIiIiIiIiEnHPHOMiIiIiIiIiIiIiIiIiIiIiIhx/4iIiIiIiIiIiIiIiIiIiIiIiIiIhF6xyxToiIiIiIiIiIiIiIhB8kzw24iIiIiIiIiIiIiIiIOGVBuJq+iIiIiIiIiIiIiIiIiEmmTHWbiIiIiIiHH/iIiIiIiIhEdBzIvoiIiIiIiIiIiIiIcf+EmZjHZniIiIiIiIiIiIiIcf+ITQ6cPxaIiIiIhx/4iIiIiIiIhEUyzKzYiIiIiIiIcf+IiIiIiIhBXYz6J4iIiIhx/4iIiIiIiIiEXinLHWiHH/iIiIiIiIiIiIiITJ8cRg6IiIiIcf+IiIiIiIiIiIiIiIiIiIiEDNHBQu/4iIiIiIiIiIiIiIiDZuc7qRjIiIiIiIiIiIiIiIiDukMbZbzv+IiIiIiIiIiIiIiIRm7MqROIiIiIiIhx/4iIiIiIiECsLAY9iIiIiIhx/4iIiIiIiIiIiISFA8ivyHH/iIiIiIiIiIiIiIVA3c8oiIiIiIiIiIiHH/iIiIiIiIiIiIiIiIiIiIiIiIiIiIiIiIcf+IiIiIiIiIiIiIiIiIiIiIiIiIiIiIiIhx/4iIiIiIiIiIiIiIiIiIiIiIiIiIiIiIiHH/iIiIiISHEsiO2IiIiIiIiIiIiHH/iIiIiIiIiIhQd9CYiIiIiIiIiIiIiIiIiHH/iIiIiIiIiIiIXNHULoiIiIiIiIiIiIiIiIiHH/iIiIiIiIQFYcC56IiIiIiIiIiIiIiHH/iEwHLE+NiIiIiIiIiIiIiIiHH/iEiSHIbeiIiIiIiIiIiIiIiIiIiIiIhx/4iIiIiIiIiIiIiIiIiIiIiIhcSdS2iIiIcf+IiIiIiIiIiIiIiIiIiIiIiIiIiISq28ZSSIhx/4iIiIiIiIiIiIiE1hfDnoiIiIiIiIiHH/iIiIiIiIiIiIiIiIiIiIiIiIiIiIiIiIcf+IiIiIiIiIiIiEDNHAQuiIiIiIiHH/iIiIiIiIiIiIiIiIiIhYs9hMiIiIiIiIiIhx/4iIiITAcsT42IiIiIiIiIiIhx/4iIhBKGz9eYiIiIiIiIiIiIiIiIiIiIiIhx/4iIiIiEiSHIbeiIiIiIiIiIiIiIiIiIcf+IiIXEnUtoiIiIiIiIiIiIiIiIiIiIiIiHH/iISAocj16IiIiIiIiIiIiIiIiIiIcf+IiIiIiIiIhYK9jUiIiIiIiIiIiIiIiIhx/4iIhAzRwELoiIiIiIiIiIiIiIiIcf+IiIiIROscwU6IiIiIiIiIiIiIiIcf+IiIiIiIiIiEX/TLALiIiIiIiIiIiIiIiIiIiIiIiIhx/0yfHEYOiIiIiIiIiIiIiIiIiIiHH/iIiIiIiIhMfixIHYiIiIhx/4iIiIiIiIRFMsys2IiIiIiIiIcf+IiIiIiIiIiIiIiIiIiIiIiIiIiIiIiIhx/4iIiIiIiIiIiIiIiIiIiIiIiIiIiIiIiHH/iIiIiIiIiIiIiISHEsiO2IiIiHH/iIiIiIiIiDc4crnHjYiIiIiIiIiIiIiIiIiEHNHPMuiIiIiIiIiIiIiIiIiIhB8kzw24iIiIiIiIiIiIiIiIiE2fHDYOiIiIiIiIiIiIiIiIiEYYvK50iIiIiHH/iIiIiIiIiIiIhIUDyK/Icf+IiIiIiIiIiIiIiIiIiIVA3c8oiIiIiIcf+IiIiIiIiIiIiIiITCgcTX6IiIiIiHH/iIiIiIiIiIiIiIiIiEyfHEYOiIcf+IiIiIiIiIiIiIiIhNfiw4HYiIiIiIiIiIiIiIiIiFiz2EyIiIiIiIiIiHH/iIiIiITMRMQ7tx/4iIiIiIiIiIiIiIiIiIiIiIiIiIiIiIiHH/iIhMnxxGDoiIiIiIiIiIiIiIiIcf+IPp0Bs2L+/4iIiIiIiIiIiIiIiIiIRHQcyL6IiIiHH/iIiIiIiIiIiEx+LEgdiIhx/4iIiIiIiIiIiIhOy7wjRIiIiIiIiIiIiIiIiE2fHDYOiIiIiIiIiIiIiIiIg8+kG0Bb6IiIiIiIiIiIiIiIiIRpx8pjiIiIiIiIiIiIiIiIiIST88fAyIiIiIiIiIiIiIcf+IRFMsys2IiIiIiIiIiIiIiIiHH/iIiIO36FtYF6iIiIiIiIiIiIiIiIhNKBw9foiIiIiIiIiIiIiIiEmmTHWbiIiIiIiIiIiIiIcf+ISbp8dFiIiIiIiIiIiIiIiIiIiHH/TJ8cRg6IiIiIiIiIiIiIiIiIiIcf+IiIiIiIiIiIiIiITTxMPDuIiIiIiIiIiIiIiIgxg5G/fG6IiIiIiIiIiIiIiIiIhH1dySooiIiIiIiIiIiIiIiIiE1+LDgdiIiIiIiIiIiIiIiIiINurhuhUeiIiIiIiIiIiIiIiERTLMrNiIhx/4iIiIiIiIiIiIiIiIiEagvKX0iIiIiIiIiIiIiIiIcf+IiIiIiIiIiIiIiIiIiIiIiIiIiIiIiEVTLLrNiIiIiIiIiIiIiIiIiIiIhx/4iIVA3c8oiIiIiIiIiIiIiIiIiIiIiIhxQ1Msys2IiIiIiIiIiIiIiIiITSgcPX6IiIiIiIiIiIiIiIiIiIiIiIiHH/iIiIiIiIiIiIiIiIiIiIiIiIiIiIiEFJXPtqiIhx/4iIiIiIiIiIiIiEo2vGyUiIiIiIiIiIiIiIiIiIcf+IiIiIiIiIiIiDf9MbkCzoiIiHH/iIiIiIiIiIiIiIiIiIiIiIiIiIiIiIiIcf+ER0HMi+iIiIiIiIiIiIiIiIiIiIiIhx/1zR1C6IiIiIiIiIiIiIiIiIiIiIiIiIiIiFmz10yIiIiIiIiIiIiIiIiIiIiIiIiE3lPDGsiIiIiIiIiIiIiIiIiIiIcf+IiIiIiIiIiIM/DjvQ8ciIiIiIiIiIiIiIiEVGbLuZiIiIiIiIiIcf+IiIiIVA3c8oiIiIiIiIiIiIiIiIiIiIcf+IhMByxPjYiIiIiIiIiIiIiIcf+IiIiE5UvCq0iIiIiIiIiIiIiIiIiIiFxJ1LaIiIhx/4iIiIiIiIiIiITLAcRP6IiIiIiIiIiIhx/4iIiIiIiEkijH3XiIiIiIiIiHH/iIiIiIiD8tJLHS24iIiIiIcf+IiIiIiIiIhAFDwPvIiHH/iIiIiIiIiIiIiIiIiIiEK33OSChx/4iIiIiIiIiIiIiIiIiIiEBWHAueiIhx/4iIiIiIiIiIiIhEMjzc3P+IiIiIiIiIiIiIiIiD9TgrGsfYiIiIiIiIiIiIiIiIcf+IiIiIiIhMnxxGDoiIiIiIiIiIhx/4iIiDAU4rD7HYiIiIiIiIiIiIiIiITTxMPDuIiIiIiIiIiIiIiIhxW0nUtoiIiIiIiIiIiIiIiIiIiIiIiIiIiHH/iIiIiIiIiIiIiIiIiIiIiIiIiIiIiIiIcf+IiIiIiIiIiIiIiIVJXcaoiIiIiIiIiIiIhx/4iIiIiIiIiIiIiFiz2EyIiIiIiIiIiIiIiIcf+IiIiIiIiIiIiIiIiIiIiIiElQPHr8iIiIiIiIiIiIiIiIiIiIiIiIcf+IiIiIiIiIiIiIiIiIQaws9T2IiIiIiIiIiIiIiIiIiIiEYYvK50iIiIiIiIiHH/iIiIiIiIiIiIiIiIiIiIiFSV3GqIiIiIiIcf+IiIiIiIhMfixIHYiIiIiHH/iIiIiIiIiIiIiISAocj16IiIiIiIcf+IiIiIiIQKwsBj2IiIiIiIcf+IiIiIiIiIiIg7HDG1486IiIiIcf+IiIiIiIiIiIiIhFMjy83IiIiIiIiIiIiIiIiIiIiIhNnxw2DoiIiIiIiIiIiIiIiIhJUDx6/IiIiIiIiIiIiIiIiIPPpBtAW+iIiIiIiIiIiIiIiIiIiIiIiIiHH/hOqswlU4iIiIiIiIiIiIiIiIiIiIiIiHH/iIiEo2vGyUiIiIiIiIiIiIiIiIiISAocj15x/4iIiIiIiIiIiIiIQRQ8/ryIiIiIiIiIiIiIiIiE1+LDgdiIiIiIiIiIiIiIiIiIiIiEywHET+hx/4iIiIiIiIiIiIiIhMKBxNfoiIiIiIcf+IiIiIiIiIiIiIiIiIiIRVMsus2IiIiIiIiIiIiIiIiIiIhEdBzIvoiIhx/4iIiIiIiIiIhNYXw56IiIiIiIiIiIiHH/iIiIiIiIiIiIiIiIQM0cBC6IiIhx/4iIiIiIiIiIiIiIiIiIiDimpbhZWoiIiIiIiIiIiIiIiIiIiIiIiIhx/4iIiIiIiEDNHAQuiIiIiIiIiIiIcf+IiIiIiIiIiFxJ1LaIiIiIiIiIiIiIiIiF1J07aIiIiIiIiIiIiIiIiIiIiIiIiIiIiHH/iIiIiIiIiIiIiIiIiIiIiIiIiIiIiIiIcf+IiIiIiIiIiIiIiIiIiIiFgr2NSIiIiIhx/4iIiIiIiIiIiIiIiIiIiIiIiIiIiIiIiHH/iIiIiIiIiIiIiIiIiIiIiIiIiIiIiIiIRXQcuL6IiIiIiIiIiIiIiIiIiIiIiIiHH/ToncJ2KIiIiIiIiIiIiIiIhBizz3TIiIiIiIiIiIiIiHH/iIhJQ3x7yIiIiIiIiIiIiIiIiDxiUbSdroiIiIiIiIiIiIiIcf+IhB5Yzxp4iIiIiIiIiIiIiHH/iIiIiIiIiIiIiIiIiIiIiIiIiIiIiIiIcf+IiIiIiIiIiIiIhQd9CYiIiIiIiIiIiIiIcf+IiIiIiIiIiIiIiIiIiIiIiIiIiIiIiIhx/4iIiIRFMsys2IiIiIiIiIiIiIcf+IiIiIiIiIiIiIVJXcaoiIiIiIiIiIiIiIhx/4iIiIiIiIiIiIiIiIiIiIiIiIiIiIiIiHH/iIiIiIiIiIiIiIiIiIiIiIiIiIiIiIiIcf+IiIiIiIiIiIiIiFB30JiIiIiIiIiIiIiIcf+IiIiIiIiIiIiIiIiIiIiIiIiIiIiIiIhx/4iIiIiIiIiIiIiIiIiIiIiIiIiIiIiIiHH/iIiIiIiIiIiIiIiIiIiIiIiIiIiIiIiIcf+IiIiIiIiIiIiIiIiIiIiIiIiIiIiIiIhx/4iIiIiIhFZ1y5ioiIiIiIiIiIiIiIiIiE0HLD+NiIiIiIiIiIiIiIiIiIiIhGe4yoR4iIiIiIiIiIiIiIiIhJkhx23oiIiIiIiIiIiIiIiE3lPDGsiIiIiIiIiIiIiIiIg/4yGxHN6Ihx/4iIiIiIiIiIiIhE6xzBToiIiIiIhx/4iIiIiIhFiEy3e4iIiIiIiIiIiIiIiIiIiIiIiIiIiIiIcf+IiIiIiIiIiIiISgGcb+aIiIiIiIiIiIiIiIiIiIiIiIiIiIiIiIhx/4iIiIiIiIiIiIiIiIiIiIhYK9jUiIiIiHH/iIiIiIiIiIiIiIiIiIiIiIiIiIiIiIiIcf+IUHfQmIiIiIiIiIiIiIiIiIiIiIiIiIiIcf+IiIhcSdS2iIiIiIiIiIiIiIiIiIiIiIiHH/iIiIiIiIiIiIiIiIiIiIiIiIiIhQd9CYiHH/iIiIiIiIiIiIiIiIiIiIiIiIiIiIiIiIcf+IiIiIiIiIiIiIiIiIiIiIiIiIiIiIiIhx/4iIiIiIiIiIiIiIiIiIiIiIiIiITZ8cNg6IiIiIiIiIiIiIiIiITX4sOB2IiIiIiIiIiIiIiIhNKBw9foiIiIiIiIiIiIiIiIRwv8n0CIiIiIiIiIiIiIiIhCXYzqJ4iIiIiIiIiIiIiIiIiIRpx8pjiIiIiIiIiIiIiIiIiIiITSgcPX6IiIiIiIiIiIiIiIiEE1LPytiIiIiIiIiIiIiIiIiIiIiIiIiIiIiIcf+IiIiIiIiITTxMPDuIiIiIiIiIiIiIiIiIhJChx/XoiIiIiIiIiIiIiIiIRRFMvuuIiIiIiIiIiIiIiIiISQocf16IiIiIiIiIiIiIiIiIiIiIiIiIiISegscX2IiIiIiIiIiIiIiIiISZIcdt6IiIiIiIiIiIiIiIiIiE2fHDYOiIiIiIiIiIiIiIiIiIiIiIQVYc+p6IiIiIiIiIiIiIiIiIhJPzx8DIiIiIiIiIiIiIiIiIiIiIiEFqTPlbiIiIiIcf+IiIiIiIPmBCsp+9iIiIiIiIiIiIiIiFHu3xGIiIiIiIiIiIiIiIiIiIiIiIiIiIhx/4iIiIiIiIiIiITJ8cRg6IiIiIiHH/iIiIiIiIiIiIRHQcyL6IiIiIiIiIiIcf+IiIiIiIhUDdzyiIiIiIiIiIiIiIiIiIcf+IiIiIiIiIiIhE6xzBToiIiIiIiIcf+IiIiIiIiIiIPhoisuXdiIiIiIiIiIiIiIiIiIiIhFyiyzXYiIiIiIiIiIiIiIiIcf+IiIiIRMosw12IiIiIiIiIhx/4iIiEAUPA+8iIiIiIiIcf+IiIiIiEhQPIr8iIiIiIhx/4iIiIiIiITJ8cRg6IiIiIiIiIiHH/iIiIiIiIhBPJwNNv+IiIiIiIiIiIiIiIiIiIiIiIhFqTy1bIiIiIiIiIiIiIiIiIiIQc0c8y6IiIiIiIiIiIiIiIiIiIiEacfKY4iIiIiIiIiIiIiIg8KMK01z2IiIiIiIiIiIiIiIiIcUnS7GLRiIiIiIiIiIiIiIhBrCz1PYiIiIiIiIiIiIiIiIiHH/iINjhyuseNiIcf+IiIiIiIiIiIiISAocj16IiIiIiIhx/4iIiIiIhMByxPjYiIiIiIiIhx/4iIiIiIiIiIRlqcqlaIiIiIiIiIiIiIiIRak8tWyIiIiIiIiIiIiIiIRyzsnTGIiIiIiIiIiIiIiIiIhBVhz6noiIiIiIiIiIiIiIiIiIiIiIiIiIiIiIiHH/iIiIiIiIiIiIiIiIiIiIiIiIiIiIiIiIcf+IiIiIhEEUzO64hx/4iIiIiIiIiIiIiIhFEUy+64iIiIiIiIiIiIiIiIiIiIiIiIhx/4iIiIiIiIiIiIiIiIiIiIiEWpPLVsiIiIiIiIiIiIiIiIiIiDt/AbWA/oiIhx/4iIiIiIiIiIiEYs7K0xhx/4iIiIiIiIiIiIiIhIcSyI7YiIhx/4iIiIiIiIiIiIg43EG4I76IiIiIiIiIiIiIiIiIiE1dPDosiIiIiIiIiIiIiIiIhBVhz6noiIiIiIiIiIiIiIiIQaws9T2IiIiIiIiIiIiIiIiIiIiIiIiIiIhBVhz6noiIiIiIiIiIiIiIiIiIiIiIiEXKLLNdiIiIiIiIiIiIiIiIiIcf9MKBxNfoiIiIiIiIiIiIiIiIiIiIiHH/hUDdzyiIiIiIiIiIiIiIiIiIiIiIiIiHH/iIiIiIiIiIiIiIiIiIiIiIiIiIiIiIiIcUPrHMFOiIiIiIiIiIiIiIiIiIQTUs/K2IiIiIiIiIiIiIiIiIiIiE0HLD+NiIiIiIiIiIiIiIiIhNnxw2DoiIiIiIiIiIiIiIiIiD/jIbIc3v+IiIiIiIiIiIiIiIiIiIiIiIhKIoxt14iIiIiIiIiIiIiIiIiIhBzRzzLoiIiIiIiIiIiIiIiIiIMYORv3xuiIiIiIiIiIiIiIiIiIiIiIiIiIiIiIhx/4hQd9CYiIiIiIiIiIiIiIiIiIiIiIiIiIhx/4iIiIiIiIiIiIiIiIiIiIiIiIiIiIiIiHFHkhyG3oiIiIiIiIiIiIiIiIiIiIRXQcuL6IiIiIiIiIiIiIiIiDQxZ7zOmHH/iIiIiIiIiIiIiIiIiIiIiIiIiIiIiIiIcf+IiIiIiIiIiIiIQRQ8/ryIiIiIiIiIiIiIiIiIiIhAVhwLnoiIcf+IiIiIiIiIiIiIiIiIiIiIVA3c8oiIiIcf+IiIiIiIiIiIiIiIiEgKHI9eiIiIhx/4iIiIiIiIiIiIiIiIiIiISJIcht6IiIcf+IiIiIiIiIiIiIiIiIiIiDy4YbRHnoiIiIiIiIiIiIiHH/iIhJQ3x7yIiIiIiIiIiIiIiIiIiIiHH/iIiIVA3c8oiIiIiIiIiIiIiIiIiIiIiHH/RHQcyL6IiIiIiIiIiIiIiIiIiIiIiISVA8evyIiIiIiIiIiIiIiHH/iIiEXinLHWiIiIiIiIcf+IiIiIiIiITS+MPQeIiIcf+IiIiIiIiIiIhArCwGPYiIcf+IiIiIiIiIiIiINZTRu2suiIiIiIiIiIiIiIiIQTUs/K2IiIiIiIiIiIiIiIhc0dQuhx/4iIiIiIiIiIiIiIiIiIiDdyAbmN/oiIiIiIiIiIiIiIiEqtvHUk/4iIiIiIiIiIiIiIiIiIPLfltEgaiIiHH/iIiIiIiIiIiIiIiIQvm84GSIiIiIiIiIiIiIiHH/iIiIRFMsys2IiIiIiIiIiIiIhx/4iIiIiIiIiIiIQFYcC56IiIiIiIiIhx/4iIiIiIiISD88nAz/iIiIiIiIiIiIiITAcsT42IiHH/iIiIiIiIiIiDSc1bxjKoiIiIiIiIiIiIiIcf+IiIiIiIiIiIiIiIiIiIiIiIiIiIiIiIhx/4iIiEwHLE+NiIiIiIiIiIiIhx/4iIiIiIiIiE4zzCzDiIiIiIiIiIiIiIiIiHH/iIiIiIiIiIiIiIiIiIiIiIiIiIiIiIiIcf+IiIiIiIiIiIiIiIiEwoHE1+iIiIiHH/iIiIiIiIiIiIiIiIhMsBxE/oiIiIiIiHH/iIiIiIiIiIiIiIiIiIiIiIiIiIiIiIiIcf+IiIiIiIiIiIiIiIiIhNfiw4HYiIiIiIiIiIiIiIiIiIiIiIiIiIiIhx/4iIiIiIiIiIiIiIiIiITQcsP42IiIiIiIiIiIiIhMByxPjYiHH/iIiIiIiIiIiIiIiIiIiIiIiIiIiIiIiIcf+IiIiIiIiIiIiIiIiIXEnUtoiIiIiIiIiHH/iIiIiIiIiIiIiIiIiIiEnoLHF9iIiIiIiIiIiIiIiIRcoss12IiIiIiIiIiIiIiIiIiIiIiIhUDdzyhx/4iIiIiIiIiIiIiIiIiIiIiIiEFWHPqeiIiIiIiIiIiIiIiIiIiIiIiIiE0oHD1+iIiIiIiIiIiIiIiIiIiIiIRVMsus2IiIiIiIiIiIiIiIiIiIiIiIWLPYTIhx/4iIiIiIiIiIiIiIiIiIiIiIiIiE0oHD1+iIiIiIiIiIiIiIiIiIiIiIiIiITbAcNP6IiIiIiIiIiIiIiIiIiIiIiIiIiEkKHH9eiIiIiIiIiIiIiIiIiIiIiIhUld1q/4iIiIiIiIiIiIiIiIiIiIiIiIiIiIiIhNnxw2DoiIiIiIiIiIiIiIiIiIiIhx/4hMsBxE/oiIiIiIiIiIiIiIiIiIiIiIhx/4iIiIiFSV3GqIiIiIiIiIiIiIiIiIiIiIiEHNHPMuiIiIiIiIiIiIiIiIiIiIRcoss12IiIiIiIiIiIiIiIiIhx/0TrHMFOiIiIiIiIiIiIiIiIiIQihs7XmIiIiIiIiIiIiIiIiIiIiIiIiIiIiIiHH/iIiIiIiIiEHyTPDbiIiIiIiIiIiIiIiIiIiIiIiIiIiIiIhx/4iIiIiIiIiIiIiIiIiIiIRHQcyL6IiHH/iIiIiIiIiIiIiIiIiIiITeU8MayIiIiIiIiIiIiIiIiIiIiIiIiHH/iIiIiIiIiIhMKBxNfoiIiIiIiIiIhx/4iIiIiEHRXPLqiIiIiIiIiIiIiIiINyMUudzriIiIcf+IiIiIiIiIiIhKV6xqhYiIiIiIiIiIiIiIiIUHfQmIiIiIcf+IiIiIiIiIiIiIiIiIiIiIiIiIiIiIiIhx/4iIiIiIiIiIiIiIiIiIiIiIiIiIiIiIiHH/iIiIiIiIiIiIiIiIhAVhwLnoiIiIiHH/iIiIiIiIiIiIhE6xzBToiIiIiIiHH/iIiIiIhCQNzr8oiIiIiIiIiIiIiIiDinIbhY3oiIiIiIiIiIiIiIiIhJChx/XoiIiIiIiIiIiIiIiIiIiIiE0HLD+NiIiIiIiIiIiIiIQfJM8NuIiIiIiIiIiIiIiIiIiIiIcf+IiIiIiIiIiIiIiIiIiIiIiIiIiIiIiIhx/4iIiIiIiIiIiIiIiIiIiIiFB30JiIiIiIhx/4iIiIiIiIiETKLMNdiIiIiHH/iIiIiIiIiIiIiIiIiIiIiIiIiIiIiIiIcf+IiIiIiIiIiIiIiIiIiEywHET+iIiIiIcf+IiIiIiIiIiEURTL7riIiIiIiIiIiIiIhIChyPXoiIiIcf+IiIiIiIiIiIQBQ8D7yHH/iIiIiIiIiIiIiIiIiE3lPDGsiIiIiIiIiIiIiIiIiEHNHPMuiIiIiIiIiIiIiIiIiIiIiITWF8OeiHH/iIiIiIiIiIiIiIiIRTI8vNyIiIiIiIiIiIiIiIiIiIiIiIiIiIiIhx/4iIiIiIiIiIiIiIiIiIiIiIiIiIiIiIiHH/hYs9hMiIiIiIiIiIiIiIiIhAzRwELnH/iIiIiIiIiIiIiIiIiIiIiIiIiIiIiIhc0dUu/4iIiIiIiIiIiIiIhJUDx6/IiIiIiIiIiIiIiIiIiIiIiIiIiIiIiIhx/4iIiIiIiIiIM9eSvShtiIiIiIiIiIiIiIiHH/iIiDPCNL09y4iIiIiIiIcf+IiIiIiIiIP4BRsX+uhx/4iIiIiIiIiIiIhG9sygk4iIiIiIiIiIiIcf+IiIiIhIxzyDjIiIiIcf+IiIiIiIiIiIiIiIiIiIiIiIiIiIiIiIhx/4iDuDQbV8voiIiIiIiIiIiIcf+IiIiIiIPFWRtKpuiIiIiIiIiIiHH/iIiIhJV6yKhf+IiIiIiIiIiIiIiIhQ7tAhiIiIiIiIiHH/iIiIiIiIiIRMosw12IiIiIcf+IiIiIiIiIiIiIiIiIiIiEEobP15iIiIiIcf+IiIiIiIiIg36IW5F3qIiIiIiIiIiIiHH/iDteEbWh7oiIiIiIiIiIiIiIiIiIgzqhG9Ve6IiIiHH/iIiIiIiIiIhJ22xySYiIiIiIiIiIiIiIcf+IiIiIiIhMKBxNfoiIiIiIiIiIiIiHH/iIhIcSyI7YiIiIiIiIiIiIiIiHH/iIiISR5MfhuIiIiIiIiIiIiIiIiIiIiIR7TslLGIiIiIiIiIiIiIiIiIiIiIN1ERua7uiIiIiIhx/4iIiIiIiIShXMbqOIiIiIiIiIiIiIiIiIhx/4iIiIiDB/UbCQroiIiIiIiIiIiIiIiITV08OiyIiIiIiIiIiIiIiIiEtr3FlCiIiIiIiIiIiIiIiINQzRu/MuiIiIiIiHH/iIiIiIhEUyzKzYiIiIiIiIiIhx/4iITAcsT42IiIiIiIiIiIiIhxPuMhsRzeiIiIiIiIiIiIiIiIgwVsKwuT2IiIiIiIiIiIiIiIiIiIiHFLnxxGDoiIiIiIiIiIiIiIiIiIiEOW7NaRiIiIiIiIiIiIiIiIcf+DDFcbBKjoiIiIiIiIiIiIiIiEZ7jKhHiIiIiIiIiIiIiIiIOkqTtrVsiIiIiIiIiIiIiIcf87uGG1R56Icf+IiIiIiIiIiIiIhHC/yfQIiIiIiIiIiIiIiIiEVTLLrNiIiIiIiIiIiIiIiIiIiIiE0HLD+NiIiIiIiIiIiIiIiIhFUyy6zYiIiIiIiIiIiIiIiIOwgBtff+iIiIiIiIiIiIiIiIhZs9dMiIiIiIiIiIiIiIiIhCxJzjtoiIiIiIiIiIiIiIiIiIiIhYs9hMiIcf+IiIiIiIiIiIiIiIiIiIiIhUDdzyiIiIcf+IiIiIiIiIiIiIiIiIiIiIiIiIiE2wHDT+iIiIiIiIiIiIiIiIiIiIiIiIiIiIVJXcanH/iIiIiIiIiIiIiIiIiIiIiIiIiIWCvY1Icf+IiIiIiIiIiIiIiIiIiIiIiIiIiIQc0c8y6IiIiIiIiIiIiIiIiIiIiEkKHH9eiIiIiIiIiIiIiIiIiIiIiIiIiIiIcf9Qd9CYiIiIiIiIiIiIiIiIiIiIiIiIhNsBw0/oiIiIiIiIiIiIiIiIiIiIiIiIhcSdW2/4iIiIiIiIiIiIiIiIiIiIiIiIiIiIiIiHH/iIiIiIiIiIiIiIiIiIiIiIiIiIiIiIiIcf+IiIiIiIiIiIiIiIiIiIiIiIiIiIiIiIhx/4iIROscwU6IiIiIiIiIiIiIiIiIhx/4iIiITTxMPDuIiIiIiIiIiIiIiIiEURTL7riIiIiIiIiIiIiIiIiD1VkbOqboiIiIiIiIiIiIiIiIiIOjZjtsmciIiIiIiIiIiIiIiIiIiIiDt/AbWA/oiIiIiIiHH/iIiIiIiIiIOxwxtePOiIiIiIiHH/iIiIiIiIiIiIOxwxtePOiIiIiHH/iIiIiIiIiIiIiIiIiIiIiIQTUs/K2IiIiIiIiIiIiIiIiIiFDu0CGIiIcf+IiIiIiIiIiIiD2/0bNALoiIiIiIiIiIiIcf+IiIiIiIiIiISHEsiO2IiIiIiIcf+IiIiIiIhOR/wrgIcf+IiIiIiIiIiIiISFA8ivxx/4iIiIiIiIiIiIiIPjsSssTtiIiIiIiIiIiIiIiIiIiE+qzBVTiIiIiIiIiIiIiIiIiEoijG3XiIiIiIiIiIiIiIiIiIiIiIg8xKW0O1qIiIiIiIiIiIiIiIiIRTI8vNyIiIiIiIiIiIiIiIiITSgcPX6IiIiIiIiIiIiIiIiIiEJ+fOgYiIiIiIiIiIiIiIiIiITSgcPX6IiIiIiIiIiIiIiIiIiIiIiIiIiIiIiIVQ3b8oiIiIiIiIiIiIiIiIiIiIiIiIhCB3zviIiIiIiIiIiIiIiIiIiIiIg1OoG7xX6IiIiIiIiIiIiIiIiIiIiITQcsP42IiIiIiIiIiIiIiIiEIHfO+IiIiIiIiIiIiIiIiIiIiIiIiIiIiIiIcf+IiEEobP15iIiIiIiIiIiIiIiIhN5TwxrIiIiIiIiIiIiIiIiIhKZGxpuYiIiIiIiIiIiIiIiIiIiIiIiE2fHDYOiIiIiIiIiIiIiIiIiIiIiIiFgr2NRx/4iIiIiIiIiIiIiIiIiIiIQTUs/K2IiIiIiIiIiIiIiIiIiIQc0c8y6IiIiIiIiIiIiIiIiIiIiIQFYcC56Icf+IiIiIiIiIiIiIiIiIiIiIiIiFDu0CGHH/iIiIiIiIiIiIiIiIiIiIiIiIQc0c8y6IiIiIiIiIiIiIiIiIiIhBNSz8rYiIiIiIiIiIiIiIiIiIiIiEVTLLrNiIiIiIiIiIiIiIiIiIiIhNKBw9foiIiIiIiIiIiIiIiIiIiIiIiIiITbAcNP6IiIiIiIiIiIiIiIiIiIiIiIiIiF1J07aIiIiIiIiIiIiIiIiIiIiIiIhBVhz6noiIiIiIiIiIiIiIiIiIiIiIiIiIiIhx/4iIiIiIiIiIiIiIiIiIiIiIiIiIiIiIiHH/iIiIiIiIiIiIiIiIiIiIiIiIiIiIiIiIcVMN3PKIiIiIiIiIiIiIiIiIiIiIiEkKHH9eiIiIiIiIiIiIiIiIiIiIiIiIhZK9fUiIiIiIiIiIiIiIiIiIiIiIiIiIiIiIcf+FxJ1LaIiIiIiIiIiIiIiIiIiIiIiIiIhd0dMuiIiIiIiIiIiIiIiIiIiIiIiIiIiEFWHPqeiIiIiIiIiIiIiIiIiIiIiIiIiIiFUN2/KIiIiIiIiIiIiIiIiIiIiIiIiIiIiHH/iIiIiIiIiIiIiIiIiIiIiIiIiIiEV0HLi+iIiIiIiIiIiIiIiIiIiIiIiEkKHH9eiIiIiIiIiIiIiIiIiIiIiIiIhNnxw2DoiIiIiIiIiIiIiIiE3lPDGsiIiIiIiIiIiIiIiIiIiIiHH/iIiIiIiIiIiIiIiIiIiIiIiIiIiIhNsBw0/oiIiIiIiIiIiIiIiIiIiIiIiE1+LDgdiIiIiIiIiIiIiIiIhJcSx47YiIiIiIiIiIiIiIiIiIiIiITSgcPX6IiIiIiIiIiIiIiIiIiIiIiIhJChx/XoiIiIiIiIiIiIiIiIiIiIiIhxRwocj16IiIiIiIiIiIiIiIiIiDITAr7s/YiIiIiIiIiIiIiIiIhx/4iIiEjoLIF9iIiIiIiIiIiIcf+IiIRDI8zNyIiIiIiIiIcf+IiIiIiIhBSVz7aoiIiIiIiIiIiIiIiIiIiIiIiHH/iIg8doG0iX6IiIiIiIiIiIiIiIRcoss12IiIiIiIiIiIiIiITeU8MayIiIiIiIiIiIiIiIiEV0HLi+iIiIiIiIiIiIiIiIhNByw/jYiIiIiIiIiIiIiIiIiIiIiIhOt4wkh4iIiIiIiIiIiIiIiIiINN8xvCDOiIiIiIiIiIiIiIiE4vjC0HiIiIiIiIiIiIiIiIiIiEmSHHbeiIiIiIiIiIiIiIiIiIiIiIiIiIcUOITMd7iIiIiHH/iIiIiIiIiIiIiDztNLQSy4iIiIiIiIiIiIiIiEpXrGqFiIiIiIiIiIiIiIiIiDSqEbxV7oiIiIiIiIiIiIiIiIiIiIiIiIhFdBy4voiIiIiIiIiIiIiIiIiIiIiIiIhF6xyxToiIiIiIiIiIiIiIiIiITX4sOB2IiIiIiIiIiIiIiIiEE1LPytiIiIiIiIiIiIiIiITeU8MayIiIiIiIiIiIiIiIiITeU8MayIiIiIiIiIiIiIiIiIcf9FnHy2OIiIiIiIiIiIiIiIiIiEJ+fOgYiIiIiIiIiIiIiIiIiIiEkKHH9eiIiIiIiIiIiIiIiIiEHNHPMuiIiIiIiIiIiIiIiIiIiIiIQc0c8y6IiIiIiIiIiIiIiIiIiIiIiIiIiIUXffiIiIiIiIiIiIiIiIiIiIiIiIiIiIhZK9fUiIiIiIiIiIiIiIiIiIiIiIiIiIiIWLPYTHH/iIiIiIiIiIiIiIiIiIiIiIiIiIiIiIiIcf+IiIiIiIiIiIiIiIiIiIiIiIiIiIiIiEV0HLi+iIiIiIiIiIiIiIiIiIiIiIiIiIcf+IiIiIiIiIiIiIiIiIiIiIiIiIiIiIiIhx/4iIiIiIiIiIiIiIiIiIiIiIiIiIiIiIiHH/iIiIiIiIiIiIiIiIiIiIiIiIiIiIiIiIcf+IiIiIiIiIiIiIiIiIiIiIiIiIiIiIiIhx/4iIiIiIiIiIiIiIiIiIiIiIiIiIhJcSx47YiIiIiIiIiIiIiIiIiIiIiIiIcf+IiIiIiIiIiIiIiIiIiIiIiIiIiIiIiIhx/4iIhYs9hMiIiIiIiIiIiIiIiIiIiIhJkhx23oiIiIiIiIiIiIiIiIiIiIiIiIXNHULoiIiHH/iIiIiIiIiIiIiIiIiIiIiIiIiIiIiIiIcf+IiIiIiIiIiIiIiIiIiIiIiIiIiIhNsBw0/oiIiIiIiIiIiIiIiIiIiIiIiIiEXrHLFOiIiIiIiIiIiIiIiIiIiIiIiIhFdBy4voiIiIiIiIiIiIiIiIiIiIiEV0HLi+iIiIiIiIiIiIiIiIiIiIiIiIiIiIhx/4iIiIiIiIiIiIiIiIiIiIiIiIiIiIiIiHH/iIiIiIiIiIiIiIiIiIiIiIiIiIiIiIhVDdvyiIiIiIiIiIiIiIiIiIiIiIiIiIiIhx/4VA3c8oiIiIiIiIiIiIiIiIiIiIiIiIhx/4iIiIiIiIiIiIiIiIiIiIiIiIiIiIhJkhx23oiIiIiIiIiIiIiIiIiIiIiIiIiEkKHH9eiIiIiIiIiIiIiIiIiIiIiIiIXdHTLoiIiIiIiIiIiIiIiIiIiIiIiIiIiIiIRkZsq5mIiIiIiIiIiIiIiIiIiIiIiIiIhJUDx6/IiIiIiIiIiIiIiIiIiIQaws9T2IiIiIiIiIiIiIiIhHbsyZE4iIiIiIiIiIiIiIiISegscX2IiIiIiIiIiIiIiEk/PHwMiIiIiIiIiIiIiIiD19pLOCW4iIiIiIhx/4iIiIiIhEEUzO63H/iIiIiIiIiIiIiIWLPYTIiIiIiIiIiIiIiIhH1dySooiIiIiIiIiIiIiIiIiISegscX2IiIiIiIiIiIiIiIiIiISZIcdt6IiIiIiIiIiIiIiIiIiIiIiIhNXTw6LIiIiIiIiIiIiIcf+IiIhMKBxNfoiIiIiIiIiIiIiIiIiHH/iERTLMrNiIiIiIiIiIiIiIiIhx/4g/wjGxPc6IiIiIiIiIiIiIiIP50BsWL+iIiIiIcf+IiIiIiIiIiETKLMNdiIiIhx/4iIiIiIiIiIiIiEBWHAueiIiIiIiIhx/4iIiIiIiIOD/iuMAdiIiIiIiIiIiIiIiIOu9DthC8iIiIiIiIiIiIiIiIiIiIhGbsypE4iHH/iIiIiIiIiIiIiIiIRQSMv7eHH/iIiIiIiIiIiIiIiIiIiIiIRescsU6IiIiIiIiIiIiIiIiIiIQWpM+VuIiIiIiIiIiIiIiIiIhx/4iIhMByxPjYiIiIiIiIiIiIhx/4Sbp8dFiIiIiIiIiIiIiIiIiIiIcf+Ig/BRGx+u6IiIiIiIiIiIiIiIiIiIiIiIQuWM4aeIiIiIiIiIiIiIiIiIRTI8vNyIiIiIiIiIiIiIiIhJxzxzjIiIiIiIiIiIiIiIiHH/hArCwGPYiIiIiIiIiIiIiHH/iIiIiIiIiIiIiIiIiIiIiIiIiIWCvY1Icf+IiIiIiIiIiIiIiIiIiIiIiIiIiIiIiIhx/4iIiIiIiIiIiIiIiIiIiIiIiIiIiIiIiHH/iFiz2EyIiIiIiIiIiIiIiIiIiIiIiIiIiIhx/4hcSdS2iIiIiIiIiIiIiIiIiIiIiIiIiIcf+IiIiIiIiIiIiIiIiIiIiIiIiIiIiIiIQVYc+p6IiIiIiIiIiIiIiIiIiIiIiIiFHu3xGIiIiIiIiIiIiIiIiIiIiIiIiIiHH/iFB30JiIiIiIiIiIiIiIiIiIiIiIiIiIiHH/iIiIiIiIiIiIiIiIiIiIiIiIiIiIiIiIcf9MsBxE/oiIiIiIiIiIiIiIiIiIiIiIiFF334iIiIiIiIiIiIiIiIiIiIiIiIiIiIiIhBVhz6noiIiIiIiIiIiIiIiIiIiIiIiHFLsBxE/oiIiIiIiIiIiIiIiIiIiIiIiIhJkhx23oiIiIiIiIiIiIiIiIiIiIiIiIhxQ3QcyL6IiIiIiIiIiIiIiIiIiIiIiISQocf16IiIiIiIiIiIiIiIiIiIiIiIcVcr2NSIiIiIiIiIiIiIiIiIiIiIiIiIiIcf+IiIWLPYTIiIiIiIiIiIiIiIiIiIiIiIiIiHH/iIiIiIiIiIiIiIiIiIiIiIiIiIiIiIiIcf+IiIUO7QIYiIiIiIiIiIiIiIiIiIiIiHH/iIiIiIiIiIiIiIiIiIiIiIiIiIiIiIiIcf+IiIiIiIiIiIiIiIiIiIiIiIiIiIiIiIhx/4iIiIiIiIiIiIiIiIiIiIiIiIiIiIiIiHH/iIiIiIiIiIiIiIiIiIiIiIiIiIiIiIiIcf+IiFiz2EyIiIiIiIiIiIiIiIiIiIiIiIiIiHH/iIiIiIiIiIiIiIiIiIiIiIiIiIiIiIiIcf+IiFDu0CGIiIiIiIiIiIiIiIiIiIiIiHH/iIiIiIiIiIiIiIiIiIiIiIiIiIiIiIiIcf+IiIiIiIiIiIiIiIiIiIiIiIiIiIiIiIhx/4iIVJXcaoiIiIiIiIiIiIiIiIiIiIiIiIiHH/iIhcSdS2iIiIiIiIiIiIiIiIiIiIiIiIhR7t8RiIiIiIiIiIiIiIiIiIiIiIiIiIhx/4iIiIiIiIiIiIiIiIiIiIiIiIiIiIiIiHH/iIiIiIiIiIiIiIiIiIiIiIiIiIiIiIiIcf+IiIiIiIiIiIiIiIiIiIiIiIiIiIiIiIhx/4iIiIiIiIiIiIiIiIiIiIiIiIiIiIiFUN2/KIiIiIiIiIiIiIiIiIiIiIiIiIiIiIcf+IiIiIiIiIiIiIiIiIiIiIiIiIiIiIiIhx/4iIiIiIiIWLPYTIiIiIiIiIiIiIiIiIiIiIcf+IiIiIiIiIiEgKHI9eiIiIiIiIiIhx/4iIiIiIiEx+LEgdiIiIiIcf+IiIiIiIiIiEhQPIr8iIhx/4iIiIiIiIiIiIRMosw12IiHH/iIiIiIiIiIiIiIiIVJXcaoiIiIiIiIiIiIcf+IiIiIiIiEBWHAueiIiIiIiIiIiIiIcf+IiIiIiIiEnbbHJJiIiIiIiIiIiIiIiIhFdBy4voiIiIiIiIiIiIiIiIiIiIiIhF6xyxToiIiIiIiIiIiIiIiIiIiIiIhx/4hAVhwLnoiIiIiIiIiIiIiIiIiIiIhx/4iIXEnUtoiIiIiIiIiIiIiIiIiIiIiIiIcf+EyfHEYOiIiIiIiIiIiIiIiIhFUyy6zYiIiIiIiIiIiIiIiIg6HcS24juIiIiIiIiIiIiIiIiIiIiITg6cLxaIiIiIiIiIiIiIiE7srCE1iIiIhx/4iIiIiIiIg403S4LIuIiIiIiIiIiIiHH/iIhMxExDu4iIhx/4iIiIiIiIiIiIVJXcaoiIiIiIiIiIiIiIiHH/iIiIiIMPLysB0NiIiIiIiIiIiIiIiIiIiIhx/4iIiIiIiIiIiIiIiIiIiIiIiIiIiIiIiHH/iIiIiIiIhJunx0WIiIiIiIiIiIhx/4iIiIiIQDUsDa2IiIiIiIiIiHH/iIiIiISFA8ivyIiIiIiIcf+IiIiIiIiITCgcTX6IiIiIiIiIiIiHH/iIiEimTIWbiIcf+IiIiIiIiIiIiIhKAZxv5oiIiIiIiIiIiIiIiFQN3PKIiIiIiIiIcf+IiIiIiIiIiIiIiIiE6qzCVTiIiIiIiIcf+IiIiIiIiIiIiEW9bLQpiIiIiIiIiIiIcf+IiIiERTLMrNiIiIiIiIiIiIiHH/iIiIiIiIhIChyPXoiIiIiIiIiIiIcf+ETKLMNdiIiIiIiIiIiIiIhxT5wsBj2IiIiIiIiIiIiIiIcUdQPIr8iIiIiIiIiIiIiIcf+IiIiFB30JiIiIiIiIiIiIiIiIhOL4wtB4iIiIiIiIiIiIiIiITZ8cNg6IiIiIiIiIiIiIiIiIScc8c4yIiIiIiIiIiIiIiIiIiIhx/4iIiIiIiIiIiIiIiIiIiIiIiIiIiIiIiFUN2/KIiIiIiIiIiIiIiIiIhFRmy7mYiIiIcf+IiIiIiIiIiIiIiIiIiIiEUyPLzciIiIiIiIiIiIiIiIiElxLHjtiIiIiIiIiIiIiIiIiIXEnUtoiIiIhx/4iIiIiIiIiIiIiIRTI8vNyIiIiIiIiIiIiIiIiIiIiIiIiEV0HLi+iIiIiIiIiIiIiIiIiIiDb+EroB7YiIiIiIiIiIiIiIiHH/iIiIiDQ6gbzFfoiIiIiIiIiIiIiIhJHkx+G4iIiIiHH/iIiIiIiIiIiIiIiDztNLQSy4iIiIiIiIiIiIiIiIiIiIiIiIhNsBw0/oiIiIiIiIiIiIiIiIiIiIiISXEseO2IiIiIiIiIiIiIiIiIiIXNHULoiIcf+IiIiIiIiIiIiFgr2NSIiIiIiIiIiIiIhx/4QPJMAduIiIiIhx/4iIiIiIiIiIiIiIgwHDSw88uIiIiIiIiIiIiIiIhFvWy0KYiIhx/4iIiIiIiIiIiIXNHULoiIiIiIiIiIiIiIiIRcoss12IiIiIiIiIiIiIiIiIcf+IiFzR1C6IiIiIiIiIiIiIiIiIiIiIiIiIiIcUPKLMNdiIiIiIiIiIiIiIiIcf+IiIiIiIiIiEXeXLIaiIiIiIiIiIiIiIiIiIiHH/iIiIiIiIiIiIVA3c8oiIiIiIiIiIiIiHH/iIiIiIiIiIiIiIiIiIiIiIiIiIiIiIiIcf9MnxxGDoiIiIiIiIiIiIiIiIiIhx/4iIiIiIiIiIiIiIiIiIiIiIiIiIiIiIiHH/iIiIiIiIiIiIiIiIiIiIiIiIiIiIiE2fHDYOiIiIiIiIiIiIiIiIiIiIiIiHH/iIiIhYs9hMiIiIiIiIiIiIiIiIiIiIiIiIhxUw3c8oiIiIiIiIiIiIiIiIiIiIiIiIiIcf+IhEdBzIvoiIiIiIiIiIiIiIiIiIiIhx/4QM0cBC6IiIiIiIiIiIiIiIiIiIcf9AVhwLnoiIiIiIiIiIiIiIiIiIiIiIcf+IiIhQd9CYiIiIiIiIiIiIiIiIiIiIiIiIcf+IiIiIiIiIiIiFzR1C6IiIiIiIiIiIiIiIiFF334iIiIiIiIiIiIiIiIiIiIiIiIiIiElxLHjtiIiIiIiIiIiIiIiIiIhHtOyUsYiIiIiIiIiIiIiIiEZanKpWiIiIiIiIiIiIiIiHH/iIiIiIiIiIiIiIiIiIiIiIiIiIiIiIg8pDG0W86IiIiIiIiIiIiIiIiIiIiIiHH/iEywHET+iIiIiIiIiIiIiIiIiIiEXKLLNdiIiIiIiIiIiIiIiIiIiIhx/4iIiIXEnUtoiIiIiIiIiIiIiIiIiIiIiIcf+IiIiIiIiIiIiIiIiIiIiIiIiIiIiIiIhx/4iIiIiIiIiIiIiIiIiIiIiIiIiIiIiIiHH/iIhUldxqiIiIiIiIiIiIiIiIiIiIiIiIiIcf+IiIiIiIiIiIiIiIiIiIiIiIiIiIiIiIhx/4iIiIiIiIiIiIiIiIiIiIiIiIiIiIiIiHH/iIiIiIiIiIiIiIiIiIiIiIiIiIiIiIiIcf+IiIiIhYs9hMiIiIiIiIiIiIiIiIiIiIiIiHH/iIiIhcSdS2iIiIiIiIiIiIiIiIiIiIiIhx/4iIhcSdS2iIiIiIiIiIiIiIiIiIiIiIiIcf+IiIhcSdS2iIiIiIiIiIiIiIiIiIiIiIiHH/iIiIiIiIiIiIiIiIiIiIiIiIiIiIiIiIcf+IiEiSHIbeiIiIiIiIiIiIiIiIiIiIiHH/iEyfHEYOiIiIiIiIiIiIiIiIiIcf+IiIiIiFSV3GqIiIiIiIiIiIiIiIiIiIiIhx/4iIiIiIiFgr2NSIiIiIiIiIiIiIiIiIiHH/iIiIiIiIiIiIiIiIiIiIiIiIiIiIiIiIcf+EQyPMzciIiIiIiIiIiIcf+IiIhMxExDu4iHH/iIiIiIiIiIhEyizDXYiIiIcf+IiIiIiIiDMFFL3664iIiIiIiIiIiIiHH/iIiIiIiIQZ9s9gmIiIiIiIiIiIiIiIhx/4iDbps7oWTIiIiIiIiIiIiIiIiIg0LqK80V2IiIiIiIiIiIiIiIiIiEJdjOoniIiIiIiIiIiIiIiIiIMWEmv57ZiIhx/4iIiIiIiIiIiIiIiIiINVLxu60Ocf+IiIiIiIiIiIiIiIiIg2C6O69FyIiIiIiIiIcf+IiIiIiFB30JiIiIiIiIiIiIiIiIiIiE1+LDgdiIiIiIiIiIiIiIiIhJcSx47YiIiIiIiIiIiIiIiIiIiIhx/4iIiIVA3c8oiIiIiIiIiIiIiIiIiIiIhx/4iIXEnUtoiIiIiIiIiIiIiIiIiIiIiIiIcf+IiIiEiSHIbeiIiIiIiIiIiIiIiIiIiHH/iEwHLE+NiIiIiIiIiIiIiIiHH/iISYVcd6qIiIiIiIiIiIiIiIg9irGzdU6IiIiIiIiIiIiIiIiIiIiEbinKHWiIiIiIiIiIiIiIcf+IiIiIiIiIiIiIiIhI6CyBfXH/iIiIiIiIiIiIiIiIiIiIiIiIiIiIiIiINEdBvLi+iIiIiIiIiIiIiIhx/4iEa07KSxiIiIiIiIiIiIiHH/iIiIiIiFDu0CGIiIiIiIiIiIiIiIiIhx/4iIiIiIiIQUlc+2qIiIiIiIiIiIiIiIiIiIiIiIcf+IiIiIiIiIiIiIiIiIiIiIiIiIiIiElxLHjtiIiIiIiIiIiIiIiIiIMy5VvdGqiIiIiIiIiIiHH/iIiIiIiETrHMFOiIiIiIiIiIiIiHH/iIiIiIiIiIiIiIiIiIiIiIiIiIiIiIiIcf+IiIiIiIiIiIiITeU8MayIiIiIiIiIiIiIiIiIiEmFXHeqiIiIiIiIiIiIiIcf+Ig7PSG1wt6IiIiIiIiIiIiIiIiIiIQc0c8y6IiIiIiIiIiIiIiIiIhJkhx23oiIiIiIiIiIiIiIiIhFEUy+64iIiIiIiIiIiIiIiIhNo1w1yoiIiIiHH/iIiIiIiIiIhArCwGPYiIiHH/iIiIiIiIiIiIiIhEUyzKzYiIhx/4iIiIiIiIiIiIiDApQbDmvoiIiIiIiIiIiIiIiIhJZGx5uYiIiIiIiIiIcf+IiIiIhIxzyDjIiIiIcf+IiIiIiIiIiIhAVhwLnoiIiIiIiIiIcf+IiIiIiIiESpPMVsiHH/iIiIiIiIiIiIiIiIiIiFQN3PKIiIiIiHH/iIiIiIiIiEmmTHWbiIiIiIiIiIiIiIiIiIhIChyPXnH/iIiIiIiIiIiIiIiIiIiIiIiIiIiIiIiIcf+IiIiIiDAgdLDvi4iIiIiIiIiIiIiIiIcf+EgKHI9eiIiIiIiIiIiIiIiIiEoijG3XiIiIiIiIiIiIiIiIiIiIiIcf+IiIQBQ8D7yIiIiIiIiHH/iIiIiIiEywHET+iIiIiIiIiIiIiIiIiHFH6CyBfYiIiIiIiIiIiIiIiIcf+IhMnxxGDoiIiIiIiIiIiIiIiIhx/4iIiIiIhUldxqiIiIiIiIiIiIiIiIiIiIiHH/iIiIiIiIiER0HMi+iIiIiIiIiIiIiIcf+IiIiIiIiIiIiEywHET+iIiIiIiIiIiIcf+IiIiIiIiIiIiIiIiIiIiFSV3GqIiIiIiIhx/4iIiIiIiIiIiIiIiIiIiIiIiIiIiIiIiHH/iIiIUHfQmIiIiIiIiIiIiIiIiIiIhGe4yoR4iIiIiIiIiIiIiIiIg8+kG0Bb6IiIiIiIiIiIiIiIhx/z/WYbEpnoiHH/iIiIiIiIiIiIg0woG8PX6IiIiIiIiIiIiHH/iIiETKLMNdiIiIiIiIiIiIcf+IiIiIiIiIiEywHET+iIiIiIiIiIiIiIcf+E0vjD0HiIiIiIiIiIiIcf+IiIiIiIiEiSHIbeiIiIiIiIiIiIiIiHH/iIiIiECsLAY9iIiIiIiIiHH/iIiIiIhJ22xySYiIiIiIiIiIiIiIiIiIcf+IiIiIiIiIhMfixIHYiIiHH/iIiIiIiIiIiIiIiIiIiIiIiIiIMEoxsMXOiIiIiIiIiIiIiIiIiIiIiIiIiHH/iIiIiIiIhc0dQuiIiIiIiIiIiIiIiIiEagvKX0iIiIiIcf+IiIiIiIiIiIiIhJZGx5uYiIiIiIiIiIiIiHH/iIiIiDFpErCm7f+IiIiIiIiIiIiIiIiIQRQ8/ryIiIiIiIiIiIiIiIiIgwaqWwpVqIiIiIiIiIiIiIiIiIiIiE08TDw7iIiIiIcf+IiIiIiIiIiIN8ByuT+NiIiIiIiIiIiIiIiEZN3Lsi/4iIiIiIiIiIiIiIiERTLMrNiIcf+IiIiIiIiIiIiIiIiFDu0CGIiIiIiIiHH/iIiIiIiExdPEosiHH/iIiIiIiIiIiIiIiIiIiIiIP09CsbC9iIiIiIiIiIiIiIiIiEE1LPytiIiIiIiIiIiIiIiIiISHEsiO1x/4iIiIiIiIiIiIiIiEhxLIjtiIhx/4iIiIiIiIiIiIhJPzx8DIiIiIiIiIiIiIiIiIRnuMqEeIiIiIiIiIiIiIiIhKV6xqhYiIiIiIiIiIiIiIiHH/iIiIg33EG5I76IiIiIiHH/iIiIiIiIiIiIiEIv3O0CiIiIcf+IiIiIiIiIiIiIiIiIiIiIhBsGz0+YiIiIiIhx/4iIiIiIiIiIiIiIiIiIiIiIiIWLPYTIiIiIcf+IiIiIiIiIiIiIiIiIhUDdzyiIiIiIiIcf+IiIiIiIiIhEyizDXYiIiIhx/4iIiIiIiIiIiIg/BRGx+u6IiIiIiIiIiIiIiIiIhx/4iIiIiIiIiIiIiIiIiIiIiIiIg4hjG4ec6IiIiIiIiIiIiIiDJ99L6CC4iIiIiIiIiIiIiIiIhJxzxzjIiIiIiIiIiIiIiIcf+IiISOgsgX2IiIiIiIiIiIiHH/iIiITJ8cRg6IiIiIiIiIiIiIiIcf+IQDUsDa2IiIiIiIiIiIiIiIhx/4Rk3cqyKIiIiIiIiIiIiIiIhF6xyxToiIiIiIiIiIiIiIiIiIiIhNsBw0/oiIiIiIiIiIiIiIiIiIiIiIiIiIiHH/iIiIRXuMuEeIiIiIiIiIhx/4iIiITLAcRP6IiIiIiIiIiIiIiIiIiIhx/4iIiIiIiIiIiIVA3c8oiIiIiIiIiIiIhx/4iIiIiIiFB30JiIiIiIiIiIiIiIiIiIOjZjtsmciIiIiIiIiIiIiIiIiIhJUDx6/IiIiIiIiIiIiIiIiIiIRescsU6IiIiIiIiIiIiIiIiIiEXrHLFOiIiIiIiIiIiIiIiIiIQfJM8NuIiIiIiIiIiIiIiIcf+Ig1yfG7Ng6IiIiIiIiIiIiIhx/4iIhKSuxrUYiIiIiIiIiHH/iIiIiEAUPA+8iIiIiIhx/4iIiIiIiIiEwHLE+NiIiIiIhx/4iIiIiIiIiIiIiIiIiDukMbVbzoiHH/iIiIiIiIiIiIiIiIiIiIiIiIiIiIiIiIQhus7kWIiIhx/4iIiIiIiIiIiIiIVJXcaoiIiIiIiIiIiIiHH/iIiIiIiIiIiIiIiIiIhNG1w+SoiIiIiIiIiIiIcf+IiIiIiIiIiIiIhIChyPXoiIiIiIhx/4iIiIiIiIiEhxLIjtiIiIiIiIhx/4iIiIiIiIiIiIQM0cBC6IiIiIiIcf+IiIiIiIiIiIiIiIiIiIUHfQmIiIiIiIiIcf+IiIiIiIiIiIiIiE1dPDosiIiIiIiIiIiIiIiIiIiIiIiIiIiHH/iIiIiIiIiIiIiIRvbMoJOIiIiIiIiIiIhx/4iIiIiIiITLAcRP6IiIiIiIiIiIiIiIhx/4iIiIiIiIiIiIiIiIiEBWHAueiIiIhx/4iIiIiIiIiIiIiIhQd9CYiIiIiIiIiIiIhx/4iIiEjHPIOMiIiIiIhx/4iIiIiIiIiIiFiz2EyIiIiIiIiIiIiIiIiIcf+IiIiEDNHAQuiIiIiIiIiIiIiIiHH/iEgKHI9eiIiIiIiIiIiIiIiIiIiIcf+IiIiIiIiIiIiIiIiIiIiIiIiIiIiIiIhxW0nUtoiIiIiIiIiIiIiIiIiIiIiIiIiITRtcPkqHH/iIiIiIiIiIiIiIiIhBrCz1PYiIiIiIiIiIiIiIiIiIiIQc0c8y6IiIiIiIiIiIiIiIiIRak8tWyIiIiIiIiIiIiIiIiIhc0dQuiIiIiIcf+IiIiIiIiIiIiIhKV6xqhYiIiIiIiIiIiIiIiIiIiIiIhx/4hMByxPjYiIiIiIiIiIiIiIhx/4TAcsT42IiIiIiIiIiIiIiIhxQ8osw12IiIiIiIiIiIiIiIhx/4iIiIiISHEsiO2IiIiIiIiIiIhx/4iIiIiIiIhAVhwLnoiIiIiIiIiIiIhx/4iIiIiIiIiIiIQFYcC56IiIiIiIiIhx/4iIiIiIiIiIiEwoHE1+iIiIiIiIiIcf+IiIiIiIiIiIiIiIiIiIiDr7IrYE3YiIiIiIiIiIcf+IiIiIiIhQ7tAhiIiIiIiIiIiIiIiIhNKBw9foiIiIiIiIiIiIiIiIhc0dQuiIiIhx/4iIiIiIiIiIhMByxPjYiIiIhx/4iIiIiIiIiEBWHAueiIiIiIiIiIiIhx/4iIVJXcaoiIiIiIiIiIiIiIiIVA3c8oiIhx/4iIiIiIiIiIiIiIiIiIiIiIiIiIiIiIiHH/iIiIiIiIiIiIiIiIiIiIiIWLPYTIiIiIiIhx/4iIiIiIiIiIiIiIiIiIiIiFzR1C6IiIiIiIhx/4iIiIiIiIiIiIiIiIiIiIiIiIiIiIiIiHH/iIiIiIiIiIiIiIhMnxxGDoiIiIcf+IiIiIiIiIiIhIUDyK/Ihx/4iIiIiIiIiIiIiIiIiIVA3c8oiIiIiIhx/4iIiIiIiIiIiIiIiIiIiIiE2fHDYOiIiIiIiIiIiIiIiIhYK9jUiIiIiIiIhx/4iIiIiIiIiIiIiIiIiIiIhIkhyG3oiIcf+IiIiIiIiIiIiIiITCgcTX6IiIiIiHH/iIiIiIiIiIiIiIiIiITLAcRP6IiIiIiHH/iIiIiIiIiIiIiIiERTLMrNiIhx/4iIiIiIiIiIiIiIiIiIiIiIWCvY1IiIiHH/iIiIiIiIiIiIiIiISHEsiO2IiHH/iIiIiIiIiIiIiIiIiIhYK9jUiIiIiIiIcf+IiIiIiIiIiIiIiIiIiIiEiSHIbeiIiHH/iIiIiIiIiIiIiIiIiIiIiIiIiIiIiIiIcf+IiIiIiIiIiIiIiIiIiIiIQFYcC56Icf+IiIiIiIiIiIiIiIiIiIiIhQ7tAhiIiHH/iIiIiIiIiIiIiIiIiIiIiEBWHAueiHH/iIiIiIiIiIiIiIiIiIiIhIkhyG3oiIhx/4iIiIiIiIiIiIiIiIiIiIVA3c8oiIiIhx/4iIiIiIiIiIiIiIiIiIUO7QIYiIiIiIcf+IiIiIiIiIiIiIiIiIiITCgcTX6IiHH/iIiIiIiIiIiIiIiIiEyfHEYOiIcf+IiIiIiIiIiIiIiIiIiITJ8cRg5x/4iIiIiIiIiIiIiIiIiIiIiIiIhcSdS2iIcf+IiIiIiIiIiIiIiIiIiIiIiIiIiIiIiIhx/4iIiIiIiIiIiIiIiIiIiIiIiIiIiIiIiHH/iIiIiIiIiIiIiIiIiIiIiIiIiIiIiIiIcf+IiIiIiIiIiIiIiIiIiIiIiIiIiFzR1C6IiIcf+IiIiIiIiIiIiIiIiIiIiISJIcht6IiHH/iIiIiIiIiIiIiIiIiIiIiIiIT778FBCIiIiIiIiIiIiIiIcf+IN1ERua7uiIiIiIiIiIiIiIiIiIiIhBNSz8rYiIiIiIiIiIiIiIiIiIiIiIiIiIiIhx/4iIiIiIiIiIiIiIiIiIiIiIiIiIiIiIiHH/iIiIiIiIRFMsys2IiIiIiIiIhx/4iIiIiIiIiIiIiIiIiIiIiIiIiIiIiIiHFE3lyyGoiIiIiIiIiIiIiIiIiEF+fAkY/4iIiIiIiIiIiIiIiIiIiIiISQocf16IiIiIiIiIiIiIiIiIiIiIiIiIiIiIiIXUnTtoiIiIiIiIiIiIiIiIiIg5uiO3RdyIiIiIiIiIiIiIiIiIhx/4M6oRvVXuiIiIiIiIiIiIiIiIRHQcyL6IiIhx/4iIiIiIiIiIiITflsMGmIiIiIiIiIiIiIcf+IiIhArCwGPYiIiIiIiIiIcf+IiIiIg9XAKzo/2IiIcf+IiIiIiIiIiIiDpjMraczYiIiIiIiIiIiIiIiHH/iISc6sgxX/iIiIiIiIiIiIiIiIiIiIiIiER0HMi+cf+IiIiIiIiIiIiIiIg7PSG1wt6IiIiIiHH/iIiIiIiIiEwHLE+NiIiIiIiHH/iIiIiIiIhEqTzFbIhx/4iIiIiIiIiIiIhGwayj5YiIiIiIiIiIiIiIiD/jIbEc3oiIiHH/iIiIiIiIiIiIMSDBv98+iIiIiIiIiIiIiIiIRnuMqEeIiIiIiIiIiIiIiIiEXrHLFOiIiIiIiIiIiIiIiIiIiIiIiIiIiIiHH/iIiIiIiIiIiIiIiIiIiIiIiIiIiIiIiIcf+IiIiDJUAb+r/v+IiIiIiIiIiIiIiIiIiIMGrysKUNiIiIhx/4iIiIiIiIhK0uxi0YiIiIiIcf+IiIiIiIN2VBuZq+iIiIiIhx/4iIiIiIiIiIiIiIiIiIiIiITWF8OeiHH/iIiIiIiIiIiIiIiIiIiIiIiIiIiIiIiIcf+IiIiIhEUyzKzYiIiIiIiIiIiHH/iIiIiIiIiEjHPIOMiHH/iIiIiIiIiIiIiIiIhE6xzBToiIiHH/iIiIiIiIiIiIiIiIiIiINS3Bu9I+iIiIiIiIiIiIcf+IiIiIiIiDzMkbQzboiIiIiIhx/4iIiIiIiIiIiIQShs/XmIiIiIiIiIiIiIhx/4iIiIiIiIiIiIiIiIiIg87YG0En6Ihx/4iIiIiIiIiIiIQM0cBC6IiIiIiIcf+IiIiIiIiIiIiIiIiFzR1C6IiIiIiIiIiIiIcf+IiIiIiIiIiIiIiIiIROscwU6IiIcf+IiIiIiIiIiIiIiIiIiEDNHAQuiHH/iIiIiIiIiIiIiIiDfhYrkenYiIiIiIiIiIiIiIiIiEDNHAQucf+IiIiIiIiIiIiIiIiIiIiIiIiIiIiIiIhx/4iIiIiIiIiIiIiIiIiIiIiIiIiIiIiIiHH/iIQFYcC56IiIiIiIiIiIiIiIiIiIiHH/MFWUsLpriIiIiIiIiIcf+IiIiIiIiDscMbXjzoiIiIiIiIcf+IiIiIiIiErvnGEGiIiIiIiIiIiIiIiIiDHQ1L8vK4iIiHH/iIiIiIiIiIiIiIiIg+GiKy5d2IiIiIiIiIiIiIiIcf+IiIhYK9jUiIiIiIiIiIiIiIiIiIiIiIhx/4iIhAakwKW4cf+IiIiIiIiIiIiIiIiIhBizz3TIiIiIiIiIiIiIiIiEWITLd7iIiIiIiIiIiIiIhx/4hYs9hMiIiIiIiIiIiIiIiIiIRHQcyL6Icf+IiIiIiIiIiIiIiIiIiIiIiIiIiIiEqZjGZniIiIiIiIiIiIiIiIiIiHH/iIiIiIiIiIiIiIiIiIiIiIiIiIiIhFyiyzXYiIiIiIiIiIiIiIiIiIiHH/iIiIiIiIiIiIiIiIiISfxccDqIiIiIiIiIiIiHH/iIiITLAcRP6IiIiIiIiIiIiIiIiIiIiHH/iIiIiIhANSwNrYiIiIiIiIiIcf+IiIiIThLcLtKIiIiIiIiIiIiIiIiHH/iIO38BtYD+iIiIiIiIiIiIiIiIiITJ8cRg6HH/iIiIiIiIiIiIiIiIhNxEwzu4iIiIiIiIiIiIiIiIiEkKHH9eiIiIiIiIiIiIiIiIhNXTw6LIiIiIiIiIiIiIiIiIhGvWykKYiIiIiIiIiIiIiIiIiINjECus79iIiIiIiIiIiIiIiIiIiIiIiFkr19SIiIiIiIiIiIiIiIiIiIiIiIiIiIiIhJcSx47YiIiIiIiIiIiIiIiIiIg8PKW0w1qIiIiIiIiIiIhx/4iIiIStLsYtGIiIiIiIiIiIcf+IiIiIhBo6wGxf+IiIiIiIiIiIiIiIiIiIiIiIiIiIiIiIhx/4iIiIiIiIiIiFB30JiIiIiIiIiIiIiIiIhCKGzteYiIiIiIiIiIiIiIiIiFDu0CGIiIcf+IiIiIiIiIiIiISJIcht6IiIiIiIiIiHH/iIiIhMKBxNfoiIiIiIiIiIiIiIiIhx/4iIiIiIiIiIiIiIiIiIiEyfHFYO/4iIiIiIiIiIiIiIiIiIiIiIiIiIiIiIiHH/iIiIiIiIhANSwNrYiIiIiIiIcf+IiIiIiIiIiIiIiIQFYcC56IiIiIiIcf+IiIiIiIiIiIiIiIiIiIiIiIiIiIiIiIhx/4iIiIiIiIhc0dQuiIiIiIiIiIiIiIiIiIiIhx/4iIiIiIiEX/TLALiIiIiIiIiIiIiIiIiIiIiIiIiIiHH/iIiIiIiIiIiIiIiIhUDdzyiIiIiIiIiHH/iIiIiIiETrHMFOiIiIiIiIiIiIiHH/iIiIRXuMuEeIiIiIiIiIhx/4iIiIiIhIUDyK/IiIiIiHH/iIiIiIiIiIiIiIiEmZjIZn/4iIiIiIiIiIiIiIiIiIMicyvtjNiIiIiIiIhx/4iIiIiIiIiIiIiIiIiIiIiIiIWCvY1IiHH/iIiIiIiIiIiIiIiIiIiIiITLAcRP6IiHH/iIiIiIiIiIiIiIiIiIiIiIVA3c8oiIiHH/iIiIiIiIiIiIiIiIiIiIRcoss12IiIiIiIiIiIiIiIiIiER0HMi+iHH/iIiIiIiIiIiIiIiE1+LDgdiIiIiIiIiIiIiIiIiIiIiIiIiIiIiEGsLPU9iIiIiIiIiIiIiIiIiITuysITWIiIhx/4iIiIiIiIiIiIiIiIiFDu0CGIiIiIiIcf+IiIiIiIiIiIiIg196G7CF6IiIiIiIiIiIiIiIiIiIiIiIVJXcaoiIiIcf+IiIiIiIiIiIiIiIiIiIiIhBn2z2CYiHH/iIiIiIiIiIiIiIiIMxIhve3eiIiIiIiIiIhx/4iIiIiIhMByxPjYiIiIiIiIhx/4iIiIiIiIiEF+fPgYiIiIiIiIhx/4iIiIiIiIiIiIiIiIiIiIiIiIiIiIg670O2ELyIiIiIiIiIiIiIiIiIWCvY1IiIiIiIiHH/iIiIiIiEWITLd7iIiIiIiIiIiIiIiIiIQFYcC56IiIcf+IiIiIiIiIiIhJPzx8DIiIiIiIiIiIiIiIiIhC5Yzhp4iIiIiIiIiIiIiIiIiIiIiIiEFWHPqeiIiIiIiIiIiIiIiIiIhKIoxt14iIiIiIiIiIiIiIiIiIiIiEkKHH9eiIiIiIiIiIiIiIiIiIiIiIiDwcMbTjzoiIiIiIiIiIiIiIiIiIiDxBYbS+noiIiIiIiIiIcf+IiIiECsLAY9iIiIiIiIiIcf+IiIiIiEhxLIjtiIiIiIiIiIiIcf+IiIhEUyzKzYiIiIiIiIiIiIiHH/iIMVXhv6oeiIiIiIiIiIiIiIiIiIiIiHH/iIiIiDcwIbnP3oiIiIiIiIiIiIiIiIiIhJcSx47YiIiIiIiIiIiIiIiITeU8MayIiIiIiIiIiIiIiIiISXEseO2IiIiIiIiIiIiIiIiIiIiIcUeSHIbeiIiIiIiIiIiIiIiIiEq6fGRYiIiIiIiIiIiIiIiIiIPWnBs5Y+iIiIiIiIiIiIcf+IiIhIpkyFm4hx/4iIiIiIiIiIiIiIiIhIkhyG3oiIiIiIcf+IiIiIiIiIiIhNQIw794iIiIiHH/iIiIiIiIiIiEwoHE1+iIiIiIiIiIhx/4iIiIiIiIiIhMKBxNfoiIiIiIiIiIcf+IiIiIiITJ8cRg6IiIiIiIiIiIhx/4iIiIUHfQmIiIiIiIiIiIiIiIiIiIiIiIhx/4iIiIiIiIiIiIiIiIiIiIiIiIiFzR1C6IiIhx/4iIiIiIiIiIiEwHLE+NiIiIhx/4iIiIiIiIiIiIiIiIiIhNByw/jYiIiIiIiIiIiIiIiIiIiIiIiIiIiIiIcf+IiIiIiIiIiIiIiIiIiIiIiIiIiIiIiIhx/4iIiIiIiIiIiIiIiIiIiIiIiIiIiISQocf16IiIiIiIiIiIiIiIiIiIiIiIiIhx/4iIiIiIiIiIiIiIiIiIiIiIiIiIiIiIiHFfZ9CYiIiIiIiIiIiIiIiIiIiIiIiIiIiFkr19SIiIiIiIiIiIiIiIiIiEmmTHWbiIiIiIiIiIiIiIiIiHH/iIiIiIiIiIiIiIiIiIiIiIiIiIiIiIiIcf+IiIiIiIiIXNHULoiIiIiIiIiIiIiIiIiEVTLLrNiIiIiIiIiIiIiIiIiIiIiIcf+IiE3YfDJ4iIiIiIiIiIiIiIiIiIcf+E5H/CuAiIiIiIiIcf+IiIiIiIiIiIiIiIiIiIiE3lPDGsiIiIiIiIiIiIiIiIiIiIiIiIcf+IiIiIiIiIiIiIiIiIhFMjy83IiIiIiIiIiIiIiIiIiIiFiz2EyIiIiIcf+IiIiIiIiIiIiIiIiIiIiIiIiIiIiIiFmz10yIiIiIiIiIiIiIiIiIiIiIiIiIiIiIiIhx/4iIiIiIiIiIiIiIiISOgskX3/iIiIiIiIiIiIiIiIiIiIiIiFxJ1LaIiIhx/4iIiIiIiIiIiIiIRFMsys2IiIcf+IiIiIiIiIiIiIiIhMnxxGDoiIhx/4iIiIiIiIiIiIiIiIiIiIiIiIiIiIiIiHH/iIiIiIiIiIiIiIiIiIiEGwbPT5iIiIiIiIiIcf+IiIiIiEHEnPO2iIiIcf+IiIiIiIiIiINBHyvO4NiIiIiIiIiIiIiIiIcf+IiIQDUsDa2IiIiIiIiIiIiIhx/4iIiIMdhzvyeMiIiIiIiHH/iIiIiIiIiIiEUEjL+3iIiIiHH/iIiIiIiIiIiIg5KtG31S6IiIiIiIiIiIiIiHH/iIiIiIhMnxxGDoiIiIiIiIiIiIcf+IiIhI6CyBfYiIiIiIiIiIiHH/iIiISOgsgX2IiIiIiIiIiIhx/4iIiIMMVxsEqOiIiIiIiIiIiIiIiIiIiIQc0c8y6IiIiIiIiIiIiIiIiIiIWLPYTIiIiIcf+IiIiIiIiIiEbBrKPliIiIiIiIiIiIiIiIhKmYxmZ4iIiIiIiIiIiIiIiIOl/xtqAOiIiIiIiIiIiIiIiIiIiE4OnC8WiIiIiIiIiIiIiIiIcf+E7w7CDxiIiIiIiIiIiIiIiIcf+EwHLE+NiIiIiIiIiIiIiIiIcf+IRFMsys2IiIiIiIiIiIiIiIiHH/iIiIRHQcyL6IiIiIiIiIiIiIiIiIiIcf+IiIiIiIiIhUldxqiIiIiIiIiIiIiIiIiIhx/4iIiIiIiIiIiIiIiIROscwU6IiIhx/4iIiIiIiIiIiER0HMi+iIiIiIiIiIiHH/iIiIiEyfHEYOiIiIiIiIiIiIiIcf+IiIiIiIiIiIiIiIiISJIcht6IiIiIiHH/iIiIiIiIiIiEFqTPlbiIiIiIiIiIiIiIiIiITLAcRP6HH/iIiIiIiIiIiIiIiIRak8tWyIiIiIiIiIiIiIiIiIhFMjy83IiIiIiIiIiIiIiIiIiEcs7J0xiIiIiIiIiIiIiIiIiITX4sOB2IiIiIiIiIiIiIiIiHH/iIiIiIiIiIiIiIXNHULoiIiIiIiIiIiIiIiHH/hCL9ztAoiIiIiIiIiIiIiIiIcf+IiIiIiIWLPYTIiIiIiIiIiIiIiIiIhKmYxmZ4iIiIiIiIiIiIiIiIhNnxw2DoiIiIiIiIiIiIiIiIiIiIiIiHH/iIiIiIiIiFiz2EyIiIiIiIiIiIiIiIiIiIhx/4iIhMPExMO3H/iIiIiIiIiIiIiIiIiIiIiIiIiIiIiIiIcf+IiIiEiSHIbeiIiIiIiIiIiIiIiIiIiHH/iIiIiIiIiIiIiFQN3PKIiIiIiIiIiIiHH/iIiIiIiIiIiIiIiIiIiIiIiIiIiIiIiIcf+IiIiIiIiIiIhIkhyG3oiIiIiIiIiIiHH/iIiIhEdBzIvoiIiIiIiIiIiIiIiIiIXdHTLoiIiIiIiIiIiIiIiIiFzR1C6IiIiIiIiIiIcf+IiIiITH4sSB2IiIiIiIiHH/iIiIiIiIiIiIiIiIiIiIiIiIiIiIhNsBw0/oiIiIiIiIiIiIiIiIiIQc0c8y6IiIiIiIiIiIiIiIiIiIiIiIiIiIiIiIhx/4iIiIiIiIiIiIiIiIiIRTI8vNyIiIiIiIiIiIiIiIiIiIiIiIiIiIcf9Junx0WIiIiIiIiIiIiIiIiIiIRr1spCmIiIiIiIiIiIiIiIiIhNfiw4HYiIiIiIiIiIiIiIiIhCPJzsNoiIiIiIiIiIiIiIiIRak8tWyIiIiIiIiIiIcf+IiITDxMTDtx/4iIiIiIiIiIiIiIiIiIiIiELljOGniIiIiIiIiIiIiIiIhKunxkWIiIiIiIiIiIiIiIiIiIiIiIhIkhyG3ocf+IiIiIiIiIiIiIiIhBrCz1PYiIiIiIiIiIiIiIiIiIiIiIiIiIiIiEacfKY4iIiIiIiIiIiIiIiIg2yfG6Ng6IiIiIiIiIiIiIiIiIS2vcWUKIiIiIiIiIiIiIiIiIiIiIO81ytTKNiIiIiIiIcf+IiIiIiIiIiIg23SK6It2IiIiIiIiIiIiIiIiIRYhMt3uIiIiIiIcf+IiIiIiIiIiIhc0dQuiIiIiIiIiIiIiIiIiEVTLLrNiIiIiIiIiIiIiIiIhFqTy1bIiIiIiIiIiIiIiIcf+IhANSwNrYiIiIiIiIiIiIiIhx/4hFJXy9qIiIiIiIiIiIiIiIiIiDLt0b4SLoiIiIiIiIiIiIiIiIOAJxuP2OiIiIiIiIiIiIhx/4iIiE7w7CDxiIiIiIiIiIiIhx/4iIiIiE2CbDfZiIiIiIiIiIiIiIiIhNnxw2DoiIiIiIiIiIiIiIiIiINeqUuxVriIiIiIiIiIiIiIiIg0dMK8iz2IiIiIiIiIiIhx/4iIiITsu8I0SIiIiIiIiIiIiIiIiIiIMhMCvuz9iIiIiIiIiIiIiIiIiIiIcf+Ig6dxW2iOqIiIiIiIiIiIiIiIiIiIg5S8G3tD6IiIiIiIiHH/iIiIiIiIReKcsdaIiIcf+IiIiIiIiIiIiETKLMNdiIhx/4iIiIiIiIiIiIiFQN3PKIiIiIiIiIiIhx/4iIiIiIiISbp8dFiIiIiIiIiIiIcf+IiIiIiDnTwbcsPoiIiIiIiIiIiIiIiIiFiz2EyIiIiIiIhx/4iIiIiIiIhEMjzM3IiIhx/4iIiIiIiIiIiIg1TrG7sU6IiIiIiIiIiIiIiIhFMjy83IiIiIiIiIiIiIiIhJhVx3qoiIiIiIiHH/iIiIiIiISJIcht6IiIiIiIiIiIiIiIhxSPxccDqIiIiIiIiIiIiIiIiIiIiFiz2EyIiIiIiIhx/4iIiIiIiIiIiIiIiIiIiIiIiIiIQfJM8NuIiIiIiIiIiIiIcf+IiIiIiIiIiIiIiIiIiDIOk77xbIiIiIiIiIiIiIhx/4iIiIiIiIiIiIhIcSyI7YiIiIhx/4iIiIiIiIiIiIiIiDBq8rClDYiIiIiIiHH/iIiIiIiIiEFqTPlbiIiIiIiIiIiIiIiIiIiIXNHULoiIiIiHH/iIiIiIiIiIhMnxxGDoiIiIiIiIcf+IiIiIiIiIiIiIiIiIiIiIiIiIiIiIiIhx/4iIiIiIiIiIiIiIiIiIiIiIiIiIiIiIiHH/iIiIiIiIiIiIiIiIiEDNHAQuiIhx/4iIiIiIiIiIiIiIiEgKHI9eiIiIiHH/iIiIiIiIiITTxMPDuIiIiIiIiIiIiIiIiIiIiIiIiIiHH/iIiIiIiIiIiIiIiIiEwoHE1+iIiIhx/4iIiIiIiIiIiIiIiIiIiIiIiIiIiIiIiHH/iIiIiIiIiIiIiIiIiIiIiIiIiIiIiIiIcf+IiIiIiIiIiIiIiIiIiIiIiIiIWLPYTIiIiHH/iIiIiIiIiIiIiIiIiIiIiIiIiIiIiIiIcf+IiIiIiIiIiIiITH4sSB2HH/iIiIiIiIiIiIiIiIiIiIiIiIhYK9jUiIcf+IiIiIiIiIiIiIiIiIiIiIiIiIiIiIiIhNKBw9foiIiIiIiIiIiIiIiIiIhNfiw4HYiIiIiIiIiIiIiIiIhFyiyzXYiIiIiIiIiIiIiIiIiE0oHD1+iIiIiIiIiIiIiIiIiIiIiIiIcf+IiIiIiIiIiIiIiIiIiIiEaPvKcEiIiIiIiIcf+IiIiIiIiIiIQM0cBC6IiIiIiIiHH/iIiIiIiIhAizwITIcf+IiIiIiIiIiIiIiIiIiIiIiIiIiIiIiIhx/4iIiIiIiIiIiIiIiIiIiIiIiIiIiIiIiHH/iIiIiIiIiIiIiIiIiIiIiIiIiIiIiIiIcf+IiIiIiIiIiIiIiIiIiIiIiIiIiIiIiIhx/4iIiIiIiIiIiIiIiIiIiIiIiIiIiIiIiHH/iIiIiIiIiIiIiIiIiIiIiIiIiIiIiIiIcf+IiIiIiIiIiEiSHIbeiIiIiIiIiIiIiHH/iIiIiIiIiIiIhIcSyI7YiIiIiHH/iIiIiIiIiIiIiIiIiIiIiIiIiIiIiIiIcf+IiIiIiIiIhcSdS2iIiIiIiIiIiIiIiIiHH/iIiIiIiIiIiIiIiIiIiIiIiIiIiEV0HLi+iIiIiIiIiIiIiIiIiIiIhNnxw2DoiIiIiIiIiIiIiIiIiIiIiIiIiIiIhx/4iIiIiIiIiIiIiIiIiIiIiIiIiIiIiIhBzRzzLoiIiIiIiIiIiIiIiIiIiIiHH/iIiIiIiIiIiIiIiIiIiIiIiIiIiIiIiIcf+IiIiIiIiIiIiIiIiIiIiIiDMzw73MPIiIiIiIiIiIiIiIiIiE2fHDYOiIiIiIiIiIiIiIiIhBrCz1PYiIiIiIiIiIiIiIiIiIiIiIiIiIiIhF6xyxToiIiIiIiIiIiIiIiIiIRVMsus2IiIiIiIiIiIiIiIiIiIiIiIiHH/iETrHMFOiIiIiIiIiIiIiIiIiIOwiztfdMiIiIiIiIiIiIiIiIiIiIiFUN2/KIiIiIiIiIiIiIiIiIiEVTLLrNiIiIiIiIiIiIiIiIiIiIiIiIiFgr2NSIcf+IiIiIiIiIiIiIiIiIiEE1LPytiIiIiIiIiIiIiIiIhNo1w1yoiIiIiIiIiIiIiIiIhx/4iIiIiIiIiIiIiIiIiIiIiIiFB30JiIiIhx/4iIiIiIiIiIiIiEA1LA2tiIiHH/iIiIiIiIiIiIiIiIiIiIiIiIiIiIiIiIcf+IiElDfHvIiIiIiIiIiIiIiIiIiIiIcUxhfDnoiIiIiIiIiIiIiIiIiEWITLd7iIiIiIiIiIiIhx/4iISFA8ivyIiIiIiIiIiHH/iIiIiECLPAhMiIiIcf+IiIiIiIiIiIiIiIiIiIiIiIiIiIiIiIhx/4hNQIw794iIiIiIiIiIiIiIiIcf+IiIhMKBxNfoiIiIiIiIiIiIiIiIiHH/iIOcYCtzn9iIiIiIiIiHH/iIiIiIiIiIiIiIiIiIiIiIiIhUDdzyiHH/iIiIiIiIiIiIiIiIiIiIiIiIiIiIhKAZxv5oiIiIiIiIiIiIiIiIcf+ITZacNpaIiIiIiIiHH/iIiIiIiIiIiIiEMO7N8RiIiIiIiIiIiIiIiIiIPauhs1ReiIiIiIiIiIiIiIiIiIQVYc+p6IiIiIiIiIiIiIiIiIiIiIiIiIiIiIiIhx/4iIiIiIiIiIiIiIiIiIiIiIiIiIiIiIhNsBw0/oiIiIiIiIiIiIiIiIiIiIiIQVYc+p6IiIiIiIiIiIiIiIiIg8doG0iX6Ihx/4iIiIiIiIiIiITUCMO/eIiIiIcf+IiIiIiIiIRFMsys2IiIiIiIiHH/iIiIiIiIiIiIiIiIiIiIiIg36QG5Fv6IiIiIiIiIiIiHH/iIhMXTxKLIiIiIiHH/iIiIiIiIiIMkgivrfdiIiIiIiIiIiIiIiIiEmSHHbeiIiIiIiIiIiIiIiIiIhBFDz+vIiIiIiIiIiIiIiIiIiISXEseO2IiIiIiIiIiIiIiIiIhUDdzyiIhx/4iIiIiIiIiIiIiIiIiIiIiITLAcRP6Ihx/4iIiIiIiIiIiIiIiIiIiIiIiIiIiITSgcPX6IiIiIiIiIiIiIiIiIiIUHfQmIiIhx/4iIiIiIiIiIiIiIiIiIiIiIiIiIiIiFzR1C5x/4iIiIiIiIiIiIiIiIiIiIiIiIiIiIiIiHH/TLAcRP6IiIiIiIiIiIiIiIiIiIiIiIiEkKHH9eiIiIiIiIiIiIiIiIiErbbGJJiIiIiIiIiIiIiIiIiIiIhBNSz8rYiIiIiIiIiIiIiIiIg043G8HI6IiIiIiIiIiIcf+IiIiIiIiIiIiIiIiIiIiIiIiIiIiIiIhx/4iIiIiIiIiIiIiIiIiIiIiIiIiIiIiIiHH/iIiIiIhE6xzBToiIiIiIiIiIiIiHH/iIiIiFQN3PKIiIiIiIiIiIiIiIiIiIiHFMt4w0h4iIiIiIiIiIiIiIiHH/ROscwU6IiIiIiIiIiIiIiIiIQTUs/K2IiIiIiIiIiIiIiIiEI8nOw2iIiIiIiIiIiIiIhx/4iIiD/jIbEc3oiIiIiIiIiIiIiIiIiEJdjOoniIiIiIiIiIiIiIiIiIhx/4iEm6fHRYiIiIiIiIiIiIiIiIiIcf8zqhG9Ve6IiIiIiIiIiIiIiIiIiIiIiIiITkCMK/eIiIiIiIiIiIiIiIhJ6CxxfYiIiIiIiIiIiIiIiIQbBs9PmIiIiIcf+IiIiIiIiIhANSwNrYiIiIiIhx/4iIiIiIiERTLMrNiIiIiIiIiIcf+IiIiIiIRSV8vaiIiIiIiIiIiIiIiHH/iIiIOFcGuKj5iIiIiIhx/4iIiIiIiEwHLE+NiIiIiIiIhx/4iIiIiIiIiIiEpK7GtRiHH/iIiIiIiIiIiIiIQpbs5pGHH/iIiIiIiIiIiIiIiIiIiIiEiSHIbeiIhx/4iIiIiIiIiIiIiIiIiIiDTfMbwgzoiIiIiIiIiIiIiIiIiEXKLLNdiIiIiIiIiIiIiIiIiITZ8cNg6IiIiIiIiIiIiIiIiIiIQRQ8/ryIiIiIiIiIiIiIiIiIiIiEp4nGh2iIiIiIiIiIiIiIhx/4g7pDG1W86IiIiIiIiIiIiIiIiIiHH/iIiIiIiIiIiIiIiIiIiIiIiIiIiIiIiIcf+IiIiIiIiIiIiIiIhcSdS2iIiIiIiIiIiHH/iIiIiIhE6xzBToiIiIiIiIiIiIiHH/iIiEBWHAueiIiIiIiIiIiIiIiIiIiHH/iIiIiIiIiIiIiIiIiIiIiIiIiIiIiIiIcf+IiIiIiIiIiIXEnUtoiIiIiIiIiIiIiIiHH/iIiIiIiIiIiIiIiIiIiIiIiIiIiIiIiIcf+IiIiIiIiIiIiIiIiIiIiIiIiIiIiIiIhx/4iIiIiIiIiIiIiIiIiIiIhUDdzyiIiIhx/4iIiIiIiIiIiIiIiIQFYcC56IiIiIhx/4iIiIiIiIiIiIiIiIiIiIiIiIiIiIiIiHH/iIiIiIiIiIiIiIiIiIiIiIhQd9CYiIiIiHH/iIiIiIiIiIiIiIiIiIiIiIiFiz2EyIiIiIhx/4iIiIiIiIiIiIiIiIiIiIiIiIiIiIiIiHH/iIiIhBxJzztoiIiIiHH/iIiIiIiIiIRFMsys2IiIiIiIhx/4iIiIiIiIiIiIiIiIiITCgcTX6IiIcf+IiIiIiIiIiIiIiIhEdBzIvoiIiIiIhx/4iIiIiIiIiIhJmYx2Z4iIhx/4iIiIiIiIiIiIiIiEFJXPtqiIiIiIiIiIiIiIiIcf+IiECsLAY9iIiIiIiIiIiIcf+IiIiIiIiIhJmYx2Z4iIiIcf+IiIiIiIiIiIiEwoHE1+iIiIiIiIiHH/iIiIiIiIRb1stCmIiIiIiIiIiIiIiIiHH/iIiIiIiIiEoVzG6jiIiIiIiIiIiIiIiIiHH/hAVhwLnoiIiIiIiIiIiIiIiIiISQocf16IiIiIiIiIiIiIiIiIiIhNnxw2DoiIiIiIiIiIiIiIiIiISegscX2IiIiIiIiIiIiIiIiIhBFDz+vIiIiIiIiIiIiIiIiIiIiEmmTHWbiIiIiIiHH/iIiIiIiIgznQS9YvuIiIiIiIiIiIiIiIiHH/iIiIiIiIiIiIiEwHLE+NiIiHH/iIiIiIiIiIiIiIXNHULoiIiIiIiIiIiIiIiHH/iIiIiIiIiIiIiIiIiEpXrGqFiIiIiIiIiIiIiIiIiIiIUXffiIiIiIiIiIiIiIiIiIiIiEaPvKcEiIiIiIcf+IiIiIiIiIiIWLPYTIiIiIiIiIiIiIiIiEk/PHwMiIiIiIiIiIiHH/iIiIiIiIiIiIiIiIiIiIiIiIiIiIiIiIcf+IiIiIiIiIiIiIiIiIiIiIiIiIiIiDmNobdyXoiIiIiIiIiIiIiIcf+IiIiIg/GUGx5r6IiIiIiHH/iIiIiIiIhM5TxBrIiIcf+IiIiIiIiIiIiEYYvK50iIiIiIiIiIiIiIiIiIhxQxFMzuuIiIiIiIhx/4iIiIiIhIUDyK/IiIiIiHH/iIiIiIiIiIiIhIcSyI7YiIiIiHH/iIiIiIiIiIiIiEF+fPgYiIiIiHH/iIiIiIiIiIiEQyPMzciHH/iIiIiIiIiIiIiIiETKLMNdcf+IiIiIiIiIiIiIiIiIUO7QIYiIiIiIiHH/iIiIiIiIiIiIiIiDcfIbng3oiIiIiIcf+IiIiIiIiIiEyfHEYOiIiIiIiIhx/4iIiIiIiIiIiIiIiIiIiIQM0cFC7/iIiIiIiIiIiIiIiIiIiIiIiIiIiIiISZIcdt6IiIiIiIiIiIiIiIiIiIiISiKMbdeIiIiIiIiIiIiIiIiIiIiIiIiHH/iIiIiIiIiIiIiIiIiIiIiIiIiIiIiIiIcf+ITCgcTX6IiIiIiIiIiIiIiIiIiIiHH/iIiIiIhArCwGPYiIiIiIiHH/iIiIiIiIiIiIiIiIiIiIiIiIiIiIiIiIcf+IiIiIiIiIiIiIiER0HMi+iIiIiIiIhx/4iIiIiIiIiIiIiIiISJIcht6IiIiIiIcf+IiIiIiIiIiIiIiIiIiIiIiIiIiIiIiIhx/4iIiIiIiIiISFA8ivyIiHH/iIiIiIiIiIiIiIiIiEiSHIbeiIiIiIhx/4iIiIiIiIiIiIiIiIiIiIiIiIiIiIiIMH9RsJCuiIiIiIiHH/iIiIiIiIiIiIiIUHfQmIiIiIiIiIiIiIiHH/iIhJmYx2Z4iIiIiIiIiIiHH/iIiFzR1C6IiIiIiIiIiIiIiIiIhYK9jUiIiHH/iIiIiIiIiIiIiISgGcb+aIiIiIiIiIiIiIiIiIiIiIiIiIiIhc0dQuiHH/iIiIiIiIiIiIiIiIiIiIiIiIiIiIiIiIcf9c0dQuiIiIiIiIiIiIiIiIiIiIiIiIiIiIiIcf+IiIiIRhi8rnSIiIiIiIiIiIiIiIiIiIiIiIiIhx/4TjPMLMOIiIiIiIiIiIiIiIiIiIiIiIiFkr19SIiIiIiIiIiIiIiIiIiIiIiIiIiIiIhx/4iIiIiIiIiIiIiIiIiIiIiIiIiIiIiIhZs9dMiIiIiIiIiIiIiIiIiIiIiIiISozMdzP/iIiIiIiIiIiIiIiIiIiIiIiIhFvWy0KXH/iIiIiIiIiIiIiIiIg6X/G2oA6IiIiIiIiIiIiIiIiIiIiIg/WyGxpN5x/4iIiIiIiIiIiIiIiISu+cYQaIiIiIiIiIiIiIiIiIiIiEkKHH9eiIiIiIiIiIiIiIiIiIiEnbbIJJ/4iIiIiIiIiIiIiIiIiIThLcLtKIiIcf+IiIiIiIiIiIiIhQd9CYiIiIiIiIiIiIiIcf+IiDenIblY3oiIiIiIiIiIiIiIiIiIiFHu3xGIiIiIiIiIiIiIiIiIiIiIiIiIiIiEXrHLFOiIiIiIiIiIiIiIiIiITbAcNP6IiIiIiIiIiIiIiIiIiIiIiIiIiIiIWbPXTIiIiIiIiIiIiIiIiIiIiIiIiIiIiIiIhxSwcsT42IiIiIiIiIiIiIiIiIcf+IiIiIiIiIiIiIiIiIiIiIiIiIiIiIRXQcuL6IiIiIiIiIiIiIiIiIiIiIg0DbK88k2IiIiIiIiIiIiIiIiIiIcf+IiIiIiIiIiIiIhJhVx3qoiIiIiIiIiIiIiIiIiE+qzBVTiIiIiIiIiIiIiIiIiIiE0oHD1+iIiIiIiIiIiIiIiIiIiEgKHI9eiHH/iIiIiIiIiIiIiIiIiIiIhJZGx5uYiIiIiIhx/4iIiIiIiIhArCwGPYiIiIhx/4iIiIiIiIiIiDTCgbw9foiIiIiIiIiIiIhx/4iIiIiIiIiIiIiIiIiIiIiIiIiIiIiFiz2Uz/iIiIiIiIiIiIiIiIiIiIiIiIiIiIiIiIcf+IiIiIiIiIiIiIiIiIiEVGbLuZiIiIiIiIhx/4iIiIiIiIiIiIiIiIPNlRtCauiIiIiIiIiIiIiIiIiIiIhN5TwxrIiIiIiIiIiIiIiIhx/4iIXEnUtoiIiIiIiIiIiIiIiIiIiIiIiIcf+IiIhcSdS2iIiIiIiIiIiIiIiIiIhBVhz6noiIiIiIiIiIiIiIiIiIiIiIiIiIiIRWdcuYqHH/iIiIiIiIiIiIiIiIiIiIiIiIiIiIhCn2zmCYiIiIiIiIiIiIiIiIiIg+nuGyYR6IiIiIiIiIiIiIiIiIiIiIhBNSz8rYiIiIiIiIiIiIiIiIiIiIiIQfJM8NuIiIiIiIiIiIiHH/iIiIiIhQd9CYiIiIiIiIiIiIiIiIiIiIiHH/iIhOM8wsw4iIiIiIiIiIiIiIiIhNXTw6LIiIiIiIiIiIiIiIiIhxT70cBC6IiIiIiIiIiIiIiIiIiIUe7fEYiIiIiIiIiIiIiIiIiIiIiIiIiIiHH/QZ9s9gmIiIiIiIiIiIiIiIiIiIiIiIhx/4iISOgsgX2IiIiIiIiIiIiIcf+IiIiE6J3CdiiIiIiIiIiIiIiIhx/4iIiIiIhJmYx2Z4iIiIiIhx/4iIiIiIiIg6d2K2iJ2HH/iIiIiIiIiIiIiIiIhGOaysZYiIiIiIiIiIiIiIiIiIiHH/iIiIiIiIUHfQmIiIiIiIiIiIiIiIiIiIVQ3b8oiIiIiIiIiIiIiIiIiIiIiIiIiIiIcf+IiIiIhc0dQuiIiIiIiIiIiIiIiIiIiIiIiIcf+IiIiIiIiIiIiIiIiIiIiIiIiIiIiIiIhx/4iIhAzRwELoiIiIiIiIiIiIiIiIcf+ETKLMNdiIiIiIiIiIiIiIhx/4iIiIiIiIiIiIiIhK75xhBoiIiIiIiIiIiIiIiIiIiIiIiIcf+IiIiEx+LEgdiIiIiIiIiHH/iIiIiIiIRHQcyL6IiIiIiIiIiIiIiIcf+IiIiIROscwU6IiIiIiIiIiIiIiIcf+IiIiIiIiIiIiIiIiIiIiIiIiIiIiIiIhx/4iIiIiIiIiIiIiIiIiIiIiIiIhC5Yzhp4iIiIiIiIiIiIiIiIiIhD7PzRMIiIiIiIiIiIiIcf+IhJhVx3qoiIiIiIiIiIiIiIiIhFvWy0KYiIiIiIcf+IiIiIiIiECsLAY9iIiIiIcf+IiIiIiIiIM5WyvWpNiIiIiIcf+IiIiIiIiIiIiIiIiIiISAocj16Ihx/4iIiIiIiIiIiIiIiIiIiIiIiIhBKGz9eYhx/4iIiIiIiIiIiIiIhGe4yoR4iIiIiIiIiIiIiIiIiEWcfLY4iHH/iIiIiIiIiIiIiIiIiIUO7QIYiIiIiIhx/4iIiIiIiIiIiIiIiIiIiIiIiIiIiIiIiHFbSdS2iIiIiIiIiIiIiIiIiIUO7QIYiIhx/4iIiIiIiIiIiIiIhBizz3TIiIiIiIiIiIiIiIiIiIiEnoLHF9iIiIiIiIiIiIiIiIiIiIiIhFdBy4voiIiIiIiIiIiIiIiIiIiIiIiIiIcf9MKBxNfoiIiIiIiIiIiIiIiIiIiIiHH/hNQIw794iIiIiIiIiIiIiIiIhx/4iIg1c+G7jB6IiIiIiIiIiIiIiIiIiIiHH/iIiIiIiIiIiIiIiIiEUyPLzciIiIiIiIiIiIiIiIiIiIiIiIiIiIhx/4iIiIhQd9CYiIiIiIiIiIiIiIiIiIiIiIhx/4iIiIiIiIQShs/XmIiIiIiIiIiIiIiIiIhx/4iIiISZmMdmeIiIiIiIiIhx/4iIiIiIhMByxPjYiIiIiIiIhx/4iIiIiIiIgwCFGwCK6IiIiIiIiIiIiIiIiIiIWCvY1IiIiIiIcf+IiIiIiIiIiIiIgztqK9SV2IiIiIiHH/iIiIiIiIiDJbPL6kw4iIiIiIiIiIiIiIiIiETrHMFOiIhx/4iIiIiIiIiIiIiIiIhOVLwqtIiIiIiIiIiIiIiIhx/4iIiER0HMi+iIiIiIiIiIiIiIiIiIiHH/iEhQPIr8iIiIiIiIiIiIcf+IiIiIQBQ8D7yIiIiIiHH/iIiIiIiIiIiIiIiIiIhNYXw56IiIiIcf+IiIiIiIiIiIhEdBzIvoiIiIiIiIiIhx/4iIiIiIiIiIiIiIiEwoHE1+iIiIiIcf+IiIiIiIiIiIiIiIiIQDUsDa1x/4iIiIiIiIiIiIiIiIhAzRwELoiIcf+IiIiIiIiIiIiIiIiIiISHEsmO3/iIiIiIiIiIiIiIiIiIiE4S3C7SiIhx/4iIiIiIiIiIiIiETrHMFOiIiIiIhx/4iIiIiIiIiIiIiIiIiISegscX2IiIiIiIiIiIiIiIiIiIWLPYTIiIiIiIiIcf+IiIiIiIiDPwMb0PzoiIiIiIiIiIiIcf+IiIiIiETKLMNdiIiIiIiIhx/4iIiIiIiEaPvKcEiIiIiIiIiIiIiIiIiIiIhCKGzteYiIiIiIiIiIiIiIiIiIiIiIiIiIiHH/iIiIiIiE2WnDaWiIhx/4iIiIiIiIiIiIQBQ8H7z/iIiIiIiIiIiIiIiIOCKYuN1niIiIiIiIiIiIiIiIiIiIhBNSz8rYiIiIiIiIiIiIiIiIiIiIiIT778FBCIiIiIiIiIiHH/iIiIiIiIiIhANSwNrYiIiIiIcf+IiIiIiIiIiIiIiIiIiIiIiIiIiIiIiIhx/4RBFMzuuIiIiIiHH/iIiIiIiIiIiIiIiIObLRt00uiIiIiIiIiIiIiIcf+IiIiIiIiIiIiIiIiIiIiIiIiIiIiIQ3X82KCIiIiIiIiIiIiIcf+IiIg9GtSz5SuIiIiIiIiIiIiIiHH/iIiISdtsckmIiIiIiIiIiIiIiIQgd874iIiIiIiIiIiIiIiIiIiIiIiIiIiIiHH/iIUO7QIYiIiIiIiIiIiIiIiIiElQPHr8iIiIiIiIiIiIiIiIiEXeXLIahx/4iIiIiIiIiIiIiIiIiIiIiIiFgr2NSIiHH/iIiIiIiIiIiIiIiIgx7dG/Ei6IiIiIiIiIcf+IiIiIiIiIiEhxLIjtiIiIiIiIcf+IiIiIiIiIiIiFQN3PKIiIiIiIiIiIiIcf+IiIiIiIiIhAzRwELoiIiIiIiIiHH/iIiIiIiIiEEHfP+IiIiIiIiIiIiIcf+IiIiIiDUM0bvzLoiIiIiIiIiIiIiIiIiIiHH/iIiIiIiIiIiIiIiIiIiIiIiIiIiIiIRf9MsAuIiIiIcf+IiIiIiIiIiIiIiIiIiIiIiIiIiIiIhFyiyzXYiIiIiIiIiIiIiIiIiF3R0y6IiIiIiIiIiIiIiIiIiIiIiIiEkKHH9eiIiIiIiIiIiIiIiIiEDNHAQuhx/4iIiIiIiIiIiIiIiIiIiIiIiIiIScc8c4yIiIiIiIiIiIiIiIiIcf+ITAcsT42IiIiIiIiIiIiIiIcf+IiIiIiIiIiIiIiIiIiIiIiIiIhJHkx+G4iIiIiIiIiHH/iIiIiIiEyfHEYOiIiIiIiIiIiIcf+IiIiITF08SiyIiIcf+IiIiIiIiIiIiIMOZhsCmeiIiIiIiIiIiIiIiIiE1dPDosiIiIiIiIiIiIiIhx/4iIiIiIiIiIiIiIiIiIiIiIiIiIiIiIiHH/iIiIhMnxxGDoiIiIiIiIiIiIiIcf+IiEDNHAQuiIiIiIiIiIiIiIiIiHH/iIiIiIiIiIiIiIiIiIiIhE6xzBTnH/iIiIiIiIiIiIiIiIiITX4sOB2IiIiIiIiIiIiIiIhFEUy+64iIiIiIiIiIiIiIiDt/AbWA/oiIiIiIhx/4iIiIiIiIhcSdS2iIiIiIiIiIiIiIiIiIcf+IiIiIiFSV3GqIiIiIiIiIiIiIiIiIiIiIhx/4iIhEqTzFbIiIiIiIcf+IiIiIiIiIiEa07KSxiIiIhx/4iIiIiIiIiIiIiIQZ9s9gmIiIiIiIiIcf+IiIiIiIiITg6cLxaIiIiIiIiIiIiIiIiIiIiIiIiIiIM6oRvVXuiHH/iIiIiIiIiIiIiIhKeJxodoiIiIiIiIiIiIiIiIiEHNHPMuiIiIiIiIiIiIiIiIiIiIiIiIiIiIiIiF3R0y6IiIiIiIiIiIiIiIiIiIiISegscX2IiIiIiIiIiIiIiIiIiIiDj9MbgCzoiIiIiIiIiIiIiIiIiIiIiIiIcf+EiSHIbeiIiIiIiIiIiIiIiIiIiIiIiHH/iIiIiIiIiIiIiIiIiIiIiDbJ8bo2DoiIiIiIiIiIiIiIiIiIiIiIiIiIiHH/MA90sAGLiIiIiIiIiIiIiIiIiIcf9EqTzFbIiIiIiIiIiHH/iIiIiIiIiE5H/DuA/4iIiIiIiIiIiIiIhFRmy7mYiIiIiIiIiIiHH/iIiIiIiEUlfL2oiIiIiIiIiIiIiIhx/4iIVJXcaoiIiIiIiIiIiIiIiIiIiIiIiIiHH/QFYcC56IiIiIiIiIiIiIiIiIiIiIiFHu3xGIiIiIiIiIiIiIiIiIiIiIgxKBO/1+yIiIiIiIiIiIiIiIiIhJpkx1m4iIiIiIiHH/iIiIiIiIhAFDwPvIiIhx/4iIiIiIiIiIiIiIiIiIiIiIiIiIiIiIiHH/iIhAVhwLnoiIiIiIiIiIiIiIiIiIiHH/iIiIiIhB5Yzxp4iIiIiIiIhx/4iIiIiIiIhMfixIHYiIiIcf+IiIiIiIiIiIhBizz3TIiIiIiIiIiIiIiIiIhFMjy83IiIiIiIiIiIiIiIiIRqC8pfSIiIiIiIiIiIiHH/iIiIPzKSsc1tiIiIiIiIiIiIiIiIiIhDL9zdAoiIiIiIiIiIiIiIiIiIiITg6cLxaIiIiIiIiIiIhx/4iIiEl4nHh2iIiIiHH/iIiIiIiIiIhIChyPXoiIiIiIiIiIcf+IiIiIiIiEoVzG6jiIiIiIiIiIiIiIiIiIcUuwHET+iIiIiIiIiIiIiIiIiIg49GS4C5uIhx/4iIiIiIiIiIiIiEn8XHA6iIiIiIiIiIiIiIiIhx/4iIiIiIiIiIiIiIiIg7XhG1oe6IiIiIiIiIiHH/iIiIhGk/ymwIiIiIhx/4iIiIiIiIiIiIiIiIiIiIiIhF6xyxToiIiIiIiIiIiIiIiIiIiIP+PTsRwsiIiIiIiIiIiIiIiIiINFtxvKSOiIcf+IiIiIiIiIiIiIiEgKHI9eiIiIiIhx/4iIiIiIiIiITJ8cRg6IiIiIiIiHH/iIiIiIiISFA8ivyIiIiIcf+IiIiIiIiIiIhJHkx+G4iIiIiIiIiIiIiIiIiIhNnxw2DoiIiIiIiIiIiIiIiIiIiITbAcNP6IiIiIiIiIiIiIiIiIiIiIiIiIiEIobO15iIiIiIiIiIiIiIiIiITLAcRP6IiIiIiHH/iIiIiIiIiIiIgw5mGwKZ6IiIiIiIiIiIiIiIiIiEXrHLFOiIiIiIiIiIiIiIiIiIiIiIiIiIcf+IiIiIiIiIiIiFiz2EyIiIiIiIiIiIiIiIiHH/hMKBxNfoiIiIiIiIiIiIiIiIiIiIhxSygcTX6IiIiIiIiIiIiIiIiIiIiIiHH/iIiIiIiINY9ju3CciIiIiIiHH/iIiIiIiIiEV7jLhHiIiIhx/4iIiIiIiIiIiIiIiIiIQQd8/4iIiHH/iIiIiIiIiIiIiIiIiDQR8rzuDYiIiIiIiIiHH/iIiIiIg+DWKy8p2Icf+IiIiIiIiIiIiIiIiIhKeJxodoiIiIiIiIiIiIiIiDCkgbBrfohx/4iIiIiIiIiIiIiIiIiIiIiIiIiIiIiIiHH/hIxzyDjIiIiIiIiIiHH/iIiIiIiIhMKBxNfoiIiIiIiIiIiIhx/4iIiIiIiIiIiIiIiIiIiIiIiE2CbDfZiIiIhx/4iIiIiIiIiIiIiIiIiIiIiIiIWLPYTIiIiIcf+IiIiIiIiIiIiIiIiIiIiIiIiIiFSV3GqIhx/4iIiIiIiIiIiIiIhUDdzyiIiIiIiIiIhx/4iIiIiITH4sSB2IiIiIiIcf+IiIiIiIiIiIiIiIiIiIiIiIiIiIiIiIhx/4iIiIiIiIiIiIiIiIiIiIiIiIiIiIiIiHH/iIiIiIiIiIiIiIiIiIiIiIiIiIiIiIiIcf+IiISHEsiO2IiIiIiIiIiIiIiIcf+IiIhMKBxNfoiIiIiIiIiIiIiIiIiEeT/JbAiIiIiIiIiIiHH/iIiIiIhKFcxuo4iIiIiIiIiIiIiIiIiIiHH/iIiIiIiIXNHULoiIiIiIiIiIiIiIiIiIiIiHH/iIiISOgsgX2IiIiIiIiIiIhx/4iIiIhEyizDXYiIiIiIiIiHH/iIiIiIiIiIiIUHfQmIiIiIiIiIiIiIiIiHH/iISHEsiO2IiIiIiIiIiIiIiIiHH/hEqTzFbIiIiIiIiIhx/4iIiIiITCgcTX6IiIiIiIiIiIiIiIcf+IiIiIiIiIiIiIiIiIiEBWHAueiIiIcf+IiIiIiIiIiIiIiIiIiEE1LPytiIiIiIiIiIiIiIiIiIhFRmy7mYiIiIiIiIcf+IiIiIiIiIhUldxqiIiIiIiIiIiIiIiIiIhx/4iIiIMLixsFdOiHH/iIiIiIiIiIiIiIiIXEnUtoiIiIiIiIiIhx/4iIiIiIiIiIiIiE23jDSHiHH/iIiIiIiIiIiIiIiIiEHRXPLqiIiIiIiIiIiIiIiIiHH/iIiIiIiITcRMM7uIiIiIiIiIiIiIiIiIiIiIiIiElxLHjtiIiIiIiIiIiIiIiIiEFJXPtqiIiIiIiIiHH/iIiIiIiIiINfZzuwmMiIhx/4iIiIiIiIiIiIiIiIhcSdS2iIiIiIiIiIcf+IiIiIiIQeWM8aeIiIiIiIiHH/iIiIiIiIhAzRwELoiIiIiIiIiIhx/4iIiIiIiIiIiIg6CGa295mIiIiIiIiIiIiIiIiIhCXYzqJ4iIiIiIiIiIiIiIiIhHTdybIoiIiIiIiIiIiIiIiIiEE1LPytiIiIiIiIiIiIiIiIiIN3IBuY3+iIiIiIiIiIiIiIiIhxMg2yvfJNiIiIiIiIiIiIiHH/iIiIiIWLPYTIiIiIiIiIiIiIiIiIiIiIiE0oHD1+iIiIiIiIiIiIiIiIiIiIhDt9zUgoiIiIiIiIiIiIiIiIiIiIiIiIhx/4iIiIiIiIiIiIiIiIiIiIiIQjyc7DaIiIiIiIiIiIiIiIiIiHH/iIiIiIiIUHfQmIiIiIiIiIiIiIiIiIQ7fc1IKIiIiIiIiIiIiIiIiIiIT2jsGXGIiIiIiIiIiIiIiIiIiEGsLPU9iIiIiIiIiIiIiIiIiIcf+IiIhGbsypE4iIiIiIiIiIiIiIiIiE2wHDT+iIiIiIiIiIiIiIiIiIhJUDx6/IiIiIiIiIiIiIiIiIQdFc8uqIiIiIiIiIcf+IiIiIiIiExdPEoscf+IiIiIiIiIiIiIiIQM0cBC6IiIiHH/iIiIiIiIiIg+OpayxWmIiIiIiIiIiIiIhx/4iIiDv6QbUFvoiIiIiIiHH/iIiIiIiIiIiIiIhEdBzIvoiIiIiIiIcf+IiIiIiIiIiIhQ7tAhiIiIiIiIiIiIiHH/iIiINyNhutye/4iIiIiIiIiIiIiIiIiISHEsiO1x/4iIiIiIiIiIiIiIiIiIiIhQ7tAhiIiIcf+IiIiIiIiIiIiIiIP1OCsax9iIiIiIiIiIiIiIiIiIcf8yGnK+5Y2IiIcf+IiIiIiIiIiIiIQKwsBj2Icf+IiIiIiIiIiIiIiEDNHAQuiIiIiHH/iIiIiIiIiIiEEobP15iIiIiIiIiIiIiIiHH/iITOU8QayIiIiIiIiIcf+IiIiIiIhFe4y4R4iIiIiHH/iIiIiIiIiIiIP6FBsV6+iIiHH/iIiIiIiIiIiIiIiIiIiIiIiIiIiIiIiIcf+IhANSwNrYiIiIiIiIiIiIiIhx/4iIiIiIiIiIiIiIiIiIiIiIiIiIiIiIiHH/iIiIiIiEDNHAQuiIiIiIiIiIiIhx/4iIiIiIiIiIhMKBxNfoiIiIiIiIiIcf+IiIiIiISHEsiO2IiIiIiIiIiIcf+IiIiIiITCgcTX6IiIiIiIiIiIiIiHH/iIiDvmEbUZ7oiIiIiIiIiIiIiIiIg9dVOziqyIiHH/iIiIiIiIiIiIiIhQd9CYiIiIiIiIiIiIiHH/iIiIiIiIiFQN3PKIiIiIiIiIiIiIiIiHH/iIiIiIiIiIiIiIiIiIiIiIiIiIiIiIiIcf+IiIiIiIiIiIiIiIiIiIiIiIiIiIiIiIhx/4iIhEMjzM3IiIiIiIiIhx/4iIiIiIiIiEzlPEGsiHH/iIiIiIiIiIiIiIhJhVx3qoiIiIiIiIiIiIiIiIiIcf+IiIiIiIiIiIiIiIiIhUDdzyiIiIiIiIcf+IiIiIiIiIiIiIiIiIiIiIiIiIiIiIiIhx/4iIiIiIiIiIiIiIiIiIiIiIiIiIiIiIiHH/iIiIiIiIiIiIiIiIiIiIiIiIiIiIiIiIcf+IiIiIiIiIiIiIiIiIiIiIiIiISZIcdt6IiIiIiIiIiIiIiIiIiIiIiIhBVhz6noiIiIiIiIiIiIiIiIiIiIiIiIiIiIiIiHH/iIiIiIiIiIiIiIiIiIiIiIiIiITbAcNP6IiIiIiIiIiIiIiIiIiIiIhF6xyxToiIiIiIiIiIiIiIiIiIiIiIiIiEGsLPU9iIiIiIiIiIiIiIiIiIiIiIcf+IiIiIUO7QIYiIiIiIiIiIiIiIiIiIiHH/iIiFgr2NSIiIiIiIiIiIiIiIiIiIiIiIRpx8pjiIiIiIiIiIiIiIiIiIiIiHH/iIiIhUldxqiIiIiIiIiIiIiIiIiIiIiIiIcf+IiIiEUlfL2oiIiIiIiIiIiIiIiIiHH/iIiIiIiIiIhMKBxNfoiIiIiIiIiIhx/4iIiIiIiIiIiIiIiIiIiFxJ1LaIiIiIiIcf+IiIiIiIiIiIiIiIiIhcSdS2iIiIiIiIiHH/iIiIiIiIiIiIiIiIiIiEEobP15iIiIiIiHH/iIiIiIiIiIRZx8tjiIiIiIiIiIcf+IiIiIiIhAFDwPvIiIiHH/iIiIiIiIiIiIiIiIiIiIiIiIiIiIiIiIcf+IiFiz2EyIiIiIiIiIiIiIiIiIhUDdzyiIhx/4iIiIiIiIiIiIiIhJUDx6/IiIiIiIiIiIiIiIiIiIiIiIhGOaysZYiIiIiIiIiIiIcf+IiIiINlliuqadiIiIcf+IiIiIiIiIiIiIiIiIiIiIiIiIiIiIiIhx/4g8irG0dU6IiIhx/4iIiIiIiIiIiIg46NK4Fy2IiIiIiIiIiIiIiIiFB30JiIhx/4iIiIiIiIiIiIiIhE6xzBToiIiIhx/4iIiIiIiIiIiIiIiIiIhFRmy7mYiIiIiIiHH/iIiIiIiIg/LSSx0tuIiIiIcf+IiIiIiIiIiIiIhCo6zlxYiIiIiIiIiIiIiIiIiITZ8cNg6IiIiIiIiIiIiIiIiIiIiIiIiIiHH/iIiIiIiIiIiIiIiIiIiIhUDdzyiIiIiHH/iIiIiIiIiIiIQV2M+ieIcf+IiIiIiIiIiIiIiIiIiIiIiIiIiIiIiIhx/4iIiIiIiIiIiIiIiIiIiIiIiIMHeysJhNiIiIiIiIiIiIiIiIiIiE1+LDgdiIiIiIiIiIiIiIiIiIiHFPnCwGPYiIiIiIiIiIiIiIhx/4hEdBzIvoiIiIiIiIiIiIiIiIiIiIiHH/iIiIiIiIiDfUorkrXYiIiIiIiIiIiHH/iIiIiIiIiIiIiIiITCgcTX6IiIiIhx/4iIiIiIiIiIShXMbqOIiIiIiIiIiIiIiIhx/4OFiBuKd+iIiIiIiIiIiIiIiIiEnoLHF9iIiIiIiIiIiIiIiIiIiIiIhx/0joLIF9iIiIiIiIiIiIiIiIcf+IiIQPJMAduIiIcf+IiIiIiIiIiIiIiIiIiIiIiEZ7jKhHiIiIiIiIiIiIiIiIiIQfJM8NuIiIiIiIiIiIiIiHH/iIiIiIiIiIiIiIgxuLG/R06IiIiIiIiIiIiIiIiIiIhc0dQuiIhx/4iIiIiIiIiIiIiIiIiIiIiIiIiIiIiIiHH/iIiIiIiIiIiETrHMFOiIiIiIiIiHH/iIiIiIiIN6chuVjeiIiIiIiIiIiIiIiIhx/4QcSc87aIiIiIiIiIhx/4iIiIiIhI6CyBfYiIiIiIiIcf+IiIiIiIiIiIhMKBxNfoiIiIiIiIiHH/iIiIiIhJZGx5uYiIiIiIiIiIiIiIiIQfJM8NuIiIiIiIiIiIiHH/iIiERTLMrNiIiIiIiIiIiIiIhx/4iISOgsgX2IiIiIiIiIiIiIcf+IiIiFzR1C6IiIiIiIiIiIiIiIiIiFB30JiIiHH/iIiIiIiIiIiIiIiIiIiIiIiIiIiIiIiIcf+IiIiFDu0CGIiIiIiIiIiIiIiIiIiIQYs890yIiIiIiIiIiIhx/4iIiIhAVhwLnoiIiIiIiIiIiIiIiIhx/4iIiIiIiIQFYcC56IiIiIiIiIiIiIhx/4iIiIiIiIiIiIiIiIiIiIiIiIiIiIiIiHH/iIiIiIiIiIiIiIiIiIiIiIiIiIiIiIiIcf+IiIiIiIhQ7tAhiIiIiIiIiIiIiIiIiHH/iIiIiIiIiIiIiIiIiIiIiIiIiIiIiIiIcf+IiIiIiIiIiIiIiIiIiIiIiIiIiIiIiIhx/4hEUyzKzYiIiIiIiIiIiIiIiIcTpiUbWdroiIiIiIiIiHH/iIiIiIiIiEjoLIF9iIiIiIhx/4iIiIiIiIiEgKHI9eiIiIiIiIiIiHH/iIiIiIiIiIiIiIiIOz0htcLeiIiIiIhx/4iIiIiIiIiIiIg+49OzHCz/iIiIiIiIiIiIiIiIiIhAVhwLnoiIiHH/iIiIiIiIiIiIiIQDUsDa2IiIcf+IiIiIiIiIiIiIiDnn8bcYDoiHH/iIiIiIiIiIiIiIiIiIiIhUDdzyiIiIiHH/iIiIiIiIiIiIiIiITaNcNcqIiIiIiIiIiIiIiIiIgyaRK+lu2IiIiIhx/4iIiIiIiIiIiIiIiIiIiIiIiDzE8rQ7DYiHH/iIiIiIiIiIiIiIiIiIiIiIiIiIiIg8pDG0W86IiIiIiIiIiIiIiIiIRVMsus2IiIiIiIiIiIiIiIiIhCB3zviIiIiIiIiIiIiIiIiIiIM/AxvQ/OiIcf+IiIiIiIiIiIiIiIXNHULoiIiIiIiIiIiIiIcf+IiESITMd7iIcf+IiIiIiIiIiIiIiIiIiIiELljOGniIiIiIiIiIiIiIiIiIiIiIiIiDWAobt/XoiIiIiIiIiIiIiIiIiIMqvxvlQOiIiIiIiIiIiIiIiIiHH/iIiIhJunx0WIiIiIiIiIiIiIiIhx/4iIiIM5WyvWpNiIiIiIiIiIhx/4iIiIiEgKHI9eiIiIiIiIiIiIiIiHH/iIQPJMAduIiIiHH/iIiIiIiIiIiIiIiIg7pDG1W86IiIcf+IiIiIiIiIiIiE1AjDv3iIiIiHH/iIiIiIiIiIg8n8K0YD2IiIiIiIiIiIiIiIiIiITQcsP42IiIiIiIiIiIiIiIiIiIiIiE+qzBVTiIiIiIiIiIiIiIiIiIiIiIiIiIiIiIRescsU6IiIiIiIiIiIiIiIiIiIiIhd0dMuiIiIiIiIiIiIiIiIiIhPaOwZcYiIiIiIiIiIiIiIiIiIiIiIiIiIiIcf+IiIiIiIiIiIiIiIiIiIiIiIiIiIiIiIhx/4UHfQmIiIiIiIiIiIiIiIiIiIiIiIiIiIhx/4RHQcyL6IiIiIiIiIiIiIiIiIiIiIiHH/iIhKjMxnM4iIiIiIiIiIiIiIiIiIiIhx/4iIiIhOVLwqtIiIiIiIiIiIiIiIiIiE1dPDosiIiIiIiIiIiIiIiIiIhFdBy4voiIiIiIiIiIiIiIiIiIiIQc0c8y6IiIiIiIiIiIiIiIiIiIiIiIiIhx/4RIhMx3uIiIhx/4iIiIiIiIiIiIiIiIiIiIiIiIiIiIWSvX1IiIiIiIiIiIiIiIiIiIiIiIiIiIiIiIhx/4iIiIiIiIiISJIcht6IiIiIiIiIiIiIcf+IiIiFDu0CGIiIiIiIiIiIiIiIhUldxqiHH/iIiIiIiIiIiIiIiIiIhIkhyG3oiIiIhx/4iIiIiIiIiIiIiIiIiIiIhQd9CYiIiIiIhx/4iIiIiIiIiIiIiIiIiIiIiIiIiIiIiIiHH/iIiIiIiIiIiIiIhMByxPjYiHH/iIiIiIiIiIiIiIiIiE1AjDv3hx/4iIiIiIiIiIiIiIiIiIiIiIiIiIiIiIiHH/iIhQd9CYiIiIiIiIiIiIiIiIiIiIiIiIRescsU6IiIiIiIiIiIiIiIiIiIiIiIcf9IhVyHqnH/iIiIiIiIiIiIiIiIiIiIiIiIiIiIiIiIcf+IiIiIiIiIiIiIiIiIiIiIhNByw/jYiIiIiIiIiIiIiIiIiITX4sOB2IiIiIiIiIiIiIiIiIiEoVzG6jhx/4iIiIiIiIiIiIiIiIiIhFJXy9qIiIcf+IiIiIiIiIiIiIiITbeMNIdx/4iIiIiIiIiIiIiIiDNgkr2fbYiIiIiIiIiIiIcf+IiIiIiITS+MPQeIiIiIcf+IiIiIiIiIiIiIiINvZzugmMiIiIiIiIiIiIiIiIiIiIROsc0U7/iIiIiIiIiIiIiIiIiIiIiIiIg/bwSxkPtx/4iIiIiIiIiIiIiIiIiIiDk3kbfIboiIiIiIiIiIiIiIiIiIiIiIPjsSssTtiIiIiIiIiIiIiIcf+IiIiIhMKBxNfoiIiIiIiIiIiIiIiHH/iISMc8g4yIiIiIiIiHH/iIiIiIiIiIiIiIiIiIiIiIiIiIiDiSwrhtPYiIiIiIiIiIiIiIiIcf+IiIiIiIiIiIXEnUtoiIiIiIiIiIiIiIiHH/iIiIiIiIMGKhsK1eiIiIiIcf+IiIiIiIiIhFZ1y5ioiIiIiIiIiIiIiIiIiIiIiIcf+D0n4bPYHoiIiIiIiIiIiIiIiIiIiIiHH/iIiIiIiIiIiIiIiIiIiIiIiIiIiIPTShs8teiIiIiIiIiIiIiIiIiIPKQxtFvOiIiIiIiIiIiIiIiIiIiIiIcf+IiIiIiIiIiIiIiIiIiIiIiIiIiIVJXcaohx/4iIiIiIiIiIiIiIiIiIiIiIiIiIhBzRzzLoiIiIiIiIiIiIiIiIiIiITYJsN9mIhx/4iIiIiIiIiIiIiIiIiEnoLHF9iIiIiIiIiIiIiIiIiIiIiIiITSgcPX6IiIiIiIiIiIiIiIiIiIiIiIiIiIXUnTtoiIiIiIiIiIiIiIiIiIiIiIiIhFUyy6zYiIiIiIiIiIiIiIiIiIiIhH9syQk4iIiIiIiIiIiIiIiIiIiIiIhKIoxt14iIiIiIiIiIiIiIiIiINL5BvEG+iIiIiIiIiIiIiIiIiIiIhx/0woHE1+iIiIiIiIiIiIiIiIiIiIiIScc8c4yIiIiIiIiIiIhx/4iIiIStLsYtGIiIiIiIiIiIcf+IiIiIiIiIiIhUDdzyiIiIiIiIiIiIiIcf+IiIiIiIiIiIiIiIiIQFYcC56IiIiIcf+IiIiIiIiIiIiIiIiIUO7QIYiIiIiIiHH/iIiIiIiIiIiIiIiEgKHI9eiIiIiIcf+IiIiIiIiIiIiIiIiIiIhQ7tAhiIiIiHH/iIiIiIiIiIiIiIiIhMKBxNfoiIiIhx/4iIiIiIiIiIiIiIQKwsBj1x/4iIiIiIiIiIiIiIiIiIQuWM4aeIiIiIiIiIiIiIiIiIiE3YfDJ4hx/4iIiIiIiIiIiIiIhIkhyG3oiIiIiIiIcf+IiIiIiIiIhNG1w+SoiIiIiIiIiIiIiIiIiIiIhx/4iIiIiIiIiIiIiIiIiIiIiIiIiIiIiIiHH/iIXNHULoiIiIiIiIiIiIiIiIiISrp8ZFiIiIiIiIiIiIiIiIiIiIMRtTv+SsiIcf+IiIiIiIiIiIiIiIiIiIiIiIiIRcoss12IiIiIiIiIiIiIiIiIiE2fHDYOiIiIiIiIiIiIiIiIiIiIiIiIiHH/iIiIiIiIiIiIiIiIiIiIiIiIiIiIiIiIcf+IiIiIiIiIiIiIiIiIiIiIgwsUGwXr6IiIiIiIiIiIiIiIiIiIiIiIiIiHH/iIiIiIiIiIiIiIiIhNfiw4HYiIiIiIiIiIiIiIiIiIiINHuYvIRniIiIiIiIiIiIiIiIiIhx/4iDdx0rmOLYiIhx/4iIiIiIiIiIiIiDge8rjhDYiIiIiIiIcf+IiIiIiIiIiIiFQN3PKIiIiIiIiIiIiIcf+IiITMRMQ7uIiHH/iIiIiIiIiIiIiIRyzsnTGIiIiIiIiIiIiIiIiIiIRSV8vaiIiHH/iIiIiIiIiIiIiIiIiEm6fHRYiIhx/4iIiIiIiIiIiIiIiIiIiIiIRcoss12IiIiIiIiIiIiIiIiIiIiIiIiIPfkTswbsiIiIiIiIiIiIiIhx/4iIiIiIiIgz8DG9D86IiIiIiIiIiIhx/4iIiIiIhMnxxGDoiIiIiIiIiIiHH/iIiIiIiD7XQrIovYiIiIiIiIiIiIiHH/iIiIiIiDA9cbDSjoiIiIiIiIiIiIiIiIhFdBy4voiIiIiIiIiIiIiIiITg6cLxaIiIiIiIiIiIiIiIiEFWHPqeiIiIiIiIiIiIiIiIiIQuWM4aeIiIiIiIiIiIiIiIiIg/T0KxsL2IiIiIiIiIiIiIiIiIiITLAcRP6Icf+IiIiIiIiIiIiIiIhBrCz1PYiIiIiIiIiIiIiIiIgwsUGwXr6IiIiIiIiIiIiIiIiIiIiIiIiIiIiIiIcf+IVJXcaoiIiIiIiIiIiIiIiIiIiIiIiIiIhx/4iIiIiIiIiIiIiIiIiIiIiIiIiIiIiISZIcdt6IiIiIiIiIiIiIiIiIiIiIiIiIiHH/iIiIiIiIiIiIiIiIiIiIiIiIiIiIiFSV3Wr/iIiIiIiIiIiIiIiIiIiIiIiIiIiIUHfQmHH/iIiIiIiIiIiIiIiIiIiIiIiITZ8cNg6IiIiIiIiIiIiIiIiIiITflsMGmIiIcf+IiIiIiIiIiIiIiIhCt9zkgoiIiHH/iIiIiIiIiIiIiIiIhCt9zkgoiIhx/4iIiIiIiIiIiIiIiDKWk75pbIiIiIiIiIiIiIiIiIiIcf+IiIiFxJ1LaIiIiIiIiIiIiIiIiIiIiEWITLd7iIiIiIiIcf+IiIiIiIiIiIiIiIiIiIhB0Vzy6oiIiIiIiIiIiIiIcf+IiIhGtOyksYiIiIiIiIiIhx/4iIiIiIiIiIhHk/yWwIiIiIiIiIiIiIiIiIiISq28ZSSIiIiIiIiIiHH/iIiIiIiEmZjHZniIiIiIiHH/iIiIiIiIiIhFnHy2OIiIiIiIiIcf+IiIiIiIiIg0gKG8f16IiIiHH/iIiIiIiIiIiIiIiIhCL9ztAocf+IiIiIiIiIiIiIiIiIiIiE9o7BlxiIiIiIiIiIiIiIiIiIiIN1liuaadiIiIiIiIiIiIiIiIiHH/iIiIOK6RuFFuiIiIiIiIiIiHH/iIiIiIhBxJzztoiIiHH/iIiIiIiIiIiIiEWcfLY4iIiIiIcf+IiIiIiIiIiEXeXLIaiIiIiIiIiIiIiIiIiIiHH/iIiIiIRFMsys2IiIiIiIiIiIhx/4iIiIiEX/TLALiIiIiIiIiIiIiIiIiIhNByw/jYiIiIiIiIiIiIiIiIiIRHQcyL6Icf+IiIiIiIiIiIiIiIiIiIiIiIiDBKMbDFzoiIiIiIiIiIiIiIiIiDn0sbcLToiIiIiIiIiIiIiIiIhx/z611rJKKYiIhx/4iIiIiIiIiIiIiIhOL4wtB4iIiIiIiIiIiIiIiIiIiIiIiIiIiIiIcf+IiIiIhcSdS2iIiIiIiIiIiIiIiIiIiIiHH/iIiIiIiIiIiIiIiDE08b/LDoiIcf+IiIiIiIiIiIhc0dQuiIiIiIiIiIiIiIiIiIcf9M5TxBrIiIiIiIiIiIhx/4iIiIiIiIiIiIiIiIiIiEHyTPDbiIiIiIiIiIiIiIiIiIiIcf9UldxqiIiIiIiIiIiIiIiIiIiIiIiIiIiIhx/4iIiIiIiIiIiIiIiIiIiIiIiIiIUHfQmIhx/4iIiIiIiIiIiIiIhMByxPjYhx/4iIiIiIiIiIiIiIiIiIiIiIiIiIiIiIiHH/TYJsN9mIiIiIiIiIiIiIiIiIiEwoHE1+cf+IiIiIiIiIiIiIiIiIiIiIiIiIiIiIiIhx/4iIiIiIiIiIiIiIiIiIiIiIiIiIiIiIiHH/iIiIiIiIiEiSHIbeiIiIiIiIiIiIiIhx/4iIiIiIiIiIiEjoLIF9iIiIcf+IiIiIiIiIiIiIiIiIiIiIiIiIiIiIiIhx/4iIiIiIiIiIiIiIiIiIiIiIiIiIiIiIiHH/iIiIiIiIiIiIiIiIiFSV3GqIiIiIiIiIiIcf+IiIiIiIiIiIQYs890yIiIiIiIiIiIiIiIiIiIiFQN3PKIiIiHH/iIiIiIiIiIiIiIiE08TDw7iIiIiIiIiIiIiIiIiIiIiHH/iIiIiIiIiIiIiIiIiIiIiIiIiIhcSdS2hx/4iIiIiIiIiIiIiIiIiIiIiIiIiIiIiIiHH/iE3YfDJ4iIiIiIiIiIiIiIiIiIiEI8nOw2iIiIiIiIiHH/iIiIiIiIiIiIWCvY1IiIiIiIiIiIiIiIcf+IiIiIiIiIiIiIhO7KwhNYiIiIiIiIiIiIiIiIiDhQ4rivHYiIiIcf+IiIiIiIiIiIiIiIiIROscwU6IiIcf+IiIiIiIiIiIiIiIiIiDgCcbj9joiIiIiIiIiIiIcf+IiIiIiIiIiIiIgxgmO/fZyIiIiIhx/4iIiIiIiIiIiIiIiIhOEtwu0oiIiIcf+IiIiIiIiIiIiIg7g0G1fL6HH/iIiIiIiIiIiIiIiIiDHt0b8SLoiIiIiIiIcf+IiIiIhBn2z2CYiIiIiIiIiIiIiIiDS+QbxBvoiIiIiIiIiIiIiHH/iIiIiIhAVhwLnoiIiIiIiIiIiIiIiHH/iIiIiIiISOgsgX2IiIiIiIhx/4iIiIiIiIiEUlfL2oiIiIiIiIiIiIcf+IiIiIg4jaG4cl6IiIhx/4iIiIiIiIiIiIiIhNYXw56IiIiIiIiHH/iIiIiIiIiIiIiIiIhFBIy/t3H/iIiIiIiIiIiIiIiIiEBWHAueiIiIiHH/iIiIiIiIiIiIiIiIiIiIiIiIiIiEJ+fOgYiIiIiIiIiIiIiIiIiIQVYc+p6IiIiIiIiIiIiIiIiIiIg+GtSy5SuIiIiIiIiIiIiIiIiIiIiIiIiIiIOKchuFjeiIiIiIiIiIiIiIiIiISiKMbdeIiIiIiIiIiIiIiIiIiIhBrCz1PYiIiIiIiIiIiIiIiIiIiDteEbWh7oiHH/iIiIiIiIiIiIiIiIiIhMsBxE/oiIiIiHH/iIiIiIiIiIiIiIiITV08OiyIiIiIiIiIiIiIiIiIiIiIiIiIhx/4iIiIiIiIiIiIiIiIiIiDcDUrn8rYiIiIiIiIiIiIiIiIiIhcSdS2iIiIiIhx/4iIiIiIiIiIiIiIiIiIiIiIiIiIiIiIiHH/iIiIiIiIUHfQmIiIiIiIiIiIiIiIiIiIXNHVLv+IiIiIiIiIiIiIiIiIhCPJzsNoiIiIiIiIiIiIiIiIiIhR7t8RiIiIiIiIiIiIiIiIiIiIXEnUtoiIiIiHH/iIiIiIiIiIiIiIiIiIiIiIiIiIiIiIiIcf+IiIiIiIiIiIhANSwNrYiIiIhx/4iIiIiIiIiIiIiIRYhMt3uIiIiIiIiIiIiIiIiIiIiIiIcf9c0dQuiIiIiIiIiIiIiIiIiIiIiIiIiIiIiIcf+IiIiIiIiIiIiIiIiIiIiIiIiIiIiIhc0dQucf+IiIiIiIiIiIiIiIiIiIiIiIiIiIiEXrHLFOiIiIiIiIiIiIiIiIiIiIiEq6fGRYiIiIiIiIiIiIiIiIhG4pyh1oiIiIiIiIiIiIiIiIiIiIhx/0EHfP+IiIiIiIiIiIiIiIiIiIiIiHH/hC2Mzic4iIiIiIiIiIiIiIiIiIiIhPidwXYoiIiIiIiIiIiIiIiIiIiIiISYVcd6qIiHH/iIiIiIiIiIiIiIiIiIiIiIiIhO2HwieIiIiIiIiIiIiIiIiIiIiIiIiIiIiIhx/4iIiIiIiEyfHEYOiIiIiIiIiIiHH/iIiIg8XeK0oh2IiIiIiIiIiIiIiIiIiIiIiIg0BWG8+p6IiIhx/4iIiIiIiIiIiIiIiDBeYbCxnoiIiIiIiIiIiIiIiIcf+IiIQM0cBC6IiIiIiIiIiIiIiIiHH/hIUDyK/IiIiIiIiIiIiIcf+IiIhE6xzBToiIiIiIiIiIiIiIiIcf+IiIiIRb1stCmIiIiIiIiIiIiIiIiIiIcf+IiIiIiIiE2CbDfZiIiIiIiIiIiIiIiIiIiIcf+IgyonK+XY2IiIhx/4iIiIiIiIiIiISZmMdmeIhx/4iIiIiIiIiIiIiDscMbXjzoiIhx/4iIiIiIiIiIiIiIPoEysn7NiIiIiIiIiIiIiIhx/4iIiIiIiDxBYbS+noiIiIiIiIiIiIiIiIiIiE0HLD+NiIiIiIiIiIiIiIiIiIiIhBzRzzLoiIiIiIiIiIiIiIiIiIiEMv3N0CiIiIiIiIiIiIiIiIiIiIMWnEsKY7/4iIiIiIiIiIiIiIiIiIiIRRFMvuuIiIiIiIiIiIiIiIiIiIhx/0V7jLhHiIiIiIiIiIiIiIcf+IiIXEnUtoiIiIiIiIiIiIiIiIiIiIiIiHH/iIiIiIiIiIiIiIiIiIiIiIiIiIiIiIiIcf+IiIiIiIiIiIiIiIiIiIiIhc0dQuiIiIiIiIcf+IiIiIiIiIiIWLPYTIiIiIiIiIiIiIiIiIiHH/iIiIiIiIiIiIiIiIiIiIiIiIiIiIiIiIcf+IiIiIiIiIiIiIiIiIiIiIiIiIiIiIiIhx/4iIiIiIiIiIQDUsDa2IiIiIiHH/iIiIiIiIiIhEUyzKzYiIiIiIhx/4iIiIiIiIiIiIiIiIiIiIiIiIiIiIiIiHH/iIiIiIiIiIiIiIiIiIiIiIiIiIiIiIiIcf+IiIiIiIiIiIiIiEp4nGh2iIiIiIiIiIiIiIiIiIiIiIhJChx/XoiIiIiIiIiIiIiIiIiIiIiIiIhKzqxjFYiIiIhx/4iIiIiIiIiIiIiIiIiIiIiIiIiIiIiIiHH/iIiIiIiIiIhBsGz0+YiIiIiIiIiIiIiIiIiIcf+IiIiIiIiIiIiIiIiIiIiIiIiIiIiIiIhx/4iIiIiIiIiIg8IHG0346IiIiIiIiIiIiIiIiIiIiHH/iIiISJIcht6IiIiIiIiIiIiIiIiIiIhx/4iIhMnxxGDoiIiIiIiIiIiIiIiHH/iIiER0HMi+iIiIiIiIiIiIiIiIiIiIcf+IiIhMsBxE/oiIiIiIiIiIiIiIiIiIhNfiw4HYiIiIiIiIiIiIiIiIcf+IiIiE7f7CIBiIiIiIhx/4iIiIiIiIiIiIiIiIiIiIiIiIiIiIiIiHH/hMfixIHYiIiIiIiIiIiIhx/4iIiIiIiIiIiIiFQN3PKIiIiIiIiIiIhx/4iIiIiIiIiIiIPzoxscXOiIiIiHH/iIiIiIiIiIiISUN8e8iIiIiIiIiIiHH/iIiIiIiIiIRwv8n0CIiIiIiIiIiIiIiIiIiIiIiIiIiIiITeU8MayIiIiIiIiIiIiIhx/4iIiIiIiIiIiIiIiIiIiIiIiIiIiIiIiHH/iIiIiIhCgrzn1IiIiIiIiIiIiIiIiIiIiIiIRjmsrGWIiIiIiIiHH/iIiIiIiIhHC/yfQIiIiIiIiIiIiIiIiIiEA1LB2t/4iIiIiIiIiIiIiIiIiDf1RbkKuoiIiIiIiIiIiIiIiIiDdREbmu7oiIiIiIiIiIhx/4iIiIiIiEiSHIbeiIiIiIiIiIiIiIiIcf+IiIhEMjzM3IiIiIiIiIcf+IiIiIiIiIiEn8XHA6iIiIiIiIiIiIiIiIiIiIcf9OR/wrgIiIiIiIiIcf+IiIiIiIiIiDFANr+/yYiIiIiIiIiIiIiIiIiIcVMN3PKIiIiIiIiIiIiIiIiIiIiIiE1dPDosiIiIiIiIiIiIiIcf+IiIiIiEx+LEgdiIiIiIiHH/iIiIiIiIiIiIMzrmvcUZiIiIiIiIiIiIiIiIiHH/iIiIgzywG9NP6IiIiIiIiIiIiIiIiIiIhJ6CxxfYiIiIiIiIiIiIiIiIiIiEnHPHOMiIiIiIiIiIiIiIiIiIRcoss12IiIiIiIiIiIiIiIiIgxSQO/tvyIiIiIiIiIiIiIiIiIiIhx/4iIiIiIiIiIiIiIiIiIiEwoHE1+iIcf+IiIiIiIiIiIiIiETKLMNdhx/4iIiIiIiIiIiIiIiISR5MfhuIiIiIiIiIiIiIiIiIiEp4nGh2iIiIiIiIiIiHH/iIiIiIiIiIiIiIiIiIiIiIiFzR1C6IiIiIiHH/iIiIiIiIiIiIiIiIiIOxwxtuPO/4iIiIiIiIiIiIiIiIiIg3pyG5WN6IiIiIcf+IiIiIiIiIiEXinLHWhx/4iIiIiIiIiIiIiIhF/0ywC4iIiIiIiIiIiIiIiIiIiHFMt4w0h4iIiIiIiIiIiIiIiHH/iElkbHm5iIiIiIiIiIiIiIiIiIhNXTw6LIiIiIiIiIiIiIiIiIiHH/iIiIiIiEVnXLmKiIiIiIiIiIiIiIiIiIiIhJ6CxxfYiIiIiIiIiIiIiIiIiISXEseO2IiIiIiIiIiIiIiIiIiIiIiDTjcb0cjv+IiIiIiIiIiIiIiIiIiIiIiIiIiIiIiIhx/4iIiIiIiIiIiIiIgwpIGwa36IiIiIiIiIcf+IiIiIiIiIiFSV3GqIiIiIiIiIiIiIiIiIhx/4iIiIiIOoQitnvdiIiIiIiIiIiIiIiIiIRsGso+WIiIiIiIiIiIiIiIiHH/iDCfxbBwOoiIiIiIiIiIiIiIiIiIiIiIT2jsGXGIiIiIiIiIiIiIiIiIiIiIhx/4iIiIiIiIiIiIg3MCG5z96IiIiIiIiIiIiIhx/4iIg2p9O6WCyIiIiIiIhx/4iIiIiIiDTCgbw9foiIiIiIiIiIiIiIiIhx/4iIRFMsys2IiIiIiIiIiIiIiIcf+IiIhEiEzHe4cf+IiIiIiIiIiIiIiIiIiIiIiIiIiIiIiIhx/4iIiIiIhcSdS2iIiIiIiIiIiIiIiIiIiIcf+EiSHIbeiIiIiIiIiIiIiIiIiIiIiIiHH/iIiIiIiIiIiIiIiIiIiIiIiIiIiIiIiIcf+IiIiIiIiIiIiIiIiIiIiIiIiIiIiIiIhx/4iIiIiIiIiIiIWLPYTIiIiIiIiIiIiIiIiIcf+IiIiIiIiIiIiIiIiIiIiIiIiIiIiIiIhx/4iIiIhEEUzO64iHH/iIiIiIiIiIiIiIiIiIhNgmw32YiIiIiIiIiHH/iIiIiIhI6CyBfYiIiIiIiIhx/4iIiIiIiIiEwHLE+NiIiIiIhx/4iIiIiIiIiIiIiIiIiIiIiIiIiIiIiIiHH/iIiIiIiIiIiIiIiIiIiIiIiIiIiIiIiIcf9EdBzIvoiIiIiIiIiIiIiIiIiIiIiIhx/4iIiINJwjvGPciHH/iIiIiIiIiIiIiIiIiIiIiIiEWpPLVsiIiIiIiIiIiIiIiIiDxd4rWiHf+IiIiIiIiIiIiIiIiIiIQZ9s9gmIiIiHH/iIiIiIiIiIiIiIiDZRdrquiYiIiIiIiIiIiIiIiIiIhDdfzYoIiIiIiIiIiIiIiIhx/4iIiDgIfrj3gYiIiIiIiIiIiIiIiIiIiIiIiIiIiFUN2/KIiIiIiIiIiIiIiIiIiIiIhBrCz1PYiIiIiIiIiIiIiIiIhCXYzqJ4iIiIiIiIiIiIiIiIiIiIiIcf+IiIiIiIiIiIiIiIhJZGx5uYiIiIiIiIiIiHH/iIiIiEGfbPYJiIiIiIiIiIiIiIiIiIhx/4iIiIiIiIiIiIiIiIiIiIiIiIiIiIiIiHH/iIiIiIiIiIiIiIiIiIiIiIiITV08OiyIiIiIiIiIiIiIiIiIhx/4iIiIiIiIhYs9hMiIiIiIiIiIiIiIiIiIiIcf+IiIiIiIiIiIiIiIiIiIiIiIiIiIiIiIhx/4iIiIiIUO7QIYiIiIiIiIiIiIiIiIiIcf+IiIiIiIiIiIiIiIiIiIiIiIiIiIiIiIhx/4iIiIiIiIiIiIiIXNHULoiIiIiIiIiIiIiIhx/4iIiIiIiIiIiIiIiIiIiIiIiIiITSgcPX6IiIiIiIiIiIiIiIiIiIiEXeXLIaiIiIiIcf+IiIiIiIiIiIiIiIiIiIiIiIiIiIQaws9T2IiIiIiIiIiIiIiIiIiIXUnTtoiIiIiIiIiIiIiIiIiIiIiIiIiIiIiHH/hMsBxE/oiIiIiIiIiIiIiIiIiIiIiIiHH/iIiIiIiIiIiIiIiIiIiIiIiIiIiIiIiIcf+EimTIWbiIiIhx/4iIiIiIiIiIiIOLtRuESuiIiIiIiIiIiIiIiIiIhFZ1y5ioiIiIiIiIcf+IiIiIiIiIiIiIiIiIiIiIiIiIiE5UvCq0iIiIiIcf+IiIiIiIiIiIiIiEWcfLY4iIiIhx/4iIiIiIiIiIiIiIiITRtcPkqIiIiIiIiIiIiIiHH/iIiIiIiIg8E7G17E7/iIiIiIiIiIiIiIiIiIiIiIiIiIiIiISXEseO2IiIiIiIiIiIiIiIiIiIiIhx/4TF08SiyIiIiIiIhx/4iIiIiIiIiIiIiIiIiIiIiIiIiIiIiIiHH/iIiIhIcSyI7YiIiIiIiIiIiIiHH/iIiIiIiIiIiIiIiIiIiIiIiIiIiIhJhVx3qoiIiIcf+IiIiIiIiIiIiISq28ZSSIiIiIiIiIiIiIiIhx/4iIg6uUK2Rr2IiIiIiIiIiIiIiIiIcf+ISQGcf+aIiIiIiIiIiHH/iIiIiEE8nPw2iIhx/4iIiIiIiIiIiIiIMOZhsCmeiIiIiIiIiIiIiIiIiIiE1+LDgdiIiIiIiIiIiIiIiIhx/4hIUDyK/IiIiIiIiIiIiHH/iIiIiEwoHE1+iIiIiIiIiIiIiIiIhx/4gyVAG+q/6IiHH/iIiIiIiIiIiIiIiDqlErZa7YiIiIiIiIiIiIiIiIiE1+LDgdiIiIiIiIiIiIiIiIiIiIiHH/iIiIP3wRsYPuiIiIiIiIiIiIiIiIiIiEFJXPtqiIiIiHH/iIiIiIiIiIiIiIiITJ8cRg6IiIcf+IiIiIiIiIiIiIiIiIiIiIiIiIiIiIiIhx/4iIiIiIiIiDSdUbxiroiIiIiIiIiIiIiIiIiIiIOvODtgx8iIiIiIiIiIiIiIiIiHH/iEVGbLuZiIiIiIiIiIiIiIiIiIiIiIMClBsOa+iIiIiIiIiIiIiIiIiIcf+IQDUsDa2IiIiIiIiIiIiIiIhx/4hYs9hMiIiIiIiIiIiIiIiIiIiIiIiIiIiIcf+IhEdBzIvoiIiIiIiIiIiIiIiIiIRuKcodaIiIiIiIiIiIiIiIcf+IiECsLAY9iIiIiIiIiIiIcf+IiIiITbeMNIeIiIiIiIiIhx/4iIiIiIiIShXMbqOIiIiIiIiIiIiIiIiIhx/4UHfQmIiIiIiIiIiIiIiIiIiIiIiIiIiIhx/4iIiIiE1hfDnoiIiIiIiIiIiIiIiIiHH/iIiIiIiIiIiIiEWITLd7iIiIiIiIiIiIiIiIiIiIhH1dySooiIiIiIiIiIiIiIiIiEVTLLrNiIiIiIiIiIiIiIiIiIMfqRvwVuiIiIiIiIiIiIiIiIiIMRO0v+xLiIiIiIiIiIcf+IiIiIiDscMbXjzoiIiIiIiIiIcf+IiIiIiIiIiIiIiIiIiIiIiIiIiIiIiIhx/4iIiIiIiIiIiFiz2EyIiIiIiIiIiIiIiIiIcf+IiIiIiIiIiIhMfixIHYiHH/iIiIiIiIiIiIiIiEPs/NEwiIiIiIiIiIiIiIiIiINL5BvEG+iIiIiIiIiIiIiIiIiIhx/4iIiIMPLysB0NiIiIiIiIiIiIiIiIiIiIiIcUjOrHMViIcf+IiIiIiIiIiIiIiIiISHEsiO2Icf+IiIiIiIiIiIiIiIiIiDgKwrj1PYiIiIiIiIiIiIiIiIiIS2vcWUKIiIiIiIiIiIiIiIiIiIMXbRv4kuiHH/iIiIiIiIiIiIiIiDXiQ7sdvIiIiIiIiIiIiIiIiHH/iIiIiIhANSwNrYiIiIiIiIiIcf+IiIiIiFxJ1LaIiIiIiIiIiIiIiIiIiIiHH/iIRvbMoJOIiIiIiIiIiIiIiIiIiIiIiIhxNcjDujc8iIiIiIiIiIiIiIiIiHH/iIiIQM0cBC6IiIiIiIiIiIiIiIhx/4iIiIiIiIiIhAzRwELoiIiIiIiIcf+IiIiIiIiIiIiIiIiIiIiIiIiIiIiIiIhx/4iIiIiIiIiIiIiIiIiIiIiIiIiIiIiIiHH/iIRFMsys2IiIiIiIiIiIiIiIhx/4iIiIiIiIiIiIiDmR4bduHoiIiIiIiIiIcf+IiIiIiIhOidwnYoiIiIiIiIiIhx/4iIiIiESpPMVsiIiIcf+IiIiIiIiIiIiIiIiIiIiIiIiIiIiIiIhx/4iIiIiIiIiIRDI8zNyIhx/4iIiIiIiIiIiIiIiIiIRFMs2s3/iIiIiIiIiIiIiIiIiIiEe07JSxiIiIiIiIiIiIiIiIiIiIiIiIiIiIiHH/g+nbOyYkyIiIiIiIiIiIiIiIiIiIN+kBuRb+iIiIcf+IiIiIiIiIiIiIiELYzOJziIiIiIiIiIhx/4iIiIiIiIhc0dQuiIiIiIiIiIiIiIiIiIiIM0fzvbgMiIcf+IiIiIiIiIiIiIiIiIiIiIiIiIiIiElxLHjtiIiIiIiIiIiIiIiIiIiIiIiHH/iIiIiIiIiIiIiIiIiIiIiIiEL5vOBkiIiIiIiHH/iIiIiIiIiIiIiIiIiIiIiIiIiIiIiIiIcV/e0CGIiIiIiIiIiIiIiIiIiIiIPoEysn7NiIcf+IiIiIiIiIiIiIiIiIiIiIiIiIiIiIiIhx/zFpxL+WO4iIiIiIiIiIiIiIiIiIM50EvmL7/4iIiIiIiIiIiIiIiIiIRak8tWyIiIiIiIiIiIiIiIiIiIiIiIiHH/iIiIiIiIQoK859SIiIiIiIiIiIiIiIiDg/4rjAHYiIiIcf+IiIiIiIiIiIiIiEXeXLIaiIiIiIiIiIiIiIiHH/iIiIiDI7Yr7EnYiIhx/4iIiIiIiIiIiIhIcSyI7YiIiIhx/4iIiIiIiIiIiIiIiIiIiIhGnHymOIiIiIiIiIiIiIiIiIiIiDteEbWh7oiIiIiIhx/4iIiIiIiIiIiIiD4ms7LZTIiIiIiIiIhx/4iIiIiIiEL5vOBkiIiIiIiIiIiIiIiIiIiIiIhFdBy4voiIiIiIiIiIiIiIiIiIiIiE3lPDGsiIiIiIiIiIiIiIiHH/iIiIiIiEW9bLQpiIiIiIiIiIiIiIiIiHH/iIiFxJ1LaIiIiIiIiIiIiIiIiIiIiIiIhx/4iFzR1C6IiIiIiIiIiIiIiIiIiEJ+fOgYiIiIiIiIiIiIiIiIiIiElxLHjtiIiIiIiIiIiIiIiIiIiIiIiIiIiIiIcf+IiEQyPMzciIiIiIiIiIcf+IiIiIiIiIiIiIiIiIiIiIiIiIiIiIiIhx/4iIiIiIiIiIiIVA3c8oiIiIiIiIiIiIhx/4iIiIiIiIiIiIiIWLPYTIiIiIiIiIiIiIiIcf+IiIRDI8zNyIiIiIiIiIcf+IiIiIiIiIhNYXw56IiIiIiIiIiIiIhx/4iIiIhJunx0WIiIiIiIiIiIiIiIcf+IiIiIiIiIiIiISozMZzOIiIiIiIiIiHH/iIiIiIiIiIiEIv3O0CiIiIiIcf+IiIiIiIiIiIiIiIiIiIiIiIiIiIiIiIhx/4iIiISe+ccQaIhx/4iIiIiIiIiIiIiIiIiIiIiIiIiIiIiIiHH/iIiIiIiIiIiIiIiIiIiIiIiIiIiIiIiIcf+IiIiIiIiIiIiIiIiIiIiIiIiIiIiIiIhx/4iIiIiIiIiIhUDdzyiIiIiIiIiIiIiIhx/4iIiIiIhYK9jUiIiIiIiIiIiIiIiIiIiHH/Os1ytjKNiIcf+IiIiIiIiIiIiIiIiISWRsebmIiIiIiIiIiHH/iIiIiIiIiIiIiIiIiIiIRHQcyL6IiIcf+IiIiIiIiIiIiIiIiIiEGsLPU9iIiIiIiIiIiIiIiIiIiIhJQ3yLyP+IiIiIiIiIiIiIiIiIiIiD7DErI87YiIiIiIiIiIiIiIiIiIhx/4iIiINATlvPsaiIiIiIiIiIiIiIiIiEVTLLrNiIiIiIiIiIiIiIiIiDQuorzRXYiIiIiIiIiIiIiIiIiIiE3lPDGsiIiIiIiIiIiIiIiHH/iIiIiIiDLw474PHIcf+IiIiIiIiIiIiIiIiIiIhCxJzjtoiIiIiIiIiIiIiIiIiIiIQRQ8/ryIiIiIiIiIiIiIiIiHH/UHfQmIiIiIiIiIiIiIiIiIiIiIiIPgbxsvkOiIiIiIiIiIiIiIiIiIiIiIiIcf+IiIiIiIiIiIiIiIiIiIiIiIiIiIiIiIhx/4iIiIiIiIiIiIiIiIiIiIiIiIiIiIiIiHH/iIiIiIiIiIiIiEEobP15iIiIiIiIiIiIiHH/iIiIhJIox914iIiIiIiIiIiIcf+IiIiIiEDNHAQuiIiIiIiIiIiIiHH/iIiIiIiIiEwoHE1+iIiIiIiIiIiIhx/4iIiIiIiIUO7QIYiIiIiIiIiIiIiIiIcf+IiIiIiIiIiIiIiIWCvY1IiIiIiIiIiIhx/4iIiIiIiIiIiIiIiIiIiIiIiIiIiIiIiHH/iIiIiIiIiIiFgr2NSIiIiIiIiIiIiIiIcf+IiIiIiIiISJIcht6IiIiIiIiIiIiIiHH/iIiIiEmZjHZniIiIiIiIiHH/iIiIiIiIiIiEA1LA2tiIiIiIcf+IiIiIiIiIiIiIiIiIiIiIiIiIiIiIiIhx/4iIiIiIiITCgcTX6IiIiIiIiIiIiIcf+IiIiIiIiITUCMO/eIiIiIiIiHH/iIiIiIiIiIiIUHfQmIiIiIiIiIiIiIiIiHH/iIiEXBrLPliIhx/4iIiIiIiIiIiIiIiIXEnUtoiIiIiIiIiIcf+IiIiIiIiIiIiIiIiFSV3GqIiIiIiIiIiIhx/4iIiIiIiIiIiIiIiIiEywHET+iIiIiIhx/4iIiIiIiIiIiIiDJIIr633YiIiIiIiIiIiIiIiIiIcf+IiIiIiIiIUO7QIYiIiIiIiIiIiIiIiHH/iIiIhIChyPXoiIiIiIiIiIiIiIiIcf+IiIiIiIiIiIiIiIiIiIiIiIiIiIiIiIhx/4iIiIiIiIiIiIiIiIiIiIiIiIiIiIiIiHH/iIiIiIiIiIiIiIiIiIiIiIiIiIiIiIiIcf+IiIiIiIiIiIiIiIiIiIiIiIiIiIiIiIhx/4iIiIiIiIiIiITLAcRP6IiIiIiIiIiIhx/4iIiIiIiIiIiIWLPYTIiIiIiIiIiIiIiIiIcf+IiIiIiIiIiIiIiIiIiIiIiIiIiIiIiIhx/4iIiIiIiIiIiIiIhQd9CYiIiIiIiIiIiIhx/4iIiIiIiIiIiIiIhQd9CYiIiIiIiIiIiIhx/4iIiIiIiIiIiIiIiIiIiIiIiIiIiIiIiHH/iIiIiIiIiEhxLIjtiIiIiIiIiHH/iIiIiIiIiIROscwU6IiIiIiIiIiHH/iIiIiIiIiIiIiIiIiIiIiIiIiIiIiIiIcf+IiIiIiIiIiIiIiIiIiIiIiIiIiIhJChx/XoiIiIiIiIiIiIiIiIiIiIiIiIiIcf+IiIiIiIiIiIiIiIiIiIiIiIiIiIiIiIhx/4iIiIiIiIiIiIiIiIiIiIiIiIiIiIiIiHH/iIiIiIiIiIiIiIiIiIiIiIiIiIiIiIiIcf+IiIiIiIiIiIiIiIiIiIiIiIiIiIiIiIhx/4iIiIiIiIiIiIiIiIiIiIiIiIiIiIiIiHH/iIiIiIiIiIiIiIiIiIiIiIiIiIiIiIiIcf+IiIiIiIiFiz2EyIiIiIiIiIiIiIiIiIiIiHH/OiFStt6tiIiIiIiIiIiIiIiIiIcf+IiIiIiIiIiIiIiIhMsBxE/oiIiIiIiIcf+IiIiIiIiIiIiIiEywHET+iIiIiIiIiIcf+IiIiIiIiIiIg7g0G1fL6IiHH/iIiIiIiIiIiIiIiIiIg5CeG39h6IiIcf+IiIiIiIiIiIiIiIiIiIiFxJ1LaIiIiIiHH/iIiIiIiIiIiIiIiIiIXNHULoiIiIiIiIiIiHH/iIiIiIhFBIy/t4iIiIiIiIiHH/iIiIiIiIiIROscwU6IiIiIiIiIiHH/iIiIiIiIiIiINMrSvDUtiIiIiIiIiIiIiIiIiIiIiIQfJM8NuIiIiIiIiIcf+IiIiIiEwHLE+NiIiIiIiIiIcf+IiIiIiEzlPEGsiIiIhx/4iIiIiIiIiIiDabQrpkvYiIiIiIiHH/iIiIiIiIRSV8vaiIiIiIiIiIiIiIhx/4iIReKcsdaIiIiIiIiHH/iIiIiIiIiIiIiIiIiIiIiIiIiD8M5rHzGYiIhx/4iIiIiIiIiIiIiIiIg0ytK8NS2IiIiIiIiIiIiIiIiIhx/4iIhEUyzKzYiIiIiIiIiIiIiIcf+IiIiIiIiFQN3PKIiIiIiIiIiIiIiIiIcf+IiIiECLPAhMiIiIhx/4iIiIiIiIiIiIO6QxtVvOiIiIiIiHH/iIiIiIiIiIiIiFQN3PKIiIiIiIiIiIiHH/iIiIiITS+MPQeIiIiIiHH/iIiIiIiIiIiIiFB30JiIiIiIiIiIiIiIiHH/iIiIiIiIiIiIiIhMKBxNfoiIiIiIhx/4iIiIiIiIiIiIiIiIiIiIiIiIiIiIiIiHH/iIiIiIiIiIiFSV3GqIiIiIiIiIiIiIiIiIcf+IiIiIiIiIiIiIiIiIiIiIiIiIiIiIiIhx/4g6zSW2MtqIiIiIiIiIiIiIiIiIiIiHH/iIiIiIiIiIhAzRwELoiIiIiIiIhx/4iIiIiIiIiIiIhDdfzYoIiIiIiIiIiIiIiIiIiFB30JiIiIiIiIcf+IiIiIiIiIiIiIiETrHMFOiIiIiIcf+IiIiIiIiIiIiIiITflsMGmIiIiIiIiIiHH/iIiIiIiIiIiIiFiz2EyIiIiIiIiIiIiIiIhx/4iIiIiIiIiIiIiIiIiIiIiIiIiIiIiIiHH/iIiIiIiIiIiIiIiIiIiIiIiIiIiIiIiIcf+IhAzRwELoiIiIiIiIiIiIiIiIiHH/iIiIiIiEBWHAueiIiIiIiIiIiIiIiHH/iIiIiIiE1AjDv3iIiIiIiIiIhx/4iIiIiIiIPYqxs3VOiIiIiIiIiIiIiIiIiIhFiEy3e4iIiIiIiIiIiIiIiIhx/4iIiIiIiIiIQFYcC56IiIiIiIiIiIhx/4iIiIiIiFgr2NSIiIiIiIiIiIiIiIiIiHH/iIiDGr8b9UDoiIiIiIiIiIiHH/iIiIiIiIhE6xzBToiIiIiIiIiIiHH/iIiIiIiETKLMNdiIiIiIiIcf+IiIiIiIiIiEZuzKkTiIiIiIiIiIiIhx/4iIiIiIiIiIiIiIhQ7tAhiIiIiIiIiIcf+IiIiIiIiEA1LA2tiIiIiIiIhx/4iIiIiIiIiIiISHEsiO2IiIiIhx/4iIiIiIiIiIiIiEEUPP68iIiIiIiIiIiIiIiIiIiIiIhNByw/jYiIiIiIiIiIiIiIiIiIiIiIQqOs5cWIiIiIiIiIiHH/iIiIiIg/yoKxNX2IiIiIiIiIiIiIiIiIiIiIiIhx/4iIiIiIiIQeWM8aeIiIiIiIcf+IiIiIiIiIiIiIiIiIiIiIiIiIiIiIiIhx/4iIiIiIiFSV3GqIiIiIiIiIiIiIiIiIiIiHFTDdzyiIiIiIiIiIiIiIiIiIiIPg0VsvLqiIhx/4iIiIiIiIiIiIiIiIQUlc+2qIiIiIiIiIiIiIiIcf+IiIiIP4BRsX+uiIiIhx/4iIiIiIiIiIiIiIiIiFxJ1LaIiIiIiIiIcf+IiIiIiIiIhN+WwwaYiIiIiIiIiIiIiIiHH/iIiIiIiIiIiIiIiIiIiIiIiIiIiIiIiIcf+IiIiIiIiIiIiIiFzR1C6IiIiIiIiIiIiIiIcf+IiIiIiIiIiEjoLIF9iIiIiHH/iIiIiIiIiIiIiFxJ1LaIiIiIiIiIiIiIhx/4iIiIiIiIiIiFQN3PKIiIiIiIiIiIiIhx/4iIiIiIRFMsys2IiIiIiIiIiIcf+IiIiIiIiIiIiIiIiFiz2EyIiIiIiIiIiIiHH/iIiIiIiIiIiIiIiIiFQN3PKIiIiIiIiHH/iIiIiIiIiIiITCgcTX6IiIiIiIiIhx/4iIiIiIiIiIiIiIiIiIhYK9jUiIiIiIiHH/iIiIiIiIiIiIiIiIiIiFQN3PKIiIiIiHH/iIiIiIiIiIiIiIiIiIiIiIhBSVz7aoiIiIiIiIhx/4iIiIiIiIiIiE3YfDJ4iIiIiIiIhx/4iIiIiIiIiIiIiIiIiIiIiIiIiIiIiIiHH/iIiIiIiIiIiIiIiIiIiIiIiIiIiIiIiIcf+IiIiIiIiIhAVhwLnoiIiIiIiIiIiIcf+IiIiIiIiEl4nHh2hx/4iIiIiIiIiIiIiIiIiEqMzGcziIiIiIcf+IiIiIiIiIiIiIWCvY1IiIiIiIiIiIiIhx/4iIiIiIiIiIiIiIiIiIiIiIiIiIiIiIiHH/iIiIiIiIiIiIhMsBxE/oiIiIiIiIiIiHH/iIiIiIiIiIiIiIiIiIiIiIiIiIiIiIiIcf+IiIiIiIiIiIiIiIXNHULoiIiIiIiIiIiIiIcf+IiIiIiIiIiIiIiIiIiIiIiIiIiIiIiIhx/4iIiIiIiIiIiIiIiIiIXEnUtoiIiIiIiIcf+IiIiIiIiIiIiIiIiFSV3GqIiIiIiIiIiIhx/4iIiIiIiIiIiIiIiIiIiIiIiIiIiIiIiHH/iIiIiIiIiIiIhYK9jUiIiIiIiIiIiIiIcf+IiIiIiIiIiIiIiIhYs9hMiIiIiIiIiIiIiHH/iIiIiIiIiIiIiIiIiIiIiIiIiIiIiIiIcf+IiIiIiIiIiIiIiIiER0HMi+iIiIiIhx/4iIiIiIiIiIiIiIiIiIiFiz2EyIiIiIiIiIcf+IiIiIiIiIiIiIRMosw12Ihx/4iIiIiIiIiIiIiIiIQtjM4nOIiIiIiIiHH/iIiIiIiIiIhIcSyI7YiIiIiIiHH/iIiIiIiIiIiINC10vNKLiIiIiIhx/4iIiIiIiIiIiIhQd9CYiIiIiIiIiIiIiIhx/4iIiEmZjHZniIiIiIiIiIhx/4iIiIiIiIiIiER0HMi+iIiIiIiIiIiHH/iIiIiIiIiIiIiIiIiFzR1C6IiIiIiIiIiIiHH/iIiIiIiIiIiIiIiIiIVA3c8oiIiIiIiHH/iIiIiIiIiIiITJ8cRg6IiIiIiIcf+IiIiIiIiIiIiEp4nGh2iIiIiIiIiIiIiIiIiIhUDdzyiIiIiHH/iIiIiIiIiIiIg9otSzXSuIiIiIiIiHH/iIiIiIiIiIiDeGMbl5zoiIiIiIiHH/iIiIiIiIiIiIN22SuZJtiIiIiIiIiIiIcf+IiIiIiIiIg7g0G1fL6IiIiHH/iIiIiIiIiIiIhMfixIHYhx/4iIiIiIiIiIiIiIiIiIiIiDt/AbWA/oiIiIiIiIiIhx/4iIiIiD198bOCDoiIiIiIiIcf+IiIiIiIiIiIiIiIhIChyPXoiIiIhx/4iIiIiIiIiIiIiIhMnxxGDoiIiHH/iIiIiIiIiIiIiIiIiFDu0CGIiIiIiIhx/4iIiIiIiIiIhIxzyTjP+IiIiIiIiIiIiIiIiIgzqhG9Ve6IiIiIiIiIiIcf+IiIiIiIiISHEsiO2IiIiIiIiIcf+IiIiIiIiIiIiIiIiIiIiIiIiIiIiIiIhx/4iIiIiIiIiIiIiISWRsebmIiIiIiIiIiIiIcf+IiIiIiEnbbHJJiIiIiIiIiIiIiIiIiIhx/4iIiIiIiIiIiE3YfDJ4iIiIiIiIhx/4iIiIiIiIiIiIiIiEywHET+iIiIiIiIhx/4iIiIiIiIiIiEhxLIjtiIiIiIhx/4iIiIiIiIiIiIiIiIhKjMxnM4iIiIiIcf+IiIiIiIiIiIiIiER0HMi+iIiIiIiIhx/4iIiIiIiIiIiIiIhQd9CYiIiIiIiIiIiIhx/4iIiIiIiIiIiIiIiIiIiIiIVA3c8oiIhx/4iIiIiIiIiIiIiIiIiIiIhKrbxlJIiIiIiIiHH/iIiIiIiIiINIChvH9eiIiIhx/4iIiIiIiIiIiIiIhNG1w+SoiIiIiIiIiIiIiIiHH/iIiIiIiIiIiIiIiIiIiIiIUHfQmIiIiIiHH/iIiIiIiIiIiIiEA1LA2tiIiIcf+IiIiIiIiIiIiIiIVJXcaoiIiIiIiIiIiIhx/4iIiIiIiIiIiIiIiFB30JiIiIiIiIiIiIhx/4iIiIiIiIiIiIiEyfHEYOiIiIiHH/iIiIiIiIiIiIiIiIiIiIiIiIiIiIiIiIcf+IiIiIiIiIiIiIiIhUldxqiIiIiIiIiIiIhx/4iIiIiIiIiIiIiIiIiIiIiIiIiIiIiIiHH/iIiIRDI8zNyIiIiIiIiHH/iIiIiIiIiIiIiIiIWLPYTIiIiIiIiIiIiIhx/4iIiIiIiIiIiIiIVA3c8oiIiIiIiIiIhx/4iIiIiIiIiIiIiIWLPYTIiIiIiIiIiIiIiIcf+IiIiIiIiIiIiIiIXNHULoiIiIiIiIiIiIiIcf+IiIiIiIiIiIiIiIiFSV3GqIiIiIiIiIiIhx/4iIiIiIiIiIiIiIiIiIiIiIiIiIiIiIiHH/iIiIiIiIiIiIiIiIiIiIiIiIiIiIiIiIcf+IiIiIiIiIiIiIiIiIiIiIiIiIiIiIiIhx/4iIiIiIiIiIiIiIiIiIiIiIiIiIiIiIiHH/iIiIiIiIiIiIiIiIiIiIiIiIiIiIiIiIcf+IiIiIiIiIiIiIiIiIiIiIiIiIiIiIiIhx/4iIiIiIiIiIiIiIiIiIiIiIiIiIiIiIiHH/iIiIiIiIiIiIiIiIiIiIiIiIiIiIiIiIcf+IiIiIiIiIiIiIiIiIiIiIiIiIiIiIiIhx/4iIiIiIiIiIiIiIiIiIiIiIiIiIiIiIiHH/iIiIiIiIiIiIiIiIVA3c8oiIiIiIiIiHH/iIiIiIiIiIiIhE6xzBToiIiIiIiHH/iIiIiIiIiIiIiIhQ7tAhiIiIiIiIiIhx/4iIiIiIiIiIiIiIiIhJxzxzjIiIiIiIiIiIiIiIiIiIiEPs/NEwiIiIiIiIiIiIiIhx/4iIhEUyzKzYiIiIiIiIiIiIiIcf+IhMxExDu4iIiHH/iIiIiIiIiIiIiIiITLAcRP6IiIiIiIiHH/iIiIiIiIiIiIiIUO7QIYiIiIiIiIiIhx/4iIiIiIiDgjYbjcnoiIiIiIiIiIiIiIiIiIiIiIiIhKQ3xryIiIiIiIiIiIiIiIiIiIhPEtwe0oiIiIiIiIiIiIiIiIiIhEdBzIvoiIhx/4iIiIiIiIiIiIiIiETrHMFOiIiIhx/4iIiIiIiIiIiIiIiIiIiFzR1C6IiIiIiIiIhx/4iIiIiIiIiIiIiIQX58+BiIiIhx/4iIiIiIiIiIiIiIVJXcaoiIiIiIiIiIiIiHH/iIiIiIiIiIiIiIiIhQ7tAhiIiIiIiIhx/4iIiIiIiIiIiIiIiIiIiFSV3GqIiIiIiIiHH/iIiIiIiIiIiITLAcRP6IiIiIiIiIiIiHH/iIiIiIiIiIiIiIiDm6I7dF3IiIiIiIiIiIiIiIiIiIPdDRsy8uiIiIhx/4iIiIiIiIiIiIiIiIiIiIiIiIiIhJxzxzjIiIiIiIiIiIiIiIiIcf+IiIiIiIiIiIhUDdzyiIiIiIiIiIiIiIcf+IiIiIiIiIiIiIhUldxqiIiIiIiIiIiIiIhx/4iIiIiIiIiIiIiIiIiIiIiIiIiIiIiIiHH/iIiIiIiIiIiIiIiIiIiIiIiIiIiIiIiIcf+IiIiIhMsBxE/oiIiIiIiIiIiIiIiIiIcf+IiIiIhMKBxNfoiIiIiIiIiIiIiIiHH/iIiIiIiIiIiIiIiERTLMrNiIhx/4iIiIiIiIiIiIiIiIRQSMv7dx/4iIiIiIiIiIiIiIiIiIiIOFg0uKfLiIiIiIiIiIiIiIiIiIiEHyTPDbiIiIiIiIiIiHH/iIiIiIUO7QIYiIiIiIiIiIiIiIiIiIhx/4iIiIhIkhyG3oiIiIiIiIiIiIiIiIiIcf+IiIiDryVbYNqoiIiHH/iIiIiIiIiIiIiIiD0a1LPlK4iIhx/4iIiIiIiIiIiIiIiETrHMFOiIiIhx/4iIiIiIiIiIiIiIiIiIiIiIiIiIiIiIiHH/iIiIiIiIiIiIiIiITAcsT42HH/iIiIiIiIiIiIiIiIiIiIhUldxqiIiIiIiIcf+IiIiIiIiIiIiIiIiIiIiIiIiIiIiIiIhx/4iIiIiIiIiIiIiIiIiIiIiIiIiIiIiIiHH/iIiIiIiIiIiIiIiIiIhcSdS2iIiIiIiIhx/4iIiIiIiIiIiIiIiIiIiFgr2NSIiIiIiHH/iIiIiIiIiIiIiIiIiIiIiIiFzR1C6IiIiIiHH/iIiIiIiIiIiIiIiIiFiz2EyIiIiIiIiIiIhx/4iIiIiIiIiIiIiIiIiIiIiIiIiIiIiIiHH/iIiIiIiIiIiIiIiIiIiIiIiIQVYc+p6IiIiIiIiIiIiIiIiIiIiIiIVA3c8oiIcf+IiIiIiIiIiIiIiIiIiIiIiIiIiIiIiIhx/4iIiIiIiIiIiIiIiIiIiIiIiIiIiIiIiHH/iIiIiIiIiIiIiIiIiIiIiIiIiIiEKfbOYJiIiIiIiIiIiIiIiIiIiIhFiEy3e4iIiIiIiIiIiIiIhx/4iIiIiIiIiIiIiIhNQIw794iIcf+IiIiIiIiIiIiIiIiIiIiIiIiFiz2EyIiIiHH/iIiIiIiIiIiIiIiIiIiIiIiIiIiIiIiIcf+IiIiIiIiIiIiIiIiIhEUyzKzXH/iIiIiIiIiIiIiIiIiIQFYcC56IiIiHH/iIiIiIiIiIiIiIiIiIiIiIiIiIXNHULoiIiHH/iIiIiIiIiIiIiIiIiIiIiIiFiz2EyIiIiIhx/4iIiIiIiIiIiIiIiIiIiIiIiIiIiIiIiHH/iIiIiIiIiIiIiIiIiIiIhIkhyG3oiIhx/4iIiIiIiIiIiIiIiIRHQcyL6IiIiIiHH/iIiIiIiIiIiIiIiIiIiISAocj16Icf+IiIiIiIiIiIiIiIiIiIVA3c8oiIiIiIcf+IiIiIiIiIiIiIiIiIiIiIhIChyfXv+IiIiIiIiIiIiIiIiIiIONxBuCO+iIiIiIiIiIiIiIiIiIiIhBVhz6noiIiIiIiIiIiIiIiIiIiE7YfCJ4iIiIiIiIiIiIiIiIiIiIiIiIiIhO2HwieIiIiIiIiIiIiIiIiIiIgzEiG97d6Icf+IiIiIiIiIiIiIiIiIiIiEywHET+iIiIcf+IiIiIiIiIiIiIiEDNHAQuiIiIiHH/iIiIiIiIiIiIiIiIiITX4sOB2IiIiIiIiIiIiIiIiIiIiIiIhQd9CYiHH/iIiIiIiIiIiIiIiIiISdtsckmIiIiIiIcf+IiIiIiIiIiIiIiEywHET+iIiIiIiIiIcf+IiIiIiIiIiIiIiIiIiISegscX2IiIiIiIiIiIiIiIiIiIiIiIiIiIiIhx/4iIiIiIiIiIiIiIiIiIiEDNHAQucf+IiIiIiIiIiIiIiIiIiITdh8MniIcf+IiIiIiIiIiIiIiIiIiIiIiIiIiIiIiIhx/4iIiIRMosw12IiIiIiIiIiHH/iIiIiIiIiIiIiIiIiIiIiIiIiIiIiIiIcf+IiIiIQM0cBC6IiIiIiIiIiIiIiHH/iD4aIrLl3YiIiIiIiIiIiIiIiIiITQcsP42IiIiIiIiIiIiIiIiIiIPA8ktPDbiIiIiIiIiIiIiIiIiIMCGisO5diIiIiIiIiIiIiIiIiIg196G7CF6IiIiIiIiIiIiIiIiIiIiIMxIhvu3e/4iIiIiIiIiIiIiIiIiITcRMM7uIiIiIiIiIiIiIiIiIiIhdSdO2iIiIiIiIiIiIiIiIiIiIiIiISttsYkmIiIiIiIiIiIiIiIiIiIiFzR1C6IiIiIiIiIcf+IiIiIiIiISOgsgX2IiIiIiHH/iIiIiIiIiIiIiIiIiIiIiIP+MhsRzeiIiIcf+IiIiIiIiIiIiIiIhBB3z/iIiIiIhx/4iIiIiIiIiIiIiIiFB30JiIiIiIiIiIiIhx/4iIiIiIiIiIiIiIiIiIiIiIiIiIiIiIiHH/iIiIiIiIiIiIhIkhyG3oiIiIiIiIiIhx/4iIiIiIiIiIiIiIiIiIiIiIWLPYTIiIiIiIcf+IiIiIiIiIiIiIiDdMormzXYiIiHH/iIiIiIiIiIiIiIMQcjv/jciIiIiIiIiIiIiIiIiIiFSV3GqIiIiHH/iIiIiIiIiIiIiIiISAocj16IiIiIcf+IiIiIiIiIiIiIiEWcfLY4iIiIhx/4iIiIiIiIiIiIiECsLAY9hx/4iIiIiIiIiIiIiIiIiIiIiFDu0CGIiIcf+IiIiIiIiIiIiIiIiIiIiIiIiE0oHD1+iIiIiIiIiIiIiIiIiIiIiFB30JiIiIiIcf+IiIiIiIiIiIiIhMByxPjYiIcf+IiIiIiIiIiIiIiIiIiIiEXKLLNdiIiIiIiIiIiIiIiIiIiIMD1xsNKOiIiHH/iIiIiIiIiIiIiIiIiIiDyXJLRo24iIiIiIiIiIiIiIiIiIiIiIiITSgcPX6IiIiIiIiIiIiIiIiIiIiIiIiIhKZGxpuYiIiIiIiIiIiIiIiIiIiIiIiIiIiIiIiHH/iIiIiIiIiIiIiIiIiIiIiIiFgr2NSIiIcf+IiIiIiIiIiIiIiIiIiIWCvY1IiIiIiIhx/4iIiIiIiIiIiIiIiIiIiIhMsBxE/oiIhx/4iIiIiIiIiIiIiIiIiIiIiIiIiIiIiIiHH/iIiIiIiIiIiIiIiIiIiIhUldxqiIiIiIiIcf+IiIiIiIiIiIiIiIiIiIiIiIiIiISQocf16IiIiIiIiIiIiIiIiIiIiIhUldxqiIcf+IiIiIiIiIiIiIiIiIiIiIiIiIiIiIiIhx/4iIiIiIiIiIiIiIiIiEBWHAueiIiIhx/4iIiIiIiIiIiIiIiIiIiIiFB30JiIiIiIhx/4iIiIiIiIiIiIiIiIiIiIhEdBzIvoiHH/iIiIiIiIiIiIiIiIiIiIiEywHET+iIiHH/iIiIiIiIiIiIiIiIiIiIiIiFQN3PKIiHH/iIiIiIiIiIiIiIiIiIiIiIiIiIiIiIiIcf+IiIiIiIiIiIiIiIiIiIiIiIiIiIiIiIhx/4iIiIiIiIiIiIiIiIiIUO7QIYiIiIiIcf+IiIiIiIiIiIiIiIiIiIiIiIiIiIiIiIhx/4iIiIiIiIiIiIiIiIhEdBzIvoiIiIiHH/iIiIiIiIiIiIiIiIiIiIiIiIiIiIiIiIcf+IiIiIiIiIiIiIiIiIiIiIiIiIiIiIiIhx/4iIiIiIiIiIiIiIiIiIiIiIiIiIiIiIiHH/iIiIiIiIiIiIiIiIiIiIiEk/PHwMiIiIiIiIiIiIiIiIiIPlRjsquciIiIiIiIiIiIiIiIiIg6+yK2BN2IiIcf+IiIiIiIiIiIiIiIiIUHfQmIiIiIiIiIiIcf+IiIiIiIiIiIiIhBKGz9eYiIiIiIiIiIiIcf+IiIiIiIiIiEgKHI9eiIiIiIiIiIhx/4iIiIiIiIiD+AUbF/rnH/iIiIiIiIiIiIiIiIiIiIiIOWvot5QXiIiIiIiIiIiIiIiIiIiIiIiHH/iIhArCwGPYiIiIiIiIiIiHH/iIiIiIPS8zs9DMiIiIiIiIiIiIiIiIiIhNfiw4HYiIiIiIiIiIiIiIiIiIiIiIhx/0W9bLQpiIiIiIiIiIiIiIiIiIiIiE7YfCJ4iIiIiIiIiIiIiIiIiIiIhBzRzzLoiIiIiIiIiIiIiIiIiIiIhNsBw0/oiIiIiIiIiIiIiIiIiIiIiIiIiIiIiIcf9FJXy9qIiIiIiIiIiIiIiIiIiIiDXWsbspToiIiIiIiIiHH/iIiIiIiIiISHEsiO2IiIiIiIiHH/iIiIiIiIiIiETrHMFOiIiIiIiIiHH/iIiIiIiIiIiISHEsiO2IiIiIiHH/iIiIiIiIiIiIiEgKHI9eiIiIiIiIcf+IiIiIiIiIiIiIiEhxLIjtiIiIcf+IiIiIiIiIiIiIhCQNzr8oiIiIiIiIcf+IiIiIiIiIiIiIiIiIiEgKHI9eiIhx/4iIiIiIiIiIiIiIiIhJ6CxxfYiIiIiIiIiIiIiIiIiIiIiIiFxJ1LaIiIcf+IiIiIiIiIiIiIiIiIiIXEnUtoiIiIiIiHH/iIiIiIiIiIiIhE6xzBToiIiIiIiHH/iIiIiIiIiIiEwHLE+NiIiIiHH/iIiIiIiIiIiIiIiIiIiIiISdtsckmIiIcf+IiIiIiIiIiIiIiIRak8tWyIiIiIiIiIiIiIiIiIiIhKQ3xryIiIiIiIiIiIiIiIiIiIiIhC2Mzic4iIiHH/iIiIiIiIiIiIiIiIiIiIhOEtwu0ohx/4iIiIiIiIiIiIiIiIiIiIRUZsu5mIiIiIiHH/iIiIiIiIiIiIhEMjzM3HH/iIiIiIiIiIiIiIiIiIiIiIiIiIiIiIiIcf+IiIiIiIiIiIiIiIhMKBxNfoiIiIiHH/iIiIiIiIiIiIiIiIiIiIiIiIiIiIiIiIcf+IiIiIiIiIiIiIiIiIiIiIiIiIiIiIiIhx/4iIiIiIiIiIiIiIiIiIiIiIWLPYTIiIiIiIcf+IiIiIiIiIiIiIiIiIiITCgcTX6IiHH/iIiIiIiIiIiIiIiIiIiIiETrHNFO/4iIiIiIiIiIiIiIiIiIiIiIiIP09CsbC9iIiIiIiIiIiIiIiIiIiIiIiFSV3GqHH/iIiIiIiIiIiIiIiIiIiFgr2NSIiIiIiIcf+IiIiIiIiIiIiIiIiIiIiIiIiIiIiIiIhx/4iIiIiIiIiIiIiIiIiIiIiIiIiIiIiIiHH/iIiIiIiIiIiIiIiIiIiIiIiIiIiIiIiIcf+IiIiIiIiIiIiIiIiIiIiIiEvz3FDCiIiIiIiIiIiIiIiIiIiIM7aivUldhx/4iIiIiIiIiIiIiIiIg7HDG1485x/4iIiIiIiIiIiIiIiIiIRd5cshqIiIiIiIiIiIcf+IiIiIiIiITJ8cRg6IiIiIiIiIhx/4iIiIiIiIiIiIiIiIiIiIhLsfxU4IiIiIiIiIiIiIiIiIiIiIRXQcuL6IiIiIiIiIiIiIiIiIiIiEo2vGyUiIiIiIcf+IiIiIiIiIiIiIP1shsaTeiIiIiIiIiIcf+IiIiIiIiIiIiIiER0HMi+iIiIiIiIhx/4iIiIiIiIg8NKG0y16IiIhx/4iIiIiIiIiIiIiIiIiIiIiIiIiIiIPfF0sw6LiIiIiIiIiIiIiIiIiIiIiIiIg4ZUG4mr6IiIiIiIiIiIiIiIiIhx/4g+nQGzYv7/iIiIiIiIiIiIiIiIiIiIiIhJxzxzjIiIiIiIiIiIiIiIiIiIiIhx/4g0RhO8ueyIiIiIiIiIiIiHH/iIiIiIiIiIiIiIiIiIiIiIiIiIiIiIiIcf86fwG2gP5x/4iIiIiIiIiIiIiIiIiIiFSV3GqIiIiIiIiHH/iIiIiIiIiIiIiIg6IVK23q2IiIcf+IiIiIiIiIiIiIiIhJhVx3qoiIiIiIiIiIiIiIiIhx/4iIiIiIiIiIiIiIiEGLPPdMiIiIiIiIiIiIiIiIiIiIhUDdzycf+IiIiIiIiIiIiIiIiIiIiIiIiIiIiIiE5hfCnoiIiIiIiIiIiIiIiIiIiIPb/RtEAu/4iIiIiIiIiIiIiIiIiIhJunx0WIcf+IiIiIiIiIiIiIiIiIiIiIiIiIiIiIiIhx/4iIiIiIiIiIiIiIiIiIiIiIiIiIiIiIiHH/iIiIiIiIiIiIiIiIiIiIhJ6CxxfYiIiIiIiIiIiIiIiIiIiIiIiIiIiIcf+IiIiIiIiIiIiIiIiIiFDu0CGIiIiIiHH/iIiIiIiIiIiIhKjMxnM4iIiIiIiIiIhx/4iIiIiIiIiIiIiITAcsT42Ihx/4iIiIiIiIiIiIiIiIiIiIiIiIiElkbHm5iIcf+IiIiIiIiIiIiIiIiIiIiISVA8evyIiIiIiIiIiIiIiIiIiINHxhvIOeiIiIiIiHH/iIiIiIiIiIiIiIiIiIiIiIiIiIXNHULoiIiHH/iIiIiIiIiIiIiIiIiIiIQFYcC56IiHH/iIiIiIiIiIiIiIiIiIiIiIiIiIiIiIiIcf+IiIiIiIiIiIiIiIiIiIiIiITX4sOB2IiIiIiIiIiIiIiIiIiIiFSV3Gpx/4iIiIiIiIiIiIiIiIiIiIiIiIhYs9hMiIiIcf+IiIiIiIiIiIiIiIhMByxPjYcf+IiIiIiIiIiIiIiIiIhMsBxE/oiIiIiIcf+IiIiIiIiIiIiIiIiIiIiIiIiIiIiIiIhx/4iIiIiIiIiIiIiIiIiIiIhIChyPXnH/iIiIiIiIiIiIiIiIiIiIiIiIiIiIiIiIcf+IiIiIiIiIiIiIiIiIiIiIiIiIhcSdS2iHH/iIiIiIiIiIiIiIiIiIiIiIiEkKHH9eiIiIiIiIiIiIiIiIiIiElQPHr8iIiIiIiIiIiIiIiIiIiIiIhOM8w8w/+IiIiIiIiIiIiIiIiIiIiIiIiIiIiIhYs9lM/4iIiIiIiIiIiIiIiIiIiIiIiIhMsBxU/v+IiIiIiIiIiIiIiIiIiIiIRHQcyL6Ihx/4iIiIiIiIiIiIiIiIiIUO7QIYiIiIiIcf+IiIiIiIiIiIiIiIiIiIiIiIiIiIiIiIhx/4iIiIiIiIiIiIiIiIiIiIiIiE0oHD1+iIiIiIiIiIiIiIiIiIiIiIRHQcyL6HH/iIiIiIiIiIiIiIiIiIiIiIVA3c8oiIiHH/iIiIiIiIiIiIiIiDeGMbl5zoiIiHH/iIiIiIiIiIiIiIiIiElkbHm5iIiIiIiIiIhx/4iIiIiIiIiDYQErrv7YiIiIiIiIiIiIiIiIiIiIRuKcodaIiIiIiIiIiIiIiIiIiIiIiIcf+EgKHI9eiIiIiIiIiIiIiIiIiIiIhFdBy4voiIiIiIiIiIiIiIiIiIiIiIiIcUdxLIjtiIiIiIiIiIiIiIiIiIiHH/iIiIiIiIiIiIiIiIiIiIiIhc0dQuiIiIiIiHH/iIiIiIiIiIiIiIiIiIiIiIiIiIiIiIiIcf+IiIiIiIiIiIiIiIiIiIPqIisl3diIiIiIiIiIiIiIiHH/iIiISAocj16IiIiIiIiIiIiIiIiIcf+IROscwU6IiIiIiIiIiIiIiIiIiIcf83cAq5j/WIiIiIiIiIiIiHH/iIiIiIiIOu5itxGd/4iIiIiIiIiIiIiIiIiIiIiIOc+BtzB+iIiIiIiIiIiIiIiIiIiIiIiIiIiIiIiHFHkhyG3oiIiIiIiIiIiIiIiIiIiITbAcNP6IiIiIiIiIiIiIiIiIiIiIiIiIiIiIhxW0nUtoiIiIiIiIiIiIiIiIiIiIiIiIiIiHH/hBSVz7aoiIiIiIiIiIiIiIiIiIiIiIiIiIRescsU6IiIiIiIiIiIiIiIiIiIiEXrHLFOiIiIiIiIiIiIiIiIiIiIiFxJ1LaIhx/4iIiIiIiIiIiIiIiIiEp4nGh2iIiIiIiIiIiIiIiIiIiIiEIobO15iIiIiIiIiIiIiIiIiIiIiEBWHAuehx/4iIiIiIiIiIiIiIiIiIiIiIiIiIiIiIiFkr19SIiIiIiIiIiIiIiIiIiIiIVA3c8ocf+IiIiIiIiIiIiIiIiIiIQQd8/4iIhx/4iIiIiIiIiIiIiIiIiDq5QrZGvYiIcf+IiIiIiIiIiIiIiIR5P8lsCIiIiIiIiIiIiIiIiIiIiIiIiIiIhx/0A1LA2tiIiIiIiIiIiIiIiIiHE2MCG5z96IiIiIiIiIiIiIiIiIiIiIiIiIiIhx/4iIiIiIiIiIiIPlPnsqwYiIiIiIiIiIiIiIiIiIiIRXQcuL6IiIiIiIiIiIiIiIiIiIiIiIiIg8PSG0wt6IiIiIiIiIiIiIiIiIiIiIiIiIiISegscX2IiIiIiIiIiIiIiIiIiIhx/4iIiIiIiIiIiIiIiIiIiIiIiIiIiIiIiHH/iIiIiIiIiIiIiIiIiIiIOufxthgOiIiIiIiIiIiIiIiIiIiIiIiIiIiEmSHHbeiIiIiIiIiIiIiIiIiIiIiIiFHu3xGIiIiIiIiIiIiIiIiIiIiIiIiIiIiIiIcf+IiIiIiIiIiIiIiIiIiIiIiIiIiIiIhVldtqiIiIiIiIiIiIiIiIiIiIiIiIiIiIiEV0HLi+iIiIiIiIiIiIiIiIiIiIiFxJ1LaIcf+IiIiIiIiIiIiIiIiIiIiIiIiIiIiIhZK9fUiIiIiIiIiIiIiIiIiIiIiIiIiIiIhRd9+IiIiIiIiIiIiIiIiIiIiIiIiIiIiIiIhx/4iIiIiIiIiIiIiIiIiIiIiIiIiIiIUe7fEYiIiIiIiIiIiIiIiIiIiIiIiIiIiIiHH/iIiIiIiIiIiIiIiIiIiIiIiIiIiIiIiDmukbdRboiIiIiIiIiIiIiIiIhx/4iDE08b/LDoiIiIiIiIiIiIiIiHH/iIiIiIhBfnz4GIiIiIiIiIiIiHH/iIiIiIiIiIhYs9hMiIiIiIiIiIiIiIiIiIhx/4iIgwByOwCdyIiIiHH/iIiIiIiIiIiIiIiIP+MhsRzeiIiIiIiIiIcf+IiIiIiIiIiIiITg6cLxaIiIiIiIiIiIiIiIiIiIiIiIWSvX1IiIiIiIiIiIiIiIiIiIiIiE4vjC0HiIiIiIiIiIiIiIiIiIiIiIiIcf+IiIhIPzyMDIiIiHH/iIiIiIiIiIiIiIiIiIiEwoHE1+iIhx/4iIiIiIiIiIiIiIiIiEXKLLNdiIiIiIiIiIiIiIiIiIiIiIiIiIiIiIhx/4iIiIiIiIiIiIiIiIWLPYTIiIiIiIiIiIiIcf+IiIiIiIiIiIiIiIiIiISHEsmO3/iIiIiIiIiIiIiIiIiIiIiEmFXHeqiIiIiIiIiIiIcf+IiIiIiIiIiIiIiIiIiIiIiIiIiIhH9syQk4iIiIiIiIiIiIiIiIg+5AKyG/2IiIiIiIiIiIiIiIiIiIhFEUy+64iIiIiIiIiIiIiIiHH/iIiIiEEHfP+IiIiIiIiIiIiIiIiIcf+IiIiIiIiIiEFJXPtqiIiIiIiIiIiIiIiIiIiIiHH/hEMjzM3IiIiIiIiIiIiHH/iIiIiIiD+dAbFi/oiIiIiIiIiIiIiIiIiIiIiIiE63jCSHiIiIiIiIiIiIiIiIiIiHH/iIQuz84TCIiIiHH/iIiIiIiIiIiIiIiIg9E7Gz7E6IiIiIiIiIiIiIiIiIiIgwkFGwf66IiIiIiIiIiIiIiIhx/4iIiIiIg+LlKy0a2IiIiIhx/4iIiIiIiIiIiIiIiIUHfQmIiIiIiIiIiIhx/4iIiIiIiIiEQyPMzciIhx/4iIiIiIiIiIiIiIiIiIg6kLO2b0yIiIiIhx/4iIiIiIiIiIiIiER0HMi+iIiIiIiIiHH/iIiIiIiIiIhJZGx5uYiIiIiIiIiIiIiIiIhx/4iIiIiIiIiIMPqRsBVuiIiIiIcf+IiIiIiIiIiIiIiIROscwU6IiIiIcf+IiIiIiIiIiIiIiIiIiIiIiIiIiIiIiIhx/4iIiIiIiIiIiIiIiIiIiIiIiISQocf16IiIiIiIiIiIiIiIiIiIiIiIiIiIiIVZXbaoiIiIiIiIiIiIiIiIiIiIiIiIiEHNHPMuiIiIiIiIiIiIiIiIiIiIiIiD1VkbOqboiIiIiIiIiIiIiIiIiIiIhPaOwZcYiIiIiIiIiIiIiIiIcf+IiIiIiIiIiIiIiIiIiIiIiIiEoBnG/miIiIiIiIiIiIiIiIiIiIhxUw3c8oiIiIiIiIiIiIiIiIiIiIiIiIiIcf+IiIXNHULoiIiIiIiIiIiIiIiIiIiIhBzRzzLoiIiIiIiIiIiIiIiIiIiIiIiIiIcf+IiIiIiIiIiIiIiIiIiIiIiIiIiIiIiIhx/4iIiIiIiIiIiIiIiIiIiIiIiIiIiIiIiHH/iIiIiIiIiIiIiIiIiIiIiIiIiIiIiIiIcf+EGwbPT5iIiIiIiIiIiIiIiIiIiIiIiIiITbAcNP6IiIiIiIiIiIiIiIiIiIiIRVMsus2IiIiIiIiIiIiIiIiIiIiIiISaZMdZuIiIiIiIiIhx/4iIiIiIiIhFZ1y5ioiIiIiIiIiIiIiIiIiIiIiIhx/4iIiIiIiIiIiIVA3c8oiIiIiIiIiIiIhx/4iIiIiIiIiIiIiIVA3c8oiIiIiIiIiIhx/4iIiIiIiIiIiIiIiIiIiEFJXPtqiIiIiIiIiIiIcf+IiIiIiIiIiIiIiIiIiIiIiIiIiIiIiIhx/4iIiIiIiIiIiIiEyfHEYOiIiIiHH/iIiIiIiIiIiIiIiIiDlLwbe0PoiIiIiIiIiIiIiIhx/4iEHljPGniIiIiIiIiIiIiIcf+IiIQdFc8uqIiIiIiIiIiIiIiIiIiIiIiEHRXPLqiIiIiIiIiIiHH/iIiIiIiIiIiIiIiIiIiIiIhBFDz+vIiIiIiIiIiIiIiIiIiIiIiIcf+IiIiIiIiIiIiIiIiIiIiIiIiIiIiIiIhx/4iDzMkbQzboiIiIiIiIiIiIiHH/iIiIiIiIiIiIiIiIg/U4KxrH2IiIiIiIiIiIiIiIiHH/iIiIgzMxG9zO6IiIiIiIiIiIiIiIiIiIiIiIg/BRGx+u6IiHH/iIiIiIiIiIiIiIiIiIg1b6G7kF6IiIiIiIiIiIiIiIiIiIg1gKG7f16IiIiIiIiIiIiIiIiIiIhx/4iIiIiIiIiIiIiIiIiIiIiIiIiIiIiIiHH/iIiIiIiIiIiE5UvCq0iIiIiIiIiIiIiIiIiIiIiHE2HyG54N6IiIiIiIiIiIiIiIiIiIiIiHH/iIiEywHET+iIiIiIiIiIiIiIiIiIiIiHH/iEkBnH/miIiIiIiIiIhx/4iIiIiIiIiIiIiIiIMgZCvvm9iIiIiHH/iIiIiIiIiIiIiDhYgbinfoiIiIiIiIiHH/iIiIiIiIiIiIQfJM8NuIiIiIiIiIiIiIiIiIiIiIiIhUldxqhx/4iIiIiIiIiIiIiIiIiIiIiIiIiIiIiIiHH/hYs9hMiIiIiIiIiIiIiIiIiIiIiIiIiIiIhx/4iIiIiIiIiIiIiIiIiIiIiIiIiIiIiIiHH/hQd9CYiIiIiIiIiIiIiIiIiIiIiIiIiIiHH/iIiIiIiIiIiIiIiIiIiIiIiIiIXEnUtohx/4iIiIiIiIiIiIiIiIiIiIiIiIiIiIiIiEkKHH9eiIiIiIiIiIiIiIiIiIiIiIVQ3b8oiIiIiIiIiIiIiIiIiIiIiIiIiIiHH/iIiIiIQKwsBj2IiIiIiIiHH/iIiIiIiIiEhQPIr8iIiIcf+IiIiIiIiIiIiIhMByxPjYiIcf+IiIiIiIiIiIiIiIPWnBs5Y+iIiIiIiIiIiIiIiIiIcf+IiECLPAhMiIiIiIhx/4iIiIiIiIiIiIiIiIiIiIiIiIhOQIwr94iIiIiIiIiIiIiIiIiIiIiIhO2HwieIiIiIiIiIiIiIiIiIiIiIiIiE08TDw7iIiIiHH/iIiIiIiIiIiIiIiIiIhDDuzfEYiIiIiIiIiIiIiIiIiIiIiIiIiIcf+IiIiIiIiIiIiIiIiIiIiIiIiIO38BtYD+iIiIiIiIcf+IiIiIiIiIiIhMByxPjYiIiIcf+IiIiIiIiIiIiIiIhUldxqiIiIiIiIiIiIhx/4iIiIiIhE6xzBToiIiIiIiIiIiIhx/4iIiIiIiIiIiIiIiIiIiIiIiIiIiIiIiHH/iIiIiIiIiIiIiIQQd8/4iIiIiIiIcf+IiIiIiIiIiIiITUCMO/eIiIiHH/iIiIiIiIiIiIiIiIiIiIiIQjyc7DaIiIiIiIiIiIiIiIiIiIcf+IiIReKcsdaIiIiIiIhx/4iIiIiIiIiIiIiIiIiINDqBvMV+iIiIcf+IiIiIiIiIiIiIiIiFgr2NSIiIiIiIiIhx/4iIiIiIiIiIiIiIiITX4sOB2IiIiIiIiIiIiIiIiIiIiIiIiIiIiIiHH/iIiIhFnHy2OIiIiIiIiIiIiIiIcf+IiIiIQM0cBC6IiIiIiIiIiIiIiHH/iIiIiFB30JiIiIiIiIiIiIiIiIiIiISXEseO2IiIiIiIiIiIiIiIiIiIiIiIcf+IiIRMosw12IiIiIiIiIiIhx/4iIiEb2zKCTiIiIiIiIiIiIiIiIiIiIiEqZjGZniIiIiIiIiIiIiIiIhx/4iIiIiIiIiIiIiIiIiIiIiIiIiIiFzR1C6Ihx/4iIiIiIiIiIiIiIiIiIiIiIiIiIiIiIiHH/iIiIiIiIiIiIiIiIiIiIiIiIiIiIhQd9GY/4iIiIiIiIiIiIiIiIiIiIiIiIiIiIiIiHH/iIiIiIiIiIiIiIiIiIiIiIiIiIiIiIiIcf+IXNHULoiIiIiIiIiIiIiIiIiIiIiIiEoVzH6j/4iIiIiIiIiIiIiIiIiIiIiIiIiIiIiIiHH/iIiIiIiIiIiIiIhFqTy1bIiIiIiIiIiIiIiIiIiIiIiIQTUs/K2IiIiIiIiIiIiIiIiIiIiIhFUyy6zYiIiIiIiIiIiIiIiIiIiIiHH/iIiIiIiIiIiIiIiIiIiIiE+J3BdiiIiIiIiIiIiIiIiIiIg3URG5ru6IiIiIiIiIiIiIcf+IiIiIiIhIUDyK/IiIiIhx/4iIiIiIiIiIiIiIiIMnWjvopciIiIiIiIiIiIhx/4iIiIiIhOy7wjRIiIiIiIiIiIiIiIiIiIiIiIcf+IiIiIiIiIiIiIiIiEgKHI9eiIiIhx/4iIiIiIiIiIiIiIiIgzw2K9PJ2IiIiIiIiIiIiIiIiIiIiIiIiIiIcf+IiIiIiIiIiIiIiIiIiIiIiIiIiIiIhNsBw0/oiIiIiIiIiIiIiIiIiIiIiIiIiIiHH/iIiIiIiIiIiIiIiETrHMFOiIiIiHH/iIiIiIiIiIiIiIiIiIhAVhwLnoiIiHH/iIiIiIiIiIiIiIiIiIiIQM0cBC5x/4iIiIiIiIiIiIiIiIiIiIiIiIhQd9CYiIhx/4iIiIiIiIiIiIiIiIiISJIcht6IiIiIcf+IiIiIiIiIiIiIiIiIiFSV3GqIiIiIiIiIhx/4iIiIiIiIiIiIiIiIiIiIiIiIiIiIiIiHH/iIiIiIiIiIiIiIiIiIiIiIiIiIiITTxMPDuIiIiIiIiHH/iIiIiIiIiIiIiIiIiIiIiIiIiIiIiIiIcf+IiIiIiIhc0dQuiIiIiIiIiIiIiIiIiIiIiIcf+IiIiIiIiIiFzR1C6IiIiIiIiIiIiIiIiIiIcf+IiITvDsIPGIiIiIiIiIiIiIcf+IiIiIiIQQd8/4iIiIiIiIiIiIiIhx/4iIiIg5cPG3jw6IiIiIiIiIiIiIhx/4iIPdDRsy8uiIiIiIiIiIiIiIiIiIiIg7FJK1622IiHH/iIiIiIiIiIiIiIiIiIRcoss12IiIiIiIiIiIiIiIiIiIiIiEXeXLIaiIiIiIcf+IiIiIiIiIiIiIiIiEhxLIjtiIcf+IiIiIiIiIiIiIiIiIiIRgSMr7eIiIiIiIiIiIiIiIiIiIiIhJChx/XoiIiIiIiIiIiIiIiIiIiIiIiIiIiIiIhx/4iIiIiIiIiIiIiIiIiIiIiIiIiIiIiFWV22qIiIiIiIiIiIiIiIiIiIiIiIiIiIiIiIhx/4iIiIiIiIiIiIiIiIiIiIiIiIiIiIiIiHH/iIiIiIiIiIiIiIiIiIiIhIkhyG3oiIhx/4iIiIiIiIiIiIiIiIiIiIiIiIiIiIiIiHH/iIiIiIiIiIiIiIiIiIiIiEEUPP68iIiIiIiIiIiIiIiIiIiIiIN3IBuY3+iIiIiIiIcf+IiIiIiIiIiIiIiIiIhMsBxE/oiIiIiIcf+IiIiIiIiIiIiIiEWITLd7iIiIiIiIiIiIiIiIiIiIhO+WwgaYiIiIiIiIiIiIiIiIiIiIiIiIiIiIiHH/iIiIiIiIiIiIiIiIiIiIiIiIiIg091S8CKuIiIiIcf+IiIiIiIiIiIiIiIhIkhyG3oiIiIiIiHH/iIiIiIiIiIiIiIiIiIiIiIiIiIiIiIiIcf+IiIiIiIiIiIiIiIiIiIiIiIWCvY1IiIhx/4iIiIiIiIiIiIiIiIiIiIiIiIiIiIiIiHH/iIiIiIiIiIiIiIhEUyzKzYiIhx/4iIiIiIiIiIiIiIiIiIiISgGcb+aIiIiIiIiIiIiIiIiIiIiIXNHULohx/4iIiIiIiIiIiIiIiIiIiER0HMi+iIiHH/iIiIiIiIiIiIiIiIiIg8doG0iX6IiIiIcf+IiIiIiIiIiIiIiDnTwbcsPoiIiIiIiIiIiIiIiIiIiIcf+IiIiIiIOwgBtff+iIiIiIiIiIiIiIiIiIiIiIiIgwsUGwXr6IiIiIiIiIiIiIiIiIiIhNsBw0/oiIiIiIiIiIiIiIiIiIiIiIg+v9GyQC6IiIiIiIiIiIiIiIiIiIiIiIhBKGz9eYcf+IiIiIiIiIiIiIiIiIiIiIiIiIiElxLHjtiIiIiIiIiIiIiIiIiIiIiIiFiz2Uz/iIiIiIiIiIiIiIiIiIiIiEGLPPdMiIiIiIiIiIiIiIiIiIiIiHH/iIiIiIiIiIiIiIiIiIiIiIiIiIiIRVMsus2IiIiIiIiIiIiIiIiIiIiIiIcf+IiFDu0CGIiIiIiIiIiIiIiIiIiIiIiFmz10yIiIiIiIiIiIiIiIiIiIiIiFQN3PKIhx/4iIiIiIiIiIiIiIiIiIhOL4wtB4iIiIiIiIiIiIiIiIiIiIiIiIiIcf+IiIiIiIiIiIiIiIiIiIiIiIiIiIiIiIhx/4iIiIiIiIiIhNxEwzu4iIiIiIiIiIiIiIiIiIiIiIiIMw1lvfKaiIiIcf+IiIiIiIiIiIiIiIhNYXw56IiIiIiIhx/4iIiIiIiIiIiIg/JgGx2f6IiIiIiIiIiIiIiIiIiIiIiIcf+ITmjsKXGIiIiIiIiIiIiHH/iIiIiEZuzKkTiIiIiIiIiIiIiIiIiIcf+IiIM0dBvbi+iIiIiIiIiIcf+IiIiIiIiIQV2M+ieIiIhx/4iIiIiIiIiIiIiIiISAocj16IiIiHH/iIiIiIiIiIiIiIiIQDUsDa2Icf+IiIiIiIiIiIiIiIiIiIQrfc5IKHH/iIiIiIiIiIiIiIiIiIiIRZx8xjj/iIiIiIiIiIiIiIiIiIiIiIiINWcDu5j8iIiIiIiIiIiIiIiIiIiIiIiIiIiIhx/4iIiIiIiIiIiIiIiIiIiIiIiIiIiIiIiHH/iIiIiIiIiIiIiIiIiIiIiIiIiIiIiIiIcf+IiEop/G1giIiIiHH/iIiIiIiIiIiIiIiIiIiIiIiIiIiITYJsN9mHH/iIiIiIiIiIiIiIiIiIiIiIRTI8vNyIiIiIiIiIiIiIiIiIiIiIiIhx/4iIiIiIiIiIiIiIiIiIiIiIiIiIiIiIiHH/hAVhwLnoiIiIiIiIiIiIiIiIiIiIiHH/iIiIiIiIiIiIiIiIiIiIiIiIiIiIiIiIcf+Fiz2EyIiIiIiIiIiIiIiIiIiIiIiIiIiIiHH/iIiIiIiIiIiIiIiIiIiIiIiIiIiIiIiIcf+IiIiIiIiIiIiIiIiIiIiIiIiIiIiIiIhx/4iIiIiIiIiIiIiIiIiIiIiIiIiIiIiIiHH/iIiIiIiIiIiIiIiIiIiIiIiIiIiIiIiIcf+IiIiIiIiIiIiIiIiIiIiIiIiIiIiIiIhx/4iIiIiIiIiIiIiIiIiIiIiIiIiIiIiIiHH/iIiIiIiIiIiIiIiIiIiIiIiIiIiIiIiIcf+IiIiIiIiIiIiIiIiIiIiIiIiIiIiIiIhx/4iIiIiIiIiIiIiIiIiIiIiIiIiIiIiIiHH/iIiIiIiIiIiIiIiIiIiIiIiIiIiIiIiIcf+IiIiIiIiIiIiIiIiIiIiIiIiIiIiIiIhxUw3c8oiIiIiIiIiIiIiIiIiIiIiIiIiIcf+IiIUHfQmIiIiIiIiIiIiIiIiIiIiIiIiIcf+IiINx8hueDeiIiIiIiIiIiIiIiIiIhx/4iIiIiIiIiIiIiIiIiIiIiIiIiIhNnxw2DoiIiIiIiIiIiIiIiIiIiIiIiIhx/4RHQcyL6IiIiIiIiIiIiIiIiIiIiIiHE6QWG1vp6IiIiHH/iIiIiIiIiIiIiIiIhPaOwZcYiIiIiIiIiIiIiIiIiIiIiIMfqRvwVuiIiIiIiIiIiIiIiIiIiIiIQmHM6eNx/4iIiIiIiIiIiIiIiIiIiIiIiIiIiFB30Jhx/4iIiIiIiIiIiIiIiIiIiIiIhAVhwbnv+IiIiIiIiIiIiIiIiIiIiIiIiIiIiIiIhx/4iIiIiIiIiIiIiIiIiIiIiITth8IniIiIiIiIiIiIiIiIiIiIiIiIiIiEa9bKQpiIiIiIiIiIiIiIiIiIiIiIS/PcUMKIiIiIiIiIiIiIiIiIiIiEVTLLrNiIiIiIiIiIiIiIiIiIiIhAVhwLnnH/iIiIiIiIiIiIiIiIiIiIiIhMsBxE/oiHH/iIiIiIiIiIiIiIiIiIiITRtcPkqIiIiIiIiIiIcf+IiIiIiIiIiIiERTLMrNiIiIiHH/iIiIiIiIiIiIiIiIiIiIiIiIiIiIiIiIcf+IiIiIiIiIiIiIiIiIiIRVMsus2IiIiIiIiIiIiIiIiIiIiIiEfV3JKiiIiIiIiIiIiIiIiIiIiIiIhJPzx8DIiIiIiIiIiIiIiIiIiHH/iIiIUHfQmIiIiIiIiIiIiIiIiIiIiIiISXEseO2IiIiIiIiIiIiIiIiIiIXNHULnH/iIiIiIiIiIiIiIiIiIiIiIiIiIiIiIiIcf+FQN3PKIiIiIiIiIiIiIiIiIiIiIiIQUlc+2qIhx/4iIiIiIiIiIiIiIiIiIiIhOL4wtB4iIiIiIiIiIiIiIiIiIiIiIiIcf+IiIiIiIiIiIiIiIiIiIiIQ5bs1pGIiIiIiIiIiIiIiIiIiIiEpXrGqFiIiIiIiIiIiHH/iIiIiIiIiIiIiIiIiIiIiIiIiEq6fGRYiIiIiIiIiIiIiIiIiIiIiISWRsebmIhx/4iIiIiIiIiIiIiIiIiIiIiIiIiE0HLD+NiIiIiIiIiIiIiIiIiIiIiIhR7t8RiIiIiIiIiIiIiIiIiIiIiIiIiIiIcf+IiIiIiIiIiIiIiIiIhAVhwLnoiIiIcf+IiIiIiIiIiIiIiEHyTPDbiIiIiIiIiIiIiIiIiIiIiIhBrCz1PYiIiIiIiIiIiIiIiIiIcf+IiIiIiIiIiIiIiIiIiIiIhAVhwLnocf+IiIiIiIiIiIiIiIiIiIiIiIiIiIiIiIhx/4iIiIiIiIiIiIiIiIiIiIiIiIiIiIiIiHH/iIiIiIiIiIiIiIiIiIiIiIiE0oHD1+iIiIiIiIiIiIiIiIiIiIiIiIiIiIiIhJ/FxwOnH/iIiIiIiIiIiIiIiIiIiIiIiIRescsU6IiIiIiIiIiIiIiIiIiIiEVTLLrNiIiIiIiIiIiIiIiIiIiIiIMXbRv4kuiIiHH/iIiIiIiIiIiIiIiIiIiIiIiIiIiIiIiIcf+IiIiIiIiIiIiIiIXNHULoiIiIiIiIiIiIiIcf+IiIiIiIiIiIiIiIiIiIiIiIiIiIiIiIhx/4iIiIiIiIiIiINm5zupGMiIiIiIiIiIiIiIiIiIiIiIiIiIiIiIhx/4iIiIiIiIiIiIiIiIiIiIiIiIiIiIiIiHH/iIiIiIiIiIiIiIiIiIiIiIiIiIiIiIiIcf+IiIiIiIiIiIiIiIiIiIiIiIiIiIiIXUnTtoiIiIiIiIiIiIiIiIiIiIiIiIiIiFzR1C6Icf+IiIiIiIiIiIiIiIiIiIiIiIiIhQd9CYiIcf+IiIiIiIiIiIiIiIiIiIiIiIiIRgSMr7eIiIiIiIiIiIiIiIiIiIiIUHfRmP+IiIiIiIiIiIiIiIiIiIiIQn586BiIiIiIiIiIiIiIiIiIiIiIiDxJsrS2TYiIiIiIiIiIiIiIiIiIiEmFXHeqiIiIhx/4iIiIiIiIiIiIg/lWKxap2IiIiIiIiIiIiIiIiIiIiIiIiIhYs9hMiIcf+IiIiIiIiIiIiIiIiIiIiIiIiIiIVJXcaohx/4iIiIiIiIiIiIiIiIiIiE3lPDGsiIiIiIiIiIiIiIiIiIiIiDuD87V8DIiIiIiHH/iIiIiIiIiIiIiIiIN4YxuXnOiIiHH/iIiIiIiIiIiIiIiIiIiIiIiIhNgmw32YiIiHH/iIiIiIiIiIiIiIiIiIiIiIiIiIiIiIXNHULnH/iIiIiIiIiIiIiIiIiIiIiIiIiIiIiIiIcf+IiIiIiIiIiIiIiIiIiIiIiIiIiIiEXrHLFOiIiIiIiIiIiIiIiIiIiIiEV0HLi+iIiIiIiIiIiIiIiIiIiIiIiITX4sOB2IiIiIiIiIiIiIiIiIiIhx/4iIiIiIiIiIiIiIiIiIiIiIiIiIiIiIiHH/iIiIiIiIiIiIiIiIiIiIiIiIiIiIiIiIcf9MsBxE/oiIiIiIiIiIiIiIiIiIiIiIiIcf+IiIiIiIiIiIiIiIiIiIiIiIiIiIiIiIhx/4iIiIiIiIiIiIiIiIiIiIiIiIiIiIiIiHH/iIiIiIiIiIiIiIiIiIiIiIiIiIiIiIiIcVez2EyIiIiIiIiIiIiIiIiIiIiIiIiIiIiIhx/4iIiISHEsiO2IiIiIiIiIiIiIhx/4iIiIiIRYhMt3uIiIiIiIiIiIiIiIiIiIiIiE/f7BIBiIiIiIiIiIiIiIiIiIiIiHH/iIiIiIiIiIiIiIiIiIiIiIiIiIiIiIiIcf+IiIiIiIiIiIiIiIiIiIiIiIiIhUldxqiIhx/4iIiIiIiIiIiIiIiIiIiIiIiIiIiIiIiHH/iIiIiIiIiIiIiIiIiIiIiIiIiIiIiIiIcf+IiIiIiIiIiIiIiIiIiIiIiIiIiIiIiIhx/4iIiIiIiIiIiIiIiIiIiIiIiIiIiIiIiHH/iIiIiIiIiIiIiIiIiIiIiIiIiIiIiIiIcf+IiIiIiIiIiIiIiIiIiIiIiIiIiIiIiIhx/4iIiIiIiIiIiIiIiIiIiIiIiIiIiIiIiHH/iIiIiIiIiIiIiIiIiIiIiIiIiIiIiIiIcf+IiIiIiIiIiIiIiIiIiIiIiIiIiIiIiIhx/4iIiIiIiIiIiIiIiIiIiIiIiIiIiIiIiHH/iIiIiIiIiIiIiIiIiIiIiIiIiIiIiIiIcf+IiIiIiIiIiIiIiIiIiIiIiIiIiIiIiIhx/4iIiIiIiIiIiIiIiIiIiIiIiIiIiIiIiHH/iIiIiIiIiIiIiIiIiIiIiIiIiIiIiIWSvX1IiIiIiIiIiIiIiIiIiIiIiIiIiIiIiHH/iIiIiIiIiIiIiIiIiIiIiIiIT/DsEPGIiIiIiIiIiIiIiIiIiIiIiIUXffiIiIiIiIiIiIiIiIiIiIiIiIiIiE35bDBpcf+IiIiIiIiIiIiIiIiIiIiIiIiIiE2wHDT+iIiIiIiIiIiIiIiIiIiIiIiITLAcRP5x/4iIiIiIiIiIiIiIiIiIiIhYs9hMiIiIiIiIcf+IiIiIiIiIiIiIiIiIiIiIiIiIiIiIiIhx/4iIiIiIiIiIiIiIiIiIiITCgcTX6Icf+IiIiIiIiIiIiIiIiIiIiIhMsBxE/oiIcf+IiIiIiIiIiIiIiIiIiIiIiIiIVA3c8ocf+IiIiIiIiIiIiIiIiIgx+pG/BW6IiIiIiIiIiIiIiIiIiIiIiFSV3GqIiIiIhx/4iIiIiIiIiIiIQg7s/xH/iIiIiIiIiIiIiIiIiIiIiIRRFMvuuIiIiIiIiIiIiIiIiIiHH/iIiIiIiIiIiIiIiIiIiIiEE1LPytiIiIiIiIiIiIiIiIiIiIiIiIiIiIiHH/iIiIiIiIiEagvKX0iIiIiIiIiIiIiIiIiIiIiIiIhx/4hJQ3x7yIiIiIiIiIiIiIiIiIiIiIhx/4iIiIiIiEg/PIwMcf+IiIiIiIiIiIiIiIiIiIiEiSHIbeiIiHH/iIiIiIiIiIiIiIiIiIiIiElxLHjtiIiIiIiIiIiIiIiIiIiIiIiIiIiDw0VLTLq4iIiIcf+IiIiIiIiIiIiIiIiIiIiIiIg+geSyfhuIiIiIiIiIiIiIiIiIiIiIhLjMxXM4iIiIiIiIiIiIiIiIiIiIiIiIiIRescsU6IiIiIiIiIiIiIiIiIiIiIiITRtcPkpx/4iIiIiIiIiIiIiIiIiIiDavJbpQ2ohx/4iIiIiIiIiIiIiIiIiIiIiIRescsU6IiIiIiIiIiIiIiIiIiIiIhNByw/jYiIiIiIiIiIiIiIiIiIiIiIiIhdSdO2iIiIiIiIiIiIiIiIiIiIiIiIiIiEXrHLFOiIiIiIiIiIiIiIiIiIiIiIiIiHH/hc0dQuiIiIiIiIiIiIiIiIiIiIiIiIiIOimjt9Zc/4iIiIiIiIiIiIiIiIiIiIhKunxkWIiIiIiIiIiIiIiIiIiIiIiIiIiIiIWSvX1IiIiIiIiIiIiIiIiIiIiIiIiIiIUe7fEYiIiIiIiIiIiIiIiIiIiIiIiIiIiIiIhx/4iIiIiIiIiIiIiIiIiIiIiIiIiIiIiEFJXPtqiIcf+IiIiIiIiIiIiIiIiIiIiIiIiIiIiIiFUN2/KIiIiIiIiIiIiIiIiIiIiIiIiIiIiHH/iIiIiIiIiIiIiIiIiIiIiIiIiIiIiIiIcf+IiIiIiIiIiIiIiIiIiIiIiIiIiIiIiIhx/4iIiIiIiIiIiIiIiIiIiIiIiIiIiFxJ1bb/iIiIiIiIiIiIiIiIiIiIiIiIiIiIiIiIcf+IiFSV3GqIiIiIiIiIiIiIiIiIiIiIiEmFXHeqiIiIhx/4iIiIiIiIiIiIiIiIiIiIiIiIhNKBw9foiIiIiIiIiIiIiIiIiIiIiIiIiIiIiHH/iIiIiIiIiIiIiIiIiIhC5Yzhp4iIiIiIiIiIiIiIiIiIiIiIiITmF8KeiIiIiIiIiIiIiIiIiIiIiINS3Bu9I+iIiIiIiIiHH/iIiIiIiIhIUDyK/IiIiIcf+IiIiIiIiIiIiISJIcht6IiIiIiIiIiHH/iIiIiIiIgwSQOwxvyIiIiIiIiIhx/4iIiIiIiIhKsfxk4Ihx/4iIiIiIiIiIiIiIiIiIiIiIiIiIiIiIiHH/iIiIiIiIiIiIiIiIiIiIiIiIhQ7tAhhx/4iIiIiIiIiIiIiIiIiIiIiIiIiIRescsU6IiIiIiIiIiIiIiIiIiIiIiIiIiIcf+IiIiIiIiIiIiIiIiIiIiIiIiIiIiIiIhx/4iIiIiIiIiIiIiIiIiIiIiIiIiIiIiIiHH/iIiIiIiIiIiIiIiIiIiIiIiIiIiIiIiIcVez2EyIiIiIiIiIiIiIiIiIiIiIiIiIiE2wHDT+iIiIiIiIiIiIiIiIiIiIiIiIiIiIiHFF1dyiooiIiIiIiIiIiIiIiIiIiIhNKBw9foiIiIiIiIiIiIiIiIiIiIiIhJkhx23oiIiIiIiIiIiIiIiIiIiIiIiIhx/4RZx8tjiIiIiIiIiIiIiIiIiIiHH/iIiIiIiIiIiIiIiIiIiIiIiIiIiIiIiIcf+IiIiIhMsBxE/oiIiIiIiIiIiIiIiIiIcf+IiIiIiIiIiIiIiIiIiIiIiIiIiIiIiFUN2/KIiIiIiIiIiIiIiIiIiIiIiIiIiIiHH/iIiIiIiIiIiIiIiIiIiIiE2fHDYOiIiIiIiIiIiIiIiIiIiIiIiIiIiIiIiHH/iIiIiIiIiIiIiIiIiIiIiIiIiIiIiIiIcf+Ihc0dQuiIiIiIiIiIiIiIiIiIiIiIiIiIiIcf+IiIiIiIiIiIiIiIiIiIiIiIiIiIiIiIhx/4iIiIiIiIiIiIiIiIiIiIiIiIiIiIiIiHH/iIiIiIiIiIiIiIiIiIiIiIiIiIiIiIiIXUnTtoiIiIiIiIiIiIiIiIiIiIiIiIiIiIcf+IiEVGbLuZiIiIiIiIiIiIiIiIiIiIiIiIhx/4QKwsBj2IiIiIiIiIiIiIhx/4iIiIiIiIiIiIiIhNfiw4HYiIiIiIiIiIiIiIiIiIiIhQ7tAhiIiIcf+IiIiIiIiIiIiIiIiITAcsX43/iIiIiIiIiIiIiIiIiIiIiIiIiIiIiEWpPLVsiIiIiIiIiIiIiIcf+IiIiIiIiIiIiIiIiIiIiIiIiIiIiIiIhx/4iIiIiIiIiIiIiIiIiIiIiIiIiIiIiIiHH/iIiIiIiIiIiIiIiIiIiIiIiIiIiIiIiIcf+IiIiIiIiIiIiIiIiIiIiIiIiIiIiIhVldtqiIiIiIiIiIiIiIiIiIiIiIiIiIiIiIiIcf+IiIiIiIiIiIiIiIiIiIRcoss12IiIiIiIiIiIiIiIiIiIiIiITbAcNP6IiIiIiIiIiIiIiIiIiIiIiIiIiIiIXUnTtoiIiIiIiIiIiIiIiIiIiIiIiIiIiIhFyiyzXYiIiIiIiIiIiIiIiIiIcf+IiIiIiIiIiIiIiIiIiIiIiIiIiIiIVJXdav+IiIiIiIiIiIiIiIiIiIiIiIiIiIiIiIhxX97QIYiIiIiIiIiIiIiIiIiIiIhNo1w1yoiIiIiIcf+IiIiIiIiIiIiIiIiIiIiIiIiIiIiIiIhx/4iIiIiIiIiIiIiIiIiIiIiIiIiFxJ1LaIcf+IiIiIiIiIiIiIiIiIiEyfHEYOhx/4iIiIiIiIiIiIiIiIiIiIhYK9jUiIiIiHH/iIiIiIiIiIiISaZMdZuIiIiIiIiIiIiIiIiIiIiIg8xSG0Ot6IiIiIiIiIiIiIiIiIiIiIiDRHQby4voiIiIiIiIiIiIiIiIiIiIg5N5G3yG6IiIiIiIiIiIiIiIiIiIRyzsnTGIiIiIiIiIiIiIiIhx/4g0fGG8g56IiIiIiIiIiIiIiIiIiIiIiIiIiIiIWSvX1IiIiIiIiIiIiIiIiIiIiIXNHULoiIiIiIiHH/iIiIiIiIiIiIiIiIiIiIiIiIiIiIiIiIcf+IiIiIiIiIiIiIiIiIiIiIiIiIiIiIVQ3b8oiIiIiIiIiIiIiIiIiIiIiIPINBtHy+iIiIiIiIiIiIiIiIiIiIhNByw/jYiIiIiIiIiIiIiIiIiIiIcU+cLAY9iIiIiIiIiIiIiIiHH/iIiISbp8dFiIiIiIiIiIiIiIiIhx/4iIiDzE8rQ7DYiIiIiIiIiIiIiIiIiEfV3JKiiIiIiIiIiIiIiIiIiIP7ZSsUmtiIiIiIiIiIiIiIiIiIiIiIUe7fEYiIiIiIiIiIiIiIiIiIiIiIiIiIiE2fHDYOiIiIiIiIiIiIiIiIiIiIiIWbPXTIiIiIiIiIiIiIiIiIiIiIiIiIiIRXQcuL6IiIiIiIiIiIiIiIiIiIiIiIiIiIiIcf+IhBxJzztoiIiIiIiIcf+IiIiIiIiEFqTPlbiIiIiIiIiIiIiIiIiIiIiIiIhKmYxmZ4iIiIiIiIiIiIiIiIiIiHH/gzGfa95gmIiIiIiIiIiIiIiIiIiIiIiIRXQcuL6IiIiIiIiIiIiIiIiIiIiIhPqswVU4iIiIiIiIiIiIiIiIiIiIiIRXQcuL6IiIiIiIiIiIiIiIiIiIiIiIiIhNsBw0/oiIiIiIiIiIiIiIiIiIiIiIiITZ8cNg6IiIiIiIiIiIiIiIiIiIiIiIiIiHH/iIiIiIiIiIiIiIiIiIiIiIiIiIiIiIiIcf+IiIiIiIiIiIiIiIiIiIiIiIiIiIiIiIhx/4iIiIiIiIiIiIiIiIiIiIiIiIiIiIiIiHH/iIiIiIiIiIiIiIiIiIiIiIiIiIiIiIiIcf+IiIiIiIiIiIiIiIiIiIiIiIiIiIiIiIhx/4iIiIiIiIiIiIiIiIiIiIiIiIiIiIiIiHH/iIiIiIiIiIiIiIiIiIiIiIiIiIiIiIiIcf+IiIiIiIiIiIiIiIiIiIiIiIiIiIiIiIhx/4iIiIiIiIiIiIiIiIiIiIiIiIiIiIiIiHH/iIiIiIiIiIiIiIiIiIiIiIiIiIiIiIiIcf+IiIiIiIiIiIiIiIiIiIiIiIiIiIiIiIhx/4XNHULoiIiIiIiIiIiIiIiIiIiIiIiIiIiEV0HLi+iIiIiIiIiIiIiIiIiIiIiIiIiIcf+IiIiIiIiIiIiIiIiIiIiIiIiIiIiIiIhx/4iIiIiIiIiIiIiIiIiIiIiIiIiIiIiIiHH/iIiIiIiIiIiIiIiIiIiIiIiIiIiIiIiIcf+IiIiIiIiIiIiIiIiIiIiIiIiIiIiIiIhx/4iIiIiIiIiIiIiIiIiIiIiIiIiIiIiIiHH/iIiIiIiIiIiIiIiIiIiIiIiIiIiIiIiIcf+IiIiIiIiIiIiIiIiIiIiIiIiIiIiIiIhx/4iIiIiIiIiIiIiIiIiIiIiIiIiIiIiIiHH/iIiIiIiIiIiIiIiIiIiIiIiIiIiIiIiIcf+IiIiIiIiIiIiIiIiIiIiIiIiIiIiIiIhx/4iIiIiIiIiIiIiIiIiIiIiIiIiIiIiIiHH/iIiIiIiIiIiIiIiIiIiIiIiIiIiIiIiIcf+IiIiIiIiIiIiIiIiIiIiIiIiIiIiIiIhx/4iIiIiIiIiIiIiIiIiIiIiIiIiEVTLLrNiIiIiIiIiIiIiIiIiIiIiIRXQcuL6IiIiIiIiIiIiIiIiIiIiIiIiE2wHDT+iIiIiIiIiIiIiIiIiIiIiIiIiIiIiHH/iIiIiIiIiIiIiIiIiIiIiIiIiIiIiIiIcf+IiIiIiIiIiIiIiIiIiIiIiIiIiIiIiIhx/4iIiIiIiIiIiIiIiIiIiIiIiIiIiIiIiHH/iIiIiIiIiIiIiIiIiIiIiIiIiIiIiIiIcf+IiIiIiIiIiIiIiIiIiIiIiIiIiIiIiIhx/4iIiIiIiIiIiIiIiIiIiIiIiIiIiIiIiHH/iIiIiIiIiIiIiIiIiIiIiIiIiIiIiIiIcf+IiIiIiIiIiIiIiIiIiIiIiIiIiIiIiIhx/4iIiIiIiIiIiIiIiIiIiIiIiIiIiIiIiHH/iIiIiIiIiIiIiIiIiIiIiIiIiIiIiEkKHH9eiIiIiIiIiIiIiIiIiIiIiIiIiHH/iIiIiIiIiIiIiIiIiIiIiIiIiIiIiIiIcf+IiIiIiIiIiIiIiIiIiIiIiIiIiIiIiIhx/4iIiIiIiIiIiIiIiIiIiIiIiIiIiIiIhKZGxpuYiIiIiIiIiIiIiIiIiIiIiIiIiIiIiHH/iIiIiIiIiIiIiIiIiIiIiIiIiIiIiIiIcf+IiIiIiIiIiIiIiIiIiIiIiIiIiIiIiIhx/4iIiIiIiIiIiIiIiIiIiIiIiIiIiIiIiHH/iIiIiIiIiIiIiIiIiIiIiIiIiIiIiIiIcf+IiIiIiIiIiIiITTxMPDuIiIiIiIiIiIiIiIiIiIiIWLPZTP+IiIiIiIiIiIiIiIiIiIiIg5V1O3qKyIhx/4iIiIiIiIiIiIiIiIiIiIhAVhwLnohx/4iIiIiIiIiIiIiIiIiIQ3X82KCIiIiIiIiIiIiIiIiIiIiIiIhx/4iIiIiIiIiIiIiIiFzR1C6IiIiIiIiIiIiIhx/4iIiIiIiIiIiEX/TLALiIiIiIiIiIiIiIiIiIiIiEVnXLmKiIhx/4iIiIiIiIiIiIiIiIiFQN3PKIiIiIiIhx/4iIiIiIiIiIiE6WnCaWiIiIiIiIiIiIiIiIiIiIiIhDt9zUgoiIiIiIiIiIiIiIiIiIiIQaws9T2IiIiIiIiIiIiIiIiIiIiIhNnxw2DoiIiIiIiIiIiIiIiIiIiIiIWSvX1IiIiIiIiIiIiIiIiIiIiIiIiIiIiIhx/4iIWLPYTIiIiIiIiIiIiIiIiIiIiIiIiIiIcf+IiIiIiIiIiIiIiIiIiIiIiIiIiIiIiIhx/4iIiIiIiIiIiIiIiIiIiIiIiIiIiIiIiHH/iIiIiIiIiIiIiIiIiIiIiIiIiIiIiIiIcf+IiIiIiIiIiIiIiIiIiIiIiIiIiIiIiIhx/1SV3GqIiIiIiIiIiIiIiIiIiIiIiIiIiIiHH/iFB30JiIiIiIiIiIiIiIiIiIiIiIiIiIiHH/iIiIiIiIiIiIiIiIiIiIiIiIiIiIiIiIcf+IiIiIiIiIiIiIiIiIiIiIiIiIiIiIiIhx/4iIiIiIiIiIiIiIiIiIiIiIiIiIiIiIiHH/iIiIiIiIiIiIiIiIiIiIiIiIiIiIiIiIcf+IiIiIiIiIiIiIiIiIiIiIiIiIiIiIiIhx/4iIiIiIiIiIiIiIiIiIiIiIiIiIiIiIiHH/iIiIiIiIiIiIiIiIiIiIiIiIiIiIiIiIcf+IiIhc0dQuiIiIiIiIiIiIiIiIiIiIiIiIiIcf+IiFiz2EyIiIiIiIiIiIiIiIiIiIiIiIiIiHH/iIUHfQmIiIiIiIiIiIiIiIiIiIiIiIiIiHH/iIiIiIiIiIiIiIiIiIiIiIiIiIiIiIiIcf9c0dQuiIiIiIiIiIiIiIiIiIiIiIiIiIiIiIcf9Qd9CYiIiIiIiIiIiIiIiIiIiIiIiIiIiIcf+IiIiIiIiIiIiIiIiIiIiIiIiIiIiIiIhx/4WLPYTIiIiIiIiIiIiIiIiIiIiIiIiIiIiIcf+IiIiIiIiIiIiIiIiIiIiIiIiIiIiIiIhx/4iIiIiIiIiIiIiIiIiIiIiIiIiIiIiIiHH/iIiIiIiIiIiIiIiIiIiIiIiIiIiIiIiIcf+IiIiIiIiIiIiIiIiIiIiIiIiIiIiIiIhx/4iIiIiIiIiIiIiIiIiIiIiIiIiIiIiIiHH/iIiIiIiIiIiIiIiIiIiIiIiIiIiIiIiIcf+IiIiIiIiIiIiIiIiIiIiIiIiIiIiIiIhx/4iIiIiIiIiIiIiIiIiIiIiIiIiIiIiIiHH/iIiIiIiIiIiIiIiIiIiIiIiIiIiIiIiIcf+IiIiIiIiIiIiIiIiIiIiIiIiIiIiIiIhx/4iIiIiIiIiIiIiIiIiIiIiIiIiIiIiIiHH/iIiIiIiIiIiIiIiIiIiIiIiIiIiIiIiIcf+IiIiIiIiIiIiIiIiIiIiIiIiIiIiIiIhx/4iIiIiIiIiIiIiIiIiIiIiIiIiIiIiIiHFHkhyG3oiIiIiIiIiIiIiIiIiIiIiITSgcPX6IiIiIiIiIiIiIiIiIiIiIhNnxw2DoiIiIiIiIiIiIiIiIiIiIiIiHH/UO7QIYiIiIiIiIiIiIiIiIiIiIiIiIhx/4hN+WwwaYiIiIiIiIiIiIiIiIiIiIiIiIcf+FzR1C6IiIiIiIiIiIiIiIiIiIiIiIiIiIiIcVtJ1LaIiIiIiIiIiIiIiIiIiIiIiIiIiIQgd874iIiIiIiIiIiIiIiIiIiIiIhBzRzzLoiIiIiIiIiIiIiIiIiIiIiIOMgRuDfuiIiIiIiIiIiIiIiIiIiIiISegscX2IiIiIiIiIiIiIiIiIiIiIiIiITbAcNP6IiIiIiIiIiIiIiIiIiIiIiIiIiIcf+IiIiIiIiIiIiIiIiIiIiIiIiIiIiIiIhx/4iIiIiIiIiIiIiIiIiIiIiIiIiIiIiIiHH/iIiIiIiIiIiIiIiIiIiIiIiIiIiIiIiIcf+IiIiIiIiIiIiIiIiIiIiIiIiIiIiIiIhxUw3c8oiIiIiIiIiIiIiIiIiIiIhPaOwZcYiIiIiIiIiIiIiIiIiIiIcf8wpIGwa36IiIiIiIiIiIiIiIiIiIiIiE2fHDYOiIiIiIiIiIiIiIiIiIiIiISQocf16IiIiIiIiIiIiIiIiIiIiIiIcf9MKBxNfoiIiIiIiIiIiIiIiIiIiIiHH/iIiIiIiIiIiIiIiIiIiIiIiIiIiIhBrCz1PYiIiIiIiIiIiIiIiIiIhx/4NagCu1f9iIiIiIiIiIcf+IiIiIiIiIiIiIiIiIiIiIiIiIiFB30JiIcf+IiIiIiIiIiIiIiIiIiDB/UbCQroiIiIiIiIiIiIiIiIiIhx/4iDA9cbDSjoiIiIiIiIiIiIiIiIiIiIiIiDykMbRbzoiIiIiIiIiIiIiIiIiIiIiIcf8//6KxAF2IiIiIiIiIiIiIiIiIcf+Ig7VUS1qruIiIcf+IiIiIiIiIiIiIiIiIiISHEsmO3/iIiIiIiIiIiIiIiIiIiIiFDu0CGIiIhx/4iIiIiIiIiIiIiIiIiIiIiIiIiIiIiIiHH/iIWCvY1IiIiIiIiIiIiIiIiIiIiIiIiIcf+IVJXcaoiIiIiIiIiIiIiIiIiIiIiIiIiIhx/4iIiIiIiIiIiIiIiIiIiIiIiIiIiIiIiHH/iIiIiIiIiIiIiIiIiIiIiIiIiIiIiIiIcf+IhYs9hMiIiIiIiIiIiIiIiIiIiIiIiIiIiHH/iIiIiIiIiIiIiIiIiIiIiIiIiIiIiIiIcVvR1C6IiIiIiIiIiIiIiIiIiIiIiIiIiIiIiHH/iIiIiIiIiIiIiIiIiIiIiIiIiIiIiIiIcf+IiIiIiIiIiIiIiIiIiIiIiIiIiIiIiIhx/4iIiIiIiIiIiIiIiIiIiIiIiIiIiIiIiHH/iIiIiIiIiIiIiIiIiIiIiIiIiIiIiIiIcf+IhcSdS2iIiIiIiIiIiIiIiIiIiIiIiIiHH/hIChyPXoiIiIiIiIiIiIiIiIiIiIcf+IVA3c8oiIiIiIiIiIiIiIiIiIiIiIiIcf+IiIiIiIiIiIiIiIiIiIiIiIiIiIiIiIhx/4iIiIiIiIiIiIiIiIiIiIiIiIiIiIiIiHH/iIiIiIiIiIiIiIiIiIiIiIiIiIiIiIiIcf+IiFB30JiIiIiIiIiIiIiIiIiIiIiIiIiIcf+IiIiIiIiIiIiIiIiIiIiIiIiIiIiIiIhx/4iIiIhc0dQuiIiIiIiIiIiIiIiIiIiIiIiIhx/4iIiIiIiIiIiIiIiIiIiIiIiIiIiIiIiHH/iIiIiIiIiIiIiIiIiIiIiIiIiIiIiIiIcf+IiIiIiIiIiIiIiIiIiIiIiIiIiIiIiIhx/4iIiIiIiIiIiIiIiIiIiIiIiIiIiIiIiHH/iIiIiIiIiIiIiIiIiIiIiIiIiIiIiIiIcf+IiIiIiIiIiIiIiIiIiIiIiIiIiIiIiIhx/4iIiIiIiIiIiIiIiIiIiIiIiIiIiIiIiHH/iIiIiIiIiIiIiIiIiIiIiIiIiIiIiIiIcf+IiIiIiIiIiIiIiIiIiIiIiIiIiIiIiIhx/4iIiIiIiIiIiIiIiIiIiIiIiIiIiIiIiHH/iIiIiIiIiIiIiIiIiIiIiIiIiIiIiIiIcf+IXNHULoiIiIiIiIiIiIiIiIiIiIiIiIiIiIcf+IhcSdS2iIiIiIiIiIiIiIiIiIiIiIiIiHH/iIiIiIiIiIiIiIiIiIiIiIiIiIiIiIiIcf+IiFiz2EyIiIiIiIiIiIiIiIiIiIiIiIiIiHH/iIiIiIiIiIiIiIiIiIiIiIiIiIiIiIiIcf+IhYK9jUiIiIiIiIiIiIiIiIiIiIiIiIhx/0gKHI9eiIiIiIiIiIiIiIiIiIiIiHH/iIiIiIiIiIiIiIiIiIiIiIiIiIiIiIiIcUeSHIbeiIiIiIiIiIiIiIiIiIiIiIiEXrHLFOiIiIiIiIiIiIiIiIiIiIiIiHH/iIiIiIiIiIiIiIiIiIiIiIiIiIiIiIiIcf+IiIiIiIiIiIiIiIiIiIiIiIiIiIiIiIhx/4iFSV3GqIiIiIiIiIiIiIiIiIiIiIiIiIiHH/iIiIiIiIiIiIiIiIiIiIiIiIiIiIiIiIcf+IiIiIiIiIiIiIiIiIiIiIiIiIiIiIiIhx/4iIiIiIiIiIiIiIiIiIiIiIiIiIiIiIiHH/iIiIiIiIiIiIiIiIiIiIiIiIiIiIiIiIcf+IiIiIiIiIiIiIiIiIiIiIiIiIiIiIiIhx/4iIVJXcaoiIiIiIiIiIiIiIiIiIiIiIiIiHH/iIiIiIiIiIiIiIiIiIiIiIiIiIiIiIhCfnzoGIiIiIiIiIiIiIiIiIiIiIhx/4UO7QIYiIiIiIiIiIiIiIiIiIiIiIiF1J07aIiIiIiIiIiIiIiIiIiIiIiEE1LPytiIiIiIiIiIiIiIiIiIiIiIiIiHH/iIiIiIiIiIiIiIiIiIiIiIiIiIiIiIiIcf+IiIiIiIiIiIiIiIiIiIiIiIiIiIiIiIhx/4iIiIiIiIiIiIiIiIiIiIiIiIiIiIiIiHH/hQd9CYiIiIiIiIiIiIiIiIiIiIiIiIiIiHH/iIiIiIiIiIiIiIiIiIiIiIiIiIiIiIiIcf+IiIhc0dQuiIiIiIiIiIiIiIiIiIiIiIiIiIcf+FxJ1LaIiIiIiIiIiIiIiIiIiIiIiIiIiHH/iIiIiIiIiIiIiIiIiIiIiIiIiIiIiIiIcf+IiIiIiIiIiIiIiIiIiIiIiIiIiIiIiIhx/4iIiIiIiIiIiIiIiIiIiIiIiIiIiIiIiHH/iIiIiIiIiIiIiIiIiIiIiIiIiIiIiIiIcf+IiFB30JiIiIiIiIiIiIiIiIiIiIiIiIiIcf+IiEwoHE1+iIiIiIiIiIiIiIiIiIiHH/iISJIcht6IiIiIiIiIiIiIiIiIiIiIhx/4iIiIiIiIiIiIiIiIiIiIiIiIiIiIiIiHH/iIiIiIiIiIiIiIiIiIiIiIiIiIiIiIiIcf+IiIiIiIiIiIiIiIiIiIiIiIiIiIiIiIhx/4iIhQd9CYiIiIiIiIiIiIiIiIiIiIiIiIhx/4iIiIiIiIiIiIiIiIiIiIiIiIiIiIiIiHH/iIiIiIiIiIiIiIiIiIiIiIiIiIiIiIiIcf+IiIiIiIiIiIiIiIiIiIiIiIiIiIiIiIhx/4iIiIiIiIiIiIiIiIiIiIiIiIiIiIiIiHH/iIiIiIiIiIiIiIiIiIiIiIiIiIiIiIiIcf+IiIiIiIiIiIiIiIiIiIiIiIiIiIiIiIhx/4iIiIiIiIiIiIiIiIiIiIiIiIiIiIiIiHH/iIiIiIiIiIiIiIiIiIiIiIiIiIiIiIiIcf+IiIiIiIiIiIiIiIiIiIiIiIiIiIiIiIhx/4iIiIiIiIiIiIiIiIiIiIiIiIiIiIiIiHH/iIiIiIiIiIiIiIiIiIiIiIiIiIiIiIiIcf+IiIiIiIiIiIiIiIiIiIiIiIiIiIiIiIhx/4iIiIiIiIiIiIiIiIiIiIiIiIiIiIiIiHH/iIiIiIiIiIiIiIiIiIiIiIiIiIiIiIiIcf+IiIiIiIiIiIiIiIiIiIiIiIiIiIiIiIhx/4iIiIiIhcSdS2iIiIiIiIiIiIiIiIiIiIcf+IiIiFxJ1LaIiIiIiIiIiIiIiIiIiIiIiHH/iIiIXEnUtoiIiIiIiIiIiIiIiIiIiIiIhx/4iIiIiIiFiz2EyIiIiIiIiIiIiIiIiIiIiIcf+IiIiIiIQbBs9PmIiIiIiIiIiIiIiIiIiIiIhx/4TCgcTX6IiIiIiIiIiIiIiIiIiIiIcf+IiIiIiIiIiIiIiIiIiIiIiIiIiIiIiIhF6xyxToiIiIiIiIiIiIiIiIiIiIiHH/iIiIiIiIiIiFzR1C6IiIiIiIiIiIiIiIiIiHH/iIiDs9IbXC3oiIiIiIiIiIiIiIiIiIhx/4iIhIChyPXoiIiIiIiIiIiIiIiIiHH/iIhUDdzyiIiIiIiIiIiIiIiIiIiIiIiHH/iIiIiIiIiIiIiIiIiIiIiIiIiIiIiIiIcf+Ihc0dQuiIiIiIiIiIiIiIiIiIiIiIiIiIiIcUcKHI9eiIiIiIiIiIiIiIiIiIiIiIcf+IiIiIiIiIiIiIiIiIiIiIiIiIiIUe7fEYiIiIiIiIiIiIiIiIiIiIiIiIiIiIiIhx/4iIiIiIiIiIiIiIiIiIRnuMqEeIiIiIiIiIiIiIiIiIiIiEywHET+hx/4iIiIiIiIiIiIiIiIiEGsLPU9iIiIiIiIiIiIiIiIiIiFiz2EyIiIiIiIhx/4iIiIiIiIiIiDtJZbW2moiIiIiIiIiIiIiIiIiIiIiHH/iDXq4bsVHoiIiIiIiIiIiIiIiIiIiHH/MgZCvvm9iIiIiIiIiIiIiIiIiIiIiEVnXLmKiHH/iIiIiIiIiIiIiIiIiIiIiIiIiIiIiIiIcf+IiIiIiIiIiIiIiIiIiIiIiIiIiIiIiIhx/4iIiIiIVJXcaoiIiIiIiIiIiIiIiIiIiIiHH/iIiIiIiIiIiIiIiIiIiIiIiIiIiIiIiIcf+DAcgbDzfoiIiIiIiIiIiIiIiIiIiIhx/06J3CdiiIiIiIiIiIiIiIiIiIiHH/iIiITWF8OeiIiIiIiIiIiIiIiIiIiIcf+IiFgr2NSIiIiIiIiIiIiIiIiIiIiIiIhx/4iIiIiIiIiIiIiIiIiIiIiIiIiIiIiIiHH/hFoLy19HH/iIiIiIiIiIiIiIiIiIiIiIiIiIiIiIiIcf+IRIhMx3uIiIcf+IiIiIiIiIiIiIiIiIiIiIiIiIiIiIiIhx/4iIiIiIiIiIhJHkx+G4iIiIiIiIiIiIiIiIiIiIiIiIcf+IiIWCvY1IiIiIiIiIiIiIiIiIiIiIiIhx/4iIiIhMsBxE/oiIiIiIiIiIiIiIiIiIhx/4iIiIiIiIiIiIiIiIiIiIiIiIiIiIiIiHH/iIiIiIVJXcaoiIiIiIiIiIiIiIiIiIiIiIcf+IiIiIUO7QIYiIiIiIiIiIiIiIiIiIiHH/iIiIiIiIiIiIiIiIiIiIiIiIiIiIiIiIcf+IiIiIiIiIiIiIiIiIiIiIiIiIiIiIiIhx/4iIiIhQd9CYiIiIiIiIiIiIiIiIiIiIiIhx/4iIiIiIiIiIiIiIiIiIiIiIiIiIiIiIiHH/iIiIiIiIiIiIiIiIiIiIiIiIiIiIiIiIcf+IiIiIiIiIiIiIiIiIiIiIiIiIiIiIiIhx/4iIiIiIiIiIiIiIiIiIiIiIiIiIiIiIiHH/iIiIiIhcSdS2iIiIiIiIiIiIiIiIiIiIhx/4iIiIiFiz2EyIiIiIiIiIiIiIiIiIiIiIiIcf+IiIiIiFzR1C6IiIiIiIiIiIiIiIiIiIiIiIcf+IiIWLPYTIiIiIiIiIiIiIiIiIiIiIiIiIiHH/iIiIiIiIWLPYTIiIiIiIiIiIiIiIiIiIiIhx/4iIiIiFgr2NSIiIiIiIiIiIiIiIiIiIiHH/iIiIiIiFiz2EyIiIiIiIiIiIiIiIiIiIiIhx/4iIiIiIiIiIiIiIiIiIiIiIiIiIiIiIiHH/iIiIiIiIiIiIiIiIiIiIiIiIiIiIiIiIcf+IiIiIiIiIiIiIiIiIiIiIiIiIiIiIiIhx/4iIiIiIiIiIiIiIiIiIiIiIiIiIiIiIiHH/iIiIiIiIiIiIiIiIiIiIiIiIiIiIiIiIcf+IiIiIiIiIiIiIiIiIiIiIiIiIiIiIiIhx/4iIiIiIiIiIiIiIiIiIiIiIiIiIiIiIiHH/iIiIiIiIiIiIiIiIiIiIiIiIiIiIiIiIcf+IiIiIiIiIiIiIiIiIiIiIiIiIiIiIiIhx/4iIiIiIiIiIiIiIiIiIiIiIiIiIiIiIiHH/iIiIiIiIiIiIiIiIiIiIiIiIiIiIiIiIcf+IiIiIiIiIiIiIiIiIiIiIiIiIiIiIiIhx/4iIiIiIiIiIiIiIiIiIiIiIiIiIiIiIiHH/iIiIiIiIiIiIiIiIiIiIiIiIiIiIiIiIcf+IiIiIiIiIiIiIiIiIiIiIiIiIiIiIiIhx/4iIiIiIiIiIiIiIiIiIiIiIiIiIiIiIiHH/iIiIiIiIiIiIiIiIiIiIiIiIiIiIiIiIcf+IiIiIiIiIiIiIiIiIiIiIiIiIiIiIiIhx/4iIiIiIiIiIiIiIiIiIiIiIiIiIiIiIiHH/iIiIiIiIiIiIiIiIiIiIiIiIiIiIiIiIcf+IiIiIiIiIiIiIiIiIiIiIiIiIiIiIiIhx/4iIiIiIiIiIiIiIiIiIiIiIiIiIiIiIiHH/iIiIiIiIiIiIiIiIiIiIiIiIiIiIiIiIcf+IiIiIiIiIiIiIiIiIiIiIiIiIiIiIiIhx/4iIiIiIiIiIiIiIiIiIiIiIiIiIiIiIiHH/iIiIiIiIiIiIiIiIiIiIiIiIiIiIiIiIcf+IiIiIiIiIiIiIiIiIiIiIiIiIiIiIiIhx/4iIiIiIiIiIiIiIiIiIiIiIiIiIiIiIiHH/iIiIiIiIiIiIiIiIiIiIiIiIiIiIiIiIcf+IiIiIiIiIiIiIiIiIiIiIiIiIiIiIiIhx/4iIiIiIiIiIiIiIiIiIiIiIiIiIiIiIiHH/iIiIiIiIiIiIiIiIiIiIiIiIiIiIiIiIcf+IiIiIiIiIiIiIiIiIiIiIiIiIiIiIiIhx/4iIiIiIiIiIiIiIiIiIiIiIiIiIiIiIiHH/iIiIiIiIiIiIiIiIiIiIiIiIiIiIiIiIcf+IiIiIiIiIiIiIiIiIiIiIiIiIiIiIiIhx/4iIiIiIiIiIiIiIiIiIiIiIiIiIiIiIiHH/iIiIiIiIiIiIiIiIiIiIiIiIiIiIiIiIcf+IiIiIiIiIiIiIiIiIiIiIiIiIiIiIiIhx/4iIiIhYs9hMiIiIiIiIiIiIiIiIiIiIiIiIcf+IiIiIhQ7tAhiIiIiIiIiIiIiIiIiIiHH/iIiISHEsiO2IiIiIiIiIiIiIiHH/iIiIhFJXy9qIiIiIiIiIiIiIiIiIhx/4iDx2gbSJfoiIiIiIiIiIiIiIiIiIiIiElxLHjtiIiIiIiIiIiIiIiIiIiIcf+IiIiIiFQN3PKIiIiIiIiIiIiIiIiIiIcf+ITDxMTDuIhx/4iIiIiIiIiIiIiIiIiIiIiIiIiIQTUs/K2IiIiIiIiIiIiIiIiIiIiIiIhx/4iIiIiEYYvK50iIiIiIiIiIiIiIiIiIiIiEq6fGRYiIiIiIiIiIiIiIiIiIiIiIiIiHFHChyPXoiIiIiIiIiIiIiIiIiIiIiHFH6CyBfYiIiIiIiIiIiIiIiIcf+IiIiIhc0dQuiIiIiIiIiIiIiIiIiIiIiIiIcf+IiIiIiISJIcht6IiIiIiIiIiIiIiIiHH/iIiIiEjoLIF9iIiIiIiIiIhx/4iIiIiIiIVA3c8oiIiIiIiIiIiIiIiIhx/4iIiIiIUHfQmIiIiIiIiIiIiIiIiIiIiIhx/4iIiIiIUHfQmIiIiIiIiIiIiIiIiIiIiIhx/0woHE1+iIiIiIiIiIiIiIiIiIiIiIcf9Bfnz4GIiIiIiIiIiIiIiIiIiIcf+Ig9aEazl7mIiIiIiIiIiIiIiIiIiHH/g0RhO8ueyIiIiIiIiIiIiIcf+IiIiIiIiDZEtrq7SYiIiIiIcf+IiIiIiIiIiIiINpOjumxciIiIiIiIiIiIiIiIhx/4iIiEyfHEYOiIiIiIiIiIiIiIiHH/iIiIiIVA3c8oiIiIiIiIiIiIiIiIiIiHH/iIiIiIhK89xgwoiIiIiIiIiIiIiIcf+IiIiIiIiIiIiIiIiIiIiIiIiIiIiIiIhx/4iIiIiIiIiFQN3PKIiIiIiIiIiIiIiIhx/4iIiIiIhQ7tAhiIiIiIiIiIiIiIiIiIcf+IiIiIiITYJsN9mIiIiIiIiIiIiIiIiIiIiIcf+IiIiIiIiIiIiIiIiIiIiIiIiIiIiIiIhx/4iIiIiIiIiIiIiIiIiIiIiIiIiIiIiIiHH/iIiIiIiIhYs9hMiIiIiIiIiIiIiIiIiIiIhx/4iIiIiIiIiIiIiIiIiIiIiIiIiIiIiIiHH/iIiIiIiIiIiIiIiIiIiIiIiIiIiIiIiIcf+IiIiIiIiIiIiIiIiIiIiIiIiIiIiIiIhx/4iIiIiIiIhYs9hMiIiIiIiIiIiIiIiIiIiIcf+IiIiIiIVJXcaoiIiIiIiIiIiIiIiIiIiIhx/4iIiIiIiEiSHIbeiIiIiIiIiIiIiIiIcf+IiIiIiIiIiIiIiIiIiIiIiIiIiIiIiIhx/4iIiIiIiIiIiIiIiIiIiIiIiIiIiIiIiHH/iIiIiIVA3c8oiIiIiIiIiIiIiIiIiIiHH/iIiIiIhQ7tAhiIiIiIiIiIiIiIiIiIhx/4iIiIiIiIiIiIiIiIiIiIiIiIiIiIiIiHH/iIiIiIiIiIiIiIiIiIiIiIiIiIiIiIiIcf+IiIiIiIiIiIiIiIiIiIiIiIiIiIiIiIhx/4iIiIiIiIiFzR1C6IiIiIiIiIiIiIiIiIiIhx/4iIiIiIiIiIiIiIiIiIiIiIiIiIiIiIiHH/iIiIiIiIiIiIiIiIiIiIiIiIiIiIiIiIcf+IiIiIiIiIiIiIiIiIiIiIiIiIiIiIiIhx/4iIiIiIiIiIiIiIiIiIiIiIiIiIiIiIiHH/iIiIiIiIiIiIiIiIiIiIiIiIiIiIiIiIcf+IiIiIiIiIiIiEA1LA2tiIiIhx/4iIiIiIiIiIiIiIiFzR1C6IiIiIiIiIiIiIhx/4iIiIiISAocj16IiIiIiIiIiIiIiHH/iIiIiIiEywHET+iIiIiIiIiIiIiIiIiHH/iIiIiIhAVhwLnoiIiIiIiIiIiIiIiHH/iIiIiIiIiIiIiIiIiIiIiIiIiIiIiIiIcf+IiIiIiIiIiIiIiIiIiIiIiIiIiIiIiIhx/4iIiIiIiIhUldxqiIiIiIiIiIiIiIiIiIiHH/iIiIiIiIiIiIiIiIiIiIiIiIiIiIiIiIcf+IiIiIiIiIiIiIiIiIiIiIiIiIiIiIiIhx/4iIiIiIhMKBxNfoiIiIiIiIiIiIiIcf+IiIiIiFxJ1LaIiIiIiIiIiIiIiIiIiIiHH/iIiIhYK9jUiIiIiIiIiIiIiIiIiIiIiIcf+IiIiIiIiIiIiIiIiIiIiIiIiIiIiIiIhx/4iIiIiIiIiIiIiIiIiIiIiIiIiIiIiIiHH/iIiIiIhIChyPXoiIiIiIiIiIiIiIcf+IiIiIhFnHy2OIiIiIiIiIiIiIhx/4iIiIiIiIhAFDwPvIiIcf+IiIiIiIiIiIiIiIiIiEywHET+iIiIiIcf+IiIiIiIiIiIiIiIiIiIiIiIiIiIiIiIhx/4iIiIiIiIiIiIiIiIiIiIiIiIiIiIiIiHH/iIiIiIiIiIiIiIiIiIiIiIiIiIiIiIiIcf+IiIiIhUldxqiIiIiIiIiIiIiIiIiIiIiIhx/4iIiIiEiSHIbeiIiIiIiIiIiIiIiIiIcf+IiIiIiIiIiIiIiIiIiIiIiIiIiIiIiIhx/4iIiIiIiIiIiIiIiIiIiIiIiIiIiIiIiHH/hcSdS2iIiIiIiIiIiIiIiIiIiIiIiIiIhx/4iIiIiIiIiIiIiIiIiIiIiIiIiIiIiIiHH/iIiIiIiIiIWLPYTIiIiIiIiIiIiIiIiIiIhx/4iIiIiIiIiFxJ1LaIiIiIiIiIiIiIiIiIcf+IiIiIiIWCvY1IiIiIiIiIiIiIiIiIiIhx/4iIiIiIiIiIVJXcaoiIiIiIiIiIiIiIiIiHH/iIiIiIiIhQ7tAhiIiIiIiIiIiIiIiIhx/4iIiIiIiIiIiIiIiIiIiIiIiIiIiIiIiHH/iIiIiIiIiFzR1C6IiIiIiIiIiIiIiIiIiIiHH/iIiIiEgKHI9eiIiIiIiIiIiIiIiIcf+IiIiIiIiIiIiIiIiIiIiIiIiIiIiIiIhxW9HULoiIiIiIiIiIiIiIiIiIiIiIiIiIiIiIcf+IiIiIiIiIiIiIiIiIiIiIiIiIiIiIiIhx/4iIiE0bXD5KiIiIiIiIiIiIiIiIiIiIiIiEHNHPMuiIiIiIiIiIiIiIiIiIiIiIiIiHH/iIiIiISin8bWCIhx/4iIiIiIiIiIiIiIiIhKmYxmZ4iIiIiIiIiIiIiIiIiIiIiIiIiIiIiIcf+IiIiIiIiIiIiIiIiIiIiIiIiIiIiIhKQ3xryIiIiIiIiIiIiIiIiIiIiIiIhFdBy4voiIiIiIiIiIiIiIiIiIiIiIiIiIhx/4iIiIiIiIiIiIiIiIiIiIhOVLwqtIiIiIiIiIiIhx/4iIiIiIiIhYK9jUiIiIiIiIiIiIiIiIiHH/iIiIiIiIiIiIiIiIiIiIiIiIiIiIiIiIcf+IN9SiuStdiIiIiIiIiIiIiIiIiIiIcf+EXBrLPliIiIiHH/iIiIiIiIiIiIiIiIiIT2jsGXGIiIiIiIiIiIiIiIiIiIiIiIiIiIiIcf+IiIiIiIiIiIiIiDzZUbQmroiIiIiIiIiIiIiIiIiIiIiIiEagvKX0iIiHH/iIiIiIiIiIiIiIiIiEJhzOnjiIiIiIiIiIhx/4iIiIiIiIiIiINOvCvBQ9iIiIiIiIiIiIiIiIiIiIiIiIWLPYTIhx/4iIiIiIiIiIiIiIiIiIiIiIiIiFQN3PJx/4iIiIiIiIiIiIiIiIiIiIiIiIiIiIiIiHH/iIiIiIiIiDrNJbYy2oiIiIiIiIiIiIcf+IiIiIiIiIiIiIiIiIiIiIiIiIiIiIiIhx/4Sbp8dFiIiIiIiIiIiIiIiIiIiIcf+EhQPIr8iIiIiIiIiIiIhx/4iIiIiIiIShXMbqOIiIiIiIiIiIiIiIiIhx/4iDge8rjhDYiIiIiIiIiIiIiIiIiIiIcf89y2OzNJyIiIiIiIiIiIiIiIiHH/iIiIiIiIiIiIiIiIiIiIiIiIiIiIiIiIcU8lLA2tiIiIiIiIiIiIiIiIiIcf+IiIhN+WwwaYiIiIiIiIiIiIiIiIiIiIiHH/iIiIiIiFSV3GqIiIiIiIiIiIiIiIiIiIiIcf+IiEm6fHRYiIiIiIiIiIiIiIiIiHH/iIiIiIiIiIXEnUtoiIiIiIiIiIiIiIiIhx/4iIiIiIiIiIRFMsys2IiIiIiIcf+IiIiIiIiIiIiIiFQN3PKIiIiIiIiIiIcf+IiIiIiIiIiIiIiIiIiIhKV6xqhYiIiIiIiIiIiIiIiIhx/4iIiITLAcRP6IiIiIiIiIiIiIiIiIiIhx/4RSV8vaiIiIiIiIiIiIiIiIiIiIiIcf+IiIiIiIiFiz2EyIiIiIiIiIiIiIiIiIiIiHH/g/91GxCK6IiIiIiHH/iIiIiIiIiIiIiIiIiIiEVTLLrNiIiIiIiIiIiIiIiIiIiIiIiEywHET+iHH/iIiIiIiIiIiIiIiIiIiITLAcRP6IiIiHH/iIiIiIiIiIiIiIiIiITJ8cRg6Icf+IiIiIiIiIiIiIiIiIgxNPG/yw5x/4iIiIiIiIiIiIiIiIiIiIiIS0rsW1GIiIiIiIiIiIiIiIiIiIiIiIhx/4iIiIiIiIiIiIiIiIiIiIiIiIiIiIiDQmUbzZroiIiIiIiIiIhx/4iIiIiIiFxJ1LaIiIiIiIiIiIiIiIiIiIcf+IiEDNHAQuiIiIiIiIiIiIiIiIiHH/iIiIiIiIiIiDT3obwIXocf+IiIiIiIiIiIiIiIiIiIiIiIiEE1LPytiIiIiIiIiIiIiIiIiIiIiIQYs890yIiIiIiIiIiIiIiHH/iIiIiIiIiIhKNrxslIiIiIiIiIiIiIiIiIiIiIhG4pyh1oiIiIiIiIiIiIcf+IiIiIiISJIcht6IiIiIiIiIiIiIiIiHH/iIiEywHET+iIiIiIiIiIiIiIiIiIiIiEf2zJCTiIiIiIiIiIiIiIiIiIiIiFQN3PJx/4iIiIiIiIiIiIiIiIiIiIiIiIiIiIiIiHH/iIiIiISin8bWCIhx/4iIiIiIiIiIiIiIiIiIiIiIiIiIhJkhx23oiIiIiIiIiIiIiIiIiIhIkhyG3oiIcf+IiIiIiIiIiIiIiIhNfiw4HYiIiIiIiIiIiIiIiIiIiIiIiIiIiIiIhx/4iIiIiIiIiIiIiIXEnUtoiIiIiIiIiIiIcf+IiIiIiIiIiIiIiIiIiIiIhIkhyG3oiHH/iIiIiIiIiIiIiIiIiIiEgKHI9eiIcf+IiIiIiIiIiIiIiIiEF+fPgYiIcf+IiIiIiIiIiIiIiIiEDNHAQuiIiHH/iIiIiIiIiIiIiIiERTLMrNiIhx/4iIiIiIiIiIiIiIiEa07LSx/4iIiIiIiIiIiIiIiIiIiE9H/BuAiIiIiIiIiIiIiIiIiIiIiIcf+IOYxzt3OMiIiIiIiIiHH/iIiIiIiIiIiIiIiIiIiIhcSdS2iIiIiIhx/4iIiIiIiIiIiIiIMTTxv8sOiIiHH/iIiIiIiIiIiIiIiIWLPYTIiIiIiIiIiIiIhx/4iIiIiIiISD88nAz/iIiIiIiIiIiIiIiIiIiIiIiIiIiIiIiIcf+IiIiIiIiIiIiIiIiIiIiIiIiIiIiIiIhx/4iIiIiIiIiIiIiIiIiIiIiIiIiIiIiIiHH/iIiIiIiIiIiIiIiIiIiIiIiIiIiIiIiIcf+IiIiFiz2EyIiIiIiIiIiIiIiIiIiIiIiIiHH/iIiIiIiIiIiIiIiIiIiIiIiIiIiIiIiIcf+IiIhJunx0WIiIiIiIiIiIiIiIiHH/iIiIiIhMsBxE/oiIiIiIiIiIiIiIiIiHH/iIiIiIiIiIiIhUDdzyiIiIiIiIiIiIiHH/iIiIiIiIiIiETKLMNdiIiIcf+IiIiIiIiIiIiIiIiIiIiIiIiIiIiIiIhx/4iIiIiIiIiIiIiIiIiIRcoss12IiIiIiIiIiIiIiIiIiIiIiIiIiIg0R0G8uL6IiIiIiIiIiIiIiIiHH/iIiIhIUDyK/IiIiIiIiIcf+IiIiIiIiIiEhxLIjtiIiIiIiIcf+IiIiIiIiIiIiIhGOaysZYiIiIiIiIiIiIiIiIiIiIiIcf+IiIRWdcuYqIiIiIiIiIiIiIiIiIiIiE35bDBpiIhx/4iIiIiIiIiIiIiIiIiIiEVGbLuZiIiIiIiHH/iIiIiIiIiIiIiIiIiIiIiIiIiIiIiIiIcf+IiIiIiIiIiIiIiIiIiIiIiIiIiIiIiIhx/4iIiIiIhArCwGPYiIiIiIhx/4iIiIiIiIiIiIiIiIiIiIiIiIiIiIiIiHH/iIiIiIiIiIiIiIiIiEcL/J9AiIiIiIiIiIiIiIiIiIiIiIiHH/iIiIiIiIiIiIiIiIiIiIiIiIiFxJ1LaIhx/4iIiIiIiIiIiIiIiIiDfIEbk37oiIiIiIiIiIiHH/iIiIiIiETrHMFOiIiIiIiIiIiIiHH/iIiIiIiIOXDxt48OiIiIiIiIiIiHH/iIiIiIiIiIiIiIiIiIiIiIiIQYs890yIiIiIiIiIiIiIiIiIiHH/iIiIiIiIiIiIiIiIiIhAVhwLnoiIiHH/iIiIiIiIiIiIiIiIiIiIiIiIiIiIiIiIcf+IiIiIiIiIiITLAcRP6IiIiIiIiIiIiIcf+IiIiIiIiIiIiIiIiIiIiIiIiIiIiIiIhx/4iIiIiIiIiIiIiIiIiIiIiIiIiIiIiIiHH/iIiIiIiIiIiIiIiIiIiIiIiIiIiIiIiIcf+IiIiIiIiIiIiIiIiIiIiFzR1C6IiIiIiIiIcf+IiIiIiIiIiIiIQKwsBj2Icf+IiIiIiIiIiIiIiIiIiEDNHAQuiHH/iIiIiIiIiIiIiIiIiIiIiD90crGLjYiIiIiIiIiIiIiIiIhx/4iIiIiIiIiIiIiIiIiIiIiIiIiIiIiIiHH/iIiIiIiIiIWLPYTIiIiIiIiIiIiIiIiIiIhx/4iIhBo6z1xYiHH/iIiIiIiIiIiIiIiIiIiIhKzqxjFYiIiIiIiIiIiIiHH/iIiIiIiIhFZ1y5ioiIiIiIiIiIiIiIiIiIiIiEXrHLFOiIiIiIiIiIiIiIiIiIiIiIiIcf+IiIiIiIiIiIiIiIiIiIiIiIiIiIiIiIhx/4iIiIiIiIiIiIiIiIiIiIiIiIiIiIiIiHH/iIiIiIiIiIiIhcSdS2iIiIiIiIiIiIiIhx/4iIiIiIhUldxqiIiIiIiIiIiIiIiIiIiIiDU6gbvFfoiIiIiIiIiIiIiIiIiIiEqZjGZniIiIiIiIiIiIiIiIiIiIcf+IiIiIiIiIiIiIiIiIiIiIiIiIiIiIiITTxMPDuIiIiIcf+IiIiIiIiIiIiIiIiIiIVA3c8oiIiIiIcf+IiIiIiIiIiIiIiIiIiIiIiIiIiIiErbbGJJiIiIiIiIiIiIiIiIiIiIiIiEFJXPtqiIiIiIhx/4iIiIiIiIiIiIiIiE2jXDXKiIiIiIiIiIiIiIiIiIcf+IiIRFMsys2IiIiIiIiIiIiIiHH/iIiIiIiFSV3GqIiIiIiIiIiIiIiIiIiIiIcf+IiIiIiIiIiE23jDSHiIiIhx/4iIiIiIiIiIiIiIiIiIXNHULoiIiIiIiIiIhx/4iIiIiIiIiIiIiIiIiIiIiIiIiIiIiIiHH/iIiIiIiIiIiIiIiIiIiIiIiIiIiIiIiIcf+IiIiIiIiIiIiIiIiIiIiIiIiITV08OiyIiIiIiIiIiIiIiIiHH/iIiIhB0Vzy6oiIiIiIiIiIiIiIiIiIiIiEk/PHwMiIiIiIiIiIiIiIiIiHH/iIiIiIiIiIiIiIiIiIiIiIiIiIhNo1w1yoiIiIiIhx/4iIiIiIiIiIiIiIiIiIiIiIiIiIiIiIiHH/iIiIiIiIiIiIiIiIg/OjGxxc6Icf+IiIiIiIiIiIiIiIiIiIiIiIiIiIiEYEjK+3iIiIiIiIiIiIiIiIiIiIiHH/TLAcRP6IiIiIiIiIiIiIiIiIiIiIiIiDRoMbyXzoiIiIiIiIiIiIiIiIiIiDgwIbjP3oiIiIiIiIiIiIiIiIiIiIiIhBrCz1PYiIiIiIiIiIiIiIiIiIiIhxW9HULoiIiIiIiIiIiIiIiIiIiIiISVA8evyIiIiIiIiIiIiIiIiIiIiIiHH/iIiIiIiIiIiIiIiIiIiIiIiIiIiIiIiIcf+IiIiIiFDu0CGIiIiIiIiIiIiIiIiIiHH/iIiIiIiIiIiIiIiIiIiIiIiIiIiIiIiIcf+IiIiIiIiIiIiIiIiIiIiIiIiIiIiIhBzRzzLoiIiIiIiIiIiIiIiIiIiIiIhx/4iIiIiIiIiIiDgCcbj9joiIiIiIiIiIiIiIiIiIhx/4iIiIiIiIiIQV2M+ieIiHH/iIiIiIiIiIiIiIiIiIiIVJXcaoiIiIiIiIcf+IiIiIiIiIiIiIiIiIiIiIiIiIiIiIiIhx/4hMfixIHYiIiIiIiIiIiIcf+IiIiIiIiIhF3lyyGoiIiIiIiIiIiIiIiIiIiHH/iIhNG1w+SoiIiIiIiIiIiIiIiIiIiIiIiIiIiIcf+IiIiIiIiIiIiIiIiIiIiIiIiIUO7QIXH/iIiIiIiIiIiIiIiIiIiIiIiIiIiIiE2jXDXKiIiIhx/4iIiIiIiIiIiIiIiIhCgrzn1IiIiIiIiIiIiIiIiHH/iIiIhEMjzM3IiIiIiIiHH/iIiIiIiIiIiIiIiIiIiIiIiIiIiIiIiIcf+IiIiIiIiIiIiIiIiIiIiIiIiIiIiIiIhx/4iIiIiIiIiIiIiERTLMrNiIiIcf+IiIiIiIiIiIiIiIiIiIiIiIiIiIiIhRd9+IiIiIiIiIiIiIiIiIiIiIiIiIiIiIiIiHH/iIiIiIiIiIiIiIiIiIiIiIiIiIiIiIhOVLwqtIiHH/iIiIiIiIiIiIiIiIiISgGcb+aIiIiIiIiIiIiIiIiIiIiIiIiIiIcf+IiIiIiIiINE5kvLGbiIiIiIiIiIiIiIhx/4iIiIiIiIiIiIgwHIGw836IiIiIiIiHH/iIiIiIiIiIiIhNQIw794iIiIhx/4iIiIiIiIiIiIiIiDvRsrUuTYcf+IiIiIiIiIiIiIiIiIiIiEGsLPU9iIiIiIiIiIiIiIiIiIiIiIiIiIiHH/iIiIiEA1LA2tiIiIiIiIiIiIcf+IiIiIiIiIiIiIiIUHfQmIiIiIiIiIiIiIcf+IiIiIiIiIiIRRFMvuuIiIiIiIiIiIiIiIiIiIiIiIiIiIiIcf+IiIiIiIiIiITJ8cRg6IiIiIiIhx/4iIiIiIiIiIiIiIRb1stCmIiIiIiIiIhx/4iIiIiIiIiIiIiIiIiIiIiIiIiIiIiIiHH/iIiIiIiIiIiIiFSV3GqIiIiIiIiIiIiIiIcf+IiIiIiIiIiIiIiIiIiIiIiIiIiIiIiIhx/4iIiIiIiIiIiIiIiIiIiIiIiIiIiIiIiHH/iIiIiIiIiIiIiIiIiIiIiIiIiIiIiIiIcf+IiIiIiIiIiIiIiIiIiIiIiIiIiIiIiIhx/4iIiIiIiIiIhYs9hMiIiIiIiIiIiIiIiIiIcf+IiIiIWLPYTIiIiIiIiIiIiIiIiIiIiIiIiHH/iIiIiIiIiIiIiIiIiIiIiIiIiIiIiIiIcf+IiIiIiIiIiIiIiIiIiIiIiIiIiIiIiIhx/4iIiIiIRcGsw+X/iIiIiIiIiIiIiIiIiIiIiIiIiIiIg4rkS4UbuIiIiIiHH/iIiIiIiIiIiIiIiIiITJ8cRg6Icf+IiIiIiIiIiIiIiIiIiIiIiIiIiIiIiIhx/4iIiIiIiIiIiIiIiIiIiIiIhJhVx3qoiIiIiIiIiHH/iIiIiIiIiIiIiIiIiIiIiIiIiIiIiIiEpXrGqFiIiIiIcf+IiIiIiIiIiIiIiIiEgKHI9eiIiIhx/4iIiIiIiIiIiIiIiIiIMAhRsAiuiIiIiIiIiIiIiIiIiIiIiIcf+IiIiEiSHIbeiIiIiIiIiIiIiIiIiIiHH/hc0dQuiIiIiIiIiIiIiIiIiIiIiIiIiIiIiHH/iIiEg/PIwMiIiIhx/4iIiIiIiIiIiIiIRZx8tjiIiIiHH/iIiIiIiIiIiIiIiEgKHI9eiIiIiIcf+IiIiIiIiIiIiIiIhIkhyG3oiIiIiIiHH/iIiIiIiIiIiIiIiIiIiIUO7QIYiIiIhx/4iIiIiIiIiIiIiIiIiIRyzsnTGIiIiIiIiIiIiIiIiIiIiIiIiE2fHDYOiIiIiIiIiIiIiIiIiIiIiIiHH/iIiIiFiz2EyIiIiIiIiIiIiIiIiIiIRak8tWyIiIiIiIiIiIiIiIhx/4iIiIiIiIiIiIiIiIiIiIiIiIiIiIiIiHH/iIiIiIiIiIiIiIiIiIiIiIiIiIiIiIiIcf+IiIiIiIQFYcC56IiIiIiIiIiIiIiIcf+IiIiIiIiIiIiIiIiIiIiIiIiIiIiIiIhx/4iITLAcRP6IiIiIiIiIiIiIiIiIiIiIhx/4iIiEJA3OvyiIiIiIiIiIiIiIiIiIhx/4iIiIiIiIiEjoLIF9iIiIiIcf+IiIiIiIiIiIiIiEpr3GlCiIiIcf+IiIiIiIiIiIiIiIiIiIiIiIiIiIiIiIhx/4iIiIiIiIiIiIiIhAzRwELoiIiIcf+IiIiIiIiIiIiIiIiIiIhYs9hMiIiIiIiIiHH/iIiIiIiIiIiIiIiIiIiIiIiIiIhBNSz8rYiIiIiIiIiIiIiIiIiIiIiIiHH/iIiIiIiIiIiIiFSV3GqIiIiIiIiIiIiIiIcf+IiIiIiISOgsgX2IiIiIiIiHH/iIiIiIiIiIiIiIiIiIiIiIiIiIiIiIiIcf+IiIiIiIiIiIiIiIiIiIiIiIiITeU8MayIiIiIiIiIiIiIiIiIiIcf+IhANSwNrYiIiIiIiIiIiIiIhx/4iIiIiIP3wRsYPuiIiIiIiIiIiIiIiIiIiIiIcf+IiIiIiIiIiIiITaNcNcqIiIiIiIiIiIiIiIiIiIiHH/iIiIiIiIiIhAVhwLnoiIiIiIiIiIiHH/iIiIiIiIiIiIiIiIiIiIiIiIiIiIiIiIcf+IiIiIiIiIiIiIiIiIiIiIiIiIiIiIiIhx/4iEgKHI9eiIiIiIiIiIiIiIiIiIiHH/hUldxqiIiIiIiIiIiIiIiIiIiIiIiIiIiIcf+IiIiIiIiIiIiIiIiIiIiIiIiIiIiIiIhx/4iIiIiIiIiIiIiIiIiIiIiIiIiIiIiIiHH/iIiIiIiIiIiIiIiIiIiIiIiIiIiIiIiIcf+IiIiIiIiIiIiIiIiIiIiIiIiIiIiIiIhx/4iIiIiIiIiIiIiIiIiIiIiIiIiIiIiIiHH/iIiIiIiIiIiIiIiIiIiIiIiIiIiIiIhZs9dMiIiIiIiIiIiIiIiIiIiIiIiIiIiIiIiIcf+IiIiIiEGfbPYJiIiIiIiIiIiIiIiIiHH/iIiEF+fPgYiIiIiIiIiIiIiIiHH/iIiIiIiIiIiIiIiIiIiIiIiIiIS7H8VOCIiIiIiIiIiIiIiIiIhx/4iIiIiIWCvY1IiIiIiIiIiIiIiIiIiIiHH/g8zJG0M26IiIiIiIiIiIiIiIcf+IiIiIiIiIiIiIiIiIiIiIiIiIiIiIiIhx/4iIiIiIiEHEnPO2iIhx/4iIiIiIiIiIiIiIiIiIiIiEGwbPT5iIiIiIiHH/iIiIiIiIiIiIiEyfHEYOiIiIiIcf+IiIiIiIiIiIiIhE6xzBToiIiIiIcf+IiIiIiIiIiIiIiIiIg3HyG54N6IiIhx/4iIiIiIiIiIiIiIiIiER0HMi+iIiIiHH/iIiIiIiIiIiIiIiIiIiIiIiFB30JiIiIiHH/iIiIiIiIiIiIiIiIiIiIiIiIiEywHFT+/4iIiIiIiIiIiIiIiIiIiIhFyiyzXYiIiIiIiIiIiIiIiIiIiIiIiElxLHjtiIiIiIiIiIiIiIiIiIiIiIiEXrHLFOiIiIiIiIiIiIiIiIiIiIiIcV9n0JiIiIiIiIiIiIiIiIiIiIiIiIhDt9zUgoiIiIiIiIiIiIiIiIiIiIiIiIiHH/iIiIiIiIiIiIiIiIiIiIQM0cBC5x/4iIiIiIiIiIiIiIiIhBfnz4GIhx/4iIiIiIiIiIiIiIiIiIScc8c4yIiIiIiIiIiIiIiIiIiIiIiIiIcf+IiEwoHE1+iIiIiIiIiIiIiIiIiIiHH/iIiIiIiIiIiIiIiIiIiIiIiIiIiIiIRescsU6IiIiIiIiIiIiIiIiIiIiIQVYc+p6IiIiIiIiIiIiIiIiIiIiIiIiIiHH/iIiIiIiIiIiIiIiIiIiIiITCgcTX5x/4iIiIiIiIiIiIiIiIiIiIiIiIiIiIhJChx/XoiIiIiIiIiIiIiIiIiIiIOufxthgOiIiIiIiIiIiIiIiIiIiIiIhx/4iIiIiIiIiIiIiIhMnxxGDoiIiHH/iIiIiIiIiIiIiIiIiITCgcTX6IiIhx/4iIiIiIiIiIiIiIiIhEUyzKzYcf+IiIiIiIiIiIiIiIiIiIiITaNcNcqIiIiIiIiIiIiHH/iIiIiIiIiIiIXEnUtoiIiIiIiIiIiIiIhx/4iIiIiIiIiIOKbyuFkNiIiIiIiIiIiIiIhx/4iIiIiIiIiIiIhFqTy1bIiIiIiIiIiIiIiIiIiIiIiIiIPD0htMLeiIiIiIiIiIiIiIiIiIiIiDUM0bvzLoiIcf+IiIiIiIiIiIiIiIiIiEWcfLY4hx/4iIiIiIiIiIiIiIiIiIiINU6xu7FOiIiIiIiIiIiIiIiIhx/4iIiIiIiIiIiINP/yvAANiIiIiIiIiHH/iIiIiIiIiIiIiER0HMi+iIiIiIiIiIcf+IiIiIiIiIiIiEQyPMzccf+IiIiIiIiIiIiIiIiIiIiISUN8e8iIcf+IiIiIiIiIiIiIiIiIiIiIhFJXy9qHH/iIiIiIiIiIiIiIiIiIiIiIiIiIiIhJkhx23oiIiIiIiIiIiIiIiIiIiIiIiIiIiIXUnTtoiIiIiIiIiIiIiIiIiIiIiIiIiIiFUN2/KIiIiIiIiIiIiIiIiIiIiIiIiIiIhx/4iIiIiIQUlc+2qIiIiIiIiIiIiIiIiIiIiIiIgzOxW9xOqIiIiIiIiIiIiIiIiIiIiIQFYcC56HH/iIiIiIiIiIiIiIiIiIiIiIQc0c8y6IiIiIiIiIiIiIiIiIiIiINh+GuuB5iIiIiIhx/4iIiIiIiIiIiIiIiIiIiIiIiIiIiIiIiHH/iIiIiIiIiEBWHAueiIiIiIiIiIiIiHH/iIiIiIiIiIiIiIiIiIiIiIiIiIiIiIiIcf+IiIiIiIiIiIiIiIiIiIiIiIiIiIiIiIhx/4iIiIiIiIiIiIiIiIiIiIiIiIiIiIiIiHH/iIiIiIiIiIiIiIiIiIiIiIiIiIiIiIiIcf+IiIiIiIiIiIiIiIiIiIiIiIiIiIiIiIhx/4iIiIiIiIiIiIiIiIiIiIiIiIiIiIiIiHH/iIiIiIiIiIiIiIiIiIiIiIiIiIiIiIiIcf+IiFSV3GqIiIiIiIiIiIiIiIiIiIiIiIiIhx/4iIiIRizsrTGIiIiIiIhx/4iIiIiIiIiIiIiEY5rKxliIiIiIiIiIiIiIiIiIiIiErOrGMViIiIcf+IiIiIiIiIiIiIiIiIiIiIiIiIiIiIiIhx/4iIiIiIiIiIiIiIiIiIiIiIiIiIiIiIiHH/iIiIiIiIiIiIRSV8vaiIiIiIiIiIhx/4iIiIiIiIiIiIiIiIiIiIiIiIiIiIiIiHH/iITDxMTDuIcf+IiIiIiIiIiIiIiIiIiIiIiIiIiIiDh5cbiGjnH/iIiIiIiIiIiIiIiIiIiIiEHyTPDbiIiIiIiIiIiIiIiIiIhx/4iIhQ7tAhiIiIiIiIiIiIiIiIiIiIiIcf+IiIiIiIiIiIiIiIiIiIiIiIiIiIiIiIhx/4iIiER0HMi+iIiIiIiIiIiIiIiIiIiHH/iIhEyizDXYiIiIiIiIiIiIcf+IiIiIiIiFQN3PKIiIiIiIiIiIiIiIiIcf+IiIiIiIiIhEyizDXYiIiIhx/4iIiIiIiIiIiIiIiIiIiIiIiIiIiIiIiHH/iIiIiIiIiIiIiIiIiIiIiIiIiIiIiIiIcf+IiIiIiIiIiIiEeT/JbAiIiIiIiIiIiIiIiIiIiIiIhcSdS2iIiHH/iIiIiIiIiIiIiIiIiIiIiIiIhLa9xZQoiIiIiIiIiIiIiIiIiIiIiIiIiIhx/4iIiIiIiIiIiIiIiIiIiIhFUyy6zYiIiIiIiIiIiIiIiIiIiIiIiIiIiIiHH/iIiIiIiIiIiIiIiIiIiIiIiIiIiIiIiIcf+IiIiIiIiIiIiIiIiIiIiIiIiIiIiIiIhx/4iIiIiIiIiIiIiIiIiIiIiIiIiIiIiIiHH/iIiIiIiIiIiIQFYcC56IiIiIiIiIiHH/iIiIiIiIiIiIiIiIiIiIiIiIiIiIiIiIcf+IiIiIiIiIiIiIiIiIiIiIiIiIiIiIiIhx/4iIhMsBxE/oiIiIiIiIiIiIiIiIiIiIhx/4iIiIiE1hfDnoiIiIiIiIiIiIiIiIiHH/iIiDSAobx/XoiIiIiIiIiIhx/4iIiIiIiIiEjoLIF9iIiIiIcf+IiIiIiIiIiIiIiIiIiIiIiIiIiIiIiIhx/4iIiIiIiIiIiIiIiIiIiIiIiIiIiIiIiHH/iIiIiIiIiIiIiIiIiIiIiIiIiIiIiIiIcf+IiIiIiIiIiIiIiIiIiIiIiIiIiIiIiIVZXbaoiIiIiIiIiIiIiIiIiIiIiIiIUHfQmIiHH/iIiIiIiIiIiIiIiIiIiIiITpacJpaIiIiIiIiIiIiIiIiIiIiIcf+IiIiIiIiIiIiIiIiIiIiIiIiIiIiIiIhx/4iIiIiIiIiIiIiIiIiIiIiIiIiIiIiIiHH/iIiIiIiIiIiIiIiIiIiIiIiIiIiIiIiIcf+IiIiIiIiIiIiIiIiIiIiIiIiIiIiIiIhx/4iIiIiIiIiIiIiIiIiIiIiIiIiIiIiIiHH/iIiIiIiIiIiIiIiIiIiIiIiIiIiIiIWSvX1IiIiIiIiIiIiIiIiIiIiIiIiIiEXeXLIaiIcf+IiIiIiIiIiIiIiIiIiIiIiIiIiIiIiIhx/4iIiIiIiIiIiIiIiIiIiIiIiIiIiIiIiHH/iIiIiIiIiIiIiIiIiIiIiIiIiIiIiIiIcf+IiIiIiIiIiIiIiIiIiIiIiIiIiIiIiIhx/4iIiIiIiIiIiIiIiIiIiIiIiIiIiIiIiHH/iIiIhIUDyK/IiIiIiIiIcf+IiIiIiIiIhFBIy/t4iIiIiIcf+IiIiIiIiIiIiIiIiIiIiIiIiIiIiIiIhx/4iIiIiIiIiIiIiIiIiIiIiIiIiIiIiIiHH/iIiIiIiIiIiIiIiIiIiIiIiIiIiIiIiIcf+IiIiIiIiIiIiIiIiIiIWCvY1IiIiIiIhx/4iIiIiIiIiIiIiIiIiIiIiIiIMAhRsAiuiIiIiIiIiIiIiIiIcf+IiIiISKZMhZtx/4iIiIiIiIiIiIiIiIiIiIWCvY1IiIiIiHH/iIiIiIiIiIiIiIiE5UvCq0iIiIiIiIiIiIiIiIiHH/iIiECLPAhMiIiIiIcf+IiIiIiIiIiIiIiIiIiIiIiIiIiIiIiIhx/4iIiIiIiIiIiIiIiIiIiIiIiIiFiz2EyIiIcf+IiIiIiIiIiIiIiIiIiIiIRVMsus2IiIiIiIiIiIiIiIiIiIiIiIiIiEMv3N0CiIiIiIiIiIiIiIiIiIiIiIcf+IMPqRsBVuiIiIiIiIiIiIiIiHH/iIiEGfbPYJiIiIiIiIiIiIiIiIiIiIRak8tWyIiIiIiIiIiIhx/4iIiIiISD88jAyIcf+IiIiIiIiIiIiIiIiIiIiIiIiIiIiIiIhx/4iIiIiIiIiIiIhJxzxzjIiIiIiIiIiIiIiIiIiIiIiIiIiIiIiIcf+IiIiIiIiIiIg33EG6I77/iIiIiIiIiIiIiIiIiIiIiIiFQN3PKIiHH/iIiIiIiIiIiIiIiIiIiE35bDBpiIiIiIhx/4iIiIiIiIiIiIiIMMVxsEqOiIiIiIiIiIiIiIiHH/iIiIiIiIiIiIiIiIiIiIiIhJHkx+G4iIiIiIiIiIiIhx/4iIiIiFiz2EyIiIiIiIiIiIiIiIiIiIiIiE2wHDT+iIiIiIiIiIiIiIiIiIiIiIhYs9hMiHH/iIiIiIiIiIiIiIiIiIiIiIiIiIiIiIiIcf+IiIiIiIiIiIiIiIiIiIiIiIiIiIiIiIhx/4iIiIiIiIiIiIiIiIiIiIiIiEnoLHF9iIiIiIiIiIiIiIiIiIiIiIiIO9FltS6aiIiIiIcf+IiIiIiIiIiIiIiIiIiIiIiIiIiISZIcdt6IiIiIiIiIiIiIiIiIiIiIiISZIcdt6IiIiIiIiIiIiIiIiIiIiIiIMszhvjMeiIiIiIiIiIiIiIiIiIiIiIiIiIiIiIhx/4iIRd5cshqIiIiIiIiIiIiIiIiIiIiIiIiIiIcf+IhJunx0WIiIiIiIiIiIiIiIiIiHH/iIiIiIiFB30JiIiIiIiIiIiIiIiIiIiIiHH/iIQi/c7QKIiIiIiIiIiIiIiIcf+IiIiIiIiIiIiIiIiIiIiIiIiIiIiIiIhx/4iIiIiIiIiISOgsgX2IiIiIcf+IiIiIiIiIiIiIiEnHPHOMiIiIiIiIiIiIiIiIiIiIiEN1/NigiIiIiIiIiIiIiIiIiIhx/4g1/hK7Ae2Icf+IiIiIiIiIiIiIiIiIiIhB8kzw24iIiIiIiIiIiIiIiIiIiHH/iIiIiISfxccDqIiIiIiIiIiIiIiIiIiIiIiIiHH/iERTLMrNiIiIiIiIiIiIiIiIhx/4iIiE2CbDfZiIiIiIiIiIiIiIiIiIiIiIiIhx/4iIiIiIiIiIiIiIiIiIiIiIiIiIiIiIiHH/iIhMKBxNfoiIiIiIiIiIiIiIiIiIhx/4iIUO7QIYiIiIiIiIiIiIiIiIiIiIiIcf+EyfHEYOiIiIiIiIiIiIiIiIiIhx/4iIiIiIiIOqw1tlPKiIiIiIiIcf+IiIiIiIiIiIiEkeTH4biIiIiIiIiIiIiIiIiIiIiIiD3MkbMzboiIiIiIiIiIiIiIiIhx/4iIiIhFZ1y5ioiIiIiIiIiIiIiIiIiIiIiIiIhJChx/XoiIiIiIiIiIiIiIiIiIiIiIiEmSHHbeiIiIiIiIiIiIiIiIiIiIiIiIiEXrHLFOiIiIiIiIiIiIiIiIiIiIiIhx/4iIUHfQmIiIiIiIiIiIiIiIiIiIiIiIiIhx/4iIiIiIiIiIiIiIiER0HMi+iIiIiIiHH/iIiIiIiIiIiIiIRb1stCmIiIiIiIiIiHH/iIiIiIiIiIiFDu0CGIiIiIiIiIiIiIhx/4iIiIhANSwNrYiIiIiIiIiIiHH/iIiIiIiIiIiIiIiIiIiIiIiIhQ7tAhhx/4iIiIiIiIiIiIiIiIiIiIPO2BtBJ+hx/4iIiIiIiIiIiIiIiIiIiIiIRSV8zaj/iIiIiIiIiIiIiIiIiIiIiIiIiIiIhc0dQuiHH/iIiIiIiIiIiIiIiIiIiIiEgKHI9ecf+IiIiIiIiIiIiIiIiIiIiIiIiITflsMGmHH/iIiIiIiIiIiIiIiIiIiIiIiIiIiIiIiIcf+IiIiIiIiIiIiIiIiIiIiIiIiIiIiIiIhx/4iIiIiIiIiIiIiIiIiIiIiIiIiIiIiIhFUyy6zYiIiIiIiIiIiIiIiIiIiHH/iIiIiIVJXcaoiIiIiIiIiIiIiIiIiIiIiEtr3FlCiIiIiIiIiIiIiIiIiIiIhx/4iIUO7QIYiIiIiIiIiIiIiIiIiIiIiIcVMN3PKIiIiIiIiIiIiIiIiIiIiIiIiIiHH/iIiIiIiIiIiIiIiIiIiIiIiIiIiIiIiIcf+IiIiIiIWCvY1IiIiIiIiIiIiIiIiIiIhx/4iISSKMfdeIiIiIiIiIiIiIiHH/iIiIiIRFMsys2IiIiIiIiIiIhx/4iIiIiIiIiISdtsckmIiIiIiIiIiIiIiHH/iIiIiIiIiIiIiIiE1hfDnoiIiIiIiIcf+IiIiIiIiIiIiIhPvvwUEIiIiIiIiIiIiIiIiIiIiIiIiEXrHLFOiIiIiIiIiIiIiIiIiIiIiIiHH/iIiIiIiIiIiIiIiIiIiIiIhQ7tAhiIhx/4iIiIiIiIiIiIiIiIiIiIiIiIiIiIiIiEIobO15iIiIiIiIiIiIiIiIiIiIiIhNByw/jYiIiIiIiIiIiIiIiIiIiIiIXUnTtoiIiIiIiIiIiIiIiIiIiIiIiIiIiIhx/4iIiIiIiIiIiIiIiIiIiIiEHNHPMuiIiIiIiIiIiIiIiIiIiIiIiE0oHD1+iIiIiIiIiIiIiIiIiIiIiIiIhFMjy83IiIiIiIiIiIiIiIiIiIiIcf+IiIhF/0ywC4iIiIiIiIiIiIiIiIiIiIiIiElkbHm5iIiHH/iIiIiIiIiIiIiIiIiIiITCgcTX6Ihx/4iIiIiIiIiIiIiIiIiIiIiIiIiIiIiIiHFTDdzyiIiIiIiIiIiIiIiIiIiIiIiIiIhx/4QM0cBC6IiIiIiIiIiIiIiIiIiIcf+IiIiIiIiIiIiIiIiIiIiIiIiIiIiIhCPJzsNoiIiIiIiIiIhx/4iIiIiIiIiIiIiIiIiIiIiIiIiIiIiIXNHVLv+IiIiIiIiIiIiIiIiIiIiE2fHDYOiIiIiIiIiIiIiIiIiIiIhUldxqiIiIiIiIcf+IiIiIiIiIiIiIWLPYTIiIiIiIiIiIiIiIiHH/iIiIiIiIO6QxtVvOiIiIiIiIiIiIcf+IiIiIiIiIiIiIiIiIhYK9jUiIiIiIiIhx/4iIiIiIiIiIiIiITCgcTX6IiIiIiIcf+IiIiIiIiIiIiIiIiIiIiIiIiIiIiFzR1C6Icf+IiIiIiIiIiIiIiIiIiIiITZ8cNg6IiIiIiIiIiIiIiIiIiIiIiIhFZ1y5ioiIiIiIiHH/iIiIiIiIiIiIiIiIiIiIiIiIiIiIiIiIcf+IiIiIiIiIiIiIiIiIiIiIiIiIiIiIiIhx/0zETEO7iIiIiIcf+IiIiIiIiIiIiIiIiIiIiIiIiIiIiIiIhx/4iIiIiIiIiIiIiIiIiIUO7QIYiIiIiIcf+IiIiIiIiIiIiIiITV08OiyIiIiIiIiIiIiIiIiIiIiIiIiIiHH/SJIcht6IiIiIiIiIiIiIiIiIiIiIiIWSvX1IiIiIiIiIiIiIiIiIiIiIiFxJ1LaIhx/4iIiIiIiIiIiIiIiIhc0dQuiIiIiIiIiIiIhx/4iIiIiIiIiIiIiIiIiIiIiIiIiIiIiIiHH/iIiIiIiIiIiIiIiIiIiIiIiIiIiIiIiIcf+IiIiIiIiIiIiE0bXD5KiIiIiIiIiIiIiIiIiIhx/4iEDRXBPq/4iIiIiIiIiIiIiIiIiIiIiIiIiIiIiIiHH/iIiIiIiIiIhQd9CYiIiIiIiIiIiIiIiIiHH/iIiIiIiIiIiIiIiIiIiIiIiITeU8MayIiIiIiIiIiIiIiIiIiIiHH/iIiIiIiIiIiIiIiIiIiIiIiIiIiIiIhNKBw9foiIiIiIiIiIiIiIiIiIiIiIiIcf+IiIiIiIiFB30JiIiIiIiIiIiIiIiIiIiIcf+IiIiESpPMVsiIiIiHH/iIiIiIiIiIiIiIiIhJUDx6/IiIiIiIiIiIiIiIiIiIiIiIhD7PzRMIiIiIiIiIiIiIiIcf+IiIiIiIhIChyPXoiIiIiIiIiIiIhx/4iIiIiIhUDdzyiIiIiIiIiIiIiIiIiIhx/4iIhNo1w1yoiIiIiIiIiIiIiIiIiIiIiIgziSG+dt7/iIiIiIiIiIiIiIiIiIiIiIiIiD8mAbHZ/oiIiIiIiIiIhx/4iIiIiIiIiIQdFc8uqIiIiIiIiIiIiIiIiIiIiIiDB/UbCQroiIiIiIhx/4iIiIiIiIiIiIiIT778FBCIiIiIiIiIiIiIiIiIiIiIiIhFqTy1bIiIiIiIiIiIiHH/iIiIiIiIiIiIhJQ3x7yIiIiIiIiIiHH/iIiIiIiIiIiIiIiIiIiIiIiIiIiIiIiIcf+IiIiIiIiIiIiIiIiIiERTLNrN/4iIiIiIiIiIiIiIiIiIiIiIWCvY1IiIiHH/iIiIiIiIiIiIiIiIiIiIiISJIcht6Ihx/4iIiIiIiIiIiIiIiIhL0uxS0YiIiIiIiIiIiIiIiIiIiIiIiIiD3tgbMSfoiIiIiIiIiIiIiIiIiIiIRjmsrGWIiIiIiIiIiIiHH/iIiIiIiEBWHAueiIiIiIiIiIiIiIiHH/iIiIhNG1w+SoiIiIiIiIiIiIiIiIiIiIiIiIiIcf+IiIiIiIiIiIiIiIhJZGx5uYiIiIiIiIiIiHH/iIiIiIiIg7B4W1+HqIiIiIiIiIiIiIiHH/iIiIiIiIiITLAcRP6IiIiIiIiIiIiIiHH/iIiIhANSwNrYiIiIiIiIiIiIcf+IiIiIiISAocj16IiIiIiIiIiIiIhx/4iIiIiITCgcTX6IiIiIiIiIiIiIiIcf+IiIiIiIiIiIQFYcC56IiIiIiIiIiIcf+IiIiIiIiIQFYcC56IiIiIiIiIiIiIcf+IiIiIiIiIhIkhyG3oiIiIiIiIiIiIiHH/iIiIiIiIiIiIiIiIiIiIiIiIiIiIiIiIcf+IiIiIiIiIiIiIXEnUtoiIiIiIiIiIiIiHH/iIiIiIiIiISAocj16IiIiIiIiIiIcf+IiIiIiIiITAcsT42IiIiIiIcf+IiIiIiIiIiIiIiIiIiIiIiIiIiIiIiIhx/4iIiIiITS+MPQeIiIiIhx/4iIiIiIiIiIiIiIg4x+K4OB2IiIiIiIiIiIiIiIcf+IiIiIiDUYY7vnnIiIiIiIiIiIhx/4iIiIiIiDtiUbWdrohx/4iIiIiIiIiIiIiIiIiIiDhEUbi7roiIiIiIiIiIiIiIiIiIiIiHH/iITWF8OeiIiIiIiIiIiIiIiIiIiIiIcf+IiIiIiITLAcRP6IiIiIiIiIiIiIiIiIcf+IiIiIiIiErz3GDCiIiIiIiIiIiIhx/4iIiIiIiIQM0cBC6IiIiIiIiIiIcf+IiIiIiIiIiIiIiIiIiIiIiIiIiIiIiIhx/4iIiIiIiIiIiIiIiISfxccDqIiIiIiIiIiIiIhx/4iIiIiIiIiIUO7QIYiIiIiIiIiIiIiIcf+IiIiIiIP3wRsYPuiIiIiIiIiIiIiIiIiIiIiHH/RMosw12IiIiIiIiIiIiIiIcf+IiIiIiIiIiIiIiIiIiIiIiIiIiIiIhdSdO2iIiIiIiIiIiIiIiIiIiIiIiIiIiIiIhx/4iIiIiIiIiIiIiER0HMi+iIiIiIiIiHH/iIiIiIiIiIiIiIiIiIiIiIiIiIiIiIRYhMt3uIiIiIiIhx/4iIiIiIiIiIiIiIiIiIiIiIiIiIiIiIiHH/iIiIiIiISAocj16IiIiIiIiIiIiIcf+IiIiIiIROscwU6IiIiIiIiIiIiIcf+IiIiIiIiIiIiIiIiEwHLE+Ncf+IiIiIiIiIiIiIiIiIiIiIiIiIiIiIiIhx/4iIiIiIiIiIiIiIiIiFB30JiIiIiIiIiIhx/4iIiIiIiIiIiIiIiIiIiIiIiIiIiIiIiHH/iIiIiIiIiIiIiIiIiIiE4OnC8WiIiIiIiIiIiIiIiIiIiIiHH/iIiIiIiIiIiIiIiIiIiIiIiIiIiEV0HLi+iIiIiIiIiIiIiIiIiIiIiDCLlbCEaoiIiIiIiIiIiIiIiIiIiIiIiIhx/4iIiIiIiIiIiIiIQM0cBC6IiIiIcf+IiIiIiIiIiIiIiIiEiSHIbeiIiIiIiHH/iIiIiIiIiIiIiFB30JiIiIiIiIiIiIiIiHH/iIiIiIhcSdS2iIiIiIiIiIiIiIiIiIiIhx/4iIiIiIiIiIiIiIiIiIiIiIiIiIiIiIiHH/iIiIiIiIiIiIiIiIiIiIiIiIiIiIiIiIcf+IiIiIiIiIXNHULoiIiIiIiIiIiIiIiIiIiIcf+IiIiIiIiIiIiIiIiISAocj16IiIhx/4iIiIiIiIiIiIiIiIiIPTShs8teiIiIiIiIiIiIiIiIiIiIiIiIiIiIcf+IiIiIiIiIiIiIiITJ8cRg6IiIhx/4iIiIiIiIiIiIiIiIiEcs7J0xiIiIiIiIiIiIiIiIiIiIiIiIQRQ8/ryIiIiIiIiIiIiIiIiIcf+IiIiIiIiIiETrHMFOiIiIiIiIiIcf+IiIiIiIiIiIiIiEp4nGh2iIiIiIiIiIiIiIiIiIiIiIiIiIiIcf+IiIiIiIiEwoHE1+iIiIiIiIiIiIiHH/iIiIiIiIiIiIiIiIiIiIiIiIiIiIiIiIcf+IiIiIiISJIcht6IiIiIiIiIiIiIiIiHH/iIiIiIiIiIiIiIiIiIiIiIiIiIiIiIiIcf+IiIiIiIiIiIhUldxqiIiIiIiIiIiIiIiIhx/4iIiIiIiIiIiIiFxJ1LaIiIiIiIiIiIiIcf+IiIiIiIiIiIiIiIiIiIiIiIiIiIiIiIhx/4iIiIiIiIQDUsDa2IiIiIiIiHH/iIiIiIiIiIhMKBxNfoiIiIiIiIiIhx/4iIiIiIiIiIiFiz2EyIiIiIiIiIiIiIiIiIcf+IiIiIiIiIiEgKHI9eiIiIiIiIiIhx/4iIiIiIiIiEwoHE1+iIiIiIiIiIiIcf+IiIiIiIiIiEDNHAQuiIiIiIiIiHH/iIiIiIiIiIg5keG3bh6IiIiIiIiIiIiIhx/4iIiIiIiIiIiIiIiIhBfnz4GIhx/4iIiIiIiIiIiIiIiIiIiIM8NivTydiIiIiIiIiIiIiIiIiISrp8ZFiIiIiIiIiIiIiIiIiIiIiIiIiIiIcf+IiIiIiIiIiIiIhFRmy7mYiIiIiIiIiIiIhx/4iIiIiIiIiIiIiIiIiIhQ7tAhiIiIiIcf+IiIiIiIiIiIiIiIiDShkbxeboiIhx/4iIiIiIiIiIiIiIiIiIhFnHy2OHH/iIiIiIiIiIiIiIiIiIiIiIhNnxw2DoiIiIiIiIiIiIiIiIiIiIiIiIiIiIiHH/iIiIiIiIiIiIiIiIiIiIiIiIiIiIiEXrHLFOiIiIiIiIiIiIiIiIiIiIiIiINjjXuscoiIiIiIiIiIiIhx/4iIiIiEhQPIr8iIiIiIiHH/iIiIiIiIiIiIiIiIiIiIiIiIiIiIiIiIcf+IiIiIiIiIiIiIiIiFzR1C6IiIiIiIiIiIiIcf+IiIiIiIiIiIiIiIiIiIiIiIiIiIiIiIhx/4iIiIiIiIiIRQSMv7eIiIiIhx/4iIiIiIiIiIiIOXDxt48OiIiIiIhx/4iIiIiIiIiIiIiIg1LcG70j6IiIiIiIiIiIiIiIiHH/iIiIiIiIiIiIN8gRuTfuiIiIiIiIiIiIiIiIiIcf+IiIiIiIiIiIiIiDDFcbBKjoiIiIiIiIiIiIiIhx/4iIiIiIiEiSHIbeiIiIiIiIiIiIiIiIcf+IiIiIiIiIiIiIUO7QIYiIiIiIiIiIiHH/iIiIiIiIiIiIhIkhyG3oiIiIiIiIiIhx/4iIiIiIiIiIhEdBzIvoiIiIiIiIiIiHH/iIiIiIiE1AjDv3iIiIiIiIiIhx/4iIiIiIiIiIiIiIhN+WwwaYiIiIiIiIiIcf+IiIiIiIhEdBzIvoiIiIiIiIiIiIiIhx/4iIiIiIiIiEyfHEYOiIiIiIiIiHH/iIiIiIiIiIhBn2z2CYiIiIiIiIiIiIhx/4iIiIiIiIiIiIhUldxqiIiIiIiIiIiIiIiHH/iIiIiIiIiIiIiIiIXEnUtoiIiIiIiIiIhx/4iIiIiIiIiIiIiFgr2NSIiIiIiIiIiIiHH/iIiIiIiIiIiIiFB30JiIiIiIiIiIiIiIiHH/iIiIiIiIiIiIiIiIiIiIiIiIiIiIiIiIcf+IiIiIiIiIiIiIiIiIiIiIiIiIiIiIiIhx/4iIiIiIiIiIiIiIiIiIiIiIiIiIiIiIiHH/iIiIiIiIiIiIiIiIiIiIiIiIiIiIiIiIcf+IiIiIiIiIiIiIiIiIiIiIiIiIiIiIiIhx/4iIiIiIiIiIiIiIiIiIiIiIiIiIiIiIiHH/iIiIiIiIiIiIiIiIiIiIiIiIiIiIiIiIcf+IiIiIiIiIiIiIiIiIiIiIiIiIiIiIiIhx/4iIiIiIiIiIiIiIiIUHfQmIiIiIiIiIiIhx/4iIiIiIiIiIiIiIiIiIiIiIiIiIiIiIiHH/iIiIiIiIiIiIiIiIiIiIiIiIiIiIiIiIcf+IiIiIiIiIiIiIiIiIiIiIiIiIiIiIiIhx/4iIiIiIiIiIiIiIiIiIiIiIiIiIiIiIiHH/iIiIiIiIiIiIiIiIiIiIiIiIiIiIiIiIcf+IiIiIiIiIiIiIhUldxqiIiIiIiIiIiIiIhx/4iIiIiIiIiIiER0HMi+iIiIiIiIiIiHH/iIiIiIiIiIiIiIiIiIiIiIiIiIiIiIiIcf+IiIiIiIiIiIiIiIiIiIiIiIiIiIiIiIhx/4iIiIiIiIiIiIiIiIiIiIiIiIiIiIiIiHH/iIiIiIiIiIiIiIiIiIiIiIiIiIiIiIiIcf+IiIiIiIiIiIiIVJXcaoiIiIiIiIiIiIiIhx/4iIiIiIiIiIiIiIiIiIiIiIiIiIiIiIiHH/iIiIiIiIiIiIiIiIiIiIiIiIiIiIiIiIcf+IiIiIiIiIiIiIiIiIiIiIiIiIiIiIiIhx/4iIiIiIiIiIiIiIiIiIiIiIiIiIiIiIiHH/iIiIiIiIiIiIiIiIiIiIiIiIiIiIiIiIcf+IiIiIiIiIiIiIiIiIiIiIiIiIiIiIiIhx/4iIiIiIiIiIiIiIiIiIiIiIiIiIiIiIiHH/iIiIiIiIiIiIiIiIiIiIiIiIiIiIiIiIcf+IiIiIiIiIiIiIiIiIiIiIiIiIiIiIiIhx/4iIiIiIiIiIiIiIiIiIiIiIiIiIiIiIiHH/iIiIiIiIiIiIiIiIiIiIiIiIiIiIiIiIcf+IiIiIiIiIiIiIiIiIiIiIiIiIiIiIiIhx/4iIiIiIiIiIiIiIiIiIiIiIiIiIiIiIiHH/iIiIiIiIiIiIiIiIiIiIiIiIiIiIiIiIcf+IiIiIiIiIiIiIiIiIiIiIiIiIiIiIiIhx/4iIiIiIiIiIiIiIiIiIiIiIiIiIiIiIiHH/iIiIiIiIiIiIiIUO7QIYiIiIiIiIiIhx/4iIiIiIiIiIiIiIiIiIiIiIiIiIiIiIiHH/iIiIiIiIiIiIiIiIhUldxqiIiIiIiIiIiIcf+IiIiIiIiIiIiIVJXcaoiIiIiIiIiIiIiIhx/4iIiIiIiIiIXNHULoiIiIiIiIiIiIiIiIiIhx/4iIiIiIiIiIiISAocj16IiIiIiIiHH/iIiIiIiIiIiETrHMFOiIiIiIiIiHH/iIiIiIiIiIiEwoHE1+iIiIiIiIiIhx/4iIiIiIiIiIiITUCMO/eIiIiIcf+IiIiIiIiIiIiIiIiIiIiIiIXNHULoiIiIiIcf+IiIiIiIiIiIiIiIiISfxccDqIiIiIiIiIiIiIcf+IiIiIiIiITCgcTX6IiIiIiIiIiIiHH/iIiIiIiIhMByxPjYiIiIiIiHH/iIiIiIiIiIiIiIiIiIiIiIiIiIiIiEWITLd7iIiIiIiIhx/4iIiIiIiIiIiIiFDu0CGIiIiIiIiIiIcf+IiIiIiIiIiIiIiIiIiIiIiIiIiIiIiIhx/4iIiIiIiIiIiIiIiIiIiIiIiIhFMjy83IiIiIiIiIiIiIiIiIiIiIcf+IiIiIiIiIiIiIiIiIiIiIiIiE2jXDXKiIiIiIiIiHH/iIiIiIiIiIiIRtXcoqKIiIiIiIiHH/iIiIiIiIiIiIiIiIiIiIiIiIiIiIiIiIcf+IiIiIiIiIiIiIiIiIiIiIiIiIiIiIiIhx/4iIiIiIiIiIhYs9hMiIiIiIiIiIiIiIiIiIcf+IiIiIiIiIiIiIhYs9hMiIiIiIiIiIiIiIiHH/iIiIiIiIiIiIhQd9CYiIiIiIiIiIiIiIiHH/iIiIiIiIiIiIiIiIiIiIiIiIiIiIiIiIcf+IiIiIiIiIiIhc0dQuiIiIiIiIiIiIiIiIiIcf+IiETKLMNdiIiIiIiIiIiIhx/4iIiIiIiIiIiIiIhUDdzyiIiIiIiIiIhx/4iIiIiIiIiIRHQcyL6IiIiIiIiIiIiHH/iIiIiIiIiIiIiIiIiIiIiIiIiIiIiIiIcf+IiIg8VZG0qm6IiIiIiIiIiIiIiHH/iIiIiEDyTAHbiHH/iIiIiIiIiIiIiIiIiIiIiIiIiIiIiIiIcf+IiIhIChyPXoiIiIiIiIiIiIiIiIhx/4iIhOEtwu0oiIiIiIiIiIiIiIiIiIcf+IiIiIiIiIiIiIiIiIiIPLhhtEeeiIiIiIiIiIiIiIiHH/iIiIiIiIiIiETKLMNdiIiIcf+IiIiIiIiIiIiIiIiIXEnUtoiIiIiIiIiHH/iIiIiIiIiIiIiIVJXcaoiIiIiIiIiIiIiIcf+IiIiIhUldxqiIiIiIiIiIiIiIiIiIiIiIhx/4iIiIiIiIiEhQPIr8iIiHH/iIiIiIiIiIiIiIiIiIiIiIiIhOt4wkh4iIiIiIiIiIiIiIiIiIiIiIiHFbSdS2iIiIiIiIiIiIiIiIiIiIiIiIiIiIcf+IhMnxxGDoiIiIiIiIiIiIiIiIhx/4iIiISdtsckmIiIiIiIiIiIiIiIiIiIiHH/iIMavxv1QOiIiIiIiIiIiIiHH/iIiIiIiITCgcTX6IiIiIiIiIiIiIhx/4iIiIiIhQ7tAhiIiIiIiIiIiIiIiIiIcf+IiITCgcTX6IiIiIiIiIiIiIiIiIiHH/iEzlPEGsiIiIiIiIiIcf+IiIiIiIiIiIiEwoHE1+iIiIiIiIiHH/iIiIiIiIiIiDAcgbDzfoiIiIiIiIiIcf+IiIiIiIiIiIiIiIiIiIiIiIiIiIiIiIhx/4iIiIiIiIiIiIiIiFQN3PKIiIiIiIiIhx/4iIiIiIiIiIiIiIiIiIiIiIiIiIiITkCMK/eIiIiIiIiIiIiIiIiIiIiIiHH/iIiIiIiIiIiIiFzR1C6IiIiIiIiIiIiIiIiHH/iIiIiIiIiIiIiIiIiIiIiIiIiIiIiIiIcf+IiIiIiIiIiIiIiIiIiIiIiIiIiIiIiIhx/4iIiIiIiIiIiIiIiIiIiIiIiIiIiIiIiHH/iIiIiIiIiIiIiIiIiIiIiIiIiIiIiIiIcf+IiIiIiIiIiIXNHULoiIiIiIiIiIiIiIiIiIcf+IiIiIiIiIiIiIiIiIiIiIiIiIiIiIiIhx/4iIiIiIiIiIiIiIiIiIiIiIiIiIiIiIiHH/iIiIiIiIiIiIiIiIiIiIiIiIiIiIiIiIcf+IiIiIiIiIiIiIiFzR1C6IiIiIiIiIiIiIiIcf+IiIiIiIiIiIiIiIiIiIiIiIiIiIiIiIhx/4iIiIiIiIiIiIiIiIiIiIiIiIiIiIiIiHH/iIiIiIiIiIiIiIiIiIVJXcaoiIiIiIiIiIcf+IiIiIiIiIiIiIiIiIiIiIiIiIiIiIiIhx/4iIiIiIiIiIiIiIiIiIiIiIiIiIiIiIiHH/iIiIiIiIiIiIiIiIiIiIiIiIiIiIiIiIcf+IiIiIiIiIiIiIiIiIiIiIiIiIiIiIiIhx/4iIiIiIiIiIiIiIiIiIiIiIiIiIiIiIiHH/iIiIiIiIiIiIiIhcSdS2iIiIiIiIiIiIhx/4iIiIiIiIiIiIiIiIiIiIiIiIiIiIiIiHH/iIiIiIiIiIiIiIhYK9jUiIiIiIiIiIiIcf+IiIiIiIiIiIiFgr2NSIiIiIiIiIiIiIhx/4iIiIiIiIiIiIiIiIiIiIiIiIiIiIiIiHH/iIiIiIiIiIiIiIiIiIiIiIiIiIiIiIiIcf+IiIiIiIiIiIiIiIiIiIiIiIiIiIiIiIhx/4iIiIiIiIiIiIiIWLPYTIiIiIiIiIiIiIiIcf+IiIiIiIiIiIiIiIiIiIiIiIiIiIiIiIhx/4iIiIiIiIiIiIiIUHfQmIiIiIiIiIiIiIhx/4iIiIiIiIiIiIiIiIiIiIiIiIiIiIiIiHH/iIiIiIiIiIiIiIiIiIiIiIiIiIiIiIiIcf+IiIiIiIiIiIiIiIiIiIiIiIiIiIiIiIhx/4iIiIiIiIiIiIhc0dQuiIiIiIiIiIiIiIiIhx/4iIiIiIiIiIiIiIiIiIiIiIiIiIiIiIiHH/iIiIiIiIiIiIiIiIiIiIiIiIiIiIiIiIcf+IiIiIiIiIiIiIiIiIiIiIiIiIiIiIiIhx/4iIiIiIiIiIiIiIiIiIiIiIiIiIiIiIiHH/iIiIiIiIiIiIiIiIiIiIiIiIiIiIiIiIcf+IiIiIiIiIiIiIiIiIiIiIiIiIiIiIiIhx/4iIiIiIiIiIiIiIiIiIXNHULoiIiIiIiIiIhx/4iIiIiIiIiIiIiIWCvY1IiIiIiIiIiIiHH/iIiIiIiIiIiIiIiIiIiIXNHULoiIiIiIiIiHH/iIiIiIiIiIiIiIUO7QIYiIiIiIiIiIhx/4iIiIiIiIiIiIiIiFxJ1LaIiIiIiIiIiIcf+IiIiIiIiIiIiIiIiIiIiIiIiIiIiIiIhx/4iIiIiIiIiIiIiIiIiIiIiIQTUs/K2IiIiIiIiIiIiIiIiIiIiIiIiIiIhx/4iIiIiIiIiIiIiIiEywHET+iIiIiIiIhx/4iIiIiIiIiIiIhJPzx8DIiIiIiIiIiIiIiIiIiIiIiIiISaZMdZuIiIiIiIiIhx/4iIiIiIiIhAzRwELoiIiIiIiIiIcf+IiIiIiIiIiIiFgr2NSIiIiIiIiIiIiIhx/4iIiIiIiIiIiIUO7QIYiIiIiIiIiIiIcf+IiIiIiER0HMi+iIiIiIiIiIiIiIiIhx/4iIiIiIiIiIROscwU6IiIiIiIiIhx/4iIiIiIiIiIiIiIiIiIXEnUtoiIiIiIiIcf+IiIiIiIiIiIODeRuMhuiIiIiIhx/4iIiIiIiIiIiIiIiIiIiIiIiIiIiIiIiHH/iIiIiIiIiIiIiIiISJIcht6IiIiIiIhx/4iIiIiIiIiIiISAocj16IiIiIiIiHH/iIiIiIiIiIiIiIiIiIiIiIiIiIiIiIiIcf+IiIiIiIiIiIiIWCvY1IiIiIiIiIiIiIhx/4iIiIiEBWHAueiIiIiIiIiIiIiIiIhx/4iIiIiIiIiIiIiIiIiIiIiIiIiIiIiIiHH/iIiIiIiIiIiIiIiIiIiIiIiIiIiIiIiIcf+IiIiIiIiIiIiISJIcht6IiIiIiIiIiHH/iIiIiIiIiIiIiIiIiIiIiIiIiIiIiIiIcf+IiIiIiIiIiIiIiIhIkhyG3oiIiIiIiHH/iIiIiIiIiIiIiIhcSdS2iIiIiIiIiIiIhx/4iIiIiIiIiIiIiIiFgr2NSIiIiIiIiIiHH/iIiIiIiIiIiIiEwoHE1+iIiIiIiIhx/4iIiIiIiIiIiIiIiIiFiz2EyIiIiIiIiIiIcf+IiIiIiIiIiIiETKLMNdiIhx/4iIiIiIiIiIiIiIiISUN8e8iIiIiIhx/4iIiIiIiIiIiIiIhBn2z2CYiIiIiIiIcf+IiIiIiIiIiIiISJIcht6IiIiIiIiIiHH/iIiIiIiIiEDNHAQuiIiIiIiIiIhx/4iIiIiIiIhUDdzyiIiIiIiIiIiIiIiIhx/4iIiIiIiIiIiIhAzRwELoiIiIiIcf+IiIiIiIiIiIiIiIiIiIiIiIiIiIiIiIhx/4iIiITH4sSB2IiIiIiIiIcf+IiIiIiIiIiIiIiIiIiIiIiIMqp2vlWJiIiIiIiIiIiIhx/4iIiIiIiIiIiIhNYXw56IiIiIiIiIiHH/iIiIiIiIiIiIiISJIcht6IiIiIiIiIhx/4iIiIiIiIiIiIiIiIhIcSyI7Yhx/4iIiIiIiIiIiIiIiIiIiIhYs9hMiIiIiIiIcf+IiIiIiIiIiIiIiIiEwoHE1+iIiIiHH/iIiIiIiIiIiIiIiIO81ytTKNiIiIiIiIiIiIiIiIiIiHH/iIiIiIiIiIiIiIiIiIiIQl2M6ieIiIiIiIiIiIiIiIiIiIiIiIiIiHH/iIiIiIiIiIiIiFQN3PKIiIiIiIiIiIiHH/iIiIiIiFB30JiIiIiIiIiIiIiIiIiIiIiHH/iIhCYczp44iIiIiIiIiIiIiIiIiIiIiIiIhx/4iIiIiIiIiIiIiEUlfL2oiIiIiIiIcf+IiIiIiIiIiIiE7LvCNEiIiIiIiIiIiIiIiIiHH/iIiINNaxvClOiIhx/4iIiIiIiIiIiIiIiIiIiIiIiIiIiIiIiHH/iIiIiIiIiIiIiIhYK9jUiIiIiIiIiIiIcf+IiIiIiIiIiIiIhJunx0WIiIiIiHH/iIiIiIiIiIiIiITdh8MniIiIiIiHH/iIiIiIiIiIiIiITRtcPkqIiIiIiIiIiIiIiIiIcf+IiISFA8ivyIiIiIiIiIhx/4iIiIiIiIiIiIiIiIiIiIiIiIiIiIiIiHH/hMXTxKLIiIiIiIiHH/iIiIiIiIiIiIQFYcC56IiIiIiIiIiHH/iIiIiIiIhAVhwLnoiIiIiIiIiIiIiHH/iIiIiIiE3ETDO7iIiIiIiIiIiIiIiIiIiIiIiIiIiIiIiIcf+IiIiIiIiIiIiISAocj16IiIiIiIhx/4iIiIiIiIiIiIiIiIiIiIiIiIiIiIiIiHH/iIiIiIiIiIiIiIiIhQ7tAhiIiIiIiIhx/4iIiIiIiIiIiETrHMFOiIiIiIiIhx/4iIiIiIiIiIhMsBxE/oiIiIiIiIiIiIhx/4iIiIiIiIiIiIiIUO7QIYiIiIiIiIiIcf+IiIiIiIiIiIiIiIiFB30JiIiIiIiIiIiIcf+IiIiIiIiIiIiIhMsBxE/oiIiIiIiIiIcf+IiIiIiIiIiIiIiIiIiIhcSdS2iIiIiIiHH/iIiIiIiIiIiIiFQN3PKIiIiIiIiIiIiHH/iIiIiIiIiIiIiIiIiIiIhUldxqiIiIiIiIcf+IiIiIiIiIiIiIiIiIVJXcaoiIiIiIiIiIhx/4iIiIiIiIiIiIiIiIiIiIiIiIiIiIiIiHH/iIiIiIiIiIhEyizDXYiIiIcf+IiIiIiIiIiIiIiIiIiIiIiIiIiIiIiIhx/4iIiIiIiIiIiIiIiEiSHIbeiIiIiIiIcf+IiIiIiIiIiIiIiIiIiIiIiIiIiIiIiIhx/4iIiIiIiIiIiIhEMjzc3P+IiIiIiIiIiIiIiIiIiIiEEHfP+Ihx/4iIiIiIiIiIiIiIiIiIg6xgK2Of2IiIiIiIiIiIiIiIiIiIiIiDCxQbBevoiIiIiIiIiIiIiIiIiIhxP3ORsIxuiIiIiIiIiIiIiIiIiIiIcf+IhIxzyDjIiIiIiIiIcf+IiIiIiIiIiIiEwoHE1+iIiIiIiIiHH/iIiIiIiIiIiIhUDdzyiIiIiIiIiIiIiHH/iIiIiIiIQZ9s9gmIiIiIiIiIiIiIiIhx/4iIiIiIiIiIiIiIiIiIiIiEZanKpWiIiIiIiIiIiIiIiIiIiIcf+IhIPzyMDIiIiIiHH/iIiIiIiIiIiIiIg7xSG1Ot6IiIiIiIiIiHH/iIiIiIiIiFB30JiIiIiIiIiIiIiIiIiIiHH/iFxJ1LaIiIiIiIiIiIiIiIiIiIiIiIiIhx/4iIiIiIiIiIiIiIiIiIiIiIiIiIiIiIiHH/iIiIhMByxPjYiIiIiIiIiIiHH/iIiIiIiFQN3PKIiIiIiIiIiIiIiIiIiHH/iIiIiIiIhANSwNrYiIiIiIiIcf+IiIiIiIiIiIiIiIiIPHaBtIl+iIiIiIhx/4iIiIiIiIiIiIiIiIiIiIiIiIiIiIiIiHH/iIiIiIiIiIiIiDMFFL3664iIiIiIiIhx/4iIiIiIiIiIg6SpO2tWyIiIiIiIiIiIiIiIiIiIiIhxS8RMQ7uIiIiIiHH/iIiIiIiIiIiIiIMgZCvvm9iIiIiIiIcf+IiIiIiIiIiIg3Fge56fiIiIiIiIcf+IiIiIiIiIiIiIiD//VbEAqoiIiIiIiIiIiIiIiIiIiIiIcUfHPIOMiIiIiIiIiIiHH/iIiIiIiIiEUEjL+3iIiIiIiHH/iIiIiIiIiIiIhMnxxGDoiIiIiIcf+IiIiIiIiIiIiIg62jK2Jc2IiIiIiIiIiIhx/4iIiIiIiIiIgyfUK+gr2IiIiIiIhx/4iIiIiIiIiIiIiIhAzRwELoiIiIcf+IiIiIiIiIiIiIiIiIiIiFgr2NSIiIiIhx/4iIiIiIiIiIiIiIiIiIiIiEywHET+iIhx/4iIiIiIiIiIiIiIiIiIiIiIiIVJXcaoiIiHH/iIiIiIiIiIiIiIiIiIiIiIiIiIiIiIiIcf+IiIiIiIiIiIiIiIhG9sygk4iIiIiIiIiHH/iIiIiIiIiIiEgKHI9eiIiIiIiIiIcf+IiIiIiIiIiIRFMsys2IiIiIiHH/iIiIiIiIiIiIiIiIiIiIiIiIiIiITeU8MayIiIiIiIiIiIiIiIiHH/iIiIiIiIiIiIiIiIiFxJ1LaIiIiIiIiIhx/4iIiIiIiIiIiIiIiIiIiIiIiIiIiIiIiHH/iIiIiIiIiIiIiIiIiIiIiIiIiIiIiIiIcf+IiIiIiIiIiIiIiIiIiIiIWLPYTIiIiIiIiHH/iIiIiIiIiIiIiIiIiIiIiIiIiIiIiIiIcf+IiIiIiIiIiIiIiIiIiIiIiIiIiIiIiIhx/4iIiIiIiIiIiIiIiIiIiIiIiIiIiIiIiHH/iIiIiIiIiIiIiIiIiIhAVhwLnoiIiHH/iIiIiIiIiIiIiIiIiIiIXNHULoiIiIiIiIiHH/iIiIiIiIiIiIiIiIiIiIiIiIiIiIiIiIcf+IiIiIiIiIiIiIiIiIiIhIkhyG3oiIiHH/iIiIiIiIiIiIiIiIiIiIiIiIiIiIiIiIcf+IiIiIiIiIiIiIiIiIiFxJ1LaIiIiIiIiHH/iIiIiIiIiIiIiIiIiIUHfQmIiIiIiIiIiHH/iIiIiIiIiIQg7s7xGIhx/4iIiIiIiIiIiIiIiIiIiIMIvisIQdiIiIiIiIhx/4iIiIiIiIiINpOjumxciIiIiIiIiIiIiIiIiIhBrCz1PYiIiIiIiIiIiIiIiIcf+IN7tRuUSuiIiIhx/4iIiIiIiIiIiIiIgxVeG/qh6IiIiIiIhx/4iIiIiIiIiIiIiIiIiIiE1hfDnoiIiHH/iIiIiIiIiIiIiIiIiIiIiIiIiIhYs9hMiIhx/4iIiIiIiIiIiIiIiIiIiIUHfQmIiIiIiIhx/4iIiIiIiIiIiIiIiDxVkbSqboiIcf+IiIiIiIiIiIiIiIiIhQd9CYiIiIiIiIiIcf+IiIiIiIiIiIiIiIiIiIiIiIiIiIiIiIhx/4iIiIiIiIiITAcsT42IiIiIhx/4iIiIiIiIiIiIiIg/lWKxap2IiIiIiIiIiIiIiIiIiIiIiEXeXLIaiIiIcf+IiIiIiIiIiIiIiIiDxiUbSdroiIiIiIiIiIiIiIiIiIiIiIiITeU8MayIiIiIiIiIiIiIhx/4iIiIiIiFQN3PKIiIiIiIiIiIiIiIiIhx/4iIiIiIiIiISJIcht6IiIiIiIiIiIiIcf+IiIiIiIhMKBxNfoiIiIiIiIiIiIiHH/iIiIiIiIiIiITflsMGmIiIiIiIiIiIiIhx/4iIiIiIiE2WnDaWiIcf+IiIiIiIiIiIiIiIiIiIhF/0ywC4iIiIiIiIiIiIiIhx/4iIiIiIiIiIiIiFSV3GqIiIiIiIiIiIiIiHH/iIiIiIiIiIiIiIiIiINMKBvD1+iIiIiIiHH/iIiIiIiIiIiIhEMjzM3HH/iIiIiIiIiIiIiIiIiIiIiIiIiIiIiIiIcf+IiIRMosw12IiIiIiIiIiIhx/4iIiIiIiIiIiIhNQIw794iIiIcf+IiIiIiIiIiIiIiIiIMSgTv9fsiIiIiIiIiIiIiIiIiIiIiIiIiIiIiHH/iIiIiIiIiIiIiIiIiIiIiIiIiIiIiEq6fGRYiIiIiIiIiIiIiIiIiIiIiIiITX4sOB2IiIiIiIiIiIiIiIcf+IiIiIiE1hfDnoiIiIiIiIiIiIiIiIhx/4iIiIiIiIhEqTzFbIcf+IiIiIiIiIiIiIiIiIiIRHQcyL6IiIhx/4iIiIiIiIiIiIiIiIRHQcyL6IiIiIiHH/iIiIiIiIiIiIiIQM0cBC6IiIiIhx/4iIiIiIiIiIiIiIiIiIiIiIUO7QIYiIcf+IiIiIiIiIiIiIiIiIiIhAVhwLnoiIcf+IiIiIiIiIiIiIiIiIiIiIiIiIiIiIiIhx/4iIiIiIiIiIiIiIiIiFB30JiIiIiIiIiIhx/4iIiIiIiIiIiIiIhYK9jUiIiIiIiIiIiHH/iIiIiIiIiIiIiIiIiIiIiFzR1C6IiIiIiIiHH/iIiIiIiIiIiIiIiIiIiIiIiIiIiIiIiIcf+IiIiIiIiIiIiIiIiIiIiIiIhQd9CYiIiIcf+IiIiIiIiIiIiIiIiEyfHEYOiIhx/4iIiIiIiIiIiIiIiIiIiIiIiIiIiIiIiHH/iIiIiIiIiIiIiIiIiIiIiIiIiIiIiIiIcf+IiIiIiIiIiIiIiIiIXNHULoiIiIiIiIiIiIcf+IiIiIiIiIiIiIiIiIiIiISJIcht6IiHH/iIiIiIiIiIiIiIiIiIiIiIiIiIiIiIiIcf+IiIiIiIiIiIiIiIiIiIiIiIiIiIiIiIhx/4iIiIiIiIiIiIiIiIiIiIiIiIiIiIiIiHH/iIiIiIiIiIiIiIiIiIiIiIiIhQd9CYiIiHH/iIiIiIiIiIiIiIiIiIiIiIiIiIiIiIiIcf+IiIiIiIiIiIiIiIiIiIiIiIiIiIiIiIhx/4iIiIiIiIiIiIiIiIiIiIiIiIhBzRzzLoiIiIiIiIiIiIiIiIiIiIiIiIPrYFskn6iIiIiIiHH/iIiIiIiIiIiIiIiIiIiIhOqswlU4iIiHH/iIiIiIiIiIiIiIiIiIiIiIg6a4O2lHyIiIiIiIiIiIiIiIhx/4iIiIiIiIg1wVO7PqyIiIiIiIiIiIiIiIiHH/iIiIiIiIiIiIiIiIiIiIiIiIiIiIiIiIcf+IiIiDTi9bwdCoiIiIiIiIiIiIhx/4iIiIiIRpP8psCIiIcf+IiIiIiIiIiIiIiIiIiFQN3PKIiIiIiIcf+IiIiIiIiIiIiIiEwoHE1+iIiIiIiHH/iIiIiIiIiIiIiIiIiIiIiIiIiIiIiIiIcf+IiIiIRtXcoqKIiIiIiIiIiIiIiIcf+IiIiIiIg55/G3GA6IiIiIiIiHH/iIiIiIiIiIiIiIhFRmy7mYiIiIiIiIiIiIcf+IiIiIiIiIiEyfHEYOiIiIiIiIhx/4iIiIiIiIiIiIQM0cBC6IiIiIiIcf+IiIiIiIiIiIiIiIRUZsu5mIiIiIiIiIiIhx/4iIiIiIiIiIiEn8XHA6iIiIiIiIiIiIiIiIiIhx/4iIiIiIiIiIiEjoLIF9iIiIcf+IiIiIiIiIiIiIiIiIhc0dQuiIiIiIiIiIiIcf+IiIiIiIiIiITWF8OeiIiIiIiIiIiIhx/4iIiIiIiIiITbeMNIeIiIiHH/iIiIiIiIiIiIiIiIiIiIiIiIiIiIiIiIcU2qzCVTiIiIiIiIiIiIiIiIiIiIiIiIiHE2RFG5u66IiIiIiIiIcf+IiIiIiIiIiIiD0OQ7PxvIiIiIiIiIiIiIiIcf+IiIiIiIiIRk3cqyKIiIiIiIiHH/iIiIiIiIiIiIiIhBSVz7aoiIiIiIiIiIiIiIiIhx/4iIiIiIiIiIiIiIiIg2tJO6S2yIiIiIiIiIiIiIiIiIhx/4iIiIiIg6YzK2nM2IiIiIiIiIiIiIiIiIiIiIcf+EVGbLuZiIiIiIiIiIiIiIiIiIiIiIiDXCgbs9foiIiIiIiIiIiIiIiIiIiIiIiIiFxJ1bb/iIiIiIiIiIiIiIiIiIiIiIiIiIiIiIiIcf+IiIiIiIiIiIiIiIiIiIiIiIiIiIiIiIhx/4SHEsiO2IiIiIiIiIiIiIiIiIhx/4iIiIiIiIiIiIiIiIiIiIiIiEmFXHeqiIiIiIiIiHH/iIiIiIiIiIiIiIiIiIiIg4hjG4ec6IiIiIiIiIiIiIiIiIiIiIOMfiuDgdiIiIiIiIiHH/iIiIiIiIiIiIXEnUtoiIiIiIiIiIiIiIhx/4iIiIiIiIiIiIiEBWHAueiIiIiIiIhx/4iIiIiIiIiIiIiIiIiIiIiIiIiIiIiIiHH/iIiIiIiIiIiIiIiIiIiIiIhBSVz7aoiIiIiIiIhx/4iIiIiIiIiIiIiIiIiIiIOY2ht3JeiIiIiIiIiIiIiIiIiIiIiIhx/4iIiIiIiIiIiIVA3c8oiIiIiIiIiIiIhx/4iIiIiIiIiIiIiIiIiIiIiIiDgfIbjg3oiIiIiIiIiIiIiIiIiIiIhFUyy6zYiIiIiIiIiIiIiIiIiIiIiIiIiIiIhx/4iIiIiIiIiIiIiIST88fAyIiIiIiIiIiIiIiIiIiIiIiIiIiEvz3FDCiIiIiIiIiIiIiIiIiIiIiIhx/0SpPMVsiIiIiIiIiIcf+IiIiIiIiIiIiIiIiIiIiIiIiIiIiIiIhx/4iIiIiIiIiIiIiITV08OiyIiIiIiIiIiIiIiIiIiIiIiIhNPEw8O4iIiIiIiHH/iIiIiIiIiIiIiEF+fPgYiIiIiHH/iIiIiIiIiIiIiIiIO14RtaHuiIiIiIiIiIiIcf+IiIiIiIiIiIP+MhsRzeiIiIiIiIiIiIiIhx/4iIiIiIiISD88nAz/iIiIiIiIiIiIiIiIiIiIiIiIiEE1LPytiIiIiIiIiIiIiIiIiIiIiIiIiHH/WLPYTIiIiIiIiIiIiIiIiIiIiIiIiIiIhOt4wkh4iIiIiIiIiIiIiIiIiIcf+IiIiIiDCkgbBrfoiIiIiIiIiIiIiIiIiHH/iIiIhCL9ztAoiIiIiIiIiIiIcf+IiIiIiIiEQyPMzciIiIcf+IiIiIiIiIiIiIiIiIiIiIiIiIiIiIiIhx/4iIiIiITkf8K4CIhx/4iIiIiIiIiIiIiIiIiIg/e0ixhLeIiIiIiIiIiIiIiIiHH/iIiIiIiIiIiECsLAY9iIiHH/iIiIiIiIiIiIiIiIiIhUldxqiIiIiIiIiIcf+IiIiIiIiIiIiIiIiIiIhQd9CYiIiIiIiIcf+IiIiIiIiIiIiIiIiIiIiIiIiIiIiIiIhx/4iIiIiIiIiIiIiIiIiIiIhIChyPXnH/iIiIiIiIiIiIiIiIiIiIiIiIiIiIiIiIcf+IiIiIiIiIiIiIiIiIiIiIiIiIiD9PQrGwvYiIiIiIiIiIiIiIiIiIiIiIiIhxP4fBsHg+iHH/iIiIiIiIiIiIiIiIiIMmkSvpbtiIiIiIiIiIiIiIiIiIiIcf+IiIiIiIiIiIiIiIiIiIiIiIiIiIiIiIhx/4iIiIiIiIiIiIiIiIhYs9hMiIiIiIiIiIiIcf+IiIiIiIiIiIiIiIXNHULoiIiIiIiIiIiIiIcf+IiIiIiIiIiIiIiElDfHvIiIiIiIiIcf+IiIiIiIiIiIiIRf9MsAuIiIiIiIiIiIiIiIiIiIiIhFEUy+64iIiIiIiIcf+IiIiIiIiIiIiIiIhUDdzyiIiIiIiIiIcf+IiIiIiIiIiIiIiIiIiIiIiIiIiIiIiIhx/4iIiIiIiIiIiIiIiIiIiIiIiIiIiIiIiHH/iIiIiIiIiIiIiIiIiIiEqZjGZniIiIiIiIiIiIiIiIiIiIiIhJChx/XoiIiIiIiIiIiIiIiIiIiIiIiIiIiIcf+IiIiIiIiIiIiIiIiIiIiIiIiIiIiIiIhx/4iIiIiIiIiIiIiIiIiIiIiIiIiIhFRmy7mXH/iIiIiIiIiIiIiIiIiIiIiIiIiIiIiIiIcf+IiIiIiIiIiIiIiIiIiIiIiIiIiIiIiIhx/4iIiIiIiIiIiIiIiIiIiIiIiIiIiIiIiHH/iIiIiIiIiIiIiIiIiIiIiIiIiDB/UbCQroiIiIiIiIiIiIcf+IiIiIiIiIiIiIiIiIiIiIiEqMzGcziHH/iIiIiIiIiIiIiIiIiIiIiINBlEvOa7iIiIiIiIiIiIiIiHH/iIiIiIiIhO3+wiAYiIcf+IiIiIiIiIiIiIiIiIiIiIiIgzR/O9uAyIiIiIiIiIcf+IiIiIiIiIiIiIiIiIiIiIiIQuWM4aeIiIiIiIiIiIiIiIiIiIiIiIiIhx/4iIiIiIiIhUldxqiIiIiIiIiIiIiIiIiIiHH/iITAcsT42IiIiIiIiIiIiIiHH/iIiIiIgzDWW98pqIiIiIiIiIiIiIiIiIiIiIiINnoFuoX6iIiIiHH/iIiIiIiIiIiIiIiIiIiIiIiIhKQ3xryIiIiIiIiIiIiIiIiIiIiIiIiIhYs9hMiIiHH/iIiIiIiIiIiIiIiIiIiIiIiIiIiIiIiIcf+IiIiIiIiIiIiIiIiIiIiIiIiIiIiIiIhx/4iIiIiIiIiIiIiIiIiIiIiIiIiIiIiIiHH/iIiIiIiIiIiIiIiIiIiIiIiIiIWCvY1Icf+IiIiIiIiIiIiIiIiIiIQRQ8/ryIiIiIiIiIiIiIiIiIiIiEEobP15cf+IiIiIiIiIiIiIiIiIiIiIhNYXw56Ihx/4iIiIiIiIiIiIiIiIiIiIiIiIiIiIiIiHH/iIiIiIiIiIiIiIiDC4F7BX6IiIiIiIiIiIiIiIiIiIiIiIXEnUtoiIhx/4iIiIiIiIiIiIiIiIiIiIiIiIiIiIiIiHH/iIiIiIiIiIiIiIiIiIiIiIiEGfbPYJhx/4iIiIiIiIiIiIiIiIiIiIhF/0ywC4iIiIiIiIiIiIiHH/iIiIiIiIiIiIiIiIiIiIiIiIiIiIiIiIcf+IiIiIiIiEgKHI9eiIiIiIiIiIiIhx/4iIiIiIiISozMZzOIiIiIiIiIiIiIiIcf+IiIiIiEnvnHEGcf+IiIiIiIiIiIiIiIiIiIiIPGJRtJ2uiIiIiIiIiIiIiIiIiIiIiHH/iIg4HvK44Q2IiIiIiIiIiIiIiIiIiIhx/4iIhGk/ymwIiIiIiIcf+IiIiIiIiIiIiIiIiIiIiIiIiIiIiIiIhx/4iIiIiEL5vOBkiIiIiIiIiIiIiIiIiIiIiDS+QbxBvoiIiIiIiIiIiIiIhx/4iIiIiIiIiIiIiIhOy7wjRIiIiIiIiIiIiIiIcf+IiIiIiIiIiIVA3c8oiIiIiIiIiIiIiIcf+IiIiIiFiz2EyIiIiIiIiIiIiIiIiIiIiIiHH/iIiIiIiIiIiIM6oRvVXuiIiIiIiIiIiIiIiIiHH/iIiIiIUO7QIYiIiIiIiIiIiIiIiIiIhx/4iIhAzRwELoiIiIiIiIiIiIiIiIcf+IiIiIiIiIiIiIiIiIiIiIiIiIiIiIiIhx/4iIiIiIiIiIiIiIiIiIiIiIiISJIclt7/iIiIiIiIiIiIiIiIiIiIiIiIhPEtwe0oiIiIiIiIiIiIiIiIiIiIiITYJsN9mIiIiHH/iIiIiIiIiIiIiIiIiIiIiIiIiIiIiIWSvX1IiIiIiIiIiIiIiIiIiIiIiITjPMLMOIiHH/iIiIiIiIiIiIiIiIiIhGj7ynBIiIiIiIiIiHH/iIiIiIiIiIiFDu0CGIiIiIiIiIiIiIhx/4iIiIiIg90NGzLy6IiIiIiIiIiIiIiIiIiIiIiIcf+IiIiIiIiIiIXEnUtoiIiIiIiIiIiIiIiHH/iIiIiIiIiIiIiITLAcRP6IiIiIiIiIiHH/iIiIiIiIiIiETrHMFOiIiIiIiIiHH/iIiIiIiIiIiIiFDu0CGIiIiIiIiIiIhx/4iIiIiIiIiIiIiIQKwsBj1x/4iIiIiIiIiIiIiIiIiIiIiIiIiIiIiIiHH/iIhMXTxKLIiIiIiHH/iIiIiIiIiIiIiIhJIox914iIcf+IiIiIiIiIiIiIiIiIiEywHET+iIiIiIcf+IiIiIiIiIiIiIiIQKwsFj3/iIiIiIiIiIiIiIiIiIiIiIiIiIiIiIiIcf+IiIiIiIiIiIiIiIiIiIiIhUldxqiIiIiIhx/4iIiIiIiIiIiIiEWITLd7iIiIiIiIiIiIiIiIiIiIiIiIcf+DtBYbW+noiIhx/4iIiIiIiIiIiIiIiIiIiIiIiISJIclt7/iIiIiIiIiIiIiIiIiIiIiIiIiIiFHu3xGIiIiIiIiIiIiIiIiIiIiIiIiFxJ1LaIhx/4iIiIiIiIiIiIiIiIiIiIiIiIiIiIiIiHH/iIiIiIiIiIiIiIiIiIiIiIiIiIiIiIiIcf+IiIiIiIiIiIiIiIiIiIiIiIiIiIiIiIhx/4iIiIQIs8CEyIiIiHH/iIiIiIiIiIiIiIiIiIiIiITQcsP42IiIiIiIiIiIiIiIiIiIiIiIiIiIhx/4iIiIiIiIiIiIiIiIiIiIiIiIiIiIiIiHH/iIiIiIiIiIiIiIiIiIiIiIiIiIiIiIiIcf+IiIiIiIiIiIiIiIiIiIiIiIiIiIiIiIhx/4iETKLMNdiIiIiIiIiIiIiHH/iIiIiIiIQrfc5IKIiIiIiIiIiIhx/4iIiIiIiIiIiIiITRtcPkqIiIiIiIiIiIiIiIiHH/iIiIiEAUPA+8iIiIiIhx/4iIiIiIiIiIiIiIiIiIiIiIiIiIiIiIiHH/iIiIiITS+MPQeIiIiIiHH/iIiIiIiIiIiIiIhQ7tAhiIiIiIiIiIhx/4iIiIiIiIiIiIiIiIiIiIiIiIhFyiyzXYiIiIiIiIiIiIiIiIiIiIiIhxTwQ8D7yIiIiIiIiIiIiHH/iIiIiIiITnWsKKWIiIiIiIiIiIiIiIiIiIiIiIiIiIiIUXffiIiIiIiIiIiIiIiIiIiIiIiISJIclt7/iIiIiIiIiIiIiIiIiIiIiIiIiIiIiIiIcf+IiIiIiIiIiIiIiIiIiIiIiIiIiIiIiIhx/1Du0CGIiIiIiIiIiIiIiIiIiIiIiIR/bMkJOIiIiIiIiIiIiIiIiIiIiIiIiIhFUyy6zYiIiIiIiIiIiIiIiIiIiIiIcf+IiIQbBs9PmIiIiIiIiIiIiIiIiIiIiIiIQc0c8y6IiIiIiIiIiIiIiIiIiIiIiITSgcPX6IiIiIiIiIiIiIiIiIiIiIhDluzWkYiIiIiIiIiIiIiIiIiHH/iIiIiIiIiIiIiIiFQN3PKIiIiIiIiIiHH/iIiIiIiIiIg7ICS139uIiIiIiIhx/4iIiIiIiIiIiIiIg5V1O3qKyIiIiIiIiHH/iIiIiIiIiIiIiIiIiIiIiIiIiIiIiIiEV0HLi+iIiIiIiIiIiIiIiIiIiIiIiDxeEbSh7oiIiIiIiIiIiIiIiIiIiIiIiIiIiIiIhx/4iIiIiIiIiIiFQN3PKIiIiIiIiIiIiIhx/4iIiIiIiIiIiIiIiIiIiIiIiIiIiIiIiHH/iIhUDdzyiIiIiIiIiIiIiIiIiIiIiIiHH/iIiIiIiIiDuQAbVv/oiIiIiIiIiIiIiIiIiIiIiIiIiIhCn2zmCYiIiIiIiIiIiIiIiIiIiIiIQTUs/K2IiIiIiIiIiIiIiIiIiIiIhN5TwxrIiIiIiIiIiIiIiHH/iIiIiIiE1AjDv3iIiIiIiIiIhx/4iIiIiIiIiDWcI7tj3IiIiIiIiIiIiIiIiIiIiIiIiIQVYc+p6IiIiIiIiIiIiIiIiIiIiIiEXrHLFOiIiIiIiIiIiIiIiIiIiIiIiIiISkN8a8iIiIiIiIiIiIiIiIiIiIiIiIiIhx/0TKLMNdiIiIiIiIiIiIiIiHH/iIiIiIhUldxqiIiIiIiIiIiIiIiIiIiIiIcVvR1C6IiIiIiIiIiIiIiIiIiIiIhJcSx47YiIiIiIiIiIiIiIiIiIiIiIiIiIiIcf+IiIiIiIiIiIiIiIiIiIiIiIiIiIiIiIhx/4iIiIiIiEVnXLmKiIiIiIiIiIiIiIiIiIiIiIiIhx/4iIiIiIiIiIiIiIiIiIiIiIiIiIiIiIiHH/iIiIiIiIiIiIiIiIiIiIiIiIiIiIiIiIcf+IiIiIiIiIiIiIiIiIhcSdS2iIiIiIiIiHH/iIiIiIiIiIiIiIiIiIiIiIiIiIiIiIiIcf+IiIiIiIiIiIiIiIiIiDdREbmu7oiIiIiIiIiIiIiHH/iIiIiIiIiIiEyfHEYOiIiIiIiIcf+IiIiIiIiIiIiIiE6WnCaWiIiIiIiIiIiIiIiIiIiIhL0uxS0YiIiIiIiIiIiIiIiIiIiIN8gRuTfuiIhx/4iIiIiIiIiIiIiIiIiIiIiIiIiIiIiIiHH/iIiIiIiIiIiIiIiIiIiIiIiIiIiIiISttsYkmIiIiIiIiIiIiIiIiIiIiIiIiIiIiHH/iIiIiIiIiIiIN8ByuT+NiIiIiIiIiIiIiIiIiIiIiIiE/f7BIBiIiIiIiIiIiIiIiIiHH/iIiIiIiE7srCE1iIiIiIiIiIiIiIiIiIiIiIiIiEmSHHbeiIiIiIiIiIiIiIiIiIiIiIiIiISZIcdt6IiIiIiIiIiIiIiIiIiIiIiIiFzR1C6HH/iIiIiIiIiIiIiIiIiIiIiIiIiIS7H8VOCIiIiIiIiIiIiIiIiIhx/4iIiIiEVanLpWiIhx/4iIiIiIiIiIiIiIiIiIRcoss12IiIiIiIiIiIiIiIiIiIiIiIiIiIS7H8VOCIiIiIiIiIiIiIiHH/iIiIiITRtcPkqIiIiIiIiIiIiIiIiIiIiIiIgxl3S/aIuIiIiIiIiIiIiIiIiIiIiIiIcf+IQShs/XmIiIiIiIiIiIiIiIiIiIiIiEXKLLNdiIiIiIiIiIiIiIiIiIiHH/iIhIChyPXoiIiIiIiIiIiIiIiIiIcf+IiIiIXNHULoiIiIiIiIiIiIiIiIiIiIiIg7CAG19/6IiIiIcf+IiIiIiIiIiIiIiIiIiIiIiIiIhQ7tEh/4iIiIiIiIiIiIiIiIiIiIiIiIiIiIiIiHH/iIiIiIiIiIhI6CyBfYiIiIhx/4iIiIiIiIiIiIiIiIPqpzslWMiIiIiIiIiIiIiIiIiIiIiISgGcb+aIiIiIiIiIiIiIiIiIiIcf+D+IorF3XYiIiIiIiIiIiIiIiIiIhx/4iIiIQDUsDa2IiIiIiIiIiIiHH/iIiIiIiIiIiIiIiIiIiIiIiIiIiIiIiIcf+IiIiIiIiIiIiIiIiIiIiIiIiIiIiIOY2ht3JeiIiIiIiIiIiIiIcf+IiIiIiIQcSc87aIiIcf+IiIiIiIiIiIiIiIiIRFMsys2HH/iIiIiIiIiIiIiIiIiIiFDu0CGIiIiIhx/4iIiIiIiIiIiIiIQRQ8/ryIiIiIiIiIiIiIiIiIiIiIiINocSunjtiIiIiIiIiIiIiIcf+IiIiIiIiE5H/CuAcf+IiIiIiIiIiIiIiIiIiIiIiIiIiIiE1dPDosiIiIiIiIiIiIiHH/iIiIiIiIiElkbHm5iIiIiIiIiIiIiIiIiIhx/4iIiIiIiEkeTH4biIiIiIiIiIiIiIiIiIiIiIiIiF1J07aIiIiIiIiIiIiIiIiIiIiIiIhFUyy6zYiIiIiIiIiIiIiIiIiIiIiIiDB/UbCQroiIiIiIiIcf+IiIiIiIiIiIiIiIQYs890yIiIiIiIiIiIiIiIiIiIiIiIiIiIcf+IiIiFgr2NSIiIiIiIiIiIiIiIiIiIiIhx/4iIVJXcaoiIiIiIiIiIiIiIiIiIiIiIO1ZytamNiIiIiIiIiHH/iIiIiIiIiIiIiIhUDdzyiIiIiIiIiIiHH/iIiIiIiIiIiIiIiIiIiIiIiIiIiIiIiIcf+IiIiIiIiIg3joK5cX2IiIiIiIiIiIiIiIiIiIcf+IiIg1GGO755yIiIiIiIiIiIiIhx/4iIiIiIiIRHQcyL6IiIiIiIiIiIiIiHH/iIiIiIiIiIWCvY1IiIiIiIiIiIiIiIiIcf+IiIiIRtXcoqKIiIiIiIiIiIiIiIcf+IiIiIiDvmEbUZ7oiIiIiIiIiIiIiIiIiIiIiIiHH/iIiIiIiIiIiIiIiIiIiIiIiIiIiIiIiEIobO15iIiIiIiIiIiIiIiIiIiIiIiIiIVQ3b8oiIiIiIiIiIiIiIiIiIiIiIiIiIiIiHH/iIiIiIiIiIiIiIiIiIiEwoHE1+iIhx/4iIiIiIiIiIiIiIiIiIiIiIQYs890yIiIiIiIiIiIiIiIiIiIhx/4iIhKFcxuo4iIiIiIiIiIiIiIiIiIiIiIhx/4iIiIiIiEywHET+iIiIiIiIiIiIiIiIhx/4iIiIiIiIiIiIiIiIiIiIiIiIiIiIiIiHH/iIiIiIiIiIiIiIiIiIiIiIiIiIiIiIiIcTKqEb1V7oiIiIiIiIiIiIiIiIiIiIiIiIiIiIiHH/iIiIiIiIiIiIiIiIiIiIiIiIiIiIiIiIcf+IiIiE08TDw7iIiIiIiIiIiIiIiIiIiIiIiIOERRuLuuiIiIiIiIiIiIiIiIiIcf+IiIiILTlwGjxo/oiIiIiIiIiIiIhx/4iIiIiIRDI8zNyIiIiIhx/4iIiIiIiIiIiIiIiIiIiIiIiIiIiIiIiHH/iIiIiIiIiIiIiIiDk2Y7fJnIiIhx/4iIiIiIiIiIiIiIiIiIiIiIiIiISegscX2IiIiIiIiIiIiIiIiIiIiIiHH/XNHULoiIiIiIiIiIiIiIiIiIiIiIiIiIiIiHH/NCUjvNrciIiIiIiIhx/4iIiIiIiIiIiIiIiIiIQShs/XmIiIiIiIhx/4iIiIiIiIiIiIiIiIiIT0f8G4CIiIiIiIiIiIiIiIiIiIiIiIcf+IiIiIiIiIiIiIiIiIiIiIiIiIiIiIiIhx/4iIiIiISAocj16IiIiIiIiIiIiIiHH/iIiIiIMrYIvkn3iIiIiIiIiIiIiIiIiIiIiHH/iFgr2NSIiIiIiIiIiIiIiIiIiIiIiIiIcf+IRb1stCmIiIiIiIiIiIiIiIiIiIiIiE0HLD+NiIiIiIiIiIiIiIiIiIhx/4iIhGC/yvQIiIiHH/iIiIiIiIiIiIiIiIiIiFxJ1LaIiIiIiIhx/4iIiIiIiIiIM5WyvWpNiIiIhx/4iIiIiIiIiIiIiIiIiIiIiIiIiIiIiIiHH/iIiIiIiIiIiIiIiIiIRFMsys1x/4iIiIiIiIiIiIiIiIiIiIiIiIiIiIiIiHH/iIiEDNHAQuiIiIiIiIiIiIiIiIhx/4iIiIiIMGJUsK2riIiIiIiIiIiIiIiIiIiIiIOghmtveZiIiIiIiIiIiIiIiIcf+IiIiIiIP8IxsT3OiIiIiIiIiIiIiHH/iIiIiIiIiINDqBvMV+iIiIiIiIiIiIhx/4iIiIiIiIiITqrMJVOIiIiIiIiIiIiIhx/4iIiIiIiIiIiIiIiIiIiIiIiIiIiIiIiHH/iIiIhJZGx5uYiIiIiIiIiIiIiIiIiIiIiIhx/4g75hG1Ge6IiIiIiIiIiIiIiIiIiIiIiIP5VisWqdiIiIiIiIiIiIiIiIiIcf+IiIhM5TxBrIiIiIiIhx/4iIiIiIiIiIiIhFiEy3e4iIiIiIiIiIiIiIiIiIiIiIiIcf+IiIiIiIiIiITOU8Qaxx/4iIiIiIiIiIiIiIiIiIiIiIiIiIiIiIiHH/iIiIiIiIiINbXBu0o+iIiIiIiIiIiIiIiIiIiIiIiIhx/4iIiIiIiIiIiIiIiIiIiIiIiEcs7J0xiIiIiIiIiIiIiIiIiIiIiIcf+IhNYXw56IiIiIiIiIiIiIiIiIiIiIhx/4RFMsys2IiIiIiIiIiIiIiIiIcf+IiIiIMkgivrfdiIiIiIiIiIiIiIiIiIiIiDAa77D1EIiIiIiIiIiIcf+IiIiIiIiIiIiIhEUyzKzYiIiHH/iIiIiIiIiIiIiIiIiIiIROscwU6HH/iIiIiIiIiIiIiIiIiIiIiIPVWRs6puiIiIiIiIiIiIiIiIiIiIiEWpPLVsiIiIiIiIiIiIiIiIiIiIcUhDfHvIiIiIiIiIiIiIiIiIiIiIiIiHH/iFSV3GqIiIiIiIiIiIiIiIiIiIiIiIiITaNcNcqIiIhx/4iIiIiIiIiIiIiIiIiISegscX2IiIiIiIiIiIiIiIiIiIiIiIiFiz2EyIiIcf+IiIiIiIiIiIiIiIiIiIiIiIiIiIiIiIhx/4iIiIiIiE51rCiliIiIiIiIiIiIiIiIiIiIiIiIhNKBw9foiIiIiIiIiIiIiIiIiIiIiIiIRUZsy5n/iIiIiIiIiIiIiIiIiIiIiIiIiIiIiIhBNSz8rYiIiIiIiIiIiIiIiIiIiHH/iIiIRrTspLGIiIiIiIiIiIcf+IiIiIiIhIPzyMDHH/iIiIiIiIiIiIiIiIiIiIOY2ht3JeiIiIiIiIiIiIiIiIiIiIiIiHE6xSG1Ot6IiIiIiIiIiIiIiIiIiIiIiINsDXuj8oiIiIiIiIiIiIiIiIiHH/iIiIiIiIiIiIiIiIiIiIiIiIiIiDDtN7AiyIiIiIhx/4iIiIiIiIiIiIiIiIiIiE1hfDnoiIiHH/iIiIiIiIiIiIiIiIiIiIiFQN3PKIiIiHH/iIiIiIiIiIiIiIiIiIiIiIiIiIiIiIiIcf+IiIiIiIiIiIiIiIiIiIiIiIiIiIiIiIhxR1A8ivyIiIiIiIiIiIiIhx/4iIiIiIhK89xgwoiIiIiIiIiIiIiHH/iIiIiIiIiIiIiIiIiIiIiIhMKBxdfv+IiIiIiIiIiIiIiIiIiIiIiIiIg/63KxFI2IiIiIiIiIhx/4iIiIiIiIiIiIiIiIiIiIiIiIiIiIiIiHH/iIiISJIcht6IiIiIiIiIiIiIiIiIiIhx/4iEwoHE1+iIiIiIiIiIiIiIiIiIiIcf+IiIiIiIiIiIiIg0iPK8dw2IiIiIiIiIiHH/iIiIiIiIiIiDVS8butDoiIiIiIhx/4iIiIiIiIiIiIiIhc0dQuiIiIiIiIiIiIiIhx/4iIiIiIg8B9K0+C2IiIiIiIiIiIiIiIiIiIiIiIiIiIiIcf+IiIiIiIiIiIiIiIgyaRK+lu2IiIiIiIiIiIiIiIiIiIiIhx/4iIiIXEnUtoiIiIiIiIiIiIiIiIiIiIiDmm8rdZDYiIiIiIiIiIiIiIiIiIiIiIiIhGvWykKYiIiIiIiIiIiIiIiIiIiIiIiIWSvX1IiIiIiIiIiIiIiIiIiIiIiIiIRuKcodaIiIiIiIiIiIiIiIiIiIcf+IiE35bDBpiIiIiIiIiIiIiIiIiIiIiIiHH/iIiIiIhNG1w+SoiIiIiIiIiIiIiIiIiIiIiIiIcf+DuwwrVPPYiIiIiIiIiIcf+IiIiIiIiIiIhB5Yzxp4iIiHH/iIiIiIiIiIiIiIiIiIiIiIiIiIiIiIiIcf+IiIiIiIiIiIiIiIiIiIhcSdS2iIiIiIiHH/iIiIiIiIiIiIiIiIhc0dQuiIiIiIiIiIiIiHH/iIiIiIiIiIiIhF3lyyGoiIiIiIiIiIiIiIiIhx/4iIiIiIiEHRXPLqiIiIiIiIiIiIiIiIiIiIiIiIiIhx/4iIiIiIiIiIQM0cBC6IiIiIiIiIcf+IiIiIiIiIiIiIiE2CbDfZiIiIiIiIiIiIiIcf+IiIiIiIiIiINq/XulAoiIiIiIiIiIiIiIiIiIiIiIhJUDx6/IiIiIiIiIiIiIiIiIiIiIiHH/hFRmy7mYiIiIiIiIiIiIiIiIiIiIiIiEE1LPytiIiIiIiIiIiIiIiIiIiIiHH/iIiIiIiIiIiIiIiIiIiIiIiIiIiIiIiIcf+IiIhOqswlU4iIiIiIiIiIiIiIiIiIiIcf+IiIiIiIiIiIiElkbHm5iIiIiIiIiIiIiIiHH/iIiIiIiIhYK9jUiIiIiIiIiIiIiIiIiIcf+IiIiIMdhzvyeMiIiIiIhx/4iIiIiIiIiIiIiIRZx8tjiIiIiHH/iIiIiIiIiIiIiIiIiIiIhAzRwULv+IiIiIiIiIiIiIiIiIiIiIiIiIhYK9jUhx/4iIiIiIiIiIiIiIiIiIiIiIiIiIiIiIiHH/iIiIiIiIiIiIiIiIiIiIiIiIiIiIiIMEoxsMXOiIiIiIiIiIiIiIiIiIiIiHH/iIiIOKV3uFqIiIiIiIiIhx/4iIiIiIiIiIiIiIhJHkx+G4iIiIiIiIiIiIiIiIiIiIcf+IiEqtvGUkiIiIiIiIiIiIiIiIiIiIiIiIiIhx/4iIiIiIMGHYsK4niIiIiIiIiIiIiIhx/4iIiIiIiEUEjL+3iIiIiIiIhx/4iIiIiIiIiIiIiIiIhMnxxGDoiHH/iIiIiIiIiIiIiIiIiIiEUlfL2oiIhx/4iIiIiIiIiIiIiIiIiIiIiIiIiIiIiIQ7fc1IKIiIiIiIiIiIiIiIiIiIiIiHFHPzyMDIiIiIiIiIcf+IiIiIiIiIiIiIScc8c4yIiIiIiIiIiIiIiIiIiIiIiINYfEu3g7hx/4iIiIiIiIiIiIiIiIiIQkDc6/KIiIhx/4iIiIiIiIiIiIiIiDztgbQSfoiIiIhx/4iIiIiIiIiIiIiIiIiIiIiIiIiIiIiIiHH/g3UJW5r2qIiIiIiIiIiIiIiIiIiIcf+IiElDfHvIiIiIiIiIiIiIiIiIiIiIcf+Ig6l9a2aCmHH/iIiIiIiIiIiIiIiIiIiIMUGxv75OiIiIiIiIiIiIiIiIiIiIiIcf+IiIiIiIiETrHMFOiIiIiIiIiIiIcf+IiIiIiIiIiIiIiIiIiIiIiIiIiIiIiIhx/4iIiIiIiIg3WDS5p8uHH/iIiIiIiIiIiIiIiIiIhNo1w1yoiIiIiIiIiIiIiIhx/4iIiIiIVA3c8oiIiIiIiIiIiIiIiIiIhx/4iITZacNpaIiIiIiIcf+IiIiIiIiIiIiIiIiIiIiEoVzG6jiIiIiIcf+IiIiIiIiIiIiIiIiIiIiIiDLxEr4O7YiIiIiIiIiIiIiIiIiHH/iIiIiIiINjDTus8siIiIiIcf+IiIiIiIiIiIiIiIiIiIiIiIP711sUKKiIiHH/iIiIiIiIiIiIiIiIiIiIiIiIiIiIiIiIcf+IiIiIiIiIiIiEHljPGniIiHH/iIiIiIiIiIiIiIiIiIiIiIiDykMbRbzoiIiIiIiIiIiIiIiIiIiIiIQjyc7DaIiIiIiIiIiIiIiIiHH/iIiIiDvFIbU63oiIiIiIiIiIiIiIiIiIiHH/iIiIiIQg7s7xGIiIiIhx/4iIiIiIiIiIiIiIiEb2zKCTiIiIiIiIiIcf+IiIiIiIiIiIiIiIiIiIiIiIiIiIiIiIhx/4iIiIiIiIiIiIiIiIiIiIiIiIiIiIiIiHH/iIiIiIiIiIiDMacr3ljYiIiIiIiIiIiIiIiIiIiIiIiIhx/4iIiIiIiIiIhBxJwEtv+IiIiIiIiIiIiIiIiIiIiIiIiIiIiIiIhx/zztgbQSfoiIiIiIiIiIiIiIiIiIiIhx/4N4W1uXpKiIiIiIcf+IiIiIiIiIiIiIiIiIiIiIiEiSHIbeiHH/iIiIiIiIiIiIiIiIiIiIiIiIiIiEo2vGyUiIiIhx/4iIiIiIiIiIiIiIiISJIcht6IiIiIiIcf+IiIiIiIiIiIiIiIiIiIiIiIiIiIiIiIhx/4iIiIiIiIiIiIiIiIiIiIiIiIiIiEI8nOw2iIiIiIiIiIiIiHH/iIiIiIiIhMsBxE/oiIiIiIiIiIiIiIiHH/iIiIiIiIiIiIiIiIiIiIiIiIiIiIiIiIcf+IiIiIiIiIiIiIiIiIiIiIiIiIiIiIiIhx/4iIiIiIiIiIiIiIiIiIiIiIiIiIiIiIiHH/iIiIiIiIiIiIiIiIiIiIiIiIiIiIiIiIcf+IiIiIiIiIiIiIiIiIiIiIiIiIiIiIiIhx/4iIiIiIiIiIiIiIiIiIiIiIiIiIiIiIiHH/iIiIiIiIiIiIiIiIiIiIiIiIiIiIiIiIcf+IiIiIiIiIiIiIiIiIiIiIiIiIiIiIiIhx/4iIiIiIiIiIiIiIiIiIiIiIiIiIiIiIiHH/iIiIiIiIiIiIiIiIiIhG4pyh1oiIiIiIiIiIiIiIiIiIiIiIiIiHH/iIiIN2VBuZq+iIiIiIiIiIcf+IiIiIiIiIiIiIiIhUldxqiIiIiIiIiIiIhx/4iIiIiIiIiIiIiE1hfDnoiIiIiIiIiHH/iIiIiIiIiIiEEHfP+IiIiIiIiIiIcf+IiIiIiIiIg/RnWxuYqIiIiIiIiIiIiIiIiIiIcf+IiIiIhJ22xySYiIiIiIiIiIiIiIiIiIhx/4iIiDTCgbw9foiIiIiIiIiIiIiIiIiIiIhx/4iEHEnPO2iIiIiIiIhx/4iIiIiIiIiIiIiIiITCgcTX6IiIiIcf+IiIiIiIiIiIiIiIiIiIO6yCtVN9iIiIiIiIiIhx/4iIiIiIiIiIhGTdyrIoiIiIiIcf+IiIiIiIiIiIiIiIiD+dAbFi/oiIiIiIiIiIiIiIiIhx/4iIiIiIiIiIiIiIiEUyPLzciIiIiIiIiIiIiIiIiIiIiE6WnCaWiIiIiIiIiIiIiIiIiIiIcf+IiIiIP6mSsVZtiIiIiIiIiIiIiIiIiIiIcf+Ig/OjGxxc6IiIiIiIiIiIiIiIhx/4iIiIiIiIiIiEywHET+iIiIiIiIiIiIhx/4iIiIiIiIiEBWHAueiIiIiIiIiIiIhx/4iIiIiIiIOCNhuNyeiIiIiIiIiIiIiIiIiIiIiIiINBIhvO3eiIiIiIiIiIiIiIiIiIiIiIgxo1O/XKyIiHH/iIiIiIiIiIiIiIiIiIiIiIiIiIiIiIiIcf+IiIiIiIiITsu8I0SIiIiIiIiIiIiIiIiIiIiHH/iIiIiIiIOz0htcLeiIiIiIiIiIiIiIhx/4iIiIiIiIiIiIiIhAzRwELoiIiIcf+IiIiIiIiIiIiIiIiIiIgz10W9KLqIiIiIiIiIiIiIiIiIiIiIiIiIhx/4iIiIiIiIiIiIiIiIiIiIiIiIiFDu0SH/iIiIiIiIiIiIiIiIiIiIiIiE5UvCq0iIiIiIiIiHH/iIiIiIiIiIiIiIToncJ2KIiIiIcf+IiIiIiIiIiIiIiIiIg5bLG3k06IiIiIiIiIiIiIiIiIiIhx/4iIiIiIiIhNxEwzu4iIiIiIiIiIiIiIiIiIiIiD4uBbLR+oiIiIiIiIhx/4iIiIiIiIiIiEiSHIbeiIiIiIiIiIiIcf+IiIiIiIiIiIiIiIiIiIiIiIiIiIiIiIhx/4iIiIiIiIiEWITLd7iIiIiIiIiIiIiIiIiIiIiIiIiIiIcf+IiIiIiDVaQ7ulvIiIiIiIiIiIiIiIiIiIiIiHExMxG/zO7/iIiIiIiIiIiIiIiIiIiIiEVGbLuZiIiIiIcf+IiIiIiIiIiIiIiIiIiIiIiIiIiIiIiIhx/4iIiIiIiIiIiIiIiIhcSdS2iIiIiIiIiIcf+IiIiIiIiIiIg+XAKyo/2IiIiIiIiIiIiIiIiIiIiIiIRescsU6IiIiIiIiIiIiIiIiIiIiIiIiEmSHHbeiIiIiIiIiIiIiIiIiIiIiIiIiIiIiIcf+IiIgwftWwkSqIiIiIiIiIiIiIiIiIiIiIcf+IiIiIiIhIChyPXoiIiIiIiIiIiIhx/4iIiIiIiIiIQbBs9PmIiIiIiIiIiIiIiIiIiHH/iIiIg7g/O1fAyIiIiIiIiIiIiIiIiIiIiIiE35bDBpiHH/iIiIiIiIiIiIiIiIiIiIiELYzOJziIiIcf+IiIiIiIiIiIiIiIiIiIiIiIiEiSHJbe/4iIiIiIiIiIiIiIiIiIiIiIiD0O9bPxCoiIiIiIiIiIiIiIiIiIiIiIhx/z4aIrLl3YiIiIiIiIiIiIiIiIiIiIiIiIiIg+gTKyfs2Ihx/4iIiIiIiIiIiIiIiIiIg7KHW114qIiIiIiIiIcf+IiIiIiIiIiIiIiIO8UhtTreiIiIiIiIiIcf+IiIiIiIiIiIiIiIiIiIiIiIiIiIiIiIhx/4iIiIiIiIiIiDkpCbfW9oiIiIiIiIiIiIiIiIiIiIiIcf+EwoHE1+iIiIiIiIiIiIiIiIiIiIiHH/iIiIWCvY1IiIiIiIiIiIiIiIiIiIiIiIcf+IhEMjzM3IiIiIiIiIiIcf+IiIiIiIiIiIiDA9cbDSjoiIiIiIiIiIiIiIcf+IiIiIiIiIiIiIg/yoKxNX2IiIiIiIiIiIiIiIiHH/iIiIiIiIiIiIiIiIiIiIiIiIiE0HLD+NiIiIiIiIiIiIiIiIiIiIiIiIhx/zjbE7gk7IiIiIiIiIiIiHH/iIiIiIiIhNL4w9B4iIiHH/iIiIiIiIiIiIiIiIiIiIg4z4G4MH5x/4iIiIiIiIiIiIiIiIiIiIg/OuOxxRyIiIiIiIiIiIiIiIiHH/iIiIiIgx7dG/Ei6IiIiIiIiIiIiIiIiIiIcf+ITH4sSB2IiIiIiIiIiIiHH/iIiIiIiINZTRu2suiIiIiIiIiIiIiIiIiIiIiHH/iIiFSV3GqIiIiIiIiIiIiIiIiIiIiIiIiIcf+IiIiFxJ1LaIiIiIiIiIiIiIiIiIiIiIiHH/iIiIiITLAcRP6IiIiIiIiIiIiIiIiIiHH/iIiIiIiIiIiIiIiIiIiIiIiIiIiIhGBIyvt4iIiIiIiIiIiIiIiIiIiIhx/zWHErt47YiIiIhx/4iIiIiIiIiIiIiIiIiIiIO6QxtlvO/4iIiIiIiIiIiIiIiIiIiIiIiIiIiIiIiHH/iIiIiIiIiIiIiIiIiIiIhP8OwQ8YiIiIiIiIiIiIiIiIiIiIiIiIiIiIhx/4iDvyorUNXYiIiIiIiIiIiIiIiIiIiHH/iIhOEtwu0oiIiIiIiIiIiIiIiIiIhx/4iIiIiIhIkhyG3oiIiIiIiIiIiIiIiIcf+IiIiIiIiIiIiIiIiIiIiEnoLHF9iIiIiIiIiIiIiIiIiIiIiIiIiIiEVTLLrNiIiIiIiIiIiIiIiIiIiIhx/4iIiIhO3+wiAYiIiIiHH/iIiIiIiIiIiIiIiIiIg9acGzlj6IiIiIiIiIiIiIiHH/iIiIiIQtjM4nOIiIiIiIiIiIiIiIiIiIcf+IiIiIiIiIiIiIiIiIiIiIiIiIiITi+MLQeIiIiIiIiIiIiIiIiIiHH/iIiIiIMTN2sNyJ/4iIiIiIiIiIiIiIiIiIiIiIiIg7kAG1b/6IiIiIiIiIiIiIcf+IiIiIiIiIiIQFYcC56IiIiIiIiIiIcf+IiIiIiIiIiIiIiIiIiIiIiIiIiIiIiIhZs9dMiIiIiIiIiIiIiIiIiIiIiIiElxLHjtiIiIiIiIiIiIiIiIiIiIiIiIiIiHH/iIiIiIiIiIiIiIiIiEEHfP+IiIiIcf+IiIiIiIiIiIiIiIiIiDUM0bvzLoiIiIiIiHH/iIiIiIiIiIiIiE1dPDosiIiIiIiIiIiIiIiIiIiIiIiIiIiIhx/4iIiIiIiIiIiIiIiE51rCiliIiIiIiIiIiIiIiIiIiIiIcUxUvDq0cf+IiIiIiIiIiIiIiIiIiIiDJIIr633YiIiIiIiIiIiHH/iIiIiIiIiIiIhGtOyksYiIcf+IiIiIiIiIiIiIiIiIiITQcsP42IiIiIiIiIiIiIiIiIiIiIiIg6V1O2qKyIiIiIiIiIiIiIiIiIiIiIiIQaws9T2IiIiIiIiIiIiIiIiIiIiIiIiHH/iIiIiIiIiIiIiIiIiIQZ9s9gmIiIiIhx/4iIiIiIiIiIiIiIiIRSV8vaiIiIiIcf+IiIiIiIiIiIiIiIiIiIRb1stCmIiIiIcf+IiIiIiIiIiIiIiIiIiIiIiIiIiIiIiIhx/4iIiIiIiIiIiIiIiIiIiIiIiIiIhNKBw9foiIiIiIiIiIiIiIiIiIiIiIiEk/PHwMiIiIiIiIiIiIiHH/iIiIiIiIiIiIiIiIiEMO7N8RiIiIiIiIiIiIiIiIiIiIiIiIiIiISvxcYDqIiIiIiIiIiIiIiIiIiIiIiIMzMRvczuiIiIiIiIhx/4iIiIiIiIiIiIiEVGbLuZiIiIiIiIiIiIiHH/iIiIiIiIiIiIiIhEdBzIvoiIiIiIiIcf+IiIiIiIiIiIiIhYK9jUiIiIiIiIiIiIhx/4iIiIiIiIiIiIiIiIiIiIiIiIiIiIiIiHH/iIiIiIiIiIiIiIiIORaht+leiIiIiIiIiIiIiIiIiIiIiIiIObLRt00uiIiIcf+IiIiIiIiIiIiIiIiIhcSdS2iIiIiIiIiHH/iIiIiIiIiIiIiIRMosw12Icf+IiIiIiIiIiIiIiIiIiIiIVA3c8oiIiIcf+IiIiIiIiIiIiIiIiIhE6xzBToiIcf+IiIiIiIiIiIiIiIiIiITJ8cRg5x/4iIiIiIiIiIiIiIiIiIiIiIQFYcC55x/4iIiIiIiIiIiIiIiIiIiIiIgwd7KwmE2IiIiIiIiIiIiIiIiIiIiIiIiHH/iIiElkbHm5iIiIiIiIiIiIiIiIiIiIiIiIhx/4iISkrsa1GIiIiIiIiIiHH/iIiIiIiIiIiIiIiIiIiIiIiIiIiIiIiIcf+IiIiIiIhIChyPXoiIiIiIiIiIiIhx/4iIiIiIiIiIiIiIQX58+BiIiIhx/4iIiIiIiIiIiIiIiIiDCQUbB/roiIiIiIiIiIiIiIiIiIiIiIiIhx/4iESITMd7iIhx/4iIiIiIiIiIiIiIiIiIiIiEEUPP68iIiIiIiIiIiIiIiIiIiIiIiEUyPLzciIiIiIiIiIiIiIcf+IiIiIiIMCgTsOfsiIiIiIcf+IiIiIiIiIiIiIiIRHQcyL6IiIiIiIhx/4iIiIiIiIiIiIiIiIiIiIiIiIiIiIiIiHH/iIiIiIiIiIiIiIiIiIiIiIWLPYTIiIiIiIhx/4iIiIiIiIiIiIiIiIiIhNByw/jYiIiIiIiIiIiIiIiIiIiIiIiIiIiIiIcf+IiIiIiIiIiIiIiIiIiIiIiDGjU79crIiIcf+IiIiIiIiIiIiIiIiIiIiIiITreMJIeIiIiIiIiIiIiIiIiIiIiIiIiIcUCwbPT5iIiIiIiIiIiIiIiIiIiIiIiIg/oaaxXlmIiIiIiIiIiIiIiIiIiIiIiIiITcRMM7uIiIiIiIiIiHH/iIiIiIiIiIiIiD23M7NIzIiIiIiIiIiIiIiIiIiIiIiHH/iIiIiIiIiIiIiIiIiIiIiIiIiIiIiIiIcf+IiIiIiIiIiIiIiIiIiIiIiIiIiIiIgzR6a9uFmIiIiIiIiIiIiIiIiIiIiIiIcf+IiIiIiIiIiIiIiISaZMdZuIiIiIiIiIiIiIiIiIiIiIiIcf9F3lyyGoiIiIiIiIiIiIiIiIiIiIiIhC5Yzhp4iIiIiIiIiIiIiIiIiIiIiIiEFWHPqeiIiIiIiIiIiIiIiIiIiIiIiIcf+IiIiIiIiIiIiIiIiIiIiIiIiIhF6xyxToiIiIiIiIiIiIiIiIiIiIiIiEXeXLIaiIcf+IiIiIiIiIiIiIiIiIiDt3YrWInYiIiIiIiIiIiIiIiIiIiIiIiIcf+IiIiIiIiIiIiIiIiIiIiIiIiIiIiIiIhx/4iIiIiIiIiIiIiIiIiIiIiIiIiIiIiIiHH/iIiIiIiIiIiIiIiIiIiIiIiIiIiIiIiIcUyCbDfZiIiIiIiIiIiIiIiIiIiIiIiIXNHULoiIhx/4iIiIiIiIiIiIiIiIiIiIiIiIiIiDd6UrmFrYiIiIiIiIiIiIiIiIiIiHH/iIiIiIg0OoG8xX6IiIiIiIiIiIiIiIhx/4iIiIiIQbBs9PmIiIiIiIiIiIiIiIiIiIiIiHH/iIiIiIiIiIiITvDsIPGIiIiHH/iIiIiIiIiIiIiIiIiIQFYcC56IiIiHH/iIiIiIiIiIiIiIiIiIQaws9T2IiIiIiIiIiIiIiIiIiIiIiIhJ/FxwOoiIiIcf+IiIiIiIiIiIiIiIiIiIiER0HMi+iIhx/4iIiIiIiIiIiIiIiIiIiIiIiIiIiIiIiHH/iIiIiIiIiIiIiIiIiIiIiIiIiIiIiFkr19SIiIiIiIiIiIiIiIiIiIiIiISXEseO2IiIiIiIiIiIiIiIiIiIiIiIiIiIcf+IiIiIiIiIiIiIiIiIiIiIiISrp8ZFiIiIiIiIiIiIiIiIiIiIiIiIiIRo+8pwSIcf+IiIiIiIiIiIiIiIiIiIiIhJPzx8DIiIiIiIiIiIiIiIiIiIhx/4iIiIiIiE3ETDO7iIiIiIiIiIiIiIiIiIiIiIiIiIiIiEWITLd7iIiIiIiIcf+IiIiIiIiIiIiE4zzCzDiIiIiIiIiIiIiIhx/4iIiIiISdtsckmIiIiIiIiIiIiIiIiIiHH/iIiIiIP0bCsbk9iIiHH/iIiIiIiIiIiIiIiIiIiITjPMLMOIiIiIiIcf+IiIiIiIiIiIiIiIiDtV9rWqCYiIiIiIiIcf+IiIiIiIiIiIiIiIiEywHET+iIiIiIiIcf+IiIiIiIiIiIiIiIiIg0woG8PX6IiIiIiIcf+IiIiIiIiIiIiIiIiIRcoss12IiIiIiIiIiIiIiIiIiIiIiIiIiElxLHjtiIiIiIiIiIiIiIiIiIiIiIiIhx/4iD4mAbLZ/ohx/4iIiIiIiIiIiIiIiIiIiIhBzRzzLoiIiIiIiIiIiIiIiIiIiIiIiIiIiIiIiHH/iIiIiIiIiIhBxJzztnH/iIiIiIiIiIiIiIiIiIiIiIiIiIP+slsRTaiIiIiIiIiIiIiIiIiIiIiIiIOB8huODeiIiIiIiIiIiIiIiIiIiIiIhP3+wSAYiIiIiIiIiIiIiIiIiIhx/4iIiFSV3GqIiIiIiIiIiIiIiIiIiIiIiIiHEy9we9CPiIiIiIiIiIiIiIiIiIiIcf+IiFQN3PKIiIiIiIiIiIiIiIiIiIiIiIcTa7BLlE+4iIiIiIiIiIiIiIiIiIiIiIiIiIcf+ISozMZzOIiIiIiIiIiIiIiIiIiIiIiHH/iIiIiIg1BDO7+8yIiIiIiIiIiIiIiIiIiIiIiIiIhGBIyvt4iIiIiIiIiIiIiIiIiIiIiHH/iECsLAY9iIiIiIiIiIiIiHH/iIiIiIiIg3mhS5ZeuIiIiIiIiIiIhx/4iIiIiIiIiIiIiIiIiIiIiIiIiIiIiIiHH/iIiExdPEosiIiIiHH/iIiIiIiIiIiIiIiIPctjszSchx/4iIiIiIiIiIiIiIiIiIiIiELljOGniIiIiIiIiIiIiIiIiIiIiIiDizsrhMTYiIiIiIiIiIiIiIiIiIiIhx/4iIiIRHQcyL6IiIiIiIiIiIiIiIiIiHH/iExdPEosiIiIiIiHH/iIiIiIiIiIiIiIiIiEtK7FtRiIiIiIiIiIiIiIiIiIiIiIiITZ8cNg6IiIiIiIiIiIiIiIiIiIiIiIiIhFyiyzXYiIiIiIiIiIiIiIiIcf+IiIiE23jDSHiIiIiIiIiIhx/4iIiIiIiIiIiIiIiDPfMb0gznH/iIiIiIiIiIiIiIiIiIiIiIiIiIQUlc+2qIiIiIhx/4iIiIiIiIiIiIiIiIiIiIiIiIiIiIiIiHH/hJZGx5uYiIiIiIiIiIiIiIiIiIiIiIiIiIPe2BsxJ+iIiIiIiIiIiIiIiIiIiIiIiHH/iIhBfnz4GIiIiIiIiIiIiIiIiHH/iIiIiIg0BWG8+p6IiIiIiIiIiIiIiIiIiIiIiIiIiIiIcf+IiIiIiIiIhFZ1y5ioiIiIiIiIiIiIiIiIiIiIiIPXaBs4l+iIiIiIiIiIiIiIiIiIiIiIM522vWJJiIiIiIiIiIiIiIiIhx/4iIiINx8hueDeiIiIiIiIiIiIiIiIiHH/iIiIiIhcSdS2iIiIiIiIiIiIiIiIiIiIhx/4iIhEMjzM3IiIiIiIiIhx/4iIiIiIiIiIiIiIhUDdzyiIiIiIiIiIhx/4iIiIiIiIiIiIUO7QIYiIiIiIiIiIiIcf+IiIiIiIiIiINN4DvCH8iIiIiHH/iIiIiIiIiIiIiIiIiIiEb2zKCTiIiIiIhx/4iIiIiIiIiIiIiIg/OuOxxRyIiIiIiIiIiIiIiIiIiIiIiHH/iIiIMeQFsCv6/4iIiIiIiIiIiIiIiIiIiIiIPYqxs3VOiIiIiIiIiIiIiIiIcf+IiIiIiIiIiIiIiITLAcRP6IiIiIiIiIcf+IiIiIiIiIiDCL4rCEHYiIiIiIiIiIiIiIiIiIcf+IiIhUldxqiIiIiIiIiIiIiIiIiIiIiIiIhx/4iEhxLIjtiIiIiIiIiIiIiIiIhx/4iIiIiIiIiIiIWLPYTIiIiIiIiIiIiIiIiIcf+IiIiIRcGss+WHH/iIiIiIiIiIiIiIiIiIiIiIiIRcoss12IiIiIiIiIiIiIiIiIiIiIiIiHH/iIiIiIiIiIhJunx0WIiIiIiIiIhx/4iIiIiIiIiIiIiIiEZ7jKhHiIiIiIiIiIiIiIiIiIiIiIiIiIiIhBVhz6noiIiIiIiIiIiIiIiIiIiIiIiIiIcf9YK9jUiIiIiIiIiIiIiIiIiIiIiIiIiIhxNyqEuNV7iIiIiIiIiIiIiIhx/4iIiIiIiIiE1dPDosiIiIiIiIiIiIiIiIiIiIiIiIhJZGx5uYiIhx/4iIiIiIiIiIiIiIiIiDwTF7Ts6IiIiIiIiIiIiIiIiIiIiIiIiIiIiIiDPkUr0brYiIiIiIiIiIiIiIiIiHH/iIiIiIiIMxGlve5aiIiIiIcf+IiIiIiIiIiIiIiIhJQ3x7yIiIiIiIcf+IiIiIiIiIiIiIiIhIkhyG3oiIiIiIiHH/iIiIiIiIiIiIiIiITAcsT42HH/iIiIiIiIiIiIiIiIiIiIiIhNByw/jYiIiIiIiIiIiIiIiIiIiIiIiIXUnTtoiIiIiIiIiIiIiIiIiIiIiIiIiIiIiIhx/4iIiIhFvWy0KYiIiIiIiIiIiIiIiIiIhx/4iE35bDBpiIiIiIiIiIiIiIiIiIiIiIiIcf+ITCgcTX6IiIiIiIiIiIiIiIiIiIiHH/iEA1LA2tiIiIiIiIiIiIiIiIcf+IiIiIiITflsMGmIiIiIiIiIiIiIiIiIiHH/iIhIcSyI7YiIiIiIiIiIiIiIiHH/iIiIiIM1QBvav+iIiIiIiIiIiIiIiIiIiIiIiINnKzuo1Mcf+IiIiIiIiIiIiIiIiIiIiIiIPOXitBodiIiIiIiIcf+IiIiIiIiIiIiIiIiIhc0dQuiIiIiIiIiIiIcf+IiIiIiIiIiIiIiIiIiIiIiIiIiIiIiIhx/4iIiIiIiIiEFqTPlbiIiIiIiIiIiIiIiIiIiIiIiEmmTHWbiIiIiIiIiIhx/4iIiIiIiIiIiIiIiIiIiIiIiIiIiIiIg3OCW5x9qIiIiIiIiIiIiIiIiIiIiIQTUs/K2IiIiIiIiIiIiIiIiIiIiIiIcf+IiDwPcbTwjoiIiIiIiIiIiIiIiIiIiIiIhO+WwgaYiIiIiIiIiIiIiIiIiIiIiIiITRtcPkqIiHH/iIiIiIiIiIiIiIiIiIiIiIiIiIiIiIiIcf+IiIiIiIiIiIiIiIiIiIiIiIiIiIgz63W+FIr/iIiIiIiIiIiIiIiIiIiIiIiIN22SuZJtcf+IiIiIiIiIiIiIiIiIiIiIhFEUy+64iIiIiIiIiIiIiIiIiIcf+IiIhBsGz0+YiIiIiIiIiIiIiIiIiIiIiIiFF334iIiIiIiIiIiIiIiIiIiIiIiIg78lW1DaqIiIiIiIiIiIiIiIiHH/iIiIiIg0JSO82tyIhx/4iIiIiIiIiIiIiIiIiIiIiIiIiIiIiIiHH/iIiIiIiIiIiIiIiIiIiIiIiIiIiDywwrRPPYiIiIiIiIiIiIiIiIhx/4iIiIiIiIiIiIiIiIiIiIiIiIiIiIiIiHH/TLAcRP6IiIiIiIiIiIiIiIiIiIiIiIiHH/PsLjsj0ciIiIiIiHH/iIiIiIiIiIiIiIiIiIP8IxsT3OiIhx/4iIiIiIiIiIiIiIiIiITLAcRP6IiIiIhx/4iIiIiIiIiIiIiIhNfiw4HYiIiIiIiIiIiIiIiIiIiIiFSV3GqIiIiIiHH/iIiIiIiIiIiIiIiIiIiEVGbLuZiIiIiIiIcf+IiIiIiIiIiIiIgw8vKwHQ2IiIiIiIiIiIiHH/iIiIiIiIiIhMByxPjYiIiIiHH/iIiIiIiIiIiIiIiIiIiDTWZLwpm4iIiIiIhx/4iIiIiIiIiIiIiIiIg3H9O54CyIiIiIiIiIiIiIiIiIiIiIiIiHH/iIRTmsvGWIcf+IiIiIiIiIiIiIiIiIiIiIiIiEV0HLi+iIiIiIiIiIiIiIiIiIiIiIiIiIiIMtAivi/diIiIiIiHH/iIiIiIiIiIiIiIgxQDa/v8mIiIiIiIiIiIiIiHH/iIiIiIiIiIiIiIiIiIiIiIiIiIiIiIiIcf+IiIiIiIiIiIiIiIiIiIiIiIiIiEXeXLIaiIiHH/iIiIiIiIiIiIiIiIiIiIMaNTv1ysiIiIiHH/iIiIiIiIiIiIiIiIiIP6mSsVZtiIiIiIiHH/iIiIiIiIiIiIiIiIiIiIiIiDTfMbwgzoiIiIiIiIiIiIiIiIiIiIiITvlsIGmIiIiIiIiIiIiIiIiIiIiIiIiIiIiIR03cmyKIiIiIiIiIiIiIiIiIiIiHH/iIiIiEhxLIjtiIiIiIiIiIiIiHH/iIiIiIiIiIiIPCjCtNc9iIiIiIiIiIiIiIiIiIiIiIiIhYs9hMiIhx/4iIiIiIiIiIiIiIiIiIiER0HMi+iIiHH/iIiIiIiIiIiIiIiIiIhHC/yfQIiIiIiIiIiIiIiIiIiIiIiHH/iIiIiIiIiIiIiIiIiIiIiIiIiIiIiIiIcf+IiIiIiIiIiIiIiIiIiIiIiIiIiIiIiIhx/4g/U4KxrH2IiIiIiIiIiIiIiIiIiIiIiFxJ1LaIiIiHH/iIiIiIiIiIiIiIiIiIiIiIiIiIiIiIiIcf+IiIiIiIg/Ldax0imIiIiIiIiIiIiIiIiIiIiIiIiIhx/4iIiIiIiIiIiIiIiIiIiIiIiIiIiIiIUXffiIiIiIiIiIiIiIiIiIiIiIiIMhtTvuSsiIiIiIiIiIiIiIiIiIiIiIiIiIiIiDcf07ngLIiIiIiIiIiIiIcf+IiIiIiIiIiIiIiIiE7srCE1iIiIiIiIiIiIiIiIiIhx/4iIiIiIiIiIMcRDvzu8iIiIiIiIiIiIiIiIiIiIcf+IiIiIiIiIiIiIiIiIiIiIiIiIiIiIiIhBVhz6noiIiIiIiIiIiIiIiIiIiIiIiHH/TflsMGmIiIiIiIiIiIiIiIiIiIiIiIiIgzMxG9zO5x/4iIiIiIiIiIiIiIiIiIiIiER0HMi+iHH/iIiIiIiIiIiIiIiIiIiIQmHM6eOIiIiIiIhx/4iIiIiIiIiIiIiIiIiIiIiIiIiIiIiIiHH/iIiIhJhVx3qoiIiIiIiIiIiIiIiIiIiIiIiIST88fAyIiIiIiIiIiIiIcf+IiIiIiIiIiIiIiIiIiIiIhK75xhBoiIiIiIiIiIiIiIiIiHH/iIiITUCMO/eIiIiIiIiIiIiIhx/4iIiIiIiIg9BvGz+Q6IiIiIiIhx/4iIiIiIiIiIiIiIiIiIiEwoHE1+iIcf+IiIiIiIiIiIiIiIiIiIiIiIiIiIiIiIhx/4iIiIiIiIiIiIiIiIiIScc8c4yIiIiIiIiIiIiIiIiIiIiIiIiIcf+IiIiIiIiIiIiIiIiDFV4b+qHoiIiIiIcf+IiIiIiIiIiIiIiIiIiIiIiIRqC8pfSIiIiIiIiIiHH/iIiIiIiIiIiIg9lkOzabyIiIiIiIiIiIiIiIiIcf+IiIiIhIChyPXoiIiIiIiIiIiIiIhx/4iIiIiIiETKLMNdiIiIiIiHH/iIiIiIiIiIiIiIhNXTw6LIiIiIiIiIiIiIiIiIiIiIiIiIiIhx/4iIiEBWHAueiIiIiIiIiIiIiIiIiIhx/4iIhOEtwu0oiIiIiIiIiIiIiIiIiIcf+IiIMicyvtjNiIiIiIiIiIiIiIiIiIiIiIiIcf+IhQd9CYiIiIiIiIiIiIiIiIiIiIiIiIiEnHPHOMiIiIiIiIiIiIhx/4iIiIiIiIiIiFDu0CGIiIiIiIiIiIiIcf+IiIiIiIiIiIg4AfW4/gqIiIiIiHH/iIiIiIiIiIiIiIiIhJpkx1m4iIiIiIiIiIiIiIiIiIiIiHH/iIiIiIiIiIiIiIiIhUldxqiIiIiIiIiIiIcf+IiIiIiIiIiDgepbjhWoiIiIiIiIiIiIiIiIiIiIiIiIiIiIiIiHH/iIiIiIiIiIiIiIiIiIiIiIiIiIiIiIiIcf+IiIXEnUtoiIiIiIiIiIiIiIiIiIiIiIiDevcrlQjYiIcf+IiIiIiIiIiIiIiIiIiIhB0Vzy6oiIiIiIiIiIiIiIcf+IiIiIiIiIiIiDPKhb01eoiIiIiIiIhx/4iIiIiIiIiIiIiD+1JLFK24iIcf+IiIiIiIiIiIiIiIiIiIiIiIiIiIiIiIhx/4iIiIiIiIiIiIiIiIiIiIiIiIiIg9acGzlj6IiIiIhx/4iIiIiIiIiIiIiIiIhAVhwLnoiIiIhx/4iIiIiIiIiIiIiIiIg2MQK6zv2IiIiIiIiIiIiIiIiIiIiIhUDdzyiHH/iIiIiIiIiIiIiIiIiIiDHE9b87CoiIiIiIiIiIiIiIiIiIiIiIiIhYK9jUhx/4iIiIiIiIiIiIiIiIiIiIiIhNo1w1yoiIiIiIiIiIcf+IiIiIiIiIiIiITpacJpaIiIiIiIiIiIiIiIiIiIiIiIiIiIiIhx/4iIiIiIiIiIiIiIiIiIiIiIRak8tWyIiIiIiIiIiIiIiIiIiIiHH/iIRtXcoqKIiIiIiIiIiIiIiIiIiHH/iIiEgKHI9eiIiIiIiIiIiIiIiIiIcf+IiITqrMJVOIiIiIiIiIiIiIiIiIiIiIcf+IiD7jhrIceYiIiIiIiIiIiIiIiIiIiIg+ffGygg6IiIiIiIiIiIiIiIiIiIiIiIiHH/iIiE1hfDnoiIiIiIiIiIiIiIiIiIiIcf+IiIUHfQmIiIiIiIiIiIiIiIiIiIiIiIiIOwgBtff+iIiIcf+IiIiIiIiIiIiIiIiIP50BsWL+iIiIiIiIiIiIiIiIhx/4iIiIiIiIiIg/lDSxa8tx/4iIiIiIiIiIiIiIiIiIiIiIiIiIiIiIiHH/iIhEMjzM3IiIiIiIiIiHH/iIiIiIiIiIiIiINKFEvF67iIiIiIiIiIiIiIiIiIiIiIiIiIcf+IRHQcyL6IiIiIiIiIiIiIiIiIiIiIhx/4iIiIiIiEagvKX0iIiIiIiIiIiIiIiIiIiIiIiIhBFDz+vIiIiIiIiIiIiIiIcf+IiIiIiIiIiIiEHRXPLqiIiIiIiIiIiIiIiIiIiIiIcf+IiIiIiIiFgr2NSIiIiIiIiIiIiIiIiIhx/4iIiIiITbeMNIeIiIiIiIiHH/iIiIiIiIiIiIiIiIiIiIiIiIiIiIiIiIcf+IiIiIhJunx0WIiIiIiIiIiIiIiHH/iIiIiIiIiIiIg1oGO7X5yIiIiIiIhx/4iIiIiIiIiIiIiIiIiIOIUDuHr8iHH/iIiIiIiIiIiIiIiIiIiIiIiIiIiIXEnVtv+IiIiIiIiIiIiIiIiIiIiIiIiIiIiIiIhx/4iIiIiIiIiIiIiIiIRd5cshqIiIiIiIiIiIiIcf+IiIiIiIiIiIhI6CyBfYiIiHH/iIiIiIiIiIiIiIiIiIiIiIPGJRtJ2uiIiIiIiIiIiIiIiIiIiIhx/4iIiIiIiIiIiIhJpkx1m4iIiIiIiIiIiIiIiIiIiIiIiE/f7BIBiIiIiIiIiIiIiIcf+IiIiIiIiIiIiIiEnbbHJJiIiIiIiIiIhx/4iIiIiIiIiIiIiIiIiIiIiEHyTPDbiIiIiIiIiIiIiIiIiIcf+IiIiIiIiIiIiINW+hu5BeiIiIiIiIiIiIiIiIiIiIiIg5KtG31S6Ihx/4iIiIiIiIiIiIiIiIiIiIiIiIiIiIiIiEa9bKQpiIiIiIiIiIiIiIiIiIiIiIiIiIMNlUsTar/4iIiIiIiIiIiIiIiIiIiIiIiIiEXrHLFOiIiIiIiIiIiIiIiIiIiIiIiIiIiEmSHHbeiIiIiIiIiIiIiIiIiIiIiIiIiIcf+IiIiIiIiIiIiIiIiIiIiIiIiIiIiIiIhx/4iIiIiIiIiIiIiIiIiIiIiIiIiIiIiIiHFDdBzIvoiIiIiIiIiIiIiIiIiIiIiIiHH/iIiIiIiIiIiIiIiIiIiIiIiIiIiIiIiIcf9KSuxrUYiIiIiIiIiIiIhx/4iIiIiIiIiIiDwPcbTwjoiIiIiIiIiIiIiIcf+IiIiIiIiIiIQQd8/4iIiIiIiIiIhx/4iIiIiIiIiIiIiIiIhGoLyl9IiIiIiIiIiIiIiIiIcf+IiIiIiIiIiINHxhvIOeiIiIiIiIiIiIiIiIiIiIiIcf+Ig2pgu6WfSIiIiIiIiIiIiIiIiHH/iIiIiIiIiIP494sXCHiIiIiIiHH/iIiIiIiIiIiIiIiIPBKbtO1kiIiIiIiIiIiIiIiIiIiHH/iIiDiyhLhNe4iIiIiIiIiIiIhx/4iIiIiIiIiIiINR/ru+AUiIiIiIiIiIiIiIiIiIiIiIhxRN5cshqIiIiIiIiIiIiIiIiIiIiIiIiIiIiIiHH/iIiIiIiIiIiIiIiIiIiIiIiIiIiIiIiIcf+IiIiIiIiIiIiIiIQhus7kWIiIiIiIiIiIiIiIiIiIiHH/iIiEx+LEgdiIiIiIiIiIhx/4iIiIiIiIiIiINbT4u0sHiIiIiIiIiIiIiIiIiIiIiIiIiIiIiHH/iIiIiIiIiIiIiIiIiIQM0cBC6Ihx/4iIiIiIiIiIiIiIiIiIiIiIVJXcaoiIiIiHH/iIiIiIiIiIiIiIiIiIiIiIiIiIiIiIiIcf+IiIiIg4x+K4OB2IiIiIiIiIiIiIiIiIiIiIiIQp9s5gmIiIiIiIiIiIiIiIiIiIiIiIiIiHH/iIiIiIiIiIiIiIiIiIiIhKeJxodoiIiIiIiIiIiIiIiIiIiIiHH/iErz3GDCiIiIiIiIiIiIiIiIiIiIcf+IiIiIiIiIiIiIiIiIiIiIiIiIiIiIiIhx/4iIiIiIiIiIiIiIiIiIiIiIiIiIiIiIiHH/iIiIhMnxxGDoiIiIiIiIiIiIiIcf+IiIiIiIiIiIiIiIiIiIiIiIiIiIiIiIhx/4iIiIiIiIiIiE08TDw7iIiIiIiIiIiIiIiIiIiIiIiIhx/4g0W3G8pI6IiIiIiIiIiIiIiIiIiIiIiIiIiDuQAbVv/oiIiIiIcf+IiIiIiIiIiIiIiIiIiIiIiIiIiIhOYXwp6IiIiIiIiIiIiIiIiIiIiIiIiIiIiIcf+IiIiIiIiIiIiIiIiIg0oZG8Xm6Ihx/4iIiIiIiIiIiIiIiIiIiIg+y2OyNJyIiIiIiIiIiIiIiIiIiIiIiIiIiITzPMHMOIiIiIiIiIiIiIiIiIiIiIiIiIiIiIhx/4iIiIOB7yuOENiIiIiIiIiIiIiIiIiIcf+IiINl9vuqCQiIiIiIiIiIhx/4iIiIiIiIiIiEA1LA2tiIiIiHH/iIiIiIiIiIiIiIiIiIiIhNByw/jYiIiIiIiIiIiIiIiIiIiIiEFJXPtqiIiIiIiHH/iIiIiIiIiIiIiIiE6qzCVTiIiIiIiIiHH/iIiIiIiIiIiIiIiIiIiIiEnHPHOMiIiIiIiIiIiIiIiIiIiIiIhx/4iIiIiIiIiIiIiIiIiIiIiIiIiIiIiIiHH/iIiFDu0CGIiIiIiIiIiIiIiIiIiIiIhx/4hFvWy0KYiIiIiIiIiIiIiIiIiIiIiIhx/4g2crO6jUyIiIiIiIiIiIiIiIiIiIiIiIcf+DAcgbDzfoiIiIiIiIiIiIiIiIiIiIhx/4iIhBsGz0+YiIiIiIiIiIiIiIiIiIiIiIiIiDk3kbfIboiIiIiIiIiIiIiIiIiIhx/4iIiIVJXcaoiIiIiIiIiIiIiIiIiIiIiIiHH/iIiIiETKLMNdiIiIiIiIiIcf+IiIiIiIiIiIiIiIiIiIiIiIiIiIiIiIhx/4iIiIhFJXy9qIiIiIiIiIiIiIiIiIcf+IiIiIiDuLkrV0bYiIiIiIiIiIiIiIiIiHH/iIiIiIiIiIiIiIiIiIhMsBxE/oiIiIiHH/iIiIiIiIiIiIiIiIiIiIiIRWdcuYqIiIiIiIiIiHH/iIiIiIiIiIiIiIiIiIiIiIiFDu0CGIhx/4iIiIiIiIiIiIiIiIiIiIiIiIiDZS8bqtDoiIiIiIiIiIiIiIiIiIiIiIiIg6CeG29h6IiIiIiIiIiIiIiIiIiIiIiIhGGLy+dP+IiIiIiIiIiIiIiIiIiIiIiEJA3Ovycf+IiIiIiIiIiIiIiIiIiIiIg0vkG8Qb6IiIiIiIiIiIiIiIiIiIiIhx/0CLPAhMiIiIiIiIiHH/iIiIiIiIiIiIiD5PQrKwvYiIiIhx/4iIiIiIiIiIiIiIiIiIiIiDLso74TXIiIiIcf+IiIiIiIiIiIiIiIiIiIiFxJ1LaIiIiIiHH/iIiIiIiIiIiIiIiIiISVA8evyIiIiIiIiIiIiIiIiIiIiIiIiEp4nGh2iIiIiIiIiIiIiIhx/4iIiIiIiIiIiIhCgrzn1IiIiIiIiIiIiIiIiIiIiHH/iIiIhNDpw/FoiIcf+IiIiIiIiIiIiIiIiIiIiIVJXcaoiIiIiIhx/4iIiIiIiIiIiIiIiIiIiIiIiIiIiIiIiHH/iIiIiIiIiIiIiIiIiIiIiIiIiIiIiIiIcf+IiIiIiIiIiIOERRuLuuiIiIiIiIiIiIiIiIiIiIiIiIiIO38BtYD+iIiIiIcf+IiIiIiIiIiIiIiIiIUO7QIYiIiIiIiHH/iIiIiIiIiIiIiIiIiD86MbHFzocf+IiIiIiIiIiIiIiIiIiIiIiINnoFuoX6iIiIiIiIiIiHH/iIiIiIiIiIiIhOidwnYoiIiIiIcf+IiIiIiIiIiIiIiIiIiER0HMi+iIiIhx/4iIiIiIiIiIiIiIiIiIiIMSDBv98+iIiIiIiIiIiIiIiIcf+IiIiIiIiDFhJr+e2YiIiIiIiIiIiIiIiIiIiIiIiIPEmytLZNiIiIiIiIiIiIiIiIhx/4iIiINnIBuo3+cf+IiIiIiIiIiIiIiIiIiIiIiDceC7nh9IiIiIiIiIiIiIiIiIiIiIiIiIM+RSvRutiIiIiIiIiIiIiIiIiIiIcf+IiIiFzR1C6IiIiIiIiIiIiIiIiIiIiIiIiIT6rMFVOIiIiIiIiIiIiIiIiIiIiIiIiIQTUs/K2IiIiIiIiIiIiIiIiIiIcf+IiIiIiIiIiIiIiIiIiIiIiIiIiIiIiEI8nOw2iIiIiIiIiIhx/4iIiIiIiIiIiIRb1stCmIiIiIiIiIiIhx/4iIiIiIiIiIiIQbBs9PmIiIiIiIiIiIiIiIiHH/iIiIiIiIiIiIiIiIiIiISWRsebmIiIiIiIhx/4iIiIiIiIiIiIiIiIRSV8vaiIiIiIcf+IiIiIiIiIiIiIiIiIiIQZ9s9gmIiIiHH/iIiIiIiIiIiIiIiIiIiIiIhNfiw4HYiIiIiIiIiIiIiIiIiIiIiIiIcV9n0JiIiIiIiIiIiIiIiIiIiIiIiIiIM4nTvXYsiIiIiIiIiIiIiIiHH/iIiIiIiIiIiIiIiIiIiIiIiIiIiIiIiIcf+IiIiIiIiIiDeaFLll64iIiIiIiIiHH/iIiIiIiIiIiIiIhFvWy0KYiIiIiIiIiHH/iIiIiIiIiIiIiIiISOgsgX1x/4iIiIiIiIiIiIiIiIiIiIiIg9dVOziqyIcf+IiIiIiIiIiIiIiIiIiIiIiIiEnbbHJJhx/4iIiIiIiIiIiIiIiIiIiIiIiEkKHH9eiIiIiIiIiIiIiIiIiIiIiIiIiIg5soS3TXuIiIiIiIiIiIiIiIiIiIiIhx/4iEwHLE+NiIiIiIiIiIiIiIhx/4iIiIiIiIiIg1Cwm79PaIiIiIiIiIiIiIiIiIiIiIiHH/iIiIiIiIiIiIiIiIiIhFMjy83IiIiIiIiIiIiIiIiIiIiIiIiIQ5bs1pGIiIiIiIiIiIiIiIiIiHH/iIiIiDMacr3ljYiIiIiIiIiIiIiIiIiIiIiIiIiIiIhVDdvyiIiIiIiIiIiIiIiIiIiIiIiIiIiIhRd9+IiIiIiIiIiIiIiIiIiIiIiIiIiIiIiIRt5cohqIiIiIiIiIiIiIiIiIiIiIiIiFzR1C6IiIiHH/iIiIiIiIiIiIiIiIiDs1grXKfYiIiIiIiIiIiIiIhx/4iIiIiIiIiIiIiEEHfP+IiIiIiIiHH/iIiIiIiIiIiIiIiIiIiIiIiIiIiIiIiIcf+IiIiIiIiIiIiIiIiIiIiIiEwoHF1+/4iIiIiIiIiIiIiIiIiIiIiIiIiIUe7fEYiIiIiIiIiIiIiIiIiIiIiIiIWLPYTIiIiIcf+IiIiIiIiIiIiIiIiIiIRSV8vaiIiHH/iIiIiIiIiIiIiIiIiIPBNktOybiIiIiIiIiIcf+IiIiIiIiIiIiIiIiIg9E7Gz7E6IiIiIiIiIiIiIiIiIiIiIiIcTLwMb0PzoiIiIiIiIiIiIiIiIiIiIiHH/iIhFvWy0KYiIiIiIiIiIiIiIiIiIiIiHH/iIg3r3K5UI2IiIiIiIiIiIiIiIiIiIiIiIiIg7HOO14xyIiIiIiIiIiIcf+IiIiIiIiIiIiIiIMPpEsBW7iIiIiIiIiIiIiIiIiIiIiHH/iISSKMfdeIiIiIiIiIiIiIiIcf+IiIiIiIiEgKHI9eiIiIiIiIiIiIhx/4iIiIiIiIiIiIiIiIRd5cshqIiIiIiIiIiIiIcf+IiIiIiIiIiIhFJXy9qIiIiIiIiIiHH/iIiIiIiIiIiIiIiIiIiIiIPKQxtFvOiIiIiIiIiIiIiIiIiIiIiIiIiIRUZsu5mHH/iIiIiIiIiIiIiIiIiIiIiIiIgzMxG9zO6IiIiIiIcf+IiIiIiIiIiIiIiIiIiIhQd9CYiIiIiIiIcf+IiIiIiIiIiIiIiIiIiIiIiIiIiIiIiIhx/4iIiIiIiIiIiIiIiIiIiIiIiIiIiIiIiHH/iIiIiFzR1C6IiIiIiIiIiIiIiIiIiIiIiIiHH/iIiIiIiIiIiIiIiIiIiIiIiIiIiIiIiIcf+IiIiIiIiIiIiE35bDBpiIiIiIiIiIiIiHH/iIiIiIiIiIiFxJ1LaIiIiIiIiIiIiIiIhx/4iIiIiIiIiIiIiIiIiIiIiIiIiIiIiIiHH/iIiIiIiIiIiIVA3c8oiIiIiIiIiIiIiHH/iIiIiIiIiIiIiIiIWLPYTIiIiIiIiIiIiIhx/4iIiIiIiIiIiIWCvY1IiIiIiIiIiIiIiHH/iIiIiIiIiIiIiEgKHI9eiIiIiIiIcf+IiIiIiIiIiIiIiIhUldxqiIiIiIiIiIiIhx/4iIiIiIiIiIiIiIiIiIiIiIiIiIUe7fEYiIiIiIiIiIiIiIiIiIiIiIiIiEb2zKCTcf+IiIiIiIiIiIiIiIiIiIiIiIiIPLhhtEeeiIiIiIiIiHH/iIiIiIiIiIiIiIiIiEywHET+iIiIiIiHH/iIiIiIiIiIiIiIiIiIiDpjMraczYiIiIiIiIhx/4iIiIiIiIiIhMfixIHYiIcf+IiIiIiIiIiIiIiIiIiDhYNLiny4iIiIiIiIiIiIiIiIiIiIiIiIcf+IiIiIiIiIQShs/XmIiIiIiIiIiIiIiIiIcf+IiIiIiIiE1AjDv3iIiIiIiIiHH/iIiIiIiIiIiIiIiIiIiIiIiIiIiDw8pbTDWoiIiIiIiIiIiIiIiHH/iIiIiIiIiIiIiIiIiIiIiIiIiIiIiIiIcf+IiIiIiIiIiIiIiIiIiIiIiIiIiIiIiIhx/4iIiIiFgr2NSIiIiIiIiIiIiIiIiIiIiHH/iIiEiSHIbeiIiIiIiIiIiIiIiIiIiIhx/4iIhYK9jUiIiIiIiIiIiIiIiIiIiIiIiHH/iIiER0HMi+iIiIiIiIiIiIiIiIiIiIcf+IiIiIiIiIiDWHxLt4O4iIiIiIiIiIiIiIcf+IiIiIiIhOaOwpcYiIiIiHH/iIiIiIiIiIiIiIiIiIRtXcoqKIiHH/iIiIiIiIiIiIiIiIiIiIg2LJO602yIiIiIiIiIiIhx/4iIiIiIiIiIiIiFxJ1LaIiIiIiIiIiIiIcf+IiIiIiIiIgzOua9xRmIiIiIiIiIiIiIiIiIiIcf+IiIiEm6fHRYiIiIiIiIiIiIiIiHH/iIiIiIiIhFnHy2OIiIiIiIiIiIcf+IiIiIiIiIiIiIiEmZjHZncf+IiIiIiIiIiIiIiIiIiIiIiIiIg9DkOz8byIcf+IiIiIiIiIiIiIiIiIiIiIiIiIiIiIiIhx/4iIiIiIiIiIiIiIiIhANSwNrXH/iIiIiIiIiIiIiIiIiIiIiIiIiDNUs72rTIiIiIiIiIiIiIiIiIiIiIiIiIiIiINkUyu7rN/4iIiIiIiIiIiIiIiIiIiIiIiIQRQ8/ryIiIiIiIiIiIiIiIiIiIiHH/iIiIiIiIiIiIiIiIiIiIiIiIiIiIiIhVDdvyiIiIiIiIiIiIiIiIiIiIiIiIiIiIhx/4iIiIiIiIiIiIiIiIiIiIiIhGoLyl9IiIiIiIiIiIcf+IiIiIiIiIiIiIiIiIg9nuGzYR6Ihx/4iIiIiIiIiIiIiIiIiIiIiIiEXKLLNdiIiIiIiIiIiIiIiIiIiIiIiIhx/4iDoAYrb/nYiIiIiIiIiIcf+IiIiIiIiIiIiIhJhVx3qoiIiIiIiIiIiIiIiIiIhx/4iIiIiISYVcd6qIiIiIiIiIiIiIiIiIiIiIiIiIiHH/iDUtwbvSPoiIiIiIiIiIiIiIiIiIiIiIiIiDB/UbCQroiIiIiIiIiIcf+IiIiIiIiIiIiIUHfQmIiIiIiIiIiIiIiIcf+IiIiIiIiD8ZQbHmvoiIiHH/iIiIiIiIiIiIiIiIiIiIiIiDFBsb++ToiIiIiIiIiIiIiIiIiIcf+IiIiIQKwsBj2IiIiIiIiIcf+IiIiIiIiIiIiIiIXEnUtoiIiIiIiIiIiHH/iIiIiIiIiIiIiIiIiIiIMnx5voOGiIiIiIhx/4iIiIiIiIiIiIiIiIiFgr2NSIiIiIiIiHH/iIiIiIiIiIiIiIiDSIpbx3WoiIiIiIiIiIiIiIiIiIiIiIiIiFSV3Gpx/4iIiIiIiIiIiIiIiIiIiIiIiIPTzys8MNiIiIiIiIiIiIiIiIiIiIiIiIiIiEaPvKcEiHH/iIiIiIiIiIiIiIiIiIiIiIiITLAcRP6HH/iIiIiIiIiIiIiIiIiIiIiIiIiFxJ1LaIhx/4iIiIiIiIiIiIiIiIiIiIiIiDF20b+JLoiIiIcf+IiIiIiIiIiIiIiIiIiIiEE1LPytiIiIiIiIiIiIiIiIiIiIiIiIiIg13Ye7IniIiIiIiIiHH/iIiIiIiIiIiIhEUyzKzYiIiIhx/4iIiIiIiIiIiIiIiIORaht+leiIiIiIiIiIiIiIiIiIiIiIiIiIiIiHH/iITCgcTX6IiIiIiIiIiIiIiIiIiIhx/4iIiDHxEr8O7YiIhx/4iIiIiIiIiIiIiIiIiIiIg8SbK0tk2IiIiIiIiIiIiIiIiIiIiIiIiDrvQ7YQvIiIiIiIiIiIiIiIiIiIiIiIiIiIiIhx/4iIiIiIiITF08Sixx/4iIiIiIiIiIiIiIiIiIiIiIiIiDn0sbcLToiIiIiIiIiIiIiIcf+IiIiIiE1hfDnoiIiIiIiIiIiIiIiIhx/4iIiIiIiIiIM/iCvQd9iIiIiIiIiIiIiIiIiIiIhx/4iIiIhOy7wjRIiIiIiIiIiIiIiIiIiIiIiIiDVOsbuxToiIiIiHH/iIiIiIiIiIiIiIiIiIg8HDG0486IiIiIiIiIiIiIiIiIiIiIiIiIhBVhz6noiIiIiIiIiIiIiIiIiIiIiIiIiIiIiHH/TWF8OeiIiIiIiIiIiIiIiIiIiIiIiIcf+ESpPMVsiIiIiIiIiHH/iIiIiIiIiIiIiIiIiIiIiIhIkhyG3ohx/4iIiIiIiIiIiIiIiIiIiIiIRd5cshqIiIiIiIcf+IiIiIiIiIiIiIiIhNfiw4HYiIiIiIiIiIiIiIiIiIiIiIiIiIiIiIhx/4iIiIiIiIiIiIiIiIiIiIiIiIiIiIiIiHH/iIiIiIhB0Vzy6oiIiIiIiIiIiIiIiIiIiIiIiIhPR/wbgIiIiIiIiIiIiIcf+IiIiIiIiIiIUO7QIYiIiIiIiIiIiIiHH/iIiIiIiIiIRb1stCmIiIiIiIiIiIiIiHH/iIiIiIiIiIiIiIiIiIiIiIiIiIiIiIiIcf+IiIiIiIiIiIiIiIiIPO2BtBJ+iIiIcf+IiIiIiIiIiIiIiIiIiIOY2ht3JeiIiIiIiIiIiIiIiIiIiIiIiIcf+IiISin8bWCIiIiHH/iIiIiIiIiIiIiIiIiIiEmFXHeqiIiIiIiIiIiIiIcf+IiIiIiIiIg5uiO3RdyIiIiIiIiIiIiIiIiIiIiIiIiIiIhBsGwF+f+IiIiIiIiIiIiIiIiIiIiIiIiDufdbVgiohx/4iIiIiIiIiIiIiIiIiIiIiIiIiIg6hCK2e92IiIiIiHH/iIiIiIiIiIiIiIiIiDqxo7ZOXIiIiIiIiIiIiIhx/4iIiIiIiIiIiIiISvPcYMKIiIiIiHH/iIiIiIiIiIiIiIiIiIiIiIiIiIiIiIiIcf+IiIiIiIiIiIiIiIiIiIiIiIiIiIiIiIhx/4iIiIiIiIiIiIhNYXw56IiIiIiIiIiHH/iIiIiIiIiIiIiIiIiIiIiIiIiIiIiIiIcf+IiIiIiIiIhQd9CYiIiIiIiIiIiIiIiIiIcf+IiIiIiIiISHEsiO2IiIiIiIiIcf+IiIiIiIiIiIiIiIiEwoHE1+iIiIiHH/iIiIiIiIiIiIiIiIiIiIhOQIwr94iIiIiIiIiIiIiIiIiIiIiIiIiIQaws9T2IiIiIiIiIiIiIiIiIiIhx/4iIiIgxaRKwpu3/iIiIiIiIiIiIiIiIiIiIiIiIiIiIiFSV3Wr/iIiIiIiIiIiIiIiIiIiIiIiIiIiIPEFhtL6eiIiIiIiIiHH/iIiIiIiIiIiIiIiIiIiIiIiIiIiIiIiIcf+IiIiIhJIox914iIiIiIiIiIhx/4iIiIiIiIiIiIiDQ6NLzFy4iIiIiIiIiIiIiIiIiIiIiIiIhQd9GY/4iIiIiIiIiIiIiIiIiIiIiIiIOc+BtzB+iIiIiIiIiIiIiIiIiIiIiIiIiIiIiHH/iIiIiIiIiIM8sBvTT+iIiIiIiIiIiIiIiIiIiIiIiIhx/4gwNFew26iIiIiIiIiIiIiIiIiIiIiIiIcf+IiIiIiIiIiIiIiIiIiIiIiIiIiIiIiIhx/4iIiIiIiIiIhJ22xySYiIiIiIiIiIiIiHH/iIiIiIiIiIiIiIiIiIiIiIhCG6zuRYiIiIiIiIiIiIhx/4iIiIiIiIiIiIiISWRsebmIiIiIiIiIiIiIcf+IiIiIiIiIiIiIiIRTI8vNyIiIiIiIiIiIiIiIiIiIiIiIiIiE0oHD1+iIiIiIiIiIiIiIiIiIiIiIiIiIWSvX1IiIiIiIiIiIiIiIiIiIiIiIiIiIiIhx/4iIiIiIiIiIiIiIiIiIiIiIiIiIiIiIiHH/iIiIiIiIg0GZG85m6IiIiIiIiHH/iIiIiIiIiIiIiITTxMPDuIiIiIiIiIiIiIiIiIiIiIiHH/g0k7u8bESIiIiIiIiIiIiIiIiIiIiIiHH/iIiIiIiIiIiIiIiIiIiIiIiIiIiIiIiIMUkDv7b8iIiIiIiIiIiIiIiIiIiIcf+IiIiIiIg26Oq6FxWIiIiIiIiIiIiIiIiIiIiIcf+Ig4soS4TXuIiIiIiIiIiIiIiHH/iIiIiIiIiIiIiIiIiIiIiIiIiIiIiIiIcf+IiIiIiIiEzlPEGsiIhx/4iIiIiIiIiIiIiIiIiIiIiIhcSdS2iIiIcf+IiIiIiIiIiIiIiIiIiIhIChyPXohx/4iIiIiIiIiIiIiIiIiIiIiIiIhMsBxU/v+IiIiIiIiIiIiIiIiIiIiIiIiIiIiIiIhx/1SV3GqIiIiIiIiIiIiIiIiIiIiIiIiIiISQocf16IiIiIiIiIiIiIiIiIiIiIiIhx/4iIiIiIiIiIiIiIiIiIiIiIiIiIiIiIiHH/iIiIiIiIiIiIiIiIiIiIiIiIhQ7tAhhx/4iIiIiIiIiIiIiIiIiIiIiIiIiIiIiIiHH/iIiIiDScI7xj3Icf+IiIiIiIiIiIiIiIiIiIiIiIhMsBxE/ocf+IiIiIiIiIiIiIiIiIiIiIiIiIhH1dySooiIiIiIiIiIiIiIiIiIiIiIiIiIiHH/OgiztvdMiIiIiIiIiIiIiIiIiIiIiIhx/4iIiIiIiIiIiIiIiIhANSwNrXH/iIiIiIiIiIiIiIiIiIiIiIiIhN5TwxrIiIiIiIiIiIiIiIiIiIiHH/iIiIiIiIiIhGTdyrIoiIiIiIhx/4iIiIiIiIiIiIiIiIhB0Vzy6oiIiIiIiIiIiIiIiIhx/4iIiIiIiIiIiIiITLAcRP6IiIiIiIiIhx/4iIiIiIiIiIiIiIMfljvwaciIhx/4iIiIiIiIiIiIiIiIiIiIiIiIg7FEW167qIiIiIiIiIiIiIiIiIiIiIhx/4TCgcTX6IiIiIiIiIiIiIiIiIiIiIcf+IiD/CMbE9zoiIiIiIiIiIiIiIiIiHH/iIiIiIiIiIiIiEnHPHOMiIiIiIiIiIiIiIiIiIiIiIiIiIiIiIhx/4iIiIiIiIPwURsfruiIiIiIiIiIiIiIiIiIiIiIhx/4hMsBxE/oiIiIiIiIiIiIiIiIiIiIiIhx/4iDyKsbR1ToiIhx/4iIiIiIiIiIiIiIiIiIiIiFzR1C6IiIiIiIhx/4iIiIiIiIiIiIiIiIiISja8bJSIiIiIiIiIiIiIcf+IiIiIiIiIiIiEmZjHZniIcf+IiIiIiIiIiIiIiIiIiIiIiIg0iPK8dw2HH/iIiIiIiIiIiIiIiIiIiIiIiIiIiIiIg11mS7KZuIiIiIiIiIiIiIiIiIiIiIiIiIiD62BbJJ+oiIiIiIcf+IiIiIiIiIiIiIiIiDdl87maDIiIiIiIiIiIiIiIiIhx/4iIiIiIiIiIiDfIEbk37oiIiIiIiIiIiIiIiIiHH/iIiIiIiITCgcTX6IiIiIiIiIiIiIhx/4iIiIiIiIiIiIPhmmsuZZiIiIiIhx/4iIiIiIiIiIiIiIiIiIiIiIiEywHET+hx/4iIiIiIiIiIiIiIiIiIiIiIiIiIiIiIiHE6dua1iRmIiIiIiIiIiIiIiIiIiIiIiIiIiIiEmSHHbeiIiIiIiIiIiIiIiIiIiIiIiIiISrp8ZFiIiIiIiIiIiIiIiIiIiIiIiIcf87ism1dTaIiIiIiIiIiIiIiIiIiIiIiIiIiIiIiIhx/4iIiIiIiIiIiIiIiIiIOHlxuIaOiIiIiIiIiIcf+IiIiIiIiIiIiIiIiIiIhLsfxU4IiIiIiIiIiIiIiIiIiIiIiIiHFXK9jUiIiIiIiIiIiIiIiIiIiIiIiIiIiHH/iIiITQ6cPxaIiIcf+IiIiIiIiIiIiIiIiIiIiIiIiIiIiIM1xSvaOtiIiIiIiIiIiIiIiIiIcf+IiIiIiEEHfP+IiIiIiIiIiIiIiIhx/4iIiIiIiIiIgyqsO+VTyIiIiHH/iIiIiIiIiIiIiIiIiIiIRgSMr7eIiIiIiIiIiIiIiIiIiIiIiIiIhYs9hMiHH/iIiIiIiIiIiIiIiIiIiIiIiIiIiIiIiIcf+IiIiIiIiIiIiIiIiIiIiIThLcLtKHH/iIiIiIiIiIiIiIiIiIiIiIiIiDu5QrVGvYiIiIiIiIiIiIiIiIiIiIiIiIiIXUnTtoiIiIiIiIiIiIiIiIiIiIiIiIiIiIiIcf+IiIiIiIiIiIiIiIiIiIiIiIiIiIiIiIhx/4iIiIiIiIiIiIiIiIiIiIMXbRv4kuiIiIiIiIcf+IiIiIiIiIiIiIiINlF2uq6JiIiIiIiIiIiIiIiIiIiIiIiIcf+IiIThLcLtKIiIiIiIiIiIiIiIiIiHH/iIiIiIiIiIiIiIiIiIiIiIiIiIiIiIiIcf+IiIiIiIiIiIiIiIiDs9IbXC3oiIiIiHH/iIiIiIiIiIiIiIiIiIiDNPkr2wbYiIiHH/iIiIiIiIiIiIiIiIiISHEsiO2HH/iIiIiIiIiIiIiIiIiIiIiIiIiIiIiIiIcVOV3GqIiIiIiIiIiIiIiIiIiIiIiIiIiIiIMLgXsFfoiIiIiIiIiIiIiIcf+IiIiIiIiIiIiDx2gbSJfoiIiIiIiIiIhx/4iIiIiIiIiIiDSHKrx41YiIiIiIiIiIiIiIiIiIiHH/iIiIiIiIiIROscwU6IiIiIiIiIiHH/iIiIiIiIiIiIiIiFiz2EyIiIiIiIiIiIiIhx/4iIiIiIiIiIiIiIiIiIiIiIiIiIiIiIiHH/iIiIiIiIiIiIiIiIiIiIiIiIiIiIiIiIcf+IiIiIiIhMKBxNfoiIiIiIiIiIiIiHH/iIiIiIiIiIiElkbHm5iIiIiIiIiIiIiIiIhx/4iIiIiIiEnbbHJJiIiIiIiIiIiIiIiIiHH/iIiIiIiIhNgmw32YiIiIiIiIiIiIiIiIiIiHH/iIiIiIiIiIiIiIiIiIiIiIiIiIiIiIiIcf+IiERTLMrNiIiIiIiIiIiIiIiHH/iIiIiIiIiFiz2EyIiIiIiIiIiIiIiIiIiIhx/4iIiIiIiIiIiITflsMGmIiIiIiIiIiIiIcf+IiIiIiIiIiIWLPYTIiIiIiIiIiIiIiIiIiHH/iIiIiIiD2/0bNALoiIiIiIiIiIiIiIiIiHH/iIiIiIiITjPMLMOIiIiIiIiIiIiIiIiIiIcf+IiIiIiIgy8OO+Dxxx/4iIiIiIiIiIiIiIiIiIiIiIiIiIiEVnXLmKiIiIhx/4iIiIiIiIiIiIiIiIiIiIiIUO7QIYiIcf+IiIiIiIiIiIiIiIiIiIiIiIiIg+ffGygg6IiIiIiIiIiIiIiIiIiIiIhx/4iIiIiIiIiIiIhYs9hMiIiIiIiIiIiIiIiIcf+IiIiIiIiIhBXYz6J4iIhx/4iIiIiIiIiIiIiIiIiIiIiIiIiIiIiIiHH/iE4zzCzDiIiIiIiIiIiIiIiIiIiIiIiIiIcf+IiIiIiIiIiIiIiIhc0dQuiIiIiIiIiIiIiIcf+IiIiIiIiIiIiIhFnHy2OIiIiIhx/4iIiIiIiIiIiIiIiIiIiIiIiDcwIbnP3oiIhx/4iIiIiIiIiIiIiIiIiIiE0HLD+NiIiIiIiIiIiIiIiIiIiIiIiIiE2CbDfZiHH/iIiIiIiIiIiIiIiIiIiIiIgxxPW/OwqIiIiIiIiIiIiIiIiIiIiIiIiIiIhx/4QFYcC56IiIiIiIiIiIiIiIiIiIiIhx/4iIiDPfMb0gzoiIiIiIiIiIiHH/iIiIiIiIiIiIiIiDQmUbzZroiIiIiIiIiIiIiIiIiIiIiIiIiHH/iIiFDu0CGIiIiIiIiIiIiIiIiIiIiIhx/4iIiIiIiE5UvCq0iIiIiIiIiIiIiIiIiIiIiIiIhx/4iIiIiIiIiIiIiIiIiIiIiIiIiIg043G8HI6IiIcf+IiIiIiIiIiIiIiIiIiIiIiIiIiIiIiFUN2/KIiIiIiIiIiIiIiIiIiIiIiIiIiIiHH/g3CsK59T2IiIiIiIcf+IiIiIiIiIiIiIiIiIiITqrMJVOIiIiIcf+IiIiIiIiIiIiIiIiIiIiIg043G8HI6IiIiIiIiHH/iIiIiIiIiIiIiIiEDNHAQuiIiIhx/4iIiIiIiIiIiIiIiIiIiIiIVJXcaoiIiIiHH/iIiIiIiIiIiIiIiIiIiEBWHAueiIiHH/iIiIiIiIiIiIiIiIiIiIiIRvbMoJOIiIhx/4iIiIiIiIiIiIiIiIiIiIMO6ysCFNiIiIiIiIiIiIiIiIiIiIiIiIhx/4iIiIiIiIiIiIiIiIiIiIiIiIiIiIgyaRK+lu2IiIiIiIiHH/iIiIiIiIiIiIiIiIiIiIiIiIiIiIiIiIcf+IiIiIiIiIiDN8FL2D64iIiIiIiIhx/4iIiIiIiIiIiIiIiISOgskX3/iIiIiIiIiIiIiIiIiIiIiIiIiIiIiIiIcf+IiIiIiIiIiIiIiIiIiIiIhJ22xySYiIhx/4iIiIiIiIiIiIiIiIiIiIhFqTy1bIiIiIiIiIiIiIiIiIiIiIiHH/iIiIiIiIiIiIiIiIiIiIiIiIiIiIiIiIcf+IiIiIiIiIiIiIiIiIiIiIiIiIiIiIiIOY1Ut3KriIiIiIiIiIiIiIiIiIiIiIiIiIiIiEpDfGvIiIiIiIiIiIiIiIiIiIiIiIiIiIhx/4hIpkyFm4iIiHH/iIiIiIiIiIiIiIiIiIiIiIiIiIiIiIiIcf+IiIiIiIiIiIiIiIiIiIiIiINPAxvA/OiIiIiIiIiIiIiIiIiIiIiIiIiIiIiIiHH/iIiIiIiIiIiIiIiIiIiIiIiIiIiIiIiIcf+IiIiIiIiIiIiIiIiIiIiIiIiINytludSaiIiIiIiIcf+IiIiIiIiIiIiIiIiIiIiIiITth8IniIiIiIiIiIiIiIiIiIiIiIiIiIiIiIiHH/hF4pyx1oiIiIiIiIiIcf+IiIiIiIiIiIiISlesaoWIiIiIiIiIiIiIiIiIiIiIiIhx/4g9ffGzgg6IiIiIiIiIiIiIcf+IiIiIiIiIiIiIiIiIiIiIiIiIhJChx/XoiIiIiIiIiIiIiIiIiIiIiIiIiIiIM8sBvTT+iIhx/4iIiIiIiIiIiIiIiIiIiIiIhCfnzoGIiIiIiIiIiIiIiIiIiIiIiIiIiIPAYKtPn1iIiIiIiIiIiIiIcf+IiIiIiIiIMgZCvvm9iIiIiIiIiIiIhx/4iIiIiIiIiIiIiEgKHI9eiIiIiIiHH/iIiIiIiIiIiIiIiIiIiIiIiIiIiIiIiIcf+IiIiIiIiINsh2ujeJiIiIiIiIiIiIiIiIiIiIiIiIiIiHH/iEw8TEw7iIcf+IiIiIiIiIiIiIiIiIiIiIiIiIiIMINEsIy7iIiIiIiIiIiIcf+IiIiIiIiIiIiINhASuu/tiIiIiIiIiIiIiIiIiIiIiIiIiITreMJIeIiIiIiIiIiIiIiIiIiHH/iIiIiIiIiIiIiIiIiIiIiIiIiIiIiIiIcf+IiIiIiIiIiDx2gbSJfoiIiIiIiIiIiIhx/4iIiIiIiIiIiIiIiIiIiIiIiIiIiIiIiHH/iIiIiIiIiIiIiIiIiIiIiIgyQIO+v3yIiIiIiIiIiIiIiIiIiIhx/4iIiIiIiITaNcNcqIiIiIiIiIiIiIiIiIiIiIiIiIcf+DcrsrnUTYiIiIiIiIiIiIcf+IiIiIiIiIiIiIiINQzRu/MuiIiIiIiIiIiHH/iIiIiIiIiIiIiIiIiIiIiIiIiIiIiIiIcf+IiIiIiIiIiIiIiIiIiIiIiIiIiIiIiIhx/4iIiIiIhAVhwLnoiIiIiIiIiIiIiIhx/4iIiIiIiIiIiIiIiIiIiIiIiIiIiIiIiHH/iEyfHEYOiIiIiIiIiIiIiIiIiIcf+IiIiIiIiIiIiIiIiIiIiIiIiIiIiIiIhx/4iIiIiIiIiIiIiIiIiIiIiIiIiIiIhFqTy1bIiIiIiIiIiIiIiHH/iIiIiIiIiIiISJIcht6IiIiIiIiIiIhx/4iIiIiIiIiIiIhcSdS2iIiIiIiIiIiIiIcf+IiIiIiIiIiIiIiIiIiIiIiIiIiIiIiIhx/4iIiIiIiIiIiIiIiIiIiIiIiIiIiIiIiHH/iIiIiIiIiIiIiIiIiIiIiIiIiIiIiIQc0c8y6IiIiIiIiIiIiIiIiIiIiIiIcf+ISWRsebmIiIiIiIiIiIiIiIiIiIiIiIiIiHH/iINyNhudyeiHH/iIiIiIiIiIiIiIiIiIiIiIiIQgd874iIiIiIiIiIiIiIiIiIiIiIiIiIiEFWHPqeiIiIiIiIiIiIiIiIiIiIiIiIiIiElQPHr8iIiIiIiIiIiIiIiHH/iIiIiIiIiIiIiIiIiIiIiIiIiIiIiIiIO7GjtU5ciIiIiIiIiIiIiIiIiIiIiIiIiIiIiITnWsKKWIiIiIiIhx/4iIiIiIiIiIiIiIiIiEvS7FLRiIiIiIiIiIiIiIiIiIiIiIiIiIhYK9nU/4iIiIiIiIiIiIiIiIiIiIiIiIiIiIiIiHH/iIiIiIiIiIiIiIiIiIiIiIiIiIiIiIiIcf801mS8KZuIiIiIiIiIiIiIiIiIiIiIiIiIiHH/iIiIiIiIiIiIiIiIiIiIiIiIiIiIiIiIcf+IiIiIRpP8psCIiIiHH/iIiIiIiIiIiIiIiIiIiIiIiIiIiIiIiIcf+IiIiIiIiIiIiEFqTPlbiIiIiIiIiIiIiIiIiIiIiIiIhx/4Op/atmAliIiIiIiIiIiIiIiIiIiIiIiIiIiIiIg1oZG7Xm6IiIiIiIiIiIiIiIiIiIiIiHH/iIiIiIiIiIiIiIiIQkDc6/KIiIiIiHH/iIiIiIiIiIiIiIiIiIiIQkDc6/KIiHH/iIiIiIiIiIiIiIiIiIiIiIhBNSz8rYiIiIiIiIiIiIiIiIiIiIiIiIiEXrHLFOiIiIiIiIiIiIiIiIiIiIiIiIcf+IiIiIiIiE++/BQQiIiIiIiIiIiIiIiIiIiIiIiIiISttsYkmIiIiIiIiIiIiIiIiIiIiIiIiIhKeJxodoiIiIiIiIiIiIiIiHH/iIiIiIiIiIiIiIiIiIiIiIiIiIiIiIiIcf+IiIiIiIiIiIiIiIiIiIiIiIiIiIiIiIhx/zS1wbxKPohx/4iIiIiIiIiIiIiIiIiIiIiIiIiIiIiIiHH/iIiIiIiIiIiIiIiISAocj16IiIiIcf+IiIiIiIiIiIiIiIiIiIiIgyEwK+7P2IiIiIiIiIiIiIiIiIiIiIiIhx/zC4sbBXToiIiIiHH/iIiIiIiIiIiIiIiIiIiIiIO+YRtRnuiIiIiIiIhx/4iIiIiIiIiIiIiITeU8MayIiIiIiIiIiIiIiIiIiIiIiIiDNTOL2sx4iIiIiIiIiIiIiIiIiHH/iIiIiDSAobx/XoiIiIiIiIhx/4iIiIiIiIiIiIiIiIiIiIiEoVzG6jiIiIhx/4iIiIiIiIiIiIiIiIiIiIiIiIiIiIOpHhtm4eiIiIiIiIiIiIiIiIiIiIiIiIiIiDqR4bZuHoiIiIiIiIiIiIiIiIiIiIiIiIiIhOYXwp6IiIiIiIiIiIiIiIiIiIiIiIiIhx/4iIiIiIiIiIiIiIiIiIiIiIiIiIiIiITpacJpaIiIiIiIiIiIiHH/iIiIiIiIiIiIiIPKMDtFz8iIiIiIhx/4iIiIiIiIiIiIiIiIiIiIiIiIiITuysITWIiIiIiIiHH/iIiIiIiIiIiIiIiIiD+ABLF/+4iIiIiIiIiIiIcf+IiIiIiIiIiIiIiIiIiIiIiIiIiIiIiIhx/4iIiIiIiIiIiIiIiIiIiIiIiIiIiIiIiHH/iIiIiIiIiIiIiIiIiIiIiIiIiIiIiIiIcf+IiIiIiIiIiIiIiIhOlpwmloiIiIiIiIiIiIiIiIiIiIiIiIiIhFiEy3e4iIiIiHH/iIiIiIiIiIiIiIiIiIQRQ8/ryIiIiIiIiIiIiIiIiIiIiIiIiIiIcf+IiIiIiIiIiIiIiIiIiIiIiIiIiIiIiIhx/4iIiIiIiIiIiIiIiIiIiIiIiIiIiIiIiHH/iIiIiIiIiIiIiIiIiIiIiIiIiIMzJIvc23iIiIiIiIiIiIiHH/iIiIiIiIiIiEhxLIjtiIiIiIiHH/iIiIiIiIiIiIiIiIiIQWpM+VuIiIiIiIiIiIiIiIiIiIcf+IiIiIRHQcyL6IiIiIiIiIiIiIiIiIhx/4iIiIiIg091S8CKuIiIiIiIiIiIiIiIiIiIiIiIiHH/hMsBxE/oiIiIiIiIiIiIiIiIiIiIiIiHH/iIiIiIiIiIiIiIiIiIiIiIiIiIiIhBFDz+vIiIiIiIiIiIiIiIiIcf+IiIiIiIiDP/pb0AWnH/iIiIiIiIiIiIiIiIiIiIiIiIiDBWwrC5PYiIiIiIiIiIiIiIiIhx/4iIiIiIiEwoHE1+iIiIiIiIiIiIiIcf+IiIiIiIiIiIiIiIiIiISbp8dFiHH/iIiIiIiIiIiIiIiIiIiIiIiIgztlW9SaqIiIiIiIiIiIiIiIhx/4iIiIiIiIQShs/XmIiIiIiIiIiIiIiIiIhx/4iIiIiIiIiIiIiIiIiIiIiIiIiIiIiIiHH/iIiD2/0bNALoiIiIiIiIiIiIiIiIiIiIiHH/iIiIg/GUGx5r6IiIiIiIhx/4iIiIiIiIiIiIiIiDra5LYlG4iIiIiIiIiIiIiIiIiIiIiIiIiIiIg80bK0Lk2IiIiIiIiIiIiIiIiIiHH/iIiIiIiIiIiFgr2NSIiIiIiIiIiIiIiIcf+IiIiIiIiIiIiIiIiIiIiIiIiIiIiIiIhx/4iDUk9LvbC4iIiIiIhx/4iIiIiIiIiIiIiIiIiIiD2JNrN2yYiIiIiHH/iIiIiIiIiIiIiIiIiIiIiIiIiIiIiIiIcf+IRSV8vaiIiIiIiIiIiIiIiIiIiIiHH/iIiIiIiIiIiIiIiIiIiIiIiIiIiIiIiIcf+IiIiIg31KK5K12IiIiIiIiIiIiIiIcf+IiIiIiIiIiIiDvNcrUyjYiIiIiIiIiIiIiIiIiIiIiIcf+IiEVnXLmKiIiIiIiIiIiIiIiIiIiIiIiIiIRVMsus2IiIiIiIiIiIiIiIiIiIiIiIcf+IhUDdzyiIiIiIiIiIiIiIiIiIiIiIiIcf+D1017OLKIiIiIiIiIiIhx/4iIiIiIiIiIiIg8l3G0aI6IiIiIiIiIiIiIiIhx/4iIiIiIiFgr2NSIiIiIiIiIiIiIiIiIiHH/iIiIiIiIiIiIiIiIiIiIiIiIiIiIiIiIcf+IiITbeMNIeIiIiIiIiIiIhx/4iIiIiIiIiIiIiIQFYcC56IiIiIiIhx/4iIiIiIiIiIiIiIiIiIiIiIiIiIiIiIiHH/iIShXMbqOIiIiIiIiIiIiIiIiIiIiIiIiHH/g6QkK2vb2IiIiIiIiIiIiIiIiIiIiIiHH/iIiIiIO/rztQUMiIiIiIiIiIiIiIiIiIiIiIiIiIcf+IiIiDj7OrgExYiIiIiIiIiIiIiIiIiIiHH/iIiIM+MkvRzbiIiIiIiIiIiIiHH/iIiIiIiIiIiIiIiIiIiIiIiIiIiIiIiIcf+IiIiIiIiIiIiIiIiIiIiIiIiIiIiIiIPLhhtEeeiIiHH/iIiIiIiIiIiIiIiIiIiIiISAocn17/iIiIiIiIiIiIiIiIiIiIiIiIiIgzEiG97d5x/4iIiIiIiIiIiIiIiIiIiIiIiIPCdHtNi4iIiIhx/4iIiIiIiIiIiIiIiIiIiIiIOCNhuNyeiIiIiIiIiIiIiIcf+IiIiIiIiIiIiIiIiIiIiIiIiIiIiIiIhx/4iIg+DWKy8p2IiIiHH/iIiIiIiIiIiIiIiIiIiIiIhcSdS2iIiIhx/4iIiIiIiIiIiIiIiIg/wuOxPRyIiIiIiIiIiIiIiIiIiIiIiIcf+IiIiIiIiIhO7KwhNYiIiIiIiIiIiIiIiIiIiIiIiIhx/4iIiIiIO9GytS5NiIiIiIiIiIcf+IiIiIiIiIiIiIiIiIiIiIiIiIiIiIiIhx/4iIiIiIiIiIhJhVx3qoiIiIiIiIiIiIiIiIiIiIiHH/iIiINCUjvNrciIiIhx/4iIiIiIiIiIiIiIiIiIPGGItJ53iIiIiIiIiIiIiIiIiIiIiIiIiIiIiIiHH/iIiIiIiIiIiIiIiIiIiIiIiIiIiIiIiIcf+IiIiIhMnxxGDoiIiIiIiIiIiIhx/4iIiIiIiIiIiETKLMNdiIiHH/iIiIiIiIiIiIiIiIiIiIiEcs7J0xiIiIiIiIiIiIiIiIiIiIiIiIhx/4iIiIiIiIiIiD2WQ7NpvIiIiIiIiIiIiIiIiIiHH/iIiIiIiIiIiIiIiIiIiIiIiIiIiIiIiIcf+IiIiIg62ba2JkmIiIiIiIcf+IiIiIiIiIiIiIiIiIiIiIiIiIiEV0HLi+iIiIiIiIiIiIiIiIiIiIiIiIiIiIiIcf+ISXiceHaIiIiIiIhx/4iIiIiIiIiIiIiIiIiIiITV08OiyIiIiIiIiIiIiIiIiIiIiIcf+IiISWRsebmIiIiIiIiIiIiIiIiIiIiIiIiHH/iIhBsGz0+YiIiIiIiIiIiIiIiIiIiIiIiIiEnoLHF9iIiIiIiIiIiIiIiIiIcf+IiIiIiIiIiIiIiIiIiIiIiIiIiIiIiIQrBs5PmIiIiIiIiIiIiIiIiIiIiIiIiIOimjttZciIcf+IiIiIiIiIiIiIiIiIiIiIiIP+tysRSNiIiIiIiIiIiIhx/4iIiIiIiIiIiIiIiIiIiIiIiIiIiIiIiHH/iIiIiIiIiIiIiIiIiIiIiIhMsBxE/oiHH/iIiIiIiIiIiIiIiIiIiIiIiEYYvK50iIiIiIiIcf+IiIiIiIiIiIiIiIiIiIiIiIg4mmG4ZZ6IiIiIiIiIhx/4iIiIiIiIiIiIiIiIiIiIiIg9LzOz0MyIiIiIiIiIcf+IiIiIiIiIiIiIiIiDkqhLfVe4iIiIiIiIiIiIiIiIiIiIiIiIiIiIg5Qqe4vVj/iIiIiIiIiIiIiIiIiIiIiIiIiIiEJhzOnjhx/4iIiIiIiIiIiIiIiIiIiIiIiIg+y2OyNJyIiIiIiIiIiIiIiIiIiIiIiIiHH/iIiFzR1C6IiIiIiIiIiIiIiIiIiIiIiIiIOj4CtsH9iIiIiIiIiIiHH/iIiIiIiIiIiIiIiIiEywHET+iIiIiIiHH/iIiIiIiIiIiIiIiIiISWRsebmIiIiIiIiIhx/4iIiIiIiIiIiIiIiIiD2J6LN2F4iIiIiIiIiIiIiIiIiIiIiIiIiIMqp2vlWJiIiIiHH/iIiIiIiIiIiIiIiIiIiIRb1stCmIiIiHH/iIiIiIiIiIiIiIiIiIiIiE2fHDYOiIiIiIiIiIiIiIiIiIiIiIiIiIg7+vO1BQyIiIiHH/iIiIiIiIiIiIiIiIiIiIiFgr2NSIiIiIcf+IiIiIiIiIiIiIiIiIiIiDvFIbU63oiIiIcf+IiIiIiIiIiIiIiIiIiIiIhAVhwLnocf+IiIiIiIiIiIiIiIiIiIiIiIiIiIiIiIhx/4iIiIiIiIiIiIiIiIiIiIgwCFGwCK6IiIiIiIiIiIiIiIiIiIcf+IiIiIiIiIiIiIiIiIiIiIiIiIiIiIiIhx/4iIiIiIiIhJQ3x7yIiIiIiIiIiIiIhx/4iIiIiIiIiIiIiIiIiIiEHyTPDbiIiIiIiIiIiIiIiIiIiIcf+IiIiIiDraMrYlzYiIiIiIiIiIiIiIiIiIhx/4iIiIiFiz2EyIiIiIiIiIiIiIiIiIiIiIiIcf+IiEqMzGcziIiIiIiIiIiIiIiIiIiIiHH/iIiIiE4zzCzDiIiIiIiIiIiIiIiIiIiIiIcf+IiIiIOoQitnvdiIiIiIiIiIiIiIiIiIiIiIiIiIiIhx/4iIiIiIiIiIiIiIiIiIiIiIiIiIiIiIiHH/iIiIiIiIiEzlPEGsiIcf+IiIiIiIiIiIiIiIiIiIiIRHQcyL6Ihx/4iIiIiIiIiIiIiIiIiIiIiIiEGwbPT5iIiIiHH/iIiIiIiIiIiIiIiIiIiIiIiIiIiIiIiIcf+IiIiIiIiIiIiIiIiIiIiIiIiIiIiIiIhx/4iIiIiIiIiIiIiIRMosw12HH/iIiIiIiIiIiIiIiIiIiIiIiIiIiIiIiIcf+IiIiIiIiIiIiIiIiIiIiIiIhNG1w+SoiIiIiIhx/4iIiIiIiIiIiIiIiIg88Ku0D1SIiIiIiIiIiIiHH/iIiIiIiIiIgzLqK90V2IiIiIiIcf+IiIiIiIiIiIiIiIiIQX58+BiIcf+IiIiIiIiIiIiIiIiIiIiIiIiIg0iKW8d1qIiIiIiIiIiIiIiIiIiHH/iIiIiIiIiIiIiIiIiIiIiIiDcXgrnofYiIiIiIiIcf+IiIiIiIiIiIiIiIiIiIiIiIiIiIiIiIhx/4iIiIiIiIiIg8D3G08I6IiIiIiIiIiIiIiIcf+IiIiIiIiIiIiIgyBkK++b2IiIiIiIhx/4iIiIiIiIiIiIiIiIhcSdS2iIiIiIiIiIcf+IiIiIiIiIiIiIiIiIiIiIiIiIiIiIiIhx/4iIiIiIiIiETKLMNdiIiIiHH/iIiIiIiIiIiIiIiIiIiIiIiIiIiIiIiIcf+IiIiIiIiIiIiIiIiIiERTLNrN/4iIiIiIiIiIiIiIiIiIiIiIiIiIgwf1GwkK6IiIiIiIiIiHH/iIiIiIiIiIiIiIiIiIiIiIiIiIiIiIiIcf+IiIiIiIiIiIiEwoHE1+iIiIiIiIiHH/iIiIiIiIiIiIiIiIiIiIiIiIiIiIiIiIcf+IiIiE0bXD5KiIiIiIiIiIiIiIiIiIiIiIiIiDU6gbvFfoiIiIiIiIiIiIiIiIiIiIiIiIhK/FxgOoiIiIiIiIiIiIiIiIiIiIiIiIPH7StIEtiIiIiIiIiHH/iIiIiIiIiIiIiIiIiINYChu39eiIiIiIiIiIiIiIiIiIiIiIiIiIiIOs5TtjGsiIiIiIiIiIiIiIiIiIiIiIiIhx/4TCgcTX6IiIiIiIiIiIiIiIiIiIiIcf+IiIiIiEHljPGniIiIiIiIiHH/iIiIiIiIiIiIiIiIiIiDCQUbB/roiIiIiIiIiIiIiIiIiIiIiIiHH/g95AKzG/2IiIiIiIiIiIcf+IiIiIiIiIiE9H/BuAiIiIiIiIiIiIiIiIiIiIiIiIg5meW3ZhqIiIiIiIiIiIiIiIiIiIiIiIiIiEVnXLmKiIiHH/iIiI
[truncated: 2,709,013 more chars]
