# Supplementary material for: Automated imaging and identification of proteoforms directly from ovarian cancer tissue
Source: Nat Commun. 2023 Oct 14;14:6478. doi: 10.1038/s41467-023-42208-3 (PMC10576781; doi:10.1038/s41467-023-42208-3)
Supplement: Supplementary file 6 — Supplementary Data 2 [file 41467_2023_42208_MOESM6_ESM.zip › Supplementary Data 2/6 14 22773 ensemble.tdValidate]

<?xml version="1.0"?>
<pvsDataSet xmlns:xsi="http://www.w3.org/2001/XMLSchema-instance" xmlns:xsd="http://www.w3.org/2001/XMLSchema" version="1" xmlns="http://www.topdownproteomics.org/ms/pvml">
  <cvList count="2">
    <cv id="MS" fullName="Proteomics Standards Initiative Mass Spectrometry Ontology" version="1.18.1" URI="http://psidev.cvs.sourceforge.net/*checkout*/psidev/psi/psi-ms/mzML/controlledVocabulary/psi-ms.obo" xmlns="http://psi.hupo.org/ms/mzml" />
    <cv id="UO" fullName="Unit Ontology" version="1.20" URI="http://obo.cvs.sourceforge.net/*checkout*/obo/obo/ontology/phenotype/unit.obo" xmlns="http://psi.hupo.org/ms/mzml" />
  </cvList>
  <metadata>
    <contact>
      <guid>00000000-0000-0000-0000-000000000000</guid>
      <name />
      <organization />
      <address />
      <URL />
      <email />
    </contact>
    <sampleProcessing>
      <fixedModificationList />
    </sampleProcessing>
    <parameters>
      <userParam name="FragmentationMaxPpmTolerance" value="5" xmlns="http://psi.hupo.org/ms/mzml" />
      <userParam name="PrecursorMinimumCharge" value="1" xmlns="http://psi.hupo.org/ms/mzml" />
      <userParam name="FDRCounts" value="1000" xmlns="http://psi.hupo.org/ms/mzml" />
      <userParam name="DistributionGenerator" value="0" xmlns="http://psi.hupo.org/ms/mzml" />
      <userParam name="PrecursorSubPpmTolerance" value="3" xmlns="http://psi.hupo.org/ms/mzml" />
      <userParam name="UseTHRASHnoiseCalc" value="False" xmlns="http://psi.hupo.org/ms/mzml" />
      <userParam name="ShowPrecursorIsotopicFits" value="True" xmlns="http://psi.hupo.org/ms/mzml" />
      <userParam name="ShowInternalFragmentFlags" value="False" xmlns="http://psi.hupo.org/ms/mzml" />
      <userParam name="SharedIsotopeColor" value="Black" xmlns="http://psi.hupo.org/ms/mzml" />
      <userParam name="ShowFragmentationSpectraAnnotations" value="True" xmlns="http://psi.hupo.org/ms/mzml" />
      <userParam name="PlotNoisePeaks" value="False" xmlns="http://psi.hupo.org/ms/mzml" />
      <userParam name="PrecursorSignalToNoiseCutoff" value="1" xmlns="http://psi.hupo.org/ms/mzml" />
      <userParam name="UseShapeValidator" value="False" xmlns="http://psi.hupo.org/ms/mzml" />
      <userParam name="RecentFilePaths" value="" xmlns="http://psi.hupo.org/ms/mzml" />
      <userParam name="InstrumentModel" value="" xmlns="http://psi.hupo.org/ms/mzml" />
      <userParam name="InstrumentManufacturer" value="" xmlns="http://psi.hupo.org/ms/mzml" />
      <userParam name="TerminalFragmentGradient" value="False" xmlns="http://psi.hupo.org/ms/mzml" />
      <userParam name="PrecursorIntensityClusterTolerance" value="0.5" xmlns="http://psi.hupo.org/ms/mzml" />
      <userParam name="HighlightSelectedIon" value="True" xmlns="http://psi.hupo.org/ms/mzml" />
      <userParam name="FragmentationSubPpmTolerance" value="3" xmlns="http://psi.hupo.org/ms/mzml" />
      <userParam name="UserName" value="" xmlns="http://psi.hupo.org/ms/mzml" />
      <userParam name="MaximumCharge" value="60" xmlns="http://psi.hupo.org/ms/mzml" />
      <userParam name="ShowPrecursorColorPeaks" value="False" xmlns="http://psi.hupo.org/ms/mzml" />
      <userParam name="IsotopicallyResolvedPrecursor" value="True" xmlns="http://psi.hupo.org/ms/mzml" />
      <userParam name="Left" value="126" xmlns="http://psi.hupo.org/ms/mzml" />
      <userParam name="UseSimpleValidator" value="True" xmlns="http://psi.hupo.org/ms/mzml" />
      <userParam name="ShowFragmentationIsotopicFits" value="True" xmlns="http://psi.hupo.org/ms/mzml" />
      <userParam name="PrecursorMaximumCharge" value="1" xmlns="http://psi.hupo.org/ms/mzml" />
      <userParam name="Width" value="1678.6666666666665" xmlns="http://psi.hupo.org/ms/mzml" />
      <userParam name="ThrashNoiseWindow" value="1000" xmlns="http://psi.hupo.org/ms/mzml" />
      <userParam name="PrecursorMaxPpmTolerance" value="5" xmlns="http://psi.hupo.org/ms/mzml" />
      <userParam name="IncludeInternalFragments" value="False" xmlns="http://psi.hupo.org/ms/mzml" />
      <userParam name="MinimumCharge" value="1" xmlns="http://psi.hupo.org/ms/mzml" />
      <userParam name="FragmentMapColorScheme" value="Ion Type" xmlns="http://psi.hupo.org/ms/mzml" />
      <userParam name="MinimumFragmentSize" value="2" xmlns="http://psi.hupo.org/ms/mzml" />
      <userParam name="Email" value="" xmlns="http://psi.hupo.org/ms/mzml" />
      <userParam name="MinimumRequiredScore" value="0.6" xmlns="http://psi.hupo.org/ms/mzml" />
      <userParam name="Height" value="949.3333333333333" xmlns="http://psi.hupo.org/ms/mzml" />
      <userParam name="PrecursorMercury7Limit" value="0.0001" xmlns="http://psi.hupo.org/ms/mzml" />
      <userParam name="Organization" value="" xmlns="http://psi.hupo.org/ms/mzml" />
      <userParam name="PrecursorMinimumRequiredScore" value="0.1" xmlns="http://psi.hupo.org/ms/mzml" />
      <userParam name="ShowPrecursorSpectraAnnotations" value="True" xmlns="http://psi.hupo.org/ms/mzml" />
      <userParam name="MinimumInternalFragmentScore" value="0.7" xmlns="http://psi.hupo.org/ms/mzml" />
      <userParam name="Address" value="" xmlns="http://psi.hupo.org/ms/mzml" />
      <userParam name="Top" value="28" xmlns="http://psi.hupo.org/ms/mzml" />
      <userParam name="Mercury7Limit" value="0.0001" xmlns="http://psi.hupo.org/ms/mzml" />
      <userParam name="Url" value="" xmlns="http://psi.hupo.org/ms/mzml" />
      <userParam name="FragmentIntensityClusterTolerance" value="0.5" xmlns="http://psi.hupo.org/ms/mzml" />
      <userParam name="SignalToNoiseCutoff" value="1" xmlns="http://psi.hupo.org/ms/mzml" />
      <userParam name="AminoAcidsPerRow" value="15" xmlns="http://psi.hupo.org/ms/mzml" />
      <userParam name="Guid" value="00000000-0000-0000-0000-000000000000" xmlns="http://psi.hupo.org/ms/mzml" />
      <userParam name="ShowProteoformColorGraphicalFragmentMap" value="True" xmlns="http://psi.hupo.org/ms/mzml" />
      <userParam name="I2MSMode" value="False" xmlns="http://psi.hupo.org/ms/mzml" />
      <userParam name="ThrashNoiseRecalc" value="1000" xmlns="http://psi.hupo.org/ms/mzml" />
      <userParam name="UseAveragine" value="False" xmlns="http://psi.hupo.org/ms/mzml" />
      <userParam name="ShowFragmentationColorPeaks" value="False" xmlns="http://psi.hupo.org/ms/mzml" />
    </parameters>
  </metadata>
  <experimentList>
    <experiment id="1">
      <observationList>
        <observation>
          <sourceFile id="SF0" name="20220415_APOLLO#D1-7_4ums_testline_01_25targets_01.raw" location="X:\Projects\2021 Su - nanoDESI\PiMS2\APOLLO_Ovary\APOLLO_#D1-7\line_01">
            <cvParam cvRef="MS" accession="MS:1000563" name="Thermo RAW file" xmlns="http://psi.hupo.org/ms/mzml" />
            <cvParam cvRef="MS" accession="MS:1000568" value="none" name="MD5" xmlns="http://psi.hupo.org/ms/mzml" />
            <cvParam cvRef="MS" accession="MS:1000768" name="Thermo nativeID format" xmlns="http://psi.hupo.org/ms/mzml" />
          </sourceFile>
          <calibrationOffset value="0" type="ppm" />
          <scanRangeText>368-440</scanRangeText>
          <spectrum id="scan=0" index="0" defaultArrayLength="0">
            <cvParam cvRef="MS" accession="MS:1000511" value="2" name="ms level" xmlns="http://psi.hupo.org/ms/mzml" />
            <cvParam cvRef="MS" accession="MS:1000128" name="profile spectrum" xmlns="http://psi.hupo.org/ms/mzml" />
            <scanList count="73" xmlns="http://psi.hupo.org/ms/mzml">
              <cvParam cvRef="MS" accession="MS:1000571" name="sum of spectra" />
              <scan>
                <cvParam cvRef="MS" accession="MS:1000016" value="6.5343712" name="scan start time" />
              </scan>
              <scan>
                <cvParam cvRef="MS" accession="MS:1000016" value="6.552141" name="scan start time" />
              </scan>
              <scan>
                <cvParam cvRef="MS" accession="MS:1000016" value="6.5699108" name="scan start time" />
              </scan>
              <scan>
                <cvParam cvRef="MS" accession="MS:1000016" value="6.5876806" name="scan start time" />
              </scan>
              <scan>
                <cvParam cvRef="MS" accession="MS:1000016" value="6.6054504" name="scan start time" />
              </scan>
              <scan>
                <cvParam cvRef="MS" accession="MS:1000016" value="6.6232202" name="scan start time" />
              </scan>
              <scan>
                <cvParam cvRef="MS" accession="MS:1000016" value="6.64099" name="scan start time" />
              </scan>
              <scan>
                <cvParam cvRef="MS" accession="MS:1000016" value="6.6587598" name="scan start time" />
              </scan>
              <scan>
                <cvParam cvRef="MS" accession="MS:1000016" value="6.6765296" name="scan start time" />
              </scan>
              <scan>
                <cvParam cvRef="MS" accession="MS:1000016" value="6.6942994" name="scan start time" />
              </scan>
              <scan>
                <cvParam cvRef="MS" accession="MS:1000016" value="6.7120693" name="scan start time" />
              </scan>
              <scan>
                <cvParam cvRef="MS" accession="MS:1000016" value="6.729839" name="scan start time" />
              </scan>
              <scan>
                <cvParam cvRef="MS" accession="MS:1000016" value="6.7476089" name="scan start time" />
              </scan>
              <scan>
                <cvParam cvRef="MS" accession="MS:1000016" value="6.7653787" name="scan start time" />
              </scan>
              <scan>
                <cvParam cvRef="MS" accession="MS:1000016" value="6.7831485" name="scan start time" />
              </scan>
              <scan>
                <cvParam cvRef="MS" accession="MS:1000016" value="6.8009182" name="scan start time" />
              </scan>
              <scan>
                <cvParam cvRef="MS" accession="MS:1000016" value="6.8186881" name="scan start time" />
              </scan>
              <scan>
                <cvParam cvRef="MS" accession="MS:1000016" value="6.8364579" name="scan start time" />
              </scan>
              <scan>
                <cvParam cvRef="MS" accession="MS:1000016" value="6.8542277" name="scan start time" />
              </scan>
              <scan>
                <cvParam cvRef="MS" accession="MS:1000016" value="6.8719975" name="scan start time" />
              </scan>
              <scan>
                <cvParam cvRef="MS" accession="MS:1000016" value="6.8897673" name="scan start time" />
              </scan>
              <scan>
                <cvParam cvRef="MS" accession="MS:1000016" value="6.9075371" name="scan start time" />
              </scan>
              <scan>
                <cvParam cvRef="MS" accession="MS:1000016" value="6.9253069" name="scan start time" />
              </scan>
              <scan>
                <cvParam cvRef="MS" accession="MS:1000016" value="6.9430768" name="scan start time" />
              </scan>
              <scan>
                <cvParam cvRef="MS" accession="MS:1000016" value="6.9608467" name="scan start time" />
              </scan>
              <scan>
                <cvParam cvRef="MS" accession="MS:1000016" value="6.9786164" name="scan start time" />
              </scan>
              <scan>
                <cvParam cvRef="MS" accession="MS:1000016" value="6.9963864" name="scan start time" />
              </scan>
              <scan>
                <cvParam cvRef="MS" accession="MS:1000016" value="7.0141563" name="scan start time" />
              </scan>
              <scan>
                <cvParam cvRef="MS" accession="MS:1000016" value="7.0319258" name="scan start time" />
              </scan>
              <scan>
                <cvParam cvRef="MS" accession="MS:1000016" value="7.0496956" name="scan start time" />
              </scan>
              <scan>
                <cvParam cvRef="MS" accession="MS:1000016" value="7.0674656" name="scan start time" />
              </scan>
              <scan>
                <cvParam cvRef="MS" accession="MS:1000016" value="7.0852352" name="scan start time" />
              </scan>
              <scan>
                <cvParam cvRef="MS" accession="MS:1000016" value="7.1030052" name="scan start time" />
              </scan>
              <scan>
                <cvParam cvRef="MS" accession="MS:1000016" value="7.1207752" name="scan start time" />
              </scan>
              <scan>
                <cvParam cvRef="MS" accession="MS:1000016" value="7.1385449" name="scan start time" />
              </scan>
              <scan>
                <cvParam cvRef="MS" accession="MS:1000016" value="7.1563144" name="scan start time" />
              </scan>
              <scan>
                <cvParam cvRef="MS" accession="MS:1000016" value="7.1740845" name="scan start time" />
              </scan>
              <scan>
                <cvParam cvRef="MS" accession="MS:1000016" value="7.1918545" name="scan start time" />
              </scan>
              <scan>
                <cvParam cvRef="MS" accession="MS:1000016" value="7.2096241" name="scan start time" />
              </scan>
              <scan>
                <cvParam cvRef="MS" accession="MS:1000016" value="7.2273937" name="scan start time" />
              </scan>
              <scan>
                <cvParam cvRef="MS" accession="MS:1000016" value="7.2451637" name="scan start time" />
              </scan>
              <scan>
                <cvParam cvRef="MS" accession="MS:1000016" value="7.2629337" name="scan start time" />
              </scan>
              <scan>
                <cvParam cvRef="MS" accession="MS:1000016" value="7.2807035" name="scan start time" />
              </scan>
              <scan>
                <cvParam cvRef="MS" accession="MS:1000016" value="7.2984733" name="scan start time" />
              </scan>
              <scan>
                <cvParam cvRef="MS" accession="MS:1000016" value="7.3162429" name="scan start time" />
              </scan>
              <scan>
                <cvParam cvRef="MS" accession="MS:1000016" value="7.3340129" name="scan start time" />
              </scan>
              <scan>
                <cvParam cvRef="MS" accession="MS:1000016" value="7.3517826" name="scan start time" />
              </scan>
              <scan>
                <cvParam cvRef="MS" accession="MS:1000016" value="7.3695525" name="scan start time" />
              </scan>
              <scan>
                <cvParam cvRef="MS" accession="MS:1000016" value="7.3873222" name="scan start time" />
              </scan>
              <scan>
                <cvParam cvRef="MS" accession="MS:1000016" value="7.4050921" name="scan start time" />
              </scan>
              <scan>
                <cvParam cvRef="MS" accession="MS:1000016" value="7.4228618" name="scan start time" />
              </scan>
              <scan>
                <cvParam cvRef="MS" accession="MS:1000016" value="7.4406317" name="scan start time" />
              </scan>
              <scan>
                <cvParam cvRef="MS" accession="MS:1000016" value="7.4584014" name="scan start time" />
              </scan>
              <scan>
                <cvParam cvRef="MS" accession="MS:1000016" value="7.4761714" name="scan start time" />
              </scan>
              <scan>
                <cvParam cvRef="MS" accession="MS:1000016" value="7.4939411" name="scan start time" />
              </scan>
              <scan>
                <cvParam cvRef="MS" accession="MS:1000016" value="7.511711" name="scan start time" />
              </scan>
              <scan>
                <cvParam cvRef="MS" accession="MS:1000016" value="7.529481" name="scan start time" />
              </scan>
              <scan>
                <cvParam cvRef="MS" accession="MS:1000016" value="7.5472506" name="scan start time" />
              </scan>
              <scan>
                <cvParam cvRef="MS" accession="MS:1000016" value="7.5650203" name="scan start time" />
              </scan>
              <scan>
                <cvParam cvRef="MS" accession="MS:1000016" value="7.5827902" name="scan start time" />
              </scan>
              <scan>
                <cvParam cvRef="MS" accession="MS:1000016" value="7.6005602" name="scan start time" />
              </scan>
              <scan>
                <cvParam cvRef="MS" accession="MS:1000016" value="7.6183298" name="scan start time" />
              </scan>
              <scan>
                <cvParam cvRef="MS" accession="MS:1000016" value="7.6360995" name="scan start time" />
              </scan>
              <scan>
                <cvParam cvRef="MS" accession="MS:1000016" value="7.6538695" name="scan start time" />
              </scan>
              <scan>
                <cvParam cvRef="MS" accession="MS:1000016" value="7.6716392" name="scan start time" />
              </scan>
              <scan>
                <cvParam cvRef="MS" accession="MS:1000016" value="7.6894091" name="scan start time" />
              </scan>
              <scan>
                <cvParam cvRef="MS" accession="MS:1000016" value="7.7071791" name="scan start time" />
              </scan>
              <scan>
                <cvParam cvRef="MS" accession="MS:1000016" value="7.7249487" name="scan start time" />
              </scan>
              <scan>
                <cvParam cvRef="MS" accession="MS:1000016" value="7.7427183" name="scan start time" />
              </scan>
              <scan>
                <cvParam cvRef="MS" accession="MS:1000016" value="7.7604884" name="scan start time" />
              </scan>
              <scan>
                <cvParam cvRef="MS" accession="MS:1000016" value="7.778258" name="scan start time" />
              </scan>
              <scan>
                <cvParam cvRef="MS" accession="MS:1000016" value="7.7960279" name="scan start time" />
              </scan>
              <scan>
                <cvParam cvRef="MS" accession="MS:1000016" value="7.8137976" name="scan start time" />
              </scan>
            </scanList>
            <precursorList count="73" xmlns="http://psi.hupo.org/ms/mzml">
              <precursor>
                <isolationWindow>
                  <cvParam cvRef="MS" accession="MS:1000827" value="911.914794921875" name="isolation window target m/z" />
                  <cvParam cvRef="MS" accession="MS:1000828" value="0.4000000059604645" name="isolation window lower offset" />
                  <cvParam cvRef="MS" accession="MS:1000829" value="0.4000000059604645" name="isolation window upper offset" />
                </isolationWindow>
                <activation>
                  <cvParam cvRef="MS" accession="MS:1000422" name="high-energy collision-induced dissociation" />
                  <cvParam cvRef="MS" accession="MS:1000045" value="25" name="collision energy" />
                </activation>
              </precursor>
              <precursor>
                <activation>
                  <cvParam cvRef="MS" accession="MS:1000422" name="high-energy collision-induced dissociation" />
                  <cvParam cvRef="MS" accession="MS:1000045" value="25" name="collision energy" />
                </activation>
              </precursor>
              <precursor>
                <activation>
                  <cvParam cvRef="MS" accession="MS:1000422" name="high-energy collision-induced dissociation" />
                  <cvParam cvRef="MS" accession="MS:1000045" value="25" name="collision energy" />
                </activation>
              </precursor>
              <precursor>
                <activation>
                  <cvParam cvRef="MS" accession="MS:1000422" name="high-energy collision-induced dissociation" />
                  <cvParam cvRef="MS" accession="MS:1000045" value="25" name="collision energy" />
                </activation>
              </precursor>
              <precursor>
                <activation>
                  <cvParam cvRef="MS" accession="MS:1000422" name="high-energy collision-induced dissociation" />
                  <cvParam cvRef="MS" accession="MS:1000045" value="25" name="collision energy" />
                </activation>
              </precursor>
              <precursor>
                <activation>
                  <cvParam cvRef="MS" accession="MS:1000422" name="high-energy collision-induced dissociation" />
                  <cvParam cvRef="MS" accession="MS:1000045" value="25" name="collision energy" />
                </activation>
              </precursor>
              <precursor>
                <activation>
                  <cvParam cvRef="MS" accession="MS:1000422" name="high-energy collision-induced dissociation" />
                  <cvParam cvRef="MS" accession="MS:1000045" value="25" name="collision energy" />
                </activation>
              </precursor>
              <precursor>
                <activation>
                  <cvParam cvRef="MS" accession="MS:1000422" name="high-energy collision-induced dissociation" />
                  <cvParam cvRef="MS" accession="MS:1000045" value="25" name="collision energy" />
                </activation>
              </precursor>
              <precursor>
                <activation>
                  <cvParam cvRef="MS" accession="MS:1000422" name="high-energy collision-induced dissociation" />
                  <cvParam cvRef="MS" accession="MS:1000045" value="25" name="collision energy" />
                </activation>
              </precursor>
              <precursor>
                <activation>
                  <cvParam cvRef="MS" accession="MS:1000422" name="high-energy collision-induced dissociation" />
                  <cvParam cvRef="MS" accession="MS:1000045" value="25" name="collision energy" />
                </activation>
              </precursor>
              <precursor>
                <activation>
                  <cvParam cvRef="MS" accession="MS:1000422" name="high-energy collision-induced dissociation" />
                  <cvParam cvRef="MS" accession="MS:1000045" value="25" name="collision energy" />
                </activation>
              </precursor>
              <precursor>
                <activation>
                  <cvParam cvRef="MS" accession="MS:1000422" name="high-energy collision-induced dissociation" />
                  <cvParam cvRef="MS" accession="MS:1000045" value="25" name="collision energy" />
                </activation>
              </precursor>
              <precursor>
                <activation>
                  <cvParam cvRef="MS" accession="MS:1000422" name="high-energy collision-induced dissociation" />
                  <cvParam cvRef="MS" accession="MS:1000045" value="25" name="collision energy" />
                </activation>
              </precursor>
              <precursor>
                <activation>
                  <cvParam cvRef="MS" accession="MS:1000422" name="high-energy collision-induced dissociation" />
                  <cvParam cvRef="MS" accession="MS:1000045" value="25" name="collision energy" />
                </activation>
              </precursor>
              <precursor>
                <activation>
                  <cvParam cvRef="MS" accession="MS:1000422" name="high-energy collision-induced dissociation" />
                  <cvParam cvRef="MS" accession="MS:1000045" value="25" name="collision energy" />
                </activation>
              </precursor>
              <precursor>
                <activation>
                  <cvParam cvRef="MS" accession="MS:1000422" name="high-energy collision-induced dissociation" />
                  <cvParam cvRef="MS" accession="MS:1000045" value="25" name="collision energy" />
                </activation>
              </precursor>
              <precursor>
                <activation>
                  <cvParam cvRef="MS" accession="MS:1000422" name="high-energy collision-induced dissociation" />
                  <cvParam cvRef="MS" accession="MS:1000045" value="25" name="collision energy" />
                </activation>
              </precursor>
              <precursor>
                <activation>
                  <cvParam cvRef="MS" accession="MS:1000422" name="high-energy collision-induced dissociation" />
                  <cvParam cvRef="MS" accession="MS:1000045" value="25" name="collision energy" />
                </activation>
              </precursor>
              <precursor>
                <activation>
                  <cvParam cvRef="MS" accession="MS:1000422" name="high-energy collision-induced dissociation" />
                  <cvParam cvRef="MS" accession="MS:1000045" value="25" name="collision energy" />
                </activation>
              </precursor>
              <precursor>
                <activation>
                  <cvParam cvRef="MS" accession="MS:1000422" name="high-energy collision-induced dissociation" />
                  <cvParam cvRef="MS" accession="MS:1000045" value="25" name="collision energy" />
                </activation>
              </precursor>
              <precursor>
                <activation>
                  <cvParam cvRef="MS" accession="MS:1000422" name="high-energy collision-induced dissociation" />
                  <cvParam cvRef="MS" accession="MS:1000045" value="25" name="collision energy" />
                </activation>
              </precursor>
              <precursor>
                <activation>
                  <cvParam cvRef="MS" accession="MS:1000422" name="high-energy collision-induced dissociation" />
                  <cvParam cvRef="MS" accession="MS:1000045" value="25" name="collision energy" />
                </activation>
              </precursor>
              <precursor>
                <activation>
                  <cvParam cvRef="MS" accession="MS:1000422" name="high-energy collision-induced dissociation" />
                  <cvParam cvRef="MS" accession="MS:1000045" value="25" name="collision energy" />
                </activation>
              </precursor>
              <precursor>
                <activation>
                  <cvParam cvRef="MS" accession="MS:1000422" name="high-energy collision-induced dissociation" />
                  <cvParam cvRef="MS" accession="MS:1000045" value="25" name="collision energy" />
                </activation>
              </precursor>
              <precursor>
                <activation>
                  <cvParam cvRef="MS" accession="MS:1000422" name="high-energy collision-induced dissociation" />
                  <cvParam cvRef="MS" accession="MS:1000045" value="25" name="collision energy" />
                </activation>
              </precursor>
              <precursor>
                <activation>
                  <cvParam cvRef="MS" accession="MS:1000422" name="high-energy collision-induced dissociation" />
                  <cvParam cvRef="MS" accession="MS:1000045" value="25" name="collision energy" />
                </activation>
              </precursor>
              <precursor>
                <activation>
                  <cvParam cvRef="MS" accession="MS:1000422" name="high-energy collision-induced dissociation" />
                  <cvParam cvRef="MS" accession="MS:1000045" value="25" name="collision energy" />
                </activation>
              </precursor>
              <precursor>
                <activation>
                  <cvParam cvRef="MS" accession="MS:1000422" name="high-energy collision-induced dissociation" />
                  <cvParam cvRef="MS" accession="MS:1000045" value="25" name="collision energy" />
                </activation>
              </precursor>
              <precursor>
                <activation>
                  <cvParam cvRef="MS" accession="MS:1000422" name="high-energy collision-induced dissociation" />
                  <cvParam cvRef="MS" accession="MS:1000045" value="25" name="collision energy" />
                </activation>
              </precursor>
              <precursor>
                <activation>
                  <cvParam cvRef="MS" accession="MS:1000422" name="high-energy collision-induced dissociation" />
                  <cvParam cvRef="MS" accession="MS:1000045" value="25" name="collision energy" />
                </activation>
              </precursor>
              <precursor>
                <activation>
                  <cvParam cvRef="MS" accession="MS:1000422" name="high-energy collision-induced dissociation" />
                  <cvParam cvRef="MS" accession="MS:1000045" value="25" name="collision energy" />
                </activation>
              </precursor>
              <precursor>
                <activation>
                  <cvParam cvRef="MS" accession="MS:1000422" name="high-energy collision-induced dissociation" />
                  <cvParam cvRef="MS" accession="MS:1000045" value="25" name="collision energy" />
                </activation>
              </precursor>
              <precursor>
                <activation>
                  <cvParam cvRef="MS" accession="MS:1000422" name="high-energy collision-induced dissociation" />
                  <cvParam cvRef="MS" accession="MS:1000045" value="25" name="collision energy" />
                </activation>
              </precursor>
              <precursor>
                <activation>
                  <cvParam cvRef="MS" accession="MS:1000422" name="high-energy collision-induced dissociation" />
                  <cvParam cvRef="MS" accession="MS:1000045" value="25" name="collision energy" />
                </activation>
              </precursor>
              <precursor>
                <activation>
                  <cvParam cvRef="MS" accession="MS:1000422" name="high-energy collision-induced dissociation" />
                  <cvParam cvRef="MS" accession="MS:1000045" value="25" name="collision energy" />
                </activation>
              </precursor>
              <precursor>
                <activation>
                  <cvParam cvRef="MS" accession="MS:1000422" name="high-energy collision-induced dissociation" />
                  <cvParam cvRef="MS" accession="MS:1000045" value="25" name="collision energy" />
                </activation>
              </precursor>
              <precursor>
                <activation>
                  <cvParam cvRef="MS" accession="MS:1000422" name="high-energy collision-induced dissociation" />
                  <cvParam cvRef="MS" accession="MS:1000045" value="25" name="collision energy" />
                </activation>
              </precursor>
              <precursor>
                <activation>
                  <cvParam cvRef="MS" accession="MS:1000422" name="high-energy collision-induced dissociation" />
                  <cvParam cvRef="MS" accession="MS:1000045" value="25" name="collision energy" />
                </activation>
              </precursor>
              <precursor>
                <activation>
                  <cvParam cvRef="MS" accession="MS:1000422" name="high-energy collision-induced dissociation" />
                  <cvParam cvRef="MS" accession="MS:1000045" value="25" name="collision energy" />
                </activation>
              </precursor>
              <precursor>
                <activation>
                  <cvParam cvRef="MS" accession="MS:1000422" name="high-energy collision-induced dissociation" />
                  <cvParam cvRef="MS" accession="MS:1000045" value="25" name="collision energy" />
                </activation>
              </precursor>
              <precursor>
                <activation>
                  <cvParam cvRef="MS" accession="MS:1000422" name="high-energy collision-induced dissociation" />
                  <cvParam cvRef="MS" accession="MS:1000045" value="25" name="collision energy" />
                </activation>
              </precursor>
              <precursor>
                <activation>
                  <cvParam cvRef="MS" accession="MS:1000422" name="high-energy collision-induced dissociation" />
                  <cvParam cvRef="MS" accession="MS:1000045" value="25" name="collision energy" />
                </activation>
              </precursor>
              <precursor>
                <activation>
                  <cvParam cvRef="MS" accession="MS:1000422" name="high-energy collision-induced dissociation" />
                  <cvParam cvRef="MS" accession="MS:1000045" value="25" name="collision energy" />
                </activation>
              </precursor>
              <precursor>
                <activation>
                  <cvParam cvRef="MS" accession="MS:1000422" name="high-energy collision-induced dissociation" />
                  <cvParam cvRef="MS" accession="MS:1000045" value="25" name="collision energy" />
                </activation>
              </precursor>
              <precursor>
                <activation>
                  <cvParam cvRef="MS" accession="MS:1000422" name="high-energy collision-induced dissociation" />
                  <cvParam cvRef="MS" accession="MS:1000045" value="25" name="collision energy" />
                </activation>
              </precursor>
              <precursor>
                <activation>
                  <cvParam cvRef="MS" accession="MS:1000422" name="high-energy collision-induced dissociation" />
                  <cvParam cvRef="MS" accession="MS:1000045" value="25" name="collision energy" />
                </activation>
              </precursor>
              <precursor>
                <activation>
                  <cvParam cvRef="MS" accession="MS:1000422" name="high-energy collision-induced dissociation" />
                  <cvParam cvRef="MS" accession="MS:1000045" value="25" name="collision energy" />
                </activation>
              </precursor>
              <precursor>
                <activation>
                  <cvParam cvRef="MS" accession="MS:1000422" name="high-energy collision-induced dissociation" />
                  <cvParam cvRef="MS" accession="MS:1000045" value="25" name="collision energy" />
                </activation>
              </precursor>
              <precursor>
                <activation>
                  <cvParam cvRef="MS" accession="MS:1000422" name="high-energy collision-induced dissociation" />
                  <cvParam cvRef="MS" accession="MS:1000045" value="25" name="collision energy" />
                </activation>
              </precursor>
              <precursor>
                <activation>
                  <cvParam cvRef="MS" accession="MS:1000422" name="high-energy collision-induced dissociation" />
                  <cvParam cvRef="MS" accession="MS:1000045" value="25" name="collision energy" />
                </activation>
              </precursor>
              <precursor>
                <activation>
                  <cvParam cvRef="MS" accession="MS:1000422" name="high-energy collision-induced dissociation" />
                  <cvParam cvRef="MS" accession="MS:1000045" value="25" name="collision energy" />
                </activation>
              </precursor>
              <precursor>
                <activation>
                  <cvParam cvRef="MS" accession="MS:1000422" name="high-energy collision-induced dissociation" />
                  <cvParam cvRef="MS" accession="MS:1000045" value="25" name="collision energy" />
                </activation>
              </precursor>
              <precursor>
                <activation>
                  <cvParam cvRef="MS" accession="MS:1000422" name="high-energy collision-induced dissociation" />
                  <cvParam cvRef="MS" accession="MS:1000045" value="25" name="collision energy" />
                </activation>
              </precursor>
              <precursor>
                <activation>
                  <cvParam cvRef="MS" accession="MS:1000422" name="high-energy collision-induced dissociation" />
                  <cvParam cvRef="MS" accession="MS:1000045" value="25" name="collision energy" />
                </activation>
              </precursor>
              <precursor>
                <activation>
                  <cvParam cvRef="MS" accession="MS:1000422" name="high-energy collision-induced dissociation" />
                  <cvParam cvRef="MS" accession="MS:1000045" value="25" name="collision energy" />
                </activation>
              </precursor>
              <precursor>
                <activation>
                  <cvParam cvRef="MS" accession="MS:1000422" name="high-energy collision-induced dissociation" />
                  <cvParam cvRef="MS" accession="MS:1000045" value="25" name="collision energy" />
                </activation>
              </precursor>
              <precursor>
                <activation>
                  <cvParam cvRef="MS" accession="MS:1000422" name="high-energy collision-induced dissociation" />
                  <cvParam cvRef="MS" accession="MS:1000045" value="25" name="collision energy" />
                </activation>
              </precursor>
              <precursor>
                <activation>
                  <cvParam cvRef="MS" accession="MS:1000422" name="high-energy collision-induced dissociation" />
                  <cvParam cvRef="MS" accession="MS:1000045" value="25" name="collision energy" />
                </activation>
              </precursor>
              <precursor>
                <activation>
                  <cvParam cvRef="MS" accession="MS:1000422" name="high-energy collision-induced dissociation" />
                  <cvParam cvRef="MS" accession="MS:1000045" value="25" name="collision energy" />
                </activation>
              </precursor>
              <precursor>
                <activation>
                  <cvParam cvRef="MS" accession="MS:1000422" name="high-energy collision-induced dissociation" />
                  <cvParam cvRef="MS" accession="MS:1000045" value="25" name="collision energy" />
                </activation>
              </precursor>
              <precursor>
                <activation>
                  <cvParam cvRef="MS" accession="MS:1000422" name="high-energy collision-induced dissociation" />
                  <cvParam cvRef="MS" accession="MS:1000045" value="25" name="collision energy" />
                </activation>
              </precursor>
              <precursor>
                <activation>
                  <cvParam cvRef="MS" accession="MS:1000422" name="high-energy collision-induced dissociation" />
                  <cvParam cvRef="MS" accession="MS:1000045" value="25" name="collision energy" />
                </activation>
              </precursor>
              <precursor>
                <activation>
                  <cvParam cvRef="MS" accession="MS:1000422" name="high-energy collision-induced dissociation" />
                  <cvParam cvRef="MS" accession="MS:1000045" value="25" name="collision energy" />
                </activation>
              </precursor>
              <precursor>
                <activation>
                  <cvParam cvRef="MS" accession="MS:1000422" name="high-energy collision-induced dissociation" />
                  <cvParam cvRef="MS" accession="MS:1000045" value="25" name="collision energy" />
                </activation>
              </precursor>
              <precursor>
                <activation>
                  <cvParam cvRef="MS" accession="MS:1000422" name="high-energy collision-induced dissociation" />
                  <cvParam cvRef="MS" accession="MS:1000045" value="25" name="collision energy" />
                </activation>
              </precursor>
              <precursor>
                <activation>
                  <cvParam cvRef="MS" accession="MS:1000422" name="high-energy collision-induced dissociation" />
                  <cvParam cvRef="MS" accession="MS:1000045" value="25" name="collision energy" />
                </activation>
              </precursor>
              <precursor>
                <activation>
                  <cvParam cvRef="MS" accession="MS:1000422" name="high-energy collision-induced dissociation" />
                  <cvParam cvRef="MS" accession="MS:1000045" value="25" name="collision energy" />
                </activation>
              </precursor>
              <precursor>
                <activation>
                  <cvParam cvRef="MS" accession="MS:1000422" name="high-energy collision-induced dissociation" />
                  <cvParam cvRef="MS" accession="MS:1000045" value="25" name="collision energy" />
                </activation>
              </precursor>
              <precursor>
                <activation>
                  <cvParam cvRef="MS" accession="MS:1000422" name="high-energy collision-induced dissociation" />
                  <cvParam cvRef="MS" accession="MS:1000045" value="25" name="collision energy" />
                </activation>
              </precursor>
              <precursor>
                <activation>
                  <cvParam cvRef="MS" accession="MS:1000422" name="high-energy collision-induced dissociation" />
                  <cvParam cvRef="MS" accession="MS:1000045" value="25" name="collision energy" />
                </activation>
              </precursor>
              <precursor>
                <activation>
                  <cvParam cvRef="MS" accession="MS:1000422" name="high-energy collision-induced dissociation" />
                  <cvParam cvRef="MS" accession="MS:1000045" value="25" name="collision energy" />
                </activation>
              </precursor>
              <precursor>
                <activation>
                  <cvParam cvRef="MS" accession="MS:1000422" name="high-energy collision-induced dissociation" />
                  <cvParam cvRef="MS" accession="MS:1000045" value="25" name="collision energy" />
                </activation>
              </precursor>
              <precursor>
                <activation>
                  <cvParam cvRef="MS" accession="MS:1000422" name="high-energy collision-induced dissociation" />
                  <cvParam cvRef="MS" accession="MS:1000045" value="25" name="collision energy" />
                </activation>
              </precursor>
            </precursorList>
            <binaryDataArrayList count="5" xmlns="http://psi.hupo.org/ms/mzml">
              <binaryDataArray encodedLength="125552">
                <cvParam cvRef="MS" accession="MS:1000523" value="" name="64-bit float" />
                <cvParam cvRef="MS" accession="MS:1002312" value="" name="MS-Numpress linear prediction compression" />
                <cvParam cvRef="MS" accession="MS:1000514" value="" name="m/z array" unitAccession="MS:1000040" unitName="m/z" unitCvRef="MS" />
                <binary>QWQvv6AAAABF4P9/QP//f4iIiIJy8duuEeJIiIhxIzziWr4x2v9xj/cYiCOKqHqaVXiIiIgarb9CkDNAvf9x/3H/cSEKvSoBZC2P9xiIghJHYq7rid/4cf9x/3EXtpZykjppjXH/cf9xiBHPIjGRsN3OiIcf9x/xu+BAGYofv+/4iHH/hxLXYliludp/9xiP9xiC1a93oNUIhx/4cf9xgoqdHaemLiiIcf+IcRrHeCGWqIfej/cYiC4Wy3oRo0hx/4cf+BsD2DORPifMiIhx/4cRbcrCKQBFPdcf9x/3GBtyD2Ob3vCccf9x/3GP8ZMGmTkzGmbIcf9x/3GP9xF2wJIZ8E9t6IiHH/hxKaMj2rrNwoiIiHH/JVio6oCFcXH/cYiIiBTUh/KeXHgNiIiIcS/r35oVQgaHH/hx/3EZr4Vyl1F6jf9xiIhx/xvqIxGWhdzuiIiHEZIj/Rm57ALocf9xj/cYF7KO956QgQiIcf9x/ycYfopiiBeIiHH/IaSoKge1fXGIiIcUeinIXWcYiIgb7PYamWcJ5f9xcf+IcRq8aSGXw5becf9x/3H/cYGx8PUp7h8K1xiIhx/x40VXKY3KqNiIiHEkyRCqKG71cf9x/3GIFUUfkZN74G6HH/cYiCsbFxoPTo7/cYiIgvelKaLFrWcY/3GIhxKn//6h8AAf9xj/cYcRzJKRKUJ9btiIiHEi8jk6ctxscf9x/3GIgQLNFik/QunYiHH/cY/3Eue6CaTEX2/3GIiIFSgUkZOY626IiIglK6paUFVaiIhx/x3K/8GXBgA+cf+HH/cYFcKgcZTtX47/cYcf+Bmg/nGYABGO/3GIiCMaC/oWb0CIcf9x/3EVKtEBklYu/ohx/3GIHFtjI5kWnNyIcf+HGB3mMXWQq86Kcf+HGP9xGj6lJZg0WtqP9xiHH/E1wmApWk2f1xiIiBxd0BGXIy/ucYiHH/cRrjbGKRTZOdiHH/cY/3ElbKLaEEXShx/3GIgQFVchkIuo3v9xiHH/cTGTaLJ8l3L/hx/3GCMy9MrC4LNxcf+HGIGugX8ZwI6A7/cY/3Fx/3EQfFBykcSvjXGIiIMGDpta8WcY/3L/gbpqg0m2tXy4iIcf9xF13oUZRTF66HH/cYiC4mxHrQo7iIiIcSpJ50qtYYuP9y/4cf8zG9ay9Cn/cYiIcRnAJISZcet7iIcf9xglS8BKzUP7iHH/cYLscheraN6Icf9xiIHIWvQp6bUL1xhx/3GIgs9NgqkbJ9iHGIgccsJEn689u/9xiIiHEv+kpa8ltaiHGIiBVZOpGdd8Vucf9xiIcSKqcFp4WPqIcYiIHsXfEZbKIO5x/3GIhxLby1ugo0pIcY/3FxEI6ckpjSY22HGP9y/4Gui0VZzZS6r/cYcf9xghd3F6vIjoiIiHGCxRSRor626P9xcf9xH6y80ZtEQy6IiIcYGanyAZDmDf7/cf9xhx/3GIhxj/cv+HGIhx/3GIcf9xFIpYkZNWp26IcYiCImgDqPl/xx/3GIhxgRC8FEkEc+u4cf9xiBfqHlKdVuGt/3GIcf8WJPtDnp0EvHFx/3H/cXEbY9Rxnl0rjv+HGIgt4Yv6uedAcf9xhx/yR0CKqOv3WIhx/3GHEfEzNylD7MjXH/cYhxEDvN8ZTlMg5xcf9xiCjOGrrpHlSIcf9xcSTy4UoD0ev/cXH/cYgmaWta3GlK/3GHH/cSJsukp8NFtx/3GIhxJ3NHaizLif9xiHGBD1HlGfyuGucYhxiCi4RHqIe7hx/3GIcf9xhxHp6QYZMib55x/3GHH/IsbSiniS13H/cYiC6Latq+SVKIcYiCbGdYpImKdxiIhxgomaDqXmXx/3GIcf8uBCy6tc00hx/3Fx/xvtm9GdE2QuhxiIcS1bpBrqRb5xiIcYJxgmerKNmIhxiIFWYLU5p79KyIcf9xgZwJ1UmqFyq/9xhx/3EVJmoEkiyV+3GHH/cYgeSLtymxlEjXH/cXH/cYM3Letp0hiHGIcSf0SWpUu2mIcYiCUHsBpglP7/cXH/cYIKriSmhR23GHH/cXEnKpLaBWbScYhxiCJpVxrKao6HGIhxKEkheo9t6HGHH/cXEsBFVKscqrhxhx/3EsKSQaDm2+hx/3GHEqbfKariDWiHGIhxiHGIhxKNwPGqM/Docf9xcf8hXmkqfBltcYcYiDWvFr9Q6XH/cv9xiC80NRrsvK6IcYhxgqOLUqzXStiHGIcSek6hqGsV5xiIcTgr2r7UJXGIcYgtbVJ6XSrYiHGHH/FldnsZepmE6IcYiCw4vyoOdA1xiHH/cR39kSGaom7eiHGIcS8GXUrhqiuIhxiDhXqL6oV/9y/3GHET6gJxkvX9jnH/cYhxKiAcOp/+PIhxiHEr8xnaKM5icf9xcY/yshvRp+5C5xcf9xiC1QTyr7+w1xiIcYFrskwZBV2z6HGIhxJU48Kl0cPYhxhx/yzqLrpIXRT/cXH/cYLWXUOiuivHGIcYgqKa+q03UFiIcYcSBfJSpcDa1xhx/3FxKliOip93F4iHGHGIKcLPygvTA3GIcYgkVHIqHLjdhx/3Fx/yvbdRozSK6IcYiHGHH/ItJa2uraUnGHH/cYcSCoblp5eRqHGHH/cYcYiHGCM2Cppyr1Zxhx/3FxIW3JurAzZHGIcYhx/yRHo4qglcdxiHGIIrOGSofHm4cYiHEvh0I6+Ivchx/3Fxghqq56mlUYcYhxiCaAhTqp96yHGHGILaAgKnb9/YiHGIOEHMsc4z/3GHGIMULfuc0ghxiHGILHsJSgtPa/9y/3GIIg8cGvAePnGHH/cXEfKw4hk4Xx3v9xcf9xgpLCgabj1+cf9xhx/y0OZoo0KZdxhx/3FxIkUBGoyv7ocYiHGIO0ASt7/thxhx/3Fx/3Ei5SRKdK27iHH/cv8t52SKNom3/3GIcYggVj86bZwMhxhx/3EpC8E6UVPsiHGHGIhxgrPblKHyRrcf9xcf9xhxIzd2aqCYmYiHGHEjmTxaSmw6iIcYcTGanrh1YYhxiIcYcYiHGIPsuStTRtiIcYhxiIJ8KZGqTWbv9xhxiILplOGldrHocf9y/3GIN5Hov24XcYiHGC9WrlqtlRqIcYhxiCn22CoCkn2IcXH/cYLBEGGi/vnohxiHGCBermovFRmHGIcYhxiHH/cv9xLDBbGl36Tohx/3L/IuWJKoOnbYiHFx/3GIK0I0Wo7cuohxcf9xJgctmnWdJnFx/3GHEnY86K7sMXhx/3L/cYhxhxJ+8uGrINHocYhx/3EoMXVKL+irhxiHGIhxLn9LWpsLSohxiHGCXRRRqT667/cYcf9xcTNBd7LOiP9y/3GIcTvT/78sAIcf9xcf9yOGOqvpxVhxiHGIJErOSr5TG3Fx/3Fx/xgqGjGUluXOcYhxiCPLySp1Q22IcYhxLxEqWnH9WocYcf9xKrcXGkWOjnGIcYcf8gPHzKxEgz/3Fx/3FxLbT+WsewGohxiHGIL27fGloSDocYhxiIcXH/LiS6Kt60XYhxiHElpqGaK5XmcYcf9xcf9xcYiHGIhxcf879vW6CQqIcYcf8jepl6fVZocf9y/3GC4FTZoVuyaHGHH/cSLYVhrDep5x/3L/cYhxKo7xGigQ7v9xiHGCcuXBquGj5xcYiHGDNruLOkR3H/cYcYKp/sGncBPnL/cXH/cTPmQ78ZvHGHH/cv80XyK+oN1xiHGHEm02xaJsk6/3L/cYcf8slqxKSZU7iIcYcSQD+xrQ0E6HGIhxIHjLOltzTP9y/3GIcSNQkRqL9u6HGIcYhxLSplGh5Zrv9xhx/3L/IMTsWpexOocYhxgnUgdKTd+LcYhxhxLbTX+p2ygP9xhxiHGDhP07uwLIcf9y/3GChGhCr8l72HH/cv9xLBGvKiD1Df9xcf9xcf8uKfFKv2Drcf9xcYg4IHS734txiHGHErfUwaaSs+hxhxiC5XpRoLha6HGIcYiHFxPFwRtKPucYcYhxiEM+jOwXcYhxiC1Hh+oEl4GHGIhxJOnZWjViaohxhx/yGn6SqngW2HH/cv9xgsvCwqBj09iIcXH/I5GbSsnmS3H/cXH/cXH/M8PLtUw0cYcYiCzvsiqiBN1xiHGIcSgxtmpg9JlxiHGHGCwav5pkZAb/cXH/cXH/J9qlWuVVqnGIhxcYKMG3GmTkjnFxiIcYJBveKpBSHXH/cv9xcSCb9iqIQJ2IcYhxLkmwat5k+XH/cv9xiChuTjr7GxyHGIcYK2hcao16OYhxiHElIs1aQeMqcYcf9xcSugxho2856HGIcYL4E2GvfsnnGIcYghO7NaMFTKhxiHGIL24yGukc3v9xhxiHElgmcaqNmO/3L/cYcSIngCovh/2HGHGIcf9y/3Fx/yMp9zoQcIz/cv9xhx/3IkykPqfFvBiIcYcSW06EqHsXuIcYhxPjxeu8OhcYhxiCU89hqtMJ5x/3L/cYLZxtKvc5LXFx/3L/cYhxhx/y6QdhoX+J5xiHGIO7qUuUVrhx/3L/cXH/cXH/KZYkGledvohxiHEgNZMa3abOiHGIhxJ3WqKkqlXYhxhxiDZuQryRvXGIcYcf8kUgR6T9+4cYhxhxiIcXH/K6HFOnfjrIcXH/cYcU0EnE+2hx/3L/cT7Q9rcvCYhxhxiDXkNbAryv9xhxiHGCdi6Bqa0X5x/3Fx/3E9XQS3ovv/cYcYhxL7nfGlViDocYhxiHGHH/cv85c12wnKJxiHGHGChIpzqtdYxxcf9y/3GC7LLhpUTR5xiHGHEkfwgqWg99iHGIcYKHAfKmr+DYhxhx/yuUAlqZv9qIcXH/cYcSdJJjqtbZxxcf9xcf9xONJZvy2m/3L/cYcYhxhx/3FxiHE3GuK85R3/cYhxhxP+NZtxymcYiHGCZU9GqesLmIcYcYKaEfmpvuBnGIcYhxgnnjlKaRxrcv9xhxgplmZKOZmbhxiHGHE+C/m59AaIhxhxLHeIKtmHfXGIcYgw1na1OYmHGHGIglx6V6SIWocXGIhxg/rji3UceHGHH/cv9xhxOytSt9SthxiHGIcS14TBpZez6HGIcYJivtOhBRLIhxcf9xcf9y/3GHGIcYhxiHGHGIcYhxg5ioO6dXyHGHH/cv8m7ewa0iE+hxhxiHGIcYhxhxiHGIcYhxNRTyvesNcYhxhxNzXOs9ox/3FxiHH/NbuDv0R8hxiHGCv6ESqhXu1xiIcXH/cTvOIbYx3nGHGIcYI65ZmtsaZv9xcYiHEu4CcaEv2OiHFx/3Ile7camUSOcYcYhxg7R4a6uHmHGIhxcf9xcYiHGHGILMlbKvRqTXL/cYcYcTGJ6LSGF3FxiIcYIZ0tKsgtLYcYhxiHGIcYcTiMGr9z5YhxiHEh/4U6AwescXH/cXGIKkjQOl1y/IcYcYgu8wwaQc8+cYcf9xcToTKr3s1f9y/3Fx/yqPQzp5C8yHFx/3FxLS77WsAgSnH/cXGIKnWWSiumm3Fx/3FxggUywaLM0+hxiHGHGDUxNL/Oy/9xcf9y/3EyDMGwBD6IcYcYgg4vYqk9CdcYhxiCkGzipRox1xiIcYIxY+KrCsHYhxhxiDg1Or/KxXGIcYcYIUsEKm1PvXH/cXGIcf9yiIcYcYgvz1xKFgo7cYhxhxLQLfOrHiDIcYhxhxgkfOwa6TE+cXH/cXGC5Y7DqccTz/cXGIgqNFYaXbqehxcf9xcT5Cv7u9QHL/cXGIhxMV9ls7CahxhxiC2JyxpoY07/cXH/cXGIcS64ACplf/1xiHGHGDtQ0bevLohxcf9xcTpXeLuoh3GHH/cv9H2pyyVohxhxgrUx5Kbc4bcYhxhxMFi8ubdD/3GHGIcYJzJyWu/Y2v9xhxiHGHGIcShsZ1r8OYqHGIcYg9VZ69qmFxiHGIKwhrSlKJS4cYcYcf854Cm/H9b/cXH/cXGDXD37ZMIIhxiHGDIP1LIBK4cYhxgvKAoqzn9dcYiHFxiIcYcYhGDJzPNohxiHGCh1cBo5qP5xiHGIcYcYhxgiczRaPMy6cYhxhxgmKQQqH2+9cYhxiHE+z3W2MIqHGHH/cv9y/3GHGIJJy3Kmg0jYcYhxhxiHGIcYcTk+rrHRUYhxiHGIcXH/cXExWsm1tTZxiHGHGIcYcTyRmLpuZ4hxhx/zt+PL+Bw/9xcYhxQMycFDaIcYcYgih6kqmYVtcf9y/3FxiCdJIRpcbe6HH/cXGIcYcf8yUjm1vcZxhxiHGCvxgCqh5/1x/3L/cXH/cXGILiY0Kq6cvYhxhxghACk6Mg5scYhxhxgoeJAaOXb+cYhxiCV6RBqZW76HGIcYORPOsvwx/3GHGHEnXcZaDiOaiIcXGIMuZysSmN/3L/cYcYcYhxiDEVZ7X6mIcYhxgnFkkar5tuhx/3L/cXH/LunjWoRhynGIhxhxMau7t2REiHFx/3EoMyU6rs2scf9y/3FxgwBkm2CrZxhxiHEouyMaVU3O/3L/cXH/NDd/uNiA/3Fx/3L/JTLxGo3Q7ohxhx/3L/cS2Ghxo4l46IcYhxhxhx/3FxiHEpqhAaFl7+cXH/cv9xguIRUaHu6u/3FxiIcTOyNrJdyYhxhxiDnUDbE78v9xcYiHEp6hZKRF6bhx/3L/cYcSwTpCq/xb1xhxhx/3FxgyLHKw441xiHGHGIcYcYhxhx/3L/cv8oqi46GF0c/3Fx/3FxiHE4/HK6A41x/3L/cXExxbi1SkeIcYhxcf88gzu9fMSIcYhxhxhx/3L/cXH/cv9xhxhxiIcv9xhxiHGHGDSE27SLJIcXH/cv9xg8Vdu8qiRxhxiHGHE5uLi9R0eHGIcYcYhxiC0h8xoe4M6HGIcYcYgn4pQacta+hxhxiDo+E7nB7IcXH/cXGIhxcYiDgP0brwLnGHGHGIOdkdsDbicYhxhxiHGHGIcYcYgzjzG/cM6HGIcXE6/ZW6AmqIcYhxK9pxGhNY7ohxhxiHGDOf0b9gLnH/cv9xcT7tO7oSxP9xcYhxiHGHGIcYcYhxhx/3L/cv9xhxiHE3nza9YMlxhxhxiHEgYisqu91NcXH/cXGIcYO4Ajt3/ccv9xcf9y/3EqJIEaLrfuiHFx/3FxMSHDsu48hx/3L/cXH/cv9xhxhxiHGIcXH/cXGIcYhxg/8IK0D32IcYhxIyAxKj/87YhxhxiHGIcYcYcf9y/3FxiCWq1ipHUp1xhxiHGDPMr7hDUIcYhxg7siO4Tdxx/3FxiHGIcYcSGztBrFxL5xhxiHGDcX5r/oGf9y/3GHEtG3gaP0h+hxhx/3L/cTEJh7QHeHGHGHGIcYhxK89kKsQJvXFxiIcXH/cXGIcYcYhxiHGHEnhSkamK1ucYhxcf8hG/Aav0D+cYhxiC2tdkoYKJuIcYcYghu2NKp0nLcXH/cv9xcSu5VDpmaryHFx/3L/OdpkuyWbhxhxhx/z10jr6LcYhxcYiDlHL7LI0IcYhxcUqhrHXliHGIcXH/NHl5s5aGcYcYhxhxg2qCO8V9xy/3Fx/3L/cXGIhxJGXyGoqg3nFxiHEvr2AaxQn+hxiHFx/0DhrCLlhxiHGDuPz7CAMHGIhxcYiHFxiIOUNrsMyUiHGHGIcYhxcf9xcYhxhxOAbhufkecXH/cXGILMLnKvTRjf9xcYhxgqO5oafUZecXH/cv9xcYNIj2socJ/3GHGIMshrtkeUcYcYhxKTSZSm+2a4cYcYhxhxiHGHGDAFQbILvohxhxg4BUG6+r6IcYcYcS13tDpKhLxxhxhxiHGIcU+irCXVcf9y/3L/cYcYcf9y/3L/Jr1pGsUpbv9y/3GHGHGIcYcYhxhxiDB44bKXHnGHGIcYcYglXFc6/DqMcf9yiIcXGIhxK7+HGkUHjnFxiHGDxXe7yohIcXH/cv9xhxhxiHGDzuibsRdnGIhxcTzorr0XUXGHGHGIcYhxhxhxiHGDEEbbgMknGHGIcYcYcf9y/3FxMZZBsHm+hxhxiHFx/3FxiHEk9sE6wpPscf9y/3GHGHGIcYcYhxcf9xcf8+T7W3sEpxhxiHGIcYcYcYhxiDBap7e1WP9xcf9y/3FxK9yQGgM2/ohxcYiDaAxb9/OnH/cv9xcYiDktFbvS6nFxiHGILzptGl1ZLocYcYhxgyXv+5sQBxiHGHH/coIgMzGrDczohxcf9xQOOsEsVxhxiHGDNzM7CczHGIhxcYhxJ/10GnEovv9y/3FxiHE712a5KJlxhxhxiHGCayUSoG2u2HGHGHGIcYPG4svJHTcXGIcYO0Elub7ahxcf9y/3Fx/3L/cXH/cv9xcYhxiCIQfxowCQ5xiHGHGIcXH/cXE/7OGyEx5xcf9xcYKiHHGm7jjocYhxhxg2zfiwQgdxcf9y/3Fx/0J0rAm1cYiHL/cTjtfbIigv9xcYhxiHGHGHGIcYcYhxhxiHGHGIcYcYcTNL3LXEI3GHGHGIcYhxcf9xcYhxhxgirEwaBzs+cv9xcf9yLConGj5djocYhxiD9hhLWee3GHH/cv9xcYhxiC0eXioQKh1xcYhxhxiHGDI5m7bWZHGHGIcTzvSrsQtXGIcYcTgUkrrrbXGIcYhxcYiHFxiIcXGIcYhxcf9xcYhxhxRRWszqWHGIcXH/M7XeuFohhxhxiHGHGIcYcYg1D9O/8CyIcYcYcYhxhxhx/3L/cv9xhxhxiHGHElR14a7IoecXGIcYgqAHEaMAnuiIcv9xhxiCqxcRol6O5xhxhx/yi4EhpVft6HFxiIcSsduCoANH2HH/cogvppMqlpbNiHGHGIcYcYcYhxP5wztGPMiHGHGD17QbWEvohxcf9yMEmducZihx/3L/cv9xhxhxiHFxLzSVKp22rXGIhxcf89W3a4pIly/3Fx/3L/MMmEtUZ7/3L/cXH/cv9xcYPQBquv+VcYhxcf9y/3Fx/3IupFQqlrq9hxcYiHFxgycvGwnQ5x/3FxiHGHGHH/cv9yNOv8tCQDcYhxcf81LzO+0MxxcYiHFxiHE3nna+YYmIcXH/cXGIcYcYhxhxiHE+ZSe4mtj/cXGIcYgqJaoanqVe/3L/cYcXH/cXGIcYhxg/7U67ErFxiHFx/3L/IczSGtQy3v9y/3Fxg4gYa9fnmHGIcXH/cv9xcf9y/3FxLE5nGjwZjnGIcYcYJRdAGn+L/v9xcYhxhxiHGCqoQBoWe/5xhxhxiHGHGIcYNWY1sKnK/3L/cXGIK8YkOnWdvHGIcXGIcYPNJDty28hxhxiCIf4FoyEfqIcXGIcYcYhxhxiHGHEwnye1cNhxiHGHGHH/Mti9uDdCcXH/cXGCV3UjrKityHGIcXH/KhMROmDe7HL/cv9xhxhxhxNsw1vTPKcXGIcYN7ErsV7Uhxhxhxg0s4iyXHeHL/cYcYcYhxhxNyLNsu0ycYhxcf81BCu0DNSHGIcYcYhxcSUzsRp9xO6IcYhxKHuLGrlHTv9y/3FxiIcv8gJwMa7o/OiHGIcXGIcYhxcYKCJKGp7bXnGHGIcXE80EW4L7qIcYcYJXysKoo1PXGHGHH/cv8pEBMaX/7OiHFxiHEzoFG+X65xhxiHFxNRvlv+Qacf9xcYhxJKFwGnbo/nGIcXH/cXGIcSYVExp/rs6HGIcYKzFhOm7p7IcYhxhxiHFx/3L/cXH/cjBHL7nI0HL/cXGIM17lsrEacf9y/3FxiHE1cVG9jq6IcYhxcf9y/3FxiHGDqT6b1sFnGHGIcYOOBHvh+4hxiHGHGDoojL/Xc4cYcYhxL9VGKrOrnf9xcYhxTvisMHWHGHGHFBCawAdYcYhxhxhxL8uZKsRGbYcYcYcSkqxxp+U46HH/coiHFxiCH6+irCUF2IcXH/cXGIcXH/cXGIcTkinLDtY4hxcf9y/3FxiHGHGIcXH/cXGIcXH/cXGIcYNNOctTxjcYhxhxiCnThhpzx56HGIcXH/cv9xcf9y/3L/cYcXH/cXGIO0P3vLwI/3L/cXH/cv9xcYg/cKa2j1lxhxhxiDI1nrjaYXFxiHGEq5rHRlcYcYcUy5rFRlhxiHFxK54tGocdLnGIhxcYg2zkW+MbpxcYhxiHE+hve4eQhx/3L/cXH/MsT5tksGcYhxhxM1X5tLoGhxhxiC5imBo61n6HGHGHGIcTN/nLaQY4cYcf9yiDZe8byhDnGHGIcYcTmPR7xwuHGIcXH/Mhr3tPUIcv9xcYhxN9v1vSQKcYcYcYhxhxhxgzPPWx0wpxcYhxglru8aBxEOcXGIhy/3GHGHGHGC9SpBr61b5xiHGIIu5FGtIbrnGIcYcYhxcf9y/3FxiHGIcv9xhxg4eaa+hln/cXGIcXH/cXGESarOZV/3FxiHGHGHGIcYcYcYhxhxNEqmscVZhxhxiHE2RVO8uqxy/3FxiHGHGIcXH/ciXWVRqTmq6HGIcYcSnpWRqCam6HGHGIcYcYcYhxhxhxiC1mBBoan75xiHGHGHH/NHdVspiq/3FxiHGHE4oga9XfmIcYhxcf9y/3FxiHE8Ngy8yfNxcf9xcYhxI74IGtUffocXGIcYhxcf9y/3L/cXH/cv9xcYhxLtiyGvJ03ocYhxgyMLaz30lxhxhxiHFx/3Fxhx/3L/cjJzb7eckHKIhxcYhxNEG2sc5JhxhxiCcF1ipBsp3/cv9xcYKZoiKudd3YcYhxhxN9oIvyX3hxiHGHGHGIcXH/cj7cvLojQ3GIcXH/cv9Kq6yFRYcYcYcTS+or5BXXGIcYcYITSNGj63LnH/cv9y/3Fx/3L/cv9xcf9yiIcXGIcT8CZ7b9mHGHGIcXE9gwK0fP1xhxcf9xcTTGtrBJSXL/cXGIcYIS4QGr4e/v9y/3L/cXH/cv9y/3FxiHGDfTZ78smIcYhxcf9EDKz/Nf9xcf9y/3L/cXH/coiHFxiHGHGIcYcYcYcYg5NAK6y/3/cohxiDlEArq7/YcYhxhxMrgEslf7/3FxiHGHGHGIcYcYhxM7LKtF01cv9xcYhxhxhx/3I7dH2+i4Jx/3L/cXGIcYcYcYNKkEv1b7cYcYcYhxcf9y/3FxiHGHGHGIcYcYhxcYhxhxiHGHGHGIcXGIhy/3GHFx/3FxiHFx/3FxiHFx/3L/cXGIcYcYhxcYhxiHFxP9hRsieuhxcYhxhxiHGHFx/3FxiHGHGDfy3rMdIXFx/3L/cv9xcYhxiHFxiHGHGIcXH/cv9y/3GDXbfbU0gnGIcYhxcYhxORVlu+qahxcYiHL/cXH/cv9y/3FxiHGIcXGIcYcYcYhxhxhxiHGHGHGIcXH/cv9xcYhxhxhxiHGHGHGIcXH/cv9xcYhxhxhxiHGHGHGIcYcYcYcYhxhxiHFxiHGHGIcYcYcYhxcYhxiHFxiHGIcXGIPTgsvMfTcYhxhxMIdltIiahxcf9y/3FxiHGHGIcXH/cv9xcYcf9y/3L/cXGIcYcYhxcYhxiHFxiHGHGIcXH/cv9xcYhxhxhxiHFxOdI+sT3BiIcv9xg2Ee61/hGHGHGIcXH/cv9xcYhxhxhxiHFx/3L/OsCLvz90hxhxhxg/zLS1M0uHGHGHGDUaebL1hnH/cv9xcYNk20vrJLcYiHFxJqcvGvaNDohxhxiHE0m2WwdJpxhxhxiHGHGHGIcYOffavwglcYhxcf9yKtB6GnP4XocXGIcYcYNjjGsNc5/3L/cXGIMz95tdCGiHGHGIcYcUG9rAUlcYhxhxhxg33SqxMtWIcYcYcSGxAxrF786HGIcXH/cXGD4Yd7jniIcYcYhxhxiHL/cYcYKPPtGsHBLnGHGHGIcYcT6ti7pSdHGIcYcT167LyFE4cYcYcYKpQVGke+rnFxiIcv81Pxax0On/cv9y/3FxiHGHGDdcUbujrocYhy/3GHGHGHGIcXEsnLMaFzTOhxcf9xcYcTqor7BnUHFx/3L/cXGIcYcYcYcf9yiHGIcXGIcYcSW/ZBqVCb6HGIcXGIcTHJsrFGTXGHGIcXGIcYgzuom0VXZxcYhxgjKwEank/ucYhxcYhxiHFxMOhjsyeciHGHGHGIcXGIcYcYhxhxcf9xcYg9sya5TNn/cv9xcYhxhxhxgjFYYaz6eecYcYcYcYhxcf9y/3E9jTq6csVxcYhxhxhxiHGHEzGmOw9ZyHGHGIJeT5GtKwbocv9xhxhxPu86uRDFhy/3GHFx/3L/cXGIcYcYPOuytxRNhxiHFxiHGHE+QPq6vwWIcXGIcYhxcYhxg5Mfq/zgVxiHFxiHGHGE0frF4F/3KIhxcYhxcf82Q0qyzLVxhxiHFx/3L/cv9xcf9yiIcv9xcf9yiIcv9xhxcf9y/3FxiHGHGC6LIxoITc7/cohxiHFxiHGHGIcXGIcYMofotYgXcf9y/3FxiHGHGHGIcXGIcYPTt1uMSKiHFxiHGIcXGIcYcYcYhxhxhxhxiHFx/3L/cXGDZsxL6TO3H/coiDUPUb7wrv9yiIcXGIcTFIq7fHVHGHGHGIcYcYcYhxcYg/zHW1M4py/3FxiHEqxtEaJJLucYcYhxMFw4trPHcYhxcYhxiHL/cYcXH/cSmPHToKDiyIcXGIcYcYOk8mu7DZhxcf9y/zU/vbbQQohxhxiHFxiHGHGHGIcYcYcYcYhxcf9y/3I0EGG9756HGHGHGIcXH/NTASvs/tcYhxhxhxgwQn67zYGIhy/3FxOFN+sryBhxiHFx/3L/cv9xcYhxgzMuaz3RmIcXH/coiHFxNIS7tItEcYhxhxg5kGG5b56HFx/3FxhxiDnwEroP7YhxcYhxhxiHFxiHGHGIcXGIcYKukxGiJs7nGHGHGIcYcYMiPUsuwrcYcYhxcf8uy4Aa80f+iHGHGIcUmAvIf0cYcYcYNfgLsxf0hxcYhxhxiHEyA3OxDYxxiHGHFxMCNzsuyMcYcYcYhxcYhxhxg6jc2wgjKHFx/3L/cXGIcXH/cv9xcYhxcTYyErvN7XFxiHGHGHGD9V1LWqK3GIcXH/cv9xcYcYhxhxhxiHFxiHGHGIcSJVQRqrq+5xiHGHE0RtSwySuHGHGIcXGIcYcYhxcYhxhxhxiHGHFxPI5au3GlcYhxiHFxiHGHGHGHE5AmG4/Z5xhxhxgre/EaGUDucXGIcXH/cXGHGIcXH/cv9xcYcf9yiHGDhjEruc7f9yiHGIcXGIcYcYcTC0wrNbPYiHL/cXGIcYcSDf8RrDAO5xhxiHFxiHGHGIcXGIcTzTErYs7XGIcYcYOH7vs5EQcXGIcYhxcYhxcf9y/3Eim3Ua10iucYhxhxiHFxiHGHEgPnUa7RiucXGIcYcYcYcT7tNrYSyXFxiHGHGIcXGIcYNivUvtQrcYcYhxJDegGo2F/ocYhxcYhxhxhxiHFx/3InFz8qgJwNcf9y/3L/cT2uhbhReohxcYhxOLNhuUyecXGIcYcYcYhxcTGMaraDlXGIcXH/O7fCuUg9iHGHFx/3FxhxNoOMs4xziHGHGHGHGHGIcYcYJDUSGo2u3nKIcYhxcYhxcf9y/3FxhxN+CVvR9qcYhxhxNpensHhYiHFxiDhUYbqrnnGIcYcXExlhKxee2HH/cohxKCxGKh87nXFxiHGDn2EroJ7Yhxhxhxg0acK/lj2HGHGHE58pW7DWpxiHFx/ziZwrtmPXFxiHGHGHGHGIcXGIcTBXErK47XGIcYcYcYgyJXq36oX/cXGHGIcYcXH/M7ZGslm5cXGHGIcYMHSVtZtqhxhxhxiDa+jLRRc4cYhxhxg69Mm+CzaIcXH/cv9xcSFjcRq6yO6HGHGHGIcXH/cj0z5LbMG3GHGHGHGIJYwHGsg/johxhxgyuUa0Vrn/cXGIcYQ+K84dRxcYcYhxhxhxObgSuUfthxhxhxhxI55WGtcanv9xcYhxhxhxJ+dEGnKLvocYcYhxcYhxhxhxiHFxiHGHGHE2OJyy12Ny/3FxhxMKzCsmM9cYcYhxcSb/cRphCO6HGIcXGIcSQo4hqucd7/cXGIcYcYcYP4jruncUhxiHL/cXH/cohxiHL/cXFBY7wKxIcYcYhxNNfksDgbcYcYhxhxgy62+6JJD/cv9xcYTHO8WMRxhxhxhxiHGHGHGHGHE4JTS72stxiHFxiE6DvDfEcv9y/3FxiHE4uhK6Re2HL/cXGIOMoSuzXthxiHFxiHGHGHGIcXGIcYP28ZuJDmcYhxcYhxhxhxhxN3KDvI18hxiHFxiHFx/zUIirQIdYhxcYhxgjgkIaqNvecYhxhxcf9y/3FxJCyjGq41zv9y/3L/cXGDaKXbSFoohxcYhxhxhxhxMLd/u1iAiHFxiChpFRp6bq5xiHGHFx/3L/cXGC9f8hrqAN5xhxhxhxiHFxiHGHGHGIcXGIcYRDS87LSHGHH/coMZ3ks3IbhxcYhxhxgmgfcauOCOhxhxiHE5qGG5V56HGHGIPidWuNiphxiHGHFx/3L/cXGDg5Kb/G1nGIcYcYcYhxcYhxcf9y/3I4d0uwmLSIcYcYcT+aKbhl1ohxcYhxhxhxiDXGg745fHL/cv9xcYcTXmg74ZfIcYcYhxcTzZS7wmtIcYhxcTfrNLwUy3GHGIcXH/cohxiHFxhx/3KIcYcT0wDLzP84hxhxhxhxKN0wGkMs/v9xcYhxcf8w2226NJJxcYhxhxhxhxiHFxiDcCLrQO0Ycf9yiHGHGHEzSby2xkOHGHGHGHGIcXGIcYcYRAW836Ry/3GHFxiHEkbqEaihXucYcYhxcUgVvJ6khxcf9xcYcYhxcYhxhxhxhxiHFx/3KIcYcYhxcYhxcYhxhPJbwtpHL/cXGIcTnCn7JNYIcYcXH/Nc8SvjDtcYhxhxcf9y/3L/cXGIcXGIcYcYcYhxcTP/Er4A7XL/cv9y/zUwqrPfVXFxiHGHGHGIcv9xhxcYhxhxiHFxiHEyljm1ecaHFx/3L/M7uls1Ra/3L/cXGDZwIr2P3YhxhxhxiHFxiHFx/3KIhy/3FxiHFxiDEtx7biOIhxhxiHFxiHFxiDlm0rqZLYcXGIcXGIcYcYhxcYcT56W7qFpIcYcYcYhxP/gXtwfohxiHGHE83aW4IlpxcYhxhxhxhxiHFxgxOMy41zNxhxhxiHGHFxiHGHGIcXGIcTfdW7EypHGHGHGIcXGIPYrMvXUzhxiHFxiHFxiDXhIr4e3YhxcYhxcSggERo+/u5xcYhxhxhxiHI63jm8IcaHFxiHGHGDu69LpFC4hxhxg1iNK+dy2HFxiHGEcmvL2UhxhxiHFx/3KIcYcYcYhxcYhxcf9yiIcv9xcYcYOJv0vGQLcYcYhxcYhxhxgwGdKz9i1xiHGHFx/3L/cv9xcYhxcYM9Hctj4jcYhy/3FxiHGD45jbzGcnGHGIcXGIcYO72vsFJQcXGIcYcTBn17aoKIcXH/cv9xN7pmvkWZcYcYcYgiS64aPUUecXGIcXGIcTrnRLkYu3FxiHFxgmckIqGtvdcYcYhxcTS4RL9Hu3GHGHGILhQgKp+9/YhxcYhxMBzXtvMohxcf9y/3L/PnzXuIMocoiHL/cXGIcXGIcYcYcYQge8AJSIcXGIcYcXE51Z2wOmJxhxiHGHFxiHGHGHGIcXEzwQWxTvqHGHGIcXGIcTlOYbmxnocYcYhy/3FxiHGHFx/3L/ck4nvD2EhxiHFx/3KIcT/dSbgitocYcYcYhy/3Fx/3KIcYcYcYcYhxcYhxcYhxhxhxhxiHFxiHFx/3KIcYR1e8qoRxcYhxcT4ydrfNiYcYhxcf8kjwQauA++hxcYhxhxLGCxKrr07YcYcYcSmN8CrYIP1xhxhxhxiHFxiHFx/3KIJP42GsEcnocXH/cXGHGIcXGIcXE/ZgW0mfpxcYhxcYhxhxcf9y/3FxhxiHFxiHGHFx/3IxTpi1wWeHGHGHGHE1z2G9MJ6IcXGIcTyHk7d4bHGIcXGIPU+YurBnhxcYhxcf9yPecitBjdcv9xcYhxcYhxhxhxhxhxhxJHGVGqnmrnL/cXGHGIcXGIcYcYcTowcbjPjocYhxcYhxhxcf9y/3L/cXGDSg4r9fHYcXH/cv8zGue09RiHFx/3L/cv9y/3FxhxiHFxiHGHEgvvEa1RDuiHFxiHFx/3KIcYcYhy/3FxiHFxiHGHEudlgq2Zp9cYcYcYhxcYcYhxgyfHazk4ly/3FxiHFxiHGHGDkzVLzMq/9xcYhxgxQuKzzR3/cv9xcYcYhxcYM2Liv50dcv9y/3FxhxiHFxiHGHFx/3L/cv9y/3FxhxiHFxiHGHGHGHGHGHGIcXGIcTPS4rA9HYcYcYcYcYhxcYg68uK5DR1xhxhxiHFxhxiHGHFxiHGHGCUecxqfGM5xiHFxiDZTabG8lnFx/3KIcYcYcYcTmj4rpcHYhxhxcU/ovCF0hxhxhxiHFxMM4FtEH6cf9y/3L/cv9xcYcYhxhxcYhxhxhxhxhxgzTwWxwPpxcf9y/3L/cv9y/3Fxg7OyK3xN1xcYhxhxhxhxhxiHFxhxiHGHE0hPeyiwhxiHFxiHGHGHE0ecWwljpxcYhxcYhxhxhxJHutGgpFLnGIcv9xcYcYhxcTxF4ra6HXFx/3L/cXGHGHFKWbx6ZHGIcYcXFPWbwqZIcYhy/3FxhxNy/vtOAQcYhxhxcf9yiHGINTFctN6jcv9y/3FxhxiHI7A3G2/I5xiHGHGDxJVLi2q4cXGHGIcYcXH/cohxhxiHL/cXGIcXGIcXGIcYcYcYcTMtxbHiOnFxiHGHGHGHGHGHGHGIcXGIcXGIcYcTRVXLW6o4cXGIcYcYcYcYhxcYcYOl0iuKLdcYcYcXH/cv9xcYcYM6Nxv1yOcYhxcYPtkquSbVcXGIcXGIcYcYcYcYcYcYcYhy/3FxiHGHFxiHGHGHGHGIcv9xcYhxJdubGuNGTocXGHGD6ER7h7uIcYcYcYcYhyPW0qupLVhxhxhxhxiHFxgz5h23KeKIcXGIcXGIcYcXH/cv9y/3L/cXGHFKOryMVP9xcYhxhxOscVujjqhy/3Fxg/hHGze45xiHFxiDfuIrwR3YcYcYcYcTGjo7JsXHGIcXH/cog5w6O7PFyIcXGHGIcXGIcYcXGIcYcYMtRxsDuOcYhxcYcTieVLthq3GHFx/3L/cv9y/3EzOHm114b/cohxhxhxhxiHFxhxMUTVtMsqiHGHGHGDiE1b17KocXGIcYcXGIcYcYcYcT1PHb2w4ohxhxhxiHL/cXGHGIcXGDraFbol6nGHGHGD9lcbSajv9xcYhxcYOVzdsbMihxcYhxcYg1YDK+n82HGHGHGHGHGHGIcXGHE36xW9FOqHGHFx/3L/cv9xcYcYcYhxcYhxcYhxhxhxcf9yPe6ruxFUcf9yiHGHGHFxLxsYGh9OfnGHGIcXGDxSZLitm4cYcYcXH/cv9xcSufwBoXA/6HGHGHGIcXGHEzVnG/qY6IcXGIcU8rvD1E/3KIcYcTcIo7z3XHGHGIcXGIcXH/cohxgqYRsamu5OcYhy/3FxhxiHFxiHFx/3KIcYcYcXH/cv9y/3FxhxhxiHFxiHFxiHFxiHGHGHE+5pa3GWlxiHFxiHFxiHFxg929W3JCpy/3L/cv9xNgdxvPiOhxcYcYhxhxcYhxhxcf9y/3L/cv9y/3L/cXGHGIcXGDte4rihHXGIcYcYcXH/cv83N4mx2HaHFxiHFxiHGHFx/3L/cv9y/3L/cv9xcYcYcYhxcUa7vLREcYhxhxcYhxhxhxhxhxhxhxiHL/O4dxt3iOcv9xcf9yScu8g0RxiHGHGHGHGHGHGHGHFE27zSRIcXGHGIcXGIcYcXGIcYT9u8MkSHGHGHGHGHGHGIcv9xcYhxcYhxcYhxhxhxcf9yQfu8AUSIcv9y/3E126O+JFxxcYhxcYhxcf9yiHGHGHFx/3L/cv9xcTk0JbvL2nGIcXGDsw8rjPDXH/cohxhxhxhxg6fKO5g1xy/3FxhxiHFxiCJt+BoLIH6HFxiHGHFxiHFIPLycNHGHGHGHGHE7tDK3S82HL/cXGIcXGIcXGIcXH/cohxhxhxcf9y/3L/cv9xcSHb4BqzQf5xiHGHGHGHGHE8JTK32s3/cXGHGIcXGEtsvHk0iHFxiHGHEsG6EaH0XuiHFxiHFxNJclsHjahxhxhxcf9y/3L/cXGHGDzOo7gxXIcYhxcYhxNSglv9facYcYcYPtoYuSXnhxiHFxhxiHFxiHFxiHGHFxiHGHGHFx/3L/cv9yPpjYuGcncYcYhxcYhxcf9yiHFxOowYvHPnhxhxhxhxhxiHFxhxOHOmvYxZcYhxcf8gXJcaLDaOiHFxiHFxLO3jGiIhzocYhxcYOwGzuP5McXGIcXH/cohxcSsIJhpAjZ5xhxiHFxiHGHEyb4y3oHNxhxhxhxhxhxiHL/cXGHGIcXGIcXGIcXGIcYcXGIcYcYcS1G8xockM5xiHFxg2PZmy0maIcYcYcXH/cv9y/3L/cv9y/3L/cXGDCV8rN6DXGHGIcXGHGIcXE2SDK8t81xiHGHFxiHGHGHFxNLZnslmY/3L/cXGDEG8rIKDYcXGHGIcXGIP+QouBvXhxhxcYhxhxhxhxhxhxhxhxhxhxg5TyW8sNqHGIcXGHE3S3G7tI6IcXGIcXGIcYcXGIcYcYcXH/cohxhxhxhxhxhxhxhxhxiHL/cXGHGIck+9vCQkiHFxhxg1onS/XYtxiHFxiHGHGHFxLnT5GjmwbnFxhxiDtBNbq+ynGIcXGIcYcXGIcYNNkyvibNcohxhxhxhxhxg23aawMlmIcv9xcYcYhy/3FxOSR0utuLcXGIcXGIcXGIcYcXGIcYOFMrsbzUhxhxhxhxhxM2oysKXN/3L/cXGHGHGDp6MrmFzYhy/3FxiHFxiHFxiHFxiHFxiHFxiHGHFxiHGHE3+PK8Bw2HGHGHGHE4jHG6c46HGHGHGHGHGHGHGHGIcv9xcTT6Mr4FzYcXGHGIcXGIcv9xcYhxcYhxcYhxhCbrwKFIcXGIcYcXH/cohxhxcf9yg1SzK9tM1xhxhxgxfei2khdxhxhxiHL/cXGHGHGIcXGHGIcXE+lW28apKIcYcXGIcXH/cohxcf8yY7a0rElxhxhxhxcf9y/3L/cohxgz6yu2JNSHGHGHGIPpwru2PUcYhxcYcYhxcYhxcYhxcYhxcYhxcYhxg283ewHIhxcYhxhxcf9yiHGHGHGHFx/3KIcYcYcYcYcYcYcYO02svrJTcXGHGHGHGIcv9xcYcYhG/rzAFHGHGIcXGDTpdLAmi3GHGIcXEzDnG/8Y6IcXGIcXGIcTNntrOoSYhxcYhxgyqPW0ZwqIcYcXH/cohxhxhxcYhxhxhxhxhxcf9y/3KIcYcYcYOlW5vqpGhxhxhxhxhxiHL/cv9xcYcYcYcYcYhy/3FxhxhxiHFxhxhxM1r1sbUKcXGHGIcXGHGDBd8rOyDYcXGIcXGHGITV+8WgSHFxiHFxQW+8CgSHFxiHFxiHE4DbO88kyIcXGIcXGIcXGIcYcXGDlNs7qyTHFxiHGHFxiHGHFxiHGHFxiHGHFx/3KIcYcXGIcYcYcXH/cohxhxcf9yiHGHGHFx/3KIcYcYcYcXH/cjG9dLJSi3GHFx/3L/cohxM501sXLKcYcXH/cv9Pr7xFBIhxhxhxhxhxhxhxhxhxhxhxhxNT8yvcDNcYcYcYcYcYRM+84wSHGHGHGHGHGHGHGHE47Ti+EsdxhxhxhxhxhxhxhxhxhxhxiHL/cv9y/3L/cXGHGHGHGHGHGHGHGHE8fzW5gMr/cv9y/3L/cTm/NbxAyocYcYcYTf+8UASHGIcv9y/3L/cv9xcTwgRbjfunGHGHGHGHGHGHGHGHGIcv9y/3L/cv9y/3L/cv9xcYcYcYcYcYcYcYcUIgzP3zcYcYcYcYcYcTJQgbC/focYcYcYcYcYcXH/NmCBvJ9+cv9y/3L/cohxhxhxhxPmGEtp57hxhxcf9y/3KIcYcTDDybdMNnGHGHFx/3KIcYcYcYcXH/coO0QJvLv2cYhxhxhxcYhxhxcf9yMdCBsD9+cXGIcYPOPGuhw5hxcYhxcYhxhxcYhxcTrlCb0a9ohxcYg9AYG1/n5xcYhxcYhxcYhxcYcYhxcYhxcYcYhxcYcYgxA8OzDTxxhxiHFxhxiHL/cXGHGIcv9xcYcYcYhy/3FxhxhxhxhxhxiHL/cv9xcYcYcUiwzJTzcYcYcYcYcYcT5xgbSOfocXH/cv8wpIS1a3uHGHGHFx/z83xrfIOXGHGHFxiHGHFx/3KIcXGIcYcU7QzDLzcXH/cohxcYhxcYhxcYhxcYhxcYg2wkK9Pb2HFxhxiHFxhxiHFxhxiHFxhxhxg38YG7Dn5xhxhxhxiHL/cv9xcYRgHMz+OHGHGHGHGHGHGHGHGHFx/3L/cohxhxhxhxcYhxhxhxcYhxhxcf9yg650W7GLqIcXGIcXGIcXGIcXGIcTTrh7IkeHGIcXGHGIcv9xcYcYcYhy/3I+s0K0TL2HGHGHGHGHGHGHGHGDvYXrA3oYcYcXGINGRbtaukcYhxcYcYhxcT3CgbU9focYhxcYcYcYhxcYcYcYcYhy/3L/cXGHGHGHGHGHGHFx/3I9+IS2B3txhxcf9yiHGHFxiHGHFxiHFxiHGHFxiHFxhxiHFxiHFxhxiHFxhxhxiHFxhxhxhxhxiHL/cv9y/3L/cv9y/3KIcYMn0Gs5L5cYcYcXGIcYcXGINuYDvhn8iHFxiHFxgz38azMDmHGIcv9xSsHMg+OHGHGHGHGHGHGHE3dUK7ir1xhxhxcf9yiErRzILjhxcYhxPR1Ft+K6cXGIcXGIcXGDSnA79Y/HGIcv9xcYcTDjgbIsfohy/3L/cjHlQrAqvXKIcYcYcYcYcXGIcYcXH/cohxcTIshLLje4hxcYhxcTU4A77H/IcYhy/3FxhxhxhxhxhxhxhxhxhxOgIsv/3TcYhxcYhxcYhxcYhxcYcYhxcYcYcYhy/3Fxhxhxhxhxhxhxhxcf9yiHGHGHFxiHGHFxiHFxiHFxiHFxiHFxhxN4lYv3ancYcYcYcYcYcYcXH/cohxhxO3GqvY5VcYhxcYhxcYcYhyPepYuRWnhxhxhxgxZWu4qpSHFxiHFxiHFxhxiHFxhxIytxGq5I7ohxhxhxcYhAoswm04cXGIcXGIcXGHGIcXGHGD3C6bo9FnKIcYcYcYcXGIcYcXGIcXGIcXGHGCj8sBpBNP5xhxhxcU/CzCPThxcYhxhxcYhxcYhxcYcYhxcYcT3Z1rkmKf9y/3KIcYcYcYcXGIcYcXGIcT/IQrQ3vYcYhxcYcYhy/3FxhxhxhxhxhxhxPxqqueVVhxcYhxcUsDzG/DhxcYcYcYNavWsGQpcohxhxhxcYhxhxcYhxcYhxcYhy/3FxhxiHL/cXGHGHGHE+NlW2yapxhxcYhxcf9yiHFxhxiHFxhxSzPMfMP/cXGHGHGHE0hoG+eX5x/3KIcYcYcXGIcXGIcTuWgbdpfnGHGIcXE2poG8WX6HGHGHGHGHGD/0aLgLl4cXGIcv9xcYhy/3FxhxhxhxhxhxhxhxhxhxcYhxhxcYhxcYhxcYhy/3FxhxhxiHL/cv9y/3L/cohxhxhxcYhxhxcYhxcYPKpCt1W9hxhxiHL/cv9y/3L/cv9yiHGHE22kK8Jb1xcYhxcYhxcYcYhy/3Fxhxhxhxhxhxcf9yiHGHFxiHGHFxiHL/OgpVu/WqcYcYcYcYcTFLQrLEvYhxhxcYhxhxcYcYhxcTRrQr+Uvf9y/3Fxhxhxcf9yiHGHFx/3KIcXGIcXGHGIcXGHGHGHGIcv9yiHGHGHFx/3KDZvFr+Q6XGHGIcv9xcYcYcYcYcYcXGIcYcXH/cjAQObb/xnL/cXGHGHGHFLBMx/s4hxhxcYhxhxcYcYhxcYcYhy/3Fxhxhxhxcf9yiHGHFxiHGHFxhxiHFxhxhxiHL/cv9y/3L/cohxhxO8ATuD/scYhy/3FxgzWqeztVhxhxcYgyVdOyuiyHFxhxiHEx7EKyI72HGIcv9yiHGHGHE8aPm7lwZy/3Fxhxhxhxhxhxcf9yiHFx/3KIcXGHGIcXGHGHGHGHGHE3XUK7or1xcYhxhxcYhxcYcYhxcYcYcYcYMk+6tsBFcXGHGIcXGHGHGHFBlMwHs3GHGHFxiHGHFxiHFxhxhMlMxms4cYcYcYcYcYcYcXH/cohxcYg3Jouy6XRxhxhxcYhxhxcYhxcYcYhy/3FxhxhxhxhxcYhxhxcYhxcYhxcYhy/3FxhxhxhxhxcULUzPKzhxhxcYhxcYhy/3FxhxhxhxhxhxhxhxcYhxhxcYhxcYcYhy/3Iwdya0mNlxhxcf9yiHFxhxiHFxhxhxMfAKtx/1iHFxiHFxhxhxhxhxhxhxhxcf9yiHFxiHFxhxiHExZBOyq+xxhxhxcYhxhxcYhxcYcYhxcYcYcYcYcYcYcXGIcYcXGHGIcXGHGIcv9y/3L/cohxhxcf9yiHFxhxiHFxg5z0K6ML2HGHGHFxiHGHFxiHFxhxiHL/cv9xcXH/cv9yiHGHFxiHFxiHL/cXGHGHGHGHGHGHFxiHGHEwtly5WaNxhxcYhxhy/3FxiHFxPNCkuC9bhxhxcYhxhxcYcYhxcYcYcYcYcYcYcYcXGIcXGIcXGIcv9xcYcYcYcXH/cohxhxcYNxzTvOMscv9y/3FxP9GktS5bcf9yhxiHFxhxiHL/cv9y/3KIcYcXGIcXGIcXGHGIcv9y/3KIcYcYcXGIcXGDwo7b7XEnGHFxhxiHFxhxhxhxhxcf9yiHFx/3KHGIcXGHGHGHGHGHGEjlzKGjhxhxcYcYhxcYcYcYcYcYcXH/cjqJm752ZHGHGHGHFxNRplv+WacYcYcYcYcYcXGIOk7TurEshxcYcYcYcYcTuqZbpVmohxcYcYcTbEpL47W4cXGIcXGDQrZbDkmnL/cv9yiHGHFxiHFxiHL/cXGHGHGHGHFxg6fIG4g35xhxiHFxhxhxhxhxhxcf9yiHFxg8rpu9UWRxiHFxiHL/cXGHGHGHGHGDEjUrLsrXGIcXGHGIcv9y/3L/cohxhxcYhxcYcYhy/3Fxhxcf8+7IG1E36HFxiHFxhxhxhxhxQIbMGJNxhxcYhxcTKTUrB8rXGIcv9yiHFNhsxHk3FxiHFxiHL/cXGHGHGHGHFxiHFxiHFxiHL/cXGHFx/3KIcYcXGIcXGHGIcv9xcYcXH/cohxcYhxcYhy/3FxhxhxhxcYhxhxO32BuIJ+/3FxhxhxhxhxhxcYhxcYhxcYcYcYcYcYcYcYcXGIcXGHGD2tgbZSfv9y/3KIcYcXGIcXGHGIcv9xcYM8katUblhy/3L/cv9yiHGHFxiHEwwHW1T4qHGHGHFxiHFxhxiHFxhxhxcf9yiHFxiHFxiHL/cXGHGHFx/3KIcXGIcXGHGHGIcogy6Da0J8mHGIcv9y/3L/cohxhxcTt1UreKrXGHGHGHGHGHFxO8EOvj7xcohxcYcYhy/3L/cv9yiHGHFxiHFxgzE3Wy/IqHFxiHFxiHFxg3wJiwT2dxiHFxhxhxhxhxhxhxcYhxcYcYhy/3L/cohxhxcYhxcYhxcYcYcYcXH/cj9V47SqHHGHGHGHE0heOwihyIcXGHGIcv9y/3L/O02kurJbcYhxcYcYcYcXH/cohxcYhxcYcYcYcTsW47jpHHFxiHFxg5PTa9wsmIcXGIcv9xcYcYcYcXGIcYcv9xcYcYSrfMdINyiHGHFxiHFxiDWPgb5wfocXH/cohxg9V1K2qK2HL/cXGHFx/3KDOvgb9QfocXGHGHGHGHGHGHFxgyV+OyuByHGHGHGHFx/3KHGIcXGHGHGHGHE5x1K6OK2IcXGHGHGHGHGHFxiHFxiHL/cXGHFx/3KIcYcXGHGIcv9xcYcXGIcYcXGIcXGHGHGHGHGHFxiHFxiHL/cXGHFx/3KIOjCRuc9uhxiHL/cXFx/3KIcYcXGHGIcXGHGHGHFxiHFxiHFxhxhxhxhxhxcYhxcUo4zIxz/3FxhxhxcYhxhxcYcYcYhy/3I62FK4J61xiHFxhxhxhxhxhxhxcYhyPCRputuWcXGIcXGHGHGHGHFxiHFxiHL/cUtozHlzhxcYhxhxcYcYhy/3I0h4y1iHOHGHFxiHFxiHE/iVK0dq2HFxiHFxiHFxhxhxhxhxhxcYhxcYcYhy/3KIcYcXGIcXGHGIcv9yiHGHFxiHFxO5bXu2kohxcYhy/3Fxcf9yiHGHFxiHL/cXGHGHFxiHGHFxhxiHL/cv9yiHGHFxiHFxhxg4kZG6bm5xcYhxcYhxcYcYcYcXH/cohxcYcYhy/3KIcYcXGIM1W0sbpLcohxhxcYhxcYcYcYcYcXH/cohy/3FxhxhxhxhxcYhxcYcYg9/nW5AYqIcXGHGIcohxhxhxcYcYhy/3L/MztSsNStcXGIcXGHGHGHGHGHFxiHFxhxhxhxhxhxcYhxcYcYcYcYcYcYcXGHGIcXGHGHFxiHGHFxhxiHL/cohxhxcYhxcYcYcYcYcYcXGIcXGHGIcohxhxhxcYcYhy/3Fxcf9yiHFxiHFxhxhxhxhxcYhxcYcYhy/3KIcYcXGIcXGHGHGHGHFxiHFxiHL/cXFx/3KIcTfItL03S3GHGHGHFxiHFxhxhxhxg5A5G5/G5xcYhy/3L/cv9yiHFxiHFxhxhxhxhxMIm0tYZL/3Fxcf9yiHFxiHFxhxhxhxhxcYhxcYcYcYcYcYcXGIcXGIcjIdUrDyrYcYcXGHGIcv9yiHGHFxiHFPucw0Y4cYcYcYcXGIcv9xcYcYcXH/cohxTsnMQ2OHGHGHGHFxiHFxhxhxhxhxg3s5G7TG5xcYcYcYcYcXGIcXGIcj1rtLaUS3FxiHL/cXGHFx/3KIcTu7tLpES/9yiHFxiHFxhxhxhxhxcYhxcYcYcYcYcYcXGIcv9xMly0s7NLiHFxhxhxhxhxhxcYhy/3FxhxhxhxcYhxcYcYcS+5Ihrkbd5xiHKIcYcXGIcXGHGHGHGHFxiHFxhxiHKIcYcXGIcXGHGHGHGHFxiHFxhxhxhxhxhxcYcYhxcYcXH/cohxcYcYhy/3KIcYcXGIcv9xcYcXGIcTgU87zrDIcYcYcXGIcXGHGHGHGHFxiHFxhxhxhxhxcf9yhxiHL/cv9yiHGHFJisyXU4cYcYcYcXGIcXGHGHGHGHFxiHFxhxhxhxhxhxcYcYhy/zgFuLALR4cYcYcXGIN7ojvUXchxcYhxcYhy/3L/cv9yiHFxiHL/ck26zDRTcohxcYhy/3Fxcf9yiHFxiHFxhxhxcf9yiHFxhxg38MS9DztxcYcYhyiHGHFxg9gom7fXaHGHGHGHGHFxhxiHL/cv9yiHFxiDuOSr5xtYhyiHGHFxiHL/cXGHFx/3KIcXGHGHGHGHFxiHFxhxhxhxhxhxcYcYhy/3KIcYcXGDh8I7yD3IhxhxcYcYhy/3KIPNq4uyVHcXGIcXGHGHGHFxiHFxiHL/cks7zGxDhxcYhxcYcYcXH/cohxcYcYcYcYcXGIcXGHGHGHFx/3KHGIcXGHFx/z+487ZHDIcYcYcXH/cjjo87wXDIhxhxcYcYhyiHGHFxiHFxhxhxhxhxcYcYhy/3L/cohxcYhy/3Fxcf9yiHFxhxiHKIcYcXGIcXGHGHGHFxiHFxhxhxhxcf9yhxiHFxJNzXGtMyjnGIcv9y/z1q87eVDHFxhxhxcYhxcYhy/zuYWr5npXGIcXGIcv9y/3KIOi8jutDchxhxhxcYhy/3FxhxhxcYhxcYcYcYcYcXGIcXGHGHGHFxiHFxhxhxhxMteRsDhucYcYcYcYcYP3f3uIgIhxcYcYcYcYcXGIcXGHGHGHGHFxiHFxhxhxcYhxcYhxcYcXH/cohxcYcYcYcYcXGIcv9xcYcXH/cohy/3FxhxhxcYhxcYcYcYcYcXGDdYkbunbnGHGHFxiHFxhxhxhxhxcYcYhy/3L/cohxcYMIiRsoducYcYcXGHGHE21GK8K51xcYhy/3L/cohxhxcTIJ+7cHBIcXGIcXGHGHGHFxiHFxhxhxhxhxcYhxcYOtiRuSdu/3KHGIcXFx/3KIcXGIcv9y/0x8zGgzcXGIcXGHFx/3KEKMzAgzhxhxhxhxcYcYhy/3KIcYcXGHGHGHGHFxiHFxhxhxhxcYhxcYcU6czDYzcXGIcXGHE4SZG6tm5xiHFxhxhxhxhxcTvIlbk3anFxiHFxhxhxcYhxcYcYcYcYcXGIcXGHGHFxiHFxhxiHKIcYcv9xcYcYcYcXGIcv9xcYcXGIcTX5lbAWaocXGHGHGHGHE38AiwH/eIcv9xcYcXGIcXGHGIcohxhxcYcYcYcYcXGIO/mRuAZuhxcYhxcYhy/3KIcYcXGHGHGHGHFxiHL/cXFx/3KIcXGHGHGHGHFxhxiHL/OldiuqidiHFxhxg5SpG5tW5xcYcYcYcXGIcXGHGHGHFxiHFxhxRD3M3CNxcYhxcYcYcYcXGIcv9xcYcXGIcXGHGHGHGHFxiHFxhxhxcYhxcYcYcYcXGIcXGHGHGHFxiHFxhxhxhxcYhxcYcYcXGIcXGHGHGHGHE6/ZW7AmqHFxiHFxhxcYhxcYhy/3L/cohxcYcYcYcYcXGIcv9y/3KIcYcv9xS43MdyNx/3KHGIcXFx/3KIcXGHGHGHGHFxiDPYYrE3nYhxcYhy/3L/cohxPoF6un6FcYcXGIcXGHGHGHFxiHL/cXGHFxiHFxhxhxhxhxcYcYRM3M4yOHGHFxhxhxhxhxcYhy/3L/cohxcYhxcXH/cogzZzOxqMyHGHFxiHFxhxcYhxcYhy/3L/cohxcYcYcYcYcXGHExjTe1gsiHGHFx/3KHGHGHGHGDAa2Lf1J3L/cv9yiHFxiHL/ck0OzE8ThxcYcYcYcYcXGHGHGHGHFxiHFxhxhxcYhxcYcYcYcXGHGIcv9yiDdckbujbnFxhxcYhxcYcYcYcYcXGIcv9y/3KIcXGHGHGHGHFxhxhxhxhxcYhxcYcYcXGIcXGHGHFx/3KHGIcohxhxcYcYcYcTe8kbtDbocXGHFx/3KHGIcv9yNKFHsW64cXGHGIcv9yiHFxiHL/cv9yiHFxhxhxhxcYhxcYcYcYcXGHGHGHGHGHL/cXGHGHFxiHFxhxhxhxcTYtkbvSbnKIcYcXGHGHGHEyGQSy9vuHGHFxg3TZG7sm5xcf9yhxiHL/cohxhy/3FxhxcYhxcYcYcYcXGIcXGHGHFxiHFxhxhxhxcYhy/3L/cohxcYcYcYcYcXGHE8JBi72+f/cohxcYcYcYcXGIcXGHGHFxhC7swCE4cYcYcXGHGIcohxNsxivTOdhxhxcYhxcYcYcXGIcXGHGHGHFxhxhxhxhxhy/3FxhxhxcYhy/3Fxcf9yiHL/cXFx/3KIcXGHGHFxiHFxhxhxSh/MjgOIcXGHGHFxiHL/cXFx/0cvzM0DiHFxcf9yiHL/cXGHFxiHFxhxhxhxcYhy/3L/cohxcYcYcYcYcv9xcYcYcXGIcXGHGHFxiHFxTE/MWwNxcYhxcYcYcYcXGIcv9yiHGHFxhxhxhxcYcYhy/3KIcXGHGHGHFxiHFxhxhxcYhxcYcYN15ivaGd/3Fxcf9yiHFxhxhxcYhxcYcYcXGIcXGHGHGHFxhxhxhxhxcYg8XdS5oitxhxhxhxcYcYhyiHGHL/cXGHFx/3KHGHGHGHGHL/cXGHFx/3KHGIcohxhxcYcYcYcXGIcv9y/3KIcXGHGHGHFxiHFxhxcYhxcYcYcT6PkbVwbv9xcYcYcXGHGIcohxhxcYcYcYcXGHGIcohxhxcYcYcYcXGHGIcohxhy/3FxhxcYhxcYcYcYcXGIcv9yiHGHL/cXGHE972K2EJ2HGHFxiHFxhxhxcYhxcYcYcXGIcXGHGHFxiHFxhxhxcYg/oIa3X3lxhxhxhxcYcYcYcXGEMg3O3ycohxhy/3FxhxcYhxcYcYcYcXGHGHGHGHFxhxhxhxhxcYcYcYcXGIcXGHFxiHFxhxhxhxcYhxcYcXGIcXGHGHGHFxhxhxhxhxcYcYcYcXGIcXGHGHFxiHL/cv9yiHFxhxhxhxcYcYcYcYcXGHGHGHGHFxhxhxhxcYhxcYcXH/coPvChtA9ecYcXGIcv9yiHFxiHL/cohxcYhyiHEysXKxXo2HGHFxhxiHKIcXGIcv9yOXJDuY28cv9yiHFxhxhxhxcYhy/3L/cohy/3Fxcf9yiHL/cXFxiHFxhxhxhxcYhxcXH/cohxcYcYcXE6gaG3fl5y/3KIcXGHGHGHFxiHL/cohxcYhyiHGHFxhxhxhxcYhy/zGDQ7OMvIcv9yiHFxhxhxhxhy/3FxhxT+DcIfJxcYcYcXGIcXGHFxiHFxhxhxhxcYcYcYcYcXGHGHGHFxiHFxhxcYhxcYcYcXEwM3Kz3I3/cohxcYcYcYcXGHGHGHFxiHFxhxcf9yhxhxhxhxcYcYcYcXGIcXGHFxiHFxhxhxcYhxcYcXH/cocYcYcYcXGHGHGHGHFxhxhxhxcYcYcYcYcXGHGHGHFxiHL/cohxcYNQRyvvuNhxcYcYcYcXGHGHGHGHFxhxOsKhuD1ecYcYcYPqVDtlq8hxhxcYhxcYcXGIcXGHFxiHFxhxhxhxcT7yobQNXocYcXGHEwlHKze42HGHGHGHL/cXGHFx/3KHGHGHGHL/cXGHGHFxhxhxhxhxcYcYcYcXGHGHGHGHFxhxhxhxcYhy/3KIcXGHE467W9FEpx/3KIcv9y/3KIcXGHGHEzg6G/fF5xhxcYhxcYcYcXGIcXGHE8ZXK3mo2HGHFxiHFxhxcYhxcYcUvR3HLiiHL/cohxhyNMOhvjxeiHFxhxhxM9OhvyxecYcYcXGIcXFx/3I3e3uylISIcXGHFxiHFxhxhxcYhy/3KIcXGIcv9yiHFxhxhxcYhxcYcYcXGHGHGHGHFxhxhxcf9yhxhxhxcYhy/3KIcXGIcv9yiHFxhxhxcYhy/3KIcYcv9y/3KIcXGHGHFOMtw80nFxhxhxcYcYcYcXGIcXGHFxiHFxhxcYhxcYcYcXGIcXGHFxiHFxhxcYhxcYcYcYcv9xcYcXGIcXGHEx1KGxO15xiHKIcXGHGHGHFxhxhxhxhy/3FxhxcYhy/3KIcYcv9y/3KIcXGHGHFxiHFxhxcYhxcYcXGIcXGHGHFxiHFxhxcYhxcYcXGIcXGHGHFxiESi3PXS/3KHGIcohxhy/3L/cohxcYcYcXGIcXGHFxiHFxhxcYhxcYcYcXGIcv9yiHFxiHKIcXGIcohxhxcYcYcXGHGIcohxcYcYcYcXGHGHGHGHL/cXFx/3KHGHGHGHFxgw1aGyOl5xcYcYcYcXGIcv9yiHFxhxhxhxcYcYcXGIcXGHGHFxhxhxhxcYhy/3KIcXGHGHGHFxhxhxhxcYcYcYcXGIcv9yiHFxhxg5NqG5yV5xcXH/cohy/3L/cohy/3FxcYhxM2mWs6ZphxhxcYcYcXGIcXGHFxiHFxhxcf9yhxhxhxcYcYcYcYcXE52XK6Jo2Icv9y/3KHGIcohxcYhyiHGHL/cv9yiHFxhxhxcYcYcYcYcXGHGHFxiHFxhxcYhy/3L/cohy/3L/cohxcYcXGIcXGHGHFxiHL/cohxcYcYcXGIcXFx/3KIcv9yiHFxhxhxhxcYhyiHFxiHL/cohxcYcXGIcXGHGHFxiHL/cohxcYMVgZt7fmhxhxhxcYcYcUWz3NTChxhxhxcYcYcYcXGHGHGHFxhxhxhxcYgyl6GxeF6HL/cXFxiHFxhxhxcYhyiHGHFxhxhxcYcYhyiHFxhxhxcYhxcXH/cocYcYcYcXGHGHGHL/cXGHFxiHFxcf9yiHL/cohxcYhyiHFxiHKIcXGHGHGHE0OPSx1wuHGHGHFxiDQoob/XXnGIcohxhy/3L/cohy/3L/coMIBTtI+siHFxhxcYhxcYcYcXGHGHGHFxhxhxhxcYcYcYcXGIcohxhy/3L/cohy/3FxcYhxcYcXGIcXGHFxiHFxhxcYhxcYcXGIcXGHFxiHFxhxcYhxcYcXGIcXGHFxiHL/cv9yiHL/cog32KG8J16HGHFxhxhxcYhxcYcXGHGDL4obAXXnFxhxhxcYhy/3KIcXGHGHFxiHL/S4Tcd7JxcYcYcXGHGHGHFxiHL/cohxcYcXGIM91ysTKNiHFxhxcYNtv0viQLcXGHFxiHL/cohxcYcYcYcXGHGHFxiHL/cohxcYcYcTu6d7xFiP9yiHL/cv9yiHFxhxcYhxcXH/cohy/3KIcXGHGHE+q3e4VIhxhxhxcYcXGIcXGHGHFxhxhxhxcYcYcYcXGHGHGHL/cXGHFxiHL/cohxcYcYcXGHGHGHFxiHL/cohy/3L/cohy/3KIcXGHGHGHFxhxhxcYhy/3KIcXGHFxiHFxhxhxcYcYcXGIcXGHFxiHL/cohxcYcYcXGIcohxhy/3L/cohy/3L/cocYhyiHFxhxhxcYhy/3KIcXGHFxiHFxhxcYhxcYcXGIcv9yiHFxg/AIK0/32HL/cohy/3L/cohy/3KIcXGHGHGHFxhxhxcYcYcYcXGHGHGHFxhxhxhxcYcYcXGIcohxhy/3FxcYhxcYcXGIcv9yiHFxhxhxcYhy/3KIcv9y/3KIcv9yiHFxhxhxhy/3FxcYhxcYcXGIcXGHFxiHL/cohxcYcYcXGHGHGHFxhxhxhxcYcYcXGIcv9yiHL/cXFxiHL/cv9yhxhxhxhxcYcXGIcXGHFxiHFxhxcYhy/3KIcXGHFxiHFxhxcYhxcXH/cocYcYcXGIcv9yhxiHKIcXGHGDvrobcUXnL/cohxcYcXGIcv9yiHFxhxhxcYcYcYcXGHGHGHFxhxhxcYcYcYcXGHGHGHFxhxhxcYcYcYcXGIcohxcYcYcYcv9xcXGIMIKCtI19iHFxcf9yhxhxhxcYhyiHFxhxhxhxcYcYcXGHGHGHFxhxhxcYhy/3KIcXGHFxiHL/cohxcYcYcXGHGHGHFxhxhxhy/3FxcYhxcYcXGIcXFxiHFxhxhxcYcYcYcXGHGHFxhxhxhxcYhyiHFxhxhxcYhyiHFxhxhxhxcYcYcXGHGHGHFxhxhxcYhyiHFxiHKIcXGHGHFxiHL/cocYhyiHFxhxhxcYcYcYcXGHGHFxhxhxgyFIKx+31xhxcYcYcXGHGHGHFxg2+lO9BaxyiHFxiHKIcXGHGHFxSsbcc5JxhxcYcYcXGIcohxcYhyiHFxhxhxcYcYcYcXGHGHFxhxhxhxcYcYcXGIcv9yiHL/cv9yhxhxhxcYhyiHFxhxhxcYhy/3KHGIcohxcYcXGIcXGHFxiHL/cohy/3L/cocYcYcYcv9y/3KHGHGHGHFxhxcYhy/3KIcXGHGHFxhxhxcYhy/3KIcXFx/3KHGHGHFxiHKIcXGHGHFxiHKIcXGHGHFxiHKIcXGHGHGHL/cv9yiHL/cohxcYcXGIcXGHFxhxhxhxcYcYcYcv9xcXGIcXFx/3KHGHGHFxhxhxhy/3FxcYhxcYcXGHGHGHEzymi0RZeHFxhxcYhyiHFxiHKIcXGHGHFxhxhxcYhy/3KIcv9yiHFxhxhxcYcYcXGIcohxcYcYcYcXGHFxiHFxcYhxcYcYcXGHGHFxhxhxhxcYcYcXGHGHGHFxhxhxcYcYcYcXGHGHFxhxhxcYhy/3KIcv9y/3KHGHGHFxhxhxcYhy/3KHGIcohxcYcXGIcv9yiHFxhxcYcYcYcYcv9yiHFxhxhxcYcYcXGIcv9yhxhxhxhxcYcXGIcv9yiHL/cv9yhxhxhxcYcYcYcXGHFxiHFxcYhxcYcXFJGNyOcnFxiHFxhxcYhyiHFxiHKIcXGHFxiHFxcYhxcYcXGIcv9yiHFxcf9yhxhxhxcYcYcXE6yeW7NhqHFxhxg1UsayvTn/cohxcYcXGIcohxhy/3KIcXGHGHL/cXGHFxhxhxhGaNzJcnFxiHFxcf9yhxhxhxcYcYcXGHGHFxiHL/cohy/3KIcXGHFxiHL/cohy/3KIcXGHFxiHFxcYhxcYcXGIcohxcYcYcYcv9yiHFxhxhxcYcYcXGIcohxcYcYcXGHGHGHL/cv9yhxhxhxcYhyiHFxhxcYhxcXGIcXGHFxhxhxhxcYcYcXGHGHGHFxhxcYhxcXGIcXGHFxiHKIcXGHGHGHL/cohxcYcYcXGHGHFxhxhxhy/3L/cohy/3KIcv9y/3KHGHGHFxhxhxcYcYcXGIcohxcYcYcXGHGHGHFxhxcYhyiHFxiHKIcXGHFxiHKIcXE4fTS7gstyiHFxhxhxcYcYcXGHGHFxiHL/cocYcYcXGHGHGHL/cv9yhxhxhxcYcYcXGIcohxcYcXGIcXFxiHFxcf9yhxhxhy/3FxcYPZKxtm1OiHFxhxcYcYcYcXGHGHFxhxhxcYcYcYcXGHFxiHFxcYhxcYcXGHGHGHFxhxhy/3FxhxcYcYcXGIcohxcYcYcXGHGHFxhxhxhxcYcXGIcv9yiHL/cohxcYcXGHGHGHFxhxhxcYcYcXGHGHGHFxhxcYhyiHFxiHKIcv9y/3KHGHGHFxhxcYhxcXGIcXGHFxhxhxhxcYcYcv9xcXH/cocYcXGHGHGHFxhxcYhy/3KIcv9yiHFxhxcYcYcYcXGHGHFxhxhxcTcfxr7gOXFxhxcYhxcXGIcv8xx2OzSJxxcYcYcYcXGHFxiHFxcYhxcXGDcCRL39u3GHGHFxhxhxcYcXGIcXGHFxhxNXwVv4PqcXGHGHFxhxhxcYcYcXGHGHGHL/cv9yhxhxhxcYcYcXGHGHFxhxhxcYhyiHFxhxhy/3FxcYhy/3KIcXFxiHFxhxcYcYcYcXGHFxiHFxcYhy/3KDBZY7S2nIcYcXGIcohxcYcYcXGHFxiHFxcf9yhxhxcYcYcYcv9y/3KHGHGHFxhxhxcYcYcXGHGHFxhxhxhy/3KIcXGHGHFxhxcYSorcd1JyiHL/cohxcXH/cocYcXGIcohxcYcXGIcXFxiHL/cohy/3KIcv9yiHFxhxcYcYcYcXGHFxiHL/cocYcYcXGHGHFxhxhxcYhyiHFxhxcYcYcYcXGHFxiHL/cocYcYcXGHGHFxhxhxcYhyiHFxhxcYcYcYcXGHFxhxhxhxcYcYNdWxvipOhxcYcYcXGHGHFxhxhxhy/3KIcXGHFxiHKIcXGHGHFxhxcYhy/3KIcv9yiHL/cohxcXGIcXGHFxhxhxhyPb31t0IKcv9y/3KHGEQr3O1CcYcYcXGHGHFxhxhxcYcYcXGHGHFxhxhxcYhyiHFxhxcYcYcTLBkrFObXGHGHGHFxhxhxcYcXGIcv8y6dy5JiOHL/cohxcXH/cocYcXGHGHGHL/cv9yhxg5hCW8e9pxhxhxcYcXGIcohxcYcYcXGHGHFxhxcYhxcXGIcXFxiHFxcYhxcXGIcXGHFxhxhxcYcYcXGIcohxcYcXGDp+Y7mBnHKIcXGHFxhxhxhxcYcXGIcohxcYcXGIcv9yhxhxhxcYcYcv9xcXGIcohxcYcYcXGHE0U5K/rG2HFxhxcYhxcXGIcv9yiHL/cohy/3KIcv9yiHL/cohy/3KIcXFxiHFxcYhxcYcXGHGHFxhxhxcYcYOeexuhhOhxhy/3KIcXFxiHFxhxcYcYcXGHGHGHL/cohxcXGIcXGHFxhxhxcYcYcYcv9yiHFxhxcYcYcXGHGHFxiHKIcXFxiHFxhxcYcYcXGHGHE7KSW51tpyiHFxcf9yhxgweSW1ltpxhxcYcYcXGHGHFxiHKIcv9yiHL/cohy/3KIcv9yiHL/cohy/3KHGHGHFxhxhxcT0lkrbabYcYcXGHFxiHL/cocYcYcXGHGHFxhxcYhyiHFxhxhy/3L/cocYcYcXGHFxhxhxhy/3L/cocYcXGHGHGHFxcf9yhxhxcYcTWrJb9U2nL/cohy/3KIcv9yiHL/cohy/3KHGHGHFxhxhxcYcYcv9xcXGHGHGHFxhxcYgyibGxhk5xhxcYhyiHFxhxcYcYcXGHGHGHL/cohy/3KIcXFxiHFxcYhy/3KIcohxcYcYcXGHFxiHKIcXGHFxiHKIcXGHFxhxhxhy/3KIcXFxiHFxhxcYcYcXGHFxiHFxcYhyiHFxhxhxcYcXGHGHGHFxcf9yhxhxcYcYcYcv9yiHL/cohy/3KIcohxcYcYcXGHFxiHL/cocYcXGIcohxcYcXGHGHFxhxhxcYcYcXGHGHFxhxhy/3FxcYcYcYcXGHFxhxhxhy/3KIcXFxiHFxcYhxcXGIcv9yhxhxhxcYcXGIcohxcYcXGHGHFxhxhxcYcYcXGHGHFxhxhxcYcXE+9XO1CoxxhxcYcYcXGHGHGHL/cohyiHFxhxhxcYcXGEed3LYihxcYcXGHGHFxiHKIcv9yhxhxhxcYcYcXGHFxhxhxhxcXGIcXGHFxhxhxcYcYcXGHFxiHKIcXGHFxhxhxhy/3KIcXFxiHL/cohyiHFxhxhy/3KIcXGHFxhxhxcYcYcXGHGHFxhxcYhyiHFxhxcYcYcXGHGHFxhxhxcYcYcv9xcXGHGHGHL/cohxcXGIcXFxiHL/cocYcYcXFx/3KHGDNIc7HHjHGHGHFxhxhxcYcXGHGHGHL/cohxcXGIcXFxiHKIcXGHGHL/cohxcYcXGHGHFxhxcYhy/3KHGHGHL/cohxcXGIcXFxiHL/cocYcYcv9yiHFxhxcYcYcXGHFxiHL/cocYcXGIcohy/3KIcv9yhxhxhxcYcXGHGHFxhxhxcYcYcXGHGHL/cv9yhxhxcYcYcXGHGHFxhxcYhyiHFxhxcYcYcXGHGHEySnOyxYyHGHL/cohxcXGIcv9yhxhxhxcYcXGHGHFxhxhxcYcYcv9xcXGHGHFxhxhxcYcYcXGHGHL/cv9yhxhxcYcYcXGHGHL/cv9yhxhxcYcYcXGHGHFxhxhxcXH/cocYcXGHGHFxhxhy/3L/cocYcXGHGHFxRu7csRJxcYcXGHGHGHL/cohy/3KIcohxcYcXGHGHFxhxhxcYcYcXGHFED9zvAocXGHGHFxhxhxcYcXGHGHFxhxhxcYcYcXGHFxhxhxcTd8c7yDjHGHFxhxcYcYcXGHGHFxhxhxPF6xt6FOhxhxhy/3KHGHGHFxhxcYcYcYcv9yhxhxhxcYcXGHGHFxg6LXO60oyHFxcf9yhxhxcYcYcXGHFxhxhxhy/3KIcv9yhxhxhy/3KIcXFxiHFxcYcYcYcXFxiHFxcYhyiHFxhxcYcYcXGHGHFxhxcYhyiHL/cohyiHFxhxcYcYcYcohxcYcYcv9yiHFxhy/3FxcYcYcYcXFxiHFxcYhyiHFxhxcYcYcXGHGHFxhxcYcYcXGHGHFxhxcYcYcXGHGHFxhxhxcYcXGHGHFxhxhxcYcXGHGHFxhxhxcYcXGIckff3LIC/3KIcohxcYcXGHGHFxhxhxcYcXGHGHFxhxhxcYcYcv9yiHFxcYhyiHFxhxcYcYcXGHGHFxcf9yhxhxcYcXGIcohxcYcXGHFxiHKIcXGHFxhxhxcYcXGHGHFxhxhxcYcXGIcohy/3KIcohxcYcXGHGHFxhxcYcYcYcv9yiHKIcXGHFxhxhxcYcYcv9yiHFxcYhy/3KHGHFxhxhxcYcYcTZRg76ufIcXGHFxiHKIcXFxQGDsKvGIcXGHFxhxhxcYcYcv9yiHFxcYhyiHFxhxcYcYcXGHFxhxhxhy/3KHGHGHL/cohxcXGIcohxcXGIcXFxiHKIcXFxiHFxMjHBsN4+cYcv9yiHKIcXGHFxhxhxcYcXGIcohy/3KHGHGHFxcYhxcXGIcohxcXGIcXFxhxhxhy/3KHGHGHFxhxcYcYcXGHFxhxhxcYcYcXGHFxhxhxcYcYcv9yiHFxcYhy/3KHGHFxhxhxcYcXGHGHFxhxhy/3KIcXFxiHL/cocYcXGHGHFxhxcYcYcXGHGHL/cohxcXGIcohxcYcXGHGHL/cohxcXGIcXFxhxhxcYcYcXGHFxhxhxcYcYcXFx/3KHFxiDxSwbetPnGHFxhxcYhyiHFxcYhyiHE6csG5jT6HFxiHKIcXFxiHKIcXGHFxhxOIZkvHmbcXGIcohxcYcXGHFxiHKIcXFxiHKIcXGHFxhxcYhyiHL/cocYcYcXFxiHFxcYcYcXGHGHFxhxcYcYcXGHGHFxcYhxcXGIcohxcXGIcohxcYcXGHFxiHKIcv9yhxhxhxcXGIcv9yhxhxcYcYcXGHFxhxhxcYcXGHGHFxhxhy/3KIcXFxhxhxhy/3KIcohxcYcv9xcXGHGHFxhxhxcYcXGHGHFxhxcYhyiHKIcXGHFxhxhy/3KIcXFxiHL/cocYcXGHFxhxhxcYcYcXGDLVorE6XXFxhxcYcYcXGHFxhxhxcYcYcv9yiHFxcYcYcXGHGHFxhxcYcYcXGHGHL/cohyiHFxhxcYcXGIcohy/3KHGHGHL/cocYcYcv9yiHKIcXGHFxhxcYcYcXGHGHFxhxcYcYcv9yiHFxcYhyiHFxcYhy/3KEtC7HvRcYcXGHGHFxhxhxcYcXGHFxiHKIcv9yhxhxcYcYcXGHFxhxhxcYcXGHGHFxhxhBcuwp0YhyiHFxhxcYcXGHGHFxhxhxcYcXGHGHL/cohxcXGHGHGHKIcXGHFxhxhxcYcXGHGHFxhxcYcYcXGHFxiHKHGHGHFxcYhyiHFxhxcYcXGHGHFxhxhy/3KIcv9yhxhxcYcXGIcohyiHFxhxcYcYcv9yiHL/cocYcXGHGHFxhxcYcXGIcohy/3KHGHFxhxhxcYcXGHFxiHKIcv9yhxhxcYcYcXGHFxhxhy/3KIcXFxhxhxcYcYcXGHFxhxhy/3KIcXFxhxhxcYcYcXGHFxhxcYgwSaK0xl2HFxhxcYcYcv9yiHKIcXGHFxhxcYhyhxhxhxcXGIcXFxhxhxcYcUYz7MzBhxcYcYcv9yhxhxhxcXGIcohxcXGIcohy/3KHGHGHL/cocYcXGHGHFxhxcYcXGIcohy/3KHGHFxhxhyMQF0sg+LcXGHL/cXFxhxhxcYNEF0sc6LhxcYcYcXGHFxhxhy/3KIcXFxhxhxcYcYcXFxiHFxcYcYcXGHFxhxhxcYcXGHGHFxhxcYcYcXGHFxhxhxcXGIcXFxhxhxcYcYcv9yiHKIcXFxiHKIcXFxiHKIcv9yhxhxcYcYcXFxiHL/cocYcXGHFxhxhxcYcTFfg7OwfHGIcXFxhxhxcYcYcXFxiHL/cocYcXFx/3KHFxiHKIcXFxhxhxcYcYcv9yiHKIcXFxiHKIcXFxhxhxcYcYcXGHFxhxcYcYcXGHFxhxhxcYcXGHGHL/cohyiHFxhxcYcXGHGHFxhxcYcXGIcohyiHFxhxcYcXGHGHFxhxcYcXGIcohyiHFxhxcYcXGHGHFxcf9yhxcYcYcXGHGHFxcYhyiHFxcYhyiHKIcXGHFxhxcYcYcXGHFxhxhxcXGIcXFxhxhxcYcXGHGHFxhxcYcXGHGHFxhxhy/3KDYCk779bIcXGHFxhxcYcYcXGHFxhxhxcYcXGHFxhxhxcYcXGHGHFxhxcYcXGIcocYcYcv9yhxhxcYcYcXFxiHKIcXFxiHKIcohxcYcXGHFxhxhxcYcXGHFxhxg6XqK6oV2HGHFxhxcYcXGIcocYcYcv9yhxhxcYcYcv9yhxhxhy/3KHGHFxhxcYcYcXGHFxhxhxcXGIcXFxhxhy/3KIcXFxhxhxcYcXGHGHFxhxcYcXGHGHFxhxcYcYcXFxiHKIcXFxiHKIcv9yhxhxcYcXGHGHL/cohyiHFxcYhyiHL/cocYcXGHFxhxhxcXGIcv9yhxhy/3KIcXFxhxhxcYcXGHExmsGydT6Icv9yhxhy/3KIcv9yhxhxcYcXGHFxiHKHGHGHL/cocYcXGHFxhxhxcYcXGHGHL/cocYcYcv9yhxhxcYcXGHGHFxcYhy/3KHGHL/cohy/3KHGHFxhxcYcXGHGHFDlez2oXGHGHFxhy/3FxcYcXGIcohyiHFxcYcYcXGHGHFxcYcYcYcohxcXGIcohxcXGHGHFxhxcYcYcv9yhxhxhy/3KHGHFxhxcYcYcXFxiHKIcXFxiHKHGHGHL/cocYcXGHGHL/cocYcXGHFxhxhxcYcXGHFxhxhxcYcXGHFxhxhxcYcXGHFxhxhxcYcXGHGHL/cocYcXGHGHL/cocYcXGHGHL/cocYcXGHGHL/cocYcXGHGHL/cocYcXGHGHL/cocYcXGHFxhxhxcYcXGHFxhxhxcXGIcXFxhxcYhyhxhxhy/3KHGHFxhxcYcYcv9yhxhxhyiHFxhy/3KIcXFxhxhxcYcXGHFxhxhxcYcXGHFxhxhxcXGIcv9yhxcYcYcXGHFxhxhxcYcv9yiHFxcYcYcXGHFxhxcYcYcXGHFxhxcYcYcXFxiHKIcXFxhxhxcYcXGHGHL/cocYcXGHGHL/cocYcXGHFxhxhxcYcv9y/3KHFxhxhxcYcXGHFxhxhxcYcXGHFxhxhy/3KIcohyiHFxhy/3KIcv9yhxcYhyiHKIcv9yhxhxcYcXGHFxhxhxcT6ksrVbTXGHFxiHKHGHFxhxhxcXGIcocYcYcv9yhxhxcYcXGHFxhxhxcYcXGHFxhxhxcXGIcohxcXGHGHFxcYhxcXGHFxiHKHGHFxhxhy/3KHGDtOwbixPnGHGHFxcYhyiHKIcXFxhxhxcYcXGHGHFxcYhyhxhxhy/3KHGHFxhxcYcXGHGHFxOSNWvdyphxhxcYcXGHFxhxhy/3KHGHFxhxhy/3KHGHFxhxcYcXGHGHFxhxcYcXGHFxhxhxcYcXGHFxhxhxcXGIcohyiHFxcYcYcXGHFxhxcYcYcXGHFxhxcYcXGHGHFxcYhyiHFxcYcYcXFxiHKIcXFxhxhxcYcv9y/3KHFxhxhxcYcXGHFxhxcYcYcXGHFxhxcYcYcXFxhxhxcYcYcohxcXFOx+xDgYhyiHL/cocYcXFxiHKIcXFxhxhxcYcXGHFxhxcTOvk7BgbHFxhxcYcXGHGHFxhy/3KIcXFxhxhxcXGIcohyiHFxcYcYcXGHFxhxcYcYcXFxiHKIcohxcXGHGHFxcYhyiHFxcYcYcXFxiHKIcv9yhxcYhyhxhxcYcYcohxcYcv9yiHKIcXFxhxhxcXGIcohy/3KHFxhxhxcYcXGHFxhxhxcXGIcocYcXGHGHFxcYcYcXGHFxhxcYcYcXFxhxhxcYcXGHGHFxcYcYcXGHFxhxcYcYcXFxhxhxcYcXGHGHL/cocYcXGHFxhxcYcXGHGHFxhxcYcXGHFxhxhy/3KHGHFxhxcYcYcv9yhxhxcYcv9xcXGHFxhxhxcYcv9yiHKIcXFxhxhxcYcXFxiHFxcYcXGHGHFxhxcYcXGHFxhxhxcXGIcocYcYcohxcXGHGHFxhxcYcXGHFxhxhxcXGIcohyiHKIcXFxhxhxcYcXGHFxhxcYcYcXGHL/cohyiHL/cocXGHGHFxhxcYcXGHFxhxhxcXGHGHFxhxcYcYcohxcXGIcocYcXGHGHKIcXFxiHKHGHFxhxcYcYcv9yhxhxcYcXGHFxhxcYcYcv9yhxhxcYcXGHFxhxhy/3KHGHFxhxcYcXGHFxhxhy/3KHGHFxhxcYcXGHGHFxcYcYcXGHFxhxcYcXGHGHFxcYcYcXGHFxhxcYcYcXFxhxhxcYcXGHFxhxcYcXGHGHFxhxcXGIcohxcXGHFxg2I9G93C6HFxhxcYcXGHFxhxhxcXGHGHFxhxcYcXGHGHL/cocYcv9yiHKIcohyiHFxcYcYcXGHFxhxcYcXGHFxPU2ytrJNcYcYcXGHFxhxcYcYcohxcXGIcocYcXGHFxhxhy/3KHGHL/cocYcXGHFxhxcYcYcXFxhxhxcYcXGHFxhxcYcXGHGHFxcYcYcXGHFxhxcYcXGHGHL/cocYcXGHL/cohy/3KHFxhxhy/3KHGHFxhxcYcXGHFxhxcYcYcXFxiHKHGHFxhxcYcYcv9yhxcYcYcXGHFxhxcYcXGHFxhxhy/3KHGHFxhy/3KIcohxcXGHFxhxhxcYcv9yiHKHGHGHKIcXFxhxhy/3KHGHFxhxcYcXGHFxhxhy/3KHGHFxcYhyhxhxcYcYcohxcXGHGHFxcYhyhxhxcYcXGHGHL/cocXGIcocYcXGHFxhxcYcXGHFxhxhy/3KHGHFxcYhyiHKIcohxcXGHGHL/cocYcXFxiHKIcohyiHFxcYcYcv9yhxhxcXGIcohyiHKIcXFxhxcYcYcXGHL/cohyhxhxcYcYcohxcXGHGHL/cocYcXGHFxhxcYcXGHFxhxhyPtujtSRccYcXGHFxhxcYcXGHFxhxcYcYcv9yhxhy/3KHGHFxhxcYcXGHFxhxhyiHFxcYcYcXGHL/cohyhxhxcYcYcohxcXGHGHL/cocYcXFxiHKIcohyiHKIcXFxhxhy/3KHGHFxcYcYcXGHFxhxcYcXGHGHL/cocXGHGHFxhy/3KHGHFxhxcYcXGHFxhxhy/3KHFxhxhxcXGIcocYcXGHFxhxcYcXGHGHKIcXFxhxhxcXGHGHFxhxcXGIcohyiHFxcYcXGHGHKIcXFxiHKHGHFxhy/3KIcohyiHKIcXFxhxcYcYcXFxhxhxcYcv9yiHKHGHFxhxcYcYcohxcXGHFxhxhxcXGHGHFxhxcYcv9yiHKIcohyiHFxcYcXGHGHFxcYcYcXFxhxhxcYcXGHFxcYhyiHFxcYcXGHFxhxhy/3KHGHL/cocYcXFxiHKHGHFxhxcYcXGHFxhxhyiHFxcYcYcv9yhxhy/3KHGHFxhxcXGIcohyiHKIcohxcXGHFxhxhyiHFxcYcYcXGHL/cocYcXGHFxhxcYcv9yiHFxcYcXGHFxhxhyiHFxcYcYcXFxhxhxcYcv9yhxhxcYcXGHFxhxcYcXGHFxhxcYcYcv9yhxcYcYcXFxhxhxcXGHGHFxhxcXGIcohyhxhxcYcXGHFxhxhyiHFxcYcXGHGHL/cocYcv9yhxhy/3KHGHFxhxcXGIcocYcXGHFxhxcYcXGHFxhxhyiHFxcYcXGHGHFxcYcYcv9yhxhxcXGHGHFxhy/3KHGHFxhxcYcXGHFxhxcYcXGHFxhxcYcXGHGHL/cocXGHGHL/cocXGHGHFxcYcYcXGHL/cocYcXGHFxcYhyhxhxcYcXGHFxhxcYcXGHFxhxcYcYcohy/3KHFxhxOVSzu6tMcYcYcv9yhxhy/3KHGHL/cocYcXGHL/cocYcXGHFxcYhyiHKHGHFxhxcYcXGHFxhxcYcXGHFxhxhyiHL/cocXGHFxhxhy/3KHFxhxhy/3KHGHKIcXFxhxhxcXGIcocYcv9yhxhxcYcv9yhxhxcYcXFxiHKHGHFxhxcYcXGHFxhy/3KIcohyiHKIcohyiHL/cocXGHFxhxcYcXGHGHKIcv9yhxcYcXGHGHL/cocXGHGHL/cocXGHGHFxcYcYcohxcXGHGHFxcYcYcXFxhxhxcXGHGHFxcYhyhxhy/3KHGHFxcYhyhxhxcXGIcocYcXFxiHKHGHFxhxcXGHGHFxhxcYcXFxiHKHGHFxhxcYcv9yiHKHGHFxhxcYcXFxiHKIcocYcXGHFxhxcYcXGHFxcYhyiHKHGHFxhxcYcXGHFxhxcYcXGHFxcYhyiHKIcocYcXGHFxhxcYcXGHFxhxcYcXGHL/cohyiHKHGHFxhxcYcXGHFxhxcYcXFxiHKIcocYcXGHFxhxcYcXFxiHKIcocYcXGHFxhxcXGIcocYcXGHFxhy/3KHGHFxhxcYcv9yhxhxcYcXFxiHKHGHFxcYhyhxhxcXGHGHFxhy/3KHGHFxcYcYcXFxhxhxcXGHGHFxcYcYcXFxhxhy/3KHFxhxhxcXGHGHKIcXFxhxcYcYcv9yhxcYcXGHGHKIcXFxhxcYcXGHFxhxcYcXGHFxhxcYcXGHFxhxcYcXGHFxhxcYcXGHL/cohyhxhxcYcXFxiHKHGHFxcYcYcXGHL/cocYcXFxhxhxcXE/DLO180yHFxhxhxcXGHFxhxhyiHFxcYcXGHFxhxcYcTo+0bjBLnKIcohyhxhxcYcXGHFxhxcYcv9yhxhxcYcXFxiHKHGHFxcYcYcXFxhxhxcXGHGHKIcXFxhxcYcYcv9yhxcYcXGHFxhxcYcXGHFxhxcYcXGHFxhxcXGIcocYcXGHL/cocYcXFxhxhxcXGHGHFxcYcXGHGHL/cocXGHFxhxcYcXGHGHKHGHFxhxcYcXGHFxhy/3KHGHFxhy/3KHGHFxcYcYcv9yhxcYcYcv9yhxcYcXGHFxhxcYcXGHFxhxcYcXGHFxcYhyhxhxcXGIcocYcv9yhxcYcYcXFxhxcYcXGHGHKIcohyiHKIcocYcXGHFxcYhyhxhxcXGHGHFxcYcYcohxcXGHFxhxcYcYcohyhxhxcYcXGHFxhy/3KHGHFxcYcYcXFxhxhy/3KHFxhxcYcYcohyiHKHGHFxhxcYcXFxiHKHGHL/cocYcohxcXGHFxhxhyiHKIcohyiHKHGHFxhxcXGHGHFxhyiHFxcYcYcohxcXGHFxhxcYcXGHFxhxcXGIcocYcXFxhxhxcXGHFxhxhy/3KHFxhxcYcXGHFxcYhyhxhxcYcv9yhxhy/3KHFxhxhyiHKIcohyiHKHGHFxhxcXGHGHFxcYcYcXFxhxcYcYcohyiHKIcocYcXGHFxcYcYcXFxhxhxcXGHFxhxcYcXGHFxhxcYcXGHL/cocYcXFxhxhy/3KHFxhxcYcXGHFxhxcYcXGHL/cocYcXFxhxhy/3KHFxhxcYcXGHFxhxcYcXFxhxhxcYcohxcXGHGHKIcohyiHKIcocYcXGHL/cocYcohxcXGHFxhxcYcXGHFxhxcYcv9yhxhxcXGHGHKIcv9yhxcYcXGHL/cocYcXGHL/cocYcohxcXGHFxhxcYcXGHFxcYhyhxhy/3KHFxhxhyiHKIcohyhxhxcYcXFxhxhxcXGHFxhxcYcXGHFxhxcYcXFxhxhxcXGHGHFxcYcXGHFxhxcYcXFxhxhxcYcohxcXGHFxhxhyhxhxcYcXGHL/cocYcv9yhxcYcXGHFxhxcYcXGHFxcYcYcXFxhxcYcYcohyiHKHGHFxhy/3KHGHKIcXFxhxcYcXGHFxcYcYcXGHL/cocXGHFxhxcYcXGHFxhxcXGHGHFxcYcYcohyiHKIcocYcXGHL/cocXGHGHKIcohyiHKHGHFxcYcYcXFxhxcYcXGHFxhxcYcv9yhxhxcXGHFxhxcYcXGHFxhxcXGHGHFxcYcYcohyiHKIcocYcXFxhxhxcXGHFxhxcYcXGHFxcYhyhxcYcYcv9yhxcYcXFxiHKHGHFxcYcXGHGHKIcocYcXGHFxcYcYcv9yhxcYcXGHFxhy/3KHGHFxcYcXGHFxhxcYcXGHFxcYcYcXFxhxcYcXGHFxhxcYcv9yhxhyiHFxcYcXGHFxcYcYORXhu+oeiHFxcYcXGHFxhxcXGHGHFxcYcXGHGHKIcocYcXGHL/cocXGHFxhxcYcXGHFxhy/3KHFxhxhyiHKHGHFxhxcXGHGHKIcXFxhy/3KIcocYcv9yhxcYcXGHFxhxcYcv9yhxcYcYcohyiHKHGHFxhyiHFxcYcXGHFxhxcXGHGHFxcYcXGHFxhxcYcXGHL/cocXGHGHKIcocYcXGHFxcYcXGHGHKIcocYcXGHKIcXFxhxcYcXGHFxcYhyhxcYcYcohyhxhxcYcv9yhxcYcXGHFxhxcYcXFxhxhy/3KHFxhxcXGHGHFxcYcYcv9yhxcXGIcocYcv9yhxcYcXGHFxhxcXGHGHL/cocXGHFxhy/3KHGHL/cocXGHFxhxcXGHGHFxcYcXGHFxhxcYcXFxhxhxcXGHFxhxcYcv9yhxhyiHFxcYcXFxiHKHGHKIcXFxhxcXGIcocYcohxcXGHFxcYhyhxhy/3KHFxhxcYcXFxhxhxcXGHFxhxcYcXFxhxhxcXGHFxhxcYcXFxhxhxcXGHFxhxcYcXFxhxhxcXGHFxhxcYcXFxhxhxcXGHFxhxcXGIcocXGHGHKIcocYcXGHKIcXFxhxcYcXFxhxhxcXGHFxhxcYcXFxhxhxcXGHFxhxcXGHGHFxcYcYcocYcXGHFxcYcYcohyiHKHGHFxcYcXGHFxhxcYcXFxhxhyiHKIcocYcXFxhxhyiHKIcocYcv9yhxcYcXGHFxcYcYcv9yhxcYcXFxhxhxOj3SusIthxcYcXFxhxhxcXGHFxhxcXGHGHFxcYcXGHFxhy/3KHGHKIcohyhxhxcXGHFxhxcYcXGHFxcYcYcohyiHKHGHL/cocXGHFxhy/3KHGHKIcohyhxhxcXGHGHKIcocYcXFxhxhyiHKIcocYcv9yhxcYcXFxiHKHFxhxcYcXGHFxhyiHFxcYcXGHL/cocYcohyiHKHGHFxcYcXGHFxhxcYcv9yhxcYcXGHFxcYcYcXFxhxcYcXFxhxhy/3KHFxcYhyhxhyiHKIcocYcXFxhxhyhxhxcYcXFxhxcYcXGHFxcYcYcv9yhxcXGHGHFxcYcXGHFxhxcXGHGHFxcYcv9yhxhxcXGHFxhxcYcv9yhxcYcXGHFxhy/3KHFxhxcYcXFxhxhxcXGHFxhy/3KHFxhxhyhxhxcXGHGHL/cnGIcocYcohxcXFxiHKHFxhxhyiHKHGHL/cocXGHFxcYhyhxcYcXGHFxcYcYcXFxhxcYcv9yhxcYcYcocYcXFxhxhyiHKHGHFxcYcXGHFxhxcXGHGHKIcocYcXFxhxhyiHKHGHFxcYcXGHFxcYcYcXFxhxcYcXFxhxhyiHKIcocYcohyiHKHGHFxcYcXGHFxhxcXGHFxhxcYcXGHL/cocXGHFxcYcYcXFxhxcYcv9yhxcYcXGHFxhxcXGHFxhxcYcXFxhxhyiHKHGHFxcYcXGHFxhxcXGHFxhxcYcXFxhxhy/3JxiHKHGHKIcocYcXGHKIcohyhxhxcXGHFxhxcYcohxcXGHFxcYcYcXFxhxcYcXFxhxcYcXGHFxhxcXGHFxhxcXGHGHFxcYcXFxiHKHFxhxcYcXFxhxhyiHKHGHFxcYcXGHFxhy/3KHFxhxcXGHGHFxcYcXGHL/cocXGHFxhxcXGHGHKIcocYcXFxhxcYcXGHKIcXFxhxcXGHGHKIcohyhxhyiHKIcocYcv9yhxcXGHGHFxcYcXGHL/cocXGHFxhxcXGHGHKIcocYcXFxhxcYcXFxhxhyiHKHGHFxcYcXGHFxcYcYcXFxcYhyhxcYcXGHFxhxcXGHFxhxcXGHGHKIcohyhxcYcXGHFxhy/3KHFxhxcXGHGHKIcocYcXFxhxcYcXFxhxhyiHKHGHFxcYcXGHFxcYcYcohyhxhxcXGHFxhy/3KHFxhxcYcXFxhxcYcXGHFxcYcYcocYcXFxhxcYcXGHFxcYcXGHFxhy/3KHFxhxcXGHGHKIcocYcXFxhxcYcv9yhxcYcXGHFxcYcXGHFxhxcXGHFxhxcYcv9yhxcYcXFxhxhyiHKHGHL/cocXFxhxhxcXGHFxcYcYcXFxhxcXGHGHKIcocYcXFxhxcYcXFxhxcYcXGHFxcYcXGHFxhy/3KHFxhxcXGHFxhxcYcXFxhxhyhxhxcXGHGHKHGHFxcYcXGHFxcYcXGHFxhxcXGHFxhxcYcv9yhxcYcXFxhxcYcXGHFxcYcXGHFxhxcXGHFxhxcXGHFxhxcYcXFxhxcYcXGHFxcYcXGHL/cocXGHFxhxcXGHFxhxcXGHGHKIcocYcohyiHKHFxhxcYcXGHKIcohyhxhyiHKHGHFxcYcXGHFxcYcXGHFxhyiHFxcXGHGHFxcYcXFxhxhyiHKHGHFxcYcXFxhxhxcXFxiHKHFxhxcYcXFxhxcYcXFxhxhyhxhxcXGHGHKHGHFxcYcXFxhxhxcXGHL/cocXGHFxhxcXGHFxhxcXGHGHKIcocYcohyhxhxcXGHFxcYcYcohyhxhxcXGHFxcYcYcohyhxhxcXGHFxcYcYcohyhxhyiHKHGHFxcYcXGHL/cocXGHFxcYcXGHFxhxcXGHFxhy/3KHFxhxcYcohyiHKHGHKIcocYcXFxhxcXGHGHKIcocYcohyiHKHFxhxcYcv9IKfy9YHGHL/cocXGDUn1bHoKococYcohyhxhyiHKIcocXGHFxhxcXGHFxhxcXGHFxhxcYcXFxhxcXGHGHFxcXGHGHFxcYcXFxhxcYcXGHFxcYcXGHFxcYcXGHFxcYcYcocYcXFxhxcYcXFxhxcYcXFxhxcYcXGHKIcXL/cocYcohyhxhyiHKHGHKIcohyhxcYcXGHFxcYcXGHL/cocXGHL/cocXGHFxcYcYcohyhxcYcXGHFxcYcXGHFxcYcXGHFxhyiHKHGHFxcYcXGHL/cocXFxhxhxcXFxhxhxcXGHL/cocXGHFxhyiHKIcocXGHFxhxcXGHFxhxcXGHFxhxcXGHGHKHGHL/cnGIcocXGHFxhxcXGHFxcYcYcXL/cocYcohyhxhxcXFxiHKHFxhxcXGHFxhxcYcXFxhxcXGHGHKHGHFxcYcXGHFxcYcXGHL/cocXGHL/cocXGHFxcYcXGHFxcYcYcocYcXFxhy/3KHFxhxcYcv9yhy/3KHGHKHGHFxcYcXGHL/cocXFxhxhyiHKHGHKIcocYcohyhxhyiHKHGHKIcocYcXFxcYcYcXFxhy/3KHFxhxcXGHFxhxcYcohyhxhxcXGHFxcYcXGHFxhyiHKIcocXGHFxcYcYcocYcXFxhxcXGHFxhxcYcv9yhy/3KHFxhxcYcohyhxhxcXGHFxcYcYcocYcXFxhxcXGHFxhxcYcohyhxhxcXGHFxcYcXGHFxhyiHKHGHFxcXGIcocXGHFxcYcXGHFxcYcXGHFxcYcXGHFxcYcXGHFxcYcXGHFxcYcXGHFxcYcXGHFxcYcXFxhxhyiHKHFxhxcYcXFxhxcXGHFxhxcYcXFxhy/3KHFxhxcXGHFxhxcYcohyhxhyiHKHGHKIcocXGHFxhxcXGHFxhy/3KHL/cocXGHFxhy/3JxiHKHFxhxcXGHFxhxcXGHFxhxcXGHFxhxcXGHFxhyiHKIcocXGHFxhyiHKHGHFxcYcXFxhxcYcXFxhxcYcv9yhxcXGHGHKHGHFxcYcXFxhxcYcXGHKIcocYcohyhxhyhxhxcXGHFxhyiHKHGHFxcYcXFxhxcYcXFxhxcYcXFxhxcXGHGHKHGHFxcYcXFxhxcYcXFxhxcYcXFxhxcXGHGHKHGHFxcYcXFxhxcYcXFxhxcYcXFxhxcXGHGHKHGHFxcYcv9yhxcYcv9yhxcXGHGHKHGHFxcYcXFxhxcYcXFxhxcYcXFxhxcXGHGHKHGHKIcocYcohyhxhyhxhxcXGHFxcYcXGHFxcYcXGHFxcYcXFxhxhyhxhyiHKHGHKIcocXGHFxhyiHKHGHFxcXGHGHKIcocXGHFxhyiHKHGHKIcocXGHFxhyiHKHGHFxcXGHGHKIcocXGHFxhyiHKHGHKHGHFxcYcXFxhxhyhxhyiHKHFxhxcYcohyhxhxcXFxhxhyhxhxcXGHFxcYcXGHFxcYcXFxhxhyhxhyiHKHGHKHGHFxcYcXFxhxcYcXFxhxcXGHFxhxcYcohyhxcYcXGHKIcocYcXFxcYcYcocYcXFxhy/3KHFxcYcYcocYcXFxhyiHFxcXGHFxhxcYcohyhxhyhxhxcXGHL/cocXFxhxhyiHKHFxhy/3KHFxcYcYcocYcohyhxhyhxhxcXGHL/cocXFxhxhyhxhyiHKHGHKHGHFxcYcv9yhxcXGHGHKHGHKIcocYcocYcXFxhy/3KHFxcYcYcocYcohyhxcYcXGHKIcocYcocYcXFxhy/3KHFxcYcYcocYcohyhxcYcXGHKIcocYcocYcXFxhy/3KHFxcYcYcocYcocYcXFxhxcXGHFxhxcXGHFxcYcXGHFxcYcXGHKIcocYcocYcXFxhy/3KHFxcYcXGHFxhyhxhxcXGHFxcYcXGHL/cocv9yhxcYcohyhxhxcXFxhxhyhxhxcXFxhxhyiHKHFxhyiHKIcocXGHL/cocXFxhxcYcXFxhxcXGHFxhxcXGHFxhyiHKHFxhxcYcohyhxhyhxhxcXFxhxhyiHKHFxhy/3KHL/cocXGHL/cocv9yhxcYcv9yhy/3KHFxhyiHKHGHFxcXGHGHKHGHKIcocXGHFxcYcXGHKIcocYcohyhxcYcXFxhxcXGHFxhxcXGHFxcYcXGHFxcYcXFxhxcYcXFxhxcXGHFxhyiHKHGHKHGHFxcYcv9yhxcXGHFxhxcXGHFxcYcXGHKIcocYcXL/cocXGHFxcYcXGHKIcocXGHFxhyiHKHFxhxcXGHFxhyiHKHGHKHGHFxcXGHGHKHGHFxcXGHFxhxcXGHFxhy/3Jxhxhyhxhxcv9yhxcYcXFxhxcYcXFxcYcYcocYcXFxcYcYcocYcocYcXFxhyiHKIcocXFxhxhyhxhyhxhxcXGHKIcocYcXFxcYcXGHFxcYcXGHKIcocXGHFxcYcXGHKIcocYcocYcohyhxcYcXFxhxcXGHFxhxcXGHFxcYcXGHKIcocXGHFxcYcXGHFxcXGHGHKHGHFxcXGHFxhxcXGHFxhyiHKHFxhxcXGHFxcYcXGHFxcYcXFxhxcXGHFxhxcXGHFxcYcXGHKIcocXGHFxcYcXGHKIcocXGHFxcYcXGHFxcXGHGHKHGHKHGHFxcYcohyhxhyiHKHFxhyiHKHGHKIcocXGHKIcocYcocYcXFxcYcXGHFxcYcXGHKHGHFxcYcv9yhy/3KHFxcYcXGHFxcYcXFxhxcYcohyhxcYcXFxhxcYcocYcXFxhxcXGHFxcYcXFxhxhyhxcYcXFxhxcYcohyhxcYcXFxhxcXGHFxhyiHKHGHKHGHKHGHFxcXGHFxhxcXGHFxcYcXGHFxcXGHGHKHGHKHGHFxcXGHFxhxcXGHFxcYcXFxhxcYcXFxhxcXGHFxcYcXFxhxcYcXFxhxcXGHFxcYcXGHKIcocXGHFxcYcXFxhxcYcXFxcYcYcocYcocYcohyhxcYcXFxhyiHFy/3KHFxcYcXGHFxcYcXFxhxcXGHFxhyiHKHFxhxcXGHFxcYcXGHKIcocXGHFxcYcv9yhxcXGHFxhyiHKHGHKHFxhxcYcohyhxcYcohyhxhyhxhyhxhxcXFxhxcYcXFxhxcXGHFxcYcXGHKIcocXGHFxcYcv9yhxcXGHFxhyiHKHFxhxcXGHFxcYcXFxhxcYcXFxcYcYcocXGHFxhyhxhyiHKHFxhxcXFxhxhyhxhyiHKHFxcYcXGHFxcYcv9yhy/3KHL/cocXFxhxcYcXFxhyiHKHGHKHGHFy/3KHFxhyiHKHFxhxcXGHFxcYcXFxhxcYcohyhxcYcXFxhy/3KHL/cocXFxhxcYcohyhxcYcXFxhy/3KHL/cocXFxhxcYcohyhxcYcXFxhy/3KHL/cocXFxhxcXGHFxhxcXGHKIcocYcocYcocYcohyhxcXGHFxhxcXGHKIcocYcocYcohyhxcXGHFxhyiHKHFxhxcXGHFxcYcXFxhxcXGHFxhyhxhxcXGHKIcocXGHFxcYcXFxhxcXGHFxhyiHKHFxcYcYcocXGHFxcYcv9yhy/3KHFxcYcXFxhxcYcXFxcYcXGHFxcYcohyhxhyhxhyhxhxcv9yhxcXGHFxhxcXFxhxcYcXFxhxcXGHFxcYcv9yhxcXGHFxcYcXGHKIcocXGHL/cnGHGHKHFxhxcXGHFxcYcXFxhxcXGHFxhyiHKHFxhyiHKHFxhxcXFxhxhyhxhyhxhyhxhyhxhyiHKHFxcYcXGHKIcocXGHFxcXGHGHKHFxhxcXGHFxcYcXFxhxcXGHFxcYcXGHKIcocXFxhxcYcXFxcYcYcocXGHFxcYcohyhxhyhxhyhxhyhxhyiHKHFxcYcXFxhxcYcXFxcYcXGHKIcocXGHFxcYcohyhxcYcXFxhxcXGHFxcYcXFxhxcXGHFxcYcXGHKHGHKIcocXFxhxcYcXL/cocXGHKIcocXGHFxcXGHGHKHFxhxcXGHFxcYcohyhxhyhxhyhxhyhxhyhxhyhxhxcv9yhxcXGHFxcYcXGHKIcocXFxhxcYcohyhxcYcohyhxcYcohyhxcYcXFxcYcXGHFxcYcv9ycYcYcocXGHFxcYcv9ycYcYcocYcocXGHFxcYcXFxhxcXGHFxcYcXFxhxcXGHFxcYcXFxhxcXGHFxcYcXFxhxcYcocYcocYcohyhxcXGHFxcYcXFxhxcYcocYcXL/cocXFxhxcXGHFxhyiHKHFxcYcXFxhxcYcohyhxcXGHFxcYcXGHKIcocXFxhxcXGHFxhyiHKHFxcYcXFxhxcYcohyhxcXGHFxcYcXGHKHGHKIcocXFxhxcXGHFxhyhxhyhxhyiHKHL/cocXFxhxcXGHFxcYcXFxhxcXGHFxcYcXFxhxcXGHFxcYcXFxhxcXGHL/cnGHGHKHGHKHFxhxcXGHFxcXGHGHKHFxhxcXGHKIcocXGHFxcXGHFxhxcXFxhxcYcXFxcYcXGHKIcocXFxhxcYcohyhxcXGHFxcYcXFxhxcYcocYcocYcocYcocYcocXGHFxcYcXFxhyiHKHGHKHFxhyiHKHFxhxcXFxhxcYcohyhxcXGHFxhyiHKHFxcYcXFxhxcXGHFxcYcXFxhxcXGHFxcYcohyhxhyhxcYcohyhxcYcXFxcYcXGHKHGHFxcXGHFxcYcXFxhxcYcocYcocXGHFxcYcXFxhyiHKHFxhxcXFxhxcYcXFxcYcXGHKHGHFy/3KHFxcYcXFxhxcXGHFxcXGHGHKHFxhxcXFxhxhyhxcXGHFxhyiHKHFxcYcXFxhxcXGHFxcYcXFxhyiHKHFxhxcXFxhxcYcXL/cocXFxhxcYcocYcocYcocXGHFxcYcXFxcYcXGHFxcXGHFxhyiHKHFxcYcXFxhxcXGHFxcYcohyhxcYcXFxcYcXGHKIcocXFxhxcXGHFxcYcXFxhxcXFxhxhyhxcYcocYcXFxcYcXFxhxcXGHFxcYcXFxhyiHKHFxhxcXFxhxcXGHFxhyhxhyhxhyhxcYcXFxhyiHKHFxhyhxhxcv9yhxcXGHL/cocohyhxcYcXFxcYcXGHKHGHFy/3KHL/cnGHGHKHFxhxcXFxhxcYcohyhxcXGHFxcYcv9ycYcYcocXGHKHGHFxMoYBsIn+cXFxhxcXGHFxcXGHGHKHFxcYcXGHKIcocv9yhyiHKHGHKHFxhyhxhxcXFxhxcXGHFxcYcXFxcYcXGHFxcXGHFxhyhxhyhxhyhxcYcXFxhyhxhxcXFxhxcXGHFxcYcXFxcYcYcocXFxhxcYcocYcocYcocXGHFxcXGHFxhyhxhyhxhyhxhyhxcYcXFxcYcXFxhxcYcocXGHFxcYcohyhxcYcocYcocYcocXGHFxcYcocYcXFxcYcXFxhxcXGHKIcocXGHKHGHKHGHKHGHKHFxhxcXFxhxcXGHFxcYcXFxhxcXFxhxcYcXL/cocXFxhxcXFxhxhyhxcXGHFxhyhxhyhxcYcXFxcYcXGHKHGHFyiHKHGHKHFxhyhxhyhxhyhxhyhxcYcXFxcYcXFxhxcXGHFxcYcohyhxcXGHFxcYcXFxhxcXFxhxcYcocYcocYcocXGHFxcXGHFxhyhxhyhxcYcXFxcYcXGHKHGHKHGHKHFxhyhxhxcv9yhy/3JxhxhyhxcXGHFxcYcXFxhxcXGHKHGHFy/3KHL/cnGHGHKHFxcYcXGHKHFxhxcXGHKIcocXFxhxcXGHKIcocXGHKHGHKHFxhxcXGHKHGHFy/3KHKIcocXGHFy/3KHFxcYcv9ycYcXGHFy/3KHFxcYcohyhxcYcocYcocYcocXGHKIcocv9yhyiHKHFxhyiHKHL/cnGHGHKHFxcYcXFxhxcXGHFxcXGHFxhyhxhyhxcYcohyhxcXGHFxcYcohyhxcXGHFxcYcXFxcYcXGHKHGHKHFxhxcXFxhxcYcocXGHFxcYcocYcocYcocXGHFxcXGHFxcYcXFxhyiHKHFxcYcXFxhyiHKHFxcYcXFxhxcXFxhxcYcocYcocXGHFxcXGHFxcYcXFxhyhxhxcv9yhyiHKHFxhyhxhyhxhyhxcYcocYcocYcocXGHKHGHKHGHKHFxhyiHKHKIcocXGHFy/3KHFxcXGHFxhxcXFxhxcXGHKIcocXFxhxcXGHKIcocXFxhxcXGHKIcocXFxhxcXGHKIcocXFxhxcXFxhxcYcXL/cnGHGHKHFxcYcXFxhxcXGHKIcocv9ycYcYcocXFxhxcXGHKIcocXFxhxcXGHKIcocXFxhxcXFxhxcYcocYcocXGHFy/3KHFxcXGHFxhxcXFxhxcXFxhxcYcocYcocXGHFxcXGHFxcYcohyhxcXGHFxcYcocYcXL/cnGHGHKHFxcYcXFxhyiHKHFxcYcXFxcYcXGHKHGHKHFxhyhxhyhxcYcXFxcYcXFxhxcXFxhxcXGHFxcYcXL/cocXFxhyiHKHFxcYcXFxhyiHKHL/cnGHGHKHFxcYcXFxcYcXGHKHGHKHFxhyhxhyhxcYcXFxcYcXFxhyiHKHFxcYcohyhxcXGHFxcYcohyhxcXGHKIcocXFxhyiHKHFxcYcXFxhxcXFxhxcXGHKIcocXFxhxcXFxhxcYcocYcocXFxhxcXGHFxcXGHFxcYcXFxhyhxhyhxcYcXFxcYcXFxhyiHKHFxcYcohyhxcXGHKIcocXFxhxcXGHKIcocohyhxcYcocYcocXGHKHGHKHFxhyhxhyhxcYcXL/cocohyhxcXGHFxcYcXFxcYcXFxhyhxhxcohyhxcYcocYcocXGHKHGHKHFxhxcv9yhyiHKHFxcYcXFxcYcXGHKHFxhxcXFxhxcXFxhxcYcocXGHFxcXGHFxcYcocYcXKIcocXGHKHFxhxcXFxhxcXGHFxcXGHFxcYcohyhy/3JxhxcYcocYcocXGHKHGHKHFxcYcXFxhxcXFxhxcXGHKIcocXFxcYcXGHKHGHKHFxhyhxcYcXFxcYcXFxhyhxhxcohyhxcXGHFxcYcohyhyiHKHFxcYcXFxhyhxhyhxcYcXFxcYcohyhxcXGHKIcocXFxhyiHKHFxcYcohyhy/3JxhxcYcocXGHFxcXGHFxcXGHFxhyhxcYcohycYcXGHFy/3JxhxcYcXL/cnGHFxhyhxhyhxcXGHFxcYcocYcocXGHFy/3JxhxcYcXL/cnGHFxhyhxhyhxcXGHFxcYcocYcocXGHFy/3JxhxcYcocYcocXGHKHFxhxcv9yhyiHKHFxcYcXFxcYcXFxhyhxhxcohyhxcXGHFxcXGHFxcYcXFxcYcXFxhyiHKHKIcocXFxhxcXFxhxcXGHKIcocv9ycYcXFxhxcXFxhxcXGHFxcXGHFxcYcocYcocXGHFy/3JxhxcYcocYcocXFxhxcXFxhxcXGHKIcocXFxcYcXFxhxcXFxhxcXGHFxcXGHFxcXGHFxcYcXFxcYcXFxhxcv9yhyiHKHFxcYcohyhy/3JxhxcXGHFxcXGHFxcYcohyhyiHKHFxcYcohyhyiHKHFxcYcXFxcYcXFxhyhxhyhxcYcocYcocXFxhxcXGHKHGHKHFxcYcXFxhyhxhyhxcXGHFxcYcocYcocXGHKHGHKHFxcYcXFxcYcXFxhyhxhyhxcYcocYcocXFxhxcXFxhxcXGHKHGHKHFxhxcohyhxcXGHFxcXGHFxcYcXFxcYcohyhxcXFxhxcYcocXGHKHFxhxcv9yhyiHKHKIcocXFxhxcXFxhxcXFxhxcXGHFxcXGHFxcXGHFxcYcXFxcYcXFxcYcXFxhyhxhyhxcYcocYcocXFxhxcXFxhxcXFxhxcXGHFxcXGHFxcXGHFxcYcocYcocXGHKHGHKHFxcYcocYcocYcocXFxcYcXGHKHFxhyhxcYcocYcocXGHKHFxhyhxhyhxcXGHFy/3KHFxcXGHFxcYcohyhyiHKHKIcocXFxhxcv9yhyiHKHFxcXGHFxcYcXFxcYcXFxcYcXFxhyiHJxhxcYcocXGHKHGHKHFxcYcXFxcYcXFxcYcXFxhyhxhyhxcYcocXGHKHGHKHFxcYcohycYcYcocv9ycYcXFxhxcv9yhyiHKHL/cnGHFxcYcohycYcXGHKHFxhxcohyhxcXGHFxcXGHFxcXGHFxcXGHFxcYcXFxcYcohyhyiHKHFxcXGHFxcYcXFxcYcohyhxcXFxhxcXGHKHGHKHFxcYcXFxcYcXFxhyhxcYcXFxcYcocYcocXGHKHFxhxcv9ycYcXFxhxcXFxhyiHKHKIcocXFxcYcXFxhxcXFxhyiHJxhxcYcXKIcocXFxhyhxhyhxcXGHFxcXGHFxcXGHFxcYcocYcocXFxhyhxhyhxcYcocXGHFyiHKHFxcYcocYcocXFxhxcXFxhxcXFxhxcXGHKHFxhxcv9ycYcXGHKHFxcYcXFxcYcXFxcYcXFxhyhxhyhxcXGHKHGHKHFxhyhxcYcocXGHKHFxhxcohyhxcXGHKIcnGHFxhyhxcXGHFxcXGHFxcYcocXGHFy/3JxhxcXGHFy/3JxhxcYcocXGHKHFxcYcXFxhyhxcYcocYcocXFxhyhxhyhxcXGHFy/3KHKHGHKHFxhyhxcYcocYcocXFxcYcXFxhyhxhyhxcXGHKHGHKHFxhyhxcXGHFxcXGHFxcXGHFxcXGHFxcXGHFxcYcocYcocXFxhyhxcYcXFxcYcocYcocXFxhxcXFxhxcXFxhyiHKHKIcocohyhxcXFxhxcXFxhxcXGHKHGHKHFxcXGHFxcYcXL/cnGHFxcYcXFxcYcocYcocXFxhxcXFxhyiHJxhxcYcocXGHKHFxhyhxcYcocXGHKHFxhyhxcYcocYcocohyhxcXFxhxcXGHKHFxhyhxhyhxcXFxhxcXGHKHGHKHFxcYcocYcocXFxcYcXFxhxcXFxcYcXFxhxcv9ycYcXFxhxcXFxcYcXFxhxcXFxhyhxhyhxcXGHKHGHKHFxcYcocYcocXFxhxcv9ycYcXFxhxcXFxcYcXFxhxcXFxhyhxhyhxcXGHKHGHKHFxcXGHFxcYcXFxcXGHFxcYcocYcocXFxhyhxcYcXKIcocXFxhyhxcYcocYcocv9ycYcXFxcYcXFxhyhxcYcocXGHKHFxhyhxcYcocXGHKHFxcYcXFxcYcXFxcYcocYcocXGHKHFxcYcocYcocXFxhyhxhyhxcXGHKHGHKHFxcXGHFxcXGHFxcYcocXGHKHFxhyhxcYcocXGHKHFxcYcXFxcYcocYcocXFxhxcv9ycYcXFxhyhxhyhxcXFxhxcXGHKHFxhyhxcYcocXFxhxcXFxhxcv9ycYcXGHKHFxcYcocYcocXFxcYcXFxcYcXFxhyhxcYcocXFxhxcXFxhxcv9ycYcXGHKHFxcXGHFxcYcocYcocohyhyiHKHKIcnGHFxhyhxcXGHKHGHKHFxcYcocXGHKHFxhyhxcYcocXGHKHFxcYcocYcocXFxhyhxcYcXKIcocohyhyhxhyhxcXGHFxcXFxhxcXGHKHGHKHKIcocohyhyhxhyhxcXGHFyiHKHFxcXGHFxcYcocXFxhxcXFxhyhxhyhxcXGHKHFxhxcohyhyhxhyhxcYcocXFxhyhxcYcXKIcocohyhyhxhyhxcXGHFyiHKHFxcXGHFxcXGHFxcXGHKIcnGHFxcYcocXGHFyiHJxhxcYcocXFxhxcohyhxcXFxhxcXFxhxcXFxhyhxhyhxcXFxhxcXFxhxcXFxhxcXFxcYcXFxhxcohyhyiHKHKHGHKHFxcYcocYcocohyhyiHJxhxcXGHFy/3JxhxcXFxhxcXFxhyhxhyhxcXGHKHFxhyhxcXGHFxcXGHKHFxhxcohyhyhxhyhxcXGHKHGHKHFxcXGHKIcnGHFxcYcXKIcocohyhyhxhyhxcXGHKHFxhyhxcYcocXFxhyhxcYcXKIcnGHFxhyhxcXGHKHFxhyhxcYcocXFxhyhxcYcocXGHKHFxcYcXFxcXGHFxcXGHFxcXGHKHGHKHFxcXGHFxcXGHKHGHKHFxcXGHFxcXGHKHGHKHFxcXGHFxcXGHFxcXGHKHFxhyhxcYcocXFxhxcohyhxcXFxhyhxhyhxcXGHKHFxcYcXFxcYcocXGHKHFxhyhxcXGHFyiHKHFy/3KHKHGHKHFxcXGHFxcXGHKHGHKHFxcXGHKIcnGHFxcYcocXGHKHFxcYcXFxcXGHFxcXGHKHGHKHFxcXGHFxcXGHKHGHKHFxcXGHKHGHKHFxcYcocXFxhxcXFxcYcXFxcYcXFxcYcocYcocohycYcXFxhxcohyhyhxhyhxcXGHKHFxhyhxcXGHKHFxhyhxcXGHFyiHKHKIcnGHFxcYcXKIcnGHFxhyhy/3Jxhxcv9ycYcXFxhyhxcYcocXFxhyhxcYcocXFxhyhxcYcocXGHKHFxcXGHFxcXGHKHGHKHKIcnGHFxcYcXKIcnGHFxhyhxcXFxhyiHJxhxcXGHKHFxcYcocYcocohycYcXFxhyhxcYcocXFxcYcXFxcYcXFxcXGHFxcXGHFy/3JxhxcXFxhxcv9ycYcXFxcYcXFxcXGHFxcXGHFxcXGHKHFxhyhxcXGHKHFxhyhxcXGHKHGHJxhxcXGHFyiHKHKHGHKHFxcXGHKHGHKHFxcXGHKHGHKHFxcXGHKHGHKHKIcnGHFxcYcocXGHKHFxcYcocXFxhxcohyhyiHJxhxcXGHKHFxcYcocXGHKHFxcYcocXGHKHFxcYcocXGHKHFxcYcocXFxhxcohyhyiHJxhxcXFxhxcXFxcYcXFxcYcXFxcXGHFxcXGHKHGHKHKHGHKHFxcXGHFxcXFxhxcXFxhxcohyhxcv9ycYcXFxhyhxcXGHKHFxhyhxcXGHKHFxcYcXFxcXGHKIcnGHFxcXGHFy/3JxhxcXFxcYcXFxhyhxcXGHKHFxhyhxcXFxhxcXFxhyhxcYcocXFxhyhxcYcocXFxcYcXFxcXGHFxcXGHFyiHKHKIcnGHFxcXGHFy/3JxhxcXFxcYcXFxhyhxcXFxhxcXFxhyhxhycYcXFxhxcocYcocXFxcYcXFxcXGHFxcXGHKHFxhyhxcXGHKHFxhyhxcXFxhxcXFxcYcXFxcYcocXGHKHFxcYcocXFxhxcohycYcXFxhyhxcXGHFyiHJxhxcXGHKHFxcYcocXGHKHFxcXGHFy/3JxhxcXFxcYcXFxcYcXFxcXGHFxcXFxhxcXFxhyhxhycYcXFxhyhxcYcocXFxcYcocXGHKHFxcYcocXGHKHFxcXGHKHGHJxhxcYcococYcocXFxcYcXL/cnGHKHGHKHFxcXGHKHFxhyhxcXFxhxcXFxcYcXFxcYcocXGHKHFxcXGHFy/3JxhxcXFxcYcXFxcYcocYcnGHFxcYcocXFxhyhxcYcocXFxcYcocXGHKHFxcYcocXFxhyhxcXGHFyiHJxhxcXGHKHFxcXGHFxcXGHKHFxcYcocXGHKHFxcXGHFy/3JxhyhxhyhyiHJxhxcXFxhyhxcYcocXFxcYcXKIcococYcococYcocXFxcYcocXGHKHFxcXGHKHFxhyhxcXGHKHFxcYcocXGHKHKIcnGHFxcXGHFyiHKHKHFxhyhxcXGHKHFxcYcocXFxhyhxcYcocohycYcXFxcYcXKIcnGHFxcYcocXFxcYcXFxcXGHFxcXFxhxcXFxhyhxcXGHKHFxhyhxcXFxcYcXFxcYcXFxcXGHKHFxhyhxcXGHKHFxcXGHFxcXFxhxcv9ycYcXFxcXGHFxcXFxhxcXFxhyhxcXGHFyhxhyhxcXFxhyhxcYcocXFxcYcocXGHKHFxcXGHKHFxhyhxcXFxhxcXFxcYcocYcnGHFxcYcocXFxhyhxcXFxhxcXFxcYcXKIcococYcococYcococYcnGHFxcYcocXFxhyhxcXGHKHFxcYcocXFxhyhxcXGHKHFxcYcocXFxhyhxcXGHKHFxcYcocXFxcYcXFxcXGHFxcXFxhxcv9ycYcocYcococXGHKHFxcYcocXFxcYcXKIcococXGHKHFxcXGHKHFxhyhxcXFxhxcocYcocXFxcYcocXGHKHKIcnGHFxcXGHKHFxcYcocXFxhyhxcXGHKHFxcYcocXFxhyhxcXFxhxcXFxcYcocXGHKHFxcXGHKHFxhyhxcXFxhyhxcXGHKHFxcYcocXFxhyhxcXGHKHFxcYcocXFxcYcXKIcnGHFxcXGHFyhxhyhxcXFxcYcXFxcXGHFxcXFxhxcXFxcYcocYcnGHFxcXGHFyiHJxhxcXFxhyhxcXGHKHFxcYcocXFxcYcXFxcXGHKHFxhyhxcXFxcYcXFxcYcocXFxhyhxcXFxhxcohycYcXFxcYcXKHGHKHFy/3Jxhxcv9ycYcocXGHKHFxcXGHKHFxhyhxcv9ycYcXL/cnGHKHFxhyhxcXFxhyhxcYcococYcococYcnGHFxcYcocXFxcXGHFxcXGHKHFxcYcocXFxcYcocXGHKHFxcXFxhxcXFxcYcXL/cnGHKHFxhyhyiHJxhxcv9ycYcocYcnGHFxcXGHKHFxhyhyhxcYcocXFxcYcXKIcnGHFxcXFxhxcXFxcYcocXGHKHFxcXFxhxcXFxcYcXKIcnGHFxcXGHKHFxcYcocXFxcYcXKIcnGHFxcXFxhxcXFxcYcocXGHKHFxcXFxhxcv9ycYcocXGHKHKIcnGHFyiHKHKHFxhyhyhxhyhyhxhycYcXFxcYcocXGHKHKHFxhyhxcXFxhyhxcXGHKHFxcXGHKHFxhyhyhxhycYcXFxcYcXKHGHKHKHGHJxhxcXFxhyhxcXGHKHFxcXGHKHFxhyhyhxcYcocXFxcYcocXFxhyhxcXFxhyhxcYcococXGHKHFxcXGHKHFxcYcocXFxcYcocXFxhyhxcXFxhyhxcXGHKHFxcYcocXFxcXGHFxcXFxhxcohycYcXFxcXGHKHFxhyhxcXFxcYcocYcnGHFxcXFxhxcXFxcYcocXFxhyhxcXFxhxcocYcococXGHKHFxcXFxhxcXFxcYcocXFxhyhxcXGHKHFxcXFxhxcXFxcYcocXFxhyhxcXFxhxcocYcococXGHKHFxcXFxhxcXFxcXGHFxcXGHKHFxcXGHKHFxcYcocXFxcXGHFxcXFxhxcocYcococYcnGHFxcXGHKHFxcXGHKHFxhycYcXFxcYcXKHFxhyhxcXFxhyhxcXGHKHKIcnGHKHGHJxhxcXFxcYcXKIcnGHFy/3JxhyhxcXGHKHFxcXGHFyhxhycYcXFxcYcocXFxhyhxcv9ycYcocXGHKHFy/3JxhyhxcXGHKHFxcXGHFyhxhycYcXFxcYcocXFxcYcXKHGHJxhxcXFxhyhxcXGHKHKHGHKHKHFxcYcocXFxhyhyhxhyhyhxcXGHKHFxcYcococYcococXFxhyhxcXFxhyhxcXGHKHFxcXFxhxcohycYcXFxcXGHKHFxcYcocXFxcXGHFxcXFxcYcXFxcXGHKHFxhycYcXFxcYcocXFxcYcXKHFxhyhxcXFxcYcXFxcXFxhxcXFxcYcocXFxcYcXKHGHKHKHFxcYcocXFxcYcocXFxhyhxcXFxcYcocXFxhyhxcXFxhyhxcXFxhxcocXGHKHFxcXFxhxcocYcococXGHKHKHFxhyhyhxhycYcXFxcXGHKHFxhycYcXFxcYcocXFxcYcocXFxcYcocXFxhyhxcohyhyhxcXGHKHFxcXFxhxcocYcococXGHKHKHGHJxhxcXFxcYcocXFxcYcXKHGHJxhxcXFxhyhxcv9ycYcocXGHKHKHFxhycYcXFxcYcXKHFxhyhyhxcYcocXKIcnGHFxcXFxhyhxcXGHKHFxcXFxhyhxcXGHKHFxcXFxhxcocYcococXFxhyhxcXFxhyhxcXFxcYcXKHGHKHKHFxhyhyhxcYcnGHFxcXGHKHFxcXGHKHFxcXGHKHFxcXGHKHFxcXGHKHFxcXGHKHFxcXGHKHFxcXGHKHFxcXGHKHFxcXGHKHFxcXFxhxcXFxcXGHFyiHJxhyhxcYcococXFxhyhxcXFxhyhxcXFxcYcocXGHJxhxcXFxcYcXKHGHJxhxcXFxcYcXKHFxhyhxcXFxcYcocXFxcYcocXFxcYcXKHFxhyhyhxcYcnGHFxcXGHKHFxcXFxhxcohycYcocXFxhyhxcv9ycYcocXFxcYcocXFxcYcocXFxcYcocXFxcYcocXFxcXGHFyhxhyhyhxcXFxhxcocXGHKHFyiHJxhxcohycYcocXGHJxhxcXFxcYcXKHGHJxhxcXFxcYcocXFxcYcocXFxcXGHFyhxhycYcXFxcXGHKHFxcYcococXGHJxhxcXFxhyhxcXFxcYcocXFxcYcocXFxhycYcXFxcYcocXFxcXGHKHFxcYcococXGHKHKHFxcYcocXFxcXGHKHFxcYcococXFxhyhxcXFxhyhyhxhycYcXFxcXFxhxcXL/cnGHKHFxcYcococYcnGHFyhxhyhyhxcXGHKHKHGHJxhxcocYcococXFxhyhyhxcYcococXGHKHKHFxcYcococXGHKHKHFxcYcocXFxcXGHKHFxcXGHKHFxcXFxhyhxcXGHKHKHFxcYcocXFxcXGHKHFxcXGHKHFxcXFxhyhxcXGHKHKHFxcYcocXFxcXGHKHFxcXGHKHFxcXFxhyhxcXFxhyhxcXFxcYcocXFxcYcocXFxcYcocXKIcnGHFyiHJxhyhxcXFxhyhxcXFxhyhxcXFxcYcocXFxcXGHFyhxcYcococXGHKHKHFxcXGHKHFxcXGHKHFy/3JxcYcXFxcXFxhyhxcXGHJxhxcXFxhyhxcohycYcXKHGHJxhxcXFxcXGHFyhxhycYcXFxcXFxhxcocXGHKHKHFxhycYcXFxcXGHKHFxcXFxhyhxcXFxhyhxcXFxcYcocXFxcXGHFyhxcYcococXFxhyhyhxcYcococXFxcYcocXFxcYcococXGHKHKHFxcXGHKHFxcXGHKHFyiHJxhyhxcXGHKHKHFxcYcocXFxcXFxhyhxcXGHKHKHFxcYcocXKIcnGHKHFxcYcococXFxhyhyhxcXGHKHFxcXFxcYcXKHGHJxhxcocYcnGHFxcXFxcYcocXFxhycYcXFxcXGHKHFxcXFxhxcocXFxhyhxcXFxcXGHFyhxcYcococXFxhyhyhxcYcnGHFxcXFxcYcocXFxcYcocXFxcXGHKHFxcXFxhyhxcXFxcYcocXFxcYcococXGHKHKHFxcXGHKHFxcXFxcYcXFyiHJxhxcocYcnGHFxcXFxcYcocXFxcXGHFyhxcYcnGHFxcXFxcYcXKHFxhyhyhxcXFxhyhxcXFxcYcocXFxcXFxhxcXL/cnFxhxcXL/cnFxhxcXFxcXGHKHFxcXFxhyhxcXFxcYcXKHFxcYcococXGHJxhxcXFxcXGHKHFxcXGHKHKHFxhycYcXFxcXFxhyhxcXFxhyhyhxcYcnGHFxcXFxcYcocXFxcXGHFyhxcXGHKHFyhxhycYcXFxcXFxhyhxcXFxcYcocXFxcXGHKHFxcXFxhyhxcXFxcYcocXFxcXGHKHFxcXFxcYcXKHFxhyhyhxcXFxhyhxcocYcococXFxcXGHFyhxcXGHKHKHFxcYcococXFxhyhyhxcXGHKHKHFxcXGHKHFyiHJxhyhxcXFxhyhyhxcXGHKHKHFxcYcococXFxcYcocXFxcXFxhxcocXGHJxhxcXL/cnGHKHFxcXFxcYcXKHGHJxhyhxcXFxhyhyhxcYcnGHFyhxhycYcXKHFxhyhyhxcXFxhyhyhxcXGHKHFyhxcYcococXFxcYcocXFy/3JxhyhxcXFxcYcocXFxcXFxhyhxcXFxhyhyhxcYcnGHKHFxcYcnGHFxcXFxcYcocXFxcXGHKHFxcXFxcYcXKHFxcYcocXKHFxhyhyhxcXFxhyhxcocYcnGHFyhxcYcococXFxcXGHKHFxcXFxhyhxcXFxcXGHKHFxcXFxhyhxcXFxcXGHKHFxcXGHKHKHFxcXGHKHFyhxhycYcXKHFxhyhyhxcXFxcYcocXFxcXGHKHKHFxhycYcXKHFxhyhyhxcXFxcYcocXFxcXGHKHKHFxcYcococXFxcYcocXKHGHJxhxcocXGHJxhxcXKIcnGHKHFxcXGHKHKHFxcYcnGHFxcXFxcYcocXL/cnFxhyhxcXFxcYcocXKHGHJxhxcocYcnGHKHFxcXFxhyhxcXFxcXGHKHFxcXFxcYcocXFxcYcnGHFxcXFxcYcocXFxcXGHKHKHFxcYcococXFxcXGHKHFxcXFxhyhyhxcXGHJxhxcXFxcXGHKHKHFxhycYcXKHGHJxhyhxcXFxcYcococXFxhyhyhxcXFxhyhyhxcXFxhyhyhxcXFxhyhxcocYcnGHKHFxcXGHJxhxcXFxcXGHKHFxcXFxcYcocXFxcXFxhyhxcXFxcYcocXKHFxhyhyhxcXFxcYcocXKHGHJxhxcocXFxhyhyhxcXFxhyhyhxcXFxcYcocXFxcXGHKHKHFxcXGHKHKHFxcXGHKHFyhxcYcnGHFxcohycYcocXFxcXGHKHKHFxcXGHKHFyhxcYcococXFxcXFxhyhxcXFxcYcococXFxhycYcXKHGHJxhyhxcXFxcXGHKHFxcXFxcYcXKHFxcXGHKHKHFxcXGHKHKHFxcXFxhyhxcXFxcXGHKHFxcv9ycXGHFyhxcXGHKHKHFxcXFxhyhyhxcXFxhyhxcocXGHJxhxcXKIcnFxhxcocXGHJxhxcocXFxhyhyhxcXFxcYcococXFxcYcocXKHFxhycYcXKHFxcYcococXFxcXGHKHFyhxhycYcocXFxcXFxhyhxcXFxcXGHKHKHFxcYcococXFxcXFxhyhxcXFxcXGHKHFxcv9ycXGHFyhxcXFxhyhyhxcXFxhyhyhxcXFxcYcocXKHGHJxhyhxcohycXGHFyhxcXGHKHKHFxcXFxcYcocXKIcnFxhyhxcXFxcYcococXFxcYcococXFxcXGHKHKHFxcXGHJxhxcXFxcXFxhxcocXFxcYcococXFxcXGHKHKHFxcXGHKHKHFxcXFxhyhyhxcXFxhyhyhxcXFxcYcococXFxcYcococXFxcXFxhxcocXFxcXGHKHFyhxcYcnGHFyhxcXGHKHKHFxcXFxcYcococXFxhycYcXKHFxhycYcocXFxcXFxhyhxcXL/cnFxhyhxcXFxcXGHKHKHFxcXGHKHKHFxcXFxhyhyhxcXFxcYcococXFxcYcococXFxcXFxhyhxcXL/cnFxhyhxcXFxcXFxhyhxcXFxcXGHKHFyhxcYcnGHFyhxcXFxhyhyhxcXFxcYcococXFxcYcnGHFyhxcYcnGHKHFxcXFxcYcocXKHFxhycYcocXFxcXGHKHKHFxcXFxcYcocXFxcXFxcYcocXFy/3JxcYcocXFy/3JxcYcocXFxcXFxcYcocXFxcXFxcYcXKHFxcXFxhyhyhxcXFxcYcococXFxcYcnGHFyhxcXGHJxhxcocXFxhyhyhxcocYcnGHKHFyhxcYcocococXFxhycYcXKHFxcXGHKHKHFxcXFxcYcocXKHFxhycYcocXFxcXFxhyhxcocXFxhycYcXKHFxhycYcocXKHFxhycYcXKHFxcXGHKHKHFxcXFxcYcococXFxcYcnGHFyhxcXGHJxhxcocXFxcYcococXFxcXFxhyhyhxcXFxcYcococXFxcXGHKHKHFxcXFxcYcococXFxcYcnGHFyhxcXFxhyhyhxcXFxcXGHKHKHFxcXGHJxhyhxcXFxcYcococXKIcnFxhyhxcXFxcXFxhyhyhxcXFxhyhyhxcocXGHJxhxcocXFxcYcnGHFyhxcXGHJxhxcocXFxcXGHKHFyhxcXFxhyhyhxcXFxcXGHKHKHFxcXFxcYcocXKHFxhycYcococXFxhycYcocXFxcXFxcYcocXKHFxcYcocococXFxhycYcocXFxcXFxcYcocXKHFxhycYcocXKHFxhycYcocXFxcXFxcYcocXKHFxcYcnGHFyhxcXFxhycYcXKHFxcXGHKHKHFyhxhycXGHFyhxcXFxcYcococXFxcXFxcYcocXKHFxhycYcocXKHFxhycYcocXKHGHJxcYcocXFxcXFxcYcococXFxcXGHJxhxcocXFxhycYcocXFxcXFxcYcocXKHFxcYcnGHKHFxcXFxcXGHKHFyhxcXFxhyhyhxcXFxcXFxhyhyhxcXFxcYcococXKHFxhycYcocXFxcXFxcYcococXFxcXFxhyhyhxcXFxcXGHKHKHFxcXFxcXGHKHFxcocYcnGHKHKHFxcXFxhyhyhxcocXGHJxhyhxcXKIcnFxhyhxcocXGHJxhyhyhxcXFxcYcococXKHFxhycYcocXFyiHJxcYcocXKHFxcYcnGHKHFxcXFxcXGHKHKHFxcXFxcXGHKHFyhxcXGHJxhyhxcXKIcnFxhyhxcocXFxhycYcocXFxcXFxcYcococXFy/3JxcYcococXFxcXFxhyhyhxcXFxcXFxhyhxcocXFxcYcnGHFyhxcXFxcYcnGHFyhxcXFxhycYcocXFxcXFxcYcococXFxcXFxcYcococXFxcXFxhyhyhxcXFxcXFxhycYcXFxcv9ycXGHKHKHFxcXFxcXGHKHFyhxcXFxhycYcXKHFxcXFxcYcococXFxcXFxcYcocXKHFxcXFxhyhyhyhxcXFxhycYcocXFxcXFxcXGHKHFyhxcXFxhycYcXKHFxcXFxcYcococXKHGHJxcYcocXKHFxcXGHKHKHKHFxcXFxcYcococXFxcXFxcYcnGHFxcocXGHJxhyhyhxcXFxcXGHKHKHFxcXFxcXFxhyhyhxcXFxcXGHKHKHFyhxcXGHJxhyhxcXKHGHJxcYcocXFyhxhycXGHKHFyhxcXFxhycYcocXFxcXFxcXGHKHKHFxcXFxcYcnGHFyhxcXFxcXGHKHKHFxcocYcnGHKHKHFxcXFxcXGHKHKHFxcXFxcXFxhyhxcocXFxcXGHKHKHFyhxcXFxhycYcXKHFxcXFxcXGHKHFyhxcXFxcXGHKHKHFxcocYcnGHKHKHFxcv9ycXFxhyhxcocXFxcXGHJxhxcocXFxcXFxhyhyhyhxcXFxcYcnGHFyhxcXFxcXFxhyhyhxcXFxcXFxcYcococXFxcXFxcYcocococXFxcXGHKHKHKHFxcXFxcXGHKHKHFxcXFxcXFxhyhyhxcXFxcXFxcYcococXFxcXFxcYcnGHFyhxcXFxcXGHKHKHFyhxcXFxhycYcocXFyhxhycXGHKHKHFxcXFxcXGHJxhxcocXFxcXGHJxhyhxcocXFxcYcnGHKHFxcocXGHJxcYcocXFyhxcXGHJxhyhxcocXFxcXGHKHKHKHFxcXFxcXGHKHKHKHFxcXFxhycYcocXKHFxcXGHJxhyhxcocXFxcXGHJxhyhxcXFy/3JxcXGHKHKHFxcXFxcXFxhyhyhxcocXFxhycYcococXFxcXFxcXGHKHKHFxcocYcnFxhyhyhxcXFxcXFxcYcococXFyhxhycXGHKHKHFxcXFxcXFxhyhyhyhxcXFxcYcnGHKHFyhxcXFxcYcnGHKHFyhxcXFxhycYcococXFxcXFxcXGHKHKHFyhxcXGHJxhycYcXFyhxcXFxhycYcocXKHFxcXGHJxhyhyhxcocXFxhycYcococXFxcXFxcXGHJxhxcocXFxcXFxcYcococXKHFxcXFxhycYcocXKHFxcXGHJxhyhyhxcocXFxhycYcococXKHFxcYcnFxhyhxcocXFxcXGHJxhyhyhxcXFxcXFxcYcocococXFxcXFxhycYcocXKHFxcXFxcYcocococXFxcXFxcXGHKHKHKHFxcXFxcYcnGHKHKHFxcXFxcXGHJxhyhxcocXFxcYcnFxhyhxcocXFxcXFxhyhyhyhxcocXFxhycYcocococXFxcXFxhycYcocXKHFxcXFxhycYcococXFyhxhycXGHKHKHKHFxcXFxcYcnGHKHKHFxcXFxcXFxhyhyhyhxcXFxcXFxcYcocococXFxcXFxcXGHKHKHKHFxcXFxcXGHJxhyhxcocXFxcXFxhycYcocXKHFxcXFxcYcnGHKHFyhxcXFxcXGHJxhyhyhxcXFxcXFxcYcnGHKHFxcocXFxhycXGHKHFyhxcXFxcXFxcYcocococXFxcXFxcXGHJxhxcocXFyhxhycXGHJxhxcocXFxcXFxcXGHKHKHKHFxcXFxcXFxcYcocococXFxcXFxcXGHKHKHKHFxcXFxcXFxcYcocococXFxcXFxcXGHJxhyhxcocXFxcXFxhycYcocXKHFxcXFxcXFxhyhyhyhxcXFxcXFxcXGHJxhxcocXFxcv9ycXFxhyhyhyhxcXFxcXFxcXGHKHKHKHFxcXFxcXFxcYcocococXFxcXFxcXFxhyhyhyhxcXFxcXFxcXGHJxhxcocXKHFxcXGHJxhyhyhyhxcXFxcXFxcYcnGHKHFyhxcXFxcXFxhycYcocXKHFxcXFxcXFxhyhyhyhxcocXFxcYcnFxhyhyhxcocXFxcXGHJxcYcocXKHFxcXFxcXFxcYcnGHFyhxcocXFxcYcnFxhyhyhxcXKHFxcXGHJxhycYcXKHFxcXFxcXFxcYcnGHKHFyhxcXFxcXFxhycYcococXFxcocYcnFxcYcococXKHFxcXFxcXGHJxhyhyhxcXKHFxcYcnFxhyhyhyhxcXFxcXFxcXGHJxhyhxcocXFxcXFxcXGHJxhyhxcocXFxcXFxcXFxhycYcXKHFyhxcXFxcXGHJxhyhyhxcocXFxcXFxhycYcnGHFyhxcXFxcXFxcXFxhyhyhyhxcXKHFxcYcnFxhyhyhyhxcXFxcXFxcXFxhyhyhyhxcocXFxcXFxhycYcnGHFyhxcXFxcXFxcXFxhyhyhyhxcocXFxcXGHJxcYcococXKHFxcXFxcXFxhycYcococXFyhxcXFxcYcnGHKHKHKHFxcXKHGHJxcXGHKHKHKHFxcXKHFxhycXGHJxhxcocXKHFxcXFxcXGHJxhyhyhxcocXFxcXFxcYcnGHKHKHKHFxcXFxcXFxcXGHJxhyhyhxcXKHFxcXGHJxcYcocococXFyhxcXGHJxcXGHKHKHFyhxcXFyiHJxcXGHJxhyhxcocXFxcXFxcXFxcYcococococXFxcXFxcXFxcYcococococXFxcXFxcXFxcYcnGHKHKHFxcocXFxcXGHJxcYcocococXFxcocXFxhycXGHKHKHKHFyhxcXFxcXFxhycYcnGHFyhxcocXFxcXFxcYcnGHKHKHKHFxcocXFxcYcnFxhycYcocXKHFxcXFxcXFxcXGHJxhyhxcocXKHFxcXFxcYcnFxhyhyhyhxcXFyhxcXGHJxcYcnGHKHFyhxcXFyhxhycXFxhycYcococXFyhxcXFxcXGHJxcYcococXKHFxcocXFxhycXFxhyhyhyhxcocXFxcXFxcXGHJxhycYcXKHFyhxcXFxcXFxcXGHJxhyhyhxcocXFxcXFxcXFxcYcnGHKHKHFyhxcXFxcXFxcXFxhycYcocococXFxcocXFxhycXGHJxhyhyhxcocXFxcXFxcXFxhycYcnGHFyhyhxcXFxcXFxcXFxhycYcocococXFyhxcXFxcXFxhycYcocococXKHFxcXFxcXFxcXGHJxhyhyhyhxcXKHFxcXFxcYcnFxhyhyhyhxcocXFxcXFxcXFxcYcnGHKHKHKHFyhxcXFxcXFxcYcnFxhyhyhyhxcocXFxcXFxcXFxcYcnGHKHKHKHFxcocXFxcXFxcXGHJxhyhyhyhyhxcXFyhxcXGHJxcXGHKHJxhxcocXKHFxcXFxcXFxcYcnGHJxhyhxcocXFyhxcXFxcXGHJxcYcococococXFyhxcXFxcXFxhycXGHKHKHKHFyhxcXFxcohycXFxcYcnGHKHKHFyhxcocXFxcXFxcYcnFxhycYcocXKHFyhxcXFxcXFxcXFxhycYcocococXKHFxcocXFxcYcnFxcYcocnGHFyhyhxcXFxcocYcnFxcXGHJxhyhyhxcocXKHFxcXFxcXFxhycXGHJxhyhxcocXKHFxcXFxcXFxcXFxhycYcocococXKHFxcocXFxcXGHJxcXGHKHKHKHKHFyhxcXFxcXFxcXFxcXGHJxhyhyhyhyhxcXFyhxcXFxcXGHJxcYcnGHKHKHFyhxcXKHFxcXFxcXFxhycYcnGHKHKHKHFxcocXFxcXFxcXFxcYcnFxhyhyhyhxcocXFyhxcXFxcXFxhycXGHJxhyhyhxcocXKHFxcXFxcXFxcXFxhycYcocnGHFyhxcocXFxcocXFxhycXFxhycYcococococXFyhxcXFxcXFxcXFxhycYcnGHKHKHKHFxcocXFxcXFxcXFxcXFxhycYcococococXKHFxcXFxcv9ycXFxcXGHJxhycYcococXKHFxcocXFxcXFxcXGHJxcYcnGHKHKHKHFyhxcXKHFxcXFxcXFxhycXGHJxhyhyhyhxcocXFyhxcXFxcXFxcYcnFxhycYcococococXKHFxcXFxcXFxcXFxcXGHJxhycYcococXKHFyhxcXFxcocXGHJxcXFxhycYcococococXKHFxcocXFxcXFxcXGHJxcXGHKHJxhyhxcococXFxcocXFxcXFxcXGHJxcXGHKHJxhyhxcococXFyhxcXFxcXFxcXFxhycXGHJxhyhyhyhyhxcocXFxcocXFxcXFxhycXFxhycYcnGHKHKHFyhxcocXFxcXFxcv9ycXFxcXFxhycYcocnGHKHFyhxcocXFxcocXFxcXFxcYcnFxcYcnGHKHKHKHKHFyhxcocXFxcXFxcXFxcXFxcYcnFxhyhycYcococXKHFxcocXFxcXFxcXFxcXFxcXGHJxhycYcococococXKHFxcXKHFxcXFxcXFxcYcnFxcYcnGHKHKHKHKHFyhxcocXFxcXFxcXFxcXFxcXFxhycXGHKHJxhyhxcococXFyhxcXFyhxcXFxcYcnFxcXGHJxhycYcococococXKHFxcocXFxcXFxcXFxcXFxcYcnFxhycYcococococXKHFyhxcXKHFxcXFxcXFxcXGHJxcXGHJxhyhyhyhyhyhxcocXKHFxcXFyhxcXFxcYcnFxcXGHJxhycYcocnGHFyhyhxcocXFyhxcXFxcXFxcXFxcXFxcYcnFxhycYcocococococXKHFyhxcXFxcocXFxcXFxhycXFxcYcnFxhyhycYcococXKHKHFyhxcXFyhxcXFxcXFxcXFxcYcnFxcYcnGHJxhyhyhyhyhxcocXKHFxcocXFxcXFxcXFxcXFxcXGHJxcXGHJxhyhycYcocXKHKHFyhxcXKHFxcXKHFxcXFxcXFxhycXFxhycXGHJxhyhycYcocXKHKHFyhxcXKHFxcXFyhxcXFxcXGHJxcXFxcYcnGHJxhycYcococococXKHFyhxcXKHFxcXFyhxcXFxcYcnFxcXFxhycXGHJxhycYcococococXKHKHFxcocXFxcocXFxcXFxcXFxcXFxcYcnFxcYcnGHJxhycYcococococXKHFyhxcocXFxcXKHFxcXFxcXFxcXFxcYcnFxcYcnFxhycYcocococococococXKHFxcocXFxcocXFxcXFxcXFxcXFxcXFxhycXGHJxcYcnGHJxhyhyhyhyhxcococXKHFxcocXFxcXKHFxcXFxcXFxcXFxcYcnFxcXGHJxcYcnGHJxhyhyhyhyhyhyhxcocXKHFxcocXFxcocXFxcXFxcXFxcXFxcXFxhycXFxhycXGHJxhycYcnGHKHKHKHKHFyhyhxcocXFyhxcXFyhxcXFxcXFxcXFxcXFxcXFxcXFxcYcnFxcYcnGHJxhycYcococnGHFyhyhyhxcocXKHFyhxcXFyhxcXFxcocXFxcXFxcXFxcXGHJxcXFxcYcnFxhycXGHJxhyhycYcococococococXKHFyhxcocXFyhxcXFyhxcXFxcXFxcXFxcXFxcXFxcXFxcXGHJxcXGHJxcYcnGHJxhycYcococnGHKHFyhyhyhxcocXKHFyhxcXKHFxcXKHFxcXFxcXFyhxcXFxcXFxhycXFxcXFxcYcnFxcYcnFxhycYcnGHJxhyhycYcococococXKHKHFyhyhxcocXFyhxcXKHFxcXKHFxcXFxcXFxcocXFxcXFxcYcnFxcXFxcXGHJxcXFxhycXGHJxcYcnGHJxhyhycYcococococococococXKHFyhxcocXKHFyhxcXKHFxcXFyhxcXFxcXKHFxcXFxcXFxcXFxcXFxcXFxhycXFxcXFxhycXFxhycXGHJxcYcnGHJxhycYcnGHKHJxhyhyhyhyhyhyhyhxcococXKHFyhyhxcXKHFyhxcXKHFxcXKHFxcXFyhxcXFxcXFyhxcXFxcXFxcXFxcXFxcXFxcXGHJxcXFxcXFxhycXFxcYcnFxcYcnFxhycYcnFxhycYcnGHJxhyhycYcococnGHKHKHKHKHKHKHKHFyhyhyhxcocXKHKHFyhxcocXFyhxcocXFyhxcXFyhxcXFyhxcXFxcocXFxcXFyhxcXFxcXFxcXFxcXFxcXFxcXFxcXFxcXFxcXFxcXFxcXFxcXGHJxcXFxcXGHJxcXFxhycXFxhycXFxhycXGHJxcYcnFxhycYcnFxhycYcnGHJxhycYcocnGHKHJxhyhycYcocococnGHKHKHKHKHKHKHKHKHKHKHFyhyhyhyhxcococXKHKHFyhyhxcocXKHFyhyhxcocXKHFxcocXKHFyhxcXKHFyhxcXKHFxcocXFyhxcXKHFxcocXFxcocXFyhxcXFyhxcXFxcocXFxcocXFxcXKHFxcXFxcocXFxcXFyhxcXFxcXFyhxcXFxcXFxcocXFxcXFxcXFyhxcXFxcXFxcXFyhxcXFxcXFxcXFxcXKHFxcXFxcXFxcXFxcXFxcocXFxcXFxcXFxcXFxcXFxcXKHFxcXFxcXFxcXFxcXFxcXFxcXFyhxcXFxcXFxcXFxcXFxcXFxcXFxcocXFxcXFxcXFxcXFxcXFxcXKHFxcXFxcXFxcXFxcXFyhxcXFxcXFxcXFxcocXFxcXFxcXFxcocXFxcXFxcXFyhxcXFxcXFyhxcXFxcXFyhxcXFxcXKHFxcXFxcocXFxcXKHFxcXKHFxcXKHFxcXKHFxcXKHFxcXKHFxcocXFyhxcXKHFxcocXKHFxcocXKHFxcocXKHFyhxcocXKHFyhxcococXKHFyhyhxcocococXKHKHKHFyhyhyhyhyhyhyhyhyhyhyhyhycYcococnGHKHJxhyhycYcnGHKHJxhycYcnGHJxcYcnGHJxcYcnFxhycXGHJxcXGHJxcXFxhycXFxcXGHJxcXFxcXFxhycXFxcXFxcXFxcXFxcXFxcXFxcXFxcXFxcXFxcXKHFxcXFxcXFyhxcXFxcXKHFxcXKHFxcocXFyhxcXKHFyhxcXKHFyhyhxcocXKHKHKHFyhyhyhyhyhyhyhyhycYcococnGHJxhyhycXGHJxhycYcnFxhycXFxhycXFxhycXFxcXFxhycXFxcXFxcXFxcXFxcXFxcXFxcXFxcXFxcocXFxcXFxcocXFxcocXFyhxcXKHFyhxcXKHKHFyhxcocococXKHKHKHKHJxhyhyhycYcnGHJxhycYcnFxhycXGHJxcXGHJxcXFxcYcnFxcXFxcXFxcXFxcXFxcXFxcXFyhxcXFxcXKHFxcXKHFxcocXFyhxcocXKHFyhyhyhxcocococnGHKHKHJxhycYcnGHJxhycXFxhycXFxhycXFxcXFxhycXFxcXFxcXFxcXKHFxcXFxcXFyhxcXFyhxcXKHFyhxcocXKHFyhyhyhyhyhyhyhycYcocnGHJxhycXGHJxcXGHJxcXFxcYcnFxcXFxcXFxcXFxcXFyhxcXFxcXKHFxcXKHFyhxcocXKHFyhyhyhyhyhyhyhycYcocnGHJxcYcnFxhycXFxcXGHJxcXFxcXFxcXFxcXFxcocXFxcXKHFxcXKHFyhxcocXKHFyhyhyhyhyhycYcnGHKHJxcYcnFxhycXFxcXGHJxcXFxcXFxcXFxcocXFxcXFyhxcXFyhxcocXKHFyhyhyhyhyhyhycYcocnGHJxcYcnFxcXGHJxcXFxcXFxcXFxcXFxcXFyhxcXFxcocXKHFxcococXKHKHKHKHKHJxhycYcnGHJxcXGHJxcXFxcXFxhycXKHFxcXFxcXFxcocXFyhxcocXKHFyhyhyhyhyhycYcnGHJxhycXFxhycXFxcXFxcXFxcXFxcXFxcXFyhxcXFyhxcocXKHFyhyhyhyhycYcocnGHJxcYcnFxcXFxhycXFxcXFxcXKHFxcXFxcocXFyhxcocXKHKHKHKHKHJxhycYcnFxhycXFxcYcnFxcXFxcXFxcXKHFxcXFyhxcocXKHFyhyhyhyhyhycYcnGHJxcYcnFxcXFxcXFxcXFxcXFxcXFxcocXFyhxcocXKHKHFyhycYcocnGHJxcYcnFxcXFxcYcnFxcXKHFxcXFxcocXFyhxcocXKHKHKHKHJxhycYcnFxhycXFxcXFxcXFxcXFxcXFxcXKHFxcocXKHFyhyhyhyhyhycXGHJxhycXFxcXFxcXFxcXFxcXFxcXFyhxcXKHFyhyhyhyhyhycYcnGHJxcYcnFxcXFxcXFxcXFxcXFyhxcXKHFyhxcococococnGHJxhycXGHJxcXFxcXFxcXFxcXFxcocXFyhxcocXKHKHKHJxhycYcnFxhycXFxcXFxcXFxcXFxcXFyhxcXKHFyhyhyhyhyhycYcnGHJxcXFxcXFxhzhxcXFxcXFyhxcXKHFyhyhyhyhycYcnGHJxcXFxhycXFxcXFxcocXFxcocXFyhyhxcococnGHJxhycXFxhycXFxcXFxcXFxcocXFxcocXKHKHFyhycYcnGHJxhycXFxcXFxcXFxcXFxcXFyhxcXKHFyhyhyhyhycYcnFxcYcnFxcXFxcXFxcXFxcocXFyhxcococococnGHJxhycXFxcXFxcXFxcXFxcXFyhxcXKHFyhyhyhycYcnGHJxcXFxcYcnFxcocXFxcXKHFxcocococococnGHJxcXGHJxcXFxcXFxcocXFxcocXKHFyhyhycYcnGHJxcXFxhycXFxcXKHFxcXKHFxcococococnGHJxhycXFxcXFxcXFxcXFxcXKHFyhxcocococnGHJxhycXFxcXFxcXFxcXFxcocXFyhxcocococnGHJxcYcnFxcXFxcXFxcXFyhxcXKHKHFyhycYcocnFxcYcnFxcXFxcXFxcocXFyhxcococococnGHJxcXGHJxcXFxcXKHFxcXKHFyhyhyhyhycYcnFxcXGHJxcXFyhxcXFxcocXKHKHKHJxhycYcnFxcXFxcXFxcXFxcXKHFyhxcocococnFxhycXFxcXFxcXFxcXFxcXKHFyhyhyhyhycYcnFxcXFxhycocXFxcXFyhxcocococnGHJxhycXFxcXFxcXFxcXKHFxcococXJxhyhycXGHJxcXFxcXFxcXKHFxcocXKHKHKHJxcYcnFxcXFxcXFxcXFxcXKHFyhxcocnGHJxhycXFxcXFxcXFxcXFxcocXKHFyhyhycYcnFxcXGHJxcXKHFxcXFyhxcocococnFxhycXFxcXFxcXFxcXFxcocXKHKHKHJxhycXGHJxcXFxcXFyhxcXKHFyhyhyhycXGHJxcXFxcXFxcXFxcocXKHFyhyhycYcnFxcXGHJxcocXFxcXKHFyhyhyhycYcnFxcXFxcXFxcXFxcXKHFyhyhyhycYcnFxcXGHJyhxcXFxcocXKHKHKHKHJxcXGHJxcXFxcocXFxcococXJxhyhycXFxcYcnFxcocXFxcocXKHKHJxhycYcnFxcXFxcXFxcocXFyhyhyhycYcnFxcYcnFxcXKHFxcXKHKHKHKHJxhycXFxcXFxcXFxcXKHFyhxcnGHKHJxcXGHJxcXFxcocXFyhxcococnGHJxcYcnFxcXFyhxcXFyhyhyhyhycYcnFxcXFxcXFxcocXFyhyhyhycYcnFxcXFxcXFxcXFxcocXKHKHKHJxcYcnFxcXFxcXKHFxcocXKHJxhycXGHJxcXFxcXFyhxcXKHKHKHJxhycXFxcYc4cXFxcXKHFyhyhycYcnFxcXFxcXFxcXFxcocXKHKHJxhycXFxcXFxcXFxcXFyhxcococnGHJxcXFxcXFxcXFxcXKHFyhyhycYcnFxcXFxcXFxcXFyhxcococnGHJxcYcnFxcXKHFxcXKHKHKHJxhycXFxcXFxcXFxcXKHFyhyhycYcnFxcYcnKHFxcXFyhyhyhyhycXGHJxcXFxcocXFyhxcocnGHJxhycXFxcXFxcocXFyhyhycYcnFxhycXFxcXKHFxcocococnGHJxcXFxcXFxcXFyhxcococnGHJxcXFxcXFxcXFxcococococnFxhycXFxcXKHFxcococococnFxcXFxcXFxcXFyhxcocnGHJxhycXFxcXFxcocXFyhyhycYcnFxcXFxcXFxcXFyhxcococnFxhycXFxcXFyhxcXKHKHKHJxcYcnFxcXFxcocXFyhyhycYcnFxcXFxcXFxcXFyhyhyhycYcnFxcXFxcXFxcXKHKHKHKHJxcXFxhzhxcXFxcocococnFxhycXFxcXFyhxcXKHKHJxhycXFxcXFxcXFxcocXKHJxhycXGHJxcXKHFxcXKHKHKHJxcYcnFxcXFyhxcXKHKHJxhycXFxcXFxcXFxcXKHKHKHJxhycXFxcXFxcocXKHKHKHJxcYcnFxcXKHFxcocXJxhycYcnFxcXFxcXKHFyhyhyhycXFxcXFxcXFxcXKHKHKHJxhycXFxcXFxcocXFyhycYcnFxhycXFxcocXFyhyhycYcnFxcXFxcXFxcocXKHKHJxcYcnFxcXFyhxcocXKHJxcYcnFxcXFxcocXFyhyhycXGHJxcXFxcocXFyhyhycYcnFxcXFxcXFxcocococnGHJxcXFxcXFxcococXJxhycXFxcXFxcXFxcocococnGHJxcXFxcXKHFxcocnGHJxcYcnFxcocXFyhyhyhycXFxcXFxcXFxcXKHKHKHJxcXFxcXFxcXFyhxcocnGHJxcXFxcXFxcXKHKHKHJxhycXFxcXFyhxcocococnFxcXFxcXFxcocXKHKHJxcXFxcXFxcXFxcococnGHJxcXFxcXFxcocXKHKHJxcXFxcXFxcXFxcococnGHJxcXFxcXFxcocXKHJxhycXFxcXFxcXFyhyhyhycYcnFxcXFyhxcocXJxhycXFxcXFxcXFyhxcocnGHJxcXFxcXFxcocXKHJxhycXFxcXFxcocXKHKHJxhycXFxcXFyhxcococnFxhycXFxcocXKHFycYcnFxcXFxcXFxcocXKHJxhycXFxcXFyhxcocXJxhycXFxcXFxcXKHFyhycYcnFxcXFxcXKHFyhyhycXFxcXFxcXFxcocXJxhycXFxcXFxcXFxcococnGHJxcXFxcXKHFyhyhycYcnFxcXFyhxcocococnFxcXFxcXKHFyhyhycXFxcXFxcXFxcocococnFxcXFxcXFyhxcocnGHJxcXFxcXFyhxcocnGHJxcXFxcXFyhxcocnGHJxcXFxcXFyhxcocnGHJxcXFxcXKHFyhyhycYcnFxcXFyhxcococnFxcXFxcXFxcXKHKHJxhycXFxcXFyhxcococnFxcXFxcXFxcocococnFxcXFxcXFyhxcocnGHJxcXFxcocXFyhycYcnFxcXFxcXKHKHKHJxhycXFyhxcXKHKHJxhycXFxcXKHFyhyhycXFxcXFxcXFyhxcnGHJxcXFxcXFxcocXKHJxcXGHJyhxcXKHFycYcnFxcXFxcXKHFyhycYcnFxcXFyhxcococnGHJxcXFyhxcococnGHJxcXFyhxcococnGHJxcXFyhxcococnGHJxcXFyhxcXKHJxhycXFxcXFyhxcocnFxhycXFxcocXKHKHJxhycXFyhxcXKHKHJxcXFxcXFxcXKHKHJxhycXFxcocXFyhycYcnFxcXFxcocXKHJxcYcnFxcXKHFyhyhycXFxcXFxcXKHFycYcnFxcXFxcXFyhyhyhycXFxcXFyhxcococnFxcXFxcXKHFyhycYcnFxcXKHFxcocnFxhycXFxcocXKHKHJxcXFxcXFxcococnGHJxcXFxcocXKHJxhycXFxcXFyhyhyhycXFxcXFxcXKHKHJxhycXFxcXKHFycYcnFxhycocXFyhyhycXFxcXFxcXFyhyhycXFxcXFxcXKHFycYcnFxcXFxcXKHFycYcnFxcXFxcXKHFycYcnFxcXFxcXKHFycYcnFxcXFxcXKHKHKHJxcXFxcXKHFyhycXGHJxcocXFyhyhycXFxcXFxcocXKHJxcXFxcXFxcXKHKHJxcXFxcXFxcXKHKHJxcXFxcXFxcococnGHJxcXKHFxcocnFxhycXFyhxcococnFxcXFxcXFyhyhycYcnFxcocXKHKHJxcXFxcXFxcococnGHJxcXKHFyhyhycXFxcXFxcXKHKHJxhycXKHFxcococnFxcXFxcXKHFycYcnFxcXFxcocXKHJxcXFxcXFxcocXJxhycXFxcXKHFyhycYcnFxcXKHFyhycYcnFxcXKHFyhyhycXFxcXFxcococnFxcXFxcXFxcocnGHJxcXFxcXKHKHJxhycXFyhxcXJxhycXFxcXFxcXKHKHJxcXFxcXFyhxcnGHJxcXFxcXKHKHJxhycXFxcocXKHJxcXFxcXFxcXKHKHJxcXFxcXFyhyhycXGHJyhxcXKHJxhycXFxcXKHFycYcnFxcXFxcXKHKHJxcXFxcXFyhxcnGHJxcXFxcocXKHJxcXFxcXFxcocXJxcYcnFyhxcXKHJxcYcnKHFxcococnFxcXFxcXKHKHJxcXFxcXFxcococnFxcXFxcXKHKHJxcXFxcXFxcococnFxcXFxcXKHFycYcnFxcXKHFyhycXGHJxcocXKHKHJxcXFxcXKHKHJxhycXFyhxcococnFxcXFxcococnFxhycocXFyhycXFxcXFxcXFyhycYcnFxcXKHFyhycXFxcXFxcXKHKHJxcXFxcXFyhyhycXFxcXFxcococnGHJxcocXKHKHJxcXFxcXKHFycYcnFxcXKHFyhycYcnFxcocXKHJxcYcnKHFxcocnGHJxcXKHFyhycYcnFxcXKHFycYcnFxcXFxcococnFxcXFxcXKHKHJxcXFxcXFxcocnGHJxcXKHFyhyhycXFxcXKHFycYcnFxcXFyhxcnGHJxcXFxcocXJxhycXFxcXKHKHJxhycXKHFxcnGHJxcXFxcXKHFycXGHJxcocXKHJxhycXFxcocococnFxcXKHFyhycXGHOHFxcococnFxcXFyhxcocnFxcXFxcXKHJxhycXFxcXKHKHJxcXFxcXFxcocnGHJxcocXFyhycXFxcXFxcXKHJxhycXFyhxcocnGHJxcocXFycYcnFxcXFxcococnFxcXFxcocXJxcYcnFyhxcocnGHJxcocXFycYcnFxcXFxcococnFxcXFxcococnFxcXFxcXKHKHJxcXFxcXKHKHJxcXFxcXFyhycYcnFxcXKHKHJxhycXKHFyhyhycXFxcXKHKHJxcXFxcXFyhyhycXFxcXFyhyhycXFxcXFyhxcnFxcXFxcXFyhyhycXFxcXKHFycYcnFxcocXKHJxhycXKHFyhycYcnFxcocXJxhycXFxcXKHKHJxcXFxcXFyhycYcnFxcocXKHJxcXFxcXFyhyhycXFxcXKHFycYcnFxcocXKHJxcXFxcXFxcocnFxcXFxcXKHKHJxcXFxcXKHJxhycXFxcococnGHJyhxcXKHJxcXFxcXFyhycYcnFxcXKHKHJxcXFxcXFyhycYcnFxcocXKHJxcXFxcXKHKHJxcXFxcXKHKHJxcXFxcXKHKHJxcXFxcocXJxhycXFyhxcnGHJxcXFxcococnFxcXFxcococnFxcXFxcococnFxcXFyhyhycXFxcXFxcocnFxcXFxcXFyhycXFxcXFxcocnGHJxcXKHFycYcnFxcXKHFycXGHJyhxcXJxhycXFxcXKHKHJxcXFxcocXJxhycXKHFxcnGHJxcXFyhyhycYcnKHFyhyhycXFxcocXJxcYcnFyhxcnGHJxcXFyhxcnGHJxcXKHFyhycXFxcXFyhycYcnFxcocXKHJxcXFxcXKHJxhycXFyhxcnGHJxcXKHFyhycXFxcXFyhyhycXFxcXKHKHJxcXFxcXKHKHJxcXFxcocnGHJxcXFyhyhycXFxcXFyhycYcnFxcococnGHJyhxcococnFxcocXKHJxcXFxcXKHKHJxcXFyhxcnGHJxcXKHFycYcnFxcXKHKHJxcXFxcXKHKHJxcXFyhxcnFxhycocXKHJxcXFxcXFyhycYcnKHFxcnGHJxcXKHFyhycXFxcXFyhycXGHOHFxcocnFxcXFxcocnGHJxcXKHKHJxcXFxcXFyhycXFxcXFyhyhycXFxcXKHKHJxcXFyhxcnGHJxcXKHKHJxhycocXKHJxcXFxcXFyhycXFxcXFyhyhycXFxcXKHJxhycXFyhyhycXFxcXFxcnGHJxcXFxcocnFxhzhxcXJxhycXFxcococnFxcXFxcocnFxcXFxcXKHJxcXFxcXFyhycXFxcXFyhyhycXFxcocXJxcXFxcXFxcnGHJxcXFyhyhycXFxcXKHKHJxcXFyhxcnFxhzhxcXKHJxcXFxcococnFxcXFyhyhycXFxcXKHJxhycXKHFyhycXFxcXKHKHJxcXFxcococnFxcXKHKHJxcXFxcXKHJxcXFxcXFycYcnFxcXKHFycXFxcXFxcocnFxcXFxcXJxhycXFxcococnFxcXFyhyhycXFxcococnFxcXFxcocnFxcXFxcocnGHJxcocXJxhycXKHFyhycXFxcXFyhycXFxcXFyhyhycXFxcococnFxcXKHFycXFxcXFxcocnFxcXFxcXKHJxcXFxcococnFxcXKHFycXFxcXFxcocnFxcXFxcocnFxcXFxcXKHJxcXFxcococnFxcXFyhycXFxcXFxcocnFxcXFxcocnFxcXFxcXKHJxcXFxcococnFxcXKHKHJxcXFxcocnFxhzhxcocnFxcXFxcocnFxcXFxcXJxhycXFyhxcnGHJyhxcocnFxcXFxcXJxhycXFyhyhycXFxcXKHKHJxcXFyhyhycXFxcococnFxcXKHFycXFxcXFyhyhycXFyhxcnFxcXFxcXKHJxcXFxcXKHJxcXFxcXKHKHJxcocXKHJxcXFxcocnFxcXFxcXKHJxcXFxcococnFxcocXJxhycXKHFycXGHOHFxcnFxhzhxcXJxhycXKHFycYcnFxcococnFxcXKHFycXFxcXFyhycXFxcXFxcnGHJxcXKHKHJxcXFxcocnFxcXFxcXJxhycXFyhyhycXFxcXKHJxcXFxcXKHJxhycocXJxhycXFyhyhycXFxcococnFxcXKHFycXFxcXKHKHJxcXFyhyhycXFxcocnGHJxcococnFxcXFxcnGHJxcXKHFycXFxcXFyhycYcnKHFycYcnFyhxcnGHJxcocXJxcYc4cXKHJxcXFxcococnFyhxcocnFxcXKHKHJxcXFyhyhycXFxcocnGHJyhxcocnFxcXFyhycXFxcXFyhycXFxcXFyhycXFxcXKHJxcXFxcXFycYcnFyhxcnGHJyhxcocnFxcXFyhycYc4cXFycYcnKHFyhycXFxcXFycYcnFxcococnFxcXKHJxhycocXKHJxcXFyhyhycXFxcococnFxcococnFxcXKHKHJxcXFyhycXFxcXFxcnGHJxcocXJxcXFxcXFycYcnFxcocnGHJxcococnFxcXFyhycXFxcXFycYcnFxcococnFxcXKHKHJxcXKHKHJxcXFyhyhycXFyhyhycXFxcococnFxcococnFxcXKHKHJxcXKHFycXFxcXFycYcnFxcococnFxcXKHKHJxcXKHKHJxcXFyhycXFxcXFyhycXFxcXFyhycXFxcococnFxcococnFxcXKHJxhycocXJxhycXKHKHJxcXFxcocnFxcXFyhycXFxcXFycYcnFxcococnFxcococnFxcXKHKHJxcocXJxhycocXKHJxcXFyhycYcnKHFycXFxcXFxcocnFxcocXJxcXFxcXKHJxcXFxcocnFxcXFxcnGHJxcocXJxcXFxcXKHJxcXFxcXJxcYc4cXKHJxcXFyhyhycXKHFycYcnKHFyhycXFyhxcnFxcXFxcnGHJxcXKHJxhycocXJxhycocXKHJxcXKHFycXFxcXKHKHJxcocXJxcXFxcXKHJxcXFxcocnFxcXFxcnGHJyhxcocnFxcXKHJxcXFxcXKHJxcXFyhyhycXFyhycYcnKHFycYcnKHFycYcnKHFyhycXFyhyhycXFxcocnFxcXFxcnGHJxcocXJxcXFxcXJxhycXKHFycXFxcXFyhycXFxcocnGHJyhxcnFxcXFxcocnFxcXKHKHJxcXKHJxhycocXJxcXFxcXKHJxcXFxcocnFxcXKHKHJxcocXJxcXFxcXKHJxcXFxcocnFxcXKHJxhzhxcocnFxcXFycYcnFyhxcnFxcXFxcnGHJxcococnFxcXKHJxcXFxcXJxhycocXKHJxcXKHKHJxcXKHKHJxcocXJxhzhxcXJxcXFxcXKHJxcXFyhycXFxcXFycYcnFyhyhycXFyhyhycXFyhyhycXFyhycYcnKHFycXFxcXFycYcnFyhyhycXFyhyhycXFyhyhycXFyhycXFxcXFyhycXFxcocnFxcXFyhycXFxcXKHJxcXFxcocnFxcXKHJxcXFxcocnFxcXFxcnFxcXFxcocnFxcXKHJxcXFxcXJxhycocXJxhzhxcXJxcXFxcXJxcYc4cXJxhycocXJxcXFxcXKHJxcXFyhycXFxcXKHJxcXFyhyhycocXKHJxcXKHKHJxcXKHJxcXFxcXKHJxcXKHKHJxcocXJxcXFxcXJxcXFxcXFycXFxcXFyhycXFxcocnFxcXFyhycXFxcocnFxcXFyhycXFxcXKHJxcXFyhycXFxcXKHJxcXFyhycXFxcXFycXFxcXFyhycXFxcocnFxcXFyhycXFxcocnFxcXFyhycXFxcXJxhycXKHKHJxcocXJxcXFxcocnFxcXFyhycXFxcocnFxcXKHKHJxcococnFxcocnFxcXFxcocnFxcocnFxcXFxcnGHJyhxcnFxcXFxcnFxcXFxcocnFxcXKHJxcXFxcocnFxcococnFxcocnFxcXFxcnFxcXFxcocnFxcococnFyhyhycXFyhyhycXKHKHJxcXKHJxcXFxcXJxcXFxcXKHJxcXKHKHJxcococnFxcocnGHOHFycYc4cXKHJxcXKHKHJxcococnFxcocnFxcXFxcnFxcXFxcnGHJyhxcnFxcXFyhycXFxcXJxhycocXJxcXFxcocnFxcXFycYcnKHFycXFxcXKHJxcXFxcnGHJyhxcnFxcXFyhycXFxcocnFxcXFyhycXFxcnGHJxcococnFxcocnFxcXFyhycXFxcocnFxcXKHJxcXFxcnGHJxcocnFxcXFxcnFxcXFxcocnFyhxcnFxcXFyhycXFxcocnFxcXKHJxcXFxcnGHJyhxcnFxcXFyhycXFxcocnFxcXFycYcnKHFycXFxcXKHJxcXKHKHJxcococnFxcocnFxcXFycYcnKHFycXFxcXKHJxcXFyhycXFxcocnFxcXFycXFxcXFyhycXFyhycXFxcXFycXFxcXKHJxcXFyhycXFxcocnFxcXFycYcnKHKHJxcXKHJxcXFxcXJxcXFxcocnFxcococnFyhyhycXKHKHJxcococnFxcocnFxcXKHJxcXFxcocnFxcocnFxcXFycYcnFyhycXFxcXKHJxcXKHKHJyhxcnFxcXFyhycXFxcocnFxcXKHJxcXKHKHJxcococnFyhyhycXKHKHJxcococnFyhyhycXKHKHJxcococnFyhyhycXKHKHJxcXKHJxcXFyhycXFxcocnFxcXKHJxcXKHKHJxcococnFyhyhycocXJxcXFxcXJxcXFxcocnFxcXJxhycXKHJxcXFxcocnFxcocnFxcXFyhycXFyhycXFxcXKHJxcocXJxcXFyhycXFxcocnFxcXKHJxcXFyhycXFxcocnFxcocnFxcXFxcnFxcXFycYcnKHKHJxcXKHJxcXFyhycXFxcXJxcXFxcocnFxcXKHJxcXKHJxcXFxcocnFxcocnFxcXKHJxcXFxcnFxcXFyhycXFxcocnFxcocnFxcXFycYcnKHKHJxcococnFyhycYc4cXJxcXFxcnGHJyhyhycXKHFycXFyhyhycXKHJxcXFxcocnFyhxcnFxcXKHJxcXKHKHJyhxcnFxcXFycYc4cXKHJyhxcnFxcXFxcnFxcXKHJxcXFxcnGHOHFycXFxcXKHJxcXKHJxcXFxcnFxcXFxcnFxcXFyhycXFyhycXFxcocnFxcXKHJxcXKHJxcXFxcnFxcXFxcnFxcXFyhycXFyhycXFxcocnFxcXKHJxcXKHJxcXFxcnFxcXFyhycXFyhycXFxcXJxcXFxcXJxcXFxcnGHJyhyhycXKHJxcXFxcocnFxcocnFxcXJxhycocXJxcXFyhycXFxcnGHJyhxcnFxcXKHJxcXKHJxcXFxcnGHOHFycXFxcXKHJxcococnFyhycXFxcXKHJxcocnGHOHFycXFxcocnFxcXKHJxcocXJxcXFyhycXFyhycXFxcocnFxcXKHJxcocXJxcXKHKHJyhyhycXFycYcnFyhycXFxcocnFxcXJxhycococnKHFycXFxcXJxcXFxcXJxcXFyhycXFxcocnFxcXJxcXFxcXJxcXFxcnGHOHFycXFxcXKHJxcococnKHFycXFxcocnFxcocnFxcXFycXFxcXKHJxcococnKHFycXFxcocnFxcocnFxcXKHJxcXKHJxcXFxcnFxcXFycXFxcXFycXFxcocnFxcXKHJxcXKHJxcXFycYcnKHKHJyhxcnFxcXKHJxcXKHJxcXFyhycXFyhycXFxcocnFxcocnFxcXJxcXFxcXJxcXFxcocnFyhycXFxcXKHJxcocnFxcXFycXFxcXKHJxcocnFxcXFyhycocXJxcXFyhycXFxcnFxcXFxcnFxcXFycXFxcXKHJxcXJxhycXKHJxcXFycYcnKHKHJyhxcnFxcXJxhycococnKHFycXFxcocnFxcocnFxcocnFxcXFyND9hv8CecXJxcXFxcocnFyhyhycococnFyhycXFxcocnFxcocnFxcXJxcXFxcXJxcXFyhycXFxcnFxcXFxcnFxcXKHJxcXFycXFxcXKHJxcXKHJxcocXJxcXKHJxcXFyhycXFyhycXFyhycXFxcocnFyhyhzhxcocnKHFycXFxcnGHOHFycXFxcXJxhzhxcnFxcXJxhzhxcnFxcXFycYc4cXJxcXFycXFxcXFycXFxcXJxcXFxcocnFyhycXFxcocnFxcocnFxcocnFxcXKHJxcocnFxcXFycXFxcocnFxcXJxcXFxcocnFxcnGHJyhycXFxcXJxcXFxcocnFyhycXFxcocnFxcnGHJyhyhycococnFyhycXFxcocnFyhycXFxcXJxcXFxcnFxcXFycXFxcXKHJxcocnFxcXKHJxcXJxhycococnKHKHJyhxcnFxcocnFxcXKHJxcocnFxcXE78HG5D45xcocnFxcocnFxcocnFxcXJxcXFxcocnFyhycXFxcocnFxcnGHJyhycXFxcXJxcXFxcnFxcXFycXFxcXKHJxcocnFxcXJxcXFxcXJxcXFycXFxcXFycXFxcocnFxcocnFyhyhycococnKHKHJyhyhycocXJxcXKHJxcXFycXFxcXKHJxcocnFxcXJxcXFxcXJxcXFycYc4cXJxcXFyhycXKHJxcXFxcnFxcXKHJxcococ4cXJxcXFxcnFxcXKHJxcXKHJxcXJxhycococnKHJxcXFxcnFxcXFycXFxcXJxcXFxcnFxcXKHJxcXKHJxcXKHJxcXKHJxcococnKHKHOHFycXFxcXJxcXFxcnFxcXKHJxcXJxhycocnFxcXFycXFxcocnFyhycXFxcXJxcXFycYcnKHJxcXFyhycocXJxcXFycXFxcXKHJxcocnFxcXJxcXFxcnFxcXFycXFxcXJxcXFxcnFxcXFycXFxcXJxcXFyhycXFycYcnKHJxcXFyhycXKHJxcXFycXFxcXKHJxcocnFxcocnFxcocnFxcocnFyhycXFxcXJxcXFyhycXKHJxcXFycXFxcXKHJyhxcnFxcocnFyhyhycocnFxcXFycXFxcnFxcXFyhycXKHJxcXKHJxcXFycXFxcocnFxcnGHOHFycXFxcnFxcXFyhycXKHJxcXKHJxcococ4cXJxcXFyhycocXJxcXKHJxcXKHJxcXKHJxcocnFxcXKHJxcocnFxcXJxcXFxcnFxcXKHJxcocnFxcXKHJxcocnFxcocnFxcocnFyhycXFxcocnKHFycXFyhycXFycYcnKHJxcXFycXFxcXKHJyhyhycocnFxcXKHJxcocnFxcocnFxcocnFxcnFxcXFxcnFxcocnFxcocnFxcnGHOHFycXFyhycXFyhycXFyhycXKHJxcXFycXFxcXJxcXFxcnFxcXJxcXFxcocnKHJxcXFxcnFxcXJxcXFxcocnKHJxcXFxcnFxcXJxcXFxcnFxcXFycXFxcnFxcXFyhycococ4cXJxcXFycXFxcXJxcXFxcnFxcXKHJyhxcnFxcnGHJyhycXFxcnFxcXFycXFxcocnFyhycXFxcnFxcXKHJxcocnFxcXJxcXFyhycXFycXFxcXJxcXFxcnFxcXJxhzhyhycocnFxcXKHJxcocnFxcnGHOHFycXFyhycXFyhycXKHJxcXKHJxcXKHJxcocnFxcocnFxcnFxcXFyhycococ4cXJxcXFycXFxcocnFyhycXFxcnFxcXFycXFyhycXFxcnFxcXJxhzhyhycocnFxcXKHJxcnGHJyhycXFxcnFxcXFycXFxcnGHOHJxcXFxcnFxcXJxcXFxcnFxcXJxcXFxcnFxcXKHJxcocnFxcocnFyhycXFyhycXKHJxcXFycXFxcocnFyhycXFyhycXKHJxcXKHJxcXJxcXFxcnFxcXFycXFyhycXFyhycXKHJxcXKHJxcocnFxcXJxcXFycXFxcXJxcXFxcnFxcocnFxcocnFyhycXFycXFxcXKHJyhycXFxcocnKHKHOHFycXFyhycXKHJxcXKHJxcXJxcXFxcnFxcXKHJxcocnFyhycXFxcnFxcXKHJyhyhycocnFxcXJxcXFyhycococnKHJxcXFycXFxcocnKHKHOHFycXFyhycXFycXFxcXJxcXFyhycocnFxcXFycXFyhycXKHJxcXKHJxcocnFxcocnKHFycXKHJxcXFycXFxcXJxcXKHJxcXJxcXFxcnFxcXKHJxcnGHOHFycXFycYc4cXJxcocnFxcXJxcXFxcnFxcocnFyhycXFxcnFxcXJxcXFyhycXKHJxcXJxcXFxcnFxcXKHJxcnGHOHFycXKHJxcXFycXFxcXJxcXKHJxcocnFxcocnFyhycXFycXFxcXJxcXFyhycocnFxcXJxcXFxcnFxcocnFyhycXFyhycXKHJxcXJxcXFxcnFxcXJxcXFxcnFxcocnFxcnFxcXFycXFxcnFxcXKHJxcocnFyhycXFycYc4coc4cXJxcXJxhzhyhycocnFxcocnFyhycXFycYc4cnFxcXKHJyhycXFxcnFxcXJxcXFxcnFxcocnFyhycXFyhycXKHJxcocnFxcocnFyhycXKHJxcXJxhzhyhzhxcnFxcnFxcXFycXFxcocnKHJxcXFycXFxcnFxcXKHJxcnGHOHKHJyhycXFyhycXKHJxcXJxcXFxcjdD8r28DXJxcXJxcXFyhycXJxhzhxcnFyhycXFxcnFxcocnFxcnFxcXFycXFyhycXKHJxcXJxcXFxcnFxcXJxcXFycXFxcXJxcXKHJxcocnFyhycXFyhycXKHJxcocnFxcnFxcXFycXFyhycXKHJxcXKHJyhycXFxcnFxcXJxcXFxcnFxcocnKHKHJyhycXKHJxcXFycXFyhycXKHJxcXJxcXFxcnFxcXJxcXFycXFxcnFxcXFycXFyhycXKHJxcocnFxcocnKHJxcXFycXFxcnFxcXKHJyhycXFxcnFxcocnFxcnFxcXKHJyhycXFxcnFxcocnFxcnFxcXKHJyhycXFxcnFxcXJxcXFycXFxcocnKHJxcXFycXFxcnFxcXJxcXFyhycocnFxcocnFyhycXKHJxcocnFxcnFxcXFycXFyhycXKHJxcocnFyhycXFyhycocnFxcXJxcXKHJxcocnFxcnFxcXKHJyhycXFxcnFxcocnFyhycXKHJxcXJxcXFxcnFxcnFxcXFycXFxcnFxcXJxcXFycXFxcocnKHJxcXKHJxcnFxcXFycXFxcnFxcXJxcXFyhycocnFxcocnKHJxcXFycXFyhycXKHJxcocnFyhycXFycXFxcXJxcXJxcXFxcnFxcocnFyhycXKHJxcocnFyhycXFycXFxcocnKHJxcXKHJyhycXFxcnFxcXJxcXKHJxcocnFxcnFxcXJxcXFyhycocnFxcocnKHJxcXKHJyhycXFxcnFxcXJxcXFycXFyhycXFycXFxcnFxcXJxcXFyhycocnFxcnFxcXFycXFycXFxcXJxcXKHJyhycXFxcnFxcXJxcXKHJxcocnFyhycXKHJxcocnFyhycXKHJxcXJxcXFycXFxcocnKHJxcXJxcXFyhycocnFxcocnKHJxcXKHJyhycXFyhycocnFxcocnFycXFxcXJxcXKHJxcnFxcXFycXFxcnFxcocnKHJxcXFycXFxcnFxcocnFycXFxcXJxcXFycXFyhycXKHJxcnGHOHJxcXFycXFxcnFxcocnFycYc4cnFxcXJxcXKHJxcocnKHJxcXFycXFyhycXJxcXFxcnFxcocnFycXFxcXJxcXKHJyhycXFyhycocnFxcocnKHJxcXKHOHFycXFycXFxcocnKHJxcocnFxcnFxcXJxcXFyhzhyhycocnFyhycococ4cnFxcXJxcXFycXFyhycXJxcXFxcnFxcocnKHJxcXKHJyhycXFycXFxcoc4cXJxcocnFyhycXKHJxcocnFyhycocnFxcXJxcXKHJxcnFxcXFycXKHJxcXJxcXFxcnFyhycXKHJxcocnFyhycXKHJyhycXFxcnFxcnFxcXFycXFycXFxcoc4cXJxcocnFyhycXJxhzhycXFxcnFxcnFxcXFycXFycXFxcnFxcXKHOHKHOHJxcXFycXFxcnFxcnFxcXFycXFycXFxcnFxcXJxcXFycXFxcnFxcXJxcXJxcXFxcnFxcnFxcXJxcXFyhzhycXFxcnFxcXJxcXJxcXFxcnFyhycXFycXFxcnFxcXJxcXKHJyhycXFycXFxcXJxcocnFyhycXJxhzhycXFyhycocnFxcnFxcXJxcXFycXFyhycXJxcXFyhycocnFyhycXKHJxcnGHOHJxcXJxcXFxcnFyhycXKHJyhycXFxcnFyhycXFycXFxcnFxcXJxcXKHJyhycXFycXFxcnFxcXJxcXFycXFyhycocnFyhycXFycXFyhycocnFxcocnKHJxcocnFycXFxcXJxcXJxcXFyhzhyhzhycXFxcnFxcnFxcXJxcXFycXFxcnFxcnFxcXFycXKHJxcocnKHJxcXKHJyhycXKHJxcocnKHJxcXJxcXFyhzhycXFxcnFxcnFxcXKHOHKHOHJxcXKHJyhycXKHJxcocnKHJxcXKHOHKHOHJxcXFycXFycXFxcnFxcXJxcXFycXFycXFxcnFxcXJxcXKHJyhycXFycXFxcnFxcnFxcXFycXKHJxcocnKHJxcXKHOHKHOHJxcXFycXKHJxcocnFyhycocnFxcnFxcXJxcXKHJyhycXFycXFyhycXJxcXFycXFxcnFxcXJxcXJxcXFyhzhycXFxcnFxcnFxcXJxcXKHJyhycXFycXFxcnFxcnFxcXKHOHKHOHJxcXJxcXFycXFxcnFxcoc4cXJxcnFxcXFycXFycXFxcnFxcocnKHJxcocnFycXFxcXJxcocnFyhycocnFxcnFxcocnFycXFxcnFxcXJxcXKHJyhycXKHJyhycXFycXFxcnFxcXJxcocnFyhycXJxcXFyhycnGHOHJxcXJxcXFycXFyhycocnFyhycocnFxcnFxcXJxcXKHJyhycXKHJyhycXFycXFxcnFxcnFxcXJxcXFycXFycXFxcnFxcXJxcXJxcXFycXFyhycocnFyhycXJxcXFycXFxcnFxcnFxcXJxcXFycXFycXFxcnFxcXJxcocnFyhycXJxcXFycXFxcnFxcnFxcXJxcXKHJyhycXKHJyhycXFycXFyhycocnFyhycocnFxcnFxcXJxcXJxcXFycXFyhycocnFycXFxcXJxcocnKHJxcXJxcXFycXFycXFxcnFxcXJxcXJxcXKHJyhycXFycXFyhzhxcnKHJxcXKHOHJxcXFycXKHJxcoc4cXJxcnGHOHJxcocnFycXFxcoc4cnFxcnFxcXJxcXFycXKHJxcnFxcXJxcXFycXFycXFxcnFxcocnKHJyhycXFycXFxcnFxcnFxcXJxcXJxcXFycXFxcnFyhycXJxcXFxcnKHJxcXKHOHJxcXFycXKHJyhycXFycXFxcnFyhycXKHJyhycXKHJyhycXKHJyhycXFycXFycXFxcnFxcXJxcXJxcXKHJyhycXJxcXFxcnFycXFxcXJxcnFxcXFycXKHJyhycXFycXFycXFxcnFxcXJxcocnFycXFxcnFxcXJxcXJxcXKHJyhycXJxcXFxcnKHJxcXJxcXFycXFycXFxcnFxcnFxcXJxcXJxcXFycXFycXFxcnFxcnFxcXJxOcWBuzp+cXFycXFycXFxcnFxcnFxcXJxcXJxcXFycXFycXFxcnFyhycXKHJyhycXKHJyhycXJxcXFyhzhycXFycXFxcnFyhycXJxcXFyhzhycXFycXFycXFxcnFxcXJxcocnFycXFxcnFxcnFxcXJxcXJxcXFycXFycXFxcnFxcnFxcocnKHJyhycXFycXFyhycnGHOHJxcocnKHJxcocnKHJxcocnKHJxcnFxcXJxcXFycXKHJyhycXFycXFycXFxcnFyhycXKHJyhycocnFxcnFxcnFxcXJxcXKHOHJxcXJxcXFycXKHJxcnFxcXJxcXKHOHJxcXJxcXFycXFycXFyhzhycXFxcnFyhzhxcnFycXFxcnFxcXJxcocnKHJxcocnKHJxcnFxcXJxcXKHJycXFxcXJyhycXFycXFxcnFyhycocnFyhycocnKHJxcXJxcXJxcXFycXFycXFxcnFyhycocnFyhycocnFycXFxcnFxcoc4cnFxcnFxcXJxcocnFycXFxcnFyhycXJxcXFycXFyhzhycXFycXFyhzhycXFyhzhycXFycXFycXFxcnFxcnFxcocnJxcXFxcnFycXFxcnFxcoc4cnFxcnFxcXJxcocnKHJxcoc4cnFxcXJxcnFxcXKHOHJxcocnKHJxcnFxcXJxcXJxcXFycXFycXFycXFxcnFxcnFxcnFxcXJxcXJxcXKHJycXFxcXJyhycXFycXFycXFyhycocnKHJxcnFxcXJxcXKHOHJxcXJxcXJxcXFycXFycXFycXFxcnFxcnFxcnFxcXJxcXJxcXJxcXFycXFycXFycXFxcnFxcnFxcoc4cnFxcnFxcnFxcXJxcXJxcXJxcXFycXFycXFycXFxcnFyhycocnFycXFxcnFxcnFxcXJxcocnKHJxcnFxcXJxcXJxcXJxcXFycXFycXFycXFxcnFxcnFxcnFxcocnJxcXFxcnKHJxcXJxcocnEzcxOynOxycXKHJyhycXKHOHJxcXJxcXFycXKHJyhycocnFyhzhycXFxcnKHJxcXJxcocnFycXFxcnFyhycocnFycXFxcnFxcnFxcnFxcXJxcXJxcXJxcXKHOHJxcXJxcXKHOHJxcXJxcXJxcXJxcXFycXFycXFycXFycXFxcnFxcnFxcnFxcXJxcocnKHJxcnFxcocnJxcXFxcnKHJxcoc4cnFxcXJyhycXKHJyhycocnKHJxcXJxcocnKDCFE7aK7HFxcnFxcnFxcnFxcoc4cnFxcnFxcnFxcXJxcnFxcXJxcXJxcXFycXJxcXFycXFycXFxcnFycXFxcnFxcnFxcoc4cnFxcnFxcnFxcnFxcocnJxcXFycXFycXFxcnFycXFxcnFxcnFxcXJxcnFxcXJxcXJxcXJxcXKHOHJxcXJxcXJxcXKHOHJxcocnKHJyhycXJxcXFycXKHJyhycocnFycXFxcnFxcnFxcnFxcnFxcXJxcocnKHJyhycocnFyhzhycXFycXFycXFxcnFycXFxcnFxcnFxcnFxcoc4cnFxcnFyhycocnFycXFxcnFycXFxcnFxcnFxcXJxcnFxcXJxcocnKHJyhycXJxcXFycXKHJyhycocnFycXFxcnFycXFxcnFxcnFxcoc4cnFyhzhycXFycXFycXFxcnKHJxcXJxcocnKHJyhycocnFyhzhycXFycXFycXFycXFycXFxcnFyhycnFxcXJxcXKHOHJxcnFxcXJxcocnKHJyhycXJxcXJxcXFycXKHJyhycocnKHJxcnFxcocnJxcXFycXFycXFycXFycXFxcnFycXFxcnFyhycocnKHJxcnFxcnFxcXJxcocnJxcXFycXFycXFxcnFycXFyhzhycXFycXFycXFycXFycXFycXFxcnFycXFxN32BvYJ+cnFxcnFxcnFxcnFxcoc4cnFyhzhycXFycXFycXFyOUsTvLTscXFycXJxcXFycXJxcXFycXFycXFycXFycXFxcnKHJxcoc4cnFxcnFyhycocnKHJyhycXJxcXKHOHJxcocnJxcXFycXFycXFycXFycXFycXFxcnFycXFxcnFycXFxcnFxcnFxcnFxcnFxcnFxcnFxcoc4cnFyhzhycXFycXKHJycXFxcnFxcoc4cnKHJxcnFxcXJxcnFxcXJxcnFxcXJxcXJxcXJxcXJxcXJxcXJxcXKHOHJxcnFxcXJxcnFxcXJxcocnJxcXFycXFycXFycXFycXFxcnKHJxcnFxcoc4cnFyhzhycXFycXKHOHJxcXJxcXJxcXJxcXJxcXJxcXKHOHJxcnFxcnFxcXJxcnFxcXJxcoc4cnFxcnFyhycoc4cnFxcnFxcnFxcnFxcnFxcXJyhycXJxcXJxcXFycXJxcXKHOHJxcocnJxcXE0/hOxEexzhycXFycXFycXKHJyhycocnJxcXFyhzhycocnKHJxcnFxcnFxcnFxcXJyhycXJxcXFycocnFyhzhycXJxcXFycXKHOHJxcXJxcnFxcXJxcXJxcnFxcXJxcXJxMQCRswB+coc4cnFxcnFxcnFxcnFxcnFxcnFyhycocnKHJyhycocnKHJyhycXJxcXJxcXJxcXJxcXJxcXJxcXKHOHJyhycXJxcXJxcXJxcXJxcXFycocnFycXFycXFycXFxcnKHJxcnFxcnFxcnFxcXJyhycXJxcXJxcXJxcXFycocnFycXFycXFycXFyhzhycocnFycXFycXFycXFycXFycXFyhzhycocnKHJyhycocnKHJyhycocnKHJyhycoc4cnFxcnFxcnFxcnFxcnFyhycnFxcXJxcXJxcoc4cnFxcnFycXFxcnFyhzhycXFycXJxcXKHOHJxcnFxcXJxcnFxcnFxcXJyhycXJxcXJxcXJxcXJxcXJxcXJxcXJxcXJxcXJxcXJxcXJxcoc4cnFxcnFyhzhycXFycXJxcXKHOHJxcnFxcXJyhyMFdGuLi5cXJxcXJxcXJxcXJxcXJxcXJxcXJxcXJxcnFxcXJxcocnJxcXFycocnFycXFxcnKHJxcnFxcnFxcnFxcnFxcnFxcnFxcnFyhzhycXFycXJxcXFycXJxcXKHOHJxcnFxcnFxcnFxcnFxcnFxcnFyhycnFxcXJxcoc4cnFycXFxcnFycXFycXFycXFycXFycXFycXFycXKHOHJxcXJxcnFxcoc4cnFycXFycXFycXFycXFycXKHJycXFxOrUju0rcc4cnFycXFycXFxcnKHJyhycnFxcXJxcXJxcoc4cnFycXFxcnKHJxcnFxcnFxcnFyhycnFxcXJxcoc4cnFycXFycXFxcnKHJycXFxcnFxcnFyhzhycXJxcXFycocnKHJyhycoc4cnFxcnFycXFxcnKHJxcnFxcnFxcnFxcnFyhzhycXKHOHJxcnFxcnFxcnFxcnFxcnFyhzhycXJxcXFycocnKHJyhycnFxcXJxcoMOORtSxucXJxcXJxcXJxcXJxcXJxcocnJxcXKHOHJyhycocnKHJycXFxcnFycXFxcnKHJyhycocnJxcXFycXKHOHJxcnFxcnFxcnFxcnFyhzhycXJxcXKHOHJyhzhycXFycXJxcXFycocnFycXFycXKHJycXFxcnKHJxcnFxcnFxcnFyhzhycXKHOHJyhycocnKHOHJxcoc4cnFycXFycXFycXJxcXFycXJxcXJxcXJxcXJxcXJxcoc4cnFycXFycXFycXFycXJxcXFycocnKHJyhycnFxcXJxcnFxcnFxcnFxcnFxcnFyhzhycXJxcXJxcXJxcnFxcXJxcnFxcnFxcnFxcnFycXFxcnFycXFycXFycXKHOHJxcnFxNtVWsjqpcnFyhzhycXJxcXJxcXJxcoc4cnFycXFycXFycXFycXJxcXFycocnKHJyhzhycXJxcXJxcXJxcXJxcXJxcnFxcnFxcnFxcnFyhzhycXJxcXJxcXJxcoc4cnFycXFycXFyPxhWueepcXJxcXJxcocnJxcXKHOHJyhzhycXFycXJxcXJxcXJxcXJxcnFxcnFxcnFxcnFxcnFycXFycXFycXFycXFycXJxcXJxcXJxcocnJxcXJxcXJxcXJxcXJxcnFxcnFxcnFxcnFycXFycXFycXFycXFycXJxcXJxcXJxcXJxcnFxcnFxcnFxcnFxcnFycXFycXFycXKHOHJxcnFxcnFyhzhycXJxcXJxcXJxcnFxcXJyhycnFxcXJxcnFxcnFxcnFxcnFycXFycXFycXFycXJxcXJxcXJxcXJxcnFxcnFxcnFxcnFycXFycXEyV5GyuG5ycXKHOHJyhycnFxcXJyhycXJxcoc4cnFycXFycXFycXJxcXJxcXJxcXJxcnFxcnFxcnFxcnFycXFycXFycXFycXJxcXJxcXJxcnFxcXJyhycoc4cnFycXFycXFycXJxcXJxcXJxcXJxcnFxcnFxcnFxcnFycXFycXFycXJxcXFycoc4cnFyhzhycoc4cnFycXFycXFycXKHOHJyhycnFxcXJyhycoc4cnFycXFycXFycXJxcXJxcXJxcXJxcnFxcnFxcnFycXFycXFycXFycocnFycXKHOHJxcnFxcnFyhzhycocnJxcXFycocnKHJycXFycXFycXFycXJxcXJxcXJxcnFxcnFxcnFxcnFycXFycXFycXJxcXJxcXJxcnFxcnFxcnFxcnFycXFycXKHOHJxcnFyhzhycXJxcXJxcnFxcXJycXFxcnFycXFycXFycXJxcXJxcXJxcnFxcnFxcnFxcnKHJyhzhycXJxcXJxcXJxcnFxcnFyhzhycXJxcoc4cnFycXKHOHJxcnFxcnFycXFycXFycXJxcXFycnFxcXJxcnFxcnFycXFycXFycXFycXJxcXJxcnFxcXJyhzhycXJxcXJxcXJxcnFxcnFycXFxcnKHOHJxcnFxcnFxcnKHJxcnFycXFyhzcXFxcnFycXFycXJxcXFycnFxcXJxcnFxcnFycXFycXFycXFycocnJxcXFycXJxcoc4cnFycXKHOHJxcnFyhzhycocnJxcXJxcXJxcXJxcnFxcnFycXFycXFycXKHOHJycXFxcnKHJycXFycXFycXFycXJxcXJxcnFxcXJycXFxcnKHJycXFxcnKHJycXFycT2g1LpfK3FycXKHJycXE70amwPlZycXKHOHJyhycnFxcnFxcnFycXFycXFycXJxcXJxcnFxcXJycXFxcnKHJycXFxcnKHOHJxcnFxcnFycXFycXFycXJxcXJxcnFxcXJycXFxcnKHJycXFycXFycXFycocnJxcXFycoc4cnFycXFycXJxcXJxcXJxcnFxcnFycXFycXFycXJxcXJxcnFxcXOHJxcoc3FxcXJxcnFxcnFycXFycXKHOHJyhzhycXJxcnFxcXJycXFxcnKHJycXFycXFycXKHOHOHJxcnFxcnFycXFycXFycXJxcXJxcnFxcnFxcnKHJyhzhycocnJxcXJxcXJxcnFxcnFxcnKHJycXFycXFycXFycocnJxcXJxcXJxcXJyhzhycXJxcXJxcnFxcnFycXFycXFycXJxcXJxcnFxcnFxcnKHJycXFxcnJxcXFycXJxcnFxcnFxcnFycXFycXFycocnJxcXJxcXJxcoc3FxcXJxcnFycXFxcnJxcXFycoc4cnFycXKHOHJycXFxcnKHOHJxcnFyhzhycnFxcXJycXFxcnKHJycXFycXFycXJxcXJxcnFxcnFycXFycXFycXJxcXJxcnFxcnFycXFycXJxcXJxcXJxcnFxcnFyP52RtWJucXJxcXJxcnFxcnFxcnFycXFycXJxcXJxcnFxcnFycXFycXFycocnJxcXJxcXJxcnFxcnFycXFycXFycocnJxcXJxcXJxcnFyhzg8HDO748yHJyhycnFxcnFycXFycXFycXJxcXJyhycoc4cnJxcXFycoc4cnFycXJxcXJxcXJyhycnFxcnFxcnFycXFycXJxcXJxcnFxcnFycXFycXFycoc4cnFycXJxcXJxcXJxcnFxcnFycXKHOHJycXFxcnJxcXFycnFxcXJyhzhycXJxcnFxcnFxcnKHOHJxcnFyhzhycnFxcnFxcnFycXKHOHJycXFycXFycXJxcXJxcnFxcnFycXFycXJxcXJxcnFxcnFycXFycXJxcXJxcnFxcnFxcnKHOHJxcnFycXFycXJxcXJxcXJyhzhycXJxcnFxcnFyhzcXFxcnKHJycXFycXJxcXJxcXJyhycnFxcnFycXFyMq+RsmBucoc4cnFycXJxcXJxcnFxcnFxcnJxcXFycoc4cnKHJycXFycXJxcXJxcnFxcnFycSlvmxobBk5zhycXJxcXJxcnFycXFycXFycXJxcoc3FxcXJxcnFycXFycXKHNxcXFycoc4cnKHOHIyUKGzv16HJycXFxcnIiBEAa8Mv+hzhycXJxcnFxcnFxcnKHOHJyhzhycoc4cnI2coaynXlxcnFxcnFycXJxcXJxcXJyhzhycoc4cnKHOHJyhzhycnFxcnFxcnFycXJxcXJxcoc3FxcXJycXFxcnJxcXJxcXJxcnFycXE7d2uymJRxcnFycXFycXJxcoc4cnJxcXJxcnFxcnFxcnJxcXFycnFxcnFxcnFycXKHOHOHJyhycnFxcnKHJycXFxc4cnFycXJxcXJxcXJycXFycXFycXJxcXJyhycnFxcnFycXFycXJxcXJyhycnFxcnFycXFycXJxcXJxcnFxcnFycXJxcXJxcnFxcnFycXFycXJxcoc3FxcXJyhzhycnFxcnFxcnFycXJxcXJxcjESobP9XnFycXKHOHOHI0IqGw7V5ycXKHOHJycXFycXKHNxcXFzhycXJxcXJyhycnFxcnFycXKHOHOHJxcnFycXFycXJxcXJyhzhycXJxcnFxcnKHJycXFycXJxcXJxcnFxcnFycTSiobBtXnJxcnFxcnFycXKHNxcXFycnFxcXOHJxcnFycXFycXJxcXJxcnFycXFycXJxcXJxcnFycXFycXFycnFxcnFxcnKHJycXFycocnJxcXJxcnFxcnFycXFycocnJxcXJxcnFycXFycXFycnFxcnFxcnFycXJxcXJxcnFyhzhzhycoc4c4cnFycXJxcXJxcnFycXFycXFzhycXJxcXJycXFxcnJxcXJxcXJycXFxc4cnFycXJxcXJxcnFxcnKHOHJycXFycXFycXJxcnFycXFycXFycoc4cnJxcXJxcnFxcnFycXJxcXJxcnFxcnFycXJxcXJxcnFycXFycXJxcXJxcnFycXFycXJxcnFxcnFycXFycXJxcnFxcnFycXFycnFxcXJycXFycXKHNxcXJxcXJyhzhycnFxcnFycXFycXJxcnFxcnFycXFycXJxcnFyhzhzhycoc4c4cnFycXJxcnFxcnFycXFycXJxcnFxcnFyMMShtEtecXJxcnFxcnKHJycXJxcXJxcXJycXFycXFycnFxcnFxcnKHOHJycXFycXJxcXJyhzhycoc3FxcXJycXFycXFycoc4cnJxcXJxcnFycXFycXJxcXJxcnFycXKHNxcXFycnFxcnFxcnJxcXJxcnFxcnFycXFycnFxcnFxcnJxcXFzhycXJxcnFycXE+G0O45LxxcnJxcXFycnFxcnFycXFycnFxcXJycXFycXJxcXJyhzhycnFxcnFycXFycXJxcnFycXFycXFzhycXJxcnFxcnKHOHJycXFycXJxcXJyhzhycnFxcnFycXFycoOTxDvsO8cXFycXJxcoc3FxcnFxcnKHOHJycXFycocnJxcXJxcnFycXFycXJxcnFxcnKHOHJycXFycXFzhycXJxcnFxcnJxcXFzhycXJyhycnFxcnFyP8P0uDwLcXJxcnFxcnKHOHJycXFycXJxcXJyhzhycnFxcnKHJycXFycocnJxcoc3FxcXOHJxcnFycXJxcXJxcnFycXFycXJxcnFxcnKHOHJycXFycXI1PkOx0bxxcXJxcnFxcnFycXIzbkOzobxxcXJxcXJyhzhzhycnFxcnFycXFycXJyhycnFxcnFycXJxcXJycXFxcnJxcXJxcnFycXFycoc4cnJxcXJxcnFxcnJxcXJxcnFxNaehsGhecXJxcnFxcnFycXJxcXJyhzhycnFxcnFycXJxcXJyhzhycnFxcnKHJycXKHNxcXFzhycoc4c4cnJxcXJxcnFxcnJxcXJxcnFxcnFycXJxcnFxcnKHOHJycXFycXJxcnFxcnFycocnJxcXJxcnFycXJxcXJxcnFxcnJxcXJxcnFycXFycXJxcnFxcnKHOHOHJycXFycXJxcXJycXFycXJxcXJygwqKG2Z16HJycXFycXJxcnFxcnFycXJxcnFxcnFycXJxcnFxcnFycXJxcXJyhzhzhycnFxcnFycXJxcXJxcnFycXJxcXJyhzhycnFxcnKHOHJycXFycXJxcnFycXFycXJxcnFxcnJxcXJxcnFxcnKHOHOHJycXFycXJxcnFyhzcXFycXJxcXJyhzhzhycnFxcnFycXJxcXJycXFycXJxcXJyhzhzhycnFxcnKHOHJycXFycXJxcnFycXFycoc4cj+5obVGXnJyhzhzhycnFxcnFycXJxcXJxcnKHJycXJxcXJxcnFycXJxOPmhvAZecnFycXJxcXJxcnFycXJxcXJycXFyMLz5vFMGhzhycnFxcnKHOHJycXJxcXJxcnFycXFycoc3FxcXOHJyhzcXFycXFycnFxcnFycXJxcnFxcnFycXJxO4RYsIuncXFxcnJxcXJyhzhycnFycXFycXJxcnFxcnJxcXJxcnFxcnJxcXJxcnFycXJxcXJxcnFycXJxcnFxcnFycXJxcnFxcnFycXJxcnFyOPqhvAVecXJxcnFycXKHNxcXJxcnFxc4cnFycocnJxcnFxcnKHOHOHJycXFycoc4cnJxcnFxcnFycXJxcnFxcnJxcXJxcnExa6G0pF5xcXJxcnFycXJxcXJyhzcXFxc4cnJxcXJxcnFycXFycnFxcnFyPZuht2RecnFxcnKHOHOHJycXKHNxcXJxcnFxcnJxcXJxcnFycXJxcXJycXFycXJxcXOHJxcnIyv6a2UFlycXFycoc4MBgKvff1hzhzhycnFycXFycXJxcnFycTd0BbGb+nFxcnFxcnJxcXJycXFycXFzhycnFxcnFycXJxcnFxci3LzxolQw5xcnFxcnFycXJxcnFycXFycoc3FxcnFxcnJxcXJycXFycXJxcXJycT7StrotSXOHJycXFycnFxcnFycXJxcXJycXFycXJxcnFycXFycnFxcnFycXJxcnFxcnJxcXJxcnFycXJxcXJyhzcXFycXJxcXJycXFycoc3FxcXOHJycXFycXJyhzhycnFycXFycXJxcnFycXJxcnFxcnFycoc4cnJxcnFxcnKHNxcXJxcXJycXJxcXJxcnFycXJxcnFxcnJxcXJxcnFycXJxcXJycXFycoc4c4cnJxcXJycXFycXJxcj9pBbiW+nFycXJyhzhzhycnFycXE+7aG3El5yhzhzg08cu6HjRxcnFycXJxcnFxcnFycnFxcnFxc4cnJxcXJycXFycXJxcnFycXFycnE+V2i8qJdycXJxcXOHJxcnKHOHOHOHI13FOxM6xycXFycXJxcnFycXFycnFxcnKHNxcXJxcXOHJycXFycoc3FxcnFxc4cnJxcXJycXFycXJxcnFycXFzhycoc3FxcnFycXJxcnFxcnJxcXJyhzhzhzhycnFycXE9/qG4AV5xcnFycXJxcnFxcnJxcXJycXFycXJxcnFycXJxcXJycXFycXJxcnFycXJxcnFxcnJxcTtPobmwXnNxcXJxcXOHJycXFycnFxcnFycXJxcnFycXJxcXJycXFyOo1osIKXcnFycXFycnFxcnJxcXJxcjRPU7HArHOHJycXFycnFxcnFycXJxcnFycXFzhycnFxcnFycXJxcnFycXJxcnFxcnJxcXJxcnKHOHOHOHJyKODBKoPz7XJxcXJycXFycXJxcnFycXJxcXOHJycXFycXJycXFycXJxcnFxcnJxcnFxcnJxcXJxcnFycXJxcnFycXJxcXJycXFycnFxO6J4sG2HcXJxcnFxcnJxcXJyMqCxsm9OcXJxcnFycXJxcnFyOLCxvE9OcnFxcnKHNxcXJxcnFycXJxcnFxcnJxcXJycXFycoc3FxcnFycXJxcXOHJycXFycnFxcnJxcXJxcnFycTlDFb+86nFxcnJxcXJycXFycoNDGxsd5OcnFycXJxcnFxc4cnJxcXJycXFycoc3FxcnFycXJxcnFyMdJjtT2ccXJxcXJxcnJxcTx0FbuL6nOHOHOHJycXJxcXJycXJxcXJxcnJxOavbtGQkcnFycXFzhycnFxcnJxcXJycXFycXJxcnFycXJxcnFycXJxcXJycXJxcXJycXFycXJyhzcXFycTgCsb39TnFxc4cnJxcnFxci13ohpphd5ycXJxcnFycXJxcnFycXFycnFycXFycnFxcnFycnFxcnFycXI7xGO6O5xzhycnFycXJxcXJycSkb3BpAUj6HOHOHOHJycXJxcnFxcnJxcnFxcnJxcXJxcnJxcXJxcnFycoc4c4c4c4c4cnJxcnFxc4cnJxcXJycXFycnFxciNO8Br8EP5xcnFycXJxcnFycXJxcXOHJycXFycnFycXFycXJycXFycoczhDsby8TnFycXJyhzhzhzhzhzhycnFycXJxcXOHJycXFycnFycXFycoc3FxcnJxcXJxcnKHNxcXJxcnFycXJxcnFyPqOxtlxOcnFycXJxcXOHJycXJxcXJycXJxcXJycXFycnFxcnKDCfxrpwOXFycXJxcnKHNxcXJxcnFycToIY7z3nHJxcnFycXJxcnFycXFzhycnFycXFzhycnFxcnJxcnFxcnJxcXJycXFycnFxcnKHNxcXJyhzcXFycXJycXFycXJxcnFycoc3FxcnFycXJxcnFycXJxcnFycXJxcnFxc4c4cnJxcnFycXFzhycnFycXJxcXJycXJxcXJycXJxcXJycXFycnFycXFycnFxcnJxcXJycXFycnFxcnI29LG+C05xcnJxcXJycXFycXI1c/u4nARycXJycXFycXJycXFycXJxcnJxcXJxcnFycnFxcnFycXJyhzcXFycXJxcnKHNxcXJxcnFycXJyhzcXFycXJxcnFycoc3FxcnFycXJxcnFycoc3FxcnFycXJxcnKHNxcXJxcnFycXJxcnKHNxcXJxcnFycoc3FxcnFycTC7Y7dUnHFxcnFycXJycXFycXJxcnJxcXJxcnFycnFxcnFycnFxcnFycnFxcnFycnFxI9mEGiRnvnJycXFycnFxcnJxcXJycXFycnFxcnJxcnFxcnJxcXOHJycXFzhycnFycXFzhycnFycXJxcXOHJycXJxcnFycXJxcnFycXJxcnFycXJxcnFycXJyhzcXFycT62sbdJTnKHNxcXJxcnJxcXJxcnJxcXJycXFycnFxOrQlvkvacnFycXFycnE89rG4CU5ycnFycXJxcXOHJycXJxcnFycXJxcnFycXJxcnFycoc3FxcnFycXJycXFycXJycXFycnFxcnJxcXJycXFycnFycXFycnFycXJxcnFxc4c4cnJxcnKHOHOHNxcXJxcnFycnFxcnFycnFxJkTiGuyx3nFycnFycXJxcnFxc4c4c4c4c4c3Fxcj0XDLD483JycXFycnFxcnJxcnFxcnJxcnFycXFzhzhzhzhzhzcXE/GLG2505xcnJxcXJxcnJxcXJycXFycnFycXFzhycnFycXJxcnFycXJxcnFycoc3FxcnFycnFxcnJxcXJycXJxcXMyAua2DhlycXJxcnFycXJyhzcXFycXJycXFycnFxcnJxcnFxc4cnJxcnFycXJxcnFycoc3FxcnKHNxcXJycXJxcXJycXJxcnFxc4c4c3FxcnFycXJycXFycXJycXJxcXJycXJxcXOHOHOHOHM6KbG61k5xcnFycnFxcnJxcXJycXJxcXOHOHJycXJyg6WbG7pk5ycXJycXFycnFxcnJxcXOHJycSBbpyptRY1ycXFzhzhzcXFycXJycXFycXJycXJxcXJycXJxcnFycXJxcnKHNxcXJycXFycnFxc4cnJxcnFycXJxcnKHNxcXJycXFycnFxczAasbT1TnFycXJxcnFycnFxcnFycnFxc4cnJxcnFycXJxcnFycXJxO0qxurVOcXJycXFzgztHO0W4xxcnFycXJxcnI4ueawVhlycnFycXFzhzhzhzcXFycXJycXFycnFycXFzhycnFycoc3FxcnFycnFycXFycnFyOEA1v7/KcnFycnFxcnJxcXJycXJxcXOHODN8HLuT43JycXJxcXOHJycoc3FxcnExqN2/ZyJxcnFycXJxcnFycnFxcnJxcnFycXFzcXFycXJxcnJxcXJycXJxcXOHOHNxcXJxcnJxcXJycXFzhzhzhzhzcXFycnFxcnJxcnFxc4c3FxcnFycTKrsbNkTnJxcXJycXJxcnFycoc3FxcnJxcXOHJycXJxcnKHNxcXJycXFzhycnFycXJxcnJxcXJycXFycnFycXJxcnFycXJycXFyMRyxtPNOcXJxcnFycXJxcnJxcXJycXJxcXOHNxcXJxcnJxcXJycXJxcnFycXJxcnKHNxcnFxcnJxcnFycoc3FxcnJxcXOHJycXJyhzcXFycnFxcnJxOxgss/fTcXJycXFzhycnFycnFxcnFycnFycXFzhzhzcXFycnFxcnJxcnFycXJxcnFycnFxcnJxcnFycXJxcnFycnFxcnJxPBT2vesJcnJxcXJycXFzhzhzhzcXFycnFxcnJxcnFyO6c1vFjKcnJxcXJycXJxcnFycnFxcnJxcnFxc3FxcnFycXJycXJxcXOHNxcXJxcnJxcXJycXJxPY2xuHJOcnFxcnJxcXOHOHOHNxcXJycXFzhycnKHNxcXI9gnq/fYVycXJycXFycnFycXJxcnFycXJycXFzhycnFycoc3FxcnJxcnFycXJxcnFycnFxc4cnJxcnJxcXJxc4cnJxcjyKNbx1ynFxcnJxcnFycXJxcnJxcXJycXIof2EaqQnucnFycXJycXFycnFycXJxcnFycnFxcnJxcnFycXJxcnJxcXOHJycXJycXFycnFxcnJxcnFycnFxcnJxcnFycXJxcnE+zrG3MU5ycXJxcnFycXJycXFzhycnKHNxcXJycXJxcnFycXJxcnI9HPa84wlxcnFycnFxc4c4c4c3FxcjovsbvQTnFycXJxcnJxcXOHJycXJycXFycnFxc4c3FxcnFycnFycXJxcnFycXJycXJxcjV/sb+ATnJxcnJxcjuONbxxynJycXFycnFycXJxcnJxcT6O9rxxCXFycnFxc4cnJyhzcXFycnFycXJxcnFycnFxcnJxcnFycnFxcnJxcnFycXJycXFycnFycXJxcnJxcXJycXJxcnJxcXJycXJxcnFycTNAg7TPfHFxc3FxcnFycnFycXJxcnFycnFxc4cnJycXFycnFxcnJyhzcXFycnFycXJxcnFycnFycXJxcnFycnFxcnJxcnFycnFxcnJxcnFycoc3FycXFzcXFyPKDBuV8+cXJxcnFycXI+s8i8TDdzcXFycnFycXJxcnFycnFycXJxcnFycnFxc4c4cyLqQxojW85xcnFycXJxcnJxcnFycTEhwbTuPnJxcXOHOHNxcXJycXJxcnFycnFxcjhBwb2+PnFycnFxc4cnJyhzcXFzhycnKHNxcXOHJycXJycXFyPwmKvfZ1cnJxcnFyNffItRg3c3FxcnJxcXJycXJycXFycnFycXJxcnJxcnE8VUW8qrpycXFzhzcXFycnFxcnJyhzcXFzhycnKHNxcXOHJycjcsirTjdXNxcXJycXJxcnFycXOHJycXJyhzcXJxcnFycXJycXFzhzcXE9zYqwQnVxcnJxcnFycXJycXFycnFycnFxcnJxcnFycnFxcnJxcnFycnFxc4c4c3FxcnJxcnFycXJycXJxcnFycnFxcnJxcnJxcXJycXJxcnFycnFycXJxcnJxcXOHOHNxcXJycXJyhzcXJxcTL4RbYXunOHJycXJycXFzhzhzcXFycnFycXJycXFycnFycoc3FycXI0doOymXxycXJxcnFycnFxc4c3FxOVPBvKw+cnFycXJycXFzhzcXFycnFycXJxcnJxcnFycXJycXFycnFycnFxc4c4c3FxcnJxcnFycnFxc4c3FxcnJxcXOHNxcXJycSoKYxqwac5xcXNxcXI648G6HD5ycnJxcXJycXJxcnFycnFycXJxcnJxcnFycXJycXFzhzcXFycnFycXJxc4cjU0wbDbPnJxcXJycXJxcnJxcnFyN/bvuhkQcnFycXJxcnJxcnFycnFxcnI3+IO/B3xxcnJxcnFyPFuasbRlcXFzhzcXFycjKiF7dt6HFzhzcXFycnFycXJxcnJxcnFycXOHJycXJycXFycnFycnFxcnJxcnJxcXJycXJycXFycnFycnFxcnJxcnI3P0Ww0LpycnFxcnJxcnJxcXJycXJxcnI1X5q3sGVycXJxcnJxcnFycXJycXJxcnJxcXJycXJycXFycnKHNxcnFxc3FxcjSmbLppk3JycXFycnFycXJycXFzhzOKYXsWnocnFxcnJxcnJxcXJycTwk/7brAHFxc3FxcnJxcnFycnFycXJxcnJxcXOHNxcXOHNxcXJycXJxcnE6hKqzi1VycXJxcnFzhzhzcXFzhzcXFycnFycXI2RsG/uT5xcnJxcXJycXJxcnJxcnFycnFxcnJycXFycnFycTp2wbuJPnJxcnFycnFycXJxc4cnJycXFycnFycXJycXJxcnJxcXOHNxcXJycXJxcnJxcnFycnFxc4c3FxcnJxcnJxcXJycXJycXJxcnFycXOHOHNxcnFxc3FxcjgsF7Lj6HFycXJycXFycnJxcXJycXJycXFycnFyOxTosPsXcnFycXJxcjiKPriFwXJxcXJycnFxcnJxcnJxcXJycoc3FycXJxcnJxcnFycnFycXJxcnJxcnFyL9tVGnNKrnJxcnFycnFyPEdVu7iqc3FxcnJxcj5fF7ug6HJycXFzhzcXFycnFycnFxc4c3FxcnJxcnJxcXOHNxcXOHNxcXJycXJxOUCTvr9scXJycXFzcXFycnFycXIxgJO2j2xxcXJycXJxcnJxOdJOtz2xcnFycXJxc4c3FxNuEntC7YcnFycXJycXJxcnFycnFycXJycXJxcnJxcXNxcXJycXJxcjBxk7aebHJycXFzhzcXJxcnFycnFycXJxcnIppcoaF6Nec4c3FycXJxcnJxcnFycnFycXJxcnJxcnJxcXOHNxcXOHNxcXJycXJycXJxcnFycnFycXJycXJxcnJxcXNxcXJycXJxcnJxcnJxcXJycXJycXJxcnJxcXOHNxcnFycXJycXJxcnJxcnFycXOHOHNxcnFycXJyOuYnvxnYcnFycnFycXJycXJxcnFycnFycnFxc3FxcnJxcnFycnFycXJycXFzcXFycnFycnFycXJxcnJxcnJxcXOHNxcXOHNxcXOHNxcXJycoc3FycXJyN95VsDGqcnJxcnFzhycnJxcXOHNxcnE8asG5lT5ycXJxcnJxcXNxcTOKwbOFPnFxcnJxcnJxcnFycXJycXJycXJxcnFycnFycnFxc4c3FycXJxcnJxcnFyNWBls6+acnFycXJycXJxcnJxcnFycnFycXJycXJxcnJxcnFycnFycXJxc4c3FxOyaTvNlscnFycXJycXJxcnFzhzcXFyJauzGgdEznFycnFycnFycXJycXFzcXFycnKHNxcnFycnFycXJycXFzcXE2i8GwhD5xcXJycXJycXJxPqXKv1o1cnFycnFycXJycXJxcnJxcnFycnFycXOHJycnFxc3FxcnJxcnFycnFycnFycXJxcnJxcnJxcnFycXOHNxcXJycXJycXJxcnJxcjtwN76PyHJycXJycXFycnJxcnFycXJycXJycXFzcXFycnKHNxcnFycnFycXJycXJxcnJxcnFzhycnJxcnFycXJycXJycXJxcnJxcnFycnFycXJycXJxcnI2sje0XciHNxcnFycnFycXJxc4c3Fxc3FxcnJxcnFycnFycnFycXJxc4c3FxcnJycXFzhzcXJxcnFycnE7UQmxvvZxcnFycnFycXJycXJxc4c4c3FycXI+epO4hWxycnFycXIi3TIq9Czdc3FycXJycXFzcXFycnJxcXOHNxcjKdwbJyPnJycnFxcnJxcjatwb9SPnJxcXNxcXJyP2uTt5RscnFycnFycSD30xpSgs5ycnFycXI1pze1aMhxcnJxcnE8/cG5Aj5ycnFxc3FxcnJycXFzhzcXI40qy2PVNycnFxc3FxcnJxcnJxcnFyNRk3tPbIc3FxcnJycXFzNRtlsvSacnFzhzcXFzhzcXJxcnFzhzcXFzN6gJs2f2cnJycXFycnJxcnEz59q6KCVycnFxc3FxcnJycXFycnJxcnFycXJycnFxc4c3FycXJycXJxcnJxcnFycnKHNxLhXjGn+hznJxc4c4c3FycXJycXJycXJxcnFzcXFycnEy/De4E8hxc3FxcnJxcjv72rIUJXJxcnFycnFycXJycXIjSuMaLVHOcnFycXJyN+0JtCL2cXNxcXJycnFxc4c3FycTXdfrsygXJycnFxc3FxcnJycXFzcXFycnFycnFycnFycSS/tRo2BK5ycXJycXJxcjhwGbOf5nJycXJxc4c3Fxc4c3FyOSEZsu7mcnJxcXJycnFyO6EZsG7mcnFycnFycXJycXJycXJxcnJxKraXGvWWjnFycnFycXJyM4S8u4tDcnJxcnFycnFyMFW8vrpDc4c3FycSB6xRp6U65ycXJycXJxcnJxcnJxcnJxcXNxcXNxcXJycXJycXJyOve8tBhDcnJxcXNxcXJycnFxczin6rVoFXFxc4c3FycXJycXJxcnJycXE+0qO5LVxycXJycXJycXJxc4c3FxcnJycXJxcnJxcnFzhzcXFzcXFycnJxcTpjo76cXIc3FycXJyJeXEOuSjvIc3FycXIwGEe697hycXFzhzcXJxc4c3FxcnJycXJxcnJxcnJxL+rVGoJSrnJxcnJxcnFyMXlHuZa4cnFycXJycXJycXJycTPznr0cYXJycXJycXIzx3W1SIpycnFxcnJycTMQ+rr/BXJycXJxcnJxL+syGlJM3nJxcnFzg7qHW+V4pxcnJycXJxcnJxcnFzhzcXJxcnJxcnJxcnFycnFyPBPRuewucnFycXJycXJycXJycXJxc4PjPRt8wuc3FxcnJycXJxcnJxcnFzcXFycjRU+rm7BXJxcXNxcnFycnFycXJycnFycXJycXJxcj0pzLLmM3JxcnFycjjZzLc2M3FycXJycXJycXJycXJxcnJycXE909G4LC5ycnJxcnFycnFycnFyJtdCGtOL3nNxcXJycnE1FNGw+y5xc3Fxc4c3FycXJyPSTRuNsucXJycXJxNwKuug5RcXJycnFycXJycXJycXI3yKOwR1xxcnFycnEmzEIa5DvecnFycnFycnFycTRA3LvPI3JycXJxc4c3FycXJxc3FxcnIrbsca6hOOcXJxcnJxcnJxcnJxcnJxcnFycj300bcLLnNxcXNxcXJycnFycXJycnFxczGEV7iLqHJycXJxcnJxcnJxcnJxcnJxcnFycnFycnJxcXMxZVe4qqhycXOHNxcnFycnFycnFycXJycnFycXJycXJycXJycTWV0bB6LnJxc4c3FycXJycXJycXJyOxGFve56cnFycXJyO4uju3RccnJxcnJxcnFycnJxcnFycnFycnFycnFycXOHNxcnEkWAYaTH+ecXJxc4c3E3C9y4BSNycXJycXJxc4c3FycXJycXJycXJycXJycXJycXJxcnJycXFzcXJxKyqAGn5X/nJycnFycXJycnE4LaO+0lxzcXFzcXFzhzcXJycXIwtb6xakFxcnFycXNxcXOHNxcnJxcnFycnFycjCrV7lkqHNxcXNxcXJycnFycnFycXJyPQfRt/guc3FycXJycXJyIb40GkYcvnJxcnJycXJxcnItO/IqXkDdcnJycXJxcnJxcnJycXFzcSkoISqPfe1ycnFycXJyJWWQGtqm/nJxcnJxcnJxcnJxcnFzcXFycnJxcnFycnItt2oqxoldcnFycnFycjEo0bPnLnOHNxcnJxcnFycnJxcnEwSNG2xy5xcXNxcnFycnFycnJxcXNxcXNxcnFycnFycXNxcXNxcXJycnFycnE0qjm4ZcZycXJxc4cysjbxpfyQ6HNxcnFycnFycnFzhzcXFzcXFzcXJxcnJxcnJxcnJxcnJxcjj40b0HLnFzcXFzcXFzhzcXJycXJycXI2MrOw3UxzhzcXJyN1Kzv61McnFycnJxcnJxcnFycnJxciLDEDrWzvxxcnFzcXFycnJxcnE0Rme2yZhzhzcXJxc3Ewpme6aZhxcnJycXJxOnOzvYxMcnJxcnFycnJxPvobsBXkcXJycXJxcnI0lfy7egNxcnJycXJycT4ehbrhenNxcXOHNxcnJxcnJxcnJxcnJxcnJxcnJxcnJxcnI0StGwxS5zcXFzcXI3o0m0bLZzhzcXJxcnJxc4c3FycXJycnFycXJyciquNhrWHJ5xc4c3FycnFycnFyMrrRs1UucnFycnFycnFycnJxcXNxcnFycnE8gJW9f2pxcnJycXJxcnIy0JW2P2pycXOHNxcnJxcnJxcnJxcnJxcnJxcnJycXFzcXJxcnJxc4cylAkhq89t5xcnFzcXFzcXFzcXFzPVvRuKQucXJxcnJxcnJycXJxcnJycXJxcnJycXJycXJycXJyNvlJtRa2cnJxcnJycXJxcnJycXJxcnJycXJycXJycXJycXJycXJycXJycnFxc3FycXOHNxcnJxcnJxcnFzcXFzcT0Qd73viHJxc4c3FycnEygHe4j4hycnFycnFycnFycnJxcnFycnFzcXFycnJxcnJxcnJxcnJxciSBOBpp7H5xcXNxcXNxOYzRvHMucnFycnFzhzcT6c0bdjLnJxc3Fxc3E7BpW++WpxcnFycnJxcnFzhzcXJycXJycXJycnFxc3FycXOHNxcnJxcnJxcnJxcnJxc4c3FycXOHNxLMXAGmSj/nNxcnFycnJxcnJxcnJxcjn0d7IbiIc3FycnFycXNxcXNxcXNxcnFycnJxcj5t0beSLnFycnJxc4c3FycXI/C7O49Exxc3FxcnM4yJWwR2pxcnFzhzcXJycXJycXJycXJycnFycXJycnFycnFyciOv6ip4AV1ycXJycXJycTiA/rmPAXJxc3FycXJyMhU7u/rEcnJxcnJxcnIs+Uga0Wt+cXNxcnJxcnJxci6Qshpn9N5ycnFycnFzhzNoc7t4jEcnFycnFzg11h27OeJycnFycXJycnFycnFzMd7RszEucnFycnJxcnJxcnJycXI0ulm4VaZxcnJycXFzcXJycT4P0bfwLnJycXOHNxcnJxcnJxcnI7L9G60C5ycXJycXJycXJycXJycnFyPisdseTicnFycnJxMz6VttFqcXJycnFycnE2/Du4E8RycXJycXJycnFycXJycnFzhzcXJxcnI67R21IuJycXNxcXNxcXNxOx9ZsfCmcnJxcXNxcnJxcnJxcnJxcnJycXJycXJycXJycnFyJRMNKnHfLXJycXFzcXJycXJycXOHNxcnJxcnJxcnJycXJxc3Fxc3FycXJyKnTgGomx/nNxcXNxcnFycnJxcnJxcnIqMv4qT9AdcnFxc3FycnFycnFycnJxcnFzcXEx8cO2HjxzcXFzcXFzcTY0h7XbeHFxc3FycXM+hIe7e3hycnJxcnJxcnJycXJxNEHhss4ecXJycnFycXNxcnFycnJxcnJxcnJxc3Fxc3Fxc3FycXJycnFycnI3Joey6XhzcXJxcnJycXJycnFycXJycnFycnJxIgWWGmG2nnJxcnJycXJycXJycnFycnFycnEuq1oa5kpecnFycXNxcXNxcnFzcXFzcXJxcnJyNMiHtkd4cXJycnJxNkIfu83gcnFzcXFzKNyWGgQ2nnFxc3FycnFycnFycnJxcnJxcnJycXJycS1Fahr8qV5xcnJycXJycXJycnFycXNxcnEymKW4d1qHNxcnJxcj/i4bYdHnJycXJycXJycnFyJLSmGka1nnJxcnJxc4c3JxcXNxcnJxcnJxc4c3FycnJxcnFzMVPhtLwecXJycXJycXJycnFycnFycnJxcnIkGqYaQGWecXOHNxcnJxc4c3FyJjs+Gp5MHnJxcnJxcnJycXJycTzT4bosHnFycnFzhzcXJycnFycXJzhzcXJxcyzeAzpVH8xycXJycnFzhzcXJycXJycnFycnEwcZe7nmhycXJxc3Fxc3FycnFycnFzcXFzNaZ5t2mGcXJxcnOHNxcnE5N3m02IZxcnJycXJxc3FycXNxcXNxcnFzcXFzcXJycXI6c5ewnGhzhzcXJycXOHNxcnJycXJxczYF4b76HnJycnFycnI3FeG+6h5xcnJycXInw/Ia1MDec3FycXNxNkXhv7oecnJxcnJycXJxc3FycnFycnFycnJxcnJycXJycTV7ebeUhnNxcXNxcnFycnJyPwx5vPOGcnJycXJycnFycnJxcnFzcXJxcnJycnFycXNxcXNxcjUPL70B0HFxc3FycXJycnJxcnE5JGu265RxcnFzcXJxP555vmGGcXJycnFyN4tNuISycnJycnFycXJycnJxcnJxcnJycXJyLj3GGq0jnnFzcXJxc3FycXJycnFycnJxcnJycXJxc3FycXNxcnFycnJycXJxc3EsoSQql+29cXJxc3FycXJycnFycnJxcnJycXJycXJycnFycnJxcnJxc3Fxc3FycTsra7PklHNxcXNxcjEtl7niaHJycXJycnFyKlg3Os18jHFzcXFzcXJxc3FycXNxcnFycnJxc3Fxczx/w7qAPHJycnFycnFyJ53pKjkhbXJxcnJxcnJycXNxcXJzhzNqB7t2+EcnJycXJycnFycnJxNnF7uZ6EhzcXOHNxMwm1tgdKcnFycnJxOmNPuKywcnFycnFycjeI4b53HnJxc3FycXNxJJ0hGvct7nJycXJycnFycnFzcXFzcXJycXNxcXNxcnFzcXJxczgnT7nosHFycnJxc4c3FzhzcXJycnFycnFzcXFzcXJycXIvigoquV9dcXNxcnJxIUaeGv2WHnFzcXFzcXJycSyy9hrV0J5xc3Fxc3FycjxT07qsLHNxcnJxcnJycXJycnFycnJxcnJycXJycnFycnFzLiW8Gv6kPnJxcnJycXM5SKexx1hxcnJycXJycnFycnFzOJ61sHFKcnJxcnJxcnJycXNxcXMjhyMaKY3OcXJxc3FycXM/2ae7Jlhxc3FycXJzhzcXJycnE/z7W6MEpycXJycnJxcjbKp7VFWHFycnJxciJX2hqsgl5xc3FycnFycnJxO9DFvi86cnJxcnJycXNxcXNxcnI0XKe2s1hycnFzcXFzcXJycXJycnFycnJxc3E7wcW+PjpxcnJycXJyI4gHGll/jnNxcXNxcnJxcnJycXNxcXNxcnJxcjPCxbZNOnJxcnJycnFycnFycnJycXJycXNxcnFyPofTuXgscnJycXJycXNxJOYzGhOcznJycXOHNxc3Fxc3FycXNxcnJxcnJycXNxcXNxcjUs4bDjHnOHNxcnJxc3FycXJycnJxcnJycXJycnE+CouwBnRycnJxc3FxczB84bWTHnFycnJycXJycXJzPJXFvGo6cnFycnJxcjgVb7r6kHFzcXFzcXJyPHnTuoYsc3FycnJxOMl9uEaCcnFzcXJycXJycnJxcnJxcnJycnFycnFzOyS3v9tIcXNxcnJxcnJycXNxcnFycnJycXJycnFycnJxcnJycXJycnFzcXFzcXJycibL+hplQF5xc3FycXJycnJxcnJycXJycnFycnJycXJycXJyciYZQxr/a85ycXNxcXNxcnJycXJycnFycnJxcnJycXNxcXNxcnJycXJycnFycnJxc3Fxcy0eFDphLrxycXJxc3FyO0m3v7ZIc3FycnFycnJxIH0nGpotjnJycXJycjxnm7KoZHJxc3Fxc3FycjkMxbAEOnFzcXFzcSrt/BpDID5ycnJxcnJycXIwy7e7REhxc3FycXNxPBy3vuNIc3FycnJxcyb6QjqzW9xycXJycXNxcnFzcXJycXJycnJxcnJycXJycnJxcnJxczwP07vwLHFycnFzcXJxc3E/n+G3YB5xcnJxc3FycXNxcnJxcnJycnFycnItjEQ6aju8cnJxcnJycXJyci2TYjpJydxzcXFzcXJyciVTYxoMyc5ycXNxcXNxcnI30cezPjhyc4c3JxciWPcDq6CPxxc3FycnJxcnJycXNxcXNxcnJyIo/wKgoA/XFycnFzcXIl5OQqBLG9cnJycXJycnEhUy0a7M0ucXJycnJxcnJycnFycnFzcXI7cfG7jg5xcnFzcXJycXJzhzcnFycnFzcXJxc3FycnFzcXJycXJzhzcSn/cRqxCO5ycnFycnJxc3Fxc3FzcSnJ2CoGYn1ycXNxcnEyIvG07Q5ycXNxcnErPzsaLgxOcnJxcnNxcXNxcnJycXJycnFzcSuYcxq3eM5xcnJycXI53Lm0M0Zxc3FycXNxcnJycXJycnFzcXJxc3FycnFzcXJycXJzhzcnFycnE7brmyoUZycnJxcnJxc3FycnFyc3Fxc3FycnJxcnJycnFyciSydRo22K5ycnFzcXJxc3FycnJxcnJycnFycnJxc3FycXNxcin+gRqxF+5xc3FycXNxOBfjv+gccnJycnFycjOOx7eBOHNxcnJycXJycnJxcnJycnFycnJxcnOHNycThvx7OgOHJxc3FycXNxcnJycnFycnFzNwzVsQQqcnJycnFycjhM1bHDKnJxcnJycnJxcnJxcyy8Iyp2Pc1ycnJxcnJyPpHXvW4ocXNxcXNxc3EwJK+y+1BycXNxcXMpXoMayxfOcnJycXJycnJxcjQT17f8KHJxc3FycnFycnJycjhtu7aiRHJxc3FycXNxcnJxc3FycnJxcnJycnE6FfG86g5ycXJycnFzNLTXtlsocnJxcnNxcXMrBV8aUboOcnFzcXJxc3E9UOW9rxpxcnFzcXJycipNhRrcJ65ycnFzcXJxP52vtHJQcnFycnFzcXJycnFzP1fXu6gocnJxc3FyLHltGippLnNxcnFzcXIn1XsaZKhOcXNxc4c3JxcnJycnFyM5K/sI1AcXFzcnFycnFzcXJycnFzcXFzcnFycnJxc3E/Ote8xShycnFycnJyNffLuRg0cnJxcnJycjJvvb6gQnJxc3FycTEgzbD/MnJycXJycnJxci9Sixrr105ycnFzcXIqcLEaqfTucnFycnJyIOijGlN1znNxcnFzcXJycXNxcnJyOjTNttsycnFzcXJyI189Kq0MLXJxc3FycnJxc3FycnFzcTQfy7vwNHJxcnJycXNxcnJxc3FycnJxcnOHMsik0qGlstcnJxc3FycXNxcnJycnFycnI2WPG/pw5zhzcnFycjb6zboVMnJycnJxcnJyPTPbstwkcXJxc3FycnJycXMh5rMaQ5TOcnJxcnJyKkaBKp2X7XFycnFzcXJyN/XbtxokcnJycnFzcXJycXNxcnJycXNxcnFzIiyzGj80znJycnJxcnMxWfG0tg5xcnJycnFzcXJycXNxcnJxc3Epvp0aZhYucnJycXJzcXFzcXI+w92yTCJzcXJycXM2yfG/Ng5ycnFycnJycnFycnJxc3FycnJxc3FycnFzcXJycnFzcTcK8b/1DnFyc4c3JxLkKvGj3VDnJycnFyc3Fxc3FzcXJxc3FycnJycXJzcXFzcXJzhzcnFycilyczqr2MxycXNxcnI/UOuwvxRxcnJycnE2cPWznwpzcXJycnJxcnJycnFzcXJycXNxciJjmyqsxk1xc3FzcXJxcyEXxxqAk45ycnFzcXJycnFzcXJycnFzcXJycThi9bKtCnJxc3FyciR5vxraZA5xcnNxcXNycXJycnJxcnNxcXNxc3FycnExt/O3WAxycXNxcnJyIYvRGilC7nNycXJycnJxcnNxcXNyORzxvOMOcnFzcXJycnJxI+N7SmbIS3Nxc3FycXNxcnJycnJxcnJycnFzcXJycnFzcXJycnFyczpp872WDHFzcXFzcnFycnJycnFycnJycnFycnJycXNxObP3slwIcnJycXNxKOy9KmQ0LXJycnFyc3FxMJ/rv3AUc3FycnFzcXNxcnEkkME66fPsc3FycXNxcnJycnJxPab3v1kIcXJycnJxJWXnGmuhjnFxc3JxcnJycnJxcnOHNycXNxcnJxOQr1sQYKcnFzcXJycnE1PPOz0wxycnFyc3Fxc3JxcnJycnFzcXJycnFzcXJycnJxc3FycnFzcSWh8RoH4O5ycXJycnJxImHzGkvgznNxcnJycnJxcnJycnJxciR+6xqqEU5ycXJycnJycnEwWP2xxwJycnJxcnI+/PW7AwpycnJycXJzcXJxc3FzcXJxc3I4C/u2BQRycnJxc3FycnJycnFyKIf5GkmAbnFzcXNxcnJycXNxcnJycXNxcnJycnJxcnJycnI3Lvm14QZzcXJycnIiPfUabiCucXNxcnJycnFzcXJycXNxc3E+z/W7MApzcXJxc3JxcnJycnFzcXJycnJxc3Fycj+ACLx/93JycnFycnJycnJxcnJycnJxcnNxcnFzcXNxOxEGvu75c3FycnFzcSPqCiqEX11ycXNxc3FyO6ACu1/9cXJycnJxJZIeKqneHXJycXJzcSz5EjpzbtxxcXNycXIwiA6xl/FycnFzcXIliBQqCn69cnJycnFzcXJycnFzcXJycnJycXNxcnJycXNxJnIWGirennJzcXJycXNxcnJycnJxc3FycnJycXMtfyA6Kw38c3FzcXJycnFzcXJycnJxcznYCLI393FzcXJycipKJCq9Xb1ycnFzcXJycnJycXNxcnJycXM0JQSz6vtxc3JxcnNxcnFzK/UsGjKtPnFycnJycXNxcnJycnJxc3EihE4q2rsdcnFzcXJycnJxc3FycnJycnE3MwK/zP1ycnFzcXNxPNkGvib5cXJycnJycXNxcnJycnJxcnNxcnEvKkoq31tdcnFzcXJyciInRipQm51ycnFzcXJzIAdEKkKbvXJzcXJxczgoBLDn+3FycXNxc3EyWAS2t/txc3Fyc4c3JyJC56OmEoXHFycnOHMvlPhqbLB5cXNycXJyciwRShoA+15ycnFzcnFyNbkauFblcnJycnJxc3EnK6BKkVX7cnJycXNxcjLLGrtE5XJzcXFzcnFzKjRIGg67fnFzcXJycnJycXNxcnIgblAqLBr9cnJxcnNxcnJxc3JxcnIm0DAa0/z+cnJxc3FycysXdirAmJ1xc3FycnJycXNxcnI/QCq+v9VycnJycnFzcXNxcnJxc3FzcXJycnJycTcEFrMM6XJycnFzcSAvXBrvCj5zcXJycXM0gD69j8FycXJyc4c3IrYXAqe+j9cXNxcnJyci1UcCpMuP1zcXNxcnJycjpnAryY/XFycnJycnJxLqNCGobL3nFycnJxc3JxcnJycnJycXNxcnNxcXNycnFyc3FycnFzPRcqv+jVc3Jxc3FycnJycnJxOsc+uEjBcXJzcXJxcyxpahoLaV5ycnFzcXNxcnJycnJycXJzcTRKPr7FwXFycXNycXNxP0kWu7bpcnFzcXJyP5oqvmXVcnJycnJycSZjkirrxt1zcXJycnJyI6pLSmpbS3Nxc3FycnEhklIaWNrecXJzcXJyciLDUho1yt5ycXNxcnNxcTvSFL0t63JzcXJycnJxc3FzcXJycnJxc3JxcnJzcXFzcnFzcXJzKezKKiQzXXFzcXNxcjjpAr4W/XJxc3FzcXJyIj5mGm4ZnnNxc3FycjjcPLgzw3FycnJxc3JxOEM6tszFcXNxc3FycnJycnFzcnFycnJycnJycXNxcnJyciyjnBonxj5zcXJycnFzcj5VFLmq63JycnJxc3FzcTYrKLbk13FzcXNxcnJyKqXpWtqhanJzcXJycnFzcnFzcXJycnIxthS3Wetxc3FycnJycnFzcS6jwip3w91xc3Fyc3FycnJxc3FzcXNxcnJycXNycXNxIX5QGioa/nNxcnJyci43rBoehT5xcnJycnJxc3JxcnNxPMhMtEezcXJycnJycnJxc3FzcXJycnJycXNxc3FycyFBqhq95V5ycXNxcnNxcnJycnEt2I86JncMc3Jxc3FycnJycnJycXNxc3FycnJycnJxc3Ehw6FKCMXrc3FzcXJycnFzcnFzI6CoGof1fnFycnJycnFzcXNxciuQuhoo9F5ycnFzcnFzIYMZKprObXFzcXJyc3Fxc3JycXNxcjr5JrAW2XFzcnFzcXJzcXJycnJxc3JxcnNxcnJycnJycXNycTPKJrdF2XJycXNycXNxcnNxcnJycXMqUJQay/a+c3Jxc3FycnNxcnFzcnJxc3FycnM1rgKwYf1xc3Jxc3EmMqYaTtWecXJzcXJycnFzcnFzcXJzcXJycnJxN+pKtyW1c3FycXNycnFzNx8CvuD9cnJycnJycjDrSr0ktXJycnJycSeZghrnZ95zcnJxc3FzcXJycnJycnJxc3JxKFZdKm2aLXNycXJzcXJycnJycjlPJrDA2XNxcnJycnI53wK9IP1ycXNxcnJzOL84s1DHcXNxc3Fyc3FycnJxc3Jxc3FzcXJzcXI5kEiyf7dzcXNxcnJycnJycnIpY7YaC8SecXNxc3FzcXJyc3FycT7hSL4et3JzcXJycnJycnI4kBK+b+1xcnNxcnJycnJycnFzcnFzcXJycnNxcXNycnFzOKEksG7bcXJycnJyObI2sV3JcXJzcXJyc3Fxc3IlpEcqOLuNc3FycnJyJYhHKjp7jXNxc3FycnJycnJycnJxc3FzPClss+aTcnJxc3Jxcynz2Boiwn5xcnNxcnM0nH68c4FzcXNxcnJzcXJycnFzcnFzcnFyc3E0BCS0DNtycnJycXNycTuKWrOFpXJycnJxcypf/BpMAD5zcnFzcXJzcXJycnJycnE/Rza7uMlzcXJzcXIt6J0qJHYtcnFzcXJzN4B8uI+DcnFzcnFzcXJzcXIsTG9aEUkKcnNxcnJycjbjfLosg3FzcXJyc3FycnIyOI6w53Fxc3FycnIjG+gagFF+cnJzcXJycnJxc3JyNpZ8uXmDcnJycnJyPNMSuiztcXNycXNxcnMgs7IaVsTecXNxc3FzcXJzcXJycnI4bDaxo8lzcnFzcXJzcXJyc3FycnJycXNycXNyP1FYvK6ncnJycnJycjo2arTZlXFzcXNxcnIhUuYanNGecXNxcnNxcjBMfLDTg3FzcnFzcS7uCxoDH05ycXNxc3FzJ14EOt0fvHJycnJycjg1Er7K7XJxc3Fyc3FyLbYUOoeevHJycXNycnFzcnFzcXNxcnJzKxpBuuhr5HNxcnJzcSWJPRqpbC5zcXJzcXJyc3FycnJycnFzcnJxc3Jxc3FzNF0ks7LbcnNxcnJyciI/2yq/Ak1ycnJycnJxc3JycXNxNwcSsAntcXNxcnNxcnJycnJycin+9hoCEJ5zcXNxcnI3niSxcdtycnJycnJycXNycnFzcXNxMN1YvTKncXJycnNxcnIjNNIaPrLecnFzcXJzJjqdejRmKHJyc3FycnJycnJycXNycnEoJrUqAKStcnJycnJycXNycnJxc3FzcnFzO7lGv0a5cXJzcXJycnJyLt8HGrMPjnNycXNxcypDSxpNy05xcXNycnI982i/DJdxc3Jxc3FzcXNxcnM6hGixi5dycnNxcnJyKUPiGtzB3nFzcXNxc3FzcXNxcnNxcnNxJk50Ov4YvHNxc3FycydBBRoN765ycnJycXMlyOIaBXHec3FzcnFyczTzNLMcy3NxcnJzcS0JUDpSevxycXNxc3FzcXJzcXJzcS++0moqEtlycnNxcnJycnJycnJycnIqnQ06Si8scXJyc3FyMysStOTtcXJycnJycnJyci/tfRoTKC5ycXNxc3I5/764EEFyc3Fyc3Fyc3FycnNxIRQVGnDOrnJycnJycnFzcnJycnFzcnJxcyNxgDrr5/xyc3Fyc3FycnNxcnJyIbUbOriuTHFzcnJxczDWzrFJMXNycXNxc3FzcXJzcXNxc3Fyc3Ex1Va6OqlxcnJzcXJyP8J4vT2HcnJzcXJycnJycnJyJKAlGjf9rnNycnJycjzgmrIvZXJycXNycjw3Vr7IqXJxc3FzcnEhGaNKQ3XLcXJzcXJzcXJyPAZ4sAqHcnJyc3FyKxbkOrGhvHJycnJyMrs0tlTLcnJycnJycnJycnJxc3JyciBOAxpdH85zcnJycnFzMCPesfwhc3JycXNycjDaVrk1qXNycXNycnFzcnFzcnI4qXi0Zodxc3Jxc3Jxc3Jxc3JxcyqIBCrJf71ycXNxc3IuuiYqpl2dcXNycXNxc3Iw+3i7FIdzcXNycXM4a5q2pGVycXNxc3Jxc3Jxc3FzcnFzcnFzcXNyPE8SurDtcXNycXNycXNycXNyOAzeugQhcXNycXMoN74qj4QdcnJxc3JycjC+vLBhQ3JycnJycSI/8Bo+AP5ycnJycnJycnJycnJycnJycnJyKPPOKoPDHXJyc3FycnJzcXJyc3EppasaZ6VOcXJzcXJzM0KIuc13cXJzcXNxc3FzcnFzcXNxMjXuseoRcnFzcnJxcyOqiRqXV25ycnJycnJycnFzcnI8EkS87btzcXJycnJycjko7rrnEXFycnNxcnIgAs6qmuMVc3FzcXNxc3FzMgREtgy7cXNycXNycXNyci5yETpL3uxycnNxcnIjGUQqQXu9cXNycXNyPRVEuuq7c3JycnFzI/czGjKMznJycnJycnNxcnJzcXJyc3Fycym47Rp2cS5xc3JycXNyJEvtGs1BLnNxcnJyc3FycyB8LnqwTRhycXNycnJycXNycnJyIpZlGmiZrnNxc3Fyc3FzcXNyKZc+WkyMGnJycnFzcnI8TWa+splzcXJycnNxcnJzcSrHuCoWhH1ycnJycnJzK0Q8WvDMOnNxc3Jxc3JxN2pEsqW7cnJycnJycnI7RSK7ut1zcXJzcXJzJSO9ikbUJ3NycXNyKqxJats7aXNycXNyIOctKvSNLXFzcnJyciBDbjr/yRxyc3FycnNxMcuYu0Rnc3Jxc3Jycir381qlgMpxc3Jxc3JycjKs7L5jE3NxcnNxc3EvkgwaCN8+cnNxcnNxc3EkE9JKA9LbcnJycnJyc3Fyc3FzJAljGiF5znJycnNxcjo4IrzH3XNxc3FzcjeJyreGNXJycnJyJp4wep0c+HJycnJycil2ElqdntpycnJyc3FzMMt2ukSJcXNycnJycnJycnNxcnNxc3FzcXNycnIi3mAqFRn9cXNycnJycnNxcnJzcXNxczg9drLSiXJycnJycj0h2rLuJXJxc3JycnFzc3FycnJzcXJzcXNycXNycnJycnJycnNxci3+5HpnEbhzcXNycnFzcnJzPKoiuVXdc3Fyc3FzcjdAhrPPeXJycnJzLxvROjFS7HNycnJyci3Rl0q25otzcXJzcXNycTBShru9eXJycnJzcXNxc3E4ZQ26qvJxcnJzcS20p0q4tYtzcnJycnIlEGEaAArucnFzcnJycnNxIKpuGhhZHnNxc3FzciCwTBr2+z5ycnJycnIioJMaR/bOc3JycnNxI5H5Sovga3JycnJyIK/HSooDi3Nxc3JycnJycnJyc3FyczgYhrL3eXJycnJyIRcSOjKe3HNxcnJzcXNycXMvicUamGOuc3JycnJyJvj3GlJwjnJyc3FyNSbquukVcnJycnNxIYo3ikBsh3JzcXNxcyN0oxpKtc5xc3JycnIrlZmK3qZncXJzcnFzcnJyJpXtKqmhLXJycnJycyCNcRpJKO5yc3FzcXNycXNycnNxcnNxczqvhrBgeXJyc3Fyc3JxK1BKGjz7XnJycnJzcSjR5RoU4a5zcXNycXM7kGS9b5tyc3FzcnFzcnJycnNxcy9h40pt4ctxc3FzcnIryBgaBX5+cnJzcXJzcnFzNOFktC6bc3Fyc3FzcnJyI6/PaswDCXJycnJycyEQ6yrBAk1yc3Jxc3JycnJzcTyTZLxsm3NycnJyIzWbaoO2SXJycnNxc3Ivx/UalICuc3JzcXJzcXNxc3JyODrItNU3c3JycnJycnNxcyqVkRq3pu5xc3JycnJycnNxc3Jxc3JzcXJycyuAOBoJ/H5xc3JzcSGYkjpKdtxxc3NxcnI8BD21DMJyc3FzcnEsNjgaDpx+cnNxc3EolgEq2J/tcXNxc3JycnI3Awu4DfRycnJyczC7lrpUaXJycnJzM/tvsCSQcXNycXMptawadqU+cnFzcnJycnNxc3Em1AFqyL/pcXNycnJyczDHC75I9HJyc3FzcXNycnJzcXJzP76WvEFpcXJzcXNycnJycnIpG/lqFVBpcnJycnNxc3E8qwu0ZPRxc3JycnJyc3Er2BYa836ecnJzcXJzciQC/hrh4B5xc3JycnIuJ1JKUZrbc3JzcXJzL18hKkwN7XNycnJycj2df7ZygHJzcXNycnJyILImGpbdnnNycnJycnNxc3FzcnJzcXNxc3JycnIpT1c6HwqMcXNycnJyJvNzKgPIzXNxc3JycnI9zmS7MZtzcnJycnNxcycWNToCrKxycnJycnNxK/Ha+q/iUHJyc3FzcnIlIXwqoPg9cnJycnNxc3FzcnNxcnMgOLZacoSacnJyc3FzL3jhaj5x6XJycnJzcXNyciyXBUqqj6tzcXNycnInjkK6givUc3FzcnJzIVmIGqxnfnJyc3Fzci3IZ0rHeYtycnJycnMscU8aausOcXRxcnNxNtGvvT5QdHFyc3FzcnJyc3FzcXNyc3FzcXNycnJzcXNxJLfSut+C1HF0cXJyc3JyIjnaGs5iXnJyc3FzcnJycnMrEQ8qYf8NcnNxcnNyNoe2tYhJcnFzc3FyLi+RmjYW5nFzcnNxcnNycnJyc3Fzcivn6hozgV5ycnNxc3Jyc3FzcXNycnNxcytZLRpcbS5ycnNxc3I4mfi1dgdycnNxc3IsMXYa7eiecnJycnNxICJVWnPqqnJyc3FzciKQNip5/J1ycnJzcnJycnIn16BqqIX5c3JycnNxJhzzKhFAzXNycnJyc3IZR/0RnskC7nNxc3JxdHFyc3InhB6KYM4XcnJyc3JyOMYJtUn2cnNxc3JycnJzcXNyc3FzcXMrDdEqoTLtcnJyc3JycnIyNIS323tycnNycXNzcXNxc3Jyc3IqVlFan5rqcXNycnJyc3E9TUuzwrRyc3FzcnJycnNxc3JzcXNycnJyPrWEu0p7cnNxc3JyKwqvGoFlDnJzcXNyciqsrxqXNQ5yc3FzcnJycnNyI/GmGnLlnnJyc3FzciJcEhpMPt5ycnNxc3JycnNxJB+PKvEXDXJycnNycnJyc3FzcnJzcXNycnNxJyrIKmBjfXFzcXNyc3Et8fo6BOBcc3JzcXNyLAx9GlFILnJycnJzcjHEQrVLvXNxc3NxcnNyLoTPGlmzDnJyc3FzcnIr1/WKuoCncnJyc3JyciL6VCpjWr1ycnJyc3Jyci6wCRr1/25xdHFyc3I8Ata//SlycnNxc3JyPFLWv60pcnNycnJyczboGbcn5nJycnNxczJWQrW5vXJxc3Nxc3JyKXDGGhrznnNycXRxc3EjGhR6Jm64c3JxdHFyPS6EvNF7cnNycnJzcT0rrbXkUnJzcnJycySOVEosGrtyc3FzcnJycyfYZEr2ebtyc3FzcnMnk51Ki8YrcnJyc3FzciNYrSrddS1zcnJzcXNycnNxc3JzcTj51rQWKXFzcnNxc3Jyc3FzcnJzKhz/GpBADnJycnNycifGvUqIlCtzcnJzcXMv1s1a95MqdHFzcXNzcXNyciFAYkowCttzc3Fyc3Iny3Jq2UjZcnJyc3JycnItVOua88FGcnJzcXNyc3FzcnJycyUkN1ozzIpzcnJzcXNyciTbQEr2S/tyc3FzcnNxc3Jyc3Fzc3Fyc3JzcShkokrdtdtzcnJzcXMojS5KjC0bcnNycnJycyMnNzpxnIxycnJzcnJyciGOmxr5Fk5ycnJzcXNzcS+2wkpok9tzcnNxc3JzcXMgq7Qah0S+c3JycnNxc3NxcyY9JypPLY1zcXNyc3FzJx5aikcqV3JxdHFzcnI66jmzJcZzcnJzcnJyci/43IrocjdzcnJzcnJycnMlg6dKTMWLc3Nxc3JycnMyj+a5gBlyc3FzcnMg1Ma6brOUcXNycnNycitB8jq+4Nxyc3FzcnNycnJyc3Jyc3Ig0mcqtdmNcnJycnNyciGBIVo97epycnJzcnIgpChaq716c3Fzc3FzcieeMBrXHP5zcnJyc3FzKHbTat6SyXNyc3JxdHFzcnJyc3JyIcB1Onf4rHNzcXNycib9Z6orKYVxdHFzcnIodDTqtsyxcnJzcXNzLq3sShohO3JycnNycyj+T0qVGwtyc3JycnNyI/pYSoVae3JzcXNzcXNzcTTFUrNKrXNxc3Nxc3MpkmM62dnMcnJzcXRxICBuGjAKHnF0cXNycnIpRhE6vp7sdHFzcnJycyAMvJrZRDZzcXNyc3JyF2NngpUfmH1yc3JycnMpl/cqKYCNc3Jyc3JyciXyeDp02Hxyc3Jyc3IxpLS4a0tzcXNyc3JycnMnvK1KmTUrc3Fzc3FzcyiBNRoJ7K5zc3FzcnIU3qYhkVJZ3nJyc3JzcXNzcSd5nGqPZjlzcnJyc3Nxc3Jyc3JzcS6mgppul9ZzcnNycnJzIGgEOo1/vHFzcnNxdHEsdGwaWrk+cnNycnJzcnJzLeCDKqP3zXJzcnJyc3Nxc3JzciAqbBoAaT5zcnJyc3JzcnIqi19qjkoJcnJzcnJzJvsniilNh3Nyc3JycnMQEQAxnhAA3nNycnJzcnNyIn+PKhwHDXNxdHFzcnJzNeVOvSqxc3JzcXNzcSiNf5qhOAZycnNycnNycnMp5jmqHJxlc3Jyc3JyIAcSOmOe3HJzcnNxdHFzI/90OlQIvHJzcnJzcnNxcyXM9tohQJJzc3Fzc3JyKLxKGmY7XnNzcXNzcSGQ8ZowAeZzc3Fzc3ISeO0hm7gS3nJzcnJzcnMv1pmay5Zmc3Jyc3F0cSU/kSovBu1ycnJzcnMz9mK0GZ1ycnNyc3Ehj6VKnAWrcnNyc3JyLNPVesnCqHRxc3Nxc3NxLY8IGgkPfnNycnNyci3h7VpX4SpxdHFzcnM6M3653IFycnNyc3Er2bEqxGTtcnNycnNyciZJrjrfZRxyc3Jyc3IR9zshmjnE3nNycnNzcSsyWmoz6llyc3JzcnIkRYsqzqdNcnNyc3Jyc3Idoi0xkJ7SznNyc3Jyc3ITRxQxkvnrznJzcnJzcnNxdCuowZqec+ZzcXRxc3MhCvlaxWBqcnNyc3JyJqVqOpmpXHJzcnNxdHFzJlPTahHSyXNyc3JzcTidnrxyYXNxdHJycik7/UqRUCtzcnNycnMvxjeavJyGc3Jyc3JyFHheUpnpoa1yc3JzcnJzc3Fzc3JzcSoU+hpgwF5zcnNycnNzIdN76sHYQXNycnNzcSnHMmrpjNlyc3JzcnNycnNyc3IdPn6hk3OBXnJyc3JzcnNyMUjOs9cxcnNycnNyczyt5L5SG3Jyc3JzcnNyMNJcsU2jcnRxc3Jzcye46JpOcXZ0cXRxc3NycjyP5L5wG3NycnNzciPgppp79ZZzcnJzc3ImkXtarOhKcnJzcnNzcSy3t0oZhItyc3JzcnNyKFaXKk2WjXNyc3JycyxDvRptxC5zcnNyc3ImfyAq+g39c3Jyc3Jzchi11pOe3Slsc3Jzc3JyH6QGcZrM+Y5zc3Jyc3MjU/cqncCNc3JzcnJ0LJF4Sgvoe3Nyc3JzciE89FqSQLpyc3JzcnNyJpKaeq7WWHJyc3JzcnNyJCGsWuP1OnJzcnJzc3IR5M2RkcwybnJzcnNycxMJhrKXuXlNc3JzcnNycxumuhGVekXucXRycnNzciGVeFrMqHpzc3JzcnMiHwaKhx+XdHJyc3NycnNzLvRwyny483Nyc3Jzc3F0KXTTigHCx3JydHF0cSjUr2rZtQl0cXRxdHJyK4DmuhMClHRxdHF0cnIvEw06Qt8scnNyc3NyJi7v2vshAnNzcnJ0cXRxdCH7bEoGSTtydHJyc3Jzc3JzcjeqT75lsHJzcnNzcnJzc3ItAT06Y/wscnNyc3NyciaxiRqW525zc3Jyc3MZm4rhmFZ1HnNyc3JzciGA6noAAlhydHFzc3NycnNzcnMiXG9KMEkLcnNzcnJzcyhMQtoJS9JzcnNzcnJ0cXRycnNzIc4gSlgd+3F0cnNycySvDUr6DytycnRxdHJydHF0cXRyKmVMGourPnJzc3Jyc3Nyc3NycxNta1Gf85Suc3Jzc3JzLqOEatvHuXF0cnJ0cSDVOEr3rHtyc3Jzc3Ilfmy65Ck0c3Jzc3JzcnMinQbqtT+RcnNzcnNzch2j/qKdDwFdcnRycnNzcnMvf4NKrAfLdHFzc3NyLGZoWj+ZenJzcnNzcyDMqmobNVlycnNzc3Ith9EqqYLtc3NzcnJ0ciCtTJowOzZzcnNydHF0cilx3Iqx8jdyc3Nyc3JzcxnoHEKfaeO9cnNydHF0cipg35rjAwZxdHJzcnMQergRkbZH7nNzc3JzcnRycnMY5QzRn/vzLnRyc3Jzc3NyIw8yKlIc3XNzcnNyc3NzciqHtxpJhI5yc3Nyc3NycxtgkWGRAX6ec3Jzc3JzcyOPDRr5Dy50cXRyc3NyKWa/GtuUDnJzc3NycxnnBZOQy/pscnNzc3JzG8Dk05AjKyx0cnNydHJyLisYKhBefXNydHF0c3ISiO2SnioSbXNzc3Nyc3MeEPQhkxEb3nF0c3JzchtakBOdyG/scnRycnRyG9i+EZBYQe5zc3Jzc3NyPEplv7WadHJzcnN0cR8Ud2OUb4icc3Jzc3Nyc3MbizCBlQbPfnJzc3NydHIQ9ev1nDAkCnJzcnRydHIj2pJaiFbacnRyc3NydBaRNkSX0tm7cnNydHNyc3MTBulCn1wWvXNzc3NydHJzE89I4pRDtx1zc3J0cnNzcxlNbAGS05P+c3Nzc3NzKBfEamWTuXNyc3Ryc3Mv+TNKxGzLc3Nzc3NzGgbd4Zv7Ih5zcnRydHIcqzvjmmjEHHNzc3Nzc3MVEqaxmL9ZTnNzc3NydHMaRaKSmG1dbXNzc3NzciUSxhqQ4550cnNzdHIRwZoSlnB17XJ0cnRycyk564r1cUdzc3NydHNzGECOwpuigT1ydHNydHIiDx86ZB4MdHJzdHJzKWvtmiRRJnNzc3Nzc3Nzc3Nzc3MkhzZazYyac3Nzc3Nzc3Nzc3NzEDuGNJw5ect0c3Nzc3NzNZTitHsdc3NzdHJzc3MUl/Dlm54PGnNydHNzc3Nzc3NzHiGG6JQ4iRdyc3RzcnQe/UJ2ldi9iXNzdHJ0cy53OYqRnGdzdHJ0c3MkP646URUcc3Nzc3N0MaH7sX4EdHNzc3N0cnRzc3NzdHMmIuoaz9FedHNzc3NzdHJ0cy+V2SpJom1ydHNzdHJ0c3NzJuTfKjWyDXNzdHNydHRyGxwoM5RX18xzc3RydHMaHWgClBWX/XNzc3RydHNzAYZO4RC5zBHudXJ0c3RyFEuaB51MZfh0cnR0c3M6LhOx4exydHN0c3N0ErEy459y3Rx0c3N0c3QfCE5CkXqxvXVydHN0cxDsJyKYddjdc3Rzc3RzdHMtbbC6hTT0dHNzc3R0cxzwQwWSdMz6dHNzdHN0HR6ZoprEZl1zc3R0c3N0Ev2HbJWPeJN1cnVzc3QoRT36LbwgdHN0c3RzdBfA16WYZThac3R0c3N1choR7jeW1iHIdHR0c3N1GIZWIZDKqd50dHN0c3R0cxAmIfGYDN4Oc3R0c3RzdBKMPJKSZsNtc3N1c3N1cxblS3OT/bSMdHN0dHN0dHMd4AvjmWMFHHRzdHN1c3MdMEtdl47EonJ1c3Vzcxh52YGUSCZ+c3V0c3R0cxO5Q6OdWrxcdHN0dHR0cxAbi5aeTHRpdHRzdXN0HwqXwZT3aD5zdHR0dHQXNkH6lAbOBXR0dHR0dAUqQbIQvazk3nVzdXR0cwVU/gMQFBIfznN1dHR0dC3EzOqUwzFzdnN0dXR0IX4+2kksEnR0dXN1dBKD+BWTUhfqc3V0dXN1A=</binary>
              </binaryDataArray>
              <binaryDataArray encodedLength="256936">
                <cvParam cvRef="MS" accession="MS:1000523" value="" name="64-bit float" />
                <cvParam cvRef="MS" accession="MS:1002314" value="" name="MS-Numpress short logged float compression" />
                <cvParam cvRef="MS" accession="MS:1000515" value="" name="intensity array" unitAccession="MS:1000131" unitName="number of counts" unitCvRef="MS" />
                <binary>QL2pAAAAAAAAAAoV9iEgJywl6B5RFPgCAAAAACQULCPMJ7MmhSB8FAAAAADVE7khkSRkJC0hRxsfE9UHAAAAAJcUSSNPJ2gnTySjFAAAAAD3DnIfyyW6JxklZhcAAAAAjhImIkok2iSDIh8bDg0AAAAAVhKEInImTSZeIisZ+QUAAAAA3g+7IU4neillJQMawQMAAAAA9QG6F3cj8CUVI7MdPwMAAAAAqwJBIm0n1ihGJAUYiA6AAAAAAABoAFAZrSJKJh0mTiL/GJUFAAAAADoBDR7aJrspOScJINwOAAAAABIBuSDUJ98pBSZ3GskReAUAAAAACiGFJAYmhCVBIkQOAAAAAAIeQiStJ0Io2iG/DAAAAABVF8skdCl8J5sgfRogE04JAAAAAFUUwyEPJsUkLR2KCgAAAABHElMgDSWZJZ8i9BorDQAAAACpDkoefCTzJKsfwxghFKMO5AcAAAAAtgVnGcInQipHIjITUwuVAAAAAABzCcggOCkOLY4prR2KFEQHAAAAALIFgRrGJ1osLSkPIJEa0hMUCwAAAACiBXoe1iQyJ2gkkxspCgAAAACmBN4cjSSVJ4YlEx2sDgAAAAC+A18cUiS6JsEjihr9ENACAAAAAOEa+CZ3KwspkCADDgAAAAATG3MkSSmDKQUk3hzCE4sGAAAAAMcYgCPgJucmfSQsFQAAAADDE08jHSoKKlUkbBQAAAAArxa3JCQq0ScEG0UQzwYAAAAAKR0TJv8mwSVPI9IWAAAAAKMOtCETKuEquySnGboMAAAAALkMSR5zJpQn+SBEF+AQuQgAAAAAQwf+ICwoUynoJPsayQAAAAAAhAFmDxwnGC6DK+IgAAAAACQGkR9iJH0lFCONHNsLAAAAAIAHTSIYKOIpICloJCIUAAAAABsD1xbuIyMntiK7GCEGAAAAADED1BYoJcoofCTeGYgR4wUAAAAA2wIxFTEmuyvgJuwWfAUAAAAAUgV7IbQlmSa0JfIdAAAAANMCMBfwJiEsaylfIDoY9gwAAAAAHgSKIL0k/icCKCAkSh1UEsAAAAAAAJYDHR3MI9UlpCMiHkUFAAAAAPIWsSS6KXworyNGBwAAAABQFYciMyjSJm8ecgUAAAAAqRinJPApaSlgI8YaqQ4AAAAAux8iKGcq/CYZG34LAAAAAB8fbCeaKhAoURxwDAAAAAC4ErIijCiaJe0XKQ5TBAAAAACwGSEmOSrAJtgaEhFtBQAAAAC2F/Mi4ydvJlQdoxScCgAAAABYFIciCCjVKZUoNCUYGQAAAAANFpck0iljKiYnvR5HDwAAAAAaGA4nVysPKv0jVRQAAAAA8xOfIjYolCghJP4YjwEAAAAAghH4JYAyVTeYNFopTxtVDgAAAAA8GecmyinlKKgjkxo+DQAAAABoDW8gYyt/LeAnhhxYCgAAAAC2GGMmOCqcKkEoPCQmGAAAAAAYE0wiwSjNKTskIRgjAgAAAAB2E6QowS6pMOgtMyd3HIYJAAAAAOoMlCDEKY4qLSWXFgAAAAAIEpYlcSogKuIkjxgAAAAAaBCDJH0sOy/oKqIfzA8AAAAAkwywHyYnoCcWIjMWuwEAAAAAohHzJawpkSjsItgWAAAAAKIOOSMLKrkpoSOtGD8CAAAAAJ8NsCFLKWQp2CKkF3ELAAAAAC8PUCJ8JxQo+CGdFW8GAAAAAEgMeh9mKKApEyNzFAAAAADFEaAldyhwKM0kKxwKDQAAAACiB7gdxjDWOUU78jR/JIYMAAAAAFAPQSKpJ9oogSNJFQAAAAC9B50grSYhKHsoqSjaJVkbAAAAAJYJ1CX0LO4u5SOaAZIAAAAAAIMFwhvmJxIrtCYHHMYIAAAAAJ8GKx7/JqkpzyMSFQkGAAAAAOUHASG8JyErzye7HKEBAAAAAN4BfxE4Kl4ybC87IgAAAACXBMwYWioVMVst0x8RDwAAAABPCh0mpSiiKownNh3BCAAAAAD7BmYejynALQsnJxSVAAAAAADkB5AjqDIKM9wqdhwAAAAALAaeHHkorypJJp0czQwAAAAAHAxELF4+T0jMST9GBknZQ14+oDdbK4o42k3WVExWvFMaS7U8hDZdL4Itbi+tPktA/0EfQhw8SS5VFQAAAACWG08oBCyQKB0fCgkAAAAARyKiKBMrrisVKrAlCx9BDgAAAACJIrgmkCeuJuEj9xAAAAAAXiTDLS8wACx4HyQBAAAAAFYYpzRdOrE5PzZVJeEQAAAAAHUfqCZeLl8wciYSEQAAAAB5HZAlQyi5JZ4d+gcAAAAACwASIrIr5C8UMEMsEiMhDgAAAABjI4koBiweKOEWsggAAAAAeSK2KbIwkjDUJYYAAAAAAIAbGykALWcpIB8rDQAAAABhAPwecCivK+0nQhxECwAAAAD8HYAmGypEKAsiUwAAAAAA1RPyKHsw7jCMKj8ZNwoAAAAAlRyBLHowNCvLI+AJAAAAAPchtC3PL5oq0x3SCwAAAACpIuUyTD3mRLVBkzrhMRwpvhofCgAAAACzH0srYi4pKVcaxAkAAAAAyRb8JBor8iqdJTwRAAAAAJAZ+iTZKXQo7R9iDQAAAAC8HlAv0zXfM8ErfyEqCAAAAABjFc4nGi63KBcSSQIAAAAAohf2JcArGCrrIdgOAAAAAFQjNypuK7sotiHiDQAAAAAlHcQmfCo9KCoeCAcAAAAA0BdmJZMqMirlIwUQAAAAAKAcrSqnL1sr5xoCCQAAAACuCK4nwjP9MYskSwgAAAAA8yD8LH8xnzCCKQAavgQAAAAA3BZzMks9WDt7LVwaWAgAAAAAfSBXKEYqWygqIYMHAAAAAIsfCytxLlcsNyavDwAAAAACJu4rzCwCKxInYwgAAAAA4R/ALWUwfym0HAsKAAAAAO4ZISdBLKcq+SJ6DQAAAABBGUYqQTJeMFwkUwgAAAAAFhqaLOw1ujV+KfAOAAAAADkdaijKLFspXxzeCQAAAACnF7QvjDYyMhYlaQ4AAAAAFCNyKAkqoidMHK0JAABwFTYovTToOFg0nibeCAAAAAA2E6ApyDAxLNcYbAcAAAAAdx9gK2Mwei6mJLMOAAAAADgXvi2uOOE4yC78GDQHAAAAANUbwTgjQoVAYDWCIwAMAAAAAE0cvimeMGMv5iYDDwAAAABVI/Uz2zfKKxMKAAAAANAg/Ce+K70qdiOpDQAAAABBFF8nKi1KKHcaYAgAAAAA7hcsLVo26TShKUUPAAAAAI4cByigK/Mp/iDwCwAAAADcFJEiNijdJi4dVggAAAAAKhpDLEMy0S2HHlkJAAAAAK0T8ig3MTMv/CS3DQAAAADHHXUo0CqJKUEl3g8AAAAAQRKtJ/Aw2C1LH+oIAAAAACUeLy8XNFov3x6pCAAAAAB8ERQpuTITMGQjdAwAAAAAgBqHLM8zLjLeJ2kPAAAAAGQcGSeQKtwp2SGfCwAAAAAbGS4rWzPFMb0mkw4AAAAAchK9Je0uTy04ItkLAAAAAA8cEC7sMzsvbyK4CgAAAADxFQooXC4EK0UfcgoAAAAALhxTKi8ulSreIbkKAAAAAKwHvyW0PYNJgUpQQWYuaw4AAAAAwBFVJgowmjCvKjgRAAAAAKUZwCreMaswJSgiDwAAAADUF8os2DStMDQsFS9RMZ0s3SIuDAAAAACHGdYlkSkzKpYpfCYHEAAAAABEEyE+4FS6Xd1atUszLjwnBjIdOHI2xymzDgAAAADsGT4ofy7NK3sbDAYAAAAAoRt9QMVUDVxnWNBJnC2QCgAAAAAMEZonZi8GK/Ya9wYAAAAAzxDsKl84NzhwKeoNAAAAAHwJSybMM3EzPCUCCgAAAAD4FEMn/C+dLwEpUg4AAAAAKBgPKqcwqiymHUUIAAAAAOwbnDBNOLg0NySoCgAAAADAD/kj2DB2MxMrRQ8AAAAATRXlKcg3dTpsMTAd0QYAAAAA2B52J6UpIypfJYkOAAAAAHkWkSYZLU0rTyQmDQAAAABZHr4qHC/8LWImEA4AAAAAdhLXKbo0nTQdKkoPAAAAADEbEioVMOEvLinbDgAAAABaC9Ak3TMCOow5ljMrKYgPAAAAAFobMC/rOXg/HUB9OwEyHyQeCgAAAACJEzQm9C5ZLFga+wQAAAAAuwE3JeM0mDdRMTAjxAoAAAAA3x7gJ7AqJSpOJaMMAAAAABsaLzFnPd1Co0QbRMVA6DgEKZcNAAAAADQWtC8IQuRKLErYPsskDggAAAAAGSIYLE4ufypbG6sFAAAAAMkn2D2iRnxDpDIqEQAAAAANItU2b0FVQsY46iG3BwAAAAB9HPMyYzl0MwUlswkAAAAARRiKKE8wUTPJM4AyHS94KREjyQsAAAAASREfJAAwADPmLIccTgYAAAAAWReWO0BS4VsfWr9MqTAGDQAAAAAwHC4tmDO+LyskXgoAAAAAgBzlK9Q5mj7DOx4uLhtMBgAAAAD3D3glxzEzNUEwZyUqCwAAAADkGVwmwzKCN0gxyBw6BQAAAAAHGoEopS3YKtQfMggAAAAAhCORPSZJ50i0PeonJgsAAAAAkhaRLiE3tDPdJhULAAAAAPgc0CopMXo0RzYKNmYxqCXJCgAAAADAGKAtajf0NRUo/wwAAAAA3RydKs8twSq/IzAKAAAAALAlkDwHQ6k93C7eKK0pzCxsKmofbAkAAAAAMBn9KxQ3DjoXNG8kpQkAAAAAgh0GKXAu6zD5MPYvlywFI5gKAAAAAOoVdifxMFc0SDLTJ5MJAAAAAOYeSjnWRfxG0T3WKfsKAAAAAPAWRyuZNWk19yx/I5gMAAAAACcBDiNAOaxBpz0WK8gLAAAAAPYR2i7dPdhArTmiKLQKAAAAAN4bHiz3MEYsrhxaBgAAAAAbF8Mu+TY1ME0UoAAAAAAA8RKzJ58xQDI3KSIKAAAAAFwWTS2bNj8zaiODCAAAAACWFW8vPUE1SGBDWy/rCwAAAACjG3Yrgy+EKqIcmwYAAAAAUhwLKg40vjvgPKgyESEtCAAAAACLESEp3jP9MlkvDjQ4QIJCIDh3HfkDAAAAACMaLS4DNl400CkoCwAAAACaIa45/kgbTaNH/zaEHuMGAADPD8AqIkNNULBVo1VHUMpDEiupCQAAAABiDy4lDi6DKnYXnwMAAAAA7BAcJgk0VzTcKP4LAAAAAEgU4ywpOJM29ijCCgAAAACIFZg8XU/kVAhPXTz/IIIGAAAAAFgWVSlLNWE3mizyCwAAAACXMsRN01iVV0BKUC+UCwAAAAACGJkrWDeKN0wpdQoAAAAAcx9AMA41Fy4NGVMEAAAAAO4MlSucNws2+ictCgAAAADaEAMsKzdTNXsnQgoAAAAAByQ1Nrc8jjonMFweFAYAAAAAvSJiLowvqCm3HkUHAAAAAOUVMicoL64rGRtJBQAAAABxEZgnsDRpN4gvmx30BQAAAABhEmEuxj+eRTpBzDMsHkkGAAAAAIgaFzG+P2hDtztfJo8IAAAAAJkVLSklM1IzOCkJDAAAAAAfDrUn4zObM60mbgkAAAAApgZaPHVSmFhTUhs/bxsOAwAAAADICtoqJDvpPdszXBnOAwAAAAAhIaIzSzjyMC4dPgUAAAAAVhUULIY4BjpxMM8YoAMAAAAAfyJfMvs3LTTxJcgIAAAAACIYpCp1MWMuVyDrBgAAAABsITstJjOxMloqYAkAAAAAjR7qKmQ28z+mQqM++Dd2MIkn7AkAAAAAQRI4MRxEikujR8o2lRUCAgAAAABLFe8paDNnLrsWJgMAAAAAhA9OLYI1+S+fIvsHAAAAAGIdTDJMOp42AiU9CAAAAABIIkgrAjAmMZcu/yh3CwAAAACPB4MlXTG8L98iVwgAAAAALRzcNaRCb0TYPH0u/B35BQAAAADSDegmpTLqMv4nbQoAAAAAEQ7xK8g7/z6ZNzEmxQgAAAAAEhfOMKw8CDxALskTYAIAAAAAsA3uLSY+akIDPNwq3wkAAAAAcQk7JAwxUzOVLQoiTwgAAAAAHxlrMw9BFUNJOkYnQAgAAAAA8SAMNKk52TNsJJUIAAAAAMom6DfoOsYyPiAkBgAAAACSGxUsjTI3MhIroRruBAAAAAAaGNIwFDtVOR8qgwoAAAAAryDxLLkv6ytDIikIAAAAAPQX5ydaLi4rXCAaBwAAAADCCkkrMjZNMpYf6wUAAAAAahkaL784czeMKhEKAAAAAAoROCzfOYk6QC63EvgBAAAAAJMbsTJJPfU+Hzj4GRgDAAAAAEUhgTXUO6U2myV8CAAAAAAkHOYrHjC1K18iJAjwGbsopTEZMUkr8CFbBwAAAAC0FxQvgzviP0A9+DOHI8kHAAAAAFQdOSotLp0r7ySFCAAAAABoEEMlAS+kLHsdxAUAAAAANxV5LwQ6/Dc+KJQIAAAAAJ8azCrTMBMsvRqvBAAAAACOH0UvMjeeOq87KzslOVk2ZDM8LysouwcAAAAAGyKhOP8/tDsLLF0KAAAAAD0g3zvLT1FbZV/sW91QIT8ULuUoqgkAAAAADxlFMMU3azNiJE4IAAAAAN8lOC4yMKsuUCoIJBkIAAAAADQezi/gNVM0Qy6dJDMIAAAAADEccy5aNlM19i3OI88HAAAAANUXdijzMtA2ZTHbHXIkjirwLPoqBCF0BgAAAAAZIH8rGjABL1oruCNZCAAAAAC9D4knlS67KDgaCwUAAAAAhSIRNoU92zrxLUsVzQIAAAAAsCLORDlV8VhNUeQ91x0DBAAAAABpFJMqFTL3K9YNkgAAAAAABB1DKTMu3C5LKk8a/AQAAAAANCPmPGtJC0qWRkg7pDwaSBBNN0mzPGQsIQoAAAAA6BHyJtgzujfNMfcfdgQAAAAAWhl7M2hAmELMOl0p+wgAAAAAKB3ALCczhC+qIogHAAAAAJAsDEBCR5xF8zqIGaYCAAAAACMR6yW4Luct9iRHCAAAAAAKDmsocjnVPmM52ypAGhwFAAAAAOMdhTKnO846KTBEHLwEAAAAAI4Zty35Ol8/7jpFMKojgAcAAO0Z+ia9Nqw+1zyKMk8i8AQAAAAAfxp9Lz859DjSLvUb5gQAAAAAtxrgKdovfCzPIcUGAAAAAEwVbimZMXculSCOBgAAAADsDfsyzUzRWOhZZVDoOCQOAAAAAO0LyycPMw0xOyHhBgAAAAD5G5orCzV5N7gxFSNGBwAAAAB7EBErcjZSNUUnAwYAAAAA4h2GLIEysy/tJqcIAAAAAKMZKy3KOJ08ZTd8Jm0IAAAAAD8enS8mPGA/gDiHGmMDAAAAAAEPOSnnOmlNbVleXT9Z7UmqKK0GAAAAAAAH4Cu3QCNI7kIXLt8WXAMAAAAAIxY4JIEymjS3J3wJAAAAAOgZFTvaSOdJLD9sRtJbwGZsaslpiGeiYpFb/VIWSZc7UiLqGqIsujBCLBYl2gcAAAAAlCK2LaIwiS08Jl4IAAAAAEMOMio0OTQ83zKUF5sCAAAAAJIiUig6K9gpQi03NGY0eS0aI5ogxSmULpctJimSGlUEAAClIv4pHSxgK1gpnyAuBAAAAACPIEMpSi3kK/0hpAYAAAAAwxquMBI9gj7rNH0g+wQAAAAA7SX2LbouLSy0JDIIAAAAAG0bDjQbRBVJgkM0NMwdEgUAAAAAjhKhLQw6iTqdMScjbwYAAAAAUxYCKEAylDSnMHQmmgUAAAAAKxmsK3Ex2iydHy0FAAAAABgYBig7NLk2OC5rGukDAAAAAEIfuzPLRzRZ0mIKY/BYQ0DvHY8et0ylZBBugGtGXLw7KhIjAQAAAAD+HzozjDxaPjA4fSeFBwAAAABzMG9KuVN8UW5DhSX/BQAAAAB3G9wueTMHK5UbuAScGOYv2Dl5OL0uHiDKBQAAAADCDSYqNTQGMYUjYwQAAAAAgCZHM2w4DjdkMtkpcQgAAAAAAxlEKNsuwit1HEYFAAAAAH0Sjyg4MskvpyKGBgAAAACfH6IpXCydKfYgngYAAAAAKx2wLrQzqizbGBsCAAAAALMa+Sx5M1gviyJABgAAAABPGxQswjFCK1sYRgMAAAAAYxy0Msw/XUPHPeovAR8aBQAAAAA0CSYozTPeM3IrZRmOAgAAAACEGsQu+zgaOWQuXBRPAgAAAAAfE7QoITBmLHwi5wYAAAAAUSHuMu40Ayy5Hd8EAAAAAP8Pcy8UQNBEoT3zJ8IEAAAAAHoiqjQuPrs+ezYXJTsHAAAAACsl6ylsMRI+Xkl0UKxSBFDeS9RNplThV2JR0kmYOiQi0AUAAAAAJhE4JmUvmC21I40HAAAAAGo1FEr6UMhNz0E/LtYWyAIAAAAABxg1K8QxFS42IDcFAAAAAB4lOTTdNFkq3RitAwAAAAAdGoErCTIlLgwfTwUAAAAAmhzVKqg9n0ZqQzE07RpnAwAAAACRFX0pOjEmLg4jcwYAAAAAGRG8MBdOz106YfVYu0MQIAwEAAAAAHIbPi8+OaM4uSySExQCAAAAAMMj3joBRL5CGjg2I3sGAAAAACYc2isoMy4xVCe7BgAAAAD2GJYrBjPdL90jjQYAAAAAtB5MN3M+YTlVKcMIAAAAAKgZtj6rV6tfClopQ5UWNQEAAAAAxSRgNQA8xz+vPps2MRVuKEMxuyqTFhYDAAAAAIISbC3GOMs3SCsVFmYBAAAAANUdiSgrLWIrHCUVBAAAAACNLM1KMFmjWwFSdzdbCwAAAACoA0YpzzblN5ww+iAeBQAAAAA8C3QmbDWgOesyHB/bBAAAAAA0FqAr/zNFMY4mYgYAAAAAGhU5Qx1c32atZTNY3TsmKAcsazO8NLYt0h1fBAAAAACAIScvVja4NS4rwRRqAgAAAAAFHuUwfzkBOPsr3gcAAGAdyC6pMkYrcRyiBAAAAAAJGfkutTnjOi8zpyESBQAAAABlFCgpCDfHOw02vSO7BQAAAACDGjQpJDlVR7NRzVerWMRTQEr2Pqw0oCyoJVQHAAAAACwk5zbhPZI7dDHXIhcGAAAAAMwdYi4bM8wqcBG8AAAAAAC2ILUyI0D2SdtQ7FNVU9JPwEjfPXExrCHMBQAAAACLHngzLDrJMkQWCRzxLBMz5StwEYwBAAAAAGkKCSjaMwo0tymzBwAAAABHGYQuWjVXMXIj+QUAAAAA1xz4MedD+kkWRSk1jAsAAAAAwBTsMupE1EnEQvUzPxjgAgAAAAB+BkomtDS3NYosETRXQoFD0DZGGaoBAAAAAKcK9zSASNJLiUFCKgcGAAAAAGAdYiilLtY2Hkh0VWZYb1RHRCwh8AMAAAAAmxpVKXoyPTIdKEgHAAAAAJsdJUH6T/NQ50S1KvMGAAAAAMAKriZ1MJkvcCb9BgAAAAD5Is8rRS6uKpYhjwIAAAAARyHgMPM2zzNZJxQHAAAAAAIUbzPRRJJKFUWWMd4KAAAAAFka/ymNLqcpOxrHAZET6TGIPCs6cC2SFqYCAAAAALUnkDf8OBktcRKgAQAAAADHJUg57EQkSGZC3TJnHQwEAAAAAJ4dRijXMH8xEipgITEGAAAAAMYhTDVqO0g2KyYvBgAAAAB+JYs+eUqlTKtEui3+BAAAAAC3JJo5GUAkOrwlLQUAAAAA6B+tNzA/rTqjJzsDAAAAAI4okjXeNTEuqSGqAgAAAABSHfU02ETuUPxRM0q0NywgLAIAAAAAYCJZPUxIkEYCOVUgHgQAAAAAcQn3KrI920NZPc8kgwIAAAAAjhKvKak2QTlPMvIhegEAAAAAnh+5NBE8pzk0LboLgQAAAAAA7xgGNmhAjz5OM/wldQMAAAAAVRZ7OkJHaEasOrUjwQQAAAAAriIQLRY18zbUMksqPB4JBQAAAAAzIlct3zONNU4zny77KDQjNgYAAAAA9iTqO/pOXVcnVFtEAStyKqQznjcFOGg38zgNO948A0bqTPpIGz5eI5MBAAAAAJoatkFBU31ZqVZLSgczURkxAQAAAABeCnwsJjikNMEl3AYAAAAAhCS2T0tkPGuTZh1W2S/YBgAAAABEGkhAYV0QaOFm2lk0RNQyDDc3OJM2tDVfOBM8MT1uO1A4AzVpNBs5OD1RO3IzSi57LXcmiAYAAAAAXw2sPjBgQGtCaCRWDCm/BAAAAACSID9JQV9oZ/1kDVgHPB4KAAAAAE8XfzWwUtZd5FvYTYkxAgUAAAAAjS9UUclfY2F2WpRJfkbtVlxewlc2RGUMAAAAAPsSgTPzRw1Ry1BFSBY4BCJ0AgAAAAC4IYEpLitEKjUnyAcAAAAAWSOZK+8tQyrbIoQFVyD3KMAtHy8vLp0qcyJkBQAAAAA/J0I3ST7XPOIyKyF4AQAAAADpIdAtTjb8OUU49DNZPJg8mDIsLv8l9QLcFyEmzSqSJwUiLwYAAAAAnSVDLEAuSClEHREEAAAAAO0ipinoK6oqFiUfBgAAAAAuMIJCDkqPSwBJHEKYM9MTqQAAAAAA3BQcK/w3jzipKloCAAAAAEcjOSmuLIMt9i4UM982WzjxOHs6iTxaPlBALkJ9QkZAaTz3OEo3wjfDORM7xTk6NvcycjGcMKEvZy5QLOsn6QYAAAAAGgyANHtKBVGiS/47mCY5AgAAAADfHhku+jbJOzo+RTlJK60cSAIAAAAAeAxRSk5k3G4obW9e/jz+CwAAAACaGnw8eEpJS2s+Rxn2AAAAAAA8JAAvLjTsNUk24TW3NdM3SDu9PQc/kj8NPgk6Azf6OEw8mT1APTE990mJWcRghWGFXnJZy1IaSQ87Ii3lJOsFAAAAAGsfYTCPNNIs/hG/AAAAAACVJRcsmTAYNc86N0GtRjxK4EwKTt9M3Eh5P5IxUSjmAuEVWTMfPvg7TSttBwAAAAASHts36j86OyQs8hsjAQAAAAC/KIc5xjrHLmIVkQAAAAAAeCm8RQpSzFPgSxg+AzPvN2Q4HS8VGWUBAAAAAEcjRTbiPcM6dStOCzQAAAAAAN4iXzZOPBc2SSMWBQAAAAAOBxQnNzg3Pi86ySkhEvQAAAAAAMsdIzM/PME64zXXMwcxZDGqLIoingEAAAAApB1GJ9Ut/i78KkYukjcQPEY8uTvIOtE3jjM+MEAvGzJONog4fjiZNWwuzSZ7AwAAAACbHXMq2i2hKfcdLAIAAAAAxh7mLRszGi9cH7sBAAAAAFUYpjFoPbs+kzS7HG4BAAAAAM0YSSmqM9Y5mDfSJu4BAAAAAOwf7SjaL38sAhn5AAAAAACdIycvqTmiPPU2RiqcAgAAAAARJ8s7JEJgPW4sAAguAAAAAABAGws2cT0sNUMaPgEAAAAAiRcMMuNDF0raRDAyZg92AAAAAACqHqI3K0YxTAdLTULcL9YONQAAAAAACCWfLQoykS3RJJos/DHkLposli9YLsciqgIAAAAAcx4NM3s1niiTAgAAAAASGLko+jM6NmwtChfCAAAAAADTJPlB+kstRs8sXQIAAAAAziC0PJVOqVVpUzVOWVXwYZxn0GQIWc9ARiawAQAAAAAaDVMtF0RQTVlJfzRzAQAAAADNMwJPkVigVntJAzdPKvkrjCqIKH8CAAAAABsYBTAzP0RCjDjyGrQBAAAAAH4wGEiQUJJNPD6fGi4BAAAAAHUWszEvPitCgD6+MmIgGgIAAAAACSNcOChCFz/+LIgCAAAAAPUt1j8wQkU1UxAyAAAAAAAmGE089U/kVWRPlDpTFIoAaCQbLyQ3/zbgKn8TkgAAAAAAWhylKl8vdCvtGaUBAAAAAI4rPT5+QdY5myoZGmMAAAAAALcfGzBYNWEzOSmJJ88zhjqRNTAg+wAAAAAASSGhOfdBST5TLu4NaAAAAJMRBycfL7ozjjYaMqMm1QIAAAAAjhz5MLdCkEtHTUZJDD6vJ0kBAADPJ40zajxQQeRDZkNiPgg1xSjbAQAAAAAjJOYzSz5VR1dHVEmrRTE7nCSuAgAAAAAGIlkxMj5MSMdNOk2FTM1EUjrUKP4d/gEAAAAAlRN1Luc0xypDBhEAAAAAAKsYCi6LNWExqSERAgAAAAAbCks8mkv7S30/WxxXAQAAAAAyC2otITMaKrYMaQAAAAAALimJN4k4Xi6+IX8/612NbehwcmopWhdEjTVjLTsqji4XKzskGgEAAAAAHCD0MeZA4UjoSepEeTv2M+86iT/ERupDzTSdFa8AAAAAAM8R8y7TRO1PhE+xQfIgmwDlICc2Zzl4L4EYvgAAAAAAQRYbLsQ1bzD4Gtsl3i03MbwsuSF3ATkYDjsKSvRMFEWXPG49ZUFzOZ4jgwEAAAAALh8rLYQ5mEIIR8pETj4tP81Cgj/zM84rRjHbNJYywytsJHUAAAAAAG8fPknwWfVbg1FqOiUXnQAAAAAAyxnWLUo3fzY/K04XxgAAAAAA4Q0cQMtWS15rWXpIry7UHaMAAAAAAGcto0LsSGRDyzLoGtgAAAAAAAoYajvqTX9VBlKMQaMxswEAAAAAZSbJTkV3R4slkUmKYnQCNd4BAAAAABYhtS6gMXQunSZ2AQAAAABdIeQyxTtYOqcrlAlUAAAAAADnTbF9/ZV4ngOapYbjWOcKDAAAAAAAaAcrM/pDt0bPPUwpjglBAAAAAADIHppio4LWj4GPDILJYRwfsQAAAAAA2weWSstjFm+xbixibkiCLLsd8AAAAAAAqQwWMCc70ja8Ih4CAAAAAJAdtiuYMok1KjVaMs4uEiHHEDQsdDgsOcouPBi6AAAAAADuOfpKxU8LSpI5QgMAAAAAVxyAL/Y2YTw7Oik1PTSCKHEqHDFmK/oidQEAAAAANg2tKE81vjW2KLEBAAAAAL0pAUrpWNVaC1EJO3AZ9QAAAAAA5xmZOrpLTlCVSb02ohayAAAAAACcDwcxZz/APgQwQhc8AAAAAACEBLIouzaBN+Qt4BsmAQAAAABDJg05EkKLQr06AjIfTctfRWZ4YXJRSTRrBA0AAADoIMwxPzfWONc86D7fQA461ymQD4oAAAAAALQk1ilnLe4sICz5LyM0WziuPelAFkDxPFU7RTyMPY88xDcYMLAnax2KAQAAAACIJQUwxjSfMl0o7wEAAAAAKiKXOktF7kNMNcgQaAAAAAAAMhurPHFPwVY+U3dDRTA5Mrg77UAMP/4xXwIAAAAAaCC+NvNB7Ul0Tx1RPU4VR7s7JikzAQAAAAA+H3cwOTQYLPkaxAAAAAAAKhb+KQY16zUqKTwBAAAAADwgkTE/NxIvZSzsK/QueyurGQAAJyU3PUNCMkIGRGxHJU6FVJ5Z2lw7YYBnEG1/bLtkYVavT3pJYkADNG8riB4PAAAAAACmJ9sqSC4JL3Ar1SWBAAAAAACsGtEpPDVpPNQ9zTh8N0MzTisCKrE38UJ/S3FGmTaXAwAAAAAtJlA1VjtNPtg7AzJ9A5gTxzTdTgteP2P4XXZPbjFyAAcJNi6aTv5bcF6PVkU+Jyp/K9Qy2S3eGzQBAAAAACUYOzevQKI7VSp5Gq8AAAAAAAsKSysbP+tHCEwFTK1Eajb4Jp8AAAAAADcWxzXMPjY4MSEQAQAAAAC4JNwxTjf8NKoprhGRAAAAAAC0Irgsgy+qKlIdKwEAAAAAkBlWK6I7KT96Olsp0B24ACYaZECCTrNOuUE0IkoBAAAAAJUZgzIzOVMv+Qs4AAAAAAAmHzc0+jiVLzgVzwAAAAAAICVLMls5YDx2Pqw6VjkrPMM4NTq7P7dDUz6YMeoSDwAAAAAAZySfOrxECkQiORompgAAAAAAqBhRLtU3qjf5LRYbCgEAAAAAdBa5MoM6NTVdMM0vejciN8ct7R9jAQAAAAB1C+grbUDRS0BQbk4XR+Y6pi0FK50k7gAAAAAApg4VP5pb8mpMb8JocVXhLusBAAAAAF0jZykxK3AqFSmsJlABFi7EUZ9gtmMtW85DMQ5iAAAAAACNHego7S2CLbAmqgEAAAAARyVrOFQ7Vi/5F2IxpTx7OMMh3QAAAAAAUyMQKnkvJTTCOAc8Jj3rPGdDXkiLRys//TwXQMFGZ0rKRy48UhryAAAAAAD6GaEoPi5ZL3MusyvMJfsAAAAAALwVnTVbQU5AOjQfGU4WcjQZRmFNkVC3TPxKu0afP5ozFyAAAAAAHzYBVXBg4l6vUPQyjQYRAAAAAAA9AHwc3yuOMzgy8CUAAAAA5CLINyJFo0x5UQtVd1ZcVHBOZUX7QuRAQzo4MP0bXgAAAAAAoR5TPbBJ/kgFOo0UawAAAAAA4iSCK4AuAC2BKjMwojiQO9A3Si9WJvcAAAAAAEMhuyqfNUw7FDykQ4VJBkgZQ9c8rDRGKwsj2gEAAAAAKR1QNwREVEWyOnIfxAAAAAAA0AnYOjZPqFj9WBNTM0b8MB0jAAAAAL0AHC9EQa5EBjt9IAAAAABuK3w/y0fsRq09hS/2JWIBAAAAAMsVKTEVRQJNdUnvPKYpsQwgAAAAAADiGts4r1d+Zsto+15fRo8ZbAAAAAAAtCOaMfAxhikIH50AAAAAAHkfAy67MvAx1yxYHBkBAAAAAOciBC+YMZ8yjzTDQQZLF0vKQSUuAwEAAAAAkjFHQtZFUDspJSoAAAAAAAAA2wA/LTQ/CUETNq8eAAAAAB0fBS2nL5InnhoLOzhWcWLyYrZXOD6NFS4AAAAAAHQmVjssPzY3ICPHAAAAAACTI4YpYjoBRolIdkrsS/lGrTuTFk8AAAAAAMYzikNFSZ1CASxGAQAAAAC6JUAscUE9UFtWN1MzSGM1RQIEAAAAAAA+IoEqBS9OLQ4kbgEAAAAAryH0LSEwxy+OLMMj1gAAAAAAfB65M8Q8eDsLMX4eYAAAAAAAgSVEMaQ0LjC8JYEAAAAAAE4A4SRLNtA9cjzaNBcrFSEAAAAAlxf1K4w3TzhQLKQTWwAAAAAAeQAoG405eUUfRN41RxoAAAAAdhBdLN43AjdtK0kYjQAAAAAAkxAFLAI60jzHNW8ocCejK6A1HzJmHwAAAABhGNErxzOQL/McTQAAAAAAnAAkMYZGMkuVQuItdQAAAAAAaxNAPHNa52ihau5f8EXRDDUAAAAAAEYo4yxEL3IrSR4IAAAAAAAXAEkJgzCiTztes2DeV19Cjh0AAAAAYic9MNU0zTKbKFUAAAAAAGoYpkTaVtpa6VJqPXsYDwAAAAAAzCjIRjRVVFgZUG04pgAAAAAAUgASKcJR6WV/bF1nnVWLMQAAAAAvAA8hnUE8ThRKZjPRAwAAAAD3IcAs9jKGLpEbxgAAAAAASA5WLd82DzLCI0MBAAAAAEwOay4SQhVL8EpvQbwrAQsnAAAAAACqGzswPDaXLUYbLAAAAAAA8jONTchVNlCQOqwlozzzR7tElDDQAAAAAAD/JIkywDmNN5MqcxFRAAAAlh6FKnEvdi7XNe9B60QCPNIbAAAAAOEUezHcRdtNjElIQI47G0KqUuRa8GG2YNtiYl55WmJUnlYCWAhWlV5nYZFczGfQbQ1wp2ukZvRZf0q1PEkv4gAAAAAAuiXSMAs5XD8ZPl4w1QsoAAAAAAAlAEoPHSxBNHItcBUcAMAiCzIWQ7hQXlUATVA88RdFAAAAPB3nKBowyS/JLE0pXSFWAAAAAAAJI883L0lSU05QO0rFRLlBrzxEN+AiaQAAAAAAtAAwKKFB/00HT+FEkysAAAAAQQD2I0w2bzzZN9onAAAAAGQczTfzOkgrXwAAAAAArADqJ5A3tDf+KuwRAAAAACUAzCZ5QohPTFCVRJApDgAAAAAANAiIPxpURVppVBpB7iGIAAAAAABIAFYV8C8sOmc4dSzjGQAAAABRCYEyqz74OcEiCwEAAAAAeRxcMqQ5FDVoJVYAAAAAAPgDuz9NWyRn8WYEW4lBjhomAAAAAAAkAGYMJTDFStRRMU4aQOUkAAAAAKMUPDVRSTtUOlP0RpYvzAMAAAAAyABIJfErDi5aK+gfAAAAABslUDrlQg5AhDBaDBcAAAAAAP4nBDIwON46YTh2LUkUVRqPLwY13StSFRUAAAAAAEAgdkDvUJVT/kgJLgAAAAClHxE2m0ThSqxJkUGFM3IkKwDvJT4vGi+EJ6EbtgAAAAAAUACZIEg1uDj8K/YLAAAAACIAxRUzQalTRVgqUKY5/BQAAAAArA5PKdU0kTUYME0lugATACETqjpkUahaTlhdSpQwwBUAAAAAMQCENV1ChktLUHBQ/0ZbPD0rZBtMAAAAAACSI2oyLT7mQMc8vzg8OmA8QD8VQOs7dTE9IkgAEQAJFyIz2kBVQGUzuCIDAAAAAAD1GxcvEzjMNuctNyIrAAAAAAAIABYNmSzrOhI9CTTbGgYAAAC3AIsgHC+uOO035icAAAAA4xN2KDYxcjIwK0AYVgAAAAAAQgCFErEs3DJcKp4KAAAAAEsirkKpTIhPQEz2QmkyKj3IQPw5lCljDwAAAAAFAQkjDjCJNRU6djjQLkAonxoAAAAAABWRN5lSCV4ZXlhS4Tf5AAAAAADrAEUouCt6LoUtvyQAAAAAAQ/UNdNEXkxAS/Q/USUAAAAAFgCgLBhNAlk+VwNHhSglAAAAAAA6AKMeNSoBLHgqjCQAAEMAgyXAQKdRSVcXUSk96xoAAAAAIgE/MP1O0Fy5XjJWM0PEGgAAAABdAMMoozwJQ6Q9wCcAAAAAWgDtJHsrrDN3Nm4yESmfG20jEzIIOYw3OC3nJZ0x0Td0LXESAAAAADQAchETMd1JvVZ6WG5PQjuWHQAAAADNHt8vfjHIJ/oULAAAAAAAgADDKzE8ijwDMpwgAAAAAH0A+B2XK4IzUTe8M4skAAAAAOQuSkTWSc1CqC4VCyAACg8IRWdb8mKVXtRNiiwOAAAAAAA/DqIpXj7eRsZDkzMPFEIAAAAAAHUhfyg+Ktgp4yY5AAAAAABBADoiYDtLRN8/Yy3rDwAAAABHAJAe3C17NnM6XjxRQG5GsUiaRuRCuEDUQsJCqjx3NK4zZTcBNsUtjSm9Lbg38jWlKAAAAABZAD8i2ChoKs4pHirmJQAAAAALAC8LRil5OT8+yDVXGQAAAABoAHAw/Dw7RG1EiDxTKh4AAAAAAC8AuRKMKlE6nj35PKo9gj61OMwlAAAAAOwA6yIUMOczLytpDAAAAACYADYnbTnjP+g7DC5oHAAAAACJAOoceyr4NaU5LDbwMEMr8B8AAAAALRsuKH03g0c8Uxla9FtMWOROoUA4Mog6fz/FQqJJZVFcVARTMEkjPOwt2hkAAAAATQCqJ+IwMjLQLCUkUAAAAAAA1ADLMlhHk09TTUxAGh0AAAAAPwAgDfQza0WDR/I6NxoLADMjPCidMzhCnUydTk1JDT77LI8jAAAAAFwA0hI6Of9IkkrWPVomSi/dONE2TCvNHBgAAAAAAJQAViiSLgYxJTOTM3w0SEQDS7xN7UesO+ou2iQAAAAAkQCEJzArAzIUNw04kjcGOJU2WjDtLN01rj7DQ/RFWkWLQoRA80BxQL08BDmkOqY+6USIS5pM70oNS3JJvkfRRd1BXD+PPgU9XzrhOb48Qz/ePsg7+zcVNP4vvC0/LpsufiwNKnkqRSupJ3oAGSOfMlpBtkagRw1Iikg0RzlDBT5yPSk75jf3NO8y+TKLM1IxeSw+KwMwKjRNNDQxFTTTPOs+yj8gTq1a8GFOZCBhE1dYRNodAAAAAIsADyWOKRYy5kQ6V0Bf7lk+SkMkAAAAAJ0ZwTGdSyNXjFnXVLpJFDnNJ28VNAAAAAAAGADgHHIqwTU8PWxC90OlP9I0OiQAAF0B6SKSPG9NHlvlYvtiGFm8QQEN3yYGLVI4KDoeM+osZzJTM3w53jD4FAAAAADDACcb2ipZMck2T0BQRA1H2kOcOBkgAAAAAJIAOiTGLuQyejFvLEUkAAAAAEAAXBWVKis5LkNKSshPeVSpWE1cGl/PYHthUWF0YAJfFl2TWv1W81H3S4hGVUJoPSQ0xh92AIMfLi//MvAxUDHGMqMzvzGpLREqhyWBAAkhIiyhMxk2bDXiNcs5HD1tO74zJyzpMD86sj+KP2w7Njn9Onk8gTxbOyg6mTyfQMBAjz2hPdU+FzubMzg7QEbpS65KjEEeMfknxyyGMYA02zMpL3gtlDA0MRYwzS/2Ls4tty8bMbkuvSu2KesnLCmlKjYr9S2FMEMwWC8lMNMwqS9vLlcyaEHQRhdK8EoWTARR/lZuWpdbSlxIXHtZjFU2TwJIdUTJP2RD+UQ4Qg0+sTonOeswdymrJQAAAAC7ADsnFS5ML+cpUx0AAAAAJgB3IGYtcTLnLCcc0yJqPfRFS0V4Oh4vGRkAAA4AGR7qKt85Fz6IQTU6CS5dLq4sWSdIJPopMDTAOkM7mzc7MPMl+CxaNUw1VDV6NxU3VDdyNHcqfSoxMtQzFjKFLxUsOCdsKVEx5jOWMh0x6DVyPIY7AD1VMegMgAA5HpMqVTuSQXxHf0XhQqVCLzvlK6MlAAAAAJYAriGZOspDTEX3PHcgAAAAABsATh/WK+0vQTMaOIQzLy/QLi0r60P4TH1Inj0NNnEyNyiaLzMxXim+Hs0e/jbNQtZC/zhJKAAAAAADAHAYhSdQLkQsYRoOAAAAAACfAIgcqTFpO6w6Ti+uGAAAAABxAMsZIyvjOWk+qjRqFAAAAAB0Aa4qezgmOHIr3REAAAAAeQBEH5wsxDlzPY007Cm8DAAAAAD3FOcy7zhXMFceRQEMHiw+V01XV29XWlHgReI5fCv5IAAAAAC8ABEl9C5ONS80fSlkFAAAAACIATcnqDhxRytPRk/CR0I4hSMAAAAA9gC5Jmg0QDvfOWYxiCUAAAAAjwC6G6UrEzTPNfo8KEP2Ppc4HycAAAAAsQBLJlg4iUMdR3lEdzyRLmYWAAAAAIEAdRqILvg2oTdQMGUaAAAAACkAbA44PyFRolqXWvpPrTvLLdsaAAAAAIQdSi+vNOQuGBwHAAAAAAApABkLzDJFQfpG90ZIQQg12CIAAAAAEQHkHt9HpFoiYaFfNVZfRg48nycAAAAAqgC5H20yZTm6NBElAAAAAHoAfxdCLDw7Bz7UNJYjAAAAALQBNi4mRvtOr0vGO2kbAAAAAKoAHRvQOEVNa1TxUnNNH02yUo1VtFHJQFYjAAAAAAwCOjMjU2xh/2IEWEw8vRAVAJ8AmhyGMfxHklEwTis9ByMAAAAARwC3Dn8rtT6ORIA/oTDVFgAAAAAlAMYewTCKNxs/NTf3Lfst2S87NCdIRV6zbJFzfnOfbHFeNUoHPrQ4ZzSHNGYsaCHSAE8bXSvIMh4v/SAAAAAAEQAEHCAsfjSOQT9CtjrBK9UbAAAAAE8Avi3hQFVGUkC8QyVPX1iAVmZJzS44CQAAAABOARImZDNUNU8rMxQAAAAAjwEoJKQsrDFHMogxLzG4Lw4tJSv1KGchAAAAALIAsBwTNCZB+ELdOZ01Ki1EL8U37ThEMT8yOzkqQuVH+ksXUF5T+FL+TWxHND8FNWEveCwdJwAAAACtAcArAEqQV8JbDFgjTI0+ai1YMN819TAqJgAAAAAxAiYoMUrDWz1ghFm+Q60HGABzCuY51EiOSd49PCMAAAAAFwCVFi8pzS4vKBQsqDTgPUpI2E3rTVRIZjzmEwAAAAC0AdgjejFjNX4x3yQAAAAACgCgBBs3FVDmWQJXKEXJHgAAAAAuATQlVDWAPdg7Fi02D48a2yvEPVdHIUYxP0Ez2zjrOtc1SigAAAAAPQB7DxAzQ0gDVX9bRlswVs9PpD7VGAAAAABPANoR2jJxP8Y/WjNKDgAAxQGOIbM1HD25OI0r/B4AAAAAFQI0LT5Fy015SrZF/03iUQdOYz40JAAAAACSAL0ewCtEOUU80kJ4RKlIckfHQVU0CxUAAAAAOQIEJtQ7HUX/RBs7Di6XLm00TjumQjRPXlyFZyVvIXGLbf1jdVQZQQQ39jPxOKFDgUd6Q4ku8xcAAAMAWQLWMVRJCVGgSzw4vCPwLu092UPhQcc5gC4zKrAkAAAAAFQCiioKSRZWcVZbSmdAwErpUqtVG1FBUJ5UhVovV0BP6Uv7UNhThUxIOnIXAAAAAC0A2RGMLwc/E0FJNLQSsCDMMzs7FjkXLf0VAAD3AAEeKTAXOc84cDCPIQAAAACgAJIWIyxEMU4sKRwAAAAAngGAIM9CzFqHaLVq3WMLV2RL+EpKVApbMVuxVARK1EWWQ7RC8UKNQ95EsEUiRIU/2DidNM00dzIvKAAAAAB3ARAoWDhpPa425CQAAAAAxAASGR0tsjLjLTcwVis4K5cnFSUAAAAAYQEZI38rNjIbMm8weDDxKr0dXSo0Llk9vkgxTStJ0EE8M6MeAAAAAI8ALRh2Ku43Fzk+LWMSAAAAACICXiTCNgk7XDV3JwAAAADQAtMpxy6wNPE62kDURstHGU1vToxKGEOYOPQ0DzbWNLYrXhUAAAAAjQLoJ1QyTzdDNz82tzWLMvkqth4AAAAAIQBcCnAo1THpLswkAAAAAFMAEyUeKyEvCixLJ9kplTJkLZcwGS6UJgAAbgFDJt07UVL2YCdmIWFOUgg+jTU5KcwPeQFMJGQ8kEjySRhBIS7SEQAAAAD8AAohGys4Nak8CUATP/A7kjinMZEjAAAAAFIATgqzLXo6y0CGPxE6ey3sAQAAAAAiAXkg/zNoPOA71TKbHgAAAACZAL4WUC0cO74+hTdrMlsw3TLVKRkUeQFNIZ8y0DOuKI8UAAAAACkAABM/RHBYYV37WaZPN0X5Qy031xkAAAAAWASTPutSilpUVSVAQRUAAAAAmgA8EfgwB1ARXj1hM1s7S+AuBSAAAAAAPAC4G5UsADJKLJwcLiKtNO89bToQKtISuwDAK7M8mUhaR8FH3Up0T3dSb09HSUtCdDz8MgAAAACSAJYQvizsOf86zDneN3c8Pz75NJIeAAAAAHQAHRPbQCBSRFVHTGU1zggAAAAATwEYIMA56EmQTblEdy/2EwAAAADFAawqBz+eRBI+1icAAAAARgL6JANAzEz+U7pZF1vnVIZIjzcoGQAAAACvAC0ehCy5Nso3RSseCAAAAABZAIwQoEbTVWtWXUt5MwAAAADVARQfaCuILfsr6CcAAAAAPwCZF8soWy2eJZMe1CMrPYBIGVeRXzNfiFQEPToi1yigOPE8FDjaKXIMAAAAACgAVAemKwI3QzdDNcM1QjgmM04gAAAAAKoBpSRVS/1gyWicY/BOix0AAAAAZQCCG7IwbzeqMF0X8QDCJJAsYy93RkxXYl3bW/RRFT8hLeoxJjMgLeoaAAAAACEBPxdaL5A1EC7hHQAAAAC2AbglNCrbKe8q6C34NkJJPFcZXnJZeUgdJ78BTyCiMtg/pkQ3ROE+8TILJwQBjySsMjdAY0aURSQ7siEAAAAAAAEcF0ss/TTXNhMz4ScAAAAAUQF6Iwgy8jzJP+Y5ISomDAAAAABYAlYlhzLBNQsyHCkAAAAATQHYIv8t2C8fKe8e9xKWP5ZRpFcDWLtQ6UE5KY4SDDAuPmY/0zMiGwAAzgD3HVYv6jlmOkww7RsAAAAARgDxD9w9cU8CU2NKozOxCAAATADiEvEvLkCARF08EiIAAAAAfwDLESYvcjihM9kegyXbOjRDCEDwLXkcAAAAANEAUxiiK6A3tDyoO/wz2iQdHiEvkjQ4L5AahRXfMVRAwEOGPGEnAAAAANAAvRizLo42mTRrKgMcAAAAAHABNB65LK4vPzilOFEwKivTHwAAHALkI3wxKzjsN/wuVB8AAAAA9gBtGrg9vUzaTTpBqiIAAAAAnAEJHrMxaDSgKE8HAAAAAFsBLCECLJI4bT7qPKg7ZkC7QD0zNCUAAAAAYQJDLntOh1w0XoFUCj6bFTQAxwpAKOAxEzFPKfkaAAAAAAUCFibzNcQ3Ny6AHAAAAAAIApAmxkWYU7RVQ1NWRWIzWCg/HgAAAABNAcAdAjcSRvhJW0G/JAAAAAAqA0Iya0D1SD1Ibzx6HwAAAABbAgEl6jk7RZtGez11JQAAAAAlApknozfRQyZU/Vj1Vk9QUk0nUq1OhUBrKgAAAAAJAtYgbzBwOhc70SwAAAAAvwDLGoQsODKgMxM4STy6O0s0DiuNIwAAAADjALAdbi1pNEczOC1HIgAAAAAGAK0CCSq6PxhFxDyjJ6AGAAAAAC8DEiydPnlG6EicTWdN3kQ0MB0mhUGuU8FdLmLTYKJZQ02eOlsXAAAAAGgBbyU2PHBCxzoQIQAAAAB5AEwS/iotMsgubiUAAAAArwA8GbE5SkXfRXI8RCYAAAAAIAGIGHct0DYGNTcpcxUAAAAAcQIYJdYw9jO1Lc4gAAAAAOoBfCLlK4QyRDTPMrUvBSkAAAAAngI+LFc8Bj32MjAjAAAAAO0AxhRdKv00UTO2JQAAAAArAFALjigxSDdUjVqBXfpe0l+6XkpcplamTYVBLzmQN8gxISUAAAAAogNXLhI+9T6SMwcmRC5kNIopoAkAAAAAiwE+IoAsfSxPM4g9HT6ENf4sHy46KQQdAAAAALsAZhMNLcM67j41OugpdgsAAAAALAH5FyBA7FOCWZZTKEKDJAAAAAB+AP0Y+TacRwFLeUImL/sVAAAAAFcAkBQ5Ss9hXmrwZsBW1zODEgAAAAA4AtQlOSt2MKw4YEaHTLVKAEYqPRUuRSAAAAAAAAEaGaUz/k0kWVZZ8k4MNxYCAAAAAAAC4iMHM2Q35TIGJgAAAABPAVwcaTXgQYBCxTe9HwAAAAC8AgkvkEYvTnlKvz9YODA1QjWiK9sYAAAAAOYA7RnxM7dCQEciRNc5ciUAAAAAsQEiKEM8Zkp8TbBKlEg2Sbw9xx8AAAAAvQH9IuQ3KEQlRnVEPUjVTxhW2FJaQlQ5/EaJT2dToVMLU7NW1lfHVN9OFkW1OEox+ShhIwAAAACYAwIpCDJVMywtlh8AAAAAewKZKKAwui+7LWIqxh0AAAAAYQBzC0As1TlURH9GqEDaNKAUAAAAANsA2hNRLt5AW03QVENXLFQRScw0ThgAAAAAjQI0Kck/p0tpTWdFTjM+KAAA7QBZFl8qpzvPRxhNWksJQx4yMBsAAAAA2AGjIQ8/I0yqTD1AUCEAAAAAigJoLEFAfkvmTlZKyT23MBUdAAAAAP8BISDmMAk4cjWcJgAAAABnBMMvCT3QQSs+MzW/KFU2mTv+PLY9DDyhN0c0UTNxMQ8ruR0AAAAAcgJQI6Q6H0T4QW01yyEAAAAAagBfEpVQ/2gnc45yK2fgTWQfAAAAAOADpjAjSXZUaFRjRg8gAAAAABgC5SSLRdRXHFwZUx9Fk0MjTDpHCz58SPhVnVfUTAkwGB/JMmc2ISgeAwAAAAA0Ac4UqytQPE1IpEliQ1o19SneK1kzXDOuLYIkAAAAAG8ApAuDLv5MfVyAYtRcMlGwRd07OSQAAAAAsQL2J2ZIAlmVW/lRdzpyHAAAAACeApslXD19S5xK+D4iRJ5VYV6BWhBIxhsAAAAA7wIwLOZO1V5gYx1ee04kMQAAAAB5ANoLWi1CQf9IMUc7T9pjYHADcptoplHjHAAAAAC+AK8TOzC3Ov83AigAAAAAgwCeDto1zEzBVtlV3lUyWkxf210TUsI6BRoAAAAAGgGOF+wrEEjWVbpbAVkZUpxNvUuZTkFRDlRIVrlXmVjyWK9Yl1f5VDxQO0o9RGI8/C0UEgAAAACQAokjdSpTMakxJSzrIAAAAADYARIf4kAkV65gbl5VT1EuqQkAAAAASAElJAE3Sz0PPa403hsAAAAA4QL0JE00ozr4NM8bAAAAAKwBphzzQnJWbWJaZFBevU9aRBhDLDp8NWQx8SQAAAAA4gLLJV4tRjHwMqA07Dt3RRtLWE1vTeJNAk9fS0NDBjywNUEwNCsWIwAAAACVBJI1bExHVOtQt0DRGQAAAAB9At0jiTc+PoY56CncDzQJSzFaPhk+9zEFFQAAAAAhATAaqS0kOPo59za9MKEmAAAAALEB8SCeO/xL4VFjTZg6ACYAAAAA7AKhKVc6KzsmLTYJAAAAAJwCKSw/PlJKC0zjR95BjD4yPKg3PCv+HgAAAAAtAdkXsi1uPqtCaTofM/srPTDfLRwgAAAAAJcBKR0iLPo/y0srUU1Npj2SIgAAAAD4AbIjMS+TOXs+Cj0RNcglAAAAAA0CHCXtNWpDZUlYS/JLQ0ipN4cu4iAVH5gstDMdMRYoix8AAAAAXQJdKb0xoT1KRzVNJU+FS/NBezS7JgAAAABmASkdjzD3O/FCEVHNXmBnJmsgavBjkVjXTGJGEUfKPtEz/hIAAAAAlABmEf8w/kp1VmFV5Uf1LVoWAAAAANYD1ymKR/VSVVH2QW0cAAAAAC4B6xlfLQk3Tj2ARUdMwlAqV0FbClpIVopOQ0MXRfdIhk62U1BQIEnzP3sxWyMAAAAAGAIiH28v4TKFM+43MDtYOsE3wDaTN/M3xDY+Om9BZ0PKPJsqtwEAAAAAhQHBIEAxjzrkOLkrFhUAAAAAUQKgIWgyODafK1MKAAAAABUBVBvjK5AzWDFLIgAAAADPBJUzr04iWXJXwElSLmgJFwNiJbEyMD3FQ8hDHkHqTmdd32A3Wa5G5SIAAAAAjAP6J1YtDjCuL08qAAAAAGoAhAweMnRChkPVOBYlAAAAAHkB3R/QOz5EAz96KhgCqyRYMCI29TN7K7ohAACcAhslgS3kMJop7g4AAAAAOAfWOENMd1AzR3ksAAAAAOsBxhsQMGU33C8bEwAAAAAeAsklFT8OTztXOVjIUrxHYTnNLwYsrSUTAnEkTi/6NVA5kzqaPFJB/kMdQKo1KygRAhsfri5hNwo2ficAAAAAVAFaHl0sJzUkOrJCHEarRnhDFkDKR09MRUhfODgWAAAAAGEChiT9LC8yLTOfLNUaOSJWOPBQJmAEZzJifVWaRCkyJy9fKgAAAABMAZUbpytoO2ZCcktMTR9HCjYAAAAACwLYHLw9OkqdSg5AZikAAAAA/QOKKfhAk0p2SCE7wi+BOIZBPT6LMGYsbS8cNIYymigAAAAAvAChERo72lCtWH5UHUTYJq0BYSKBS8tg4WhpZd5V8TfLHmlBrlIyVhBObjq/HQAAAAARAtQiOjSDP1FCrDvcNaMtQzG8LF4eAAAAAH4BMxfXNAlCCEa5Tl5VS1u0WiVPmzDMAwAAAADsA8Uq11BIZbFsQWjJVkIzAAAAAFgDWzCiUnpcIlfxQFATfCWMP71G1T+dKgAAAADqA10xZE7FY15sMmu4YJdJfxEAAAAAtAAGEGIuLzjpMzYeAAAAAP8DzC8JSVJTiFAHQqErAAAAAHEDdioEOWQ+DjkkJfUBAiGYQipRnFLYSmM9hzsWOf89ZzhIKMIl3EeOYjtrQGkrXstFuxgAAAAASwB9C+U4KVC3WJNVE0i3M3UkAAAAAEECfSvvTWhhX2fqXw9GvRdDLb5GGU9YSf8yAAAAAMAAwBH0O3xLbE18QxgsaAUAABgBXxhpN8FGw01OTJdHkUTXMjcaAAAAANcEWTK3T7JaVVtmVipVDVJDS0U6UxQAAAAANgNYJD4t5DmqPkM7SzgvO1c6fjBkGQAAAAAIBNcphTzaR05HszrLHwAAAADqAYAfxEPgTztPmUG6GgAAAADjAYsazTMqPqI7niy3FAAAAAAOAqAe6ivnMos8mEbnRqk7Ox4AAAAAXgFHG7ND+lDNT3BBrCAAAAAAcwAtDDQvMjxKPn415SEAAAAAvgNzJ8c8MEWwQYoznRkAAAAAGAKwI8s60EPMQBgz8x4AAAAAawGuG1RFvVgCXhJXMUJiFwAAAACtA8Un8zT8OTNNNmO1cPx0TnP/ayVhbldRSxw4iyp/Ev8r4jUeMpYfAAAAAGoCCiJ1L/sxJzqxSn5VGlf7SzkgAAAAAKACUSZtOCpA6D4yNTYj9AJ0IfosXi4NLEMopQSCK980ajgaNecsxCYAAAAAwQbmObJTZlyIVxpHnTnWRchDODKtAgAAAAB0AGQPzDsnVh9gel6GUyJK5Uo3R4w1VQ4AAOIEbDJOT0tbeVuPT+syAAAAAA0CGiVRKzgwmi9KNiNCDEZTQVAoPwUAAAAA/QG7HNoqIzEnMmM1QDfDPJo51yhVBLEqGzGiPlxElkmNRAQ/vS/NNZM+Z0TDRg9KzUG1MZcw5TGRNj83gzVeMvApAAAKAdETMjBLSBtWEV2EXeVWgUdLLy4tfTc8NWcrmCHkIiExFzPrKe4RAAAAACUCah1WLUsxGy0/HAAAAAB1AqokLCrqLDcumSvuJAAAAABIA/0nOEOAUdNUNU0OOZsXAAAAAPIC4ySfL5YxJi16JQAAAABIAqAg3jAFN+g6TT9pQlBFlkgaTRlXyGHDaMhoUmOHV/9EASzGIAAAAADQAekd6kTyVMZXgFBoPg0eAABqA5snA0JYSINCBjUfIQAAAADRAu4gji4vNIox9DDWMeM7ZEC2P8I3NiXzGWs46UyQVgpiaWoBbXxogl1WTf8x7ix7JCkVkSyGPApB3ThlHwAAAADsAREdNi+uPsk/TjcnKkQSAAAAABUDJyOkNWo9IDyFMjUhAAAAAAMA5gXCLolASURjPEopAAAAADIDuihbSCFYs18jXD5L3irPEwAAAADZAXcbAzOVQG9G2kcBSfZIm0UuOVIutCT1LahCIklxRxVGaE/CUTxH3y8AAAAAIAH0FFI1b0UUSvVHNkOiO3U28S7IQotZyGT+YmVUmjdHDgAAAAAyAnkf9zTvOo01sjhVSLxU0VQ0SZgwNw/JG2k5gkr+UrlRFEkmN5kJAAAAAGsClh+nMjU4hjKgIAAAAAA8A/ck3yyvTJpgT2ikZz1iklcgRyNAWjaVNmc5nTChGAAAfgLRItUuBTeONJwjAAAAAKgAexCYOhBIYEgBPlgmAAB7AaYasDwWUE9aEFyTVZlJZzNsLVU4fkJIRHFDJT5WQp9LDk8dTchF2TctIAAAAABXAWwZGytoOn9BxT8JNhcnSCIlQ1lRZFLsRoosFwMAAAAAQgafNCdGik8xUgxQbEr/SE5ExD90QEpAcy9GFgAAAAAfAYkTZS2aMSczGi2RGgAAAABBATIVmzIDRiZK80adPxY7ajsPOHwt7BoAAAAAWgTwKvg+NEWGQQcywAnBA1YlbkLdUA5Y5VjGUs1FMjEeLp4vOC/8MFY2FDchNP8yXjBlJTgAlQgHL71A00vLR8lA0jz7PT43mCVyJKpGz1naYWJfZE9yM+EMAABdBYcsBz/dSChIXDtLIQAAAADCA70nIDVYOVY8bT2BOoY3LTqxPi5BRDvQMLgVAAAAAGkDjyL6LiM/+EfFSUtJpknyRxhCijlnMT0oICR6NxJFf0xoT/tOskkoPuMttBsAAAAAMgQfL2tLZ1bEVLhFEyAAAAAAKAT7JFYsTzSSUmhq+3FccB5oblsvT+A4OwwAAAAAvwM+Jtk4BT6BN5UjAAAAAPsBGRunPAxQ82PGcN5zj2t/V/spAAAAANECbCIWMPg2EDpZPCA/tEF7Qy1Eo0P4SZZaAnGcf22E5X7ob7NZaFOUU+lUolO2T0lNG01ETiZKwD5jJAAAAACJBtY5pGUNdmF5bXKVYchKzkUNQS46lTMELcIfAAAAAEgBsBb3Lhw+NkICPIcvIiYAACcADgsHQZJUN1ncT1ZB7zm+R51PNVEcTSFEjTZLJAAAAACHAdkXfCvIOTM7Ji6QGq0tgkANRZc8zCQAAAAAzAFnG18240IsQ4Q4rSKbBCgp2jkUPtw0QxkAAAAAPQUYLYNLnlISTyxKEElmTc5ULVBmR80zOg0AAAAAvwIgH/Y400vkVkxaBlqYWqRTOECzGQAAAABuAzkihTrDQ8dCaDhCGwAAAACbCAQ+OVawYCJeTU/2P/c5XyxRFQAAAAAAATIV4T7EUxdee2CIXnFWFkoQSVRI2UPGQC0vAAAAAC4F3ym+NvQ5mTU7O2lFMU77Spw7KSAAAAAAKwFaE6oq+zR1NXwuMCEAAAAAswLtI74rqyrQK20qDS99OExBBj6DLTAKmwI7H5gqWy80KfwTAAA6AfIUrjZGUaVf0mQpYitXgkFaNrkyKjxmR5ZPNVSuVvhVw09HRHA4MDFBKAAAAAD2AWgcTC7QNPE1MjRKHQAAdQIvH1sqAzQfOok5qSsAAAAA5ARJKeM+oUkTSAQ8YSa8IlY9Ukk2SVE9wSQAAAAAEgE/E0I4GUZuR3M9DiZxAVwZDi5zMwYt4DDNPq9NKVLAS006qhoAAAAA0wAMEZksMzhzOHYuyRkAAIcELSphNrs4pTCeHAAAAADOBOQnOzMcNx4xPhsAAAAAogGDGoUuEDb5MCYrDCz7N41DTEjWRvZDz0vnV7ZZ0VD6OYYDAAAAAFcDLiBlMP49xVBYYeFpJmkVX5pLqTjnN9w8oUlfTyhaFl+5XfdXl0wTPhkw+zMpOwRClUVjQzs+NDghLbUdAAAAAIsABA0gLk07szm2JgAAAADgAPMQPi7BTJpZWlpIUyRK3EFCN0IgAAAAAOkBnB9nOKxClUHeNasilxsgLCc6ODmjKYkKAAAAAEEFrCpcNOxCGVDmVJdUplHAT2lTllqEYfVjxF0hVLFGzTAGHIQpETcOP1dBJz4tNTAjAAAAABwE6yfoScBdFWQTXlRKHSIAAAAAmAInIiosODPWMtQlAAAAAEkDpCRKPKpCSD7zMfIdAAAAADoBphI8MStC/0cUQ5Y0GhsAAAAAVgRQKoU36TjtObU64D2nOEokAAAAALoEvCwdRFtMGUh+Nh0UAAAAAIsC9x+BKms3uzxFOEwp1BKeHnQ3Nz2sNiEnAAAAAJID5CU/PTRKYUsKQQoqAAAAABIDkSHCLR02TTUjLEwzyzQ2OEI26i2WGwAAAAAvBPMn4TcmQzhH8ERwRTo+lj0HT+Rd42VRZxJhx1IcPJEmAAAAAL4CKB6gPAZKYkwURoQ2cCMAAAAA8gPIKao1Ajd4LNsUZgNTIywxaDS7LWkbbAQrJto43D2HNtMhAAAAAOEB/RhtLh4zfzB5N89ABkPzOAUgAAAAAL0AZg43MK5FKEzORDAwChYAAAAAgwRMKMo4oz3ANj0hAAAAAPMGpzYVS65Xr1oRU5w8pyYAAAAAHwR1KFBCIFO0WMBVEkxDPPknAAAAAPgDkCS2Nmg+WjwQLwsSAAAAAF0CrCJTUVNp5XL0cKdjJ0iPHAAAAACRAjseRCyhL3QoLBgtAhcc5i7gNmA3MzpaNRAwcz1tUw9eEmFTXfdTWEg1RAo6ECUAAEYBOhYOQl1XPGBXXv5Q9DRtCwAAAACEA/YkUzl7QOY5di9ZMgA8NDvUMv0iAAAAADYD4h68MdJEukwHSoY9CCgAAAAA7wJ2Hw82m0DqTGRbnWYvaxxl3lB9Np4dAAAAAM4DMSmNQB5OEVGJUj5TzlMtTrpBYS5rHgAAAADuBaoxzEujVi1V/UalJwAAAAA5BtYymUuUU/BPkEGNJQAAAAACA6gl9TK2PT5AyTwJMXUawyVtL3JCck8fVJhRokjHOVElAAAAAHMA5Q40Nv1GkU3iTf9NuVKoVeVUMFVsWQNdKVjWSts06iueJAAAngibKFcrhTRxQuRF+kLwOlsg9gPGHTg2VULNQ/5AN0Q1SHtCvS5BBAAA/AU2IcQtpTrIPjQ4fiXFEA0x9E4TYptujnEwa85b20JaHAAAAAAiBTQlhUfAVdhXnU/UO88ktTUoRPRJS0cTO9wkAAAAAEEGGCPINaI8eDk1LoogAAAAAKoG1CRoNvJHJk3dSnJBcC5VLSoxRTp6TB5TQlFRTvFLS0bYOMwiAAAAANAHWymWPRhJoUdWPBQuziS2IqQ30keOTzZRxUr8OIQYAAAAAJIBQxg5QjdVvls8W7JbHl7TX0BWCjvQDgAAAADHCd0qkzDbNJU2tzRlL2ks0zRxPghDw0NYQqNBrUlGU35cn2B+XdJSu0MtQAJEM0cbTgVeYWqjb3lu6GbQVsI5lisjHQAAAAAIB7UkaDSUPM09ujh7N5pIR1kYZcFs+HADcoNvEGmKXvxOiTpBPYVPQlcaVmxM40BULB8UAAAAAGkDkRmPLs80GC+0GgAAAAAQBeokQEnlW6VisV2jSSgYAAAAAOAGNSXZNRxEo0c8QMctJRcAAAAASgJJGIg821IGXQBcEU+GOD0yozvaN+Ek0AT0HRovaTeaNfIqNhkAAAAA9QbpJnQ80EtgVZ1XO1UvUvNNs0rhQ5442y0KNPkznzaoN49MBlnCWc5RoUkkRexF7kSnQMEySx0HBA0eMzvjT2xUSkt7M6oYAAAAAAAEQSCjP3ZMnkx4QOYlAAAAAPAA+w3eLl9JBVffWd5SBkbTORo4Jjh5O/1G9FAuVT9S40csMgAAfAUQJf1Fe1vqYxxgYE7HJgAAAADEBQogQy7MMvMqKBYAAAAAlgXNI504zD77OPgoXCRpRbhaHGMNYBRQAy4AAAAA6QMbG9orgDfVN8Y2xzsdSKlItT4fLLMXAAAAAOkC2xfRMno++j3LNj00Jjh9OVs4IiuFDwAAAADDBQIgGi1TP0pK50rIQuIyMx4AAAAATQeNKHc/aE+6Vz9TDkQ1LNcr9UILXTRt4nGrbF9eU0EAAAAA5gemJiUt9zOUMasuq0DsTy5b1GFZYU1fcFZ9TGJDKjwIMnAmAAAAAH8C9RXoL2Q8XUJWTLFWL1xXW0xPUjphJgAAAABjBgEob0YhU4JVkkspOKowRikLHAAAAABbB/gnJzsMSNVNckiQOdwp9REAAAAAlwaeJX08R0giTZlHrTO0CwAAAABGEKM8R1QEXmNcslJ4QhNFyEqjTjBNWFapZMlos2JfUKsmAAAAAFEHwSUENHQ7oj40P+E7AjOEIQAAAACOCg0u0zubOz4r+wQAAAAAQwptK8cyPjSpLxUltSQvLns2Xz4YRdRFAD+LM8AmJQDwDEg24EtTT55MgFOkXWdgylf2RSVJ3FTiUotEy0CAUStevF75UcsyAAAAAPcEQSB6M99BQEbEPyot1AoAAN0HSylwQDlLOkujQcwwqyQAAAAAxwnCN4Jel3LMeYV1UWQkQDINAACtAk0WeiyaMJspkBwAAAAA0AVTIVcxQzaTMQkkAAAAAKIIbig/LJow9jLMMPApIx8AAAAAJAhoKZ5B5k/3UipKSzIAAAAAcAjvJ5UvyDaMOHg4YULbSjBKj0TYMgkRAAAAACkGryPTN95DhkeaQIgrHSFaKXwtXCodHwAAAABMB6MvhFYGau9wVW2uX/BJkjQCMp0vnCvNMeUwfisjLKw07jvSPqs9hTidLlYt6CvKMJ41VT3OSKZR0lJlTtdEizhyOShD4knBSyhJb07uUSdN0z5qLR0aAAAAAKUCwhZ8MMY1xi0PGQAAAABRBGEbuy3TNQk1ZiqsDwAAAAB2BQUhwjqcS6JWu17fY5Zk5F6ZT6Y/0TCtNC4x9yEAAAAAZQfcLCxO9l8BZFZby0WnKiAcojHROYczQBgAAAAAwAiuL91PxV9XY8hat0KGFAAAKwTtHYw4s0IFPw8rAAAAAHYF8CG7NT88UDfHJgAAAAChCC8oeDJiNDEyMTdlP6NEcD/kLtASAAAAAGUIDywcRPdN71QfXfhfzFs7T+857x2dAU4RSStXNRU3YTG2LAFBPFKNWnpdKV7eWa5NxDWVGQAAAACpBAQfNTgURoBJyUPoNhklAAAAADgI1yk0PbpEIkErMrwTAAAAAAgHWiXiNFBBcEaIRMk8ZS93GwAAeQJ/FQovW0HDSgxPd0pXP4Q0OCIAAAAA6A31N89J/lKWUupMN0qeR6ZC1kBzPJ45FjPMJGYl6TfUQDNDREZxQns7aipSEgAAAABIAlMXfjcsRMZEijmgHQAAAAB0CY0r5DZ3QR1FDkYSRAk/dkAwQ9Y/WjTrHwAAAAAaCYkoIjQLNZwtwB4AAAAAdAhYJVEsAiycLPExljYuOPg44z5JTKlUCFRESKctAAAAAMsD8BpIMiY7njg5LDonZzrkQuJA2za1LBskAAAAAB4GhiUzPydLn0zgSFA9+TZBR/pWyF7yW+FNkCkAAAAATQaFKtxRzGkfdqx4y3ITZNBJQhAAAAAAzQ9bQ79pG3zPgZp7BWd/OgAAAABJCXwseEIRUSpoVXv8g65/bmrnNQAAAABFA2cX/Sr5NPY0yjAHMXU0wy69GAAAAABwEKBAnWDxbexwL21QZadbGFDOQVsvrDM4NBEgAAAAAP0B2hm2QsRWOVyWVa1DfSjFEAAAjAnmNade9HOrfSV/BXuscHNh8kqtJAAAAAAsA6gYOy/+O/8+1DiFKYcVAAAAADcMVjTfSThP4UygRl1G31APVtZSzkOJLxAcAAAAAPoFdyAaMz4+2z76MgAVAAAAAF0UFUO3VCxa8lKZPMwXAADwBm8lUTBHOmQ+9jwvM1gdAAAAAA0KMizfOwBHN1AXVlJU60jvMgAAAADDAL4M1ClsMe82FkibWJxgr14sW0BXulQYTCU2YxCrJj84tDxXNIkdAAAAANYI8CmcOBs6ETHJHwAAAADwBTAiMTejOjYxLhnWA+ofiEEnT7dPqEM8KX8BAAC6BH8cFSw8OZNCV0cxR8RBmzZCJQAAAADeCbQtCUOTSsJKQ0VVPCIyXiEECAcorDtcR35DNjl8KhYdAAAAAGcHuSVWNwRHElCMUjdPgEWbNUEykD8tUKpYi1iGU6VIjTH8GAAAAAAVBuIlMUMLVtVdOVpCSVskAAAAAL0IGyv8P7NR1lcIWAVTb0qQQTk5gTHjLHUjbgSCHD8wRDVMMOghAAAAAD4GuCSEPS1Ga0PAO7o02TFrKrccAAAAALQHYCqBP8ZF1UNtPS07PTYrLxgmAAAAAAIBMBKqOJBLy1I6Tww/HB8AAAAAIAfCKSFJKlPYUP5ItjwNOSw77DjVNgI4iTpsM+4uKR4AAAAAygdEM8de/XI+epR2+WafRmEWAAAFAuwUsjVDS6dTXFFHRQMvAAAAANMEix+lNspGBktnQtIrGgwAAAAAQAGKEMMv3D5KQrk6DCYAAAAAvRjqTK9hMGe2YJVSjU0NVXJUcEfIKwAAAACuBuAmEELuTUpOqkdyOMwjAAAAAEoCQhRFLc07ZUoqVChWgFGqSnFIlUWRP7A+wz/fPnQt6RMAAAAA5AV2IEsulzSuN1U+ikaoRU5BCDu/N2VHGVNOWuxfoGJDYFVViESkNMckAAAAAHAGXiPxM+A3kTl8OsVBY0nfSkFBTSsYCZcrIT9tSIhJGEYWQT063DOPLtclAAAvGgFO/GIGaexioE8dKnQCARx/RIpXn11aVn1AWSxAKvQqRCtrKyIqyCQAAAAABAe2Jy9EU1HIVnVX81WOUS5J9DQRCgAAAACvCHootC1xLHguCjS7MokytDUuMaglAAAAAOEN6jqrWDhjzV8/TqsqAAAAAAsFoh7eNj9Rgl3yYAJd9VEBN5UjAAAAANMFniJMOsRGyU+zUm9YA1sKWVtSFEp7P64yZjVvPXNExj28KF8JAAAAAFQF/SBiPiNQdFfnUmBC2CvjGeAnrTSETHVUoVV9UZRJlkreTMBM5Ul3PwMxcCxrJ3chJjvxRwhObU2yR39EdUfuSNxJhkpnSjFKB08GUttVoViGWnpYYVruVu9L5zuKIzEh2C1SQEVZt2olcwp0TW47YU1O9DpcPRs/x0j+TfJR7VLpUeNN90XFN9A1CDTxNQUrnRAAAAAAcAb4IUg3cUf9ST1F/z9YQmtEQjmdBgAAAADKBGEdgTJNP/dB2jhyIAAAAAAfB7cnqkE2TO9HXjKBCx0cGCwCMzouxxcAAOgEfx2sL148u0PWRQxEVEO2RI0/BjYUHQAAAAACAYkV7T6LUDxb/F0LWSxLQjCKBAAAAACVCVIpIiwHNOBH5UxETEBSnlbCXCNgVF0dUvxDby9fFwAAAADeAsEYCDTTPI44kS4mObxJDk+QSVE5oRoAAAAALwfXI+Iv+Th7PuNGnlrxZwRq3V4vRFYHWQgZKTUz0TgUQMlCB0VzR1FKdkZeOM8qNDLnQOdIj0jdUYRah16iWuJOlDSmCwAAAACYAIQSfDy/TqRSCUs1Nr4HAAAAAPUGkyJJMQ451jdRLEkWAAAAAO4Eth6gMlQ+JkCJPjw1vCOXLJE2oTkDOPYxxyMAAAAAawjtKak7QkUXTC5R+lP+VcRY+VvvWfdTM0/vUWhTi07MQxY8VDYlGX0nJz6VSo5Rj0zFQvhMKWPzcXx4Jnh1cdNiUVVHVFRUX1QYWK9XmFZnUPY/+yoaQ8tVyVpwU+Y8bA0AAAAAcQrqKjw0wj0ZRHhErj3jMzgwwitHIAAAAAB3AgQV9C02NNstvBzAA78c2Di6SKZP/kybPr8gAAAAALEE4x5qOfFCjELqQKo48z0eTDZU1FeGWIBTy0hoPEIkAAAAAHMHyiTCNMk7RULWSTdR/1KZU/FR6kt0QCcuhxIAAAAATwkKLY9E206HUdNQEkzxRZg+QzAAAAAATAPEH2VHoFqAYJ5aI0ilJw0IAAAAAOkHMCW/NStBCkVZRIpDZETWRYdHn0V3PdE52jsaNlgswSIAAAAAmAYmJDc4kDwUNG8fAAAAALEE+x0MNyFRCWB8Y4db3EbiIwAAhxF2PwVXp1wZVaBA7iAAAAAAtwp7LGY2NzjeLZoUAAAAAEQS1T43UzZaWFcHSS0xaCEAAAAA8gJHF9AwdzruOnE0IiUSDF4wV0YGToxIEz39NIo/UkRHSE1KT0djRc1DPDstK4URAAAAAPQDDB0vPWNTPl+lY6RiFFyjVNRVdmFjactmu1iAON4SAAAAAPkDriDUQ41Shlv2X+xfiFe1Q0IGaASqHL4zwUDeQ549UjLlRX9kYXNSdpZty1UoLUQVqTmkTm1WhVKkRllCGlGwW9FbBVI1PPkcAAAAAPEIeiszQ6JWiGwcfqSGZIWed7ZZvDMAAAAAcAReHRIyGTg0MqcfAAAAAEcNqUDGbDyDaYt+hyp1h0gAAAAAAAEhDtEua0fkT5pR3klFOZQuck6PewmShZjWkYt8JVPaGJop2j6/RulDhTWhFwAAAAD5CLAp8ze5Pj0+pD1EQtA/JjpANG5Bt207goCJ5IM0cjtZ8kuZPu8kuCpNSEtUmlQpR+4fAAAAAIcGqiOaOYg8ujKMJbND4Gy/fyiEpXxfaldU20FYSN9Jr0eMPFM4/iqQIHM0hUGCReY/QCsAAAAAGwUbHectdz5cSjFOO0p8PRIr1B43NB9Pn1fJU6JEOycAAAAASQTwGqEwrUBMSnVX4F/5ZzJqZ2R8VwVSNFiCXcxccFJrPVwuSDYmPuxE60wnUz1SjkT2LSsCAAAAANgG9yNXODI/RzoJKL4FAAAlCSQqvTv0SRhSn1N2UllPvE/bVtZYQFCCNwAAAAAwBaohtz8IUY9b1mBzYYNfxVobUxBNwVWxWGxT80zkQVk6MDBqDgAAAAAbAPkMDzUZTWBUglNQRkMxCSqrIU8FFB74MU03szAnHdgE9hwXMXwzzyjvEAAAAAA3Cd8o6zfKREVNHFIwVPtVlVZVWyBfnV1PVRZG5jN7K4gjAAAAAHsIkyZdM9Y4UDgnMS0fAAAAAP4GHSf0PbNHhEnuUIFWs1RMTYRBJCMAAAAAFgxRM4VKUlNvVglUU0q0N60qPR0eCaQp8zqLRW5KtEpWSMFL31RnWkNZ1VfZUnBOFkpzQrc+BzS+HwAAbQa9I1o1TzpMLpgPAACSCJAtekjfTh9GFS0AAAAA+wTBJQtMcV5BZTxnyWX1ZRdnKWVFX2lZ+VkcWrxYkVZNV4JfM2X6Y7dZNUTkHqMJDSkzLcMunTCPMa8umCQAAAAAqgq6LGg9AkemUP9ea2rubMVj90yhKCAgYC0NNS8xKRwAAAAASQlRKB42FEBvRUtLS1UHYsVpFW7NcMpzXnMebWdiSVj/UAJOUUuzR/pFSEJlP95FvE5+VvFZalYvSwI7+y3mHQAAAAAZA50YRzhSUFVZCFgiVRJOK0X2PDs4njL8KqMcAAAAAFAEhyOhSnZeqGVcYRdQKS7lFwAAAACfAecU7ze0Rt1F2jRtGQAAAAAXEio9A1HYVm5Su0npOZQ0Zzu9PWw7wTI9KoYaAAAAAN8FISDdKiczezeGPGU+Vz07MP8dAAAAABAJ9yf3LootWSo9IgAAAAAjCf4qc0A3Uu1bCl7jWdxP/UCYMgAiAAAAAHkGfSF2K9M7Z0ibTiJMTzzJHQAAAACWBgsiYS3oM+4zpSwLHQAAAADqBvckfzwYTehV0FeeVrJa8V4FXbVPIjfDGgAAsAf2JNw2BED9P1w3kC8iK0kvBSpeGQAAAAAjCnwpCjR/PCpBfTxaMVQkAAAAAHEAXxHhOWBIJklOPpEoYg7TAGEXsUJhVAZfl2RTasRzB35Gg46BIXh7ZVhMIT2nMW8vBCUAAAAA8AlLLulFj06nTexEJjRWJA4sbTJeMx4uryYELtQ/Kk3ZUfZQrk41TT5JLkHFNnsujTTbNlE5mDkEOi9IklHfVKZU00yoRQpSDV35YXZeyVIQR2s5qzPyOwk/k0PYTitjFnIkeNJy62ENQm8RlAdlKJVEWVYTXmZefVhlTjpLgUWDO0MuEhoeHfE+7lDnVOJMRjjBH+svkUxbXv9ki2HbU6E5YhkAAAAAQwlbJiQtvTW2ScNaMmUraqJoYWAnU7lDAzoIRflHp0vjTSRKbkRFN+sgAAAAAFQHxSPDNYg/+UsPVgtZG1OURGRDYT1GN80wJxkAAAAAGQbwIu03HEEHP8sxERwAAAAAnAxYNBZIwE2ISAk3gyumRPtSr1QCSm8wAACKBHIdeTQRP7Q8MyoAAAAA6AalKPhH2VbjXH1ceFgJUsNESCoAAAAA3AjjJzozUTqcPCg7DDkHPx1Sx17YYM9XYkL0Ei4JiCsfPxFH2EQ9NQAAAACtDMQ1z0xAWN1aVVhBT7dBzi60GNgGQCYARGtW2VwmWBlIuy2vFgAAPQZ9IHEuejc9PZU8TTBjEQAAAADEBIUbzyulML4p8BQAAAAAEgPSFvEtBzl6PYA8BjdqMwVBXVU0YeJimFuiVx5hy2qCbAlrxWhRZKtduFBZPnsy8iMAAAAAJgZsIqg1/0MZTE5RulWjWqlYk0+RRsFONVWzUv9GFDPuGzMC9xIjKUYuzScWFgAAAAD9ADcS9TjmUEhbvVqCT9s4IBoAAAAANgXxJMZHIFasWSBVikpMO2ktKDuJTHlQ8Eg6NMcQAAAAANEHZSWzMJ04WjxkNX0hAAAAAAEAAwzTMUtJTVHuS6E6TyIAAAAA5AfELIROzVyRXk9Vkz6rEpIoAEIgTWZQ3Ud1OZ4uvi/2Sj9bSl0xUltDFkX6SLBK+0sPTGpNJks1Pw4pYAy3HaEyGDbTLkMjJidDUtpjYGd+XiRHYRQAAAAAmAh9JfwwATMJKTISZQSHKCtUw2gTc491d29LYqBVLE7wS05Q5lBNRkMw3BEAAAAAbQXQHT4u0jkkPw1AkjtMLikWAAAAANwG6ifMSVVbDWKbXzZWkE82WUtj4mAKUDMzsCx1OPw4KC/ZGwAAAAD6B5MokUAhSJRD7DHaDAAAAAC0GGJJXl3VYSJZ40XKQP5EjEYXPK0hAAAAAMAIhyvSQkZPTlUgVbZN/Ty7KgAAAABwBichri5EOK07KjjhLYUcohlbMwFIFFQXWEFU3EeNMC4JAADYCEQoaDfkOBowIywLNz5MQVdTXSxhFV1CT3o3yzOOOntIB1K2V55aklSUSzo9oDP6OJU/Ik2kV4Vd714FWF5HVTlMPWZB4DrtLT5F3VbTWvZU3EfxPcg6ZEjZUtlYDFppVb1KXTxnMfEvU0IJU11b3Fh2SQ4qAAAAAEwKqStDNnI8XUR0S3dLtEOhPadFPE0DT41L5UncRz1F2ToSNc07kTtHLwcWAAAAABQJSifLN5tCFEIRNFwY5h/OO0FIiUiRPmI8nkp/UchM/T6MMTM1Ri/dN4RLBFNXTtREBUK7RlNJu0TrOQQnqQylBUMeKi6cN689ZTo/LCovMEf1V0xa6lHFQzE1qSQAAAAAvARcHhY510+lW8ZdjVauQ6AbAAAAAIUJ4CjkLZQumSj2H3sQWDj0T6JY1VWhS9dKileGXWpZcEimKAAAAACqB2clhzmVQ+1I+kwmSMNEUkcwSGBE2T5CNyQzyC2/JwAAAAAQB5QlpT3xSBdR8FKlSm0ugxZxK0c6cD84O9kr4QcAAJoGIylHTaxiFmxRamlcaT+WLtZTZWkicUVsGVmVLZEJjymKOII9sDgnKEEIAAAAAN8RqjwxTJ1Sx1BfSntCTzi2LxQ9+EZlSntEdDS5GwAA1AsrL489YTzSK/0H9wbYIp82lzv6NbcmAAAAAKUKqCtTOU9HgU4ZUy1Ue04iOrMfAAAAAK0DAR2YP5NVLV7RWg1L0C7lJ+gu6DDQLvYtSy5eMPM3hEORSDRFQji+Mzs9VkpBS7c/xybMBzkkMDBaMRkpPhYAAAAA2Qi/J98v5DGrPidIk0pARQIx/if4PDNKsE+cTTtDHzCsHz8GEilWT1tlcW2ia0djclpqXNBYKU/fQNYlcBSmQ3VejWrrbOdl7VOcNKIKAAAAABcIsCWzLZw0ozfDNYEt4xwAAAAAbwg2J9838ToxMQ8aAAAAAOUDzyEGR2lTCVGcQqgoZQ8AAAAA1QXbHpEzPkdZT4tPjUiIPxUyay12NVI5yDAHGQAAAADsBaQhzjWiPZ5CWDwQOg49vDk1LIIa9jw1UztYqlHKPXkT8SSlN/FEikqPSDQ+OCsKHtYswECaT3NbJmG6XbNSHEXCOBg8aT6LP/Y8+DgyPKo9UTf/JgAAAAAaAnsTSDPjTJJYWlnOT4k56AsAAP4GfCJ1MdA45DaLKHcKAADtBYcfHjWzQDRB2TShEwAAAADKBbkirDohQoJEUUgiRhZHBD6+MmU6PDnOMBgZAAAAAM0JrSqvQnFTJlVETP48FjwoRthHCkUbQLk37S1YLdEuui14K1YkAAAAAMIJPijWMWY/k05cVgZWyE84RTU4gyznNY43b0/vXv9nJ2uQaQFm1l+zUJw72CQAAAAAjQupKjszRUlzVQVXu1AQU1RhGWloa3NrampwZ99hNlqKUP1CAy72FIcpEkOBU5Fat1naUPlAhih8NFpDmEnVSN5DnjwkNVYvBCUAAKAAuxFdOcZPO1kFWDRLlysWGRcw+DMOOAI8pjsFONY0HDkAS25bu2ceaTVh1UtqKwAAAADRB4ki+zAEQ21MC0luNX8N/SIVNuQ55jiwRlFiAnGpc99r4licQdVK5Fa1WThT/k28V9JiRWbVYLZVpVCxUGFQHUrYNvwM2AfrJGIwRz3wQHlEfEK8PBk2szMcLEAdAAAAAM0HYCOELuo//k1gWIdgRGXyY0ldKlWBU8Ran1xRVS9MrkATNsctaR8AAAAAkgULH5kziThqMJQfgzLPRUpLA0llRjhJFkqOQIEvZDR2P4NEkz9yMO0hozQgSUlSz1bZWspdoV8XYspkl2Q8Yb5aUFLmSQRCWzkEJgAAAAD5BxQpEkIUR9w+ly26HQAASAE6FnQ8HkvVTlFJlThQFAAA1gbcIy44LEHURLpKfVHNVsBRQ0VSPGU95zvCM+kfAAACBfAg7jzETgRd9WGAXaxPWT7XL0s5/UixUz1ah11jXyBcoVvCX8JiPmU8ZHVd20+lRcNNUlqwX2VkVmTLZK5kNmC5UxBBO0UQVBJXtVCnTUBLo0ZzPGcpAAAAAJMFLiDXOXlIklEVWmljsG0fdWV3FnACXSozzQTLHTQ3zkOaRSI9MSo6DpkH/iaeQGtVL14pXHdSYENsPKE0USDeFxBJ7GPucJVu5lvDOtEfbyFxNEFDJ1OhZiB0znrre2B3ZmwyV/Y4STvDM4Yn2kpkVaFSTkmgUhdjdWyJa0Ng4kdAJAAAAABjCwg1SFY8ad1uOWp9YC5dSF2ZVuZP4UhPSItBDTLNHAAAAABHCEIqgkflU5pWJ1VoVX5WEU7XPGMfAACNBxEl9jmeR/dN7kolPIohFiduOlU/hDjkKL8bAAAAAMwL2yy1OuY9JjV9HQAAigcNJbU2XD6kOwUtixAYBIYebj61Su5Q2VZuX7Rjy2DTU3U4PBliGEU0wj2sP4w/dT77MO0iAAAAAMwESRzeMKw3hDAJFgAAAACdCVUsT0RbTcFMYUd5RANIP0oDQVE3LTkvQgdPFlhMWGhXpFgJWh9bhFbNS+07cT21OWc9h0pDUVNSJFUzVo1OLD8PLz01ZkMOR+NLuVENVHlQJkxIRVo3OyXbP7ZWGGBHXldQujhAPHhH7Eb3OJgBAAAAAEYFIh7/Nd1J0VoYYjliylohS4k1ViMAAAAALgt+MFBNi15WYzVcB0ssMQgrZzB0Kh4dAADwCA0mZjHsNyo/skMTPk0rSiAAAAAA/gciJcw19TkPNj4qnRYAAAAA7AjUKOM8c0QeQb402TOYRBxO609GVZ9iNGsMao1eJkpDNJw61URoSY1JCkaBOGodAAAAAIMF9ByfMMA7IT7fOFIt6xsAAAAAYhAPOPVK707rR8s59DBBLj87N0R0SS9GZjXcFwAAAAAzB8MpMkuHW15iS2OtXM5R5k1aQHcfAAAAAFkGcSL9OUZMP1LPSzE4UhMAAAAAfQHIEwI3HkvqUflMHDzjIQAAAAAfBYIfKjinPTU1Eh4AAAAAwQg2Jro1wUiLUs1alV6gXCBUG0XTMzAbAAAAAIkC1yDsSoFdG2N6XVZLZigpBgAAAABpA74YoDKhPP02xyEAAPYICyuuRFNSZ1RmSe8svQilJvJFSVlUYWFkZWOnXl1XR0JwIAAAAADXCMIpWEDHRxRKqEjTSaVPwlZYWftT3UKGJwAAcANhF1Usxi+HKSQbAAAAAJENJjiXVCBiu2TZXAhJBSaOBysm6j2pROk9pSkWFgAAVQgJJtg0WEAWRypW62NuaulndWCNXL1a/FXqSqw6gTFEOE48vzj5M9glYQ8AAAAAHgtBLl5FU1EaU8NOPEdyRw5R8180akFrrGFwShIkAAAAAPwEZSYGS5pcMmCQVyZBuxcAAAAAUQttKhAz2TWGNYo1EzVBLwMhAAAAALIHjiLtL1I4pS9OCgAAAADgA4YY+i2FOyI+yUFXQ95EO0DrPKlRcGVibuNsZmAhQgAARCQZXR56C4U+g4V0hVQNOs0740VXSvtJi0UkPis0MCUAAAAAtANpIHlFZFUMW0VaBVKbSopjYIjNn26p8Kbpl6h61WRQYIZWTEdJL1AeTAK1GUA/B1JUWJlVKU8iS55FJDhgEY8DZi58aXqUma8Tu8u5UqswjEZg5FCPSJU1dAsAAAAAvAK3FP0rDTfqM1MhAADzAggWLzxebsmWYbO9vza/17FKlBxcPzi8MmtBK1y2ayFw4WrsYERXCVMkUSJOmEeLQhNNv1MQVUJUDWqPlIq04cH6wWm13JdGWQAAAADgC0cs0jiEQlBHR0jITMJasWdnbR1pe1heNm0cJl67kbyuvLubvIGx9JUHYY8iAAAAADsHQyeVTjl5HZWFohqkjZnuf6lV4kuzRqs9fC+sLkAshBwAAAAACQflIr1AAWWrgveQQZIJhylt6UGmLYkoSx/rIicsyzJ7Mgo3qkldWrRi1GOVYuFf7ls4URE+di/GQLRi2IG7jy2R1YaVb59EPh8WLKw0l0ADUJNael32WXdRm0RzMzkfvh30Nc5Hm1mQXkJXsVBKYUB1jH9efpBxK1dzKgAAAAC+AdIR+y1RPXpCbD41L4sOAAAAAH4BKRGoLZg47jZ+KHQNAAAAAG0IpCSJMD44fjoaO4U9fz6uO+Q1My6/IgAAAACHBSkh2jrDRH9KeU2rSF5C2UgNUAVaVWE5YLxVSEXwKOUcVAeAI3w2QkKySxJPNUpFPVIs5xMAAAAASw0xNWtPxFpXWrpOIEMaSm5SZE78O7QTAAAAAAoLQim0LVowYi4ULoE+Wk/vVxpWW0qQOaIx1z2BUAxeVWaoYzpX5j9PEwAAAACKCK4nGj3FRQlGRkUFS41JOz/sKPMJ9QvSKmEwojLuMWQu5CYXKkA9wE/3YYFuu3AgalJc7FKVTxZK8DgiHgAAAAD6CtMtIEADRx9DRjSzGgAAAAANAgcZuTsARFVEAj/jOThPYF2FYU9ct03DNbEPAAAAAKwKyjDlTexbgl0NWO1Ts1iDX3Vf5FvtVhVMiTq+NII1kzNwNtA8Nj4WRfFV5WNzZ/NhKlP8OkYiAAAAAD0IyCVONa87iDjNKscSAAAAAEsGKSfGSqBhJ2+qcQxrMF6iWtBfE2KXVydBDSjZOW1NrFPRTmBEsULIVCBiKGjmaMBjH1YDPJYbAAAAABUE0B5LQEtSEF1oY3dkEV9oUl8/UTK3K9clAAAAAFcH7iKsMEo0LTQeNPkxlCvSGgAAAACZC/cowy1GOldL6lW8V3dQjEDTMA8lAAAAALYEmiS9S3xh82uxbrlrdmNJV+5F9Cr0HtouJzblNLEryhkAAAAANhPVQYFeDW35cIJprlacO3UbfjIGO947ykLIR01LW1BTVOJVSFPgU/BVA1Y9T5g9IBsAAAAAcgqGLX5CxU1pUJtMOk5YVyVevmH2YgxhLloGWHpTu0vrPzci5wi5Jv45i0e6SSxExjnKOdRCZUgbSaBKnlRcZ4Z1dnszeFNr21N9QFlG7VYPYEZiiWBxWXFMazoKKzsdhAZSIeI2n0VXS8lM0Eq1TKJMPEbqNcMqty0NOaQ//EAbPkE7NDqMNnE1Z0SuTpBR4UwyRHpAKlauaFFyUnXOcZBnx1XlP+8vfyMAAAAAxQuYOTpgonDJdINvf2FAUh1LGUagNxUcTwNmGY03DkweVXtUVUqnRNBL/1CvSzE7ZSIQKmNF3FS/V7hOxTcfDQAAngkbLJhEqkuuSiFLmU7nS49C/jJfH68JzijkPbROn1VdVGdKoi5MDgAAAADbCnEoOS5mNHU4XzmmM2sqGSIAAAAAfQNKGXc0kUEqRzBLsk2PTKlIokKwNcMhAAAAAN8FAyEuO7pKGVJgVAdU9VBSSkBBATlHNBoxQC1uLEA5DUxdW3RcKE+ALAAAAACMBe4f2ToUURRgsmZzZvVcc0uBN8wiAACbC/UyyU36WkphKGU5ZuJjd1wlTYkxAwQAAAAA4gUmICk59khtUelQE0c9NvgmujHMSstY9F0hW+xO+DMAAAAAygdkI6EzSD8VRYVGMk0sUdxPGEkROToXAAAAAD4F3RuILvI8UkUIRqs+fjLZMPYyc0yHYYBstm1xZVRT2jaCFlsIaSf5PtRL0FFVV/9f9WZuaRVmB1pxQTsqFxNdOrBM/VNFVNJTEFtAYxZkjVx5Tzc+azq8RiFNzUr4PIYetwEtEdoq2DN/OUhQvmDLZjlhIE98KgAAAAAxCzMvUUf3ULxTS1K1Th5MEz8pLK4QAAAAAMwIlih1PfdEtUqvUVZXK1uDXWtozXWMfpN+C3X6ZBlUdUefQes8xjyXO6E4JDojPJ43rjlKPHA5Zi8zL6k3fDlMMnUgAAAAAA4JLykXQ5ZSFFaaTQs2xgMAAAAArAm3Jxc0Zj8QSo5R11MxUYxNSVNAXWdqKnKtcnxp11fZPX0ZpibcK/szoD/HT5RexWQ4ZLtdxlLZRHU6I1C6WpJcP1bcRvE7mSyqFgAAAADkBSsl5EZGXOFjbWAAUwlA/jUAQFxFnkp4Uj9dmWF7XmZSLT1gGQAAAACQDGwzSU3DVzRbAluOVI5HwzBxGQAAVAqgKJgysjqvP61ApT3xNhU0YTh6NasxWR8AAAAAYggvJt88sFDnXUNm4mpFa3lmTl9nV4NRkEeCMk4MAAAAAK8EvyBUQL5RvlfoUzBHfiYAAAAALQdwINY1CU4JXbhfh1tJUH1GcEcYSFBH50OMShxVz17zZJtovGr6akds6GwBagZi11VrSVlFYUgpSUtFzUtOW2hleWNGVhlECjPOLaUb1yWVSwZcN2BHWOVNVkjsSYBReVqVZ4xyEXdOdJhmYknYKmAmRzMSVOxsIHYMcypj20T6H3cvslWaapZyjW+AYA8+NgmZJvkyRDsASYJRoFHWScY1MRYMGoY6zk5pWntfyWJmY51ePVpuV8JYWVrxWRdTWEOPJwAAEwiGI1IzlTa6MIchAAAAAB8F8hsHMac8jDwNOkE6rU+SYD5oWWb1XUZbXmL8aldy43agdrZwJ2RMXfBhz2fLa7NqKGMSWetUTlbGWS5Yyk9+RE08CDX+MQcvTjDcMy82XDh8PZ9Je1T7Vy5UEEyCT0BccGTkYnJXi0h5T8Rc5mOIaK1t73AEbp5hpUuCN3kurh0AAIYH1iXyP/ZOiE6ZStpXqmWIaQVkP1JGMAAAAABVBPUZKS7QN9Y2ijnyQUlMykmxOGsRRwjYJ9FDCFOXVhxPnTu6HgAAAAAECsooUTkXSVNRTVi/YkVpSWvvbL1zSHyEgUeCN34wd5ZwMG7sachhEljiWfRbllhFT4s8thcAAAAARRPSO4RPUWC3aQpug20WaPlgz17bXwJfflzqXKtgf2JMXn1RFjkAAC0JFiWbLlwyNjMMNgpHnlz5Zb5ljls4RMkW0BBhOL9IjU4xT+1PoVCQTpRIazu2JqUIAAAAAFEGnSPeQ7hdXGU3X09MtUSTUAJcHGB9X8tZ5kurN/Q+A0xQT9lIVjexFwAAAAAcB8ginTv4TltjQ3TTeXp4uXK4a0poe149Swo2dzMpNtM7xz4FQkxFoURpQ947kDDrJAAAAABpINRWE3TdgNKC7nirXYczEEFTUiFYulK5QC0WAAAAALUGzCCtMFozVSfnCQAAAABFHD5Q6mu5doh2F2ogTOIwfytbIwAAug0MMZZDGEmAQwoxSQ4AAAAAVg+fNXFHPk6WTmRHyT51NmA1fTh0OjNBNUW4QuU40yIAAAAATAeMKNhMzGUyciF0t2qaWddLJkz+QhEyJw8AAAAAKA/ZNZBLfFNHU+BL80wDXLtixl4kUEk5zylyMylGWFDgT7BETDX8NX9BiEILOV0kAAAAANQFZR7PM/9Gc0z/SkdIyVKmXm1k5mcBaqFqNWhlYQZacVH0Sf1B7jaNLrYshTRNLg0wcy8aNfgwijRRMqUn9BkBMeE5NTaNJAAAAADOCtkouS/zLrMuREDTTZZZG14SXG5TlUNBLAAACAwrLao87UW7Rio8cyXvIlo12kGUReg/JTFKLrI5+zgDKg0JRAfEIb0x5EDESGFLAlG0V8JcO18ZYAllZ2uEbypwW2t6YiNUNUP4NaYvoTHTLaUjyRW5OWJMrFFMS2054h0AAAAAMQRtGYwuBDX0LsEc0QzXMQRFmkyCTXxH5zpVQJpM5kzySPBD5EOiTqZehmsRcv1yvGwFYFFNXjX2CgAAAADID0c4JFM3Yrdmd2Q3XRZSI0C1HQAAAAC4BnQeCy2vMkQpxgkAAKULnTAdR6pOeUe4LYkcbkzKY8htAm0dZZNYg04eTOtSnVzFXjZbTlM9VehdmV+rV+BK10wrWdpg0mRGZk5o5Wi6aKBnyGZCapptIGpwX0RRhDYgEQAAAAAKBJQaUzekTbFZ7VscVKdIJkO8RV9MilH8UUlJtTtpNeZCBESOQghBijipNFQy8y2JNGw4LDoPOK03BzebP+lK+U7QSphAXkWeW0FsvnDNa5tdXEPKIAAAAAAiBJgaoTQVRIlKhEkcQaU2JSoAAAAA+wytLvg9c0RCSYFJZ0L6MxU/WVigZFNlHls3SBE2qCWTLoFEPVgXZZZpfmdsXfRJWisAAAAA8gUgNG1jhnkcgV19QW3gT5dPqmYIcv11DXYkdEdwdmm+VlA9LTa6LTI3nlD/XEhezlaBSWc6UEBPRT0/VUVpUFNVKlDzP+QhAAAAAAYIuCrUSk9a7l9MYMlhYmMmYsNZWkydPOUrkR4AAAAAAAn8JTwzAz2yRMFExEU3SkVL9EUQOuYl/AkfJ701qDpFONA37EGISLJF7T7UOJAztC04IwAAAAAtBawb2yxtN8g6ETcPLBkdRAurKg42vj1+PfYy2xsAAAAAYQXnHeU24ESzRK80JRAAAEsGNx7sLlQ750B1PXwvRRb2Bf8dZS5cN1Y3qiqLEowqXT/fSGZIN0QDRnFLbFTOWmBdTFzEWJ9Re0YNQ81N2Fb0WndYU0pSMrASAAAAAOMUsTqzPkdBLUlCTqVOlk64R2I6ojWvOy5AUTZBHQAAAABRB0UrzU+zYzRsIGsMYwdY3k9GSjBJxk1yT/BFmzUqH3En7DCuNNMznClrEAAAAACKCBoknDipSWBSkVJQSuZB7kXASG1HC0XfQbBAm0NDRqhBYTiLMG8wgjYbOyk7KkCIQbI+oTFYIIMbujW0O0gzTiKfKCU6ikuyW4ZmAWsHbMxoiGEcVY5OnlcyXpZa/E1qLj8FAAAAACEJyynDRMBUy1zaWq9QjUDmJgAAAACZCPsog0PeWrBnfGn7YzJdr1yWYUxj4105Tj8w4jVhRAlOJVBwTd9Ecy4gDtwz8kqKVgRb41mOV0ZTQUiXNWQaXzHDQC5NglM9Va5SJFK+Vh1VkEvlNnI0HEIASvFGxzk+LPc2tj9qReNFn0suUgZPAD/FJ4xGk1iSXJJUCkWaOgk4RTN9IQAAAACsCrwoGTSVNFoqGhgAIyExjjl2Qj5LEVLaUvpJ1TUYFgAAAADVChI0xlc3a4lzH3GnZGBPbzUdHgAAAAA4B8oo7UbHT1FMGD7bIQAAAAA+Bxsh1C8VOo5AP0PEQV478jLwNlE6cT3sOHopxgwAAAAABAfYHoQuNTmSQBFIVVQjXLtcAFfpTFVA0DaVIwAAAABRBjQfFi/aOMk7WT2POWs8uEZiSwtO3FBKVkFddWA1X09aRlaSWrxee2XXaX1q82VXWxxIwi8AAPwFVx0OLkY2kzOCJC4CCBXqM2lGzUt2Rtk6pircBmAiOjo+SutUylrdWpxUD0PXIgAAAACCC50qgDZJP4FG4EgfRsBCOjinJQAAAABFCRIpYkGXTclOf0VVNZIzoEA3SWtRmlklW3ZUIUAkHAAAAADADUkwYT+2TLJU6VFYQw5D4U96XlVlUmTwV9dAAh1KC48tMETtUG9U4Vm8YWJn32UeWspDvikZECoFSyD6PVJMglT4YY5pV2shZmtcSlXATnZEqkSaRhNHc0ZXPy82zi6sMXZB9ktASpxBYjRwMrUwGSoXJ3wzfzgcR3xPkE7tRLIv1yvTSjFdc2a/ZqheIk1zM+84wTrIMXMswB8AAAAANAoyK5E/5kiwR2Y7OCMEGKI1UD5UOUgnsQaQHMg98kxrT3tHqkHgSQ9QVU82RAwv7xxXLYM9mUKRQUc7fjGYKWUaAAAAAEAFwB5mO4VRp15qYt9dyE6xMsETAAAAACoFMSFZQZ5VrmY5bgFtH2k5ZhdoZWYGXK9HDy0lHAAAAACDB9MiezRXObUzRSTbCjIovS4uM2o0CzE9OIhKoVf5V0hLZC3fBU8fnjWkO740qyEAAMsKHCwUQ3JNpUuPPaIiAAAAANgM+TKATRFbm14qVw9IgUgRU1BV1kyLPb9G8FTgWdFVgE7pRk4/gTBIGQAAAADlCM4kejHDNL81+Ds+TtJWD1QSR+8zNBMAAAAAJgo9JkEx0UBGTF1SJ1PdTvhGHj7iN68+o0ZcSiJTWWG2cfp6/HnObZdVNjasD2UA/RL6OTNMQFMCVM5NhkU5Nfwh1iOsOYpAHD16MXgfAADaF6dESlm6YXhgQVVIPdMUAAAAAIUGziFpPalTj14BXqVQNTAAAAAAUQeWI1c8g0q7UvdanmHdZ1xqUWetXxpVeUKHJgAAAABQBhgob0kXVkhbhFvTVu9Q2k27Vv9f3GPqYeFa8Ex9OYYYAAAeBo4d0S7wNPs89k5KW45d4FJjPP053Uk8WEtbLVP4PLEWLyfKNNdRR2XbbXJtDmdkW+pTxl46ak1u4mrlW7E9SAIAAOQDjRz/Pe9SYF2bXRFXJU09S+hKwEmiTpNTcFT1TbY70BQAAAAApAx2NFhUvmOwafFoF2OPWzhRKj3NHAAAAAC3BjwlGkO7UDBaKWLmYeRa1UymMAAAuQ5jNOtL+FrRXddVQEQKJUgk+S0+MYEr+BsAABoJzyckORBAMT5KQepJJkyLQEomAAAAALoAqw/4M/NMIla5V9lXfleXVTZSJFH4UjJNGkTDSuRaqmnQbw9uMmrQaOpnUGGiVDlF5UFBQUZF3UnNSj5CtzAUDAAAdwn9JusyTT13RQ1LD08IV65jkGo5au1kl2UEan5vi3K6cTZtVGOJTMwbAAAAAPMJbidcN7dADkDMMwEaAAAAAMUM7C2tOzxCqUArP049VUR0TXlPPEsQQ+Y+gzsKN+k1WjfLObcuoSQyKglAjkksSdQ8wh4AAAAAiAg4JLo3/FROYllmV2bXZfFjVV6HVDNDlCxhHKEFGCHvOwtHv0yaUclUOFxJXXFRLTUvFDklXyx/Mt80TzFoJwwq9jhYP3U+8Tx2NN8rlynHIzII6yQ1Neg3pDJAM5ZDDlIAVudPWj9eI5MHBCHJLmUyHy3LHAAAAAA2AoEXmkEtZGN2j38LgrV+fHZmbZ5izVy9XE1b41ejVw5V80tmPPQyzzeqT/BfUmwWc0h0nm9ZY+9NuUSHRhBAUC/vLaQwGSybIQAAAAB6BK4cjjcPRGdF2zvpJsQRAABPC3gsm0AmTXdSUlBdRTEwiB27JRYvXz1oRjZItEZJRdlIjVk4aYZy7HKcarRZXUlURSc6mCyvKfEw8iyrMM4r7RthDYYwLkEbRag8XSMAAAAAYgU+HVw01kIoRrU+8yyOGAAALwx3KWwuQC8eMMsxczEJLjAlfQ6BMdE8WjnuNJg3djfIMacdAAAAAKMF5x8POwFKUlCwTME9CSrjKm0v0DPFMnIr3hsAAAAACAtKKDszmUJxS7FNw0nxRxBT7FtQWvNQMEjQRjhJ00rYTJdTWFwaZHBmzWSrZBllhmVoXjZNKEDZQvNCZUWhUhRbZ14YWs9N3UDXPI07ySgAAAAANAMcHNs9J06hVgFYgVAtQs9BpEcgTUdMXUWdNAAAjQphKjQ/Ukm3S39HkDybLHcfAAAAADAE1xrsNVVGeUrXRFMyJx4AAAAA8QmCJngvDzULNTMwlCkqJxU4EFNJXS9doFOmR7U+Sz6zQeNMiVt2agpwtWzvY8NfG2bdaphoY1/QU5ZLxkdCOYUoxkLoUAVQWEFtIgAAAABdC5IpSjC7MJYpEhiAA+AYGDTrRWpSjVfdUrlCkio3FAAAAAAvA/cWxzGqQjxL21T9WgxdqlxIWeFRLUQ5LBURAAAAAKUMHC1wO8ZB20P0R7lQVVhOXHVaIE8GPUYjQwuSJ7gt7zTbO0VAWkJaRGtJIks8S0tDVjSBMHsryyZjIf8500U9RXQ8QS0AABoK0CZXNQo3KitwEAAAAADiCvEpwDY5OGkwTx4AAAAA2ggSJK4yoUDbSQ5NE01+TANLHE1/UDhT4017QZ0oAACXCbklHDXOO1U3pCLSCl8yzFMjZBtn613rSHU1WTYhP/JJnE0uR54yAAAAALsDex2vP6BTtV1qZEFm5mXVZ/lq6GrRZ2Re5k0oM90Xdx3TRjhd+2ZiZUtX0TcAAE8CnRMYMBNCBUOdPGo2EUA7UGVkknMzfIR+l3o9cA1fukrwPxM2AS73KjAiAAAAANMM7yrKL+o0VT0iQ2NE9UKcPHk7bjycOVExJSgzEAAAAABtCSUogT1pURlly26XcTBw53AzdSZ26nAQZOxTi0Z9QEQ7x0ENQXI64jVCNew1s0aLTlZL2Dx5Jy4qTzHTL1spvRs7AcIUCjniTNlTCFHqSGJCcUX7T4VcgWTeYhBYikecMyk1yDjvOppCcEi4SaBCgj2lQedF3z0PKq4OAAAAAMQCuRUoL3Q4rTftLdUbAAAAAAYP0DSTSRdS4FJ5TnlJKE7yVUpabFYURWcfAAAAAEgGVx+2MxI5+i9tFgAAAAB6BxAlSj7eTGlSek6/Q+81mjHeL8IurzOrRNhKdUZvO8on8DVuUXxeL1/+VPBLMExuTq1LO0JoNHI0FzYWQipTkVm4VRlH+SsAAL0JTCUnLkQ4fkbjWPJjvmeuZVxjY2eta4BqSmESTVBBUllgZS9lDVkoPwwXCTQ1Tw9eP2C+WFlK9znJNIQ5Gjs/QgxVQV2hWmpO0DEAAAAA1RvtR29ZI1wjUiM9xzMkPHpEYlLEYXprxG38ZtpXdE56VKNcMmCMW+tM8TFKGAAAAABlDzw07Es2Y29u326XZrhYhEXBPc83WzwbPL0rLAsAAAAAgwzlKa4xszT/MEAd3CG+QHBM8UobQt9Hq1cZYWhgYVZqSLE70y13GQAAuwyZNclU8mAdZVNodGpLaN5dXkVaGKIuaDx1P6U6xixxIeEsTER2YdBz+n1Efzp4mWpLWWpPs0TqNh8xpTf2S0ddUWkDayNj9FAkNfArxC3NOrxOUl0zZBVjTluDUDVQXlBWUP5XZ147YcFepVbFQ0kjAAAAAPULTy2lQvFSKle3Tho4LxEAAAAA7QmXKHo880kZSZM6KhsAAAAAVBm1RS9ZcV9zWoVKqy+AB6YmSUNdVJpeHGRlYpxYIEpzRmBQoFoSXAdTWkYiP8hBnD5ROu5AQkRJPnMqSg8AAEIHRSV+QUZUEVoGWIVPrEYXRj1R4V1SY8JgiVfzTNk4UThTNzUy+SuCIscFDh3hLtMz5jDOLZ8pZyLEJzA9akYzRw5AuC0AAAAAlQnFJDcthj4XS8ZSPFSgTvlJG0XYQ3NEckf6UWtdXmX8ZoVihFYJP3Yk0kJaUqpVX05xOwkfUik5OThKUlZvXFZfhWOmZRpk/V+RV0lIHDjfMbEuySB2CFUksDavQsVHRk1vVZ9ZXlR3QkEk1QXHHR01qEfhUrxbvWE7YLtVxTnGBwAAAABEB+4fPjBfNdcvNCK5HVU0uz8oSaRRY1kxXjhZo0rGLAoTEj+YXNhqX26YaMhb8UlYOFgvSCAAAMsJKzBlVBtrWXSfcvRnSVxPXYpkFmQpXaFUIlIVTBw9gihAEQAAAACyELk4qFHRWwpZN0niKAAAAACwBb0fiDt6TmNX11kCUwtJaDzdNXk42T2mRnNJ2EKrLXsdDTH0PnZGPEgbST5FSzsXS0Va+V4IVwtCNygOM7VOZFtyXqxYrUdjL/AuOkH/SgVUu1czVPZL4kKWOEcpLhJLGGAwpD/PRIxAMzLGFwAAjhO1PqNZKmazZtdarD+VK3Y3rD7DQBpD8kTBQbdB3USCS8lPelASTAtDOjmtLmcdGwqnJiouMy/7JzAUAAAAAHgJLymFQgRO8UzZQREtmRkAAAAAMwOPIPZFflM3WXVWnkyDOkUlpiEANktE70drQPgqJAkAAAAAUBL8O+hUWmFuZ3lnB2DKUbxD70UzSExSvFJHSVE6oR4AAJgHViH9Li46JEL+R9tF8j0IPyZKa1mUaERvdnGcbwhqXmAuVbxV6ljkXE5aj1ITTeBNWkzsSMFIR0uBU6JjKWtpaEpa3kSnQXhDJUYTRCo1QCIAAAAAlArwKvI//UeyRCs20yztP/pRZllXVspItzPJJT8lAS9vOwVJA1MQVKVPV0YjRFtLTFFKTZE9dTbiW9RxCniQc0djF0bjKjoBrRDLL05DMUsjSOA5zh8AAAAAwAQvI9pGJlfOWkRYb1AzTbhch2beZjZeLExuN1Mq6BUAAAAAxBgORN1VU1ykXDpYwVKbTK9KYEgJRHJGN1KTWxlgr14wVypJHjiZHuUZ5jqqUDVk9WrwZT1UszTRGscv0jaBPARAljspLZ0bAABmBPEZYDL1QqxGH0QxRctW5GC7YOxVQkOwPRFRE15xXipTJD1rN0tJfFZcWRRWX1X2UWdLaEPxPVE1azoORgRNSVLaVCJWLlq3WbtRJD6EM/49M0A2N7AlMiCZMLUylivjHAAAqQbeLP9REmAFYT1VpUNBNl89EkAEQAo80UB9UTpfGWE4WNpGCz58SnxP71AdVYdd9GUia3Ztc27Kb4tv22xzZfJb5Uv7M8U2C0T+TU1M0UROPFxHNktERaw1QRUAAAAAFAptKI04Qj+PPyg8hUbIV15iVGbIY+5hY2WsaktqmmjGZa9hDF9LXKRZJVk0Wa5W3E1YN20FAAAAAK8JiSodRGNPAk+7Q8w0HitSL+M3NkLeT2Ni+XLIeXh41m7BXGNFSR0AAEoHVCEDMiI5bjfkLRQZAAAAABkHLyDrNVRIYFO/Vthh8GpDbhRr3mQxYdtdgVUIRfA2jTEzL8IjAAAAADIGrB+MNg0/cT3FMxItoT4YV1RiVWSVYKtbIFXXWqRgB2BiVUs5+BEoL0hCsUxxVh5lxnHke1GBF4GpeQ5ts159U7dJoTrZKtQr2i6/Li4sGC0aPj1VdWEfZNtdaU/EPmw7iEF7UANgMWtfcKVveWzkag9r7mn5ZdRejVO0O2AlAAAAAMwGuSGfOIlEwkQbOR0gAAAAAJwF/xwiMQE9jT0QNrY3GzsKMu0jajoDUM5YX1aRSVRDjVHYWV5VBkXgN9Q9YkLbOdYiAADiCZYs8kbpUtpVoFCDQkcvAAAAAKEOhy8hPfk+8TSBGoMQWTbuR6FLsk2GUvtW+1ioVbFP7UqbSaBCyzXFGgAAAACkCGkoQ0OMTpFT2FSjVRJXeVS4Ts1G4z0XN/wyKy08JBMs+EprXRxrDnLPcXBn5U+oMu4tCjX5OqQ5UDIIMJAvQCj7GgAAAACMGHdE5FlkYTdg+lgnTQFHA0WhStNY02TDZ1JiVlPMQkE1PzL/Ndsv0x4AAAAAkA24LJQ/NVRLX4hgB1l6S0tAUEMiTVJaUmRUaa5nkV+HUEpDnkHvStNNR0mBPq4xQDH+OCRHxU7MTjZHIDu8O3I/hz6COGU1XDteP10+MDrBN7U8jUJFROhAOj3kQ/lM7lPRWUlbylYDUJFDtD/GQ1hAwDGoMw8/ekXdSnBOwk7jToJWimHzZDdgCFMoOt8pcSPaM59FOUzASWE+0CqWG1guRkp1ZD1xj3NfbK5en1MJUgVV3ll6YlRp423vbGdjbFwZYFxe51aFSGorAACVCZEkWjEoOkJJc0ktSbhJEEr1RkRBUztBQQBFRUdCRJ84wyAAAAAAUAlPJX41hT3CQG5FdUlcTu9WT15NaaBxLHRbb6Bku1i0TCk9JTHJKGQgAAAAAEwJKSVCNqc6bDEyHQAAAAD3CVspqUAOT6xVaVZGS6w5MD01U2NeeF6DVKpL0lHKXGlfD1qdTQ86YCaAHaYw7z6oThxW7leRUIs+YBkAAAAAVwoZMCVRpmL2ZWlcQ0EAAAAALAdsH50y/UDdSlRQB1GmTstK7UO2O+Y83j7XOnY/YlgRYZte1FGkPB8nqBAAAAAAOwnfK19KIlmIXcBX0kX+L4kxRz5sQS8+GjxIQclPe21QglmLm4mkfqButWX9YeRYHEzHQfo9dklJWoho/G6lcDluWmcIWpVI5DheNJ1FrVXjYFRnvmfZYCZVX1PnVWVSe0nQOsIkAAAAALAOjzPvShxWRViIU1NJ/z8XNL8iAADyBzQiHjQOPfw75DCOGwAAAADBAJkW3jwVTuxU4VPGUztYi12+YkhiFVqESYZEdU/1Ty5HIjaBJAAAAABSFeM+gFHBVW1OwT3UKPcVNBwlOxZN/1q4Ym5k3F6eUVY+gSMAAAAADAmPIm0srj0UUV5baFzxUv06VRQAAAAAlAsBLU9ExFGlVsVSlkTXJwAAAAAlCMYnAkO6TT1NBUPUQshXMGWJZpda/zs5DAAAAADdExJAT10FavhrdWMaUlU8nyMoAKQPqDErQ8BOCVn+YQpsv3OpdhF4MnnBdmVtzWOJYG5jmmFZWlJKMEKtShhRsFX7VtxbXGI4Z/tnEWSOV7ZAQyMAAAAAbRroSpJnJ3NicdFh40VFPw1K4k5YSG41pRsAAAAARwkAJzg65URfSKlDzzb1MXQ+tFB7YC1oxGujbVtwoHYae/l5nHDUYbpcq2BdZv9mbGGUVuZLBFLhXyFmG2MpWdRNpkamS4FY417uXiRfnl24W21YWmADbzp553rDdntu42LqU0E9eB9mKMoyOjTsLf0gAAAAALMEMB69QGFctWmKazViikvhM+BAMFCkYVxsZ28cb59vZXHicPZm9k6cIAAAnQ2HLuxCGFMRXOBicmWjYl1akFEsTxBTv1T7UX1GEjQfIAcvo1EcXthgcFrUUtRNiEk+PT863UZGTEBLXkYbQipSSmBhZbdgPlLkOGwywT1hQ/lURGObZ51hTlYlT1BOIEiuM4kaAAAAAFsGwyKdPspNy1T/UqxKa0v0S0VIWUl6UaBYClt2UQI0HwI+FR80TUVoTIFIBDyLOyhAOkRvSZNM70+eVNpXV1gnVd1P1FAAVu5cwlopU+ZNok2ER1xAJjt4NCArbyDeHh4190HrRo9Kf1kAaB5vemxxYSNUOk7FTvtQgU0iRuBBuT/7Onky6y0ZMwlE/0r5SIw9QSAAAAAArhNiPq9aaWz9dKR2cXNvbWlmL18xW49V/FDaSWNGt0xNXb5pkXBGcvxpaFWGL7UZAAAAAGQSzzanR35QO0/GQ+ApAAB5BMQbczXCQWNCyjmAKicpjUmkYpltSm1gYyBVckmESzhYj2hlbzN0+XQ6culpUWItWbhMETRmL3U/q1uXbLt0nXVhcCxlcFbmRqoywj6qUMRZTFvnW6tf2WNPZghkF10YVAVPf1S8YeVrD262aKtW6jYuJx43gVGcZBZyGXcQcrVgEEKFJ4Y1zEQZSx9LoknsSwdNmkwYRGhAxUebSTlJIU5cVhNdL111VcRKDU+FW65qmHAQcP1oel7xVQRPjUsASJJG603JVEdZTVqsWUZYoVbPVKlSPEzDOzsMAAAAAHoIqCHCK3g11EFuSqZMmVgjYNdixmAhXSBaE1eGVLhWQllSViFN4TZzGaQ4+FAsXulisF9VVPc+ky78NDBVsGeRbbhorlkYQKYvWik/GQAA4wvpKk88uUa3RWk6HS+3P71K9EyXS+NGaUYxSahMgFNEXctmYGwGbYxo6V/xU89DMDjsNs49aUiCWC5k/2gsZw1fmFNyRf072zNIQIxQhVqaXrNj4mrLbhNqlFqyPM4IAAAAAEUKriT/Lssw3i6GJgAAwwcIIs44OU35VCxXVVy6Y0ZmAmKlV5tHkztBM1wgAAAAANQKYCqkPaw+KzOtIJoiPj6PUahakVuyVE5HpEVkVLxezWhebjVvy2fMVOItAAAAAM0IwCI3Moc+NUdZS5VKEUZ/Pa4uKRwGIUk9tVXDXb5c+VJNOgAAAACqChMsb0eqVtNaMVMUPjoidjlxTLNeWGMSXBpLWD7rSxZVYVvNXSBWCEjhUQppanUtdw1wQ2HiU9hUOVQWT71Ktku5UjBk6HZ/g0yJKYm7g6d5CWiVUKU/BkOOU+ZiKmmraeNml14iUuVJg0lSUYtV/FviYzRmwGSnYNxYElFoRyU1DySELnw9qEY0TwtZTV4jYnFiSV1gVrBUwk7NTeRSXVdfVGFNm02LUTNOhEDqKJokzjwKRlRDYDrNP6ZFyUBoM3kony7+P0FN+1RrVRZNVkRhR/dL3EdPObUrEzt5QKY4KyFVBUkgSD5kTzJW+lY5VuhWe1ZZTvg/kTlhNUYxxi5NJAAAswdSIqA1AEGXSMJVgV02Xg9VzkFHHQAAAADrC8kmETRRSoxXOF7+Y0xk61ttT8VACjJePZ1CGELIPBg81DqQKQAAAAAfCIQpu0hTV/lZVVPERyE+mTZoJxADAAAAAFYG1h0+MdE750KMQ206yCpMCAAA+QY8ISI8DVEnVk9TlkeaPjZKzlR2VdZMvT4sREtTKVtqWG1LWjWuGgAAAAC7DGQvb0d9V3ljI2m8ZVJY50ASNYo2j0C5TJdWjFhQVPhbnmULbA5vlHDmb4FqxWDDYD1tXXkEf2l8oXHdWxlAGz0zRe5E5zp6Jw8Q/gukLjxHG1MOVdZRRkzeQxg9UCykNOg5AT2SPcI88zojNxlAPVPXXSFfPl51XZ9dDVUWNYIHAAAAADsPQDXST8Rg3mUgXlRFZQ+nA48YATjIVIhoMHDibBhinlRTTaRPDEjKNvQsXTglTcxZmF0bXTxd8V4xYH5bUVvIXn1egFlqVvhR2EMkLZYTAAAAADYTXjxrVzNrsHLbbr1edz43IQAAAABIDFY0Q1RZYq1lJF5hS0cwZA0AAAAAKwU3IDJDGl9ecbd5Vnf9aJ9KahgAAAAACQUVIoBDzlQdWjxY/lKKUidYpl7+X5xdwFrlVg9RkUhMOiY8FUExQqJA10GBRyZLoEVZQR4/PUGRRE5P1VoFX5xb/FI3TOhKGkidSfVQdmMqbmBx6W8AaAFb1VBqRHQ+IESDUXFailtmWvxaT2FAZqpq3W9acs1xxm42aipnN2vKcBZ1+HF9ZyhU/z3ON89Q+1ziXvVWxUouR51SvWPvcoR6oXjkbKtaOlQzXaJi5GDyXcJXik4CP+1B5FQGYcNjKF+FVy5Vx1bPVo5UBkyFNnst+DpvW1dokWjNXP1BOTVNUqhi3GRnWBY5GRuDCcgoHURkVy9e6VnISW8sAAAAANkMBDHfSThWbFjhWshlDXXigEWEH4A6dvZqs2AUW+9VmkyVP+ctPhcAAAAAPAQCGCguaT01RydRCVf3VpZUQU+cQ8o3sUeQVjNjkmZdYFFR3EDNPc1CgD81NL8pQRUAAAAAzwrEJco1GUnBV5NcOVYtR0g3VUpZWJNZVl1gaFdzRHc0csNkEFS+SelCbzdnN2o+n0R4Qqg3HSIAAAAAMQ3TNFNUxmTmaFRh+UsoIgAAAACuBfAcCjWXRb1MQ1AFVJJY8VbEStwzZiODGyowFj3+QIU9Cj5kTyphr2lLZ6hZvD1lFO4lMCzlMO00IDx9RDZKNUN4Lp0fPi5uMhUsMRkAAAAAcwwFLCw/W0e7RZ86FC+aLpsyAS5COD5TQ2FeYlxZ1EYJRONPA1Z8WqBaxFWYTb8//D3UQeE/Z0KYTSxRiU+qURZWbFMDRmgrAAAAAE4R9zRDSB5V/1caU+tGr0dNUmFb6lqJTgc/1iiuEgAAAABbDXgy200hXDxdl1EgN34UAAAAALQRPTnoUMtZnVyWWr1XO1gZZJFv83KLb5FmYlnGS7M37Ck1HwAAbwdsIFQx4zP2JlgIAADPBfkboy9zPR1Ia0ofRBM2Vy1dTQVnJXSSeLJ07Wp9YrRhkl2jVAdGcSxAAioMlSqiPnJWE2rFdDJ5LXjuceFmIFgRPosMsSl+PVtOalRMWWJeLWFzYP5by1OjUHFVdV7LZ1lrEGaSVV49OiD8MFdKbWEjbYRvBmlvWl5HfjrmKFchVSY6O2hCsEG6OfQvETC6MXQ2IUP1USRc7WASYaReg13UWB9RuEgJQvA5az8AO/A2VFD8YhRo7WFQVcpQvV1Qac9xBnTtbtxhIlXoVvZdVV0YUWE3aST7M0pJVFesXE1e3VhXSvovgxUAAAAACwxsKeY3rDgpMQQ5wlS7Zx5vrG4FafFc5kzRRcdMFVb4YQVpNWrjZsJgGVcWRtQyyUQMXrVr4G4/ZzJXGEtRR35EKzsiKyoYsANmF8AsejB4J0AZAAAAAJ8P8zwZYdp073k0dEtme1snW71YrU/7QdgvUS/KOEU+Ujo7PEBWXmW7bRFurGs3a7RrxGvtbpF3Vn9Sg26EoIK6fdF3W3OEdXd3onbCcRhr3mcwaYtrU2yKbDRsZWxHbTVvh3JYeT1+MH2rduRxaXGmdnx9cIMuhsiEvH2vcWxrt29Ad4l9LoHzgSCC2YN5hIeDqn/Be+N7sX3OfaF6QXZIcypwNG3GaMxjWGFmXitbDVU7TvVHtEWuQrI9IThNONZHXlLhV/lYPFohWCtRaEMILnsw2UCjQztC4EdWSB5OqlDMT05MRknJSc5MQEpKSHBGYkDTQx1JYFOPUyVONkbJPYcxNipcKnQ7zkQySlVQSFM2UBZHUEe+V01mdm3eb4duEXA0drZ78H4Sf5N59XABZ/laPlJ2UAhQp1LXWGtdGVy/W61hYWqrcr52hndKduV2lXrtfUJ/GX+cfeR7/HlAdupxNG8VbahnvGU/Ztln/Woha1JpDmivaBpp1mbtXz1SoEVeUINlcXQ9eIByXWRXVFxT7F8Qa8ZxFXPoboZldFfdTGpPy1VDV+hTtE6wTwheRGhkb3dxRG9zbZBv6XGAcL9p7VpaTOBFLEYcRghMhFesXz1hLl+5XkxnZHCYdix5e3jTdQ5yIWxAZB9WOUFkRE9L9laBYQdlc2EVV3lFRjH+Lzo3bjcsPKU3ayp0FgAAAAAcCkMrWEeyWVxjX2t3cXh1tXJFZftIaRViFPVDtmY+e3GEhYLjdS5inlJYSbdRuVubZJJpCmnWZXRpOXC5dNhyxWhPWn1WRV/aZAljVl9SXwtjtWLlXbRYfFTtTn5GQ1LyXjVlsmMmXaFYdVrEYIBnNWrmaf9rom/UcEZubGsKa3Bua3DPa7dgvVNkT2xQ7Fd/XhJg81tBWedYj11SZmpvwXNScfxlQlOJPAQyTCwPIQAAAAC8Bzck9UCDVtliVmaHYIRUFEOeOns5yDgXP746gTYPONk8dkGMTK1b6Wh+boRrvl9jUHhTHFvQW55W0VQWWKZaL17gYdhhJ10LU0hLS0anR2ZLa1G+URhYoWoie4GEz4YkgTV0TmNEVS9B4zggPaVIcU+QTI49ICWXLKFEhVDwVxBbZFuEWV1TrlFQUjVW4WKMb3N2tHncel961XhedflvQGV2UphGN0eqRQQ5mSwoLDZEik3FSB48fjf8N70vbBhrGCs1ek+4XSpmV2pSasFm/GC9WopVxFrcZNdqWmhDXopMqDu6O+hKdU+3SGU6MjuHTf5ev2MUXdFI9B4AAAAArAnTIz0yhDsqQLBAhD5cPKQ4Ji8kH7IIpiCTMqdGVVGaWdBeAl6LVWpG2DDyPABCREufVMJby17VXUNZglMTTTtSEVO6T85EwTu5O/NInVelYxtqrmvlZ+JelllFY6pulXSPdUVz7nCnbkJnNlklR5k/UU6LW69gPWGIXGJVLk/8SftM009yT41JcT+eM0QlAABqCtEmYjVCPmdDJUYySupR41x6YJxdtVkMU21KvDs7OL466EC4Pwo7DjgqPJM/MDiAJQAAAAB7BwAgqjLlOLMyoyBLIBU0YD7WQsxCHEHdRBZFjDsrLY0WAAAAAM4ALRZwO+NMmU2PRi5C+EmdUL9WG12EXwNcsFVQRNgrPRUAAAAAWQwKLCNAvEv/Tl1JSztvIgAAAACtCz4pSkIcYz13JYDqfhBzjlp1Nl4xFkHqRA4+IjVRRJNaf2ZWaypnyl+QYRJjZV76VOJJgDz8OOU5cEFTRF8/kDNFLK0vAEKOSi1QDFYqVrhOOkCnKbsyv1O6a4Z4WXuodW1mY1MpRWcz/zszSzpcxGvtdE94N3a6a99WKTZbLnw1oT/tRSxRGFlcV3ZT61GJUaJPFkMHLKASAAAAAA4EnxnONyZRumKybXNvYmdIUpQoCTEvSBtTWFdSWZdidG5ddC5wjGBzQysMAABsDXkvKkUqTyVN1UICRepR8V7HYzNiAVsIUfZBWzIVNTc16jp1PvNEbE1NVqxa4F3NXb9ZLE+1Qv4+wUl+UX5R4UscRn9HuVKKY5ptQ3DTbWlnRV8HWzRd2GiEcf9wwWVBTYwhAAAAAEMB4Bf6P+xZwmhCcTx0eXDaZCpREzCKBgAAWAS1HBw+BlcpZuBw+nTRcp1sJ2U9XEdXoFAQUBJVc1d1UcA/MCCRJSBEXVJxXDJloGwfcGFxNnBmbthrKGIjUZU950XsWfxiOmIBYKNf41/DXy1c91UYUOxH00BHOzMwZCscNgg7DDh6PkRL8lwybX13E3yre/N2o28jafBl0WR3aAFz+3qJfCt3i2iST6g5kDgXPWJBaT25OIIz4TOlNng9r0RASd9HkkjhVd9hOWSCXVpIoxkAAA0Bohq5RYVfrGyJcHpsg2X4X5ZbD1QbVd1gWmcaZIFWfET5PlRQRmJDb7dzrm+RYyhOpS8AAAAAfi+WYOh01H23fnp3u2xBayls5GoBZnJeZVQhRXhCdlG8WoRalFYJU/ZQCVOIUfxQRlQMWNZZsFnqXd5oDHR0eN51hW4hY8FcBl5sZjxu4HNmdAhxEW8ccCFuYGKeTcJATFJoXDpcWFOXQtYpjyRYNSZS2GO5biBxqG7baXhiHlQBP3wgAAA5AYcbn0IQVTtgqmhrbnJw2W5OaeZiC2MPZO9lbGU6ZI5lBmkkbG1oRFxkTrpSqleXWqNh2WXXZldjSViIUhVeRGimayFo/1weTO07tkElRdlH4z2IJaYoOUYoVSBb9Vs4ZnRxzHShb/BiRFLETJtScVbVXnNp/nLhd0N433IDZWBNj0EMSFtTF10hbKx6toGkgAZ4Pmr3Y2hngmauW1VJuz5PSGNKtEw/XYFtb3f4fEN9eHmPcvVqF2WLYehjRWilZURbHEOfN1pMIle1V05QfEcfSgVPw1jeY0pqWmqfZT9cg0/XQJYj2CarRPVUd1rbWG5Wx1cfXVhewV0rYZJo8myabZ1q92Z7YR1Y2E/fULdXKVfXUE5QIFVGXfJg/GBsXolcEl2NXFdbH13KXFdYNk1SN+EVAAAAACsDuRXDMh5K6VRtWoldnF99YU9ellQSS59KH0efRYk+ujsAQu5L8VHcWANcR1tLU2tE/S39DrIMnyzhP9VQWlvmYkNmsF9tUXNFdUZCT99PcETEKAAAAABPAXkXmT+LWeFk5GPuVnY7SQfnGQFCTFo2ZsJmWVs1QagX+AzSKL0t5DUXRNhQu1ikX09izmIXXuNUV02yR+JUKl6OXeBRvjkzJCxBSFuqaelsxmbEVEU/cT9dRGNFzUeTVG5eA2EyXQNTjEo2Vgti0GqLbBZkJ1F8NRQMAAAAAAMKmylzQeFI5UAmJAAAAABvDUMyg0sLURVSMlMlUMhLuE9SWeddllviT6o8QhxSAOQftErVXVljclyBRfIKAAAAAIgEVBiTLQc+VUfvSgxJIUvNUqpVvlDzQHYiAAAAAJ4RhDwYW4prL3KAcQBsi2O1ZJdsyXLZdoR423iyc4JrEW8NeG17i3fqbfZhpFi5Ti9I/lBSU0hGKjpLXcNkKWSlYoxgEl+NZPRpVmsza91tl3FzdHt2oXg3eoB5R3UvbmNkFWA4ZHZmpGMuZOtnXWvtbXxwdHLxcElrsGKvXE1Y61LXR4o2HD5zSE1NS0tpSMxCP0bYSvxP1VF7So8/b0ggXV9thXTBc3FqPFiRSblWDmNjZ3Jp4Wwebn1q21+uUG1JlEs6TaJNc0nrQjVFY1rBaXF3sn7/fyd6m249X9xP0kCmLlseTwuLJBYrIyyZLfAuDy1aJlQZHC0eNKAviBzMB8MeGzEdQ8lKeU/pUEpPvU7bUsxaQmVzavxqaGVrW7ZX72H+a7pwk284ZctUe1uNauR1in6/hJeIaYrUiqyKDYp+h2eBQnbnZi5Xg1gQXhde1F2xXGBZclhZW4xeY2KOYxtgz1ifV5Fh0HCge0l/nn2NdrZurmmZYpNfD2Sxa8dx8HdSfTWCbIf2iZGIU4Y8hCSB13wRdvxw+HH4c9pzz3AKacZeOVhEWZVc0VvsVYdPaExhTn9SbVI2VYxaIFzaWABPikSUPYxAHUTDQ0tBvUEHQShB2EfCVwRqv3SNd0F2mHIubfpo2GWVYhRhImJ3Y1die2ONZ3NpHWaLWmBNl0a3O7o3VzbYKh8VyCbGLL4xUTbIPktBeU11WThekl9XXtReaGXNa9BsoGmUYrxVGEYKQOY7zjSNOfNSEGQCbWNw93Tme9V+AnmtaKhdQWdbbD1m8FO8LgAAAACVAvIVgDKBQVhEAjvnIeYRwTlCVKdikWpabHVszGjYYMJWslGmT79NaE9TUA9TSVqmYPdi/l3AUm9H5k1sVA9PYEU2RfBL5VGwVcZZwF37YFZjvWAGXaNYv06nROxEKFOmYOJlUGDIWF9dR2TjYqZbHVf1Wy1hCF3LSlkrTwmzKMlGfVsWZS9lhlqUQ1oxvCgqMVU57ji7QvRVKWRBau9jDlGrPBJF5k82UOdI2DAAAAAAnAVvIOU8v01vXX9pG3G9dZF10nEtaltft1YYUq1RPVlLZYdrYW2saVFhalC4LiAQEiUUPUNEjkIfQZA8tjQML+AkAAALDU0o5TBkP+NJNU58TX9OaFP3XHxgjl/HWuNXVVuiX61fKF1ZXQpiRmWIYc5Xy1UYWpFXjE7mQdlEulMHXQZgyF6CWkdRq0HfNLcx9Dv8QJ9GUVFRWxJgSVwpT2U9WTjxPedGL0+mXSJpJW0qbFpkll32WmdVr0mnPuw6Yj4dTW9agF//W4VQvDskIzo7+kxBUitNFD85M3g0gjb+LNQXsQflJbo/UEaXQlw4Ky2EOk1UEWqgdyF8LnjabP1c/1TWUQpWpV3AXxdacko9MdwatDMfQRRKUVj7Zhd1q3wofDhzGGACUqpX/18yX8JTlUPJQglMAlKSTZ9Ks1MnYQV0mIM+iXWFznrPaVdf51IrQLQk1AkdJwM6XT+URS1NUlspasV0BH3ahL6H4oKbctJUxigAAAAAlQO7HRc96UcCSK0/ZiwJCLwAUB14SSphMWoxaPNaMUD8LO482klvUTVY3V4lYJ9bGlY0TuBEf0WRUsdivWx2bjJo5FglO68NAS/NRBdODkwcQZU21zR2MQQm0CItP5xKZE2vSYNHCUY8RAU7WyUAAAAAfgHZGDY68EIOPXgu4S4lN0w+8kU0SixHSDnTFwAAAABAAOwZlkU6XXZn3mb9WxRGrCN9C2wmbDHcNro3mDQhNe01wzspPQhEtUhxQ+YrAAAAAF0MmCoGPCNI2VVNYStnyWNWVFA2DRDgH1Yv5z4zSu5QYVM8UntO60eMPYEwKiIAAAAAkQZEKCVIt1RBVBlHRicAANcHeSRcQpBZl2QQZMRYkkL8N51MYlmsWV1MMjDeIGI2/z9VS11Y2V6bXMRVeFWNW1ReF2HVZBZqyWgWYBpReDbQCFEhtjLIRdtZeWnncrNzsGvhXfFTHFhMYDddP1KvQHIqlgwAAKYPvTZ2U9thTGW7YR1gfWPvZhplXV+7Wu1aIl1NXLBXQ04TRitP0Vw4Z0hs/2jTX7FXvVKnUcBU9FScUzNPVkgEPuM6gUNJVq9eZF07U8xBYTGcJwUZAAAAAP8SIj3ZWLll/WVPWSs8AAAAAAALpCkSPghFhUNiSrxWa2LvZ4xqEmjWYQhdMl5bWztR9EWhQ2dKClSrVBxVWl1zZj5tIW2+ZVVaV1AsTtpV0ljMWYlcnF01YYFlqGjSZ8lf/lBZQxw3tiqQIMoHbCVKP+dKg0lrO+sn1T/nXD9sgW9BaY5fJ1z/X25dgE+NPQE0kzd4ONY2RTSVNsM9SUb2TsVPZEjzNoYXAAAAAFwHUiM6QdJV/lzXYw1phmpyZ1NhQGEoZkJnPmTdXmBcXVkjUwNLwEZWQtQ/6kBuRIdKv1IxXOlkuGtycLZzFneuefh5ongjdNptWWj1ZRRnCmgYZZpg415kYQtm12cvZuBfKVmLT55OIkzUTHlSxlqEZElsc3Guco5vbGnEY1Ri2GSEaStrjmc9Y25jG2dwaDBn7WOWYDlhRl96WMBRBU7UTCdKBkMdQm1P7lbOWGhU3U4RUIVXFFwPXzBg5WLYZTRjM1uQTRRC9DdRIwAAAAApBKkhUEZfW1RkcGNcV8o7nAsIHCBHPl16bHx3YH61gcuBiXzdct9kxVC8RP1Au0q8WbVf5lpeSSkj5AFYFTk2QkssVQtXDlCVQbgzRzgZPUM31SM1NWVNkFX9UcFDEDUASbdgEGy/a7BflkVrGQAAAADvCq8rakT/TvJQQVDCTz9N3UkBP+Q+plBmYotpcmZGWBo7ehENDpg3Elh0Z7pq5WLKToMtNCozQUlKREsVRBA66Dg2OBEz4zUKQJlJo1JXXypquG+1bCxhg07OOjQtqyoHL2FEvFQzWIVXHFxRaNdx2XOrbGddkE6JTUNPRVK9TwFFHjt3MJ00pTwlQAs7hTYVOFk1bS9zHwAAAABKBVEagS4hOnc8LDmHMtwkAAAAACAOUjQFUnliaWlyZxFcKkeuMi0t6TE5M64wrS2yOChI8FIcV/hXWV1mZoVvsXN2cNNnjmCGXlNawVQfVWVZqVxMXGdVtVE7WOFeiWDtWvJNmkAUMd8tECtmHAAAAADPDHQvMUf8Tr1KF0CFSeZZu146Vh1B7TyiWCBoJHBPcmdtCWB4SAAUAAAAANYaCEPpWgFobmu4ZA1YwlcyZZNwPHT+bV5cJT8JNOM3xDh5OLtCek3MUCpJeTr7ODxEWEYDQF0vXBEAAAAAuwj+HrAs6TKtQMxTnmBtZj1pamlpZ3he5UvGMb0XAAAAAHAOFyfJMGE5skCZRC9FQUJJSPFXKWH6ZYlmgmOdXolfCmIlZOtoxW3sa5tiB1ipTW9Kw0nTRbw8AS/aH3ANaCmPPmlNzlHPTVhHRkKqQtBIQUaxNkkpIiq0MT44HT9GScpPG09AR+k3SyVzN7tHWU5WTWpEnDJWGQAAAAC/Bz4e6i/+NckrMxe2JDI7bkm/ThFOL03BUSpcWmWXaVJm5lnRRTAyyCUmK1gtmSiNHWoCpiNDSgpe3WM3XttPwD+xOz1Lf1+ea0lvAWufXjhNIUTHTMpaRmbDaX1jVVJ0MOgX4ji8SPZOK1JMVC5T6E1URrU9TjguKw0PAAAAABULsSq6RvpYLGS1bNhyn3XXdNxuymeLZKdkyWKyWsJGDCQAAOkOgysFPVxIs0z4S4dHlT7TL1Ee2SYtQ6VT5FitVBlHjDCOFl0POSssO0BFd00qV+5haGzNdXB893z+doNpjFPoNvU39E67WGxgIGZoZ7dg4FYWSqpFckGCR2lOllX1XThkm2GyVXU9UxcAAAAAWA01LKVC/U4YUixQBkukRo4/mylMAAAA0wwsLDpDm06wVVpf8mc+a3Ro211oTvFEq0hVUIxTOlOXUTFNJkSRPg9F/0k6QYs0Nzj+Qe5F0EJEN5YgVB4bRSxYxWAYYgNf4lhkUehJtEN0SyteFm5+dPZymWgGVLA0fiEcQK9TZ14xYURdglrMXT5iaWNGYutcMlMHRbUzcSIAAAAAnguZLZRJPVfjWXVTT0OmJLIN4CWmL5E0jjFQLJg2lz80PtoyxBwAAAAAGwzXK/BJ618maYpmj1lcRgU37yptEwAAAAD+DVQto0SZVdVhwWXqYd9WLlGkVlRb+VwLZc9ya3yDfYt01mDGRFZArlHeWG1VKEhMMjodxw/6Kgw6KEctUNRY9V/jY99kGWIzWHtHbUgvYkFyqXfkcqpkLFSDVU5evlwHTpotKg5yKnlEw1pGYzxg1lCENdsUAAAAAL8J0R99LK0vZyO+AwAAEQIOIyFIoVj+W1NXy1HmVxNgdmCIV4VHyDqoOn1DHlTnXYlcsFF/Ot8ccBH3ODZYO2rjb1JwoWxiaBRlO1/JWnRSXEMLOsRK1WDfcF533nZlct5r5mR3XVBdI2JLZAZk/GKXX1BakFU4XN5m2WplaodnemVlY9hez1fbT81CGDI9LRgkAADcBV0pdE5zYxJs2ms4Zq1gSlv0TecrAAAAAOgKNiOYMFgzHi7NO2xVlGIuZYhe5U7GO0w8Z0VKSeRNDVZ3X7pmO2XLV0g+niq3ObVUQmQra3Fqx2LVVwZTRFBBTP1Kd0VjQnFJ/FHgW2Fe+FkrUWpTGGu1eYt9NnVsXQcwCTcVSTBOa0fQMD8DAAAAAFYZBTt8SNRQ4V9tbb1zB3JbaIBSeDWmIbQNbyQkMYhIk1v6YbJdl1ELRSVFAlz1aSltwmZoXk1jnWxUd3x/loEYfMxs1lcoVvdjL3HHeZV8OHsqd9FvjGUeXG1Z/FcaU8dLyUYPSjBO2EuKQoAv+hgAAJwPwC0UQl9P4VPjUEFIj0NATwZe0WhSbu1uOmoyYfBZf1uQXhJZLE32QxRLSVeHWmRSRD7MNJ5FdFcDaJ50FnqledJzb2m9YZxkkWoubPdvX3jYfl2AwHufdXxzL3GTaWFc9E+STq1SGVKmS9JCcD/GS6ZY6V8EY6ZkvWR6ZQhmImYlZUBjgWSobPpyB3PmazdjoWN3Z9Fi91LyNToyBD7gPXwxqBcAAFMOny3cQ4dQRFVEUolHyDFXDbkJ0SdtRJ5WUF3aWdhQuFCHZJtygHd5dY1ufGvkb59zSHWuc29ugmYmYqhqDHclfNB3sWlaUc86GkoZVkdXrlJoUj1emGUIZb9c1VZ8XXtqcXNGd2B4cXlDfE6BLoX4hBuCRHwldbxvBHEMdSx20XLSas5fm1deWJFg/2fUcbl9tYQNhMV89XOecQB0J3cce2F+5ICQhK6GQYUjfxt2g2yWZ6lqpW4RcbRyZm9oYzROVT/1PfNQClpRX8Vj3Ga7a6tznXlZfnSAIn1rc/plrlKJOiIdBhwBPxRQ51LDSLQxOCHuNsRXLm+8eSp72nfWdcB43Hpqd4FwKGgeXi5MezL9JNBE2FCLUsRbZXPHgxqKCodtevlk8FY3WfhZYV60ZapoHGWlW2hS71PIV2BYZWLJdeuD14evhFiAwH8UfpR0/lz4MgAAAAD8D6s8+GNLfSCKS4xPhAt1RmuWcCFylm3hZLxWJENlLhs701GtYGplHmRQZrp2boRxh3KAR3FjX3BQdUW8N/gm5w0AAAAAUQwAKRg/HlHwYzd0N3xPeydyGWO7VsVPWjzkJNY/mlzMa4lyqnEzbtFt2XGZdIpyCXISdDFyXGf3VCdHREJlOYgjuRZ9PUNbaWjHaORdcE59S0JV21pNYChkVmKBW0hT6kxZSztKVE42UrRSZ00KRHk/LEvHWzdmpWizYmBUhkMZNqAcAAB7B7Unmkw8Z6d2z3t5eC1uZWT3YTZbBVW6U9JXRGPUazVtyWeQYnViFWMcXJ1J+zEZNppJnlRAVS1TFFF4UjxYmFmqVSRPoEMSOpA66EWPUG1RJEiFO5pGLVkRZm1sgG0haU9hVVlYUdNJIT04L7IwhzyiREdLC07IT89Q6lSNV5pVplCoRmwwdyVbOilSUmNVbhRuOWbOXEhYPlnpVtxKQzMLG9Mk2SsQL+owYT+iVUhoB3SYeMd2p3RUd8h6hnw/eUVwbGSYXxpm1G5uc9Bx/Wj7WElEK0UpSttFmTo0KXcRAAAAACkSkivFQDpfxW94dURw9mKvUf9EMEeTSmtGgjSmFQAAAABpBiAhADszRdJEq0oXYH1w83f7dpVvQGacXZhVG1I+UUVQ9FQPW+Bf9F6tWXhXJGQucHJ0UXCGZNxaKGfOdoZ8/Hkcc6ZtnGcuY7pf1VySU5JBqzAqL7k0mC+4GwsGexwENR5FPUoHR0ZBuTuAQClIMEmcQnszJh91MQNFm0n5QBUwMDpTTr1Xe1ulW/Bct2CCYnhjHmJ3W/FKRTZeK40xeza7O9BHTVe4Yy9pjmlEYTBRXUP7ODA10D7jTY5VjlX7UVFTz1xaZeFpb2ngY0JcXlibVHVLlD6fRUxVBWaCcXp2WnYTcjdqT2B9WGtaFWGMab5xnXZxdzt04WxBZCNeVlrCVUVall+kYbFcUVCkQys6eD+MW913OoMDg4V50moJZA1mdGUCYDNhnWXoZ0hpI2uabFVpVV3WRt8n+BhXLEQ3nTVPJesKdjeoYEt1on7DfVdzoWC3U1JRnlAkUFtPt0+RUt1XjWFZa1Nuq2q1YlNTPDYAA20ZPTs7VnNpIXdGgeOGp4WkffVzQ2pZXTBVJlEGSjY6wyEAAAAA0Ab6JWpJaGJtcr56kXuUeMl3Vn2Lgl6BA3pebyxkc1j5RQI6bj9lUg9eh2nodtqAcYPPfERvM2+8fmeI4Yl4gyB22WU2X7pjOWguatxmAl7fUTBIeUYRTEBWz1yUWoVSA0hYN/UqUCV3K29Cu0xVTzZPiVGZUtZRylTTXYJmi2iEY45Wxj5BJMtBoGA6cXh2HXPKaSlkKmZvZNZZg1TTXfJm3WgDZQdcZlSfWaNjnWoHa6po5GP6W1tYXVnhVcpMcEB1NTMy9S9TLiYvVTSNLXU02EGDSLBItkZDSrJUzFyhXLpWtFGLTqhO6E+US9o+GTsBT/lgL2qya0ZsvW/rc7t0+XF+aq5gzVlwVP5G1ioAAAAAKA5rLPY/DkosUlZfZmvDbGdiT0gSGtgMJiyMRMdRCFPFSSA9pEAMSUFJs07TWs9d4lOFOg4OiA8TOZBZ1mpacttymG7VZXhZUE8kRg5GIlKeWXJYkE68O9YaAAAAAPoIxSyFTwBkDm1XbGxiO07GJyIeNUY8XxpyPX4Cg6mAQ3eLZzlYYE2cQo5G6k74U3VSZU7LU4VlcXGjdEZsVVu5WIlkVWxeamxfjUqNKAAAAADEC1kp+UXqYCx2moPiiASGJHwKbiBkMF+WWTZRUUHTLIUtfzquPi02AiAAAAAAnAhbH08wyjoVRP5BvTkdPBFG0UseSFJDTEZ7TNRJ8DkpHSg0k1eVZq9qAWgwYRhYE05nRq5FJ0pjSgBGbEFgP9g4jynhLFNAflPeXWBfQlnQRykoAAAAAHENZjGsS9tW71y8Xx5eWlnKWGlfb2XpZUNh52B6X0dW5UJwKZIN4ChWOyhFfkSKTnJpnnzyhQKHcIGodg9onlYNSlpH209XXi1okmy2a6lmV13/UhBHvTd3IUYsrFSGcLF+SoIsfeFyxmoeYvZOgSa3C0Ei4y34Ndg1dzTpMdIp4yvyLusuoDJ0RMVgx314kDqWA5FQhjqAN4IPf7txuVjjQ7hMOldbWo5awVs2YU5mWmqjaZdlCmSLeAOWiqmZsCCsVZsRe1ZR0VL9Yj5uQnQCcYdkclqeW3pf9mSlaYNsum70bLVjO2BNfLGTAZ5MnDSNHGtlLosJaiQYOzBPV2Ztdi19Q3l9cL5otGORWdxDVS1cOaJVT33PmFil4aU/m6iEdmnvXQVVL0gON3ofAAAAAGIhS0WuUUNVXlOvUepXeV9hYSBsFoKRkVaVao12eiVqSHPVfeZ+Z3WaYyNYiljFVkRMrz11Q9JhPHR4esF1w2aBWK5uv4XPjEeHDXfeaeZv1nQYcIdk91jzVP9XnVraYMNmemoMa5lqpGqfawBtVnEjeq6AhoG/eohuzGTpZsJoRGhba+pv43BrboZocF1tSTkjAAAAAIsIMSwETnNhfmpyabFgjlGbP2gssB5nCnAoMEM2Uy5Y01LmRs9BCUqTUINVIFawU/JRG06oUIhYdlvfV/tQ9FNuW4Ze/1x7WdJWflvmYQtll2BvU5dCHkXWVn5jIWocbKdpImkRbVpuzWrTYwBd7FddWb5eJmIRYpVlk25Xc89zgnNBcrhuoWcnWfZJcEjAT8hTCFXwVwtd82BKYfhhTGs2c+l0rm58YLhKkEPsV49lmGc/Xj5KXS74G74QYTGrRylVTlzMXN9XKVFhTPpIQUWtSzlaxWGFXx5VEUemQ/VJ2lRwVGhJMTmON847dkViSdVFWDwGMTExCjv/SJJQ/1R7YtlycXyifrl7LXQqaLhbh1rbXjVftVciSZA+tkUUU0Nh0GegZapc3EpXMxstBUuWY1VuqHADbOphPVMbQXYiAAAODX4ujUk1WB5cQ1h/TBc7KDCuMlw+4z72Ndkt1CsLL5AwRjyWSgBW1VtRYvVog2yya3JmBGAdXqRbGF+iZ9Vu8XIXdF1wn2c9VGo2TRsAAAAANg5qMEBILlI5Wkhjema7Y3RdUFevUERFcy3+AwAAAAAZGs07Ikx4V49d4GAUZRptonG/b2xrB22vcil0cm4PYyhcHWGgbW51RHNAZiRORkOiVEFh/2kIa1VmelxUTetB9ULnVp9vS3ybfgt3d2ZNUqVD7zQtLy8upTBdKIEVAAAAAFYQcSyYQ/paCmk8bsNskmzaeOGEXocLgOtuBFqrYeVy1HxHfgF45Gm0VWNJskf2UjNXSFWoUwlYLVyzWPdYQm+JgGiF/3wEZmhAFRgAAAAAXQU3HqQ5fEpvU4hSskdzOuZCYlgIZKxrdXcNgy6JoYaDehNop1RoRedDbEyOTGBLCUesPxc3mC/EN4s/ake2SohQFloXYK1jQWjMbFNssmRdVmhTkGJLb/lzxnHpaedeMlwCYOliqGfJaR9stW1DbdpoS2KZaNRzwngZdCFnTl17YCZidF+mXKFa7VgCVpNVek+FR5BHQVLpWfleOmB0W2Rb/F4ZY/FlxWQ+XBNPn0KBQ9ZKM1YXY7po8WcaZTlh8Vn+S0w0BhYAAAAArwgBLJJKU1mYX7xeP2AhaYVr3WTmWLdLgkH4PnlGtlE1V99X11YnWe9dD2ReZbFltGXBZWhoB24Vc99ye2zVYL5UTU9dV+ti+2rJbw9xsm9CavZgZVinWRJgCWO3YFJbzVzHYk1jJl5dXStp3XJVdV5zoHRDeu5/BoEZfAtxZGA8Tl9HpksATktRDVTqUt5JVjubNoNDUkfaQE844DXCQJtKS0+jTvdOulH4UE9LkkmiTtpSBVc8YGVmqWXUXVRYJV15X9Ba4VKWTulLHz5XMIolYh+pNYVFV0xnTsJPrU3FSq9Je0wwUrpXbl2WZW9rs23IbKFrSW5ddOB3DnVWay5cyEzXQ0g88DOyKo0YAAAAAAkTzzS3UZ1pwHYTe9N3D3AdZnBZ/lbJXC1h9GO7Y4Vfd1dvTQg/2CuzFQAAAAAHByQccy/4Opw8EDX4LO42F1F0Y8htjHL0cm5wh2upY9dZQVYJUF5CjjG+KBYVAAAAACELCCe8PuVNzlTcWW5h4mVzaaZvWnUpeGx3V3MibVdkp10hXLpb01rwVBZH1Tq9MqozL0MRWMpkGmmZZy5iXVzSVxlSYU4bTTtQYVbXWm9gS2TuYuNfHl9YYFRiP2CyXNlX6FWbVTlVI1IMR7UvahxjNcw8yjepJ7ceBDUxQIc+HTBuFAAAOgI0F4kyIT8aQgFAGzw3QapEkUGSNQ0dAAAAANoV+zpJUQBZkFRfRBAqSReyKjpCRlIdXd1j2WdKaq5rFG15bc5tzGu1aURll2ACXhJijGWUYdpY8VD9TbJW7GSKabBn+GimbxFzdm/YXvo+RDLMPUpMhlT9VQZUq0spPpMxUTnyVENq9HdXgRyEX37jbYpNng3VHoM3WkrKUnFRYEwEU1hhTmaKYOpYIV3VaGl2RH93g3yE6IExeVRoxU80SX9VTl9gZDBkcF7QURo+biPSIRZGUFVxWLpU0EzxUGZdPGUDaHNpUG4idPp4r3j8dEttIWgHamduInElb69krFMyTINMSlpKY5plqV1MUrlYuGtCdXp1x213ZI5mrW2zbidq+GG6WrdfcWpDco1yMmtTV5wtAADwBwolPj/xSm1OhEmtQdM/aESyTZVaRGVsa6dsJGlqYfNVp1C8X5pxl374gbB+bHeFcZVujWmWY6VZzU+dUahNOkQ0LwAAAAA+EjM4rlSKZ310qHwRgneEz4I8eyprx1EqQEwhkRGIOBVVqWObZ7xixFe7USdVBlptXqhnZm9+cRpsj1/GTUhE9VATYfhqVWrLYjNcE1clUz5ODkmVSVVV811CXjtUo04pVg1fwWaQbk125nrqeF11uXX7d/B3HncLcvhpQF5EWQZfhmBgW0Ja7FjZVjlRf0u7SylUYV16ZZZosGW5XzpiHGt7b3Fr919STidHok/XXUdpJG43a3Zk0l81YYthqGP8asFw5HGAcV1uuGhEaSJxAnYjdaprdVmKSZxcTG8Oeq19HHxVeHZ1lHM0bndkaFRiSMhAYDIUE5oVijY4T1tj4WtFa9xgo1AJQ1tA3Ut4WFVeC1w8UNM4iB4AAAAArBjXOZFJRU/LSwBEDUgVT9pOiVUDY9hokmWiWlNWwV5PZBhiolhvS45CIEp4UBdWaFUkVLNV/VdZV1NXe1nAV0pS/FG9X8RwrnuufvR7vHabc09wLWyHZhRdiVKZT2ZThlWhVuFisXQIfr98tHD7VpAqAAAAAJ0F2RomM2FGu1NXWiJcSliSTx9E1DeCNAhBzEzgSrY+dDmkScFaLmEFXuJPxjRQHNE9KlM3Ydtl2WAXU1VHgU4jW6VkSGmdaEFlplyIUVBJPTwuK5sdAAAAAMwIECvmSpxc1GOxYjJc6FGHTe5O71HaT2xBxyWIJ9k4HUeZUsRam11TWrtQoEgSRlxHB07kUzBTLE7tSS9K70hSQM0pKS7bPEpDL0T9Tn9eZmeiaSlrpm+ucnxvEWTSVO9WnmEsZVNjyV40WptUgVK5VY5YmVYWTwNEtEIGUXVsLH88h5WFPXyIcjNw3W6UaVlfGVMQSL1AtDiYOIdKo1+9a2luEmmEY3Rlg2jdY+xYcFs0Z1BsvGl0YVlVa0gNP60riREAAAAACRKTLW44kzd3LMgXAAAAACcaWjllROpHy0YYQI08zkrqX5ls127/ZUdZ7FqtZNhpyGqxab9ox2d+Yn5XOEdsLTcROQH3FoU00UGOQ/w93T5uSWBQBU59PWUYDgjtH/8zkUBRTBpW4mBia7FvDmzQYLxQwEK9P+BFm0zcTztVkFmSV4hNWDuOIV4S6TniVkVnwW9adPh5yH35flV+m3yVeLJy5GwZaetoRm0kbnxppl2WSdYzFx+vC+EjgDPXQMlP4157aqFu6mv6ZXxf+V1gXdBaU1aYV5la+F2LXQNdBVkQT8Y6vBkAAAAAhRCJMAxKV1wZYptd1VX0Uq9XrVg5UjVHmEE2RRNKOVXQXw1o4GhUY/Zb3FsMaHxyj3apcupqIWxgcsRzBGukWOREb1VHbAZ5g3v7dWZqDFsFR0Mg9hx8MkY92j16M8wbAAAAAIQPTi9XUdluS32Gfwp7ZnR+cRxzRXX1cvppZVhiR9hO31qyYOJe1ldPVpdg/WmwbdhsTWfcXhpaOl8KZ2lqBmkbbK9yrHQMbl1eGkViJgMp/kS9TwpNuUDlPCtBj0buSuxTPmNzbelyBHjbeo94kW7JXKZGYT+xR3tPQFdxWJhUh1DASgFFmlU1Zx9wx21MX7RAjgoAAAAABRXwO55T81knVO5C7jNXPT9BET2sNK8xyC2dHQAAAAB0Dg0mtjWIRZZL7EwDTaRJfT9DNBQfZg12Kg09p0F/PkU/FURbRu4+ZCjqIVBGO1jpXelcxF1xZWRulnJdctNskmNuWSlaCF1/XM1femaLboZ1l3Vwb0NjD1PgQ9A5jTJGJtwp6zNNN+01MTgDS9hh+Wxtb+hqt2JnX/delFm3UdFLy02mVMhiEXStgciJPY0bi9yC0XQXYOFGO0dqW7Ftl3V+dSZya3SaeW17p37wg6GF0oF0dkJksleSVxZXwEx5NZITAAAAACkQzSpXNtc1eSlmEoYRXS6APLo+JUF8Uu5fbWcnaCdg+U5MOQ4ooiS4NV5EL0wiUchTxlM8Tnc+OB/OEScxq0ZBVkVfKmNbYg1db1aeToRIa0nAStBKfUqIRX460SUAAAAAdhjjQ2Zi33ICd6hwSmLUVQZdEGzLd4x/yYIqgPZ3+nHBeYuCOIXBgWt7nnctdGdvb2jjYaFeGV6bZbtulXGMa8ReT1PDV2pjn2mfaQJkY1u6V3hg03KRgDiJrY2ijYOH83vmbfFl/Wh9bWNw6G/yaDBYYD4oLhhIxFu3Yd1bEEljJQAAjg2SJJozKkxIYuxsd21IZQdT+kgdYO11J4AGgYx4YmW9RvUcggtnJFwzczdlOe0/Fks2Th1HijNmDTgSJiwrNOo19jDfIa0m0EfmX0lrJ2y4Zn1fYFruVxhORDbKIxEzKDq8NhcqoBVoDcUwQU/NYkFsymy4ZmZdnVQeWv5rp3lxf+F8DXIrYSxZ115EYT1f7lrJVsZSKVG1Xol244XJivWEunQfW1FHj0BDRBRN9Fpja1d1CXWZauVSgEhdW49pcXHfd158aX0AeVVwamdnY7Vhd2PvZ2ptlHBidWF4pnaCcO9ppWnta6hmXFilToBSoFTVTBZBFTeuMrw2LkfKU45ZFFZmSOMtdQMLDT8kXi1kLfss/TH4N4g/mUu3VzhfCGOuZpJqCXJ8ecR+qH0BdUJlPEt0JJUpTEvdWW9dG1phVL5PfVWdXwpmDmemYzpiJ2afad9qomelX5BToT7EM4pGpVGFWIJfq2occnNyJWnUV3dHHEU+R9lLz1oHbcR35Hpld7dqR1q7URtT31KXTItAgi1+CwAAAACOEjMs5jK7Nck6dkZEXcVyrH/vhEGC93WqYPJOt1DWVrFhJ2sccH9tuWVGYTNgY2FEXhhXc09QU/xZNVr3UEM5ChUAAF8TjzUhS39WtVpGWvhYz1ogXR1dJle5UHFVpV+8bBt5sX/dfRZ0bmXyXXtg4WEGYT5iU2LnXhdZWVwOZrNyuHtjffJ2OWsZYKhXu085TTNSBVXbVGhVmli7WCZZxmCNaixy7HOQcBhpZ2PsYNFde1vMV2RSH0l4ON4oPBKKDJwpoD5ASp9QNlG8UtZQRkU5Mm0VAAAAAG0ezEatXdVm/2QHWKxEGUSIUBRanF/RYFxfP1zsUsNIUEORPU08DVHJXs1lAmZoZ7NxTHrAe3x0cGYXUl09IihJIOE8F1j4aYhxnHBLaj1gU1IJPRYjrjllVAxllmzKa81iElFgOccdAADNFrtD/GLhcj138HBhX/1HUUkxW/Nl5WnEZ0BiUVpTTTlEc0nUTqRVzFmmWXFUQVLIVJNYyVylZeZuKnFOapxerVTnSwJFpDf0Jz0w9zphPRo/F0cGTklP7E34SzVM6lB7VRRbMl/wZK1pZ2vgaNpjbV3TXctks2nvavFqlGdKX+BYdVxpYO5eM1xbYa5qB26qaVdaC0ZkSsNO3k7GTHpV4GK4Z5BiOlV+RNw5FUQzTxZVKVcSVnVS4lE5WcZlbWydazlmpGSLal5sb2u/aD9sunAscYpt6WkBZ75ooW04ciJ0fXabd1N3dnX3cRxuH2r5YrdWQkTpPl5KLlVMWmpeMGRRaOJpRGrgaeJniWSUYLxeVGNAbS10h3PcaW5XE0EMKQAAAAAcC44i7TQ4R1JXOGJaZjdn4WR5YfRZXkzwOmA7o0q8V+RcrFnuVydhM2k3aANjJGobfNKGH4yAjgGPd43UiAiArXG8ZVRsCnCZbT5nvWctcHVvrWnUZ0RuLXFnbTpmH2ZIbpt0U3Ytdl54e3wgfXd4aHWJeEB7mnqxdUNuAmtGaU1kWltuTsY/iT+zSAlPb1o7Y2BoRmwsa+Zkplm5Sv5BzUqzXfZvkXvTf/l/tn2yeqd5qnpVeup36XOHcLpthmn/bXR1PXjndnJ1q3eBeaZ2MG/1ZWFdYVRlUvZQWUkDOakaAAAAAA0EpyKoRkFfFW/WdBdxjmMKSYYj3CpPSmBeCmdFZqFeEVTnSa9Em0zxVShV+kewK5Ea/S+bN6Q3Vz7tTalbO2ecbV5vC27hcLZzNHEWaaNhyl9aXjdb7FhmVnVaiV3lYdlmWGuEb4xtK2coYg5jRGOXYhRhM2PAa0Z0TnlEenp1d2ytY69fXWUPbF5vG3CPa7FitVsUWHVUJlNyXGZjmmPhWU1CuCJ8MztCMUnUThNVu1sLYKVlQW/kdFV0Vm70Yr5X61ZDWfRh32W7ZIJjtWXjaDtuRHJzcrxsHF1rSso2MCAaMZ5Vt2xXdS90522+aKFoGWRTVZ05YwkAACkMkCQ6Ou1OVlsyXoNZ5FUcWV1dlF4tYiZvRHoBfTV3PGy1Z8RuIHB+azRlzGIqZgdqm2wVbRVt620CbLBmXVs1SGtFflS5W5xZ7E6GObgQsRB0Lt4/fkaVRU1E0kyxVr5bx1wTWYpSe0VSQSREM0ujUT9YnFu/WTdYX1l5V+FNSUJ8T0tifWyRbuJpTF9CVndg+W7jd8B5JHYCcM9qMWhdZ05pYmmoZmBiRVtLTkRBhkOGTz5c/GISZBJcz0n/KtYLZia7RtNe0Wp+bVpqOWR4YohhK144XkZfgl9fW0lRekprUgNbH1+PXOBT1UiwSNtcw2sVdLlzCmzVX3FaO2KZbyh7iYFEgg5+VXWNayxmsmXkYmVclFNSTcVNu054VeZiU2/8d1F6Q3aFbe5hYlYCXQNreHROd+9yW2rNZUpn6GZPap9vI3VxeF52f27ZYBRX1lWrV3Jaylx5YDRoL22TbgJr8WVja151FHlldkluNWWlaJ5yFHd5dzFzo2hRVvc9MSXIJ0ozdUEUUpNjf27Ecqlxn2zSZz5lAWK1W/xKYDEBNb9JHFTqVUVRKEwxU/xiFnHLdkB1QnKgdAF7P3tGcndf50s4SWJR9lc0X7BiBGfJaS5rC2o+ZcpdUFXQTR1H+0ASPyhKNE+QSdI7sTF7IhgC0xvFPPdNmFG9STs3VxwAAAAA8Q6vKkNEMFwHaSptrWtpadxr2m/KbnloA2EaXppje2mnbMlr+WVXV4VK7ldnZ0xrBWbCWSFO3U+nW2tolHN5eLh2JnEuaBFeg1VNUkZRL1ZoXC1j5mQZYMpXG1dWV1RUUkxZPJEiAAAAAD4bozsITyhkDHOles16onT7bBps0XIxeGh67Xmxd1xyOmi7WiRKszHzJUc130y/ZBZzEXqueWx012+0bmJupWqOYXJYClbTUzBYIGCvYYtf51oUVjVPDkdwQglBlTzqM4429kxoYsVxk3Xlbz9gPE0FV19noW4LbFxihFZjWB5gjmNRYZtaX1YDXMFlfGrzZoxe9FjFVzJQJD3BHKYUtzWCSdRW0WIvaj9qdmHNTugwfQoAAAAAkQCUHU8+ZEx/UcZQP09uTFZKD0wEUUZQi0+bUKZOGU7cUC1UpFC+RZE8iUABSetRC1aCVRlQykvjSn1IYkaWSE9PkFZUXhJksGexa55rmGXnXSZYLFCEQhMr8y+XR7RV/luzXFZcZWFxastwKXJSb+tlylY7RhNC2lCZXqFr9HSod4V0WW14Z49mNWXdYddYq0zPUn1hO23gcaJwX23Ba/ZoYWbxaVJ2SYNijNiSk5UIlN6MxX5UaYpU10WVNq4fAAAAAFkEgCFYPxRNlVCWSPw6mD2BTaxb+WHlY3hkJGRNZMBmbGcyZ4FpFG+Fcx1zaG6qZkde2FlYXspk5mdRZ95oInJPexN+tXmKcJxlkViXRTApqhOXEvYvC0JMUfZdo2ViYyxZgU+KWoZqem8mazteF0y5O5kuLhoAAAAAxgyzJZM12j69QXU9nDM8JqQPAAAQEaIwWEeAV+5hrWj/aY9scXKsd5R5ZHYFblBifFr2VSpNxT0bRXlSR1RAS7c6sUD0WgNs83HubRFgE0gCJbMsmUuTXOVibmPYYw9kqmO3YxRkKWRCYt5diFRCQ08qMCtGM4hB4VEwXqlmx23db8dsbmRGV4hJ3EiAS8hRt1EZT1NTOFfhWhVf2mirdf58/3zudvZtoWYVZFpgYFz+WspcBF3fWwFf4WNrZXthjluTXWdjEmSQXZxQGVRnZOJuP3Clab5beU0YUC1XQFfyUchJHUaGTstfFW10b1Fpn2BwYJtkkWb/ZfJkj2GVXedajl1fYhVpRG+8by5pOlihSodPkFQoVXVZhV55Y3JooWvFbcpuFm/0bj9tHW6pcLVwCW2VZ29kf2pwb6BtmWcWY/9hvmDOWF9JCT8cRLZTfGJMbwh5tX20e0dz22d7XzZbU1qsXIZcYlYaS9NHGV88cFh14W/eYBFOH0QRPeYrHw0AAAAAmhUqORROaFThTEUzyy6LV89sGHandahvHGpDYoxQAi8AABkMLSSEMYM4ij4sRJtLoFXoWwVh0GMnZdJkCGQMYCBVSz8WKtYXAAAAANsPFS0rP+JGl0hlSoJMiVAtUmBV/VSzTX09aji1Sy5cHmSAYgVX5Eb0O3o/mUQUSrdQVVdaWsJZZlYhUaNFXD2ZPSFHM1LcV5hW21EGV+Bl4G/ccgFye29tb/dxSHWkeFl58nXFb/Nlrl3DYeRtl3TRc6Js5mN7YCFkemR2XplT6kw9UUdYHFwoYDFkt2aiaDJrd27XbtRtCG5IbFBn2V2EUdlJ+kFAPP1TVGagbUhqr1v/Qm5EWmG0b2J0MXQ6cfZt3mmkZFxgWlxvTm4z4BApCv0uDU1nWVdZS0wQM1wx5kN4VPtgMGy/eOSBiINAf6F6cnwFgF567mtdUzVCK0aFUiNfIWYeZxJh3lP/RTZDvlHDXg5n226VdRR6E36kgAB+QHSaZ6JiC1/2VkxJejhHLosoQR/JI4swDDcjORg5uTnFPbFE502SV+xiQmsHcXt6XYLnhDKCAnqmbKpiTl7LX65Xf0ZqKwAAAAAOFDM4oU96WhNfXGEQXpdWyUiSK1ImzE2bYGNnC2YFYHhbo1dHWCtnKXk4griBC3iTZLpPiU0jVdleLm2NdtJ483CuXUVEdEU8VPtiu2v0bOtokGBUUslKv05kVU5gEW0Gc6lvNGL/UgdOj08rTnBOsk8gUHhPi1QOX2ZseHaZe1d8QXrtdw127XAOZBBPx0H9RYdWrWjvcR1zZmynXwpVEFLrVdFfXGecZjheVla3WA1gemCzZP1vQXdUeup8OYFChgKIDoVxgeGCZoUmhSmDXoFqgfKBSn8leZZyPm+vbvZvGHGybjBmRlV4RndQIWXWb35wJmexWgdcimU6aadmbWMtYF5hTmtHdAZ+I4VRiOGGg4D5dj1zW3Rdb/NfJEW0PEhLoVY7W4hbx1hbVxFcxWWPawlpElxrQyAmSyqIRQVeCWuVbqVoKlssVwVruXmDgJV/x3gebLlatEveTSJc3GLpYE5ZeVlqY7xo0GiWZjxjhWKdXwdaeVUXUoNV0Vx0ZQ1uRnCtbetpUm+6ee99Onrubx5i+FgUV8VbM2TzaatqhmbpY/ZkmWN8XBhNojakGb0eNz2ERH9JBFihZYRp+GeRZGVj9mKgXQJW2lOlU0FVKljuWDtgbG73feSIMo0uidJ7x2e6WidSlVCuT9BIgEZnUOpbH2TaaGNpxGF5TWIiAAAAAKEPlyjKO3NPM1wtZfFs/HUEgECEcoLifF51PWxFZNRh5WefbspwtW0mZpNc6lScS1lJIEkwRgZA00CjSCNZuWSHZjlhLlQFRVNHHVkvZqBtM3J/dfV4sHtNfUZ79nPMZXxZZFzCZIxzzHxMfoh2oWRBVWZiu3NLfRl/yH2pfDx8RHvHeLJ2U3Rwcctu0HEjdDFyVm1LZDNbnVuiZORsSnK3cddthmmTbGt3a4AkgT54xmFuNwAAAABMBwoj6EFqV7VjWmojbBZpLWFlVelH1EYYRLk5kDNRLn8ycTEWLfMgJhfHOCVM8VYgXHpf1mOGZ/Vkp1hiSf1K7FXAXM9e5mAuajJyiHXXdJ5x6m5za1ti1l8Va+tzIHQeaqVVeDvpIQAAAABVC/sn6EvkZ4N0BnnqeXB423RmbnFhy1HeSUNVcGUbbuVt42iCaAFweXWkcVphVj+PIpBAFFCeV7ddAmOnYyVddlaWWbJb91dfU+1P6EqeQxJCa0FJPvc2Si5uIfIsCEVmV7hmInKwd/B4+XYAdJ502Heced51V2zEXp9UFFT6U6ZONEAdIgAAAAAxETUsLTuCTjthUWu6bspsJmskbgx1k31Og2eBenYFZ/dkJW0FbexhvUrzNWg8SkIISrBQqUyXO+EbAABWHuZLh2jXdhN713XmbfhxzXjKd/Frk1g2UuNcjGb4bRpyf3F1aIRW3z+VLPYqCDkDQSdFrEb2RstJlVOkZE1534dmjV2KTX+AboJcF09wQ1oz5yIAAAAA4A5pKcw+YlPlYENk3WGQXatVcFmUaQ949n7gfhV4tW7laNlm5Wmhbe9wyXCib1h11X4nhJWCL3tMb6ljtlzaWW1bNVu8VvVZrGgucVRvXGU3Yoho7m5WcuZ083WLci9rkmfzbVl3GnqTevl7Gn3IhOKRvZnCmzuYg44Ifox0zXxXgJJ9xXfLcat1Un9HhnWKSYoAhBN7+niFfw6HPoiAgAhvwFF7PilLzVSrVyhTQU8pUJtXVGaqcDxyDWt3XWZSJllhXB1Yd0zxQXNB7z/qOu02HjslRQNJE0UONvYcxS9bRmZW6V2nX71fjGD6Ya5jvmXGbIZ3pH9JgmaBL4FggjGBZHmVbKxh819jXnZXzkykTdFdd28tfBCEVYbqgqV7e3GgZP9Z+1MSTUVECkGvQLI/j0SnTKpPmFW9ZCxx3HOtauVTQT+iSBFTAVj+VWVOeUXaQmtCrD/tNA08NFTGYDVkEGV6bCd2PnyrfKl41XMOcqJzp3dCeol4k3IIaXRhGmNHaYBqMWd+ZStrEHNsdOZseFm6PKk0QDxxUVNlGnHic7Ns6Fp0VttujXz3gAB96nEJaBhormqGaa5miGbbZkVsLXLzcjltul8WR6YkHgTcIIpB1lW4Yo9phmtjbSZu2WY7VcA9/UXLYFRz3XzNfqJ603K0aWla6lyKeE+KsJMMlhaRsYR0cn1jsGE/a653Fn9Cf9523WjxYdlj6mdbbfFupWr2X11QbkBnQ6pWNGkCdxl7B3dpbrVis1xpX71mCHB4eT+DIo1skrqPmIP2aoVLfTyMLV0eZiSpRo1ZvmDJWzVIoTIVQwtT5lzNWhBO7D87OQE/B0b3UXBYd1LAP/AnFD8KXHdtjXTQckVoF1auRGU7pj8PUK1gQGx7csdz73JEcm9yQXCEarlhWFLYP21AjE9WYMBtqnbhen16mnNDZqpSOkphTmlTU1TNUB9GqT75SsBa8GITY/9cF1WcTntIrFMrbHJ9tIZ1iSGGtH0udI9sHWdwZDBlAGKmY/houWz8aT9dhETYI88pYjHXL6Ipqx3bBKIpek6rYrJp7GYUY3JpiXRgeN1zpmSjSW4fAAAAAG4IkCWiRlxe8GzkdkN7rHnScpRqrWZHZ55mWGKDWStR9VC1VNxcqWONZUljfF8vXblamVUqVphjU3D3dX5yeWScSgA9t0XPSJlMQFPPWGFbCVxKZb1yCHwOfuF5wXH4a09s4W2ubfNmolc8PqEYAAAAAOAifEpiX7do42kDZflg1WZxbiJwx2nUXS9RTUU9O71EqF02a4Nvd2roYPRblV5AXzJXKU9ET4NUx1UpT7o/si6UPOtP51rrXRxeEF+vYq9jtWE5YtxkWmSkXQBUKE1JSPZLB1FvVrFZX2GbasdyL3y5gxKGZYHMdmttaWYxYjpgKmJqZqNp12wZcOB0k3i4eEhys2LnTM9G50kKRUw7jTcjM2QsVxkqBX4a6TD9PMdDnEvQVVZdzVz6Vr5VCV5DY8Jl9GWhZLdf9VCDNIATlC0cN7k3bjE0JPAeATFSOZVHeVkWZcVqhGrvaEtt3nirgt6FiYKnepRyzm0zac1hWlUjSjpOUFjvX3xhPF79W1VefGRSaFBpHmqiauhnmmZdcouCJIlwhPJ0qF7kTWBKzEjAR9FBMC7lErU2QUz/UgxTjE3FR/xDIDzcMyYypEFKXgV8mY5SlX6REoQjdOZx0m17YF5MjECrSahUtF0AYmNh81/2XgJh+2W6bMdyMXbIdg98HZCcohGqY6cZmX56o06HS3dTkmhoezGG8ox/kX6TDpE7is+Bg3sCdn9pSVCwJfgy/lhpe62Tzp76nSuS+X41cFZxhnN2cQxoK1g4RVo3+TapN+NPWGp7fE2GtIfQgTZ222nyZGpzHIs8mP2Yyo0bdgFc9lnlWRZdOmHVZLxkLWSNaBpuEXGocit1U3VRcEhnU2GpY6FoqHIUgbWLso0zhgh0V1h7PlU7vVZ0bo930nVTblBnwWXmZO9ftlr8WCZYHVX3TfdHyEzKYst76YgEiyKFP3wWdwh4dHoHeXRzxGx5Z5NjZF3BU1tJ20bYRixB0DnxMwg73ENnSFJIcE+1WLlbwVMmPx4tXTU+QkFOt1TbVqlZA12nXG5ZWFcbVxtXN1c6XYZkk2dUZxtof2urcON0m3MgbuhlOF8wV+FKiTaEHDcltCtDMmY9j0pfUoBTykh4MI0jsDf1SidY5150Y49lc2QBYZRf52bvbC5uymlMYGRXaFpLaEBzBnb/b9tfqkXrN85F6FiTYbpfT1ciVCBhbWwucP5ru1/MUQ5Pa1KuVPdUmVWjXiZqGXF7djV5JHiccwRssWMKYZ1hhmNrZMFli2VMY0dkC223c/VylW33ZNFeG1ocViVax2IkZflg11YPTRJMGlAhVBtdMmQfZmxl92WGaJRr+2ofaO9gWFciSpxF3UphUCRbSWXHbPppRGGmWwZiD2nCa0doP2KXXvhi0mjeayZw1HUxeix6hXRfa0ppMW+scqh0Qnbvcg1qMmRWaGRxY3cpeaZ2sm+yZY5cP1pmV9dOf0+KYJFttXAzbExiM1ZGTF5Mq1SfV8pYgl2fY85nCWrTZnVfPFcAUFFMZk5VVhtgI2uPdOF5y3r0eO90C3Jqcdpv2Gw+ak5pvGmDaEpobGkeaINm/2TgYiRiTWLUYdRf7WCNZT1mPGAsTQcxpjIdSFRTNlQ7S1444h0AAAAAEB3WOrZEYEotTZRR8l8IdaqB94fxiRiJuYWjfqVzTWrfZ5RkDVtZSTM9GEkhWsZl52fbYEZQczkaMFs0mjxiRZdU42DtZ21pD2pmcfd7E4MdhJmA4nuhd/10vXDCZa1SIUBoRrJTDmKNbcd0vnkWexB4O3FVaOhe+FRUSSdAo0OQUNhcGGhgcQp1mnQBdap29HM0baRrZnOkey99LXo1c2tn/FYyT2dRa1g1XLZYRE7ISplSW1jTX+hrRHZmeYd0Mmk5Xg5fzWhwdgJ/CH+ld+BsRmr2cy96ink0csllgVk+VXJU3VX9VWFTp1ipaqJ0rHTTa81bNlnjacd2G3yoea1t6VoIXtVtEnLncOprjWNuXyBhPmZ9a05vzW0DZpFg2WdScZB3Ynsxfy6BdX9EeWFxpWkZbIh8/YZuhm18Rm4BZ1hqxG0BcvB6FYXUjHiQ7I74iCuCB304dhpqNFteUMFOskenWLJtsXiQeq51pGuCZKxvoH77ho+H4IE0eaNxSGp4XeJPJEq/RnE0fQ8AAFIICyZ8QOJRN1/gZPRo7GsgbLBoSmM8WglOckX4P9E8dECwSBRTFVpzX2NiK2JNYCxeqF22Y3Ry1X6Cgmx9027yW0xVPlmCVItI9S7XCYgh3UJrUNtWrlj9WTpZD1b6To9GNUPfR/5Z23QqhZKKn4YGe3VmB09wRII0JRwAAAAAGxDsKcY8qkwGU/lQAEkVP2JBnliwbNJ2OXhicfRkYlt+WvFbKV/qZXFt3XErc+10u3eeduBwj2ifYgdjJmPEYOdbRVWbVLdebWcQao1nbGXka61123opeaJy7G3kbvhyNnTecXlqPV0xUm5SP1ZTV5FTKE3BR/5Epk2xXrBoNGizY6hlIW/Uc9NvP2PAT9xDOU/ZWaVfdGNJYmxccFYFY3J354S5iEmDJnbkZLVaYF5lZQJtG3XfecF6m3lzd0F1CnERavhiW2Osa6Ny93W+eOh8RYHUgzqCgHshcn1qVWWAXihUsUNAMlYmWBTGIDk6nVKfXoBg4FrAVzRflmmXb0duzWQLVk5IsTNROpZS2mjpdOd2GW5BXcZT2V9ibql2mnajbaJchlMlY5JrfWg9YNxePm1QeZJ8Qniyb4ttbXOUdbBuFWDOUf1GWT08PatJQFCaUZxZ02xBfcuEyoTygP57T3ZLb7Nt1W8mazNgwlgbXR9jwmT+YxpijVxcVOlNLU8ZWwNqPHgigvOE/IEnfT95V3Y0cqtrHmIeWeBdeW3ddpR3pW+zYsVdoV7nXlBg2mREaplsmHJ/fQyGDYgDhYZ/1HxqffR9DX7ifrl9G3t1eol5O3MXZr9SkVASYKRmkGVMY1RmRWopbi9x0XKwcK9oQ1yJT4lPn01pRBg1py7BMAxBtVLiXNddNFSWPdcZpRnmOFdHd1F1W1RiimKhW2VPv0ZvTcdYt1/XZK9ov2pVbFRvEW84a6Fk72L6aEJuOWshXudFAzynSX9asW/GgP6KgY4CixKBW3XDcNRztXdiev17PX0EfJd7kn4ohNKJS4wKidp/r3AQWz5CfyiwHNEcXUFRVSRdiVeBQ5geAABCHgxKdWaTdgl+IX2Ec5xg3UqEQbNHf02vUjNa7GOkaldua22+aFFnRmoIaZFjz1asPHgUVxhsPshVwWJXa8ZuM218Z9Zef1muY9lsNXJpc5dvnmh3ZQBn52yZcplwXmbvU8o95ElzXhFp1G7ecad0IniadoJy03Nrd7l6AHxbebB1CHOMcqtzqnWnd65z0Gq1X7NRlkmAWR1neWz9a/9kMFjyRhZAsUmZU2FWNFJiSFhDmkggVa5lh3RLgBWHGIg/g1F6m2+lZctXIkW8LFsb7y86ROVPs1X5W4hl8m7wdWZ503kNdv5sVF6nSvA+BVL2Ym9spm4TaKNXPj65L4IvZTFRO2RTHWQvb+h0SHdfeFJ7SX7Lgs2GgIZmfxhyGGbRY6Zjnl5kWvVbq1sXXCRfx2NfZnJjoFdKQOoq1S/8OKg7nDrkQ3hSHVj0UiBI1EKIS/FZV2FSZptnXmkUa09tk2/xbYtnvWCFYpFpy27hbDRjzFlgVrJS3kJKJ6w7T1xHa6tvFm7CbEdy6XnFfLN4GW1XWdlC9TjVPkNOIV0uZEtgulDDPaQ9A0zDYQBvIHWjdjtytWejW2ZfaW5zecd+2H69fat9fnvpdP9uGnDXc3d21nhhd71wDmVRXT5kG22jbvJqg2cuZTdka2U7Ywhm72mTbWhtiGr3Yntam1I8TD9I6j/ySVBbN2a+aPZiuVWsTKxM2E26UglZX2JQbCFwRG5fZ0VhFmlMcG1x+WljWCc73RUSMb1OBFudX2Fjo2j+bKtwKm+YaMVcV0wMR/tT/GTyb3B0RnLQaBZcv101aKZsmW+/ew6Jc5BQj6yFPnUjZ9pokXBpdAdwBGYSWrJW4FkEXt1k0GjJZZteoVQETR9K5ExQT5NTqlnOXJtYUUmyOZk0zzuQTfRhwHDjd7x5rXruek15hXT+bN9mc2fAZFNZTkSgL+Qv3zRfQFxK4lfxYElhHWS7bS91S3eJcTVkJlVrVnFmyG/WcP1qKGIvWdJR80gFNrAuH0M8TmxUYFi0WqBaPlnkV8pawlsoV6tU3FiGYeBrTHSUecJ8V38sgXWB3X8WeYltTF7WRzkgAAAAAN0WsTpAUaxcP2B4X4Veb2DNZTJrBXDsdcx9ZoJDgmp9InX0bFFmdVq7S+9GUErDVediQ2pGbMVnCF1oSi4tQg8AAAAAXwIGHkxBCVdBYflg91ZFTBtMx1AfUsVPjE0bTTVDSilnAwAAAACEFKcsFjJONug7bkC2QDQ+dj4FP2ZIc2I0eWCFlIZ0fudxLmyubZVvYHMSek9+FHxrdLZuVXBcc8R1HnS3cWBv52wRZ4heP1aMT1FOtkwaS6tMUExIRcs0oxfSJ3M/1UmeTP9ILEHuNQUgAABeD2MmwzQ/QfpJrFotZpNpb2ehYwFgj1o+VQxQ3ETSN0Eg1AoPJCM0PTWRLiwx+UA7UNNbwmHUX3dUeT0SHAAAAAAUC6krYUeyVz1hyWVnZ4ll5VyHTyZITU2EXLdmrmkkaKtm2WfFabxlCFsSSlA9WDdgNQRCSU/pVvVaA1l5UmdPflQGW21bUVU3UslXaWJ9aIVn3mGlVZ5HWzlXIQAAoyEJRk9bGmlbb3FwY23Wab9qSm2fbKZmtF3TVRhLdTpwIQAAAABVAPoimE05Z+hzN3bpbhJh0FUfVGVXCVelTvJBEUTmScxLxUY0P1o7jzmnOW423Tm0RSRPe19PcQR8t36CepVuSWAuWHJSylauZJ1ubHKScqxvkGssaixuunQmeIN5hXwXgc+EUYWWgcl6CXQydK53W3jkcCpgdlWNXvFnQWz7aDteu0hHHQAAAABoCpM1RFaZY7VloGF6XPZZplquXfJhW2Uea61zQHmJd+1twGArWxZj4WvlbeRqaWHhWMtcn2MzZr1mB2gYbLdwV3KybTlosm8nfJqDNIadhXeCjHwKeAZ533YlcBdmSlwzWnBgUWWsaulvY3Wxdyd5j3e0cvNvqnZCgtyJgoush3eAtncybD5fOFErWTVpAXVTfBB+I3m0b4FlCGPBaTxuy3EXcodulHAkdeB28XDMYEhHpDVaMF8uVT+1UIZli3weiDuJM4D3a2FTJkmuQN84aiwTOkNMNVHCTq9SLGEsbvZ1aXbHb2Jj6FfYVyVfSmfvaVhm8F0WUdtAxTyxTrFi1XK0ezF8k3SBaGVdPVmOV+RT11CiUXVWO1vXYXpp/G70b5NqQGLRXpdicGpWd0KD9ok7jPaKJIebgll/Ln9ggjWCFX8mfTt/IYV/im6JKIB8cV1ob2hnZMBW9ToZLKkzuEE4VB9j1muabvVs9Wf8XUxQ0UUSQ1NSRGevcLNuFGFYRPEYPxECKf43lkSzRuNA5TAwFmsTWznGWL5txHe5eYx3iHQ7dPB1X3RJcFdrV2jLYpdc8WPxb7t3dHoSeU15bX0pg9yEhH8ceJ943n3FfbF3z2rTWrVI/kaeWvRumXyQgIl6j2mYUYRVSGQuaHhommm/bN9uRW88asZfqFA7PeYwICYAAJ0TIC7AOoZErk1cV9hiW207czN1kHQDcYZrqmG+UX057SO6EN8o2jexRgZQ+FLUSqk0qDCuPnNHdkkqUHFiHnX8f3eDSYK4gFR/Nnvicvpnxlk3UYJUkGPxdheEB4khh2x/FHg3d5t3LncodMttEWbBXXtXIFQhW45kIW4Bdt141HQgbrhqkWhcZZRln266dM10c3EYc8R4x3hFccVkeFW/RkFFHE5UWI5b8lk1VUNTcVlkYuJqom/CbgtqtGNkXI1SREYMO9kttylNMTJDE1AqVMhWCmLPaihsJmWNW81cuGLqZT5kVWiwdCR9vnw6c8Flg15NYodoFW0rb9dt7WcaXQlRdEkNSFdGC0siW6Jo32zsaTpl9WEAXvVXBFu3Xt9d9lX8VJdlTHdAgOuE+oe4iPqF+37CdIBtrW0QcOpsTGeiXcxPh1JfZERtVW4ZZ8xW2EEJOudAPkRjPzQ4+zoLR3VXCGZucoJ6tn6GfzV7BXlmfH+DtomNjFmJen9JcOtd11QoWclcIGixeIOELoj4gwl9onlAeft2SHD4bAZy63djdSFqJlZYPp415EMzVAVgemaBbFVzPngmeq955niLejF9DH6kfdd9bX9wfvJ4nHMUc6h1I3q+fhSA2XztdJtlXVOCUHxcbGs8dVR4HnXqbGdhjVZpUXdYX2S1bwJ483z4fSt9JHsgdxtzpm1xaJFrIXSKdrNwsGO3W3ZkJnDSd492i2zWWYhBlzvaRjZHOEhwSm1SvV/DaXhtRmrmYPtYf1/ea35v82lKXeZWbmCHaOpov2VaY7hkMmlHbkxy3HG8bF5hh1DCSJdQilTTVFlb42UQbtltU2XvUwFKtk9JU/VWqV0ZYJJZbEfKKMobfjniSh5PxVDaUgJV5loYZyFwCHNTbqdf/EloOTI580WuVSRooXPDeNx4onUscqtxqXH4bnFtYm4OctFz1HA4bBZqcWzNbKZnN19FWCla1mgrdO54wnbcbwFmWVwuV7FNmDuwMpo6JkQzVjpjiGnybrRyeHN2cIhqOWfcbCJ4IIFQg+V8+WxrV6lKwUdwTYFes27JeeZ/mX4zdVVkflYLWjllIG9wdbF6fX8jgeJ+7Hlec6ptnGxrah5mgGJZYPJdSVv1XSdej2LLauRvpW2vZJ5cuF2uXppaqVftX7Np+GxIbC1nal0ETi1NeVbUXHtgz2Vhb7p4mXoadjFu+GTLXR5ZJFb4WepbQlU4SWZFtFpyaE5trm25aU5momf7aMpnBWn4al5onGOlYlxh4mBjZjtupnJ0c79xw2wFZj5h/2QfcxR7EXzQeKZx62U9WAhSdldyXYphZmJqY0RoUGv0bMxwGHRUdJFvMWcjYqFjnWYLZsNfAVIQOZYu0kE7U0NkIHFHd5d5qXjYeKt5/HQDZz9PXDFnKutP/2ZSes6H9Y2Aiyl/uWYeR7hKL16gbCl1pXoefh9/HX3Je058Cnz5evB5MXZRcC5pA2QvaYJwF3Wsc4psZGZTZuptQ3RPdINsoFqHOAAAAACuBBExnFZ7aDFwMHQYeBl9qH9TfS94T3bAeSh9D30qfFh71neKbileBkx/UKZjwnALdaR1zXWmeSZ/loFsgNh7Y3Vucdl21IB9iEKLFIe1e+1sDWeVbft1UHZhcLBo7WaBaT1r/Gf1YINYs0/2SWlQX1qUWeVRzVDhWLBbWFjgTgBFwTu5LKobtBLEKYM0mULUT3ZZ+l1wXxVfQF4OXLhaFWJHcEN9GIPJgJ51LWAaRh5NUGG0b8902HM+b9xq8GiTZ91iE151XYJewV02W89UEkVXMSw4hk3gZNBxx3YvdIZu7GfkXuxSQ0qwTldeDG3qcfFwwm3vbB9s3WkJY2tatVjqXf5ixWKXXeVTOUuzSyBQ30slO9sXMAdjIQI9EE27T9pI4UltWX5lFmtIbLFpNGdbaXNwNnorgNB/P3kScMxxOHqNfNV4Rm+dZH9jsWyCeVCB8oB8ds9efDR5H1pFj1o1ZPBkGV8ZV05PI0sIULJSUFW8WzxmE2oxY3dSNkEUS0tc0WcQb0BzonNLboFghkU9G+QqzU3lYjJu2W9fbdFsw3FYd2F2vnDEbJVvpXR6dFxvrmlPZwlknVdSPqUVAAAAAPcf8UOXVwFkBW54dZN65HxGefJtOVtGT8leSnGmeTZ7BHjpcRppkF0fV2lVIU4qTVFafmPGZGxhFmAoZUtoNmMVW69V2VDPS9ddh3upjHuRfovEeRZemVjsYxdqVmsibdNvKnDSbtpsK24ucY5zG3Vmc3du8GfaYk523JaFq6qzzrHWpg2UboIHcItW6EMnUvFhA20VdLx053Cfbk1v4GkAY0hnknBEdRF5K4sUoP+qR6vyn9WI73SWc1hy82tHZihmOWj2afNuSXQvdTVw7WafWmRPQUVJQ4hOMnBekcWibaZFnoCKB2wWWHdUO1wmZVBo0Gd4ZKJfuVrwXkJp0HDFcslvfWpOZptmmXI9i9yeRaj3p4ieHo9Zg2WAC39EfMt4E3Xhb5Vr72tncA5y7nCab7RuiGw9Z0NjjGeJddeFZY30i8V/tWavSdFQV150aU5rQmIITcYrEzQHWN5pEm+Haa5gHWngeFp/H34Ee4t/qYhJiySDAXDzYE9t1Hw6hkKKGok8gh10aGTHYPlmiWWaWfFC/y7QMfIzXjM5NrVN6mJrbBBwY3Aqc+d82ocSkCyTsJGrjoeLS4d1gZ17NXPyawRntmF3WR5MNEO5SWtVbV6qY99p+3N2e+d8Q3gIbi1rO3flgaSF9YM2fhN3/XI0dil5H3qXdSlqyGEmZQxrhXLTfZ+IE43LiNB7N2pAY7pnfmizXrNGgiMAALcJrimfQ2RRnFfDUuJNUFaPYM5nknDrdu14DnVEbb1s+nYcgP+EVIU2got7NHHNZj9eLVZ/UnBf+HD8eel4HW+3XW9IfTH8LWtLtWMhcyZ5e3spftiCeIbAhFF+nHbUccFsG2j3arNwqXPIcsdniFS6UX5dtWIbXoJOnjkhQWpZiGotc611IHHcaUNn0GkmahVnsGc4ctR6uX7UfHZ4kXZHd4d21HK2alhd2FLvVEFaeF+FZe9sGXRfd+ByZGgBZLNmkWSPXDZVEVojYrZiNlk5RRlD6lmzZYRm/lx8S+FGkVMqVdNPv1HqXRJlmWa6ZY5m4Gi1Z6BfJE+RMQIKAAALE3w01UaVTFNS81Y6Xl5lZmliaqxlWV0SV4BUsFUPWlVhB2xpdL558XxbftN9hH2HfD152HGUbYFzYngidqF0IHmifOh5gHFybHRtLmocXGBFqz2pRxZXNGV9bQNweG0WZA9V7EiEURNeQWCQWAdOKFN0Ysxr22whbcNzVn1agsOA5Hpyd517+n9zgB98em81Wng7IRIHKJ1KZV7kaGRtYWt6ZqljkmH1XMZSUkJyRQ9kCntWiWeQz5A0jUKH0n+ie3N5e3apcupsKGo4cmB5jXwJehpzpmr/YphkomcqZfdfVV/6Y4NnRmUVWrZO8ldbaCpy4HIMatJhC24ofqSEdIEadnpuZ3eJgqCFE4CbcAFUOTuoUVhjXmncZXxYDT8QGQAAuAq0MvxQTF1XYINfWl5RYGNlAG2Wcop1AHXvbtphKVSxXNZr2nJwc9pudGtibJFsb2a7WnRP3VMtYz9vJXZ2dUhuXmDGUNJGgkjNUK5crGmpcH9vhGwRbqxqhVoJOysv0UgnXFdmpWcHYbZYY1u+ZERr9GlAYBNN0zKSKmQ8ak0jVkpci2C4Yo1ih2Veb1J3g3uXfc58tHewbsVhmlU+VIddNGV0aPxrS217anxkFlu2V/ZbpmAeYV1kAGwJdBB5wncWcKVpSGvJcS92oXkLfet883fsc8F2dXuLe7J4rnfPeSF5PnCGXb4+awcAALUVNjbGRmhInTzYIWQp5FPebTl+d4buhvmAYHaQZR1R6k8iWlpomXPRd5N0Z2mdVmc7nBcAAAAAlgrVK/dJkFwIaXxzh3xwg3KFq4GMe0R0sm1GZvhaB089VUJhsWQPXmJP8T6HLhYxtDfNQK5CCULGSQtT2lJ/SWM/FEInVphsjXhCfHx4k3ALbnlwInFpck93Znv/edlyDmtmaJVpoGqnafxjJFQGQtM/00rIVgpfR2G4XwtbtFQYT4NSdWafdr98Ann4bR9iEVxvWl5Z9V4CbSZ5SYAAgrB9YnHWW8U6nTVWVzJvW3wpgEB8AHPHafRl3Wfhay5uvm0nbExs1XHrdW913W6fZsxptnf3gqKHpYWZfGZsGFs9UcpUXl3tYohjNF6ZVEBPyVS6ZzN8Z4fbid2DWnShXX5RiFcIYY1qY3VAgeuKIpDPjuKFs3f9bFBvgnageXl2F25OYmdTN0qBTrFV11gFWdhYs1W7Sqs3cyoZOgBUW2IfZ5RlLWM7Yiphm1pLUhlRB1FMTvhKnFPTYX9syG+fbv5sP2j7YcRd1l6PaIl1mXuFeTxwSWCoTI5AA01tZ856uIMKhCZ/kXyjfvd+dXnlbZBeNk/+NvAV4Q2JJzM78kp/VndgmmtQdst+soFwfs52qm63a6hw5HOpcVVoJVfVPgcu8DfBTINb6GMeZJ5dGVm8YcdsaHKedXV2o3KCag5gJl0maVNzxXjheJ91NXTmd1h9Jn/jffJ6v3aYcQlqS2JtYEtk+2mIbopuN2l3ZwFwRn3Thk2LwYusiEuA+m9VXrhenWa4auFmbVhxRt9KvlpyZPNixFTaOBgu4jHwOhxPA2aUchZ3Y3bscSJtQ20QbzNw5nHKbsJrwnCsdup5VnwJf9GBAoIqfZxzNm1yc8Z7AoCwgFh+6npTdi9xwGv7Zile01AWPkcf0hQCLoY8xUxNWsRk7mxRcyZ5uX6ZhG2IhofxgCV1XGMIT1496Dh0RDFTw1mQWSVZ5F+Fau53g38CgPF5A209WJM8iznkTBNgOW0vdtF8v35YfRV3YWwHYHtU8UodR7dWPWNeZ2VmxWETX7lewl+iYXhkMGn6amZo2mnscdZ6B4BXf9t5F3INbk9wpXr5g4mGJIOBfbt4pHRbbe9dxT9ZE6ss0EsEYTFrC2zVYp5W01ZMWvlXpVfFX/lqg29ybYFrj2yrbSJs0Gs1cORy+nAialFkumtUeJ2B7IaIiE+FKHzbatVSvUhZUfBdqGnYcg91sW8hZr1a9VBrU9xgEm4jdKZv6V8pSIVEElmaZiNuCHT+eRB7t3Z3bbBiHF1MYtZs3XSkeot9tXq9dll1J3Sccp5wHG9ObQls7mvpawVt4G4DcV50z3W5dFZztXQOdFttdGIhW41fq2RNYkBYIEK9GQAAAACFH85AdVHiXEllT2eiY+VbclOXTTNLs1CuWc1flmBXXLBU41JkWwJlh21vdHt6BoGqhFuCYXrAcMttcXKtd+Z6Snp5eL94VXqifj2DFIX9g3Z+SHYGa3JdQFYgUGdOp16Jb/l5AX9JgK1+knozdg5zmW5RaXJkumXQaiRvgm7kZ6RfD19iZdpsrXRQfDGBMIEne6RwQ2e3aSV04Xm8eJxyL2+sc3V1PW9PX2JUuV+6acpuyG04aORhfWMaa3duLG/BbXFqQmRqWrNMqDt7LlQz3VnrdcaDUobIfgFuKV3eYj1ynnvUfH13uW1cYUVWz1atWJdf2Wz5dt54qnFxY9BR6E1GVo1XV1MqUNNaYmszc/Jx9GiKWixaEWYcaRtj0lnAWWtgjGJTXWZQJjhbE/AN8CWkM8M5fDrSOMszPSiVFAAAAABlBgUmtkPYUQVVCFHtTi1ZgWCTXuRTe0S+PCZBwkj8T9BTQFdVWdNexmUubg53Cn0xgrSFhIcBh4uESIDzeYVxDm0HbRBu4m7pby5xYHBxb5h1hYCOiAGMWI1/jUOMaYcMfhZwQmIIXrVhYWPiXnFhF3AmgDaJ14ryhT96p2jDVp9NskY2S4hYnWVhbYlzxnVkc+Rtq2hoacFvqXNmcvZtJHAmeZp9WXszc5prSG5qeGV+oX8Oe0dwf19sTLs9ZD7dQM1A7zY4Jxk3tFGCYx1yhoCSiIWIBIF+c2lmZV3HU11b9W3Pd1Z4NXAqZ+JsZ3ajdzJxrWbwXTBZ3VwAaVVyH3q5gJSDw4CgePNt2WQLX/JY0GBzcJt8GoKwgjmA033lfWR8unaxaw9Z3kfyQd1L3WisfXaGtIQ4eexoBl8nYBxkD2h/bCpuwGuEakBv1HRydyl0zmvfZv5oKW25cKZ1l3qke/d3M2/oXXA9ZyPtJuY3cUV7VMJiSGuda1ZlAlpnTSpDN0HgSKdLTkuLVYVnIXi8gtWGcIUsgst+mXzeezV29mpKXA5H4TNUImcISC4KTDFbr2SiZqJjnF3jV1ldNWugdMR3WnTNaG5XDEvlStBQ3VJsTUNFjD88O1REuVI3XDRgU2D3X1pgVWEwZ+1sM3FgdxR8zXoHdEhppF58WmtdyWIIZwZtIXUGesN51nRGcy578INrh/eBqXNHYrhhyGlOa8NjPFL6P/g5pjo3PppNCmBcbp11bHcneDh5bHmFd3Rwz2MJWBVcB2TfaxdxUHBBafZkfWbAbMhxM3REdxR4FHQFZ2NPKkUUVBhgWWTjYShcJGAZbFRzhXZLdS9zOnQ8d+l5bncXcflrL25ddPN6gYFXhq2Hm4SgfUd3mHI6bLVkFWbjbWNzkXOxb3xoC2A5WtNZrFu4W0Bkz3YHhfyLTIrEf99sgVpEY2R2G4Gygnh9nHPDZlpXFE82UZJZj191X6VciV7NYg5hxFiWT75J5EnnVKdmFXN6epB9dHweeXl09XDqcIR2Y3qzeBNyxWuCbwN4GX9DgpSBYX5geIxzR3Jwc8d2gnlBeXB0/2s3Y9ZhFGaAZilmvW2yfEmGeoi2gn92/2sUZ99ggVQwRxA98ztRShBdGW6webaAe4EUfP1yoG0JcLRwCW0tZ+djXWBuWgVRRVBWZW11N3oGdfxkWkrFNxdS7mmRdWh2sG7VYg9mN3Vcf/qBuXu3atVN9EHmVAtksGqlbfFz1HzwgkaD/Xw4co9otGPVYvNcUVLISRdPQljLXzJkAGlWbsRw52/casZigV1vYVZu6nc3efpxSV+JOU8JAABGFXU9BVetYUFlymT0YeldKVliW0lpQXZAfIF+632YelxyGWXwYfFpKW/5cK1wwm7ya0hoT2UrY01e21QrTDtKZEcVQBQ8PT6ySZtUzVuEXf1beVxVXzVp4nHAdcN01G9nZxBdiVY1WaxhRWkCb/lxxXYjfD6ACoGafp16L3dWc5Jv9G6PcXV173ngfu6AL3+OfZh/K4RXhkeDPXmVax5kXmGMXhpbgFhpVqJWt1oEY8Vpo2psZF5Ye1BlabiBxo0FkZqN8YWgfAVy7mWuXAhcoV7AYFhjsGPZYHZdCF1wX69gnGBVY01of2n+YZxRvUR5TxBiGHLGfA2ArHr2bX1gcl+2bFZ4cH1YfT57OXkudUdpPVZmUQBhxGwkcHRu7mouZzplBWWxY1leKFsXYsVuLnj5fL17b3QCbl5ulm6ecmF6ToF+hLmCcXwTddlsYWTFbWmISJlAoGOfwJewi/GBmoDZgch9XHWZa3Fo6muecOxy/HAIa9df7Fd6XCBjBWtndYd/mISRhFmAfXq/dUp1RHkOfVl6uHBFau5xgHjAeJ9ycWjyX2VXHUaSQOBO6l0ZZS1nMmZ3ZhFpmWhGZe9mInKQfumGHYlghvqBmXxDc5JmIF59XQtg2GSja8pxSHHiahxfKlpUarV+bIoKjUCHLnulchlyCHP0dqh9FoTOiPeJMYd4gKV3d2+dZrZfHWHWYyVilVlxTg5TJmMicBV47nwKf+Z9aXxWfUB/kX2PdRFsxm+ceTB9QnYEZthYS2XKeWiGI4wpjGOGMnuHaxJXlD2xNQw8f1VObPJ25XfMcA1ns2gWcx57bn5KfQh3XmovWs9PbFPeXphk2mDCVIFHn0GzSNxaZmlJc7Z+IogwjbKML4e0gJ58aH0TgX+D9IIEf3d6CHVBbYxnC23jdWF8kn3geFRvsWRQWxFWAlQUWhhoZnUNfe57NHPmaqNpBnBadqJ30HIcaRpiYWTTaf5mHmEVYWtiOV20TQ81pDEPQfZGNklkRjA9ADCeNX9MCFt2X25dFlxLX51hcGH+YGBc21HdSGVTrl+lYa9Zbkl4NbMo1hgAAAAArwsRMGhM81oMYvxiTF4+WeJVk1NrWvBoDHP5c91qNlgeR1lMM11qbC51wXecdSlx2WvCZXVcO1FlSuhSXGAhaZBsPmrhZPFdkF/hbEp3pXszeD1uc2lFbVpygnmbgDeFm4gri0qL3Ycdg3WByIFngl+CMYKTgyeGSIdrh1+HiIamhF6A/3hhbZpccEybSuhTW2AybjB1cnRvbDJfylmSYdpnhWlbaaloxGedZGpjoWRLZjlk4FujUf9VvmUocURzE27sZwJk7GHnXlpYmF5Ebq14+HoJePZ29XqVge+FnIiSihyM9YtPiF+ArHbIc3F4BH3+fwSBin+herJ2/Hh8fjh+lHiAb6dpoGy5clh2CncreQF/1oR6hwiFv34TeeR3Y3jec6FrT2qvcZ95K4Gqh+aLeotlhuOAnH93fkh6e3SsahdZpT3HCQAAAACDBCwnYUzoYrRsM2u5XvZEKRwAAAAAMhMtObZVcmacbQFv2HCZdkp8rXt8ct9lx2VecJ93SHscfvh/L4C2fmR9IX9Kf1F6BnBEadFrImuxZe9X4EPEUFdpl3ZpeaJyUmnVbhl6w36ve6VwHl39QpEZXhCpKWY1qDRJMwE5ADnLP3ZOfl0iY69fuFi9Wd5iMWuqb+1yCXQOdSF4LnvMfDl75HV1bYlkjWBiWf1PdkRtQopP8WFHa2Bs4GWvVyRGwDRZMwA7zULfVoRsiHh8evpyJGOxTsRLGV6oaXtuGHJJdZF1wnBNZUVSkkFvQGZK2WCCcHl3nXi3du5yLHSEekiAL4OYgUN+xnz2e8h24WpJWFVE4TVWNLQyOyusGgAAAADzBOkgNEMPX45wdnVscgNt2GkEadFoIWgNaHRsjnTnfM6CG4bwhYODTIJ1f1x3xGq0YjJinmQwZrtrjXJVdwB8EH+Ef+J8anb6bihqDWmQavBtCnFscFNrlWO6YAZpPHEmdpV4LnhJdix0SnMXdD9z12yKaMFwr3ePeIhzBmomZRNrk3KMd8N4tnVkb2ZmQlzAXOhn7nCedhZ8vICOgGZ5W2x4Xf9RZUn8SZtU82EwbSN1q3ZzcRdoQWDJYsxut3dYfNx9OX1WfP17WnnecxRq2mJRZD9rQG5cas1gtle7V9dgK2ggaf9kD2A/X51oEXj2hBmKC4jnf7ZzDGqlaSRwRHkmgAyEF4SUgr9+13h3cBJmLVfnP0UkASn4MR86HUWDUGBeqGoJcb9w6GtwaCNm2WKTYEBfOFq/Tlc9dDoVStFUHFIBSIRATUUNT+ZZD2IjadVx33q0gkuH3YYlgh16M3TzdNd5xnuteSd3g3RXcBZrkm1RdXd7NHx8eXB363dWeY13MXLSbkJymHTmd9Z+i4jxknCYd5VliYl16mcmbH5wQ3GXcNZxsHBha4dpbHWLgSWIBYcRgJB4DXVkc0d0e3qdf999OnPXYGBSjlQuWxZs/Xq0gfqAbXp1dRp+4ImfkFeS648QipWBvHe/bR9smnJHe0GEz4x+kSyQkoa7cyFegVJ0VLRbPWY9cc1+2IlJjuWLKoVLgEN/HX2yd0Fzx3MAc1ptIGZhZ95vFnilfWqAlYELhqCMCJAXji2HbH9Le4p4xXQrbipmCl7JXAppJ3ccgUOEtoBzdYJg60knSs1MjldCasl39X0dex5xh2N2VnVCvh5LJFVM92G0apdqy2LxUjc9cS+UN5FROmm8dIN3NHLLZq5glmU+b0B6ToB0gKKAk4Auflt3i3Lme8uFuId6gtB6u3vWhWqISIKYdY1ou2D7YX9o0nHcd5Z4wXdcfG2JlJPblT+OFX5gba1nnWj5Z0VoOGsucNZylnmUgQKE6X4RcsZrM3qsiSCR9JIdkZWN+4fVftd38XzMgwuF7n/7di9vBWoMZTBkHGp8ctB0aG8/YjtLVTndTlRk2XL3eKJ3DnHQaUZo4mm/Z5pieFwMWkheRGlpb8luVGdnXGRVxlvPa0l3Bn8OhEaFKYF4eLpucmuLcK1zj3JXbJhf0k9AR61G6kKMM+gQtwURKDlHu1VjW91himxadBJ2fG9WXa1BTkjEWKdfpV46XPxcc12/WfFRqk+qW9Fnx26MdD552Hg+dflx8XERdEN1wXSudCJ16XU6eiSBb4VzhiuDg3updLx2onpeest1y236ZlNkM2UJa6d0rXx7gA6CZoEYfa91uW7YcUd8IISBh4eHw4R3f4h1HWbiXR5iqWlEcVF4EH3Vex10yW0FdQd+zYGdgO18EnlPc3JvhnGrc3Rzu3L4dmZ8w4A/g72D4YO3g4OBA373eK5xjmvtZkVk8GJUZzBtSHLNcQFrRWEoV5FL+0c2UtJfuWvydHV8c36geeRv9mawY/lmCG3QbkRsL2YeYGpabFQmT3pcj3JXgKGGaoaAgHh0GmYyX2NjBGl6a4ZuwHKxdYx4n3w+gYGCuX+5e+Z2mW+SZNBb1Fs6YfllYGkFaYlksWFEX7BghWLXXPxQAUmPVGpgFmZHZjFkbF/XWM5aMWgPcNJtVGi6aCNszmxKZ89c5E4vPxo4wUaLWo9ryHmwgo2EFoIFfm95e3O5b4ty1ndLeap3anUTcqltrGijYxFhVV0rV6JW8V0VbPZ4D33jeN1stVsIT2VDVzstM1k5DVDbW1xdQlzXZBl15oIViyuM9YYQff1zRXCrb5lxtXeogsWLnpD0jz2LAIW7fcF3Gm+hX6FUdk+uTRJIrUiPUlBf3GLPYZtnqHFwdV5z320kaDNfoFUYVUta32DuaFR0yoCoiFOJXoLYcE5UxEK6Twdh3G3Xc413OH5JgzKF2ITTgkd9Y3FYY9Ng12hcckx5431qfox5iG/TY+RfUGIlYLpVEEqxTFZWN1joU7tU3V0nZMxoNm51dEt5Bnjhb5hnuGh+bbNu2Wi3XodUdE1uUTdj3XE+erh6WnUzbGplKmHTXBZT1UkMSHpH3j5WJsUEAAAAAJcd+kXnX5VtzXFRcQhytXShdeh0P3L2bqxuO3CEc1p423lFePl2YHmJfCN8GXnrdyh6rH7hgkWER4GJeONqsWE5ZNNnNWeiYz1g/l2iYGBoSWyjZzpb1UhJSZ5aiGIHZ55teXjlg4yL441GjAGK2InViHyCLHMaWYVEEk4QXJBnmXCReGN6Nnb9bRxmVl2QVUhND0+ZXAtqLXJgePd7DHyJdb5mZU0vTmeFS63Aw4rMiskQuuibYXnOdPR2p3owfq98j3mefCWFK4xvjLyEQ3baZgViOmJ/ZAxeRlMpU7pgTm+ud6R58HXubdxnjGttdFR8X4AWgJx8HXikd6R8nIHug2+FkIX7gpt9EnSrZoRjU2qtb1R7rKDrwYvT7dgj02zAlJzBcrVrCmrQX99PIVDsXdZl9Ga5Yrle+187ZixxHnl9e6R5w3kUfUaCFYYIiZiKBYp+iJ6G54XhhV6CUHe3Y9pNC0bCRKpD5z8YQMxHrE1SUC9QBk0OUXdg73DXeNd5XH8JoPW9EM3cz4fHr7P3lV9/h3RSaNRhNWD+Y3prD3FWcgRxc2/2bu5tsmsCb8t0GXjgd6J0YHCUa0tkp1bQT0dju3pQinKQPI11gLtrLlo8XNZn53BBeHJ8JHyGeUt33nTTddF8xIP8hJF/OXKxb2mSzKxOuHq3F6p+jENZ9EITTflgKmzeb21upmhmZrJvMXyng8iFjoT4hPGJiox/iJd9iG7HZYxjzFreQ4gqcBfNNYlRgGHna1xxonRIeiGCPoZlggR1mV2kQ3pBaU03XnVuJ3tog/WHYoc3gmZ7qX08hxaMfIiFfPRsT2q/cXd2U3pYelt02GiuW8peIWx3cbtxzHTVeDh76nlIdit0TXScb5NjV1JDQO0yxjVVQItQWWBwcgB/WYRQgo16p3FOcCV0WHgueS12uG9SaYNlfGTob76B1Y3VkraSEo8riVeAZ3OiaytukG3eZNlSq0zcYelwRHbkcoRo8VdNRxpBO0nAWERnLHBjc4tyRXHbdKx7eYJDh9CGhIG5exV6O3rGeVx1zm0kagFvfHYffFV+i32aeOJuCl4QSyFDRkVTSiVLKUbdRSdFgU42XNZn9HC+dBpxX2YrU7U1QhuFKoNGGFUnX55rqHewfsp9L3L9Vpsl4SfcKx0whE8ScfWDoozojceKoYbEgj9+3XuWfRKDZIcTiWOJMId0hFeIP5KCmf+ZbpNeiHqC+YLdgqqAE39bfxOA4H1xd+1tF2Q6YL9jSGZYY+xZ7UsvS8xagWUwaCJkml+XZvl2CIGuhMmCkn2jdiVw0WkNYORUwlOGV4BUB1EwVxpjsm0YdGZ1ZW/vZC9kGG6Mc6tv/mQgXApimmiuZidc/ksdSDNboWoNcc1vk2ePXVpdiGMWbMZxfHYwexp9zXdYZzhFbw/LCMkqxUbbUitUkE8qSUlG/Uk+Tc5R8l4WbaV25Xqcend39XKvcG1z23rRgK6DDoNDgQ+Awn3neK1yJXCTclh2u3neehh5MnaKdsZ3YHjaddJxZmjmVjc+Py7LOJRFQEvBUgtdDmPZY+tj52XYZjFpv2+ZdVd0PmsNWo5F2URJU3FeHGincfZ5b33re9F0t2XNUKVCF0euUF9U41MaV/ReGmmUbRtsFmgMZMdc605YSd5eXm2udjZ8GoA8gn2Bi32ZdxZwbWZ5WvFTT1yGaGpvAXApbvNwnHdDfXeAf4EjgL18wXgMdkx2hni4eYV3iXE1ZyVaAUzYQhVPVV8uaTdu9m+Wa2xfFEyDOytNV2V/cjZ2R3EdZXBdWmHxYKVV5DuSHXQrBjQUNxwxgR6uCcApm0Q8VIdf3mWKZlljnFx3WWVlF3PSfIeAKH4me0h8+38rg9yEW4RggviAZ3+Jez11+G0HZ2JixV+GXK1dwWVHbLJwUHNdcZpqp16xV1Jk928cdAVyXWqiYzZhUV9HXlheQ2HVaGNvcXCKbB1myWQgaidvsnTzeu9/T4Gxf/x8s3v3e616b3eddWZ3m3/piWGQ0pDPir+BW3uFeQd30nCDZCdQiTUdML48MkU8TOBQ2VJqVRNeTWo2dvZ7eHtOd31z0XARbpxqFWnXbFV1431Ig6KF2YbVh+SJ/Iy8jW6Lo4e2hbaFIYWygMd5HXPybgts+Wmic26FzpC1lJeSvYtdhNCAcHu4dG5xF3KRdWt4XnekcGJizlBsUjtnr3RmenB5unPnayRlxWTrbm18Q4MwhK+CmIHDfuZ4v3NTbkhsQXLRd491lm6NbCN55YQui++LMoeDfqVzTmfCV1VG8DNSJy8YAAAFD8I0ylDGYBVq8XCLek+EYIphilKFY351fLKB3YXVhGF/MXc3chJ4aoLEhtaETYG9gNyBXIC3fgeDQ4qYj7qOlodvfEBzpWySYfZN7zNSJIE7cFNyX+ZmSG1WdYp82n3XeVV2d3zXhhGO65C2j52MdIojif+H24T2fyl7D3jHdlV1lHCtaLlohnALcyNvgWurbHpvU21NYG9FCjRVTo5fcmVhYrBZllemXcVfGmCfZb9vOHfVdxBvB1yZRqJAlEt8WeZntHNOfHOEf4pPjKmH6ntkaiBdGV33ZtBuYXRhdzt4y3ZWd/17fX5fe6lxxmjwcI9+eoRugj95320Jam5rJ2yAarBmUWI0YKxlVXBqdlp3OHbAdDVz3G/CZhtdYmIgb/V5UH+8gNiCYoWWhGyAnnmfcERjvVzTXlNgo1hLShhIK1VoYV5pAGwraENdlk5IUIBfmW1BdNx1CHVxdwt9FYFcgeZ7HnAmYfBTSU2fZXd+NovzjXyHCnmUa9dr2HFid2l5yHeicVxmVF0UaMJ0PXpaeKF1W3weh+yLsIkog3l8ZXqse258OXw1ek91V2v1XZ5Yhl4MaQRzdXw/f4Z8K3O3Y+tUck5HWwNt43ZSex5+ooAIgWF+znvKfZuDO4pCjpqM1YXTfvR6v3kOdj5uvGMpZmF5QoctjGaItH1bcuN0vIBdhzqFX3ojamlfPmSOc1SCQIoujHmIQX8vcG5cPUsUR/VaMnL6f7mF2oTQf7x3YmpnXstlQXVZf1SCyH0CdFFt9m5FdCp1eG3OX6deg2r5csp1a3Zgd7h3xXSNcEBum3DRcs1yvnNkdfh4Cn8yhDGFL4BHd+9v4WySaGtiv1pgTsJEP0yIWx5mIG/HeV2FnYyIjZaJHoS4gH5/SH8CgPh/xXuWcwJqmWVsbR13j3qReDpyaGhvWl5LWTnqLqZCgFQ2XvBih2WgaDxr4243dUR5p3i6c9FsCGmqaMtnkGf+a+VzbXuGfqB7nHDOXRdUsmBha6ZuWWz2ZPVZY0qyMQ5BIWATcNB2wXekdrp3R3m9dyJzkG27ajtunHUbe2Z7mXdpc1JuhWcmYohjdGZAZuNijV1lXmlntm4MbzxqbGLLWjhhPmnpbDhs5WerZ8lt5nOJeM17K30UetlyCW2Bb5Fyu3DwbEln5F6DVwJbc2Tdab1oBWKgWfNcXGcpbDFwAHUsd3Z17HLqc15zBm4AZaNajl+Va0Zyg3ILbw1sXW11cu934XoxemRyd2K3XSFqbXPydsp1rnHaauJfRlXQUCxZ9WEZZhZmTmSkYsZholtKTtxHJlPcZVVzhXj/d8dzzmmsWPpMKE+kT/hHXkQBVaRnf3NJen6BCYnvjSKN2IRwe9p5KXqueCl29nVNdjZ12m5CZHRfomZlcs14oXtCgGeGj4qbi3uMso1LjUqJH4LufEN+XoP9haKDe34Fe6J41XR8catt5mpBaUpimly7ZfR0SYCnhFyC/Ht4dfRvr2htY0tnFnD6d6Z7FX6kgISCV4LGfRl1/WdaWDJWFV/9ZcNjr1dLVUJpV3n8gFaDXoG/fYx7tnjgdJNwaGzOZa1bHU/yRnFND1jXXZhbRVMMVhpmXXL0dTZx3WcdZX5uNnpCgyKJWIoWhXp3c2LqWvppJ3ezfTZ/lnwZeERxHWm7WKVBTCsTMFRHHVHBUslP80+mY/94lYTSiWGLHIkggoh1iWN0UgpGD0mCVn5aQFnvX29rM3E2cUttiWccYTJZAVqUYQpl7WBIUmQzKEJMZ0h6cYJ4gll8WHYYdQhyyXGTdTF6oH+egi+BDHyudwp7noBEgod+unZmbSFkSVxiWkZlVnIBe7B8WXZ8andgyVqfWUZjRm7+ds97jXtLeEt1o3Libh1nOWAkZotu63NfeCt8gXlychBsj2lDasFtOHIVdHdxsmgsWedNTVJGVr5ULlTeX5Jz0IELiGCFuHjCYWVN2FVTZDxsiGzhYrZMsjKJOTNQ02DlbWB5b4CMgat8nnH7XVk7AABwDGUiVTBoNZ81AELMVI1h0WuieDmDD4c9gkVzcWFQZqp2pILKiCGK+ocBhpGHDol+hj5+Am7IVytTwVgeV3pUxlnuYpNsVHDzbTZpJWiCaRltAHadgJyHWoiGgmV3vmxWY51YIE91TqJT1VVfXNhrmHeqe9B2vWnzYGxqoXWremF5gXSabYFrmW8odg58OH6seFBrW2AeX/tgUWDXYTlo3XJ0fVGD54QMgRx3pGofZ0p54Y2+mrOgPaA2m7GUD47hhmGD3IPqgUd8Y3cMeNd7bn6bfth+WYGEg1mCT305eOJ5K36FfgF3wGdJYFhxKIIYi1aMIYeDfwh8G30PfeJ4WnKwasliaWBRYnNn0mrYa45xf3h0fXSAzoFzgFJ7wG75V2ZA10+2aL56TYNshJV/+nfOcSdvgW4AZ75b6lMMUy1cKmNPaKttRHJvdi97gn5efd91/2j+YCBq+Xcbfht6IG6CYoFqbXsfhWWGBYFQeLxxsHCFb7prLG0SePOBE4gCi2qMs4pLhhuAk3qJdNJuw25lcVl0YnXscBBtZHM1e5t9E3zSeNh19HMHdPN2R3gidSVwVm6wcal0U3KHamBg4VuBYwRtoHGMbyVmVlPJNDIfsDMLToJirnESfSuEXoe3iH6KoYrohq98JGowTHU+/VuhcgV9+n7GekxyYWnOYM5fCGgTbxlvvWn+YUVcN1UoTVxDDT1zRrRYuWNiZhhiG1pWUXxMklpTaQBw0m9HaTBkJGbOaexsT20warpgfE+gOoc70EVxTYRWxmYZfDiLzZGWjwOFyne+c1x1THf6edZ7w3qydyN1Vm9rZ39nzG7EdSp7m4HihheJVohOhlGBN3XUYLlLs1InZoxzV3rAetR4tXdIevd+lYRSiKCHB4IoePJtx2ZqY9pm/2yFcZFzJXTGc6p1n3r8gJ6FCoa3gj18GnT/aiNfOlV+TP1G3UhjTpJanmkZeBiCdYWfgOByPVnENgdAcmTMenWFVIahf8909Gx1aQdnhmYLalluf2/aa4tlzFwzUGY/tS8NHxAqZ0LXVnBmTnIVee56znlNd5V1tnTAcUFsKGtMclp3TncIcgFvCHNhd555hnnqd5d3KnhbeWh6j3a5atZXylepaxx4BXo0dFltwHCHfNCDb4TFgWCAoYHtgueBbX7ueFR0WHQIdiF2bHaXeSl9cH4UfYx6Hni8da91VHq2gZOHboiTg7d4zmRhQ9QogEr2ZURzbHYpcfxjeVYhUP5Jx0LnPEhGoFd6ZNVp0G2gdMl8ioOChx+I14NKecloOVa9TPFFgUNTUGpZ5lgKVNJPbE+DUm5SM1HaVAtf72yhemqENogxh8KCa34Mfbp8zXtEeFZ1D3ceeTd1nWv7XAVS70uTU9xj2G43d4OAE4VJhR2FnoUnhQuBjXpweVt7bHkUc2htAG46dIJ6q379fmJ9a3+HhlOLwYlDgd5y/2nfb690f3TJcq9wrW+ua5phIlO1RHVKeWDAcDp78X7VedJqz1WTVNRlBXVhfFp85njGecV/wYRfhJR9lHSzb2Fztnw7gjaCrH2md191iHhKfDl993pld/N023ZzewGBKIdxiXeHiYFIeBRwA22HaxpqqWZvaBtyD3xrhLCJj4k8g+N3im1ga2toPWdJar5qYWhDZttg/ljRXPlq/XaUfvSCNIYLiAGGy4D/dwxv2GvNarxt13A8bqZkdV20ZN9yp3lNdxVvxW3/dwGB5oM1gst+TXyveYlz2GndZtFteHRIdgd2InftdsFzY2+Zc4qDDpCNlN2QW4bJeOFwSHDSbhJqamSeZ2By3H3AhaKI44fughB6LnBJZWdRjzJcGsET2DQdTXZZx1miVOlT9Vn0Yhpq5G/mcs5yW29ZboxxVXLra4NdPEeNL10a1CI7T0JsvHzRgx6EEH+rdyxyCmwCZK9bZE4mTIhfXXXWhbaNXo13hQt753iCfdl/TXxdc/1o02wseFR/Yn9xdxlnsVIJTaZerXD9e5yBgYJlgDB/XYHTg0KEIIMNf8t3HHFzb8pvCHCAcT53n35CgeF79nHrbPtt2m22bNZrU2vabG50/XoPfZZ8Gn89hCiHBYbogMt2qmrIdPqJ9JV8m+ecpZusl2CSiI9akLeP+4ctey1xV3IoeWh/3n85eph0MXZLfNuBKInpjyiSWI5Sh/SBon2RelB7y3lwdrh1B3g5fryGEIydi7aCinDEXghc6lq2VHBNsUuXTy1Ne007X8Nyun6rhuuNYpO5k6qLpXgkVwIuTCWgMRBTtm+NgG+IL4p+iBaFuIHTfPNzTGcFWalbn2o8c7xzqG8vaBViRWBZXu9cHGY1d9mCGIa3gs57/3R5crlyoG+7aAZhf13JW71XVU1oS2Bd6XJfgXKIDYdIfVVud2POZb9vUXY7dppw0mhrX3VVYUbKMK0iqDXZU/lptXcyflyAF4Arfnl693WWcs10lHpYfiZ+h3iGbydlT1wfWGBYjV+oZUpsknaaf8mFFIlbiE2FQ4IRgFB9mnjrcKBntGYJcm16DHpPcypuy3XxgvqKzYy3iMeA+3joddx1eHYfdwF3W3gUe6d8eXxietx4gXmGeYx3J3UsdBxyAGzcaNlwc3jsd9dvjWmVbyF4C35JgaCCRIPsgUGAHn8WezRxf1/QVCRlKXnzhfiLiY5rjzSQrJFZkUmOcIide4Zl3UrbL8gQrRn5QY9bWWhjbD1u6nr+iSWQmY0iht2BrYTlh9OHGIbkhOWC13/ye8p4e3cgdm15LoMCi2aOpowphl1/pHuTdFJqjmZHaFtqdnLff8KKHI/7jNyI94i3it6IYIPkfNx5Tnqwdp1vfGo3bWVyv3JTcHlvQm+8cBp31oDMiAONmY0yjSqOuo4ojlOMHYayei9uJ2XlXA1XCFXBXttwX37HhPKEBoBQd41udG6tdnh9q39LfE10MG9yeZuIK5ADkM6I9n7+eml4mnF5blx17YF/ikSK7IHhc4xoJGlJbkZyq3X9eeZ7XXhGbWVe5FqxZnJz5nzwgTSDaoGWfb56rXxihKaLko13igKEFH3adWhuL2jpZJ1p3nRMgDeIAYtqiX+GGoS6f5R4H3LYcbd52oBwg66CkYCQffN8Vn22e0t2+mjLUE865TehOTQ90lA3ZhFzF3eFdEJvYWy9dc2DVYuRi1KGsXzHcedu4HY5gCGD/XxZclttim5caqNezU25Q39K6VbqYkZtoXUae3d8cXybfmGDS4cPhoh8hWmKUQtN01wZaTZurmxwZUtb/FYfZfh1FYEXh+qH+YJWeO1oLF2TX3JlPWc3ZU1jGGnIcyJ8MX7/eY5yIW5Tb6x1733zg7iGw4exhx+H6IjhjoqUb5TBjJV/GHScch11JXK+aApiemSfZRJehk4zPjs1mjgkPEBAkk42ZFx0zX+vh3yKaYpOilyL2or0g4N2TWkxYqpcAltzY5txOHhedV5tUGzsdPh9SoOFhFiDc4IKhOeHsIoxipqFS3sbbCdbsUXYMWoiAwhgI85CQF8KcuR7PIGlgj2A6HtaeDF4PHxRgGOCPYMtgwGBTXzydrZ2XXw/gPd9eXYDcE5y73cbeWN2G3aJedR6m3eoc0V2iH3cf+Z6NHqvhAqQaJZGlmORHYswhSp+vHXNcOJw6XRMemCASodPjN2NbIx+i3qNiZHylNGUFpOdk7SVlZURksmL+oWsg6eCwoDfe9l1mnkVhnKPppEZjZGE5XsUedl5R3yufyWCW4SBg2d+kHPiX1FPrWhygWuOWJD6iFJ9lXdreJd3MHLBbdxy13ezdEhqPWeSc0t+64I8gVt452iGYANtm3ggerd4gnrseS51aG0oZtZhN17qXMRfFGTkZOFh12LbZ5hrfWuXZJJavV/XdiOIgI4ii0aAbXKqaLRl42QHaaxsUGxLZg5g3WODbbd0fHcldqpxzGwtbpB0sHqqf8uC4IWyiFKK24nohk+C+ntUc45nrFXMQt5SCWwBezeAtX7DejB4PnXycbVzcXnAfZh+F3zdeJB3Jnhlefp4X3X6a6Jc4Ey+U4Jo13Zzft6CDYi6iySMQIklhJd+lHiHc4FwB2oyaxJ6EINZhoeGKISVf9B8VX3LflZ+/niRcLJuNXVseRR7i37nhsOPQpRDlEWRXYwEiTiLEJLLlyuX+41LfC1kN09gSdtPAF9QbmF3Gnv+eYt0h25ubmlw2G7uY8ZMGjqSQiRU0mjmeWOC8IIIgFyASoTLhbWANXRLX/E9Oy7sTAJljnK4dh5zHGrEYLdgVmoWdOp6F3x2d0BwDGcxW5hUQVgkX4NgxV6RX+plqW6KeP5/EIOngGZ4AGvUWipOJj+QP0ZWN2mbcoZ0U3I3bhloZV42TzBIeVDFWTFjA25ydq17U4KuijqSYpZ5lRGQH4mzgql89Xcsc5hvpXOlfzeLoZEfkg6O3IkHiYiKfIt7iSWG9YMIggB+dXczcqNys3YQeDlyzWfhYd1mIm6ScKhwBHQjeSV94XxrdvJs/GXaYjtm7muCbwFyvHS1d+56sn4wgiaCAX0ldQNznHghf4GCzYJogNl6wnKrajVo+2uscjV3tnc7dW91G3cLeNR6WX9phK6HdocMhjSFHYZmh8mH8YeWh8qEMX00c6Bx3HhNfyOCl4J3gziEw4I4fi54cHDcZS9hpGbwbHJy7Xibf9yCVIIWgQSE+IjqiLeBQXSyaLVlwmQFaX90PX2pfoF6bnbJdj95HHfIbu1ky2HOZlpxynkUfrx90HdqbhVov2mkahRnDmCvVMJLvE/IV5xhOWn5bFRwsXQ0eHp4/XVSdxt8nXugc2FpoGx3e+mFeYgAhSN9L3Npaaxfj1fNVZpdJm8ggHyJ7Yr7hal77W4UY/lZZlleYLhmbmxZcRJ0kHWqdH9yInKZcHlsQWx6cxV/9Ij7i/CHtXzfa9pd3V8TZZlqOG4ka6xfyVQAVPpRoEoOQnhVW3B3f+CFlYYzhaWFcIkcjnSQHpAAi8uAFXTgbh10eHnce097Tnqme8F8CHp9c35ss2w4b7Jwn3gSfl96OW6wX61d9GRKaZtsEm4XbDhtzXTBfESAhH/me+53cHUldFlxtG33bjxxzXLXeO+DNI0PktGSZJGokGiQRo2shWh8KniufKSDUoi5immKxIbHfxZ4JXS9ccFwJHMreBF8cH0kgdmGqIg6hUJ9QXWicYluEmVJWOtVpVTdS0w5dDx0Vt5tkYC7jn+XL5kMk7SFknZydwiJp5YEnOeZepEbiK2Is4+bkWCLkYABeuJ84oQhjTqRc5Agi0aDxX+ig4KIpYnjhXh+hXZ2cOVx3nnZgLiF34avhK1/ynQaZ09kM2uGcYlyUmvyWUFDa0OcV9tnI3HvdSN573sHf7OBE4OagDF4gGnUVNg+oz0kWIlr5XIacfpsM3RBgN6Gz4Zegg9+JoHVhmGH3oWWhC+BW3tudTpyxHUdfWWFAIyrj82RhpLSkUiO6oWAecdsO2fwaBhrdGk1aOJxtYATjBOQoox1gzB1G2c2XnJWJ1RbXIVnenDLdqV45HXecbx1O4EriXyJEYUhguyD14dqinmKLIgZh0iKkY7Yjd2DSmztPAAAAABtGGQ8ula9ZnhxVHxhhXuICoRcdu1d+Ui3TddeBXHYfL2AKH2eclRlw2oWfpCL7I+Li7h/uHHacfx/hI5plyuZjJNihn1yyGVScdd+4IaNiVCKtYsgjPqHVH3Wa9RYmVGzVdVbXWTFbTd13XeWdEpuSGxHco989oNOhY6DPILFf895Sm5JXXFQbFoibOR3L39wgiaBi3uCdLNsemXeZwFwO3MwcpNut2xeb8hymnNpcxF3Cn4CgkqBZn/8frWAXIJShdKH0YjGiNqFjoKufzx+UYDrghSD3IDYezBz1WajXRJgt2i3bRxvGXBFcLN1OoKMi9KM6YMccRVgCGcLdSV8eHtddjVwfm4KdZx/n4c+ihuGunlMZWtPL07cWwZpj3I/fLODTId6hzGFz4INhauLZpMFlyKURowFhEeB9oMiiUqNWo2pie+GlYjcirqJ3YNgeoVyXXgUhjuPTJFnjU6GEYIOgNp7qXRSblxs8GtJbed0zHwwf9V70XZDds57BYEUgqF9zHPeaApmvWdxaUlsDHUjggONXJI9kfiJgX+Rd3tzQXMhdWN1pHBeYxpIZikhOlVJzlRYYcxrDHIyd916Q3vjdyxx/WlVY9xmV3MFfZeCDoTXgXZ+0HpLeXx62X3Wg0yGq4MyflF7230dfjB3nmk3ZnVx7nnkfD56dXQTb8FvE3XKeL92nHPMddZ7QIAFflxyU1m+NcBFh1/jciGBJYf/hHx8EnHvbWB42oUOkYmV95FVhs9xO1eeWMpsX31ghFmDJX52eS53OnbQdUV4/nvwfsV/Z31LenR5tXvJgsWKFI7OjB6LWImshfN+JXrTgC6MD5LDkIeLQIhai++PqI9uii+FkYRvh7mIIIqzj3SYSp+YoNabJZHZghp3rW78achjQV0VW2xlJHIfegl/34BYfml4eXFZcSZ3a34ih6yPKZT1kdeIv3svctFvLm7PavtmfGSWapp11Htme0p2knOzdcV2OnSlcExxNHj6fuGCxoMWgnN/HX03evl1L3NBeMCBTIrmjmON9IQyeKxwn3MHeTt59XJUafZhqGJPbc95loLghC9/4XF+ZA9nunJRfEeFLozxjReLdIV7gHB8OHjSeayAz4MhgUR4yG6Acd188IWNiFCDIHe2bH9uYHR/dnh1W3JAcL9vtHLWeJJ+doE5glR+Z3NFZwZqd3lQiHiSG5YFknyGFHdxcZh6BIZwjWWOGYpugql5fXfXfp+H8YtQjY6NsozUiI6AX3XxcfN7GIfGjfGNXIgofwd0YmcPWj1OSEmyUp5hO27YeVeFuo4YlWOYzphiliyRY4dweKBuP3OcfHiBlX/xeFhz43OjeBh8Dn/HgwGHU4frhjaIAIq5iQaGDX8keid2wW2yZNFiq2VvaXltQHCJb95qKmY9ZmJuoHrqg0+IaIk6ivqLOIwhiV2CRHinckV6MYT7iKmInoSWfUl3WHbmdzh3AnQQbP1kGmWUahx35oNli0eNiImXgfZ6NnqNffuCF4o0kRCVLpRmj8mHqX3+cwxvZHKhepd/GIEzgr6E9IcFjAyPB5Apjd+Frn2meIh4dntRfsB/6X6Ifm1/bX8Rfh5793f8dbZ0TnbLfKqFxIr3iHWCVXs8ebh6F3kzdjB1hXRzcuhum2hJY+JnE3G2d6d7aH4/geWEbYf8hTZ/wnPxZ/1lR2ttcll68IDRgnp/NHb/aMtqa4H0k1icT5v+kWWCnXHWYk1TN0NYO4A6kkEQSnlNKV7pcAF6onp/d1B6/oPFi+2P+ZIolXGUpI7xhk6CQ38WerlzdnRCezWDAYkli5qIyoGheJVw1mpRarRyvH0FhEeC6XjfarRigmWmcMx9coWsh6OH3obrhcCHFI77k5uUUo71g/Z9jIShkb+aw5ubk3aCpnO1eb+IxZbjnbCdC5etjJ6FF4gHkqWcQ6ILodaZ0o7uhI6BO4ZajCCOSIl8fMFsJmZFbBp2tnnMdoRvCGieai18QY4Cl1iWJY4yhHeFeY2IkQWSIpDBi0aED3wIeGV5fXyNfEl3mGwaYnNgqmqDdi+Cc4/8mDSb15Qvh6R7Fnwff4R++Xhgc1h37n5jg7GCl3+3f86BHIF7e+tvuGB2UzhIe0FPRZZTl2gRfdGKCpB6jU2F4ntrdXVxFm1ZZpJdrVY/X0Ju13jCfgiAdHyoc8Zqg2y8c1Z6tYH2hB6BBnsdfLCEAYzojaiMg4wXjDqIbYHdgOWKrJJpkhSJPHi3cAWDA5jVpJ6oEaStmIuLP4aYjEKXmZzomRKQAIPCeEB8Zo77nc+j4KErm8ySHpJ5n3itZLM+sPOk95Xqi52JI41xkxyXGpWQjemDzXtDfBKD7obNhMp7QG7LYVZjrXKhfg2Dn4Cid69vLXUHfUV9yXPSYXpMokZlTtBWVWJYbbtyaHPLd5+C/4yukkaSvYpnfQF0A3iFgf+JQJD8kniS3Y/Qi2GGhn0fcQhn5WbQasVr6mloantzbX+TiPKOrZKskxKTzJA0kKqRnI9ciVJ/N3g1fDOEaIjBhnGBhn1effF7z3dpdKd4AoKViYSOb5GKkSWN2YY9hPmDuYOwhH+KVZGGkzKReYvWheuEeYU4g4+Aen95fvV+0oDTgfqAtH7nfDh/HYVTijWOfJEAk9+ROI45imyIAYZBf7hz42pGa6BwtHbbe+F+f36JfY9/yYPAh2WJgofJgwKBhn9Vftx7T3jXc6pwYHPzevCB3IXKhkCFzYExfUN4+3PZcRtxUHZ5f5SFNImTiYuGw39xdFJkZl2BZK9qa2wdardktGIsZ0BpRWuecCx0iXWtdLNvQWWYVrxOfFNMW6tjJ24YeDJ9iHu1dux4qIFriAeJL4OxeMttjmZTYFxdWGSudBeBhITefwh1BGlFZShxroOjj1WV55ZclJuPk4nvgCR9pYIniB2HzH+oeGt4E3qveQ53uHHpbTtu72xRaRFvPX78iQWPyIxUhEx6xHVNd4d8K3+NfeV3q2/VbCR0bHvbfw6D6YNrfz12eG3waeRqnmxubeVrTGmqak5xMXizfomETYdRiJOGc4AceA12MXuVfbh6K3OYa3xs0XGfd397MHsvduxvtG/LetKH9Y/wkquR9YwUiLaFzIPigSOAAn08eDV1/3XneLV7m322fSV91HoYdXBrjGCDYClppW7PbyFuAGqOYu9demZ3cFt1d3dFeGp4z3nQelt6Qnftbm9eYU3RULdgi3ECfk2GaYl+h1uBe3hYcjF1TX4vh06MIo7lkL6TyZQwkx6PHIrNhQODj4DufFR3knMFeVyBjoaShi+Dcn/dfJV7Wn3yg0uIWockhGODToUgiaeOcZOblhuYSJeblSqX/Js7oD6hyp6RmKeOpYFjdbF3XYQKjEyOrI67ju+MsIX3eft0WXvtf5iA8YHmg7uEhIEseq50KXSfduB563kJd5N0/3J1cXZwqHNyfJGFkItGjbuKGobOg1iEvISygkqA7IA/graAAX7Vfg+EDYsjkC+SsZBqiuN/mXgUesh9sH8AgSqEYIY9hruIf4/1kz6Q6oOhcYpqLHS1feyBNII/gCV+Vn8UhamLPpHclY2XR5aSlE+VL5ftlsOTT5BnjSCKMYY1huOMqZFPjyiF8nd1doeDppCvmNqZm5P7hjx6+XuijbSdO6XGo7aZnol7eg97O4palXyYS5TrisqBw4Ooj3uYZZrTlOmHpXmcdP54Zn5yfnB2BmfYV75f6XQYhLiLaY0ki1uFHX3Odv94QICjgx2B03nHcR9yQHqmggKJ04yEi3+DYnRta0d6+YgFj/eN/oZdexxxF3SGgGuKGI6Vi7aGW4RhhJKHmIxYj/KPhY8njtGMdovHiXCGBYL5gVmHyY0ikQaRv4/WjpCMXYgChWGGqopOjNSJKYRYfPZzdW7NdgaFhY7zkoaTiJPlldqc+qS+p76jI5mOir2EBpDUoDStALE3q8iboYhujDykTLU1u0S3narUmySbp6j3tq6+qL2Wsiqdfor6lDWpFLcSu1y1+KbtlKySXqamtzm//bwpsOCY2omAmKWoKbBbrv6jh5D6eXuE9p8bsqS4bLVCqTiXmYoGjUuVNprXmFePZ4C7fZeKlJbBnNScUJddjD1+BnFVbZt2+X7Yg9WH94u/jiWMDoPcdBxrG2+4eQ2ELYlbii+I5IQKhvSL4JAekQKMg4OOfvSAeobXiXCKq4glhpKCbH1pe6aApYXyhGCCwoTEijeNa4lIf35teVPvR0JSWFn5WQdSZ0lfWCBxu4A3h/eG9YDDd1VwRW/scORwBm8pb3h2+n+ChR6GRoH9dTFmIl81bvx9Y4W+hSWAxnrrgTCP/pgGnXeaRZEvhGR6dXUzcMtoLWAuWW1av2lsftaNlZZzmG2TRIqDgKhztGUqYKtfCGuBer2F2YqeiQ+FF4M6hbyILokmgxd5L21nY6xfplxbXI9eWGQhbct3h4DQhxWMZ4oIgox0MGj8ZkFtjXCvcfJzEXqqfwqBoX30dkFxkG9Hc/x6g4DugeV/snqncu5rQGyScmx6I3/Jfdt1sGw7a5huJHGOcA9ty23PdMh7/n0IeD5rcWAJXmRer2AtZp9pemg8Zqdpu29edHt3fXdDdedx5G5LchV5zXlHdGBsfmkMbEJugG52aw9iC1NiTcZexXNrgX2GLYb8hLqFV4fpiPuKIoyiigmElXZYYXtMgE1zWi1l0GsPbmJsYmpkanZv73iOgDKDgX+LdQlrCmutclZ8moXjjDqRLJFujQKJ54e6h8CCYnhobvFrx3A3eJd8nHxqeMdw5Go9a2Zwp3eZfmmDBIXsgkN9j3e1c5R0i3qYfo98UnWkcV13iX/WhJaEa4AJeuB0tHUreeh77X36fw+B44CgfzV+6XyxeNlzi3XSfA+EgoeRhseEKIP0gfWB64MKiLKLnYkRgGlzGW+Ddbx8d3+XekBu9V4/WhJg4GBPXANUslMVYadq5G0/bklwAHLmcIZv4G9Idk6AbYdniEyCgXeMdMx9goWfhliCwXz1eIt5D3xkfrGAtIF/fzh5IG5gW2g/hS2/OARPbWSncvN4rHqqfx2Ieo3rjOGGHIBDgKmExIjUi/WLtYbLe8Nxb28PbkdmLFeQWNtknGric5t8k38mfoF7y3ndeX9533lIfRiCGYbVh1SHm4Nifhd7DnlTdK1ty2qobjp2Z32fgSyC131Idlh1AX97ibeO54+/kN+QOo6gh559FnP0Zx9fAWFScaJ/R4dbiv2Ix4HddktxX3dCgP6DFYTigs+AY3/xfEJ33nJscrpzkHTMdaZ2Onzyhv6OfZFEj6eKRojIinePZpSLlw6XxZMfkUKPyowUiW2BE3dKc617qoY8jC6KhYI0e+982IWfi6uLtYZRfQ13e3kDfhaAMYGGhB6K6I19jjWOL5A4lUaZfZnElMqMdYbUgWh7QHMqa5JoMW9ReoOF3oyfjjiL6IKSdx1yf3Y3fDp/xIBrghyDQYVsidWMf45Uj5yQmZIgk0qQQ4pogxB+g3ruel5+k38yfJJxn1vYLxsb6kRAXqZu8XpUgjGFRoRPgtmA1H1OeeR0E3SNdv15jIFVibSM+oouhsyAE3xOeWt3AHkdgXyLNJIYkwyOSIOzdqtxmnPNdYJ0CXSVeoiAMoFZfkB/UoZiizOKjYJ+dMFiL1GvSHtS/1uEZXts8nDGdiJ9k38Pf3SBEodWipSIY4JEe9B4NXqme7N9JoCsgeKBcoGRgTd/yHbPalJiFWcedzqFIIwNi6CB0XKMbht2jXuCfRR9KH6qgQ6GW4j2hG584nKkbU5wF3OPcRd09X4oin+QTpANi5CDEH0melN5jnbDcMBoWGINZk10w4G4ifCMdYv9iF+IqIajhK+Cen9lfO566XgxddltEmT+XqJi2280fwaLjZJcloCWXJH/hUR2YGt0bfh1KoA/jOOVT5vKnCqcJ5yWnDGc8JtNndWf+p9Vm3ORYIcuh82NgpKMkZWKDILzgKKGC4uBimmGioRwimGT4ZgDmb6WVJbalneVzJAaigeJyozYjEmI8oNWgwSE6IHTfct+eYfMj7mThZMuktuSrJPHkHiH6HYnY55mgHbzfsuBFYKug8mIFo16jXSJjoD5dUdxDnQFeliAgYSmhe2GJ4tBkDqS6Y8ajGyLa41djlSNXovXioiN6JAZlCiWuZZBle+QuIu4iKiHfIvflM2cbZ4WmRiPK4cRhK6CgoBde81xHGqabG5y9Xk4g2iI+YaqgKZ4BHK5bAhsnXniid+Sh5TYj22GM3tobzNkxmdydMN9vYLJhIGFooV5g1l+6XuZgCiGo4fxhZKCvX65eyN6s3dTdNJx/XGhdsh9x4K0g/N/BXfkazpiql8faDN0UnzefqR9RX3ufu1/d34kex915HHFdVp6NXqqdchyt3aGfgCFXYgOi6SNt454ixaDWni7bmdnKmC0WSJTLU4zTxdXBWSAcMV5QYLUiBKMLIyAi0WMTYywiZeF44DtfIh7IH4TgzSGMIZggel5T3XJdDV5BIT2j2mXJ5nBlcGNwoGgdJNqO2iVa61svGvrcFR+0orlkMCP5Yiqf093JHMKeZmDF4uyi5WEJHYKZeBfIGMHZ9ts9HF4dzh97H7UethxIm5ddyyCNYhSiLeEdYGQgSKF9ohLimSIioL2dqVsq3CSdol4iHuRgP6BAH1MczBtLW4Ob9VpmWD3XihoPXLkd+d42nWPcZBvtHCHc9F1/3bldeR2UnpAe+t072dTXY5crWLDaDxrjmwPdVqBlotNkReSn5C9jfuLkY0Rj1qPII0ph8eAMn4/fSJ8Unwgfn6AtX/weRRyMmtyYSZRwjctG0s0F0tiWVJjz2p0dPR9mISciCmK6Yecgod/VX/lfvl/tYK9hZ2GRILqeWtzH3mjhCqLx4o5g1Z2BG63cit3hnfCc/ttGmxZcRd3Y3bNbXJhU1u5YFJmHWXZXvRcFWpnfC+Jz41DjK+HOYaLiYKNXZABkQ2RTpLrlCWXkpXGjrKETHzSeaV9A4OWhYOD/X8CgyaJAIs2h3p/gnbvcrFzdHWkeOJ824D4f4h8uHltd6V59oBAiNCKtIglhDB+UXYYb/1t/3Sifa6AJH88ffF9kIEkiCiO4Y/zi9mEHYI8hFSE6n++d4ZwXnPDfQyGWohRhcmAUn43f4SD5IgpjMuNdYwOhqZ8Z3rpfLl8iXkAch1nl2K+aTtzsnq9fbJ8jHoMeix5CXf1dWB5aYGjiPCJ+4XAgqaEAIcCi2yO5oy1jGeKZ4Twim+TUZfymYKWgpLSmgWkqafHp6ul2qBhmCCOlofgiImMeo2DigqHbIe3iVuKkYd3hLWGr4qBjH6M1YqEhod/7XkleVh+dYiWjziRg4+NjkGQjZI8lbyXF5ftkTuHVntee3iFRo4MkXiMuYA2dFtzx3pxgzOL846Mi+h/UXBlaktwTHZ8dx9y+mcCYixn8W50deh7LoBXgM56kHDNaEZwvIAbjRyUFpVpj8qD+XM8ZhthOGXRbSdzpnFpa+9kDmK8YldpXXbqgWmJ1oyei96HWoVNhouHFYbYgSR9yX3AggKGn4XhgvB/aH4if7qBw4LbgeOASoIdiMWPfZUzmGKXlpN6jpOKtIh1himC3Xtvc8BoVmHHY7toemvHayRtNHZCgoOI34hgh7+HqIqWjOmKQIfxhamILIxrjC6Hg31fdwt4Dnajcb5uJHFDeZ1+b39ffmV9Inw9ev16aHzJfDd9gIEoiOqL7YtziEmDRX77ejp7eX4Gga1+b3YZa81gHFgnWBJnH3Wheyl7vXaxdA93SXiJdU1wt222bWNsjW7ieN6DY4psitCDknfiaL9f5mG9ah12cn/jg4eCc3tkcFRryHNYfWCBBIEUfuV6fXbAcnd7eYtolhSaR5fwjwiK5YhRibCHgYF/eEZyyHNIdWRy8mu3ZU9nV27IdSp8T4GohJSGZYZxhFuDoYS/h1aM548ykFSNCoooiQuLMY4YkAWRFpO3lmCZWJg0kkyHgHvudRN2bXPza8tlrmdmasNmEl6qVFFXHm47g/CO6JJDkVWNxItziiKFv3tycFdqw2d8Y9Vo3Xekg/uJqosPi+2LFI23jGONHZCxjxuLyIUCg96BdYCQgE+DhYTLgXF7x3nMgnyL/4ztiFqE2IT6iaaPFpPSkzmRc4yviWyInoRofcd2anOEczp0OHToc89zGHPZbRNkRGHUaTB1bYBSifmQlpi0nACcppgxldaSK5GzjUuKHIsRjv+PJ5GVlNOYp5pBmZCV7pFnjYKI04WghIGGWIzukVaUdpJajFiE4H93gDSDqYNUf194lHYGfVaG1I0rkUaQkIxCiGmGO4d1h3yGfYV6hI6Ex4QLhRuG24fah3uFnID0d79u5G8DeI9+44DVfqN7Tnx8gXmGZYirh2KGlYfriwmREZTckkiN8Yf5iM+Nr5DfjhSHjnlqa8tjvGTQaCVvqnY+fGF+LH8sgq6GbYnUiXSJb4nhiXiKVYwcjsCMoYighWiIYYvrijaMGJFzlcWVYZKojeCIi4Ild+ppBGg5cDJ5QYFjhxeIT4Kse4J6UHsgfeqESY5gkrCQrYn5fklzFGYvZE95D4uPkheR4odQebpp515iYCxsH3VHdjRxgW6udFl8WIMFiY2LTotDiKuB8XdJbORhHGbEcWx46XiXdbdxM24naQNi8FyfWnxdw2ghd0OEV4u9ip2FVIHbf21/UH4xfK17wX24gB+CIIF7fQp3z3FudVSALYiThsB6NGtebD54239XgrWAo30nekZ2fXUvd6V6SoCVhK6EsIEuf5x+wn3SeKVweGtzbOFx9Xl6gSyGcohlijWNII4zizWHVYQCg2+DEoYniICIEIdJg4l+y3pIegV+HoOAh/WKW4xWjJyL6IjzhY+FaYa1hViBAHtDdzx8uIdokYmVNpS7jpOKg4zzj+6OxYkehER+Tnp9eK530Ho8gUSIBpBslniXdpFYhL9303RqdI5wCmfQXVlfVWt4eT2CuoHJd5hpCWhFc898FYIIgxKAEn2xfN18IHw3ewx7W3xLf4+Bz4KMhBGFeYN7gL9++oFXh4uKpouei0uMNIyYibuDVn2he1F/VIKOgvJ/fnz0en56O3g5cxRt9WpLcQF5h3/mhJWGOoYChSeD84CKf8h/k4VgjmaTypEJjP2H54VphfCGrIlaixGJw4J7gOSFCIkohUx6QHV6fqqJiJHylVeXRJToi9N/YHN6bB13rYJshXN/tHZGef6AOYV0iQuOo5FRkX+L3oVph9uKgYgYfJ5msGHHbm93CnwVfOh3WXKga8plXWWqZW5liW0MeXt/poVxjaeSh5SRkmaMJoZdgweCW3/fek12wHKjc7Z36HoWfbV/vYGvgD59gXxNg4aMcZR9mQaatJS3ish+8HMRb5Fu/nNWfyiHYIn0h32DAHyTcjNt7HTugUmJBYqDhTF+dXn5d4t5Kn64gFyAhYAYgcB/lXuOdXRwGW98dCx9rYIcgjt/CYNQimiPMZAejT6KE4pOiq2MiJPjmbubG5knlN6Qa5NpmW2dTZ1fmHaO14IIfQd/UYMlhBCAxnuke3WAZocUjG+OrI38iDKAinYjcpFyE3LLbLdoEm6ZdVt52nmNeeN7zYCTg3WBqnnTcQx12X6BhVaIkYrdjzeWyZnumKuTbY2DipeJhodJhduEfIMdfVp28Xgaf5qCa4Rkh8+MPJNjmEGa8JaHjluEYH3vekt5EHo8f82D6oKYeyRxE2ptZzRkT2K5ZHpruHMKe8OACoPpf0B6lHiKfFeCdYlwj76Rro9CieaArXogeAF4i3lLfV9+x3oKcoNm/Gf3dIJ+KIEeftp74n5Eg7uEDYWiipyTYZjMleeLDX7XcvNpOWg5dQ6FlY9rkwSRaYqegax4T3S+dY57r4AvgruC7YRKhriIx44ClgybPpqyk0SL+YTZgsCG942Wk8SShoxKhz2JIo51j8uOo5DelHaWtpHUhxeAY4Pni6WQBI/xh05+/XeXegiCVYfvh9KDVYFch6COE5HkjKKBVnF+YiVmcnG4da1wRmdIaNVz8nzJgReFEogpiJWFq4OggxyC3ntHdGpw43Whg+yOGpORj0iGF3+whJGQUpjzmlGabJj0lRCRoYgZf316DH2bgCGD8IWsh8OGxYbBjZOWwpn9lZCNrIUsgriCmYTjhYqFZoYBi9mOZo59isWFYoR9h0+KdolchIl8KHp4gP2F5IY+hJl+vXq3fBqDQI4xmT2eqZz1lXiMA4PAe8d3mnbneDB9TX9JgFSB036ndsdwOngagyqIDonJiASK5YyxjvWN0YoNh8aDin63dn9uwmgVapp0L4PXj26XXJn3lr6TnJH5jxqNsYYwfp154HpTfVF8D3dzc5d1aHqGgGmF0YediBmHEITYgjqD/oE9fTl49nqagb6DU34AcoZpvW2RdpR8VX4/fU9+DYV7i4uNZIuwhqKBVns6cClim1ssYnZonWgxY+tbRWAGcFB9p4KMgK52eGjFZLNtunSMd4F3CndddI9sRmMoX3NlMW/5dE51V28cZhFeCFiUVthgc3DUfNeEa4pZkbKYy5t4mZSSXIhvf11/wYfZjriP2YmPfRdwWW7mdFh40niseSJ8pXuIedJ+l4tmlkaaS5dzj42G5X+He5V2AXGpbcRvbHTfc3xtn2UaYqln/3T5gYeJyIyJjxOSZZDsiEZ+h3cHegKD2Io5kBiUTJVXkUWIPn4deq98GoKIhyqMwY92knaTNJEBi+iELoZWi/KM+YgXf0pwLmJYW+pV2VXJYt9xUYAgi/WOoYxfhiF/1HcgcrFxuHWEe0+BZ4b1iLiKdo4bkV2Qv4w9hxmBbnndbEBfY2GUbiJ4CH2rfwF/Unu+dG5rtWVmZ3psyG+rbnFtRXDkdcJ4hHcjdcR263uUf3h/k3usd1l7nYP6iAqL7osUjfGLgoeTg3aCAoOSg1iHIY5TkriTe5QyluqXEpchkeCFQHtAejeBoYhWjGmM+Yv8i2+LRIoZiTeJkolyir6KnIlwiB+G535gfXmLSpeLmn6VTItcglp+Zn2Zfv6BMYVrhQOEioWNirmNPYyGhWJ8voAXjzuXX5kgmcCXSJUdkcaMLYwMj7eQrY2zhYt623CrasBoF2+DdM14YX5JhC6Lf5GBlBeT3YwVha2BpoR/ihWOa47Xi2mIA4e4huyEc4GufSF9vIHyiGGNRI3piwuMW41cjzaQXJBFk56W4ZZbk5SMLIRzfR96OHdKdIpzRnXDfXeJLZDkj3GJaoDSen9/rInpj0eQBoxzhFF8B3aVc31+nI+5m2eg2p2ilGWJqIlBkjKX5pa4klCNaIkohfqBYIVajPCQHZMOlu6YkpiNkmqHyXhzbKxwtnvogaqBJnyLeuKBl4k4jviOgo3dj2yUa5SujjeGE4TyiW6Pj49gi0SLGpJml1qYSZWFjj+HfIOrhIKJQI13jPiHQISjhBiHoYcEgzB7pHkfgceGsIjJiuKM/Yu+hiWCw4K/h3qPupa/mUSWSoyFfiJzK2wxZr1fA1uHXLBlKXGvfu6KI5FokEmKR4UkhUiHhomviS+HdIOVf6Z+qYLEht2J94pIiBKCX3sqd6p7qIjgk0iZUJiEkh6MwYcZhd6C4307epJ82H8JgVV9sHfSd+J8SYBzfyF7a3hEfqyEKoUKgoKBCISyhPt+PnIlYkBZXGb6dimBu4XwhquH6YgMiN2D9n/YgcaHw4yXjieNXotYjLmNLYw0hSR61nSCegqEk4zDkAyReY5xiGKAAXkwcr5sEWqZaS1t3nTBfsmHKYy+i+uJtIrkjGWMtIWee3F0q3XzfRGGB4v8jKeOopJ3l6+aOZwQnVacbpiwkZyMoYy3kOuWFpuBmnCUQY0BjI6QVJcfncOdZJdbiOlypHJohUaTdZlFmJaR74dnezR6yosymV6d9ZhsjveE3INPiiaT8ZhamxOenKELowmiVJ97m1+WGY/ChgmBw3/lfup/AYbSjO6RfJMSkTCO7Y6JkVmSjZPslReUp48EjtiPl5DaiwOAD3OQcG100HdGeTN6Qn04fx+BYIe1jx6XoZzpn/eghp/2m1aXNJJPjjyOb5F/k5iSLpEgkHSNMIqJibaLjI8dkn+RV493jIKIC4hrjmCVE5kNmGySEIwyi+aNkY51i2OGgIOygvqC04VaiVaJiYI3dYxonGKKYBdljmshdKt+C4gojouPZYw1hxKGj4kcjGONLo/XkPOPWoyih7+EA4XliEaOeJGBkQKPeYzSinOHT4JMfsx9VH8ugFN/Bn5tgGaFR4f9hGKCLoKrgRSA7n0sfTB/P4EogFh6YnMldP58GYXriN2IDYcbhqOHaInxiY2KQoyEj1iUeZi7mWmXB5KKjIyK+IqniiSIAYPRfFV5GHqIfjqD14StgFF3mXFNd8qBwIuUk3mXjpa7kXiMyor0iyqNxYsmh2iDroFpgLCASIK2gzmEtYbBjM6SiZZjlqmQEIaVe4l0U294bI9wJ3iGfQmADn4teEd1pXlfgbKFEoV7ge58RXlWdgZ4I3+JhuyKtop/iA+HmYk/kE+Vr5WDkBqFuneycNRubXAYdcR4WXsTfnt+lnnnc0x13nf5c3tsOXDUeiGBNoE7es9yrnfhgdyIJItMiTaGWoDJdoBsdWo7d/mCc4ZthPiDXYjnjOSMQokRhSyA13oqetd9v4ATgOV78HiOfJuBSIJgfXl0Zm7fbatvkXICddh4/ID5iTCPZY9OjXGLbIoKileHVH8sdFt1E4Jtis2KiIMldttqs3DLfnOGR4VJf4R6fHzPgj2FpYASeb14Dn/ehECG9YOohUuM2pA6j7GHNnz/cvR3O4OAjMSSLJSTjyaIhYMMghCD7YYDi3yMrYxIjQyOL5LymTehe6W6pU+iFJ7vm8aaLJrJnf2irKN2nVSQv390e/SDoIpFioCCIngJdXx7YoWXjBCPYI5VjEWKQImPiKaHT4VTgDp4YG5Ka7hwRXg9fUF+Jn22fgODpoPhfOZt9FqbWfBnZ3HMcgRy+XRgeKt4unQkcYJzoHvdhaON35HJkbuNyoejgo2AI4QbjRyU/5XKkp6KoH7+cANmfmI6aup3roFZhXGEf4Dnez16YHvUfjuDEoZQhYeC5IQZipeKRoNWc0BiBGLAbnZ9Wok7krKXH5n4lQuOeoN9fGx8Q3+0f0J8SHnZe8eBpYVdh4CJmorxh5KEI4ktkgCWaJL2iMN+6no/fcOEO4x8kB+ThJW5lgCWDJQjkayNoomXhlCFq4asinmNT41libOB93pmfCqCPYUchQ+DWoICg2KCvYGtg12H3onXiZqGzIEafpp9UX6+fnJ/J38Kfah4uHI9bVBsmXEsd+p7n4TbkD6bc6E/oy+ha5w/limSqJLlkveN/4TffcF7/3ond49z5HFAd/2D6Y75ltKbjpvDlFmJqn88fIJ5HniwfiSID5Bqk+eRAo4tijyIT4d6hOyBv4RSiy+RsJKSjkSHBYS9iTuQ2ZEnkPyNdY8Uk16U55EeiwyBKXoefMmDPIspkImSaZEajKiD8n0Ig5qNFZZcmTeXb5OYk62aRaNBp++kU51ulCaOu4nLiAOQZJr4oCahDJtjkj+PzJNzmUqdV554mwSX5JZLnAGipKOPnw2Xe4pIeq5vzHdxiLiRB5M2jzqLmotzjDqM1I4ckZSQI41QiUuHSIgWjn2TdpT3j8CF03jacYd9OoxGk7mSOYzGg+Z+Kn3lfsCCuIIPfUB0vG0abtxxaXbaeid9pXu0eiGDMpFlnNigdZ7xlpiM6IEOentzGG/Lcdd6kILDhKGEYoPYgKd+A37sgJyHw482leaVkJOCk3uVLZNJiaB3XWWKYWdjJ2baap1ufW5lbNJq5WvObb1pzmHTZTN3pohElbacB5/RnDOY3pNnkPeKy4K+fvGEtI4hlvSYkZUIjSqHjos1kkmTZ40tgzF9ioOcjUuTE5XSlIKULpcHndChSqKgnamUtooGhPWDz4jQjN2MIIl0hfKFwob5hEeCgYBWgZ2GgYwnkB6ROpE4kjuTcZFSi2ODmn7MgSGL6ZKpl9Wbu57JneSXXo7chr+Hm46tlJ6WmpWGlLKUi5VClC+QmYvYiD2IiIiLhoCCt39UgI+DyYeCikqJjoIYfeqACYTcfxN7K357gTp/f3p5en9/boLQf/Z7sHyAf+uCUYlKkQ2XrpfqkbyFhnuIgX2OB5mEnaOb/pNuiBV7Am+acp9/qYjGjKeMQ4zdjl2RuJA8jUCL0I6DlNyW2JQLkt2REpRNlEmRP5BOlmGe1qKIosqdNJbVjYSGQ4LhgrmIF5A6lLaTGZDpio2H7IaDh1KH9YHcefV5d4LsidSOwJGRk5uUzZN3kPSKxYVHg8uBm4J1hf6EXn9uc5VknGI6byx9x4itkGOT9JDzi1qHGYY2iWCMDY3CiRSDRX02fPh7oHqMenl+24RdiT6Lrovhi1qLbYhPg+d9AXl8dmp5Vn/Gg3SFmIIqfQh/q4Z4jUyTq5ZwllCU/5PJlkyZSpf2kJSLHoy4j/+RcZX2mXOcnJuilj2OE4UFfsZ7+n0pg9OJZ5EYl6CYDpYJkUiMCYlSh4SHB4uLjoaMuYjqi4GSHJgbnByfH6E0oBObgJJ8ie2FxIlGkAiTMY4gg855vXYjd6R6Z39lf4Z4onOvd6x/nIebjQ2TLZlunX2cE5bOjcSIh4YVhRqFpYa+h4+H14TnfkV3VHLicWFynnCwbHBvaHt8hIaHn4fzhjyFl4HkfPd6Un/diSSV75yioG6g6ZzhlmSPc4rGikeLpYhJgySA0oCwgRuDEIaliViN2Y99j1qLn4PpfASA7YkAkmGWLJetlQ6TrI/XjIOMO47wjjuNHowDjiaQDZCpjA6HRoQMhwSNXJJClLWRkY07jDiNBI4hje+LuI2+kECR+42biaOIsIwDklaXHZ23n7Sb2o9DfG1rgnOShCCQw5TXk9iPZYsLid+Id4qFiw2JXYUbhiWLBY8ejrWIqH9bdOtre2hPaM1uuHc4fIV65njXfdCEiItQkU2TkJCQinmGw4dpihONJo9HjzyNy4pEizCORJLalpmZEpnvk6mHxXKmZNNtRXddeRtzhmkAbP15noRMh3iDOIBZg42HyIjChrCDP4Nyh/uOupVQmZ6Zb5glmb2eu6XQqA+n4qGcnJiYkZQBjtaGO4aihomDxYHLg4CIV4wcjVSNV436jKmLH4ZaecplMFeVXnpqt3imhw+Uvp3Do3ylnqOYnkGWhov3gRB/dYKIiQ6QypIakGyHH36Ff6qK2ZXJm6qb95QYiPJ88nwFg7iJTY2LjLSJCYoykvObd6E7oqeeBJmDkmWK1YEkhBaQwJb2lM6NrYkSjt2U05eEmA+aA5pulcWN3oaPhLOIVI/fkgSSJI2Ph1KL+5ZCnuGe2pmkk5GTaZUDlFCQN4/bkdGSo5BQjUCKg4vakIyTrpGai0qDHoBbhteOEpXHl9KWIJWFlYOX6ZgwmIKU7Yw1glp38nQHfqSHMo1NkfWX15+IpAekNp8WmZ6Ts5IXmN+blppnlkSQxoZ6e+NtA2EaYoprVHGjdbp6hX2LfkODTo7HmZyhQaTQoRCbjJJgjsWT7Jt/oCKh7Z3elv2NQIiuip6SuphQmj+Y7ZQelDqW9Zddl/uUrZCwifuBpXq9d9t8boOLh/aHDoUSgwmH0I1HkBSMU4KmeOt3ZXzhf0ODmoTZgxyFg4pakGqSho96jCSQX5domyqahJQ6jkKLP4l3hVCAGn5RhU2RcppFnYGZ0pAqiLCDLICBfQ+A+IaZjdCR2ZIykVGMn4J/dpByaXmDgNaAhXsbeft/KojGimqIxIOtgLaCxIeMilyI3YJMfjB9KX82gYCDNYeZixaQb5Ppk+eS55HukMuQBpM6lrKYZprKmriaS5vkmyaaKJU1kW+S2pRbk/WMuYZ1hnaHPIQBfkN3y3NXc+B2Ln8ciBCNX4tsguR2rnHrca53KH8ihKeFRoXLidST/5rHm+GWYpDTjjSPuo3Fjt+SBpWqkiiNw4nliouMQouShk2A0X6dg+mIEoxtiw+HB4IGgCF+OXsvfJCEQY5Jk/mTLZLXj9+MS4vTi52KHofqgSd8n3mYgAKNj5WPl5KT+Isoh5mIXo0lkmyUXpNkj6iMwY7UkyeXtJbfk4+RwJEDkiaSgJQRlsiTpI5giW6GhYUShleJQot3iNiFkoiVi12KloNld6VszGv6cKJ163drfbSDf4Vfhd6Fg4hSjDSPPZIplg2YuJTxi7SBU3scd050mXb2fTiGhYxDlJOde6OuoxKdyZFkjKeUh57sozmme6XXoXKc3pZxkYKInHkKawdsjXZsgeWI5YqQhdZ4nHB8dVOA7IgbirKG4oWcj0Wcc6OTo4Kcno/AhN6DS4cNjKKPpJLtmLygX6WUpdyg25ZwiU9/LX13gK+FBowVlfqe2KUEqHul6Z/5muiYAJcMkv6In3zIcylzRXVceBZ+7oTHiLeHtoIufzeE4JF3n4ioWK3rrUipJqBolbyNCYpmho6GRYs9jg2Nmouojk6SaJIEkNCOLpEVle+YX5vvms2YGpjUmf6ca5/Xnz+f8J4RnBiU8Yr6h/6L44/WkG6QBI+wjOGMyZHElkiYD5VFjIh/IHvJhWeROJfTlWiPpYmNiseQeZXulLyOLoS9ezx8C4SNjnGVJZWyjiCH64PMiQ+VJp1Lnv2XVo23hSKG1I33lBmXnJQrj5CJ9osslMqY2Jnfl1ST2o7+jKSN2Yy/iOiCtnwBemqDaZIEnZignJxCkiaIS4eljUWTwpOvjrWHooRqhUiG1YPofwZ/doEMhWqHB4cHhPuD/YoVktCS94vwfg54r3xFgEV/S3yefhOGzotRjXqKLIUcf0Z5l3dXeXJ5AHesd79/A4pZj32M0IITeeN1jnyGiJiTepu1nU6bTJnFmHGVHYwtfo10w3qMhguPE5WumaKcGJ5AnsKeBKLKpe2mpKNGmrqLPoIGjFWb+qPspHih3p3dm7maaJr0mwed75oalm6SsZmFpkytAaxlpI2b+ZjvnDui4KXfpuOk36ALnnueFaLRpaCm7qLMms+SN5IMmDOes6EBobWdV501oU2klKREouqc4ZPKh5R+4IBLh3aILoNSfVt7CHmJdox5b4LoiRWMfIlthpeFkYTMgE19z36Sgg+I+o3AkZCSQZEFkriWFZv4mjmW15JildyXoJY7lO6ShZKTkSeR6ZMRmV+dUJ5WnK+ZjpfGlFuQvYoghKR71nLOcAB5zYRhjfCP943kimKLwI/FlL+Zop0/nnCbtpigmBOZ3pZaklCPdowoh22DfISBhpmEGYM8iBSQw5c5neeeXJzulJSLdobQg92EGYvQj+qQto/5jdKMiIqViE6LiZCEk4KSG4+3imKJeozgjjKPc46qjdGM04pMhwKCPILZiGiLbobXe7h1wng6ffyC/YfoiCaEdXkpbrNvnX3XihmT3JbeltaT8o4wicGCRH0BfbuDy4uXjzKPHI1ri+yK84sTkMSWfZvTmlqVWI2ShNl+kH+bghGFOYjAjKSQSZFHjySOoo/jkpKVq5cnmtCc857+niugMKZdrNyts6lLoYCYnpI2jdCGQ4ThhV+G4IQvhnmN8pS8mcub8pp4l3eSposqg1R/o4OOiguNRYolhM1+xH43gqGFyobKhjKI6YrEjfuPhJFKkCCLPYUyhaGJ8I0mkuWVpJjlmX6ZrJbJkDuLkYoyjdGPbJHokp+Tp5GXjHSHfYgZj7mUNZf6lZiS15Fqk0aUD5NGkIOOZo0RjGuLK4pchfl6cm9CclR994TRiLyKIYyIiy6IJYUliCaN5I0di0KJ/IhBiBGJuIyNkeKTnpIykGGQMZU3nJmgX58umJ6MdIGVfOR95H+1fsl7DXyWgB6Gs4sjkZ+TJZOZkVaOiIqai4yRl5XflLaPiIjLfxR0BmjmZnJxMXwGhr2NRJNPleyTZ5OdlyedcKDJoQmjd6P6nqKTH4Myd0R39XgseEF1ZXPCeRuHRJKXmGCZaZefltiWRZYmk6KPbI79jNeHP3/zeS97b31MfMd6tn+tiAGP6Y8jjOWH1YjzjCWQ4ZFrkg2UKZZ0lZOS25BVkVmQ6Ir8hKSDSIVMh2mKPY8QlOaXnZrymZKWppNilNuY+Zsam02YcJc/mKyXRJQ2jzGNAo+Ij+yMM4jnhF2FJIpSkBmTWJLHkOuNMYvviLSFw4O4gw6EZ4Igfc11GHLQc8R4EHpqdQR3woH1ijuPto1Gi0+NIZBTkNKPKZJ9lvWa1Z52n7KakpGiivyKE43SjY6OsY6XjViKaIS3fdZ6FXzrfOl9bILaimuUcJv9nF2Y6I74hu+Guolai+6N0JAHkIOKBIOkf5SDoofVhU2AI370hfePzJTJkzOOjodzhLyEt4Y4jQmUxZbtlb+UaZZcmpyesKHbokej36NJpN+jy6CrmiaUZpBXkB2QIY9Mj++PKJDrjQeK64dAikKOGo92jM+I0YdmiU2LRY2qj2uR8pDFjTaIVYWGibyP1ZKLkaOMLoZZf3V/eovClr+bvJpzlLSNbo08kq+WIZidmACbEJ6mngWdXJsVnMqc7phSkWGJNoXuh0SPEZYVm7OeyJ9Wnlqc6Jstm9yVlYrBfcB8ComClN2YPJbqjguKyI7hlvObnpzvmU2W05Qkl9Ga9J1Rn3yeD501nCebLZqznJmiyKYfpr6h2J3SmxqZWJQdkZ2SWZUPlZiR947rj6CR9JB4kCqUX5jsmU6YJpOmjbWNXZGXkxKTqZBaj5KQUpFZkIGPx5H1lVWXDpX4j3uM+41gkf+V5ZzOonekkKEQm/KVm5lSo8WqyKsbpZSX4Y21lMihWat6roGsGaiBoyahG6NeqEyst6rQoVCVto+Nlp6i16tEr3qsvqT8m8yXjJq7oEej/555l1OVhZsgpDaqTaufpv6chpKukHGZk6NMqQKptaKXl4yNH438lIKdcKHQoCyevpz0nPqcxJslm9GcUZ9xoVSi1KGOodGhYKDamjWUrpEWkzqV7pQxksuOd4tji6GQyJV1l5SWa5RFkQKO+ovZjUmSgpWBljiWyJXvli2bUZ/YnwCd4peDkp2RwpRNl9yXkZVRkuOQ4Y6fiI5+LXWKcYN5A4WzieOGy4O1hCaGqooUlJSbKp67nm2gvaHQnvSVpIjWfpeD8I7olUGXApXhkmWTYpjBoMCn8Kojqc6i+ps5nBSmObEctv6y+qhtnNqWWZwLpr+sLK1lpk+ZAY+5lxWntq8ir4mlhZTFhL6LWqFNsKi04q4poFqU3JxRqQmwu7ARreenr6TRpEmoo60psQGwFKgZm3yTsZqxppmtFq3BpGSX847ljx2X057coUufJZZFh3Z9e4RZkYGcqaI5ohmcepPZjjOPAZB1kHmQYpCSkX2U65ZmmIqZL5wfn9CfdZ3rl9mPAIbvfhOB3YeQjTqO/om2hSqGp4kCjKeLMYytkNWV95h4mSCYB5fWljyVW5JukcqTs5h9nU+gkKDPnVOY+JJRkJSQFJQ+lsyWZpiZmhCdf59IoaihWaDOneyZ4JU6keqL1ok1i22PJpR1mDmcYJ3Zm0yaz5rSm1uabpVVkU+UUZxRo+mm0qhrq7CtcatcosqVdo5cjY6NcY12jEmQJJgznzKkRqWboCCXNJC0ktSWU5WdjdiBmXqVfqyFnYolj1yTGJWNk6mQF5AJlOGYlZj3kZmH8nyUeiaFmZGjmfKci5v5lRGRMZYGolGqvqtLpRGZtpF8lN+XzZdjlNGQNJBAkX6Rl5Bsjm2IMX25dHp5XISfiwiOEI1RiwuNM5KmloqXgpbnlFaR3owRi2KNd5LylR+UeozZg+mEp4wtkm+WHJvLnB+ZDZREl8mfbaSvoqSb+5TjktiR45M9mu6gIaVupvmkNqGXm1aXF5ilm+KdNp3hmrmYeZZOkiOKC39XfAWHs5JHmciZs5SQixWFIYfEjbmTZJVwklGN5oish4eIcYgPiiiN/Y4bk8yak59jn8ed0JwLnNuZqpXLkZyO7I2fki+XAJdtlTaXy5uWnkWdAJlylJaRuZHTlTybG56znAeWI4r4gI2El46ymP6eB6B0ne2Y35Sck6qTaZKPjbODEHoNelKC2IrBkCaVo5gCnKacPZpsl0WWy5aXmD2aGJvRnPWeWaBHn9mXPIvViCCVxqHRqOmotqL5ljaNVY2hjGGJeoq6keqatKF7pBmkM6R4p4mqhaqkp6qk9KSgqFquZrMqtMCu2aOolyWRXJGJk4+V6ZYllomSm4/XkFiUGJUikIyKk4zrkxGa7Z2eoaCjB6Slpj2r9a4Cr46q16IRmTOQDo7dkM6UApiXl/KSJIyXiAmPwZuhpeCocqY0o+CkEqy4ste0xrG9qXOeBZbimA2ifahfq4GpW6FdlyOWVaCjqtmtt6mOoX6ce6A5q/K01rjotfeszqFFnSClyq8ItY2zgKvQn8qZFJ6SpY6q5avTqcekAZ9SnPOiCau1q0mlqJtElX6VeJuHoRekKaKQm0SUNo89j/aZTaWUqhqqFKY7oX+eOZ/DoFGf6phvkVOS6ZzwqbOzubf6tDSseaL9n1Gio6WNqNSnPaGLlrSW1KIfrFuvo6uyoKKVk5i2pPauGrQUtI+uAKXUncGg2qpcsie0c7GarA2pyqtcs1m51LpPtz6ww6mbq5O14r3Rv/G6e7FrqaCraLf/wXHF0b9OsOScSKGgtpjF68quxuK3tZ5hkqSqBcABytrJOsAuriKgfa7QwQXMCs1ZxdC1EKdErZm+TcrhzHTGIbn4rX6u+bRuusK7Nrhvr7GiSZsKpKSxxbhBt8uspptZkHGURp6GpyCsz6nYoEGV6JJioNKta7NAsdSojp1mmQqkG7F1uAS5kLJfpv2fCqt/un3EVMZjwKuzGqQhpXa2M8Max5rC1LaHqYWpDbfJwy3JN8Y9u5KrP6iztynGs8yiyrm/qawQoAKqkrd3v5+/GLlcryKrLK/qtEG5OrnPs5OqfKH0onqu4Lc1u4q3Xa59pgeloKY4qMyo1acYptWkT6Ruo1yinaNypWymiqjOqtepSaWaoFGcOJWcjQmN5JDfkzKWR5lwnaahpaWpqCWooaImmqeSrI4MjmeQlJPrlCeUYJN0lEKYWZ6ro02mY6WyoBabzJjfm92hIabYpTKgH5ZajtaRH5xRpNWnVadgpMCi2qPvpWCnZKaTopadC5r2mQudK6Hgo42jv59TmiGX9pmqoIemk6mHqtiqNqsnrNysf6tGp9Cf6JS8ijSL+ZX0oEKo96pLqaOkwaB1oCShj59MmieUBZRdlpWW2pcBm3Gcd5oNmKyYNpxnoJuiCKGamhOP04Z8i8CRepONkLyL4IuzkLGUtpetmRGZM5ZRlEeWdZq9naueRJ8coeOiMaSWpaunDam7qHyn+af6qvCrnKgWpIKhCKJ6pPWkRqL3nOaYN5s7oHCim59sl0eQApU7n0elo6QknsiYFJ1ip02u3K2Fp9egeaCUpamtebQ2t/m2Q7VTsxCykrKVtAW2W7VUsjOuW6wlr3yzFbVzsPuj95TgksyewavmtE65lbhstC2v36hQpPilsqm4qsqo86Yiqh6yf7i8uNmxtKaOnvycbZ1dm9WXZpluoTOoLKkuo/6XM5O4mFaeNqG4oHaexqCFp4Wrx6qCpiShXZwJmQKahZ79oX6k26d9qoOplaMXmfOPF5DalWyc16A/o4ekTqM8nxmaKJYKlkOaC5+toFieoZuhnd6h06EPm3OPY4djjXaXWpszmE2QToofjsmV35lym6WdpJ8Rn/abZpnHmpOdPJ4LnXSbUppHm2ie7KLHpmqnQKQ6nrCX8ZKJjwOO1468kIWVbJwAobKhuqDHoJegyJ6one+eBKAtnjma4Jfvl0ma8Z7MojukEqQLoySgOZxdmcuWhpKhjFqLNJFgl5SaHJuOmRWZx5xpopqm8KYTpDWg45szl9GU5ZWll9mXGJb3kuuQipMJmD6ayZqPnLufAqNbpWam+qTTnymXCZChj8WTdZhAmf6UGo9ujBSOYpMknCWmR620r0etXaeWoZmglqIroiqg76A7pGOl+qEBnF6YbJgJmY+ax55govShK56AmoKbRqA2pNGlsqRSoIeYO453hi+JbJDMlDmXqZgKmnecQZ8foy+obqvzqg6oqKUnpcmlt6YOp4yl46B5mhWWF5MTkJaPSJOpmGWdMaAGocqg2qHoox+kFKOEpEqoPKpEqVSmXaRPpSCmxaOOn/ecmZtpmMeSvY76j9iVXJ06opKjsKJRocuhNKProdycsJawkoWSspbhmxifbaCMoLmf650lnQKfN6A8nhKZy5PUkiGVf5bjl7ScR6ItpVCljaSdpO6k+6O/oPub3Zkhm9OcGp/hoT2k5qMOoImbpJmKmmmbW5grkS6PfJTzmr2hP6aGp2mmc6QEo7ei36O3pdWnDKibpfCi8KGRoQegHZ68nt6h2aOTow6isqG7oySmZ6eBprqi8J1CnayjuKtYsACxs696r7mw1bBRreGmVKH+nZCcLJ3pnfydZp7uniqegZrPk2uOFo9BlJCbDKIYpUukcqBrmpKVQJSVk/iSHJWCmt2eraBzoXGhmqGppGKq667pr96sVaZqn4ucd52YnkmdJJmXk76OqI0UkGSSrJNfma+l9a9us0ywdqi0oLecd5rSmDyZ7ZxooHCgc57jnMCdeqEwpGGk46Nyovyf7Z+7okmnN6rUp72hN5ylmGWXG5yFowynnqQXn42cJZ/toZSg8Z1Wn9KiiaTwoaWZzI6eiEOHq4dvio2PppMzlD2SRpGmkrSTmZAaiYOEUYx0mHWhcKfKqumqC6kjpzqnjqigqMKoTalMqeapxqt0rPOqdKh9pSGixZ5km+iXu5YJmq2gpqYwqduop6bcotmd0ZqBnCqgsqPlpBejSKC+oU+pKLBDsouvW6ptpdGgip+PpKip5KlbpcagvKD8ozuofarMqFGkg58jn22kHapQrXavD7IBtLSzQLA7qtikPaJVotildKpVrLKqjaaKoqui5qT2pNyhMZ2gna6lKK0asQqyFa9PqAKgp5n2mBScvp2jm36VupBPlTmefKXvqOenAqV0pNumPKnfqHSlM6N+pAOnLKhFpy6mfaaxqBWrHqvRqOCmgKfuqDapAanZqDOohqYYpDejqKYMq9ystqwvqsam96vetgu+XL/2uj60ALE3sCGtcqlEp8mlSKUopvimgabAp/erda8ssL+u6qyIq4eqWqvPrZOuoKwlqheplqlFqwyraKcmoxai5qO5psuqRa9Bsguyga7lqRmmqaQlpyCpaqc7pYanJKyjrUCquqP9ne2b0psFnGGe3qJMppWmE6WLouWdopuKna+eH59+oummXKmTqsmqGaq+qFamJqPZoK6gH6RLqCip2aUrooWhL6NBpUeml6Zop8uoc6jipQOjiqIBpeKmX6SOn0egmKYbq1Wq66T1oA+myawbroOqD6WIoF6gTKV0qeWpF6cXpDukG6c6qtyrVqzHrC2sAaqnpuOk76X1pimoVqr7rCWtEqlpoy+hx6TDqjuwmbTTt3C4ebRYrMKhIJswoNqpBbG3s4azaLMstaC2t7UJs2+veqxWqvCmuaFfnsag1KZdqx+seapzqE2m0aMgo3mldqgyqs+qc6qUp9uii6Egpaqo7KgFp0elQaN9oWCgeZ41nhahq6VbqfOoiqQ6ng6aSZtEnhWexZk2l8aabp9hoUOgw5xxmv+dOqPOpDujtKBvn9WfqKJKqD2u0rJ9tdi0MrAMqS2jSKFFogOkdaS3ovKhCqVxqh+vPbE6se2vLq4crZOscqsPquGnfqWNpPqkg6Xno1KgSZ0nnCqdMaDEo6umVKgjq46wwbXtt3S23LFkrIqot6gDq5aqSKfBpISlWqfDqFapbanDqcGolKUaolGgS6COoH6iOKh3rrawlq7kqpyph6wwsB6x666aqsyngqhYqnGsKK8CseKxDbNntaG3dbdAtY2y4rA0suK0ULZ1tbuxLKtppH+iaaQ1psSlGaRSpq+uc7glv/bAJL4juTK1crO2sgexD65+rKev77QjuK+3ibKTqeOjOKRYpWmmoaWcpGeo8K7Is1e1EbSmsT6vF60yqx6qhKnOqWytzbL5tcy1HrPDr5+sxKhupI6go5zmmqefvKjHsLC0EbQtsbyubayGqoKoz6QGofSh+6nqsdu09LK1r9Ou7rBvtFS3+rgIuR24/rd4uSW7v7pXuHS2qrWCtJ2zprQXtlG12rH2rYmrnKq8rHSvRLDvryGvGa5OroGwX7M3tiu3QLRNrk6o2aasqgqwHbVYuFG4ALeBt9i4v7irtsyyy65Urtqx0LY+uni50LMLrfqqa60UsE+v36vPp7+jFKLsovGk86eZqUirbq5qsOqwarF7sOirOqfqpjqqHK+MspSzLLMlss2wELErsluydbI0ssCwT7B+s3y2QbZLtHOzHbQbtam1frWntZa2WrZjszCtPqXppVKuNLRxtjK2R7WntDW0irJTr9KuhrLntQO3h7cKuKS3CrYktECyi7ChsLSyorRDtO+xV68+rs+vhLICtca1rbMusf6yyrdIuqa4abQosf6vEK86raWqQ6cGo/ihjaYMrUGyRrR7srGvcLCRtnC928DDwGq+dbv9t7uzpLIptBC0/rJpsvmzz7aiuMu4JreptYS1Q7acuH27n7yNuqC1E7K1stqz+bIBsm60P7i6uSK5y7dwt7S3TLfrt02547lduHu1kbSvtsK4jLgIt/K0CrXmuPu95MAuwNS/qcSnyq/M98lvw/e7ULiRuRm9g8B/w2TFOMRXwH67Preqtc22G7hzuaK7wb0zvm68bbyUvofAPMN7xRLGp8PyvTG5zbc8uYG9wcHxwoLAQL7gwJvFgMhlyE3FB8JFwTvB8r/Ivta/S8IWxNHDCcL/wWrFu8jQyP7FYsLOwU/FL8isxzbERL/eu6O6o7mxuXe6Krstvm/Eb8sM0N7QIs6+yZ3GeMcFy3XN7MxdyeDFU8VMx0TKm8wJzZnJ7MFkvMu9S8HBxUrKycyBzOLJWshoyMHGQ8ZTysTOys8tzR7IGsT9xMHIVMtpygDFwbxnuKe6574ewp/DAMQcwrS8T7dfuQjDn8uSzvDMlMp+ykrKj8mYzFfRMNJzzULF+r/CxBrQWNjP2TLVTMwSw0vBeM4w3hvmaOXN3NXOD8aOy/TWoN/04XTdtdNuyfbGYNGo3UbjNuFT2EbMN8YwzIjW+NzB3D3Wyczsx23JHM+d1cnXKdQezfbHhMaIxgLH5MeCxxjEa77PuBu2wbivvuzDosajxZvC+MCUwYbEeMZJxRvD28RpynjOb87ZykDHqsWww63Ao75Avey8H77Nvf66FbhOuL264ruqulW5+rkOuyu7BbpWuYC6bby1vVC9DbzKu6O78Lkrubq6Hbyauum1DLTDt4u7drvmt/+0s7UduOS5obrTuQW6GLx1vZa9yb1iv5zBT8OHw0HCJsGtwfrCvcLjwD6+7Lq+uEy5zLpovBK+775Avmq79biSuRW7lrs5vGa91L0wvS68LbyIvM27obu0vZvAfMLTwozCkMFKv4++dsC3whbEycMswti/Hr5DvU694bzFu828dL/iwW7DS8PqwA+9z7k8uiO+h8KGxWLFPcKzvy3AHcGkwIm/or6XvXm9+b3Nu7u3PrbxuKy9YMAbvgK4J7Sntz++2sMQx5zHCMb0wvO+oro/unq9Tr8Nv/C+PcBbwUrBCMHAwc7C08MyxM7CdMCUvga+9r6swDTCdsKHwerBKMU9yEjIUsWNwSm+7bvGvLy/jML8w8nE/8WPxsLFkMQRw7fBM8K0w9fDnMFivUa5SbaqtLa0LrbyuH67yr00wOXBJcLEwbTBeMH+wG3Ai7+uvcO9asJayBTNV9Bj0nHTFNMY0I3KGMaCxqbJJ8zpzWLOl8z3yPXEVsLywU/DnsQCxSfEZsJSwRHCx8S1x0bIqcW6wK27U7r+vIDAoMMFxuPHX8kLysbIqcWpwt3CYsfdzHLP/802y8rJU8m+x9TDqsGTwivDpcPrw+nDmcSGxp3I1so4zfTNqcvpx0bHJskhyqjKasudygfHIcM2wsrEM8qNzvHOT8ztx7zEOsWYxw3JD8hKxvfFccdbyOfGr8SMxcDJZM1oztbMVcppyRnKD8oCyVHIY8i0yczLfs+m0+PUTdLTzZXMDM880GbOwcrtyDzKwsvKzAHNrsvGyEnGEscNyhnN0858zlPNVs6p0S/UHdSq0azNBsoEx27Fm8a4yGHJJsjixz7K1czizb/MG8laxdfE8cZyyGLIzsf5xyXIHMfFxhDJD8vGypDK/MuAzSbOLc5qztfOSs6UzCzKH8mQyn7LdskAxTXC+cP+xkjIYsfYxfLFKciGyuLKEcqEyvbLZ8zky8XLlss7y3fLRMv5ycXIcchnyNDH0cenyVbMBc820RTSPNDdzF7LLcwhzTLNuMyly5XKvck4yPbFesQexAHEqsU6yfPLz8w3zIbLAs2Jz93PyMw1yATGSsaEx1LMZNJo1ezUddE/za3K28nEzBzTFdgN2efVNdFR0OjSHdS10iHRntEF1d7Ym9n61tzSi9FF1GDXKti31izVDtZc2PnY+tbE03XSAdRX1rbXUNdE1cLTO9T81M/Ue9RT1bTWXtdJ11PWodSn0xrUF9Vk1cXVcddX2bjZl9jP15PY1tlN2jTaTdrW2qHba9zJ3AvdFtyW2ZTYFdq62k3YI9Xf02DU5NQj1UTXSNnO2YrZRNlX2czYZdhW2GLXP9b51abWX9jW2SfaxNjE1mfWLdiZ297epd993WbbDN1c4YfkXORi4FnbQ9xm4V7kAuX54/3irOTc54vo2+PN3FHdWeQV6D7lg91A2VjeW+Tj5X7jTOBK4DjjUOWz5BPiEODO4rbog+zw7ATsjeuJ7F/wK/Q38yLtsejr6DLpKelP6Pvm7+f46pTtue226qDnQOdY6Jnpw+jO5THk2+Wz53/njOV45PTmdekU6XnmtON845Lkc+S/4ovgs+AO4g3jSuN34sjhhOLZ44DkceSk4UXdEt8Y5Knmu+h66xnuBvCZ70ntFOul6eXqZu4s8WDylfPZ9Ab3kfqo/HT6CvSO72bzk/rQ/vv/Vv/6/Lv6yPq++Wn1AfL08TzzE/ZA+bj53fc69tv1//Tz8lHyGPWl+Ij5CPe089bxPvFd8/r2YPc+9K/yOPLE7/Tu4fEE9L7wpOmq5X3iyN554W7mQujG5C/cNdU51EXVbddo2QTauNf10IfJmseyyufODtGF0AvN58XqvVS6Gr7KxHTI5MhhxpvDGMSOxJ7Ckr60uUW3j7VEsniwZbFGs6yzTrHHruCtn60WrmWxfrYWuYe3I7O4rVup/KbkpR2nZ6qOrPurrqlJqPSov6nypwekZ6AzngidLJ1hofKnjayFrdSqJaapooWif6VRqd+rEaxzqq6ppqryqxet1a4fsHCubqnfozui4aNnpfSkiqEFnkuf4KLEpAKk6KAQnQubhJ/Fp4et+q84sF2uqasgq82t9K/8rkar06VLoOabFZzBn9ehoaD0nD6bYJ6coyanzKdYp2upY65zsf6vRasXpZie4ZoLnVyiWqe9qi+sBKvnpiqi459BoH6iGKR8o1Wj+6QgphGkqJ+XnJ2cl53BnV6fhaMqp2ioFahpqKaoe6buodScq5hflyeZwppfm96b2Jr/ltWTv5WYm1SgJKLWoIeeUqBIpKSkcKEBn2efkZ+2nSOd/p96o9yjtJ+NmMSVFp10p/CtJa7kqE+h45xjngijDqcuqECnIqdsqJ6ph6r1qQWnoKIVoJahwaNhpHmjPaKqo1SnEKkxp/2hf5uLmMSb26JQqTGrBaifotGgG6MZphKoe6bQoqSg459ZnSSatJggmAOZW5s+nKWYyZERj6yV9p7qpDynRqgMrNGx47VdtiSzkK3BpuqgqJ2qnP2d1qDPo96lY6Ypp6up+auZq6yntqLhoemlLqlDqKCk2qJso8SiTaDUnnOiTqqhsRu1obO9rbmlSJ6xmSCb/6DSpuCqJKtpp36j76LKpYep2ao2qQqmO6TMpgSs7q3GqBaccI6Okcuc/6Ino1afApvimpefiaUWq4WuBq/GriWv1K6SrAqpb6WxoyKm1anMqp6nbaGPm+CZlZ5FppCqKqmjpOGjA6iPqrWpuKczqCGq26lPp9ijV6NSqR2xa7WNtI6vF6oZqbuqYavZq1qr+6jyptCmfKcfp92lFaUQoyWdd5SRkcKXvJ9opa2oKarhqS6owKX5os6gYaBboIeffp1lms6XWJiAnM2fZ59lnkWh86VcqIenM6VPomOgQ6DzoESjsKVjqC+s1K5nrnOqkaS+n7ycb5mBlB2TRpk6oUqmBqiAqKuooqe2prClcaFLmU+QAo++mAWjpageqhiprKbZp6ys4a/JsQCycK6OqK2kXaINoBKeYJqsljqYpp3+oaaji6MboiihIaIBpE6mfKk0re2v269ErEimDKHyoP+kA6nIq0WuwbEwtGKyUaxypUmi1qIppEmkkaDnmGGQJ4uKiJmGFoenipSOw5BFj5eL+4vzkA+XHp6RpY6qEqvAp2ujQqBanlec+ZpYmrCZTpqfm/ebhZzFn1ukJ6cfqFCoo6flpWahjZgFkKmQPJZPmo2ceJ04nrShdahZr6SzJLTNsA+tiqt6qiSogaMTntea1Zson2aj+qZhqa2pI6fUpNWk/qQFo82gPqBQngqZkJFni8OOSJUomnifwKW+qxWvHq9bq+WkB58xm2Kc26JkqI6q+Ki8pVOklaRkpF6jcaHZnNCVfZFpltOeMqMwo4mgdJ7jnh2h+KLrod+coJa7lPiYkZ/lo52lFaZ+puumkKgeq1+r1aiLpemioZ8Vm1uWtZDliiKKCY47kVaTnJYrm4afd6FaoMKeXKC6pKyoEapNqZqnvKPHnZiYyZPpiw2CCH1/gPaIepLWmj6fGp6Ul6WRlJWvnNaeA5sNk+eM5Iw7kIGUiZgPmyOd36DwpM+nkqgSpqKhep2pmkCZ+JecleuTZpUzmOmZ6plvmTyZG5jBlyaaqptjmb+Suo3SkUmZj59gommgrJqWlLGR3I/njIOMMJBJlBeW75TkkeiRipVVmJqYWJcRl06aup8wo76lAal0rJuu9K7RrN+m259SnImagZdqlHWSXJCIj5KV/J22oVqgRZ6Eog+q4q0grIOmBKJroTahlp5jmnaVC5F5kf2Xl57xoaKl1axEsxa1MbIArBikEpylmCqaJJvwnAegCaGMnn6ZCJWDk1aTfZIukqSXpaDHplen4KGGmWaSKo1kjGGQypJ0kaqP8ZK5mX2eb58qnKOUMon3hAyOYpVdlxaW0ZY2ne6k26j8p96k0qLio3So0a2usMqwQq/MrQyuMq99r32tPag+ocKcn5rEmwygnaHsnm6cs57/ov2n1a3dsRGy7K2wprKgpKFUqIiutrCxrQKnV6A8n1Gmg65Rsc+t36QfmmyXkKEPrpe1sLaTsc6omZ+Xm7OjZK79sg+w7aV4mZma56VcrIirr6Qmmh+SuJK1l/eb8JwRmwib6ZynnUqcvZjMk7KNLojVhaGIu5ATmaeex6EmoxqkBKUIpg6nsKZjpCShIZ2BmuecAZ8wnXWaIZnomVOdiKFDo9+hb59UnjCe/5yCm5eb05somqGWuZKGlPOd2qXap4mlVqM4pFeoIq5VsqKzArNisY+uxaqTpo+iL6BVoBCh+59xnEaXlJGujGiPOJkroIKgtZljjeiDnYi5kw2bop26nKqa7ZmCmzOd05v3l8qTdI9Mi2eLS5FSma+gSqU9p6+nVqVkn6CYR5SZkmSTI5iBntyjYqrNscK2G7gjtvOxYq42rWysnqnoo1ScDJexlo6amZ9UorKhAp+pnSGgpKRSpyqmvqLqoGGhTaF+oEagPaEuou6hk6IopUynbqgMques9K5crU6oSqPIoUihA511k8SJso0tmKCgF6aWp8Wmb6VHpT6oqatPqxqnyKMTpVOoJaulq5Ko3qIjnFuWF5asnGOkF6mTqXemHqNZoX+eU5ptliqUKJRVlJ2TLJSilpmYspiumN2amp3undmafJWJkEeN2Y6TllGf6KS/pSihXJmTlNqVI5o8nb2eY59Vn0adp5hqlE6T7ZSulSKWApr4nsGhHaTJpfOk4aPYpfqof6jio/6deZkgnAylaa0XsrmxEaxKpcaizaUKq7KveLMftD6w8Kknp9Kp/6sXqGqca45tjraaPaQXp+ikoaCznOWbQqKGq0ew+63KpKGY2pJ3mO+h76hQrAWtw6whrPKrEKy2q3+qGaiwpCefJp0VowmqRa2Tqx2maZ/2mliakpxSn0yh+qLColOeCJcrkv2SPZXBk/CONI1Ykr2XiZkwmhqcEJ5FniudxJyDnvmgjqJ6orWfvJqvlcmRXY++j1uS8pRhlgKXu5drmU+eGqRKpn2jtpyclT6W5Jybojyn9qqHrcquvK6prderFao2qGalZaOjo2ymsKoSro6v+691r4uueq5MrVepgKVxpTWna6cypYihhp5ZnNmbpJ44oeOgVZ4anSygkaULqtqsOK7trYSsOq39r7GxMbC9qe2ei5Vulk6fyaa0qKKl66FToAqfN57wnVadlZynnjGjsKVWpC+g7ZvgmK6VyJSVmcigNKVspZei454Omv2SuY55kQaXyZtbnu+euJ9Lo9SndaqFqXilT6RGqC+rXaqdpNCZvZBRlDee6aN/pPig55t4nJyj5qh9qJajDZ1KmEaa7aJZqmWsIqmGpPWlxKufrg2spaWdn1mhcKq7sauyAa1zo1CdrZ8dpFike6C+nYyhrKnAr6qxWLB/rfWq3KltqSKpNanZqZOq66q/qVKmsKPZo3ikr6TvpeSoJqsgqeCggZStjoOUpJrKmiWXNJe1n8ypWK/mroWo4Z0lmPubCKH4pMGnL6mVqMGkJZ6nlqeQDI5HkFSWvZuAniife5+/oeOl/KmYrRyvbavnonueuKROrKivEa6tpx+isqSwqqGuVK8LrBamKqKzopGlLqjZqVusnLKkuYu8k7mvsROqPqx6tPy43bZTrqCjxqizud7EIscAwN2uk56YqhS6vr/wu2awNaWEpMipCa2FqiGh75Rqls6kiLJLunG6GLVCr1Ku8K89rrOqJKmkpwSkLp9lnHSdkqB+o86kTaQIo3KjPaVzpVCiUp5CnXSdRJ5yobqmJ6sZrOSpt6Z9pIij06PgpUapQ6ulqXSkGJ7om2SeS6OHp4OolqdWp0moq6hQptShOp/GoHakEqiXqZSn16NnpaCssbG/sWGtzab4o2Ona6tnrAuqU6a0pwqvxrQjtbawRavgrTC6WMSnxn7AbbPsqUW0m8JEye/HR8BOt0G1eroMvwa+KbYDqRejLa6auU69XrnHrySoa6sQssOzoa5bpBudQaQlsNC2KrafrdOeC5cAns6kraXKoAWbzpial3CUT5ARjVmOHpXMnPihI6MEoLeZk5Sok8mT5pExjaeFOH7YfDCAfoMDh2qMbZRZn0KqmLBAsJqpUp8Plc+QUpSul8yXf5WLlB6Y6p2nog2kBKLbnyKisKejqzmtCK1WqiSmGaNuo1Kl4qS/olKjXaZ2qQGrdqkjpTGhI6JaprWofqa1nxWY/JmTopqncKbLoOybRpwQoZCm+Kt8sN+xo6+aq6qnB6UupMGlY6qksS243LrRt5mt3J3Ildmd06ZsqQenCKa0qLiqoKnTpOydZ5oxm9+d4J8PnlCaZ5ddlUmUx5J9kbWSZZbvmSWbB5pMmB6YTZnVm32fuqMop8eoh6mlqQqoAaPumM2Jd3x1fFWBsIFEfHlxJGyRdsaE045ak5+UNZZum1+h8qSspQWkS6JrouSkC6h/qo2rjqrupyilBKO8oAuezJl2lCaS95QSmkidqpyfmTGWxpIPj6iNTZKVmWKetJ4cnD+apZnEmNGWdZUllUmU1JLUkTOTwJiLnk2fEpv7lACTVJbJmO6ZVJwPoHSiY6J4oS2gn572nLGbp53NouGlvaTHoSmgxqAcomOjN6Xjpqil4p+DmFyV7Jl2onunK6cwpLWilaX4qaKrCajinS2OoYCkgZmLkZOqlemRd4xMjV2ToJo2oC6kSah7q5qss6zSreqwVLMVss2s0KW8oF2fV56imv+WQpiknrekgKk0rTOujKtPpsOhAaDTnrScPZpYl7mVy5dYnH6fd5/5ndGedqI4pfGkyKMapJCmVqn/qFml9J/Pmz6aUZq1m1qeSqKXpZal5aHbnG+aCJtgmhuX8JQDl9iaBZ4UoGKg7p6GncmcQZ39nzSjwaRDpG+hoZy3mNGWjJYvmDGapJtBnQ+geaTip4mnX6I+mZaQDI8Flg2ekaI6otKb2JEliyiITYVggquCX4lXk8Wbd6E8pJKjKaDzm5mYzpg0nnekCqhwqCGm7aGbnnyfaqLKo/qiyaEcoiikIKjxrBOvjavvommbL5xMoxuqxKwmrWutEazIqAKk251bmGeUtJFmjn6JVokNkzyeo6OGo9efwJojmeubv58Bo32kHKTMoY6eOp1xnh+hTKOMo6eh5J0+mHaTbJVqnNShkKJAn0uaqZYKltCW+pdImV6Zb5fNlFOSE5DHkkWdkad7rCOrUKTumyuWRpIyjZCHVIXQhE+DyYGWgfOEQI5+l7yaF5aii/mFeY06lpKZZZnpmT6dTqL6prOqSq/fsy63wLjVt1O0Fq4KpQidQ5qlnH2joqpGrkOtm6iwpBWmJ6lIqtSpLamVqSGr16zbrZmtGqt+pbWehJxdn52hhKFgoRKkxKiOrZuwJbBrqgGe+o1xiZqVSKHFptKmbqOln8edQJ78oZ6lJaXfoFidfZ+8oz+mi6Z4pH2g35uxmDOZSp3eogKnh6hMqPimZqT4oK+fg6KUpkupHKmMpVKgRZuNmAKbTaDoo5SkQqOSoG+ce5fblE2UGZQGl5ae1qXZp4WkH54omPySbY+KkKaSLJOOlNCYE5yWmsKVMJNdlDKX/ZiQl6iTTZCjji6PCpKQldeWSJdXmk+fL6MOozqfnpo8mqWeu6HwoHydSZkYlxSZS50soXOjiqPooT2haKQKqMqoOqfUo7md9Jctl4+ZUp7Io/KmuqaOo2WfWp4UodGka6dtp6ykf6DxnDab5pzenqKcYZZSkcOVJp7oouijs6F/nu6drp/uoF+gpaDCpJqpYaxxrT6tSaspptKdiJXOkKqT8JySpdWpE6gqoo6f/aIjpzep+Kgjpo+h3Z7CnuSe1p70npyfrJ8CoZalHqovq7inJ6KWoXuoFq9JsaOtoaNemQebCaNvp4inLKckqY+s2q8zsb6w568ArsOok6DDmTGZ6ptNnYWek6BUohCia6Ckn4ShCaU+p0qndaSroZmjsacDqlCqgal7p5ijRp1YlnqT25aznWmjdKaJpouj6Z4jm7WaApypm+KZB5lTmUOaApsnmwidt6FLpjqosqdHp8Wo36lup4OgE5cBkfWRmJQBlWaVeZiGnkWlCKoerD+r6KcKpICgUp0TnSegMKPaojudoJQmjlSMvo0+jlCMCI3jlcmfk6b5qzuvoK+2rFWmnKBOn6efoJ1dmPeS/JAnk4+Yzp5+opyhMJxllR2Ui5kVnlqdMJdgjwCQPJmXohuoXqkfp9mh2pzXml2e0qStqLmry67yrrSpy5/XliCUeJM9k6CYVqHgphmnqKOdn12dh5zem3Wbbpu+m3+bqpm4l52Y/JpbnJWepKLwptaqbK2NrpGuq6yTqMajwZ9rnXycbZ7Bo42or6iYom6ZCZMTkkyTPZV7lyKZl5pwnMadiJ3tmxCagpiqlSKRoos8h0CIoI0vk22XLpkplyCSFo++k6+aPZ4Tnm+cbp6OpLWq8awoqdeg25kUmpueCaM2pqKog6tcrb2rJ6epoRmc8JTWi0+G9YUMiNiKFY+alDWYapltmKSV7JfSnvWkHap3rb6up60iqVGhEJeci7WEcoo6liKe2p+Wm1iSpIpJjoqXoZ2Dno+aOZSRkOCRhZQEl6GaY51bnJiYCpaJmRug/KM6pUimJ6ftpr6lp6RDpAmkxqJ1oWKiIaQXpu6oGKqIpy+jMqANoWCm8qs9rlOsuqbioeqgR6Hgop2l1qZRpUCiMJ9wnsug7qOopEmh45wMm9Ob7pzcm1+YLpT3kBKQHpKelT6YRJiylBiPhozFjpKRApMvlBaWrJdbmm6fPKM7pYSm4KWzpDakDqNHoO6bWpiUmJOat5lPlduQWpK3mMCdCJ7Bm1ecZ55lnTeX6I1WjEaVvZwansWaJJcgmNKad5oilpyOWYTBelt994mtlOaZO5qvl52TRI+CjcuQNJZmmC6WLpNhlWObm6DfowSlIaP+nWiXOpF8jsOQvpQulqCUgJR7lxCZSpcZk7qQQZSRmcqcxp0NnjOfLKG3ojGjY6KzoIqeGpuAlniUcJWglsaWjZWYlU+YipvhnnmhuqEeoK2ciJmZmwKhIKS2onOdTpfLkweWrJxjop2jPp49lHKT9p9TqlWtuKl6ooOcg5uQnkGi8KQPpd2iSaHSonak5qLdoPmfrJ1kmdmVeZQXlWOZtZ8EpJKkuaE4nuOc2JwRm7yYzJkGnNubbJrCmhyd6Z3Vmg+VN5G3kR2TwpLQj/+L04wJlPWb96DXooqjmKRjpbWk0qGLnZqY0ZJdjPGEc3wFdvx2rn7phUSKnotBjMiNKo72jXWPDZNfltKXBJj8mQ2dkZ+ioWiiWaIeoa6eDZ2umx6YRJIcjfiMt5INm0+gkJ9VmmCVKZQ1la+XGJvdnleh35/Qm7eaZJzxmwOYBJNlj5qLhYW9fi+CNo4Il4qa7ZlHlhGR+Y12jpKPCZAvjs6OQpX9m6Ceup0onZ2dYJ8MoRagZJx/l0OTwJCJkT2V2JdJlt2RfY77jduQVpZ6mfqXaJSUk9aXuZ1iolCkWqNDoI2bzpb1k4WU2pgTnV6dzZnXk46PkpNlntemham1pw2jBJ8mnSab15aFjyuJtIpIlG6d96EKovCdZpaCjt2Lt43PkumY5ZrLmAGW5JNck6GVvZnCnEWebJ9bn4qcHZVtipaBB30/ftCCUIe+ijyMEI6QkuCVPpU6kbWMN4vZi5eNKZGXlBSVSZLyj7SS/Jf4m9Kd6J2JnROdKZ2Mnkmgf6HaoHWeyZv3mO+WdZfXmDeY/pU6lAeSCY/tjQyS35mSoN+kjaeZqNWnV6SbnZmUNopAgl2EqZHYnU2ijJ88mIGR/49VkkWTF5DVi2WQ0pqzoP6fVZuOlyiXeZg5mVmXfJLQjWCNe5D8lDGbVaEepSyll6B8mS+Ud5M5lFySWZLslKWXIJ1Hox6nrKhTp06igZuRlVaTs5Rzk3KMXITnhduOxJS7lJ6SoZR8mXObrZhIk46OxYrti8CUYZ3toDafnJpPmKSZ8JmMlwWWYZgbmwqcIJ33n2GjwqTBok+e85qVmSCYTpcimGObOZ/SoDifgZn8j6SI64rdkSCWfJZak4WO0InrhAaGVoskjhSOXIu0iCWHNIWGhiGOfZarnJ+gfaJfo9Kiop+imn2Vm5Jdk8WUipR/khCPg43OkPWVIZkdmdeWUZTmkFuKgYQghEyF1og4kWSauJ/ungSY8Y7viq6MLo9gkyWajaDoowyjkZ54mQeYXZoonIOao5bkk/SU95bDlTCS1o9okD+RGpEUkcuQcpDzkQGXDp3rntCb7pmLnjukaaadpKagtZ5poCaiW6C4m4GYkpcLl32Yx5zZoEOhKZ3Xl/aV7JYZl62VW5bWmfmb/ppZmRyZjZrnnDGebZ5fn7OhnaPBohWfopqRmLSZfZwqnxKhF6JTo5mloKY+pK6dZ5TdjxeUppkZnq2h2aICoEmaH5ajm+ullqv1qrCkMpsIlamXD54ZokqivKDgnu2dFZ/ZobakiqUtpMejQ6alqGOo1KUhpA+kHaSCpGykSKPnokClcqlArAysRapVqRipqqdypCGghZrLlPOSopOglXmaTqDqo8Gj3KAYn9KhLqYSqGWnw6SAnxOZu5X9lVaXo5iamECZOpqcmc2XYpUOlsOb9KHEo/+f/5ehkLKOco+OjhWK+4ZHi8uSQZopnjCdHJqImDiYlpfDmP+bJJ5VnVOZYJQOleeZtJ2fnyegs54Em7aXQJj1m/Sem57gmuGXxZn7ndSggaDmm7qTkY5Qk8qZ0Joul0iSiJIrmQWg1aO5o6ahaaAHoA2hg6T/p0KppqiMqLGpLqmwpQSjjaTHqPKreqvOp92j7aGGofWiGKRaotaegp0FokarcrMZtyS2ILGSqXWi5KG2pEmk/54mlq6QpJGWli+cop82n2ObGZbJkDWQBJoWpRmrF6yRqS2m/qO8pLemM6btoSycj5jAl3yXyZc5mMyW4JWDmCmfG6U5piqiIZyCmU2aR5rGl1mXU5y7n3meZpyunHGeWqDaoAae+Jd4lNmXXpufmS6Ta41sjtyVjJ/DpimpvafdpESk66YKqMCkAp+tmwmdI5/7nbqZoJNvjrKPQJV0mMmXmJZSmWqdQaBaoaWf9pp8lACSRpZznsalzqgBpxWiUqBCo32lwKIvmpaRWZJ7m8Ckp6mMqXulqKAUn4ei3KdgqgWpaKQ3na+UCpF4lmCclJ1FmmeV8JK5lwOiV6jEpqidGZJmj6KVsJztoVClTKZRpWel8qYxqAuoAKXcoLuc35g1mKebcKEHpoOmZ6FrmKuV+J2QpnupXKZzoKuazZaMl+OaxZ6sos6lzaakpW2jkaB7nuudh56Zn4aizaf5q7esWKnHovadu50Anl2bS5Xlj0eQTZMwlN+PHofPfid/4YfykrydyqQAp8yk1J5zmMyUrZLmj6CK94JKf4CGFZFjmEacsZ1+nG2aYJnXmUGbB5wLnFycgZ0fnnmcFpdYkGCP95SBmv+bfJmTluaUhZT9lXqXHZlkm1ecX5r4lHSNP4qNi7mLIIgjgXV8J36gghaFK4lokpCatZ0enPaWPZO7lFCX9pbek4GQCI9Bjy6QvZK4lVWXRZe7lTGTTY9/isaJQo0bkLuQnZC6kWmUPpmLnuehxKKxoImbkJYOltOWcJVAlsGaP59WoFucPZXikWCTrpWTm0WjtagAqjmnA6OLnvuZupZ4lbeXrJumnUKbv5N0iQCDzIcKkNKS4Y8LjDONRpJolbSTco4mh2OCFInFlHCch6CVowilnaQlo9SfiZv6mP6ZPpwCnOuZFpn7mBaWeY0QgAl7koSPjgGTEpIEjzuN84p3hhCEoIpTkmqUvpE1jfiM5pKcmNiZGpeBkn2N1YlNipqMIY3WjF+OfpIjl3uaUpwknW2d9pxem2+YYpRskH2PRpF4lcqae56cn3+dVZb0hx52jHXwg+qNHJMymGeeO6OwpCmjQ5+qmb6W1Jf4lyeXQJZulYKWOpe1ldeRcIsmgqt3gXl6i56clqX+pvuiRpvRkuWRZpgynPOZwpMTjzmQepQ/luuSBoyJhhyJ55IlndiiTaJImz+P4IOKhn+Sh5nEmk+ZVpdvlTWTxpArjsOR1Zw8pvWo86MGmiCTApNflP6WHpwao5mpVK3yrNaoMqT6ohyky6MmoVud5JucnBqcCJs1m0Kc/JtGmEST45Ipl/eb7J7/nw+g857FnoehTKZQqUCo2KOZnYiZX5tQnmScL5Ryi4SMJpJ3lGuSpZB6k3iYq5vmm5Gc755CoNydkJgolGeSrZHhkJaPFY4BjkmUKp3Yooaj954DmVaXY5rwnJGcPJqCmFyYEZkXm8ufa6QwpRSh7ZhDjreCj3t3fHiAj4NphzuOr5RUl16XZ5gBm7KcCJuqlsKTeJMnkpKOJ4qHhhCIhoyuj32TBpltnRefep4enC2XR5CajUiTLpmwm66ckJ+SpH6pxKshqtakjJv7kUyNJYwMjvORUpT4k8OUypkGnyag+ptSlEyNA4fsgiSFzYnrikyLno9LlbGawKAapD+if520m5ye7qJkpYmmmKhqqR+l45qFkXmSepZfloqSt5BIknKUZJUOlAyPs4Y2hDKN+5eSno6gWKHDobCfdZkSkFWJ7Yw9l/aeyKBInWOY85UblZqS1Y0Jir6Jwo57lRWaGJw+nVmfzaKJplOpuqnnpuGgZZkqk7uRZJUomVKaApnklXeS1ZChkSGSLJCvjsmRhJeNneihOKMHoRyc8Ja/kxOWIJ1aok+hJpkdjXOHdI3kmKGjiahIpmKeK5n9nq2mWaoPqZWhZZcrlKuctqiPsEGyDa0NoUOT3pETn+OqSLBsrtOlH5uumpSnsrLCtuSzRKuroZ+fhaWFrH6vsq0Wqj+oz6iWqhysUax+qVmiqJnHlVaZkKDSpjuqjquKq4KphaZbpOShPp6Fm4yd6KM+qfyqKanfpKmfrpsBm5KcPZ+XoZWhlJ+mn0ejWKYopWOfy5d7k0iTxpcTnNubz5cak6uR5ZEHkzmWP5qJnsOhvKGpnX6V5I34iXmIwoU+get+QoJSiDuLjYg6hd2II5J9mJiYOZNRi+iE/oHkgvmHKY7Zk5qZTp8ookOhGJ+VncqbkZnMl0iWWpOsj2KSW5kCnF2XOo7UiB6Lm5Gll6GbZZ9Do0emo6ZDotCYdo04iFaMj5NamAqZWZeMl4udsqQNqIKmjaGxm2yVsY5/jNmQHJZnmdWcXaEOpBWj/aCln+me0Z8+ovyk9KZcp22n4qcrqO6nJKbeo5qiH6JHosWgfJvYk7+RspjJn4uhtZ0flhKQSpH2lgubzJshmeqX9poinl+fIaCsoHGgNqD/oNCkqKkbrWWuVa0Rqmmlt6ICpoiruKzEp1id3o+IhqCIU5KtmuSenZ7/miOWlJImkqiSZ5KbkjGTIZJojm2Lv4sojt+QtpP1lZuWfpU4kySQLYuwhhmHTYxCkUmUOJXslDiTGI92iI2DVof7jeyVtZzPnzOgmZ7TnMKcAp5pnnWdnZqslueSCJD5jDWI2oMjhVmKJIwQirWHIIoFkkaYS5oim7idxZ+qnx6dbpeEj2GJK4kcj82VRJjvlXySIZFgkd+QlI9+jtiNnIwtioCGxYahit+LKogigtyAXYeUj7+TgZM7kciP/I8Zj6iLhIhliC+Hw4R9hf2ISYwxjyuQ8IzQhlyD8oXvicyKOorniliMao5OkOqQtZGvkt2SXJSDl76ZJpqxmTOYbJYemHabF5yZmZiWlZailymXBZWMkimT+5Tnk/qPjovqhl6DVoFpgGuCM4kBkuCZ6J+7o3Wl2aXXpo+oJ6jComSXH4mdgImEoI0vlDOXTpmGmoeYHZPWjYCMk44Bkv6XI59DovmfBpv2l0aYYJhelmuUb5nIo26tVrMHtIuuiKOkmaqYo5wMolKlTqQ2odSftKLXpR6m06IUnbSYoZusoM6h3Z6ZmlWZWZvYnWqesp1onXadCp3snUGgyKA4nd+U/4jQfpx/z4Z7ix+LDoX9ggKLm5KtlCeR5IoYiI2HeYVwg+CEnYoNkU6UiZbqm5egrp9yl4iH1HV/cAR5aIfeksyZEZ31mw6X45DnjS+RxpYomoqZmJeumlOhwKRvoq6b5JQQkqyUBpmomqyawZo0mQeTLIfBesF3VXuQfX6C05APoM2oRasgqtem36FtmpaSF5T2oRev1rRZslmoUJnQj2CR7ZTLl52cYaXlrCivwKtNowuZT5BkiH6Dmo2coZKv1bT9sj+sSaVxop6hNKGmoTCkc6jpqnapl6Mzneuej6Sip36o8qtlsKixZK3GoteUroxhjeyPapSVnmmoP6wPqc6fuZb6kzyUMZaImymhcKTIpiOoJ6bPn6aW8Y6pjNmO+JBZkWmPVY2ojrSUNpyAoFyhQqGVoPqelJ35nCGd/pznmfeVNpbfnEikmKYQo7aca5dAlZeV+Zc9nKqiZai0qm+pLaayoieg152MmtCW0JK3j0WRlJcAnIabKZdTkwqVgZhamBuUKo9ajc6Pj5N/lY6XOZtwnlyeU5pZknCLWJRdoSmoFqgfojGa0ZbWmMGaJZx3np+hW6N3oSWc+pOUidl+YHfkevaIMJTCmFiZu5rInbSf2p39lhuMeoJjgU+D24JZhG2I5ovWj+OVOpv+nIWZlZGvi9mNnZQYnNOhl6NToCqX54jZfkqBcoa9ibGMxY+alDeZgZyEnnOe7pvvlsuUX5f6mV2ZR5XkkwmX6ph+l7KUhZRWmn+jOKl+qEqiKpycnD+fd5yplCOP9ZBnlDqUqZBpjvGQaJOPkNqLD5E6nPqj7qUko5+fH59fn/OeB6B5oQKi+Z+MmrOWhptspkKvGrOGsaersqULpN2jQKH9nJGZ35gNm7+ct5uDlyWTpJS9neumCKy2qzWnTqJVnk+YEpA8iD+F34hCj1eUM5fDmdadhaJzpHahbpgzjeOLApSnmdWZX5U7kUuSdJYZmp6bEpxrnBScoppvmGWW3ZOGj6eKEomTi3eNO5DSlG+YpZplmwicO5y1mfKWJ5UhlPeT5JTyleaWD5nZnYKjBqfSp92kD5/XmOWWO5oJn2eiYKM7oo2fyZv2l6+V+ZUpmGmbQp70noGe7p3znWiepp7JnqafvKAFo5CkYqN4oNWerqDOpCyosqi1ph2l0aQEow6fq5rxmPGakZuumamWaJK1jvyN6JHHmMqea6BwnRSZCZWmknuQeY1Wjc+TCZutnYOZoo1BfU92v35rivGTQ5oPnWGdipzCmluXgpL+jT2LQ4r/hxCE74D4gEaEPYmPjD6Nf4sViViHwYe1iGGIK4pTkfGYM56sn4KeaZtmlvGQ748Tk2GVf5bolX+R1odUe2J1rXifgLiLrZSXmHqY6ZVzlNyU4pGoiTuJCpPWm2OfXJ2XmOyVpJtIo4ykX51HkfeNnpY3oE2kn6F5m+SYIZrkm+mdPZ9Mn26fNp4zmRySjYyUiD6CpXpDfPeJyZW3mWuWg48qitCIDYl0hqd/yXifdlF5aX35gW+GpIqrjjyR6JIelEKUgJQgl+ebQp9HnkqYJ4/TiOmHTodFg3d+dYF/iSSOiY3Pi5SMF49SkaSP7IoTijqR1JnVnV+dlpnRlimWQZQIlMuXR5yenu6cOZmxlvuW75g1m6GdfZ8Bn4uaK5H/gvx1O3MfeHKB74kTjouPHZAKkQiV35k9neufBKNHpZqlrqMqoNabqpjaljuS8Iwnkl+awp73n42dmJghlaeUBZnSn5uj46KfnzaeT568m8SWG5L+kGqWHp2Nn1OdsZiZlTqVbpTRk06Wq5u1ntqcQ5ctlUmZdJ4uoliiQ543l5uRqpQwnNGgDqDymjKVcZFbkT+VW5rwnSGdmpbzkRKVBJkgmQ+W+ZI2k3iXUJv5nCycyJlBl+KTj448h9SFxozElzihFKUbo86cjZVxkuOS9ZE4kAeTEJhRm+qc7Z7tn72dBJmLkr2Lb4rZjZGOMIssi2mUTp5OogmfdJaajp6PxJWbmsyc9JygnpqhWqKEn3SZOpMFkzOXp5pqm0GZyJQlkuaUE5uZn+ieEJgDj2mI/Ic2jFOPUpKOlyKcs56HnS+YYZMckLeNQpCTliyaNJiWj3KFbIcpkTeZSp3AncubCpgokz6N1oYDhsqNP5bwmpubA5oLlouOQIarhbCLipAjlCGZ1Z2snyud1JUPjSmLwZGjmL6b9JzXnaOcL5vNmy+dzZ11nAWZzZbglg2YQpeEk4GRXZNRlp2WMpLjihiIB4q3iq2JyIu5kKmT/ZRIljyW4pOfkSOUsZbKlROREYs/jGiTZJiSl6GPIoShfcV/2omak1aaxp7aoSmk7qOunhKYtZbMmveeeZ4Vme+Pd4QbfdKBOItekiCWipbMlRCYp5xDn8afI5/7nbefKaR3p/imTKI5mi2SS4+ekKyQkI6IjLONY5RknPmh+6OIo8qiTKOVogSeV5YWlcWaAaC2oUahlp/InK+YlZU/liaa4Z1RnTGWb4o5g/aExYcTiUaJUop0jyaVdpcElr+TN5SnlpGXN5S9jaWJd4nIis6L/YyfjvWNWoq1hhCILY/slP2W1pZJk1GMEoswlayg8afyqWGmsp4dlruPGoyeiRmKMo8OlB+VLJM6lvGd9KEon0uVMYf8ghSJVJDLmM6g/KQopP+f9p8ApCWmMaWso36jyqRLpVSjOp+rmPaPlIhgh7uNU5TSlS6RXIfmepFzE3ZyfgyHr441lc+ZJpxCnZidgpyymLmRuYq8idWNno8zjd+Gq4NBibGRmpbdlqeVEZd9mxigfKUzqV2p/aUsn5SV8Y2Viq+JoIzXkb2VH5aSlAqWhpmNmkKYX5JOisCGkoljjjiRbJCMkA+TVJeXm/KdFJyPlGmJB4QQjPqV5JqDmuyXaJnPnx+m7qh1pw+k6KCBnyufO50tmkKWxI76hjKMm5bwmuCZS5ZHkv2Nv4lyjM6We5+rovugepsDlEaQD5ZYn5SkoaM+njuZYphxmyqfWaH4oL+dy5dykICN+pFgmdKdJZ3sl82Qa4yfimGKp45DlvybT52mmrCWcJdQnF+eyJqNk0qOFo4jkY+Vb5l8moqZn5VfjFN8XGxZbmp6G4dTj6CRJJAyjxqSLpd/mxidN5tMl2iWPJhmliWS1pCKkVGQZoxFhryBrIf0k9ycL59oncubZ53IoPihNZ89miaXxJfQmL+WbpPMkzOYbptTm8CYz5VNkv+LCIXVhbOOnZaymV+XcZK8j1SRZpRhmKSbJZuXlWuOQo+Nl5SfwqPxotydDpZ/j32PaZjQoxyr46vipbKZZYs6iB2SE5x1ocCix6F1n5eaAZOtiP6CLYXDiVmRlZpPoWiinZ1llomOy4YtgvGBGohzkFGUTpQIlaeXyphfliKSK5AUkReUD5h0meKWh5ODkYWQvo8ujSKH1YGbhdGNVZJAkn+R3pKvlO+USZSdkxCSWY7vioqLzJBul16b8ZrclviQJYvzhh2JDpEmmG6ZfJQ7jdOJtInCiIyHWorPkbGX1Zfdkk6NeIyGjlmOBoyoiPuFDIgvjfqQ0ZDyjKqGEoLOhemMaJF4kbiLX4OngAGIYJJcmtmeCZ/3mt2TToymhQSDKoV+ikKQgZWLmP+X/pMRjuyLqZKNm0WfEp2JmEOWoZbalUGSg4zhh42HMIo3jWeQK5E/kMqR55Q/lV6SGJBOknqWFpqCm9mXC47sgax5cnlOgJKGl4n/htSAy4HPjeCZrqAhohagnJ2jnUSfz6DxoASfnZtalkmOWYe6jB6ZB6FvoSKapI//jMaRXpihng2ilp+NlGOBQHYcfiyH3YrUityIiIaxhkCLSZBKk1KSro66iiuHx4Q6hXKJ7I4wkmuSao+0i4yOWJSuliGVgJSikmqPUJBnlZiZNZpplqGPoYf/guyFv4t4j4mQ+5BhkImOeo3yjKWLOYn6iqSR/pX+lbeS/4+Yj5qPBJIsmOqdaaASoCOe95qDl5SU4JRLly+ZjposmzqZOpYNlnmZkZ3Znrac8JeFkryMgIjmh+eKYI/Jk0uYn5v5nBOdKJ0BnE2XSo71hEWDaIhqjUuQ8pKblnWbbKC2oVue+5rbnMOhZKPbocOf8psxlq6UzphEnTOgk6HpnxyZUo0Fg0WDE4rxkaWZx553npqZ/5Wul5Gaw5lik1eKHYRmgq+DL4m+kvCdz6Y8qxCr+6Y7oSacxpmRm2ifB6KCoVed/pUQj1CP5peKoI2lQKelpCKc143Kfwx+johYk+CYdposmgiZGZjYmW6edKI6o7Oec5Q0h+F+QoQbjqGT6ZNWkDGMkooSiVCE3n5bf5CHD5CJloua+Jrbl+GRG4nxgDx9n31YhfCNbZJtkpiPMIxQiHKCQ3s1eOh/sIwClr2Yk5eblauT4JH5jSCJiYm7kG+ZjJ8Ios2g3pxlmLKUlpFOkHySE5XflFCS9ZG+lYGZzZj2kQ2IAYJAgvuC34BvfqyDkI1AkxuSiYuMhryJOJAFlAGUKJGMkNCVNJwdn4OdZ5gnkl2PBJDHkLKP0YwZi9qM1JBAllmb55zymJSPJoXUgcSFDonaiKeF04Fzf26FcY0Skw+bs6H/olifOJiokAiMn4wdjxiPMoo+gS58l4CphgmIQoJVdUJmPV5zauN6Nob1jAWRI5NTkquPgJJ2mcmeTKDOnRCbx5lTmGaWT5UHlzCZL5g2lheWp5e7ly6VWJIKkMWMb4lKi8SR0pZDmBSWUpCghnKAc4fkkV6XiZWXjHuB4302gWmFlIf1ifyPlJjxnm6fipg1ipN5hnkwhiyRbphYmmGXDpN+koWUKZShkMOJwX8oer19QoW8jROVQ5i7lYCORIXOhjSRRplgnBObQJZCkTiP1Y+YkQGTwZRZl3OZGJlelq+Tt5Ltkg+TgJIzkAKMrYjqiVePx5XAmcmZhJcflr6WqZhFm5WeiaEioyykPKUtpTSjap/RmT+TgY7yj2iV8pnkmZeVfZEUjlOKSYgjiQSLc44Fka+Q6405iqGGhILzgxGN75QgmBCXApOmjA6HwoTggvx+vXwegiyLMpMFm4WgIaIUoFKbz5WXlXqa5JxCmBSMv4G/iRaVNpi4kn+Gdnyqgx+POZURltCUypQ5l8qcp6Fjo+KhKZ34lwCWVJf0lw2UR449j/KUAJohnW2e+px5mKSQx4eDg0uJIZNYmE6Wf41ig7WAsoShh2iF+X36fpCKypTxmrac/ZmTlmaVlpQ8khiObIlfheOEmoYri+qREJZhlL2N04i4it6NWo0NiXWExoEPf9t7bnfkeImCpYx3lKGY6JrJmyCZE5HTgwd63oQWlI2cbZ7sms6UqJEvkxOXBpovmuCYuZmlnGGdPpqbk8CKNIKJfzmC2IWLikKR7ZhIns+ftpzZl8+VepgpnWCfdp2HmR+UCZDukKCS+pHsjMyDoYDpilKVP5pcmIKPJoSigHOG8oxXjxSO4o4rk+qXDZrDmJyWR5b6liSWUZJejjmOO5JblzaajZm4lpWT4JG5kduR2ZFDlH6XBpmCmZGZL5lrmEWZu5wZn/ac3paLj32Nu5E4mZig/6UMqUmpxKYKo3+giJ5SmzOXL5aXmHCcw53Pm3uY+pRAk0KWiJ4zpsKpY6mipfWiZaSZpjGm36B5lwyPlJI1nhel46P1mqON9IzqmPei56flp+WkIKLSolalC6VXoT6eKaH2pFGli6MjoCuaXZK5jLmMVJGnlvqZIJvNmdCVZZBgi0yJFYwPj32NN4hmhSmHfok8i0KNC49fjZ+ImIWPh2GM4I+1kF6QW4+VjkaOApL2muGidabxpcuiVJ8KnJWW5o7/hVF8sHs8gvKF7YLLeXV12H00h/qKW4qDiXqKAY7Vk2iayJ62n7acbpaJjguMipB1leGWmJWxlPmT2ZJak1uXrpoWmi2XuZUXmj2k56wPsLSseKN+miKZ9pxInjaaKJT7kSmUU5ZzmCCbSZs5l3WSu5Hfk1eVjZM9jM2AGHy/frOEB4s4jUmMHIpJiLmJD4t9hwd/AHfGdn6EUZQvnsGgyZvljw6DAIFYiniT6ZcUl1iSnY5wkIKSYJD/ihCGW4gGkF+XFZ0lofaiKaHWmniPsITDgYyBX4DCf9t+THzrdoV0D3xhgzCE04FJgxmL5JNQnAOjcqbjpcigbph0koKUsJlynLWb5JgJlr2SSI8WjfWK3YkriK6E/YGUgtWHYY5nkjKShY/ykKuX3Z0Ln9yayZRHkE2RcZcdnIGaHZIOhu59+3s4fQSB4YJHgT5/hIEchvKLtpK5ln+WSJSNk7iU6ZXcl+eZfZmsl7WWWpbvlSyVfJI4jP+DNX6BffqAOYlikoeWdpOhiQWBkIXzj8KVW5ZBk0yO6or6ia2JYIcGg/V+eoCAh4ONMpCDko6TqpG+j+iPUo8WjPKJro0tkweWDJYOlpmWQ5bekwWP8ImRhgGG5oaUhi+FP4NkgGJ7PXQgdQWCZY1mkX+NpYJLdDFsBXXZgjOKL4rui9uQ+JVjmo2dHJ8knzOdnJmrlCmNxIP0evJ3Dn5yh5aQaZbvl+yWEZQ3kNKMrYhKhZmDpoS1hwmKB4vui2KN8Y4tkfeUVpgwmEaTmYlPfL5zZ3gBgv+KnZKTl92aGJ0SnzWhzaJsoRqdD5gUk5WOaYpGiniMPYzAiYuHq4d/ireNc4+ajbqIPIEzdkVuenEde26FlY5vlK6UV5HrjEeN55V/nrChsJ0kkuuDyoNnjeeVu5sdnrGca5jCk3GPkIeLexB6pYVojuuQM45th0R/4XlVe0aAi4QyicmNG5KpleSWgJS8jtaIyIbRjJaXTaCVo+Sg7ZnCkkyPe48oknSUzZJljDSEy4BzhQyMhY5UizqHSYcgiF+FPYKxhKiJdIy7jTmO2o5Nj6+NH4q3ivKPXZOIlCSX5ZqtnBWa6JI0i+iGqIeqijKNlY9skUWT5pR+lQeU05GlknyVv5cWlxCS94mwhFOJgpFSlWqTDo0IhgCFeYm+jmiR5I/viYt/H3NMdGyDi47Nkc+NEIfXhV2Jm4pkh/2Cz4FXhUmK0I4dk5eWh5dVlQiR7Y0tjyGRuY7Yhxt+73YMfBeNPZzmpFemz6FAm76VNJDmiQ2DmX6ZfD98KYKniq2TU5vFnvKekJ5Bn96gk58RmUeQ54z0jmmQnY+ZjIyGrYGLhI+Kdoyyhzl+dYFAkMucrqJNonWeJ5yHnuWh+KJDn66VCorNhDSI2Y0LkbCRGpA/jdiKDoZJf1N/yoUwjCyP1I8bkiGXcpzNngudC5lQlP2OhoqzicaMRZHTlBiXHJh9mWybNJuRmeeXKpdmlWKP0YOZe/1+14MAh+WJR4zZjVKPGZHJkh+SKI+zjPKMco+KkuaTzpLDj7GLx4nYjDSQe5LskyiTdpEckc2SSZWElcGQ94bjfMt6EYT4kAKZdZoblz+VVpsoozCn6qYWpC6hrZ/cnYOabpZUkyyUzJmAoGujWKCImF+S+5V3nZqfFpojjimE04wNnuOnbagqoUCVgJAhmHOg2aS6o+ac0pJgiSGF6oUnhX6DkodAjn2RGpR7moGgnaM9pXqmF6cKpsajkaL+omSh/pu0lPmPu44FjVqLFIxVj66VopqwmuCZlpoAmsCYCZkpmtSY45QpkwKX/puknGGXdY0Og22BgopQl3+fR6CKmo6QtIhyh1iLjJLtl8uZU5msmHuZFZxonRWbEZarkDqNGIvIhxmJEZAemRahP6Q7ooqd15joliSWTJS+kKaO0ZDtlIKWlpP1jYSKJIrHiayKiI4NktGR+YzsiBSMJpOQmC2a2ZhFl5eYoprHl1uODoFFeBh2xXj1fEN/24CNhdiJcYpSiRGI/4UQgap5+HqPgtKHooewgzR/+nuUffKDNopJjMyLWoqzit+MpY7ojFuIYYkhk+6dKKQwpEOf+ZV4ihSDn4LWhOiFVoRGg7SFb4vhkgyZnpuimz+YPJEijD6O3ZLylLuRhYh9g2qKYZXsm4KaAZG5gAJxE3DneD6G1ZQFoF+l/qNrnO2QIIjzhZeGroYIhmWJY5Dnlk2aOpkjkgeHB4JYhZCL7pP+nPyiCqPjnEKTC47nkbaY+JwnnDaYW5XKlCqV4JbamUybMJjpkIaLx4yuk/ic66Kkou6aX4xagheKB5UcmpyYsZA5hOF36XUjfMx/6XzcdJVvAHqwjtuepKa0ptqfrJRpirKDFYQcikOSDJoonnKcipZ3k0iWlJgQlYqLxoYoi4KSJZidmQ+X35FFjYGMH40SjKeJwog1iXyJcYsPkUeW+JcslnKSJY4/ifKE/YJRgxSDZYTdh+CJ54jBhfyDgIYOiYKHlIL0e2V6zX53gx+EI4TRhQ6J4omnhsx/JHebc3t6uYMAjE6VNJ0qoW+grZrTj5mES3zadzZ8LYI4hWKFAITLgteC54Hzfw6A5oZ0kL6X5Jo5mkmYhZbak+qQQY9Aj9KPyI8jkCiQco8zj1COKY0Ai7KHhoRrg8SDOIThgUp7KnaefXWMOJZ4mMiUPpBljwWPto2SkFaVPJZ7kf+HeH1zd7p1V3awdXp7u4etkNWSC5Etjy+OVY9Zk2eXMJmslziSCosDhcF+8HXda7VjqlovTExL4lk8bJF5vX/UfkB3tW/IcMJ8aYzCmIee5ZxZkxmDCnSqbuJyj30QiiaSb5RVkhOPCY56jiiOaI7bj+CRYJFnj12PD49KjUGLFYmLhwuGFIJ6gXWHsZEwmwGgAZ/MmFaQSYlihd2DxoS1hrSGLoT0gbuD4IcQi/aKuoi1h7iIVYrUivKKFoyOjl6QXpK/l4ef6aQEpSSgbpnBkTmIwnxldHFzuHf3fEmAlYMRiKaNcZP2lqyXqJWEkCiJsIGugJ6JcJFhk3iPloYUfAl3l3eWfeSLLJiynSqbjZG+hcyF1472k+qUepgYoEemLKhGp2ykwJ/WmYOVXZZ2oB2rb6/rrEGj4paQk8KXSJpvmiecap8moWyfa5pUk2WK9IGHfa6FzZLdnI6jFafEpXifEJXcjAWS2ZovoDOi8aBNnbOY+pK1kAeVk5o0n0KiwqI7oYaeFpvZmCSa8Z3Pn1mdG5a5jJKFxoMEiCCRH5onnV+ZBJWEkSWM1ITSgHmAsYBDg4iJdI5lkJeUvZoDnJmVDogMen91J3WmdUB373hBepd8r4FuiF+PwZPvlJ6RoYjGfRx3d3Qac5hylnRJd3Z6MIAci5GU0Jfek1yJonubcuJ2Z3/EgwmEPoZji3mPDpKdkXKNvodZg49/GXxYfAiBpIKTf8t8QoKDjQOWHJnFmGeY1Zjmma6ZMZcxkx2NUocViJSNhJEJkqKOSIief2B0zG5gdkd+AoDzebpwlnVggzSKLoj1f+174YL2iYCKbYXogN2A+IPEhcaD8XxbcstnU2Y+cIJ7OYT7iA6KMIidhXGFV4VxgnB/qH+ogHSDhI16mHWceJnzlCGTypKZktCQsostgoV1D2/4dPl9D4RsiCeLlo4xkpmT25Hdjk+LA4dDg8WBY4SQif2Nxo5fjoOPY48VjoyN8Yv/iMWDj3+vhuOQVpZvl+yVPpMRkhuR7o3civ6KTYzVjOKM44zAjbuR0pZkmTOZLZZAkbyMXorUjaqT2Zb9k8mJGIDqgpuMcZUlm3CcSpkBlfyTlpWZljSVM5I2j5SMV4vNiWOIKolRjCWQhpM0lf+UFZMTjxyJnIVQhyWOu5a6nXGiBaX4pNKhh5tqlfyQ8Iweh1eBNX5+fgKEm4oRkPWTVpXAk/KNVoe/hZ6IKoxtjSuMWYwXj3SRcZDiijuF3oZni8WNY4+FkkqVepWFkxiS+5KVkgSNnoT/f6WDVorejUWNmYk3hhODWX2mdr91FHrWgL+FFIaXg6x/dnoaect683t7fweGY4xVj+iO2I7skZSVEpY4ksCMi4iGg4p9L3wkgQCCW3oQcdh4wIWBizKL14hAh5uHoYp3j4uS1pGKixWJEpPBnuqkRKQEnbeTkpDbkxWZUZuvmUuVao8jiqCKDo8TkoyR9YzIhN95DXFXd/SHcZI0k0KLW4DGg26Q95f9lqGPBopjjSKSA5RWkyCRpo4kjZiN8o7YjbaIt4CXfOx+PIJZhASEgIHjfUl6wndGej5/roHjgPmBModLi4GKl4bchN6Gg4qTi16Ipn9fcoFn+GeoaqxoIGnVdauEg40YjyWL3YPYelB5hH4AhKqJDIxtiqGDQnqneBWBJosUkpKUHpNEkSOPQYsPhu2BxX6je4530XNDdoKETpLQmFqYWZIIizGEdX1xdmBtkGWXbIt3dn+dh9WQyZmonoyc55JshlWE44kxi4iFWHtvc9p1+XzFgSCDcIJvgRZ+8njTdhp0P3Q9etB+BYEJgiiEIohviVmHSoPIgBKBI4MdhQOGm4iCi7WLIIpGibmJPYhagDVzrGRCV7pRLFrvaSd5W4IphTqEnILfgrmEF4a9hiOKho8HlfGYApvJm76aD5fxj56GdYMZiR+OiI2Bh2h81XPUdW9+tYWDiiGQ/5YDnD+c3ZfFkwaVwJnAnOKcfZsOmB2T1ozIhpeE4oWbh7aHtodmir2Nz430iUOD84BCi8CVLJoCmveX45QmkFyK8IQmgXSA6oRxjsiWLZzdn7yhgaFVn/KbVJkEl26UC5E3jKSIaIjjiVuLkI2GkTeXQZmflTOQMY/xkieWJpatktSOrI17jW6LuIbogjiE2olPj/+QtY4vjEKLu4ivgTR5P310ijqSc5HLi7+FwoFTfxh8tn5zh0GR1JhCnrmf4pz8l7aRpYkwgH96H35Jh8OOvI/diO1+XXyof76CvYXjiFWL848yl9+b1pq1kj6PPJ1nq4awg6y1oc6YXZZ+k/2M54WVgU+Cd4bci5OSQpklnBqYvYwFfdF24n+hitWQ4peSqDm4cL/9vCOwaJmfgnJ3gnBtbXBz2HpcgBCFloili0ePJpFfj5+JR4Dtdhx1PHwfiU+eSrBmuXy5gbBmnv+OBI+lkguT8o6viUuJBI0Oj+qOM49Kkm6WB5hGl92UWI+Wh56AJ40/p0635LtOtvWmWpLMiJOJqYicg45/V4Hphn6K6YhghR+G2Ylsi7iIhoPXgFKCTIa7jA+YSKIgp/algZ7Xk+KLQojliL6Mu440jJCEznwGe91/5omLk1WZ1JltluaSXZMclRWVK5VamkygGaIFoT+h5aPAo6edVpPlisWH94T7gsOGCo4HkmKPNohbgzGCe35/dmxzbXoxiamV55qil4WNsYJVgTWEq4Ulh1CLBpArkiaR4o0ci9GKD4umiS+HB4c8jPyRDJPYjneGyH2ae+h8h3tReOZ9G4x9mYyg6Z/fmFGP/IerhkiKuo0DkXyUUpYDlPCMFYFHcmpts3kLhaSKHo5BktiViZdxlqaR4IvThkuFaIgHj1WXuZ0+nwSbQpP5j4iRHZEGiymAhXKMbn13TH6FgdmAF39ggP6JRpQOmaWYi5RLjYiGq4fSjTGQNY7nigiIDoT1fV172H//iOmRRZdrmNmW8ZTLk4OTgJKlkMiOoI0yi/eGGITjhLWGrIX+gIR4g2xRZs5uvX8pjGKRQZNrlDSVU5MRio54bW1EeHKHB5PQmgyfNaAWn+CasJJviK+CGIRQhw2Lc42QjLWNUZNpmT6cRZu2mPmWApZLk7mOvIsViZuEV4HPgz6I+4rCiumF0n3Nd1p1ZnYhezSCrouYk9OVjJIQjR6JcokJisyJXYvzjRSR4pRCl+6VYpFJjFGLK41IjviMxYszjvCQUJAFjqqNl46Tj2CP7Iwjic2GRYdKiDCGC4BQegp7/n0iga+EfogxirOJyItokGuS3pCLjwuRm5TvlW6SJIzsipKO4JKrk9STOpedmm2Y2JHejmuRA5TpksKPbZBPlP6UyI9Fhw+DwIdKjQ2Oao0zlB+fAKXHor+XEYfgfbCBR4nvjtGQPI44h5N9EneZeaN/VoLigCN9VXx/g/KJ14pMhuWAO30mfLF63nsvgNmFaI1IlD+YzZdrk1SMuoQ4fyR8kH28fkF90Xijcup0/IAjjr+YvKFgqH2qwKaEnGmPloj0iSmLFopfhlWCqYG0hNaImYt3jDGNBYxeikqJTokliF+DxHuCb+hgUFvvW1FbRF5DZa1pV3J+ffuFn4hWh6aJU4/GkuWRkI37iXGHboIqfNl7OIbgj0CSKo6LiZyMrZRYmUKWGI2Zhv+H743pk1mXkJeBlPKOzodpfZ50M3UceHZ0Q2Y+UIlQqGnyg/2U3Jx8neuYWZHZiUeIEY0zkY+RjI/ci12I2IYNiJuLKY8lkteUkZarldyR0ovahv6EwYTngrR+Z3mCdP9yE3t6gwmH84XLgNh5IHCfZKFiEXHjgSqLqY10i5yGr4HqfquAOIcNjXaOO4tghJl7tnRqdjh/o4TOhW+EiIFJfmJ6jXe7fJiEFItrj5SQY4/uj8yTFZbukqyJhXs4c95yqnJxePCIrpfDnridxJS1hiV+9n3Ce6x4ZXuzg5mKKo/Nkh6V0JVSkkGKt4CMdWpyr3wZhyOMJ4vjh/6JKJKCmSybaZU/iRF67mwTdKaHFpXMmDSSUoKad6eCgpI2nUGgOptsktGO3ZK2mUKeEZ64mHmOhX+LeAaBlY8Wmxuf+ZrCkOOGe4jbkIOXzJqRmkKWsI/BiQGFOoDkfNt4qnJPdfiCQo3ZkQ+SII4Dhi95B3XZgcuMXZDhjmmNMI6Oj2uO64wnjoORn5XmmN2Zk5dakluMnofRhSmIVo1TkqiT0I+8iB+DfIJ2hYWIeImXhzOFMoOjgZWEBIoKjU6OZo94kO2NvYWke+F3BH24h1eSkpj7mPGUVY6fhjiAOIBMhq+LuIyNiUOHJohcjb2U9ZkEnPOaepYIkt2QUJK5lNGVNJXVks2OK4r5iGSKcomnhAB9v3jdfwORzp1DoiGfCpUDiFSEp431mTSinqMfnf6Qp4bxh26VmaFHptejAZ+vnd6f6KDbnj2a+pTCkNqOyJDnk16Z2571n7KaFZHXihaMWJB+lUCaBp2enIWaE5gplOaPD42kisqEnnqab5Jorm08e1OFMogxhvCCwoMNiHmLtIzNjLiL74gvhhKDJ37ye/OD/Y10kvqPfohuhO2JpY8ykIyL2YSYgHuDIoqLj4+Qh4zOg0B52XGgcVd2kntcfS97pncSda90IH+RjNaUU5WnjAV9pXZZgKyJTYx8iIuBIn55gFuEGoZahWeCC4F4g82GNoY7fklwm2VMYrVnPXYVh2SRAJR9jmuBgnQWdlZ8cH7uhIySg50OobWcIJLXhJ9472smaqODjJuXqFOs7agpoeCX/Ix4hLCMnaAxr/Czp68fpCaXm5Iek1KWZ5+kqsqwtq4apAOWn48/j8SO1JGpn9usELItrsufroWQbZNxQ4AVkEedRaSXpWugnZUFimmDEn+wfLCD9o5LlfWVQ5GNiUaFjoMZg2yFLIxRk0+YL5vLmh6Ze5Y3kpuMsoj1ilSQyZGpjUuHJISThaWEfH7qeTmAyIyAlRGXhpN1jheNcpDxkuaQyIl0giWAF4LKhaSKlZBPlduVgpLmjROKPYaSg2aBBoIzhVmKh5JVmqedQZotjxZ/PW6YX4NfI3ZqkOuhUqoWrDypCqPTmgWTUo1kiTWKBpSbny6lv6O0njCbdptQm4OZ3JkLoU+qKK5iqeGcNJMNl42b+5jAk5qZiKaorv+ucqfZmw2WqZaClKaOOYzElmOjQKhkowCTvnhhclqBxYwFlAWbDqJBpYmigJlujj6KloxsjY+LqJFBniynJKkBpDiZlJFvkQ6ScpA/jNWNE5ZGnBKdUJjzjySG5H5Ifrh+dX7zg8aOTZa0l0qUvo9VjHyJmoWSh4+S2ZyZoDee/5lylvOTIZPbkzuTDJD2jM+Lv4rchr+BtH78fPl7TXxgg7qOhJdpmpeW442LhxuGIofHiuWPZJM/lrKanJ/MoWafaZhnjvOC0YIkj8KZcp31mVmQS4j6ipmVn55poSqev5bOj4aPBJK1kuaQzYsGhNx9Y4G5icuOgo9ci3eFGoQ1in2PK5ADja2LA5BulnCZQZfEk+GTgpZclxWU8ZBwmFiihqZPo2KYo4f0e8t7oIDyhhyMeY3cipOFXn1Edu157IQKjSKPYI7ejMOJ64FYcwlh41l3YxhxXnxhhzCQ8ZTOlfuUZpQcky2NLn8paoZcu2mYeCB+J3t5e1KItJfNoPui1J+xmkiXhpROkxiU0pLAjWWL2pBYlZaUPo7VhKR+jn10fgGB1oTyiuOPbpBejOiFXIBCfrd7unaWds99v4O0g5qBpYHmhuOL/Ywli0WINYR5hNCJW41OkBOXGptmmGOQiIf3gsqATH1Gd6FujGYKXhJXIFlPYYFsGXmbg3uJjIsHi4OK7YqIi5KNYpDNkYyOUYaff+aDt4tpj3CPqY/pkvuVDpfOlZSS+I02hop9qXu2gMGJVpAwkw6Ue5OokdSNN4Zpej9wdHD+eJSANIXOiCuMQI1eif+BDn3CfPd8G3qGdWB35oOfjlST35EEikZ9tXOxd2eDx4rKi5mL4YuhiyWJ7IOefAx8XISZi2qNw4qBiemO05RVlY2Sd5AzkJ6O+4ibfkdvPmEsWzhsioTFlauegKDUnHSV8o8pj6SRhpOIknqNR4rYjSCU5ZY2kx+JwnwrdEN0bn77hoqIqob2hZmHdYijhXmBPYQvjhyVsZWRjuWAsHhufjSEt4RagsN9Z3iRc7VviXDqdDB9cIeljveRTJNakzySWpIflEKV05LuiySDinwbeKl784Ydj/mOWYUgcthhCGxwejqAzH8+fUp/9IWDijCLxYwDkI6RY497iBd/WHfPe86CBIRvfsFzCm67de18BH5De0Z954Tji6mQAZJykZmQI4+1jKKJK4fjhnyHHokZjdmRJpUtll6Um481iYiCRYD1g9iHk4i1h8yGuoeNjeuVeprsmH+THo9KjlCMw4m4iVqMDZB/kiaTjJKMkdaQDJGij8eMF4knhi+F2IGleuJ1SXr2gdmEoIE/esZ1xHbieP96InwbfsOCgYeHiTWH4oQYiIiMu4xyiMuE0IcLj2qV8ZcJlR+MYX6Vdct7lIZgjk6S+5LzkbuQ+ZAakqSUpZQQj9mDoXNOa6F1kIUskQiWJpWhkduQV5VvmRCZypSojuaLRo+wkb+Oeobwephx4XPMfMOELIgwh0CFuIKNgpqDmYKMf8V/bILdhJuFQYNJfXd1Dm3OaAltyHYWf8uAZnv4cvlw1njCgF2DI4BgeAZvDW1/b8dzs3fNd5lzQ2tqZWZrOnthiDuPf5LmlUGa9JzCm/eVI4zEgDx7sXxwf+qD5YhdjTaQBJA9iuyAP3zPgaqIL4spigyJgojWhe+Aqny5ffiAD4PAhbmLyJCrkBiOX47vkcCUKJYFltuToY8+iySIP4PyefhsAGKsXB1XNVsQZBNqlnJifUSG+olTiM2C+H52gCWDWYHyejhy42pjacBt/nh8iLuVhp1QoNueRZpklraWKZhwlhGRFI4vkf2STI4whWiCPoh2jfaNqorXh3yI2YqjjD2PkJMwljaVF5IEkG2SSZaOlFqKTXiBa/ltMG34YwhT2lFLbc6CM43SjoyKwITMgt+D14KEgd2C4IYAiuWIJ4ROfdl172rRbIR954nwjgaNiIhbiWuORZANjgWLWYgWhRWBSH7BffGBc4nTkNmUVpQTkamL24Zshl6Ic4oxiq2JlYpJiZaF1IZljMON+4jUgBd8vnvKeCF2P34MiqSQFJDbiOp8mnTfeA6DUofnhG6BEIJYiwqX7p0anguYAY5ViCOMFJEDk3SQkYm2f311/G/2c1J6TH49gASD5IdsjPWPjZEekPOMZ4pTiLSEU35ueCl93YhLkpqVv5JQiqt/cXpffQ2EronkjUuPnIxbhlR+tHlQfoGEooQsf+B36nTJePl92ILYhB+E34P9hdCI34aFgSp/MIR0iaSI7YKGfU99oX+QfrJ423M5dbZ5xnwjgJaBLX8vetF123KZcNJzeXyihqWOW5HvjgaKxYNKf4d+GYLSiX6RzpT9kB6GmXlZc3dw1m6RcsN4unxQfih/xn9zfG1ySGUqap1+oo40liOXV5ZPlkqVLpDSiN2GMYlcipWKXowDj72QAZB+in2BgniAe3yHGY6wjR2J5IVii1KVcpyVnt6bQ5aQkAyNx4gUgrh7kICsjCGVcZjxl2SUCY55g7lzb21YdLV6vH8shIKHWIhqhnaHzox8j3eNlYeOg/qIqZJemF2ZnZfxla6S9Yq4fwJ6W34MhayKUY5kjxKN64hmh+yGq4XEhIqD8oQ9iRmM9oulh56B7IBjhx2OKY/LiDp8PnShePuCD4pmiluDOnV6aRlw/nnUfdh7uXWbbp1xDH19iWSSUJZtlFGNYIWkhzCRhJU1k9uMBYa8gqaC0oOOhbqJ+Y3AjjyOKo41jeCHeH2ydKd2SnvUfoCBL4MYg4WFGIwJkGWOa4eIf+F+pIOChZOC3X6/e4B1wmzgab9uHXI9dHJ5rYAah5qMHJC4kW2QlYrPgZh/WYNqiBiPcZZHm4eZZJEkiVeHtYnfiQGF9XsKeP6CsI8LlQOSYYYTckhlIG6BeimEK4o4jcKQJpXkmHya5pekkG+EpXOkY1Vqq3iHhCON45DNjpuINoTHiaGQGZGNiuaBgIHTiTiXMabfsOOztK27nDWFcnxhgn+JTY+ckX6R65BNkHaO+okHhOKDfIqolsegLKSMoXecrp0Wp1ivPLEdrP2fuI+phMmAuH1ueyR38HDZbgd48oMkivSIj4TygROCt4KEgeR9A321ivqbraQYo7CYnYchexV4W3qPf+CBKH/lew17pXuoe/x4UXFuZDZW1FBFViJi+2uzdNiDnpGLmPaXd5D6gzh4L3XUe2CDOIVNgU15ZXWFebOBTYmaju6SBpZNlreTuJCyjlWPW5JYljuYipTViz6BN3UEaZZooXHneCR98HuTdmBwhWw8bQdy2nZzfIWAqYBaf9p7n3e6dl10SHB7dJp9r4VQigGO5ZNDmCKX9o/PghN2t3b0e+J/0oIfhGSCUX4xeJRxuG3za/pr4myFcD12mnujfjx+e3ywfGt9K35OgqyI0owUjiSOjo4ojjOKSIJnd9JtsGg5cZeCY4+LlUmW1JMdkViOu4gtf5Z1QXWhfjiGLoiuhgGGoYgajECM/4fIgf15W3QlegyKNpf8nFWaCo7pdxtnvXUdiZOUm5ePlLqRD5QBlQiQ4oVKejNv62YkXh9bb2hddwuAGYTQhnGK9I0zjlGLEImziYqM/430jEqJ7IOWf+p9CoCShGWIcYjFg3N7wXnNg7SKuYmBgV91xW5vcrt7/IKBhWSE1YBagICE8I1iltSY8pLXhMdzGXYvgheJSYqchWN7TnQvexWGp4yFjRiJ+YBOd4Jrs1+RXVJkbW0Lc8t2qXkWfHB+s4WFkNyYo5tBlyWNMYUMh1aMzo+hkMOOKYpahK+BxIBtge6Cg4WkiHCLyIz7iSKEVYFHghqD0II5gUaADoKviPWU3Z6spGGkzpyrjx6EuXxbe/CCxYntiQGCn3NmZWpqG3aEfSeAsYHIhNWJV413jpiON47xjDSLOonnh7+HuoZQg0l+tXraeIx2xXRbdSt1wHC+aEdhJ2gQcht33HnifQCCj4LXfmZ6q3YjdK91I33vhzCPA5FZjfiEw39egRqDrILKf0l+JoJxhC6Bw3lid0uB7YsVkRaPVohmg4KEhobthEh/bHYlboxq3mlOY+xdGmOlbkt3N3vhe5Z9A31lehd673zGf2B953fYdlB5yHrRegZ6zndueH1/KIbjiL+HYYSMg82F/oYWhRR/ynNfaUZslndigAeGYonIiIyDondQZdpb8mXmdgeCGIQEfMZu6W6Cep6DpYi4idmKD41Ij0CPkIu3gtxxTmfobjV4Y33Pfgx/pn7DfsSB3oTdhUuH04iXiT6Lh40ij4OOEYn6gHN+zYmLkyuVhY4LgW94IX1+ht6NW5X3mhmbeZM+hvJ6qntXgmqIHY7hk2SWxpIoiQJ5o2ikavV2hYSLj4aVPZVSjf17xGa1Y3BvoXwEiFaPR5G4jWGIjISZgrR/W3rVdHhvi23YcHh0kXWsd7t7SoBKg3uFgoisjGiQC5IQkFeK1YIngO+HdpETlquWlZWFlayUu48Wh+eB8YTRiziRqZKijyeJ43+CdhR2X35fhKeG2oV0gqJ9/HrLe3x8RXw+fId5O3b0eEeB5omijtmPipAxkSmPooilgVF/FIQviYOLYYokhUp82nPMcYR4bnyVeUNyiW86dJ96W35AgYKHVJHZmBCbyJjykqWKGoLAfgeEp47cl0edFZ6EmPyMn4CKff1/CICAf/OAxoOAg2R9o3ArYtll6Xabg0KJAYqEiZ6LGZCvkZmP44kygER3OXahfSWDroMFgfl+Y35kfNh3JnVOd75+uIX5iG+Js4YzgCN3pXC9cbZ1+HVnbuhpmXKhe3l8bHShadpopHeNhuyPKJNTkCaIQnyDcx91c3zxhOiLkI6AjfaJSIWdgch/JH9/gWmG0Ioajk2RxpT3lp6YKZwsnjGbX5LNhOh4p3eYegF7v3fRcaZtzmx2aqFle2Vpc/6BRosNkJCQe41QiGOEn4TdiK6NhI+djGGGq4AOfdV6e3aZa29hnWhSdqOAO4drin+MkoyYi6SJhocHiLKKL4zTiByCsH7YgCqFUomejGGOaIwjh/CCd4T8iQuOsI0aiC+BTXxvfoKF8IhphAx3xGQVYVFtTnxniOCOB48NieZ/zn0whV2LrYqqgz15QHVdeZp+IIBGe+Nuy2WSbaF6doURjWWRAZFBi9CBNXd7bMBhVGPbcXV9HoOphIaCUX3SdP9rmmUlZfxqoHA/c1dzKHMzdOJ3VX3lgCCBgXz3eX99UX99fph/T4OihHl/BnVfbflvznjOgjaLAY83jXeEYHPkXiRU8E6hR00+XUWRVD9hnGr1cs98RoUeiwaO0o5QjPCDa3T3YzhgVmYpbOpvz3BTcRx2n3qjenN1HG+ccaZ2bHTuaSFb+FeRbOl74oAyffZwAV9LVedg63jSiVSSW5QMk06RZY6Nh5p9K3i4fieHB4gAgeB8hnvZe35+lIJThC6DQIF5f1R7zXOpcO9yJ3JWbcJqtW8cecR+fIBTfkt5f3Jna2RsCnreha6JhoURftF4DHfkclhukGyncHN0q3MjcB1sqGv9b6pz2XJUb9pvbnUqfUiGf40Pj12IRXiTaTxnvWtqdK98+oP2iD6Kd4dDgLR0uXBxfCiJZpGplKeTTJFskC+PWoltfvJyjnGmdvh5znvAfSR/w3/KgCyCZYI7fYx0y3J6eRx/xoAHf5d7p3f8dq16DX9RgSaB4H5Ve2F2sXBpbe9uq3WbeRt2JGtAX2diWGqobeRvYHSUegh/J34SdihqCWt3dD168nr7d592TXbNc1NtvWcqZdleYVk7Yc5044YAkWGTKY6tgsp08nBCeaOCeolij2OUvZdtl+SRR4f0euVy13Tqdyl1rG3IZv9nO3YHhHCJ+IefgKJ4SnvlhhaSqpg/mKCQnIXtf16Dl4fVi1+PoI/NiRB/tXhgftGFfYx6kauSt44uhBJ1Am1Zb89v5W09c9R+QYn/j82R1Y2uhVJ8pXf9f02LmpBrjpiDrHGtYeVbBVzMXJRes2VEbxp3IX04f3B8dnaic+123H6ahJ+F4oKqfQF6F3oue/97rXwKfhZ+rHozdFhy73X3eb18DX7xfj5/SX/jfw9+gHj1eCuHl5ZvnvOdmpVxhbBxCGytd2qCVIlWjP6LNojqg8yAwX1ye0Z8oH+Mg1+Gd4X9gRt9O3bhbGZlrmb+cReArInUjTSNE4iJf/d513ohfeJ8XXqodAlytXpdgI57z2r3VOFVSGytfXeF4oNyeixxs3W1fKp9lXifcshvM26Gan5ll2GHZZRssHBRcsZwlG5Fap9j/FzRZ+x97Y/NmmGdhpj/jl+FcYI/g7iC/YLSg7+Fa4qCjluPd4vehAWCl4WLi5iQ1JEhj/2K/okzjHmLdoKWcXtes1PnUolYcWN5bFdyNHQtcMJnvFyNWo5nnnNde8eBHoVEggh8SnzKgk+GroNpfih8M32he7B2znIvcSZvynLoeo+ELY5TlMCVXZIgirp9fnDVbfV2tn5JgfKAzn2zeL59sYc9jSWN1opDiyCPOI/RiGx9AHAoaDJwlYICk/ObT53ImCeSjI3ViQyDKntMfyWP5ZyHozGjXJ0SlfCNlogMhA+EvocniiqI+4FvfYF7LnliereCkIs3j9yNa4jZgaOCeonVj8WS35HMjtyLDoplh/CDboCney90emoWY8xkXW2HdVx5jnv4fiaD14Y5iSmI8YEbfGSEvpSWnnCfh5eNh413FHSgd8d8DYWgjBeQ0I4UijaDwn2Gett3j3OLcCRxLnWTfpqIoI1cjBGEXHQiY4FlAHczhICJZ4m6h2SIlIqAjGiNX41AjOuKlIhOha5/oHrRetx9JH+cgPuFBIzUjTyK/YWKiFmPxJUbmAqU44lCfh94cXtOgWyFHogWi/qNQY7xiX+AK3uHgrmLQpAbjteGmoJQhreMepNXmD+ZjpaFkOqIy4D5dqxubW0fdbyApYkAjWCKMYOrgeSIGY00i5GE/HzKey1/poDEfpx6sHfDeHx9oYE5hCSHUYiZhVGArXhlcwp3iYKIjvGU8JSej5WK2Io7jfmMFYiggUt9rXyLfyKESoeEhpaBa3mJcOxsXXOufa6Fo4nHi52O/ZDTjtGFnHcTchh8hoZ7iXaGI4D5ekh6An0Tf3iC1YfNi5mMHIkxgs56rnXTcJ9zjX0khOmBKHnocXJ2m34ghOyJlo5pjs2IDn4JdBh3sX/qgvN9CXQvdr6BS4d5g+940m3RZaBllW8+fQWGooijhUF/63kQefN6D4AWhcaHDYgahYJ+FnvBgPmJp4+njj+G+XVlZVFrYXhGfXt5/29gbHB4v4emkdSUtpGriTaCgH1Qe998Xn5hfoF8hXjQdERwvXIIfHOBhn/3doZrOmQeZa5qCHMJeh16HnMnbaRwuHVNejB+s39KfwaBmoY6jTWP0ouOgzx6n3L6ce6AMZAUmP+Y65NMirOCC4I4gRR/AoHuhQGOjphZoMyh8ZvskUGMspCIl/+Y9pNpiRp6AG1/djOINpIAluuWCJjGmViZiZa3luyYuZiEk22LWId+hzSJxIpTiReFfoEKhbuMFpH2jxKPUZASkQyNE4OQd5hvyWjBYvleXWjfej2JJ5EkkimOnoqEiwCQHZRNlJ6PFIjagcSBQofUjTmSzpDNiXiC9IEKh6mMCo4ei9SDgoAXiZST7Ji+mLeTrYyqhjqB0H1sfYOCLodOhwGCknksdKp5a4WVjsmSCpH4iOSBr4YCj5KQl4p8gS+BO4lRjh6Ouopjh62DSn0Eerl8un/if915E27XZ65u7XY3eYF1dG4eajZtDHKrd8CBgIxVkr+RbYtJhC6DmoX6jX6TGpOSjkyLMIvmiYmHnoNVfmV1jmhkXnJhBGoOb8hujWpoa2R0d3uBfJF5Qnfyek2DkYpIjGiK1IW4ftF16XTsgLmOiJWzlcSRoI7Ej1iSV5TAlZ+TC4w4gUuAVJD/nqSlyqS0nB+PR35ddFN7hoSUhnSAmnjNen2Ew44hlhOY7JMPjNSJdJDZm52k2KdJpQKdQpB8hruIF48ukFiJa34zeuCFwJEJmICYRpLGhZJ4mHqCieSUXZcLkEF/1mkiZoR0gYBahZ+Ej4GMg3WIFo1IkM2Qm5AYlASaOZ2DmwCVWo/3i6qI94PXgSuFo4zxklmUBJGpil6DdH4ogJGFZI05kjCSjY5Sia6DcYAGf7p8tHa6aZRdUm3AgQmMUI1qiH6A/n3sgnOHJ4gug0F5jnRwfY2It477jXKHm3zjebOD1I5ClcGVt4/lhSCBe4ljlpWeP6AWmy2Q+YPXf2qJk5NKlx6Uj461it6Iwoy4lMWYzZSfit2AwoXEl4Cn9K4nrOuejolqgi+Xk6Ydqw6lmpPVeL95S5NBpNuqFagrnTmMiX4+ihaa1aDDnfOR+oQrhoCSKZ3ioP6ceJHXgWl8YoZHj3aTt5MTkBmL8oWkgPmAsIjRj4eSwpL5kpuTpZJSjlqIjYeFjmeWx5qomzyZSJM3izyFjoMEgV189nurgoSHRIVxevloVVmPWLNqenpzgGl/1HnKcZ1pXmW9af9sKmy5bElx2HWqeOR4RHcRdGt0tnxLhZSIJ4e5gleAAIEQgBaAZ4ErgO9+ZoNhimOQ8pA1ipp+H3J0cY19zYicjfSLLoWNefZvE3QegiuLMIsmg1l4onJTc4x373n9drhv+GePZ5B4XYt1lvSXP5Gfh7mEBIe4hxGFlYFvf5SAzICzfmd9En5GgKKBPIAsfpJ+roBEhbqMRJTIlzSUvokMfqp6QIG8h0aL7owqjIiIGYOofn5+4IM0iB2IzIUOghmBo4ULjpuTMJPHjYmI6og6jeiNLYk2hA6FyonRizGKboUZgPh6vnrKf3qEqoXTgkaAUH7HfQOCI4bmiL2LAo4bj1OOMotbhl2A5Hv6fD6CC4qIjzGRaZAZjoyMc44Ek4aW05SRjH2B9H3yhm2O15A2kpGSPI/6hVF0JWhpasxzSn7UhDyF14CIef9zMXYdfc+AH34NdUps1HVhgwuKGYuThz2CyX74eopzN2b7XEhucX6JhtCJ4Yl9ia6GaoDleWZ3KHhtekyAiYcJi/WI1YC5dhByonbTfgaG14kpiuqHXYN5ephtJWl+cMR04XP5dAx7w4Geg4yAa36HgFCFkoqPjPGIV4Cqc6lne2PpahByd3VadQJ2/nOTbP9lJGpkchF3RnYSci1vKm/3bzl2a3+IhxCMwYu9iCuFTYLpf0OAJ4MohJSBEn3Pfu+FuoiOg995WXi+gKyI4Iq0hrl6TGnFYZRl323Pd4V9n4LIhdODBn3kdL90vHrnfEV5kW/4Y+teiF9nY2JqDHoviPaP0JFkjbWBYnD2ZOZninQTgNeF04b7hMeAmnsweXt95oQai7iOd49rjYWIQYM8gW+Dv4X8hcSG0YjBiaiFXHxrdJN3X4B+ieGQdpZ8mKmU5ouOgkN67G9wZm1pt3Hsd55+l4PehCaFEYbPhzGHYILvftGAYYJBflB2SW/BbaxvanJ8dJZ3A3wrfqZ9tHrKdRFzTnbCfXaGtItqioKEB34JfCd7RXtqgOSHX449kRuQpo1SlRyfE6Twogmbm4v8esR2MXn7epp5AHi9d9p4tHdwdcFxcXG7eGmCI4d3hWqA3X1gfT18r3uLgg+PGpncmvaTnoYceZ96norklxKempxElbWNLI+olw6efJ/Rm+iUjo56is6FXn1lc4BsIHJhf7+Jfo1wiQh/M3budV58KYOIhjeHTIZYguV71XqIfmuBLoOUg/yClIOLgw6CQX9oesR2fHaadv53hXrveW91BXPjdVJ8zIT+iqKLtYW4eVBuXmsNbV1tWGs6bEJzrXtGgMV+63w8gbSJI5J2lR6UMJGojY+LVYqFhDV4tGx4ciB/dIeSjAaPp447i+aEHn9rg6+LjI+Oi5V+O24Cbhh634Amfwp212m0Zatu3nsnhJmH8oYChAGDboh+kuOZ3ZmckHx+FnEYegCIXZA2k6+Sz45who56sXJcddl67H3xe8J7qoJ4iXWJTYO/fId7WHrZdhZ6c4PQihaN6IhEgZmCbIqGjTSISno2cV594oYlhs98InCMbKNvK3GTdDh/rYydlm2aJJeOjj2I3IibjL6MiIiIhaKGKoY/g7B+8HfNdIl0i3lsfux/tn7rfkuDHIl7jTGQRJCVjEKFz31aepB5M3VTbdJti3sDhZmJn4g4gWh+SYS6jJqRfZEXjNqB23ksfVOGMItliDmAS3vsfjGFaYqpjEyLtYZ3gleAI35yfAGBdYaYhRiA/X0bhFiH7oIKe555coNXi9aNkI3LihqHyoCgdQBn9GPqde2Fl41KjTWG33ohcP1vM3xbh2SMjoz6iR+ILInGi8KRuZd1mmOaX5dXkFeHVoVUjPOT0pimmqOYRZHbhPx9b4Q8jVeSKpN9jwmHY3sAd4mAkY3Tlxee+J5EmmKSp4ssiG2EzH2BdUh2/IG+j7WX85kbl4OROIz7hgOEwIgAlO+c+5+BnNqTyIuxh7+FQIWbibyP7JN3lBqSgY5lizqKN4kHhDJ7YHVJeROCtYd2iySRKpYxlwuVAJNdknKShpAWjTSJsYRoflJ64H3ehh+QzpVxle2RjJHKlK+V+pBwiWqFjoOugYCAM4BugPKDt4fDhwWErIFqhHqJMI3ZjdaN0420im6CZXexefKG1I+uknaPIIWndp5xwHgMf8mBUoJdgPB6aHEmaKlqWm4payJksmC1ZY9rfGyHaG5kc18NYIZnH3FserKACoe7jCmPqYsegq11inAmcK9vrm2AZxtdxl9RdP6CfYeAg1F6JnS9fZmI1owzi/WCwnWMcSh7H4ElgNJ513EHbYhoiGfadVyDX4kuh5J933DZZophVF/6YuNpv3BfeDh+UIKNhv+HJ4WufVt0AW7abIRvsXgHhuCQy5SZkniMtIHbcNRgtGOgcGx7E36BeXhwTWeWZGtssHSgeh9/EYEff6N6ynUOc8hwym4Pb5tvq2zTZchgdGG+ZrJubHT/c65tQGZ1Zt1q6nA4dZd06HK1d3uB84k3jC+GDnm+aw1m/GnEco555XvHd/lwJXAic4J3Unn0djRwVGVtZRt3VIaajuyUXZgAlx6RNYpnhTmDsn/geWR413pHf4OEPYh5iC2CxnmpdcR3GHwOfRh5QnXed0p/9ISAhseGoolNjXaMJojOhrSJ6YzbjQqNtY0mjj6LdoeRgyl9EXK/YY5Jg1Vzc2WGG44mi0R9qGWtTTg8wEb1XEJxCIBaiouQ8JNulL+S1I+yjNuJA4r1i7CNYIsLgbxv42AAYfJtW3ldfhN/onundBJtQGoyb6l4H4Brg1aEo4Rvgvl9DHj+cC1nQl1/ZFlyqHluew16oXlPfuGEa4jUiAWGDoEVfzSBKofCileIp4LSfRZ8NH8Sh8GPBJTkkE6E5G6uViFa12oRdP50CHBqa9NusHOfd2J6QnykfyeDAYSihzWQKpfumLWU5YqJfbFxl3F6ekuFK4z4j/6PsYscg6N1Amn9akl163wignaEYoJVfV52RG67ZmNkPW2HfTWIS4zPjSWOUosyg7V5sHmQhdGPsZPfkcuMv4XNgd1/j3u2dll1UXnufjmAXXtGd9d61IP5ifmInoEDem96jH/WgoqCDX67dTJs52lWckF8t4M0iFuKq4lnhFF4nWdNZhpwZ3QDdXd1WXSTcpBzmHVLeT59bX2vd5lvpm5Ed2OGUJLdl7+WJI9ag4J983/rgtyEsoUlha6EP4lnjIiKooVUg6KFrIlYi4+I74BOeOxwsG+YdNx98YXaiGyEAHmBcEt1mHqjd0ZsM2iMccp6Z4EThdiFgoXBgkF4MGmRYjJz/IDShMyBiX6mgGCFyYeyhmeC8HyafNiBd4eLivKJMobyfqN2SXVxfRmGBIqxiLKDtn8QgKSAW31pdzZyGHIEdrR4FnsPgoSLR5NVlzyYnZaWksiNoowijr2O8IxpiVuFE4CNfB18A3w4eEZzgW+ObehwJ3YFfCWB04PNgpx+6XhCef5+GYLHf9t27myea610WX/ChvqJeopFideGXIOufsN5KHfKePZ5F3i2cgpqWGfTbWh1cnz/gaeEo4IletprZl4WXdRmpnCQd09+UIILgFd3UGXpVrJkv3cehCqJiodFg+mDSoq1kNGSIZAdicN+73WvdkR/o4mpjyCPgoZcd1ZpVmqFdZl88X8hgyGH7YefhgaHp4dOhvSCq4B7gV+Can5Pdghth2TLYnNuNX2LiDSO3oyQhlJ/j3cGdIJyAnJldTJ4JnZ9b3RmlGkRcO52ZoEYi1WR/5XtmNKY+ZQYj5CL0It0jUGQupKlkf2O7otTh6t/NXQUbyl5TYhwlM+Z2JcfkWiJnoZNheeBTH5WeuV1/HVhfNN/ln+wgAmEsIeuiImFuIAjfH96nn6vgRF+n3BJWRJSqmHwaURt/nOKfcqF/YnhiK+DGX39cyNsGGVLYF9kQWobbNBpLWcpaQpxn3x3hRuJs4WPe9xtv2NKZ/hr52rnab1v2HbyeDV3h3Q6dzZ9LYT3iNqJbYhkh/yHvYmdiReFWXzZc3FzY3rCghyJWIzGizuHAIBAdwZwb22KcMVzSXcje8F/yICxfst+r4SPih2LNIZgfmZ2im6/Y/tVHVEAWUhlzW5ndVt6AXzbeDpysm7HdxKIT5LCk4+MOXzBbg9zdXmuf8WLDJhqnvqbAZBMeoljcF5eb+F+Z4oykyeawpyGmbKRY4rFhfKBEoF2imWXWZ58nGOTuYbafI950ntHgaOLyJbtnKGZc4uPcnJfp1nKWN5qrofTmYigCp5XlKCIVoZDikuNtJK+m9aj96VMn3aN5nHCU0ZApUfQacx/fonxigCIyIXNiamO347Yib2DBoMLhneGuYRRhqeJgYhrgHt8A4g0k1WXEZSfin6Bvn9ng+mG8IWDgyOBOYC6fhx8Q3wafp1/FoJhgt+AuH42fW1623JEaOVixmncc1F7TH9JgSyBRn77eTd01m0NcZR5Nn2Ne9Z1ZW6ia4tvBne+ei93Gm1tX3hmCnqrhh+KeYcEhPOD2oVahBl94nGSZ3FkYmm1bTBrOGBJTiVH41P5WvxWgktlR6lRfVtRXq1mtXn9iJeQy5Dki8aGmYXahzGJVIeAgvh8/3fXcSdrK2a2ZuRozmgSbsp5foMuhV5/rnUIcgR2fXbZb61muGO3aMhukHIWdARzynBvcX92Bnvce6t5VnRmalVdGVpyaSd4yH7BfZ91zWwibOtyan3ZhsCNB5HIj/+IDXxXaJ9g32+efOiAMH5ZdtJ4dIOEjMmQa48YisGB2HacbHxseHOod7N8n4Jqg15+lnuAfi+Bv4EGgKB+Kn7/ey57z34Wg6qEn4AMdtZpU2AFWw9ehmSqaG5nYWKvXplfvmpneDOC04e9iAWFan4gdj9yAHqXhJ6Ly47djKGGu35Wd09zj3PLe72JBZM6lMCNYYORfUd9A3p5c1Bzl3t3glaEdoHmf8yCuYMef+Z24G/5bflpyWIiaXZ4WYPahXyCSH90f6qBsIPXgzyBon5afoB/wn9YfxZ+3n7cf6Z9m3i8cf5rFmcDXFVa9GYudBN72XtvfBJ/y4HHguqBH3/RfHx8r30Wf1N/jH+cgkeI6IyQjXGJvYGQecF0rXLgcOhwJnGpccJ1O3uOgCWFRohuh1eBXXWkaPFdFVg/VQdSRlEYT0ZGczyzQhNWZWfddGp8134df2N+j3vlcaljAGd/er2G/YhfgjlzxllCQoRXoW5qe5OAJH9zeW52PnmGeo12n3MKdD15dnwKerRxrGM3YAFsOX6gj0ibdp/0m4iQ539Ncatq5Gt8cBl1jnp9fsF/g4BGgw6EdYEmfDl56XyBg0yGgYUChSOGqIfMiICKrIuvjIuR6ZlxniWbEJAlgy590n6LhDOJvIrKi4KMDYvwhfB8fnXQcntvY2hAa5N22n5YhD6IaIlkhWJ7Gm/ZbV1w6XTgfq+HcIvaixOLX4gDhaeE+IT6hJiF0Ybch/GGuIK6fD93c3Ogbmxo4GIsYL5ljmvNa8VtTXQxe/V8hndxclpz6HUPdjhxjWnhaYpzfHtgftl+X4AuhhGNDpESkKCKhIG2dp1rAWYHbdlz33UKdFxylHRhdv10xG+EZUliN20reIV9j3xNeSp3DXXRcrlxuHTffKOD5oQ/gTh6IHHEZS9g0HBGg9+MBI3YhPV4xHYFeux+34YLjSOPVo6ejY2P8ZDLjQyEPnaQbzB2WoFmhgeCKHUGZJ1ZpVY9U3tYMWWTbkVwYGgFXKBY4F7oX5dXB02/U0dk1m5VduV6lnuDd7lt41+CTY9I/lo3bAR2Snmld2x2wXbodBduDWDzTLFOwFnBaBxyWHSFcg5wxm6fbndvHXZ+gTKLGpCrj52Lt4oejhmQeYyoheiCI4Q3g2Z/eXrOdwJ0CGuYZTlo5muSbohwZnHZcDFwzm4jcmV7wYJ2hJyEeYWDh9WFCH2fby9ssnF7dPVyTW6Icgx+vYbah1qBqndDcwJ3Bn7pg26Hi4cMgyB5OGpZX39eyl7GYLds4Xz0hg+IuYLXfCN6OnpTe/V9JoDzf+h8DHcWbi9hn06kQS5Cx0qnUyNcR2ODaB1rdmmjZcxhWFsmT65CDD3GPrxTsmZXc4d4InffceBtknBDc0VwbWZfXHxhXG7ZebiCJIiHilaI5oK5fhB+m3zbdwd3s4P+j8yTBJB3hVt5DXm/fTd9FXPtXsFGRD5jPNovUTWyUaBiT25XeraE54tyjlmLU4JQdchnLmFTYidkZGgOcL9z9W/gaA5oIWvZaxFvMHcUfuV/0XtSdCduIGeSXL1dcWMgaDtvy3gwgOiBvn9af8OB3YHYfu572H2hgPl+B3lAdhp964bWimKGUHvgb+ZsxnFod2d7XX1Mfbd95X3Fe/t2E3OmchN2gXkHfFd/bYHcf4N7YXQjbFlo8WvkcyB3P3bCc15uDm19eBmCvoOJfwV7JHs1gUyIAY15jRqKuYN6e2p1s3Yie2p5inJ0dE9/aIWhg+56vXKYdo9+IYPahn6IZYbSgXmAXoHhf/B5YnCabOJuFXF4dbJ7E357e/96sH98iOKOwo7siCaADHxJf22Bkn5kfCuEI5IPnT2gS5vCjxqBPHYpchFy63NadKR3Lnzffnd9DXg4dIR16Xn0fVx+AXvedBhzcXnxfkZ9AHKfXYFK+lBcXRBk8WttdnOA1oc/ie2DGnpwck50Gnl7ezd9hX86gHl9EHfudYx+vIbtiLqEuH0ueu16xXxUgLeDnIRgf3J3X3ymicKRNpJcjKWCj3sCeBt0DW3XcT+CZZAAl0qXipPejkmMUorfiLGGH4LefI19boVVjbyPwYsehNZ9r32mhZqRc5iVmIyRxIR8eXV4sHvUgGaGGIrei7SIYoAweHB3NHlEeAR0wXCadQuDGo8jlTGV0I9Ihht973andXN3NXhueMt37ngcgEiJSY7vjRqIHoCneahzR27ibehwiXTHdy18+YD4gj+ANnpTcmRsz2rSbeFztnhHe/t9kH5heqhwmmQlZLF064ARhUiE24JBhS+J04tKjDWJE4aNg42Cn4HPfup3tGjoUVxH/mAGeQWG5YmCht5+rnaUdk18kIITh4yJXYlNhiqB0nu3evh/QYX1huaF4YJwgNx+eHkPbz9lkWXVby96sIAqggl+anYCcXZz5HvRgRWEgYWHhEp/gnWFaOtc0VuSYH9rU3aZfCR/j3pJav5MpCyQP/JSElqPW3xnh3Z8gYiGqIW1f252eW/QaSFpNHEmedF8En00egt4uHhifiqFeYhwhgB/hXZ4dCN8+4OXhh6GYoQcgul+/XaZZxZXo1IUZF5vlnGQanJZ0EXdUxtl23AhebF8uXsvdw12j329hDKEdnkfY8VOUFoUc1CELo8SkwOR/YpUgm96bnZ7c3hyL3xChoWKj4r3iN2GLYJeeFxsmW4KeCeA14I2f255/XWLdjF974M2hQmAOnMaXclREWrnfM+ErYPse1F1bXljgKCDAIJegmiKOJFtku2NH4cNg91+LXaFZ65duWQ5cTV5/nlqdRF1tneEeCl8u4EFhAmB73l4cgtrt2mEbH1td2rJYfFc1GRhcYZ61HwFeehw12iNZ5FleGKNYTlgGWC6YIFidWMVYj9e8F1baCR3YIGLiFONzI62i7yDDH0LgbmJKY6uivt/rXIzbKlwYH4mii2PyY38hyuCd3zddnt7WIhZj8iOVohzf7h4QnuIgwiIyYh0ifeLX426i1mHXYQdhQOHsIxIlOuXO5a0kcmNqoodhNR2fmn/Z890PIFnhpiDA3tpcitxI3XDdh13wnb/d558tIaGjoGRkZH3kCWPuoqkg1J6/G6sZ2Nvf36YiG2Lw4dfffpslmiEdcWAboQNgqh7XHXvdgl8rIApg8GAEHsjd+N5f35yg4GF94QUhKyCA4Gdf7J8HHbDanpboVPFZM1xmHZLdhdxGGZqWpxdkWwud6R73HkHc2tuM3V4fqKC5YC6fJJ8lIIRh1mFE3yZaUdOgyVhG60/X1XyX5hk9GvVePqJG5Wbl4CSz4Y9euZyinI7dYN3KHhudyx5cnsAexd20G5/aixmql5JV5lcqmmuffeKrI6biWl7QmUNVGJhOHSYfft+ZHy6evl7b3rVdrh3EX9zhVaFj34Rcklio2qFfsSJHIo6gux67HrQeNhsdFlyRdFEFFjCbad8QofcjfmOXIkHfEVqj16aXjVjXGb2ZGdeK1y2YBFj8WDpWVlV4F+qbdZ2IXzPgTWFhIWahieIZIiVhomBH3nRb2RuGHMvdtp2YXUQcxFx2G8qbBppIGsQcep2pnmneSJ6Gn0HgTGCk37oeP52gnkXfWqACIK3gZ2AooBigJB+p3t4e3F9SX9/gHWA+X/Rfcl3EnGDbTRtH2qLaX1xjHgReQR44XbBda51g3gaezJ8oHobd+lxDGmNX1lbzmFNaZNpsGHgUoRDrTowU6ttsXoDfUh0Q2CaR8hEOFUVacJ2/XsNfAB7HHxIfcJ6/XWvdtF9n4LVgeN9DHo8d59yimhcWKRLE0/fVmNecGyCeoOD0oa/gZdyi1m+OAQ4y1JzZctvuHdZf2+ES4X7gaJ7OnWJcxV1i3aSeLd6e3lndpFyWnFldYR7EX/pfQl39248bSJxGXdlfUeCzITVgtF+9XtffUSCjYfBiKGDCXc6YzlVfFVwYKBqAHKxfPWHoYyQimaDvXdqZhxSwkjPYvp3fYUWiz6Kd4UygM596YEUh9OHLoQDf+l59nLKbsZ2woAPg6J9AnKGZatkJmrbbUNvonKgdDBzVG2LaGNsLHVAeYJ2LW/icI94EHx3eP5sklwHUWtQPlyYaMdxgnYxdkhxCWrlYN1ZblzvaTNzQnf1dxx133GGbkpt03F1euyAkYKAgK9+4nxEegZ4wXceeMd1TW+7Yo5ObjiORGRaWmZHampm1lnZWQlkSmpzbVpta26ldEh8an9UetRqM0mQIRJLEGITajFqiGoCcWx3tXfXcDRsdHOKf8CJuI5wjiyLY4YAgRh492hPU/dUeGg7dex4VHQ0Z7Rf7mXYbq5z9HM+dvR8rIHUgPd3gWvFZPho0m8Vdbh3cHY7chNtpGidabxxjHyBgaaAEH65fkt/iHrBbppisV5IZZ9vDHVldiZ2yHqnhDeLsYomgXhvhmMRa1hzIHQrcNZsqGxCal1pkWzldKZ9+YLBg1aBiXw2dudzanq4f+t9w3jCelqBc4NxfR53SXuigGp+8nOzZ0NlzXDgel6BRISTghN9bnYgcVFu7Wt7aTFnxGnAbIhtf2prZ0RxcH+Vh1mIzoSdgHd7jnIBZQlUAVogcsuA3oXIh2uJo4mFh/WDK4G5fhd5i2pAUN8wbCwvS+Nem2XTYH9PQzDIO1xZw2ovcKNtHWklZ6Rso3PEeBx7eXlUeGd5mn1yfmt4tXBCco14eXlaciljGUpKJnMuqEWDVHJhjGwMc2Z13n2UgrN+znPeZ5llEWxeb6tu5G2TavpljWUVcKh7nYKogtZ8C3T+crp4H3+jgpKCan/Idytqa1pFVitbpl7IXtBj7G7+dq146HOnbTZq52mjaHNoAW/3dX56mnxYfIh4mm8wYZxSL1ZaZJhtVXAibxlvp3L+dcl0wXAnbD1maF7iV3VdoWnYcAhyXXGzds99+IECged6YHOtcNd1BnrbdzBuYV1kS5A+qzQkGgAAAAAdKGBDBlEaW2RhhGfwcMt2g3YrcVxtq3CMdOt0l3HhbdFs93FKe+eC7oeDiIaGz4TGgkeBFH/6e9156HQ2by1p8WhedGV+nX8Ad2hlSlQcXVZsR3Tndj10EXC+cGV3nn2Sf4R8/XNQY8tVlGYVdUV6mnhzcldpf1/EX69rnnmog2eIioesgCF42HQCc/VtcmSzXZFjYGpRarZhgVWwVeVfzWXcZrZoKWzmbdNsA2kIZEpgsV+5X9ZfHV//YShni22cdQB+XoKVgGt3wmz2ac5rUWn4ZiBrwXSDe9t/gIOohPCAw3bfa/NrbnHvc7lxIG1BaGFjrV/valF9p4kVjx2PSIofgU95D3m/dwBvV2RhYaliVGPjYmVigF3pUrE/kSTEOThPC1h7YBJtjnjMfRuA74KzhQSG+4JUgTyC1YBGe0JxxWrec91+9oL+fn9zTWRFYeBngGgvYX1S1Vg8a6h5foBSgKN8+ngTdwV1nnbTetV9yYEzi7+UkZpGmxGWnIwfgVp3+2+PZ/lfdmF4adFx93cbfdyAz4JmhuCGv4J1fQF3JG19bPF14nsDfZB/aYQph5+FQ4EBfLx4JHI8aLxpxXW1fCd+7HqjdeVvO2lxYmxfpWMRaG9le1oSSkk+jjeFN49Eu1ZpZ5RxI3baeLJ5YHcdc2psD2cjZtZm8GVcYypllGukc6N6an7qgRuE+oG7fMJ1c3IvciBw4WpRYRRVTVV0aUV7u4LYfwl0c2UVZYpvfXqVgbmCtHucbGxfDGOqbRZ1ZHR+brVy+H5wh7mJ34bRgAZ6y3LvahZmsmgGchN7N4Kmhs2HmYhLiGmEDnupb05t4HPSeJZ5CHb4bvJpuG7yd4h9eH74hGqJq4gliQeNPJJdlcWULJEHi66AvHSUcnR6JIOfiBaKX4k8hgaCBn58euN1c2/Ca2Jug3REfiqHborbhUp4p2TCWcxYRFNJSAREXFSDZt1uI3DTbA5pY2OZXBxdYGSibExxfXKKcCNtFmvobadxlXTqdQ90MXNndNd3eHz/ex50h2snbNNzGnl9eL5yIG2lcOJ5h4KBhQGCfXuQdCRzhnWWd2p4+3YjdKhyA3jagHuGHIUEfEpxpW+5dAt5j3ksdrptsmeMca1/1YX6gaZ1iGZPYpVsAXU9dcpv2mpya6JxjXPEcLdwPHodh+SP9JCniJB33mwyc/B5Ynv1eMF0u23CaNxqGnDmdIZ2E3b7dDxxbGfwWJpb/2NKZElh+l8TZBht73Pxdyh6mXfEbfJZTk2GYl1ywnf2eb2AS4k+jAOH9Xk5dVeDo486k6uNEX8AajFVwWC1dWqBdYT6gAl9OHy8elR1/3GtdB52X3EvZshZu2Wzdv9+4nxUcfRfYWNjdRGBkoPbfGRtaFsdWvhj+2moaiBpFGjlZopiB1xlVq9ZimWGb1xziHIKd/V/RYgljDCKbIT0f/d+8n3teiV1zG4RbA9vCXbyeVx3EHOweP+Bdofvh1qD6nx4dc5oylP0QsdPW1/iY0BgD1zJZV1xgnYdetJ+xYL3g+iCeoH4gA+AnX3degR9FYQ0izOPp40lhXB1P2XgZHNtE3M9c/hxxXUCfViALH2ScXBjT1vAWwRjB22ocSR1dnc5eCJ8RH9tfmh48m2ZZMFoxnZmgKCCi3yFcfVtTnPveZR8d3szeU91NXCXavBpc2xnbGFpjmSXY8ZsPnlxgR6EOIDoee92bHX3chJuZmeiZdZlX2QYXAtLyTszUFVmPXFXc6Jwz2ola2dzwny8gNF8c3O2a7Zpt2uxcXB6ln8cgaOAkn+Tfg1+P3wAd2lvA2UcVVFVLWajciZ7Hn9BfhR9M38+goaBXHqEb7Bpb2igYtVU0k4nZYN1VnuUd0ZtN2rpdJ2AwoZEiFKGwYEJfB59AYGhgyKD6360ed93oHfgd6d5nnkif3WKc5K3lC+Rxom9g5CEfonXihCG/HzXbwBqEHUxgBuGc4Z8fwpyc17JWpFpYHbvekd7+XtSfRN7dXPjcGZ2Hn3xgUuEf4HvempxgG30dMJ6znkBcxVoPVnURklQu2NabrBxvXD1bPNrb3D7eX+D1YfBhud/A3QRYzlQsli9a29ztW4wWzI24TldXPFvfHnVefRwt1+ER6o2OUVwVilgC2W7arZ+xJJjneKdkJPLe7lUlTZeMToolDUQRwRNfUf1NCcr0kL2WX1nRm2WbVBvbnTJddRu9115UGRZiGT4cKV7QYEIgQF6VG6GbOR2rIK3i8CSjZfKl1yTHYn9ejV04HbbdWRtyFzsSYZBfVD+beCBUYo3icR/WnBsZ4xlI2gMbl1xMnA5bqhufG/Nb7FyxHrJgwGI34bQgr9+Z3s9fMWAhYUzh96Fj4FAfF52U3XmgOmL05Ajj1CHn3zLdS13SH/Chc6HOIUOgNx7gHjBdHt3YH5Uge173HXleE+AUYXKhKZ+JXlfdW5w9WlWZkRk+WNnZUlkWWUXZ99nzG1ncxd1j3AEZUFXUVXSVv5ZqGjGdmN/3oXKi+ORuJV1lVaQwYdwfSN4sHZEdpF1zXNYcehxQnNCdPtxm2gyWMFQWGNrdYSB2on8jMGK4oNNf/1+vH1td+luYGzKbVhxY3HycqRzH3WHdJF1HXkCfUN/fn0teZB4EXzaf9yALn2cc/llg1i4VLdUzVZWXxxleWTSW21Oe04hVXNYF1pjXrNhHmLeaMR2eIBZgZJ45GoLafhy0XjMeFV5zYDVh+2IfYN5eZ1xJ2+Aa3Jk12gpdhZ/hoAAfVl5A3rkend4t3RKcdJymnrhgFyA7na9aZ9thnn2fEl2lmdDX2dmsmsoaAFl82upeK2B+odOkSaagZ5JnASTH4SEcqxdZ11VbFx3Rn1Hg/aIdovPijyJj4fBhCqCuYHNgKZ+t36xfsp6L3ZEdox5OHzOejZ2BnSmchdxAnGEcW92EX+zg+6AvHf9bI5lUWDiX+1kk3C7fhiHd4gFg8l3v2zTb4x4sHsBeYJ0/HPKclJuIWejY4JkXWhabnp2bIF0iaKKXIVMeHVkrVkkW31fOWepcpx5X3xGfJB7wIBqil+QH4+Ih7F7jXGgbl1x5XNrcSBs72j+bsZ/c4tLj4OLFICNb9NhhVqhUOlFqUmzYtx0k33ZhHuKGI0tix+DXnocdTBzP3TwdX1333ajckFmbmKgc9J/P4O/f+J3Bm9HYepNykMGUMhhJG3bcFl08Xn7fv6BuIDae192y3EtbYlvYnYneRR4l3QXcW1vB22XaIhob2tZaghnkGeWbRh20nqze2x6OnfSeE5/SINPgZd5NnK4bydwqG3raZ1mLGI9XphkhHASehh/q4SMhfh9NW8qYBlY7VfpYN1rlHOwde1xZGlxXQJOlUC3Ru9Ua165ZX5nV2WmX9tXc1NUV49ayFmTVTFYlGOdb7R2pXnYfiaFUYnQiBeDhXf7ZdNP4TlUQkFaQWjjbMJpy1+bUKY8hyssKskxmUh0XVppc2poYOpOSUgkW0ZpwG6ScEBzh3fMd1twdWQqZGht8XEec/F1N3pYfVp8HXlBeTZ+LIH1fHdu81IuJgAAAABjGXc5YE7/XgBucHrVgeeDQX+4d4J13Xp2gYmCsXsCc7J3aIY3js6LLH8pa3tb0FtMZiZ2KoQHi1aJyoEve+p9pYKIg6WB6H2/epZ62H6bgyaIhIt8jkyPdIuNf7prNWAqafBxaXL8bStn6GAPX/5iamyachN1xXZBdyp5l3tofJp6bH7lgaR+E3egavBUui5CEzcrdUh3V6xadFQNVHZhg22NcDNqcFy+S+RGzk0IVadZkmTzbfht2WNmT0Y6vkJHWQ9owW8Zc+hwSWwLaMlisGA5ZU1wRnqFfuh8gnbFb6pq7mrhb6d1onl7eBBxgGoEcNh7t4K/gGB0RV0GRYwybBUAACAWeiseRoBY72UZa2poqF3lRzkspkuOYmBqgGykb6R2JHrwc8FjtlMQVY5mIHPveTF9yICThcCFVIDqd+9u8W0odaB7kX2OfM13wHAga6Bso3TLem57XHa9bRBq9HPygXiL7o9ejo+I+4EdeNtq2GV3cZp9b4G3fDxxImuoeAmGI4z0jGeJVYK5e5x1kG4GZcdbrlpBWjdXEVf8VSpb7V84XX1VIla4aMR4dX8dfShzgGLLTng+tkX3U/dfWmdcZp1dR1VCUShRB1pZajF26niZdj13Xnvle85yP12PQjA5JEpCW3xns25BcahxH3IhcUpsf2TKYMdtOXqIfnd7b3KuanxttXK9c7dwsnP2erR/637MeiB3IXTlbg9nS2RcbFJ6uISxiDuGIIIIg+WGdIbTfjpwM19QWoNm5nBHcxdsQF+3Yb1t4HSsdJBwG2toZBdg9F4vXjRfjGrpeSGFMYr7h4d+1WzYUydLh1MXVzlVSVEsWdpo4nOXeHt3YnWAd6l9M4A0fDlxvWAbV9tfU2iodK5/toHweqdx0nMue/x7f3WJbcNus3Ufd15zzHWGgKGIbowOjIuHr34GdLlrvWpEawhmfl41Xvhq8Hx3isOQUpBtiR2AtXd8cchzgn2DhCeDhneRY+xRqkriQQQsIw0AAAAAnTdKZsx+IYvBjVqHJXi5ZeJhsmqzb7pto2XHXAVe2WkkdIN3B3HwX89NwlKhY7xpOGmvY5tdOFurXEBh2mY1adlocmicaNFmEF+eUxFYcWOsaNtjOFOjQ/NRUmSEbAdtd2xucNd7a4X2h1iC5XULZhhf4mXzcAd61XzyeHNuZmPpZi1214CmhN2BLXgFaelOyjQdQe9TFmyfgi6PP5HdiD93T2FvV8ZY4VzrYJJkeGOcXI5OiknjWWFqUHV4fDZ/nH5yfOZ5LnYubs9kCmRFcAp/oInbjNmIjXxhb0VuTnesfCV8uHipd3R8DIQFiXmHvH3Ma35QvzYFMldAxE+gWIRdzWnxeZWG6439j/WNuIqdhuWDHYGtfKV0NmpuZq9pqmt4b9F2EH7CgraBbnnObe1jg2M5a8JyvXkyfl1983fwbStqHHTTfQSBMXxscKVqOGl2a5hxAXcDeNx1MHN/c9ZzBnSHdw58MX7Jerl10HQBdex1jXj8fIx+DXy/erh88n26elpyu2mLayd4PIOPiJ+G8HzAbctjmGj7cO10FHWRcr1wMHHvcFRw+22CaO5iN2EKY7Vt23lZgdGC53zLcDNkr1osXAhoXXCecl1tH2DRTs1FgkvOT2BRaVBNTx1RgE+GTZlQi1YLW8pfgGfgcX15zHn3cWJiPUqVIgAAuCoQT8NpDXiYfTl+ZXtLdmNyRXPMdFNy/2k3X29eSWe0bDxr82IYUxpWQ3M7iCaS9pG9iLd6qnBIc+56UoFohKKCFX71eFhzUW1eZw9i/GKmZHFhtVmfS34+uFOnaYF0c3dAdCJxSXDobh1pDVv1QWhD9FHLWCpcfV+JYAxbwUl/JAAAAACfLddKRV5CcP99r4ZKiWeGhn/ydiJtHmWbYGNgFWEHajtzqXheekt7/nppelh5NHrbfTuAN39meth02nTNeXKCmoo/jhmMGISfelB463gmdhhuJWJ1VWhDSyt3QlVYTWWScSl7QICvfsl3DnKLcGBw4nFae3KGDIpng1lv6kt2G3Y3bVwdcWV6637Ugm6FeoP2fI120XdhfMd9s3qUccpfaEgjRchk6XrhhcKHFYHndMZtaWyra7pm6F4vV/BVZlmoXQdfE1y9VPJVUWDpZytv93Y1gNiGd4jahRyAF3aGaLdYPloVZH1rSXGXc/JvOmf6XjBdmWGEY2ti+2VXbfdtmGK/VC5XOmKTZ55mcWE0W9hctmtDeP56AnTOaHBh72DCYpxpFnH3dE91j3Iub4FtOGzXaDpj5mW8cTV+0YTPhq2Go4W/hOuDDX/ldntokVENWI1m+2ula2BthnMeeFB1JmhdV1BYPmNdbX14/n9fgRp+aHecb7tqwGnralJu62+FbaJjt0/mOQtHCV9fcXd8d38yelVub2bsaoRyQHJRZ7Fbj2EQbP5tV2XXVaFLa11/cNB5lnnRccBnxGLrYnxnPG5xdYt3mnNXbrxqn2jAZjBnUmnBabpvgnhNgQeHLogphMx+sn08fTJ88nuwfgOCboH+euFtFmJ6YSNiaGPlZZFmBWiKaXxnbWQkYY5jkGs/cZJwXmfuWlhcM2J1Z+Rtondyfst8qnHuY6Ziz2qeb7du2GmHZ01w6HtPgnuBBXpSbyVpmGmVb4R0yXX7cets02+eeAN8K3dybQVpY3Hjd8937nLpbUZwM3ZvelR7Ankbd+54z3zkfzqAPYG1g0KGUYZagVt4CW5FaVNuG3UheIl3KXcOeZB4NXSkcAVyLndvehB5qHIFcd15SoRNi9aNLI1Ci36GGH7YdQFx+WtpZr1k4mgKbFVp22JEZfJth3JqcDhoLGMgaAR0633NgX98wWxfVYdTkV9HbPN2NX6XgLt8n3PBaUJlHWaeaD5tbXNRdZ9w9mORWM1kKHKtdiNziGxcam1p3mPeXv5kWm+3dI111XTKc/Zyq2vaXwNc414vY01sq3fvfud9onW2aj1r3Xa8fz2B4npxb9Zi/FrwVfpSZFeZXpViAGj/bW1xlnOIcr9t1Gk9aaRvGHkyfkOA8oBrf8V5a29vZhZpO3TNfIOBh4OLg0OAiXy1eX93/3N6bDhcZkfnQnxL4VRXXhRoOHDbdw58MXsbddJqpF5lVUtWEFbXWTBlFnDbcOFohF/fYdJrPHXUeRJ9Z36ifKJ4snNQbU1e6EzEXPl1xIUzi3WI7ICteERzeXEwb6Zun3JReGx7mHgCcN5lKWLqZcttXXELcn5w3mz1Zm5gQlsVYUlmHWm3a4N0fn40hPyD+XyDdmB1aHm5d0VuYWI3ZbhrLW5UbC5m5mBmXjhe8VjpWmpvY4Aqhq+AMW8jVdFL61VgWshYDlYyVvFWpl5Ja3JuNWrnZFhgql40XixmWG8nc21vN2csZSVqIm5Jci94lX1xgC5/EHricCxmpmkuc4V3i3V8bKtbl0F5JCwKsCTWQT1QlVKxVc5XYVyCXw9d8lb7UphUHF4kZ9Nzt3tdfCJ26WriW0tTrFWwYfpslnVseP9yGWn9ZXZqfmx7a/JthnT/drp0qnBnbaVul3CtbCJpvGr+bElmI1sSZP9zpX2dfy56DnXPdT12onESZQRa+VadU1pXz18BZ+lo4WjLbRJ1fnXDcftoc2DzYTtk/GVeZUZmZmvWcdB1m3mofCR8X3UWZ6ld+ml1dyh8I3pVc1lsNme+XPtEFSH0N1tgTXiyhp+NrYxghvR++HuQe9R4OnV7dJZ4snwtfZ945G7RXtdEl0UwbSSEUI0ri4R9QGLyPsktvzw9UD5nsnfUfvF7CGyAT7YuPw5KG7RHX2hYeuKBwISqgwmBvX3odYJnxl24Z4l2sn+Sgah+oX+KhC+IPIYef+137HYdesd5aHImajFuiH5zjF6SWJBciQyD0IImgyV/GXaIZl9RAWD4d62DsoeehX6Ai36Jfht9r3iDdY1yqnIYcVlwWGyTZoVhZWMWbH509nn9fhCDa4ZjiHKHu4KzeApobF7vZ7pvKHJQbjZpaW6rd6R8fnwpd3NsBWK2YDtmIGrraoxmnl/FXXRhfmu6cpBzIG5OaU1wpnvyfw98zHAvaZdwG3/vhxqJC4EYcKZbhmHGckd9KIFXf6Z7EHWta+Zl72dZb2F2AnvCfOB6FnQqZuxWklQLX/NmGWtZaNphf2TtbW1253qufj2BkIFsfz54K23+ZdxnFHQCgJOGaIZKgoZ8e3ebdIxzlXTHeCt8QX1ZfIF6zXi7dpZ2Qnk3e4p5BnP9aD9dyVWhY8R3bIM2hcd8immyU4pW0WMDbL1sQ2gTYWVbLF5JZqpqIWjuXXhMbEaZWTVtrXYWd9RtZ1z+Wd9fxmPeZnZvInklexB1+mVqT641dSh6Q7tWvHPIiBOUz5XujbR4PFcgQbNFplMEYrltcXXCdl90VnMLcBJoGmAgYbdpYm3ObkRyKnevd5pvZ1owRRFNH1u8ZdtrTm8hebqECYtBiSCANHd6d996En5Hgp6ImY8IlKGTJ42kgKV0OG67aZRiu1r2TtxjG3uBhoaIJ4PNeO1qlWOUYy5p62/4crdxrW4RaU9Zp0dvQZZHeVixZtJy/HsYg9KHVon8had9+nVHdRB3JHMUbpdu+XB3b3JrSGhBaZpoI2H7WExdMGN1aGttqHBTcFlqsVrAPAongEZLWXxluG1tcJttUWV6W5xXZ1eqVkxcZ2QJa9hrCGhaZJJigV4+W9NYCVZ2VrVVcUyyQBhK02g7fTCH7YnDiJeFmYbBiAKHB4IhfKJ3rXVSd4F4InN1ZWVVBEwDTy9bTmgkdJh7wH7LgF2AKH1qeTB21W9hZKRXBk9gVaZa9llHWixggGj+agJmxV6QVwhRtkmMVa5rTH1Gh3mJJYRCeG5nlVnxX39sfHHTbTtfY0NxM1tLJV24Y1xrPXK/ec1/qIHtf0B7PnQlbORmqmjtcRl+OInZjgOM14CEcTppwG62d3h6l3gtcyZvrmoAYG1L+TtGTAxiXGyLa4xgV0x8M0Q2x00KXDxjjmofcvx2DHXTbjtq9Wnrbch2b4CrhbaDe3loawZhOV0iXVNcH2muc7V5MHkIdpV1K3bIdCFx5nJxe6qA0X6YdBJgLEajP4VMgl3KadNuQG3QZ2RjLWlhczV36XJnaPtgwl5xXtVk53Awepl/T4AFe/9wUGaqZNFgSldCQ+gg4DCeU25qjnc2e9R2uWufYGNhTmvwcsV2Z3UMbeZhfl9uaP5sV26vczl854JThTyGYoe8iHyJ8YZrgDN5VnTKbg9pGWBKXEBm8XJXeWh5FndyebaBE4Ztg596X2xaXVdZYWSAcLR06XBIalNsenOIeWt8mn39fzCCeYJrft90KmqsYbRdUlKoPUQj8AgAACQdGTRCTGtdd2l5dSuC+YrdjM6Gmnl+afZgdGqjdSJ/ioS2hcWFWYTpgPN3T2lLXn9eemHDaFBxingce9l52HgnecN6tn2LfzR9JHd3cb5vxXCOcctyg3E9cc5uemd7Xv1adVmPUzJJxD44Sb1eAG6yehyBwIB4eTxvRWoHbdttU27yb3t46YEdiP6GhX19cJlriWusaphqRG0wcY500HlNfzGBLH+Tds5pxmSQa6N1Q3kUdRpwu3RifOl+VHzPfNh/8IKPgXp8SXa+brRpD2h5YnJbclCbQaBLOVvBY4ljKlxbU+xOEFB1UMteGG6GeIR7fnoNdxR+O4fji8qKBYRFefJtF2A3TntVsW5KfM+BCYOogBp+fXvseFl5OXjxcetnaF5SVDBYu2rFfHeHdYk4g5d2Om3abGlvmXTMeb57lXbBaUJX3UJOOENNXWUfdkF/S4RphLt+mnLUXNBAzj1TXmlwunmOffd+SX6YfMx4vXJ+aZJasUjYOhk6sDh2LGMQAAAAAKI2+FXxaUBzUHP1anthv19FZvVrv2qHYhFYk1M7WRZgaGKVW2JUZ1qhZV5sdmxOaWdlll8fVXFIjz7SPCNEZUWNRFZTbGgJdgN5ZXG7YkZiF2oQbdBotV/eWZVe7Gklcqp3hnwpgDqA8nlXbVZh/WbicuN4KXpJf8aH7o9ak+eOM4TOdVxkgVU9W4FwQIKgihWJAH3aZppB8DDCTFxhS3YdhWmKKIb6dwNih1MjWOxnb3S8f6qHKomoguB3dXDZbbRoWmT2Zqpz6nxvf2F9JXpoeKN5CXnMcyBo+lfIT01OvEqfQqRFclfoY/BnG2nMauNrKmjhZdpr7nN2dhlwsF6RSZhQR2DJachtTG88cGFzNHVKcvBp5VgxTg9MW0WFPsRL+1QZV8FcpW3AeSN63m9lW7pKHk1DVrRitm53d1J8b3tjeON3nHqLftqAPn8fd0ln+VbeWNxdK2DIZ/Fy+ndNdrVxlXFkcjtyAHQUd1N4kHT8a7tkIVw8Wo9fEGStYUxdBl2IXixag1QMWHJrX3oxgiSEK4BWd/NtyWqVcat7VX9Lfcl0ymZfWktPTEiuS79RZFpKZMFvwHfuecZ2GHEqcftzonUudT9yWm/tbHhr73HwfvqHG4rDhGd4G2mAaFtuJG+ybr1vj3Cvby9yBnj7fXd+ZXjIbEldUlG3SBFFZDxVO69Tb2rrdS93l3HqaONjAGVBaopxl3Uwdftu3WE2VGJXzGT3aYJpomioaqttH2x1Y+xU60iJP61D11XXakt4hX3TeqNxPmi2X41a5lv+a1V6ZYLugXp63G5EYfdRNDqAFo4sYEzMXdJo720jbbVsDG8dc4l6XYQJilmJj4UHhBiGnYfcg2V6um5/ZDZZ30XHOelPzmO9a0hwIHdLfoeBrn91eRh1wndyfWyBZYGAe3dxp2ClSP0fAAAAAPoZnztTSLZPGWHccweAVIYvh++C3XcEZKJM1jnjT11juWqAZ6BiTmOZat5tQ3ASdat6UX7efIx38W8zZVFY2l72bPhxvW+4Zitaqk6HPdEkxwlqKYtH2Vi/X/VgF2NyabhteWx7bdJzH3oCfP53wm29ZMtgjF02V1ZOaEXSPABBGFccbZV6S36Cd7JklEV/GREgZ0RWWQli/meJahlqU2kEbcR32oEahTGCZ3tdc5lueW3Za2xoFGnMbKVuUm0/bMJrmG7Odvp8mXy9dABkBksCOLo86UnQVwNg+GJ3X6dZGlW6U5lUGlWZVDlWM1cvWCxbEFwqWH5RmVM5XrJr0XTHdk1zPWxVZItbDlMiVRdd0WK8ZiluPnOPcRFmbVn1WshfeFxxVEpTo14ZY0RiB2QJarJt72r2X4RRsVTDX19jQV3VTAw9hU0jXhll62OVXwFb5FwXX4FhjmE4Xu5e9mwVfGCEqoWTgod7O3C+Y2Ng0m3qdx54WnBVaNhq23FQcj1qrWGKZBJpamrvbcd3yn0OfCJ0z2mZX7ZacmEAav9qk2J9Tqo5fkgMYqBt4W3oYpdRn09SZop2+X62hNmH9oYlgoJ7CnbZdrd3qXStcEVq12MyXTVZTll0W75Yz1KNSek28hw4BqAY+jh2SGBTb2LYcL15ynoIdkBylXLCc0pzJG6pZMNbclplXt1fk1irSphGLlORWrNZT1WuXFRnkWopZ+hgVGRwbxp16nMebQhjY18GWQVJZ0XlWW9nqWq9Z/1hK1u3UeRFuE58YPZvv3oLf8V8E3XeZkpSKT1hMk4mJS7bRH1SRFfBWQxYBVTeSKI+VFTualJ0LnaGc5x1GX4MhJ6DU371dmxvymhhYRhioGdubNtt5W8yb6FvHm4baR5lbGKmZc5qOG8+c9B1rHX/cqFtw2QYXOxbTGNGZshhnlzEW7lblFhJTyw6jB39BTEiLjPYUWxmqHGfdfZzV2/FbB9vz3Htc09zBXJ0c9p6aoU5jL6MR4bGeGdqjWV/ao5wLm2xXCU5pwwAAH8Wzz1yXtBw53haeTB4JXulf55+Cni5cKlsiXFydTR2OHPvabRdAFpDYkZp7GY9WYY9TChLQIFS/leZULc/wTd7T7tkgXJKeMF5X3eGculpzljaQUU0GUiKXCBlEWjTbS9zmnR7b1tkkVy/XPdg6WFkaABzkHr5fGN74XdAcw9sBl9JSnQshRzCQApdSWzncCFrtlmXR1pKx1H4T5lRw1k/YUJjbF4vVJBTSVgbXoxl0m9/eBV6BHJ/Zfdej1/rYE1jN2iAasxoCWVXXDdQZEnEStlNe0+jUK9MEVc5bKR5J4A8gbF+dHvWeM1ypWywa8ttMmz0YTpi33DOeYd4yW9UZlxnW3Lqfa2CxH8edkFqSWJzYnhgv11/WOBRgEQvPWQ4mkWoVSxk6m1wdqB6SHgyb39mjGaibzB35Hmvd9Z0CnKBcdx1ZnlgefhxpmnhaRdu0GsCYPxIVzEURcFjYnJedX9vcWKtVOpNAkd4RdlZrW33eg6AKH53dxRuFmVjXEVY8VqwYZNmL2jEatd1J4DYg8V+NnXEb6Rx9G+9Zq9UwEA+OSM4fjf3O9NOJF7DZs9tDHPFda1ynmUMV5JadWbVbF5umW+tc/l0HG7RW1VKDE61VQZiM2oRbn5uB2oRYmRdxWDGZMVlWWLKV5FZ8mRhaTxov2YtZrxoxmpFaoNx43vKf+J5GWoJUg5exXWPguqECX/fc4JqWmdxZiRlX15fV1hXWl6gZ6ttrm8lb+FpfWCDU4A/Qhr2G+A1r0esUplTjEmsN3Yzf0S2UV9UWlcjYs1taHOacVdtxW3/cC5xaHI2ecqA/YUiiS6LhIsjh2Z+XnYZbwtltFgqYm5x5HgleElx3GycdNF8aoDJgZaBf38YevZvuWJvUwg6yxMAIOgxlj8rTo5ZX2FnZvJoEmxSdnOBeoXIgP92knF6dUd4UncVcvtqS2GwT8tNMlsnY6hgdlWCTrhZ0GUxbJNwJ3XbeEx5n3TuaZxfBGLqao1vTGrOV0AzIi4bRTdWQmBaY6hellbiU7dfkGcYaWxnwWV2ZlZtdnTSeFB3O3E6aDNfsVe9TLFIa02ZUXxW7F87apFyUHeXeWp5KnRxZf9U3VVLXsZipWH3XKJYH1OcRcIwniSpR9FgaGxybbBjtFOHWQFlUGgCZoxfpFlTYN1s3XI1bwBi8lBdTvdZB2NGZHxklWucczV48HbicjJwoW22ZR5YMFf5Zat0ZH55gomBInkbY+c8nQ8fFxpEK1yPZ8lp7mZvYZJaoEwkRlZROmEFa5Zti2rnaDFs0HFFdVF0CXE/ct91JndJcnpmwFQeU/FfbGWEYYZUBFLzYFdoWGZ8YNNZblXfU5FYdFwTXkpeJ2MmbfVz5XX+dq55EH3VfVB6snMVbRBnjlwuUrBQTVt+ZlNviHE/azNfbVTcUWFQ8luDaMVrS2dOWXZOZ1aVZ6118n6lgriBsH2VdeBrMGjTaPhptmUzZ4xv7Xmyfih8F3MTZYdR7Eb3O4E8xEcvXodwhnqTfgKAzoCkggeBAXmkZrlRiVwca41yonOXbxNqN2bWYxZg3VRXOqYSoyEuOBhAN0TIRWE/cTXLMltTpmgtcLxsjWa0Zb5p1mhdX9NXqVrjZL5pQGZcX49e/GVlb/F14HSAbh5ls14CapN9yImOjM2EcXI+YQ1jg2rEacpgKVNWRNNEFU2IYdxx5HsOgGh/V3oZcqBpGmFVVdlCbx4rAQAA4UOaadR8rYWOhnCCMX6nezh2+GoLZhtsyHeegNaDloPdgpCCQoTPg+1+1nLiXbVWPl3NZYxpumy9c5R3FHawcEpqr2BDUyNO2lk9ZHFkZlnYQgAvnkErTQJLZ0tdW+VnOWtLZ0pe11XtTmhEriyaIYMuSTyhSDhQx1Y9W5ldf2P4bFp1HHj5cjVmrlU6TcZYQGPSZ29n+mgtaBhmgmS5YVlis2S0ZoFq1WtSZ2deXFvHYjBqDmzUZUlTqjZ6MthGqFP2WlpgkWiCcCt58X/AgZl6cWwDZtltS3SNfCKC1IK0fQlyP2hxZz9nmm0ge36DQIQ3fx935XEDcCxxEnVXf4aKfpBNjbR/02iqWxRdQlv1VnNafWKIag1xbXW4ed56cHbPbbdjuVqeVXVe623QejN+1XwuectzDGppV4lADEA4UlZcUFvgTYcu4QkAAFEiV1FkaE1xom5uX5k/pzviUCZeiGQjaeBrh2sCbjNx6nEZcedsY2SrWAtPbEkLSOw/xSpLDAAAAABmPEBYG2/YfPSBb4GpfRF4J26tZABbykzCQUlEzEM0ONcddxeROGxUNWSbaW5ncF9pU4FLnExFU/hcF2RPZ+ZjBFy7UlBZU2INZaJiC17UWfhR6kurVslj0mZ/YMVaFGCtY4xgCFvsWq5hbWZnZURgGl/PZK9rHHGfckFvr2oAauVoVGRGW51Q0lcOZcdtI3ARalBeXFaFUZ5IsD1aNrtT9WdWcL1uLWYsXeZlYW5MbTljmljSVxNbxGFoZjRmkWBVVptXAGXacI90dW+LaZhswHfAgYyFz4Cnc35nUnUVhu2M2YnrfJxpdmBLZE1mMmJBYnBqPG6saqFhs13iZy96bYYCis+FqHoYbBFlaWiPcc93znk4dmBrJmDPZ3t2tYBLg/d+xnehc2BwNWdAWuBTSVwEZDpoy2y/dGB7rH4ofPBym2SeXhRi3m9PffSDFYU8gu57WXaJbktj3FnrWh5ko2o0acNfi1RKUHdR3VGSVb9XHlz0XkNd8FqsWZJWyVSfYNtwynkJenFzgW1QbltvfmnTX/ZZilfAUhhIni53DAAACh8MMh470z8pRRFMGlppaJBvv3Aca5JhrF4nZpZo92WKX4xb7FtKY+RrtXIVd3961XtYeiN3CXIoal1gHF00Y/Vk4GKuZI1pDG6xcK1wwmuxY8Bf6mMPZwxrGW11cLRzxHbEe+N+R4DvgtWE7INsfp15I3iffDOA7X+ae150ym87cll0wnTocGBlgFfPS51LDE9+ToRavWoqdFN4vnnRedd20XHmaodlZ2EWXb5i7G5DeI15xHGmZkdkSmkFbDNnQ1uhU9tbNGB0WKFFtTvLTLpY4GJkaXxsdG8YcEVsyWiyZRZiY2Y2av5qGmlHYg1TlD7aR/1bc20zdeB1p3LBbvNtxWjQXhVZ8l9RZ8ZnQF25Rx8qhVHFcrSCMIgviK+EGn8MdlxorluWWxpe1VikUMFRll8AcNN6RH1ldgJoHVwkXWFf61seWs9e7WUoaOBhIlNNOP0dkzNYTERfhGpvcH5v0WftWQpDyjkxQ5tLnVTHXDpl0ml8aABnomWiYKZPWDiURKJgZ2/Qc3VvQGQdVKZBFjLTMkAwhCIMKEcztT1GTKVW52JIc7Z90X/aeDtnnFDKT4RYmFgZTKM0cxGyO0FXfGbdbVhwd2/Cam1fFE/fTwdYw1dYTtVUnmmpeI+AzIL7f894ZG6qXYtDgz1NToddo24nest+KH1KdMVoZmT6ah50LXt4f1F/5Hm/chJs/2jPbXlytnLbbt5qimbxYQdebVkVWJlepGagbPVvSm7bbsN1zX0vf994PWszWrFX+1s8XH1VQ0pbS8hXp1/xX7ldFV7YZqtujHDCbYZq2WWaYEpXpU00QMlCy0+yYIRtrXW/eSx6QXhEdRhxMG5JahxiRVObRdZNPlowbBJ3Unj/cZ5o2F6cVv5W+mTbdGd+un8Ee+pylmlfYlBilmSaYOFSRkAcQxZOMlv1ZFZsqm97akxm6WuldF16rH36fh5/V3xPe4589HvidaZoQFiiWYJlEWo7aA9nVW73d3R64nUObRdodWi+avhqLWezaYpu0HPRd9N5dHg6drV163aZc0dumWdJZk1n9mhUZ/drZ3TadidzPG5/bHBtqGfTVNUzbjDwQh5e3m6kdG50rW/4Y4pTATuJJcdEcGf9e3mFm4TZeVhkjUqeQLg2siC1KZpCRVE9V4pXCWGDbP500nXMbFha0kd1Q29HskzVUfFWqlkTWQxXcV3abMl3onlKdJxoy2AJZIJsgXTfdodzQ2vrZHpn/W4+d+h8GX3vdSxoOF4UXmBeXVnMSj49KC5CM49LXFflVhNLeDOZEGAUvikOMk0xPTE+Q9ZXQmSparZvv3Wseq18OXoTduFzb3T/c+5ss1vSQO8+B0/XV1tY41ITVINXr14sYnxhMl7SWAhO7kEYTr5kYHM0eup9I3+vfU96LHIiZlVag0kGOSk8wkc2U4xay16gYuNmTnaDg3+HiYHzcPdYwU/IUO1KTljTaCZxNnF7akJhLFxyWj9ZelRkWL5kTm9BdTl1V3EBbq5rB2pkbbhvrmzoZMFbzV8fbql2kndtc6luWnDReCR+Nn02dbFm/VA+QLBF+FHeWBlbnlZDTUM+FigDSZdhTm7CcDRsg2fuaoBx3XOQb1ln8V9eWX9Z6V3ya8F6T4IfgnB6Z2kuTkRGmk/EWaVgi2HUXTdTq0kLUR5bFF9DYUdiwGOtXrdTWko9SiRPJ1FzVtFpg32jhqOFSXveZXJPCU7QYf1s92zGYNtKtUXPTXFVklelVKVKIT6gN9I+LESmTTxXeWg/eR2GSovkhy16hGBHMAAAAAAGFsg88VG7WSxZjFLaSQJEH0YdT6tWD1VPRgk1EEEgTNVSgWApcHR6230+eI9pSFQBPwxBGlVpZglw33FlbuJoaGEwWnBbTmSLa1FrSmW7YG1lGmrEa0FtzHEndWFwV2AQRYgdTwIzJkRRi2OXZ6xlIGasaapo4mLKZIRu1HI3coFu42bQXChbzmIScxaADofVh/+DSX8agnCI3ogvgvt13GhmW3pNsUHzQ29BODOyIYVAUV1obSxyC2zCWe49YzzDSdZNkFXDYj5py2SmWPROxFcwYmBkHl3wSttRymlzdRJ3OXJ+aPZfAGSYaUdtKmyoZKJajU2nQllFO05AT+ZQJVkQaKxx7XJ/cdByG3XMcv9mpFb4WJZgWF+0WydkmHP0exB7p3RXcL102HtWeiJwaV9nSP1KiFK0UylQOFoHZ+ttvmxkY/NRzDcKIfw2alGNZCNsUGwxahlqr3EZd1p1oWvpX4tRF0H6TFxfb2ldbX1vPXB+cbtvm294cMVv92lEXPNE7zvxSaZQxEu9Oqkd+ATSKHhRhmpwdzp6P3RKagtluWcWaD5mY2Vtb8J5WH15dz1p+FzSYuZvlHlUfOl232sEZk1mAWRYWDw+5DvQUmhhKmZSYnlc2lcRVhRRxEX4NqUjnilGS69jiW7jbgtoGmHRXKFapFRcTsNOok9pUu1f1W32dnB6wHrZeRF6JHrbdy5xPmUxYjZwg33Rgg6CZXzKc/pv/HOse/B/wX75eExw6WhRaH5nq2i+bpR0yHZfcZ9o32eXbeNuq2xQbddwjW0mZBxZBVrpZxpxLnFkaB1iG2UObBFuc20eb7hw1mwuX3xEJDfISXtf8miUZjJYfET2R+pTxFwTY81lbWL/ViREySpNMypRK2QEbXlrR2HVV/tZJF2/WeJc7Gafcrp9X4QjhgKD13knbUJfZlfRX+pohGoQZKtT0kTFOVgrVw/LG+c9xFc7ajZ0+XcLeBp44XqzeqxygWPOVL1X7GfOcZ1zBW/iZyVir2CtYb1hTl8TWZlMiDzMJX09q1iFZ5RtM2htWOlIQ0b1RjlKSlE2XRFpD27KacViTWfkbidv5GMsU9VQoVmCW89VfVKjVfhXcVXmTxlVwGTNbHVqQl1PSrFWuGeoboZvaWy2ZYdc8ViKVC1W+1uaYuNm7mWBXPdR+1R+Xc1cW1LDRRJGW0xIU3VZYl08X/RcllS6TWdIeEJTSlVaf2cpbpVvwG4zcRd5roAOhFuAkHR8Yi9YIljOWtRb2lnDXP1h6mZGZ2hjDFraTe44Ex8RH6Q1lEVKT1VPFUenQupIvlYmXlldO1eJVRZaR11mWZ5KSjliPBFBHDo9JaIJgiCPTsxoNHawdz9w9miVbDFvfGrlW5BEuEJJSAhQGlhQYs9oYmjQXfBOuklATZRU1GMnb1xxUWr8WrxWuVpmWEJLDzG0Dk0BpTj7TWVcyWdscN52wnhodjlxI2kRXBhLYzieFQAAPydUQRBXxWlAchRxUWgiXaVay1wZX6hiBGZ8ZrlgK1mhWKdhU3AIfBeBw304dYRqI2TSX89buVqZYAtnYWgTZpdiTl8GWqNQX0NQOUs8uEKNTMVYS2GHaPZrU2kPX3ZJXjqkToBhYGetY6paX1sfYwFkG17gU55Rr1imXLVdylptU3BNlFhTbbZ7sYAifP1r40+DL6cbozbdTitfBW/qeQ59vHZXaKFWhFyBaphxL26+YV9PFlJ9YMRtr3iZgYeG0IT9e+1saF48XrJizWF6YWhiEmRuaAlvFnhxfeJ+8XoUceBhEVFrQkQ96j9LTDxeoG7sehV+hng7bOxZP0jKPPYqbye8Se9liXPndMJtR2fTaRNtPG1/af1fOle+WBxg6WVaahFtZm7BbrtrLGNRWUdZYWEtZHRhlWMXaVJsiW+RcMJuLm3PbMhvtXH2b0VtYWk0Y7RYHlipYbRpXG7EbetmUF5BUlBYL2WrZ31hn1RKVv9haGZbZGJj5mCdXitjcmp/cBly6GwaXlpA6DEdTYhaX1oYThdCzk78XjFmk2zqcC5yHG7rY9Vgt2wWcsJrA1jwMmMKAAAAAPkxm1e1aYFwkG0zZEZWuE8FVw1k5mpsaExq63YThVONdo7TiMx9i2wdYJlipWqFa6BjeVbcUgFadGO/Z6pqoG/4dal363LhaoJkumGgXhpc11n2UuJMdVTcWS1W50wPQitAYkrqToBK1EPxPzw5gC0tO15BljcqKocxtzrvOQY2ajbKVgxqenX8eS536W0XXIFa7W9MfRSBzHuib+5lqGVSZ/NgFlMhVjxqEXY9dqVqHFAvJ54FAACQPWtd8m6HdfJ0WHTNeJh9ZXx1dWdtL2s2akdlzV6yX7ZmjWlvahxsLm3uabZeE0szR5VeMW2ecLFre2MNXx5eKlkqWPxgImpUboBr7WA8WkVXvlSnTutKdlHOWetbjVS5OlkSKyknS7NhM2zQbmNt52dpZqdpTGxubPNpZ2VUaMFsum2LZx1W7TtWOnU9gjVDJ5YlvzKNSaxV0FdSUw5V+lmhXyFeLFY/U4ZWNVnsUbo7/BTHIdk2nkEcQdozUxMAAAAAqCfqQ1JQTlANRZkuCQ4AAAAAWBQNPmVd626td9F4P3VSdRh2kXQtbhxiK1V2V+lkQ3Lpemt8eHVgZpxNWjvPSlZZfl09X5RiF2S3YNJaBmSTdDF+ZH4pdVlhY0cVQ+FIh0dDPL8ndguBDMkrnD4sSTxXL2VFbRJtA2ZQWzJWI1sLaFpyN3iqd7dxVWkTYqhbRFWyVoxdSmL0Z4RvMnY1d4dy/WqPY/lbWVhuVrxQEj+eIy02k1LQX55j72B+V9NRV1z7YY9dokt4PNJSNGtwdhd4k3FuYydPNjgkG1kuu0/eYl9rzmzMaqRn+WkZdTJ/84S2ixqSzpEiiZt4nG13bedqeW29c+p2IHNzavFjDGDMXz1jD2dKaGNjpVrwVidXR1kuXFxbhFNXRvlDwEjnWrFprXABcItrlWTUU18/YSw1PoVPclgWVwRNBDsUQENQIFqzYqxsznVxe+1+eX9/f+Z+i32teR9xdGG+WENh32jiZxNggVNjRgxJfFtqZPxiOWFyab52XHuwdEdnyWZgcP51l3QtbidqIW4HdT56Y31uftJ76XQ7bEBm62UEZO9ip2VyaAxmOGHAWv1Up0+KTx9WKl0/ZVtqC2luY5NgrWZEcVN3EnWNaB9Ys1aSWZhXU1UcV5tZ31XhRzM4ejxjTQ1hlnAWfNGA74Dsfjx66XC2XQpJX1DQWzlddFMJQqsm9AgAAAAAvjOiU8Jw/H+Cg+F7/me2S7hEdlMpWyFYRU+eWl9vknuyfUR1dWG3P4krSUylZFJxdHPvbEVrRnf6fzd/mnMGXSNCJD9sRNpBXE/aYllv/nasd0Vxe2RWVsE9dBWWGMwyQ0THUJtW21pnXc1fFWN7bh948nmadC9qUGFFW7tTK1WmW6VcZlxXXMFftmCBWw5Sb0o7S15TN2E5bqV0/nJ8auBdYlzpYn5jc1v8RnpAFVjiZPlk0l9OX31kfmZdYKBV3lTiVJFYMmOCcBR3onUiboVmOWONYwRoKm/ccV9th2anZq9sXXHud3N9G3+Oe0RzBGgaWQdHQTniRw5bQWe8bJhvSXGCco9wX23ebCFwE3GbbfZ0YYAnh4iGon+3eIx0THWWevp783Wha9Vn3mohcKxvqmpiZ7poSW2zbxttHGgAXIZIkStMK79EYVQ8WfFTMUiWQMJJw1KWU/FJADkaP9tfBnBic7pr41jiPl4xAhQAAAAAlS1hR/pP41fZWRRbhFsCWrBSu0/JUYZUS1LzRr4/GkUOWA1lgGquacpgDU/SNtIS+wRlPZFbQGsccGVt3WPIU8o/0C8VLkwvATVBUHBj/2ptZ7Zc1lORVdpX6lVTUtNReVH9SlpFEU0UVixZ+VBfQq881j2NQa1FSEVXS0lMlkMTMGwo9TTKOQc8plZhb8h8bH+3eUNvBGdAYX9WvkLXLYIPAAAAADMzeVJnZKpqVmxdbFNuyW7Ga/thlEw/IQAAHz4zXiJt826pZ11ePmETY0VlAmwzc+F2cnKXZHFTYkcROikgJgYAAAAAaTPGTl1aEGTdcNJ6rn1Me+t2w3X8dwt5DnV2aHxPbSIAAPcdd0WlYRVvAXT/dCV3jXouei51smpyXMFUH1aUX0pnuGsTbtNxaHRMcyBu8mbrZFdnPWirYKFOLCfeKHhEp08tTkFARCVRCMAvHF9XezqJj4uig99xN1ppTeREpj6cPNQ56T4CS91QjlgkXqFf3V4vVvJMOlMsV6RWDl1macR0BXtZeo91/HC9b6Fv/2vlYMRJkyigHlZDY2CUbsFyI29QZB9SjT/yR69YgmMaaDdq6muWcb139Xf4cNVtt3g+gjyCPHhmZclbQWMvcdJ5IHxydZBjMUjnM+MvbUvgXLxhu1q4RwA8YUi2Td9GZD/PPu5FOVTUYy1uaHFcasxbGFFIVa5ZDluEVodQPVgOYZtlT2HvWJxSgk+sVK9jXXAbeFF7fHl6caVkJ017KwRBL1IvXohmaW6Kczl0pW8karZoVWiRYmJXIk41S5hSDGhZfY6KcY7kiGV9h3f/e5qAlYX4itaNGIvQf11qW0ykS11Xr2OqaZVoDWIgWUdZJGbrb3tx+Wn8V95Cmz/CSMtLVlVXXmpm9mnvZ1liUVnNRugyehJWJEYxzUPZU7leV2WGYpNaKVNPVHJUPFE1XOdrvnh1fVh49mmbXU1fy2KHYmZf916oX4BfHVtgThs5STdCQ6BFYD6OOC0+O05YVdZWTFInSPc3qCLVPNdZP2duaHxeGE7HVfZpp3aJeb12LXrRg2mJj4XZdtRfzEjcWahp1G2NbO9nlmQlZHFjUmeHbHhrU2habCJ0XXmOeft1GW8HZkBn6G23cOpvzG8wcWptMmSCV8tLmUE7MmMv20iUWNFicWsvcsh1GnJDZ1tUizpUMZs9hkjvS9Va+2h1cURy/WdFV2JbaG7vdwp5kHUGchdw32kWW0ZCuCFXBgAAAADtIM5IxmG6cDJzw2nNWJBOoVJNV9NXVlrvYCJl8WQsXQFUl0/ITK9G0jYYFtYAAAAAAE4iYzfmS9FZrWBoYbVdY1TMRt0+ZjxiM8Qd5iKMMio/0kLHPcRJ316NbFluVmTkTJ4gAACLGUNA6FaJX7BfIlrJULZF1DcNMr4yhTBDN+ZIEVhSXLlVGETzOBJEf1EnXPFl+XK7fEGChYI2fq50/GO7VNJPrlr4YWxk52jBbPJuv3CzdJx4WnzWeaNvql91SzoiAAAAAMkgNEDlVbxjF20vc8d3Znlfd7pxxGzqZwdmtGMwYNFcjF65Z+xvfnPXcBpmB1KTMVkMAAAAABEeMlVqbuN6/X3re6l4eXIgarZbzkrLUf1aO19PZnBsTGxBZYBbZVmrXFBcIFZ4VDhbCmExYbxaaEyDPxlQhGQubhVv92hCYRxcM1c7VztYWVwcX9lk9WrebQJszmrtbIZvwXBjcThwv2weZxtjjl46YEZlKWRVW85QF0Q7OWIkFwkAAAAA3yQXPhhOPFMnTyBAGyoyKGxKMGcpdhl8T3rDb3he41GUU+NX61XNSwM5YhWhO79azWgjajtftUJDHsYy+0gyUmBQMEgrP9A5ET5vUhZhx2TvXs1agWBebPBy93ACZfJPmCtUBwAARRGZTFdooHUPelV4vXR9eAaBJYUJgkl4tG1NazZxVnfyeNN1AW4SY4taKlXtUk1QtVfyXI9ceVt3Y7dyEX5WgQl8/m57XaNRHE8ZUqdenGmubXFuwm/8cb922HbibrJepkhDPItSj2ZIdF57anp/cJtbxUfcRWNTt12ua5x03XWKcFdob2NTXa1PBzO6S1ZqdnfXd4hulGP6W1JW01bMX71osGgmZ4BrCnJPdI5y3G7haqxpz2ZJYZBZB1A4QpY0YBQAAB0v7Ux+Wrdd4Fi3TQtCYUQTTpVcZmTBZNtdvFE0O28cnzNlTCxeoGl2cN9xXm5baoNouGzgbZ9qYGTOWLtC5SEIH5o4f07vWihiuWMxY+FeqlPjR9xHGknrTQtZo2WHbZlwmW1baKhmX2W/ZvBmfWE7X99efWPNbrl4S30DfGl2zG1SZLdZHVQXWJZgu2VjZfJir2Wtaktsv2hDYtdZOlbcW5lmim6Sbl5lRVgAU0pYd2S+bjt0CHmPe9Z8rnuMdcFobVotTq9EKzysLJIOAAAAAGMwqU4+YKVnhmrObcVvSm1AZIhRZDbKLbw6NkFQPoo/5VE3bJl5iny0eFVxPGrNYYlR1DunP75HREU0PY9KBlqqXGFSgELfWfZwcHoteHdyzXLOeQuALoHTfRF7THz4eolzV2J5VBxi5m8QcwRsVlzoPqUdFQZhJg5MSmFfarloalw/WmVom3CXbuBiLE5dOhUuthqzPDFToV2MXZlX62l7e9SBmH5OdY5romHHVBJE7j2JPLdFgVcHYr1l/mXDZw5nu2LYYLhocnSqfIF8OnN/YAFATiMePtRNzlDyUKBYU2DtY/lk6mDlWiFMtzC/DQAAAADHGo1Jf2APbIpyuXaPdrl1snMzbj9ldFpZUpdVTVjvUaVBwDUMPZRPG1toXM9T60i6WLRonG8ZcB1r1WNiWYRI1zmuPWtLE14da8Zx1XE6aeBVKkzKVSZcx2WOcQF74n9NfTdxpFv0OSMzlETfSGNG80UNTUJYdGDoXpFWOE7wSXpW+l+yX3pUSzqfEgAAAABoImY4ej1/Pk9LUFhjZQVrDGrSZ3FjZl49Wgta2FvGYS1oO24qc1twLmT3ShszfxIAAAAAKzh8UWJaAlcUR2YpTwkAAEks4kiMWu5mgW+NcfNtVGp+ZdNcL1RATQtBPjd9Luk6YF+HcZF4DXpNfQeA732qd3NxP28Xa2dmSWeMavtp5GK8UwI/Szx5TxRf5mLMXWdadF/gZndrO2qXaN5m62j4bNRzo3q2fJZ4aW2FXH5JS0S2SSRTYVgqWLdW5FAIQY00gzoGTw9cr17sV/xGgyeWB/AQmj/5UztZZ1bGThFSQlsfasNw3G5AZZlUQ0ZkRgRG4kb2UQFc811jV4pKq0kiXD9p1G49bSNjh1d3VPdUB1ahWiheUl6OWV9ZWFu7X5Vj6GQ3Y4lbp025OhoWbxZGNG1LglpcX51adExqMoQOARjlMGhSfGjTc8B1um+IYWNUpVvZZbdnf2R/Y8ZoqG4bcP9sYWfrYkNhimOJY1FbIEvVL/UMAAAAAEMaRD58UVZZXlqOW2hfdGJkYMdXeEvhSyJRRlQ2VTtQREUXMXY3zFn3axdyA25YXi1FBEHTUodiuWznb5dt4mY8YWZaWFmHWTlYhE53RXBDij0JLHpRVm5BfgKExIE6eTNscFWJLMcFAAABLVNPmV3pYNRjJmmca2tmXlMoK4wTxCrZOs1M41iZad10Ynm9d65xlWYwX/hZ/lyDYq9iDV1QT/pIhFYgYVhjvVzoSB4oIwg+Ij9DCFxwZnlltFlRTWJU0FulWM5OXDr3FAAAAACsKYw6PUbUUaZcN2k+diB9XH7NePJqQFZWRyNCqEFBQuhQ4l49ZvNiJVTJOXIm2kZvXexlz2PHWGRgEHahgZyCJnpyaYBYPFC6U+di1W0Jcndul2VdXqJaZl+xX9FZmlV7VIRPlUVtNnwy30NVUrtXUFRVRIIsDjMTR3lPilAiWGlgQ2MlW0FQ3lhGaYZxqnGYbW9q8mbpXS1N6jDnMU5IoFj6XqlbhU44R9JSJF3PXJxS3DqdN3JN5VckVoJTXVyfbKBzaHL6Z8RUz0TvSsxS/VYgWG1kRHOVfK18mXOPYn9OxD5BNlc+KFDXXdxibl24Sm0lWgQAAM8ewURpUUhSqUqDQl1B8UB/SDpS0liwWiBX2kjMNYYrTzn8QQZBr0PjTRlT+1R3VUZWDVldWBBRukCyKSEbdDr9Urpib2kPafRiIFhlSVQ5ci2cPTFh8nF1dVdtB10JVj1mTG/vbCtiOFujZDhs7GjEWGJAVkbNWMNgYV2GU59JSEZgQXM1IiraDgAAAADnIJU4skIiQt44RjV8P7RMMFDfSUg7USbOCgAA9TywW3RpnWz2aONgAGH+aF1tNmuFYFRMNUAZVH9hbGWOYHlXnFnLYk9rL227aYtfkVZIUbBVqVsrXQ9aplPqS3JIvES+QZhMz1Q+WWNZF1o4ZI1v/XWEdmV5U34Fg1iDGIKVf3p5t2sIXhheBGaSbAVwgnAccUp7IISEhIR9cnTrbwFuumq8ZTlh+1lJT9NSHmKmab1lKlg3RWgx2yFhNNJCoE8HVyhXiU3DPIwlpQkAAAAALSSnQDpQGlczVW1JZze2MJZDKlUyW7hcYmRRaxFqEGQDZtlzhnzhex9xL11vSp5WL2ZdbFhon1ltSqFSz18rZVBh51PuPDYxt0BPW+Fq+25dZxJVbUeEUkleDWP1Y6RmpWqpbgNudWd6XrVes2u1d+d9EnzldslvI2iXWnlFuD+NUsJkWG1AbYVmHl3LVSFObUcARBFJpE+rUVJSiVXTUxxRK1VKZMlur3DIawZjr1jSUzFXk2KsaEVkj1aPSaBXbGeKbk5t721KdWR+IIMXgWh5v2/Fa7xoA2F/UppBSDB2GK8ywkTXSPBAz0R1VrBmeXCVcYFnGlS3NzxCC1RrWLhPZz/qOmBESEbLRDxAWD3MROBIGUYLQNA3ODKOSAZdkGh9bFBr52R5YntkrWK/VZY6ji6YToZg/mSkXVFJHSVqBQAAeBPPOq5NVVcjXl9gdmAuWgFZ0WCCZAhiOmAQY2Brl3HrcQpr413yRDQgxjA4R2lRblBfTO9COjqfOh1Hc1rXY1FkyF9uXPNahlTWSxlR/1YkVZRR6F0ybVZyKXACakRo02nCaDtkiF1LVZhRBFikWZ1YFlY0VZxT+kbgMlYauTaiUXZbyVd+RAwszivROVs/dDo/KwMOAAAAAJUq3kbBWc9ii2K6WH1JKkucYaFxS3jmd05wsmXIWnZRo1UoYcFpX2tvZ9VcuUYLIcED9w+hKfE2djppNR4ljwpVIt83wD0tPiNAPEb6S6lJx0XYRI9PtGGJbS50pXW7cmVtlGZOYH9ZmVMvVwRbFF+GXQRWQ0yIQswsqyTtOWlF3ERcQJBCek+7VpNR4UW1RZBNrVdqXktj4mQQZP9f5VzNXQlc/1QJTO5LgVSgV7VPMTUNDwAA/SjiUJpiVGbxXeBNgFApYnZqkWq3YU9QDEBkRFBEnEQRO5cmfzgNSkhUL1nHWRJgBmM8YTxYKUnEQB5EJ0G9Md0QsyVXRElXE2MgZXNdEkyjM5gQAAAAALsYTza7TilfFWa4ZZRojWoKbDZu729eax5gNU4FOsZBBF6jbzJ26HFZYII4BgqmC606YFGiVspMvC6dGMwsuz4VSidO41fGY01uHnMAcU1mulNTOdYSAAA6NvRQtV1OYSNfvFwRWglU400zTq1XeWKZbBFwam4WZ5NZl0XFNJE3sDhnLb0PoSGPM+xAKUSJQENARE5YWPJXG0twKnwH0CIMM1pAhE/eWbteNV6WWDpTgVGyTltJ0FBoYLppC2pUYtpZRE98TV1UplWBTCQ4mROeOvRXMWK1XiBRqkWNULBaXVt6UIc8STZgPF1ByFM3YVllrF+LTMMtfDKAP2xHak7hVwVco1UCTUZWsl8VY79di1EVUUZiRG02badhNUwNPTVA2j5/NCk2Ezo5P+VDrUzPWhRkl2KkXJ1YslwHX8dcDWiudG97t3hdbLFcqFxuYVln3WnMZqRf1ljCVxBYclNKSIs3Czp+NVU38DpJSUhVeFnFUztJ5kxAVVVXyEyuMRoN/T6DWOdlV20ecdJxUnFAbe9jIFeXSc9AikGmU3tmenE3caFo0lc9PHQhSzUZUH9bHlx4UhlHXUUvUI1TEVPlUXZMzT1MNgY3XUeRUXJSoUoXOXwUUhYzPDFRrVdFWDlVv1D1To9Q6Ve5XGVg+2HkZRBpnWVfWxpMnjyuPYxLM1GiUDdNqEXJQSVC3FCkYNVm+GHrVztfDmiAa1Zmi1rGTEBAk0diVu1kEmn7YP1MriwLCgAALxH2OnVc1W5rdetygmqCZjRuFHW5dbhvamWwXVtenV58Xe9ZglVrVE5Yi1ueWepaOmC/YERZsUSbLd4wgDqEOvgvNTIYU3hqs3byeARyzWIoUxhEoj4HPvQ/r0HHQik8kz/6Q7tCQEgjS+9IT0c1S6dRk1sUZlBrl2p4ZithwVvGUoZMkUziYHl0L4EKh3GFsXwKa+xNpiewDvw441baa7h3KHwTeWBv51+RVttW+lhuWb1eUWffax9q6mIlVuxM5U67U11b2F9YYH9Zn1YdaV51TngacwtmNVY3R6c7hz+uTS5W1VVqVvVZeWJzZyxnjWI6XK1X31cHWxlddl3ZX4dfiFgqT7BaAmuxcnd0RXWndex1DXIhbUNu9nPkdQRxHWVSV8RDYhsAAAAA6DERTktZ2ldjTetJ1GDfcUB3unA3W08ziBWYLAg/I04cUKtJZD3qLRol7DCNQC9LJVLuTttLPUk+R/dD70KwQP0+/UbrVrZeC133U8hLxENGRvlEeUiuSgJT81gqXvFa11V3T71SrF2qYANaG1I7UPtVbGGJbz95zHtKc2pmf2FhbY9/GYzij3mKbXxoaC1c22BFZstl0VsgUtBQGU7+TmFRXVJ4T1BUimLnaxZvK23ZZyhfM1WGSsZAOjfNIasHAAAAALkTKzrOTHhTRVFvR0c/AC8SDwAAAAAxImowVTe4N5081jsaUepoWHWtdotsTFhcS1hJJkUrSSRUNFsdXT1bRFmOXLBet1uzWKJamV49Yc1fVl28Ww1Xc1BRTGFD0jd9RD1Qcl1ZZiRrM2o2YjhSekEXOTFHKFeUYfFj8V0PUag64hRBM7pS+l+WYhZgnlxuWtZbq1zPWnxSXEfiSENWrlxbYeFiDmV/ZhJhnE97JWRBi1jbaXZy3HIgbMtfeE4ZPMYpWy4tRclUHltkWARNPTX9F+sxyUVFSV8/Kj3tRxBJsUGTPw1QkWBzcKN5gXqqdL1rqmS9XfBQoEU7Qd5OTVbKVf5QgU+aTupHGklmU4db3FkBTGg2/zX3RAROuk2ESfZXbmW8a59oZlysS5cymQ8AAIgodEICUXlaRmNkbMpzDnWtcjpsmGdqaF1u0nI1dVd1CnDmYIM9/w7ACp0wsEwCXbFkYWyhdfl74X8QfiR2SGUPTK4pCjH+V1tu13nJfKp4oHEJadJi8mJZZBhmWGZXY4FaX1N4UaJPqUz9ToBS1UwlREVK1lnWYW9jP2D/WKFNUzoIOddG5kgfPo47UFiMbuF3e3YJa7ZWjjNjC6YS+ztmT6RTLVaUWo1fuGDnXJdbH13cXqpfDmUEaolmFluBRPEm9jqdWRpwzXy4gXGASnlQa3hexVoKYQtlgV8JT7g2wCQbM7o9NT0AOuVDGFJ0VZFNZUZnRtA+ujEPOoJOfFoYXgZgU2CLX8Zl8W1gcJFsEF4+R5RA0kz0VFVZ+FfuTx1G5k0CYolzG3spemJyxWPIS9krMCyyNc038ELxVdthDWUgZDNlGWNdYBVVvUFzNAQsjA8AAOYpEzqePeM9sEAxQZ47MSvqDKoJBi/URcFRPFdnWxJctljnVKJVaGLPbERw7GvUXy5PqjH6DMcebDmpRGRCRzHSDwAA5yl+ReZY52Zda1ZmUVfDPkMxVT6ISblJAz5KJyMcTkI/WRxkRWeJZY1f9lKaOr8vNECgTRJQPU3+SSxOJk/hRfkuCg80NAJNJ1r1XJBbX1tOVzBOo07IZDdstmSETUk2GDkgS1hWhVq4WwdZHlIASu1L51GoUXNPSVLGV5Fa2FlMV3tSvVCoVulf12LuX9RgMGmlbwRwDWh3W2tZ9WAKaY9rrmjmY09gVlw+WDJVHFpraF1woG+YaVJnTm1QcdZus2AfQiAuTkPwU5dcQV6zWGlJfjGyOjJVJWVxa0Jp1WKvWVhUbVH0Tw1LyToJGd8XtC5gOdA72D98SpJYPmGCY8ppynPfeOt0pmgKUxIynwwAAAAATiMiRehXpmFOZxpqKmu6bS1w3G2+Y4Jf215MV1RYfGA1Y8NdOlPvS/hbZm3Ud/t5h3LhX+U7tS81ROpQvVeXW9BcI2AaZApjwFwPVTtcrWjXb5t0S3ZvddtuAF54QUY8OlXEYw1pjmXvWdBMNk4UWkpi72BVVShDXSiHCQAAAACXE683P1DFWnpdg1syXb1ijGGAVi89YRQAAAAAuCBwMkE37TDcHwcIAAAAAMImbDrYRxNUAF1gXvNW+kTKOixDB1JvWExVQ08oU8VczVz5TxFKZFldY/9j4GGrYb1joWLxWL5E9TkjTGtcPWMDYXhYT1CRSENC5jkcUl9qCHkafbR5d3F8Z79lnmvzbxhw+G5yaWtesks7NF8amC4/T65hdm6Qc49yqW3xb8B4u4Cggx1+e28FV2M0yjPlSrNVklr5WM9RvUuiS/9NnUwlQuEr9wsAAJQl4zkETyRbrF7MWchTPUzfRRA+F0ZdVAdey11qWuZcDGUTZ7JipVaoTNdOSWESbrpwrGm+WG5KGEu/U0JUY1AXWjNoSG4oakphT15xW3hUyUu6VgFmj26vbVph/kIhH9sFzR6qRtZjqnTpe7p6I3djeLR7R3uHdtZrbV5PTVtKg1YtYXFkYWG7WANWKllfVZhDHCmPMOA3DzNwIV4IeSP6QDFPx1R+ViRZl1w4XHhVGEgWLFYw8k3CWdpZYE/ROPESAAAYJGZCl1IHXRBfAFdQTTRX6GIqbLlrv2FTUQFGJ0NeQAdI+VhIZXps12/hazNlD2ntdep8m3kQbNlYWVh6W1BZKVQsS8RJ/FBgVPZNn0gORuVGvT1FJ/UJAAAfFR8x3Ee2WA1jw2R4YOxajlfPURRM81T1Yudn0mFbTzguLSmJNrRFJFOZW+NbelGpOGsRsBYhLCJTVGata6xlW1QMNvoOAAAAAKoC7ioePy1EjDzWL145oEw8WYRbtVKQQDQj2gYAAAAAACKdNn9CgkniRTk6zDU8QaFQXlT+TqdJ5VrZZ2hqpWJSWe5cVWEoXalaL2H9ZPdjSF42XIFe9F2JUbk2NRAAAAAA5xX7PNRT6WCoYxlgZFvCWclZsmDua8lzoXMaaWxSWTEbDAAAAACTHe8750ieSHo7EyYtNaREbk6CVClbX2KmZBxeOk60NS0RAACjHZwy6k0oWz1gZ2DHXnJaP1KIQEglQQgAAOoZTTkBSFVKtkC1MYU2p1NcY+ZoVGZlXVFMhzTIEAAAsypsQ1ZNbEt9O/AVAAAAAPcXXj/mVJNc8Fc3RkAsBgwAAAAATSD6N1BITk6tSMU1ChIAAKEp2z/JSJ1F3EBKRP5JyEinRAxBPj60O4JF41fdZepq22gAYEtVsEBUK6MNAAAAAFIOri5xQCBI4EogSm5CQz7lQjNUhFztXo9dhGSfcOl1l3KAZCJF9jJ3P3NTiF/EaJ1vO3S6cQtpN1nRSbBI60IaL88N2yqdRVhU01nWVjdWElsAYCxdJFBjO+05Sk4OXQZj5V4YVxRYXGZacjd2Z3N8alBcaU6gQ889rkt1VhNZZVMlSllKLVePWWhTJEj/Pbs7WDSiEwAAAAAmIYVTZWvCdBN0Lmv0YoFn3GvRZ4pbL0KkL6882FdxbV14K3jWaxFT3jDhHYcuxkaHUXZVRFLBS/NPIVtZYeNfxVVWSW5QHV9bZpZk8l1fWOJWDlj2VoxZgFuaWIhKAy+rNjBLrVUpV9FQvUOnN9Uz/DvQQShCZj6gTUtac2RGZkVi2lkkVm5UTVG7ThRSyVFbQmcunA4AAEcahjShQtlCrDMDEXAcNUcJY1FwVnILarJWX0BaN3Yz3ys3OVhLR1G3UABLvUdsS2VSnVzJaLpt2mj4WsNBnzFUMq0zQDOnOStEllAUXNNhEmBJVm1A4TQcWf1vNnpKeqZyhGRTV/hMAEFXOZNJe1x4a0RxCG+9ZCtbllt1WxdTWEkbR8RK+kjoSdROyU7+RfY40lLhZWRriGmjYrlaXlL6SUVGtEnxTQFRtlYzX69ksmFRWXBP7ki6T1pW/1fUUWVEMiR4BQAAAAB3IPg0tU+pXqNkQGMXWQpKyjUMEgAAAAAvIrE7tENRPVoydT3PS+9Xv2FbaDhrLWjoXelPyk27Wf5hz2YdZ3Fnx2eSZchecVZ3UlFetWbvZCVaIUQLK+I120DETFpUfFe/WNRTCEriONQh1B88QbJTKlj9T5c6OiXzNnRAajvvJssJAAArHQU+c0w7TY9MNFLhWiddT2F2Zp9qj2jZYIxX51IhU+JZEWCWZeBnXmilZYxg2ltETn5A109KXMVcClGlOnQeFAYAAAAAegdGORxcSWtRbdRjyFD9Kh4Gdh2gK7Q6K1ZGZWJrBHILeJN593Sta4piQll5UoNW32ENZzZibFHmNP0OAAAAAMEbZT0EUgtfZWJUXTZUjVHmS3FWHmJwZ+Fki1mwS3lUF1g9VGNE5iCwA3MbETbDSmxWRFkqU1RHtDbwH0QH/BBIQnFdT20bc0tvxGM/T9cvxgsAAE8dWzjgS8VWKl1lX8la908FQAAmiAj2NDNNNVp6YCNekVb6U89YDF9QYBxZvkysPAsdoQOtBjxGMWeUeaGAY37TdAZsI225bWNo/lyJVlxeU2YFZ+temVEjURFekG+TevB9Q3oMcohqlGY9aINqjWm3Y2tb7F4YZ89ud3MAc3dsMFy/TD9WzmbvbeprrWBNR+8xfjggUT9nGHWdeXZ0BmUGTVM8oDfITEdYMVn7UP08HhZLKRw7zUGIPEApDgwNOYVYN2a3Z/deQVUTVYpYz1cUUqpMyE1KSQc+OEklWfRcsVa2TrhTtF+8YTNamU9UUWJh+m7zdKNy+ms5aShmUV/9W/JWRlSATldLelGUVdtSb0jHLiQMAABvM/ZN5lqQW2pRn0oPRtdBskcCTdRMb03VVJBgTmi0ZnRZkkUWRMpMOkyJQOolBCJYQMlVLl4rWk1OVFQcbKt5kHs1dMxl41djSfk7ICg6J3g0wT8vSFNJKEG1LW4fHUGXUbRWcVJVR1043yYmCwAAAAB+Ju0/H0/iUhZPO0vgSP9M7FBCUFdLZTrUJSkzbEVMTVxKfjwbNUgz5zpURe9PVliYXIFbF1N6PnkoDETcV6NcBlWiRVVBwUmQVVRbllk8Uqg/My6jM6o7bkRAUNxbxmPiZf1isVxfU+JJnk1wV15d0VgXTs5LVlWmWoZdL2L4Zwdtpm76ahBhuFcrUltQu1aRYTlqb2xPZaVTUT1bOGVIrlsibrl82YO/gqt3VWEwR4Y6o0HBQ5xBakO+QwRERElSTk1ZHV92ZE9pGmhMYClQmzmQGSIDAAAAAPs1G1HXXChhxmDrWtRbTlyDXMVcwFtfW0RZnE/rPMEyRUYSWnZidWHiVcM1bzXxSmtdv2WWYhlbrlRoWT5jL2flZZph6V9cZpBrnmirW1hKQUZWT95Q7EvzRTxRSWL+a31tiGoSY1FZG1JiUyZjRnE0eCF4uXE/Z3dZ2kn4N1ouVzKyOsJDK1HKWVlbOmLJaSxs4GhIYP5cVGKSYuhZQEcqKegR5y5iTsthBWlYZTZb+FS5VZxS/EUCRVJbDGvabcFsnmrvZaVcwEgrNsBA4kyiWJFkl2uwbFhnXlrQRy052ympDAAAKBaxLKE6HEF2R49aAmpYcmJy4GqaX/FXeVVYWL5X+lC7TJZQ7E0oQyg3/0ZVU2VTt0aHJyUHAAAAAIAZhTewRmJPSlL6VQdZUlZ1RzIyDUNGUbxXvV0rYPdcEFUHTktQJFUtWfVfVmfQao5pvF8VS1Y7JS1nLb0zd0CWSp9RrlUvWp5dT1tsT1wkAABbFIAvhDyzPawz9h6xEro5N1USZK9onGQIWTFMX1GcWald+VeISW9B7U6SWudes1wwVPlD3yldIXs/L1KEWHdWI02WQSBIXViRYVliqVfjT61aDmkqc8B1mG9HX1RFvx6aKzA68z3lNage/QUAAAAAkBurMZdBeEgbS/BNEFPRVxNcFVlaVCxXcFpxWmtW6kxxR6ZLc0zfRVw3RD1tT3VXkFRzR/kxLA8AAAAAOie8Pe5TPWCUYYxYVEULLsMN2R5/PeRSI13tXBpSEjhxHDE7dFKFW85YNkpOLdAKAAA2LjNP+VwCX/9UIzt+NgFPeGCXZ1lkdllSVStXblZ+TgU7IRucAwAAAABQDN46XlMxYOFhdlfWOwsSAAAAAMspGERlUBlWeVtfYSZoc2kraGplj2GHWRRPskJ7NxYv/RAAAOMT6CpMM785VE7fXbdi31+vWQhZXl0SYndhGFvFVRpV01Z7WAta5mHSatttPGeEVlc77hIAAAUlEzvHSEFYU19BZTFq0WmLYjBW/UfATsNeIGgFbttv8mpCYIpSb0BnJ4MJAADTJmVEiVU7XXhdMVtpWrRUWkkINvoRfiPDO41DWz6MLQ0OAAAAADQlezRdRMVOhlcaXAVhvmFkW2ZMbS95CwAAAABAI3w4YT7KN88jvwhnJvNGyWLZb3hxm2gEVms6dBIIKUY8i0NOPt8ozyFHRxVapmGCYn5gPVsbU6pJ3D/zUQljUGhCY8FXkk1pVjZebmVPZ6RkNFh8QXcoswoZILxEDVF7VPJTYlPPWExczl1jXFpZPlXPSM0grUosaTh0RHXsbqtjNlsfVgdQCUQoTMpdxGU5Y3VYXD32EgAAAAD6GqM74Vgsa1ZzdXG5aIlg7GBiYRVaJUJAMlg2fEh3W65r9nWEd5xw12AdSx44jTzJOwE38zkbSoNU4FhUVb9TC1dOV79PyUy5WURojW9AcBBpAVjtQl9FYFu0cFl9EoQeg5l8ynAIYb5c1WL0ZX5pi27Ucsh3GXjPcLBhYEmAOwNHkFGUUJ1DWCTxBWQkgECNWfRqK3L1cJJoaVngS0VIUjhwIFhArk3BXK1wPn+FiPqLmYgsfFBlrVRJSwFKCE+ZVelYS1fzVlpaDF2bXMlWzUfgNSoeMwYAABcheDldTgxZwVmCUdBEzTrwQ0RHZUD5MDkQEB+qSqJdNmL1XQ9X/lIQW+ZdxFy8W5Nh32J0X4hSSz6jQSNTU1zTXJ5YFFeaU8pOvEqNRZg/WjaCIY4HAAAAAL8qKkZGUaVTpVCnTa5Ow2cmfPWGDIg/gHpvQ1uZSpY2oRIAAAAAMwQRRTNdNGR9aD1qWmb3XDlSZU6SV/Ng0GJdXHpM+TULKBc1IT3JPjhDL0dSReNAyDYvR+taZGYeZvlZMTtFEAAAqgu7QIlXU1+VXu5Xg0qkPCsgMwVFKLFL0WDSa7drVGHcT78zmkFYXupwzHkhfWR9FXmqa0VSXyq9BgAAAABLJGlCNlWfXQhfTF2dXvhiumN5W2pXfmGFaxFtSmRjUPM2hxEAAAkm2jPiOQk5NitbDQYsoki9Vype5lvCUsZLPlMOYHNqxW3zbjFvQ3AcbnZmbFi+Ryc20BJ0OKpOCFbYUnNEaiJ6BAAAjTR0T6hatFkWS6slPgS0J5FEZFeHYblgl1VjUXJcIWhQas1k8FutWLxekmrgc3V2+XFcaTFb11PPU+RVEFLTRMkzKyl5Lek6F04mWHtXv0sZMaBDN11XafJrs2mqZFdcR2EdayFvxGysZFVgvmFhYJJYUFGnV5hjZ2pHZtVV2zezDwAAXRAhLi85szNzIRUI0wuXMKxA/ELXO5kt7A4AAAAAmSlrRs9VDF/PYmRj7WHWXkFhN2RqYCdZuUxwP4ZA/FB2XtRk4mGuU5NBnjrmSuRSWFByTC1EEjwlNyIuJTrIUftbo1qETVQtUQkAAAAApSeHQSFS4FYFUn9EvUIxP3o+HUgdTjJWeGO2a8Nsr2dAXCxSBEibM5oPAAAAAE8ywE3DWydmwGrqayNtnm/tb8ltImj3YwtmgWRzXu1U11ClSt89L0QdVGRfq2DuWMtJdTYrMlE/VU29UsxOxT04F2IANiCuN11CA0LIQ21PvliqWLtVIVQZVapYeVYzS+NFPEoKS+BAKyo8IToxwklcVZNXR1E4QWInbQkAAAAAVBLaQzpTLlifVSxL50RnUyxhqmTpY+JhFV9uVM08hCZCR2ZYVlvvUphGDkmXUgtW8lWOVOdWx1puWFhRv0l0SyNbEWm3bfJr4WZSYK9k8HLQfJZ/p3ujcMBkFll+Sl4v4gs4LkRKCFeiW8dc21afTMNVm2lSb9tpjl+fW+pUOEJQJbsHAAAAAHwxrlX3Zi5samdTWCw0RQoAAAAAVhZoNl9OLlkUWDdLGTjPMKc/BlHnXapi3F9fUYk5Aj6sTjVSyUtdUJxXJlrAVk5OZU/JWKRg12T0Y0dfK1s5XGhhGGsUcC1yq3EuawleTFG0SMhITE7QVM5VzE0fRZE95kVoSchKzk4NUtNO70F4LM8MfB6FPnVb12mHdJV8v34tefBrGVVQMLQJAAAAAMAz0lLSYdhlhGFfWJhJeD8SOxM34T7GQbo7jTbsVKxpzG/iaRlYHTjEHhI6HVJ3XJhbfFE8SplKZ1EWUS9UiGI9cJ1zeG2DWwMzoAcAAAAA6CByOi5LU05URAQ2yDznQlM/oi/QDgAALQjfNCpGvE/XWqNkXmrXaWhjIFffRpNAw1CQYeNlIWD/Vy9OFEAgLKEMAAAAALAceTmNTr1UoU0FPCoVAAAaI91Dz1U+W4RVAkM/JZ0HAAAAAFMopjzbRXdHwkF1O7otIg4AAAAAEBCBLf04sDaTKuIgLDo7UT5cvGCYXatZBlyjYc1gKFkaRzUoMwgAAAAAShwqNEBBEEsuV+lfkWPUXW1WAVGVVOhYNlaXUTVVVlrZW3JWekcmLK0Tci/3Phk/ny6ADdca8zHePNg78SuBDAAAAAAkLFFACE/nUrtL7TZVEQAAHBzlM05XaWsOcm5t9FxzO4kPqyvHS2RchGPNXmZYmV02aKtwanEdagVcgkSLLP0MchuuRxhaaV05VLk72xoABAAAAABtH/o3/UKYTp1eu2gCa5NogmuBcwB5LXgsc+5rt2UXY2Ng9leXTT5NoFZZWRBQljWdDgAA5S3AWXdxoXvYer1wemIEV4pM1DjeEgAAAACbEOIvLTuRNL8U3gDXJh9NdV5dZNFjtWCeWzZVcUpjSJ1NAE9RQ+cvYQ4AAAAAsyNdQmRWEF4LWpRMR0rDWh9nD2iDXOBCNxfGIgE730k9UT1UFlhmXiNliGmkbdRu6WuYZKNWj0sDRHI7YT5EUHVkB3ZlgZGG8IWUfl9xrWEdVzJKcTPwDgAAgiRANqQ9VkFHTOpZy2TyaLZmo16gTzlDNk9cZvpzhHchcT5e2UBJG18h9EnFZPtx7navdUBwZmzgaRxqlGs9aD9g71ctVbZYb1UPS8Y67iWLFbQ3zlrIbfFzn27UXCE/CSlPQcNMHVJVUcZGwkbIT/lU81iqY29x8HpRfLJ1gmg9XaFff2XgZxxg703jQ51O+llMXcdXIUsTO5kdZwQAAAAAeBFWOPNSJF4EXmRVDU5gUXxU7U9HTT1NLkyKQm8kDwYAAAAAERM7NCFDmEOrNBgRAAAAAFciOkZnXGVnpGdTX2NLSjh4PpxV+WSPafFkP1jKRjox1g5bE4Exi0/nY3Vu0m9UauJfEE3+Mp4k8i03N7I2NigSDoEtxDpfS9dY3VpQU4s7XxIAAAAAFyc/MT8zVzPBL+sdsD78Tq9PnkraSlJVlF22YIhfcVkmSw4ukQoAAAAAKQs9QYVaqWbfZ+5dq0mUMJotoUBQTGVTElpiYw1sRm+GajlebVP7WQNpL28/aodYRTXMMgxTN2WAblpvjml9XnhaCVr4VUNM8kpdWiNmCGqhZNhRDiozPcBB6De7KLIkljVNQsZBJDsxOzVBmkFDQ8BN2llyXelcbF3zYNdebVU5STxJG0yZTFpILEK2OxgpKwvVBRE8jlCuV89Y+FqFYL9reHD+a1xjFF7pYrFnC2pCbE5rQGZLWfVFxi4EDQAAAAAyDKIyJEI0Q4U4cCLvIuY+ZEiyR6NKD1OwXOVfOmH6YLVg01oFSdQhQCJcN8w+/jr0LKMNAAAAAM0jx0W0V35e6F19WqFc3WNBaihpt14bR+8zzjwWS4dc3Gz/cwxw+F33NJsIAAAAAAEXL0ZHWzNg8Ff/UMJlJHcDfQF4GGcXSfJHSV9Dctd8v34fdwFmU1cbVvFak1rMUzdTcVt3YnJfsFJuRQ4/LzYFKrgMAAAAADobuEPJYU9zJHqtdmBrnFxoUwlPlUlnQ208HTjJKlcMAAAAAEcrLz8ORsxA8DBVPWVP+FdAWstXuVRoVnBWwVR0VuBVL1QcUmxTUlhYV1lN7UvhV9lhTWaIZtpgC1yKXNBdWVmCSesvVivEN1U7mj1EUGRkEHFYdKNu6l3LQNIbrAOmEKku8kZ1VnJhdWgNa7Joel9xSusfxAEAAAAADSL+MEs6IT7gOkYu+w4AAAAAUytmR6hfSm23cNFr8F8iVO9RIk8KT5xPkFBMUj5W+FicWXlf12f/b+1vH2WpSVca/hFBLfE6JEdgTatM/kLPKy4LAAAAAHwsEkIJSyxL5UGIN001zDhqNOAl7AkAAFUcXTgmQ0ZAGT4lOpE3BC5eK5o1RDuENrQk/QgAAAAApipvRkNRrU/OQ9kvIzUSRfBJuEIbLEILAAAAAKoFgTLzTTFfOWYwZQRfIFdUTns+CySWBwAAAABGJskwRjVgNEksvA70IAoz2zp5Olk29jz5TfJcSGdVbLpsV2gXYJFa1VnDWvhchV8BX9hZrEw9M0cmeEFdT5VQm0QhK1gKAAB9J2dRtmmwdEt1V2y8Vlk5EB1pI49C8FKAVwFeHWYpa/Zn71nxQFBK8Va2VgNJ2ivDCQAAAADcLK9B3kbsPtYoOAo1E0Y3T0iETOVEOS1YCwAAAABuGHI560s0V7ZXz0wBOX1BCk7BVMFW5Fa1YEdsx3ETcBJmlV1FWuVVaEy1P1dFkFTWWsxcJVrVWMtfw2A5Wx1Q2z1HFgAAAADUCB4+8liwZzhssmbBVa46/RIyAAAAAAD1I+k3tj8VPtoxZxasAnUZBC+gQ7xPF1GIRpw8Oj/zRUBJvk0cUGhNPkHmL7oOAAAAAFcali/oPotFf0H6Ol426zgWQYtOnlgMWUNNCzTGNGdAnD7fRslaLmh8bJppKF/kVQZT0VZ7YxFtHHISbltiLFMOThtPUlQDWqdZ41VjT8ZFDzeWIOEGAAB7JYs/dFE2Wyxl3WzHcEttLWKtT5I2nxAAAAAAbBxXNgFLdFEOUWRTFViZVY5KCTGTDAAAAACeJYc6Bz/+Nd8frwYLCsc831WkYF1gfVTHPkY8/ER5SzhSLlsfYSpfc1GyOScug0E6TXpMST9zIiQGOCUjO5dGBUk9QOImYwgAAAAAlSrrRaBRWlLsSsNLsVn6YY9jq1mTQgskYgcAAAAAzCM+R49VyFpVWsZVJlQlWfpamVkDVflSIFMKUGhFUDMyEAAAQyVoQ65Z5GOSZitj81c4Q8E9Ak59ZUBxfnEDZipQeDzTRbBW/WITaUVo/18pTZIq4gcAAKol7DefPNMztRg6AwAATRbXOD1KqE4IRygxxw0AAMEwdkTeUS5YPV8OZORiyFlsQJYUAAAAANAFDzurVZxhmmOGYOBbflakWOFa31yFXzlgN10fXaNfn2KpYl9dP1BWR9REQUWAUoldo2KrX2FTAUB+Fyk4nE+xVoFSz0HSGAAAAACGIvxIbWAAazNro2HkTTsk5RfvLv453zkjMmQwjDHVNbMx5jRfQ3pP4FPwTzxHQz6CNOkcNQUAAAIIrSq5NuE1FTQ4Qu9ZVGomcsdwNmcOW7RPMUO5M58QAABrGr82iErrUXFNsUk0SSNTEV7LZd1p1mgCYihUD0K5Oy09ujaDJnoKAAAAAA8XLzNCQcVDdESASa1MCkytSbJG5ESnRwlNO1OyVaFQE0e9RYpHTkWWPZ00STOJTcxixGrAaQBj4ln5Syo3xhEAAAAAYzjkUadbUGTvauxu/m5VarRkTWVZahBrPmF3T+I8PyhNCgAAAADdGLw33k60WWZZNln3YvFvTnkVf+B+h3aQYss94g8AABEwQ0tWVOJPdD2GMxBJmFfyW/xXjE7QQYcvUw6aKy5AiUJwOd8oSgsAAAAAGTptTwJcTmRAaP1l6V2gUEpR0GFgbE9vumlaXMhLqkrJSohFT0FiPT8xqyZARydaM18gW+pRbU6oUtpR5EaMM+s24k1MYThrxGzOZYpTaD9USC1ibXD5c11u22aRYepbgFGJTSdUaFunVuFNA1NfXYhbdFSAVBddl2c1cMZxKGnTUFQyBz3CP3sz2R2vH68zUj83QLs3By/NO6pQ3VxpYJpiV2YhayVt9WjXYFZUs0UJRLZIlUWSNqAR5zpKUjhb/1gtSXcxvkLsTbZMFE7LWKZhz2FVVlg9Jhm2MHdCzVGBWXReNF5eV7dIgjoCK4MMAAAAAJgnEUA2SZxGREMhP2pFvEhnRBI4HyloCwAAAAB8OtpUeWMpbOFug2olZeJjlWZhZDtaXEfeJV0GAAAAAC8fvTEONkUxPCQECgAAAACoLlJK1FjOXItatlg7Wg5kW2zaa+9jS1IvNRkOAADjHJwwfD06QXBKYE7RS/dACzDSOrRIXUvDR2lFkEVNQPEpSAoAADkMfSt4PilGvEQfRodLK049S7I95iNbBwAAXR+nOHdC3D+IMDwOAAAAAOYLXTLsQ6lIDkpoS8FE9ENqVz9llWk6ZulfbluHVpdJwC/bQmpco2gTaypmRWFQZSdut3A+bFFjA1qxUzNQK0bMRrZO20tUQSE78kJ+UMJV/VUrU/hOiEb/N9MUjAAAAAAAUCyTQbpYCGgIbjdrsmPMXUZWHEvRPY07gkXoT3Jdn2jvbeltg2qgZ1BjCVgjSuRFb0XaRtZH50LsN/AgICrvPvxJN1HQUUNNpUfxRMs41jUnORA54DAeEAAAAAAZK2k7nz47QEFG2FGMVidSEUO+IHQd9zOjPJ43uivUOSlL+FCnSEcsnglEL9BKL1nGXoxfFF75XFZW20sqPBs1J0G2SlRSHlrfXpFfQVrRUo5RwFVAXR9lpWa7Y91erlmkWaBej17SWhleJGchbqdvk23zbW9vj2y2YjVdY2OwbJNwwWvPXS1FchlUAAAAAAB/IepAj1U+XkhgIF/oXDlbvlhxWcRc4V3fWF5UqFSyT7U/NB9RBAAAAACdGzUuYkMVVKZcOVzsVLJGPEXnTyxaR13MZrNw3XTCcDJiXkyMR69UwFtgWctKSSrnBwAAAAAFIwE8JE01VlhVyEloM0QPAAAAAJ0Ryi/bQsRSWVtLWuhUPFfaYPZmOWQ/Wl1Qr0oUQSc07RAAAAAAHRziNJlLc1mYW0VW0E0GUgBd/mA6YKRaPFbrUSVMcUvrUqlb/GKiZgJl3VkQRSE3yDrRRN9Jske7PRcnQCZwNh4/Uz5WNeQmNiGnPwVRg1X/Tnw9hyDGBQwnVEOiVwlfIVyNVaxPQ06gTWBQ0VZsVs9JOTBLDAAA/hnmQGhZx2EfXjxRgFMmZYZvT3BJa5Nj1VxkW3xYVFlHWzNcCls0VExH40jjW6RovWu7Y5VMix90AQAAAABjK2VFklFvWHdYilOmVDhXW1VzSJotASBiNkZUx2JEZxlmC17TUr1LCEm8R+tCCTL/DgAAAABMIg1EUFlJY2dix1UxShNZjGTnZsRjFWFeYPBfAViWSg5bY2tecJ1qb1uhQQgkawcAAAAA0CyfQ7BUrly1WkNL9zNTFXQCAAAAAHoV5y+bOhFCh0mdUDtRr07bS45P0U76TuJMkEK8NmI17TWSPv9AZj5TQmFEYEWzP18yTRAHFQkwZ0DCRGA+ly52DU8SETcGU9BlgW/JcHhpK1icRBtHpU9PUuhR9k06RQ89mjZ+NJQxDDDEOjNMmVf1Wq1UwEM8MOkOAAAAAD8xGUWeTNRI80BpO2VAbU0xXDtk2WT6XNlMFkPwSzxUDFeuVY5QFkbHOvg8eEyTUgVMlzbBLnA86UiaSzJLwk2mWaZgnmGFXIxZHFtHWvBV10/OSnlEyT+2PSdD/k3YU3FRtkyUVCNfq2MtXp9NwznVOldP610/Y7JhgmP2ZkRmI1xTU19QelKPUv1RNFJZUftO80wATeNLvEmkRcg8XkLDT61VYlQIUz9TpFhxXnpd3FLpNzIP9SQrNjA90jtjOIE1hy4QDwAAAAB2KtAydjNUMQ8tgg4AAAAAXxyaOydHpkQNNxEiByF0MzE8IEW7SYBI3kgxR4dCrEaeTPxK9UWuQ+BT5GfZbn1rZ16iPrARAAAAAHAg9TXDQu1EpDs2PB9LPmGqbV1xBW2LZPFY+02yStdHr0CgLmoNAAAAAAszilMzYfJmMG08dCV5DHfOcOlqimbjZZljf2QhbIFuqWuHZlFcPlLYRA82mDQBTIlclWEsXX1L8ipVKgFC10+bUsJPaU7iUCFdp2hKbrJuamUzVNg+QzSSM/RIRlcyXFNZ6lMBTLxA+yiGCQAAASMPRihghm7KcptsjVwkOl4nUjf1Pbo4gSjwCq0c8i18NcE1DSp2DAAAAAD9EjUwQEFRR+RHj0r4TLNISEMbQdlJmlFtVlVd/l9GXP1SfFOaWXpfx132VDVGpTFCHl07/1WjYiloI2ZfXVRODTH6CwAAAAAFH4I5HEkBTDdBtCMxBgAAAAByHyw7m0u+UgdUh1DrSA8vPwsAAAAABB9pNKlHqlO0V6Fbd2TwawVr1F58RdwxUjnxRBZI0D+0NDI4zURZVRtjEGgeZoNZij+aH/c4LFASW99eCV2UXJ9c9mB2Zl5pbGYwXkhM4zH/HLg4108gXORhImCRVJZALCiNCQAAAAAkLtlNkF6EY8FdMkxANBs7HEj7SNU7LjFRQ1dR6lQeTqlCojMKIekHAAAAAHEhMDv4RaRUe1qlXY9dm1ZwRbBL4lt6ZFliaVd+R5Mycw4AAAAABCOXOts/ijX1H2w180OyQqgzCxD5Ezs0G0HhPnQvSA4AAH0RvjpXVDxg7mKzWxhS2U7OUGRO+kZsOLwmSyIMSqtfwW6ddmh3dXH/YYVF5zG+M6EysymEDAAAAABmKFBA7k46WTdbk1XwTfBGkFAqZSZyeXTKbJ5aAz/eG0kxYE6XX0lmbGY/X9lSmUSTQD4+qzUuLaYygTpDQ7k7XD0iU2BjOWr1ZXxTKSMAAAAALBIzNHZQ216sYbxZtVGwWn9mcmjeXRhF4RcGKAhCnFQsXQ9bG00ONcAx/j/tRQRLp1N5WTBaxVUqTZlNX1axYw1tJ3DaazhghEuYJsMy0UsnWz9iZmaIZd9iv1yGUbtHIzwUNSkwiCYaCwAAWRBeNkJJhk7qR3Yz7g4AAAAA9hcFNoFEhEaGPOQjdwcAAAAARjB7SrdaNGE+XlBUNkhnOVcrKDUHSVJRcE3aOrgS/CKxN4M99zeEOCtPKV4fYexY5EMgJKMGAABjIT0+aE4vWV5gYmBWWnpLHjPXKQM94EeQUkxfAGR+YlVcblgJXAxgMF1AUZQ6pi3hPxxH4EElMkMVWQIAABMmCEIdW85n/2u5aRZiF1kITbE+izR8JGcJAAB0LSJIIVRCWFlWNks4PN0pTgsAAAAAnS8/QK9B2zbBJKEIYxe8S0hkSm1bayRlHmUqaoZmv1bKOS4nwEBYTwJR60atL3MMAAB2G1Y6Ok5dVkNXOlPeTM9Ej0ftTptSKVAxTP1Hc0JtL3YvpkZtUuheOWuBbrln4VTjPtFIHlH+UmRZqWgGdxd8n3aiY9Q1zSKkNag6CDO9ImwIAAAAAC8r+0kjWrReHlhmRP4kvgYAAAAAKQK4MiJI+E+HTWs+JCKmNZxQL2NBav5o21+vUCdALi5NDQAAAADBGP4vlT03QLU4HysoLW4/ukRQOvg2tFRiZzFtPmdIVN0sikAgZGl1p3qzdk5qK1iSR1AsgSL8Msc6Tj8ESI9QzVamU29F5jngSMda1WC0W6xLmS8oKbZAqFDNVVpQgD96IZ4FAAAAAL4kwjeAQQpBKTjsLDcpEzrfQ9FLSUyAS5dLmE+DUYdMVUf9VMtm/m4bbk9lzFoGXGtgcF9KV5ZC5R9sBAAAAAAdH1Q2iEFNTgZRdEjlNcEqhQ0AAAAAQQxGObFNHVQmT1RFlz3YOUA8pkPdRp9CUjQSJE1ACFKvVkVPPjmiEQAAISAuQRdO4E6URZYuWCtPOWM+EjoTKZ0KAAAAAB4ZDE48ach0enWSbF9kOWukdQ542HDHX/hLckgwSPY/ISyGCwAAAACZLW5QpGJ/aFtj0FKSQhdKMlWkWD9VREoHO4851D9OQmQ+TjJEEAAAAAAwIo1El1eNY4pmBmA3TgM1lw8AAAAA0iK8MW09I0pqVu5bflq6TqU3MC7GOadBMD5oNzw/fVx7b913gnY3bG5cMEpARGNNd0+mSgdH7TzMJ40JzCjcPItCDVJpXjdirl3vTKUsRwkAAJAN2zD9QfFI4EW9MpAOAAA8AnoslEI+SlFF6zBsDQAAAABLHZxDq1/ba5Rsd2XkXNpWrFDlQXk1tkZbYjdwQ3MPbY1gxVKFQINGaVVnXlVbtkrbKAYsaTt9SRhS31NZUCpFJSc4BwAAAAAbKNowSzHGMGE1MjrpNCAedSwxQPRZnWxLdVhytGSXSrEaAAAAAPwWkS3mR8JYb2GKZrRnZ2LPU801oQ0AAOEqsUW6UxhX4VRkVGBdpmRvZHRcvVRbVptd6V3MVkRMkT0tJhMHAAAAAOwpWUPoT1JQgEsyUfdY6FqvVAVJoDxmI/0GAAAAAHIp9z4PQro2eSL6BwAAAABIKY43wD7nQvNCfETbQ91HKVUmXnphkF2+S5Mr5AgAAAAAyAheNcVMbFZNVWhOrlGwXM1iNWFNWgJUslZhWmVeUWo8cEdtH2L1Tyw6pCl3C/QDyjSDToRZt1dvSSRFxFEEVjtPmUpmTMFKcz+5JP4GehWLLrI7lz3pNCIk3QgAAPolJziWRf9K4E+XV+VdfV44WP1FmS8pIwc0pT/cS/lT+FbhUSVI2TgbEwAAqRRxL6M+O0EfNwokcQgAAAAAPh0FN7FE3kYoPvorBAxaKndFyVwIarBrHGNwUkA1fSOOMldMb1djVSRLskX1TKNY7V2fW/BUu0rBRUJDpjdCJUAy11EkY89o2GbVXzBWy1P2TfhPUlnsXUpew1mZT29Fsyj3BwAA7yewRMtb22OIYy9g4107YtVgBVU2O28TmAAAAAAAHiBUOtVUUmWda0powFt/TG9Qu1iJXodeSlrJWPhZWFhrU0lGQSsWCgAAAADaHMQ3aUwRVcxRnUHIKM0JAAAAALgmKTNJPJ1JZVMYVhBW8FK7S4FH3j7YMVUPkBPVO8pOKlMASikuIS+2OSxBs0+TXhlmq2TIWfJFNjKQDgAAAAAfJIg0SDs+PY5CGkypT0NJPTxIOUM5DDd7KW4LAAAAAJ0fcTjdQT09XitaGn0yTkn7UI9OdEMPOfw9g0mkTMFC3TIDNrk7mTa5Kv4LAAAAAI8PvkV2WyRinV0FT5Q4OSMNCOcbIi6uN847KTjeJskJAAAZH0g7G0o2T5hKTjrQHm0FWitVUEhoU3NKcnJkX0YKFQAAAABkJy87vz/3OVQs5QwAAAAAeR/DQyFUk1YdTV02vA8AAAAAESTcM7g+CkmNTwRPOEQSMFENAAAAALgclDNbPHU3sydZCgAAAACoJQs2wUH2RGRAtj9ET7pf9GboY+xU4TWVG9Yzl0AqQXI4zS0lPV9Tyl0lXYdRBznvEjYiDzz0VE5dtVqaUEFDzxkAAAAAeioXU15u2Xsdfut1pmFpO2E3SU7lWlNcrlUrVv1ch2LCXSBMAjMdPnFJ3EjcPfUoLAoAAO8YCj+pUy9aQlRMSf5E0URLPYEpagoAAAAAfw79SfVho25McqBsU2FZVSdPNFVFX8pjt1/rULNA3TdfPL1CfEVXSJlGp0sGUzxbh2C4YtdgAF6gW3VY2E/fRiE7fyu+IU8xsjdUNRUuPA60KPM8H0rzT5lUwlNqUCVGOjJ0K9Iy5ULVT8ZZnVvuVblGEzMjDwAAAAApJgY+30ubU9BVSFRFUZxIizO6JKc1YEuJWUNia2RzX2ZSAUEmM+Ee1i70SVpUEVLJRDwswAoAAO4ilD+9UxBfS2MEYSlUpjoRI/4Htyf0OqE+/DVuJuEJAAAAANQdeUTXVwVeeFh8RMYlbTd/R1NKBkYMQ1ZIZ1HZUC9DNTEPMk05QjW6ID4FAACeKHM9PUYXSPJDJUu4WwhmvGZ/XANJGyv6CAAAAADbJZEwKjZVP+pJ91YTYb5pxmvnZk1chEwwOcAtVw4AAAAAMSkXRbtUHFw6WddL/TfNHusFaSdvRM5WDmDuYBBZz0weRrtDeEcxTSpT6VhZVL4/NxVHNKJPmV7mYUZaBkaQINgDAADqKQc/jVD6WzdfI1vlT40+8igtJ2c3nkS1VK9jhG0Hb5hpyF7SVMlM2jv5OTtHckuiUnJfPWp9bYtpBmCkVKRUHVLxT1RG9jJdDAAAAADrI9A9mURoPdAnPQkAAAAAngn+Mp9QXl74Y/tmsmdDY0ZZt0OkIdYiDEbvVERYFlRwTcFJSk1qT9lOhEqQQGgXAAAAAPYYtjVuR4RQvFZrWVRZElhrVTdSv1VkWZ1YMVZITnJBezW9ILkGAAAAAF0k20MbUclPxzu9EgAAAACEIyIyNjknOZgxWA8AAAAAJxyUPD5R3FdYTwhK4FdQWiZVT1lAYzNpmmjyXzROWzb6DAAAAABsBaYw0EVgSqJAGCdiCAAAAAAdEGs4Nkr+UDpNzkBtM6EosgkAAAAAJyqFQq5RhlboULtHS0p6Vghd5FhFSUwxfg3IKzlA5ESoPAouJR8xPXVMs1FUVS5TyElqOuYk0zKDRNVIIEDoKIgJAAD8GGwyzjsvOHArGijvOV9CKEBZM5pSEGkmciBxzGyGZY9g4VgrSuA6ZSh1JCs2IT/kPUwy0xeOAgAAAAA/Dzgw/0DESTJPiU6gSpo8/B7QBIEmcUL2Us5Xd1AVOUIc0AQAAAAAxyZlRqdTolTfS949ISwbCgAAAABWGi9AJVKRV4RS+EL3J4MITw9PLrZDDkz4SE1E00H3Ok0zkiRFCQAACxiSLqM+K0RMRSFGG0IaO+AsugoAAAAABRibNwVSEWWvbitvG2jiVto4wByLKlg7vUK9P9Qx1Q4AAAAAxRk3NkpJ71FAUCVDpylGMTs9Yz4DN+opXAsAAAAAMgGsL4Q/pzwTKxgbl0B4WShoKm57a4djml4RW+VOhzMeHQU7y0hlS8xEuDT2QKVTC1xTW8lQijhiEQQdBUqDYvFsP2sxXnhGQyJZBAAAAAAiK2ZNsWG6aDRj7E3GPb1RlV67YK5YS0ctQP88YkBGPXsx7w5NI+Y4Zz6vN2UnbQcAAAAAJSucQHJPhVMjT4ZMcFY4ZF5rsGqLYydWrEWQLSwJYifjRTtR900POicRAAAAAJInIDn8Pkk5HyVRBgAAAABJAwQtRUdUVqZh02k2bKBoz11WUh5T11otXQ1XcE7DUXRhuW22b6hm51HNLs4HAAAAAKQonz5+ScJJsUQ0P9E4zzPbJv8JAAAAABscHz2DV7FlWGjkXjVITiv7MWU6xzvVRylTzmEuZ/dhWE+tOgo2aUx7V+tZHFj1Vn9TWlL5THhOeVT+WcRXV1R5S1dLZVI5YdVnqGNlUyM7BxNQH/M3lD+0OnEygzbuO/s12hyPAwAAAACkMwBIBUylQ9UucQkAAAAA9yc1RmBXq13cWl9NDjoKSRVaQWCoXpNWa0oAOGsOAAAAAL4THj/ASudLnUWMOj0RAAAAADwWEjdDSH9L3j7EHiwDAAAAANgjvzhjTmVYSldNSvFCe08WVVlNPEUjQwtBZDbmGps3K15IccN3IXbAbjtoYWJzWDhDbyTnBQAA1hrXMwBAlz8cMiIMAAAAANAqXDWLOwVBoUIGPX0u0goAAAAAeRlkPtBI3Uj2QcQ1Rg0AAAAApSVwTo9glmSbXaxTW0ySSGU4uw4SAAAAaQubODJN0VQNV2phOG18c7txqmpvYt5cx1zWV/tHGjWBQRdXymTbZiheBVcwWeFaH1yZWdZU2EwEPvAkpQYAAAAA1SAVQl1blGYaZ2pduUTsMfU8kUgASrJAVC5uCgAAAADkLKc9aUwbVztcA1mLTK88yCz1CQAAAAAXNhVJhU3NRzY6szjWOk5AEDu5J9YHAAAAAKwbSzIgQChEbj3fLzYv6TWsM1UneAgAADwCwDOtRQpQwktAQhNDckocT1dRulSiVf5OzUmNT69jVGsTZ8tXjkP9JQYGAAAAAOo4xFiCautyunIIa05hsloUXyJ2LIcVjW2IJ3csV3Y/70TjRLg3YBG0AAAAAABuMTRNH1hzXkBiPGNaYWdejF4WY2Rlf1/oU6BGm0dmRcRDjT5GQUZPsVtkXfhTPT0bEZQUjTMoSyJXdFdiSmIqLwcAAKAnbkG8TvNOAEGGH/oDAAAAAMAn2Dx/TY9YM1+gXfxVLkajPAtOUFg+WJJMHTUFDAAA7yrcPOlBfDslKNkHIx4nSEdfpWq+bcFyJ3pLf5N+NXVNZEtLkzkTQPA7KzjQNWo8jjx5NCklVwebLIZvbI6jm82cNpOee8hWz083UJ9MJEziVpRdTFsmTxQ6YhMaAV8OVzpnTfNYLnXQl42sWrSFsPGfVn0TVnM06QoAAAAA5ScsRW1SPlbdUkFO/FREdpSaQ6wcsCaoIZOlZHwfAACeImA7AUUZScZQ6VzpZpNnh14fTBY2wR5TJRNDhnkZlumiPqMQlzZ5+EX3GWE1olQTZvtwtnTBc1ptHWKPT1c9V0bfULhUh1XCYAyBj5MZmmWVV4TRXWo6+zYLOiFAvzmUIwMGAAAAAGokWEvfWp9brE4lMlQK6kYtdg2JLo9wilt5RFbpGgAAAABGLqM65EywWutecVkCSVskxARFEy0+41AKXLFb11EVPO4TKwEAAAAA/StAQVJN7E8wVsRdNV91WdRITyS9BAAAAAA/CyszzErcUutNg0Y9SLRbM2YRZyJcoU0AR8RFLT2lLHEJAAAAAAckBzsvQro9EDNAKT045T3EN1ElLD9lZXZzuXVZbs9c8T2sL0FElU1ZSvE4yA9hAAAAAADNLB1FoVD0UOBGMkMJPo5A6DmZNkQ1hjizNEUorwigErA4qEzkUrZNQj0aIRYFCiamTkVjeWrWZe5TujEbCQAAAABZCVEwEUjxT4RKQzlZIv4FAAAAAEgrCEA1ShhKnj+jKkoIAACNOCtL3lN1VYZRu0WvPKAzugwAAAAA9iHRP4hRQFZJTlI2ZTGLMzA5z0DJUdxhtWchYn1SckQoRAZId0K4PmM8REB7PyBAiEVKU5lf2mbnY/hWJESKPVw8OTcZKCsIAAAAAOIj1jt/SRhTO1pKXblYCUk2L/MJAAAAAC8DpTekT+VYF1m/VXBW5lu8W1NNZRpMAAAADy8mOtFGqU6TTVBLn0z2UsVab1srXu1dkFmcTZRGekXdT6FV31MWTQBDqUElR0hQI1aUUr5CExOwOlFOVVNhTPk1MQw/KSBPLl7NX/VX4kcuR2dOa03/RFE9fyriBwAAAAARLIo9SkKbRy9GEkC1RoFPX1XtUzJF1xQAAAAAqxPMPXJLIkxvRKw14iACJdM3HEdJUB9TkFDeTUxPsU5cSNcxBguMLxQ89DwsNUsgQgUAAAAAzSNGNzhCFkXjRa1GuE3pUahT80u1PHhETl/Lbk5yf2r4Vd8uwiybUqJmdW+icOxrqWNQZY1pfmpeZkVgy2BrYxxkbWEEWzNNkjbQDAAArwkzQPRVT2TDbH5uGmfXWeJVTFu8ZTRpVmX6WyBIkSeDBgAAAABEKHxF3kxaSoJCjDljPNVI2E5oSMM4MBaOEKQ7TU0MURRHlitCCDkxW0URSyhEfy4sCQAAAAAxIsk11z7YPfgz6T5qSqdPD0mdNHkMAAD2EY8w8UYEU/5UCEmWICwDAADmJ7dKQlonXitYWkjiLWcIAAAAAO0gaD5vU9FcnVtoUKI8DCVlBgAAtCkVRfBWkGTZc2F+r4LNfvpxjFzOP6kPAAAAALMnKTXyOGU2hDFVCwAAAACgIqo1ikCOQLlBnUnoULJYK1jKTd87CCblBgAAAABbLMU3OTpYNh0sjQkAAAAAZybuTC5ifWy5bNRiB03BK3UHAAAAAIkKOjMbS+9TpFCdQHMdQQMAAAAA1C5lVdVlrGhAXyxHTBQAAAAAcB6mM505+zVoK0oJAAAAAC08OE1oUY5Icyk2BgAAAAC4AzEvRVMjZDJoA2HIUsNFKkF3QMZGLlAfUg9KxjnzJmQHAAAAAMBCyFymaOFps2Q0WchH7T0vNY49/UxsUgxM6TZYHU4EAAAAANApDDuOQ2tKT05qSRNARyvnBwAAAABQNe9Q9mFZazBtrmi4XWlLxjjkHSgEXjChS3FX3lV+ToZL/kyPRX0wBwoAAAAAVBuFOKtNCFZ9UmZGnzmUPAk2/CRtBgAAAAANLRlGu1FGUY5F9SyeIPgwYjp2O/Q2WyrCCMoeTUKwV1RfE1tNS0UvvAhWJNA3pEClPoEwsAoAAKMpeT9NRRs+NS2JCQAAoyblNiRAbT9fM9lHnVcpXBxVykDGIJEEAAAAACokSjdpRetNT0/xUNVM9UcdPa48DkUUTohP2ktnRII5Wi89NAE/CkBCRVNOHFCXST05bg0AAAAAASE8PKVOmlWqUKw91R3DAwAAAADCMgpeg3CKdJJv/mVJXABX2E0/RLM6QSm5BwAAAABPIns8L0dXRTU2sAwAAAAAmyXXRhNZj2MfZLtcgFHYUqhb9V8YXIRSP0QnLigJAAAAABEUukKTWVJpkXOneM143XKLZtJRjCuLBgAA3yrhM01EuFEOWLBV700zRhVSLGA5ZYReq0fAFAAAAAAfKKk5X0HeQk5AzDkBMIYKAAAAAP0tpjnuPBI5ki4AQoNdL2qHbqtq0V8jUOw9zyV8BgAAAABwIPg/b1NfXO1d61e7Svg0vAsAAAAA+SbtPftLMFOkVz5a6Vd1TXE7Rym0Iz8/k07NU/NOGT+gMSkLAAAAAGoctkFkUnRWMU/PPI4oIggAAAAAwg3oMC9Mgli/WBtO1TlRITAFAAAAANsi+TsjRqNDXDM5CwAAAACtK389hEG9N9oWEwIAAFcl3ULdUnRX1VfOVMBOmkP4KT0HAAAAADQYhjrmUBlaSl3dV0dVE1fATmk8kCyJCAAAAACDIac3VUQRRbQ5bDatRuVWzluMVeVDridnBgAAAAA1IGE3DEInTI1QKVCxRh86Dyr8BwAAyiLiNPY/dUHHN00jMQYAAAAAJSSXQ5dRB1MaSYMzXQojKNw8o0JyPOwmBwe+KCc2lEJRTDxZCV5UXMZSOkGxEQAAJTqFTjNVQVDpPVAQrSjlTtJgqmp+ajBgukidHXMCAAAAADAUoURAUzdTGEjaNH0LAAAAAB8rST5IRN48BipGCAAAAAB0JdlAf0myScRKblOVWJ1TDUc3MZ8naTqPTC1XgV4qYc1fkllYSjE2y0AUTglQw0baM2YLAAAAAEINojApRg9Q7k7OQJoaTwIAAAAALC+fT21iG2mNaBVlx2IJYZNZ+EzSPaQiGwUAAAAAACZ4PAtHIUcVPuEuhQoAAAAAmik9SbVZbF2GVEA8khWkAQAAAAChI+5NrmN6axJn5lTOK98FAAAAAFAiIjjRPgg6jCstCAAAAAAEM4lVZmMZZm1gXFOnSDNGAVZ5YWtirFW8ORE8zkuUValXxE4qQI4negYAAIYlDkAaUvZZyFWrQUsgGwQAAAAAATOYTq9csl5HVCszjgkAAAAABBnGM0tJTE5pSI83RyEIBQAAAABMIFE25z2uOvox8TUoRvdJZ0AlMzo0XzszOXk3oTVyPWw7IS73CQAAAACTFjcyekI4SDxD3DIuCwAAUhOUOH1Jok4MSkY6SyfaHc9CtlemYXxjeF1STbQzuwoAAAAAkyG+OTREDEObNIILAAAAAE8YLDSOR09YKF2/V4lGhzyARRhQqlA5RTUtJzsLUAhXYlH9PMsOAAAAADUuMkFSSINBBC/kMjZBFU1SUW5Nl0RYMyoMAAAAABwh3DuqTCBS/kt4NlAMAAAAAFca/joHT05YBFr3WuZfGmSUXndNsSkIBgAAAAAlFCg0Lj1OOsEw7goAAAAA8R+TOfZF3UZTO6UzhDJ5NwNGXk0oSlxAfyl+BwAAAADJJvEz+jcrNCwqWQgAAAAAJDVXVttlrm3PbrdsMGfsU3QuNwcAAAAAMDOuSyNTS07fOiwNAABhH8c7f0eLSV1M2E7xURZN9ztuJhQHAAAAAIcm+TjfPQ441SgQByMjKzrpQ3M+gSTKBXQTIzRDQHc/oDfjLrEJAAAAANwiiEOvUeZSNkj3Pz9b72y9cW5q6lQkLJUVOTJpPYM6BStUCAAAAACMFKE9DlmRY59hF1xjYnBtM3EVaqxYjj3YNAQ3ZzzKNK40FDdxQe1G40KAN3RAa1DPVEpNtTf5DAAAAAB5LhtGg1CNUSRIby8oCQAAAACQJbdF21FGUpBJvze0DTIgoEuyZHVt1mkCWxZAtzaaPURLvU2iRro1YRYzAgAAAACYJ/A9hUjcRgE4YBdFAgAAAABhLHdJe1QTW5pZXktQFwAAAADJIw8wITZxMw8mJgcAAAAA1CZ5VMxyi4H2g6J7ombRSF0z6iSJOAxMDlIaSy1DK09GV8FTf0TsI/QjLDs8SSJqa4Vfk3eVuYsUcmk+TwkAAAAAsVlCfFiM14/uh9FxjTEAAAAA8SpDRHBOCE16ThFSeGiOgDKMp46WiA52z023Ir4yIFMKXoFbm06AQTs7gj3ZOT8mkgYAAFAOUTcoYMxxe3ldezt2E2JBRvJAujaWHkkEAAAAAEYVM01qY9lr1Wh+W4RNIzyoKTIIAAAAAJISpC+TQPpI7laRYYhkh2R+Z9VnrWZWYC9PjBgAAAAAoxeTP7ZTaFpWXO1fPmb4Z9hjA1hkSRU+Czj9MVMzLEHrT/pUcVE8RQkl9AQAAAAAOhD6NENI7U2yS8RFYUVwQ7kyIB3CNfhE00nQRCk0KRTOAQAAAACtJzo3Czk1M9062UCEO1YqDAgAAAAAVimkN0w8SDP+MM02szeZNfwwzQoAAAAAQSBYMPY3ZDdVLtwJAAD3K9NHPVXmWo1XmkuVPdgmHAYAAAAAHCemN6lAtEFYOg4nwwYAAAAAmx6eM7JH5lQeVxdMkj9DQMlD9DxwKLU9IlcQZnFtI228Zc9UGkZqROZO/FB7RT8oCwYAAAAAMSvZQX9PPlKDR6Ei5wMAAAAAfQNjNF1MDVKXStY1AgtVEAo2kElSULVLBjvHHHkDAAAAAGMsUjk7SGtN1EegMzQhrQXzHYc/NFGzVSRSWk7iTVdYdlwhW3xUxUklMxEfyEAWVWhc/VprUpw91jsGTBRYCF1xWVlX21DBTCtFlzAbCQAAAAArJ2lFflQsValH7CstBwAAAACtKr1CBkyHSutJTUmyRQZGK0TNQNRB00v/XzFllGDOUqk8hSqwBwAAuyDSNN9I41T+WR1b0VyZVYZMhTmdQa1KvVB0TTc8yA4AAAAAXiS/QfRON09vQAIxJ0ixUYhS8lJ5VttcDWJ+YptZEkkBKkYGAAAAAFUbSDb/PEc17R5HBAAAAABoKHg6Kj4EOD0rzwgAAAAAPidQQPtOIFK0TZ4/2ij+BgAAAAAJIaM1EkbvUKdXhlbiTzNI4EerQHYsvQcAAAAACR4GOMhJ1lEsUKRCWxtOAgAAAAA0GEYzf0FERphAGy1BCAAAAAAmI9E+N01gV8dZaVI5P6kb0QIAAAAADxaZOnpKCE9OSZ83mR75AwAAAAAHKKw/bEq2TOBHqj2gM5kLAAAAABQujUXyVPxXD1nEU4BV7lhbV8NOhDdsCwAAAAAiNmhTWmCrYRhY40
[truncated: 28,743 more chars]
