# Supplementary material for: Automated imaging and identification of proteoforms directly from ovarian cancer tissue
Source: Nat Commun. 2023 Oct 14;14:6478. doi: 10.1038/s41467-023-42208-3 (PMC10576781; doi:10.1038/s41467-023-42208-3)
Supplement: Supplementary file 6 — Supplementary Data 2 [file 41467_2023_42208_MOESM6_ESM.zip › Supplementary Data 2/6 14 22773.tdValidate]

<?xml version="1.0"?>
<pvsDataSet xmlns:xsi="http://www.w3.org/2001/XMLSchema-instance" xmlns:xsd="http://www.w3.org/2001/XMLSchema" version="1" xmlns="http://www.topdownproteomics.org/ms/pvml">
  <cvList count="2">
    <cv id="MS" fullName="Proteomics Standards Initiative Mass Spectrometry Ontology" version="1.18.1" URI="http://psidev.cvs.sourceforge.net/*checkout*/psidev/psi/psi-ms/mzML/controlledVocabulary/psi-ms.obo" xmlns="http://psi.hupo.org/ms/mzml" />
    <cv id="UO" fullName="Unit Ontology" version="1.20" URI="http://obo.cvs.sourceforge.net/*checkout*/obo/obo/ontology/phenotype/unit.obo" xmlns="http://psi.hupo.org/ms/mzml" />
  </cvList>
  <metadata>
    <contact>
      <guid>00000000-0000-0000-0000-000000000000</guid>
      <name />
      <organization />
      <address />
      <URL />
      <email />
    </contact>
    <sampleProcessing>
      <fixedModificationList />
    </sampleProcessing>
    <parameters>
      <userParam name="FragmentationSubPpmTolerance" value="3" xmlns="http://psi.hupo.org/ms/mzml" />
      <userParam name="InstrumentManufacturer" value="" xmlns="http://psi.hupo.org/ms/mzml" />
      <userParam name="MinimumFragmentSize" value="2" xmlns="http://psi.hupo.org/ms/mzml" />
      <userParam name="PrecursorMaxPpmTolerance" value="15" xmlns="http://psi.hupo.org/ms/mzml" />
      <userParam name="Mercury7Limit" value="0.0001" xmlns="http://psi.hupo.org/ms/mzml" />
      <userParam name="PlotNoisePeaks" value="False" xmlns="http://psi.hupo.org/ms/mzml" />
      <userParam name="PrecursorIntensityClusterTolerance" value="0.5" xmlns="http://psi.hupo.org/ms/mzml" />
      <userParam name="UserName" value="" xmlns="http://psi.hupo.org/ms/mzml" />
      <userParam name="ShowFragmentationColorPeaks" value="False" xmlns="http://psi.hupo.org/ms/mzml" />
      <userParam name="Left" value="126" xmlns="http://psi.hupo.org/ms/mzml" />
      <userParam name="PrecursorMinimumRequiredScore" value="0.1" xmlns="http://psi.hupo.org/ms/mzml" />
      <userParam name="ShowInternalFragmentFlags" value="False" xmlns="http://psi.hupo.org/ms/mzml" />
      <userParam name="I2MSMode" value="False" xmlns="http://psi.hupo.org/ms/mzml" />
      <userParam name="UseShapeValidator" value="True" xmlns="http://psi.hupo.org/ms/mzml" />
      <userParam name="AminoAcidsPerRow" value="25" xmlns="http://psi.hupo.org/ms/mzml" />
      <userParam name="ThrashNoiseRecalc" value="1000" xmlns="http://psi.hupo.org/ms/mzml" />
      <userParam name="IncludeInternalFragments" value="False" xmlns="http://psi.hupo.org/ms/mzml" />
      <userParam name="ShowProteoformColorGraphicalFragmentMap" value="True" xmlns="http://psi.hupo.org/ms/mzml" />
      <userParam name="SharedIsotopeColor" value="Black" xmlns="http://psi.hupo.org/ms/mzml" />
      <userParam name="FragmentIntensityClusterTolerance" value="0.5" xmlns="http://psi.hupo.org/ms/mzml" />
      <userParam name="PrecursorMercury7Limit" value="0.0001" xmlns="http://psi.hupo.org/ms/mzml" />
      <userParam name="UseSimpleValidator" value="False" xmlns="http://psi.hupo.org/ms/mzml" />
      <userParam name="ShowPrecursorSpectraAnnotations" value="True" xmlns="http://psi.hupo.org/ms/mzml" />
      <userParam name="MaximumCharge" value="1" xmlns="http://psi.hupo.org/ms/mzml" />
      <userParam name="PrecursorMaximumCharge" value="1" xmlns="http://psi.hupo.org/ms/mzml" />
      <userParam name="TerminalFragmentGradient" value="False" xmlns="http://psi.hupo.org/ms/mzml" />
      <userParam name="MinimumRequiredScore" value="0.25" xmlns="http://psi.hupo.org/ms/mzml" />
      <userParam name="IsotopicallyResolvedPrecursor" value="True" xmlns="http://psi.hupo.org/ms/mzml" />
      <userParam name="Email" value="" xmlns="http://psi.hupo.org/ms/mzml" />
      <userParam name="Guid" value="00000000-0000-0000-0000-000000000000" xmlns="http://psi.hupo.org/ms/mzml" />
      <userParam name="FDRCounts" value="1000" xmlns="http://psi.hupo.org/ms/mzml" />
      <userParam name="SignalToNoiseCutoff" value="1" xmlns="http://psi.hupo.org/ms/mzml" />
      <userParam name="Width" value="1678.6666666666665" xmlns="http://psi.hupo.org/ms/mzml" />
      <userParam name="ShowPrecursorColorPeaks" value="False" xmlns="http://psi.hupo.org/ms/mzml" />
      <userParam name="Url" value="" xmlns="http://psi.hupo.org/ms/mzml" />
      <userParam name="PrecursorSubPpmTolerance" value="3" xmlns="http://psi.hupo.org/ms/mzml" />
      <userParam name="UseAveragine" value="False" xmlns="http://psi.hupo.org/ms/mzml" />
      <userParam name="FragmentationMaxPpmTolerance" value="15" xmlns="http://psi.hupo.org/ms/mzml" />
      <userParam name="Top" value="28" xmlns="http://psi.hupo.org/ms/mzml" />
      <userParam name="ShowPrecursorIsotopicFits" value="True" xmlns="http://psi.hupo.org/ms/mzml" />
      <userParam name="ThrashNoiseWindow" value="1000" xmlns="http://psi.hupo.org/ms/mzml" />
      <userParam name="ShowFragmentationIsotopicFits" value="True" xmlns="http://psi.hupo.org/ms/mzml" />
      <userParam name="RecentFilePaths" value="" xmlns="http://psi.hupo.org/ms/mzml" />
      <userParam name="MinimumCharge" value="1" xmlns="http://psi.hupo.org/ms/mzml" />
      <userParam name="MinimumInternalFragmentScore" value="0.7" xmlns="http://psi.hupo.org/ms/mzml" />
      <userParam name="Address" value="" xmlns="http://psi.hupo.org/ms/mzml" />
      <userParam name="Organization" value="" xmlns="http://psi.hupo.org/ms/mzml" />
      <userParam name="FragmentMapColorScheme" value="Ion Type" xmlns="http://psi.hupo.org/ms/mzml" />
      <userParam name="PrecursorSignalToNoiseCutoff" value="1" xmlns="http://psi.hupo.org/ms/mzml" />
      <userParam name="PrecursorMinimumCharge" value="1" xmlns="http://psi.hupo.org/ms/mzml" />
      <userParam name="UseTHRASHnoiseCalc" value="False" xmlns="http://psi.hupo.org/ms/mzml" />
      <userParam name="DistributionGenerator" value="0" xmlns="http://psi.hupo.org/ms/mzml" />
      <userParam name="Height" value="949.3333333333333" xmlns="http://psi.hupo.org/ms/mzml" />
      <userParam name="ShowFragmentationSpectraAnnotations" value="True" xmlns="http://psi.hupo.org/ms/mzml" />
      <userParam name="InstrumentModel" value="" xmlns="http://psi.hupo.org/ms/mzml" />
      <userParam name="HighlightSelectedIon" value="True" xmlns="http://psi.hupo.org/ms/mzml" />
    </parameters>
  </metadata>
  <experimentList>
    <experiment id="1">
      <observationList>
        <observation>
          <sourceFile id="SF0" name="20220415_APOLLO#D1-7_4ums_testline_01_25targets_01_911.9_v2.mzml" location="X:\Projects\2021 Su - nanoDESI\PiMS2\APOLLO_Ovary\D1\APOLLO_#D1-7 (I2MS2 only)\line_01\i2ms files">
            <cvParam cvRef="MS" accession="MS:1000563" name="Thermo RAW file" xmlns="http://psi.hupo.org/ms/mzml" />
            <cvParam cvRef="MS" accession="MS:1000568" value="none" name="MD5" xmlns="http://psi.hupo.org/ms/mzml" />
            <cvParam cvRef="MS" accession="MS:1000768" name="Thermo nativeID format" xmlns="http://psi.hupo.org/ms/mzml" />
          </sourceFile>
          <calibrationOffset value="0" type="ppm" />
          <scanRangeText>1</scanRangeText>
          <spectrum id="scan=0" index="0" defaultArrayLength="0">
            <cvParam cvRef="MS" accession="MS:1000511" value="2" name="ms level" xmlns="http://psi.hupo.org/ms/mzml" />
            <cvParam cvRef="MS" accession="MS:1000128" name="profile spectrum" xmlns="http://psi.hupo.org/ms/mzml" />
            <scanList count="1" xmlns="http://psi.hupo.org/ms/mzml">
              <cvParam cvRef="MS" accession="MS:1000571" name="sum of spectra" />
              <scan>
                <cvParam cvRef="MS" accession="MS:1000016" value="1" name="scan start time" />
              </scan>
            </scanList>
            <precursorList count="1" xmlns="http://psi.hupo.org/ms/mzml">
              <precursor>
                <activation>
                  <cvParam cvRef="MS" accession="MS:1000422" name="high-energy collision-induced dissociation" />
                  <cvParam cvRef="MS" accession="MS:1000045" value="25" name="collision energy" />
                </activation>
              </precursor>
            </precursorList>
            <binaryDataArrayList count="2" xmlns="http://psi.hupo.org/ms/mzml">
              <binaryDataArray encodedLength="829400">
                <cvParam cvRef="MS" accession="MS:1000523" value="" name="64-bit float" />
                <cvParam cvRef="MS" accession="MS:1002312" value="" name="MS-Numpress linear prediction compression" />
                <cvParam cvRef="MS" accession="MS:1000514" value="" name="m/z array" unitAccession="MS:1000040" unitName="m/z" unitCvRef="MS" />
                <binary>QTEh9AAAAAAq/P9/8P//f4iIj/cYiIj/cYiIiP9xiIiP8PXRdHUFNei4r/cYiP9xiI/3GIiP9xiI/3GIj/cYiI/3GIj/cYiI/xSbrIGYdFN+cf9x/3GP9x/3H/cf9x/3H/cY/3H/cf9x/3H/cY/x7DogeYbF34/3H/cf9x/3H/cf+HH/cf9x/3H/cf9x/3H/cf9x/3ERbjhTmLHHrP9xiP9xiP9xiP9xiI/3GI/3GI/3GIj/GOcvIZIo0N6P9xiP9xiP9xj/cYj/cYj/cYj/cYj/cY/xJR1sGcvik+iIhx/4iIcf+IiHH/iIcf+IiHH/iIGGrf5J21IBtx/3H/cf9x/4cf9x/3H/cf9x/3H/cf9x/3H/cf+HH/cf9xK+UQGlGu/oiIiIiIiIiIiIiIj/cYiIiIFtx7UZQzhK5x/4hx/4hx/4hx/4hx/4hx/4hx/4hx/4cRXacRORRY7scf+HH/cf9x/4cf9x/3H/cf+HH/cf9x/3H/cf+HH/cSoMUTp/OuyIiIiP9xiIiIiIiI/3GIiIiIgkcXJ6+OjYhx/4cf+HH/hx/4cf+HH/hx/4cf+HH/hx/4cS45j6psZwVxj/cf9x/3H/cf9x/3H/cY/3H/cf9x/3H/cf9xj/cf8nvbTqBSSxcf+Icf+HH/hx/4cf+Icf+HH/hx/4cf+HH/gIxo5REMuXGu7/cf9x/3H/hx/3H/cf9x/3H/cf9x/3H/cf9x/4cf9x/3EKPaVyEAU1qN5xiIiP9xiIiI/3GIiIj/cYiIiP9xgQCrYXljZJ6P9x/4cf9x/4cf9x/3H/hx/3H/hx/3H/cf9x/4cf9x/3H/KbxSOpQ63IiIiP9xiIiIiIiIiIj/cYiIiIiIiIiBcThTORDXrMiHH/iIcf+Icf+Ihx/4iHH/iHH/iIcf+IcRtFy4GQyjR+iIj/cYiIiIiI/3GIiIiIiIiP9xKn4xKmgc7XGIiIiIiIj/cYiIiIiIiIiI/3GIgqZx/q2Y4Bhx/4iIiIiIiIiIiIiIiIiIiD1q/7OVAHH/cY/3H/cf9x/3H/cf9x/3H/cY/3H/cf9x/3H/cTjkL7gb0IiIiIiIiIiIiIiIiIiIiIcf+IiINEz/vbMAj/cf9x/3H/cf9x/3H/cf9x/3H/cf9x/3GP9x/3H/cf9x/zlz77iMEIiIiIiIiIiIiIiIhx/4iIiIiIiIiIiDw1D7XK8P9x/3H/cf9x/3H/cY/3H/cf9x/3H/cf9x/3H/cf9x/3H/cY/3H/cf9x/3H/cf9xj/cf9x/3H/cY/3H/cf9xP3+PsYBwiHH/iIiIiIiIiIiIiIiIcf+IiIiIiIiIgz7u+9ERBxj/cf9x/3H/cf9xj/cf9x/3H/cY/3H/cf9xj/cf9xP4d/sXiAiIiIiIiIiIcf+IiIiIiIiIiHH/IbsQGgVO/o/3H/cf9x/3H/cY/3H/cf9x/3GP9x/3H/cY/3H/cf9xj/MPyvsRNQiIiIiIhx/4iIiIiIiIhx/4iIiIiIiHH/iIiIKS7Weq0SmHH/cY/3H/cY/3GP9x/3GP9x/3GP9xj/cf9xj/LyPQKj3C/f9xj/cf9xj/cf9xj/cf9xj/cf9xj/cY/3H/cY/3GP9xj/cf9xj/cY/zOo375XIIiIiHH/iIiIhx/4iIhx/4iIhx/4iIg8fq+1gVD/cf9xj/cY/3H/cY/3GP9x/3GP9xj/cY/3H/cY/3GP9xj/cY/3GCaKQBqnW/6Ihx/4iIhx/4iIcf+IiIcf+IiHH/iIhx/4ghGqiKP1V3cf+Ihx/4hx/4iHH/iHH/iIcf+Icf+Icf8UXZsnk+Jk2P+HH/cf+HH/cf+HH/cf+HH/cf+HH/cf+HH/cf8YFRAhkfrv3oiIiP9xiIiIiIiP9xiIiIiIgY0XqRlD6FboiIiIhx/4iIiIiIiIcf+IiIiBGCWoaQvaV5hx/3H/cf9x/3H/cf9x/4cf9x/3H/cf9x/3H/cf9x/xvGbeSaWZIbcY/3GP9xiP9xj/cY/3GI/3GI/3GP9xiP9xj/Nxb/u+kA/4hx/4iHH/iIcf+Icf+Ihx/4hx/4hx/4hxIqaBKuWX7XH/iHH/iHH/iHH/iHH/iHH/iHH/iHH/iHH/hx/4hx/zNqz76VMI/3GI/3GI/3GI/3GI/3GI/3GIj/cYj/cYiP9xGaVcApZqo/2Icf+Icf+Icf+Icf+Icf+HH/iHH/iHH/glB5Aaz4b+/3GI/3GIj/cYiP9xiI/3GI/3GIiP9xiIHdywIZwjT97/hx/4cf+HH/hx/4cf+HH/hx/4cf9x/4cf+BR6VoGYlal+iP9xiIiIj/cYiIiIj/cYiIiIj/cYgo/2jq8AlxiP9xiP9xiI/3GIj/cYiP9xiP9xiIj/cYiP9xPayvs1NQiHH/iHH/hx/4hx/4cf+HH/iHH/hx/4cf+HH/gtdHrKmLhThx/4hx/4cf+HH/iHH/hx/4cf+HH/iHH/hx/xZTHAKavOP9iP9xiI/3GIj/cYiP9xiI/3GIj/cYiD3eX7QhoP+HH/iHH/iHH/hx/4hx/4cf+HH/iHH/gvUgbqit+RiIhx/4iIiIhx/4iIiIcf+IiIhx/4gvRIZ6W7eY/3H/cY/3GP9xj/cf9xj/cY/3GP9xj/cY/3GP9xIsASOvP+3IiIcf+IiIcf+IiHH/iIhx/4iIcf+IgvYddqWeKJ/4hx/4hx/4hx/4hx/4cf+Icf+Icf+HH/iCE/Cpo9D1ZxiIj/cYiI/3GIiP9xiIiP9xiIiP9xGkqXoprFaF2IiP9xiIiIiIj/cYiIiIiIiI/3GIiIiIiIiIiIiIj/cSzk/HqBsDj/cY/3GP9xj/cY/3GP9xiP9xj/cY/3GP9xj/cYglfSAauC3+iHH/iIhx/4iHH/iIcf+Ihx/4iHH/iIcf+Ihx/4gtISRqbe25iHH/iIhx/4iHH/iIcf+Ihx/4iHH/iIcf82X++7oBCP9xj/cYj/cY/3GP9xiP9xj/cYj/cY/3GI/3GDmfv7dgQIiHH/iIcf+Ihx/4iHH/iHH/iIcf+Icf+IHCHGQZ7eOb6IiI/3GIiIiP9xiIiIj/cYiIiIiP8z24+/JHD/cf+HH/hx/3H/hx/3H/hx/4cf9x/4cf9x/4cf9x/3H/EgDfIp8AMN2IiIiI/3GIiIiIiIiIiP9xiIiIGwwWMpUE6c1xj/cY/3GP9xj/cYj/cY/3GP9xj/cY/3GI/3GP9xj/cYj/cY/3GCySHOq23jGP9xj/cYj/cY/3GP9xj/cYj/cY/3GP9xiP9xj/cS5MkCo7Nv3/cY/3GP9xiP9xj/cY/3GI/3GP9xiP9xj/cYj/IPjiKiFx3Y/3GI/3GI/3GIj/cYj/cYiP9xiP9xiI/3EeEvaBnu0Jfv+HH/hx/4cf+HH/hx/3H/hx/4cf+HH/hx/4cf8g6l9aQloK/4iHH/iIcf+IiHH/iIcf+Ihx/4hx/4iHH/KBkxms5s5nH/cf9x/3H/cf9x/3GP9x/3H/cf9x/3H/cf9x/3GP9x/y9y2So40m2I/3GIj/cYiP9xiI/3GIj/cYiP9xiI/3GC3juipBxF2IiHH/iIiIiIcf+IiIiIcf+IiIhx/zwYn7TnYHGP9x/3H/cY/3H/cY/3H/cY/3GP9x/3GP9x/3GP9xj/Iq9zKvUIzXGP9xj/cY/3GP9xj/cYj/cY/3GP9xiP9xj/J0sSOrtO3HH/iIcf+Ihx/4iHH/iIcf+Icf+Ihx/4ghOk1aLVsqiIiIiIiIiIiIiIiIiIiIiIiHH/iIiIiIiIiIiIiIiHH/iIiIiIiIiHH/iIiIg8GO205xJx/3H/cf9x/3H/cf9x/3H/cf9x/3H/cf9x/3H/cf9x/3H/cY/3EzLK+901CIiIiIiIcf+IiIiIiIiIiIiIiIiIiEkiPH3ciIiIiIhx/4iIiIiIhx/4iIiIiHH/iIiIhx/4gzqty+VSP/cf9x/3H/cf9x/3H/cf9xj/cf9x/3H/cf9x/3H/cf9x/3H/cY/3H/cf9x/3H/cY/3H/cf9x/3FAhpwIlv9x/3GP9x/3GP9x/3H/cY/3H/cY/3GP9x/3GP9x/3GDqVPbZqwoiIiIiIiIcf+IiIiIiIiIiIiIiHEkReAqy6H9iIiIcf+IiIiIiIiIiIiHH/iIiIiIiB3e2TWbQSbK/3H/cY/3H/cf9x/3H/cY/3H/cf9x/3GP9x/3H/cY/3E+ad+yliBx/4iIiIiIiIiIhx/4iIiIiIiHEvC58qH0YNcf9x/3H/cf9x/3H/cf9x/3H/cf9x/3H/cf9x/3H/cf9x/3H/NAz+vfMBiIiIiIiIiIiIiIiIiIiIiIiIiDz8b7QDkHH/cf9x/3H/cf9x/3H/cf9x/3H/cf9x/3H/cf9x/3H/cf9x/3H/cf9x/3H/OFlfuaagiIiIiIiIiIiIiIiIiIiIiIiIiIiIiIiDFUb7C7kP9x/3H/cf9x/3H/cf9x/3H/cf9xj/cf9x/3H/cf9x/3H/cf9xj/cf9x/yXZMSrSbO3/cf9x/3H/cY/3H/cf9x/3H/cY/3H/cf9x/3GP9x/3EU+o2jmCVyXP+HH/cf+HH/hx/4cf+HH/hx/3H/hx/4cf+HH/cf8d4r0BnB1C/v+HH/hx/4cf+HH/cf+HH/hx/4cf+HH/cf+HH/hxJJ0gGsYt/oiI/3GIiI/3GIiIj/cYiIiP9xiIiBFSJFGZvduuiIiIiIiI/3GIiIiIiIiIiIg2+u+7BRD/cf+HH/cf9x/3H/cf+HH/cf9x/3H/cf+HH/cf9xLSrduo1SJIiIcf+IiIiIiHH/iIiIiHH/iIiIhx/4iIiHH/g9tA+0S/D/cY/3H/cY/3H/cf9xj/cf9xj/cf9xj/cf9xj/cY/3H/cY/3E0PK+8w1CIhx/4iIiIhx/4iIiIcf+IiIiHH/iIiHH/iDBaP7G1wI/3H/cY/3H/cY/3H/cY/3H/cY/3GP9x/3GP9xj/cf8gc1IaGcreiIcf+Ihx/4iHH/iIhx/4iHH/iHH/iIcT9I37G3II/3GP9xj/cY/3GI/3GP9xiP9xj/cYj/cY/3GIIZ0pykctY3GP9xj/cY/3GP9xiP9xj/cY/3GP9xj/cYj/cY/3E2pg+6WfCIhx/4iIcf+IiHH/iIhx/4iIcf+Ihx/4iHH/iIcf+Ihx/4iHH/iHH/iDD8/rETAY/3GP9xj/cY/3GP9xiP9xj/cY/3GP9xiP9xj/cYj/cY/z8An7L/YIiHH/iIhx/4iHH/iIcf+Ihx/4hx/4iHH/iIcf+IcTDQn7A/YP9xj/cY/3GI/3GP9xiP9xj/cYj/cY/3GI/3GI/3GI/3GI/3GP9xNDruvMURiIcf+Ihx/4iHH/iHH/iIcf+Icf+Ihx/4hx/yfhAvoC79CHH/hx/3H/hx/3H/hx/3H/hx/3H/hx/3H/hx/3E3A3+5/ICIj/cYiIiI/3GIiIiP9xiIiIiI/3EmiXFKx2jr/3GIiI/3GIiI/3GIiIj/cYiIiI/3GIg3L6650FFx/4cf+HH/hx/4cf+HH/hx/4cf9x/4cf+HH/hx/ygB82q/4Mlx/4cf+HH/hx/4cf+HH/hx/4cf+HH/hx/4cf8pUNI6mvLciI/3GIiIj/cYiIiP9xiIiI/3GIiIguqiQqNV29iIiIiIiIiIiIiIiIiIiIiIgwG0+x9LD/hx/3H/cf9x/3H/cf9x/3H/cf9x/3H/cf9x/3H/cf9x/3H/cf87dZ+2imCIiIiIiIiIiIiIiIiIiIiIiIiIiIiIg7jE+1c7Bx/3H/cf+HH/cf9x/3H/cf9x/3H/cf9x/3GP9x/3H/cf9x/3H/cf9x/3E+gw+yfPCIiIiIiIiIiIiIiIiIiIiIiIiIiIiIiIiIiIg0+D+8B8Bx/3H/cf9x/3H/cf9xj/cf9x/3H/cf9x/3H/cf9x/3H/cY/3H/cf9x/3E4SV+4tqCIiIiIiIiIiIiIiHH/iIiIiIg98u+0DRD/cf9xj/cf9x/3H/cf9x/3H/cf9xj/cf9x/3H/cf9xj/JLo9GtRcLnH/hx/3H/cf+HH/cf9x/4cf9x/3H/cf+HH/cf9x/3H/cf+HH/LhkNyp5vI/9x/3H/cf9x/3H/cY/3H/cf9x/3H/cf9xj/cf9x/3Ev7Z8aESYOcf9x/3H/cf9x/3H/cf9x/3H/cf9x/3H/cf9x/3H/cf9x/3GDLwf74PgIiIiIiIiIiIiIiIiIhx/4iIiIJtoQGrJe/v9x/3H/cf9x/3H/cf9xj/cf9x/3H/cf9x/3GP9x/3H/cSgb9orOQJf/cY/3H/cf9x/3H/cY/3H/cf9x/3GP9x/3H/cY/3H/cf8rd7yquIQ1/3GI/3GP9xj/cY/3GP9xiP9xj/cY/3GI/3GP9xiP9xj/cYj/cYj/cYj/cYj/cY/3GI/3GIOIwOuHPxiIcf+Ihx/4iIcf+Ihx/4iHH/iIcf+IhxSK88dQxx/4hx/4hx/4hx/4hx/4hx/4hx/4hx/4guVr8aOpQOcf+Ihx/4iHH/iHH/iIcf+Icf+Icf+Ihx/4hxMH3usJIR/3GP9xiP9xj/cY/3GI/3GP9xiP9xiP9xj/cYj/cYj/cYj/cYj/cYj/cYj/cYj/cYg9g+60fBH/iIcf+Ihx/4hx/4hx/4iHH/iHH/iHH/iHEcag2Rn5XybnH/cf+HH/cf9x/3H/hx/3H/cf9x/3H/hx/3H/cf9x/3EbheehkYoYXoiIiIiIiIiIiIiIiIiIiIiIiIKjiBKnx37YiIiIiIiIiIiIiIiIhx/4iIiDzDn7U8YP9x/3H/cY/3H/cf9x/3H/cf9xj/cf9x/3H/cf9xj/cf9x/3GP9x/3H/cYOwQ/tfvAiIiIiIiIiIiIhx/4iIiIiIiIhx/4iIiIOa9fuFCg/3H/cY/3H/cf9x/3GP9x/3H/cf9xj/cf9x/3GP9x/3H/cY/3H/cY/3H/cY/3H/cY/3H/cY/3H/cY/zyNXbVyooiIiIiIiIiIiIiIiHH/iIiIiIiIiIhx/4iIiIiIiHH/iIiIiIcf+IPxFvse6Qcf9x/3GP9x/3H/cY/3H/cf9xj/cf9xj/cf9xj/cf9xMcyPvzNwiHH/iIiIiIiIcf+IiIiIiHH/iIiIiCQIICrfff2Icf+IiIiIiIhx/4iIiIiIcf+IiIiIcf+IiIiHH/OucYthjncf+HH/hx/3H/hx/4cf9x/4cf+HH/cf+HH/cf+HH/cf+CbOjJrzFzaIiIiIiIiIiIhx/4iIiIiIiIiHH/iIiIiIiCJ/QCr4C/2IiIiIiIiIhx/4iIiIiIiHH/iIiIOt9+tiCBcf9x/3H/cY/3H/cf9x/3H/cf9x/3GP9x/3H/cf9xj/cf8geRAaGW7+iIiHH/iIiIiIiIiIhx/4iIiIiIiHH/g/KD+x18Bx/3H/cf9x/3GP9x/3H/cf9xj/cf9x/3GP9x/3H/cY/zbJn7s2YHH/iIiIiIiIiIiHH/iIiIiIiHH/iIiIMGRPsKuwcf9x/3H/cY/3H/cf9x/3GP9x/3H/cY/3H/cf9xj/cf9xj/cf9xj/cf8/Pw+ywPCIiHH/iIiIiIiIiHH/iIiIiIiHH/iIiIiHH/iIiIiDLVT78qsP9x/3GP9x/3H/cY/3H/cf9xj/cf9xj/cf9xj/cf9xj/cf9xgzHF+946CIiIhx/4iIiIiIcf+IiIiIhx/4iCiMZRqHOa5xiP9xiP9xiP9xiP9xiI/3GI/3GI/3GIj/cYiP9xiI/3GDF+n7+BYHH/iHH/iHH/hx/4hx/4cf+Icf+HH/iHH/hx/4cf8sAuWaj9GmcYj/cYj/cYj/cYj/cYj/cYj/cYj/cYiP9xiP9xiC7M0npTMtiIcf+IiHH/iIcf+Ihx/4iHH/iIcf+IhxNlBDuq+8/4hx/4cf+HH/hx/4cf+HH/hx/4cT0xW7LOpHGP9xj/cY/3GP9xiP9xj/cYj/cY/3GI/3GP9xghgbAq9+T9cY/3GP9xiP9xj/cY/3GI/3GP9xiP9xiP9xj/cYj/cYj/cYj/cYj/Q6Uc1a5xiP9xiP9xiI/3GI/3GIj/cYiP9xiP9xiINkecurhjcf+Ihx/4iIcf+Ihx/4iHH/iIcf+Ihx/4hx/4iHH/iHH/iHH/MgDuvv8RcY/3GP9xj/cY/3GI/3GP9xiP9xj/cY/3GI/3GI/3GP9xiP9xiP9xiP9xiP9xOQRet/uhcf+IiHH/iIcf+Ihx/4iHH/iIcf+Ihx/4hx/4iHH/iHH/iHH/iIcf+Icf+Icf83cK66j1GP9xj/cY/3GI/3GP9xj/cYj/cY/3GI/3GI/3GP9xiP9xiP9xiP9xg1Pde7wiiIiIiIiIiIiIiIiIiIiIiIiINRlFu+a6iIcf+Ihx/4iHH/iIcf+Ihx/4hx/4iHH/iHH/iHH/iHH/iIcf+Icf+HH/iHFJvIx0N/+Icf+HH/hx/4hx/4cf+HH/iHH/hx/4cf+HE8kvS0bQv/cf9x/3H/cf9x/3H/cf9x/3H/cf9x/3H/cf9x/3H/cf85eHa3h4lxiP9xj/cYj/cY/3GI/3GI/3GP9xiP9xiP9xiP9xiP9xhKy0xjS4/3GI/3GIj/cYiP9xiP9xiI/3GIiP9xiIP9JdsS2icf+Ihx/4iHH/iHH/iHH/iIcf+Icf+Icf+Icf+Icf+Icf+HH/iHE22f66JgGP9xiP9xj/cYj/cYj/cYj/cY/3GI/3GIj/cYj/cYj/cTaLP7t0wP+Ihx/4hx/4hx/4iHH/iHH/iHH/iHH/hx/z0+v7TBQP9xiP9xiP9xiP9xiP9xiP9xiP9xiP9xiI/3GI/3GIj/cYj/LC6gKl0V/XGI/3GI/3GI/3GIj/cYj/cYiP9xiI/3GIj/cYiP9xOwpKtvW1/4iIiHH/iIiIcf+IiIcf+IiIcf+IiHH/LwnUKi9ivYcf+Icf+HH/iHH/iHH/iHH/hx/4hx/4cf+Icf+HH/iHH/hxL8lgKiNp/f+Icf+Icf+HH/iHH/hx/4hx/4cf+Icf+HEsaMI6SXPccYiI/3GIj/cYiI/3GIj/cYiI/3GIiIGCj5EZDnBu6IiHH/iIhx/4iHH/iIhx/4iHH/iIcf+Ihx/4hx/4iCtGKvrLnVBx/3GP9xj/cf9xj/cf9xj/cY/3H/cY/3GP9xj/cf9xj/PR3utOIRiIcf+IiIiIcf+IiIiHH/iIiIcf+Igu1DAqMrz9iIcf+IiIiIhx/4iIiIcf+IiIhx/4iIiHH/iIPtivsidQcf9xj/cf9xj/cY/3H/cY/3GP9x/3GP9xj/cY/3GP9x/3GP9xj/cY/3GP8yhi+/edCIhx/4iIiHH/iIiHH/iIiHH/iIiHH/g/o3+yXICP9xj/cf9xj/cY/3H/cY/3GP9xj/cY/3GP9x/3GP9xj/JAUiGt+t3ocf+Ihx/4hx/4iHH/iHH/iIcf+Icf+Icf+D0OTrTxsf9xj/cY/3GP9xj/cY/3GI/3GP9xj/cYj/cY/3GEJIfNt4cYj/cY/3GI/3GI/3GIj/cYj/cYj/cYj/cSBTe7pbyERx/4cf+HH/hx/4cf+HH/hx/4hx/3H/hx/4cSHMHSoEPi3/cYj/cY/3GP9xj/cYj/cY/3GP9xiP9xj/cYj/cYNPz7vAMEhx/4iIiIiHH/iIiIiHH/iIiIhx/4gwi6GwhF6HH/iIhx/4iHH/iIcf+Ihx/4iHH/iIcf+CciJYrd3adx/4iIhx/4iIcf+IiHH/iIcf+IiHH/iIJCmwKt1k/YiHH/iIhx/4iHH/iIhx/4iHH/iIcf+DCcf7BzgHGP9xj/cY/3GP9xj/cY/3GP9xj/cYj/cY/3GP9xLk01Gjssrv+HH/cf+HH/hx/4cf+HH/hx/3H/hx/4cf+HH/cf+DnxmbgOZo/3GP9xj/cY/3GP9xj/cY/3GI/3GP9xj/cYj/cTDPNLBAy4iP9xiIiP9xiIj/cYiIiP9xiIiI/zVf2bygJnH/iIhx/4iHH/iIhx/4iHH/iIcf+Icf+Ihx/4iHH/g5fT+3gsBxj/cY/3GP9xiP9xj/cY/3GI/3GP9xiP9xj/cYj/cYj/cY/3GIPS4/s9HAcf+Ihx/4iHH/iIcf+Icf+Ihx/4hx/4iHH/iHH/iHEqM4AqbMf9cf+Ihx/4hx/4iHH/iHH/iIcf+Icf+Icf+Icf+Icf+D9AnrG/YXGP9xiP9xj/cY/3GI/3GP9xiP9xiP9xj/cYj/cYj/cYj/cYj/cYj/cYj/cYj/cTr6frYFgYcf+Ihx/4iHH/iHH/iIcf+Icf+Ihx/4hx/4hx/4hx/4hx/4hx/4hx/4hx/4cf8geuA6KVH8j/cYj/cY/3GI/3GI/3GI/3GI/3GI/3GI/3GI/3GIg6vA+2Q/CHH/iIcf+Icf+Icf+Icf+Icf+Icf+Icf+IcShEkhp7tt5xiIj/cYiP9xiIj/cYiIj/cYiI/3GIiDTTI7ws3IiP9xiIiIiIiIiIiIiIiIiIiIO0F7tb6Ehx/4cf+HH/hx/4cf+HH/cf+HH/hx/4cf9x/4cf+D/V+7EqBHGI/3GP9xiP9xiP9xiI/3GI/3GI/3GIj/cYj/cYP9VVsSqqiIiIiIiIiIiIj/cYiIiIiIiDUFv7z6QP9x/4cf9x/3H/cf9x/3H/cf9x/4cf9x/3H/cf9x/3H/N6G4ul5HiP9xiP9xiP9xiI/3GI/3GIj/cYj/cYiP9xM+sfvhTg/4hx/4cf+Icf+Icf+Icf+HH/iHH/iHH/hx/4LJsbSnZOS/9x/3H/cf9x/3H/cf9x/3H/cY/3H/cf9x/3H/cf9xj/I405KvcsbY/3GIj/cYj/cYiP9xiI/3GIj/cYiP9xiI/3Egq1I6Fkrccf+HH/iHH/hx/4cf+HH/hx/4cf+HH/hx/4cf+HH/hx/3H/hx/4cf+HH/cf+D023rPJIXGIj/cYiI/3GIiP9xiIj/cYiIj/cYiI/3GIiIj/cYiIiP9xgxnn6/YYGIcf+HH/hx/4cf+HH/hx/4cf+HH/hx/4cf+HH/cf+HH/hx/4cf9x/4cf+HH/cf8zou6+XRGI/3GIiP9xiIj/cYiI/3GIiI/3GIiIj/cYiIj/cYiIiI/3E6Pc62wjFx/4cf+HH/hx/4cf+HH/hx/3H/hx/4cf+HH/cf+HH/hx/3H/hx/4cf9x/4cf9x/zLMrr8zUY/3GIiP9xiIj/cYiIj/cYiIiP9xiIiI/3GIiIj/cYiIiIj/cYiIOjGOts5xcf+HH/hx/4cf9x/4cf+HH/hx/3H/hx/4cf9x/4cf+HH/cf+HH/cf+HH/cf+HH/cTtg/rWfAYiP9xiIiI/3GIiI/3GIiIiP9xiIiIj/cYiIiIORH+t+4Bcf+HH/cf+HH/hx/4cf9x/4cf+HH/cf+HH/cf+HH/cf+HH/cf+HH/OIGPuX5wj/cYiIiP9xiIiIj/cYiIiIj/cYiIiIiP9xiIiIiIiI/3GD793bICInH/cf+HH/hx/4cf+HH/cf+HH/hx/3H/hx/3H/hx/3H/hx/3H/PIH/tH4AcYiIiP9xiIiIj/cYiIiIiP9xiIgrmSAaVm3+cf9x/3H/hx/3H/hx/3H/hx/3H/cf+HH/cf9x/4cf9x/y4xmXps5miIiIiIiIiIiIiIcf+IiIiIiIiC+qfBolWD6Ij/cYiIiIiIiI/3GIiIiIiIiIiIg+Aj+y/cCHH/cf9x/4cf9x/3H/hx/3H/cf+HH/cf9x/3H/cf+HH/cf9x/3H/cf9x/3H/hx/3H/cSN6zvpJUxCIiIiIiIiIiIiIiIcf+IiIiIiCyLIypXTc2IiIcf+IiIiIcf+IiIiHH/iIiIcf+Ig1bzy7kMNx/3H/cf9x/3H/cf9x/3GP9x/3H/cf9x/3H/cf9x/3H/cY/0KJ7Pdh/3GP9x/3GP9x/3H/cY/3H/cY/3H/cY/3H/cY/3H/cYMy2PvdJwiIiIiHH/iIiIiHH/iIiIiHH/iIiIcf+IiIhx/4gmX+R66gG4/3GP9x/3GP9x/3GP9xj/cf9xj/cf9xj/cY/3H/cY/ylBO0qr7EuIj/cYiIj/cYiIiP9xiIiIj/cYiIiIj/cYiIiIiP9xg/BQ+x+vBx/4cf+HH/cf+HH/hx/3H/hx/3H/hx/3H/hx/3H/hxImaYKumWfXGP9x/3GP9xj/cf9xj/cY/3H/cY/3GP9xj/cY/zfZv7omQIiHH/iIiIcf+IiIcf+IiIcf+IiHH/iIg0C0+99LD/cf9xj/cY/3H/cY/3GP9xj/cY/3H/cY/3GP9xj/cY/3GP9xj/cY/3GI/3GP9xj/cY/3GI/3GP9xj/cYj/cYRAGcz+b/cYj/cYj/cYj/cYj/cYj/cYj/cYiP9xiP9xNN2rvCJUiIcf+IiIcf+IiIcf+IiHH/iIhx/4iIcf+IiHH/iIcf+IOFtxuKSOiHH/iHH/iHH/iHH/iHH/iHH/hx/4hx/4hx/4cTuTO7VsxI/3H/cY/3GP9x/3GP9xj/cY/3GP9xj/cf9xj/cY/3GP9xj/cY/3GI/3GP9xj/cY/3GP9xiP9xj/cY/3GI/3Eywm6/PZH/iIhx/4iIhx/4iIcf+IiHH/iIhx/4iHH/iIcf+Ig+zU+yMrBxj/cY/3GP9xj/cY/3GP9xj/cY/3GP9xiP9xj/cY/3GI/3GP9xj/cYg4iM65dzH/iIhx/4iIcf+IiHH/iIcf+IiHH/iIcf+Ihx/4hx/4iHH/iIcf+Icf+Icf+Icf+IPDaOtMlxcY/3GI/3GP9xj/cY/3GI/3GP9xj/cYj/cY/3GDnl37caIIiIcf+Ihx/4iHH/iHH/iIcf+Icf+Ihx/4hx/zwSf7XtgP9xj/cYj/cY/3GP9xiP9xiP9xj/cYj/cYj/cYj/JstUStNKu4/3GI/3GIj/cYj/cYiP9xiI/3GIj/cYiP9xiI/3GIiP9xiI/3GIg6Kd621iFx/4cf+Icf+HH/iHH/hx/4cf+Icf+HH/hx/4IP2AGhEn/v9xiIj/cYiP9xiIj/cYiI/3GIiP9xiIgkV/0q2oAtiIcf+Ihx/4hx/4hx/4iHH/iHH/iHH/iHH/IOhQKhJ6/Ycf+Ihx/4hx/4iHH/iHH/iHH/iHH/iHH/OJ2/uWJAj/cYj/cY/3GI/3GI/3GI/3GI/3GI/3GI/3GDBev7CxQHH/iHH/iIcf+Icf+Icf+HH/iHH/iHH/iHH/hx/4hx/4cf+Icf+HE/fb6xgkGI/3GI/3GI/3GI/3GI/3GI/3GI/3GIj/cYgnAwI6r8/chx/4hx/4hx/4cf+Icf+HH/iHH/hx/4hx/4cf+HH/iHH/hx/4KewUWpE+unGIiP9xiI/3GIj/cYiI/3GIiP9xiIj/cYiCjJkTqTZuyHH/hx/4cf+HH/hx/4cf+HH/hx/4cf+HH/cf+HH/g4km+5bZCP9xiIj/cYiI/3GIiP9xiIj/cYiIj/J7cueuSNGP9xj/cf9x/3GP9x/3GP9x/3GP9xj/cf9xj/cf9xg7ez+1hMBx/4iIiIiIcf+IiIiHH/iIiIhx/4iIiHH/iIiIcf+IiDW1L7xK0I/3H/cY/3H/cY/3H/cY/3GP9x/3GP9xj/cf9xj/JR1wqg8o9XH/hx/4cf9x/4cf9x/4cf9x/4cf9x/4cf9x/4cf9x/yj2oSqQle1x/4cf9x/3H/hx/3H/cf+HH/cf9x/3H/hx/3H/cf9x/3H/hx/3H/cf9x/3H/cf9x/3H/J5FAKrbr/f+HH/cf9x/3H/cf+HH/cf9x/3H/cf+HH/cf9x/3H/cf9x/3H/P9o/siXAiIiIiP9xiIiIiIiIiIiIiIiIiIiIiIg+XV+zoqD/cf9x/3H/hx/3H/cf9x/3H/cf9x/3H/hx/3H/cf9x/3H/cf9x/3H/cf8yHl+/4aCIiIiIiIiIiIiIiIiIiIiIiIg3oT+5XsBx/3H/hx/3H/cf9x/3H/cf9x/3H/cf9x/3H/cf9x/3H/cf9x/3H/cf9x/3H/cT+Vm7FqZIiP9xiIiI/3GIiIiP9xiIiIj/cYgxQaG/vl6P9xiIiIiIiIiIiIiIiIiIiIiIiIiIiIiIiIgz9r6+CUH/cf9x/3H/cf9x/4cf9x/3H/cf9x/3H/cf9x/3H/cf9x/3H/cf9x/3H/cf9x/3H/cY/zYF4br6HnH/cf9xj/cf9xj/cf9xj/cY/3H/cY/3H/cY/zSpa71WlIiIiIiP9xiIiIiIiIiIiIiIiIiIiIg4dCS4i9uHH/iIiHH/iIhx/4iIcf+IiHH/iIcf+Ig3Tiq6sdX/cf9x/3H/cf9x/3H/cY/3H/cf9x/3H/cf9x/3H/cf9x/3E2yS+6NtCIiIiIiIiIiIiIiIiIhx/4iIiDyV/7RqAHH/cf9x/3H/cf9x/3GP9x/3H/cf9x/3H/cf9xj/cf9x/3H/PXRxtIuO/3H/cY/3H/cY/3GP9x/3GP9x/3GP9xj/cY/3H/cSZ95oroIZf/cf9xj/cY/3H/cY/3GP9xj/cY/3GP9xj/cY/3GP9xIkU8KvusPYiIiIiIiIiIiIiIiIiIiIiIgktBAaxL7+cf9x/3H/cf9x/3H/cf9x/3H/cf9x/3GP9x/3H/cf9x/3H/cRfEpQGRS1r+/4hx/4hx/4cf+Icf+HH/iHH/hx/4cf+Icf+CKCASoI3+3/hx/4hx/4cf+HH/iHH/hx/4cf+HH/hx/4cf+CJbXuprShH/hx/3H/hx/4cf9x/4cf+HH/cf+HH/cf+HH/cf+HE0J4682HGP9xiIj/cYiIj/cYiIj/cYiIiP9xiIiIj/cYiIiI/3GIiIiIg+5A+yG/Bx/4cf+HH/cf+HH/hx/3H/hx/4cf9x/4cf9x/4cf9x/4cf9x/3E9Z3GzmI7/cf9x/3H/cf9x/4cf9x/3H/cf9x/3H/cf9x/3H/cf9x/3H/cf9x/3H/cf9x/3H/cY/3H/cTz+7rQBEYiIiIiIiIiIiIiIiIiIiIiDZHHLq443H/hx/3H/hx/3H/hx/4cf9x/4cf9x/3H/hx/3H/hx/3H/cSCyXToV2iyIhx/4hx/4hx/4hx/4cf+Icf+Icf+Icf+HH/iHH/hx/4cf+Icf+HH/hx/4hx/4cf+HH/hx/4cf+DFlfrCqgYj/cYiP9xiP9xiI/3GI/3GIj/cYiP9xiI/3GIiP9xiI/3GIiP9xiIj/cYiI/zLx7b8OEocf+Icf+Icf+HH/iHH/hx/4hx/4cf+Icf+HH/LDRzeoy4yP9xj/cYj/cY/3GI/3GI/3GI/3GI/3GI/3GE/GHBOej/cYj/cYj/cYiP9xiI/3GI/3GIj/cYiP80ykG9Nb6Ij/cYiIj/cYiIj/cYiIiP9xiIiIOit+ttSBhx/4cf+HH/iHH/cf+HH/hx/4cf+HH/hx/4cf9x/4cf+HH/hx/zYJn7r2YHGIiI/3GIiP9xiIiI/3GIiI/3GIiIg0+f68BgFx/4cf+HH/hx/4cf+HH/hx/4cf+HH/cf+HH/hx/3H/hxSktca0r/hx/3H/hx/3H/hx/3H/hx/3H/cf+HH/cf9x/4cf8qHkEqfhvtcf+HH/cf9x/4cf9x/3H/hx/3H/cf9x/3H/hx/3H/cSwM/Hp/MDhx/4iIcf+IiHH/iIhx/4iHH/iIhx/4iCIP+koQEFv/cf+HH/cf+HH/cf9x/4cf9x/3H/cf+HH/cf9x/3H/hx/3H/cf9x/3H/cf9x/4PV8PtKDwiIiI/3GIiIiIiIiIiP9xiIiIiIiIg0AB+8/+Bx/3H/cf+HH/cf9x/4cf9x/3H/cf+HH/cf9x/3H/cf9x/4cf9xOTUPt8rwiIiIiIj/cYiIiIiIiIiIj/cYiIiIiIiIiIPqM/s1zA/3H/hx/3H/cf+HH/cf9x/3H/cf+HH/cf9x/3H/cf9x/3H/cf9x/4cf9x/3H/cf8otVAqlKr9cf9x/4cf9x/3H/cf9x/3H/cf9x/4cf9x/3H/cf9x/3H/cf9x/3H/cf8jmFAq9nr9/3H/cf9x/3H/hx/3H/cf9x/3H/cf9x/3H/cf9x/3H/cf9x/3H/L0XBOjuj7IiIiIiIiIiIiIiIiIiIiIiIcf+IKNtcesJKOP9xiP9xj/cYj/cY/3GI/3GI/3GI/3GP9xiP9xgmzNxKwzI7iIiIiIiIiIiIcf+IiIiIiIiIhx/4iIiIiIhx/yBMvhocNB6IiIiIiIiIiIiIiIiIcf+IiIiIiIiIiIiHH/iIiIiIiIcf+IiIiIiHH/iIiIgiKd0a/WIuiIiIiIiIiIiIiIiIiIiIiIiIRtz8ojCIiIiIiHH/iIiIiIcf+IiIiIcf+IgguSAaFW3+j/cf9xj/cf9xj/cf9xj/cY/3H/cY/3GP9x/3GP82wfu7PgSIiIiIiIiIiIhx/4iIiIiIiIiIiIMT/zv8AMiIcf+IiHH/iIcf+IiHH/iIcf+Ihx/4hx/4iHH/iIcf+Icf+DxJ7rS2EXGP9xj/cY/3GP9xiP9xj/cY/3GI/3GP9xiP9xj/cYLe7ZOkESbHH/hx/3H/cf9x/4cf9x/3H/cf9x/3H/hx/3H/cf9x/3H/cf9xJZ91OsYIrIiIiIiIhx/4iIiIiHH/iIiIiHH/KjwwGnw8/v9xj/cf9xj/cf9xj/cf9xj/cY/3H/cY/3GP9x/3GP9xj/cY/3GP9x/3GP9xI5r/OvZQDI/3H/cf9x/3GP9x/3H/cY/3H/cf9xj/cf9xj/cf9x/3GCJlojr5pdyIiIiHH/iIiIhx/4iIiHH/iIiIcf+Dq4P7ZHwHH/cY/3H/cY/3H/cY/3H/cY/3GP9x/3GP9xj/cf9xJE2HavsniY/3GP9xj/cYj/cY/3GI/3GP9xiP9xj/cYj/cYg5To+3sXCIhx/4hx/4iHH/iIcf+Icf+Icf+Icf+Ihx/4g+ZA+zm/CP9xj/cYj/cY/3GI/3GP9xiP9xj/cYj/cYj/cYj/OuB9tx+CiIcf+IiHH/iIhx/4iIcf+IiHH/iIcf+Ihx/0gXHJ6O/4iHH/iIcf+Icf+Ihx/4hx/4hx/4hx/4hx/4hx/4hx/4hxPjl/scaAcY/3GI/3GI/3GI/3GI/3GI/3GI/3GI/3GIj/cYj/cYOrtPtkSwhx/4hx/4hx/4hx/4hx/4cf+Icf+Icf+HH/iHEl7tsqwRJNj/cf9x/3GP9x/3GP9x/3GP9x/3GP9xj/cf9xj/cf9xg20jS5LctxiI/3GI/3GI/3GIj/cYj/cYiP9xiI/3GIgl1uea8pGGhx/4cf+Icf+HH/hx/4hx/4cf+HH/hx/4cf+HH/hx/4cT2hP7JewHGIj/cYiP9xiI/3GIj/cYiI/3GIj/cYiI/3GIiDdSP7qtwP+HH/hx/4hx/4cf+HH/hx/4cf+HH/hx/4cf+HH/hx/4cf+HH/hxNo3uunIRiI/3GIj/cYiI/3GIj/cYiI/3GIiP9xiIiP9xg2E7+67ECHH/hx/4cf+HH/hx/4cf+HH/hx/4cf+HH/cf+HH/hx/3H/hx/4cf9x/0bTfLLI/4cf9x/4cf9x/3H/hx/3H/cf+HH/cf9x/4cf9x/3H/cf+HE5eQy3hvOI/3GIj/cYiI/3GIiP9xiIj/cYiIj/cYiIj/cYiIj/cYg9m36zZIFx/4cf+HH/hx/4cf+HH/hx/4cf+HH/hx/4cf+HH/hx/4cf9x/4cf+HH/hx/3H/PZ9vtGCQiIj/cYiI/3GIiI/3GIiIj/cYiIiP9xiIg/ui+xRdCHH/hx/4cf+HH/hx/3H/hx/4cf+HH/cf+HH/hx/3H/hx/yl0LEqovTv/cY/3H/cY/3GP9xj/cY/3GP9xj/cY/3GP9xj/cY/3GDWj/7xcAP+IiHH/iIhx/4iHH/iIhx/4iHH/iIcf+IIYnYOhhifIiIj/cYiIiIiP9xiIiIiIj/cYiIiIiC3pL0phbQv/iHH/hx/4cf+Icf+HH/hx/4hx/4cf+HH/hx/ywB5Bpf4b6IiI/3GIiIiIiIiIiIiIiIiIiIiDWZr7tmUHH/hx/3H/cf9x/3H/cf9x/3H/cf9x/4cf9x/3H/cf9x/x9DXgGavKH+/3H/cf+HH/cf9x/3H/cf9x/3H/cf9x/3H/cY/3H/cR2ksTGbW07Ocf9x/3H/cf9xj/cf9x/3H/cY/3H/cf9xj/cf9x/3GP9x/3GP9x/3GP9x/3GP9x/3GP9x/3GP8pXgyKyh83/3GI/3GIj/cYj/cYj/cYiP9xiI/3GI/3GDThX7weoIhx/4hx/4hx/4hx/4cf+Icf+HH/iHH/hx/4hxIzfoqi2Bdf+Icf+HH/iHH/hx/4cf+Icf+HH/hx/4cf+HH/PKFPtV6wj/cYiP9xiI/3GIj/cYiP9xiIj/cYiP9xQpls5mn/cYiI/3GIiI/3GIiIj/cYiIiP9xiIiIiP9xiIiIgyDK+/81D/hx/4cf9x/4cf9x/4cf9x/4cf9x/4cf9x/4cf9x/3H/hxNQLOu/0xiP9xiIiI/3GIiIj/cYiIiIj/cYiIiIiP9xiIiIiCQIfOowiDGIiIj/cYiIiIiIiP9xiIiIiIiIiIj/cYiIgkpl8a1ZoOiIiI/3GIiIiIj/cYiIiIiIiP9xgyz6i+MFeIhx/4iHH/iIcf+Icf+Ihx/4hx/4hxL2SoOim1fIiIj/cYiIiIiIiI/3GIiIiIiINk/OurAxhx/3H/hx/3H/hx/3H/cf+HH/cf9x/4cf9x/3H/hx/3H/cS2g0VpV8uqP9xiIiI/3GIiIiP9xiIiIj/cYiIiIiP9xiIg2Ig+63fBx/4cf9x/4cf+HH/cf+HH/cf+HH/cf+HH/cf+HH/cf9x/4MLSnsFtYcY/3GP9xj/cY/3GP9xj/cY/3GP9xj/cY/3GI/z+wU7FPrHGIj/cYiP9xiI/3GIiP9xiIj/cYiI/3GIiP87nJ+2Y2CHH/hx/4cf+HH/iHH/hx/3H/hx/4cf+HH/hx/4cf+HH/cf+HH/hx/3H/hx/4cf9x/4MZZfsHmg/3GIiI/3GIiI/3GIiIj/cYiIiP9xiIiIiP9xg+CC+y99CHH/hx/3H/hx/4cf9x/4cf+HH/cf+HH/cf+HH/hx/3E1ve67QhGIiI/3GIiI/3GIiI/3GIiIiP9xiIiII3oBOuhf7Icf+HH/hx/4cf9x/4cf+HH/cf+HH/hx/3H/hx/4cf9x/4Jt0HGrIvjoiIhx/4iIiIhx/4iIiIhx/4iIKyorGm1dToj/cYiIiIiIiIiP9xiIiIiIiIiIPfIjsw3ccf+IiIiIiIcf+IiIiIcf+IiIiHH/Jt2cKsImPf9x/3H/cf+HH/cf9x/3H/hx/3H/cf9x/3H/cf9x/4cf9x/3Eq4wAaYc/+iIiIiIiIiIiIiP9xiIiIiIiIPCHvtN4Qcf9x/3H/hx/3H/cf9x/3H/cf9x/3H/cf9xj/cf9x/3H/cf8YnMZRknM5rnGP9xj/cf9xj/cY/3GP9xj/cY/3GP9xj/cY/zyB/bV+AoiIhx/4iIiIcf+IiIiHH/iIiHH/iIiHH/iIiHH/iIhx/4iIcf+INDBNvM+ycf9x/3GP9x/3GP9x/3H/cY/3H/cY/3H/cY/3GP9x/3GP9x/3GP9xj/cY/3H/cY/3GP9xj/cY/3GP9xj/cY/3GP9xj/Psieszdhcf+IiIhx/4iIiHH/iIiHH/iIiHH/iIgoyJFKo3briIiIiHH/iIiIhx/4iIiHH/iIiHH/iCXr5YrxQaeIiHH/iIiIhx/4iIiHH/iIiHH/iIiHEge9AaCUL+/3H/cY/3GP9xj/cY/3GP9xj/cY/3GI/3GP9xj/cY/3GI/3GP9xP3d/sYiAcf+IiHH/iIcf+IiHH/iIcf+Ihx/4iHH/iHH/iIcf+IPzEPsc7wcY/3GP9xj/cY/3GI/3GP9xj/cYj/cY/3GI/3GP9xiP9xiP8hQsAqDNP9cYj/cY/3GI/3GP9xiP9xj/cYj/cYj/cYj/cYj/cT9b7rGkEYiHH/iIcf+Ihx/4hx/4iHH/iHH/iHH/iHH/I2hBOul77HGP9xiP9xj/cYj/cYj/cY/3GI/3GI/3GI/3GC1CYkpL2dtxj/cYj/cY/3GI/3GI/3GI/3GI/3GI/3GI/3GI/3GI/3GIj/cYj/cYiP9xiDRxbryOkYhx/4iHH/iHH/iHH/iHH/iHH/iHH/iHH/iHH/hx/4hx/4hx/yOCQCr32/3/iHH/iHH/iHH/iHH/iHH/iHH/hx/4hx/4cf+Icf+HH/hx/ygJYCqfaf1x/4hx/4hx/4cf+Icf+HH/iHH/hx/4hx/4cf+HH/hxN5P+uWwB/3GIj/cYj/cYj/cYiP9xiI/3GI/3GIj/cYiI/3GIj/cYiD/o4bAXHnGIiIj/cYiIiIiP9xiIiIiI/3GIiIiIiIMM86sEDFcf+Icf+Icf+Icf+HH/iHH/iHH/hx/4hx/4cf+Icf+HH/hx/4hx/4cf+HH/hx/4cf+HH/hx/4cf+HH/gx2V6wNqGI/3GIj/cYj/cYiP9xiI/3GIj/cYiI/3GIj/cYg9wXGzPo6IiP9xiIiIj/cYiIiIj/cYiIiIiIMG67sKFEcf+Icf+HH/iHH/hx/4cf+Icf+HH/hx/4hx/4cf+HH/hx/4cf+HH/X+vRFIcf+HH/hx/3H/hx/4cf+HH/cf+HH/hx/3H/hx/4cf9xNSydu9Ni/3GIiP9xiI/3GIj/cYiI/3GIiP9xiIj/cTBaT7G1sP+HH/iHH/hx/4cf+HH/hx/4cf+HH/hx/4cf+HH/hx/4cf+HH/cf8r+/8qcEANj/cYiP9xiI/3GIj/cYiP9xiI/3GIiP9xiIj/cYiI/3GIiP9xiIiP9xiIiI/3GINnoOu4Xx/4cf+HH/iHH/hx/4cf+HH/hx/4cf+HH/hx/4cf+HH/hx/4cf+HH/hx/3H/hx/zHuLr8R0XGIj/cYiP9xiI/3GIj/cYiI/3GIiP9xiIj/cYiI/3GIiI/3GIiI/zH2rrAZUYcf+HH/hx/4cf+Icf+HH/hx/4cf+HH/cf+HH/hx/4cf+HH/hx/3H/hx/4cf9x/4cf+DWGaLx5l/9x/3GP9xj/cY/3GP9xj/cY/3GP9xj/cY/3GP9xg0ZyS8mNv/cYiI/3GIj/cYiI/3GIiP9xiIiP9xiIiP9xiIiP9xiIiI/3GIiIiDnIHrc34Ycf+HH/iHH/hx/4cf+HH/hx/4cf9x/4cf+HH/hx/4cf9x/4cf+HH/cf+HH/hx/3H/hx/3H/gyOU6/xrH/cYiI/3GIiP9xiIj/cYiIj/cYiIj/cYiIiP9xiIiIj/cYiIiIgxlY6/anGHH/hx/4cf+HH/cf+HH/hx/4cf+HH/cf+HH/hx/3H/hx/3H/hx/3H/hx/3H/hx/3H/hx/3H/hxOE5uuLGRiP9xiIiP9xiIiP9xiIiIj/cYiIiI/3GD2ynrNNYXH/hx/4cf+HH/hx/4cf+HH/cf+HH/hx/4cf9x/4cf+HH/cf+HH/cf+HH/cf+HH/cf+HH/Ih/yWh8A2oj/cYiIiP9xiIiI/3GIiIiI/3GIiIiIiP9xiIiIiIiI/3GIiIiIiIg9ml6zZaFx/4cf+HH/cf+HH/cf+HH/cf9x/4cf9x/4cf9x/3H/INhgKiN5/f+HH/cf+HH/cf+HH/cf+HH/cf9x/4cf9x/3H/hx/3H/cf+HH/cf9x/3H/cf+HH/cf9x/3E7PL60w0FxiIiIiI/3GIiIiIiIiP9xiIiIiIiIiIiIiP9xiIiDUVTrvqsXH/hx/3H/cf+HH/cf+HH/cf9x/4cf9x/3H/cf+HH/cf9x/3H/hx/3H/cTB5zrCWMY/3GIiIiIiP9xiIiIiIiIj/cYiIiIiIiIiIiIiIiI/3GIiIg8Vh60qeFx/4cf9x/3H/hx/3H/hx/3H/cf9x/4cf9x/3H/cf+HH/cf9x/3H/cf9x/4cf9x/3H/cf9x/3H/cf88Kbe11kj/cYj/cYj/cYj/cY/3GI/3GIj/cYj/cYj/cTs6FbXF6oiIiIj/cYiIiIiIiIiIiP9xiIiIiIiIiIiIiIiIiIiIg7c162jKH/cf9x/4cf9x/3H/cf+HH/cf9x/3H/cf9x/4cf9x/3H/cf9x/3H/NOv+vRQBiIiI/3GIiIiIiIiIiIiIiP9xiIiIiIPHAvtY/Q/3H/cf+HH/cf9x/3H/hx/3H/cf9x/3H/cf9x/3H/hx/3H/cf9x/3H/QtPs4sFx/3H/cf9x/3H/cf9xj/cf9x/3H/cY/3H/cf9x/3GP9x/3E1mfy7ZgOIiIiIiIiIiIiIj/cYiIiIiIiIcf+IiIiIiIiIiIiIiIiIiIcf+IiIiIiIiIcf+IOS68uNFD/3H/cf+HH/cf9x/3H/cf9x/3H/cf9x/3H/cf9x/3H/cf9x/3H/cf9xXvvRBHH/cf9x/3H/cY/3H/cf9x/3H/cf9xj/cf9x/3H/cY/3H/cf9xj/cf9x/3GP8ydt+/iSCIiIiIhx/4iIiIiIhx/4iIiIiHH/g3Ly+50NBx/3H/cY/3H/cf9xj/cf9x/3GP9x/3GP9x/3H/cY/3H/cSunSurFi1H/cf9x/3H/cf9x/3H/cf9xj/cf9x/3H/cf9xj/cf9x/3H/cY/3H/cf9xj/cf9xj/cf9x/3GP9x/3GP9x/3GP9x/yhybxqo2Q7/cf9x/3H/cY/3H/cf9x/3GP9x/3H/cY/3H/cf9xj/cS8jciodyN1x/3GP9x/3GP9xj/cf9xj/cY/3H/cY/3GP9xj/cY/3GP9xL+x/KiE4DYiHH/iIiIiIiHH/iIiIiIcf+Ig1+B+7B+Bx/3GP9x/3H/cf9xj/cf9xj/cf9x/3GP9x/3GP9x/3GP8pz2Iqkwnd/3GP9xj/cf9xj/cY/3GP9xj/cY/3H/cY/3GP9xj/cYOkt7trSEiIiIiIiIiIcf+IiIiIiIiIiIcSSSi0rW10tx/4hx/4cf+HH/hx/4hx/4cf+HH/hx/4cf+DKwR75PuHH/cY/3H/cf9xj/cf9x/3GP9x/3GP9x/3H/cY/3H/cY/3H/cY/3GP9x/3GP9xj/cf9xj/cY/3GP9x/3GP9xj/cY/yJuNRoKHK7/iHH/hx/4hx/4cf+HH/hx/4cf+Icf+HH/hx/4JfaIevCXeIiI/3GIiIiIj/cYiIiIiIj/cYiIiC6kzCo1sz1x/4hx/4cf+Icf+HH/iHH/hx/4cf+Icf+HH/MGhesaehiP9xiP9xiP9xiP9xiP9xiP9xiI/3GI/3GIj/K4SxOne07HH/iHH/iHH/hx/4hx/4cf+Icf+HH/iHH/hx/4cTRBBbu++nH/cf+HH/cf9x/3H/cf9x/3H/cf9x/3H/cf9x/3H/cf9x/3H/cf9x/3H/JzsoasxNeXH/cY/3H/cY/3H/cY/3H/cY/3GP9x/3GP9xj/cY/3H/F+B1EZIviu6P9xiIj/cYiI/3GIiI/3GIiI/3GIiCF5IBr4bf5x/3H/hx/4cf+HH/cf+HH/hx/3H/hx/3H/hx/3H/hxIvFKmiHrVo/3GIiIiIiIiIiIiIiIiIiIiIE1PhAZW8Hv6P9x/3GP9x/3GP9xj/cY/3H/cY/3GP9xj/cY/3GCu3xaqkg6X/cf9x/3GP9x/3H/cf9xj/cf9xj/cf9x/3GP9x/3GP9xJf6AKrAX/XH/cf9xj/cf9xj/cf9x/3GP9x/3GP9x/3GP9x/3GP9x/3GDGfrr9gUYiIiIcf+IiIiIiIcf+IiIiIhx/4iIiCLnmloShlqIj/cYj/cYiP9xiIj/cYiP9xiI/3GIiP9xgbRgkBnbn2/v9xj/cY/3GP9xj/cY/3GP9xiP9xj/cY/3GP9xiP9xj/cYj/cY/3GI/3GP9xiP9xiP9xiP9xiP9xgkWr8a2lQOj/cY/3GI/3GP9xiP9xj/cYj/cY/3GI/3GI/3E19E+7C7CHH/iIcf+Icf+Ihx/4iHH/iHH/iHH/iHH/LvOu+qDFEIiP9xiP9xiP9xiI/3GI/3GIj/cYiP9xiI/3E2nb+6YkCHH/hx/4hx/4cf+Icf+HH/hx/4cf+Icf+HH/hx/4Nleeu6hhiP9xiP9xiI/3GI/3GIj/cYiP9xiI/3GIj/cYiI/3GIj/OUBfuL+ghx/4cf+Icf+HH/hx/4hx/4cf+HH/hx/4cf+HH/JO11agIoqf+HH/hx/4cf+HH/hx/4cf9x/4cf+HH/hx/3H/hx/ygz4hqcwd6IiP9xiIiIiIiIiIiIiIiI/3GCfTJHrCzbiHH/cf9x/4cf9x/3H/hx/3H/cf+HH/cf9x/3H/hx/3H/cf9x/3H/cf87v262QJGP9xiIiIiIj/cYiIiIiIiP9xiIgnGsEqrlPtiI/3GIiIiIiIiIiIiIiIiIiCZhYRqp6e5x/3H/cf9x/3GP9x/3H/cf9x/3H/cf9xj/cf9x/3H/cY/yMT8kr+wNtx/3GP9x/3H/cf9x/3GP9x/3H/cY/3H/cf9xj/cf9x/3E1/c+7AjCIiIiHH/iIiIiIiHH/iIiIiIcf+IPJmvtGZQcY/3H/cf9xj/cf9x/3GP9x/3GP9x/3GP9xj/cf9xj/I8BnGvP5jv+HH/hx/4cf+HH/hx/4cf+HH/hx/4cf+HH/hx/yiufBqVGD6Icf+Ihx/4hx/4iHH/iHH/iHH/iIcf+IcTnG7rc5EY/3GP9xiP9xj/cY/3GI/3GI/3GP9xiP9xiP9xPo91snCKiIiP9xiIiIiIiI/3GIiIiIiIiIiIj/cYiIIM9gOhQJ/HH/cf+HH/cf+HH/cf9x/4cf9x/3H/hx/3H/cf9x/4cf9x/z1mn7SZYIiIiP9xiIiIiIiIiI/3GIiIiIiIiCKCIRrn3e5x/3H/cf9x/3H/cf9x/3H/cf9x/3H/cf9x/3H/cf9x/3GP8yL2e+0JhxiP9xiP9xiI/3GI/3GIj/cYj/cYiP9xiI/3Et0VcaQuqO/3H/cf9x/3H/cf9x/3GP9x/3H/cf9x/3H/cf9x/3GP9x/3H/cf9x/3GP9xPp/vs2AQ/4iIiIiIiIiIiIcf+IiIiIiIcf+IK++IaoEHeYiHH/iIhx/4iHH/iIcf+Ihx/4iHH/iHH/iB5rzTGblDLOcf9xj/cf9xj/cY/3H/cY/3GP9x/3GP9xj/cY/3GP9x/zSnHb1Y4oiIhx/4iIiIiIiIhx/4iIiIiIcf+ISkj8a3CHH/iIiIcf+IiIcf+IiHH/iIhx/4iIcf+CJdOToLLGyIiI/3GIiIiP9xiIiIiP9xiIiIiI/3EsND8aXLwOiIj/cYiIj/cYiIj/cYiIiI/3GIiIg9x0yzOLOHH/iHH/iHH/hx/4hx/4cf+Icf+HH/iHH/L3XAKiij/Yhx/4hx/4cf+HH/iHH/hx/4cf+Icf+HH/hx/4ILaoKhWVfXH/cf9xj/cf9x/3H/cf9xj/cf9x/3H/cY/3H/cf9xj/cf9x/3GP9x/3GP9x/yJb50oLQYtxj/cYj/cYj/cYj/cY/3GI/3GIj/cYj/cYj/cYg2fj66gcGHH/iIcf+Ihx/4hx/4iHH/iHH/iHH/iIcf+Icf+HH/iHH/iHH/iHH/OF1fuKKgcYj/cYj/cYj/cYj/cYj/cYj/cYiP9xiP8s0IP6wvfAiI/3GIiIiIiIiIiIiIiIiIiIiC4xUCo86v2IiIj/cYiIiIiIiIiIiIiIiIcSp3lzp4hoyP9xj/cY/3GP9xj/cY/3GP9xj/cYj/cY/3GI/3EjwcMa0+POcf+HH/hx/4cf+Icf+HH/hx/4cf+HH/hx/4cf+HE8hSKzet1x/3H/hx/3H/cf+HH/cf9x/3H/hx/3H/cf9x/4cf9x/3H/cf9x/3E/AjKx/c3/cf9x/3H/cf9xj/cf9x/3GP9x/3H/cY/3H/cf9xg9fCuzg9SIiP9xiIiIiIiIiP9xiIiIiIiIiIg43u64IRFx/3H/cf+HH/cf9x/4cf9x/3H/cf9x/4cf9x/3H/cf9x/4cf9x/3H/cf9x/3H/cf9x/3H/cf9x/ztun7aRYIiIiIiIiIiIiIiIiIiIiIiIgwqx6xZOH/cf+HH/cf9x/3H/hx/3H/cf9x/3H/cf+HH/cf9x/3H/OzbYtsknj/cYj/cYj/cYiP9xiP9xiI/3GI/3GIj/cYLYtQGkdK/v+Icf+HH/iHH/hx/4cf+Icf+HH/hx/4cf8nbW8quSkN/3GP9xiP9xiP9xiP9xiP9xiP9xiI/3GI/yPB3Zo04ib/hx/3H/cf9x/4cf9x/3H/cf9x/4cf9x/3H/cf9x/3H/cf9x/yQyMBrc3P6IiIiIiIiIiI/3GIiIhx/4iIiIgjlXaKF6iXiIiIiIiIiIiIiIiIiIiIiIhx/zuBr7Z+UP9x/3H/cf9x/3H/cY/3H/cf9x/3H/cf9x/3GP9x/3H/cf8iVKAq+rX9cf9x/3H/cf9x/3GP9x/3H/cf9x/3GP9x/3H/cf9xj/cf83c3K6jI2P9x/3GP9xj/cY/3GP9xj/cY/3GP9xiP9xj/cY/3E3XLW5o0qIiIj/cYiIiI/3GIiIiI/3GIiIJf0gGsAt/v9x/4cf9x/4cf9x/4cf9x/3H/hx/3H/cf+HH/cf9x/3H/hx/yiU8CqmsP3/cf9x/4cf9x/3H/hx/3H/cf9x/3H/hx/3H/cf9x/3H/cf9xIndAKuiL/Ycf9x/3H/cf+HH/cf9x/3H/cf9x/4cf9x/3H/cf9x/3H/cf9x/3H/cf9x/3H/cf9x/3H/cf9xJHc0GsiMvoiIiHH/iIiIcf+IiIcf+IiIcf+IiHH/iCI5sao9ZOWIiIiIiIiIiIiIiP9xiIiIiCINyCr/I31x/4iHH/iIcf+Ihx/4hx/4iHH/iHH/iHH/gq0HA6gvj8/3GP9xj/cYj/cY/3GP9xiP9xj/cYj/cY/3GI/3GI/3GP9xiP9xiP9xiP9xiP9xiI/3GI/3E5XKS3o1uIiIiIiP9xiIiIiIiIiIiP9xiIiIiIORlit+adiIiIiIiIcf+IiIiIiIcf+IiIg1ntG7YS6HH/iIhx/4iIcf+IiHH/iIcf+Ihx/4iHH/hKKFxteohx/4hx/4iHH/iHH/iHH/iHH/iHH/hx/4Pz5zssGM/4cf9x/4cf+HH/cf+HH/cf+HH/cf+HH/cf9x/4cf9xO7PytUwN/3H/cf9xj/cf9x/3H/cf9x/3GP9x/3H/cf9x/3GP9xMnOUvoxrj/cY/3GI/3GP9xiP9xj/cYj/cYj/cYj/cYj/cYJqBeGqX6HnH/cY/3GP9xj/cY/3GP9xiP9xj/cY/3GP9xiP9xj/Lnj+qohwFY/3GIiIj/cYiIiI/3GIiIiI/3GIiIg8Yc20njJx/4cf+HH/hx/4cf+HH/cf+HH/hx/4cf9x/4cf+HH/cSTvEBrBDv6P9xiIiI/3GIiIj/cYiIiIj/cYiIgpwcI6g+Pccf9x/3H/hx/3H/hx/3H/cf9x/4cf9x/3H/cf+HH/cf9x/3H/cf9x/3H/hx/3H/cf9x/3H/cf9x/3H/cf9x/3H/cf9x/3H/cf9x/3GCVDLxrLzQ7/cf+HH/cf9x/3H/cf+HH/cf9x/3H/cf9x/3H/cf9x/3EjpjOKBpzHcf+HH/cf+HH/cf+HH/hx/3H/hx/3H/hx/3H/cf+HH/cf+HH/cf9x/3H/g9GCy059OI/3GIj/cYiI/3GIj/cYiI/3GIiP9xiIiP9xgugAEaJ//ucf+HH/cf+HH/hx/3H/hx/3H/hx/3H/hx/3H/hx/3H/hxM4iOvXdxiI/3GIiI/3GIiIj/cYiIiP9xiIiIj/cYLAQ1mo+8pocf+HH/hx/4cf+Icf+HH/hx/4cf9x/4cf+HH/hxIOPaOhLCXIcf+IiIiIcf+IiIhx/4iIiHH/iIiHH/iCYW5SrOka3/iHH/hx/4hx/4cf+Icf+HH/hx/4cf+Icf+HH/hx/yRCHDrr3jyHH/iIiIhx/4iIiIcf+IiIcf+IiIcf84j6G4cF6HH/iIcf+Icf+Ihx/4hx/4hx/4hx/4hx/z6K77N1EI/3GI/3GI/3GI/3GI/3GI/3GI/3GI/3GIj/Le2DupEnxIhx/4iIiIiIcf+IiIiHH/iIiIhx/4gpYmvK2dlDiIcf+IiIcf+IiIcf+IiHH/iIhx/4iIcSJWb6ormQVx/4cf+HH/cf+HH/hx/3H/hx/4cf9x/4cf9x/4cf9x/4IY0AKggv/Ycf9x/4cf+HH/hx/3H/hx/3H/hx/3H/hx/3H/hx/3H/hx/3H/hx/3E1HzG74M7/cf9x/3H/cf9x/3H/hx/3H/cf9x/3H/cf9x/3H/cf9xj/cTnuD7cR8IiIiIiIiIiIiIiIiIiIiIiC65BEpEb7uIiHH/iIiIiIiIiIiIiHH/iIiIiIiHH/iIiIiIcf+Ig0yJG8N25x/4iIhx/4iIcf+Ihx/4iIcf+Ihx/4iHH/iHH/iIcf+Ihx/4hx/4hx/4hx/4hx/4hx/4hx/4hx/zq4vrdHQY/3GI/3GP9xiP9xj/cYj/cYj/cYj/cYj/cYMvbMvgkziHH/iIiHH/iIhx/4iIcf+IiHH/iIhx/4iHH/iIcf+Ihx/4iHH/MIYPsInwcY/3GP9xiP9xj/cY/3GP9xj/cYj/cY/3GP9xiP9xj/N5lIuma3iIiIiIiIiIiIiIiIiIiIiIiIMH40sJHLiIiHH/iIhx/4iIcf+Ihx/4iIcf+Ihx/4KU1hGosp7o/3GI/3GP9xiP9xiP9xiP9xiP9xiP9xiP9xNnXduooihx/4iHH/iIcf+Ihx/4iHH/iIcf+Icf+Icf8iaFdKCnqLhx/3H/hx/4cf+HH/hx/3H/hx/4cf9x/4cf+HEvXbwqKiQ9/3GI/3GP9xiP9xiP9xj/cYj/cYj/cYj/cYj/cYgsNnQ6bJi8/4hx/4cf+HH/hx/4cf+HH/hx/3H/hx/4cf+HH/g0df+9igD/cYiIj/cYiIj/cYiIj/cYiIiI/3GIgqLWSqvSm1j/cYj/cYj/cYiP9xiP9xiP9xiI/3GIj/cYiP80q/69VAFx/4hx/4cf+Icf+Icf+Icf+HH/iHH/hx/4hx/4OIx/uXOAj/cYj/cYiP9xiP9xiI/3GIj/cYiP9xiI/zyakbVlboj/cYiIj/cYiIiI/3GIiIiI/3GIiIMfBrsB+U/4hx/4hx/4cf+Icf+Icf+HH/iHH/hx/4hx/4L6DxSjXw64hx/4hx/4cf+Icf+Icf+HH/iHH/hx/4hx/4cf+HE4Noe3yXhx/3H/cf9xj/cf9x/3H/cY/3H/cf9x/3GP9x/3H/cYKpDmGnbxnv+Icf+HH/iHH/iHH/hx/4hx/4cf+HH/iHH/hx/4O6ketlbhiP9xiP9xiP9xiP9xiP9xiP9xiP9xiI/3GI/3GIj/cYiP9xiI/3GIj/cYiI/3GIj/cYgnTogqqxd9iIiIhx/4iIiIiIiIiHH/iIiIiIiHEo2OUqgnGtcf+Icf+Ihx/4hx/4hx/4iHH/iHH/iHH/hx/4hxMCtRv9Suhx/4cf+Icf+HH/hx/4cf+HH/hx/3H/hx/4cf+HH/hxKT/CKowD3f9x/4cf9x/4cf9x/4cf9x/3H/hx/3H/cf+HH/cf9x/3H/hx/zAWT7H5sIj/cYiIiIiIj/cYiIiIiIiIiI/3EtOgIaPF/ecf9x/3H/cf9x/3H/cY/3H/cf9x/3H/cf9x/3H/cY/3H/cf9x/z6CHrN94YiIj/cYiIiIiIiIiIiIiIiIiIhx/y8Wqdp+lWJx/4cf9x/3H/cf9x/3H/hx/3H/cf9x/3H/cf9x/3H/cSyOxjpXE5yIiIcf+IiIhx/4iIhx/4iIhx/4iIcf+Ig91ayzKlNx/3H/cY/3H/cf9xj/cf9x/3GP9x/3H/cY/3H/cY/3H/cY/3H/OtVJtyq2iIj/cYiIiIj/cYiIiIiI/3GIiIiIiCN9lBroJr7/cf9x/3GP9x/3H/cf9xj/cf9xj/cf9x/3GP9x/3GP9x/yqC8yqH0M3/cY/3GP9xj/cYj/cY/3GP9xj/cYj/cY/3GI/3GP9xL1kHKipvjYiP9xiIiIj/cYiIiIiP9xiIiIiIiDJGDr+58f9x/4cf+HH/hx/4cf9x/4cf+HH/cf+HH/cf+HH/cf+HH/Llm4Gkpkfv+IiIcf+IiIcf+IiHH/iIhx/4iIcf+Ig66363FIH/cY/3H/cY/3GP9xj/cf9xj/cY/3GP9xj/cY/3GP9xj/cY/3GP9xiDXC17s9KIiIiIiIiP9xiIiIiIiIiIiIiDDBtLBOS4iIcf+IiIhx/4iIhx/4iIcf+IiIcf+IiHH/iIcf+IiHH/iIPGw+tJPBcY/3GP9x/3GP9xj/cY/3H/cY/3GP9xj/cY/3GP9xj/cY/3GP9xiP9xj/cY/3GP9xiDFRvr+uQYiIcf+IiHH/iIiHH/iIcf+IiHH/iIcf+Ign7uRq0RG5/4iIcf+Ihx/4iHH/iIcf+Icf+Ihx/4hxO8XGtTo5/3H/hx/3H/cf9x/4cf9x/3H/cf9x/3H/hx/3H/cf9x/3H/cf816Vm8FqaI/3GI/3GIj/cYj/cYiP9xiI/3GIiP9xiILsnfGjNiDoiP9xiP9xiI/3GI/3GIj/cYiP9xiI/3GIiP9xiINwSjuftciIiIiP9xiIiIiIiIiIiIiIiIiIiIiIiCsdihpeJ15xiI/3GIj/cYiP9xiIj/cYiP9xiIj/cYiDZ0gbqLfo/3GIiIiI/3GIiIiIiI/3GIiIiIiIiI/3GIiIiIiIiIiIiIiDaxa7tOlP+Icf+HH/cf+HH/hx/4cf+HH/hx/3H/hx/4cf+HEzAwG9/P7/hx/3H/hx/3H/cf+HH/cf9x/3H/hx/3H/cf9x/4cf9x/z74i7MHdI/3GIiP9xiI/3GIiP9xiIj/cYiIj/cYiCSi5Drl0bz/hx/3H/cf+HH/cf9x/3H/hx/3H/cf9x/3H/hx/3H/cf9xMr1/vkKAiIiIiP9xiIiIiIiIiIiIiIiIiDYEQbr7voiIiIiIcf+IiIiIiIiIhx/4iIiIiDjTPLgsw3H/cf+HH/cf9x/3H/cf9x/3H/hx/3H/cf9x/3H/cf9x/3H/cf8y8zS/DMuP9xj/cY/3H/cY/3GP9xj/cY/3GP9xj/cY/3GI/3GP87C0u29LSIiIiIiIiIhx/4iIiIiIiIhx/4gnajEqqVztiIcf+IiIiIiHH/iIiIiIcf+IiIiC2OgxpHF86P9xj/cYj/cY/3GI/3GP9xiP9xiP9xj/cYgsZzoqWYxdiIiIiIiIiIiIiIiIiIiIiIiHEjfQgq6C99/4iHH/iHH/iHH/iHH/iHH/hx/4hx/4hx/4cf+IJ80/GqMsDohx/4iHH/iHH/iHH/iIcf+Icf+Icf+Icf+HH/iHH/iHH/PwyesvNhj/cYj/cY/3GI/3GI/3GI/3GI/3GI/3GI/3GI/3GI/3GIj/cYj/L4AkKjf9vY/3GIiI/3GIiIj/cYiIiI/3GIiIiI/zTcL70j0HH/hx/3H/hx/4cf9x/4cf+HH/cf+HH/cf+HH/cf+HH/cf88mw21ZPL/cYiP9xiIj/cYiP9xiIj/cYiIj/cYiIj/cTWA9bx/Cv+IiIiIiIiIiIcf+IiIiIiIcf+IiIiIcf+IiIiHH/g9Nw+0yPCP9x/3H/cY/3H/cf9xj/cf9xj/cf9xj/cf9xj/cY/3H/cYPdE2si7JcYiP9xiIj/cYiI/3GIiP9xiIj/cYiIj/MR5NsPGycf+Icf+HH/iHH/iHH/hx/4hx/4cf+HH/iHH/hxJgfwKq+A/Ycf+HH/hx/4hx/4cf+HH/hx/4cf+Icf+HH/hx/4cf8y1h+/KeCI/3GIj/cYiP9xiIj/cYiP9xiIj/cYiEUHLL+NiI/3GIiIj/cYiIj/cYiIiI/3GIiIiI/3GIiIiIg+nc+zYjD/cf+HH/cf+HH/cf+HH/cf+HH/cf9x/4cf9x/3H/hx/3Eq5lRagZq6iP9xiIiIiIiIiIiIiI/3GIiIiIiIiIiIiIiIiINGkLvZb0/4cf+HH/hx/3H/hx/4cf+HH/cf+HH/hx/3H/hx/yLyQhrw296IiIiIiIiIiIj/cYiIiIiIiIiIiCvHQBpji/7/cf9x/3H/cf9x/3H/cf9x/3H/cf9x/3H/cf9x/3H/cf9x/3H/cTIwKr3P1XGIiP9xiIiP9xiIiP9xiIiI/3GIiIj/cYiIiIj/cYiIg305G5LG6IiIiIiI/3GIiIiIiIiIiIiIiDyOX7RxoHH/cf9x/3H/cf9x/3H/cf9x/3H/cf9x/3H/cf9x/3H/cf9x/zMM277zJIiIiP9xiIiIiP9xiIiIiI/3GIiIiIiIj/cSl3vxqIhA6I/3GIiIiI/3GIiIiIj/cYiIiIiIJ4CtOqf1LHGI/3GI/3GI/3GIj/cYj/cYiP9xiI/3GIj/MFa4sblHiIiIiIhx/4iIiIiHH/iIiIhx/4iINj8vusDQcY/3H/cf9xj/cf9xj/cf9xj/cf9xj/cf9xj/cY/3H/cY/yXa+xrSUE7/cf+HH/cf9x/3H/cf9x/3H/cf9x/3H/cf9x/3H/cf9x/3H/cf88th+0SeBxiIiIiIiIiIiIiIiIiIiIiIiIiIiIiIiHH/iIiIiIiIiIiIcf8iTCN6LD3I/3H/cf9x/3H/hx/3H/cf9x/3H/cf9x/3H/cf9x/3H/cY/3FIAdx/4nH/cf9xj/cf9x/3H/cY/3H/cf9xj/cf9xj/cf9xj/cf9xj/LtHwGjLg/oiIiHH/iIiIcf+IiIcf+IiIcf+IiHH/iIhx/4P8lqsjaV/3H/cf9x/3H/cf9x/3H/cf9x/3H/cf9x/3H/cf9x/3H/cY/3H/ONmeuSZhiI/3GIiIiIiIiIiIiIiIhx/4iIiIiIiIiIiIiIgo+NMqkHLNhx/4iIiHH/iIiHH/iIiHH/iIiHH/iIgg5EBKIrv7iIiIiIiHH/iIiIiHH/iIiIhx/4iIK+XRKmGi7XH/iIiIcf+IiIcf+IiIcf+IiHH/iIhx/4iDy3D7VI8P9xj/cf9xj/cY/3GP9xj/cY/3GP9xj/cY/3GP9xj/cYOJgzt2fMcYiP9xiI/3GIj/cYiP9xiIj/cYiI/3GIg2JMm62zaIiIcf+IiIcf+IiIcf+IiHH/iIhx/4iHH/iIMasjsGTc/4cf+Icf+HH/hx/4hx/4cf+HH/hx/4cf+HH/hx/zc6c7rFjP9x/3H/hx/3H/cf9x/3H/cf9x/4cf9x/3H/cf9x/3H/cf9xMgN0vvyL/3H/cY/3GP9xj/cY/3GP9xj/cY/3GP9xj/cY/3GP9xiP9xPq6jslFcj/cYiP9xiIj/cYiI/3GIiP9xiIiP9xg6vqO2QVyIiIiIiIiIiIiIiIiIiIiIiIgrZZg6eaZ8/3GP9xj/cYj/cY/3GI/3GI/3GP9xiP9xiP9xiCKsTUoGOyuHH/iIiIiIiIiIiHH/iIiIiIiHEi2g6KE18Xcf+HH/iHH/hx/4cf+Icf+HH/hx/4cf+HH/hx/4cSNDgCrrx/3/hx/4cf+HH/iHH/hx/4cf+HH/hx/4cf+HH/hx/4cf8sWB1qin4p/3GP9x/3GP9x/3H/cY/3H/cY/3GP9x/3GP9x/3GP9xj/cf9xj/cY/3GC5r5EpJQbuP9xj/cY/3GI/3GP9xj/cYj/cY/3GI/3GI/3GP8hoMIaBvPecf+Icf+HH/hx/4hx/4cf+HH/hx/4cf+HH/hx/4cf+HEsqN8qVXINiP9xiP9xiI/3GI/3GIj/cYiP9xiI/3GIj/Mv5fsBGg/4hx/4cf+Icf+HH/hx/4hx/4cf+HH/hx/4cf+HH/hxLQubKj9GTXGP9xj/cf9xj/cY/3GP9xj/cf9xj/cY/3GP9xNcZPuzmwiIiHH/iIiHH/iIiHH/iIhx/4iIcf+D4XwrLoPYcf+HH/iHH/iHH/hx/4hx/4cf+HH/iHH/hx/4cf+ClNl3q7JoiI/3GIiI/3GIiIj/cYiIiP9xiIiIgqC0Aqf0v9iIiP9xiIiI/3GIiIiP9xiIiIiP9xiIiIiI/3EphySKt423/3GIiP9xiIj/cYiIj/cYiIj/cYiIiP9xJ8h8GqN4Pv9xiP9xj/cYj/cYj/cYj/cYj/cYiP9xiP9xiP9xP1nPsaYwhx/4hx/4hx/4hx/4cf+Icf+Icf+HH/hx/4hx/4cSCchhoHN56IiIiIiIiIiIiIiIiIiIiIiDBhDbCu8nH/cf9x/4cf9x/3H/hx/3H/cf+HH/cf9x/3H/cf+HH/cf9x/3H/cf9x/3H/cf9x/3H/cf9x/3H/KV1miropl3H/cf9x/3H/hx/3H/cf9x/3H/cf9x/3H/cf9x/3H/cY/3H/cf8j+S8a4G0Ocf9x/3H/hx/3H/cf9x/3H/cf9x/3H/cf9x/3H/hx/3H/cf9xj/cf9x/3H/cf9x/3E7Mg61zfGIiIiIiIj/cYiIiIiIiIiIiIiIiIiIiIiIiIiIiIiIiIcf+IiIiIiIiD2EHbN74nH/cf9x/3H/cf+HH/cf9x/3H/cf9x/3H/cf9x/3H/cf9x/3EsKZAaTWb+iIiIiIiIiIiIiIcf+IiIiIiIiIg17s27ETJx/3H/cf9x/3H/hx/3H/cf9x/3H/cf9x/3H/cf9x/3H/cf9xKinIWo1jeoiIhx/4iIcf+IiHH/iIhx/4iHH/iDb9zroCMXGP9xj/cf9xj/cY/3GP9xj/cY/3GP9xj/cY/3GP9xHg4E0ZAC+y7/cf9x/3H/cf9x/3H/cf9x/3GP9x/3H/cf9x/3H/cf9xj/cTOMkbxzbnGP9x/3GP9xj/cf9xj/cf9xj/cY/3GP9x/3GP9xj/cY/3GP9xj/cY/3GP9xj/cY/3GP8mVN4aurIecf9xj/cY/3H/cY/3H/cY/3GP9xj/cf9xj/cY/3GP9xj/cY/3GP9xj/cY/3GP9xNg9/uvCAiIcf+IiIcf+IiHH/iIhx/4iHH/iIcf+IiHH/iHH/iIcf+Ihx/4hx/4g9CG6095H/cY/3GP9xj/cY/3GP9xiP9xj/cY/3GI/3GP9xiP9xj/cTxbDrSk8XH/iIiHH/iIhx/4iIcf+IiHH/iIcf+Ihx/4iHH/iIcf+Icf+IhxOu68thFD/3GP9x/3GP9x/3GP9xj/cf9xj/cY/3GP9xj/cY/3GP9xj/cY/3GP9xj/cY/3GP9xj/cYj/cY/3GP9xiP9xiP9xj/cYj/cYj/OyJstt2TiIcf+IiIhx/4iIiHH/iIiHH/iIhx/4iIcf+IiHH/iIhx/4iHH/iIcf+Ihx/4iHH/iHH/iHH/iIcf+Icf+E4trC0lhx/4hx/4hx/4cf+HH/iHH/hx/4cf+Icf+HH/g5oFm4X6aP9x/3GP9xj/cf9xj/cf9xj/cY/3GP9x/3GP9xj/cU1y7DjR/3GP9xiP9xj/cY/3GI/3GP9xiP9xj/cYj/cYj/cYj/cYj/cYj/cYQt/s0gFxiI/3GIj/cYiP9xiIj/cYiP9xiIj/cYiDLrKL4U14iIiHH/iIiIhx/4iIiHH/iIiIcf+IiDkVcbfqjnH/iIcf+Ihx/4hx/4iHH/iHH/iIcf+Icf+Icf+Icf+Icf+Icf85qH64V4GP9xj/cYj/cY/3GI/3GP9xiP9xiP9xiP9xiP9xiDd2L7mJ0IiHH/iHH/iIcf+Icf+Icf+Ihx/4hx/4cf+Icf+CxCI0pr3ctx/4hx/4hx/4hx/4cf+Icf+HH/iHH/hx/4hx/4cTBhX7CuoIiP9xiP9xiP9xiI/3GIj/cYiP9xiI/3GIgjLyNK/Q3Lj/cYiP9xiIj/cYiI/3GIiP9xiIj/cYiIj/cYiIiDEXn7D4YP+HH/hx/4cf+HH/hx/3H/hx/4cf+HH/cf+HH/hx/3H/goLuIanRHeiIiIiIiIiIiIiIiIiIiIiIiIKi0Aur0v9HH/iIcf+Icf+Ihx/4hx/4hx/4iHH/iHH/hEU+zKwXH/hx/4hx/4cf+HH/hx/4hx/4cf+HH/hx/4cf+HH/MvssvgTTcY/3GI/3GP9xiP9xiP9xiP9xj/cYj/cYj/cYiP9xiP9xiP9xiI/3ExKc6w5jH/iHH/iIcf+Icf+Icf+Icf+Icf+HH/iHH/iHH/K5RZSna6a3H/cf+HH/cf9x/3H/cf9x/3H/hx/3H/cf9x/3H/cf9x/3H/cf9x/3H/cf9x/3H/cTIMUb3zrnH/cY/3H/cf9xj/cf9x/3GP9x/3GP9x/3GP9xj/cf9xj/cf9xj/cY/3GP9x/z6oU7JXrHGI/3GI/3GI/3GI/3GIj/cYj/cYiP9xiI/zXaz70lMP+Icf+Icf+HH/iHH/hx/4hx/4cf+HH/hx/4IqciKvWN3Ycf+HH/hx/4cf+HH/hx/4cf+HH/cf+HH/hx/3H/hx/yvx5FqA4bqIiIiP9xiIiIiIj/cYiIiIiIiI/3GIIMXiOhSh3HH/cf9x/3H/cf+HH/cf9x/3H/cf9x/3H/cf9x/3H/cf9x/3H/cT93brGIkYiIiIiIiIiIiIiIj/cYiIiIiIIvw8GvA8PoiI/3GIiI/3GIiI/3GIiI/3GIiIj/cYiIiIIOQAKhK//Y/3GIiI/3GIiI/3GIiIj/cYiIiI/3E28EK6D72IiIiIiIiIiIiIiIiIiIiIgkSfw662A8iIj/cYiI/3GIiP9xiIiP9xiIiP9xiDTJBLw2+4iIiIiIiIiIiIiIiIiIiDvJfrU2gYcf9x/3H/cf9x/3H/cf9x/3H/cf9x/3H/cf9x/3H/cf9x/3H/cf9xj/cf9x/3H/cf9xj/cf9x/zhcHrmj4YiIiIiIiIiIiIiIiIiIiIiIiHH/iIiIiIg7Si61tdFx/3H/cf9x/3H/hx/3H/cf9x/3H/cf9x/3GP9x/3H/cf9x/3H/cf9x/3H/Njrdu8UiiIiIiIiP9xiIiIiIiIiIiIiIiIiIiIiIiIhx/4iIiIiIiIiIOJ1EuWK7/4iIcf+Ihx/4hx/4iHH/iIcf+Icf+Icf+Icf86bea3khn/cf+HH/cf9x/3H/cf9x/3H/cf+HH/cf9x/3H/cf9x/3H/cf9x/3GP9x/3H/cf9x/3H/cf9x/3GP9x/3H/cf9x/3GP9x/3H/cY/yA4QCode/1x/3H/cf9x/3H/cY/3H/cf9x/3H/cY/3H/cf9xj/cf9x/3GP84YXy5noOIj/cYiIiIiIiIiIiIiIiIiIiIiC3kYypBuc2HH/iIiIiIiHH/iIiIiIcf+IiIiHH/iDLRfr8ugf9xj/cf9x/3H/cY/3H/cf9xj/cf9xj/cf9xj/cf9xj/cf9xglhKYat7Wecf+Icf+HH/iHH/hx/4cf+Icf+HH/hx/4cf+HH/NEBRvb+u/4cf9x/4cf9x/4cf+HH/cf9x/4cf9x/4cf9x/3H/hxJSUTOs2uzI/3GIiIiIiIiIiIiIiIiIiIiIKcNyGoPI3v9x/3H/cf9xj/cf9x/3H/cY/3H/cf9xj/cf9xj/cf9xj/cf9xI4d1WgiIqv+IiIhx/4iIhx/4iIcf+IiHH/iIhx/4iIcf+CE7sioNRN1x/4iHH/iHH/iHH/iHH/iHH/iHH/iHH/iHH/iHH/hxKzjXGlxyjoiIiIiIiIiIcf+IiIiIiIiIiIiIiIiIcf+IiIiIiIiHH/iIiIiIcf8ngt86t9IMiIiIiIiIiIiIiIiIiIiIiIcf8+sW+yTpBx/3H/cf9x/3H/cf9x/3H/cf9xj/cf9x/3H/cf9x/3GP9x/3H/cf9xj/cf9x/3H/cY/3H/cY/3H/cf9xj/cf9xj/cf9xj/cY/3EmoNcapfKOcf+Icf+HH/hx/3H/hx/4cf+HH/hx/4cf9x/4cf+CWtIBrFLf6IiI/3GIiI/3GIiIiP9xiIiIiP9xg/MHyxz4OIcf+HH/hx/4hx/4cf+HH/iHH/hx/4cf+HH/hx/4cf8mkA46xv8ccf+IiHH/iIcf+IiHH/iHH/iIcf+Ihx/4hxMhaTvelscf+HH/hx/4cf9x/4cf+HH/hx/3H/hx/4cf9x/4cf9x/zPSaL4tl/9xj/cY/3GP9xj/cY/3GP9xj/cY/3GP9xj/cYPDJ7tM2EiIiIiIiIiIhx/4iIiIiIiHH/iIg3mxG6ZO7/iIiHH/iIiHH/iIiHH/iIhx/4iHH/gr0kUaYtuuiI/3GIiP9xiIj/cYiI/3GIiI/3GIiI/3GIiDbZD7om8HH/hx/4cf+HH/hx/4cf+HH/hx/4cf9x/4cf+HH/cf+DtU3rarIYiP9xiIj/cYiIj/cYiI/3GIiIj/cYiIiP9xiIiI/3GIiIiIgi3vI68hDccf+HH/cf+HH/cf9x/3H/hx/3H/cf9x/4cf9x/3H/cf9x/3H/cTwk7rTbEYiP9xiIiIiIiIiI/3GIiIiIiIggQekaHOFuj/cYj/cYj/cYj/cYj/cYj/cYiP9xiI/3GI/3GIND4PvMHwcf+Icf+Icf+HH/iHH/iHH/hx/4hx/4cf+Icf+HH/hx/4gg9LAqIbT9/4hx/4cf+HH/iHH/hx/4cf+HH/iHH/hx/4cf+HH/hx/4cf8xqI6/V3FxiI/3GIj/cYj/cYiI/3GIj/cYiI/3GIiP9xiIj/cYiIj/cYiIj/cYiIiP9xiIiIj/cYiIiIj/cYiIiILnRJGji7bv9xj/cY/3GP9xj/cYj/cY/3GP9xiP9xj/cYj/cY/3GD54gbGHfnGIj/cYiP9xiP9xiIj/cYiP9xiIj/cYiI/3GDD2trAZSYiIiIiIiIiIcf+IiIiIiIcf+IiIg8EWK07p2IiHH/iIhx/4iHH/iIcf+Icf+Ihx/4iHH/iHEyC3G99I5x/4cf+Icf+HH/iHH/hx/4cf+HH/hx/4cf+HH/hx/4cTLqRr0VuXH/cf9xj/cf9x/3H/cf9xj/cf9x/3GP9x/3H/cY/3H/cTo8lrbDaY/3GIj/cYiP9xiI/3GIj/cYiI/3GIiP9xiIg9AOaz/xmIiIiIiIiIcf+IiIiIiHH/iIiIiHH/MWwjv5Pccf+Ihx/4hx/4iHH/iHH/iHH/iHH/iHH/iHH/iDRp/72WAIj/cYj/cYj/cYj/cYj/cYiP9xiP9xiI/3Ek+OJq8HHZ/3GI/3GP9xiP9xiP9xj/cYj/cYj/cYj/cYiP8la6FK6UXrj/cY/3GI/3GI/3GP9xiP9xiP9xiP9xiP9xiCM6kxrsVs7/hx/3H/hx/4cf+HH/hx/3H/hx/3H/hx/4cf9x/4MXwPsJPwiI/3GIiI/3GIiIj/cYiIiP9xiIiIiP9xiIiIiI/3GD6bvrJkQYcf+HH/cf+HH/hx/3H/hx/4cf9x/4cf9x/4cf9x/3H/hx/3H/hx/zykfLVbg4j/cYiP9xiI/3GIiP9xiIj/cYiIj/cYiI/3GIiIj/cYiIiP9xiIiIj/cYiIiIiDhjr7mcUP9x/4cf9x/4cf9x/4cf9x/4cf9x/4cf9x/4cf9x/3H/hxJMdjGsOJzoiIiIiIhx/4iIiIiIiIiIiIhx/zJvyb6QNnH/hx/3H/hx/4cf9x/4cf+HH/cf+HH/cf+HH/cf+HH/cf9xIxR7ui+4RIiP9xiIiIiIiIiIiIiIiIiIiIiDVkzrybMf9x/3H/cf+HH/cf9x/3H/cf9x/3H/cf+HH/cf9x/3H/cf9x/3H/KeQgKpG9/f9x/3H/cf9x/3H/hx/3H/cf9x/3H/cf9x/3H/cf9x/3H/cf9x/3H/cY/3H/cf9x/3H/cf9xj/M+7uvhERiIiIiIiIiIiIiIiIiIiIiIiDLG3785IP9x/3H/cf9x/3H/cY/3H/cf9x/3H/cY/3H/cf9x/3GP9xOedutxiRiIiIiIiIiIiIiIiIhx/4iIiIiIOgyMtvNzhx/3H/cf9x/4cf9x/3H/cf+HH/cf9x/3H/cf9x/3H/cf9x/3H/hx/3H/cf9x/3GP9x/3H/cf9x/3H/cf9x/3H/cf9xj/cf9x/3H/cf9xgnpqAqlZX9cf9x/3H/cY/3H/cf9x/3H/cY/3H/cf9x/3GP9x/3H/cY/3H/cSeRzxqW4w5x/3H/cY/3H/cf9x/3H/cY/3H/cf9x/3GP9x/3H/cY/3H/cf9xj/OYt/uHSAhx/4iIiIiIiIcf+IiIiIiHH/iIiIiHEgsqQ6FdW8j/cY/3GP9xiP9xj/cY/3GP9xiP9xj/cYj/cY/3GI/3GP9xiCOnPBrljD7/cY/3H/cY/3H/cf9xj/cf9xj/cf9xj/cY/3H/cY/3GP9x/3GP8rGqlKjlVrj/cYiP9xiIj/cYiI/3GIiI/3GIiI/3GIguKucqPVGNiIiIiIcf+IiIiIiIcf+IiIiIhx/4iIiIcf+ILeLjinHRx4iHH/iIiIiIiIiIiIiIhx/4iIiIiILAa9qq+UJf+Ihx/4hx/4iHH/iHH/iHH/iIcf+Icf+HElKvE6vVDscYj/cYj/cYj/cYj/cYj/cYiP9xiP9xiI/3GI/3GIg34x+5HOCIcf+Icf+Icf+HH/iHH/iHH/hx/4hx/4cf+HH/iHH/hx/4cf8iU7Ea+sTu/3GIiI/3GIiIj/cYiIiP9xiIiIj/cYiCt8nxpoNg6IiP9xiIiP9xiIiI/3GIiIj/cYiIM0jPvrcw/4cf+HH/cf+HH/hx/3H/hx/3H/hx/3H/hx/3H/hx/3H/hx/3H/cf+HH/cf9x/3Exkam+blZxiP9xiP9xiP9xiP9xiP9xiP9xiP9xiI/3GDIPU77wrIiIiIj/cYiIiIiP9xiIiIiIiI/3GIiIiIgkMuE63NHscf+HH/cf9x/4cf9x/3H/cf9x/3H/hx/3H/cf9x/3H/cf9x/3H/KQBBKo/77XH/cf9x/3H/cf9x/3H/cf9x/3H/cf9x/3H/cf9x/3H/cf9xKpvDOnZDzIiIiIiIhx/4iIiIiHH/iIiIhx/4iIiDVZ5rumGXH/hx/4cf+HH/hx/4cf9x/4cf+HH/hx/3H/hx/4cTJMH76z4P9xiIiP9xiIj/cYiIiP9xiIiI/3GIiIiP87Hw+34PD/hx/3H/hx/4cf+HH/cf+HH/hx/3H/hx/4cf9x/4cf9x/4cf9x/4cf9x/3H/hx/3H/cf+HH/cf9x/3H/hx/3H/cf8/DXyy8oOIj/cYiI/3GIiI/3GIiI/3GIiIj/cYiIiINwPUufwriIiIiIiIiIhx/4iIiIiIhx/4iINcUHvDr4/4cf+HH/hx/4cf+HH/hx/4cf+HH/hx/4cf+HH/hx/3H/hx/4cf+HH/cf+HH/cf+HH/cf+HH/cSpVKRpqrW6IiHH/iIhx/4iIcf+Ihx/4iIcf+Ihx/4hx/4iHH/iIcf+Icf+IPd6EsyF7hx/4cf9x/4cf9x/4cf9x/4cf9x/4cf9x/3H/hx/zvcVbYjqo/3H/cY/3H/cY/3H/cY/3H/cY/3GP9x/3GP9xj/cTR2pruJWXGIiI/3GIiP9xiIiI/3GIiIj/cYiIiIj/cYiIiIiP9xiIg2itu7dST/iHH/hx/4hx/4cf+HH/iHH/hx/4cf+HH/hx/4cf9EYlzZ2v+HH/cf+HH/hx/4cf9x/4cf9x/4cf+HH/cf+HH/cf+HH/cf9x/4cf9x/3H/hx/3H/cf+HH/cf9x/3H/hx/3H/cf9x/yhhzBqp4z7/hx/4cf+HH/hx/4cf+HH/cf+HH/hx/4cf9x/4cf+HE8zqK0MV3/cf+HH/cf9x/3H/cf9x/3H/cf9x/3H/cf9x/3H/cf9x/3H/cSy+MhpEHN6Ihx/4iIiIiIhx/4iIiIiHH/iIiIPbk2s0bJhx/4cf+HH/hx/4cf+HH/hx/4cf+HH/hx/4cf+HE/Btew+Shx/3GP9x/3GP9x/3GP9xj/cf9xj/cY/3H/cY/3GP9xNUX1uroKcYiI/3GIiP9xiIiP9xiIiP9xiIiI/3GIJt8RKrIO7Yj/cYiIiP9xiIiIiP9xiIiIiP9xiIgmF2EqrontcYiIiIiI/3GIiIiIiIiIiP9xiIiIMMzxsEMOiIiIcf+IiIiIiIiIiHH/iIiIiIOGZpuZmW/4cf+HH/cf+HH/cf+HH/hx/3H/hx/3H/cf+HH/cf+HH/cf9x/4cf9x/3H/cf+HH/cf9x/3H/cf+HH/cf9x/3H/cTqWfLVpg3GIiI/3GIiI/3GIiIiP9xiIiIj/cYhJiYx3Z4iIiIiP9xiIiIiIiIiIiIiIiI/3GIOkI8tr3Dhx/4cf9x/4cf+HH/hx/3H/hx/4cf9x/4cf9x/4cf9x/yGWiRoHl26HH/iIhx/4iHH/iIhx/4iHH/iIcf+Icf+Igj6RJ6Em7Y/3GP9x/3GP9x/3GP9x/3GP9xj/cf9xj/cY/3GP9x/3EtbiN6aR3IiIiIiIiHH/iIiIiIiHH/iIiIiIcf9CmxzmToiHH/iIiIcf+IiIcf+IiIcf+IiHH/iIhx/y6v/Ro1AC6IiIhx/4iIiIiIcf+IiIiIcf+IiIiE9ZLBptiIcf+IiIcf+IiHH/iIhx/4iIcf+IiHH/iILBSPGl63DoiIhx/4iIhx/4iIhx/4iIcf+IiHH/iIcTXR+LsuB/9x/3H/hx/3H/cf9x/3H/cf9x/3H/cf9x/4cf9x/3H/cf89Yj+0ncCIiIiIiIiIiIiIiIiIiIiIiIiIiIiIiIiIiIiIiHH/iDww7rXPEf9x/3H/cf9x/3H/cf9x/3H/cf9x/3GP9x/3H/cf9x/3GP9x/3H/cf9xj/cf9xMP3lsBIaj/cYj/cYiP9xiP9xiP9xiI/3GIj/cYiP9xiI/zF4RbCXuoiI/3GIiIiIiIiIiIiIiIiHH/iIiIiIiIiIiIiIhx/4Pab9s1kCcf9x/3H/cf9x/3H/cf9x/3H/cf9x/3H/cf9x/3GP9x/3H/cf9x/3H/J4JNWsfbKohx/4cf+HH/hx/4hx/4cf+HH/hx/4cf+HH/cf+HH/O/8LtgD0/3GI/3GP9xj/cYj/cY/3GI/3GP9xiP9xiP9xj/cYj/cYj/cYiP9xiP9xiP9xiI/3GIj/cYj/cYM8lsvTaTiIcf+Ihx/4iHH/iIcf+Ihx/4iHH/iIcf+Icf+Icf+Icf+Icf+Icf8+93yyCINxj/cf9xj/cY/3GP9xj/cY/3GP9xj/cY/3GP9xj/cY/3GP9xiP9xj/cY/3GI/3GP9xiP9xiP9xiP9xiP9xj/cYiP9xiP9xiP9xiI/3GI/3GIj/cYMoAdvn/ihx/4iHH/iIcf+Ihx/4iHH/iHH/iHH/iIcTr4rbUHUnGP9xj/cY/3GP9xj/cY/3GP9xj/cY/3GI/3GP9xj/cYj/cY/3GI/3GP9xiP9xiP9xiP9xiP9xiP9xiP9xiI/zklzbjaMnH/iIcf+Ihx/4iHH/iIcf+Ihx/4hx/4hx/4hx/4hx/4hx/4hx/4hx/4cf8qpR4ada4eiIcf+IiHH/iIcf+Ihx/4iHH/iIcf+Icf+Ihx/zgnybnYNo/3H/cf9x/3H/cf9x/3GP9x/3H/cf9xj/cf9x/3GP9x/3H/cY/3H/cY/3H/cYNuHxuh4O/3GP9xj/cY/3GP9xj/cY/3GI/3GP9xj/cYj/cY/3E2orq6XUWIiIhx/4iIiIiIiIhx/4iIiIiIcf+IiIiIcT/JUbA2rohx/4iIcf+Ihx/4iIcf+Ihx/4iHH/iIcf+CoMDhp/Px6Ihx/4iIiIcf+IiIcf+IiIhx/4iIcf822V+6JqBx/3GP9xj/cf9xj/cY/3GP9x/3GP9xj/cY/3GP9xg6eJq2h2WIiIiIiIiIiIiIiIiIiIiIiIiIgpWTwaimw+iIiIj/cYiIiIj/cYiIiIiIj/cYiIgqhload5pe/3GI/3GI/3GP9xiP9xiP9xiP9xiI/3GI/3GIj/cYj/cYiP9xiI/3E4YB64n+Fx/4hx/4hx/4iHH/iHH/iHH/hx/4hx/4hx/4cf+Icf+HH/iHH/hx/4cf+HH/iHH/hx/4cT16PrKFwXGI/3GI/3GI/3GIj/cYj/cYiP9xiI/3GIj/cYiP9xiIj/cYg6Yn63nYH/iHH/hx/4hx/4cf+Icf+HH/iHH/hx/4cf+HH/iHH/hx/4cf8xFs6w+TGIj/cYiP9xiP9xiI/3GIj/cYiI/3GIj/cYiI/3GIiI/3GIO5LCtW09iIiIiIiIiIj/cYiIiIiIiIiIiINg50u/GL/4iIhx/4iIhx/4iIcf+IiHH/iIhx/4g6GvK25Q1x/4cf+Icf+HH/iHH/hx/4cf+HH/hx/4cf+HH/hx/4cf8wRT2wysJxiP9xiP9xiP9xiP9xiP9xiI/3GI/3GIj/cYgx6k6wJbH/iIcf+Icf+Icf+Icf+Icf+Icf+Icf+Icf+Icf+HH/iHH/hx/4cf8on2Aqlgn9iHH/iHH/hx/4hx/4hx/4cf+HH/iHH/hx/4cf+HH/hx/4OK9vuVCQj/cYiP9xiI/3GIj/cYiI/3GIiP9xiIj/cYK0KAanvX+XGI/3GP9xj/cYj/cY/3GI/3GI/3GP9xiP9xL1M3KirMjYiIj/cYiIiIiIiP9xiIiIiIiIiIgQAIshmQCE3oiP9xiI/3GIj/cYiI/3GIiP9xiIiP9xgqQiAqe939/3GIj/cYiI/3GIj/cYiIj/cYiI/3GIiCpaVWqaWqmI/3GIiI/3GIiIj/cYiIiIj/cYiIiIiP9xObL/uE0A/3H/hx/3H/hx/3H/cf+HH/cf+HH/cf9x/3H/hx/3H/cTWK7rt1EYiIiP9xiIiIiI/3GIiIiIiIiP9xiIg5RN23uyJx/4cf+HH/cf+HH/cf+HH/cf+HH/cf+HH/cf+HH/cf+HH/cS9+NVo4HKqIiIiIiP9xiIiIiIiIiIiIiIiIiCwGeNq/mHL/cf+HH/cf+HH/cf+HH/cf+HH/cf9x/3H/hx/3H/cf+HH/PmGVsp5qcf9xj/cY/3GP9x/3GP9xj/cY/3GP9xj/cY/3GP9xL0mEWjtnunH/iIcf+IiHH/iIcf+Ihx/4hx/4iHH/iHH/iIcS6Enxontg5x/4iHH/iIhx/4iHH/iIcf+Icf+Ihx/4hxKIL3yufQg/+IiIcf+IiIcf+IiIcf+IiHH/iIcf+IiHH/gsIF8aXfoOiIiHH/iIiIcf+IiHH/iIiHH/iIhx/4iHH/NnHUu44r/4cf+HH/hx/4cf+HH/hx/3H/hx/4cf+HH/cf+HH/cTkro7bUXHH/cf9x/3H/cf9x/3H/cf9x/3H/cf9x/3GP9x/3H/cf9x/3GDZaAbql/v9x/3GP9x/3GP9x/3GP9x/3GP9xj/cY/3H/cY/3GP9xj/cY/3GDO5Bb1G+o/3GIj/cYiI/3GIiP9xiIiP9xiIiP9xPsLnsj0YiIcf+IiIhx/4iIiHH/iIiHH/iIiHH/gnG0IankvecY/3GI/3GP9xiP9xiP9xj/cYj/cYj/cYj/cUMkXM26cYj/cYiP9xiP9xiI/3GIj/cYiI/3GIj/cYiI/3GIg1Uiq7rdWIiIcf+IiHH/iIhx/4iIcf+Ihx/4iHH/iDLiD74d8HGP9xj/cY/3GP9xj/cY/3GP9xj/cY/3GI/3GP9xJ0AVWrv+qoiHH/iHH/iHH/iIcf+Icf+Icf+HH/iHH/iHH/hx/4hx/4cT1UbLOrk/9xj/cY/3GP9xj/cY/3GP9xj/cYj/cY/3GI/3GEA2TA2b/3GI/3GI/3GI/3GI/3GI/3GIj/cYj/cYiP9xiFkO1/GI/3GIj/cYiI/3GIj/cYiI/3GIiI/3GIiI/3ErKHNKfXjLj/cYiIiP9xiIiI/3GIiIiP9xiIiIiCVKmzrLVkxxj/cY/3GP9xj/cYj/cY/3GP9xiP9xj/cYj/cSMDB/pA34CIiIhx/4iIiIiIiIiIiIhx/4iIiIiILw5Fil8bp4iIiIiIiHH/iIiIiIiIiIiHH/iIiC0vjxpNBw6IiIiIiIiIiIcf+IiIiIiIiIiHH/iIiIiIiHH/iIiIiCTMMZoEPOaHH/cf+HH/cf+HH/cf+HH/cf9x/4cf9x/3H/hx/3H/cf9xMwKkvP1bcY/3H/cY/3H/cY/3GP9x/3GP9xj/cf9xj/cY/3GP9xgrcVEqaOrt/3GP9x/3GP9xj/cY/3GP9xj/cY/3GP9xj/cYj/cYO+J/tR2AiIhx/4iIcf+Ihx/4iIcf+Ihx/4iHH/iHH/KcPKGoPDXoiIiIiIiIiIiIiIcf+IiIiIiIiIgv1f8aIqAOiIiIiIiIiHH/iIiIiIiIiIhx/4iE3VzDKjhx/4iIiIcf+IiIhx/4iIhx/4iIhx/4MK9bsWCk/3H/cf9x/3H/cf9x/3H/cf9x/3GP9x/3H/cf9x/3GP9x/3H/cTlpuLeWR/9xiIj/cYiI/3GIiP9xiIiP9xiIiI/3E6SPS2twuIiIiIiHH/iIiIiIiIiIcf+IiIgkggEa19/uj/cf9xj/cf9xj/cf9xj/cY/3H/cY/3GP9xj/cf9xj/cY/z5MN7OzyIj/cYiIiP9xiIiIiP9xiIiIiI/3GIiIiIiIiI/3GIiIiIPO7htBEeiIiIiIiIiIhx/4iIiIiIiIhx/4iIiDWWD7xp8P9x/3H/cY/3H/cf9x/3GP9x/3H/cY/3H/cf9xj/cf9xj/cf8jae9KCmELiIiIiIiIiIiIiIiIiIiIiIiILCxRGk067nH/cf9x/3GP9x/3H/cf9xj/cf9x/3H/cY/3H/cY/3H/cf9xPbV4skqHcYiI/3GIiI/3GIiIj/cYiIiI/3GIg1HeO74hyIiIiIiIiHH/iIiIiIiIiIhx/4iILqCBOjX37HH/cY/3H/cf9x/3GP9x/3H/cY/3H/cf9xj/cf9xj/cf9xgvdUhqOKt5cY/3GP9xj/cYj/cY/3GI/3GP9xiP9xj/cYj/cYgmil4qt1odiIiIcf+IiIcf+IiIhx/4iIcf+IiHH/PBdutOiRcf9xj/cf9xj/cf9xj/cf9xj/cY/3GP9x/3GP9xj/cY/3GP9xj/cYOyKetd1hiIiIcf+IiIiHH/iIiHH/iIiHH/iIhx/4iIcf+IiHH/iIcf+Df5XrkGoXH/cY/3GP9x/3GP9xj/cY/3GP9x/3GP9xj/cY/3GI/3GP9xj/cY/3GP84JB252+Jx/4iIiIiHH/iIiIcf+IiIhx/4iIhx/4iIhx/4iIcf84qt65VSGP9x/3GP9xj/cf9xj/cY/3GP9xj/cf9xj/cY/3GP9xj/cY/3GP9xiP9xj/cYMvntvgYScf+IiIiHH/iIiHH/iIiHH/iIiHH/iIhx/4iHH/iIhxNCG+u95BcY/3GP9xj/cf9xj/cY/3GP9xj/cY/3GP9xj/cY/3GP9xj/cTmOzbdxMoiIcf+IiIhx/4iIiHH/iIiHH/iIhx/4iIcf+IiHH/iIcf+IiHH/iIcf+Icf+Ihx/4hxPwiNsfdyj/cY/3H/cY/3GP9xj/cY/3GP9xj/cY/3GP9xj/cY/3GI/3GP9xj/cYj/cSi1EBqErv5x/4iHH/iHH/iIcf+Ihx/4hx/4hx/4iHH/iHH/g+MF2yz6Jxj/cY/3H/cYj/cY/3GP9xj/cY/3GP9xiP9xj/cY/3GI/3GI/3GP9xiP9xiP9xg4gN24fyKIhx/4iIcf+IiHH/iIcf+Ihx/4iHH/iIcf+Icf+Ihx/4hx/4hx/4hx/4hx/4hx/4LTOGKlzHnf9x/4cf9x/3H/hx/3H/cf+HH/cf9x/4cf9x/3H/cf8pzUUqgyutcY/3H/cf9xj/cf9x/3GP9x/3GP9x/3GP9x/3GP9xj/cf9xj/cY/3H/cYICLLaj7TSYiP9xiIj/cYiI/3GIiI/3GIiIj/cYiDBXwrC4PYiIiIiIiIj/cYiIiIiIiHH/iIiCufsjpmBNxx/3H/cf9x/3H/cf9xj/cf9x/3H/cf9xj/cf9x/3GP9x/3H/cS/adyoiWI2P9xiP9xiP9xiP9xiI/3GIj/cYj/cYiI/3GDR9k7yCbIiIiP9xiIiIiIiIiIj/cYiIiIiINffYuwgnhx/4hx/4hx/4cf+Icf+Icf+HH/iHH/hx/4hx/4I9t9GvJILv+Ihx/4iIcf+Ihx/4hx/4iHH/iIcf+Icf+Icf+DSn/rxYAXGP9xj/cY/3GI/3GP9xiP9xj/cYj/cYj/MVlFsLa6j/cYiIiIiP9xiIiIiIiIj/cYiIiIiIiIiIiIiIiIiIiIiIiIiIiIiIiIiIiIiIO+VltRqaiHH/iHH/iIcf+Icf+Ihx/4hx/4hx/4hx/4hx/4cf+INEs1vLTKcf+HH/cf9x/3H/hx/3H/cf9x/3H/cf+HH/cf9x/3H/cf9xPUrGs7U5iP9xj/cYj/cY/3GI/3GP9xiP9xiP9xj/cYj/cYiP9xiP9xiP9xgjIGUa7fmu/3H/hx/3H/cf+HH/cf9x/4cf9x/3H/cf+HH/cf9x/3H/cf9x/4cSP5ryrgZQ3/cYiIiIj/cYiIiIiP9xiIiIiIiILxXcOj6iPI/3GP9xiI/3GI/3GI/3GI/3GIj/cYiP9xiI/zQKH7314HH/iHH/iHH/iHH/hx/4hx/4cf+Icf+HH/hx/4hx/4cTsE37X7IIiP9xiI/3GIj/cYiP9xiIj/cYiI/3GIiP9xiCwiAypd382Ij/cYiIiIj/cYiIiIiI/3GIiIiIg82p21JWL/hx/4cf+HH/hx/3H/hx/4cf9x/4cf9x/4cf9x/4cf9xLEK/OlvUDHH/iHH/hx/4cf+HH/hx/4cf+Icf+HH/cf+HH/hxJwFSKq/q3f+HH/hx/3H/hx/3H/hx/4cf9x/4cf9x/3H/hx/3H/K4hdWod6Kocf+Ihx/4iHH/iIcf+Ihx/4iHH/iHH/iHH/gz856+DGGP9xj/cY/3GI/3GP9xj/cYj/cY/3GI/3GP9xiP9xg4EKK4712P9xiIj/cYiI/3GIiP9xiIiP9xiIiIJ21FOqkrrHH/cf9x/3H/cf+HH/cf9x/3H/cf9x/3H/cf9x/3H/cf9x/3H/IBtfGi9KDv9x/4cf9x/3H/cf+HH/cf9x/3H/cf9x/3H/cf9x/4cf9x/3H/My3DvdI8cY/3GP9x/3GP9xj/cf9xj/cY/3GP9xj/cY/3GP9xgidOoa6LFecf9x/3H/cf9x/3H/cf9x/3H/cf9x/3H/cf9x/3H/cf9x/3E9xT+zOsCIiP9xiIiIiIiIhx/4iIiIiIiIiIiIiIiIhx/4iIiIO4NXtXyocf+Icf+HH/hx/4hx/4cf+HH/hx/4cf+HH/hx/zkpnrjWYf9xiI/3GIj/cYiP9xiI/3GIj/cYiI/3GIiI/3GIiP9xiIiP9xiIiI/3GIiIgglAI6F7/ccf+HH/cf+HH/hx/3H/hx/3H/hx/3H/hx/3H/cf+HH/cTWBs7t+TP9x/3H/cY/3H/cf9x/3GP9x/3H/cY/3H/cY/3H/cY/3H/cYSERsi7mP9xj/cf9xj/cY/3GP9x/3GP9xj/cY/3GP9xj/cY/3GC38p4pgNYdxj/cY/3GI/3GP9xj/cYj/cY/3GI/3GI/3GI/3GD7yjrINcXH/iIhx/4iHH/iIcf+Ihx/4hx/4iHH/iHH/KmcNGomPLv+IiIiIcf+IiIhx/4iIiHH/iIiHH/iIhx/ytazCp6Uz3/cf9x/3H/cf9x/3H/cf9x/3H/cf9x/3H/cY/3H/cf9x/3H/cYPhlusuaRiIiIiIiIiIiIiIiIiIiIiIiIiIiIiHH/iIiIiIglaI5K2Xcbcf9x/4cf9x/4cf9x/4cf9x/3H/hx/3H/cf+HH/cf9x/3H/hx/z2/OLRAx4/3GP9xiP9xiP9xj/cYj/cYj/cYj/cYj/cYj/cYj/cYgzg1q9fKWIiIiIhx/4iIiIcf+IiIhx/4iIiD3kkrMbbYhx/4hx/4hx/4hx/4hx/4hx/4hx/4hx/4hx/4cf+D50ObKLxnH/cY/3H/cf9xj/cf9xj/cf9x/3GP9x/3GP9x/3GP9xgzOtG8xS5xj/cY/3GP9xiP9xj/cY/3GI/3GP9xiP9xiP9xj/cYj/cYj/cYj/cYiP9xiP9xiP9xiI/3GIj/cTtpmbWWZoiIcf+IiIiIcf+IiIiHH/iIiHH/iIiHEvErIaHtTej/cY/3GI/3GP9xiP9xiP9xiP9xiP9xiP9xiP9xiP9xiP9xiI/3GIj/cYj/cYiP9xiIj/OnU5t4rGiIiIhx/4iIiIcf+IiIhx/4iIhx/4iCfgwSqh8+1x/4iIcf+IiHH/iIhx/4iHH/iIcf+Ihx/4iHE/XdKwoi1x/4cf+Icf+HH/hx/4cf+HH/hx/4cf+HH/hx/3H/hx/4cf+HE257m6GEb/cY/3GP9xj/cY/3GP9xiP9xj/cY/3GI/3GP9xiDfKQbk1voj/cYiP9xiP9xiI/3GIj/cYiP9xiI/3GIiP9xiIj/cYiI/3GIiI/3E8Syq1tNX/iIhx/4iIcf+Ihx/4iHH/iIcf+Ihx/4hx/ztC/ra9Af9xj/cY/3GP9xj/cYj/cY/3GP9xiP9xj/cYj/cTjgwrcfPXGIj/cYiI/3GIiP9xiIj/cYiIj/cYiIiCZwRCq4+72IiIiIiIiIiIiIiIiIiIiIKJshKpZN7YiIiIiIiIiIiIiIiIiIiIcf8nulg6tFp8/3GP9xiP9xj/cYj/cY/3GI/3GI/3GI/3GI/3GI/z9dLrKi0YiHH/iIhx/4hx/4iHH/iIcf+Icf+Icf+Ihx/4hx/4hx/4cf+Icf+Icf+HH/iHH/hx/4hxO+V+tBqBcYj/cY/3GI/3GI/3GIj/cYj/cYj/cYiP9xiI/zme37lhIP+Icf+HH/iHH/hx/4hx/4cf+Icf+HH/hx/4cf84Pa25wlKP9xiP9xiP9xiP9xiP9xiP9xiP9xiI/3GI/3GIj/cYiP9xiINxy9ueNCcf+Icf+Ihx/4hx/4hx/4hx/4hx/4hx/4cf+Icf+HH/iHH/hx/4hx/4cf+HH/hx/4cf+HH/hx/4cf+HH/hx/4cf+HH/hx/3H/hx/zrjqrccVf9xiP9xj/cY/3GI/3GP9xiP9xiP9xj/cYj/cYj/cYj/cYj/cYiP9xiP9xiI/3GIj/cYiP9xiI/3GIj/cYiI/3GIiP9xiIiP9xiDQ7rL3EU/+Icf+Icf+Icf+Icf+Icf+HH/iHH/hx/4hx/4cf+Icf+HH/hx/4cf+HH/iHH/hx/4cf9x/4cf+HH/hx/4cf+HH/cf+HH/P3scsYTjcYj/cYj/cYj/cYj/cYj/cYiP9xiP9xiI/3GIj/cYiP9xiIj/cYiP9xiIj/cYiIj/cYiIj/cYiIj/cYiIiIPV3Bs6I+iIj/cYiIiIiIiIiIiIiIiIiIiIg/5ViyGqf/iHH/hx/4hx/4hx/4cf+Icf+HH/hx/4hx/4cf+HH/hx/4cf+HE5lg63afGI/3GI/3GI/3GIj/cYj/cYiP9xiI/3GIj/cYiP9xiIj/cYiI/3GIiP8/NsOyyTyIiIiIiIiIiIiIiIiIiIiIiIgzMJS9z2uHH/iIhx/4iHH/iIhx/4iHH/iIcf+Icf+Ig405G4LG6Icf+Icf+HH/hx/4hx/4cf+HH/iHH/hx/4cf+HH/hx/4cf+HH/hx/zi/TrlAsYj/cYiP9xiI/3GIj/cYiP9xiIj/cYiI/3GIiP9xiIiP9xiIiP9xNf9juwCciI/3GIiIiIiIiIiIiHH/iIiIiIiIiIiIiIiIcf8/F1iy6Kf/hx/4cf+HH/hx/4cf+HH/hx/4cf+HH/cf+HH/hxJR5+Gr4YHocf+Icf+Icf+HH/hx/4hx/4cf+HH/hx/4cf+HH/hx/4cf+HH/gzZ9++mCCP9xiIj/cYiI/3GIiI/3GIiI/3GIiIOKBuuF+RiHH/hx/4cf+HH/hx/4cf+HH/hx/4cf+HH/hx/3H/hx/4cf+HH/cf+HH/cTut7bVSEo/3GIiP9xiI/3GIiP9xiIj/cYiIj/cYg3XR+5ouCHH/hx/4cf+HH/hx/4cf+HH/hx/4cf+HH/cf+HH/g/bw+ykPCIj/cYiI/3GIiP9xiIj/cYiIj/cYiIiP9xiIiIj/cYiIiIj/cYiIiIiIj/cYiIiIiIiIiI/3GIiIiIiIiIiIgkuV465Gocj/cYiIj/cYiIj/cYiIj/cYiIiI/3GIiIM8dOvTixcf+Icf+HH/cf+HH/hx/4cf+HH/hx/3H/hx/4cf9x/zNsT76TsI/3GIiP9xiIiP9xiIiI/3GIiIj/cYiIIfhgKvB5/XGIiI/3GIiIj/cYiIiI/3GIiIiIj/cYiIJHpziglYx4j/cYiP9xiIj/cYiI/3GIiP9xiIiP9xiIK5VWKmaqnYiIcf+IiIiIiIiIiIiIiIiIiHH/iDbHCLo494cf+HH/hx/4cf+HH/hx/4cf+HH/hx/4cf+HH/hx/y0MCCpfP33/cf9xj/cf9x/3GP9x/3H/cY/3H/cf9xj/cf9xj/cf9xj/cTsBvbX+QoiIiIiIiIiIiIiHH/iIiIiIiIhJ5lxxmoiHH/iIiIiHH/iIiIcf+IiIcf+IiIcTsI37X3IP9xj/cY/3H/cY/3GP9xj/cY/3GP9xj/cY/3GP9xj/NM3XvTIoiIiIiP9xiIiIiIiIiIiI/3GIiIiIPUzts7MShx/3H/hx/3H/hx/3H/cf+HH/cf9x/4cf9x/3H/cf+HH/P3H1so4K/3GP9x/3GP9xj/cY/3GP9xj/cY/3GP9xj/cY/3GI/3EoM4gajMd+cf9x/4cf9x/3H/cf+HH/cf9x/3H/cf+HH/cf9x/3H/cf9xIzHvGuzhDv9x/4cf9x/3H/hx/3H/cf9x/3H/hx/3H/cf9x/3H/cf9x/3H/Ke1/GoEoDnH/hx/3H/cf+HH/cf9x/3H/hx/3H/cf9x/3H/cf+HH/LrIWKjTenXGP9x/3GP9x/3GP9xj/cf9xj/cY/3GP9xj/cY/3GP9xK5GMGlbnPnH/cf9x/3H/cf9xj/cf9x/3H/cf9x/3GP9x/3H/cf9xj/cf9x/3GP9x/3GP9x/3GP9x/3GP9x/3GP9x/3GP9xj/cf9xj/cY/3GP9x/3GP9xj/cY/3GP9xj/cY/3GI/3GP9xj/cYMqPavlwliIiIiIiHH/iIiIiIiIiIcf+IiD7KYbI1noiIiHH/iIiHH/iIhx/4iIhx/4iHH/iIhx/4iHH/g+p3mzWIb/cf9x/3H/cf9x/3H/cf9x/3H/cf9x/3H/cf9x/3GP9x/3H/OYcit3jdcY/3H/cY/3H/cY/3GP9xj/cf9xj/cY/3GP9xj/cY/3GP9xj/cY/3GI/3GP8mS9kau0Juhx/3H/cf9x/3H/cf9x/3H/cf9x/3H/cf9x/3H/cf9x/3H/cf9x/3H/cf9xj/cf9x/3H/cf9xj/cf9xTYssN03/cf9x/3GP9x/3GP9x/3GP9x/3GP9x/3GP9xj/cf9xj/Pguts/RSiIiIcf+IiIiIiIiIcf+IiIiIiHH/O1Kutq1R/3H/cY/3H/cf9x/3H/cY/3H/cf9xj/cf9x/3GP9x/3GP9x/3GP9x/3GP8xSXmwxoaIiIiP9xiIiIiIj/cYiIiIiIiIj/cYiIiIiIiIiIiIiITDGcTOaIiIiIiIiIiIiIhx/4iIiIiIiIhx/4iIiIiIcf+IiIiIcf+IiIPfFqtA6V/4cf9x/3H/cf+HH/cf9x/3H/cf+HH/cf9x/3H/cf9x/3H/cf81bPG8kw7/cf9x/3GP9x/3GP9x/3H/cY/3H/cY/3H/cY/3H/cY/3H/cY/3GP9x/3GP8/+qqyBVWIiIj/cYiIiIiIiIiIiIiIiIiINNOxvCxOiIiIiIiHH/iIiIiHH/iIiIhx/4iIiHH/iIO2+7tZBEcf9x/3H/cf9x/3H/cf9x/3H/cf9xj/cf9x/3H/cf9x/3GP9x/yiD51q3wYpx/4iIcf+IiHH/iIhx/4iHH/iIhx/4hx/4iESo7MVxcf+Icf+Icf+HH/iHH/iHH/hx/4hx/4cf+Icf+CVv7CrJAT1xj/cY/3GP9x/3GP9xj/cY/3GP9xj/cY/3GI/3GP9xj/JdwBWuI/6ohx/4iIiIhx/4iIiHH/iIiIcf+IiIcf+IiHH/iIhx/4iIcf+IhxOkF+tb6BcY/3H/cY/3GP9xj/cY/3H/cY/3GP9xj/cY/3GP9xj/cYj/cY/3GP9xj/OKHduV4iiHH/iIiIcf+IiIcf+IiIcf+IiHH/iIhx/zSpzrxWMXH/cY/3GP9x/3GP9xj/cY/3GP9x/3GP9xj/cY/3GI/3GP9xj/cY/3GP9xiP9xj/cYj/cY/3GI/3GI/3GP9xiP9xiP9xiI/3GI/3E8tV60SqFx/4iHH/iIcf+Icf+Ihx/4hx/4hx/4hx/4hxJR4oGr4dfoiIiIiIiIiIiIiIiIiIiIiIiIiIhx/4iIiIiIgyk8G+bD6HH/iIiIcf+IiIcf+IiHH/iIhx/4iIcf+IiHH/iIcf+Ihx/4hx/4iCAskCoeNv1x/4iHH/iIcf+Ihx/4hx/4iHH/iHH/iIMTQvv8vQcY/3GP9xiP9xj/cYj/cY/3GI/3GI/3GI/3GP9xMjudvsRiiIcf+IiHH/iIcf+IiHH/iIcf+Ihx/4iHH/iHEmDhcarx6OiIiIiP9xiIiIiIiIiP9xiIiIiIgyN2e+yJhx/4iHH/iIcf+Icf+Ihx/4hx/4iHH/iHH/iHH/iDlGL7i50P9xiP9xj/cYj/cY/3GI/3GI/3GI/3GI/3GI/3E27d66EiFx/4iHH/iIcf+Icf+Icf+Icf+Icf+Icf+Icf+IPblutEaRj/cY/3GI/3GP9xiP9xj/cYj/cYj/cYj/cYj/cYiP9xLQr7Gj9QTnH/cY/3H/cY/3GP9x/3GP9xj/cf9xj/cY/3GP9xj/cSbb1BqyQr7/iHH/hx/4hx/4cf+Icf+HH/hx/4cf+HH/hx/4cf+DbqH7sV4P9xiI/3GIj/cYiP9xiIj/cYiI/3GIiP9xiINjdPusiwhx/4hx/4cf+HH/hx/4cf+HH/hx/3H/hx/4cf+HH/IE0LKiwvTf9x/3GP9xj/cY/3GP9xj/cY/3GP9xj/cYj/cY/3GP9xJ/1ZesAqaIhx/4cf+Icf+HH/hx/4cf+HH/hx/4cf+HH/hx/zkJNrj2yf9xj/cf9x/3H/cf9xj/cf9x/3GP9x/3H/cY/3H/cf9xj/Jig5Ot18bP+HH/iHH/hx/4cf+Icf+HH/hx/4cf+HH/hx/4cf+HH/hx/3E1EP277wL/cYiP9xiI/3GI/3GIj/cYiI/3GIj/cYiI/3GIMNf+sTgB/4hx/4cf+Icf+HH/hx/4cf+HH/hx/4cf+HH/hx/4cT4JQrL2vf9x/4cf9x/3H/hx/3H/cf9x/4cf9x/3H/cf9x/3H/cf+CD1HRoRri5x/4cf+HH/hx/4cf+HH/cf+HH/hx/3H/hx/3H/hx/3E1Wua7pRn/cf9xj/cf9xj/cY/3GP9x/3GP9xj/cY/3GP9xj/cY/3ExIkW/3br/cYiI/3GIiP9xiIiP9xiIiI/3GIiIiP9xiIiIiP9xiIiDVaTrulsXH/hx/4cf+HH/cf+HH/hx/4cf9x/4cf9x/4cf9x/4cf9x/4cf9x/4JWEWGtnunv+IiIiIiHH/iIiIiHH/iIiIcf+IiIhxNe5nuxGY/4cf+HH/cf+HH/hx/3H/hx/3H/hx/3H/hx/3H/hx/3H/PmL1s50K/3H/cY/3H/cY/3GP9x/3GP9xj/cf9xj/cY/3GP9xj/KIrHGpdTjocf+HH/cf+HH/hx/3H/hx/3H/hx/3H/hx/3H/cf+HH/cf9x/4cf8+jmOzcZz/cY/3H/cf9x/3GP9x/3H/cY/3H/cf9xj/cf9xj/cf9xgsctQaSNK+cf+Icf+Icf+Ihx/4hx/4cf+Icf+Icf+Icf+HEkRXcay6iOiIiIiIiIiIiIiIiIiIiIiIiIiDP8hb0Deohx/4iHH/iHH/iHH/iIcf+Icf+HH/iHH/iHH/iHH/hx/4hx/4cf+Icf863Da2I8lx/3H/cf9x/3H/cf9x/3H/cf9x/3H/cf9x/3GP9x/3H/cf9x/3GP9x/3H/cY/y1OrypbFQ2IiIiIj/cYiHH/iIiIiIiIiIiIiIgtNGgaPLl+cYiP9xiP9xiI/3GIj/cYiP9xiI/3GIiP9xMQGyv/5NiP9xiIiIiIiI/3GIiIiIiIiIiIiIMilfvtagcf+HH/cf9x/3H/hx/3H/cf9x/3H/cf+HH/cf9x/3H/cf9x/3H/cf9x/3H/cf9x/zwtIrTS3XH/cf9xj/cf9xj/cf9xj/cf9xj/cY/3H/cY/3GP9xP7y5sUNGj/cYiIiIiIiIiIj/cYiIiIiIiIiIiIPYues3Rhcf9x/3H/hx/3H/cf9x/4cf9x/3H/cf9x/3H/cf9x/3H/hx/3H/cf9x/3H/cY/3H/cf9x/3H/NWG9vJ5CiIiIiIiP9xiIiIiIiIiIiIiIiIiIiIiIiDXtjrsScXH/hx/3H/cf9x/3H/cf9x/4cf9x/3H/cf9x/3H/cf9x/3H/cf9x/3H/cf9xj/cf9x/zFmPrCpwYiIiIiIiIiIiIiIiIiIiIiIiIiIiIiIMt7dvyEi/3H/cf9x/4cf9x/3H/cf9x/3H/cf9x/4cf9x/3H/cf9x/3H/cf9xj/cf9x/3H/cf9x/3H/cf87fJO1g2xx/3GP9xj/cY/3GP9xiP9xj/cY/3GP9xj/cYj/cY/3E1hgi7efeIiIj/cYiIiIiIiIiIiIiIiIiIiIiIiIhx/4iIiIiIPe2DsxJ8iIcf+IiHH/iIhx/4iHH/iIcf+Ihx/4hx/4iDlNB7ey+HH/hx/3H/cf9x/3H/hx/3H/cf9x/3H/cf9x/3H/cf9x/3H/cf9x/3H/cf9x/3H/cf9x/3H/cf9x/3H/cY/3H/cf9x/3GP9x/3H/MFwOsbPxiIiIiIiIiIiIiIiIiIiIiIcf+Ig2ryS6UNuHH/iIhx/4iHH/iIcf+Ihx/4hx/4iHH/iHH/g81We0Kphx/4cf9x/3H/cf9x/3H/cf9x/3H/cf9x/3H/cf9x/3H/cf9x/3H/cf9xj/cf9x/3H/cf9xj/cf9x/3H/KEErGqvtTv+HH/cf+HH/hx/3H/hx/3H/hx/3H/hx/3H/hx/3H/cf+HH/I+sDGuFPzoiIiIiIiIiIiIiIiIiHH/iIiDEW37/pIHH/cf9x/3H/cf9xj/cf9x/3H/cY/3H/cf9xj/cf9x/3GP9x/zDQvrE/QYhx/4iIiIiIiIiIiHH/iIiIiIiHH/gowo8ak9cOiIiIiIiIiIiHH/iIiIiIiIcf+IiDIQj7/vcP9x/3H/cf9xj/cf9x/3GP9x/3H/cY/3H/cY/3H/cY/3H/cY/3H/cSCkOioWvF2P9xiIiIj/cYiIiI/3GIiIiIj/cYiIiDsshrXTeXH/iIiHH/iIiHH/iIhx/4iIcf+IiHH/iDuDY7V8nIcf+Icf+HH/hx/4cf+Icf+HH/hx/4cf+HH/cf+HH/MUXhv7oecf9x/3H/hx/3H/cf+HH/cf9x/3H/hx/3H/cf9x/3H/cSQyByrM341x/3GP9xj/cY/3H/cY/3GP9xj/cY/3GP9xj/cY/3GI/3GP9xj/cT0lU7ParIiI/3GIj/cYiI/3GIiP9xiIj/cYiIj/cYg4Jrm42UZx/4iIcf+IiHH/iIcf+Ihx/4iHH/iIcf+IhxOCkjt9bchx/4cf+HH/hx/4cf+HH/hx/3H/hx/4cf+HH/cf+HH/hx/3H/OBRouOuXcY/3GP9xj/cY/3GP9xj/cY/3GP9xj/cY/3GI/3GP9xj/cSLp3irxYh2IiIhx/4iIiIcf+IiIcf+IiIhx/4iIMPqesBVhcf9xj/cf9xj/cf9xj/cf9xj/cY/3GP9x/3GP9xj/cY/3EkfKRq6DW5cf9xj/cY/3GP9xj/cf9xj/cY/3GP9xj/cY/3GIKJGuOpblHHGP9x/3H/cf9x/3GP9x/3H/cY/3H/cf9xj/cf9xj/cf9x/3EmImRazdm6iIcf+IiIiIcf+IiIhx/4iIhx/4iIhx/4MKG+sG5BcY/3H/cY/3H/cY/3GP9x/3GP9xj/cf9xj/cY/3GP9xj/cY/0WIXMd6/3GP9xj/cY/3GI/3GP9xj/cYj/cYj/cY/3GI/3GIM/6zvQFMiIj/cYiIj/cYiIiI/3GIiIiI/3GIiIiIiP9xiIiIiINhbku+kb/4iIiIhx/4iIiHH/iIiIcf+IiIcf+IiHE9066yLFFx/3GP9x/3GP9x/3GP9xj/cf9xj/cY/3GP9x/3GP9xj/cYPo62sXFJcYiIiP9xiIiI/3GIiIiI/3GIiIiIiP9xOAW1uPpKiIhx/4iIiIcf+IiIcf+IiIcf+IiIcf+IiHH/iD03T7TIsI/3H/cY/3GP9xj/cY/3GP9xj/cY/3GP9xj/cY/3GC00xVpcs6qHH/iHH/iHH/iHH/iHH/iHH/iHH/iHH/hx/4hx/4cf+Icf+HH/hx/4cf83bCO6k9z/hx/3H/cf+HH/cf9x/4cf9x/3H/cf9x/4cf9x/3H/cf9x/3E0Vci7qjdxiP9xiP9xiP9xiP9xiI/3GI/3GIj/cYiP9xiI/z/E3rI7IYhx/4hx/4hx/4hx/4cf+Icf+HH/iHH/hx/4cf86+K63B1GI/3GI/3GI/3GI/3GIj/cYj/cYiP9xiI/3GIg9U/6zrAFx/4hx/4hx/4hx/4cf+Icf+HH/iHH/hx/4cf+HH/gwt4+wWHBxiP9xiI/3GIj/cYiP9xiIj/cYiI/3GIiDxBHLS+44cf+Ihx/4hx/4iHH/iHH/iHH/iHH/iHH/iHH/g0baS8kltx/4cf9x/4cf9x/3H/hx/3H/cf+HH/cf9x/3H/cf+HH/cTITd77siI/3GP9xiP9xj/cYj/cY/3GI/3GI/3GP9xiP9xiP8+BkSz+buIiP9xiIiIiP9xiIiIiIj/cYiIgwar6xpUH/hx/3H/hx/3H/hx/3H/hx/3H/hx/3H/cf+HH/cf9xPtm7siZEiI/3GIj/cYiP9xiI/3GIiP9xiIj/cYiI/3GIiI/3GIiIj/cUu4XFR6iIiIiP9xiIiIiIj/cYiIiIiIiIiP8wmnyxdYNx/4cf+HH/hx/4cf9x/4cf+HH/hx/4cf9x/4cf9x/0dAzKvz/3H/cf+HH/cf9x/4cf9x/3H/cf+HH/cf9x/3H/cf+HH/cf9x/3H/Nw7KuvE1iP9xiI/3GIiP9xiIj/cYiI/3GIiI/3GIiIO/yhtQNeiIiIiIiIiP9xiIiIiIiIiIiIiIiIiIiIMdC6vy9Fhx/4cf+HH/hx/4cf+HH/hx/4cf9x/4cf+HH/hx/3H/hx/3H/hx/3H/hx/3H/gxAk+wDrCIiP9xiIiI/3GIiIiI/3GIiIiIj/cYiD/Hc7E4jIiIiIiHH/iIiIiIiIiHH/iIiIiIcf+IiCmMOCqHPH2Icf+HH/hx/4cf+HH/hx/4cf+HH/hx/4cf+HH/hx/4cf9x/4cf+HH/hx/3Eyyi6+NdGP9xiIj/cYiI/3GIiP9xiIj/cYiIj/cYiIiP9xiIiI/3GIg5Me23zhKHH/hx/4cf+HH/hx/4cf+HH/hx/4cf+HH/hx/3H/hx/4cf9x/4cf9x/4cf+HH/cf+HH/cf9x/4cf9x/3H/hx/3H/O2Idtp3iiIj/cYiI/3GIiI/3GIiI/3GIiIj/cYiIiIN8/9uTAChx/4cf+HH/hx/4cf+HH/hx/4cf+HH/cf+HH/hx/3H/hx/4cf9x/4cf9x/4cf9x/4MjOuv8xRiP9xiIiP9xiIiI/3GIiIj/cYiIiIj/cYiIiIiP9xgybh6+keGHH/hx/3H/hx/4cf+HH/cf+HH/hx/3H/hx/3H/hx/3H/hx/3H/P7d+skiBj/cYiIj/cYiIiP9xiIiIj/cYiIiIj/cYiIiIiI/3GIiIiIiIiIiI/3GIiDxPjLSwc4cf+HH/hx/3H/hx/4cf9x/4cf+HH/cf+HH/cf+HH/cf+HH/cf+HH/cf9x/4cf9x/ztw7raPEYj/cYiIiI/3GIiIiIj/cYiIiIiIgnfVAqqCr9iIiIiP9xiIiIiIiP9xiIiIiIiIhB+FzweoiIiIiIiIiIiIiIiIiIiIiHH/NKG/vV5A/3H/cY/3H/cf9x/3H/cf9x/3H/cf9x/3GP9x/3H/cf9x/3GP81Xk68obGIiIiIiIiIiIhx/4iIiIiIiIiIiIiIcf+IiIiIg8iKq1d1X/hx/3H/hx/3H/hx/3H/cf+HH/cf9x/4cf9x/3H/cf+HH/cTJGQb25vnH/cf9x/3H/cY/3H/cf9x/3H/cf9x/3GP9x/3H/cf9x/3GP9x/3H/cY/3H/cY/3E6PTu2wsSIiP9xiIiIiIiIiIiP9xiIiIiIiIiIiIiIiIiIiIiIiIiIiHH/iIiIiIiIiIiHH/iIiIiIhx/4iIiIhx/4iIiIcf+Ig1dIi7i3dx/3H/hx/3H/hx/3H/hx/3H/hx/3H/cf+HH/cf9x/4cf9x/zC60bFVLv9x/3H/cf9x/3H/cf9x/3H/cf9xj/cf9x/3H/cY/3H/cf9x/3GP9x/3GP9x/3H/cY/3H/cY/3H/cY/3H/cY/3GP9x/3GP9xj/cY/3GP9x/3GDuy17VNKIiI/3GIiIiIj/cYiIiIiIiI/3GIiIiIiIiIiIg4b5G4kG6IiIiIiIiIhx/4iIiIiIiIcf+IiIiIN2ZBuZm+iHH/iIiHH/iIhx/4iIcf+Ihx/4iIcf+DH3xrAYOf9x/4cf9x/4cf9x/3H/hx/3H/cf+HH/cf9x/3H/hx/3H/cf9x/3H/cf9x/4cf9x/3H/cf8zyCG+N97/cf9x/3H/cY/3H/cf9x/3GP9x/3H/cY/3H/cf9xj/cf9xMXnpvoYWcYiIiIj/cYiIiIiI/3GIiIiIiIiIj/cYiIiIiIiIiIiIiIiIiIhJntx2EoiHH/iIiIiIiIiIcf+IiIiIiHH/iIg98zqzDMVx/3H/hx/3H/hx/3H/cf+HH/cf9x/3H/hx/3H/cf9x/3H/cf+HH/cf9x/3H/cf9x/3H/cf9x/3H/cf9x/3H/cf9x/3GP9x/3H/cf9x/3H/cY/3H/cf9x/3GP9x/3H/cY/3H/cf9xj/cf9xj/cf9xj/cf9xONZJuCm2iI/3GIiIiIj/cYiIiIiIj/cYiIiIiIiIiIiIiIj/cYiIiIiIiIiIiIiHH/iIiIiIiIiIiIiIiHH/iIiIiIiHH/iIiIiIcf+IO/fatQglcf+HH/cf9x/3H/hx/3H/cf9x/3H/cf+HH/cf9x/3H/cf9x/3H/cf9x/3H/cf9KjCx3Pf9x/3GP9x/3H/cf9x/3H/cY/3H/cf9x/3GP9x/3H/cY/3H/cY/3H/cY/3H/cY/3H/cTdAS7m/tIiIiP9xiIiIiIiIiIiIiIiIiIiIiIiDyaLbVl0v9x/4cf9x/3H/hx/3H/cf9x/4cf9x/3H/cf+HH/cf9x/3H/cf9x/3H/cf9x/3H/cf9x/3H/cf9x/3H/cf9x/3H/cf9x/3H/cY/3E/NU6xyrGIiIiIiIiIiIiIiIiIiIiIiIiIiIhx/zHN3bBCIv9x/3H/cf9x/3H/hx/3H/cf9x/3H/cf9x/3H/cf9x/3H/cf9x/3H/cY/3H/Nl+eu6BhiIiIiIiIiIiIiIiIiIiIiIiIiE8RzC7j/4iIiIiIiIcf+IiIiIcf+IiIiIcf+IPXzOs4Mxcf9xj/cf9x/3GP9x/3GP9x/3GP9x/3GP9x/3GP9x/3GP9xj/cf9xj/cY/3GP8i8IOaMffGiIiIiIiIiIiIiHH/iIiIiIiINY6Cu3F9iIhx/4iIcf+IiHH/iIhx/4iHH/iIcf+IhxO989tCDCcY/3H/cY/3H/cY/3GP9x/3GP9xj/cY/3GP9x/3GP9xj/cY/3GP9xj/cYj/cY/3GP9xj/cYj/M00+vrLBiIcf+IiHH/iIiHH/iIhx/4iHH/iIhx/4iHH/iIcf+Ihx/4hx/4NaiEvFd7/3H/hx/4cf9x/4cf+HH/cf+HH/cf+HH/cf+HH/cf9x/4cf9x/3H/hx/3H/cf9x/3H/g3SDa6t8n/cY/3GP9xj/cY/3GP9xj/cY/3GP9xj/cYj/cY/3GI/3GP9xiP9xg2LFS606uI/3GIiIj/cYiIiI/3GIiIiI/3GIiIiIiIj/cYiIiIiIiIiIg4uha4RemIiHH/iIhx/4iIcf+Ihx/4iHH/iIcf+Ihx/4iDRBfLy+g3H/cY/3H/cY/3H/cY/3H/cY/3GP9x/3GP9xj/cY/3EjqkSKFlu3/3H/cY/3H/cf9xj/cf9x/3GP9x/3GP9x/3GP9x/3GP9x/3E46lW4FaqI/3GIj/cYiP9xiI/3GIiP9xiIj/cYiI/3GIO0vCtbQ9/3GIiIiIiIiIiIiIj/cYiIiIiIiIPEYytLnNiIiIiIhx/4iIiIhx/4iIiIcf+IiIhxNfTUugsrcf+Icf+HH/iHH/hx/4cf+Icf+HH/hx/4cf+HH/PM1UtDKrcf9x/3H/cf9x/3H/cf9x/3H/cf9x/3H/cf9x/3H/cf9x/3GP9x/zWNebxyhv9xiIj/cYiI/3GIiI/3GIiI/3GIiIj/cTWsibtTdoiHH/iIhx/4iHH/iIcf+Ihx/4iHH/iHH/iHH/iIcf+Icf+Icf+HH/iHH/iHH/hx/4hx/zD89rATCXH/cf9x/3H/cf9x/3H/cf9x/3H/cY/3H/cf9x/3H/cY/3H/cf9xOfMztwzMj/cY/3GP9xj/cY/3GI/3GP9xj/cYj/cY/3GI/3GP8poBEahf7ucf+Icf+Icf+Icf+Icf+HH/iHH/iHH/hx/4cf+Icf+HH/hx/4hx/4cf+HH/hx/4cf+HH/hxOcprtzWU/3GI/3GP9xj/cYj/cY/3GI/3GI/3GI/3GP9xiP9xiI/00ErD+1cYj/cYiP9xiI/3GIiP9xiI/3GIiP9xiIiDsUjbXrcohx/4cf+Icf+Icf+Icf+HH/iHH/hx/4cf+Icf80ef69hgH/cYj/cYj/cYiP9xiP9xiI/3GIj/cYiP9xiIj/cYiP9xiIiP9xiIj/cYMT+Pv8Bwcf+HH/hx/4cf+HH/hx/4cf+HH/hx/3H/hx/4cf9x/4cTQbXLzko/9xiP9xiP9xiI/3GI/3GIj/cYiP9xiI/3GCQekyreFs2Ij/cYiIiI/3GIiIiI/3GIiIiIiP8oHRsani5OcYj/cY/3GI/3GI/3GI/3GIj/cYj/cYiP9xiI/3E32++6JBD/iHH/hx/4hx/4cf+Icf+HH/hx/4cf+HH/hx/4hx/3H/hx/4cf+HH/hxMkl9vraCiP9xiP9xiP9xiI/3GIj/cYiP9xiI/3GIgyuV6+RqGIcf+Icf+Icf+Icf+HH/iHH/hx/4hx/4cf+HH/iHH/hx/4cf+HH/hx/4cf+HH/hx/z0JrLP2U3GP9xiP9xiP9xiP9xiP9xiP9xiI/3GI/3GIj/cYTf7sMBH/cYiI/3GIiP9xiIiP9xiIiI/3GIiIj/cYiIL8TMGiOzPv9xiP9xiP9xiI/3GI/3GIj/cYiP9xiI/3ExyTG/Ns6IiP9xiIiP9xiIiI/3GIiIiP9xiIiIiD+CerF9hYhx/4iHH/iHH/iHH/iHH/iHH/hx/4hx/4hx/4cTxforOgXXH/cf+HH/cf+HH/hx/3H/hx/3H/hx/3H/cf+HH/cf9x/4cTBu6L+RF3GP9xiP9xj/cYj/cYj/cY/3GI/3GI/3GI/3GIj/cYj/cYiP9xgk/zUq0AytiIiP9xiIiIiI/3GIiIiIiIiP9xiDWKjrt1cXH/hx/4cf9x/4cf9x/3H/hx/3H/hx/3H/cf+HH/cf9x/3H/hx/3H/cf9x/3H/hx/3H/cf9x/3EiLPoa7TBehx/4hx/4cf+HH/iHH/hx/4cf+HH/hx/4cf+HH/hx/4NjLYus0ncf9xj/cY/3H/cY/3GP9xj/cY/3GP9x/3GP9xj/cYj/TblcRGr/cY/3GI/3GP9xiP9xj/cYj/cYj/cY/3GI/3E6O562xGGIcf+Ihx/4iHH/iIcf+Icf+Ihx/4hx/4hx/4hKYdx54v+Icf+HH/iHH/hx/4cf+Icf+HH/hx/4cf+HH/gztmq9SZVx/3GP9xj/cY/3GP9xj/cY/3GI/3GP9xj/cYj/cT4fsrLgTY/3GIj/cYiP9xiI/3GIiP9xiIj/cYiIj/cYiDJ2W76JpIhx/4iHH/iIcf+Icf+Icf+Ihx/4hx/4hx/4JkvfGrtCDnH/iHH/iIcf+Ihx/4hx/4hx/4hx/4hx/4hxMVshvqTehx/4hx/4cf+HH/hx/4cf+HH/hx/4cf+HH/cf+HH/hx/zLyXr8NoYiP9xiI/3GIiP9xiI/3GIiP9xiIiP9xiIiP9xiIiI/3GDQFL7z60HH/hx/4cf+HH/hx/4cf9x/4cf+HH/hx/3H/hx/3H/hx/zL4PL8Hw/9xiP9xiP9xiI/3GIj/cYiP9xiI/3GIj/cYiIWP7YAYiP9xiIiP9xiIiP9xiIiP9xiIiIj/cTwLeLX0h/+IiIcf+IiHH/iIhx/4iHH/iIcf+IhxScd8Y4iIhx/4hx/4hx/4hx/4hx/4hx/4hx/4cf+Icf+Icf+HH/hx/4hx/4cf+HH/hx/4cf+HH/hx/4cf+HH/hx/4cf9x/4cf+HH/cf+HH/hx/3H/hx/3H/hx/zeJarl2lXGI/3GI/3GP9xiP9xiP9xiP9xiP9xiI/3GILImtGkdlLnH/cY/3GP9xj/cYj/cY/3GP9xj/cYj/cY/3GP9xiD1Q0bKvLnGI/3GIj/cYiP9xiI/3GIj/cYiI/3GIiP9xN17huaEeiP9xiIiIiIj/cYiIiIiIiIiI/3GIiC7YABoyf/7/cf9x/3H/hx/3H/cf9x/3H/cf9x/3H/cf+HH/cf9x/3H/cf9x/3GD7PC7Iw9IiI/3GIiI/3GIiIj/cYiIiP9xiIiIiP9xiDepQblWvoiI/3GIiIiIiIiIiIiIiIiIiIiIOaEpt17Whx/4cf+HH/hx/4hx/4cf+HH/hx/4cf+HH/hx/3H/hxNjdDuci8cf9x/3H/cf9x/3H/cf+HH/cf9x/3H/cf9x/3H/cf9xj/cf9xNr1KukK1iIj/cYiI/3GIiI/3GIiIj/cYiIiP8zmxK+ZO3/cYiIiIiIiIiIiIiIiIiIiIiIiIiIgwHNSw8yuIcf+IiHH/iIcf+Ihx/4iHH/iHH/iIcf+Icf80x/a9OAn/cf9x/3H/cf+HH/cf9x/3H/cf9x/3H/cf9x/3H/cf9x/zRBlL2+a/9x/3GP9xj/cY/3GP9xj/cY/3GI/3GP9xj/cYj/cY/3GI/3GP9xiDE/Db/A8oiIiHH/iIiHH/iIiHH/iIhx/4iIcf+IJYL5GsfQboiIiIiIiI/3GIiIiIiIiIiIiIiDuzdLVMi4iIhx/4iIcf+Ihx/4iIcf+Ihx/4iHH/iIcf8jbHhK+Th7cf+HH/hx/4cf9x/4cf9x/4cf+HH/cf+HH/cf9x/4cf9x/zeZjrpmcYj/cYiIj/cYiIiI/3GIiIiP9xiIiIiIIPEvGhHtDoiI/3GIiI/3GIiI/3GIiIiP9xiIiIgrT1Aqawr9iIiI/3GIiIj/cYiIiIj/cYiIiIiP9xg3pnK5WY2IiIiIiIiIiIiIiIcf+IiIiII/nQKuBi/YiIiIiIcf+IiIiIiIiHH/iIiIiDPbrb0kUnH/cf9x/3H/cf9xj/cf9x/3H/cf9x/3H/cY/3H/cf9x/3GP9x/3H/cY/3E0LQO70vxxiP9xj/cY/3GP9xj/cYj/cY/3GI/3GP9xiP9xiP868Ke3D1iIiIiIiIiIiIiIiIiIiIiIgjJBEa3b7ucf9x/3H/cf9x/3GP9x/3H/cf9xj/cf9x/3GP9x/3GP9x/3GP9x/3GD653rJGIYiIcf+IiIiIiIiHH/iIiIiIcf+IiIiDMQjr7vcf9x/3H/cf9xj/cf9x/3GP9x/3H/cY/3H/cY/3H/cY/3H/cY/3H/OJ+OuWBxiIiIiIiIcf+IiIiIiHH/iIiIiHH/iIiIhx/4iEpVrGqliIcf+IiHH/iIhx/4iHH/iIcf+Ihx/4gxpli/Wadx/4cf9x/3H/cf9x/3H/cf9x/3H/cf9x/3H/cf9x/3H/cf9x/3H/cf9xj/cf9x/3H/cf9xj/cf9x/3GP9x/3H/cY/3H/cf9xj/cf9xj/cf9xj/cY/3H/cYN4GOuX5xiIiIiIhx/4iIiIiIcf+IiIiIcf+IiIMQWhv/peiIcf+IiHH/iIcf+Ihx/4hx/4iHH/iHH/iIcf+IcTzfx7QgOP9x/3H/cf9x/3H/cf9x/3H/cf9x/3H/cY/3H/cf9x/3H/cf9xj/cf9x/3H/cY/3H/cf9xj/cf9x/3GP9x/3GP9x/3GP9x/3GP9x/3GP9xj/cf9xj/cY/3GP9xj/cf9xj/cY/3E4dmi4iZeIiIiIiI/3GIiIiIiIiIiIiIiIgyJLG+206IiIiIiIhx/4iIiIiIiHH/iIiIiIcf9BWHz6eIiIhx/4iIhx/4iIhx/4iIcf+IiHH/iIcf+Ihx/4iHH/iIcf+Ihx/4hx/4iHH/iHH/iHH/iHH/iHH/hx/4hx/4hx/4Ouo0thXLcf9x/4cf9x/3H/hx/3H/cf9x/4cf9x/3H/cf9x/3H/hx/3H/cf83QtG5vS5x/3H/cY/3H/cf9xj/cf9x/3GP9x/3H/cY/3H/cY/3H/cY/3H/cY/3H/cY/3GP9x/3GP9xj/cY/3GP9xj/cY/3GP9xj/cY/3Eyuwy+RPOIhx/4iIiIiIiIhx/4iIiIiIcf+IiIiIcf+IiIhx/4iIiHH/iIhx/4iIhx/4iIcTAKUbAGrv+Ihx/4hx/4hx/4hx/4hx/4hx/4hx/4hx/4cf+Icf+HE8iTuzdsRxj/cf9xj/cY/3GP9xj/cf9xj/cY/3GI/3GP9xj/cY/3GP9xg2rRK6Uu2P9xiP9xiI/3GI/3GIj/cYiP9xiIj/cYiCYDhxq/x47/cf9x/3H/cf9xj/cf9x/3H/cf9xj/cf9x/3GP9x/3H/cY/3H/cY/3H/cY/3H/cY/3GP9xMSo+v9XBiIiIhx/4iIiIiIiHH/iIiIiIcf+IiIOUhxt7eOiIcf+IiHH/iIhx/4iHH/iIcf+Ihx/4SrLcZNKIcf+Icf+Icf+Icf+Icf+HH/iHH/hx/4hx/4cf+HH/gx2kSwNbv/cf9x/3H/hx/3H/cf9x/3H/cf9x/3H/hx/3H/cf9x/3H/cf81gd68fiGIiIiIiP9xiIiIiIiIiIiIiIiIhLlaxWpYiIiIiIiIiIhx/4iIiIiIhx/4iIiIhx/4iIiIIjwhKvw97Ycf+IiIiHH/iIiHH/iIiIcf+IiHH/iIhxMl8NvaDycf9x/3H/cY/3H/cf9xj/cf9xj/cf9xj/cf9xj/cf9xj/OVeeuKhhiIiIiIiIcf+IiIiIhx/4iIiIhx/4iIiHH/iIg59b64CkH/cf9x/3GP9x/3GP9x/3GP9x/3GP9x/3GP9xj/cf9xj/cYNnTduosiiIiIiIhx/4iIiIiIcf+IiIiIcf+IiIiHH/iIiIcf+IiIcUy1rDSliIhx/4iIcf+Ihx/4iHH/iHH/iIcf+Icf+IgjL+86/QEMiIcf+IiIcf+IiIcf+IiHH/iIcf+IiHH/KX3PGogjDoiIiHH/iIhx/4iIhx/4iIcf+Ihx/4iIcf80f169gKGP9x/3GP9xj/cY/3H/cY/3GP9xj/cY/3GP9xj/cYj/cY/3GP9xj/cYj/cTL/Xr4AoYiHH/iIiHH/iIhx/4iIcf+Ihx/4iHH/iIcS7zrhogxR6IiHH/iIiHH/iIiIcf+IiHH/iIhx/4iIcf+Ihx/4iIcf+Ihx/4hx/4iHH/iHH/IEAQKhz+/XH/iIhx/4iHH/iIcf+Icf+Ihx/4hx/4iHH/gy2XK/Jo3/hx/4cf+HH/hx/4cf+HH/hx/3H/hx/4cf+HH/cTufWbRgpnGP9xj/cY/3GP9xiP9xj/cY/3GP9xiP9xj/cYj/cTAbdLD0i4j/cYiIiP9xiIiIj/cYiIiIj/cYiIL9AKGiL/Xo/3GP9xj/cYj/cY/3GI/3GI/3GP9xiP9xiP9xggjHwaCDg+cY/3H/cY/3H/cY/3H/cY/3GP9xj/cf9xj/cY/3GDs/NLXAy4j/cYiP9xiI/3GIj/cYiI/3GIiP9xiIj/cSjfORqSDG7/cf9xj/cY/3H/cY/3H/cY/3GP9xj/cf9xj/cY/3GP9xOmZvtpmQcf+IiIhx/4iIhx/4iIcf+IiHH/iIhx/4iIcf+Ihx/4iHH/iHH/iIcf+Icf+IO7kutkbRj/cY/3GP9xj/cY/3GP9xiP9xj/cY/3GI/3GP9xiP9xj/cSFY1xoLco7/cf9x/4cf9x/3H/cf+HH/cf9x/3H/cf9x/3H/cf9x/3H/cf8uFBYaPr6ecf+IiIcf+Ihx/4iIcf+Ihx/4iHH/iIILTAGgWz/nGI/3GP9xiP9xiP9xj/cYj/cYj/cYiP9xiP9xgk0kta4ttKcf9x/4cf9x/3H/cf9x/3H/cf9x/3H/cf9x/3H/cf9xj/cf8zwC++P9CIj/cYiIiIiIiHH/iIiIiIiIiIiIiD/kR7EbuIcf+Icf+HH/iHH/hx/4hx/4cf+HH/hx/4cf+HEh+qwaAVU+/4iIcf+Ihx/4iHH/iIcf+Ihx/4hx/4hx/yh5XprYahaIiI/3GIiIiIiIiI/3GIiIiIiIiIiDLenr4hYXH/hx/3H/cf+HH/cf9x/4cf9x/3H/cf9x/4cf9x/3H/cf9x/3E3+725BEL/cYiIiIj/cYiIiIiIj/cYiIiIiIiIiIiP9xiIiIiIiIiIiD8evrHhQXH/cf+HH/cf9x/3H/cf+HH/cf9x/3H/cf9x/3H/cf9x/3H/cf9xNPtquwSVcYiI/3GIiP9xiIj/cYiIj/cYiIj/cYiIOQAht//eiI/3GIiIiIiIiI/3GIiIiIiIiIiIiIiIiIiIiIiINlEau67l/4cf+HH/hx/4cf+HH/hx/4cf+HH/hx/3H/hx/4cf9xPVmRsqZucf9x/4cf9x/3H/cf9x/4cf9x/3H/cf9x/3H/cf9x/3H/cf+HH/cf9xj/cf9x/3H/cf9x/3E5eLq3h0X/cYiIj/cYiIiP9xiIiI/3GIiIiI/3E/62GxFJ6P9xiIiIiIiIiIiIiIiIiIiIiIiDIR37/uIP9x/3H/cf9x/3H/cf9x/3H/cY/3H/cf9x/3H/cf9x/3GP9x/zfdGLoi54iP9xiIj/cYiP9xiIj/cYiI/3GIiI/3GIiI/3GIiIj/cYiIiIj/cYiIiIiP9xiIiIiIiDrY67cnFP+HH/hx/4hx/4cf+HH/hx/4cf+HH/hx/4cf+HH/cf+HH/hx/4cf9x/4cf+HH/cf+HH/cf+HH/cf+HH/cf9x/4cf9x/3H/hx/3H/cTeEbbl7koj/cYiIj/cYiIj/cYiIiI/3GIiIiI/3GIiIiIiP9xiIiIg0JH2924L/hx/4cf+HH/cf+HH/hx/4cf9x/4cf9x/4cf9x/4cf9x/4cf9x/4cf9x/3Ew2qKwNV3/cf9x/3H/cf9x/3H/cf9xj/cf9x/3H/cY/3H/cf9x/3GP9x/3E4+Xi4BoeIiP9xiIj/cYiIj/cYiIiP9xiIiIj/cYN5njuWYciIiIiIcf+IiIiIiIiIiIhx/4iIiDQxKbzO1ocf+HH/hx/3H/hx/4cf9x/4cf9x/4cf9x/4cf9x/4cf9x/4cf9x/3H/hx/3H/cf84iNK5dy3/cf9x/3H/cf9xj/cf9x/3GP9x/3H/cf9xj/cf9xj/cf9xj/cf9xj/Pw9JsvC2iIiP9xiIiIiP9xiIiIiIiI/3GIiIgpHm8ajhkOiP9xiIiIj/cYiIiIiP9xiIiIiIiIiP9xiIiIiIiIgzNZ2+ymL/cf+HH/hx/3H/hx/3H/hx/3H/cf+HH/cf+HH/cf9x/3EoMFAajPr+iIiI/3GIiIiIiIiIiIiIiIj/cYiIM8puvTWRcf+HH/cf9x/4cf9x/3H/cf+HH/cf9x/3H/cf9x/3H/hx/3H/cf9x/3H/cf9x/3H/cf9xNDFCvM69j/cf9x/3GP9x/3GP9x/3GP9xj/cf9xj/cY/3GP9x/3GP9xj/cY/3GP9xP91YsSKniIiIiIiI/3GIiIiIiIiIiIiIiIiIiIiIiIiDreYrYhnXH/iIiIiIcf+IiIiHH/iIiIcf+IiIcf+IMj2ZvsJmcf9x/3H/hx/3H/cf9x/3H/cf+HH/cf9x/3H/cf9x/3H/cf9x/3H/cf9x/3H/cf85j/y4cAP/cYiIiIiIj/cYiIiIiIiIiIj/cYiIiIiIiIiIiIMzrPvsUw/4cf9x/3H/cf9x/3H/cf9x/3H/cf9x/3H/cf9x/3H/cY/3H/cf9x/3H/cf9xj/cf9x/3GP9x/3H/cY/3H/cf9xj/cf9xgpAJkqf/ZtcYiP9xiIiP9xiIiP9xiIiP9xiIiI/3GIiIiCL5g0oBZ8uI/3GIiIiIj/cYiIiIiIiI/3GIiIPW6Is5F3iIcf+Icf+Ihx/4hx/4hx/4hx/4hx/4cf+Icf8zDOO98xyHH/cf+HH/cf+HH/cf9x/4cf9x/3H/hx/3H/cf9x/4cf9x/3E8dFm0i6aI/3GI/3GI/3GI/3GIj/cYj/cYiP9xiI/3GIj/J0B5Gqv4bnH/cY/3H/cf9xj/cf9xj/cf9xj/cf9xj/cf9xj/cY/3H/OsyitzNdiP9xj/cYj/cYj/cY/3GI/3GI/3GIj/cYj/cYj/cYiP9xiI/3GIj/cYKK6vWrUVCv9xj/cY/3H/cY/3GP9xj/cY/3GP9xiP9xj/cY/3GP9xiP9xj/cYj/cY/3GI/z/O7rIxEYiHH/iIhx/4iHH/iIcf+Icf+Ihx/4hx/4hxM669vFFCcY/3GP9xj/cY/3GP9xj/cY/3GI/3GP9xj/cYj/cY/3GIN6lvuVaQiIcf+Ihx/4iHH/iIcf+Ihx/4hx/4iHH/iHEjRr9K+5QL/3GP9xj/cf9xj/cf9xj/cY/3GP9x/3GP9xj/cY/3GP9xj/cY/3GP9xj/cY/zY3nrvIYYiIiHH/iIiHH/iIiHH/iIhx/4iHH/iIhx/ztvP7aQwI/3GP9xj/cY/3GP9xj/cY/3GP9xiP9xj/cY/3EsIBEqXf7tj/cY/3GP9xiP9xj/cYj/cY/3GI/3GP9xiP9xiP9xiP8trKg6ZTV8/4cf9x/3H/cf+HH/cf9x/3H/cf9x/4cf9x/3H/cf9x/3H/cf9x/3EmaJZKyXab/3H/cY/3H/cY/3H/cY/3GP9x/3GP9xj/cf9xj/cY/3GP9xj/cY/3GP9xj/NqKzu11MiI/3GIj/cYiP9xiIj/cYiI/3GIiP9xiIiP9xiIiP8/cqeyjVhx/4iIiIcf+IiIhx/4iIiHH/iIhx/4iIL13lSkohq/+Icf+Icf+Icf+Icf+Icf+Icf+HH/iHH/hx/4hx/4cf+HH/iHE4/Cy4A9OP9xj/cY/3GP9xiP9xj/cYj/cY/3GI/3GI/3GP9xiP9xiP9xiP9xiI/3GI/3GIj/cYj/cYiP9xiIN+a8uRlDcf+IiHH/iIcf+Icf+Ihx/4hx/4hx/4iHH/iHH/iHH/hx/4hx/4hx/4PW9dtJCi/3GP9xj/cY/3GI/3GP9xiP9xj/cYj/cYj/cYj/cYj/cYj/cYj/cYj/cYiP9xiP9xg8TK20s1KHH/iHH/iIcf+Ihx/4hx/4hx/4hx/4hx/4hx/4hx/4cf+Icf+Icf+HH/hx/4hx/4cf+HH/Ni1Mu9Kz/3GP9xj/cYj/cY/3GP9xiP9xiP9xj/cYj/cYj/cTVJX7u2oIiHH/iHH/iIcf+Icf+Icf+Icf+Icf+Icf+Icf+C9UU0o6usuIcf+Icf+HH/iHH/hx/4hx/4cf+HH/hx/4hx/4cTV/rbuAUoj/cYj/cYj/cYj/cYj/cYiP9xiI/3GI/3GIj/cYiI/3GIj/cYiI/zAt7bHiEocf+Icf+Icf+HH/iHH/hx/4hx/4cf+Icf+HH/hx/4cf+HH/iHH/hx/3H/hx/4cf+HEzPA69w/H/cYj/cYiP9xiI/3GIj/cYiI/3GIj/cYiI/yxd7xpqIQ7/cYiP9xiI/3GIj/cYiP9xiIj/cYiI/3GIiI/3GIiI/3GIiIj/cYiIiI/3GIiCVSvxrK1A7/cYiIj/cYiIj/cYiIiP9xiIiIiP9xiC/GdGpDmLmIiIj/cYiIiI/3GIiIiIiP9xiIiIiC6gBGpV/7mIiP9xiIiIiI/3GIiIiIiIiP9xiIiCXCLhrD3R6IiP9xiIiP9xiIiI/3GIiIiI/3GIiIiIj/cYiIiIiIiI/3GIiIiIiDAtzrDiMYcf9x/4cf9x/3H/hx/3H/cf+HH/cf9x/3H/cf+HH/cf9xNNQuvCvRiIiI/3GIiIiIiP9xiIiIiIiIiI/3GIiIiIiIiIiIiIiIiIiIMtzuviMRhx/3H/cf9x/3H/cf+HH/cf9x/3H/cf9x/3H/cf9x/3H/cf9xOGjtuJcSiP9xiIiIiIiIiIiIiIj/cYiIiIiIgtCg4aT18e/3GIiIiI/3GIiIiIiI/3GIiIiIiIhFe2y4SYiIiIiIiIiIiIiIiIiIiIiIcTeojLhXc4cf9x/4cf9x/3H/hx/3H/cf9x/4cf9x/3H/cf+HH/cf9xMrpfvkWgiIiIiI/3GIiIiIiIiIiIiIiIiIiCHnohoChd6P9x/3H/cf9xj/cf9x/3GP9x/3GP9x/3H/cY/3H/cY/3E/HT+x4sCIiIiHH/iIiIiIcf+IiIiIcf+IiIhxK7UVKlSurXH/iHH/iHH/iHH/iHH/iHH/iHH/hx/4hx/4cf+IcTj3w7gIPP9x/4cf9x/3H/hx/3H/cf9x/4cf9x/3H/cf9x/4cf9x/3H/MA8TsQHs/3H/cY/3H/cY/3H/cY/3H/cY/3H/cY/3H/cY/3GP9xNSPFu9w6j/cYiP9xiIj/cYiI/3GIiI/3GIiI/3GDI6Fb7F6oiIiIiIiIiIiIcf+IiIiIiIhx/znISLc3t3H/hx/4cf+HH/hx/4cf9x/4cf+HH/cf+HH/cf+HH/gi/oI6ARfciIj/cYiIiIiI/3GIiIiIiIiI/3GIiIiC0x0Bo84v5x/4cf9x/3H/cf9x/3H/cf9x/3H/cf9x/3H/cf9x/3H/cf9xj/cf9x/3H/cf9x/3GCuusTplFOyIiIiIiIiIcf+IiIiIiIiIcf+IiIiEEbfP5Ihx/4iIiHH/iIiIcf+IiIcf+IiHH/iIhx/4NMmLvDZ0cY/3H/cf9x/3H/cf9xj/cf9x/3H/cY/3H/cf9xj/cf9x/3GP9x/3GP9x/3GP9xj/cf9xgz8A69D/GIiIhx/4iIiIiIiIcf+IiIiIiHH/KErRGptS7v9xj/cf9xj/cY/3GP9xj/cY/3GP9xj/cY/3GP9xiP9xj/IeaYGgKWfnH/cf+HH/cf9x/3H/hx/3H/cf9x/3H/cf9x/4cf9x/3H/cf9x/3H/cf9x/3H/cY/3E5a763lEGIiIiP9xiIiIiIiIiIiIiIiIiIcS+J00onYsuIiIiIiIiIiIcf+IiIiIiIhx/4iIiIhx/4iIiIcf+IiIgz2Y2+JnL/cf9x/3H/cf9xj/cf9x/3H/cY/3H/cf9xj/cf9xj/cf9xj/cf9xj/cf9xj/cY/3H/cY/3GP9xj/cf9xj/cY/3GP9xj/cSU9sxq8JM6Icf+Icf+HH/iHH/hx/4hx/4cf+Icf+HH/hx/4cTCjx79cOHGP9x/3H/cf9xj/cf9xj/cf9x/3GP9x/3GP9xj/cf9xj/cf9xj/cY/3GP9x/zXFfLw6g4iIiIiIcf+IiIiIiIiIiIcf+IiIiIiIcf+IiIiIcf+IiIhx/4iIiHH/g4+wK4BP2HH/iIcf+Icf+Ihx/4hx/4hx/4hx/4hx/4cf+E8NTB8rhx/4hx/4cf+HH/iHH/hx/4cf+HH/hx/4cf+HH/hx/4cf9x/4cf+HH/MSK0sO1L/3H/cf9x/3H/cf9x/3H/cY/3H/cf9x/3H/cY/3H/cf9xj/cf9x/3GP9x/3GP9x/3GP9x/3GP9xj/cf9xj/cY/3H/cY/3GP8xI+ew7Bj/cYiIiIj/cYiIiIiI/3GIiIiIiIiIj/cYiIiIiIK3WnOniljP9x/3GP9xj/cY/3H/cY/3GP9xj/cY/3GP9xj/cY/3GP9xK2UvGlmtDnH/cY/3GP9x/3GP9xj/cY/3H/cY/3GP9xj/cY/3GP9xj/NGg+vZfBiHH/iIiIcf+IiIhx/4iIhx/4iIcf+IKrbAiqST94iIiIiI/3GIiIiIiIcf+IiIiIiIiIJ69OWsULGoiP9xiIj/cYiI/3GIiI/3GIiIj/cYiIiP9xMCrOseUx/4cf+HH/hx/4cf9x/4cf+HH/hx/3H/hx/4cf9x/4cf9x/4cf9x/3H/hx/3H/hx/3H/cf+HH/J8jRetNy6I/3GIiP9xiI/3GIiP9xiIj/cYiIj/cYiIiP9xiIiI/3E2yi+6NdCHH/hx/4cf+HH/hx/3H/hx/4cf9x/4cf9x/4cf9x/4cf9x/4cf9x/yepDhq1bx7/hx/4cf+HH/hx/4cf+HH/hx/4cf+HH/cf+HH/hx/4cf9x/4cSoCMhpv3N6IiIiIiIiP9xiIiIiIiIiIiIiIiCbskyqxNs2IiIiHH/iIiIiIiHH/iIiIiIcf+IiDcZhLnme3H/iHH/iHH/hx/4hx/4cf+Icf+HH/iHH/hx/4cf83sO66TxGI/3GI/3GIj/cYj/cYiP9xiI/3GIiP9xiI/3GIiDk2xrfJOYiIiIiIiIiIcf+IiIiIiHH/iIiIiHH/iIiIhx/4iIgviJUaJ3auiI/3GIj/cYiP9xiI/3GIj/cYiI/3GIiP9xiDzHPrU4wf+Icf+HH/iHH/hx/4hx/4cf+HH/hx/4cf+Icf+HH/g43uO4IRxx/3H/cf+HH/cf9x/3H/cf9x/3H/cf9x/3H/cf9x/3H/cf9x/3H/Pmg+s5fBiIj/cYiIiIiIiIiIiIiIiIiIiIMSfyv9gNhx/4iIiIcf+IiIcf+IiIcf+IiHH/iIhx/4LLevGlSFDoiHH/iIiIcf+IiIcf+IiHH/iIhx/4iIcT/oXrEXof9xj/cf9xj/cY/3H/cY/3GP9xj/cY/3H/cY/3GP9xj/N2Xeupohhx/4iIiHH/iIiHH/iIiHH/iIhx/4iIcf+Ihx/4iIcf+Ihx/4hx/4QY1MCCv/iIcf+Icf+Icf+Icf+HH/iHH/iHH/hx/4hx/4cf+IOlJrtq2UcY/3GP9xj/cY/3GP9xj/cY/3GP9xj/cYj/cY/3GP9xg7OpS1xWuI/3GIiIj/cYiIiP9xiIiIj/cYiIiIgruWAaVGn+hx/3H/hx/3H/hx/3H/cf9x/4cf9x/3H/cf+HH/cf9x/3H/cf9x/3H/hx/3H/cf9x/3H/cf9x/3H/cY/3H/cf9x/3H/cf8yiNS+dytxj/cY/3GP9xiP9xj/cYj/cY/3GI/3GI/3GI/3GI/zuWFbZp6v9xiIiIiIj/cYiIiIiIiIiIj/cYg9gNe0fyj/iIcf+Ihx/4hx/4hx/4iHH/iHH/iHH/iHH/hx/4hx/4cf+Icf+HH/iHH/hx/4cf+HH/hODVw/Kv+HH/cf+HH/hx/4cf+HH/cf+HH/hx/3H/hx/4cf9x/4cf864ou3HXSI/3GIj/cYj/cYj/cYiP9xiI/3GI/3GIiP9xiI/3GIiP9xiIj/cYiIj/cYiIj/cYiIiP9xiIiIj/cYiIiIiDoNSrbytYiHH/iHH/iHH/iHH/iHH/iHH/iHH/hx/4hx/4cf+Icf+HH/hx/4cf+Icf+HH/hx/4cf+HH/hx/3H/hx/4cf+HH/cf+HH/hx/3H/hx/3H/OJVLuGq0cYj/cYj/cYj/cYj/cYj/cYj/cYiP9xiI/3GIj/cYiEm47HRx/3GIiI/3GIiI/3GIiIj/cYiIiI/3GIiIiIj/cYiIiIiIiP9xiIiIiIiIiIiIiIiIg1wr+8PUD/cf9x/4cf9x/3H/cf9x/3H/cf9x/3H/cf9x/3H/cf9x/3H/cf9x/yRlcRrZqO6IiIiIiIiIhx/4iIiIiIcf+IiIiHH/MMgLsUf0/3H/cf9x/4cf9x/3H/cf9x/3H/cf9x/4cf9x/3H/cf9x/3H/NrAuuk/RcYiIiIiIiIiIj/cYiIiIiIiIiIiIiIiIiIiIiIiIiIcf+IiIglOz0azEwuiIiI/3GIiIiIiIiIj/cYiIiIiIiIgw5M2xKzL/cf+HH/cf+HH/cf9x/4cf9x/3H/hx/3H/cf9x/4cf8wACSxAOv/cf9xj/cf9xj/cf9xj/cf9xj/cY/3H/cY/3GP9xj/cf8xiviwhQeIiP9xiIiIiIiIiP9xiIiIiIiIiIiIiIiIiIOCZBuNm+cf+IiIiIiIiIcf+IiIiIiHH/iIiCCAj0oo9wtx/3H/cf+HH/cf9x/3H/cf9x/3H/cf9x/3H/cf9x/3H/cf9x/y0jXRpNyi5x/4cf9x/4cf9x/3H/hx/3H/hx/3H/cf9x/4cf9x/3H/Q3uc6Eb/cf9x/3H/cf+HH/cf9x/3H/cY/3H/cf9x/3H/cf9x/3H/cf9xj/cSDvkzoSBsyIiIhx/4iIiIhx/4iIiIcf+IiIhx/4iIhx/zwB7LX+E/9x/3H/cY/3H/cf9x/3GP9x/3H/cY/3H/cf9xj/cf9xj/Mqutv1RSiIiIiIiIiIiIiIcf+IiIiIiIiIM7LMvk0z/3H/hx/3H/cf9x/3H/cf9x/3H/hx/3H/cf9x/3H/cf9xj/cS+RkxoW5s6Ihx/4iIiIcf+IiIhx/4iIhx/4iIhx/4iC7UARoyv+7/cY/3GI/3GP9xj/cY/3GI/3GP9xiP9xiP9xj/cT0TeLPsh4iIiIiIiIiIiIiIiIiIhx/4iIiD2b/bNkAnH/cf9x/3H/cf9x/3H/cf9x/3H/cf9x/3H/cf9x/3H/cf9x/3GP9x/3H/cf9x/zzxNLUOy/9xj/cY/3GP9xiP9xj/cYj/cY/3GI/3GI/3GI/3GI/zy8abVDloiIiIhx/4iIiIiIiIcf+IiIiIhx/4iIiIhx/4iIJlpAOspb/P9x/3H/cY/3H/cf9xj/cf9x/3GP9x/3GP9x/3GP9xj/cf9xj/cY/3H/cY/3GP9xj/cY/3H/cY/3GDmvvbdQQoiIcf+IiIiIcf+IiIiHH/iIiIcf+IiDuyG7VN5HH/cf9x/3H/cf9x/3H/cf9x/3H/cf9x/3H/cf9x/3H/cY/3H/cf9x/3H/cY/0Z9XLgq/3H/cY/3H/cf9xj/cf9xj/cf9xj/cY/3H/cY/3H/cY/3GP9xj/cY/3GP9xMEI7sM3EiIiIiIiIiIiIiIiIiIiIiIhx/4iIiIiIiHH/iIiIiIcf+IiIiIcf+IiIhx/4iIhx/4iIcf+IiIcf8oLhwanR4+iIiIiIiIiIiIiIiIiIhx/4iIiIiIhD25zSRocf+IiIiHH/iIiIcf+IiIcf+IiIcf+IiHH/iIcf8gTKwaHDU+iIiIiIiIiIhx/4iIiIiIiHH/iIiIiHH/PPdftAigcf9x/3GP9x/3H/cY/3H/cY/3H/cY/3H/cY/3H/cY/3GP9x/3GP9xj/cY/3H/cY/3GP9xj/cY/3GP9xj/cYgzvm69QZGHH/iIiHH/iIiIcf+IiHH/iIhx/4iIcf+Ihx/4iIcf+Ihx/4hx/4g3vXe5QoiHH/cf9x/3H/cf+HH/cf9x/3H/cf9x/3H/cf9x/3H/cf9x/3H/cSvWhBpSl76Ihx/4iIhx/4iIhx/4iIcf+IiHH/iIcf+C2qUmplWtmIcf+IiIiHH/iIiIcf+IiIhx/4iIcf+IJV8RStoO64hx/4iIiIhx/4iIiHH/iIiIcf+IiIcf+IiHH/iIhx/4iIcf+Ihx/4iHH/iIcf+Ihx/4hx/4iHH/iHH/iHH/iHH/iHH/iHH/hx/4hx/4cTtzhLWMe/9x/3H/hx/3H/cf+HH/cf9x/3H/cf9x/4cf9x/3H/cf9x/za65btFGv9xj/cYj/cY/3GP9xj/cYj/cY/3GI/3GP9xiP9xN+MHuRz4iIiIiIiIiIiIiI/3GIiIiIiIiIgs+UtqcGtJiIhx/4iHH/iIcf+Icf+Ihx/4hx/4iHH/iHH/NplOu2axj/cY/3GP9xj/cY/3GI/3GP9xiP9xj/cYj/cYj/cYj/cTQmTLzZs4iIcf+IiIhx/4iIhx/4iIcf+IiHH/iIgnPKAarDX+j/cY/3GI/3GP9xj/cYj/cY/3GI/3GP9xiP9xiDMyHb7N4v+IiIhx/4iIcf+IiIcf+IiHH/iIcf+Ihx/ygqJUq9Xav/iHH/iHH/iHH/iHH/hx/4hx/4cf+Icf+HH/iHH/KqEPKoXvDf9xiP9xj/cY/3GI/3GI/3GI/3GP9xiP9xiI/3E9aT+zlsCIhx/4hx/4iHH/iHH/iHH/iHH/hx/4hx/4hx/4cf+II5URKuau7XH/iHH/hx/4hx/4cf+HH/iHH/hx/4cf+HH/K3GjOnjlzP9xiIiI/3GIiIj/cYiIiIj/cYiIiIiP9xIHaOSimXG4cf+Icf+Icf+Icf+Icf+HH/iHH/hx/4cf+Icf+HE6OU22xrKP9xj/cYj/cYj/cY/3GI/3GI/3GI/3GIj/cYj/cYiP9xiP9xOP5PuAGwiHH/iHH/iHH/hx/4hx/4cf+Icf+HH/hx/4hx/4OOUeuBrhcYj/cYj/cYj/cYj/cYiP9xiP9xiI/3GIj/cYiCPIZUrzeauIiP9xiIiI/3GIiIiP9xiIiIiI/3GIiIg/SoqxtXWIcf+Icf+Icf+Icf+HH/iHH/hx/4hx/4cf+HH/g7BvG2+Q7/hx/3H/hx/3H/hx/3H/hx/3H/hx/3H/hx/3H/cf+HE5hgW3efr/cY/3H/cY/3H/cY/3H/cY/3GP9x/3GP9xj/cf9xj/cY/3GCxX9xpKgI5x/4cf9x/4cf9x/4cf9x/4cf9x/4cf9x/4cf9x/3H/hx/3H/cf+HH/cf9x/3H/O1X+tqoBiIiP9xiIiIiIiP9xiIiIiIiIiIiIiIiIiI/3GIiIiIhx/4iIiIiIMIDcsY8j/4cf9x/3H/hx/3H/cf+HH/cf9x/3H/hx/3H/cf9x/3H/cf9x/3H/cf9x/3H/cTN4jr2HcY/3GIiIiIiIiIiIiP9xiIiIiIiIiIiIiIiIiDn6RLcFu4iIcf+IiHH/iIhx/4iHH/iIcf+Ihx/4iHE9jQezcvj/cf+HH/cf9x/3H/hx/3H/cf9x/3H/cf+HH/cf9x/3H/cf9x/3H/cf9x/3E0/M28AzKIiP9xiIiIiIiIiIiI/3GIiIiIiIiIiIiIiIiIiIiIiHH/Pfi+swdBcf+HH/cf9x/3H/cf9x/3H/cf9x/3H/cf9x/3GP9x/3H/cf8qLscajROO/4hx/4hx/4cf+Icf+Icf+HH/iHH/hx/4hx/4JLEWOuTunIiIiI/3GIiIiIiIiP9xiIiIiIiIgkvI9a5DcKcYiP9xiIj/cYiP9xiIj/cYiI/3GIiI/3GIghx1g6BIp8cf9xj/cf9x/3H/cf9xj/cf9x/3GP9x/3H/cY/3H/cf9xj/cTkL77f0EIiIiIhx/4iIiIhx/4iIiIcf+IiIKkEWGnvunv9xiI/3GIj/cYiP9xiI/3GIiP9xiIiP9xLFJxKlrY7YiI/3GIiI/3GIiIj/cYiIiP9xiIiIiI/3EkUhlK6t5riIiIhx/4iIiIhx/4iIiIcf+IiIhx/yVM/DrbMDyIiIiIiI/3GIiIiIiIiIiIiIiIiIN/zouQMXcf+Icf+HH/iHH/hx/4cf+HH/iHH/hx/4cf+HH/hx/4cf9xI6WPGtWnDocf+HH/hx/4hx/4cf+HH/hx/4cf+HH/hx/4cf+HH/MJHDsX48/3H/cf9x/3H/cf9x/3H/cf9x/3H/cf9x/3H/cf9x/3H/cf9xguDhpaXx5a/4iHH/iIcf+Icf+Ihx/4hx/4hx/4hx/4hx/4gxhs+wiTD/cY/3GI/3GI/3GIj/cYj/cYj/cYiP9xiIIbGwOhXk/P+Icf+Icf+Icf+Icf+HH/iHH/iHH/hx/4hxOlbbtqkkj/cf9xj/cY/3GP9xiP9xj/cY/3GP9xj/cYj/cY/3EuyW0aM2ku/3GP9x/3GP9x/3GP9xj/cf9xj/cY/3H/cY/3GP8wrP6xYwGIiIcf+IiIiHH/iIiHH/iIiIcf+IiCg3wyqcg82Ihx/4hx/4hx/4hx/4hx/4hx/4hx/4hx/zNo676XFP9xj/cY/3H/cY/3GP9xj/cY/3GP9xj/cY/3GI/3GP9xRs5coxr/cYj/cY/3GI/3GI/3GI/3GI/3GI/3GIj/cYj/cYiP8u/EkaMDtucf9x/3GP9x/3H/cY/3H/cf9xj/cf9x/3GP9x/3GP9xPVF5s66GiIiIj/cYiIiIiP9xiIiIiIiIj/cYiILLUnGkStjnGP9xj/cY/3GP9xj/cY/3GP9xj/cYj/cY/3GP9xS58cVg6P9xiP9xj/cYj/cYj/cYj/cYj/cYj/cYiP9xiP9xiI/3GIj/cYiDGsK79T1Ihx/4iIhx/4iIcf+Ihx/4iIcf+Ihx/4iHH/iIcf+Icf9E7PzBMIcf+HH/iHH/iHH/hx/4hx/4cf+HH/hx/4hx/4PhAVsu/qcf9x/3H/cf9x/4cf9x/3GP9x/3H/cf9x/3H/cf9x/3H/cf9xg9lKOya1xxj/cY/3GP9xj/cY/3GP9xiP9xj/cY/3GI/3GP9xiP9xiP9xj/cYj/cYj/cYiP9xiP9xiP9xiI/3GIj/cYiP9xiI/3GIOQHUt/4riIiIiIiIiIiIiIiIiIiIiIiIiHH/iDMDNL38y4cf+IiHH/iIcf+Ihx/4iHH/iIcf+Icf+Icf+Ihx/4hx/4hx/4cf+Icf+Icf+DTgKr0f1f9x/3GP9x/3GP9x/3GP9x/3GP9xj/cf9xj/cY/3GP9x/3GP9xj/OttRtySuj/cY/3GI/3GI/3GI/3GP9xiP9xiP9xiI/3GI/3GIj/cYj/cYiP9xg5MSq3ztWIiIhx/4iIiHH/iIiHH/iIiHH/iIhx/4g6/5q2AGVx/3H/cf9x/3GP9x/3H/cf9x/3H/cf9x/3H/cY/3H/cf9x/3GP9x/3H/cY/3H/cf9xj/cf9xj/cf9xj/cf9xj/cf9xj/cY/3GP9x/3GP9xj/cYSW3caSJxj/cY/3GI/3GP9xiP9xj/cYj/cYj/cY/3GI/3GI/3GI/3GIj/cYgywtm/PSb/iIiIiIiHH/iIiIhx/4iIiIcf+IiIcTcsQbjTvocf+Ihx/4iHH/iIcf+Ihx/4hx/4hx/4iHH/iHH/iDLi6b4dFnH/cY/3H/cf9xj/cf9x/3GP9x/3GP9x/3GP9x/3GP9x/3Epxcba06OSiIiIiIiIiIiIiIiIiIiIiIiIgm3kua4htGcY/3GP9x/3GP9xj/cf9xj/cY/3GP9xj/cY/3GP9xj/cY/3GP9xiP9xj/cY/yH77DohQTz/cf9x/3H/cf9x/3H/cf9xj/cf9x/3H/cf9xj/cf9x/3GP8jO1ka7Epucf+HH/hx/4cf+HH/hx/4cf+HH/cf+HH/hx/3H/hx/4cf9xNoP9unwCiI/3GIiP9xiIj/cYiI/3GIiI/3GIiIj/cT7mfLIZg4cf+Icf+HH/iHH/iHH/hx/4cf+Icf+HH/hx/4cf+Icf+HH/hx/4cf9xIGoDGgpfzoiIiI/3GIiIiIiIiIj/cYiIiIiIiIJzQ6Sry8W3H/iIhx/4iHH/iIcf+Ihx/4hx/4iHH/iHH/gqQel6q+FoiP9xiIiP9xiIiP9xiIiIj/cYiIiI/3E3L7q50EWHH/iHH/iHH/iHH/iHH/iHH/hx/4hx/4hx/4cf+DM4f77HgP9xiP9xiI/3GI/3GIj/cYiP9xiI/3GIj/cYgloAY61f+c/3H/cf+HH/cf9x/4cf9x/3H/cf9x/3H/hx/3H/cf9x/3H/cf9x/3H/cf9x/3H/cf9x/3H/cf9x/3H/cY/3H/cf9x/3H/cY/3E5rR23UuKIiIiIiIiIiIiIiIiIiIiIiIiIPmsPs5Tw/3H/cf9x/3H/cf9x/3H/cf9x/3H/cf9x/3H/cf9x/3H/cf9xJwpwGp9Y/ohx/4iIiIiIiIiIiIcf+IiIiIiIcf+IiIiIcf+DGqFLBl6/+Icf+Icf+Icf+Icf+Icf+HH/iHH/hx/4hx/4cTumN7RZyHH/cf9x/3GP9x/3H/cf9x/3GP9x/3H/cf9xj/cf9x/3GP9x/3GP9x/3GP9x/3GP9x/3GP9xj/cf9xj/cTvLQ7U0vI/3GI/3GIj/cYj/cYj/cYiP9xiP9xiI/3GIj/cYiI/3GIiP879fe2CgiIiIcf+IiIiIhx/4iIiIcf+IiIhx/4iIhx/zZ837qDIHGP9x/3GP9xj/cY/3GP9x/3GP9xj/cY/3GP9xj/cYj/cY/3GP9xiP9xMd99vyCChx/4iIiHH/iIiIcf+IiIcf+IiHH/iIhxJGqgKslV/YiIcf+IiHH/iIhx/4iHH/iIcf+Ihx/4gjC6Fa/0Xqcf9xj/cY/3GP9x/3GP9xj/cY/3GP9xj/cY/3GP9xiP9xj/cYNFJ+vK2BiHH/iIiHH/iIiHH/iIhx/4iHH/iIhx/4iCRTsjrqxNyP9xiP9xj/cYj/cY/3GI/3GI/3GI/3GI/3GI/3GDDeYbAxno/3GIiP9xiIj/cYiI/3GIiI/3GIiIj/cYggU2QqC8m9cYiIiIiIiIiIiIiIiIiIiIiIiIiIcTdXu7ioRHH/hx/3H/hx/3H/hx/3H/hx/3H/cf+HH/cf9x/3H/hx/zj+YbgBnnH/cf9x/3H/cf9x/3GP9x/3H/cf9x/3H/cY/3H/cf9x/3GP8+3fKzIg3/cY/3GI/3GP9xj/cY/3GP9xiP9xj/cY/3GI/3GI/3GP9xiP9xiP9xiP9xNK1TvFKs/3GIiIj/cYiIiI/3GIiIiIj/cYiIiIiIj/cYhIr3yFCIiIiIiIiIiIiIiIiIiIiIiIiIO4uGtXR5iIcf+Icf+Icf+Icf+Icf+Icf+HH/iHH/hx/zfnTLoYs/9xj/cY/3GP9xj/cY/3GP9xiP9xj/cY/3GI/3GI/0zvHFEOiP9xiP9xiP9xiP9xiP9xiI/3GI/3GIj/cYiP831w26KPKIcf+Ihx/4iHH/iHH/iIcf+Icf+Icf+Icf+Icf+Icf+HH/iHH/iHH/hx/4cf+Icf+HH/hx/4JLcbSvSOS/9xj/cf9x/3H/cY/3H/cf9xj/cf9x/3GP9x/3GP9x/3GP9x/3EjMu8a3NEOcY/3H/cf9xj/cf9x/3GP9x/3GP9x/3GP9x/3GP9x/3GP9xj/cf9xOG9xt5COcY/3GP9xiP9xj/cYj/cY/3GI/3GI/3GP9xiP9xiP83zGi6M5eIcf+IiIiIiIiIiIiIiIhx/4iIiIiILCK5Kl3UbYcf+HH/hx/4cf+HH/hx/4cf+HH/cf+HH/hx/3H/hx/4cf9x/z0dWrTipYj/cY/3GI/3GP9xiP9xiP9xiP9xiP9xiP9xiP9xiP9xiI/3GIj/cYiP9xiI/3GINLw9vEPCiIcf+Ihx/4hx/4hx/4hx/4hx/4hx/4cf+Icf+Icf+HH/hx/4hx/4cf+Ci08kqksNuHH/hx/4cf+HH/iHH/hx/4cf+HH/hx/4cf9x/4cf80vp68QWFxiI/3GIj/cYiI/3GIiP9xiIj/cYiIg57zG3EM6Ij/cYiIiIiIj/cYiIiIiIiIiI/3GILB+iOl4F3HH/cf+HH/cf9x/3H/cf9x/3H/cf9x/3H/cf9x/3GP9x/3H/cf87UIi2r3eI/3GIj/cYiP9xiI/3GIiP9xiIiP9xiIj/cYg5INK33y2IiIiP9xiIiIiIiIiIiIiIiIiIKWxgmrk59ocf+Icf+HH/iHH/hx/4cf+HH/hx/4cf+HH/hx/4cf8pujRqpFy5cf+HH/hx/4cf+HH/hx/4cf+HH/hx/4cf9x/4cf+HH/I8OTKvPGzf+HH/cf9x/4cf9x/3H/cf9x/3H/hx/3H/cf9x/3H/cf9x/3H/cf8tIWpKXelbcYj/cY/3GI/3GP9xiP9xiP9xiP9xiP9xiP9xiP9xiI/3GIIjCSei322P+Ihx/4iIcf+Ihx/4iHH/iHH/iIcf+Icf+INl3du6Ii/3GP9xj/cY/3GP9xj/cY/3GP9xj/cYj/cY/3GCvKCTpjX2yHH/cf+HH/cf+HH/cf9x/4cf9x/3H/cf+HH/cf9x/3H/cf+HH/K2S3iqm0h/9x/3H/cf9x/3H/cf9x/3H/cf9x/3GP9x/3H/cf9x/3H/cf9xj/cSN2Tlr4mxpx/4cf+HH/hx/3H/hx/4cf9x/4cf+HH/cf+HH/cf+HH/LmfDKjmDzXH/hx/3H/cf9x/3H/cf9x/3H/cf9x/3H/cf9x/3H/cf9x/3GP9x/yx95SpoIa3/cY/3GP9xj/cY/3GP9xj/cYj/cY/3GI/3GP9xiP9xiP9xIWQPGgq/Do/3GP9xj/cY/3GP9xj/cY/3GI/3GP9xj/cYj/cYj/cY/3GI/3GI/3GI/3GI/3GIj/cYj/cYiP9xg0pXy8WoOIhx/4iIcf+Ihx/4iHH/iIcf+Icf+Ihx/4hx/4hx/4hx/4hx/4hx/4hx/4hx/4cf+Icf+HH/hx/4hx/4InifGvh2DnH/iHH/iHH/hx/4hx/4hx/4cf+HH/iHH/hx/4cf+HH/P2W7sppEj/cY/3GP9xj/cYj/cY/3GI/3GP9xiP9xiP9xj/cYj/cYIk8KKvsPXYiIiIiIiIiIiIiIiIcf+IiIiCWIyIr3c3eIcf+IiIiHH/iIiIcf+IiIcf+IiHH/iIiHEzj168cKFxj/cf9xj/cf9xj/cY/3H/cY/3GP9xj/cY/3GP9x/3GP9xgjI7Z6DsSYiHH/iIhx/4iHH/iHH/iIcf+Ihx/4hx/4hxKZ9QKoYK/f+Ihx/4hx/4iHH/iHH/iHH/iHH/iHH/g9BG60+5GP9xj/cY/3GI/3GP9xiP9xiP9xiP9xj/cYj/cYiCIqxWoeU6n/cYiP9xiP9xiI/3GIj/cYiP9xiIj/cYiI/3GIiP9xiIiP9xiIiDjHnrg4YXH/hx/4cf+HH/iHH/hx/3H/hx/4cf+HH/hx/4cf9x/4K0f3uruAhI/3GIiP9xiI/3GIiI/3GIiP9xiIiP9xiIgxbv6woQH/hx/4cf+HH/hx/4cf+HH/cf+HH/hx/4cf9x/4cf9x/4cf+HH/cf9x/4cf9x/4cf9x/3EvlqAqFpX9cf+HH/cf+HH/cf+HH/cf9x/4cf9x/3H/cf+HH/cf9x/3H/cf9xPcu9szRCiP9xiIiIj/cYiIiIiI/3GIiIiIiIiI/3E58t+3DSCHH/cf9x/3H/hx/3H/cf9x/3H/hx/3H/cf9x/3H/cf9x/3H/cTcvfrnQgYiP9xiIiIiIiIiIiIiIj/cYiIiIiIgrV/s6eoBMj/cYiP9xiI/3GIj/cYiP9xiIj/cYiI/3GIg/pmuxWZSIcf+Ihx/4iHH/iHH/iIcf+Icf+Icf+Icf+Icf+CoyQUqM2+uHH/iIcf+Ihx/4iHH/iHH/iHH/iIcf+Icf+HH/KXV1Kpiorf9x/4cf+HH/cf+HH/cf+HH/cf+HH/cf9x/4cf9x/3H/PjPJs8w2/3GI/3GI/3GI/3GI/3GI/3GI/3GIj/cYiP9xiDLpsr4WTf9xiIiIj/cYiIiIiP9xiIiIiIiIiP9xPZLts20Shx/4cf+HH/cf+HH/cf+HH/cf+HH/cf+HH/cf9x/4cf9x/3H/cf+HH/cf9x/3H/hxKa3eKoUiHYj/cYiIj/cYiIiP9xiIiIiP9xiIiIiI/3GIiIiIiIiIj/cYiIiIiIOqJ9tl2Chx/3H/hx/3H/hx/3H/hx/3H/hx/3H/cf+HH/cf9x/4cf9x/3H/cf9x/zXIhrw3ef9xj/cY/3GP9xiP9xj/cY/3GP9xiP9xj/cYj/cY/3Ep/FWqsDqlcY/3H/cY/3GP9x/3GP9xj/cY/3H/cY/3GP9xj/cY/3GI/zU+H73B4P+IiIcf+IiIcf+IiHH/iIhx/4iHH/iIcSHueHoiGHiIj/cYj/cYj/cYiP9xiI/3GIj/cYiP9xiIj/OE9+ubCBhx/4hx/4hx/4cf+Icf+HH/hx/4hx/4cf+HH/hxJ5xsWrY5OoiIcf+IiIiIiIcf+IiIiIcf+IiIhx/4MqFuvl6Rcf9x/3GP9x/3H/cY/3H/cY/3H/cY/3H/cY/3H/cY/3GP9xOr/dtkAiiIiIiIiIiIcf+IiIiIiHH/iIiDdC6rq9Ff+HH/cf9x/3H/hx/3H/cf9x/3H/hx/3H/cf9x/3H/cf9x/3H/ORaruOlUiIiP9xiIiP9xiIiIj/cYiIiIj/cYiIgzZ0++mLD/hx/3H/hx/3H/hx/3H/hx/3H/hx/3H/hx/3H/cf9x/4cf84Eke57bj/cY/3GP9xj/cY/3GI/3GP9xj/cYj/cY/3GI/3GCFJaioMaV2IiIiIiIiIiIiIiIiIiIiIiIiCwvVVp9CqqP9x/3H/cY/3H/cY/3H/cY/3H/cY/3GP9x/3GP9xj/cY/3EkH/8azgAOcY/3GP9x/3GP9x/3GP9xj/cf9xj/cY/3GP9xj/cYIK6iKgYV3XGP9xj/cY/3GI/3GP9xiP9xiP9xiP9xiP9xiP9xg9zU+zMrCHH/iHH/iIcf+Icf+Icf+Icf+Icf+HH/iHH/hx/zFpGLCm5/9x/3H/cf9x/3GP9x/3H/cf9xj/cf9x/3GP9x/3GP9x/3GP9xI2xWqho6lXH/cf9x/3H/cf9x/3H/cY/3H/cf9x/3H/cY/3H/cf9xj/cf9xg9vn6zQYFx/4iIiIiIiIiIiIiIcf+IiIiIiIcTvG/LU5A/9x/3H/cf9x/3H/cf9x/3H/cf9x/3H/cf9x/3H/cf9x/3GP9x/3H/cf9x/3GP9x/3H/cY/3H/cf9xj/cf9xj/cf9xj/cf83gz+6fMCIiIcf+IiIiIiHH/iIiIhx/4iIiHH/g81ay1KlP/cf9x/3H/cf9x/3H/cY/3H/cf9x/3GP9x/3H/cf9xj/cf9xj/cf9x/3GP9x/3GP9x/3GP9xj/cf9xj/cY/3E/JXyx2oOIiIiIiIiIiIiIiIhx/4iIiIiIgsIz1Kfcwr/4cf+HH/cf+HH/cf+HH/hx/3H/hx/3H/cf+HH/cf+HH/cTjwmLgPZ4j/cY/3GP9xiP9xj/cYj/cYj/cYj/cY/3GI/3GIj/NwD9uv8Ccf+IiHH/iIcf+Ihx/4hx/4iHH/iHH/iHH/iHEuflAaGBr+cYj/cYj/cYj/cYj/cYj/cYiP9xiI/3GIj/cYiCKTphrmxZ5x/3H/cf9x/3H/cf9x/3H/cf9x/3H/cf9x/3H/cY/3H/cf9x/3E6uPa2RwmI/3GIj/cYj/cYiP9xiI/3GIj/cYiI/3GIiP9xiIj/cYiIOiz8ttMDcf+Icf+Icf+Icf+HH/iHH/hx/4hx/4cf+HH/iHH/hx/4cf+HH/hx/4cf+HH/hx/zVPRbuwunH/cf9x/3GP9x/3H/cf9x/3H/cY/3H/cf9xj/cf9x/3FCgUzn6/9x/3H/cY/3GP9x/3GP9x/3GP9xj/cY/3H/cY/3GP9xj/NBpkvOWbcYiP9xiI/3GIiP9xiIj/cYiI/3GIiI/3GDNgnb2fYocf+HH/iHH/hx/4hx/4cf+HH/hx/4hx/4cf+HH/hx/3H/hx/4cf+HH/hx/3H/hx/4cf9x/4cTgD5bf8GnH/cY/3H/cf9xj/cf9xj/cf9xj/cf9xj/cY/3H/cY/3GP80cHW8j4pxiIj/cYiP9xiIj/cYiIj/cYiIj/cYiIg6QZW2vmqIiIcf+IiIiIiIhx/4iIiIiHH/iIiIhx/4iIiHH/iIiHH/iIhx/4iINlRju6uc/4hx/4cf+Icf+HH/hx/4hx/4cf+HH/hx/4cf+HH/hx/4cf+HH/cf+HH/hx/4cf9x/4cf9x/4cf9xOiksttbT/3GI/3GIj/cYiP9xiP9xiIj/cYiP9xiIj/cYKak2OpVsnP9x/4cf9x/3H/cf9x/4cf9x/3H/cf9x/3H/cf9x/3H/cf8zHP6+4wGIiIiIiIiIiIj/cYiIiIiIiHH/iIg1thG7Se6Icf+IiIiIiIcf+IiIiIcf+IiIiHH/iDxG/bS5AnGP9x/3H/cf9xj/cf9x/3GP9x/3H/cY/3H/cY/3H/cY/3GP81L7y80EOIiIiIiIiIiIiIiIhx/4iIiIiIiIMIcOsYjx/3H/cf9x/3H/cf9x/3H/cf9x/3H/cf9xj/cf9x/3H/cf9xj/cf9xNi3eutIhiIiIiIiIiIiHH/iIiIiIiIiIcf+IiIiDu6xrVFOYhx/4cf+HH/hx/4hx/4cf+HH/hx/4cf9x/4cf+HH/g5C1m39KZxj/cf9xj/cY/3GP9xj/cY/3GI/3GP9xj/cYgoXuMamhHO/4cf+Icf+HH/hx/4cf+HH/hx/4cf+HH/hx/3H/hx/4PBoUteXr/3H/cf9x/3H/cY/3H/cf9x/3H/cf9x/3H/cY/3H/cf9x/3GCUAeirP+F2I/3GIiP9xiIiP9xiIiP9xiIiP9xiIiIj/KYQCGoe/3nH/cf9x/4cf9x/3H/cf9x/4cf9x/3H/cf9x/3H/cf9x/3H/cf9xM2g2vZfJ/3GI/3GP9xj/cYj/cY/3GI/3GI/3GI/3GI/3GI/3GI/3EtdRVKWK6r/3GIj/cYiI/3GIiI/3GIiP9xiIiI/3Ev2bAqImT9j/cYiIj/cYiIiP9xiIiIj/cYiIiIgyyo2+NXKHH/hx/4cf+HH/hx/4cf+HH/hx/4cf9x/4cf+HH/cf8k0zEa0szuiIiI/3GIiIiIiI/3GIiIiIiIiIiIiIOWxLt5O0hx/4cf+HH/hx/4cf+HH/hx/4cf+HH/cf+HH/hx/4cf9x/zr7jbcEcv9xiP9xiIj/cYiP9xiIj/cYiI/3GIiI/3GIiI/3GIiIj/cYLzQSily+14/3GI/3GI/3GI/3GI/3GIj/cYj/cYiP9xg+ccSyjjuIj/cYiIiIiIiIiIiIiIiIiIiIiII71GGtQrnnGP9xj/cY/3GP9xiP9xj/cYj/cY/3GI/3GP9xiP9xgqUI8aevcOj/cY/3GI/3GP9xj/cYj/cY/3GI/3GI/3GP9xiP9xiP9xiION9duCCiiHH/iIhx/4iHH/iIcf+Ihx/4iHH/iIcf+IJT6DWuwXyv9xj/cYj/cY/3GI/3GI/3GI/3GI/3GI/3GI/3GIPJnXtGYoiIiIiIiIcf+IiIiIiIiIiIhx/4iIJ1xyaso42YiIiIiIiIiIiIiIiIiIiIiIcf+IiIiIg05829GDL/cf9x/3H/cf9x/3H/cf9x/3H/cf9x/3H/cf9xj/cf9xKVogGnpd/oiIiIiIhx/4iIiIiIiIcf+IiIiDI7Hr/E4f9x/3H/cf9x/3H/cf9x/3GP9x/3H/cf9xj/cf9x/3GP9x/zap3btWIoiIiIiIiIiIiIiIiIiIiIiIcf+IiIiIiIhx/4hLZbxZpIhx/4iIhx/4iIhx/4iIhx/4iIcf+Ihx/4iIcf+Ihx/4hx/4iHH/iHH/iIcf+IL5YOGiafHoiIhx/4iIhx/4iIcf+IiHH/iIcf+Ihx/4iHH/Pmtxs5SO/4cf+Icf+Icf+HH/iHH/hx/4cf+Icf+HH/hx/4LoMTGjfOzoiP9xiIiIiI/3GIiIiIiIiIj/cYiIiCfBGFrD7nr/cf9xj/cf9x/3GP9x/3GP9x/3GP9xj/cf9xj/cY/3EjwXhK8+h7/3GIj/cYj/cYiP9xiIj/cYiP9xiIj/cYg9fHuzg4SIhx/4iHH/iIcf+Ihx/4hx/4hx/4iHH/iDkHyrf4NXGP9x/3GP9x/3GP9x/3GP9x/3GP9x/3GP9xj/cf9xj/cY/3E0U0y8rLOIiIiIiIiHH/iIiIiIiIiIcf+IiIiIiHH/iIiIhx/4iIiHH/iIiIcf+IiHH/iIhx/4iIcf+IiHH/iIcf+Ihx/4hx/4iHH/iHH/iHH/NoRqu3uVj/cf9x/3GP9x/3H/cY/3H/cY/3H/cY/3H/cY/3H/cY/3GP9x/3GP9xj/cY/3H/cY/3GP9xj/cY/3GI/3GP9xj/L4d2GjeInv+HH/hx/3H/hx/4cf9x/4cf9x/4cf9x/3H/hx/3H/g6zFm3M6aI/3GP9xiP9xiP9xj/cYj/cYj/cYiP9xiP9xiP9xiI/3GIj/M9Mevyzh/4iHH/iHH/iHH/iHH/iHH/iHH/iHH/hx/4hx/4cf8zkc29bjJxiP9xj/cYj/cYj/cY/3GI/3GI/3GIj/cYj/cYglRRAau67+iHH/iHH/iHH/hx/4hx/4cf+HH/iHH/hx/4cf+HEgGYo6H2dciIhx/4iIiIiIhx/4iIiIhx/4iIiIcf+Igs1A4qYr8d/3H/cf9x/3H/cf9xj/cf9x/3H/cf9x/3H/cY/3H/cf9x/yuG6yp3kU2IiIj/cYiIiP9xiIiIiP9xiIiIiIj/cTkvzrjQMf9x/4cf9x/4cf+HH/cf+HH/cf9x/4cf9x/4cf9x/3H/cf+HH/cSzn9SpRgK3/cf9xj/cf9xj/cf9xj/cf9xj/cf9xj/cY/3GP9x/3GP9xj/NEHuvb4RiIiIcf+IiIiHH/iIiHH/iIiHH/iIiHH/ObHuuE4R/3GP9xj/cf9xj/cY/3H/cY/3GP9xj/cY/3GP9xgl9RA6wK78iIiIhx/4iIiHH/iIiIcf+IiHH/iIiHH/iIhx/4iHH/iIcf+Ihx/4iHH/iHH/iIcf+Icf+Icf+Icf+Icf+Icf+HH/iHH/g0dm28iZJxj/cYj/cY/3GP9xiP9xiP9xj/cYj/cYj/cYj/cYj/cYj/cYiP9xiI/3GI/3GIiP9xiI/3EvO6EqHEXtcYiP9xiIj/cYiIj/cYiIj/cYiIiP9xiIiI/3GIiIiIj/cYiDN+9r6BCf+IiIcf+IiIcf+IiHH/iIcf+IiHH/iIcf+Ihx/4hx/4iHH/iHH/iHH/iHH/K4iUGmd2vv9xiIiI/3GIiIiP9xiIiIiI/3GIiIiIJNxKGsI7XnGP9xiP9xiP9xiP9xiP9xiP9xiP9xiP9xiI/3GIPOrytBUNiIiP9xiIiIiP9xiIiIiIiI/3GIiIiIiDcqu7nVRHH/hx/4cf+HH/hx/4cf+HH/hx/4cf+HH/cf+HH/hx/3H/hx/3H/hx/3H/hxNVfuu6gR/3GIiI/3GIiIj/cYiIiI/3GIiIiIiEx2vEiUiI/3GIiIiIiIiIiIiIiIiIiIOoXstnoTcf+HH/cf+HH/cf9x/4cf9x/3H/hx/3H/cf9x/4cf9x/3H/cf9x/3H/cf+HH/cf9x/3H/cf9x/3H/cf9xj/cf9x/3H/cf9x/3Et7F0aMToucf9x/3H/hx/3H/cf+HH/cf9x/3H/hx/3H/cf9x/3H/cf9x/3H/RfWswKX/cY/3H/cf9x/3H/cf9x/3H/cY/3H/cf9x/3GP9x/3H/cYJurWOrFSnHH/iHH/iIcf+Ihx/4hx/4hx/4hx/4hx/4hx/4gz8h6+DeGP9xiP9xj/cY/3GI/3GI/3GP9xiP9xiP9xiP9xiP9xiI/3GI/3GIj/cYiP9xiDlRn7euYHH/iHH/hx/4hx/4cf+HH/iHH/hx/4cf+HH/hx/4cf+HH/hxMdDNvy8yiP9xiI/3GI/3GIj/cYiP9xiI/3GIiP9xiIj/cYiI/3GIg7r1O1UKyIiIiIiIiIiI/3GIiIcf+IiIiIiIiIiIiIiIiIhx/4iIiIiIhx/4PitGstS5hx/4cf+Icf+HH/hx/4cf+Icf+HH/hx/4cf+HH/cf+HE9e+KyhB1x/3H/cf9x/3H/hx/3H/cf9x/3H/cf9x/3H/cf9x/3H/cf9x/3H/MChZseem/3GIiP9xiI/3GIiP9xiIj/cYiIj/cYiIj/cYiIM7Ldvk0i/4cf+HH/iHH/hx/4cf+HH/hx/4cf+HH/hx/4cf9x/4cf+HH/cf+HH/hx/zY2LrvJ0f9xiIj/cYiI/3GIiP9xiIiP9xiIiP9xiIiIj/cYiIgwiF6wh6GHH/hx/4cf+HH/cf+HH/hx/4cf9x/4cf+HH/cf+HH/cf+HH/PHa1tYlK/3GP9x/3GP9x/3GP9x/3GP9xj/cf9xj/cY/3H/cY/3GP84Yxy5nOOIiIiIcf+IiIiIiIiIiIhx/4iIiDjF/bg6AnH/cf9x/3H/cf9x/3H/cY/3H/cf9x/3H/cf9xj/cf9x/3GP9x/3H/cY/3H/cf9xj/cf9xj/cf9xj/cY/3H/cY/3GCjljhqRpx7/cf9x/3GP9x/3H/cf9xj/cf9x/3GP9x/3GP9x/3GP9x/3GP9x/yoRRxp+646HH/iHH/hx/4cf+HH/hx/4cf+HH/cf+HH/hx/4cf8sZu8aaZEO/4hx/4cf+HH/cf+HH/hx/4cf+HH/cf+HH/hx/3H/hx/zXQ3rsvIXGIiP9xiIj/cYiIiP9xiIiI/3GIiIiI/zpB3ri+If+HH/cf+HH/hx/4cf9x/4cf9x/4cf+HH/cf9x/4cf9x/4cTxp/bSWAo/3GIiP9xiIiI/3GIiIj/cYiIiI/3GDa3BLpI+4iIiIiHH/iIiIiIiIiHH/iIiIiIcf+CogYCp9+f2IiIhx/4iIiIiIcf+IiIiHH/iIiIcf8tPdcaTCKOiIj/cYiIj/cYiIiP9xiIiIj/cYiIiC/DAhoTz95x/3H/hx/3H/cf9x/3H/cf+HH/cf9x/3H/cf9x/3H/cf9x/3H/P8X+sjoBiIiIiIiIiIiIiIiIiIiIiIiIiIiIiIhxPMhyszeNiHH/iIiHH/iIiHH/iIhx/4iHH/iIhx/zgqxbnVOv+HH/cf+HH/cf+HH/hx/3H/cf+HH/cf+HH/cf9x/0kp7H1hcf9x/3H/hx/3H/cf9x/3H/cf9x/3H/cf9x/3H/cY/3H/cf9x/3E3+KW4B1pxiP9xj/cYj/cYj/cYj/cYj/cYj/cYj/cYiDOtFr1S6YiIiIiIiIiIiIiIiIiIiIiIiIiIiIPFmdtKZicf9x/3H/cf+HH/cf9x/3H/cf9x/3H/cf9x/3H/cf9x/3H/cf9x/3H/cf9xj/cf9x/3H/cf9xj/cf9x/3H/cY/3H/cY/3H/cTCQvLB/Q4iIj/cYiIiIiIiIiIiHH/iIiIiIiIgosm8qlNkNcf9x/3H/hx/3H/cf9x/3H/cf9x/3H/cf9x/3H/cf9x/3H/cf9x/y0ogxpNd86IiIiIcf+IiIhx/4iIhx/4iIcf+IiHH/iIgjJNoa7bJeiIiIiIiIiIiIiIiIiIiIiIiIiCacbKr2OTWIcf+IiIcf+IiHH/iIhx/4iHH/iIcf+Ihx/zYgnbvfYv9x/3GP9x/3GP9xj/cY/3GP9x/3GP9xj/cY/3GI/yznGzpxjkz/hx/3H/cf9x/4cf9x/3H/cf9x/3H/hx/3H/cf9x/3H/cf84thW4Sepxj/cY/3GP9xj/cY/3GP9xj/cYj/cY/3GP9xiP9xg6sja2TcmIiI/3GIiIiIiIiP9xiIiIiIiIiIgyeT6/hsH/cf+HH/cf+HH/cf9x/4cf9x/3H/cf9x/4cf9x/3H/cf9x/3H/cf9x/4cf9x/3H/cf9x/3GP9x/3H/cf9x/3EzWuO9pRz/cf9xj/cY/3GP9xiP9xj/cY/3GP9xiP9xj/cYj/cY/3GI/zBYKLG314iIiIiIiIiIiIiIiIiIcf+IiIg8KmK01Z2Icf+IiIcf+IiIcf+IiHH/iIhx/4iHH/iIgqmc8admMOiHH/iIiHH/iIhx/4iIcf+Ihx/4iHH/iDUOmLvxZ3H/cf9x/3H/cf9x/3H/cf9x/3H/cf9x/3H/cf9x/3H/cf9xMW/SvpAtcY/3GP9x/3GP9xj/cY/3GP9xj/cY/3GP9xj/cY/3GP9xj/cYj/cY/3GI/3GP9xiP9xiP9xiP9xiP9xiP9xiD1bvLOkQ4cf+IiIcf+Ihx/4iIcf+Ihx/4iHH/iIcf+CN9zxroIw6HH/iIhx/4iHH/iIcf+Ihx/4iHH/iIcf+Icf+Icf+Icf+Icf+Icf+Icf+HFDGuzOUXH/hx/4cf+HH/hx/4cf+HH/hx/4cf+HH/hx/3H/hxNOFaux6lcY/3GP9xj/cYj/cY/3GI/3GI/3GP9xiP9xiP9xiI/3GI/3GI/3GIj/cYiDyNPrRywYiHH/iHH/iHH/iHH/iHH/iHH/iHH/hx/4hx/4cf+Ck3UCqMiv2Icf+Icf+Icf+HH/iHH/hx/4hx/4cf+HH/hx/4cf+HH/Ngm9uvZCcYj/cYj/cYj/cYiP9xiP9xiI/3GIj/cYiP9xiI/3GIiP9xiIiD6iSrJdtXH/iIhx/4iIcf+IiHH/iIcf+Ihx/4hx/4iHEhAJIa//beiP9xiI/3GIj/cYiP9xiI/3GIiP9xiIj/cYMlbUvqkriIiIiIiIiIiIcf+IiIiIiIiIiC165EpoUbv/iIiIhx/4iIiHH/iIiHH/iIiHH/iIhx/ys2ABpsn/7/cY/3GP9xj/cY/3GP9xj/cY/3GP9xiP9xj/cYj/cY/zZgcbqfjnGIj/cYj/cYiP9xiI/3GIiP9xiI/3GIiP89bSG0kt6P9xiIiIj/cYiIiIiI/3GIiIiIiIiI/zsj5bfcGv+IiIhx/4iIcf+IiHH/iIhx/4iHH/iIcf+Ihx/4iHH/iHH/iDI+Mb/Bzv+Icf+HH/iHH/hx/4cf+HH/iHH/hx/4cf+HH/hx/4cf9x/4cf+HH/hx/3H/hx/4cf9x/4cf9x/4cf9x/4cf9x/3H/hx/3H/cf+HH/cf859024CLKI/3GIiI/3GIiIj/cYiIiP9xiIiIiI/3GIiIiIiIj/cYiIiIiIiIiIiIiIiDeWWrlppYcf+Icf+HH/hx/4cf+HH/hx/4cf+HH/hx/3H/hx/4cf9x/4cf+HH/cf+HH/cf+HH/cf+HH/cf9x/4cf9x/3H/hx/zGGHbCJ4oiP9xiIj/cYiIj/cYiIiI/3GIiIiP9xiIiIiIj/cYiIiIiIiIiP9xiIiDHDPr88wXH/cf+HH/cf+HH/cf9x/4cf9x/3H/hx/3H/cf9x/4cf9xLXQlGki9rv+IiIiIcf+IiIhx/4iIiHH/iIiHH/iIguNYZKTKebhx/4hx/4hx/4hx/4cf+Icf+HH/hx/4hx/4cf+HH/KYbRSpeS63H/iHH/hx/4hx/4cf+Icf+HH/hx/4cf+HH/hx/4cf+HH/PuNkshybcf9x/3H/cf9x/3H/cf9x/3H/cf9x/3H/cY/3H/cf9x/3H/cf9xj/cf9x/3GP9x/3H/cY/3H/cf9xj/cf9xj/cY/3H/cY/3H/cY/3GP9xj/cf9xj/cYOmwBtpP+j/cY/3GP9xiP9xj/cYj/cYj/cYj/cYj/cYj/cYj/cYj/cYiP9xiP9xNgDGuv85iIiIiIiHH/iIiIiIiIiIiIiIhxMUtuvrSRcf9x/3H/cf9x/3H/cf9x/3H/cf9xj/cf9x/3H/cf9xj/cf9xKF4MGpofPv9x/4cf9x/4cf9x/3H/hx/3H/cf+HH/cf9x/3H/hx/3H/cf9x/3H/cf9x/3H/cf9x/3H/cf9x/3H/cf9x/zQH/b34AoiIiIiIiIiIiI/3GIiIiIiIiIiIiIiHH/iIiIiIiIiD0sXrTTof9x/3H/cf9x/3H/cf9x/3H/cf9x/3GP9x/3H/cf9x/3H/cS2QpGpW9blx/3H/cf9x/3H/cf9xj/cf9x/3H/cY/3H/cf9xj/cf9x/3GCJ9MDr4LPyIiIiIiIiIiIiIcf+IiIiIiIhx/4iC6YXRo2ei6IiIiI/3GIiIiIiIiIiIiIcf+IiIiIiC4ggjpN99yP9x/3H/cf9x/3GP9x/3H/cY/3H/cf9xj/cf9xj/cf9xj/cf8tc3AqSMj9cY/3H/cf9xj/cf9xj/cf9xj/cf9xj/cY/3H/cY/3GP9xIMPNGhTDLv9x/3GP9x/3H/cf9x/3GP9x/3H/cY/3H/cf9xj/cf9xj/cTPL/r00AYiIiIiIiIiHH/iIiIiIhx/4iIiIcf+Ig0RB29u+L/cY/3H/cf9x/3H/cf9x/3GP9x/3H/cf9xj/cf9x/3GP9x/3Ew2+6wNBGIiIiIiIcf+IiIiIiIiHH/iIiIgZ6B4Bnxfh/oiIiIiHH/iIiIiHH/iIiIhx/4iIhx/4iIhx/4iIhx/4iIcf+Ihx/zc6WbnFpocf9x/3H/cf9x/3H/cf9x/3H/cf9x/3H/cf9x/3H/cf9xj/NMCNvT9yiIiIiIiP9xiIiIiIiIiIiIiIiIiDjsY7gTnIiIcf+IiIhx/4iIcf+IiHH/iIhx/4iIcf+IJpr/OsZQDIiIcf+IiIiIcf+IiIhx/4iIhx/4iIhx/4iIcf+Ihx/4iIcf+Ihx/4hx/4g6An22/YJx/3GP9xj/cf9xj/cY/3GP9xj/cY/3GP9xj/cY/3GP9xj/cYj/cY/3GP9xiP9xiDJ5/b6GAoiHH/iIiHH/iIcf+IiHH/iIcf+Ihx/4iHH/hDyKzTdYhx/4hx/4hx/4hx/4cf+Icf+HH/iHH/hx/4cf+HH/iC5rSxo5S06HH/iIiHH/iIiHH/iIhx/4iHH/iIhx/4iC7CGioz3l1x/3H/cf9x/3H/cf+HH/cf9x/3H/cf9x/3H/cf9x/3H/cf9x/3H/MsZ2vzmJ/3GI/3GP9xiP9xiP9xiP9xiP9xiI/3GI/3GIgw7tWwISqIiIj/cYiIiIiIiIiIiHH/iIiIiDKovb9XQv9x/3H/hx/3H/cf9x/3H/cf9x/3H/cf9x/4cf9xj/cf9x/3H/STZ8jJj/cf9xj/cf9x/3H/cY/3H/cf9xj/cf9xj/cf9x/3GP9xj/cf9xj/cf9xj/cY/3H/cY/3GP9xj/cY/3GP9xj/cY/3GP9xj/cYj/cY/3GP9xiP9xiP9xj/cYj/cYj/cYj/cTbCJro92YiIiIj/cYiIiIiIiIiIiIiIiIiIiIiIiIiHH/iIiIiIiIiIhx/4iDjhs7geTIhx/4iHH/iIcf+Icf+Icf+Ihx/4hx/4hx/zgjubncRo/3H/cf9x/3GP9x/3H/cY/3H/cY/3H/cY/3H/cY/3GP9xLg7jGi8Rzohx/4hx/4hx/4hx/4hx/4hx/4hx/4hx/4cf+C3fIDpCDfxxj/cYj/cY/3GI/3GI/3GI/3GI/3GIj/cYj/cYiP9xiEQJrL9lcYiI/3GIiP9xiIj/cYiIiP9xiIiI/3GIiIiP9xiIiIiIj/cYNtRuuiuRcf+HH/hx/3H/hx/4cf9x/4cf9x/4cf9x/4cf9x/3H/hxLjKAGizX/oiIiIiIiP9xiIiIiIiIiIiIiIIhDpKv7xbXH/iHH/iHH/iHH/iHH/iHH/hx/4hx/4hx/4cf+HH/N29juZCccf+HH/cf9x/4cf9x/3H/hx/3H/cf9x/3H/hx/3H/cf9x/3H/cf9x/3H/cf9x/3EjHCka3j1uhx/4hx/4cf+Icf+Icf+HH/iHH/hx/4cf+HH/hx/4hx/zDbjbE0cv9xiP9xiP9xiP9xiP9xiP9xiI/3GIj/cYiP9xiI/3GIj/cYiI/3GIJWu+GslEHo/3GI/3GIj/cYj/cYiP9xiI/3GIj/cYiP9xiIj/cYiI/3GIiI/3GIiI/3GIiIj/cYiIiIg4j2u5cJT/iHH/iHH/hx/4hx/4hx/4cf+Icf+HH/hx/4hx/4cf+HH/hx/4cf+HH/Mgixv/dO/4cf9x/4cf9x/3H/hx/3H/cf+HH/cf9x/3H/cf+HH/cf9xO20atZLl/3GIj/cYiP9xiI/3GIj/cYiI/3GIj/cYiIj/cYPpoLs2X0/4iHH/iIcf+Ihx/4hx/4iHH/iHH/iHH/iHH/PJFBtW6+/4cf+HH/iHH/hx/4cf+HH/hx/4cf+HH/cf+HH/hx/4cUv87EAxhx/3H/cf+HH/cf+HH/cf9x/3H/hx/3H/cf9x/3H/cf+HH/cf8wWtmwtSZxiP9xiI/3GIj/cYiP9xiIj/cYiI/3GIiP9xiIiP9xiIiI/3GIiIj/cYiIiIiP9xiIiIiIiP9xiIiD8PS7HwtIcf+Icf+HH/hx/4cf+HH/hx/4cf+HH/hx/4cf+HH/hx/3H/hx/4cf9x/4cf+EeVbKap/3H/hx/3H/hx/3H/cf9x/4cf9x/3H/cf9x/4cf9x/3H/OSeZuNhm/3GIj/cYj/cYiP9xiI/3GIj/cYiI/3GIiP9xiIj/cYiIj/cYiIj/cYiIiI/3GIiIg/Y5uxnGSIcf+HH/iHH/iHH/hx/4hx/4cf+HH/iHH/hxMfsTvwTs/3H/hx/3H/cf+HH/cf9x/4cf9x/3H/cf9x/3H/hx/3H/cf9x/yBAChos/17/iHH/iHH/hx/4hx/4cf+Icf+HH/hx/4cf+HH/hx/4cf+HH/hx/4cf+HH/hx/3H/hx/4cf9x/4cTiwGbdP5nGI/3GP9xj/cY/3GP9xj/cYj/cY/3GI/3GI/3GP9xhGeJyodoiP9xiP9xiI/3GI/3GIj/cYiI/3GIj/cYiI/3GIiI/3GIiI/3GIiIj/cYiIiC2SjhpG1x7/cYiP9xiIj/cYiI/3GIiP9xiIiP9xiIiP9xiILmrAOklT/P+HH/hx/4cf+HH/hx/4cf+HH/cf+HH/hx/3H/hx/4cf9x/4cf9x/3H/hxO2wdtZPij/cYiI/3GIiP9xiIj/cYiIj/cYiIiP9xiIiCrWlDqClrz/hx/3H/cf9x/3H/hx/3H/cf9x/3H/cf9x/3H/cf9x/3H/cf85Mo63zXFxiIiIiIiIiIiIiIiIiIiIiIiIiIiIiIiIiDIK7b/1Ev9x/3H/cf9x/3H/cf+HH/cf9x/3H/cf9xj/cf9x/3H/cf9x/3H/cf9xj/cf8jWu8q+lENiIiIiIiIiIiIiIiIiIiIiIiIiIiDJjUb6croiIcf+IiIiHH/iIiIcf+IiIcf+IiHH/iIhx/4iIcf+Ihx/4iHH/g7LHi204f/cf9x/4cf9x/3H/cf9x/3H/cf9x/3H/cf9x/3H/cf9xj/cf8+jR+zcuCIiIiIiIiIiIiIiIiIiIiIcf+IiIiIiIiHH/iIiDSZvb1mQv9x/3H/cf9x/3H/cf9x/3H/cY/3H/cf9x/3H/cY/3H/cf9x/zfw+roPBYiIiI/3GIiIiIiIj/cYiIiIiIiIiIiDJc4b6jHoiIiIiIcf+IiIiIiIhx/4iIiIhx/4iDGdJLBy2/+Icf+Icf+Icf+Icf+HH/iHH/hx/4hx/4cf+HH/hxKuyUKmE2vXH/hx/3H/cf+HH/cf9x/4cf9x/3H/cf+HH/cf9x/3H/cf9xOr3MtkIziIiP9xiIiI/3GIiIiP9xiIiIiIj/cYKiBQKn36/YiIiIj/cYiIiIiP9xiIiIiIiIiI/3GIiCCzpBoVxb6P9x/3GP9x/3GP9x/3GP9x/3GP9xj/cf9xj/cY/3GP9xNM15vDKGiIiIiIiP9xiIiIiIiIiIiIiIiIguA3MaP8jO/3H/cY/3H/cY/3H/cY/3H/cY/3GP9x/3GP9xj/cY/3GCJGlDoMlrz/iIcf+Icf+Icf+Icf+Icf+Icf+Icf+HH/iHH/hx/4hx/4cf+HH/iHH/hx/4cf+HH/hx/4cf9x/4cf+HH/hx/3H/hxLL7yGkQQ3oiIiIiIiIiIiIiIiIiIiIiIiIiIg2XiW6odqIcf+IiHH/iIcf+Icf+Ihx/4hx/4hx/4hx/4hxLkfMaluDOf9x/3H/cf9x/3H/cf9x/3H/cf9x/3H/cf9x/3H/cf9x/3H/cY/3H/cf9x/3H/cY/3H/cf9xj/cf9xj/cf9x/3GP8+42OzHJyP9xiP9xj/cYj/cYj/cYj/cYj/cYj/cYj/cYj/cT7ThrIseYiIiIiIiIiIiIiIiIiIiIhx/4iIiIiIiIiHH/iIN1bauaklcf9x/4cf9x/4cf9x/3H/hx/3H/cf9x/3H/hx/3H/cf9x/00ojD13cf9x/3H/cf9x/3H/cf9x/3H/cf9x/3GP9x/3H/cf9xj/cf9x/3GP9x/3E+BN6y+yGIiIiIiIiIiIhx/4iIiIiIiHH/iIiCujXhplyh6IiIiIiIiIiIiHH/iIiIiIiIiIhx/ym/gTqUB+z/cf9x/3H/cY/3H/cf9x/3GP9x/3GP9x/3GP9x/3GP9x/3GP9x/zLyi78NdIiIiIiIiIiIiIiIiIiIiIiIiIiCLX8RrigO5xj/cf9x/3GP9x/3GP9x/3GP9xj/cf9xj/cY/3H/cY/3GP9xj/cSdCdnrL2JiIcf+IiHH/iIcf+IiHH/iIcf+Ihx/4hx/4g6AU+3/rD/cYj/cY/3GP9xiP9xj/cYj/cY/3GI/3GI/3EjBboq76RdiIiIiIiIiIiIiIcf+IiIiIiIKgvuOo9BHIiIiIiI/3GIiIiIiIiIiIiIiIiDMO3r7xIf9x/3H/cf+HH/cf9x/3H/cf9x/3H/cf9x/3H/cf9x/3H/cf9x/3E+PcuywjSP9xiIiIiP9xiIiIiIj/cYiIiIiIiC/1MiogrN2IiIiIiIiIiIiIiIiIiIiIiIiIhx/4iDsWTrbpsf9x/3H/cf9x/3H/cf9x/3H/cf9x/3H/cf9x/3H/cY/3H/cf9x/3GP9x/3H/cf9xj/cf9xj/cf8/7b2yEkKIiIiIiIiIiHH/iIiIiIiIiIiHH/iIiIiIhx/zMuvL3RQ3H/cf9x/3H/cf9x/3H/cf9x/3H/cf9x/3H/cY/3H/cf9x/3H/cf9xj/cf9x/3GP9x/3H/cY/3H/cY/3H/cY/3H/cY/3GP9x/z+trbNSUv+IiIiIiIiIiIcf+IiIiIiHH/iIiIiHH/iIiIcf+IiIcf+IiIcf872n22JYL/cf9x/3GP9x/3H/cY/3H/cY/3H/cY/3GP9x/3GP9xj/cf9xj/cY/3GP9xj/cY/3GP8s5yQaYY2+/4cf+Icf+Icf+HH/hx/4hx/4cf+HH/hx/4cf+HH/M2lpvZaWcY/3GP9x/3GP9xj/cY/3GP9xj/cY/3GP9xj/cY/yh+rFrIFTr/cf9x/3H/hx/3H/cf9x/3H/hx/3H/cf9x/3H/cf9x/3H/cTicXrhjoYiIiIiI/3GIiIiIiIiIiIiIiIiIgrbZUqaSathx/4iIiHH/iIiHH/iIhx/4iIcf+IiHH/iIMlsvvqTQcY/3H/cY/3GP9xj/cYj/cY/3GP9xj/cYj/cY/3GI/3E9H1+z4KCHH/iIcf+Ihx/4iHH/iHH/iIcf+Icf+Icf+IcSnxlipw5p2HH/cf+HH/cf9x/4cf9x/3H/hx/3H/cf9x/4cf9x/3H/cf9x/y2uuhpVFF7/iHH/hx/4hx/4cf+Icf+HH/hx/4cf+HH/hx/4cf+HH/hx/4Qhqc7lZx/4cf9x/4cf9x/4cf9x/4cf9x/3H/hx/3H/cf+HH/cf8uXMQaOjO+iIiIhx/4iIiIiHH/iIiIhx/4iIiHH/L+MbKiHOTXH/cf9x/4cf9x/3H/hx/3H/cf9x/4cf9x/3H/cf9x/3H/cf9x/3E6N0O1yLxx/3GP9x/3GP9x/3GP9xj/cf9xj/cY/3GP9x/3GP9xj/cYKOWOqtGnFYj/cYiI/3GIiP9xiIiP9xiIiI/3GIiIj/cYiIiIiP9xiIPHNNtYyy/4hx/4cf+HH/cf+HH/hx/4cf+HH/cf+HH/hx/3H/hx/4PR6TtOFs/3H/cf9x/3H/cf9xj/cf9x/3H/cf9xj/cf9x/3H/cY/3H/cY/3H/SOZskZmP9x/3GP9xj/cf9xj/cY/3GP9x/3GP9xj/cY/3GP9xj/cSxUlhpatp7/hx/4cf+HH/cf+HH/hx/3H/hx/3H/hx/3H/hx/3H/hx/3E3uDS5R8v/cf9xj/cf9x/3GP9x/3H/cY/3H/cY/3H/cY/3GP9x/3E1ISy73tOIiIiIiIiIiIiIiIiIiIcf+IiIg1K4671HGHH/cY/3H/cf9x/3H/cf9x/3H/cf9x/3GP9x/3H/cf9xj/cf9x/3GD8PvrHwQYiIiIiIiIiIiIiIcf+IiIiIiIcf+IiIiIcf+IiIiHH/g8Nj61ycH/cY/3H/cf9xj/cf9x/3GP9x/3GP9x/3GP9x/3GP9x/3GP9xj/MLhtsVeSiIiIiIiIiIiHH/iIiIiIhx/4iIiDcx7brOEv9x/3H/cf9x/3H/cY/3H/cf9x/3GP9x/3H/cY/3H/cf9xj/cf9xj/cf9xj/cf9xj/cY/3H/cY/3GP9xj/cY/3GP9xPKUTtFrsiP9xiP9xiP9xiI/3GIj/cYiP9xiIj/cYNcS2uztJiIiIiIiIiIiIhx/4iIiIiIhx/4iIiIhx/4iIiHH/Ny68udFDcf9x/3H/cf9x/3GP9x/3H/cf9x/3GP9x/3H/cf9xj/cf9xj/cf9x/3GP9x/3GP9xj/cf9xj/cf9xj/NkPPu7wwcf+IiIhx/4iIiHH/iIiHH/iIhx/4iIcf8rOi8qbF0NcY/3H/cf9xj/cf9xj/cf9xj/cf9xj/cY/3H/cY/3GP9xj/O/k+tgbBcf+IiIiIiHH/iIiIhx/4iIiHH/iIiHH/iIiHH/iIhx/4iIcf+Ihx/4iHH/iIcT5UtbKrSv+HH/cf+HH/cf+HH/cf9x/4cf9x/3H/hx/3H/cf+HH/cf9x/ygOpRqfFa6Icf+IiIiHH/iIiHH/iIiHH/iIhx/4iIcf+Ihx/4iHH/iIcf+Ihx/4hx/4hx/4g+hv2zeQKP9x/3GI/3GP9xj/cY/3GP9xiP9xj/cY/3GI/3GIMn1tvoKSiIiHH/iIiHH/iIhx/4iIcf+Ihx/4iHH/iIcf+Ihx/4hx/4Pi18s9KD/3GP9x/3GP9xj/cf9xj/cY/3GP9xj/cY/3H/cYj/cY/yDKXhoUWh5x/3H/cY/3H/cY/3H/cY/3H/cY/3GP9x/3GP9xj/cY/3ElJjwazZw+/3H/cf9x/3H/cf9x/3H/cf9x/3H/cf9xj/cf9x/3H/cf9xj/M2vmvpQZiP9xiP9xiI/3GIj/cYiP9xiIj/cYiI/3GINI01vHLKiIiIiIiIiIiIiIiIiIcf+IiIiIiD/xAbEO/oiIhx/4iIhx/4iIhx/4iIhx/4iHH/iIhx/zdscrqTjf+HH/iHH/iHH/hx/4cf+Icf+HH/hx/4cf+HH/hx/4cf+HH/hx/4cf80EGW975r/cf9x/3H/cY/3H/cf9x/3GP9x/3H/cY/3H/cf9xj/cf9xj/cTgCrLj9U4iIiIiIiIiIiIiIiIhx/4iIiIMZgjv2fciIiHH/iIhx/4iIcf+Ihx/4iHH/iIcf+Ihx/y9/LxooDQ6IiIcf+IiHH/iIhx/4iHH/iIcf+Ihx/4hxKQQKGn+/XoiIiIiIiIiIiIiIiIiIiIiHH/iD2FErN67YiHH/iIiHH/iIhx/4iIcf+IiHH/iIcf+Ihx/4N8rOujUxj/cY/3GP9xj/cY/3GP9xiP9xj/cY/3GI/3GP9xiP82OZe7xmiIiIiIiIiIiIiIiIiIiIiIiIiIg1KwW71Ppx/4iHH/iIcf+Icf+Ihx/4hx/4iHH/iHH/g8EUa07rlx/3H/cf9x/3H/hx/3H/cf9x/3H/cf9x/3H/cf9x/3H/cf9x/3H/OAWVufpq/3GI/3GP9xiP9xj/cYj/cY/3GI/3GI/3GI/3GI/zw3d7XIiIiIiIiIiIiIiIiIiIiIiIiIhx/4gwGs2w9TJx/3H/hx/3H/cf9x/3H/cf9xj/cf9x/3H/cf9x/3H/cf9xKylWKl1qnXGI/3GP9xj/cYj/cY/3GI/3GP9xiP9xiP9xiP9xiP9xiP8xkS6wftGIcf+Ihx/4hx/4iHH/iHH/iIcf+Icf+Icf+Icf+HH/iHH/Nh38u+ID/3GP9xj/cY/3GP9xj/cYj/cY/3GI/3GP9xiP9xiP9xiP9xiP9xiP9xiP9xiCOBvhrn5B6P9xj/cYj/cY/3GP9xiP9xiP9xiP9xiP9xiP9xgmOP4avHAe/3GP9xiP9xj/cY/3GI/3GP9xiP9xiP9xiP9xiP9xiP9xiP9xiP9xiI/3GIj/cYiP9xiC6hQCo16/2Ij/cYj/cYiP9xiI/3GIj/cYiI/3GIiP9xiIgyBPG++w6IiP9xiIiIiIiIiP9xiIiIiIiIiIiIiIiIiIiIiIiIg+bJeyk2hx/4hx/4cf+Icf+Icf+HH/hx/4hx/4cf+HH/hx/zdks7qbTP9x/3H/cf+HH/cf9x/3H/cf9x/3H/cf+HH/cf9x/3H/cY/3H/OCp3udWIiP9xiP9xiP9xiP9xiI/3GI/3GIj/cYiP9xg4/K24A1Jx/4iHH/iHH/iHH/iHH/iHH/iHH/hx/4hx/4cf+C37iTpQR2yIiIiIiIiIiIiIiIiHH/iIiIiIiIiHH/IkMTGvvOzv9xj/cY/3GP9xj/cY/3GP9xj/cYj/cY/3GP9xiP9xj/M25+vpGBiIhx/4iHH/iIhx/4iHH/iIcf+Ihx/4hx/4iHH/iHH/iHH/iHH/iHH/hx/4hx/4cf+Icf+HEsgy4aR80eiIcf+Ihx/4hx/4iHH/iHH/iHH/iHH/iHH/iHH/hx/zMQ3L7vI4/3GP9xj/cY/3GP9xiP9xj/cY/3GI/3GP9xiP9xiP9xiP9xj/cYiP9xiP9xiP9xiIMFlNsLaycf+IiHH/iIcf+Icf+Ihx/4hx/4iHH/iHH/iHH/iHH/hx/4hx/4hx/4cf+HH/iHH/hx/zBlZbGqmv+HH/cf9x/3H/cf9x/3H/cf9x/3GP9x/3H/cf9x/3H/cf9xPGJks52bcY/3GP9xiP9xj/cYj/cY/3GI/3GP9xiP9xiP9xiP9xiI/3GI/3GIj/cYj/cYiP9xiIj/cYg1sPu7TwSHH/iIcf+Ihx/4iHH/iIcf+Icf+Icf+Icf+Icf+Icf+Icf+Icf+HH/iHH/hx/4cf+Icf+HH/hx/4cf+HH/hxPQevs/hQ/3GIj/cYiI/3GIiP9xiIiP9xiIiP9xiIiIP54vsWHQcf+HH/hx/4cf+HH/cf+HH/hx/3H/hx/4cf9x/4cf9x/3H/hx/yBCMBoc3P7/cYiIiIiIj/cYiIiIiIiIiIj/cYiDF+WL+Bp3H/iIcf+Icf+Icf+Icf+HH/iHH/iHH/hx/4cf+Icf+HH/hx/4cTw/nLPAY3GP9xiP9xj/cYj/cY/3GI/3GI/3GI/3GI/3GIj/cYj/cYiP9xiI/3GIP5I1sW3KiIiIiIiIiIiIiIiIiIiIiIiIOCk3uNbIhx/4hx/4hx/4cf+Icf+HH/iHH/hx/4cf+HH/hx/4cTDpZr8WmXH/cf9x/3H/cY/3H/cf9x/3GP9x/3H/cY/3H/cf9xj/cf9xj/cf9xj/cf9xj/cY/3H/cTGtM75SzHGI/3GI/3GI/3GI/3GI/3GIj/cYiP9xiI/3GIj/cYiP9xiIj/cYiIj/cYiI/3Ex9L2/C0Jx/4cf+Icf+HH/iHH/hx/4cf+HH/hx/4cf+HH/hx/zsVJrbq2f9x/3H/cf9xj/cf9x/3H/cY/3H/cf9xj/cf9xj/cf9xj/cf9xj/cf9xj/cY/3H/cY/3GP9xj/cY/3H/cY/3E8B2W0+JqP9xiIj/cYiIj/cYiIj/cYiIiI/3GIiIOCI/uN3Ahx/4cf+HH/cf+HH/hx/3H/hx/3H/hx/3H/cf+HH/cf+HH/cf89Py60wNGIiI/3GIiIj/cYiIiIj/cYiIiIiIj/cYMfBOsB+x/4cf9x/4cf+HH/cf+HH/cf+HH/cf+HH/cf9x/4cf9x/3H/hx/3H/cf8z28m9JDZxiP9xiP9xiI/3GI/3GIj/cYj/cYiI/3GIj/cYPbo3s0XIiIiIiIiIhx/4iIiIiIhx/4iIiIcf+IiILNC1GlL0rv9xiI/3GI/3GIj/cYiP9xiIj/cYiP9xiIj/cYiDFzL7+M0Icf+HH/hx/4hx/4cf+HH/hx/4cf9x/4cf+HH/hx/3H/ggml5KN1ob/3GI/3GP9xiP9xj/cYj/cYj/cY/3GI/3GIj/cYj/cYj/cYiP9xiI/3E8LoG00X6P9xiIiI/3GIiIj/cYiIiI/3GIiIiIiI/zC4ErFX7YiIiIiIiIiIhx/4iIiIiIiIiIiHEvFs4aHpMeiIiIiIiIiIiIiIiIiIiIhx/4iIKcoMKoNfPYcf+HH/cf+HH/hx/3H/hx/3H/hx/3H/hx/3H/cf+HH/cf84lF24a6JxiIiP9xiIj/cYiIiP9xiIiI/3GIiIiIInzBGvgz7v9x/4cf9x/3H/cf9x/3H/hx/3H/cf9x/3H/cf9x/3H/cf9x/3H/cf9x/3H/cY/3H/cf9x/3Et2ZoaMmZehx/4cf9x/4cf+HH/hx/4cf9x/4cf9x/4cf+HH/cf9x/4cTFSd7+tiP9xj/cY/3GP9x/3GP9xiP9xj/cY/3GP9xj/cYj/cY/yJRjFor5zr/cf9x/4cf9x/3H/cf9x/3H/cf9x/3H/hx/3GP9x/3H/cf9x/ySRRBrW676IiIcf+IiIcf+IiIcf+IiHH/iIcf+IiHH/iIcf+Icf+Ihx/4hx/4hx/4iHH/hx/4hx/4g0IYa93nn/hx/3H/cf9x/3H/cf9x/3H/cf9x/3H/cf9x/3H/cf9xj/cf9x/3E5i5S3dGuP9xj/cYj/cY/3GI/3GP9xiP9xiP9xiP9xiP9xiP8wYfyxrgOIcf+IiHH/iIhx/4iHH/iIcf+Ihx/4iHH/iHH/iIcf+Icf+Icf+Icf+IKyAgKn39/f+Icf+Icf+Ihx/4hx/4hx/4cf+Icf+Icf+HH/iHEulr46NpQciIcf+IiHH/iIhx/4iHH/iIcf+Ihx/4iHH/iHE0nhO7YeyHH/hx/4cf+HH/hx/4cf9x/4cf+HH/cf+HH/hx/3H/hxKAhnKp95jf9xj/cf9x/3GP9x/3GP9x/3GP9x/3GP9xj/cf9xj/cY/3GP9xj/cY/3GP9xj/cY/3GDVcJruj2Yj/cYiIiP9xiIiIiP9xiIiIiIiI/3GIiIiIiDwPqLTwV4iHH/iHH/iHH/iHH/iHH/iHH/hx/4hx/4cf+IcSaDHxqnzg5x/4iHH/iHH/iHH/iHH/iHH/iHH/iHH/hx/4hx/y6fsipGBN3/hx/4cf+HH/hx/4cf+HH/cf+HH/hx/4cf9x/4cTCLm790ZHGI/3GI/3GI/3GI/3GIj/cYj/cYiP9xiI/3GIggzKYaFDWe/3H/cf9x/3H/cf9x/3H/cf9x/3H/cf9xj/cf9x/3H/cS8YfRoueC7/cf9x/4cf9x/3H/cf+HH/cf9x/3H/cf9x/3H/cf9x/3H/cf9x/3EpELM6jvTMiIiIiIiIiIcf+IiIiIiHH/iIiIiHH/iIiCx18EpooPuHH/iIiIiIiIiHH/iIiIiIcf+IiIiHH/iIiIcf+IiIcf+IiHH/iIhx/4iIcf+IIzS9Guy0LoiIiIiIcf+IiIiIcf+IiIhx/4iIiHH/iIhx/4iIcf+Igw1k6xObGP9x/3GP9xj/cf9xj/cY/3GP9x/3GP9xj/cY/3GP9xOPu9uARCiIiIiIcf+IiIiHH/iIiIcf+IiIcf+ILLI1KlTcrXH/iHH/hx/4hx/4cf+Icf+HH/hx/4hx/4cf+HH/hx/4cf+HH/cf+HH/hx/4cf9x/4cf82zNm7MyaP9xj/cY/3GP9xiP9xj/cYj/cY/3GI/3GI/3GI/3GI/3GI/3GI/3GIj/cYj/cYiP9xg8HSy04tOIcf+Ihx/4iIcf+Ihx/4hx/4iHH/iHH/iHH/iHH/iHH/iHH/iHH/iHH/hx/4cf+Icf+HH/hxLwEwGh/s/oj/cYiP9xiI/3GIiP9xiIj/cYiIj/cYiIj/cYiIiI/3EwKIaw53mIiIiIcf+IiIhx/4iIiHH/iIiHH/iIg4yYO4Nnxx/4hx/4cf+Icf+HH/hx/4hx/4cf+HH/hx/4cf+DJ4/r+HAY/3GIj/cYiP9xiIj/cYiP9xiIiP9xiIiP9xiIPolXsnaoiIcf+IiIiHH/iIiIcf+IiIcf+IiHH/iIhx/4iIcf+Ihx/4iHE4M3K3zI2HH/iHH/hx/4cf+Icf+HH/hx/4cf+HH/hx/4cf+HH/cf+HH/hx/3H/hx/4cf8yM2y+zJNxiP9xiP9xiI/3GIj/cYiP9xiI/3GIj/cYgx7F6/E6GHH/iHH/iHH/hx/4hx/4cf+HH/hx/4hx/4cf+HH/hxNZWPu2pwj/cYiI/3GIj/cYiI/3GIiI/3GIiI/3GILPCHSmD3i4iIiIiIiIiIiIiIiIiIhx/4iIiDtijrWdcXH/cf9x/3H/cf9x/3H/cf9xj/cf9x/3H/cf9x/3GP9x/3H/cf9xg4mbK3Zk1xj/cY/3GP9xj/cYj/cY/3GP9xiP9xj/cYj/cY/3EmZ18auYoO/3GP9xj/cY/3GP9xj/cY/3GI/3GP9xj/cYj/cYj/cYgkBUFq76vpcY/3GP9x/3GP9xj/cY/3H/cY/3GP9xj/cY/3GP8mTJiaDDZ2/4iHH/iIcf+Ihx/4hx/4iHH/iHH/iHH/iHH/iHExCJK+922HH/hx/4cf9x/4cf+HH/cf+HH/hx/3H/hx/3H/cf+HE3+c25BjKIiP9xiIj/cYiIj/cYiIiP9xiIiIj/cYiIiIiI/3GIiIiIiIiI/3GDDr3bEkIv+HH/cf+HH/cf+HH/cf+HH/cf+HH/cf9x/4cf9x/3H/hx/3Ez+Yu9BnT/cYiP9xiI/3GIiP9xiIj/cYiI/3GIiIj/cTsCkbX9boj/cYiIiIiIiIiIiP9xiIiIiIiIgpmbGKtmTnj/cYiI/3GIiI/3GIiIj/cYiIiP9xiIiIg1zo67MXGHH/hx/4cf9x/4cf+HH/hx/3H/hx/3H/hx/3H/hx/3Eqzf8aYyAOhx/4cf+HH/cf+HH/cf+HH/cf+HH/cf+HH/cf+HH/cf9x/4Kiioir11d/9x/3H/hx/3H/cf9x/3H/cf9x/3H/cY/3H/cf9x/3H/cf9x/3GDvGarQ5lXGIiI/3GIiIiP9xiIiIiP9xiIiIiIiI/3GIiIiIiIIgu+Gv9EHoiIiP9xiIiIiP9xiIiIiIiI/3GIiIiIJ6PPGqXDDv9xiIiIiIj/cYiIiIiIiIiP9xiIiIiIgqyk8ac1sOiIiIiIiP9xiIiIiIiIiIiI/3GIiIO+Hfth4g/3H/cf9x/4cf9x/3H/cf9x/3H/cf9x/3H/cf9x/3H/cf9x/3GCv9dkpgKJtx/3GP9xj/cf9xj/cY/3GP9xj/cY/3GP9xj/cY/3GCA/GBoNDn6HH/cf+HH/cf9x/4cf9x/3H/hx/3H/cf9x/3H/hx/3H/cf9x/3EuHL8aPjQO/4cf9x/3H/hx/3H/cf9x/4cf9x/3H/cf9x/3H/cf9x/3H/cf9x/3H/cf8kXpEa2hbuiIiIiIiHH/iIiIiIiIcf+IiIiIcf+IiCv9TTpwKyyIiIiIiIiIj/cYiIiIiIiIiIiIiIiIiIiIiIhx/4iIiIiIg8nO21YxL/cf9x/3H/cf9x/3H/cf9x/3H/cf9x/3H/cf9x/3H/cY/3H/cf9x/3GP9x/3H/cY/3H/cf9xj/cTm22rdJJYiIj/cYiIiIiIiIiIiI/3GIiIiIiIgpnOsahjFO/3GIiP9xiIj/cYiIiP9xiIiI/3GIiIiP9xiIiIiIj/cYiIiIiIiIiIj/cYiIiIiIiIiIiIiIiIiIiIhx/4iIiINaLXvF0o/4hx/4cf+HH/iHH/hx/4cf+HH/hx/4cf+HH/hx/yZIpBq7db6IiIiIiIiIiIiIiIiIiIiIiIhx/z4XnbLoYnH/hx/3H/cf9x/3H/cf9x/3H/cf9x/3H/cf9x/3H/cf9x/3H/cf9x/3H/cY/3H/cf9xNPAOvA/xiIiIiIiIiIiIiIiIiIiIiIiIiIiHH/iIiIiIJGBvGtn5DoiIhx/4iIiIiIiIiIiIiHH/iIiIiCJDGHosznj/cY/3H/cY/3GP9xj/cY/3GP9xj/cY/3GI/3GP9xj/cYJ7cFGpSProcf+HH/hx/4cf+HH/cf+HH/hx/3H/hx/3H/hx/3H/hx/3H/O8qmtTVZcf9xj/cY/3H/cY/3GP9xj/cY/3GP9xj/cY/3GP9xj/cY/yG1lRoFpq5x/4cf+HH/hx/4cf9x/4cf+HH/cf+HH/cf+HH/cf+HH/cf+HE3O425xHKI/3GIiP9xiIiP9xiIiP9xiIiI/3GIiIiI/3GIiIiDBFrrDKUXH/cf+HH/hx/3H/hx/4cf9x/4cf9x/3H/hx/3H/hx/3H/cf9xOL4WuEHpj/cY/3GP9x/3GP9xj/cY/3GP9xj/cY/3GP9xiP9xj/cYO0Setrth/4iIhx/4iIcf+IiHH/iIcf+Ihx/4iHH/iIcTOrlL1Ua/+HH/cf+HH/hx/3H/hx/3H/hx/3H/hx/3H/hx/3H/cf+HE/xO2xOxKIiI/3GIiIj/cYiIiI/3GIiIiIj/cYiIg3En657YFx/4cf+HH/cf+HH/cf+HH/cf+HH/cf+HH/cf+HH/cf9x/3H/PowIs3P3j/cY/3GP9xiP9xj/cYj/cY/3GI/3GI/3GI/3GI/z+v/rNQAf+Ihx/4hx/4hx/4iHH/iHH/iHH/iHH/hx/4hx/4cf+Icf+HH/hx/4hx/4cf+HH/hx/4cf+HH/hx/4cf9x/4cf+HH/cf+HH/hx/3H/Pmlds5aij/cYiI/3GIj/cYiI/3GIiP9xiIiP9xiIgrNIAabLf+/4cf9x/4cf+HH/cf+HH/cf+HH/cf+HH/cf+HH/cf9x/4cf9xPcj9szcCiIj/cYiIiP9xiIiIiP9xiIiIiIj/cYiIIaP5GgbAboj/cY/3GI/3GI/3GP9xiP9xiP9xiI/3GI/3GCU/zxrMAw7/cY/3GI/3GI/3GI/3GI/3GI/3GIj/cYiP9xiI/zIycb/NjoiIj/cYiIiP9xiIiIj/cYiIiIiP9xiIKoT/GnewDoiP9xiIiIj/cYiIiIiP9xiIiIiIiIiP9xiIiC5PG5prDkZx/3H/cf9x/3GP9x/3H/cY/3H/cY/3H/cY/3H/cY/3H/cY/zVgsryfTf9xj/cYj/cY/3GI/3GI/3GI/3GI/3GI/3GIj/cYj/cYiP9xNgC8uv9Dhx/4iHH/iIcf+Ihx/4iHH/iHH/iHH/iHH/gtgnEaN9jucYj/cYiP9xiI/3GIj/cYiP9xiIj/cYiI/3GDPHo704XIiIiIiIj/cYiIiIiIiIiHH/iIiIgsffxKaCA7hx/4cf+HH/hx/4cf+HH/hx/4cf9x/4cf+HH/hx/zOjIr5c3f9x/3H/cf9x/4cf9x/3H/cf9x/3H/cf9x/3H/cf9x/3H/cf9x/3H/cY/3H/cf9x/3H/cY/zRvjL2Qc4iIiIiIj/cYiIiIiIiIiIiIiIiINX5+vIGB/3H/cf9x/4cf9x/3H/cf9x/3H/cf9x/4cf9x/3H/cf9xj/cf9x/3H/cf9x/3H/cf9xj/cf9x/3H/cY/3H/cf9xj/cT4QnLLvY/9xiIiIiIiIiIiIiIiIiIiIiIiIiHEi2kAa0lv+cf9x/3H/cf9x/3GP9x/3H/cf9xj/cf9x/3GP9x/3GP9xKRsqGn5NXnH/hx/4cf9x/4cf9x/4cf9x/4cf9x/3H/hx/3H/cf9x/4cf9x/3H/cf9x/4cf9x/3H/cf9x/3H/cf9x/3H/cf9x/3H/cf9x/3GP9x/3H/cf9x/3H/cY/3H/cf9xj/cf9x/zDwSbEftv9xiIiI/3GIiIj/cYiIiIiP9xiIiIiIhPbYwZJ4iIiIiIiIiIiIiIiIiIiIiIiIiIiIiIcf+IiIPaMKtFz1/3H/hx/4cf9x/4cf9x/4cf9x/4cf9x/3H/hx/3H/cf+HH/cf9x/3H/hx/3H/cT+KPrF1wYiIiIj/cYiIiIiIiP9xiIiIiIiIiIRDTczLKIiIiIiIiIiIiIiIiIiIhx/4iIiIiIhx/4iIiIhx/4iIiHH/iIiIcf+IiDwlDLXa8/9x/3H/cY/3H/cf9x/3H/cf9xj/cf9x/3H/cY/3H/cf9xj/cf9xP+H3sB4IcYiI/3GIiI/3GIiI/3GIiIj/cYiIiIj/cYiIiIiIj/cYiIiIiIiIiIiIiIiP9xiIiIiIhx/4iIg1gDm8f8b/hx/4hx/4cf+HH/hx/4cf+HH/hx/4cf9x/4cf+HH/cf+HH/hx/3H/hxQo2M5yf/cf9x/4cf9x/3H/cf+HH/cf9x/3H/cf9x/4cf9x/3H/cf9x/3H/cf8kdl4a6Joe/3H/cf+HH/cf+HH/cf9x/4cf9x/3H/cf9x/4cf9x/3H/cf9x/3H/cf9x/3H/PFp9taWCiIiIiIj/cYiIiIiIiIiP9xiIiIiIOTynt8NYiHH/iIcf+Icf+Icf+Icf+Icf+Icf+Icf+HH/iHH/hx/4hx/4cf+HH/hx/4cf+HH/hx/4cf+HH/hx/4cf9x/4cf+HH/cf+HH/hx/3H/cf+HH/cf+HH/cf9x/4cf9x/3H/hx/3H/cf9xPpYYsWnncY/3GP9xiP9xiP9xiP9xj/cYj/cYiP9xiP9xiIPVP3s6wIiIiIiIiHH/iIiIiIiIiHH/iIiIiIg4nC64Y9Fx/3H/cf9x/3H/cY/3H/cf9x/3GP9x/3H/cY/3H/cY/3H/ONgouSfX/3GIiI/3GIiI/3GIiIj/cYiIiIj/cYiIiIiIj/cYiIiIiIiIiIiINGECvJ79iIiIiIiIcf+IiIiIiIcf+IiIiIcf+DziR7QduIcf+HH/hx/4cf+HH/cf+HH/hx/3H/hx/3H/hx/3H/hx/3H/hx/3H/cf+HH/cf9x/4cf9x/3E61CK2K93/cY/3H/cf9x/3H/cf9xj/cf9x/3GP9x/3H/cY/3H/cY/3H/cY/zXUV7wrqI/3GIiP9xiIiP9xiIiP9xiIiIj/cYiIiIj/cYiIiIiIj/cYiIiIiIPM/htDAeiIiIiIiIiIiIhx/4iIiIiIhx/4iIiIhx/4iIiIcf+Ig9DKWz81qIcf+HH/hx/4cf+HH/hx/4cf+HH/cf+HH/hx/4cf9x/4cf9x/4cf9x/4cf8xUEOwv7z/cf9x/3H/cY/3H/cf9x/3H/cf9xj/cf9x/3GP9x/3H/cY/3H/cY/3H/cY/3H/cY/3H/cY/3GP9x/3GP9xj/cTwx17TOKP9xiIiIiP9xiIiIiIiP9xiIiIiIiIiIiDtgQ7WfvIiIiIhx/4iIiIhx/4iIiIcf+IiIcf+IiIcf+IiCcHrhqvhR6IiIiIhx/4iIiIcf+IiIhx/4iIiHH/Ij4AGvwf/v9xj/cY/3GP9xj/cY/3GP9xj/cY/3GP9xj/cY/3GIJtTrGrKxTv9x/3GP9x/3H/cf9x/3GP9x/3H/cY/3H/cY/3H/cf9xj/cf8rSZBKe2b7cf9x/3H/cY/3H/cf9x/3H/cY/3H/cf9x/3GP9x/3H/cY/3E9O46zxHGIiHH/iIiIiIiIiIhx/4iIiIiIcf+IO7ROtUuxcY/3H/cf9x/3H/cY/3H/cf9x/3GP9x/3H/cY/3H/cY/3EoHUQqniu9j/cY/3GP9xj/cYj/cY/3GI/3GP9xiP9xiP9xgyUjW9rcpxiIiIiIj/cYiIiIiIiIiIiP9xiIiDGxdr9OiYiHH/iIcf+Ihx/4iHH/iHH/iIcf+Icf+Icf+Icf+DY4XrvHof9xiP9xj/cY/3GI/3GP9xiP9xiP9xiP9xiP9xiP9xiIPLw9tEPChx/4iHH/iIhx/4iHH/iHH/iIcf+Icf+Ihx/4hx/4hx/4cf+Icf+Icf+HH/iHH/hx/4cf+CxnjRpphy7/iIhx/4hx/4iHH/iIcf+Icf+Icf+Icf+IcTGSvr5tQXGI/3GP9xiP9xj/cYj/cYj/cYj/cYj/cYj/cYLlo6WkpcWnH/cf+HH/cf9x/3H/cf9x/4cf9x/3H/cf9x/3H/cf9x/3H/cf84B865+DH/cYiIiIiIiIiIiIiIiIiIiIiIiDaXLrto0f9x/4cf9x/3H/cf9x/3H/cf9x/3H/cf9x/3H/cf9x/3H/cf9x/ygbqEquRXtxj/cY/3GP9xiP9xj/cYj/cY/3GI/3GI/3GI/3GI/3EtRg9KW58LiIcf+IiIiHH/iIiIcf+IiIcf+IiHH/iIhx/4iHH/gvqZNKRWbL/4iHH/iIcf+Ihx/4hx/4iHH/iHH/iHH/iHH/g9zVezMqhx/3H/cf9x/3H/cf9x/3H/cf9x/3H/cY/3H/cf9x/3H/cY/3H/cf8mWs4aylMe/3H/cf9x/3H/cf9x/3H/cf9x/3H/cf9x/3GP9x/3H/cf9x/3GP9x/3H/cTenIrlY3Y/3GP9xj/cY/3GP9xj/cY/3GP9xj/cY/3GI/3GP9xg5gLi3f0eIiIiIiIiIiIiIiIiIiIiIiIiIcf+IKO5UGoEavnGP9xj/cYj/cY/3GP9xiP9xj/cYj/cY/3GI/3Erw5QqY8a9iI/3GIiP9xiIiP9xiIiP9xiIiIj/cYiIiIg3Ce269hL/iHH/cf+HH/hx/4cf+HH/hx/3H/hx/4cf9x/4cf9x/4cf9xNUfourgXcY/3GP9xj/cY/3GI/3GP9xiP9xiP9xj/cYj/cYj/IldTKguKzYj/cYiI/3GIj/cYiI/3GIiI/3GIiI/3GIMgAuvv/Rhx/4hx/4cf+HH/hx/4cf+HH/hx/4cf+HH/cf+HH/O0uOtrRxiP9xiIj/cYiI/3GIiP9xiIiP9xiIiP9xiIiIj/cYiIiIj/cYiIiIiIiI/3GIiCJl3hr5oh6Ij/cYiIiI/3GIiIiIj/cYiIiIiIiI/3GIiIiIiIiIiD75PbMGwv9x/4cf9x/4cf9x/4cf9x/4cf9x/3H/hx/3H/cf+HH/cf9xO7uhtERecf9x/3H/cf9x/3GP9x/3H/cf9x/3GP9x/3H/cY/3H/cf9xj/cf8mWpcaylaO/4cf+Icf+HH/hx/4cf+HH/hx/4cf+HH/hx/4cf9x/4Q0K829SHH/hx/3H/cf+HH/cf+HH/cf9x/3H/hx/3H/cf9x/3H/hx/3H/cf9x/3H/cf9x/3H/cf8i3m4a8hkecf9x/4cf9x/3H/hx/3H/cf+HH/cf9x/3H/cf+HH/cf9x/3H/cf8vwf1qU+Apj/cY/3GI/3GIj/cYj/cYj/cYiP9xiI/3GIj/cYiI/3GIj/cYiIj/cYiIj/cYhH7HyROIiP9xiIiIiI/3GIiIiIiIiP9xiIiIiINJQevWvh/3H/hx/3H/hx/3H/cf+HH/cf9x/4cf9x/3H/cf+HH/cf9x/ycu+3rdEEiHH/iIiHH/iIiHH/iIhx/4iHH/iIhx/4Lg1cin8qN/+HH/hx/3H/hx/4cf+HH/cf+HH/cf+HH/cf+HH/cf+HH/cf8rlMaaprOWiIiP9xiIiIiP9xiIiIiIiI/3GIiIiIiIiIiIiIiIO/Bvtg+Q/3H/cf9x/3H/hx/3H/cf9x/3H/cf9x/3H/cf9x/3H/cf9x/3EjGp8a7lYO/3H/hx/3H/cf9x/3H/cf9x/3H/cf9x/3H/cf9x/3H/cf9xIVvnWhtBiohx/4iIhx/4iIhx/4iIcf+Ihx/4iIcf+IgyfO2/gxL/cY/3H/cY/3GP9xj/cY/3H/cY/3GP9xiP9xj/cY/3GP9xJCmSOu1m3P+Icf+Ihx/4iHH/iHH/iHH/iHH/iHH/iHH/hxNoKNun1y/3GP9xj/cYj/cY/3GP9xiP9xiP9xj/cYj/cYgiiMg6CHN8/3H/hx/3H/cf9x/3H/hx/3H/cf9x/3H/cf9x/3H/cf9x/3H/cf9xKxK9Gl7ULnH/cf+HH/cf+HH/cf+HH/cf9x/4cf9x/3H/cf9x/4cf9x/3Eo1KyKwrU3/3GP9xj/cf9xj/cY/3GP9xj/cY/3GP9xj/cY/3GI/3GP89oJ+0X2CHH/iIcf+IiHH/iIcf+Ihx/4hx/4hx/4iHEzbr28kUJxj/cY/3GP9xj/cY/3GP9xiP9xj/cY/3GI/3GP9xiCH07BoBsT7/cf9xj/cf9xj/cf9xj/cY/3H/cY/3GP9xj/cf9xj/cY/3GEOFzNej/3GP9xiP9xj/cYj/cYj/cY/3GI/3GI/3GIj/cYj/I8vhyjRB43H/cf9x/3H/cY/3H/cf9x/3H/cf9x/3GP9x/3H/cY/3H/cf9xPKX+tFoBiHH/iIiIiIiIiIiIcf+IiIiIiHH/iD4urrPRUf9x/3GP9x/3H/cf9xj/cf9x/3GP9x/3GP9x/3GP9x/ywafTpuWCxx/4cf9x/3H/cf+HH/cf9x/3H/cf9x/4cf9x/3H/cf9x/3H/cf9xO1zctaMjiIj/cYiIiIiI/3GIiIiIiIiIiI/3GIg5t4K3SH2IiIiHH/iIiIiIhx/4iIiIcf+IiIhx/4gv7M8qMTMNj/cf9x/3H/cY/3H/cf9xj/cf9xj/cf9xj/cf9xj/cY/3H/cY/3GP9xj/cTPvfb0QgnH/iIiIiIiIcf+IiIiIcf+IiIiHH/iIIhvfGg9CDv+IiIiIhx/4iIiIhx/4iIhx/4iIhx/4iIMXRWsJup/4cf9x/4cf+HH/cf+HH/hx/3H/hx/3H/hx/3H/cf+HH/cf+HH/OVYkuKnbj/cf9x/3GP9x/3H/cY/3H/cY/3H/cY/3GP9x/3GP9xj/cY/yyqMjplXNyIiIhx/4iIcf+IiHH/iIhx/4iHH/iIcSQMCFrvP3r/cYiP9xiIj/cYiI/3GIiI/3GIiI/3GCH0g1oht8r/hx/4cf+HH/hx/3H/hx/4cf9x/4cf9x/4cf9x/4cf9x/3H/hxO1AFta/6/3GP9x/3GP9x/3GP9xj/cf9xj/cY/3H/cY/3GP9xj/cY/3GP8qrPC6tTD0cYiIiIiP9xiIiIiIiI/3GIiIiIiIiIiCfQzyqy8w3/cf+HH/cf+HH/cf9x/4cf9x/3H/hx/3H/cf9x/3H/hx/3H/cS6cAxomP86IiIiIhx/4iIiIiIiHH/iIiIiHH/gp7DsacTxOcYiIiIiIiIiP9xiIiIiIiIiIiIiDIVq7/qVP+HH/hx/4cf+HH/cf+HH/cf+HH/cf+HH/cf+HH/cf+HH/cf9x/4cf9x/3H/cf9x/4cf9x/3H/cf9x/3H/cf9x/3H/cf9xPXPNs4wyiP9xiIiIiIiIiI/3GIiIiIiIiIiIiC2Y7xpGcQ6IiIiIiIiIiIiIiIiIiIiIiIiC3OO1pjHEr/cY/3GI/3GI/3GI/3GI/3GI/3GI/3GIj/cYJtYC2gOf0oiIiIiIiIiIhx/4iIiIiIiIiIiIcf+C12gipIl92Ihx/4iIiIcf+IiIhx/4iIhx/4iIcf+IiHH/iIOKy8uVNDj/cf9xj/cf9x/3GP9x/3GP9x/3GP9xj/cf9xj/cY/3H/cY/3GP9xj/cY/3GP9xj/cY/3GI/3GP9xO820tTJLj/cYiIj/cYiIiP9xiIiIj/cYiIiIiI/3GDYlhbraeoiIiIhx/4iIiHH/iIiHH/iIhx/4iIcf+IiHH/iIcf+Ihx/4iHH/iHH/M9advili/3H/cY/3GP9xj/cY/3GP9xj/cY/3GP9xj/cYj/cY/3GIPjV8ssqDiHH/iIiIhx/4iIiHH/iIiIcf+IiHH/iIhx/4iIcf+Ihx/4iHH/iIcf+Icf+Ihx/4hx/4hx/4hx/4hx/4cf8zWmm9pZZx/3H/cY/3H/cf9xj/cf9xj/cf9xj/cf9xj/cY/3H/cY/3GP9x/3GP9xj/cY/3GP9xj/cY/3GI/3GP9xj/cYj/cY/3GI/3GP9xiP9xiP9xiP80U5e9rGiIiIiIiIiIiIiIiIiIiIiIiIhx/4iIiIiIhx/4iIiIhx/4iIiHH/iIiIcf+IiHH/iIhx/4iIcf+Ihx/4iHH/iIcf+Ihx/4hx/4hx/4hx/4hx/4g32mm5JZZx/3H/cf9x/3GP9x/3H/cY/3H/cY/3H/cY/3H/cY/3H/cY/3GP9x/3GP9xj/cY/3GP9xj/cY/3GP9xj/cY/3GP9xPuqLshV0iIhx/4iIiIiIiHH/iIiIiIcf+IiIhx/4iIiHH/iIiHH/iIhx/4iIcf+Ihx/4iHH/iIcf+Ig6w9u3PCT/cf9xj/cf9x/3GP9x/3GP9xj/cf9xj/cY/3H/cY/3GP9xj/cY/3GP9xj/cY/3GP9xj/cYj/cY/3GP9xg9JX2z2oKIiIhx/4iIhx/4iIcf+IiHH/iIhx/4iHH/iIcf+Ihx/4hx/4hx/4iHH/iHH/hx/4hx/4hx/4cf+Icf+HH/iHE162m6FJZx/3GP9x/3GP9x/3GP9xj/cf9xj/cY/3GP9xj/cf9xj/cY/3GI/3GP9xj/cY/3GI/3GP9xiP9xj/cYj/cThcrbijUoiHH/iIhx/4iIcf+Ihx/4iHH/iIcf+Ihx/4hx/4hx/4iHH/iHH/hx/4hx/4hx/zaKjLt1c4/3GP9xj/cY/3GP9xiP9xj/cY/3GI/3GP9xiP9xiP9xiP9xiP9xiP9xiP9xiP8gcE8aKfsOiP9xj/cYj/cYj/cY/3GI/3GI/3GI/3GIj/cYj/cYiP9xiI/3GDtq+7WVBIcf+IiHH/iIcf+Ihx/4iHH/iHH/iIcf+Icf8neVFq2Grp/4iIiHH/iIiHH/iIiHH/iIcf+IiHH/iIKh1pKn4pbXH/cf9x/4cf9x/3H/cf+HH/cf9x/3H/cf9x/3H/cf9x/zFIF7+36HGI/3GP9xiP9xiP9xiP9xiP9xiP9xiP9xiP9xiI/3GIj/cYiP9xiIj/cYiDI7fb7EgnH/iHH/iHH/iHH/iHH/iHH/hx/4hx/4cf+HH/iHH/g1zyS8MNv/cf9x/3H/hx/3H/cf9x/3H/cf9x/3H/cf9x/3H/cf9x/3E3r1i5UKeIj/cYj/cYiP9xiI/3GIj/cYiI/3GIiP9xiIg0Rsy8uTOIcf+Icf+Icf+Icf+HH/iHH/hx/4hx/4cf+HH/iHH/hx/4cf+HH/hx/4cf+HH/cf+HH/hx/4cf9xPOHVsx4qcf9x/3GP9x/3H/cY/3H/cY/3H/cY/3H/cY/3H/cY/3GDcUsbnrTv9xiP9xj/cY/3GI/3GP9xiP9xiP9xiP9xiP9xiP9xiI/3GI/3GIj/cYiP9xiI/3GIiP9xiIj/cYiIj/cYiIj/cYiIg5N3W3yIqIiIhx/4iIiIiIhx/4iIiIhx/4iIiHE8ISKz3t2Ihx/4iHH/iIcf+Icf+Icf+Icf+Icf+Icf+Icf+HH/iHH/hx/4cf+Icf+HH/hx/4cf+HH/hx/4cf+HH/hx/3H/hx/4cf9x/4cf+HH/cf+HH/cf9xM/oWvAXpcf9xj/cf9xj/cf9xj/cY/3GP9x/3GP9xj/cY/3GP9xj/cYMPlisBad/3GI/3GIj/cYj/cYiP9xiI/3GIiP9xiI/3GIiP9xiIiP9xiIiIMa+Nv1Byhx/4hx/4cf+Icf+HH/hx/4cf+HH/hx/4cf+HH/hx/4cf+HH/cf88FT216sKI/3GIj/cYiP9xiP9xiIj/cYiP9xiIj/cYiIj/cYiIPnWrsopUiIcf+Icf+Icf+Ihx/4hx/4hx/4cf+Icf+HH/iHH/hx/4hx/4cf+HH/hx/4cf+HH/hx/4cf+HH/P81xsTKOhx/3H/hx/3H/cf+HH/cf9x/3H/hx/3H/cf9x/3H/cf+HH/cf9x/zdXqrqoVf9xiIj/cYiI/3GIiP9xiIiP9xiIiI/3GIiIiI/3GD5bbrOkkf+HH/hx/4cf+HH/hx/3H/hx/4cf9x/4cf9x/4cf9x/4cf9xOo5stnGTiI/3GIj/cYiP9xiIj/cYiIj/cYiI/3GIiIj/cYiIiI/3GIiIiDVbXbukonH/iHH/hx/4cf+HH/hx/4cf9x/4cf+HH/hx/3H/hx/3H/O47stnETj/cYiP9xiI/3GIj/cYiI/3GIiP9xiIj/cYiDsB17b+KP+IiIiIcf+IiIhx/4iIhx/4iIhx/4iIcf+Ihx/4iHH/iIcTI0w73LPIcf+HH/hx/4cf+HH/cf+HH/hx/4cf9x/4cf+HH/cf+HH/cTkIPbf3woj/cYiI/3GIj/cYiI/3GIiI/3GIiI/3GIiIg1WU68prH/hx/4cf+HH/hx/4cf+HH/hx/4cf9x/4cf+HH/hx/3H/grbf8aaSAOcf+HH/hx/3H/hx/4cf+HH/cf+HH/cf+HH/cf+HH/cf+HH/cT6TerFshXGI/3GP9xiI/3GI/3GI/3GIj/cYiP9xiI/3GDnZUbcmrv9xiIiI/3GIiIj/cYiIiIiP9xiIiIiIiD1NOrSyxf+Icf+Icf+Icf+HH/iHH/hx/4hx/4cf+HH/hx/4cf+HEyL9y+0COP9xiP9xiP9xiP9xiP9xiP9xiP9xiP9xiI/3GIP/QesQvhcf+Icf+Ihx/4hx/4hx/4hx/4cf+Icf+Icf+HH/g9Iw603PGP9xiP9xiP9xj/cYj/cYj/cYiP9xiP9xiI/3GI/ye75zrEQYz/cf9x/3H/hx/3H/cf9x/3H/cf9x/3H/cf9x/3H/cf9x/3H/cf9x/3EnNria3JR2iIiIiIiIcf+IiIiIiHH/iIiIhx/4g44Uq4HrWHH/cf9x/3H/hx/3H/cf9x/3H/cf+HH/cf9x/3H/cf9x/3H/cf9x/3H/cf9xj/cf8mgB4at/4ecf+HH/cf9x/3H/hx/3H/cf9x/3H/cf+HH/cf9x/3H/cf9x/3FHZryJlHH/cf9x/3H/cf9xj/cf9x/3H/cY/3H/cY/3H/cf9xj/cf9xO/RatQuliIiIj/cYiIiIiIiIiIiI/3GIiIiIiIiIiIiIcf+IiIiDCfLLBw03H/hx/3H/hx/3H/cf+HH/cf9x/3H/hx/3H/cf9x/3H/cf9x/4cf9x/3H/P/BOsg+xiIiI/3GIiIiIiIiIiIiIiIiIiIiIiIiIiINayeu1Nhcf9x/4cf9x/3H/cf9x/3H/cf9x/3H/cf9x/3H/cf9x/3GP9x/3H/cf9x/3GP9x/zWbDbxk8v9xiIiIiIiIiIiIiIiIiIiIiIiIiIiIcf8mh1A6t4r8cf9x/3H/cf9x/3H/cf9x/3H/cf9xj/cf9x/3H/cf9x/3GP9x/3E+8k+yDbCIiIiIiIhx/4iIiIiIiIiHH/iIiIiIcf89fI+zg3Bxj/cf9x/3GP9x/3GP9x/3GP9x/3GP9xj/cf9xj/cY/3Evup0aJFYu/3H/cf9x/3H/cf9xj/cf9x/3H/cY/3H/cf9xj/cf9xj/cf9xj/cf9xj/cf9xj/cY/3GP9x/3GP9xj/cY/zrODLcx84cf+IiIiIiIiIiIiHH/iIiIiIhx/4iIiIhx/4iIiHH/iIiHH/iIhx/4iIcf+DDOjbFBco/3H/cf9xj/cY/3H/cY/3H/cY/3GP9x/3GP9xj/cY/3GP9xj/cY/3GP9xj/cY/3GI/3E0L4280HJx/4iIiHH/iIiHH/iIiHH/iIhx/4iIcf+DX6bbwFkv9xj/cf9xj/cf9xj/cY/3H/cY/3GP9xj/cf9xj/cY/3GP9xj/cY/3GI/3GP9xj/cYj/JTROGty7Ho/3H/cY/3H/cY/3GP9xj/cY/3H/cY/3GP9xj/cYj/cY/3GDwu/rXRAf+IiIcf+IiHH/iIhx/4iHH/iIcf+Ihx/4iHH/iDP++r4BBY/3H/cf9x/3GP9x/3GP9x/3GP9x/3GP9x/3GP9xj/cf9xj/cY/3GP9xj/cY/3GP9xj/cY/3GP9xj/cYj/cY/3GINeOpuxxWiIiIiIiIiIiIiIcf+IiIiIiIiHH/iIiIiHH/iIiIhx/zUdbrzikf9x/3H/cY/3H/cf9xj/cf9xj/cf9xj/cf9xj/cY/3H/cY/zfP/bowAoiIiIiIcf+IiIiIhx/4iIiIcf+IiIKjABGnz/7v9xj/cY/3GP9xj/cY/3GP9xj/cY/3GP9xiP9xj/cYj/cY/ztObbaxknH/iIiHH/iIiHH/iIhx/4iIcf+Ihx/4iHH/iIcf8mhyIqt43diHH/iHH/iHH/iHH/iHH/hx/4hx/4cf+Icf+HH/hx/4hx/4MzSevsthj/cYj/cYiP9xiP9xiI/3GIj/cYiI/3GIiP8/dzSyiMuIiIiIiIiIiIiIiIiIiIiIiIPnWlsopacf+Ihx/4hx/4iHH/iHH/iHH/iHH/hx/4hx/4cf+Icf+HH/iHH/hx/4cf+HH/hx/4IS3EGg4jvoiIiIiIiIiIiIiIiIiIiIiIiIg1vNW7QyqIhx/4hx/4hx/4hx/4hx/4hx/4hx/4cf+Icf+HH/g8Mom1zXb/cf9xj/cf9xj/cf9xj/cY/3H/cY/3GP9x/3GP9xgxXmK/oZ3/cYj/cYj/cYj/cYj/cYiP9xiP9xiI/3GIj/cYiP9xiIj/cYiI/3GIiI/3GIiI/3GINCo8vdXD/4hx/4hx/4hx/4cf+Icf+Icf+HH/hx/4cf8/vluyQaT/cY/3GP9xj/cY/3GP9xj/cY/3GI/3GP9xiP9xj/cYj/cYgydA6+i/GIcf+IiHH/iIcf+Ihx/4iHH/iIcf+Icf+Icf8iu4Aq9Ef9hx/4hx/4iHH/iHH/iHH/iHH/iHH/iHH/iHH/g4zL65M0GP9xj/cYj/cYj/cYj/cYj/cYiP9xiP9xiI/3GC8KBxovX47/cf9x/3H/cf9x/3H/cf9xj/cf9x/3H/cf9x/3H/cY/yfYxCqyc73/cY/3GP9xj/cY/3GP9xj/cY/3GP9xj/cYj/cY/3GI/y4Et1pftIqHH/hx/4cf+HH/hx/4cf+HH/hx/4cf9x/4cf+HH/cf+DHrHrAk4Yj/cYiI/3GIiP9xiIiP9xiIiI/3GIiIiP9xiIiCezjhqUxx5xiI/3GIiP9xiIj/cYiIj/cYiIiP9xiIiIiP9xiIgui8oaN0NeiP9xj/cYj/cYj/cYj/cYj/cYj/cYj/cYiCNCoxrr1c7/hx/4cf9x/4cf+HH/cf+HH/cf+HH/cf9x/4cf9x/3H/hx/3H/cf9x/3H/hx/3H/cf899pWzCWpxj/cY/3GP9xj/cY/3GP9xj/cY/3GI/3GP9xiP9xj/cYj/cYg/7mGwEZ5xiI/3GIj/cYiP9xiIj/cYiI/3GIiI/3GIiIj/cYiIiI/3GIiIiI/3GIiIiIiIiP9xiIiIiIiIiIiIiIKyg2Gm18nv9xj/cY/3GP9xj/cY/3GP9xj/cYj/cY/3GI/3GP9xiP9xiP9xhOwpwj1v9xiP9xiI/3GIj/cYiP9xiIj/cYiI/3GIiP8yMb2w3kL/hx/4hx/4hx/4cf+HH/iHH/hx/4cf+HH/hx/4cTG2675JFHGP9xj/cYj/cY/3GI/3GI/3GI/3GP9xiI/3GI/3GI/3GIj/cYiP9xiI/3GIj/cYiI/3GIiI/3GIiI/3GIiI/3GIiIiP9xg0dvi8iQeIcf+IiHH/iIcf+Ihx/4hx/4iHH/iHH/iHH/JxISGp7e3nGIj/cYiP9xiI/3GIiP9xiIj/cYiIj/cYiIj/Mwn6vvYFcf+Ihx/4iHH/iHH/iHH/iIcf+HH/iHH/iHH/iHH/hx/4cf+Icf+HH/hx/4cf+HH/hx/4cf+HH/hx/4cf+HH/cf+HH/hx/3H/hx/3H/hx/3H/hx/3H/cf+HH/cf9x/4cf8hkDwaF/w+/4cf+Icf+HH/hx/4cf+Icf+HH/hx/4cf9x/4cf+HH/hxOmfctpgjiP9xiI/3GI/3GIj/cYj/cYiP9xiIj/cYiI/3GIiDblP7oawHH/hx/4cf+Icf+HH/hx/4cf+HH/hx/4cf9x/4cf+HH/cf+DxWW7WppP9xj/cYj/cYj/cYj/cYj/cYiP9xiP9xiI/3GIj/Q3zc6DKP9xiIiP9xiIiP9xiIiI/3GIiIiP9xiIiDGwSLBft/+IiHH/iIhx/4iHH/iIcf+Icf+Ihx/4hx/4hx/4hx/4hx/4hxRxrMjlNx/4cf+Icf+HH/hx/4cf+HH/hx/4cf9x/4cf+HE/B02x+LKI/3GIj/cYj/cYiP9xiI/3GIiP9xiIj/cYhAYhz53nGIiI/3GIiIj/cYiIiIj/cYiIiIiP8wIPGx7w6IiIiIiIiIiIiIcf+IiIiIiIiIiIcTM+p7zBWIcf+HH/hx/4cf+HH/hx/4cf+HH/hx/4cf9x/4cf+HH/cf+DfWk7opbP9x/3H/cf9x/3H/cf9x/3H/cf9xj/cf9x/3H/cY/3H/cf9xj/cf9xg4Txq4sOX/cYiIiIiP9xiIiIiIiI/3GIiIiIiEgDnI/GiIiIiIiIiIiIiIiIiIhx/4iIiIiIiIcTYX6LnoF3H/hx/4cf+HH/cf+HH/hx/3H/hx/3H/hx/3H/cf+HH/cf9x/4cf9x/3H/cf+HH/cf9x/3H/cf9x/3H/cf9x/3H/cf9x/zpaebelhoiP9xiI/3GIiP9xiIj/cYiI/3GIiI/3GIiIj/cSfeg5rSF8aIcf+Icf+Icf+Icf+Icf+HH/iHH/hx/4cf+IcScZVnrOapiP9xiIj/cYiI/3GIiP9xiIiP9xiIiI/3GIgxuJO/R2yIiIiIiHH/iIiIiIiIiIiIhx/4iIiIiIcf+IiIiHH/iIg76q22FVL/cf9x/3H/cf9xj/cf9x/3H/cY/3H/cY/3H/cY/3H/cY/3E72J21J2KIhx/4iIiIiIiIiIiIcf+IiIiIiHH/MKB7sG+Ehx/3H/cf9x/4cf9x/3H/cf9x/3H/cf9x/3H/cf9x/3H/cf9xLpmLKiZnTXGIj/cYiI/3GIiP9xiIj/cYiIj/cYiIiCTGUBrDmv6HH/cf+HH/hx/3H/hx/3H/hx/3H/cf+HH/cf9x/4cf9xIm+uWgoFGohx/4hx/4hx/4hx/4cf+Icf+HH/iHH/hx/4cf+HEia+Aq+UH9/4cf+Icf+HH/hx/4cf+HH/hx/4cf+HH/cf+HH/hx/3H/K7m6OnRkXIiIcf+IiIcf+IiIcf+IiHH/iIcf+IiHH/gzDau98lRxj/cf9x/3H/cY/3H/cf9xj/cf9xj/cf9xj/cf9xj/cY/3H/cY/3GP9xj/cY/3H/cY/3GP9xiP9xO4putnWR/4iIiHH/iIiIcf+IiHH/iIhx/4iIcf+Ihx/4JGs+SvlMG/9x/3H/cf9x/3GP9x/3H/cf9x/3GP9x/3H/cf9xj/cf9xj/cf9xj/cf9xI1lhOupp7IiIiIiHH/iIiIiHH/iIiIcf+IiIcf+DF7bb+EknH/cY/3H/cf9x/3GP9x/3GP9x/3H/cY/3GP9x/3GP9x/3GP9xgk8HYa0Pie/4cf+HH/hx/4cf+HH/hx/4cf+HH/hx/4cf9x/4cf+HH/cSH7kRrwRu6IiIiP9xiIiIiIiIiIiP9xiIiIiIiDYTHrrs4XH/cf+HH/cf9x/4cf9x/3H/hx/3H/cf9x/3H/cf9x/3H/cf+HH/cTaUrbprUoiIiIiP9xiIiIiIiIiIiI/3GIiIiC5//ap4ACWHH/iIiIcf+IiHH/iIiHH/iIcf+IiDtGnba5Yv9xj/cf9xj/cf9xj/cY/3H/cY/3GP9xj/cY/3GCLv7hrhAR5x/3GP9x/3GP9xj/cf9xj/cf9xj/cY/3GP9x/3GP9xglZHE6ybjsiIiHH/iIiHH/iIhx/4iIcf+IiHH/iD8pjrHWcXGP9x/3GP9xj/cY/3GP9xj/cY/3GP9xj/cYj/cY/3E4GlW45aqIiI/3GIiIiP9xiIiIiIj/cYiIiIiDv+TbYBsv+HH/hx/4cf+HH/cf+HH/cf+HH/hx/3H/hx/3H/cf+HH/cf9xNw84uPDHcY/3GP9xiP9xj/cYj/cY/3GI/3GI/3GP9xiP86Sx63tOGIcf+IiHH/iIcf+Ihx/4hx/4hx/4iHH/iHH/iHH/gwjLGwg06HH/hx/4cf+HH/hx/4cf+HH/cf+HH/hx/3H/hx/3H/gz9tm+CSaP9xj/cYj/cY/3GI/3GI/3GI/3GI/3GI/3GI/3GIP3eRsYhuiI/3GIiP9xiIiP9xiIiI/3GIiIiP9xiIiINjPDusw8cf+IiIiIiIiIiIcf+IiIiIhx/4iIiIcf+Ig2m6e6ZFiHH/cf+HH/hx/3H/hx/4cf9x/4cf9x/3H/hx/3H/hx/3H/cf9x/4cf9x/3H/cf9x/4cf9x/3H/cTgFgbj6fv9x/3H/cf9xj/cf9x/3H/cY/3H/cY/3H/cf9xj/cf9xj/cY/zsaJ7bl2P9xiIiP9xiIiP9xiIiP9xiIiIiP9xiIiIiI/3GIiIiIiIiIiI/y4Q5KqO8bWP9xiIj/cYiIj/cYiIiP9xiIiIj/cYiINMzuvDMRcf+HH/hx/4cf9x/4cf9x/4cf9x/4cf9x/4cf9x/3H/hx/3H/M27avpEliI/3GI/3GIj/cYiP9xiI/3GIiP9xiIj/cYJTvYGrxCfnGP9x/3GP9x/3GP9x/3GP9xj/cf9xj/cY/3GP9xj/cf9xghg+UaCMGu/4hx/4cf+HH/hx/3H/hx/4cf+HH/hx/3H/hx/3H/hx/3H/hx/3H/hx/3H/hx/3H/cf9x/4J/2vGqAlDocf9x/4cf9x/4cf9x/4cf9x/3H/hx/3H/cf+HH/cf9x/3H/cf9x/4cf9x/zYUvbvrQoiI/3GIiIiIiP9xiIiIiIiIiIiI/3GIiIiDTJVLw2q4iIhx/4iIhx/4iIhx/4iIcf+Ihx/4iDRzFbyM6ocf+HH/cf+HH/hx/3H/hx/4cf9x/4cf9x/3H/hx/3H/hx/3H/cf9x/4cf9x/3H/cf9x/3H/hx/3E4Nva4yQn/cY/3GP9xiP9xj/cYj/cYj/cYj/cYj/cYj/cYj/ML8EsVD7iI/3GIiIiIiI/3GIiIiIiIiIiIiIg07O28ExJx/4cf9x/4cf9x/3H/hx/3H/cf+HH/cf9x/3H/cf+HH/cf9x/3H/cf9x/3H/cf9x/3H/cTxYpbSnWv9xj/cY/3GP9xiP9xj/cYj/cYj/cYj/cYj/cYj/cYj/cYj/cYiP9xiI/3GIj/cTH5gr8GfYj/cYiIiIiP9xiIiIiIiIiI/3GIiIiIiIiIiIiIiIiIiIgszQYaQy+ecY/3GP9xj/cY/3GI/3GP9xiP9xiP9xiP9xiP8xD+SwARuIiIiIiP9xiIiIiIiIiIiP9xiIiIiIiIiIiIiIiIiIhx/4iIiIiDCgPLBvw3H/hx/3H/cf+HH/cf9x/3H/hx/3H/cf9x/3H/cf9x/3H/cf9x/3H/cf9x/3H/cf9x/3E6Ehm17eZxiI/3GIj/cYiI/3GIiP9xiIiP9xiIiI/zuV8bZqDoiIiI/3GIiIiIiIiIiIiIiIiIiIiIiIiHH/iIiIiIiDN2XL6Jo/9x/4cf9x/3H/cf9x/3H/hx/3H/cf9x/3H/cf9x/3H/cf9x/3H/cf9x/3GP9x/3H/cS6BFFpH7rqIiIiIiIiIiHH/iIiIiIiHH/iIiIhx/4OypNtdWycf9x/3H/cf9x/3H/cY/3H/cf9x/3GP9x/3H/cY/3H/cf9xj/cf9xj/cf9xj/cY/zLrSb8UtoiIiIj/cYiIiIiIiI/3GIiIiIiIiIiIiIiIiIiIiIiIiIiIiHH/iIiIg5AH24/4L/cf9x/3H/cf9x/3H/cf9x/3H/cf9x/3H/cf9x/3H/cf9xj/cf9x/3H/cf9xj/cf9x/3GP9x/3GP9x/3GP9x/3Ex6eu/FhSIiIiIiIiIiIiIiIiIiIiIiIiIiIiIhx/4iIiIiIhx/4MUTWv7sphx/4hx/4cf+HH/hx/4cf+HH/hx/3H/hx/4cf+HH/cf+HH/cf+HH/hx/3H/cf+HH/cf+HH/cf9x/3H/hx/3H/cf9x/3H/hx/3H/cf9x/3H/cf9x/3H/cf9x/3H/cf9x/3E22am6JlaIj/cYiP9xiIiP9xiIiP9xiIiI/3GIiIOAVfufqg/4cf9x/4cf+HH/cf+HH/hx/3H/hx/3H/cf+HH/cf+HH/cf9x/3H/hx/z9UjbGrcnGIiI/3GIiIj/cYiIiIj/cYiIiIiIj/cYiIiIiIiIiIiIiIiIiIiIiIiIiIiIiISNScgraHH/iIiIiIiHH/iIiIiHH/iIiIcf+IiIOkS3trtIcf+HH/cf+HH/cf+HH/cf+HH/cf9x/4cf9x/3H/hx/3H/cf9x/3H/hx/3H/cf9x/3H/cf9x/3H/cf9x/yF46yoZcU2P9xiIj/cYiI/3GIiP9xiIiP9xiIiI/3GIiIiI/3GIiIgsoRAaRe7+cf9x/4cf9x/3H/hx/3H/hx/3H/cf9x/3H/hx/3H/cf9x/3H/cf9x/3Ej5W4a0akehx/4cf9x/3H/hx/3H/hx/3H/cf+HH/cf9x/3H/cf+HH/cf9x/3H/cf9x/yJT8Cr6wP1x/3H/cf9x/3H/cf9x/3H/cf9x/3H/cf9x/3H/cf9x/3H/cY/3H/JCeYGt2GfnH/iHH/hx/4hx/4cf+HH/hx/4cf+HH/hx/4cf+HH/hx/4cTHiab8dlv9xj/cY/3GP9xj/cY/3GP9xiP9xj/cY/3GI/3GI/3GP9xiCD5ZEohabuP9xiI/3GI/3GIj/cYiP9xiIj/cYiP9xiIgrzv0aUxAucY/3GI/3GI/3GIj/cYj/cYj/cYiP9xiI/3GDgz1bjMKoiIiIiIiIiIiIiIiIiIiIiHH/iD+N7rFyEXH/cf9xj/cf9x/3H/cf9x/3GP9x/3H/cf9xj/cf9x/3GP9x/3GP9x/z8DJ7H82HGIiP9xiIj/cYiI/3GIiIj/cYiIiP9xiIg1sSO7TtyIiIiIiIiIiIiIiIiIiHH/iIiIiIiHH/iIiIiHH/iIiIg4RWm5upb/hx/3H/hx/3H/cf+HH/cf9x/3H/hx/3H/cf9x/3H/cf9x/3H/cf9x/3H/cf9x/3H/cf9x/3H/cf9x/3GP9x/3H/cf9xj/cf9x/3GP9x/3H/cY/3H/cY/3H/cY/3GP9x/3GP9xOlDYta8ncYiIiIiP9xiIiIiIiIiP9xiIgx+eK/Bh2IiIiIcf+IiIiIhx/4iIiIcf+IiIhx/4iIhx/4iIcf+IiHH/gyi8e/dDj/cf+HH/cf9x/3H/hx/3H/cf9x/3H/hx/3H/cf9x/3H/cTpvkraQbY/3H/cY/3H/cf9xj/cY/3H/cY/3H/cY/3GP9xj/cf9xj/cY/3GP9xj/Pb9+tECBiIiIcf+IiIhx/4iIhx/4iIcf+IiHH/iIcTUR2LruJ3H/cf9x/3H/cf9x/3H/hx/3H/cf9x/3H/cf9xj/cf9x/3H/cf9xNxVxuOqOcf9xj/cf9xj/cf9xj/cY/3H/cY/3GP9x/3GP9xj/cY/3GP9xj/cY/3GI/3GCXZdDrCaLxx/4hx/4hx/4cf+Icf+HH/iHH/hx/4cf+HH/iHH/hx/4Nyc+utjBj/cYiP9xiP9xiI/3GIj/cYiI/3GIj/cYiI/z0i37TdIIcf+HH/iHH/hx/3H/hx/4cf+HH/hx/3H/hx/4cf9x/4KG02Gqksnv+IiIiIiIhx/4iIiIhx/4iIiIcf+IiINcKTuz1scf+Icf+Icf+HH/iHH/hx/4hx/4cf+HH/iHH/hx/z+6ArFF/Ycf9x/4cf9x/4cf9x/3H/hx/3H/cf9x/4cf9x/3H/cTMwZL3Pm/9xj/cf9xj/cf9xj/cY/3GP9x/3GP9xj/cY/3GP9xj/cYgn5xAqkY79cY/3GP9x/3GP9xj/cY/3GP9xiP9xj/cY/3GI/3GP9xg7KIG1136I/3GI/3GIj/cYiP9xiI/3GIiP9xiIj/cYiIj/NFGKva51iIcf+IiHH/iIcf+Ihx/4hx/4iHH/iHH/iHH/gr9e16kKEoiIiIiIiIiIiIiIiIiIiIiIcf+IiIiIiIiIcf+IiIiIhx/4iIiIcf+II5pjKvZZzf+IiHH/iIcf+Icf+Ihx/4hx/4iHH/iHH/iHH/g5g964fCH/cYj/cY/3GI/3GI/3GI/3GI/3GI/3GI/3GIj/cYj/cYiP9xiIj/cYiP9xiIP6B9sV+CiHH/iHH/iHH/iHH/iHH/hx/4hx/4cf+HH/hx/4hxN8qLuTV0j/cY/3GP9xj/cY/3GI/3GP9xiP9xj/cYj/cYj/cYj/cYj/cYj/cYiP9xiP9xiI/3GIOftNtwSyiIcf+Ihx/4hx/4hx/4hx/4hx/4hx/4hx/4hx/4cf+Icf+HH/hx/4cf+HH/hx/4cf+HH/hx/4cf+HH/hx/3H/hx/zyr+7VUBIj/cYj/cYj/cYiP9xiP9xiI/3GIj/cYiP9xiIOC/suNATiIcf+Ihx/4hx/4hx/4hx/4hx/4hx/4cf+Icf+HH/iHH/KNDQKqLy/f+Icf+HH/iHH/hx/4cf+HH/hx/4cf+HH/hx/4cf+HH/gx/3y/AINxiP9xiP9xiP9xiP9xiI/3GI/3GIj/cYiP9xiIgzaLy+l0P/iIcf+Icf+Ihx/4hx/4hx/4hx/4hx/4hx/4cf+Icf+HH/hx/4hx/4cf+HH/hx/4cf+HH/hx/z+vK7JQ1P9xj/cY/3GI/3GP9xiP9xj/cYj/cYj/cYj/cYj/cYiP9xiP9xiI/3GIj/cYiP9xiIj/cYiI/3GIiI/3E7Opq1xWWHH/iIhx/4iHH/iHH/iIcf+Icf+Ihx/4hx/4cf+C7roxoxRc6I/3GIiIj/cYiIiP9xiIiIiP9xiIiIg2oYy7XnP/hx/4cf+HH/hx/4cf+HH/hx/4cf+HH/hx/3H/hx/4cf9x/4cf9x/4cf9x/ygGFVq/nqqIiIj/cYiIiIiIiIiIiIiIiIiDAfPbDwwocf9x/4cf9x/3H/hx/3H/hx/3H/cf9x/4cf9x/3H/cf9x/yi75Fq0QbqIiIiIiIiIiIiIiIiIiIiIiIhx/4gp8/0agMAuiIiIiIiIiIiIiIiIiIiIiIiIiDVMs7yzTP+IiHH/iIhx/4iIcf+Ihx/4hx/4iHH/iDpsaLaTl3H/cf9x/3H/cf9x/3H/cf9x/3H/cf9x/3H/cf9xj/cf9x/3H/cY/3H/cf9xj/cf9xj/cf9xg9SeezthiIiP9xiIiP9xiIiI/3GIiIiP9xiIiIiIj/cYiIiDMXcb3ojoiIiIiIiIcf+IiIiIiIiIiIiIcf+IiIiDRuub2RRv9x/4cf9x/4cf9x/4cf9x/4cf9x/3H/hx/3H/cf9x/4cUPT/MLAcf9x/3H/cf9x/3H/cf9x/3H/cf9x/3H/cY/3H/cf9x/3GP9xNjp6usWFiIiP9xiIiIiP9xiIiIiIiIj/cYiIgxXo2/oXJx/4cf+HH/cf+HH/cf+HH/cf+HH/cf9x/4cf9x/3H/hx/3H/Ox4dteHicYiIj/cYiIj/cYiIiP9xiIiIiP9xiIiIiIiI/3GIiIiIiIgpYhNKmd7LiIiIiIj/cYiIiIiIiIiIiIhx/4iIiIiDj3D7kI8P9x/3H/cf9x/3H/cf9x/3H/cf9xj/cf9x/3H/cf9xj/cf9x/3GP9xMjXcvsojiIiIj/cYiIiIiIiIiHH/iIiIiIiIiIiIPOIbtR3k/3H/hx/3H/hx/3H/hx/3H/cf+HH/cf9x/3H/hx/3H/cf9x/3H/cf9x/3H/cf9x/3H/cf9x/3H/cf9x/3H/cf9x/3H/cY/3H/cf870PW2LwqI/3GI/3GI/3GI/3GI/3GIj/cYiP9xiI/3GIj/cYiDL+lL4Ba4iIiIiIiIiIiIiIiIiIiIiHH/iIiIiIg/T8uxsDSHH/cf9x/4cf9x/3H/cf+HH/cf9x/3H/cf9x/3H/cf9x/3H/cf9x/3H/cf9x/3H/cf9x/3H/cY/3H/cf9xPJ/LtGA0iIiIiIj/cYiIiIiIiIiIiIiIiP9xiIiIiIcf+IiIiIiDcUzLrrM/9x/3H/hx/3H/cf+HH/cf9x/3H/cf9x/4cf9x/3H/cf9x/3H/cf9x/3H/cf9x/3H/cSSffRrGCC5x/4cf9x/4cf9x/3H/hx/3H/cf9x/4cf9x/3H/cf9x/3H/cTjbarcklXGIj/cYiI/3GIj/cYiI/3GIiI/3GIiIj/cYiDmOF7dx6IiIhx/4iIiHH/iIiIcf+IiHH/iIhx/4iIcSX+jCqwFz1x/3H/cf9x/3H/cf9x/3H/cY/3H/cf9x/3GP9x/3H/cf8qfrgaeBR+cf+Icf+HH/hx/4cf+HH/cf+HH/hx/4cf9x/4cf+HH/cf+HH/cf+HH/cf+HH/cf9x/4cSy50Ip0YveIcf+Icf+Icf+HH/iHH/iHH/hx/4cf+Icf+HH/hx/4cf+CrxUTpw6uxxiI/3GIj/cYiI/3GIiP9xiIj/cYiIiP9xiIgpR5tKm4ZLcf+IiIhx/4iIhx/4iIcf+IiHH/iIhx/4iHH/iIcf+IhxPMjOszcxcY/3GP9xj/cY/3GP9xiP9xj/cY/3GI/3GI/3GP9xiDGebL9hk4iIcf+IiIcf+IiIcf+IiHH/iIhx/4iHH/iIcSbNlxqjJo6IiIiI/3GIiIiIiIiIiI/3GIiIiIg9oZ6zXmFx/3H/cf+HH/cf9x/3H/cf+HH/cf9x/3H/cf9x/3H/cf9x/yRWpCrqlb2P9x/3GP9x/3GP9x/3GP9xj/cf9xj/cY/3GP9xj/cY/3GP9xRE/MywOP9xj/cYj/cY/3GI/3GI/3GI/3GI/3GI/3GIj/cYj/cYg3Vw25qPKIiHH/iIcf+Icf+Ihx/4hx/4hx/4hx/4hx/4hx/4cf+Icf+HH/iHH/hxNH+6u4BFcf9xj/cY/3GP9xj/cY/3GP9xj/cY/3GP9xj/cYj/cY/3GI/3GP9xiP9xiP9xiP9xiP9xiI/3GI/3GIj/cYiCDuBDoiH7z/hx/4cf+HH/hx/3H/hx/4cf9x/4cf9x/4cf9x/4cf9x/3H/ghY/G6WsDkj/cYj/cY/3GP9xiP9xiP9xj/cYj/cYj/cYj/cTyQbrRvkYiHH/iIcf+Ihx/4hx/4hx/4hx/4hx/4hx/4hx/4hx/4cf+HH/g4PQ25wvL/cYj/cY/3GP9xiP9xiP9xj/cYj/cYj/cYj/cYiP9xiP9xiI/3GIj/cYiP9xiIj/cYNGL7vJ0EiHH/iIcf+Ihx/4iHH/iHH/iHH/iHH/iHH/iHH/hx/4hx/4cf+Icf+HH/hx/4cf9CdfzooIcf+HH/cf+HH/hx/3H/hx/3H/hx/3H/hx/3H/cf+HH/cf9xPqJIsl23iP9xj/cY/3GI/3GP9xiP9xiP9xiP9xiP9xiP9xiI/3GI/3GIj/cYiDFynb+NYnH/iHH/iIcf+Icf+Icf+Icf+Icf+HH/iHH/hx/4hx/4cf+Dwx/bXOAoj/cYj/cYj/cYj/cYj/cYj/cYiP9xiI/3GIj/cYgwEIS/73txiIiIiIiIiIiIiIiIiIiIiIiDOvFr5Q6f+Ihx/4hx/4hx/4hx/4hx/4hx/4hx/4cf+Icf+HH/hx/4hx/4cf+HH/hx/4cf+HE/t3OwSIxx/3H/cf9x/3H/cf9x/4cf9x/3H/cf9x/3GP9x/3H/cf9x/3H/cTpRxbauOo/3GI/3GP9xiP9xiP9xiP9xiP9xiI/3GI/3GDRS/bytAohx/4hx/4iHH/iHH/iHH/iHH/iHH/iHH/glswAaxM/+iP9xiI/3GI/3GIj/cYiP9xiI/3GIiP9xiIgsfeJqeCHZ/3GI/3GI/3GIj/cYiP9xiI/3GIiP9xiIj/cYLnlQKjhq/Yj/cYiI/3GIj/cYiIj/cYiIj/cYiIj/cYiIg1+Gy7B5OHH/iHH/hx/4hx/4cf+HH/iHH/hx/4cf+HH/hx/4cf+HH/hx/3H/hx/4cf9x/4cf+HH/cf+HH/cf9x/4cTuhVbVeqv9xj/cf9xj/cf9xj/cf9xj/cY/3H/cY/3GP9xj/cYIUuBKgxH7Y/3GP9xj/cY/3GP9xj/cYj/cY/3GP9xiP9xiP9xj/cSckvxqttA6P9xj/cYj/cY/3GP9xiP9xj/cYj/cYj/cYj/cYj/cUueXEYacYiP9xiI/3GIj/cYiP9xiIj/cYiI/3GIiI/3GIgxRpK/uW3/cYiIiIiIiIiIiIiIiIiIiIiIiIiIiHH/iIiIiIiIiHH/iIiIiHH/iIKU70GosQvv9xiP9xiP9xiP9xiI/3GI/3GIj/cYiP9xiI/3GIg6qEa2V7mIiIiIiIiIhx/4iIiIiIiIcf+IiIiIhx/4iIiHH/iIg1fYG7gn6Ihx/4iHH/iHH/iIcf+Icf+Ihx/4hx/4cf+Icf+Icf+HH/iHH/hx/4hx/4cf84YbW5nkr/cf9x/3H/cf9x/3H/cf9xj/cf9x/3H/cf9x/3GP9x/3H/cTZexLqhO4/3GI/3GP9xiP9xiP9xiP9xiP9xiI/3GI/3GIMCMmsOzZiIiIiIiIiIiIiIiIhx/4iIiIiIiIiIcf+IiDQMVrzzqYcf+Icf+HH/hx/4hx/4cf+HH/hx/4cf+HH/hx/3Ekzy8q0w0NiP9xiP9xiI/3GI/3GIj/cYiP9xiI/3GILploGjZpfo/3H/cf9xj/cf9x/3GP9x/3H/cY/3H/cY/3GP9x/3GP9xj/cf83il66daGIiHH/iIiIiIcf+IiIiHH/iIiIcf+IiDvdbrYikf9x/3GP9x/3GP9x/3GP9x/3GP9xj/cY/3H/cY/3GP9xP4WYsXpniIiIiI/3GIiIiIiIiIiIiIiIiIiIiIiIiIiIiELyHODeiIiIiHH/iIiIiIiIcf+IiIiHH/iIOzu6tcRFcf9x/3H/cf+HH/cf9x/3H/cf9x/3H/cf9x/3H/cf9x/3H/cS22dxo0mI6Ihx/4hx/4hx/4hx/4hx/4hx/4hx/4cf+Icf+C/iQopR29eHH/iIhx/4iIcf+IiHH/iIcf+Ihx/4iHH/iHEvOZoaHGZecf+IiIiIiIiIiIiIhx/4iIiIiIcf+IM+0fvRLgcf9xj/cf9x/3GP9x/3GP9x/3H/cY/3H/cY/3GP9x/3GP9xj/cY/3H/cY/3GP9xj/cY/3GP9xiP9xj/cY/3GIKqDGGmXznocf9x/4cf9x/4cf9x/3H/hx/3H/cf+HH/cf9x/3H/cf+HH/cSBSZBoL2b6IiIiIcf+IiIiHH/iIiIcf+IiIcf+IiHH/iILhWLKj6nTXH/cf+HH/cf9x/3H/cf9x/3H/cf9x/3H/cf9x/3H/cY/3H/cf9x/3H/cf9xj/cf9x/3GP9x/3H/cY/3H/cYM/4ZvQHmiIj/cYiIiIj/cYiIiIiIj/cYiIiIONi/uCdAcf9x/3H/hx/3H/cf9x/4cf9x/3H/cf9x/3H/cf9x/3H/cf9x/3H/cf9x/3H/cf9x/3H/cf9xj/cf9x/3H/cY/3H/cf9xj/KPA7quD8Rf9x/3GP9xj/cY/3GP9xj/cY/3GP9xiP9xj/cY/3GI/3GP9xhFFOyusXGI/3GI/3GIj/cYiP9xiI/3GIj/cYiI/3GDnFp7c6WIhx/4iIiIiIcf+IiIiHH/iIiIcf+IiHH/iIiHH/iIhx/4iHH/iIcf+DFyi7+NdHGP9x/3H/cY/3H/cf9xj/cf9xj/cf9xj/cf9xj/cf9xj/cY/3GP9x/3GP9xj/cYNP78vAEDiIiIhx/4iIiIiIcf+IiIiHH/iIiIcf+IiDKq3r9VIf9x/3GP9x/3GP9x/3GP9xj/cf9xj/cY/3GP9xj/cf9xiP9xj/cY/3Ekmz4axkwecf9xj/cf9xj/cf9xj/cY/3H/cY/3GP9x/3GP9xj/cY/zjFvro6Qf+IiIiHH/iIiHH/iIiHH/iIhx/4iIcf+Ihx/yOCqRrn1W6IiIiIiIiIiIiIiIiIiIiIiIiIiIiIiHH/iIiIiIiIcf+IiIiIcTO4O7xHxHH/hx/3H/cf9x/3H/cf9x/4cf9x/3H/cf9x/3H/cY/3H/cf8zbRG9ku5xj/cf9x/3GP9x/3GP9x/3GP9x/3GP9x/3GP9xj/cf9xj/cTkfE7fg7I/3GI/3GI/3GI/3GIj/cYiP9xiI/3GIj/cYOk74trEHiIcf+IiIiHH/iIiIcf+IiHH/iIiHH/iIcf+IOsQStzvt/4hx/4hx/4cf+Icf+HH/iHH/hx/4cf+HH/hx/4cTcYarnnlY/3GP9xj/cY/3GP9xj/cY/3GP9xiP9xj/cY/3GI/3GI/3GCOr8yrlQM2I/3GIj/cYiI/3GIiI/3GIiI/3GIiI/3GDZQF7uv6P+IiIiIcf+IiIcf+IiIcf+IiIcf+IiHH/g6N4K2yH2HH/iHH/hx/4hx/4cf+Icf+HH/hx/4cf+HH/hx/zuyh7ZNeP9xj/cf9x/3GP9x/3GP9x/3GP9x/3GP9xj/cY/3H/cY/3GP9xj/cY/3GP9xj/cY/3GP9xiP9xj/cYj/cY/3GI/3GI/3GI/3GI/3E0wPy8PwNx/4iIhx/4iHH/iIhx/4iHH/iIcf+Icf+Ihx/4hx/4hx/4hxNvjBuQc+hx/4cf+HH/hx/4cf+HH/hx/3H/hx/4cf9x/4cf+HH/cf+HEx8ye+DNhx/3GP9xj/cf9xj/cY/3GP9xj/cY/3GP9xj/cYj/cY/3GP9xiP9xj/cYj/cYj/cYj/cYO+wMtRPzcf+IiIhx/4iIhx/4iIcf+IiHH/iIcf+IiHH/iHH/iIcf+Icf+Ihx/4hxNkPNurwyj/cY/3GP9xj/cY/3GP9xiP9xj/cY/3GI/3GI/3GI/3GI/3GI/3GDjffLggg4hx/4iIcf+IiHH/iIhx/4iHH/iIcf+Ihx/4hx/4iHH/iHH/iHH/hx/4hx/4g7cvy2jQP/cY/3GP9xj/cY/3GI/3GP9xj/cYj/cYj/cY/3GI/3GI/3GIj/cYj/cYiP9xiP9xiI/3GIiP9xiIj/N8Jruj2UiHH/iIcf+Ihx/4iHH/iIcf+Icf+Icf+Icf+Icf+Icf+Icf+HH/hGPEysO4cf+Icf+HH/hx/4cf+HH/hx/4cf+HH/cf+HH/hx/z0luLTaR4/3GP9xj/cY/3GP9xj/cY/3GP9xiP9xj/cY/3GI/3GI/3GP9xiP9xiP9xiP9xiI/3GI/3GIj/cYiP9xiI/3GIiP9xiIj/cYiIj/cYg057q8GEWIhx/4iHH/iIcf+Icf+Icf+Ihx/4hx/4hx/4cf+Icf+HH/iHH/hx/4hx/4cf+HH/M/LLvg00j/cY/3GI/3GP9xj/cYj/cY/3GI/3GI/3GI/3GI/3GI/3GIj/cYj/cYiP9xiI/3GIiP9xiI/zoLvLj0Q/+Icf+Ihx/4hx/4hx/4hx/4hx/4cf+Icf+Icf+HH/hx/zjATbk/so/3GI/3GP9xiP9xiP9xiP9xiP9xiP9xiP9xiI/3GI/3GIiP9xiI/3GIiP9xg8HXi04oeIiIcf+IiIiHH/iIiHH/iIiHH/iIhx/4iIcf+Ihx/4iHH/iIcf+Ihx/4hx/4hx/4hx/zVK67y1FI/3H/cY/3GP9x/3GP9xj/cY/3GP9xj/cY/3GP9xj/cYMdCfvy9giHH/iIhx/4iHH/iIcf+Ihx/4iHH/iHH/iCZVMjrKrNyI/3GI/3GI/3GI/3GI/3GI/3GI/3GIj/cYiP9xKiXQSo2i+4/3GI/3GI/3GI/3GI/3GI/3GI/3GIj/cYiP9xg3XgO5ofyP9xiIiIiI/3GIiIiIiIiIiIiP9xiIgoNDAqnLz9iIiIiIiIj/cYiIiIiIiIiIiIiIiIhx/4iIiDMrRb3Uuocf+Ihx/4hx/4iHH/iHH/iHH/hx/4hx/4hx/4cf+Icf+CDe3hoTEh5x/4hx/4iHH/iHH/iHH/iHH/hx/4hx/4cf+Icf+HH/hx/4hx/4cf+HH/hx/4cf9x/4cf+HH/hx/3H/hx/4cf9x/ym0PhqEvB6HH/hx/4hx/4cf+HH/hx/4cf+HH/hx/4cf+HH/cf+HH/hx/3H/hx/3H/hx/3H/hx/3H/hx/3H/cf+HH/cf9x/3H/cf+HH/cf9x/z3xGrQO5Yj/cYj/cYiP9xiIj/cYiP9xiIj/cYiIj/cYiIj/cYiIiP9xiIiIiP9xiIiIiIiI/3GIiIiIiIiIiIiDgv+bjQBocf+HH/iHH/hx/4cf+HH/hx/4cf+HH/hx/4cf+HH/cf+HE8fc2zgjJxiP9xiI/3GIiP9xiI/3GIiP9xiIiP9xiIiIPibOstkxcf+HH/hx/4cf+HH/hx/4cf9x/4cf+HH/cf+HH/hx/3H/gpHf8qniAN/3GIiP9xiIj/cYiIj/cYiIiP9xiIiIj/cYP99VsSCqiHH/iIiIiIcf+IiIiIcf+IiIcf+IiD/ntrEYSXH/hx/4cf+HH/cf+HH/hx/3H/hx/3H/hx/3H/cf+HH/cf9x/4PjfcssgjcYiI/3GIiI/3GIiI/3GIiIj/cYiIiI/3GIOEoiuLXdiI/3GIiIiIhx/4iIiIiIiIiIiIiIhx/4iIiIiIcf+IiIiIcf+IiIg6ioe3dXj/hx/3H/hx/4cf9x/4cf9x/4cf9x/4cf9x/3H/hx/3H/cf+HH/cf8859y1GCP/cYiI/3GIiI/3GIiIj/cYiIiIj/cYiIiIiIj/cYiIiIiIiIiIiIiIiIiIiIiIiIiIiIiIiIiIiIiHH/iIiIiIiHH/iIiIOVB4uK+H/4cf+HH/hx/3H/hx/3H/hx/3H/hx/3H/cf+HH/cf9x/4cf8ywD6/P8GIiI/3GIiIiI/3GIiIiIiP9xiIiIiIiIiIiIiIiIiIM+rUvRUriHH/iIhx/4iIcf+IiHH/iIcf+Ihx/4hx/4iHH/iHH/iHH/g58US4Drv/cf+HH/cf+HH/cf+HH/cf9x/4cf9x/3H/hx/3H/cf9x/3H/hx/zycZrVjmf9xj/cY/3GP9xj/cYj/cY/3GI/3GP9xiP9xiP9xiP9xNjyzusNMiIiI/3GIiIiI/3GIiIiIiI/3GIiIiIiDPKNb01yoiIiHH/iIiHH/iIhx/4iIcf+IiHH/iIcf+Ihx/4hx/4iHH/iHH/iHH/iHH/iHH/iHH/hx/za+hLpBe3H/hx/3H/cf+HH/cf9x/3H/cf9x/4cf9x/3H/cf9x/3H/cf9x/3H/cf9x/3H/cY/3H/cTiPvbhwQoiIiIiIiIiIiIiIiIiIiIiIiIgw3f+xMgD/cf9x/3H/cf9x/3H/cf9xj/cf9x/3H/cY/3H/cf9xj/cf9x/3GP8uhCAaN73+cf+IiIiIhx/4iIiIcf+IiIcf+IiIcf+IiHH/iIhx/4iHH/iDtWrrWpUXGP9xj/cf9xj/cY/3GP9xiP9xj/cY/3GP9xiP9xg6YW22npKIiIhx/4iIhx/4iIhx/4iIcf+Ihx/4iIcf+Icf+Ihx/4gwsZmwXmZx/3H/cf9xj/cf9x/3H/cf9x/3GP9x/3H/cY/3H/cf9xj/cf9xj/cf9xj/cY/3H/cY/3GP9x/3GP9xj/cY/3GP9xj/cY/3GP9xg74O61HxGIiHH/iIhx/4iIcf+IiHH/iIcf+Ihx/4iHH/iHH/iHH/iHH/iHH/iHH/iHH/OcB7tz+Ecf9xj/cY/3H/cY/3GP9xj/cY/3GP9xj/cY/3GP9xiP9xgwu16wVKGIcf+IiIcf+IiHH/iIhx/4iHH/iIcf+Ihx/4hx/4iHH/iHH/iHH/iHH/iHH/hx/4hxM1D8va8D/3GP9xj/cY/3GP9xiP9xj/cYj/cYj/cY/3GI/3GI/ypkTxp5uw5xiP9xj/cY/3GI/3GP9xiP9xiP9xiP9xiP9xiP9xglh2Iat4nehx/4hx/4cf9x/4cf+HH/hx/4cf9x/4cf+HH/cf+HH/cf+HH/OgYrtvnUcYj/cYj/cYj/cYiP9xiP9xiI/3GIj/cYiI/3GD4sAbLT/v9xiIiI/3GIiIiI/3GIiIiIiP9xiIiIg8vWm0QpaIcf+Icf+Icf+Icf+Icf+HH/iHH/hx/4hx/4cf+HH/hx/z+n/rFYAXGI/3GIj/cYiP9xiI/3GIiP9xiIj/cYiIj/cYiIj/cYiIiI/3GIiIiI/3GIiIiIiIj/cYggkwwqF889hx/4hx/4hx/4hx/4cf+HH/iHH/hx/4cf+HH/hx/4cf+HH/hx/4cf9x/4cf+HH/cf+HH/hx/3H/hx/3H/cf+HH/cf8umUUqNmutcf9x/3H/cf9xj/cf9x/3GP9x/3H/cY/3H/cY/3H/cY/3H/cY/3GP9x/3GP9xj/cY/3GP9xj/cY/3GP9xj/cY/3GP9xiP9xj/cYj/cYPOHLtB40cf+IiIiIhx/4iIiHH/iIiIcf+IiIcf+IiHH/iIhx/4iHH/iIcf+Ihx/4hx/4iHH/gqGdMafmLOiIj/cYiIj/cYiIj/cYiIiP9xiIiIiP9xiIiDQFRLz6u3H/iIiIiIiIcf+IiIiIcf+IiIhx/4g34c66HjH/cf9xj/cf9x/3GP9x/3GP9xj/cf9xj/cY/3GP9x/3GP9xKLczarSMyf9xj/cf9xj/cf9xj/cY/3H/cY/3GP9xj/cf9xj/cY/3GDErzb/UMocf+IiIiIcf+IiIiHH/iIiHH/iIiHH/iIhx/4iHH/iDKbDb5k8nGP9x/3GP9x/3GP9x/3GP9x/3GP9xj/cY/3H/cY/3GP9xg6dU22irKIiIiIcf+IiIiIhx/4iIiHH/iIiIcf+IiHH/iIhx/4iIcf+Ihx/4iHH/iIMAM0sQ3L/4cf+HH/hx/4cf9x/4cf+HH/cf+HH/cf+HH/cf+HH/cf9x/z82RLHJu3H/cY/3H/cf9xj/cf9xj/cf9xj/cf9xj/cY/3H/cY/3GP9xj/cY/3GP9xj/cTXP3bswIoiIiIhx/4iIiHH/iIiIcf+IiIcf+IiHH/iIcf+IiHH/iIcf+Icf+Ihx/4hx/4hx/4hx/4gsRLMqa7TN/4cf+HH/hx/4cf+HH/hx/4cf9x/4cf+HH/cf+HH/cf+HEkzVsq0ypN/3GP9xj/cYj/cY/3GI/3GP9xiP9xiP9xiP9xiC/22BoQkn5x/3H/cf9x/3H/cf9x/3H/cf9xj/cf9x/3H/cY/3H/cf9xPy0isdLdj/cY/3GP9xj/cY/3GI/3GP9xj/cY/3GI/3GI/3GCYqm9oOVkKHH/iIcf+Icf+Icf+Icf+Icf+Icf+HH/iHH/g5wU+4PrCP9xiP9xiP9xiI/3GIj/cYj/cYiI/3GIj/KxZwGm6Y/ocf+Icf+HH/hx/3H/hx/4cf+HH/hx/3H/hx/4cf9x/4Pw7ssfETcYiP9xiI/3GIj/cYiI/3GIiP9xiIiP9xI+QRKuG+7YiP9xiIiP9xiIiI/3GIiIiI/3GIKH3jGoghznH/cf9x/3H/cf9x/3H/cf9xj/cf9x/3H/cY/3H/cf9xj/cf9xj/JM4ZGtMebocf+HH/hx/3H/hx/4cf+HH/cf+HH/cf+HH/cf+CsYixp+d07/iIcf+Icf+Icf+Icf+HH/iHH/hx/4hx/4cf8o2R8qom4NiP9xj/cYj/cY/3GI/3GI/3GI/3GI/3GI/3GIj/cYj/cYiP9xiIj/cYiP9xiIj/cYiIj/cYiIj/cYiIg/zRyxMuOIcf+Icf+Icf+Icf+HH/iHH/hx/4cf+HH/hx/4hx/4cf9x/4cf+HH/hx/4cf9x/4cf+HH/cf+HE7UqK0rV1x/3H/cf9x/3H/cf9x/3H/cf9x/3H/cf9x/3H/cY/3H/cf9xO3YntYnYj/cYj/cYiP9xiI/3GIiP9xiIj/cYiI/3GIiI/3GIiIiP9xiIiIj/cYiIiIg7ixK1dO2IiIiIiIiIiIiIiIiIiIiHH/iIiIPm82spDJiHH/hx/4hx/4cf+HH/iHH/hx/4cf+HH/hx/4cf+HH/hx/3H/hx/4cf9x/4cf9x/4PECztL9McY/3H/cf9x/3H/cf9x/3GP9x/3H/cf9xj/cf9x/3GP9x/3GD2bErJk7XGP9xj/cY/3GI/3GP9xj/cYj/cY/3GI/3GP9xiDRLsby0Toj/cYiP9xiIj/cYiI/3GIiP9xiIiI/3GIiIj/cYiIiIj/cYiIiDJ7q76EVIcf+HH/iHH/hx/4cf+Icf+HH/hx/4cf+HH/hx/3H/hx/4cf+HH/cf+HH/cf+HH/cf+HH/cTflsrkaTf9x/3H/cY/3H/cf9x/3H/cf9x/3H/cY/3H/cf9xj/cf9x/3GP9x/zWsJrxT2Y/3GI/3GIj/cYiP9xiIj/cYiI/3GIiP9xiIiP9xiIiIj/cYiIiI/3GIiIiIiI/3GIiDPUkb0rboiIiIiIiIiIiIiIiIiIhx/4iDJ/gr6AfYiHH/iIhx/4iHH/iIcf+Ihx/4iHH/iHH/iIcf+DroYrYXnYhx/4cf+HH/hx/3H/hx/4cf+HH/cf+HH/hx/3H/hx/3H/hx/3H/cf+HH/cf9x/4cf9x/3H/cf+HFKwMxj8/9x/3H/cf9x/3H/cf9x/3H/cf9x/3GP9x/3H/cf9x/3GP9x/3H/cY/3H/cY/3H/cY/3H/cY/3E3g1a5fKmIiP9xiI/3GIiP9xiIiP9xiIiI/3GIiIiP9xiIiIiI/3GIiIiIiIiI/3GD4z27PMJP+HH/hx/4cf+HH/hx/4cf+HH/hx/3H/hx/3H/hx/4cf9x/4cf9x/3H/hxOaAst1/T/3GIj/cYiP9xiI/3GIiP9xiIiP9xiIiP9xiIiI/3GIiIiP9xiIiIiIj/cYiIiIiIiIiIiDxs6rWTFf+HH/hx/4cf+HH/iHH/cf+HH/hx/4cf+HH/hx/3H/hx/3H/hx/3H/hx/3H/hx/3H/hx/3H/cf9x/4cf9x/3H/cT5ga7GflHGIj/cYiI/3GIiP9xiIj/cYiIj/cYiIiP9xiIiIiP9xiIiIiIiP9xiIiIiIiIiIg3Kju51cRx/4cf+HH/hx/4cf+HH/hx/4cf9x/4cf+HH/cf+HH/hx/3H/hxM+g/vRfAiIiP9xiIiI/3GIiIiI/3GIiIiIiIg4o025XLL/hx/4cf+HH/hx/4cf9x/4cf9x/4cf+HH/cf+HH/cf9x/4cf9x/3H/hx/3H/cf9x/4cf9x/3H/cf9x/3H/cf9x/3H/N69HulC4/3GP9xiP9xiP9xiP9xiP9xiI/3GI/3GIj/cYiE5anCpWj/cYiI/3GIiI/3GIiI/3GIiIiP9xiIiIiI/3GIiIiIiIiI/3GIiIiIiIiIiIiIiIiIiIiIiIMd0dvyLicf+HH/cf9x/3H/hx/3H/cf9x/3H/cf9x/4cf9x/3H/cf9x/3H/IfUaGgGuXocf+HH/iHH/hx/4cf+HH/hx/4cf+HH/hx/4cf9x/4cf+HH/cSaeYlrGGdqP9xiIj/cYiIj/cYiIj/cYiIiP9xiIiIMr1tvkKShx/4hx/4cf+HH/hx/4cf+HH/hx/3H/hx/4cf+HH/cf+CGTaxoHyU5x/4iHH/iHH/iIcf+Icf+Icf+Icf+Icf+HH/iHH/hx/4hx/4cf+HH/hx/4cf+HH/hxOR4NtuHycY/3GI/3GI/3GI/3GIj/cYj/cYiP9xiI/3GIj/cTZDFLq864j/cYiIiIiIiIiIiIiIiIiIiIiIP61+slKB/3H/hx/3H/cf9x/3H/cf9x/3H/cf9x/3H/cf9x/3H/cY/3H/cf8ny/Aao0D+iIiIiIhx/4iIiIiHH/iIiIhx/4iIiHH/g60GS2L5tx/4cf+Icf+HH/hx/4cf+Icf+HH/hx/4cf9x/4cf+HH/g0eaW8hlpx/3H/cf9xj/cf9x/3GP9x/3H/cY/3H/cY/3H/cY/3H/cY/ycBRxqv645x/4hx/4cf+HH/hx/3H/hx/4cf+HH/hx/3H/hx/3H/hx/3H/hx/zrSzLctM4j/cYiP9xiI/3GIiP9xiIj/cYiIj/cYiIgiGsVKD1OriIiIj/cYiIiIiIiIiIiIiIiIiIiDqe/LZhA3H/cf9x/4cf9x/3H/hx/3H/cf9x/3H/hx/3H/cf9x/3H/cf9x/3E0MNG8zy7/cf9x/3GP9x/3H/cY/3H/cY/3H/cY/3H/cY/3GP9xj/cf9xI6EaGuXuXv9x/3H/hx/3H/cf9x/4cf9x/3H/cf9x/3H/cf9x/4cf9x/3H/cf9xj/cf9x/3H/cf9x/3H/cf9xj/cf9x/3H/cY/3H/cY/3H/cf9xj/cf8rnz0adgwu/3H/cf9x/3H/cf9x/3H/cf9x/3H/cf9x/3H/cf9x/3H/cY/3H/cf9x/yttnhp5Jh7/cf+HH/cf9x/3H/cf9x/3H/cf9xj/cf9x/3H/cf9x/3GP9x/3H/cTNBMry+zXGP9xj/cY/3GP9xj/cY/3GP9xj/cY/3GP9xiP9xj/cYj/Io0cOhguPP9x/3H/cf9x/3H/cf9xj/cf9x/3H/cf9xj/cf9x/3GP9x/3H/cY/zMOg77xfI/3GI/3GP9xiP9xiP9xiP9xiP9xiP9xiP9xiI/3GIj/IddIGhOLfv9xj/cf9x/3H/cf9x/3GP9x/3H/cY/3H/cf9xj/cf9xj/cf9xj/cf9xj/cf9xPHDOtI8xhx/4iIiIiIcf+IiIiHH/iIiIcf+IiIcTQVzbzqMv9x/3GP9x/3H/cY/3H/cY/3H/cY/3H/cY/3GP9x/3GP9xj/cStcTTpqOyxx/3H/cf9x/3H/cf9x/3H/cf9x/3H/cf9x/3H/cf9x/3H/cY/3H/cf9xJVUAKrqv/XH/cf9x/3H/cf9x/3GP9x/3H/cf9x/3GP9x/3H/cY/3H/cY/yVVJ2rqrYlxj/cY/3GP9xj/cY/3GP9xj/cY/3GI/3GP9xj/cYj/cYj/cY/3GIJlbNGrqTLo/3H/cY/3GP9xj/cY/3GP9xj/cY/3GP9xiP9xj/cY/3GI/3GI/3GP9xiDhAnbi/Yohx/4iIcf+Ihx/4iIcf+Ihx/4iHH/iHH/iIcf+Icf+Icf+Icf+HH/iHH/iHH/hx/4cf+DjTK7ks1P9xj/cf9xj/cY/3GP9xj/cYj/cY/3GP9xj/cYj/cYj/cY/3GI/3GI/3GI/3GI/3GIg6PC62w9Fx/4hx/4iHH/iIcf+Icf+Icf+Icf+Icf+HH/iHE7UZ21rmKP9xj/cYj/cY/3GI/3GP9xiP9xiP9xiP9xiP9xiI/3GI/3GIj/cYiP9xiIj/cYiDSDb7x8kHH/hx/4cf+Icf+HH/hx/4cf+HH/hx/4cf9x/4cf+HH/hxM0S5vLtGcY/3GP9xj/cY/3GI/3GP9xiP9xj/cYj/cYj/cYj/NUoevLXhiHH/iIcf+Ihx/4iHH/iIcf+Icf+Icf+Icf+Icf+Icf+HH/iHH/hx/4hx/4cf+HH/hx/4cf+HH/hx/4cf+HH/hx/3H/hx/4cf9x/4cf9x/4cf9x/4cf9xP+NIsRy3j/cY/3GP9xiP9xj/cY/3GI/3GP9xiP9xiP9xiP9xiP9xiP9xiP9xiI/3GIP7jxsUcOiI/3GIiIj/cYiIiI/3GIiIiIiI/3GIiIOgOut/xR/4cf+HH/cf+HH/cf9x/4cf9x/3H/hx/3H/cf9x/4cf9x/3H/cf9x/3E4MLW3z0pxj/cY/3GP9xj/cY/3GI/3GP9xj/cYj/cY/3GI/3GI/3GI/3GI/3GI/3Ex8kO/DbyIiIj/cYiIiIiP9xiIiIiIiP9xiIiIiIiIiIiINghYuvencf+Icf+Icf+Icf+Icf+Icf+HH/iHH/hx/4cf+HH/hxO41RtXKu/4cf+HH/cf+HH/cf+HH/cf+HH/cf+HH/cf9x/3H/hx/3H/cf9x/3H/hx/3H/cf9x/3H/N/Hiug4d/3GP9x/3GP9x/3GP9x/3GP9xj/cf9xj/cY/3GP9xj/cY/3GP9xj/cY/3GP9xiP9xj/cYj/cY/3GI/3GI/3GI/3GI/3GI/3GIj/cYiP9xiI/3GIj/cYODMyuMzNj/cYiIiIiP9xiIiIiIiIj/cYiIiIiIg2wRa6PumIcf+Ihx/4iIcf+Ihx/4hx/4iHH/iHH/iHH/iHH/iHH/iHH/iHH/hx/4hx/4cf+HH/g5ItG33S5x/4cf+HH/cf+HH/cf+HH/cf+HH/cf9x/4cf9x/3H/MaDov18XcYj/cY/3GI/3GI/3GI/3GI/3GIj/cYj/cYiP9xiI/3EgcB0aGf4u/3GP9xj/cY/3GI/3GP9xiP9xj/cYj/cYj/cYj/cYj/cYj/cYiP9xiP9xiI/3GIj/cYiDCj3LBsI4cf+Icf+Ihx/4hx/4hx/4hx/4hx/4hx/4cf+Icf+D0IkbT3bv+HH/hx/3H/hx/4cf9x/4cf+HH/cf+HH/cf9x/4cf9x/4cf9x/3H/cTyquLNVR3GP9xiP9xj/cYj/cYj/cYj/cYj/cYiP9xiP9xiI/3GIj/cYiI/3GIiP81pp29WWL/iHH/iHH/iHH/iHH/hx/4hx/4cf+HH/hx/4hx/4cf+HH/hx/4cf9x/4cf+HH/hx/3H/hx/4cf9x/4cf9x/4cf9x/3H/hx/3H/cTVja7qclHGI/3GIj/cYiP9xiIj/cYiP9xiIiP9xiIiP9xiIiI/zySHLVt44hx/4hx/4cf+Icf+Icf+HH/iHH/hx/4cf+HH/hx/4cf+HH/hx/4cf+HH/hx/3H/hx/4cf9x/4cf9x/4cf9x/4cf9x/3H/hx/3H/cTHTWr4spXGI/3GI/3GIj/cYiP9xiI/3GIj/cYiP9xiIiP9xiIj/cYiIj/Pr1ds0Kicf+Icf+HH/iHH/hx/4cf+HH/iHH/hx/4cf+HH/cf+HH/hx/4cf9x/4cf+HH/cf+HH/cf+HH/cf9x/zs8ybbDNv9xiP9xj/cYj/cYj/cYj/cYiP9xiP9xiI/3GIj/cYiP9xiI/3GIiP9xiIiP9xiIiP9xiIiIj/cYiINUnKu7Y1hx/4hx/4hx/4hx/4hx/4hx/4hx/4cf+HH/iHH/hx/4cf+HH/hx/4cf+HH/hx/4cf+HH/cf+HE/I8yw3DNxiP9xiP9xiI/3GIj/cYiP9xiI/3GIiP9xiIj/cYLPriGlBR3v9x/4cf9x/3H/hx/3H/cf9x/3H/hx/3H/cf9x/3H/cf9x/3H/cf9x/3H/cf9x/3EpNbcafKSOhx/4hx/4hx/4hx/4hx/4hx/4cf+Icf+HH/hx/4hx/4cf+DhJs7i2TIcf9x/3H/cf9x/4cf9x/3H/cf9x/3H/cf9x/3H/cf9x/3H/cf80+ai9Blf/cYiP9xiI/3GIj/cYiI/3GIiP9xiIiI/3GIiI/zDqnbElYocf+HH/iHH/hx/4cf+HH/hx/4cf+HH/hx/4cf9x/4cf+HE/7DyxE8P/cYj/cYj/cYiP9xiP9xiI/3GIj/cYiP9xiIOTc+uMjB/4hx/4hx/4hx/4cf+Icf+HH/hx/4hx/4cf+HH/hxNWcxupjOcf+HH/cf+HH/hx/3H/cf+HH/cf+HH/cf9x/3H/hx/yyJmxpnZk7/iHH/hx/4cf+Icf+HH/hx/4cf+HH/hx/4cf+HH/hx/4cf+HH/cf+HH/cf+HH/hx/3H/hx/3H/NaydvFNij/cYiI/3GIiP9xiIiI/3GIiIj/cYiIiIj/cYiIiIiIiP9xiIiDcCXLr9o/+HH/hx/4cf+HH/cf+HH/hx/4cf9x/4cf9x/4cf9x/4cf9x/zMTq77sVI/3GIj/cYj/cYiP9xiIj/cYiP9xiIj/cYiIj/cYiIj/cYiIiP9xiIiIiP9xiIiIiIgrrW4aZSkej/cYiI/3GIiIj/cYiIiP9xiIiIiIMe81vxDKiIhx/4iIiIhx/4iIiIcf+IiIcf+Ig/P+WywBr/hx/4cf+HH/hx/4cf9x/4cf+HH/cf+HH/cf+HH/cf+HH/cf9x/4cf9x/3H/hx/3H/cf9x/3H/cf+HH/cf9x/3H/cf9x/3H/cU/UfAK4cf9x/3H/cf9x/3GP9x/3H/cf9xj/cf9xj/cf9x/3GP9xj/cf9xj/cf9xgjGQka7m9u/4cf+HH/cf+HH/cf+HH/cf+HH/cf9x/4cf9x/3H/cf+HH/cf9x/3H/cf9x/3H/cf9x/3H/cf9x/3H/cf9x/3H/cf9x/3H/cf9xj/cf9x/3H/NQdbvPikiIiIiI/3GIiIiIiIiIiI/3GIiIiIiIiIiIiIiIiIhx/4iIgyplS+Watx/4iHH/iIcf+Ihx/4hx/4iHH/iHH/iHH/iHH/iHH/hxNBUyu+rNcf+HH/hx/4cf9x/4cf+HH/cf+HH/cf+HH/cf9x/4cf9x/3H/hx/3H/cf9x/4cf9x/3H/cf9x/3H/cf9x/3H/cf9x/3H/cf9x/3H/cf9x/3H/cY/3H/cf9x/3GP9x/3H/cY/3H/cY/3H/cY/3H/cYNtHjuS4ccYj/cYj/cYj/cYj/cYj/cYiP9xiI/3GIj/cYiI/zjqs7kVTIiIiIiIiIiIiIiIiIiIiIiIiIiIiIiIiIiIiHH/iIiDgeNrjhyXH/iHH/hx/4hx/4cf+HH/iHH/hx/4cf+HH/hx/4cf9G/UygK3H/hx/3H/hx/4cf9x/4cf9x/4cf9x/3H/hx/3H/cf+HH/cf890BG0L+7/cf9x/3H/cf9x/3H/cf9x/3H/cY/3H/cf9x/3H/cY/3H/cf9xj/cf9x/3GP9x/3GP9x/3GP9xj/cf9xMtpaviWliIiIiIiIiIiIiIiIiIiIiIiIiIiIiIiIiIiIiHH/iIiIiIhx/4iIiIhx/zP3DL4I8/9x/3H/hx/3H/cf9xj/cf9x/3H/cf9x/3H/cf9xj/cf9x/3H/cY/3H/cf9xNj18usKDj/cYiIiIiIiIiIiIiIiIiIiIiIhx/4iIiILTS9Gky0LoiIiIiIiIiIiI/3GIiIiIiIcf+IiIiIiIiIiIiDCcN7FzyP+Icf+HH/hx/4hx/4cf+HH/hx/4cf+HH/hx/4MCx1seOK/3H/cf9x/3GP9x/3H/cf9xj/cf9x/3H/cY/3H/cY/3H/cY/3H/cTpFx7a6OIj/cYiIj/cYiIiP9xiIiIiP9xiIiIiIiP8gNeIaHaHecf9x/3H/cf9x/3H/cY/3H/cf9x/3H/cY/3H/cf9x/3GP9x/3GP9x/3GP9x/3GP8+qbyzVkOIiIiIiIiIiIiIiIiIiIcf+IiISoFsd+n/iIiIiHH/iIiIhx/4iIhx/4iIcf+IiHH/iIPLlKtEa1cf9x/3H/cf9x/3GP9x/3H/cf9x/3H/cf9xj/cf9x/3H/cY/3H/cf9xj/cf9xj/cf9xO56OtWFxiIhx/4iIiIiIiIcf+IiIiIcf+IiIhx/4iIOYUpuHrW/3H/hx/3H/cf+HH/cf9x/3H/cf+HH/cf9x/3H/cf9x/3H/cf9x/znX4bgoHv9x/3H/cY/3H/cf9xj/cf9xj/cf9xj/cY/3H/cY/3GP9xj/cYPVsMs6TziIiIiIiHH/iIiIiIiIiHH/iIiIiIcf+IiIiHH/iIiIcf+IiIcf+IiHH/iIg4vPm5Qwb/cf+HH/cf9x/3H/cf9xj/cf9x/3H/cf9x/3H/cY/3H/cf9x/3GP9x/3H/cY/3H/cY/3H/cY/3H/cY/z/KU7E1rHGP9xiP9xiP9xiP9xiP9xiI/3GIj/cYj/cYiI/3GD9ss7GTTI/3GIiIiIiIiIiIiIiIiIiIiIiIiIiIiIiIiIiIiHH/iIiIiIiHH/iIiIhx/4iIiHH/iIg37Kq5E1Vx/3H/cf9x/3H/cf9x/3H/cf9x/3H/cf9x/3H/cf9x/3H/cf9xj/cf9x/3H/cY/3H/cf9xj/cf9xj/cf9xj/cf82CDq798WIj/cYiIiIiIiIiIiP9xiIiIiIiIiIiIiIiCcezxquEw6IiI/3GIiIiIiIiHH/iIiIiIiIiIiIiIcf+DMOdb3xinH/iHH/iHH/iHH/iHH/hx/4hx/4cf+Icf+HH/hx/z2sZLRTm/9x/4cf9x/3H/cf9x/3H/cf9x/3H/cf9x/3H/cf9xj/cf9x/3H/cf9xj/cf9x/3H/cY/3H/cY/3H/cY/3H/PwqssvVTiIiIiIiIiIiIiIiIiIcf+IiIiIiIiHH/iIiIM47EvXE7hx/4hx/4cf+Icf+Icf+HH/iHH/hx/4cf+Icf+HH/hx/4PSTjtNsc/4cf9x/3H/cf9x/3H/cf9x/3H/cf9x/3H/cf9x/3H/cf9x/3GP9x/3H/cf9xj/cf9x/3GP9x/3H/cY/3H/cY/3H/cY/3GP9LmjxWXHGP9xj/cY/3H/cY/3GI/3GP9xj/cY/3GP9xiP9xj/cSDPTBoECz5xj/cf9x/3GP9x/3GP9x/3GP9x/3GP9x/3GP9xj/cY/3H/cY/yXWYRrSme7/iIhx/4iHH/iIcf+Ihx/4hx/4iHH/iHH/g2wI66P3Fxj/cYj/cY/3GP9xiP9xiP9xj/cYj/cYj/cYiP9xPJ1utGKRcf+Ihx/4hx/4iHH/iHH/iHH/iHH/hx/4hx/4hx/z0svrTTQYj/cYj/cYj/cYj/cYj/cYiP9xiP9xiI/3GCX8PhrAPB7/cY/3GI/3GP9xiP9xiP9xiP9xiP9xiP9xiI/3GIj/cYiP88QUe1vriIiIiIhx/4iIiIiIiIcf+IiIiIhx/4iIiIcf+IiIcf+IiIcf+IiHH/ObhDt0e8iHH/hx/4hx/4cf+HH/iHH/hx/4cf+HH/hx/3H/hx/4cf+DY8FrrD6XH/cY/3H/cf9xj/cf9x/3GP9x/3GP9x/3GP9xj/cf9xj/cY/3GP9xj/cY/3GP9xj/cTLYkr4nbY/3GI/3GIj/cYiP9xiI/3GIj/cYiI/3GIiP9xiDVzp7uMWIiIiIcf+IiIiHH/iIiHH/iIiHH/iIiHH/iIcf+IiHH/MAASsQD9/4hx/4hx/4cf+Icf+HH/hx/4hx/4cf+HH/hx/4cf83ThW5sepx/3H/cf9xj/cf9x/3H/cf9x/3H/cY/3H/cf9xj/cf9x/3GP9x/3GP9x/3GP9x/3GP9xj/cf9xj/cY/3GP9xj/cf9xj/cYgztXu9SoSIiIiIiIiIiIhx/4iIiIiIhx/4iIiIhx/4iIiHH/iIiHH/iIhx/4iIcf+IiHH/iIcf+Ihx/4hx/4iHH/iHH/iHH/g6aci2ljdx/3GP9x/3H/cf9x/3H/cY/3H/cf9xj/cf9x/3GP9x/3GP9x/3GP9x/3GP9xj/cf9xj/cY/3GP9xj/cY/3GP9xj/cY/3GP9xiP9xj/cT9WLLGp03H/iIiIiIcf+IiIiHH/iIiHH/iIiHH/iIhx/4iIcf+Ihx/4iHH/iIcf+CauXjrFGhyIiIhx/4iIiIiHH/iIiIhx/4iIhx/4iIhx/4iIcSaQyCqm831x/3H/hx/4cf9x/4cf9x/3H/hx/3H/cf+HH/cf9x/3H/hx/zyNBLRy+3H/cY/3H/cY/3GP9x/3GP9xj/cf9xj/cY/3GP9xj/cY/zy1p7VKWIj/cYiIiIiIiP9xiIiIiIiIiIiIgq4qQqcdW9iIiIiIhx/4iIiIcf+IiIhx/4iIhx/4g8e0K0hL2HH/iHH/iHH/iHH/iHH/hx/4hx/4cf+Icf+HH/hxPefLshg0cY/3GP9xj/cY/3GI/3GP9xiP9xj/cYj/cYj/cYj/cYj/cYj/cYiP9xiP9xiI/3GIj/cYiI/3GIiP9xiIiP9xiIiP9xiDiASrl/tf+Ihx/4iHH/iIcf+Icf+Icf+Ihx/4hx/4cf+Icf+Icf+HH/iHH/hx/4cf+HH/hx/4cf+HH/g97qGzEV5x/4cf9x/4cf9x/3H/hx/3H/cf+HH/cf9x/3H/cf9x/4cf9x/3H/cf9xP+vysBQNcf9xj/cf9xj/cf9xj/cY/3H/cY/3GP9xj/cY/3GP9xj/cY/3GP9xj/cYj/cY/3GI/3GP9xiP9xiP9xiP9xiP9xiP9xiI/3GIj/cYiP9xiI/3GIiP9xiIj/cYiIOuAStR/tcYiIiIiIiIj/cYiIiIiIiIiIiIiIiIiIiDRco72jXP+IiIcf+IiHH/iIhx/4iHH/iIcf+Ihx/4hx/4iHH/iHH/iHH/iHH/hx/4hx/4hx/4cf+HE5J2u22JRx/3GP9xj/cY/3GP9xj/cYj/cY/3GP9xiP9xj/cYj/cYj/cY/3GI/3GIj/cYj/cYj/cYiP9xg0Ddu98iT/iIhx/4iIcf+IiHH/iIcf+Icf+Ihx/4hx/4hx/4hx/4hx/0E3LPyNiHH/hx/4hx/4cf+HH/hx/4hx/4cf+HH/hx/3H/NNFKvS61j/cY/3GP9xj/cY/3GP9xiP9xj/cY/3GI/3GI/3GI/3GIKXuRGohG7v+Icf+HH/iHH/hx/4cf+HH/hx/4cf+HH/hx/4cf+HH/cf+HH/hxIg95Gu8IboiIhx/4iIcf+IiHH/iIcf+Ihx/4iHH/iIcf+IcSp3wTpog+xxj/cYj/cYj/cY/3GI/3GI/3GI/3GIj/cYj/cYiP9xiI/3GDYFvrr6QXH/iHH/iHH/iHH/hx/4hx/4cf+HH/iHH/hx/4cf+HH/gwzz6xQMGI/3GI/3GIj/cYiP9xiI/3GIiP9xiIj/cYiDzHWrQ4pYhx/4iIcf+Ihx/4iHH/iIcf+Icf+Icf+Ihx/4hx/4cf+Icf+Icf+HH/iHH/hx/4cf+Icf+HH/hx/4cf+HH/glQYway+c+iHH/iIcf+Icf+Ihx/4hx/4hx/4hx/4hx/4cf+Icf+HH/iHH/hx/4cf+HH/hx/4cf+HH/hx/4cf+HH/hx/3H/hx/4cf9x/4cf9x/4cf9xPwRLsfu0j/cYj/cYj/cYiP9xiP9xiI/3GIiP9xiI/3GIiI/3GIiP9xiIgzzMy+MzP/iHH/iHH/iHH/hx/4hx/4cf+HH/hx/4cf+Icf+HH/cf+HH/hx/4cf+HH/cf+HH/hx/zyefLVhg4/3GI/3GIj/cYiP9xiI/3GIj/cYiI/3GIiP9xiIiP9xiIiIhPtXwUqI/3GIiIiIiI/3GIiIiIiIiIiIiIiDEQ2b/vJnH/iHH/hx/4cf+Icf+HH/hx/4cf+HH/hx/3H/hx/4cf+HH/cf+HH/hx/3H/hx/3H/cf+HH/cf+HH/cf9x/3H/OpE7t27EiP9xiI/3GIj/cYiI/3GIiP9xiIj/cYiIj/cYiIiP9xiIiIiP9xiDFYXLC3o/+Icf+HH/hx/4hx/4cf+HH/hx/4cf+HH/hx/3H/hx/4cf9x/4cf+HH/cf+HH/cf+HH/cf9x/4cf9xOdLrty0UiP9xiI/3GIiP9xiIj/cYiI/3GIiI/3GIiIj/cYiIiI/3GIP77MsUEzcf+HH/hx/4cf+Icf+HH/hx/4cf9x/4cf+HH/hx/3H/grIf8qfeANj/cYiP9xiIj/cYiI/3GIiP9xiIiP9xiIiIj/cYiIiI/3GIiIiIiIj/cYiILsjdGjNyLoiI/3GIiI/3GIiI/3GIiIiI/3GIiIiIj/cYiIiIiIiIgywou+PXRx/4hx/4cf+HH/hx/4cf+HH/cf+HH/hx/4cf9x/4cf9x/4cf9x/4cf9x/4cf9x/3H/M68dvlDiiP9xiIj/cYiIj/cYiIj/cYiIiI/3GIiIiIj/cYiIiIiIiIiP9xiIg8woy1PXP/hx/4cf+HH/cf+HH/hx/3H/hx/3H/hx/3H/hx/3H/cf+HH/cf9x/4cf9x/3H/cf9x/zKnTb9YsoiI/3GIiIiP9xiIiIiP9xiIiIiIiIiI/3GIiIPIHdtX4i/3H/hx/3H/hx/3H/hx/3H/cf+HH/cf9x/3H/hx/3H/cf9x/3H/cf9x/4cf9x/3H/cTyBebR+hv9xiP9xiI/3GIiP9xiIj/cYiI/3GIiI/3GIiIj/cYiIiI/3GIiIiIiP9xiIiIORn+t+YBcf9x/4cf9x/4cf9x/3H/hx/3H/cf9x/4cf9x/3H/cf9x/3H/hx/3H/cSJ2fyromA1xiIiIiIj/cYiIiIiIiIj/cYiIiIiIiILPhleoB5qP9x/4cf9x/3H/cf9x/3H/cf9x/3H/cf9x/3H/cf9x/3GP9x/3H/cf9x/3GP9x/3H/LO++GmEEHv9x/3H/cf9x/3H/cf9x/3H/cf9x/3H/cf9xj/cf9x/3H/cY/3H/cf9xgwbvywoQOIiIiIiIiIiIiIiIiIiIiIiIiIcf8rhHAaV7j+cf9xj/cf9x/3GP9x/3H/cY/3H/cY/3H/cY/3H/cY/3EoH686ngUMcf9x/3H/cf9x/3H/cf9xj/cf9x/3H/cY/3H/cf9xj/cf9xg6ob62XkGIiIiIiIiIhx/4iIiIiIcf+IiIg/pc2yWjL/cf9x/3GP9x/3H/cf9xj/cf9x/3H/cY/3H/cY/3H/cY/3H/cY/zjfTbkgsoiIiIiIiIiIiIcf+IiIiIiIhx/4iIiIKE2uWrslGoiIj/cYiIiIiIiIj/cYiIiIiIiIgjPzAa3Az+cf9x/3H/cf9x/3H/cf9x/3H/cf9x/3H/cf9x/3GP9x/3H/cf9xOBEEt+77cYj/cY/3GP9xiP9xj/cYj/cYj/cY/3GI/3GIj/cYj/cYj/cYiCAISSoQi22IiIiIiIcf+IiIiIiIiIhx/4iIiIiHH/gx6c2/FjJx/3H/cf9x/3H/cY/3H/cf9x/3GP9x/3H/cY/3H/cY/3H/cY/3H/cY/zd/jrqAcXH/iIiIiIiIcf+IiIiIcf+IiIhx/4iIhxM3a8vYlD/3H/cf9x/3GP9x/3H/cf9xj/cf9x/3GP9x/3GP9x/3GP9x/3GP9x/3GP9xj/Pa7dtFEiiIiIiIcf+IiIiIiHH/iIiIhx/4iIiHH/iCvnARpRj+5xj/cY/3GP9xj/cY/3GP9xj/cYj/cY/3GI/3GI/3GP9xLGiQSll2+3GP9xj/cY/3GP9xj/cY/3GI/3GP9xiP9xj/cYj/cYj/MkDsv78TiIiIcf+IiHH/iIhx/4iIcf+Ihx/4iHEaC9hRn/QnrnH/hx/3H/hx/3H/hx/3H/hx/3H/cf+HH/cf9x/3H/cSCHPxoIjA5x/3H/hx/3H/hx/3H/cf+HH/cf9x/4cf9x/3H/cf8jeloq+FpdiP9xj/cYj/cYj/cYj/cYj/cYj/cYiP9xiP9xiI/3GIg4F4246HJx/4iHH/iHH/iHH/iHH/iHH/iHH/hx/4hx/4cf+Icf+HH/hx/4cf+HH/hx/4cf+HE6huq2eRWP9xj/cY/3GI/3GP9xiP9xj/cYj/cYj/cYj/cYj/cYiP9xiP9xiI/3GIj/cYiI/3GIiDPuXL0Ro4hx/4iHH/iHH/iHH/iHH/iHH/iHH/iHH/hx/4hx/4cf+HH/iHH/hx/4cf+HH/hx/zEDfLANg4/3GI/3GI/3GI/3GI/3GI/3GI/3GIj/cYiP9xiI/3GIj/cYiI/3GDtJPbW2wohx/4hx/4hx/4cf+Icf+Icf+HH/hx/4hx/4cf+HH/hx/4cf8vRHtqW7hJ/3H/cY/3H/cf9x/3H/cf9xj/cf9x/3H/cY/3H/cf9xj/cf9xgoFf4ajqAecf9x/3H/cf9x/3H/cY/3H/cf9x/3GP9x/3H/cY/3H/cY/3H/IfVPGhGrDv9x/3H/cf9xj/cf9x/3H/cY/3H/cY/3H/cf9xj/cf9xj/M4UdvnriiIiIiIiIiIiIiHH/iIiIiIiIhx/4iIiIhxKtipKmJ1bXH/hx/4cf+HH/cf+HH/hx/3H/hx/3H/hx/3H/hx/3H/cf+EinLIWNcf+HH/cf9x/3H/cf9x/3H/hx/3H/cf9x/3H/cf9x/3H/cYMKR6sGuFj/cYiIj/cYiIj/cYiIiI/3GIiIiI/3GIiIiIiIiI/3GIiIiIiIiIiIiIiIg/5omxGXZx/4hx/4cf+HH/hx/4cf+HH/hx/4cf+HH/hx/3H/hx/4cf9x/4cf9x/4cf9x/3H/hx/3H/cf+HH/cf9x/3H/hx/3H/cf9x/3H/cf9x/3H/cf9x/3H/cf9x/3H/MtyavyNliIiP9xiIiP9xiIiI/3GIiIiI/3GIiIiIiIj/cYiIiIiIRF9MyguIiIiIiIiIiIiIiIiIiIiHH/iIg2z1m7MKb/hx/4cf+HH/cf+HH/hx/3H/hx/3H/hx/3H/hx/3H/cf+HH/cf9x/3H/hx/3H/cf9x/3H/cf9xPTt9s8SCj/cYiIiIj/cYiIiIiIiI/3GIiIiIgrqqA6dVX8/3H/hx/3H/cf+HH/cf9x/3H/hx/3H/cf9x/3H/cf9x/3H/cf9x/3H/cf9x/3H/cf8gG14qL0odiIiIj/cYiIiIiIiP9xiIiIiIiIiIiCkGcxqPmM7/cf9xj/cf9xj/cf9xj/cf9xj/cf9xj/cY/3H/cY/3GP9xj/OT2nuMJYj/cYiIiIiP9xiIiIiIiIiP9xiIiIiIiIiIiIiIiIiIiIiIiIcf+DfJIbk23oiIiIcf+IiIhx/4iIiHH/iIiHH/iIhx/yG4OxoFfE6IiIiIiIiIiIiIiIiIiHH/iIiIiIiIhx/4MDDssd8T/3H/cf9x/3H/cf+HH/cY/3H/cf9x/3H/cf9x/3H/cf9xj/cf9x/3GP9x/3H/cY/zzIvLU3Q4iIiIiIiIiIiIiIiIiIiIiIiIiIhx/4iIiDDPO7BAxHH/hx/3H/cf9x/4cf9x/3H/cf+HH/cf9x/3H/cf9x/3H/cf9x/zGKXrCFoYiIiIiIiIiIj/cYiIiIiIiIiIiIiCSvjirVBx2HH/cf+HH/cf9x/4cf9x/3H/hx/3H/cf9x/3H/cf+HH/cf9x/3ElQu0ay9Eu/3H/hx/3H/hx/3H/hx/3H/hx/3H/cf+HH/cf9x/3H/hx/3H/cf9xIN7wKgMQ/Ycf9x/3H/cf9x/3H/cf9x/3H/cf9x/3H/cf9x/3H/cf9x/3H/cf9x/3GP9x/3EsO08aTEsOcf9x/3H/cf9x/3H/cf9x/3H/cf9xj/cf9x/3H/cf9xj/cf9x/3GC3P/xozAA5xj/cf9x/3H/cf9xj/cf9x/3H/cY/3H/cY/3H/cf9xj/cY/3H/cY/3H/cY/3GP9xj/cY/3GP9xg3A5u5/GSIiIiIiIiIiIiIcf+IiIiIiIcf+IiIiIcf+IiIhx/4iIhx/z3VnLQqY/9x/3H/cf9x/3H/cY/3H/cf9xj/cf9x/3GP9x/3GP9x/3GP9x/3GP9xj/cY/3H/cYObI8t03DiIiIiIiIiIhx/4iIiIiIiHH/iIiIiIcf+IiIhx/4iIiHH/iIN216uZKFcf9x/3H/hx/3H/cf9x/3H/cf9xj/cf9x/3H/cf9x/3H/cY/3H/cf9x/3GP9x/3H/cY/3H/cY/3H/cY/3GP9x/3GP9xj/cf9xg8Pcq0wjWIiIiIiIiIiIiIiIiIiIiIiIhx/4iIiIiIiHH/iIiDatrbtSUv9x/3H/cf9x/3H/cf9xj/cf9x/3H/cY/3H/cf9xj/cf9xj/cf82bl27kaKIiIiIiHH/iIiIiIiIiIiIhx/4iIiIiD9qnbGVYnH/cf9x/3H/cf9x/3H/cf9x/3GP9x/3H/cf9xj/cf9x/3GP9x/3GP9x/3GCFJNRr7bK6Icf+Icf+Icf+Icf+HH/iHH/hx/4hx/4cf+HH/hx/zuc9bZjCv9x/3H/cf9x/3GP9x/3H/cf9x/3GP9x/3H/cf9xj/cf9xj/cf9xj/cf9xhNZ3w5iP9x/3GP9xj/cY/3GP9xj/cY/3GP9xj/cYj/cY/3GP9xiDfuyrkRNYiHH/iIiIiIiIcf+IiIiIcf+IiIiHH/iCHzpSoBxa2Icf+Icf+Icf+HH/iHH/hx/4cf+HH/iHH/hx/4cf+HH/hx/3H/hx/4cf8+XfyzogP/cYj/cYiP9xiI/3GIj/cYiP9xiI/3GIiP9xiIiP9xg9JX2z2oJx/4hx/4hx/4cf+Icf+HH/hx/4cf+HH/hx/4cf+HH/N1MIuaz3cY/3H/cY/3GP9x/3GP9xj/cf9xj/cY/3GP9xj/cY/3GDlbVLekq4j/cYiP9xiIiP9xiIj/cYiIiP9xiIiIPbyOtENx/4cf+HH/cf+HH/hx/4cf+HH/cf+HH/cf+HH/hx/3H/cf8sc2gqWMl9cf9xj/cf9xj/cY/3GP9xj/cf9xj/cY/3GI/3GP9xj/cY/yxAFYqb/qf/cY/3GP9xj/cY/3H/cYj/cY/3GP9xj/cY/3GI/3GP9xiP870CS2L9uI/3GIiIj/cYiIiI/3GIiIiIiP9xiIiIiCuOpxpnFY6P9xj/cY/3GP9xj/cY/3GP9xiP9xj/cYj/cY/3GI/3GI/3GI/3GI/3GI/3GIj/cYiDGdY79inI/3GIiIiIiI/3GIiIiIiIiIiIiIiCSGDCrXnz1x/4cf+Icf+HH/hx/4cf+HH/hx/4cf+HH/cf+HH/hx/3H/hxNNJIuy23cf9xj/cY/3GP9xj/cY/3GP9xj/cYj/cY/3GP9xiP9xiP9xNxtxueSOj/cYiP9xiI/3GIiP9xiIj/cYiI/3GIiI/3GIPqsnslTYhx/4iIiIcf+IiIhx/4iIhx/4iIhx/4iIcf+Ihx/4g+yx6zNOGP9xj/cf9xj/cY/3GP9xj/cY/3GP9xj/cY/3GP9xiP9xj/cY/3GI/3GI/zY9PLvCw4iIhx/4iIiHH/iIiHH/iIhx/4iIcf+IiHH/iIcf+Icf+Ihx/4hx/4hx/4Pzdhsciecf+HH/hx/4cf+Icf+HH/hx/3H/hx/4cf+HH/hx/3H/OY94t3CHcY/3GP9x/3GP9xj/cY/3GP9xiP9xj/cY/3GI/3GP9xiP9xgxWju/pcRx/4iIiIiHH/iIiIiHH/iIiIcf+IiHH/iIiHH/iIcf+IiHH/iIcf+Ihx/4hx/4iHH/iCp/4Rp4Ae6I/3GIj/cYiP9xiIj/cYiP9xiIiP9xiIiP88bb62kkH/hx/4cf+HH/hx/4cf+HH/hx/4cf+HH/cf+HH/hx/3H/hx/3H/hxMjNrvcyUcYj/cYj/cYiP9xiP9xiI/3GIj/cYiI/3GIiP9xiIj/cYiIj/cYiIiI/3GIiIiP9xiIiIiIiI/3GIiIiIiIiIiIiIg79zq1CMWHH/hx/4cf+HH/hx/4cf+HH/hx/4cf+HH/cf+HH/hx/3H/hxO46+tXFBiIj/cYiIj/cYiIj/cYiIiI/3GIiIiIiP9xiIiIiIiIiIg8Lx610OH/cf+HH/cf+HH/cf+HH/cf9x/4cf9x/3H/cf+HH/cf9x/3H/cf9x/3H/cf9x/3H/cf9x/3H/cf9x/3H/cf9x/3H/cY/3H/cf9x/3GD/VtrEqSf9xiP9xiI/3GIj/cYiP9xiIj/cYiI/3GIiI/3GIiI/3GIiIiP9xg4PuW4wRqIiIiIcf+IiIiHH/iIiIcf+IiIcf+IiHH/iIcf+IiHH/iIcf+Icf8+8oOzDXz/hx/4cf+HH/hx/4cf9x/4cf+HH/cf+HH/cf+HH/cf+HH/cTg6drjFif9x/3GP9xj/cY/3H/cY/3GP9xj/cY/3GP9xiP9xj/cY/3GI/3GP9xiP9xiP9xj/cYj/cYiP9xiP9xiI/3GI/3GCF13ioJoh2HH/iIcf+Ihx/4hx/4iHH/iHH/iHH/iHH/iHH/hxLdjRalJy6YiHH/iIhx/4iHH/iIcf+Icf+Ihx/4hx/4hx/4JKOkKtXFvXH/hx/4cf9x/4cf+HH/cf+HH/cf+HH/cf+HH/cf+HH/cf9x/4cf9x/3H/cf9x/4cf9x/3H/cf8zWCq+p9WIj/cYiP9xiI/3GIiP9xiIj/cYiIj/cYiIiP9xiIiIj/cYiIiIiI/3GIiIiIiIiIKvWMGnCnPoiP9xiIj/cYiI/3GIiI/3GIiIj/cYiIiI/3GIiIiIiP9xiIiIiIiIiIiIiI/3GIiIJrGEWsTnunH/cf9x/3H/cf9x/3H/cf9x/3H/cf9xj/cf9x/3H/cY/3H/cf9xj/cTBRpbC+Wo/3GIj/cYj/cYiP9xiI/3GIiP9xiI/3GIiI/3GIO2ixtZdOiIiIiI/3GIiIiIiIiIiIiIiIiIiIiCt+UjpoGtxx/3H/cf9x/3H/cf9x/3GP9x/3H/cf9x/3GP9x/3H/cY/3H/cY/3H/cf9xj/cY/3H/cY/3GP9xOrAytk/Nj/cYj/cY/3GI/3GI/3GI/3GI/3GI/3GIj/cYj/cYiDCeZ7BxmIcf+IiIiIiIiIiIcf+IiIiIhx/4iIiIcf+Ig2L6i70Ff/hx/3H/hx/3H/hx/3H/cf+HH/cf9x/3H/hx/3H/cf9x/3H/cf9x/zzMErQz7XH/cf9xj/cf9x/3GP9x/3GP9x/3GP9x/3GP9xj/cf9xj/cS4WSRoum26HH/cf+HH/cf+HH/cf9x/4cf9x/3H/hx/3H/cf9x/3H/cf9x/3H/cf+HH/R2D8qfD/cf9x/3H/cY/3H/cf9xj/cf9x/3GP9x/3H/cY/3GP9x/3GP9x/z0UabTrloiIiP9xiIiIiIiIiI/3GIiIiIiIiIiIiIiDJtA76S/IiIhx/4iIhx/4iIhx/4iIcf+IiHH/iIcf8pjygahw1+iIiIiIj/cYiIiIiIiIiIiIiIiIiIiIiIg6ETK27s2IiIiIcf+IiIhx/4iIhx/4iIcf+IiHEwKxa/1OmHH/cf+HH/hx/3H/hx/3H/hx/3H/hx/3H/cf+HH/cf9x/3H/hx/3H/cf9x/3H/cf9x/3H/cf9x/3H/cf9x/3H/cf9x/3H/cf9xOIY8uHnDiIiP9xiIiIiIiIiP9xiIiIiIiIiIiIiIiIiIiIiIiIiHH/iIgzG5y95GNx/3H/hx/3H/cf9x/3H/hx/3H/cf9x/3H/cf9x/3H/cf9x/3H/cf9xj/cf9x/3H/cf9xj/cf9x/3H/cYNtqruiVUiIiIiIiIiIiP9xiIiIiIiIiIiIiIPm1vspKQcf9x/3H/cf9x/3H/cf9x/3H/cf9x/3H/cf9x/3GP9x/3H/cf9xj/cf8zOW6+xpGIiIiIiIiIiIiIiIiIcf+IiIiIiHH/JyjdGq1yLoiIiIiIiIiIiIiIiIiIiIcf+IiIiIiDu6D7ZF8P9x/3GP9x/3H/cf9x/3GP9x/3H/cY/3H/cY/3H/cY/3H/MHB7sZ+EiI/3GIiIiIiIiIiIiIiIiIiHH/iIiIiIiIiIhx/4iIiIiIcf+IiIiDYZ67vmFP9x/3H/cf9x/3H/cf9x/3H/cf9x/3H/cf9xj/cf9x/3H/cf9xj/cf9x/3GP9x/3GP9x/3GP9x/3GP9xMSsev9ThiIcf+IiIiIiIiHH/iIiIiHH/iIiIhx/4iDrmbbcZkv9x/3GP9x/3H/cf9xj/cf9xj/cf9x/3GP9x/3GP9xj/cf9xj/cTsIXrX3oYiIiIiIcf+IiIiIcf+IiIhx/4iIiHH/iIg9kSuzbtRx/3H/cf9x/3H/cf9x/3H/cf9xj/cf9x/3H/cf9xj/cf9x/3GP9x/3GP9x/3H/cY/3GP9x/3GP9xj/cf9xLYp9GkdYLv9x/3GP9x/3H/cf9x/3H/cY/3H/cf9xj/cf9x/3GP9x/3GP9x/3GP9x/3GP9xj/cY/3H/cY/3GP9xg0oY68XnGIcf+IiIiHH/iIiHH/iIiHH/iIhx/4iIcf8qYxwaec4+iIiIiIiIiIhx/4iIiIiIiHH/iIiIiHH/iIiIcf+IiIcf+IiIcf8ijBhqGD55hx/4hx/4hx/4cf+Icf+HH/iHH/hx/4cf+Icf8lFTkq3qxt/3GP9x/3H/cf9xj/cf9x/3GP9x/3GP9x/3GP9x/3GP9xj/cf9xgsQTEaS+zuiIhx/4iIcf+Ihx/4iHH/iIcf+Ihx/4hx/4iHH/PEWKtbp1j/cf9x/3GP9x/3H/cY/3H/cY/3GP9x/3GP9xj/cf9xj/cY/3GP9xj/cY/3GP9xj/cY/3GI/3GP9xiP9xNmi8updDiIiHH/iIiIcf+IiIcf+IiIcf+Ihx/4iIcf+Ihx/4iHH/iHFL5LxBtIcf+HH/iHH/iHH/hx/4hx/4cf+HH/hx/4hx/4cTPnCb0Y9v9xj/cY/3H/cY/3GP9xj/cf9xj/cY/3GP9xj/cYj/cY/3GP9xiP87lHO1a4xxiIj/cYiI/3GIiI/3GIiIj/cYiIiI/3GIiIM7u1vURKiIcf+IiIiHH/iIiIcf+IiIcf+IiHH/iIhxMvvIvgQ3/4cf9x/3H/cf9x/3H/cf+HH/cf9x/3H/cf9x/3GP9x/3H/cf899+K0CB3/cY/3GP9xj/cf9xj/cY/3GP9xiP9xj/cY/3GP9xiD/wTLEPs4iIiIcf+IiIiIcf+IiIhx/4iIhx/4iIcf+IiHH/iIcf+Ihx/4gxrlq/UaVx/3H/cf9xj/cf9x/3H/cY/3H/cf9xj/cf9x/3GP9x/3GP9x/3GP9xj/cf9xj/cY/3GP9x/3GP9xj/cY/3GI/3GP9xj/cY/3GI/3GI/3E8VqGzqV5xiP9xiI/3GIj/cYiI/3GIiP9xiIiP9xiIiP9xiDqY9bZnCoiIiIiHH/iIiIiHH/iIiIhx/4iIhx/4iIhx/4iIcf+Ihx/4iHH/iIcf+Ihx/4hx/4QLh8BXiIcf+Icf+HH/iHH/hx/4hx/4cf+HH/hx/4cf+HH/hx/4cf+HH/hxPQuHs/R4/3GP9x/3GP9x/3GP9xj/cf9xj/cY/3GP9xj/cY/3GP9xj/cY/3GP9xiP9xj/cYj/cY/3GI/3GI/3GI/3GI/3GIj/OPRruQuUiIcf+IiIhx/4iIcf+IiHH/iIcf+IiHH/iHH/iIcf+Ihx/4PC39tdIC/3GP9xj/cY/3GP9xiP9xj/cY/3GI/3GP9xiP9xiP9xiP9xiP9xiP9xiI/3GDpNO7eyxP+IiIcf+IiIcf+IiHH/iIhx/4iHH/iIcf+Ihx/4hx/4iHH/iHH/iHH/iDqPfLZwg3GP9xj/cY/3GP9xj/cY/3GP9xj/cY/3GI/3GP9xiP9xj/cYj/cYj/cYj/cYiP9xiP9xg7l1y1aKNx/4iIcf+Ihx/4iIcf+Ihx/4hx/4iHH/iHH/iHH/g/xY2xOnJxj/cY/3GP9xj/cY/3GP9xiP9xj/cYj/cY/3GI/3GI/zVwp7yPWIiIiIiIiIiIiIiIiIiIiIhx/4g0SJK8t22HH/iIhx/4iIcf+IiHH/iIcf+Ihx/4hx/4iHH/iHH/gnaPNqyXDJcf+Ihx/4iHH/iHH/iHH/iHH/iHH/iHH/iHH/hx/4cf+Icf+HH/hx/4cf+HH/hx/4cf+HH/hx/0xpzFlj/4cf9x/4cf9x/4cf9x/3H/hx/3H/cf9x/4cf9x/3H/cf9x/3H/cf8jJdoa7aJehx/4cf+HH/iHH/hx/4cf+HH/hx/4cf+HH/cf+HH/hx/4cf9x/4cf9xMxjsvecTiI/3GIj/cYiP9xiIj/cYiI/3GIiP9xiIiINRDMvO8z/4hx/4cf+Icf+Icf+HH/hx/4hx/4cf+HH/hx/4cf+HH/hx/4cf9x/4NatcvFSjiP9xiP9xiP9xiI/3GI/3GIj/cYiP9xiI/3GIiP9xLnV5Skioa4iIiIiIiIiIhx/4iIiIiIiIhx/4iIiIg/obaxXklx/4cf+HH/hx/4cf+HH/hx/4cf9x/4cf+HH/cf+HH/PFDbtK8kcYj/cYj/cYiP9xiP9xiI/3GIj/cYiP9xiIj/cYiI/3GIiI/3GIiIj/M0wCvrP9iIiIiIiIiP9xiIiIiIiIiHH/iIiIg0q3e8VIhx/4hx/4hx/4cf+Icf+HH/hx/4cf+HH/hx/4cf+HH/hx/4cf+HH/cf+HH/hx/zhCfLi9g3GIj/cYj/cYiP9xiI/3GIj/cYiI/3GIiP9xiIiP9xiIiI/3GIiIiP9xiIiIPB+stOBTcf+Icf+HH/hx/4cf+HH/hx/4cf+HH/hx/3H/hx/4cf9x/4cf81/ua7ARlxj/cf9xj/cf9xj/cY/3GP9xj/cf9xj/cYj/cY/3GP8tg8k6V8Nscf9x/4cf9x/3H/hx/3H/cf+HH/cf9x/3H/cf+HH/cf9x/3H/cf9x/yjyDSqg3y2I/3GIiP9xiIiI/3GIiIj/cYiIiI/3GILKMWGlXOnv9xj/cf9xj/cf9xj/cf9xj/cf9xj/cY/3H/cY/3GP9xj/cTxHdrS4iY/3GIiIj/cYiIiI/3GIiIiIiP9xiIiIiIiIiIN0FHub64iIcf+Ihx/4iHH/iIcf+Icf+Icf+Icf+Icf+IcT/Us7ArTIcf9x/4cf9x/4cf9x/3H/hx/3H/cf9x/4cf9x/3H/cf9x/3H/cTT37rwIEYiIiIiIj/cYiIiIiIiIiIiIiIiIiIiIiIiIcf+IiIiIg57H24E4L/cf9x/3H/cf9x/3H/cf9x/3H/cf9x/3H/cf9xj/cf9x/3H/cf9xKCzWir0yl3H/cf9x/3GP9x/3H/cf9xj/cf9xj/cf9xj/cf9xj/cY/3H/cY/3GP9xj/cY/3GP9xj/cY/3GP9xg/JJqx22WIhx/4iIiIiIiIiIiIiHH/iIiIiIcf+IiIiIcf+IiIcf+IiIcf+IiHH/iINAxqvfOV/3H/cf9x/3H/cf9x/3H/cY/3H/cf9x/3H/cf9xj/cf9x/3GP9x/3H/cY/3H/cY/3H/cY/3GP9x/3GP9xj/cY/3H/cY/3GP9xj/cYj/cY/3GP9xj/cYgwdjuwmcSIcf+IiIiIiIhx/4iIiIhx/4iIiHH/iIiIcThJLLe203H/cf9x/3H/cf9x/3GP9x/3H/cf9x/3GP9x/3GP9x/3H/cY/3H/cY/3H/cY/3GP9xj/cf9xj/cY/3GP9xj/cY/3GP9xj/cY/3GI/3GP9xiClD1hp7wp5x/4cf9x/4cf9x/3H/hx/3H/cf+HH/cf9x/3H/cf9x/3H/hx/3H/IJiyGhd03oiIhx/4iIiIiIhx/4iIiIcf+IiIhx/4iIhx/4iIcf+IiHH/iIhx/4iD7CprM9Wf+HH/cf+HH/cf9x/4cf9x/3H/hx/3H/cf9x/3H/cf9x/3H/cf9x/3H/cf9x/3H/cf9x/3H/cf9x/3H/cY/3H/cf9x/3GP9x/3H/cY/3H/cY/3H/cYOiopttXWiI/3GIiIiIj/cYiIiIiIiIj/cYiIiIiIiIiIiIiIiIiIiIiIiHH/iIiIiIiIiHH/iIiIiHH/iIiIhx/4gxW3mwtIb/cf+HH/cf9x/3H/hx/3H/cf9x/3H/cf+HH/cf9x/3H/cf9x/3H/cf9x/3GP9x/3ExIDS/38v/cY/3GP9xj/cY/3GI/3GP9xiP9xj/cYj/cYj/cYj/cYg/9uexCRiIiIiIiHH/iIiIiIiIiIiIhx/4iIiDq627dFJP9x/3H/hx/3H/cf9x/3H/cf9x/3H/cf9x/3H/cf9x/3H/cf9x/3H/cf9xj/cf9x/3H/cY/3H/cf9xj/cf9xj/cU7gXBH6cY/3GP9x/3GP9xj/cY/3GP9xj/cY/3GP9xj/cY/3GP9xiP843wi5IPeIiIiIiIiIiIiIiIiIiIiIiIiIiIg6h023eLL/cf9x/3H/cf+HH/cf9x/3H/cf9x/3H/cf9x/3H/cf9x/3GP9x/3H/cf9x/3GP9x/3H/cY/3H/cf9xj/cf9CJrz9lI/3GP9xj/cf9xj/cY/3GP9xj/cY/3GP9xiP9xj/cY/3ErCtkab1Ju/3H/cf9x/3H/cf9x/3H/cf9x/3H/cf9x/3H/cY/3H/cf9x/zk/UrjArf9xj/cY/3GP9xj/cY/3GP9xj/cYj/cY/3GP9xiP9xiP9xO6tatlSl/4iIiIiIiIhx/4iIiIhx/4iIiIcf+IiIcf+IiDDq7bElEo/3H/cf9xj/cf9xj/cf9xj/cf9xj/cY/3GP9x/3GP9xj/cY/3GD/Z6rEmFYiIiIiIiIiIiIiIiIiIhx/4iIiIiIhx/4iIiIcf80VUS8qruHH/iHH/hx/4hx/4hx/4cf+HH/iHH/hx/4cf+HH/hx/4cf883wW0IPpx/3GP9x/3H/cf9x/3H/cf9xj/cf9x/3H/cY/3H/cf9xj/cf9xj/cf8xrb+wYkBx/4iIiIiHH/iIiIhx/4iIiHH/iIhx/4g9ZtqzmSVx/3H/cf9x/3H/cf9x/3H/cY/3H/cf9x/3H/cf9xj/cf9x/3GP9x/3GP9x/3H/cY/3GP9x/3GP9x/3GP9xj/cY/3GP9xj/cY/3GP9xj/cY/3GP9xiP9xj/cYj/cY/zS0Or1LxYiIiIiIiIiHH/iIiIiIhx/4iIiIcf+IiIMlCMv69z/3H/cf9x/3H/cf9x/3GP9x/3H/cf9xj/cf9x/3GP9x/3GP9x/3GP9x/3GP9xj/cf9xj/cY/3GP9xj/cf9xiP9xj/cYPUl7s7aEiIiIiIiIhx/4iIiIiIhx/4iIiIcf+IiIhx/4iIhx/4iIhx/4NWcMvJjz/3GP9x/3H/cf9x/3GP9x/3H/cY/3H/cf9xj/cf9xj/cY/3H/cY/3GP9x/3GP9xj/cY/3GP8zluy+aROIiHH/iIiIiIiHH/iIiIhx/4iIiHH/iIiHH/iIiHErP/IaXADe/3GP9xiP9xiP9xiI/3GI/3GIj/cYiP9xiI/3GIj/cTrvtLYQS4iIiIiIiIiIiIiIiIiHH/iIiIiIiIiIcf+IiIiIhx/4iIiIcf+IiIcf+IiIcf+IiHH/LedcGkGKPoiIcf+IiIiIiIiIiIhx/4iIiIiIcf+IiIiHH/iIiHH/iIiHH/iIhx/4OJxfuWOgj/cY/3GP9xj/cY/3GP9xj/cY/3GP9xj/cYj/cY/3GDIkq77bVIhx/4iIiIiIcf+IiIhx/4iIiHH/iIiHH/iIhx/4iHH/iIhx/4iHH/iD/NubIyRv9x/3H/cf9x/3H/cf9xj/cf9x/3H/cY/3H/cf9xj/cf9x/3GP9x/3GP9xj/cf9xj/cY/3E4nA+4Y/CIiIiIcf+IiIhx/4iIiHH/iIhx/4iIcf+IPvmpswZW/4cf9x/3H/cf9x/3H/cf9x/3H/cf9xj/cf9x/3H/cf9x/3GP9x/3H/cY/3H/cf9xj/cf9xj/cf9xj/cf9xj/cY/3H/cY/3GP9xj/cY/3GP9xj/cY/3GI/zZZirumdYiIiIiIiIiIiIiHH/iIiIiIhx/4iIiIhx/4iIiHH/iIiHH/iIiHH/iIcf+IiHH/iIcf8x1dy/KiNx/3GP9x/3GP9x/3GP9xj/cY/3H/cY/3GP9xj/cY/3GP9xj/cY/3GDz2+7QJBIiIiIhx/4iIiIiHH/iIiIhx/4iIiHH/iIhx/4iIhx/4iHH/iIhx/4g4g9m5fCb/cf9x/3H/cf9x/3H/cf9x/3GP9x/3H/cf9xj/cf9x/3GP9x/3GP9KRBx7vv9xj/cY/3H/cY/3GP9x/3GP9xj/cY/3GP9xj/cY/3GP9xiP9xj/cY/3GI/3GI/3GP9xiP9xiP873+q2IBWIiIiIhx/4iIiHH/iIiIcf+IiHH/iIhx/4iIcf+Ihx/4iHH/iHH/iIcf+Icf+Icf+IcT191bKCKnH/cf+HH/cf9x/3H/cf9x/3H/hx/3H/cf9x/3H/cf9xj/cf9x/3H/Pp2SsmJtcY/3H/cY/3GP9xj/cY/3H/cY/3GI/3GP9xj/cY/3GP9xiP9xj/cYj/cYj/cYj/cT4oMrLXzf9xiIj/cYiIj/cYiIj/cYiIiP9xiIiIO7tmtUSZiIhx/4iIiHH/iIiHH/iIiHH/iIhx/4iHH/iIcf+Ihx/4iHH/iHH/iHH/iHH/iHH/iHH/iHH/hx/4OfQLuAv0/3H/cY/3GP9xj/cY/3GP9xj/cY/3GP9xj/cY/3GI/3GP9xiP9xj/cYj/NR0MvOLziHH/iIiIhx/4iIhx/4iIhx/4iIcf+Ihx/4iHH/iIcf8iEeE6D+Hsj/cY/3GI/3GP9xiP9xj/cYj/cYj/cYj/cYiP9xgqYFEqafrtcYiP9xiP9xiI/3GIj/cYiP9xiIj/cYiI/3GIg14aW7HlqIiIiIiIiIcf+IiIiIiIcf+IiCD1NSoRrK2Ihx/4hx/4hx/4iHH/iHH/hx/4hx/4hx/4cf+Icf+HH/hx/4cf+HH/hx/4cf+HH/hx/4cf8+kYuzbnSI/3GP9xiP9xiP9xj/cYiP9xiP9xiP9xiI/3GIj/cYiP9xiI/3GIiP9xiIiP9xiIiP9xiIiIj/cYOWFsuJ6T/4hx/4hx/4cf+HH/iHH/hx/4cf+HH/hx/4cf+HH/hxPKqhtFVe/3H/hx/3H/cf+HH/cf9x/3H/hx/3H/cf9x/3H/cf9x/3H/cf9x/3H/cTGipb5dWnGI/3GP9xj/cYj/cY/3GI/3GI/3GI/3GI/3GI/3GIj/cYj/cYiP9xiIj/cYiP9xiIj/cYiIgxVny/qYOIhx/4hx/4hx/4hx/4cf+Icf+HH/iHH/hx/4cf+HH/hx/4cf+HH/hx/4cf+HEjWAA66n/8iI/3GIj/cYiP9xiIj/cYiI/3GIiI/3GIiIj/cYPkZlsrmaiIiIiHH/iIiIiIhx/4iIiIcf+IiIhx/4g2TH+6s4Bx/3GP9xj/cf9xj/cY/3GP9xj/cY/3GP9xj/cY/3GP9xj/cYgupZIaJabeiHH/hx/4hx/4cf+Icf+HH/hx/4cf+Icf+HH/cf+HH/hx/4OdG+uC5BiP9xiI/3GIiP9xiIj/cYiIj/cYiIj/cYiIiIj/cTR3LLyI04hx/4hx/4cf+Icf+HH/hx/4cf+HH/hx/4cf+HH/hx/4cf+HH/cf+HH/cf+HH/hx/3H/cf+HH/cf+HH/cf9x/4cf9x/yWdV3r2KoiIiIiIiIiIiIiIiIiIiIiIiHH/iIiD8R7LLuE/9x/3H/hx/3H/cf9x/3H/cf9x/3H/cf9x/3H/cY/3H/cf9x/3H/MjDav88lj/cYiIiI/3GIiIiIj/cYiIiIiIiIiI/3Eyyz6+NMFx/3H/hx/3H/cf+HH/cf9x/4cf9x/3H/cf+HH/cf9x/3H/cf9x/3H/cf9x/3H/cf9x/3H/cf9x/z2967RCFIiIj/cYiIiIiI/3GIiIiIiIiIiIiP9xiIiIiIiIiIiIcf+IiIiIiIiIiIhx/4NKy6vFNFcf+HH/cf9x/4cf9x/4cf9x/3H/cf+HH/cf9x/3H/cf9x/3H/OhQ9t+vCiIiP9xiIiIiI/3GIiIiIiIiI/3GIiIIBUWej+umHH/hx/3H/cf9x/3H/cf9x/3H/cf9x/3H/cf9x/3H/cY/3H/PqTRs1su/3H/cY/3H/cY/3GP9x/3GP9xj/cY/3GP9xj/cY/3GP9xgrgQcaZ++O/4cf+HH/cf+HH/cf+HH/cf9x/4cf9x/3H/hx/3H/cf9x/3H/cf87hx62eOH/cYiIiIiP9xiIiIiIiIiI/3GIiIiIiIiIiIiIiIiIONmEuCZ7iIcf+Ihx/4iIcf+Icf+Ihx/4iHH/iHH/iHH/g16YS7Fntx/3H/hx/3H/hx/3H/cf+HH/cf9x/3H/hx/3H/cf9x/3H/cf9x/3H/cTFsTb+TsoiP9xiIiIiIj/cYiIiIiIiIiIiIj/cYiIiIiIiIhx/4iIiIiIiIiIOD0auMLlcf+HH/cf+HH/cf+HH/cf+HH/cf+HH/cf+HH/cf9x/3H/hx/3H/cf89gMG0fz7/cY/3H/cf9x/3H/cf9xj/cf9x/3GP9x/3H/cY/3H/cY/3H/cY/z3SyLQtN4iI/3GIiIiI/3GIiIiIiIj/cYiIiIiIORf3uOgI/4iHH/iHH/iIcf+Icf+HH/iHH/iHH/hx/4hx/4cf+HH/iHH/hx/4cf+HH/gy8KK+D12HH/cf9x/3H/hx/3H/cf9x/3H/cf9x/3H/hx/3H/cf9x/3GP9x/3H/cf9x/3H/cf9xj/cf9xNTA8u8/DiIj/cYiIiIiIiIiIiIiIiIiIiIiDe+x7lBOIcf+Icf+Icf+HH/iHH/hx/4hx/4cf+HH/hx/4cTZ1srmKTXH/cf+HH/cf9x/4cf9x/3H/cf9x/3H/hx/3H/cf9x/3H/cf9x/zOKt751SP9xiP9xiP9xiI/3GI/3GIj/cYiP9xiI/3GIPWPns5wYiIiIiIhx/4iIiIhx/4iIiHH/iIiHH/iIPSNts9yScY/3H/cf9xj/cf9xj/cf9xj/cf9xj/cf9xj/cY/3GP9x/3GC/8fRogOC7/cf9x/3H/cY/3H/cf9x/3GP9x/3H/cY/3H/cY/3H/cY/3H/cY/3GCeq+xqVUE5x/3H/cf9x/3H/hx/3H/cf9x/3H/cf9xj/cf9x/3H/cf9x/3H/cY/3H/cf9x/3GP9x/3GP9x/3H/cY/3H/cY/3GP9x/3GP9xj/cY/3GP9x/3GP9xj/cYL4DJGhfzbnH/hx/3H/cf9x/3H/cf9x/3H/hx/3H/cf9xj/cf9x/3H/cTiWQbhpvv9x/3H/cY/3H/cY/3H/cY/3H/cY/3GP9x/3GP9xj/cYMrIJvk32iP9xiIiIiIiIiIiIiIiIiIiIiIiEpkHGm+iIiIiIiIiIiIcf+IiIiIiHH/iDBierGthf9x/4cf9x/3H/hx/3H/cf9x/3H/hx/3H/cf9x/3H/cf9x/3EyWJG9p25xj/cf9x/3GP9x/3H/cY/3H/cY/3H/cY/3GP9x/3GP9xg6s+m1TBZxiIiIiIiIiIiIiIiIiIiIiIiIiIhLZBxZvoiIiIcf+IiIiIiIcf+IiIiIcf+IiIhx/4iIhx/4iIcf82eWm7hpb/cf9x/3H/cf9x/4cf9x/3H/cf9x/3H/cf9x/3H/cY/3H/cf9x/3H/cf9xj/cf9x/3H/cY/3H/cY/3H/cY/3H/cY/3H/cY/3GP9x/zKJLb920oiIiIiIhx/4iIiIiIiHH/iIiIhx/4iIPPIStQ3t/4iHH/iIcf+Ihx/4hx/4hx/4hx/4hx/4g7Rna1uYlx/4cf9x/3H/cf9x/3H/cf9x/3H/cf9x/3GP9x/3H/cf9x/3GP9x/3H/cf9xj/cf9xj/cf9xj/cf9xj/cf9xj/cY/3H/cY/3GP9xP8nasTYliIiIiIiIiIiIiIiIiIiIiIhx/4iIiDB7nLGUY/9x/3H/cf+HH/cf9x/3H/cf9x/3H/cf9x/3H/cf9xj/cf9x/3H/cf9xj/cf9x/3H/cY/3H/cY/3H/cY/3H/cY/3H/cY/3GP9x/3GP9xj/cYO3G6tY5FiIiIiIiIiIiIiIiIiIiIiIiHH/iIiIiIg/jV6xcqFx/3GP9x/3H/cf9x/3H/cY/3H/cf9xj/cf9x/3GP9x/3GP9x/3GP9x/3GDtEXbW7ooiIiIiIiIhx/4iIiIiIiHH/iIiIiHH/iDl3q7iIVP9x/3H/cf9x/3H/cf9x/3H/cf9x/3H/cf9x/3H/cf9xj/cf9x/3H/cY/3H/cf9xj/cf9xj/cf9xj/cf8yeP2/hwKIiHH/iIiIiIiIiHH/iIiIiIcf+IiIhx/4iIONBNuS+y/3H/cf9x/3GP9x/3H/cY/3H/cf9xj/cf9xj/cf9xj/cf9xj/cY/3H/cY/3GP9xj/cY/3GP8z+9q+BCWIiIiIiIiIiIiIiIiIiHH/iIiIiIhx/4iIiIhx/4iIiHH/iIiHH/iIhxNWptupWScf9x/3GP9x/3GP9x/3GP9x/3GP9x/3GP9xj/cY/3H/cY/3E8gxKzfO1xiP9xiP9xiP9xiP9xiP9xiI/3GIj/cYiP9xiIPEYJtLn2iIcf+IiIiHH/iIiIcf+IiIcf+IiHH/iIhx/4iHH/iIcf+Ihx/4iHH/iHH/iHH/iHH/iHH/hx/4gkS0Aay0v+cYj/cYiP9xiI/3GIj/cYiP9xiIj/cYiI/z9nlbKYaoiIiIiIiIhx/4iIiIiIiHH/iIiIiHH/iIiIcf+IiIOqxOtlOxcY/3H/cf9xj/cf9xj/cf9xj/cY/3H/cY/3GP9xj/cY/3GP9xj/cY/3GP9xj/cY/3GI/3GP9xiP9xiP9xMZViv2qdiP9xiI/3GIiI/3GIiI/3GIiIj/cYiIiI/zRxNb6Oyv+IiIiIiIcf+IiIiHH/iIiIcf+IiIcf+IiHH/iIg1cmy7jZNx/3GP9x/3H/cY/3H/cf9xj/cf9xj/cf9xj/cY/3H/cY/3GP9x/3GP9xj/cY/3GP9xj/cYj/cY/3GP9xiP9xj/cYj/cYg+7yuyENSIhx/4iIiIiHH/iIiIcf+IiIhx/4iIcf+IiHH/iIg5y1G3NK5x/4hx/4hx/4hx/4hx/4cf+Icf+HH/iHH/hx/4cf+HE34/a5HAn/cY/3H/cf9x/3H/cY/3H/cf9xj/cf9xj/cf9xj/cf9xj/cY/3H/cY/3GP9xj/cY/3GP9xj/cY/3GP9xj/cYj/cY/3FL6CxRfY/3GI/3GI/3GI/3GI/3GIj/cYj/cYiP9xiI/z7wObMPxoiIiIcf+IiIhx/4iIiHH/iIhx/4iIcf+IiHH/iIcf+Ihx/4OejruBcU/3H/cY/3H/cY/3H/cY/3H/cY/3H/cY/3GP9xj/cY/3H/cY/3GP9xiP9xj/cY/3GP9xiP9xj/MNursTRUiIiIcf+IiIiIcf+IiIiHH/iIiHH/iIhx/4iIcf+IiHH/iIcf+Ihx/4hx/4iHH/iHH/iHH/iHH/iHExUTu+rsRx/3GP9xj/cf9xj/cY/3GP9xj/cY/3GP9xj/cY/3GP9xj/cYj/cY/3GI/3GP9xiP9xiP9xiP9xPnkFsob6iIiI/3GIiIiIiIiIiIiIiIiIiIiDEPgr/wfYcf+IiIiIcf+IiIcf+IiIcf+IiIcf+Ihx/4iIcf+Ihx/4iHH/iHH/iHH/iIcf+HH/iHEyWum+pRb/cf9xj/cf9x/3GP9x/3GP9x/3GP9xj/cf9xj/cY/3GP9x/3GP9xj/cY/3GP9xiP9xj/cY/3GI/3GP9xiP9xiP9xiP9xiP9xiP857oS4EXuIiP9xiIiIiIiIiI/3GIiIiIiIiIiDoyw7bNPIiHH/iIiIcf+IiHH/iIhx/4iIcf+Ihx/4iHH/iIcf+Icf+Icf+Icf+Icf+Icf+Icf+HH/g2TTK6ss2HH/hx/3H/hx/4cf9x/4cf9x/3H/hx/3H/hx/3H/cf9x/4cTVXRbqounH/cY/3GP9x/3GP9xj/cY/3GP9xj/cY/3GP9xj/cYj/cY/3GI/3GP9xiP9xiP9xiP9xiP9xiP9xiI/3GIj/TTHsTOGI/3GIiP9xiIiP9xiIiI/3GIiIiI/3GIiDCoKLFn1/+IiHH/iIcf+Ihx/4iHH/iHH/iIcf+Icf+Icf+Icf+Icf+HH/iDmF+rd6BXGP9xj/cf9xj/cY/3GP9xj/cY/3GP9xj/cY/3GP9xiP9xj/cYj/cYj/cY/3GI/3GI/3GIj/cYj/cYiP9xiI/3GIj/cYiI/z2ZlbRmaoiIiIiIcf+IiIiIiIiIiIhx/4iIiDuL4bV0Hocf+IiHH/iIhx/4iHH/iIcf+Ihx/4hx/4hx/4hx/4hx/4hx/4hx/4cf+Icf+HH/hxOPB7uA+Ej/cY/3GP9xj/cY/3GP9xiP9xj/cY/3GI/3GI/3GP9xiP8yep+/hWCIcf+Ihx/4hx/4hx/4hx/4hx/4cf+Icf+HH/iHH/hxPdt8siSDcY/3GP9xiP9xj/cYj/cY/3GI/3GI/3GI/3GI/3GIj/cYj/cYiP9xiIj/cYiP9xiIj/cYiIj/cYiIj/cYM2Q7vZvEiHH/iHH/iIcf+Icf+Icf+HH/iHH/iHH/hx/4cf+Icf+HH/hx/4cf8wmNuxdySP9xj/cYj/cY/3GI/3GP9xiP9xiP9xiP9xiP9xiI/3GIj/cYg0Ig683fGIcf+Ihx/4hx/4hx/4hx/4cf+Icf+HH/iHH/hx/4cf+HH/iHH/hx/3H/hx/4cf+HH/hx/3H/hx/4cf9x/4cf9x/4cf88sCu1T9T/cYj/cYj/cYj/cYiP9xiI/3GIj/cYiI/3GIiP9xiIiP9xiIiP8w+GyxF5Nx/4hx/4hx/4hx/4cf+Icf+HH/iHH/hx/4cf+HH/hx/4cf8zvu2+QRKI/3GIj/cYiP9xiP9xiIj/cYiP9xiIiP9xiIiP9xI2ceSvmOG4hx/4iHH/iIcf+Ihx/4iHH/iHH/iHH/iHH/iHEg2qIaA1Xe/3GIj/cYiIj/cYiIj/cYiIiP9xiIiIiP9xg+ZFaym6mIcf+IiIhx/4iIhx/4iIhx/4iHH/iIhx/4hEoezF4Yhx/4hx/4hx/4hx/4cf+Icf+HH/iHH/hx/4cf+Icf+HH/hx/4cf+HH/cf+HH/hx/4cf9x/4cf9x/4cf9x/4cf9x/4cf9x/3H/hx/3H/cf9x/4cf9x/3H/cf9x/ymDOBqHzH5x/4iHH/iIcf+Icf+Icf+Icf+Icf+Icf+HEhO9E6DULsj/cYj/cYj/cYiP9xiI/3GIj/cYiI/3GIiP8jVjga6px+cY/3H/cf9xj/cf9xj/cf9xj/cf9xj/cf9xj/cY/3GP9xj/M0NSvryt/3GI/3GI/3GI/3GI/3GI/3GIj/cYiP9xiI/3GIiP9xiIj/cYiI/3GIgtiQAaN2/+hx/4cf9x/4cf+HH/cf+HH/hx/3H/hx/3H/hx/3H/cf+HH/cf9x/4cf9x/3H/cTBiHbCt4v9xiIiP9xiIiI/3GIiIiIj/cYiIiIiIgjdrdKCZSL/4iIiIiIcf+IiIiIcf+IiIhx/4iIg1aMe7lziHH/cf+HH/cf+HH/cf9x/4cf9x/3H/hx/3H/cf9x/3H/hx/3H/cf9x/zgvMrjQzXH/cf9xj/cf9x/3GP9x/3GP9x/3GP9x/3GP9xj/cY/3H/cTT6h7wFeP9xiIiIj/cYiIiIiP9xiIiIiIiIiIiIj/cYiIiIguTrAqOxT9iIiIiIiIiIiIiIiIiIiIiIiIiIhx/4MIrqsIUVhx/3H/hx/3H/cf+HH/cf9x/4cf9x/3H/cf9x/4cf9x/3H/cf9x/3H/cf9x/3H/cf9x/3H/NPfcvQgjiIiI/3GIiIiIiIiIiIiP9xiIiIiIiIiCg7HhqcTh6P9xiIiIiIiP9xiIiIiIiIiIiIiIiIgrtqgaZJV+/3GI/3GI/3GI/3GI/3GIj/cYiP9xiI/3GIj/cYiI/3GD9qFrGV6YiIiIiIiIcf+IiIiIiIhx/4iIiD0c6rTjFf9x/3H/hx/3H/cf9x/3H/cf9x/4cf9x/3H/cf9x/3H/cY/3H/cf9x/3ExG7K/5E3/cY/3H/cY/3GP9xj/cY/3GP9xj/cY/3GP9xj/cYj/cYP2pYsZWniIiIiIiIiIiIiIiIiIiIiIiIiIiIJVn2Gspgnv9xiP9xiP9xiI/3GI/3GIj/cYiI/3GIj/cYiI/3GIiI/3GIiI/3GIiIiP9xiIiIiI/3GIiIiDtd1bWiKocf+IiIhx/4iIhx/4iIcf+Ihx/4iHH/iIcf+IhxP7iYsUdn/3H/cf9x/3H/cf9x/3H/cf9x/3H/cY/3H/cf9x/3H/cY/3H/cf9xj/cSnpQEqRa/v/cf+HH/cf9x/3H/cY/3H/cf9x/3H/cf9x/3GP9x/3H/cf9xj/cf80hQ29evKIiIiIiIiIiIiIiIiIiIiIcf+IiIiIiIiHH/gwYR6wruFx/3H/cf9x/3H/cf9xj/cf9x/3H/cY/3H/cf9x/3GP9x/3GP9xPC8MtNDziIiIiIiIiIiIiIiIiIiIiIiIiIcf+IPtH8si4Dcf9x/3H/hx/3H/cf9x/3H/cf9x/3H/cf9x/3H/cf9x/3H/cf9xj/cf9x/3H/cf9xj/cf9x/3GP9x/3GP9x/3GP9x/3GP9xj/cf9xj/LYcLOmePTP9x/4cf9x/4cf9x/4cf9x/3H/hx/3H/cf+HH/cf9x/yVQghrK996IiIiIcf+IiIiIiIiIhx/4iIiIiHH/iIiDdv1bqQKv+HH/hx/4cf+Icf+HH/hx/3H/hx/4cf+HH/hx/3H/hx/3H/hx/3H/hx/3H/hx/3H/cf+HH/O73OtUIxcYiIiI/3GIiIiIiP9xiIiIiIiIiIiIgxIj2/3cKHH/hx/3H/hx/3H/hx/3H/cf+HH/cf9x/4cf9x/3H/cf+HH/cf80eZ29hmL/cYiIiI/3GIiIiIiP9xiIiIiIiIiIiIMkryvrUNiHH/iIiIiIhx/4iIiIcf+IiIcf+IiIcf+IiHH/iIhx/4iHE8Xwq0oPX/cf9x/3H/cf9x/3H/cY/3H/cf9x/3H/cY/3H/cf9xj/cf9x/3GP9x/3GP9x/3GP9xj/cf9xj/cY/3GP9xj/cYKqZqGmWZXnH/cf9x/4cf9x/3H/cf9x/3H/cf9x/3H/cf9x/3H/cf9x/3H/cY/3H/cf9x/3H/cY/3H/cf9xj/cf9xj/cf9xj/cf9xj/cY/3H/cY/3GP9xj/cY/3GP9xj/cY/3GP9xj/cYj/cY/3GP9xMP1KsBK1iIcf+IiIiIiIiIhx/4iIiIhx/4iIiIcf+IiIcf+IiIcf+IiHH/iIhx/4iHH/iIcTR7abyElv9x/3H/cf9x/3H/cf9xj/cf9x/3H/cf9x/3GP9x/3H/cY/3H/cY/3H/cY/3H/cY/3H/cY/3GP9x/3GP9xj/cY/3GP9xj/cY/3GP9xj/cYj/cY/3GI/3GP9xg1TQi7sveIiIiIiIiIiIiIiIiHH/iIiIiIiIiIcf+IiIg7vuG1QR5x/4iIcf+IiHH/iIcf+Ihx/4hx/4iHH/iHH/iHH/iHH/iHE8LXez0ohx/3H/cf9x/3H/cf9x/3GP9x/3H/cf9x/3GP9x/3H/cY/3H/cf9xj/cf9xj/cY/3H/cY/3H/cY/3GP9xj/cY/3GE2UHDa+/3GP9xj/cY/3GI/3GP9xiP9xj/cYj/cYj/cYj/cYj/cTnxl7cOaIiIiIiIiIiIiHH/iIiIiIiIiHH/iIiDCOUbCBrocf+IiHH/iIhx/4iIcf+Ihx/4iHH/iIcf+Icf+Icf+Icf+Icf+Icf+Icf+HH/iHH/hx/4cf+HH/hx/4cf+HH/hx/4cf+HH/hx/3H/hx/4cf8wh8iwiDdx/3GP9xj/cYj/cY/3GP9xj/cYj/cY/3GI/3GI/3GI/3GI/3GI/3GI/3GIj/cYiP9xiI/3E69qe2CViHH/iIiIiIiIhx/4iIiIhx/4iIiHH/iIiIcf+IiHH/iINGbivJkdcf+HH/iHH/hx/4hx/4cf+HH/iHH/hx/4cf+HH/hx/3E/ayexlNj/cf9xj/cf9x/3GP9x/3GP9xj/cf9xj/cY/3H/cY/3GP9xj/cTpmPbaZwoiIiIiHH/iIiIiHH/iIiIhx/4iIhx/4iIcf+IiHH/iIhx/4iCCiZBoW2b6P9xiIj/cYiI/3GIiP9xiIiI/3GIiIj/cYgxHBS/4+uIiIiIhx/4iIiIiIiIcf+IiIiIhx/4iIiHH/iIiHH/iIiHH/iIhx/4iHH/iIcf+IhxMTssv8TTj/cf9x/3GP9x/3GP9xj/cf9xj/cf9xj/cY/3GP9xj/cY/3GDf6dbkFiv9xiIiP9xiIiI/3GIiIj/cYiIiIiDOnBL1Y+4iIiIiIiIcf+IiIiIhx/4iIiIcf+IiIcf+IiIcf+IiHH/M5esvmhT/3H/cY/3H/cf9xj/cf9x/3GP9x/3GP9xj/cf9xj/cY/3H/cY/3GP9xj/cY/3GP9xj/cYj/cTBAu7DPRIiHH/iIiIiIiIcf+IiIiIcf+IiIhx/4iIhx/4iIcf+IiHH/iIhx/4iDelXLlao3GP9x/3H/cY/3H/cY/3H/cY/3GP9x/3GP9xj/cY/3GP9xj/cY/3GP9xj/cY/3GDqsLLZT04iIiIiIhx/4iIiIhx/4iIiHH/iIiHH/iIhx/4iIcf+IiHH/iIcf+Icf+D2RTLRus4/3H/cY/3H/cY/3GP9x/3GP9xj/cf9xj/cY/3GP9xj/cY/3GP9xiP9xj/cY/3GI/3GI/3GDK6275FJIiIiHH/iIiIhx/4iIhx/4iIhx/4iIcf+Ihx/4iHH/iIcf+IOtW9typCj/cY/3GP9x/3GP9xj/cY/3GP9xj/cYj/cY/3GP9xiP9xiP8mWwE6yk/scf+Ihx/4iHH/iIcf+Icf+Ihx/4hx/4hx/4hx/4cf8g2U0aE2suhx/4iIhx/4iHH/iIhx/4iHH/iIcf+Icf+Icf+Icf+IPDVttcqS/3GP9xj/cY/3GP9xj/cYj/cY/3GP9xiP9xiP9xj/cYP38esoDh/4iIcf+Ihx/4iHH/iIcf+Ihx/4hx/4hx/4hx/4hx/4cf+DPjrb4cUo/3GP9xj/cYj/cY/3GI/3GI/3GI/3GI/3GI/3GILTyPKkw3DYcf+Ihx/4iHH/iIcf+Icf+Icf+Icf+Icf+Icf+IcSn4bxpweQ6HH/iHH/iHH/iHH/iHH/iHH/iHH/iHH/hx/4cf+Icf8hqCoqBn1dcf9x/3GP9x/3H/cY/3H/cY/3H/cY/3H/cY/3GP9xj/PQRdtPuiiIiIiIiIhx/4iIiIiIcf+IiIiHH/iIKyLEOn3TvP9xj/cYj/cY/3GI/3GI/3GI/3GI/3GI/3GI/3GIj/cYiP9xiI/3EqaA8aeX8O/3GI/3GI/3GI/3GI/3GIj/cYj/cYiI/3GIj/cYiI/yzm/iphkB2HH/iHH/iHH/iHH/iHH/iHH/hx/4hx/4cf+HH/hx/4cf+Icf9x/4cf+HH/hx/4cf+DJhHr+e4YiP9xiI/3GIj/cYiI/3GIiI/3GIiI/3GIiIiP9xiIiIiI/3E9Di2z8dJx/4cf+HH/hx/4cf+HH/hx/3H/hx/4cf9x/4cf+HH/cf9x/4cf84Jei42hdxj/cY/3GP9xiP9xiP9xj/cYj/cYj/cYj/cYj/QNJcE9qIj/cYiP9xiI/3GIiP9xiIj/cYiIj/cYiIg0Y+u8nBRx/4hx/4hx/4hx/4hx/4cf+Icf+HH/hx/4hx/4cf+HH/hxJnhYGqh6foiIiIiIcf+IiIiIcf+IiIhx/4iIiHH/goXAoamj9eiIiIiI/3GIiIiIiIiIiIiIiIiIiINxBhue+eiIiIhx/4iIiIhx/4iIiHH/iIiHE5Fia26dlx/4cf+HH/hx/4cf+HH/cf+HH/hx/3H/hx/3H/hx/3H/cSG2bBoFmT7/hx/4hx/4hx/4cf+HH/hx/4hx/4cf+HH/hx/4cf9x/4cf+HH/hx/3H/hxOuHNth4yiI/3GIj/cYiI/3GIiP9xiIiP9xiIiI/3GIiDFCzbDNMv+HH/hx/4cf+HH/hx/4cf+HH/hx/3H/hx/4cf9x/4cf9x/4P1husqeRiIj/cYiIj/cYiIiP9xiIiIiP9xiIiIiIiDctHbnS4nH/hx/4cf+HH/hx/4cf9x/4cf+HH/cf+HH/cf+HH/cf+D3NfrQygYiIj/cYiIiP9xiIiIiP9xiIiIiIiP9xPzdNssiy/4cf+HH/hx/4cf9x/4cf+HH/cf+HH/cf+HH/cf+HH/cf9x/4cf9x/3H/cf+CdoABqpf/6Ij/cYiIiIiIiIiIiIiIiIiIiIiIiIiIiDzLmrU0Zf+HH/cf+HH/cf+HH/hx/3H/cf+HH/cf+HH/cf9x/3H/hx/3E+e3OyhIz/cY/3H/cf9xj/cf9xj/cf9xj/cf9xj/cY/3H/cY/3GP8tqBVKZX6r/3GP9xiP9xj/cYj/cYj/cYj/cYj/cYj/cYj/cYiP9xiI/3GIj/cYiI/3GIiP9J8lxw2nGIiIj/cYiIiI/3GIiIiIj/cYiIiIiIiCFHcSoMiO2I/3GIiIiIiIiIiIiIiIiIiIiIiIhx/4iIiIiIiIhx/4iIg5gP24fwL/cf9x/3H/cf9x/3H/cY/3H/cf9x/3GP9x/3H/cY/3H/cY/3E/1/yxKAOIiIiIiIiHH/iIiIiIiIiIiIcf+IiIiIiHH/g/rsyyUTP/cf9x/3H/cf9x/3H/cf9x/3H/cf9xj/cf9x/3H/cY/3H/cSP7rRrgRS7/cf9x/3H/cf9x/3H/hx/3H/cf9x/3H/cY/3H/cf9x/3H/cf9x/3GDY1TrrKsYiIiIiIiIiIiIiIiIiIcf+IiIiIiIiDcwCbnP9ocf9x/4cf+HH/hx/3H/hx/3H/hx/3H/hx/3H/cf+HH/cf9x/3H/hx/3H/cf9x/3H/cf9x/3H/cf9x/3H/cf9x/3H/cf9x/3H/cf9xj/cf9x/3H/cY/3H/cf9xj/cf9xj/cf9xOBMquOzViIiIiI/3GIiIiIiIiIiIiIiIiIiIiIiIiIiIiIiIiIiIhx/4iIiIiIcf+IiIgwtLqxW0X/cf9x/3H/hx/3H/cf9x/3H/cf9x/3H/cf9x/3H/cf9x/3H/cf9x/3H/cf9x/3GP9x/3H/cf9xj/cf9x/3GP9x/3GP9x/zwc6LXjF4iIiP9xiIiIiP9xiIiIiIiIj/cYiIiIiIiIiIiIiIiIiIiIiIiIiIcf+IiIiIiIiHH/iIiIiHH/iIiIMPhpsBeWcf+HH/cf+HH/cf9x/3H/hx/3H/cf9x/3H/cf+HH/cf9x/3H/cf9x/3H/cf9xj/cf9x/3H/cf9x/3GP9x/3H/cY/3H/cf9xj/cf9xj/cf9xj/cf9xj/cY/3H/cTcWGbnp5oiI/3GIiIiIiIiIiIj/cYiIiIiIiIiIiIhx/4iIiIiIiIiIiHH/iIiIiIcf+IiIiHH/iIiIcf+IiDx8ubWDRv9x/3H/cf9x/3H/hx/3H/cf9x/3H/cf9x/3H/cf9x/3H/cY/3H/cf9x/3H/cY/3H/cf9xj/cf9x/3GP9x/3GP9x/3GP9x/3GP9xj/cY/3H/cY/3GP9xj/P7WLskp0iIiIiIiIiIiHH/iIiIiIiIcf+IiIiHH/iIiIhx/4iIhxPed6shiFcf+HH/cf9x/3H/cf9x/3H/cf9x/3H/cf9xj/cf9x/3H/cf9x/3GP9x/3H/cY/3H/cY/3H/cf9xj/cY/3H/cY/3GDgu67jRFIiIiIiIiIhx/4iIiIiIiIiIiHH/iIiDIOjb7xcnH/hxj/cf9x/3H/cf9x/3H/cf9x/3GP9x/3H/cf9xj/cf9x/3GP9H52yRiXGP9x/3GP9xj/cf9xj/cY/3GP9xj/cY/3GP9xj/cYj/cY/3GP9xiP9xj/cYj/cTqiCbZd9oiIiIiIhx/4iIiIiIiIiHH/iIiIiIcf8nytEqo1LtiIhx/4iIiHH/iIhx/4iIcf+IiHH/iIcf+IhxPnvHsoQ4/3H/cf9x/4cf9x/3H/cf9x/3H/cf9x/3H/cf9x/3H/cf9x/3H/cY/3H/cf9x/3GP9x/3H/cY/3H/cf9xj/cf9xj/cf87nEG2Y76P9xj/cY/3GP9xj/cYj/cY/3GP9xiP9xiP9xj/cYj/cYiDwy1rTNKYiIiIiIiIiIiIiIiIiIiIiIiIiHH/iIiIiDRJkr22bf+IiHH/iIhx/4iHH/iHH/iIcf+Icf+Icf+Icf+INb3lu0Iahx/3H/cf9x/3H/hx/3H/cf9x/3H/cf9x/3H/cf9x/3H/cY/3H/cf9x/3H/cY/3H/cf9x/3GP9x/3GP9x/3GP9x/3GP9x/3EoUl0aitoucf9x/3H/cY/3H/cf9x/3H/cf9x/3H/cY/3H/cf9xj/cf9x/3GP9x/3GP9x/3GP9x/3GP9xj/cf9xj/cY/3GP9xj/cYMKRTsGus/3GIj/cYiP9xiI/3GIj/cYiI/3GIiI/3GIiI/3GD4T8bLsDoiI/3GIiIiIiIiIiIiIiIiIiIiIiIiIhx/4iIiIiIiIcf+IiIiIcf+IiIiHH/iIiHH/g6x4i2OHeHH/cf+HH/cf9x/4cf9x/3H/cf+HH/cf9x/3H/cf9x/3H/cf9x/3H/cf9x/3H/cf9x/3H/cY/3H/cf9x/3GP9x/3H/cY/3H/cY/3H/cY/3H/cY/3H/cY/3GP9x/3GP9xNpmSumZt/3GI/3GI/3GI/3GIj/cYj/cYiP9xiI/3GIiP9xiIj/cYiI/3GIiI/3E4bgG4kf6I/3GIiIiIiIiP9xiIiIiIiIiIiIiIiIiIiIiIiIiHH/iIiIiIiIhx/4iIiIiHH/iIiIcf+IiIcf+DMdC77i9P9x/3H/cf9x/3H/cf9x/3H/cf9x/3H/cf9x/3GP9x/3H/cY/3H/cf9xj/cf9xj/cf9xj/cf9xj/cf9xj/cY/3GP9xj/cY/3GP9xj/cY/3GD9Yt7GnSIiIiP9xiIiIiIiIiIiIiIiIiIiIiIiIiIiIiIiIhx/4iIiDBy+7CdBHH/cf9x/3H/hx/3H/cf9x/3H/cf9x/3H/cf9x/3H/cf9x/3H/cf9x/3H/cY/3H/cf9x/3GP9x/3H/cY/3H/cf9xj/cf9xj/MR3iv+IdcY/3GI/3GI/3GP9xiP9xiP9xiP9xiI/3GI/3ElTroauxRecY/3H/cY/3H/cY/3GP9x/3GP9xj/cf9xj/cY/3GP9xj/cY/3GD2LLbN00oiIiIcf+IiIiHH/iIiIcf+IiHH/iIiHH/iIcf+IiD8yDbLN8v9x/3GP9x/3GP9xj/cf9xj/cY/3H/cY/3GP9xj/cY/3GP9xj/cY/3GI/3GP9xj/cTx6nLWFY/+IiIiHH/iIiIcf+IiIcf+IiHH/iIhx/zeSpLptW/+HH/hx/4cf+HH/cf+HH/hx/3H/hx/4cf9x/4cf9x/4cf9x/3H/Odw3uCPIj/cY/3H/cY/3GI/3GP9xj/cY/3GI/3GP9xiP9xj/cYL1PfKirCDYcf+IiHH/iIhx/4iHH/iIcf+Icf+Ihx/4g1aFa7l6lx/3H/cf9x/4cf9x/3H/cf9x/3H/cf9x/3H/hxj/cf9x/3H/cf8nF3karohucf+Icf+HH/hx/4cf+Icf+HH/hx/3H/hx/4cf+HH/hx/zrj8bccDv9x/3H/hx/3H/cf9x/3H/cf9x/3H/cf9x/3H/cf9x/3H/cf9x/3H/cSksFxqNPo7/iHH/iHH/iHH/iHH/iHH/hx/4hx/4cf+Icf+HE+aIyyl3P/cY/3GI/3GP9xj/cYj/cYj/cYj/cYj/cYj/cYj/cYiP849265CJFx/4iHH/iHH/iHH/iHH/iHH/hx/4hx/4cf+Icf+HE8h8y0eDOP9xj/cYj/cY/3GI/3GI/3GI/3GI/3GI/3GIj/O0Uetrrhhx/4hx/4iHH/iHH/iHH/iHH/iHH/iHH/hx/4hx/4cf+D+zjbJMco/3GP9xiP9xiP9xiP9xiP9xiP9xiP9xiI/3GIj/N2tMu5Sz/4iIcf+Ihx/4iHH/iIcf+Icf+Icf+Icf+Icf+Icf+Icf+HH/iHH/hx/4cf+HH/iHH/N2V8upqDiP9xj/cYj/cYj/cY/3GI/3GIj/cYj/cYj/cYiP9xiI/3GIj/cYiI/ys5Ohp8bF6P9x/3GP9xj/cf9xj/cY/3GP9xj/cY/3GP9xj/cYj/cY/3GI/3GP9xiP9xiP8snR8aVi4OcY/3GP9xiP9xj/cY/3GI/3GP9xiP9xiP9xiP9xiP9xiP9xg0v628QFJx/4iHH/iIcf+Ihx/4hx/4hx/4hx/4hx/4hx/4hx/4cTQtmbvSZnGP9x/3H/cY/3H/cY/3H/cY/3GP9xj/cf9xj/cY/3GEECnP/W/3GP9xiP9xj/cYj/cY/3GI/3GI/3GI/3GI/3GI/3GIj/cYj/cYOTApt8/WiIiHH/iIiIiHH/iIiIcf+IiIcf+IiEFzXPjKcf+IiHH/iIcf+Ihx/4hx/4hx/4iHH/iHH/hx/4hx/4hx/4cf+Icf+HH/hxMYGsv35T/3GI/3GP9xiP9xj/cYj/cYj/cYj/cYj/cYiP9xiP9xiI/3GIj/cYiI/3GCVN4CrLIf2Ij/cYiP9xiIj/cYiIj/cYiIiP9xiIiIj/cYg9fvOzgQyIiIiIiIiIiHH/iIiIiIhx/4iIiIcf+IiIhx/4iIcf+IiHE/hzWweMqHH/hx/4cf+HH/cf+HH/hx/3H/hx/4cf9x/4cf9x/4cf9xOhuFteR6cf9xj/cf9xj/cY/3H/cY/3GP9xj/cf9xj/cY/3GP9xiP9xj/cY/3GP8+p1OzWKyIj/cYiI/3GIiP9xiIiP9xiIiI/3GIiIiP9xiIiIiDcgh7rfeP+IiHH/iIhx/4iHH/iIcf+Ihx/4hx/4hx/4iHH/MDvBsdQ+/4cf+HH/hx/4cf+HH/hx/4cf9x/4cf+HH/cf+HH/cf+HH/cf8+CPiz9weI/3GP9xj/cY/3GI/3GI/3GP9xiP9xiP9xiP9xiI/3E9XwGzoP6Ij/cYiP9xiIiP9xiIiP9xiIiI/3GIiDVqibuVdnH/iIcf+Ihx/4iHH/iHH/iHH/iHH/iHH/iHH/hx/4NSkxu9bOcf+HH/hx/4cf+HH/cf+HH/hx/3H/hx/4cf9x/3H/hx/3H/hx/3Ez2mu9JZSIj/cYj/cYiP9xiIj/cYiP9xiIj/cYiIj/cYiIiP9xiIiIj/cYiIiIiI/3GIiIiIiIMlSsvqtTcf+HH/hx/4cf9x/4cf+HH/cf+HH/hx/3H/hx/3H/cf+HH/cf8yQ+y/vBOP9xiIj/cYiIj/cYiIiP9xiIiI/3GIiIiIj/cYiIiIiIiIiI/zMml77ZaIhx/4hx/4iHH/iHH/iIcf+Icf+Icf+HH/iHH/hx/4hx/4cf+HH/iHH/hx/4cf+HH/hx/3H/hx/4cf+EPkHOG+/4cf9x/4cf9x/4cf9x/4cf9x/3H/hx/3H/cf9x/3H/hx/3H/cf9x/zbVqLsqV/9xiI/3GI/3GI/3GIj/cYiP9xiI/3GIj/cYiI/3GIiI/3GIiIj/cYiIiP9xiIiIiIj/cYiIiIiIiIiI/3GIiIiIg4mfi5Zgf/iHH/hx/4hx/4cf+Icf+HH/hx/4cf+HH/hx/4cf+HH/hx/3H/hx/4cf9x/4cTyP2bRwJv9xj/cY/3GI/3GP9xiP9xiP9xiP9xiP9xiP9xiI/3GIj/cYiP9xiI/3GIiP9xiIj/cYiIj/cYiIiP9xiIiIiP9xiIiIiIOUQLt7v0hx/4cf+Icf+HH/iHH/hx/4cf+HH/hx/4cf+HH/hx/4cf+HH/cf+HH/hx/3H/hx/3H/g8I2G13J7/cf+HH/cf9x/3H/cf9x/3H/cf9x/3H/cf9x/3H/cf9x/3GP9F5BzBvv9x/3H/cY/3H/cf9xj/cf9xj/cf9xj/cf9xj/cY/3H/cYNH40vIHLj/cYj/cYiP9xiI/3GIj/cYiI/3GIiP9xiIiP9xiIiI/3GIiIiIObeCt0h9iIiIiIiIiIiIiIiIiIiIhx/4iIiIiIO/d1tQiKcf+Icf+Icf+HH/iHH/hx/4hx/4cf+HH/hx/4cf+HH/hx/4cf9x/4cf+HH/cf+HH/cf+HH/cf+HH/cf+HH/cf9x/3H/hx/3H/cf9x/3H/R0Kcm9Zx/3H/cf9x/3H/cf9xj/cf9x/3H/cf9x/3GP9x/3H/cY/3H/cf9xgzu8W8RDpxiP9xiI/3GIj/cYiP9xiI/3GIiP9xiIiP9xiIiP9xiIiIj/cYPBKttO1SiHH/hx/4cf+HH/hx/4cf+HH/cf+HH/hx/3H/hx/4cf9x/4cf9x/3H/hx/3H/cf+DDckrEzbf9x/3H/cf9xj/cf9x/3H/cY/3H/cf9xj/cf9x/3GP9x/3GP9xj/P3Q2sovJiP9xiI/3GIiP9xiIiP9xiIiP9xiIiIj/cYiIiIiP9xiIiIiIiIOMobuDXkcf+HH/hx/4hx/4cf+HH/hx/4cf+HH/hx/3H/hx/4cf9x/4cf+HH/cf+HH/cf9x/4cf8z0e29LhJxiIj/cYiIj/cYiIiI/3GIiIiIj/cYiIiDrkXLcbo/+HH/iHH/hx/4cf+HH/cf+HH/hx/4cf9x/4cf+HH/cf+HH/cf+HH/cf9x/4cf9x/3H/hx/3H/cf9x/3H/hxMoz8vnMDj/cYiIiP9xiIiIj/cYiIiIiIj/cYiIiIiIiIiIiIg04Qy8HvOHH/hx/3H/hx/4cf9x/4cf9x/4cf9x/4cf9x/4cf9x/3H/cf+HH/NK98vFCDcYiI/3GIiI/3GIiI/3GIiIiP9xiIiIiI/3GIiIiIiIiIiP9xiIPtScsitjhx/4cf+HH/cf+HH/hx/3H/hx/3H/hx/3H/cf+HH/cf9x/4cf9x/3H/cf87YV22nqL/cYiIiP9xiIiIj/cYiIiIiIj/cYiIiIiDDGS7BJtIcf+HH/hx/4cf+HH/hx/4cf+HH/hx/4cf9x/4cf+HH/cf+HH/cf+HH/cf9x/4cf9x/3H/hx/3H/cf9x/4cf9x/3H/cf860Iy3L3OIiI/3GIiIiP9xiIiIiP9xiIiIiIiIiP867963ECFx/3H/hx/3H/hx/3H/cf+HH/cf9x/3H/cf+HH/cf9x/3H/cf9x/3H/cf9x/3H/cf9xOHGMuI5ziI/3GIiIiIiP9xiIiIiIiIiIiIiIiIiIiIiIgmbfUauSCu/3GP9xj/cY/3GP9xiP9xj/cYj/cYj/cYj/cYj/cYj/OxHdtu4ihx/4iHH/iIcf+Ihx/4hx/4iHH/iHH/iHH/hx/4PfZYtAmn/3H/cf9xj/cf9x/3H/cY/3H/cf9xj/cf9x/3GP9x/zih3bleIoiIhx/4iIiIiIiIiIcf+IiIiIiDWQRLxvu/+Icf+Icf+Icf+Icf+Icf+HH/iHH/hx/4cf+HH/NM2BvDJ+cf+HH/hx/3H/hx/3H/hx/3H/hx/3H/cf9x/4cf9x/3H/cf9x/4cf9x/3H/cf9x/3H/cf9x/3H/cf9x/3H/cY/3H/cf9x/3E1Mia7zdn/cYj/cYj/cYj/cYiP9xiI/3GIj/cYiP9xiIj/cYiD2B4bN+Hv9xiIiIiIj/cYiIiIiIiIiIiIiIiIiIiIiIiIiIiIiIg1k4y7bHOHH/cf9x/4cf9x/3H/cf9x/4cf9x/3H/cf9x/3H/cf9x/3H/cf9x/3H/cT+9rLFCU4iIj/cYiIiIiIiIiIj/cYiIiIiIiIiIiIiIiHH/iIO4pttnWS/3H/cf9x/4cf9x/3H/cf9x/3H/cf9x/3H/cf9x/3H/cf9x/3H/cY/3H/cf9x/3H/cY/zE5B7/G+HGIj/cYiP9xiI/3GIiP9xiIj/cYiIj/cYiIhF3jyyHIiIj/cYiIiIiP9xiIiIiIiIiIiIiIiP9xiIiIhx/4iIiIiISrhsZHmIiIhx/4iIiIiHH/iIiIiHH/iIiHH/gwuRixVuf/cf+HH/cf+HH/cf+HH/cf9x/4cf9x/3H/cf+HH/cf9x/3H/cf9x/3H/cf9x/3H/cf9x/3H/cf9x/3H/cY/3H/cf9x/3GP9x/3H/cY/3H/cf9xj/cf9xj/cY/3H/cY/3GP9x/3GP9xj/cY/3Exa+i/lBeIiIiIiI/3GIiIiIiIiIiIiIiIiIiHH/iIiIiIiIiIhx/4iIiIhx/4iIiIcf+IiIhx/4iIcf+IiHH/iDzHmLQ4Z3H/cf9x/3H/hx/3H/cf9x/3H/cf9x/3H/cf9x/3H/cf9x/3H/cf9xj/cf9x/3H/cf9xj/cf9x/3GP9x/3GP9x/3GP9x/3GP9xj/cf9xj/cY/3GP9xj/cY/3GP9xj/cY/zZPm7uwZIiIiIiIhx/4iIiIiIcf+IiIiHH/iIiIcf+IiIcf+IiHH/iIhx/4iHH/g2ecu7hjSP9x/3H/cY/3H/cf9xj/cf9xj/cf9xj/cf9xj/cY/3GP9x/3GP9xNGNevJyhiIcf+IiIiIcf+IiIhx/4iIhx/4iIcf+IiHH/iIcf+Ihx/4iHH/iHH/g7i8a2dDn/cf+HH/cf9x/3H/cf9x/4cf9x/3H/cf9x/3H/cf9x/3GP9x/3H/cf9xN3hduYeiiIiIiIiIiIiIiIiIiIiIiIiIiDUtwbvSPocf+IiIiIcf+IiIhx/4iIcf+IiIcf+EisvIU0iHH/iHH/iIcf+Icf+Icf+Icf+Icf+HH/iHH/g4+2S4BJtx/3H/hx/3H/cf9x/3H/hx/3H/cf9x/3H/cf9x/3H/cf9x/3H/cf9x/3H/cY/3H/cf9x/3H/cY/3H/T7KcJNb/cf9xj/cf9xj/cf9xj/cY/3GP9x/3GP9xj/cY/3GEHYbPJ5/3GP9xiP9xj/cYj/cYj/cY/3GI/3GIj/cYj/PZx1tGOKiIiIiIiP9xiIiIiIiIiIiIiHH/iIiIiIiIiIiIcf+IgnD9AarwL+j/cf9xj/cf9xj/cY/3H/cY/3GP9xj/cY/3H/cY/ymQoBqG9f6IiHH/iIcf+Ihx/4iHH/iIcf+Icf+Icf+IMXTZv4smcf9x/3H/cY/3H/cf9xj/cf9xj/cf9xj/cf9xj/cY/3H/cSnyOxqA3E7/hx/3H/cf9x/3H/cf9x/4cf9x/3H/cf9x/3H/cY/3H/cf9x/3H/cT9zobCMXnGP9x/3GP9x/3GP9xj/cf9xj/cY/3GP9xj/cY/3GP9xj/MRWNsPpycf+IiIiHH/iIiIcf+IiIcf+IiHH/iIhx/4g0mMy8ZzNxj/cf9xj/cf9x/3GP9xj/cf9xj/cY/3H/cY/3GP9xj/cY/3GDJ2nr6JYYiHH/iIiIcf+IiIcf+IiHH/iIhx/4iHH/iIcf+DfRjroucY/3H/cY/3GP9xj/cYj/cY/3GP9xj/cYj/cY/3GI/3Excj2/jcJx/4iIhx/4iIcf+IiHH/iIcf+Ihx/4iHH/iIcf838uu6DRSP9x/3H/cY/3GP9x/3GP9xj/cf9xj/cY/3GP9xj/cY/3GP9xj/cY/3GI/3GP9xiP9xj/cYj/O/3GtgI5iIiIiIiIiIiIj/cYiHH/iIiIiIiIiIiIiIiIM8ixvjdO/4iIhx/4iIhx/4iIcf+IiHH/iIcf+Ihx/4iHH/iHH/iHH/iHH/iHH/iHH/iHH/hx/4hx/4cf+HH/gyxFq+O6Vxj/cY/3GP9x/3GP9xj/cY/3GP9xiP9xj/cY/3GI/3GP9xiP9xiP9xiP9xiP9xiP9xiP9xiDF+db+BioiIiIiIiIiIiIiIiIiIiIiIiIiDPPkr0wbYiHH/iIiHH/iIhx/4iHH/iIhx/4iHH/iHH/iIcf+Icf+Icf+Icf+Icf+HH/iHH/hx/4hx/4cf+HH/hxOT66t8FF/3H/cY/3GP9xj/cYj/cY/3GP9xj/cYj/cYj/cY/3GI/3Ep56oagYVej/cf9x/3H/cY/3H/cf9xj/cf9x/3GP9x/3GP9x/3GP9xj/cf9xj/cY/3GP9xj/cY/3GP9xj/cY/3GI/0AJbAB5cY/3GI/3GI/3GI/3GI/3GI/3GIj/cYiP9xiI/zv4SLYHt4iIiIiHH/iIiIiHH/iIiIhx/4iIhx/4iIcf+Ig0BKG9+17/iHH/iIcf+Icf+HH/iHH/iHH/hx/4hx/4cf+HH/g5Pem4whaP9x/3GP9xj/cY/3H/cY/3GP9xj/cY/3GI/3GP9xj/cYMrGPvk5wiHH/iIcf+IiHH/iHH/iIcf+Icf+Icf+Icf+Icf+DoUobfrXv+HH/hx/3H/hx/4cf+HH/hx/3H/hx/3H/hx/3H/hx/3H/hx/3H/cf89h3e0eIiP9xj/cY/3GP9xj/cYj/cY/3GI/3GP9xiP9xiP9xiDo2PbbJwoiIcf+IiHH/iIhx/4iHH/iIcf+Icf+Icf+Ihx/4hx/4hx/4cf+Icf+HH/iHEqODIabHze/3GIiP9xiIiI/3GIiIiP9xiIiIiI/3GIKYZsGoeZPo/3GIj/cYj/cYiI/3GIj/cYiI/3GIiI/3GIiINFEcvK7jiHH/iHH/iHH/hx/4hx/4hx/4cf+HH/iHH/hx/4cTcN5LnyG/9x/3H/cf9x/3H/cf9x/3H/cf9x/3H/cf9x/3GP9x/3H/cf9xj/cSqCfxp32A7/cf9x/3H/cf9x/3H/cY/3H/cf9x/3GP9x/3H/cY/3H/cf9xj/cTTBrbw+UoiIiIiIiIiIiIiIhx/4iIiIiIcf+IiCeKVRqnWq6I/3GI/3GI/3GIj/cYj/cYiP9xiIj/cYiP9xiDCOh7CBeIiIiIiIhx/4iIiIcf+IiIhx/4iIhx/4iIcf8kU0M66svM/3GP9xiP9xj/cYj/cY/3GI/3GI/3GI/3GI/3GIj/cYiP9xgin3kq9ghtiIiIiIiIiIhx/4iIiIiIcf+IiIiIcf8wJ3iw6Idx/4cf9x/4cf9x/4cf9x/4cf9x/3H/hx/3H/cf9x/3H/PmLWsp0pcY/3GP9xj/cY/3GI/3GP9xiP9xj/cYj/cYj/cYj/cYiP9xiP9xiDRHcry4jYiIiI/3GIiIiP9xiIiIiIiI/3GDBhorCuXYiIiIiIcf+IiIiIiIhx/4iIiIcf+IiIgwV3KwuI2Ihx/4hx/4iHH/iHH/iHH/hx/4hx/4hx/4cf+Icf+HEn6v8akVAOcf+Icf+HH/iHH/hx/4hx/4cf+HH/hx/4cf+HH/hx/4cf8wSyyxxNOP9xiP9xiP9xiP9xiP9xiP9xiI/3GIj/cYiP9xiI/3GIiP9xiIj/cYiIiP9xiIiI/3GIiIiI/z5CXbO9onH/hx/4hx/4cf9x/4cf+HH/hx/4cf9x/4cf9x/4cf+HH/cf9x/4cf9x/3H/hx/3H/cTFZyb+mNv9xiP9xiP9xiI/3GI/3GIj/cYiP9xiIj/cYiP9xiIiP9xO76OtUFxcf+HH/hx/4hx/4cf+HH/hx/4cf+HH/cf+HH/hx/4cf9x/zrGIbc53v+HH/cf9x/4cf9x/3H/cf9x/3H/hx/3H/cf9x/3H/cf9x/3H/cYPXXnsooYcYiP9xiP9xiI/3GIj/cYiP9xiIj/cYiI/3GIiI/3GIiIj/cYiIOwl4tfaHcf+IiHH/iIhx/4iHH/iIcf+Ihx/4hx/4hx/4TUlsO2mIcf+Icf+HH/iHH/hx/4hx/4cf+HH/hx/4cf+HH/MdyasDNlj/cY/3GP9xj/cY/3GI/3GP9xiP9xiP9xiP9xiP9xiP9xiP9ARFwcuoiP9xiI/3GIj/cYiI/3GIiI/3GIiI/3GIiIiP9xiIiIiI/3GDPV3L0qI3H/hx/4hx/4cf9x/4cf+HH/hx/4cf9x/4cf+HH/cf+HH/cTqJ8bV2DnH/cf+HH/cf9x/3H/cf9x/3GP9x/3H/cf9x/3H/cf9xPNTutCsRiIiIiIiIiIiIiIiIiIhx/4iIg/N6eyyFj/hx/4cf+HH/hx/4cf+HH/hx/4cf9x/4cf+HH/cf+HH/cf+HH/cf9x/4cf9x/3H/hxP7bcsUkjiP9xiIj/cYiIj/cYiIiP9xiIiIiP9xiIiIiIiIj/cYiIiIiDlGHbe54nH/hx/3H/hx/3H/hx/3H/hx/3H/hx/3H/cf+HH/cf9x/3H/hx/3H/cf9x/3H/cf9x/zWtPrxSwY/3GIiIiIiIiIiI/3GIiIiIiIiIiIiDDzIrAc3YiIiIcf+IiIiHH/iIiHH/iIiHH/iIhx/4NRBju++chx/4hx/4cf+HH/hx/4cf+HH/hx/4cf+HH/hx/4cf9x/4cf9x/4cf+HH/cf9x/4cf9x/4cf9x/3H/cf+HH/cf9x/3H/cf9x/3H/cf+HH/cf9x/3GP9x/3H/cf9xPP+ItAB3j/cYiP9xiI/3GIiP9xiIj/cYiIj/cYiIiP9xiIiIiP9xiIiIiIiP9xiDKw9L5PC4iIiIcf+IiIhx/4iIhx/4iIcf+IiHH/iIcTwYRLTnu/+HH/hx/4cf+HH/hx/3H/hx/4cf9x/4cf9x/4cf9x/4cf9x/3H/hx/3H/cf+HH/cf9x/3H/cf9x/3H/cf9x/4cf9xj/cf9x/3H/cf9x/zfG+bo5BoiP9xiIiP9xiIiI/3GIiIj/cYiIiIiI/3GD9XXbKoov+HH/hx/4cf+HH/cf+HH/hx/3H/hx/4cf9x/4cf9x/3H/hx/3H/cf+HH/cf9x/3H/hx/3H/cf9x/3H/cf9x/3H/cf9x/3H/cf9x/3H/cf9xj/cf9x/3H/cT5hKrKe1YiP9xiIiIj/cYiIiIiP9xiIiIiIiIgl/AEasD/ucf9x/3H/cf9x/3H/cf9x/3H/cf9x/3H/cf9x/3GP9x/3H/cf9x/3GP9x/3H/LfSbKlC2TY/3GIiIj/cYiIiIj/cYiIiIiIiP9xiIiIiIiIiIiIiIiIiIiIiIiIM2aMvZlzhx/3H/hx/3H/cf9x/4cf9x/3H/cf9x/3H/hx/3H/cf9x/3H/cf9x/3H/cY/3H/cTw43bTHIo/3GIiIiIiIiIiIiIiIiIiIiIiIJXwwGrg8/nH/cf9xj/cf9x/3H/cf9xj/cf9x/3GP9x/3GP9x/3GP9x/3GP9xMpp5vmWGiIiIiIiP9xiIiIiIiIiIiIiIiIiIiIiIiIiIiIiIiIiILmQNGjm/LoiIiIj/cYiIiIiIiIiIiIiIiIiIiIiIiIiIiDb9XLoCo4cf9x/3H/cf+HH/cf9x/3H/hx/3H/cf9x/3H/cf9x/3H/cf9x/zr/rbcAUoiIiI/3GIiIiIiIiIiIiIiIiIiIiIiIiIg2r+26UBJx/3H/cf9x/3H/cf9x/3H/cf9x/3H/cf9x/3H/cf9x/3H/cf9xj/cf9x/3H/cY/3H/cf9xPGjMtJcziIiIiIiIiIiIiIiIiIiIiIiIiIiHH/iIiIiIiHH/gwhpewiWhx/4cf+HH/cf+HH/hx/4cf9x/4cf9x/4cf9x/4cf9x/4cf9x/3H/hx/3H/cf9x/3H/hx/3H/cf9x/3H/cf9x/3H/cf9x/3H/cf9x/3H/cY/3H/cf9x/3GP9x/3H/cY/3H/NDydvcNiiIiIiIiIiIiIiHH/iIiIiIiIiHH/iIiIiIcf+Ig/+YyxBnNx/3H/cf9x/3H/cf9x/3H/cY/3H/cf9x/3H/cY/3H/cf9xj/cf9xj/cf9xj/cf9xj/cf9xj/cY/3GP9xj/cf9xj/cY/3GI/3GP9xj/PpJZs22miIiIiIiIiIiIiIiIiIiIiIiHH/iIiIiIhx/4iIg52wy3JPOHH/cf9x/3H/cf9x/3H/cf9x/3H/cf9x/3GP9x/3H/cf9x/3GP9x/3H/cY/3H/cY/3H/cf9xj/cY/3H/cY/3GP9x/3GP9xj/cY/3GP9xOszLtjM0iIiHH/iIiIiIiIiHH/iIiIiIcf+IiIiHH/iIiHH/iIhBqWwGaf+IiHH/iIcf+Ihx/4iHH/iHH/iHH/iHH/iHE9prOzWUz/cf+HH/cf+HH/cf+HH/cf+HH/cf9x/3H/hx/3H/cf9x/3H/hx/3H/OsrMtjUzcYiIiP9xiIiIiP9xiIiIiIiP9xiIiIiIiIiIiD7HIbI43oiIiIiIiIcf+IiIiIiIhx/4iIiIcf+IiIhx/4iD9VIrGq3Yhx/4hx/4hx/4hx/4hx/4hx/4hx/4cf+Icf+HH/iHE0ElG87a7/cf+HH/hx/4cf9x/4cf9x/4cf9x/4cf9x/3H/hx/3H/cf9x/4cf9x/3H/cf9x/3H/cf9x/3H/cf9x/3H/cf9x/3H/cf9xP6X8sVoDiIj/cYiIiIiIiIiIiIiIiIiIiIiIiIiIiIiIiIg2peq6WhVx/4cf+HH/cf9x/4cf9x/4cf9x/3H/cf+HH/cf9x/3H/cf9x/4cScXERqeju6IiIiIiIiIiIiIiIiIiIcf+IiIiIiHEshMQ6V7O8/3GP9xj/cY/3GP9xiP9xj/cY/3GI/3GI/3GP9xiP9xg61Rm2KuaIiIiIiIiIcf+IiIiIiIcf+IiIiHH/iIiIJCWfKt2mDXH/cY/3H/cf9xj/cf9x/3GP9x/3GP9x/3GP9x/3GP9xj/cf9xPnHtso4SiIhx/4iIiIiIhx/4iIiIcf+IiIhx/4iIOpdht2ie/4iHH/iHH/iIcf+Icf+Icf+Icf+Icf+HH/iHH/gzBYe9+nhx/3H/cf9x/3H/cY/3H/cf9x/3GP9x/3H/cY/3H/cY/3H/cY/3GP9x/3GP9xj/cf9xj/cY/3GP9xj/cY/3GI/3GP9xj/cYj/cYMOIbsS3k/4iIiIiIiHH/iIiIiHH/iIiIcf+IiIhx/4iIcf+IiHH/iIcf+Ihx/4iHH/iHH/iIcf8yjCm/c9b/cf9x/3H/cY/3H/cf9x/3H/cY/3H/cf9xj/cf9xj/cf9xj/cf9xj/cY/3H/cYJhXlWs6hqoiHH/iIcf+Ihx/4iHH/iHH/iHH/iHH/iHH/iHH/gxLTy/0sNx/3GP9xj/cY/3GP9xj/cYj/cY/3GP9xiP9xj/cYj/cYNyorudXUiIhx/4iIiIhx/4iIiHH/iIiIcf+IiHH/iChf2araAmVx/4iHH/iIcf+Icf+Ihx/4hx/4hx/4hx/4hx/4cf+Icf+HH/hx/4hx/4cf+HH/hx/4cf+HH/cf+HH/hx/4cf9x/4cf9x/zl7LLiE0/9xiP9xiP9xiI/3GIj/cYiI/3GIiP9xiIj/QzUc7K6Ij/cYiIiP9xiIiIiI/3GIiIiIiIiP9xiIiIiIiIPT/WtMAp/4iHH/iIcf+Icf+Ihx/4hx/4hx/4hx/4cf+IcT2DEbJ87nH/hx/4cf+HH/hx/4cf+HH/cf+HH/hx/3H/hx/3H/hx/3H/cf+HE/Fkmx6bb/cY/3GI/3GI/3GI/3GI/3GI/3GI/3GIj/cYj/cYiI/3GIj/cYiISJ88hgyP9xiIiI/3GIiIj/cYiIiIiP9xiIiIiIiINifIu9g3/4hx/4iHH/iHH/iHH/iHH/hx/4hx/4cf+Icf+HH/hx/4cf+HH/hx/4cf+HH/hx/4OyTKtts1j/cY/3GP9xiP9xj/cYj/cYj/cYj/cYj/cYj/cYj/cYiP9xiI/3GIiP9xiI/3GIiDCxjLFec/+Icf+Icf+Ihx/4cf+Icf+Icf+HH/iHH/hx/4hx/4cf+HH/hx/4cf+HH/hx/3H/hx/4cf9x/4cf+HH/cf+HH/cf+HH/cf9x/4cf9x/3H/cf+HH/cf9x/3H/cf9x/3E3k4u5bHSP9xiIiP9xiIiP9xiIiI/3GIiIiIj/cYiINTRLvMu0/4cf+Icf+HH/iHH/hx/4cf+HH/hx/4cf+HH/hx/4cf+HH/JOGQGtHm/oj/cYiIiP9xiIiIiP9xiIiIiIiIj/cYJSgwev18+P+Icf+HH/iHH/hx/4cf+HH/hx/4cf+HH/hx/4cf+HH/hx/3H/hx/4cf9x/4cf9x/4cf9x/3H/hx/3H/cf+HH/cf9x/3H/cf9x/3H/Nub2uhkJcYj/cY/3GP9xiP9xiP9xj/cYj/cYiP9xiP9xiP9xiI/z0a3LXlI/+Ihx/4iHH/iIcf+Icf+Ihx/4hx/4hx/4hx/4cf+Icf8x+vO/BQxx/3H/cf+HH/cf9x/4cf9x/3H/cf9x/4cf9x/3H/cf9x/3H/cTo39rbICYj/cYj/cY/3GI/3GI/3GI/3GIj/cYj/cYiP9xiI/3GIiP85/+y4ABOIcf+Ihx/4hx/4hx/4hx/4hx/4cf+Icf+HH/hx/4hx/4cf+DDgfLAvg3GI/3GP9xiP9xj/cYj/cYj/cYj/cYiP9xiP9xiI/3ExaF+wp6D/iHH/iHH/hx/4hx/4cf+Icf+HH/hx/4cf+HH/hx/4cf+HH/cf+HH/grx0E6c4vsiIj/cYiIj/cYiIiP9xiIiIiP9xiIiIPTB+s8+Bcf+HH/hx/4cf9x/4cf9x/4cf9x/4cf9x/3H/hx/3H/cf9xK+S+GlG0Hocf9x/4cf+HH/cf+HH/cf+HH/cf+HH/cf9x/4cf9x/3H/cf9xOEJ9uL2CiI/3GIiIj/cYiIiIiP9xiIiIiIiIj/cYiIiIiIiIiIiIiIiIiIiIiIiHH/iDbt3LsSI/+HH/cf9x/3H/cf+HH/cf9x/3H/cf9x/3H/cf9x/3H/cf9xMBHpsP4Wj/cYiI/3GIiP9xiIiI/3GIiIiP9xiIiIiI/3GDdZ9rqmCf+IiIcf+IiHH/iIhx/4iHH/iIcf+Icf+IgjUYUa6ueuj/cYiIiP9xiIiIiIj/cYiIiIiIiIiI/3GDQnz73YMP9x/3H/hx/3H/cf9x/3H/cf9x/3H/cf9x/3H/cf9x/3H/cf9x/3GP9x/3H/cf9x/3EwWna/pYlxiP9xiP9xiI/3GIj/cYiP9xiIj/cYiIj/cYiIj/cTCtsrBiTYiIiIiIiIiIiIiIiIiIiIiIiIiDizKLhM14cf+Icf+HH/hx/4cf+HH/hx/4cf+HH/cf+HH/hx/3H/hx/3H/hx/3H/hx/3E2kxK5bO1x/3H/cf9x/3H/cf9x/3H/cf9x/3H/cY/3H/cf9x/3GP9x/3H/cYPq/GslA5j/cYiP9xiI/3GIiP9xiIiP9xiIiP9xiIiIj/cYiIiIj/cYiIiIiIiIiP9xiIiIiIiIiIiIiIiIiIiIhx/4iIiIiIiIhx/4iIiIg86CK0F92HH/iIhx/4iHH/iIcf+Icf+Ihx/4hx/4hx/4hx/4cf8zKeG+1h7/hx/4cf+HH/hx/3H/hx/4cf9x/4cf9x/4cf9x/4cf9x/3H/hx/3H/cf9x/3H/hx/3H/cf9x/3H/cf9x/3H/cf9x/3H/cf9x/3H/cY/3H/cf9x/3GP9x/3H/cf9xj/cf9xj/cf9xj/cf9xj/cY/3H/cY/3EzdmW9iZqP9xiI/3GIiP9xiIiP9xiIiP9xiIiIj/cYiIiIiP9xiIiIiIg/mKKyZ13/iIiIiIiIiIhx/4iIiIiHH/iIiIhx/4iIPrAWs0/p/4cf+HH/hx/4cf+HH/hx/3H/hx/4cf9x/4cf9x/4cf9x/3H/hx/3H/cf+HH/cf9x/3H/cf+HH/cf9x/3H/cf9x/3H/OXwMuIPziI/3GIiIiP9xiIiIiP9xiIiIiIiIiIj/cTGqD7Bl8P+HH/cf9x/4cf9x/3H/cf9x/4cf9x/3H/cf9x/3H/cf9x/3H/cf9x/3H/cf9x/3GP9x/3H/cf9x/3GP9x/3H/cY/3H/cY/3H/PZ7JtGE2iIiIiI/3GIiIiIiIiI/3GIiIiIiIiIiIiIiIiIiIiHH/iIiIiIiIiIcf+INPMqvAzVhx/3H/hx/3H/hx/3H/cf+HH/cf9x/3H/hx/3H/cf9x/3H/cf9x/3EgJx8aDo4Ohx/3H/cf+HH/cf9x/3H/hx/3H/cf9x/3H/cf9x/3H/cf9x/3H/cf9x/3H/cf9x/3GP9x/3Ewo+uwbBSIiP9xiIiIiIiIiP9xiIiIiIiIiIiIiIiIiIiIcf+IiIiIg5oi63XdFx/3H/cf9x/3H/cf9x/3H/cf9xj/cf9x/3H/cf9xj/cf9x/3GP9xNlliuqadj/cY/3GP9xj/cY/3GI/3GP9xiP9xj/cYj/cYj/cYPNKUtC1riP9xiIiIiIj/cYiIiIiIiIiIiI/3GIiIiIiIiIcf+IiIiIiIiIiIiIcTJJor62Xf+IiIcf+Ihx/4iHH/iIcf+Ihx/4hx/4hx/4hx/4hx/4hx/4hx/4cf+IP001sbLKhx/3H/cf9x/3H/cf9x/3H/cf9x/3H/cf9x/3H/cf9x/3GP9x/3H/cf9x/3GP9xM/hjvQec/3GP9xiP9xj/cYj/cY/3GI/3GI/3GI/3GI/3GI/3GI/3GIj/cYiD6447JHHIiIiIj/cYiIiIiIiIiIiIiIiIiIiIiIiIiIiHH/iIiIiIiIcf+Ig5dC23i9Jx/3H/cf9x/3H/cf9x/3H/cY/3H/cf9x/3H/cY/3H/cf9xj/cf9xj/cf9xj/cf9xNXmiuoZdcY/3GI/3GP9xiP9xiP9xj/cYiP9xiP9xiP9xiI/3GIj/cYiP9xiIj/cYiIM9gkvSfbiIiIiIiIiIiIiIiIiIiIiIiIcf+IiIiIiHH/iIiIiHH/iIiIcf+IiIcf880Jq0L2Vx/3H/cf9x/3H/cf9x/3H/cf9x/3H/cY/3H/cf9x/3H/cY/3H/cf9x/3GP9x/3GP9x/3GP9x/3GP9xj/cTYcubrjRoiIiIiI/3GIiIiIiIiIiIiIiIiIiIiIiIiIiHH/iIiIiIiIhx/4iIiIhx/4iIiHH/iIiHH/iIg9Cz2z9MJxj/cf9x/3GP9x/3H/cY/3H/cY/3GP9x/3GP9xj/cf9xj/cY/3GP9xj/NkGbu75kiIiIiIiIiIiIcf+IiIiIiHH/iIiIiHH/iIiIcf+IiHH/iIiHH/iIcf+IiHH/iHH/iIcf+Ihx/4hx/4hx/4hx/4g5wte4PSj/cf9x/3H/cf9x/3H/cY/3H/cf9x/3GP9x/3H/cY/3H/cf9xj/cf9xj/cY/3H/cY/3GP9xj/cf9xj/cYM0crvbjUiIiIiIiIiIiIiIhx/4iIiIiIiHH/iIiIiHH/iIiIcf+IiIcf+IiHH/iIhx/4iIcf+Ihx/4hx/4MRMYv+znhx/3H/cf9x/3H/cf9x/3H/cf9x/3H/cf9x/3GP9x/3H/cf9x/3GP9x/3H/cY/3H/cY/3H/cY/3H/cY/3H/cY/3GP9xj/cf9xj/cY/3GP9xj/cTwY6bTnFoiIiIiIiIiIiIiIiIiIiIhx/4iIiIiIhx/4iIiIcf+IiIhx/4iIhx/4iIhx/4iHE3Xva4oQlx/4cf9x/3H/hx/3H/hx/3H/cf9x/4cf9x/3H/cf9x/3H/cf9x/4cf9x/3H/cY/3H/cf9x/3H/cf9x/3H/cY/3H/cf9xj/cf9x/3GP9x/3GP9x/3GP9x/3GP9xj/cY/3H/cY/3GP9xj/cY/3GP9xiP9xj/cY/3GI/3GP9xiP9xiP9xiP9xiP9xiD1p5bOWGoiIiIj/cYiIiIiIiIiIiIcf+IiIiIiIiIiIhx/4iIiIiHH/iIiIhx/4iIiHH/iIhx/4gyCmO+9Zxx/4cf+Icf+HH/hx/4hx/4cf+HH/hx/4cf+HH/cf+HH/hx/4cf9x/4cf9x/4cf9xNcQTujvscf9x/3GP9x/3H/cf9x/3H/cf9xj/cf9x/3GP9x/3H/cY/3H/cY/3H/cY/3GP9x/3GP9xj/cY/3GP9xj/cY/3GP9xj/cY/3GP9xiP9xj/cYj/cYj/cYj/cYj/cYj/cYj/cYiP9xiI/3GIj/cYiI/3GIiP9xiIiP9xiIiI/3GIiIiI/3GIiIiIiP9xiIiIiIgwSqKwxV2IiIcf+IiIiIiIcf+IiIiHH/iIiIcf+IiIcf+IiHH/iIhx/4iHH/iIcf+Ihx/4hx/4iHH/iHH/iE7vfDEI/4hx/4cf+HH/iHH/hx/4cf+HH/hx/4cf+HH/cf+HH/hx/3H/hx/4cf9x/4cf9x/3H/hx/3H/cf+HH/cf9x/3H/hx/3H/cf9x/3H/cf9x/3H/cTOvsr1QTf9xj/cf9xj/cY/3H/cY/3GP9xj/cf9xj/cY/3GP9xj/cYj/cTKv8r5QDYj/cYiP9xiIj/cYiP9xiIiP9xiIiP9xiIiI/3GIiIOnqhtoVeiIiIiIiIiIiIiIiIiIiIiIiIiIcf9GqiylXYiIiIhx/4iIiIhx/4iIiHH/iIiHH/iIhx/4iIcf+Ihx/4iHH/iIcTAlEr/a7XH/hx/4hx/4cf+HH/hx/4cf+HH/hx/4cf+HH/hx/3H/hx/4cf9x/4cf9x/4cf9x/3H/hx/3H/cf+HH/cf9x/3H/cf9x/4cf9x/3H/cf9x/3H/cf9x/3H/cY/3H/cf9x/3H/cf9xj/cf9x/3GP9x/3H/cY/3H/cY/3H/cY/3GP9x/3GP9xj/cY/3GP9xj/cY/3GP9xj/cY/3GI/3GP9xiEzv/EEAj/cYiP9xiP9xiI/3GIj/cYiP9xiIj/cYiIj/cYiIj/cYiIiP9xiIiIiP9xiIiIiIiIiP9xiIiIiIiIiIiIiIiIiIiIiIiIcf+IiIiIiIiHH/iIiIiIcf+IiIhx/4iIhx/4iIhx/zZFEbu67v+Ihx/4hx/4hx/4iHH/iHH/hx/4hx/4hx/4cf+HH/iHH/hxPY87snDEcY/3GP9xj/cY/3GP9xiP9xj/cYj/cY/3GI/3GI/3GI/3GI/3GI/3GIj/cYiP9xiI/3GIg9iqWzdVqIiIiIiIiIiIhx/4iIiIiIiIiHH/iIiIM1URvaruiIcf+IiIcf+IiHH/iIcf+Ihx/4iHH/iIcf+Icf+Icf+Icf+IKlGOKornHY/3GP9x/3GP9xj/cYj/cY/3GP9xj/cYj/cY/3GI/3GI/zc227vJJP+IiIiHH/iIiIcf+IiIcf+IiHH/iIhx/4iHH/iIcf+Ihx/4hxNnHOuY4xcY/3GP9xj/cYj/cY/3GI/3GP9xiP9xiP9xiP9xiP9xNwwrufPUcf+IiIhx/4iIiHH/iIhx/4iIcf+IiHH/iIcf+Ihx/4hx/4iHH/iHH/iHH/iDhs67mTFP9x/3GP9xj/cf9xj/cY/3GP9xj/cY/3GI/3GP9xj/cYj/cY/3GIORKMuO1z/4iIiIcf+IiIcf+IiIcf+IiHH/iIcf+Ihx/4iHH/iIcf+Icf+Icf+Icf+Icf+Icf+HH/iHH/hx/4cf+Icf+DodbLbik3GP9xiP9xj/cYj/cYj/cY/3GI/3GIj/cYj/cYiP9xiP9xiIj/cYgyt9q+SCWIiHH/iIhx/4iHH/iIhx/4hx/4iHH/iHH/iIcf+Icf+Icf+HH/iHH/hx/4hx/4cf+HH/hx/4hx/4cf9x/4OEcYubjn/3GP9x/3GP9x/3GP9xj/cY/3H/cY/3GP9xj/cY/3GP9xiP9xj/cY/3GI/3GP9xiP9xiP9xiP9xiP9xiP9xiI/3GI/3GIiP9xiI/3GIiP9xiIj/cYiD+MJ7Fz2Icf+IiIiIcf+IiIiHH/iIiHH/iIhx/4iIcf+IiD76IbIF3ohx/4hx/4hx/4hx/4hx/4cf+Icf+HH/iHH/hx/4PTgatMfl/3GP9xj/cf9xj/cY/3GP9xj/cY/3GI/3GP9xj/cYj/cY/3GI/3GI/3GI/3GI/3GIj/cYj/cYiP9xiI/3GIiP9xiIg4TWi4speIiHH/iIiIcf+IiIhx/4iIcf+IiHH/iIhx/4iHH/iIcf+ELqrOFVcf+Icf+Icf+Icf+HH/iHH/hx/4cf+Icf+HH/hx/4cf+HH/hx/3H/hx/4cf9x/4cTSCh7x9eP9x/3GP9xj/cf9xj/cY/3GP9xj/cY/3GP9xj/cYj/cY/3GIReqssVWP9xiP9xiP9xiP9xiI/3GI/3GIj/cYiI/3GIiP9xiIj/cYiIiP9xiIgysoe+TXiIiIhx/4iIhx/4iIhx/4iIcf+Ihx/4iHH/iIcf+Ihx/4hx/4hx/4hx/4hx/4hx/4cf+Icf+HH/hx/4hx/4cf+HH/hx/4cf9x/4NB7oveEXj/cf9xj/cY/3GP9xj/cY/3GP9xj/cY/3GI/3GP9xiP9xj/cYj/cYj/cYj/cYj/cYiP9xiP9xiI/3GIj/cYiI/3GIiP9xiIiP9xiDcJGbn25oiIcf+IiHH/iIhx/4iHH/iIcf+Ihx/4hx/4hx/4iHH/hx/4hx/4hx/4cf+Icf+HH/hx/4cf+Icf8xBpGwCm7/hx/3H/hx/3H/hx/3H/cf+HH/cf9x/3H/hx/3H/cf9x/3Ey+Zq9BmVxiI/3GIiP9xiI/3GIiI/3GIiI/3GIiIj/cYiIRlDMqvOIiIj/cYiIiIiIiIiIiIiIiIiIg9thOzSexx/4iIiHH/iIiHH/iIhx/4iIcf+Ihx/4iHH/iIcTPgPbwfwnH/cY/3GP9x/3GP9xj/cY/3GP9xj/cY/3GP9xj/cYKrMyGmTM3ohx/4hx/4hx/4cf+Icf+HH/iHH/hx/4cf+HH/hx/4cf+HH/hx/4cf9x/4cf+HH/cf+HH/cf+HH/cf+HH/cf9x/4cf9x/3H/cf+HH/cf9x/3H/cf84vqe4QVhxiP9xj/cYj/cYj/cYj/cYj/cYiP9xiI/3GI/3GIiP9xiIj/cYiI/3GIiI/3GIiIj/cYiIiI/3GIiIiDaBfLp+g4cf+HH/hx/4cf+HH/hx/4cf+HH/hx/4cf9x/4cf+HH/cf+HH/QDvsHUH/cf9x/4cf9x/3H/cf9x/3H/cf9x/4cf9x/3GP9x/3H/cf9x/3H/cf9x/z8/57LAGIj/cYiP9xiI/3GIiP9xiIj/cYiIj/cYiIiP9xiIiIj/cYiIiIiIj/cTaWC7tp9P+Icf+HH/iHH/hx/4cf+Icf+HH/hx/4cf+HH/cf+HH/hx/4cf9x/4cf9x/4cf9x/4cf9x/3H/hx/3H/cf+HH/P0G6sr5FiP9xiI/3GIj/cYiP9xiI/3GIiI/3GIiP9xiIiI/3GIiIiP9xiIiIiIiP9xiIiIiIg/sHmxT4aIcf+Icf+HH/iHH/iHH/hx/4cf+Icf+HH/hx/4cf+HH/hx/3H/hx/4cf+HH/cf+HH/cf+HH/cf+HH/cf+HH/cf9x/3H/hx/3H/cf9x/3H/cf+HH/cf9x/3H/cTUbmLvkZ4iP9xiP9xiI/3GIj/cYiP9xiIj/cYiI/3GIiI/3GIiI/3GIiIiI/3GIiD3ViLMqd4iHH/iIcf+Ihx/4iHH/iHH/iHH/iHH/iHH/iHH/iHH/hx/4hx/4cf+HH/hx/4cf+HH/hx/4cf+HH/hx/4cf86+1m3BKaP9xj/cY/3GP9xj/cY/3GI/3GP9xiP9xj/cYj/cYhMUIxK9/9xiI/3GIj/cYiP9xiI/3GIiP9xiIj/cYiIj/cYNopOunWxhx/4cf+HH/hx/4hx/3H/hx/4cf+HH/hx/3H/hx/4cf9x/4cf9x/4cf9x/3H/hxNy/ludAaj/cf9xj/cY/3H/cY/3GP9xj/cY/3GP9xj/cY/3GI/3GP9xiP9xj/cYj/cYj/QGvsGkGIj/cYiP9xiI/3GIiP9xiIj/cYiI/3GIiEZlHJmucYiIiI/3GIiIiIj/cYiIiIiIiIiIiIj/cYiIiIiIiIhx/4iIiIiIiIMPMFsBz6hx/4hx/4iHH/iHH/iHH/iHH/hx/4hx/4hx/4cf8/8EGxD75x/3H/hx/4cf+HH/cf+HH/hx/3H/hx/3H/hx/3H/cf+HH/cf9x/3H/OaB3t1+IcY/3GI/3GP9xj/cYj/cY/3GI/3GI/3GI/3GI/3GI/3GD1mUbKZrnGIiP9xiIiP9xiIiP9xiIiIj/cYiIiIiP9xiIPgcSsvjtiIiIiIiIhx/4iIiIiIiIiIcf+IiIiIhxPNUHtCr4/4cf+HH/hx/4cf+HH/cf+HH/hx/3H/hx/4cf9x/4cf9x/4cf9x/3H/hx/3H/cf9x/4cf9x/3H/cf9x/zPTur4sRf9xiI/3GIj/cYiI/3GIiI/3GIiIj/cYiIiIKQpxGn9Y7nH/cf+HH/cf9x/3H/hx/3H/cf9x/3H/cf9x/3H/cf9x/3H/cf9x/zXR97wuCIj/cYj/cYiP9xiI/3GIj/cYiP9xiIj/cYiIj/cYiIj/cYiIiI/3GIiIiIj/cYiIiIiDrT+bcsBv+Icf+Icf+Icf+HH/iHH/hx/4cf+Icf+HH/hx/4cf+HH/hx/3H/hxMRk/v+bAiP9xiIj/cYiIj/cYiIiP9xiIiIj/cYiIiCtpTxppaw6IiP9xiIiI/3GIiIiP9xiIiIiI/3GIgpYX8qiegNhx/4cf+HH/hx/3H/hx/3H/hx/4cf9x/3H/hx/3H/hx/3H/cf9xOgpUtfWrcf9xj/cf9xj/cf9xj/cf9xj/cY/3GP9x/3GP9xj/cY/3GP8riRcaZ26Ocf9x/4cf+HH/cf+HH/cf+HH/cf9x/4cf9x/3H/hx/3H/cf9x/3E+zliyMaeP9xiP9xj/cYj/cYj/cYiP9xiP9xiI/3GIj/cYiP9xP9zhsSMe/3GIiIiI/3GIiIiIiI/3GIiIiIiIiIiIMCgHsOf4iIcf+Icf+Ihx/4hx/4hx/4hx/4hx/4hx/4cf+Icf+HH/O5YRtWnuhx/4cf+HH/hx/3H/hx/4cf9x/4cf9x/3H/hx/3H/hx/3H/cf9x/4cf9x/3H/cf9x/3H/cf9xMhqIvuV3j/cYj/cYiP9xiP9xiI/3GIj/cYiP9xiIj/cUu1XFSqiIiP9xiIiIj/cYiIiIj/cYiIiIiIiP9xiIiIiIiIR+DMkfOIiIiIiIiIiHH/iIiIiIiIhx/4iIiINniSuodthx/4iHH/iIcf+Icf+Icf+Ihx/4cf+Icf+Icf+HH/iHH/hx/4hx/4cf+HH/hx/4cf+HH/hx/3H/hx/4cf9x/4cf+HH/cf+HH/cf9x/4cf9x/3H/hx/3H/cf9x/4cf9x/3H/cf9x/3H/cf9x/3H/cf9x/0xW3FqS/3H/cf9xj/cf9x/3GP9x/3GP9x/3GP9x/3GP9x/3GP9xj/cY/3Eyj+O+cBz/cYiP9xiI/3GIj/cYiP9xiIj/cYiIj/cYhPQEwb+4iIiP9xiIiIiI/3GIiIiIiIiIj/cYiIiIiIiIgxdq2wmVL/cf+HH/cf+HH/cf9x/3H/hx/3H/cf9x/3H/cf+HH/cf9x/3H/cTAzgr/MfXGP9x/3GP9x/3GP9x/3GP9xj/cf9xj/cY/3GP9xj/cY/3GDmEt7d7SIiIj/cYiIiIiIiIiIiIiP9xiIiIiIcf8/kUGxbr6IiIcf+IiIiIhx/4iIiIcf+IiIhx/4iIg7hgW1efqHH/hx/4cf+HH/hx/4cf+HH/hx/3H/hx/4cf9x/4cf9x/4cf9x/3H/hx/3H/cf+HH/cf9x/3H/cf+HH/cf9x/3H/cf9x/zdNCrqy9Y/3GIj/cYiI/3GIiP9xiIiP9xiIiI/3GIiIiI/3GIiIiIiIj/cYiIiIiIiIiIiIiIPGn6tJYFhx/4cf+HH/cf+HH/hx/4cf9x/4cf9x/4cf9x/4cf9x/4cf9x/3H/hx/3H/cf9x/3H/hx/3H/cS8ldqptqJX/hx/3H/hx/3H/hx/3H/cf+HH/cf9x/3H/cf9x/4cf9xLBZKan6bWf9x/3GP9xj/cY/3GP9xj/cY/3GP9xj/cY/3GP9xiP9xj/cYN+YduRnihx/4iIhx/4iIhx/4iIcf+IiHH/iIcf+Ihx/4iHH/iCfI5hqjcZ6IiIiIj/cYiIiIiIiIiIiIiIiIiIgrUVUaWuqucY/3H/cY/3GP9xj/cYj/cY/3GP9xiP9xj/cYj/cY/3GI/zXsFLwT64j/cYiIiI/3GIiIiIiP9xiIiIiIiIiD1NYbOynoiIiIiIiIiIiIhx/4iIiIiIcf+IiIiHEub9AaKQL+j/cY/3GP9x/3GP9xj/cY/3GP9xj/cYj/cY/3GP9xiP9xj/cYj/cT9HXLG4o4iIhx/4iIhx/4iIhx/4iIcf+IiHH/iIcf+Ihx/4hx/4MUjpv7cWcf9x/3H/cf9xj/cf9x/3H/cY/3H/cf9xj/cf9xj/cf9xj/cY/3H/cY/3GP9xj/cf9xj/cY/3GP9xiP9xj/cY/3GP9xiP9xiP9xj/cYgv2b0aImQuj/cf9xj/cY/3GP9xj/cY/3GP9xj/cY/3GI/3GP9xiP9xMf6HvwF4iIiIiIiIiIiIiIiIiIiIiIiIiIiHH/iIiIiIiINA8ivPDdiIcf+Ihx/4iIcf+Ihx/4hx/4iHH/iHH/iHExSZy+tmNxj/cY/3H/cY/3GP9xj/cY/3GP9xiP9xj/cY/3GI/3GP9xiP9xiP9xiP8r/EsaYDtOcf9x/3GP9x/3GP9x/3GP9x/3GP9x/3GP9xj/cY/3H/cY/3GP9xj/cY/3GI/3GP9xj/cYj/cYL6RxSjW46/9xj/cY/3GP9xiP9xj/cY/3GI/3GP9xiP9xiP9xiP9xiP9xiP9xiI/ziT/blsAnH/iHH/iIcf+Icf+Icf+Icf+Icf+Icf+HH/iHH/hx/4P/9isQCdhx/4cf9x/4cf9x/3H/hx/3H/cf+HH/cf9x/3H/hx/3H/cf9x/z+3g7JIfI/3H/cY/3H/cY/3H/cY/3GP9xj/cf9xj/cY/3GP9xiP9xj/cY/3GP8pKX86nWgMcY/3H/cY/3H/cY/3GP9x/3GP9xj/cY/3H/cY/3GP9xj/cYj/cY/3GP9xiP9xg5aD+3l8CIhx/4iHH/iIcf+Ihx/4hx/4iHH/iHH/iHH/hx/4hx/4NgubuvRkcY/3GP9xj/cY/3GP9xj/cY/3GP9xj/cYj/cY/3GI/3GP9xiP9xiP9xiP9xiP8y0Lu/L0SIcf+IiIcf+IiHH/iIhx/4iIcf+Ihx/4hx/4iHH/iHE0Im683ZH/cY/3GP9xiP9xj/cY/3GI/3GP9xiP9xiP9xiP9xiP9xiP9xiI/3GIj/cYiP9xiDLjir4cdYiHH/iIhx/4iIcf+IiHH/iIcf+Ihx/4hx/4iHH/iHH/iHH/iHH/hx/4hx/4cf+DWhu7xeRP9xj/cY/3GP9xj/cY/3GP9xj/cYj/cY/3GI/3GP9xiP9xiP9xiP9xiI/3GI/3GDiC+7h9BIiHH/iIhx/4iHH/iIhx/4hx/4iHH/iHH/iIcf+Icf+HH/iHH/iHH/hx/4hx/4cf+HH/hx/4cT41yrLKNf9xj/cY/3GP9xj/cY/3GP9xiP9xj/cYj/cYj/cYj/cYj/cYj/cYj/cYiP9xiI/z3rxLQUO4iIiIiIiIiIiI/3Fx/4iIiIiIiIiIOXzSt4MtiHH/iIhx/4iIcf+IiHH/iIcf+Ihx/4iHH/iHH/iHH/iHH/iHH/iHH/hx/4hx/4cf+Icf+HH/hx/4cf+HH/OqeLtlh0cYj/cY/3GP9xiP9xj/cYj/cYj/cYj/cYj/cYiP9xiP9xiI/zpsTbeTsoiHH/iIcf+Icf+Ihx/4hx/4hx/4cf+Icf+HH/iHH/hx/4cf+HH/iHH/hxIZGtGvblLnH/iHH/iHH/iHH/iHH/iHH/iHH/hx/4hx/4cf+HH/iHH/hx/4cf8u7ya6cQ2UcYj/cY/3GI/3GI/3GI/3GIj/cYj/cYiP9xiI/3GIiP9xgmyc8qw2MN/4hx/4cf+Icf+Icf+HH/iHH/hx/4cf+HH/hx/4cf+HH/hx/yDrIUoiTetx/4hx/4cf+HH/iHH/hx/4cf+HH/hx/4cf9x/4cf+HH/cf+CocVxp+Oo6IiHH/iIiIiHH/iIiIcf+IiIcf+IiHH/Nk+2urBJcf+HH/cf+HH/cf+HH/cf9x/4cf9x/3H/hx/3H/cf9x/3H/hx/3H/cf9x/zVwo7yPXI/3H/cY/3H/cY/3GP9xj/cY/3H/cY/3GP9xiP9xj/cY/3GP9xiP87SCa2t9mIiIiP9xiIiIiIiIiIiP9xiIiIiIiIiIMcgtvzfScf+HH/cf+HH/cf9x/3H/hx/3H/cf9x/3H/hx/3H/cf9x/3H/cf9x/3H/cf9x/zhzHbmM4oiIiIiIj/cYiIiIiIiIiIiIiIiIiIiIiIiDvy3LUNI3H/hx/3H/cf9x/4cf9x/3H/cf9x/4cf9x/3H/cf9x/3H/cf9x/3H/cTShqrteVXGIiI/3GIiI/3GIiIiP9xiIiIiIj/cYg0S4O8tHyIiIiIiHH/iIiIiIcf+IiIiHH/iIiIcf+IiIcf+IiHH/iIcf+Ihx/4PhzDsuM8cf+HH/hx/4cf+HH/hx/3H/hx/4cf9x/4cf9x/4cf9x/4cf9x/3H/hxMdUlviracY/3H/cY/3H/cY/3GP9x/3GP9xj/cY/3GP9xj/cY/3GP9xj/cYj/cY/3GI/3GP9xiP9xiP9xiP9xiI/3GI/3GIg82BG0J+6P9xiIiP9xiIiP9xiIiIj/cYiIiIj/cYiIiD9m67GZFHH/hx/4cf+HH/hx/4cf+HH/hx/4cf+HH/hx/3H/hx/4cf9x/4cf8wWwqwtPVxiP9xj/cYj/cYj/cYj/cYj/cYj/cYiP9xiI/3GIj/cYiP9xiIj/cYiIj/cYiIj/cYLcx/GkM4Dv9xiI/3GIiP9xiIiP9xiIiI/3GIiIiP9xiIiIiI/3GIiIgwv7ywUEOHH/hx/4cf+HH/hx/3H/hx/4cf9x/4cf9x/4cf9x/4cf9xP72tsUJSj/cYiI/3GIiI/3GIiIiP9xiIiIiP9xiIiIiIiIiP9xMNlssDaThx/4cf+HH/cf+HH/hx/4cf9x/4cf9x/4cf9x/4cf9x/4cf9xLnADGij/zoiIiIiIiIiIcf+IiIiIiIiIcf+IiIOxlXteaocf+HH/hx/4cf+HH/hx/3H/hx/4cf+HH/cf+HH/cf+HH/cf+HH/cf9x/4cf9x/3H/cf9x/4cf9x/3H/P0CMsr9ziIj/cYiIiP9xiIiIiP9xiIiIiIiP9xiIiIiIiIiIiIiIg0C7S89EuIhx/4iIcf+IiHH/iIcf+Ihx/4iHH/iHH/MDp0sNWLcf9x/4cf+HH/cf+HH/cf9x/4cf9x/4cf9x/3H/cf+HH/cf9x/3H/cf87yia1Ndlxj/cY/3GP9xj/cY/3GI/3GP9xiP9xiP9xiP9xg+1TOyKsyIiP9xiIiI/3GIiIiI/3GIiIiIiIiP9xiIgnmXBKtmj7iP9xiIiIj/cYiIiIiP9xiIiIiIiIiDm4TrdHsXH/hx/3H/hx/3H/hx/3H/cf+HH/cf9x/3H/cf+HH/cf9x/3EyZU2+mrL/cYiIiIj/cYiIiIiIj/cYiIiIiIiIiIiIiIiINSDLvN80/4cf+HH/cf+HH/hx/3H/hx/3H/cf+HH/cf+HH/cf9x/3H/hx/3H/cf9x/3H/cf9x/3H/cf9x/3H/cf9x/3H/cf9x/3H/cY/3H/cf9x/3GP9x/3H/cY/3H/cYPMlOtDaxiIiIiHH/iIiIiIiIhx/4iIiIiHH/iIiDNYCL2n93H/hx/3H/hx/3H/hx/3H/hx/3H/hx/3H/cf+HH/cf9x/3H/cf+HH/cf9x/3H/cf9x/3H/cf9x/3H/cf9xj/cf9x/3H/cf9x/3GP9x/3H/cY/3H/cY/3H/cY/3H/cY/3H/cY/3GP9xj/cf9xNomcu3Zj/4iIiIiIiIiIhx/4iIiIiHH/iIiIcf+IiIhx/4iIcf+IPJnWtWYp/4cf9x/4cf9x/4cf9x/4cf9x/3H/hx/3H/cf+HH/cf9x/3H/cf9x/3H/cf9x/3H/cf9x/3H/cf9x/3H/cf9x/3GP9x/3H/cf9xj/cf9x/3GP9x/zbMerszhYiIiIj/cYiIiIiIiIiIiIiIiIiIiIiIiIiIiIiIiIiIO9oXtSXohx/4cf+Icf+HH/hx/4cf+HH/hx/4cf+HH/hx/4cf9x/0qI3Hdy/4cf9x/4cf9x/3H/cf+HH/cf9x/3H/cf+HH/cf9x/3H/cf9x/3H/cf9x/3H/cf8xieqwhhWIiP9xiIiI/3GIiIiP9xiIiIiIiI/3GINtvcuyQj/4cf+HH/hx/4cf9x/4cf+HH/cf+HH/cf+HH/cf+HH/cf9x/4cf9x/3H/cf9x/4cf9x/3H/cf9x/3H/cf9x/3H/cf9x/3H/cf9x/zViWrydpYiI/3GIiI/3GIiIiP9xiIiIiI/3GIiIiIiIiIiIj/cYiIiIiIiIiIiIcf+IiIiIiDlhqLeeV3H/iHH/hx/4cf9x/4cf+HH/hx/4cf9x/4cf9x/4cf9x/4cf9x/4cf9x/3H/cf+HH/cf9x/3H/cf+HH/cf9x/3H/cf9x/3H/cf9x/3H/cf9xj/cf9x/3H/cf9xj/cf9x/3GP9x/3E12Ry7JuOP9xiIiIiIiIiIiIiIiIiIiIiIhx/4iIiIiIiIhx/4iIiIhx/4iIiHH/iIiHH/iDU1xrvKOYcf9x/4cf+HH/cf+HH/cf+HH/cf+HH/cf9x/4cf9x/3H/cf9x/4cf9x/3H/cf9x/3H/cf9x/3H/cf9x/3H/cf9x/3GP9x/3H/cf9x/3GP9x/3H/cY/3H/cY/3H/cY/3H/cY/3GP9x/3GP9xj/cYNnIuuo3Rhx/4iIiIhx/4iIiIcf+IiIcf+IiHH/iIhxN4YHuXn4/3H/hx/3H/hx/3H/cf+HH/cf9x/4cf9x/3H/cf9x/3H/cf+HH/cf9x/3H/cf9x/3GP9x/3H/cf9x/3H/cY/3H/cf9x/3GP9x/3GP9x/3H/cY/3GP9x/3GP9x/3GP9xj/cY/3GP9xj/cY/zE8ubDTRoiIiIiIiIiIiIiIiIiIiIiIiIiHH/g1FUG76r6HH/iIiHH/iIiHH/iIhx/4iIcf+Ihx/4iHH/g4WLi5p0f/cf9x/3H/cf9x/3H/cf9x/3H/cf9x/3H/cY/3H/cf9x/3GP9x/3H/cTB/IbCQ3v9xj/cf9xj/cY/3GP9xj/cY/3GP9xj/cYj/cY/3GI/3E7Ufa1rgmIiIiIiIiIiIiIj/cYiIiIiIcf+IiIiIiIiIiIiIhx/4iIiIiHH/iIiIhx/4NW4mu5HZcf+HH/hx/4cf+HH/cf+HH/hx/4cf9x/4cf+HH/cf+HH/cf9x/4cf9x/3H/hx/3H/cf9x/4cf9x/3H/cf9x/3H/cf9x/3H/cf9x/3H/cf9x/3GP9x/3H/cf9x/3GP9x/3H/cY/3H/cY/3H/cY/3H/cY/3GP866Li3F0eIiIj/cYiIiIiIiP9xiIiIiIiIiIiIiIiIiIiIiIiIiIiIhx/4iIiIiIhx/4iIiIhx/4iIPIAttX/Sj/cf9x/3H/cf9x/3GP9x/3H/cf9xj/cf9xj/cf9xj/cf9xj/cf9xj/cY/3H/cY/3GP9xj/cYOlI8tq3DiIiIiHH/iIiIiIiIcf+IiIiHH/iIiIcf+IiIcf+IiIcf88lpq1aWX/cf9x/3H/cf9x/3H/cf9x/3GP9x/3H/cf9x/3GP9x/3H/cY/3H/cY/3H/cY/3H/cY/3H/cY/3GP9xj/cY/3H/cYOl+ctqBjiIiIiIcf+IiIiIiHH/iIiIhx/4iIiHH/iIiHH/iIhx/4iHH/iIhx/zmeXLdho3GP9x/3H/cY/3H/cY/3H/cY/3GP9xj/cf9xj/cY/3GP9xj/cY/3GP9xj/cYj/PYvHtHQ4iI/3GIiIiIiIiIiIiIiIiIiIiIiIiIcf+IiIiIiIiHH/iIiIiHH/iIiIcf+IiIcf+IiIcf+Ihx/4iIcf+Ihx/4hx/4iD15TLSGs4/3H/cY/3H/cY/3GP9x/3GP9xj/cY/3GP9xj/cY/3GP9xj/cYg3eXi5hoeP9xiIiIiIiIiIiIiIiIiIcf+IiIiIiIiIhx/4iIiIiHH/iIiIcf+IiIhx/4iIcf+IiHH/iIhx/4iHH/iHH/M5xlvmOa/4cf+HH/cf9x/4cf9x/4cf9x/3H/hx/3H/cf9x/3H/hx/3H/cf9xNeNjuxyc/3H/cY/3H/cY/3H/cY/3GP9xj/cf9xj/cY/3GP9xj/cYj/Nju9u8RCcf+IiIhx/4iIiHH/iIiHH/iIcf+IiHH/iIcTWuSLpRt3H/cf9x/3H/cf+HH/cf9x/3H/cf9x/3H/cf9xj/cf9x/3H/cf9x/3GD0/TbPAsoiIiIiIj/cYiIiIiIcf+IiIiIiIiIiITb7sNBGIhx/4iIiIcf+IiIcf+IiIcf+IiHH/iIcf+INI4NvXHyj/cf9xj/cf9xj/cf9xj/cY/3H/cY/3GP9xj/cY/3GP9xj/cY/3GI/3GP9xj/cYj/cTURnbvuYocf+IiIcf+IiHH/iIhx/4iHH/iIcf+Icf+Ihx/4hx/4g13L27I0Jxj/cYj/cY/3GP9xj/cYj/cY/3GI/3GI/3GP9xiP9xiI/3GI/3GIj/cYg7Axm1/OaIiIiHH/iIiIiHH/iIiIcf+IiHH/iIiHH/iIcf+IiHH/iIcf+Icf+Ihx/4hx/4hx/4hx/4hx/4cf+Icf+HH/hx/zG2qL9JV3GP9x/3H/cY/3H/cY/3H/cY/3GP9x/3GP9xj/cY/3GP9x/3GI/3GP9xj/cY/3GP9xiP9xj/cYj/cYj/cYj/cYj/cTKUxb5rOoiIiIj/cYiIiIiIiIiIiIiIg0CMG99z7/iIiIiIcf+IiIhx/4iIiHH/iIhx/4iIcf+Ihx/4iHH/iIcf+Ihx/4hx/4hx/4hxPic8stjDj/cY/3GP9x/3GP9xj/cY/3GP9xj/cYj/cY/3GP9xiP9xiDH72r8EJXH/iIiIiIiIcf+IiIiIcf+IiIhx/4iIhx/4iIcf+IiHH/iIcf+Ihx/4iHH/iHH/iHH/iHH/iHH/iHH/iHH/hx/4cf+IcTbHPLk4w3GP9xj/cY/3GP9xiP9xj/cYj/cYj/cYj/cYj/cYj/cYj/cYiP9xiI/3E72Oi1JxeIiIhx/4iIiIhx/4iIiHH/iIhx/4iIhx/4iHH/iIhx/4iHH/iHH/iIcf+Icf+Icf+Icf+Icf+HH/iHH/hx/4hx/4cf+HH/MrVZvkqmcf9xj/cY/3H/cY/3GP9xj/cf9xj/cY/3GI/3GP9xj/cY/3GI/3GP9xiP9xiP9xiP9xiP9xiP9xiI/3E+aAuyl/SIhx/4iIiHH/iIhx/4iIcf+Ihx/4iHH/iIcf+Ihx/4hx/4hx/zlTXbisov9x/3GP9xj/cY/3GI/3GP9xj/cYj/cY/3GI/3GI/3GI/3GI/3GI/3GI/3GIj/cYiP9xiI/3E5uNm3RyaIiIcf+IiIcf+IiIcf+Ihx/4iIcf+Ihx/4hx/4iHH/iHEwwh2wTeL/cf9xj/cY/3GP9xj/cY/3GP9xj/cYj/cY/3GP9xiP9xggFYI6L6fc/4iHH/iHH/iHH/iHH/hx/4hx/4cf+Icf+HH/hx/yCZkTonZuyIj/cYiP9xiIj/cYiI/3GIiP9xiIiI/3GIg+Z52ymGJx/4cf+HH/hx/4hx/4cf+HH/cf+HH/hx/4cf+HH/cf+HH/cf+HH/cf+HH/cf+HH/cf9x/3H/hx/3H/cf9x/3H/cS0G/WpvkCmI/3GI/3GI/3GI/3GI/3GI/3GIj/cYiP9xiI/3GIiP9xiIj/cYiIj/cYiIiP870Lm2L0aHH/iIhx/4iHH/iHH/iIcf+Icf+Icf+Icf+Icf+HH/iHH/hx/4hx/4cf+HH/hx/4cf+HH/hx/4cf9x/4cf+HH/cSnwIxpw/c6P9xiIiIiIiIiIiIiIiIiIiIiHH/iDmeB7dh+Icf+HH/iHH/hx/4hx/4cf+HH/hx/4cf+HH/hx/4cf+HH/cf+HH/hx/3H/hx/3H/hx/3H/hx/3H/cf+HE9mAqzZ/WP9xiP9xiP9xiP9xiI/3GIj/cYiP9xiIj/cYiIO2u/tZRAiHH/hx/4cf+HH/hx/4cf9x/4cf+HH/cf+HH/hx/3H/hx/3H/cf+HH/cTwTDbTs8v9xiIj/cYiIj/cYiIj/cYiIiP9xiIiIiI/yEl9ioeoJ2Icf+IiIiIhx/4iIiHH/iIiIcf+IiHH/iIIwg3Ov98jI/3GIj/cYiI/3GIiI/3GIiI/3GIiIiP9xiINdPMuywzhx/4cf+HH/hx/4hx/4cf+HH/hx/3H/hx/4cf+HH/cf+HH/cf+HH/cf+HH/cf+HH/cf9x/3H/hx/3H/cf9x/3H/cf+HE7rYq1UnWP9xiI/3GIiP9xiIj/cYiIj/cYiIiP9xiIiIj/cYiIiIiIj/cYiIiIg6YnG2nY6IiIiIiIiIiIiHH/iIiIiIiHH/iDQbBrzk+Yhx/4cf+HH/iHH/hx/4cf+HH/hx/4cf9x/4cf+HH/hx/3H/hx/3H/hx/3H/hx/3H/cf+HH/cf9x/3H/hx/3H/cf9x/3H/cf9x/3FEmyzGTf9x/3H/cf9x/3H/cf9x/3GP9x/3H/cf9xj/cf9x/3GP9x/3GP9x/3GP9x/3GP9xj/cf9xj/cY/3GP9xj/cY/3GP9xiP8+eIWyh3pxiIiI/3GIiIiP9xiIiIiIiP9xiIiIiIiIM5rNvWUyhx/3H/hx/3H/hx/3H/cf+HH/cf9x/4cf9x/3H/cf9x/3H/hx/3H/cf9x/3E284y6DHP/cYiIiP9xiIiIiIj/cYiIiIiIiIiIiIj/cYiIiIiD4KnLL1Y4cf9x/4cf9x/4cf9x/3H/hx/3H/cf+HH/cf9x/3H/cf9x/4cf9x/3H/cf9x/3H/I5tcGvZKPv+HH/hx/4cf9x/4cf9x/4cf9x/4cf9x/4cf9x/3H/hx/3H/cf9x/3H/hx/3H/cf9x/3H/cf9x/z/EbrI7kYiIiIiP9xiIiIiIiIiIiIiIiIiISmFMaeuHH/iIiIiIiIiHH/iIiIiHH/iIiIcf+Cp9jCp4Jz1x/3H/cf9x/3H/cf9x/3H/cf9x/3H/cf9x/3H/cf9x/3H/cf9xg4xD24O8KIiIiIiI/3GIiIiIiIiIiIiHH/iIiIg2FT266sJx/3H/cf+HH/cf9x/3H/cf9x/3H/cf9x/3H/cf9x/3H/cf9x/3H/cY/3H/J0iOKrt3HYiP9xiIiIiIiIiIiIiIiIiIiIiIiIiIiIiIhx/4iIiIiIhx/4iIOW3Yt5Incf9x/4cf+HH/cf+HH/cf9x/4cf9x/3H/hx/3H/cf9x/4cf9x/3H/cf9x/3H/cf9x/3H/cf9x/3H/cf9x/3H/cY/3H/cf9x/3GP9x/3H/cY/3H/cY/3H/cY/zr0KrcL1Y/3GIiIiIiIiI/3GIiIiIiIiIiIiIiIiIiIhx/4iIOeBLuB+0/4cf9x/4cf9x/4cf9x/3H/hx/3H/cf9x/3H/hx/3H/cf9x/3H/cf9x/3H/cf9x/3H/cf9x/3GP9x/3H/cf9x/3GP9x/3H/cTr527YGJIiP9xiIiIiIiIiIiIiIiIiIiIiIiIiIiIhx/4iIiIiIiHH/iIiIhx/4iIiHH/iIiHH/iIiHH/iIcf+IOUlUuLar/4cf+HH/hx/4cf9x/4cf+HH/hx/3H/hx/3H/hx/3H/hx/3H/cf+HH/cf9xTErcO1Jx/3H/cf9x/3H/cf9x/3H/cf9x/3H/cf9x/3GP9x/3H/cf9xj/cf9x/3GP9x/3GP9x/3GP9x/3GP9xj/cY/3H/cY/3GP9xj/cY/3GP9xiP9xj/cY/3GI/zGFV7CKqP9xiIiIiIiIiIiIiIiIiIiIiIiIiIiIcf+IiIiIRNicwnaIiIcf+IiIhx/4iIhx/4iIcf+IiHH/iIcf+Ig0Xva9oQn/hx/3H/cf+HH/cf9x/3H/cf+HH/cf9x/3H/cf9x/3H/cf9x/3H/cf9x/3GP9x/3H/cf9x/3GP9x/3H/cY/3H/cf9xj/cf9xj/cf9xj/cY/3GP9x/3GP9xj/cY/3GP9xj/cY/3GI/3GP9xj/cYMKLlsG0aiIiIiI/3GIiIiIiIiIiP9xiIiIiIiIiIiIiIiIcf+IiIiIiDCawbB1Pohx/4iIiHH/iIhx/4iIcf+IiHH/iIcf+Icf+IMX4Gv4H5cf+HH/cf+HH/cf9x/3H/hx/3H/cf9x/3H/cf+HH/cf9x/3H/cf9x/3H/cY/3H/cf9x/3H/cf9xj/cf9x/3H/cY/3H/cY/3H/cY/3H/cY/3H/cY/3GP9x/3GP9xj/cY/3GP9xj/cY/3GI/3GP9xj/cTBCzrDNMYiHH/iIcf+IiHH/iIcf+Ihx/4hx/4hx/4hx/4hx/4gnArYar9SeiIiIiIiIiIiIiIiIiIiIiIiIiIiILtsgKjJN/YiIiIiIiIiIiIiIiIhx/4iIiIiIcf+IK0erGmuFToiIiIiIiIj/cYiIiIiIiIiIiIiIiIhx/4iIiIiIiIiIcf+IiIiIhx/4iIgx73q/EIVx/3H/cf9x/4cf9x/3H/cf9x/3H/cf9x/3H/cf9x/3H/cf9x/3H/cf9xj/cf9x/3H/cY/3H/cf9xj/cf9xj/cf9xj/cf9xj/cY/3H/cTFyKb+N1oiIiI/3GIiIiIiIiIiIiIiIiIiIiIiIiIiIiIiIiHH/iIiIiIiHH/iIiIgyHKq/41X/cf9x/4cf9x/3H/cf9x/3H/cf+HH/cf9x/3H/cY/3H/cf9x/3H/cf9x/3GP9x/3H/cf9xj/cf9xj/cf9xj/cf9xj/cf9xj/cY/3H/Obg5uEfGiIiIiIiP9xiIiIiIiIiIiIiIiIiIiIiIiIiIhx/4iIiIiIiHH/NMFsvD6Tcf9x/3H/cf9x/3H/cf9x/3H/cf9x/3H/cf9x/3H/cY/3H/cf9x/3GP9x/3H/cY/3H/cf9xj/cf9xj/cY/3H/cY/3GP9xj/cY/3H/cYj/cY/3GD+fp7FgWIiIiIiIiIj/cYiIiIiIiIiIiIiIiIiIiIiIcf+IiIiIiIiHE5yby2NkOHH/cf9x/3H/cf9x/3H/cf9x/3H/cf9x/3H/cY/3H/cf9x/3GP9x/3H/cf9xNRIOu+3xiIiIiIiIiIcf+IiIiIiIiIhx/4iIiIiHH/iIiIcf+DFRLL+u03H/cf9x/3H/cf9xj/cf9x/3H/cf9xj/cf9x/3H/cY/3H/cY/3E1CC2799KIiIiIiIiIhx/4iIiIiIiIiIhx/4iIiIiCJjHhr5zh6IiIiIiIiIiIiIiIiIiIcf+IiIhAoUwW6/+IiIiHH/iIiHH/iIiHH/iIhx/4iIcf+IMyPovdwXcf9x/3H/hx/3H/cf9x/3H/cf9x/3H/cY/3H/cf9x/3H/cf9xj/cf9x/3GP9x/3H/cY/3H/cY/3H/cY/3GP9x/3GP9xj/cY/3GP9xj/cY/3GP9xgx90u/CLSIiIiHH/iIiIiIiIhx/4iIiIhx/4iIiHH/iDhYf7mngI/3H/cY/3GP9x/3GP9xj/cY/3GP9xj/cY/3GP9xj/cY/3E+rEWyU7qIiIj/cYiIiI/3GIiIiIiI/3GIiIiIiIiIiIiIiIiIiIiIiIiIiIiIiIiHH/iIiIiIhx/4iIiIhx/4iIhx/4iIhx/4iIcf+IiHH/iIcf+Ihx/4hx/4iHH/iHE/Ekqw7bVx/3GP9x/3H/cY/3H/cf9xj/cf9xj/cY/3H/cY/3GP9x/0bLLLNNj/cY/3GP9xj/cYj/cY/3GP9xiP9xj/cYj/cYj/cYj/cYj/cYj/cYiP9xiI/3GIj/cYiDjBt7g+SIiHH/iIiIiIhx/4iIiIcf+IiIhx/4iIhx/4iIcf+Ihx/4iIcf+Ihx/4hx/4iHH/iHH/iHH/iHH/hx/4hx/4cf+Icf+HH/g3aam6llaP9xj/cf9xj/cY/3H/cY/3GP9xj/cY/3GP9xj/cY/3GI/3FCfWzoKY/3GI/3GI/3GI/3GI/3GIj/cYj/cYiP9xiIj/cYOJaiuGldj/cYiIiIiIiI/3GIiIiIiIiIiIiDIUE77r7IiIhx/4iIiHH/iIiHH/iIhx/4iIcf+Ihx/4iHH/iIcf+Ihx/4hx/4hx/4gwi+mxhBb/cf9x/3GP9x/3GP9x/3GP9x/3GP9x/3GP9xj/cf9xj/cY/3GP9xj/cY/3GP9xj/cYj/cY/3GI/3GP86pmy3WZOIiIhx/4iIiHH/iIiHH/iIhx/4iIcf+Ihx/4iHH/iDBfarGwlf9x/3H/cY/3H/cf9x/3GP9x/3H/cY/3H/cY/3H/cY/3GP9x/3GP9xj/cY/3H/cY/3GP9xiP9xj/cY/3GP9xiP9xj/cYj/cYj/P+isshdTiHH/iIiIcf+IiHH/iIhx/4iHH/iIcf+Ihx/4iHH/iHE5ybi2Nkdx/3H/cf9x/3H/cf9xj/cf9x/3H/cf9xj/cf9x/3GP9x/3GP9xOxKfte1giIiIcf+IiIiIhx/4iIiHH/iIiHH/iIiHH/iIhx/4iHH/iIcf+Ihx/4hx/4M7uOvkRx/3GP9xj/cY/3GI/3GP9xj/cYj/cYj/cYj/cYj/cYj/cYj/cYiP9xiI/3GIj/cYiI/3GIiP9xiIiP9xiIiI/3E+lBOya+yIiIiIiIiIiIiIiIiIiIhx/4iIiIiIhx/4iIiIcf+IiIhx/4iIhx/4iIcf8+f0KygL2Icf+Icf+Icf+Icf+HH/hx/4hx/4cf+HH/hx/4cf+HEwNVa/yqlx/3H/cY/3H/cf9xj/cf9x/3GP9x/3GP9x/3GP9x/3GP9xj/cY/zEGpbAKWo/3GIiP9xiIiP9xiIiP9xiIiI/3GIiIiIj/cYiIiIiIiIgw1+WwOBqIiHH/iIhx/4iIcf+IiHH/iIcf+Icf+Ihx/4MTCJsN92/3H/cf9xj/cf9x/3H/cY/3H/cf9x/3GP9x/3GP9x/3GP9x/3GP9xTU+sKwVxj/cY/3GP9xj/cY/3GP9xiP9xj/cYj/cY/3GI/3GI/3GI/3GIj/cYj/cYN2iHuZd4iIhx/4iIiIiIiIiIhx/4iIiIiHH/iIiIPZSftGtgj/cf9xj/cf9xj/cf9xj/cY/3H/cY/3GP9xj/cY/3GP9xj/cYj/cY/3GI/3GD7LrLI0U3H/iIiIhx/4iIiHH/iIhx/4iIcf+IiHH/iIcf85mJO3Z2xx/4cf+HH/hx/4cf9x/4cf+HH/hx/3H/hx/3H/hxIyBeGu36Hv+HH/iHH/hx/4cf+HH/hx/3H/hx/4cf+HH/cf+HH/cf+C+snjo1Nhxx/4hx/4hx/4hx/4cf+HH/iHH/hx/4cf+HH/hx/4cf+HH/hx/3H/hx/4cf9x/4cf8rL4oabQdeiIcf+Ihx/4hx/4iHH/iHH/iHH/iHH/iHH/hx/4hx/4cf+Icf+HH/hx/4cf+HH/g/Lbuy0kT/cY/3GI/3GP9xiP9xiP9xiP9xiP9xiP9xiI/3GIj/cYiP9xiI/3GIiP9xiIiP9xiIiP9xiCPRPBri7D6P9xj/cYj/cYj/cYj/cYj/cYiP9xiI/3GIj/cYMScKv9j1iIhx/4iIiHH/iIhx/4iIcf+Ihx/4iHH/iIcSDY8xrycM5xiIj/cYiI/3GIiP9xiIiI/3GIiIiP9xiCnJzzqTYwz/cYiP9xiIj/cYiI/3GIiP9xiIiP9xiIiIj/cYiIiIiP9xiIgyoq2+XVJx/4cf9x/4cf+HH/hx/3H/hx/3H/hx/3H/hx/3H/cf+HH/cf9x/zWFjLx6c4iI/3GIiP9xiIiP9xiIiI/3GIiIiI/3GIOZXYt2oniHH/iIcf+Ihx/4iHH/iHH/iHH/iHH/hx/4hx/zV9EbuC7nH/hx/4cf+HH/hx/3H/hx/4cf+HH/cf+HH/cf+HH/cf+HH/OCpcudWjiP9xiI/3GIj/cYiI/3GIiI/3GIiI/3GIiIiP9xiIiIiIg9FJiz62eIcf+Ihx/4hx/4iHH/iHH/iHH/iHH/iHH/iHH/hx/4hx/4cf+Icf+HH/hx/4cf+HH/hx/4cf9x/4cf+HH/cf+HH/cf+HH/cf+HH/cf+HH/cf9x/3H/PmJYs52n/3GP9xiP9xj/cYj/cYj/cYj/cYj/cYj/cYiP9xiI/3GIj/cYiP9xiIiP9xiIj/cYiIiP9xiIiIj/cYiIiIiIM+KnvR1YiIhx/4iIcf+Ihx/4iHH/iIcf+Icf+Icf+Icf+Icf+Icf+HH/iHH/hx/4cf+HH/iHH/hx/4cf+HH/cf+HH/hx/4cf9x/4cf9x/4cf9x/4cf9x/4cf9x/3H/cf+HH/cTo+2bbBJv9xiP9xiP9xiI/3GIj/cYiP9xiI/3GIiP9xiIiP9xiIiD+ZHLJm4/+Ihx/4cf+Icf+Icf+Icf+HH/hx/4hx/4cf+HH/hx/4cf+HH/hx/3H/hx/4cf+HH/cf+HH/cf+HH/cf9x/4cf9x/3H/hx/3H/cf9x/3H/hx/3H/cf9x/3E58gm3DfaIj/cYj/cYiP9xiI/3GIj/cYiI/3GIiI/3GIiI/3GIiIiP9xiIiIiI/3GIiIiIiIiIiP9xiIiIiIiIiIiIiIPKd3tFiIiHH/iHH/iHH/hx/4hx/4cf+HH/iHH/hx/4cf+HH/cf+HH/hx/4cf9x/4cf+HH/cf+HE47oq3EXVxj/cYj/cYj/cYj/cYj/cYiP9xiI/3GIj/cYiP9xiIj/cYiI/3GIiI/3GIiIj/cYiIiIiP9xiIiIiIiIj/cYiIiIg72/e1JAhx/4hx/4hx/4hx/4hx/4hx/4hx/4cf+Icf+HH/hx/4cf+HH/hx/4cf+HH/hx/4cf9x/4cf+HH/cf+HH/cf+HH/cf+HH/cf9x/4cf9x/3H/cTRX6ryoFY/3GIj/cYiI/3GIj/cYiI/3GIiI/3GIiIj/cYiIiIj/cYiIiIiIj/cYiIiIiIiIiIiIiIiIiIiIiIiIiIiIiHH/iIiIiIiHH/iIiIhx/4iDP+xL4BO/+Icf+HH/hx/4hx/4cf+HH/hx/4cf+HH/hx/4cf9x/4cf+HH/cf+HH/cf+HH/cf+HH/cf9x/4cf9x/3H/cf+HH/cf9x/3H/cf9x/3H/cf9x/3H/cf9x/3E3NAm5y/aI/3GIiP9xiI/3GIiP9xiIiP9xiIiI/3GIiIiP9xiIiIiIj/cYiIiIiIiIiIiINv2rugJUhx/4cf+HH/hx/4cf9x/4cf+HH/cf+HH/cf+HH/cf9x/4cf9x/3H/hx/3H/cf9x/3H/cf9x/3H/hx/3H/cf9xj/cf9x/3H/cf8+/JayA2lxiP9xiP9xiP9xiI/3GI/3GIj/cYiP9xiIj/P89RsjCuj/cYiIiI/3GIiIiIiI/3GIiIiIiIiIiIiIiIiIiIiIiIiIiIg+jGuyc5Rx/4cf+HH/cf9x/4cf9x/4cf9x/3H/cf+HH/cf9x/3H/cf9x/3H/cf9x/3H/cf9x/zqyPLdNw4/3GIiIiP9xiIiIiIiI/3GIiIiIiIiIiIiIiIiIiIiIiIiIiIiIcf+IiIiIOxFLtu60/3H/hx/3H/cf+HH/cf9x/3H/cf9x/4cf9x/3H/cf9x/3H/cf9x/3GP9x/3H/cTg5rbjGUoiIiI/3GIiIiIiIiIiIiIiHH/iIiIiIMLtosFSXcf+Icf+HH/hx/4cf9x/4cf+HH/hx/3H/hx/4cf9x/4cf9x/4cf9x/3H/hx/3H/cf9x/4cf9x/3H/cf9x/3H/cf9x/3H/cf9x/3H/cf9x/zvX+bYoBoiP9xiIj/cYiIiP9xiIiI/3GIiIiIj/cYiIiIiIg/9wGxCP6IiIiIiIiIiIiIhx/4iIiIiIiIg1GJi852f/hx/4cf9x/4cf+HH/cf+HH/hx/3H/hx/3H/hx/3H/cUIEjN+3cf+HH/cf9x/3H/cf9x/3H/cf9x/3H/cf9x/3H/cf9x/3H/cY/3H/cf9x/3H/cY/3H/cY/3H/cf9xMh5yvuGNj/cY/3GP9xj/cYj/cY/3GI/3GI/3GI/3GI/3E5Uoi3rXeIiIiIiIiIiIiHH/iIiIiIhx/4iIiIcf+IiIcTHMjL8zc/9x/3H/cf9x/3GP9x/3H/cf9xj/cf9xj/cf9x/3GP9x/3GD70PLILw4iIiIiIiIiIiIiIhx/4iIiIiIiIiHH/iIiIiHH/iIiIhx/4iIhx/4iDH2CbAZ9v9x/4cf9x/3H/cf+HH/cf9x/3H/cf9x/3H/cf9x/3H/cf9x/3H/cf9x/3GP9x/3H/cf9xj/cf9x/3GP9xMXWLv4p0iIiIiIiIiIiIiIiIiIiIiIiIiIiIiIiIiIhx/4iIiIiIcf+IN4Faun6l/3H/hx/3H/cf+HH/cf9x/3H/cf9x/4cf9x/3H/cf9x/3H/cf9x/3H/cY/3H/cf9x/3H/cf9xj/cf9x/3GP9xO/ubtARkcYiIiIiIiIiIiIiIiIiIiIiIiIiIiIiIiIiIhx/4iIiINzB7us+E/4cf9x/3H/cf+HH/cf9x/3H/cf9x/3H/cf9x/3H/cf9x/3H/cf9x/3GP9x/3H/cf9xj/cf9x/3GP9x/3H/cY/3H/cY/3GP9x/3GP9xj/cY/3GP9x/3GP9xiP9xj/cY/3GP9xiP9xKtI+SoLcG4iIiIcf+IiIiIiIiHH/iIiIiHH/iIiILOnsGlFhPoiIiIiIiIiIhx/4iIiIiIiIiIcf+IiIiIhx/4iIiIcSoG7hpvkR6IiIiIhx/4iIiIiIcf+IiIiHH/iIiHH/P2Pcspwj/3H/cf9x/3H/cY/3H/cf9x/3GP9x/3GP9x/3GP9x/3GP9x/3GP9xj/cY/3GDzhTbQesoiHH/iIiIiIiIcf+IiIiHH/iIiIcf+IiIcf+IiHH/iIhx/4gyp/u/WAT/cf9xj/cf9x/3GP9x/3GP9x/3GP9x/3GP9x/3GP9xj/cY/3GP9xg76A62F/H/iIiIiHH/iIiIhx/4iIhx/4iIcf+IiHH/g2mdq6ZiVx/3H/cf9x/3GP9x/3H/cf9x/3GP9x/3H/cY/3H/cf9xj/cf9xj/cY/3H/cY/3GP9x/3GP9xj/cY/3GP9xj/cYj/cY/z5FjbO6coiHH/iIiIcf+IiIcf+IiHH/iIhx/4iHH/iIcf8pzywqgw09cf9x/3H/cf9x/3GP9x/3H/cf9xj/cf9xj/cf9xj/cf9xj/cf9xj/cY/3H/cY/3GP9xj/cY/3GP9xj/cY/3GI/3GP9xiP85Iqa43VmIiIiIiP9xiIiIiIiIiIiIiIiIiIhEVIzKt4iHH/iIiIiIiIcf+IiIiIcf+IiIhx/4iIhx/4iIcf+IiHH/iIcf+Ihx/4iHH/iHH/iHH/PixTstOshx/4cf+HH/cf+HH/hx/3H/hx/3H/hx/3H/cf+HH/cf9x/3H/gqugMadF/OiIiIiIiIiIiIcf+IiIiIiHH/iIiIhx/4iIiHH/iIiHH/iIhx/4iHH/iIcf+Ihx/4iHH/iHH/iHH/iHH/iHH/iHH/iHE1YnO6nYyHH/cf+HH/cf9x/4cf9x/3H/hx/3H/cf9x/3H/hx/3H/cf9x/3H/PniDs4d8j/cY/3H/cY/3GP9x/3GP9xj/cY/3GP9xj/cYj/cY/3GP9xiP9xj/cYj/cYj/Od2duCJihx/4iIcf+Ihx/4iHH/iIcf+Ihx/4hx/4hx/4hx/4g/Byyy+NP/cY/3GP9xj/cY/3GP9xj/cY/3GP9xj/cY/3GI/3GP9xiP9xiP9xiP9xiP9xiP9xiI/3GIj/cYiP9xiI/z1sWLWTp/+IiIiIiHH/iIiIcf+IiIhx/4iIcf+IiHH/KKgAGpV//v9xj/cY/3GP9xj/cY/3GI/3GP9xiP9xj/cYj/cYj/cYj/cYiP9xg/mpqxZWWIiIiHH/iIiIcf+IiIcf+IiHH/iIcf+IiHE0RFy8u6P/cf9xj/cf9xj/cf9xj/cf9xj/cY/3H/cY/3GP9xj/cY/zK03r9LIYiIcf+IiIhx/4iIcf+IiHH/iIhx/4iHH/N+gBuRf+iHH/iHH/iHH/hx/4hx/4cf+Icf+HH/hx/4cf+HH/NSsYvNTn/3GP9x/3GP9x/3GP9xj/cf9xj/cY/3H/cY/3GP9xj/cY/3GI/3GP9xj/cYj/cY/3GI/3GI/3GP9xiI/3GI/3GI/3GIj/cYiD8XGrHo5YiIiHH/iIiIcf+IiHH/iIhx/4iIcf+IRrbMtJP/iHH/iHH/iHH/iHH/iHH/hx/4hx/4cf+HH/hx/4cf83APy6/wP/cY/3GI/3GI/3GI/3GI/3GI/3GIj/cYiP9xiI/3GCfO+yqjEE2HH/iIiHH/iIiHH/iIcf+IiHH/iIcf+Ihx/4hx/4hx/4iHH/hx/4hx/4hx/4cf+Icf+HH/hx/4hx/4cf+HH/hx/4cf9x/4cf+HH/hx/3H/hx/3H/hx/zG9ebBSho/3GI/3GP9xiP9xj/cYj/cYj/cYj/cYiP9xiP9xiI/3GIj/cYiI/3GIiP9xiIiP9xiIiI/3GIiIiP9xiIiIiD+PN7FwyIiHH/iIhx/4iIcf+Ihx/4iHH/iHH/iIcf+Icf+Icf+IcTqzobVMXocf+Icf9x/4cf+HH/hx/4cf9x/4cf+HH/cf+HH/cf+HH/cf9x/4cf9xMqknvVbYcY/3GP9xj/cY/3GP9xiP9xj/cYj/cY/3GI/3GI/3GI/zyaYrRlnXGIiP9xiIiP9xiIiI/3GIiIiIj/cYiIiDGdbLByk/+HH/hx/4cf+HH/hx/4cf+HH/cf+HH/hx/3H/hx/4cf9x/3H/g/vSWxQtpx/3H/cY/3H/cY/3H/cY/3GP9x/3GP9xj/cY/3H/cY/3GP9xN932uSIJiIiP9xiIiIiIiP9xiIiIiIiIiIiIiIiDCRYbB+noiIiIhx/4iIiIiIcf+IiIiIcf+IiIcf+IiIcf+IiHH/iIhx/4iHH/iIcf+Icf+Ihx/4hx/4hx/4hx/4cf+Icf+HH/iHH/MHersZhU/3GP9xj/cY/3GI/3GP9xj/cYj/cY/3GI/3GI/3GI/3GI/3GI/3GIj/cYj/cYO+OhtBxecYiIiP9xiIiI/3GIiIiIj/cYiIiIiIiIiIiP9xiIgwfUaxkrn/iIcf+Ihx/4iHH/iHH/iIcf+Icf+Icf+Icf+HH/iDqVA7dq/P9x/4cf+HH/cf9x/4cf9x/4cf9x/3H/cf+HH/cf9x/3H/cf9xMzLWvc0p/3GP9xiP9xj/cYj/cY/3GI/3GI/3GI/3GIj/cYj/cYiP9xiIKQqTWp9WynH/hx/4hx/4cf+HH/hx/4cf+HH/hx/4cf+HH/hx/3H/hx/4cf9x/4cf9x/z7jbbMckv9xiI/3GIiP9xiIiP9xiIiP9xiIiI/3GIiIgp8QBqkO/5cYj/cYj/cYiP9xiP9xiI/3GIiP9xiI/3GIiI/3GIiI/ypMyhqLM17/cY/3GP9xj/cYj/cY/3GP9xiP9xiP9xiP9xIa+gGvUF/nH/iHH/hx/4hx/4hx/4cf+HH/iHH/hx/4cf+HH/hx/yZozhq5cx6HH/iHH/hx/4hx/4cf+Icf+HH/hx/4cf+HH/hx/4cf873Vy2IqOP9xj/cYj/cYj/cYiP9xiP9xiI/3GIj/cYiP9xiDNZQ72mvIiIiIiIiI/3GIiIiIiIiIiIiIiIiHH/iIiIiIiIiIcf+IiIiIhx/4OMYkuTnb/4hx/4hx/4hx/4hx/4cf+Icf+HH/hx/4cf+HH/hx/4cf+HH/hx/4cf9x/4M7rSvUUtcf+HH/cf9x/3H/cf9x/3H/cf9x/3H/cY/3H/cf9x/3H/cY/z1kvrSbQYiIhx/4iIiIiIiIiIiIiHH/iIiIiIcT3Dy7I8NIcf9x/3H/cf9x/3H/cf9x/3H/cf9x/3H/cf9x/3H/cf9x/3GP9x/3H/cf9xj/cf9x/3GP9x/3GP9x/3GP9xj/cf9xj/cY/3GP9x/3GP9xj/cYj/cY/zC5IrFW3Y/3GI/3GIj/cYiP9xiI/3GIiP9xiIj/cYiI/3GIiIj/cYiIiI/3GIhBo/z1wIiIiIiIiIiIiIiIiIiIiIiIiIiINMCYvD9nhx/4cf+HH/hx/4cf+HH/hx/4cf9x/4cf+HH/cf+HH/cf+HH/cf+HH/cf9x/4cf9x/3H/cf9x/4cf9x/3H/cf9x/3H/cf9x/3H/cf9x/3H/cTeJCrh29XGIiP9xiIiP9xiIiI/3GIiIiI/3GIiIiIiIj/cYiCp1riqIpR3/hx/4cf9x/4cf+HH/hx/3H/hx/3H/hx/3H/hx/3H/cf+HH/cTTAjbw/cv9xiIiP9xiIiI/3GIiIiI/3GIiIiIiIj/cYiIiIiIiIiIiIiIiIiIiIP1lZsaamhx/4hx/4cf+HH/hx/3H/hx/4cf+HH/cf+HH/cf+HH/cf+HH/cf+HH/cf9x/4cf83bPy6kwOIj/cYiIj/cYiIiP9xiIiIiP9xiIiIiIiP9xRiucrUaIiIiIiIiIiIiIiIiIiIiIiHH/iIiIO6S3tltI/4cf+Icf+HH/hx/3H/hx/4cf+HH/hx/3H/hx/3H/hx/3H/hx/3H/cf+HH/cf9x/4cf9x/3H/cf9xN9D9uS8C/3GIiIiI/3GIiIiIiIiI/3GIiIiIiIiIiIiIiIiIPjRqs8uV/4cf+HH/hx/4cf9x/4cf+HH/cf+HH/cf+HH/cf+HH/cf9x/3H/hx/3H/cf88ko21bXKIiIj/cYiIiI/3GIiIiIiI/3GIiIiIiIiIiIiIiIiIiIiIiCaVvRqmpC5xiIiIiIiI/3GIiIiIiIiIiIiIiIiILTfeGkyCHo/3GIiIiIiIiIiIiIiIiIiIiIgxG9+w9CD/cf9x/3H/cf9x/3H/cf9xj/cf9x/3H/cY/3H/cf9xj/cf83Nfu6ygSP9xiIiIiIiIiIiIiIiIiIiIiIiIhx/4iIiIiIiIcf+IiIiIcf+IiIhx/4iIMAessAlTcf9x/3H/cf9x/3GP9x/3H/cY/3H/cf9xj/cf9xj/cf9xj/cY/3H/OC+6uNBFcYiIiIiIiIiIiIiIiIiIiIiIhx/4iIiIiIiIcf+IiIiIcf+CrzuBpwxH6IiP9xiIiI/3GIiIiI/3GIiIiIiI/3GIiIJ76AGpQX/ocf9x/3H/cf9x/3H/cf9x/3H/cf9x/3H/cf9x/3H/cf9x/3GP9x/3H/cTs3UrTIrXGP9x/3GP9xj/cY/3GP9xiP9xj/cY/3GI/3GP9xiP9xg9ocizXjeIiIiIiIiIiIiIiIiIcf+IiIiIiHEoA8ZKn8ObiHH/iIcf+Ihx/4hx/4hx/4hx/4hx/4hx/4cf+IcTlI+7a3BHGP9xj/cY/3GP9xj/cYj/cY/3GI/3GP9xiP9xiP9xg1hHm7e4aIcf+IiIiIiIiIcf+IiIiIcf+IiIhxNiyxudNOiHH/iHH/iIcf+Ihx/4hx/4hx/4hx/4hx/4cTCsZL9Tm3H/hx/3H/cf+HH/cf9x/3H/cf+HH/cf9x/3H/cf9x/3H/cf9x/3H/cf9x/3GP9x/3H/cf9x/3GP9x/3H/cY/3H/cY/3H/cY/3H/cYMl3svqITiIiIiIiIiIiIiIcf+IiIiIiHH/iIiIiHH/iIiHH/iIiDZ5arqGlXH/cf9x/3H/cf9x/3H/cf9x/3H/cf9x/3H/cf9x/3H/cY/3H/cf9xj/cf9x/3GP9x/3GP9x/3GP9x/3GP9xj/cf9xj/cY/3GP9xj/cYOVyqt6NViIiIiIiIiIiIiIiIiIcf+IiIiIiHH/iIiIhx/4iIhx/4iIhx/4iDw/6rXAFf9x/3H/cY/3H/cf9x/3H/cf9x/3GP9x/3H/cf9xj/cf9xj/cf9xj/cf9xj/cf9xj/cY/3H/cYOEjcuLcjiIiIiIiIcf+IiIiIiIcf+IiIiHH/iIiIcf+IiHH/iIhxOnlstoaT/3H/cf9x/3GP9x/3H/cY/3H/cY/3H/cY/3H/cY/3GP9x/3GP84ix25dOKIhx/4iIiIiIiIcf+IiIiIcf+IiIhx/4iIhx/4iIhx/4iHFIwbxz5HH/iHH/iIcf+Icf+Icf+Icf+Icf+HH/iHH/hxNFcJvKj2/3H/cY/3H/cY/3H/cY/3H/cY/3GP9x/3GP9xj/cY/3GP9xj/cY/3E1pyy7WNOIhx/4iIiIiIhx/4iIiIhx/4iIiHH/iIMY3Sv3ItiHH/iHH/hx/4hx/4hx/4cf+Icf+HH/hx/4cf+DKNPr9ywf9xiP9xiI/3GI/3GIj/cYiI/3GIj/cYiIj/IctIKhRLfYiIiHH/iIiIiIiHH/iIiIhx/4iIiHH/iINFrevKUhcY/3H/cY/3H/cY/3GP9xj/cf9xj/cY/3GP9xj/cY/3GI/3GP9xP6cNsVjyiIiHH/iIiIhx/4iIhx/4iIcf+IiHH/iIcf+Ihx/4g3/I+6A3CI/3GP9xj/cYj/cY/3GI/3GP9xiP9xiP9xiI/3GI/zon67fYFIiIcf+IiIcf+Ihx/4iIcf+Ihx/4hx/4iHH/g5Idu33iRxj/cf9xj/cf9xj/cY/3H/cY/3GP9xj/cY/3GP9xj/cY/3GP9xiP9xj/cYj/cYj/cY/3GI/3GDhjjLicc3H/iIiHH/iIhx/4iIcf+Ihx/4iHH/iIcf+Icf+Icf+Icf+Icf+Icf84uHu4R4Rx/3GP9xj/cY/3GP9xj/cY/3GP9xj/cY/3GP9xiP9xj/cYj/cYj/cYj/cYj/cYj/cT0+/bTBAv+Ihx/4iHH/iHH/iHH/iIcf+HH/iHH/iHH/hx/4PQl9tPaC/3GI/3GP9xiP9xj/cYj/cYj/cYj/cYiP9xiP9xiI/3GIj/cYiI/3GIiP9xMUoLv7X0iIcf+Ihx/4iHH/iIcf+Icf+Icf+Icf+Icf+Icf+HH/iHH/hx/4cf+D9P+7KwBP9xj/cY/3GP9xiP9xj/cYj/cYj/cY/3GIj/cYj/cYj/cYiP9xiIPeAtsx/Scf+Ihx/4hx/4iHH/iHH/iHH/iHH/iHH/hx/4hx/4cf+HH/iHH/hx/4cf+HH/hx/3H/hx/4cf8zqee+Vhj/cY/3GP9x/3GP9xj/cY/3GP9xj/cY/3GP9xj/cY/3GI/3GP9xiP9xMK7WsGEpiIiIiIj/cYiIiIiIiIiIiIiIcf+DWu0rtRLXH/iIiHH/iIiHH/iIhx/4iHH/iIcf+Ihx/4hx/4PqYes1nhj/cY/3GP9xj/cY/3GP9xiP9xj/cYj/cY/3GI/3GI/3GI/3GIj/cYj/cYiP9xiI/3E+FfSy6guIiIiIiIiIiIiIiIiIiIiIiIiHH/iDFkY7+bnIiHH/iIcf+Ihx/4iHH/iHH/iHH/iHH/iHH/iHH/hx/4hx/4cf+HH/hx/4cf+Icf9x/zj+1LgBK3H/cf9x/3H/cf9x/3H/cf9x/3GP9x/3H/cf9xj/cf9x/3GP9x/3GP9xM7wivUPdj/cY/3GP9xiP9xj/cYj/cY/3GI/3GI/3GI/3GI/yzf4TpiAeyIcf+Icf+HH/iHH/hx/4hx/4cf+HH/hx/4cf+HH/hxL+XNKhGjLXGP9xiP9xj/cYj/cYj/cYj/cYj/cYiP9xiI/3GIj/cYiP9xiIj/cTr/u7YARHH/iIcf+Ihx/4iHH/iHH/iHH/iHH/hx/4hx/4hx/4cf+HH/iHH/gzH5y+4GP/cY/3GP9xiP9xiP9xiP9xiP9xiP9xiP9xiI/3GIMYilv3daiIiIiIiIiIiIiIiIiIiIhx/4iIOUb0t7kLhx/4hx/4hx/4hx/4hx/4hx/4hx/4cf+HH/iHH/hx/4cf+HH/hxMRN8v+yDiP9xj/cYj/cYj/cYj/cYj/cYiP9xiP9xiI/3GIiP9xiIj/cYiI/3GIiI/3GIiIj/PHSbtYtkhx/4hx/4hx/4hx/4cf+Icf+HH/iHH/hx/4cf+HH/NENfvLygcYiP9xiI/3GIiP9xiIj/cYiIj/cYiIiP9xiIiIj/cYiIiIiIiP9xiIiIiDzsWrQTpYcf+HH/hx/4hx/4cf+HH/hx/4cf+HH/hx/4cf9x/4cf+HH/cf+HH/cf+HH/cf+HH/cf9x/3H/hx/3H/cf9x/4cf9x/3H/cf9x/3H/cf9x/3H/cf9x/3H/cY/3H/cf9x/3H/cT2cdbNjio/3GP9xiP9xiP9xiI/3GI/3GIj/cYiP9xiI/3GIiP9xiIiP9xiIiP9xiIiIMhCNvu9yhx/4cf+HH/hx/4cf+HH/hx/4cf+HH/hx/3H/hx/4cf9x/4O35BtoG+/3H/hx/3H/cf9x/3H/cf9x/3H/hx/3GP9x/3H/cf9x/3H/cf9x/3GP9x/3H/cf9xj/cf9x/3E0Tya8sNmI/3GI/3GIiP9xiI/3GIiP9xiIj/cYiIiP9xiD9abbGlkocf+Icf+HH/hx/4cf+HH/hx/4cf+HH/hx/4cf9x/yesYRqlOe6IiIiI/3GIiIiIiIiI/3GIiIiIiIiCsT1Bpuwr7/cY/3H/cY/3GP9xj/cY/3H/cYj/cY/3GP9xj/cY/3GI/3GC62Sxo0m07/cY/3H/cf9x/3H/cY/3H/cf9xj/cf9xj/cf9xj/cf9xj/cY/3GP9x/3GP9xj/cY/3GP9xj/cYj/cY/3GP9xiP9xj/cYj/cYj/cYj/cYiP9xg8S3G0tI6Ij/cYiI/3GIiIj/cYiIiP9xiIiIiI/3GIg3nci5YjeIcf+Ihx/4iHH/iHH/iHH/iHH/iHH/hx/4hx/4cf+HH/iHH/hx/4cf+HH/hx/4cf9x/4cf+HH/hx/3H/hx/3H/hx/3H/hx/3H/cf+HH/cf9x/3H/hx/3H/cTe+QbhBvnH/cf9x/3H/cY/3H/cf9x/3GP9x/3H/cY/3H/cf9xj/cf9xj/NcOyvDxNiP9xj/cYj/cY/3GI/3GI/3GI/3GIj/cYj/cYiP9xiI/3GIiP9xiIj/M4grvnfUiHH/iIcf+Ihx/4hx/4iHH/iHH/iHH/iHH/iHH/hx/4hx/4cf+HH/hx/4cf+HH/hx/4cf+HH/hx/4cf9x/4cf+HH/cf+HH/cf9x/4cf9x/4cf9x/3H/cf9x/4cf9x/zFr27CkJIiP9xiIj/cYiIj/cYiIiI/3GIiIiIj/cYiIiIiIiIiI/3GIiIiIiIiIg+RieyudiHH/iHH/iHH/iHH/iHH/hx/4hx/4cf+Icf+HH/hx/4cf+HH/hx/4cf+HH/cf+HH/hx/3H/hx/3H/hx/3H/hx/3H/cf+HH/cf9x/3H/hx/3H/cf9x/0WSvLbUcf9x/3H/cf9x/3H/cY/3H/cf9x/3GP9x/3H/cY/3H/cY/3H/cY/znjdrgciYiP9xiI/3GIiP9xiIiP9xiIiI/3GIiIiI/3GIMjZbvsmkiHH/iHH/iHH/hx/4cf+Icf+HH/hx/4cf+HH/hx/4cf+HH/cf+HH/hx/3H/hx/3H/hx/3H/cf+HH/cf9x/4cf9x/3H/cf807Rq9EuWP9xiI/3GIj/cYiP9xiIj/cYiI/3GIiP9xiIiI/3GIiIiP9xiIiIiIj/cYiIg8+7y1BEP/hx/4cf9x/4cf+HH/hx/3H/hx/4cf9x/4cf9x/3H/NzGeus5hj/cYiIj/cYiIiI/3GIiIiIiP9xiIiIiIiIiIiCI68Cr8UP2IiIiIiIiIiIiIiIiIiIiIiIiIhx/4iIiIiIhx/z53y7OINP9x/3H/cf+HH/cf9x/3H/cf9x/3H/cf9x/3H/cf9x/3H/cY/3H/cf9x/3GP9x/3H/cY/3H/cf9xj/cf9xj/cY/3H/MWUGv5r5cYiI/3GIiP9xiIj/cYiIiP9xiIiIj/cYiIiIiP8xdWGwmp6IiIiI/3GHH/iIiIiIiIiIiIiIiIcf+IiIiIiHH/iIiIcf+Ig4+me4BZhx/3H/hx/4cf9x/4cf9x/4cf9x/4cf9x/3H/hx/3H/cf9IVhyKnnH/cf9x/3H/cf9x/3H/cf9x/3H/cf9x/3H/cf9x/3H/cY/3H/cf9x/3E0lm68aZGIiIiIiIiIiIiIiIiIiHH/iIiIiIcf+DOhh71eeIcf+HH/hx/4cf+HH/cf+HH/hx/3H/hx/3H/hx/3H/cf+HH/cf8/XWmyopaP9xiP9xiP9xiP9xiP9xiI/3GIj/cYj/cYiI/3GIiP9xiIj/cYiIj/cYiIiP9xiIiIiI/3GCDcgjoTN9xx/3H/cf+HH/cf9x/3H/hx/3H/cf9x/3H/cf9x/3H/cf9x/3H/cf82/0y7ALOIiIiI/3GIiIiIiIiP9xiIiIiIiIiIiIiIiIiIiDjx2LgOJ4cf+Icf+HH/hx/4cf+HH/hx/4cf+HH/cf+HH/hx/3H/hx/yOSbBrm2T6Icf+Icf+HH/iHH/iHH/hx/4cf+Icf+HH/hx/4LIpDKldbzYcf9x/4cf9x/4cf9x/4cf9x/3H/hx/3H/cf9x/3H/hx/3H/cf9x/zVefLuhg3GIiIj/cYiIiI/3GIiIiIiIj/cYiIiIOF+xuKBOiIiIiIiIiHH/iIiIiIiIcf+IiIMDx6sdOF/3H/cf9x/4cf9x/3H/cf9x/4cf9x/3H/cf9x/3H/cf9x/3H/cf9xj/cf9x/3H/cf9xj/cf9x/3H/cY/3H/cY/3H/cYPU3XsrIocYiIj/cYiIiP9xiIiIj/cYiIiIiIj/cYiIiIS99sUgmIiIiIiIiIiIiIiIiIiIiHH/iIiIiIiHH/iIiIhx/4iIiHH/iINaLru10Ucf9x/3H/cf9x/3GP9x/3H/cf9x/3GP9x/3H/cY/3H/cY/3H/cY/zUgWrzfpYiIiI/3GIiIiIiIiIiIiIiIiIiIiIiIiIiIiIhx/4iIiIiIhx/4iIiIcf+IiIhx/4iIhx/4iIcf+IiHE6QMq1vzVx/3H/cf9x/3GP9x/3H/cf9x/3GP9x/3H/cY/3H/cY/3H/cY/3H/cY/3H/cY/3GP9xj/cY/3GP9xj/cY/z0btrTkSYiIiI/3GIiIiIiI/3GIiIiIiIiIiIiIiIiIiIiIiIiIiIiIhx/4iIiIiIhx/4iIiIcf+IiIhx/4iIhx/4iIcf+IiHH/iIcf+Ihx/4hx/zJMUr6zrXH/hx/4cf+HH/hx/4cf+HH/hx/4cf9x/4cf+HH/cf+HH/cf+ElGjIuX/3H/hx/3H/cf9x/3H/cf+HH/cf9x/3H/cf9x/3H/cf9x/3H/cY/3H/cf9x/3H/cY/3H/cf9x/3GP9x/3GP9x/3GP9x/3GP9xj/cf9EzCzTPY/3GP9xj/cY/3GP9xj/cY/3GI/3GP9xiP9xiP9xj/cYj/cT/lQrAavXGIiI/3GIiP9xiIiI/3GIiIiI/3GIiIiIiIj/cYiIiIiIiIiIiIiIiIiIiIiIiIiIhx/4iIiIiIiHH/iIiIhx/4iIiHH/RMwswz2HH/iIhx/4iIcf+Ihx/4iHH/iIcf+Icf+Icf+Icf+Icf+Icf+HH/gyL8S/0Dv/cf9x/4cf9x/3H/cf9x/3H/cf9x/3H/cf9x/3H/cf9x/3H/cf9x/3H/cf9xj/cf9x/3GP9x/3H/cY/3H/cY/3H/cY/3GP9x/3GP9xj/cY/z7X2rMoJYiIiIiIiIiIiIiIhx/4iIiIiIiIhx/4iIiIhx/4iIiIcf+IiIcf+IiHH/iIgpkPMahvDOj/cYj/cYiP9xiI/3GIiP9xiIj/cYiIj/cYPZ9zs2CMiIiIiIiIiIiIiIiIiIiIiIcf+IiIiIiIcf+IiIiHH/iIiIcf+IiIcf+IiHH/iDRlC72a9P9x/3H/cf9x/3H/cY/3H/cf9x/3GP9x/3H/cY/3H/cY/3H/cY/3H/cY/zkmI7jZ3Ij/cY/3GI/3GI/3GIj/cYj/cYiP9xiI/3GIiP9xiDuP9rVwCYiIiIhx/4iIiIiIcf+IiIiHH/iIiIcf+Ig/1QuxKvRx/3H/cf9x/3H/cf9x/3H/cf9x/3H/cY/3H/cf9x/3GP9x/3H/cY/3H/cY/3H/cY/3GP9x/3GP9xj/cY/3H/cY/3E7Fuu16RSIiIiIiIiHH/iIiIiIiHH/iIiIiHH/iIiIcf+IiHH/iIP1Z7samEcf9x/3H/cf9x/3H/cf9xj/cf9x/3GP9x/3H/cY/3H/cY/3H/cY/3H/cY/3GP9x/3GP9xj/cY/3GP9xj/cY/3GP9xiP9xj/Opa5t2lGhx/4iIiIiIiIiIiIiIhx/4iIiIiHH/iIiIhx/4iIhx/4iIhx/4iIcf+Ihx/4iHH/iIcf+Ihx/4hx/4hx/4PnPWs4wp/3H/cf9x/3H/cf9x/3H/cf9x/3H/cf9x/3H/cf9x/3H/cY/3H/cf9x/3GP9x/3GP9x/3H/cY/3GP9x/3GP9xj/cf9xj/cY/3GP9xj/cY/3GP9xiP9xj/cYPTDzs88MiI/3GIiI/3GIiI/3GIiIiI/3GIiIiIiDeG0bl5LoiIiIiIiIiIiIiIiIiHH/iIiIiIiHH/iIiIhx/4iIhx/4iIhx/4iIcf+IiHH/iIcf+Ihx/4hx/4iHE/wDmwP8Zx/3H/cf9x/3H/cf9x/3GP9x/3H/cY/3H/cf9xj/cf9xj/cf9xj/cY/3H/cY/3GP9xj/cY/3GP9xj/cY/3GP9xiP9xj/cY/3GI/3GI/3GI/zndWbgipoiIiIiIiIiHH/iIiIiIcf+IiIiHH/iIiHH/iIiHH/iIhx/4iHH/iIcf+Ihx/4iHH/g6Thu3seSP9x/3H/cY/3H/cY/3H/cY/3H/cY/3GP9xj/cf9xj/cY/3GP9xj/cYj/cY/3GP9xiP9xj/cYj/cYj/cYg7O2q1xJWIiIiIhx/4iIiIhx/4iIiHH/iIhx/4iIhx/4iHH/iIcf+Ihx/4gyNTu+ysRxj/cf9x/3GP9x/3H/cY/3H/cY/3GP9x/3GP9xj/cf9xj/cY/3GP9xj/cY/3GP9xiP9xj/cYj/cY/3GI/3GI/3GDoPG7bw5HH/iIiIiHH/iIiIcf+IiIcf+IiHH/iIhx/4iHH/iIcf+Ihx/4hx/4hx/4hx/4g8Txu1sOT/cf9xj/cY/3H/cY/3GP9x/3GP9xj/cY/3GP9xj/cY/3GI/3GP9xj/cYj/cYj/cYj/cYj/cYj/cYNRaru+lUiIhx/4iIhx/4iIhx/4iHH/iIcf+Ihx/4iHH/iHH/iIcf+INXYcu4njcY/3H/cY/3GP9xj/cY/3GP9xj/cY/3GP9xj/cY/3GI/3GP9xiP9xiP808D69D8GHH/iIhx/4iHH/iIcf+Icf+Icf+Ihx/4hx/4cf+Icf+IP9arsSlUcY/3GP9xj/cY/3GP9xj/cY/3GP9xj/cYj/cY/3GI/3GI/3GI/3Ezfl69gaGIcf+Ihx/4iHH/iHH/iIcf+Icf+Icf+Icf+HH/iHH/hx/4cf+Icf+HH/hx/4cTM9+bzCBnGP9xj/cY/3GP9xj/cY/3GP9xj/cYj/cY/3GI/3GI/3GI/3GI/3GI/3GI/3GIj/cYiP9xg/mguxZfSIcf+IiIcf+Ihx/4iIcf+Ihx/4hx/4iHH/iHH/iHH/iHH/iHH/hx/4hx/4cf+HH/iHH/hx/zVcjryjcY/3GI/3GIj/cYiP9xiI/3GIj/cYiIj/cYiD0Ap7P/WHH/iIiIiHH/iIiIcf+IiIcf+IiHH/iIhx/4iHH/iIcf+Icf+Ihx/4hx/4hx/4hx/4cf+Icf+HH/iHH/hx/4cf+HH/hx/zBq2LClJ3H/cY/3GP9x/3GP9xj/cY/3H/cY/3GP9xiP9xj/cY/3GP9xiP9xj/cYj/cYj/cYj/cYj/cYj/cYiP9xiI/3GIPAIrtP3UiIhx/4iIhx/4iHH/iIcf+Ihx/4iHH/iHH/iHH/iHH/iHH/iHH/hx/4hx/4cf+HH/iHH/hx/4cf+HH/cf+HH/hx/4cf9HMHys+P9x/4cf9x/4cf9x/3H/hx/3H/cf9x/4cf9x/3H/cf9x/3H/cf9x/zOPZb1wmnGP9xiP9xj/cY/3GP9xiP9xj/cYj/cYj/cYj/cYj/cYj/cYiP9xiI/3GIj/cYiI/3GDKc675jFIhx/4iHH/iHH/iIcf+Icf+Icf+Icf+HH/iHH/hx/4hx/4cf8xHVy/4qNxj/cYj/cY/3GI/3GP9xiP9xiP9xiP9xiP9xiI/3GI/3E1aJO7l2yIj/cYiIiIiIiIiP9xiIiIiIiIiIiIiIiIiIiHH/iIiIiIg6jCW2c9qHH/iHH/iHH/iHH/iHH/hx/4hx/4cf+Icf+HH/hx/4cf+HH/hx/4cf9x/4cf+HH/hx/3H/hx/3H/hx/3H/cf84Uyu5rNSI/3GIj/cYj/cYiP9xiI/3GIiP9xiIj/cYiIj/cYiIiP9xiIiDacKrpj1Yhx/4iHH/iHH/iHH/iHH/iHH/iHH/hx/4hx/4cf+HH/iHH/hx/4cf+HH/cf+HH/hx/4cf9x/z1dC7Si9I/3GP9xiP9xiP9xiP9xiP9xiP9xiI/3GIj/cYiP9xiIj/cYiI/3GIiI/z0QCrTv9Yhx/4iHH/iIhx/4hx/4iHH/iHH/iIcf+Icf+HH/iHH/iHH/hx/4hx/4cf+HH/hx/4cf+HH/hx/4cf+HH/cf+HH/hx/3H/hx/3H/hx/3H/cTrRPLYuw4j/cYiP9xiI/3GIiP9xiIiP9xiIiP9xiIiIj/cYiIiIiP9xiIiIiIiIiIiP9xiIiIg9kAqzb/Vx/4hx/4cf+HH/hx/4cf+HH/hx/4cf9x/4cf+HH/cf+HH/cf+HH/cf+HH/cf9x/4cf9x/3H/cf+HH/cf9x/3H/cf9x/3H/cf840vO5LQz/cY/3H/cY/3GP9xj/cY/3GP9xj/cY/3GI/3GP9xiP9xj/Pn+js4BciI/3GIiIj/cYiIiP9xiIiIiI/3GIiIiIiIiIiIj/cYiIiIiIiIiIhx/z3EurM7RYcf+HH/hx/3H/hx/4cf9x/4cf9x/4cf9x/3H/hx/3H/cf+HH/cf9x/3H/cf9x/3H/cf+HH/cf9xMKAFv1/6cY/3GP9xj/cY/3GI/3GP9xiP9xj/cYj/cYj/cYj/cYj/cYj/cYiP9xiI/3GIj/cYiI/3GIiP9xiIiP9xiIiI/3GIiIiI/3GIiIiIiIj/cYiIiIiIiIiIiIiIiIiIiIiIPt/rsiAUcf9x/4cf9x/3H/hx/3H/cf+HH/cf9x/3H/cf9x/3H/hx/3H/cf9x/3H/cf83qdu5ViRxiIiIj/cYiIiIiP9xiIiIiIiIiI/3GIiIiIiIiIiIiIiIhx/4iIiIPKq8tVVD/3H/cf9x/4cf9x/3H/cf9x/3H/cf9x/3H/cf9x/3H/cf9x/3H/cf9x/yqM1RqHMq7/iIcf+Ihx/4hx/4iHH/iHH/iHH/hx/4hx/4hx/y6OMBo3HP7/cYj/cYiP9xiI/3GIiP9xiIj/cYiIj/cYiDWMnbxzYv+HH/iHH/hx/4cf+HH/hx/4cf+HH/hx/4cf+HH/cf+HH/cf+HH/hxOQ+Mt/BziP9xiI/3GIj/cYiP9xiIj/cYiIj/cYiIiP9xiIiIj/cYiIiIiIj/cYiIiIiIg0rcq8UjVx/4cf+HH/hx/4cf+HH/hx/4cf+HH/hx/4cf9x/4cf9x/4cf9x/4cf86dlO3iaz/cf9xj/cf9x/3H/cf9xj/cf9x/3GP9x/3H/cY/3H/cY/3H/cY/3FO0Owi8f9xj/cY/3GP9xiP9xj/cY/3GI/3GP9xiP9xiP9xiP9xiP9xiI/3GIj/cYiP9xiI/3GIiP9xiIj/cYiIiP9xiIiI/z+fwrJgPYiIiIiIiIiIhx/4iIiIiIiIiIhx/4iIiIiHH/iIiIcf+IiIhx/4iIcf+IiHH/iIcf+Ihx/4iHH/iHH/iIcf+Icf+Icf+HH/iHH/iHH/ReDswfH/hx/4cf+HH/cf+HH/hx/4cf9x/4cf9x/4cf9x/4cf9x/4cf9x/3H/g+wcGzPj7/cf9x/3H/cY/3H/cf9x/3H/cf9xj/cf9x/3GP9x/3H/cY/3H/cY/3H/OyBDtd+8cYj/cYj/cY/3GI/3GIj/cYj/cYiP9xiP9xiIj/cYQX2c+Cb/cYiI/3GIiIj/cYiIiIj/cYiIiIiIiP9xhM4OxB8YiIiIiIiIiIiIiIiIiHH/iIiIiIiIcf+IiIiHH/iIiIcf+IiIcf+IiHH/iIhx/4iHH/iIcf+Ihx/4hx/4hx/4hx/4hx/4hx/4cf+Icf+HH/iHH/hx/4cf+HH/hx/4cf+HH/cf+HH/hx/3H/hx/3H/hx/3H/hx/3H/hx/3H/cf9x/4cf9x/3H/cf9x/3H/cf9x/3H/cf9x/3H/cf9x/3H/cf9x/3H/cY/3H/cf9x/3GDDu4bAhHo/3GP9xj/cY/3GP9xj/cY/3GP9xiP9xj/cYj/cY/3GD/Dg7E8fIiI/3GIiI/3GIiIiP9xiIiIiIj/cYiDd8PrqDwf+HH/hx/3H/hx/3H/hx/3H/hx/3H/cf+HH/cf9x/3H/cf+HH/cf9x/3H/cf9x/3H/NdP7vCwEiIiP9xiIiI/3GIiIiIj/cYiIiIiIiIiD6drrNiUf9x/3H/hx/3H/hx/3H/cf9x/4cf9x/3H/cf9x/3H/cf9x/3H/cTwhhrPeeXGI/3GP9xiP9xiP9xiP9xiP9xiP9xiP9xiI/3GIj/PbLftU0g/4hx/4cf+Icf+HH/hx/4cf+HH/hx/4cf+HH/cf+HH/hx/3H/hx/3H/hx/3H/hx/3H/cf+HH/cf9x/3H/hx/3H/cf9x/3H/cf9x/3H/cf9x/3H/cf9x/3H/cf9xNSS4u9tHiP9xiIj/cYiI/3GIiP9xiIiI/3GIiIiP9xiDbXLroo0Ycf+HH/hx/4cf9x/4cf+HH/cf+HH/cf+HH/cf+HH/cf9x/4cf9xPXVksoqbcf9xj/cf9xj/cf9xj/cY/3H/cY/3GP9xj/cY/3GP9xgyIDW+38r/cYiI/3GIiI/3GIiIj/cYiIiIiP9xiIiIiIiCPrwBrRQ/5x/3H/cf9x/4cf9x/3H/cf9x/3H/cf9x/3H/cf9xj/cf9x/3H/cf9xj/cTLVAr4q/f9xj/cf9xj/cY/3GP9xj/cY/3GP9xiP9xj/cYj/cY/3GI/3GI/3GI/3FGF4yuh4iP9xiI/3GIj/cYiI/3GIiP9xiIiI/3GIiIj/cYiIiIj/cYiIiIiIiIj/cYiIiIiIg4Td64siFx/3H/cf9x/4cf9x/3H/cf9x/3H/cf9x/3H/cf9x/3H/cf9x/3H/cf9x/3GP9x/3H/cf9xj/cf9xj/cTPBs7w+THGP9xiP9xj/cYj/cYj/cYj/cYj/cYiP9xiI/3GIj/cYiP9xOrdTtkis/3GIiIiIiIiIiIiIiIiIiIiIiIg09Kq8C1WHH/cf+HH/hx/3H/hx/4cf9x/4cf9x/3H/hx/3H/cf+HH/cf9x/3H/hxNkYpurnWiP9xiP9xiI/3GI/3GIj/cYiP9xiIj/cYiI/3GIiP9xNU39vLIC/4hx/4cf+Icf+HH/hx/4cf+HH/hx/4cf+HH/hx/3H/hx/4cf9x/4cf9x/4cf9x/3H/hx/yMAHxr//g7/cf+HH/hx/3H/hx/4cf9x/3H/hx/3H/hx/3H/cf+HH/cf9x/3H/cf9xPz98scCDiP9xiIiP9xiIiIj/cYiIiIiP9xiIiIiILRC4Ol70fP9xj/cf9xj/cY/3GP9xj/cY/3GP9xiP9xj/cYj/cY/3GCZVNzrKrIz/hx/4cf9x/4cf9x/4cf9x/4cf9x/3H/hx/3H/cf9x/4cf9x/3EgeP8aCXAOcf9x/3H/hx/3H/cf9x/3H/hx/3H/cf9x/3H/cf9x/3H/cf9x/3H/cf9x/3GP9x/3H/cf9xj/cf9x/3GP9x/yPM3RrjMi5x/3H/cf9x/3H/cf9x/3H/cf9x/3GP9x/3H/cf9x/3GP9x/3H/cTrc3LYjI4iIiIiIiIiIiIiIiIiIiIiIiIiIhx/yf54UqwYeuIiHH/iIiIiIiIiIhx/4iIiIhx/4iIiIcf+D8hvLLeQ/9x/3H/cf9x/3H/cf9xj/cf9x/3GP9x/3H/cY/3H/cY/3H/cY/3GP9x/3GP9xj/cY/3GP9xPab2slkJcYiIiI/3GIiIiIj/cYiIiIiIiIiIiIiIiDzXcrUojf+IiIiIiHH/iIiIhx/4iIhx/4iIhx/4gy7H2/E4KP9x/3H/cY/3H/cY/3H/cY/3GP9x/3GP9xj/cY/3GP9xj/KCpOKq1bHXH/iIiIiIiIhx/4iIiIhx/4iIiHH/iIiHE+LQ2y0vL/cf9x/3GP9x/3H/cY/3H/cf9xj/cf9xj/cY/3H/cY/3GP9x/3E1vnq7QYWIiIiIiP9xiIiHH/iIiIiIiIiIiIiIhx/4iIiIiIcf+IiIhx/4iIiHH/iIhx/zNlHL6a4/9x/3H/cf9x/3GP9x/3H/cY/3H/cf9xj/cf9xj/cf9xj/cY/3H/cY/3GP84Oz25xMKIiIiIiIcf+IiIiIhx/4iIiIcf+IiIhx/4iIcf+Ig/usmxRTZx/3H/cf9x/3H/cf9x/3H/cf9x/3H/cf9xj/cf9x/3H/cf9xj/cf9x/3GP9x/3GP9x/3GP9x/3GP9x/3GP9xj/cY/3GP9xj/cY/3GP9xj/cT7qS7IVtIiIiHH/iIiIiIiIhx/4iIiIhx/4iIiHH/iIiHH/iIhx/4iIcf+Ihx/4iHH/iIcf+Icf+Icf86Dhi38ef/cf9x/3H/cf9x/3H/cf9x/3GP9x/3H/cf9x/3GP9x/3GP9x/3H/cY/3H/cY/3GP9x/3GP9xj/cY/3GP9xj/cY/3GP9xj/cY/05LzCtDcY/3GI/3GI/3GIj/cYj/cYiP9xiI/3GIj/cYiI/3GIiP9xiIiP8ytha/SemIiIiIiHH/iIiIiHH/iIiIcf+IiIhx/4iIcf+IiHH/iIcf+Ihx/4iHH/iHH/iHE6f4u2gHT/cY/3H/cY/3H/cY/3GP9x/3GP9xj/cY/3GP9xj/cY/3GP9xj/cYj/cY/3GDrsu7YTRIhx/4iIiIiHH/iIiIcf+IiIcf+IiHH/iIhx/4iIcf+Icf+Ihx/4gmwg4as98eiIiIcf+IiIcf+IiHH/iIhx/4iHH/iIcf+Icf8gua0aFWUuiIiIcf+IiIhx/4iIcf+IiHH/iIhx/4iHH/iIcf+Icf+Icf+Dl9zLiCM4/3H/cY/3GP9xj/cY/3GP9xj/cY/3GI/3GP9xj/cYj/cSFKzxr7Uw5xj/cY/3GP9xj/cYj/cY/3GI/3GI/3GI/3GI/zIQPL/vw4iIcf+IiIcf+IiHH/iIcf+Ihx/4iHH/iIcf+Icf+INextuxOScf9xj/cY/3GP9xj/cYj/cY/3GP9xiP9xj/cYj/cYj/cYj/cYj/cYgw0KmwP1aIiHH/iIiIiIcf+IiIhx/4iIhx/4iIhx/4iIOD7JuME2cf9x/3H/cf9x/3H/cf9x/3H/cf9x/3H/cf9xj/cf9x/3H/cY/3H/cf9xNLPSu0wtcYj/cY/3GP9xj/cYj/cY/3GI/3GI/3GI/3GI/3GIj/cYj/cYiP9xiI/3GDJd676iFIcf+Ihx/4iHH/iIcf+Icf+Icf+Icf+Icf+Icf+IcTTU1bsrKnH/cf9x/3H/cf9x/3H/cf9x/3H/cf9x/3H/cf9x/3H/cY/3H/cf8sIRoaXe5ehx/4cf+HH/cf+HH/hx/3H/hx/3H/hx/3H/hx/3H/cf+HH/cf8tMF4aTPoehx/4cf9x/4cf+HH/cf+HH/hx/3H/hx/3H/cf+HH/cf9x/4cf8zN8e+yDj/cY/3GP9xiP9xj/cYj/cYj/cYj/cYj/cYj/cYiP8jha8a96UOj/cYj/cYj/cYj/cYiP9xiP9xiI/3GIj/cYiI/3GIg88P60DwFx/4hx/4cf+HH/iHH/hx/4cf+HH/hx/3H/hx/4cf9x/4cT7lebIahv9xj/cY/3GP9xiP9xj/cYj/cY/3GI/3GI/3GI/3GIj/M8d8vziD/4iIcf+IiHH/iIcf+Ihx/4iHH/iHH/iHH/iHH/iHH/gieYAa+Gf+j/cYj/cYiP9xiP9xiIj/cYiP9xiIiP9xiIj/cYiD6GLrJ50Ycf+HH/iHH/hx/4cf+HH/hx/3H/hx/4cf+HH/cf+HH/cf+DXy7bwNEo/3GIiP9xiIj/cYiIiP9xiIiIj/cYiIiIKB0ASq4v+4iP9xiIj/cYiI/3GIiIj/cYiIiI/3GIiIiIiP9xiIiIiIiIiIiIiIiIiIiIiIiIiCK2+xr0kE6I/3GIiIj/cYiIiIiP9xiIiIiIiIiI/3GIiIiIiIiIiIiIiIhx/4iDuSDbVt8nH/cf+HH/cf9x/3H/cf9x/3H/hx/3H/cf9x/3H/cf9xj/cf9x/3H/PYD4tH8Hj/cYiI/3GIiP9xiIj/cYiIiP9xiIiIiP9xiIhL80xQy4j/cYiIiIiIiIiIiIiIiIiIiIiDdHK7m41HH/cf+HH/hx/3H/hx/3H/hx/3H/cf+HH/cf9x/4cf9x/3H/cf9x/3H/cf+HH/cf9x/3H/cf9xNZtJu2S2iI/3GIiP9xiI/3GIiI/3GIiI/3GIiIiP9xiIiIiP9xiIiIiIiIiDLTpr4sWYcf+Ihx/4iIcf+Ihx/4hx/4iHH/iHH/iHH/iHH/iHH/hx/4hx/4cf+Icf+HH/hx/4cf+HH/hx/4cf9x/4cf+HH/hx/3H/hx/3H/hx/3H/cf+HH/cf9x/4cf9x/3H/cf9x/3H/hx/3H/P65dslGiiIiP9xiIiIiIiP9xiIiIiIiIiIiIiIg2hTm6esZx/4cf+Icf+HH/hx/4cf+Icf+HH/cf+HH/hx/4cf+DxhkrSebXH/cf9x/3H/hx/3H/cf9x/3H/cf9x/3H/cY/3H/cf9x/3H/cf8yNIS+y3txiP9xj/cYj/cY/3GI/3GI/3GI/3GI/3GI/3GIj/cYN3GSuY5tiIj/cYiIiIiP9xiIiIiIiIiIj/cYiIiIiIiIiIiIiIhx/4iIiIiIiIiIcf+IiIiIg5Hsq44TX/cf9x/3H/hx/3H/cf9x/3H/cf9x/4cf9x/3H/cf9xj/cf9x/3H/JM2oWgQlev+IiIcf+Ihx/4iHH/iIcf+Ihx/4hx/4hx/4hx/zDGDbFJ8v9xj/cY/3GP9xj/cY/3GI/3GP9xj/cYj/cYj/cYj/cYj/cYj/cYj/cYg82jy0JcOIiHH/iIhx/4iHH/iIcf+Ihx/4hx/4hx/4hx/4hx/4hx/4cf+Icf+HH/iHH/hx/4Mlybv6Nk/3GP9xj/cY/3GI/3GP9xiP9xiP9xj/cYj/cYiP9xiP9xiI/3GIj/cYiP9xiI/3GIiI/3GIg4lXq4aoWIhx/4iHH/iIcf+Ihx/4hx/4iHH/iHH/hx/4hx/4hx/4cf+Icf+Dt/srWATYcf9x/4cf9x/3H/hx/3H/cf+HH/cf9x/3H/cf9x/3H/cf+HH/cf9xgxS0a/tLn/cY/3GI/3GP9xiP9xiP9xiP9xiP9xiI/3GI/3E4Q/G4vA6IiP9xiIiI/3GIiIiIj/cYiIiIiIiIiI/3E3pxe5WOiIhx/4iHH/iHH/iIcf+Icf+Icf+Icf+Icf82xDa7O8n/cf9x/3H/cf+HH/cf9x/3GP9x/3H/cf9x/3H/cf9x/3GP9x/3H/cTfhKbke1v9xiIiP9xiIiI/3GIiIiI/3GIiIiIiIiP83Rj26ucJx/4cf9x/4cf+HH/cf+HH/hx/3H/cf+HH/cf+HH/cf9x/3H/hx/3H/cf9x/3H/cf9x/3H/cf9x/3H/cf9x/3H/cTT9m7wCZIiIiP9xiIiIiI/3GIiIiIiIiIiIiP9xiIiIiIiIiIcf+IMfI6vw3Fcf+HH/hx/4cf+HH/cf+HH/hx/3H/hx/3H/cf+HH/cf9x/4cf9x/3H/cf+HH/cf9x/3H/cf9x/3H/cf9x/3H/cf9x/3H/cf9xgw6UqwJrWP9xiIiP9xiIiIj/cYiIiIiP9xiIiIiIgkwuEq09HtiIiIiIiIiIiIiIiIiIiIiHH/iIgpFisajp1OiIj/cYiIiI/3GIiIiIiP9xiIiIiIiIKERhGpu57v9x/3H/cf9x/3H/cf9x/3H/cf9x/3H/cY/3H/cf9x/3GP86Y6O2nFxxj/cYj/cY/3GI/3GP9xiP9xiP9xiP9xiI/3GI/3GIj/PRxytOONj/cYiIiIj/cYiIiIiIj/cYiIiIiIiIiIiIJUp0KstYvYcf+IiIiIcf+IiIiHH/iIiHH/iIhx/4iIcf+D0jLbTc0v9xj/cf9xj/cf9xj/cf9xj/cY/3GP9x/3GP9xj/cY/3GI/3GP8wizmxhMaI/3GIiIiIiIiIcf+IiIiIiIiIgzVZ29qmJx/3H/cf9x/3H/cf9x/3H/cf9x/3H/cf9xj/cf9x/3H/cf9xj/cf9x/zAZzLH2M4iIiIiIiIiIiIiIiIiIiIiIiIiHH/iIiIiIhxJupeKqFaHXH/cf9x/3H/cf9x/3H/cf9x/3H/cf9x/3H/cf9xj/cf9x/3H/cY/3H/cf9xj/cf9xj/cf9xj/cYOHO8uIxDiIiIiIiIiIiIiIiIcf+IiIiIiCgCzRqf0y6IiIiIiIiIhx/4iIiIiIiIiIiHH/g+c12yjKJx/3H/cf9x/3H/cf9x/3H/cf9x/3H/cY/3H/cf9x/3H/cY/3H/cY/3H/cf9xj/Mw5OvvGxiIiIiIiIiIcf+IiIiIhx/4iIiIcf+IiIcTRh27yeJP9x/3H/cY/3H/cf9x/3H/cf9x/3GP9x/3H/cY/3H/cf9xj/cf9xj/cf9xj/cY/3H/cY/3GP9xj/O6Z7tlmEiIiIiIiIiIiIhx/4iIiIiIiHH/iIiIiHH/iIiD1qXLOVo3H/cf9x/3H/cf9x/3H/cY/3H/cf9x/3GP9x/3H/cY/3H/cY/3H/cY/3H/cY/3GP9x/3GP9xj/cY/3GP8wsoWxXXqP9xiIiP9xiIiI/3GIiIiP9xiIiIiIiI/3GIRAtcz0qIiIiIiIiIiIiIiIiIiIiIhx/4iIiIiIhx/4iIiIhx/4iIiHEwg+y/fBNx/3GP9x/3H/cf9x/3GP9x/3H/cY/3H/cY/3H/cY/3H/cY/3H/cY/3GP9xj/cY/3GP9xS0+cWwaP9xiP9xj/cYj/cYj/cY/3GI/3GIj/cYj/cYiP9xiI/zDaprE1WYiIiIhx/4iIiIiIiIiIcf+IiIiIhx/4iIiHH/iIiHH/iIiHH/iIhx/4iHH/iIcf+Ihx/4hxMuiIvRd3hx/3H/cf9xj/cf9x/3H/cf9x/3H/cY/3H/cf9x/3GP9x/3H/cY/3H/cY/3GP9x/3GP9xj/cf9xj/cY/3GP9xj/cY/3GP9xiP9xj/cYj/cY/3GI/3GI/3GI/3GI/3GI/zgJMrn2zf9xiIiP9xiIiI/3GIiIiIj/cYiIiIiIiIiI/3GIiIiIiIN7dzukiM/4iIiIcf+IiIcf+IiHH/iIhx/4iHH/iIcTNVTLyqs3H/cY/3H/cY/3H/cY/3H/cY/3GP9xj/cf9xj/cY/3GP9xj/cY/3GI/3GP9xiP9xj/cYj/cTitG7hS5IiIiIcf+IiIiIcf+IiIhx/4iIhx/4iIcf+Ihx/4iIcf+Icf+Ihx/4MYarsIlUj/cf9x/3GP9x/3GP9xj/cf9xj/cY/3GP9x/3GP9xj/cYMHK9sJ1CiIiIhx/4iIiIcf+IiIcf+IiHH/iIhx/4g3dp66iWGP9x/3GP9xj/cY/3GP9xj/cY/3GP9xiP9xj/cY/3GINEv0vLQLiIiP9xiIiIiI/3GIiIiIiIiIiP9xiIP2SSsZttiIiIcf+IiIiIhx/4iIiHH/iIiIcf+IiHH/iIhx/4iHH/iIcf+IhxPQKss/1T/3GP9x/3GP9xj/cf9xj/cY/3GP9xj/cY/3GP9xj/cY/3E0Wzq8pMWIiIiIiIcf+IiIiIiIiIhx/4iIiIhx/4iIiHH/iIiHH/iIiHH/iIcf+IiHH/iIcf+Icf+Ihx/4hxP/BJsA+2cf9x/3GP9x/3H/cf9x/3GP9x/3H/cY/3H/cY/3H/cY/3H/cY/3GP9xj/cf9xj/cY/3GP9xj/cYj/cY/3GP9xiP9xj/cYj/cTv3WbUIpoiIiIiIiHH/iIiIiIiIcf+IiIiIcf+IiIhx/4iIhx/4iIcf+IiHH/iIcf+Ihx/4hx/4iHH/iHH/iHH/iHH/hx/4hx/4cf+IcTryZ7UNmHH/cf9x/3H/cY/3H/cf9xj/cf9x/3GP9x/3GP9x/3GP9xj/cf9xj/cY/3GP8yOCG+x95xj/cYj/cY/3GI/3GI/3GI/3GI/3GI/3GIj/cYiP9xiI/3GIj/cYiI/3GDUJxbv2OoiIiIiIiIhx/4iIiIiIcf+IiIiIcf+IiIhx/4iIcf+IiHH/gwUCuxv9T/cf9x/3H/cY/3H/cf9x/3H/cY/3H/cf9xj/cf9xj/cf9xj/cf9xj/cYOBC+uO9Bcf+IiIiIiHH/iIiIcf+IiIhx/4iIcf+IiHH/iIhx/zINLb/y0v9x/3GP9x/3GP9x/3GP9xj/cY/3GP9x/3GP9xj/cYj/cY/3GP9xj/cYj/cYj/cY/3GI/3GI/3GIj/cYj/cYiP9xPyLcsd0jiIcf+Ihx/4iHH/iIcf+Icf+Icf+Icf+Icf+HE5oNi2Xydxj/cf9x/3GP9x/3H/cY/3H/cY/3H/cY/3H/cY/3GP9xj/cf9xj/cY/3GP9xiP9xj/cY/3GP9xMVwcsLPj/4iIiIiHH/iIiIhx/4iIhx/4iIhx/4iIcf+IhxM/guvQfR/3GP9xj/cf9xj/cY/3GP9xj/cY/3GP9xj/cYj/cY/3Ep7v4agRAe/3GP9x/3GP9xj/cY/3GP9xiP9xj/cY/3GI/3GP9xiP9xiP9xiP9xiP9xiI/3GI/3GIj/cYiI/3GIg9V8qzqDWIhx/4iIcf+Ihx/4iHH/iIcf+Icf+Ihx/4hx/4hx/4cf+Icf+HH/iHH/NOYMvRnz/3GP9xj/cY/3GP9xj/cYj/cYj/cY/3GI/3GI/3GI/3GIj/cYj/cYiP9xiIj/cYiP9xiIgwXV2xsqL/iHH/iHH/hx/4hx/4cf+Icf+HH/hx/4cf+HH/hx/4cT4XrLHoU3GI/3GI/3GI/3GI/3GIj/cYj/cYiP9xiIj/cYiI/3GIiP9xiIiI/3GIiIj/OOOKuRx1hx/4iHH/iHH/iHH/iHH/iHH/hx/4hx/4cf+HH/iHH/hx/4cf+HEmdfoquKBdj/cf9xj/cY/3GP9x/3GP9xj/cY/3GI/3GP9xj/cYj/cYPeOBsxx+j/cYj/cYiP9xiI/3GIiP9xiIj/cYiI/3GIiILFPJGkrDbnGP9xj/cY/3GP9xj/cY/3GP9xj/cYj/cY/3GI/3GI/3GDwh8rTeDf9xiIj/cYiIiP9xiIiIj/cYiIiIiI/3EkrT465SwciP9xiI/3GIj/cYiP9xiIj/cYiIj/cYiIj/cYiIiI/3GIiIiIiP8jgL86CPQMiIj/cYiI/3GIiI/3GIiIj/cYiIiI/3GIiIiIghRh0aDJ4u/3GIj/cYiI/3GIiP9xiIiP9xiIiI/3GIiIiP9xNBdOvOixcf+HH/hx/3H/hx/4cf9x/4cf+HH/cf+HH/cf9x/4cf9x/3H/hx/z3gG7Qf5I/3GIj/cYiP9xiIj/cYiI/3GIiI/3GIiIj/cYiIiI/3GIiIiIiI/3GIiIiDSuvbxRQnH/cf+HH/hx/3H/hx/3H/cf+HH/cf9x/4cf9x/3H/cf9x/3H/hx/3H/cT1hG7Oe5I/3GIiP9xiIiP9xiIiI/3GIiIiI/3GIiIiDDhtrAuSXH/iIiHH/iIhx/4iIcf+Ihx/4iHH/iIcTwJwbP2PnH/iHH/hx/4cf+HH/hx/4cf+HH/hx/4cf+HH/cf+HE1NAm7y/aP9xj/cY/3GP9xj/cY/3GI/3GP9xiP9xj/cYg6bY62knGIcf+Ihx/4iHH/iIcf+Icf+Icf+Icf+Icf+Icf+HH/iHEvzVFKIyrrhx/4hx/4hx/4hx/4hx/4cf+Icf+HH/iHH/hx/4cf+HH/hx/4cf+HH/cf+HH/hx/z9KbLK1k/9xiP9xiP9xiI/3GIj/cYiP9xiIj/cYiI/3GINNw8vCPDiIcf+Icf+Icf+Icf+Icf+HH/iHH/hx/4cf+HH/iHH/hxM/NcvQyjj/cY/3GI/3GI/3GI/3GI/3GI/3GIj/cYj/cYiP9xiIj/IXARGhn+7v+HH/hx/4cf9x/4cf+HH/hx/3H/hx/3H/hx/3H/cf+HH/cf9xOosNtnTyj/cYiIj/cYiIj/cYiIiI/3GIiIiIj/cYJWnGGsljnv9xj/cf9xj/cY/3GP9xj/cf9xj/cY/3GI/3GP9xj/cYPFVjtKqciIj/cYiI/3GIiI/3GIiI/3GIiIiI/3GIiIiIiP9xiIiIiIiIiIiIiIiIiIiIiIiIiIiIiIcf+IiIiIiDYHqbr4VnH/hx/3H/hx/3H/cf+HH/cf+HH/cf9x/3H/cf+HH/cf9x/3H/cf9x/3H/cf9x/3H/cf9x/3H/cf9xj/cf9x/3H/cf9xN1Ubuark/3GIiIiIiI/3GIiIiIiIiIiIiIiIg5KCy319Nx/4cf9x/4cf+HH/cf+HH/cf9x/4cf9x/3H/hx/3H/cf9x/3H/cf9x/4cf9x/3H/cf9x/3H/cY/3H/cf9x/3H/cf9xj/MsCZvz9mj/cYiIj/cYiIiI/3GIiIiIj/cYiIiIiIiIiI/3GIiIiIiIiIiIiIhx/4iIiIiIiIiIcf+IiIiIhx/4iIg/rZaxUmlx/4cf+HH/hx/4cf+HH/cf+HH/hx/3H/hx/3H/hx/3H/hx/3H/cf9x/4cf9x/3H/cf9x/4cf9x/3H/cf9x/3H/cf9x/3H/cY/3H/cf9x/3H/OCX3udoIj/cYiP9xiI/3GIiP9xiIiP9xiIiP9xiIiIj/cYiIiIiI/3GIiIiIiIiIiIiIiIiIiIiIiIiIiIiD9u17GRKHH/iHH/hx/4cf+Icf+HH/hx/3H/hx/4cf+HH/hx/3H/hx/3H/hx/3H/hx/3H/cf+HH/cf9x/3H/hx/3H/cf9x/3H/cf9x/3H/cf9x/3H/cf9x/3H/cf9x/3GP9x/3H/cf9xj/cf9x/3GP9x/3GP9x/3GP9xj/cf9xj/cY/3GP9xj/cY/3GP9xj/cY/zmBw7d+PHGIiP9xiIj/cYiIj/cYiIj/cYiIiI/3GIiIiIiI/3GIiIiIiIiIiIiIiIiIiIiIiIiIiIiIiHExnAi/Y/f/hx/4cf+HH/hx/4cf+HH/hx/4cf9x/4cf+HH/cf+HH/cf+HH/cf9x/4cf9x/3H/cf+HH/cf9x/3H/cf9x/3H/cf9x/3H/cf9x/3H/cf9x/3H/cY/3H/cf9xM/7XvQEoiI/3GIiP9xiIj/cYiI/3GIiIj/cYiIiI/3GIiIiIiP9xiIiIiIiIiIiIiIiIiIiIiIiIiIiIiIiIcf+IiIiIiHH/iIiIhx/4P7VXskqo/3H/hx/4cf+HH/cf+HH/cf+HH/cf+HH/cf+HH/cf9x/3H/hx/3H/cf9x/3H/cf9x/3H/hx/3H/cY/3H/cf9x/3H/cf9x/3GP9x/3H/cf9xg+Eviy7QeIj/cYiIiP9xiIiIj/cYiIiIiP9xiIiIiIiIiIiIiIiIiIiIiIiIiIiIiIiIiIhx/4iIiIiIcf+IiIiHH/iIiHH/iIiHE7M0a0zLlx/4cf9x/4cf+HH/cf+HH/cf+HH/cf+HH/cf9x/4cf9x/3H/cf9x/4cf9x/3H/cf9x/3H/cf9x/3H/cf9x/3GP9x/3H/cf8wZQqwqvVxiIiP9xiIiIj/cYiIiIiP9xiIiIiIiIiIiP9xiIiIiIiIiIiIcf+IiIiIiIiIiIPOPytRwN/4iHH/iIhx/4iHH/iHH/iIcf+Icf+Icf+Icf+Icf+DWwQbtPvocf+HH/hx/4cf9x/4cf+HH/hx/3H/hx/3H/hx/3H/hx/3H/cf+HH/cf9x/3H/hx/3H/cf9x/3H/cf9x/3H/cf9x/3H/cf9x/3H/cTBDmbDMZoiP9xiIj/cYiIj/cYiIiI/3GIiIiI/3GIiIiIiIiIj/cYiIiIiIiIiIiIiIiIhx/4iIiIiIiIiHH/iIiIiIcf+IiIhx/4iIhx/4iIcf+IiHH/iIcf+Ihx/4iHH/iHH/g87RS1Euv/hx/4cf9x/4cf+HH/cf9x/4cf9x/4cf9x/3H/cf+HH/cf9x/3H/cf9x/3H/cf9x/3H/cf9x/3H/cf9x/3H/cf9xj/cf9x/3H/cY/3H/cYSQz8bzBxj/cY/3H/cY/3GP9xj/cY/3GP9xj/cY/3GI/3GP9xiP9xiP9xj/cUIl7N2hcYiP9xiI/3GIj/cYiI/3GIiP9xiIiP9xiIiI/3GIiIiIj/cYiIiIiIiIj/cYiIiIiIiIiIiIiIiIiIcf+IiIiIiIiIcf+IiIJqscGrVOPoiIiIiIiIj/cYiIiIiIiIiIiIcf+IiIiIiIiIiIMyw+vtPB/3H/cf9x/3H/cY/3H/cf9x/3H/cY/3H/cf9xj/cf9x/3GP9x/3GDdWHLmp44iIiIiIiIiIiIiIiIiIiIiIhx/4iIiIg9TJ2zs2Jx/3H/cf9x/3GP9x/3H/cf9x/3H/cY/3H/cf9x/3GP9x/3GP9x/3GP9x/3GP9xPVxKs6O1iIiIiIiIiIj/cYiIiIiIiIiHH/iIiIiIiIiIiIcf+IiIiIhx/4iIgyenq/hYX/hx/3H/cf9x/4cf9x/3H/cf9x/3H/cf9x/3H/cf9x/3H/cf9xj/cf9x/3H/cY/3H/cf9xj/cf9x/3GP9x/3GP9xj/cf9xj/cY/3GP9xj/cf9xiP8yW2i/pJeIiIiIiIiIiIiP9xiIiIiIiHH/iIiIiIiIiIiIiHH/iIiIiIcf+IiIiHH/iIiDNR+b6uBv+HH/cf9x/3H/cf9x/3H/cf9x/4cf9xj/cf9x/3H/cf9x/3H/cf9xj/cf9x/3H/cY/3H/cY/3H/cY/3H/cY/3H/cY/3GP9xj/cY/3H/cY/3GI/3GP9xj/cY/3GI/3GP9xiP9xiP9xiP9xiP9xiP9xiIN7u1uURKiIiIiIiIiIiIiIiIiIiIiIiHH/iIiIiIiIcf+IiIiIcf+IiIcf+IiIcf+IiHH/iIhx/4iHH/iIcf+Ihx/4hx/4hx/4hx/4hx/4OiAYt9/n/3H/cf9x/3GP9x/3H/cf9xj/cf9x/3GP9x/3GP9x/3GP9x/3GP9x/3GP9xj/cY/3GP9xj/cY/3GP9xj/cYj/cY/3GIMfmYvwZniIiIiIiIiIiIiIiIiIiHH/iIiIiIiHH/iIiIhx/4iIiHH/iIiHH/iCr3MBpwjP7/cY/3GP9xj/cY/3GP9xj/cYj/cY/3GI/3GI/3GP9xiP9xiI/3GI/3E+8ymyDNaIiIhx/4iIiIiHH/iIiIhx/4iIhx/4iIcf9NXPw6MIhx/4hx/4iHH/iHH/iHH/iHH/iHH/hx/4hx/4cf85Tc24sjL/cYj/cY/3GI/3GI/3GIj/cYj/cYiP9xiI/3GIj/cYiI/3GIiI/3E8nHq0Y4WHH/iIcf+Ihx/4iHH/iHH/iIcf+Icf+Icf+HH/iHH/g7OXu2xoSP9xj/cf9xj/cY/3GP9xj/cYj/cY/3GP9xiP9xj/cYj/cYgiKJ5aDnYacY/3H/cf9x/3GP9x/3H/cY/3H/cY/3H/cY/3GP9x/3GP9xj/cY/3H/cY/3GP8mW20aukkucf9xj/cf9x/3GP9x/3H/cY/3H/cY/3H/cY/3GP9xj/cf9xj/cY/3GP89OI60x3GIiIhx/4iIiHH/iIhx/4iIcf+IiHH/iIcf+IhxLYW8GjekPoiIiIcf+IiIiIcf+IiIhx/4iIhx/4iIcf+IiHH/iIcf+Ihx/4hx/4iHH/iHEluS0atG0uiIiIcf+IiIcf+IiHH/iIhx/4iHH/iIcf+Ihx/4hx/ypnIBp5jf7/cYj/cY/3GI/3GI/3GIj/cYj/cYiP9xiI/3GIiP9xiI/3GIiI/3GIiIj/cYiIg/frWxgUqIiIiIiHH/iIiIhx/4iIiHH/iIiHH/iIcf8/kt2ybSL/cY/3H/cY/3H/cY/3GP9x/3GP9xj/cY/3GP9xj/cY/3GI/3GP9xj/cYj/cYj/cYj/cYj/cYj/cT8rKLHU14iIiHH/iIiIiIiIiIcf+IiIiIhx/4iIiHH/iIiHH/iIiHH/iIcf+IiHH/iIcf+Icf+Ihx/4hx/4OBSJuet2/3H/cf9x/3GP9x/3H/cY/3H/cY/3H/cY/3H/cY/3H/cY/3GP9xj/cY/3H/cY/3GI/3GP9xj/cY/3GI/3GP9xiP9xiP9xiP9xiP80Scm9tjaIiIiIcf+IiIiIhx/4iIiHH/iIiHH/iIhx/4iIcf+Ihx/4iHH/iIcf+Icf+Icf+Icf8xmCm/Z9Zx/3H/cf9xj/cf9x/3GP9x/3H/cY/3H/cY/3H/cY/3GP9x/3GP9xj/cY/3GP9xj/cY/3GP9xj/cYj/cY/3GI/3GP9xiP9xiP9xiI/3GI/3GIj/cYiP8y0+i/LBeHH/iIiIiHH/iIiIhx/4iIhx/4iIcf+IiHH/iIhx/4iHH/iHH/iIcf+Icf+Icf+Icf+HH/iHH/iHH/hx/4cf+HH/hx/4cf8/CIiy93eP9x/3GP9x/3GP9xj/cY/3H/cY/3GP9xj/cY/3GP9xiP9xj/cY/3GI/3GI/3GP9xiP9xiP9xiI/3GI/3GIj/cYiP9xiD1A17O/KIiIiIiIiHH/iIiIiHH/iIiHH/iIiHH/iIhx/4iIcf+Ihx/4iHH/iIcf+Icf+Icf+Icf+Icf+HH/iHH/hx/4hx/4cf+HH/hx/4cf+HH/hx/4MmWJv5p2/3GP9xj/cY/3GP9xj/cY/3GI/3GP9xiP9xj/cYj/cYj/cYj/cYiP9xiP9xiI/3GIj/cYiI/3GIiP9xiIiP9xiIiI/z6kd7NbiIcf+IiIhx/4iIcf+IiIcf+Ihx/4iHH/iIcf+Ihx/4hx/4hx/4hx/4hx/4hx/4cf+Icf+HH/hx/4MsC6vz9Fj/cY/3GP9xj/cY/3GP9xj/cYj/cY/3GI/3GP9xiP9xiP9xiP9xiP9xiI/3GI/3GIj/cYiI/3GIiP9xiIMQ/asAEl/4iIcf+Ihx/4iHH/iHH/iHH/iHH/iHH/iHH/iHH/hx/4hx/4cf+HH/hx/4cf+HE0NLm7y0Zx/3GP9xj/cY/3GP9xj/cY/3GP9xiP9xj/cY/3GI/3GI/3GI/3GI/3GI/3GIj/cYiP9xiI/3GIj/cYiI/3GIiI/3GIgxefm/hgaHH/iIcf+IiHH/iHH/iIcf+Icf+Icf+Icf+Icf+Icf+HH/hx/4hx/zforbkXUnGI/3GI/3GP9xiP9xiI/3GI/3GIj/cYiP9xiI/3GIiP9xiIiP9xP4+GsXB5iIhx/4iIiIiIcf+IiIiHH/iIiHH/iIhx/4hPAawv5f+Ihx/4iHH/iHH/iHH/iHH/iHH/iHH/iHH/hx/4cf+Icf+HH/hx/4cf+HH/hx/4cf+HH/cTyqRrNVuXH/cf9xj/cf9xj/cf9xj/cf9xj/cf9xj/cY/3GP9xj/cf9xj/cUUYvL50j/cYj/cY/3GI/3GI/3GI/3GI/3GI/3GIj/cYiP9xiI/3GIiP9xiINgE/u/7A/4cf+Icf+HH/hx/4cf+HH/hx/3H/hx/4cf9x/4cf+HH/cf+HH/cf9x/4cf9x/3H/hx/3H/cf9x/3H/hx/3H/cSRPvhrLBB5x/3H/cf+HH/cf+HH/cf9x/3H/hx/3H/cf9x/3H/cf9x/3H/cf9x/3H/cf9xPo98snCD/3GIiIiIiP9xiIiIiIiIiIiIiIiIiIiIiIiIiIg88C21D9L/hx/3H/cf9x/4cf9x/3H/cf9x/3H/cf9x/3H/cf9x/3H/cf9x/3H/M/nnvgYYj/cYiP9xiI/3GIj/cYiI/3GIiP9xiIiI/3GIhLNuxckYiP9xiIiIiIiIiIiIiIiIiIiIiIiIiIiIiIiIiIhx/4gsRDJKa7zbiIiIiIiHH/iIiIiIhx/4iIiIcf+IiIcf82+fq6BgVx/3H/cf9x/3H/cf9x/3H/cf9x/3GP9x/3H/cf9x/3GP9x/3H/cY/z3S9LQtC4/3GI/3GI/3GI/3GIj/cYj/cYiP9xiIj/cYiI/3GDcMT7nzsHH/iHH/hx/4cf+HH/hx/4cf9x/4cf+HH/cf+HH/hx/3H/cf+HH/cf+HH/cf9x/3H/hx/3H/cf9xQh4s7h3/cf9x/3H/cf9x/3H/cf9x/3H/cf9x/3H/cY/3H/cf9x/3GP9x/3GP9xNXnVu4Yq/3GIj/cYiP9xiI/3GIiP9xiIj/cYiIj/cYiIiP9xiIiIiP9xOyrLtdU0iHH/hx/4hx/4cf+HH/iHH/hx/4cf+HH/cf+HH/hx/4cf9x/4cf+HH/cf+HH/cf9x/4cf9x/3H/hx/3E7+CK1B93/cf9x/3H/cf9x/3GP9x/3H/cf9xj/cf9xj/cf9xj/cf9xj/cY/3H/cThaBbil+v9xiI/3GIiP9xiI/3GIiI/3GIiI/3GIiIiP9xiIiIiIj/cYiIiINN8MvCDzhx/4cf+HH/hx/4cf+HH/cf+HH/hx/3H/hx/3H/hx/3H/hx/3H/hx/3H/cf9x/4cf9x/3H/cf9x/3H/cf9xMywqvdPViP9xiI/3GIiP9xiIj/cYiIiP9xiIiI/3GIiIiIj/cYiIiIiIiIiIiP9xiIiIiIiIiIhx/4iIiIiIiIPekrsxbUhx/3H/hx/3H/cf+HH/cf9x/3H/hx/3H/cf9x/3H/cf9x/3H/cf9x/3H/cf9x/3H/cf9x/3EsxQ0qU68tiIj/cYiIiIj/cYiIiIiIiIj/cYiIiDoOrrfxUf+HH/cf9x/4cf9x/3H/cf9x/4cf9x/3H/cf9x/3H/cf9x/3H/cf9x/3H/cYPvSMsgtziP9xiIiIiIiIiP9xiIiIiIiIiIiIiIiE0lTE2r/4iIiIiIiIiHH/iIiIiHH/iIiIcf+IiIMwGXvf5ohx/4cf9x/4cf9x/4cf9x/3H/hx/3H/cf9x/4cf9x/3H/cf9x/3H/cf9x/3H/cf9x/3H/TyVMLav/cf9x/3GP9x/3H/cY/3H/cf9xj/cf9xj/cf9xj/cf9xj/cY/3GP89Gne05YiI/3GIiIiI/3GIiIiIiI/3GIiIiIiIiIiIiIiIiIiIiIiIiIiIiHH/iIiIiIiHH/iIiIhx/4iIiHH/g3TjO5scxx/4hx/4hx/4cf+Icf+HH/hx/4hx/4cf+HH/hx/4cf+HH/cf+HH/hx/3H/hx/4cf9x/4cf9x/3H/hx/3H/cf+HH/cf9x/3H/cf8yhy2/eNKIiIj/cYiIiIj/cYiIiIiIiI/3GIiIiIiIiIiIg9inezdYiIcf+Icf+Icf+Icf+Icf+HH/iHH/hx/4cf+HH/iHH/hx/3H/hx/4cf+HH/hx/3H/hx/3H/hx/3H/hx/3H/hx/3H/cf9x/4cf9x/3H/cf9x/3H/cf9x/3H/cf9x/3H/cf9x/3H/cf9x/3H/cY/3H/cf9x/3GP9x/3GP9x/3GDgH87j4DIj/cY/3GI/3GIj/cYj/cYj/cYiP9xiI/3GIiP9xiIj/cYiIj/cYiIiP9xiIiIj/cYiIiIiIiP9xiIiIiIiIiIiIiIiIiIiIiIiIiIhx/4iIiIiIhx/4iIiIhx/4iIiHH/g4WfK5pg3/iHH/iHH/iHH/hx/4hx/4cf+Icf+HH/hx/4cf+HH/hx/4cf+HH/cf+HH/hx/3H/hx/3H/hx/3H/hx/3H/cf+HH/cf9x/3H/cf+HH/cf9x/zbDHLs844j/cYiIiP9xiIiIj/cYiIiIiP9xiIiIiIiIiIiIiIiIiIiIiIiIiIiIiIiIiIhx/4iIiIiHH/iIiIhx/4iIiHH/iIhx/4iIcf83YuK6nR3/iHH/iHH/hx/4cf+HH/iHH/hx/4cf9x/4cf+HH/hx/3H/hx/4cf9x/4cf9x/3H/hx/3H/cf+HH/cf9x/3H/hx/3H/cf9x/3H/cf9x/0s1TGyr/3H/cf9xj/cf9x/3H/cf9xj/cf9x/3GP9x/3GP9x/3GP9x/3GP9xj/cf9xj/cY/3GP9xj/cY/3GP9xhNmLw2dI/3GP9xiP9xiP9xiP9xiP9xiI/3GIj/cYiP9xiIj/cYiI/3GIiI/3GIiI/3GIiIiDq3I7ZI3IiIiIiIiIiIiHH/iIiIiIiIcf+IiIiIcf+IiIhx/4iIhx/4g8uae1Rlj/hx/3H/hx/3H/cf+HH/cf9x/3H/hx/3H/cf9x/3H/cf9x/3H/cf9x/3H/cf9x/3H/cf9x/3GP9x/3H/cf9xj/cf9xj/cf9x/3GP9x/3GP9xj/cf9xj/cY/3GP9xj/cY/3GP9xj/cY/3GI/3GP9xiP9xj/cYj/cTLcNL4jy4iI/3GIiIiIj/cYiIiIiIiIj/cYiIiIiIiIiIiIiIiIhx/4iIiIiIiIiHH/iIiIQ9bs4pH/iIiHH/iIhx/4iIcf+Ihx/4iHH/iIcf+Icf+IMAllsAeacf9x/3H/hx/3H/cf+HH/cf9x/3H/cf+HH/cf9x/3H/cf9x/3H/cf9x/3H/cY/3H/cf9x/3H/cY/3H/cf9xj/cf9xj/cf9xj/cf9xj/cf9xj/cTlPYrewnf9xiP9xj/cYj/cYj/cYj/cYiP9xiI/3GI/3GIiP9xgzx/O9OAyIiIiIiIj/cYiIiIiIcf+IiIiIiIiIiIiIcf+IiIiIhE/fzAIIiHH/iIiHH/iIhx/4iHH/iIcf+Ihx/4hx/4hx/4gxl+uweBT/cY/3H/cY/3GP9x/3GP9xj/cY/3GP9xj/cY/3GI/3GP9xgw9giwGfeIiIiIiIiIiIiIiIiIiIiIiIiIiDn19LcKC3H/iHH/iIcf+Icf+Icf+HH/iHH/hx/4hx/4cf+HH/hx/4hx/3H/hx/4cf+HH/hx/3H/hx/4cUyKjDdXcf+HH/cf9x/4cf9x/3H/cf+HH/cf9x/3H/cf9x/3H/cf9x/3H/cf9x/3H/cY/3H/cf9x/3GP9x/3H/cY/3H/cY/3E8CvKz9Q1xj/cYj/cY/3GI/3GI/3GI/3GI/3GI/3GIj/cYiP9xiI/3GIj/cYiEYO/K8QiI/3GIiIiP9xiIiIiIiI/3GIiIiIiIiIiIiIiIiIiIiIiIiIiIcTgGxbf5OnH/iIcf+Icf+HH/iHH/iHH/hx/4cf+HH/iHH/hx/4cf+EJsXPk6/4cf+HH/cf+HH/cf+HH/cf+HH/cf9x/4cf9x/3H/hx/3H/cf9x/3H/cf9x/3H/cf9x/3H/cf9x/3H/cf9x/3H/cY/3H/cf9x/3GP9x/3H/cY/3H/cY/3H/cY/3GP9x/zp/M7aAzHGI/3GI/3GI/3GIj/cYj/cYiP9xiIj/cYiEgXHI6OiIj/cYiIj/cYiIiP9xiIiIiI/3GIiIiIiIiIj/cYiIiIiIiIiIiIiIiHH/iIiIiIiIiIhx/4iIiIhx/4iIgx7hi/Eedx/4cf+HH/cf+HH/cf+HH/cf9x/4cf9x/3H/hx/3H/cf9x/3H/cf9x/3H/cf9x/3H/cf9x/3H/cf9x/3H/cf9xj/cf9x/3H/cY/3E6ZsW2mTqP9xiP9xiI/3GIj/cYiP9xiI/3GIiP9xiIiP9Dg3znyP9xiIiIj/cYiIiIiIj/cYiIiIiIiISGxciTqIiIiIiIiIiIiIiIiHH/iIiIiIiHH/iIiDH2sb8JTocf+IiHH/iIcf+Ihx/4hx/4hx/4iHH/iHH/g2FbK66k1x/4cf+HH/cf+HH/hx/3H/hx/3H/hx/3H/cf+HH/cf9x/3H/hx/3H/cf9x/3H/cf9x/3H/cf9x/3H/cf9x/3H/cf9xj/cf9x/3H/cY/3H/cf9xj/cf9xj/cf9xj/cf9xj/cY/3GP9x/3GP9xj/cY/3GP9xiP9xj/cY/3GDUFVLv6q4j/cYiIiP9xiIiIj/cYiIiIiI/3GIiIiIiIiIiIiIiIiIiIiIiIiIiIiIiIiIcf+IiIiIhx/4iIiIcf+IiIhx/4iIcf+IiHH/iIhx/zJaB76l+HH/hx/3H/hx/3H/cf9x/4cf9x/3H/cf9x/3H/cf9x/3H/cf9x/3H/cf9x/3H/cf9x/3GP9x/3H/cY/3H/cf9xj/cf9xj/cf9xj/cf9xj/cY/3H/cY/3GP9xj/cY/3GP9xiP9xj/cY/3GI/3GP9xiP9xiP9xiDYukrnRbXGIiI/3GIiI/3GIiIiP9xiIiIiIiP9xiIiIiIiIiIiIiIiIiIiIiIiIiIiIiIiHH/iIiIiIhx/4iIiIcf+IiIhx/4iIcf+IiHH/iIhx/4iHH/iIcf+Icf+DSqlLxVa3H/hx/3H/hx/3H/hx/3H/hx/3H/cf+HH/cf9x/3H/cf9x/4cf9x/3H/cf9x/3H/cf9x/3H/cY/3H/cf9x/3H/cY/3H/cf9xj/cf9x/3GP9x/3GP9xj/cf9xj/cY/3H/cY/3GP9xj/cY/3GP9xg7Xki1obeIiI/3GIiIiIiIiIiIiIiIiIiIhx/4iIiIiIiIhx/4iIiIhx/4iIiHH/iIiHH/iIhx/4iIcf+Ihx/4iHH/iIcf+Icf81V8W7qDpx/3H/cf+HH/cf9x/4cf9x/3H/cf9x/3H/cf9x/3H/cf9x/3H/cf9x/3H/cf9x/3H/cY/3H/cf9xj/cf9x/3GP9x/3GP9x/3GP9x/3GP9xj/cY/3GP9x/3GP9xiP9xj/cY/3GP9xiDJghr6feY/3GIiIiIiIj/cYiIiIiIiIiIiIiIiIiIiIiIcf+IiIiIiIiHH/iIiIiHH/iIiIcf+IiIcf+IiHH/iIhx/4iDuw+LZPB/9x/3H/cf9x/3H/cf9x/3H/cf9x/3H/cf9x/3GP9x/3H/cf9xj/cf9x/3GP9x/3GP9x/3GP9x/3GP9xj/cf9xj/cY/3GP9xj/cY/3GP9xiP9xPPl6tAaFiIiIiIiIiIiIiIcf+IiIiIhx/4iIiIcf+IiIcf+IiHH/iIhx/4iIcf+Icf+Ihx/4iHH/iHH/iHH/iHH/hx/4hx/4hx/4cf+HH/hx/4cf+INOVUvRqr/3H/hx/3H/cf9x/3H/cf9x/3H/cY/3H/cf9x/3H/cf9xj/cf9x/3GP9x/3GP9x/3H/cY/3GP9x/3GP9xj/cY/3GP9x/3GP9xiP9xj/cY/zB6erGVhYhx/4iIiIiIiIiIiIcf+IiIiIhx/4iIiHH/iIiIcf+IiHH/iIhx/4iHH/g81X21KoL/cf9xj/cY/3H/cY/3GP9xj/cY/3GP9xj/cY/3GP9xg6t3y2SIOIiIcf+IiIiIcf+IiIhx/4iIhx/4iIcf+Ihx/4iIcf+Icf+Ihx/zOvpr1QWYcf9x/3H/hx/3H/cf9x/3H/cf9x/3H/cf9x/3H/cf9x/3H/cf9x/3H/cTKVEb5q7v9xj/cf9xj/cf9xj/cY/3H/cY/3GP9xj/cY/3GP9xj/cY/3GDPhKL0e14iIiIiP9xiIiIiIiIiIiIiIiHH/iIiIg92fOzJgyHH/iIcf+Ihx/4iHH/iHH/iIcf+Icf+HH/iHExAcq//jX/cf9xj/cf9xj/cY/3H/cY/3GP9xj/cY/3GP9xj/cYj/cY/zK+Xr9BoYiIcf+IiHH/iIhx/4iIcf+Icf+Ihx/4iHH/iHH/g/MJyxz2Nx/3GP9xj/cY/3GP9xj/cY/3GP9xj/cY/3GI/3GP9xiP9xiP9xiP9xiP9xiP9xiI/3GIj/NOSZvRtmiIiIhx/4iIiHH/iIiHH/iIiHH/iIcf+Ihx/4iHH/iIcf+Icf85Wau4plT/cY/3H/cY/3H/cY/3GP9x/3GP9xj/cY/3GP9xj/cY/3GP9xiP9xj/cYj/cY/3GI/3GI/3GI/3GI/3GIj/cYiP9xiI/3GIj/cYiI/3GDtmx7WZOIiHH/iIiIiHH/iIiHH/iIiHH/iIhx/4iIcf+Ihx/4iHH/iHH/iIcf+Icf+Icf+HH/iHH/iHH/hx/4cf+IcTKFmb56Zv9xj/cf9xj/cY/3H/cY/3GP9xj/cY/3GP9xj/cYj/cY/3GP9xiP9xiP9xiP9xiP9xiP9xiP9xiI/3GIj/cYiP9xiIj/cYiIj/cYiIj/cYiIg0oOW8Xxpx/4iIiIiIcf+IiIiHH/iIiHH/iIhx/4iIcf+IiHH/iIcf+Icf+Ihx/4hx/4hx/4hx/4hx/4cf+Icf+HH/hx/4hx/4cf+HH/hx/4cf9x/4cf+HH/hx/3H/gzHwa+4Pn/cY/3H/cY/3H/cY/3H/cY/3GP9x/3GP9xj/cY/3GP9xj/cY/3GP9xiP9xj/cYj/cY/3GI/3GI/3GI/3GIj/cYj/cYiP9xiIj/cYiP9xiIj/cYiIiP9xiIiINeDlux8aiIiIcf+IiIiIcf+IiIhx/4iIhx/4iIcf+IiHH/iIcf+Ihx/4iHH/iHH/iHH/iHH/iHH/iHH/hx/4hx/4cf+HH/iHH/hx/4cf+Dm8CLhD9/9xj/cf9xj/cf9xj/cY/3H/cY/3GP9xj/cY/3GP9xj/cY/3GI/3GP9xiP9xj/cYj/cYj/cYj/cYj/cYiP9xiI/3GIj/cYiI/3GIiP9xiIj/cYPxmXseZoiIiIhx/4iIiHH/iIiHH/iIhx/4iHH/iIhx/4hx/4iHH/iHH/iHH/iHH/iHH/iHH/hx/4hx/4cf+HH/hx/4cf+HH/hx/4cf+HH/g9NCi0y9f/cY/3H/cY/3GP9xj/cf9xj/cYj/cY/3GP9xj/cYj/cY/3GI/3GP9xiP9xiP9xiI/3GI/3GIj/cYiP9xiIj/cYiI/3GIiDU4mLvHZ4cf+IiIhx/4iIcf+IiHH/iIhx/4iHH/iIcf+Icf+Ihx/4hx/4hx/4cf+Icf+Icf+HH/hx/4cf+Icf+HH/hx/4cf9x/4cf+HH/hx/3E9JeKy2h1x/3H/cf9x/3H/cf9x/3H/cf9x/3H/cf9xj/cf9x/3H/cY/3H/cf9xj/RF4s2h3/cf9xj/cf9xj/cY/3GP9xj/cf9xj/cY/3GI/3GP9xj/cYj/cY/3GI/3GP9xiP9xiP9xiI/3GI/3GIj/cYiP9xiIj/cTw14rTKHYiIiI/3GIiIiIiIiIiIiIiIiIiIiIiIiIiIhx/4iIiIiIhPdUwYq4iIcf+IiIhx/4iIhx/4iIcf+Ihx/4iIcf+Icf+Ihx/4hx/4hx/4hx/4hx/4hx/4cf+Icf+HE6GvS25Qv/cf+HH/cf9x/3H/cf9x/3H/cf9x/3H/cY/3H/cf9x/3H/cY/3H/cf9x/3GP9x/3GP9x/3GP9x/3GP9xj/cf9xj/cY/3GP9xj/cY/3GP9xiP9xj/cY/3GI/3GI/3GP9xiP9xiI/3GI/3GIj/cYj/cYiI/3GIj/cYiIj/cYPN+StCBtiIiIj/cYiIiIiIiIiIiIiIiIiIhx/4iIgzxLS9O0uIhx/4hx/4iHH/iHH/iHH/hx/4hx/4hx/4cf+Icf+HH/hx/4cf+HH/OJzyuWMN/4cf9x/3H/cf9x/4cf9x/3H/cf9x/3H/cf9x/3H/cf9x/3GP9x/3H/cf9x/3GDEiQ7/dvI/3GP9xj/cY/3GP9xiP9xj/cYj/cYj/cYj/cYj/cYj/cYj/cYiP9xiI/3GIiP9xiIj/cYiIj/cYiDn/krcAbYiIiIiIiIiIiIiIiIiIiIiIiIiHH/iIiIiIiD89w7HCPIcf+Icf+Ihx/4hx/4hx/4cf+Icf+Icf+HH/hx/4hx/4cf+HH/hx/zNiK76d1I/3GI/3GP9xj/cYj/cYj/cY/3GI/3GI/3GIj/cYj/cYiP9xiI/3GIiP9xiIj/cYiI/0/u/CEQiI/3GIiIiIiI/3GIiIiIiIiIiIiIiIiIiIMbSGv0t5iIcf+Icf+Icf+Icf+Icf+Icf+HH/iHH/hx/4cf+HH/hx/4cf+HH/hx/4cf9x/4cf+HH/cf+HH/cf+HH/cf+HH/cf9x/4cf9x/3H/cf9x/3H/hx/3H/cf9x/3H/cf9x/3H/cf9xj/cTNFtLy6S3GP9xiP9xj/cYj/cY/3GI/3GI/3GI/3GI/3GI/3GIj/cYiP9xiI/3GIiP9xiIj/cYiIj/cYiIiI/3GIiIiI/3GIiIiIiIiIiP9xiIiIiIiIiIiIiIiHH/iIg8jMS0cztx/4iHH/iHH/iIcf+Icf+Icf+Icf+HH/iHH/hx/4hx/z9nsrGYTXH/hx/3H/hx/3H/cf+HH/cf9x/3H/hx/3H/cf9x/3H/cf9x/3H/cf9x/3H/cf9x/3H/cTZYmrqnZYiIiP9xiIiI/3GIiIiI/3GIiIiIiIiIiP9xiIPw5msfGZiIcf+Ihx/4iHH/iIcf+Icf+Icf+Icf+Icf+Icf+Icf+HH/hx/4hx/4cf+HH/hx/4cf+HE60Lm1L0Zxj/cY/3GP9xj/cY/3GP9xj/cYj/cY/3GI/3GI/3GI/3GI/3GI/3GIj/cYj/cYiP9xiIj/cYiI/3GIiI/3GIiI/3GIiIiI/3GIiIiIiI/3GIiIiIOy05tdLGiHH/iHH/hx/4hx/4cf+Icf+HH/hx/4hx/4cf+HH/cf+HH/hx/4cf9x/4cf+DPFzL46M/9xiI/3GIj/cYiP9xiI/3GIiP9xiIiP9xiIiI/zxpmrWWZYiHH/iIcf+Icf+Icf+Icf+Icf+Icf+HH/iHH/hx/4cf+HH/hx/4cf+HH/hx/4cf+HH/cf+HH/hx/3H/hx/zzelLUha/9x/3H/cY/3H/cY/3H/cf9xj/cf9xj/cY/3H/cY/3GP9xj/cY/3GP9xj/cY/3GED37AGBiP9xiP9xiP9xiP9xiP9xiP9xiI/3GIj/cYiI/3GIiP9xiIiP9xiIiI/3GIiIiDvhubUeRocf+Ihx/4iHH/iHH/iHH/iHH/iHH/hx/4hx/4cf+Icf+HH/hx/4cf+HH/hx/4cf9x/4cf+HH/cf+HH/hx/3H/hx/3H/MfqZvwVmcY/3GI/3GP9xiP9xiP9xiI/3GI/3GIj/cYiP9xiI/3GIiP9xiIiP9xiIiP9xiIiIj/cYPo3EsnI7iIiIhx/4iIiIiHH/iIiIhx/4iIhx/4g5kaG4bl7/iIcf+Icf+Ihx/4hx/4cf+Icf+Icf+HH/iHH/hx/4cf+HH/hx/4cf+HH/hx/4cf9x/4cf+HH/cf+HH/cf+HH/cf9x/4cf9x/3Ezycm9Njb/cYj/cYiP9xiP9xiP9xiI/3GIj/cYiI/3GIiP9xiIiP9xiIiI/3GIiIiI/3GD3W+7MpBHH/iHH/hx/4cf+Icf+HH/hx/4cf+HH/hx/3H/hx/4cf9x/4cf+HH/cf+HH/cf9x/4cf9x/3E0DD2888KIiI/3GIiI/3GIiIj/cYiIiIiP9xiIiIiIiIiIiI/3GIiIiIiIiIiD+J+LF2B3H/hx/4hx/4cf+HH/hx/4cf+HH/cf+HH/hx/4cf9x/4cf9x/4cf9x/4MfFzvw6Mcf9xj/cf9x/3H/cY/3H/cf9xj/cf9x/3GP9x/3GP9xj/cf9xg5l7O2aExxiP9xiI/3GI/3GIj/cYiP9xiI/3GIiP9xiIiP9xiIiP9xiDICc779jIiIiIiIiIiIiIiIiIiHH/iIiIiIhx/4g1ghe7feiHH/hx/4cf+HH/hx/3H/hx/4cf9x/4cf9x/4cf9x/4cf9x/zDW4rA5HXH/cf9x/3H/cY/3H/cf9x/3GP9x/3H/cY/3H/cY/3H/cY/3H/cY/3GP9xj/cTsDRLX8u4j/cYj/cYiI/3GIj/cYiI/3GIiI/3GIiIj/cTZZzLumM/+HH/iHH/hx/4cf+Icf+HH/hx/4cf+HH/hx/3H/hx/4cf9x/4cf+HH/cf+HH/cf9x/4cTj7JLgE2/9x/3H/cY/3H/cY/3H/cY/3H/cY/3H/cY/3GP9xj/cY/3GP9xj/cS2gzaqF8yWP9xiI/3GIiP9xiIiP9xiIiI/3GIiIiP9xiIiIiIiP9xiIiIiIIBwPGh8/DoiIiIj/cYiIiIiIiP9xiIiIiIiIiIgnMyQqvM29/4iIiIiIcf+IiIiHH/iIiIcf+IiHH/g/0U6xLrFx/3GP9x/3GP9x/3GP9xj/cf9xj/cY/3GP9xj/cY/3GI/zA9+rHSBYiIiIiHH/iIiIiIiIcf+IiIiIcf+IiIMOQasCvlcf9x/3H/cf+HH/cf9x/3H/cf9x/3H/cf9x/3H/cf9x/3H/cf9x/3GP9x/3H/cf9xj/cf9x/3GP9x/3GP9x/3GP9x/3GP8ymYm/ZnaIiIiIiP9xiIiIiIiIiIiIiIiIiIiIiIiIiIcf+IiIiIiIcf+IiIiIcf+IiIhx/4g4yYm4NnZx/3H/hx/3H/cf9x/3H/cf+HH/cf9x/3H/cf9x/3GP9x/3H/cf9x/3H/cf9xj/cf9x/3GP9x/3GP9x/3GP9x/3E997yzCEOIiIiIiIiIiIiIiIiIhx/4iIiIiHH/iIiIhx/4iIiHH/iDWie7xdhP9x/3H/cf9xj/cf9x/3H/cf9x/3GP9x/3H/cY/3H/cf9xj/cf9xj/cf9xj/cY/3H/cY/3GP9xj/cTVrXbuUooiIiIiHH/iIiIiHH/iIiIcf+IiIcf+IiHH/iIcf+Ig7Fhu16eRx/3GP9x/3H/cf9xj/cf9x/3GP9x/3GP9x/3GP9x/3GP9x/3GP9xgwcNuwnySIiIiIiIiIcf+IiIiIiIiIhx/4iIiEVUfLq4iIcf+IiIcf+IiIcf+Ihx/4iIcf+Icf+Ihx/4JnUbOsiuTI/3GIiIiIiIhx/4iIiIiIiIiIiIcf+IiIiIhx/4iIiIKBu8Gp5EPoiIiIiIiIiIiIiIiIiIiIiIcf+IiIiIhx/4iIiIcf+IiIcf+IiIcf+IiHH/iIcf+Ihx/4iHH/iHH/iHH/iHH/iHH/iHH/hx/4gzDIW983px/4cf9x/3H/cf9x/3H/cf9x/3H/cf9x/3H/cY/3H/cf9x/3H/cY/3H/cf85IAK33/1x/3GP9xj/cY/3GP9xiP9xj/cY/3GI/3GP9xiP9xiP9xiP9xiP88zIy1M3OIiHH/iIhx/4iIcf+Ihx/4iHH/iHH/iHH/iHH/iHH/iHH/g7zVa1Mqlx/3H/cf9x/3H/hxj/cf9x/3H/cf9x/3H/cf9x/3GP9x/3H/cY/3H/cf9xj/cf9xj/cY/3H/cY/3GP9x/3GP9xj/cY/3GP9xj/cYj/cYPUEKs771iIiIiIiIiIiHH/iIiIiIiIcf+IiIiIcf+IiIhx/4iIhx/4iINxPauewlcf9x/3H/cf9x/3GP9x/3H/cf9x/3H/cY/3H/cf9xj/cf9xj/cf9xj/cf9xj/cf9xj/cY/3GP9xj/cY/3GP9xj/cY/3GP9xj/cYj/cTxNibSydoiIiIiIiIiIiIiIcf+IiIiIiHH/iIiIhx/4iIhx/4iIhxP7PbsUwk/3H/cf9x/3H/cY/3H/cf9x/3GP9x/3H/cY/3H/cY/3H/cY/3GP9x/3GP9xj/cY/3GP9xj/cYMl9avqCliIiIiIiIcf+IiIiIiIiIiIhx/4iIiIiHH/iIiIcf+IiIcf+IiIcf+Ihx/4gwdaqxmlX/cf9x/3H/cf9x/3H/cf9xj/cf9x/3GP9x/3H/cY/3H/cY/3H/cY/3GP9x/3GP9xj/cY/3GP9xj/cY/3GP9xj/cYj/cY/3GI/zjpGrkW5YiIiIiIiIhx/4iIiIiIcf+IiIiHH/iIiHH/iD0turTSRf9x/3H/cf9x/3H/cf9x/3H/cY/3H/cf9x/3H/cf9xj/cf9x/3GP9x/3GP9x/3GP9x/3GP9xj/cf83V666qFGIiHH/iIiIiHH/iIiIcf+IiIcf+IiHH/iIcf892x6zJOFxj/cf9xj/cY/3GP9x/3GP9xj/cY/3GI/3GP9xj/cY/3GI/z+garJflYiIhx/4iIiIiIiIcf+IiIiHH/iIiIcf+IiIcf+IiHH/iDsrsrXUTYcf+Icf+HH/hx/4hx/4cf+HH/hx/4cf+HH/hx/4cTL8g70DfIcf9x/3H/cf9x/3H/cf9x/3H/cY/3H/cf9x/3H/cY/3H/cf9xj/cf9x/3GP9x/3GP9xj/cf9xj/cY/3H/cY/3GP9xj/Mm5Tv5Gsj/cYj/cYiP9xiIj/cYiI/3GIiP9xiIiP9xiCch9Bqd4L5x/3H/cf9x/3H/cf9x/3GP9x/3H/cf9xj/cf9xj/cf9x/3GP9xj/cf834Z66HmGIiHH/iIiIiIhx/4iIiIcf+IiIcf+IiIcf+IiHH/iIcf+Ihx/4iHH/iHE52xq3JOX/cf9x/3GP9x/3H/cY/3H/cf9xj/cf9xj/cf9xj/cf9xj/cY/3GP9xj/cY/3GP9xj/cY/3E/Jg2x2fKIiIiIhx/4iIiHH/iIiHH/iIiHH/iIcf+IiHH/iIcf+Icf+IhxNQDLu/80/3H/cY/3H/cY/3H/cY/3GP9x/3GP9xj/cY/3GP9xj/cY/3GI/3GP9xiP9xj/cYj/cYj/cYj/cTWMGrtz5YiIiIiIcf+IiIiHH/iIiIcf+IiHH/iIhx/4iIcf+Ihx/4iHH/iHH/iHH/iHH/iHH/iHH/iDNAmL6/Z/9x/3H/cY/3H/cf9xj/cf9x/3GP9x/3GP9x/3GP9xj/cf9xj/cY/3GP9xj/cY/3GP9xj/cYj/cY/3GI/3GP9xiP9xiP9xiP9xiP9xgySnq+tYWIiIiHH/iIiIcf+IiIcf+IiHH/iIhx/4iHH/iIcf+Icf+Ihx/4hx/4hx/4hx/4cf+Icf+HE4MZm4zmaP9x/3H/cY/3GP9x/3GP9xj/cf9xj/cY/3GP9xj/cY/3GI/3GP9xj/cYj/cYj/cY/3GI/3GI/3GIj/cTW6ertFhYiIiIcf+IiIhx/4iIhx/4iIcf+IiHH/iIcf+Ihx/4hx/4iHH/iHH/g6hwy3ePP/cf9xj/cY/3H/cY/3GP9xj/cY/3GP9xj/cYj/cY/3GI/3GP9xiP9xiP9xiP9xiP9xiI/zPf6r4gFXH/iIiIcf+IiIcf+IiHH/iIcf+Ihx/4iHH/iIcf+Icf+Icf+Icf+Icf+Icf+HH/hx/4hx/4cf+HH/hxOLp5uEWGj/cY/3H/cY/3GP9xj/cY/3GP9xj/cY/3GP9xiP9xj/cYj/cYj/cYj/cYj/cYj/cYj/cYiP9xiI/3GIiP9xiIj/cYiD3kObMbxoiHH/iIhx/4iIcf+IiHH/iIcf+Ihx/4hx/4iHH/iHH/iHH/hx/4hx/4cf+Icf+DJZDb+m8o/3GP9xiP9xiP9xj/cYj/cYj/cYiP9xiP9xiI/3GIj/cYiP9xiIj/cYgw77ewIEiIiHH/iIiIiHH/iIiHH/iIiHH/iIhx/4iHH/iIcf+Ihx/4iHH/iHH/iHH/iHH/iHH/PkLKs701/3H/cY/3H/cY/3GP9xj/cf9xj/cY/3GP9xj/cYj/cY/3GP9xiP9xj/cYj/cYj/cYj/cYj/cYiP9xiI/3GIj/cYiP9xiIj/cYiIj/cT+H17F4KIiIiIhx/4iIhx/4iIhx/4iIcf+Ihx/4iHH/iIcf+Ihx/4hx/4hx/4hx/4hx/4cf+Icf+HH/NDcJvMj2cY/3H/cf9xj/cf9xj/cY/3H/cY/3GP9xj/cf9xj/cYj/cY/3GP9xj/cYj/cY/3GI/3GP9xiP9xiP9xiI/3GI/3GIj/cYiP9xiIj/cYOLH6uE4FiIhx/4iHH/iIhx/4hx/4iHH/iHH/iHH/iHH/iHH/iHEwKgyw5fP/cY/3GP9xj/cY/3GP9xiP9xj/cY/3GI/3GI/3GP9xiP9xiI/3GI/3GIj/cYj/cYiI/3GIj/cYiIj/cYiIj/cYiIiDGiyb9dNnH/iIhx/4iHH/iHH/iIcf+Icf+Icf+HH/iHH/iHH/hx/4cf+Icf+HH/g8lMu1azT/cY/3GP9xiP9xj/cYj/cYj/cYj/cYj/cYj/cYj/cYiP9xiI/3GIiP9xiIj/cYiIN4ZquXmViHH/iIcf+Ihx/4iHH/iIcf+Icf+Icf+Icf+Icf+HH/iHH/hx/4cf+Icf+HH/hx/4cf+HH/cf+HH/PJrZtWUm/3GP9xj/cY/3GI/3GP9xiP9xj/cYj/cYj/cYj/cYj/cYiP9xiP9xiI/3GIiP9xiIMnsMvoTziHH/iIcf+Ihx/4hx/4hx/4hx/4hx/4cf+Icf+HH/hx/4cf+Icf+HH/g8/Nu1AySP9xiP9xj/cYj/cYj/cYj/cYj/cYj/cYiP9xiI/3GIj/cYiP9xMo+svnBTcf+Ihx/4hx/4hx/4hx/4hx/4hx/4cf+Icf+HH/hx/4cf+HH/hx/4cf+HH/hxJArwGs9Q/oiP9xiIiIj/cYiIiIiIj/cYiIiD5/SbKAtnH/iHH/iHH/hx/4hx/4cf+Icf+HH/hx/4cf+HH/hx/4cTXIzbs3Mv9xiP9xiI/3GIj/cYiP9xiIj/cYiI/3GIiI/3GIMw0MvfLzcf+Icf+Icf+Icf+HH/iHH/hx/4hx/4cf+HH/hx/4cf+HE06ju7FcRxj/cY/3GI/3GP9xiP9xiP9xiP9xiP9xiP9xiI/3GI/3GIiP9xiI/3GIiP9xiIMys7vdTEiIcf+Ihx/4iHH/iHH/iHH/iHH/iHH/hx/4hx/4cf+HH/iHH/hx/4cf+HH/hx/4cf9x/4cf+HH/L6XHWkWjioiIiIiIiIiIiIiIiIiIiIiIcf+IiIiIhxMox2vXOJhx/4cf+HH/iHH/hx/4cf9x/4cf+HH/hx/3H/hx/4cf9x/z13crSIjf9x/3H/cf9x/3H/cf9xj/cf9x/3H/cf9x/3GP9x/3H/cY/3H/MtLGvy05/3GIj/cYiP9xiIj/cYiI/3GIiI/3GIiIiP9xiIiIiI/3GIiIiIiIiIiIj/cYiDxkKrSb1XH/hx/4cf+HH/hx/4cf+HH/hx/4cf+HH/cf+HH/hx/3H/hx/3H/hx/3H/cf+HH/cf9x/3H/hx/3H/cf9x/3H/cTKkKr5b1Yj/cYiP9xiIj/cYiI/3GIiI/3GIiIj/cYiIiIj/cYiIiIiIiI/3GIiIiIiIKnttOohJLP9xiI/3GIiP9xiIj/cYiIj/cYiIiI/3GIiIiI/3GIiIiIiIiIg2tSq6StWIcf+HH/iHH/hx/4cf+HH/iHH/hx/3H/hx/4cf+HH/hx/3H/hx/3H/hx/3H/gx4h2wLeKI/3GIiP9xiIj/cYiIj/cYiIiP9xiIiIiP9xJrr7GrRQTv9xiP9xiI/3GI/3GIj/cYiP9xiIj/cYiI/3GIiIJTlnGrxpjnGP9x/3H/cY/3H/cf9xj/cf9xj/cY/3H/cY/3GP9xj/cf9xgrxvYqU5CdcYiP9xiIiP9xiIiP9xiIiI/3GIiIiI/3GIiIiIiIiIj/cYiIiIiIPVK5s61Gcf+HH/iHH/hx/4cf+HH/hx/4cf+HH/hx/3H/hx/4cf9x/4cf9x/4cf9x/4cf9x/3H/cf+HH/cf9x/3H/cf9x/4cf9x/3H/cf9x/3H/cf9xj/cf9x/3H/cf9x/3GP9x/zlDWLi8p4j/cYiI/3GIiP9xiIiI/3GIiIiI/3GIiIiIiI/3E13C27I9Jx/4cf9x/4cf+HH/hx/3H/hx/3H/hx/3H/hx/3H/cf+HH/cf9x/3H/hx/3H/cf9x/3H/cf9x/3H/cf9x/3H/cf9x/3H/cY/3H/cf9x/3GP9x/3H/cY/3H/cY/3H/cY/3H/KVZsOpqZPHH/hx/3H/cf+HH/cf9x/3H/hx/3H/cf9x/3H/cf9x/3H/cf9x/3H/cSmMskqHNNtx/3H/cf9x/3H/cf9x/3H/cY/3H/cf9x/3GP9x/3H/cY/3H/cS0DcTpfyOz/iIiIiIiHH/iIiIhx/4iIiHH/iIiHH/iIg3n6a5YFlx/4cf9x/4cf9x/4cf9x/4cf9x/3H/hx/3H/cf9x/3H/cf+HH/cf9x/3H/cf9x/3H/cY/3H/cf9x/3H/cf9xj/cf9x/3GP9x/3H/cY/3H/cY/3H/cY/3GP9x/3GP9xj/cTR/CLyA94iIiIj/cYiIiIiIiIiIiI/3GIiIiIiIhx/4iIiIiIiIiIiIcf+IiIiIhx/4iIiIcf+IiIcf+IiHH/iIhx/zt7Z7WEmHH/cf9x/4cf9x/3H/hx/3H/cf9x/3H/cf+HH/cf9x/3H/cf9x/3H/cY/3H/cf9x/3H/cf9xj/cf9x/3GP9x/3GP9x/3GP9x/3GP9x/3GP9xj/cY/3GP9x/3GI/3GP9xj/NLBJvU+2iIiIiIiIiIiIiIiIiIiIiHH/iIiIiIiHH/iIiIiHH/iIiHH/iIiHH/iIhx/4iHE1hPW6ewpx/4cf9x/4cf9x/4cf9x/4cf9x/3H/hx/3H/cf9x/3H/gyNqG+yV5x/3H/cY/3H/cf9x/3H/cY/3H/cf9xj/cf9xj/cf9xj/cY/3H/cY/3GP9xj/cf9xj/cYj/cY/3GP9xj/cYj/cY/3GI/zZmubuZRoiIiIcf+IiIiIiIiHH/iIiIiHH/iIiIcf+IiIcf+IiHH/iIhx/4iHE8ylq0NaX/cf9x/3H/cf9x/3H/cf9xj/cf9x/3GP9x/3H/cY/3H/cY/3GP9x/3GP9xj/cf9xj/cY/3GP9xj/cY/3GI/3GP9xOR1bt+KkiIiIiIhx/4iIiIiHH/iIiIhx/4iIhx/4iIcf+IiHH/iIcf+IhxOPdMtwizcY/3H/cf9xj/cY/3H/cY/3H/cY/3GP9xj/cY/3GP9xj/cT3BbbM+koiIiHH/iIiIhx/4iIhx/4iIhx/4iHH/iIhx/4iHH/g9Rdy0uiP/cY/3H/cY/3H/cY/3GP9xj/cY/3GP9xj/cY/3GP9xj/cYj/IL1tOjUpLP9xj/cf9x/3H/cf9xj/cf9x/3GP9x/3GP9x/3GP9x/3GP9xj/cY/3H/cYPemtsxZSiIiIiIhx/4iIiIhx/4iIiHH/iIhx/4iIcf88hdG0ei5x/4hx/4hx/4hx/4hx/4cf+Icf+HH/hx/4cf+HEglwgaB49+iIiIcf+IiIiIiHH/iIiIhx/4iIhx/4iIhx/4iIcf+Ihx/4iHH/iIcf+Ihx/zpXxbaoOocf9x/4cf9x/3H/cf+HH/cf9x/3H/cf9x/3H/cf9x/3H/cf9x/3H/cTHIQb43vnGP9x/3H/cY/3H/cY/3H/cY/3GP9x/3GP9xj/cY/3GP9xj/cY/3GP9xj/cYj/cY/3GI/3GI/3GP9xiI/3GI/3GI/3GIj/cYiP9xiIj/cYiIN1K2ua1JiIiHH/iIiIiIiHH/iIiIhx/4iIiHH/iIiHH/iIhx/4iHH/iIcf+Ihx/4iHH/iHH/iHH/iHH/iHH/hx/4hx/4cf+HH/iDj5xrgGOXH/cY/3H/cf9x/3H/cY/3H/cf9xj/cf9xj/cf9xj/cf9xj/cY/3H/cY/3GP9xj/cY/3GP9xj/cY/3GI/3GP9xiP9xj/cYj/cYj/cYj/cYg08+e8DBiIiHH/iIiIiIiIiIiHH/iIiIiIcf+IiIiHH/iIiHH/iIhx/4iIcf+Ihx/4iHH/iIcf+Icf+Icf+Icf+Icf+Icf+HH/iHH/hx/4cf+Icf+HH/hx/4cf9x/z859rLGCf9xj/cf9xj/cf9xj/cf9xj/cf9xj/cY/3H/cY/3GP9xj/cY/3GP9xiP9xj/cY/3GI/3GI/3GI/3GP9xiI/3GI/3GIj/NAplvfWaiIj/cYiIiIiIiIiIiIhx/4iIiIiIiIiIhx/4iIiIhx/4iIiIcf+IiIcf+IiHH/iIhx/4hPdxwYjoiHH/iIcf+Icf+Icf+Icf+Icf+Icf+HH/iHH/hx/4cf+HH/hx/4cf+HH/hx/4cf8/SNKyty3/cf+HH/cf9x/3H/cf9x/3H/cf9x/3H/cf9x/3H/cY/3H/cf9x/3E2W3y6pIP/cYiIiIiIiIiIiIiIiIiIiIiIiDtJlbW2aohx/4iHH/iHH/iHH/iHH/hx/4hx/4hx/4cf+HH/hx/4hx/4cf9x/4cf+HH/hx/4cf9x/4cf9x/4cf9x/4Nkieu7dhiI/3GIiI/3GIiIiP9xiIiIiIiP9xiDCMErCD7YiIiIiIiIiIhx/4iIiIiIhx/4iIiIM4+BvXB+hx/4iIcf+Ihx/4iHH/iHH/iHH/iHH/iHH/iHH/iHFPdxwYjv+HH/iHH/hx/4cf+HH/hx/4cf+HH/cf+HH/hx/3H/hx/3H/g/APKy/w3/cf9x/3H/cf9x/3H/cY/3H/cf9x/3H/cY/3H/cY/3H/cf9xj/cf9xJREQGr7u/oiIhx/4iIiIcf+IiIcf+IiHH/iIhx/4iHH/MOGOsC5xcY/3GP9xj/cY/3GP9xj/cY/3GP9xiP9xj/cYj/cY/3GI/3GI/3E48Mu4DzSIiHH/iIiHH/iIiHH/iIhx/4iHH/iIcf+Ihx/4hx/4hx/4hx/4hxOCQ7t9vEcf9xj/cf9xj/cY/3H/cY/3GP9xj/cY/3GP9xj/cYj/cY/3GP9xiP9xiP9xiP9xiP9xiP9xiP9xiI/3GIj/cYiI/3GIj/cYiIj/cYiIj/cYiIiI/3GIiIiIiI/zNWVr6pqYiIhx/4iIhx/4iIcf+Ihx/4iHH/iIcf+Icf+Icf+Icf+Icf+Icf+Icf+HH/iHH/SJSshrWHH/hx/4cf+HH/cf+HH/hx/3H/hx/3H/hx/3H/hx/3H/cTiD5rh8GY/3GP9xj/cY/3GP9xj/cY/3GI/3GP9xiP9xj/cYj/cYj/cYj/cYiP9xiP9xiI/3GIiP9xNtbauykl/4iIcf+IiHH/iIcf+Ihx/4iHH/iHH/iHH/iHH/iDHAYb8/nocf+HH/hx/4cf+HH/hx/3H/hx/4cf9x/4cf+HH/cf+HH/cf9x/4cf9x/3H/hx/3H/cf9x/3H/cf9x/3H/hx/3H/cY/3H/cf9x/3H/cf9x/3H/cY/3H/cf9xj/cTDt4bAiHv9xj/cY/3GP9xj/cY/3GP9xiP9xj/cYj/cY/3GI/3GINBnSvOYtiP9xiIiP9xiIiI/3GIiIiI/3GIiIiIiIiI/3EwWHGwt46IiIiIiIcf+IiIiIiIiIcf+IiIiDL1hr8Kef+Icf+HH/hx/4cf+HH/hx/3H/hx/4cf9x/4cf9x/4cf9x/4cf9x/4cf9x/3H/cf+HH/cf9x/3H/cf9x/3H/cf9x/3H/cf9x/3H/cf9x/3H/cY/3H/cf9x/3GP9x/3H/cY/3H/cY/3H/cY/3GP9x/3GP9xj/cY/3GP9xj/cY/3GP9xj/cYj/cY/3GI/3GI/3GP9xiP9xiI/3GI/3GIj/cYiP9xiI/3E/xguxOfRx/4iIcf+IiHH/iIcf+Ihx/4hx/4hx/4hx/4hx/4hx/4hx/4cf+HH/iHH/hx/4cf+HExQ8u+vDRxj/cY/3GI/3GP9xiP9xiP9xiP9xiP9xiP9xiI/3GIj/cYiP9xiIj/cYiI/3GIg/VqmyqVb/iIhx/4iIcf+Ihx/4iHH/iHH/iIcf+Icf+Icf+Icf+Icf+HH/iHH/hx/4Og8btvDkcf9xj/cY/3GP9xj/cYj/cY/3GP9xiP9xiP9xj/cYj/cYj/cYiP9xiP9xiI/3GIj/cYiI/3GDH0m78LZIhx/4iHH/iIcf+Icf+Icf+Icf+Icf+Icf+Icf+HH/iHH/hx/4cf+HH/hx/4cf+HH/hx/4cf9x/4cf+HH/cf+HH/cf+DSvrL1QU/9xiIj/cYiP9xiIj/cYiI/3GIiIj/cYiIiI/3GIiIiINvAeug/hhx/4cf9x/4cf+HH/cf+HH/cf+HH/cf+HH/cf9x/4cf88ACu1/9T/cYiP9xiI/3GIj/cYiI/3GIiI/3GIiI/3GIiIiP9xiIiIiIj/cYiCVvQxq5C85x/3H/cY/3H/cf9x/3H/cY/3H/cf9xj/cf9xj/cf9xj/cf9xg2Hj264cKIiIiIiIiIhx/4iIiIiIhx/4iIiIcf+IiIcf+IiIcf88WvW0pQqHH/hx/4cf+HH/cf+HH/cf+HH/cf+HH/cf9x/4cf9x/3H/hxMxUyverN/3H/cf9x/3GP9x/3H/cf9xj/cf9x/3GP9x/3GP9x/3GP9xj/cTgL/bj0AoiIiIiIiHH/iIiIiHH/iIiIcf+IiIcf+IiHE66zy1FMNx/3GP9x/3H/cf9xj/cf9xj/cf9x/3GP9xj/cf9xj/cf9xj/cY/3GP9xj/cY/3GP9xj/cYj/cY/3GP9xiP9xiP9xiP9xiP9xiP9xiI/3GI/3GIiDa5ebpGhoiIiIcf+IiIhx/4iIhx/4iIcf+IiHH/iIPhOMsuxzcf9xj/cf9x/3GP9xj/cf9xj/cY/3H/cY/3GP9xj/cY/3GCV+chq4GN6HH/iHH/iHH/iHH/iHH/hx/4cf+Icf+HH/hx/4PaoRs1Xucf+HH/hx/3H/hx/3H/hx/3H/cf+HH/cf9x/4cf9x/3H/cf9x/04fLC4Ncf9x/3H/cf9x/3H/cf9x/3H/cf9x/3GP9x/3H/cf9xj/cf9xj/cf9xj/cf9xj/cf9xj/cY/3GP9xj/cf9xiP9xj/cY/3GP9xj/cYj/cYj/cYIWTeGgqyHv9xj/cf9xiP9xj/cY/3GP9xj/cYj/cYj/cY/3GI/3GI/3GIj/J2WiSsml24j/cYj/cYj/cYiP9xiI/3GIj/cYiI/3GIiP9xiIiP9xiIgrBq0ab5Uuj/cYj/cYiP9xiI/3GIj/cYiI/3GIiP9xiIiP9xiIiI/ytBcDqL6Pz/hx/4cf+HH/hx/3H/hx/4cf9x/4cf9x/4cf9x/4cf9x/ywT9xpuwI7/iIhx/4iIcf+IiHH/iIcf+Ihx/4hx/4gplwAaho/+/3GI/3GI/3GI/3GI/3GI/3GI/3GIj/cYiP9xMjpBvsW+/3GIiI/3GIiIiP9xiIiIiIj/cYiIiIiIiIgvWt0aKlIuiP9xiIiIj/cYiIiIj/cYiIiIiIiIiI/3GIiIiIiIiIiIgyBLu/+0T/hx/3H/hx/3H/hx/3H/hx/3H/hx/3H/cf9x/4cf9x/3H/cf9x/3H/cf9x/3H/NvbsuwkTiIiI/3GIiIiIiIj/cYiIiIiIiIiIiIiIiIiIg4Xwu4oPSHH/hx/4cf9x/4cf9x/4cf9x/4cf9x/3H/hx/3H/cf9x/3H/hx/3H/cf9x/3H/cf9x/3H/LfmbKlBmTf9xiI/3GIiP9xiIiP9xiIiP9xiIiIj/cYiIiIiP9xiIiIiIiIiIiIiIiIiIiIiIiIiIiIhMnYxGJ3H/iIiIiIcf+IiIiHH/iIiHH/iIiDP4Vb0Hqocf+HH/hx/3H/hx/4cf+HH/cf+HH/cf+HH/cf+HH/cf+HH/cf9x/3H/hx/3H/cf9x/3H/cf9x/3H/cf9x/3H/cf9x/3H/cf9x/3H/cY/3H/cf9x/3GP9x/3GDQY0bvnLnH/cY/3GP9xj/cYj/cY/3GP9xiP9xj/cYj/cYj/OHpBuYW+/3GIj/cYiI/3GIj/cYiIj/cYiIj/cYiIiI/3GIiIiIiP9xiIiIiIiIiIiIiIiIiIg4kiO4bdyIiIcf+IiIhx/4iIcf+IiHH/iIcf+Ihx/4NRfzu+gMcf+HH/hx/4cf+HH/cf+HH/cf+HH/hx/3H/cf+HH/cf9x/4cf9x/3H/cf+HH/cf9x/3H/cf9x/3H/cf9x/3H/cf9x/3GP9x/3H/cf9x/3GP9x/3H/cY/3H/cY/3H/cY/3H/cY/3GP9x/3GP9xgzqQm9VvaIiIj/cYiIiIiIiIiIiIiIiIiIiIiIiIhx/4iIiIiIiHH/O2EptZ7Wcf+HH/cf+HH/cf+HH/cf+HH/cf9x/4cf9x/3H/cf+HH/cf9x/3H/cf9x/3H/cf9x/3H/cf9x/3H/cY/3H/cf9x/3GP8+tc+zSjCIiIiIiIcf+IiIiIiHH/iIiIhx/4iIhxNpUquWrVcf+HH/cf9x/3H/cf9x/3H/cf9x/3H/cf9x/3H/cf9x/3GP9x/3E7Y6y0nFNxiIiIiIiIiIiIiIiIiIiIiIiIiIiIiIiHH/iIiIiIhx/4iIiIcf+IiIcf+IiIcf+IiHH/iIcf8zLJq902Vx/3GP9x/3H/cf9x/3H/cY/3H/cf9xj/cf9xj/cf9xj/cf9xj/cf9xj/cY/3GP9xj/cY/3GP9xj/cY/3GP9xiP9xj/cYj/cYj/cYj/cYj/cYj/Ou06txLFcf+IiIiIcf+IiIhx/4iIhx/4iIcf+IiHH/iIcf+Ihx/4hx/4iHH/iHH/iHH/iHH/hx/4Mwckvvjb/4cf9x/4cf9x/3H/cf+HH/cf9x/3H/cf9x/3H/cf9x/3H/cf9x/3H/cf9x/3H/cY/3H/cf9x/3GP9x/3GP9x/3H/cY/3GP9x/3GP9xg54I+3H3CIiHH/iIiIcf+IiIcf+IiIcf+Ihx/4iHH/iIcTwfGLTg5/9x/3H/cf+HH/cf9x/3H/cf9x/3H/cY/3H/cf9x/3H/cf9xj/cf9x/3GP9x/3H/cY/3H/cY/3GP9x/3GP9xj/MLo/slXA/4iIiIcf+IiIhx/4iIcf+IiHH/iIhx/4iHH/iIcf+Icf+Icf+Icf+Icf+Icf+IcT+WVLBpq4cf9x/3H/hx/3H/cf9x/3H/hx/3H/cf9x/3H/cf9x/3H/cf9x/3H/cY/3H/cf9x/3H/cY/3H/cf9xj/cf9xj/cf9xj/cf9xj/cY/3GP9x/3GP9xj/cY/3GP9xiP9xj/cY/3GI/3GP9xiP9xiP9xiP9xiDGRpb9uWoj/cYiIiIiIiIiIiIiIiIiIiIiIiHH/iIiIiIiIcf+IiIhJjlx3GoiIcf+IiHH/iIiHH/iIcf+Ihx/4iHH/iIcf+Icf+Icf+Icf+D2U5LNrG3H/hx/3H/cf+HH/cf9x/3H/cf+HH/cf9x/3H/cf9x/3H/cf9x/3GP9x/3H/cf9x/3GP9x/3H/cf9xj/cf9xj/cf9xj/cf9xj/cY/3GP9x/3GP9xj/cY/3GP9xiP9xj/cY/3GI/3GP9xiP9xiP9xiP9xiP834lO6HayI/3GIiIiP9xiIiIiIiP9xiIiIiIiIiIiIiIiIiIiIiIiIiIhx/4iIiIiIiHH/iIiDR7W72EpP+HH/cf9x/3H/cf9x/3H/cf9x/3H/cf9x/3H/cf9x/3GP9xMr8SvUDtcf9xj/cY/3GP9x/3GP9xj/cY/3GI/3GP9xj/cYj/cY/3GI/3EziPO9dwyIiP9xiIiIj/cYiIiIiP9xiIiIiIiIiIiIiIiIiIiIiIiIiIiIiIiIiIcf+IiIiIhx/4iDJ7ab+Elv+HH/cf+HH/cf9x/4cf9x/3H/cf+HH/cf9x/3H/cf9x/3H/cf9x/3H/cf9x/3H/cf9xMr9qvkCViI/3GIiIj/cYiIiIj/cYiIiIiIiP9xiINyE8ut7D/4cf+HH/hx/4cf+HH/cf+HH/hx/3H/hx/3H/hx/zNelL6ha/9x/3GP9x/3H/cY/3H/cY/3GP9x/3GP9xj/cf9xj/cY/3GC7uWToxGmyHH/hx/3H/hx/3H/hx/3H/hx/3H/cf+HH/cf9x/3H/hx/3H/cSX/QxqwC86Ihx/4iIiIiIhx/4iIiIhx/4iIhx/4iIhx/4iIPiTbstskcf9x/3H/cf9x/3GP9x/3H/cY/3H/cY/3H/cY/3H/cY/3H/cY/3GP9xj/cY/3E3d6a4iFlxiIiIj/cYiIiIj/cYiIiIiIiIj/cYiIiEJfLOoNiIiIiIiIiIiIcf+IiIiIiIiIcf+IiIiIcf+IiIhx/4iIhx/4iIcf+IiHH/iIcf+IhxP2JKsJ21cf9x/3GP9x/3H/cf9xj/cf9x/3GP9x/3H/cY/3H/cY/3GP9x/3GP9xj/cY/3GP9xj/cY/3GP9xj/cTvLhbU0eoj/cYiIiP9xiIiIiIj/cYiIiIiIiIPjwzs8PM/4iIiIiIcf+IiIhx/4iIiHH/iIhx/4iIcf+Ihx/4iHH/iIKqsOGnVPHnH/iIiIcf+IiIcf+IiHH/iIhx/4iHH/iIKDUQOqyu/P9xj/cY/3GP9xj/cY/3GP9xj/cY/3GI/3GP9xiP9xiP9xg727W1JEqIiIiIiIiP9xiIiIiIiIiIiIiIiIiINvIGug35hx/4hx/4iHH/iHH/hx/4hx/4hx/4cf+HH/hx/4hxNC1MvNKz/3GI/3GP9xiP9xiP9xj/cYj/cYiP9xiP9xiI/3GIj/cYiP9xiIj/cT8cCLHj94iIcf+IiIiHH/iIiIcf+IiHH/iIhx/4iIcf+DxmwrSZPYhx/4cf+HH/iHH/hx/4cf+HH/hx/3H/hx/4cf9x/4cf8yx7S/OEv/cf9x/3GP9x/3H/cY/3H/cf9xj/cf9xj/cY/3H/cY/3GP9x/3GDsXkrXobf9xiP9xiP9xiP9xiP9xiI/3GIj/cYiP9xiIj/cYiIj/cYiIj/cYiIiI/zf1RboKuohx/4iIiIiIcf+IiIiHH/iIiHH/iIiHH/iIcf+IiHH/iIcf+Icf+IOIQBuHv+cf+Icf+HH/iHH/hx/4cf+HH/iHH/hx/3H/hx/4cf+HH/hx/3E92+WzJBr/cY/3H/cf9xj/cf9xj/cf9xj/cY/3H/cY/3GP9xj/cY/3GP9xj/cY/3GP9xiP9xj/cYj/cYj/cYj/cYj/cYj/cYg5ehu3heRx/4iIiHH/iIiHH/iIhx/4iHH/iIcf+Ihx/4iHH/iHH/iHH/iHH/iHH/hDNdzsov+Icf+HH/hx/4cf+HH/cf+HH/hx/4cf9x/4cf9x/4cf9x/zB01bGbKo/3H/cY/3H/cY/3GP9x/3GP9xj/cY/3GP9xj/cY/3GI/3GP9xiP9xj/cYj/cYj/cYj/cYj/cYiDlMEbez7o/3GIiP9xiIiP9xiIiI/3GIiIiP9xiIiIgzqxa9VOlx/4iIiHH/iIhx/4iIcf+IiHH/iIcf+Ihx/4hx/4iHH/iHH/iHH/hx/4hx/4cf+Icf+HH/hx/4cf+HH/hx/4cf+HH/hx/4cf9x/4cf9x/4cf9x/4cf9x/zgYN7nnyP9xj/cY/3GP9xj/cY/3GI/3GP9xj/cYj/cYj/cY/3GI/3GIj/cYj/cYO/jbtQckiHH/iIiHH/iIcf+IiHH/iIcf+Icf+Ihx/4hx/4hx/4hx/4cf+IcSllyxp5o06IiHH/iIiHH/iIiHH/iIhx/4iHH/iIcf+Ihx/4hx/4hx/4hx/4hx/4hx/4Oh8qt+DV/3GP9x/3GP9x/3GP9xj/cf9xj/cY/3GP9xj/cY/3GP9xj/cYj/cY/3GI/3GI/3GP9xiP9xiI/3GI/3GDCAXLCPo4iHH/iIcf+IiHH/iIcf+Icf+Ihx/4hx/4hx/4hx/4hJbyyJDf+Icf+HH/hx/4cf+HH/hx/4cf+HH/hx/4cf9x/4cf+HH/cf8yKlS/1av/cY/3H/cf9x/3GP9x/3H/cY/3H/cY/3H/cY/3H/cY/3GP9xj/cf9xj/cY/3GP8y+DK/B82P9xiP9xiI/3GI/3GIj/cYiP9xiIj/cYiI/3GIiI/3GIiIMA9VsAGqiIiIiIiIcf+IiIiIcf+IiIhx/4iIg2IxS63OuHH/hx/4hx/4cf+HH/iHH/hx/4cf9x/4cf+HH/hx/3H/g3t0q6SLWI/3GP9xj/cYj/cYj/cYj/cYj/cYj/cYj/cYiP9xiI/3GIiP9xiI/3GIiI/3GIiIj/cYiIiIMJvzsHQMiIiIiIiIcf+IiIiIiIcf+IiIiHH/iIiIcf+IiIcf+IiHH/iIcf87jBG1c+6Icf+Ihx/4cf+Icf+Icf+HH/iHH/hx/4cf+HH/hx/4cf+HH/hx/3H/hx/4cf9x/4cf9x/4cf9x/4cf88GTK05s1x/3H/cf9x/3H/cf9xj/cf9x/3H/cf9xj/cf9x/3GP9x/3GP9x/3GP9x/3GP9xj/cY/3H/cY/3GP9xj/cYj/cY/3GP9xj/cYj/cYj/cY/3GI/3GI/3GIj/cYj/cYiP9xiI/3GIiP9xiIj/cYiIj/cYiIiI/3GIMnMUvozriIhx/4iIiIiIiIhx/4iIiIiHH/iIiIcf+Ig2y/O6NAxx/4cf+Icf+HH/hx/4hx/4cf+HH/hx/4cf+HH/cf+HH/hx/z2JtLN2S3H/cf9xj/cf9x/3H/cY/3H/cf9xj/cf9xj/cf9xj/cY/3H/cY/3GP9xj/cY/3GP9xj/cY/3GP9xj/cYOIfCuHg9iP9xiIj/cYiI/3GIiP9xiIiP9xiIiIj/cYiIiD/JArE2/YiIiIiIiIiIiIiIiIiIiHH/iIiIiIhx/4iIiIcf+IiIcf+IiIcf+IiHH/iIcf+Ihx/z7wUrMPrf+Icf+HH/hx/4hx/4cf+HH/hx/3H/hx/4cf+HH/cf+HH/cf+HH/cf+HH/cf+HH/cf9x/3H/hx/3H/cf9x/3H/cf9x/3H/OETjubsc/3GP9x/3GP9xj/cY/3GP9xj/cY/3GP9xj/cYj/cY/3GIPu+isRBdcYiI/3GIiP9xiIiP9xiIiI/3GIiIiI/3GIiIiIiIPknksrYbiIiIcf+IiIhx/4iIhx/4iIcf+IiHH/iIcf+DrptLYWS4cf+HH/cf+HH/hx/3H/hx/3H/hx/3H/cf+HH/cf9x/4cf9x/3H/cf854oy4HXOP9xiIiI/3GIiIj/cYiIiIiI/3GIiIiIiCvxECpg7v2P9xiIiIiIiIiP9xiIiIiIiIiIiIiIiIiIOBrfueUg/3H/cf9x/3GP9x/3H/cf9x/3GP9x/3H/cY/3H/cY/3H/cY/3H/cYOreltkha/3GIj/cYiP9xiIj/cYiIj/cYiIiP9xiIiIiP800IK9L32IiIiIiIiIiIiIhx/4iIiIiIiHH/iIiIiHH/iIiIcf+IiIcf82mJK6Z22Icf+Icf+Icf+HH/iHH/hx/4hx/4cf+HH/hx/4cf+HH/hx/3H/hx/4cf9xNArku/Ubcf9x/3H/cf9xj/cf9x/3GP9x/3GP9x/3GP9x/3GP9xj/cYNU5ju7Gc/3GI/3GI/3GIj/cYiP9xiI/3GIiP9xiIj/cYiIj/cYiIiP9xiIPpfysmgNiIiIiIiIiIiIhx/4iIiIiIiIcf+IiIOph1t2eK/4hx/4cf+Icf+HH/hx/4cf+HH/hx/4cf+HH/hx/3H/hx/4NhXjuuoccf9x/3H/cf9x/3H/cf9xj/cf9x/3H/cY/3H/cf9xj/cf9xj/cTCTdLB8i4/3GIj/cYj/cYiP9xiI/3GIj/cYiI/3GIiP9xiIiI/3GIiIj/cTLH1b44KoiIiIiHH/iIiIcf+IiIhx/4iIcf+IiHH/iIcf822TK6Js2Icf+HH/iHH/hx/4cf+Icf+HH/hx/4cf9x/4cf+HH/hx/zldf7iigIj/cYiIj/cYiIiP9xiIiIiI/3GIiIiIiIiIiDdZO7qmxP+Icf+HH/hx/4cf+HH/hx/3H/hx/4cf9x/4cf9x/4cf9x/4cT6JO7F2xHGI/3GI/3GIj/cYiP9xiI/3GIiP9xiIiP9xiIiP9xiIiIj/cYiDAcXbDzonH/hx/4hx/4cf9x/4cf+HH/hx/4cf9x/4cf9x/4cf9x/4cf9x/3E6QYu2vnT/cYj/cYiP9xiIj/cYiP9xiIiP9xiIiP9xiIiI/3GIiIiIj/cYiIiIiIiIgzoXi9XoeHH/iIcf+Icf+Icf+HH/iHH/iHH/hx/4cf+Icf+HH/hx/4cf+HH/cf+HH/hx/4cf9x/4OsDrtj8UcYj/cYj/cYiP9xiP9xiI/3GIiP9xiIj/cYiI/3GIiIj/cYiIiI/3GIiIiIiP9xiIiIg4ZTq4msVx/4cf+Icf+HH/iHH/hx/4cf+HH/hx/4cf+HH/hx/4cf9x/4cf9x/4cf9x/4cf9x/4cf9x/3H/hx/3H/cf9x/3H/hx/3H/cf9xMGv3sKQI/3GI/3GI/3GI/3GIj/cYj/cYiP9xiIj/cYiI/3GIiP9xiIiP9xiIiIj/cYiIiIiI/3GIiIiIM+SavRtlcf+HH/iHH/hx/4cf+Icf+HH/hx/4cf9x/4cf+HH/hx/3H/hx/3H/hx/3H/hx/3H/hx/3E5FZq36mWI/3GI/3GIj/cYiP9xiI/3GIiP9xiIj/cYiIj/cYiIiP9xiIiIiP9xiIiIgxN9m/yCZx/4hx/4hx/4hx/4hx/4cf+HH/iHH/hx/4cf+HH/hx/4cf+HH/hx/3H/hx/4cf9x/4cf9x/4cf9x/3H/hx/3H/cTMGarz5lXGI/3GI/3GIj/cYiP9xiI/3GIiP9xiIj/cYiIiP9xiIiIj/cYiIiIiP9xiIiIiIiILUWEGjunvnGP9x/3GP9x/3GP9x/3GP9xj/cf9xj/cY/3GP9xj/cY/3GP9xP8dTsDiscYiP9xiI/3GIiP9xiIiP9xiIiP9xiIiIiP9xiIiIiIj/cYiIiIiIiIOvOLtwx0/4cf+HH/hx/4cf+HH/cf+HH/hx/3H/hx/3H/hx/3H/cf+HH/cf9x/4cf9x/3H/cf9x/3H/hx/3E8gay0flOIj/cYiIiI/3GIiIiIiI/3GIiIiIiIiIiDxwPbSPwnH/cf+HH/cf+HH/cf9x/4cf9x/3H/hx/3H/cf9x/3H/cf+HH/cf9x/3H/cf9x/3GP9x/3H/cf9x/3H/PwcnsvjY/3GI/3GIj/cYiP9xiI/3GIiP9xiIiP9xiIiP9xiIiEdXTJqLiIiIiIj/cYiIiIiIiIiIiIiIiIiIJUyJGss3bo/3GIj/cYiP9xiI/3GIiP9xiIj/cYiIiP9xiDPqpb0VWohx/4iIiIiIcf+IiIiHH/iIiIcf+INlyIu6N3/3H/hx/3H/cf+HH/cf9x/3H/cf+HH/cf9x/3H/cf9x/3H/cf9x/3H/cY/3H/cf9xIujLGuFzTnH/hx/3H/hx/3H/hx/3H/hx/3H/cf+HH/cf9x/3H/cf+HH/cf9x/3H/cf9x/3H/cf9x/3H/cY/3H/cf9x/3H/cY/3H/QCbcHpL/cY/3H/cY/3GP9x/3GP9xj/cY/3GP9xj/cY/3GP9xg/OZawxmlxiIiIiIiP9xiIiIiIiIiIiIiIiIiIiIiIiIiIiIiHH/iIiIiIM+a3vRlIhx/4cf+HH/hx/3H/hx/4cf9x/4cf+HH/cf+HH/cf9x/4cf9x/3H/Pl5UsqGrcf9xj/cf9xj/cf9xj/cf9xj/cY/3GP9x/3GP9xj/cYg+3seyITiIiIiIiI/3GIiIiIiIiIiIiIiIiIiIiIiIcf+IiIiIiIhx/4iIiIhx/4g9xNizOyeHH/cf+HH/cf+HH/cf9x/4cf9x/3H/cf9x/3H/hx/3H/cf9x/3H/cf9x/3H/cTheKLih14j/cYiP9xiI/3GIj/cYiI/3GIiP9xiIiI/3GIiIj/cYRD9czAqI/3GIiIiIiIiIiIiIiIiIiIiIiIiIiIiIiIiIiHH/iIiIiIhx/4g2k5m6bGZx/4cf9x/4cf9x/3H/cf+HH/cf9x/3H/cf9x/3H/hx/3H/cf9x/3GP9x/3H/cf9x/3E81uu0KRSIiI/3GIiIiIiIiIj/cYiIiIiIiIiIiIiIiHH/iIiIiIiIMBn6sfYF/4cf9x/3H/hx/3H/cf+HH/cf9x/3H/cf+HH/cf9x/3H/cf9x/3H/cf9x/3GP9x/3H/cf9x/3GP9x/3H/cY/3H/cf9xj/cTM/+73ABIj/cYiIiIiIiIiIiIcf+IiIiIiIiIgnxhwak54+cYiIiIiI/3GIiIiIiIiIiIiIiIiIiIiIiIiIiIhx/4iIiIiIhx/4iIiIcf+IiDQK+rz1BXH/cf+HH/cf9x/3H/cf9x/3H/cf9xj/cf9x/3H/cf9x/3GP9x/3H/cY/yLHQBrzi/6IiIiIhx/4iIiIcf+IiIhx/4iIcf+IiHH/iIhx/4iHH/iHH/iDf/KLoA1/9x/3H/cf9x/3H/cf9x/3H/cf9x/3H/cf9xj/cf9x/3H/cY/3H/cf9xj/cf9xj/QT7sDRH/cY/3GP9xj/cY/3GP9xj/cYj/cY/3GP9xiP9xiP9xiDSRd7xuiIiIiIiIiIiIiIiHH/iIiIiIiIiIcf+IiIiIcf+IiIiHH/iIiHH/iIhx/4iHH/iIhx/4iHE6eBi2h+f/cf9x/4cf9x/3H/cf9x/3H/cf9x/3H/cY/3H/cf9x/3H/cY/3H/cf9xj/cf9x/3GP9x/3GP9xj/cf9xj/cY/3GP9x/3GP9xiP9xj/cTw32LTIJ4iIj/cYiIiIiIiIiIiIcf+IiIiIiIiIiHH/iIiIiIcf+IiIhx/4iIiHH/iIhx/4iIcf+Ihx/4iHH/iHH/iIcf+IcTViR7qduHH/cf9x/3H/cf9x/3H/cf9x/3H/cf9x/3GP9x/3H/cf9xj/cf9x/3GP9x/3GP9x/3GP9x/3GP9xj/cf9xj/cY/3GP9xj/cY/3GP9xiP9xj/cY/3GINxxmueOZiIiIiIj/cYiIiIiIiIiIiIiIiIiIiIiIcf+IiIiIiIhx/4iIiIhx/4iIiHH/iIiHH/iIhx/4iHH/iIhx/4hx/4iHH/iHH/iHH/iHH/iHH/iHH/PdlTsyashx/3H/hx/3H/hx/3H/cf+HH/cf9x/3H/cf+HH/cf9x/3H/cf9x/3H/cf9x/3H/cf9xj/cf9x/3H/cf9xj/cf9x/3GP9x/3GP9x/3GP9xj/cf9xj/cY/3GP9x/zZE6ru7Ff9xiIiIhx/4iIiIiIiIiIiIiHH/iIiIiIcf+IiIhx/4iIhx/4iIhx/4iHH/iIhx/4iHH/OS0Gt9L5cf9x/4cf9x/3H/hx/3H/cf9x/4cf9x/3H/cf9x/3H/cf9x/3H/cf9x/3H/cf9x/3H/cf9xj/cf9x/3H/cY/3H/cY/3H/cf9xj/cY/3H/cY/3GP9x/3GP9xj/cY/3GP9xj/cYj/cY/3GP9xiP9xgzgTi9fseIiIiIiIiIiIiIiIiIiIiIcf+IiIiIiHH/iIiIhx/4iIhx/4iIhx/4iIcf81b3m8kIb/cf9x/3H/cf9x/3H/cf9x/3H/cf9x/3H/cY/3H/cf9x/3GP9x/3EogQsah+9Ocf+HH/hx/3H/hx/3H/cf+HH/cf9x/3H/hx/3H/cf9x/3H/cf9x/3E+XqWxoVpxj/cY/3GP9xiP9xj/cYj/cY/3GI/3GI/3GI/3GIg762K0FJ1xiIiP9xiIiI/3GIiIiIiP9xiIiIiIiIiIiIiIiI/3FxOqBktV+biIcf+IiHH/iIhx/4iHH/iIcf+Ihx/4hx/4hx/zVRBLyu+/9x/4cf9x/4cf9x/4cf9x/4cf9x/3H/hx/3H/cf9x/3H/cf+HEkSyUq202t/3H/cf9xj/cf9xj/cY/3H/cY/3GP9xj/cY/3GP9xj/cY/3GP9xiP9xj/cYj/cYj/cYj/cYj/cYj/cYiP9xiP9xiIj/cYiP9Jb1x5CnGIiI/3GIiIj/cYiIiIj/cYiIiIMbc1v0jKiIiIcf+IiIhx/4iIhx/4iIcf+IiHH/iIcf86+f23BgL/cY/3GP9xj/cf9xj/cY/3GI/3GP9xj/cY/3GI/3GP9xiP86Dou38XSIcf+IiIiHH/iIiIcf+IiIcf+IiHH/iIcf8+HUyy4rNx/3H/cY/3H/cf9xj/cf9xj/cY/3H/cY/3GP9x/3GP9xj/cY/3GP9xiP9xj/cY/3GI/3GP9xiP9xiP9xg+cEqyj7WIiIiIiHH/iIiIhx/4iIiHH/iIiHH/iIhx/4iHH/iIcf+INOZ7vBmEcf9x/3H/cY/3H/cY/3H/cY/3H/cY/3H/cY/3GP9xj/cY/3GP9xj/cY/3GP9xj/cYj/cY/3GI/3GP9xgyiIq+d3WIiIiIhx/4iIiIhx/4iIiHH/iIiHH/iIhx/4iHH/iIcf+Ihx/4iHH/iHH/iHH/iD24irNHdXH/cY/3H/cY/3H/cY/3GP9x/3GP9xj/cY/3H/cY/3GI/3GP9xj/cY/3GI/3GP9xiP9xiDAuQbDhvo/3GIj/cYiP9xiIj/cYiI/3GIiIj/cYiIiP9xiIMbAlv0/aiHH/iIiIiIhx/4iIiHH/iIiIcf+IiHH/iIhx/4iHH/iIcf+Ihx/4hx/4hx/4hx/4hx/4hx/4cf+Icf+HH/hx/4cf+HH/hx/4cf+HH/hx/4cf9x/4cTZoZbqXmv9x/3GP9x/3H/cY/3H/cY/3H/cY/3H/cY/3GP9xj/cf9xj/cY/3GP9xj/cYj/cY/3GP9xiP9xj/cYj/cYj/cYj/cYiP9xiP9xiI/3GIj/cYiI/3GIiP9xiIiP9xiIiI/3GIiIiI/3GIiIiIiIg7M3O1zIyIiIiIcf+IiIiIcf+IiIhx/4iIhx/4iIcf+IiHH/iIcf+Ihx/4iHH/iHH/iHH/iHH/iHH/hx/4hx/4cf+Icf+HH/hx/4cf+HH/MtQ4vivHcY/3H/cY/3H/cY/3GP9x/3GP9xj/cY/3GP9xj/cY/3GI/3GP9xiP9xj/cYj/cYj/cYj/cYj/cYiP9xiI/3GIj/cYiI/3GIiP9xiIiP9xiIiI/3GIiIiIj/cYiIgw4ZSwLmuHH/iIiIiHH/iIiIcf+IiIcf+IiIcf+Ihx/4iIcf+Icf+Ihx/4hx/4hx/zjkfrkbgY/3GI/3GP9xj/cYj/cYj/cY/3GIj/cYj/cYj/cYiP9xKY7pGocRbv9x/3H/cY/3H/cY/3H/cY/3H/cY/3GP9xj/cf9xj/cY/3GP9xiP9xj/cY/3GI/3GP9xiP9xiP9xiP9xiP9xiP9xiIPPD7tA8EiIhx/4iIcf+Ihx/4iHH/iIcf+Ihx/4hx/4hx/4hx/zaDGrp85XGP9x/3H/cY/3H/cY/3GP9x/3GP9xj/cf9xj/cY/3GP9xj/cTXWHrsp4Ycf+IiIiHH/iIiHH/iIhx/4iHH/iIcf+Ihx/4iHH/iHH/iHH/iHH/iHH/iHH/hx/4hx/4cf+HH/hx/zlvJ7iQ2P9x/3H/cf9xj/cf9xj/cf9x/3GP9x/3GP9xj/cf9xj/cY/3GP9xj/cY/3GP9xj/cYj/cY/3GP9xiP9xiP9xiP9xiP9xiP9xiI/3GIj/cYiP9xiIj/cYiI/3GDJOSL6xt4cf+IiIhx/4iIhx/4iIhx/4iHH/iIcf+Ihx/4iHH/iHH/iHH/hGd3yoiIhx/4cf+Icf+HH/hx/4cf+HH/hx/4cf+HH/hx/3H/hx/4cf9x/4cf9x/4cf9x/3H/hxJD+1GswErohx/4iIiIhx/4iIiHH/iIhx/4iIcf+IiHH/iIcf+Ihx/4hx/4iHH/iHH/iHH/hx/4hx/4cf+Icf+HH/hx/4cf+HH/hx/4cf+HH/g/pmiyWZf/cY/3GP9x/3GP9xj/cY/3GP9xj/cY/3GI/3GP9xiP9xj/cYj/cYj/cTGeQb9hvv9xiIj/cYiP9xiIiP9xiIiP9xiIiI/3GIiIiIj/cYiIiIiIiIiING7YvJEniHH/iHH/iHH/iHH/hx/4hx/4cf+HH/hx/4cf+HH/hx/4cf+HEzLjm90cb/cY/3GP9xj/cY/3GP9xj/cYj/cY/3GI/3GP9xiP9xg1hmG7eZ6Ij/cYiP9xiIj/cYiI/3GIiIj/cYiIiI/3GIgyOHe+x4iHH/iIiHH/iIhx/4iHH/iIcf+Ihx/4hx/4hx/4hx/4hx/4hx/4hx/4cf+HH/iHH/hx/4cf+HH/hx/4P5YpsmnW/3GP9x/3GP9xj/cY/3GP9xj/cYj/cY/3GI/3GP9xiP9xiP9xiP9xiP9xiP9xiI/3GIj/cYiP9xiIj/cYiIj/cYiIj/cYiDVVqryqVf+Ihx/4hx/4hx/4hx/4hx/4hx/4cf+Icf+HH/iHH/hx/4cf+HH/hx/4cf9x/4cf+HH/cf+HH/cSXDLirDzR3/cYiP9xiP9xiI/3GIiP9xiI/3GIiI/3GIiI/3GIiIiP9xiIiIiIj/cYiIiIiIiIiIiDf3yLkIN4hx/4hx/4hx/4cf+Icf+HH/hx/4cf+HH/hx/4cf+HH/hx/4cf9x/4cf9x/4cf9x/4cf9x/4cf9xPcVrszqU/3GIj/cYiP9xiI/3GIiP9xiIj/cYiIj/cYiIiCwAUhpP+t5x/4cf9x/3H/cf9x/4cf9x/3H/cf9x/3H/cf9x/3H/cY/3H/cf9x/3H/cY/3H/cf9xj/cf9x/3GP9x/3GP9xj/cf9xj/cY/3GP9x/3GDi/ybhANoiIiIiIj/cYiIcf+IiIiIiIiIiIiIiHH/iIiIiIcf+IiIiHH/iIiHH/iIhx/4M3OFvox6/4cf+HH/hx/4cf9x/4cf+HH/cf+HH/cf9x/4cf9x/3H/hx/3H/cf9x/z6GwbN5Pv9x/3H/cf9x/3H/cY/3H/cf9xj/cf9x/3GP9xj/cf9xj/cf9xj/cY/3GP9xj/cYPJd6tGiFiIiIiIiIiIiIiIiIiIiIhx/4iIiIiIcf+IiIiHH/iIiHH/J1E4KqrsfYcf+HH/cf+HH/hx/4cf9x/4cf9x/4cf9x/3H/hx/3H/cf+HH/cf9x/3H/cTFeXb+hooiIiI/3GIiIiI/3GIiIiIiIiIiIiP9xg1Cem79haHH/hx/4hx/4cf+HH/hx/4cf+HH/hx/3H/hx/4cf9x/4cf+HH/cf9x/4cf9x/4cf9x/3H/cf9x/zF3jLCYc4iI/3GIiI/3GIiIj/cYiIiIj/cYiIiIiIiIiP9xiIiIgywPq+PwVx/4cf+HH/hx/4cf+HH/hx/3H/hx/3H/hx/4cf9x/3H/hx/3H/hx/3H/cf9x/3H/hx/3H/cf9x/3H/cf9x/3ExwFu/P6SI/3GIiI/3GIiIj/cYiIiIiI/3GIiIiIiIiIiIiIiP9xiIcf+IiIiDmg67dfFHH/cf+HH/cf+HH/cf9x/4cf9x/3H/cf+HH/cf9x/3H/cf9x/3H/cf9x/3H/cf9x/3H/cf9x/3GP9x/3H/cf9xj/P8K4sj1HiI/3GIiI/3GIiIj/cYiIiIj/cYiIiIiIiI/3GIiIiIiIiIiIiIiIiIiIhx/4iIiIiIiIhx/4iDCqWbFlpv+HH/hx/3H/hx/3H/cf+HH/cf9x/4cf9x/3H/cf9x/3H/cf9x/3H/cf9x/3H/cf9x/3H/cf9x/3H/cYNIG7vH5EiIiP9xiIiIiIiIiP9xiIiIiIiIiIiIiIiIhx/4iDXqibwVdv+HH/hx/3H/hx/4cf+HH/cf+HH/cf+HH/cf9x/4cf9x/3H/hx/3H/cf9x/3H/hx/3H/cf9x/3H/cf9x/3H/cY/3H/cf9x/3H/cf9xj/cf8wE6mw/FZxiIiI/3GIiIiP9xiIiIiIiI/3GIiIiIiIiIiIiIiIiIiIiIiEXHfLOIiIiIiIiHH/iIiIhx/4iIiHH/iIiDwU97XrCP9x/4cf9x/4cf9x/3H/hx/3H/cf9x/3H/hx/3H/cf9x/3H/cf9x/3H/cf9x/3GP9x/3H/cf9x/3GP9x/3H/cY/3H/cY/3H/cY/3H/cY/3GP81uym8RNaP9xiIiIiIiIj/cYiIiIiIiIiIiIiIiIiIcf+IiIiIiIiIcf+IiIiIcf+IiIhx/4iIgxNIi/y3dx/3H/cf+HH/cf9x/4cf9x/3H/cf9x/3H/hx/3H/cf9x/3H/cf9xj/cf9x/3FBp9z1gv9xj/cf9x/3GP9x/3GP9x/3GP9xj/cY/3H/cY/3GP9xgphzQah4y+/4hx/4cf+Icf+HH/hx/4cf+HH/hx/4cf+HH/hx/3H/hx/4cf84gv25fQKIiP9xiI/3GIiI/3GIiIj/cYiIiI/3GIiIiDh6/riFAXH/hx/4cf9x/4cf9x/4cf9x/3H/hx/3H/cf9x/3H/hx/3H/OWxKt5O1cYj/cYiI/3GIj/cYiI/3GIiI/3GIiIj/cYiIiIiP9xiIiDujPbVcwocf+HH/hx/4cf+HH/hx/3H/hx/3H/hx/3H/hx/3H/cf+HH/cf9x/4MRTcsPsjiIj/cYiIj/cYiIiI/3GIiIiIj/cYiIiIiIiIiIiDgE/bn7Av9x/4cf9x/4cf9x/3H/hx/3H/cf9x/3H/hx/3H/cf9x/3H/cf82xEy7O7OP9xiIiIj/cYiIiIiP9xiIiIiIiIiIiIiIiIiIiIiIiIiIg9Hfuz4gRx/4cf9x/4cf9x/3H/cf+HH/cf9x/3H/cf9x/4cf9x/3H/cf9x/zIlDb7a8nGIiIiIiP9xiIiIiIiIiIiIiIiIiIiIiIiIiIiIiHH/MZVMsHqz/3H/cf9x/4cf9x/3H/cf9x/3H/cf9x/3H/cf9x/3H/cf9x/3H/cf9xg59Vu3CqSIiI/3GIiIiIiIj/cYiIiIiIiIiIiIiIiIiIiIiIiIiHH/iIgy3Q6/IvH/cf9x/3H/cf9x/3H/cf9xj/cf9x/3H/cf9xj/cf9xj/cf9x/3GP9x/3GP9xj/cf9xj/MZbKsHk1iIiIiIiIiIiIiIiIiIiHH/iIiIiIiIhx/4iIiIhx/4iIiHH/iIiHH/iIhx/4iHH/iIcf+Ihx/4iHH/g49nm4CYZx/3H/cf9x/3H/cY/3H/cf9x/3GP9x/3GP9x/3GP9x/3GP9x/3GP9xj/cY/3GP9xj/cY/3GP9xg99luzCaSIiIiIiIiIhx/4iIiIiHH/iIiIhx/4iIhx/4iINxdtueiScf9xj/cf9x/3GP9x/3GP9x/3GP9xj/cf9xj/cY/3GP9xPWfrs5gUiIiIiIhx/4iIiIiIiHH/iIiIhx/4iIiHH/iIiHH/iIhx/4iHH/iIcf+Ihx/4iHH/iHH/iHH/iHH/iHH/hx/yEU/Go/sDn/cf9x/3H/cf9x/3H/cf9xj/cf9x/3H/cY/3H/cY/3H/cY/3H/cY/3H/cY/3GD15rLOGU4iIhx/4iIiIiIiIiHH/iIiIiIcf+IiIhxNpmLuWZ0cf9x/3H/cf9x/3H/cf9x/3H/cf9x/3GP9x/3H/cf9xj/cf9xj/cf9x/3GP9xj/cf9xj/Pdm7tCZEiIiIiIiIiIiIiIiIiIiIhx/4iIiIiHH/iIiIhx/4iIiHH/iIg04Yq9HnX/cf9x/3H/cf9x/3H/cf9x/3H/cY/3H/cf9x/3H/cY/3H/cf9xj/cf9xj/cf9xj/cf9xj/cY/3GP9x/zxiDLWd84iIiIiIiIiIiIiHH/iIiIiIcf+IiIiHH/iIiHH/iIiHH/iIhx/4iHH/iIcf+Ihx/4hx/4hx/4hx/4hx/4hxOInWuHYp/3H/cf9x/3H/cf9x/3H/cf9x/3H/cf9xj/cf9x/3GP9x/3H/cY/3H/cY/3GP9x/3GP9xj/cf9xj/cY/0ow/Hzw/3GP9xiP9xj/cYj/cYj/cYj/cYj/cYiP9xiI/3GIj/cYiP9xiIj/cYiDWRZrtumYiIiIiIiIcf+IiIiIcf+IiIhx/4iIhx/4iIcf+IiHH/OSvruNQU/3GP9x/3H/cf9xj/cf9xj/cf9xj/cf9xj/cY/3GP9x/3GP9xj/cY/3GP9xiP9xg+czyyjMOIiIcf+IiIiIhx/4iIiHH/iIiHH/iIhx/4iIcf+Ihx/4iHH/NHCBvI9+hx/4cf+Icf+HH/hx/4hx/4cf+HH/hx/4cf9x/4cf+HE3Qle5vaj/cf9xj/cf9xj/cY/3GP9x/3GP9xj/cY/3GP9xiP9xj/cY/3GI/3GP9xiP9xiP9xiP9xiP9xOCOZuNxmiIiIcf+IiIiIhx/4iIiHH/iIiHH/iIhx/4iHH/iIhx/4hx/4iHH/iHH/iHH/iHH/iHH/iHH/hx/4hx/4cf+HH/hxNtIYuS3ncf9x/3GP9x/3GP9x/3GP9xj/cf9xj/cY/3GP9xj/cY/3GP9xj/cY/3GP9xiP9xj/cTKsfL5Tg4iIhx/4iIiHH/iIiHH/iIhx/4iHH/iIcf+Ihx/4hx/4iHH/iHE9NV2zyqKP9xj/cY/3GP9xiP9xj/cY/3GI/3GI/3GP9xiP9xiP9xiI/3GI/3GIj/cYiI/3GIj/cYiIj/cYiIj/cYiIiP9xiIiIg6OlW2xaqIiIiIhx/4iIiHH/iIiHH/iIiHH/iIcf+IiHH/iIcf+Icf+Ihx/4hx/4hx/4cf+Icf+Icf+HH/hx/4hx/4cf+HH/hx/4cf9x/4cf+HH/gzM1e+zKj/cf9xj/cY/3H/cY/3GP9xj/cY/3GP9xj/cY/3GP9xiP9xj/cYj/cY/3GI/3GI/3GI/3GIj/cYiP9xiI/3GIj/cYiI/3GIgx21i/JKeIiIcf+IiIcf+IiIcf+IiHH/iIhx/4iHH/iHH/iIcf9BcPz48Ihx/4cf+Icf+HH/hx/4cf+Icf+HH/cf+HH/hx/4cf+HH/cf+DobdrbkiXH/cf9xj/cf9xj/cY/3H/cY/3GP9xj/cY/3GP9xj/cY/3GP9xiP9xj/cYNKBRvF+uj/cYiP9xiI/3GIj/cYiP9xiIiP9xiIiP9xiIiI/3GIiIiI/3GIiIiIiIiIiP9xiIOTFyt86NiIiIiHH/iIiIiHH/iIiIhx/4iIhx/4iINfDhuw8eiHH/iHH/iHH/iHH/iHH/hx/4hx/4cf+HH/hx/4cf+HH/g244e6HHhx/3GP9x/3H/cY/3GP9x/3GP9xj/cf9xj/cY/3GP9xj/cY/3GI/3GP9xj/cYj/cYj/cY/3GDaoMbpXzv9xiI/3GIj/cYiI/3GIiP9xiIiI/3GIiIiP9xg6yiW3Ndr/iIiIiIhx/4iIiIcf+IiIhx/4iIcf+IiHH/iIhx/4iHH/iHH/iIcf+Icf+Dw1abTKlnH/cf9xj/cf9x/3H/cY/3H/cY/3H/cY/3H/cY/3H/cY/3GP9xj/cf9xj/cY/3GI/3GP9xj/cY/3GI/3GP9xiP9xiP9xiP9xiI/3E99VqzCqWIiIiIcf+IiIhx/4iIhx/4iIcf+IiHH/iIcf+Ihx/4hx/4iHH/iHH/iHH/hx/4hx/4hx/4cf+HH/g/Rdixuidx/3GP9x/3GP9xj/cf9xj/cY/3H/cY/3GP9xj/cY/3GP9xiP9xj/cY/3GI/3GI/3GP9xiI/3GI/3GI/3GIj/cTMOqb3xVohx/4iIiIcf+IiIhx/4iIcf+IiHH/iIhx/4iHH/iHH/iIcf+Icf+Icf+Icf+Icf+HH/iDoaQ7blvHH/hx/3H/cf+HH/cf9x/4cf9x/3H/cf+HH/cf9x/3H/cTvCVLU9q/9xj/cY/3H/cY/3GP9xj/cYj/cY/3GP9xj/cYj/cYj/cYj/cY/3GIj/cYj/cYiP9xiI/3GIj/cYg/byuykNT/iIhx/4iIcf+Icf+Ihx/4hx/4iHH/iHH/hx/4hx/4hx/4cf+HH/iHH/hx/4P0Y5sbnGcY/3H/cY/3GP9x/3GP9xj/cY/3GP9xj/cYj/cY/3GP9xiP9xiP9xj/cYj/cYiP9xiP9xiI/3GIOTirt8dUiIhx/4iIcf+Ihx/4iHH/iIcf+Icf+Icf+Icf+Icf+Icf+HH/iHH/hx/4cf+C9vBRopD67/cYiIiIiIiIiIiIiIiIiIiIiIhx/4MLKTsF1shx/4iIcf+Ihx/4iHH/iHH/iHH/iHH/iHH/iHH/iHH/hx/4cf+Icf+HH/hx/zzJUrQ2rYcf9x/3H/hx/3H/cf+HH/cf9x/3H/cf9x/3H/cf+HH/cf9xg4TIW4s3qP9xj/cYj/cY/3GI/3GP9xiP9xiP9xiP9xiI/3GI/3GIj/cYiDPyw70NPP9xiIiIiIiIiIiIiIiIiIiIiIiIiIiIiHH/iIiIg+mkOyZbyHH/iIcf+Icf+Ihx/4hx/4hx/4hx/4hx/4cf+Icf+HH/hx/4cf+HH/OuALth/0cY/3GP9xj/cY/3GI/3GP9xiP9xj/cYj/cYj/cYiP9xiP9xiI/3GIj/cYiP9xiIj/cYOjkbtsbkiIcf+Ihx/4iHH/iIcf+Icf+Icf+Icf+Icf+HH/iHH/hx/4cf+HH/hx/4cf+HH/hx/4cf8zYQu9nvRxj/cY/3GI/3GI/3GP9xiP9xiI/3GI/3GIj/cYj/cYiI/3GIiP9xiIj/cYiIOhO8t+xD/4hx/4hx/4cf+Icf+HH/iHH/hx/4cf+HH/hx/4cf+HH/cf+D8ia7LdlP9xiP9xiP9xiP9xiP9xiP9xiP9xiI/3GIj/cYiP9xiIj/cYiIg/enuxhYSIcf+Ihx/4hx/4iHH/iHH/hx/4hx/4hx/4cf+HH/iHH/hx/4cf+HH/hx/4cf9x/4MvGqvw5Vj/cYj/cY/3GI/3GP9xiP9xiP9xiP9xiI/3GI/3GIj/cYiP9xiIj/cYiI/3GDyTLLRs03H/iIcf+Icf+Icf+Icf+HH/iHH/hx/4cf+Icf+HH/hx/4cf+HH/hx/3H/hx/z7pKrIW1XGP9xj/cY/3GI/3GI/3GP9xiP9xiP9xiP9xiI/3GIj/cYiP9xiI/3GIiP9xiIiP9xiIiI/3E+wtqyPSWIcf+Icf+Icf+Icf+Icf+Icf+HH/iHH/hx/4hx/4cf+HH/hx/4cf+HH/cf+HH/hx/3H/hx/4cf9x/4cf9x/3H/hx/3H/cf9x/4cf9x/3H/cf9x/3H/NCH4vd4H/3GI/3GIj/cYiP9xiI/3GIj/cYiI/3GIiI/3GIiIj/cYiIiIj/cTmjO7hcxP+Icf+Icf+HH/iHH/hx/4cf+HH/iHH/hx/4cf9x/4cf+HH/hx/3H/hx/0K4rPR1/3H/cf+HH/cf9x/4cf9x/3H/cf9x/3H/cf9x/3H/cf9x/3H/cf9x/3H/cTc4t7nHSIiP9xiI/3GIj/cYiP9xiIj/cYiIj/cYiIiP9xiIiIiP9xiIiIiIiI/3GIiIiIiIiIiIiIiIiIiIiINVKJvK12/4cf+HH/hx/4cf9x/4cf+HH/cf+HH/cf+HH/cf9x/4cf9x/3H/hx/3H/cf9x/3H/cf9x/4cf9x/3H/cY/3H/cf9x/3H/cf9x/3GD53xrKIOYj/cYiP9xiI/3GIj/cYiP9xiIj/cYiI/3GIiIj/cYiIiI/3GIiIiIgpMi4ajN0eiP9xiIj/cYiIj/cYiIiI/3GIiIiIj/cYiIiIiIiIiDI0er7LhYcf+HH/hx/4hx/4cf+HH/hx/4cf+HH/cf+HH/hx/3H/hx/3H/hx/3H/hx/3H/cf+HH/cf9x/3H/cf+HE6ply2WaP/cYiIj/cYiIiP9xiIiIj/cYiIiIiIiI/3GIiIiIiIiIiIiIg1Wbe7pkhx/4hx/4hx/4hx/4cf+HH/iHH/hx/4cf+HH/hx/4cf+HH/cf+HH/hx/3H/hx/3H/hx/3H/hx/3H/cTT8BLsD+3H/cf9xj/cf9x/3GP9xj/cf9xj/cf9xj/cY/3GP9xj/cY/3GP9xg3jKO5c1yI/3GIj/cYiI/3GIiI/3GIiI/3GIiIiP9xiIiIiIiP9xiIiIiINt7buiEkcf+HH/hx/4cf+HH/hx/3H/hx/4cf9x/4cf9x/4cf9x/3H/hx/3E9ys6zNTGIj/cYiIiIiP9xiIiIiIiIiIiIj/cYiIiIiINi0qu9LV/4cf+HH/hx/4cf+HH/cf+HH/hx/3H/hx/3H/hx/3H/hx/3H/cf+HH/cf9x/3H/cf+HE0H3u84ISIj/cYiI/3GIiI/3GIiIj/cYiIiIiP9xiIiIiIiIiP9xiIiIiIiIiIiIiIiIg1dRq7iuWHH/hx/4cf+HH/cf+HH/hx/3H/hx/3H/hx/3H/cf+HH/cf9x/3H/hx/3H/cf9x/3H/cTJKfb61goiIiI/3GIiIiIiIiIj/cYiIiIiIiIiIg3Ww65pPFx/4cf9x/3H/cf9x/4cf9x/3H/cf9x/3H/cf9x/3H/cf9xj/MtXpvioWcYiI/3GIiIj/cYiIiP9xiIiIiI/3GIiIiCLI0koEctuIiIj/cYiIiIiIiIiIiIiIiIiIiIiIhN+KwwdYiIiIhx/4iIiIcf+IiIhx/4iIhx/4iIMqIXvl3ocf+HH/cf+HH/cf9x/4cf9x/3H/hx/3H/cf9x/3H/cf9x/3H/cf9x/3ExmQG+Zv5xj/cf9x/3H/cY/3H/cY/3H/cf9xj/cY/3H/cY/3GP9xj/cf86U3e3rIiI/3GIiIiI/3GIiIiIiIiIj/cYiIiIiIPOQztBvMiIiHH/iIiIcf+IiIcf+IiHH/iIhx/4iHH/iDkJ1bf2KnH/cf+HH/cf+HH/cf+HH/cf9x/3H/hx/3H/cf9x/3H/cf9x/3H/cf9xOxSitOtdcf9x/3GP9xj/cf9xj/cY/3H/cY/3GP9xj/cY/3GP9xiP9xj/cYj/cY/3GI/3E8YGW0n5qP9xiIiIiIiIj/cYiIiIiIiIiIiIiIgxjXO/coyIhx/4iIhx/4iIcf+Ihx/4iIcf+Icf+Ihx/z/v9LEQC4cf9x/4cf9x/4cf9x/3H/hx/3H/cf+HH/cf9x/3H/cf9x/3H/cf80KBW91+r/cY/3GP9xj/cY/3GP9xiP9xj/cYj/cYj/cYj/cYj/cYj/cYg08Su8DtSIiHH/iIiHH/iIhx/4iIcf+Ihx/4iHH/iIM3pmvYWZhx/3H/cf+HH/cf9x/3H/hx/3H/cf9x/3H/cf9x/3H/cf9x/3H/I2jGKvlznf9xj/cY/3GI/3GP9xiP9xj/cYj/cYj/cYj/cYgq4PUqcfCtiIj/cYiIiIiIiI/3GIiIiIiIiIiIiIiIiIiIhx/4iIiIiIiIcf+IiIiIcf+IiIhx/4iIhx/4iIcf83tde5SiiHH/cf+HH/cf9x/3H/hx/3H/cf9x/3H/cf9x/3H/cf9x/3H/cf9x/3H/cf9x/3GP9x/3H/cf9xj/cf9xj/cf9x/3GP9xj/cf9xj/cY/z7V17MqKIj/cYiIiIiP9xiIiIiIiIj/cYiIiIiIiIiIiIiIiDmozbdXMnH/hx/3H/cf9x/3H/cf9x/3H/cf9x/3H/cf9x/3H/cf9x/3H/cf9xj/N+asuhlTiIiP9xiIiIiIiIiIiIiIiIiIiIiIcf+IiIiIiIhx/4iIiIhx/4iIPmj4spcHhx/3H/cf+HH/cf9x/4cf9x/3H/cf9x/4cf9x/3H/cf9x/3H/cf9x/3H/cf9xj/cf9x/3H/cf9xj/cf9x/zfCfro9gYiIiIiIiIiIhx/4iIiIiIhx/4iIiIcTe3rLhIU3H/cf9x/3H/cf9x/3H/cf9xj/cf9x/3H/cY/3H/cY/3H/cY/3Ejny0a1g0ucf9x/3H/cf9x/3H/cf9x/3H/cf9x/3GP9x/3H/cf9xj/cf9x/3GP9x/3GP9x/3GP9xj/cf9xj/Kgl5Ko9obYiP9xiIiIiP9xiIiIiIiP9xiIiDBForDKXYiHH/iIiIiIiIcf+IiIiHH/iIiIcf+IiHH/iIhxNKJdu12icf9xj/cf9xj/cf9xj/cf9xj/cY/3H/cY/3GP9xj/cY/3GP9xg7A4G1/H7/cYj/cYiP9xiP9xiI/3GIj/cYiP9xiIj/cYiIj/cYiIj/cYiIiI/3GIiIiIiI/3GIiIiIiIiIiIiIiIiIiIiIiIiIiIiHH/iIiIiIhx/4iCu+nhpkFh6IiIiIiIiIhx/4iIiIiIhx/4iIiIcf+IiIcf+IiIcf+IiHE0Nyu7yNRx/3H/cf9xj/cf9x/3H/cf9xj/cf9x/3GP9x/3GP9x/3GP9xj/cf9xj/cY/3GP9xj/cY/3GP9xj/cY/3GP8+4ESzH7uP9xiIiP9xiIiI/3GIiIiI/3GIiIiIiIj/MpIFv236iIcf+IiIhx/4iIhx/4iIcf+Ihx/4iIcf+Icf+Ihx/4hx/4hx/4hx/zsy1LXNK4cf9x/3H/hx/3H/cf9x/4cf9x/3H/cf9x/3H/cf9x/3H/cf9x/3H/cf9x/3GP9x/3H/cf9xj/Mc5esEGhiIiIiIiIiIiIiIiHH/iIiIiIhx/4iIiIcf+IiIcf+IiHH/iIhx/4OU5KuLG1/3H/cf9x/3H/cY/3H/cf9x/3H/cY/3H/cf9x/3GP9x/3GP9x/3GP9x/3GP9xj/cY/3H/cY/3GP9xj/cY/3GI/3GP9xj/cYNqR5uluGiIiIiIiIiIiIiIiIhx/4iIiIiIcf+IiIhx/4iIhx/4iIhx/4iHH/iIhx/4iHH/gm9IsasLdOiIiIiHH/iIiIiIiHH/iIiIhx/4iIiHH/iIhx/4iIcf+IiHH/iIcf+Icf+Ihx/4hx/4hx/4hx/4hx/4cf+Icf+HH/hx/4cTSH5rx4Gf9x/3H/cY/3H/cf9x/3GP9x/3GP9x/3GP9x/3GP9x/3GP9xj/cY/3GP9x/3GI/3GP9xj/cY/3GI/3GP9xiP9xiP9xiP9xiP9xiP9xiI/3GIj/cYiP9xiIj/cYiDy9BrRC+YiIiIiIiIhx/4iIiIiHH/iIiIhx/4iIhx/4iIcf+IiHH/iIcf+Ihx/4iHH/iHH/iHH/iHH/iHEyhtm+eSb/cf9xj/cf9xj/cf9xj/cf9xj/cY/3H/cY/3GP9xj/cY/3GP9xj/cY/3GI/3GDWhnrteYYiIcf+IiHH/iIcf+Ihx/4iHH/iIcf+Icf+Icf+INNOIvSx3/3H/cf9x/3H/cY/3H/cf9xj/cf9x/3GP9x/3GP9x/3GP9xj/cf9xj/cY/3GP9xj/cY/3GP9xj/cY/3GI/3GP9xiP9xiP9xiP9xiP9xiP9xiDXLkbs0boiIj/cYiIj/cYiIiI/3GIiIiIiP9xiIiIP8MFsTz6iIiIcf+IiIcf+IiHH/iIhx/4iIcf+Ihx/4hx/4iHH/iHH/iHH/iHH/hx/4hx/4cf+DTmqb0ZVv9xj/cf9xj/cY/3H/cY/3GP9xj/cY/3GP9xj/cY/3GP9xj/cYj/cYj/cY/3GI/3GI/3GIj/cYj/cYiDhA1ri/KYiIiIiIiIcf+IiIiIiIiIcf+IiIiIcf+IiIhx/4iIhx/4iIcf+Ihx/4iHH/iIcf+Ihx/4hx/4hx/4hx/4hx/4cf+Icf+HE1awi6lPdxj/cf9x/3H/cY/3H/cY/3H/cY/3H/cY/3H/cY/3GP9xj/cf9xj/cY/3GI/3GP9xj/cY/3GI/3GI/3GP9xiP9xiP9xiI/3GI/3GIj/cYiDSl6L1aF/+IiIiIcf+IiIiHH/iIiHH/iIhx/4iIcf+Ihx/4iHH/iHH/iIcf+Icf+Icf+HH/iHH/iHH/hx/4cf+HH/hx/4hx/3H/hx/4cTCm9bBpCv9xj/cf9x/3H/cY/3H/cY/3H/cY/3H/cY/3H/cY/3GP9xj/cf9xj/cY/3GI/3GP9xj/cY/3GI/3GP9xiP9xiP9xiP9xiI/3GI/3GIj/cYiP9xiIj/cYg4Cke49biIiIiHH/iIiIiHH/iIiIcf+IiIcf+IiIcf+Ihx/4iHH/iIcf+Ihx/4hx/4hx/4hx/4hx/4cf+Icf+HH/iHH/hx/4cf86m9e2ZChx/3GP9x/3GP9x/3GP9x/3GP9xj/cf9xj/cY/3GP9xj/cY/3GP9xj/cYj/cY/3GI/3GP9xiP9xiP9xiI/3GI/3GIj/cYiP9xiDw8CLTD94iIiIiHH/iIiIiHH/iIiHH/iIiHH/iIhx/4iIcf+Ihx/4iHH/iHH/iHH/iHExqgG+Vf6HH/hx/4hx/4cf+HH/hx/4cf+HH/cf+HH/hx/3H/hx/4cf9x/3H/MBm2sfZJ/3GP9x/3GP9xj/cY/3GP9xj/cY/3GP9xj/cYj/cY/3GI/3GI/3GI/3GI/3GI/3GIj/cYiP9xiI/3GIiP9xiIiP9xiIiP9xiIiIj/cYiIiIgxq2G/VJ6IiIiIiIiIiIiIiIiIiIiIhx/4iINWNRvJyu/4iIhx/4iIhx/4iIcf+Ihx/4iHH/iHH/iIcf+Icf+Icf+Icf+HH/iHH/hx/4hx/4cf+HH/hx/4cf+HH/hx/4cf9x/4cf+HH/cf+HH/cf+HH/cf9x/4cf9x/3H/cf+HEzrwa9UPn/cf9xj/cY/3GP9xiP9xj/cY/3GI/3GP9xiP9xiP9xiP9xiP9xiI/3GIj/cYiP9xiI/3GIiP9xiIiP9xiIiI/3GIiIiI/3GIiIiIiIiINlrzuqUMiHH/iIiIiHH/iIiIcf+IiIcf+IiHH/iIcf+Ihx/4iHH/iIcf+Icf+Icf+Icf+Icf+HH/iHH/hx/4cf+HH/iHH/hx/4cf9x/4cf+HH/hx/3H/hx/3H/hx/3H/gx7wawIPmP9x/3GP9xj/cf9xj/cY/3GP9xj/cY/3GP9xj/cYj/cY/3GI/3GP9xiP9xiP9xiP9xiI/3GI/3GIj/cYiI/3GIj/cYiIj/cYiIj/cYiIiI/3GIiIiIiP9xiIiIiIiIiIMsTUvzsr/4iIhx/4iIhx/4iHH/iIhx/4iHH/iHH/iIcf+Icf+Icf+Icf+HH/iHH/hx/4hx/4cf+HH/hx/4cf+HH/hx/3H/hx/4cf9x/4cf+HH/cf9x/4cf9x/4cf9x/3H/cf9x/4MeaVsClqj/cY/3GP9xj/cY/3GP9xj/cY/3GP9xiP9xiP9xj/cYj/cYj/cYiP9xiP9xiI/3GIj/cYiI/3GIiP9xiEWBnLfmiI/3GIiIiI/3GIiIiIiIiIj/cYiIiIiIiDg95LjCG3H/iIhx/4iIcf+Ihx/4iHH/iHH/iIcf+Icf+Icf+HH/iHH/hx/4hx/4cf+HH/hx/4cf+HH/hx/4cf+HH/cf+HH/N85oujGXj/cf9xj/cY/3GP9xiP9xj/cY/3GI/3GP9xiP9xiP9xiP9xiP9xiP9xiI/3GIj/cYiP9xiIj/cYiIj/cYMH5SsJGt/3GIiIiIiIiIiIiIiIiIiIiIiIg0flK9ga3/iIiIcf+IiHH/iIhx/4iIcf+Ihx/4hx/4iHH/iHH/iHH/iHH/hx/4hx/4cf+Icf+HH/hx/4cf+HH/TEl8S2hx/3H/hx/4cf9x/4cf9x/4cf9x/4cf9x/3H/cf+HH/cf9x/3H/cf9xOSFGt965j/cY/3GP9xj/cYj/cY/3GI/3GI/3GI/3GI/3GI/3GIj/cYiP9xiI/3GIiP9xiIj/cYiIiP9xiIiIj/cYiIiIiI/3GIiIiIiIPYlWs3apcf+IiHH/iIcf+Ihx/4iHH/iHH/iIcf+HH/iHH/iHH/iHH/hx/4cf+HH/iHH/hx/4cf9x/4cf+HH/hx/3H/hx/zL+OL8Bx4/3GP9x/3GP9xj/cYj/cY/3GP9xiP9xj/cYj/cYj/cYj/cYj/cYj/cYiP9xiI/3GIj/cYiI/3GIiP9xiIiI/3GIiIiP9xiIiIiIN3xHuYO4iIhx/4iIcf+Ihx/4iHH/iIcf+Icf+Icf+Icf+Icf+Icf+HH/iHH/hx/4cf+HH/hx/4cf+HH/hx/4cf87FPm26wb/cY/3GP9xj/cYj/cY/3GI/3GP9xiP9xiP9xiI/3GI/3GIj/cYiP9xiI/3GIiP9xiIiP9xiIiI/3GIiIiP82w1G7PK6IiIiIiIiIiIiIiIiIiIiIiIcf+IM3FTvY6siIcf+Ihx/4iHH/iIcf+Ihx/4hx/4hx/4hx/4cf+Icf+HH/iHH/hx/4cf+HH/hx/4cf+HH/hx/3H/hx/4cf9x/4cf9xM+1qvRKV/3GI/3GP9xiP9xiI/3GI/3GIj/cYj/cYiI/3GIiP9xiIj/cYiIj/cYiIiI/3GIiIiIj/cYiIiIiIiIiIiIiIiIiIiIMKJ2sG2JiHH/iIcf+Icf+Icf+Icf+HH/iHH/hx/4hx/4cf+HH/hx/4cf+HH/hx/3H/hx/4cf9x/4cf9x/4cf9x/4cf9x/3H/hx/3H/cf9x/3H/hxOWTJt5s2iI/3GI/3GIj/cYiP9xiIj/cYiI/3GIiIj/cYiIiP9xNa/KvFA1/4hx/4iHH/iHH/hx/4hx/4hx/4cf+HH/hx/4hx/4cf+HH/cf+HH/hx/4cf9x/4cf+HH/cf+HEwzwi/MPdxj/cY/3GP9xj/cY/3GI/3GP9xiP9xj/cYj/cYj/cYiP9xiP9xiI/3GIj/cYiP9xiIj/cYiIj/cYiIiP9xiIiIj/cYiIiIiIiI/3GIiIiIiIiIiIiIiIiINq7kulEbiIhx/4iHH/iIcf+Icf+Icf+Icf+Icf+Icf+Icf+HH/hx/4hx/4cf+HH/hx/4cf+HH/cf+HH/hx/3H/hx/3H/hx/3H/hx/3H/hx/3H/cf9x/3H/hx/3H/cf9x/3H/cf9x/3H/cf9x/3H/cf9x/3H/cTUBtbv+Soj/cYj/cYj/cYj/cYj/cYj/cYiP9xiI/3GIj/cYiI/3GIiI/3GIiIj/cYiIiI/3GIiIiIiIj/cYiIiIiIiIiD1lybSaNv+Icf+HH/hx/4cf+HH/hx/4cf+HH/hx/4cf9x/4cf+HH/cf+D/TObEsxnGP9xiP9xj/cYj/cY/3GI/3GI/3GI/3GI/3GIj/cYiP9xiI/3GIiP9xiIj/cYiIj/cYiIiI/3GIiIiIj/cYiIiIg2jam6claIcf+HH/iHH/iHH/hx/4hx/4cf+HH/hx/4cf+HH/hx/4cf+HH/cf+HH/hx/3H/hx/3H/hx/3H/cf+HH/PHaMtYlz/3GIiP9xiIj/cYiIj/cYiIiI/3GIiIiIj/cYiIiDCvzLBgM3H/hx/4cf+HH/hx/4cf9x/4cf9x/4cf9x/4cf9x/3H/hx/zoEm7b7ZHGIj/cYiP9xiIj/cYiI/3GIiI/3GIiIj/cYiIiIiP9xiIiIiIiIiIg/lsmyaTb/hx/4hx/4cf+Icf+HH/hx/4cf+HH/hx/4cf+HH/hx/3H/hx/4cf9x/4cf9xO8yrtTNUiP9xiP9xiI/3GIj/cYiP9xiIj/cYiIj/cYiIj/cYiIiI/3GIiIiIiI/3GIiIPu8KshD1iHH/hx/4hx/4cf+Icf+HH/hx/4cf+HH/hx/4cf+HH/cf+HH/hx/3H/hx/3H/hx/3H/cf+HH/cf9x/3H/hx/3EzSrq9tUWI/3GIj/cYiI/3GIiP9xiIiP9xiIiI/3GIiIiI/3GIiIiIiIiCkywEqc0/uIiIiP9xiIiIiP9xiIiIiIiIiIj/cYghFy8aD40OiIiP9xiIiIiIiIiIj/cYiIiIiIiIiIiDzgTLUfs/+HH/cf+HH/cf+HH/cf9x/3H/hx/3H/cf9x/3H/cf9x/4cf9x/zQ4Xr3HoYiIiIiIiIj/cYiIiIiIiIiIiHH/iIMclcvzajcf9x/3H/hx/3H/cf+HH/cf9x/3H/cf9x/3H/cf9x/3H/cf9x/3Ewh/2wiAKIiIiIiIiIiP9xiIiIiIhx/4iIiIiIiIiIiIcf+IiIiIhx/4iIiIcf+IiIcf+Cw1W1p8qkqIiIj/cYiIiI/3GIiIiIiP9xiIiIiIiIiIiIiIiIiIiIiIiIiIiIiHH/iIiIiIiHH/iIiIg1hdy8eiP/cf9x/3H/cY/3H/cf9x/3H/cY/3H/cf9xj/cf9xj/cf9xj/cS/DLhoTzR5x/3GP9x/3H/cf9x/3H/cY/3H/cf9xj/cf9x/3GP9x/3GP9xj/cf9xj/cY/3GP9xj/cY/3GP9xj/cY/3GP9xiP9xj/cTyvhrRQeYiIiI/3GIiIiIiIiIiIiIiIiIiIiIiIcf+IiIiIiIhx/4iIiIhx/4iIhx/4K/tJGmBLbo/3GIiIiIiP9xiIiIiIiIiIiIiIiIiIiIiIiIiIiIiHH/iIiIiIMLV8sVqD/3H/cf+HH/cf9x/3H/cf9x/3GP9x/3H/cf9x/3H/cY/3H/cf9xSRKcftb/cf9xj/cY/3H/cY/3GP9xj/cY/3GP9xj/cY/3GP9xj/cS+v4HpFAfiIcf+IiIiIiIhx/4iIiIhx/4iIhx/4iIhx/4iIcf+IiHH/iIcf+Icf86IJy332P/cf9xj/cf9xj/cY/3GP9x/3GP9xj/cY/3GP9xiP9xPlSLsqt0iIiIiHH/iIiIiIhx/4iIiIcf+IiIcf+IiHH/iIhx/4iIcf+Icf+Iguou0qRdEtj/cf9x/3GP9x/3GP9xj/cf9xj/cY/3GP9xj/cY/3GP9xj/cYMNmssDZTcf+IiIiIhx/4iIiHH/iIiHH/iIhx/4iIcf+Ihx/4iHH/iIcf+Icf+DuoSrZXtY/3H/cf9xj/cf9x/3GP9x/3GP9x/3GP9xj/cY/3H/cY/3GP9xj/cY/3GI/3GP8ycDy/j8OHH/iIiIiIhx/4iIiHH/iIiHH/iIiHH/iIhx/4iDQWgbzpfnH/iHH/hx/4hx/4hx/4cf+HH/hx/4hx/4cf+HH/cf+HH/hx/4Mfw1vwPKcf9x/3GP9x/3H/cf9xj/cf9xj/cf9xj/cf9xj/cf9xj/cY/3GP9xj/cf9xj/cYj/NXvSvIQt/3GIj/cYj/cYiI/3GIj/cYiIj/cYiIj/cYiIiI/3GIiIiIj/cYM8qkvTVbiIiIiHH/iIiIhx/4iIhx/4iIcf+IiHH/iIcf8/ZVOxmqyHH/hx/4cf+HH/hx/4cf+HH/hx/4cf9x/4cf9x/4cf9x/4cf9x/3H/NR0zu+LMcf9xj/cf9x/3H/cY/3H/cf9xj/cf9xj/cf9xj/cf9xj/cY/3GP9xQFKc+tZxj/cY/3GP9xiP9xj/cYj/cYj/cYj/cYj/cYj/cYiP9xiI/z5Ht7O4SIiIiIiIcf+IiIiIhx/4iIiIcf+IiIhxNZ6RumFuiHH/iIcf+Icf+Icf+Icf+Icf+Icf+HH/iHH/hx/4cf+HH/gpIu16vdEoiHH/iIiIiIiHH/iIiIiHH/iIiHH/iIiHH/iIhx/4iHH/iDZfDbqg8nGP9x/3GP9x/3GP9xj/cf9xj/cY/3GP9xj/cY/3GP9xiP9xj/cYj/PAWatfpliIiIhx/4iIiIiIcf+IiIiHH/iIiDmf3rhgIf9x/3GP9x/3GP9x/3GP9xj/cY/3H/cY/3GP9xj/cY/3GI/3GP9xj/cYgrLgwqbR89iIiIiIiIiIhx/4iIiIiHH/iIiIhx/4iCTvY0rhCctx/4iIhx/4iIcf+Ihx/4iHH/iIcf+Ihx/4hx/4hx/4hx/4cf+Icf+HH/NXXdvIoij/cYj/cY/3GI/3GI/3GIj/cYj/cYiP9xiI/3GIj/cYP6+qsVBVhx/4iIcf+Ihx/4iHH/iIcf+Ihx/4hx/4hx/4hx/4g4K/651AH/cYj/cY/3GI/3GIj/cYj/cYiP9xiI/3GIj/cYiI/3GIiI/3GIg4h8i4eDeIcf+IiIcf+IiHH/iIcf+Ihx/4iHH/iHH/iIcf+HE77eu1EhT/cY/3H/cY/3GP9xj/cY/3GP9xj/cY/3GP9xiP9xj/cYj/cY/3GI/3GI/3GIj/cYj/cYiP9xiI/3GIj/cYiIj/cT5CG7K95Ihx/4iHH/iIcf+Icf+Icf+Icf+Icf+Icf+Icf+HH/hx/4hx/4cf+HH/hx/4cf+HH/cf+HH/hx/3H/hx/4cf860qe3LViP9x/3GP9xj/cY/3GP9xj/cYj/cY/3GI/3GP9xiP9xiP9xiP9xiP9xiI/3GIj/cYiP9xiI/3GIiP9xiIiP9xiIiI/zLj178cKIiHH/iIiHH/iIhx/4iHH/iIhx/4hx/4iHH/iHH/iHH/iHH/iHH/hx/4hx/4cf+Icf+HH/hx/4cf+HH/hx/3H/hx/4cf823Lm7I0aP9xj/cYj/cY/3GP9xiP9xiP9xiP9xiP9xiP9xiP9xiI/3GIj/cYiI/3GIiP9xiIiP9xiIiIMe9jvxCciIiIiIiIiIiHH/iIiIiIiIiHH/iIg/vTGxQs6IiHH/iIhx/4iHH/iIcf+Ihx/4iHH/iHH/iHH/iHH/hx/4hx/4hx/4cf+HH/hx/4cf+HH/hx/4cf+HH/hx/3H/NbmFvEZ6/3GP9x/3H/cY/3H/cf9xj/cf9xj/cf9xj/cY/3GP9x/3GP9xj/cY/3GI/3GP9xj/cYj/cY/3GI/3GI/3GI/3GI/3GI/3GIj/cYiP9xiI/3GDNOdr2xiYiIiIiIhx/4iIiIiIhx/4iIiIcf+IiIhx/4iIhx/4iHH/PM0xtTLO/4hx/4hx/4hx/4hx/4hx/4cf+Icf+HH/hx/4cf+HH/hx/4cf+HH/hx/zaO6btxFo/3GP9xiP9xj/cY/3GI/3GP9xiP9xiP9xiP9xiI/3GI/3GIj/cYiP9xiIj/cYiI/3GIiI/3GIOH3SuIItiIiIiIiIiIiIiIiIiIiIiIiIgxMHO/z4yHH/iIcf+Ihx/4hx/4iHH/iHH/iHH/hx/4hx/4hx/4cf+HH/hx/4hx/4cf9x/4cf+HH/hx/4cTfr+rgUBXGP9xiP9xiP9xj/cYj/cYiP9xiP9xiI/3GIj/cYiP9xiIj/cYiIj/cTU427zHJP+Icf+Icf+Icf+Icf+Icf+Icf+HH/hx/4hx/4cf+HH/hx/4cf+HH/cf+HH/hx/3EjJhwa3Z4+hx/4hx/4hx/4hx/4hx/4cf+Icf+HH/iHH/hx/4cf+HH/hx/4cf+HH/cf+HH/hx/0xKfEtYhx/3H/hx/3H/cf+HH/cf9x/3H/cf+HH/cf9x/3H/cf9x/zQu573RGP9xiP9xiI/3GI/3GIj/cYiP9xiIj/cYiI/3GIiI/yMiARrt3+5x/4cf9x/4cf9x/4cf9x/3H/hx/3H/cf+HH/cf9x/3H/cf9x/3H/cf9xN5bsuGkTcYiIiIj/cYiIiIiIiI/3GIiIiIiIiIiIM8yHvTN4iHH/iHH/iHH/iHH/hx/4hx/4cf+HH/hx/4cf+HH/NneBuoh+cf9x/4cf9x/3H/hx/3H/cf+HH/cf9x/3H/cf9x/4cf9x/3H/cf9x/3H/cY/3H/cT9WNrGpyf9xiP9xiP9xiP9xiP9xiI/3GI/3GIj/cYiI/3GIT9FsEumIj/cYiIiP9xiIiIj/cYiIiIiIiI/3GIiIiIiIiIiIg3dnm5iYaHH/hx/4cf+HH/hx/4cf+HH/hx/4cf+HH/cf+HH/cf+HH/cf+HH/cf+HH/cf9x/3H/hx/3H/cf9x/3H/cf9x/3H/cf9x/3H/cf9x/3H/cf9x/3H/cY/3H/cf8x8eawHhmI/3GIj/cYiP9xiIj/cYiI/3GIiI/3GIiIj/cYiIiIj/cYiIiIiIiIiP9xiIiIiIiIiIiIiIiHH/iDM9Ab3C/nH/iIiIiHH/iIiIcf+IiIcf+IiHH/iIhx/4iHH/iIMVxyv6ONcf+HH/hx/4cf+HH/hx/4cf+HH/hx/4cf9x/4cf+HH/cf+HH/cf9x/4cf9x/3H/hx/3H/cf9x/3H/hx/3H/cf9x/3H/cf9x/3H/cf9xj/cf9x/3H/cf9xj/cf9x/3EztSG8St5xj/cY/3H/cY/3GP9xj/cY/3GP9xj/cYj/cY/3GI/3GP9xiP9xiP9xiP9xiI/3GI/3GIj/cYiI/3GIiP9xiIj/cYiIj/cYiIiI/3GIiIiIiI/3GIiIiIiIiIiIiIiIiIiIiIiIiIiIiHH/TNKcQtaIcf+IiIiHH/iIiIcf+IiHH/iIhx/4iHH/iIcf+Ihx/4hx/0fE/JOwiHH/hx/4hx/4cf+HH/iHH/hx/4cf9x/4cf+HH/hx/3H/hx/4cf9x/4cf9x/3H/hx/3H/cf9x/zm8tbdDSnGP9xj/cf9xj/cY/3GP9xj/cYj/cY/3GP9xiP9xj/cYNNcjuyjccYiIj/cYiIj/cYiIiI/3GIiIiIj/cYiIiIiIiIiIg2JTS62suIiIcf+IiIcf+IiIcf+Ihx/4iIcf+Ihx/4hx/zx9orSCXYhx/4cf+HH/hx/3H/hx/4cf+HH/cf+HH/hx/3H/cf+HH/cf+HH/cf9x/3H/hx/3H/cf9x/3H/cf8+kOSzbxuP9xj/cY/3GP9xj/cY/3GP9xj/cYj/cY/3GI/3GI/3GIMpxyvmONj/cYiIj/cYiIiP9xiIiIj/cYiIiIiIj/cYiIiIiIiIiD5i+bOdBv+Icf+HH/hx/4cf+HH/hx/4cf+HH/hx/4cf9x/4cf9x/4cf9x/4cf9x/4cf9x/3H/cf+HH/cf9x/3H/cf9x/3H/cf9x/3H/cf9x/3H/cTzMyLQzN4j/cYiP9xiIj/cYiIj/cYiIj/cYiIiI/3GIiIiIj/cYiIiIiIiIiIiIiIg+GCOy59yHH/iIiIhx/4iIhx/4iIhx/4iIcf+Ihx/zKGZL95m/+HH/hx/3H/hx/4cf9x/4cf+HH/cf+HH/cf9x/4cf9x/3H/hx/3H/cf9x/3H/cf9x/zIFWr/6pYj/cYiP9xiIj/cYiIj/cYiIj/cYiIiI/3GIiIiIiI/3GIiIiIiIiIiIiIiIiIiIMkP5v7wG/4cf+HH/hx/4cf+HH/hx/3H/hx/3H/hx/3H/hx/3H/hx/3H/cf9x/4cf9x/3H/cf9x/3H/cf9x/3H/cf9x/3H/cf9x/3H/cf9xj/cf9x/3H/cY/3H/cY/3H/cTUR97vuCIiI/3GIiI/3GIiIiP9xiIiIiIj/cYiIiIiIiIiIiIiIiISXuseEWIiIiIiIhx/4iIiIiIcf+IiIhx/4iIiHH/g+SWaytplx/4cf+HH/cf+HH/hx/3H/hx/3H/hx/3H/cf+HH/cf9x/3H/hx/3H/cf9x/3H/cf9x/3H/cf9xOlNrtqyUiP9xiIiP9xiIiIiP9xiIiIiIiIiP9xiIiIiIiDAVKrD61Yhx/4cf+HH/hx/4cf+HH/hx/4cf+HH/cf+HH/cf+HH/cf+HH/cf+HH/cf9x/3H/hx/3H/cf9x/3H/NF8MvaDzj/cYiIj/cYiIiP9xiIiIiP9xiIiIiIiIiIj/cYiIiIiIiIg0ntu8YSRx/4cf+HH/cf+HH/cf+HH/cf9x/4cf9x/3H/hx/3H/cf9x/3H/cf9x/3H/cf9x/3H/cf9x/3H/O0RrtruUiIj/cYiIiIiP9xiIiIiIiIiP9xiIOlY0tqnLiIcf+IiIhx/4iIhx/4iIcf+Ihx/4iIcf+Icf+Ihx/zN5xL6GO/9x/4cf9x/4cf9x/4cf9x/3H/hx/3H/cf9x/3H/hx/3H/cf9xNf5NuwGyiIiP9xiIiIiIiI/3GIiIiIiIiIiIiILmEyGjns3v9xj/cf9x/3H/cY/3H/cY/3H/cY/3H/cY/3GP9x/3GP9xj/cYPimnsdZYcYiIiIiP9xiIiIiIiIiIiIiIj/cYiIcf+IiIiIiIiIiIggehsaGV5OiIj/cYiIiI/3GIiIiIiIj/cYiIiIiIiDK5D75G8HH/cf+HH/cf9x/3H/cf9x/4cf9x/3H/cf9x/3GP9x/3H/cf9x/3H/O6MVtlzqj/cY/3GI/3GI/3GI/3GI/3GI/3GI/3GIj/cYiP9xiIj/cYiIK+2FGlEnrnH/cf9x/3H/cf9x/3GP9x/3H/cf9x/3GP9x/3H/cf9xj/cf9xj/cSKg3zr18gxx/3H/cf9x/3H/cf9x/3H/cf9x/3GP9x/3H/cY/3H/cf9xj/cf8uw10aQ8ou/4cf9x/3H/cf9x/3H/cf9x/3GP9x/3H/cf9x/3GP9x/3H/cf9xj/cf9xK237GlkgTnH/cf9x/4cf9x/3H/cf9x/3H/hx/3H/cf9x/3H/cf9xj/cf9x/yM1nhrsph5x/3H/cf+HH/cf9x/3H/cf9x/3H/cf9x/3H/cf9x/3GP9x/3H/cf9x/3GP9x/3H/cY/3H/cY/3H/cY/3GP9x/3GP9xj/cY/3GP9xj/cY/3GP9xj/cYj/cY/3GI/3GI/3GI/3GI/3GIMfYEvwn7/3GIiIiIiP9xiIiIiIiIiIiIiIiIiINvjyugcNiIiHH/iIiHH/iIiHH/iIcf+IiHH/iIcf+Icf+Ihx/4hx/4hx/4hx/4cf+IM8VpvTqWcf9xj/cf9xj/cf9xj/cf9xj/cY/3H/cY/3GP9xj/cY/3GP9xj/cYj/cY/3GP9xiP9xiP9xiP9xiP9xiP9xiI/3GIj/cYiP9xiIj/cYiDFOCL+x94iIcf+IiIhx/4iIiHH/iIhx/4iIcf+Ihx/4gwECuw/9Rx/3H/cY/3H/cf9xj/cf9x/3GP9x/3GP9xj/cf9xj/cY/3H/cY/3GP9xj/cYj/cY/3GP9xj/cYj/cYj/cYg9QCuzv9SIiIcf+IiIiIcf+IiIcf+IiIcf+IiHH/iDio7bhXEnGP9x/3GP9xj/cf9xj/cY/3GP9xj/cY/3GP9xiP9xj/cYgsPI0aXDcu/3H/cY/3GP9x/3GP9xj/cY/3H/cY/3GP9xiP9xj/cY/3GI/3GP9xiP9xiP9xiP9xiP9xiP9xiI/3GIg6Coi29XeIiIiIiHH/iIiIhx/4iIiHH/iIhx/4iIcf+IiEG5TPRrcf+Ihx/4hx/4hx/4hx/4hx/4hx/4cf+Icf+HH/hx/z3ulrQRaf9x/3H/cf9x/3GP9x/3H/cf9xj/cf9xj/cf9xj/cf9xj/cf9xj/cY/3GP9xj/cf9xiP9xj/cY/3GP9xiP9xj/cYj/OXkvuIbQiHH/iIcf+Icf+Ihx/4hx/4hx/4hx/4cf+IcTeHzrl4MYj/cYj/cYj/cYj/cYiP9xiI/3GIj/cYiI/3GIPg02svLJiIiIiIiIiIhx/4iIiIiHH/iIiIcf+Ig7Y0O1nLyHH/iHH/iHH/hx/4hx/4cf+Icf+HH/hx/4cf+HH/gvMogqPNd9/3H/cY/3H/cf9xj/cf9xj/cf9xj/cY/3H/cY/3GP9xj/cY/3GP8whT6xisFx/4iIiIcf+IiIcf+IiIcf+Ihx/4iIcf+Ig/kTyxbsNx/3GP9x/3GP9x/3GP9x/3GP9xj/cY/3H/cY/3GP9xj/cYj/cY/zzkc7UbjIj/cYiI/3GIiP9xiIiP9xiIiI/3GIiIiIN7KtuU1Scf+HH/hx/4cf+HH/hx/3H/hx/3H/hx/3H/hx/3H/hx/3H/cf+HH/cf9x/3H/cf9x/3H/MlCmv69Z/3GP9xj/cYj/cY/3GI/3GI/3GI/3GI/3GIj/cYj/cYiP9xiIj/cYiI/3FDg5zXxoiIj/cYiIiIj/cYiIiIiIiI/3GIiIiIiDppdbaWinH/iIhx/4iHH/iIcf+Ihx/4iHH/iHH/iHH/iHH/hxKA0TGo8uzoiP9xiIiI/3GIiIiP9xiIiIiIj/cYiIgxzHy/M4OHH/hx/4cf+HH/hx/3H/hx/4cf9x/4cf9x/4cf9x/3H/hx/3H/cf9x/4cf9x/3H/cf9x/ySWMxrWnM6IiIcf+IiIiIhx/4iIiHH/iIiHH/iIhx/4iIcf+Ihx/4iDuOAbVx/nH/iHH/hx/4hx/4hx/4cf+HH/hx/4cf+HH/hx/4cf+HE81WezKphx/3GP9x/3GP9x/3GP9xj/cf9xj/cY/3GP9xj/cY/3GI/3GP9xj/cYj/cYj/cStBOxpr7E7/cY/3H/cf9xj/cf9x/3GP9x/3GP9xj/cf9xj/cY/3H/cY/3GP9xj/cY/3GI/3GP9xj/cYj/cYj/cY/3GI/3GIj/cYgzwKu+P1T/iIiHH/iIiHH/iIcf+IiHH/iIcf+Icf+Ihx/4hx/4hx/4hx/4cf+Icf+HH/iHH/hx/4cf+HH/hx/4cT7pObIWxv9xj/cY/3GP9xj/cY/3GP9xj/cYj/cY/3GP9xiP9xiP9xiDhdjbiicohx/4iIcf+Ihx/4iHH/iIcf+Icf+Icf+Icf+Icf+Icf+HH/hx/4hx/4cf+HH/hx/4cf+HH/hx/4cf9x/4cf9x/4cf9x/4cf9x/4cf9x/3H/hx/3H/cf9x/3H/hx/3H/cf9x/3H/cf9xM27EvJE7cY/3GP9xj/cY/3GI/3GP9xiP9xj/cYj/cYj/cYj/cYiP9xiP9xiI/3GIiP9xiI/3GIiDsTWbXspoiIcf+IiHH/iIhx/4iHH/iIcf+Ihx/4hx/4hxNq5CuVG9hx/4hx/3H/hx/4cf+HH/hx/3H/hx/3H/hx/3H/hx/3H/hx/3H/cf9x/4cf9x/3H/cf9x/3H/cf9x/3ExN+S+yBtxj/cY/3GP9xj/cY/3GI/3GP9xiP9xj/cYj/cYj/cYiP9xM5hRvWeuj/cYiIj/cYiI/3GIiIj/cYiIiIiP9xiIiIiIiIiP9xiIiIiIiIiIiIiIgqnRUqdi6tiIhx/4iIhx/4iIcf+Ihx/4iHH/iIcf+Icf+Icf+Icf+Icf+Icf+HH/iHH/hx/4cf+EP0zOCz/4cf+HH/hx/3H/hx/4cf9x/4cf9x/3H/hx/3H/cf9x/4cf9x/zk+nrjBYY/3GIiIiIiIj/cYiIiIiIiIiIiIiIiIg3YEa5n7mHH/iHH/iIcf+Icf+Icf+HH/iHH/hx/4cf+Icf+HH/hx/4cf+HH/hx/3H/hx/4cf9x/4cf9x/4cf9x/4cf9x/3H/hx/3H/cf9x/3H/hx/3H/Phios+dXj/cYj/cYiP9xiP9xiI/3GIj/cYiI/3GIiP9xiIiI/3GIiIj/cYiIiIiP9xiIiIiIiIiIiIiIiIiIiIiIiIg9+ZyzBmNx/3H/cf+HH/cf9x/3H/hx/3H/cf9x/3H/cf9x/3H/cf9x/3H/cf9x/3Ewv0ewULiI/3GI/3GIj/cYiP9xiI/3GIiP9xiIj/cYiIhDgmzX2YiP9xiIiIiI/3GIiIiIiIiIiIiIiIgxzliwQaf/iHH/hx/4hx/4cf+Icf+HH/hx/4cf+HH/hx/4cf+HH/hx/0XpTLFrhx/3H/hx/3H/cf+HH/cf9x/4cf9x/3H/cf9x/4cf9x/3H/cf9x/zrLi7c0dIiP9xiIiI/3GIiIiI/3GIiIiIiIj/cYiIiIiDK2ib9Jdv+HH/iHH/hx/4hx/4cf+HH/hx/4cf+HH/hx/4cf9x/4cf+HE4/he4Aej/cY/3H/cY/3GP9x/3GP9xj/cY/3GP9xj/cYj/cY/3GP9xiP9xiP9xiP9xiP9xiP9xiP9xiI/3GIj/cYiI/3GIiP9xiIiP9xiIiI/3GIiIgypwy+WPOHH/iHH/hx/4cf+Icf+HH/hx/4cf+HH/hx/3H/hx/4cf9x/4cf+HH/cf9x/4cf9x/4cT0h2bPeJv9xiP9xiP9xiP9xiI/3GIj/cYiP9xiI/3GIiP9xiIiP9xiIiI/3GIiIiP9xiEhBPIvsiIiIj/cYiIiIiIiIiIiIiIiIiIgzS0W9tLqHH/iIcf+Icf+Ihx/4hx/4cf+Icf+Icf+HH/hx/4hCkmzm2XH/hx/4cf+HH/cf+HH/hx/3H/hx/3H/hx/3H/hx/3H/cf+HH/cf9x/3H/cf9x/4cf9x/3H/cf9x/3H/cf9x/3GP9x/3H/cf9x/3Ey4Fe+H6iIj/cYj/cYiI/3GIj/cYiIj/cYiIj/cYiIiI/3GIiIiIj/cYiIiIiDMpub7WRv+Icf+HH/iHH/iHH/hx/4cf+HH/hx/4cf+HH/hx/4cf+HH/hx/3H/hx/3H/hx/3H/hx/3H/cf85Eeq47hWP9xiP9xiI/3GIj/cYiI/3GIj/cYiIj/cYiIiP9xiIiIj/cYiIiIiIj/cYiIiIiIiIiDkisrfdTYiIiIcf+IiIiHH/iIiIcf+IiHH/iIhxOb5TtkGshx/4cf+HH/iHH/hx/4cf+HH/hx/3H/hx/4cf+HH/cf+HH/cf+HH/cf9x/4cf9x/3H/hx/3H/cf9x/3H/cf9x/4cf9x/3H/cY/3H/cf9x/3H/PEl4tLaHcYiP9xiI/3GIiP9xiIiP9xiIiI/3GIiIiP9xiIiIiIiI/3GIiIiIiIiIiIg/Lvey0Qj/iHH/iHH/iHH/hx/4hx/4cf+HH/hx/4hx/4cf9x/4cf+HH/hx/3H/hx/4cf9x/4cf9x/3H/hx/3H/cf9x/4cf9x/3H/cf9x/3E5ZTq3msX/cYiP9xiI/3GIiP9xiIiP9xiIiI/3GIiIiP9xiIiIiIiI/3GIiIiIiIiIg6Muq2zRWHH/hx/4cf9x/4cf+HH/hx/3H/hx/4cf9x/4cf9x/3H/hx/3H/cf+HH/cf9x/3H/cf9x/3H/cf9x/3H/cTIz2b7MJo/3GIj/cYiI/3GIiI/3GIiI/3GIiIiI/3GIiIiIiI/3GIiIiIg2Sdu6tiSHH/hx/4cf9x/4cf+HH/hx/3H/hx/3H/hx/3H/hx/3H/cf9x/4cf9x/3H/cf9x/3H/hx/3H/cf9x/3H/cY/3H/M6X4vloHiP9xiIj/cYiI/3GIiP9xiIiI/3GIiIiP9xiIiIiIiP9xiIiIgjvyAa1A3+cf9x/3H/cf9x/4cf9x/3H/cf9x/3H/cf9xj/cf9x/3H/cf9x/3GP8q5NY6gbKchx/4iHH/iIcf+Icf+Icf+Icf+Icf+Icf+HH/iHH/g/3PKyIw3/cf9x/4cf9x/4cf9x/3H/cf+HH/cf9x/3H/cf9x/3H/cf9x/3H/cf86+tu3BSSIiP9xiIiIiP9xiIiIiIiIiP9xiIiIiIgzkYK9bn2IiHH/iIiIiHH/iIiIcf+IiIcf+IiHH/MS9ksOCb/4hx/4cf+HH/cf+HH/hx/4cf+HH/cf+HH/cf+HH/cf9x/4cf9x/3H/hx/3H/cf9x/3H/cf+HH/cf9x/3H/cTlyebeNhoiP9xiI/3GIiP9xiIj/cYiIj/cYiIiI/3GIiIiINEnNvbYy/4cf+HH/hx/3H/hx/4cf9x/4cf9x/4cf9x/4cf9x/3H/cf+HH/cf9x/3H/cf9x/3H/cf9x/zyzurVMRYj/cYiI/3GIiI/3GIiIj/cYiIiIiP9xiIiIiIiIiIiI/3GIiIiIiIiHH/iINdvCuyQ9iIcf+IiIcf+IiHH/iIhx/4iHH/iIcf+Ihx/zpWZbapmnH/hx/3H/cf+HH/cf9x/4cf9x/3H/cf9x/4cf9x/3H/cf9x/3H/cTps27WTJHGIiIiP9xiIiIiI/3GIiIiIiIiIiIiIj/cSsfoBpeBf5x/3H/cf9x/3H/cf9x/3H/cf9xj/cf9x/3GP9x/3H/cY/3H/cY/3H/cTjJjLg2c4iIiIiIiIiIiIiIhx/4iIiIiIhx/4iIiIJSlJKs1rbXH/hx/4cf9x/4cf+HH/cf+HH/cf+HH/cf+HH/cf9x/4cf9x/3E/AUGx/r7/cf9x/3GP9x/3H/cf9x/3H/cY/3H/cf9x/3GP9x/3GP9x/3GDXGdrs5if9xiIj/cYiI/3GIiI/3GIiIj/cYiIiI/3GIiIiIiIiI/3GIiIiIiIiIiIiIiIiIiHH/iIiIiIiIhx/4iIiIhx/4iIiHH/iIiHH/iIhx/4iHE5ZAW2m/qHH/hx/4cf+HH/cf+HH/cf+HH/cf+HH/cf+HH/cf9x/3H/hx/3H/cf9x/3H/cf9x/3H/cf9x/3H/cf9x/3H/cf9x/3GP9x/3H/cSCyDhoF3x5x/4cf9x/3H/cf9x/3H/cf9x/3H/cf9x/3GP9x/3H/cf9x/3GP9x/3H/cYPof7sngEiIiIiIiIiIiIiIiIiIiIiIiIiIiDZ9vLqCQ3H/cf+HH/cf9x/3H/cf9x/3H/cf9x/3H/cf9x/3H/cf9x/3GP9x/3Ez81q9DKWI/3GIiIiP9xiIiIiIj/cYiIiIiIiIiIiIiIiIiIiIiIiIiIiHH/iIg4IQu43vRx/4cf9x/3H/hx/3H/cf9x/4cf9x/3H/cf9x/3H/cf9x/3H/cf9x/3H/cf9xj/cf9x/3H/cY/3H/cf8+NGuzy5SIj/cYiIiIiIiIiIiIiIiIiIiIiIiIiIiIhx/4iIiIiIcf+IiIiHE5i223dJL/cf9x/3H/cf9xj/cf9x/3GP9x/3H/cY/3H/cY/3GP9x/3GP9xj/cY/3E9TBizs+eIiIj/cYiIiIiIiIiIj/cYiIiIiIiIhx/4iIiIiIiIiIiHH/iIiIiIcSkQpzqO9Yz/cYj/cYiP9xiI/3GIj/cYiP9xiIj/cYiIj/cYiIiP9xiCpa/Bp6UD6P9xiI/3GI/3GIj/cYiP9xiIj/cYiIj/cYiIj/MOXRsSouiIiIiIiIiIiIiIiIiIiIiIiIiIiDU8PbzDwv9x/4cf9x/3H/cf9x/3H/cf9x/3H/cf9x/3H/cf9x/3H/cY/3H/cf9xj/cf9x/3GP9x/3GP9xMU3Cv7I9j/cYj/cY/3GI/3GI/3GI/3GI/3GI/3GIj/cYiP9xhDLazNJXGIiI/3GIiI/3GIiIiI/3GIiIiIiI/3GIiIiIiIiIiIiIiIiIiIiIiIiHH/iIiIg9+EOzB7yIhx/4iHH/iIcf+Ihx/4hx/4hx/4hx/4cf+Icf+HH/hx/4Pwy0svNL/3H/cf9x/3H/cf9x/4cf9xj/cf9x/3H/cf9x/3H/cf9xj/cf9x/3GP9x/3H/cY/3H/cY/3GP9x/3GP9xj/cTLKlb41aoj/cYiI/3GIiI/3GIiIj/cYiIiIiP9xNlpRuaWucYiIiIiIiIiIiIiHH/iIiIiIiIiIcf+IiIgzUaq9rlVx/3H/cf9x/4cf9x/3H/cf9x/4cf9x/3H/cf9x/3H/cf9xj/cf9x/zZ4aLqHl3GIj/cYiP9xiIj/cYiI/3GIiIj/cYiIiI/3Ex+u2/BRKHH/hx/4cf+HH/hx/3H/hx/4cf9x/4cf9x/4cf9x/yfmpRqhla6IiHH/iIiIiHH/iIiIhx/4iIhx/4iIcf+DE20b/JLnH/iHH/iHH/iHH/iHH/hx/4cf+Icf+HH/hx/4cf+HH/hxP8dJsDi2cY/3GP9xj/cY/3GP9xj/cY/3GI/3GP9xiP9xj/cYJcsDGrNPzocf+HH/hx/4cf+HH/hx/4cf9x/4cf+HH/cf+HH/cf+HH/cf8sCDE6b3zsiIiI/3GIiIiIiI/3GIiIiIiIiIiIiIMIlrsIaUcf+HH/cf+HH/hx/4cf9x/4cf9x/4cf9x/3H/hx/3H/cf+HH/cf9x/3H/cf9x/3H/cf9x/3H/cf9x/3H/cf9x/3H/cf9xj/cf9x/3GP9x/3H/cY/3H/cY/3H/cY/3GP9x/3GP9xj/cY/3EwEUew/riIj/cYiIiIiI/3GIiIiIiIiIiIiIiIiIiIiIiIiIiIiIiHH/iCKHNBr3jL7/cYj/cY/3GP9xiP9xiP9xj/cYj/cYiP9xiP9xiI/3E+KSGy1t7/cYiI/3GIiIj/cYiIiI/3GIiIiIiI/3GIiIiIiIiIiIiIiIiIiIiIiIiIhx/4iIiIiIhx/4iIiIcf+INMb8vDkDcf9x/3H/cf9x/3GP9x/3H/cY/3H/cf9xj/cf9xj/cf9xj/cY/3H/cUfbfJJI/3GP9xj/cY/3GI/3GP9xiP9xj/cYj/cYj/cYj/cYj/cYMrXJvko2iIiIiIcf+IiIiHH/iIiHH/iIhx/4iIcf+Ihx/4iHH/iIcf+Icf+Icf+Icf+Icf+HH/iHH/hx/z4rZbLUmnH/cf9x/3H/cf9x/3H/cf9x/3H/cf9x/3H/cY/3H/cf9x/3GP9x/3GP9x/3H/cY/3GP9x/3GP9xj/cY/3H/cY/3GP9xiP9xj/cY/3GP9xiP9xiP9xj/cYj/cYiP9xiP9xiI/3GIj/cYiP9xiIj/cYiIj/cYiIj/cYiIiIj/MaW4sGpHiHH/iIcf+Ihx/4iHH/iHH/iHH/iHH/iHH/iHH/hx/4hx/4cf+HH/hx/4cf+HH/hx/4cf+HE8yBO0N+z/cf9x/3H/cf9x/3H/cf9x/3H/cf9x/3H/cY/3H/cf9x/3GP9x/3H/cY/3H/cY/3H/cY/3H/cY/3GP9xj/cY/3H/cYj/cY/3GP9xg3EkG47b5xiP9xiI/3GI/3GIj/cYiP9xiI/3GIiP9xiIMx60veFLiIiIiIiIiIiIiIhx/4iIiIiIhx/4iIiCXMchqzON5xiP9xj/cY/3GP9xiP9xj/cYj/cYj/cYj/cYj/cYiP9xhGfayoJYiP9xiIiP9xiIiP9xiIiI/3GIiIiIj/cYiINjNYusyniIhx/4hx/4iHH/iHH/iHH/iHH/iHH/hx/4hx/4cf+DQw97zPCHH/cf9xj/cf9x/3GP9x/3GP9x/3GP9xj/cf9xj/cY/3GP9xj/cY/3FBkTz27P9xj/cYj/cY/3GI/3GP9xiP9xiP9xiI/3GI/3GIj/cYiI/3GIj/cYiIj/cYiIj/cYiIiI/3GIiIM1fJvqg2/4iHH/iHH/iHH/iHH/iHH/iHH/hx/4hx/4cf+HH/hx/4cf+HH/hx/4cf9x/4cf+HH/cf+HH/cf+HH/cf+HH/MKR3sGuIcY/3GP9xj/cY/3GP9xiP9xj/cYj/cYj/cYj/cYj/cYj/cYiP9xiI/3GIj/cYiIScgcc36Ij/cYiIiP9xiIiI/3GIiIiIiP9xiIOl/FtqA6hx/4iIhx/4iIcf+IiHH/iIcf+Ihx/4iHH/iHH/iHH/iHH/iHH/iHH/hx/4hx/4cf+HE6hFu2e6SP9xj/cY/3GP9xj/cYj/cY/3GI/3GP9xiP9xiP9xiI/3GI/3GIj/cYiP9xiIj/cYiI/3GIiIj/cYiIiDWoArtX/YiIiIiIiIiIiIiIiIiIiIiIiIg8VZO0qmyHH/iIcf+Ihx/4iHH/iHH/iHH/iHH/iHH/hx/4hx/4cf+HH/iHH/hx/4cf+HH/hx/3H/hx/4P+EJsh72j/cY/3GP9xj/cY/3GP9xiP9xj/cYj/cYj/cY/3GI/3GIj/cYj/cYiP9xiI/3GIiP9xiIj/cYiIj/cYgybXa+komIcf+IiIiIhx/4iIiHH/iIiHH/iIhx/4iHH/iIhx/4hx/4iHH/iHH/iHH/iHH/iHH/hx/4hx/4cT3TObMsxv9x/3GP9x/3GP9x/3GP9xj/cf9xj/cY/3GP9xj/cY/3GP9xiP9xj/cYj/cY/3GI/3GI/3GI/3GIj/cYj/cYiP9xiIj/cYiI/3GIiP9xiIhEP9zMAo/3GIiIiIiI/3GIiIiIiIiIiIOqWFtlp6iIcf+Ihx/4iHH/iIcf+Icf+Ihx/4cf+Icf+Icf+Icf+HH/hx/4cf+Icf+HH/hx/3H/hxNqIJul32/3H/cY/3GP9xj/cY/3GP9xj/cYj/cY/3GP9xiP9xiP9xiP9xiP9xiP9xiI/3GIj/cYiP9xiIj/cYiI/3GIiINWw4u5PHiHH/iIiIcf+IiHH/iIhx/4iHH/iIcf+Icf+Ihx/4hx/4hx/4hx/4cf+Icf+HH/hx/4hx/zpzRLaMu3H/hx/3H/cf9x/3H/cf9x/3H/cf9x/3H/cf9xj/cf9x/3E6zZK1Mm1x/3GP9xj/cY/3GP9xj/cYj/cY/3GP9xiP9xiP9xiP9xiP9xiP9xiP9xiI/3GIj/cYiI/z39LbQC0ocf+Icf+Icf+Icf+Icf+HH/iHH/hx/4cf+HH/hx/4cf+HEzx2y9OJOP9xiP9xiP9xiP9xiP9xiP9xiI/3GIj/cYiI/3GIiP9xiIiP9xiIiP9xiIiIiP9xiIiIiIiIiP9xiIiIiIiIiDX3tbwISv+Ihx/4iHH/iIcf+Icf+Ihx/4hx/4cf+Icf+Icf+HH/MiHHvt44cf9x/3H/cf9xj/cf9x/3GP9x/3GP9x/3GP9x/3GP9xj/cf9xj/cYRL2sxCX/cYj/cY/3GP9xiP9xiP9xj/cYj/cYiP9xiP9xiI/3GIj/cYiP9xiIj/cYiIj/cYiIiP9xiIOzVHtsq4/4iIiHH/iIiHH/iIhx/4iHH/iIcf+Ihx/4hx/4iHH/iHH/hx/4hx/4hx/4cf+HH/iHH/g00bm8LkZxj/cf9xj/cY/3GP9x/3GP9xj/cYj/cY/3GP9xiP9xj/cYj/TOScQbZxiP9xiI/3GI/3GIj/cYiI/3GIiP9xiIiP9xiIhPhswXk4iP9xiIiIiIiIiI/3GIiIiIiIiIiIiCNDUhrryt7/cf9xj/cf9xj/cf9xj/cf9xj/cY/3GP9x/3GP9xj/cYj/cY/3GP9xj/cYj/cYj/cY/3GI/3GI/3GIj/cYj/cYiP9xiIj/cYiP9xiIiP9xiIiP9xPbb9s0kChx/4cf+HH/hx/4cf+HH/hx/4cf+HH/cf+HH/hx/3H/hx/3FHzayDJXH/cf9x/3H/cf+HH/cf9x/3H/cf9x/3H/cf9x/3H/cY/3H/cf9x/3H/cY/3H/OnVVt4qq/3GI/3GI/3GI/3GIj/cYiP9xiI/3GIj/cYiIj/cYg1vDW7Q8qIiIiIiIiIiIiHH/iIiIiIcf+IiIhx/zqbUbZkrocf+Ihx/4iHH/iIcf+Icf+Icf+Icf+Icf+HH/iHH/hx/4hx/4cf+HH/hx/4cf+HH/cf+HH/hx/3H/hx/3H/hA3awDJXH/hx/3H/cf9x/4cf9x/3H/cf9x/3H/cf9x/3H/cf9x/3H/cY/3H/cf9x/3GP9x/3H/cY/3H/cY/3H/cY/3H/cY/3GP9xj/cf9xj/cUz0nEC2/3GP9xj/cYj/cY/3GI/3GI/3GI/3GI/3GIj/cYiP9xiI/3GIiP9xiIj/cYiIj/cYiIiI/3GIiIiIOHkCuIb9iIiIiIiIiIiIiIiIiIhx/4iIiIiHH/iIiIhx/4iIhx/4iIcf+IiHH/iIcf+Ihx/0XYHLJ+cf+Icf+Icf+Icf+Icf+Icf+HH/hx/4hx/4cf+HH/hx/4cf+HH/hx/3H/hx/4cf9x/4cf9x/4cf9x/3H/g2G7i65Edxj/cYj/cY/3GI/3GI/3GI/3GI/3GIj/cYj/cYiP9xTKE8Rez/cYiI/3GIiI/3GIiIj/cYiIiI/3GIiIiIiIiIM2IivZ3diIiHH/iIiIiIiIiHH/iIiIiHH/iIiIcf+IiIcf+IiHH/iIcf+INhCGu+95/3H/hx/3H/hx/3H/cf+HH/cf9x/3H/cf9x/4cf9x/3H/cf9x/3H/cf9xj/cf9x/3H/cf9x/3GP9x/3H/cY/3H/cY/z29VLRCq/9xj/cYj/cYiP9xiP9xiI/3GIj/cYiI/3GIiP9xiIOeb6txkFcf+Ihx/4iHH/iIcf+Icf+Icf+Icf+Icf+HH/iHH/hx/4cf+HE9h7KzeE3/hx/3H/cf+HH/cf9x/3H/hx/3H/cf9x/3H/cf9x/3H/cf9xPElKtLa1iI/3GIiI/3GIiI/3GIiIiP9xiIiIiIiP9xiIiIiIiIiIiIiIiIiIiIiIiIiIiIcf+IiIiIiHH/K4ooGmddfv9xiIj/cYiI/3GIiIj/cYiIiI/3GIiIiIiIj/cYiIiIiIhEY2zJyYiIiIiIiIiIiIcf+IiIiIiIhx/4iIiIcf+DEyl7/NaHH/hx/4cf+HH/cf+HH/cf+HH/cf9x/4cf9x/3H/hx/3H/cf9x/3H/TcbMM5Nx/3H/cf9x/3H/cf9x/3GP9x/3H/cY/3H/cf9xj/cf9xj/cf9xj/cY/3EzZOa9mxmIj/cYiIj/cYiIiI/3GIiIiIiP9xiIiIiDgB8bj+DoiIiIiIiHH/iIiIiIiHH/iIiIhx/4g1N3S8yIv/hx/4hx/4cf+HH/iHH/hx/4cf+HH/cf+HH/hx/4cf9x/4cf9x/4cf9x/4cf9x/3H/hx/3H/cf9x/4cf9x/3H/cf9x/3H/cf9AJZwOpnH/cf9xj/cf9x/3H/cY/3H/cf9xj/cf9xj/cf9xj/cTo/J7bA2I/3GIiI/3GIiIj/cYiIiIj/cYiIiIiIiIiI/3GIiIiIiIiIiIiIcf+D2RG7Nu5HH/cf+HH/cf+HH/cf+HH/cf+HH/cf9x/3H/hx/3H/cf9x/3H/cf9x/3H/cf9x/3E/qiuxVdT/cYiIj/cYiIiI/3GIiIiIj/cYiIiIiIiIiIiIiIiIiIiIiDh6lrmFaf+Icf+Icf+Icf+Icf+HH/iHH/hx/4cf+Icf+HH/hx/4cf9x/4cf+HH/hx/3H/hx/3H/hx/3H/hx/3H/cf+HH/cf9x/3H/cf+HH/cf9x/3H/cf9xNYMNu3zyiP9xiIiIiIj/cYiIiIiIiIiIiIiIiIiIiIiIiIiIiIhx/4iIiDI71L7EK3H/iHH/iHH/hx/4hx/4hx/4cf+HH/hx/4hx/4cf9x/4cf+HH/hx/4cf9x/4cf9x/4cf9x/4cf9x/3H/hx/3H/cf9x/3H/hx/3H/cf9x/3H/cf9x/3H/cTztuLQSR4/3GIj/cYiP9xiIj/cYiI/3GIiIj/cYiIiP9xiIiIiIj/cYiIiIiIiIiIiIiIiIiIiIiDi3VbhIqocf+Ihx/4iHH/iHH/iHH/iHH/iHH/hx/4hx/4cf+HH/iHH/hx/4cf+HH/hx/3H/hx/4cf9x/4cf9x/4cf9x/4cf9x/3H/hx/3H/cf9x/4cf9x/3H/cf9x/3H/cf9x/3H/cf8/S7WytEr/cY/3GI/3GP9xiP9xiP9xiP9xiP9xiI/3GIj/cYiP9xiI/3GIiI/3GIiI/3GIiIj/cYiIiIiI/3GIiIPEfYtLgncf+Icf+Icf+Icf+Icf+Icf+Icf+HH/iHH/hx/4cf+HH/hx/4cf+HH/hx/3H/hx/4cf9x/4cToKw7b1PP9x/3H/cf9x/3GP9x/3H/cY/3H/cf9xj/cf9xj/cf9xj/cY/3H/cY/3GP9xj/cY/3GP9xj/cY/3GI/3GP9xiP9xj/cYj/cYj/cYiP9xiP9xiI/3GIj/cYiI/3GIiP9xiIiP9xP5lHsWa4iIiHH/iIiIcf+IiIcf+IiIcf+Ihx/4iHH/iDQOgbzxfnH/iHH/hx/4hx/4cf+HH/hx/4cf+HH/hx/4cf+HE1JXG62o5x/3H/hx/3H/cf+HH/cf9x/3H/cf9x/3H/cf9x/3H/cf9x/3H/cf9x/3H/cTFvNb+Qyv9xiP9xj/cYj/cYj/cYj/cYj/cYiP9xiP9xiI/3GIiP9xiIj/cYNJtYvGSniHH/iIiIcf+IiIcf+IiHH/iIhx/4iHH/iIcf+IOH2IuIJ3cf9x/3H/cf9x/3GP9x/3H/cf9x/3H/cY/3H/cf9x/3GP9x/3E3JVK42q1xj/cY/3GI/3GP9xj/cYj/cYj/cYj/cYj/cYj/cYj/cYiP9xiI/3GIiD4OYrLxnYiI/3GIiIiIiIiIiP9xiIiIiIiIiIiIiHH/iIiIiIiIiIhx/4iIiIhx/4iIiD64srJHTYiHH/iHH/iHH/iHH/iHH/hx/4hx/4cf+HH/iHH/g8HmK04Z1x/3H/cf+HH/cf9x/4cf9x/3H/cf9x/3H/cf9x/4cf9xj/cf9x/3E+miGxZd5x/3GP9x/3H/cY/3H/cY/3GP9x/3GP9xj/cY/3GP9xj/cY/3E7Wsq1pTWIcf+IiIiIiIiIiIiIcf+IiIiIhx/4iIiHH/iITYNsN8mIcf+IiHH/iIcf+Ihx/4hx/4hx/4iHH/hx/4hx/4hxMoOGvXx5cf9x/3H/cf9x/3H/cf9x/3H/cY/3H/cf9x/3H/cY/3H/cY/3H/cY/3H/cY/3H/cY/3GP9x/3GP9xj/cY/3E9VRSzquv/cYiP9xiIj/cYiIj/cYiIj/cYiIiI/3GIiIO7rDtUU8iIiIiIcf+IiIiIiHH/iIiIhx/4iIhx/4iIhx/4iIcf+Ihx/4iHE1ysO7NTz/hx/4cf+HH/cf+HH/hx/3H/hx/4cf9x/4cf9x/3H/hx/3H/cf9xPTdjssiccf9xj/cf9x/3GP9x/3GP9x/3GP9xj/cf9xj/cY/3GP9xj/cY/3GP9xj/cTvu7LURE4iIiIhx/4iIiHH/iIiHH/iIhx/4iIcf+Ihx/4gxSyi/tNdx/3H/cf+HH/cf9x/3H/cf9x/3H/cY/3H/cf9x/3H/cf9xj/cf9x/0MQ7O7xj/cf9xj/cY/3H/cY/3GP9xj/cY/3GP9xj/cYj/cY/3GIPe6nsxFYiP9xiIiIiIiIiIiIiIiIcf+IiIiIiIiIcf+IiIiIhx/4iIiHH/iIhx/4iIcf+IiHH/iIcf+Ihx/4hx/znAB7c/+Icf9x/3H/cf9x/3H/hx/3H/cf9x/3H/cY/3H/cf9x/3H/cf9xj/cf9x/3GP9x/3H/cY/3H/cY/3GP9x/3GP9xj/cY/3H/cY/3GI/zHkCrAr9YiIj/cXH/iIiIiIiIiIiIiIiHH/iIiIiIcTg+27fBJHH/cf+HH/cf9x/3H/cf9x/3H/cY/3H/cf9x/3H/cf9xj/cf9x/3GP9x/3GP9x/3GP9x/3GP9xj/cf9xj/cY/3E8Nxu0yOSIiIiIiIiIiHH/iIiIiIiIiHH/iIiIhx/4iIiHH/iIiHE9Imuz3ZT/cf9x/3H/cf9x/3GP9x/3H/cf9x/3GP9x/3GP9x/3H/cY/3H/cY/3GP9x/3GP9xj/cY/3GP9xN2BauZ+liIiIiIiIiIiHH/iIiIiIiIiIhx/4iIiIhx/4iIiHH/iIiHH/iIhx/4iHH/g4dUi5irf/cf9x/4cf9x/3H/cf9x/3H/cf9x/3H/cf9x/3H/cf9x/3GP9x/3H/cf9xj/cf9xj/cf9xj/cf9xj/cf9xj/cY/3GP9x/3GP9xj/cY/3GDGbmr9kZYiIiIiIiIiIcf+IiIiIiIhx/4iIiIcf+IiIhx/4iIcf+IiHH/iIhx/4iHEwJCKw693/iHH/hx/4cf+Icf+HH/hx/4cf+HH/cf+HH/hx/3H/hx/4cf9x/z7Cs7M9TP9x/3H/cf9xj/cf9x/3H/cY/3H/cY/3H/cY/3H/cY/3H/cY/3FF0Tyy7P9xj/cf9xiP9xj/cY/3GP9xiP9xj/cYj/cYj/cYj/cYPrCYsk9niIiIcf+IiIiIiIiIcf+IiIiHH/iIiIcf+IiIcf+IiHH/iIhx/4iHH/iHH/iIcf+Icf+Icf+Icf+Icf+HH/iHH/hxNMNWvDyp/3H/cf9x/3H/cf9x/3H/cY/3H/cf9x/3GP9x/3GP9x/3GP9x/3GP9x/3GP9xj/cY/3GP9x/3GP9xiP9xj/cYLlQyGiq83nH/iHH/iHH/hx/4hx/4cf+Icf+HH/hx/4cf+HH/g0Nme8yZhx/3GP9x/3GP9x/3GP9x/3GP9xj/cY/3GP9x/3GP9xiP9xj/cY/3GP9xiP9xj/cYj/cYj/cYj/cYiP9xiP9xiI/3GIj/cYiI/3GIiP9xiIiD4Kx7P1OP+IiIiHH/iIiHH/iIhx/4iIcf+Ihx/4iHH/iIcf+Icf+Icf+Icf+Icf+HH/iHH/hx/4cf+Icf+HH/hx/4cf9x/4cf+HH/hx/3H/PTAVs8/qcf9x/3H/cY/3H/cf9xj/cf9xj/cf9xj/cY/3H/cY/3GP9xj/cY/3GP9xj/cY/3GP9xiP9xj/cYj/cYj/cYj/cYj/cYj/cYiP9xiI/3GIj/cYiI/3GIiI/3GIiI/3EwTMOwwzyIiIiIiIiIiIiHH/iIiIiIiHH/iIiIhx/4iIiHH/iIiHH/iIcf+IiHH/iIcf+Icf+Ihx/4hx/4hx/4hx/4cf+Icf+HH/iHH/hx/4cf+HH/hx/4cf+HH/cf+HH/hx/3H/hx/3H/gyPvO/wQz/cf9x/3GP9x/3H/cY/3H/cf9xj/cf9xj/cf9xj/cY/3H/cY/3GP9xj/cY/3GP9xj/cYj/cY/3GI/3GP9xiP9xiP9xiP9xiI/3GI/3GIj/cYiI/3GIiP9xiIiP9xiIiP9xiIiIiP9xgyE9K+7C2IiIiIiIiIhx/4iIiIiIiHH/iIiIiHH/iIiHH/iIiHH/iIhx/4iHH/iIcf+Ihx/4iHH/iHH/iHH/iHH/hx/4hx/4cf+HH/iHH/hx/4cf+HH/hx/3H/hx/4cf+HH/cTtTB7Ss+HGP9x/3GP9xj/cf9xj/cY/3GP9xj/cY/3GP9xiP9xj/cYj/cY/3GI/3GI/3GI/3GIj/cYj/cYiP9xiIj/cYiI/3GIiP9xiIiI/3GIiIiP9xiIgymua+ZRmIhx/4iIcf+IiHH/iIhx/4iHH/iHH/iIcf+Icf+Icf+Icf+HH/iHH/hx/4hx/4cf+HH/hx/4PypZstWm/3H/cY/3GP9xj/cY/3GP9xj/cY/3GP9xiP9xj/cYj/cYj/cTc8ibnDdoiIiIhx/4iIiIiIhx/4iIiIcf+IiIhx/4iIcf+IiHH/iIhx/4hx/4iHH/iHH/hFw2yzyXH/hx/4hx/4hx/4cf+HH/hx/4cf+Icf9x/4cf+HH/hx/4cf8x61WwJKr/cf9x/3GP9x/3H/cY/3H/cY/3H/cY/3H/cY/3GP9xj/cf9xj/cY/3GP9xiP9xj/cY/3GI/3GP9F4Tyx7HGI/3GI/3GI/3GIj/cYiP9xiI/3GIiP9xiIj/cYiIM433vXIIiIiIcf+IiIcf+IiHH/iIhx/4iHH/iIcf+Ihx/4hx/4hx/4hx/4hxO3IqtY3V/3H/cY/3H/cY/3H/cY/3GP9x/3GP9xj/cY/3GP9xj/cY/3GP9xiP9xj/cYj/cY/3GI/3GI/3GIj/cYj/PzMLssz0iIhx/4iIhx/4iIcf+IiHH/iIcf+Ihx/4iHH/iHH/iHH/iHH/iHH/hx/4hx/4cf+HH/hx/4cf+HH/hx/4cf+HH/hx/3H/hx/4cf9x/4cf9x/3H/hx/3H/cf+HH/cf9x/3H/PWols5XacY/3GP9xj/cf9xj/cYj/cY/3GP9xj/cYj/cY/3GI/3GI/3GI/3GI/3GIj/cYiP9xiI/3GIj/cYg18Wi7DpeIiIcf+IiIhx/4iIhx/4iIhx/4iHH/iIcf+Ihx/4iHH/iHH/iHH/iHH/iHH/hx/4hx/4cf+HH/iHH/hx/4cf9x/4cf+HH/PilIs9a3j/cf9xj/cY/3GP9x/3GP9xiP9xj/cY/3GP9xiP9xj/cYj/cYg00P28LwKHH/iIhx/4iHH/iIcf+Icf+Ihx/4hx/4hx/4cf+Icf+HH/iHH/hx/4cf+HH/hx/4cf+HH/hx/4cf9x/4cf9x/4cf9x/4cf8+cmiyjZdxj/cY/3GP9xiP9xj/cYj/cYj/cYj/cYj/cYj/cYiP9xiI/zGSEbB97oiP9xiIiP9xiIiIj/cYiIiIiI/3GIiIiIiIg68RW3Dur/iIiHH/iIiHH/iIcf+IiHH/iIcf+Icf+Ihx/4hx/4hx/4LgVSGj+q3oiP9xiIj/cYiIj/cYiIiP9xiIiIiP9xiIiC53axo4iU6I/3GI/3GI/3GIj/cYiP9xiI/3GIiP9xiIiP9xiIMClvsOaQhx/4cf+HH/hx/4cf9x/4cf9x/4cf9x/4cf9x/4cf9x/3H/hx/zODaL18l3GP9xj/cYj/cYj/cYj/cYj/cYiP9xiP9xiI/3GIiP9xiIguFE0aLrsucY/3GI/3GI/3GP9xiI/3GI/3GI/3GIj/cYiP9xiIP9IdsS3iiIcf+Icf+Icf+Icf+Icf+HH/iHH/hx/4cf+Icf+HH/hx/4cf9x/4cf+HH/OGfruZgUj/cYj/cYj/cYj/cYiP9xiP9xiIj/cYiP9xiIj/cTpeXbahonH/iHH/iHH/hx/4hx/4cf+HH/hx/4cf+HH/hx/4cf+HH/hx/3H/hx/3H/hx/3H/MuAMvx/ziP9xiP9xiI/3GIj/cYiI/3GIiI/3GIiI/3GIiIiP9xiIiIiIJezMKtEzPf+Icf+HH/iHH/hx/4hx/4cf+HH/hx/4cf+HH/cf+HH/hxPmCVsp9qj/cf9x/3GP9x/3H/cY/3H/cY/3H/cY/3GP9x/3GP9xj/cY/zzfgbUgfv9xiP9xj/cYj/cYj/cYiP9xiP9xiI/3GIj/cYiI/3GIg9482zHDKIcf+HH/iHH/iHH/hx/4cf+HH/hx/4cf+HH/hx/4cf+HH/cf+HH/cf+HH/cf+HH/cf+HH/cf9x/3H/hx/3H/cf9x/3E3eqm5hVaP9xiI/3GIj/cYiP9xiIj/cYiI/3GIiIj/cYgxzQa/MvmIiIiIhx/4iIiIcf+IiIcf+IiIcf+IiHH/M/+BvgB+/4hx/4hx/4hx/4cf+Icf+HH/hx/4hx/4cf+HH/hx/4cf9x/4cf+HH/cf8q9FgqgLp9/3GP9x/3GP9x/3GP9xj/cf9xj/cY/3GP9xj/cY/3GP9xj/cYKcqzGnNUznH/hx/4hx/4cf+HH/hx/4cf+HH/cf+HH/hx/3H/hx/3H/LfJ7GlDYTv+Ihx/4hx/4hx/4hx/4cf+Icf+HH/iHH/hx/4cf+HH/gurM4qNTMdcY/3GI/3GI/3GI/3GIj/cYj/cYiP9xiIj/cYiI/3E0Sf28tgJx/4hx/4cf+Icf+HH/hx/4cf+HH/hx/4cf+HH/hx/3H/hx/z7x+rMOBY/3GP9xiP9xiP9xiP9xiP9xiI/3GIj/cYiP9xiIgy0zS+LMuIiIiIiIiIiIiIiIiIiIiIiIiHH/iCaqHhq1Xh6IiIiIiIiIiIiIiIhx/4iIiIiIiIISyJKg43bXH/hx/4cf+HH/hx/4cf+HH/cf+HH/hx/3H/hx/3H/cf+HH/cf9x/4cf9xMsFcvj6jj/cYiI/3GIiIj/cYiIiP9xiIiIiI/3GIiIiIiIiIiIiIiI/3GHH/iIiIiIiIiIiIiIiHH/iIiIiHH/iIiIhx/4OAAsuP/Tcf9x/3H/cf9x/3GP9x/3H/cf9xj/cf9x/3GP9x/3H/cY/3GP9x/3GP9xj/cf9xj/OSNTuNys/3GIj/cYj/cYiP9xiI/3GIiP9xiIj/cYiIj/cYiIiP9xiIiIiI/3GIiIiIiIiIiIiI/3GIiIiIcf+IiIiIiIiIiIiIcf+IiIiIhx/4iIiHH/iIiHH/iIhxPyozsNXMcf+Icf+HH/hx/4hx/4cf+HH/hx/4cf+HH/cf+HH/hx/3H/hx/3H/hx/3H/hx/3H/cf+HH/cf9x/3H/cf9x/4cf9x/3H/cf8/RiuyudSIiP9xiIiP9xiIiIj/cYiIiIiI/3GIiIiIiIiIiIiDh8IbiD3oiIiIiIiHH/iIiIiIhx/4iIiIcf+DIxZb7OmnH/iHH/hx/4cf+HH/hx/4cf9x/4cf+HH/cf+HH/cf+HH/cf8qNQoajK9e/4iHH/iIcf+Icf+Ihx/4hx/4cf+Icf+Icf+HH/hx/4hxQ0acy5Zx/4cf9x/4cf+HH/hx/3H/hx/3H/hx/3H/cf+HH/cf9x/4cf9x/3H/cf9x/3H/cf9x/3H/cf9x/3H/cf8+p3GyWI5xj/cf9xj/cf9xj/cf9xj/cY/3H/cY/3GP9xj/cY/3GP9xIhboKv6RfYiIiIj/cYiIiIiIiIiIiIiIiIiIiIiIiIiIiIiCmkDSqVvy3/cf+HH/cf9x/4cf9x/3H/hx/3H/cf9x/4cf9x/3H/cf9x/3H/cf9x/3H/cf9xj/cS8n/yotgA2IiIiIiIiIiIiIiIiIiIiIiIiIcf+IiIiIKpm9KoZkLf9x/4cf9x/3H/cf9x/3H/cf9x/3H/cf9x/3H/cf9xj/cf9x/3H/cY/3H/PAYntfnYj/cYiP9xiIj/cYiI/3GIiI/3GIiIiP9xiIg6UXe2roiIiHH/iIiHH/iIcf+IiHH/iHH/iIcf+Icf+Icf+DQWNL3py/+HH/cf+HH/cf+HH/cf9x/4cf9x/3H/cf9x/4cf9x/3H/cf9x/3H/cf9x/3H/cY/3H/cf9x/3H/cY/yiwTSqk+y2IiI/3GIiIiIiIiIiIiIj/cYiIhx/4iIiIiIiINvdcugijcf+HH/cf9x/3H/hx/3H/cf9x/3H/cf9x/3H/cf9x/3H/cf9x/3H/cf9xj/cf9x/3H/cY/3H/cf9xM1RLvau0iIiIiI/3GIiIiIiIiIiIiIiIiIhx/4iIiIiIiIhx/4iIiIhx/4iIiHH/iIhx/4MZ23sHJI/4cf9x/4cf9x/3H/hx/3H/cf9x/4cf9x/3H/cf9x/3H/cf8zDSG+8t7/cf9x/3GP9x/3H/cY/3H/cY/3H/cY/3H/cY/3GP9x/zqvPLdQw4iIiIiIiIiIhx/4iIiIiIcf+IiIiHH/iIiHH/iC9Ijyordw1x/3H/cY/3H/cY/3H/cY/3H/cY/3H/cY/3GP9xj/cY/3GP9xgrwJAaU/b+cf+IiHH/iIcf+Icf+Ihx/4hx/4hx/4hx/4cf+Icf+HH/gv+GgaIHl+iIiIiIiIcf+IiIiIiHH/iIiIhx/4iIhx/4iIcf+IiHH/iIcf+Ihx/4PBAKtO/1cf9xj/cf9x/3H/cf9xj/cf9x/3GP9x/3GP9x/3GP9x/3GP9xj/cf9xj/cY/3GP9xj/cY/3GI/3GP9xj/cYj/cYj/cYj/M4c5vnjGiIiIiIiIiIcf+IiIiIhx/4iIiIcf+IiIcf+IiHH/iIhx/4iHH/iIcf+Icf+Ihx/4hx/4hx/4cf+IOYAKt3/1cY/3H/cY/3H/cY/3GP9x/3GP9xj/cY/3GP9xj/cY/3GP9xiP9xj/N73bukIkcf+IiIiIhx/4iIiIcf+IiIcf+IiHH/iIcf+IPFTGtKs5cf+HH/cf+HH/cf9x/4cf9x/3H/cf9x/3H/hx/3H/cf9x/3H/OCbxuNkOcf9xj/cf9xj/cf9xj/cf9xj/cY/3GP9x/3GP9xj/cY/3GI/3GP9xj/cYj/cY/3EifQwa+C8+j/cf9x/3GP9x/3GP9x/3GP9xj/cf9xj/cY/3GP9xj/cY/3GP9xj/cY/3GI/3GP84g+q5fBWIiIiIiHH/iIiIiIcf+IiIhx/4iIhx/4iIcf+Ihx/4iHH/iIcf+Icf+Ihx/4hx/4hx/4cf+Icf+HH/iHH/hx/4cf+HH/g9V0azqLlx/3H/cf9x/3GP9x/3H/cY/3H/cY/3H/cY/3H/cY/3GP9x/3GP9xj/cY/3GP9xj/cY/3GI/3GP9xiDXsq7sTVIiIcf+IiIiIcf+IiIhx/4iIhx/4iIcf+Ihx/4iHH/iIcf+Ihx/4hx/4hx/4hx/4OC2rudJU/3GP9xj/cf9xj/cY/3GP9xiP9xj/cY/3GI/3GP9xiP9xgxK3u/1ISIiIhx/4iIiIcf+IiIcf+IiHH/iIhx/4iHH/iHH/iIcf+INV0NvKLyj/cf9xj/cY/3GP9xj/cY/3GP9xiP9xj/cYj/cY/3GI/3GI/3GI/3GIj/cYj/PrSbs0tkiIiHH/iIhx/4iIcf+Ihx/4hx/4iHH/iHH/iHH/iHH/hxNlDruq8U/3GP9x/3GP9xj/cY/3GP9xiP9xj/cY/3GI/3GI/3GI/3GI/3GI/3GDA1m7DaZIhx/4iIhx/4iIcf+IiHH/iIcf+Ihx/4hx/4hx/4hx/4hx/4g4fly5gaOP9xj/cY/3GP9xj/cY/3GI/3GP9xiP9xj/cYj/cYj/cYj/cYiP9xiP9xiIj/cYgxGGq/55WHH/iIiHH/iIhx/4iHH/iIcf+Ihx/4hx/4iHH/iHH/iHH/hxNf5cuwGjj/cY/3GP9xj/cY/3GP9xj/cYj/cY/3GI/3GI/3GI/3GI/3GIj/cYiP9xiI/zhoy7qXNP+IiHH/iIcf+Ihx/4hx/4hx/4hx/4hx/4hx/4hx/4cf+IO1abtqlk/3GP9xj/cY/3GP9xiP9xj/cY/3GI/3GI/3GI/3GI/3GI/3GIj/cYj/cYiI/3GIj/cYiIj/cYiIj/cYiIiIMqbqvlkVcf+Icf+Ihx/4cf+Icf+Icf+HH/iHH/hx/4cf+HH/hx/4cf+HH/hx/3H/hx/4cf9x/4cf9x/4cf9x/ze9abpClo/3GP9xiP9xiP9xiP9xiP9xiI/3GIj/cYiP9xiI/y65KBo0bX5x/3GP9x/3H/cY/3H/cf9xj/cf9xj/cY/3H/cY/3GP9xj/cY/3GP9xj/KyGkGm3lvnH/hx/4cf+HH/hx/4cf+HH/hx/4cf+HH/cf+HH/cf+HEomS4ahm0ecf+HH/hx/4cf+HH/hx/4cf+HH/hx/3H/hx/3H/hx/y6xzho04x5x/4cf+HH/hx/3H/hx/4cf+HH/cf+HH/cf+HH/cf+HH/cf9x/4cTM0673LFP9xiIj/cYiP9xiIiP9xiIiP9xiIiIj/cYgkNQAazK/+cf+HH/cf+HH/cf9x/4cf9x/3H/hx/3H/cf9x/3H/cf9x/3H/cf9x/3H/cTW067tLFI/3GIiIiI/3GIiIiIiIj/cYiIiIiIiIiIiCWRPErW7Dtx/4hx/4cf+Icf+HH/hx/4hx/4cf+HH/hx/3H/hx/4cf+C4ulho9Fp6IiIiIiIhx/4iIiIhx/4iIiHH/iIhx/4iIcf+DEMob/zXohx/4hx/4hx/4cf+Icf+HH/iHH/hx/4cf+HH/hx/4cf+HH/cf+HH/hx/3H/hx/3H/hx/3H/hx/3H/cf84KtK41S1x/3H/cY/3H/cf9x/3GP9x/3GP9x/3GP9x/3GP9x/3GP9xj/cY/3GP9xg4jAO4c/yIj/cYj/cYiP9xiIj/cYiP9xiIiP9xiIiP9xiIiIj/cYiIgzRoS9uXuHH/iIiIiIhx/4iIiIcf+IiIhx/4iIcf+IiHH/iIcf86nAO2Y/yHH/iHH/hx/4cf+HH/hx/4cf9x/4cf+HH/cf+HH/cf+HH/cf+HH/cf9x/4cf9xNhvkueQbcf9xj/cf9xj/cY/3H/cY/3GP9xj/cY/3GP9xiP9xj/cY/3E3p/G5WA6P9xiI/3GIj/cYiI/3GIiP9xiIiP9xiIiIj/cYiIiIg+R5ayuGlx/4iIhx/4iIcf+IiHH/iIcf+Ihx/4iHH/iHH/iCNruCr5RH3/cf9x/4cf9x/3H/cf9x/3H/cf9x/3H/cY/3H/cf9x/3H/cY/3ExGEe/57iIj/cYiP9xiIj/cYiI/3GIiI/3GIiIiP9xiCM6xSrsU62IiIiIiIiIiHH/iIiIiIcf+IiIhx/4iIiHH/Od/jtyAciHH/hx/4cf+Icf+HH/hx/4cf+HH/hx/3H/hx/4cf9x/4cf9x/4cf9x/4cf9x/3H/hx/3H/cf9x/3H/cf+HH/cf9xOslZtjam/3GIj/cYiP9xiI/3GIiP9xiIiP9xiIiI/3GIiIiP9xiIiIiIiIj/cYiIiIiD9cibKjdv+HH/iHH/hx/4hx/4cf+HH/hx/4cf+HH/cf+HH/hx/4cf9x/0ubTFZLhx/3H/cf+HH/cf9x/3H/hx/3H/cf9x/3H/cf9x/3H/cf9x/3H/OFn3uaYI/3GIj/cYj/cYiP9xiIj/cYiI/3GIiP9xiIiI/3GIiIiI/3GIiIiIiIj/cYiIiIiIiIiIiIiIiIiIiIcf+IiIiIiDR/dryAiXH/hx/4hx/4cf+HH/hx/4cf+HH/hx/4cf+HH/cf+HH/hx/3H/hx/3H/cf+HH/cf9x/4cf9x/3H/cf9x/3H/hx/3H/cf9x/3H/cY/3H/cf9x/3H/cf9xj/cf9x/3H/cY/zD1tbEaSv9xiP9xiI/3GIj/cYiP9xiIj/cYiI/3GIiI/3GIiIiP9xiIiIiIj/cYiIiIiIiIO+N5tRyGcf+Icf+Icf+HH/hx/4hx/4cf+HH/hx/4cf+HH/cf+HH/hx/3H/hx/3H/hx/3H/hx/3H/cf+HH/cf9x/3H/cf+HH/cf9x/3H/cf9x/3H/cT/OWLExp4j/cYj/cYiP9xiI/3GIiP9xiIiP9xiIiP9xiIiIj/cYiIiIiIj/cYiIiIiIiIiIiIiIiIiIiIiIgzOHi+x4f/hx/4cf+Icf+HH/cf+HH/hx/4cf+HH/cf+HH/cf+HH/cf+HH/cf9x/4cf9x/3H/cf9x/3H/hx/3H/cf9x/3H/cf9xNK8Ju1D2cYiP9xiI/3GIiP9xiIj/cYiIiP9xiIiIj/cYiIiIiI/3GIiIiIiIiIiIiIiIiClaGhqKXl6I/3GIiP9xiI/3GIiP9xiIiP9xiIiIj/cYiIiIj/cYiIiIiIiIiIiIj/cYiIiIg/kkmxbbaHH/hx/4cf+HH/hx/4cf+HH/hx/4cf+HH/cf+HH/cf+HH/cf+HH/cf9x/4cf9x/3H/cf+HH/cf9x/3H/cf9x/3H/cf9xN+xNuROyiIiIiIj/cYiIiIiIiIiIiIiIiIiIiINsDuuz8R/3H/cf9x/3H/cf9x/3H/cf9x/3H/cf9xj/cf9x/3H/cY/zEVyLD6N4iI/3GIiIj/cYiIiIj/cYiIiIiIiI/3GIiIiIiIOtyhtyNe/4iIiIiIiIcf+IiIiHH/iIiIcf+IiIcf+Ig6L/a30An/hx/3H/hx/3H/hx/3H/cf+HH/cf9x/3H/hx/3H/cf9x/3H/cTXcNLsjy4/3GP9xj/cY/3GP9xj/cY/3GP9xj/cYj/cY/3GI/zWQQ7xvvIj/cYiIj/cYiIiP9xiIiIiP9xiIiIiIiIiIj/cYiIiDJnI76Y3IiIiIcf+IiIhx/4iIhx/4iIcf+IiHH/iDEjBrDs+f+HH/cf+HH/cf9x/4cf9x/3H/hx/3H/cf9x/3H/hx/3H/cf9x/3H/cf9x/3H/cY/3H/cf9x/3H/cY/3H/cf9xj/cf9x/3GP9xj/cf9xj/cf9xj/cY/3GP9xj/cY/3GP9xj/cYg422W3JJpxiIiI/3GIiIiI/3GIiIiIiIiIiIiP9xiIiIiIhx/4iIiIiIiIiIiIcf+IiIiIhx/4iIiHH/iIiHH/PyI3st3I/4cf9x/4cf9x/4cf9x/4cf9x/3H/cf+HH/cf9x/3H/cf9x/3H/cf9x/3H/cf9x/3H/cf9x/3H/cf9xj/cf9x/3H/cY/3H/cY/3H/cY/3H/cY/3GP9xj/cf9xj/cY/3GP9xj/cYj/cY/3GP9xiD1FhbO6ev9xiIiIiI/3GIiIiIiIiIiIiIiIiIiIiIiIiIiIiIiIiHH/iIiIiIcf+IiIhx/4iIhx/4iIhx/4iHH/iIcf+Ihx/4iHE/wYawPnmHH/cf9x/3H/hx/3H/cf9x/3H/cf9x/3H/cf9x/3H/cf9x/3H/cf9xj/cf9x/3H/cY/3H/cY/3H/cY/3E7ngq1YfWIiIj/cYiIiIiIiIiIiIiIiIiIiIiIiIiIiIhx/4iIiIiIcf+IiIiHH/iIiHH/iIhx/4g9t5ezSGiHH/cf+HH/cf9x/4cf9x/3H/cf9x/4cf9x/3H/cf9x/3H/cf9x/3H/cY/3H/cf9x/3H/cY/3H/cf9xj/cf9xj/cf9xj/cf9xgxgUq/frWIj/cYiIiIiIiIiIiIiIiIiIiIiIcf+IiIiIiIhx/4iIiIcf+IMnL6vo0Fhx/3H/cf9x/3H/cf9x/3H/cf9x/3H/cf9x/3GP9x/3H/cf9xj/cf9x/3GP9x/3GP9x/3GP9x/3GP9xj/cYO6gqtVfViIiIiIiP9xiIiIcf+IiIiIiIiIiIiIcf+IiIiIhx/4iIiIcf+IiIcf+IiHH/iDcfd7ngiHH/hx/3H/cf+HH/cf9x/3H/cf+HH/cf9x/3H/cf9x/3H/cf9x/3H/cf9xj/cf9x/3H/cY/3H/cf9xj/cf9xj/cf9xj/cf9xj/cY/3GP9x/3GP9xj/cY/3E1gmi7fZeIiI/3GIiIiIiIiIiIiIiIiIiIcf+IiIiIiIiHH/iIiIiHH/iIiIcf+IiHH/iIhx/z/JnrE2YXGP9xj/cf9xj/cY/3GP9xj/cY/3GP9xj/cYj/cY/3GI/3GI/3GI/3E6Iei23heIiIiIcf+IiIiIiIhx/4iIiIcf+IiIhx/4iIhx/4iHH/iIhx/4g87dm0EiZx/3H/cf9x/3H/cf9x/3GP9x/3H/cf9xj/cf9x/3GP9x/3GP9xj/cf9xj/cY/3H/cY/3GP9xj/cY/3GI/3GP9xj/cYj/cYj/cY/zzpKrUW1YiIiIiIcf+IiIiIhx/4iIiHH/iIiHH/MuVcvxqj/3H/cf9xj/cf9x/3H/cY/3H/cY/3H/cY/3H/cY/3H/cY/3GP9xj/cY/3GP9xj/cY/3GP9xiP9xj/cYj/cYj/cYj/cYj/cYj/cYiP9xiI/3GIj/cYiI/3GIiP9xiIiI/3GIiIMpISvm3tiIiIiIiIiIiIiIiIiIiIhx/4iIiIiIhx/4iIiIcf+IiIhx/4iIhx/4iHH/iIhx/4iHH/iHH/iIcf+Icf+DepeblWhnH/cf9xj/cf9x/3H/cY/3H/cY/3H/cY/3GP9x/3GP9xj/cY/3GP9xj/cY/3GP9xj/cY/3GI/3GI/3GP9xiP9xiP9xiD0Pu7PwRIiIhx/4iIhx/4iIcf+Ihx/4iHH/iIcf+Icf+Icf+Icf+Icf+DDNg7FCfP9x/4cf9x/4cf9x/3H/hx/3H/cf9x/4cf9x/3H/cf9x/3H/cf9x/3H/cTfxQ7kOvP9x/3GP9xj/cY/3GP9xj/cY/3GP9xj/cY/3GI/3GP9xiP9xiP9xiD4VGbLq5oiIiIiIiIhx/4iIiIiHH/iIiIhx/4iIhx/4iIcf+IiHH/iIcf+Ihx/4hx/4hx/4hx/4hx/4hx/4hx/4cf+D12q7OJVHGP9xj/cY/3GP9xiP9xj/cYj/cY/3GI/3GI/3GI/3GI/3GIj/cYj/cYiI/3E4Sdu4tiSIhx/4iHH/iIcf+Icf+Icf+Ihx/4cf+Icf+Icf+HH/PdgNtCfyj/cY/3GI/3GP9xiP9xiP9xiP9xiP9xiP9xiI/3GIj/cYiI/3GIiP9xiIiP9xiIiI/3GIiIiI/3GIiIiIiIiIj/cYiIiIiIiIiINaIlvF3a/4iIcf+Ihx/4iHH/iHH/iHH/iHH/iHH/iHH/hx/4hx/4cf+HH/hx/4cf+HH/PmersphUcYj/cY/3GI/3GP9xiP9xiP9xiI/3GI/3GIj/cYiP9xiIj/cYOjuMtsRzcf+Icf+Icf+Icf+Icf+Icf+Icf+HH/hx/4hx/4cf83xV25OqJxiP9xiP9xiP9xiP9xiP9xiI/3GIj/cYiI/3GIiP9xiIiP9xiIiIj/cYiIiIiP9xiIiIiIiIgxphmwaeb/iHH/iHH/hx/4hx/4cf+Icf+HH/hx/4cf+HH/hx/4cf+HE2a5e6lGiP9x/3GP9xj/cf9xj/cY/3GP9xj/cY/3GP9xj/cY/3E++2ayBJmIiI/3GIiIiIiIiIj/cYiIiIiIiIiIghSecaDGGOiP9xiP9xiP9xiI/3GI/3GIj/cYiP9xiIj/cYiIj/cYOthBtie+iIiIiIiP9xiIiIiIiIiIiIiIiIiIglPeYazCGej/cY/3GI/3GI/3GI/3GI/3GI/3GIj/cYiP9xiIj/cYPforswXUiHH/iIcf+Ihx/4iHH/iHH/iHH/iHH/iHH/iHH/iDHug7AhfP+HH/cf+HH/cf9x/4cf9x/3H/cf+HH/cf9x/3H/cf9x/3H/cf9x/3H/cTDf7bAwEoiIiIiIiIiIiIiIiIiIiIiIiIiIiIhx/4iIiIg6kX22boJx/3H/cf9x/3H/cf9x/3GP9x/3H/cf9xj/cf9x/3GP9x/3GP9xj/cf9xgj/LYa0DSecf+HH/hx/4cf+HH/hx/3H/hx/4cf9x/4cf+HH/cT2W+7NpBIiP9xiP9xiI/3GIiP9xiIj/cYiI/3GIiIj/cYiIiIj/cYiIiIiIiP9xgmJsUqvZOtcf+IiIiIcf+IiIiHH/iIhx/4iIhx/4iHH/iCHorhoCdR6IiIcf+IiIcf+IiIcf+IiHH/iIcf+Ihx/4hx/4iHH/iDOWfL5pg4/3GP9x/3GP9xj/cY/3GP9xj/cYj/cY/3GP9xiP9xiP9xj/OEQbubvkiIiIiIcf+IiIiHH/iIiHH/iIhx/4iHH/iIhx/4hx/4iHH/iHH/iHH/iHH/iHH/hxP+G5sR5G/3GP9x/3GP9x/3GP9x/3GP9xj/cY/3H/cY/3GP9xiP9xj/cY/3GI/3GP9xiP9xiP9xiP9xiP9xiP9xiI/3GIj/cYiI/3GIiP9xMaPWv1wpiIiIiHH/iIiIiHH/iIiIhx/4iIcf+IiHH/iIhx/4iHH/iIcf+Icf+Icf+Icf+Icf+Icf+Icf+HH/hx/4cf+Icf+Dy3t7VISP9x/3H/cY/3H/cY/3H/cY/3H/cY/3GP9xj/cY/3GP9xj/cY/3GP9xj/cYj/cY/3GI/3GI/3GI/3GI/3GIj/cYj/cYiP9xiIj/cYg/0zmxLMaIiIcf+IiIcf+IiHH/iIhx/4iHH/iIcf+Icf+Ihx/4hx/4hx/4cf+Icf+HH/iHH/PggasvflcY/3H/cY/3GP9xj/cY/3GP9xj/cY/3GP9xj/cYj/cYj/cY/3GI/3GI/3GIj/cYj/cYiP9xiIj/cYiP9xiDhYfLing4cf+Icf+Ihx/4cf+Icf+Icf+HH/iHH/hx/4cf+HH/hx/4cf85N8u4yDT/cYj/cY/3GI/3GI/3GI/3GIj/cYj/cYiP9xiI/3GIiP9xiIj/MY9csICjcf+Ihx/4hx/4hx/4cf+Icf+HH/iHH/hx/4cf+HH/hx/4cf+HH/g5Kpm41Wb/cY/3GP9xj/cY/3GP9xiP9xj/cYj/cYj/cYj/cYj/cYj/cYiP9xiI/3GIj/cYiI/3GIiI/3GIiD4O5rLxGYhx/4iIiIhx/4iIhx/4iIhx/4iIcf+Ihx/4iHH/iIcf+Icf+Icf+Icf+Icf+Icf+HH/hx/4hx/4cf+HH/hx/4cf+HH/hx/3H/hx/4cf9x/4cf9x/4cf9x/3H/hx/3H/cf9x/4cf85Pua4wRn/cY/3GP9xiP9xj/cYj/cY/3GI/3GI/3GIj/cYj/cYiP9xiI/3GIiP9xiIj/cYiIiP9xiIiIj/cYiIiIiDYdZ7rimIiHH/iIhx/4iHH/iIcf+Icf+Ihx/4hx/4hx/4cf+Icf+HH/iHH/hx/4cf+HH/hx/4cf+HH/hx/3H/hx/4cf9x/4PXTqtIsV/3GI/3GI/3GI/3GI/3GIj/cYiP9xiI/3GIiP9xiIiP9xiIiI/3GIiIiP9xiIiIgxHvq/4QWIcf+HH/iHH/hx/4hx/4cf+HH/hx/4cf+HH/cf+HH/hx/3H/g/S5mxtGZxj/cYj/cY/3GP9xiP9xiP9xiP9xiP9xiP9xiI/3GIj/QhxM7jtxiIj/cYiI/3GIiIj/cYiIiI/3GIiIiIiCZz+Rq4wG6P9xiP9xj/cYj/cYj/cYiP9xiP9xiI/3GIj/cYiP9xiIiP9xiIiP9xiIiI/3GIiIiIj/cYiIiIiIiIiIiIj/cYiIiHH/iDYshbrTeoiHH/iIcf+Ihx/4hx/4hx/4hx/4hx/4cf+Icf+HH/hx/4cf+HH/hx/4cf+HH/hx/3H/hx/4cf9x/4cf9x/3H/hx/3H/cf+HH/cf9x/3H/cf+HH/cf9x/3H/cf9x/z2vGLRQ54/3GI/3GI/3GIj/cYiP9xiIj/cYiI/3GIiIj/cYiIiP9xiIiIiIj/cYiIiIiIiIg0rpi8UWdx/4hx/4hx/4hx/4hx/4cf+HH/iHH/hx/4cf+HH/hx/4cf9x/4cf+HH/cf+HH/cf+HH/cf+HH/cf9x/3H/hx/3H/cf9x/3H/cf9x/4cf9x/3GP9x/3H/cf9x/3H/cf9xj/cf9x/3H/cY/3H/cYLDlHGkxrjocf+Icf+HH/hx/4cf+HH/hx/4cf+HH/cf+HH/hx/3H/hx/3H/cf+HH/cf9x/4TrI8JNxx/3H/cf+HH/cf9x/3H/cf9x/3H/cf9x/3GP9x/3H/cf9x/3GP81hta8eSmI/3GI/3GIiP9xiI/3GIiP9xiIiP9xiIiIj/cYiINuOduhxicf+HH/hx/4cf+HH/hx/3H/hx/4cf9x/4cf9x/4cf9x/3H/hx/3H/cf+HH/cf9x/3H/cf9x/3H/cf9x/3H/cf8xQtiwzSeIj/cYiP9xiI/3GIiP9xiIiP9xiIiI/3GIg/6f2xFgKHH/hx/4cf+HH/hx/4cf9x/4cf+HH/cf+HH/cf+HH/cf9x/4cTascbpTjv9x/3H/cf9x/3H/cf9x/3H/cf9xj/cf9x/3H/cY/3H/cY/3EwcPawnwmIj/cYiP9xiIiP9xiIiP9xiIiIj/cYiIiIiP9xiIiIiIiIiIiIiIiIiIiIiIiIiDnC2Lc9J3H/hx/4cf+HH/hx/4cf+HH/hx/3H/hx/3H/hx/3H/hx/3H/hx/3H/cf9x/4cf9x/3H/cf9x/3H/cf9x/3H/cf9x/3H/cf9x/3GP9x/3H/cf9xj/cf9x/3GP9x/y/9xhowI57/iHH/hx/4hx/4cf+HH/hx/4cf+HH/hx/3H/hx/4cf9x/4cf9x/4cf9x/3H/hx/3H/cf9x/4cf9x/3H/cf9x/3H/cf9x/3H/cf9x/3H/cf9x/3GDqRKLZu14j/cYiP9xiIj/cYiI/3GIiI/3GIiIiP9xiIiIiIj/cYiIiIiIiIiIiIiIiIiIiIiIiIiIiIhx/4iIiIiIcf+IiIPepVtBWq/4hx/4cf+HH/hx/4cf+HH/hx/4cf+HH/cf+HH/hx/3H/hx/3H/hx/3H/cf+CsajxpuVw5x/4cf+HH/cf+HH/cf+HH/cf9x/4cf9x/3H/cf9x/3H/hx/3H/cf9x/3H/Pt/KsyA1j/cYiIj/cYiIiP9xiIiIj/cYiIiIiIiP9xiIiIiIiIiIiIOU2at7Jlhx/4cf+HH/hx/4cf9x/4cf+HH/cf+HH/cf+HH/cf9x/4cf9x/3H/cf+HH/cf9x/3H/cf9x/3EvSAUaK3+u/4iIhx/4iIhx/4iHH/iIhx/4iHH/iHH/iIcf+Icf+Icf86y6O3NFz/hx/3H/hx/3H/hx/3H/cf+HH/cf9x/3H/hx/3H/cf9x/3H/cf9x/y1JUxpLas6IiHH/iIiIhx/4iIiHH/iIiHH/iIcTrro7YUXP+HH/hx/4hx/4cf+HH/hx/3H/hx/4cf+HH/cf+HH/cf+HH/cf+HE50DG2L85x/3H/hx/3H/cf9x/3H/cf9xj/cf9x/3H/cf9x/3GP9x/3H/cY/3H/cf9xj/cf9xj/cY/3H/cY/3GP9xj/OJ43uWHIiI/3GIiIiIj/cYiIiIiIiIiIj/cYiIiIiIiIhx/4iIiIiIiIiIhx/4iIiIiHH/iIiIcf+IiDaQ97tvCP+HH/hx/3H/cf+HH/cf9x/4cf9x/3H/cf9x/3H/cf+HH/cf9x/3GP9x/3H/cf9x/3H/cf9xj/cf9x/3GP9x/3H/cY/3H/cY/3GP9x/3GP9xj/cY/3GP9xj/cSeBphqX5Z5x/4cf+HH/hx/3H/hx/3H/hx/3H/hx/3H/cf+HH/cf9x/3H/cf+HH/cf9x/3H/cf9x/3H/cf9x/3GP9x/ztcarajlYj/cYiIiP9xiIiIiP9xiIiIiIiIj/cYiIiIiIiIiIiIiIiIhx/4iIiIiIiD/J67I2FP9x/3H/cf+HH/cf9x/3H/cf9x/3H/cf9x/3H/cf9x/3H/cf9xj/cf9x/3H/cY/zShDb1e8oiIiIiIiIiIiIiIiIiIiIiHH/iIiIiIhx/4iIiIcf+IiINODbvB8kcf9x/3GP9x/3H/cf9x/3H/cf9xj/cf9x/3GP9x/3GP9x/3GP9x/3GP9xj/cf9xj/cY/3GP9xj/OX5NuIGyiIiIhx/4iIiIcf+IiIhx/4iIcf+IiHE5ISq33tX/cf9x/3H/cf9x/3H/cf9xj/cf9x/3H/cf9xj/cf9xj/cf9x/3GP9xj/LnpVGjharnH/iHH/hx/4hx/4cf+Icf+HH/hx/4cf+HH/hx/4cf9x/4cf+HH/cf+HH/cf+HH/Mv8bvwDkj/cYiP9xiP9xiI/3GIj/cYiI/3GIiP9xiIiP9xiIiI/3GIiDaZO7tmxP+Icf+Icf+HH/iHH/hx/4hx/4cf+HH/hx/4cf+HH/hx/3H/hx/4cf9xO92ctCJjcYiP9xiP9xiI/3GIiP9xiIj/cYiIj/cYiIiP9xiIiIg2fJ27g2L/hx/4cf+HH/hx/3H/hx/4cf+HH/cf+HH/cf+HH/cf9x/4cU9pHAlucf9x/4cf9x/3H/cf9x/3H/cf9x/3H/cf9x/3H/cf9xj/cf9x/3E/U42xrHKIiIiIiIiIiIiIiIiIiIiIiHH/iIiIiIhx/4iIiIcf+IiIPvmlsgZahx/4cf+HH/hx/3H/hx/4cf9x/4cf+HH/cf+HH/cf9x/4cf9xQ/Ts0LH/cf9x/3H/cf9x/3H/cf9x/3H/cf9x/3H/cY/3H/cf9x/3GP9x/3GP9x/z9GDLK584iIiIiIiIiIiIiIiIiIiHH/iIiIiIiIcf+IiIiIcf+D6GDLN58/9x/3H/cf9x/3H/cf9x/3H/cY/3H/cf9x/3GP9x/3H/cY/3H/cY/3H/cY/3GP9x/3GP9xMwy6vfNFiIiIiIiIiIiIiIiIiHH/iIiIiIiIcf+IiIiIcf+IiIcTkpvLfWQ/9x/3H/cY/3H/cf9x/3GP9x/3H/cY/3H/cY/3H/cY/3GP9x/3GP9xj/cY/3GP83plq6WaWIiIiIiIiIiIiIiIhx/4iIiIiIhx/4iIiIcf+IiIhx/4iIhx/4iDVIi7y3dP9x/3H/cf9x/3GP9x/3H/cY/3H/cf9xj/cf9xj/cf9xj/cY/3GP8/oLGyX06P9xiP9xj/cYj/cYj/cYj/cYj/cYiP9xiI/3GDpuh7aReIiIiIhx/4iIiIiIcf+IiIiHH/iIiHH/iIiHH/iIhx/4hNXEw6O4cf+Icf+Ihx/4hx/4hx/4cf+Icf+HH/iHH/hx/4cf+HH/hx/4cf+HE5HSS24ttx/3H/cf9x/3H/cf9x/3GP9x/3H/cf9x/3GP9x/3H/cY/3H/cY/3H/cY/3GP9x/3GP9xj/cY/3GP9xj/cY/3GP9xj/cYj/cY/3GI/3GI/3GI/3GI/3GIj/cYiP9xiI/3GIj/cYiIj/Omf1t5gKiIiIiIiIhx/4iIiIiHH/iIiIhx/4iIhx/4iIcf+IiHH/iIcf+Ihx/4hx/4hx/4iHH/hx/4hx/4hx/4cf+DSH9b14Cv9x/3H/cf9x/3H/cf9x/3H/cf9x/3GP9x/3H/cf9xj/cf9xj/cf9xj/cf9xj/cY/3H/cY/3GP9xj/cY/3GP9xj/cYj/cY/3GI/3GP9xiP9xiP9xiP9xiI/3GI/3GIj/cYiI/3GIiP9xiIiP9xiIiI/3GIiIiI/3GIiIiIiIiDLc1r4jKYcf+IiHH/iIcf+Ihx/4hx/4hx/4hx/4hx/4hx/4cf+Icf+HH/hx/4cf+HH/hx/4cf+HH/hx/3H/hx/4cf9x/4cf9x/4cf9x/3H/PWLis50dcf9x/3H/cf9x/3GP9x/3H/cY/3H/cY/3H/cY/3H/cY/3GP9xj/cf9xj/cY/3GI/3GP9xj/cY/3GI/3GI/3GP9xiP9xiP9xiI/3GIj/cYiP9xiI/3GIiP9xiIg2H1W64KqIiIhx/4iIiIiIiIhx/4iIiIhx/4iIiHH/iIhx/4iE/iPBHciIcf+Ihx/4hx/4iHH/iHH/iHH/iHH/hx/4hx/4cf+Icf+HH/hx/4cf+HH/hx/3H/hx/4cf9x/4cf+HH/cf9x/4cf9x/3H/hx/zuforVgXXGP9x/3H/cf9x/3GP9x/3GP9x/3H/cY/3GP9x/3GP9xj/cf9xj/cY/yo9kBqMJv7/iIhx/4iIcf+Ihx/4hx/4iHH/iHH/iHH/iHH/hx/4hx/4cf+HH/iHH/hx/4cf8+jbuyckRxj/cY/3GI/3GI/3GP9xiP9xiI/3GI/3GIj/cYiP9xiI/3GIiP9xiIiDRylbyNaocf+IiIiIiIiIcf+IiIiIhx/4iIiHH/iIhx/4MaRhv1ueiIcf+Icf+Icf+Icf+Icf+Icf+HH/iHH/hx/4cf+HE5fNe3gyj/cY/3H/cf9xj/cf9xj/cf9xj/cY/3H/cY/3GP9xj/cY/3GP9xiP9xj/cY/3GI/3GI/3GI/3GI/3GI/3GI/3GIj/cYiP9xiIj/cYiI/yRN9hrbIJ5x/3H/cf9xj/cf9x/3GP9x/3GP9x/3GP9x/3GP9x/3GP9xj/cY/3GP9xj/cY/3GP9xj/cYj/cY/3GI/3GI/3GI/3GI/3GI/3GIj/cYiP9xiIj/cYiI/3GIiP9xiIiINGnavJYliIcf+Ihx/4hx/4hx/4hx/4cf+Icf+HH/hx/4hx/4cf+HH/hx/4cf9x/4cf+HH/cf+HH/cf+HH/cf+HH/cf9x/4cf9x/3H/cf9x/4cf9x/yCGmBoYln6HH/iHH/iIcf+Icf+HH/iHH/iHH/hx/4cf+HH/OFgRuKfucf+HH/cf+HH/hx/3H/hx/3H/hx/3H/cf9x/4cf9x/3H/cf9x/3H/SfI8gNz/cf9x/3H/cY/3H/cf9x/3H/cf9xj/cf9x/3GP9x/3H/cYSPI8gNyP9xj/cf9xj/cY/3GP9xj/cY/3GP9xj/cYj/cY/3GI/3GP9xiP9xiP9xiP9xiI/3GIj/cYiP9xiI/3GIiI/3GIiI/3GIiIj/cYiIiIiP9xiIiIiIiIiIiIiIiIiIiIiIg+AuOy/Rxx/4iIhx/4iHH/iIcf+Ihx/4iHH/iHH/iDunXbZYoo/3GP9xj/cY/3GP9xj/cYj/cY/3GI/3GI/3E+XnGyoY6Ij/cYiP9xiIj/cYiIj/cYiIiP9xiIiIiP9xiIiIiIiIiI/3GIiIiIiIiIiIiIiHH/gjuuMa5FHOj/cY/3GP9xj/cY/3GP9xj/cYj/cY/3GI/3GP9xiP9xiP9xiP9xiI/3GIj/cYN0QVubvqiIiIiIiIiIiIiIiIiIiIiIiIiHH/iIiIg8wpa0PWmIcf+HH/hx/4cf+HH/hx/4cf+HH/cf+HH/cf+HH/hx/3H/cf+HH/cf9x/4cf9x/3H/cf9x/3H/cf+HH/cf9x/09/fBgIcf9x/3H/cf9xj/cf9x/3GP9x/3H/cY/3H/cY/3GP9x/3E0f6O8gFyI/3GI/3GI/3GIj/cYiP9xiI/3GIiP9xiIiP9xiIiI/3GIiIiI/3GIiIiIiIiIj/cYQIXsCKGIiIiIiHH/iIiIiIiIiIcf+IiIiIcf+IiIhx/4iIcf+IiHH/iIhx/4iHH/iIcf+Icf+Icf+Icf+Icf9DhezXoYcf+HH/hx/4cf+HH/hx/4cf+HH/cf+HH/cf+HH/hx/3H/cf+HH/cf9x/4cf9x/3H/cf9x/3H/cf9x/3H/cf9x/3H/cf9xLo7hGicR7ohx/4iIiIiIcf+IiIhx/4iIhx/4iIhx/4iHH/iIhx/4hx/4iHH/iHH/iHH/iHH/iHH/hxOEN9t7yCcY/3GP9xiP9xj/cYj/cYj/cYj/cYj/cYiP9xiP9xiDaVx7pqOIiIiIiHH/iIiIiIcf+IiIiHH/iIiHH/iIhx/4iIcf+Ihx/4iHH/iHH/iIcf+Icf+HH/iHH/iHH/hx/4hx/4cf+HH/g59vm3CQZxj/cY/3GP9xj/cY/3GP9xj/cY/3GI/3GP9xiP9xiP9xiP86v763QEGIcf+Icf+Ihx/4hx/4hx/4hx/4hx/4cf+Icf+HH/NDhFvce6/3H/cf9x/3H/cf9x/3H/cf9x/3H/cf9x/3GP9x/3H/cY/3H/cf9xOGvcuJQjiIiIiIiIiIiIiIiIiIiIcf+IiDR9jryCcXH/cY/3H/cf9x/3H/cY/3H/cf9xj/cf9xj/cf9xj/cf9xgvpbwaFaQ+cf9x/3H/cf9x/3H/cf9x/3H/cf9x/3H/cY/3H/cf9xj/cf9x/3GP9x/3GP9xgpzaxKkyU7iIiP9xiIiIiIiP9xiIiIiIiIiIiIiIiDHXR78ouHH/iHH/iHH/iHH/iHH/hx/4cf+Icf+HH/hx/4cf8wOBKx1+3/cf+HH/cf9x/4cf9x/3H/cf9x/4cf9x/3H/cf9x/3H/cf9x/3GP9x/3H/cTHSZb8tmo/3GI/3GI/3GI/3GI/3GI/3GI/3GIj/cYiI/3E8ETO07syIiI/3GIiIiIiIiIiIiIiIiIiIiIiIPyt3stSI/4hx/4cf+Icf+HH/hx/4cf+HH/hx/4cf+HH/cf+HH/hx/3H/g0T1u9sKSP9xiP9xiI/3GI/3GIj/cYiP9xiIj/cYiIQb989AiP9xiIiIj/cYiIiIiI/3GIiIiIiIiIiIgnkeya5uE2j/cY/3H/cY/3GP9xj/cY/3GI/3GP9xj/cYj/cY/3GI/3GIOdEzty7MiI/3GIiIj/cYiIiIj/cYiIiIiIiIiI/3GIiIiIiIiIiCBHLhocjR6IiI/3GIiIiIiIiIiIiIiIiIiIiIiIiIiIiDDJSLBGt3H/hx/4cf+HH/hx/3H/hx/4cf+HH/cf+HH/cf+HH/cf9x/4cf9x/3H/hx/3H/cf9x/3H/cf9x/3H/cTKR7b5uEoj/cYiIiIiIiIiIiIiIiIiIiIiIiIiIiIiIS6/8VQCIcf+IiIhx/4iIhx/4iIcf+IiHH/iIcf+IPaG0s15Lhx/3H/hx/4cf9x/4cf9x/4cf9x/3H/hx/3H/cf9x/4cf9x/3H/cTjVHLgq44iP9xiIiI/3GIiIj/cYiIiIiIj/cYiIiIiIiIiIiIiIiIiIiIiIiIOPx6uQOF/4cf9x/4cf9x/4cf9x/4cf9x/4cf9x/3H/cf+HH/cf9x/3H/cf9x/3H/cf9x/3H/cf9x/3H/cT55TLKGs4iIiI/3GIiIiIiIiIiIiIiIiIiIiIiIiIiIiDs6SrbFtf+HH/cf+HH/cf+HH/cf+HH/cf9x/4cf9x/3H/cf+HH/cf9x/3H/cf9x/3H/cf9x/3H/cf9x/3GP9x/3H/cf9xj/MFE4sb7H/3GIiP9xiIj/cYiIiP9xiIiIj/cYiIiIiIiP9xiIiIiIiIiIiIiIiIiIiIiIhxNZ17umKEcf+HH/cf+HH/cf9x/4cf9x/3H/cf9x/3H/cf+HH/cf9x/3H/cY/3H/cf9x/3H/cf9x/3GP9x/3E5gbi3fkf/cYiIj/cYiIj/cYiIiIj/cYiIiIiIj/cYiIiIiIiIiIiCXuKhrBHV6P9xiI/3GIj/cYiI/3GIiP9xiIiP9xiIiIj/cYiIiIiP9xiIiIiIiIiIiIPwXpsvoW/4hx/4cf+HH/hx/4cf+HH/hx/4cf+HH/cf+HH/hx/3H/hx/3H/gqAONan/HKiIiI/3GIiIiIiIiIiP9xiIiIiIiIiIiINO/1vBAKiHH/iIcf+Icf+Icf+Icf+HH/iHH/hx/4hx/4cf+HE3/3O5AIz/cf9x/3H/hx/3H/cf9x/3H/cf9x/3H/cf9x/3H/cf9x/3GP9x/3H/cf9xj/cf9x/3E3qRq5VuWIiIiP9xiIiIiIiIiP9xiIiIiIiIiIiIiIiIcf+IiIiIiIiIcf+IiIiIcf8wpuixaRf/hx/3H/hx/3H/cf+HH/cf9x/3H/hx/3H/cf9x/3H/cf9x/3H/cf9x/3H/cf9x/3H/cf9x/3GP9x/3H/cY/3H/cf9xj/cf9xj/cY/3H/cY/zs9SbbCtoiIiIiIj/cYiIiIiIiIiIiIiIiIiIiHH/iIiIiIiIhx/4iIiIcf+IiIhx/4iIhx/4iIcf+Ihx/4g/YIayn3n/hx/3H/hx/3H/cf+HH/cf9x/3H/cf9x/4cf9x/3H/cf9x/3H/cf9xj/cf9x/3H/cf9xj/cf9x/3GP9x/3H/cY/3GP9x/3GP9xj/cf9xj/cY/zHZkrA2bYj/cYj/cYj/cYiP9xiI/3GIj/cYiI/3GIiP9xiIiI/3GIiIiP9xiIiIiIiP9xiIiIiIiIiIiIiIiIiIiIiIiIcf+IiIiIiIhx/4iIiIcf+IiIcf+IiIcf+Ihx/4iIcf+IhxMLO0sFxL/4cf+HH/cf+HH/cf+HH/cf+HH/cf9x/4cf9x/3H/cf+HH/cf9x/3H/cf9x/3H/cf9x/3H/cf9x/3GP9x/3H/cf9xj/cf9x/3GP9x/3GP9x/3GP9x/3GP9xj/cY/3E9QIKzv33/cYj/cYj/cYj/cYiP9xiI/3GIj/cYiI/3GDxtxLSSO4iIiIiIiIiIiIiIiHH/iIiIiIiHH/iIiIhx/4iIhx/4gwGGuw95Rx/3H/cf9x/3H/cf9x/3GP9x/3H/cf9xj/cf9x/3GP9x/3GP9xj/cf9xj/cY/3GP9x/3GP9xj/cYj/cY/3GP9xiP9xj/cYj/cYj/cYOLfnuEgYiIiIiIiIiIiIiIiHH/iIiIiIhx/4iIiIcf+IiIcf+IiHH/iIg7Agu1/fRx/3H/cf9x/3H/cY/3H/cf9x/3GP9x/3GP9x/3GP9x/3GP9x/3GP9xj/cY/zJfTL+gs4iIiIiIiHH/iIiIiIiHH/iIiIhx/4iIhx/4iIgzf8u9gDRxj/cf9x/3H/cf9x/3GP9x/3H/cY/3H/cY/3H/cY/3H/cY/3GP9x/3GP9xj/cY/zKxB75O+HGIiIiI/3GIiIiIiIiI/3GIiIiIiIgxgAK/f/2IiIiHH/iIiIiHH/iIiIcf+IiHH/iIQexM8TuIcf+Ihx/4iHH/iHH/iHH/iHH/iHH/hx/4hx/4cf+DoHPrf4wY/3GI/3GI/3GI/3GIj/cYiP9xiI/3GIiP9xiIj/cYg9f0mzgLaIcf+IiHH/iIhx/4iHH/iIcf+Icf+Ihx/4hx/4cf+Icf+Icf+HH/iHH/hx/4cf+HH/hx/4cf+HH/cf+HH/hx/3H/hx/3H/hx/zb5a7oGlHGI/3GIj/cYiP9xiI/3GIj/cYiIj/cYiIj/cYiIiP9xiIiIiI/3GIiIiIiDpltraaSYhx/4iHH/iIcf+Ihx/4iHH/iHH/iHH/iHH/hx/4hx/4cf+Icf+HE2UAG6r/7/hx/3H/hx/4cf9x/4cf9x/4cf9x/4cf9x/3H/cf+HH/cf9x/3H/cf9x/3H/cf9x/3H/cf9x/3H/cf9x/3H/cY/3H/cf9x/3GP9x/3GP9x/3GP9x/3GP9xj/cf9xj/cY/3GP9xNlQMuqvziIiIiIhx/4iIiIiIcf+IiIiHH/iIiIcf+IiHH/iIhx/4iHH/iIcf8y8IK+D32Icf+HH/hx/4cf+HH/hx/4cf+HH/cf+HH/cf+HH/hx/3H/cf+HH/cf9x/4cf9x/zVXYruonXH/cf9x/3GP9x/3H/cf9xj/cf9xj/cf9xj/cf9xj/cY/3GP9xj/cY/3GP9xj/OAuTuPRscYiP9xiIj/cYiI/3GIiP9xiIiIj/cYiIiIj/cYiIiIiIiIiIiP9xiIiIiIiIhx/4iIiIiIiIiIhx/4iIiIiHH/iIiIcf+IiIcf+IiHH/N2SKupt1/3H/cf9x/3H/cf9x/3GP9x/3H/cf9x/3GP9x/3GP9x/3H/cY/3GP9x/3GP9xj/cf9xj/cY/3GP9xj/cYj/cY/3GP9xiP9xj/cYj/cYj/cYiP9xiP9xiI/3GIj/cTgOwrjxPYiIj/cYiIiIiIiIiIiIj/cYiIiIcf+IiDPKkr41bf+IiIhx/4iIhx/4iIcf+IiHH/iIcf+Icf+Ihx/4hx/4hx/4hx/4hx/4cf+Icf+HH/hx/4cf+HH/gjUs8a+tMO/4cf+HH/iHH/hx/4cf+HH/hx/4cf9x/4cf+HH/cf+HEhJn4a/Zgecf+HH/hx/4cf+HH/hx/4cf+HH/cf+HH/hx/3H/hx/3H/ghKsgqHlN9j/cY/3H/cY/3GP9xj/cY/3GP9xiP9xj/cYj/cY/3E3PWu5wpSIcf+IiIiIcf+IiIhx/4iIhx/4iIcf+Ihx/4iHH/iIcf+Icf+Ihx/4cf+ION8auCDlcY/3H/cY/3H/cY/3H/cY/3H/cY/3GP9xj/cY/3GP9xj/cY/3GP9xiP9xj/cTGgAb9f/oj/cYj/cYiP9xiI/3GIj/cYiIj/cYiI/3GIg/0oSxLXuIiIcf+IiIiIiIiIhx/4iIiIiHH/iIiIcf+IiIcf+IiHH/iIcf+Ihx/4iHH/iHH/iHH/iHH/iHH/iHH/hx/4hx/4cf8xRwuwyPT/cY/3GP9xj/cY/3GP9xj/cY/3GI/3GI/3GP9xiP9xiP9xhADUwAO4/3GIj/cYiI/3GIiP9xiIiP9xiIiP9xiIg2Hpa64WmIiIcf+IiIhx/4iIhx/4iIcf+Ihx/4iHH/iIcf+Icf+Icf+Icf+Icf+Icf+HH/hx/4hx/4cf+HH/hx/4cf+DMjhL3ce3H/cf9x/3H/cf9x/3GP9x/3H/cf9x/3GP9x/3H/cY/3H/cY/3H/cYS6kcVW7/cf9xj/cY/3GP9xj/cY/3GP9xj/cY/3GI/3GI/3GP9xiP9xiP9xiI/3GI/3GIj/cYiP9xiIj/cYiI/3GIiIj/cYiIiDCx1rBeKYiIiHH/iIiHH/iIiHH/iIhx/4iHH/iIcf+Icf81L+u70BRx/3GP9x/3GP9x/3GP9xj/cY/3H/cY/3GP9xiP9xj/cY/3GP9xiP8x9NqwGyWIiIiIiHH/iIiIiIcf+IiIhx/4iIhx/4iIK4G+GmfkHoiIcf+IiIiHH/iIiIcf+IiHH/iIhx/4iHH/iIcf+Ihx/4ISmeGg5mHoiIcf+IiHH/iIhx/4iHH/iIcf+Icf+Icf+Icf+Icf+IcS8EvhoftB6Icf+Ihx/4hx/4hx/4hx/4hx/4hx/4hx/4cf+HH/N8ECuT79cf9x/4cf+HH/cf+HH/cf9x/4cf9x/3H/cf+HH/cf9x/3E4bsG4kT6P9x/3H/cf9xj/cf9x/3GP9x/3GP9x/3GP9xj/cf9xj/cY/3GP9xj/cY/3GP9xj/cYj/cY/3GI/3GI/3GI/3GI/3GI/3GIj/cYiP9xiI/3GIiP9xiIiDiO6LhxF4iHH/iIiHH/iIhx/4iHH/iIcf+Ihx/4hx/4hx/4hx/4hx/4hx/4cf+Icf+HH/hx/4NgMqu/zV/3GP9xj/cY/3GP9xj/cY/3GP9xj/cYj/cY/3GI/3GI/3GI/3GDndO7cixIiIiHH/iIiHH/iIiHH/iIhx/4iHH/iIcf+Icf+Icf+Ihx/4cf+Icf+Icf+HH/iHH/hx/4cTksjLfTc/9xiP9xj/cYj/cYj/cYj/cYj/cYiP9xiI/3GIj/cYiP9xiIiP9xiIiCsJgipvZ93/cYiIiIiI/3GIiIiIiIiIiIiIiIO43mtXIZcf+Icf+Ihx/4hx/4hx/4cf+Icf+HH/iHH/hx/4cf+HH/hxPa0Ns1Lyj/cYj/cYj/cYj/cYiP9xiI/3GIj/cYiI/3GIiP9xiIRbkctG7/cYiIiI/3GIiIiIiIj/cYiIiIiIiIiIiIiIiIiIiIiIcf+INJUrvWrU/3H/hx/3H/hx/3H/cf9x/4cf9x/3H/cf9x/3H/cf9x/ysfdhpuCJ5x/4iIcf+Ihx/4iHH/iHH/iHH/iHH/iHH/iHH/gygFO+f6yHH/cf+HH/cf+HH/cf9x/4cf9x/3H/cf9x/4cf9x/zhbCrmk9YiP9xiI/3GIiP9xiIj/cYiIj/cYiIiI/3GIiIiDJBTL++s/+HH/iHH/hx/4cf+HH/hx/4cf+HH/cf+HH/hx/3H/hx/3H/hx/3H/hx/3H/cf9x/4cf9x/3H/cf9x/3H/cf9x/3Ey9de9CihxiP9xiP9xiP9xiI/3GIj/cYiP9xiIj/cYiIj/cTki+bjdBv+IiHH/iIhx/4iHH/iHH/iIcf+Icf+Icf+HH/ItFmKgPpnf9x/4cf9x/3H/hx/3H/cf9x/3H/cf+HH/cf9x/3H/cf9xIxZDKu6bzf9xj/cf9x/3GP9x/3GP9x/3GP9xj/cf9xj/cY/3GP9xj/cY/3EhcWlKGelriI/3GIiIiP9xiIiIiI/3GIiIiIiIiIiIPNQxtCvOiIiIiIiIiIiHH/iIiIiIcf+IiIg3jLa5c0lx/4cf+HH/cf+HH/hx/3H/hx/4cf9x/4cf9x/3H/hx/3H/cf9x/3H/MK5BsGG+cf9x/3H/cf9xj/cf9x/3H/cf9xj/cf9xj/cf9x/3GP9xj/cf9xj/O+Kmth1ZiIj/cYiIj/cYiIiI/3GIiIiIj/cYiIiIiIiIiIiIiIiIiIiIiIiIiIiIiILX/eGkgCHoiIiIiIiIiIiIiIiIiIiHH/iIiIiIcf+Igjgfga1+B+cYiIiP9xiIiIiP9xiIiIiIiIiP9xiIiIiIiIiIiIiIiHH/iIiIiIiIiHH/iIiIiHH/iIiDLXV78oqP+HH/cf+HH/hx/3H/hx/3H/hx/3H/cf+HH/cf9x/3H/hx/3H/cf9x/3H/cf9x/3H/cf9x/3H/cf9x/3GP9x/3H/cf9xj/cf9xj/cf9x/3GP9xj/cf9xj/cY/3GP9x/3GP9xj/cYO3uHtYR4iIiIiI/3GIiIiIiIiIiIiIiIiIiIiIiIiIhx/4iIiIiIcf+IiIiHE0Jii72deHH/cf+HH/cf+HH/cf+HH/cf9x/4cf9x/3H/cf+HH/cf9x/3H/cf9x/3H/cf9x/3H/cf9xj/cf9x/3H/cf9xj/cf9xj/cTMXqL3oV4iI/3GIiIj/cYiIiIiP9xiIiIiIiIiIiIj/cYiIiIiHH/iIiIiIiIPOFttR6S/3H/cf+HH/cf9x/3H/cf9x/3H/cf9x/3GP9x/3H/cf9x/3GP9x/3H/cY/3H/cYOf5btwGk/3GIiIiIiIiIiIiIiIiIiIiIiIcf+INGv8vZQD/3H/cf9x/3H/hx/3H/cf9x/3H/cf9xj/cf9x/3H/cf9x/3GP9x/3H/cY/3E1ntq7YSWIj/cYiIiIiIiIiIiIiIiIiIiIiIiIiIiIiIhx/4NqYEuln7iIcf+Ihx/4hx/4hx/4hx/4hx/4cf+Icf+HH/hx/zxYBbWn+v9x/3H/cf9x/3H/cf9x/3H/cf9x/3H/cf9xj/cf9x/3GP9x/3H/cT00HLPL44iP9xiIiIiIiIiIiIiIcf+IiIiIg/yiqyNdX/hx/4cf9x/4cf9x/3H/hx/3H/hx/3H/cf9x/3H/hx/3H/cf9x/3H/cf9x/3H/cf9x/3GP9x/3H/cf9x/3GP9x/3H/cY/3H/cY/zPkeL0bh3GIiI/3GIiIiI/3GIiIiIiIiP9xiIiIiIiIiIiIiIiIiIhx/4iIiIiIiIcf+IiIiIcf+Ig0mmK9ZZ3/iIcf+Icf+Ihx/4hx/4cf+Icf+HH/iHH/hx/4cf+HH/Nk0SurLtcf9x/4cf9x/3H/hx/3H/cf9x/4cf9x/3H/cf9x/3H/cf9x/3H/cf9x/3H/cY/3H/cf9x/3GP9x/3H/cY/3H/cY/3H/cY/3GP9x/3E+ueGyRh6I/3GP9xiP9xiP9xiP9xiP9xiP9xiI/3GIj/cYiP9xiIj/cYiIj/cYiIj/cYiIiIj/cYiIiIiIiI/3GIiIiIiIiIiIiIiIiIhx/4iIiIiIiIhx/4iIiIcf8zbVm+kqb/hx/3H/hx/3H/cf+HH/cf9x/3H/cf9x/4cf9x/3H/cf9x/3H/cY/3H/cf9x/3H/cf9xj/cf9x/3GP9x/3GP9x/3GP9x/3GP9xj/cY/3H/cY/3GP9xiP9xj/cY/3GP9xiP9xP4RUsXurj/cYiIiI/3GIiIiI/3GIiIiIiIiIiIiIj/cYiIiHH/iIiIiIiIiIiIiHH/iIiIiHH/iIiIhx/4iIhx/4iIcf+Ihx/4iHH/iIcf+Ihx/4hx/4MJXUsXor/4cf9x/4cf9x/3H/hx/3H/cf9x/3H/hx/3H/cf9x/3H/cf9x/3H/cf9xj/cf9x/3H/cf9xj/cf9x/3GP9x/3GP9x/3GP9xj/cf9xj/cY/3GP9xj/NunhuxYej/cYj/cYiP9xiP9xiP9xiI/3GIiP9xiIj/cYMz9BvcC+iIiP9xiIiIiIiI/3GIiIiIiIiIiIiIiIiIiIiIcf+IiIiIiIhx/4iIiIhx/4S11Maiv/iIiHH/iIhx/4iHH/iIcf+Ihx/4hx/4hx/4hx/4P5fVsmgq/4cf9x/3H/cf9x/3H/cf9x/3H/cf9x/3H/cf9x/3H/cf9xj/cf9x/3GP9x/3H/cY/3H/cY/3FMXUxKK4/3GP9x/3GP9xj/cY/3GP9xiP9xj/cYj/cY/3GI/3GI/3GI/3GI/3GIj/cYiP9xiI/3GINrSCukt9iIiIiIiI/3GIiIiIiIiIiIiIiIiIiIiIiHH/iIiIiIiIcf+IiIiHH/iIgxf9m/gCaHH/cf9x/3H/hx/3H/cf9x/3H/cf9x/3H/cf9x/3H/cf9xj/cf9x/3H/cY/3H/cf9xj/cf9xj/cf82kGq7b5WIiIiIiIiI/3GIiIiIiIiIiIiHH/iIiIiIiIiIcf+IiIiIhx/4iIiHH/iIhx/z5osrOXTf+Icf+Icf+Icf+HH/hx/4hx/4cf+HH/hx/4cf+HH/hx/ze8kblDbnH/cf+HH/cf9x/3H/cf+HH/cf9x/3H/cf9x/3H/cf9x/3H/cY/3H/cf9x/3H/cY/3H/cf9xj/cf9xj/cf9xj/cY/3H/cY/3GP9xj/cY/3GP9xj/cY/3GI/3GP9xiP9xiP9xj/cYiDvx9bUOCoj/cYiIiIiIiIiIiIiIiIiIiHH/iIiIiIiIcf+IiIiIcf+IiIhx/4iIcf+IiHH/iIcf+Ihx/4iHH/iHH/iHH/iHH/iHH/iDzohLUXe/9x/3H/hx/3H/cf9x/3H/hx/3H/cf9x/3H/cf9x/3H/cf9xj/cf9x/3H/cf9xj/cf9x/3GP9x/3H/cY/3GP9x/3GP9xj/cf9xj/cY/3GP9xj/cY/3GI/3GP9xiP9xj/cYj/cYj/cYj/cYiP9xPGrWtJUpiIiIiHH/iIiIiIiIiIiIcf+IiIiIhx/4iIiHH/iIiHH/iIhx/4iHH/iIcf+Ihx/4iHEz3JG8I25x/4cf+HH/iHH/hx/4cf+HH/cf+HH/hx/4cf9x/4cf9x/zOZVr5mqf9x/3GP9x/3GP9xj/cf9xj/cY/3GP9xj/cY/3GI/3GP9xiP9xj/cYj/cYj/cYj/cYgxX4e/oHiIiIiIiHH/iIiIiIiIiHH/iIiIiHH/iIiIcf+IiIcf+IiHH/iIhx/4iHH/iHH/iE/JHBNuiHH/iHH/iHH/hx/4hx/4cf+HH/hx/4hx/4cf9xM34HvIH4cf9x/3GP9x/3GP9x/3GP9x/3GP9x/3GP9xj/cY/3GP9xj/cY/3GP9xiP9xj/cYg59j63CcFx/4iIcf+Ihx/4iIcf+Icf+Ihx/4hx/4hx/4hx/05tTCkrcf+Icf+HH/hx/4hx/4cf+HH/cf+HH/hx/4cf9x/4cf9x/z6IJ7J32HH/cY/3GP9xj/cY/3GP9xj/cY/3GP9xj/cYj/cY/3GI/3E1omq7XZWIcf+IiIiIiIcf+IiIiHH/iIiHH/iIhx/4g2JA662/Fx/3GP9xj/cf9xj/cY/3H/cY/3GP9xj/cY/3GI/3GP9xj/cYRY7MtxOIj/cYj/cYj/cYiP9xiI/3GIiP9xiIj/cYiIP9emsShZcf+IiIiIiHH/iIiIcf+IiIhx/4iIcf+Ihx/4iIcf+Icf+Ihx/4hx/4hx/4hx/4hx/4cf+Icf+HH/hx/4cf+HH/hx/4cf+HH/hx/3E9VHazq4n/cY/3H/cY/3H/cY/3H/cY/3GP9x/3GP9xj/cY/3GP9xj/cYj/cY/3GI/3GP9xiP9xiP9xiP9xiI/3GI/3GIj/cYiI/3GIiP9xiIj/cYiIiP9xiIiIiP9xiIiDyzpLRMW4iHH/iIiIiHH/iIiIcf+IiHH/iIhx/4iIcf+Ihx/4iHH/iHH/iHH/iHH/iHH/hx/4hx/4cf+Icf+HH/hx/4cf+HH/hx/3H/hx/4cf9x/4cf9x/4cf9xOwaltfla/3GP9x/3GP9xj/cf9xj/cY/3GP9xj/cY/3GP9xj/cY/3GI/3GP9xiP9xiP9xiP9xiP9xiP9xiI/3GIj/cYiI/3GIiP9xiIiP9xiIiIj/cYiIN2imuZdZiIiHH/iIiHH/iIhx/4iIcf+Ihx/4iHH/iHH/iIcf+Icf+CeZCxqmb06IiIiIiHH/iIiIhx/4iIiHH/iIhx/4iIcf+Ihx/4iHH/iHH/iIcf894NGzHy5x/4cf+HH/hx/4cf+HH/hx/4cf9x/4cf+HH/cf+HH/cf9x/zjX1LkoK/9xj/cf9xj/cf9xj/cf9xj/cY/3H/cY/3GP9xj/cY/3GP9xj/cYj/cY/zjxDLkO84iIhx/4iIiIcf+IiIhx/4iIcf+IiHH/iIcf+Ihx/4iHH/iHH/g1tLu8S0T/cf9xj/cf9xj/cY/3GP9x/3GP9xj/cY/3GI/3GP9xj/cYj/cY/3E6OIO2x3yIiI/3GIiIj/cYiIiI/3GIiIiIiIiCET9SoPwK2Icf+IiIiIcf+IiIhx/4iIcf+IiHH/iIhx/4iHH/iIcf+Icf+Icf+DBDabHMlv9x/3H/cf9xj/cf9x/3GP9x/3GP9x/3GP9x/3GP9xj/cf9xj/cY/3GP9xj/cYj/cY/3GP9xiP9xj/cYj/cYj/cYj/cTrVu7YqRIiHH/iIiHH/iIhx/4iIcf+Ihx/4iHH/iHH/iHH/iHH/iDs8m7bDZP9xj/cY/3H/cY/3GP9xj/cY/3GP9xj/cYj/cY/3GI/3GDk7bLfEk4iIiIcf+IiIcf+IiHH/iIhx/4iHH/iIcf+Ig+196yKCFxj/cYj/cY/3GP9xiP9xj/cYj/cYj/cYj/cYiP9xgzxru+OUT/iIiHH/iIhx/4iIcf+Ihx/4hx/4iHH/iHH/iDUGL7z50I/3GI/3GI/3GI/3GI/3GI/3GIj/cYj/cYiI/3GIPjILss30hx/4iIcf+Ihx/4iHH/iHH/iIcf+Icf+Icf+HH/iHExI0a+3LmHH/cf9x/3H/cf9x/3H/cY/3H/cf9x/3H/cf9xj/cf9x/3GP9x/3GP9x/3GP8zcdG9ji5xj/cY/3GP9xiP9xj/cYj/cYj/cYj/cYj/cYiP9xiI/3GDJkdb6bioiIiIiIiIiIiIiIiIiHH/iIiIiIiHEm16Y6ooWccY/3GI/3GI/3GI/3GI/3GIj/cYiP9xiI/3GIiDzUi7QrdIcf+IiHH/iHH/iIcf+Icf+Icf+Icf+Icf+HH/iHEyGN2+5yKP9xj/cYj/cYj/cYj/cYj/cYiP9xiI/3GIj/cYiIJD6qGtwVXv9xj/cY/3GP9xj/cY/3GP9xj/cY/3GI/3GP9xiP9xj/cYj/cS3+HhpAHh7/cY/3GP9xj/cY/3GI/3GP9xiP9xj/cYj/cYj/cYj/cYiP9xiP9xPd9jsyCciIiP9xiIiIiIiIiIiIj/cYiIiIhx/4iIiIiDAjxbHsOv+Icf+Icf+Icf+Icf+Icf+HH/iHH/hx/4cf+HH/hxQOkcAm7/hx/4cf9x/4cf+HH/cf+HH/cf+HH/cf9x/4cf9x/3H/cf+HH/cf9x/3H/cf9x/3H/cf9x/3H/cf9x/3H/cY/3H/cf9xOUq7t7VEiIiIiIiP9xiIiIiIiIiIiIiIiIiIiIg8zPe0MwiHH/hx/4hx/4cf+HH/hx/4cf9x/4cf+HH/hx/3H/hx/3H/hx/3H/cf+HH/cf9x/4cf9x/3H/cf9x/3H/cf9x/3H/cf9x/3H/cf9x/3EwuRmwVuaIj/cYiI/3GIiI/3GIiIj/cYiIiIj/cYiIiIiIiDBqarGllf+Icf+HH/iHH/hx/4cf+HH/hx/4cf+HH/hx/4cf9x/4cf9x/4cf9x/4cf9x/4cf9x/3H/cf+HH/cf9x/3H/cf9x/3H/cf9x/3H/cf9x/3H/cf9xj/cf9x/3H/cY/3H/cY/3H/cf8xKoOw5XyP9xiP9xj/cYj/cYj/cYiP9xiP9xiI/3GIiP9xiIj/cYiI/3GIiINr89ukDCiHH/hx/4cf+Icf+HH/hx/4cf+HH/hx/3H/hx/4cf9x/4SsM8Y8yHH/cf+HH/cf9x/4cf9x/3H/cf9x/3H/hx/3H/cf9x/3H/cY/3H/cf9x/3H/cf9xj/cf9x/3E00fO8LgyP9xiP9xj/cYj/cYj/cYj/cYj/cYiP9xiI/3GIj/cYiI/3GIiP9xiIiP9xiIiIj/cYiIiIiIj/cYiIiIiIiIiIiIiIiIiIiIiIiIiDzU9LQrC3H/iIcf+Icf+Icf+Icf+Icf+HH/iHH/hx/4cf+HH/hx/4cf+HH/hx/4cf9x/4cf+HH/cf+HH/cf9x/4cf9x/3H/hx/3H/cf9x/3H/cf+HH/cf9x/3H/cY/3H/cTrEF7U76HGI/3GI/3GI/3GIj/cYiP9xiI/3GIiP9xiIiP9xiIiI/3GIiIiI/3GIiIiIiIiI/3GIiIiIiIiIiIiIgy1Dm+K8aHH/hx/4cf+HH/hx/4cf+HH/hx/3H/hx/3H/hx/3H/hx/3H/cf+HH/cf9x/3H/hx/3H/cf9x/3H/cf9x/3H/cf9x/3H/cf9xj/cf9x/3H/cY/3H/cf9xj/cf9xj/cf9xj/cTpRxLauO4iP9xiP9xiI/3GIiP9xiIj/cYiIj/cYiIiP9xiIiIiI/3GIiIiIiIiIiIiIj/cYiIcf+IiIiDVLGby05v+Icf+HH/hx/4cf+HH/cf+HH/hx/3H/hx/3H/hx/3H/hx/3H/OkJ8t72Dj/cYiI/3GIiP9xiIiP9xiIiI/3GIiIiIj/cYiIiIiIiIiIg7b0m1kLaHH/iHH/iHH/hx/4cf+HH/iHH/hx/3H/hx/4cf+HH/hx/3H/hx/zx93bSCInGIiP9xiIj/cYiIj/cYiIiP9xiIiIiIj/cYiIiIiIiIiIg9qtyzVSNx/4cf9x/4cf9x/4cf9x/4cf9x/3H/cf+HH/cf9x/3H/cf9x/3H/hx/3H/cY/3H/cf9x/3H/cf9x/3GP9x/3H/cf9xj/cT5PGrGw5XGIiIiIiP9xiIiIiIiIiIiIiIiIiIiIiIiIiIiIiIhx/4iIg1Mua8zRn/hx/4cf+HH/hx/4cf+HH/hx/4cf+HH/cf+HH/cf+HH/cf+HH/cf9x/3H/hx/3H/cf9x/3H/cf9x/4cf9x/3GP9x/3H/cf9x/3H/cf9xj/cf9x/3GP9x/3H/cY/3H/cY/3GP9x/zGC0bCNLv9xj/cYj/cY/3GI/3GI/3GI/3GI/3GI/3GIj/cYiP9xiIj/cYiI/3E1vAS7Q/uIiIiIiIiIiIiIiIiIiIiHH/iIiIiIcf+IiIiHH/iIiHH/iIOTn1t8YKhx/4cf+HH/cf+HH/hx/3H/hx/3H/cf+HH/cf9x/4cf9x/3H/cf9x/3H/cf9x/3H/cf9x/3H/cf9x/3H/cf9x/3GP9x/3H/cY/3H/cf9xj/cf9xP+GisB5dcY/3GI/3GP9xiP9xiP9xiP9xiP9xiI/3GIj/cYiP9xiI/3GIiI/3GIiI/3GIiIj/cYiIiIiI/3GIiIiIiIiIiIiIiIiIiIiIiIiIiIiHH/iIiIiIhx/4SNM8gsyIcf+IiIcf+IiHH/iIhx/4iHH/iIcf+Icf+Ihx/4hx/4hx/4cf+Icf+HH/iHH/hx/4cf+HH/hx/4cf+HH/cf+HH/hx/3FGdbyYpHH/cf+HH/cf9x/3H/hx/3H/cf9x/3H/cf9x/3H/cf9x/3H/cf9x/3GP9x/3H/cf9xj/cf9x/3GP9x/3GD+M4bFzHo/3GP9xiP9xj/cY/3GI/3GI/3GI/3GI/3GI/3GIj/cYiP9xg+FEWy67qIiIiIiIiIiIiIiIiIiHH/iIiIiIiD2i0bNdLoiHH/iIhx/4iHH/iIcf+Icf+Ihx/4hx/4hx/4cf+Icf+HH/iHH/hx/4cf+HH/hx/4cf+HH/hx/3H/hx/3H/g6v8i2QDdxj/cY/3GI/3GP9xj/cYj/cY/3GI/3GI/3GI/3GIj/Pt6RsyFuiP9xiIiP9xiIiI/3GIiIiI/3GIiIiIiDv6VLUFq4iIiIhx/4iIiHH/iIiHH/iIhx/4iIcf+Ihx/4hx/4iHH/iHH/iHH/iHH/hx/4hx/4cf+HH/iHH/hx/4cf+EmhjHXnhx/4cf9x/4cf9x/4cf9x/4cf9x/3H/cf+HH/cf9x/3H/cf9x/3H/cTKmAr1Z/XH/cf9xj/cf9xj/cf9xj/cf9xj/cY/3H/cY/3GP9xj/cYOxbStektiI/3GI/3GIj/cYiI/3GIj/cYiIj/cYiITdM8MsyIiIiP9xiIiIiIiP9xiIiIiIiIiDTEK7w71Ihx/3H/hx/4cf+HH/hx/3H/hx/3H/hx/3H/hx/3H/cf+HH/cf8x/TO/Asxx/3GP9x/3H/cY/3H/cY/3H/cY/3H/cY/3GP9xj/cf9xj/cY/3GI/3E2ZyS5mNtxiI/3GIiI/3GIiI/3GIiIiP9xiIiIiIiP9xiIiIiIiIiIiIiIiDKvar5QlYcf+HH/hx/4cf+HH/hx/3H/hx/3H/hx/3H/hx/3H/cf+HH/cf9x/3H/cf+HE7Acu1/jSIj/cYiI/3GIiIj/cYiIiI/3GIiIiIiIiP9xiIiIiIiIiIiIiIiIiIiDyIgrR3fYiIhx/4iIhx/4iHH/iIhx/4iHH/iHH/iC7TIhoizd5xiP9xiI/3GIj/cYiI/3GIiP9xiIiP9xiIg80/O0LAyIiIiIiIiIiIhx/4iIiIiIcf+IiIiHH/g9xNm0Oyb/cf9x/3H/hx/3H/cf9x/3H/cf9x/3H/cf9x/3H/cf9x/3H/cf9xj/K0EhGnvt7v+IiIiIiHH/iIiIhx/4iIhx/4iIhx/4iHH/gwS7mxxEb/cf9x/3H/cf9x/3H/cY/3H/cf9x/3H/cY/3H/cf9xj/cf9x/3GDQd4bziHo/3GP9xj/cY/3GI/3GP9xiP9xiP9xiP9xiP9xiP9xiI/3GIg1A2a7/JmIiIiIiHH/iIiIiIiIiIcf+IiIiIcf+IiIgylCO+a9xx/4hx/4hx/4cf+Icf+Icf+HH/hx/4cf+HH/hx/4cf83tvu5SQRxiP9xiP9xj/cYj/cYiP9xiP9xiI/3GIj/cYiP9xiIj/cYiIj/cYiIiP9xiIg9fIOzg3yIiHH/iIiIiIiIiIhx/4iIiIhx/4iIiHH/iIgxCyy/9NNx/3H/cf9x/3H/cf9xj/cf9x/3GP9x/3H/cY/3H/cY/3GP9xKZDdGnbyLnGP9x/3H/cf9x/3H/cY/3H/cf9xj/cf9x/3GP9xj/cf9xj/cf9xj/cTgq2rjVJYiIiIiIiIiIiIiHH/iIiIiIiIiHH/iIiIiHH/iIgrWL0aanQuiIiIiIcf+IiIiIiIiHH/iIiIiHH/iIiCX+dzrAGIxxiI/3GIj/cYiP9xiIj/cYiIj/cYiIiP9xiIiIiP9xglNX8azKgOiI/3GIiIiP9xiIiIiI/3GIiIiIiIiIiIiIg8BHq1+4X/hx/4hx/4cf+HH/cf+HH/hx/4cf9x/4cf9x/4cf9x/4cf9x/3H/cf+HE6g6K2fF3/cf9x/3GP9x/3H/cf9xj/cf9xj/cf9xj/cY/3H/cY/3GP9xOQPltvwacYiIj/cYiIj/cYiIiI/3GIiIiIiP9xiIiILx/zGh4AznH/cf9x/3GP9x/3GP9x/3GP9x/3GP9xj/cf9xj/cY/3GP9xj/cY/3GP9xiP9xj/cS1e7TpaESz/cf9xj/cf9x/3GP9x/3GP9x/3GP9x/3GP9xj/cY/3H/cY/3GI/3GP8/g/myfAaIiIiIiIiIiIiIcf+IiIiIiIhx/4PKfLtFg0cf9x/3H/cf+HH/cf9x/3H/cf9x/3H/cY/3H/cf9x/3Eu3zAaMgz+/4iIiIiIiIiHH/iIiIiHH/iIiIcf+IiHEyPh6+weH/cY/3H/cY/3H/cY/3H/cY/3GP9xj/cY/3GP9xj/cTGGjr95cYiHH/iIiHH/iIhx/4iIcf+Ihx/4iHH/g7Zgi1mfdx/3H/cf9x/3H/cf9x/3H/cf9x/3H/cf9x/3GP9x/3H/cf9xj/cf9xj/cf9xj/cf9xj/cY/3H/cY/3GP9xj/cY/3GP9xiP9xj/cY/3GIP+K8sR1DiIhx/4iIhx/4iIhx/4iIcf+Ihx/4iHH/iIcf+CkTHhqOzh5x/4iIhx/4iIcf+IiHH/iIcf+Ihx/4iHH/iHH/iDnjXrgcoY/3GP9xiP9xj/cYj/cY/3GI/3GI/3GI/3GIj/cYiP9xKCUEGp2vvv9x/4cf9x/3H/hx/3H/cf9x/3H/hx/3H/cf9x/3H/cf9x/3H/cf9x/3H/cY/3H/cU8WvB6U/3GP9x/3GP9x/3GP9x/3GP9xj/cY/3GP9xj/cY/3GP9xj/cYPXcIs4j3iIj/cYiIiIiIiIiIiIiIiHH/iIiIiIiIiDIw6r/PFf+HH/cf9x/4cf9x/3H/cf9x/4cf9x/3H/cf9x/3H/cf9x/3H/cf9xj/cf9xPlqxsqVO/3GP9x/3GP9xj/cY/3H/cY/3GP9xiP9xj/cY/3GI/z5dvrOiQYcf+IiHH/iIcf+Ihx/4iHH/iHH/iHH/iHH/gtOSwaTG0+iIhx/4iIhx/4iIhx/4iIcf+Ihx/4iHH/iIcf+Icf+Icf81eRy7huNxj/cY/3H/cY/3GP9xj/cY/3GP9xj/cYj/cY/3GI/3GP9xiP9xiP9xiP9xiI/3E5moi3ZXeIiIcf+IiIiIiHH/iIiIhx/4iIhx/4iIcf+IiHH/iIcf+Ihx/4iHH/iHH/iHH/iHH/iHH/hx/4hx/4PbB4s0+Hcf9x/3GP9x/3GP9x/3GP9x/3GP9xj/cf9xj/cY/3GP9xj/cY/3GP9xiP9xj/cYj/cY/3GI/3GI/3GIj/cYj/cYiP9xiIj/Pt8rsyDUiHH/iIhx/4iHH/iIcf+Icf+Ihx/4hx/4hx/4cf+Icf+HEzB1i9+Kf/cY/3H/cf9xj/cf9x/3GP9x/3GP9xj/cf9xj/cY/3GP9xhNQNwr8nGP9xiP9xj/cYj/cYj/cYj/cYj/cYiP9xiI/3GIj/cYg2fQm6gvZx/4iIiIcf+IiIcf+IiHH/iIhx/4iHH/iIcf+Ihx/4hx/4hx/4hx/4cf+Icf+HH/iCNREFoL7vqP9xj/cY/3GP9xiP9xj/cYj/cYj/cYj/cYiP9xiP9xiIOr97tkCEiIhx/4iIcf+IiHH/iHH/iIcf+Icf+Ihx/4cf+Icf+Icf+HH/iHH/hx/4cf+HEzYFy8n6NxiP9xj/cYj/cYj/cYj/cYj/cYj/cYiP9xiI/3Ejn3wa5gg+j/cY/3GP9xiP9xj/cY/3GI/3GI/3GI/3GI/3GI/3GIj/cYiP9xiI/3GIiP9xiIj/cSPVXhriqh6P9xiI/3GI/3GIj/cYiI/3GIiP9xiIiP9xghWtMa+lLOcf9x/3H/cf9x/3H/cf9x/3H/cf9x/3H/cY/3H/cf9x/3GP9x/3Ezj3W9cIqI/3GI/3GIj/cYiP9xiI/3GIj/cYiIj/cYiIj/cSSSkVrm1uqHH/hx/4hx/4cf+HH/hx/4cf+HH/cf+HH/hx/3H/hx/3H/hx/3H/hx/3H/cf9x/4cf9x/3H/cf9x/3H/cf9x/3H/cf9x/3H/cTicFrhj6Yj/cYj/cY/3GI/3GIj/cYj/cYiP9xiI/3GIiP9xiIj/cYiIj/cYiIiP9xiIgnfEZKuDubiIiIiIiIiIiIiIiIhx/4iIiIiIcTc9yrjCNXH/hx/3H/cf9x/3H/hx/3H/cf9x/3H/cf9x/3H/cf9x/3GP9x/3H/NaldvFaiiIiIiIiIiIiIiIiIiIiIiIiIiIcf+IiIiIiHH/iD39MrQCzf+Ihx/4iHH/iIcf+Icf+Icf+Icf+HH/iHH/hx/4hx/4cf+DAltbDqSnH/cf9x/3H/cY/3H/cf9x/3H/cY/3H/cf9xj/cf9xj/cf9xj/cf9xj/cY/3H/cY/3GDV5jLuGc4iIiIcf+IiIiIiIcf+IiIiHH/iIiHH/iIhx/4MlEsv67T/3GP9x/3H/cf9xj/cf9xj/cf9x/3GP9xj/cf9xj/cY/3GP9xj/cY/3GP9xMluVvqRqiP9xiIiI/3GIiIiI/3GIiIiIiIiIiP9xiEtOTFsbiIiIiIcf+IiIiIiIiIiIcf+IiIiIcf+IiIhx/4iIhx/4Mm68vpFDcf9xj/cf9x/3H/cY/3H/cY/3H/cY/3GP9x/3GP9xj/cY/3GP9xNhI6uu3FiIiIiIiIiIiIcf+IiIiIiIiIcf+IiIiIcf+IiIhx/4glznQawxi+iI/3GI/3GIj/cYiP9xiI/3GIiI/3GIiI/3GIiIj/cYg2l2W6aJqHH/iIiIiIcf+IiIhx/4iIhx/4iIcf+IiHH/iIcf+Cj3NDqgjLz/cYj/cYiP9xiP9xiIj/cYiP9xiIiP9xiIiP9xiIgzgyy9fNNx/4hx/4cf+Icf+HH/iHH/hx/4cf+HH/hx/4cf+HH/cf+HH/guxKQ6Q7W8iIiP9xiIiIiIiIiIiIiIiIcf+IiIiIiIiIcf+IiIiIcf+IiIhx/4iIcf+Ig4eTu4hsRx/3H/cY/3H/cf9x/3H/cY/3H/cf9xj/cf9x/3GP9x/3GP9xj/PAUZtfrmiIiP9xiIiIiIiIiIiIiI/3GIiHH/gkM5ca3MaOj/cY/3GI/3GI/3GI/3GIj/cYj/cYiP9xiIj/cYiI/3GIiINS83u9DIiIiIiIcf+IiIhx/4iIhx/4iIcf+Ihx/4P+k2sRbJcf9x/4cf9x/4cf9x/3H/hx/3H/cf9x/3H/hx/3H/cf9x/3E1E4W77Hr/cY/3GP9xj/cY/3GI/3GP9xiP9xiP9xiP9xiI/3GDoJUrX2rXGIiIj/cYiIiI/3GIiIiIiIiI/3GIiIiIiIiIiIM0yxvbNOiIiHH/iIiIiHH/iIiIcf+IiHH/iIhx/4iIcf+Ihx/4hx/4hxMcl9vjaCcY/3GP9x/3GP9xiP9xj/cY/3GI/3GP9xiP9xiP9xiP9xiP9xiP9xiI/3E+ICay39mIiIiIiIiIiIiIiIiHH/iIiIiIhx/4iIiIcf+IiIcf+IiHH/iIhx/4iHH/iIcf+Icf+Icf+Icf+Icf+Icf+HH/iHH/hx/4cf+Icf+HE658i1GDdxj/cf9xj/cf9xj/cY/3GP9xj/cY/3GP9xj/cYj/cY/3GI/3GI/3GP9xiI/3GI/3GIj/cYiP9xiI/3GIiP9xiIj/cYiIiP9xgyrlO+UayIiIiIiIiIhx/4iIiIiIiIcf+IiIiIcf83zZW6Mmr/iHH/hx/4cf+HH/hx/4cf+HH/hx/3H/hx/4cf9x/4cf8/grSxfUtxj/cf9x/3GP9x/3GP9x/3GP9x/3GP9xj/cf9xj/cY/3GP9xj/cY/3GDsItbX3SoiIiI/3GIiIiIj/cYiIiIiIiIiIiIiIiIiIiIiIiIiIiIiIcf+IiIiIg/V8OyqDz/iHH/iHH/iHH/iHH/iHH/hx/4hx/4cf+HH/hx/4cf+HH/g8fOW1gxqP9x/3H/cf9x/3GP9x/3H/cY/3H/cY/3GP9x/3GP9xj/cf9xj/cY/zfGOro5xYiIiIiIiIiIiIiIiIiHH/iIiIg0Ix283OJx/3H/cf9x/3H/cf9x/3H/cf9x/3H/cY/3H/cf9x/3GP9x/3H/cY/3H/cY/z1YC7Sn9IiIiIj/cYiIiIiIiIiIiHH/iIiIiIiIiIhx/4iIiCVjgxrJx86P9xj/cYj/cY/3GI/3GI/3GI/3GI/3GIj/cYj/cYNUUiurrdcYiIiI/3GIiIiIiP9xiIiIiIiIiIiIiIiIiIiIiIiIiIhx/4iIiIiIcf+IiIiHH/iIiHH/iIiHH/iIcf+IiHH/iHH/iIcf+Icf+Icf8zhXe+eoj/cf9x/3H/cf9x/3H/cf9x/3H/cf9xj/cf9x/3GP9x/3H/cY/3H/cY/3H/cY/3FBVDz6vP9x/3GP9xj/cY/3GP9xiP9xj/cYj/cY/3GI/3GI/3GI/3GIj/cYj/cYiP9xNaCqu19Vhx/4iIhx/4iIcf+Ihx/4iHH/iIcf+Icf+Ihx/4hx/4cf+IOcpEuDW7/4cf9x/3H/hx/3H/cf9x/4cf9x/3H/cf9x/3H/cf9x/3H/cTIIw773PP9xj/cf9xj/cY/3GI/3GP9xj/cYj/cY/3GI/3GI/3GI/3GIMgIFvv36iIiIiI/3GIiIiIiIiIiIiIiIiIhxM8byvDkNhx/4iIcf+IiHH/iIcf+Ihx/4iHH/iHH/iHH/iHH/iHE24Oy5HxNxj/cY/3GP9xiP9xj/cY/3GI/3GI/3GI/3GI/3GI/3GIj/cYiP9xiI/3GEZUPJq8cYiI/3GIiIj/cYiIiIj/cYiIiIiIiI/3GIiIiIiIiIiIiIiIiIhx/4iIiIiIiIcf+IiIiIcf+IiIcf+IiIcf+IiHH/iIcf+Ihx/4iHH/iHH/iHH/iHH/iHH/hx/4hx/4cf+HH/iHH/hxMEsjv7Tccf9x/3H/cf9x/4cf9x/3H/cf9x/3H/cf9x/3H/cf9x/3GP9x/3FMUdw64nGP9x/3GP9x/3GP9x/3GP9xj/cY/3GP9xj/cY/3GP9xj/cYj/cY/3GI/3GP9xiP9xiI/3GI/3GIj/cYiP9xO490tXCLiIiIiI/3GIiIiIiHH/iIiIiIiIiIiIg7F9G16C6IiIcf+IiHH/iIcf+Ihx/4iHH/iIcf+Icf+Icf+Icf+HH/iHH/hx/4cf+HH/M8zzvjMM/3H/hx/3H/cf9x/3H/cf9x/3H/cf9x/3H/cf9x/3GP9x/3H/cf9xj/cf9x/3GP9x/3GP9x/3GP9xj/cf9xj/cY/3GP9xj/cY/3GP9xiP9xj/cYj/cYj/cY/3GIj/cYj/cYj/cYiP9xiIg4GIq453WIhx/4iIcf+IiHH/iIcf+Ihx/4iHH/iHH/iHH/iHH/iD5ugrKRfYcf+HH/cf+HH/hx/3H/hx/3H/hx/3H/cf9x/4cf9x/3H/cf9x/3H/hx/3H/cf9x/3GP9x/3H/cf9x/3H/cY/3H/cf9x/3GP9x/zMnFL7Y64/3GI/3GI/3GI/3GI/3GIj/cYiP9xiI/3GIiP9xg0UVW8rqqIiIiIiIiIhx/4iIiIiIiHH/iIiIhx/4iIhxIIfVKgiCrXH/iHH/iHH/hx/4cf+HH/hx/4cf+HH/hx/4cf+HH/cf83Jui52Rdx/3GP9xiP9xj/cY/3GP9xiP9xj/cYj/cYj/cYj/cYiP9xiP9xiI/3GIj/PmOJs5x2iHH/iIiIcf+IiHH/iIhx/4iIcf+Ihx/4hx/4iHH/iHH/iHH/hx/4hx/4hx/4cf+HH/OcPLuDw0/3GP9xj/cYj/cY/3GI/3GP9xiP9xiP9xiP9xiI/zq/rLdAU4cf+IiHH/iIcf+Ihx/4hx/4iHH/iHH/hx/4hx/4hx/4cf+HH/KQ4Eer8fuP9xiP9xiP9xiP9xiI/3GIj/cYiP9xiIj/cYiIKna+GniUHo/3GIj/cYiP9xiI/3GIiP9xiIj/cYiIiP9xg+GuSy5RuHH/iIiIiIiIhx/4iIiIhx/4iIhx/4iIhx/4iIcf8osqIalNXej/cYj/cYj/cYiP9xiI/3GIj/cYiP9xiIiP9xiIJow0iuc8t4/3GIj/cYiP9xiI/3GIiP9xiIiP9xiIiI/3EjAv4a79Aej/cYiI/3GIiP9xiIiP9xiIiI/3GIiIiIj/cTjGtLk5S/+IiIiIhx/4iIiHH/iIiHH/iIiHH/iIcf+IM+6rvhFU/3H/cf9xj/cf9x/3GP9x/3GP9x/3GP9xj/cf9xj/cY/3GP9xg+VgGyqf6P9xiP9xiP9xj/cYiP9xiP9xiP9xiI/3GIiP9xiIj/cYiI/3Ezlby9akOIcf+Icf+Icf+Icf+HH/hx/4hx/4cf+HH/hx/4cf9x/4cf+HH/P5I8sW3DcYj/cYj/cYiP9xiI/3GIj/cYiP9xiIiP9xiIiP9xiIiIj/cYiIiIiI/yCM+xooME7/cYj/cYiP9xiI/3GIiP9xiIj/cYiIj/cYiIiP9xg8khu0beSIhx/4hx/4cf+Icf+Icf+HH/hx/4cf+Icf+HH/cf+HH/hx/4cf9x/4cf+HH/cf+HH/cf9x/4cf9x/3H/hxNxTKues1iP9xiP9xiIj/cYiP9xiIiP9xiIiP9xiIiIj/cYiIiIiI/3GIiIiIiIiD8KqrH1VYcf+Icf+HH/hx/4cf+HH/cf+HH/hx/3H/hx/3H/hx/3H/hx/3H/cf+HE9tXqzSoX/cYiP9xiP9xiI/3GIiP9xiIj/cYiI/3GIiIj/cYiIiIj/O4e8tnhDiHH/hx/4cf+HH/hx/4cf+HH/cf+HH/hx/3H/hx/3H/hx/3H/hx/3H/cf9x/4cf9x/3H/cf9x/3H/cf9x/3H/cf9x/3H/cf9x/3H/cf9xj/cf9x/3GP9x/3H/cY/3H/cY/3GP9x/3GP9xj/cY/3GP9xj/cY/3GDsUobXrXv9xiP9xiI/3GI/3GIj/cYiP9xiIj/cYiIj/cYiIiP9xiIiIj/cYiIiIiIg58Cm3D9Zx/4iHH/iHH/iHH/hx/4hx/4cf+Icf+HH/hx/4cf+DDM7LFDE/9xiP9xiP9xiP9xiP9xiI/3GIj/cYiP9xiIj/cYiIj/cYiIiP9xiIiIgyX9K+oC2IiIiHH/iIiIiIiIiIiHH/iIiIiHH/g1FcK86j3/iIcf+Icf+Icf+Icf+Icf+Icf+HH/hx/4hx/4cf+HH/hx/4cf+HH/cf+HH/hx/3H/hx/3H/hx/3H/hx/3H/cf9x/4cTTIvLs3Q3GIiI/3GIiI/3GIiIiI/3GIiIiIiIj/cYiIiIiIiIiIiIiIiIiIiHH/iIiIiIiIhx/4iIiIcf+IiIhx/4iIcf8tbUsqWStN/3H/cf9x/3H/cf9x/4cf9x/3GP9x/3H/cf9x/3H/cf9xj/cf9x/3H/cY/3H/cY/3H/cY/3GD9uI7GR3P9xiP9xiP9xiP9xiP9xiI/3GIj/cYiP9xiIj/cScObBqvGT7/cYj/cY/3GP9xiP9xiP9xiP9xiP9xiP9xiI/3GIgqxFwac7o+j/cY/3GP9xj/cY/3GP9xj/cYj/cYj/cY/3GI/3GI/3GIj/N9J9ui2CiHH/iIcf+Icf+Ihx/4hx/4hx/4hx/4cf+Icf+HH/hx/4L/qMGiBXPoiIcf+Ihx/4iHH/iIcf+Icf+Icf+Icf+Icf+Icf+HH/hx/4gtG5U6Xkasj/cYiIiIiIj/cYiIiIiIiIiIiIiIgky9lK40JriHH/iHH/iIcf+Icf+Icf+Icf+HH/iHH/hx/yi6rBqUVT5x/4iIcf+Ihx/4iHH/iHH/iIcf+Icf+Icf+Icf8xWNywtyOP9xj/cY/3GP9xj/cYj/cY/3GI/3GI/3GI/3GI/3GIOH5zuIGMiIiP9xiIiIiIiIiP9xiIiIiIiIiIiIiIMhhVvueqhx/4iHH/iHH/iIcf+Icf+Icf+Icf+HH/iHH/hxJm99GqkILoiIcf+Ihx/4hx/4iHH/iHH/iHH/hx/4hx/4cf+Icf+HH/hx/4cf+HH/hx/4cTWj/LtcA4/3GI/3GI/3GIj/cYiP9xiI/3GIiP9xiIiP9xiClMdRqLOK7/cf9x/3H/cY/3H/cf9x/3GP9x/3H/cY/3H/cY/3H/cY/3H/cYNpx6umOFiIiIiIiIiIiIiIiIiIiIiIiIiIcf+IiIiIiHH/g+37yyIENx/3H/cf9x/3H/cf9x/3H/cY/3H/cf9x/3GP9x/3GP9x/3GP9x/3GP9xj/NZ9LvGC0iIiIiIiIiIiIiIhx/4iIiIiIiIcf+IiIiIcf+IiIP/NNsQyycY/3H/cf9x/3GP9x/3H/cY/3H/cY/3H/cY/3GP9x/3GP9xj/cY/3GP9xj/JzWeSsymG4iIiIhx/4iIiIiIiIiHH/iIiIiHH/iIg/tjuyScT/hx/3H/cf9x/3H/cf9x/3H/cY/3H/cf9x/3H/cY/3H/cf9xj/cf9xj/cf8hOLAqDXT9cY/3H/cY/3H/cY/3H/cY/3GP9xj/cf9xj/cYj/cY/3GP9xj/cYj/cY/3GClf3hqKAh6P9xj/cY/3GP9xj/cYj/cY/3GI/3GP9xiP9xiP9xiI/3FBtDz0vIiP9xiI/3GIiP9xiIj/cYiIiP9xiIiIj/cYiIiIiIL0UdKjuuLf+Icf+HH/hx/4hx/4cf+HH/hx/4cf9x/4cf+HH/hx/3H/hx/3H/hx/3H/cf+HH/cf9x/3H/hx/zUSL7zt0IiIiI/3GIiIiIiIiIiIiIiIiIiIiIiHH/iIiIiIiIcf+IiIiHH/iIiHH/iIJ8zbKqMyTYcf9x/3H/cf9x/3H/cf9x/3H/cf9x/3H/cf9xj/cf9x/3H/cY/3H/cf9xj/cf9xj/cSHmThrxmx5x/3H/cf9x/3GP9x/3H/cf9xj/cf9x/3GP9x/3GP9x/3GP9xj/Mvk7vwbEiI/3GIiIiIhx/4iIiIiIiIiIiHH/iIiIiIcf+IiIhx/4iIhx/4g80Uy1LrP/cf9x/3H/cY/3H/cf9xj/cf9xj/cf9xj/cf9xj/cY/3GP9x/3GP9xj/cYj/cY/3GP9xg3v1m5QKaIiIiIiIiIiIhx/4iIiIiIiHH/iIiIhx/4iIiHH/iIhx/4iIcf+IJjvrGrxBToiIiIiIiIiIhx/4iIiIiHH/iIiIcf+IiIcf+IiHH/iIgyQzq/vMX/cf9x/3H/cf9xj/cf9x/3H/cf9xj/cf9x/3GP9x/3H/cY/3GDh5CLiG94iIiP9xiIiIj/cYiIiIiIj/cYiIiIiIg/A6Sx/Ftx/4iIhx/4iIcf+IiHH/iIcf+Ihx/4iHH/iHH/iHH/PEXFtLo6hx/3H/cf9x/4cf9x/3H/cf9x/3H/cf9x/3H/cf9x/3H/cY/3H/cf9x/3E5FqG36V7/cY/3H/cY/3GP9xj/cY/3GP9xj/cYj/cY/3GI/3GI/3GI/3GDhPFLiw64iIiIj/cYiIiIiIiI/3GIiIiIiIiIiIiIiIiHH/iIg11wG7KP6IiIiHH/iIiIcf+IiIcf+IiHH/iIcf+Ihx/4iHH/iHH/iHH/iHH/iHH/MWLav50lcf9xj/cY/3H/cY/3GP9xj/cY/3GP9xj/cY/3GI/3GP9xiP9xiP9xiP9xO42stXJTiIiHH/iIhx/4iIcf+Ihx/4hx/4iHH/iHH/iHH/iHH/hx/4hx/4cf+HH/iHEwWXK/po1x/3H/hx/3H/hx/3H/cf9x/3H/hx/3H/cf9x/3H/cf9x/3H/cf9x/3H/cY/z5aCLOl94iP9xiI/3GIiP9xiIj/cYiIj/cYiIiIO0IhtL3ecYiIiIiIiIiIiIiIiIiIiIiIiIiIgv4Z0qIeYtcf+HH/cf9x/3H/hx/3H/cf9x/3H/cf9x/3H/hxj/cf9x/3H/cf9xN6jUuVcr/3GI/3GP9xj/cYj/cYj/cYj/cYj/cYiP9xiP9xiI/3Ej7SVqAi2p/3GIj/cYiI/3GIiI/3GIiIj/cYiIiIj/cYiIiIiIg20Ei6L7eHH/iIcf+Icf+Ihx/4cf+Icf+Icf+HH/iHH/hx/4cf+HH/hx/4In1SGvgq3v9xiIiIiIj/cYiIiIiIiIiIiIiIiIiIiIg4fou4gXSHH/cf+HH/cf+HH/cf9x/4cf9x/3H/cf+HH/cf9x/3H/cf9x/3H/cf9x/3H/K/FFGmDrroiIcf+Ihx/4iHH/iIcf+Icf+Ihx/4hx/4cf+Icf+HH/iHH/hx/4cf8xAzO//Mxx/3H/hx/3H/cf9x/4cf9x/3H/cf9x/3H/cf9x/3H/cf9xj/cf9x/3H/cf9xj/cf8qJ64qjYUdiIiIiIiIiIiIiIiIiIiIiIiIiHH/iDIYY77nnIiIcf+Icf+Ihx/4hx/4hx/4hx/4cf+Icf+HH/hx/4hx/yXP4DrTAfyP9xiP9xiIj/cYiP9xiIj/cYiIj/cYiINyZ7udmEhx/4iHH/iHH/hx/4hx/4hx/4cf+HH/hx/4cf+HH/hx/4cf+HH/hxIhXQGu6i/oiIiIj/cYiIiIiIj/cYiIiIiIiIiIiDw3yLTIN4hx/4hx/4cf+HH/hx/4hx/4cf+HH/cf+HH/hx/4cf9x/4cf9x/4cf9x/4cf9x/3H/cf+Dph/beeAoj/cYiIiI/3GIiIiIiIj/cYiIiIiIiIiIiIiIiIiIiIiIcf+Dn5nLcGY4cf9x/3H/cf9x/3H/hx/3H/cf9x/3H/cf9xj/cf9x/3H/cf9xj/cf9x/3GP9x/3Exy+a/NBmIj/cYiP9xiIj/cYiIiP9xiIiI/3GIiIiIiCxXgBpKh/5x/3H/cf9x/4cf9x/3H/cf9x/3H/cf9x/3H/cf9x/3H/cf9x/3H/cf9xJOSJGsG3bnH/hx/4cf+HH/hx/4cf+HH/hx/3H/hx/3H/hx/3H/hx/3H/cf+HH/cf8kNsA67JP8iIiIiIj/cYiIiIiIiIiIiIiIiIiIiDy9q7RCVHH/hx/3H/hx/3H/hx/3H/cf+HH/cf9x/3H/hx/3H/cf9x/3H/cf9x/3H/cf9x/3H/cY/3H/cf9x/3GP9x/3H/cY/3H/cYOHgZuIfmiIiI/3GIiIiIiP9xiIiIiIiIiIiIiIiIiIiIiIiIPGdstZiT/3H/cf+HH/cf9x/3H/cf+HH/cf9x/3H/cf9x/3H/cf9x/3GP9x/yllAxqJr86IiIcf+IiIhx/4iIcf+IiHH/iIcf+Icf+Ihx/4Le9+GkEIHohx/4iIcf+Ihx/4iIcf+Icf+Ihx/4hx/4hx/4hx/4gnXa0aqiUuiHH/iIhx/4iHH/iIcf+Ihx/4hx/4hx/4hx/4cf+Icf+HEwj/W/cAqHH/cf9x/3H/cf9xj/cf9x/3H/cf9x/3GP9x/3H/cY/3H/cY/3H/cY/3H/SOlsgWlx/3GP9xj/cY/3GP9xiP9xj/cY/3GI/3GI/3GP9xiP9xiI/3GIPTButM+R/4iHH/iHH/iHH/iHH/iHH/hx/4hx/4cf+HH/hx/4OhEet+7hiI/3GI/3GI/3GIj/cYiI/3GIiP9xiIj/cYiDEpvL/WQ4hx/4cf+Icf+Icf+HH/hx/4cf+HH/hx/4cf+HH/hx/3H/JFj0OupwvIiIiIiIiIiIiIiIiIiIiIiIiIiIiHH/iDHGQr85vYiIcf+Ihx/4iHH/iIcf+Icf+Ihx/4hx/4cf+Icf+HH/iHH/hx/zHc0b8jLocf+HH/cf+HH/cf9x/4cf9x/3H/hx/3H/cf9x/3H/cf+HH/cf9x/3H/cY/3H/cf9x/3H/cf9xj/cf9x/3GP9x/3H/KwwSGm8+3nH/iIhx/4iIcf+IiHH/iIcf+Ihx/4hx/4hx/4hx/4JuDiKsHx3f+HH/hx/4hx/4cf9x/4cf+HH/hx/3H/hx/4cf9x/4cf9x/3H/gpnPtKljBLcY/3GP9xj/cYj/cY/3GI/3GI/3GI/3GIj/cYj/cYiCgg1Bqd8r7/cf9x/4cf9x/3H/cf9x/4cf9x/3H/cf9x/3H/cf9x/3GP8qIGwajfk+/3H/hx/3H/hx/3H/hx/3H/cf+HH/cf9x/3H/hx/3H/cf9x/3H/N+Cmuh9Zj/cY/3GI/3GI/3GI/3GI/3GI/3GIj/cYiP9xiI/3GIhLj0xXC4j/cYiIiP9xiIiIiP9xiIiIiIiIiP9xiINfY2uwnJiIhx/4iHH/iIcf+Ihx/4hx/4hx/4hx/4hx/4hx/4cf+HH/iHE8xMezOzhx/3GP9x/3H/cY/3H/cY/3H/cY/3H/cY/3GP9xj/cY/3GP9xgyIwm+3PaIiIiIiIiIiIiIiIiIiIiIiIiIiHH/iIiIiIcf+IiIhx/4iIhx/4iIcf+IiHH/iIcf+Ihx/4hx/4hx/4g5AJe3/2hx/3H/cf9x/3H/cf9x/3H/cf9x/3GP9x/3H/cf9xj/cf9xj/cf9xgzLE6907GIiIiIiHH/iIiIiIhx/4iIiHH/iIiHH/iIg7uxO1ROxx/4hx/4cf+Icf+HH/hx/4cf+HH/hx/4cf+HH/cf+HH/hx/3H/OzEDts78/3H/cf9xj/cf9x/3H/cf9x/3H/cY/3H/cf9xj/cf9xj/cf9xj/cf9xj/cY/3GP9xj/cY/3GP9xj/cY/3GP9xiP9xj/cYj/cYj/cYj/cYiP9xiP81SQG8tv6IiP9xiIiP9xiIiI/3GIiIiI/3GIiIiIhMGmxOWYiP9xiIiIiIiHH/iIiIiIiIiIiIcf+IiIg2uH27R4L/cf9x/3H/cf9x/3H/cY/3H/cf9xj/cf9x/3GP9x/3GP9x/3GP9xj/cY/3H/cY/3GP9xTi+cLQb/cY/3GI/3GI/3GI/3GI/3GI/3GI/3GIj/cYR7m8hGRxiIj/cYiIiP9xiIiIj/cYiIiIiIj/cYiIISMiGv3N3nH/cf9x/3H/cf9x/3H/cf9xj/cf9x/3GP9x/3H/cY/3H/cY/3GP9xPzxLsMO0cYiIiIiIiIiIiIhx/4iIiIiIiIiHH/iIiIiHH/iIiHH/iIiHH/iIhx/4iHH/iIcf+Ihx/4hx/4hx/4hx/4hx/4hx/4cf+D/xO7IOxI/3GP9x/3GP9xj/cYj/cY/3GP9xiP9xj/cYj/cYj/cYj/cToxU7bOrIiIj/cYiIiIiP9xiIiIiIiIiIiIiIiIiIg+38iyIDdx/4cf+Icf+HH/hx/4cf+HH/hx/4cf+HH/cf+HH/hx/3H/hx/3H/hx/3H/cf9x/4cf9x/3H/cf9x/3H/hx/3H/cf9x/zkh57jeGI/3GI/3GI/3GIj/cYiP9xiIj/cYiI/3GIiIMZg2v2fJiIiHH/iIiIiIcf+IiIhx/4iIhx/4iIcf+IiHH/MoJiv32d/4hx/4cf+HH/iHH/hx/4cf+HH/hx/4cf9x/4cf+HH/cf+HH/cf+HH/NOYzvRnM/3H/cf9x/3H/cY/3H/cf9x/3GP9x/3GP9x/3GP9x/3GP9xj/cf9xj/cY/3GP9xj/cY/3GI/zziErQd7XGIj/cYj/cYiI/3GIj/cYiI/3GIiI/3GIiIiP9xiIiIiIj/cYNb/Uu0AriIhx/4iIiHH/iIiIcf+IiHH/iIcf+Ihx/4iDg+gbjBfnH/hx/4hx/4cf+HH/iHH/hx/4cf+HH/cf+HH/hx/4cf9xNB91vOCK/3H/cY/3H/cf9xj/cf9xj/cf9xj/cY/3GP9x/3GP9xj/cY/3GI/zlW07ipLP9xiIj/cYiI/3GIiI/3GIiIiP9xiIiIiIj/cYiD69m7JCZHH/hx/4cf+HH/hx/4cf+HH/hx/4cf9x/4cf9x/4cf9x/z1lxLOaO3GP9x/3H/cY/3H/cY/3H/cY/3H/cY/3GP9xj/cY/3GP9xj/cTC/JbBQ2oj/cYiIj/cYiIiI/3GIiIiIiIj/cYiIiIiIgxXXK/oo2IiIiIiHH/iIiIhx/4iIiHH/iIhx/4iIcf+Ihx/4iHH/iHH/iIcf+Icf88NzO0yMxx/4cf+HH/cf+HH/cf+HH/cf+HH/cf9x/4cf9x/3H/cf9x/zNrVL6Uq4/3H/cY/3GP9xj/cY/3H/cY/3GI/3GP9xj/cYj/cY/3E+AV6y/qFx/4iIcf+IiHH/iHH/iIcf+Icf+Ihx/4cf+Icf+Icf+HH/hx/4hx/4cf+HH/hx/4cf+HH/cf+HH/hx/3H/hx/3H/hxNap6ulWFcY/3GI/3GIj/cYj/cYiP9xiI/3GIj/cYiI/3GIhPxIwTt4iI/3GIiIiIj/cYiIiIiIiIiIiIiIiIiIiIiIiIiIOL/6uEAFhx/3H/hx/3H/hx/3H/cf+HH/cf9x/3H/hx/3H/cf9x/3H/cf9x/3E/x+KxOB3/cf9xj/cY/3GP9x/3GP9xj/cY/3GP9xiP9xj/cY/3GI/3GI/3GI/3GI/3GIPDeDs8h8cYiIiIj/cYiIiIiIiIiP9xiIiIiIiINcUVvDrq/4iIcf+Ihx/4iHH/iHH/iIcf+Icf+Icf+Icf+HH/iHEsu7wqVEQ9/3H/cY/3GP9xj/cY/3GP9xj/cY/3GP9xiP9xiP9xj/cYj/cYj/cYiP9xiP9xiI/3GIiP9xiI/3GIiDocVLbjq4iIiIiIiIcf+IiIiIiIiIhx/4iIiIhx/4JPzFGsAzrnGIj/cYj/cYiI/3GIj/cYiI/3GIiIj/cYiIiP8nQjAau9z+/3H/hx/3H/hx/3H/cf+HH/cf9x/4cf9x/3H/cf9x/3H/cf9x/3H/cf9xPCRetNuhiIiIiIiIiIiIiIiIiIiIiIiIiCOB2Brn4n7/cYiP9xiIj/cYiI/3GIiIj/cYiIiI/3GIiIiDjLXLg0o4cf+HH/hx/4cf+HH/hx/4cf9x/4cf+HH/cf+HH/cf+HH/cf9x/4cf9x/3E/R4uxuHT/cYiP9xiI/3GIiI/3GIiI/3GIiIiP9xiIiIiIiP9xiIiIiIg6Chi29eeIcf+Icf+Icf+Icf+HH/iHH/hx/4hx/4cf+HH/hx/4cf+HH/cf+HH/hx/3H/hx/4cf9x/3H/hx/3H/cf+HH/cf9x/3H/cf9x/4cT3cVLIjq3GP9xj/cY/3GP9x/3GI/3GP9xj/cY/3GI/3GP9xiP9xiP81SfG8tg6P9xiIj/cYiIj/cYiIiP9xiIiIiP9xiIiIiIiIiI/3GIMrkJv0b2/4hx/4cf+Icf+HH/iHH/hx/4cf+HH/hx/4cf+HH/hx/3H/hx/3H/hx/3H/hx/3H/hx/3H/Psiaszdl/3GIj/cYj/cYiP9xiIj/cYiP9xiIiP9xiIiI/3GIiIiI/3GIiIiIiIiIj/cYiIiIiIiIiIiIhx/4MU85v7DGhx/4cf+HH/hx/3H/hx/4cf9x/4cf9x/4cf9x/4cf9x/3H/hx/3H/cf9x/3H/hx/3H/cf9x/zjSTLkts4/3GIiIiP9xiIiIiIiP9xiIiIiIiIiIiIiIiIiIiIMwqpvvVW/4cf+HH/hx/4cf9x/4cf+HH/cf+HH/cf+HH/cf9x/4cf9x/3H/cf9x/4cf9x/3H/cf86XU23orKIiP9xiIiIiIiIiP9xiIiIiIiIiIQ3/s6AH/iIiIiIiIhx/4iIiIhx/4iIiHH/iIhx/4iIcf8+YcaynjmHH/cf+HH/cf+HH/cf9x/4cf9x/3H/cf9x/3H/cf9x/4cf9xj/cf87TzG2sM7/cf9x/3GP9x/3GP9x/3GP9x/3GP9xj/cY/3H/cY/3GP9xiP9xj/cYOA1FuPK6iIiP9xiIiIiP9xiIiIiIiIj/cYiIiIiIiIiIiIg7ThO1seyIiIhx/4iIcf+IiHH/iIhx/4hx/4iHH/iHH/iHH/iHH/iHH/iHH/hx/4cf+Icf+HH/hx/4cf+HH/cf+HH/hx/3H/hx/4ODrqucUVj/cYj/cYj/cYj/cYiP9xiI/3GIj/cYiI/3GIiP9xMJqasHVliHH/iIcf+Ihx/4hx/4hx/4hx/4hx/4hx/4hx/z393rQCIY/3GI/3GI/3GI/3GIj/cYiP9xiIj/cYiI/3GIiI/3GIiIj/OubnuBkY/4iIhx/4iIcf+IiHH/iIcf+Ihx/4hx/4hx/4hx/4hx/4hx/4cf+HH/iHH/hx/4cTwJT7P2sHGIj/cYiP9xiIj/cYiI/3GIiIj/cYiIiI/3GIiIMhpRvuWuiIiIiIiIiIiIiIiHH/iIiIiIiD9kErGb7YiHH/iIhx/4iHH/iIcf+Ihx/4hx/4hx/4hx/4hxPFpts6WScY/3GP9xiP9xj/cYj/cYj/cYj/cYj/cYj/cYiP9xiI/3GIj/cYiI/3GIiI/3GIiIiP9xiIiIiP9xiIiIgoyGIag3necf9x/3H/cf9x/3H/cf9x/3H/cY/3H/cf9xj/cf9xj/cf9xj/cf9xPiimstdZiP9xiIj/cYiIj/cYiIiI/3GIiIiIiI/3GIiD92q7GJVHH/hx/4cf+HH/hx/4cf+HH/cf+HH/hx/3H/hx/3H/hx/3H/cSpjtippxJ1xj/cf9xj/cf9xj/cf9xj/cY/3GP9xj/cY/3GP9xj/LzrzGixQznH/iHH/hx/4cf+HH/hx/4cf+HH/hx/4cf9x/4cf9x/4cf9x/4cf9x/3H/hx/3H/cf9x/3H/hx/3H/cf9x/3EyCBq+9+X/cYiP9xiIj/cYiIj/cYiIiP9xiIiIiP9xiIiIiIiIiIiP9xiIiIiIOc0JtzL2cf+Icf+HH/hx/4cf+HH/hx/4cf+HH/hx/4cf9x/4cf9x/4cf9x/4cf9x/3H/cf+HH/cf9x/3H/cf9x/ynPeRqDCG6Icf+Icf+HH/iHH/hx/4hx/4cf+HH/hx/4cf+HH/hx/3H/RqocpV6HH/cf+HH/cf+HH/cf9x/4cf9x/3H/cf9x/4cf9x/3H/cf9x/3H/cf9x/3H/cY/3H/cf9x/3H/cY/3H/cf8+k0mzbLaIiI/3GIiIiP9xiIiIiIiI/3GIiIiIiIgzuKu9R1SHH/hx/3H/hx/4cf9x/4cf+HH/cf9x/4cf9x/3H/hx/3H/cf9x/3H/hx/3H/cf9x/3H/cf9xj/NuOZuxxmiP9xiIj/cYiIj/cYiIj/cYiIiIj/cYiIiIiIiIiP9xiIiIiIiENFjNuniHH/iIiIiIiIiIcf+IiIiIcf+IiIhx/4iIcToPd7bwiP9x/4cf9x/4cf9x/3H/hx/3H/cf9x/4cf9x/3H/cf9x/3H/cf9x/3H/cf9x/3GP8oHbwaniQ+cf+HH/cf9x/4cf9x/3H/hx/3H/cf9x/3H/cf+HH/cf9x/3H/cY/3H/Kdg8GoJ8PnH/cf+HH/hx/3H/hx/3H/cf+HH/cf9x/4cf9x/3H/cTA1U7/KrHGP9x/3GP9x/3GP9x/3GP9xj/cf9xj/cY/3GP9xj/cY/3GI/3GP9xiP9xj/Mu+zvxBM/3GIiI/3GIiIiP9xiIiIiIiP9xiIiIiIiDma4rdlHYiIiIhx/4iIiIcf+IiIcf+IiHH/iIhx/4iHH/iDBFJrHK2f9x/4cf9x/4cf9x/3H/hx/3H/cf9x/3H/cf9x/3H/cf9x/3H/cf9x/3H/cf9x/3H/cY/3H/cf9xj/cf9x/3GP9x/3GP9xj/cf9xj/cY/3GP86uhq3ReWIiIiIiIiIiIiIiIiIiIiIiHH/iIiIiIcf+IiIhx/4iIhx/4iIhx/4iHH/iIcTza57MlGIcf9x/3H/cf9x/3H/hx/3H/cf9x/3GP9x/3H/cf9x/3H/cY/3H/cf9xj/cf9x/3GP9x/3GP9xj/cf9xj/cY/3GP9xj/cY/3GP9xj/cYj/cY/3GI/3GI/3GI/3GI/3GIj/cYj/cYNrUIukr3iIhx/4iIiIiIcf+IiIiHH/iIiIcf+IiHH/iIcTDA67BPFP9x/3H/cY/3H/cf9xj/cf9xj/cf9xj/cf9xj/cY/3GP9xj/cY/3GP9xj/cY/3GP9xiP9xiP9xj/cYj/cTirq7lUVP+IiIiHH/iIiHH/iIhx/4iHH/iIcf+Ihx/4hxTKocNV6HH/iHH/hx/4hx/4cf+Icf+HH/hx/4cf+HH/hx/4cf+HH/cf+HH/hx/3EzhcG9ej7/cf9x/3H/cf9x/4cf9x/3GP9x/3H/cf9x/3H/cf9xj/cf9x/0IQrP71j/cY/3H/cY/3GP9x/3GP9xj/cY/3GP9xj/cYj/cY/3GI/3E1BtW7+SqIiIiIiI/3GIiIiIiIiIiIiIiIiIiIiIg24Oa7Hxn/hx/4hx/4hx/4cf+HH/iHH/hx/4cf+HH/cf+HH/hx/4cf9x/4cf9x/4cf9x/3H/hx/3H/PdpRsyWucf9x/3H/cf9x/3H/cf9x/3H/cY/3H/cf9xj/cf9x/3GP9x/3GP9x/3GP9xj/cY/3H/cY/3GP9xj/cYj/cY/3GP9xiP8xXGqws5WIiIhx/4iIiIiIhx/4iIiIcf+IiIcf+IO4sVtXTqhx/4cf+HH/hx/4cf+HH/cf+HH/hx/3H/hx/3H/cf+HH/cf8+oMOzXzz/cY/3H/cf9xj/cf9xj/cf9xj/cf9xj/cY/3GP9xj/cY/3GP9xj/cY/3GP9xiP9xiP9xPdoBsyX+iP9xiI/3GIj/cYiP9xiIj/cYiIj/cYiIiI/3GIiIiIj/cYiIiIiIiIiIiIiIiIiIiIiIiIiIiIiHH/iIiIiIcf+IiIiHH/iIiHH/iIhx/4iHH/iIcf+Ihx/4hx/4iHH/iHH/hx/4hx/4cf+Icf8w8GSxH5v/hx/3H/cf9x/3H/cf+HH/cf9x/3GP9x/3H/cf9x/3H/cf9xj/cf9x/3GP9x/3H/cY/3GP9x/3GP9xj/cf9xj/cY/3GP9xj/cY/3GI/3GP9xiP9xj/cYj/cYj/cYj/cYiP9xiI/3GIj/cYiI/3GIiP9xiIiI/3GIiIiP9xiIiIiIiP9xiIiIiIiIiIiIiIiIiIiIiIcf+IiIiIiIhx/4iIiIcf+IiIcf+IiIcf+Ihx/4iIcf+Icf+Ihx/4gwx5mwSGZx/3GP9x/3H/cf9xj/cf9x/3GP9x/3GP9x/3GP9x/3GP9xj/cY/3GP9xj/cY/3GP9xj/cYj/cY/3E9A0uz/LSIiIiHH/iIiIiHH/iIiHH/iIiHH/iIhx/4iHH/iIcf+Icf+Ihx/4hx/4hx/4cf+Icf+HH/iDmwgrdPfXH/cf+HH/cf+HH/cf9x/4cf9x/3H/cf9x/4cf9x/3H/cf9x/3H/cf9xQeq88VT/cf9x/3GP9x/3H/cY/3H/cY/3H/cY/3GP9x/3GP9xj/cY/3GP9xj/cY/3GI/3GP9xiP9xj/cYj/cYj/cYiP9xiP9xiI/3GIj/cYiI/3GIiI/3GIiI/3GIiIg7XGW1o5qIiIhx/4iIiIhx/4iIhx/4iIhx/4iIcf+Ihx/4iHH/iHH/iIcf+Icf+Icf+HH/iHH/hx/4hx/4cf+HH/hx/4cf87Vya2qNmP9x/3H/cf9xj/cf9x/3GP9x/3GP9x/3GP9x/3GP9xj/cY/3GP9xj/cY/3GP9xj/cYj/cY/3GI/3GD/uTLERs4iHH/iIiHH/iIiHH/iIcf+IiHH/iIcf+Icf+Icf+Icf+Icf+Icf+Icf+DQAjr3/cf9xiP9xiP9xiP9xiI/3GIj/cYiP9xiIj/cYgxgxm/fOaIcf+IiIhx/4iIcf+IiHH/iIcf+Icf+Ihx/4OKDeuF8hcY/3GP9xj/cYj/cYj/cY/3GI/3GIj/cYj/cYiP9xiI/3GIj/cYiI/3GIiI/3GIiIMtmKviZ1cf+Ihx/4hx/4hx/4hx/4hx/4hx/4cf+HH/iHH/hxOYF/t36AiP9xiI/3GIj/cYiI/3GIiI/3GIiIj/cYiIiIj/cYiIiIiIiIiIiIj/cYiIiHH/LPOeGlDGHoiIiIiIiIj/cYiIiIiIiIiIiHH/iIiIg55SG3Gt6IiIhx/4iIhx/4iIhx/4iIcf+Ihx/4iHH/iIcf80FnG86Y6Icf+HH/hx/4hx/4cf+HH/hx/4cf9x/4cf+HH/cf+HH/cf+HH/cf+HH/cf9x/4cf9x/3H/cf9x/3H/hx/3H/cf9x/3H/cYNC+IvNB3iI/3GIj/cYiP9xiIj/cYiI/3GIiIj/cYiIiIj/cYiIiIiIiIiP9xiIiIiIiIiIiIiHH/iINom3unZIcf+Icf+HH/hx/4hx/4cf+HH/cf+HH/hx/4cf9x/4cf9x/4cf9x/4cf9x/3H/hx/3H/cf9x/3H/cf9x/3H/hx/3GP9x/3H/cf9x/3H/cf9x/3GP9x/3H/cY/3H/cY/3E9XcSyojtxiP9xiP9xiI/3GIj/cYiI/3GIiP9xiIj/cYiIiP9xiIiIiI/3GIiIiIiIiIiIj/cYiIiIiHH/iIiIiIiIiIO3G7to5E/3H/cf+HH/cf9x/3H/hx/3H/cf9x/3H/cf9x/3H/cf9x/3H/cf802NW9JyqP9xj/cYj/cYj/cYj/cYiP9xiI/3GIj/cYiP86ZsG3mT6I/3GIiIiIiP9xiIiIiIiIiIiIiIiIiIOf72uAEJ/4hx/4hx/4hx/4cf+Icf+HH/hx/4hx/4cf+HH/gpBBcaj76OiIiIiIiIiIcf+IiIiIcf+IiIhx/4iIhx/z6NbLJyk3H/cf9x/3GP9x/3H/cY/3H/cY/3H/cY/3H/cY/3GP9x/3GD/DpbE8WoiI/3GIiP9xiIiI/3GIiIiI/3GIiIiDodg7bifIiIiIiIhx/4iIiIhx/4iIhx/4iIhx/yGKkzoYVsz/cY/3GP9xiP9xiP9xj/cYiP9xiP9xiP9xiI/3GIiD96zbGFMohx/4hx/4hx/4cf+Icf+HH/iHH/hx/4cf+HH/hx/4cf+HH/cf+HH/hx/3H/hx/3H/hx/3H/cf+DXeHLwh4/9xiIj/cYiI/3GIiP9xiIiI/3GIiIiIMwxYvfOniIhx/4iHH/iIcf+Icf+Ihx/4hx/4hx/4hx/4cf+Icf+HH/hx/4cf+HH/hx/4cf+HH/hx/3H/hx/3H/hx/3H/hx/3H/hx/3H/cf9xOQcStvjtcf9x/3H/cY/3H/cf9x/3GP9x/3H/cY/3H/cY/3H/cY/3GP9xj/cf88mPO1ZwyI/3GIj/cYiP9xiIj/cYiI/3GIiI/3GIiIiP9xiIiIiIiP9xiIiIiIiIiIiIiIiIiIiIiIiIcf+IiIiIiIcf+IiIMZS7sHtE/3H/cf9x/3H/cf9x/3H/cf9x/3H/cf9x/3GP9x/3H/cf9xj/cf9xj/cf9xj/cf9xj/cY/3H/cY/3GP9xj/cY/3GDYfFbrg6oj/cYiIiP9xiIiIj/cYiIiIiIiP9xiIiIiIiIiIiIiIiIiIiIhx/4iIiIiIiHH/iIiIhx/4iIiHH/iIhx/4iIcf+IPdtRsySucf+Icf+Icf+HH/iHH/hx/4hx/4cf+HH/hx/4cf+HH/OcIjtz3ccf9x/3H/cf9x/4cf9x/3H/cY/3H/cf9x/3H/cf9xj/cf9x/3H/cY/3H/cY/3H/cY/3GP9x/3GP9xj/cY/3GP9xj/cY/3GP9xiP9xj/cYj/cYj/cTW0G7tL5IiIiHH/iIiIhx/4iIhx/4iIcf+IiHH/iIcf+Ihx/4hx/4hx/4hx/4hx/yuN6RpnIW5x/4iIiIiIiIcf+IiIiHH/iIiIcf+Ig3+1G5BK6Icf+Ihx/4hx/4hx/4hx/4hx/4cf+Icf+HH/hx/4cTZWlrmpaXH/cf9xj/cf9x/3H/cY/3H/cY/3H/cf9xj/cY/3H/cY/zFygrCdfY/3GI/3GI/3GI/3GI/3GIj/cYiP9xiI/3GIiP9xgxZxK/mO2IiIiIiIiP9xiIiIiIiIiIiIiIiIiIcf+IhPQFwb+oiIhx/4iIiIcf+IiIhx/4iIcf+IiHH/iIhx/4hx/4iHH/iHH/iHH/iHH/iHH/iHH/hx/zgHXLj4o3GP9xj/cYj/cY/3GI/3GP9xiP9xiP9xiP9xiI/3GIj/cYiP84l6y5aFOHH/iIcf+Icf+Icf+Ihx/4cf+Icf+Icf+HH/hx/4cf+HH/hx/4cf+HE71ru0KURxj/cYj/cYj/cYj/cYj/cYj/cYiP9xiI/3GIj/cYiI/3GIiI/3GIiIj/cYNKkZvFbmhx/4iHH/iIcf+Ihx/4hx/4iHH/hx/4hx/4hx/4cf+Icf+HH/g/MB+yz+CIj/cYiP9xiI/3GIiP9xiIj/cYiIj/cYiIiI/zCGyrGJNYcf+Icf+Icf+Icf+Icf+HH/iHH/hx/4cf+HH/hx/4cf+HH/hx/3H/hx/4cf9x/4cTcOjLnxc/9xiI/3GIj/cYiI/3GIiI/3GIiI/3GIiIg52wG3JP6IiP9xiIiIiIiIiIiIiIiIiIiHH/iIiIOjg3tsfIiHH/hx/4cf+HH/hx/4cf+HH/hx/4cf9x/4cf+HH/cf9x/4cf9x/4cf9x/3H/cf+HH/cf9x/3H/cf9x/3H/cf9x/3H/cf9x/3H/cY/3H/cf9x/3GDNHRr24uYj/cYiP9xiI/3GIj/cYiI/3GIiI/3GIiIj/cYSRH8fuCIiIiIiIj/cYiIiIiIiIiIiIiHH/iIiIiIiIiHH/iIiIiHH/iIiIcf+IiIcf+Ihx/4iIcf+Ihx/4hx/4iHH/OyjmttcZ/3H/cf+HH/cf9x/3H/cf9x/3H/cf9x/3GP9x/3H/cf9x/3GP9x/3H/cY/3E6AIS2/3uP9xiP9xiP9xiP9xiI/3GIj/cYiP9xiIj/cYiIj/cYiIiP9xiIiIO036tbIFiHH/iHH/iHH/hx/4hx/4cf+HH/iHH/hx/4cf9x/4cf8wCiixBteP9x/3GP9xj/cY/3GP9xj/cY/3GP9xj/cY/3GI/3GP9xiP9xiP9xiP9xiI/3GI/3GIj/cYiI/3GIiP9xiIiP9xiIiI/3GIiIiIj/cYiIiIiIiIiIiIiIiIg6H4O24HyIiHH/iIiHH/iIhx/4iHH/iIcf+Ihx/4hx/4iHH/hx/4hx/4hx/4cf+Icf+HH/hx/4cf+HH/hx/4cf+HH/cf+HH/cf+HH/cf+HH/cf+HH/cf9x/3H/PbjmtEcZj/cY/3GP9xiP9xj/cY/3GI/3GI/3GI/3GI/3GIj/cYg5l8G3aD6IiI/3GIiIiP9xiIiIiIj/cYiIiIiIiDjQ1LgvK4cf+IiIcf+IiIcf+Ihx/4iHH/iIcf+Icf+Ihx/4hxMdYhvinecf+HH/hx/4cf+HH/hx/4cf+HH/hx/3H/hx/3H/hx/3H/hx/3H/cf+HH/cf9x/3H/cf9x/4cf9x/3H/cf8xyMqwRzWP9xiIj/cYiIiP9xiIiIj/cYiIiIiIiP9xiIiIiIgyeu+/hRD/hx/3H/cf9x/3H/cf9x/3H/cf9x/3GP9x/3H/cf9x/3Et63waMUg+cf+HH/cf9x/4cf9x/3H/cf9x/4cf9x/3H/cf9x/3H/cf9x/3GP9x/yiiwFq10/qIiIiIiIiP9xiIiIiIiIiIhx/4iIiIiIiIiIcf85Eky47bP/cf9x/3H/cf9x/3H/cf9x/3H/cf9x/3H/cf9x/3GP9x/3H/cf9xj/cf9xj/cf9xj/cf9xj/cY/3H/cY/3GDZ4ObqHxo/3GIiIiIiIiIiIiIiIiIiIiIgtqpEaNVbucf9xj/cf9xj/cf9xj/cf9xj/cY/3GP9xj/cY/3GP9xj/cY/3GP9xiP9xg9UvuzrQSIiHH/iIiIcf+IiIhx/4iIcf+IiHH/iIcf+Icf+Ihx/4Onoqt4XV/3H/cY/3H/cf9xj/cf9xj/cf9xj/cf9xj/cY/3GP9x/3GP9xj/cY/3GI/3GP9xj/cYj/cYj/cYj/cYj/cYj/cYNDf3vMgIiIhx/4iIiIiIiIhx/4iIiIhx/4iIhx/4KyS9Kn20Lf9x/3H/cf9x/3H/cY/3H/cf9x/3GP9x/3H/cY/3H/cY/3H/cY/3EmbIlayTdqcf+HH/iHH/hx/4cf+HH/hx/4cf+HH/hx/4cf9x/4cf+HH/cf9x/zHppbAmWo/3H/cY/3H/cY/3GP9x/3GP9xj/cY/3GP9xj/cY/3GI/y/XmRoihm5x/4cf9x/3H/cf9x/3H/cf9xj/cf9x/3H/cf9x/3GP9x/3GP9x/3H/cY/3H/cY/3GP9xj/cf9xj/cY/3GP9xj/cYj/cY/3GP9xiP9xg2omq6XZWIiIiIiHH/iIiIiHH/iIiIcf+IiIcf+IiHE/rW2xUpL/cY/3H/cY/3H/cY/3H/cY/3GP9xj/cY/3GP9xj/cY/3GP9xiP895fu0GgSIiHH/iIiIhx/4iIiHH/iIiHH/iIhx/4iHH/NB56vOGFcY/3H/cf9x/3H/cf9xj/cf9x/3GP9x/3GP9x/3GP9x/3GP9xj/cY/y70Q0pAu8tx/3GP9xj/cY/3GI/3GP9xj/cYj/cY/3GI/3GI/3GI/3GIj/cYI9uzGuJEzv+HH/cf+HH/cf+HH/cf+HH/cf9x/3H/hx/3H/cf9x/3H/cf9x/3Ev5G0aEbkuhx/4cf9x/4cf9x/3H/hx/3H/cf+HH/cf9x/3H/cf9x/3H/cf9x/3H/cf8h7BSKMj63hx/3H/cf9x/4cf9x/3H/cf9x/3H/cf9x/3H/cf9x/3H/cf9x/3H/NLIrvU3UiIj/cYiIiIj/cYiIiIiIiIiIiIiIiIiIiIiIiIiIiIiD4Z/bLmAnH/cf9x/3H/cf9x/3GP9x/3H/cf9x/3GP9x/3H/cY/3H/cY/3H/cY/3ElwrM609TM/4iIcf+IiHH/iIcf+Icf+Ihx/4hx/4hx/4hx/4OQ0BuPL+/4cf+HH/hx/4cf+HH/hx/3H/hx/3H/hx/4cf9x/3H/gxJyOw6Nz/cf9x/3H/cY/3H/cf9xj/cf9x/3GP9x/3GP9xj/cf9xj/cY/3GP9xj/IsBTKgT6zf9xj/cYj/cYj/cYj/cYj/cYiP9xiI/3GIiP9xiIJt/YOrICfHH/cY/3H/cf9x/3GP9x/3H/cY/3H/cY/3H/cY/3H/cY/3GP9xj/cY/3GDmh67deFIiIiIiHH/iIiIiIiHH/iIiIhx/4iIhx/4gm5u4qwZEd/3H/cf9x/3GP9x/3GP9x/3GP9x/3GP9x/3GP9xj/cY/3GP9xj/cY/3GP9xj/cYj/cY/3GI/3GI/3GI/3GIj/cYg29Ii6C3eIiIiIiIcf+IiIiIcf+IiIhx/4iIhx/4iIcf+Ihx/4iHH/iIcf+Icf+Icf8/RiuxudRx/3GP9xj/cf9xj/cf9xj/cY/3GP9xj/cY/3GP9xiP9xj/cTNEjr27cYiIhx/4iHH/iIhx/4hx/4iHH/iHH/iHH/iHH/iHH/hxJmCAOqn3/HGI/3GI/3GI/3GI/3GIj/cYiP9xiI/3GIiP9xiIj/P8wHsjP4iIcf+IiIiIcf+IiIhx/4iIhx/4iHH/iIhx/4iHH/g8IFi036dx/3H/hx/3H/cf9x/3GP9x/3H/cf9x/3H/cY/3H/cf9x/3GP9x/3GP9x/3GP9xj/PjnNs8YyiIcf+IiIiIiIcf+IiIiIcf+IiIcf+IiHH/iIhx/4iHH/iIcf+DjySbkNtv9x/3H/cf9x/3H/cf9x/3GP9x/3H/cY/3H/cf9xj/cf9xj/cY/3H/cY/3GP9xj/cY/3GP9Oh9w3goj/cY/3GI/3GI/3GI/3GIj/cYj/cYiP9xiIj/cYiI/3GIiD3FNLM6y4iIiIiIiIiIiIiIiIhx/4iIiIiHH/iIgxNJG/y26IiHH/iIcf+Icf+Ihx/4hx/4hx/4hx/4cf+Icf8iuC8a9H0Ohx/4iHH/iHH/hx/4hx/4hx/4cf+HH/hx/4cf+HH/hx/4cf+HH/KMN7qtPIRXH/cf9x/4cf9x/3H/cf9x/3H/cf9x/3H/cf9x/3H/cf9x/3GP9x/3H/cf9xj/cTZNGrqy5Y/3GIiIiIj/cYiIiIiIiIiIiIiIiIiIiIiIiIiIiIiIcf8vUxcaKs6OiP9xiP9xiI/3GIiP9xiI/3GIiI/3GIiIj/cYiIiI/3GIiIiIiIiI/3GIiD13m7OIZHH/hx/4cf+HH/hx/4cf9x/4cf9x/4cf9x/4cf9x/3H/hx/3H/cf9xI4v8GtdAPocf+HH/hx/4cf+HH/hx/3H/hx/4cf9x/3H/hx/3H/hx/3H/cf9x/3E4eSO4htyP9x/3H/cY/3H/cY/3H/cY/3H/cY/3GP9xj/cY/3GP9xj/cTA6JbDV2oiP9xiIiP9xiIiIiP9xiIiIiIiI/3GIiIiIiIiINPVHvAq4iHH/iHH/iHH/iHH/hx/4hx/4cf+Icf+HH/hx/yjKkRqTVu6P9xiIiI/3GIiIiIj/cYiIiIiIiIiIiDfyuboNRv+HH/iHH/hx/4cf+HH/hx/4cf+HH/hx/4cf9x/4cf+HH/cf+EnwXID6/4cf9x/3H/hx/3H/cf9x/3H/cf9x/3H/cf9x/3H/cf9x/3H/cf9xOTEZts7mcYiI/3GIiP9xiIiI/3GIiIiI/3GIiIiIiIiDUhfLveg4cf+HH/hx/3H/hx/4cf9x/4cf9x/4cf9x/4cf9x/3H/cf+HH/cf9x/3H/cf8lw/8a08AO/3H/hx/3H/cf9x/3H/cf+HH/cf9x/3H/cY/3H/cf9x/3H/cf9xguF/MqPoDN/3GP9xj/cY/3GP9xj/cY/3GP9xj/cYj/cY/3GI/3GIMz9mvcCZiIj/cYiIiIiIiIiIiIiIiIhx/4iIiIiIiIcf+IiIiIcf+CKmbToGmSyP9xiIiIiIiIiIiIiIiIiIiIcf+IiIiIiIhx/z+bTbJksv9x/3H/cf9x/3H/cf9xj/cf9x/3H/cY/3H/cf9xj/cf9xj/PeydtBNiiIiIiIiHH/iIiIiIiHH/iIiIhx/4iIgxyfq/NgVx/4cf9x/3H/cf9x/3GP9x/3H/cf9x/3H/cY/3H/cf9xj/cf9x/3GP9xj/cf9xj/PBLbte0kiIiIiIiIiIiIiIiIiIhx/4iIiIiHH/iIguuikqNF1tcf+HH/hx/3H/hx/4cf9x/4cf9x/3H/hx/3H/cf+HH/cf9x/3H/cf9x/3H/cf9x/3H/cf9x/3H/cf9x/3H/cY/3H/cf9xj/cSQvySrdA22I/3GIiP9xiIiP9xiIiIj/cYiIiIiI/3GIiIiIg4i8G4dD6IiIiIiIcf+IiIiIiHH/iIiIcf+IiIhx/4iIJefQSuGC+/+IiIiIcf+IiIhx/4iIcf+IiHH/iIcf+IhxNJh+u2eBcf9xj/cY/3GP9xj/cYj/cY/3GI/3GP9xiP9xiP9xiP9xiI/3GIj/cYiP9xiI/3GIiI/3GIiI/3GIiD9ys7GNTIiIiIiIiIiIcf+IiIiIiIcf+IiDFCnLDNY/9x/3H/cf9x/3GP9x/3H/cf9x/3GP9x/3H/cY/3H/cf9xj/IMQWGhS+nohx/4cf+Icf+HH/hx/4cf+HH/hx/4cf+HH/hx/4cf9xP9s2sSTJj/cf9xj/cf9xj/cf9xj/cY/3H/cY/3GP9xj/cY/3Egqfw6JmA8/3H/cf9x/3H/cf9x/3H/cY/3H/cf9x/3GP9x/3H/cY/3H/cY/3H/cY/3GP9xj/cf9xj/cY/3GP9xiP9xj/cY/3GI/3GP9xiP9xiP9xPF3ntKIYiIiIiIiIiIcf+IiIiIiIhx/4iIhKbbxpJIcf+IiHH/iIhx/4iHH/iIcf+Icf+Ihx/4hx/4cf+Icf+Icf8kj2wa1wk+cf+IiIcf+IiHH/iIcf+Ihx/4hx/4iHH/iHH/iHH/hx/4hx/4cf+Icf+CVLEDrbTvyP9xiI/3GI/3GI/3GIj/cYiI/3GIj/cYiIj/cYiIIf18OhEoPP9xj/cY/3GP9xiP9xj/cYj/cY/3GI/3GIj/cYj/cYiD0FTLP6s4iHH/iIcf+Ihx/4iHH/iHH/iHH/iHH/iHH/iHH/hx/4hx/4cf+HH/hx/4cf+D0qyrTVNf9xj/cY/3GP9xiP9xiP9xj/cYj/cYj/cYiP9xiP9xiI/3GIiP9xiIOou5tnRGcf+IiIcf+IiHH/iIhx/4iHH/iHH/iIcf+Icf+Icf+HH/iHH/hxL2TKGhmzXoiHH/iIiIhx/4iIhx/4iIcf+IiHH/iIcf+Icf+Ihx/4hx/4hx/4hx/4cf+Icf+HH/iHH/hx/4cf+HH/hxOV0Kt6L1/3GP9xj/cY/3GP9xiP9xj/cYj/cYj/cYj/cYj/cYj/cYiP9xiI/3GIj/cYiI/3GIiI/3GDLUOb4rxnH/iIiHH/iIcf+Ihx/4iHH/iHH/iHH/iHH/iHH/iHH/hx/4cf+Icf+HH/gyP7u/wESP9xj/cYj/cY/3GI/3GI/3GI/3GI/3GI/3GIj/cYiP9xNfgyuwfNiIj/cYiIiIiIj/cYiIiIiIiIiIiIiIiIiIiIhx/4iIiIg1b8O7kDxx/4hx/4iHH/iHH/iHH/iHH/iHH/hx/4hx/4cf+HH/hx/4cf+HH/hx/4cf9x/4cf9x/4cf+HH/cf9x/4cf9x/3H/hx/3H/cf9x/3H/cf9x/3H/cf9x/3H/cTm34bdIHv9x/3GP9xj/cf9xj/cf9xj/cY/3GP9xj/cY/3GP9xj/cYj/PX/DtIA8/3GIiI/3GIiI/3GIiIiP9xiIiIiIiI/3GIiIiIiIiIiIiIiIiIiIiIMCJ0sO2LiIcf+Ihx/4hx/4iHH/iHH/hx/4hx/4hx/4cf+HH/hx/4cf+EK9vOQkcf+HH/cf+HH/cf+HH/cf+HH/cf9x/4cf9x/3H/cf9x/4cf9x/3H/cf9x/3H/cf9xj/cf9x/3H/cf9xj/cf9x/3GP9x/3H/cY/3H/cY/3GP9xj/cf9xj/cY/3GP9xj/cYj/cY/3GDvhE7Qe7HGIj/cYiIj/cYiIj/cYiIiP9xiIiIiI/3GIiIgoojAahdz+hx/3H/cf9x/3H/cf+HH/cf9x/3H/cf9x/3H/cY/3H/cf9x/3H/cY/z09WLTCp4iI/3GIiP9xiIiP9xiIiIiP9xiIiIiIiP9xiIiIiIiIgzHwq94PWIcf+HH/hx/4cf+HH/hx/4cf+HH/cf+HH/cf+HH/hxMxYEven7/3H/cY/3H/cf9x/3GP9x/3GP9x/3GP9x/3GP9xj/cf9xj/cY/3GP9xj/KVSNaqq3KXGIiIiIiIiIj/cYiIiIiIiIiIhx/4iIiIiIiIIFNjOivJzP9x/3GP9x/3GP9xj/cY/3GP9x/3GP9xiP9xj/cY/3GINSYVu9nqiIiP9xiIiIiP9xiIiIiIiIiIiI/3GIiIgplRwahq4+iIj/cYiIj/cYiIiI/3GIiIiIiI/3GIiIiIOo2LtnJ0cf+HH/hx/4cf9x/4cf+HH/hx/3H/hx/3H/hx/3H/cf+HH/KJuYOrZGfP+IiIcf+IiIcf+IiHH/iIcf+Ihx/4iHH/iHH/N6UtuVrScY/3GP9xj/cY/3GP9xj/cY/3GI/3GP9xiP9xiP9xiP87ON62xyGHH/iIcf+Icf+Icf+Icf+Icf+HH/iHH/hx/4cf+HH/hx/4cf+DjCnbk9Yv9xiP9xiI/3GIj/cYiP9xiIj/cYiIj/cYiIiP9xg19hy7CeOIcf+HH/iHH/hx/4hx/4cf+HH/hx/4cf+HH/cf+HH/hx/3H/hx/3H/hx/3H/hx/3H/cf+HH/P/07sgLE/3GIj/cYiI/3GIiP9xiIiP9xiIiIj/cYiIg6Eeu37hT/hx/4hx/4cf+HH/hx/4cf+HH/hx/4cf+HH/hx/3H/hx/3H/hx/3E/R5GwuG5x/3H/cf9x/3H/cf9x/3H/cf9x/3H/cf9xj/cf9x/3H/cT2g9bNfCo/3GI/3GIj/cYj/cYiI/3GIiP9xiIj/cYiIiP9xiIiIiI/3GIgwIfyw7gOHH/hx/4cf+HH/hx/3H/hx/4cf9x/4cf9x/4cf9x/3H/hxPJbLtGk0iP9xiIj/cYiI/3GIiP9xiIiI/3GIiIiIj/cYPxrvsuUQ/4cf9x/3H/hx/3H/cf+HH/cf9x/3H/cf9x/3H/cf9x/3H/cf9x/3H/cf9xj/cf9x/3H/cSmtqRp1JW6HH/hx/4cf9x/4cf+HH/cf+HH/cf+HH/cf9x/4cf9x/3H/cf+HH/cf8hv6AqFQX9/3H/cf9x/4cf9x/3H/cf9x/3H/cf9x/3H/cY/3H/cf9x/3GDN2e7yJhHGIiIiIiIj/cYiIiIiIiIiIiIiIiIiIII/LGhgDTo/3GIiIiP9xiIiIiIiP9xiIiIiIiIiIiIiIiIiIiIiIiHH/iIiIiIP8PrsTwUhx/3H/cf9x/3H/cf9x/3H/cf9x/3H/cf9x/3H/cf9xj/cf9x/3H/cY/zr1GrYK5XGIiIiIj/cYiIiIiIiIiIj/cYiIiIiIiHH/iIiIiIiIg5ygu3NfSHH/cf+HH/cf9x/4cf9x/3H/cf9x/4cf9x/3H/cf9x/3H/cf9x/3GP9xLEBIWmv7eohx/4iIcf+Ihx/4iIcf+Icf+Ihx/4hx/4hx/4cf+Icf+Icf+HH/hx/4cf+HE4tdq3SiVxj/cY/3GP9xj/cYj/cY/3GI/3GI/3GI/3GI/3GI/3GIj/cYiP9xiIj/cYiI/3E3VkG5qb7/cYiIiIiIj/cYiIiIiIiIiIiIiIiIiINVwtu6PScf+HH/cf9x/3H/cf+HH/cf9x/3H/cf9x/3H/cf9x/3GP9x/3H/cf9x/3GP9x/3H/cY/3H/cY/3H/cY/3GP9xj/cf9xj/cY/3GP9xj/cT7vNLIQy4j/cYiI/3GIiIj/cYiIiI/3GIiIiIiP9xiIiIiIiIiIiIiIiIiIiIiIiIcf+IiIiIiHH/iIiIhx/4iIiHH/iIhxNgj3ufcIhx/3H/cf+HH/cf9x/3H/hx/3H/cf9x/3H/cf9x/3H/cf9x/3H/cY/3H/cf9x/3GP9x/3H/cY/3H/cY/3E1OBq7x+WIiIj/cYiIiIiIiIiIiIiIiIiIiIiIiIiHH/iIiIiIhx/4iIiHH/iIiIN1CIua93cf9x/3H/hx/3H/cf+HH/cf9x/3H/cf9x/3H/cf9x/3H/cf9x/3H/cf9x/3GP9x/3H/cf9xj/cf9xj/cf9xj/MsupvzRWiIiI/3GIiIiIiIiIiIiIiIiIiIiIiIiIiIiIhx/4iIiIiHH/iIiIcT+oCbBX9nH/hx/3H/cf+HH/cf9x/3H/cf+HH/cf9x/3H/cf9x/3H/cf9xj/cf9x/3H/cf9xj/cf9x/3GP9x/3GP9x/3GP9x/3GP9xj/cY/3E64Jm2H2aIiIj/cYiIiIiIiIiIiHH/iIiIiIiIiIcf+IiIiIcf+IiIhx/4iIhx/4iIPHLHtY04/3H/hx/3H/cf+HH/cf9x/3H/cf9x/3H/cf9x/3H/cf9x/3H/cf9x/3H/cY/3H/cf9xj/cf9x/3GP9x/3GP9xj/cf844um5HRaIiP9xiIiIiIiIiIiIiIiIiIiIiHH/iIiIiIiIcf+IiIiHH/iIiHH/iIiHH/iIcf89zzm0MMb/cf9x/3H/cf9x/3H/cf9x/3H/cf9xj/cf9x/3H/cY/3H/cf9xj/cf9xj/cf9xj/cY/3H/cY/z5++bOBBoiIiIiIiIiIiIiIiIiIiIiIiHH/iIiIiIhx/4iIiIcf+IiIcf+IiHH/iIcf+IiHH/iHH/iIcf8616e2KFhx/3H/cf9x/3H/cf9x/3H/cf9x/3H/cf9xj/cf9x/3H/cY/3H/cY/3H/cY/3H/cY/3GP9xj/cf9xj/cY/3GI/3GP9xj/cYj/cY/3GI/3GI/3GI/3GI/3GIOaUkt1rbiI/3GIiIiIiIiIiIiIiIiIiIiIiIiIiIiIhx/4iIiIiHH/iIiIcf+IiINGd0vJiLcf+HH/iHH/hx/4cf+HH/hx/3H/hx/4cf9x/4cf+HH/cf9x/4cf9x/3H/hx/3H/cf9x/3H/cf8z95a9CGlxj/cYj/cY/3GI/3GI/3GI/3GI/3GI/3GIj/cYJYjqGrdxXnH/cY/3H/cY/3GP9xj/cf9xj/cY/3GI/3GP9xj/cYj/cY/3GI/3GI/3GI/3E4vsa4QTmIiIiIiIiIiIiIiIiIiIcf+IiIiIg/4DOxH8xx/4iHH/iIcf+Icf+Icf+HH/iHH/hx/4hx/4cf+DE8Q7DTvP+HH/cf9x/3H/cf+HH/cf9x/3H/cf9x/3H/cf9x/3H/cf9xJoslGrdNrv+Ihx/4iHH/iIcf+Ihx/4hx/4hx/4hx/4cf+INlrmu6UZ/3H/cf9x/3H/cf9x/3GP9x/3H/cf9xj/cf9xj/cf9xj/cf9xj/cf9xj/cY/3GP9xj/cY/3GP9xj/cY/3GI/3GI/3GP9xiP9xiP9xiI/3GI/3GIj/cYiI/3GIiP9xiIiP9xiIiI/3GIiIg0r9e9UCj/iIiHH/iIcf+Ihx/4iHH/iHH/iHH/iHH/iDnk2LgbJ/9x/3H/cY/3H/cf9xj/cf9x/3GP9xj/cf9xj/cY/3H/cY/3GP9xj/cY/3GI/3GP9xj/cYj/cYj/cYj/cYj/cYj/cYiP9xiDtsK7WT1IiIhx/4iIcf+Ihx/4iHH/iIcf+Icf+Icf+Icf+IcTgA57j/GP9x/3H/cf9x/3H/cY/3H/cf9xj/cf9x/3GP9x/3GP9xj/cf9xj/cY/3GP9xj/cY/3GP9xj/cY/3GI/3GI/3GP9xiP9xiI/3GIJv9pGrAJbv9x/3GP9x/3H/cf9xj/cf9xj/cf9xj/cf9xj/cY/3H/cY/3GP9xj/cYMPc6sBjFiIiIiIiIiIiIiIiIiIcf+IiIiIhx/4iIiHH/iIiHH/iIhx/4iHH/iIcf+Ihx/4hx/4Nig6u9fF/3GP9x/3H/cY/3H/cY/3H/cY/3H/cY/3GP9x/3GP9xj/cY/3GP9xiP9xj/cY/3GI/3GI/zyMCbVz9oiIiIiIiIiIhx/4iIiIiHH/iIiIhx/4iIhx/4iIcf+Ihx/4iHH/iIcf+Icf+Ihx/z6FqrJ6VXH/cY/3H/cY/3H/cY/3H/cY/3GP9xj/cY/3GP9xj/cY/3GP9xiP9xj/cYj/cYj/cYj/cYj/cYiDuXNbVoyoiIiI/3GIiIiIiIiIiIcf+IiIiIiIiDaq4bpVHnH/iIhx/4iIcf+IiHH/iIcf+Icf+Icf+Icf+Icf+Icf8paMEaiXPuiI/3GIiP9xiIiP9xiIiI/3GIiIiIj/cYiIiIiIiDgTVbjsqohx/4iIhx/4iIcf+Ihx/4iHH/iIcf+Icf+Icf+Icf+Icf+HH/iHH/hx/4cf+IcTco+rnXBf9xj/cY/3GP9xiP9xj/cYj/cY/3GI/3GI/3GIj/cYj/cYiP9xiI/3GIiP9xiIiP9xiIiP9xiIg+B9iz+Cf/iIhx/4iHH/iIcf+Icf+Ihx/4hx/4cf+Icf+Icf+HH/hx/4hx/4cf+HH/hx/3H/hx/4cf+HH/cf+HH/cf89Y+y0nBOIj/cYiI/3GIiP9xiIiP9xiIiI/3GIiIOmybt5Nk/4hx/4hx/4cf+Icf+HH/hx/4cf+HH/hx/4cf9x/4cf+HH/cf+HH/MQGosA9Xj/cY/3GI/3GP9xj/cYj/cYj/cYj/cYj/cYj/cYiP9xiI/3GIj/NNjMvScziIcf+Icf+Ihx/4cf+Icf+Icf+HH/iHH/hx/4cf+HH/hx/4cf+HH/cf+HH/hx/3H/hx/3H/hx/3H/cf+HH/cf9x/3H/cf+HH/cf9x/3H/cf9x/3Ey0Yu+LnT/cYiIiP9xiIiIiP9xiIiIiIiIiIiIiP85zLi5M0f/iHH/hx/4hx/4cf+Icf+HH/hx/4cf+HH/hx/4cf9x/4cf9x/4cf+HH/cf9x/4cf9xINkeajNuGY/3GI/3GP9xiP9xiP9xiP9xiP9xiP9xiI/3GIj/K8JuGnPZHv9xiP9xiP9xiP9xiP9xiP9xiI/3GIj/cYiI/3GIiP9xNW6Ku5F1cf+IiHH/iIcf+Ihx/4hx/4hx/4hx/4hx/4cf+Icf+HH/hx/4g0Mpe9zWj/cf9x/3H/cY/3H/cY/3H/cY/3H/cY/3GP9xj/cf9xj/cY/3GI/3GP9xj/cYj/cY/3GI/3GI/3GI/3GIj/cYj/cYiP9xiIj/cYiI/3GIiI/3GIiIg0JBa82+mIiIiHH/iIiIhx/4iIhx/4iIcf+Ihx/4iIcf+Icf+Ihx/4hx/4hx/4hx/4cf+Icf+HH/hx/4cf+HH/hx/4cf+HH/hx/3H/hx/zdxhrqOef9xj/cf9xj/cY/3H/cY/3GP9xj/cY/3GP9xj/cY/3GI/3GP9xiP9xj/cYj/cYiP9xiP9xiI/zVgfbyfgnH/iIcf+Icf+Icf+Icf+Icf+Icf+HH/iHH/hx/4cf+HH/hx/4cf+HH/cf+HH/hx/3H/hx/3H/hx/3H/cf+HH/cf9x/3EtOv0qPFAtcYiI/3GIiI/3GIiIj/cYiIiIj/cYiIiIiIg0cX28joKHH/hx/3H/hx/3H/hx/3H/hx/3H/cf+HH/cf9x/3H/cf9x/4cf9x/3H/cf9xLcILOkPfTIcf+HH/iHH/hx/4hx/4cf+HH/hx/4cf+HH/hx/3H/hx/4cf8nMzYarMyeiIiIcf+IiIiIhx/4iIiHH/iIiHH/iIhx/4iHH/MJyqsHNVcf9x/3H/cf9x/3H/cY/3H/cf9xj/cf9xj/cf9xj/cf9xj/cY/3GP9x/3GP9xIHl6GgloXnH/cf9x/3H/hx/3H/cf9x/3GP9x/3H/cf9x/3H/cY/3H/K/pMGmBbPnH/hx/3H/hx/3H/cf9x/3H/hx/3H/cf9x/3H/cf9x/3H/J/S5WsC0aoiIcf+Ihx/4iHH/iHH/iHH/iHH/iHH/iHH/hx/4hx/4cf+D8oDbLX8o/3GI/3GI/3GI/3GI/3GI/3GIj/cYiP9xiI/3GIiP8swKt6g/VIcf9x/3H/cf9x/3H/cY/3H/cf9x/3GP9x/3H/cY/3H/cY/3H/cY/3EyvRu+QuSIiIiIiIiIiIiIiIiIcf+IiIiIiIhx/4iIiIhx/4iIKRJ3Ko7YjXH/hx/4cf+HH/hx/4cf+HH/cf+HH/hx/3H/hx/3H/cf+HH/JBMMGt7PPnH/iHH/iHH/hx/4cf+HH/hx/4cf+HH/hx/4cf9x/4cf+D1p07SWLP9x/3H/cf9xj/cf9x/3H/cY/3H/cf9xj/cf9xj/cf9xj/cTvNXbUyooiIiIiIiIiIcf+IiIiIcf+IiIhx/4g1FB+86+CP9x/3GP9x/3GP9xj/cY/3GP9xj/cY/3GP9xiP9xj/cYj/cY/3GIOAXIuPo3iIiIiIiIiHH/iIiIiIiHH/iIiIcf+IiIcf+IiIcf+Ihx/4iDJkdb6binH/cf+HH/hx/3H/cf+HH/cf+HH/cf9x/3H/hx/3H/cf9x/3H/cf9x/3H/cf9x/3H/cf9xj/cf8gl3MaF4jOiIcf+IiHH/iIhx/4iHH/iIcf+Ihx/4hx/4hx/4hx/4cf+IOpAUtm/rcf9x/4cf9x/3H/cf+HH/cf9x/3H/cf9x/3H/cf9x/3H/cf9x/3H/cf9xj/cf9x/zp6UreFrY/3GP9x/3GP9xiP9xj/cY/3GI/3GP9xiP9xiP9xiP8ss+kaVMFucf9x/3GP9x/3H/cY/3H/cf9xj/cf9xj/cY/3H/cY/3GP9xj/cYSiJcbdqP9xj/cYj/cY/3GI/3GI/3GI/3GI/3GIj/cYj/cYiI/3GDffXbkgonH/iHH/iHH/iHH/iHH/hx/4hx/4cf+HH/hx/4cf+HH/hx/4cTUTZLvsm/9x/3H/cf9x/3H/cf9xj/cf9x/3H/cY/3H/cY/3H/cY/3H/cY/3GP9xj/cf9xj/cY/3GI/3GP9xj/cYj/cY/3GI/3GDKrZr5UmYiIiIiIiIiIiIiIiIiIiIiIiIiHH/iIiIiIhx/4iIiHH/iIiHH/iIhx/4iIcf+Ih
[truncated: 2,424,458 more chars]
