# Supplementary material for: Automated imaging and identification of proteoforms directly from ovarian cancer tissue
Source: Nat Commun. 2023 Oct 14;14:6478. doi: 10.1038/s41467-023-42208-3 (PMC10576781; doi:10.1038/s41467-023-42208-3)
Supplement: Supplementary file 6 — Supplementary Data 2 [file 41467_2023_42208_MOESM6_ESM.zip › Supplementary Data 2/7 20688 ensemble.tdValidate]

<?xml version="1.0"?>
<pvsDataSet xmlns:xsi="http://www.w3.org/2001/XMLSchema-instance" xmlns:xsd="http://www.w3.org/2001/XMLSchema" version="1" xmlns="http://www.topdownproteomics.org/ms/pvml">
  <cvList count="2">
    <cv id="MS" fullName="Proteomics Standards Initiative Mass Spectrometry Ontology" version="1.18.1" URI="http://psidev.cvs.sourceforge.net/*checkout*/psidev/psi/psi-ms/mzML/controlledVocabulary/psi-ms.obo" xmlns="http://psi.hupo.org/ms/mzml" />
    <cv id="UO" fullName="Unit Ontology" version="1.20" URI="http://obo.cvs.sourceforge.net/*checkout*/obo/obo/ontology/phenotype/unit.obo" xmlns="http://psi.hupo.org/ms/mzml" />
  </cvList>
  <metadata>
    <contact>
      <guid>00000000-0000-0000-0000-000000000000</guid>
      <name />
      <organization />
      <address />
      <URL />
      <email />
    </contact>
    <sampleProcessing>
      <fixedModificationList />
    </sampleProcessing>
    <parameters>
      <userParam name="FragmentationMaxPpmTolerance" value="5" xmlns="http://psi.hupo.org/ms/mzml" />
      <userParam name="PrecursorMinimumCharge" value="1" xmlns="http://psi.hupo.org/ms/mzml" />
      <userParam name="FDRCounts" value="1000" xmlns="http://psi.hupo.org/ms/mzml" />
      <userParam name="DistributionGenerator" value="0" xmlns="http://psi.hupo.org/ms/mzml" />
      <userParam name="PrecursorSubPpmTolerance" value="3" xmlns="http://psi.hupo.org/ms/mzml" />
      <userParam name="UseTHRASHnoiseCalc" value="False" xmlns="http://psi.hupo.org/ms/mzml" />
      <userParam name="ShowPrecursorIsotopicFits" value="True" xmlns="http://psi.hupo.org/ms/mzml" />
      <userParam name="ShowInternalFragmentFlags" value="False" xmlns="http://psi.hupo.org/ms/mzml" />
      <userParam name="SharedIsotopeColor" value="Black" xmlns="http://psi.hupo.org/ms/mzml" />
      <userParam name="ShowFragmentationSpectraAnnotations" value="True" xmlns="http://psi.hupo.org/ms/mzml" />
      <userParam name="PlotNoisePeaks" value="False" xmlns="http://psi.hupo.org/ms/mzml" />
      <userParam name="PrecursorSignalToNoiseCutoff" value="1" xmlns="http://psi.hupo.org/ms/mzml" />
      <userParam name="UseShapeValidator" value="False" xmlns="http://psi.hupo.org/ms/mzml" />
      <userParam name="RecentFilePaths" value="" xmlns="http://psi.hupo.org/ms/mzml" />
      <userParam name="InstrumentModel" value="" xmlns="http://psi.hupo.org/ms/mzml" />
      <userParam name="InstrumentManufacturer" value="" xmlns="http://psi.hupo.org/ms/mzml" />
      <userParam name="TerminalFragmentGradient" value="False" xmlns="http://psi.hupo.org/ms/mzml" />
      <userParam name="PrecursorIntensityClusterTolerance" value="0.5" xmlns="http://psi.hupo.org/ms/mzml" />
      <userParam name="HighlightSelectedIon" value="True" xmlns="http://psi.hupo.org/ms/mzml" />
      <userParam name="FragmentationSubPpmTolerance" value="3" xmlns="http://psi.hupo.org/ms/mzml" />
      <userParam name="UserName" value="" xmlns="http://psi.hupo.org/ms/mzml" />
      <userParam name="MaximumCharge" value="60" xmlns="http://psi.hupo.org/ms/mzml" />
      <userParam name="ShowPrecursorColorPeaks" value="False" xmlns="http://psi.hupo.org/ms/mzml" />
      <userParam name="IsotopicallyResolvedPrecursor" value="True" xmlns="http://psi.hupo.org/ms/mzml" />
      <userParam name="Left" value="126" xmlns="http://psi.hupo.org/ms/mzml" />
      <userParam name="UseSimpleValidator" value="True" xmlns="http://psi.hupo.org/ms/mzml" />
      <userParam name="ShowFragmentationIsotopicFits" value="True" xmlns="http://psi.hupo.org/ms/mzml" />
      <userParam name="PrecursorMaximumCharge" value="1" xmlns="http://psi.hupo.org/ms/mzml" />
      <userParam name="Width" value="1678.6666666666665" xmlns="http://psi.hupo.org/ms/mzml" />
      <userParam name="ThrashNoiseWindow" value="1000" xmlns="http://psi.hupo.org/ms/mzml" />
      <userParam name="PrecursorMaxPpmTolerance" value="5" xmlns="http://psi.hupo.org/ms/mzml" />
      <userParam name="IncludeInternalFragments" value="False" xmlns="http://psi.hupo.org/ms/mzml" />
      <userParam name="MinimumCharge" value="1" xmlns="http://psi.hupo.org/ms/mzml" />
      <userParam name="FragmentMapColorScheme" value="Ion Type" xmlns="http://psi.hupo.org/ms/mzml" />
      <userParam name="MinimumFragmentSize" value="2" xmlns="http://psi.hupo.org/ms/mzml" />
      <userParam name="Email" value="" xmlns="http://psi.hupo.org/ms/mzml" />
      <userParam name="MinimumRequiredScore" value="0.6" xmlns="http://psi.hupo.org/ms/mzml" />
      <userParam name="Height" value="949.3333333333333" xmlns="http://psi.hupo.org/ms/mzml" />
      <userParam name="PrecursorMercury7Limit" value="0.0001" xmlns="http://psi.hupo.org/ms/mzml" />
      <userParam name="Organization" value="" xmlns="http://psi.hupo.org/ms/mzml" />
      <userParam name="PrecursorMinimumRequiredScore" value="0.1" xmlns="http://psi.hupo.org/ms/mzml" />
      <userParam name="ShowPrecursorSpectraAnnotations" value="True" xmlns="http://psi.hupo.org/ms/mzml" />
      <userParam name="MinimumInternalFragmentScore" value="0.7" xmlns="http://psi.hupo.org/ms/mzml" />
      <userParam name="Address" value="" xmlns="http://psi.hupo.org/ms/mzml" />
      <userParam name="Top" value="28" xmlns="http://psi.hupo.org/ms/mzml" />
      <userParam name="Mercury7Limit" value="0.0001" xmlns="http://psi.hupo.org/ms/mzml" />
      <userParam name="Url" value="" xmlns="http://psi.hupo.org/ms/mzml" />
      <userParam name="FragmentIntensityClusterTolerance" value="0.5" xmlns="http://psi.hupo.org/ms/mzml" />
      <userParam name="SignalToNoiseCutoff" value="1" xmlns="http://psi.hupo.org/ms/mzml" />
      <userParam name="AminoAcidsPerRow" value="20" xmlns="http://psi.hupo.org/ms/mzml" />
      <userParam name="Guid" value="00000000-0000-0000-0000-000000000000" xmlns="http://psi.hupo.org/ms/mzml" />
      <userParam name="ShowProteoformColorGraphicalFragmentMap" value="True" xmlns="http://psi.hupo.org/ms/mzml" />
      <userParam name="I2MSMode" value="False" xmlns="http://psi.hupo.org/ms/mzml" />
      <userParam name="ThrashNoiseRecalc" value="1000" xmlns="http://psi.hupo.org/ms/mzml" />
      <userParam name="UseAveragine" value="False" xmlns="http://psi.hupo.org/ms/mzml" />
      <userParam name="ShowFragmentationColorPeaks" value="False" xmlns="http://psi.hupo.org/ms/mzml" />
    </parameters>
  </metadata>
  <experimentList>
    <experiment id="1">
      <observationList>
        <observation>
          <sourceFile id="SF0" name="20220415_APOLLO#D1-7_4ums_testline_01_25targets_01.raw" location="X:\Projects\2021 Su - nanoDESI\PiMS2\APOLLO_Ovary\APOLLO_#D1-7\line_01">
            <cvParam cvRef="MS" accession="MS:1000563" name="Thermo RAW file" xmlns="http://psi.hupo.org/ms/mzml" />
            <cvParam cvRef="MS" accession="MS:1000568" value="none" name="MD5" xmlns="http://psi.hupo.org/ms/mzml" />
            <cvParam cvRef="MS" accession="MS:1000768" name="Thermo nativeID format" xmlns="http://psi.hupo.org/ms/mzml" />
          </sourceFile>
          <calibrationOffset value="0" type="ppm" />
          <scanRangeText>441-513</scanRangeText>
          <spectrum id="scan=0" index="0" defaultArrayLength="0">
            <cvParam cvRef="MS" accession="MS:1000511" value="2" name="ms level" xmlns="http://psi.hupo.org/ms/mzml" />
            <cvParam cvRef="MS" accession="MS:1000128" name="profile spectrum" xmlns="http://psi.hupo.org/ms/mzml" />
            <scanList count="73" xmlns="http://psi.hupo.org/ms/mzml">
              <cvParam cvRef="MS" accession="MS:1000571" name="sum of spectra" />
              <scan>
                <cvParam cvRef="MS" accession="MS:1000016" value="7.8315675" name="scan start time" />
              </scan>
              <scan>
                <cvParam cvRef="MS" accession="MS:1000016" value="7.8493372" name="scan start time" />
              </scan>
              <scan>
                <cvParam cvRef="MS" accession="MS:1000016" value="7.8671071" name="scan start time" />
              </scan>
              <scan>
                <cvParam cvRef="MS" accession="MS:1000016" value="7.8848772" name="scan start time" />
              </scan>
              <scan>
                <cvParam cvRef="MS" accession="MS:1000016" value="7.9026468" name="scan start time" />
              </scan>
              <scan>
                <cvParam cvRef="MS" accession="MS:1000016" value="7.9204168" name="scan start time" />
              </scan>
              <scan>
                <cvParam cvRef="MS" accession="MS:1000016" value="7.9381863" name="scan start time" />
              </scan>
              <scan>
                <cvParam cvRef="MS" accession="MS:1000016" value="7.9559564" name="scan start time" />
              </scan>
              <scan>
                <cvParam cvRef="MS" accession="MS:1000016" value="7.973726" name="scan start time" />
              </scan>
              <scan>
                <cvParam cvRef="MS" accession="MS:1000016" value="7.991496" name="scan start time" />
              </scan>
              <scan>
                <cvParam cvRef="MS" accession="MS:1000016" value="8.0092657" name="scan start time" />
              </scan>
              <scan>
                <cvParam cvRef="MS" accession="MS:1000016" value="8.0270356" name="scan start time" />
              </scan>
              <scan>
                <cvParam cvRef="MS" accession="MS:1000016" value="8.0448052" name="scan start time" />
              </scan>
              <scan>
                <cvParam cvRef="MS" accession="MS:1000016" value="8.0625753" name="scan start time" />
              </scan>
              <scan>
                <cvParam cvRef="MS" accession="MS:1000016" value="8.0803448" name="scan start time" />
              </scan>
              <scan>
                <cvParam cvRef="MS" accession="MS:1000016" value="8.0981149" name="scan start time" />
              </scan>
              <scan>
                <cvParam cvRef="MS" accession="MS:1000016" value="8.1158845" name="scan start time" />
              </scan>
              <scan>
                <cvParam cvRef="MS" accession="MS:1000016" value="8.1336545" name="scan start time" />
              </scan>
              <scan>
                <cvParam cvRef="MS" accession="MS:1000016" value="8.1514241" name="scan start time" />
              </scan>
              <scan>
                <cvParam cvRef="MS" accession="MS:1000016" value="8.1691941" name="scan start time" />
              </scan>
              <scan>
                <cvParam cvRef="MS" accession="MS:1000016" value="8.1869636" name="scan start time" />
              </scan>
              <scan>
                <cvParam cvRef="MS" accession="MS:1000016" value="8.2047334" name="scan start time" />
              </scan>
              <scan>
                <cvParam cvRef="MS" accession="MS:1000016" value="8.2225033" name="scan start time" />
              </scan>
              <scan>
                <cvParam cvRef="MS" accession="MS:1000016" value="8.2402733" name="scan start time" />
              </scan>
              <scan>
                <cvParam cvRef="MS" accession="MS:1000016" value="8.2580429" name="scan start time" />
              </scan>
              <scan>
                <cvParam cvRef="MS" accession="MS:1000016" value="8.275813" name="scan start time" />
              </scan>
              <scan>
                <cvParam cvRef="MS" accession="MS:1000016" value="8.2935825" name="scan start time" />
              </scan>
              <scan>
                <cvParam cvRef="MS" accession="MS:1000016" value="8.3113526" name="scan start time" />
              </scan>
              <scan>
                <cvParam cvRef="MS" accession="MS:1000016" value="8.3291221" name="scan start time" />
              </scan>
              <scan>
                <cvParam cvRef="MS" accession="MS:1000016" value="8.3468923" name="scan start time" />
              </scan>
              <scan>
                <cvParam cvRef="MS" accession="MS:1000016" value="8.3646617" name="scan start time" />
              </scan>
              <scan>
                <cvParam cvRef="MS" accession="MS:1000016" value="8.3824318" name="scan start time" />
              </scan>
              <scan>
                <cvParam cvRef="MS" accession="MS:1000016" value="8.4002014" name="scan start time" />
              </scan>
              <scan>
                <cvParam cvRef="MS" accession="MS:1000016" value="8.4179714" name="scan start time" />
              </scan>
              <scan>
                <cvParam cvRef="MS" accession="MS:1000016" value="8.435741" name="scan start time" />
              </scan>
              <scan>
                <cvParam cvRef="MS" accession="MS:1000016" value="8.453511" name="scan start time" />
              </scan>
              <scan>
                <cvParam cvRef="MS" accession="MS:1000016" value="8.4712806" name="scan start time" />
              </scan>
              <scan>
                <cvParam cvRef="MS" accession="MS:1000016" value="8.4890507" name="scan start time" />
              </scan>
              <scan>
                <cvParam cvRef="MS" accession="MS:1000016" value="8.5068202" name="scan start time" />
              </scan>
              <scan>
                <cvParam cvRef="MS" accession="MS:1000016" value="8.5245902" name="scan start time" />
              </scan>
              <scan>
                <cvParam cvRef="MS" accession="MS:1000016" value="8.5423599" name="scan start time" />
              </scan>
              <scan>
                <cvParam cvRef="MS" accession="MS:1000016" value="8.56013" name="scan start time" />
              </scan>
              <scan>
                <cvParam cvRef="MS" accession="MS:1000016" value="8.5778995" name="scan start time" />
              </scan>
              <scan>
                <cvParam cvRef="MS" accession="MS:1000016" value="8.5956696" name="scan start time" />
              </scan>
              <scan>
                <cvParam cvRef="MS" accession="MS:1000016" value="8.613439" name="scan start time" />
              </scan>
              <scan>
                <cvParam cvRef="MS" accession="MS:1000016" value="8.6312091" name="scan start time" />
              </scan>
              <scan>
                <cvParam cvRef="MS" accession="MS:1000016" value="8.6489787" name="scan start time" />
              </scan>
              <scan>
                <cvParam cvRef="MS" accession="MS:1000016" value="8.6667488" name="scan start time" />
              </scan>
              <scan>
                <cvParam cvRef="MS" accession="MS:1000016" value="8.6845183" name="scan start time" />
              </scan>
              <scan>
                <cvParam cvRef="MS" accession="MS:1000016" value="8.7022884" name="scan start time" />
              </scan>
              <scan>
                <cvParam cvRef="MS" accession="MS:1000016" value="8.7200579" name="scan start time" />
              </scan>
              <scan>
                <cvParam cvRef="MS" accession="MS:1000016" value="8.7378279" name="scan start time" />
              </scan>
              <scan>
                <cvParam cvRef="MS" accession="MS:1000016" value="8.7555976" name="scan start time" />
              </scan>
              <scan>
                <cvParam cvRef="MS" accession="MS:1000016" value="8.7733676" name="scan start time" />
              </scan>
              <scan>
                <cvParam cvRef="MS" accession="MS:1000016" value="8.7911375" name="scan start time" />
              </scan>
              <scan>
                <cvParam cvRef="MS" accession="MS:1000016" value="8.8089072" name="scan start time" />
              </scan>
              <scan>
                <cvParam cvRef="MS" accession="MS:1000016" value="8.8266771" name="scan start time" />
              </scan>
              <scan>
                <cvParam cvRef="MS" accession="MS:1000016" value="8.8444469" name="scan start time" />
              </scan>
              <scan>
                <cvParam cvRef="MS" accession="MS:1000016" value="8.8622171" name="scan start time" />
              </scan>
              <scan>
                <cvParam cvRef="MS" accession="MS:1000016" value="8.8799865" name="scan start time" />
              </scan>
              <scan>
                <cvParam cvRef="MS" accession="MS:1000016" value="8.8977561" name="scan start time" />
              </scan>
              <scan>
                <cvParam cvRef="MS" accession="MS:1000016" value="8.915526" name="scan start time" />
              </scan>
              <scan>
                <cvParam cvRef="MS" accession="MS:1000016" value="8.933296" name="scan start time" />
              </scan>
              <scan>
                <cvParam cvRef="MS" accession="MS:1000016" value="8.9510656" name="scan start time" />
              </scan>
              <scan>
                <cvParam cvRef="MS" accession="MS:1000016" value="8.9688359" name="scan start time" />
              </scan>
              <scan>
                <cvParam cvRef="MS" accession="MS:1000016" value="8.9866053" name="scan start time" />
              </scan>
              <scan>
                <cvParam cvRef="MS" accession="MS:1000016" value="9.0043752" name="scan start time" />
              </scan>
              <scan>
                <cvParam cvRef="MS" accession="MS:1000016" value="9.0221449" name="scan start time" />
              </scan>
              <scan>
                <cvParam cvRef="MS" accession="MS:1000016" value="9.0399148" name="scan start time" />
              </scan>
              <scan>
                <cvParam cvRef="MS" accession="MS:1000016" value="9.0576846" name="scan start time" />
              </scan>
              <scan>
                <cvParam cvRef="MS" accession="MS:1000016" value="9.0754548" name="scan start time" />
              </scan>
              <scan>
                <cvParam cvRef="MS" accession="MS:1000016" value="9.0932241" name="scan start time" />
              </scan>
              <scan>
                <cvParam cvRef="MS" accession="MS:1000016" value="9.1109941" name="scan start time" />
              </scan>
            </scanList>
            <precursorList count="73" xmlns="http://psi.hupo.org/ms/mzml">
              <precursor>
                <isolationWindow>
                  <cvParam cvRef="MS" accession="MS:1000827" value="986.1741333007812" name="isolation window target m/z" />
                  <cvParam cvRef="MS" accession="MS:1000828" value="0.4000000059604645" name="isolation window lower offset" />
                  <cvParam cvRef="MS" accession="MS:1000829" value="0.4000000059604645" name="isolation window upper offset" />
                </isolationWindow>
                <activation>
                  <cvParam cvRef="MS" accession="MS:1000422" name="high-energy collision-induced dissociation" />
                  <cvParam cvRef="MS" accession="MS:1000045" value="25" name="collision energy" />
                </activation>
              </precursor>
              <precursor>
                <activation>
                  <cvParam cvRef="MS" accession="MS:1000422" name="high-energy collision-induced dissociation" />
                  <cvParam cvRef="MS" accession="MS:1000045" value="25" name="collision energy" />
                </activation>
              </precursor>
              <precursor>
                <activation>
                  <cvParam cvRef="MS" accession="MS:1000422" name="high-energy collision-induced dissociation" />
                  <cvParam cvRef="MS" accession="MS:1000045" value="25" name="collision energy" />
                </activation>
              </precursor>
              <precursor>
                <activation>
                  <cvParam cvRef="MS" accession="MS:1000422" name="high-energy collision-induced dissociation" />
                  <cvParam cvRef="MS" accession="MS:1000045" value="25" name="collision energy" />
                </activation>
              </precursor>
              <precursor>
                <activation>
                  <cvParam cvRef="MS" accession="MS:1000422" name="high-energy collision-induced dissociation" />
                  <cvParam cvRef="MS" accession="MS:1000045" value="25" name="collision energy" />
                </activation>
              </precursor>
              <precursor>
                <activation>
                  <cvParam cvRef="MS" accession="MS:1000422" name="high-energy collision-induced dissociation" />
                  <cvParam cvRef="MS" accession="MS:1000045" value="25" name="collision energy" />
                </activation>
              </precursor>
              <precursor>
                <activation>
                  <cvParam cvRef="MS" accession="MS:1000422" name="high-energy collision-induced dissociation" />
                  <cvParam cvRef="MS" accession="MS:1000045" value="25" name="collision energy" />
                </activation>
              </precursor>
              <precursor>
                <activation>
                  <cvParam cvRef="MS" accession="MS:1000422" name="high-energy collision-induced dissociation" />
                  <cvParam cvRef="MS" accession="MS:1000045" value="25" name="collision energy" />
                </activation>
              </precursor>
              <precursor>
                <activation>
                  <cvParam cvRef="MS" accession="MS:1000422" name="high-energy collision-induced dissociation" />
                  <cvParam cvRef="MS" accession="MS:1000045" value="25" name="collision energy" />
                </activation>
              </precursor>
              <precursor>
                <activation>
                  <cvParam cvRef="MS" accession="MS:1000422" name="high-energy collision-induced dissociation" />
                  <cvParam cvRef="MS" accession="MS:1000045" value="25" name="collision energy" />
                </activation>
              </precursor>
              <precursor>
                <activation>
                  <cvParam cvRef="MS" accession="MS:1000422" name="high-energy collision-induced dissociation" />
                  <cvParam cvRef="MS" accession="MS:1000045" value="25" name="collision energy" />
                </activation>
              </precursor>
              <precursor>
                <activation>
                  <cvParam cvRef="MS" accession="MS:1000422" name="high-energy collision-induced dissociation" />
                  <cvParam cvRef="MS" accession="MS:1000045" value="25" name="collision energy" />
                </activation>
              </precursor>
              <precursor>
                <activation>
                  <cvParam cvRef="MS" accession="MS:1000422" name="high-energy collision-induced dissociation" />
                  <cvParam cvRef="MS" accession="MS:1000045" value="25" name="collision energy" />
                </activation>
              </precursor>
              <precursor>
                <activation>
                  <cvParam cvRef="MS" accession="MS:1000422" name="high-energy collision-induced dissociation" />
                  <cvParam cvRef="MS" accession="MS:1000045" value="25" name="collision energy" />
                </activation>
              </precursor>
              <precursor>
                <activation>
                  <cvParam cvRef="MS" accession="MS:1000422" name="high-energy collision-induced dissociation" />
                  <cvParam cvRef="MS" accession="MS:1000045" value="25" name="collision energy" />
                </activation>
              </precursor>
              <precursor>
                <activation>
                  <cvParam cvRef="MS" accession="MS:1000422" name="high-energy collision-induced dissociation" />
                  <cvParam cvRef="MS" accession="MS:1000045" value="25" name="collision energy" />
                </activation>
              </precursor>
              <precursor>
                <activation>
                  <cvParam cvRef="MS" accession="MS:1000422" name="high-energy collision-induced dissociation" />
                  <cvParam cvRef="MS" accession="MS:1000045" value="25" name="collision energy" />
                </activation>
              </precursor>
              <precursor>
                <activation>
                  <cvParam cvRef="MS" accession="MS:1000422" name="high-energy collision-induced dissociation" />
                  <cvParam cvRef="MS" accession="MS:1000045" value="25" name="collision energy" />
                </activation>
              </precursor>
              <precursor>
                <activation>
                  <cvParam cvRef="MS" accession="MS:1000422" name="high-energy collision-induced dissociation" />
                  <cvParam cvRef="MS" accession="MS:1000045" value="25" name="collision energy" />
                </activation>
              </precursor>
              <precursor>
                <activation>
                  <cvParam cvRef="MS" accession="MS:1000422" name="high-energy collision-induced dissociation" />
                  <cvParam cvRef="MS" accession="MS:1000045" value="25" name="collision energy" />
                </activation>
              </precursor>
              <precursor>
                <activation>
                  <cvParam cvRef="MS" accession="MS:1000422" name="high-energy collision-induced dissociation" />
                  <cvParam cvRef="MS" accession="MS:1000045" value="25" name="collision energy" />
                </activation>
              </precursor>
              <precursor>
                <activation>
                  <cvParam cvRef="MS" accession="MS:1000422" name="high-energy collision-induced dissociation" />
                  <cvParam cvRef="MS" accession="MS:1000045" value="25" name="collision energy" />
                </activation>
              </precursor>
              <precursor>
                <activation>
                  <cvParam cvRef="MS" accession="MS:1000422" name="high-energy collision-induced dissociation" />
                  <cvParam cvRef="MS" accession="MS:1000045" value="25" name="collision energy" />
                </activation>
              </precursor>
              <precursor>
                <activation>
                  <cvParam cvRef="MS" accession="MS:1000422" name="high-energy collision-induced dissociation" />
                  <cvParam cvRef="MS" accession="MS:1000045" value="25" name="collision energy" />
                </activation>
              </precursor>
              <precursor>
                <activation>
                  <cvParam cvRef="MS" accession="MS:1000422" name="high-energy collision-induced dissociation" />
                  <cvParam cvRef="MS" accession="MS:1000045" value="25" name="collision energy" />
                </activation>
              </precursor>
              <precursor>
                <activation>
                  <cvParam cvRef="MS" accession="MS:1000422" name="high-energy collision-induced dissociation" />
                  <cvParam cvRef="MS" accession="MS:1000045" value="25" name="collision energy" />
                </activation>
              </precursor>
              <precursor>
                <activation>
                  <cvParam cvRef="MS" accession="MS:1000422" name="high-energy collision-induced dissociation" />
                  <cvParam cvRef="MS" accession="MS:1000045" value="25" name="collision energy" />
                </activation>
              </precursor>
              <precursor>
                <activation>
                  <cvParam cvRef="MS" accession="MS:1000422" name="high-energy collision-induced dissociation" />
                  <cvParam cvRef="MS" accession="MS:1000045" value="25" name="collision energy" />
                </activation>
              </precursor>
              <precursor>
                <activation>
                  <cvParam cvRef="MS" accession="MS:1000422" name="high-energy collision-induced dissociation" />
                  <cvParam cvRef="MS" accession="MS:1000045" value="25" name="collision energy" />
                </activation>
              </precursor>
              <precursor>
                <activation>
                  <cvParam cvRef="MS" accession="MS:1000422" name="high-energy collision-induced dissociation" />
                  <cvParam cvRef="MS" accession="MS:1000045" value="25" name="collision energy" />
                </activation>
              </precursor>
              <precursor>
                <activation>
                  <cvParam cvRef="MS" accession="MS:1000422" name="high-energy collision-induced dissociation" />
                  <cvParam cvRef="MS" accession="MS:1000045" value="25" name="collision energy" />
                </activation>
              </precursor>
              <precursor>
                <activation>
                  <cvParam cvRef="MS" accession="MS:1000422" name="high-energy collision-induced dissociation" />
                  <cvParam cvRef="MS" accession="MS:1000045" value="25" name="collision energy" />
                </activation>
              </precursor>
              <precursor>
                <activation>
                  <cvParam cvRef="MS" accession="MS:1000422" name="high-energy collision-induced dissociation" />
                  <cvParam cvRef="MS" accession="MS:1000045" value="25" name="collision energy" />
                </activation>
              </precursor>
              <precursor>
                <activation>
                  <cvParam cvRef="MS" accession="MS:1000422" name="high-energy collision-induced dissociation" />
                  <cvParam cvRef="MS" accession="MS:1000045" value="25" name="collision energy" />
                </activation>
              </precursor>
              <precursor>
                <activation>
                  <cvParam cvRef="MS" accession="MS:1000422" name="high-energy collision-induced dissociation" />
                  <cvParam cvRef="MS" accession="MS:1000045" value="25" name="collision energy" />
                </activation>
              </precursor>
              <precursor>
                <activation>
                  <cvParam cvRef="MS" accession="MS:1000422" name="high-energy collision-induced dissociation" />
                  <cvParam cvRef="MS" accession="MS:1000045" value="25" name="collision energy" />
                </activation>
              </precursor>
              <precursor>
                <activation>
                  <cvParam cvRef="MS" accession="MS:1000422" name="high-energy collision-induced dissociation" />
                  <cvParam cvRef="MS" accession="MS:1000045" value="25" name="collision energy" />
                </activation>
              </precursor>
              <precursor>
                <activation>
                  <cvParam cvRef="MS" accession="MS:1000422" name="high-energy collision-induced dissociation" />
                  <cvParam cvRef="MS" accession="MS:1000045" value="25" name="collision energy" />
                </activation>
              </precursor>
              <precursor>
                <activation>
                  <cvParam cvRef="MS" accession="MS:1000422" name="high-energy collision-induced dissociation" />
                  <cvParam cvRef="MS" accession="MS:1000045" value="25" name="collision energy" />
                </activation>
              </precursor>
              <precursor>
                <activation>
                  <cvParam cvRef="MS" accession="MS:1000422" name="high-energy collision-induced dissociation" />
                  <cvParam cvRef="MS" accession="MS:1000045" value="25" name="collision energy" />
                </activation>
              </precursor>
              <precursor>
                <activation>
                  <cvParam cvRef="MS" accession="MS:1000422" name="high-energy collision-induced dissociation" />
                  <cvParam cvRef="MS" accession="MS:1000045" value="25" name="collision energy" />
                </activation>
              </precursor>
              <precursor>
                <activation>
                  <cvParam cvRef="MS" accession="MS:1000422" name="high-energy collision-induced dissociation" />
                  <cvParam cvRef="MS" accession="MS:1000045" value="25" name="collision energy" />
                </activation>
              </precursor>
              <precursor>
                <activation>
                  <cvParam cvRef="MS" accession="MS:1000422" name="high-energy collision-induced dissociation" />
                  <cvParam cvRef="MS" accession="MS:1000045" value="25" name="collision energy" />
                </activation>
              </precursor>
              <precursor>
                <activation>
                  <cvParam cvRef="MS" accession="MS:1000422" name="high-energy collision-induced dissociation" />
                  <cvParam cvRef="MS" accession="MS:1000045" value="25" name="collision energy" />
                </activation>
              </precursor>
              <precursor>
                <activation>
                  <cvParam cvRef="MS" accession="MS:1000422" name="high-energy collision-induced dissociation" />
                  <cvParam cvRef="MS" accession="MS:1000045" value="25" name="collision energy" />
                </activation>
              </precursor>
              <precursor>
                <activation>
                  <cvParam cvRef="MS" accession="MS:1000422" name="high-energy collision-induced dissociation" />
                  <cvParam cvRef="MS" accession="MS:1000045" value="25" name="collision energy" />
                </activation>
              </precursor>
              <precursor>
                <activation>
                  <cvParam cvRef="MS" accession="MS:1000422" name="high-energy collision-induced dissociation" />
                  <cvParam cvRef="MS" accession="MS:1000045" value="25" name="collision energy" />
                </activation>
              </precursor>
              <precursor>
                <activation>
                  <cvParam cvRef="MS" accession="MS:1000422" name="high-energy collision-induced dissociation" />
                  <cvParam cvRef="MS" accession="MS:1000045" value="25" name="collision energy" />
                </activation>
              </precursor>
              <precursor>
                <activation>
                  <cvParam cvRef="MS" accession="MS:1000422" name="high-energy collision-induced dissociation" />
                  <cvParam cvRef="MS" accession="MS:1000045" value="25" name="collision energy" />
                </activation>
              </precursor>
              <precursor>
                <activation>
                  <cvParam cvRef="MS" accession="MS:1000422" name="high-energy collision-induced dissociation" />
                  <cvParam cvRef="MS" accession="MS:1000045" value="25" name="collision energy" />
                </activation>
              </precursor>
              <precursor>
                <activation>
                  <cvParam cvRef="MS" accession="MS:1000422" name="high-energy collision-induced dissociation" />
                  <cvParam cvRef="MS" accession="MS:1000045" value="25" name="collision energy" />
                </activation>
              </precursor>
              <precursor>
                <activation>
                  <cvParam cvRef="MS" accession="MS:1000422" name="high-energy collision-induced dissociation" />
                  <cvParam cvRef="MS" accession="MS:1000045" value="25" name="collision energy" />
                </activation>
              </precursor>
              <precursor>
                <activation>
                  <cvParam cvRef="MS" accession="MS:1000422" name="high-energy collision-induced dissociation" />
                  <cvParam cvRef="MS" accession="MS:1000045" value="25" name="collision energy" />
                </activation>
              </precursor>
              <precursor>
                <activation>
                  <cvParam cvRef="MS" accession="MS:1000422" name="high-energy collision-induced dissociation" />
                  <cvParam cvRef="MS" accession="MS:1000045" value="25" name="collision energy" />
                </activation>
              </precursor>
              <precursor>
                <activation>
                  <cvParam cvRef="MS" accession="MS:1000422" name="high-energy collision-induced dissociation" />
                  <cvParam cvRef="MS" accession="MS:1000045" value="25" name="collision energy" />
                </activation>
              </precursor>
              <precursor>
                <activation>
                  <cvParam cvRef="MS" accession="MS:1000422" name="high-energy collision-induced dissociation" />
                  <cvParam cvRef="MS" accession="MS:1000045" value="25" name="collision energy" />
                </activation>
              </precursor>
              <precursor>
                <activation>
                  <cvParam cvRef="MS" accession="MS:1000422" name="high-energy collision-induced dissociation" />
                  <cvParam cvRef="MS" accession="MS:1000045" value="25" name="collision energy" />
                </activation>
              </precursor>
              <precursor>
                <activation>
                  <cvParam cvRef="MS" accession="MS:1000422" name="high-energy collision-induced dissociation" />
                  <cvParam cvRef="MS" accession="MS:1000045" value="25" name="collision energy" />
                </activation>
              </precursor>
              <precursor>
                <activation>
                  <cvParam cvRef="MS" accession="MS:1000422" name="high-energy collision-induced dissociation" />
                  <cvParam cvRef="MS" accession="MS:1000045" value="25" name="collision energy" />
                </activation>
              </precursor>
              <precursor>
                <activation>
                  <cvParam cvRef="MS" accession="MS:1000422" name="high-energy collision-induced dissociation" />
                  <cvParam cvRef="MS" accession="MS:1000045" value="25" name="collision energy" />
                </activation>
              </precursor>
              <precursor>
                <activation>
                  <cvParam cvRef="MS" accession="MS:1000422" name="high-energy collision-induced dissociation" />
                  <cvParam cvRef="MS" accession="MS:1000045" value="25" name="collision energy" />
                </activation>
              </precursor>
              <precursor>
                <activation>
                  <cvParam cvRef="MS" accession="MS:1000422" name="high-energy collision-induced dissociation" />
                  <cvParam cvRef="MS" accession="MS:1000045" value="25" name="collision energy" />
                </activation>
              </precursor>
              <precursor>
                <activation>
                  <cvParam cvRef="MS" accession="MS:1000422" name="high-energy collision-induced dissociation" />
                  <cvParam cvRef="MS" accession="MS:1000045" value="25" name="collision energy" />
                </activation>
              </precursor>
              <precursor>
                <activation>
                  <cvParam cvRef="MS" accession="MS:1000422" name="high-energy collision-induced dissociation" />
                  <cvParam cvRef="MS" accession="MS:1000045" value="25" name="collision energy" />
                </activation>
              </precursor>
              <precursor>
                <activation>
                  <cvParam cvRef="MS" accession="MS:1000422" name="high-energy collision-induced dissociation" />
                  <cvParam cvRef="MS" accession="MS:1000045" value="25" name="collision energy" />
                </activation>
              </precursor>
              <precursor>
                <activation>
                  <cvParam cvRef="MS" accession="MS:1000422" name="high-energy collision-induced dissociation" />
                  <cvParam cvRef="MS" accession="MS:1000045" value="25" name="collision energy" />
                </activation>
              </precursor>
              <precursor>
                <activation>
                  <cvParam cvRef="MS" accession="MS:1000422" name="high-energy collision-induced dissociation" />
                  <cvParam cvRef="MS" accession="MS:1000045" value="25" name="collision energy" />
                </activation>
              </precursor>
              <precursor>
                <activation>
                  <cvParam cvRef="MS" accession="MS:1000422" name="high-energy collision-induced dissociation" />
                  <cvParam cvRef="MS" accession="MS:1000045" value="25" name="collision energy" />
                </activation>
              </precursor>
              <precursor>
                <activation>
                  <cvParam cvRef="MS" accession="MS:1000422" name="high-energy collision-induced dissociation" />
                  <cvParam cvRef="MS" accession="MS:1000045" value="25" name="collision energy" />
                </activation>
              </precursor>
              <precursor>
                <activation>
                  <cvParam cvRef="MS" accession="MS:1000422" name="high-energy collision-induced dissociation" />
                  <cvParam cvRef="MS" accession="MS:1000045" value="25" name="collision energy" />
                </activation>
              </precursor>
              <precursor>
                <activation>
                  <cvParam cvRef="MS" accession="MS:1000422" name="high-energy collision-induced dissociation" />
                  <cvParam cvRef="MS" accession="MS:1000045" value="25" name="collision energy" />
                </activation>
              </precursor>
              <precursor>
                <activation>
                  <cvParam cvRef="MS" accession="MS:1000422" name="high-energy collision-induced dissociation" />
                  <cvParam cvRef="MS" accession="MS:1000045" value="25" name="collision energy" />
                </activation>
              </precursor>
              <precursor>
                <activation>
                  <cvParam cvRef="MS" accession="MS:1000422" name="high-energy collision-induced dissociation" />
                  <cvParam cvRef="MS" accession="MS:1000045" value="25" name="collision energy" />
                </activation>
              </precursor>
            </precursorList>
            <binaryDataArrayList count="5" xmlns="http://psi.hupo.org/ms/mzml">
              <binaryDataArray encodedLength="125188">
                <cvParam cvRef="MS" accession="MS:1000523" value="" name="64-bit float" />
                <cvParam cvRef="MS" accession="MS:1002312" value="" name="MS-Numpress linear prediction compression" />
                <cvParam cvRef="MS" accession="MS:1000514" value="" name="m/z array" unitAccession="MS:1000040" unitName="m/z" unitCvRef="MS" />
                <binary>QWQMGWAAAABC4P9/WP//f3H/hx/3H/F4BAEZ3fv+6Ihx/4L6ik6lp1sYcf+HH/cR3i2bGVvSZOhx/3GP9xgSAOFDlDEuvIiIiIHw9X0ZKhqC6HH/cf9xH4xp1JhFlitx/3H/cY/3GIKGklauttqXGIiIhx/4cf9x/3H/Ev7BgpcCPn3/hx/4cR1YVjKeeKnNcYiIgoV2Q624m8/3GIiIiBYaHdOfZ+IsiHH/hxKez/ypYwA4iIcf8j8EdaA/uKiIhx/4GqbHsZYKOE6I/3GIhxJa4cqvkeNYcf+HH/cf9xFdhU4Z3nqx6HH/cf9x/xkHtVKZ6Uqtcf9xj/cYiB+P7sKWkRE9iIhx/3EkE+/6VdEA/3GP9xghGWRqgXm5cf9x/3GIJEuxer5E6I/3GHH/LQ08WpE8OnH/cf9xj/Lj2HqoA3hYhx/4cSPgWXrk+mhxiIhx/xewDrGSAAJOcf9x/3GIIBHeirLyF3H/cYj/NkMVvbzqcf+HH/cSwZ5ypPYY1x/3H/cYFernApT1GP2Icf9xj/HOrjEpX1HO3/cYj/cYcSdyABr43/5x/4hx/3EX6IQSmvd77YiHH/cR/4FCGdd+veiIiIcf8do/5Bk+wBvo/3GIgdSEehmGi4XnH/cYiIiCCxAuob79Fx/3GIhx/xfQ7tGY/xEucf+HH/cf8lZ1VaHIqqiIhx/4Ga4KR5iE9biIiIcf9xLoZKOsibXI/3GIgQ7ifSk2LYLYiIcf9x/xoQbrGeoKFOhx/3H/cYgl7wmqdg9liIhx/4JTxsirBJN4/3Fx/4HF14gZVTh36Icf+HGIgpfGLK/TnTiIiHH/Konhunxh5HH/cf9xj/IAkkqsR9tf9x/3GIiBq2YYOf2p58iIiIFzO1Mp3NSs2IiHH/JHrBGllT7oiIcf9xgaK8jGm/c3OYiHH/cSQ7gNriV/L/cf9xiB+l61OV6xSshxiIiBm4B3SWafiLiIiIcRBLbMGblZM+cYhx/4cRjIeWOc2IaciIiIHVRw4ZyMjx6HH/hxiC/Y/NrYcDL/cf9xiBEYKJSdKtdrcf9x/3GBq8cKKRlI9diIcf9xgq4Qg6I+98/3L/hx/x1DOzOdTsTMcYiIgtLn46PxgciIhx/3Eg5UhqRat5iIcf9xgruenKqmFjiIcf9xiCXSnBqj1j6P9xcf+HEtRrvKkaRD/3GIhx/yKthRqmJ66IiHH/G3RckZRco26HH/cYggXTlqXixpcf9x/3GCEPbOpnGTGHH/cYiB+GjYGaOnJ+/3GIhx/yq2nyr1lg2HH/hxgedElhmTy2no/3Fx/3EYz2ixlxGXTocf9x/3EX8BKSmFD9bYhx/3GIGCFmEZdvme6IiHGBMrNbKQRspNhxiIhxH1k7gpD3xH2HGIhx/zGFc7GKjHGIcY/3EQ0MRDkeBLvHFx/3H/cYcRwT1GGdnSuecf9xhx/xy42jOV+CXMhx/3GIcRZVdRGbO4rucf9xcf9x/3GHH/cYiHH/cYcf9x/3Fx/3E1bOa+kxlxiIcYgQuvhmlLgHmYiHGIgczr0SllJC7f9xiIcf9xJ0tj2qJZwnH/cYcf8n1cTayaOyiHH/cYG/Z50p2Khi1x/3GIhxgYM4hhmo13nnGIhx/3E6Qnu9vYSIiHGIgl+20qQkktcY/3Fx/3GBPvHPGQMeMOhxiIcf8gHVfaZjqCiHGIiHGIhx/3EdgE2BnEDCfv9xiIcf8gEgNa4e/Kcf9y/4cYJmXpak2haXH/cYiHEemK2BmzhSfocf9xiHEdXDaDkZXJfHGIhx/xbrkQGZpG7+hx/3Fx/4Ksu26mtEkXGP9y/3EXnIXhlnR6Hv9xiIcYHVsigpcG3X1xiHH/cRlIA3GWiPyOiIcYg9MNe4zyiHGIhx/xnK6fKS5hYNiHGIga6JQRkrdr7oiHGIcSXKBvpcX5CHGIiCl0CTqKv2xx/3GHH/F8FW4ZxPqR6IcYiCKtNvquLJCIhxhxK6xuOoc5HIcYiHH/GO2iY5QEXZyHGHH/cYHzi9wZjIQj6HGIcYiHEg20SaWEu2iHH/cXE8vNG1Qy6IcYhxGbQOMZz78c5xiHGIgo7IXaOTeiiHGHH/cRIIXzGVuKDOcYiHGC/sIjriPdxx/3Fx/3GHEr8jaKJdyXhx/3Fx/yd7iLpPR3Rx/3GHGIiHGHEgR5C6Ypb0iIhxgykt64fSH/cYhxgha8UqW0Otcf9xcf9xKW2YWrwmev9xhxiBl/mqKSEmVd/3Fx/3GHH/JgrlOrFhrP9xcf9xgZd+0CmbkS/f9xcf9xgjZLoqe7Rd/3Fx/3GBl+ygGSIjX+cXH/cYgu4sRq1NO5cYcYiCO9FsocLpNx/3Fx/3EbAo8hlq5w3nGIcYiBlMvzGSdEDOcXH/cXH/LNdCSsSL23H/cYhxJmz1WtwwqoiHGIcTyiG7td5Ihx/3L/KPYCilWf13H/cXH/cRrPaEGX8Je+cY/3L/cSvQKSrT/W1xhxiIcSOGQPqwq/CIiHFxIwmdGuB2LocYcf9xcRm8SjGQBLXOhxiIcYgoy3IaREjeiHGIcS51tootpJeIhxhxLOKE6rnXsYhxhx/zO5yLRWN/9xcYiCdWoxprlc7/cv9xiHEvJdRKr6K7hx/3L/cSUD7/o50QCIcYhxJTkC2oR/0v9xcYiCVNGhq8Ll5xiHGIJb6zOqYUzHFx/3GIKqJvGqbZDohxiIJzjxSh9w63GIcf9y/yLcEyo0Ps1y/3GHH/cSK3bsqciROHGHGIgoW2IaS0neiHFx/3GCxm4RoKke6IhxiCHbLjpVTRyIcYcf9xLqp4ahlYeYhxiHGCFXuzo9hExxiIcYhxOZOavmxliIcYcf8tRnJq/pjZhxiIcYJT9/2hUYAocYiHEmM0eaUtuGhx/3GHGIcSjQsjpk9NxxiHGHH/cXH/cXEj0akaw+VucYiHGDVA5b+/GnGIhxcSuI5Rooca6IcYcYIXkAGplv/ocYhxiHGC3P0krFAtuIhxiHEsfLEqmTTtiIcYcTq9ZrlCmXL/cYcYiDrpy74WNHH/cv9xiCLJmeq8ZmGIcYhxNS79tOECiHGIcSlcaVrdOWqIcYcf8qAOs6wQJM/3GHGIK54vOrgdDHFx/3Fx/3Ewk+u4fBSIcYhxKPcLGpGPToiHGHH/IKwhWik96ocYhxgkjZhKiiZ7cYhx/3IihDwa+Lw+hx/3L/cSD/NhrhDJ6IcYhxJJhMOgl7PHGHGIg03cO/IjxxiHGHH/HMfRIZToLt7/cv9xiCWQbrr9+RSIcYhxiD0cp7jjWHGHGIcYiHEVLjcykjPIzYhxiIcXEl7AAaUj/+iHGIcSkDSzqx20xx/3FxiCh9Bmp8L5n/cv9xhxLIKw6s/U8YcYcYgm4qY6s9Wccv9xcf9xhxiHEgunEqVljt/3L/cYcSs8LppSTRaHGHGIglo3Na+MjKhxiIKN9yGkMI3nGIcYcTrY+LwnB4iHFx/3Egyy0aNU0u/3Fx/3Ej8Poa4fBehxhx/3FxPl2VtqJqiIcXH/cYI/n+WnRgGnFx/3Fx/3Fx/3Fx/3Ejm0eqPUuFcYhxhxKADYSkIDe3GIcYgmbGBKLDn7cYhxiHETsc0Bkf4y/nFx/3L/cYgocioamd1ehxhx/3EXCGkBnJiW/ohxiHGIcYJpF7igzoR4cYhxLL4ninkdh3H/cXGIgqIT9KgPwLiHGIcYhxgoPsEaTRPuiHGIcSPKcio1WN2IcYhxLl3EKpsjvYcf9y/3EhDaMqYTXNiIcXE3aOa9lxlxiIcv9xN8YhujnehxhxiD6dQrVivYiHGIcYcTRB+rPOBYcYhxiCClWCqXqn1xcYhx/3L/KSYPSoCvC3Fx/3L/cSCrI4obTceHGIcYgzZYezqniIcYcf9yJ55IGocbfohxcf9xgoLDw67zw8hxiHGCHJqhoFZV6HGHGIKlN2Ws3ImocYhxhxiHGIhy/3EiIhYazt6ehxiHGIMp2HtHJ4iHFx/3FxKF9hGjsJ7ocf9y/yV/IxqJDc6HGHGIhxhxiHExj4e0gHhx/3FxiC4m34qyogdxiHGIJPgmGrF9nohxhxiIcS8zEmrvztmHGIcYcYiHFxJQk9GtB8LocYcf9xcYhxJQRnGqDJjohxhx/3L/cYcYcSlw3ipK8h1x/3Fx/3EtJTAqfqz9cXH/cXGCP6sGqUVPmHGHGCAIXRoxii6IcYcYNlK0vq1LiIcYcYItMuSvXNG4cYhxgkb/s6LABMhxiIcSIkGxr+vk5xiHGHH/cv8iD4ca4BeOiHFx/3Fxgt9WC6B6n0cYhxhxiIcXEkD6QakBW+hxiHGCAhbBo/6T7/cXGIgjjBQauD6+iHGIcSIkISo/ve2HGHGIgh3kUqhButiIcYcYhxiHGIcYcYhxiCgLqhqgVV6IcYcf9yPMbytjkNhxiIcXH/L2LROhvS7IcXH/cXE9Zny7mYOIcXH/cUX3nMCGhxhxiDm/5btAGnL/cYcYL2HuGlrhHocYhxiCR+oCoaFf1xhx/3L/cYcYMwV/twuAcYhxiC2Mh2pLN4lxiHGHEqcT0aiewucYhxhxglYhTqku6xhxhx/3ItJb2q47Qlcv9xiHGDdGYry5nf9y/3Fx/3EhOT06b2wsiHFx/3EvzTIqdCzdcYiHGCQcx1pCQ4r/cv9xcYOqOsvlxTcYcYiHI1g9ewjCiIcYhxhxiCwQEUrQD+txhxhx/yvc6RpzMW6IcYhxcf8ucVYaGeqecYhxiHFx/3Fx/3I03pO+IWxxiHGIcShk+RqasG6IcYcYI+dWGrKKnnGHGHH/NOS/uCtA/3L/cYcT111LaKK3GIcYcYJijIGr5zfv9xhxiHEp+RYq8W6dcYhxhxLomXGhhmjocYhxgoB6E6cZXscv9xcf9xJPbwGnGQ/nGHH/cv9y/3GHE9rUq6UrWHGIcYJyWzWuC0yocYhxgr5roaYpRecYcYcf9yKEOJGnzHbnL/cXH/cv8pLC0arj0ucYcYhxI9ZxmoiY5nGIcYhxLN3dGnMiLnGIcYcTMuzLXhM3GIcYcYKB6YSmEme3H/cXGIL0JUWn7auohxhxiHE9hu+9eRBxhxiHGHH/ciu9YCqlKf3/cXH/cv9xKFyeGss2HocYhxggC1+6l1oEiHGIcSF2kBqplv5x/3FxiHEgXQMayy/OcYhxcf9xL2fkGvmBvocYhxiHEhqpga9lZ+cYiHFxLC3kKr4hvXGIcYcYJ70xGlUs7ohxiHGHEsUjYqy9ydcYhxcf8mQkEabNvucYhxhxOCkbv9bkcYhxhxTt2cMiaIcYcYcf9y/3GCk65jq+UZyIcYhxgkkW46SekccYiHL/cTCaZ7V1mHGIcYcYJmtOGupLHohxhxiDG4qLVXV3FxiIcYcYcYhxICk4Kp9sfXFx/3L/cSGoAUqIf+txhxiHE2+9G7BC5y/3Fx/3FxP1QNuavycYcYhxI1l1Sq1oq/9xhxhxgqevgqClB9cYcYhxiHFx/3FxiCdWhiosl51xiHGHGIcYhxhxNnL5sZ0GiHGHGHEgOyAarU3+cYhxcf8sQ5Yq7Madhx/3L/cXGDU4d7HXiP9xcYgq/mEaIRnuhxhxiHGHH/cv9yK7QvSne9C4hxiHEx2lm2NaaIcYcYhxiHFx/3L/cYcT+d9LRiC3Fx/3L/cSf242qEkclxhxhxiCUDIDqx3fz/cv9xhxg5UOG5rx6HGHGHH/LLkDKrVvzXFxiHGIcYcYhxhxgttyIa9I3ehxcf9y/3ElDlM6wSrMcf9y/3FxiHGIcYcYgnbYEaWifucYcf9y/yeJzSp5Yy1xiHGHEl/twa0RI+cXH/cv9xhxhxiHGITrCsNPVxcYhxgnkoM6qNfMcYhxcf8uXc4aeyMehxiHGHGDPnBbEo+ocYcYhxOVJbv62khxiHGIcXH/cTLMh7NDeHFxiHGIOQacsApjhxcf9xcYhxhx/3L/cv9xhxNhhkveebcYhxhxLie8Kv6EPYhxhxgw7N26IyL/coiHFxK/Y5GlGcbocYcYcTRYurO3RXH/cv9xcTwtpbjSWocYhxgvaDE6G3zshxhxiHEhGccqkHONhx/3L/cXEtdclay6NqhxhxiCaTPiqIzB1xhxiHErGKnKVoVjcf9y/3Fx/zPX4b8oHnL/cXGIhyNM/DvjA8cYhxcf8thgY6aZ+ccXGIcYKxcxioOc54cf9y/3EgPgMqfh/Ncf9y/3FxK3+OKioHHXL/cXH/ci8eyhovE15x/3FxiHFx/3Fx/3L/cXGIP82CtDJ9hx/3L/cv8iDt9KIyILcf9y/3GCCWdBrnmL5xiHGIcXEjCeE60XHshxiHGHGHGCKWsFoqlPqHGIcXH/cSM/AkqPD9uHGHGIcSHiEjoE3tz/cXGIcYLFsGSi1Pm/9y/3FxiC5cIjo8PdyHGHGIcYcTEpt7TmSHGHGIcS5n7hpqgR5xiHFxgqN6YqDoWd/3GHGHGCIAPzpyDQyHGHGIcTf9t78CSIhxcf9xLTsbGl1OTocYcYcYhxhxiCxkyxp6s06HGHGINxDxu+8OcYcYcYPqWEtVp7cXH/cv9xLM56GmQYXocYhxg54OO7Hxz/coiHFxJHRuGgq5Hohxhxgq8OkacfFucYcYhxIcAtGiX9LnGIcYcSj+BzqyH4xxcf9xcYKBxMOvBLPHGIcYcS3z+RpBwG6HFx/3FxiHGIInz+OnswHHGHGHGILnL1OlrQrHFxiHGDDEu7hLRHGHGIcXH/cXGDoakrjlbXGHGHH/ICIvOqDtDIcYcYhxhxhxgwja26glKIcYcYhxNPBstB+TcYcXH/cXGDjRbLE+k4hxhxhxiHGHGIcYINomGgRdnv9xcYhxJiNCGm7L3nGIcXH/cXGIcYcYcYMTGUst5rcXGIcYhxcTc8krvDbYcYcYg31L2zO0KHGHGHH/L6bZammSaXGHGIcYcTmi5btdGnGIcYcShF2ypdok2IcYcYhxcf9y/3GHFx/3FxiHGHGIcYcYhxcSUaOBqvXH5y/3GHGHGCW5WDoHanyHGHGINm16sqKFhxhxiDCFzbqKMocXH/cXGIcXH/cXGIcYcYgy/m65EZGIcYcYgjk+E66MHscYhxcf9xLKgiKrZ93YcYcf9ygv/9BaYwL6/3L/cXH/MEeKuMh1cYcYhxNWuUv5RrhxiHGHGHGIcYcYhxcf9y/3FxiHGIcTH85bQTGohxhxhxiHGHGHH/SJispnWHFxiHEx9N25GyKIcYhxLM/MKhUDPXGHGHGDNhjreucYcXGIcSP8QipCO92IcYhxcSsurxqeFQ5xcYhxiHFxiIciTwbhrx+R5xhxhx/3KIgodYBqjKf5/3Fxhx/yCOqyrpFU2IcXGIcTPBS7VOtIhxcYhxghU2wq3Mk9iHGHGCDiIypz3c1xcf9xcYPVZLu6m0cYhxhxg9v5i5QGdxcf9xcYgsfCMqyT3NhxiHFx/3L/cXEmFdsqcLJNiHGHGD/kprYbWXGIcYcYIc7lGuQRrocXH/cv8iDO0aMUEuhxiHGHGHGIcYcYcS4hSSre622HGHGIJ8aaWkeWWnGHGHGHGCJrXzqMSgyIcYcYhxcYhxiDHGVbNJqnL/cXGIcXH/cXGIcSiVaSpIqW3/cv9xcYhxPB+ou+BX/3FxiHEm2URqtmu5cYhxhxLw+0Gv8EvocXH/cXE9eAi5h/eIcYcYcYhxhxhxgn8UY60uuchxiHFxKmTCGjqz3oiHFxiHGHEr27FKBUTrcf9y/3FxiD8Ja7n2lHFx/3L/cv8+yWu7NpSHGHGIJoI1Snrcq3L/cv9xcf9y/3L/cXGDf8Br4D+YcYhxhxgrAugaYOF+cYhxiCC56ho2YV6HGHGIcYcYKzEZKg7ubXFxiHGClqIBoqXf5xhxhxiHFx/3IsflIqqRrdcYcYhxPbUCtUr9hxhxhxhxiHGHGIcXGIOBrKsPU1cYhxhxgvbQw6my88hxiHFxOG3KsKI1/3FxiHFx/z+WArRp/YcYcYgvRTkq3KxtcYhxiHL/JSGlGr7lrv9y/3Fxg0m7SwdEtx/3FxhxPfUWtwrpcYcYhxhxOEYWvbnpiHFxiIcv84WlG7pa7/cXGHH/ci4vYzo/CcxxhxhxhxiHE5M5+x3GBxcYcYg5LI2x43KHFx/3L/cXE9YSi5nteIcXGIcYhxcYgpaYAq2mf9cYhxcYIrktGiZtLohxcf9y/yb2pzoDlYyIcYcYcYg0STy2xsP/cXGIcXH/ciWGPRronC5xiHGHGCc2nyqelg2IcXGIcSBUxRr7s66HGIcXEtCmQaEGm+iHGHGIOdU6vyrFhxhxhxMHdjspiccv9xcYhxcf8vXFA6LDr8hxhxhxiHFx/3L/Lo/FGigDrohxcYg5qOq/VxVxhxiHFx/3L/cv9xcScKmhqgZl5xcYhxgpExAq3879hxhxhxMNljszaciHFx/3L/cv8+zOq7MxWIcYcYcYcSFeDho8Hx6HFx/3FxiHEhnYYa5yeecYcYcYQA+sIBWIcYhxcYMWPotqwXiHGHGHGDum1rpZKXGHGHGHGCRSRCpM271xhxhxiHFxg6blG3ka5xcYhxhxiHFxKzHMGo3jPocYcYcYcYhxhxggGagaIHV+/3Fx/3L/PHwUuYPr/3L/cXGINKwUsGPrhxhxhxJS1ZGs4qbnH/cv9y/zpcdbujinGIcXH/OCwmvdPZcv9xcf9yJCCNGv73LnGHGHGIcSGqfjqYWBz/cv9y/3Eoqywatk0+cYcYhxcf9y/3L/cXE2zxS+MOv/cYcYcT7vSrkQtXGHGIcXGIcYcYPRASte/tcYcYhxcS+bjDqYRzyIcXGINCFzv96McXGIcYJfbyOtKQ3HGHGIcYcTbHHbNI4ocv9xhxPKIkt13bcXH/cv9y/zw1l7vKaP9y/3L/cTZazbS1MocXH/cv9xJyu/Gu5EDnFxiHGHGD+uL7xR0IcXH/cv9xNvTUvwsr/3FxiHGDUol7HnaHGIcYcXH/cXGDcHNr74yYcYcYcYcYKDZHOt6bjHH/cv9y/y3EmRpUtm5xiHFxiCCH/Cr5gD2IcYcYhxcYIK41Sugcq4cYcYcTNsNrKjyYhxhxcf9xcYcYMRdzsviMcYcYhxgwVBKzu+2IcYcYcYcYcS6vJhoWDZ6HGHGIIFB8Gkz4PnGIcYcYJ+G7OhTkTIcYcYcT5VErSq7XGIcYcYhxOYm5vnZGcYcYhxJ2YkGnqdvnGIcYcYcTHg27gvJP9y/3FxiHGHGHGHGIJDokGq1dvnFxiHGHGHGIcXH/cohxiHFxiHGHFx/3FxiCQ12xr9ok5xcYhxhPIrw91IhxcYhxhxhxiHFxiHGHGDMURrL7uYcXGIcXH/cv9xcS9rEhrpTt7/cv9xcYcYKNGDGmPnzohxcf9yiIcv9xcSHu4kq0EduHFxiHGHGEmSvIbUcXGIcYI3GqOlvlXIhxhxgy2/a0NAmIcXGIPdA0ty/LcYhxhxNxJov+2XhxcYhxcS4HrBpQlT6HGHGHGHE8rfa5UgmHFxiHGHGHGIO2+usKBRcYhxcf9y/3L/cXGIKTjFKi5zrf9xhxcf9y/3L/cTqGb7GJkHGIcXH/cv9xcYcYhxhxcf9y/y4Q1xo/8o6HFxiHEiFQUaz6+ucXH/cognKh86MG4McXGIcYhxN8oSvDXtiHGHGCZkdhqquJ6HGHGIJ+BrGtL5Tv9y/3L/cXGIcXH/cv9y/3EijlQayBq+cYcYcYhyNu07sSLEcYcYhxcShI9WrPcKn/cXGIcXH/coiCpeOio8HF1xiHFxg41la9KamHFxiHGHGHGDuoKbxX1nGIcYcYcTJgx7SvOIcYcYcYPKkpu1bWhxhxhxglmqQqSFW9cYhxhxNylhutaecv9xcYhxNjwetNPhhxcYhxNuHetS4hiHGHFx/3L/cXGIcXEvbyEqeg3tcYhxcYJFPuOm3BHIcXH/cohxJkqXKl1WjYhxcYhxhxhxhxiDjj9LwcC3FxhxiDCiW7ltpHH/cv9y/3E9zby8MkNxhxhxhxI4gNGgl/LnFxiHFxiHE2ACK8/92HFxiHFxP4X0tXoLiHFxiHGHGHGIcXGIcXEhGXtasnhKcYcYcYIctnGgVJjv9yiHGD8o9LbXC4hxhxhxIJnTOilizHL/cXGIcTxfpbmgWohxcf9yiHGHGIcisG0irAot2HGHGHGDW/7rZQEYcYcXH/Ii1QGq4q/nGHGHGHGHGIcS7aIiqTXd1xhxhxhxguNnYqzZidcYcYcYPDC6vM9FcYhxcYhxgz8Lq1H0VxhxhxiHIobBEaOj7uhy/3FxiECWvCeUhxhxhxg7d0S4iLtyiHGHGHGHGIcXGIcYKXdlGmmJrnGHGHGHGHGIOqW1u1pKcYcYcYhxTLa8ZJSIcYcYcYcSvvhxpSB45xiHGHFx/z6tYbRSnnFxhxiCA9QTovK+xx/3L/cv8rQWpKfulbcXGIcXGIMUtEtMS7/3FxiHE5Kyyw5NNx/3L/cv8i13Aao4j+cXH/cohxI5kTKlhuzYcYcYcTg1k7vKbIcXH/cv9yKzqPGq1XDnGIcYcYcYcYcYcYg24cqyLjVxcYhxcYhxhxhxhxiHFxiHFxiHGHGHGHGHGIcXGDvsJ7sT2IhxcYhxcYhxhxhxI+HxGpLg7nGHFxiHGHEzfrWykUqIcYcXH/cv9yNeYFvhn6cYcXGITte8QoSHGIcv9xcYhxcTiuCr9R9YcXH/cohxhxIAe3GhGUjohxiHL/IgnxGrBw7nGHGHFxPTgitcfdhxiHFxiHGHGHGHGD2wVLdPq3GIcYcXE3McW9zjqHFxiHE26JO9F2xxiHFxhxiHEjHYZKwTebcYcXGIO/+tsBBS/3L/cXGC5+OyoKHE2HGIcYcXGIcYcYIRDCGs/z3nFxiHFxP7qLuUV0hxcYhxg7NEy+y7Nxhxhxhxhxhxguu3o6pkhchxiHFxO9Fxty6OiHGHGHGHEpjswqWRM9cYcYhxLlGgGurl/nGIcYcXGD+k97dbCHGIcXGIcYcUA5vC1k/3L/cXGHGHGIcXGIcTIuk7HhbHGIcv9xI49mGtgJnocXH/cohxiDS297NZCIcXH/cv85HCK6491xhxhxgs0AUaM/+uhxcf9y/y6AgEr59/v/cv9y/3L/J1qDKixXzYcXGHGIcTDAo7NPXHGHGHGHErMbAaHeT+hxhxiHFxiHE3YR2yruJxcYhxcYM2hctqejcYhxcYhxhxLCPiGh7B3nGHGHGHEg5OIa0rHecYhy/3E32Y60NnGIcXGIcXGIcYcXH/cv9y/3L/cTJUcbC7jocXGHGIcTsdVLniq4cYcYcTNNVLDCq3FxiHFx/yJ/jhpKBx5xhxiHEmnh0a5x4ucYhxcYcYhxcSu/4holAd6HFxiHGHFx/zqJFbx26v9xcYcYOOMIvhz3cYcYcYOm9UupCrhxcYhxND+4s9BHhxiHL/cTL0nrkbYYcYcYcYg0O6u21FSIcYhy/3L/cXGHGCf0rhrhtR5xcf9y/3FxIHCEKpr3vYcYcXH/cXE7vBW5Q+pxhxiHEn/q4a4RUecYcYcYMP2euxJhhxhxhxOipfseWghxhxhxNP9HsRC4cXGHGIcXEwY2SzrJtxhxhxgihX8aSagOhxcYhxO2r6vZUFcYhy/3I8dru8iUSHGHGHFx/3L/cv9y/3Fxgg0vsq9NBN/3L/cv9y/3FxhxhxI5BTOgn6zIcYhxcYIy/OGi8DHnGHFxiHGHGHGHGHGHGHGHGIcXGHGIcXGIKiYgGi6d/nGHGHGIP5MYuGznhxhxcf9yiHGHGHE+JBi42+dxiHFxiHFxMlhksbebcYcXH/cv9yiHGHGIcv87JRi82udxiHFxgoh+AaSIH+cYhxcYKNnTGmNiznGHGHGHE81SW4KtpxiHFxiDUxjLXec4cYcYcYMxpksfWbhxcYhxcYhxNe2jvxJc/3KIcYcYcYcYcYcS1rzkqMQxtxiHFxiHFxiHGHFxiDUI2LIIJ3GHGHGHGD7LGLg053Fx/3KIcXGIcYcXH/coPBbluekahxhxhxiDNmMrCpzXGIcXGIcT7sZLYTm3GIcYcXGEncvII0cYcYcYcYMXeZtphmcXGHGIcXGHGIP8UOvDrxhxhxcf9y/yL3sRrBhO6IcXGINI8Ys4DnhxhxhxhxO8gOvzfxcYcYhxJUJoGtzZfv9y/3FxhxIrZpKqaZbXGIcv9xJkszGoxMznGIcYcYcUdtvLkkiHGHGHGHEkB+ka4JFuhxcf9yiHE6EXS57otyiHGHGCTMTEoXOzv/cXGIcSm0ORqVvG5x/3KIcYcYcYcYcYcYcYcYhy/3FxgnBqc68aWMcYcYcYcYKa1DGlYrznGIcXGIJZ0EGqcvvocYcYcTitHrJi4XGHGIcv9xNXBttZ+ScYcYhxcTeL6L90F3Fx/3KIcXGIcS8tBxoeL45xhxhxg1qfK+Vg1xhxiHL/cTiD9b58Cv9xcYcYhy/3FxhxiHFxiHL/IwEAKkH//YcYcXH/LLr1KvVQrXGIcv9xcYIjpWGu1anocXGIcXE+XDK0o81xiHFxg/nXGzYo6HFxiHE5rXG5Uo5x/3KIcT2MMrZzzf9yiHFxg5+22wFJJyiHGHGHEvkaUaB+WucYcYcXH/cv9y/3L/cv9y/3L/cXGDKhO7duxIhy/3FxLCshGg5N7nGHGIcXGDxtMraSzXFxhxiHIxt3e0WIiHFxhxg7zPK5Mw3/cXGIcS3yLRpx3S5xcYhxcTszPr/MwXGIcXGIKLCyGmX03ocYcXGIcTDpOLcmx4hxcf9yiHFxiCvQNxpj/I5xiHGHFxiHGHFxNpq5sXVGhxcYhxg73jK4Ic2HFx/3KIO8v4vDQHcXGIcYcXE52rywNUOHGHFxg2bHqyo4VxiHGHFxiHE6XzK4oM1xcYhxhxMX16t5KFcYhxcYg/jzK0cM2HFxiHFxg1b7O+kExxcYhxcYLr06GlUsXocYhxcYgk4g0qw98thxhxiHEjY0EaqsvuhxiHL/MuNOuSyxhy/3L/cv9y/3L/cv9y/3L/cohxNKGEsG57hxhxhxhxcTy0S7xLtIcYcXH/NLCBv09+hxcYhxhxhxcYhxhxcYLfOSKrHG3XGHGIcXGHGIcXGD+1SLdKt3FxhxhxhxiHI+Wo27pXJxhxhxgj7YAakif+cXH/cogh3Z8aVCYOcXGIcXEn5rE6s5TshxhxcYgywkKwTb1yiHFx/yz8lhpRNp6HFxhxgox1EaVIruhxhxhxhxhxhxhxhxIsnrGiVhTohxcYhxcS3mKBpCnX6HGHGHGHGDyCgbZ9fnFx/3KIcYcXH/cohxhxPI5IunG3cXGIcXGHGIcXGIck1RzErjhxiHFxhxhxhxiHL/cv9y/3EjIEEqX/vtiHFxiHIkc2EaicnuhxhxhxRZHM1uP/cohxg5ZgO7mfyIcYcXGIcXH/cogtZTgaWqx+hxhxhxOSVCudq9cYcYcXH/Kbg4GpV8fnGHGHGDCuBrVh+XGHGHGHGHFx/3KIcYcYcXGIcTgI77QIEIcYcYhxNYVYsoqnhxhxhxhxhxcf9yMzAstd/TcXGIcXGHEuLhIqrh7diHFxiDSll7NqaIhy/3Fxg5kRa8bulxcf9yiHGDBml7apaHFxiHFxg0GQO/5vyHL/cXGHGHGHGHGIcv8geLYqynSdhxhxhxgxAT+7D8CIcXGHEsI6A6b8X8iHGHGHGHFxiHGHFxiHFxiHFxNLJVsF2qcYcYcYcYK5mEGkdnvnGIcv9xcYLm5FGhobrnFxiHFxiHFxPWsDtpT8hxiHL/LYgDGhh/znFxhxiD5m6bqZFnGHGHFx/3KIcYcXH/NAaBv/l+cYhxcYhxcYcSSRPBoI7D6IcXGHGHGHGIcv9y/3KIcSqJlCoJZr2IcXGIcXGIKrXTGkWiznKIcXGIcXGHGIOSSUu9trcv9y/3L/cjDw07MfLIcXGIcTdbFr6k6XGIcv9xcTd5KbCW1ocYcXGD5v1riQKYcYcYhyNzwWvsPpiHGHFxgvJDYqzrydhxhxhxhxhxhxhxhxPmwpuZPWhxcYcYcYcYKKh4GpZ4fnL/cv9y/3I9MQ29zvL/cXGHGHGHE0q0K+VL1xhxhxcSNSEBqL3v5xhxhxgsr3gaZgh+hxhxcYhxcYgv6eMaAmHOhxcYhxcTMBJrIP2YcYcYcTZ8Qr2DvYhxcYhxcYhxcYg8u82/RDJxiHFxiDybur1kRYcXH/coMOxCsiO9cXGIcXGIcjzm5rkZGXH/cohxg9rs29UTJy/3KIcYcYcXGIcXGIcXGHGDY2077JLIcXH/cohxhxPtqUtiVrcYhxcYcYcYcYcYcYMi0NueLy/3Fxhxhxg1q/mzZAaHFxhxg9OYG2xn7/cv9yiHGCyG/RqokC6IcXGHGHExj6e1gFhxiHFxiHFxLYtGGjhLnocYhyiCg1chpdqN5yiHGHGHE/dya2iNlxiHL/J5ggGmd9/ohy/3L/PiNlt9yacXGIcXEzeCayl9mHGHGHGHGHFxiHEhj4Ua+AeuhxiHL/cTePQrxwvXH/cohxhxcYN3RlvouahxhxhxhxhxcYIk4XGvwejohxcYcTv/5roAGXFxiHGHFxhxKxEwGg/s/nFxhxiDhWt7+pSIcXGIcXEiT1Ya7Aqehxhxhxg/DXi58of/cXGHGHGHGHEjbt8q6xINcYcYcYcYcXH/coPyxcutOjcYcXGIcUzFzGOjhxiHL/cXEwGe269hJxhxhxhxJmkUGopuvnFxiHFxhxg7s6S6TFv/cohxhxcYhxcYcYP/uBtAR+/3L/cv9yiHGHFxiHL/cXGHGE0GzF+ThxhxhxPmSktptbcYhy/3JHFsyuk3H/cohxNrSkvktbcYhy/3L/cv9yiHGHFxiHFxMpbatnklhxcYhxcYMNE2tj7JiHGHFxiHEoKgEaTl/ucv9xcYcYcYcXH/cohxcYhxcYcYNBNSv+ythxhxhxcYhxcYhy/3FxhxhxhxhxcYP9n2tiYJcv9y/3KIcTNQ47G/HIhxcYcYcYcYcYcXGIcS4pQBrta/5xiHFxhxhxhxhxM/HHsx44cYcYcYcYcXGIcYcXGHGIcXGHGHGHFx/3KIcXGIcXGHGHGC7jRSrCy61xcYhy/3Fxg4ffa+ggmHL/cXGHGIcv9yM+32siIJcYcYcYJ2FQGmrq/v9yiHGHE4s1m/TKZxcYhxg9GDa458ly/3KIcYcXGIcXGD0lUrXarXKIcYcYcUYXzL6DcXGHGHGHGDpOiL2xd3GHGHGHGDkSdbztiocXGHGHGHGHGHFxiHFxiHFxhxhxhxhxhxcYhxcYhy/3FxhxhxhxcYg8Buq9+RWHFxiHFxOfVSuQqtcYcYcXH/cohxcYhxcYcYcYcTDpx7YmOHGHGHGHGHFx/3KIcXGHGIcv9y/3L/cohxcf9yhxg+2se4JThxcYhxcYhy/3L/cv9yiHGHFxhxiHFxhxhxhxcYhxhxcYcYhy/3Fxcf9yiHGHEpv+EaVQHu/3L/cv9yiDR247CZHIcv9y/3L/cohxhxS7fMZINy/3FxhxPI3HunI4cYhy/3FxM5+Bv2B+hxcYhxcTEFTbgLsnL/cXFx/3IjhWAaiKn+cXGHGHE+j6S2cFuHFxhxiHFxhxhxhxcf8813W5KIpy/3L/cohxhxcYhxcYcYcYOzC0uc9LcXGIcv9xO2C0uZ9LcXGIcXE8eOO3hxxxhxcYhxcYhy/3Fxhxcf9yiHE3eFK8h62HGHGHGHFx/zL447MXHIcYcYcSzioSqy1e1y/3L/cohxhxcYhy/3FxhxNxK0ve1LcYhxcYcYMsCRsU9uiHGHFxhHaMy5c4hyiHGHGHFxhxiHL/cXFx/3KIcYO8K0uT1Lcv9yiHE2e3W/hIqHGHFx/3IymVKwdq2HL/cXGHFx/3KIcXGIcXGHGHGHGHFx/3KHGIOb6YvkFncXGHGHEwPa+80lCIcXGIcXE1CvqzBgWHL/cohxhxcYhxcTITI7H83IcYcXGIcT1L+ry0BYhy/3FxR9jMsnOIcXGIcXGHGHGHGHGHE+jPq6cwVxcYhxcSDE3RpVsi5xhxiHFxhxhxcYhxcYhxcYcYcYcYKlzpGpsxbnGIcXGHE+spy7TWNxhxcYcT3iF7gd6HGHL/cXGHGHGHGHFxiHFxhxRUnM22P/cohxhxcTAJOrgHxYhy/3FxMPILuR30/3KIcYcXGHGHGHGHEw0pGyPW5xiHFxhxPXtGuIS5cYcYcYcYcYcXE5VRe8quhxhxcYhy/3FxhxhxhxcYhxcYcYcYcYcYcYcTm/y7BQNHGHGHGHGHGHFxgxV/66uAFxcf9yiDFjkbKsbocYcYcYMpDzsn8Mhy/3L/cjT2I78J3IcYcYcYcYcT9khbWbenL/cohxg8bVK3kq1xhxhxhxhxcYcYhy/3L/cohxhxcYcYcYcYcYcYcXGHGIcv9y/3KIcYcv9xcYcYM7HzsV4MhxcYcYcYcYcYcXGHGIcXGHFx/3KIcXGHGIcv9yiHGHFxiDQVPrf6wXGHFxiHL/cXGHGHFx/3I+kvO1bQxxhxhxcYhxcYcYcYcYcYcXGIcXGHGHE+kVa3bqlxhxhxcf9yJOO3GsLEjnFxhxcf81SSO/ttxxiHKIKuNhGjLJ7nGHGHFxiHFxhxhxhxhxcYhxcYcYcYcYRHrM6FNxhxiHL/cv9yg5aEq/l7WHFxhxhxgwFZGy+m5xcYcYg3xPO9OwxxcYhxcYcTolkbjabnGIcXGHGHGDffUrwgrXGIcv9xcYcXGIcYcXGHGHGHGHFxiCCwoBrV9f6HFxiHI6dZG3im5xcYhxcYhxcYcYcXGIcXGIcjhmVr2ZqYcYhy/3KCTAmBrk9n6HGHGHFxiHFxhxhxhxhxcYOqyFu1N6hxcYhy/3E5DN+zBCBxiHL/cohxhxcYcYhyiHGHFxiHFxhxNshWvzephy/3KIcYcXGIcv9y/3KIcYcXGHGHGHGHE63+e9IBiIcYcv9IO8ysQ3GHFxiHEsL/oafgBecXGHGIcohxLXkHGjlvjnL/cohxNb1OtlKxcf9yiHFxiHL/cv9yiDb9I74C3IcYcXGIcXGIcXGHFxOv64vAFHcXGIcv9xPXXEt4o7cXGHGHGHGHFxhxiHFxcf9yiHFxND1WsdKphxcYcYcYT6vMNUNxiHFxhxhxhxhxcYcYhy/3KIcYcTp/H7GQ4HFxiHL/NwvzvfQMcXGHGHGHGHGHEq+gMq8V/NcYhxcYcXH/cohxcYcYcYcYcXGIcXGHGHGHFxiHFxhxPjBmt8+ZcYcYcYIH3XKtoijYcYcXGIcXGHGHGHGHFxiHFxhxhxcf9yhxiCSCXho52h6IcXGHGHGHFxiHFxhxhxhxhxQGzMGjNy/3Fxcf9yiHFxhxhxhxhxcYhyN7EzvE7MiHFxhxP7rEtUU7hxcYcYNXv7tZQEhxhxhxhxcYhxcYcYcYcSikwCoHs/2IcXGHGDAombjnZnGIcXGHGHGHGHFxKxVmGl+pnocXGHGHGHGHGHFxhxhxhxhxhxcYcYcYNrmRvEZucXGHGHGHGHFxiHFxg1JDex68hxhxhxcYQPzMETNy/3KIcYcv9xcYcXH/cohxcYIlLUGuvSvohxcYcXH/cohxcYcYNDpqtdWViHFxhxMmdisKidcXGHGHGHGHFxiD9ZZremmYcXGHFxiD2XYrdonf9yiHGHFxhxhxhxcYhxcTDclbUzaocYcYcYPFpmuqWZcYhxcYcYcYcYcXE30tiwPSeHGHFxiHFxhxOFF+s76Bhxhxcf9yQ33M6CNxhxhxhxcYcYcTbhqbIuVohxcYcYcYcXElkskqiNNtcYcYcXGDAJYrMHnYcYcXGDZ0BL6L+4cXGHGIcog2pAS+W/txhxhxcTGLkbGEbocYcXGIM0N6tsyFhxhxcYcTjy1L0NK/9xcYcYcT1FBLe6+4cXH/cocYhyiDqXM7pozIhyiHEyWwi0tPdy/3FxhxcYg+va29QlKHFxhxhxhxcYgzbje0ociHGHGHFxhxiHL/coNld6sriFcYcXGIPE83u7DIiHL/cv9yiHFxhxhxhxcYhxcYcYcXGIPwK9vP1ChxcYcYcXE7UY6wvnGIcv9xcXH/cjgLYrr0nXGHGHFxiHL/cj8Lerj0hXL/cXGHFxiHFxLwEgGt/t/ocYcXGIcv9y/3KIcXGHGDGoBLNn+3GHGHGHFOjsxHE4cYcYcXGII3uuGkpFHocXH/cocYhyiHGHFxK9PBGiPD7ocYcv9xcYcXGIcXGIP7jUtkcrcYcYcYcXE+GgS15ftxcYcYcYcYcXGHE1GKW/51pxcYcXH/cocYSO7MoROHGHFxg3zGK8M51xiHFxhxhxcYhxcYcT/HdrY4iXGHFxhxg9CwS39PuHL/cv9yiHFxg8WaW5plqHL/cohxcYcTSppbFmWocYcXGINOmlsiZaiHL/cogijyAaqA3+cv9yiHFxiDJYGLW353FxiHFxP4aKuXl1cYcYhyPYwEtnP7cYcXGIcXGHGHGHFxhxhxhxhxcTCoubdnRnGHFxhxhxhxhxcYhy/3L/OV5iu6GdhxhxcYhxcYcYcYcXGHGHGHGHFxiHL/R4/MtwNxhy/3FxhxcYhxLLL5GnXQbocXGHFx/3KIPalvv1aQcYcXGIcv9y/3KIcXGHGHGHFxgsOVgabWp+cYhxcYNT7ostEXcXGHGHGHGHFxNZ6Ks3F1cYhy/3KIcYcv9xNs8zvTDMcv9y/3KIcXGIcoPO9bvBCkcohxhxcYcYcXGIcXEwEQ25/vJy/3KIcXGHGHGHFxhxiHKIN0Chu79ecv9yiHE7cHK3j41yiHFxhxhxhxcYhy/3L/cohxcYcYcXGIcXGHE9cKG1j16HL/cXFxO3QNvovycXGIcv9yiHFxhxhxhxhxcYcYcXH/cocYcYcYcXGHGHGHGHFxhxhxhxcYcYhyiHFxiHL/cjFCFLPN6/9yiHFxhxPmc8u5jDcYcYcXGHGHGHFxhxiHKIcXGIcv9yiHFxhxhxhxcYhxcXH/cogy9vi1GQdyiHFxhxhxcYhxcYcYcXE4cxS8jOuIcXGHGDwicrfdjXGHGHFxgwA0O0DbyIcXGHEzUnKwvY2HGHGHFxg4pbW9WkpxhxhxcYPaGhtl5e/3KIcXGHGHFxiHFxg8F4a56HlyiHFxhxhxcTWzQ75MvHGIcXGHGEXw3NDycYcYcYcXGIcXFx/3KIcXGHGHFxiHL/cv80NuSx2RtxcYhxcTExHbne4ocXGIcXGHFxiHFxMVIduL3icohxcYcYcYcXGIPJNyt2yNcXGHGHEiKiEavl3uhxcYhy/3FxcYhxcYcYcXGIcXGHGHFxhxhxhxhxcYcYcYcXGDyQ2bxvJnGIcv9yiHFxiHKD+1Q7RKvHFx/3KHGIcohxhy/3FxcYhxcYcYcYcTvWTL8ps4cYcYcXGIcXFx/3KIJGCYGur2fnFxhxcYhxOFOhuqxecXGHGIcohxcYcYcYPS++vtBBcXFxiHFxhxhxhxcYcYcYcXGIcv9yiHFxhxhxhxcYhy/3KIcXGHEwhtm4iSaHGHGHFxhxhxcYhxcYcYcXGHGIcohxcYcYcYcXGHGHGHGHIxAJazAHly/3KIcXGDhOtb2xSnGHFxhxhxhxcYhHEty+0nGHFxhxhxcYhxO1ZyuKmNhxcYcYcTIMqrYEVXFxiHL/cohxcYcYcXGINfyqtBNVcYcYcYcjxbn7+kYHGIcv9yQlLc+tJxiHKIcXGIcv9yiHFxhxhxcYhy/3L/RmLc2dKIcv9yiDuqCb1V9ocXGHGHFxiHFxhxcf9yhxhxhxcYhy/3KIcXE2tmewWZiHFxiHL/cohxcYcYcXGIcv9yPSWhtNpecv9y/3KIcv9xcXGIcXGHGHFxiHFxcf9yhxiHKIcXE/KGe315hxiHFxhxhxcYhxcYcXGIcv9y/3KIcv9y/3KIcXGHGHFxhxgzdpazmWlxiHFxcS4gFxo+/o6IcXGHGHGHFxhxhxNSXet+oh/3KIcXGHGHFxiHFxcf87BqG4+V6HKIcXGHGHGHFxiHKIcYcv9yOqiWu1dpcYcYcYcYcXGDMfXLfwo4cXGIcohxcYhy/3KIcv9xcXGIcXGHGHFxhxhxhxg6TWe8sphyiHFxhxhxhxcYcYOMfpsEgWcXGIcXGHGHFMU9xqwocYcXGDjgJLwf24cv9yiHFxhxhxcYNFJIs723cYhy/3KIcXGHGHGHFxhxhxcYhxPByWuuNphxcYhyiHFxhxhxhxcUGT3AfCcYcXGHGHGHFxhxhxhxcYhyiHGHL/cv9yiHFxhxcYhxcYcYcXGDt9lruCaYcYcv9xcXGIcXGHGHFxhxhxhxcYhy/3KIcXGHFx/3KHGHGD6axbdlOnFxhxcYhxMotysYSNcYhyiHGHFxhxcYhxcYcYcXGHGHGHFxiDHLcrJEjXFxhxcf9yhxhxhxcTrnobgYXocXGIcohxhy/3L/cohxcYPUTKvLs1cYhxcYcTNo9LKnC4hxcYcXGIcXFx/3KDdccryjjYcXGHGHGHFxhxhxPs0ZuTLmcYcv9xcXEhu1saJkpOcXGIcohxPvfKuwg1hxhxhxcYcYcXGIcXFx/3KDDIobJHXnGHFxhxcTI9crDSjXGHFxiHI2TXK9so3/cv9yiHL/cv9yiHL/cv9yNmYkvZnbcXGHGHGHL/JAaVGtCmrocYcXGHE7kim9bdb/cohxcT8nJLTY23L/cohxOCZ8sumDhxcYcYcXGIcv9yiHFxhxg3Z3yzqINxhxcYhxcYcXGIcjdrd7+UiIhy/3KDMC1bIOKnGHFxiHFxMXMuupzRhxhxcYhyiHFxhxhxhxcYcYcXGD8VLrzq0XGHGHGHFxhxhxcYhy/3KIcXGDNPcrDAjXGHGHFxhxg709W7LCqHGHGHFxiDUk1bHrKocXGHGHGHFxhxhxcYcYcYcXGIcohxcYcYcYcXGHGHFxREXc66L/cohy/3FxcT/037wLIHFxhxhxcYcYcXGIcXFxiHFxhxhxcYcYcYcXGHEsI4YaTseecXGHGHEu2lcaM1qOcXGIcXFx/3KHGHGHGHI6KFi816eHL/cohxcYcYMwOHtA14hxcYhyNWuhvJRecXGHFxiHFxhxcYcYcYcYcXGHFxiHFxhxcYML8pt1DWcXGHFxiHE9cYK2jn1xhxhxcTAJ1bUHKocXGIcohxhy/3L/cocYcTSDBbGM+ohxcYcXGIcXFxiHFxhxhxcYcYNPMFsRz6cYcYcYcXGD0YU7fnrIcYcXGIMYC2tY9JcXGHGHFxhxhxhxcYcYcYcv9xcXGIcXEzmFOwd6xxcf9yhxhxhxcYcYcYcXE8Dli78aeHGHGHL/cXFxiHFxhxcYhxcXGIcXGHGHFxhxg44oK7HX1xcYhxcYcXGDEDgrINfXGHGHGHFxhxhxhxQWbcGpKHFxhxhxhxcTDcobIzXnGIcog93KG1I15yiHFxhxhxOxGcv+5jhxcYhyg1kDS/b8txhxhxhxP7A0tU/LcYcYcXGDyktrpbSXGHGHGHE8PaG2wl5xcYcYcS/zphohxZ6HFxiHL/cohy/3KIcXGHGHFxg9wTS3PstxhxcYcYcYcXGHGHFxhxhxhxcYcYcXGIcohxcYcYcYcXGHFxiHFxhxcYcYcYcXGHGHGD+rU7VUrHGHGHFxiHFxcYhxcYcXGIcv9yiHL/ORLLsf00cYcYcXGIcohxcYcYcXGIcohxcYcYcXGIcjqDNLl8y3FxiHKIcXGHGHFxiHKIcXGHGHFxiD77nL0EY4cYcXGHGHGHFxhxhxcYcYcYcv9xcXE4A+W8/BpyiHGHL/cohxcYcYcTu0NLlLy4cv9yiHL/cohxcYcXGIcXGHEy3qGwMV5xhxcYcYcTI1NLLay3GHGHFxhxhxhy/3FxcYhxPxnLuuY0cXGHFxiHL/cohxcYcXGIcXFxiHFxhxN+L6si0FhxhxcYNO0FsSL6hxcYcYcXGIcohxcYcYcSTCABqE3/5xhxcYcYcXGHGHGHL/cXFxiDlngruYfYcYcYcXGHGHFxhxhxhxcYcYcXGHGHFxiHL/cocYcYcYcXGHFxhxg0pzSxaMuIcXGHGHL/cXGHFxhxhxhy/3FxcYhxcYcXGHEuWXgaS2h+hxcYcYcUsY3H5yhxcYhy/3KHGHGHGHL/cjIq+rblBYcohxcYcYcXGHGHGDDSKrk91XH/cocYcYcXGHGHFxhxhxhxcYP4k0tXbLcXGHGHGHL/cXFxiHFxcf9yhxhxhyP3uXt4RohxhxhxcYcXGIcXGHFxhxhxhxcYcYcXGHGHFxhxhxhxcYcYIZrgGsdR/nFxiHKDGkxrVrOYcXGHGHGHFxhxhxcYcYcXGHEx+YKxFn1xcXGIcv9yiDOcP7lzwHFxiHKIcXGHGHFxhxhxhy/3KIcXGHGHFxhxhxcYcYcYcXGHFxiHL/cohy/3KIcXGDuagrllff9yiHL/cohxcYcXGHE7o2O4XJxxhxcYcYcXGDzagrclfXGHGHFxhxgz82OxHJyHL/cv9yhxhxhxcYcTobgrjkfXKIcXGHGHFxhxhxcYcYcXGHGDxLgre0fXFxiHFxcYhxcYcXGHGHGHFxgzUrG/rU5xcXGIcXGHFxhxhxPI4qvHHVcYcXGHGHExGsa19TlxiHFxhxcYcYcYcXGHFxiHFxcYhxcXH/cocYcXE7zjS5McuHGHFxhxhxhy/3KIcXGHGHL/cXFxiHL/Ij3wGr0g/nKIcv9yiHFxhxcYcYcYPa80uFDLhxhxcYcYNbyCvkN9cYcXGHFxiHL/cohy/3KIcv9yiHFxhxcYhyiDUuT7fhsHFxhxhxhxcYcYcT1qFbiV6ocXGIcohxOzBfsd+ghxcYcXGHGHGHFxhxhy/3FxcYhxcXH/cjRbFbC06nGHFxhxcYhy/3KHGHGHFxiHKIcjutWbtSpnKHGHGHFxhxhxcYcYcTqmzLBpM3GHGHFxhxhxcYcYPfqnugVYhxcYcXGIcohxcYcYcXE3xYi/OndyiHFxhxcYNV0VsLLqhy/3FxcYhxcXGIcXFx/z+Mp7hzWHFxhxcYcYcYcXGHGHFxhxhxcYcYcXGHGHFxiHKIcXGHFxhxhxgz1LGwO06HL/cXFxiHFxcYhxcXGINriIsVd3cohxcYcXGIcohxcYcYcTUqY7/VnIcYcXGHGHFxhxhxcYcYcYcXGHFxhxhxOHpjvIWciHKIcXGHGHFxg2qmO+VZyHFxhxhxcYcYIogDKol/zXGHGHFxhxNKf7tWgEcXGHGHGHE13IiyM3dxcYhy/3KHGHGHFxgyy2OyRJyHFxhxhxcYcYcXGHGHGHL/cjYCJb792nGHGHL/ckgL3J9CcYcYcv9yPkdEtbi7cXGHFxiHL/cocYcYcXGHGHFxOV+IvqB3hxcYcYcThWsbqpTnFxhxhxcTWxK7Re1IcYcXGIcohxcYcXGIcohxcYcXGIcohxcYcTBNY7TCnIcYcYcXGHFxiHL/cocYcYcXGHGHFxhxcYg/6Eq6F7VxhxhxcYPs1jtjKchxcYcYcXGHGHFxhxhxcYcYcXGHGHGHL/coMxexsPhOiHFxcYhxcYcXGHGHFxhxhxcYcYcXGIcohy/3JAq9wWQnGHFxhxhxM6SYtWtn/3KIcXGHFxhxhxNppEvmW7cYcYcv9yiHFxhxcYcTraRLolu3GHGHGHIzC0SxBbuIcXGHFxhxhxcYcYcXGHGHFxhxhxhy/3KIcjM/1rLQKXFxiHFxcYhxcXGILG8hGioN7ocXGHGHFxhxRgzczzKHGHL/cXFxiHKIcXGHGHFxhxcYhyiHFxShzcfjJxcYcXGHGHGHFxhxMzHmst4ZcocYcXGD5YsbSnTnFxcf9yhxhxcYcYcXGHGHGHL/cohBTNwsMohy/3KIcv9yiHL/cjW+t7FRSHGHFxiHL/cocYcYcXGHFxOE0MscLzcXH/cocYcXGHGHFxiHKIcjXosbwXTnL/cohy/3KIcv9yhxhxhxcYcYcXGHFxNF2YsrJncohxcYcXGHGHFxiHKIcv9yiHFxcYhPnNxGMohxcXGIcv8584+0HHCHL/cohxcYcXGEm83JQycYcYcXGHGHFxNxbmv+kZhxhxcYcXGIcohxcYcXGHGHGHFxcf9yhxhxS9zccjKHFxhxhxOGBUvJ+rcXGIcv9yhxhxhy/3L/cocYcXGHGHGHL/cohyMdTHtTs4hxcYcYcXGHFxRg3cvyJxhxcXH/cocYcXGHGHFxhxhxcYcYcXGHFxiHL/cocYcYcXFx/3KHE6sVS6TqtxhxhxcYcYcXE4iea+dhmHGHFxg6nAa8Y/mHFxhxhxcYcYcSyMYBoYOf5xiHFxcYhxcXGIcv9yhxN3VzvIqMcXGHGHFxhxhxcYcYcXGExt3GkicYcYcXGHFxhxhxhxcXGIcXGHFxhxhxcYcXGIcv9yhxhxhy/3KIcXGHFxhxhxcYcYcv9xcXGIOPeosBhXcYcYcXEsHC8avz0OhxhxcYcXGHGHFxhxhxcYcTGiNbRtyocXGHGE7N3EMihyiHL/coRN3c4iKHFxhxhxcYcXGHGHFxhxhxcYcYcXGHGHFxhxcYcYcU3t3EEicohy/3KIcohxcYcYcjH7sbAUTnFxhxcYcYcXGHGHFxRA7c7xKHGHGHFxcTVg9rGvCYhyiHFxhxcYhyiHL/cohy/3KHGHGHFxhxcYcYcXE49DW8C8pxcYcYcv9yiHFxhxcYcYcXGHFxiHL/cocYcXGHGHE8vqi7QVdxcYcYcYcjFJc7HGjHKHGHGHFxhxcYcYcXGHGHFxhxhDbtz5EnFxhxhxcYMRhUs/ercXGHGHFxhxN7Y1vknKhxcYcYcv9y/3KHGDENsbIDTocXGHGHFxhxcYcYcYcv9yiHL/cocYNi2xvdJOhxcYcYcXGHGHFxhxcYg1inO/dYxxcYcYcXGHFxiHKIcXGDTWFrI56XGIcohxcYcXGHGHFxhxcYhyiHFxhxcYOaKZv11mcYcXGHGHFxhxcTpbc7mkjHFxiHFxcYhxcXGHGHGHL/cohy/3KIcohxcYcXGHGHFxhxhxcYcXGIcohyPetztRSMcocYcYcXFxiHFxcYhxcXGHE4aPa+lwlxiHKIcXGHFxhxhxcYcYcXEshioaeJ1ecXGHGHFxhxhxcYcYcXGHFxhxhxcYcYcXGHFxhxhxhy/3KHGHGHFxhxcYcYcXGHGHFxgzexaylOlyhxhxhxQm/cCgJxhxhxcYcYcv9y/3KHGHFxg3erixlUeHGHFxhxhxcTn79r0ECXGIcohxcYcXGHFxiHKIcTAvsbPgTocYcXGHFxhxg+nTW3YspxhxcYcXGHGHFxhxcYhyiDheVL2hq3GIcohxcXGIcXFHv9ykAnKIcXGHFxOr3XvEIocXGHGHFxhxcYcYcXGHGHFxhxPB9UuOCrcXGIcv9yP972tyEJhxhy/3KIcUfv3LEChy/3KHGHFxhxhxcYcXGIcohxcXGIcohxcYcXGHGHFxhxcYhyiHL/cocYcYcXGHFxhxcYPIAHun/4cYcXGHFxhxhxK3PlGmnBrocYcXGHFxhxhxcYcXGIcohxcXGIcohxcYcXGHGHFFQOzb8XGHGHFxhxhxcYcXGDbhRb8eunGHFxhxhxcYcYcv9yiHFxcYhy/3KHGHFxhxhxcYcXGHGHFxhxhy/3L/cocYcXGHFxhxhxcYcYcXFPcOw48YhyiHKIcXGHFxhxhxcYcYcXFxiHFxcYhyiHFxhxcYcXGDtZLbC20ocYcXGHFxhxNLKDv018cXFxiHFxcYhy/3KDAbLbr00nFxcYcYcXGHGHFxhxcYcYcXGHGHL/cohy/3KHGHGHFxcYhy/3KHGDeDg718fHGHFxhxhxcYcYcv9yiHFxcYNOHBvh4+cXFxiHFxcYcYcXGHGHFxhxcYcYcXGHEwJWS06ptxcYhyiD1WRbmpuocYcXGHGHFxcf9yhxhy/3FxcYcYcXGHGHL/cohxcXGIcohxPVLBta0+cXFxhxhxcYcYcXGHFxKviRGjF27nFxiHKIcXFxiHL/cocYcXGHGHL/cohxcXGIcjQ4RbHXuv9yhxhxcYcYcv9yiHFxcUxh7GnhiHFxcYhyMdWDsjp8cYcXGIcohy/3KDmKJr112YcYcv9yiHKIcXGHFxhxcYhyiHL/OolFu3a6cohyiHFxcYhxcXGHGDtDwbi8PocXGHFxhxhy/3I9BaK2+l2Icv9yhxhxcYcXGHGHFxhxhxcYcXGHE3g8G8fD6IcXFxiHKIcXFxiHL/cjieB75h+IcXGHGHFxhxcYcTJpZLKmm3Fxhxhxhy/3KHGHGHFxcYhyiHFxhxcTfLRb40uocYcXFxiHFxcYcYcYcohxcYcXGHGHFxhxcYcYcXGHFxhxhxcYcXGDZog76XfIcv9yiHKIcXGHFxhxcYhyiHKIcXGHFxhxhy/3KIcXFxhxhxhyiHFxhxOraiuUldcYcXGHGHFxhxcYcYcXGHFxhxhxcYcXGHGHFxhxcYMLTBs1s+hxhy/3KHGHGHFxcYhGYuzJ0XFxhxcYcXGHGHFxhxhy/3KIcjfkwbsbPocXGHFxg1a7m0pEaIcXGHFxhxcYcYcXGHGHFxcYhy/3KHGHFxhxcYhyPXf3uYgIcXGHGHFxhxcYcYcXGHGHFxcTsQVbnvqnFxhxcYcYcXGHFxhxhxcYcXEwFhe1+ehyhxhxhy/3KHGHFxhxhxcYcXGHE4AVW9/qqHFxhxcYcXGIcoNCcXsujocYcXFxiHL/cocYcXE4mve+ZQhxcXGIcohxcYcv9xcXGHGHFxcf9yhxcYhyhMA+xvwXGHGHGHI1qBewZ+hy/3KIcohxcYcXGHFxhxhxcTFJF7XG6HGHGHFxhxcYcYcXFxiHFxcYcYcXGHGHFxcYhy/3KHGHFxhxcYcYcXGHFxhxhxcXH/cocXGHGHGHKIcXGHFxhxcYcYcXGDXGwb45PocXGHFxhxhxcYcXGHFxiHKIcohxcYcv9xcXGHGHFxhxcYcYcv9yiHFxcYcYcXGHGHFxcYhyiHFxhy/3KIcXFxiHI88XS4DouHFxhxcYhyhxg41l2zOaJxhxcYhyhxhxhy/3KHGHGHL/cocYcXGHE4pei/Whdy/3L/cocXGIcohyPRN0t+yLhxcYcYcXGHFxhxhxOis2vNTJhxcYcXFJ4+yBwXFxhxcYP6N0tlyLhxcYcYcXGHFxhxhxTfPsUMFxhxhy/3KIcohxcXGIcogxMJOz32xxcYcYcTRkdLCri3FxcYcYcYcohxcYcXGHFxg4tHS9S4uHFxhxhxcYcYcv9yhxg/wJO1P2xxhxcYcXGHGHFxhxcYcYcXGHFxhxcYcYcXGHFxhxhxcYcXGHFxhxhxcYcXGHGHFxMHGTtJ5shxhxcYcXGEVk7NmxcXGIcv9yhxhxcYcXGHFxiHKHGHGHFxcYhyg/ZnS1mYtxcYcXGHGHFxhxcYcXGIcocYcYcv9yhxhxcYcYcv9yhxhxhMlOx2sYcYcXGHFxhxhxcYcXGHGHL/cohyiHFxcYcYcXGHGHEzl3SxeIty/3KHGHFxhxcYcYcXGHFxhxcYcYcXGHFxhxhxcXGIcohxcXGIcohyM7nBv0Y+hy/3L/cocXGHGHFxhxhyiHFxhxcTF3J7WY2HGHGHFxcYhyiHFxcYcYcXGHFxhxOA+iu/BdcYcXGIcocYcXGHGHFxcYhyiHFxcYcYcXGHGHKDZfor2gXXGHFxhxhxcYcXGHGHL/cocYcYcohxcYcXE4w6uxTFRxcYcYcXGHGHL/cocYcXGHGHL/Ne+ivxBdcYcYcXFxiHKIcv9yhxhxcYOtWrsDpUhxcYcXGHFxhxNCyMtuNzcYcYcv9yhxhxcYcXGHGHFxhxcYcXGHGHFxhxcYcXGHGHFxcYhxcXGHGHFxcYhxcXGHGHFxcYhxcXGHE/4LK0H02HL/cocYcv9yiHL/cocXGIcohyiHFxcYhyhxhxhxcTNBsrDOTXGHGHKINCeTsOhscXGHGHFxcYhy/3KHFxhxhxcYcXGHGHFxhxcYcXGHFxhxhxcYcXE8aUa5lrlxhyiHFxcYhyiHKIcXFxiHKHGHGDMi6bbtFocXGHL/cv89HMG34z6HGHFxhxcYcYcv9yhxhxcYcYcv9yhxhxcYcXGHGHFxhxcYcXGHFxhxhxcYcXGHGHFxcYcYcXGHGHFxcYcYcXE1wrK+PU2HFxhxcXH/cocXGHFNRuxbkYcXGHFxhxhxcYcXGHFxhxhy/3KHGHGHKIcXFxiHKIcohxcXGHGHFxhxcYcYcXFxiHKIcv9yhxhy/3KIcohxcXGHGHFxhxcYcXGHGHFxhxcYcXGHGHFxOS3ButI+iHFxcYcYcXFxiHL/cocXGIcocYcXGHGHFxcYcYcXGHGHKIcXGHFxhxcYcXGHGHFxcYhy/3KHFxhxhxcYcXE+4YS2HntxhxcYcXGHFxhxhxcYcXGHFxhxhy/3KHGHFxhxhxcXGHGHFxhxcYcYcv9yhxhxcYcYNIGst45TcYhyhxhxhyiEYH7N+BhxhxcYcYcohxcXGIcohyiHFxcYcYcXGHFxhxcYcYcv9yiHKIcohxcXGHGHFxhxcYcYcv9yhxhxcYcXGHGHI92Te5JsiHGHL/cocYcXGHFxhxhy/3KHGHFxhxcYcYcXE5XZO6omxyiHL/cocYcXFxiHKIcXFxhxhxcYcXGHFxhxcYcYcXGHFxhxcYcYcjBlhLSqe4cXGHGHFxcTgsN77TyIcv9yhxhxcYOrsJvkT2cYcXGHFxTJfsVoFxcXGIcohyiHFxNfayvglNcYcXGHFxPR5luOGahxcYcXGD2WhLhpe4cXGHFxgyJG+765CHGHFxhxMyb5tekGcXGHFxhxcYcYcXGHFxcYhy/3KHFxhxhxcYcXGHFxhxcYcYcXGHL/O99luyCacYcYcXGHFDCOz/cXGHFxhxhxcYcv9yiHJOCOw/cXFxhxhxcYcXGHFxhxcYcYcXFxiHKIcohy/3KHGHL/cohyiHKIcXFxhxhxMtCjsj9ccYcXGHGHFxcYhyiHKIcv9yhxhy/3KHGD15hLeGe3KHGHL/cohyg9UaO3rlxxhxhxcYcXGHFxhxcYcYcv9JaOypcYcXGHFxhxhy/3KHGHFxhy/3L/cocXGHGHFxcYcYcXGHFxhxhxcXGHGHFxhxcYcXGHFxhxgw1Rm5OuaIcXFxhxhxcYcXGHFxhxMvmysRZNcXGHGHFxhxcYcYcohxcXGIcocYcXGHGHKIcXFxiHKHGHFxhxcYcYcv9yhxhxcYcXGHFxhxcYcYcv9yhxhxcYcTiasrtlTXGHL/cocTSTo7B8XIcXGHFxhxhxcXGHGHFxhxcYcXGHGHFxcYcYcTgDCrAN9XFxcYhyMGhHtqe4hxcXGHGHFxhxcYcXGHFxhxhy/3KHGHFxhxcYcXGHFxhxhy/3KHGHFxhxcYcXGHFxhxRznsvGFxhxhxcYcT67srVETXGHL/cocYcXFxiHKIcjqS0bdtLnKHFxhxhxcYcXGHFxhxcYcXGHGHFxcYNyyyvNNNcXGHFxhxhy/3KHGHL/MQU4twvHhy/3KHGHL/cocYcXGHE0A9G+/C5yiHFxcYcYcXGHFxhxcYcT/i+rodBXGHFxhxcYcXGHGHFxcYcYcXGHFxcTqmo7lZXHFxhxhy/3I2Y9G8nC5xhxcYcXGHFxhxcYcYcXFxiHKHGHFxhxcYcYcohxcXGHGHFxNvp1vwWKcYcXGHGHL/cocYcXFxiHKIcohy/3KHFxhxhxcXGIcocYcXGHFxhxhyiHFxcYcYcXGHFxhxcYcXGHFxhxcYcYcXFxiHKHGHFxhxcYcXGHGHKINMZmskmZcXGHFxhxcYcXGHGHL/cocYcXFxiHKHGHFxhxhyiHFxcYcYcXFxhxhxcYcXGHFxhxcYcYcv9yhxcYhyhxhxcYcXGHFxhxcYcXGHGHFxcYcYcXGHFxhxcYcXGHFxhxcYcYcXFxhxhxcXGIcohyiHKIcv9yhxcYcYcXFxhxhxcYcXGHFxhxcYcXGHFxhxhxNSXRvtouhxcYcXGHI9z7K2ME3/cocXGHFxhDquz1UXFxhxhxcYcXGHFxhxcYcXGHFxhxg5QIW8v3pyhxhxcYcXGHFxhxcYcXGHE4UMK7rz1xhy/3KHGHFxhxcYcXGHFxhxcYcXGHGHFxcYcYcXFxiHKHGHFxhxcYcYcohy/3KHFxhxhxcXGIcocYcXGHFxhxcYcXGHFxhxhxcXGEgL7L9B/3KHGHFxhxcYcv9yiHL/cocXGHFxhxhxcXGHGHFxcYcYcXGHFxhxcYcXGHFxhxcYcYcXFxhxhy/3KHGHFxhxcXGIcjKDhbKMenFxcYcXGHGHFxcYcYcXFxhxhxcYcXGHFxhxcYcXGHFxORLCuu09hxcXGHGHFxcYhyhxhxcYcXGHFxhxcYcXGHFxhxcYcYcXFxhxhxcXGHGHFxhxcXGIcohyiHKIcohxcXGHFxhxhy/3KHGHL/cocYcXGDCOo7WBXIhyiHKIcohxcXGHFxhxhy/3KHGHL/cocYcXFxiHKHGHFxhxcYcXGHFxhxhyiHFxcYcXGHGHFxcYcYcXFxiHKHGHFxhxcYcXGHFxhxcYcXGHFxhxcYcYcXFxhxhyiHFxhy/3KHGHFxhy/3KIcjXzwr4MPYcXGHFxhxhyiHFxcYcXGHGHFxcT8ws7XPTIcYcXFxiHKHGHFxhxcYcXE3rJS9U2txcYcXGHFxhxcYcYcXFxhxhyiHFxcYcYcXGHFxcYcYcXGHFxhxcXGIcogwmNG0dy6IcohxcXGHFxhxcYcYcXFxhxcYcYcXFxhxhxcYcv9yhxhxcYNr9IslC3hxcYcXGHFxhxcYcXGDtXdruoiXFxhxhy/3KHFxhxhxcXGHGHFxcYhyhxhxcXGIcocYcXGHFxhxcYcXGHL/cohxcXGHFxhxcYcXGHFxhxhyiHFxcYcYcohxcXGHGHFxcYcYcXFxhxhxcYcv9yhxhxcYcv9yiD4zs7fMTIcXGHFxhxcXGIcohyiHFxcYcXGHFxhxcYcXGHGHKIcXFxhxcYcYcv9yhxcTW+KrNR1XGHFxcYcYcXFxhxhxcYcj0ks7bbTHGHFxcYhyhxhxcYSR3sniFy/3KIcocYcXGHFxhxcYcXGHFxhxcYcXGHFxhxcYcXGHGHKIcohxcXGHFxhxcYcYcohxcXGHFxhxhy/3KHFxhxhy/3KHFxhxgyCMKyCD2HKIcXFxOfpnvQWYcXGHGHFxSW3smSGHFxcYcYcXFxiHKHGHL/cjnLZ700mHGHFxcYcYcXGHFxcYcYcXGHFxcYhyhxhxcYcv9yhxhxcYcXFxiHKHGHFxhxcXGIcocYcXGHFxhy/3KIcocYcXGHFxhy/3KIcoPRc6u+jFcocYcXGHFxhy/3KIcocYcXGHFxgwV7O1uEyHGHFxhxcYcv9yhxhxcYcXGHFxcYhyg/X2e3oJhyhxhxcYcXFxiHKHGHFxhy/3KHGHFxhy/3KHGHFxhy/3KHGHFxhy/3KHGHFxcYcYcXGHL/cocYcXFxhxhxcXGHGHFxcYcYcXFxhxhxcXGHGHL/cocXGHGHFxcYcYcohxcT83pLXIW3FxcYcXGHGHKIcXFxhxcYcTZJs762TIcohxcXGHFxhxcYcXGHFxhxcYcXGHFxhxcYcXGHL/cohyg0W8K/pD1xcYcXGHL/cocYcXGHFxcYcYcXGHFxcYcYcXFxhxhxcXGHGHFxcYcYcXFxhxhyiHFxcYcXGHGHL/cocXGHE655W8GGqIcohyiHKIcohyiHKHGHFxhxcYcXFxiHKHGHFxhxcTVcwr6jPXFxiHKHGHL/cocXGHGHFxcYcYcohxcXGHFxhxhyiHKIcXFxhxcYcXGHFxhxcXGIcohyhxhxcYcXFxiHKHGHFxcYcYcXFxhxhxcXE+K6S21FtxcYcYcohy/3KHFxhxcYcXGHFxhxcYcXGHFxcYhyhxhxcYcTVe0b6hLocXFxhxhxcXGHGDX4aLMXl3GHFxhxcYcXGHFxhxcYcXGHFxhxcYcv9yhxhxcYcv9yhxhxcXGHGHL/cocXGHGHKIcXFxhxcYcXGHFxhxcYcXGHFxcTq8lbtDanGIcocYcv9yhxcYcYcXFxhxcYcXGHGHKIcohyiHKHGHFxg1zsK+MT1yhxhxcXGHGHFxcYcYcv9yhxcYcT/+wrQBPXFxhxcYcXGHFxhxcYcv9yhxhxcXGHGHFxcYcYcXFxhxcYcXGHGHKIcohyM0+zsMBMcXGHL/cocYcXFxhxhxcXGHFxhxhyiHFxcYcXGHFxhy/3KIcocYcXFxiHKHGHKDnvLLEg03GHFxcYhyMaBLuG+0cYcYcXFxhxcYcYcohyiHKIcocYcXGHFxcYcYcXFxhxhxcXGHFxhxhyiHKIcoSzD8fPBxhxcYcXE2wNK9Py1xcYcYcXFxhxcYcYcohyiHKHGHFxhxMbDhsV8ecocYcv8/sOG1Tx6HGHKIcohyiHKIcocYcXGHFxcYcYcXFxhxhyiHFxcYcXGHFxhxcXGIcocYcXFxhxg4EeG77h5xcYcYcohyiHKIcocYcXGHL/cocYcv9yhxcYcYcohyiHKIcocYcXGHL/cocYcv9yhxcYcXGHGHKIcocYcXGHFxcYcYcXFxhxhy/3KHFxhxcYcXGHFxcYhyhxhxcXGHGHKIcXFxhxcYcXGHFxcYhyhxhxcXGHGHL/cocXGHFxhxcYcXGHL/cocYcXFxhxhxcXGHFxhxcYcXGHFxhy/3KD9Ew7W7PHGHKIcXFxhxcYcXGHL/cocYcXFxhxhxcXGHFxhxcYcXFBMfwd4IcXFxhxP2LhtJ0ehxhy/3KHFxhxcYOILhu30ehyhxhxcXGDmS4bptHocv9yhxcXGIcocTUYpbD3WnFxhxhyiHKIcohyhxhxcXGHGHFxcYcXGHGHKHGHFxhxcYcv858uG6DR5yiHFxcYcXGHFxhy/3KHGHFxcYcYcv9yhxcYcXGHFxcYhyhxhxcXGHFxhxhyiHKHGHFxhxcXGHGHFxcYcXGHFxhxcYcXGHFxcYcYcXFxhxcYPmNqu5yVcYcXFxhxhyiHKIcoOqPhuVwehy/3KHGHKIcohyiHKIcocYcXFxhxhyiDrF0rs6Lf9yiHKHGHFxcYcXGHGHKIcohyhxhxcXEwFtKz+S1xhxcYcXE5OMO6xzxyhxhxcXGHFxhxcYcXGHFxhy/3KHGHKIcXFxhxcYcv9yhxhxcXGHGHFxcYcXGHFxcYhyhxhxcXE/ttK0SS1xhxcYcXGHFxcYcYcv9yhxcTL20rEZLXFxhxhxcXGHGHL/cocXGHL/cocYcXFxhxhyiHFxNMpqtUWVhyiHFxcXGIcocYcXFxhxhyiHFxcXGIcocYcXFxhxhyiHKIcohyhxhxcXGHFxhxcYcXGHFxhxcXGHGHL/cocXGHFxcYhyhxhyM420sYJLcYcXGHL/cocYcv9yhxcYcXGHFxcYcYN8C1vz9KhyhxhxcYcv9yhxcYcYcohyhxhxcXE3qNK8Vy1xhxcYcXGDjV4bsqHnGHKIcXFxhxcYcv9yhxhxcXGHFxhxcYcXGHFxcYcYcv9yhxcYcXFxiHKHGHKIcXFxhxcXGIcocYcv9yhxcYcXGHFxcYcYcXFxhxhyhxhxcYcXFxhxhxcXGHFxhxcXGIcocXGHGHKIcohyhxhy/3KHFxhxcYcXGHFxcYcYcXFxhxcYcXFxiHKHFxhxhyiHKIcocYcXFxhxcYcXGHFxhxcXGHGHKIcohyiHKHGHL/cocXGHFxhxcXGHGHFxcYcXGHFxhxcYcv9yhxcYcXGHFxhxcXGHGHFxcYcXGHFxcYcYcXFxhxcYcXGHFxhy/3KHFxhxcYS7P8dMBxcYcv9yhxcYcXGHFxhy/3KHFxgx1rW1OUqHFxcYcXGHFxhxcYcXFxhxhy/3KHFxcYhyhxhyiHL/cnGIcocYcXFxhxcYcXGHFxcYcYcXFxhxcYcXGHL/cocXGHFxhxcYcXGHL/cocXGHFxhxcXGHGHFxcYcXGHFxhy/3KHFxhxhyiHKHGHFxNnZstJmTcXGHFxhxcYcv9yP3jhs4cecYcocYcXGHIxmOGxdx5xhxcXGIcocXGHGHKIcocYcXFxhxcYcXGHFxhxcXGHFxhxcYMkyJtsN2cocYcXFxhxhyiHKIcocYcv9yhxcYcXFxhxhxcXGHFxhxcYcXFxhxhyiHKIcocYcXFxhxcYcXGHL/cocXGHFxhxcYcXFxhxhyiHI64La8H0mHFxhxcXGHGHFxcYcXGHFxhy/3KHFxhxcYcXGHL/cocXGHFxhxcYcohxcXGHFxhxcXGHGHKIcohyhxhxcXGHFxhxcYcXFxhxcYcYcocYcXFxhxhyiHKHGHFxcYcXGHFxhxcXGHGHFxcYcXFxhxhxcXGHFxhxcYcv9yhxcYcXGHFxcYcYcv9yhyMY/SsYAtcXFxhxcYcXGHL/cocTyv0rdQLXFxcYcYcohyiHKHGHFxcYcUtF/HugcXGHGHL/cocXFxhxhxcXGHE8ysS4NTtyhxcYcXGHFxcYcYcv9ycYhyhxhy/3KHFxcYhyhxcYcXGHFxhxcXGHGHKIcocYcXFxhxcYcXGHL/cocXGHFxhxcXGHGHKIcocYcXFxhxhyiHKHGHL/cocXGHFxcYcYcoMzLFst06cv9yhxcXGIcocXGHE0i+G/dB6HFxcYcXGHFxhxcXGHGHKIcocYcXFxhxcYcXGHFxcYcXGHFxhxcXGHGHKIcocYcXFxhxcYcXFxhxhxcXGHFxcYcYcXFxhxcYcv9yOwLiuP0dcYcXGHL/cocXGHFxcYcYcXFxhxcXGHGHFxcYcXGHIwYuKzrR2HFxhxcXGHGHKIcohyhxcYcXGHFxhxcXGHFxMLLis10dcXGHFxhxcYcXFxhxhyhxhxcYcohyiHKHGHFxcYcXGHFxcYcYcohyhxhxcXGHFxhxcYcXFxhxcYcXFxhxhxcXE12dO/JiyHL/cocv9yhxhyiHKIcocYcohyiHKHGHKIcohyhxhy/3KHFxcYcYcXFxhxcXGHGHFxcYcXFxhxhxcXGHFxhy/3KHFxhxcYcv9yhxcYcXGHL/cocXGHFxhy/3KHFxhxcYcv9yhxcYcXFxhxhxcXGHL/cocYcohyhxhxcXGHFxhxcYcohxcXFxNcTivjsdcYcXGHFxcYcYcohyhxhxcXGHFxcYcYcXFxhxcYcohxcXGHFxcYcYcXFxhy/3KHGHKIcocYcXFxhxcYcv9yhxcYcXGHFxcYcYcocYcXFxhxcYcXGHFxcYcXGHFxcYcYcohyhxhxcXGHFxcYcYcXFxhxcXGHGHFxcYcv9yhxgyFuKy+R1xhy/3KHFxcYcYcXFxhxcXGDEExrUMOXFxcYcXE97uG2ER6HGHKHGHFxcYcYcocYcXFxhxcYcXFxhxhyhxhxcXGHGHKHGHFxcYPgbUt/krcYcohyhxhyiHKHGHFxcYcXGHFxhyiHKIcocYcohyhxhxcXGHFxhxcXGHGHKHGHFxcYOWfiu5gdhyiHFyPCfUuNgrcYcv9yhxhyiHKHGHKIcohyhxhyiHKHGHFxcYcXFxhxhxcXGHL/cocXGHFxN1CPtb9wcXFxhxcYcXGHL/cocXGHL/cocXGHFxhy/3KHFxhy/3KHFxhxcYcv9yhxcYcv9yhxcYcXGHL/cocXGHL/cocXGHFxhy/3KHFxhy/3KHFxhxcYcohxcXFxhxhxcUlY/JpwcXGHGHKIcocYcohyhxhxcXGHFxhy/3KHFxhxcXGHFxg7w8e8PDhxcXGHFxhxcYcv9yhxcXGHGHFxcYcXFxhxcYcXGHFxcYcXGHFxcYcXGHFxhxcXGHFxhy/3KHFxhxcXGHFxhxcYcXFxhxcYcv9yhxcYcXFxhxhyiHKHFxhxcYcXFxhxhyhxhxcXGHFxcYcYcXFxcYcYcXFxhxcXGHGHKHGHFxcYcXGHFxcYcXGHFxhyiHKIcocYcocYcXFxhxhyhxhy/3KHL/cocXGHFxhxcXGHFxhxcXGHGHKHGHFxcYcXFxhxhyiHKHE3Oce/xjhycYhyhxcYcXGHFxcYcXGHL/cocXGHL/coQkn8DGBxcXGHGHKIcocXGHFxhxcXGHFxhxcXGHFxhxcYcohyiHKHFxhxcYcv9yhxcYcohxcXGHL/cocXGHFxcYcXGHFxhxcXGHFxcYcYcohyhxhyiHKHGHKIcocYcv9ycYhyhxcYcXGHKIcohyhxcYcXGHFxcYcXGHFxcYcXGHFxcYcYcocYcohyiHKE25/FRgcXGHKIcohyhxcYcXGHFxcYcXGHFxcYcXGHFxcYcXGHFxcYcXGHFxcYcYcocYcXFxhy/3KHFxhxcYcv9yhy/3KHGHKHGHFxcYcXE6/eK5Ah1xcXGHGHFxcXGHGHKIcocYcohyhxhy/3JxhxhxcXGHL/cocXGHFxcYcXGHFxhyiHKHGHFxcYcXFxhxcYcXGHKIcohyhxcYcXFxhxhyhxhxcXGHFxcTy8yLtDN3FxhyiHKIcocXGHFxhyiDNe1bOxKnFxhxcXGHFxcYcYcocYcXFxhxcXGHGHKHGHFxcYcXFxhxRIr851BxhxcXGHFxcYcYcocYcXFxhxcXGHFxhxcYcv9ycYhyhxcYcXFxhxcYcXGHKIcocYcXFxcYhyhxcYcv9yhxcYcXFxhxcYcXFxhxcYcv9yhxcXGHGHKIcocYcocYcXFxhxcYcohyiHKHFxhxcYcohyiHKHFxhxcXGHFxhxcXGHFxhxcXGHFxhxcXGHFxhxcXGHFxhxcXGHFxcTQW8b/pDocYcXFxhxcXGHGHKHGHKIcocYJy16Gu4oXnFxcYcYcocYcXFxhy/3KHFxhxcXGHFxhxcXGHFxhyiHKIcocXGHFxhyiHKHGHFxcYcv9yhxcYcv9yhxcXGHGHKIcocXGHFxhyiHKHGHFxcXGHGHFxcXGHEyB/GwCQ5yhxcYcXGHKIcohygy2eSzNhtxcYcv9yhxcXGHGHKHGHFxcYcXFxhxcYcXFxhxcYcXFxhxcXGHGHKHGHFxcYcXFxhxcYcXFxhxcYcohyiHKHFxhxcXGHFxhxcXGHFxhxcXGHFxhyiHKHGHFxcYcv9yhxcXGHGHKIcocXGHFxcYcYcocYcocYcXFxhxcYcoQQz8EEBxhxcXGHKIcXFxcYcYcocYcXFxhy/3KHFxhy/3KHFxcYcYcocYcohyhxhyiHKHGHI87OS4Exty/3KHFxhyiHFy/3KHFxhxcYcohyhxhyhxhxcXGHFxcYcXGHFxcYcXGHFxcYcXFxhxhyhxhyiHKHFxhxcYcohyhNbPxZMHFxcYcYcocYcXFxhxcXFLfPx4MIcXFxhxcXGHFxhxcXGHFxhxcXGHFxhyiHKHGHKIcocYcocYcXFxcYcYcXFxcYcYcocYcXFxcYcYcXL/cocXGHFxhyiHKHGHKHGHFxcYcXFxhxcYcv9yhy/3KHFxhxcXGHFxhy/3KHL/cocXGHFxcYcXFxhxcYcXGHKHGHFxcYOdnxuyYOiHKHGHKHGHFxcYcXFxhxcYcv9yhy/3KHFxhxcXGHFxcYcYcocYcohyhxcYcXGHKIcocYcocYcXFxhy/3KHFxcYcYcocYcohyhxhyhxhxcXFxhxhyiHKHFxhxcXGHFxhxcXGHL/cocXGHKIcohyhxcYcv9yhxcXGHFxhxcXGHFxhyiHKHGHFxcXGHFxhxcYcohyhxcYcXFxhxcYcXFxhxcYcohyhxcYcXGHL/cnFKjfx3IHKIcocXGHFxcYcXGHKIcocYcohyhxcYcXFxhxcYcv9ycYhyhxcXGHGHKHGHKIcocXGHFxcYcXGHFxcYcXFxhxcYcXFxhxcXGHFxhyiHKIcocXFxhxhyhxhxcv9yhxcYcXGHKDO58rFWDYcXFxhxcYcXFxhxcXGHFxhyiHKHGHKIcocXGHFxcYcXGHKIcocYcohyhxcYcXFxhxcXGHFxhxcXGHFxhyiHKHFxhxcYcjn09bwLCnFxhxcYcXFxhxcXGHFxhyiHKHGHKHGHFxcYcv9yhxcXGHFxhxcXGHFxcYcXGHL/cnGIcocXFxhxcYcXFxhxcYcv9ycYcYcocYcXFxcYcYcocTrs8bgTDnKHFxhxcXGHFxhyiHKHGHKHGHKIckuO/HcQhxcXGHFxhxcXGHL/cocv9yhxcYcXFxhy/3KHFxhyiHKHGHKHGHFxcXGHGHKHGHFxcXGHFxhxcXGHFxhxcXFxhxhyhxhyiHKHFxhxcXGHFxhyiHKHFxhxcXGHFxhxcXFxhxhyiHKHFxhyiHKHGHKIcocXGHL/cocv9yhxcXGHGHKHFxhxcYcohyhxcYcXFxhxcYcohyhxcYcXGHKHGHFxcYcv9yhy/3KHFxcYcYcoNV7xvqEOcYcohyhxcYcXFxhxcYcohyhxcYcXFxhxcYcohyhxcYcXFxhxcYcohyhxcYcXFxhxcYcXFxcYcYcocTTO8b8xDocXFxhyiHKHGHFy/3KHFxhxcXGHL/cocXFxhxcYcXFxhxcXGHFxcYcXGHFxcYcXFxhxcXGHFxhxcXGHL/cocXFxhxcYcoNO7yvxENcocYcohyhxcYcXFxhxcXGHFxcYcYcocXGHFxcYcXGHKIcocXGHFxcYcXFxhxcYcohyhxhyhxhyhxhxcXGHKIcocYcocYcXFxPF/2uqAJcXFxhxcYcohyhxcYcXFxhxcYcocYcXFxhyiHKHEzQAezz/hyiHKHGHKHGHKIcocXGHL/cnGHGHKIcocXFxhxcYcXFxhxcXGHFxcYcXGHFxcYcohyhxhyiHKHFxcYcYcocXGHFxcYN+ADvR/8hyhxcYcTugArhf/XFxhxcXGHFxhxcXGHKIcocYcohyhxcXGHFxhxcXGHFxcYcXFxhxcT7hBLYe+3GHKHGHKHGHKIcocXGHKIcocYcocYcocYcXFxcYcXGHFxcYcXFxhxcXGHFxhyiHKHFxhxcXGHE85Ae7G/iHFxcYcohyhxhyhxhxcv9yhxcYcohyhxhyhxhyhxhyiHKHFxhyiHKHGHKHGHKHGHKIcocXGHKIcocYcoNpoLtHX0hyiHKHFxhxcXE1AQG9/v6HKHGHFxcXGHFxhxcXGHFxcYcXFxhxcXGHFxhxcXFxhxhyhxcYcXFxhxcYcocYcXFxcYcXGHFxcYcXFxhxcXGHFxcYcXGHKIcocXGHFxcYcv9yhy/3KHFxcYcXGHKIcocXGHFxcYcv9yhy/3KHFxcYcXGHKIcocXGHL/cnGHGHKHGHKHGHFxcXGHFxhyiHKHFxhxcXGHFxcYcXFxhxcXGHFxhyiHKHFxhy/3JxhxhyhxhyhxhyhxhxcXFxhxcYcv9ycYcXGHFxcYcXFxhxcXGHFxcYcXGHKIcocXGHKIcocYcocXGHFxcYcXFxhxcYcogw4QGzLv5xcYcXGHFxcYcv9ycYcYP+EBtB7+hyhxhyiHKHFxcYcXGDrzAroM/YcXGHFxcYcv9ycYcYcocYcocYcXFxcYcXFxhxcYcXFxcTwSAbXt/nKHFxhxcXGHL/cocv82VAK9q/1yhxcXGHFxcYcXGHFxcXGHFxhxcXGHKIcocYcocXGHFxcYcXGHKHGHKIcocXFxhxcYcXFxcYcXGHFxcYcohyhxg5NwO8yPyHFxhxcYcocYcohyhxcXGHFxhyiHKHFxhyiHKHFxhxcXGHFxcYcv9ycYcYcocYcXL/cocXExHQW08vpxhyiHKHFxhyiHKHFxhyiHKHFxhxcXGHFxcYcv9ycYcYcocYcocYcXL/cocXFxhxcXGHFxhyiHKHFxcYcXGHFxcXGHFxhxcXGHKIcocXGHFxcYcXFxhy/3JxhxhyhxhyhxhyhxhyiHKHL/cocXFxhxcXGHFxhyiHKHFxcYcXGHFxcXGHFxhyiHKHFxhxcXFxhxcYcXFxhy/3JxhxhyhxcYcXFxhy/3JxhxhyhxhyhxhyhxcYcXFxhxcXGHFxcYcXGHKHGHKHGHKHGHFy/3KHFxcYcXFxhxcYcocYcXL/cocXFxhxcYcohyhxcXGHFxhyiHKHFxcTKKA7KF/IhyhxcYcohyhxcXGHFxhxcXFxhxcYcXFxcYcXGHFxcXGHFxhxcXFxhxcYcT9SFbat6nFxcXGHFxhxcXFxhxcYcXFxcYcXGHFxcYcohyhxcYcohyhxcYcohyhxcYcohyhxcYcohyhxcXGHFxhxcXFxhxcYcXFxcYcXGHKIcocXFxhxcYcXL/cocXFxhxcYcXL/cocXFxhxcYcocYcXFxcYcXFxhxcYcocYcocYcohyhy/3KHFxcYcXFxhxcXGHFxcYcXFxhxcXGHL/cnGHGHKHGHKHFxhxcXGHL/cnGHGHKHFxhxcXFxhxcYcXFxcYcYcocXFxhxcYcXFxcYcXGHKHGHFxcXGHFxcYcXGHKHGHKHGHKHGHKHGHKHGHKHGHKHGHKHFxhxcXGHL/cnGHFxhxcXGHKIcocXGHKIcocXFxhxcYcocYcXFxcYcXFxhxcXGHFxcYcXFxhxcXGHFxcYcohyhxcYcXFxhyiHKHFxhyiHKDqpArlW/XFxhyiHKHFxcYcXFxhxcXGHFxcYcXFxhyiHKHGHKHFxhyiHKHFxhyiHKHFxcYcXGHKHGHKIcocv9yhyiHKHGHKHFxhxcXGHKIcocXGHKIcocXFxhxcYcocYcocYcocTI1AbDa/nGHKHFxhxcXGHKIcocXGHKHGHFxcXGHFxcYcXFxhxcXGHFxcYcXFxhxcXFxhxcYcXFxcYcXGHFy/3KHFxcYcXFxhxcXGHFxcYcv9ycYcXGHFxcXGHFxhxcXFxhxcXGHFxcYcXFxhxcXGHFxcXGHGHKHFxhyhxhxcXFxhxcXGHFxcYcXFxhxcXFxhxhyhxcYcocYcXFxcYcXFxhxcXGHFxcYcXFxhyiHKHFxhyiHKHFxcYcXFxhxcXGHFxcYcohyhxcYcXFxcYcXGHKHGHKHGHKHGHKHFxhxcXFxhxcYcXL/cocXFxhxcXGHFxcYcv9ycYcXGHFxcXGHFxhyhxhyhxhyhxcTW0JrBb2XKHFxcYcXGHKHGHKHGHKHFxhxcXFxhxcYcXL/cocXFxhxcXGHFxcXGHGHKHFxcYcXGHKHGHKHGHKHGHKHFxhyiHKHFxcYcXFxhxcXGHFxcYcXFxcYcXGHKHGHFy/3KHL/cnGHGHKHFxhyhxhxcXFxhxcXGHFxcXGHGHKDSWAb9p/ocXGHKHGHKHGHKHFxhxcXFxhxcYcocYcocYcocYcocXGHKIcocXFxhxcXGHFxcXGHGHKHFxcYcXGHKHGHKHFxhxcXGHKHGHFxcTvWAbcp/nFxhxcXFxhxhyhxcXGHFxhyhxhyhxcYcXFxcYcXGHKHGHKHGHKHFxhxcXFxhxcYcocYcocYcocXGHFxcXGHFxcYcXFxhxcXGHKIcocXFxhxcYcocXGHFxcYcohyhxcXGHFxcYcXFxcYcYcocXFxhxcXGHFxcYcohyhxcYcocYcocYcocXGHFxcXGHFxcYcXFxhxcXGHKIcocXFxhxcXGHFxcXGHFxhxcXFxhxcXGHFxcXGHFxhxcXFxhxcXGHFxcYcohyhxcXGHFxcYcXFxhyiHKHFxcYcXFxhxcXGHKIcocXFxhxcXGHFxcXGHFxhxcv9yhxcXGHKIcocXFxhxcYcocXGHFxcYcocYcXL/cnGHGHKHFxhyiHKHL/cnGHGHKHFxcYcXGHKHFxhxcXGHKHGHFy/3JxhxhyhxcYcocYcocYcocXGHFxcXGHFxcYcXFxcYcXGHFxcXGHFxcYcohyhxcXGHFxcYcXFxhyiHKHFxcYcXFxhyiHKHFxcYcXFxhxcXGHKHGHFy/3JxhxhyhxcYcocYM1gBsLf+hyhxcYcocYcocYcocXGHFxcXGHFxcYcXFxcYcXGHKHGHKHFxhxcXFxhxcXGHFxcYcXFxcYcXFxhxcXGHFxcXGHFxcYcXFxhxcXFxhxcYcocXGHFxcXGHFxhyhxhyhxcYcohyhy/3JxhxcYcXFxcYcXFxhyiHKHFxcYcXFxhxcXFxhxcYcocYcocXGHKHGHKHGHKHFxhyiHKHKIcocXGHKIcnGHGHKHFxhyhxhyhxcYcXFxcYcXFxhxcXGHKHGHFy/3JxhxhyhxcXGHFxcYcohyhxcXGHFxcYcohyhxcXGHFxcXGHFxhyhxhyhxcYcXFxcYcXFxhyiHKHFxcYcXFxhyhxhxcv9yhyiHKHFxcYcXFxhxcXFxhxcXGHFxcYcohyhxcXGHKIcocXFxhxcXGHEweQGzlv6HFxcYcXFxcYcXGHKHGHKHFxhyhxhyhxhyhxcXGHFxcYcXFxcYcXFxhxcXGHKIcocXFxhyiHKHFxcYcXFxcYcXGHKHGHKHFxhyhxhyhxhyhxcXGHFxcYcohyhxcXGHFxcXGHFxhyhxcYcXFxcYcXFxhxcXFxhxcYcocXGHFy/3KHFxcYcocYcXFxcYcohyhxcXGHFxcYcocYcXKIcocXGHKHGHKHFxhxcXFxhxcXFxhxcYcocYcocXFxhxcXGHFxcXGHFxhyhxcYcohyhyiHKHFxhyhxhyhxcXGHFxcYcXFxhyhxhyhxcYcohyhyiHKHFxcYcXFxhxcXFxhxcXGHKIcocXFxhyiHKHFxcYcXFxcYcXFxhxcXGHKIcocohyhxcXGHFxcYcXFxcYcXFxhyhxhxcv9ycYcXGHKHGHKHFxhxcv9ycYcXGHFxcXGHKIcocXFxhxcXFxhxcXGHFxcYcocYcocYcocXFxhxcXFxhxcYcocXGHFxcXGHFxcXGHFxhyhxcYcXFxcYcXFxhyhxhyhxhyhxcXGHFxcYcocYcocYcocXFxhxcXGHKHGHKHGHKHFxcYcXFxhyhxhyhxcYcXFxcYcv9ycYcXFxhxcXGHKHGHKHFxhyhxhyhxcYcXL/cnGHFxhxcv9ycYcXGHKHGHKHFxhyhxhyhxcXGHFxcYcohyhyiHKHFxcYcXFxhyhxhyhxcYcXL/cnGHFxhxcv9ycYcXGHKHGHKHFxhyhxcYcXFxcYcXFxcYcXGHKHFxhyhxNLIjsF3chyhxhyhxcYcocXGHFxcXGHFxcXGHFxhyhxcYcocYcocXGHKHGHKHFxhyhxcYcXFxcYcv9ycYcXFxhxcXFxhxcXGHFxcXGHFxcYcocYcocXGHFy/3KHKIcocv9ycYcXGHKHGHKHFxcYcXFxcYcXFxhxcXFxhxcXGHKHGHKHFxhxcXFxhyiHKHL/cnGHFxhyhxcYcXL/cnGHFxhxcohyhxcYcocXGHKIcnGHFxhxcohyhxcYcocXGHKHGHKHFxhyhxhyhxcXGHEyXAGxs/6HFxcYcXFxcYcXFxhyhxhyhxcYcocYcocXGHKHFxhyhxhyhxcYcocYcocXFxhxcXFxhxcXGHKIcocohyhxcXGHKIcocohyhxcXGHFxcXGHFxcYcohycYcYcocv9ycYcXGHKHFxhyhxhyhxcYcocXGHKHGHKHFxhyhxcYcXFxcYcohyhyiHKHFxcYcXFxcYcXFxhyhxhyhxcYcocYcocXFxhxcXFxhxcXGHKHGHKHFxhyhxcYcXFxcYcohyhxcXFxhxcYcocXFxhxcXGHKHGHKHFxhyhxcYcXFxcYcocYcocYcocXFxhyhxhyhxhyhxcXFxhxcYcocXGHKHGHKHFxcYcXFxcYcXFxcYcXFxhxcXFxhxcXGHKHFxhxcXFxhxcXFxhxcXGHKHGHKHFxhyhxcYcXFxcXGHFxhyhxcYcocYcocXFxhxcXFxhxcXGHKHGHKHFxcYcXFxcYcXFxhyhxhyhxcYcocXGHFy/3JxhxcXGHFxcXGHFxcYcocYcocXFxhxcXGHKHFxhxcv9ycYcXGHKHFxhyhxhyhxcXGHKIcocohyhxcXFxhxcYcocXFxhxcXGHKHFxhxcv9yhyhxhyhxcYcXKIcocXFxhxcXFxhyiHKHFxcXGHFxcYcXFxPB4Bt+H+iHKHFxcXGHFxcYcXL/cococYcocYcocv9ycYcXFxhxcXFxhxcXFxhxcXFxhxcXGHFxcXGHKIcocohyhxcXFxhxcXGHFxcXGHFy/3KHFxcXGHFxcYcocYcocXFxhxcXFxhxcXGHKHGHKHFxcYcocYcocXGHKHGHKHL/cnGHFxcYcXFxcYcohyhyiHKHFxcXGHFxcYcXFxcYcohyhyiHKHL/cnGHFxcYcocYcocXFxhxcXFxhxcXFxhxcXGHKHGHKHFxcYcXL/cocohyhyiHKHFxcXGHFxcYcocYcocXGHKHFxcYcXFxhyhxcYcocYcocXFxhyhxhyhxcYcocXGHKHFxhyhxhyhxcXFxhxcXGHFxcXGHKIcocohyhyiHKHFxcXGHFxcYcocYcocXFxhxcXFxhyiHKHKIcocXFxcYcXFxhyhxcYcXFxcXGHFxhyhxcXGHFxcXGHFxcXGHFxcXGHFxcYcocXGHFyNn8BvID+hxcXGHFxcXGHKHGHKHFxhyhxcYcocXGHKHGHKHL/cnGHFxcYcocYcocXFxhyhxhyhxcYcocXFxhxcXFxhxcXFxhxcXGHKHFxhyhxhyhxcXFxhxcXGHKHGHKHFxcYcXFxcYcocYcocXGHKHFxhyhxcXGHFxcXGHFxcYcocXGHKHGHKHFxcXGHFxcYcocYcocXFxhyhxhyhxcXGHKHGHKHFxcYcXFxcYcohyhyhxhyhxcYcocXGHKHFxhyhxcYcocXGHKHFxhyhxcYcXKIcocXFxcYcXFxhyhxcYcocYcocXFxcYcXFxhyhxhyhxcXGHKHGHKHFxcXGHFxcYcXFxcXGHFxcYcXFxcXGHFxcYcXFxcTIBIrEP3YcocXFxhyhxhyhxcXGHFy/3JxhxcXGHFxcXGHKHGHKHFxcYcocYcocXFxhxcXFxcTnCRLs9u3FxcYcocYcocXFxhyhxhyhxcXGHKHGHKHFxcYcocYcocXFxhyhxcYcXL/cnGHFxcYcocYcocv9ycYcXFxhyhxcYcocYcocohyhxcXFxhxcXFxhxcXFxhxcXFxhxcXFxhxcXFxhxcXFxhyiHKHKHGHKHFxcYcXFxcYcocYcocXFxhxcv9ycYcXFxhyhxhyhxcXFxhxcXGHKHFxhxcohyhyP0ERs77uhyiHKHKIcococYcocXGHKHFxcYcXL/cnGDrSIrkt3XFy/3JxhxcXGHKHGHKHKIcocXFxcYcXFxcYcXFxcYcXFxcYcocYcocXFxhxcXFxcYcXFxhxcv9ycYcXFxcYcXFxhyhxcYcocXGHKHFxcYcXFxcYcocYcocXFxhyhxcYcXL/cnGHFxcXGHFxcXGHFxcXGHFy/3JxhxcYcocXFxhyhxcYcXKIcocXFxcYcXFxcYcXFxcYcocYcocXFxhxcv9ycYcXFxhyhxcYcocXGHKHFxhyhxcXGHKHGHKHFxcYcocXGHKHGHKHKHGHKHFxhyhxcXGHKHGHKHFxcXGHFxcYcocXFxhxcXFxhyiHJxhxcXGHKHGHKHKIcocohyhyhxhyhxcXGHKHGHKHFxcXGHFxcXGHFy/3KHKHGHKHFxcXGHFxcYcocXGHKHFxhyhxcXGHKHGHKHFxcXGHFxcXGHFxcXGHKHGHKHFxcYcocXGHKHFxhyhxcYcocXFxhyhxcYcXKIcocohycYcXGHKHFxcXGHFxcYcocXGHKHFxcYcXFxcXGHFxcYcocXGHKHFxhyhxcXGHKHFxhxcohyhyhxhyhxcXGHFxcXFxhxcXFxhxcXFxhyiHJxhxcXGHKHFxhyhxcYcocXFxhyhxcYcocYcnGHFxhyhxcXGHKHFxhyhxcYcocXGHKHFxcXGHFxcYcocXFxhxcXFxcYcXFxhyhxcYcocXFxhxcXFxcYcXFxcYcXFxcTooh73XeHGHKHFxhyhxcXGHKHGHKHFxcXGHKIcnGHFxcYcocYcococYcocXFxhyhxhyhyiHJxhxcXGHFyiHKHFxcXGHKHGHKHFxcXGHFxcXGHFxcXGHKHFxhyhxcYcocXFxhxcohyhxcXFxhyhxhyhxcXFxhxcXFxhxcXFxcYcXFxhyhxcTfzEbsM7nFxcXGHFxcYcocXFxhxcXFxcYcXFxcYcXFxcYcocYcocXL/cococYcocXFxcYcXFxcYcXFxcXGHFxcXGHFxcXGHKHGHKHFxcXGHKHGHKHFxcXGHFxcXGHFy/3JxhxcXFxhxcXFxhyhxcYcocXGHKHFxcYcocXGHKHFxhyhxcXFxhxcXFxhyhxhyhxcXFxhyiHJxhxcXGHKHFxcYcXL/cnGHFxcXGHKHGHKHFxcXGHFxcXGHKHFxhyhxcYcocXFxhyhxM7QRsFvuhxcXGHKHFxhyhxcXGHFyiHKHKIcnGHFxcYcocXGHKHFxcXGHFxcXGHFxcXFxhxcXGHKHFxcYcocXGHKHFxcYcXL/cnGHFy/3JxhxcXGHKHFxhyhxcXFxhxcXFxhyhxhyhyiHKHKHFxhxcocYcocXFxhyhxcYcocXFxhyhxcYcocXFxhyhxcYcocXFxhyhxcYcocXFxhyhxcYcocXFxhyhxcYcocXFxhyhxcYcocXFxcYcXFxcYcXFxcXGHFxcXGHKHGHKHKIcnGHFxcYcocXFxhxcXFxcYcXFxcXGHFxcYcocXFxhyhxcYcocXFxhxcohycYcXFxhyhxcYcocXFxhyhxcXGHFy/3Jxhxcv9ycYcXFxhyhxcXGHKHFxhyhxcXGHKHFxcYcXFxcXGHFxcXFxhxcXGHKHFxcYcocXGHKHFxcYcocXFxhxcXFxcYcXL/cnGHFxcXGHFxcXFxhxcXFxhxcohyhyhxhyhxcXFxhxcXFxcYcXFxcYcocYcococYcocXFxcYcocYcocXL/cnGHFxcYcocXFxhyhxcYcocXFxcYcXFxcYcocXGHKHFxcYcocXFxhxcTTMIr8z3XKHGHKHFxcXGHKHFxhyhxcXGHKHFxhyhxcXGHKHFxcYcocXGHKHFxcYcocXFxhyhxcYcocXFxhyhxcXGHKHFxhyhxcXGHKHFxcYcocXGHKHFxcXGHFxcXGHKHFxhyhxcXFxhxcv9ycYcXFxcYcocXGHKHFxcYcocXGHKHFxcXGHKHGHKHKIcnGHFxcXGHKHGHKHKHGHKHKIcnGHFxcYcocXFxcYcXFxcYcocXGHKHFxcXGHFxcXFxhxcXFxhyhxcYcocXFxcYcXFxcYcocXFxhxcohycYcXFxhyhxcXGHKHFxhyhxcXFxhxcv9ycYcohycYcXFxcYcocXGHKHFxcXGHFxcXFxhxcXFxhyhxcYcocXFxcYcXFxcXGHFxcXFxhxcXFxhxcohyhyhxcYcocXFxhyhxcYcocohycYcXFxhyhxcXFxhxcXFxcYcXFxcYcocXGHKHFxcXGHKHGHKHKHGHKHKHGHKHFxcXGHKHFxhyhxcXFxhxcXFxcYcXL/cnGHFxcXGHKHFxcYcXKIcnGHFxcYcocXFxhyg750O6GLyHFxcYcoOQhDu/e8cXFxcYcocXGHKHFxcXGHFxcXFxg6GBG55+5xcYcXFxcYcocXFxhxcohycYcXFxcYcXFxcXGHKHGHKHKHGHKHKHGHKHKHGHKHFxcXFxhxcXFxhxcohycYcXFxcYcXFxcXGHKHGHKHKHGHJxhxcXGHFyhxhyhyhxhyhxcXFxcYcXFxcYcocXGHKHFxcXGHKHFxhyhxcXFxhxcXFxcYcocYcococXGHKHFxcYcocXFxhyhxcXGHKHFxcYcocXGHKHKHGHKHFy/3JxhxcXFxhyhxcXGHFyiHJxhxcXFxhyhxcYcocXFxcYcocXGHKHFxcXGHKHFxhyhxcXFxhyhxcYcocXFxcYcocXGHKHFxcXGHKHGHJxhxcXFxhxcXFxcYcocXGHKHFxcXGHKHFxhyhxcXFxhyhxcYcocXFxcYcXKIcnGHFxcXGHKHFxhyhxcXFxhyhxcYcocohycYcXFxcYcocXGHKHKHGHKHFxcXFxhxcXFxcYcXFxcYcocXFxhyhxcXGHKHFxcXGHFxcXFxhxcv9ycYcocXGHKHFxcXGHFyiHKHKHFxcYcXKIcnGHFxcXGHKHFxcYcXKHGHKHKHGHKHKHGHKHKHGHJxhxcXGHKHFxcXGHFyiHJxhxcXFxhyhxcYcocXL/cnGHFxcXFxhxcXFxcYcXFxcXGHKHGHJxhxcXFxhxcohycYcXFxcYcocXFxg1JDK/281xhyhxcXGHKHFxcYcocXFxcYcocXGHKHKIcnGHFxcXFxhxcXFxcYcXL/cnGHKHFxhyhxcXFxhyhxcXGHKHFxhyhyhxcYcocXFxhyhxcXFxhyhxcXGHFyhxhyhyhxhyhyhxcYcocXFxcYcocXGHKHKIcnGHFyiHKHKHFxhyhxcXFxhyhxcYcococYcococXGHKHFxcXGHFyhxhyhxcv9ycYcXL/cnGHKHFxhyhxcXFxhyhxcXGHKHFxcYcocXFxcYcocXFxhxcocYcococXGHKHFxcXGHKHFxhyhyhxhyhyhxcYcocXFxcYcocXFxhyhxcXGHKHFxcXGHKHFxcYcXKHFxhyhxcXGHKHFxcXFxhxcXFxcYcXFxcXGHKHFxhyhyhxhyhyhxhycYcXFxcYcocXGHKHKHFxhyhxcXFxhyhxcXGHKHFxcYcocXFxcYcocXFxhyhxcXFxhyhxcYcocXL/cnGHKHGHJxhxcXFxhyhxcXGHKHFxcXGHKHFxcYcocXFxhyhxcXFxcYcXFxcXGHFxcXFxhyhxcXGHKHFxcYcocXFxcYcocXFxhyhxcXFxhyhxcYcococXGHKHFxcXGHKHFxcYcocXFxcYcocXFxhyhxcXGHKHFxcXFxhxcXFxcYcocXGHKHKHGHKHKHFxhyhyhxhyhyhxcYcocXL/cnGHFyiHJxhxcXFxhyhxcXFxhxcocYcococYcnGHFxcXGHKHFxcYcocXFxcXGHFxcXFxhyhxcYcococYcnGHFxcXGHKHFxcYcocXFxcXGHFxcXFxhyhxcYcococYcnGHFxcXGHKHFxcXGHFyhxhyhyhxhycYcXFxcXGHFxcXFxhyhxcXGHKHFxcXGHKHFxcYcocXFxcXGHFxcXFxhxcocYcococXGHKHFxcXFxhxcXFxcYcocXFxhyhxcXFxcYcXFxcXGHKHFxhyhyhxcYcocXL/cnGHKHFxhyhyhxhycYcXFxcYcocXFxcYcocXFxhyhxcXFxhyhxcXFxhxcocYcococXGHKHKHGHJxhxcXFxhyhxcXFxhyhxcXGHKHFxcXFxhxcXFxcYcocXFxhyhxcXFxcYcXL/cnFxhxcXFxcYcXKIcnGHFyiHJxhxcXFxcYcocXGHKHKHFxhyhyhxhycYcXFxcYcocXFxcYcocXFxcYcXKHGHJxhxcXFxhyhxcXFxhxcocXGHKHFxcXFxhxcXFxcXGHFxcXFxhyhxcXGHKHFxcXFxhxcohycYcXFxcXGHKHFxcYcocXFxcXGHFyiHJxhxcohycYcXFxcXGHFyhxhyhyhxcXGHKHFxcYcococYcnGHFxcXFxhxcocYcococXGHKHKHFxhyhyhxhycYcXFxcXGHFyhxhyhyhxcYcococXGHKHKHFxhyhxcv9ycYcocXFxhyhxcXFxcYcXKHGHKHKHFxhyhyhxhycYcXFxcXGHKHFxcYcococYcococXFxhyhxcXFxhyhxcXFxhyhxcXFxhyhxcXFxhyhxcXGHKHKHGHJxhxcXFxcYcXKHGHJxhxcXFxhyhxcXFxcYcXKHGHKHKHFxhyhyhxcYcococXGHKHKHFxhyhyhxhycYcXFxcXGHKHFxcXGHKHFxcYcococYcnGHFxcXFxhyhxcXGHKHFxcXFxhyhxcXGHKHFy/3JxhyhxcXGHKHFy/3JxhyhxcXGHKHFxcXFxhyhxcXGHKHFxcXFxhyhxcXGHKHFxcXFxhyhxcXGHKHKHGHJxhxcXFxcYcocXFxhyhxcv9ycYcocXFxcYcocXFxhyhyhxcYcococXGHKHFyiHJxhxcohycYcocXGHKHKHFxhycYcXFxcYcocXFxcXGHKHFxcYcocXFxcXGHKHFxcYcococYcnGHFxcXFxcYcXFxcXFxhxcXFxcXGHFyhxhyhyhxcXGHKHFxcXFxhyhxcXGHKHKHFxhyhxcohycYcXKIcnGHKHFxhycYcXFxcXGHFyhxhycYcXFxcXGHKHFxcXGHKHFxcXFxhxcohycYcocXFxhyhyhxhycYcXFxcXFxhxcXL/cnGHKHFxhycYcXFxcXGHKHFxcYcococXGHJxhxcXFxhyhxcXFxcYcocXFxcYcocXFxcYcocXFxcYcococYcnGHFxcXFxhyhxcXFxhyhxcXFxcYcocXFxhyhyhxcYcococXGHJxhxcXFxcYcXKHFxhyhyhxcYcococXFxhyhyhxhycYcXKIcnGHKHFxcYcocXFxcXGHKHFxcXFxhxcocYcococXFxcYcocXFxcYcocXL/cnGHKHFxcXGHKHFxcXFxhxcocYcnGHFxcXFxcYcXKHGHJxhxcXFxcYcocXFxcXGHFyhxhycYcXFxcXFxhxcocYcnGHFxcXFxhyhxcXFxcYcocXFxhyhyhxcYcococXFxcYcXKHFxhycYcXFxcXGHFyhxcYcococXFxhyhyhxcYcococXFxhyhxcXFxcXGHFxcXFxcYcocXFxcYcocXFxcYcococXGHKHKHFxhycYcXFxcXFxhxcXL/cnGHKHFxcXGHKHFxcXFxhyhxcXFxhyhxcXFxcYcocXFxcYcocXFxcXGHKHFxcXFxhyhxcXGHKHKHFxcYcocXKIcnGHKHFxcYcocXKIcnGHKHFxcXGHKHFxcXGHKHKHGHJxhyhxcXGHKHKHFxhyhyhxcXFxhyhxcXFxcYcocXFxcYcocXFxcXGHKHFxcXFxhyhxcXFxhyhxcv9ycXGHFyiHJxhyhxcXFxhyhyhxhycYcXKHGHJxhxcXFxcXGHKHFxcYcococXFxhyhyhxcXGHKHFyiHJxhyhxcXGHKHKHFxcYcococXGHKHKHFxcXGHKHFxcXFxcYcXFy/3JxhyhxcXFxcYcXKHFxhycYcXFxcXGHKHFxcXFxhyhxcXFxcYcXKHFxcYcocXFxcXFxhxcocXGHKHKHFxcYcococXGHJxhxcohycYcocXFxcYcocXKIcnGHKHFxcYcococXFxhyhyhxcXGHKHKHFxcYcocXKIcnGHKHFxcXGHKHKHFxhyhyhxcXFxhyhxcXFxcYcocXL/cnFxhxcocYcnGHFyhxhycYcXKHGHJxhxcXFxcXGHKHFxcXFxhyhxcXFxhyhyhxcYcnGHFxcXFxcYcocXFxcYcococXGHJxhxcXFxcXGHKHFxcXGHKHFyiHJxhyhxcXFxhyhyhxcYcnGHFxcXFxcYcocXFxcYcocXKHGHJxhxcXFxcXGHKHFxcXGHKHKHFxcYcococXFxhyhxcocYcnGHFyhxhycYcocXFxhyhyhxcXGHJxhxcXFxcYcocXKIcnGHKHFxcXGHKHKHFxhycYcXFxcXFxhyhxcXFxcYcocXFxcXGHKHFxcXFxhyhyhxhycYcocXFxcYcococXGHJxhxcXL/cnGHKHFxcXFxcYcXKHGHJxhyhxcXFxhyhxcohycYcocXFxcXGHKHFxcXFxhyhyhxhycYcocXFxcYcococXFxhyhyhxcXGHKHKHFxcXGHKHFyiHJxhyhxcXFxcYcocXFxcXGHKHKHFxhyhyhxcXFxcYcocXFxcXGHKHFyiHJxhyhxcXFxcYcocXFxcXGHKHFxcXFxcYcocXFxcYcococXFxhycYcXFxcXFxhxcocXFxhyhyhxcXFxhyhxcXFxcXGHKHFxcXFxhyhyhxhycYcocXFxcXGHKHFxcXFxcYcXKHFxcYcococXFxhycYcXFxcXFxhyhxcXFxcYcocXFxcXFxhyhxcXFxcYcocXFxcXFxhyhxcXFxcYcocXFxcXFxhyhxcXFxcYcocXKIcnGHKHFxcXFxhyhxcohycYcocXFxcXFxhxcocXFxhyhyhxcXGHKHKHFxcXFxhyhxcXFxcXGHKHFxcXFxhyhxcXFxcXGHKHFxcXFxhyhxcocYcnGHFyhxcYcnGHFxcXFxcXGHFyhxcYcnGHFyhxcYcococXFxcXGHKHKHFxhycYcXKHGHJxhyhxcXFxcYcocXKHGHJxhxcocXGHKHKHFxcXFxcYcXKHFxcYcococXFxcYcococXFxcYcocXKHGHJxhyhxcXFxhyhyhxcXFxhyhyhxcXFxhyhyhxcXGHKHKHFxcXFxhyhxcocYcnGHFyhxcYcnGHFyhxcYcococXFxcXFxhyhxcXFxcYcocXFy/3JxcYcXKHFxcYcococXFxcYcococXFxcYcococXFxcYcococXFxhycYcXFyiHJxhyhxcXFxcYcococXFxhyhyhxcXFxcYcococXFxhyhyhxcXFxcYcocXKIcnFxhxcocXFxhyhyhxcXFxcYcocXKHGHJxhxcocXFxhyhyhxcXFxcYcocXKHGHJxhyhxcXFxcYcocXFy/3JxcYcocXFxcXGHKHFyhxhycYcocXFxcXFxhxcocXFxcYcococXFxcYcococXFxcYcococXFxcYcococXFxcXGHKHFyhxhycYcocXFxcXGHKHFyhxcYcnGHFyhxhycYcococXGHJxhxcocXFxhyhyhxcXFxcYcococXFxcYcococXFxcYcococXFxcYcococXFxcXGHKHKHFxcXGHKHKHFxcXGHKHKHFxcXFxhyhxcXL/cnFxhyhxcXFxcXGHKHFxcXFxcYcococXFxhycYcXKHGHJxcYcXKHFxhycYcocXFxcXGHKHKHFxcXGHJxhxcXFxcXGHKHKHFxcXGHKHKHFxcXGHJxhxcXL/cnFxhyhxcXFxcXGHKHKHFxcYcnGHFxcocYcnGHFyhxcXGHJxhxcocXGHJxhxcocXFxhycYcXKHFxhycYcXKHFxcYcnGHFyhxcYcnGHKHFxcXFxhyhyhxcXFxhycYcXFxcXFxcYcocXFy/3JxcYcocXFxcXGHJxhxcXFxcXFxhyhxcXFxcXGHKHFyhxcYcnGHFyhxcXGHJxhxcXKHGHJxhyhxcXFxcYcococXFxcXGHKHKHFxcXGHJxhxcXL/cnFxhyhyhxcXGHJxhxcocXGHJxhyhxcXFxcXGHKHKHFxcXGHKHKHFxcXFxhyhyhxcXFxcYcococXFxcYcnGHFxcohycXGHFyhxcXFxhyhyhxcXFxcXGHKHFxcXFxcXGHKHFxcXFxcXGHKHFxcXFxcYcococXFxcYcnGHFyhxcYcnGHKHFxcXFxcYcocXKHFxhycYcocXFxcXFxhyhxcocXGHJxhxcocXFxcYcococXFxcXFxhyhyhxcXGHJxhyhxcXFxcXGHKHFyhxcYcnGHKHFxcXFxcYcocXKHFxhycYcocXFxcXFxhyhyhxcXFxhycYcXKHFxcYcococXKHGHJxhyhxcocXGHJxhxcocXFxcYcococXFxcXFxhyhxcocXGHJxhyhxcXFxcXFxhyhxcXFxcXFxhyhxcXKIcnGHKHKHFxcXGHKHKHFyhxhycYcocXFxcXFxcYcocXKHFxhycYcocXFxcXFxhyhyhxcXFxcYcococXFxcXGHJxhxcXKIcnFxhyhxcXFxcXFxhyhxcocXGHJxhyhxcXFxcXGHKHKHFxcXFxcYcocXKHFxhycYcocXKHGHJxhyhyhxcXFxhycYcXKHFxcYcnGHFyhxcXFxhycYcXKHFxcYcnGHKHFxcXFxcYcococXFxcXGHKHKHFxcv9ycXGHKHFxcv9ycXGHKHKHFxcXFxhyhyhxcXFxcXGHKHKHFxcXFxhycYcXFyhxhycYcocXKHFxhycYcocXKHGHJxhyhyhxcXFxcYcococXFxcXFxhyhyhxcXFxcXGHKHFyhxcXFxhyhyhxcXFxcXFxhyhxcXKHGHJxhyhxcocXGHJxhyhxcXL/cnFxhyhyhxcXFxcXGHKHFyhxcXGHJxhxcocXFxcXGHKHKHFxcXFxcXGHKHFyhxcYcnGHKHKHFxcXGHJxhxcocXFxcYcnGHFyhxcXFxhycYcocXFxcXFxhyhyhxcXFxcXGHKHKHFxcXFxcYcococXFxcXFxcYcocXFyiHJxcYcocXKHFxcYcnGHFyhxcXFxcYcnGHFxcocXGHJxhyhxcXFxcXFxhyhyhxcXFxcXGHKHKHFxcXFxcYcococXFxcXFxhycYcXFyhxcYcnGHKHFxcXFxcXGHKHKHFxcXFxcYcococXFxcXFxcYcocXKHFxcXGHKHKHFyhxcYcnGHKHKHFxcXGHJxhyhxcXFxcXFxhyhyhxcXFxcXGHJxhxcXKHGHJxcYcocXFxcXFxcXGHKHFxcocYcnFxhxcocXFxcXFxhyhyhxcXFxcXFxhyhyhxcXFxcXGHKHKHFxcXFxcXGHKHKHFxcXFxcYcococXKHGHJxcYcocXFyhxhycYcococXFxcXFxhyhyhxcXFxcXFxhyhyhxcXFxcXFxhyhyhxcXFxcXGHKHKHFxcXFxcXGHJxhxcXKHGHJxcYcXKHFxcXFxcXGHKHKHFxcXFxcYcococXKHFxhycYcococXFxcXGHJxhxcocXFxcXFxhyhyhxcXFxcXFxhyhyhxcXFxcXFxhyhyhxcXFxcXGHJxhxcocXFxcXGHJxhxcocXFxcXGHKHKHKHFxcXGHJxhyhxcocXFxhycYcocXKHFxcYcnGHKHFyhxcXFxhyhyhyhxcXFxcXGHKHKHFxcXFxcXFxhyhxcocXFxcYcnGHKHFxcocYcnFxhxcocXFy/3JxcXGHKHFxcocXGHJxhyhyhxcXFxcXGHKHKHKHFxcXGHJxhyhxcocXFxcYcnGHFyhxcXFxcXFxhyhxcocXFxcXGHJxhyhxcXFxcXFxhycYcXKHFxcXFxhyhyhyhxcXFxcXGHKHKHFxcocYcnFxhyhxcocXFxhycYcococXFxcXFxcYcococXKHFxhycYcococXFy/3JxcXGHKHFyhxcXFxcYcocococXFxcXFxhyhyhyhxcXFxcYcnGHKHFxcocYcnFxhyhxcocXFxcYcnGHKHKHFxcXFxcYcocococXFxcXGHJxhyhxcocXFxhycYcococXFxcXFxcYcnGHFyhxcXFxcYcnGHKHFxcXL/cnFxcYcocXKHFxcXFxhycYcocXFxcv9ycXFxhyhxcocXFxcXGHJxhyhxcXKHFxhycYcococXFxcXFxcXGHKHFyhxcXFxcXGHJxhxcocXFxcXFxcYcococXFxcXFxcXGHJxhxcocXFxcXGHJxhyhxcXKHFxhycYcococXKHFxcYcnGHKHFyhxcXFxcXGHKHKHFyhxcXFxhycYcocXKHFxcXFxhycYcocXFyhxcYcnGHKHKHFyhxcXGHJxhyhyhxcXFxcXFxcYcococXFyhxhycXGHKHKHFxcXFxcXFxhyhyhxcocXFxhycYcococXKHFxcYcnGHKHKHFxcohycXGHJxhxcocXFxcXFxhyhyhyhxcXFxcXFxhycYcocXFxcXFxcXFxhyhyhxcXFxcXFxcYcnGHFyhxcXFxcXFxhyhyhyhxcXFxcXGHJxhyhxcocXFxcYcnGHKHKHFyhxcYcnFxhyhyhxcXFxcXFxcXGHKHKHFxcXFxcXFxcYcococXFxcv9ycXFxhyhyhxcocXFxcYcnGHKHKHFxcXFxcXFxhyhyhyhxcXFxcXGHJxhyhyhxcXFxcXFxhycYcXKHFxcocYcnFxhyhyhxcXFxcXFxcXGHKHKHFxcocXGHJxcYcococXFxcXFxcXFxhyhyhxcXKHFxcYcnGHKHKHFxcocYcnFxhyhyhyhxcXFxcXGHJxhyhyhxcXFxcXFxcYcocococXFxcXFxcYcnGHKHFxcocXFxhycXGHKHFyhxcXFxcXFxhycYcXKHFxcohycXFxhyhyhxcocXFxcYcnGHKHKHKHFxcXFxcYcnGHKHFyhxcXFxcXFxhyhyhyhxcXFxcXFxcXGHKHKHFxcocXFxhycXGHKHFyhxcXFxcXFxcYcococXKHFxcXFxcYcnGHKHFyhxcXFxcXGHJxhyhyhxcXFxcXFxcXGHKHKHFyhxcXFxcXGHJxhyhxcocXFxcXFxcYcnGHKHFxcocXFxcYcnGHKHKHFyhxcXFxcYcnGHKHKHFyhxcXFxhycYcocococXFxcXFxcYcnGHKHFyhxcXFxcXFxhycYcocXKHFxcXFxcXGHKHKHKHFyhxcXFxhycYcnGHFyhxcXFxcXFxcYcnGHKHFxcocXFxcYcnFxhyhxcocXFxcXFxcXGHJxhyhxcocXFxcXFxhycYcococXFyhxcXGHJxcYcocXKHFxcocYcnFxcYcococXFyhxcXFxhycYcocococXFxcXFxcXGHJxhyhxcocXFxcXFxcYcnGHKHKHFxcXFxcXFxcXGHKHKHKHFxcXFxcXFxcYcocococXKHFxcXGHJxcYcococXFyhxcXFxhycXGHKHFyhxcXKHFxhycXGHKHKHFyhxcXFxcXFxhycYcococXFyhxcXGHJxcYcococXKHFxcXFxcXGHJxhyhxcocXFxcv9ycXFxhycYcocXKHFxcXFxcXGHJxhyhyhxcXKHFxcYcnFxhyhyhyhxcXKHFxhycXGHJxhxcocXKHFxcXFxhycYcocococXFxcXFxcXFxhycYcococXFxcXFxcXFxcYcnGHKHFyhxcXFxcXFxcYcnGHKHFyhxcXFxcXFxcXGHJxhyhxcocXFxcXFxcXFxhycYcocXKHFxcXFxcXFxhycYcococXFyhxcXFxcYcnGHKHKHKHFxcXKIcnFxcYcnGHKHFyhxcXFxcXFxcYcnGHKHKHFyhxcXFxcXFxhycYcococXKHFxcXFxcXFxhycYcocXKHFxcocXFxhycXGHKHKHKHFxcXFyiHJxcXGHKHKHKHFyhxcXFxcXGHJxcYcococXFyhxcXFxcXGHJxhyhyhyhxcXKHFxcYcnFxhycYcocXKHFxcXFxcXFxcYcnGHKHFyhxcXKHFxcYcnFxhycYcocXKHFxcXFxcXFxcYcnGHKHFyhxcocXFxcXGHJxcYcocococXFyhxcXFxhycXGHKHKHKHFyhxcXFxcXGHJxcYcocococXFxcocXGHJxcYcnGHKHKHFxcocXFxcXGHJxcYcocococXFxcocXFxhycXGHJxhyhxcocXFxcXFxcXFxcYcnGHKHKHFxcocXFxcXFxcYcnGHKHKHKHFxcXKHFxcYcnFxhycYcXKHKHFxcXFxcXFxcXFxhyhyhyhyhxcXFyhxhycXFxhycYcococXKHFxcXFxcXFxhycYcnGHFyhxcocXFxcXFxcXGHJxhyhyhyhxcXKHFxcXFxhycXGHKHKHKHKHFxcXFxcXFxcXGHJxhyhyhyhxcXKHFxcXFxhycXGHKHKHKHKHFxcXFxcXFxcXFxhycYcococXKHFxcXFxcXFxcXGHJxhyhyhxcocXFxcXFxcXFxcXGHJxhyhxcocXKHFxcXFxcXFxhycYcnGHKHFyhxcXFyhxhycXFxcYcococococXFyhxcXFxcYcnFxhycYcocXKHFyhxcXFxcXFxcYcnGHKHKHKHKHFxcXFxcXFxcXFxcYcocnGHFyhxcocXFxcXFxcXFxhycYcnGHFyhyhxcXFxcohycXFxcYcnGHKHKHFyhxcXFxcXFxcXFxcYcnGHJxhxcocXKHFxcXFxcXFxcXGHJxhyhyhyhxcocXFxcXFxcXFxhycXGHKHKHKHFyhxcXFxcXFxcXFxhycYcnGHKHFyhxcXKHFxcXFxcYcnFxhyhyhyhyhxcXKHFxcXFxcXGHJxcYcococococXFyhxcXFxcXFxhycXGHKHKHKHKHFyhxcXFxcXFxcXGHJxhycYcococXKHFxcXFxcXFxcXFxcYcnGHKHKHKHFxcocXFxcXFxcXFxcYcnGHKHKHKHFyhxcXKHFxcXFxhycXGHJxhyhyhyhxcocXFxcXFxcXFxcXGHJxhyhyhyhyhxcXKHFxcXFxcXGHJxcYcnGHKHKHFyhxcocXFxcXFxcXFxhycYcnGHKHKHFyhxcXKHFxcXFxcXGHJxcYcococococXKHFxcXKHFxcYcnFxcYcnGHKHKHKHFyhxcXFyhxcXFxhycXFxhyhycYcocXKHFyhxcXFxcXFxcXFxcYcnGHKHKHKHKHFyhxcXFxcocYcnFxcXGHJxhyhyhyhxcocXKHFxcXFxcXFxcYcnFxhyhycYcXKHKHFxcocXFxcXFxcXGHJxcYcnGHKHKHKHFyhxcXFxcocXGHJxcXFxhycYcococococXFyhxcXFxcXFxcXFxcYcnFxhyhyhyhyhxcocXFxcXFxcXFxcXFxcXGHJxhyhyhyhyhxcXKHFxcXFxcXFxcXFxcXGHJxhyhyhyhyhxcocXFxcXKHFxcYcnFxcYcnFxhyhyhyhxcocXKHFxcXFxcXFxcXFxcYcnFxhyhyhyhyhxcocXFyhxcXFxcXFxcXGHJxcYcnGHKHKHKHFyhxcXKHFxcXFxcXFxcXGHJxcYcnGHKHKHKHFyhxcXKHFxcXFxcXFxcXGHJxcYcnGHKHKHKHFyhxcocXFxcXFxcXFxcXFxcYcnGHJxhyhyhyhxcocXKHFxcXFxcXFxcXFxcXGHJxcYcocnGHFyhyhxcocXFxcocXFxcXFxcYcnFxhycXGHKHKHKHKHFyhxcXKHFxcXFxcXFxcXGHJxcYcnGHJxhyhyhxcocXKHFxcXFyhxcXFxcYcnFxcYcnGHJxhyhyhyhxcocXFyhxcXFxcXFxcXFxcXFxhycXGHKHJxhyhyhxcocXKHFxcXFyhxcXFxcYcnFxcYcnFxhyhycYcXKHKHFyhxcXKHFxcXFxcXFxcXFxcXGHJxhycYcnGHKHFyhyhxcocXFxcocXFxcXFxcXFxhycXFxhycYcocococococXKHFxcocXFxcXFxcXFxcXFxcXGHJxhycYcnGHKHKHFyhxcocXFyhxcXFxcXFxcXFxcXFxcYcnGHJxhycYcocococXKHFxcocXFxcocXFxcXFxcYcnFxcYcnFxhyhycYcococXKHFyhxcocXFxcXFxcohycXFxcXFxhycXGHJxhyhyhyhyhyhxcocXKHFxcXFxcocXFxcYcnFxcXFxhycYcnGHJxhyhyhyhxcocXKHFxcXKHFxcXFxcXFxcXFxcXGHJxcYcnGHJxhyhyhyhyhxcocXKHFxcocXFxcXFxcXFxcXFxcXGHJxcXGHJxhycYcocococXKHKHFyhxcXFyhxcXFxcXFxcXFxcXFxcYcnFxhycYcnGHKHJxhyhxcococXFyhxcXKHFxcXFxcXFxcXFxcXFxcXGHJxcYcnGHJxhyhyhyhyhyhxcocXKHFxcXKHFxcXFxcXFxcXFxcXFxcYcnFxcYcnGHJxhyhyhyhyhyhxcocXKHFxcocXFxcXKHFxcXFxcXGHJxcXFxcYcnFxhycYcocnGHKHKHKHFyhxcocXKHFxcocXFxcXFxcXFxcXFxcXFxcXFxhycXGHJxcYcocnGHKHKHKHKHKHFyhxcocXFyhxcXFxcXKHFxcXFxcXGHJxcXFxcYcnFxhycXGHKHJxhyhyhyhyhxcococXFyhxcXKHFxcXFyhxcXFxcXFxcXFxcYcnFxcXGHJxcYcnGHJxhyhyhyhyhyhyhyhxcocXFyhxcXKHFxcXFyhxcXFxcXFxcXFxcYcnFxcXGHJxcYcnFxhycYcococnGHFyhyhyhxcococXFyhxcXKHFxcXFyhxcXFxcXFxcXFxcXFxhycXFxcYcnFxhycXGHKHJxhyhycYcococXKHKHFyhyhxcXKHFxcocXFxcXKHFxcXFxcXFxcXFxcXFxcXGHJxcXFxhycXGHJxhycYcnGHKHKHJxhyhxcocococXKHFyhxcocXFxcocXFxcocXFxcXFxcXFxcXFxcXFxcXFxcYcnFxcXGHJxcYcnGHJxhycYcnGHKHKHKHKHKHKHKHFyhxcocXKHFyhxcXKHFxcXFyhxcXFxcXFxcXFxcXFxcXFxcXFxcXFxcYcnFxcXGHJxcYcnGHJxhycYcnGHKHJxhyhyhyhyhxcococXKHKHFyhxcXKHFxcocXFyhxcXFxcXKHFxcXFxcXFxcXFxcXFxcXFxcXFxhycXFxcXGHJxcYcnFxhycXGHJxhycYcocnGHKHKHJxhyhyhxcocococXKHKHFyhxcocXKHFxcocXFxcocXFxcocXFxcXFxcocXFxcXFxcXFxcXFxcXFxcXGHJxcXFxcXGHJxcXFxhycXFxhycXGHJxhycYcnGHJxhyhycYcocnGHKHKHKHKHKHKHFyhyhyhxcocXKHKHFyhxcXKHFyhxcXKHFxcXKHFxcXKHFxcXFxcocXFxcXFxcXFxcXFxcXFyiHJxcXFxcXFxcXFxcXFxcXGHJxcXFxcYcnFxcYcnFxcYcnFxhycXGHJxcYcnGHJxhycYcnGHKHJxhyhycYcococnGHKHKHKHKHKHKHKHFyhyhyhxcococXKHKHFyhxcocXKHFyhxcocXKHFxcocXFyhxcXKHFxcocXFxcocXFxcXKHFxcXFxcocXFxcXFxcocXFxcXFxcXFxcXFyhxcXFxcXFxcXFxcXFxcXFxcXFxcXFxcXFxhycXFxcXFxcXFxcXFxhycXFxcXFxcYcnFxcXFxhycXFxcXGHJxcXFxhycXFxhycXFxhycXFxhycXGHJxcYcnFxhycXGHJxcYcnFxhycYcnFxhycYcnGHJxcYcnGHJxhycYcnGHJxhycYcnGHJxhycYcnGHKHJxhycYcnGHKHJxhyhycYcnGHKHJxhyhycYcocnGHKHJxhyhycYcocnGHKHJxhyhycYcococnGHKHJxhyhyhycYcocnGHKHKHJxhyhycYcococnGHKHJxhyhycYcocnGHKHJxhyhycYcocnGHKHJxhyhycYcocnGHJxhyhycYcnGHJxhyhycYcnGHJxhycYcnGHJxhycYcnGHJxhycYcnGHJxcYcnGHJxhycXGHJxcYcnGHJxcYcnFxhycXGHJxcXGHJxcYcnFxcYcnFxcYcnFxcXGHJxcXFxhycXFxcXGHJxcXFxcXFxhycXFxcXFxcXFxhycXFxcXFxcXFxcXFxcXFxcXFxcXFxcXFxcXFxcXFxcXFxcXFxcocXFxcXFxcXFyhxcXFxcXFyhxcXFxcocXFxcXKHFxcXKHFxcocXFyhxcXKHFyhxcXKHFyhxcocXKHKHFyhxcococXKHKHKHKHFyhyhyhyhyhyhyhycYcococnGHKHJxhycYcocnGHJxcYcnGHJxcYcnFxhycXGHJxcXGHJxcXFxhycXFxcXFxcYcnFxcXFxcXFxcXFxcXFxcXFxcXFxcXFxcocXFxcXFxcocXFxcXKHFxcXKHFxcocXFyhxcXKHFyhxcococXKHKHFyhyhyhyhyhyhyhyhyhyhycYcnGHKHJxhycYcnFxhycXGHJxcXGHJxcXGHJxcXFxcXFxcYcnFxcXFxcXFxcXFxcXFyhxcXFxcXFxcocXFxcXKHFxcocXFyhxcocXKHFyhxcococXKHKHKHKHKHKHKHJxhyhycYcnGHJxhycXGHJxcXGHJxcXGHJxcXFxcXFxcXFxhycXFyhxcXFxcXFxcXFxcocXFxcXKHFxcocXFyhxcocXKHKHFyhyhyhyhyhyhyhyhycYcnGHJxhycYcnFxhycXFxcYcnFxcXFxcXFxhycXFxcXKHFxcXFxcXFxcocXFxcocXFyhxcXKHFyhyhxcocococococococnGHKHJxhycXGHJxcYcnFxcXGHJxcXFxcXFxcXFxcXFxcXFxcXFyhxcXFxcocXFyhxcocXKHFyhyhxcocococnGHKHJxhycYcnGHJxcYcnFxcXGHJxcXFxcXFxcXFxcXFxcXFxcocXFxcXKHFxcocXKHFyhyhxcocococococnGHJxhycYcnFxhycXFxhycXFxcXFxcXFxcXFxcXFxcXKHFxcXFyhxcXKHFyhxcocococococococnGHJxhycYcnFxcYcnFxcXFxcXFxcXFxcXFxcXFxcXFyhxcXFyhxcocXKHFyhyhyhyhyhyhycYcnGHJxcYcnFxcXGHJxcXFxcXFxcXFxcXFyhxcXFxcocXFyhxcocXKHKHKHKHKHJxhyhycXGHJxcYcnFxcXFxcXFxcXFxcXFxcXFxcXFyhxcXKHFyhxcocXKHKHKHKHJxhycYcnGHJxcXGHJxcXFxcXFxcXFxcXFxcXKHFxcXKHFxcocXKHKHKHKHKHKHJxhycYcnFxhycXFxcXFxcXFxcXFxcXFxcXFyhxcXFyhxcococXKHKHKHJxhyhycXGHJxcYcnFxcXFxcXFxcXFxcXFxcXKHFxcocXKHFyhxcococnGHKHJxhycXGHJxcXFxcYcnFxcXFxcocXFxcXKHFxcocXKHFyhyhyhycYcocnFxhycXFxhycXFxcXFxcXFxcXFyhxcXFyhxcocXKHKHKHKHKHJxhycXGHJxcXGHJxcXFxcXFxcXKHFxcXKHFxcocXKHKHKHKHKHJxhycXGHJxcXFxcXGHJxcocXFxcXFxcocXKHFyhxcococnGHKHJxhycXFxhycXFxcXFxcXFxcXFyhxcXFyhxcococXKHJxhyhycYcnFxcYcnFxcXFxcXFxcXFxcocXFxcocXKHKHFyhycYcocnFxhycXFxcYcnFxcXFxcocXFxcXKHFxcococococococnFxhycXFxhycXFxcXFxcXKHFxcXKHFxcococXKHJxhyhycXGHJxcXFxcYcnFyhxcXFxcXKHFxcocXKHKHKHJxhycYcnFxhycXFxcXFxcXFxcXKHFxcocXKHFyhyhyhycYcnFxhycXFxcXFxcXFxcXFxcXKHFxcocXKHKHKHKHJxhycXFxhycXFxcXFxcXFxcocXFyhxcocXKHKHJxhyhycXFxhycXFxcXFxcXFxcocXFxcocXKHKHKHJxhycYcnFxhycXFxcXFxcXFyhxcXFyhxcococococnGHJxcXGHJxcXFxcXFxcXKHFxcXKHKHFyhyhycYcnGHJxcXFxcYcnFyhxcXFxcocXFyhyhyhyhycYcnGHJxcXFxcXFxcXFxcXFyhxcocXKHKHKHJxhycYcnFxcXFxcXFxcXFxcXKHFxcococXJxhyhycYcnFxcXFxcXFxcXFxcXFyhxcXKHKHKHKHJxhycXGHJxcXFxcXFxcXFyhxcXKHKHFyhycYcnGHJxcXGHJxcXFxcocXFxcocXKHFyhycYcnGHJxcYcnFxcXFxcXKHFxcXKHFyhyhyhycYcnGHJxcXFxcXFxcXFxcocXFyhyhxcnGHKHJxcYcnFxcXFxcXFxcXFyhxcocXKHKHKHJxhycXFxcXGHJyhxcXFxcXKHFyhyhyhycYcnFxhycXFxcXFxcXKHFxcocXKHKHKHJxhycXGHJxcXFxcXFyhxcXFyhyhxcocnGHJxcYcnFxcXFxcXFxcXKHFyhxcococnGHJxhycXFxcXFxcXFxcXKHFyhxcococnGHJxcYcnFxcXFxcXFyhxcXKHFyhyhycYcnFxhycXFxcXFxcXKHFxcocXKHKHJxhycXGHJxcXFxcXFxcocXFyhxcocnGHKHJxcXFxhycXFyhxcXFyhxcocococnGHJxcYcnFxcXFyhxcXFyhxcococnGHJxcYcnFxcXFxcXFyhxcocXKHKHKHJxcYcnFxcXFxcXFxcocXKHFyhyhycYcnFxcYcnFxcXKHFxcXKHFyhyhycYcnFxcYcnFxcXFyhxcXKHFyhyhycYcnGHJxcXFxcXFxcocXFyhyhyhyhycXGHJxcXFxcXFxcocXFyhyhyhycYcnFxcYcnFxcocXFxcocXKHKHJxhycXGHJxcXFxcXKHFxcococXJxhycYcnFxcXFxcXFxcXKHFyhyhyhycYcnFxcXFxcXFxcXFxcocXKHKHJxhycXFxhycXFyhxcXFyhxcococnGHJxcXFxcXFxcXFxcXKHFyhyhycYcnFxcXGHJyhxcXFxcococococnFxhycXFxcXFxcocXFyhyhyhycYcnFxcXFxcXFxcXFyhxcococnGHJxcXGHJxcocXFxcocXKHKHJxhycXFxcYc4cXFxcXKHFyhycYcnGHJxcXFxcXFxcocXKHFyhycYcnFxhycXFxcXKHFxcocXKHJxhycXGHJxcXFxcocXFyhxcocnGHJxcXGHJxcXKHFxcXKHKHKHKHJxcXFxcXFxcXFxcXKHFyhycYcnGHJxcXFxcXFxcocXKHKHKHJxhycXFxcXFxcXKHFxcococnGHJxcXFxcXFxcXFxcocXKHKHJxhycXFxcXFxcXFyhxcocXJxhycYcnFxcXFxcXFyhxcocococnFxhycXFxcXFyhxcocXKHJxhycXFxcXFxcXFxcXKHFyhyhycXGHJxcXFxcXKHFxcocococnFxhycXFxcXKHFxcocXJxhycYcnFxcXFxcXFxcocXKHJxhycYcnFxcXFxcXKHFyhyhyhycXGHJxcXFxcocXFyhyhyhycXGHJxcXFxcocXFyhyhyhycXGHJxcXFxcocXFyhyhyhycXFxhycXKHFxcXKHKHKHJxhycXFxcXFxcXKHFyhyhycYcnFxcXFxcXFxcocXKHKHJxhycXFxcXFxcocXFyhyhycXGHJxcXFxcXFyhxcocococnFxcXFxcXFxcXFyhyhyhycYcnFxcXFxcXKHFyhyhyhycXFxhycocXFxcocXKHJxhycXFxcXFxcXFyhxcococnFxhycXFxcocXFyhxcocnFxhycXFxcXFxcocXKHKHJxhycXFxcXFxcocXKHFycYcnFxhycXKHFxcXKHKHKHJxcYcnFxcXKHFxcococnGHJxcXFxcXFxcocXKHKHJxhycXFxcXFxcocXKHKHJxhycXFxcXFxcocXKHKHKHJxcXFxcXFxcXKHFyhycYcnFxcXFxcXFxcXKHKHKHJxcYcnFxcocXFyhxcnGHJxhycXFxcXKHFyhxcnGHJxcYcnFxcocXFyhyhycYcnFxcXFxcXFyhxcococnFxcXFxcXFxcXFyhyhycYcnFxcXFxcXFxcocococnFxhycXFyhxcXKHKHKHJxcXFxcXFxcXKHFyhycYcnFxcXFxcXFxcocococnFxhycXKHFxcXKHKHJxhycXFxcXFxcocXKHKHJxcYcnFxcocXFyhyhyhycXFxcXFxcXFyhyhyhycYcnFxcXFyhxcocococnFxcXFxcXFxcocococnFxcXFxcXFxcXKHFycYcnFxcXFxcXFxcXKHKHKHJxcXFxcXFxcXKHKHKHJxcXGHOHFxcXKHFycYcnFxcXFxcXFxcocXKHJxcYcnFxcXKHFxcococnFxcYcnKHFxcXKHKHJxcYcnFxcXKHFyhyhyhycXFxcXFxcXKHFycYcnGHJxcXFxcocXKHKHJxcYcnFxcocXFyhyhycXFxhycocXFxcococnFxcYcnKHFxcXKHKHJxcXGHJyhxcXFyhyhycXFxcXFxcXFxcocXJxhycXFxcXFxcXFyhyhycYcnFxcXFxcocXKHKHJxcXFxcXFxcXKHKHKHJxcXFxcXFxcXKHKHKHJxcXFxcXFxcocococnFxcXFxcXFxcocXJxhycXFxcXFxcXKHFyhycXGHJxcXKHFxcococnFxcXFxcXFxcXKHKHJxcYcnFxcocXKHFycYcnFxcXFxcXKHFyhycYcnFxcXFxcocXKHJxhycXFxcXFyhxcocnGHJxcXFxcXFyhyhyhycXFxcXFxcXFyhyhycYcnFxcXKHFxcocnGHJxcXFxcXFyhxcnGHJxcXFxcXFxcXKHKHJxhycXFxcXKHFyhycYcnFxcXFxcocXKHJxhycXFxcXFyhxcocnGHJxcXFxcocXKHKHJxcXFxcXFxcXKHKHJxhycXFxcocXKHKHJxhycXFyhxcXKHJxhycXFxcXFxcocococnFxcXFxcXFyhyhycYcnFxcXFyhxcocnGHJxcXFxcXKHFycYcnFxcXFxcXFxcococnFxcXFxcXFxcococnGHJxcXKHFxcococnFxcXFxcXFyhyhyhycXFxcXFxcocococnFxcXFxcXKHFycYcnFxcXFxcXFyhyhycYcnFxcXKHFyhyhycXFxcXFxcXKHKHJxhycXFxcXKHKHKHJxcXFxcXFxcocXJxhycXFxcXFyhxcocnFxcYc4cXFxcocnGHJxcXFxcXKHKHKHJxcXFxcXFxcococnFxcXFxcXFxcococnFxcXFxcXFyhxcnGHJxcXFxcXKHFycYcnFxcXFxcXFyhyhycXFxcXFxcXFyhyhycXFxcXFxcXKHKHJxcYcnKHFxcococnFxcXFxcXFxcocnGHJxcXFxcXKHKHKHJxcXFxcXKHFyhycXFxcXFxcXFyhyhycXFxcXFxcXKHKHJxcYcnKHFxcococnFxcXFxcXFyhyhycXFxcXFxcXKHKHJxcYcnKHFxcococnFxcXFxcXKHFycYcnFxcXFxcocococnFxcXFxcocXJxhycXFxcXFxcococnFxcXFxcXFxcocnGHJxcXFxcocXKHJxcXFxcXFxcXKHJxhycXFxcXFyhyhycYcnFxcocXKHKHJxcXFxcXFyhyhycYcnFxcocXKHKHJxcXFxcXFyhyhycXFxcXFxcXFyhycXGHJxcXKHFyhycYcnFxcXKHFyhycXGHJyhxcXKHKHJxcXFxcXFyhyhycXGHOHFxcXKHJxcYcnFyhxcococnFxcXFxcXFyhycYcnFxcXKHFyhycYcnFxcXKHFyhycXFxcXFxcXFyhycYcnFxcXKHFyhycXFxcXFxcXFyhycYcnFxcXKHFyhycXGHJyhxcXKHJxhycXFxcocXKHJxcYcnKHFxcocnFxhycXKHFyhyhycXFxcXFyhxcnGHJxcXFxcocXJxhycXFxcXFyhyhycYcnFyhxcXKHJxcXFxcXFxcococnFxcXFxcXFyhycYcnFxcocXKHKHJxcXFxcXKHFycYcnFxcXKHFyhycXGHJyhxcXKHJxcXFxcXFxcXKHJxcXFxcXFxcXKHJxcYcnKHFxcocnGHJxcXKHFyhyhycXFxcXKHFycYcnFxcXFxcococnFxcXFxcXKHKHJxcXFxcXFxcocnFxcXFxcXFxcocnFxcXFxcXFxcnGHJxcXFxcXFyhyhycXFxcXFyhyhycYcnFyhxcococnFxcXFxcococnFxcXFxcXKHKHJxcXFxcXFyhycYcnFxcXFyhyhycXFxcXFxcXKHJxcXFxcXFxcXKHJxcXFxcXFxcocnGHJxcXFyhxcnGHJxcXFxcocXJxhycXFxcocXJxhycXFxcXFyhyhycXFxcXFyhyhycXGHOHFxcocnFxhzhxcXKHKHJxcXFxcXKHKHJxcXFxcXKHFycXGHJyhxcXKHJxcYc4cXFyhyhycXFxcXKHKHJxhycXKHFyhyhycXFxcocXKHJxcXFxcXFyhyhycXFxcXFyhxcnFxcXFxcXFyhyhycXFxcXKHFycYcnFxcXKHFycYcnFxcXKHFyhycXFxcXFxcocnGHJxcXKHFyhycXFxcXFxcXKHJxcXFxcXFxcocnGHJxcocXKHKHJxcXFxcococnFxcXFxcXKHJxhycXFyhxcocnFxcXFxcXKHKHJxcXFxcXKHJxhycXFxcocXJxcYcnFyhxcocnFxcXFxcXFyhycXFxcXFxcococnFxcXFxcocnGHJxcXFyhyhycYcnFyhxcocnFxcXFxcXKHJxhycXFyhxcocnFxcXFxcXKHJxhycXKHFyhyhycXFxcocXJxhycXFxcocXJxhycXFyhxcocnFxcXFxcXKHKHJxcXFxcococnFxcXFxcococnFxcXFxcococnFxcXFyhyhycXFxcXFxcocnFxcXFxcXFyhycXFxcXFxcococnFxcXFyhyhycXFxcXFyhyhycXFxcXKHKHJxcXFxcXFyhycXFxcXFxcXJxhycXFxcXKHKHJxcXFxcXKHKHJxcXFxcocXJxcXFxcXFxcocnFxcXFxcXKHJxhycXKHFyhycYcnKHFxcnGHJxcXFyhxcnGHJxcXKHFyhycXFxcXFyhycYcnFxcocXJxhycXFxcococnFxcXFxcXKHJxcXFxcXFyhycXGHOHFxcocnFxcXFxcococnFxcXFxcocnFxcXFxcXFyhycXFxcXFyhyhycXFxcXKHKHJxcXFxcXKHJxhycXFyhyhycXFxcXFxcocnFxcXFxcXKHJxhycXKHFyhycXFxcXFyhycYcnFyhxcocnFxcXFxcXKHJxcXFxcXFyhycXFxcXFxcococnFxcocXKHJxcXFxcXKHJxhycXKHFyhycXFxcXFyhyhycXFxcocXJxcYcnKHFyhycXFxcXFxcocnFxcXFxcococnFxcXFyhyhycXFxcXKHKHJxcXFyhxcnGHJxcXKHFycXGHJyhxcocnFxcXFxcXKHJxcXFxcXKHKHJxcXFyhxcnFxhzhxcXKHJxcXFxcXKHJxcXFxcXFxcnGHJxcXFyhyhycXFxcXKHKHJxcXFxcococnFxcXKHFycYcnFyhxcocnFxcXFxcocnFxhzhxcococnFxcocXJxcYcnKHFyhycXFxcXFyhyhycXFyhxcocnFxcXFyhyhycXFxcocXJxcYc4cXFycYcnFxcXKHKHJxcXFxcocnGHJxcocXKHJxcXFxcococnFxcXFyhyhycXFxcococnFxcXFxcocnFxcXFxcococnFxcocXKHJxcXFxcocnGHJxcocXKHJxcXFxcococnFxcXKHFycXFxcXFxcocnFxcXFxcXJxhycXFxcococnFxcXFyhycYcnKHFxcnGHJxcocXKHJxcXFxcXKHJxcXFxcXKHJxhycXKHFycXGHJyhxcocnFxcXFyhycYcnFyhxcocnFxcXFyhycXGHOHFyhycYc4cXFyhycXFxcXKHJxhycXKHFycYcnFxcococnFxcXFxcocnFxcXFxcocnFxcXFxcococnFxcocXJxcXFxcXFyhycYc4cXFyhycXFxcXKHJxcYc4cXKHJxcXFxcXKHJxhycocXKHJxcXFxcocnGHJyhxcocnFxcXFxcocnGHOHFxcnGHJxcXKHKHJxcXFxcXJxhycXFxcocnGHJxcocXJxhycXKHFyhycXFxcococnFxcXFyhycXFxcXFxcocnFxcXFyhycYcnFyhyhycXFxcXFyhycXFxcXFyhycXFxcXFyhycXFxcXFyhycXFxcXFyhycXFxcXFyhycXFxcXFyhycYcnKHFycYcnFxcococnFxcXKHFycXFxcXFyhycXFxcXFxcnGHJxcocXJxhycXFyhyhycXFxcococnFxcXKHKHJxcXFyhyhycXFxcococnFxcXKHKHJxcXKHFycXFxcXFxcocnFxcXFyhyhycXFyhyhycXFxcXKHJxcXFxcXKHJxcXFxcXFycXFxcXFxcocnFxcXFxcocnFxcXFyhycYcnKHFyhycXFxcococnFxcXKHKHJxcXFyhycYcnFyhyhycXFxcXKHJxcXFxcXFycXGHOHFyhycXFxcXFycYcnFxcocXJxcXFxcXKHJxcXFxcXJxhycXFxcocnFxcXFxcXJxcYc4cXFycXFxcXFxcocnFxcXFyhycXFxcXFyhycXFxcXKHJxhycocXKHJxcXFyhycYcnFyhyhycXFxcXKHJxcXFxcXKHJxcXFxcocnFxcXFxcocnFxcXFxcnGHJxcXKHKHJxcXFyhyhycXFyhyhycXFxcococnFxcocXJxcXFxcXKHJxcXFxcococnFyhxcnGHJxcococnFxcXFyhycXFxcXKHKHJxcXKHKHJxcXKHFycXFxcXFyhycXFxcXFycYcnFxcococnFxcococnFxcXFyhycXFxcXKHJxcXFxcXKHJxcXFxcocnFxcXFxcnGHJxcXKHKHJxcXKHKHJxcXFxcocnFxcXFyhycXFxcXKHKHJxcocXJxhycocXKHJxcXFyhycYcnKHFycYcnKHFyhycXFxcocnGHJyhxcnGHJyhxcocnFxcXKHJxhycocXJxcXFxcXFycYcnFyhxcnFxcXFxcocnFxcXFyhycXFxcXKHJxhzhxcocnFxcXFyhycXFxcXKHJxcXFxcocnGHOHFyhycXFxcXKHJxcXFyhyhycXFxcocnFxcXFxcnGHJxcocXJxcXFxcXKHJxcXFxcocnFxcXFyhycXFxcXFycYcnFyhxcnFxcXFxcocnFxcXKHKHJxcXKHKHJxcXKHKHJxcXKHFycXFxcXKHJxcXFxcXKHJxcXFyhycXFxcXFyhycXFxcXKHJxcXFyhyhycXFyhyhycXFyhyhycXFyhyhycXFyhyhycXFyhxcnFxcXFyhycXFxcXKHJxhzhxcocnFxcocXJxcXFxcocnFxcXFxcocnFxcocXJxcXFxcocnGHOHFyhycXFxcocnFxcXFyhycXFxcXFyhycXFyhyhycXFxcocnFxcXFyhycXFxcXFycXFxcXFxcnGHJyhxcnGHJyhxcnFxcXFxcXJxcXFxcXKHJxcXFyhyhycXKHFycXFxcXFycYcnFyhxcnFxcXFyhycXFxcXFycXFxcXFxcnFxcXFxcocnFxcXFyhycXFxcocnGHOHFyhycXFxcocnFxcXFyhycXFxcXKHJxcXFxcocnFxcXKHJxcXFxcXKHJxcXKHFycXFxcXKHJxcXFyhyhycXKHFycXFxcXFycYcnKHFyhycXFyhycYc4cXKHJxcXFyhyhycocXKHJxcXKHJxhycocXJxcXFxcocnGHOHFycYcnKHFycXFxcXFyhycXFxcocnFxcXFyhycXFxcococnFyhyhycXFxcocnFxcXKHKHJxcococnFxcXKHJxcXFxcnGHJxcocXJxcXFxcocnFxcXFycYcnFyhyhycXFxcocnFxcXKHJxcXFxcXJxhycocXJxcXFxcXKHJxcXKHKHJxcXKHJxcXFxcXJxhycocXJxcXFxcXKHJxcXKHKHJxcXKHJxcXFxcXJxcXFxcXKHJxcXFyhycXFxcXKHJxcXFyhycXFxcXFycXFxcXFyhycXFyhyhycXKHFycXFxcXKHJxcXFyhyhycocXJxhycococnFxcXKHJxcXFxcnGHJyhxcnGHJyhyhycXFxcocnFxcXKHJxcXFxcXJxcXFxcXJxhycocXJxcXFxcXKHJxcXKHJxcXFxcXJxhzhxcocnFxcXKHJxcXFxcnGHJyhxcnFxcXFxcnGHJyhxcnFxcXFxcnFxcXFxcocnFxcococnFyhxcnFxcXFycYcnFyhyhycXKHFycXFxcXKHJxcXFyhycXFxcococnKHFycXFxcXFycYcnKHFycXFxcXKHJxcXFyhycXFxcXKHJxcXKHKHJxcococnFxcocnFxcXFxcnFxcXFyhycXFxcXKHJxcXKHJxcXFxcXJxhzhxcocnFxcocnFxcXFxcnFxcXFxcnFxcXFxcocnFxcocnFxcXFxcnFxcXFxcnGHOHFyhycXFyhyhycocXJxhzhxcocnFyhxcnFxcXKHKHJyhxcnFxcXFxcnFxcXFxcnGHJyhxcnFxcXFycYcnFyhycYc4cXJxhzhxcocnFxcocnFxcXFycYcnFyhycXFxcXFycXFxcXFycXFxcXFyhycXKHFycXFxcXJxhycocXJxcXFxcocnFxcXKHJxcXFyhycXFxcXJxcXFxcXKHJxcXKHJxcXFxcocnFxcocnFxcXFxcnFxcXFyhycXFxcocnFxcXKHJxcXFxcnFxcXFxcocnFyhxcnFxcXKHJxcXFxcocnFxcocnFxcXFyhycXFxcnGHJxcocnFxcXFyhycXFxcocnFxcXJxhycXKHKHJxcococnKHFycYc4cXJxcXFxcXJxcXFxcXJxcXFxcXJxcXFxcXJxcXFxcXJxcXFxcXJxcXFxcXJxcXFxcXJxcXFxcXJxcXFxcXJxcXFxcXJxcXFxcXJxcXFxcocnFxcXKHJxcXKHKHJxcocnFxcXFxcnFxcXFyhycXFyhycXFxcXKHJxcXKHJxcXFxcocnFyhxcnFxcXKHJxcXFxcnFxcXFxcnFxcXFxcnFxcXFxcnFxcXFxcnFxcXFyhycXFyhycXFxcXKHJxcXKHJxcXFxcnFxcXFxcnGHJyhycYc4cXJxcXFxcXJxcXFxcocnFxcocnFxcXFycXFxcXFyhycXKHKHJxcocnFxcXFxcnFxcXFycYcnKHFycXFxcocnFxcXKHJxcXFyhycXFyhyhycocXJxcXFyhycXFxcXJxcXFxcocnFxcXKHJxcXKHJxcXFxcnFxcXFxcnFxcXFxcnFxcXFyhycXFyhycXFxcocnFxcXKHJxcXFycYcnKHFycXFxcocnFxcXKHJxcXFycYcnKHFycXFxcocnFxcXKHJxcXFycYcnKHFycXFxcocnFxcXJxhycXKHJxcXFxcnFxcXFxcnFxcXFyhycXFyhycXFxcocnFxcXKHJxcXKHJxcXFxcnFxcXFyhycXFxcnFxcXFxcnGHOHFycXFxcXKHJxcXKHJxcXFycYcnFyhycXFxcocnFxcXKHJxcXKHJxcXFxcnFxcXFxcnFxcXFycXFxcXFycXFxcXKHJxcXKHJxcXFyhycXFyhycXFxcXJxcXFxcXJxcXFxcnFxcXFxcnFxcXFyhycXKHKHJxcocnFxcXFyhycXKHKHJyhxcnFxcXKHJxcXFyhycXKHFycXFyhyhycocXJxcXFyhycXFyhycXFxcXJxcXFxcocnFyhxcnFxcocnFxcXFyhycXKHJxcXFxcocnFyhycXFxcXKHJxcococnKHFycXFxcocnFxcocnFxcXFycXFxcXKHJxcococnKHFycXFxcocnFxcocnFxcXFycXFxcXKHJxcococnFyhycXFxcocnFxcocnFxcXKHJxcXFycXFxcXFycXFxcXJxcXFxcXJxcXFyhycXFxcocnFxcocnFxcocnFxcXFycXFxcXJxhycocnFxcXFyhycXKHJxcXFxcnFxcXFxcnFxcXKHJxcXKHJxcXFxcnFxcXFycXFxcXKHJxcXKHJxcXKHJxcXFxcnFxcXFycXFxcXKHJxcXKHJxcXKHJxcXFxcnFxcXFycXFxcXKHJxcococnFyhycXFxcnGHJyhyhycocXJxcXFyhycXKHKHJxcocnFxcXKHJxcXKHJxcXFycYcnKHJxcXFxcocnKHFycXFxcocnFxcocnFxcXJxhzhxcnFxcXFycXFxcXKHJxcXJxhycococnFyhycXFxcocnFyhyhycXKHJxcXFycYc4cXJxcXFxcnGHOHFycXFxcocnFyhyhycXKHJxcXFycYc4cXJxcXFxcnFxcXFyhycXKHJxcXFxcnFxcXFycXFxcXKHJxcocnFxcXFycXFxcXJxcXFxcocnFyhycXFxcXJxcXFxcnFxcXFyhycXKHJxcXFxcnFxcXKHJxcXFycXFxcXKHJxcocnFxcXFycXFxcXJxcXFxcnGHOHFycXFxcocnFyhyhycococnKHFycXFyhycXFxcXJxcXFyhycXFyhycXFyhycXFyhycXFxcocnFyhyhzhxcnFxcXFycXFxcXJxhzhxcnFxcocnFxcXFycXFxcocnFxcocnFxcocnFxcocnFxcXJxcXFxcocnFxcnGHOHFycXFxcXJxcXFxcnFxcXFycXFxcXJxhzhxcnFxcXJxcXFxcXJxcXFyhycXKHKHOHFycXFxcXJxcXFxcocnKHKHJxcocnFxcXJxcXFxcXJxcXFycXFxcXFycXFxcocnFxcnGHJyhycXFxcXJxcXFxcnFxcXFycYc4cocnKHFycXFyhycXFxcnFxcXFyhycXKHJxcXFyhycXKHJxcXFyhycXKHJxcXFxcnFxcXJxhycocnFxcXFycXFxcocnFyhyhycocnFxcXFycXFxcocnFxcocnFxcocnFyhyhycocnFxcXFycXFxcXJxcXFxcnFxcXKHJxcXKHJxcXKHJxcococnKHJxcXFxcnFxcXKHJxcXKHJxcococ4cXJxcXFyhycXFycYcnKHJxcXFyhycXKHJxcXFxcnFxcXJxcXFxcocnFyhycXFxcnGHOHFycXFyhycXFyhycXFxcnFxcXFycXFxcXJxcXFxcnFxcXKHJxcXKHJxcocnFxcXFycXFxcnGHOHFycXFxcnFxcXFyhycocXJxcXKHJxcXKHJxcXKHJxcococ4cXJxcXFyhycXKHJxcXFyhycXKHJxcXKHJxcXKHJxcXKHJxcXKHJxcocnFxcXFycXFxcnFxcXFyhycocXJxcXKHJxcXJxhycocnFxcXFycXFxcnFxcXFyhycXKHJxcXKHJxcXJxhycocnFxcXKHJxcocnFxcXJxcXFxcnFxcXFycXFxcXJxcXFycYc4cXJxcXKHJxcXKHJxcXKHJxcXJxcXFxcXJxcXKHJxcXFycXFxcXJxcXFyhycXKHJxcXFycXFxcXKHJyhycXFxcXJxcXFycYc4cocnFyhycXFycYcnKHJxcXFycYc4cocnKHKHJyhycXFxcocnFyhycXFyhycXFyhycXKHJxcXFyhycococnKHJxcXFxcnFxcXJxcXFxcnFxcXFycXFxcocnFyhycXFyhycXFyhycXKHJxcXFycXFxcXJxcXFxcnFxcXJxhzhyhycococ4cXJxcXFycXFxcXJxcXFxcnFxcXKHJyhxcnFxcnGHJyhycXFxcnFxcXFycXFxcXJxcXFycXFxcXJxcXFxcnFxcXKHJxcocnFxcocnFyhycXFxcnFxcXFycXFxcocnFyhycXFyhycXFycXFxcXKHJyhyhzhxcnFxcXJxcXFxcnFxcXKHJxcocnFxcocnFyhycXFxcnFxcXFycXFxcocnFyhycXFycYc4cXJxcXKHJxcXKHJyhxcnFxcocnFyhycXFxcocnKHJxcXFyhycXKHJxcXJxcXFxcXJxcXKHJxcocnFxcXJxcXFxcnFxcXJxcXFxcnFxcXFycXFyhycXFyhycXKHJxcXFycXFxcocnKHFycXFycXFxcXFycXFyhycXKHJxcXFycXFxcocnFyhycXFyhycXKHJxcXFycXFxcocnFyhycXKHJxcXFyhycocnFxcXKHJyhyhzhxcnFxcocnFxcnGHOHKHJyhycXFxcnFxcXFycXFxcnFxcXFycXFxcocnKHJxcXFxcnFxcocnFyhycXFxcnFxcXFycXFyhycXFycYc4cocnKHJxcXFycXFxcXJxcXFycXFxcocnFyhycXFyhycXKHJxcXKHJxcocnFxcocnFyhycXFycYc4cXJxcocnFxcXKHJyhycXFxcnFxcXFycXFxcnFxcXKHJxcocnFxcnFxcXFycXFxcXJxcXKHJxcXJxcXFxcnFxcXKHJxcnGHJyhycXFyhycXKHJxcXKHJyhxcnFyhycXFxcnFxcXFycXFyhycXKHJxcXFycXFxcnFxcXFycXFxcnFxcXKHJxcocnFxcnFxcXFycXFxcocnKHJxcXFycXFxcXJxcXFycXFxcocnKHJxcXFyhycocnFxcXKHOHFycXFyhycXFycXFxcXJxcXFycXFxcocnFyhycXKHJxcXKHJxcocnFxcnGHOHJxcXFxcnFxcnFxcXFyhycocnFxcocnFyhycXFyhycXKHJxcocnFxcocnFyhycXFycYc4cnFxcXKHJyhycXFxcnFxcXKHJyhycXFxcnFxcXKHJyhycXFxcoc4cXJxcXKHJxcocnFxcnFxcXFycXFxcoc4cXJxcXKHJxcXJxcXFyhycXJxhzhxcnFxcnFxcXFycXFxcnFxcXFycXFyhycXKHJxcXJxhzhycXFxcnFxcXFycXFyhycXKHJxcocnFxcocnFyhycXKHJxcXKHJxcocnFyhycXFycXFxcXJxcXFycXFxcXJxcXJxhzhyhzhxcnFxcnFxcXFycXFxcnFxcXKHJxcnFxcXFycXFxcocnKHJxcXFycXFxcnFxcXJxcXFxcnFxcXJxcXFycXFxcocnKHJxcXFycXFxcnFxcXFycXFyhycococnKHJxcXJxcXFxcnFxcocnFxcnFxcXKHJyhycXFxcnFxcXKHJyhycXFyhycXJxhzhxcnFyhycXFyhycXJxhzhyhycocnFxcnFxcXFycXFxcnFxcXJxcXFyhycocnFxcXJxcXFycXFxcnFxcXFycXFycXFxcXJxcXFycXFxcXJxcocnFxcXJxcXKHJxcocnFyhycXFyhycocnFxcXJxcXFycXFxcnFxcXFycXFycXFxcXJxcXFycXFxcnFxcXKHJyhycXFxcnFxcocnFyhycXKHJxcXJxcXFxcnFxcocnKHJxcXFyhzhxcnFyhycXFyhycocnFxcXJxcXFycXFxcnFxcXKHOHFycXFyhycocnFxcXJxcXFycXFxcnFxcXKHJyhycXFyhycocnFxcXJxcXFycXFxcnFxcXKHJyhycXFycYc4cnFxcXJxcXKHJxcocnFyhycXFycXFxcoc4cXJxcXKHJyhycXFxcnFxcXJxcXFycXFxcnFxcXJxcXFxcnFyhycXFyhycXJxcXFxcnFxcXJxcXKHJxcocnFxcnFxcXJxcXFyhycocnFxcnFxcXFycXFyhycocnFxcXJxcXFycXFxcnFxcXJxcXFycXFxcnFxcXKHJyhycXFycXFxcXJxcXJxcXFxcnFxcocnKHJxcXFycXFxcnFxcocnFyhycXKHJxcocnFyhycXFycXFxcnFxcXKHJyhycXFycXFxcocnKHJxcXKHJyhycXFyhycocnFxcXJxcXJxhzhycXFxcnFxcocnFycXFxcXJxcXFycXFxcnFxcocnFyhycXKHJxcnGHOHKHOHKHOHKHOHKHOHKHOHKHOHKHOHKHOHKHJyhycXKHJxcocnFyhycXKHJxcocnFyhycXKHJxcocnFxcnFxcXJxcXFycXFxcnFxcXJxcXKHJxcocnFyhycXKHJxcocnKHJxcXFycXFxcnFxcXJxcXKHJxcnFxcXFycXFxcnFxcnFxcXFycXFyhycocnFxcocnKHJxcXKHJyhycXFycXFxcocnKHJxcXJxcXFycXFxcnFxcXJxcXFycXFxcnFxcXJxcXFycXFxcnFxcocnKHJxcXFycXFycXFxcXJxcXJxcXFxcnFyhycXFycXFxcnFxcXJxcXFycXFxcnFxcXJxcXFycXFyhycocnFxcXJxcocnFxcocnKHJxcocnFxcnFxcXJxcXFycXFxcnFxcocnKHJxcXFycXFycXFxcXJxcocnFxcnFxcXJxcXFycXFxcnFxcocnFycXFxcXJxcXJxcXFxcnFyhycXFycXFxcnFxcocnFyhycocnFxcXJxcocnFxcnFxcXKHOHKHOHKHOHJxcXFycXFycXFxcXJxcocnFxcnFxcXJxcXFycXFyhycXJxcXFxcnFyhycXFycXFxcnFxcXJxcXKHJxcnFxcXFycXKHJxcXJxcXFycXFxcnFxcocnKHJxcXKHJyhycXKHJxcocnFycXFxcXJxcXJxcXFyhycocnFyhycocnFxcXJxcXJxcXFyhzhyhzhycXFxcnFxcocnKHJxcXJxcXFycXFxcnFxcocnKHJxcXJxcXFycXFxcnFxcXJxcXJxcXFyhycocnFyhycXJxcXFxcnFxcnFxcXJxcXFycXFxcnFxcocnKHJxcocnFyhycXKHJyhycXFycXFxcnFxcXJxcXFycXFycXFxcXJxcocnFycXFxcXJxcXJxcXFyhzhycXFxcnFxcocnKHJxcocnFyhycocnFxcoc4coc4cnFxcXJxcXJxcXFyhycnGHOHJxcXKHJyhycXKHJxcnGHOHJxcXJxcXFycXFxcnFxcnFxcXKHJyhycocnFxcXJxcocnFxcnFxcocnKHJxcXJxcXFycXFxcnFxcnFxcXKHOHJxcXFycXFycXFxcnFxcXJxcXFycXKHJxcXJxcXKHJxcnFxcXJxcXFycXFxcnFxcnFxcXJxcXFycXFyhycocnFyhycXJxcXFxcnFyhycXJxhzhycXFycXFxcnFxcocnKHJxcXJxcXKHJyhycXFycXFxcnFxcocnKHJxcocnFycXFxcocnKHJyhycXFyhycocnFycXFxcXJxcXJxcXFycXFycXFxcoc4cnFxcXJxcXJxcXFycXFyhycocnFyhycXJxcXFxcnFyhycXJxcXFyhycnGHOHJxcXJxcXFycXFxcnFxcnFxcXJxcXFycXFycXFxcnFxcocnKHJxcocnFycXFxcXJxcnGHOHJxcXJxcXFycXFyhzhxcnKHJxcXFycXKHJxcocnKHJxcocnFycXFxcXJxcocnKHJxcXJxcXFycXFyhycocnKHJxcXFycXKHJyhycXFycXFxcnFxcXJxcocnFyhycocnFyhycXJxcXFxcnFycXFxcXJxcXJxcXKHJyhycXKHJxcnFxcXJxcXFycXFyhzhycXFxcnFxcnFxcXJxcXJxcXFycXFxcnFxcnFxcocnFycXFxcnFxcocnKHJxcocnKHJxcocnFycXFxcoc4cnFxcoc4cnFxcXJxcXJxcXKHJyhycXKHJyhycXFycXFyhycocnFycXFxcXJxcocnKHJxcXJxcXKHJyhycXJxcXFxcnFyhycocnFxcnFxcoc4cXJxcnFxcXKHOHJxcXFycXKHJyhycXFycXFxcnFyhycXKHJyhycXKHJyhycXFycXFycXFxcoc4cnFxcnFxcXJxcocnFyhycocnFxcnFxcnFxcXJxcXKHOHKHOHJxcXJxcXKHJyhycXJxcXFxcnFycXFxcXJxcnFxcXFycXKHJyhycXKHJxcnFxcXJxcXKHOHKHOHJxcXJxcXKHJyhycocnFxcnFxcXJxcocnFyhycocnFycXFxcnFxcXJxcXJxcXFycXFycXFxcnFxcnFxcocnKHJxcocnKHJxcnFxcXFycXJxcXFyhzhycXFycXFxcnFxcnFxcXJxcXJxcXKHJyhycXJxcXFycXFxcnFxcnFxcocnKHJxcnFxcXJxcXFycXKHJyhycXFycXFycXFxcnFxcoc4cnFxcXJxcnFxcXFycXJxcXFyhzhycXFycXFxcnFyhycXJxcXFycXFxcnFyhycocnFxcnFxcnFxcXJxcocnFyhycocnFycXFxcnFxcXJxcocnKHJxcocnFycXFxcnFyhycXKHOHFycocnFxcnFxcnFxcXJxcXJxcXFycXFycXFxcnFyhycXJxcXFycXFyhzhycXFycXFxcnFxcnFxcoc4cnFxcXJxcocnKHJxcnFxcXJxcXFycXKHJyhycXKHJyhycXJxcXFycXFxcnFyhycocnFyhycocnKHJxcXJxcXJxcXFycXFycXFyhycocnKHJxcocnKHJxcnFxcXJxcXFycXJxcXFyhzhycXFycXFycXFxcnFxcnFxcXJxcocnFycXFxcnFxcnFxcoc4cnFxcXJxcnFxcXKHOHJxcocnFycXFyhycocnKHJxcocnKHJxcnFxcXJxcXKHOHJxcXJxcXFycXJxcXFxcnKHJxcXJxcXJxcXFycXFycXFycXFxcnFxcnFxcocnJxcXFxcnFycXFxcnFxcoc4cnFxcnFxcoc4cnFxcnFxcXJxcocnKHJxcnFxcXJxcXJxcXFycXKHJxcnFxcXJxcocnKHJxcocnKHJyhycXKHJyhycXJxcXFycXFycXFycXFxcnFxcnFxcoc4cnFxcnFxcXJxcocnKHJxcnFxcXJxcXJxcXJxcXFycXFycXFyhycnFxcXJxcXFycXJxcXFyhzhycXKHOHKHOHJxcnFxcXJxcXFycXJxcXFycXFycXFxcnFyhycocnFycXFxcnFxcnFxcocnJxcXFycXFxcnFycXFxcnFxcnFxcXJxcXJxcXJxcXJxcXFycXFycXFyhzhycXFycXFycXFxcnFyhycocnFycXFxcnFxcnFxcnFxcXJxcocnKHJxcnFxcXJxcXJxcXJxcXFycXFycXFycXFycXFxcnFxcnFxcnFxcXJxcocnKHJxcnFxcXJxcXJxcXJxcXKHOHJxcXJxcXFycXJxcXFycXFycXFyhzhycXFycXFycXFxcnFycXFxcnFxcXJyhycXFycXKHJxcnFxcocnJxcXFycXFxcnFycXFxcnFxcnFxcnFxcXJxcXJxcXJxcXJxcXFycXKHJyhycocnFyhzhycXFycXFxcnKHJxcXJxcXJxcXJxcXFycXJxcXFycXFxcnKHJxcocnKHJyhycXJxcXFycXKHJyhycocnFyhzhycXFycXFyhzhycXKHJyhycocnKHJxcocnJxcXFycXFxcnKHJxcXJxcocnKHJxcnFxcocnJxcXFycXFyhzhycXKHOHJxcXJxcXFycocnFxcnFyhycocnKHJxcoc4cnFxcnFxcnFxcoc4cnFyhycocnKHJyhycXKHOHJxcXJxcXJxcXKHOHJxcocnKHJyhycocnFycXFxcnFyhycocnKHJxcnFxcXJxcocnKHJyhycXJxcXKHOHJxcXJxcXJxcXJxcXFycXJxcXFycXFycXFycXFycXFxcnFycXFxcnFxcnFxcnFxcXJxcnFxcXJxcocnKHJyhycXJxcXKHOHJxcXJxcXJxcXJxcXKHOHJxcocnJxcXFycXFycXFxcnFycXFxcnFyhzhycXFycXFxcnKHJxcoc4cnFxcnFxcnFxcnFxcnFxcXJxcnFxcXJxcXJxcocnKHJxcnFxcoc4cnFxcnFyhycocnKHJxcnFxcoc4cnFxcnFyhycnFxcXFycocnFycXFyhzhycXFycXFycXKHJxcnFxcnFxcXJyhycXFycXKHJycXFxcnFxcXJyhycXJxcXFycXJxcXFycXFycXFycXFycXFycXFxcnKHJxcocnJxcXFycXFycXFycXFycXFycXFxcnFycXFxcnFycXFxcnFxcnFxcnFxcnFxcnFxcXJxcnFxcocnJxcXFycXFycXKHJyhycocnFycXFycXFxcnFycXFxcnFyhycnFxcXJxcXJxcXJxcXJxcXFycocnFycXFxcnFyhzhycXFycXFycXKHJyhycXJxcXJxcXJxcXFycXJxcXFycXJxcXFycXFycXKHJyhzhycXFxcnKHJyhycXJxcXKHOHJxcoc4cnFyhycnFxcXJxcXJxcXJxcXJxcXJxcXJxcXJxcXKHOHJxcnFxcXJyhycXFycXJxcXFycXKHJyhzhycXFycXFycXFycXFycXFycXFxcnKHJxcnFxcoc4cnFycXFxcnFycXFxcnFyhzhycXFycXFycXKHJycXFxcnFxcnFxcnFxcnFxcnFxcoc4cnKHJxcnFxcnFxcXJxcnFxcnFxcXJxcnFxcXJxcnFxcXJxcnFxcXJxcXJxcnFxcXJxcXJxcocnJxcXFycXFycXFycXFycXKHJyhycocnKHJyhycocnKHJxcnFxcnFxcnFxcnFxcnFxcXJyhycXJxcXJxcXJxcXFycocnFycXFycXFxcnFycXFycXFxcnFycXFycXFxcnFycXFycXFxcnFycXFyhzhycXJxcXFycXJxcXJxcXFycXJxcXFycocnFycXFxcnFycXFyhzhycXJxcXFycocnFycXFxcnKHJxcnFxcXJyhycXJxcXKHOHJxcnFxcnFxcnFxcXJyhycXJxcXJxcXJxcXKHOHJyhycocnKHJxcnFxcnFxcnFxcnFxcnFyhycocnKHOHJxcXJxcXJxcXJxcoc4cnFxcnFyhzhycXFycXJxcXFycXJxcXFycXJxcXFycocnFycXFxcnKHJxcnFxcnFxcnFxcnFxcXJyhycocnJxcXFycXFycXFycXFycXJxcXFycXFycXJxcXFycXJxcXFycXJxcXKHOHJxcnFxcnFxcnFxcnFxcnFxcnFxcnFxcnFxcnFxcnFycXFxcnFyhycnFxcoc4cnFycXFxcnKHJxcnFxcnFxcnFxcnFxcnFxcnFyhycnFxcXJxcoc4cnFycXFxcnFycXFycXFycXFxcnKHJyhzhycXFycXFycXKHOHJxcoc4cnFycXFyhzhycocnFycXKHJyhycnFxcXJxcXJxcnFxcXJxcnFxcnFxcoc4cnKHJyhycnFxcXJxcXJxcnFxcXJxcnFxcXJyhycXJxcXJxcXJxcocnJxcXFycXFycXJxcXKHOHJyhycXJxcXJxcXJxcoc4cnFxcnFycXFxcnKHJxcnFxcnFxcnFxcnFyhzhycXFycXJxcXJxcXFycocnKHJyhzhycXFycXJxcXFycXJxcXJxcXJxcXJxcXJxcXJxcoc4cnFycXFxcnKHJyhycocnJxcXFycXKHOHJxcnFxcnFxcnFxcnFxcnFxcnFycXFxcnFycXFycXFycXFycXFycXKHOHJxcnFxcXJyhycocnKHOHJxcXJxcnFxcXJyhycocnKHJycXFxcnFyhzhycXJxcXJxcXJxcXJxcnFxcXJxcnFxcnFxcnFxcnFxcnFxcnFycXFyhzhycocnKHJycXFxcnFycXFxcnKHJyhycoc4cnFxcnFycXFycXFycXFycXFycXKHOHJxcnFxcnFxcnFxcnFyhycnFxcnFxcXJyhzhycXFycXJxcXFycXJxcXJxcXJxcnFxcXJxcnFxcnFxcnFxcnFxcnFycXFxcnKHJyhycnFxcXJxcoc4cnFycXFycXKHOHJxcoc4cnKHJyhycnFxcXJxcnFxcnFxcnFxcnFyhzhycXJxcXJxcXJxcXJxcnFxcnFxcXJycXFxcnFxcnFycXFycXFycXFycXFycXJxcXJxcXJxcXJxcXJxcnFxcnFxcXJycXFxcnFyhzhycXJxcocnJxcXFycXJxcXJxcXJxcXJxcnFxcXJyhycoc4cnFxcnKHJxcnFxcnFycXFxcnFycXFycXFycXKHOHJxcnFxcnFxcnFycXFxcnKHJyhycnFxcXJxcnFxcnFxcnFyhzhycXJxcXJxcXJxcnFxcXJyhycocnJxcXFycXJxcXJxcXJxcnFxcXJyhycocnJxcXFycocnFycXKHOHJxcnFxcnFxcnFxcnFycXFycXFycXFycXJxcXKHOHOHJxcXJxcnFxcnFxcnFycXFxcnKHJyhycnFxcXJyhycocnJxcXFycocnFycXKHOHJxcnFxcnFxcnFycXFyhzcXFxcnFxcnKHJxcnFyhycnFxcnFxcnFxcnFyhzhycXJxcoc4cnFycXFycXFycXJxcXFycocnJxcXFycXJxcXJxcoc4cnFycXFycXKHOHJxcnFxcnFyhzhycXJxcocnJxcXKHOHOHJxcXJxcnFxcnFyhzhycXJxcXJxcoc4cnFycXKHJycXFycXFycXFycXKHOHJyhzhycXKHOHJycXFxcnFycXFycXKHOHJxcnFxcnFyhzhycocnJxcXFycXJxcXJxcnFxcXJyhycnFxcXJxcnFxcnFyhzhycocnKHOHJxcnFxcnFycXFxcnKHJycXFxcnKHJyhycnFxcnFxcnFxcnFycXFycXFycXJxcXFycnFxcXJxcnFxcnFxcnFycXFycXFycXKHOHJycXFxcnFycXFycXFycXJxcXJxcXJxcnFxcnFxcnFxcnKHJyhycnFxcXJyhzhycXJxcXJxcXJxcoc4cnJxcXFycXJxcXJxcnFxcnFxcnFxcnFycXFycXFycocnFycXKHOHJxcnFyhzhycXJxcXJxcnFxcnFxcnFycXFycXFycXFycocnKHJycXFycXFycXKHOHJyhzhycXJxcXJxcXJyhycocnJxcXJxcXJxcXJxcnFxcnFycXFxcnJxcXFycXJxcXJxcnFxcXJycXFxcnFycXFycXJxcXJxcXJxcXJyhycoc4cnFycXFycXJxcXJxcXJxcnFxcnFxcnFycXFycXFycXJxcXJxcoc4cnKHOHJxcnFxcnFyhzhycnFxcXJxcnFyhzhycXJxcoc4cnKHJycXFycXFycXFycXJxcocnJxcXJxcXJxcnFxcnFxcnFycXFycXJxcXJxcXJxcXJyhycoc4cnKHJycXFxcnJxcXFycXJxcXJxcnFxcnFxcnFycXFycXKHOHJyhzhycXJxcXJxcnFxcnFycXFxcnJxcXFycXJxcoc4cnKHJycXFycXFycXKHOHJycXFycXFycXFycXJxcoc4cnFycXKHOHJyhzhycXJxcoc4cnKHJycXFycXFycXJxcXJxcXJxcnFyhycnFxcnFyhzhycoc4cnFycXKHOHJyhycnFxcnFxcnFycXFycXJxcXJxcXJxcnFxcnFyhzhycnFxcnFxcnFxcnKHJycXFxcnKHOHJxcnFyhzhycocnJxcXJxcXJyhycoc4cnFycXKHOHJycXFxcnKHJycXFycXFycXJxcXJxcnFxcnFxcnFycXFycXJxcXJxcXJxcnFxcnFycXFycXJxcXJxcXJxcnFxcnFycXFycXFycXJxcoc4cnKHOHJxcnFyhzhycnFxcXJycXFxcnFycXJxcXFycnFxcXJycXFxcnFycXJxcXFycnFxcXJycXFxcnFycXJxcXJxcXJxcnFxcnFxcnKHOHJxcnFxcnFycXKHJycXFycXJxcXJxcXJxcnFxcnFycXFycXJxcXJxcoc4cnJxcXJxcXJxcnFxcnFycXFycXFycXJxcoc4cnJxcXFycnFxcXJyhycnFxcnFxcnKHJycXFxcnJxcXFycoc4cnFycXJxcXJxcXJxcnFyhzhycoc4cnKHJycXFycXJxcXJxcXJxcnFxcnKHJyhzhycoc4cnFycXJxcXJxcoc4c4cnFycXFycocnKHOHJycXFxcnKHOHJxcnFycXFycXKHOHOHJxcnFxcnKHJycXFxcnJxcXJxcXJxcnFxcnFxcnJxcXFycocnJxcXJxcoc4c4cnFycXKHOHJycXFycXFycXJxcXJxcnFxcnFycXKHOHJyhycnFxcnFycXFycXJxcXJxcoc3FxcXJxcnFycXFycXFycoc4cnFycXKHOHOHJxcnFyhzhycnFxcnFxcnFycXJxcXFzhycXJxcXJxcnFycXFxcnJxcXJxcXJxcnFxcnKHJycXFxc4cnFycXFycXJxcoc4cnJxcXJxcXJxcnFxcnKHJycXFycXFycXJxcXJyhycnFxcnFxcnFycXJxcXJxcXJxcnFycXFycXFycXJxcnFxcnFxcnKHOHJxcnFycXFycXJxcXJxcnFxcnFycXFycXJxcXJxcnFxcnFycXFycXJxcoc4cnJxcXJxcXJxcnFycXFycXFycocnJxcXJxcnFxcnFycXFycXJxcXJxcnFxcnFycXFycocnJxcXJxcXJxcnFycXFycXFycnFxcXJyhzhycoc4cnJxcXJxcXJxcnFxcnKHJycXFycXJxcXJxcoc3FxcXOHJxcnFxcnFycXFycocnJxcXJxcnFxcnFycXFycXJxcXJxcnFxcnFycXJxcXJxcXJyhzhycXJyhycoc4cnJxcXJxcXJyhycnFxcnFycXFycXJxcXJxcnFycXFycXFycXJxcnFxcnFycXFycXJxcnFxcnFxcnFycXJxcXJxcnFxcnFycXJxcXJxcXJxcnFycXFycXJxcXJyhycnFxcnFxcnJxcXFycnFxcXOHJxcnFxcnJxcXFycoc4cnJxcXJxcXJxcnFycXFycXJxcXJxcnFycXFycXFycoc4cnJxcXJxcXJxcnFycXFycXJxcXJxcnFyhzcXFxcnKHOHJycXFycXFycXJxcnFxcnFycXKHOHOHJxcnFycXFycXJxcnFxcnFxcnKHOHJycXFycXFycoc4cnKHOHJycXFycXJxcXJxcnFxcnFycXJxcXJxcnFxcnFycXFycoc4cnKHOHJycXFycXJxcXJxcnFxcnFycXJxcXJxcnFxcnKHJycXFycXJxcXJyhycnFxcnFycXFycXJxcnFxcnFycXFycXJxcnFxcnFycXFycXJxcnFxcnFycXFycXJxcnFxcnFycXFycXJxcnFxcnFycXFycXJxcnFxcnFycXJxcXJxcXJycXFycXFycXJxcnFyhzhycnFxcnFycXKHOHOHJyhzhycnFxcnFycXFycXJxcnFxcnFycXFycXJxcnFxcnFycXFycoc4cnJxcXJxcXJyhzhycnFxcnFycXFycXJxcnFxcnFycXFycXJxcnFxcnKHJycXFycXJxcoc3FxcXJycXFycXFycnFxcXJycXFycXJxM2dDsqi8cnJxcXJxcnFycXFycXJxcXJxcnFycXFycocnJxcXJxcnFyOOOhvBxecXJxcXJxcnFycXFycocnJxcXJxcnFycXFycXJxcXJyhycnFyhzcXFxcnJxcXJxcXJyhzhycnFxcnFycXFycoc4cnJxcXJxcnFxcnFycXJxcXJxcnFxcnJxcXJxcXJyhzhycnFxcnFycXFycXJxcnFyhzhzhycnFxcnFxcnJxcXJxcXJycXFycXFycoc4c4cnFycXJxcnFxcnFycXFycnFxcXOHJxcnFycXJxcXJxcnFxcnFycXJxcoc3FxcXOHJxcnFycXFycoc4cnJxcXJxcnFxcnFycXJxcnFxcnFycXFycXJxcnFyhzcXFxcnJxcXJxcnFyhzcXFxc4cnFycXJxcnFxcnFycXFycnFxcnFxcnKHOHJycXFycocnJxcXJyhycnFxcnKHOHJycXFycXFycnFxcnFycXFycoc4cnJxcXJxcnFycXFycXJxcnFxcnFycXJxcXJxcnFycXFycoc4cnJxcXJxcnFxcnJxcXJxcXJycXFycXFycnFxcnFycXFycoc4cnJxcXJxcnFycXFycXJxcnFxcnFycXJxcnFxcnFycXFycoc4c4cnJxcXJxcXJycXFycXJxcnFxcnFycXFycnFxcnFycXFycoc4cnJxcXJxcnFycXFycoc4cnJxcXJxcnFycXFycXJxcnFxcnFycXJxcnFxcnFycXJxcXJyhycnFycXFycXJxcnFxcnFycXJxcnFxcnFycXFycnFxcnFycXFycoc4c4cnKHNxcXFycnFxcnFycXJxcXJyhzhycnFxcnFycXJxcXJyhzhycnFxcnKHJycXJxcXJxcnFxcnJxcXJxcnFxcnJxcXJxcXJycXFycXJxcXJycXFycXJxcXJyhzhzhycnFxcnFycXFycnFxcnFycXFycnFxcnFxcnJxcXJxcnFycXFycXJxcnFycXFycXJxcnFycXFycXJxcnFxcnKHOHOHJycXFycXJxcXJycXFycXJxcXJycXFycXJxcXJycXFycXJxcXJyhzhzhycnFxcnFycXJxcXJycXFycXFycnFxcnFycXJxcXJxcnKHJycXKHNxcXJxcXJycXFycXJxcnFxcnFycXJxcnFxcnJxcXJxcXJycXFycXJxcnFxcnFycocnJxcnFxcnFycXJxcXJxcnKHJycXJxcXJxcnFycXFycnFxcnFycXFycnFxcnFycXFycnFxcnFycXJxcXJxcnFycXJxcoc3FxcnFycXFycoc3FxcXOHJyhzcXFycXFycnFxcnFycXJxcXJyhzcXFxcnJxcXJyhzhzhycnFxcnFycXJxcXJyhzhzhycnFxcnJxcXFzhycnFxcnFycXJxcoc3FxcnFycXJxcXI5o1O8XKxzhycnFxcnKHOHJycXKHNxcXJxcnFxcnJxcXJxcnFxc4cnFycoc4cnJxcXJyhzhzhycnFxcnFycocnJxcXJycXFycXJxcXJycXFycXJxcnFxcnJxcXJxcnFxc4cnFycoc4cnJxcoc3FxcnFycXFycnFxcnFycXJxcXJycXFycXJxcnFxcnJxcXJxcnFycXFycnFxcnFycXFzhycXJyhzhzhycnFxcnFycXJxcnFxcnJxcXJxcnFycXFycoc3FxcnFxcnJxcXJyhzhzhycnFxcnKHOHOHJycXFycoc4c4cnJxcoc3FxcnFycXFycnFxcnFycXJxcnFyhzcXFycXJxcnFxcnJxcXJxcnFycXJxcXJxcnKHOHOHJycXFycXJxcnFycXJxcXJxcnKHOHJycXJxcXJxcnFycXJxcnFxcnFycXJxcnFycXFycnFxcnFycXJxcXOHJxcnKHOHJycXJxcXJxcnKHOHJycXJxcXJxcnFycXJxcnFxcnFycnFxcXOHJycXFycnFxcnFycXJxcXJycXFycXJxcnFycXFycnFxcnFycXJxcnFxcnJxcXJxcnFycXJxcXJycXFycXJxcnFycXFycnFxcnFycXJxcnFxcnJxcXJyhzhycnFycXFycnFxcnFycXJxcXJycXFycoc4c4c4cnJxcXJyhzcXFycXFycnFyhzcXFycXJxcnFycXFycnFxcnFycXJxcnFxcnJxcXJyhzhzhycnFycXFycXJyhzhzhycnFycXFycXJxcnFycXJxcnFxcnJxcXJxcnFycXJxcXJycXFycXJxcnFycXJxcnFxcnFycoc3FxcXOHJycXFycnFxcnFycXJxcnFxcnJxcXJxcnKHOHJycXJxcXJycXFycXJxcnFycXJxcXJycXFycXJxcnFycXJxcXJycXFycXJyhzhzhycnFxcnJxcXJxcnKHOHJycXJxcXJycXFycXJxcnFycXFzhycnFxcnFycXJxcnFycXJxcXJycXFycXJxcnFycXJxcnFxcnJxcXJxcnKHOHJycXJxcXJycXFycoc3FxcnFxc4cnJxcXJycXFycXJxcnFycXJxcXJycXFycnFxcnFycXJxcnFxcnJxcnFxcnFycXJyhycnFycXJxcXJycXFycXJyhzhzhycnFycXFycnFxcnFycoc4c4cnJxcnFxcnJxcXJxcnKHOHOHJycXJxcXJycXFycoc3FxcnFycXFzhycnFxcnJxcXJxcnKHOHOHJycXJxcXJycXFycoc3FxcnFycXJxcXJycXJxcXJxcnJxcXJxcnFycXJxcnFxcnJxcXJycXFycXJxcnFycXJxcnFycXFycnFxcnJxcXJxcnFycXJxcnFycXFycnFxcnJxcXJxcnKHOHOHJycXJxcnFxcnJxcXJxcnJxcXJxcnFycXJxcXJycXJxcXJycXFycXJxcnKHOHOHJycXJxcnFxcnJxcXJxcnJxcXJxcnFycXJxcXOHJycXFycnFxcnJxcXJxcnFycXJxcnFycXJxcXJycXJxcXJxcnJxcXJxcnFycXJxcnFycXJxcXJyNNCxsD9OcnFxcnKHNxcXJxcnFycXJxcnFycXFycnFxcnJxcXJycXFycXJyhzhzhzhycnFycXJxcXJycXFycnFxcnJxcXJxcnFycXJxcnFycXJxcXOHJycXFycnFxcnJxcXJxcnKHOHNxcXJxcXOHJycXJxcnFxcnJxcXJycXFycXJyhzcXFycXJxcnFycXJxcXOHJycXJxcXJycXFycnFxcnFycoc3FxcnFycXJxcnFycXFzhycnFycXFycnFxcnJxcXJycXFycXJyhzcXFycXJxcnFycXJxcXOHJycXJxcXJycXFycnFxcnJxcXJxcnJxcXJxcnFycXJxcnFycXJxcnFycXFycnFycXFzhycnFxcnJxcXJxcnJxcXJxcnKHNxcXJxcnFycXJxcnFycXFzhycnFycXFzhycnFxcnJxcXJycXFycnFxcnFycnFxcnFycXJxcnKHOHOHOHOHOHJycXJxcnFycXFycnFycXFycnFxcnJxcnFxcnFycnFxcnKHNxcXJxcnKHNxcXJxcnFycXJxcnFycXJxcnFycXJxcnFycXFycnFycXJxcXJycXJxcXJycXFycnFxcnJxcXJycXFycnFxcnFycnFxcnFycoc3FxcnFycXJyhzhzcXFycXJxcnFycXJxcnFycXJxcnFxc4cnJxcnFycXJxcXOHJycXJxcXOHJycXFzhycnFxcnJxcnFxcnJxcXJycXFycnFxcnJxcXJycXFycnFxcnFycnFxcnKHNxcXJycXFycXJyhzcXFycXJycXFycXJxcnJxcXJxcnFycXJycXFycXJxcnFycoc3FxcnFycXJxcnFycXJyhzcXFycXJxcnFycXJxcnFycXJyhzhzcXFycXJxcnFycXJxcnFycXJxcnFycoc4c4c3FxcnFycXJxcnFycXJxcnFycXJyhzhzcXFycXJxcnFycXJxcnKHNxcXJxcnFycXJxcnJxcXJxcnFycXJycXFycXJxcnKHNxcXJxcnJxcXJxcnKHNxcXJyhzcXFycnFxcnFycnFxcnJxcXJycXFycnFxcnJxcXJycXFycnFxcnJxcXOHJycXFzhycnFycXFycnFycXJxcXJycXJxcnFycXJxcXOHOHOHOHOHOHOHOHOHNxcXJxcnFycXJyhzcXFycXJycXFycT1o1ryXKXJycXFycnFxcnJxcXJycXJxcXJycXJxcXJycXJxcnFxc4cnJxcnFycXJxcnFycXJxcnFycoc3FxcnFycXJyhzcXFycnFxcnFycnFxcnJxcXOHJycXFycnFycXJxcXJycXJxcnFycXJxcnFycXJxcnFycoc3FxcnFycoc3FxcnJxcXJycXFycnFxc4cnJxcnFxcnJxcnFycXJxcnFycXJxcnFycoc3FxcnFycnFxcnFycnFxcnJxcnFxcnJxcnFxc4cnJxcnFycXJxcnFycXJyhzcXFycXJycXFycnFxcnJxcXJycXJxcXOHJycXJxcnFycXJxcnFycoc3FxcnFycnFxcnJxcXJycXJxcXJycXJxcnFycXJxcnFycXJxcnFycnFxcnFycnFxcnJxcXOHJycXJxcnFxc4c4c3FxcnFycXJyhzcXFycnFxcnJxcXOHJycXJxcnFycXJxcnFycXJxcnJxcXJycXFycnFxcnJxcnFycXFzhzhzhzcXFycXJxcnJxcXJycXFycnFycXFzhzhycnKHOHNxcXJxcnJxcXJycXFycnFycXFycnFycXJxcnKHNxcXJxcnJxcXJycXFycnFycXJxcnFycXJxcnFycXJycXFycnFxcnJxcnFxc4cnJxcnFycoc3FxcnJxcXJycXFycnFycXFzhzhzcXFycXJxcnJxcXJycXFycnFycXJxcnFycXJxcnFycnFxcnJxcXJycXJxcnFycXJxcnFycXJxcnJxcXJycXJxcXOHJycXJxcnKHNxcXJycXFycnFxcnJxcnFycXJxcnFycnFxcnJxcXJycXFzhycnFycXJyhzcXFycnFxcnJxcnFxc4cnJxcnKHNxcXJycXFycnFycXFzhycnKHNxcXJxcnJxcXJycXJxcnFycXJxcnFycXJycXFycnFycXFzhzhzhzcXFycXJycXFzhycnFycXJxcnFycoc3FxcnJxcnFxc4cnJxcnJxcXJxcnJxcXJycXJxcnFycXJxcnFycnFxcnJxcnFxc4c4c3FxcnFycnFxcnJxcnFycXJxcnFycXJycXFycnFycXFzhzhzcXFycXJycXFzhycnFycXJxcnKHNxcXJycXJxcXOHOHNxcXJxcnJxcXJycXJxcnFycXJxcnJxcXJycXJxcXOHOHNxcXJxcnJxcnFxc4cnJyhzcXFycnFxcnJxcnFycXJxcnFycnFxcnJxcXOHOHOHNxcXJycXFycnFycXJxcnFycXJycXFzhycnFycXJxcnJxcXJycXFycnFycXJxcnKHNxcXOHJycXJxcnFycXJycXFycnFycXJxcnFycXJycXFycnFycXJxcnFycnFxcnJxcXJycXJxcnKHNxcXJycXJxcnFycXJxcnJxcXJycXJxcnFycXJxcnJxcXJycXJxcnFycoc3FxcnJxcnFycXJxcnJxcXJycXFzhzhzcXFycXJycXJxcTwH7bQJEnJxcXOHOHNxcXJycXFycnFycXJyhzcXFycnFycXJxcnFycXJycXFzhycnFycoc3FxcnJxcnFycXJxcnFycnFxc4cnJxcnJxcXJxc4cnJxcnFycXJycXFycnFycXJxcnFycnFxcnJxcnFycXJxcnJxcXOHJycXJyhzcXFycnFycXJxcnFycnFxcnJxcnFycXJycXFycnFxc4c3FxcnFycnFycXFzhzcXFycnFxcnJxcnFycXJycXFycnFycXJxcnJxcXJycXJxcnFycXJycXFzhycnFycnFxcnJxcXOHOHNxcXJycXFycnFycoc3FxcnJxcnFycXJxcnJxcnFxc4c4c3FxcnJxcnFycXJxcnJxcXJycXJxcnKHNxcnFxcnJyhzcXFycnFycXFzcXFycXJycXJxcnFycXJycXFycnFycXJycXFycnFycXJxcnFycnFxcnJxcnFycnFxcnJxcnFycXJycXFycnFycXJxcnJxcXJycXJxcnJxcXJycXFzcXFycXJycXFzhzhzcXFycnFxc4c4c3FxcnJxcnFycXJxcnJxcnFycXJxcnJxcXJycXJxcnJxcXJycXJxcnFycXJycXJxcnFycXJycXJxcnFycXJxcnJxcnFycXJxcnJxcnFycXJxcnFzhycnFycXJycXFycnFycXJycXFycnFycXJxcnFzhycnFycXJycXFycnFycXJyhzcXJxcnFycXJycXFycnFycoc3FycXFzhzcXFycnFxc4c3FxcnFzhycnFycnFxcnJxcnFycXJycXFzhzhzcXFycnFycXJxcnJxcXJycXJxcnJxcXOHJycnFxcnJxcXOHNxcXJycXJxcnFycXJycXJxcnFycXJycXJxcnFycnFxcnJxcnFycnFxcnJxcnKHNxcnFxc4c3FxcnJxcnFycXJycXFycnFycnFxcnJxcnFycXJycXJxcnFycXJycXFzhzcXFycnFxc4c3FxcnJxcnFycXJycXFycnFycnFxcnJxcnFycnFxcnJxcnFycnFxcnJxcnKHNxcnFycXJxcnJxcXOHNxcXJycXJxcnFycXJycXJxcnI+4cG2Hj5ycXJxcnJxcXJycXJxcnJxcnFycXJxcnJxcnFycXJxcnJxcnFyO1SDu6t8cnFycXJxc4cnJxcnKHNxcnFycXJxcnJxcnFycXJycXJxcnFycXJycXJxcnFycnFxc4c3FxcnJxcnFycXJycXFzhzcXFycnFycXJxcnJxcnFycXJycXFycnFycnFxc4c4c3FxcnJxcnFycnFxc4c4c3Fxc4c4c3FxcnJxcnFycnFxcnJxcnJxcXJycXJycXFycnFycXJycXFycnFycnFxc4c4c3FxcnJxcnFycnFycXJxcnFycnFycXJycXFycnFycoc3FycXJxcnJxcXOHNxcXJycXJxcnJxcXI0k8GxfD5ycXFycnFycnFxcnJxcnJxcXJycXJxcnJxcXOHNxcXJycXJxcnJxcXJycoc3FycXFzcXFycnFycXJxcnJxcnFycXJycXJxcnFycnFxc4c3Fxc4cnJycXFycnFycXJycXJxcnFycnFxc4c3FxcnJxcnKHNxcnFycXJycXFzhzcXFycnFycnFxcnJxcnFycnFycXJxcnJxcXOHNxcXJycXJycXFycnFycnFxcnJxcnJxcXJycXJycXFycnFycnFxc4c4c3FycXJxcnFycnFycXJycXJxcnFycXJycXJycXFycnFycXJycXJxcnFzhycnFycnFxc4c3FxcnJxcnFycnFxc4c3FxcnJxcnJxcXJycXJycXFzhzcXFycnFycXJycXFzhzcXFzhzhzcXFzhzcXFycnFycXJycXFzhzcXFycnFycnFxc4c3FxcnJxcnFycnFxc3FxcnJxcXNxcXJycXJxcnJxcXOHNxcXJycoc3Fxc4c3FxcnJxcnFycnFycXJycXFycnKHNxcnFycXJycXJxcnFycnFycXJycXJxcnFycnFycXJxc4cnJycXFycnFycnFxcnJycXFycnFycXJycXJxcnJxcXOHNxcXOHNxcXJycXJxcnJxcXNxcXJycXJxcnJxcXOHNxcnFxc3FxcnJxcnJxcXJycXJycXJxcnFycnFycXJxc4cnJycXFzhzcXFycnFycXJycXJxcnJxcXOHNxcnFxc3FxcnJxcnJxcXJycoc3FycXJxcnJxcnFycnFycXJxc4cnJycXFycnFycnFycXJxcnJxcnFycXJycXJycXFzhzcXFycnFycnFycXJxcnJxcnFycXJycXJycXFzhzcXFycnKHNxcnFycXJycXJxcnJxcXNxcXJycXJxcnJxcnFycnFycXJxcnJxcnFycnFycXJycXJxcnFycnFycXJycXJxcnJxcnFycXJycXJxcnJxcnFycnFycXJycXFzhzcXJxcnFycXOHNxcXJycXJycXFzhzcXFzhzcXFycnKHNxcnFycXJycXJycXFycnKHNxcnFycnFxc3FxcnJxcnFycnFycXJycXJxcnJxcXNxcXJycXJxcnJxcnFycnFycXJycXJxcnJxcXNxcXJycXJxcnJxcnFycnFycXJycXJxcnJxcXNxP2Qnu5vYcXFycnJxcXOHNxcXOHNxcXJycoc3FycXJycXFzcXFycnFycXJycXJycXFycnJxcXJycnFxcnJxcnJxcnFycnFxc3FxcnJxcnJxcXOHNxcnFycXJycXJxcnJxcnFycnFycXJycXJxcnJxcnFycnFxc3FxcnJxcnJxcnFycXOHOHNxcnFycXJycXJycXFzcXFycnFycXJycXJycXFycnJxcXOHNxcnFycXJycXJxcnJxcnFycnFycXJycXJxcjdawb6lPnFycnFycXJycXJxcnJxcnFycnFycXJyP3rBtoU+cXFzhzcXFzhzcXFzhzcXFzhzcXFzhzcXFzhzcXFzhzcXFzcXE2ysG/NT5ycXJycXJxcnJxcnFycnFycnFxc4c3FycXJxcnJxcnJxcXNxcXJycXJycXFzcXFycnFycnFycXJycXJxcnFzhzcXFzhzcXFycnJxcXOHNxcnFycXJycXJxcnJxcnJxcnFycXJycXJycXJxcnJxcnFycXOHNxcXOHNxcnFycXJycXJxcnJxcnJxcnFycXJycXJycXJxcnJxcnFycnFycXJycXJycXFzhzcXJxcnFzhzcXFycnKHNxcnFzhycnJxcXNxcXJycXJycXFzcXFycnKHNxcnJxcXJycnFxc3FxcnJxcnJxcnFycnFxc3FycXJxcnJxcnFycnFycnFycXJycXJxcnJxcnFycnFycnFxc3FxcnJycXE83viwMQdycXJxcnFycnKHNxcnFycnFycnFxc4c3FycXIymZO0dmxycnFycXJycXJycXFzcXFycnJxcXJycnFxc3FxcnJxcnJxcnFycnFycXJycXJycXJxcnJxcnFycnFycXJycXJycXJxcnJxcnFycnFycnFycXJxc4c3Fxc3FxcnJxcnJxcnFycnFycXJycXJycXJxcnJxcnFycnFycXOHNxcXJycnFxc3FxcnJxcnJxcnFycnFycnFxc3FxcnJycXFzcXFycnFycnFycXJycXJycXFzcXFycnJxcXNxcXJycXJycXJxcnJxcnJxcnFycnFycXJycXJycXJxcnJxcnFycnKHNxcnFycnFycnFycXJycXJxcnJxcnJxcnFycnFycXJycXJycXJxcnJxcnJxcnFycnFycXJycXJycXJxcnJxcnJxcnFycnFycXJycXJycXJxc4cnJycXJxcnJxcnJxcXNxcXOHNxcnFycXOHNxcnFycXJycnFxcnJycXJxcnJxcnFycnFycnFycXJycXJycXJxcnJxcnFzhzcXFzhzcXJxcnJxcnFycnFycnFycXJycXJycXJxcnJxcnJxcnFycnFycnFycXJycXJxcnJycXFzhzcXJxcnJxcnFzhzcXFycnJxcnFycnFycXJycXJycXJycXFzcXFycnJxcnFycnFycXJycXJycXJxc4c3FxcnJycXJxcnJxcnFycnFycnFycXOHNxcXOHNxcnFycnFycnFxc3Fxc3FxcnJycXFycnJxcnFycnFycnFycXJycXJycXJxcnJyhzcXJycXFzcXFzcXFycnFycnFycnFycXJycXJycXJxcnJxcnJxcnFycnFycnFycnFxc3FycXJxcnJycXFzcXFycnJxcnFycXNxcXJycXJycXJycXJxcnJxcnJxcnFycnFycnFycnFycXJycXJycXJxcnJxcnJxcnFzhzcXFzcXFycnJxcXNxcXOHNxcnFycnFycnFycXJycXJycXJycXFzcXJxcnFzg0Ceq6BxVxc4c3FycXIwM6O23FxycnFycnFycnFycXOHNxcXOHNxP7HRtk4ucnFycnFycnFycXJycXJycXJxcnJxcnJxcnJxcnFycnJxcXOHNxcnFzhzcXFycnJxcnFycnFycnFycnFycXJycXJycXJycXFzcXJxcnJxcnFycnJxcXNxcXOHNxcnFycnFycnFycnFycXJycXJycXJycXJxcnJxcnJxcnJxcnFycnFycnFycnFycXJycXJycXJycXJycXFzcXJxcnJxcnFycj2Vo7pqXHFxc3FxcnJycXJxcnJxcnFzcXFycnFycnFycnFycnFycXJycXOHJycnFycnFxc3FycXJycXJxc4c3FycXJycXJycXJxcnJycXFzcXJxcnFzhzcXJxcnJxcnJxcnJxcnFyPOajuxlccXJycXJycXJxcnJycXFzcXFycnJxcnFycnFzhzhzcXJycXJxcnJxcnJxcnJxcnJxcnFycnJxcXNxcXJycnFycXOHNxcTDno7goXHFxcnJycXJxcnJxcnJxcnJxcnFzhzcXJxcnJxcnJxcnJxcnFycnFycnJxcXOHNxcnJxcnFycnEzVNGzuy5xcXJycnFycnFxc3FycXJycXJycXJycXJxcnJycXFzcXFzcXFzcXFycnJxcnFycnFycnFycnFycnFycXJycnFxc3FycXJycXJxc4c3FycXOHNxcnFycnFycXNxPs51ujGKcnFycnFyMQXRtAsucnFycnFycXOHNxcnFycnFzhzcXFycnJxcnJxcnFycnFycnIyiqO0hVxxc4c3FycnFycXJycnFxc3FycXJycXJxc3FxcnJycTH1V7kaqHJycXFzcXFycnJxcnJxcnFycnJxcXNxcnFycnFycnFycXOHNxcnJxcnFycnFycnFycnFycnFycnFycnFycXJyJJWAGuen/nFzcXFycnJxcnJxcnFycnJxcnFycnFycnJxcXNxcXNxcXJycnFycnFycXJycnFxc3FycXJycXJycXJycXI0dgu5mfRycnFycXJycnFycXJycXJycXJycXJycXJycXJycXJxcnJycXJxc4c3FycXJycXJycnFxOcbRvDkuc3Fxc4c3FyOtbRuykucnFycXJycnFycXJycnFycXI79tG6CS5ycXJycXJycXJycXJycXJycXJycXJxc4c3FycnFycXJycXOHNxcnFycnFycnJxcXNxcXNxcXNxcXNxcXNxcXJycnFycnFycXOHNxcnJxNg+jsQFccnFycXJycXOHNxcnFycnFycnFycnJxcXNxcXNxcXNxcXNxcXNxcXJycnFycnFycnFycXNxcXJycnFycXOHNxcnJxcjr30bsILnJxcnFycnFzhzcXJxcnJycXJxcnJxcnJycXFzcXJxcnJxcnJxcnJycXE02IW1N3pycXJycXJycXJycXJycXJycXJycXJycXJycXJycXJycXJycXJycXJycTkc7LfzE3Fxc3Fxc3FxcnIyuNGzVy5ycXJycXJycXJycXJycXJycXJxc3Fxc3Fxc3Fxc4c3FycnFycnFycnFycnFycnFycnFycnFycnFycnFycnFycnFycnJxcXNxcXNxcnFycnFycnFycnFzhzcXJxcnJxcnJycXFzcXJxcnJycXJxcnJxc4c3FycXOHNxcnJxcnFycnJxcnFzcXFycnJxcnJxcnFzcT22Z7xJmHNxcnJxcnJxc4c3Fxc3Fxc3FycXJycXJycnFycXJycXOHNxcnFzhzcXJycXJxcnJycXJycXJycXJxc3Fxc3Fxc3FycXJycXJycXJycnFxc3FycXJycnFycXJycnFycnFyPJj8s3cDcnFycnFycnFycnJxcXNxcnFycnFzhzcXJycXJxcnJycXJycXJycXJycXJycXJycXJycXJycnFycXJycnFycXJycnFycnFycXNxcXNxcXNxcnFycnFycnJxcjMXSbj4tnJycnFycnFycnFycnFycjCsZ7ljmHNxcnFzhzcXJycXJxc3Fxc3Fxc3FycXJycXJycnFycXJycnE9a9G5lC5xcXNxcXNxcXNxcXNxcnFycnJxcnFycnJxcnJxcnJxcnJxcnJxcnJycXJxcnJycXJycXJxc3Fxc3FycXJycXJycnFycXJycjqbSbF0tnJycXJycXOHNxcnFzcXFycnJxcnJxcnJycXFzcXJxc4c3FycnFycnFycnFycnFyNVLuvL0RcnFycnFycnFycnJxcnFycnJxcnJxcnJxcnJxcnJycXJxcnJycXJycXJycXJycXJycnFycXJycnFycnFycnFycnJxcnFycnJxcnFzcXFzcXJxcnJxc4c3FycnFycnFycnFycnFzhzcXJycXJycXJycXJycXJycnFycXNxcXNxcXNxcnFycnJxcnFzhzcXOHNxcXNxcnFzcXFycnJxcnJycXFzcXJycXJxc3Fxc3Fxc3FycXJycnFycnFycnFycnJxcnFycnJxcnJxcnJxcnJycXJxc3Fxc3Fxc3FycXJycnFycXNxcXNxcjyHd754iHFzcXFzcXFzcXJxc4c3FycnFycnFzhzcXJycXJxc3FycXJycXOHNxcnJxcnJxc4c3FycnFycXNxcnFycnFzcXFycnJxcnJycXJxcnJycXJycXJycXOHNxcnJxcnJxcnJycXJxcnJycXJycXOHNxcnJxMW2ztqJMcnFycnJxcnFzcXFzcXJxcnJycXJycXJycXOHNxcnJxcnJxcnJxc4c3FycnFycnJxcnFycnJxcnJxcnJycXJxc3Fxc3FycXJycnFycnFycnFycnJxcnFzcXJxcnJxc3FxcnJycnFxc3FycnFycXNxcnFycnJxcnJxcnJxcnJycXJycXJycXJycnFycnFycnFycnJxcnJxcnJxcnJycXJxc3Fxc3FycTt/lb6AanFzcXJxcnJycXJycnFycXI/33e7IIhzhzcXJycXJycXOHNxcnJxcnJycXJxcnJycXOHNxcnFzcTww4bnPHnJxcnJycXJyPuCluh9acnJxcnJxcnJycXJycXJycXOHNxcnJxcnJycXJxc3FycXJycXNxcXNxcXNxcnJxcnJxcnJxc4c3FycnJxcnFycnJxcnJycXJxc3Fxc3FyO5KlvW1acnJycXJxc3Fxc3FycXJycnFycnFzcXFycnJxc4c3FycnFycnFycnJxcnJxcnJycXJycXJycXJycnFycnFycnJxcnJxcnJxc4c3FycnJxPSdpv9iWcXNxcnJxcnJxc3FxcnJycnFycXJycj7UpborWnJycXJycXM1Y8OyrDyHNxcnFzcXFzcXJxcnJycXOHNxcnJxcnJxcilFtBrcpL5zhzcXJycXJycnFycXNxcnFycnJxcnJxc3FxcnOHNxcnFzcXFzcXJxc3Fxc3FycXI4sh+5XeBycnJxcnFzcXJxcnJycXJycnFycXNxcXNxcnJxcnJxcnJycXJycnFycXJzhzcXJxc3Fxc3FycnFycjbC4b89HnJxcnJxcnJycXI7tcO7SjxzcXJycnFycXJzhzcXJxc3Fxc3FycnFycnFycnJxcnJxc3Fxc3Fxc3FycnFycnFzhzcXOHNxcnJxcnJxPkPht7wec3FycXJycnJxcnFycnJxc4c3FycnJxcnFzcXFzcXJxc3FycXJycnFycnJxcnJxcnJxc3Fxc3FycXNxcXNxOLJ5tF2GcnJxcnJxc3Fxc3FycXJycjjHw744PHJycnJxcnFzcXFzcXJycXJycnFycXNxcnFzcXFzcXJycXJycXJycnFzhzcXJycXJycnFycnE5ROG8ux5yc4c3FycnFycnJxcnJxN2Thv5secXJycnFycXNxcnFzcXFzcXJycXJycXIv65gaskZ+cXNxcnJxcnJycXJycXNxcXNxcXNxcnJxc4c3FycnJxcnJxcnJxc3FycXJycnFycnJxcnJxcnJycXJycXNxcXNxcnFyc4c3FycnFycnFzcXJxcnJycXJycnFycnFycnJxcnJycXJxc3FycnFycnFzcXFzcXJxc3FycXJycnFzhzcXJycnFycnFycnJxcnJxc3Fxc3FycXNxcnFycnJxc3FxcnOHNxcnJxcnJyP6vDuFQ8cXJycXJycnFzhzcXJycXNxcXNxcnFzcXFzcXJycXJycjlCtb+9SnJxc3FycnFycjA24bXZHnJxcnJycTBG4bbJHnFycnJxcnFzcXI2Fmu3+ZRzcXJycXJycnFycnFzcXFzcXJycXJycnFycnFycnJxc3FxcnOHNxcnJxc3Fxc3FycXNxcnFycjeNw7CCPHFzcXJycXJycXNxcXNxcnJxcnJycT7Etbs7SnFzcXJycXJycnFycnJxcnJxcnJycXOHNxc4c3FycnJxcnJxcnJycXJycnFycnE91bW8KkpycnFycnJxcnJycXJycXNxcXNxcnJxcnJycXJycnFycnFycnJycXJxc3FycXNxcnFycnJycXJycXJycnFycnJxcnJycXJycXNxcXNxcnJxcnJycXJycnFycnJxcnJxcnJycXNxcXNxcnFzcXJxc3Fxc3FycnFzcXFzcXJycXJycnFycnJxcnI18Ke1H1hycnFzhzcnFycXNxcnFzcXJxcnOHNxcnJxc3Ey4ae4LlhycnJxcnJycXJycnFycnFzcXJxcnJycnFycXNxcnJxcnJycXJycnFycnJxcnJxc3FycXJycnJxcnJxcnJycXNxcXNxcnFzcXJxc3FycXNxcXNxcnJycXJycXNxcXNxcnJxc3Fxc3FycnFycnJxcnJycXJycnFycnJxcnJycXJycXNxcnFycnJycXI6Mm223ZJxcnJycnFycXNxcnJxcnJycXOHNxc3Fxc3FycXNxcnFzcXJxcnOHNxcnJycXJycnFycnFzcXJxcnOHNxcnJycXJycXJycnJxcnJxc3Fxc3FycnFzcXFzcXJycXNxcXNxcnJxc3Fxc3FycnFycnJycXJycXJycnFzcXEztNO1Wyxxc3Fxc3FycnFycnJycXJxc3FycnFzcXFzcXJycXNxcXNxcnJxc3Fxc3FycnFzcXFzcXJycnFyMMrhtUUec4c3FycnJxcnJxc3Fxc3FycnJxcnJycXJycnFycnFzcXJxc3FycXNxcnJxcnJycXJycnFzhzcnFycXNxcnJxc3Fxc3FycnFzcXFzcXJycnFycnFzcXFzcXOHNxcnJycXJycnE+5tO6GSxxcnFzcXJycXJycnJxcnJxcnJycnFycnE5q+G9VB5xcnOHNxc4c3FzcXFzcXJxc3FycnFycnJyOtvhuyQecXNxcXNxcnJycXJycj3n07oYLHFycnJxc3Fxc3FycnFycnJycXJycnFycnFzcXJxc3FycnFycnJxc3Fxc3FycnFzcXJxc3Fxc3FzcXFzcXJxc3FycnFzcXFzcXJycnFycnFzcXJycXJycnFycnJycXJycXNxcnFyc4c3JxcnFzcXJycXJycnJxcnJxc3FycXNxcnFzcXJycXNxcXNxcnJycXJycnFycnJxcnJycnFycnFzcXFzcXOHNycXJxc3EwbH2xs4KHNxc3Fxc3FycnFycnJycXJycnFycnJxc3Fxc3FycnFzcXJxc3FycXNxcnJxc3FxczPzqbgcVnNycXJycXJycnJxcnJycXJycnJxcnJxc3FxczGr07ZkLHJxcnJxcnJycnE8g5uyjGRzcXFzcXJycnFycnJycXJycXJycnJxcnJycXM+I42x7HJycnFycnJxc3Fxc3FycnJxc3Fxc3FycnFzcXJxc3FycnFyc4c3Fycjz807sDLHJycXJycXNxcnFzcXJycXNxcXNxc4c3JxcnJxcnJycnFyM43TtYIscXJxcnJycnFzcXFzcXJycXNxcnFzcXJycXNxcnFzcXJxc3FycnFzcXJxc3FycnFzcXFzcXNxOC/hvdAecnJxc3FycXNxcnJxcnOHNxc4c3JxcnJxcypqYRqaWe5xc3FycnFycnJycTYP07IBLHFycnFzcXJxc3FycnFzcXJxc3FycnFyc4c3FzcXFzcXJycnFycnJxc3FycXNxcnFzcXJyNu/hvxAecnJxcnJycnFycnJxcnJycnFycnJxc3Fxc3FycnJxc3FxPUDju78ccnFzcXFzcXJycnFzcXFzcXOHNycXJycXJzcXFzMyHVtu4qcXJxc3FycnJxcnJycXJycnJxcnJycnFycnFzcXJycXJzhzcXNxcXMxYeO2rhxxcnJycnFycnJxc3Fxc3FycnJycXJycXNxcnJxcnOHNxc3Fxc3FycnJxc3FycXJzcXFzcXJycnFycnJxc3FycXNxcnJxc3FycnFycnJycXJycnJxcnJycXJycnJxcnJycnFycnFzcXJycXNxcnFzcXJycnFycnJxc3FycXNxcnJycXJycnFzcXJxPVPju6wccXNxcnFzcXJycnFzcXFzcXJycnJxcnJxc3FycnFzcXJyP+Hxtx4OhzcXNxcj/x8bcODnFxc3FycnJxcnOHNxcnJycnFycnJxcnOHNxc3Fxc3FycnJxc3FycXNxcnJxc3FycnFyMMCtsV9ScXJycXNxcnFzcXJycnFzcXFzcXNxcXNxcnJycnFycnFzcXI/ILu/30RycnJxc3FxMmjVuKcqcXNxcnJxc3FycnFyc4c3JxcnJxOPLxvg0OcnJxcnJycXNxcnJxcnJycnJxcnJxMyPxs+wOcnFzcXJycXM1M/Gw3A5xcnJycnJxcnJxc3FycnJxcnJycnFyOirVv9UqcnJxcnJycnJxcnJxc3FycnJxcnJycnFycnJycXJycnFzcXJxc3FycnJxc3FycXNxcnJxc3FycnJxcj171byEKnJycXNxcnJxc3FycXNxcnJycXNxcnFzcXJycnFycnJycXNxcnFzcXJycXNxcnJxc3FycnFzcXJxc3FzcXFzcXJycnJxcnJycXNxcnFzcXJycnFzcXJxc3FycnJxc3FycXNxcnJycXNxcnFzcXJycnFycnJyPaTxuFsOcnFzcXJycXNxcnJycXJzhzcnFycnFzcXJycnFycnJycXNxcnFzcXJycnFycnJycXNxcnFzcT5pyb6WNnNycXJycnFyP4/VunAqcnJycXJzhzcnFycnJxc3FycjVl17aqKHFycnJycXJycnJxcieXeRpYiG5xcXNycXJycXNxcnJycXNxcnFzcXJycjp7472EHHJxc3FycnFzcXJycXNxcnJxc3FycnJxcnOHNycXJycnFyc3E6GNex9yhycXJycnJxcnJycnFyc4c3JxcnJycXJzhzPnzjuYMccnJxcnJycnFycnJyO1bxu6kOhzcnFycnJxc3FycXNxc3Fxc3E2Gte19ShycnJxcnI0PeOz0hxycnJycXJycnJxcnJycnFzcXJxc3FycnJycXJycnJxcnOHNycXJycnFzcXJxc3FzcXFzcnFyNxPZtvwmcnFycnJycXJycnJxcnOHNycXJycnJxcnJycnFycnJycnFycnJxc3FycnFzcXJycnFzcXJxcz6rv7NkQHNxcnJycnFycnJycXJycnJycXJycnFzcXJycXNxcnJycXNxcnJxc3FycnJxcnNxcXNxcnJycnFzcXJxc3E0x9m5SCZycnFzcXJycXNxcnJxc3FycnJxc3FycnFzcXJycnFyc3Fxc3FzcXJxc3FycnJxc3FycnJxcnOHNycXJycnJxM+DztC8Mc3FzcXFzcXNxcnJxcnNxPOrZsSUmcXNxcnJxc3FycnJxc3FycnFzcXJycnFzcXJycnFycnJycnFycnJycXNxcnFzcXNxcnFzcXJycnJxcnJycnFzcTUZ8bD2DnNxcnJycXNxcnJycXJycnJycXJycnJxc3FycnFzcXJycnFzcXJycXNxcnJycnFycnJycXNxcnJxc3FycnJxc3FycnJxcnOHNycXM/hue7eRhzhzcnFycnJxc3FycnJxc3FycnFzcXIws/O3XAxzcXJxc3Fyc4c3JxcnJycXNxcnJycnFycnJycXNxcnJycXJycjiy6bRdFnNxcnJycnJxcnJycnFycnJycnFzcXJxc3Fyc4OPPpthwWcXJzcXFzcXNxcnJxc3FycnFzcXNxcXNycXJycnJxcnNxcXNxMrrxtFUOcnFzcXJycnFyc3FycTMW6br5FnNxcnJxc3Eygeu9jhRxc3FzcXJxczkc57LzGHFzcXJxc3FycnJycXNxcnJycXJzcXFzcnFycnJxc3FycnJycXNxcnFzcXNxcnJxc3FycnJxc3FycnJxc3FycnJxc3FycnJxc3FycnJxc3FycnFzcXNxcnFzM7vxslQOcnFzcXJycnJycXJycnJycXJycnJxc3FycnJxc3FycnJxc3FycnJxc3FycnJxc3FycnJxc3FycnJxc3FycnJxc3FycnJycXJzhzcnFzcXJycXNxcnJycnFzcXJycXNxcnJycnJxcnJycjl88byDDnJycnFzcXJycnFzcTP+6bsRFnFxc3JxcnJycnFyc3Fxc3JxcnJycnJxcjWW7755EHFzcXJycXNxcnJycnFzcXJycnFzcXJycnFzcXJycnJxc3FycnFzcXJycnJycXJycnJycXJzcXFzcnFycnJycXNxcnI3MPu33wRzcXJycnJxc3FycnFzcXNxcnFzcnFycnJxc3E22PW0NwpxcnOHNycXNxcnJxc3FycnJycnFycnJycnFzcXJycXNxc3FycXNxc3FycnFzcXJycnJycXJycnJycXNxcnJxc3FzcXJxc3FzcXI9LvG50Q5xc3FycXNxNgn3tgcIcXJycnJyNV7xsbEOcXFzcnFycnJycXNxcnI82fe/JghycnFzcXJycnFzcXNxcnFzcXNxcjua97F1CIc3Jxc3FycnFzcXNxcjHY+743BHFzcXJycnJxcnNxcnFzcXNxcjL5+7wWBHNycXJycnJxc3FycnJyMpz3uXMIcXNxcnJycnFzcXJycnJxc3FycnJxMg71uAIKcnJxcnJycnJycXJycnJyMH71uZEKcXNxc3FycnJxc3FycnJxc3FzcXJxc3JxcnJycnE+L/W80ApycnFycnJycnFzcXJycnJxc3FycnJxc3FycnJycnFyc3Fxc3Jxc3FycnFzcXJzcXFzcnFycnJycnFzcXJycnFzcXNxcnFzcnFycnJyPpAEuW/7cnJycnFzcXJycXNxc3FycnJxc3FycnJycXNxcnJycnFzcS1nCBraj35ycnJycXNxcnJycnFzcXJycnJxc3FycnJycXNxcnIw0QS3PvtycnJycnJxcnNxcnFzcXNxcnJycXNxcnJycnJxcnNxcnFzcnFycnJycnFzcXJycjZBAr++/XNxcnFzcnFyc3Fxc3JxczdhAr6e/XFzcXNxcnJycXNxcnJyJyEWGh/unnJycnFzcXJycnJxc3FycnJycnFzcXJycnEjITQ6Ify8cnFzcXJycnJxc3FzcXJxc3JxcnJycnJxc3FycnJycnFzcXJycnFzcXNxcnJxc3FzcXJycnFzcXNxcnJxc3FzcXJycnFzcXJycnJycTO3BrdY+XJycXNxcnJycXNxc3FycnJxc3FycnJycnFzcXJycnJycXNxcnJycnFzcXJycnJxc3FzcXJycXNxc3FycnJxc3FzcXJycnFzcXJycnIzrAi4Y/dycnJxc3FycnJycXNxc3FycXNycXJzcXJxc3JxcnJycnJycXNxcnJycXNycXJycnJycXNxcnJycnFzcXNxcnJxc3JxcnJycnI5swK8TP1yc4c3JycXJzcXJxc3JxcnJzhzcnFzcXJycnJycXJzcXI99wS7CPtxcnJycnJyOzwGvsP5cnFzcXNxOCQCvtv9cnFzcXJycnJycXNxcnJycjtEAru7/XFycnJycnI8HQa94vlxc3JxcnNxcnFzcnFyc3FycnFzM8YauUnlc3FzcXJycjWkArFr/XFycnJycnJxcnNxcnJxc3JxcnI+mQS6ZvtxcnNxcnJycXNxcnNxcnEstyAahY3+cXJzcXJycXNxc3FycnJycXNxcnNxcXNycXNxcnJycnJxc3FycnJycnJxcnNxcikBXhpx+h5ycnJxcnNxcnJxc3JxcjTAFrZP6XJxcnNxcnFzcnFzcXJycnJycXNxcnJycnJxc3FycnOHNycXNxcnJycnJycXJzcXJycXMqsGAqhvn9cXNxcnJycnFzcXJzcXJxc3Jxc3FycnJycXNxcnNxcnJxc3FzcXJycnJycXNxcnJycnJycXNxcnJycnJxc3FzcXJycnFzcXNxcnJycnJxPxQWu+vpcnJycXNxcnJycnJxc3FzcXJycnFzJE4yGg0c3nNxcnJycXNxc3FycnJycnFzcXJyc4c3JycXJzcXJycXNycXNxcnJycnFzcXNxcjBjPrG8wXJycnJxc3Fyc3Fxc3JycXJzcXJycnFzcXNxcnJycnJxczRPBLPA+3JycXNycXJzKZL+OkrQHHNxc3FycnJxc3JxcnNxcjMYArP3/XJxc3Fycj/gPLEvw3FycnFzcnE6kTy2fsNxc3FycnJyPVgCuaf9cXNxcnJycnE4Siq2xdVycnJxc3FyPYgCuXf9cnJxc3FzcXJycnFzcnFyc3FycnJxc3FzcXJycnJycnFzcXJzcXJxc3Jxc3FycnM66AK7F/1ycXNxcnJycnJxc3JxcnJycnJyci0rVBquSr5xcnJzhzcnJxczGCFLaN63JycnFzcXNxcnJycnFzcXNxcnJycnJycTDlKLwq13JycXNxc3FycnJycnJxc3Fyc3E2qQK/Vv1zcnFzcXJycnJycnEsX3oaHAhec4c3JycXNxcnJycnJycnFzcXJycnJycnI/OCi8x9dycnFzcnFzcXJycnJycnFzcXNxcnJycnJxc3FzcXJycnJycnFzcXNxcnJycnJxc3FzcXJycnJycXNycXJyc3FycXNycXNxcnNxcj1FFLu663FzcXJycnJycnJxc3FycnNxcXNycnFzcXJycnJycnJxc3FzMeUUtirrcnJxc3FzcXJycnJycnFzcThBJrLO2XJycnFzcXNxPPc6sRjFc3FzcXJycnJycXNxc3E0yDq6R8VycXNxcnJycnJycnFzcXNxcnJycnJxc3JxcnNxcnI7xUy0SrNzcXJycXNycXNxcnNxcnJxc3Jxc3FzcXJycnJxc3Jxc3FycnJycnJycXNxc3FycnJycnJxc3FzcXJycnJycnJxc3E3hCazi9lycnFzcnFyc3FycnJycnFzcToaTLX1s3NycXNxcnNxcnJycnFzcXNxcnNxcnIxtSa4Wtlyc3FycnJycnJxc3FzcXJzcXJycXNycXNxcnNxcnJycXNycXNxcnNxcnJycXNycXNxcnNxcnJycXNyOA0CvfL9cnNxcnJycXNycXNxcnNxcnJycnFzcXM0ehSzletycnJycnFzcXNxcnJzcXFzcnJxc3FzcXJycnJycnJxc3FzcXJycnJycnIygVy9jqNycnFzcnJxP1sUuaTrc3FycXNycnFzcXJzcXJycnJycXNxc3FzcXJycnJyNrNculyjcXJycnJxc3JxcnNxcnJyPR4CueH9cnFzcnFyc3FycnI3PgK/wf1ycXNxc3FycnJycnJxc3Jxc3FycnJycnI/BW6yC5FycnJycnFzcnFyc3FycnOHNycnJxc3FzcXJycnJycnJycXNxc3FycnNxcnFzcnJxc3Fyc3FycnJycnJxc3JxcnNxcnJycnJycnFzcXNxc3FycnJycnJxc3JxcnNxcnI1PwKw0P1zcnJxc3FzcXI8TwK6sP1ycnFzcnJxc3Fyc3FycnJycnFzcnFzcXJzcXJycnJyLYxwGmg4/nJycnJycnFzcXNxcj9vFLmQ63JycXNycXNxc3FycnNxcnFzcnJxcz9/XLCQo3JycXNycXNxc3FycnIwEBK2/+1ycnJxc3FzcXJzcXJycnJxc3Jxc3FzcXNxcnJycnJycXNycXNxO3FIsZ63cnJycXNycXNxcnNxcnJycnJycXNycXNxcnNxcnJycnJycXNycXNxc3FycnJycnI3dX67moFxcnJycnJycjnBJL4+23Nxc3FycnM58BK7D+1zcnJxc3JxcnNxcnI/dVq/iqVxc3FzcXNxcnJycnJycnJxc3Jxc3FyczBRErW+7XJycnJycXNycSFXESo9ju1xc3FycnJycnJycXNycXNxczYFNrMLyXJycnFzcnI82FqyN6VxcnJycnJycXNycXNxc3FycnNxcnJycnFzcnJxc3FzcXJyc3FycnJycXNycXNycXJzcXJzcXI6MhK8ze1xc3JycXNxcz5CEri97XFycnJycnJycXNycXNxc3Fyc3FycnJycnJxc3Jxc3JxcnNxPUKOtc1xcnFzcnFyOlB8tr+DcnJycnFzcnFzcXJzcXI1RI69y3FycXNxc3FzcXJyc3FycnJycXNycnFzcXNxcnNxcnJycnJycnJycXNycTrJNrBGyXJzcXJycnJycXNycnFzcXNxcnNxcnJycnJycnJycnFzcXNxc3FzcXJycnJycnInXZAa2yb+cXJzcXJycnJyNpcksXjbc3Jxc3FzcXNxcnIrV2UqzImtcnJycnJycnJycnFzcXNxc3FzcXJyc3FycnI3zDazQ8lxc3Jxc3FzcXI6HTaw8slycnJycnFzcnFzcnFyc3FzcXJycnJycnJycnJycXNycXNxc3Fyc3FycnJycnJycnJycnE8xBK6O+1zcXNxcnNxcnJyc3FycXNycnJxc3Jxc3FzcXNxcnJzcXJycnJycnJxc3JycXNxc3FzcXI31Fi1O6dycnJycnJxc3Jxc3Jxc3Fyc3FycnNxcnJycnJycXNycnFzcXNxOYUSvnrtcXJzcXJycnJycnJycnJxcz9sar+TlXFyc3FycjjFEr467XJycnJxc3IzM4y93HNxc3Fyc3FycisM1BrQQr5xc3FzcXNxc3Fyc3FycnJycnJyNzYSv8ntcXNycnFzcXMtHcJKUjPbcnNxcnJycnJycnJxc3JycXNycXNxc3Fyc3Fyc3FycjidJLBy23JycnJycnFzcnFzcXNycXJzcXMsSV8aXWoOcnFzcnFzcSZTcSrsyO1ycXNycnJxc3FzItMOKsXPHXNycnFzcnFzcXNxJlNvGrzJDnNycnJycTWvJLNg23Nxc3FzcXNxc3FycnNxcnJyc3FycnJyKhlvGnB5DnNxcnNxciVskyoMNs1zcnFzcnFzcXNxc3FzcXJzcXJyc3FycnJycnJyNByuvvNRcnFzcnFzcXNxc3FzcXNxcnNxI5JLGrjbTnJycXNyci6kSxr2u05yc3FycnNxcnJycnNxcnJycnJxc3JycnJycSA6wBpeU/5xcnNxc3ExaRK1pu1yc3FycnM/uJywV2NycnJycnJycXNycnJxc3Jxc3Jxc3FzcTpwirSfdXNxcnJzcXIjjsAaGRP+cnJycnJycnEgpzkax4xuc3FzcXNxciydnlosJhpxc3FzcXNxc3Fyc3ErpalK+aVrcnFzcnFzcjKGiryJdXFzcXNxc3FzcXJzcXJzcXJzcXJyc3EmCvo6Y2BccnJxc3JyPJ1osHKXcXNycXNxc3Jxc3FzcXNxc3Fyc3FzcXJzcXNxciwp8hquYN5ycnJzcXJycnJycnJycnJycnJycnJycnJycnJycnIgAOAaQQL+cnFzcnJxPBwSuuPtc3Jxc3Jxc3JxczQ8ErLT7XFzcXNxc3FzcXNxc3FzNlwSv6PtcnNxc3Fyc3FzcXJzcXJzcSG5NxqWbI5yc3FycnJyc3FycnJycnNxcnJycnJycnJycnJycnJycnJycnJycnJycnJycnJycnJycnJxc3JyNA0SsgPtcnFzcnJyIiMlGm/NrnFzcnJxc3JycXNycnEgckcautuOcXNycXNycnFzcnFzcXNycXNycXNyICoDGm9fznFzcXNycXNxc3Jxc3FzcnFzcXNycXNxc3FzcjFFmr3KZXFzcXNxc3JxJ9/gGuMB/nFzcnFzcXNxc3Jxc3FzcXNycXNxczM+ErPR7XFzcXNycXNxc3Jxc3FzcnFzcXNycXNxc3Jxc3Jxc3FzcnFzcnErnmkaKBlucXNycXNycnFzcnFzcnJxc3JycXNyMqfesHghcnFzcnJycnFzcjHcVrkzqXJycnJycnFzcnJycnJycnJycnJycnFzcnJycnJycnNxNLrevlUhcnJyc3FycnJycnJzcXJycnNxcnJyc3FycnNxcnNxcnJzcXJzMf2avBJlc3FzcXJzcXM0bzS0oMtxc3FzcXNxc3Jxc3FzJm55GlsYbnNycnFzcnI9AMyzAENxc3JycnJycnJycnIr9SU6s62sc3Fyc3Fyc3E7QWa/vplzcXNxcy0qRiq/W51ycXNycnJycXNycnJycnJycnJycicN7xqxMQ5ycnNxcnNxc3Fyc3FzIJD/GinwDnJycXNycjizZrJcmXJycnJycnI1USKxvt1ycnNxcnJyIe9nGpMJjnNxc3FzcS3JEiqFbt1ycnJycnJycnJycnJyJBwSisZO13Fyc3FzcXI9UiK5rd1zcXNxc3Jxc3JycXMvsoc6p9eMcXNxc3FzcXNyOBuItPR3cnJxc3JycnI6i4iyhHdzcXJycnNxcnNxcnNxc3FzcXNxc3Jxc3IoGREaz27ucnJycnJyc3FycnJzcXJzcXJzPKZEvFm7cXNycXNycXNycnFzcnJycnJycnIp/zMa4QzOcXJzcXNxc3Jxc3I6Rty2ySNycnJycnJycnJzcTrTIr0s3XFyc3FzcTjLZrNEmXFzcnJxc3JycnJycnJycnJycnJzPhQit+vdc3Fyc3FzJFv9GsxALnJycnJycnNxNchEs0e7c3Fyc3FzcnFzcXNycnFzcnJycnJycnJyPJQiumvdcnJzcXJzcTC0Irdb3XJxc3FzcnJycXNycnJycnJyc3FycnNxcnNxcjrZRL8mu3FzcnFzcnJycnJxdHFycnJycnNxcnNxcnNxIL5DGnYbznJycnJycnJzcXJyc3Fyc3FzcXNxc3JycXNycnJycnJycnJycnI/5g+zKfBzcnFzcnFzcnJycnJycnI3MXa03olxcnNxc3FzcnFzcirGyRolk25zcXNxc3FzcXNycXNyPjJ2vM2JcnJycnJzcT0mIrnZ3XJzcXNycXNycXNycnJycnJycnNxcnJzcXJzcXNycXNycXNycnJycjEn7LD4E3Fyc3FzcnFzcjSmIrJp3XJycnJycjTqmLglZ3JzcXNxc3I3dHazm4lycnJycnIx3US3MrtzcXNxc3E59HayG4lycnJycnIzFyKz+N1zcXJzcXNxJRAXSjMPi3Jyc3Fyc3FzcXNycXNycnJxNi9Es+C7cnJyc3Fyc3FzcnFzcnJxc3JycnJyc3FycnNxc3FzLxi8WtOEOnJycnJycnJyNUgiscfdc3FzcXNxc3JycXNycnJyc3FycnNxNlsfvbTgcnJycnNxcnJzcXJzcnFzcnFzOlFUvq6rcnJyc3FyczaBVLKOq3Jxc3JycnJycjRsyrqjNXNxc3Jxc3JycnJycnJyc3FyczEZIrX23XFzcnJycXNzcXJycnMuzuka5BFucnJzcXJzcXNycS4a5iqwYZ1zcnJycnJzcXJzcXJzcnFzcnJxc3Jyc3FycnNxc3FzcTDZIrc23XFzcnJzcXJyc3Fyc3Jxc3Jxc3JycnJzJWX2KjygnXNxc3Jxc3JycXNyc3FyNZRUs3urc3FzcnFzcnJycnJyc3Fyc3E0b3a3oIlycXNyc3FycnNxc3FzcSxqpRraVa5zcXNxc3JycnJycnJyc3Fyc3FzcjGLqLuEV3Jyc3Fyc3FzciLb1CpVQr1ycnJycnJzcXJzcnFzcnJxc3JzcXJyc3Fyc3I8WyK6pN1ycnJycnJzcS7CtRq01K5zcXJzcXNxc3JycXNyc3EmIxcqMN6Nc3FzcnJyMsdUtkircnNxc3FzcXNycnJycnJycyO4tRpWdK5ycnNxcnNycXNycnJycnJzcTdMIr+z3XNycXNycnJycnNxciG6kCo3Vv1ycXNycnJycnNxcnNxcztJVL22q3JycnNxcirCkxrU1s5ycnNxc3FzJ+dMGoOLPnFzcnJyc3Fyc3FzcXNycnJycnJyKJtMGnhLPnNxc3Jxc3JyN2W4tqpHcXNxc3JycnJyOGiGs6d5cXNycXNycnNxcnJzcXNycXNycnJycnNxcnNycXNycnJycnJyc3FzcXNycnIqso4adtcecnJzcXNycXMySLi7x0dxc3FzcXNycnJyLvhcGhJ6PnJzcXNycXNyLS1xqhc45XJzcXNxc3JycXRxcnJzcXNxc3JycnJycnJzcXNxc3JycnJycnNxcz1LT7XEsHJzcXNycnFzcnNxcnJzcnEqCwgaIV9+cnF0cXJyc3Es7Aga8j9+c3JycnJycnNxcnNycnFzcnJzcXJzcXNycnJycnJyc3FzcXNycnJycnJzcXNxc3JyLsMDKnXPzXNxc3JycnJyc3FzcXNyJIsgOupN/HJzcXJzcXNycXNycnNxOmVfuqqgcXJyc3Jxc3I14DKxL81yc3FzcXNycnJycnJzcXM6ATK8/s1ycnJycnNxc3Jxc3JycnMu6rMaklTOcXNxc3JycnJycnI35vq4KQVycnJzcXNxJ9OMGqTHPnFyc3FzcnFzcnJzcXIvYfUauuCucnFzcnJzOln6tLYFcnJycnJzcTX9X78SoHFzcnJyci225jq3kZxzcnJyc3Fyc3Jxcyj5VSoDaq1ycnJycnIt0MQ6pfO8c3Fyc3FzcnJycnJyPNVkvCqbc3JycnJzcXNxc3JycnJyc3FzcnFzcnJzcXJzPSM9tOzCcXNxc3JycnI0+Za3FmlycnJycnNxc3FzcnJyciIDBhpx355zcnFzcnNxcnNxc3JycnJycnMgMHUqf/itc3FzcnJycnNxc3FzcnJycnNxc3FzcnJyMhQytfvNcXNycnJycnJzcXMtfKcq2jWNcnJycnNxczhkMr6bzXJzcXJzcXM+dDK4i81ycnNxc3FzcnJyc3FzcSwIehohiF5zcXNxc3I8xDK6O81yc3FzcnJycnI9k9iwfCdycnJyc3FzcnJycnIgDXoa4ThecnJyc3FzcXNycnJyc3FzcXNycnJzcXNxc3JycnJyc3FzcnJycnJyJSIQStHu+3JycnNxczaof71ngHJycnJycz2dC7Fy9HNxc3JycjU0TbzbsnJyc3FzcXNycnJzcXNxcz/Y2L0nJ3Nxc3JycnNxc3Jxc3It/xYawQ6ec3JycXRxMJOmu3xZcnJycnNxc3JycnJyc3FzcjrK2LNFJ3Jxc3Jyc3FzcXNycnJyczdJTbnGsnJzcnJycnIpsHMq1vjNc3FzcnJycyid2losIlpzcnJzcXJzO2WPt6pwc3Jyc3FzcXNycnJyc3FzcnJycnIyf9i7kCdyc3FzcXNyLODQOnTy/HJyc3FzcnJycnNxc3JycnJycnNycnE5Yei1rhdycnJyc3FzcnFzc3Fyc3JycXRxcnNxc3JycnJzcXNycnJycnNxc3JycnJzcXNycnJycnNxc3JyKe/zGvIAznFzcnJycj/4MrgHzXJycnJyc3FzcnJycnNxc3JycnJyc3Jxc3Jyc3FzcXNycnNxciBxgEo95/tycnJyc3FzIpkkai1tuXJyc3JycnJyc3FzcnJycnNxc3JycnJyc3FzcnJzPBnosPYXcnJzcnFzcikz0Rrdwu5xc3JycnJzcXNycnI1Gp++9WBzcXNycnNxc3FzcnJzcXNxc3JyPAYrtArUcXJzcnFzLF78GkwQPnJyc3JycnJyc3FzcnJycnNycXNyc3Fyc3JycnJyczGWdLd5i3JzcXNycnJyJbYUGjaevnJycnJzcnJycnJzcXNycnJzcXNxc3JzJTM4Kl/MfXNxc3JxdHFyc3FzcnJyczb7MrAUzXJycnNxcyHUmBq0tn5xc3NxcnNycXRxcjx4dL2Hi3Jyc3FzcnJyP6h0uleLcnJycnNycXNycyXsVhpTOp5xcnNxc3JycyI14Ro+oe5ycnJzcXNycnJyc3FzcnJzcXNxc3Jyc3FzcnF0cXJzcXNyc3Fyc3JycnJyc3JycnJyc3FzcnJyc3FzcnJycnNycXNzcXJzcnF0cXJzcXNycnNxc3FzcnNxcjvQfbY/gnNzcXJzcnFzc3FzcSe4Fio3fp1ycnJyc3FzcnJyc3FzcnJyc3FzcnJyLKg1Wqp8qnNycnJzcXNxc3NxLFB2Guv4nnNxc3JycnJzcnFzc3Ejni0a2B0uc3NxcnNycXRxcnNxMr10t1KLc3FzcnJzcXNycnJyc3Jxc3NxcnM1eb++lkBzcXNycXRxcnNycnIzfnS2kYtycnJzcXNyPvt9sxSCc3FzcnJyc3FzcnJyc3FzcnJyc3FzcnJyc3EnDfEa8DDuc3FzcnJyc3Jxc3JzcXNxc3JzcXM73zK8IM1xcnNycnJyPs/4vzAHc3Jxc3NxcnNycnJyc3Jxc3NxcnNyJkSIKl63fXJzcnJycnNxc3I/E8+1/DBxc3Jyc3FzcnJyc3FzcnJyc3FzMxSNv/tycXJzcnJyKYzBKskz7XJzcnFzczTxhLQee3Jyc3FzcizhFCqz7r1ycnNycnJyc3FzKrUUKtauvXJyc3JycnJyc3JycnJyc3JycnJzcnF0cXJzItLYGqTSfnJycnNycnJyc3FzcnItNxsaLo5OcnJyc3FzcnJzcXNycnJyc3JycnJzcXNycnNxc3JyIWnYGrtifnNxc3Nxc3Env+oqdwFdc3JycnNxc3IxZYS4qntycnJzcXNycnNxOh5LtfG0c3Nxc3FzcnNxc3JycnIjK1QaX0q+c3Fzc3Fyc3JycnNycXNzcXMwuca6VjlzcnJyc3EgyhIadV7ecXNycnNxc3Iq+xIawU7ecnJzcXNycnJzOOWduSpicnJzcnJycnNxc3JyI4JkGmnZvnFzcnJyc3FzcnNxc3FzcnMj3y06xg0scnJyc3JyciXyIhoS3d5ycnNycnJzcXNycnNxc3Jyc3EtLqYa7hWecnJzcXNycnNycXNyc3FzcnJzcXNyIdkCKkVv3XJzcnJycjiT77x8EHNxc3JycjRqhLWle3Nxc3JycnNxc3Jyc3FzcnJzcXNycnNxc3Jyc3FzcnI/cNa8jylyc3FzcnNxMzuEttR7c3FzcnNxJnqNGrpXLnNycnJyc3JycnMrS7Ya7ESec3Nxc3JycnJzcnJycnNyKmd0GuqIvnJzcXNycnNxKtaGSvaXm3NycXRxcijrdBoTSL5ycnJzcXNyc3FzcnJycy/mMhpynN5xc3Nxc3FzKk0JGi0vbnNycnNycXRxcnMxboS3oXtzcnJyc3JycnJzcnJycnNyLS1LKiA7TXFzcXNyc3Jxc3NxLxxbGgBKTnNxc3JzcXNycnNycXNzJx/GGjATnnJyc3FzcnI+aP+2pwByc3JxdHFzcSUy1hpu0p5zcnJycnNycnJyc3JycnNxc3IiXRkavC5ucnNxc3JyOjGUv85rcnJzcnJyc3E2Lf++4gBzcnJzcXNyc3Eh+msa4llOc3Jyc3FzcioylDrv1rxxc3Jyc3JycnJzcXNzcS9QzTou8yxycnJzcnJyciDtQhpzK95ycnJzcXNzJdwpGnQ9bnJyc3JycnNycnIpp1Iq14rdcnNxc3JycyaNizp7J0xzc3Fyc3JzcXNycnJzcXNzcXNycnJzcnJycnNyciyRixo4505zcnJycnNycnJyc3Jyc3FzcnNxcz4LQrj0vXNycnJzcnIlVKs6nrVMc3JycnJzcnJyc3JycnNxc3JzcXNyc3FzcnJzcXNyIUyLGu03TnJzcnJzciMKBypyb41yc3JycnIsgcQq2eO9cnJycnNycnNxc3JzcXNycnNxc3JzcnFzc3FzcnI9TnuzwYRycnNycnIytea6Whlxc3JzcXNycnNycnJyObxCvkO9c3FzcnJzcnJyc3FzcnNxc3NxcnNyc3FzcnJzcXNyc3FzcnNxc3JzcXNycnJzcnJzcTm0ObVbxnJzcnJycnNycnJzcnIwwou/TXRzc3FzcnJyc3Jyc3FzPYjmvncZcnNxc3JzcnJycnNycnJzcnJycnNyc3FzcnI9Wea/phlxc3JzcXMzy5S2RGtycnNxc3Nxc3JycnNyJtirGqR1TnFzcnJzcXNzcXNycnJzciLrqxrTRU5zcXNzcXNyK5WJKhmnbXRxcnNycnNycnIz+jm6FcZzcnNxc3Ir9yAaoY3+cXNycnNyNes5uCTGcnNycnNycnJyc3JycyfTbFp4yTpycnNxc3NxLxb5SuKga3Jyc3JycyiPIBrIDf5ycnNxc3I6QJu2z2Ryc3FzcnNycnJyc3JycnNycnNycnJyc3Jyc3FzcnMi/LN6KDTIc3JzcXNyIwVjWjW5ynJyc3F0cSt5DCpbbz1ycnNxc3Nxc3Jyc3JycnNycnJzcigLFSoCXq1zcnJzcnIrbhUq6x6tcnJzcnJyc3JycnMj3jAaFBz+cnNycnJzcXNzcXNyc3FzcnNxc3Nxc3JycnNyc3FzcnJzcjpyUr2NrXJyc3FzcnNycnJzcXNzcXNyc3E9bZuzomRzcnJzcnI//ZuxEmRycnNycnMi1HU6Zrisc3FzcnNycnJyc3In05kadMZucnJyc3Jycj0Bq7MPVHNxdHFyczChq7B+VHJycnNyc3E4R6SxyFtzc3FzcnJzcXRxci4hlyrv5o1ycnJzcnNxc3JzcXNzcXNycnNycnJzcjqQWbN/pnNyc3Fzc3FzcnJzcnIwVFK3u61ycnNycnMgsvIqZ9DdcnNycnNycnInCUwqkns9cnNycnJzcnNxc3Jyc3Jycy/Y9zq1cIxzcnNycnJzcXRxc3JycnMqq64qiEUdcnJzcnJzcnJyc3Jyc3Fzc3FzcynOqRpFFW5yc3FzcnNycnJyc3JzcnJycnNyc3FzJQpQGvBq/nNyc3Fzci59VxrpKo5ycnJzcnI3RlKwya1zcXNyc3EQ2bFxnpdOjnNycnNycnIzv6S3UFtycnJzcnNxc3JzcnJyK2jJGjtzbnJzcnJzcnJyc3JzcXMkqwtKqk9LcnNycnJzJ7OxSujE63Fzc3FzcnNyN7y7uVNEcnJzcnNxczhdu7iyRHNxc3JzcnJyc3Jyc3JycnNycnNycnNycnJzcnJzcnJzcXNzcnJyc3E1f7u8kERyc3JycnMn+dkaYmJuc3Nxc3JzcXNzcXNzcXNyc3FzcyYCNEoU7LtxdHFzcnMyI8u+7DRxdHFzcnIvfDwaKjw+cnJyc3JzcnJyc3JyciDfYTpWCexzcnNycnJzcjgxLrve0XJycnNycnI88BewH+hyc3Jyc3Ijaukau1FucnNycnJzMR1pvfKWcnJzcXRxc3JyOQnLtwc0c3JzcnJyK0zSGtwy3nF0cXNycnMpVbBqoLT5cnNycnJzcjw4tL7HS3Fzc3FzcnMhLXoq0DhdcnJzcnJzJznWSjFym3Jyc3JycyhjRRoby65yc3Jyc3Jyc3JycnNyc3JycnNycnNycnMsstUq1tKtc3Jyc3JyIFsRKl1O7XNycnNycnJzcnNyJ0pmOj9ZnHJzcXRxcyTODorMHxdycnNycnMpPnZ68yiYc3JzcnJyc3Il5sRKNpO7c3Jyc3F0K2pVGuparnJzcXRxc3IvSt4aTVIecnNycnNycnNxdHFzc3Fzc3FzcnNyLW5/KmwYDXNycnNxdC7UPIr6vDdzcnNycnJzcnNycnJzc3FzcjP0TrArsXJzcnJyc3MtQclK/+Nrc3JzcXNzcSJZoBpMZf5yc3Fzc3JyJ/3vaschCXJyc3JzcnJyczr3ibQYdnNxc3JzcnJzOzTEvss7cnNycnNyIfHDKnPjzXJzcnJyc3MmFQ1alL8qc3Jyc3JzcnJyc3JzcnJzcnJycz/ribAkdnFzcnJzcnNxdHFzcjUjYrLsnXJzc3Fzc3Fzc3F0cSZM+iqeMF1zcnNycnJzcnNycnJzJltbmoRaRnF0cXNyc3JycnNzcXNzcnIjpLwa57Q+cnNyc3F0cXNyc3JyLuk+OkVsHHNycnNycnNycnNyc3Jyc3F0cXNzMCSZvetmc3JzcnJzcnJzcnJzcnNycnNyciuv4yrnAc1xdHFzcnNxdHErlsAat5P+cnNycnNyIpfAGjiD/nNycnNycnMoRJUaLbaucnNycnJzc3E33fu6MgRyc3JzcnInCvdKVGCLcnNycnNyc3JycnNzKH+VSh0Gq3Jyc3JycyJZPxotbA5xc3NxdHFzcnNyciUPekqkGFtycnJzc3JyciCAFCqK/r10cXNyc3Iq66Eqw0XtcnJzc3JycnNyc3JyIa92KqgInXNxdHFzcnNycnNyc3Jyc3Jyc3Jyc3Nxc3Mz+De4F8hzcnJzcnI4kn68fYFycnNycnNyKR1QarQ6+XNxc3NycnJzcnNyc3F0cXNyIactSguNK3Jzc3F0cSdy4Br50f5yc3Jyc3JzcnIi6D1K9nwrc3Jyc3JzcnJzcnJzcnNyKkHtKo7hLXNycnJzcyQVC8qLv0NzcnNyc3JyNCgcvefjcnNyc3JyIygzakSMyXNycnNycnNycypyqhpa1V5yc3Jyc3Jyc3JzcizgRkrl+5tzcnJzcnNycnNyc3JyO14ctrHjc3Jyc3JyJ4PHOlvDjHNyc3Jyc3IoNshKUaN7cnNyc3Jyc3JzcXRycnJzcnNycze61LJVK3Jzc3F0cXNyc3JzcnJzci18Yxq5Oc5zcnJzcnJzK05kKu0ZvXJzcnJzcnNycnNyc3Jyc3JzcnJzcnMovpFK6BbrcnJyc3NxK5ehSrqF63NzcXNzcnIpFxM68Z7McnJzc3F0cXNzcjRanr+1YXJzc3F0cS6/hTrHB6xzcnNycnNyczrtubUiRnFzcnNyc3Jyc3JzJ9uvGtRFDnJzcnNxdHF0Is7KGtUTXnJyc3JycyyTqZoQ1WZyc3JzcnJzc3Fzc3I00zy9PMNyc3JzcnJzcnNyJovZmoFSZnF0cXNzcXRxc3NycnMuhSWasL2mcnJzcnJzJaKTGkfWznF0cXNyc3IpOBmKRY5nc3Jyc3JzcnJzcnMpN4p6VJdYc3Jyc3JzMCa+s/lBc3JzcXRyJsohGgVd7nJzcnJzcnNyc3Jyc3JzcnNycnNzcTOETL+Ls3JzcnNycnNyc3Jzci5Soxqr1c5zcnNyc3Jyc3NxdHFzc3Jyc3JzcnNycnNycy1EIqqVzdVycnNyc3I0quS2ZRtyc3JzcnNyc3F0cnJzcnJ0cXNyc3JzcnNycnNzcXRxc3Mv3X1aKCgqc3Jyc3NyMsTOslsxcnJzcnNyc3JzK3KoOizVfHJzcnJzcnNzcXNzcnNycnNyPmFctK6jcnJzcnNycnMzreS3Yhtyc3JzcnJzc3F0cXRxc3MyBWe5C5h0cXNzcnMgMWwqAPk9c3Jzc3F0cSAa+JrYYHZzc3Jyc3NxdHF0cXNzMzD0t98LcXRxdHFzOphns3eYcnJzcnNyciSywxpW085zcnJzc3IgvXZauiiacnNyc3Jyc3NyIleu2hmVEnJyc3JzcnNyc3Jyc3NxKb1KSnkrW3NxdHFzc3JzcnJzcnMmE9MaMNLOcnJzcnNzcShppypcZY1zcnNycnMv422KOskncnNyc3JzciqsljopNpxycnNyc3JzcivyikpF11tzc3Jyc3JzOCj0secLdHFzc3Jyc3NycnNyc3NxdCzD3Rplwi5yc3JzcnNzIgxFKoJLrXJyc3JzcnM1vHKyU41zcnNyc3JycykRVSoR+q1zcnNyc3IZ3HUBkTSK/nJzcnNyc3JzcnNyc3I9mnewdYhycnNzcnIz9f6yKgFycnNyc3JzczBofLC3g3NzcnNycyM5airPaV1yc3NxdHJyON5ysDGNcnNzcXRxdHF0cXRxJDrrOuBhTHJyc3NycnNyc3NycnNyc3NxdHJyc3JzcimDclr8yNpyc3JydHFzcy5v/CpMAD1ycnNzcnInXw5qwR8Zc3NycnNyMFEFu776cnJzcnNzJZOZOprGbHJzc3Jyc3Itl4Eap4fucnNyc3NycnMovvXKMSCjc3F0cnJzPVgKsrf1cnNyc3NycnNzIQg8OgSMPHJzcnNyczxfD7iw8HJzc3F0cnJzcnNzcnJzcnNzcnJzJKF/WgzoCnNzcnNycnMh7BF6aT7ocXRycnNyczB7h72UeHJyc3NycnM0s5y9XGN0cXNzcnNzKpyRGsc27nNycnNzcnNycnNzcnNyIQUtWia9KnJyc3Nyc3Jyc3Nyc3JzcnNyc3NxdCgHBEoUn7tycnNzcnNycy8qJBquXb5yc3NycnRxc3Nyc3JzcnNzcSuT1SoZwq1yc3Jzc3JyKoYKOlufXHRxdHF0cXQxLAW44/pzc3JzcnJzc3JzcnMsO04afksec3JzcnNyItUaaumuWXJzcnNyc3Nycis3jVqClypzcnNzcnI1Z4KzqH1ydHF0cXRycjCVrLKKU3J0cXRycnMwRqyy2VNyc3JzcnMqxwx6e484c3Jzc3JycycAIDryDvxycnNzcnMn7aI6FSXccnNyc3JzLjlZGg5qbnNyc3Nyc3IsROsaXbFOc3JzcnNzPsuXvjRoc3Jzc3F0I3tiqkNZ1XNzcnNyc3IxXpe9sWhxc3NzcXRyciQAkypiB81xdHJyc3Nyc3JzcnNzcidE+xqtsE5zcnNzcnJzIm1AOk0r/HJzcnNzcnJzc3JzcnM3Mae23lhyc3JzcnNzLTB5Gh74bnNyc3Jzc3Jyc3Mj/586JQYMcnNyc3Nycims4jr4Mdx0cnNycnRxdHJyc3MjTTJKQDzbc3NycnNzLrDjms3xxnJyc3NycyTL0Ro1Qu5yc3NycnRxJ+LrWrfRSnNzcnJzc3JzcyDH1lrJgppzcnNycnQgxsMqlpPNcnJ0cXRxdHJzcnJ0ci9CGsoo7lNycnNzcnNycyAtQWp0O+lzcnNyc3JzI92SSmcm23Jyc3Nyc3IrK2yah1k2c3JzcnNzcjaSt7d9SHNyc3Jzc3JzciGUDrpDzxRzcnNyc3I5oyWybNpyc3Nyc3JzJMO5GrXEbnNyc3Jzci9+9TrbEKxzcnNzcnNyc3Jzc3Jzcyff6Hp6AXh0cXRycnNzNDm3udZIcnNyc3Nyc3NycnRxIRRcGiHKPnJzcnNzciaLyyq6Q010cXRycnNzNxu3tvRIcnNzcnNyc3IqmDvalIxCcnNzcnNzcnMsousqWNFNc3Jzc3JzIAfrKhORTXNzcnNzcnInRsRqUqO5cnNyc3Nyc3J0I+gSGkN+3nJzc3Jyc3MlXfZ6gjCYc3NycnRycnRxdHI2lpKxeW10cnNyc3MjI+kaz8Fuc3JzcnNzciABRCqi+71ydHJyc3NzciY6DCrPXz1yc3Nyc3JzGs03MZZzyM5zcnNyc3Mp+O1KtXErcnNzcnNycx5fQeGegr4ec3Nyc3Nycyz6v3q4VAhycnRycnQkrrVqjBSpcnNydHJycybku0rGtEtzcnNzcnMQN/cBkekI/nJzc3Jzc3ItKWFKsXnrc3JzcnRxdCiwtLpABbRzcnNzcnNzMpzXu3MocnRycnNzc3Jzc3JzIJeXGuiGjnF0cnNyc3MnaOhqgIF5dHF0cnNyc3Mp50LKHovTc3Nyc3NycyD/srq8BNRydHF0cnMWcOkBnZAm/nNzcnNzcnNzcit1Q7oUu8RydHJyc3NzPxrnvuUYcnRyc3JzJyET6lz+wXNzc3JzciLaUip1Wt1yc3NzcnNzLCmL2ot3QnNzc3JzchGAfZGaIZJuc3Jzc3JzcykPHSqiHi1zcnNzc3NyciEDYkqU2dtydHJydHJyIkmCKn5n3XNzc3JzcnRyHlNkkZNOm250cnNydHJydCapmvr1dlByc3J0cnNydDY2VbTZqnNzcnNzcnRyKAgYWnWOenNzcnRycnQnVxg6fo58c3Nyc3NydHJyKEYbqtauRXNyc3Nyc3NzIbRAWmq7+nNyc3RxdHJzI3cYGrqOfnNydHJydHJzc3JzFGI0MZzey850cnJ0cnNzJALQilji93Nyc3NzcnNzc3J0cXQouo0atlcuc3NzcnNzcnQ8Hwix8Pdzc3Jzc3J0cibbYbpeSeRzcnRycnRycxNpkhGct23ucnNzc3JzHeCF0Zrwii5yc3NzcnMof0FqLwvpcnNydHJzcyXGEpptntZzcnRyc3Mt/FgaEjp+c3NzcnNzc3IoAGlapQpqc3Jzc3J0J0wm2qlNknJzc3NzcnNzOi1lseKac3Nyc3NzcxSX16GUKihec3NydHJzc3JzdHIiBLM6k8TMcnRycnRydCAqnYpnZidzc3NydHJzcigXqnrWlVhyc3J0cnNzcySNXiobKh1ydHJ0cnJ0ciquUBrWGv5zcnNzc3NzcnNzc3IgHKm6W0Vkc3J0cnNzc3Ink2k6qslsc3NydHJzcyAXwbrKk+R0cnJ0c3Jzc3NydHJzc3J0Pbyyu0NNc3J0cnNzc3ISI0Rhk167nnNzcnNzc3MrKQtqhH9JdHJzc3Nyc3QSHtyhnaMjXnJ0cnRycnQSZY5hnhxxnnJzc3NzcnQpB1farZqCc3Nzc3J0ciEURzriy4xydHNydHJzcyjArZoe9SZyc3NzcnQm5PdKprCLcnRyc3J0c3IfWn5xkjeBjnN0cnJ0cxicjPGbdXMOc3Nzc3NyKl3ZqsUyZXNzc3NydHJzdHJzciPia4pL2UdydHNydHJzEC8XMpEz6M1zdHJzc3NzJfyZyi42Y3J0cnRycxpRt3OVQliMdHJzc3RycheoUiGeiK3ecnN0cnNzcyVPpCp+Bb1zc3Nzc3J0KAhaKpKKXXRyc3N0ci1OSzp/G0xydHJ0cnN0KHdeykaaE3J0c3J0cnN0JIDYmgIDdnNzc3NzcyqL+8oFUENzc3Nzc3MuJgIqv5/dc3Ryc3J0Kw4DOgMvzHNzc3J0cy5mbSp8mS1zc3J0c3IYbAwRl8Tz7nJzdHJzdHJzc3NzF4Fe0ZJwsS5zcnRzcnRydBjnwFGdeT+ucnRzc3NzKeHNegrjKHNzc3NzcyEqs9o8ZMJyc3Nzc3NzJj4hGi4d7nNzc3Nzcy8TWHpW2nhydHNydHJ0cxbsqUKUhVa9c3N0cnNzMHFuta6Rc3Ryc3Nzc3Rycy4ic1oD6MpydHNydHJ0cyAkbpq4yRZ0cnRydHInB066bJsUdHNzc3NzKiChqlgG5XNzdHJ0cnQb4mqxmu6VTnNzdHJzdHJ0cnRydBrb00OYlyy8dHNzc3N0chOfCUGdwfa+c3N0cnN0cnQRUDgxnPDXznRzdHJzcydpShq7a150cnN0cnRydHMffqCRnSNfbnJ0cnRzczz4yLMXN3N0c3J0c3MXdXeynG2ITXNzcnR0chneeKKc84ddcnNzdHNyGwq+IppIQd1zdHJzdHMjLrFqpCTpc3RydHNzc3RydHJ0c3NzdHJ0cnRzc3RydHJ0c3NzLP5biukaR3Nzc3N0cnRzc3NzLq3BGrYj7nRydHNzcyUGDFo2rzpzc3NzdHJ0FPoVMZlW6s50cnN0c3J0dBslEkKePe29dHNydXJzdBLtR7GW87hOcnRzc3N0chRicWGZH46edHRydHJ0c3Qoi/46HEAcc3J0dHJzKNIMOubfPHRzc3N0c3MVd7ZGnT9JuXNzdHJ0c3RydBHG9BOejAvsc3NzdHNzc3MTWBdJnZH4tnRydHRydHMdq6P2nstcCXN0c3NzdHN0c3N0cnVyE02hkZR0Xm5zc3RzdHMe5ZtDlK1kvHNzdHRydXJ0c3Rzc3Rzcy748dq+cOJzdHRydXJ0c3QRhHAxncyPznRzdHJ1chhdu6GcdERedHN0c3RydXIkWVPKaHrDdHNzdHN0cxjYk2WQDWyadXJ0dHNzF5fiQpLqHb10dHNzdHQoulxqPFo5dHRzc3RzdHN0IpMJutPfZHN0dHJ0dHMuCDm6HIxkdHRzdHNzF5pNE5HYsux0c3N0c3RzF9oC8Z1H/Q5zdHN0dHMWlbtBmttEvnJ1cnVzcx5YdAKb2Yv9c3RzdHRzIBmKWqV3WnNzdHRzdHMUnz2km4XCW3N1cnVzcy9tgCrLJ/10c3N1cnVzFZKE4pqQix10c3RzdHN0F10rcpZl1I1zdHRzdHRzGLHR1JWTPit0c3R0dHMvgmeKwOmHdHRzdXJ0EzAPlZ/1AWp0dHN0c3R0KAJ86jD4MXN0dHRzdHMlEBjK7A9zdXNzdXNzEjTz+JO1HAdzdHN1c3RzELjIY5sbN5x1dHN0c3VzEzf/QZhKAL50dHN0dHRzG/PN8pxfMg10dHN1c3R0cxC9jFKW9HOtdHN0dHR0cyuHZbpkmaR0dHRzdHR0cxafssKSg009dXNzdXN1Le+UGhMGvnN1c3R0dBQja1ifJqSndHRzdXN0JSZ8SoOoO3R0dHRzdXN0dBfOeFGRwoeudHRzdXN0JnQG6inPkXVzdHR0dHRzELu8E5LXQ+x0dHRzdXMfPp2Rl5NibnR1c3R0dCvHPUo5jCt0dHR0dHQRMbbxmQFZDnR0dHN1dDWPir6AdXVzdHR0dHMaWSb2nH7ZCXR0dXN0dHQZ4kmSmgDGbXVzdHR1c3QSqcQ9mEVLwnR0dHR0dHUQCqtCkKhUvXR0dHR1cxz8sceW2044dHVzdXR0Han8MpboA810dHR1dHR0dHR1GAVgEZU8n+51dHN2c3Qb0X/Rn0CQLnR0dXRzdXU=</binary>
              </binaryDataArray>
              <binaryDataArray encodedLength="248396">
                <cvParam cvRef="MS" accession="MS:1000523" value="" name="64-bit float" />
                <cvParam cvRef="MS" accession="MS:1002314" value="" name="MS-Numpress short logged float compression" />
                <cvParam cvRef="MS" accession="MS:1000515" value="" name="intensity array" unitAccession="MS:1000131" unitName="number of counts" unitCvRef="MS" />
                <binary>QLfKAAAAAAAAACsSdxtmHvYcqxb7DzMJAAAAACoO8hhwHbIckRbNCgAAAABXEMUaXh4jH1oeDBwdDgAAAAAgEOwawh6SHn0ZDhPwDK8EAAAAAIoIgBr+HS4eJhxbF0kEAAAAAFUH2hpmIPggfx0RFQAAAACIDd077lM5WwtXDklSN9Mj1xDtAgAAAAA8BJEYXR9nIlsglBgpCAAAAAAqAXMRShtSH0QebhelBQAAAADvG/sfpCAmIPAdnwsAAAAA6ApqGRggxR6aFXcJAAAAAEUSvRwTIXwgxhpaFVYQ+QlDAQAAAACFEvMbSB7RHMsWlAsAAAAAFxHBHIogYB6mFogLAAAAAFAMQhq6HBsd2Rl5EZoAAAAAAHsLsRuPIRsiFx2ZFHYNNwMAAAAAqwhjFxAeth+wHUgZyxOmDGICAAAAAE4MoxwLICQgKB6+GN8IAAAAAFoKYBrZIAMisB9FG2gVnA3wAQAAAACZCMEaXB1NHecapRXBCQAAAADoGtMiSySVIDwXVAcAAAAAwRekHk4hSB+1GAIRkgUAAAAAPxg7IRgkCh6YDJYDAAAAABEWrx3aH/cbuRIkC0UAAAAAAEkbCCAqIGIclhNdBAAAAAAAE6khAyqVKssjPBbnCQAAAAB2FZQbHB64HN0WeQ5hAQAAAAA6Eboamx5hHYMXcA0AAAAASxgaH/ogJR9VGVAHAAAAAOcWQxyAHUUdjxtVCwAAAABVFigdmR8+HbgWkQ+0BQAAAAA4F9scUB4rHrEcpheZEIgGAAAAAB8YZyBFI1YhwRp/ETUCAAAAAGEOoxmIHmAe2BigCwAAAAARDsIauh8KH+0aNBXhDUADAAAAAFURKh33ID8goRwTEgAAAADZENoceyC2IK8fwBsIFsIPNwcAAAAAVBJhIVEmDSMaGvoRNgu4AQAAAABXCbgXaB/FHtIV1ApXAgAAAABfEgMhFybfI0gbfxDnAgAAAACoBL0TZiC6IiEbYguhBysDAAAAAFUKKhygIt0iHhyGDQAAAADQC/0dnCE9IRwcwhPGDNgCAAAAAK4IOhmMHkkggxyIE4UMiAIAAAAAkQU9FcofPSKvHocWpQoAAAAAagYtFi4eSyB7HVEUAAAAAKQINBvaIV0kmyJDHKgSEQ2+BQAAAABjBcwUQh7DIPAcmhPEAgAAAAAABg0WJx35HrQbsxJSAwAAAACCAFcaYx4cIUIhcR2ZEyELAAAAAD4YjhyhHi0eYRlKBgAAAADOF4Ae3h9/HqwZNgoAAAAAIAFkG7AiMyTNIA8ZkxBFAwAAAAAWGPAcKh5GHZEaYgcAAAAAbBDsHV8iGyApGFMOAAAAALoUhB0CIJQeLxlnESQGAAAAAKwU2xuQHc8cGBjeELkGAAAAAG0SXBu5HmUgQiCfHJIOAAAAAL4PNRrHHlwfsRxkEQAAAACUDrQbTCPEJGMfkBZtCQAAAAAcE1YcMSB4ICwdbREAAAAAChJiHoci+SLgHswSAAAAADIRlh0RIe4hVyD0HMASAAAAAFkMihtzJLMlnR1jDgAAAAC8EBYe+iG1Ickbvw0AAAAA9QtfGckegR7mGTwSbQcAAAAAhA+fHYUi0yIfIDQbCQ8AAAAAjw7oG38gWiFFIDAe8RrXDwAAAAAnE0EkViylLJckQRe8AwAAAAArEQ8d4R6iHg0aaBHfBgAAAACbEI0cMB//HicbkRAAAAAAfw8xHKofdR8OG6MOAAAAAAwLKRkbIAcgZBg1CwAAAAAuEQIeKSIxIl4bqBD5BQAAAABJDrsbaCBgIPIcMRUuBAAAAAAmDBQa/x91IDkdIREAAAAAjgxxGa8e+R69GWEPAAAAAGMLeRxvICgh3RywEAAAAACoC1odmiAFIFgdERghCgAAAACtDfYfjCMYI6EdAxIAAAAAgwjjGWAjGCSAHEQRagYAAAAAiwidHSospy5FJ2YYdAkAAAAATQrAGk8eJR/PHHIW4ggAAAAASwv0GxwgTCIhIk0ecBbRCAAAAAAyC8YcBCJGI74eSxMAAAAAJQp9GmwfgSAeHUcVaAcAAAAA1wflF14gqiLXIr4lRSlMLl0wTzFNL+QvsC/XL+4tJSuJKoUl1yEKIcwiACjkLFIsrSLpGfgIAAAAAAgQbyZ+MSwyEibsDJYDAAAAAMMDNBgTIKAinR/XGEcIAAAAACABLQyqIKot/zBAKkcXHwcAAAAAYAPcFVgf6iFXICoaAAAAAGIC0hIsI6UpIyacFgAAAACtA+UW2x8sIVkfDR8DHT0LAAAAAHQFFhyeJ8goJiH/D1YBAAAAADUEQRkuHyUi4iFRHooXjwgAAAAAMwPnFNgg0iXWJOoegxTnBgAAAAD6BgEfLyLSIWoeCBYgAgAAAABvA+sVMilmMrMz3y06GhkK0BxaJgQnbR/hD1QEAAAAAEwFqxuXJWgmPB/HEXQBAAAAAMsD9hWrH3oiLx/gFsgGAAAAAFYF9BreHpQhAiGMG9MIAAAAAIoFURwCHy0gOB6vF5YFAAAAABcWEx0gH78dmRqRCAAAAACiHdsm4inwJ8QhCxgKBwAAAABpKlc3eDxNOY8rGggAAAAAzhcJIXwn7idbImUZ5AcAAAAAJh1NJ4MpfyRYGGcHAAAAAG8cdyZBKqsnwxoOCAAAAAD0FtEhmyb2JeMehRANBAAAAACRD/oh0ylBJ5cYmgYAAAAAWQDMGpcjlCXrIUIbgQcAAAAAHgEqIUww9zE9Kq8dAAAAAIYQiRwoINsdORfhBgAAAABQGM4fOyOtIHcXlgYAAAAAgxa/H3QiySGcHq4HAAAAAIUBKRt7I88mVyRHGh0GAAAAADkCRCIKKQkqGySwF3wFAAAAAGsAfAwoKmg2FTidMSEkwRLaAwAAAADYEzEk8CY5H5INXgIAAAAAthZpH3ckUyPuGiQGAAAAAEMB2SEZLRcsICGlEh0EAAAAAHUAIB9AJGEkqh9yFSkFAAAAANAfQyoALnQq9hgXBAAAAAAkHNot/zUzOHU0jSn7GGgEAAAAALAWTh9lIzch0RULBQAAAACBGYsouisUJfoU3QN3FoIfBiPgIAkZZgYAAAAADxYDH1gi8SJtHn0HAAAAAJgaqR+KIV0gCxnbBQAAAACHFkckDyjiIlsVqAMAAAAATRh7IAUjlyGXG4gHAAAAAEEM8yD+L5Y3njejLz4fowcAAAAAlwxRHQ8jbR9SExUDAAAAAKgJQB9RJusi4BXMAwAAAADSBWMj5iw1KyUiDQcAAAAAtBiUItIm7CScGkgEAAAAAPMSNR9ZJSAmbCBwBwAAAACYFQ8gHSS+If4YWAUAAAAAugbCHqcr5y1DJmsSqgEAAAAADBWhHTMgoh4ZGesFAAAAAFsbVicbK34moxc0AwAAAABxGSglMyr1Khoo4SB7AwAAAABLGrch6CL3H0AX8gQAAAAA7xckIgolMyI4GAMFAAAAAP0clCpsLtUp6xzHBAAAAAAPAbUcSCpoLk4qshupBQAAAABtF7UiDieXJXsdjwQAAAAAMw6BIEArhy77KughtwcAAAAAQw3FIfEsQy/gKiYhbhNUAwAAAABVE7kiOiqeKX8figIAAAAA2gs+HBsk5iJlGG4CAAAAAEgYuSOJJpUjSh2vAgAAAAAfG1AmRyymK18hMgIAAAAAXRp1ICsifiL0IHwZgwMAAAAAOAlvIGAqZCoZIT0DAAAAAJsYHCSHKIclDhk2BAAAAAAsBpIgjCi2J8MgPgUAAAAAahM1H6UjVyCIFd8AAAAAAJQa7yarKV0izQ5QAQAAAACGEtEgNyY3JHcbgQEAAAAAZhAPIFwp5iraJRocRgUAAAAAIhOqJCMrRyk/IagVsgMAAAAA5BFbInEtZDCBKSITaAEAAAAAuw7fHAgn7SvLKVQeGAYAAAAAlxMKIdwnQyWcGSQDAAAAABkVyR0SIn4jECJOHZwDAAAAANwMlyQaMio3HzMtI44GAAAAAPkCESbnOZc/HTswLPUMZQAAAAAA/gXEHdItQjMRLpAaUgQAAAAAiBRiIz8qDSpcJOoagwMAAAAA1Q+TIhApICbyGpADAAAAAJoMVR/8LuA3yjhgMQ8imxBsAQAAAAAKFzckFyvUMfgwfy/5MTIzRzDxJ1saSQIAAAAANhw3KN8riyboEzECAAAAAMwVMCAvJFYhaBgxAgAAAAAGGkQsdzJkLl8eIQUAAAAAMBYPKr04zj8qP4U2mCS6E7cBAAAAADANth2VJkgnIyItHIEDAAAAAD4fgCYRJqohSxraAQAAAAA6EzMl7TWEP5lAKjhWI8oCAAAAAL8AfiHhMFk1WTBfH6ACAAAAAJQcNCNWJvUkXSEYBAAAAADuGkYnGisCJ90dugAAAAAA1xieIrYmFiZXH1oAAAAAACgUDiVZKVgifQpbAAAAAAB2DcIk+S7oLu8mMh2xAwAAAACfGTMhvyM9IfIZegIAAAAAYQ88JfYusDDZKokb/QEAAAAAABjRIZMmQCb2IFMCAAAAAFAaxSW1KysqVR1zAAAAAAA3E7cfwiQIIvkWqAEAAAAAHh9lMO00DS+EG6oCAAAAAB4TPx44ITEf3xh3AgAAAAD2GHMjzSgCKfUirBR5AQAAAABvGAsjrCbRIk8W7wEAAAAALRx4JQctOzBbLkUnQRzGAQAAAAAGAKUKYykTObo+Bj0lNY8pbCABAAAAAAAZACMMfi0TPSNCSD7SMBIVAAAAAKggTjJHOJE1Fit+BAAAAAAPHuYubDeDN/QuNxwAAAAAVxpVIZIkFSKkF8UBAAAAAGoaayDlIi8irB4ZAgAAAAAfABcUyyJoKKAm7SPBIu8oSiVrF9EAAAAAAOgVjCIvJg0iSBZ1AQAAAABDAGgdxyS6JwYkNBYpAAAAAADxFkYg6iLAHnIUAAAAALsYIySPJ80iQRcXAQAAAADwHZgnCizEKkUhTAthAAAAAACFIHQxJjaFL3EaAAAAAH0TDCMTK6YqUyCyBiYAAAAAALQAKxnULxw6XjsrNUkoSgIAAAAAcwGnHccq9TIzN/g2jzG7KdMsbSswK7ofvwEAAAAAHB6vJgopOSPHE5AAAAAAANsTcSFaJ1slYR3rAQAAAAB2E8MkOzChMj0qSBBjAAAAAAAAAKUBzCR7M4I2xy71F20AAAAAADsXNyLqJBohzhXYAAAAAACwGo4gMCQbI4QbURQnKiAxKy7ZIQAAAADCFTQgEiOHII4aAAAAAM0nMjIZN+A0TildGBgAAAAAALgXCSivMBw08TNZMYMsYSWGHhsAAAAAAMomJS89MsMv5CaSAQAAAABoAC8Yfil9LpApdBsAAAAA8guVI5grQSlPHhQAAAAAAHEQfiJGKD0mwB0AAAAAUAdCIocsYCyYJF4XogAAAAAA6BzeIEIkayUbI1cfAAAAAAMAPRxWJNoqCTAWM0kwjCbUIAAAAAA5GT4gPyZOKqgo/hyhAAAAAAACAMcVWSnBM8I1dy4qGx8AAAAAAEAaECc3K4sm2RiIAAAAAADcAfcbxiuqMowwEyUoEQAAAACyAlwhVy4CNiw3di9+GAAAAAD1D2Ag9igfKQUg3QglAAAAAAC1HbIk7yX8IEAUlwAAAAAArx4VMHczAS2PHYIAAAAAAO8Bph4FMAQ+bkMbQHgzERoAAAAA4xieLOkyIC6aGrQAAAAAAKsZjCniL/MvZSnvGDsAAAAAABIACxNlJQ8pqSROGxAAAAAAAHkbDiYwKsEm+BsAAAAANxyII+Uo0CpJKWkjMBh8AYIWVCdoLZkoKBcAAAAA4ReWIGokKyI5HIYAAAAAAPYCxyHgIxAmhyQFHAAAAAATAO4ZOCL2KKcrnSkuJDMdVQAAAAAABALfGrMkdzMQPh9DhUNjQB45tC39IygeAAAAAEgAghRXJK8pCydZKrUhAiboJi0gAAAAAMgYIiEmJb8i3BgcAB4Aqh8mLmcxKirGEzkAAAAAAPADjyYVNg45wTGuHwAAAACCHbIjuSYrIwcXJAAAAAAAFA8kID4mfSMtFgAAAAChAPsTQST2KUsnaBgAAAAAxQCyEkEn1jGKMzcs1BgAAAAAHgDKD1MjiSivIQUQAAAAAA8AxhFCIOckuyFAGgAAAAALAOcgVTHFPL9AOT8RNoUqExcAAAAA6wAsGIYnJTQbOVo1iCjkFwAAAACiAhsd6yruL64tQSj2IdUkCColJpAaAAAAAAoA2xYBIhcmwyP/GgAAAAC+AGMUmit1MdksaCAAAAAALQAQHG4oii2yKmsbAAAAAAoA/hwUIn8i5R7+FSsAAAAAACsAORrbH94hoh/GGCQAIAD8BzgjnjG9NVowmx8AAAAAIgCJGFkksSi6JEQXAAAAAJQASxk+Lnw4fDoMM6UaAAAAADIA9AuoIWw09D3FPsg27yMAAAAAcQC8FGQjMimeJQkUAAAAALkAESF9LrowuCibFAAAAAAyAEQaAiWsKfEmoh0AAAAAcgAhF8khZyWVISIWAAAAALcA8h/iLaA0nTEYJLsFAAAAAMsA1hkoI3QtfTRtN382FzGbJQMUAAAAACwA9wvbICMmqiBwDwAAAABFAlYfHynfKj4maRwAAAAA+ADfJK47O0ZIRwg/4SoAAAAA3gCOH/opHyspJLAVAAAAALAARBeLKcAujy4CLK4cAAAAAJgAixZ1JJsrmSo9Ij0XAAAAAGwAGRn0H88ilCAdGAAAAABjATIfJSi9KnEjTwgAAAAAMwLlIbMtRzE5KwIaAAAAAJwA7xGZJNgrUSudJBgZAAAAACMC7hgdJAQqPyu7KfsrNy4dKbwbAAAAAH4ATRt+KA4rgCKaAwAAAAAuAIMNRSTXMJg08S+AIcwGAAAAALQCcxytJ+E08j75Q5dDmT7vNS4rMiVfI2IfAAAAAFsA4g7JKfU2kDniMTAeAAAAADEAng2dIComTyMTGQAAAACvAMUZ0CjrLI8l/RAAAAAAsQBJGaAfIyKZIBEcAAAAAI8AvRa2Jw4vFy1AIm4QAAAAACAEPSKzMtE77zq/LVsJAAAAAFwAqRXtJWAp+CQ9GwAAAADQABQbjidMKaUgxAsAAAAAmQHjHZYkaiU3ItEaAAAAAEcAEglOKec4ZD/XP9U7eDP3KIIihB8AAAAA+wIQHi0uuDKGLbobAAAAABoBcR6uJ2Io0yFgFQAAAABmAIcR1x/+JcQlhh94FAAAAAAvANAH6iLzMA01yy8NHgAAAAC2AssaXCzaMNUryx4AAAAAtwXtKKo8oEMUQfI17yEAAAAAWAFSHa8jdyShIC8YAAAAAJcAjRU9IO4mLSglIhsUAAAAAKQARhgRJSIogyLDEgAAAADFAA0Tyi6qP5lGOUQmOM0gAAAAAPcBqRsrJoMpXyOvIKAggyPGIbAaAAAAAHIERiIYMD82NDTlKZ4YAAAAAOABsiN1MD4zRy0aHQAAAACWAmgaVCprLtIoCRkAAAAAigBxFrIgViscL/YoixQAAAAAmgD1EC8wtDn1N9QsYBAAAAAAUwFpHQsp8DGxNnk0qCkcHwAAAAAIBb4j4i7DMT8rDRgAAAAA1QDMFLsnSy+ZLcsjzRMAAAAAXwAUC5EhmC40NBkx3CTpEgAAAAAmAaQcLCHWIeIfyBsAAAAAegPXHxwjdiXXJNMgAAAAADcEih/EJhIo6SRYHQAAAADrBK4h6SVpJ/spryzbLEI0UThlNAkr7RQAAAAAdQFYGCcoYC5LLPoiRRYAAAAA+gCSFZcguiQlJZ0gLBIAAAAAmgAQEdwoUjLCL+UhowEAAAAAewE9GDE4zEFhQHc0FxgAAAAAMgK8GiIqnjBqMV4upCZ3MnJCgEeyQQgwbxAAAAAAOwHfFVciRSa6I3AfAAAAAK4BZBaDI/8qVifuFQAAAAAiAcATxySLLE4s1iQlEQAAAAD2AfQeGCIRI04ghhsAAAAAvwCJFU0jEy2TMIYrURkAAAAAzwN4HjQj0yOJKI8xczr6QHJDQUGnO740Ni2YJW8dAAAAAN4CbRqDKLIs2ierGQAAAADcAcwagiGEIo0gTBwAAAAA5gAsE8csUDj9OaIynSAAAAAAYwHnF/AmNiy7KNYZAAAAAMsE/SCFLb82dDmvMwkjawQAAAAAngEGFLcsjS+EIgAAAAAaBSEitS2LLvkl1RYAABABUxb1H4AlkSJ+FAAAAACAAREYciTOJqoiBhkAAAAAxwQSIkIlGym9K0wuAzKoNcQ3KzjvN9I3JjdhNfIyry/XKbweAAAAALIB7xlkKXwuqSi+FAAAAABhATkayCqwL80rCx/hCAAAAADcABgOhSv7NjY3/yxgFQAAAACMBOUaTCJxJLEjEyB6FwAAAAA9CGgiMygFMCI5Ij4gPlM8WjrfNbUtDSh7JBMpwCSCFgAAAABMAs8UEy40NhgzeiS1DQAAAADeA54YHCPYJyMnnyIXGgAAAABsAtUTViL+KUoqwiI+EgAAAACzAvMUFCBfJOwgehUAAAAAigRtGo4gZCLlIBAaAAAAACIEMBoaKKYuGC0KIWgKAAAAAG4F8B5ZJ+woISVdHQAAAABIBN8YySqqMKorshkAAAAAnAUtIJUnZScyHyoOAAAAAPIE6R5bLdo3LzqZM1IjGhMAAAAAXQMWGGEpii5SLPEi6xAAAAAARwf/Hk4mACqrLNYvtzL8MlAvxifSGwAAAADnBAAfnS5lNlg5LDb6KgAAAADGBQcgwyxILlEoah0AAAAAJAN0FAMmCSzlK94kaRzvIUwociVYGwAAAABnBR8gLCpnKg8gqQkAAAAA8AWWHDcnOCnuIkwWAAAAAOADphp2KlMyiTJeKgQYAAAAAIYD/BeLJw8ssCXXEgAAAACuADsLPiTyKrwlkRcAAAAAKwTLGAMk5CYPI8wYAAAAAGwG0SAAKRcu5i4AKg8dAAAAAHEFux4VNUI7/zZvKPwNAAAAAJcDnBk7LeEyPC0jGwAAAAB0AaQPuyVILhMrrxwAAAAAEQCpBv0hJCudKWMejgkAAAAAhwSZHh80xTv9Ozg1gieFFQAAAACQA0oYlSUlKtomrR0AAAAACAUyHP4i1ylDKDsZAAAAAHgDERf/IMklBSQRHAAAAACLAAoL3yVTLm4p5RUAAAAADARdGqIqGy/+KfQaAAAAAK4FjSGmNFo/rUPRQko97jJQIv8KAAAAANgCzRUgJKgnYiMOGQAAAADEBYQccSPbJAokmSDOFQAAAAC2BiwdcSeDKvwnJR4AAAAADAFkE24zQ0C9RAFBmjNEFgAAAADABusj6zUfPi883DRqLa0mpiH/FAAAAADSAbQSxi1SPsJC4Dz+K7oMAAAAAF8CrRJGI2osziyYJewWAAAAADMFkx2lKwMxQC7ZIYgGAAAAAO8GKx+NLKkwtC2VJTUZAAAAAK8Gpx5mJEMr4TDVMM0pNSFREQAAAAByBDYYSSjIKokj1xQAAAAA3gOsF9Mjmib7InwUAAAAABYGuRvrJXkpRShnIRkQAAAAAJQCvRK+Im4r8ClbH1IOAAAAAPsENRyGJu4p2iOwDwAAAAB4AhgTxCb1KiokQhZ8BCIaLiJ4KT4pyx9/DAAAAACaAxgW3SEvJsUjxxoAAAAAyQRaHOUq9C0OJgwVAAAAALUB/Q9HJDopRCVlFQAAAAA7A8MUiCH6JJwgVRgAAAAA6gQAGkwpzTDWL+An1BoAAAAA9ABXDCwjfyo6Jw0YAAAAABoGkh0sI4MkkCAYFgAAAAAOBNcYnB9dI98g9RcAAAAALgYVIEspaihlHvUKAAAAAOMDIRjIHrYgTR//GQAAAAA2CP0hRCybMLwq+BaJGZsfVSGrH1oaAAAAAOkA/xBoMak//UIePJAoAAAAAKAJaCJXJ2kojyXmHAAAAACGBrYegyQQKWkoEyMNKoEtli65JyMaAAAAAMcFsxz0I2gneiOpFQAAAACuCMoisjBhMVYoSx5WJ5kxmTM5LlMfdQUAAAAAXwSOGXAlfCzeLhwsECTvFwAAAAAvAVUQ+y0DPUhBrjsFKjcBAAAAAEwBKg24IXcxNjr7Of4w4h7NAMgEvRnuIeQlcyVGIjkbAAAAAFQEBhn0IiIoVSQGFgAAAACoCVkpDjhnP5BBH0FGQfxB+0GYQEI+MzuYNZwr3B6kFAAAAACwBS4fgjBaOTY8/jp8Nu0s6xgAAAAAPwbwHSIm8SVjIEgYAAAAALML1SkYN486rzVHKHYSAAAAAAEFRBjoJZUt0i9dLJchtg0AAAAA7wGQEOIkJSkCJFkWAAAAAOwF0yMIQYxSMVoMWbNOjDk5GrcGnB+hJ1IsRi9BMis1pjZsNh02xDjlO289BT2/O3M4lzLGMNwubS16LLYqTibZHAAAAABUBcAcGynzL3owoispIogWAAAAAKoBJg8kItInyiHpDwAAAADaBWgb7SiPK/4jxg8AAAAA+AZCH04iyyfNLVAzATnjPQJBQEMcRINBDDxINSItCSfBJSgkrR4DFwAAAABPBZsb1SdNLMsqtSS7FwAAAADQBgEd0ySeJ0AnDyURHwAAAACbBXwaSyYPLaktqCZoFgAAAABdBmceACZGJmUiMR0AAAAAwAJ3E+Ulyy5hLKodAAAAAA4OXTMlSeZSnVcpVqFOjD5UMj4jSCRYJf0xOzYUOVA/rUD2Pj871DUYKSwelRH4BH8aqx9XItwg8hkAAAAAmwVcHZAlJicoIu0XNSCaMOs5lTtUNzgtwCKYIBIaAAAAAAEGCB6bJJQlayLpGQAAAAB3BpQfNi0IMEMoMRMAAAAA4QmuJG8xpzIuKhUXAAAAANEGwRtuJDAnTSNbFwAAAACaA+kUgSO1LMIuNigrGQAAAADbCMoi1i8iMswp+xMAAB0E2Bc0JT0p4yWqGwAAAADTBLwbhTS4PmdBJkDHOoEyQCZWEwAAAAB4BcgcrySGJYYdSQoAAAAABwJ+EF4iRCkwKfQg8g8AAAAAswHWENkovjTcNqUvjx0TAgAAAAB4Bacb+SXgJ9Ih8hMAAAAATAU+GxMrEjGNLNMbAAAAAI0FexsDLnY1wDJVJuANAAAAAJ4EGxmFJeQtuC8BKoEbAAAAACQHuB+SMOU2ljUVN1k8lT8FPWAufBMAAAAAHQV+GuwjeiqaJ0UVAAAAANIG2h45JN0rDy2vJksaAAAAALQE7RlmJPAqaigOGgAAAAB6BaAgPjrfRRNHHD8AL14fzyizP9FMqlPdUZlHQzQ8GgAAAABfBXka8CE1Jj8mNRwAAAAAYQMlGo41ckSESo9H/zlmIQAAAABQB0MhcS5gLiAjtQ8AAAAABgaOGz8iVSTKIaQZAAAAACMFQxl5JTYqpCnbISoSAACoAl8SlCGvJoAizBQAAAAAZQjzHpAkPyipKXMpICd/HgAAAADTBR8dFyc8KYohmg4AAAAAMwRMF08isSb6I0EYAAAAALQI2h/LKDkpRiTYGAAAAACcBNQW6CXdLRYugCbhFgAAAABPA6UUZyIlJSogHRMAAAAANgOLFKsmBi0TKaobAAAAAHYFzhxoLRM0njU7NUIxtyqxHZ4FAAAAAK0G8SDkM547kTqYMX8imBIAAAAAMAORFFIkeiytLUkmzhMAAAAAhAUQHHcozCr3JT0bAAAAACIFbBnKI/8raDRGNIYxdy8pLRsv2DKqL5spZBkAAAAApgN3Fw8rCzWqNmQwzyEeCwAAAAAsBAoXcyIsJ3ojlxUAAAAAYQXiGTwkASlZKDckJyPEJgIhJRIAAAAAyARUGE8nkSq3I1EUAAAAAAIJBiLsL/1AaUz3UTJS9UxVQYQuQxgAAAAAUgUVGuUnuiu8JTIWAAAAAHMGTR+jMao71zwXNbslqSAuJqkxJDaKOdM4NzM9MFstnystJl4XAAAAAPQEWhh6KGcx/DKwLLUcAAAAAAsDsBRLJ34p/CAwDwAAAAAtCbMi0DEnN6A2QjHqInMEAAAAAI4DWxbMKacsVyWRFQAAAAAtBLkcxjdWRUdJM0Q5NI4RAAAAACYImyJAMEwyLivmGwAAAABfBpIchyGBIR8fSRkAAAAAgwHHEIcqyzXMOHk0SCexEgAAAAAUA/IXnzKxQDlFCUH9M7oeYAYAAAAAvwinJDM4yj8lP6c1UhoAAAAAcQZcGxsqvD61T5xXIldzTao2ogcAAAAAOQZhG4IhWCMnIbkaAAAAAOUEMBkfIi4n1SiHJ/0iZBkAAAAAkwhNIOIotSodMRJCDk2AUZ1Rwk2KRJ81hCQAAAAAvAkpIPUkvSalI2UcAAAAAAYFdhmiKXAz/DROLfEbAAAAAAQErBZEJdoqWC4dMPkvbiojHQAAAABnA3gWri0PPA1Dh0LVOY0pwBgAAAAAqgPlFYYl7issKTEeDw0AAAAAqAPqFK0jwixaLUskZBAAAAAAkginIEIs0iuoIKMMAAAAAOUCqxJ9Ij0sGS5dJ08WAAAAAJ0C0BLkJWQqTyLSDwAAAAB0BokbqiF5JoAu1S35JAkdrxAAAAAAAwZuGxYlQSyvLccnthgFCIcfJCukLbInMhkAAAAAHgYxHXYoPSiRHQ0JAAAAAAQGgxt5JRYvkDK6Lsoj8RECDRor/DhsO3Uz0B4AAAAAxQSvFwQiGyUvIcYVAAAAAIQGQBsUJ8opOSIBDgAAAACsBJsZdS9ZQJZIpUcCPW0n2ggAAAAAXwIDFpQy90FoSMdGFzxeJZcDAAAAALcFbhvyKjI9+0fPSaZBWy+FDQAAAADGBvocaCbTKMcf+QsAAAAAhwLNEQMjmionK60nryJ6GgAAAABzB0sf6iYPKyIsECm4HowHAAAAAMcFEBypLMU2ojlUM8wiIBMAAAAAjwLvEisn4i6dOF9AykGGPe0xDx0AAAAACwulIxos9C1bKE4a9x8XKPMnvR0qBQAAAAAJASsM3yCsJrcj2hkAAAAAwAeCIJssfzBbKxoaAAAAAN4H9h/OKGooUSBfEgAAAAAqAhETcypBMbItvh8bBgAAAAAoBC8WjSLgJngh3hIAAAAA+QWyGaUnZi2qKWUbAAAAACYKAyekMV8xnSlfHAAAAACaBdAZ7iD0IhIgbhcAAAAADwinJU89VEfwSJBCdzN5GwAAAABxCtAh2yVYJmIiZhgAAAAAigc8IFcqjSvFIrkOAAAAAFEJdSZlNsk5UjJZHQAAAACoBcYaoCWpKdImCxwAAAAARQNhF7UuADbGM9cv1y1qMn40kTFKKssgIxYAAAAAZAaBHv4vcDZsNJQqARoAAAAATwi0IEkoyydBH9gNAAAAAPIGQR1tI6IlZB9FDwAAAAAsBUgZ3SR9KpMprCQIH6EWAAAAALMC+RLLJiEuQSt2HQAAAADWArYT7CZKLkAtuyTVFQAAAAAyBPsVcyHkJBMhVBIAAAAAcgxxK4k2WDxePFE0rB0AAAAAiQP9GfA070EWRBw8xiiQCgAAAAAZCU0lPTbaPWw90TIyGAAAAABiBvYcxShYLkMr9B94DwAAAAA8BjMcpim/MS01gTUqMx0uoyflIWEbAAAAANwBDxArJcEw8TWPLr0jJx+BFQAAAAAaAjwQeiLFJuYfeQ8AAAAAFwLFEBkl6CymLHckbBAAAAAAGQivH5coYy9PM9Q1EDafMQEorhkAAAAAWQWhGYckWiaHHS0JAAAAAOsD7BceKr4vbzHvOplCAkdBRlU+VS68GgAAAAByARUPDyhrOOA8TzbAIAAAAADmBM0ZaSvrM7YycyecHLkieCePJQ0dAAAAAH0GyhzAJrIpSSYIHAAAAAB8Bj4ekSt/MlkzOirCEAAAAAA4Bocb4yREJgQg5RMAAAAAxwWUGrwqdjp0QVJARjgYKesRAAAAACEAwhM9N89B1T6xLAAAAADoAy8aoDIxPMQ7aDK/IEQMAAAAANkGLh06IzEmkSYZKicnPBuKB0gfqyqlMyM1wi7LItgQAAAAAHUHjB69JWolZx/6FAAAJgI5EU0oaDdwOpo3DDOrMWYzszYPOCU3tjU8NY8ymytMI4QcAACFCOskLzooQYM+DDN8HAAAAAC3B2AeySaBKF0gvQoAAAAAHQviIqcl+iWQJpkrcC11KeMmziadHgAAAAAjB0oeECl/Lv4v3iyzJE4XAAAAAGkDqRQMJVYp7iAVBtAHAB9AJRomtiBEFgAAAAAFA2Mbpzq3SXlOVUpkPYsmAAAAAPMGzx5JMiU5+zO9IAAACQdqHcQm+yZiIbcaAAAAAB8H2By9KcEtrCpDKF4pXya0GgAAAAArCX4gOycFJnghdhsAAAAA0gdsIOMtSjK4LY8dAAAAAIkCOBE1I74p8COAEgAAAAAcCiIi0iooLUInKRYAAAAAPAbrHLgsDTNhMtQqkxkAAAAAwQPrFmIrfzUGN9cvTR5HBQAAAADFBtscZyRMLWw7/z+yPdk6kjPHJvgi8xkAAAAAbQAhC5Mk1y09Lroj4gUAALMHzB0sIIQg9x5cGAAAAACbB+Uf+yv6LBUjYQ/uE3wjiiWfH2oVAAAAAE4CEBAiIG4l3SGyFQAAAABnBasb3C7/NE4zUy6WKYcneCdPKTUpZyXwGwAAAACrBokb/COyJSEfPw8AAAAAfgs3J3Y2QTiBLhYXAAAAAPMGVh3YKG8t1C37K0snPRwAAAAAaAiWIMsnIieQHq4QAAAAAKUKRyPSLi4wByjbEwAAAACfDFUpyjKPMlotpC33Lt4vayhoGzUH8R8pL/Y2OzWNKRcVAAAAADACdRSYMGRBpEbgQYsxJA8AAAAAYgZzHO8oWy7XKzkh2g8AAAAA+QLJEq0jOyppL8E1+UE7SJFHA0DVMCMZAAAAAD8JwiLwK4EtZyeRGQAAAABmAvwQ+COGL780fTe8L8QjrSIoI9odAAAAACwHJR9ILgc3nTfFMAolFRgAAAAAdAa/HA8taDNjMQIo+hYAAAAASgCBDBooOzG2MIco8hUAAAAAUAbzGqQmlio3I64KAAAAAFcMSyeOMxA5djZsKw8ZAAAAANsJ6yK5LjoytC0JHwAAAADuB8Yglys7LSgnxxgAAN0ErxdaJZovZzA8Kq4g6RMAAAAAfwcTHggs7S02JSMSAAAAAOgFOB0DMPM2pTf+MEshixQAAAAAIQjnIYUykDqbOU8vEhsAAAAAnwnUIT0uOC/JJ8IZAAAAAF8ANg6fJ/4viC3rHwAAAAAmBW4ZKCxXNZQ1Wi2BGwAAAADKByggsDLdOeI2ESgfCQAAAAA4CIIfyScAL+M0STOCK9wiphYAAAAA5QEOGHg1IUCVP4Q0/hwAAAAA2AIAEqIiuizSMjIyUilhHqAKAADWAEsQpi1IOjs/ljyrMaMgxRgAAAAAYgQtF2MnJC1HKtMdAAAAAAsIdR9LK2guqSccFAAAAABlBC8W6Cf2MUczlyppFQAAAABfC0wmFTXzOpg3WikcDQAAAABsCQwiaCmXLE4nshYAAOkHVx4hKGsqUijAIM8PAAAAAHcDDRfaLC00EDL4J+gWAAAAAKwEuxu7Mgw5FDNeHwAAAAAmCHIfVyejMZRBk0zNUl9T1ExwP28r5RUAAAAAHwpPJxQ7A0SUQ9E5hCS6DwAAAACFB7ge+ymMLDclZREAAAAA1gR/GYUwo0C8R0xGEzxcJ2MIAAAAAH8JDCH6JssmVSSNJJ4hjR0AAAAAzwjyHpkpdi+CL2QohBcAAAAAlwLYEzUqSTRfNdwuQCAAAAAABgY6G3spXTBELsYg7gEAAAEIfCXnP95PDFitWbxUMUjYMgMdAAAAAJ4Hqx4tKn8u2CsiKr0pUC33K/cjfhEAAAAAmQN/GOUwZDwJPmY2gyT8CAAAAAB5B78hQTj9RdlKIkd3OkUlHBEAAAAA+glIITgu9jdwO+Q39y3iHgAAAAAbBqAaCSbKJwoiBxYAAAAAMQPjEmoiwiloJRARAAAAAF4DRRQkKHs14zjmMYUgkgsAAAAAagm/IDUoDSlRJqscAAAAAHYJQyCXJ5Inpx9BDAAAAACsC3Qj3SzWL4gs3yJwEgAAAAC6BPEWyySKKH8jQxUAAAAAQANqFEcn5C2TKzIhURAAAAAAsAg7Ig8yQjbiMPUgSQQAAAAAaAnjIWkwjDU+Mh8mFREAAAAATQhIIy437D85Pyw11SAsBwAAAADUCoQhziO3JY4nkSjwJ44mqyW1JO8heiU7PbZO+lR3UvdJijzPLT0gag0DBasamDAfPo9AvDriLI0WAAAAALgBthH6KKUw4i9bJ5wTDAoNJJQ1RkRWS65K9D9oJgAAAAC9Cksqr0A4S/1NS0r4P68s+goAAAAAQgPlFCUokS0qKj4pPStDLYolmxIAAAAAjgdAH+MsyC8dKYwYAAAAACQKYyNhLQ4v2SlQLy4+nkS4QQM3yin2FQAAAAD4ApESsCO1KXAqNy54LroqLiUcGgAAAAAZCUAh7yoPMJot/yFJCwAAAAAOBUMYKiYpKfciwhQAAAAAfwfCIBQ0gD4wQjFB/Tr4LmshpRvqIIEt1zkaO/4wWhkAAAAARQMOFMgmkC3WK48i4BIAAAAAjgIkEWMiViiyJW4ZAAAAAKwI0CBnLhguhiQTIJsikyaBI2gZAAAAACsFvxk4LD4xCC2eHgAAAAD9BRQZtCKiJSQi3RcAAAAA6gODFVIoqjZpPcg7ezCfGdUFCBlBJY4pACTyDwAAAAAlCc0g+S0vMOIoIhYAAAAAZQq5IForgDHgMdgpORYAAAAAnAP5Fw0uGjWRM9srIB19BoQbByrHLG0hAAAAAOsHTh47KEApeyPkGAAAAAAZBB4Xhyp7MwA37zUlMd8l0BUAAAAAAQr8IdwpjSrFJG0ZAAAAAEgHNh/YMKY6Ojx+NR0lhAcAAAAA9ALWEmoliS3wLv4u0iopKY4ikRYAAAAAUQW7GlAtbjeiOAUw7BkAAOsKYidqOgtDN0KmN4chLAgAAAAAdwjHHFQlCCs/KrIeAAAAAPUFuxrXKD0s5SV0GzMkeit0KakcAAAAACQIMx/rJyUnsR7YDQAAAABvBwUd1ydlKbMfaAkAAAAAqAjqH5YqMyuaI2AVAAAAAN4G2hwDKo0vly1PIg0KAAAAAOYCwhIrKIc32z6DPQoyvRoAAAAA1wfcHdgqwy/2LOIiYhIAAAAA3wMvFRUmvyxkKiIhuB+FI8UlpiLbGgAAAADOB3UcJCMvKscq8SFiCwAAAADvCpIjsi6QLQ0iAB9OM+U5ozWhJAAAAAAKFV0xITz2P046QCkKDgAAAACICIEbpyRdJkEcogEAAAAAFwW9Gfotqjb3NR4tDhsAAGgHohl1JFUoeyStFQAAAAAVAn8STCczLW8oZRoAAAAAVQgQHTorfTNFNRwxOCcaFgAAAAA8BqMZ/Cj7Kxol7RQAAAAA3QrCIXAwvzXvM7MpShQAAAAAVQtQHykjQCR9Il8aAAAAAMkIeB3KKDAtuDS/PTtDA0OlOS8mewsAAAAA+A6mJSsvHTBdJ3IebSHeI7kcGwkAAAAAtAwnIjco1iciI+4VAAAAAK0Ish0GKd4payFeDwAAAABUCsQfiClaK2QlPRYAAAAAggdDHEkrwjCmLu0msBkAAAAAyxhpNdBAN0J7PJkxQiQlFgAAAADpBjwaWSozMnoyaSw5IhUbOihJOeo/1ztPLO4QAAAAAFEMICJLKbIs6CnTHdoHAAAAAJcHIyJfOWhEY0ZKP+ItyRAAAAAAtgHLESsmICvfJrcZAAAAALEK7CEPL70x5SnFFQAAAABwCIkd1isyLmElmxAAAAAAFgc4GxoqcS4PKPMVAAAAAOcJnCdnQBVNrE8lSHc09RQAAAAA+Q7bKWY3wzkZMcAbAAAAADMPOiTaKjArgSF3DwAAAABYBegWpCZBLc8okxkAAAAAxwhbGwoiHiKVHugSpAntHbEoKzBGNVg6ED8YQP86/yv0BwAAAACkC9keGSMiKEcoYSvFLwkzRjQTNtMy/yldGgAAAAACDOQkxjJuNT0v9yKrFQAAAAB7C2AfPS/pQChMrFDmTVVFiTtBNQ8pOxQAAAAA1guCH0kktCjVLrc08jauNawzgzLUMNEtnyhGIrkjiyn8MLUvQyEAAAAAog0XJHMuzi9iK7chmg8AAAAAcwqeIT0wEDRXME4lmRRGHFgzPz1CPb4z3h8bBgAAAADOC0YlIjhXRIdJGkeAPLgo9wsAAAAAkQ2wISkj1SKNJFIvID9fSWNPnlKxUsFObEWvPD05tjL2JAAAAADcDsckRi0ILkAkywwAAAAA8AZaGB4jeSaqJBUcAAAAAOsFgRrBLPgzJzLKJYoKAAAAAMsBxRJqKoE1tjQwKeETAAAAANgBwBFsJ0IwQy47IzsRAAAAAHoMCCMTLmQz8TfvPA8/KDnXKS4SAAAAAI8D9RM7JT8rhilvIWYT5wFVEaUoHjc8PJQ4ZivMEwAAAADoFKQ2k0oSU9lR30bXLyIIAAAAANEQji2aPGI/izhSJ7wNAAAAALABIxMBLpI9hkEjPMMspxQAAAAA9gtLIjkreS1aKuQhMRMAAH8JNigrQ5tSslfRU3RFViaHAQAAAAD9CYIdNyf5K+AtHyzyJakYAAAAAIwLTiWpOp9LYlKwT/lCuykAAAAAUwSvGQEy5D++Q2Q+qC5tEgAAAABsCTMooESfVfRa51bER4clAAAAABMKDR7nKS8vGC3ZLE1AjU/RVeFS50QqJAAAAABdE3cyjEL6RcA/vDEfImgaAAAAAJYM+iTgMPMxVyk7FwAAAAATDQ0qjEDcTi9UElDqQOAjAAAAAFwPfSaZMCEyxCvYGwAAAAAuDeUkfDA7NJEufR2BAQAAAAATCaYbGSVtKP4k+BUAAAAAjw73JKYuEjTwNe4y1Cm0GQAAAAD/BYYbDzFBPj9DUEAPNYwgrwYAAAAAUAgyIp84W0T2RgpBajLeGQAAAADuBjIcTi27MgEwPSfMGAAAAADFDIogCSi0KfseJgQAAAAA0w6SKUY5zT0rOuYvLyEVEZYKZB5MJoMqnSpRKlMuqjEoMbUuVzJdPc9E60ZkRfNAHjjaKS4YAAAAAAgIgSKfOKFBIkG5NxwlJQ0AAAAA8xX+NKlDQkcnQnM0kxoAAAAAjArvHXAloicsImgTAAAAACUGdhleKmQzeTV+LyEk2xUAAAAAQgtvIdUsizDKLAweiQIAAAAAowqcHa4maDO9QJBIoUrJRu47MimbEwAAAAAtBF0UeCOHJ6QhlREAAAAAMACSE0YwET/oQiE8pSjRBwAAAAAVDRIk7zCaPOBDhkP4PHEwPyE7JOc1kT7CP+c4ySdWEQ8jKijtJ/ohzxQAAAAAcQsbI+owZTYnMWsfAAAAABgEdRzBNTlA4z+rNawiMg4AAAAAMwknHc0orS01K7AgZA8AAAAAjxHkJn0rMSpNJq4bAAAAADUDyRX+KJMuLyqFHAAAAAB5BE4VhCSuJ8YgWhMAAAAAhwZ1HJ0wZDpLOvwu/RQAAAAAdgjVGmAptjmiQ9REkDzlJwAAAACCBRkaJSylMbMx2jBGMNIx9yqJI9Yg8xgAAAAANgxAJMQyoTl/OEQvzh3wBwAAAAD8B+gbyykrLYImcxQAAAAAHAMxHcY4+kUVSCNAxCzMCwAAAACsBK0WFyjCL8kwfir5GQAAAADRCs4iQDHkM7YsExsAAAAAOAoUHmkpWy75JxoTAAAAAMkJzB2NJ4AoSCD7DQAAAAAPB0AYhyPSKZwoXCEZFQAAAAAcBuQW/iNTLdAyKjISKIQWAAAAALsAjBPtLuc7AD8SPJc1ezFhMKsruiUeGwAAAAAyBtUW0CHAJLkgiRN+C2AmTDhyPcM3kyj5FgAAAAAoAwcY4i6RNrUzUiUrCAAAAABBDe0jgi0QMN4rjR/SCgAAAAAhC+MfRizyMTkyvywgI0UWAAAAAK4N4iG7KAUpYyFdEQAAAABfBPoaoTNuQVBIakpaSHxBPzOQGAAAAAACA84aXTJEO6U7gDMrHwAAAACBB5YZ5iVmLUksDCCOBgAAAABrACsUry+MO3k8IzNPHwcMAAAAAPsLESS6MlQ6fzoLMUUaAAAAAAwFrxixLEQ3KzlnMiAiCAoAAAAABgjLHwQzTTqcN9sqzhQAAAAA6gv0ICco3yb0HiARAAAAAPgD7iOhQP9LJE2ZRY00hBcAAAAA6AapGWspgDLINNsvECu0LVQwfSuTGwAAAADRC1AiSS8SNgo4fTcCMqUmEhYAAAAAyw0eJjEx2DG6KDgVAAAAANIDWhUFKBsy0jrmQqVFvUESOO0nVxKVDaUl8TEmNkkyWycuFwAAAACCCgYglivLL8kq1BoJApALAyN5MLU1izCxHjUEAAAAAPMJ8CTNOeRCWkN+QJ5CkEXlQyk6YCMAAAAArAfeGhUnpiquJcMXAAAAAEcP4iavMjA3mjJ/IQAAAACnCgwfgihCKVMiXBQAAAAAnwn0HeIosSuDJygegREAAAAAeApEHnUlVCWKIIoYAAAAAFQGvRcNJcMquSYAFwAAAADJB0EgFzXTPhc/uDQvHvkLAADmD7Aq9DlSPbU2mCfsEgAAAACCEDoreDiMPU08nzM+IHABAAAAANULmyEbMOE9o0aNSQdFeTYWHAAAAACaD4UqijsKRaZJOklSQ5Y3yCPSC+wLkCA6KhkqsyaSJc4cAAAAADUIniBlNqFC/UVJQgI3diRCJmI32EA2QBI1Ch0ZAwAAAADcAjESziWgMYs2hTVvL4UmzSEWJhgqaSQrFAAAHw1VJgk1xzkPNtIq+BgAAAAAvQjQG3EmMSvKKSYifxMAAAAAYhHgLU09lD9KNj8fAAAAACsEmhSrI2omsiByFAAAAAApGZw2dUPuSV1K4kSCN50dSAMVEvgisSr/J+4ZAAAAAKEHNxnFIpUkGiFUFgAAAAAcDpwodzpCQ51C3Da5GwAAAAA9C5cfeSqALEsnNhoAAAAA1Qm1IzI2fD/gQ7RFbUbxQig+QDoxOTs4EDREK/MaPRT6M9ZFeUuzR0U7NydmDwAAAABbB4oZVyfaLjkvaSe1FQAAAADcCsEgSi2SMaYtYCM3G8kpbj4FRwJHuD0YJwAAAAANAuYUby56PH1BcT/iM/sZAAAAAAwNtyLULVswIysYHAAAAAAyCZQd1yryMbAxfyhnFAAAAAAhAoEV3C4+PKw/Uzq4LJ4YAAAAAE8DbxV5KWUxai8LI7oPAAAAAOIERhU0JIkrEy5zKnUhriT8LMEr5yL7Ga0h7izOL+opkxgAAAAAHhV4L3c6MjuBMmUgLwsAAAAAOwv0HdwnjSxFKWMbAAAAAEkOGy6FRGlObE8hSD84fiMwFQAAAABTDkEneDTFObg5dDhZNMwwwiswKd0oziMdFgAAAAAtD2ArMEBBTEFPTUgPNqgYAAAAAKIOTyiNN5Q9jTtYMZke9wEAAAAATQdsGbYlAC5QNnQ6VznoMwMqChYAAAAAYAkKHMwkOydnIgcWAAAAAEYRvSuvOPs7OjWMIQAAAADLDXIkEy35KiceDgoAALcNxSDTIzQoSykfJqUfLBQAAAAAfQNmFZ4p1jK+MjUtASviJ2MociXbGwAAAADiCyEhHTAQQPVHMUmIRck9nDFTI8MSAAAAAPMJ/x/ZLSQxsys6HnkNAAAAAKwMESbqNv4+ST+aOiAwICaPHgQUAAAAADAMph8VJv4p7C4uOeM+DD9ZOpcyDiu2JNIYAAAAAGYQ4C1SQHZGUUJ1NpcjAAAAAKADmhSiJcQpWSXXGQAAAABSDNoiIS5WMZUs7h9NDQAAAACXDmQjZStxLAAmURYAAAAA+wjTGockoCr8KmYmVhsAAAAAPQtIJmU58T7iOtouFhwAAAAAiQ2TJKAv/DUQOQI57jY/NNs1rDXINn43cDMyKhcdpQoAAAAA6gzxIA0rdzJDNUc0PC7BJsAfPxEAAAAA7gcMHTkuZzaRNRQsRBkAAAAADg2uHx4i4yOJJScoDyfrHx8VAAAAAHUO8iK7KVkpzh4bCAAAAAATCeMd7yneKiggPQYAAAAASwYtHckxtTnrOAo15S89Ki4n1xxwCQAAAAA0Ap8XMC1bM6gwMihgGAAAAADZCu8fjSuTLxUrxxoAAAAAqQ2rJT0xXzQLN+I3KTNJLe0w5jUGNoIxciKuCAAAAAAXDqkoLji4PNc3mijLDQAAAAANCgUfFyurLUsnRxcAAAAAywcUHHMysUV/TsNOvUb7NO4YAAAAALIN4CbqNL85rzjvMDMgAAAAAHwYWDRKPSc7YzDRHawFQg6vKSs7a0L1Pzoz4RkBD20rhT0wRSlEjzrFJo8HAAAAACoM8iA/KtswmzfuOXM3IC26INoPAAAAALgEWSPAPTJIQEisPkkqcwwAAMICXBJoJJIqGijQHvcQAAAAAKkMzicBO5lE40SgOyon2AgAAAAAtQqhHCwhIyIrH7sVAAAAAHUF0h+uOZZHHEw/RyI4vxsAAAAAVRBqNndQQVz4XTdWT0TrJgAAAACxDwonVzNbO4M9gTlXLzsjTRgAAAAAngzmJ9M6ikF5PeEtIBIAAAAASgeWIuI6jkauSKNBUy/PCwAAAACFDgsk2yjVIRISAAAAAGkKex9AK50uZykCGgAAAADpCMAbEyb5Jm8dJQkAAAAAaQQWFlwqBTdxOTgxXR55FbQixSYAJgMjZiG6GgAAAABXBcoWviZ+LR0rOCBODwAAAACtCzElpTg4RD5IE0e6Q1Y9IS89FgAAAADmGUE67EvLU0ZUq071Rn5DkUD4NWQkOAgAAAAA8AudH1Mm3iaxIVwVAAAAAI4MyiKPLOkrJSA0EkwitSmfKU0cAAAAAA4LGCFJLdsuYCPKBgAAAADZB5Ib4yhSLFkpUiJRFAAAAACfCWEgVDGjOZQ45C0IGAAAAAC1EKEnwDE/NnE5lTu8Ol41kSwEIMQNAAAAANUJZB4MKqUswCZWHKwgqi0JM3wzIjD2JEcTAAAAAJsMTSTRNKc96z21NEkfAAAAAFwJaxx0KecxDTS5LyEl6hMAAAAAtAVxFkElVC3DLaMllxMAAAAA5gKZE+glki0JMTwthyjtIysTAAAAAGILNCG6LagwuyrvGuQJox2XKUgxdTRLMmwrKyH+DgAAAACNCyke8SNGJVkkeyUjKTomyyqhMMk2bzlmNq0tJyhlMRI5+j7kPPQvCBIAAAAAfQ51I/ss9y+1KgMaAAAAAJgFFReaJdUp8CR+FgAAAAC3DUckXy3sLEYk1hMAAAAAzAyzIjUwvzhhOkk2SimlDksNnyS7M/s9RUGXPIYxJilSKwQqvSDkEAAAAAAACnElBjz1R5tKhEMcMJ0MAAAAANcHIhpVJqEu1zO6MPwpuR8rFQAAAADRDMUknDLEMz8qsBcAAAAAtAHqHgA8pEcLSrZFwzfBFgAAAABJCFUbHCcNKcQi9xMAAAAAxwifHQEseC90KucbAADVDfwiQirvKQIhMQ8AAAAA5Q9YKWg2yjbIKisOkxKELHY3EznmMJMdAAAAAFEBZx+gPc1Lhk/kSXk5wxoAAAAAgQ1zIJAp4jOEOxg/cT9lPt87nDXwLSwvvS/TLyQ0zjAfJIcVAAAAAGcP7iM/K0kuHDTaPFRBjz2/MzUoPSnxJn8aAAAAAFsMbSPHMYU62T2ePQA8KjbrMvU40EX+TSRRHVBXS85CMjrWONE5tzQzJbgQ6w0FKpI8+UKtP2wxlhQAAAAAFgUTGC4sUzq8QedA3zrcL6EoQiiaKaAiWBQAAAAAcwwhH+YpPztlSV9QSk/iRAMtAAAAAJcOXioAQX9QbVgLWjtVvkkTOA0pgiCuFgAAAAANCPIZnyTcJ74iehMAAAAArgyuJEsyNTYRMlIlgg8AAAAAJgrhHEMlfyV1HggRAAAAAFYGtx1lMh89a0LDQTU7ejaYPfFGeUpSR8w8TycAAAAAVgT1Gs8wIjq0PWs7UjEJGwAAAAAgCMojCjvQRgBLXUhTPrEruBEAAAAAEgprIlk2iEKRRl5CzzRgGwAAAABABQQb7S7lNQ406ClzFgAARQ5gJ6U2sj5nQR9AKz3YOKU0Ji9rJ2wYAACvB7sZMiXXJ3AgqA4AAPQHuRnfJhAwtzJ8MCUtQiB1CQAAPQH5D2QnUDVDOhI65zhkOTs2LDFrK1goviJAGAAAAABYBtUc5TBuOXE5mjHzHgAAAADzDeknOTcDOw40RCXTFkMNayO4LZgwzS+HNC46jj1dOL4oixrHJGsnliIGFgAAAACYCd0ccih0LdApJBvJDW4jFywbLRAleBIAAAAA2Qz5JOM1CUBbQyNBdDtXN6s0JzZAOIU0Iy5AJBwQAAAAC6Ig9yumK70irxAAAAAAKAQiFJAnLjVTOcU0NiosKuw3ID6YO8wuxBQAAAAA/AxWIHgndzCGOy1Brj6OMm8aAADfFjM1VEV4SYRDCjS7J/4qhi37J2kX5AW6GO4pmTImMzsstSmcNZA6djbgKIAOAACOEuYtXTsUPtU33yoEGAAAAAARDhAjsCpcLw0vbih0Ho4TAAAAAG4F5BVmI7InzCS2GZ4JoSJfND84xzPEKe0ZAAAAAGwN+CHrKagrCSR7EQAAAAD8Ckcd3CfAMOAyUCtlGAAAAABzAPoRLSr2Mr8uSSBaDAAAAAASELklJjDgNaI0mSumGQAAAAChBj0YyCRCJx4fAQwAAAAAFBMOMhRGR1GHU1JMvDmAGQAAAAC/CQcfRy27MoQw6SbZFgAAAABWC9oeMSeiJ78fnx1/KBsrdCKTDwAAnQpEJmw8TknaT5RP8Ee4OG0jAAAAACgGcxd1JlYuriurHGYDAAAAAMkIGR3pKv4tOyf6FQAAAACkCT4bEyN6JigmiiNcGrEI8x2OLIsvIyhCFZgD+hdlL9U8YUHFPQ8z/CRXFgAAAAAZCgggxDAzO9BA2D9lOXcuySKtFAAAAACnCFEcjilfLGsl9RMAAAAAYgqtIKAwaDf1NSww1C97MKcqXBkAAH4Gahr+Kws0rDL5KlgfKwwAAAAAqwyYHikmKCzkLpAsHCWfFwAAAAAvC3wjQTRJPJA7QTIoHgAAAABACEYbFyllMCcxtCjDEwAATQgpGlclxSmBJp4enibFMTsvGh+BAgAA3gaIGdonnStcI4kNAAAAANIEcxYbJwgtXCiyGAAAAADzEVYx0ER6TNBLFUKoKgAAAABPFEotsDYwO9I5fjEKI2cTAAAAADgH0xq9K9s2ojtJOaIvuR7qFHwckydfKo4lDRgAAAAAJgouHTMnfC3QLQIn/RcAAAAAmA8LJeAsvSoyHw8LAAAAANQLYSQWNxNBr0F6O3UtMxQAAAAAWwc3HJssVTNvNCIvOCBqCBMHcBxhLAwuwSMzDwAAAAAIGFU2GUfJTBhJwju/I0gJAAAAAKMYIjToPwVB5TcjIgAAAABTDJ8jZDFBNLEzOzy7Rg9L7koWRxxDOz8DOcM1MjRQMPoeaAMAAAAAggs1IUwteC3WH4QAAAAAABQPSyMAKZ4t6TGCNH8zEy5DKAooGSgbJJwbWBhfKvQ2oDrXNPYikAgAAJcN0iIQK+kp0x1kCQAAAACsAswU6yu8OKo7dDRpIAAAAAD1CXAhxjHpNU4vUBwAAAAAaAx6KO46fUBPO6sqbwwAAG8M4B86JpYlOyCDFQAA4A0OJpM0WTvYNlkjAAAAAM4SpylXNO854DmCNDUqQxkAAAAADBFPI7EmtCd2IlcUAAAAAP0KqSMVNb87lTinLf0oMDPCPJNFb03aTwpLTz8DKS0TAAAAAMwMMCFdKf8q1Ci3Ih8UAAAAAEkLsCZvOtFBtj/mM70gySE8LG0s4yFPDAAAAAC7A3scRTVwP5FApDyePD898znOLQEeZgYAAC0J9CeyQcpOAFPmTg1CIjHALHIuSSiiGAAAAAA7DlEjoip0KgQgpQsAAAAAOQmiHSAqEC0dKMAhPy8DQbBJsErvQ0IyeA0AAAAAbgyrHmUj8iQxHjkLAAAAAL0KgiFwMa03oDWpKg4VAAAAADAMQSOgMFEzvStSGQAAAAA0CpUdfycHKiQnligZMA0vkSa6GgAAAABUEXQuuD56Qkw+ATP2IAAAAAAuDg4jcyujL+MqxxyTCwAAEgoeHbAniCo7IrEUth5mKqM37D47P2068TI6L8Ipbx0vCwAAAADBBm8iYjg3QUpFMkgqTLpPqFAPTxpMiUiTQ3w8eDkvO0Q/2UQJR1FDGThpIgAAnwZ0F7skBCznLJ4o3B7UDwAAAADKEXIkhyoDMpcx0yscJeEmDyhMJQIryC9kLp0szjOCQzdQT1UZU4NL3D4bMrM9ElD0WgZhoWJwX9xWGEedMYQtvyzsIe0TAACgE3UwrUBsRolDWjh3Jq0TAAAAAKYERB9AOMxCb0KFOOIr2SclJQsqAzgVQhdH+0X/Pm4xHRoAAAAA+QpvIzY1Kz+fQ99CdTusLrgxdj3cQ4lF8ETiQ2hCkT8PO+M0FTBdL2gsxzFfNg43yzXBNB8xmiReDQAAAAChC5Me4yXnJ+YnAifoI1IaAAAAAFMLqx/PKgkriiA2DQAAAABNC8AeLCeiJoMfNRMAAAAA7gqdHVUrgTdtP75DSURfQJA34iz6M2k9Z0FOPvY5Bz2WQKxDEUZ+SOJKTUpGSSBIP0boQRM65DKDJ/cUAAAAADEO/CFYKxI0DzdQOkxA4kO/QWQ37iAAAAAA6QdhGDci7ShFKjYmlx1rEAAAAADiDdAinCojLBomdhYAAAAASAGgFDgszzXFNRAuyB/6DgAAAAA0E8gvGkARRwNGXEHtPLA3BSvMDwAAAADxDgMqAjtiQak+mzFFFzUQ7irUOWc9Ajl5LEMWAAAAAM8GOhl3JkAosiMqJH4ogioGJ30i+xkAAAAAyQrbHDwkfiW3HY8LAAAAALMHDxlXJFwocSTaFgAAqhBxJUYsxys7JZUXAAD/DBgnzTjuQMNAzjf2I9EMAAAAAJQQejKdSN1QUk+dRAQwhxUAAAAAYQ0aI30sqSxLJVwXLw79IDglMyaCIrMWAAAAAFcKIiGZMUU5iDiMLiUZAAAAAOgJOyOGN/tB40OSPXAubRUAAAAA4QavGBAnni0GKqcaCAAAAPML3iE4M/4+KkOGQbs9kDruN+stqh0hBQAARw3mK1FBoUmASMg+vi0rGQAAAAA0CQwdxSy0N1c6qDOzIZ8EAABbCbEcfSmRL8wuqyaJHqQsGTyYQn5ALjX9KR43F0k2WXlh1WIFXUtO5zIYBAAAAACzAcwSLCczLYYo8hgAAAAAjAiTGYMicyWDJGMdsQwAAAAA7Q3WISQp6SxSLMkoViUNI0YhNxoAAAAASA+dJAsuRi/xKLIaAAAAALQGWxiIJmwsWylXGwAAAADyDVYn5zepPn09NzQ6IPAAAAAAAPYNzCElKWQx1D9NTehS3FT9UptNlkcaReo/XjeMJ/AMAAAAAF8MhCHhLBsy2jA6KG4WAAAAACsQFyvcOiNAjzxNMmQtNzLtMpsv6jD4LgQuKizKJjojDB92GA0epi6DNsw0RShGEAAAAAADGH8vTjZcNbQx+i/pKlMbAAAAAAsBIhHYJxwzSDSSKngTBhDVLVxCykzCTrBJeD9fNfIu4Cb8JG0rvCzDMU07d0CrPbYwOBYAAAAASg0CILAnkSqKJiEYAAAAAGEHXxiJJP0qni6EN1FDX0ocSh1B+C4qFQAAAACpHXs7W0m/TMlGBja3FwAAjw2EIMAmfSsBLjIv2i8iL3gtYS/TNq9AkklET+JRyVJjUpdPsUlNQf84rzTpM5Iy2C+tLfMsaiyMKu4mwiI5GgAAAACNFzMvljZrN8AuNxwAAAAATxGrJnwtoiwGKtItsC9zKOAXAAAAADEMPSSFM1w7L0HkQnlB3T/3Q6FFc0NrPVAvRA8AAAAAGghXGtklkSdtH1QNAAAAACQOWiT6L+4xXioDHswlYjOGN3UyACKBBicSYCb3LDYyMTwORzxMIkr+P1op4gEAAAAAqgivG3AoAy0ALPAurDkgRDBKa00HTC5FAzmYLaoski32LQMtvS6pLXkl+h/hFgAAAAAjC+AeuChaKn8k2hYAAAAAcQz9H+In+ikxJZEXAAAAAMMAEREDKNgxnjC9JlwWAAAAAAsMeh3/Ie0ieiRFJZ4jqyX5IVoXAAAAAJsLcx4JKaEt3iqeIFgPAAAAAN8JFiS2OPlCHUYJQw86diuQJzQ1CTqLNTUngA8AAAAASA4UKMw41EF5RFpB1zoXMSoeAAAAAAwCMhIsJuAt3Sz5KJEq3zIlOJE4ezEzIPUHURvQKfAujCuLHv8IAAAAAAoCxxESJokvKzBgKAwXAACiEOIoAzUKO1M8jTcYKa4MAAAAAEsTliwrOqw/1z3PMmAaAAAAAKwL+BwbItgmXjHsPkFHzUogSy5IvUINOyI+XlC7X7ZlAWMIWCxD2CiOFwAAAADeAT4YOTAbOE83TDQwM5g1dzVKMucyojT2MWgrRyGREgAAAAA1AbMUfSl/L0AqbhgAAAAAIQvXHOol9S3YMh86CEQhScRHEUE2NiMneQwAAAAAcwQ5FZ8ogTXZOUI2wCuJGgAAAADKDTkkYDUfRlRRUVcuWWdXOlGYRnE3Ay5+JmcaEiAVK2kuuSnGGgAAAABdCKoaWChWMOwwyik3GQAAAACUC5IcEiEMIpgesRQAAPELkiGKLTAxgSwzH/gKAAAAANEIKB78Lo05REBnQ/tAETk7LisjIhYAAAAANQs7ILEstDHTLlAi1QwAAAAAuQvbIiE0eT1xO9cuQyJmJcUstC0cKEIaAAAAAIII1R/7MYw4BDXQK9MtHzXgNEcr6RYAAAAAuAcnJjs9s0VaRNE4pB8AAAAASwsHH1Mn3yUGHAIMAAAAACQT4DLoR09SX1RkTthBOTLEJacSAAAAAAwH8hhoJhoq4SDIBwAAAAB3A3UU5CRsKE0lzB7GEgAAAACJCCEariN9JXojNSAFGAAAAAAZDowk9jBUN6U2mS28GQAAAADkCcoiCjaVPug9lTQbKO8nVC5QLPcgPQwAAAAATw3eIPInHSd0HdALAAAAAC8KHS1MSTZY111+W8ZQTjugFwAAAABUDeQjnC+YMFMnMRRZEBMnYy+KLmkn8xkAAAAAKwhCHNMrWzJLLmIdAAAAACwPlCplO4JAuzvbKngJAAAAAMcL9CBMLNsuSyY3EAAAAAAXEFcnMTY5PqE8nC5jEAAA4wvHKJQ9CUZ7RaY+PDGnHh4bCS75OKw7/jWKL6E2+UI1SCpGbzwuK8sOAAAAADEO2CbINfQ8GD7AOE0skhgAAAAAKAqiIBw1MUWLTQJOX0VfMCQPAAAAAGwLASDULYk3dUAcSLdLtEnxQNcu4hUAAAAA8gTcGP8qVTA/K5spLjkoQmlApzP3GAAAAACsCdoaHiO5KN8qxCwfM8g4WTpSNvcpphX4E6wqzzJBNjwysyVXEQAAAADTCiIe1SgrLc4qGSE1DwAAAABHDgMocjddPHY5UjFEJxYfeBUAAAAAagczGLUjUyn3K+AqpivLM1g1lzVkNx45FjjvOD0xzRwAAAAA0QrzIOkxfD2iQ6RF8EPdPd4y1Cd9JhgoCS5SKzoe5AgAAAAAjwcgH9UzCD4DPy43dyY7DwAAAAAZDPggDi4GNE42IjtFQjlGe0aCQNs0gyf7FwAAAAAWCR0bRyhtNn9CvEZrRGw7NSngDwAAAAAHDsQinCpbKlMh0g4AAAAATgnTG8YojC/KMa0yUi9yJ/UjKyErJ0kzcDjJMwAkxwsAAAAAcwWwF1goEi9fLH8fVgkAAAAADgucHUwlQCXRJV8rNC4hLb4sViMlEQAAAAD9DcUguSl4MMYzeDTtMiwvyiiHGwAAAABzBqQW+CJkKMQm3RzGCgAAAABkCkgc2CUkK2YrdibRGQAAAAAeDHoeXCtkNmk6IzoCMx4mfw4AAAAAvAoaHAojjCRpHoAQAAAAAD4IFiAgMXkz2SvNGgAAAAAgC6Uc9SMPKbctXzbtP75FJ0UFP/wxkh3PBgAAAABVDughgSnhMMo18DU2MGgkBRMAAAAAwBDKItEluSUQJzApaSh9JmsnhipqLY8upis3JxAnnCfYKpkmAxYAAAAAgQf1GSAneyqoJOsUAAAAAPcFDR8XNq1BIEYlRs5AMDVMKTotJjZvN5EwxCKFHxgy1T50Qbw7ji5OGwAAAACkDhAjlCwYM5kzMzHeMRk1OTV+MQUq4RsAAAAATBIULIM9TknhTulOt0nwPpouShoAAAAAAwQtFOor4T/4SdRJqz9tKaMGAAAAAOEC3Bz5Mxw84DwtNoQmsB7QL9E00S4mHAAAAACyD84jPSp3KbUgOQ8AAAAAWgIQGIAzWEZgUe5UyFBWRf40xSHQEwAAAABZA/UY3jQ2RqdOplODValVMVQvTRVB0jIlIAAAAAB6DRIgTySSKTY8ek+1WchbZVahSY84rCvrFwAAAADEDuguo0TcTFZL9j/uKFkbqTOIQT1G/ULIOeAseiZuGgAAAADrAawfWDoIRuVJ0EkxRt4/CDxbQxtOVFSfUu1HjjXRM6xArEiHSHU/XykAAAAALw9RJJssqC62KGcYAAAAAE0Koh0TKdYt3C5KMacxCTNkNgczzym5HdYf/yiWLqA0hjTpLowsiifeJ4Yq9zbiRsVPwk+pRnMyLBh4H9cmtShGHtYCAAAAAB8OCiPtK+8sVyNHDAAAAAAIE5Eq0jEpLq0gAgwAAGYJ7yCCM7g7Bzz7NK0kJQkAAHkIuyF6N6dCl0RSPRgrUQwAAMwJTh66K44wOS/ZKO4drQ4AAKEH/R1BL0A0jDu3TGVXA1utWQRWnFA8SqhBnzZBL9sudi8RNIJCTVSpX9tku2TtXlpSIUBENc01VTSZMmsqJhoAAAAAigCiFpcuIDgqOOIvZyI0FAAAAAAkCBAeZC9BNkk01Cn0Glcd/ikjMlkzAS4dJQ4XAAC0Dncl5i8ML1YgMQsuG9MkjSjlJrwgsBRXDS0fXSMNJF4fpBIAAKgFmCRUPSpIv0slSew/WDO2LJos8ilwHhoOAAAAABoTrSdmLncuZSa6GQ0gSys/Lm8o6BgAAAAAuxn5Mgw81zpXMYwdAAAAAIkK5BtiI0onVSWGHMgMAAAAABwKkiJ1NGU73TlbMPYbAAAAAEwJ9x2YKx4u8SdJGAAAAACqBZYchjFVOvU5vTA/H6kOAAAAAAIVXS1yNjw4kjNgKdgYAAAAAF8JYiQSOxBH1kn/Q4k1eyWfLG8+1UwVUrROSEH7JkgIAAAAAKkJzhulJHwn+isoMAgvkSqzIG8SAAAAAM4LzSJRNIY+mkAtOokpyA0AAAAA/wgaItY12D33Pas5sTBCJ5AfwBQAAAAAhhO7Kl83ZEBiQvs6LimgH5clcSkfKZ0mky0WNrI28y3aGzsGAAAAAN8MbR4WI00kGCKBFgAAAAD3C9odtimNNlU+lUENP7w9MkoRVchW8U6oO7UgAAAAAA0LTR5ZJysn3h3gDbQdNDt3TIBSJlABRnYztRgAAAAAzgflHAcrTCuqIyAVAAAAAJoCZBLeJHsvVjZxN1oxhiWbFQAAOxCGMKFFRk1PSwVAaigAAFcM4SIKNtFDjUe2Qmk1BiWpInksxjT/M4cs5x6NDAAA7g8DJO8rviuKITcPohMnJn4q5CP8EgAAAAAmC4IfFSyZMn0zLi7EHyAHCAtoH9cqyiyCJh4XAAAAADMRSynvM3A0ZyscImox8D7KQnI+gzf0O6RH30u6SG9C+UQlS+VKTEI7L+cXdyLMMA43dTToJpoLAAAAAAwDqRvnNChAa0GUOZAorhAAAAAA9w6yJbYvtS41It0IAAAAAFEPcyhIN1I8NToJM+0nwhYAAAAAOA0/Iy4uLjMmO9tEdk7iVWtZfFj2UkhJDzuiLS4hMgwAAAAARQsKH4wp1StzJ6UfoBRhB4QZSyjkLiUsNh6IBgAAAACCBAgWBCdPLhAujyZLFgAAAAAtEqUsUjrcPFA3PzQdPq5LEVMfUxxLRDrvHQAAAAB6Bd4bhzAXOko7/zSgJxUUAAAAAAsQciGQJlwuODoqQ3NJm0sUR1A9ySv9EwAAMgZwHYA2d0ZRTJxIvDrfIB8DAAAAAG0LHR38J9AyhTdzNT0sAhoAAAAAfwNtFnwtojtsQBw9ezXwL88sYibpFgAAAACZBTobQTBzOhI6WjBUI1QYAAAAAH8QXiw0POs+FTcJJAIJJhj/LaM0hjNKK+sYAAAAAPgO/yRbLcopCSgqOdVHb08pTxRGwDFAEQAAAAB3BYwW/yTaKXMogCMtGAAAAABHEsQo1jLdMyowvTSMOLAwnRxwGiMyWD8QR2BIWUMiOf4oRw4AAAAA2w6wJrY0fTnKMgoeEgUAAAAAcArLHdUoVir2H0YJAAAAAAsGPRZQKP03ckF/Rv9IK0x0UDtSak1XQFgmAAAAAAoTnyfzL3Uzki+NIC4OQx3aJ/Er6yuLJ9YaAAAAAEsBeRDhJIUtiSvnHWwEAAAAAA8O4yCPKCYvpzGqMSkvzCUcEDURsigfNHI3pzAbHW0Lth+2KwkvdSniH4cpyzgJPw491zJHJmcsqjeSOuY1/SnNFgAAAAAEEHwiBSYEJ5ImSjCPQHRIREn/RkxE4T9ONu8fAABZFFwvvDzkPwg6GyssFAAAAABUB3gY7CWzLKUsmiXSFdgF5x1GNfRBDUaLQmE5kjBcLXAlgiObIvsj7iPRIt4mFDDaNa433DkoPT9DkUdwRHI4kyl5KjEtTihLGAAAAACcD0whaCOTI3YhHRgAAAAAhQwhHislOSqLK7Et6zTFOq477jNYJbATHRKaKmA6D0S7SNNG5jxSKhUgLjDcOtU9FjhJJ6kJAAAWCpUg0DF8Oaw3xCvdFAAAAAA5C3gczSK0IyggmhUAAAAAhQf8HL8uSTeqOw1Am0T9SMxJnkU0PsM2py3qIckQAAAAANcN9B+PKAMtTio2HAAACQjlIgA6BkaJSnBIS0CPMy4j8goAAAAAYwerGpYp2y6fK6MlbSg+Kt4htg4HEt4ppjekPN45Li5gI6Yyjz0OPv405SCJAwAAAAD0Bg4a+Ch+LZ4pjyTWJ6sspS4vKCQYAAAAAMIP5y8fSGdWbVtMWD1OD0FPOEQ1UTLRMmU2dDiQNm8xCjCoOFlCXEZARcM7xinnJGkugzrOQGQ+mDfdLxAhAAAjDt8fDyTKJfAj7RkAAAAAKg+VKX46i0F2P5czlhsAAAAAOg6WIvspiCnIJAUZAAAAACcTTivMOMs+jT05NwQvIi2AKYgZAAAAALcP7yZOM7E1fS1PGAAAAAAHCfQd/TDGPp1EVEGxMJkOexxvKfEscilLIcQUAAAAACsQJigZN0hEQVHLWKla5FW4SCcvAABmCC0gOTVAQcREYj9ILk0MHw8eIw8pNyeEHq8PAAAAAPEYHjSTQF5D4T0MMJwclgoAAAAASBBGKv051z+DO8UrNBMAAAAA4gzKIcAtiTOgMVApayAkFwAApwjXHCoriS7FJpoSVAMhGN0wHkCzRupEpzx1Nbwy7TOGN2I2Qy8dHzoPBR5xMkVAS0iiSRhEODkyLqks/DG9O7dIp0/PTgZGPjROGAAAAAAMDI4h1C/yOHs+BkUGTEdQF0/aSLU76irrH2kQAABhDo0nPza8OqE4ji49GBMMVCfDO5xEKkKpN90vuzb/QFRBeDrbMbIurTBnLIImRCoNMWEvkSMzDQAAAAALDgUgPyUsKeQsDCx4JEEVAAAAAFoHOBknJfImEyK2GYwln0M/V5lfoF1HUCg0AABtBrgaPi1zNic2IisPFf8PvySQLbgvoTGJNcs6ejq9MN8aAAAAAPcGiRqaK0EzZTDXIYIIUwj+GM0iiSZ2JoAfFQ8AAAAAtg7LOLdTs14uYW5dFFSXR3E9Jik7CAAAAABWE4ctgTy/QwJCkTdAIgAAAADmBg0a/SruMjMxxSV2EAAAAADOB4MY3iIUJX0fXBEAAAAAnw3PJPsy3Dj2NYIpmxIAAAAA1QgxIZc1OkDjRJZIck3cVMhb5lsRVThHUzEQEgAAAACSCPIc5ioOLsEqdCRmFgAAAACtDCgg1invMKw0HTDxIkgMAAAAADoKlRs2JNYlnh+9EAAAAADPCpobmiIQJuMsPjcvOCA0dC/RKVEksBkAAAAAfg3fJL0yLDb8MEYlEhQAAAAARAlSJEw4fD6WOhUtgxUAAAAAgwmwIcA0+zzvO58xbh5BEbIakibBKQYrdTGTN3M7zTbBJ+cNAAAAAFoABBSuK4g3kzwwOssvAiCXEwAAAACDDBEjxDJfOz06iyzzDQAAAAAwDO0f3CnuKzYmJRcAAAAA9QyEIckryyuyIBwMAAAAANcEDx2hNGhCBUuxUEJT2VJSTlRDlS7bEgAAAAApCgMcJCUnJx0jxxcAAAAA+QIrGd4yCUFbRShCwDdjLmwrNSk2K1susygEGQAAAAB8Epko8TFfMtAooRMAAAAA8QcsJdk9qUhDRzQ7xSRHDAAAAADqD0wpeDgOPmk7Ii48Fz4eWSt3LucpjRqDC0YfRylJKU8gjhzSKUIyCzSiMkUtpCJgDgAAAADDDqclcTVvPXE7CS/bFwAAOgkHIEQzKD4zQPw4gyWtAKgDwRuNMjY7njnLLggaAAAAANkQ4CECJbMoRi86NPQzpCxRGwAAAACGCRAevivzMJkyOzFJK5cl4xkAAAAAXw32ICgsWzE8NXA/YkqeUJhSTlJ3UaNPgkr3QSo2QCoBJhwnMSkDKnIiZyMHJxAvbDhLPmI+ejnsMIgq1ynFJ3ki1yOvL+c6f0CUP3k1hSEdEQAAAAC+DPsibDCHNqU5qTY0LtYhTQwAAAAAkA65H5snyi9pMkc3/TuiPvc/eUC3QAQ/fjqCOAM7xDxAOyYzHDN5QFFESUDbOHU8C0THRX9DE0ErPq458DYXMXgoyx0KEgAAAADnDFUf4yWjJrgjFxoAAAAAEQQoFfEqMzrFQMVBOUIDQ6hAyjk8K0IXfRdrItsjyB2kEAAAAAAJDw8hPSUXKLYvpzvUQ5BIwEPUMgAXAAAAAIwFGRjFJncokh/LDAAAAAD6EOgp6TezPAw5QS0YGZIVOCPIJlonjCz7MnQ3uDkgObcz1iu3JJ0fQiJvLhw7GUHLQP88Ajj4OI88aDk/LOIVAAAAADgRZzBDRvpQkFJdS4Q7oCIAAAAAxguyHd4lXid9H24NAAAAAJURmi2bPgtFW0J6NpcpZzUSRb1Ll0lVQIQ6EEC8RRhFKjwHKwQUAAAAAIUXtjoOUiFeGWH4W7tNGTPLDgAAYQvRHLcrgDhBO743YzPDPmpP0ljOWdxR6z8NIgAAAACUERYnGz2DUIpYO1f4TDU5KxwAAAAAQxUuMStAQUVzQt02cB8AAAAAXQnCJyVAbEyzUf5RE027QjoziCBzFVElWS7qMnk5mkAPRYtDDjl8HygQFC+6QxdMd0rHPrYmdAQAAAAArQB8GEIw0jkdOhIy5yCZCQAA+AnEHaQwYj9ZRD5C+jkdKrUSAAAAAC4EfxZCL4o/UUWTQkM4SiZUIrI6aEagRis9KyhjAwAAAACWBBsYdSwYN+g4ijGHHQAAmQExEt4n3TPbOHw3uy82IrQRAAAAAOcErRkXLGwxDjDoMBwyRS4cIAYDAAAAAIANbyJIMY876z+jPWc2SDPQOBk+szyYMXMdPwgAAAAAPgWeGGApqi2LKT4lVCerJ/YbNQYAAAAAdwh7HAIqeitkIDMIAAAAAGEJJBsMJbssOzguQJJBazrQJgAAAACIB7ggjDQFOy03CCgDEQAAAADRENEkfCxAL6gsQCU5FwAAAAAFB1Mg2jTGO744witBFAAAAADCDM4hhC6bNP0yeSgXEwAAAAD/Cssf9yqqKrggkQ4AAAAAdAyZHjMntyjlIxMWAAAAAH0NQSH7LxI/yUebStpIykNtPHYzZStsJMogVR+pFwAAAABCDasjAzFLODA9AUBlP/Y5JS+bHTYlfjapPVhA8UC+Q7hJxUzKSck/+CukDV4HExnHJRAolB6QC4wVlCzeNoY63j/tQ3lB9Tj8KwoXAAAXDDghYS6ZNA03fjRKLAMgxRYMIWEw/jl3PPQ2jjFTKLEQAAAAADQPXCPQLCEuOCVIEAAAAACmA3QUJSTVKPctADj7PT5BFUCgO9w1WC6mJ28puS6VKlYh1iXOMc45+Ty6PlI+3DmHL4cfDA4AAAAA0QNpF4wouyxDKYAnyzIKPSw9XDS7KVsoNCh3J2QrQS1GLVAvri+PLOsjqREAAAAAUgdRG7Ap5y2AL2MvESynJfoXAAAAAFUJrRzjKCErGiaxIwQnOydVH7EPXwiKH781/UOdSi9Nck4aTXFHUTh3G+AXLjIjP55CQz0aMJocAAAAAFMOpR9rJaUnmidRJM0Y6R3WN69C6UZhQzE8Ujz1Pak5+jDJHgAAQQsbId8yDz73PnQ1iCFNCQAAAAC7C+AdYCfhKtolHxatDa4h3yrwM8xBGkx0T6NKTTxVIQAAAABBCOwd9TAIPbVCeEI4P+A7KjfBMEEpbycQLd8wQjjMPglETEeaRCo9dDMrJAAAAABUGH4vgDjKPYI/qjoQLeQZAAAAAKwKcRtkKRo5q0KKRbNBCzgTLaAo2SvrLIkoIyT3I3ImfyoeJTcXAAAAALEE2hblKKgxhTRCNog4GznpMYwjgR/lK3o3DD71QP4+QDc8L9sqiSlSIpIRtBAHJNIrfy3bJ9gYAAAAAN4HIRrVJqwpQSK7DwAAAABlE5Q2Gk32VyBcIFs2VcNJJDrMJ58RAABfB0kgkjRwPGI7fDA7GQAAAAAADxErrTywQphDQETPQl87wy0CGQAAAADsGkE2e0VQT0dR40m6OmMp/RAAAAAAQQlOHE8tkzliPMY00yLwHD8xOj/vRRdGrj/6Mm4cAAAAACAHzSiyRh1Y6l/1Xu5UnUBiLN0ybzdUNcAx/y8SLk0qhCkHKk4krheuHCMs5DLyMBMoqCBrKMEyBDTOLSchPw8AAAAALRBmJPMtuC44ISsP8SsCP7xFqUKgNascAABVCAEa0iaALlAx+yxNIw4UAAAAAH0JSRoKI1orYDUmOxU/zD2hNJshAAAAACsJhyXsOo1D50KIObYkAAAAALMNtSBnKzowqy39IlgUoRq0LoU89UL9Qvw8bzYsNEMxUCgFFwAAAABRDakd7yEtJaYnXipxLSwvaDAWN31BDkjdR6FAYzDqFgAAAAByBAMXiSciLqMxkzQLOMM1iSrdFdoImSYnPoVIYElXQlY7tEHPSaFJND/4KYQPAAAAAOgNlSVjMwU4GTatKwIVAABlDg0iGytvK/ciLRrhJnIzODfRN0g87UT5SdtHQTxJJTkIAAAAALMIECGANTo/qT7RNG4weT4QSW9My0l3QSU2JCqLG20i7CwuMjsvWygSICkSAABECzMlwzanPXQ+aja9IXoFAAByCnYeqyotL1cvRi46L3kvPDPjNL8saxcAAAAAyw9JIw0pJyj7Ia4VAAAAAKQS0iv8OcJAvUDvOqkyxysXIXYR6xDTKuo4/jvOOGk2/z1MSARKpkFSLpcSAAAAACEJrSK5NjxBukXCQ3E8gjIJJE4GAAAAAJAMDx7GJX4xHEGxS9tQFlIZUChLv0YtRfFCFj/hO684SzKEJT0VAAC1EoIjKSeaKXAmcRgAAC8JLR0UM6RCgUeaQpozKxoOAGgXmzJsQXhHgkWfOcYjZA8bDskjFTCLNbI0GS2NHhUQzwRjI448BkpBUR5REUoGO6UiAAAAAJgO9yHNK/MypDStLxEhGQ8AAFcDrhQqJ8Iury0PJwwZAAAAAAIFVB1XM2c86z3nO6U2xS8yJwsYAAAAAHoR7yp4PZdKqlBOT41EEiydBQAAAAA8A0UX8y11OlQ/qkBHQVRBvD/QPbg6HTU3KtkdEQ0AAAAAlg14H1gnpC99OCVAHUV5RwlKv0+kVIdWGVbiUZVJLD4rNV0xGjAILYcneB63DwAAAADVBEAeizbuQuhHvUg3Rh1C20KFScdSn1ryXS9bdlFUQGsnyxcgJLUpoybCFwAAAADnD/4hhiVxJQIiRBf0B3wcyyyINc450DfgLOYWAAAAAC0QoiuqPbpFtkWTPUUsGBIAAAAAEw8OIz4qCirGJIcWAAAAAOMOtyXSNVlBl0UlQk85fTQJOZk5djHvJFkipiJhJi8pnifyIl4XbBArJlcwDDNWLwMoaiCJFQAAAAC4DLgeeSdQKZUpNy5aMUE0K0GFUO5ah18MX2JaZFLAR2U7Jy/qKTEywD6XRW5F7j2kMHAnlSn/I/sUAAAAAIcGmBoMLTU6UkSeS6ZWEWIwZ4llRV1AT6pBnTiIMb0p3RsPCQAAAAA1E+knYC2PLCgqzCaJH7IQAAAAAP4IKB7aMaQ/EUbnR/hHL0XQPUUxmRoAAAAAlwfyGN8nlTHiNIQz9THsNO00pDIMLzMk+A4AAAAAJgdfGakmYinVIcoOAAAAAMcDlhZ/KMAwpjUINfYuhi/TNJg3wTbnLP8XAAAAAIUHERjcJSEv9TLuMNEomB5uDAAAAABHAVIaRjI8PSI/0zgmKnATAAAAAIwS1ipAPRtKSE/KTDpC5iwBDAAAAAA1GSExdjz5Pto4jyejCgAAAAC0DxQofjYtOgU0/yLaCQAAAACBFNcnbzI/PFdF60vKUDJVFljJWGJXnlIqSoM/szGeGQAAAABoBbMh5zenQY5CITufK/EUAAAAAFEJUht+KMItDiovHAYHAAAAAL4IsR+zMWk5iTg0MDMiZhDPESgjmyjlJ1gdpAkAAAAA4wloHMEqFzPZNcU0izBLKAYeqiJFLWMuLTBwOAM+vDuBLXYRAAAAALYLJSqLQ61R3VWPUWtESiz4CgAAAACvCjgitzbZQuxFH0BNMdQaAAB8AGkXCzAYPAc/IzppK1AQAAAAAK4MRCsoQSxL7UuAQw4wpxCkFMMmey/cOUZF9U0sUkJQBUm4PwQ1eyeEHEcccSHXITUeARNHGMUxdj6WRABKJU+6UpFTT1DJSJc8vi/EMYw4KzxXPP82gS3nJ+YiPhQAAAAAfAXHGkEswzGtLawf/AkAAHwUKSz1OGo+SD+iO3o0yCtrHbsIAAAAAJsFphsJN01GI0kXR4JILEzDSwpDqi9nEbsHSBqYKMot4ioPIYgQAAAAAL4GiBzSL6k5pjqlMqwfEQUAAHYRJSosO2FGU0yHTKxGfDr7KJQVlhknJ68sSi9/MwI3VDaqLZQdaQgAAAAA6A8OJs465ksfVDlT5UjAODo3oz4zPlU05x4AAAAAvQy1Hrko8y2mMaQ2nz14Qek9MzApFQAAAAC7EfoqODtgQrNBJDtzLkIYAAAAAM8P6SrzO6dBUD6AMzYjWg8AAAAABxRLJSQrGyxzJ1AYAAAAAJYBThViKg40rTROLOIXAAAAANYVwSw6Ons/5jlxLogoOSXxH28WAADXEu8kxTLkQOFHmEeeQBAzKh10AQAAAABaDK0gwy1UMgUuRh8vCAAAAAA7EvYsjT0wRPdBVTV6GwAAAAB5AK0tGUvnWMtcQ1nwUktRiFQAVU1O3ESuRehH4UPyP+o/qEKFQnw6yiepEAAAAAAoDvEfMCuyMestxx0UBQAAAAB/DM4dbSeCK0cpFyCqDwAAAACTDrIgLSgaKO8h4Rv7H6knnC1/MGgyOTV+NMEutyj2JJgdvBMmJPg4yUI8RjFEOkH2RAFLy0uJRUk+rz9BQnQ75yw4GQAAAADdBC0a5i6uOZc6JzFYMvhIG1bwWOFSpETRNC4w3yxwJAYTAABOAzsXhistOBlAvUOyRqNK3EwUTKpHfzq1HrMCAAAAAOQL3ybnOGI+rDmNKw8VAAAAACgNwiGkMQ09PEPUQ0c+sDJbHQAAMxT1Iygn1CbXK/I4K0TzSsRMwEnCQeoynxoAAAAAxxHNKiM5Xj19OVotchYAAAAAkw8tJdAysTnkN5UsjRfPCVogMjJAO2Q9NTqRMh8rDCjtIWkb2yUJLxcvRilRKIUscDSaQY9NEVhEXPdY7kv4NZosSCYQEgAAAADpEX0skT26RLtCYTemIOoCAAAAAEcLbyDaL0U5zT1pPKg2ojIFNJE1xDNwJyMMAAAAAK0IgiqtSVJcOWRBYy5bDlHKTjRRzE/1S4xE0jlqKjoSAAAAAO4DiBV7JrEtzysgH+EIAAAAAPQIvRt/KWwwwDKsM680hTR7OXQ/v0MGRxZHm0B/LaIX+SWFLY4rJiCyDAAAbhJ5LyZBAUgnR1NBCjzUOBQyNCLcCQAAAAB2IohCPVS6W1RanE8IPsYv2DAyOMs7Dzg2LHEUAAAAAC8P6CaINjE/4kMbRFk+1jPFKDoZAAAAAJQKAB6RK0czQjcNOUo8Y0KDRT9CMDo3Nf056Ds4OCkxCydxFWUORR9JLLQ3JDyhOS4xdiv4LkItMyJEDwAAAADDDyAh2CZ5KAcuhDRkO49G2U6xUKtL/z9LLS8UAAAAADICzxTSKNQxVjGuJ2wUAAAAABYS/SSLLnQzzTGdKfUbnRW9H8cqJjSdO4s/sUBWQPQ9S0LjStVPUU/zSKM8Sy0wHyQOAAAAANYRDCMxK0Iz3jpNQW9F7UYGRPI7MTF6KQUlPiKZGAAAAABBEKskAC4ULxAssytLLu8pdSPsLQ03rjY0MOUreizhLhEweijSFQAAAAA7DY4d7yPmI/AgXBq5ITY3gT+kPrc7wD5mRZhJN0p7SYdGjD/KLj8QAAAAAJcXRy4sOrZAikKKQ89E20JnPawzNSbzFKsO0R+GKSEvZS6QJckSAAAAAGEPRiQZMEk0XDFWJxIVAAAAAK8WSS6LOb47BDUZJO0N8SEUOZBEP0iARMs4UiU6DQAAMg6/J4Q5fUG4QPw3AC8wM1w4FTbTKkgVAAAAACMRayMlKn4pHCS0JeIo6CN7FAAAAACoDIUghy1DM6M08DgkQ2NLGUx1RAwz3xcAAAAAbRvbMeA6cj5QPw8/QD0HOkAyjiMmDgAAAAAADNofqS7KN/s7oD3MPko/Zj56ONwrNRwwFw4roDrnP0E8RTOgMgc8w0LEQFkzKSY1Or1KH1HxTpNELDMuIzMVAAAAAMESdSTzKlssfylPISwRAAAAAEoOSiTkNnhBDUEAOLArdxoAAAAAkwpVJto83Ej7TGpLfUPpNNImXinmMmA60ztHQFNGj0YeQKQ2fjG8Mnktsh/FDAAAAADpBZsabzEFPnJDd0b2RpVEPDwbK7UUAAAAANEEqh7QNF0+8D09M+gb3xFjKDE25T25P/o7AzHSGQAAAADpEBMiJik7L3Y4FD6NPJk23CzOJbUmaCt+LocwwTETMKIrSR5NG9smASpkK9Ayuzr3PbE7WDWCKyseWg0AAAAAORszMp87szsUNToxwDQ9Ngow/x9RBQAAAADJBokYNiYRKeQf9QsAAAAAJxFHIa8o1C7lLKkihiM/M1w7/ziyKpQOAAAAAJgL1hrBIRAnCTFxPB5BbD1INP8rsyknKCwpXS+VNRI2NS5VGgAAAACXEb8kUi9TNzE86j1HPNA3DzMcNNY+ckkXToVMpkRGNs0hSg4AAAAAFhQSKLw0xz0AQnlGIlAzWypj+2aNZuRiEF1mVQxMzEPdPvE8hTonNMcuSjHPNVM7lj3yPNw6LjcpLb8WAAAAABcT3iFmJcAnKSrvMno++kQKRBc7zy0lJ5AmHyhdLH0stiw9Mz86rkAKRdtD6T7ENe4o5hirDqcfTy3cOBI+FzyCMnAgOgkAAAAA3xYdKwwynS/gIy0PAAAAAGMSWiLxJi8nfyWyJccr8zITNeUxPy04KdghLRfdGVkk/yiBKCEgYQ0AAAAAHRN+KWIyVC+zIy4SAAAAAFwV0zV5SNdNWEifOJoiuhAAAAAAcwtbIK0uMTQxN4k/gEf5SMZEXUC2PxBBSzxpLW0TAAAAAAEJAhuXMFRBrkmtSyJLLEpcRm0/uzTrKRMrQDRjObM6mjjpM+csDCMwEwAAAAACHOA0Yj85QBQ55i2nK94tuC8kLT4omiIgIEopwC6dKYkYAAAAAAkNriFBLjkyfy5uJEEUAAAAAEMEvhnOKgQu0iVdEgAAAABXCj8kPjiLQZ9BuThdJVUJAAAAAKkEjhelKR0ylDZoPOBBf0YnRwdAuTBhJgUvxTnHPuxCqUYJR7pCSDmVLJcg3BYAAAAAXwz2HU4qizA9LUQg5QyoDCUfEyt3L8Iq1hkAAAAA8hMJM95GfE+ST+tHqDrINVI4Hja9MsQwuC29KXQoJibrGAAAAABFE6k5cFKAXsZgq1p7TZY//zmrNK4muBStHM4pqi1fKc0fsREAAAAAdRwrOmFKZ1A1TrtDzy6xDgAAAABtDX4fuSmYLekpCR9KDgAAAAADDi4ldDRvOlI3pymFEAAAAAAeEiUm6i3uK3wexAYAAAAAjARoJME61kI+QUw2lCWeFwAAAABhBaoVHCkQOZtCQ0SrPNAo6AYAAAAA5RHCLMc/XUpJTWZJKkD/OnM+VEEXP74yrRu4BQAAAACkAbMaJS6iMrsulSWrFfYQsiNnMIs6PT5WPbk72jv7OVAxXSYTIZgXHwxBI64yyzcZNJIoaRUAAAAAshnaM6ZBU0eJRlhAYTZQKvAd0R3ZMe9DZE0JT/1I9jrMI5oDAAAAAJELaidPOjVBYj/iNzY1SkACS25Oq0uSQ4Q4dy85LVMsvCdPFwAAAAB8EaAjySvTLckrEi3rNHs8Kj8TPe81oCqbFgAAKAhNIp02Tz+kPqU09CTAJZY0akBvR+hKJkovQ9syFxcAAAAACwi6GX0lVSZKGvQCmBU3JigrQyzmJywYAAAAAMoE9xcxJ/cqzSbJHn4hDS58My8yATUqO5g8aTnHN4I3KDmUOeY1ezhJQLRGYE4DVFtTYkvuOH4bcR3yKWcusil6JSsxtztUQVZGfkoJTOVIBDzTIAAA/wr4Gv8lZTP/QWlMRFDxS6c9xCN4CQAAAADVB3Ae1zLSPWZAHDxHM34vvDKCMqErBSB0EZkErRhcKfov6y9jKq8gjREAAAAAaBEOK+Q8+kZMSRxEzznkMA8t8iyYM0NB9k3yU6hSREs5QR45IjAmI14RAAAAAEoL0yDpLTUwsSp4H1IXQB9XJyYmvB0/Dw8IvCA3Nt1B2ETYPxczYSAhDQAALBC2I3ArjCiLGkQF2RHrI8gtbzjHQyRLbUy1R2099TDHKO0liyMmHdkQAABoA48hpTx7SglOikiKOngqnSjGK9UmtBkvGsYl2yjVJVAdug0AAAAAOgmIJjc6REBGPMctTBQAAAAAmRGiJXsvpjE8K9cbOQcAAK8GWynoQqVOlFDaSV0+JTl5OZo1zyhVEgAAAAAJES0gUyUBK6UuZi9YLb4nJB0vDQAAAABsC4MfQC4vNuw3TDboOJU/80MVRHs+YjPQKC0oXSvoLn4uvinEH3wPAAAAAKIUuyYtLCwpWxtVEq8jcyxRKqoetgsAAAAADQyqJXs3OT8rQfM92TLDKEQuWzG4LTMkRA90FGAt4DrtPvI7OzLLHQAAAABvCK4d5i1INAwyriZ9EVENHCFIK0UrNSGoDQAAAACOAbkYay30NV02fS0PHuUQAAAAALALfR9LMWM8pj1iNWAk3xAAADENohyXJxYw0DAvKjAb7hOiHp4nxSheItISAAAAAHEUaiv0N+M7pza0I9cCAAAAAJ4CBhd9MXVA9USBQo85qioqFwAAAABPDQIhjCy5MOAttSbVJGwlZyMsI8QftCGRNhZHN0+vUChMgEXKRPtGhEZ0Ql87TzJQJnoSAAAoDQgl0jPANwgzIyaYHJgpBzZCOho36Sy2K3g9UUuZUc1PJEZqNhgtey7ZLZgpmS1sPjFNlFRJU91HPjDtLnVIXFUlWbJUhEZuKiwEAAAAAJIHsCGKMsc1kTOZNbk8sT54NpEjvg0AAAAAVAutLrFHmlPQVQBPjT0HHvcLfhxUJmUqRSe8IIUuWkK/TKVP+ko2PeQiqAQbF6ksiDPEMRcugiuvLFUuzytJKUwp2SguKGIlHBxoCwAAAADCF3w/71fWY5pmd2DqT8M08BhaGx0v9DYgNAUmPQ0AAAAA7hHBI8AvZzwRSxtYX17vXFNSvjkoDMYbJTW5P9VBrUFeQZhAqT43OX0ukB6IETce6DLNOfU1wCfzFpIl80DvU6ldqmCnXdJW4VIqUtlNc0VoOTYtlynxLAEyCjYBN9AzlzD9MaU2izrJPqc+3jZ3J30eUjJoQSdFej9GM34v/DyER0BIxT9wLrkVAAAAACgQDiGbNYpNRl2TY+5hG1kwTc9JFU2uUJxTGFQ6UJJFnztJRJdMNUsHQCkoqgMAAAAA5g1dIOgoiinQJcMlvygGLQw5TUfkUgpYPlXmScE23yagIL0SAAAAAHIJVyAuMtM9dkWQR/FDhjnTJNYKAAAAAO4QEypyN+E30isjEgAA2g1wH5QpLC4DLjsnhRUAAAAAShjZLxg7AUGMRgxLWkvOQ081hjQ7QMJFjUaTQzlCL0h6S11JCEQ+O28uQC3xNi9AT0c9STBGOj8NNzoydS9MKDAdUQ8wAHoSkyyCPmxI6EwkT1tQ3lCuTmdFpjNpH2wOAAAAACACAxeDKpQ04zgyOAAzVC51Mtc7TkNDRTJEIUEdPg5Ax0VaRzpBEC/VEQAAAADJBM4XMCoDM/M1rTl4QRpLTVG0UNxI2TkjJFgNqQ8oIm8vTDhpOiY1HyfzGDckvi+0MWUqCRpcBwAAAADaAl0WJSitLdkpwB4aDgAAAAB4DDAkKTgKRfZKgEx+Sz9JdEa6QB0+G0PTSO1M3E5kTQJGWTioKE0cAw1ZC74bLiU+K0QuRyonH4APIgtTHssphSuyKPMoHjIDPmFDsEFbOX4tZR9dDgAAAACiFJIw1kENSX5HvTwXJocFAAAAAA8SliEKJWclmiD8EgAAAAC1EXwq4jfIPPo72zRCKBYWAAAHFJs0i0qlVa9X91BoQEoj5wAAAAAApQzWHeIlRiWhGvMHAAAAAKoZ8y4JNjwz+CZLEQAAAADqD+QgJimFLpE00zvoQPZBMz2xONY6QztpOzA88TrINQgqRxEAAAAAygplHqAuTThKOT8xdyFZDgAAAACJDMUhaTJvOi83jyWHFQ4mxSxbLaYpziNXFwAAAAAhD7YloDNIOMwzECnnJHspfSoqIogPwwZcG60qdDUJPwtFnEe4Rj9E2kFXP+85KS6hGS4EAAAAAA0UDSt8Oq5EP0o9TFZJ7T+3LyQjtCWRKyEtuir+KTcmYBcAAAAAOBR9LVM98kNMQtk4JCvTI5ckJiXiHwUSAAAAACMPayOOL+015Dg5Oyo+FD0zPP9G7FJoWT5aqlT5R5I0ZSCLGZAiOii3LM43GUMiScpJpEHLK2YDAAAAAEgMuB7FLN478UgUULNQQ0lROI0mxh0wKZM9tEjDSnNEwDTCGQAAAAAmAVQUNixYPmxLaFOMVkRU203dRUM7eCdNCgAAAADzDPIgujKAQvVNiFM4Un1JLD0JOpE74TrfNYYv8yvsKacmTyc2Ka0q6TETPRlEB0b1QL40Lh8PAAAAAACXDZcgrioLK38fIAkAAH8NLCMtMs85fDsjOAwwLyXcJeIyjDtUQ1xKN0vcRRM+vjyPQjFKaFFTVxZc81/OYiNkcGKdXTVXWVFWTLNHH0QAQ3lA0j1sP7BCwEMAQBY2fydpFQAAAADlBjsYdSUGLeQyfz3wRxVMWksnRxdCgTqoKngQLQ9lIAsq/y3vKR8cJBOnHismUymUJ0wgcRH6DFgikjFvOVo/QEdkTodRTU5sRPA1/CvzLfUzCjnvOp472jykPKlAwEuJU9VT7EzxPeEjAAAAAEEF1B4FNUxATEMYP6g15Cm+HxsdiShlNZs86DyUNjctiiwpOGxAbD5QM2woFCe7JwckBCDeIZ4pqTEnPw9Q1luXYERdE1FdOi4VAAAAAKIOdCUmNJA5xzaGLQAfzA0AAAAAwRWQJfIogCgnIhoRAAAAAHkAjRSnMLtEiU3rS9tDqzxyPZc/pTztM7crmjJaPhJIUk8aU2xQR0U2MGMUAAAAAPIYCjC3OWg6NzMTJIEOAAAAABMK2CYPPDFGdUh6R6NLmlRGWu9YeVFsR8xChkTpReJD+j6NN9wvzCEAAAAAMxHTIvspOiugJoQXrg7FID4sxzOpOXM9czqEMI4cAAAAADkWsyknMs00SjRmMZYsQyaPFgAAAAABEb0rqTsyQz9FVEH7N8IrXhzICgAAAABnF9clRCmkLxo5dEK0SW9N20vRRX4+hTZgLwguyDFANIkvnCvqKg0k+RMAAAAAcgyPIRIv4jIHMhM3lkD9RctE0jqDKNYbKiJkM4g93z7+PEI+j0H9QNc6qzGhJ38YAAAAANQFxRuMMDw8IT8IOTko5xaUIykuNy6mI20OAAAAAGQBhhdmLPk2/TnFNKwqNx9cFWMkATi8QDBB0Th/IwAAAAB9Dm0fGS0aOsRBqEINPlM7UT1GPXk4jTHXK0coBCSxFgAAYgW+GsYsCDREMoAr+i04Npk4DTgCNoguYCHhDwAAAACOCoIgqDCfNgQyCCJKCgAAAAC5Cf0c7yxuNiE6Xz7iRiJOU1CQSys+3SQAAAAAqQnEHAgrkzAvLDQb4gAAAAAA8RnmNeNHa1HuUtpNdEOKL34HAAAAADcH8yQWPJZHL0qtRndBqj6CPt9BlUtcVjhbrFdfS+Q3myutMe441Di6NFwyxi9BKOseZRrvJMcqlSzxLnkxVS99JiIVAADPESklHyw5LbsrXicxMRVDTU8fVPhQLkfuOTgw+yziN1lFE0yyS5ZD6jrHPaFDU0UrRT5FsEMSPjwxiB4jFt4dOipyNd05pjbKLB0f/Q8AAAAAVgcQIS80n0MlT7dSVE7lQK4qDRwKLm49HkSAQ4I+Jj0xQdZBQzs+LnghASNqL307E0O5QwI9fC1AEwAAAABID0clcjN4OeE7WUPcTX1T+lDoRKAvHSulN+s6nznrOKA6xDzqO5E1vCZlDwAAOw2KKDU8fUUcRps+bi48FZALYSRKM1g1PiyaF/YXCS8BOhg8TDlZMqgqByY3J2ctrjCELAEcHQYAAAAAhQouIRsyOjq8QG9O5lvaYZJfCFW9QOYfAAAAAOcI3RsAKhMvdCpPGQAAAADAE6wppTOaN1o4xDNnLG0lax6eKLY29T+mRedFLz9JL5Eg9yv5NG8zECdLEAAAAAAsDTooATuFQrZBfDscMSUrfi6eL/4vCyoPGWUBAAAAAO4PLiH+KP4yCEJzTNJOIUm4OWkkhB++JPUk2B5GEQAAAADmBx4ZmiRNJkEewgwAAAAANgaJFwEmDiskJoAVAAAAAIQEsxpeNKNFXk96U61RkktySfhLGksfRIg2mCSLEQAAAABHFl4knSjtL1o6b0ODRj9Ht0nCTPlNXEimO1U780QlSeRErjcSIAYFAAAAACUY8C6sOfI6ADHdGQAAAABWBw0plz+2Rw1Gezu/K9QoOy+jLlcgxAQAACILOSJTMUo1CzAHIhANAAAAADMRDClzN6A7nDdNLwsqISkAJScq3zhoQ7NGJUIXNdwcpAAAAAAAoQh8HGIquC+8MyI55jsxOVkx5ytDLBkroy5XQD1QU1lWXEtZt1GCSX9FrkYXS8xRTVcUWyResF/hXStYClEcTB1LJ0t9ScpHB0h0SwhPFk/PS6pHtEa/RmtD0z4yPH0+CT01NLIjhw95GAsrty/cKrQdkgsAAAAAsB87QoFV313DXjZZN01sOmcfAAAAAG4PiSxSPVNCET/SMmMb2wIAAAAApQErHxU15TwzPhc+lz6jP8A/mjpzNEk1vjj8OjA5LjMILQMwGzQ0NDktfh7pCQAAAACmCbYq1j8ZSOZJeUnNSqhN301pSPVBnT8UPWExoSiyN2ZEaEpKSupD0Di+KlkyR0heVjNfJGTmZTJlMGKrXBBV+0tTP5IwbDiKSXVPjUywQvIxoSCVEQAAAADhEXwjhCk5KPomNCdXKuYyEzpZPtM/NENkSRlPIVHpThlMQ04fUtdRVUwPQMYsjhcAAAIGNiNEN0894ji2LQcp4jRQQ/pKtktLRWY1KRoAAAAANgYAHmozxD97RR5G4EK8Ow0vLyLCKps8iUc0SehBWS/yD9weKzMfOcU67zzWPx5CEUSiRdJGmEaMRYRF9UUXRTFCczxcM/UoMBlHFZUmcTMUQhhLvUw0SK0+1jW2MSAsWyMNFAAAAADKD2IjESyyKssidRMAAOEWXidpLsc1uzujQLNHaEzQTYlPCVAQTuxJfkImN+MsFSUBFQAAAAADCb0ewTMJQX5HkUlSSA1EZTy9Nn81xzT6MjIyZzGFLOoegQkAAKsORyVsMTYySyneFQAAAABADLgcfyleMZ4vuiO2Hjou3DkaQUJCXDtULkYi+Bn6HCgsMTbSOBsz8yKoCQAA4AfdGZ4lQyoqLF0sTi2KLEQptibBJJggmxQAAAAAdw8SIkQvtzU1M4UsaiUoI7kjCiJcJ+sykjxrRiJO5E0gRxY+FDmXOs8/p0SHSfNL20nkRN0/ATvBMVYf/AQAAAAAvguTISwyUjrNOWI0dTMzNo42NjTFMIsvoyu8IfskizLDN3A2ujSGMXkp5hlwAAAAAAAgDC4daSgWMBQ2ZzljPDxC2kQ+PwcuYBIAAAAAcgwoI88zvjviOkkwthkAAAAAWREvIlQqoy79LwgyZzINL8wpUyKoEwAAAAAHGQcvMkEnUxlfT2PNX0pVykeGQl5FPkXrQHw+9D6NPgtEY0sPTg1MmUagROVJIFA2UchMwUIdMWoWAACPCPIZhSbVLiM0pzRcMG8ldREAALsK8x7FLSM4PD7QPNE0YSZTGhwnAy71KngfpxWKIFsqti2pNktHXlSUWb1W+U1jRuxHtEuWS0VIkES8PkUv6RQAAAAArBNRKKMyzzg2PSI83zI5H1EFQgemF4Ilvi73M4s3Xz3XQ8JFAj+wLS4SIwtzHUAt7Ta+OKY0ri9hL0svdSiWHxQqHTu9Qy1DUDmVIyIEAAAAAAoAyBSJKeExWjErJyYSAAAAAE8VNDmbT0haj1xsV4dLIzvJLEktBjkBQWVCWTtNLMkVAADuDucnAjy7RmpJTUimSCpMDE53Slk+FineEAAAAABFBB8YmS4GPBRAvjssLgIWSwnDH4Is4SoNILIPAAAAAMoYHzURRg1OLU8LTFtJ6kiERf866zD4NTRDik2mUU5QMEnnPM8rYxUaITA0iDqqOZ8yPiY2FAAAAACbCZUuEEewUfJSskvcOlAeAAAAAEgHBST1PHJLvlAqTphGnUDzP0I+4DbYJs0WHyPPO1hNn1cUXEBaTFIoRfc2rDEtN9E8W0LxRjlIYEdRRd1GBktBTh5QHE+sTaNNF02aTH1PNVTSVg1WRFEfSWVANDnWPL9E5Eg4R4U+wC6bKYA27z+5QwpEeUbpSYBIoEM8QQhCF0AgObQqBhE2CDAnSj/vS0hQi01WQ70vbBIAAAAAWgfUGM0njDBINgc51DlZOBQvCiadJ/goNSFKDwAAAABNCQghojIMOa01tyhuEgAAAAB+ELUjWi0sMHI0kEHtTLxRolDcSrNDoTv/N8hAwEhiSihG5TuOLEsjDSyFNgA7Fz/ZRsFOG1OAUY1MJkhvRJZAQD/eOWwxgT2LToFXhFgtUpZDJS/KHfkfGzY+RXlKQEkLSnRSKVvLXopbdlACPRk0l0UAVkdeqF3XVYtLTEeTR4ZFcEBkNaksTDU7Pz9HqEv0TKZK6kLGNLgpZyxOLQwj7Q0AAL8UBTJpRDRM5UwsSrtFaEHrP2pFWkx7TlFLAEK1NOMhcAkAAAAAGwyMHvEorCrDKTUtXjJ/M3QwSDlCSNBPe067QxE1xzcARUdMEEr+Q4dB/T/LORQtyhjjEvMjXSxKMzE0RisIKBQ6A0nxUDVTqU+/Rewz1xgAAHUUPyxsOhw+ejS9GgAAAxf/JtYpIiiwJ9crGDSTP6dFuEP4PxZFbFDbVq1W1U93QaQvDiptLZAuqCe0GrwbTC54OrA8ATS5HQAAAABTBgEkCz7uSWxKRUFBLUkOAAAAADMQkyTULkwwKi78Lws1Tzn7O39AT0aFSuhK7EYQPkAwtSb/LN40yzTCKW8TDQmCG3cqjzdoQP5DIkX3Qto86DJrIkYKAAAAACoNey/BRgVRW1GXSMI1ZRcqFAwpoTBcLNEcxAYAAAAAGA4WHxopNi93MUA2Zj4KQ45BHziZIy8GAAAAACQa5zRPRUpNZkz8QAkqSBDjD94ijS9GOak9fT2fO0E3LzFELBwtJDR8OL43ADHzJYsXAAAAALAS1ypSOBg8KTosNl026Tt3PC80+iE3DTkSSiOOKbwsgC0wK1onbSMEI4olYDWFS4RZdl/eXZ9UvkSsNrcvhCoAMBs5nT3FPpVAJEN9Qtc6ESqZEgAAqxKNLfZAAk4rVOFSpEhPNbgcAAAAAIUaUzFEO6w86jbfKjAc2SIJMgw50DdRLYwXAAAAAPYTniheMts1GzYyMgEn5BIGE4gg5iPgJkkonSvwL6cwbCg9FQAAAACQFjsu8DpIQAFA5z/XR/lOq08VS+FEYT47NbQlQA4AAOcMfCchO9dEUUelRFI85i32Iiop9y+dLSEgfwuWJlk/+UktS7BDhjWKLQs1cz4PQgk/pzTlHwAAMyUEOU06oi4HFgAAAABgBm8e8TM1QFNEL0DKM+8g4g0AAAAAvwvKHIAlQyu2NAg8jT2IN1kk0AQAAAAAvQiZIXYzyznfNt0pHBIAAAAATggTJHI/Ek/WVA9WulYcVy9V+01SP+ko6QwAAAAAxwrjIh400zqOOC0tTBcAAAAATQaFGK4lYSiOJJgc2A4AAAAAxRJFK5o4WzvDNAYm9hEAAAAAig43IxovvzErK4gbgggAAAAAhhTQIy0qJCwGK7AsCTaAPrs+FjkTMWAshybQFAAAAACeBNUhlzkiSAVQ6VAFTLhDdUBkRBFJHk97VfNYwVZ3TRo+mC56Ke0rizGROshE6EruTFFPDFFVT+1G2zSUGAAAAABfDA8fmy9JO7U/PTx6L2cXAAAAAEwD3xlLMSY+NUFAO8krCRMAABYPxCFTLng1VzSUKJkRAAAAAMQaqTDEPFJEkEbeRexCmj4lPBI2HCrEGdMd8SrNNGU72z35Puw/zz2qNqIssyHUEAAA/wzLIagssiskJGIh5TUfTflZ6l1JWhVQv0RUQS5DOkMtPuczCCYJHDUeJyXSLBgy0jLXL9MpUyJzEgAAAAAuFlsukzkWPaI9fzy3PkhBbj2TMtIh/QsAAAAAFwW8F8Ur0DY9O9E4yCsXFOQOdTJKSM9Qzk8IRkcx/A4AAAAA8gcwHAMtVTXNNQcyIzAAMJsshR6HBQAAAAA8CycdZCePKLwlpiWpI3gWnQ3hKGU3xDx5Q5VM6lLXU8dOO0JVKxYLAAAAAI8OWh3vJt4xoTnXPqhDeEYJS+RTYlukXUlYwEkANLUwqD2PROZC3To4My0xJz2mTSBXYFhjUUVLZlBmVKFTpFDMTfBKlkOnMkIj1SbmLF409D/JSudRvleuXDxdclfNSso3AC9bO0JDIkKxOMAsGjZQR/1PpFD3SZg8eSolFgAAAACdDKYb7CExIqQdnxEAAAAAWwxhIvkwRzeCN4w2UTpZOjQtXBEAAAAApBrrMzJB00UnQh41cRwAAK8SkSHHJEEnnzBdO0M/ODugK8AOgiEJNso8yTvIOX098kCUQp9GTkp8SbVEYzuRKmERAAB9DhAnbDrwRdBJ30eKQWI3/SoPHu4OfBx4OI1Hak7XTuNHNDihIToPAAAIDdAhpSyiLK4l3SQpOJZIM07pSWY7rSDbCSMoskJ+UYJW8lMuStQ9fzqDOmc0SSeBFAAAAADzHa41SUAdQis7VyrjDwAAAAChCwsj6DW+PCo8GzykPPM8MT/dQXM+DzVBKE8i0Sj0LnIyWzGbKgEfQw/jDTsm5zUaP95D7ENHQz1A5DZdK0MjZxYAAAAAvQwXICUrNizKIWsMAAAAADMdXj7LUS1aYVn5Tk87VClBIRoTAAABC7odWijZKJsnryo0MEE37UBdSs9NZkr+RIdI9E8TU2NPC0WtPWBCC0etRQk5Kh0AAAAAJxcnL3g8YUF9Pt01divKJWQfig8AAAAAMQyHHD4olzHSO6dGPU06TbVEHzPZGQAAAACfC/QgljC8N0w3/TFMKaEXAAAAAPoA8BTFJsot3ywCJ1EpDy9yMRoygDD6Ko8kciG5IUAhnhYAAAAAPRu9NYJBPEFpNYEbxgrjIE4ymjoBO+c4bz9kSTFMpke0Pwc3XjEDOHBAwUMUQ70/UzhRLIAcBQsAAAAAFhLzIuwt7TlJQn9GSkk7SzlKnEUsPTo0ai/eJwobeQkAAAAAzQZ9HGktDDVRODg8X0COQbc+cTgxMYgptyRVJZMluxzNCwAAAADaEu4yT0cmUIZPUkalNVIpRyqCJooiKRcAANYSXCWvLMEq8RyCBwAAAABwDPcckyyvPG1IdE78TtFJkT1fLDQmcyvfMBA1IjmeOeQwhB4iI7k36z+dPt40fSS0EAAAAADEAiYoFkBYScZJ+EJ1MxQYAAAAABILmSEiNMA+zULTQmlAkD/PQTxE9khXTI1IazyaMqY7hEU9SBRC5jLvGQAAAADaDDMnXzjjPqY9QzYaLO4hDB57KNow2zLVMyU2yzjNN98z4i0NJnkd3xAAAAAAwwy5JHc1ZjwgPrlApEUmTDxRwlRRV6hW2lC9RhNCwUcMS89EmTM/Fo0L8Sn5PqhIU0zPTclNvkzNSitKGE3vTZdHWDitH54GAAAAACkRoiHsJmkqyzDTNQM2YTbyRE9UJls5WgtS6EICLOof1DrXTElSa01CPfQdAAAqIFg2+T2XPd43KDZHQI5LLlH4T4BHxD/4QH1FY0kVR6A+4zOuK7IjyiCKL0U+sEeHTAlLwEIXMycjhCsCPBhErkLaNq0d2QwHITIrZyrqIFAPAAAAACgJqSS2Nzg+NjvkLuwYTQMAAI8L5SsSQvdLJ04ES55DbjtqNf83bEAfRk1HiEEyLdEeJDS0P05HWkoCSYJEQUGYSdZWKV+WYmRh813MXnllc2yBcExxlW/WbCZp2WPvXUFaBFv+XYJeeVqbUmdKaUiFSidMuExfS/xFDDs0NIxA1E2uVCdV2E8xRbo2ySF0Guw3zUg/UINQokt8Rq5DkEF1PGoxeiPVKbI6UkG3PfcvThcAAKIKRB2FKpw4y0hAVGtY5FTiSFYxBg7gEUYrPzraP7o+YjrUNx83dzBUIU4eDyr6Mv015DVjNoA36zo3PuQ9gTYvKUMqWzXFOAE2hyzSGAAAXxAHLmhAKEgDSL0/xi0EFiMkkDr8RLtJt0jwQlVC1UhZULpUPlaaVYZRuUqAQyo6ZCt5FioWdCsJOglB7EEaRbFKdU7RTWZFNjMVF7gFhxikJnspsiLPEQAAAAChA5wgBTkqRbRHq0GDM9kbAAAAAAwEGhiRKSEySzRoMBMoahwxDgAAAABJDiopUDuRQ2dGFEbsQ15DSElRVeFfbGU+ZhZjXlwNU75J3kL4P3g83TYoNBAwUyMhDwAAAADGA3Ek9j58TD5RjU/NSRVEqkRkSXpKaEZSPm84ZTkoOnY1aytoHRkNAAAAAHgODCuHPRhHRk2MUUJSHFAQS3lBnTNSKSQ7GEtzTrNJd0E9Peo7VjVOKoErjjVPOjE2yCn9FGUMvyPrNLg9Kj8+Owo31TZuN0Yz0S8uPM1J+08iT6VHmz7hQ4dNBlA9TfFGXD+YOMg0xDgiPfU+LT+APAY0CSOyC4EWdCohNc061DmuNe0y6S8jKm4fYw4AAMgHFBkwKz46hUNvRmVDDztHLZkWAAAAAOkMmiXgNsFAREeASUVELjYZHQAAAAD0EEYkKi1hMPcvCSysJkYbgxO1HxEqkjTiPAo9aTFCGw8p/0FDU69dzmHgX6ZWykIwIkoV/ibRMKczmi46IHIKAAAAAOIjAkKPUeJWg1UzUdtMNkkyRLE8Jzj/NXctYS0gO3ZDjkNRO/cpoiCCMe08HUCjO4wwQSKdEQAAhhpUNzxH2U2VTVdGOjwxOv07IDorMk0neynwOEtCoEIWOi0oFg8AAAAA0AffHectWTasO+8+Wz8dOwE1SDUKOW42Wi37JCIlJieYJWog/hVMGl0sdTpvQoVF0UWqRjdKVlAxVchSgkjnOZU0QzmROmQzvCVzEwAAAAAHGf4vRDvwPt49XzzyPYVCMkdYSZdIzETxPjo4PzOJNbZBqks0Tn5LUkbrSfZUe1uUWwNWmE/0TylT0FAjRvgyLSHJJw8ymTYiO8BDoEscUXRSVE09QI0phw0AAOsHtiRLORNC50EzOTQngSiLQBJOglHqS709NythJ18t8zLCN/c9mkQvSTdL0EoPSjhJlEVEPQcskA8AAFEULySnL1RE4VTXXD5dclYeRwswYihaNdJFglBIVBhR4UbsNG8ZAAAAAP0XBS6LNwk44DGKLIUt+CsSIhgVaSeHPqJKYU3PRr40lx5eKSo4ZT8cPlgzpB/qI8o3REFTQwA+xi2GDwAAtxIAKcUzGzQMK8AZHgcAAAAAMAkcJAU2MT+TRBJFSkE1O2E1lzAlLmAr7ySUJJ0o5CrDLTo0/zkPQCdG4Uj9Rts/RTU7L1EuRSZvIFsppy6nKq8dsSHcM28+X0HeOrMtQCijKncq9zA0PftEq0XLRHRIiU5EUpBVtFuvYQZktmFCWvJNij9aMUgjFBIAAHIT6CkrNuY76D8dRcZJU02pUMdRNFAxS8ZEqEXjR8xEfzzvMhEvPjXqOpk7BjelLXEl8SfuMTc6sTz0Ogk2JCzQFgAAAADOFRUtC0KgUH1V7FDKQK8h+RIUKs85YD8FPg830CwYI2Ae4TK1RaZM00lNPlgr/xIAAAAAxQctIfg31kQdSQhIhEU2Q9U9mDCoHFEdjC6HN8Q6UzlxM1Yp6B02EAAAAAD5F7A1DkgDUBRP+kUYO7E9WEM4Qxg8JCsHEgAAvRuNLgo1pDrFPo0/iD8nQURE1UaYRPQ8ATDsHGwJAAAlD/Ut4UHZSthLs0bfQPpAJUKwPR8ykBzBDQscfCPJKl8x2TSBMqUryyGREQAAAADoEFUo0TobSANPHk8cSJo5NikXM4ZD0UoqSgJC/i98EAAAAABsAIEeTzZJQEhB5TnlKtol3zHPN6Eydiq8OdxIBk5xSt08eiiaFj0dCDf1QnJE5DyxKUELAAAAAOoQoCQPMH41CDfGNjczXim+Gj8kkTepP2c+FzSkILEJAAAAAHMPsB0lKtozxzs9Rr1NAVDuTHtFUDruLDIirRMAALMD1iMwPXlKh1CYURdPxksCTCVMSUWtNrUqYDOgQnlM7FCfUPNLokOBOgU1pjRMNxU8f0SySg5Kd0PhNiUijBeDHy4oyjGIOBw8oENATXBTm1SoUttRRVKbUbpLnT4aMeoqHi6aNF0+NUfrRwRAdDgSQO5KAFC5UuNXHl05Xk1YoUkeNDMqmS1xLZ8jZx0OJf0oSymfJDMWAACVCIEcWC5gN3A54Di+NokxUyZbG+UmxzhrQWFBLTrrMJIoqRsuDAAAeBKGIlQyJT7BP0Y3YCEwAQAAAAAGDrgkqDJvNvEwiSFuIKEwrDbZM98pgCJmKuMyAzTULaggLA4eEjkr1zrgRD5LKE1RTaRQeVQpUzFKPDk9KT8r2TOqN+U2MTE9IAAAlBS8Lk4/cEatRFg56SAUFWcrJjp2Qi9E00FuO7wuShkAAAAALhLjKSM+4UsEUrxQu0h2Oq4gAAAAAOsjdDqhQilDgjyvLAcTAAAAAJ8V8iaMK60sSzKBOWxAGk1GV6hZl1SBRiUugBEAAAAAcANHHs44RUpaVVteSmb0aZtn3V6DTtg8bDTnKoYs4i/DL6MxxzeXPdM82zcJNSI03zA+MM8xnjuXSU9QsU/aR+c4bSk1GqgGwCpLQyFNW0zkQlAv5x9lMy9BkEWkQmI6CDHCLn8vbC7MLdUurS/1MjI4jjx4PDA2SS3QG9oEAADgC+4evCqNMDY0ETZrNDkviiVLEgAAAAAsCkkg8C9FNlM1Ki2MIAQhbitXL20rFCFTEAAAAAAzE8IwxkJnSapGVTknHgAAAAAHDpojjTAZNC0vCSGICwAAAACKFm0vEz22QLU65ClzDwAAAADtDwwjCTYKSDVTqlZHUshEQSuHCAAAAACXDAgjaDH6NRkytyTFGC0jGyzgLeMt9yriJAYoHimaIyMUAAAAABAL3SB/NLA/NkH0OU0qmhmdL+1G7lZsYYlk0F8eU0k+IyAAAEwN8SeZPvdLrk9jSk09MSs1HiQjTyk0KYItljnpQhNHNUWTPVkzXSqZIqQnwjYaP04/Nzb0IEYDAAAXEEMgii5NPKREV0pAT/hR/lEnUNRNl03GThhMQESdOg8zsS6/LRMyjDRWLvsaOgEAAAAAtBSfLFM93EjpTuxPbEtiQe8xthgAAJ0L6yBUMao5kjl8Mewz3EgeWCZea1vBT2w6ZxsAAAAA1xv3NMpAMEcmTVFQUk4JRoE0NxY4FaAtPT1xRDBDETlaJRYMAADEDU8lLjM+Oc06xDUjLJckjhcAAAAAHhM5KDM29D5SQi1Bnj36N3cw/SbbG0EhsjN8PAI+2TxiPfo+1TwzNSArGCJGFDMc7TY1R4lQnVSOVERQeEjWP6M3NTC7N/lG8E4RTqBEgy+EGogw9kAIR4NE4Du2MZcrECwGMpA7KkJYQlM5EyetDwAAAADrEfMqjzohQ+tElj8eOHEvoBsAALYWkjKMQYFFvEC+Mr4hOTOMRm9Pw1BDS5ZB7jPnH0IWqSbBNmlCZEyhUBdPkkz+SwVN/ktcRSQ9dkGJSnFOI0qyPa0tOR0AER0dYim3LRgrBiEnD88GyRxrLvI15TRqKxYYAAAAAMkQYiJtMTk+ykRIRFxASD8NPXI0nCEJCAAAfRUYKkEzmzNoLDcgfQ8AAAAAhh5DQPdSWVrmWBNP9D26MRk/v04cVQdSbUT9JwAA9AXoGUIyYEG1RvlEHD8vOFI+P03LVdlWYlGiSthKqE5uUllW+1iGWMZTAUtcP/g0FTA6J1kVAAAAAOgfXDqeRgVJ4kKkM18gMCKMLGAyOjFCJtMQlwU1I+Y36EBNRFJENUDqNogl+QvXEvomZTGdNIMxnix1K9Qt5y1bNYtFg1BcVCdQEkM9LlEWAACzGtUyjkCERllEyzo3LN42g0vbViBafFQBR+Y3CjZSOS4zBiNGEl8YfS5UPx1IVkklRSg7fitvIs4qhjSGNn4tHRcAAAAALAuyHc8o3yrwJPMUAABbD+MeUCRQK4w6k0rwVCZYx1URTz1E2DfrLTEr/iw+LN4n6iCGEwAAAAAvFTgshDs2QjlAwjdJLnIxozkjO+0zgyOODAAAAACrBM4piESRUXVVrlFuRhs1rR2hEgkm9ywvKbsahBIwMAVG+U/WUMRIPzbXF5wlwz8jStZJuj/RKLwNBSSIOuVGmEqYR8M/zzRuJTYZkyHpL/w97kW6ReU6wyNoC2IMtBvXJnIxnT1HR0BN3U/9ThpOokx7ScpJpU9DVTFXA1VvUAdMVUiYSBhNUk9rS5U/uS8WLic2DDmrM/o1cEQxTxVTz1DZTIZKk0wuUbpRpU4+TgFRulDzSKI3rRoAAAAA2x4iPVRN61IlUGJFrjOLJ0QpLCmSI8UTAAAAALcOmh9RJ6In2R7OEDwto0d4Uz5TmUc9P4ZElETWO8Aq5RUAANETkCTBLKYv8y36LsM0kDYRL30duAYAAAAAlg9DJnI7jEhtTC5J7jzPJmgjkS+qMSYqbhcAAAAAvxCDJf8zEEFNS6hOsUklQLA/5UWsRllBrjyMQldKDUsLRLA2/jo6TkZYNFlVUUJAoSfhGeYs00R9VUBdJVwZUsw76SbTNhBB30P0Qa89JDkiNX0t/SDCHq0nLjAkOTFC10qATiJMzEoxUHRVcFUnUCJH+TxXOQ1EvVBZWFdZuFJNRZo0eyYELUQ9IUXnQ/E6RTIdOeJF+03fUExOkUNMLLYLAAAAAKMTVC5EPvRDBkHaNH0n7CzFOSVECUZcPjMutSQTK4YzozwhSIxVT2EBaFJosWF9UrY8yTIpNEQ2GzgxOpA7aDtNPhFGX054U7RRF0hgOugx0y3PKcYhJRIAAAAALRpZM7ZBd0gHSVZETjwxM/M070DITZtWEVdFTzk+LCEAAAAA8QXjGcIn7ylbIykTAAAAAIEHoB1aL9I30DlxOvg7kTx/OA8s/SOnKsktYzFjN/c6Bz8TPiA3AzcTQJ9IvE0mT6VPQVEPU8ZS3023Rh1EkULgPv0+OUPJRIhB+jcSMxQ9ukJaP6wxxxdtEaUthj/sRo5FhzvYJ2oNAAAAAEUMvh3hLSI/3klrTAxLWklLSAZHoEJpO/s5Dz4oP6g55yykFwAACRCvHqMoDTEONdI3QjrUOf4znSnWFwAAqAzrHyAu5zVQOjw/oENvSNNLp0z5TSNPzUufQr831TQjOhNAuURSRsBE80DgO+M0oSb2DAAAAACsC+UfqS7gNSg3cTIuJ7QVAAAAADkPyy0tPx1EPEJ/Pog71jmUNqcqnxQAAAAAKBofNhJGCUzhSI8+cTYbOV884ztkOx46fztkRZhQMlaVVAtLMzceJ6g6G0itS0VHYzmqHgAA3hCRKjc6DEALPnIz5yRfJo0v4jWbOTg50Ts1QohEeEB8M5MaAAAAAEQYbDHxPQFAozfJIXsCAAAAAKQHuSaKO+ZDJUPPOMEmUiHxJU4qEzaKQjRI+0kvTlhTrlNpTFE7XSB7FW8qBDhmPBk6CjETIcgMAAAAAGsPlyH6KQQp3hwlCAAAAADMEnMlDi8CM7oydjHtLT8g9QdrA1AX3Cp2Np067jbNKToRAAAAAM0ClRn0LfA36TqlO3o/tEaRTDNM7UOINNsxX0F1S1FOHEmDO0Ek1wkAAAAA2BhxLZ43Cj0NP148nzPHLJkvazRcNxc1LTJZMsQx5zG0M6Ax5itvININAAAAAM0H/y08RzZSUVOQTYVDgjn+NhU/3Ed3SAZBLDH4HkwggyZjMmxADkkKSwBGHDcQHewccjKNREBQ+lZ6WbtXQVF0RO41PzV5OPkygyjXJKMqtjMeOBQ3xTEuLC4wYTqgRMxLRE3aSdVHzEyxUhJWAlV9Tag/YC5tKuE4iEU+S3BMOEziSdNFXD6yL2cWAAAAAMUD0xexJpApbyVwFzsffTtvS2FS+1JiU69V/1NDTGpB+TUbKEIhJjMYQvlJkUy7SdFBODaUJhsP4gUnJFQ7uUWTRk5ANDZDMaM99kxyVZFWWVBZQzo3rDWbMpEn6R6lJ2I0lzz2QItEVkbTREVBzjpgNGo5hUIqSjdON0wtRPw2PSW0D5ETCS59QuhO0lJ4TxtGqTYDIqcQQxhfKvQv+Cy1JGcWEB9CN0VFJkscSalACDgXNa82aDn7NmYucx5lCnIByha4Kp8zNjTBLSIiNBEAAAAAYAQ1Icc3PkE4QDc2/yOxDOUKbx9ELn43xz0lPyw7IzG4GwoCAAAAAE4FVh13MV47MT0GOFMsByANJvEvTjEMKl0auQcUJrtCdlB0VKFRN0zFTJRQ1U5+RmE4MipGJcgk9igbL64z8zZxOy8/AUAPO00vlh1uCQAAAAB2GbAmHSiLKBYmGhgAAAAA4hk/MzNCoUkQShRABSpQGZQhlSxkMKEr1xkAAAAA5BEnMtFErUqLRg86ICuMHRkMAAAAAKIW1S5FOkE7kThUObg9IUI+RIxCRDzIMRgeAAAAAOYXyTB2PcRANz6nO2pAIEtRVd9bi11OWTdQ70l3TN9P+U90SjE+RCpvFHke1CntMFs3zDrbOjg7ozdeLw0n2hV7CjonLDpsRJFKJEzETJJO6E7lS29CnDPVHgAAAACbE54nMTD1NiJD4VD4Wcpbp1ibUuhIiUJdRdVLL1I4U0dQi0s8Q486SDwwQhhDFD71MUch9CeMN047WzUCJ8cYnx+jKpMqvSLaFZ4hrz24TLxRwE+8SeRD50GFQRFAbT5wPDxDa1I3XStgH1wcVH9M7EbHPlw2ikKoUtdYY1cgU9tRTFS7VLpOvkEwNYM6j0e/ToxPnUvkQ4g6hjStMkkwKC1aLxw51kIRRRU94iY3Chsj1DaFPxA/xTkMN+M2DzYwMa4fAAAAAIoF7yZUPexFTUWIPIkqrw/REIoiICt2LostJyieHUYNAAAAAJgSMSvSPMZGOEk0Rq4/Pzd+LxEjoBcII1MuaTYRQ/dNtlHNTqREDj42RuZKsUipQ6RDi0ipSkpGZztfLXgd1QoAAAAAZBKnJvAwUjI2LcoxUEHrS5JOP0r+PkUy0TQKPkhEeUUeROtHlU9AVetXA1foVaxXWFmSV8BRH0cCNpYbAAAAAEMMLCvgPsFGXEXZOYcgAAAAABoUwiPIKBMvTj44S79RtlHZSsY94CyUJX4vxTvzQ7NJC05cUflSy1HjS+NA6zSoMOkyujM1MUsvcTHTMi40iTqJRNJKLksERW48wTnmOf05uzwqQH9AKzp1KToOtiWdP0FL9EweReYw5A4AAAAADwx2H7UwyzzfQbJA7jtUNzkw1CVPHxYTAAAAAFoVqCMBKKwpOSZvFwAAAAD5GncxBDp/Ov82ATfyPMg/TTx4MVodngQAAAAANByIMzc8izmNK7EcgSVILcMs/iPXEQAAfBGQJmE1kUAlSD9LvUvqTN1OhU/5T65PaUvyQuYyyhRVFCEzCUQBSjJIzDqnHAAAAACFCn4akC5GPXFF6UkKS8ZJUUg7R+ZDszyQNPM0/DuXPsQ7zDMJMb44nTtnOIwv7h0aG1kqgjMsNa80ND2+RtRKcErVRIA9PDqNOvY+W0WJSS1J3UMROjIsvhcAAHUQmx/PK4427DvlOaAtFxz5G4sqWTSxP0VJcUvHRhE5aCV6JcQ1G0N4SJ9Glj0fLVYWAADAFeckoC7OPBpLHVSzVXBPNECqLXUu/ziaQyhN8VBxTMM/4CvnEQAAAAAmDJIpQUDHTe5SYlF5THxFmTuXKnQPAAAYCnwcDyeeJ5wiQRWRGQY0xkOmS8NLXEPbMwYmhhcAAAAAlhRPJIYqkTTgP3NFNkU5Qcw8cDlJNhI0+jRgQHdOW1YQWOVTAkkFOc4tSi+FNYQ33DA0HmsHAAAAAHITGTIGRAhKqUYCOvMh6QIAAAAAAREkJBYu0TTSOpBG51KRWOBWw0wGQNNAw0QGRL1FiUh/R9VDXD4mPDlB3ESVRXJCZTnkJfoYRipkM3s1kDT0Mg81bjxhQLhAsULLRttK60uRRhY24xaIIJg8WkqZTi5MGETCN/Iq8CNSIDkUrhAOIucoJyg3JjYoCS8gPupJL0/LTblEBjOWFi4OPSkSPJZHnE4/UClOF0wASEI/2D37R6BMVExZUGRYIl8uYyFlNGZ0ZrxlCmW2Y9Ffn1gOTxFI7kopUVxTJ1FGTQ9L3U19UqNT41BSSPw3jSZGLo8+UUZ6Rt4/lDGJHe8KAABTEIMobzm3STRY+mHiZm5miV98UMo5fB4AACoRYyPyL+o4Tz37POI36y6lJMYUAAA/DqwhXDHFO8w/DD6IN+8rShYAAAAAoQRTIbI7/En1TaBI0DmBJCIoQTiVPQ86TTMFMzg3yD0+RyROjU9oShI+AzAxMd4/J078VvFalFtdWu1XAlMlS0JCtzmHM6Qv5jIXNlQyYipWH6oQJRmFMyZCVkcRRVk+KzfOMOMqZikOMVU4xjcoLtIZcxLkLvpA9EhFSV5AkivsGXArXjnYPCI4ejIiNfQ5nD0iQdlEK0q9TwxTd1LIS+k9BjiTQkpLblH4V8NdA2DQXVdYnlDnRp06SjQfPmJHzEwwT2BP9VBiU6VTdFDFShdIyUvxUNtSF1F7TmNLf0arPvQ0uizPJKoU3hV+KI8yKzurPxs+TjkkNLgujiuUNYpCxkkhTNhKmknJTUpUrliVWfBUCk0ARjI/UDcjK3gVAAAAADkWjzGtRApP7lA/S7c/fjqeQKlEnkKwOjoxwCsGOQVK+FPqVl5RbkHWKikhyxYAAAAAPRYIKQgxsDaMPg9G7UdCQZYw2i0AQT1LC09HUDRQzU9/TlFKYkTdPOAywCxYKtcgSA8AAAAAQhCANcJMVVl4X7Bgul0iV0tNgUPRQRNEyEMGQ9ZGeExeTWFI2z2/MzYyOTYBQfNM6lXQWhFbTFd8UupQDFK1UkhRAUxNQVA26jknShNW6FkGVuFLkELIQpFGX0bVQ39FwUtjT3lMDD7wIy0iaCpmJ5IiHC90Pb1CrUBSO4I0ajG6MtU0lDnMOm0yDh6vBgAAAACUE+suMT0YQm1A+TUpHgAAAADaCi8hczx8Tv1VeVQqSV8xHw4AAAAAsBIcMGVB9UbLRBlBhUL3RuNHUkBGLLcLAAAAAH4TcCpeOgVJ8VOpWE9Ye1KoRVY0dCOGEwAAAACoDUopFTlxPbM7ojqPPFI5WCqEDwAAAAAzDGgoZjv5QuVDNj9tNvs3K0amVqVh+2OQXTpQpkZyR7tGZj+QMEYv4DspQF4/nTtnO2tJE1daXYFdpFiRTzlIBE57WcRgKGHuWqJP5kMNPUw65TXGKFESAAAAAM8PGiqeOu1A8j/zQbNJPVA0VjtaV1uNWP9QXEl3RT5FKUiMSt5MS0uHQno++0hWUVhSBUwmP+g2LT/jRsBFcTy4K/IUMQbUHfkvmjWQMOAwFEOoUp5a11vrVxBPn0GlNMQltx0sKOMsqjDFOtpH6E80T5pGFjhrIQAAyQx9IB0s2y3XKU8ntCmYKQsm5S1UNxI4dzeaQttQXVdsUxpH4kBZQ3k+Gi0qLWRA4Eb3Q6I7fjG0KN4gcBMAAAAARRGgJmc0Mjz+Pmg+czv3NfExGzTtNvgzPypkF7oD6R7GNfFAg0YlS+ZOhk/fSAY2RRXnE8MlFCseJ+4kkyj4KMMl6xk2GfAlGSpMKWkmxCIuFgAAAABYEgYj9ylQLC0wyzb9PM9A8D5WNFcjGiLnKLwwEzo6RnZTdloRWWVOBTqwKzw9Uku0TttKGkW6Q79FEkefQQszNB9eEgkeDzBWOp89yzo/NSM1kDwzQb1B5UPzSsVRYFSUUuhMREc/RNw/NkG/So9SnlY9WZBbnl1zX4Ng4F86XAlTeT/qHC0A8R3UMxY98UAbQXg9OThzNyc5KTyaQNNAWzrQLno1H0URTmFRW0/eSWJH0Uj1R2pB3zpzPrRG+kl+RSs9TDy5RxNVgF02X2FbQFRLS/hAVzciLDUenyDvKacuAzGOMnYxBzPRNPsxnip1GyMGAAAAALIQKSQCLQQs7yGZDxgWritMNpo8WUGzQYc84y/mFwAAAADOEBQiWyvQMVU56EDSR4tPH1ZxWj9bGleaTVI91SOIFCoeKCLkIksfOBIAAAAArw2/Hh0phSzaJmEVAAAeDNMluDVhOxM5Oy05JlI0Hz4VP4U3kibPDQAAAACnGCsyn0D3RR1DdzhBNsxFrk49Td1CmDNeMic8s0HyRsJMy056Sd094DOIL6Mq1R7pFtog7iuKMG8sfx4UCgAAAADAFVorNzQoNKEvuC1eMFMxKTRtOvo/o0TVRX1DEj8DPBQ7TjijMU8oKCfCLWAztzfVPn5F80i8SLhIp0nGS8VOOU9pSztE4zsXNvA61kjjUy9X0FBqPqsejA8JLdhDxU5ZUIJKpz/FNEotlTAAPpFHi0neQ3Q3QyZ7Gm8vZUI1S95Ma0h9P404Jjv1Q5ZLQU5CSwVC8zP5JyIhYBPiAkkZTSysM1IxQCRyDQAAAAA/CdUd7SnaKRYgWQ5BAkMvek6rXo9knmHlVH47vhQAAAAAUAy1H5MspS8dJ6QSAAA4EPAhCyzAMCAvECifKng5REOgRVRBLDenK98gTg8AAMsKNByeJ34vejd6PC88dTaAMCww3DJAPbdId04aTshH1TqnJjgS1yiKPlpGa0TrOEckygw3FMks4DwISN1N300JSmFEVEBhPcQ2tS2SKfsxXDkmOXI0oS2DLRQ3e0BeRPJB/DplNg46qUCZRehH0UVLPwA04yRCFnohPTeGQnRFI0DDL8wRAAAAAK4YBjXQRGpJHUQDN4E9j1BJWhRb11LtQIsvrzDDOQ5HQlBHUhxMxj4ENQg+lUqsUPRR/1IJVl5ZWloNVyxPy0TYPJY3NC/6GgAAAADXEuYrdzubQQhAwTg+M3Y1XDR6KvslQDHiOLs59jVwMeEz6jyNRjhPd1O+Ue9JwDrfIZMF3RU9MXZCCUniRQM6PSIAAAAA2hLAI08sqDQmPGY+cjrnOEc/bEXaSZhMq01USk0/zi96J0ol0iOQImIWAAAAADEcAD4EU+Nez2S0ZUphWVcGSitGbVGCWmxcIVhlUS5OcU22SKk8ZSkuF/wjpzYIQtpDRTzALI4prjV1O8Y3vynPEfIK2x2hL4c6FjzVNvwyHTa0OVQ5NzRmKbEVEQqrImE1GT/VQuZAxjhlKCENAAAAABEMciR4OOBDbkY4QJw0mC5CLn0vVDxGSvlOKUlCOoAxBDxaRMRHQEraTYxQ7UxoQBkvXCpMLaErxCYoJs8ppzQcQV5HD0hLQ102hSkqN+VBcUBXMhMlHTeMRcdKnEpORiVAfkcrVVxckVuSUi5Gi0E+QupAtT0bOuA4UDvZPFE6BjIdIp4VVyycP1JGYUJbMhgVZA6sI8ou8TOlPotL0FLuVG1VHFYCWPlW505yQeA2QTuaQdk/FTXnH+cFAABJFAMs7zmCQ9ZJEEywS6hKQUwDUTNWeFkqWQxVD01oRGg+kDQAI2wqVUCLTQlUN1XjU3xSYFAoS0hDGT7OPPs4VzJuLZMsji6dNw1BDkXFQ81Cs0ZfSa1GID4vNus9NUgES0VFLjYhKGg1rkFcRCJA2zqLOgc6Ez5ESadTv1gcVv5JSzu6OFg1ZSZyDQAAAAChEGA2Q05+WsVfs2GGYQxfe1prU7VLxkdxR1pH20YfRrFIOU6ZUQRQ0kfVOhY1fDlVPGM9pj61PsU+dD/iPD4zACCSBwAAWBuyOPhJTFGwUfZNOUlWQ/w2mB7FD2IeuSmnMC0xTCnZFQAAIhSXJwgwGjD/KQQgHxAAAAAA7gVHHJQ1bUXFTLhNl0gUPUArdiidOVtG00s9Sfo+OjN4MRQz6TQqPbNFlEivRvU/3DKbI7AYGCqFQD1Mvk5aSAk9iTWkNfg67T6PQWpErkc4SN5Eq0BSQJ1HuE5zUcdPLUloPowyOyeBIskvgj+0SBpL5ESrNPkaoAAAABkUtCoBOSdALkLrQEU7+jvxTHlbY2IgYVBXiEydTvJRd0y0Pv8v0ShwKNMsezNeOEw59DQYKlMWAAAAAOQLIx28JhEpZiebJCUhwRQAAAYWrSosOHREyEzLTqJKEkCOMPUisRQAAAAAvBueMSE5+zRCJOoJAAAAADkO0SE9LM4sGiNADwAAAACVJlZDiVG8VRNS6UiwQlxCG0NHRRpGf0ESNNYbAACyFBIoWjF3M6UtaSYsMFA/sEbSRWM+zTHzIVIOAAAAADkFliLvPLZLIFAzSsk4dBvEAQAAAAAKEbUrIz3YROZF3UHxPfA+XD/IPeQ9ZUNTR0RFcz7lNu8xITFyMUkspymuM/c/zkccSgZJ/EaMQpI7xDHWMp5AskieSIw/Qy9fKTYzwTmVPZJAA0KeQxlIr0o2SeFGP0XhQjo9hzZnOEtFJ1NaW+tc+FcxTNs8ZzKOMH0vpiYKEwAAAAA8GDUuijjIOZAx/RwAAAAAqxxYNeNBBUYoRbBFcEksTH1MxEjNQZBAYkMFQz87UiqTIKYo4TCQOWNAqUE6PTE0ES1qLvU3YEXoTp5TKlPIS2g8dy7QMsw2kDO/K2EnOytKMPMvKysrKIstszfSO6w8f0pBWlJii2JJWgBHCiQAAAAAUiG6OvVG9knRRuhGhVBFWoRe31uIUcpAxjRTNGUw1SLwFVQivC1eL18rtSzCMlo09S5vIHsbmjfBTfhYUlxuWmhV8E12Q5E5hTb9M/kpSReeD40o8zgjPlJA/0frTwtRikv9RG9EDEowT19Su1OYU2NT8FMgU01Mzj+5O1JBoUSAQuY7lDW2N3I9G0CKPJ037jrOQhROcVaiV9BRakdHR+JRT1ftVnxRwUZyO/84fj55Qas/0zipK+ob7hwwLI84+0THU39fTWW6ZAxe0VEgQKksGh+QDwAAAAALD3Ue6CZgLMMwtjiOQRdHJUeAQIA0tymsJ2MrEjjNQWxFY0fgSsdRRVi6WSdX7FYlW7hekV2hVr5Ng0lsSJhEiz6KQIFMW1X9VUxN6zcNEgAAAAD7J0VFPlLFUuJQ80/5SF89Gjb0MZIpMhptAgAAihjsMwRDsUcQREU83DVKMVkppBYpGCQlaSk2LIQ0CESET9ZS7UzHOn4hXCclNOU7cz3kOiA5hjtPQJs/aTRsItwl/jWMQNZGPkwnUXFSFE0cP1Mo/B8QMZw+4ERaRrRHMUjsQmY4gTejQm1LpFDmUT5Oh0cuQGA57DGGJFQO1w2GHvEtekIyVOJfaGUmZHRbO02tOWMitCcfNts6JzeTMe8xCDavNYEz5zXLOvc7yTlZQExNO1VYVZhNmT90MJUo3SlVMoM86ELqRe9G0UVYRp1I80mmR+E84CuqKKc2NUBiQAI6bTFnLJoz8z2cQpdB9zlUKCcmHjtQSiVT+lWKVnVY51qLWthTn0VKMwQqjjNNQKBHh0o9SSJDWzVFG/oXbCmtN2FFuE59UltOTULbNbA3XEGXSm5SV1d4VkZPdkE7MPUoTCGvIdc7Qk5PVcRTXku2RGpKCFG1UBBKh0FlPsA+MkMbTFpSulIiTbJER0JXRfND5T1wOUo+zEcLUFxVoVVHUPNIoUPMP4E2TiSxJE06LEhjTPhKF0inRT9CHz3KPGVJ+FSqWdhaE1rSVdtOY0fQPlw2ZCp8FQAAAAC8D5gn5jkqRSNJF0VHN9kcAAAAAHIS6SoEO01BRj1XLhIfLCQwK+ovozD9K9Im0igvMUY3MDXRK5AhPRQAAAAAURkKJ3UweEK+UgFcbl1wWBhQWkrxSOdI3EruS5RMZkzdR3JCy0CVPDI8OUcfVHRd02FIYVBcg1PuR94+1DuJN6s2dji6OiNDEEsqUYxVr1dCVwRUnU2gSKhIskeMQKU0tzY8Qp1GHUIENeEfzQkAAAAAyQ5KHn8nmiznLgw5qkdUUeVU9FKxUP1UpVp0WwtXylBaTmJOoUmEO4chZxxgNbZCYUUMP2E0MjRHPidGYE3KVkVepWDuXaFYk1STUP1GWjKzEAAAAAB1DQUqfjv5QHc9NzJwIIQY1iYRNQFAjUYnR6hGx0kATdtPEVJyUZJMJETyOrM04S7pHiMGAAAAAIID5CBuOWBJklKZVAJPfUSAQXJISE0eS11APS4+HPQNAAAhEDAhdSg5KosttzNrN5405yy2LhI1zTWSNO0yxTE+MXIsPCCbDYwOACKlKy4rGCEXDgAAAABZDxIuwz/5RqpHUEQYQUA/mD6uPDY4uDasNlsxOiooLbIz/zbiM3slBg0AAAAAjgMRI6NBBVZVYQ5ltGLWW5pR20XAPO88eEblS2pIIj1FL/E2IExRW1xiW2FwWL5FAC11JuYnoC3TM7M1/jlYRyFTh1uwYpVlO2FcVFs+QjQOQEBIIUsOS8FKF0vkTBVQgFTbWJJaf1fQTRc8ayzkPA1PWlngXZldqFk2U9BJAjvsJ+4RAAAAAFoNOCnWOqNATj3cMcglGSfoMco+2kdSS71IPz4KKhUOHAg+KJRCTFCDU75PakpnSWxMqkyZRuM8STTcLiMtsTJDPmRFBUlrSxxM3UnDQXoxgxYAADYNfBwiJNIlAiFHHlMpbjo/R5JLT0YLOWUutC9hMWgssR+UDAAAfiNEQX5S+lq5WzdVf0jbOPMyzDcDO185UTZ3NgY3nTeSO6pGpFEAWIFazFhrVCdPB0cfOyQpxBsvKqI8lEiOTe9ML0rbS5pOrEtrQg026i0vK9km4hcAAAAAyQ+RH9krsjb+QmhOuVQgVWlPDUP/LigUAAAAALQZ1SqqMM4vXSdXFAAAAAAHBowenTRCQfNGdUlyS2VPWlO3VKxTSk+7Rgk39CieL9wz3C8eI6EY6yCgKPctrjI8OQ5CgEb9RVdEGEOqQVRA6zyqNAMyJzmtPs8+gDUkHgAAAABqGLkwCT3bQUZC9UE9QrJDbEl6T6ZR906SSJRATTjkKtQSqgsZJpk3wD2ROswtSBYAAMwdWjoTScROB05pRWw4ETasOts7bTgXNx9B2UhURyw72yDxDXQkRDO+OEk3AjPIL0gtsyQMEQAAAAAmES4iWCn+KGwhKxEAAAAAawv5G9MtpzmiO1U1nCktMZNDm08YVDpRvUn4QHY4JTH2MPQ3QD5UQfQ/PTkYMm404DtcQg9H7Ey9T5JLcEGFNPwsODJRQNhK80xoSFVGykzxUUxRSUscQ9ZGJE/2UAhOTkbKOX8sYiJNFAsIPxsDLbA2MDj+M6IvXzHFNPw2KTprPIo7LzljOdw6vTY4KYwSnxTUKwM34jcML6AZAACsBDwlHTzDSHNMc0lIRrhH6k8TYYdvvnaFd7ZxyWTRU1lKhkgETWpY/WCjY09gsVfrTcFLW1B7VTlYKFi3UyRJ4kf5TYVO10y2S9NLtkuiSLpCTzkFKQESAAAAAIkNPx8OKbEq/CQTFZUSFSkFNNs2ujTvK2EdVw0uDQ4gtzBWPTFEsUWaQk45QidVDwAAAAAKArwaaS/PNwg44TJuLPgp/yZ6G0giuTgbRldLPkh3P7k/fkc8SpNFZD33PQ1Io05VTCVAGye1BAAAAADiGf0wZjusO3cy9R0GDHUlKDp4RFZHHUP+NXc27EcPUpRVnlOzTGpBJS7wDp4V8DCbRfhUSl19XTJZmlS3TDI9dSfeKjc4mjufN3EtJSd9J6kmxCQ/JZImySYqLZgzQTI6JngQAACmFTks9DpHQoVEyUTCQfo5BjceQUdMuFGhU3FUWVNjUHJKhD5INGY3Fj1LQ7VHS0byO3YkswIAAAAA4RK7LKQ+UkbDRCY9iDWLMtY0jjxSQ/xEyEBqNs4llBAAAAAA5xNdMs9MplzkYpthcFkYSwE50SoNJUIdWA0AAKsUTCXdKhgr+DB4QftOzVMPTwM/5iPtL65DKkzATvhOG1FsUldPuEX6MkcWNBFjJSwvwS7aJxMv8UG2TIBP9U7mUaVXilviXDBcIFuzV/pPpEMPN0I8n0QmRXc+ozltRGVVOWFGZS9h61SyQOQpWSdGL3k3tUBYRnlHd0RMQVxFykoNSfZDykQ+SWNLfkm2Q7o7qjEDHQAAAAAVIm08dknTTlhQbE4qSFY8ISwTKvs3rEQCTB9OOEu/QoUzmSAxEEog4jjJRu1OelN2U+BOH0ukSa5HREgTSrdJVUYPQVVCVE2bV+JaQFU7R405BDlkOYQy4yRDH4EqSDO9Nwc43jK2LVYxPkDwTetSt07MQBYqcBEAAAAACxGxIaYofyqTJ8gXAAAAAFUcHzEMOKY44z5zSQxSildoWFFUS02mRxZGgEbXQcMxkSZCNrhAXkSBQ4I/YjzRPodFj0wQT/RObFEsVNJTmk33Qa88nEDfQHk5xytHJa8sgTTaOLo8SkCTQa1B1USSSetKskaBOfMeAAAAAKITUisqOmxAuz0IMIIVAABkIIY3ikLYSkpUdlvyXY5at1HxSbFIoUg2SBNNt1djX+xf41ZPQXsdshMLLAY81kb+SshIZkO2OPAmHSXqMyZAX0jfSlxH8zvvKBUrjTasNmEwVSudLPAy3Tz0RqVNd0+nS59ChDo0PNpDzEfURcZE2kwrVQdVxk6FS+1N+U8sTitK8UZfQnc6UDFPKOkcygwAAAAA5QyaIu03+EUoS8dJL0RWPMsvohtSCaIerTQ6PH45pyz8FAAAAABPEoosSUEOTqJUo1UbUA1GmjprMbw1/0NbTU9ODEfBN5weYQn5Ii02BUZuT85QME7aSlJJskfKQzs+aDpsPI5Ak0Q0SBtLjU/FVXpdNmbka+hra2XUWBlNT0gdRZlDZUJHQ/lE50IcPxk4ayRlCqMauieWLeEpaRpsBAAAAABaF60ztUMySgdJ+0GBPVVABUSKRpZIPUk5QxQviwkAAAAAdRNPIy0qUzAYOHlAMET6P+AzHCIFFWUhxDYZR1tSNVfqVBpNe0JZPRtAqkIEQX45EjPOOYtHxVLNWGJY8VAwQvMv0jajRJdHjULsPbtCZki1SSFJekoUUI1Ur1R3UdZLtEPZOL007TvIQBg+UTS+J30iyiKoKFUqqCukOURIhVMzWlNcJlsWWHpUAVCHRgM0yRcAAAAA/BEoJtUyLzjUNaYwrTLMOvU/3EG4QR4+FzY9NJRC109VWEVcV1tSVp9RgU8xTexLgE/BVQtZW1f+UKlNe1S7Wg1azFEHQqgwgS4/NuQ8yj8dPTk3hzSWOslAY0D+OskwUR7+BuIPmyvPQNxOOlaRV8BT+EqTPYozujAmLEstSDyqTK9WcFpvWORQQUlcSOZJskk0So5NkVGlUidOukcJSlpOuk3rSktEXj14RXpTrluTXCdV60S6LF0QAAC2FYYjCCq/LMktyzG8NNw3zTlmPNVBfUWXRhZI00lpSSNEsTS9F0cB5xubNZ9F4U10T6ZMpkg0RNM+UDfKKVwSow4uIzUxFDudQbFCVz0HMG4azhViKgs5UEAIQzxD9EKtQ3pHjUttTAZJgkUBR8FNt1aXXVxi8GNtYGZY/Ey3Q41JBFK2Uz1PH0nNR7JIrEVpPC4rnxFBC6wiwjYJRFVKw0lqRFJCaEhrTz5S2FGDURNSo1CTS2NDCTyOP/9I6UxsR/Y4vi15Lb4rrzBzNXI17C/cLxU9jUaDSTVGZj3mMLsqfTGeO1pCEUEgNzYm4hAAAAAAWyGlOP9C30Q/QPw37i/6JToVUS+BTApc6GJ3Yotbg1PaUCtQzEyeSf1O3lezW/5YSlExRoI8fznHN4o3Bj81TfdX8VprVZZH1zYGMvYzyzJ7OcRGXk8KURpLUzsbJe03UE2sVSxUREjjLAAAAADODwIkcDlUSfZPE048RBQ3mze+QB5D8TvbKWwOAAB1IepDFlasXKla6FB4QecvPSYiKeQuxDOdMaMmrRGCHpk27UIoR7ZH8FD+XB1kdGXXX6lTT0hXRWBFpUU5RHdBbz4JOpAx7CIzFEsgry/cOOQ6oTjGPXRHNU+/UjFQPkkvQUo5mi6+GcgBAAAAAP8hnjXNQdZLY1FuUfpOmlG/VFZU+lOzUsRNNkMyM/Up6iwONJ46kz99QSU/Xz3sQS1QAFtiXDdWnEuWQXU2viY8EwAAOg1FKh1Ev1LPV7xZKFySXuteclkfS0JDyFD/We1aRlMjQxs4iD+RSO5Ng1FqVdhW3VSlUn1S51P7U2BPlUNDLkAgIyt4MBQtESOrEQAADRgwMYM+hkcIUUhaxl/IYJJd2VQARewsGxEAAAAAVg0FJw03NkDaRA1JfE3ETD5GVT74N7024j8dSl9Pt026Q7gxgy5WPf5G7ksMTJdG/DdbGgAAAAA0C8kmEzcVOmE3JDf9RNRUIl3lXkdav07EPMsmpA4AAHML/x66KckpeygXLNsvCjEIMlo0WjWENC405jjfPi1AFD3kNm01AD58Q4pCjTtJLhIkeC8bPY5Fo0/xWFNdz1w5WZ9WXlY9VOxN30Q5PRQ5WjfcNfczajKmMCMyuzcyPGY7VjZNLrIjgxMAAAAAZRNXIs4nryruMvk+sEcTTGpMiklERIY9tDrnO187KzexLXMc+xPMJI81Tj+FQXY8IjDuI2IWAAAAAAURfCVaMgQ5FzpKNcwtoi4SNuc48jSlMdI1mD0hRe9H0EUQQSA+jEDsQ2lGaUWGPPIo5il0P61NG1SAUhdIdjPoFb4HMR2sMvlAlUipSSVDTjZmIhUGBgb+HpI4cEllT4dLOkI0PL4+pUUiToJUxlWjUJtESTWWLHkrxTI/PBBKzlWXW7hcJlhmTEI2uyEjK2U4G0HKQ7lBMT5nQnBJpErERIg3eSu+LK8suyGaGJUzS0pUVbZX5lM9Tm9LI0kQRJA+RDsNOCkyayiuHEYq9j+6Sw1Q1VBPUFBNYEd1RmxOUFPsUW5NcEZVQnVFy0b2RElAhDjMLBEgWxEAAAAAfwmNJ7A9iUm0TQpORE6nUNxVLlk1V/tOqkJmOrY8LUlSVn9ceVr+T1s+iDPLN7Y7QzrhNVszRDENMCs6Y0unVHpSTUPBJp8d7DKLR5RUM1rJWIdP+Ts6HecGAAAXECQsNEDsS1RS1VXVWIZai1iaU3dNVUkqSJ9F+0SuRnBHQUX9OwAuATD+POFGGkxHTuhO3ky3SF1F6kV4SkxP+FS6XT5lgmjXZZhbXkhSLssVAAAAAEUWDDJyRelQc1V8VFhSDVQ/V0VbDF+SX9Zb5FJMRnE6pzGrLmcxiTI9OLRD6EtXT5FNxEWGOU809jszRBNGP0AaNxczrjqHRThJckWGQHI/az3IOOFAHVI4XGNdj1WcQzErRifuLe0t0ynqLks5F0OlS5RRSVYuWTdY3FLATmFQr06JQsQvpTJAPkpA/TfwIAAAAABmDfYpizw2RvhISkTkN1wmOCogOII8DziSKWEQAAAIFTAmeDbrRsRPQVMDVR9XyliOWLVWrlOJTs1EaT1wO8I7ykAsQvg9JTpCPRVBcT3qL4cl0jF8QMdIckr+REo7LDRyMfMq0Rg/BAAAAABLDQ4uEkR7TfFMgkPbNVQx5TInN9c73DppNa0nrQwAAAAA/BudNA1APUGuOtAxji/JMHMs+R8uDQAAAABVEtkiAi/HPlhL81F1U4xP00ipRMJBQDyMMgIqxSMoEwAAWxm4Lmo4BzxAPWY/+UOaSNJLV035TKZM4U6VUeBSHFNCUm1QxEzzRm48nyZ+CYULxyZbO4lHQUxtSLU5CR0AAMYCLB4yM4w7Zjy7Ofo4cT9YRR9GcEY3R65EQj8PPq1DWU3oVyJfDWFpXKhQ8UB9O09CyUs6UrVS207nS85JvEGkMOQpDjxaSjhQX01lQaEstBIAAAAAmAQrGnUxUTq7NLowWj9uTIhSXlIiTNBA0zNRLtw1GTwtPb84TyyqJTMzcEH3SJFIykMYQr9DkUMXPyo6/DjJOK03STK7JUQQAAAAAP0CVhkcMkFDRVBPWR9d/lrXUctAwDKFN+o7oT12QHs+cDSsLnY63UN7RYBBgjyZQMJIbE0/TURHejtNKb0R2QrTJxZC/lCXVftQnUEuJdcrUUP3UJ5YuVt3W2hXg06dQtA4gTOqNm4/30YmS3RNqEx4Ros8wUB3Tf9SpU9gQ7gw3ChTNgFDhEoQUoJZk1zeWE9MXDHBBAAAAADSFsgusTt1PtY2ECP0BwAAAAB6C/kglS9xNJwwWCUyEgAAAAA+AbgZCDKWQ45RtVjHV7BPt0fWSvBRplMdTjRDOTWGJXsQAAAAAIwHGiVlOO4+rDqqLLY3Fk0SVgdUjEUSJgAAAAAQD5IsBzy+Prg4kisdFQEgOjZoQSpEGj2FLLQTAAAAAN4UQy0qQZVN71L2Uz1RlkkMPvMzOi75K+0tQDQ1PGND30UdQZ0yniHoIaYlezMvRBROhFGTT8lKMU0DV3ZglGZuaI5ldV2zUMVBdD22QutClkEoSsFUhFgrUypB5iHRIc03bUatTSBOs0pYRyJG7kP1PXI62jr0PyZJuVKJW0lfgFv8T0o9XCIZAAAAAAC/EKko9TfnQBBHlUrFTKJOT05GSuBCejdiMsxAgk9CV4FXjVHpTNdPRVFhTHFBGzldQARJWkzLSulFLEJ0Q9JI9U3HUPZR6lAcTWpGejmTJbUgTCsiMTYzdDTCNYQ0Ki/uK4E0kTuWOvszWSkAIC4k4ymlKm8oUjBcPKxBqEKBRKVH50nCR58/+Dj3N0IzIjpfStZS3VKRS4w//y7HFAAAAADIHqc+mlCtWF1a9FYGTbQ9DjSnMJonFRMAAAAAdAZ4GZIs8jdMPIE9JUJoS3ZT91a5VlhWGlcUV1hX5FbNUrdNsEg4RvBEDz6XM84vOjcOPiM/qD4lPvo6WzdtMrct7CqCJXIhEBUAAHsbxTFrPlxEF0OLOvIpdxEAACgQjyXpMOszSTGSKq4v3UGgTU5Qc0qmPGQnICW2OdRDYENfO6E0hzf1O288aTUXKRQhHB/VIxksjj1ZTetVHViNU4JI9T3gQCxLvE/IS8I+fDE8Nm0//EOERG5D3UB/PA827TNANww4ODe5QMRNcVTVVWNWYFcxV15T8EqQR2pL6E8gUBNMi0ygVO1bQV9xX49d9VnRVJ9ObUdXPb8v3CdbKOUnAyeTKVonCyz7OLRATETTRIVAojbFLUkw2D2BSvBO3kmBPe4vgCxpMLQ76EofUutRek8JTKNFCju+Lfkk6CfcMZwzLjHGLqkx4jelPStE2EhFSHdAXzJSIn8PAAAXFEEyCUbVUBJWdlcBWF1ZllgbVTZR6Uu7RE4+8Dp1QyJR5FjVWJRQqT3dHAAASRgfMwZAVUPdRLNJS1H1WWdgfmHYW2ZQo0UXR6dNiFH2UklRvkqfPRokuwuTGwcllCR7JvIuH0EGT8VWqlrXWkhY51TXUcRRdFZsWz9cM1gqUYVK70KaNOIgdiStOF5FvkgNQ8U1lDILPUtDcUEfN7ExSz1jSPZNiE5BSnNBgTWdIWUZXS0mOOI7DzsrQLRMZVXvVkRSGUleQoBDrUZ/RzxDIzcINS9FxU8pU+RTP1XjVJ5O7D5DIQAAAACVD7McNStJONM9sTsSOPM3ojlaOF42yj4yR9lGqTyGKBMNAAAAAHsVnyHyKnk02TsqRK9KRkuwSPdIOVD6WBpcslhnT9g8dBwAAAAA+hR6LNM7ckIxRH5HwE2fUStO0UFWPJZHIE4TTdNFkzpYMEwpVyc5LIMzSDbENhg8aEW8SuVJ4UL7M/ckHCiOL1sytS+jLWIuKSpYHYAKAAAAAFAnjj2LReJEtzxxMEAt3jtIUCRfGmWCYTJT+jd7EgAAAADsEWEfACauJpYiJCtYObRBDkaWS/1RVVUfVPxN+UGBK28OYyBoOChHyU/pU49T204BRyQ/izzcQL1E4UGkN18q9SXyJd4ggxEAAJgTlCzpODQ6sDFgHAQDegw6Le8/IUhpSVFE2zZLHAAAKBGSNo5LvFNYU4BN7Eb/R8JOpFN6VeBTAk7WR9xHW0pyRsc2JB56JTg4uULVRbdB2jPXGAAAAACXFu4oXzP1Ou8+YD5zPOo5azgzOdo4GjYkMJwqyDHHPdJHTE40Uf5RklAsTX5I+EVcSB9QFVgSXJVZKE/KPQAvHTQPPuBExEjQSsJP41apWRdVPkgvMJUnnzgIQypLfFQhW3NcOViQTgpD+jqmPOBEtEmzRwdFSUlUTnNM0EDPKU4LAAAAABAl+ULxUkFYglSwSbk/v0A6SE9SXlpuXb1Z80uEPr8/ez6nNjkvjjJYOhk9vznXMeIdQSKtO7hIYk0PTD5G5kGJRI5GFUNOOtIrZRQAAKoFgitEQlBM5UztQ5EtgwsAAJ8UXyx+OMU5QzAuGWoaJju3TSpWFVeFUh9MaEi9RTlAFzjnMbg3LkScS3tLCUS0NXcjyRZhH8QzSUI7SMJF1Dq1Lfsn1imfLNAzfkc3WIdgMGL5YMNezFyxWYZSiEl2RGhF70WkQq47szQpLUMrMS+VMNAu1S4YNA86uj6UQhNIyk5gUzZUqVGATe9MbU4NTGtD6TYLPKFG80rrStpEszg1LiEtjSv3H+ouyUShTvZQnVFAU6xTmU7SQls0JCyCLXszuDcfPutBvEHTPjs4hSw3LmlEk1SFXDheOVqdUfpHyEIgSClRolcaWVRUU0pLPYUv8iCzINUx+D6OQ4Y/rjVfNShCfEwgUF5MX0frTJxUzlanU/lKrzybK24VAAA3FC8nTjD/OvlCIUYhSKpKj0/xU69TRU7HQz8y2xgGBCwXSSm3NM85Gz6CQ55GykSJPG8omgcAALQGkSCaMIs0Ey6YK1A7cEhfTK9LNlEKWpVf5V/qWihSY0cCO0k2xz5GS9ZU/FcXVf1O7EjGRJBD1USpRdlDikGZQjZDhz1ILjQUAAAAAEURKCvDPIRFREYoP0404jInOdY7JzzHQthMO1QDVi5QGkJQJ7EBAAAFEA4nTDrjR11N/UmsPTAkqQGxCgcmyjyMSjxQU0+kR6k5iy7cKIkbxQcAAAAArB6VL3o1Vzh7Oog7fjm7O/8/kD+jN7ItTDHMPJJCZ0C5NQkitgoAAAAAohaRMD5ES1IIWkBbWFbjR4wyTzvCTMxUQlWaUCVL/UoQT+VOEkl2RDRFj0Y5R1FIoUmySMZErEDDOyAusRMAAAAATRGHH30lySatIsUSnR1OMt87e0RwSmJKSkMBM0oe4gwAADkUsirWOqtFokmxRypDGz2gNss06TXwOig93zUDI2QJPg1kHwAyqT/YRQRGxD+eMA0bRSYhO/BH+U4lUWxO/UZsO2UrJxQAAAAAQgLBIFc5gEgWT6xNRkWNN0Qt1y5pM506Q0UbTlpQrkm9OfUnqCwjOyRGnUuUTP9OVVQhWIZXk1MeTc9HKkpvTlBOcEYJNg4pLTJAOQ824C7FLA81gDtSOuAu8yEGK3sy6C/IIvoM4B4APdpK4UwbRSI0RzCCPNpFEE4kU9BSm0oPNzkXAAAQGrox/EJpTWdR8k+xTOhIbz+bKxUbAihyNOM6/Tx2Ow42siz5JLsi7RzxKSM+JEbHRCw9XzSOLYEhFQ0AAAAA4glLHmMvnTcON40x1EBuVHBecl/yV+pHpjhsPvVJ+U+lUWFN/0BEKtgfby7DPelKdVK8U6BOoUEVKp0ZaDTpRpZQu1OfUVFMtUU6PekwDC1kOd9Amz4MMwMgDAsYG6w5VEplULdN+kMnOoY38DrYQoZKFU5qTN9D5TUgLwE1pzuRPc056zBOKdY6ZU7pV0NZzFSZTuxJEEjAQ5g16hkAAE8VHjJzQztKwEdCOxwqFiwZM2w03DWsQedSRV7/YfxdwFLsP3kupDMPPXhAdjwxL5QkcDJEQJ9Ikk7NVWxdwGMqZqxjcV0tVOVK1UGRNQw1PEGjSfBMZ0zTT7pZvGBfYa1bY1AuQlQ3DC20Jm0layYpKzo2VEQCTg9QzkquQBMyYCDPJXRA9FGHWpdc8Fo8WLZVrVCHThZQdVTUXItjW2ULYaFUbjz5JmEzdT6lQeI8nS6hF8sRaS+NRKhOtk/0R9c1Ph5RHdckAyUoHRIgfieoLCkvPjW/PnJGykthTGNF6jm0J3sLAAAAANkI9yL7LHwyvD5nRSJCcThkMW41rD8eScJPRlM/U09P70c6PW41bz+FSXBKvEFULesnEDyYR8dLW0tnRyVBZD0bPw1BSj2hMQ0gBwwAAAAALwWPIaA5N0UYRjI8di0INKY9rD1TPbJCt0hwS8JMIlCzU71RRUciMQoPAAAAAHodeTJPPUtGMU3IU7NYNFrnWFdV2U/hSZBGfkjLSX1IakiGSQtHIz2yOGFC30dQQxg2DihvJiwrDDNQP85H70jfRTZFaUqQTkRMHkO2M48aehSQL1JA+0vZVkNd4FwAVTVIVz2+OB47g0aNUsJX41XdSyk9KT3bRb1HHEMaPfA7zkBIREJHDUuZTD5NrFQ9XIBel1q6UZFGNDxzMpMsmi1YLzczQj7RT5ddaGM7YjVfMF97YOpd41JkQEs3zDesMO4aAAAAAKYW/Dn6Sh9RtFXjX7Zop2pUZHhUrz0/TBJfAGZIZM5a7EzRT7NcWGOHY9Vejll1WptbYlZfSH0/Jku/Uv9QukhpRo1QKlhmWEpT6E36TYRSN1mnXalcjlW7SRw7rimrEgAAABVkLdI6lEAyQXZBVUTrRTZHJkrxTQtQQ07vSZ1HN0WBPuo5bUHfS8VSrVUOVQpWz1kiXZ1cylY1TDlFRkrCUMNQNUq+QqZD/0ewSFdJ6E5LViRZflVvS2M+ljBOHKAbBC4ROE45ijHjJUcw6DzaQXJESkceSCdE7zwyPUlG+E3fUDRQHE6ESzFMDVCxUpdPEkMyKR0SCSEkMmk+R0MxREBJOlO+WeRYmlUuWdJgoGU0ZcZf1ljkVcZWRliCV+xSBUpXPOInNA6rK6lBIUx8U3BYvFiJUvVFszgQPZRJmVDqUuFS8FLOUKZJ7D65OIY8cUPXRk1GUkHiPGw78zf1NS02ATYYOq49eT6YO2NAlUlqThpOXEctPN0ugifyLNgyHzTFL1ckJSZGN+xAAEarSA5HC0CuNfkzB0IyTQZQ3kmZP8Y7+z3JPUU3AyhuD14ESyOXPt9OhFQrUBNHX0b1ShpM0Uz7UcVXuVemUSRJIEFQOlMybS4QMvwyzzBgKv4ksiadKe0tdjKxMustkiCaChwKsyXCNok7wzV2JD8LQh+rOdZIE1M9WfRarFnwVU9Qn02tVGJdd2B2XY9VjUtxRQxCxD5vQftGQ0adRf1KPVCHUM1Jv0EEQlFH3UoDSoJGc0GRO306tT2RPjY4oiwYKVEy8zl4O3c4xTPDMekxnSxbHp4KAAAAABQV1DTxRiNRM1cfWJZSh0hvSQZUJVlCV21PGURAQ/JMbVW3Wg1dpVzPWpJZVlfgUhlQ9k9XTcxD4jOjLig53UWnVFxhgmgSaQdjHldCRyc80jUMMwM9lUp8VVpbgVzJWFdQHEVEOTM42UbKUQVVBVKnTIVPkVudY1Fk016xU4dF70FoRqlKzUvfS39MlEqdSOJHd0XOQ1lIC1NAXBRfO1pTTLc4MC4aL8AsECLvDgAAAABpGTswM0FaSlFMv0lvQsQ2wifcEQAARxYTJGEqUDAVNeI2KDftNDIvNyr4NDZA/EYjTXxQhU4CRaM0VSumM7o5PzZMLFYqHTVGQJJFOUT2PuE5EjfwMwszCjqGRRhNSk/eTxNTLFfrVltSLE7NTL5KuEFgK6oJAAAAAJEEciRtPfJLTlJ9U8JUxF1lZhZp6mSGWZxKOUQ/Sj5PQU0rRbc6UDGaL9I4ikYYT/dPpFA/WS9ksmkqaM9g61hiVrhU91AKST0/8zqFPCBDGkfBRRk/HTdZRsVaW2erb5JzxnDMZrVYY0lFPuM+fEVdTP1Qx1JpUTxK9zy4Lu8mBTzgV9hn/m0DbTJmxluFVSlSCUtGQHI7Pj1uPnM7gi4zFVEOuiAGSQtjOHFJdjxzJGiwUjYtAAAAAPsNSDLWRjVQmlG6SkI9lTjOQW1M91UkW6lc5FxtWy5YZVMIT2xNx0ryRHc/6jwdPMs+CD49PKNCPk4lV5NdTWI4Zd1kIF4wT2M30RYAAAAABBe9K249XEY6R9xENkQSSQNTF1vLXjRgI2HEY9pnZWsVbTNsVGhLYdJXpU1uQzU8pj10SNlTXlvSXpJec1zZV+NPmEE0ODxBv0ifR5o6KTRnRUpPMVDmTH9Kl0glQWk1TjSdPRlI9E49ULBN40oAS1hIukGJQF9DUEfQR/BAOTJVINE1DUtIVRNYk1QGTlVKi0YmP8A3gTRZOsRAOUI2P003TjBQMt05KUPdTVhWT1nGWGZak11bXXtYY1XOV3lZ0FUcSn40rBUAAHkMfjHIS6Za5mCyYWVg4GBIYrpgdVsvUQ5CsjN5LMcnahymJCk8b0v4Uh9U605oQ3gyDCHGGrEtnj2VQaU8rjUXNlY6xzrgNYItyCRBGuYlVjmvRERIVUX2O+EnuQ7zJO03yT1XP09E4klqS9JHe0HCQMNEt0wJVIxXtFh6WM1XVFdbV0pXylTfVI1bt2G6YvddUVSURhs8vTzuQNtBvjzZMawoCionLXcwGzE6Ly81DDnmMtwiTQzdD9su7ECGR7dEXDiOJMckHzMpQZ1Q41udYrxk1GD3Ve1E7DTFLjYqCB93DEIHdyyZReFSNlhlV+hTi1DjURZX/VnbWFhTKkkbPx404SHAIUw7I02FVidaVFivVM5TR1MSUoNNd0x4VQRdDF1JVDtGbT1xOawunSwlPDNLl1a+XQpfvVmYUUlO3kyUTOJUyV2NX79WEkFtHWcgrjeRRHRL30x1Se5GKEYwQ0k97DoYQ4lOI1sEZL5mK2NNWWlLQESGSrRRkVMtUg5PFEsUR8hA5Df4L3oo2ShhN89JBFhgXkJda1dPUaZO71OMXIRh3mCrXfZbq1nkVtNV61SZUvJRCVgXZExtxG86a5di3FmzVI9UY1e9Wtxb3lu+XOlcTlvbWGVX4lZ5V+Nanl8MY2tkJmXFZXZkz1+IVshLnUVuQUE9pzxURmZTxluKXjZdHl4cYr9iC11XUDM5KTWiQltHykbfSfNVf2A8ZWxklF6TVXNKsT7dLvUTtAjsG8AnUDCRQQNPMFTBUABFykM9UZ9bxmArYdBceFNfR1VB5kNnS7RRK1RSUydNAUKQOBw850XdSopInUXqTqBW2lWHUKdKGkIvNeUkPh9ZK8g2lTp0Odc7v0TcTVVT4VXcVu9VDlJJSvE+5TWYNVo2CTdQQfROL1ftV2tQGj5OJFcOAAAAAEkbjjgXSQ5RhlIiUOJM1UsgSmJD4TpsOAk8QEDyQ4hGHEYAQRgzcSS3N/ZJI1EaVb5YlVwHYWtiHF6GUsBHVU9GWjZd/1Z2RmctNCe/OsNHk0ogQ1Ut+hI5Jg07w0ZeS4dMNkzESEJBIjkdNtY32j5rSR5U+FynYRxhf1qLTq5HcU/6WBFef17jW5pX/1KCT0pNP1D6V7BelGJHY/JgqluyVKhRJVehXNxcmVYBSS0yEBJvBgUvlk/XX1FlaWI+VypFhyuLCwAAAAD2BBweGyynMjs++EwEWUBezl0xXdZd21v1UkBCUDOGNvE91D4GOIkn7CZNQZVUal7BYBtgaF6nWgdV30sORaNJpVJvWZxbzlcUT+9D5z22QFhBMzvTLhMt40PGWuVoiW7wa2dhylGcQ7U4JC/mJMwWoRxCLog4XjpAMhsgIiDFNXZOfl21YqVgPVePRa82ZztUSKlQC1IVSwc5TBzGIuI77UlwTiFL+0rbVktgPmGeW/FS2UxGTcNQvlMhVIVRJk5LSgBGMUAsOUtEGFioZTxsN22BaXJhC1e3T0ROnk1IS7hHO0K1OrIurhinAQAAvRW0L0tC6UzoUONOiUcNQfREAUuFSt1G40cNT8tV2Fn6XA1fz146Wk1U0FQeWjFchVaVRfMttC8PNzk09iXuDQAABhj5KLYulCxpLog5VkU8S6pK3EMlNUwmeCSPK5MzxTpFP0A+jzgpNuw2jTgHN6s2KzxlQodHuEwGUk1UiFJqTSJEeDWxM4ZEsE/3VHdZ4l3OYCphhl37VcFNCEzrThdSCFYQWCFXJlSvT1tHoTqIKrcZNiXBNK46rzmbN+g7KEZIUZFZGlz6WGRRE0hIPQ4yfCtUKWIoZSuKNjdA6EQoRaRE6UZPSYVHhT8dOTpCn0oxS3REuTtMPUFDXEQpP0M2/i8GMkA2pTxTQh5FWEdcTBBR4lFTTWBDQTmWOf89AD4pNgUi6AYAAAAAcBjzMJU9OEGMQaRHA1M5Ws5ZolHRRFU7OTYuN+w+w0dmT91U7lb3UmBJzUMrSiBTJlflU3xJKjt6OmVGPVAWVFRStU0aRps5GiWtHNck0CbzLT07eUDSPMoxJiKSKso+UkqWTgdSmFbrWblZtlZ2VEtX7lnVWQ5Y+1U9VMhRC08+S+tETjkqIyYHZhu2LdI0xTlRR6xV+1wUXMNSHUTFNy0xRTMEP69JcU+NUvdRBkxIQJ0w1kPBWwBoAmtpZX5W7EBmOFA7cjoxNls2ez5IR8VPvlmtYEJnIHBcd2l5eHR4ZuRRS0U7Pnkz6CQ1HJg4nk6CWaFc01pEWe9jPHEFeCN3626nYTFUd0iPRqtLaE4QTINGD0qOVDNbpl1yYk1rd3G8cLtolF4EWx5aeVRRR5Ey/y3dOjNIE1EoU5hRTVF7WOZfr2MXYwtdxFACPZoedRhnMGlDV09DVNhSIUtRPz0980fRT71Ra1LdVgpcVV2rWThTGFHGUSdOhESKNgUy8ziFOSI0tS0kLBA2sj25PEM2DjOBMBwqiiSRJicwvDRzNyhAQ0lKTStOyldQYiZm+mK7WWFP5k07UU5RFE+0SydGDD8/OCc0EDZVPj5HHk1QT/xQplacWwxb0FQWSlw/0ztcQaRLxVVvXSNhQGHqXeVY3VL/SCs4Jh0yFDQoEjH3PvZUEmKUZrNkFF9jWNhUTFMTToBBbDPSN1dCSkhYSJ9E0EEJRQJKLEq0Qig0PS6BNK05zUTKThdU11SXUL5MgVaVXbRb/FEgRTVDTErUTx5V7FrDXlNeJVnOUslRXlUMWTpasFXKSf89Wj8aRmZLz04oVBdaLFvHVOhL5EpcTpdOykyRTCdLbERTOTAz5zTvMa0kDh0PIp4lwzKTQFlJe0/LVaFaBV1tXVdayVIPRVgvzjCjQwhSz1vFYN1i7WPIY/xgSlwxWNtWqVXKUK1HykKtRYJJ001RUphUz1I2UG9PAVHSUfxU11pBYBpjSmEEWm9P8EW7Plk0IC9uQ2RTMVmaVwpSYkydRRs7NCnYF4ghLCwxLv0mQSPkKRMtCzMdQjVOv1PHVE9Rc0vySONJPEmNRahCSkXtR8pGqEBAMfYaLB8UMkA9Uz8sOCst5Sl7NNg9bEDHRkNKtUiLTmdY9V0fXb5VREkhPoc1/yhQEwAAzR7oNZs/jT+LQEhOKlwhY05jZ14jWXVV6E9zSYxBsjQFO7FNkVnzXjxffVsoVmlTNFRsVWhTjU6NR0o+tzCxGxMWQibkNSY8ijrZON8+7UbCRxhCjTWrHpAFeRL5Iy0xdzckOeU9tkMfR7VH5Ue/SKVGWUALOuY7mUXPTghVgFsGYm5lVmSBXmdVi1LxVylcwlkbUQhKOUpRSupG5kFEQB1BaT64OXk2fz8lSHFIfUE2Q6xKeU0MS05FDEC0PzY9XTSTMbM4mz5hPQxAsUrwUF1O6T9FIeYYTy/JO89CxUPvRL1Q6lveYD9fLVbZRwQ5AijzJdM4lUTmRlpALzBYLlJFV1QTWtVXHk7CQxlB6kJ1RmVMfFMQV0hVL07+Qi074z5kQ2pFkkb6Rc1CPzshMasrhzf5QxFJ/kgcRUE/YzvcPfFIBlJ+V89aV1rUVGdK9jo8IMEWPTEaRIhP/VIYTqhB/DE4J1schAoAAAAAcAzoHp4naCXcFuEDAAAAAAARNzigT6FaAV2vWhRZVFx8X25dElZaS289Yyi5DAAAJRaDKxc1hEJdUBxY/1oJWrRVMVCNSXNApjWKMGk52UAqRr5L5k7tTLREhDWZHDADtCjePgJJU09JVepZYFtiWMFRRE4kUD9Rak22QZg2pkAGTVFTIFVKU39OcEUsPLk7VDsUMWIgIg4AAAAASh8AOVZKEVdrX0NjZ2LdXEpTX0dZPcA4oTfFOuw/H0J6QeBBe0fPTvxVmVzKYGtg0VyAWntaw1jsUSlF6kKsT7dXKlqXWKdT21AnUG1OfEu2Q/owWRIsDVYo7ERkVr5euWDdXclYhVOWTgtKG0iFSoxMU0sGSStIb0apP3oxkR8kDcoUry3DQO1Ka0xUR1lBEkWfTnpTaVKhTJFAvSVEAMYbijKaQEJH2EaGP20w4iBtJnou6y2vJOsX8x0MK+s0CT3hQn5HO0nOR/NFcUmFUE5VllWHUUJJj0mlVHpcJV5kWhJT5knPRNpKrlKWVMlQgEbyMBAYYy7kSGNYI14BXTRWPUr1OG8o4CT1JdAjsB42HkAl2DPGPtlE9EfpSJ1IHEYmQ1FH2U+uVANV4VRGVddT9kwpPiwrHTXqSHNUKFgYVK1HGTLIMbVDCFPWXG1gN17IVJVCOSjjHUYwlz1+QVY7eik4JTo3JUFRQmw9UDT0K/4roDeaRsZMYEppRtlJEU/UUHlRT1LNUiRR202FR8dEu0yMVudbFl11XJlciVuaVg1OVUSNOAgkYgkAAAAAIAxBLWNDT05KUllQ5kmUQsM6ozKKKTQ3oEruU1hUyk0MQnczIya5IwwwwjdeNQIoLhAAAAAAFyXnRNdW5l+kYqxgsVyEVgROI0lTRoJClz54Oi80eSrdFVEbgjScQsFG4kBWNC80WztCOxE1eyxIKZY8eU/8WeVeUWBeXvhaoVXSTaRKuUhuQLc1CzGNNUc6czscOFo0wjO8Myc4VkN7T3tYDFxSW/Vc+WIkaQJrEmgcYuZbrlciVSBUx1PYUndQKU7XTb9M2UpbSUxHxEVyQUs3SzCIL9ctuC+hPOVJklAVT35FQTRKKbIwuDwSTKxYIF+tYKtenVsdWItSHElZOwMyaDG4LzYyIzbNNc8w8SwoLQMz5jkoRGRQWlelVZVM1UfdSDpFTUDWOoMvjytiODdFiko4R7o6bihnJ2ExrTNzLU8tljMuObFBDk+1WCZcPVlvUbRQE1xWZHllZWFPWaFRCFByUVBU8FaCVeNPLUmUQl89YzVkLr4o3CeBO7VQd13vYoRjFmHoXgdexFlaT3dC+zzjPo9ApkXgTS9TK1K0STg+xTs7O2AyEySzEAAAUip0Rr5VbFs0WIFO3URIPrc72z9eSctQTFFaS79CgD8kPW4zvyyUPKRJYU1mS9xHwkUXQp06STu/QcNBUz/5QoxJwksZR+M8QDFjKtAvoDoJPz48QTbwO6VHm0xwTVxNcEzzSWxHhUfKTfVTElfaV9pWtVPETnRNN097UapQh0o0RSVGkkloSgNMQ1EFVehUn06UQA9Dx1NdXwdldmUEYTZZpFBoSsdFzEB9P8RCgULIPxNIpVVuXQReJ1ckSCdEA1jHZwRu6WuEYzFZd1NOTi5IVUYpTR5WSlu4W1VaV1x8YLNjFmN1YYVjfGaRZKBaKUgvOl44EzXXMMU2HEI+SFxK/kVVPfY950bLUU9kNHWPfSR9onMkXaUyAADhCbsnMjz0ReFHkUX4RRBM71IdVotZWGc4eJqBRoKDeodqyFdKS94/KTraRIBNdE2xQ5s3ikDtTsFXFFyeY/NtFHVgdrRv02BHUztSW1SlVehUV1KsUkhW5ljKWJ1aAWCLZBVnk2vxb5hw02tuX95OFUwTVfNZZFe6TXs9CSi+EYU0EE96XNhgxl+hXq5hU2UeZfFiwGLBY9xiHWDGXMpXmU7aQLww+RgAAAAAMgyMLEpIelURWGNTFUouPgQ1ViuYH50toD37RgJNmE/6TKVEgzWBH0sJHBD5LL48+0D1PP44sj+JTgRdR2WBZ6dlSWAhWPtOO08YWiFkUmqDbB9qz2LNVvdMFE+MUpVS3FCVTMhGxEBMOgs7K0NbRyFILkmlSl9NtFFQVLFTVk7cQgA4UToPR2tQvlJsTrlDoTrSPwJGkkcNQgw2ADLvOPBD8U17UxVThU/CTyxWdlt3XUVdGV14XcZdkV49Xx1ehVnvUHxKKkXFP2NHDFOvWf9by1oFVwZShFduXyliimB0W6tVe1XGVuJUek84RTg02yZvJzMuoTSjN0I2VjUvOak4yTU0MBkzYUYzVStd5F0fV0pL6zp1ICMOuR+zLF0vLympMkJIuVR0WDBWj04ERMQ6UDY7PRtH2lA/VWBSvUkaPGopwhAAAAAAQCAgQi1UilyzXtJbt1W4UEJOGk2JUy5bPF13Vz9J9jTMK80ymjm/PwlIVk77TplJTEPASABUNVqAWr9XxlR/UoZQF014R51EJ0VURT1EXEIURZVJWUllQ6IzsiIBKHks7zffSwFZN10vWtpUB1Y7XZ9jrGUfY6tdEFdUUYpNx0qLSahIVkiySxlQPVJqVTJcc2FDYalbrlUJUsBOU0gIPS0zFzKpTqpkD2/IcFhrOWDNVJxKtz0HN1U8o0HmQuJAYkOgTRpWiFrqWqVY9FdyWMRVolAbTdxPFlfaW4Vb01QDSoVDaU4zXEljdGNuXV1StU0yUs9VtFX9U01Vsld9WDtWFVMuUvRV3lr/WxNYAlAETEtUZ15lYg9iAmE1X4taiFMmUVdRtUwtQLcodgrOGJozSUWATnFQik1MSdVJp1HTVoZY8ljiVsJSI0w/Q/M8z0D/RU1H4kS1O7wwhy+NMhg18jdmQMZI2ExSTjpM/EbIQLc4BDPdNgc8LD9KP586MDg/QhlNNVJ1Va1bA2QgaqlrfGfEXNlKcjbAPfxLjFBmT1JOe1GhVU1WMVUJVR9VSlKgTvNN406WTAREDTb1KOQjcyJOJgUvmTnbQCRCfz6uPkdDWUfASFFIME09VedaLlpMUspFwD4ARF5GmEVdSYdQuFZNWiZcG15YYBtgfFztVj9T+lS2Vs1SJ0fIMjwh/SyQOIpBHEkjTEFJaUNRRq9NslPzVnZYjliOVqFSnE8ETbpIvj3uKQUlSTB4OJFBjk1dVvVYJFV+Sv09NkI/Uj5eLWJLXclOMDTDFj8wqkTUTJtOnk5FU1FYKVofWShVx00TR1JGFEewQ9445SJrGVkiXyglLncxCjKiMTIyVjZyQGVNBFh8YZBpGG2daXld0kisQ9hVPGIcZ6dmEmKTWXpOPEvdTW5Rz1NJUi5M30AONu45M0Y3TlNPpEkSQw9DbUWOQVo4kzZZPUY/3Dv/PQlIpFCUVmdZQVpEWYVWXFNwUJZMWFFPXHFiIGLXXTBajlexULRBECxKHQEowTTePyxNRlimXWVcTFUvS7BOalc5W8BZQlNzSUJDHEGxPrpDsE4RVcVVSVKcTctKPExBUr9abGCQYNpcjVZ8URBQdExnQy0/40MxSHRKO0jvQfs5NzAmIq8NAAAAAJcaZS6KQWdTbmDqZs9mBWJAXihfhmA/Xz5bG1d9VANUZlMxUFVHjzFYDaEWnzWMRUJPvFQEV4NYVVafTr1GcEl8UntXw1UITlRDJTrIMyQw0ywTJWge4CAHJ8Q8o1KuXc1eLFauQeEndy4JOH4+7UbiT+tXlFzlXTZfl2PCaUFu1G43amlfUk4yPP0w4DEoOQA7ljPfIlYv3UinWLZg9GD1WV9OX0d0UMFbxGAoYPFajVJwRws90j0wSO1QjVJvSyU8QCgYHeIwS0O2S3NLZ0ZtRXJOIFgQXNhYC04bRHxIuE5yUOxNqUcPQW04/i0+MmM/KkxkVNVVXk8BQbc2S0HITLlRM1UdW7lev10oVw5KFjxSOihHbVTCXEVfTFtHUgVJ8j2oMtk+ClGlWgdc/1bpUlBUhFXYVaddSWdma01pvWJkXaNc5Ft4WrRbCGE+ZbNkbF8PWXNUmVKvVHZXtlZwVWBVGlnjXgRkS2gVamlnc1++VSBS71XtW8heD1zEUl5BvzA3OHRDxEZjQ6M6qTrdRf5O8FN4VTBVnFFeSQU62ShwLFczCjkZQK1Gb0gARnBGMk+7V8tctl40XjpfRGRjaoJtxGxcaVRlqGEbXlxb8Fj/U6BLXUQGQKc/mUNyR8NICUexRYhITEysTDZPilUpWhBas1RITKZHUUeuQwA8VjeCRINTTlzXXjVaDkzMNF8lOCjQLCAw1jctQBFEtUJxPvg4XjZNPqtMhFdWWnVV9Ed7M0cxVDYGL4EYJAWmHiI3jkR8SOtGeUrhUzVZ/VbgUMpKhkYxRhJJz1A8WpFgVGEsXWpYqFr+XWddplnHU2ZLxz1SJ0cLSBT4KwE8o0aGTDZO7EoqRWNDXkLAPqU1dCF0BwAAAACsD1Qs8jttQ01F4kFaOpY4RUD5RYVFBD02Lnop2C8hMSIpXyLlM+lDm0yhUaNVjlj+VyNTaUvARgBJqEwLS8pB+TF7MNhCgk/YUxJRdkyjTwha3mGNYwley082NrYSAAByD+cgHSvJMHIy8C0OJRgZHAkAAAAA4RcALlI9X0YGSR5Grz4xO3dBd0dmRtk8jiqEEAAAAAApEP8hhjywUCRbQV3PWHFS5U+hTytLE0MOPu4+vUUNT1FVxFR1Skwz4BTzKgFHhFZoXCNb3VPSR8E4qB9IH3k5FUd7S45IkkUEStlPk1J8UtpO4UVGNskfgAgAAAAAMCKGMyE6FEJFT89ZTV1QW15V/UyaRVk8XCpfGTgtbjzEQOE9RTtbReVTRl25YsNkvWEbWX9T91PpVclXLlfqVBRSr1FfUUxMIEFLMBkifStuNUs3mT65SFJOt01GRoZC3UfiTMdPRFChS5JB0j4oRU5Ltk+eUFxNx0QiM+cVAAD8EVgltzBRNN0vpSN4Kdc5DkmFVZVet2MqZH5f8VSJRjo53DILLlwuITIbNoM2ozEnJFsfry8dObE4azShMFMy+zISN6ZJzljuXxBgt1n2Smg2lis1LYEwPjRBPrlO0VgnXPtbSFuiW7xcMV0EXAVY0k+1SdZM3lG1Uk5N+0D0LOYRAAAAAGkYaTOcRNVNnU+rSj5AZDxBP7dAdEO+Su1QeFLeTvFNTFcxYdFj5l3TTloyqy50QN5IbEwvTZVLa0i6PicpIwwAAAAAlQ+pMZdLE1mGXNhWzUZaLrM1/0mqVdRYuFk1Wyxb+lfJUHZHckAVOno6Q0HLRgpIlkmgSo1I00iSSnZMxE/dVJpa9FwsWZhPO0a/Pwk2oCMTMX1Ju1euX+phTV8MWdlOj0AKNDk5P0OzRR4/DTIWMeI9GEdhS4ZKLULxLYUPAAByBqIi0DqMSLZMtEnOQlRHZ1HeVl5YlVZhTxhCPzH6OnBUwGOtaRhoNWHkWgZbN1t6VnZOSEamPQcyYiaDGCInnD/9TmpVAlWJUXlS7FkKX2JeBVdISiI/lUKtTIdXb1+PYjpheFt0UTpKT09mV+lX1E8ESU5D1DKfMxU55S4WLVw2BzonOgM/oEfAVJFe5GBZXPZSsUTvNo4/Fk1OU51S4EzMRb0+ZzqjPuRF4EcrRQBEaEq3UGJS0U0fQAcyuTcXSLJT0VcSVGRHPDhMOlxCoUIhOW8w5z/ATX5U31eLWatZxlekVGFRoE0hRhBD5Ur+VmxgoGOYYABcp1haVvFYc2GwaPlpzmSyWrFQqktsRXw4byeILKE51j8KQFc4pSLNBQAAAACPDb8lIj4sTepVP1rNW6BaMVbNTBNCxEK9SWRO+04uTvRM7UlqRXFE9keaS8hPxlSKV75ZX16cY3ZlamLGWhVQZ0cPSrJOylCgUgBSSU9ZUuldmGbJaA5mKGFOXgVfol/2XVdZO1hpWmpakVZnTQlA4y+LF/EP2ir9OgpEY0qUTgZR4Vh6ZI1s225pa/Rh+VM4TYlOIk1CSv1OulUcWopa51neWiZaElUlTbZF20FaQm9HN0s2S2pHbEIqO+kydS3RMTY0TCsCFQAAAADZD3krVzw+RptL+kv7Res9cDwFRZhKx0iERGJEHEdCS4FOW07sTm9T01iiXHFf/GEdY/9gW1p/UG1FMEagUfBYMVl1U+9I3UFmQhxFPExjUu5T6U9kRj5ANkH8RdRLEFCCUU1QykvIRmdG7EtcT59PPlMvWU9ehF5aWEFOQUP1OIo0HjKiNt1BsExMVMdYclvGXFdc2VqyV0RTW0zSPkcxhTc7SoVW5FouWHNP1EYtSNxMsE/rTstJyUT8RRJMVU6ISRhD5kRRTfBROlBJTAJHe0mfVVleDmDfWhxS2VGWWXRetl30WItVLFeeW1hfx1+NXIdXQVLlST894inNGkUwwEPRTZ1SZ1JETWZCszZzNv87sEAjRh5ObVNhUtFKkEUOTfVUUVcGVsZTaVItUAdOo03wSYg/3DeiQNVPYFoEX6pful6RXZ1cO1jKTiFFNEN7Rs9J4koBT6tXvF4XYaRfmlx7WVlWl1EvS2pHSEkmTfdQDlCwS+BV2GX7bjBwHmrBXWBN20bMS+ZTeVpQXBhcj1spXF5daF5vXuZeXGDsYSRi0GB1YJZj92ndbutudmrXYjBbG1eDVV1VL1NuT/JJJT/WLd8yWEcHUQJS7Ut5QOIxNSliMihAkUa/Q+k87T1oRq9NulMYWBJbBFtIWApTulAKVqFc/2CHYaJcZVDtRGFI50sHS2FGFD4WOptGVlj3YuVlkGHnWpdU/E6ERtk26Dd4SL5RZVQdU+dPnFF6V8BeMWV2Z2djBlhRRGYsWx3HJt4xHD/jTx9eV2YQaHBk31t8UFhG3jxEMS0zskOEUFtWVFZnU/hQ1k/vTzpQb07JSM9ANzhILMMhPBu2JQAwOzDDKNQbhwoAAAAAdCUBRqlY3GDxXxhWPEomTrBWf1hXUuxCsS2VIukwqT7PRPZGN0iLScRKf039UZZUPFKKSr1EOkhoTAVLvEljTzVVxVTSTI058CipNqBA8UJkP4o21S1qOr5QFV+BZtNnoGP4W4JSg0WvOWo/HUlLUBVWY1tBXyRfh1stWfpaY1vjVnFNP0GnPHxDUEfdQ4c69SsHHJAobDxJR5FJikRaPNY94kugV/Bcx1z+WJ9RJEobRhxIvUghRUg8MjZwPmNJ6E1jSyBB6DD1M75G4FMBXLZedVv3Uo5HUDt8QwpUyVwaXlhZIlBpRiFE2UO3QJA6wC9wKqczKEHhS3RZcWTHaR5oNV5XThBI+0xbUxdYPloYWqtV9k2TRsc/HTqsNnszzS/8Lcw4NETsSUFLJkhvP0cxURzMBQAAAAAQEjYjhjLjO0JDekhASjtI0EMLP/Y7JT6UQKJAT0XfSz5PeE/KTE1GtjvIL583l0VJSz9Mbk5LVJFZhVnTUsVG2DcBPS9Q2lpfXLBVL0idPtBDJkgTSspJhEX9PKo0sDmPR4FRslRTUjRMtkWaQQpBEkP/RXVOslccXHpZyU01QP1HQlHkUvFNZ0boRKlKSFEdWb9gT2WCZgplKmIgYNJhn2a4av9qU2eJYfdc4Vs6XTRdGVqHU11OcU7+UB9TZ1GcTJ1KpkrzTrxSxVGoTO1C2DRjL8YypDnoPxVB4Tu+L9UfSSZhPIlLdVPHVa5Uu1GRTpNOgFG3Uz5UQ1PzUjRWKFwhYFVgTFxVU65JBEPYPPM4+TaYPGNJDVTOWhlhXGcyasNneV+0UbhCATTEGgAAdwO7GSgx8T/2RW1Dejd7HhoCthYDM6w/CkWTRpVGZUbMQ7Y+eEWAUORU61AtQ5QtNC43PjJHVkq8RvQ9PDSuMccybDesRHpR21fXVwBVEFYSXBNgy10CVNpEXjiMO6NC40XrRN5BIkNKRgxGREidTv9TKFUgUKlGPjxAP1xJAVBIUbdR3VaRXwxmj2jdZ3Bk91w5Tlszow0AAAAAPQL4Me1MF1jJWFZQXT0jN+FGR1LdWPFasVi2U7pNyUkeR+tBjEFOS4lVyFuEXBRWMEVzLsIyRUbDUmJXGFYAU0FUtF72afFv3W8Waz5lHGK/X3RbflQGS3ZIZ02VURhRc0rrP+8750eOVJRbIF3uWp5XR1ZHU0dJ6zbZKqI1eEN5TlZVTFkaWg1X+E9lSLNDIz62NHcuzTF/NsA4uz/NR6lKo0bePRQ20i8qKEkcRxc0KZgz4TjUPt5Ec0cNQ2o2typwNjpJGlUpWl9beVuMWs9V+E3FQoAzainvKRQysj8AUNFa5V50XMlUn0zuS4FOT06yTIBJGkS7PVk5gDtWPSE6ujKSLHs3HE5wWwFgO16NV7dNL0KnM1ccciILPFVK6U76TENIT0T4QnA+lTGUJ+sxvUkaWZRdK1lRTS4/eECBUMddd2NqYcda41hdX/tiDmDWV5tMez9PPwdLNlKuVRFXK1c5V7hY2FpSWr1WyVJ9TrVDpCniDZIs2ETKUadWm1UTUIBIhEatS+JSp1SYUNZMdVG4VzRa5VeVUUZKiUb2RcRClD84PFU54jjuNY4xuTFZN9w49S8TGkAgyzgoSgJSO1IdSoNALUFMQ8M/aDabKwEssTTJP9FELkhoUAhYOFzmXHxZ1FARSD1JcU9IT49J40dDSmROTFM+WMJdF2EBYq1f1l0yYLRky2UcYMhTL0hkSrtShFfoWcdZy1SDS9RCXz8TPSI7ED6OQCA/iDkxLdMWDgIAAMYRbzbnTShexmfRbAht5WYtWVtA+RkAAAAAMB56NuNF006wUj9Rg0vsQJMusiAdLzpCu0ucTt1NY0sJS2NMK0zbUXdemmjibNNr4mbyYDFdTlwIXkdfQl34WMtVd1XIVlFVpU9sRKE5oDGNKiE+tVEVWs9Ybk4ZPkc8nUf9TT9OxUqMTOpWal/tYk5hDltrUbpFzzmXOMVCklBfW7FhGmbbaKNpNmhyZLJeQFahSqA7xj0FUIhcEmBnXX1YLVZKVsRUKlIoT6RIH0O6QelAa0GMPE8vYBvKBrYXujL7RI9MzlF9WgFko2j5ZTJcb1EeTZ5HITcpHzYgwC4hPy5NL1UnV1BT9UghQUNUnWXKa0xo/FvjSds5mikbI9E3VUa1TF5PyVJBWYReu1+IYIZllGt4bcFpTGDKV81XSFvdXdRdGFqiUflAeywANc5FHU7sTrdNv1G8WO1aclR9Qp0y0EAfTLVOjUsORwtFzELaPBk6C0FDSZpQHFjtXWBhLmJ6X4RaeVNwR+Q8GT+BSKdSiFibWKtTyFM4XMhjgmZgZrJlqWSvYVVc6FbjU9BPd0lRRSRDdkCqOiAuXhlEF0QmVi/KQrBQKVZqVmpRYkf6QW1Dx0W5QUE38iqnHyoPAAAAAIMYWDFAPdlCXUcLTZNR71I8TpNE7UBWR6ZKLUXVM18V2hjIMspARUhDTetTxlrpW0pY6Vx4ZU5mll8RVeVKxEhtTgpSD1CvSU5GRU7vWC1cU1gzU5pSWFjrXsBiU2RhY0tfsFZvSNU4DjS/MUU1n0JpUI5ZllzGWVlT701bSlpGnD3hLDgibC4NONM4FjF4IOMVbSO9NZ9DfkjVRv5DAEMwSC1MI0o/QSY2qjSrQNtJckvNRPczNxcAAGgCJCRTOOFCWkZ6RMFDWkuwVtFc4lobUF4/gDSrNZE3pjfgOPFFmFM0WrNZB1hDWcJaVlpyVTlN1Ee9SKlLVE7qTm9LyEiGSYhMmlb1Y6tsom4Wa3xkiV1aVDtCWSl9FqwrqUPOUbddjmYja8Brj2jnYeBan1fCWeheT2DvWilPh0EAPKQ2eiZHDQAA/BHqIqsvvTxnR0FNsk1TSPw+jjj7PKFGLlGcWl1fbV16VSZP7VA6U7JOYz9pJJAIxhRCMBxAhEXqQRQ1YRz4Iy07bkTcQyc9Fjw4Pg1EmEvGUzFanF1JXc9ZclRmUExOnEumSURKFUqmRUU7BjPgNm4+kkFVSJRSjli2WaFY9lQ7TTpB6TzqQSBEI0MLRp5Kiku9RqJDBUhRTHlNqk09TchOc07YSPQ9UDRmOkVEi0gZSRZLUE84UUhPsUo9R59H20fmRChFO0lqS7ZLakvWSjVGZDzKLcQZSSPwNxxCeEaQR8lENEc/USJYe1cbTms5+CZ8MFY/QUkFUH1TFVMqTyhKGUpWTgVS7FNmVINTt1DMTKJIOEUFSnpXgGFfZKpgJVgYUKJP8k+ISv1BST5GRjhPU1PtUatMNEeSQY8+Xj5yR7ZUQF3RX3lefVx2WwlZJFOSSJlBukBDSMBQ5lNcUnNMWEq+Tz9W1Vh1VhRU5VWeWetaPFZ9TPRBCjYdKhArFzEhN8w7gz+rQSVEoUjDTKpOCkzwRos/6DTzKUsgig8VGxMwbDzwRd9LDUwBRgg7tSoxHiwuTz4uRgpHykZZTV1VVViBVfFPlkmZQc4xjxXlGdE1jEcjVeZeLmQ8Zdpi0l31V6hUy1OtUlNQKE4wTFBKT0mwSXxJxEoYTzdVsVjsXTVkBmfEZOJbh0x1P6lC/k/3W+FkIWkuZ/1dB0vOKBUAgSI5OT1E+EV+QM8910bJUmNYW1cPVbVV71aNVspTa02wRIw6MEQyWpJn2mu8aNVhEV3xWxJZ3FPmTqZNPk7vTsxPDVM6V9lYFVZyT9FGKT1YOjBDiE9KWR1ecV7fW8dW9E7jROY2+h+gBgAAAACcFBQoaTNUN+MyqiFCCAAAAADFG2czHErMWNVeWl/WW4dVgU4gRwI7yiSuJYs+nk12VB5W5VSvUVlMQENvM5wYAAAAAHAU/TduTyVcb2HIYBpeOF4lX75bSFOhSdZGfkY7RcZEOEGCN+ovuznwRFxNFla7WudXv0ykPfE48TcCLLke7iEJLac8mUYgSPhJxFPLWu5a/VT6SntEM0d8SzVPiVPqVSpTNU7ISoNKdUosRS5Ba0RaRrdFOkiQTQhS1FQRXJlkcGkBacliW1jcUGZOWkyPRytA7zjOOC4/d0adSGNCATIQFi8S0CfNOPtAi0DVSKBQV1GsTLBEszpwLpoXaRUONfxBtE3iXr5nf2eWYExW1kpSPeIlyAYAAAMGLSjbO1FFMUx8UHtUBliQWDNU+kl6OPMpyh08CgAAAADYE38uWEHpSzxP2EvaQfsyYShNLMI3N0ByQxZE10HyP1BAtkBfQC1B1ECaPCQ5xjLfKVYehgsAAJ4b6yYzMW8+OUgrTapOIFHYVJ9VmlJ0UGBOakiRQfU8OjypPr8/20CRQ8ZF40W6Q01E4Ep8UNtP/EeaPtBArEebRsM99TLtMJc5pD0fRaBQZVYSVENLWUKpRqNNnU/iUgVYEV23XxxeZFpWWkRdeWBpYSNdcFLLQ+44bj8KSYtLsE3tUdhUIFdIWRxZzVcsWilep1/TXF5VIUtcTeFZYmEfYsdctFK+RpY/lEPsS+lQIFTNVilZ2FeFUJJGOktJVcRZI1rKWeha0VymWilVsU5CS8VMh06kTWdKr0coSVxNtU+WTIJDlz1kQ1FIkEZLO5Mg0BmpPDNQJ1pOXbZagFIERSpBvUjOTV1M4UHuJ4wZLz5wVU5i92YKZTFfHliQUDRH7TgsNsc7Mj4HQ+dJSFHtVEtUaVY3XjRme2pIajRm9l5oV4xUClUqUsZIoj+RQqtKVk/kUGJTS1fnWLVVDVANTgZT7FjXWTVX3FGrSaw9Si1LGsMuVUfNUyRYtVdzV4xWlk/WPpgqDCnPK1YrkCyqK6gmyhMAAFwWNzMiQ/tHJEVRRuRPYVlYXk5dfVVpUHJXG2HUZXpk5143Vv1LCEHFNO0zhDugPNoz8x8RDtkksz0vTBFU5Fg9XCRfZmEoYuNiEWQIYUFWEUR9K8UV2CM1OIdGm1CgVyxd42DJYGtaD0wWNZAv30XlUuRWoVTyTeZEcztDNtc3xzkHNi0y2jm4R1tST1hbWMxT407sTRJOqknTPz87EEFWSV1NSlCsVCFYp1gaVNFLeEinVk1ms20NbWJkLFXCSj5KH0kMSEVGU0ZUT6pZml7pXghe412DXgxd4FeCU59Sq1SdVqhWv1VAU1hT/FaeWEFVH03cQh87ezIxIeAhcywQNylCTE2oVYVaJlvdVmtN90PVSldWH1rrVFNJE0J+Q0lCrT1iPBA90DlTNzs9wUn/Vr9g1GXaZSpg9FPoRUI/P0X4Tx9XkFkXV/ZPS0W5Pu4+sUGQRQBHYky0VQpc5FwcV71LZ0QXRxNJhkzLVKpcgF+tWzlSEkwcTvdSgFocYZ5komb2Z9RoXGh2ZgVmjGUAYpdat1LtT3dPdE5cTJRM409yUUtPY0nrQilAmT0zODk4ckY/UZdTuk1aP/I2pkJYS65LlUWmO3c19z9UT5BZBV4XXJlUKEkXO6o3a0BqRX9EAkDkNdMl7A8AAAAArCUGOWo/ojuZMZowEzypRj9QClefWctWfVDkUBBX11hpVV5PCFJoWhBes1pCT6dBN0CFSZlQjVKKT55Kg0YuQY835zK0OmZFpUuVTelNvk2RTIlKOkQIPoFGTVfRYjJnD2VYXg1XilLYUGtQDk2ORZw7kS+UI5URsRBqKPY2zz9WQbU5AilFEEQX5CWkMFk3wznOPXdEwUhoR5w+pi5eK9w04jtGPUY/20USTsxZ92L5ZwJqYmmEZh9iYV2SVghJHzE2H4swUkCUSDxKR0XiOlM1wTj3PuNGdkobS0BNpFJ1W81ipmWfZI9gplldU6hSiVRCVE5Pc0jCQ9o+ezwDQhNM0lJ+UhBOIk4OU2ZZjl74YZZk9GSHYU1cGluJXXJcVVRwR/w5JjEnN8tCfEnlTV9QxlIuVRJTvk47U+FbGl68WkhWzlb6WrJe9WKNZgVmVmAZWP9TglkwYC1k9GXhZORflFeITeZH/EmMT/lU0lZbVa9PkUVvPaw89D06Prg4fitPHAoM6CJeOgdFHEd5QzlF305PVgpY51QhTkRGTj7kPsJFQkqCTTBUiFohXe1ZqFX/VW1VLVKMTdREEz6QQx1Mf083Swg+Xil0IIwxhj72RFlM2FhCZdxqEmo5aelniGOcWWZIFT6pR4JQBVL5S15Acz+pTbVY7FtXV9VMv0TBTRxdaWhJbXprPmMBVntOs1McWx9eX1wfWiNcXF92X/ZaWVL5RrE60S3iJn4vdj8YR1NFxT3gOmZBpkVFRMY+eDneN+A4PTvqP05BzDudM+IuAzT0PRhMwVeDXklgHV1/VaNKH0WIR1dI7UL0PHdAW0eXTAhQ9VTfXcNjH2O+W9BOF0aWSOpKzkr/UJxYG1zzV/NIyS0YI1Y9kk8fWGdZWFcxWP5bk1yLVhlH6irMEjcq30HhTo9TtlNRVoZc4WCrXqJTSj0+KtgypT8RSK5MkU8nTghGZzjaLbMy4T05RlFKlUlORAA8GS9jGoIFxBFYI5Ay7jtBPz5E00tgUKBO90QQMW8SIziUVYZkpWnuZQNa4kwiTbpRI1V4V9FZ1VzAXa9cvVvFW8tcKl/5X3hi52X4ac1t8G4za7JhJVKIQNU2rTxbTktcc2LPYZda2U1hRT9HHk/ZUwtSwEpKQys9Sz5hT/1fxGhYaoNm+l6iVt1OAUbPO1su3x57I7g9NUwfUG1PzlWEYKlmTWYuYM9WI1GLUB5T2VccXLZftWJZYhRfFVx+W6tcj1zqV+ROkUULP25BWUosURBUpVXzV+ZYtlMxR8hEF1gsZnhrhGm3YYxYYFMTUiRSAVG/TzNVflyxYKJfHVjtS5tCbEVBSnVM9k1BUP5QBk86S3NFODr+LR45fUf0UFFWv1iRWOFU4kuNRxZTQl8MZa9l5GNKY/JkWGQPXohSaUPyP0JMY1bQWf1ZrFk3W7JcN1u5VbBQSU8sT5tLUEGBOHUzlTLNOsFC/EPFPlk/mEhkT9NPRErKQZw4RypmFVcmFz4YSstP2FKkVe9YBFzYXGJaGlY7UIRJAUKrPAVJt1l5ZLZoEmemYEpW9keDOTA7wUECQvlCP0k8TdFKwEDiLysw8kf5WOVg1GFvXpFdf2BQYbteLl0kYrpo8mp5Z51eD1PxTJFKL0lkTblVz1prWOdMIzqrIRcfnzCYOdQ5xzHgHh8H0BQILIA8gkvfV1RfBmHZW2NN9zS1KWE/x04xVWJVWlLGTlRMWFLKWd9b5VeiTBNFvkxZUWxOZUQWMwkpoDFIOGs9CUgpUa9VKVYFVqhZFV53YEJk8mh+atZlEFqZS1lIfUu2SvJFtj8LNtQlyBZJKVs4kUC0RRdLqlWlX2FlIGW4YRJgJV95W2pV3002RuI9KzgBPOJHYVagXpBfx1jqSK43UDJTOZlG4FF6WaJc31qKVENK6UAHQmZDFkNiQb8+4zzFPVc/V0FeSbNSZ1p2X79e9Fe2TRJIn0bNRJhAAkkuWCJhBGJFXHZT90i0PQUtJBIAAL4erjOYPF48iDfIOQtG+1EcWgVdkVkLUNVB6TduK9sSAACuEsIn2TQaPYVBU0GRPao9g0HcQs9A+DucNaYu6yuEQBtTBluZWWZV9VWXWrta7VReTjhMP0tSRcI65UHWUqpeZWTjZM1hmVw0VydQkkZ/NvkdxQcAAKIRFSkIOEdGkVAEVTFV0FL4UWhQ10rrPzU2nzYKQpxMmlGgU21aTmRQawdsBWZYXDBZnmAhZ/BoBWXdWw5RukxeSyNH3kA9PSs+n0NwTu5U2lNkSjQ3wh0ID58qOEqeXAllB2dpZ2Npb2vVaZtkcl5oW3haHVigU6FOn0tuTBdS91bEV3pWJVZyVbNWE1xlYYpjamEEXIdT/UrdS5VVzF7vY/tmwmjYaN5lfV82V4tSI1C5TjVRVVOgUNFI4EI+RyNR6VZYVYNT7FY7WnRX5E1GQZo7h0MyTsRV31mDW69aWVigVC9U2lYYWTVaQlpEW+xbe1sxWSNX1VSXTvJHRUbPSqpOnk85URdVr1dWV0FVW1JYUkNVu1aCUzdIczUKGk4LejMySZ1TjFtpYkNlT2JoWIhHajlrPQ9MoFjRXbJahk5zPVQ7cUUSTwJZUmAeZFBk4GBCWlNQkEdgTxxbamIxZJJgRFZsQn8vfT52ULJY61dKT4ZCujl2N2k8IE60X7NpAmw7aTpljWIaX5tZFliRWZ1X5k/NQOExtS0CPmhObVXHU0tKBTeLJb4vkj5vS+ZU21vLYDlhwl2RWR9XBlnEXdJg1l9QXWpdG10QWV9RY1KBXq1n7GrDae1nfGYSYzZbqErTK9QFAAAAAE8FRCyoRm1Y7mF7Y+NdKVnXXepmWmw6bIhmIlz0UD5HZz95O7U6+ThmMe4pCid/JGQq4jdyTada119iYH9d71ebUeBKQkdfRZ9AkTizMGwojCJsJEUwZz0LRvVIBUhTRT9Jo1GnV8FZDliGVMFRUU5CSa88gCt/K3U33TzcOqA0LzryQcRBJjlaKbEw5UfAVQJbH1koUzhKb0A1P/lFoEw4T+5LJ0LPPHNCe027VoVbb1x+WzJY90+wRAJCn05BWkJeJlsQVUZb9mRDZ9VhHVdBTBlIuEO5N3UjLBHnMkZL9VYYWWBR7khJUgJgYWaLZGpbRE4dSyxWI2BHZAlkwmAKXble92LcZKxjOl7sU4ZF0UEdTp5Z/l5rX2ldZF75YaxhL1siVVFYYV7vX6paUVFfTthR+lJNUj9XXV1hX7Bb7lQ4T0hPxFTpXMZiz2IPXR9WH1dlXlxjj2MxYAFfu2GLY6Vhjlt5VbFU5lXqUslInDxLOctEF1O3XEBg6lw0VSxQuU8DTmhJlkq2VEpcJF2KWOFRF0ycRvE8Aj8KTtFXj1qiV2VScVFUVMpYsFwwXJhWZEs6PiJCL047U4RSSE46RNk9JEApQfhFm1C5WvphJGaQZ09oK2oCbLRsy2lXYT5Wo1JWWR9eeF1lWGNThFKPVwhf9mK0YFVW1kNiNw84tTalL3snRD4zUaFaYlwBWe5Vklu9Yx9n7mQQXndV3lKkVDVUxU+VS4BMF1GIUYBJ1Te1OSZN6VpsX55bUlNdUy5cRWJqYxlh21zyV99TdlPNWSJhPGRnYk1dp1i/WFhaT147YwBn/GcJZGBd8lsdXE9cIV+dZTJqBmuoaVFoKGanYbBZzE9YTPhTJV6EY15kr2OgYy5loWZ3Y8FcJ1u8Xw9iTV69V7lZS2Npav5qYmROV8RJR0h/TktT0VEnUFtajWe5bXhrTWFZUY4/QzYHOSJBCEb+RYxFVFHAXmBmTGjgZo9l5GUHZHpbvkjKN/hJk1vmYt5gNlaVRvU9/Tx/PMc92kQlTMRWl1/eY4dk0WBIW5pXpVQvTjxPJlh4W99XOFP+UgBTTVEyVIxaKF5MXMhV50+4Ui9ZJl4WXxJdnl5JZOVnSWZ1Xn9S+EguR4VMZlC+URhSzVHuUedRPE76RzxCoUVpTupS/VV0W7NgpWPgZDtk3GDWW/VSg0U7P2JEIkoyTq9OR0vZSIJIeErpTEBMrEeYPQE220TqUwZcwl5tXYFZ+lTUUAxQzlB/TulJcUgdSWtKn06wVKxXC1WtS11GCU9sWPRccl53YI9jaGWbY7Vcl1MXVe5ermVCZzhm3GWZZgNlQ14CWL1aR132WapPFTtNGQAAAAAuIfE96E3hVJ1WnFTuUx1WQVf8VZtQOkPDM4w7P0Y6SQVGLEEcRXFOsFAtSqNBUkpJU1JYd1oxWLRQmUf0QN8+CUPBTQdWgFdvUEU+7B0AAAAA7BiIItErujTUNy8yWTHqOMA+Bz5hOh1Bs0/FWj9g/l5KVtVJV0yNVsRb8VxLXstglmHPXq1Z0FWvUcJMEk5XV45erGDuX2Zf0mCvZMdmxGSxYgBle2mgavBn32PyYfVi3WQ0ZH9ft1ghWMtdV2FTXxBZf1KuS0tH1kr0Ut1Wf1dhWW9iSmwZcVxwnmuWZDlc11PAS1ZFJEIwRkpS6F0gZQpnYmPnXFBZg1tAXTJc8FdgU4lZvWQcapZnOV1xSjY0/kOUWSVmt2qiZ5Fc6kpiOkQ/FE+pWZFepFxiU5ZGXUIjS75So1MgUfhQ8lNlVNBQLkuTS3VLO06jVR9e4WJCY5dh0V5BWrJTvlLOXUJlo2W5Ymdh6mLJZcdn7mfdZodln2TKZDtimFqRVPtUnlXhUpdMGETvRyhVLFwpWs5Ofz0CNcc/qkeOR/NDRkLcRF5H80cpRg1Ei0xwWWhhNmOHXqFTs0N4NDouCC+pLSslUhEAAIAVHTDzSElXK1w3Ww9ZslmuWrFaxlpLWl5ViEw1RoFIGE/KVd5ccWLgZDRl0GLFXRhablkFXKBhOWcfaXpmzF9/VxFOi0H5Pu9Fy0jiREw+1kbpUT5Wa1yGZRts1Ww4ZTdSNTQTHbAjDjabRWFWcGTybF9vi2xNZYFe+VsjWrBXPVVwUsFPdlPUWf1e3mCAXQNV5kjtQGtCskp/UwZfuWjvbJxqamEBUbk6xjfgRg1RGVTFUMtF9DvFRo9TFFmGWW5YqVhFWgFaslSoSuI+QTgBP/JHoUxxTEZIr0NmRi1LY02ZUhlcdma1bLdsRmUrVz5CizKrNz1KkFhSYGpjM2OqYA1dxleSUNtNdFLyV4VYZlOuUepZ4WLoZiRl713BUvpGfTtDMEgr5znMSxpUM1QkTdpC6zoZNxgyeCqgGugxFkRDR089LC6JPAxKpk6OUWZUfFYUVUFOw0SZO41A+E+xWVdc8lmdVqdUWFCzRlQ2PSfWOidNDVXqVChOQUOkPF9FCVRZX6dmcmpiamdmGWABWdZUTFmbXztiVF9TVQRF70AfSvZPilClSl098CxOHHUJAACwApgnWT/zSrlP0E/dU4xda2R8ZM9cVF1vZbxn5mRFX0FXlUxiQBg3cjZiNkE4j0klVn5aUVjOUJ5GBD5zOzg9UD67PJo1XyccMJBFNVHDUsxLhEjJUVJbB145WotR8Ul2SX5R+VjzWsBX8lJmUE9N6kaOPeE7skJuTPVTqFdhWgxbEVgRU5lO4UmIQbQyoh7kCQAAAABdDDAw60oeW3ZkOmnfaahlKlsqR8Qz5zY6PmNGWk3pUeRTBVQXVL5VSla1VLdRqVW0WpBaxVZoUbBP31MxWYtcCVtuUNk8pjKGOXc7FjNEIDEJkQ8PKY1HpVawW01ZnE8iOR0yC0fCUqZX5FftVclTxlHHT6lSD1scZKVnpWT8W3NQFEq+TT5b2GZKbFJrOmOwUic6Piu7OHVGNEwVS7RDyzxxQ81QmFcQWJ5SakfLO6811TZ+RgpUOlq8WdhS8kerPOA1eDnfPhFL+VpZZQZpzWbOYB1b51mTW7hbB1njU/9MoUNGOKUoEhEAAAAAZRXHMCRCe0k/TFFMMkuoSqxI8EWYP9o4cj24SjdVE1hwUotGR0j9V2RhI2PzXa5Uvk29Sb1HPVBTXihn/GnnZzphkVlHVkJUc1IsT/ZKN0j9RDZAjD7GRe1Q01ckWqBZp1VcUKpQx1bbW/RcGFtyWPdVa1SXVCVVmFSbUH9PyFb3XslljGlcZz1d2kaWLFwvcDrpQulE90DgRCpSIFotWkJVJk+dTH9P+1UbW1VbvlUQTeFD0jenIpQIWBYuMnFGLlJ6WpNdM1rUVwdeXWU+Z/FgfVHURfJFCUNsQYdFHEtJTlZLtUdoT3FdGGYCaGJldWB3Wi9T6Ee/QJRGL0lvQ3k4xT0QT59aCWCVY79mdGlbauFm6V9JW8ZX/lHISy5PZFhKXSdcNlS5SkJJrU9xV5peg2HQXilWAE5SUV1aAl+xXdpapFw2Yhdn3WjoaFtq+24Uc6ZzIXA3aQlg2FPHQ5Iz1S0XPdNKtFPCVnJXUlu1YPpiUmGkXF5bTGF2ZoVnI2QQXQtT9UU/NwszZTqVQvRG7UfpRrNMa1jEXtxeSFuzVFpOBE7lUkJWllRoTQBEb0KPTHtURVUmUadM+E5hVLVW8VW8VsNaSl5XYIFhxWL9Yd5dglf6T+dNulFyWMNfE2aIatBrSGmUZMxdB1NqTNhSTGE+a7xt5mn8Y19hk2K+YrFgkVtLVcxP9E3IUm9WY1NaS0lGTkqvUkBb/mB4Ylle11XgTPJI40kCS91JnkdRReFF1kEYON455UNqTIdUqVndWvRYdFT+U/hV6lc9WZFaiVw5XlNcxVdlUZtLmkvbVOpco19eXFxVJVWxXLpglV4+WadXNFr+WQFURkgnPRlG9VKxWHNXxVDcSipKekgUQ2A91jw2QDBFeU8vWKBbjlq0Vb9ORUizRflGckYbQmFCQEoiUrNSWlK2VYRZ21xmYVlkGGOHXQNX4FTmVc1XZluXX0FhoGBkYE1hX2S4ZqJl52E1XstZcFR5TnhGhEJxRqxK/kzBT1hWylzfYJ9jimM4XthSBUGJM+Q750PrRZlD0T1ZNeYs0jRiQCRFR0aZRXdIXEsVSl9FZ0EgQDtGwk/lVNtUgFCbSAtF5UZ8SHdL+FPIXHJiEWXCZbBlNmVuZVJn3mnyafFlP2BSXNlapFs2XBNcilylXz5kvmUBY5hdmFjXU4pRs1S6WC9aFVysXnZgm2K5Y7BgwFdbTqxLn0wdT8lNcUhOQ/ZGTFMAXOpdXFqLVphal2BNYbdbPFGSSvVQg1awVQZPLEMlPo5OLFtIXwxcl1I5Rz89BTUiNw06LjYnKXQRAABqDNofKiorMVY3i0UkUV9alGHPY65f9lULSaU8zTeHOWpBu04pWU1daVvHVcpOg0jnR6VKO06gUHBQEFFVUvNTulR6ValXIVipVadPgUgRTAZYvF8yYaRbwlIlUSpWYllkXBZfRmAiYOFdFlpFVF1OUVemZoNuBG4eZX5SDUF+RDVO3FZ6W8taIFNmRuA8hDzBPQxC+koZUyxWX1baVc1WnVhjWOpXRlp1W1FZ6VUFVnVZ/FunXP9dO2BUYO1eJV2QXYJfQGDfYK9fLFv7V9lXSlbPUcZL00TVQrdHqEzIVKxchmE1ZENlkWTNYQNcnFOeTatQT1ZSW5teGl6uXe9fGGEIXcRTc0jmQwxGH0veUQ1Xm1rSXZlfA2BuYOpfgWA0YgFjumB5XWNcXVx6WQ1TfE+8VwhipmYSZKha5k1UQ0o4GTBrP3lQaFgfV/dLijgTMto69D7jPwdAhT+1PnlFyVNcXShfD1ncT2FR/lXlVgdWpFNTTcFF9j+WPeE92kMkT6tZOGCvYaVdvVKpQz1ChUxPVglcKVxTVsRM4kSJS5ZXYF+fYElbYFBKQ1VBdkhrTcVQJVQFVwNa212bX/Jeslx3WUdTDUudRAJAGEDXSPBSXVhEW8dhpGkobTdpfFyVSdVAFzpKLto46UejTWZKdT63Mjc3sT4mRQVWp2YScblzg2+OZ6thwmAEX1taLVxHZHFrQW2daY5irFvLUgZGCUDkPjw+9zwtO8U61DrxPLBEP0zqTqVONUs7S7BTTVqQWoFTY0MPMuE8p1G9XsFjImKdXIdXP1eZWU1aJVcwUHRHZD8HNFQvzT35TEZUIlREUd1ShVikW81Z0lIPSa1FtUuVUrtUTFIRTNZCoDe1LlEqiSTpKdw9/EuNVt9e/mQ5Z1VmSWXxZqZoZWdcYyZcz1ThT0dR11dFW+FYl1LKSoZGsEaMRrhFekg/TllUelgnWV5XSVcCXdpjoGeXZr1fHlVwT+JQiFQvVgNXEFkOWn5Yz1QKWVlihWZgZaJhvV74W2RVcFBUVtpey2QbaIZn/GLtXtNgu2JpY+5lW2cEZLRdQVkxWg5e6l/WX+Rg8mMsZo5mj2TZX7Bck1ugXbxdQlfdULtWSGKqaStqh2SJWsZQmE0WUyJZRFsAWZ1T01ZVXypjp2B1WcRR8k9BT3JNfkvBSslLQE/pUgtSA005S3pY7GcDcZdzQnDAaHVhLV3pV+lT40+hRqc63DmvPrY+zDwLPmZVA2g0cDxv1mSzTos/sVC6W+Nd41pkUPI+IS/BLhM0Gjz7U6lpsnSKdq1vOmGpU8pR+lBNTTJLFEh6Qy1G1EyuUYxW/1p7YBBmyGjUZkJh4VlcU9hNXUo9RxhFrkUOS4dP71BiUkNY2V9mZlJqPWkHYqdT3kOVQFxEEUJUN/0oISz+PGZMl1UUVwlVWlSrVCFRjEajNn45JUmbVE9YHVZ6UbtTQVsHXyVeAVtUWQhYv1PkTPxJYU31UyZckGIjZPFgqlwmXzlls2aZYldablCgR7RDHEbSUbNbel4BWeNMtkVeSbxN5040TqdMrklJSoZK5EWIPGI540WvUolXsVRTTh1MzVM2Xd9ix2QqZJJhD11UWU5WSlQdUn5PAk57TutR1Vy3ZxduH298asVey0yIOQQ3xz3HQ7VIIE3xURNVA1a+Vr1Zp2BrZ25q9Gi/ZPxfw1rRUxFK+ULQSO1TxVszX29fk100WjJWJFRDWWhhI2i6ajxoyV/qUGpC0D2LPT0+sEOMS0BW9F15YGheR1j/T7JIAUYySqxQBFgIXU1erlxgWUxaK2EdZjhlwl2VUSBFZTwROjk8tD4iQmRIok1jTXJIgT8pPxRHmkqnRUo6eTHVOHJB50T/REBFukQ+SctSOlh1WfpXv1T3TRpAgTHTNbI/MEhmTv1SElatWJhaAFobVS5NnEdLRbxDVEugVQdcMVx8VpNQXU9DURNTZ1CyR+5CfktbU5JYyF1UY2FmfGamYgBeJ1rSUyJIDT/kQP5IJFI7WrVgGmZ8ampsKGqEZBde6FdHUr5RaFW+VkdW1laSW9JfS18nWl9YTVxfXwNfVVqRUn1PelBKUONNxUk3SE5OHVO4UO5GHj3bQzpNVVFDUZVPO01MSY9Bpz6KReJME1IPVdtWf1lKXf5dkFx0WRZXAVhHWmRbiVhXUfpH+jwdLnol5DDRQjRR61o6Ynpm1GaOY+lcLFXpT49QF1Y+WvxaK1lDWLlaWV5OYWdiDWBMWoBT0kstR/tKMlADUIJIaTb+FgAAAADcGaU1s0fSUKFUw1PMTgFIjEBLQEJM/Vk6YtRktWIHXYBXdVMYVglfumaqaVJmpF2+VMNSj1rPY9Jpwm7FcBVurWj7X+ZW1VdCXrBfBVsJUetB6z8ETP9UelpbXTNbf1IhQbktPzX2SZ5Vrlh7VbZQQ1FvVu5YcFdbU6lP7FKHWwJhSmICYkZjeWVKZdthWl19WL1SIE34T4VaCWERYJ9XZUuIS1tTEVZ8VTFTlFM6WY9g5WaDaFRj8VaTREQ1bTnFRV5SWFuzX9hhgGGSXCtSm0Q+PHNGRFGXVU5VVlJlUPFPok9oT7NNhU1oUadYBlx0WZNRJkMjJgAAwyvRTVpgq2iIaENgTVHiQ0tIr1UHYQxn/2ZkYOFTbEWuRw1biWmHcRB0NnFnaXJeHlO/VBxeHGN+YstckVXeVWRgy2o2b6BtNmhTYoBgAWMRZitqUHF0dQ5zJGpTWwNRcVRFWYtZ5larVWZULU+1Q4c1BTOZRUhWnmCvYWtYjEzFTLlS91doW0BchFuQWfJYhVgdUq5CJiw1LPY+mkyVVuxdUmOoZUhlHmTNY0ZjHF6LUhpFIj+GSV1SHVW5VGBVRFb0UmBLeEd9TiBbt2SsZxpkJFn6RbszpjRkRY9SEVkeXhllUWvobSBraWK6UydCTT3sSgZUvFWUVElTk1LtUBZQdFGCU+lUx1SkUehLPUbNSXpT21pSYCNjM2QoZN5jXmMKYvNeCludWGVXEljeWABZylaMU8pPs0xjSbBGWks2U+ZXl1i2WL5Z4FsPXKdael5+Y0dkt17pUWJPB1yTZBdncWXqYR5hmmKEYxljz19qWiVWYFOBVhddlGJhZOBg41eFS1xGFE/LVBZUUE5XSkdJv0Y/Q15ChknPTIpGgDbMKYA0ekK6ShNNbUlCQQ8zcClzMXY4w0b/Uf1VQ1RHUNVKYkbPRDFGeUZdQok5mD65UAVddWMGZU5h31hzUDNQnlNLVU9TjE2vRppDq0lIUqlWKll1W5Ne3GOhZyxpamkFaANjAFs4VcZUMFXDVAhZRmFhZRBjTlpmTPRDtkkzVJtd9mEaYBRZuE6WRMxFrU4sWlNjcmmOa4ppo2VkX2NaRlvVX15kLmhfaohpf2XhY2toOm4xcQVwJ2rPYdBYFVW3WRJiIGnUbJ1sdWjCYAZWekkDPU40SS8VQYRUq2D8ZjJnsWBdU5NHvkqdUvRZW19qYKRbDlJ4S5FTq11gYhNh5FlYUTRNcktCSVtFoUTNTXhVZFgYVj5QV0YfPzw8hjsyRFBR41pIX81eNVq9UoRMw0pnSBVCkUNlUPVa+2BIYwRmi2lgawlqimRqWkZMbEAWQIRH+k0qUctSr1PCWuRenF5cXFdYc1OGTN9NFVg9X+5hyWBJYINgNF5DVxhMdUWIR79M6U5YSiNBaz9RR3hP6FbPWjRemWD+X65ae1BqRe9CKUMiPvM1SzQjOiM/gUCSO28xwTUFR7xSn1jMV9dSr08tUZJVxllxXHxcwVZqSKo5jjTgNkU62UH7TIpVg1uJXd9aA1YLUJtQt1gcXZlcR1htTqBAQjqcPWBGkUuxTmRUvVuFX4xe+lqAWD5YSFm8XHJh12PsYQpel1l6V11XAlTwTr5KLkkQTf5RIVLjUKFX4F7oX/xbyVrsXfRe2Vr5UOJHqFJ6YNBnO2mbY+VXxE36TdZRJFXgVu1ZXF5nYDBf4VePSRE8JUIBToBXtVtQW+xaF19kZKtmGWT0WwVQn0WrOwZAXFBGXIFicWOjX7hYBFK7UIFUKlzaYANhal2yWI9TGU2nRfM7yDP1Mhc1XjoaPvg+IkpvWrBkVGh9ZVddvFQbT6xNhU2PSoxIik3WU45VxVAaQjgqICXmL0Q6V0SySatI5Ua9StVOB04DU6ReEWZWZWZcQUu+RS5VK2JcaDZofmJKWz9YSFoSX45hRWDLXbheF2DMXxZhUGOkZHNkjmFEWShMHUsjWL9dolgwTK1JuFC/Vj1bKVzOWSNVjU2ISH9OsldmXiliTGMXYKdXWEsgRdRL41b7XFle1V3jW2Fatlc0VUJY311NYW9fqldBVN5dAWgAbERr/WhwZ+plImPKYMJgwV4aVw9OB01CUdNQFE2KTfJQF1UzXMVjn2YWZW1hbV1MWJxTtlAvT1dNCkqLRPNBUUiBTjRQq03EUQ1d/mSiZzdlz1+BXBpdvl3mXDFZP1ShUkZSf0+VS0lKh1cXZwVvLW/GZ4RckFX0U+BUPVknXqpgtl7WV0pMD0UJR41Sx2ZcdM14W3VMbHtjj2CbXrdb/1lbXLNfFmAGXZlYHFYxWXVkbW7jc/N1kHSEcBlr1WNiYJRiv2QoYrhYQklEPXJB0UhTVhZl8m7NcohxQm1/Z7hgFlgdS9Y6oim7Ng5TX2TbbIFuKmt9Z3Zle2HBWGhQDk9rT+9M30a6RiBQT1n/YBJnx2gtZrtjoGT1Z25pAGcXYERX6lMvVpdZRF8FZqlp7WfIYZJaL1eUWN5a9VxEXQhbTVewVJ5VPVRFViVgZmiXaollKVkwSPRDD07pUz9TEExZQfw2RzJIPNhN+Fw1ZgFpkGVcXEBSMU6fTLBJDEdZQw061CyfHf8nPzwfS8FTy1UiUUFEfDBAKdIx8TevN1ozGjxTSopVxlsNXSJb2Vf8Up9LGUB8PClCSU38VAdXwFWnU6RSj1QiWaxcq1rgVS9WalyMZNBrxG/IcA5vDGorY3ldOFhgVOZTBVUCV2lWIFTJUx9YGVwAWoRRgEc+SfFQNVXlUyJORkbdPKszaTLBSXhckGXZZ+lndWjPZ0BjllidSKE/6EWFTQxQTk7pSyNLOUesP0g6+z+WRb1C60F4SltWp145Y1VlNmXOYtxfNl3KV+tKWDh6KowjpCeNPTRRhl5sZW1mt2HNWItRxFKkWmFjG2vncLRy6m4fZJpUl0i2RipENkA6P+REo04iWZlhrWTDYSha/FSyV9BY/FTNTklMBEwbUNBaZGYcbplwTW/Ya/tkw1wVViVRhk9ZUSpTKVOCTx9JM0DaO+U/QkT8RZJHMkoJTdxMkUrcSNBIO0nxSQNMvU1wSnRBGjwQTtNfYGnBauBjk1YpTkRU1l3pZdNpPmp0Z7NhfVuWWIVaOV+CY/dkaGKAXUJYbFPyTp5LfEojSg9QSFlFX+5gU2BEYSlmZmqQa8hpPmT2WqxQzEyhS6FFkTh0LEk1pUWNTptTE1d5WIhVtE4MSQtNVFVgW3peCF/UXYJZD1P9ViNfrWITYSdd9lg/V6pX6VWfUKpJxEJPQmxE2kVJTfNYuGBcYmxe9VTgSGJBXkJYQ59BrkFhR3xNWk+4TEFIREkTT6lTWFVkUwlSqFQWWVBcL14KXqZdRF36Xd5hamYsZ99j5V4dWvRVo1DsSxVTu2CnamxtlmsWaS9pwWqrafpkj14gWCNUoFPZUR1RK1YNYfxolWoWZvpc01JcSktBazvtRUtP1k/vR1E8kkglVERXSFNnT2hVul2MYqxh9FkfSnA8/ELVTIVR0lHQTRZFxzgbNv1NrV4JZi5o1GcIZxpmrWWsZzJs6G7YblZs6mdYYRRbwVxeZYFrlWxUaDdeKlEPT7RYh19WYHtd91ldWW9a51hEVUVSGVO2WN5eDmH5XV9W8VJhWJBenGH9X8NaYlMfTqROslP4WENZL1Q3ThxPVU3CSTNQilm1XWJcSVjgVWZUHlFGTmJSC1sHYvBjiWA6WUlTNVSkWHZbLVzMWoVVhFB0TrhPWVK7UgtPmURKQF1IR1BiVuZbaWBcYl1gPlj1Ua5U3FoEX+dgHF6AXKtdQV5AXchdw2ABYopdmk+wNkAsYDuhRwNOE1C4UmtYW12FXvRay1R6UQ9RzlFPUFFKVUOCPLY3TTZHPIw/BzscLXUTyw7+L6ZFJ1OjWAJX6U4BQOkqjCBlN3pKjlPyU2pMZUCWPTBMIl0AaNRr1GmsY2pcOlfIUzJQlkuSSRFH5EYIT0NZjWBTYwFhgVqEUZ9MRUyATUNRGFVaV9dYUlleWrRZ3VW+UKtLBkl0Su9TyVuhX1tfbl0QXpBg2F8LWj9Pe0jzR5NHGUSFRJhNolWWWCtYjlXjVB9X0FovXTlaXFI0SE5BZD6qSa1Re05OQqE3oT5QTOpWNl67YQthSFx5U61DmDh6PDFCUkUXRp1CSTw3QPpKBVKhU/1RCVJYWMBd311tV71RmFPAVp5WbVZbWJRcwF9wYMFeZ1puVMJTOFmnXu9dtFWmRyZHIVV4XdJeT12ZW/lYp1XmVJVUK1kpYVhnUWjbZKhfb1wNW7ZWwE7lROs+Zz/qRM5IvUfrQkE9ZzQsO01KXVZ1Xd5frV0NWPpS8FAtVFJbhGJuZnlm7GPRYS5lOmzmcE5w22t8ZuNi/F2WVqhTa1ijXitjsWM9Xn1Ta0WmNesqNyKuHWAqljUcQ1NQ6lm2XadcoVfPUENQdVVZWOxVU1H6UddY+l0RX4Jc9lb8Uk1XGF/6Y/FkP2SmZRloTWg7ZEpc+VJAS35L5E+gUlxS3FDBU/hbBGHIYMZbxlfxWMpbAl0qW35WZlM5UutPR0nwQe5CK0NuO6QlvxDDMgFHxk/PT6BHl0HtRptS4FpjX91fCFvnT1NCnD66QghJnE8fVqZZXVmEWDBco2FxYgpd/FL/TfRSZFiaXPZeZWAiXxZbiVpYYHJjF2DRVj5Ml0yiVVJd8mCRX79ZN1WLUlNOU0hrQRJA1kjZUXJWSlWhTUNC2krtW7hnAm1NbAtmS1rCR6MxBD7UUo1gBWlkbPdqFGWwXKpUVE7bSX9IZEyAUKVTalf5WGNZVVzCX5RhK1+iWwRc42DhY/dg11V+RVdANUahSsNKp0yrVYZfQGQNZGJhwWBZYgxinF14WzpdUF1OWeBUkFdWYIZmvWj2Z/Nkll+TWXRUxlfHXo1gZl3tWWRaH1ysWzhd0mBtYqxf+FnFVc5Y5WFeaeVsy2wwaztp5mYQZPdjyGSNZJhhKVz5WFdZY1vmXfZhaWhvbfJuNm1uaLZi4F0OW9JYbFd/W6lkXGt6bTtsa2lKZ3Zk516GWJxYrWJFbe5yG3TvcW9rsl/lUrZVd2GUaD9qc2cRYlhc/lUGT/NJdkeQSyFUJV7nZRdqTWqGZnRhsWMqadpqomjXZX5nsmrRbKdtaG0IbB5pbGMGWjVX/VoCXstjumoecKZxZG8+bCZsaG60cAlyNXFKbsdpnmTOYEhiM2YIa7du2G5ma19nH2adZalhYVrZUlRNFU8RV89dJmIfZllpSmrUaTNsxHCfcj1uBGPpV09X8Fl3WclZqVy3YrBp6G1YblRs0WlaZ7RkrWN+Z9FrAWyHZfNWH0Z6Q1FGWktXUdBVZlp6XeFdiV9rX3dd8FveW0haflqDXYVczVMMScFL5VL9VkdWTk5SPA9Af0q8TWxStlt3Y7Roe25yc0l10HLua2lgdVL8SiBSJWNxcaB6fn63fKp1iGkhWtNQZ1JWWolj1WljbIls3GldY79Y1Ew9SnBQdVQOUQtIMUKhRDFJ3k1WUjhVolcdWMBVd1AYTcFT4WJRbCxuH2nkWwFKuz+QQBpDakgkT3ZS4094R+o4FzA7Q+RT6l5LZMdkEWPSYtRniG3jbb1o7WFXXRBdhV/AXpVY805XRMxGb0/OVPlVYlGwRVo51jXURZ9VyF6OYVxj42dccO91u3Vhb95jUVfxUc9R5FBjSxJDwD92PH00LS0RMyFFqlAPWbJdeV+/XhVbi1IYSGhGvU0LWcNhOWMgXR9SyEk1SARGakjDUR5ZSVlbVCxSmVdzX81kCWoFbp9tMGciWnJFtDE+N+dFI033SwVEBD+yQ+ZMO1EUU3tWN14XZdhnG2axYH5ZclimXv1jvGbGZZZgW1wYXQlffl4IXBJeWmXZagZsBmljZrpoFGtNavZmEmSIYnBiV2TcZo9ngGXYY9Bj8mOiYV5fbl8sYRhj1WRLaOZqgGlMY99WZkicSi9Si1VBVohXp1jLVqZPwEWMTaJc3mRxZkxiQlk9WhpeGl0wWY1SqFCpUytVsVVEV6BanV35X8dhkGLbYsthY16eV0lNC0M0S2BcjWbiaOZlKWHuXaNcWlkdUwtN9Ei9RZtIrE8FVb1Tp0tKPX0wUzBmNzs89j0yP21IbVTmXPNh62M+ZMViVF+5XK5dF13jV41P9EmmSyhQDVS+WG9f/GMRZR9iKlrQUHlTely1YY5g/1jvTHxGI0vhUHxSEVAzSnJFBknBTPBJ7D3CLPow9kP1UEVXV1grWBhaCV38X3lge17yWTxWL1WwVnJWO1FWRa87R0Z+Uo5Yc1uRXFpfHmExX11ZylFrTdhKtkdsRHdACjvzLy4ruS/DOxhHn02jT2NRolb6XUVi92D1XKZboGC6YrFg6V4vYXZi3WChX35i4mQlZE9homCzYBpeyFrwXE5krWi2aGJohGnAas9pHGWzXM9UBFHoTCFHED/6PtRIgVE8VQNUBE9HSAtG3kukVEZbnF14Xp5h0GMTYbRZplGkUHRU/1f8WENXblSHTi5Pz1x1Z65q9WcgYJ5X+FRJWKpexmPzZHpk32bqaI5m1F/9Xb9j92aeZMReBlnWWHxZilgJVzZXylfhU6NKBkaQS75QFlMKVHBUE1RDVPBUAFYuVVRP8EMlPRxO+1ulYWFit2F+YAJbAEy2MkQ2B0VISadHjkRFQdVAKEAaQNpF+U69VGdZtluEWfpSG0rmR6NSoF8YaJZqjmYsW5RJLkBoSmBYt2SBbrtz7nJPaoFXyjS9IUkvKjDvIxYNAACDFl4najQsQDZP+V4FaRdsOWewW9BRZlEGVqBY0Vi1V/xTw0sDR3ZQzFohYvNmUGnXaPllvmGFXclZIlRmSTI55Tq8SWRSdlZLWY9da2T8azBv8Wu+YppXOFHkT3ZSvVxwaapxk3TPcuptN2jEYvdcU1cNVtxYo10WZSFr1G39arxgUVX8VxJfG2F9XSVYGFUYVRlWwFTtT3JM70r4SolMxU7ZVVJbqV37XpheUVxPVwhQ80XROuNA31DjWihd6ll0WShdv2BYY1VkN2KqXNVRSEINMqowYEOSUiJatlrvVIBKlD7iNF07oUzjWA5eCl1jWLNSQU4jTgxR9VZtYmdtOHMgc3Vs5F1MRg8vES/SRGhSRVapUXRGaz1VQ4BSrl9vZrtmFGIEWkZTx1FyUZxNp0bTQxBG4UchSA1FrD6dOQc55z0GQ45FkEuGU55YZVtKXNVbFFtAWotZFFf9Ug9OBkpUS8VOxFLgVs1ab161YFlgVF2hWHJV2FRuVwRcdl9tX/NasVC5RNdByEisT3dRAkxgPFsqxTf8SPpRu1NYUCZMHE7QU4NahV7aXhdaYlMiUGRPwlGjVO9VfVr4YmFq5myAaelhtFmnVFFRH06JTAFMdEqLSZ5GwkN8Qgo8PS8eKlQ1RkCIRL5BY0H2TARZWF6oXH1VtU2yTRNRAFRtVppXGldeV/pY41rcXb5fdV+PXepZ0FO4SvdDQ0UmSsxNJFBrUT5THVfzWyxfZGBqYBhgrF97XvdcoVwOW3xZA12bZAlrGWxzZx1h3134X71gy13pV/1WwF7XZYBneWMKW+9Niz8RPSFKaVf5X/ti2WAVXJBY+1jHXuJlfWmwaERkR11UWLBYH1kTWZlaclvdWWJTY0dGOrE7C05EWhZfol2RWutc7V9TXTxTWku0UCNZEl78XrhbHVZpUkhRc1DiTP5G1EGLPTY8ukJXS6lStlgMWrVUnkj3OP06U0foUtBa81w9WNlLkUCPShRdr2lhbqdrPGIAWXVX3FmXXgFlwWmNapdmuF6fWb1aeFrgVp9VVltwYc5lTWgLaAJlNmD4X3NpynOHeOB28W8zZ/RiCmOAYwJkImPlX8NZCFSlUdRSQVOtUn9Tqlk4Yrln3mcyYwBePVt6WiJcgGE1aL9sCW4ca+Vj71eWSDc3nR+iGNomcUDlVedhfmaxZzhpY2qsZ4peI0/ORpJRiFqUXaRbPFcjV6Zd5mS3aOhnxmLBWBdOcUt+TpdTHlaWWKBaLVuEW2VcmFxFWQVS/Es/T1tXs1ySYFtm0GtmbiBtEmh8YVpahlIZTe5JzUhgTk9WUVz7XKtW6UoyRlpKHE+vTfpDszG7KF5DbV57bUFz63C0aN5gV2FHZBlkLmKMX35dJFuuV/xS107STUZP9FChUxBbjGVSa/5pfWCSUYFD7ELXRlhHl0S4PH0s1R6uMYZD7U8TV61Zc1m0V3pVYlLDUOBRX1ReVpFWTlYfVepQJEulRxJGeEA8N6k2qkBaRYxHwEyzU0tXpVYrU0dPXUrKRxBR4l7tZ8dqwGkkZ4xkw2OBY29gRldrRRszCD6bUN9bamA5YJlcNFebVdRaK2LMZLZf7FLQQ/pASEbFRg9BejwiP6E/6ki+WV5m/mvtaoNjvFemVAlcTWFpYAVYwksMSbNOj07qQ08pWCCtPahRmV1oZABooGgQZu1iEWDFXn9ejV6BWtBNBTiRQsNZLWXTZ31jAVveU/hVn1uwXoxc2FOtR9JIgVXQXuBhkl6nVUBQQFZTX+NiyV6mVINKvEcyS8FM10hCPl5IA1wgZeJlWWH4WN5QA09FUglXlVeyUjNMHEwMV8Nl23DndtN2XG9AYHtWklkJYJhld2o9biFwnW/wawdliFsSVxVZSlxtW2lZFV1vZJFnl2YIZ0NqCmtdZ1de4lIITytTrltLZYNrx2t6ZZlbG1QcUAdQ5VQcX2tpy27JbVRotGWhZ1xopmMeXdJgsWsqc9Bz52yCXoNJsThhPYBF3EVUPFcwGS3pMiY8i0oZVoJbCFr2Uw1Ozk3VVEhbuF7RX8VdbVfNTiBMa05+TvlJAkUFSXBRK1coW7tcIlraWIxbI14cXt5aUlUVVcZcLWOcY2JeJFejVFVVMFI4SiFGMUpYTPZMhVIlXDpinWIBX21calr6VkdR9UflPRdD9U6AWFtdEV6sXNRbHVwzXBxaPFZEWeJhXWk5cDp0wHNabotke1eoTxhQIFbcXRxkgmu8cL5x2G0wZENU/0OSQiZMZFQdWzBcNFkCVsVTw1WdW+Rh5GVlaUNsYm01bDtpiGMcXPdWbFh6Xz5naWrnZ5VgmFrRVeZQ6VBOVTtZn1uwXJFbQ1hiUuxKYU9KW59ia2LeWd1JGEGfRvBOK1T6VqlW61I0TtBQhFYOW2dfTWXnaiptlGpWZYxhvWB9XmdZYFYxWcRbA1sRVnlOW0lySY1NeVU7XVxkkGjdaQFoDWNPWuNM7EGcRMJO/lXMWANb2l9oYitiqWF/YJteP1wlW1tbVVoNWu5ceWLWZsNn8GXiY/dhAWFnYC9frl/tYBNiVmBuWw9bomKxaRNsCmlYYOdRSz41JHMIAAAAAM0RzTxoUTRZqVdYTqJOvVzmZytrXmazWXpCTS6IOwxOQFkyXEdZP1NsTkRNyU59U/la42FrZVJmDGbcZI9hnlyMVd5Nu0RKPe8+QkgbTXtQu1MUV4BctGINZ6Rnr2P4XKZVNU2uQedCFVfkZeZs1G2DaZpi0Fm6TeBAvEMbSGlJ7lH5Wg9fkF90YU5nS2wlbGxluFjUUhxZwFwDWlNRa0v4T5FVf1QaS/5HRlZdYqBnFWmVaj9vN3OZcjJtNmfzYrhfzV5oXmJamVMpUWtSclO4UR9RjlP5UxlSF1AbUkBY110VYbBjuGQ0Zo9ng2b2YbJg5F/2W+hSp0mKRF1DdUrBUapUpFcQXiRkjWeXZ+Zk+mBZX7dj+mmUbQJtKGmxYshY+UusPm88WUX8T4tVG12iYdJeTFZ7V3lgIGcUav5qWGz/bp5vSWtZYylZ0FRoXZtmp2u+a9Vn4WBuWs5YkV0UZJZoZmzDbyZxEHHxcBtxwnE1cNFqiGJOWzdZpFsBXx1hFmP0Y+RjL2H/Wk5TClDcUo9Vx1lVYbVnRGiiY8tc7Fl6XsBjVmVVYyZhQF52WehQTkhRRj1KbE2tT9xSXVMVTjtH4E1pWT9fIF7JVklMg0fGSo9Qv1iSYv9o9WnjZM5bj1dfXMhlC21ucC1wYGw3ZtRj2Gm0b5JwqGtdYWNUJ07FT7lRr1XtXpxoo26ibjJo81sfTT1JGVC5VVpVCVfZXxJqcW7La8RjA1xLV3BSLUc0N9c2rUU4UQpY1ltRXrtgLWWBZ0BlkmMNaTNvLW+5Zk1Uv0RPSStQwVJwVHdT+04DSrpIR0y4URJUfVFLTIpLiVNdWrRccVwwXc9dPVyTVrdSNlpgY2NoyGicaGJrUm7ebA5lvFfoTxxa3mMDaI9neWbgZ8hpW2kbaINpUml9Yx9YlkunTAFUoFcGVT9K6jtKMcY+v1SSYBZldWMLXchaI11+YQFkX2VAZFdirl/OYA5pb3K0d5N3wXJIa8dn6GuUcIVyEnCsaUFjjl5GYIxjpWOLXnJWcVCRVLZaBF1+WuZWQV07ZS5qQmsFapRmRWDrVOxJskpIVdRck16aWjBUTlS9WClZQVO8SV5EH0suU/JWM1Z4VORW1VzDXoJaD0/ZPz81xTtJTFVZ5WS3bCpvxGuRYrxTnUH7SWZZkl/IXK1RSUFYPrNNi1yVZQNooWQ2WyZQd1ILXAxiVWJqXEZUglMIVkNX6Vg6WhNaq1fpUspP1k3RTixOZUyXUlZcyGG6YIlYHUlDPEdAvUa7Sr9JREeRQoI35iV5Gpo2+UzxWblgF2JqX+RadVh1WmZeb2IvZBRiTV3FWFNYK1jeVNlN4EdoSPxKnkneTABYumG1ZmFnDWULYZFY3EYvL/A55UqhWJVi12cEachmWmGOWYBW2Vq0XPZaMWDTaW9ulm20aGdlYmSgYlJfoGFcaHZv6HVveVl5T3abcZ9rzWXDX+FXUlJpVENan10iXUpcYF0uYy1pN23IbA5nj1paSLVCPVQGY+Npm2ncYs9Yd1jTYeVpNG2NbeBs3GsBa8FnLmObYHVhJGSHZPJiE2FlYElkwGr/bxhykHFNcLFwzXEBcrxv8mmIYbNdv2JuZvFjJ1ynURVNEU+jTaBKWU5UVvdeE2TxYztg9FtqW2le62DHYVtf+F2JYfNmPGobbPtrzmqhanVtOG+2bdZoUGE5XHJaeFlmWcRce2FUZCxmxGf0Z3NmGGNZXXBSeEeCSPNQM1bPXaZoXHJ1dzd3A3MibENkal39WB9XBlZ7VG1UN1X2U3NRrlFHWJFgbGcuajtow2HAV9dN4UlMT8pWDFoQV/pRflAaVXdc/WHCZcZl1WEYXLZY6VgCWJRUUk6iRRg34hyIGJ40oEZEU21aIlzBV6NOGEi2SRRHVkRUST5RDFhGXqRjk2aQZqllX2S4YTtamkk1M7AdNi9/R5lS71UZWQlgambTZ2VlxWQqaW5rJWe/XG1P91WjY05qEWoaZVNfqF1eXL9a6FfSVQhXzFmpXA5elF3EXCpecl78WvZYbFwJX4ldf1mbVHJQi1NtX91nBGmLZOteM2EObUl20Hl3eNFzvW7/bbJvf3BFcCRuz2q0Z1JkZl/6W6VZTVUqTz9N0FEmWL1bP1pUU1NRN1ouY7FmjWNcWlJPJEZnQxRH1EuJTohSoFn5X8FjmGO3Yd1h9GQqatRtm2y7ZcFXxELJNZc9YkOySfRN3lBaU3dVRlUwVG5RckySRe453jjSSO1XVl53YG9kPWkga7Nn/2GCYzdqZm+jccNzMHbwdwx3onGsZTRVRUqLVLNhn2iiaTBldlz5UoJJmEIDRxdPS1SxV2JbuGCZY7RhU2ABZC5pImurafhlGGFgWThQwkePSWxZeWYtbYxvC3JHdZl3bXaAcYhr12ZsZWlnbGocanljl1PrOVNAfVMmYOtpL3Gec6dvjWdAX2Bd51zjX5BnBG7Jb5VsAmX8XPRVgFpka5t2MHmHc1dmVFlfXo1pXHOmeVl6vHNsZ+lgYmVjaVFuLnTydxt3z29MYulURlTCZe1zXXq7eLNuZFyDUThfz2tHcJps/GYGZu5o02qqaFJlVWRNZVpjBV2YVvpdDGm/bsFvDm5ragxk01nOUNRRnlkjYcRlSmXbYIxckVtNXfJeAF87XQhcoVnRVK1NtEnfSTtOVFboXwBntWpFa1lqPWhdYWBS7kT+RO5Ko1QeV5FSGUoiSZZSqVooXRlcu1nwWbpcmWJ6ZcZjOV6mV2NW5VPITVxFk0WaUSBdpWRCaJZmhF+BVwFcYmcSbQVrWWW6YhJljmj7avhrYGwIbGpqjGijafls4G4sbelmhGJsZd5lCGHIXOpjGm+fdI5z9mzCZYhjX2TtZJdk6GYSa2BuuW9fbrNq/WV4X5ZaWVtPXP9bcVx5XqtglV8PWwZXn1mhYHtotG5pcrxyPm/4aUhoMGvqbXZtB2pvZGxh32P3ZUdlP2MwXxJb+lqiXpti72Y/a+dtmW90cJtw7W81bVlpiWRhXlVfYmX/a0tv425yaqZivlnyUBRPAVGcUhJTRlRbWqZi+GfmaexpZmi/ZghkpV8DXYVev181X31hNWRkZKpfrlenVkNb82DLYhtiW2N3ZQ9kw15kWl5XHVrRXqJhTmA/ZOlv1XdkeKVx2WasXrdeNmDVXY9W+UoEQGU2YyoZLBo2tzyCPYRDR1GiXuxlJ2edZB1iYWM9ZsRnjmV1X3hWHlAvUCxRJlJkVG1WdVXiVtBdcGYNaixnt1+CWThZbV10Y5dqO3BCcUltzGRbXYFdS2agbNVsnWgQYiZh52O4ZK1iSmLmZjluhHMndGhw8GdVW6lXPVooXedeC1/5XlZdE10sYLxlM2q1a8Bpg2cRbPRx/HQNdbJzDXT0dCV0pXDNa/FosGfPZNxerVmlYAtr22/Vbf1ntmJUYx9ojGz4bsBs52V6XtNe5GM3Z7dot2imZkpirF4TXRJeJ150XjpjTmg8aV5m/WEaYsFmdWuEbhdubWrCY0pat1ZoXsdpfHGVc3FyDHKedUF41nYDcAxjaFVOSu1GyEx6UjhbP2EbYjBiVGBbWydZWVvpYH1m6GaeYXdbkGD/appwGXHLb0BwYnEUbzRqAWazYwZhO2CIX5Vg1GbJa9Rt5G8ecdJsTmbPZIRoXGtda+Fpa2nSav1oqWHgVoVW/FyfYo9jZGGKXqtcUVmjWGJd4WK+Y3FiCmMjZh5n6GMJXrJX91FNTZ1LXVCzVoVbWl/wYOte+Fl1VSBZIGMVag1sMGmjYkZbbVrZX1lkwmV2ZnVoSGo8aWRk7F1JVf5Jfj1tOsM7RTeINDg+30xFWddi0mf8Z0Bk6GA5ZYFsanCNb79rP2nuapVt/G6GbRlqX2ddZ7tqm2+JdGh3PnY9b8ZizGAbbGF1Onrlemx4AnQHbndpeGk/bVtytHT/dMpzl3E6cJxw1HFFciNw2GuXZkdif15bWsFZZVviXVtgTGFXYJRbcVQhTttMQ1IwWehf5WMAZpJmVWUGYkZifmMHY9NiM2Q5ZadlZmJTXUxdT1++XrZcEly2X7Zk/GidbdpwwnKpcaJr+mASVYhNwVDhVudZ0lvnXjhhCGEUXiJX0U0kRZtAtEb0VD5eF2EPYLNbMFsfYPpjymSOY6xjjWdPan5qQ2qLaq9qDGkQY1xew10XYEhjsmW2ZJteylK2TDNRFln1Xg9hOF7KWb5bV1+tXspb2luIXBJZ4E4zPzxKI1ylZKdmzWUoZR1mSGX0ZHJqoHFkdt919W6gYS9RukxBUadTzlYTW3Bell6wXIpZ4lr2YO9kiWaLaY1rP2o1ZNZXvEn5UBJhuWpFbdZpvWDMVX9SNVkvZexuSHONc5pwx2tlacVnI2fJZg9pqmlsZpxjjWOnZJxlcmaOZI5eklbOV6pgsGY3aOlmjWVNZjVo/2kDay9r7WneZ5tk/mBpYDBgOV0xWEhWP1ySZSVsxG+scFhvxGzAaeFn5WYxZS1gTVgRULFXuWMIaoRqj2fyYrpeEV+vY+RksF//WMRZ212zXxFgFGAuYOZgXGSaaJ1q0GjhZJpgpVtkV/dTmVHpVp9eoWUSaFllll6xV6FaAWElZS5kHmPoZhZsxG3JbGBsKW0da3NjA1mAWG1bAV9rYgNjr2GIYV5jemZEagZuKW7pZ91aUE4rUyZfLma1Z9pkNmAZXMdbj1yfYZlonG2tbThqlWb8YbRdGF8hZSJqoGr/ZwdmGGYdZjZl9WGjXJ5ZclrkWI5Vglc6XBRd+FfWUpRRMlo2Ykhlk2NXX3ZfzGHiYChc9lU1U2JXoVytYuJqFHLMdDhyB2qVXh1W2FSGWAFcDV2BWW1Wo1qhYyNriG1QahliP1u6Xeli72LiXRJWy1nBYetm7WmIbadw13HgbyhqsGFDWeFVQ1pvX5NjQWdjZzZizVeBTQ9Mq1SGX3dnp2rwaMtjV2KLaPxumHGbcI9tsG7mcJZzwnbgdwB2sG9fZAZXRVJsVG5XzlpjYOdkamZuY0JcvVP2S2VMxFDqWM5iPGrcbbtuO273bLZpfmNlXDlalF2WYgdlz2TyYUtcGFSYSU9IJVUmYGZjuWKPY1BozGtDa5ZoAGnabJ1vJ28ya8hlBmLcXnxZWlGQU7dfp2cBal1oOmQGXq1StEizWQ5qVHGdb39lWVcfUq5Ws1wiYLdgN1+gW+laxl01YHlfnV1yXJVfRGUDaP9mMmI8XBRZyV0IaK1wpHOrcPZoNWBdW5ZaVld6WIVdo2I0aEFrXWv/Z8tkR2Z2Z1NmqWNcZT5vLXcPeid6tXe8cvBp7l35VeZa6WPLaultj22eajNmQl5oVZ1WpmDlaTBu321ra2tms1yFTc41wyT9QXFS0FdbVZpW1Fx7YFVfoVjPUExVg1ucXNtX9VQVXPprOHlQf+h9NHVUaPRggWKPZTZlbWC3V9BSgVioYGJlqWaLY95fjGDHYvBhMl3XVCVOik7nUYdU01ftXktmqGm0aMJiO1ikSQo8wUFGSiNUHV0/ZMtm0GIbV09MmU1GUsRZMmO8aCtq8WoUbQxv125xa99kWV7zWYtXL1ddWORdA2SkZqpkqGJoZqRrPW4cbdxo6WLLXk1bnVq2XtZgaF9nXLVaPVntVhFZ5WADaEBrWGkAY2lbDFckV2ZZr12gYjtmoWZMY7NcPFUSUBFRRVeJXbRhFGKbX8dZyFEiVC9kZ3EPd7R1IG7xZHxgi2GKZHllbmPRYPlhv2XSaF9ocGYSZVVn/Gn4ad5owGg7aiBrrmqRbAJukmp5YgZco1t9XeJezmFQZbxlI2YDaWxsR3A1chdyu3B4cbRyoHJFcQdtT2aMZWJrcHGgctpuZmkparpz1HwjgBB/M3vpdjx1AXNbbp9m/1tiUKRLuE5DT9xM4FB+XG1lhms6b9ZvR2whZFZfsGW0bsdyDXG3a1lng2dQbiZyLXBUa2RpsGrfa6Zsmm5Bc592z3QAbmFnXWedaOhk0FyuU39Pg1FTUsRVeFxFYjNj+GTOaCxtJm+KbelroG0CcGtwk27fa0hpjWaHZPFkeGYeaBZosGaZZDFi9mF6ZuFsgHE1cZhrX2FkWQtaI2D3ZMJlrGLbXzxgbmK2Z6prrGzkbldvY25ybphuWG06avhmvWVqZ6tqIm2Ra3tn6WYla79w3XAlbBRoGGnUa0NtoW41cOZvgm3iaUFouGiFZydkkl/JXCVftmGAYaJdVl6yZmpwoHdZe1d7BniVcjtupm6acUpzQXNmcVRwYHIZc+5ysHO5dR94hXk1eZZ2T3LRbmNsgWuEbf1sfGuoauxoxmT5X7RdK2EFaoxzH3rtfBZ7q3RZb9VyPXh0epB4dnQSc8x003YFdbNuYWhGZgdvtXhWfaR7iHSwbCFu8nK8c3hw6GsBaJhnVmt2cCl1X3hLdz5xCWgoZc5rGHPPd1h4wHPEa49o6mtnb8t02Hoqfnt9Mnkxc2NubGozaqttAXQjd0h062pfWw9Lc0MPT2BcVGTAaZJsBWnSXoxOfUS2SiVUz1neW5FaMlhFWKJd62JOZQ9k0VxjUCROWFh4ZO9rhG1zaTRhSFgBWFtgnWp4cdVzmnGaamtjuWOWZXVjAGE7Y0Vsg3PKdXJ0LHDvav5lAmOQYqNkImbcZaljmGJlYihgXVqoWOJbTmFGZidrOW2na8Zmo2IwYNRdl1+CZMtnWmY7YqddjWD4aL9xz3cueYl1j20RZVBhyWAuXmFYT1BcTWdSV1cKW+heEWG3X0BfbmKyZ8FrIG9HcWZySHFsba9oqmPXYEdhomQ8abdrcWocZ2xmLWmGaz5q+2RaX2lgUGama7NteWuxZtRiimD8XIVYKVnrX4NlbWcAZb5e2letUeVKL0k0UJdZ5WO6axpvlG6AatJkaGDsYSBoY22GbxptRmpfbR9yb3Q+dPlyBHDkar9kJGYnb591SXYGckBqcWODZFhoDGtvbGptM27wbNpp5WSnX2pdEmGtZFpkzWEUXodc1VzhXC1adlYAV+pedGZjaa9nE2XEYxFik1tqTjNJN0+FUgxRxU/WVYlgkWfKanFsLm2Da75p8mbNY2RiIGTvZlBq+mvnaTVl7mHbY3tjG149WzFfNWosc+B1gnL3ahNopWyfcYhzP3P8cSVxGHHlct51GHemdxx5Dnkjd711dnVgdSF0v3DUa0BoD2XSXyJaq1WyU3haJmUSbGxtAGkaY+5lKW8JdnR6o3sNemB3Rnbwdb10PnHEbTNrGGq+byZ2n3eic49rWWQlYC5dKl3rZMFpRGl5Z5lmm2feasJu+HBgcMxumm+bc5F3AXoCej53IXELa+Fq5G1zb0BuDmvBa19wznY9fBx/qH3XdhRvuXC2eKZ9LHw5cz5lY1xJY5FuPnSAcxxsPGAqWyZlYm6jcNtsbmWLYk5m/WvYblFtf2sjbuhwd3BebNpk5l8tZPtsKnJmdEFy5WuRYyJeLF7gXuZc8VsZYSdsdHS1d7B2v3O1cKJwsXRUeR57vnglcnpqAmdMZ5hrmG6+bkdrgGcTaOJqBmy8bF5umnHvc810oHSBdN9zcnIccolz3nQ4ddN0XXXDdtR3SHiYdxd24XP9dFx5Kny6fTh/xX8LgDqAfIDjge+E3Yi+iu+IsYQwf895F3fJeux/LISQhGuAF30SfweF/In3iQOFCn4HeiR9ZIHgg52D9X88fl+DJYnaie6DM3g7dKWA0Yv4jxSN4YOKe7GDpI/olReV7Iyff818AYagi1eKkoOIeNd10XrsfrR/eX2meM52AX2cguODSX98dZ9um3Pcd9l3e3KaavJmCWl3awlrymUHWhZOGVYRYHdjA2BrWrpc0WMMZntkRWXJaFhq2mddYnZf+2DtYlBhEmBVY5BmT2V3XoBUJ1bFZBxwd3Q9c+dtPWqvaipsQG3BbwlydHIocsVvNm5ncM1zQHX8ddB1TnQfcRhrrWXwbsZ744IxhAmA63e5dLZ7/IG0gpd8tG9yamp74IcJjHyI2X6Sdet4U3/ZgC99e3WebUBzSXxEgOR9s3QZaDZq03TRenV64XPIbD1vbnbPedF2HW/AZ8Nlc2gHbExsGWm+Y3Bl0m8AeRt9anuidG5rTGSRY0Zj3mDIXNFVTFKRU8FZS1+bYCpgX2JAZfJn5Wqrbc5uf2y5ZwVipF7JW1ZYOlu+ZJhtznF7cClrYWWbY5xnEG1Gb2dt/mkCam9v4nRUdyh2t3Euax1iAF0hYNxkLmaZZsVogGowaAliiltCW6hhYWoMcXlz13KXcSVwFG4sbflrJmdHYehhT2kUbtJutW6Lcvl3q3vgeld1yWxOZaxhC2A1YzRn4GvccOd18Hp8fWt8JXkzd7h213WmcpRst2XKX0payFZ4WA5iG2rgbo5wmm+ybENo7WZJaXhrrmrpZtNjuGKHZeVqum9qci5yYXB+b0Fy1HWkeIh4SnVEbzZmS16EW1JbsVntXfdk1motbSpstmjWZd5mVmxicN1wo27zapJnVWUjZUhnF2vJa9Jmt10RVB1RRFuYY5JlTmYAaIxo9Gc6Z5BoX2mpZlthT1niULZPSlq5ZkltUW2QaGBk6mSKZRVlPGdyawVvW24JaNpbnUrGOTU5IUtMYNJuLna4dy51sW+jahZpnWnqaglrNm1Vcs93l3htdKhtyGgNZypkxWAqZeFtqHSUdx52PXMCc/V0bXXwceVp3F/aVYZQV1QSW3hhZ2X9ZEhjtGLxZv5twnOmdjp13G6KY7tTJ0k1Ss9NAFKgWKZhdGs8cVNxeWt2YfFau2COaDdtwm1haoBjC2BcY7RnwWwqb5xtAGyVas1rO26ubTZpmmMMZCFqvG2qbDJt9XGhd6F4x3NibkBv4nXGepF8M3wje0d66noFe8Z4fncPdZZuFGRwXAhhEG3gdG53o3YDdbVzLXFfbrZwdXX5dwJ2sXFKbohuBnb1fwiGQYaEgAx1tGQMUkZFc00dWf1eA2DtZJdthnMAdhJ2zXM+cYBtFGqdZ35nMm21c2x4XXxXgJuDlYKTeuZuC3SnejF7tHc1eJZ7AHyweGl1xHO1cVFwfm8yboBpWmjAbIJxV3Q6dVl07HFhcNRyQXXHcj5qRGNEZi5s5HJAdrt02W1NZlZlBmq1bBZt/nCgdyR7Lnr+dX1xMHB4cKtx5HNcdTR0qm6LZj1mxWvKcIBzOnTBcmtyF3ekfGx+Y3v0dK1xlHZkfOJ+rHyPdpJvIG3WbuxwBHDDahVnBmvEclp3VnfAc2lvSnBJdhJ9X4DjgJWAq4CogSuBwXz2c1Jq4msGeRuD7IaKhTyBD38Ygk6FNYb+gyN+oXh7eup+9X8jfod88H3rgQuF9IYDhwWEYn8cfS99Ln0teqZ1MHSFeNJ9bYDCgCKAHX48etBzoW/rcyZ7jH9QgWiAPn0DfGJ8KH7GgNGCNYMjgkiAF4DagpKIjYwGjAmGKnqtc+SAloqnjNOHYHyZdAuDVpBwlQOTt4j9eBOAY4/clqaWSI8dgjl/14kekaWR8ouQgMF9voqbkx2VuI/OgmSFz5fpojylWZ+UkNyG+JXjoVel2KB+k8OJGp3mquKuR6rjnKKKgJVNpCaqj6dwnEaLho4Km9egpp4ZlPeCvoY2lPWa/5lokLJ/9H9bjTCV/JXij22F/ICkhfeIwYctgIBxeWtWdZR8r346fDh1JXCccQ9zsXC2aUdhxV0DYmVqJXK9dPVzGnMJdRB2sHQ8crFwYXERcmVvOmmHXoJVLGDjcEJ7s35we/hyDG6Fc6F8JIKOgul993UgcpB1uXodfrd9HnnjdNl3xHx5fSJ4bG+wbqR4IoJvhQiDk33oeqF/5oNFg0h9V3JQcM15aYCLgNF67G+eaGd3K4TQhwSDUXZnZjxquXWbe+V6bnXbcvR5gYE7hG2BqnmwcF1vfHHPcTNvQ2kuZ0Rtz3RJeVJ3em8Kaa5q6G9EcG1seGxtb69yEHY7eOp4iXbrbeBhw1+BYmljsF83Wi1YslozXHpgVWTBZMBiq2dacvB4o3oHeVB3OXjLeLt1MG/2aDZuUXgef2SBe373diBtjWQIYkxniHD1eMN8S3rzcdNm8WB9Yd1iFWO1YnthmF7WW7JhDGjXa+9vBHYDe2J7pndYdJp0sHQdceNqxWn4bdRxYHUAdxV1bHGibwF0qnr3f8+A5nqpcAhqa2YJZQ1miWpEcNhyNHOJc+F1RXUAcc1vNXa5fOJ+Xn2getZ4W3ijduVzhnB4anNk6GNoabtt2m2Yaf9ltWp5cSh0gHK9bXZoOWn+bhRzRnPgce9wVnA2bphsAG84dJp5rXwwfmp+I3xidyty429Ac453cnkZeVF3CnbidqJ74X99gLF/6HwXeE10DnKXcRtwTm1baDllZ2p2cFFygXF4b3hsYGtIbsp0SnpAfTN9cHrEdpNyxGx/ZyZjll0OXOtgCWu2c5t34Xbtc+pxJnL+c9h4qX5cgtGBNn0peIdzPW+nbFhsKG+pcnB0qHK6bFxjjVsEXo5oQ3JEdy13eHEGapFoCms1ah5n8mYqa1Bw+3TDdWZysG5QbrNuA2wYZ3dklWf/bHdtdmghZTNp726bcexvCWoSY4ZeJmIqae9uNnLEcq5vjGqlZYRkaWVYZ2JoPWj5ZsVia2EOZntq1G4DdsJ9noKagk19EXSAaTVmJ2wzcod13neheZJ6+3mQeel513lCeLF1AnLabbFskm7vbs9sKmrgaR9tZHKQdcR0eXK0col2rHmReWl1k268aSloWmgZaEdmzWbCaxtwx3Bvbsdr82lTaGRnWmgua1tv0XECcLlqu2ZeYwtgj1+xYoZoa2ylbEVta3GhdEp0MHCMaFlmB2z7bxNweG78bOJtUm1NaNZkl2TMZ4hshm50bG5po2dkaNNpo2oZaY9lmV2YUJ1DY0ryVaNaoVnNYK1vxnoNfs959G+fZolj62Ihad1w93XbdW9wyWv2bIpvO29cb15u+Wp+Zp1otnDUdZR1BnQsd5x9h4Czffd1CW9xbzxwzXB9cox2xHgSdkdwEWrwZnxrynEoda12UHUxc3dzVXTvcRRsTmUPYQ1hiWNxZ9hpfGrcaR1r+mzdcHV0TXb8dBZzlnTbeuSAyYOGgu19tndHcsxv22xSbGNwBXdxfKh+SX3OeAV1TXNdd8Z653peeTV3rnMTbQpouWxcc8Z3fXu2fRF/WIBzgPV/Mn7ce0d6Mnlwd9x2hnVXczxy73K6czlzp3F8biVuuHSNe6p9uHmbbwBjNVvbXUpjDmlmbzp4EIC+ghd/bXddcBFxaHbSetx8p4CShgiLcYs5hnB6VW1Gaz9xsXbfeVF9IILKhEOEo4HkfVV6mnlceqt6snvGgMOFTIYtg1R9KniBej2AH4QHh1qLLI/FjxmMvYZ/hDaFrIQDgKp383N7fL+DlIRwgEV6JneTdmxze2ylZcBm7G+9dtB4k3eTdv924nbYddF0r3MHcoJ2q3/DhkaJnIXXe79y0XR2eth+ooAQgEJ++X1zfod9SXlNcHlqKG/Hd3t9In/3fGd6aXpDfoeCKYVEhIV+4HOXaf9pKG9BcZZx1nFJcBxwd3S2eSl/ZoM/hkaI5ofBhMJ+l3c9dst4snwtgD6CroCCe2909GtLZZ5rgnQLfkyGU4qpiN2AZnZjeNiCT4n7iJaCwnmde2qGsY3TjnyJLX5Idcd6SoNshpaDP3zSduF3K3ogeS913nJnd0eC/4l1ixWGdXuccit4jn+igtaAg3u7dyN49XpvfYN8w3cqcTJrQmgOaMFm62LEX8BnLXMneRF5OHO8at1m02kCbk5xVHLjcfZx5HADc2N07XMOdZV4F3xwfJN5uXSBcUt00ng0fN1873tre2Z8b339ffF9yXoudvl0I3mnfZd/UH8YfgF/8oJZhTiDX30xdHl0Gn6XhA+GrIMmg0mH7Yq8i2OIwIK5fa98QIHNh2mLeYoihsSEaIizjXyOoIkggsqExI+MlrWW8Y+3hKV/KYWii7SN0YkLgfaAEZAVmzyetJkwjumG144FliyXwZK5i8uKy5BhlKySKIr5e69zBnw0hYWHGYMoerBz63Jeczh07XgMf2yDWYW9hNqCGYFPgA2BpYUai/2N8IvuhDd+dXwcfUp+zoCag66FDoVcgI53J2//bSpyf3lygXCFxIQtgJl82IGLiJCKSIY1fOt23H31greCAYBlfQt6zHrsfkKD64XOhTGD439efbB8DnrLc41tdXPPe7p+eXuYdHhwDnYRfVuAMIP1hfqGLolyjHyOhYymh8qByoGXiCyPNZEnjmOHmYRaitOPPpCpiv9/5n+TiqaRJ5OWjkGGLIUGi9KOFY6BiS2EYoJSgniAZHxqdrVvAnC3e+2ERIgYhxqDjX/PfZp7RnrheC15pH7ThrSN3Y8ZjBqDaHYUb6tyK3rifjuAmIEohsOJNontgg54qXS6eF17Snq2euCBuYmCjHWIbIDzeWN4rXZEdLxzencofx6FJoeAhcWB3n67fBF7N3vRejB7r33ofQB74HlKehR6MXmVd8lzgHCmcYp5lH+HgGp91ne3cfdsimqIbCRxW3Uhd+J263WrdnB4yHf9dONzhHaeeVh6sHhvdA5vTWwdcZp3BnpGd9FwEW2QbA1rsGXbYSFiqmrEcfhzf3PdcaFwLW++a4tl8GJKYz5mgWv0b0Z0QnUOdN9yKnEibhFqfma0ajN2G4ElhyyIxYUigex623XucqBwgW/NbpFvvm/kb4JxsXITc4Ry/XK/cwt1JXS3cMBs6Wu6bv9x0HNDdFlzd3NvdTR47HcIdRV0bHhLfuCAqoBKgciCbYJof5t7knpTexZ7h3i9duh3pHnweap4cHT5bU1mgmREaDZt4HB9cA1ubmzkbS9zf3mJfomChINbgUV8OHeRdGN1nnnFf5+DoITDhEKCcX05eVx173H/brZukHP9eAJ6+XcDdgR1DHVbdQh3enf/d4R5/nl7d31wnGbFXSVcdmbKcEd1Q3ToctxzGXjpef157Hxbgq6GmYcBhIt8B3YAdX96fH+sgqSETIWphEuCdH+zfil/QH+LfNh3NHTuc4F5uH0QfxZ/Sn6je+t2zHEObnNtPXIRe3qDN4gUiReGJn9fdHJuoXDWc810MnbKeSV+s3+Afrt9fX4kf65+qn2SejR1OXYsgheLtoyEh2t+n3mjfi+F5oiOim+LdY6gkxOWvZIciruAqnvuftaFFYrCi9mNFZOAl+qW9I/qhIV5w3G0cMdzFnhtfvKFYoxUkDGQl40MjFGKxIh7houDdYAGgVSEiIc6iNOG94TYhaiHG4cChIyA6XxVe0d7MnqQeEV1RXLNchp1hHeAeHZ4w3iFekZ9CX5bfSV/roKYhHCEk4VTiNSKKYxFjJmJ8IUFhfqFuoWJhJKCDYDhfqmCoIm2jfWN4YrnhuuIfYxujeqLbYkGikuQK5bAlwuV3Y9ki9qLJI2RjKCJNomujo+TPZaTlWqS9Y27jbKVqZwSn6edXplelO6UVJgWmWKUW4mTf8eJ9JQ3mkGZ8JGoh+6G4YwYkDiODYgkgjGEJIlOjAyMh4hbhSCGq4hEipqJTYVxfxh7SHrHe2l8x3m3dmV31HpcfdR8kHpce16AQIVNiFSHkIJ0fJ93RHp8f/OAVX6UdyFzeHiigECG9IhAiYGHMYQSgDd7mndsczdzeHcnelh3bHNMdgd/7YOVhPuDCYNWgaB/Mn+sfxZ+GXsbe8eAT4RUggZ753ZAd/Z7NYIghdCCf33/eJF7IYHcg3GD/IOThquMEpKNkyKQsYfVgYCIi5Ahk1SPQIXJeIt8j4U+iueKSogDh8yJfowUjQ2M74nDhviEIoJngoSGy4i+iSKLjozfi/OHPoGgeU53knrwfPN813rXd4Z2/XY8d0Z3ZXfjd8p5In44gl2DL4GefYN6jnixdw15fH6QhMOH04YcguJ7wXwZhAyKgovgiEKDrXzxd7F1rHUmefJ7GH4egrmHios4jGWL/YqSi8CLwIkrhet8t3Cja4tvBXcFfmCDB4anhkyGU4a5heWBEHy1fgOHAo0mj7yMD4dKgpmBaYYiigaK3oXbgZ6BEIf/jPuONoyEhWiAEYCggKN+HX3Pf2OEa4a5hHCAyXuzdyt1t3NZcUJu8G8ZdrV8/oCfg9uFZ4jfiXWIZITGgG+AGIQUh+OHT4a7hG2F9IeGibOISIeFiJ6L1o4GkOON/Ydmf8V51Hp+fYx/I3+nfWJ+LIGfgTaBLIFVgQqAIXzYeL97JIGwhAiFUYIdgBiBOILSgUp+hnpYfeWAmIFngNN/W4M+h9qHjoRCgIR9p3xufFB+oYKZhbKEkICIfieAGoFDf5J8cH+6hcKJEoqFh8OEzoLzgg2DNoFffVV4/XateIJ773wkfXJ8S3sVe659ZYKdhEGDIIGgfxx/J39AgAqCOIfUiviJ6ITUfit8mnv8e/WAa4fYi8WNx4y0iEiERoJ5g+SEwYWGh5CIRIfKgg584nZxd6V5tXn5ekB8AH9fg0mGiIXpgseA1n+mfcJ6Onkzer18RoCxhIKHE4cohOyBXX/9ekR44XrMgEaGqYlRiymMV4wvigiHuoRig1qDToOsgpCDLoTFgQd92Hv7f32F6ogQiEaEo4IPg3GCrIG7gsCDAIRFg4eDSYTahGGFxYVyhiSHz4b6hlyIJomYiaaKXowMjvOOIo83jhmOPY/xjqOK5IOHgLmCyoIafb5zunALeEh/tIEQgCl++X+LgieE+oXkh1SIt4eZhoOD+4Abgk2HcozsjVOLF4V2fHV0oHSue0l/9H8jgDyBeoFcfy193n+dgyCFfIQTgtl/EoBKgJt+z3zje8t7nn0igpyFdoUZhC+E+oNqgrV+KHtMexp/I4UNijSOLpBnjoOJhIMAgfmB+oEZgV+CP4XfiGCLDowDjCaNnY3TiwaIW4WUhdWIk4yDjgWNhIphinOLt4vEigWHwoKzge6DQIlojSaPTY/vjcKMoovmiMKDWn5De/R6XnqVfLZ/P4FDgfGAW4L5hNyHkYp6jRqPo40IiViB/XdidRV5UH2IgCeCJoERgLOChIf3il2LcogVhI6Dt4RNhe+DG4Prg4iH1YqtjEWO+Y6WjqSNF45rjzaQDJBsjpmLSor2iy6Nuoy4jJSPB5NfkxSQc4vdh96EEoJSfhl+y4Euhh2Jh4p6ilWI7oQygtmCQoRpgzSCjoL+g9uFSoUSgVSBjYYgi5CN/o1JjcmM741SjxyOKIylik6JkIeNh7mId4z8jRqNUo28jpWQxJLVlNmTDY82h1V+Hn2XgtSI5YzijxeSsJJfknSQfY2OikGGCoXuh7yLhIxCilyHy4WvhVSGtYdwiqqL34qYiRmKVouqitmHnYPXgRKBaYG9gSyCXYGcgSeEP4hriymLXIcThaOE5oFkfayAv4fEjDmORYzMiLaFloLkgumGwInPir+LDI53kCCRSY4kiHaALn6Ugs+GhomKixKOPpJBlJuRwYqVhGmC739ne4t4q3uchHmMn5Doj/eLsomli76O4I8QjgSLVoxAkl2WN5Y8kuOLLomEiBiLt479kViUxJRaknWPro1cjRKOJ48qkbOSMpQXllGXppj3mDWXC5OFjrmLGowjkZCV45chl2WUIJQulmSWjpVElCaTPpSelRuW7ZX2k0KTcpWzl62X/JMOji6Mao1Djy+Pjo1ujoqUNJpmnfieOp+KndOa+pYCk06SX5W2maadtaBHoB2bS5Zzkj2QeJHQlA2XQpk1nV+ffZ2imi2Y9ZWilICUIZaQl3aYjpkMmrGa/ZokmciWmpU2lcaWfZnLnP6d55vcma6YTJeclraWopYQl4qZKZ1Fnuebopp/mfGXCZcQmoqdzKADozyj+aHHoSmkuaaEpRyhGJ05mq2ZRpwQncKaQpm8mISYbpqOnO+d2J/coFqgLZ+1nqKdu5y7m+ObGqBvpVynfqVzo+mkl6eEqo6wuLgbvRS73LNHruOu6bEhtky6Jr2rvLy3abEErvGsuq4OsMmxY7PxtLG0IrRotXu137SctiG5FrpEuNKzi7EMsjeyArPPtHW5Dr0Evkm7cLODrXWtEK2JrGuvibGhsaGwsa9sr5esUKwKrUGwHrU3tly2ELiUusK857tGuoO4nLeTuNe5FsNy1l7hQOJP2j7M9MPvwIq8XLrEvIjCJ+A48j/5VPeU7JHX/8HgwZrGqshFyF3fZ/S4/vb/k/hj5+3Mnr2hu1a7271z1WnrsPc/+1n22ef1zCOxYaiBpwCsnrv20Zjf5+RY4qnWEL/6qCujG6FQnnah/rKmv63FaMa7v5at2Je+joCLbIrRi6yXI6Xcq9etAay1olGReocCh0uG6YVViiCVOJscmuqWrZCihySCTn4JgNuD+4aYiq2MoIoHiB2INYWVgTWADn0VeOB1OnZmd152enaMeed6XHngdo1zlHDkcEBx93C5crFzsG8Kbj5wz3E3b4lrJ2wrcZVzL3VZeLR7f3owdMBsJWiOZjdsTXN+d1d4DnaYcFJqiGTBYbtguGSDbBVzZHYIeBp4zXSxcNVzHXYKdWh0VHgdfh6B84B1fWl8MoDcgQR+n3gqeQ5944BWglt/YHoReX16jnsWfkmBGICyez15MXnpez+A5YEQfhJ28G4Ab3lykXOkchB0MHi9evx6NHn5dJFv8Gv0aott0nCtc391NXYzdzh4PnakctduRm9mcH5vw21NbARt/G6Zdb1/C4Ylhv2A0HZYab1fVliqXENmQGygbgdsr2THX0tk3mioag5pVmfMaH5usXSBdmZ0cXBWbjltYW8UcQdvLGkMZvNl2mVTZnFlfGK7Xt1eMGXAa65vGHGRbyxt/2qlbS12u3vPe9V3nm/aZnpmk2mDaeNkJFvZT9dbkGoEcXhwQWkwY0Rlt2keakBm51/tXfdeqV2GXQxgbWZ1bP9w6nGvbuxm21tdUgdZQGQBa01rkWnzaN9reHCocwB15HV+dS5zoG7KaL9iGWHdYOlg+GDBYK5iVWVwalVwFHWNdZpvDWRdVldSCVUWWpFh1Wmob/tyl3IPbzJryG3CcnV1jXSxcidw725NbbZmvl1BXs1jfGeEaqpskG6obsxoA16UXyFpjW8CcsJz/3RPdel0FHIHbwJwZnQJdpJ0h3LrcW9x62+RauBkoGK0ZUZsU3KMdBlzDW4Kae5pA2+DdKJzO2z8Y4pjnmjQbnhyqXHfbB9j1VuVYEJmgWaYYVJY5EsPQZA+IkjdVtFiQGq2bPVqyGdHZ0ppIWnpZgBlXWb+aZVsTGyla41qoWjqZjJonWtZbntw4nDKb4ltU2rFZ4xm9mPXYJZk6mtvcCVwW2ytaThqm2tIa7xqFWoOaoxpa2c2ZnVjVl+/YT9nf2o+a41ommZ1abJtg26MbeltyW7Dbstq0mUBZHhmd2o+bgNw3G++bdNpzGXxYdtekli7T5dPJ1syZFZo9mq9bQBx6nFlbl9oCWZ1aS1t7273cLBzK3XGdaR2Q3lQfaqAXn9aeOBw/XBkcU9yrHRLczNstWR2Y0ZmEGvAbLBqS2Y+Z35xxHpIfiV8eXUbbv1qN2u2amFpj2d1ZytnwmYeZchgEl1ZXCBc5F8dZ81sonEtdVt3WXYQclBq8VzCTgZSbl7MZSho4maoYwVf8FkRVBxWTV0aZYJqqWv3ZxpqRHFreJx7j3ugeVl4pXfVdpR1dnPTbhto5V2yVSZURlewXhJkL2QHY9tl6WuIcJBxom/+bHhybHqMfXZ8QHnXdal0y3Smc0lxtG3kahBqE2sHbBhuwHCtb/RpP2K8X/Fjv2kMa2JqK2yMcwV4dXXibKZj7mFjai9zwXb0dOBvimqKah5tBnDVcGRz+XZQeDd2MHI2bpdoqWBOWi5dXmZyb6Z1HHclcyZstWo3ceV27HqCfKp7G3q6djVxXm0FbhxyCXZfd1V2xHJ5bXppaGpAbeZtHm3JbTtvb28gb2lv628IbqNqrmzQdHR8jH49e3FzeWshZeJgeGGmZd5s6HJKdZxzM3B5cZZ22Xj1dWBu6mmQcGR4yHyYfCd3cmwNZOlllmj2aFFqKWywbn5vp24lbjxvBnLVdfd3FHhmdHdvxGkvaCZqIGyha2VqBGtCbqJyh3QmckJqUGH7XTllnm71c591QHd2fFCChYWHhCR/+nZ3bnto7GjxbW9xrHFFcBZvVG9+bIxkhVpeVwhfgGu/dKB49HYccVdrBGz2bdVtN2vwZPFaO05mS4xWY2L5aNlq0mbCXLNP5FC7WclcxlgBU/FTZF1kZA5o/WiUaeJrMW5VbWhq7WsvbvdtlGp5ZMViV2nxbzF0sXdietp6w3eLc7tvDWzSZlBhoWAbZ8lsA21KaItlp2asarpu4nG2c5hzxHHjcBBwUHDZcBFv+WpvZ0dn1GmPaxFsYW3dbtFtbGn9ZrpplG35b0Vyn3LSb5NoHGFyYKRmlWxncuJ2jnhWdrJxIWx9atRs3m1LbgdvOXCecHJwdnBGc6d4yHwnfkJ+Nn3qeepzxm4maoNqOm5KcI1uHGo6Z71mQmtVbx9yFHTUdFV0hXLNbpVpy2TTZAdrGXO+ebV7A3i5boNjc1+bbel7ZYI/gr59fXmxeGJ5NXgWdY9x2W1kbPtrvGtlbLF0en5qgzeDKn9sepx31nSvb1NmjlkwWPFZrF9BZ8ttT3GJcSBvE28CdxeArIRvgol5Lm2yaAFuuXNjdlJ1fnGmcKl09Xe0dbNvo2pka3tv7nJHdF1zjXDUbbdtKHCbbwJsKWYcZe5qhHGDdFdxpWdYXiln8nKQeC55l3WAcDls62chYgRb+lQ+UzZbmmffcDh0Z3F/agRpYG3ubiNtSGsia6RscG2DbCNsGGtHadxnnGqxb51zh3QXcltubWyubI9s1muqauhqYG5ub7prO2PkWupckWJrY5leaFmjXjdpum9Rbxdnmlz7WwRkt2mxbNltVmuyY45YM1mNY9dsZHCubnBph2WjafhvjHKNb29nnGV5cNN6vICdgXZ+23hqdCd01HQ4cbRpoGMxanN0fXlPedt3UnnVeyZ+ynyTeOFzz3LfdxR+aYE+gqiAnHsseCh/p4XfhhKDc3rmccV4BIFFg0V+H3PXZiJqHnSFeZd4nnKRbKRwpnhrfZl8qXUHam1iYGcjcZp2AXg9d5B2YHboddt1K3fadSNwtWgcZC9iNWPxY6ZjMmQSZqxoo2mwZt1mMWslcF50rnWmcqVtFmsubcdwbXMNdMxxKm5vaoVmRmOfYOBdYGAbZP9jXl/pWwFfGGP8Yotd9lUEVa1bCWRba8hxA3RWcRlr6WMkYzloyW7gc+V14XQocJxsDG2vcOpyCHNHdBl3pXnkejt6MHhtdUR0MHXCdMhz7XKjbr5lrVqCUi1Q5FHQWKVkRm0TcWFw1m2wajBnnmNKYzBn7myTdNJ6Jn74fr19Pns/eJlypWmUYftecGLlaXZyiXivecl2HXJ7b49uD2wiasVsunF0dVt2PndMeBV2O245ZMZi6mi+bFJt7Gu+aZ9q+HADeEZ91H7XfKh4UXT2cTRxOnCxbg1tJ2vua1Bt4GoPZudlt20cdFh0CHHLbhFvjG9wcNJwgG9KbWFpn2YwbGxz5HaidMRtRGoNb2F2XXsQfjV+g31ufD17a3kUdCBrH2UxZ7JtV3M/dQFzDW4VZj5cOFiuYM5vJnq9fYx9m3yUe196Xni/dl93YnjsdrNzBXBebZprs2qkbJtxYXcyeoh5pHbsc7Ry4XKqcolyzXIcc1l0x3a0e2iBNIRYg0SCHITbiPmLxorAhJZ5UG7YbUp0I3kOen92x27Ma/tu6nJQdIBzjHMTd515endyccNpT2mucRh7Nn9cfT92m2ytZydujncrffF9eXtdeKx2IHUPcm9ue2miZtlqhXS/esB6Q3WWbfRsy3OUeWd8QHwhesN3DHR0bjRpXWkhbVxyJHdjebJ6PHuHed52WHhlfMt+FX4Je8x3d3bfdRN0PHI3c5xzSHKXdL96e4BOhKuEKIMIg4OCooEtf457+HlSe2Z9UX1Ieyh5TXhdeIp4HHg2daRxpXaBgNCFhoTFfLF3bX5Xh0eLkolagst6/n0Rh/uMMo2ih5V/DnsLfnyCFISWgfB6wHeSfIeC3ISwggp9M3kQe1p/+YGvgIp87XdqdXN3pHpUeVFz5Wl8YhRj3mnRcdp1W3cmeFB4SHd2dl520Ha4dpx3bXm0fOl993uXe09+a4HHgomANXtKe7eBEYVMgfl72Ht9f3GBlYOZhgyJoYfwgrWBbYa1io+Lkoi4got9GH20gCGE3YQzgh99JnnbfJCF6ovKjP2IU4OFf+9/L4Ing8WEeoUbhCOBEH0/erh6sHw0fxaBGIFmfrV8gYBMhCyGI4aFg2CAFH8BfOl1C3Mrc5p1OniieKB1+2+WaRJom21dc+B033Dnaz9uPXTNdy14aXaMc7ZyrHWueQt8eXslegN6pnpveAlxY2rOaRpsYmtMZhNi62FUYcpeNF4WYMphW2LnY0tlOWUCZY5l22bfaDpnvWMQZLxqC3XifHKAuX/8eyh3SHL9bKhl411HXZxhl2WHaKpnYGdLalRwcnbkes18lXtIeI51HXe3ezd+xH0FfIp6unvufd19PnpBdV9x8G+3cgRzg3Aga4xm5mW7aaFvlXI4chdxGnaSfRyCS4Iifp95JXp0eZ12vXFNbD1qc2tfbW1wRXLWcONqHmOnYPBmwmzOb5RvI26bbbJt0mxCahNpMWpQa0Ztc3AQdup4InjIc5xszWffaJNtoXHxdGp012+JblF1uHtqfB95M3bmddt2F3YScuBrhGfZZB9mumptbRJsy2lkZotneGvSb5Fy6XKFccJramSzZKRqVXAScz92ZXu9f6V/IXuldC5xNnD2b+1x2XWtevR8B3lNbhBjiWGyZJhotG6wdlV8x32EfJx6VHmfd/F1WHPAbFVnJ2lob3NxlW2oaLRocW8fd4R7RntQdlltemktbzd1gncRduFxxG5YbHxpImbGYB5iXWdXbRVxTnTKdWt0u3BgbrpyqnjVeoZ4R3KOaVJjzGcecKt1bXiUeDZ1OW7mYfFWT1j/ZepvrnImcblw13XpfIiAMoDffDR3Xm7UaHVr6HORez2Af4Fjfmh5+3RScldvVmmzaMZu9HWjeLB2v3C/a/JmL2M1YAhdylvIXZhgUF83YCpmh2ppbN5uzXItdOtvz2RGWVNeiWlmcApyb3K+dYJ6n3vedo9sXGEEYZ5qLHM9eJN5mng6d5B2SHXrdL92F3p8emx4A3g4eUB4KHTkcBl0+Xg9ehd56XZ6dTdzlW8jbkVxaHaxeQB8W30ufYl7enf3cY9zi3qJfpd8V3bJcIVxT3TrdYt2iXhkex1/xoLfhIKD3nxDc4ht9G1/cpd4Cn6ogISAjH6HfPB6rHp/eN5zp26YaA5hB11XYXhte3Y2eXJ3onXOdY13xXcTdZhwG2zNZwBk7WP5Z2Fvf3QSdd103XbpeEx4AHW4cadyo3a1eVR7GH1kf2mBQoL5gGZ9OHgHcrVrJmXSYHxfo16cWw9Sy03UWo5lImk0aJ9psXJ2fJSAP37fd29zAHYnffSCyYSogp98t3did9p4iHl6d7B0RXPUdLV3E3r2eHF06W9PbpdvxnCvcDVvqG34boZxY3J4coBwQG7VbpNvO28rbiNuNG9ycu10jnNkcnp0N3Zjcx5rA2CQWxZismnPch961H6zf6R8l3afbzxqhGZuZOdmO2uechN5s3s6e5t3GXHybUZz4Hi2fAh+RnzuePp4+3o/e3R3hHFScWt6ZIJ+hhGGGIGNe118h4HmhE6Cfny3eNp+i4Wmhp6AiHOeZURu2nyDhGGF14DieyaCRYoPjV2Ju3/XdoeEzpFElwKV14tSfmKBFo6KlYSVTY5Tg5yG6ZEpmDGXPY/lgnt+14ZHjcqM+4XCgLiECYzgj4+OwYaXeCpxYXUmedd6g3vKfKh+yoLBhQmFdYHMfgiAT4HFf/x7fXcvdcx0s3OUb2Jtr3PzfJaC44Kkfbx0tHTre9KA24Dee690MG8ea4Jp5GpKbI5rD26Fd+iB64hdilyFGXpzaTdgM1+zYHFksWupdG58I4A8gL98D3XAbD9ppm/hd1B/VoR9hg6GAoMNflx5wnU0c4J00nr2gYiEuYEZf6+A6ILSgS18xXNFcIly/3h2fieA0X3weEl01nQPez6BkoFPegxuEW/6e/SDXYRHf4F4mnhNfcWAjIGBgah/832de3B9qYHxg/OCJ4CLfSJ9Gn5FfPd3eXeZe/R+Y342eqtyrmu0aRlteXCxcQNw6HGYe+2CooNxfexydHCeeS6AH4Cce853mHyxiKOQDpLYjCKDgH2JiLySx5VzkSeGyHrSggiMPY7wikuFwYQaigSORo4Vibl9kXIVfNyIGo8ajleG+nqmdlB62368f+F8RHhZdrd78YJGhfSAL3frcNR043kLe7N46HVzd7V8X4Btf/l5s3Hzbn51EXoSeVJ0UXJZdSN3WnZfdtp1e3Oacmx4D4GzhQCESH0QdC5ubHOhfIaD9IQegQp6RHj1fPmAJoGBfml6NnaedZp463qOeZR04W6Lcvt5fn4HfwR+ynwNe2p4l3S/cgZxumxzbDV1r35lgzSC5X1Iezh56XVQcVlt42z5cVp6hYDZgUp+fXfYceBx03Zxe0N8AntoeGh4Z3svfZJ6k3PZbcVrl20Vdz2BWYYQhf19MHP5bPRuIHfDfRJ/XXsadaRw3GxUaztrC27McJ1y5HWGeqN97ny+eVl2mnmoga2FqYMtfph8doAyg3qCCn/QehF41HaXdONxnHDfcKByfHTEdRZ3qneEeHF6x3wXfXR4/2xuXu5ds2YQcJx07XSXcgZuqGrDaZJpk2XUX6FdCGJraVNuKW8RbAFpt23ycxR4u3n6eM53aXeLdaV0rnNicTByYnaDef94f3VIcqpzLncHeTh61Xn0d9l1snItcJBx3nPTc1NwmWusaD9p5mzqblJu021jbtJuJG6savVqYHESd056PX0IgZSEMIiqiQGHwn9Gdflvk3Iecx5vwmXqYBhvYnvFfzx903SAazdsZXb1fmaBu34SeXZ0eHhufnJ+J3jYbtNscnI/eT995HywdoFqM2CJaBB2Cn6sgHCAhX/WfhB/j3/rf45+o36lgW2DBoKyfUt5RnYbdPNyV3H1bZhrNG4yc8t4x32CgXmCFoC+erN1NngCfYZ/w4DdgFt+NnmfdNZ163m7e6B6K3lQevx+9YM+hayCbn2GdA1rQm1id7t9G35+eth2iXbcdu10t3JJc3h2W3tsgomF2YKQewZ0W3U3e1J+jH30dxBvymwwc5F5Bn0Xfft6aHm7ecR443Oya41o13GteVt88Hn8dJN0VXk8fsyAln7EdzRwR3YKgBmGiIYHgbV3InTld0t79ntEeFFxNnCAdbZ4J3axb21qFXEzfvWF8YaOgel3bHHocNx2aHzofvF+QX5PfAV5tnSNc513hn2igC2ACX0+eUt2QHiNfPF/ToPkgrx+NHy0fi2C+YHoexBzs2+HdGR53nqZdxZ0DnxmhzCNPIvngCdvOHHif3GHTId3gCF2TnYGgLaGi4cIg0d7i3nfg1WL1Ythhed74Hr+g+6LUo2Fh/Z7W3mAhluPwo/kh7R64H7/jvOXhZhzkVKE4YB5jkSXlpfEj1mEdIhhlVad253altWJx4Q8kUCa/ZtmlimKC4IhiuuR4pKjjXyGH4jUj3CVmJY1kqKHNYLbiuKSPpUukIeCz3AdcLF6noCegfN+zn0Sf/aAEYEIf3B6CXiae3mAYILVfgR79n3RgY6C635MeF5zlHNhdm94i3hKeBJ2nXU9eyqBQITGgmF9FniOe6GAaIMMg+Z/En+sg7KJzIzLirCDGXu7f5eI7Iyvi5OFrn9ogTmFR4aHgz9+fHw5gfmEcIQUgOB45XdFh3OS1pR3j/OCJX1ZjnWaC57jmTCO2oKFjkqaSp4QmuWNvIPgkLmc8p/emkiNJX+ji9qX35tDmCKNvH7igTqLiI5ui1mENX7ff3+GJIvviUaBgna3dYB95IJwgPR1SGoObUh1znpVfNF7V3y+fGN7Y3hWcktqzmNbZAFtYXaSeyN9eHqddetzzndWfGF+L3zydWtup2sbbRJtH2tSbT1063yUgI9+x3d9cOJutHOzec9+vIAYgTSAun19eDRwjmrRbXh1eHqVe3h4z3V9eOB83X0Xe4h4q3jifsGE2IaLhL5+nngjev1+noBKfqJ60ndYeIZ5mHkrePx2+nS3dJF5eoEVhL9/hXhKe8aDJIgmhsh+7Xt7g9mKA43CiNd+Ene9enmAD4NGgW58Anlpe09/Kn+aehNya3A2efmA7YLFfx56K3jdfi+FaYdnhM98cnJ8byZ3In6/f+V7jXUVePWCPIukjDSHqHwUeJN/EIeKiQWHw4B3fQ2BkYXhhfaAFXj/cYx3l4ERh1CGboDzefp59X6wghyCEH4FfZZ/LICZe9Z0n3EucPtu/HF5eFh7IXridaxzbHWfdph4NXuzfv2ByoGXfeN4KneUeb58vH1XfX181Xt7fHd8bHiRccRv0nR1fHGAbn98ecdxKG+BeXOE4YgMhip9h3Pfc+F3AXqWeQ16TXxnfwp+OHbUaKFZh1RMX6NrwHXeeut793uae7F7HXuveLZ1knYmeSp7xXy2f16EjYcOh4+CDXm+aodaFE+lVPFhGG3Ncu1z9XGocO1xcXW3d5p3gXZkdnt3a3e0eG16HXxEfKB6LndncQdprV74VJJa3GcqcnZ3pXeHcwFwtXGodAZ4kHkzeNNxF2VBWttiR22bc6B2SXhkeQp5xXWucYVwMXLScxVzxXBKb3Rt4235bvdyj3gVeoJ2FnNxddN5knqheKd3uHnCe6N6bneCdid5oHp/e+B+r4J1g4KAG3vwdSh1q3abdWdyV3J2dtF5qHkgd6F1N3aNeDx69Xv0fhGBE4CxekxyGnBoctly/XBnbhBul3AdcnFy03Gtb+FtV2x3a6drLG6Vc+54SHw0fWR+f4CwgtOCl4GCf15+2n7ufpt7cXQ7axhoAnODe0Z+f3yseWl3rXYdddxzpXjqfuCBe4E2fxl9zHxpe3x4AHizehN81Xh7cLlmx2BTZSVvwXnWgH2DIYCodlJpXGDqXk5fSmKhaotzP3k7eqd2fHAraa5kwmZpbp9zCXdyek1+mYHBgTZ9rHXucSZx+W+oa/Vm+2g8c4t8oYB4gMl+WHwSegt3rXXZeGJ8Vn0JfwmC0YN4gdN7GHeQdMJywHPCdjt5dXcNc8B04Xn8ekR34nEhbR9q52cjZ91oG2rbbJJzmnuSgAuCeYFFgKt+vn1OfFB4/HFsbZlwlHgDfsp9HHr9dJdyM3Y0e+J8w3oAea574X+GgeOAgH5+ej90Q3TMdyt6f3k+dy91S3XodP5zMnSGdMx2Vny4gKOAB3tqdvp6o4TJiw6NI4cUe6l0gIS0kKeUOZFwh51/3IcTkF6SDY96h5qGHJOpnO2e25iSiRd9Yol+kq2Tbo36fyx46YGjihqMcIajehx0dHyTgxqEcH2sceZqR3CEdip4bnQWbhxrxW3eb09uNGmiZaJpCnBidPN0FnFlab1lZWnIbn5xwW+ObA5us3Irdmd3W3ZHdFxwamkQattwDXRTclRw+HMMeg19g3sreNJ23nZAdYxwBmmYZYRrv3KldzV4jHPVb6l3H4LbhkeEbnv6b+5uF3W0eL54d3V5cgR2X3qRfEt9C32AfbSAwYOcgsR8GXYwdYZ83YPVhhCEiHy/cZZujnNWd9d3aXabeKR7rnx2fex8AnqgdIxvXW5ebxZyDHOdcmly4XL+cfxtVWaQYddjQGl3bFFtdm2IbXZsXWnbZZRpBXGRdVB2mHVWdmN3i3eKdbZzSHJVdHx3THjDdVdwlWnvZKRkJW4sev6Ci4YshFd72G2JZ9Ns7XIbd7h6In30fYJ+/Hojc2Bou18BZ4xz03zWgJV+hneEcEZwI3aResZ8cnxee8V5pXYRchtwrHBCdNJ3J3hEdXdyVnCAcyp213Tbc7Jya3IcdBJ4B3vVetB3mXT4dTp5g3oGeFtxJGloZqxu+HdIfBR7n3d7djp4lXkldtZrxGAWYtJocW0bcEJxhnIKd/h6BHtCdz5yaHAwdtZ7Y35xf+t8Q3dQcw10dXXteLN9JYFogqOBM3/fe3p5SXoJfdR+2X1XeR50dXXJfUSEgoXNgIR4CnmPgWWHAodtgAZ4kXbyeqh8JHp+dNpuU3NKfkGGCIjgg1B863czeQZ9l3+jft16mHzJhbGMvY1TicqAnnlje06BD4T2gBN7mXm1fqaDsoU2g+p7wHKCcq59j4YxiQaFSXoQcr12/Hs3fZx6N3g7d2N3NnuMfvR+knw9d6lyUHSGeqZ/jH9Bewl28HJedY95Xnv9eSV2XHXTdq53vXiuefZ5MHskfAF7zXiSdSlzdnEObqdoGmVEY75f+V48ZEdvG3dBetJ543fQdAtx4Gu7ZXphIl+aYeFmPmyXcCl06HdyfER/PX/GfC15XnXdc05zI3HDbeZsSm0Kb8Z06XrtfMl472w/XvBfUWuKd/R/yoJkgAZ+7X7qfwZ+23fzbUtlvGQiaUprf2oBbMdyKXh4evV5AXcqdZ11u3cEej55m3N+a/lm8Gilbt1z5HYtdi1xnWdMYJ5inWdCaZRnd2f6aFlpmGpMbW5tPGu2Z+djYmEgZDRpEnEwd2Z6THpQebB31XTCb5xs8GvNaRlnem3ectZ0unUKd/x3lHnee+J9VH9rgDWCE4PdgS5+JXoOeXF4vXaidNVz7XSAd/56PX1Qext3OXZgeOp4RnXFbulnfGZia2lxRnWndsV2HHcIdaFwJ25Yb+lx23QKdml163OlcR9urGwcbntzTXhzeOVznmwuaA5s8nITdn10knArcbJ2onvbfGB6SnTia41jFWDfYuxmnWwIcmd3xXv0fYN8OXy0e3V5qHREciJ08XgLfOd7hXlrd4Z3/3cAdqFvZ2jOaRlyEXnUewx603Q5bktu5nZxfxqDQoMkgb59HX4MgfyCNIH3e9x2YXgrfjyDN4bBhPR/XH3pf6aCCoLJfal4XHQJcXRvU2/TcHxxpXNAd793S3X2c7B0iHZVedJ7xHgLcuR1o347g2GCjHuVbyVpFXAWd75433TibIRnHGb0Zt1qUHJEex6CjITbgYd7xXVRcstw8HB+ct9y5nBrbtFulXRufLiCYodniXGJ9YbugOh2HWuKaGVy1nzigXuBAnxLdYR0AHeHdxd3+HW6d69/5Ia0id2HKoL5e196O3s0e3N52HRob9Jtvm8TcTFx7HBjccpz4HWEds9zHG99bChuMHBccbhxQXM1dE50T3MbcE1r92jpao5r4mdMX2BXH00CVv1n1nNCeIt4bnZDcyVzSXZRerN7J3oHeUB6SXsOeyh753ymgW2EFoNefoF3HHJVcJFyWXdyetR6rXz3gE2Ey4OPftR2VnNidjp3CnSqbXdpSnB6fOODfYYahZ2AA3sGd0Z2vHitecV5MX4lhAWINIfzgbF54XhZgLqHgInKhL98z3q2fHt+2Xwdd+NwHnFZcr1y5XOXdRt4IXwhfxd/gXvndddyRnbneo190n5Mf1B+j3vqdxZ2NXakdhp15XE9bjlscm6ycxp4eXnFd9pxCGZvVtZPRl5VaXhti2zOZlJhBWjKdFh9noAJf7Z6qXjpeu98MnvPdbhwmnCxcD9xFHRZdTR1eXbueWl9pH7vexp6wHxsfz9+q3mxdzN7L3+Ufw18OnkffzyIW404jg+KdIG2fLqHwJCtkoyNbYIlfHuF54x1jXKGxHeccgmAeIogjvmLWIWVfr1/NIM/hVCDLn1Te4CB/oarhxaDp3t7edN8qIBagRp9HnRsb9JyOXkLfaF+IH3EeYh4TXuafDB6s3KGZ5FfwGD+ZvtwQHcCePN0V3DFbs5vGXFqcKZs5WeUZvtoRGqwaABmpWR4YhZfVV+kYh1mNGjta3hwHHROdN5xs3DjcJJzy3W4djV1K3CGaSNkR2r0cYh2VHZrccRrBW60dH14tHdIc1NxdHOEdrF3k3ZeeC+A1IVshk6CJXphc6l0fHndeqJ2pG3NZjpre3E0dJJzLXCHbDxye36Qhp6H3IEqeQN2f3wXgqiC+X12dZxtJm7Vc9V4E3rod8d0+nYOftKChIHCfHJ4CXhxeyl/T37Adt1qa2c2cMF3SHhYc6Zu/22gcE5zcnPhcLBtr2lia5BvynEBbyFpj2SgZ05tUHIbd157o366f+x9UHm3dBpypnAAbo9pimQKYExeBWNcbD91Qnqbejl1JmwCZCRhf2E0ZV5nt2ZhYZ5YpVicYzhtnnH3cXpwmG6tbGdqSWV4YWdkAmvkbzRyVXXZeZ18oXoIc9hmuVwIW89jQG7FdOh2O3ead3x2+HOPcWtxy281bCxr6209c0B5Vn4fgSSBlX5Ger95vHtJeyJ3rnDybA1vSXGwcEdwCHMyeAB703nud4x3BnYJdPJyQnMedGd0J3T6chxyGHVeeuV9XH01eP5tZ2XcabRvo3ICcZ1syGtbbUBr32aHZUtpAm9zdLx2N3X4cY1vI24bbmdskWr7Z0RlFWeDa0RtIWwlaHplrGeIbK1y7nbld6F08m5Gbxpzp3MbcnlxWnGLb+9puWLpYr9nM253dLB4+3kzeoN443WkcqJua2uPai5sOW1AbYdvsXGEcSZysnahe8J89Hf3bcljn2WmaYRrf23rcnV4Nn1dgPyArX5PeeVyxG/gccB1sHdydvJ1hna6drN07W7kZlRpznIseAV5zXWQcfBzIXmmepN3mm9mZdZiSWgocAB3fnkYeH50R3H3b+pyKnn8faN+L3sZdh121nw7gtiCB4BGfN12R29eZSdcoFxuZBNvwnaCevJ5ZnVbb/pqeGqqbh5ydHBnaiZq3HQhfm+BhX8NedtvcmiCZTlh8lr0Ww5j0GoScKlySnLjbWlkElseXn1pQXHZdMJ1sXOecIttu2yxca53PHule7J4K3OSbpVtt3JQeAB9kH8Kfmx4mnBsbExtTG3UabFlN2cLbM9u6W1pad1hu10RX7ZlMW7lc2t1q3PUcGJukG8ccWZwCG1ZaY5ptW0PcG5uXGr7Z2ts0m9KcBRuGmu6a2xv6HF6dHt1N3V6c294O4N7ig2LaIMmdclk12F6ahBzhXn2fEl99HmXcy5tDmsDbG9qCGYxYllg7GFfZN9nEGzvbrdx63LzcX9uoW0NcPByw3ObcbpslWjfZJNjt2gcbpFv/m2obCxtH3EIc+Bw32sQaB5mbmgjae1lPmLpY3lt2XaufIF+XnufcxJu5G5Fc1J0CnJ5bbBq+GhsZ4ll02IvXzpiYGqXcup2w3fkddxzo3NEc+RuDmeuYPxlLm9Sdrd513elcYlpHGYpbpB3P3taeDNvGGBmVeZZWWR1a0Fv8XGadAV2iXNWbZ9q4G4Hc7FzonICciBygnJUcXhuQGtqaZ5p2G/Udcl3DXVebqdmWGXoa4dxt3Ndcpxu9mq5ZsVo5m0jdYN5e3mNduJvj2fqZcZpH23JbdtuFXEjc1ZzBW/DZKdWRlpEaYVyYnTBbyNoXGGpXfBejWQ/acRrs3CXc1B0lXDnaVFm8GZwbOFyk3afdRhx8WqPZ9FqjW/dczN3u3m5eRt1D2oxX8dedGUkbHFuWHAgdtJ8rn8pfQp2K2+GcuB1KHQtbthju1g3U7hWqV7jZ5ttwW+Gbnlso2zOb5Jy3nVreIN4pXZmc9xuTmqbZFVmCW4XdM51h3TfccRuKW0Bbqly7Xjhe8Z6f3b/bbZpgGmBaShoTmlAb1p1wXYfc1pvjm6RcR91KXjveh59i30oeiR0+3Oae7iB+YIGgO56K3k+fMyAJoOJguh+4Xgkcs5uInK1dY900XE+cL1vqW3nZ09gw2jidVZ7N3vAd592qXYcdjR2JnhteuZ8pH5Nf9F8X3o8fyuGHIk3h6Z/3XTTcXx5Dn8mfzd7d3URc9t2rXi5dMhsqW3ddVp7pny1etR0nm1YbZF35oC1hOCD23/0esd5Y3zwfeR7BXgpeJ1/p4a7hz+DV31ifC6AFoXZiomNsIuLhFZ6l3O1cXxzu3kogS6G5IZUg6Z+THpudRVz9ndggFGFS4RWfNZuQGQ7ZDhokncYhsiNuY7giO973m5pad1qQ3ENeT58wnrKcz9pe2cXbbdxG3mKgOiDpILKfQl5pnfNdc1xC3aZf0mFOIRzfHluzGYubyx6PYAFgYZ9aHYqb3tt226Jbdtr5W3Rc8h3vnVvbh1mNmEfZ0Bwq3Y+eRR54HpHgO2FqIeThN58XnHaavJts3Modsdz32rZXVtdxmQUZy5iRlUzSKlK905LUbZR7VpOaRB013qcfFJ6ZHY5c6Ny0HAsbFtkSmAsYR5n3GyBb+tvi3BJbwJt9Wkyag1wcnW5duFy6m2La3Rs1GxXaZRkvGVEbJRyhHfGe25+JH4bew134HVMd2V63oA5hh2GbIAUdLVitlsKYO5ue35yiR2Nkok3gKR0t2uiZgFvYoHSjO6PUouCgcF56no5fId9dIMdi1aOA4sCgAhuhFvMT01fw3UghJmJ9IaofBdrCmAMZSVtvnTqe7KB4YPNgj+A4nvkdvFzKXsihLOHSoXMfPhwiWlgapJzQX2IgnWCvX2mdtFxFnG9cvlxEW7vagZsAnGjdFF0UHIPceFuZnHYd4p8snpKcexpe3C3d8x4InWSb61qo2ipa6ZyYHefd7lymmsNaDxoDWlYZ+xldWWHZWRmIWq+bbZtFm0+b6FzbXfseHh3OXT8bzZsY2u2agZqu25KdaN32XZidZtyxW2RaL1niWpYa8BqSm5fcq1yiG7UZWtdt11cX0tcP1kuX9JogG57bghq/mPFX3Jey2P6bRx3eXpNd51vU2f/Y/piUWKFYsxlampcbqxwAnE6b3JqGGPQYHFoEHF+dHp1r3b7dRN0iHN+dRd4fHhEeHV3xXOScDNu8WnsZLJh5GMsaLpnyGIeZd1sbHOUdoB47Hdad7d323UUcPxn+mPzZshpp2v8bJZsL2nGYH9XJ1psY4Ro1WeWYuJcb1mJWPFTo070TSVTElwyZgduDHKPcVttPmeHYEtac1sbYqZmyGjsbPZwVHMddSN4UnuTey94AnIDbtNvVXQwebV7sXxefS1+SXwJd6FuEmslcOt3AH7UgBCARXsMdaB063iEe9p4l3CYZV9hKmybdtd7vnocdNlskmyQcExyUHJsb+NtaW6Sb0xwIHDYbkJuMm6zbARqXGvtcY53SnhWc+RrxWr+bghz/nMdczxyNnH6bjdr4GelaX5w7ngRf4mAsX6meuR0sG0dZGNbOFqaYLloGm1ua/hl1l/uXRphq2VUas9vPHNrdc52rHU6cjtyVnN6dGN1dXTCcaNsAmcXZnJnNml3awBs6GljaENrrnGKdYBzf2v3YU5fCmORaC1vWHbneaF4i3UNdNR1/XXDciZvCnCPdIF6cn4zfn15AXB+ZVVdnl41ZcpsGHQTd3V2NnTdcYJu/mr2ZXdj/2IoZfNplmzmbLluOHP2dsh2XHKDay9qh28eedh/AILIf0d6u3JvbSptDXGcdEZ1rHSGdNl1MHjZenV7wXl/ddBxn3AIcyt3/Hm+eoZ7Hn5pgMt+TnrqdYNyNHIDdcF2fnYtc/duoXGLdaR3FXizdvJ003a3e2l/KH/ceEZr31wdVSZX5WA6asltC2tmZQ5nwW4kdXB3F3Vtbl5og2TVYApim2m9csh4fno7eMF3L3vGfnp+x3n5chZw5XLzdFhz9m2/bIZzZHzegMx/knlybqBjg2Ipam1uY2+8bUdqrmnfcWt4oHqTeEN2Mnkyf/GCooNegJN7k3pgfomANn85e0h09G5bcvh4CnyBe355JHlifFiA3YJfgup9B3Z5ce5xK3K3dJ539Hnrevp5BHXeaT1ebWTbdPJ/tYPFgOF4gG7taTht1nNPeCB6K3iQd7Z3C3eBdEpxbG+lbjVv93Apc59zc3CebDVuvHHscb5wBmz8ZKpiPmkTcSx00HJ1bntps2V7YihgFWPJa/Ny2HX8dTd27HYZdbZw/24idPd5AnyAelh3e3Tnc190c3Xodvp5s3tCe7V4snZYdkN4s3cadMdu0mnOalluJnUoe4N+234IfoV9nnzDevt2Xm9aZ+FmpmugcLlymHRyeWp9oX3seadzBW3nZ4hq4nGteLV77Hz+fAV8k3lFeNZ5lnp5ebx3N3fCdgJ293ZkdxN1QXMjcUJxkHP/dGJ19HPncZByRHV4d4p3p3Zbdr1zUnFVdX96AX02fTZ9AH6Vff15xHSBcCpuDGxubBBxm3Rsd1N2mm+fY3BX+VQsY9BwK3nDesN1320Kb8x18XvufVF8XHlQdz50BG+cZ29gf1r7VwxdAmqJd7SA/4PxgPV2y2i3YIdjZmuxdc9+DITohIWBjXoac2FtCm6VcERz3HaReER2mG8NaJFmH2rCcJd2znnNeot6p3gTeBx5U3k2dqVwpGzxbrFxtHAlbsprrWqobORyBnoPfbl6XnaNdHt0Xnf3ekd8f3veeZN53ng3eNZ2dHRpcFxsk2yDbe5rRWcWYSdf52Rsa9hv2W80a3pjGWB4ZvBtSnELcQVulWszbJNtd22favVnnWaHafNuJHLdc9VzvnJycC5vs2/RcbtyZ3EUbghulnCZch90t3PPcH5ruWTvYHRqR3bue5B8/Xl7dn1yqWxdY8ZdOGTscSl9E4JfgYd6r2+uZFBaXVYEWDtfeGdDc3V9AIO5giZ+c3hlchpr/GLuYVBiHmEaYYJlAGnfaRRpCmoWbXpwtnVeecR6GnpreN92LXW7cXhrGmUyYLJiX2gGaoFogmcDaTtrxmn+YlJe4WGhZ3pr5mscayVrV2xHal5o1WyHcll09XCNaShkamXiaKJt+3DFcExrmmRRYjVqjHKwdt51nXFmbJBqdGpRaOxi/lj8Slg72TzwST9dv21jeMp8q3vBdRBsyWHyYK9on24jb7Bpa2XaY3Npv2vlal9qXWsNajNnN2a1aG1uV3M3dHFvZWlwaMFsrHByc6l0IXJAa9dipV+xYoprx3OweJJ6gHoCeUN2ZXNhcdJwum+pazxma2RoZjFo/2m5bKZvaHIkcyxyL3B5bZFqImnTaA5qj2uGbQVwKHPvdil6kHqRd+RwEWj8Xj9jIG95du1323VOchduTmrfahlxOXZMdzd2vnOWcDlsDWvkbLBxtnh4f42CUIByeg11onJOcYdvF285cet1KnkNewJ7vHhTde1xp22vaSlrNXVIfsaBYH8xd7loYV04Xypk02bxbR93un0wgHJ/DnwVdz5yB22+aAZnmm2fd1p++H7JeD5tRGrwccR4W32ngNCEI4gXiMaDrHu1csNxVnNJci1urW/heEx+536LfF17cXtdePtuR2JiZ8J2LICzgrt+9nXNa51leGiLbqV12n3UgiKErIBAeAlzcnZhfGmBDYVNhnaEGIEffX942namezeCSoTUgJt5vnaHehKASoVFiHCHwoEYeepx527WbrZxt3gXf39/ZXntbyVnsGWha65zbXjWeEF0o2n8Xjhc1WAubFp2n31Zf6l9p3rvdg1yhHCedTR7CHwjebR3BXh1eF14znnXfNB9znqzdOJxW3ERcrZ02ng+e016d3blcS5tMWyEbG5tpG30ap5mr2DNV7JU+1sUakN1sns0ffB5KXLiapNqIm/ec9h2HXlNetF613lbeKZ3p3bLc2NvpmxjbLFqfmsscCRzK3VUdmF0qm2iZWRlxm+serZ/HX9zebBwxWgzZFJk3GV7Zs9mZmYNaLhumndKgHyG2ogLh+iAz3dwdIZ3x31PgzWGRoVlgal7BncSdGF3pn2pgAl/Inl4cU9uh3HAedKCuYeChlh/ZnU5dZ58OIJXg4yAiXw4eNty+27rbRZumXZxgd+ILItmiJKAM3WHbNpyyH2Lgz6DZX3qc+1y7XpFgr+EOYOHftN6YHudf5SBF4BufUB6bXq7fdaA+oAJfnJ5ZHhIeWp6hnnMdYFzEndEe/F7fHtPeX106XCedX18oH5VfEV3K3Tgc7hzEXEWcAlxV3F/cRdyBHKeb0No2mMFZ0BqkmyqcEh0LnXwc2ZyOHDPbHZn02CfWgpZgF8laGdud3BBbmBow2J2ZhpuLXJ7ch1wqm3CbZNwyXOwdFtyznCgdSx8z33Cd1Vo7E1HLnovLEm2WK5g0WNwYxRiRl9HXoNeomGNZRFox2iOZ45lzGIuX75hZ2f6aWtpb2iXasdvlHK4dEh3LnYcc85xBnKUcFBromFOUkc/7UV7Ux9ek2aaa1FtyWz7bn1yj3N/b7VogWVBaYtuc3Lmcm9vdWm3ZtVnU23rcDpuRWSiXcVlkm1pbu1nYF8tXppl2mz1cql00XG9a+puRnrLgdiBlnn7Z7pZi10JafxvrXKMcxZ0tXWcdoV1HnJpbVRqLXG5fTuGfod8gPlxPGQ/br96dIBof714/G9+boV0zndRdmdwfWlZbrt4qH88geB8MXQQbkBs22+lc2N0wHHHbJpnqmUVaTduI3FacpJxj2+CasFj1WD1YotnrXBNd/N4kXQObhBq3GsHbJdo4V+SVvhZvGnjded7gnzbd/Vu1mLlVxVaC2HrZ1RsrW2fa6dr3HDCd257bHpFdVFtEGZbYLFdg2HeaPxuoXHPcNBs5GaNYjZhv2CGXW5Whk1ZSV5Mf1XjXwBmVWgrZ/9lSWtWcux09HDeZn5dbWJ4axhxbnHIbIBlOF+hYlRuQ3boeDR3OXELaTpjZWVBbkV0YnXHc3NyWXPddNF3cHleeDF4oXk2fNV9fXsOdIFtSm4/dEd4MHm9dalur22icQFzbm9OaOBjUGWEablujnL9clZvfmrPagRvdXJ2c9hxAHBedYF9dILygRl8MnKPaS5oa2o3bF5tMW0IbudwqnPQcjVu9Wm7aWZsiW5IcPlzs3dYeJd2yXPIcwZ28Hb1eW9+iICFftV3CG8+ZwFkMmOtYiZe4VoUYRVuBHeReR53FXENbB9p1Wm+a9lsV2xGbUNvDnB/bfRlWmLAaMlwQXROcjJucWzZbk1z1nTscm1vJW/EdYt7rHzjeDBxU2oRcdl5n33Ye7x3kHaBfNaDYoYLg9R7IXV4c1t2gHqAeyp79Htef6CCqoN+gSV9vHc8eh2Eeoo0igeDF3XqbSN283uVe8R3wncQgJiHdYpih79/tHXpcgF4NH4ZgWh/tXlSdMRzdHYFeIlzem+MdHt8VIDYfRV2QW2+a19tBm7Fb7FyHnUYdOBvFGzKbf9ul2tPbIh1lH7lg/6Cy3vHcoxt8GyCboFynnY3eJ91Y26uYxNaY1Y0XGBkd2z/cqB1mXS2cU1wJnGodGl4MnsBfUh+mX74ex91GGt8ZVhmvW0gdll7KHxHeYd0CXKnckJzSnTYd+V7L37SfLV4g3UBeAh9eIH1ghaBc3ziep1/GoXThqGDMIC4hFGOKJRCk16My4IAh+aRGpfnlMuMan8ff2uKIZEYkNOIvn0yfB+FZ4t9i6CE0Hjwdqp+FIQ1hIR+nnUsdjR/nIRZhJl8T24qYthi4WUzZkxiPV50Y5JrCG/Pa8ps429XdOd3vHkNeNVwuWjvaGBuRHR9eEB5BXNYY61KTVGBZMhsz21HaSpjmmg0cnZ3SnZpbvthalinXMdmkm+DdXZ5X3sRe69643oBe9h6i3jNdUB203UBdHpxH28RbtBwgHQqdn11vnKSb2Fz7XuIgceB4H18edN2uHSdcTFvuG6dcEZ0FHvggSOFOoOuewRvg2anaF1tfXEfdcZ27HXddBR0RHJMb7Bpk2cYacZu0XX0ecx6X3khdtxzY3OGcglyEXJcc8VyTm+aaipo32cgaCNnNWS9YkxoLnDncwdzaG5waHxlHGSFYc1dk1wYXmJjCmivaslu2XIUdr15pH0Wf8x8lnj0dYx1k3QAc5txTm/3b6Zu3Wqda6RwqXP3c9twVm2cbBxsDGvpbNxwVHNbc51wd21TbnNvHm0/aXdsAm9rbW9pa2owb1hzfHOZcLxsXm0mcRN0KXMjbZtkbGYRbndxn20/Z+tpUnETdSB0Jm/1aglo+Gb7bJVyI3VJeDx6CXk/cv1jlVQmV8Vfiml9cx96TXyUend4BnZJdHFyo2vuYEFkSHPNf2iFRIYihqmHA4m7hX5/Gni0b41o2WtadWR9woKahT6G74LYe9B0GnLodf17on5YfZB63XzlgOaAtXzYd/56fn8Tf5p6d3dVeBx+o4SXiPGIf4REfFtz+2/mc5156nzFfWh92XpTdUVtCWola/JqE2vNbftvLnLtc6F0fHT0cURxRnNjdHVwxWi8ZK1sTHprg4uFbIDPc1Vlwmm/dAZ5fnWBa6JlRXLofY6BM32BcihkSmfFcax2i3W9cKdyIX47ht2HnYKsdTxvXH97i9uOYYoZf3lzKnvAhnGLFYiTfDx0RYQUkG6Tao9+hIF8jIBxhwqJtIOWd/pu5HfdgNCDGoJ9fbh413a+eIt5pnZ1cplyqXoug9aGQYQ4e3RwnW4ecUNxim0eZhxhNWQabch1oHiCdj50EHNNcRhwcHBXcOtwaHCncMBxAHK/b9tqPmslcZ5zBnMYcHVvTnR0eCJ6Rnj7cj9uNXCCdJ52LXT8bU1wi3lJgCyB3XyNdlF2RXrgetV0SGqcaaxyfHlIejp2/m8obGZwq3gXfkZ+gXw1ewqB0occigmHV3+wdxV/dYjfjAaLHYPMdtV9aouckU+PSYQachFw5nwqgyWBRnkUcyd5gIJKiA+J+YWfghuFw4g2iByCYXgRcPluqHE4dMR3hnrhe8J67XTPcBNyT3RSdsB1lndSe399rHsKdl5yKnLOb8tpPGRSZiJw6XXqdjV0PnHdcJhzcnU2dURzTXX8enl9aXvvdHNsUGSvXnteo2MKcEV7IYHNgKF8E3YcbYViI10jYOBlCm42cvhwz2sXaAJs4nDNc491THc+eMl2RHKlbAZkZlopUCpT4lnHX/dhwmFIZEhn5mfUYw5bsFHLTqVaaWjybgxvRGvhZT1i4mPDZd1knWAQYcFl0Wtmbo5uW20ucBp2QHroeb90LWmgW2BZU2CiZOdkfGhZcBJ3KXqCeKpxnGnRZg1q0W2FboZsLGtkbflvs3G6ccdv/Wv1aOpnMWneabNmCF8SXXNgBWIdXstWLlnTZMRrbW5FbkptrGxybURtnmooa8xs721wcbtyjG8iaptnc2labzlzmXJrcmdzB3YyeUZ673aRcONqTmoEbMtr/GqXbQt1TXxaf5N8LHYqcVtxl3SudqV0EXEhcs51VnfKd+50Jm2vX35UoFx5Zkds624fbH9oqmnSbWRxnm/GaiZldGYbbi91V3dadbhxGHE/dgx904CzfRFzWmHkVWZcs2bebTlwXW9UbbpsG212bYdsmmoOa5JrlmtCZ8ddOVFTU3NjKm/dc+lyU3Lkd8Z/WYPYgSx6QnA+aN5pL3B8dMdzvXLhbx5ysniHe8x453KVcBJ0NHonfhp/9Xztd7ly4HFvdCl4qXsFfCp5xHRucK1vonApb09qnWh7cBN4bHojdzZvR2fjahJz03iveOZy+GrhcFZ+zYbbiSeG9H7Re1CAr4Q9hOJ9kHJLbvB4KoIohIWACHg7cmxyXXQ6c5Vs5WIIXZVaD12BYRlmVGkbampsfHIXelx9Anvtc+9t2m0DcfhyoHN0c4tzpXb5d9J1TnGxa8ZnGmgaaZFscnAiceVuAm8PcVhx4G/bbKFs424vcQFx1m48a4xnZWxGdZR7H33ieEhxnG2Db9F0qXfydyN2sHPvcqd3qn79gHZ8F3PFboxx8nSXdPJurWZ1YgVogm4cchdyKnC/btRvOHYKfDt9s3gqbzxp+GuMb39zhHbXdeR0WXW+dq92PXX6cUlwDHPHd/F6XXlmc/hsuWzvcPBx8WxUY/lb4lsiXy5h5WKXZC5nC2wVcfN0EHf7dZpx32ruaYxtMXEtdLZz92/fauxmL2WLYoBbNl3fauBz7XfwdglxsGunZyZh8lplW/1o5XWAfAB9bXntcztty2Y+YNZhGmiDbpRxgnEncc9vGW3PaaxqpHE0dpZ2knKla1JmoGHOXbJnlXT3e2176XOsZ/lij2rXcYZ2rHt9gOWBnnzzbpBg5WhIc7R2o3bWdd13j3iccwZq9mPGZ/VuFnSpeX59lnzVdX5usG1zbspscmmYaZFylnpDfa17lnYlcbB2TH4vgpeBK34Ze7R6Qnxcfdh6bnUPcnpwwm+wbjtuRG/ycQl3t3xlfq96UnIja8ZoumeaYihYbld/YwVvgnSscx9tJ2Z0ZH1pP247ctd0uHSzcMBrDmr5auJsxmpGZjBiZWB8Y0Zrx3NYeF12sm8zZzJfTFlcWUNdTV+4XVpbd1+yZt5reWupaQJs820eb9xvLm49andoZW2Ecxt173Kab7hsXW7Tcf9yQXLscCxu/WpqbRN1/XjUdhNvlWfJYjxiNWbHaktvEXPudkR6nX1IfSd5SnOjboJsW2rRZmllXm4Ce/6BiINegC56qXLWbatqqWlJZ15nAm33coZzWW7MZTRd1WAUahxwgHFZbjZqGW+rdyh7WnhHb+NlSWbEas1uNnKNc4RxjW5zbyl1qXvzfYZ8Wncqb1hljGNvZdNpZm7wblFrhGYPaVhyeHwEgeR/z3nBcOhu7nQweIx3c3GGaJ9rsnenfnZ+DHj7cUB11XzkgKN+cXdocBlxR3P/cxJxtW0ycAV8AoVeiLmFy33vc6xrW2TjXV1fDmYWbKFxw3VudYNypG82cq11WXSbbb9hplmOZhxzR3gydr5twmATXRhoJHFEc8lv7GliakRvynM0dS5ypWntX39cLWHLZ65suW9ycBxu0WqQaA1lAGAEYr9oJW+kc5t18Ha/eFV573dJcppn9V3GYdtqWG/Gb/dws3Rrd+R0GG2/ZW1hSF3bW7FkRnCIdYV0KW9LaTNme2PIYVFhW1+7XJxcOWJ9ZaNl3WLRXjRYJ0/UUr9egGdJaxhs8WtbbgRuoGkrZCRlR2yVcb9yq3A8bvhsLWzKaqBpg2obaldmnmEyYX1kxGceaEll5WLiYn9rznBrclVzSXL1cDZw521caTheg1KBVSJpjnhof91/qHr1cHln4GNAZABjWmdbbgx083WYc0lupWvQat5qQ2upa6prMGqvZyxmq2oZcax0MHRdcMxsZGq8aPBkBWK8ZLBpA21Ibb9st20+b1tsn2ZTYj9mUGtPbAFsy2wQbj5tQ2noZ61sbG5AbOBozWcIaDZmE2TvZP5nUmmxaW1ou2QZYpNfe1ydXRZkvmrSb2x19HeCdBdrqV7MVG1V7V9ybdh1M3itdXNxwWteaVloQWaHYwhkimqJcNNwvmqpXPhKJlDYYrBrnGusZYNgvWMlZyNnLWj2bat1P3nxd/FyYG3RaBdoRGu5cQZ2I3W8c110g3lNfyKCpYHEehpsrF2EYRJrtW/YbyRuZ2uPaiJvV3SudGhuBmbxY/VlG2ZPY5Jd41zjZFdr82tEaDhjamR2aDVrZmuHamJpWGnpZ+1kKmInYCdl6mobb95yqHRYc7ZvVmnWZNZk3WfgaG9pY23tb/JuTWnwZmFvFnkHf42BFIHnfR14/nCdbCBpsmXcZglrLG6+b01uu2yeb3RywHJ5bUpjpV6BZu9w93WrdK1wcWyza/1ufXL1cqtyIXbGfNGAD4Bjepp0YnJhdvF6wHxmfLh6eHpQfk6BHIHdfFZ2h3Rleil+wHxHdfVtpGpobS5zc3WNcUNsvmx7dPR5qHmncyJubW+Sc+B0xnKMbxBs1WoiaWFj5F3OXD9gWGVWaaVs1Wx6aN5jm2IlZNBl1WgCbux1/X1tghmCkXxJcMVgE1qHXbhhX2hgcD13Rnv/e595/HU5c8RzL3i0e5N7aXr9eXZ86X6Cf7d8XHQqaJ1oynHhdtJ2ynFnaitpjm1XbvNpw2vdeUqG+IrSh/x+eHIEbmx3FIA3gml/M3vqeuR/e4Lyfi52W2zLdlCH+I8hkBOJfX3+fVKGRItCisyDUXqvdRh53nyFfOF3cG/ucDl2X3hhdpNzjHS5dt91q3L/bgpt2WwmayZmpGG4XxFf9V88ZdBqF20ibcZp9mGWV/dMYku5Uitc22WUa1hsOGduWytSZlgkYLJjLWFmW4FYa2CLaCJsv2vOanJqo2roZt5exlTrUZZbg2qYdZl7XHxxeFlylW72biZuj2nFYVtl2nPffFB+uHg4bXVlIGyPcv5zJm9JaSRtFHW1eE53dHJIbrNwznSddatwZ2c3Y/FsEXXGdYBvumWsYWBt3XZtePZz8219bZp05Hp7e3d1UmgVX0lq73PzdWVxqmuQbaZ083fzdbZwIWurZXFfGFdFVSRYklzpX2NgQGB7Y19nvWjPaZpo92NXWnxNRkR1UIVbOGCiYJljC2hubRJyzXSsdPlzeXXmd0d54Hjydu1xm2nFX59bdlyzYChkqGWmZrJj2WDWX3ZcxlbqVHxbWWX/a2Vu5WwFaHthdl4tZSlr825ZcMxyVngde0V4cW8SY+RZ31zzYHZetlONRpRGDk/yVS5a6Vw+X1JgGGGzYgZoK2wNbK9nmWOrYChfDGOzZq1pzmr4Z0Vl6GZSam1rWmgCZQRms2rKbgVwVm1gZ0xhJ2EzZZ9oo2gIZCBeMlt8XFJfWWPfaulvPHD8aqRfRlVpWxhoH3FgdHVyJW8NbT1stW0YcCFyB3K2cP1tQmp5ZtFhal0kXZtcjF28X8Flr25/c59ykG82bvxwCXPOcKpohWMAaCxwK3cnett5UHficoBuRW7ncEBxdW4BaddmAWYoZKxiJWJGY3BlhmbRZUNoo225cIBuUmlVZPNimWCMWtpSa1RXX7dmO2gMZuhhDl0IWDxRgkcLQjZK4VS5Xm9nv2yibc5r6Wr1bJtwwnLhco1yyHGvbv5ormNoYaNjg2ima1dscGxQbf1v9G85bNhkQV24VsBRWEmESQpQy1fdWr9bC16KZBpq/Wq8ZZVcy1abWV9nF3Jhdm1z8GovYg5grGNKZf1j02OGZCdoYWwsbhZtWWowZhxhil01Y1lqem9EcmZxb2yeYtlc3VwTYwtqfW7ScOtyD3ZQd6t0uXDDb5dwenKyc7JxtmkTXmFZ5V7rZdlqxG35bVRtzGt9bohyLnUcdLFuwGkPa4JxAHUOdENurWZ+YY9nzm9xc89y4W6Bah9pAmkoZ9xjE2DwZYFxf3u2gLaANnsKcBljGmMdaQJu7mw/Y1dT4UvRU+RdfGF/XzpjSG6TeI57Lnc8brJoHG08ceZxXW5LazdrmGjdZRtnR2qdbM5uyG7nby5xOXArbMZmNWXdZ/1rdm4HbX5nE15vVBVPh1RdWEVc1mBeYo5eu1wIYAlmXWgwaDhm4GKnY+5ivmClYTtivmJIZ5FuvXQUdgRzx2xJZmBjnGMtZ7BrfWwaaWVf/1xoaL5yj3fJd0Jz12ueZVxl9GXkZjpnc2tsc3p4bXhtc5FpSF9/YYdon22gb0FthGjRaDdxd3hCe3x3d2xrYkNnW3GHdrR2VXfNefl/R4VRhSqAKnepc/18UYV9hkOAoHX1bxB6bINNhgqCUHiXa9JrMXYVfpCBXH/leP507XUHeC148nfueLN8Wn9ZfhF6H3MMbDpr/m8cdbh2znTSbndoOGd4aiJrCWzxbSpwvHCzcDpxqXKTc1FxsmmLXZtWqV7raI9tjGrHYXpnkW+wcvxvLWhoX4dZpFqtYtRqb24cbK5m7WRDZctfaVc/UgBcImVAaA9k+lkLVfVXqlxhXdBcjF63XzRdTlswWspb812/Y1JoxmrOaQpnkWOOZJxnR2vPbGxr4WohaoVqmGkIaXNpQmnkam5rCGjgXuhJrzsFSAdWMV9vYSRjUmZpabxq5mpzbXhyJnTHcOlqNWerbGx1jHknd8JuyWBJWXxaYFu1WqJZH2DdZrJpOGcoY6pgG2DpXPJd9WQnbFNu92v3ZG1aWlELUQFZL2JWaiFtuGowZmhfb1gCXCVhv2KaYIVew18LYxVogWr6Z1RjdV7UXWtgmGEaZDVnSGpJar5kf1oOV5haG2MqaltvwXHxclB0inXUc41w7WzOb1100HUedOlwVm7VbHJti2xfaaZk0GHtYapmEG9/dIJ2VXRVcORqkGYXZb1jHGHQXo1iw2cvbBRvx24za91jAFgUTKlP0FQXXwNqHnHrcERqlmHJWwpbxFtEXg1jfGkFbvRuvGqDYxxciVBgU4hda2R6ZCRfK1dyWi1hsmVZZ6ZnsWpWbdptxmpxYnxVolcgZUZxwXg1e3Z2SWuLXgBaq1kqWitj93Gxen98c3m6cUVo4V/iVk1VDl0vaEFuxG1pZhRbGU7BOiFGoVzmaIxue28KbwJtY2etXUNX7FqHYvZo72vka0JpomalZJBkfWi1bFFurW+5csZ3aXttfOZ5p3QpbRpnZGWOYjpg1WBCaGZuSm+9a5Rq+WyIcBdwpG3qaV9p92ZdYadZSVHuUBhZL2DRZDVoe2xZcKJyynK2b6Br5GW/YPpdr195YnNkFGShYvpkeWlXbspvIm3wZlld6FeNU7JTO1BVS/RNdFeOYc5peW6lcDRw6GxyacRlymJ4Xx1cXFmcXp1gBGVJagBsGWqGZ5VlSWcNZa9d21MsUDZTe1vHZjZxXXf7eWp5T3bMcFNooWCCXqBgRGTNZnFlB2FkXTJdM14aYstnJm1YbGxk6VgXUBxWBllHWlpcFl8JZXds/W+nbjhpz2GjXC9e5GGZYoxdfFMjUmRZ/1+qYjFjqmOwYu5i6Gh0cBZ1G3SobLlgOFltWelaRVmYVzFX11kOYHVk1mZLZxNnlWh+a5VtjW6LbWRrPmh1Zuhkm2TYZddoTG2/cKZ02nVxdFRveGb7XbZYaVe4YXZqBG85bYpmW13EV5dSzE1QSPxKllQlXuJkFm44dPZ1yXOibmNsIW+bcCFufGgjZUxiWVuHTXo/OjweQTBHhFZjZHBrZmsbaGxnQm0ZcSRxqm81bjpug2yTZ4RiHl8LW6FXvlZNVWFVYFbPVahX2Vv6Zkpxl3a4dSZxxm16bjlwoXD2cXtzaXN0cQxrKGHTVhZXnVdfVudYFF+9ZGRlgWipaZpowWdaZpBnbGzacE9ve2YvW/BXwl/NaaJuLm4IasNlkGcnbbBvXm2paVpqm20TcH1w3XG6ckNzN3IdboFuk28LbmNpbmW2bap13npTeqd06WtbZkxpe2/mcg9wz2fRY/Fkv2ySc3p5t3rEdUdqK17YWNFZ0FsYXwxnVHHKd995G3c7crZtvGyjbCxpF2OSXuNkiGsfb9BtxmzBbZRtMWreYptd8FrBWhVYyFdOXgllW2jXaSNv+XVrelF5g3Oxajtj5GVxbfVxim+GaKFlum6+ec9/xn8LemFwimada/tvcmzQX7VXgmX+dluAnIJofgh17Wwob1dzNHJcZ+ZR8FQbbjB7MH9SfKh1zm4JcH9z0nRBcvBqVGcGbTJyiG9gZc1X0FkAaAJzJHYrcRNmaltuXcJi2GRAZpFoC2pnax5tim8lbuxnWV4HXjxkumhjaFNna2awYwBdKFZ8VEVb+mCDZIRj110NVfNOR1DXXCNjG2M7ZZtt2XBGbkxnxmPjXudaX1w3YVlnF2rKaJFl9GLXYY9kdGjdar9ndGIOXyNkA2YNZEhjS2QNZEFffFcPW0tje2iqadpptWvfbv5wD3PQdfN36nXfb7hrlG3rbfZpNWXRZaJnJGYSZWVmr2r2byty/XEQcBdsMWeiYcVhqmWiaXVrZ2tOZ91fNln3TsNNd0+rU/FTq1CmTfZNjE8PUiBWll1ZZtxqPGvJZpZgcGCMZK9jKF3PUplYP2OhacJq0mjaZs1nAGinaKtpP2qgZrlg+13LZHxtSXIOdPhyqnH5cdxx0m4da+9p0WombopxtHCMaqxjAWLuYsJjFGP1Y9Bnf2oIawVr5Gkgaohsvm4wb8htum5PcXlw5mo9Yk5aylR0VB5bE2AhYGFdYVztXxdlUGf8ZS9m3WaHZ/1n72kNazBsXmpPZsxgOl3NXFBfCGJtZaZofWl7Zm9f0lQeRS9BiUTcVFFkLmymbNlldlpBWbxkpWvMbr9vl2zJYgFX+V5wbKF0enZzcxhuo2u8bNtqv2TTXWli4WvScTtxdmzBZg1jzmVHa8huyW+tbJ1qpm2Acgtzv25FaLFgs1TCRWs4xj8DS1FSk1fkWoNioGwDdRZ6NnuwdodtxWVPZYRpx22dbo9t/2tRbhFu22ldYstaYFfUWadeVmTmZkJkcGBGYD1oCW+5cs5yi2/Zaj1oQGm3akNuvW9hbTNovmP5YVtl32QuYthetFlOVHlPRE9mU7RVO1jCV4ZSH0ZwKlIk8zY0RGNRXVi0W0lg+2VtamdqMmgtZQNlTWblaTdvj3YJevN4dXMfaUJcQFZxVoVafl/kZMpoB2iGYzxa6E+ARWdFOUuiTCpMZE4TU/RWeVKPRWpDr1pubbJ4SX1Reqxuo137WzpiiWQMZABfFF8WZ3Ju4nFjcihx7nB6cJluy2vuZ21jQF6TWqdbV18cYjBi919/XkNfSWAaYzNl1maoZ39oB2oRaq1mFl2qS1U/vUuUWLhgAGNDYLlb11ewUqRNRUaDSDlNblLaUmhNdkVhRJdOZlzhZkpr7mptaFJlTmXYY61g21+VY8VnCWhtY3NesF1LZnxtX25YaoBlKGJJXx1bwlagV+Fadl6AX1ZizWfAbI9u/WsPZcJdHmD4aPZt/27yaaRgpVXySEtN0lbGXV9foF69X3lge2DEXxFk2mhAay1pr2NHXctXCFF3S4NOc1slZ9prq2mpYsFZpljlXdFjLGY3ZSllaGdgaF1oWmizaDdpzWl5aUhpIWk3ZwZjPVyNVrxXRl6uYV5hYGPnZ+Nr2mzdaSJjal44XxZiYGYPaiFu5G9GbrhqAmgzZ5FmRmUPaWFu/G6qaZBfXVV0WoFhOWcebi90qXY4ddFts2ItXwNlPGrAbClrc2VFW+9NbzyxMU9AA1VeYKxqInHEc2ByXG3xZZpgYVzNW15ailjPWEpc5l2gYRdlI2b8ZHhidWKDZDVn6GdBZ6lnzGwkdb14CnZEbLdf2FqAZktyv3eseMl0S2/lbt1yC3bMd392/3ITbtVnvGOiZIRn02sYcJ5yV3KEb5ltSW04bVJrD2cuZcpkEGU6ZThnKWrsbkx3hH6qf9R8LHjYdwJ7hH70fS556W+RZi9mpGhSajBrMGpQbKlwTHPZdOR2M3f6c8J4DH5OfpZ3cGlzYH9voHy1gLp8sHJPaa5nJmk6a21srmzzawpoRWIFX7JgcGDYYGZhP2HGXyVezF7qYKZkKWhMaudozmO/XuNe+WOlZodnDmbXZUBp/2xKbVtpkGUTZPZnjGx7b+ZvnHH4ckNzTXIeb9VpLGdSZdZoM22vbDJq1WjTa5xy6HTmcftrwGX5Xxdbd1nEYYlmJmeUaEFtUnPNdtJ1bW/WZaBi9mLRZfBnmWgXZf5cUFCoSJJKHU4tU0leZGizauVlgViLVUZkaW+rc9N0EXWpc5pt62O9W6hU1EoOQ2lOL1weZAxlaWDPWh5ZuWDeaQdvrXCib7Ztlmy0bHtqBmbSZpdskW+Ab4Numm0bbMtqhGmsZSRjFWaKbJdxOXPOb11oXGLvY7lmhmfXZFpfEVikVIhaXGYrbU5vMnFVc0py82vaYRdeJ2KaZBFizVtYWANa7VixVClQNkw/TYRUcFhgWslgeWfDa8NroGesXT9RwT70JSo/5VYgZvVsw2wEZ/9bK1ONXABqZG94bH1iGFZJVeVdfGPYY59hEGEeYj1gllzDVK5LBEnhTbdU1lujXvZbLFXITf9G8T7RRANVAWQEaeZoBmvLb7Fwo2uWX1RPU05iWX9gIWIwX4BczFxeYMtnM27rco90UXDxaCNmMWmqavRoMmVBZehlN2aYZz9nA2lcbLFuSW3yaRJpNmzjcYN0l3LKauhbGUiOOr4ztTQGQhdNSlSlW6xl0G5vciNwD22JbYtwOHLUcR1yEXIgb5doT2DYXu5hWGX/Z/tqKmyMan1k2V5OXGdc71vCVaRK3T0PRuNTdlhNXFhgIWNaY7peFVl0WApghWYHaRRn2mGEW+hZyGJzaL5n6l/DV+VbJGjecL5yum5yZlheDl12YmxlD2WvYEBiMWrUbxdx22zIZSlioWJFZUFpRWxBbCFq0GZpYzxjiWVUaHJpoWbQYthcOlg1V39XVls0XHJdb2EtZQxnKmUHXhxZrVehVxJVl1Z3XcFm22z5b5FwT3EKcihw72l7YBBYH1rnYI9iGV35UNhYxWjfcXR04XHva0Flm1wvVrNUUFkvXYNe/VwSV9JPLVHEVupfCmfFbINwOHFFbilntmEbZXlr6G1hbAtoWl48W/FbWWAHZ9hsWG8Pbipp+GL+XB5ZE1qhZgB0HnyhfXt54HBJZ/RcdlATSPpJaEs8RY1Fg1MjXcZdj1otXM5kI2sWaphknV7KW85hvWjOanxqGGu8cMF0EnMDaxpi2l+BZeRqdW1ubR5s0Gv1bE1uPGv/ZaxjB2SLZX5kv2GwW7RQbkeAOw1F6FHJWgNkT2zGcQZ193S0cXtuYW0KbdVsiGwTcKx0anZxczptCWRBXGhVaFDhTpxQu1aHXxdpU2xcacJgLFSKSj1VtWC1ZH9jeF7uWjtbHVpKWvZbFGHBZldq5Glraulq5GhuZjplfmXfY95g8mDCZFloz2ojbi5w1W9hbWVsnG1McFZw2WtkZ5xofW6Xb8Vq6WO8YJ9f4l9yY8JlDGVzX4pYcVdeXFBdfFqgUi1Qm1svZZ9oZmfMaMFs9G5jbsBq5GixZwpjN1tzWuZdzGGGYr1m4WwkcCBv/WxEaD5iXGGjY0FkCWa2ZeliSmItYQBfqF0UXu9fVGQUZ8hlpmF2X2xlcm2GcI5u7Wn6Y9Vf6mJwZbFh/VQkS95L4VjJYkBm6mQmX+xav1+1Z3BqvWgeZhBoZGwIcVlwQWqLYMVa2mMkbG5wK3F2brtqjm0Mc+1zwG+QZ79jY2a2aYRsXGz3acZozWtjb71wYG1eZL1fAG2Fd1l6d3UHaqBi42d5bUBuHWsoZwJpHW/Ncwd1jHDLZiFcflx/ZkZva3P4clNvLmoGYudWcVMtVgFazFgUU+5TgF9caQJuvm8RcK1tSWj9XXZZql5KZDxmlmIiXN9XW1muYqxowmnOZIJeMV95YYxgkF+rYEZgNV+3XyVf42I4atJv/W/waSpi+V6XZTlrJm4ab85sj2i9YuJfZGaZb6h1cXZ7c/lwv3Ggc5R0wnPdbZZkJl06XMNg+2QObG9x9HENbTNlU17TWblWy1JJV19exmGbYH1dVV2JX+1hdmXRacRus3CDb0hu7msPZhRka2e1atRreGi0Yx9dlFocWIJYEFoyXxlkjGa5Y4JcgVRiUddWhl1nXvZY41G1U9pfyGfwaFhlEGB4Xxxg1V7zW6delmLZYqVfYF5YXP1XmlBJRjQ5+jdBRApQW1XOXTtkimflZs9kQmERXdZVwUybToFYbWBpZN9mOmhZZ4FijloUU/5QWFT1Wcxdn1uUU59PilsHaZht+mxGbOxwt3KEcpdzXXavd2x1XnBYaxdmh2iSbFNuSG1hbiRzyHXqcrxpLV4IV6dV6F9yZ9VqhWtIbj1xE3DGalFnvmbbZgllI2OVYZBgtV3vYMxluWuXblRwmm7ua2Vq0WvwawJrt2fGY9FiWmQNZQFkr2iTbhNwXGtnXzlM70CYQvZGQUYjUstcAWbwasNrY2hKZPRgFl8PXgxe3V5qX6tha2LaYURdsFvjZQtubHCebhlp9mF6W0ZY8VwlY+xmxGlrapBqbGwCbZtsH2sCZxljMGVYactrWG2sbUZsQ2h2YWhekGCdY8hkZmSGYfVadE8ASYxLxlJBVulVnlOSToNP0lmcYBVk/2TcZ0ppcGfpY1BkDmZXY2leRl1xYI9jYGJqXOtRDE9jXTJo/236b2xvkWsnY3tXdU8OWU9j/WkLbDprAWk0aZ1s+G+9b9Rrt2SgWi5R/FRiXLth1WFLXTtZ91XaVUNZy12kYbJfOlc6TG0+JzQMJDoaUSU7OaVN3VxqZetnpmUMYo5eSl2vXnpgxmUfbE9u+Wskab9pHWqoZHReHWHWZkRrkm8dc3Vzum7YZ2VijWClYF1h/2H8YlFkI2QUYvxjBWbLaJpp8WbbYD5bf1rQW/xc5F3rX6dg8GDaY8Rpc3D6c1t023MHdHVySnDqbuFuVm+tboBsaWl9ZU1kX2R8YkZgmmAfX/NYzlUVXUhkvmoCbpJvHXA8bw1sp2j0Z1JoMGgUZsVj+WRLZp5lWWcdaF1oqml1a2JrUWenXOROLVJqW1xkHWqZalBolmWxYhxiMWr/cWVzjG3GYQ1b61qVW+lZKVjYWShddWDQXyJb/VRdUE5UQ1zuY2pmCGX9X8ZcB2ATY0Vi6V9RXSReiWK8ZppmkWOJYeFj+2cCavJqOWg1ZLRknWgmbfFuqW5kajVk0WDOYbBlO2jBZSNhBV8+Y49rI3HpdM15wXoGeUB5DHqgeAl2wnJmccBzcXVxc75t32VZXnln/3MYen96J3bJbk5pz2zhcyp4NHhrdUdvSGUkXNVY9FOhTW1L4VyIbVR0tXPXb/Rrk23Dcot3RXioc7dqTWaJbDxxk2/kZeVXcVQQXXFmNGlxaHdllGLJYs5kUmfdaERpx2h6a0dtB210bUNsoWnPZetc/EunOplBl0vmVhhgn2SuZNBhhmMdaj5yAXX0cV1pemEiZblpA2sVaftkJ2N6Y2dly2h8aFZjx1krUf5Wi15xXnFcg2Arb2Z6Kn+yffl2hHCjcFB0/XQ1csNqP2Swa5h2FXvKebl0929edeB9d4HFfUl3KXCPdIp8WX93e3twTGoodox/pYIPgIx4XXGtcvB41H1nfvN6lXOpbrBsC2txaKFkZGafarFrvmlRZ0Nj/FtzVEZYZGIgaEJoZGMNXhhY01IcUJhXXGGqbE5yPXK0b6BsYmo6ZT9bClGsV/thS2b9ZLpex1XhUp9gZWq5bdBqaWbFYXdg3l/gXhth4GJ/Yjheulc8WWliFG00c8dzD23yXGdJDVSfXDViFWQAZvln6muOb6ZvFWsXYwNYGFHTTGVTSWHcayNw+G3rZOlWyk5GUDVXUmCaat1zTnnYeUx0X2x1ZUBliGUsZatm12huZyFgblakVRZhuGiFbIhromRkVWBHV0nwVO5fNWRSYvRd41vrWiJhB2qtcVl0aXL+bAZoZ2hCbehzFXf/cyZsHmn/bL9wHHATbnhu7G4hbm5pKmB/UWBDI0dFWSdkgmcgZgpk5mXWZhFmNGBvVOBUf1wCZdJpKWuJap9rlm5fcpdzKnDJaHlfdVW1V+RgEGpEbvxtmm6wciN10XHnaKBeDF37XT9f+GJwaKdrkmy7a9VrgGokaCpnm2fIaYdqW2wrbo1u1WvSZSdg7l5jW29VLU7IT9liOXFgeJ55RXeZcrJs02MqXIBXx1ehWXRdGGN9a0FzKHkZfHN7G3YGbf1jfV9MXTlc9V9YZf1ohm1db2FteWyubgxxbHGwcF1vC27oa/xpfGjjamhrnWlmZd9g3l91YXZkVWbHZfpjCWLZYh1kJWOJYS5fVF9CYjZl6mU/ZKFkFGjlaCBqcmsUbbNrg2l8ZWpjwmQBahVtC26Lax9nLmY1awVzjXdyd4dy4WoPYk5eUWFRY3NjmGSAaL9vinI0cqpxanE5bw5pMWdnZ4VljmHPVi5I7Ua5TpVWqFr6X09otWw9bCVoVWPXYGxiPWvadb9623hjcnBqomf8aWlrmmyBcB9zTXKubhhpLmiDa1xtxW9MdB15+Hk6dZBs/2adYrpaJ1okZdlvRnO3bupj7l1RX8Fj4mwxd558mHyVeOtzg3A4bTVszHHzeB993nzqd2FvI2aoX0hbTV1xZ5ptU243aktkmmVXbxN1ynjReut5qnZ3bx1oW2dYaMdroXDMdMp1p3M4b4pqOmm4aGBsq3KAd9B2Fm8aZg9j/2jIbCBsCWwibQFseGd4YW5hwmYMaX5vgniefuGBAoBYeExuqmhVaPtnd2oCbiNx9G9LayRkk1tYUjlRWlx3ZLVkK2DVXR1gRWAdWRhYiWfJcf5y1GwUYpxTt033TVpUd1ycZTFtqXCSbkBnh114Xw9krWYxZXpgUllATjNTUGCfahVw+nDRbrBqG2jgaENpFmqzbJl0ZXsffLR19melVEtL6VF2ZuF1x3yzfAh3iHAzcsh1mncTevp92X7he8d2pnQFeON5s3sqfwGE3oQygMx0MG1Qcqd4vXpyfj6C64R8g5N762xmV7VNdmJtdcx9r3w1dAJv7HNzeOB4kXr8gHiFUoRNfDRusWRhcep8+4PriJ6KpYZvfFputGQpY4xqvnYUgdGGeofpgtN51mqoXbpk0nLFfnmFCYg2iGqFtYF1e2Nv8WI8XEFf+2o9cyx23HUtdN5wMm63bV1sp2hSbLN2+nxagPOBh382fnl9TXzTeEhzWHN5dS53xXhHeO90em4JZtFiVmbcZ+JoO2vhc1d89X+ZfuZ3gG9naCNj42O2arlw/HFAbn1mjmGNXwRiP2cGaolqVmrKaK5n5GbeZcdmAGe/aiNvpW6lai1moGNPZPpjZWP1ZIVoPGl3Z8tl32d6behvnm8xblptGGqQYWpV+ktnSaZTx2G9bH9yEHMDcMlrAGtyaTdkZVknTJBF4FFiXk5ogHD3dMRz3m0oZg9gKV3lViZST1K1UbtLPztfLIE1sUFGR7xI6ksZUkpWZ1XMWqtkVWtbb6hvCm9gbrNuymyGZ6xhr2CYZKFm0Wl8bdpvM25haXJeD1NeTxxdY2ytc9Bymm9Yb9ZxWXIUb7xqIGzxb6Rvwmw8bP5uknDZb4Rttmu9bedvY3TNd3d4KndkdAFzpHX1dud1I3CRZ2BldmtDcdV0uXS9cSlu/m7XcNRzIXlxfZZ9N3qGdPdsCWd4Y4pjhGN8YNFbEVckWC9e42P1Z7lpZGnSZ0dqC3Hfdut5fXmSddVvvWt6aqJpyWQ0YD9f92MwZOddalQNU6BYWV64XvNaMlbsUJ1J3j69N2k7bD9oPCIyFSRiB8owP0zsWzJiLWHUWjdUn05ZTcdOSU56STk8vy+EMl48C0CuPBw67Tw1Pv5HWFYpYGxjHmHGW/5VpFH/TqhL4Eg3Tt5aBWRlaHtozmbAZRFnWWgaZ61iBlzQV9xbNWFXZdRlJGMsYfpd7lfPT85AajnbT6JeRmWTZitkHl7yVSVP90zwTuBT81OqUN9Rl1e5WcZXv1XRWF5bTlt/VmFOoUhhSn9P/VenWjFbh10WYe1iA2LkXkdYUlMyUvZcj2d+a2lqOWT6YEZnsXCbdVBzpGlsXxdd6GX6bOtueGzuZVNeBlqwWNdWHVh3WtZdaGDzYmRjUWTeZylqHmwGbr5wgm1CY7pWSlObW8xidmO7XY1UTlHTUc1WbmJJbvJ0fnaxc5pu42qiavRqZmrZaMJoG2z9bI9sK2z8bCNsvmemZBBlKGjBaz1ubnHlc290rHL+brdoSGF7X2Rjx2bXasRsH2pEY+1aulqQZhpxgnUCc0xrjl+fWEden2jMcRJ21HXPcWFuEGq7YptZLFPJV/5j/2yRcjV0tHNacjVziHPWcddsfmkaa2lvCnRedHNtRGKDWaVgx2lacLhyG3P/c6V1e3VOdOB0vXYkdtBwDmwAbPZtX22fbCFr0Wsca3poT2koah9rgGzlbPJtEm9fbbtr72itaUhw5XZtedF2XnDVaiNnJ2VCY6Jg12G0YxZmf2X5YZhdlFxkYH9knmI7W6BKODWiNwZQ6lyLYSpkX2eAa4pswmvAa6ptP24SbjZsBWYIZchjjGB/Ym5nBWtLabpkoV1fWEVdY2NkbLlxmXCjZulSE0r9TslT/FXHVgFfJ2qAcYR2+3R/bNZfuV5JZVtrWXDMc5NzeXFccU9z03KsbUdgcE4VTsNZWWJtZfph+ltCWV9cmmAXYy1hRFzLUhVQ51/Uar1vH2/saiRqHHDCcntu/WECTmBMMFh6Xphih2RpbVV4jn0gfRR4pW4rZ9NlA2SwYZNgXWAvYm1pAm6PcFRx9m9lalBicF7FYL9i/mEUZNppzG78bhZr5GOUWytQqkX+SKdPKlI4VA1WJlZLU7BWn104ZV1pmmlQZPlculxSYsllr2d2aJVngmO+XBZWkFugY5dls2ILXvZdwl9BYRFhYmS6ZmZmGGUFZHtkL2dzaFNlIGSeZp5orGYwXQBXF1p3ZHFsjHD0cJ5wJ3KScz502nSTciBtc2drZn5o7mu6a3hnDGOZZ8Rx/XZkdhxvSWTOYyhvRHeaeap1oG39Z3dqbm7kbppr/WnlbtB3On5tfTR2jWuWbPZ3vIAMg0x/4nafc9J40ntgedpyeW7Fcph43Hu3e8J3z3IOcjx0LHipefZ3AXUGckVuhGqZYeBTukU6Q15JTlB8UXBRjFD/TdNIQErJTSpTbFd4WSRa4V+BZqBpcWbPXwJcAlvpVrJTsFWSXtVn+Gsca0Vm41/pX35kzmM0XqtaRl+qZotrsG1mbFZs6mz0br5tZWdXW3hNoUa1ShlSo1hSWwtdMF4LYC1hHWGmYaFgzVzMVRFQLFMgWTZazViEU4JQA1ExYN1rnXCPbWZkyVrzXExiIWaiZztobmXNYAVcK1rsW3JcNFiRVJRa111+XMlX7VIwUHpZFmSoalltlG6UcZByiXE2byJuNmrPYqpaGly+YpVlN2H3VddHhkoyV3Bfxl+bWdRPbk9IUo1VeVlPXqBlumlGaX9qEG9ac4Bz822pZAdXuUwPWPNid2e1Z2dmi2dvbIxwbHEqcW1w6W1CaIFfwFn6W8Rh9mYvbBZup248cNhxznDOaRhalUjHTQtag14SXSZhtWZKZ2Flz2G+WxJVEk96WFJki2oqbC5ql2b6Yn5fnF/hXz9e2lmRT3lPi1hUYdln2mx9b2Bt7GZKXWdYslZgV/9asl9pY5VjYWD+WslUfU2JRfo6ljXXLS1G7VYBYUdmz2tNcXR1GHendY9wBGllYRlf2WLrZfpj816ZWZhZJ19eX6FYLEqsQGlLh16Fanhw3HDPbAFlf1wDW7NbAVv2VvZM4UaERcxLdVN4U41NrkbRTWdWnFftUy5YJGOkaV1oxWEAWNZPKktaTQ5VkV2wZE1pnGtsaqpkmFsuVJ1S61OUWzJn8nFTeUx7lHjkcCVq+mgXarlp62eSaGVoDmsRb6FxF3I9b2RpKGMAW8NXaGLzaihvM26jar1oX20Xcf5wVm1taLFoF3JEeUp6YnNfacplL3Fge99/aX3Ec8Bj+VHWSjxSK1p/YdhrZ3E0cqZwH3CjbvhrT2wybFlsyGmGZR9mCWokbKpoX2QBZMBknmMFX+Vav1dXX/9sdXaHd51zq25fbzxzzHRXco1sFWV9Xuddm13nX0hnIW3ebSppcWFtYppmW2kWaq9oo14oTCdGVVWlX/ZkcmWIYaxeZWKpasNwq3MPc8Byv3WNeJl3nHL5a9Nlj2DUXJ1aT1wUYEdmJWxNb2Ju6WyTagRpgmm1biJy+HD4aOZZdleFZShuwG9AbshvOXTHd4x2DnL0alZlZmFiXPhXOV4taFdvfXH8bTVn52O7YAZep1ptXC1ijmRFYLBVQj9ALnFPrWFDaI9oj2OoWpJRZ0M6SZxVuGMFbnJyyHCkZ7ta5FKdWWdhN2dZZxJi+1caUOFTzFsZY49nEWuNbEdqwGWHYndiDmbkZ4Nn3GTyYONdXVuuX2NnqmrxZlZfYl7+ZuhuC3G3bc1l12EyZBdmLmSwXTtcMGI6Zd1kPWEWXsph1mh/bolxGm9vaO5iel3QWwhdEGArY2Zp1HE8eZ1/0IFafgh11WhDXmdhcmX6ZQ1lwGMJY85iiGJcYNBepF88YAVhyGBpX9Bdnl2NWGJU6VXLWpxdw1tWVntTrlbqWQlYtVvtXptdCVkjWrRkEGu3a5No1WJRV49Kc0tWSm9NolCGU6FW1larW7JiIWVxZdBmeGafZFBe1lj/X3BtMHTjc8Vti2VgW4JQT0VERhtVml5lYTpc51BmSA5JJE9MVxtaW12dZG1uYHTUdBt0RXK7cI1uVW1Maz9oymAlWyxea2TIZ8tkFmGpYk5lVGNRXo5ZWFW+TgZICUahTY9ZeWAnYgVjhWAnXptcUF8IY/JiNGBDXmZdBFy0YPlntWzHbL5ty26FbCln1GEnX+JixGe2aYtm7V7IWO9XhlbDU1ZSeFdnXw1j213WW89gXWIwXZRVC1OCVhVYGF9LaPNrwGh7XTtNzEUFQppEBEu3Us9Uo1jcW8JeXmX9akVsbWp4ZrliVmbJaX1q7WdcYFFVRE3QR5BTy2KfbgJ073IebM5hZ1g+VvxVw1hyXnZnbWw3baxsrGrCZqhgkFShTJldmWmPbMxnB2DhXpZlM2qFaplnO2CWUstI7Ew/V21ezmDBYL5hpmE2XaxSBkRjOI40yzFyLTo//lZ3YTViOlqFSZIvbSgnQlhYGGd7bqxvlm2Ta95nnGA/U7lFW0pZVwxefl98W1BUDVNIVUJamV/Ya6F1EXqzd2tu+V+aX45oKG8Ec0p0WnTrcDNn5lkRXXVm/mkfbClt3Gw2a3hlbGIAZc1rJnFNcyxxImyAZ8tlVGnLb2FzG3M3bZNhRk+fTF5PolBjU1ZYsl4xYhNl5mbSZ61llWLyXlFeE2KlaFdslGn/Yhtfi2N1aHdq8WgnZdViYWAcXJdZ7VkDYexlu2UqX8RV21WBYSlpqGrhZhZf11P4RxFKJEulTrNYkF8JYHpask+qRa1Hm0/NWEBeVmIvZCJhflqeUZRU42BMaThsDGqKZaZjGmZ5ZUReQVCORvhG907dUY5TrlSWWQJezV9cXDVXvFQPV7NbyF+NYyBnMGgaZwtkAl1lVllWIVjUWztfpmBYX3xbVFe/VStZmVshWztVR0d/LpMf2CrKO5dFF0x/TclMRlUKY95rtm7VbDlnoGAeWvJZJl3nXeFZXlR/V8tiLWlFbO9sQ2wra3Nn2F90VRRMe07KXBZq/W8Vb/xou2LUYRFny27tdZl44nS8bBdlJGB1XbNcj2UXb+5z+3PXb0xllFk3WMtjmG9rdPdwCmU2TiYcAAA7LphhYnYjfml8kHJHYe1Qtk0YV6tmcG5scOlrQ2JKWFRbCWITaX1wOHNpcEBnLlqbUXNWMVrHX59miGrOapVoZ2J9W45SCVjjZdNtt22LZfFVLUKpOzpKhmBkcbB49HeScMtm2l9EXsJjfWmbbQtvlXI5dsJ2LXRAb49qaWoCb9Ryz3BqaLFcAFsVYklmMGYTZZ1h3luPXoRkjGv4bjNvQGvCZONhO2ZqbTtusmkpZTVjB2RWY15hrmGqZLVl02HqWfRWE1tYYFxjZGQuYw1d6FYXXiRq6XDUcRVwuW1IbGdub3NPeNZ7wXqFdmFx3GzCaR1tHHXSeyp9j3hyb3dlmWDLXgVo5HTAekZ5TnH0ZbFhm2J6aLlxA3pRfSZ7b3csdehylmyraQBz6nywf/x5wm2rYHJhjGgJdlCAvoQxg8N6W25+adBql25PeZOCBobIgp5422rFYixm2XFnf5uGEIdjgJVzdmVkYnpkbW6Zdrh7nXvWdUNqHWCNWrNeL2vUc651yHHXac5ilWF+Y/BqS3JodeNyzWgiVyZHZUScRVlQs2PGbplyRnD1aOBih2EnYXlglVsJVcFVo1gxXdxfN2BBXcJX/VhAXM9g/mAnXCBVAVaYXQJjZGKUYSlhpGPIZ6xoJ2f0YF9azVRaVgde12TTZR9lgmNgYOReM1/iZApu9XU1eaR3jW9UZKZfwV7eXfBd82HzZKFjdVxXUyxYiWK5aKZp3WYaZdhnzGiGZC9cBVUmTm1OSVSXWH1ZRVobXKRdpFzlUzJJTkvtUdVaB2A5YL9aBVNaS49DDUV9UZdbfmAgX0pdPF3CXvtbUlTlUI9bLGfSbK5trGq0YRRV2VJUW5NmR20bcGNvOGoIYBtUM0/TVbZdBmVYagpvTnOUdVx1FHBCaSho0mrbahlmG1vyThpSDF4OYZlc3FZ1WKtc7l9KYaBfXl49WrxX/lpEYC9fr1bHTetT7FjrXBZkWW1ncjtxb2rYXWpKfzgJO49JUVJyWKdanVnRWU5be13UX65ff2B+Yj5ei1JxSg5NlFZaXeBfl1+UYfVkgGiLamtq9GcyZQZm9Ga2Y+lYl1dsYoFppGwHapFhllcFUkRYaWMpampqA2WcXTBcLF89X+RhxGXXZv5iCF+cX0RjlWYtZy9m1WLvX+pZklu3YxJqomo0ZJdWyk5BR1pIpFTqXlNkvmMaXnZUlEx0V51iFGuAcItzpHQYcmZtJmrxaPNnd2dcZHVgpF9NX1lc+VPRSSJEz05RYT5sSm+ubHhkcFuqWNpZcFgdWoJasFqDW6JaGlcFT/RJskpEVPxZhmAqaLpu0G8cbDllYWAGX55eYF13WHlV7FhFYDxjyWMtZl1oyGUSYYhfOmPfY5VjvmEAY6JpPm8vcbtuVWgVX0tUjkkUQ91HTUq7SNdDIj+5RbdR4V4Gay1xlnAPa8xk1WNvYxFfq1dwUVlUD1orYFZj1l9IVc1IlkRkRN9FukIfRLlP7VuDX9Fbo1NRTXlOE1YzYHhnvmtta8tp1GktZ69iEWA9YTlj32KJXFNVkFmmZfpoGGQUXWBcAV9WXMNSj1F9Y5txVHZTcshovV10XCldK1xUWltcnV9DX+Zgp2UJaixrYmbaW4VNm1t1bLp2IXnwcwdnHFwGWRxUy01eU79lLXJbdr9xumSTWpdgV2WkZX5i1mOgbTN0qXWnc8JvpmzxbMVshmxlbRFy8Xl6fmd8yHPwZRJXf16Xakdzn3mcfVR/OXyNcgNmoV2vWmxcmWEDZxZuA3NJc+Jt9mMTXNRZ0VexVsxbgmOMaY1qz2c6Y3Bd9lUASiBA9UQFTXhScld4WRhbWF3CXxhfpFobUm1Qj1JDUVJMrEvIR7pMFFRlWbNduF8NXHRVVln7Y5BpZmeqY1piJmGdW2hXIFvMYPNgEVwJVxdcuGPLZ5dqPm64cDZvFGjvWl1OrVIvWaNczF4JYEhhyl5ZVvxM6EryWD9nYG4nb5lpyV9gVQ1UpliDYQRoZ2ixY4JhI2SWZk5iSVSpSqJW52IXa61tMWunZp1k0WmebKloc10AUZ1TDl7GYrhhaF4FXAtXcFTwV9JaLFmvVXBYLmRIbKNteWpjZyloqWiCZ4Bkv2IAY05ijl4dV+lMjk+xWQJceVW/RwkvBzetSnBVT1ujXNldgF5iXblcil1pXwVd2VkDW75cNlywXXJfJl5MVilKlUbTULtW41iOV99WvVfZXDpf1FvtWElbS1ygXB1bLltsXtZdVFotVpBV3lp5YDZheFy+UkJGwUtnWKpgFWP2Yd5ex1lTVaxXs10zZBZoJWq1aJhmxWOSX81eBWRPanJtUmuDY/hWxkpaQiNCs1HmXYxhu2CkXideelwlWqFZP1vGXiNhF2OXY41hSl6BXTJc6ltWXRFbOFasU69UvFP6TX1PP1kOXplfp191Y45o/2kBaLpl3GHcXNRYv1v7YYxndWjFZPBaSkzpPpxCYE7sUxVZAF7JY8VmXWY+Y1lhVl02Wd5YQVkFWfpVJ1PgUahQAExMTz1iAW9ZdVt14W6NZ9ZlY2rDbDxsWW4HbnhovmEaX4hgDmHKX7RiZGquctl32Hjdc/hqY15MUCFNm1aaXoRg11xJU3FPTVHRVKhZc2BzaBZuNm6yZ7pXdEnLRIVIS1FEWOJbN13kXcZiGWegZ09l5mAgXgFYY09MQXw4KTh3QeFKGFGzVrNcg1+AXhZZaFKeRoVGf1NfXpViumBVWv1R7Uu4R0tG5ElqT39YiV4qYo1gyV3ZX8Fms2kNZphemFOiRdgy5Q3AMJZCe03EUPBTWVfKW/RbsFSwTFtSFl/yZOVkmmEkZAdquWyhbchrAmgxX0VSYE/hVytfxGH9YPhci1xyYEVltGT3Xu9TQk2YT/JRQGEjcVt7Bn42eLJrdGCXYaZipGRXZY5iOl3MVRRQsks9Roc5LzKxRhBcyWlVcNpxJHDAbJtl41zIV9NblWADZCNnuGd6ZD1fRGL4aTJvAHF8bjpoXWAjXBFbl1YwS0gtLCf+NoU/LEfMUDdaW2LzZqBqoGtYasBnKWXZZOhoFW3mbxJvlWu+Z0Zl0mEQYaZm52via5BnjmPGY2Vj4l+3WQFUdk4LRBdEW0+lWollJWxja0plT2KNZfVmy2clbh5xTW6tZ+Bgpl8eXWZW6Ul4RetVYmEQZqVkk113WS9fT2TIaGBs6WyubWFuKWwMYxdRgjs4O0pRVl+oZFFk1GBRY15ox2bMXvtV+1dsYJ1itFvkS+pCrES8SgtWJGDDaEBxcHcmeRR2sHL5bz5wd3FocF5sNWl5aAFo7mQPW05QhFz3aSpxTHLVbl5rrGkiabdnW2cTZRJic132WXReuWi7b8Nv02mgYNFZ1VPbT0VTolzjY8lpYWpeZ6Vkm2KnYJxdVmBDZRNpFW0RcLNwLW46aB9g+l6haB9vtG9ma4llpmN7ZcRiIFlgSiBIiVV4Yc9mEWe2YbJa3VO1TMhBxUVDT4FbzGO3Zh1jEVvbVTBZml38XdtbCVnLVxhVvksfPVgsvibDPnBLDFJgUqFTTFguXEpazVDhN3YnZTqrSJBSRVYJV9lSO02aTGBTRV6eappxpHITbyVqL2TiXi1fNWXEa5puk2vMZJFfY1yXUsY/+SYUBcEo6SzJPF5Q813+YeNgxlzjVlJTNVbiWvhcc18aY89kHGKVWLFKNEqoVBZdymB6XnVcnmKDaTls+mtBazlsdm5+b2Fs1GPnVIhDvU70VDhTGE+MSqJHuEXNRExJm0vKSzVErD+CSL5QYFJtUghSS1CGTWJLnUgnP/g6kUgRWONeG2ALXSFcHWE8ZbZk/V25U9hLh0VrUh1k/G21bklmBVaqR1hCgEbRRjdEWj7DQ/9M5VLmUrlLcUfAVB9eumREaExpV2ZIYYxeqWFFY0VfDFuGW6lfIV8RWTxQr0NmONwxQDk7RNVKD016SdNGq0ZESu9OwlQIXRNlPmhrZkRj8l90WmpV7FelWHhZtVwbYlVjQGBQWrlYal5kYTBhT12lWtte12OBZKZhsl5LX4hgfGE5ZJJiOFjzSEFMEleIWqpVLUsRSEVWu2Toaw9s7WckZXxpPXABcs1sJ18kTmVXvGqcdPx1InDNZgVfCl6TYvpj316PVIZU2VrGYO9h8WK4ZeVo/Wrea8dsz2uGZEdZHFXqVz1eQWLWZItoWmx1bKZp82YMZ+ZoombuZM1lwWYaZBJgiFsoXNxgMWO5ZDpqr3Hxc8puRGE5V0td8mNlZS5nM2xLcbdwhWgaW/tOi0LYRjJdOW//d0l5fHS1akxgg1+dZIJq6W+TcuBxXWy5YYxS00W5REtQtmCFamxu3muNYFROikqhT0BYJmYjcK9zp3Ltao9c51FmVENeYmwOd8d7x3hmbNZTgEMdPs1LYmDecOB39XZebj5g3VyuY/Fkm149XERjrGdvZw5i0leGVUpZKlzxXCRcYlniU4xSc1bsWNtYJlbNXHFmXGxQb35vF22hZ2VhtVq6U4dUtVRGVxZcRl0IX6liWGduZz5lDGEtXGhhD2UvZJBdBlYTVT5cGmDRXvtc4lpuWXJZ2FQAUJxQZVwJZMhjiF0jVtJZxmPoahJs8mUjW6VWHF34YMNiC2GNXtteT2KjZCliZF1UW15ik2rEbklvHW+eb+1usGkgYX1V4kcnN8INKicMQQVQnFcMX6hm1munbRxslWgUZ6loRGspa9tn4mI3XNBY3lYuVYhZ1mNKaXFoxF+4VQdSaVfDXuZirmFrXwdfiGMFaM1mBmCSUlpIxVOPZJxw8XTIckNt5mk2aglrLmiCYzVb1VpQYLdmWGnVZb9bNkznPH8950bEUWJZglqmUw9EbyrUB50mnjfnQrhREmB4Z3VohWSpYH1lbmyDcFVwQmtHY2leIlciTytMtE/fU2tTeVGHTSxPLlVzWUBYbVIvSu86QTZ0Thxi5GwUcSxv8mjsX2pXkVHRVVFav1fCS9U5GjreQXVAXDsWN/gz3Tp2STxZPWKnYgZeVVaxT+pOVlAyU2lX2lzIXRFZMk/6SelNOlRZWtZdIFyeVndSzFLOVb1YX1lyWJpWB1SdV9NbgF44X0pd3FmNVtBWaFlHXcVgqmGUWjJQSUmBTRBUHVYXW2pgo2PdYb1ayk8YSfZHTUiVRTtQiV78ZYpqVGpYZj1ihV/rW1FaOVgzVw1ZNFicUhBLAURlRExHhUfuTI5T/FWyV5taAV1pXpJd2FopWGRU7VGsURlUBVx5ZCtqgGlYYwNXJ0kyR3tY02LbY9JdvlbOWjBjbGauYzhbElEVS2xNZVIVV2lZFlZqT1RHJUJ1PqMvpCbgNJdY+mp9coVxFGlMXClXy145Y8lkvmLsY5pmM21Vbk5rHWSsW1BTYE4ESFlPRFoCXntaA1M6UBNXAGHmZZVn/2YrY3ZdIlacT0RKoVa5YohpCGkpYbVQqzYYFelEkFf1YOthS2DOX0tkF2gSZ65ih1uFUlxLhUupUydWs1aGVk1VblV4VllY5V3qY95krWHsVhlJZE6bW8Ji+GGfWuJZNGFMaFpsYG4hccB0B3fyddxvoWgmZL1l5GUSYOVO3UIOT99dqWXXZ8ZlYGHBWRlTLlXkW0lgt14GV5FRLVVZX1VnTmh5ZTBitWDJXJFYtlX3VkhZAlQlTT5TO1t2YPFju2exadNp1GlhacJkU1yCWGVaolyLYXFkymIzX/hXhFIqUhVTt1CCS6NIiEtJSuZHYEsHV6ZaX2PFcS55VXi7cJZm314gV5ZLiEamSCVJm0QETUZZ410+WwBT/kypSGhK8VBdVqRaFF1fXAZadVgsXXVjIWjIaOdmLGR7XxNboF3XYnBiA1nvTCZPl1xvZOlkW1+OVbtcCmlPb4tt0WQ2XOReCmTXZUtieli9TohS81qIWl1Rc0rmT7diBW8Pc9BwsmpmZv5j02JWZvZnhmQ2YyVrpnN7dV5v2mIjWFpX2VpfXkpk+WcVaalnOGSkX1lXPk4MU31ay1xXXVlcW1pEU5xH/U3/WvZh8mLoYrRj3GMUYzBhfF2JWUpbEV7KYYRkaGMUYDpaLFFCQhM610w4WfljAGcLZCNdVlcqWKVaqlckVEdVmVl8Wm9XFVNmVvlU2E29TBhQzU8pSD1Dmk/nXeJj+WQhZC9kC2S0YoxfQ1tTV+BPOEEmMwQi5DWzQ45RBFxHYJhey1mcVN5WP1ldWu1ejmNHZEdh6lz3WjFZd1R1TOxOSlXRW2FgwmJZZ6dph2hOaJlrIG7xagVhVVOCT/1TY1T9VixdU19fXYtb0V57ZHxkI15UTbU3KUPQUdNbjGJfZ5JqT2suaolly18iWHdTPlWMWRBb0lbMS38+tDZHL/Mp5DsrUaReNmXGZLRemFbhUpBTQlkbX7JipmSPZTdlYWXUZWphpFj4U91Un1XTU5dSClvNZh1wLHPIb1xnzWD8V7ZHODq6TFRh6mxzcJRtUmRAVQZQTVfZYGZo+WyobBRsLm39bhRtVGd4XNxOb0gGTeVTv1cLV/ZWSFn5Wv1XRFC8R21IblQ1YJZkJmS2X29Z/1ApUOpTgFmFXcpf1FwVVKxRAFQ9WgZgFmP6ZE1ocGw5bRtneFaQPQoyz0ABVWdfbmMBYutdDFkjUvJN5kvIRdo+4EcQUYlYFlwvYLpgn2BuWQJNHUchThNWtlt9W5pdNmMeaI9ppmeJYgpdmFkBXRhiA2OnX31aElXZTY5Kfk3rUsRQnEluRURJlEzGUcBWNFn+VhtXZlgmWxJfpmB6XZRV9UveSVtK0EqiTudWtV3HX1VbQ09aPjUU5iUnNUs5OTTzLyI7GkLxTVZeCmuucVBxBGpCYHRbIF3bXeJdr1zSWk1bLl6mXg1ca1uHXpZhcl6BWQJWN1bUVMpNB0JyQVtJh0ocRME6TTotTMFacGOLZo5jZWKHafFuj21yaBhmcmZ8ZR1fzE4SSihVB1kMVw5VeVggXs1f115DX25fhF1iWjdYRV62ZoNuyXOMdAJyQ25vafdjyWF8YrRmSmhZZptgpFscVG5Idzy3KYAHvhY4MklPw2CwaXRrjmd1X5dbwltEXetjK2skb71tYWXnWjRXs16pYqxhsF4nX/VePlwAVgVLQj0DOIVS8WdKcjxzZWzxXwpU3lFTT5hObWGvcMZ1o3OBa/RgjFqyUmlRk155bKpx1G5AZqJd41g9U91MkUy3UYZUvVg8YC1o/m1xb+psnWt5a8Fp4GbdYbdXVlMTWVxgvmUVZ2Vo9Gg5auJpTmm4ZhFjh129V35ZBV2TWpxW+VecXyFmiWjiaPBprWnfZBpXNj3oMlhGqVTSWwtc2FNDTZNOAVaoWeZXlFMkUV1QC1GVSwZA9kvlWDxhUGMMX1xZn1dCWadbMV77YKRgK1yhWstda2HBYndoZG5VcGJsjGMnWz1TKFBrU1takF8KYsxhnF2+VadRZVSbUcxLqkc2REs7yzUFN+84Cz07S4pUb1lwWkJfF2YRaYlk41fDSWZKLE3XV3lkbmsobEpnA2HpXLhZ01qGYWRmEWkKZ9tfM1NfPahGvFUtXLZgL2ZTbaJ0OHbtcbRqBGaaY7ZhbmKcZJtmpGTEXtBWCFE5T/9Q/Vg4Y1to/mfYYi1e+13NXyxgUV1MV+tPw0iSS11QIlI8S1NCH00gXbJn92sYbSht62vrZ61gOlt7V59ZN19WZ29rE2syamxs1m9Vcw91MXbBdkp1XW4zYfVPlUFKQyxRJVoCXg1f72ESZJZjnV0qUjZMg1EdU3BM70WJSc1YJGH7Yslf91URS+lCjkU6UFxjrW08b+VoLF4FV/dYVlpQVg5QRk3ZVXdel1/qXt5fzmIXZbVjd2DHYZxi42GfXkFbE1q+V/VRQFLUXUlqHnBWbxZlmE9UNDko+To2S6FYo2CCZOBk1WKDXita6VeLXE5j62XwZDBkjGMFZHpjw19tW/FfLWgBbQJtUWsubOdqDWXBVy9AEBj4GSwvIz1ARQhHKE4yWCJhm2JEYNJkh2r8bG5ru2UZXyBaX1e2W3Fgw15xV+JOUksUSnxDZz56RP1Z4meQbSdrfV9RSVU/V0Q8TWtQcE4yS3lIdUsFUkhTf0qCQyNHCU5NT+lNQEoHSjVMS1AnVGVSx0sYR/BKh0/VUzdcP2XoZ+pl2F8vVqJNtUvaU6pb0F3aWa5P3UKORY1IWlO9XKpgSWPkZKVkM2CXV+pOZ0xcUOBPjkeTPdo2x0VoT/1V+Fc7VdlUcFo7YAdiUV9cVwhK3jsFRtdUDVnjVDdJNDoDQ3dOZFbjVuJSskpfPqgqIR52NkFIzlMyWJBYnlVuUhtUjFNBTL08mS/+OpZMl1gxX99g9VzcWLRYqlrRXm9gNFzNUS89BCbdJR4xeT74RxJQ91YKWo9b7VquVVRQiUx8VVhgimZrZfZdBFCTTFRRAVScUolKxz60Nmg7+1BHW4teKVyIVEhS2lemXT5i+2TpZplnW2WMYYldNF47XeFc4l59ZQNq22rJZuVgV122Xe1c9VRWTxpPpFIAUSNO7kU8Sh1UzV0XYY9fvFnOW59j6WbDYiBXfktDURtTjlAiUT1XZ1yoYI1hCGDjXi1aE0/jSWpUMmHKaGBp5WOWWr1RZ07lTltSDVrEX5Zm7WqAa2xmE1rlSoNJ5FWkXnJhGV82WQtQP0nmR9VHNFAbWBpcwV0JXH9Wa1LCT1RPRUqSSKZTvl5zYrdeKFaTVTRiRWiHZkBcXkrsNXg6nlNvY3VsA3D0bYhpQ2RuYJ1dYlVJRPU6Vjw3O+g7u0LLSptOVU2zRks8Nz8oTFxRBFBvS6hKgEwPTdJHx0W0Rk9JzlPWWfpWCknnKbMX7UAfVyRh+2G7WjFTpVPlU2FM+UZcSgxQ3VEnTihKOkslUKhTQlSCUsRTXFgvWnxYgFajVr1XLVfKVW5Q00lwR8xNhVQEWRxbWFlPVGdMYkJwQFI39BiJGak5JkoKULZL4z6nP0tNxFQcVZdRhlR5XwZkj2FCXXBczF+tZYdp1mnIZoBiI1vxUd5My0edQIg2hSwILs8xb0NTUI5WTVWlVDtbGmJXYbVZ/E7OUDlYJ16DXZdWDVZHWGxbKlm4UmxPolIzU9NXIF4uYm9jCmMOYzVeH1VGT7tOCVM3UwhUs1mgY49qKW4PbiRr4WWPYotdq1RiR2BBaUIASThS7Fm/XA9blFmqW9hepmPdZi1pxGliaalnjWOSWV9HLh/eF7kwTD0oRVZJFU36U4RYEVQITuxVsWLCaJppdGc/ZB9fm2ErZbhlMGL8Wthe/WaUbNBtkmq5Y+VallQaVSpY9F2RYs1mCmg9ZBBeb1tVWzxWSE75SLxLz1DZU0VVhlWmUjlKYEiHWsBkEmZFYS9dLGI3awht8GaeWdhTuWTlcZB2TXSMbBhgq1YlUD9Qb1j4XtBidmWpZzNo0GKOXfdc3F5jYddfq1muThZHe0O1PjIyJSuFSG5cN2RjZSNiIVtqVqNNWkQgSAdN/U7MTtNOGU2uSTxMW1leZWFq4WfDYctdAl6fXOhWh05QT2JZvGGoZFRinV3BWl1dZGJUZX5nimR+XZNTZ02hStRSelteXGFTtD7PLko0MEGDSmhTflmlXBpbAVXkSW5Ef0oFVU5bM1zjVwdQF0vAR6pItEcmTbJUA1cFUxVR8lWgWqNYX06+QAY4JTs0TBNgdGtUbs1o1FtVTYVMLFEpU09S3k90TuZQ3VLCUS5NpkkITipVillrWitXoEugOFUZcgKGA18mKTqwRYNIw0JRO1w8W0mbVNFa+F0SXVVcUl3bYK5l4mYBZfBd11J3SVhMDVEXUqJM40FkReZU3F/jY3BiVl1eWClSkEO8NSImXycUPbdJoU2rTNdKTlENV29ZXlqYWGVValDMTpFQEVNVVhFXj1OoTaBCJ0SRUlxd2GAHX9pbNltRW/ZaRFVOTIY+rjB3M5JCMlCAWahbiFeGUqNZ6GEIZs5lPWL9W0xSX0QVLCIO8gAAAHErFkMSVFha91oFVZNF/CM7Hm07wk0BWuJfc2BYXZZX8FH7T+pPK1ZzXuJjxGUJYa5Y81WHUuNK5UP/Tp1cEmEmXzhZjFNMUoFQNFAiU2RXi1rBVvdKeUNLQu9FYE2NVw9isWn6a+loLmKEX1the2PlYiReB1ejVLFacGFCZYdm9GUgY7tfEGLNabZu324ValplbGHjYB1fAF5RXLdZbVpOWwRaXlYHU+dWDF1ZX85bbFWTVRhaDFtfV3NOy0ZYQXg/Dk1gXrRmZWg9ZA1b90zTPtw1JDt4QwFJgU6PW0Zkd2V4XltVk05yUTpUKVNtTxJP0VC6UVhSt1OrU2dNhz8EJz4LUi/yQU5NYlRhWpxehl9bXSZZEluiXE1ZGlH8SB5KtFG8Vj1WyFEMSk5BIDnhLXUs7DpOSCVT1VhPW2NhQWa9aLdqWmsyauVlxV33UkFQoVV8XU5humRrZu9kkGGGXT1XO1JfUMRRvk1BPjkzhT7yUCJYEFvDWclUF07MRKQ6MEMbSYlMC1baX/5nWmqkaA1lr15nV9xRf1eVYBFm/2YXZSBgElukV8RXR2DxaVRtRmuPY1NXtFUJW6pdbFlsTEo/WT7gR3lT2VqKXblbi1kFXP1cOlslUtxF8U3WWaNdDFdfSOE+bEd0U3NbfmDOYQ9eulByPsYwVjt9TSZZpF5qYFxiDWVXZsZkZGFEW6hSwkelSrxalGQVZlhiHlxyV+RZKF5PYOJcClQJUvBV81roW7ZZs1pZYI1lgGYIZM5cKFNuTBFVQmBAZC5jv2HNYchk2mjIa6Vsymsrar5m62ROYideW1VnTytUBljDVgpTPU74TjhSMFdZXcRiXWYuaAZpTWd1YvZXsVFhU5FXc11ZZfdsKW85aipco0E3MOxBP0uuVUVeZWGyXgVTXj8QJj0xbUN8S6FJ0EMdSndXpl3+XexX/VBGT1RU3lkgW0NallSBTo9FpDtTKtAt5znYRAZKFEj3QDczByhJO/5MEFfbWYBY4FV7UjVOOlJ4V2VdPV5QXHxavlVTVhVVjFPfTTs/EBtOL+E6FkiAUyRbylysWb1RRka/Mr8efRSfOaFPrlruX+pfuVsFUwdIiz9oT3VeDGdpaNljz1pLXJVit2QKYKtUoUEwPzBRGFzUXrhdQVrdVVFUnVEpV0tdj2H7Y8Fm+mdvaE5ohGhSZfVe4lcWVQth8WtrcMJvZm2iashqDmzZbLppsmDKUjJZcGr5cV1wH2eRWEtaAWI/Zo1lGl79V+lX51S1UFhOFFI4VrtbvF09WqRTAlASXp1sEHJcbg1iwEmPUWNjD21OcLJtImi7YhxcpFkoXWtd/1v8WJJQM093VZNZq1jSUwJVS1k9W9NYxlUoVlxbfV6qXu9cEVpSV29V11cAW99f3mUybDZuRWuYY2xZHVRdWytjxmT2YMtVJ02hUE1TKVUmVjJWrFXoVXNUrVU2WvFdyl59WRdSslXwXwtmlWW5X7FaDVvQWSpUXUjHOk4sWzoyS6NUyFTnSnk3GAoAAAAAoAY0LNs69z7wPPQ3/T7fR81MN07lT1pSt1dpWttWJEoWLgIHthF3LYBCE1YjXz1gO1qjTu1NeUx9S7JHgDuIMQotVSJNBQAAAABIHFlDnVZuYqtpwmzialhk4FcFTNFCckA7PKA2uzb4PIFEOUvSSQ8+7CPnBAAApht0NCxCC0qiSxlOp1dHXdhdx1cwTGQ6rTqPSmpTg1fNWsVeo2LGYy5fP1iET/tLcENmQc5Eq0XKQBA1FTnvP49EDUvsURJYAVftS646TSJXAycemizKMuY/bUrBUupWEFphWsNXXlETUhRYi1iOVYxTUVUpUXNIcUdWXcds4nJEcqZtPWYcWtFJPC/mGo8xc0XpTM1N1kkgQ4Y15B7xGtZEC1d+XGFYg0myLY8s9EGvTQRWslkAWFNOGjjsC5IU/ir0OOo+jD/QQE5HVEo5TqtUyV7pZABlAGP7YK9gEGPIZa1kol9tWNNXZVowXQJaU1gQWVlcAmAoYc5eN1lET8REGkhdT5ZSg1DqSetAT0TWSbZI/j0VK80HcyEvO9xN0lbUW3xdMmAPZWpoEGcGYbxa+FhMWTFVj1KBUBBPb03zSBJNcVO9UoBL6UNxQAZDFT/bNSJGZF0zaUVrtGRxVvpIKkRJP6BEX01IWt9fzV81WhhTeEtoRERF503tVY9cSmF6Y/FgUVi+Uh9Rwk+BR5o7AjOFQ9NOgVT8VwVXBVvDZENsZ27xaKddw1XZWTZenF0cXDpcE1v8W4NeIGBfYqFhAV7WW1le1GMTZz5lsVvyUA1HSjb7Kr43mELhShhNhkvDRvtC0EGpOlkmsAWkLERFTFANUS1Ps1TSXMtfNFn6RSAy1UD1TCVTklR9VfJXzFfaUGpCnD+3UaNfgGRYYEVRwTqGO9BKkFRGXWBkX2ksbGJs0WlGZili9V2XXG9bClhGUK5C/zztTSRWhlnrXVFfDGDDXtpZ+FQjUWVTwVZVYDdo92uDaShiDFkwWPtceGGEYbxdM1ojVt9TLVPqUh9SSVUgXCti32GWWGVBIDHeM245eTfHO2ZPxVmQWmBT/UfXQKM7jDNlJI0tskgQWAZhemWqZp5lRWSWZKpjZ2HaWXpPpkwCVDRZyVfDTxhHPUNuSfVY/WJbaTJrnWnXZBdfHVW7T9ZTJVmzXoBk8Glka5Bn811aU7VMjEwkTKdFK0q8WPdht2O1YDtYEE0IT+BX0F6NXe9WW1DzThhQ3U9VSd5GVkOdPsAwPSurPPJKK1bFWs5axVceVIRSF1DrSX9BE0KDSt5M5EzwShFRH1nPW5RY4k7jSzRZ0GHsYXVbV1p0Yu9o0WjtYkNeCl/IY6BnZGXAWtVFLDXlPe9GZk0LUelN50hEPgI0NzeGQ9ZPV1XVVMJONklvRMpDM0uMUdZS7U+xUWNX41zVYcNjTWBjWbxOwUPTP8VDyEjzS/5NdVRZW3hfRGO8ZNBjL2BcWmFTFlJnVzpcdV+7Xgpay1PgSuk7Oz1ISYZNdFbPWjNX3EvFNmgiuC/mOsw92UIORPxF40vtUo9YaVmWXThiDmX3YoRcy1ZYVqVbgV4uYe9g814yXyBgyV63Wc1Qw0hwSclSkV16aLpxj3fMdtBuYmNHWiheJ2B4XxFcC1kzXMRjt2cjZ2Nkt2BsX7ZdQliyUedRtlOjVDxPOkNFQJFEMUZ2RZFInU/PU/dTpk2HQog+qUWNTHpJbTtUNqhF31XiXQBgMFsdUYBGpD3MOIIwdBt8AnQdBzmZS2FUQFRkSng6nz5USLNM+0yZSLRKoVJKWUVcrF26WZlTtFCVUqRSuEzgQtE/hVO6XsRgfF3oWB5XoFnxV7ZRWUR7MD04ZUBsRUpVSWiWc2t2BXIQaPZbrVOwRAE/gkZQUbtaIGP1ZjBqnm0dbYZoJ2FLWXtQ5UacQBk+cj2OQ1JRoFu8Xr1bM1TUTMBF2kmXVEpe9GK+ZPpifF7VV1lOX05MVWJaaFteWARXCF5jZNxktF5VVEJLiU4xVu5bxFvrWFtXh1XzU6VVD1sPX5hdNlW6SP1H9UzSTk1XAl9TYY5faVpTVBxPLklCPUMxJT1aSYJRLFQVVGtRSk7jSHhLZ1G9VepW91FjQt0mxShKOQ1D9kwFU45UOlRMUf5Uj13AYrRixVuOVXlcgGMTZcVfpVHaQrs/QUVPSK1IfUMaOQoxujUdPSVE/ktbUVFW/VnSWy1d6VslWFFVR1EUSqk/ri3bBwAAfx9uQERQFFuMXv5cLVj/UP5J/kr2SQtJVEd2TEJORUrwO1EwM0eEYV5vxXNGce9ol1uXTyNLD09+VHJVmVKHR9M4hy18IVs4zUsoV21akFiVXPhjD2UsXYFRuFHmYe5o52elYDJWKktjSMNTz164Y6JhDFlUTsRCjDYvMAA+U0pUT+1RalJCVN9WEVfcU7FRIVNBWf5cN15uXV1b5lSTU0hW9VsPX6ZdN1dPUMlMrU54Us9Syk2dQnYyJAoAAGAnkjdiPJc8wzkERs1S9VxtYqdi4l2xVgNPP0u0UQ1VDFSMTLhBbTmCOFg3ykFfTllXJF1VYq5iSF+AWBpQrkbdONEZ2yycQgdSLllbXRleyFpcU71QxljOYC1lI2NtXsxjaHDIeEV8tXpQc7xnhGRQZOhmimWgYEFbulcLVbpVqFgcWqxWQFC8TTpU9lslXlla7FUOU8hR41IbUZlNnUcqPk88p0NPTh1YuV18YKZgXl6MWaFVhlJXTeZKuUxZTwJTx1FMUVxSJVY2VhRPNlILVeBPZUiWQf5KqFNCV7FS6VVQXZNicWCvVsdTHF2aZWBmJGL/YGhn/2pRbCxsVmq2Zf9c307iQyxFlkz3TrJTIlgGWCtSqUktSN1MB1CxVy9eImXJaiJr6WZdXnFWxFVuWZpYjVfxVUNRi0L8JlYFAAAAAGogiTw2T3FY7FdvT6VDnUNZRypGNEWURS1HLD5+JqccATSRQdtGwkRKO11I7FI9WY5cKWTKaSpqamdmYo9bHVMzSphEyD1YQFdI3E1VTcNQFFunYnNkwWBAWpZY8FzMYhBjIGBNYchmhmlpaZ1jVFwjXSNgGGXwZgpjI14UXuFdnWDvYDJeCmLuaW9u92xqZjpg+mUibx5yOW4/YstRcUv6UstXyFXgUExbW2gZbsxtqmb+WrZSgVe8WqhamVYBVwZfZmUgZqxjCV4QWpdbgGEnYqti2mVQaSlqoWVIYC1gjGRoZc1j72JGYydh3FuGWMFZ8VcWVR1Y4F4UYeZehFpcWMBYElo2WsNYW1hdWIhTQ0ZuH/YCMB6VPRBQaVj7WihYG08NPWc4g0RlU9ddjV+QWKlMn0FsRJZO3VimYGJiOF8vWfpValdGV9lbzmA9Ym1g3FlfTb5HZT8lOKlAS0qrUDZWBF3eYDNj22OqXnxT3U1PT1hUIlEiRR404i9rS1VZO1+nXqpZgFAfUCVWzV1NX6JZ3Ew0S/tWXF81X3pZf1K0U4ZVOVRkTec/LC2GNO5MsFwVZFRnn2aJZetlV2ZKZGNceEkKQQhOxlUFW5xejmDuYFJcm1XPUYJSfFNGUbNNc1EiVetVck+gRoBQ7V39YahdkFAqTDtXkGAEZYVi61nKTu5P6FdZWixSEj0uFAIBFgy9OgpPtlftVlRLQzIDCF8U5iegML88SUkOUcNTKlMiTtRJs0QSPuQ+p0fMVJxdkGMMZFVeGlNySvpGWk/+V69dtGCaYcVegVnfVsNYv1lFVyVQnE1WUFhQO1WcYRNr8G3ZaRZeVFCfPxs9DUi3U0VZdlovXYdhmWCkXNFa1VsVXaFdilyKXNVey2BPXmpUj0aXP/lBaEeyTZ9TO1MhSylBfjgRO8w+akLDRTlKJkmISOZNK1MqUudPQE9kUidQZVFTVl1bA18SYWhjC2GvWBJGqiRrBAAAeCAmMX40GD0XSKJQjlYWWm5XM1XiUmpOsUhoPpY2BkcAWYBgpWDNWUFJiSzvJb4uPTSVPKdGZU2gUIxRXVPaUhlSYk6cTMNNY0wURug1OiwlNYNH4VTEVwBWEVoPYZ1ls2TLXJlNJj+9Ne5F+1HiWJpc4lv/VWBMzkIDNOA06kZNVzZfRWBrWpBQrkkpTVdSGVRHWUlg9WMTY9NfUFt/VhJORUgGUQZdO2ToYctXB0ylR8NFyEnyTQ5Pm0zUROxI+E0EW5BkX2dkZf1fu1jyU95QflHGT9FNR0+9VFJZ8VcFT45JU0y5VCBZ3FfPT48/lSegBQAAAACwE/wzAlgOa2tzwXOJbExkKmi4a+5q8GS5W/hUjlb2V1ZUA0+iTQJTLVnYWq9WPE5GQBM/1ECNPZFHy1pWZFJq3GuCaoVlXlywTqpLAFQPWn1c/FlMVnpUr1NDUo9MoUM0RiJPK1aNW3FhYWTpY0peKFIhQLsxNTTiPQRPkFstYKRdIFeBU5NZyFzIW/lX3lHbQ3k3ACA8MMhNDVvhXRpaA1p4XZhfe1s3UNxEXECJN0gxGiVZJj00cTqmQFFFFVIdWCRWzku8P+NBCEoPTIhHw0HoRyhSt1bQUxpM+EZxTkFWE1YvUPFGFD8QRIdJfUmfSDNIxUcVR0lIXkcTRKFIHlCvWgxin2NxXzJVhkkyUJ5a2F9OX8lY4lFRUYVSY1FjTLtJcEuoTQBP/07rTX5RDFleXUNeO2BNYf1gIl9GWXtQGECXLDI2Ak47YcBr6G0caZZkdGSfYuZdiVWzSvpA4D2/QylInks/Ux1Zp1qHV6JR/lFeVNFWaVPsTm9MOEhvP4o4JznbQk1KXVCzWXNdxVu3UvxBrSdFK5c+7Et3VX5WDU8fUIZYVF0TW5pRd02sUDRQaUbBN5VAPUySWMReh2BoXj5YylCnWMthTGY2YntXC04yUpJSfkkVO54xoTbFPD1FgUvyVepck1+4XuheP2DlXm5bnVSdSQI/9js0RRRKGkz6Tj1PvU3jS51OJlSFXJpiHWSBYLVa+FYaV/BaglvCW3xbMVqHWuVeG2MHZNheIVppWeZXG0/gREtD+ko2ViBeiF4IWuhTAlY8WlRY7UobNLIiWDcPStdSIFYQWdVaClptVGZJ9zasLF5E5FX8XxZmDmd4ZEte5ldjWf5dvVxCVw1R8k3jT5JWJF2BYbFgw1nITnNMv1bsXS1homDnXmJcilW1SDNC60g7VTdkCW3ob0JtBmbDWoROxUZ8VgZjXWjCZoZfq1PqQe42YELZSaJMA1BuVSBZ7lyKYdBi+F12TqhCVU+iW8Rlmmviajhk51deSABGU1frYERiwl06WrxaCWDsXgxY006wTnVSsFF3S1hQg18manRtf2hCXCVOhUiUUZ5YNl2/W2NTekPVJwtI6F2VaJ1rUGrbaR5s82yjazdpAGWXXzFZx1ekWX5aIFrvWEFbL2Wibe1wVm4PZmpbbFeVWHhaIVu5XIZb310VYl5lVGRoXvRVDU0gSsVN7kr+R3tLQVFwUXhQFFCbUDdavWC8YhlhnFjKSxhDJkMsRsBRDVsbXlNYJUjbLaQtUzrxRUVUz1nHWVZZjFgjVoFUMFTIWFJa2VZoU4RXAlp5Ww1ahlYyVVpZ4l+SZctmxGH8VTpAcSBsA3I6KFb2Yplmo2GbV5pPgEsuQgEzlSosP1dNwlcqWTNRskJYOLpB8kXtRSVGj0cwSFxMGVHAVY9YYlQ8Uota5WJvYxNbm071UUBZeFpLU0tBgCQPBLAXUzbZR/9RdVk0YBlio1zoVT9WPl2XYQRgWVj1RhUvvyjhLAA4Tj1CO2wwZymnOTVDr0ldSkFLO1VNXQNgGV6XWKJMRD23Ke4wtz5QRa1BhS+bH+lBbFNsXCVg615UWq1Yb1upXy9gEV4nXk5esFsbU1hCxCybM7FJGFl3XtRdz1oXWztY6lG/SN88JziBMsYfzSgBPfVIgVE/WOpeO2FwXxpYk1LxV9RdSl1UWGlMvT5wOgo4/Dz2Nl43kUvYWeVhiWJeXM5WvVB7SMNHSFTsW25eSF0uWoRVC0sWRrxF10G5Noc+ZkUsSfNNhU6LSZpJ7EyvTFhDjDY7OtxK2lOEUutJEUnPU91cYl3EVx1PAEy7ScJB+DnPO7xC2EVFSJ5HG0OVNKY5rkUoSRFBnyuCBAAAbx3TLuw1ZDMlKDMtoTouSgJV+1bWUfZGn0MxTF9VQllnWs1aD17qXyFdV1MDQN4OAAAAAL8l1EQyUSNVEFceVxZZKVt5Vh5KbTNoJQM53Ue7TvBMSkFwLGYW4gGGIqtATE6WVeRfkGWUZTZfR1PASUFLAlKFVXlTNUwsRkM/szaGL/ZB6FbhYC9id1tqS4w0XirBLMo5PE3uWwBkYmY7ZP1bclEaS/1N10/CTlFJNz6qNmgy2z9hThJUFlNBS149yjjwPRA8Ni1MBkAulEEiTKRQoVPJVoRa71sVWkZXLFVYV/9cKGHzYkJhWldSSlJFfUuXUedUEFWaVBdY9l3zXEtSKTnXOEREy1TJXphjsGPdYSJgW1+BXRFaJVRlSgY+FCh4BX8u80BITJBSTFQKUtBR51tnZqJpymX0XeJY01pAXNRbi1SHTQdJakXxPpovZBwWMr4+REZySMlN/VUmWild3l7iXo9dolwSXsNaEE8JPio8Fz9hTJVYMV1EXYxYKU7cOtQTAAEAAAAAlx7INSZEeU0sUoFWQFwzYGhd21OWS/5HxUTJPu0/40VjToFPbEthQL9CNU9nUghRiVA+UO9SQ1UDVxtb0GBMYgFdeVGAStZNHE9ZR/M3Ly91Qx9OmVNQUyZPhlAfVOtRv00MTNhOP1OSV6JX2FHuUKJcd2VdadtpRGlMaKNizVR1Qzc2RSuAOdNEYkc6QcI830cdVjZdCV6pWelQRkk5RgpSZl5TZY1l3V+mWJZX3Fe4UDxKD0b4RlFCNzOUH7QDwR9RKZQ5ZUEkRDJH+ElqSIZDPzg7IJcDpBrSMhFBZEfaR25GZ0bWRWlC+kZ7S3pRzlbvWCBbU2HlY7BiVl1FVsdJgTf4M3pBZkwSU5xVelW9USJIJD5SPZxEL0uITyVSFlBxS8tF80T5SVxUDlnQVjxSdk8AUOdRx07KRNY23CeLBAAANSxxS4RXAVnJVY1OskpvRjJCI0owTe9NoU+XUXxXBlwVW5hW0lGvTVZL1UWBPNVBA0q2TGBL6EVqQA03gzsqSW9VfF6HYoNjYWCEXuhXjVI/SXVHkUq4T31UKFdFV15Vq05NSjxRaljZWcpW31alXV1jzGMtXiBU2EuVRElDZ1GXWWda/1U0SbM7djQ0PlJJtku/TIRPZlLpUttTclJUUfBLdk2BVQhawVlaUxNM4EeNSENNIVbJXaVkEmjfZxBlUWDEW9hVUUxIPuRJglcNXaFagFLNTIpMV04wU6pVyVT3UKlNIUy7SXlL01GgV7tXP1B9QU49AlDeWiJfYWD2X19cclXSSzdCR0JIT1xd6mQrZfhdu1KoR5FJDEyTSotKvlUWX95i1l6WUaVKqFPQWgdd0lrBWQBb411KXCRVB08dUpBXi1YkUDdNIVF8T0BGwzztMhEuuTfWQlxGSkaNT5tWMla2UVdO+0vJTiFWjl7UYzhkpV4mVjRPMVMzWIFcvl+qYHpfVltSValWVV1fYOFcy1LfQwoolgQAAAAASBueN4tKwlSVVh9QmEDFKlIP7y6pSGFdwWawaDlkZF40VolUv09/TzNS+086RkdDMkrUUPlQE0wvQ4REskmSThxRhE0cQjM0kTPMSthYkl2NXFFWL0qzTKpRxkoWPF8+iU1jWDpe4F8nXlRbk1vHXjRhml6EWmdXf1VRVJJQVUqRQPgtFxrlM3BIQFQxV1RWZFf8WvNgRmGmW/NYfVq/WnhT2kZiQkJMWlPWWbBY0E+ZQpVCzEmmT6xOFkVJPX5BNUNIOxYu6yoaOwZGm06ZTzRKyEPnOjQxy0NwWWVl32n0Z9dglFdoUWNKS0HSNvcqSwseJ6xBQ1HEWbRfQmRjY6VcblI9RD5A8kD9QHdCDj8NNNRIkFd9XD9XSkkcPmlFgU1+TmVOQVY1YvhpzWrvYyFT4TH0M19HqVKRVqBUyFZPXDReX1ePTwlU4V7qY6BkoGNnXjdXxUnSOFs9YUZYRLlFilKpXSZjb2efautrMmiPYI5gqmJmYxpijmElYlJg6lhpT3xCsjWlMPUypSsxHwcp5jZERaNOcFa4XDBghWRsZ5FmDGLaVkJCLh0MH7s2aUjGVKRdHmBFXDhT/kODNr0pWDppRtFLtkkBQi440TQLOj9BSFLOX3Zm42ZyZC9jUWKgYU1f/F0oXnJe5lwnWbJRE0WDOHYxNTcsQHlFYEOzOLNAyFJTW+dZkVGzSQY/XT5oQ4lOAlvtYJliPWDkWz1WT04nRaNFwlGhWDVayVgtV8pTLlS/VhhTgUzHOrY0WkyyV2ZdYF7/WgpUG0mLN50aWwJYEoQpBDoqPEw4Fy/FKgEyI0hbVoRb/1unWlNaRlpIWPNP2kCOK/0tFkGQTeFSxFNoVeJV+VXyU1hRNlBBTKNNh1JDU6FOW0ocTxJXXFosV9BS31GPT+ZOVkwMS5VMhEWhL1IhQzm0UJJd1WKeZE9jMV6hVNhC6ykcBQAAAADZI+42UUiQU51ZpVkPUx9IMUMXQ9NJXE5mTttQJlYRWNJVAE9uS5JNvU5KSy5HhkGDQD9DRURcQm49nTFhLt47oUj/TKdJqEHhRMtROVptW3BXm1HpSyg9bDDvNYZGdVAQVwBZOlVFSsA2Gw2YAP03sk1ZV8ZZMFbDUKdVw1vLXUBYd0hqK38FUCC7KOcvtTKkNSE3Nz7WSspVv1k5Vg1Qu04DUmdVwVdKV0hUllIITz1OOFGiUmFPSlEoU0xUcVYQV/ZdvmJTYc1Xckk2QalIBkzWTphVPlsWX75irmV0aMFmFV0KTNgxOwdHE9QjiS6INQw4lzSGNoE9bELWPsMwVREfJ3NHflocZd5oJWgPYk5WJEsVP+JBDkykUn1UKFMTThBGqz08QzRNv0+HS2ZClDw7Nx8940DvQphA3Tl9KEgNWjIIQwxKN0i4QClCPEHpPBM7ND9SQwBCnkBFQsJA2zuGOJg/cUQIQJs2K0DdTj9WUljCVtFURVKEUGVSEFVpV/xYIFtCWmlWHE/MUnBhl2ugb4ZuZGlLYGJYYVf4WMZbG1goTgNGP0oEV/Zfe2UeZK9c1E58O4QtCET1UWxZ6l0rYYdhUl0gV31TilfDX9ljz2AIW0FXfViYWppZ81TGTO5HikJ6PQY0gicQJRotZDpZRwFQL1bGWW1ZVVW7Ut1RxVbOWWVZIVTaTJ8+7z7FObEyojQjSkJXWFxLW0dXU1WaW0dltWm7Z7pfAlKUSQJNfk3ATUxQcVcqXbZbklNkRa0/LUBTO4szuzguPo5LjFWOW8xd9l4DXQFXz1XHWTteJ2H0YQpgi1t4VBRSRVaRWjFZXFjhXVFmxmmDY95RejppSkJU91Q+TE02ojVcR7dRgFinXURjnGTsYLJau1GGRrFExU+BVaJW61LwVdpcU2EVYBNajVFXTXNL5UwyTTpRslfKWMhWrlAySYpEyDxKRTJRSViOWWBaPVw9YGpkA2a+YZJX6kY8PVlNUlzYZAxp+GPsVyJLKkb+R35M0E8fTVVJUFJTWb1eTWPiZQxl2F2rVLNT7FYaWWJWy0/FSnNCETvjSM1XAWHWYkddCFGKQ0o+2zyDQItGm1KYWDtZAlYFUjdSaVEvTMdCUz6fPwpDK0gNT3dWUF1WYW1flVqAUi1KdkSdQmtPxllSW4RVwk2HTBxRw1GkUopa3GBsYQFcblIIUKVax15RXuBa4laPTh5E4zfkPpZJnk5GUBVPi0pmRzZKmVAMUI1Q/1vwYq1mDGb5Y+VfQVk4U8VMiEaFPTAurBEhAVQwXE4+XNdgoVyOUVdDmjnINQ46l0S3TGVNpUcnQfo/yT8kN5QmaDK1QCZMCVO/UyVS3kyoRtM8XDUpSydfSWfXZ4dix1gvUH5R91q8YxJmQmO1XSlZnFHZS7pVxGM1aUBp4mIpWC9NJzwgN3ZXNmaiavllbVl1S/lJYVTeZ5B2X30YfDtyPmBfT31NI1thdA6AL4E0eWlqwl2fXWlk+W6bd5F6lHY3ashWSUjnS/JbPm6Qd/R4NHEIX+M+oDEHMWlOMF8IZbphwlfoTvlJL0n1UFVdOmMDYONThEkFVvVfCmGOX2lft2DuW7FRw0QKQJxBkkwYWSFhq2TiYJxWvEryPOsxdDltQUlHp0fqPiQt6SPQN4JRP12TX8tYqE3RQQY8mjpfOgE6xzgDNhM0pEItUOJVnlJ/UsZctmNfYnpYMEemP+88iTjZSZ1WM14zXl9XaEkqMXEu70k4VjtbQltgWNJZRlu5V/pTyVO+WuVe4mCHXFdRtT1pKREnoDwmUC1YE1efTo4/Cj+9QpNDq0WpR/RNeU+CT1pPklQhXZFlGWmlZz5jG16gX+9eYlrJWr9eQl7cXOJXA1QnUkVQtFGJW9Jhe2NyXwVYElQ8WdlccF7FWtpRuEY7Od9EL1QsWbRUO0YtO4U+EEBCQxRDekcTTvRRMVMIUSpJZjuAQaRZrmP3ZTliiV2lW1laoVcqUjlJVj77LGsGGR7iNoBAB0qlTdhQoFBSTJVAQzVNLi8w8D4NTO5TKVRwS481ORZlAbYOziucQ4tO1VWWVqxSzk6TUJBRo01/R+lJKlDQUilRFk6ARpM49yFYAyEmkTnwQ1FEYTo9MD847ECmQCE8FzaxMo04BD+jSFpQDVKJS/U4rSp+QihRvlwdYY9ec1UkSWVGnUxLUAZQGUtnQmQ9yDYDL2AcORY/KMsxCkMJURBWvVM7TNtNbVhMXWtZU02sP8VFTFKhWD5ZelW/UMJH2EX1TpZY+1odW6dcUl68Wf1NmTaqJcU0MjweP5c/20ESSVxTu1m4WVVQrTocHr81qVQAYUFio1q7TgVKGE+DUZ5NyUVNRDRNvVWXWMpXHFfhVslWNlVTTlVMGU1oSmVG3EvLU1xYilUmTp5OyFNVVo9U4k6QScFH2Eh2SFs+USl3LBw+OkihS6NGrTYmLU437UYaTnxSY1NKUUhPFE2KTWpQI0+XSoQ7jy3yNmtCaURhPcMjgC3ATrde22RZY3pefFjbUtJQlUlTOg0ouQT9HskugTtpRpZMaUvKREY6ijrFOOsvij5CT91XQFcrTQA6JTODPylG4kxyUzNa818HZPVkYWUUZxhn3GCUVe1JTUeSTIhRYVXQUx1T0FYeWX9UN0UELjIswEWIVoBeDV1bUY85qCs2Nb84+jn4PjRE1Uz1U0FWiVRxSZ060jrdQqxOJVa6WVRbt1yBWThPMD6xM2pCjkwuUKJSBlSyVaJY1F5EZGVpXGsLaMteElXxUwFbnGByYWdcZVKtRu5FPU35UfdR9kxFSedPBFmYXyRgDVv6UddEtjdCLDkDAAAgAoItFT6MQ8NEQET4QzFGyENyTDVNu0tgR79GL0rYTFBLjUcOUKBXdFldUwpKA0dlT71WhVeoVhZWdlYRWWFZtFW+Szc3NCO6NWk8+0HSSBJOSVJnU7FPS0a0NdUQhAA/JcU5D0e1SRVGEElVUYBWLlUmS203cDlsS2JWbFnsU3tEgS3eBQAAAAAmLdlHKlbXWptXIU7gQW5E0kSiSQBSC1QVUKdEsTRINAg8UEAAQbpAbDzuMe8p0jCQOjw+iDsPNjpNqVnbXb9ZpkzhNVQwAS2tLD0wrzTfLwwi2ilnQ4dUwVpQWVpSrUZjOYM5hTjDPgBNMFhFXPhY506nRMFH6kwsT4NPtU6lTOdIyE80VzFaglxXX6Nie2PaYI5ZR1G9RRE64DRTOShCdUOaPNcriBAuJQk5e0U/SftF0j7APb43Oy2yMCdMDGG9aBVnO2FmWsdZ2Ff4VONQ0lCHT9lNL0tZQmc4Lj8ESktX+GStaV9mW17mWeJc719xXnFYRFNMVddZTFtGVHlJ3EAhO7c2PSW3A/oerTGANtQwKx/OH8wyPkllU/dTGFHrUKlP70l9RQlH80vqTspR2FJ0Vjpc+F1jW4RV9FGWWBVdDmELYgNeRlFiQz5DPU2KUGZIBT0fOIxBxUeUR7NBQj7CQUtFrUo3UHlWvFkkVy1LLzZmNB1AvkRKSOZKQE33SVY9zz4cRtNMTEzWRBA6bjahSSJXul7gZc1rbGi3V4BAQDYFOm42fDoIS/NVmFjVURlGkD6YP/8/REZaTNVO6EoiRPRGrk8nVSxShEwsTJlS11jRWDlUA06oRtVHn0pYTAhRI1jMV6JR4EC3JXA/kFBHWF1bk1tGWU5ZGFnwW0pfnl36VcFMCEt3U2hZBlqVVopRuFCNUBFMtUbiRnJKQUwoTKBMyFRHX/pjQWMuXwdZa1JmRos8bjlnQblHTkpqS3dOaVRDWgJdVFvhWFRYqF2OYeRkxWcwaGpjg1jwR/Q02DigPEhLHFMLU+FOyEhoQOg7xDn2RCZS1FhwWEJSzUScONg+gUqUT9JMj0NBNYYxFzF4LtcmHju5TgdX7FbWT6NN8VaFXe9aDk7JOAUVeCyNQ/5MzU6aUutWhFqeWuZXQFJAUxBV4FMeVIdU01LRWrNheWOQXnlR7jurNjs8hUUmR/tCfT7gRp9OlVL3T1hM0Ud9SdJPy1SAVtlWvFfsXeJiuWHbXAlcsl4tY8tjYl+GWfhQ5UuZSzBIU0bzR2NKWkSjQhNEUUQYQ/dHR0mQTA9L00LEPX1CiEfNTLRQkVJ+UMtPFlSTWEtX9lAxTsBNYlB6VPFSS05TS3dJZVHBVkpa51q8VQxFbzI8QbpN3FI0VsxToFJyWKddYF1oVBU/qDCiPKNI/lLmX/FoB21qaQReHU4yRAJPOVjZWxBZi1AuR6NH+006TuxIcUWZQ1RCST6XLlUphSpzNQtIJVleYPFf2FbJQ0g8EkXwScBINz47K1snNESMUqdZR1e5Tp5Erj0rNFY8DUn0UblQZkVUN64wSTZNNWgriCiKQFFOoFJuUKFMOktsTzpN5UftQasx8ApNAKUsP0bNVc9ZSFU6SbhG2EpLS99EFUTISO5J2EbxQgVKklaoW1daAFNdR2tFNUyhVWZbeVyrWgtYklT8ThhMV0wxTe1FoTe2LEcvHy0SIyADAAAAAO8fvz9YUs1a61zKWcBTKEz9SQlN9E8dTmVCyCw2J5Y8cUaNTSdS31T+UG5IpUDLNWEgSxsqNrxGZlRlWXxV201USxlOQ05ORJA8OkTxSn9OkVDsUv1QAEsCSnNPY1YAWbJY5lPZSic3SBgJAK8b9SyMO9BIok8KUaxO4k0wUP9Py0c0NsIvQ0Z4UdxSvEqpOJ8ZnQEAAAAAlSKYMqZN1FzKY81jnF4xVBxLOkm5RR0+UisfBcIh8TTzQ5FJdEamOp8iDgPSL6ZEYVL0V4FX21XOWBNZclRITS5NbFziYX9gv1YURCM7ijfFSWBQNFKnTXJIzUW1Qcg3SzrNRZJOjlPUWWpg8mS3ZIpeplHAQAIrWAYXAAAAAACxBccmQzQBPko+LDiWOSBJDFQ9XEBdRVYUUOJP0VB0TT1BISZOA2smnjgCPS4/50bETMZQN07HSG5EQ0F1Pz5FpEyQTMlH00AfPqI32yfOE2wgfz4nURtbIGHJYPtad1C9TahWoFq/V6ZPukdMRbRJB05PUClQDk6ESZA/njFVM5042j+ESBdJUEL+N1lFCVDHUlZRV0rIQTg9SThkL2YizQD6LLtJwlzdZZdl3VtbSiVFLE5GULNMlUonS1tLIUW/OtIwQT6WS8FRJFFBTslNp014S1FECDfXI3cDuQw1NXVKJ1O2U4NRvVAxU/JTAU1EPoYeeAIAAAAAWhpcOBdF8kanQGoyuSpZOCtABz3DNgU8R0tLVehX81L5RDo16UQ8U5tWdU/DPmsyCj2WQ8BD8zwnMXUn9zhwSIBQzU8TRUAmBQQAAAAACBf+N69Hd03/TDlGtEXKS/dUDlpAWQ1R0EHzPeg+2kYWT5tTeFaWWP9Vb05SQcomZS6dOQ87GDmBPWNDwk1NVQVbpVtxV8dQCEqySllQ1lTYWCphIWaeZ6JjpF0IV5NTmFH3Sk04TSIHAwAAAACFMBNKDlqtX6Zb208KQe4ugRtAGBYn4C2GPDFMlVKsUHdE/ihEAwAARCR6Ne9JFlmzYytoFGeBZeJn+2v8a3hlqVVuOWwiFzoeUK9Y+1c2T9RAI0EoR+VJOUKWM4U4b02WWhhfllw6WSpUK1TLVvJV3VFoSKs+ETFwLDAsHzLKL+E0fD2mRDdGIkjxTxdWwVUOTo5FxUgDUmBTNkuvNUUmhDXuOzdBLEVSSLdKNlFWW1dhF2GIWI1EOSeiAaMoKDK5Mjsr8BxuAQAAczOxVLxjvWliaVhlc19oV9VLYkjNUolbeV8PYV9iUGCcWeJKVDonTQdizWiXZcVac02OS7tRqlVcVLNR6E9PTWRMgknaT/lY4V7yXRRZ81PkUxFWA1ZlUbRDWCtOKEJDZFOBW+taAFKEQ6My2DohSItOpFA1UbZQTk+jTe9Ly0p/TupOhUjCN3YDAAAAACwO8CfpOtBD7kagQ+k/Q0WdSTRK5kkxTmFRCk+ERjA7mjf7OLY6ZDJTM5RD6U8HU+1MvjqsHgAAAACOH8guPjnOPmRB+EI+SHpNRlAMUH1Nc0cVPjk2eDXmOXE/2EcyUgtWxVHIRbo1RzcVQIBE5EAVNwQn6ySALAw3CD2JQ29Hk1LFWxZhXGHvXJRX6E/1PdQiAACjJv9FYFASUoBNgUspULhOH0mFQABFaUo/SHw6vyInAAAAWBIjPDJS2llSWlBWAlTvWPBe12FiZAZmr2dKZQhbSUfGL4UsNDOIPMRJYVInW0BmG2u+arNjQlMwOkoway90Ofs6wT1UQCRAFz51Ol87ATwWQtpJEUspRDw0ijZUTfpaMGFBX8lZKVhGW3hdh2GCYbpbDE/1RRNCWUERPsA97ztYR2xOZlJZUqNOZ0qISkVLhE0BU5dUV1NwVoJav1d3UCBJvEg7USRZtVxhYRphaVg3SKYtAi+5Q5ZLeE9BT3hJmzjNEVsatjKSQhRQj1hqXc1bvVXxVLlTolAoVZhW/lY9VcVQk03fSpBNdFYUXXJhdWCdWLhIHDsnOoc/W0UkStZSJl7rYv1gYVxmV+1XdFmPWUdVzlOxVOxa3GAfY6Jiel+EWXNR1kotRINEy0msSbVFuUTjOYEsahkSAAAArwMqN/FKx1OnUxJKwDf5Mv49yEYtTehPF1CTSpRDvT22PRJGIlZjX3lh5l/VW/pSMUWaJgAAAABKAOsjlTHvNDUuYynOKAAt+i+cMYM2uTsIP4Y/JUKxSXVSxFWDVHVRT0+hTZdPqU8tVElWiVL5SKFE1kxGTTNL3FR3YN1nlmh3YVlXpEh5NhIbAACBAE4e3DJPRQtLKUgPPYYoWgA6HRM6UFLUWzVcy1SJRRUxiifkNvtRK2W3cIJzUW7MYdFUJFDET2ZIqzm4P9VQ91XgVvdVVlMwU3dT9VI5VL5e4GmFcItxomt5XhZMBkOAPyVMz1rHZ/VtV245asxgwFTNQsA83Uz3W15ok24bbgdnGlZ3Qqc62jBlKQJFumTfcZR01G1xWoA5zEh/VDdc42Fra1ByVXTjb+1i4E1gTMtWDVz3XeZgGmWGZw1lNV07V3VWzVMtTrxGZ1PgX7JjUF5PUptHRUAgMpAqpUS0Tz9SpEvUOlkkUxwoGI4oky6MK3ctK0LETz1TWE0qPZA16jqGOcwrUC2QQHROwlKVTwtO31VhYGZja2JgXIZWVFOAT+BFTjklDgcA3ADUKk5CyVFgVmhWu1O5TiBIfjhVGHJE3lZEXJtXIkgxK8Ez+kf3T49NtkSnSqdVf1hlVD1GBikAAGQAbBmTLqg5D0EOQ6FF5EmSTqpPo0uURHNEwE/MU8dPEEZZQFA5RzPYOyJFD0wkV4dftWHlW3ZP8UvnVcVglmaGZ05kcV5gV7xRt1OMWAdgg2ORYU9azlFaVq1aBlelSa5B+0jET0RRU1KQUfBLOT0bN1k88EAOPYkw7SQBKJEsxi7qOIhJYlUjWIBTzEYWNVwoMTfkSU5RZVDJSPg9QjWEKtkXAAAPAHAMbSnAOSJA1j2/O+Y5tELmS+NMykcuRLtA+jU6J0QSsyzVPk9FkExVTclNClArTj1I70LeO405e0a6TFlRylA8S6g/DjeOPu5IVFAIT15HJz4EOaswmyMbMi1KXVQFU79Emyx5F38u5EFnTGVT2VTXU91NHkYeRQVJGkX8PNhAUErbSy1DbS6nHlMytj0PP4U6DDz+Q2lFEEKbP7A/2UJuQixDtUf+RwVCiTj5LtMubDsURnVPllL8UYNPyEqjRlg+WTdXMOgjMAGSGKU1dUiNUKROj0ExLp4vdEBZS7hRnlBfRqQ2VjohRy5PoVFITcFF50CMO0cxxyMAAC4BDyoRPt1Iv0kZQHIsljz5TrlZvl6IXoha7lNmTIJEMz3/QjhOSlaHVRtMgT2bQ3FRZ1eFVFVIajkvNfA04zmPP2ZDQUbHS95SdFgXVyRX5FoZX5ZfqlwoVL1DXTElMUA2ZTzsREhOVlVGVzdRRkRALVAAWSL3OiFI4U3zVKBZhFzGWTBSBkTbMVQVnTVcRHlJ40lRTJBQS1QzUm1Js0HNRnxPEFhrWalRYD/GLS8thT9FS+dQSFLwUupU1VA7Sdk/j0eHUs5XmlbkU7xQfFJnWG9ZNVnlWFBVM02tShZN3E1pS4xCsjluQYRInUb8PlE6LkaHUCdUgk6jPsQnAABLAR8qpUEsTQFR/UxyQ6w6yD7XTS5VWVWDUg9SiFHbUpZPbEbeOLEilyshQQFQyFkOWt9RFEdYQ7g8bzARF5EfYC20PcNJU08FTzlHpTfUM5JCkEfFQ0w0pB0sLoFJ3FZHWeVT3kwiSxNOk0q1PUMnAAAAACYAzxQ+KvguGS81Oy9FBkt4SxZLVUwZTTRK9j5/M3Y0JkWWUD9SAk0oR0JOs1n4XvNZvUjPPVZSx2WebO1nzVmzTYVV91xBX3JfKV8aYn1iWV27UjlKLUbvPHs4n0fGWBtfomAAXptdCGSoZP5cPFBlRD1Q6F+zZrJopGUBYHZcfVjMU+JOfUouRXlB7D4IP4NBCkArPPs860GySK9J00MSPR5D5E/ZVUtWz1EKTilMu0zwT0RXO1xpW0VVh05zTthNFEkXPcAmYCRpKTYwDymCGwAAAAA/AHsb2C+OQXpO+1REV3ZTwEoyQxhHVlBAT0JJWzzPJxsAUhWKLSU1VDI/QTtQylstYK1c0VPPTV1LoUnPRvtMD1ozYvRkVmGMWAhOoUWORFg91DMvNYUxlSIAAAAAYwGoMDhE/U9DU8VQR0emNmgtXihDNPVG0VGQUnhQoUv7PLIqZRasD2InlC1aNv1Ai06aUjFMED0GLls0QTmVQFJKS1L2Un1KcjeBFgAAAAApAR8lZS++MAopexsAAAAAVAIFK1M1/DkHP/07czetOn4+ATpLNBg1xTlUNhgoAAAAAI4A/BrGLWEyOCzHMzlFtVHRVzBY9VemWjxbelbeSXw7pjcqMVgaDhT1KDY6uj8KPJMymDjdPc5D6ETOQ0lHX0YKP1cx1T6kSAhNoEdnN3YVAAAAAKoAmSNJQglOF0/MRl43gzpRRIdMvFCKUrNPIUdPMskMGyi2NdU85D6qOlcvSh4JABgGiit9REpORFDvTE5JkUrlS3xQhU6hSO1JSlH9VRJX2VYGVwBSzUKtH9wVXCveO51B+z+uNHUeAAAAACoAohoQLzQzESunFVgAYBzELAk3UThnNusyXDiQQkRI8Uc5SFw/h0M5V95jjml6adtjBFo0T9BJLklhTFtMykfuQ2lAKkKyQV5IwkxXS2dJIU4hWFldtFoLVDRJQDg2JSswZj4WQhY+8DMWLbInShohHMYyfT7dQME+JEBfQitCljm6OOA57E1TX1xm+GNrWexGkzHvOZ9GKVFmVQlWVlI+TQtK9kp3SntJRkn7RRk/5zbZMrU//0BQQSFJflH0UXVIlTJFBQAAIwFQHWQxU0osWh9hJ2B0WeVUiVW/V4VWeVABTjtOF0wPS01JOkq3TdRRflJtU3RSNU2vP4UmAAB6AFIe+DB4OSA4KzU+K9AzFUCSQ0BE5EOiQto/EDm0O1pAUkI/QtE6jipYKaxIGVnGXmleAF2iXItZI049NVgr5xzTGxQw1EIzS+tNlFBVU5tT+E5YRmQ6njbIK1MUEB3/Me85hj+5SnhRulICTtw9iTCKPChMa1PpVehSWk/9SOZBtTw5RRpL4Eb+PHc3hEa2TWpOwURjKDAqjzpdQ7ZIs0uLUClVTFk/VuJMQkhFSPxFGUNNOko3CT4ASHBQX1OFTl9EYzeWMWkmAAAAAAgArgM6KxpEPVJ8Vf1QL0TjPc9CJUhgShVHyj9QNlwzFkPTTChMT0F2KhMUKBeQLhU7Sz4sOOAkAAAAAIMAaCCIN2Q95TmPOb89ikAaPYs2OzyPRyZN7khsOyUlSSA+LXM/j0fARw4/4TVzOZA/ukBQNRg5hj/PQQRBlENpPxIyJCjOMY46FjsRO3tEPFGQWCtc+lwnWetOdz0LKqQ0Az9kRf5EFUC5PutAW0bURRRCCEFeQMBIdlssZ5pqB2Y5WaFPY1PfXV5iJmB4VR9FTCwAAKkAhxhdLME6vz8EPMQ0hDrWOt4+rDYiSUtVOljFUrJBLShfEQAAqADIHQg0+z8/T+dY7FpKV6FQZUs5Uz1V5k/DRuhBYUMbPzEzsEL6TcBVBlc3XuVkB2iOZZJb/0cZLxEAHw0VMvxCdkjXRV068B05ODBDb0nRSFtCWDjGMJ01VkQ9Tl5UNFYlU0tLzkFeOgVJ+1XJXM9dt1qWVN9PB0eeNb008DybPIEzNy0OO5NDm0iVSUVXMWA6YL5X30XMJtEzBUeQUtRVm1LnSDU0Vxv8MZdAH0RCPZ0pwTYTSlBPUEjjOH45e0BzRbRLFlHiT9dHRTuCL+Ir+C3zN6xDREWqQV9AUU2hWm5f1FySUow+VycAAAYDxiMhPDNHjEu5TOtNj1FrUclJFjuMM99CllB0VOxPtELKNetAf1BIVxJW7UxSSTZMv00GSfc4MC2nNAs4+TmKPpFA30duSBpALTIfHWMA3BeXMH5A30eRSd5CFjIZLFU0ckNrSY1H9j3FK3clYDrERetSxVl4W/ZZKlNLTPdGzUEIRopHJkkaTW1UqlSpUfZNnE8pUsNPsEf1OHsmPhgJNKJAPELSOKMr1y9/Osc+iETWSUJOlFFYUjRVZ1d9VDdKF0PZSa1TiVVYUFNOIVB5TUlDDD0PRn5NI0sPQCgsbSwjPnJId0ktROI9LDwTQ/9LTFDMTglFeC8AChkAvAkGNf5JN1JvVuVVy1BzQywslDwvTOVQ206oSd5D5jysMVcZAAAKAb0aUzcKSmtXpFyfXvRfQF8pWspOoUbxPis9dzxMPhg92jypOVU2hT0OQUM+gTutQHdGxEwATgRO0UpOR0xEUEPfOxAxvRkAAAAACAJZMOpMA1keXDlYXk4FSvVI3El4S7xJy0JYOFol5j0USuVNB02/RkI8oDBkNj1I2lAbUqlNDkhiREJJLVCSV3hYH1H4QZoktSWfN9E9LUHjQII+BDu9NVA4fzoqPnVGQUyuTvtMgkaPP0hAe0nRWPBi9WZXZHNccVT6V+da4Fg6UyNN6EZyQYc2jivvFVUhDUFZT99ReUmeNMssXDypQUNJOE5uUgpXb1gaWqNW7k+0SwFM5EfsRoFEpj9mRA1HpURASPVQb1juWohVO0zSRE1D0DzfLOMQBx89NDk82D2OOcE4LUGBR/xH80JsOJQkjBURANwGAS4VRLpOiVBPTydN0km8Q947LjDyOm5MdFdGWS1SA0GOIpoDwCyFR55TlFarUlVJ20chU75d02E9ZEti31s0UClHKUfZSDtDyzP0HqUwIUBQSWdPh1TfVcFQ2kIfLH8DOhi4KmE420qeVJRVdE3hN/0AGCDuO6ZI6lDmU1dPYEVpOj45mTkuOxJAKUaoRzhFRz+rOdoosgcAAAAAHgG6H4ow1TOHLBsu/DfzSqRVglcyUF9J80zjUcBOM0QbMHgWXTY4SPtQ+FZtV75Sh0YXJwAAAABFAAka0zLXQW5HaERdQvJIaE1wS7c+QSKkIKIyVzi3N3BBuk5/VuBUPE2nRfhEmVRlXuFfkFgSTAFBwUgET7FMT0JnP/NB6kQPQKwsDw8AAAAAEgHbICYpQjRLOUY1+CYAAEoAqAquMCpJDVl9XxpgelsvUlJCwjhqNvU5oz+MQsBEoUJkOnAobxccKJg1rjnwNAsyqzDSMAY/X0l1Tx1Rhk2TSMtBzTo4O0c4LDRCLOUrTyxMKhUiAAA9ABkWxixYRfBSQVwdXsVbJli3U7lLOkStPX5AckRXSKlFcECaMSAdAAAAANMFLDp9TWFWYFbJTGI2IBIAAAAAwAFTJQc0TDk1NvsnwCT9M9g9xkEiP3U0Gh4AAA0BAR+xKcYskyyHIgAAAABZAMweFy/gMhI7fUTyROBA/TIAAEMAdQw1NFZCp0zQVFJZd1zZXrBdn1m4UrtHxTnqMM0vtisLH9ggujGSOWQ7WDt+O3g6eDDXGUk5i0mbUPpOmUMDKpwRoy4zQf1MMlRHVplSl0bxMzAdPh7eM3JA/UTgQIUyNjCNOVw/5juMLqUNGygcR45YRWG6Yx9fC1iUVitglmZZZRVe6FNYTi1OSk4SU41il27LcXdu3WXcWhdVn07PS9BNPVcxXVdbmlOIThFTZ1ZjVfZPu00gTdxMikpvRR5BCEYTR7xIKEP5N3U0SDSDMOI5oT/aPX8xrRcSADYGNDAmTINXNVpMVX1Ny035VTFermAgX4pYt01iOpocXhjHNbhFNUpqRG430h0AADMAyhFpK2Q4eTxKOVA6tkLnRtxJYEh4PyMykzJtOos/jjx6LwAAAADjAbwji0JVUEhTFUxrN98RAACBAbcmR0BMTlhU9VF8R9hDvk3+VYxeFl3zV59VgmG6as9sFmcrXIZSkU88VotWoFHcSIo8JzUaL1ogGQIVKzI+lUlgTg9O/0UnN9A0TD1pRAtD2zyVNkw9bEsxT/tK4kFHQyFMFk4DSAo4Li27NGJEeEoHRjo1NCBbLho9VUN4QCgy8R6dHPUrbzSrNEEzdDAqNFo9NUYfStVIgEWDReNK0kyISUBMXFbAXSteJlR0PhoiAAAAAK4ACBwwOdVE6EfkRf46FyhzFAAAAAA3AcYhaEixWy5lymaAYKxRxkG7OG06gUNjSVJPRlU0XPpdN1lSThk8ix8AAAoBIByRLGMwuTb3RDxK8UqQRHw4wDpeS+5Ul1dtVCVM50MQO05F6UtuS/ZApzpCQV9PdVGdRuk8OUaTRVNDxEiwTWFOwEfFOI8fAAAAAD0AKwxxNUNJ0U/3SuQ7SC15ONNBv0B+PHRKO1iVYotmkWNsV2FImj36OEk47jgzOeMwfScEDAAALgDnCnIovjdxQSVHKEQLOOokAAAAAIIAuxF5McxBZUhCRgdBczn3QCNH4klkSjxLskrdRzk7wCIAAAAAGwI1L3ZPVV1OZXVmU2EHV1hJkDiVEjAYkzb/TAlUS09YPnsrAAAAAG8C7iV1NTlDI03KVKxW/lDrRE44/SKJL8c8mEMGRe5AAT9hSJtRgVR/TzE87gEAABMAhgjQLmhAuUSzPuYz4S5SNjY/WD71N3A65kRRTrxSmlJVTR9DWi/qDgUty0cwUphR40tmQ6xBWj8QQV9H1E/6UwxVHlXaT19KP0n4RyhDBTvaPEBK7VGxTwJFEzVmJAAAAACOAd0gHy7YM3MxXiIAAAAA+AA4HS80qj5/SaFQl1WaVb9NezqHK2cNAABjAN8RSDNERtROkk4NRVAzWRvsANYXaSsJNlU/q0UnRNA34C6ALaw2VTfILgIaAAAAAH4AwBW5LCU1CTXnOBtCs1HVWXFZflHMQCY32VGvXr5fJFavPP4kQkDHTOZNm0ZcQZVFO00RUvNO3UO1MGoHAAAAAC4Amwz6NYFHiFKsWbpd1F3xWiVQUT8+QTJRGGCkZfRhIFN7PPYbswBiGNxHp11UZl1mKF3ISRUqriFINORF50yVSqlBPULnRsRGBT2eJLoAHRteLzs4yT2wQKQ8hDc2Lf4s0UMbUt9X9VYoU2NL5kIcR7ZKsEhHQm8/vjToKuAXAAAAAM0B9SS3OzBJMkpjQp06jT9DSbBRGVJtTEVDQDN7HpEuMEIySTNKOkWmQupEbEIbP0VMg1XBV5tRg0cvOWdB3k2rVNpUwE8KRB47Wjc8Ls0aAADsAFMcaCxkNpg4gDT8KlYePjFzRcdMx0nMOmkbdQIpKPo1+joENtUkAAAAAE0ApREGJhAwYi1EGwAAkwNeKGo6JkK/QaRALE+LXOBjZGYiZmxlZmEDV6RLMjdYEZcAzRb2KgM4zzwaOok+UUfiTThOREs4TfVP2VBWUZNSlleeXJJaPVASO0whJzW5PUI+fDagHgAAAABIAi8lGD3PStZPS0sXP04rAAAAAP0CcySXOLZGmVBFVN5R40q4Qo1HalGUVNJSGk2oQm44rh8AAAAArwD8Fr0nnzcbQBBCmkVDSslQvVIKURxL4kcdR/tExDlbJ8gEAAAAAMwCSyHaOMRAkEiHT0xVGFhlV2JQBUR9MgImARZ7Ef85O08hWJxZAVcmUiJMc0ZzPqo4jDLqNrtEFE7JTw5NWUczQ1w9SDWTMEk11zxBQ6ND4TxiMz0d8CuqP8xIcU7aU4NXg1gCV45Swk2fRVpBdD7nNocuNCAAAAAASAC+Cs4qVzfWPO89BzmuKL8BPR1ILJk7x0IVRudH8FP2XSBhylowSOc28Dg0O7I7RTocNo06+UE4RLVBgTM/CB4A5AY2LcA72URBSMNRa13wZLpj1VpQS2pEuUSQP44zsyA1MKM9ZER1SxRU8lkrW25ab1ibVCBPdEckQ4xDgEayRY0/IDLZGQAAAAAGAREgRytdMJYuDSWhEioJCS94P5ZGV0hHS21M5Uk3Sz5NQE5eR/0w3RAAAD8BvCEBMCcxkSa1EPQXFzXlRRhN61JGUvJMFkc9SiZQLlJ/UENGbS8AAAAAOAKcHGQxs0jrVmFexFzvUN9EnkhRTv1NRE2MTk5K0kKpMqdBmk9aU4hRk0dFN0wcAAAAAPwATBz5JzIuxzS5L2I0tj03QGM7cDXpNTY5lzEtGAAAAABuAI4RgisyOZBCk0YtRhRDsTfWHgAAAACsAxElKzdIR8ZPUVRAU01UKFZ6W+pcHVUFRQ4jAAB+AuQjGUGHTeZUoVZNUoFEhyDNPAJOh1PAUXJL20KRO5M9lUrIWJVcmldWTcJGMkpkTP5KQEiZShxPik8oSng7sybMK4A+KU8TXf5iCmLwXKxVHU8QSYxJZkd2RANAITzuNus2gDiCPPlCGEoSThNQelQVWkFd/FsGVJ9Lx0cBRXJA6kGCS2VWO1sMWwxWbkqqP6s7h0C0RQVJWFJ3WVxdu10pXTZa4FM0SQA6Cw8AANgAixZ8LeQ1bTkOOl5FbEzpT+RRFlLNVIpSzktpQgg42Dp4QJg8ODLHK8AzlDLlMJwyljueQ91MflT7WYRcWVukV7JPqkL9LWoetiVmPWpOdFQCUVlFNTJyEgAAAACuAIoUsCuQMhwuYR4AAAAAagCLEM0xnUKIR8xGJkWtR/NF9z9VNww29TXeK18X/xecKZwvKDNFO0VC9j/hNFclci17N5U2ezSHOHE1yjlZPqFIBlIlU5lPxUnfRAw7WCUAADYG8DFYQupJUEroR8hAYkD8Pu47LTSSNBg6NEFYRe9FNj9wPQBDMUYdRIU51TFPOlZFsEiDRpY7zSaiCpozGU8EWn5ZVVGdSEhDVTwJJcMOuDKkRQhOBU8MSutC5jtUMFoLAAAAAHcBJh//Lm5B1k5+UY9P40fZO10oeR1/JVcuZDFcOGI64TdMMBAefyI5LcU6n0CePYk1EjukPo89Mz5oQlVF0UNdOK4ujC49NeY5IjjRMGQndEDGTldSL0zkOW4rvD5OSItJHUMsOHMv1DPISMFU31g8U7xAQSEAAHkBDCIxOFVCRkTVQwxH00nrSEJGJ0cVSM8+5yoWARUcvzcQSNFMDEp0Qe8zASLKAEsX+CqONLo0WStTFQAAAABVA3kvGz3mQZlDaEJ9QLBA40GxQHFBE0LzORYoXBEAAAAAPABlDL80WkKORN89zjk0Qg1OIVEFU0lbpmMHZLlcYFD7Sq5R31SxUNxJ8UehSJZFcjvDII0C3CY/Nh9Bt0glTNpLaUb8OtoXAAAAAC4EGDO9SPZSwFNiTDo6EBgAAAAA8QYTOV9IWk2ES+JHU0bsRBdISVKEWeNZZFJ4RcU6TzTKQSNNRFK4UMVMoU3NUR1Q/0VcLsskGD0TStVPPFHFT6RQ11HbTwZIiTlcH9cOUDl+ULhcIWJJYPBWGkgUObQ/Ok0yTkxEUEGSSUVPlEwrRB8+q0OtQ6A48xoAAAAAsQXnLs85rD/qPk83NxyYIZkyO0FcTvBWw1opWgZWOlIjULhLf0FgMQA6RUdQSJNBEDQpK94m2BpOJJZA+E0mUsJQYFHHUrNTQ1COSWA/WCu1FwAA9gB1F8YsIzRNMRYiAAAAACcAYAc0LCc7rzsBMNwbAABbAXgeEztXR6lHiDv/Ji4eKgEkGgo+FFHwVxlV6UjeM1IcAAA1Bes4okvGUwNSS07vT+RRYE0fRb1NWFjpWvZUS0krP85JZUvTRso92isGDgAAuAEMIaYq0iwXKHMVpSF9LME5FUJASkRQK1SuVllTh0prPYw6zD1rQcZAkDiwLdgtezBeOTs5Mi+RGXQivi+1NHMxRiYzBDUr00taWo5dzlbGRQkRdRZ5LXk67z2zNp8fNiIAMzk5dz2kQldGp037VZdaFVgWS7Ux1TopSAlQElJzUChL70arRiFJlUVCN+UY2R/FO1RGC0q6SbRIQUf1QfMw4h7OK8wvmSl1Gs0WPiXZKpkyAzBdLIQpQy4WLEouiCicMZBDRE9qVahYMVaeUWFO9EXbP3JCgEXkQs04DSAAAGsCESNyLGozfj6YQ44+zDdRLyE1HzQGKqET9B4rKA8tmig8Jwc3gEBjQqI9cDgROr88qjrhNw83fUN4TVZNfkJCLDcUAAAAAL4BDSHxMm068zfeLa4eFAP9KDpErk2cUt9WhVs4XW1ZvE6IO2MjNiU+PJRJwlOXVgtVqk//RdxF/U41XThoDG3GabldxEVMHAAAAAAPAVMT5TFpPk4/VzsoOa5EmkqQR5k7HyMAAAAAxwGhH1AyJEZpUhZccmFVYmtel1ERQT1ATUF6PLEsFAEdGQQzSEKITWpVelY4TsJDlUpxVpldIV4+WIdJmTAAAN4BZCN7NUhJ3FGGUsJMWkWiP6g/i0XzR+xHd0IJMScdvyXMSDdVvVdqVBFNyURWQiREUEuvUMBU0VbwVR1ZC1pzVWdIODZWH4wpDTR/NRpA8VBjXStiPWE3W8BSc0mJQPU0zCqmGlEBnhr2MLBFMk46T5VJgEZmSgZNx0kOSr5G80H0O203kzUxLDIcAAAAAPsB2iBEKtQ1pECXRfNEGELfN4cvczyFSRZON053R7FEA0eNSWFIQkdNRzFG8EE1PqIxFSIBAF8DyiuKRVFP41BgSvM76hE5H4k0mDxLOzIxuB0AANsA7RXIL3FGqFCkUeVJaUL5RY5HkkInPHE5Xz8YQ15G4k0MVftUDVU2VBFTxFEZTlRHmkKSQ6xCYkCtNWUlBAUWJ3Qv7zjGPGY5ESxLK40z2judPO48hT/xQsVCTUa+TblOakupR85M0lB3TQhG5D56OVQw1RhOBIAyED/8RExNr084UaROpkc5O80vuxczJT042EZAU65aNl26V6NLWj67N/wyGyNpM/1KPVRLVrRT3U9MUURU61kpWzJa51mCV5RR9kMnMDsodz73SNdISD51KFoETxmZMfI7wDssMZgZ7CBoLPkvNi+QNzlC2EZ/QsQ5/THJLvEqVh8AAAAAmwJmI48pKji8QCpBcDlVOcpIAlLfTzJIxEStRGI5Wh8AAAAAYgHsF8wyl0FdSKdHoz8XNhM29zmpPGM9bkFTRXxDAjlUKAAAAACRAmUkUjVmOvk0ZCIAAIsBLRbpM6NDgkuHSslBCjTIGgAAAABSAQQbqTCrQL5HeUTaNXsbAAAAANwBmSKNQSVRg1T0UpRUe1tlX7JdgVYNTd9COD1nN3lB7E/HVINQU0VUPaw/0kbeSOlEtD7COxY42jYuN6s28TY1O108cDyZQW1I+0kARxE/ySw3F0c3TUfCTM9JwUIjTHBc5mMuY/9as0qbLeQ95U4XVOJPn0HiNQM60EGJRl5IN0smTxBNkkLFMB0wtzdzM/wgaQEbINoxXDstOIokAAAAAEICCyZSNlA7GDs8QdFEAUVjR2xKOlMNWbFaV1asS69EFT1QM0YiAAA8AbgadTULRU5JZElRSclJRkQBNuAcAAAAABQCVRr2NklHukzvRx09fTMpNgIwTCT8MyhH2UtwRmA10x8AAG8Aqg/ILgVEhk12UPZSQ1aVWkxeVF5kWbVPCUEFNXo/ikqXUc5UOFNYTbZCxS9aGqkqxTERMAMnAAAAAGcELCtnQndP21SgU0NSelSgVihRvEGtKREwLziCMighFz0XTMhO9UdgMtMFAAAAAMME5C8RRjlOnkt8PegcAAAAAIYBhSDyQ7ZQkVNSTDM4Wg8AAGkBMBvYLnxDsE2nT5tKFDvCIgAAxQD2FE86yUthUVZNQz94JAAAAABwARMflSW+KWArZSNKD84nHTl0QNxDQEcWUbZVSVRNUU9PCkZ0OVdFWUghRN85yzblN/c5TjkePL46eTNZMy03bj/2RztJaEXkP4s74DcyNkY0ei4ZMS0teS7eNb064zTbIgAAAAD7BBcsZ0W1UO5RWUmxNH4DDyjzMgo2+DppRL5LNU6VSgtCMzUWL6EtG0HMUMFXA1hgT206Bw8AAHcB7BlGLIcy0zACOc9L8VwJZpVlCV9+VZZQok2sRQA1vBYAAAAAIgI2Ihw0rjllO3o0dzLjOVg6GDGdHwAAAADtAAYV7izIOClAY0RwQ6I8Iy7QFgAAAACvBEYqAC4DQadQt1MGTHQ6DCBNBMsp4UACSflFkTfRIiU2r0WUUEFTt08aRiU4WTEMRT5N60x2UChWnld5UsBO0VqxZJtma2C9Uas7vyXUIGwr5S6IMyY73kb2TctSGVSjUYBMm0JMOeEu/h81LVxCTEwJTb9ENTKKGAAAAABsAa0dPS2ONNkzoizvJGciUgLhI2Q0vDftL7EpDTw4RZJDJjfMIWoTVSYTNYxDgkxgWKBhbGTFX0pWBlFyVg5dQl36VY9HhCx5F1IrRy9EKQQwyzenOBcxvkDUTtlUGFJFR046tzs8Q01F6DoRH0MI8DEdQe9ElUC5NMgeAAAAAFkBZRgIKQAt+ycyHEMCCSTiMOgzgS0FHVomQzInMTwhAAAAALwCCyXaL3kyUTPSQcpMjFXnWFdX4FGITOs5nCr+SZRSU1FURX8kAACcAd0VZC8DPNw+BzkyKj8aADQhPvk+MDqlOLNKNVfOXGNaF1ELRDM0gTYISPZM+kgXPZUZtCRPLK8ybzWSNHgweiueIwAAAAAyA/om50PGUy9YdlKMQrApKxgbAvoegCyJLxEpchgAAAAAUgFFFzMq0C+SKX8TGgKAI688PEqtTZxL/EviUZFVCVFLRAs95T82Pcg4kyuUGAAAAACXASUcTiaoKVooWjOgPQRFaEPxN4MXAABfAYoXLy1RO/NCpUW1R1lIe0uxS5tH6z0iKoAbXhLdKVg8dkNTQxY/3jYTLZ43RUMNSz5LNEXAOzM+q0LsQmg9Cy6GDR4DyCQ7MqY1DDCQIPkAIBZGMMY8A0M2RapGmUUuPsQuGxIAAAAAbAF3F/Yqz0DfTZ1QHEuHO+4qzTDNPnVLHlMBVdVOPEEuKOcCkSPLMnY86z7FO/M8QEbRTs5O8kYJOM4lAAAAAA0BvBa7K0Y3UDnkMnA6JEQKTiZO8UFQHJYAiRCSPEpPgVbuU9xEZBwAAAAAzAJuJBE9mkrRUtRXLllsVYdLRDp7IwAAkACKEaw6FkrmUFBSJk4ARdA2BB3XG9stdDRJMeAlZC8SPYJFr0z9Vb1YIVg7VXlTNE9xRr07ODzDQ2JFK0bJQLc04yEAAK4CRR95MQY8dDvDL8ocAAAAABMCnCWmOkpB7j+ZQMZNO1cvWcVTf0QdL5woizGnOSpE5kt4SzJLM1HtVHFWDFMgTv9FNTtLORVEskeSS5hJU0IZNgAAAADzApgjvjbUQxRMUFAUUJlJ9jcAAAAA6QGBH30tei93JyoXAAAAAK4BMx1SNHk/j0StRnJBFTaDJxQeAAAAAJYBpB/cKi0ufCxpI+Envj5eSYNKOEhQSKxNMlHGTxRHdzTbJbExyDnzOMs26ES1VdpbUFqYU8xMv0b2NksqozT1PIE5KkI7TBZSnFC+TPxHbEHENRUcNwuxK1U/ZUV4RGJC8kbmTL9NhkZKNnoYAAAAADYB0RbIPLlJVUruQfZA8kKPRRJFvEWZR7JH3UKAPFo7KD1vR81L+EVZMQAAAABgA74m4y1WOKtBqEvSTpxQHk4kSPRI51BPVVNRpUHlJdYYZCepMQ85WTibNaE/QEjpShpIRz+WN10+PUW0Rd876zTmL0U3jzUXMNUyaTawNY41Rzs/QTxEdT6BLaoSAAAAACsDJiaNQFpMQU+RS7JFPlBSX5pmo2Y3XohMNTcHKYcjgwQ4LqhEfUy/SY47choAAAAAYwQ8JDsxCzVRLsYZKSqDNuc/MECUOogu9CB9KW40NDzAO4UxqSfXLps/OEUnQXg3bSw6JvM3J0jRUUBVgVXlU4VUnFQyUC1GmzmeLcAt4Sm2JEsyXkPJTU1Py0ryP2krAACgBesqFzvoSmNSPVP+Tb1BJynVEQAAAABpAWYZGy2nMr0t0SLJMlBKXVQhVBRKkEWrSKlMnUrMRrJEkkVGR3hGVkXhQb83pyZlIR05lkHrQTNBJEKRRsBGbUM2PGIufisEL0k16zWZNWs7YUBcP9w0OyAmLwA4ODV+KAAAAABwBLcng0G9TARRl05YSZQ7DjVqPERJ306hSsE6UCPmM7pCHEhdRek5PC7+LFhAEE+RVXBTLkhvKQAAAAAKAuEhsT9OThNTU1IqSnM+pzcaNwUy3yy+GwAAAAC9Ab0cNjNmQYFIDUlBRNJBykEVQTE6hyZmAQAAjwPIJ90xDzdXNActGifnFt8F2CtiPWlFrUoqSixE7T5UQmpLGFCTVVVW/1GLSepBxjiYLZg3ZD9NRxRHo0KZNkg2PDQwNMI+/EFePx1BEESNRdpGAUMIOJUwsjY2QpNEwTzKNCww+TMXL2Uj3BnrNxVCOkE8N+clXDpZTK5RvU0TQJYngT1OSShP5VKLU8pPf0YaMgAAAAC6A+gnaDJZOKA4cy4AACwBwxSpKmoxpTbUNWM0iSu0NBBBl0ZKQX4ydyuIQW1MvlBIVNJY91kbVtZNzURxOastpBYAAAAAUAXBJjoy5Ec2T/dRvVCvR34+/C9+FgEkDkcYWjFhnV4cUus4jSuqQo9RYVbNVq5TxkpTOxkuIzTwOow/KkjVVZdcuVqTTnoz3C1YOypD5EWlQ0k6HzR6NXU+ZUZSRJ01ExlQJvM2mD1mO7Q1+TuARtZJjEP9MCwjky0nMT02KTlPN4Y4vjHuHwAA2gB7E3wkvyvXM7c4MTmNNCooXRw3B4QxCkP6TGlL7j5rKmgYAADCAZEY+TbBQ5xJgUp/Sf5LDkqCQTku2RyHMa83fjT/K8U13EJxSw9KTj5XMOM4Qj5YPPM5tTq/Ot01JzNvMjk0dTKCJ3gQAAAAANoBtBuKMMc+v0cLR6Q/fTw2OlIyPixsKWop1DhePuBHA1SOXG5eLFlLTz9HOEXNQLk5DTk/O1BAgUJmQLQ/ij/BRzJOKkzrP/AkEwHdFl8xjj3qQC1BbkN6RM9DgTpLJTcCsh4WNL4+3D/LNqkdAAAAADQELyw6QFdIE0q8S61Foz4aNvImAADwBzYvrkCZSGNLl0z0Tr5OI0hyNFMogCuXNPcybCV5COwv6kOyTgNRkUwSRRU8WTEgKm4vmTQoOgU2CDF/NtM+pUH7QNo7NDhpNl4znTCELaEqOTh2Qs9Esz47O+pK5VLxUsFNYUFIMgQsFi3UO/9BAj5+MGkcAAA0BA4tU0WJT6lP+EUMOeJAb0v0TVNGYjILGf0GGiy5Mlw4GED+TotX0Fe0T1s/GiUaLW4+LETEP+8w0xEAAAAASwMlKE5FTFgxYNddyFL9QedE1lK+Wwxd7VWUQscsSy0VM0YwjixsNJQ+yzxqL/kSAAAAAN0CoSMiQJxRRVjvV6tRpUz2UPpRslApSTpBJ0ETR9VLeEznR+Q7uh9ALQE9zkM3QQUzrRMAAAAAdgBsDCwr4j+tTRxSik8UT2VUhFquWZRO8DcAAAAAngWHJls1zjpcOMIt+xR8LPY6GzyhMlktkTFKOZk8iDuHOVUy+SehJo40DjrTNrwqbSYrOmJJlkwcR9Q5Mx8AAO8DzCQ4Mo49oUUZSC5GOEDONl0tWS83OFVDUUdtSBRIskTPOukqURa9Hs44k0ECQwE/mDJ8FDoCyyBeOntFeEaSPqc1sjDENj1B40U8ReE86iu1K3RDV01vTHNBqyQAAAAATQLMIHI8LkqrTUpIRDhbLJ49WEdSR7A9oDXVPwRHJkexSVxTjlmZWLJQvEOQPjlFWk5rVD9Txk1/SMdMNlTjVQJQfkMzMLskAADjArMghjGgN5oxvB5KH0EvEDmJQD0/cDY4LSsxljNILvofAADVA78mnkOtU6ZYjVXNRhMsOTX9OA8zdikRMZw1Xy1XL+lC4UiaQ0lC7knHTAJJvDkJEvMVtzmYR8dJKEHKMOw0MDw1PRw6JjK7GwAAAAC8A7ol6DbPPSk87zHjHR8Csh36Lgs4lTVgJlwGAAAAAJoBXRfzO8VQDFlBV3JOm0MLPBY7djvOOxE7qj+cQ8NFvUVuPuQqKh0rOu9IfFB6UyVSFlKVVVtYFFiRUkNJKTyQKAAAAACiAjgfkiy/Lz02RTBFMBgv6CcAAFIBoRQvMw5EhUnWRUA6FCgiLUw/a0qsTGpJbkKcONonCQsAAAAAdQSoKrdACEd0RDI+MDORL4gnPxcAAAAAkgAwDk4jbC9TMxEuWRtIAwMdETKpN5gxRyEAAAAAXgLtHvcoRi3hJw0i5idOOKo96TkMKbsNAAAAABsKYDbLSexTR1VRUnhLZj8hMTI13TsPN+QkzyfIOQVA1jvlKQAAAAAOA6skMTNXNkox9CQAAAAACwABCCM2yUVbR9dBHjvAO6A+ATy3NTArAAAAAKsAnQ54JT81fDh1NJ0kDxTELaE81kahSX5A0CAAAJcDWyfUP2FPe1fGV3FRkkhLPHct9A4AAAAABQb7LDI/lEJsOrQnAAAAAEgCax4UMQpBR0mrSuhFlDqaKDw3G0fKSm1ExDzrPIlCp0DnMRQjYSwsNn82djvPQflEA0gxSpFGPUFyOlk0NTrYPNE4UTtySq9T/1UST508xRe4BMgiNDQeOVYwrw8AAN0CWB72LnszvC37GwAAAABDA1UjEDB6QqtRQloQXepXVUpqQ4xNU1VUWPlS4kIfKxkGyyleRGdQH1F/SRY/NjejMRIjAAAAAPcCZSIlPfNEAEG9NhY9AEg3R5g7qx0AAAAA7gKVI0U7rE2PWDVdelszV7FTsE6hRDMziRdTA18lnjHuMzYtkR0AAJIETihQPUVHvEozREM3JTYQOkk2xTdpOvFB90MqRc8//Td7KQ8mODBLNJ8sjRowAd8VOTqfUHtaaFveUok/gx8AAAAArQNhJAo2qEJZSW1LcEqhSLBDxzppKGgp8TlkSfVPS07VRX0+Ej0DR59Mx0igOw8gAAAAANIAJRD8Jagx2zJ6KoMXAAAAAB8EEiEBOEpAiUDNQBlH/VAfUzBRQlKOU6pTzFHhURtQF0icO+43vkJMSZhEVEHHRCBMekmePNoqdRoAAAAA0wScLZRFLkwDRpIz1Th0SAhUUF/UZTxlOFxiUIFH7EsbUXBXhlnDVHJF7isYNktKo1evW59XEU2qRdxNn1LyU/5S11BxUzZVDFO5ScYxthgAAAAAGAVeKro92kY2SahC4y9nDVwAsQo5KVw0TjnIOA07GEHARiFHoUM0N9oyKTVyN48zIix5L3FAyUToRHJKek/NUR9OikZNPzI81TiIK2kbCSzANNUzZynOFAAAAABbAocdxTDHPWVBHEETS51TDVQxSwg1eiHgKKIr9iYpK2Q4EkDNPcM6xDr8PDJB+ESfRhZE6UCLNjwpAAClBIcoozcgQy5KbkpbQNMuyCiJNe03rzH4LkYomDOtPSxOLVmVXc5aqlHuQU80YzlSSHZR+FFUTt1FgD9vRWlNeFItTpNLp0c4QEktOR2QApIdTDIwQ9BM4FJrVsVSXUW8KWwIAAD+AY0cuzhoSpBQKkwMQY83szXUMLYhAAAAAEcCCCG/NN5CP01AUS5S+U68SMY9CjMsK1U69UUjTMFN+UdeOR8ieQEvF1MsqDhAQC9Gm0a+Se1HHERzPbk1ny7uJwAAAAAjAx8hczPZNMYrAxsAAAAAZQSxJ6w9L0nDTIpM/0/dUARRsEwqQyAzaiS0AUIW5yzrM4svNDNGN1U6lTuBN6I2FEBNRg1GPj5aMvAsbT/CSKpITkDLMl415jprNmQlDQq+HN0pnC9nPTxHsU45VGVT/Eu2Pv8xAAAAAHYCwB3SMD08FkRhRR5BsTYSIQAAqAOHIzYzsjyhP049kzMoJAAAAAD2AjQhmjDzPbpBWUGTPm04MSUYA7Ag+DQxOiAzdh4AAAAAVgHpFcUoJjKPMQUpyBUAAAAAsQHqF68rpzDfJ0MSAABkAoMeBEKGT8BV/lP7SuVFR0afRc4/ADDUEwAAAADNBPAk1ju9RN9DpD2yQP1GSUYEP8ctIRauH74rDzHgOBQ7jj7tPPwvlBcAAAAARAOiIP43VUPdR1VF0DnhJAAAAACTBTQldzW/N2U1djgkO60zlS6UIMYhOzMOOKgxBiJmBPMmwjZpPbQ7KjGbGwAAAAA/BVgsnT7oRL1CDT+3QLhH5E6EUdtOkEpxRkxDwj6jNFMjAACRAtAdzTFvQcpIr0fQRhZKyU+qTDVBnSzLDwAAAAAkAr8btSc3LWErzyFhA5YerjJ5O5c6HzCzGswi6ytzMMsu5SajIw08ZkMXRohAbS0qFAAAAAAFAjQeADYQRMhKpklbSexLbE5gUNZLr0AINRUkeS0zR+hTPVj+VEhMKkT2QmhIdEq/RjdCKUNlRk1InUaaQDo0XhsjHZs6/0JMQaA3KSmsLDo7DUO1RLs9mScAAC8DJiNCMcg1tjUEN9g8WD7QOwE8j0VTTh1QvkuTQqBAbkPRRM9A9DnYO8o+1junMhcfDgKEHOM5P0j8TlhMAkG4OCk/YkZHRwM/2CvbCRscWyq8MaAwVTCUOi5A/0DvONMt0CqbMV8vFyS1AdkXzTQaRIpKrUhYQvw5YD5RQWk92zYeMoA3FT0+OOgoAAAAAEQDqiJcO5hHqkvuRUYweRvCMt0/yEQQQtE4yi3TJmg+x1IlXiNhNVxBU65O/FFfTANC4EvmWBBdc1l7Tno7vTRnPHBA0UWARMw+DTkLO1NDc0l/SJBCeTbtJhAuzC/oJpEJVCIoKrErkiZ3GQAAAACCBLUjmzcvR+lMBUnzOrkiAAAAABcJEzMTRj5ROVdUVpFT9FPXU9BTU1LwU5dWpFXiT8BDvjOUJwAAAACLA6whByjdK/cnUBh6A6ci2CzzMIUtjyIAAAAA+gSoJ1Q9GUZoTIRLk0XWO1w0FisKK4A7Hj4bNUAkTxDvAYkYFCihLz8v/CbxFwAAAAB9BPEncD7IRuhHEkM9OgAuGRwAAAAAZgOUI0o4CUhBTflIOTuVM3IwlDOPLfEaAAAzAWESxCmDNE063jwhPgU9WzbJL5Ml0BsAAAAAjwFhGNwtyT2jRjlOV1FQUJVJ/zYaJGUwljoVPao7fTYaPXE/Hzu+MMQ3oEW9SX1D9jFJIAAAAAADBjYlmzAUPxJFeUDENx48lkUVSHZClDAAAAAAeQBwDCQvJT3cPxg5dynmFIMAYA9gOetQclt+WzNSl0KlOPEwsyUAAAAAjQXfKHw0OzXwLAUdAAAAAEcIQTL9S69YT16bXE1TrD7/HggDPSBxNCtB9kdKSPtBdjw4Q4Y9kyvOGAAAmQOFJBE7LUMtR4tFxEfTUWtZ6loZV9xTeFTeUvlJ6zyJOAo4KjO7PcBEuURkPPYrAAAAAGkDJSN3MWc0GCyWGQAAAABnA1chmS2zNaA2fDgIM70qqSFoIRg5t0JDQhE3XhwAAE0FsSOcMz84HTUlMs84mT8NSs1NuEmTRbxKuFEnVChQM03OScI/5S09FK0ENCb7LjM5NzsNNuU1xEThSTpJ2j/fNvM3NjoTOkYwCRoAAAAAzAL/GwYtwjU+Ne4qYhtJKhdF7VCOVHxR/km8RANBLjl2K34ZBCwCPLNFhkdORSo/TDjhLPoclTuWTptU5FAcR4k8rTYTMT8qxi+pNIk6ID3JQVZHvEKtMAghOjCbQFhMj09aSkU8ITEaNFs//EsfUZNSrk2aQmkyqx4AAAAAQQqlNag9pUMKR99IZEwjUI1SpFTDVQxRU0dgSShOXE4BTZRPX1QjUD9B+idyOEpJxVHFUmFL50PdTTNUBFTiSBI49jw5SJhJxEBjK9YWxCuwPhRGc0hJR/9BdD2QPgJAoTYXMWcuQTkeSh1SuVPyUClOClEAT5tHyzktK2AXAAAAAHoDKSBZOZRDD0TTObwcnAIIIXFBmlEQVq5Qyz/sIgAAAADaBispXzJKNNotNyivKmkyjDtKPAkynBwAAAAA/wIpICZDu1bvXEVZyUnZHwAAAADPBsEwOka0T4BO3kSMO6Y2Pj15QxtH4UP5OEcvqSp3BbApeT57R4RICUcsQRdC2kIEQNA/pz/yQA9AUjnEP7VKKVEDT9FJ6kSIRIg9nS5rFQAAAACBBqMt1jopOn8vNi0PMus2PTKPJgwnszU4QalGOkRlORokAAAAAKkAKA8JNBlDikhbR/Q/QDBJGwAAAAAzBCEnzDoHTGRS0FEDTUJKLUvOTPNEwCtxMnZEcUfVQQ00cRIAAAAAxgMkJo8/Z02WT9FIFDoLJgAAJgLNG3ktujEDK8wfVyc2LlAyPj/zTSpVgFQgSvQvoAQAAAAA0AWYLABArU8mVpBVXVESUb5NDUX1NLYyojfaRDlHuESHPU05nz4uRlpEtTgaIgAAAAAPAVARpCvDN0xAO0NDRoBKRkxWRt45uhwQBPAgljUiRJtIQURhN+Qi5jKhRvxQkVWQVdFR802iRNEwAAC9BCwk6zBvNbU0oSwuFgAAAABXATUVwzVvRahJjEN4MZ0MhwxSJl0sVC4NMmw07zDUMA01iEG0Rf5L1UmPPjBCw0krS5FDNTRXJQAAAADeA2QeiTA7NSkvwB8XH8wmnCmiMGU92kHQPdw+dUgVTr1LvEBCNMgs4C4nK7cb6x/FNDpDK09HUbtLzj5bJ/kmCzLIMmkrQR8AAAAA1gYmKk5EqFI+VWdNajpELwBA7EW4QcMwKwAAAAAALgDuCJcveTskOt4tzxYAAAAAkwPqIT83bkGIQlE7NS1+FgAAAABABOQhdy3yLq0rNT+wTHNTJFKsSjVARjMpLJohAAAVAy4h8SdbMC431jVmKKYjQy6PL7MqzyJAKq06UD95OmgswhUAAAAAbAgWMABIEVapWuJWm0gCLRgI2CubM6I2tzPzJ/0DlCUQOyRIM02tSwJFMkKbQdM7uyz5KnwyIjLDLHcr6SzoKNkd2B/+Mp44ZTY9LfssLTBWOVw6EzR+LuoczADYDn4ueDkGPgU6YzFMJ7ITAAAAALcD0h3fMf5DKU/zUINKdzrbHGMTwC3CPvZCI0O3SVNX9l8zYWJbjFJxS2xGoEPaQgBG/05wVFBTr0syQuk9BTjPN91AEE2gWPdhG2XuYEJWsUHOMPwqOhwAAB4GNitgPq1EDkCCPGRCzEIAQH44xzNmO7VDjEIvOoMk6xMaNYpGik/yVdFXe1MiRjM1LCf9HJohAzTeOc40NCY3Ht0uVD2hQK5AMUHvQTQ6MS2iNDc8LDqfL8YbLgNIH/o8LUceSQZD5C5FHmY5QkinTHZJLjxjHwAAAACBBF8kVC7SMjcsfxSdH5suGDWuMgom8QsAAAAAfQOeIQI9jkvfUZRPyEX4NN8fogCjDe0shTUHMh0wzjTDQidJMkk/SQVG1D/qNEYfAAAAAFADBCHUMtU/DUVrR8lFe0n+TnNOq0cVPMcpHTSJPGs6azAWHSAfMT4RTjhW/FSBS3A9ySm+Gjo6w0r0Tu1IhDlXMu1A0khtSDpBHzuHOIZBXUzmVaFYulO/RhQ/mEMzRCs78SYAAAAAKQSJIZ4ytTi1MvUdAABFAjQdbTXzRfZMsEmiOLQKAAAAAF0CIRo9K182N0G+RGBHZUb5P0Q4Lz4fRiNGQD0GKlEnAzPvNjM84jqUNvoy7Cp7JCwsYCxgIgAAAAD2AuMf0iN5KUsvdDWbOv09fj3DNEcmly18Md01/zF6JAAAAAAjAj4biCoUM6wxODIdOQBC6EZ7Q986WzAmKTcVAAAVARIR3SX/LakoERMAAAAAtwV3JSQxODgcNvAodyE8Ln4zfjKUM8g78Ee+SQtGH0CEO106OjkPNHopBgSKJXk5Uj/3Ps48VkSDSuJLnULjLi8aAAAAAAYCLxq9NS88ijl4KrABAAAAANwCqx8eL0gx6yjqEwAAAACEAbkUmipzNuc6IzsPP55DFENVQAA6CDBeKawaAAAAAMADlSJ0ModHLFBWVYJWplStUhFRmFFgUB9J9TchI8At/joNPZYyCRMAAAAAEgTDIl8tGy+UKqYhVAE8E4Mq1zUgPh898DROHwAAAAB1Bh0soUSuUjtXYVIxR8NCG0leSVA/VSi5Cc0xCz4fQDs4biIAAAAAVQBQDrk71k4zVvpVEVQqU+NSyE74Qbw09iSfDQAAAACeAychQzDXOYI7CDR8HxcHAzCGSqFXL1xbWNpO40RoPM0zrDcpNqoqwyEAAAAAvgLBG20oNTPVNFc1/jjfNs4wJS5lO7hH6kj4P5krAAAAAEsJnzUiSUlV41uuWz9V3UXXKUMENCLGK6YygDo6RRtJJkhbQE0u7y0ONJw4rzVGK+0qUCbrK70tbiQAAAAABQGqEZAw8jgiNG4iyAMYHnYwvj2CSHNJtkCHNfc6ODxDON40EDO6MqQydz2VSLpP1U4ORvk1sDDZNXE6/zVYKREbAAAAAAcFZiJtNHw5BzWdJwAAAACvBEMlwyfRK2kwuzDFKekb0SBMLZstKSaIGwAADgE2EMMulj3VQTA9LTImKjMnVjKbMw0sty1nMmI7qTtMNWYswCEAAAAAkQLcHyo/f0/kUwJSOE+9U/1W/VLOR1g1UB1zMcBInlK+VUlXHlpzXIpZPk+9PMo3pT3oSARRwVQDVWVR8UkJPtcsrQoAAAAADAkdMH9DmkvTSbs8kh02A+QeUDI/NMwpfxcAAAAAXweHKbo3pz/oRHNFekHOM8QZlgM5I+A2OD6ZOVcmAAAAAK8C4RxCNwZEQ0cyQ7s7AUEZUE5XulSxScM0CREAAAAAYAQVJJYxsD0WTa9TB1NpSsg0Sw8AADoEXSA+OHg/Gj6sOso1MC9xIAAAAABgAHQJNieiNxRDEUrvR1o9/SEAAAAApQWpJgU1sTgQNbkp/xUAAGAERyQ8NBA6RTgPMIQiAAAAAAwC1Bc7J4ssXC7gKHkv2DK5LX4spyoSLe0mjxoAAAAAfQFyE40pLi/YLYQyXTwDQUZC7zhlGwUFjybnNTI48i+YHQAAAABQBCokqypPLA4nxBoAAAAAewHbFL8scEK7TQtT11FrSbY8AiUAAEoFyyM9M4s7IzuPMYIbAAB7AvIb5jPkRPlLQEvEQMA5ljuGR99NtU16R1M9si5TE2oBbxMDJ48vIzlkQ2dNMVMCVcBV1VeiWJ1YqFT6SoY93SeyGxMvX0BsUbtaa1qKUt9CMSYAAAAAcQCUC6Uu3EHWSsNKbUElLgomoS7KMjYtThwAAAAANQPcHEU9n1L8WWVWKUcvNi1EZUvmS39HbE7fWPRd5V1XWD5T3lGBTUY9iSEqPhFO2lOZUA5CsiUAAJsF5yX/MxY8lT9rQABDFUX1QG41ZyMAAMMDjh6MOU1BkT7sMBAVAAB9Ag8crjYDQcxEiUKTOWEt6hnrNmpDt0jBRvA9EzfGOmc/QUEUPK8xqQ9eBBMl0TvlP7E4LycAAAAAmgagJrAyKDutQxJGPUKtNtsiPgMBH7Uq0zGSOT4+jUHLPYw1CiyTLlE5zj7HPfQxKTAUMDwtlyAVFrs8dEqkTKBDDTppO6w5ITMiMuAvCyrZGaIFOynfRQxWtFpiVKs+thIAAEMHsydeNP42py1lDwAAUAUcJZdA8UaOQjM1AAAAAOIIwy7tPGdBDT7hMxsjAAAAAAoCWhhZL8U32D5BS7hQ6U9XR5E0LBKjIgcwQDejSfxSaVN8StwxAACqA2Ygry95M3EsGRUAAAAAkgIeHFMyOTrsNqAlAAAAAJ0JNjEFRDlMGUs8QOcmAAAAAAUE3iNTLRIuviigGwAAAABiBIElojnvQ0FI8kSdOgIkAAAGAQkQ3iqHNL8ziSb+CAAAAAA/Ab4SxzBAPI48LjO6HwAAAAAxAUcUIjmvR5RLoEeFPLMo6A/gLoo/PEdLR6pCVD0QOWkzLCmHFgAAAAA3BKUkATjBPZo5GyuwDwAAAADfAYIZjT3STVZTxE8OQk4lcAZ8K2FIs1TNV+xWk1MoT1RGzzBRDgAAAAA1BBYjcC98OaY80TchKj4SUwXfJhAzTzdHM1gm0xAAAAAApQL0HrhBSVHwU3xP/kXcNqYm/wgAAAAAOAKUFv0x3TwPPbUxJxREHTUlOilFJ7ceAAAAAFsGcCvCO8NAcz0SL9YRMyzUNdo1ay+bIwAA2gN5Hmo2yzwDOQ8s0BUAAAAAeANWHZ84rEQNRgI9uCY3AwIcaDD5OgE64SuYDAAAAABBAxsdwiyZNmE4ijfDNZs3Eza7MS8imycMPSJEoz9OLpYKAAAAAJsCNxpWKxk48jsDNMYkRECYT+NT2VBISG9BTEp5T4ZPZUthPjYi/gMLINstdzmGRfBK+EjkP1Q79DvyN+ctYBsAAAAAQAVPKotCiU6BTxRGQC0AAI0Cxxk4OKlGSkuiRgU29QkAAAAAgAZyK7k9GEW4Q587lCkfGwAAAAB0ArUbGzvQTeVUuVJCSE04syjtFAAAQAPjH4s0KzzfO087KUHgS5RSPlPTTjpJoEwUVG5X01cmUkdEViZcA8odrza3R1xPuE/XR7Q5Hyy0HAAAAABQA9EcOyo9OjtBpkG9OsQoAAAAAFMDgR8WNW8+Bz4oNBghsCJINyRFG0r8RZ42bhAAALYC8xr/KDItnCbWDwAAAADUBmMnGzvUUZpgo2VEYVxUjES/Ra1HRUKKPXc+PDxsLrU3LTyGPII6sDiAMikrhxehLRFBa01nUbFM9z9WNCA+p0vIUF1MHj9RNk83qD/3P+U2iirMNGE7iDa1KRQYAAAAAPoFiymoONo8mzf+JQAAAAAsBRUjqC/5O/VGKUi4QRY1axx3GZArCzWCOCg6qj8aSYxN7U1jS0pIHkNUQzNBcy8WFgAAAADWBnMp8EK3TI5M80LqLaQMAAAAALoEiyU8L8w03jdTOWU1yCxbHDU20EeKTaVItjSYHQAAAACsA84gVzGtM+QqnhMAAAAAMgJiGbwzkz4gP9A2PiQAAAAAwwMsIeY4nEP7RN86nR4AAAAAlwLNGYYmiS/nNDg08CpXFAAAAADOArkbTC45OLI4CzD9HQAAAAAnBr0nz0DETSZQQkl2OgIqBxgAAMcDgyD7KCosSigBHAAA9wnYNiJQh1vbXvVZmEwTN28hAAA6Ap8aAzkQRaxFoT3ELrMXtw22KqI5aT1ONvohzgTLJMYuDzDAKTwcAAAAAKwDDB7oK8Q0ozzJQzhDoTqlNGc66EBMP801dCYEDn8mDS1bK0ElnRMAAAAAagPRHD0pezVKQIpEmUCgNKIo/SIAAAAAMAkOMfNKAVqkX9NcCFA4McoROS2IOS464C8jJjI7Ek4/V4RXbVAuRnw+UzZRJg4MAAAAACQCRBr5Oe9FKke/QHI6cDJzOHE7VzZ8L6U6ikyOVIdUGUuAMc4WAAAAAEgDwR5PM2FGt0xwSp1ECkBAQvxA1zWgHAAAAABSA9ketiy7NAk5Vj1UQKVATDk+Jx4WAAAAAFkCVhmaJwAuJiz7LtJB+U0FUAtJxTilHgAAAAAeBaQhOjsQSfZOJE1uRVQ5CzDEIz0LtiigPQdNqlPtUgdNL0SjQN1KHFD/Slk5mS99OrJCkEENNOUZajr9S6JUgVQ7T4hGI0LDSrJUrVaMVKJMbEFUNPIoNAJoF8s1K0IXRRVFUEU8R3lC9zIAAAAA9wPJIMwz00BSRjxEkTqzMjg1XjZCNCo5T0JtSNBG7zsfLv8cAAAAAM4EpSP4Mzc5jjH7GN0DuyFjOw1ELkF7MwYbqSUWQb1Kr0yXRxU+7is8EUskVC8uNCU9VUbPSbVEmjL4K/w/Y03WTztIhDUAAAAAuQMPH7so3zD0N3Y/c0UxRwtC8zVjNqVDy0x2TFdCsCsAAAAA6wEmFo4tJj7rRbpE0Dl/IwAAAADCAEQNeykHNmo6N0U3UcBUmE7KQaY4AznvM5UhAAAAAEkBkhEFKoExsi0RIQAAJQTsI005gkNFSDVKzUi1QKEwbhkAAAAA9ADIDyctCDh5OTlA1kfaSE5CkjCUEAAAAADeAtAaEy65NIA0GEGlRlREOz3qLIEokzcCPV46OS4AD6wdXi2hNSw1kCquDwAAAAD+BGEi9jiQR7ZOjU2TQ7stAAAAAOQGZiplOTI/00QYRdw+wi8AANYEEyHoLAA2iTioNJ4tLC9aMXwqXyDOKrExXSr7EwAAFAqjM8tCFkZxQKsvORIAAAAAAQUQJY053EKNQhY5/jC+Ovw/szsRL+gYWSh7ObM7yjP3JQAAAADzANYOySyHPs1GF0XmOD4igAbDKn1IeVNxVnZUXk3KQuQ79DbsPkY+ujBSFQAAAABkAHoMWTJwRO5OG1GYS+RF9UfUSBhEyzRzFAAALQEVEo8uqTfYNWgroS26M+U1uC7cLRo7kEAuPKsuWxsAAN4FCyMCNxhD0kTXO9UlAABlBTAj8y6BMI4pqg0AAAAAcgFwExQvwEC5Rl5FBkDZO1A71TX3JAAAAADuA4Ui1DfLQEA+8i0fBAAAugNIH+0usTx9Plc2ICkxGfcoLUEbSyFLF0K3MA4dAAAAALUChhsINRpJ50+cTEREEEC8QGhH/kvIShdF8TnrJHwGeiehN1s8yjutRiJQuVPVTb5DeDl0P9hF5UmLSARBtzEyJAAAAACsACYNQywtOQQ7XTJdGwAAAADzAjYbjCqpNag4KjKjHwAAAABiA1EbtzUURa1KFkdMOWseVgYHKqFBIk0JTwFIHj3eOmtHYU0hR3QxFTQSN0I5mzGTIv4mBTUqOUMzIR8AAAAARwIOGFYqNC8+KrAbAAAFAzYcRi7WNFk43TXMKLobAAAAAFAFVCTKM8dB20fBSxhN8En4QH0wZwkAAAAABAR2IeQ1vESaS4BOAEyEQq4w+yL9NSpIqFBPUPhJGj0eJeUIryw4OSM9SDldLbEXAAAAAMwBzBZGNidK4FOnVmpSM0dhNgcgAQRjH/wseS7BMxk+QkTDQ845/jH2Ok1D4kIdNrIgpjB8OWA6CDQMIAAAfgSiIUkzwjVGKhwSKCHuLLwz6zKnJ8AOlS/FQXdNkVJgUwFO10YxOMo14TjaOlNCZUajQMotIwnXMu9Fg06YTIhCLz4QRNtFH0M2SdtQcFFkSMI7kTPtOJ8+9j/tO1Q5hz9VRrFIoUh0TPhQuk/yRbUwxCbYM0pA4UQiQXE02BwAAAAAXQL0FqEx3D25Q9lCGjh9LOocAAAAAH4B4xbxOjpD9UVCRJU+LDWDL6okAAAAAH8G4yf7LzEy3i8mOTU90T0ZOKgtpBmjHpwu5DnkP8NB0TsJLskHAAAAAO0CERzcMcw5QzVXIrMD4x+jLMMvPCnyFwAAAAATCokuR0HqR6VIZUUIRTdA8y2YBB4gMDD/O8A/xTqRNMc+sUWQQuI2MygAAAAAywWFJrAzfzgyNIwj8gVJJgY04Dl4NyIsTxsAAAAAAAR9IFovGTSxL0oh3ATHIIAzhzidMp031TrTPKhA4kAuPec+U0LvSXpQEFAdS89BIDSsIasDsB55LPo03jQ7Nq1CS0uBSoQ+ph8AAAAAwwEjFbEx9D8lRJ5CtDkFMBE5OD7gOOQudB0AAAAATAO8HQYzNzdWLkUs8y0eLyIqgh8AAE4IrylmN4s7ojcRM+ot+zGOLNseAAAAAFwEOyLPKh4v8TchOhQ3Wy49GAAAAAAQA28b6DLzPyVB8ji8KRUUAAAAAOMEMyWOOKZATj8GM9wbAAAAABMC+BaHNHQ+oD1yNdctJz5rR9VHoj3JIgAAAADtAQAVpCZuLJUonhoCGs4wUDexM1spuRkkHJk1bz+4P743jiR3GS0uxzHyKKgYAAAAAHQHWSiGOvlBZER8Qy8/UzSaJAAAAAD9AzcftjJ+No8xbDBmMxU9cz/7ODQnZAY2I1gtWzC1LYojAAAAALcGZigpND840TXKKpUVAAAAAPAC0Bq5LFM3R0GWRxpK/EidRVQ/mzfOK0IUySOkMiM6cToBMakb8BYrN3pC3kL+NvUYAAAAAKAFfybPOdFEfkbLRtlEST3CJgAAAABgCAwwVEOLTkdSdE4iQikyyx60Axwe9CYXMLIxLSr5FgAAAADsBPMiDDdEP6FBtzxqLtAZAAAAANYAvg3qKVI0rjB/IgAAAAD5Ar8bLC+ZOFc8WTpmMLcmaUBhULBYqFtvW0BWvE5zPmYhAAAAAKEE8R6ANqJFwEn2Qzoz+RQAAAAAwwEvFCksOzMELmoYAAAAAEICzxjlO5VRdlrFWPtL7TCvFOUW7i17L4gmzxgAAAAA1gJ9GmcssjVwPf9CkkakRdRApT/GPlBBEUUpRUU+2zC8HAAAzgJuGroqLC5RJoQQqwRyI706u0M2RedCVj0tOSkuBhr6BN0k7jZiPwc+XDIRIgAAAABKA3sbGyxGM1ox1iQAAAAAswa2KIU32TydOAQpQAeXHrgrDzI8N3E+S0Z7SqdJWEMrOSM6oz3TOKgxiy3wLnIziDOfKYsSAACjBtoocTtcTRBZYF5NXTJV7EE5FAAAAAD6BK0jPDYwPkhIWEwCSCc84yMAAAAAJgN+HIcxvTzpQ7JMoVR9VzpRC0EbIgAAAABjApoZ+TSlPmk+/DQsIQAAAAA8BvYnlD+9RZFDfj6iQrFO/FI0T8RCWTvkP2VGQ0SXNncXAAAAAKkDpR+PPDhNaFX4VChMcTqPIwAAAACEA6EdWDXtQb1Ewj3UKRcC3xUzK5Q4B0SDRAc66CzOKHQ6oEiUTUhKdEAGMM0Y+QhbKbgz4D+iSKtOL1AYUcJOHk+/T8VIZzjPRJdW1V01W71NDC0AACcBKRImMmI+yD8bOK0nsREAAAAAfQHgEV8ojDMFNucv1h4AAIEB1BU0OKBC6kQeRY5AjTSmKzEZAADqB8ww2EoPVB1URU7xTWxR/0zPRHYwagkkImw62kgKVPxYV1fUTgI9JSuAO5VCHECWM4oa2CHIPHZEwUGLNlUfAAAAAOcDKB+QMBo3ljQkKEQMAAAAAAMHnipoPAtCSECgPsw5pzjlOGU0UzNbOTdFT0Y2PIMgAADsAmQa6SsmM2otcBrtAywepi34MVEnAAAAAHMHRi79RpNQBlBxSSFGHUelSPBFDj1sPIw7njTiLtcmAAAAAE4FnyNlMOAzSy+pIgAAAAD7CRMz8kPmR1tC5jSBIAAAAABCDHoydTsKQg1Coj8dPIUvAAAAABUD2BkXKM8vXTcMNscsoS8UNCEvjx+rB4MqZ0IUTbZNzUR6MX0WAAAAAN8EfiNrOeRAdz2OMJUo+iUAAAAA5gHDFIQobyxkKrsuJjQ3OSg3VCnHG1A00UBNRE0+Ni7UIyUpjC8CN9Y7rDtEMFQeoAW/JqA/s0hnSKE9CCQAAAAA5QJDGhoyKj7gQptAGT9IRdxMp0skQaosfhqFJDwzAjqvOC4uiBkAAAAAGwdzK3JBc0mhRng48hwAAAAAQAoCM3pFIUzzT7pQF05vSjM9Zh4AAAAAJAaHJmE5XD+JP6pDxksjUKNLWDzkHwAAAABxBYAjXyuCMCEuVB8AAAAAcwPQG70p/ThEQj9I80zeSwhEdzmEM4w8mkJDPzUyoSMAAA4DPBq6Ka0ukyrPHgAAAAAQBfUiYy9iM8wtRx0AAAAASgKoGOwzNTkvOKg3AjTfOSo7YTc8LqIgAAAAAHUCPRglL+E0ZzDNJAAAAAAqCsYs+DWOOaU0NCUAAAAAqQKGHr1CZVC/V2dZZVVUTOY9/iQ6APMI3ilfPGBF1kXCOx0hAAAAAMQF3CWwMkk1MC+9IQAAAAC5AS0T0ihINzlDJ0g5SRFFRT/cPBA5ITCcJjwr9DfsPtY+sDNhE/YFkCPmNeQ6czedLoAiAAAAAHcFYSCDLwszIC7YIQAAAACPCdQrbTMSOMky3yEAAAAATAO2G8ckdCiQJvYufy3DL/ovQDOuO4dBLD5ONgkwezCSLj8luiGbKBAx2S20GgAAAAANBV0kWTnYPN46vzOgIQAAAADNC1o00EaLUW5REkhlN98hAAAAACIFriL6MRc57DZOKjURAAAAAGcEFB4jNu1Gbk5UTdpD/jfOMf4u+inTGgAAAABiAVwRqyrTNmM5WzLfHQAAAABKA/8b1DJUOAsy2CW3JFw2JkT0SQpH6jrMLvIuCDSkL2AivyVoNXs5CzarKgAAAABnCM8pljKDNGctkxYAAAAAXAQLH10t+DE7O6lF3UrxSjdDlDPKHuIEOSJPLz83vDfALyMeAAChBv0mVC+rR+pTUlYfUJM/mR0AAAAAugbOJ8Y2DzmXM3ExpDbOOa84dy+ZHwAAIgT4HUYtXS67K3EuvDCPLXUpzTH4P39NO1aGWGdUI0ijME0CAAAAABIIDShHM7o08ywPHQAAAADAByks6DxURLRGiUW5QfM7eS7DCgAAAACUAfMVezcwQLg/9zvcQKpAoT24NC4qMzDKLXIhAAAAAPADAB0CL3g9EE21VY1YjFTFSXdB8Tq+QZxEPkF7N6EdAAAAAPYFDSJlNOdAFUq1UutWuVT8R/Q1kzEQMKkqDx+tJUgrby5OPRNLN1Z0WFBTYEg0NQ4ZyhxZMlk80jtHMEYVMQa8JbYyTTYIMHIoPS/zNNo7mULDQpc/PjtyPl9C1j0BMm8lqyaANqg90T1yNYYfAAAAAF4F1yIfMm82gTBgHgAAAACFBMIf5ipgNHo47jKvJ2AyhT87Q54+Vi4KDAAAAAD7AukaXTNURZVN2E2rRg82jyi7KdUwAC+bJCgTAAAMBHYcqC0DMTksciMAAAAAXAs3M65HPlHvTt1C7So2GpchsinQKnUnyhxUI/cuqzN+NtQ6UjcYKjAMHQenKfc3UzzGNtgkAAAAAJkJpC1QPmhHHEkPRNAvpw4AAAAADAV3IYIoUSt+KAggAADhB3AmkjXjOyA6ezaiMnU7x0oxVVZWJk7qO9wlAAAAADQGSCc+O9BG4kmGRGY5zC94L0E3jkUwS2NGSjUOFtADuRxFJ/sseSxDLs8zFENESt5IST67KAAAAAAxBSgjKDg3P0xAMT1yMs8JAAAAAEsGvyjOPzNMtFA0TuJDGjD7I78wczQZMMcjAAAAABMGpCNYLTQx8i3RHAAAAABBCSguSj+MTv1YTFy6VkFJQi1JHQAAAAAUAbIQRTAUQItIVEvyRpY+EizKEgAABQT/HUIyQD8LRhBMm05sTFZGeUDzOqwu8QAAACICVBcmMxg5MjY/LR0fAAAAANwBvRTGMpNEtEnwQ0E8ikZtUVJUh06pQGctEBu8A8YcSSwyOD89pj3dR3RT+Fn6XNdd5FudVUJRj1O6VGhR8EblPtA3HC3WFgAAAABiBBIh8zhzRJlG5D8gMNMaAAAAAEsF2iLAL7g28TTwKWcVPQfbJ4w17jiHMqEgAAAAAKYFXyV2NDM61zf6LZIYAAAAAG8DWRrmKegwDDAmKIgdnCxeN/87rDfPJAAAAABcCQAu8EZjV8Vd/Vp7TjgxAAAAADwKSS4BOtc6Ny4AAAAA5gDIDwgw0Tg1NgwrrSpULywz7DkfP3o9QzUcJDYHuCUHL5o2PDWOJwAAAABpCLgsaz8HR1lGqDsyH5cOcStFNWI0yymOEwAAAABVBTci4yy2LRMnaR0AAAAAiARHH3MqiC8PLpIkhBEAAAAA2QLbGD0sFjeWOKowgR0AAAAA1waBIs8vezROMCInAAAAAPMBlxN+J40yTTQrLgUskDA6OWE5EjJ4Jr4ZAAAAAKUEHSE2NUg8Njm7KoAIAAAAABcHUSjpNs46vzXCJw0hPzeARF5H8j/qKgAAAAAaAjIUyyi3M5E7/TwWOIEttxoAAAAAkQN1HR45nUNdR4RCuS8+DQAAAABXAlIYiTe7QuxEvkJwRNpHj0mtQsk0lSmiMVtX62w4dRJzXGYZS/YWFTLLOXY3PioAAAAA1wPBHug8/1A6YlBuL3WAdItp11HALl4rwSGyG/sjcSaSI0YcAAAAAKcDbRwdMxFF4k6mUK1OUVKQXY1iBmJ/W8hN1yN2IXQvdzY1N5kw+x8AAAAAgQPjHnQ+lErRSy1H2D4mNx028CqUFAAAAAD3CagwtkZ0U7dWxlLxRak3jTKJLA4jAAAAAJYFuCHNLXQwWSnXFgAAAADRCYAuhUmTVohajVjlUjdOrEqnQvsw/hIAAMkF0iOnMfs5ZThLKnMKAAAAAPIGASdcM+k4XzWdJAAAAAB8A+IZMCljNmI7BzcBKrEZAAAAAAUEURwDLQgzHTBuJAAAAACfCDUo6zhxRR1IP0H1KikpVz+VR85GWULfOJIxeycmDwAAAAC5Bf4jkjN2PAk8lS+vEQAAAAB/B00lSDBCMWkrESN7HAIwATMVKo4YAADlCkgs7jPtOu9FtE85T1dIdTeRI40qOjQLMwInDhYAAAAAWwEXEAMojzSfN5ExlSRBLVBAz0h/S3lGYkKLQ7hEWz4qMxw5c0XiS7RLJ0iUQoo6RSsuEwAAAADyAoscRzl+QXVBTDqPLQwwG0TxSB1JsUO4RylJHD7uIcEWaih3MS85+kMiS3pNH0pOQFIsvxsAAJAJVS+NQehML1LDTuNE3TkvIgAAAAC3A30bKSgdLFoowh0AAAAAXgVpIskzkT0NQC479iwAAAAACgr9Lo0+zkHKOicoig4bKyszAC6LHQAAAABiBBgdgSfWK4Ilfw8AALUGayOZNFk5sjQ9JAAAAAD9CEYoADNkOgI7xjNEJAAAAAAGAbcNQiRpKb0j6hVlIx84e0CMPpA0zyUgIQ07PUULTDlQwlANT0JF8zGaEwAAAABbAlkV8SYTMcM2uTYeLwcSDQYuI2UvKDW/M6UpLxMAAAAA+QD6Dq8tukDQRzZGmDtaKpIWAAAAAPMCsRhaLMEx4ivzFwAAAAAhAikWrjA6O+s68y/9FgAAAAAFBYYfjCjNKpIljRcAAAAAugWVIYgozylAJtYeAAAAAGQDfBkLKUsuISddFAAAAAB1Bwonwy0AMn4wgSZWDwAAAADnA24dijeNQpRBAzXxHtkagCnwM7s4Jj2DPmY+aDghLIUOAAAAAMYDuRu2KaIzYTXOLQ8dkSYJOQBHhEpwStRGpj36Ka4o3DRAQkRFtz5fLawbNim6N0VA00UERPQ4cS1lIgAAAABqAz4baTkPSVBNZ0d+NFYFAAAAAKQFQiJaMZA6SDxpNgQyDDO7K/0YAADEB9EpdzdkOMc1lTdjOLI1mSp+HQAAAACvAIIMSilNMs8y+SxGGwAAFAGIEzY4oUPQSMtGw0MrPm8xsRgAAAAAzgGoFLox0T79QA044x0AAAAA3AInGNcsIDZTPWQ93jmPLwoeAAAAAC4FGiHyKVoqFiPMFlAozzeJQn1KYEliQ0M/Nj2hOck5Zy+VEAAAAACgBVkjlTE/NXgv/R4aApYVoy92PIQ+RzaFIAAAAACwCLYpzD+yTDpTVVLSShRBATGUHQAAAABKCHcltC01MXQu8yLIBLcf8C5SMkwtaiuBL5c9C0KBPr8znivALBg6KT+/OfkorBIkB40qxUW6T4RRwUmjOk4hAAAAAJ0FfCKtNXk8mjvEPqBDSEIlOcIewgdiK+pDBUykSTM+xzMAR/FQSVI0SoY2AhAAAAAA6AZBJbwpZyuGMGQ2ODjoNvgtVis2NXE3ljEzIgAAAAAOCYUnjjMkOf05UzywRttPPlR9UBFBlCVaIeIqvytOJf0ZAAAAADQH5yf8POpJJk3JR0Q5Hhg2AYAPHylsMYctIiEAAAAA2wTUH8E2c0LQRhJK4keuSGhKuUO1MIcXAABcAGwJdCYEM4o1xC/CIQAAAAATB4Eleyz/PipJ40dPPMkqcxkAAAAAMwevJuMu9y+PMc47Mj2TNmciAAAAANAF6CAaLmM1RzUmLDIWAAAAAIICpRXfKWQ0zjZiMXIiAAAAAOwF5iK7MdM6EjxeNUInFhQAAAAA9AJ7GcExQkCvRZFCOjppLDIuJSdhKlk0/jahL/QgAAAAAOoCpxeSKSQuLykvGwAAAABpBnclnzt8R+dIKEAhLLILAABfBwIm+jqaQeI9Zi7cDQAAAACeBBoiTULJT7dRyEunQd044StiGLwECR+uL7E3Qzg9Ma8gAAAAAKoFOCJjL409cUcXTotKakSfQNo+ljicIgAAAAADAX0QWzFhQYpFqT/LMHAxZEDNSfBKMUXyMYgNAAAAAEgFtR9OM844/zO5IgAAAADKBWck2jilQhpDyzo8KQAAAADgBgcnxznqRk9LE0eIOeMpQTpBSftOWUtHPHoZBh6WLHA0HjXsLUwdAAAAALABwRFhKgI9Hkj7SC5ACywAAAAAjAOOHZA2j0YwT4JPj0clNncSAAAAAKsHryYfL5IxvSpbFAAAAACiBUch4ileLWsyTz3fRvNKS0lTQio6ZjVyLbIljxeUI1M7r0hYTHdG1jQ8C6YFCCPiLlwy8S1UJDoaAADoDIMvdTrqOlc0ICgAAAAAggUGJIE8x0jjSk5DNTEkDwAAAACaA9wZ8CZ7MKgvsiY9LEM0VzEoIgAAAADzBYUirDFwOns7iTSBJfoZAAAAADgETB/DO6dDR0DGMpMblQTBHbkp4C1MK7UtGy+pN7A6Jjj1OMk47jqYO7k7SUW6TEVRBFAtTUJM+UwhSBE5pyOtLMNA30vlTi1JFjh/EAAAAADcA4cb/jACPxVDhD/lOc46w0GuSLNQXlWqVO9MrDtRHwAAAADHA20aBChDNLw6LTkSLjEWAAAAALQBKhJyK187mz+6OTUo4AXgHpstbzElLQorXzFyNnQyOy3kLJUonSxWMUMzKC53JPkOYwE1EO0pljbEN4A7PESDShJI+D1+Mt8uNTYjM4chAAAvCZUoczoaQwlCjTl/KAAAAAB4CCgn1ja1OxA5mDFwK04zqkX2TV1NlEPWLkcTAAAAAIUKKSAtMBY+d0VeRR0/gzJ8HkUflzFDNqUvVRsAAAAALgSxF8IuPz0JQ2BBSTkYKAAAAADfDZ8ldzGcNWY15TedN6gw0SpQLso6BUXaQ5A2RhoAAAAA+gjuIo04fEM3RXQ+sTKwLq45dECmRClD5z2aMqAdAAAAAMUL7yoyQU1Lh1CSUJZPMVAMTQY+VBwAAAAAnhYvMnc79DwlOHkqdQ8AAAAAcBArJlkp/ShaJWUXfQLKG3o1cT4+PL0s1wUAAAAA9AkqHvIobCvSJBMUAAAAAHkGbRs5LvM29DUUKy0WAAAAABAR0SdELRotxymAIQAAAAD6D8Ap
[truncated: 19,673 more chars]
