# Supplementary material for: Automated imaging and identification of proteoforms directly from ovarian cancer tissue
Source: Nat Commun. 2023 Oct 14;14:6478. doi: 10.1038/s41467-023-42208-3 (PMC10576781; doi:10.1038/s41467-023-42208-3)
Supplement: Supplementary file 6 — Supplementary Data 2 [file 41467_2023_42208_MOESM6_ESM.zip › Supplementary Data 2/7 20688.tdValidate]

<?xml version="1.0"?>
<pvsDataSet xmlns:xsi="http://www.w3.org/2001/XMLSchema-instance" xmlns:xsd="http://www.w3.org/2001/XMLSchema" version="1" xmlns="http://www.topdownproteomics.org/ms/pvml">
  <cvList count="2">
    <cv id="MS" fullName="Proteomics Standards Initiative Mass Spectrometry Ontology" version="1.18.1" URI="http://psidev.cvs.sourceforge.net/*checkout*/psidev/psi/psi-ms/mzML/controlledVocabulary/psi-ms.obo" xmlns="http://psi.hupo.org/ms/mzml" />
    <cv id="UO" fullName="Unit Ontology" version="1.20" URI="http://obo.cvs.sourceforge.net/*checkout*/obo/obo/ontology/phenotype/unit.obo" xmlns="http://psi.hupo.org/ms/mzml" />
  </cvList>
  <metadata>
    <contact>
      <guid>00000000-0000-0000-0000-000000000000</guid>
      <name />
      <organization />
      <address />
      <URL />
      <email />
    </contact>
    <sampleProcessing>
      <fixedModificationList />
    </sampleProcessing>
    <parameters>
      <userParam name="PrecursorMinimumCharge" value="1" xmlns="http://psi.hupo.org/ms/mzml" />
      <userParam name="InstrumentModel" value="" xmlns="http://psi.hupo.org/ms/mzml" />
      <userParam name="Address" value="" xmlns="http://psi.hupo.org/ms/mzml" />
      <userParam name="PrecursorMaximumCharge" value="1" xmlns="http://psi.hupo.org/ms/mzml" />
      <userParam name="FragmentationSubPpmTolerance" value="3" xmlns="http://psi.hupo.org/ms/mzml" />
      <userParam name="IncludeInternalFragments" value="False" xmlns="http://psi.hupo.org/ms/mzml" />
      <userParam name="PlotNoisePeaks" value="False" xmlns="http://psi.hupo.org/ms/mzml" />
      <userParam name="SharedIsotopeColor" value="Black" xmlns="http://psi.hupo.org/ms/mzml" />
      <userParam name="MinimumCharge" value="1" xmlns="http://psi.hupo.org/ms/mzml" />
      <userParam name="UserName" value="" xmlns="http://psi.hupo.org/ms/mzml" />
      <userParam name="UseSimpleValidator" value="False" xmlns="http://psi.hupo.org/ms/mzml" />
      <userParam name="ShowProteoformColorGraphicalFragmentMap" value="True" xmlns="http://psi.hupo.org/ms/mzml" />
      <userParam name="I2MSMode" value="False" xmlns="http://psi.hupo.org/ms/mzml" />
      <userParam name="PrecursorMinimumRequiredScore" value="0.1" xmlns="http://psi.hupo.org/ms/mzml" />
      <userParam name="UseAveragine" value="False" xmlns="http://psi.hupo.org/ms/mzml" />
      <userParam name="ThrashNoiseWindow" value="1000" xmlns="http://psi.hupo.org/ms/mzml" />
      <userParam name="HighlightSelectedIon" value="True" xmlns="http://psi.hupo.org/ms/mzml" />
      <userParam name="PrecursorIntensityClusterTolerance" value="0.5" xmlns="http://psi.hupo.org/ms/mzml" />
      <userParam name="Height" value="949.3333333333333" xmlns="http://psi.hupo.org/ms/mzml" />
      <userParam name="TerminalFragmentGradient" value="False" xmlns="http://psi.hupo.org/ms/mzml" />
      <userParam name="RecentFilePaths" value="" xmlns="http://psi.hupo.org/ms/mzml" />
      <userParam name="ShowFragmentationColorPeaks" value="False" xmlns="http://psi.hupo.org/ms/mzml" />
      <userParam name="UseTHRASHnoiseCalc" value="False" xmlns="http://psi.hupo.org/ms/mzml" />
      <userParam name="PrecursorMercury7Limit" value="0.0001" xmlns="http://psi.hupo.org/ms/mzml" />
      <userParam name="FDRCounts" value="1000" xmlns="http://psi.hupo.org/ms/mzml" />
      <userParam name="IsotopicallyResolvedPrecursor" value="True" xmlns="http://psi.hupo.org/ms/mzml" />
      <userParam name="Top" value="28" xmlns="http://psi.hupo.org/ms/mzml" />
      <userParam name="UseShapeValidator" value="True" xmlns="http://psi.hupo.org/ms/mzml" />
      <userParam name="PrecursorMaxPpmTolerance" value="20" xmlns="http://psi.hupo.org/ms/mzml" />
      <userParam name="Mercury7Limit" value="0.0001" xmlns="http://psi.hupo.org/ms/mzml" />
      <userParam name="ShowPrecursorColorPeaks" value="False" xmlns="http://psi.hupo.org/ms/mzml" />
      <userParam name="MinimumRequiredScore" value="0.25" xmlns="http://psi.hupo.org/ms/mzml" />
      <userParam name="FragmentMapColorScheme" value="Ion Type" xmlns="http://psi.hupo.org/ms/mzml" />
      <userParam name="MaximumCharge" value="1" xmlns="http://psi.hupo.org/ms/mzml" />
      <userParam name="ShowInternalFragmentFlags" value="False" xmlns="http://psi.hupo.org/ms/mzml" />
      <userParam name="InstrumentManufacturer" value="" xmlns="http://psi.hupo.org/ms/mzml" />
      <userParam name="PrecursorSubPpmTolerance" value="3" xmlns="http://psi.hupo.org/ms/mzml" />
      <userParam name="ThrashNoiseRecalc" value="1000" xmlns="http://psi.hupo.org/ms/mzml" />
      <userParam name="Email" value="" xmlns="http://psi.hupo.org/ms/mzml" />
      <userParam name="ShowFragmentationIsotopicFits" value="True" xmlns="http://psi.hupo.org/ms/mzml" />
      <userParam name="FragmentationMaxPpmTolerance" value="5" xmlns="http://psi.hupo.org/ms/mzml" />
      <userParam name="ShowPrecursorIsotopicFits" value="True" xmlns="http://psi.hupo.org/ms/mzml" />
      <userParam name="SignalToNoiseCutoff" value="1" xmlns="http://psi.hupo.org/ms/mzml" />
      <userParam name="Left" value="126" xmlns="http://psi.hupo.org/ms/mzml" />
      <userParam name="Organization" value="" xmlns="http://psi.hupo.org/ms/mzml" />
      <userParam name="FragmentIntensityClusterTolerance" value="0.5" xmlns="http://psi.hupo.org/ms/mzml" />
      <userParam name="MinimumFragmentSize" value="2" xmlns="http://psi.hupo.org/ms/mzml" />
      <userParam name="AminoAcidsPerRow" value="25" xmlns="http://psi.hupo.org/ms/mzml" />
      <userParam name="ShowFragmentationSpectraAnnotations" value="True" xmlns="http://psi.hupo.org/ms/mzml" />
      <userParam name="DistributionGenerator" value="0" xmlns="http://psi.hupo.org/ms/mzml" />
      <userParam name="Width" value="1678.6666666666665" xmlns="http://psi.hupo.org/ms/mzml" />
      <userParam name="MinimumInternalFragmentScore" value="0.7" xmlns="http://psi.hupo.org/ms/mzml" />
      <userParam name="Guid" value="00000000-0000-0000-0000-000000000000" xmlns="http://psi.hupo.org/ms/mzml" />
      <userParam name="Url" value="" xmlns="http://psi.hupo.org/ms/mzml" />
      <userParam name="PrecursorSignalToNoiseCutoff" value="1" xmlns="http://psi.hupo.org/ms/mzml" />
      <userParam name="ShowPrecursorSpectraAnnotations" value="True" xmlns="http://psi.hupo.org/ms/mzml" />
    </parameters>
  </metadata>
  <experimentList>
    <experiment id="1">
      <observationList>
        <observation>
          <sourceFile id="SF0" name="20220415_APOLLO#D1-7_4ums_testline_01_25targets_01_ProfilePlus1_986.1741333007812.mzml" location="X:\Projects\2021 Su - nanoDESI\PiMS2\APOLLO_Ovary\APOLLO_#D1-7\line_01\i2ms files">
            <cvParam cvRef="MS" accession="MS:1000563" name="Thermo RAW file" xmlns="http://psi.hupo.org/ms/mzml" />
            <cvParam cvRef="MS" accession="MS:1000568" value="none" name="MD5" xmlns="http://psi.hupo.org/ms/mzml" />
            <cvParam cvRef="MS" accession="MS:1000768" name="Thermo nativeID format" xmlns="http://psi.hupo.org/ms/mzml" />
          </sourceFile>
          <calibrationOffset value="0" type="ppm" />
          <scanRangeText>1</scanRangeText>
          <spectrum id="scan=0" index="0" defaultArrayLength="0">
            <cvParam cvRef="MS" accession="MS:1000511" value="2" name="ms level" xmlns="http://psi.hupo.org/ms/mzml" />
            <cvParam cvRef="MS" accession="MS:1000128" name="profile spectrum" xmlns="http://psi.hupo.org/ms/mzml" />
            <scanList count="1" xmlns="http://psi.hupo.org/ms/mzml">
              <cvParam cvRef="MS" accession="MS:1000571" name="sum of spectra" />
              <scan>
                <cvParam cvRef="MS" accession="MS:1000016" value="1" name="scan start time" />
              </scan>
            </scanList>
            <precursorList count="1" xmlns="http://psi.hupo.org/ms/mzml">
              <precursor>
                <activation>
                  <cvParam cvRef="MS" accession="MS:1000422" name="high-energy collision-induced dissociation" />
                  <cvParam cvRef="MS" accession="MS:1000045" value="25" name="collision energy" />
                </activation>
              </precursor>
            </precursorList>
            <binaryDataArrayList count="5" xmlns="http://psi.hupo.org/ms/mzml">
              <binaryDataArray encodedLength="305676">
                <cvParam cvRef="MS" accession="MS:1000523" value="" name="64-bit float" />
                <cvParam cvRef="MS" accession="MS:1002312" value="" name="MS-Numpress linear prediction compression" />
                <cvParam cvRef="MS" accession="MS:1000514" value="" name="m/z array" unitAccession="MS:1000040" unitName="m/z" unitCvRef="MS" />
                <binary>QNMuwAAAAACCWBgDC1oYA4JrcoepSNeHGC+9KaoULWWP8hBO/qAMEBj/cSVBlTq75qyI/0AVTB+riP9xIy3RGt0i7oj/cYOwQ1tPvKcYiDziMbQdzv9xiEaDTKfL/3GCeg6TqV8WyIghWfMa+mDOiI/yYw4Rq88e7/cYiDqVpbZqWo/3GIPMWMtDpziIgwm52wdGKP9xhNGow+V4iIhCU5zqxoj/cStVRxpaq47/cYiDUgBrrf+XGIhOBUwvq4iILlJhGhrZ7nGIg5fVW3gqqIiDfL6bk0Fo/3GDUGobr5XnGIhN8Uww6/9xiIOEYGuLn5iP9xJ29KGpkLXv9xiIRoNMl8txiIgyshG9Te5xiIhEKvzNUP9xiE8FTA+rcYiE3xTDDr/3GIhN8Uww6/9xiIUybd2YiP9PJDwdvHGIhJwZxz5oiEaDTJfLcYiINau3u1RIiP9xgrGXAaXmj+iIgz+RW9BuqIiP8mDuEarxHucYiD3uO7MRxIiP9xQ3vc2EKIj/cTSTIbts3nGIiDnqdrcViYiI/zZQ4buvHoiIhFg0y3y4iIRYNMt8uIiP9PAOwv8Y/3GDvZXrUmoY/3GIOEODuLx8j/cYhBQJz79v9xiIOSSTt9tsiI/3E4mjG4Zc6IiDk/obfAXoiI/0383EAyiI/3Ez63S9FIuIiIP5C2sW9JiIhCe9zoQoiIgy5AG9G/5xiIhN8Uwg63GIiISuncUWJxiIiP9FcEzI+4iIScGcc+aIiP9APYwdJ4iIgzXBi9o+eI/3FENKzMtYiI/3E5ldy3aiOIiIO9rMtCUzcYiIOHmbuIZk/3GIhEZpzJloj/cYMiXIvto3iIj/cT4oIbLX3oiP8y75G/EG6IiDubc7VkjIiP9Hg0yny4iP9xTy2MHSeIiDpBQ7a+vIiIPBUhtOrej/cYg4p2O4WJyIiP9AFUwfq4j/cTdc67mjFP9xiIRwB8j/hxiIhPLYwdJ/9xiIiP81sD+7T8BxiIg5BGy3+5OIj/RmacqZZxiIg8xYy0OnOIj/cYS+48URyIiP86nEW2Y7pxiIhHjJyXNoiI/08kPB28cYiIg5AES3/7uIj/cTp85rWDGXGIiEIX/O6AiP9xiDWccbtjjoiP9xOyphtdWeiI/3FN8Uww64iP9xhDe9zYQoj/cYgyUiK+rd2I/3GDXWNLopy3GIiE4FTC+riIiEJ73OhCiIiENwTNj7iIiEPpbNFpj/cYgzJZG92m6P9xiIM4lxvXaOiIiEeWTJabiP9xg+WaKypl2P9xiERwTMj7iP9xiEFyjPjXj/cYhF1CyivXGIiIWF/YoIj/cYSiZ8bZiIiP9futJFiIj/cU3xTDDriI/3FEcEzI+4iI/z+RUbFurnGIiEnBnHPmiIj/OK9xuVCOiIj/cT2qgrNVfY/3GIhGq4ylR4j/cYPqJ0sl2LiI/3GIhJDix/HYiIhcp9RYj/cYhNTHw7OIiIiENwTNj7iIiDqjRrZcuYiI/0U0rMy1iIj/TyQ8HbxxiIg2H6a64FmIiIRhocrl6Ij/RXBMyPuIiINGsnvJTYiP9xiIiP9N7jwxHHGIiEBaPAtciIj/R4NMp8uIj/cYTRqMPleIiI/0rW3GKScYiITfFMIOtxiIhEcEzI+/9xiIhN3ewyIYj/cYg/Iiex3diIiP9Et3zUiIiI/3FDIazN5XGIiIR5ZMlpuI/3GIiEG+HPQe/3GIhD8xzQzoj/cYhDwSzT7f9xiIVTnbxoj/cYiIj/cYhMQyw7zXGIiFyn1FiI/3GD5aEbKl7oiP9xSJZMhpv/cYiINuaxuRlOcYiIMbXKv0o1iP9xiDVqgbuVfoj/cYMLhCv0e9cYiIg+cmGyjZ6Ij/cTlI4re3HYiI/07xTDDriIj/cYiIhPLYwNJ3GIiISnC8aPSIiI/07xTDDriIj/cUl3XHiKiI/3GE3xTDDriP9xhPvvwUEP9xiIhFg0y3y4iIiDVJtLu2S4j/cYQUCc+/aP9xiEJtPOksiIj/OuMDtxz8iP9xhBQJz79o/3GIODnTuMYsiP9xiErp3GFiiP9xg77cG1Ej6P9xiE8tjB0niP9xiDn+EbcB7v9xiIhN8Uwg63GIiD2U07NrLIiP9xhHZFyZuoiI/09kzCmziIiEnzjHDHiIj/cU/6nBBWiI/3GIQp8s5g2IiIWpTWa4iP9xhOMtws0v9xiIQTbs/JGP9xiIMafyv1gNiIiP9Hg0yny4iP9xg/mqGxZV6I/3GE3xTDDriP9xiDN6YryFnXGIiIQm086SyP9xiEJTnOrGiIiP9xTfFMMOuIj/cYTfFMMOuI/3GIPPDRtA8uiIiP86mjG2Zc5xiIiEm37HSBiIj/cUEoTO17cYiIhPLYwNJ3GIiIQECcDPaIiIMY+iv3Bd/3GIiESYjMZ3iI/3GIRquMpUeIj/cUEoTO17cYiIhCbTzpLI/3GIOxDBte8+iP9xiFU528aI/3GIRNQswr2IiIj/cYhJ2zxyTIiIj/cYiEJtPOksiI/3GIhTJt3ZiI/3FBjCz3PYiP9xiIS+48URyI/3GIiE0ajD5XiP9xiIiP9xiEa1PKSsiP9xiIiP9xiIRrU8pKyP9xiIQp8s5g2IiP9xg66GK2F52P9xiIS+48URyI/3GIiEvuPFEcj/cYiEvuPFEciP9xiIQm086SyIj/cYiEarjKVHiP9xiITfFMMOv/cYiIQIwsCD2IiI/1yU1WuI/3GIhBQJzr9nGIiI/3GIiEi+jHQXcYiIhH+iyQXYiIiEvuPEEccYiIhFUVy66oiP9xhLETxe7IiIiENOTNsbiIj/cUaDTKfLiP9xiIQm086SyIj/cYiEJtPOksiI/3GIhGq4ylR4j/cYhEcEzI+4j/cYiEnbPHJMiIj/cYiISuncYWL/cYiITRqMPleI/3GINkuRurRuiIj/cUtYbFp5/3GIiEJtPOksiP9xiESiPMXciIj/cVIT3uyP9xiIRt18oiiIiP9xN+sRuRTuiI/3GIODpCuMW9iIiP9xO/dxtQiOj/cYhNGow+V4iI/3ExyWW/Npr/cYiIiP9xiIhHyDyTfIiIj/cYiIj/Te48MRxxiIiESiPMXc/3GIiIj/cUvuPFEciIiEvuPEEccYiIiP9xiIiDPs4r0THYiP9xhPE+wewYiI/3FDbTzJLHGIiI/3GEJtPOksiIiP9xhIyDyDfI/3GIiI/3GEJtPOksiIiP9xTzc8HIyIj/cYiIj/cYSts8UkxxiIiP9xhCbTzpLIiIj/cYg3KzO51MyIiI/0m+jIQXiIj/TvFMMOuIiP9xQ208ySxxiIiEBAnAz2iIj/cTixE7hO7IiIj/TvFMMOuIiP9O8Uww64iI/3E4QAG4v/6P9xiITsisI3WIiP9xSMg8g3yI/3GISds8ckyIiI/0R73NhCiIj/TvFMMOuIiP9Et3zUiIiIj/cYhCbTzpLIiI/3GIhPgXwX6IiI/3FAqxwGTv9xiITUx8OziIiI/0mWTIabj/cYhKwZxT5nGIiDtQUrWvrYiIhM8UxA64iIiD8V9LDqC3GIiISds8ckyI/3GIiIOXtBt4S+iIj/cU3xTDDriI/3GIhLQyxbzYiIhAQJwM9oiI/3FAw2wEyYiP9xiEarjKVHiI/3GD+y8bFNDoiIiEWDTLfLiIj/cYSds8ckyIiIg6u9G2RC6I/3GISL6MhBeP9xiIMzLDvc08iP9xhN8Uww64j/cYiDHiJL8d24iP9xhL7jxRHIiI/3E5DEO387yIj/cYhNJDw9vIiP9xg+v5ayQGmIiP9xiIRJiMxneIiP9xR8Pck8KP9xiIiP9xiITDl8TGj/cYiIj/cYiIg4F5i46GeP9xiDe5IblG3v9xiIhBaNz5co/3GIhBjCznPXGIiIQECcDPaIiP9xNqmjulZc/3GIiDz/U7QArP9xiIgyFoK+6X3/cYiITgVML6uIiP9xg0jgi8cfeP9xiITy2MHSeP9xiIMLwzsFPMiI/3GITDl8TGiP9xiIhCbTzpLIj/cYhB4Bzx/oiI/3FOViwqnf9xiIhOyKwjdYiP9xhIvoyEF4j/cYgz9SS9CtuI/3GIiIPfUxswrOiI/3GELgHNH+cYiIgxpoS/WXv/cYiIPa0FslL6cYiIhEjtzHEoiP9xhI4IyB94iI/3FOGoweV3GIiI/07xTDDriIj/cYM5MhvWzeiIiP9xOmAztp/M/3GIiDVU0rurLYiIj/RtQssr2I/3GIheutJF/3GIiDP2kr0JbYiP9xhL7jxRHIiI/3GIS+48URyIj/cYRHBMyPuIj/cYVTnbxoiP9xgwikOwhbyIj/cT09YbPCno/3GIhDwSzT7f9xiIhYX9igiI/3GIS6KsVdWIj/cYhJ2zxyTIiIj/cT9eArGh/YiP9xhPRdwbooiIiEJtPOks/3GIiE8T7B7BiP9xiDmygbZNfnGIiIQm086SyP9xiIO/titQSdiI/3GEarjKVHiIj/cYOiUCttr9j/cYiD0xYrPOnYiP9xiIhL7jxRHI/3GIhCbTzpLIiP9xiIhCbTzpLIj/cYiIj/Qlo8+lyI/3GIg5SVG3tq6IiP9xhCbTzpLIiIj/Pg7zs/EMiP9xiDIM0r7zLYiP9xhK6dxhYoiP9xiE4y3CzS/3GIiEfIPJN8iIiP9xiIiEvuPFEc/3GIiEvuPFEcj/cYiIRKI8xdyI/3GIiI/3GIhLB4xfh4iIj/cTI60b7FLo/3GIhPLYwdJ4/3GIhAKEwOe4iP9xhHw9yTwv9xiIgzoFO9X6yIj/cYMrIRvk3uiP9xiDDRAbA+/oiIj/cYiE3xTDDr/3GIiEpiHGnej/cYiEgtHI0uiI/3GDyopbRXWo/3GIhCCVzfanGIiI/0y8TFQ7iIj/cYRQccv46I/3GIiEQHHM+OiIiP9xhCbTzpLIiIj/cYS+48URyIiP9xSts8Ykz/cYiITSQ8PbyP9xiIhLvExEO3GIiITPFMQOuIiI/0m+jIQXiIj/cTtlkrWabY/3GIiE/g/AHwcYiIj/NPEzvQ7M/3GIiIOM41uDHKiP9xiIRRW8vqSIj/cYTRqMPleIiI/3FDt3zUiIiI/3GEarjKVHiIj/cYiIj/cYiIS/zcUDKIiI/0VwTMj7iIiP9O8Uww64iI/3EwfRGwku6Ij/cYRHBMyPuIj/cYQVo8+lz/cYiIj/cYRHBMyPuIj/cYS+48URyIiP9xhL7jxRHIiI/3GDNP5b2wGoiIj/cUOtzNUjiIiP9xRoNMp8uI/3GIWpTWa4iIj/TxqMLlf/cYiIhFg0y3y4iI/3FZX9egj/cYiIhNfmw4GYiI/3GDqgw7ZfPIiIj/cYiIj/S/OMYMeIiP9xiIiDkhEbbe7nGIiINSLiu90diI/3GDhoQbiXvoj/cYiIQv6s0BVxiIiISopcZ1qIj/cYhalNZriIiP9xRHBMyPuIiP9xhB4Bzx/oiIiETULMK9iP9xiFDd3yJxiIiIRNQswr2I/3GIheutJF/3GIiIS0MsW82IiP9xiIS+48URyI/3GIhCbTzpLIiP9xiIhCbTzpLIj/cYiDIM0r7zLYj/cYiEpYbGp5iI/3GEPzHNDOiIj/cYiIj/cYhPX3waCIiI/3GIiI/0eDTKfLiI/3GE5MfCs4/3GIiIVTnaxnGIiIRYNMt8uIiP9xTkx8KziP9xiIhalNZriI/3GFU528aIj/cYhblNRrcYiIhEBxzPjoiI/3GEwRPD7scYiIj/Ry9cnQpxiIiP9J+iyAXYiIj/R7U8pKyIiI/1qB136Ij/cYT/qcEFaP9xiIhL7jxRHI/3GIiIRMp8w1iIiP9xhcp9RYiIj/cUfnLIGNcYiIg3+bG5Bk6Ij/cYhKYhxp3oiP9xiEgtHI0uiIj/cYhPmxwWToiIj/S9s8Ykz/cYiISQ4sfx2IiI/0F5LPhtcYiIj/XJTVa4/3GIiDdxgrmOfYiP9xiDA1crDajYiIj/RG082Sz/cYiIR5ZMlpuIj/cYTfFMMOuI/3GIgwi7GwhE6IiP9xiIiP9xRfxssDmIiP9xhCbTzpLIiIj/QascBk7/cYiIRrU8pKz/cYiIhJt+x0gYiI/3GDPAsbw/TnGIiI/0aw3LTyiIj/cYiIhCbTzpLI/3GIiIQm086SyP9xiIiP9N7jwxHHGIiI/0RtPNks/3GIiI/0RtPNks/3GIiI/3FDbTzJLHGIiI/3GEOFjNenj/cYiIQm086SyI/3GIQVo86lxxiIiP9xiIiEzxTEDriIiP9EbTzZLP9xiIiDiygbhNfoiP9xg5SOK3tx2Ij/cYPEdItLi3/3GIiISuncUWJxiIiP9Iq4yFR3GIiITqBsFflxiIiIRNQswr2I/3GIhAWjwLXIiIj/cYhCbTzpLIiI/3GIhL7jxRHIj/cYiDV0MbqLznGIiIPX3xs4IOiP9xiFqU1muIiI/3GIhENKzMtY/3GIhCbTzpLIiP9xiIiEMCvN/UiI/3GIiITjc8LIyIiI/3FK6dxhYoiI/3FMa2xJSYiIj/UxPe7Ij/cYiEXKfKNYcYiIj/WoHXfoiP9xiIiP9xg7H0O14Lz/cYiIRucsoY2I/3GIQglc72r/cYiISPosgF3/cYiIXKfUWI/3GIiEJtPOksiP9xiIOpYUtmnriIj/cUvuPFEciIiP9xiIiEnbPHJMiP9xiIPD1htMKeiIiP9xTZ1cJipxiIiIQb4c5B5xiIiP9xTAeMT4eP9xiITy2MHSeP9xiIhLETxe7IiP9xhCbTzpLIiIj/cUvuPFEciIiP9HFbyupP9xiIg5DbG38k6I/3GIQ9+80gSIiI/3Ex75G/EG6IiP9xhPBUwfq/9xiIhI4IyB9/9xiIiI/0SFjNeniP9xiIiESO3McSiIj/cYRoNMp8uP9xiIhN3ewyIY/3GIiE6gbCX5/3GIhBvhz0Hoj/cYhGGhyuXoiIj/cYiIiEpiHGne/3GIiDOTIb1s3oj/cYgzPzG9wM7/cYiIhHjJyXNoiP9xiEGMLPc9j/cYiIUybd2Yj/cYiEbnLKGNiI/3GEa1PKSsiI/3GIiI/3GISds8ckyIiI/03UnEK2/3GIiD87IbHE3oiI/3GERwTMj7iI/3GIRHBMyPuI/3GIhMz0xDC4iIiP9E8xzQzoiIj/T4gcJ36I/3GIg+HnGy4Y6I/3GIiEydXEYqiP9xiIS+48URyI/3GIhVOdvGj/cYiERwTMj7j/cYiFDd3yJxiIiP9E8xzQzoiIj/cU3xTDDriI/3GIMrIRvk3uj/cYiIP7LxsU0OiI/3GIOYSCt3t9iP9xiEaDTKfL/3GIiINM6YvDFniI/3GISMg8g3z/cYiIhCU5zqxoj/cYiDx4krSHbYiP9xiIhL7jxRHI/3GIiE0ajD5XiP9xiIRHBMyPuP9xiIO0FDtb68/3GIiI/0RtPNks/3GIiINzhluceaiI/3GDPeQr0hvYiP9xiITPzcMDJxiIiP8+hjOzecyIiP9xTBE8Tuz/cYiIhRE9/siI/3GISPosgF2I/3GIhTJt3ZiI/3GIiIRJiMxneI/3GIhCbTzpLIiP9xiEAenA8WiIiP8y4lu/HaSP9xiIgxL7O/0EyIj/cYg0f8G7gD5xiIiP9CBPz/sIiP9xiIPr2CskJ9iP9xiITfFMMOv/cYiIhL7jxRHP9xiIiE8tjA0ncYiIj/QAucEFaIiP9xiIQglc32pxiIiP9xQVo8+lyP9xiIhKMCxc/XGIiIj/cYT5scFk6IiI/3GDGwNL9Py4iP9xiERwTMj7iP9xiIMnZxvYmOcYiIhM8UxA64iIj/cTCvAbBg/oiIj/Qows9z2IiP9xP5y1sWNKiI/3GIPNiBtCd+iP9xiIiIT6m8FWSIiI/3GErp3GFiiI/3GIg8C3G09I6Ij/cYhCbTzpLIiI/3GIRY7cpxJxiIiP9xiIiIRJiMxneP9xiIiEarjKVH/3GIiIRNQswr2Ij/cYiIXKfUWI/3GIiE+BfBfoiIj/cYQm086SyIiI/3GEvuPFEciIj/cYOlp0tqWLiIiP9xS1hsWnn/cYiIhO0lwi2o/3GIiE6+/CQQiIiP9xMY3FvnI6cYiIj/RG082Sz/cYiIN8vpuTQWj/cYiITDl8PGhxiIiP9A4lwS2v9xiIiDdDuri8RXGIiI/zExgbDefoiP9xiD92UrGJrYiI/3GITVYsOp2IiI/3FEcEzI+4iI/3GEIJXO9qj/cYiITfFMIOtxiIiIQ3BM2PuIiIj/MSfRsOguiIj/cYNUXDu7o8iP9xiIiP9PiBwnfoj/cYiISopcZ1qIiI/3GDkW8rfpDY/3GIiESYjMZ3iI/3GIiDrFgbY6foj/cYiDRlIrua3XGIiITav8JUBxiIiP9HFbyupP9xiIiEzxTEDriIiP9xSsGcY+aP9xiIiP9EbTzZLP9xiIiP9xQVo8+lyP9xiIhLvExEO3GIiIj/cYiEBaPAtciIiP9xiIiP9GBxy/joiP9xiIMmzBvpM+/3GIiI/0KMLPc9iIj/cYNaYhu1neiI/3GIiEkOLH8diIiP9xT9JcAtpxiIiDfvArkQ/YiI/3GEWYjKZ3cYiIj/cUvuPFEciIiP9xNIlxvHaO/3GIiI/07xTDDriIj/cYRnmcqGaIj/cYP9ZBsSm+iI/3GIPHiStIdtiIj/cYSg4sbx2P9xiIhChYznp4iIj/cYTSQ8PbyIj/cYhCbTzpLIiI/3GIRoNMp8v/cYiIhCbTzpLI/3GIiERwTMj7/3GIiITSQ8Pbz/cYiITy2MHSf/cYiIOmGhtZ5ecYiIj/NskCuzb9/3GIiIRNQswr2Ij/cYiIj/S9s8YkyP9xiIhCbTzpLIj/cYiIQ3vcyEJxiIiP9N7jwxHHGIiI/zYGobv5Xv9xiIiEnbPHJMiP9xiIg4jxO4cOz/cYiIj/QD2MHSeIiI/3E0EFG8766IiIj/cYQVo86lxxiIiIRquMlUdxiIiI/3GIiI/0A9jB0niIiP9xhPX3waCIiIj/cUEE/P+wj/cYiIT7NsFMmIiI/3FBvhz0HoiIj/cYSts8UkxxiIiP9xNEBkvL+biP9xiEAoTA57iIj/cYQChMDnuIiI/3GE0kPD28iIj/cYQm086SyIiI/3GE+bHBZOiIiP9xhIyDyDfI/3GIiIRHBMuPtxiIiP9xPeYisxndiP9xiIhNViw6nYj/cYiDHiJL8d24iP9xiINyszudTMiIj/cYg2GDO658z/cYiIj/TS/MTQOIiI/3GIiI/3GESiPMXciIiP9xiIiP9xiISPosgF2P9xiIiP9xhIyDyDfI/3GIiI/3GIhAWjwLXIiIj/cYSts8UkxxiIiP9xiEIJXO9qj/cYiISmIcad6P9xiIiE2IHDd+iIj/cYTHUcSK6I/3GIhGGhyuXoiIj/cT6LkrJ0bYiP9xiErBnFPmcYiIiEBaPAtciP9xiIQOusAkWIj/cYhCbTzpLIiI/3GEowLGz9iP9xiITRqMPleIj/cYiEBaPAtciIiP9xiIiI/3GEFyjPjXiP9xiIhPLYwdJ/9xiIiIOLKBuE1+iI/3GIO9aktSlbiI/3GIiIOk1CtrK9/3GIiIS+48URz/cYiIj/S9s8YkyP9xiIiP9xiDwVIbTq3oiP9xiDTJArw2/YiI/3GIMqhhvleeiP9xiIRoNMl8txiIiP9GmIy2d4/3GIiI/0FV3Auij/cYiITYgcN36IiI/0JAnPv2iI/3GIRHBMyPuI/3GIg6YaG1nl5xiIiI/0RTnNrGj/cYiIRhocrl6Ij/cYiE6IHBd+cYiIj/QascBk7/cYiIhCO0zcS3GIiI/3FI+iyAXYiI/3GEmpTHVriIj/cYiIhM8UxA64iIj/cTwVIbTq3oiIj/cYRHBMyPuIj/cYhEcEzI+4j/cYiIN+sRuRTu/3GIiISds8ckyI/3GIiI/0RtPNks/3GIiITRqMPleP9xiIhN8Uwg63GIiI/0vbPGJMj/cYiIPloRsqXuj/cYiIj/RXBMyPuIiI/3E1piG7Wd6IiP9xiIhHyDyTfIiIj/cYiIQFo8C1yIiP9xiEnbPHJMiIiP9xiIQFo8C1yIiI/3GIiI/3FGtTykrIiI/3GIiE83PAyMcYiIj/cYiIj/cU83PByMiI/3GIiI/3FGtTykrIiI/3GIhalNZriIiP9xT2ksGW2IiP9xiIhAWjwLXIiI/3GIUhPd7HGIiIj/T1YsKp3/cYiIj/VjnbxoiIiP9IAHyf+Ij/cYiFU528aP9xiIhKMCxs/f9xiIiEnbPHJMiP9xiIMSwxv9POj/cYiIOP4RuAHuiIiP9xiEFaPOpccYiIj/cT7R4bIuHoiI/3GITeecMYaI/3GIiISds8ckyI/3GIiEgJzI9jiIj/cYhMQyw7zXGIiI/3FeutJFiIj/cYhJO7x8RP9xiIiP9xMNyRvyNucYiIj/RTSszLWIiP9xhNGow+V4iIj/cVyn1FiIiIj/cU9pLBltiIj/cYiIj/cYiIiP9xiIiP9JyDyDfIiP9xiE3xTDDrj/cYiIhL7jxRHP9xiIiP9LDixvHYj/cYiIiP9xiITav8NUD/cYiIhPmxwWToj/cYiEJtPOksiI/3GIR/XMkKP/cYiIj/OyUCttr9iI/3GIhGq4ylR4j/cYiIQ/Mc0M6P9xiIiEYaHK5eiP9xiIhJ2zxyTIiP9xiIiP9D4Bzh/o/3GIiEx1HDiucYiIj/cYiIj/Wl/XoIj/cYiIT5scFk6I/3GIiITHUcOK5xiIiP9xhD8xzQzoiP9xiIiP9CjCz3PYiI/3GIiI/3GIiI/0KMLPc9iIj/cYhAHpwPFoiIj/cUFAnPv2iP9xiIOcAitz/diI/3GIiEv83FAyiIiP9xNobCunk9iIj/cYhNGow+V4iI/3GITtJcItqIiI/3GISxE8XuyIiP9xiIiI/3GIhXTNizcYiIj/RMEs0+2IiP9xiIiEBaPAtciI/3GIiI/3FDhYzXp4j/cYiIhAWjwLXIiP9xiIRoNMl8txiIiP9xMlGzvq5Mj/cYiIhEcEy4+3GIiI/3FZgdd+iP9xiIiI/3FCbTzpLIiIiP9xTn5sKBmI/3GIhFL1y9CoiP9xiISL6MhBf/cYiIj/cTfrEbkU7oiI/3GIhLB4xfh4iIj/cUzUnDK2cYiIj/S9s8YkyP9xiIiERwTLj7cYiIj/cYQVo8+lz/cYiIj/RpiMtneP9xiIiD6MAbJz/o/3GIiIT7NsFMmIiI/3GERwTMj7iI/3GIgxRpW/uWqIiP9xhK2zxSTHGIiI/16n0lhxiIiP88fzK1gM2P9xiIhL7jxRHI/3GIiEarjKVHj/cYiIS/zcUDKIiI/3GEFaPPpc/3GIiI/zWJcbx2jo/3GIiIRYNMt8uIiP9xiDgsobjTXo/3GIiEi+jHQXcYiIj/cTryErYN7f9xiIiP85BGG4+56P9xiIg3+bG5Bk6IiP9xg1QkG6vb5xiIiP9Na2xJSYiIiP9xQ/Mc0M6IiP9xhMQyxLzY/3GIiIMj8xvsDOiIj/cYMfjSvgctcYiIj/cTKoYb5XnoiI/3GIQFo8C1yIiIj/cYiD5ZorGmXXGIiI/0VwTMj7iIiP9xhBaNz5coiI/3GISBN8jsiIiP9xiFMm3dmIiI/3GIiI/0bULLK9j/cYiIRj38nCBxiIiP9xiIg8ztG0MS6P9xiIiFMm3dmI/3GIiI/3FXTNmziP9xiIg6NBG2y+6IiI/3GECRfAfo/3GIiI/3Fcp9RYiIiP9xiExDLEvN/3GIiI/3FDbTzJLHGIiI/0irjIVHcYiIj/cTSYt7xnSI/3GIiDWmIbtZ3v9xiIiP9xW5TVa/9xiIiP9PTHwrOIj/cYhEmIzGd4iIj/cYhPBUwPq3GIiI/zvAIrU/3XGIiI/3FPlrwGlHGIiI/3GEvuPFEciIj/cYhEcEzI+4j/cYiIR8g8k3yIiI/3GIhK84xgx/9xiIiEzxTEDriIiP9xVTnbxoiI/3GEpiHGneiIj/cYhDwSzT7Y/3GIiIPyOVsdxqiIj/cYhCbTzpLIiI/3GIR/XMkKOP9xiIiE0kPC28cYiIiP9xiIg+KCGx195xiIiP9xhLcLxY9I/3GIiIT2ksGW3/cYiIj/O0lRtrauj/cYiITy2MHSf/cYiIj/TrWsNKWIj/cYiDlJUbe2roiI/3GEf1zJCjj/cYiIiDrtwbYSPoiI/3GIRDSszLWP9xiIiE43PCyMiIiP9xhEcEzI+4iP9xiEJtPOksiIj/cYhEojzF3IiI/3GIPmNSsZytcYiIj/cYWYHXfo/3GIiITM9MQwuIj/cYiIQaR89biI/3GIhCnyzmDYiIj/cYQm086SyIiI/3GINVDhu68eiP9xiIhL7jxRHI/3GIiD3f9LMgC4/3GIiIQm086SyP9xiIiE+zbBTJiIiP9xgygCG+f97/cYiIj/RG082Sz/cYiIj/VjnbxoiIj/cYhEojzF3IiI/3GIiI/3GIQYws9z2P9xiIiP9xiIRt18oiiIiP9xiEFaPOpccYiIj/cYiIj/cYiIRucsoY2I/3GIiI/3GITfFMMOuP9xiIhML8xNA/9xiIiP9BVdwLoo/3GIiIP8yRsTNu/3GIiI/3E5niK3Yd2IiP9xiEHgHPH+iIj/cYhKJnxtmIiP9xiIPIJCtH29iP9xiINidCuti9iIiP9xhKYhxp3oiIj/cYhPLYwdJ4j/cYiIhI+ixwXXGIiI/3FILRyNLoiIj/cYWV/XoP9xiIiP9xT198GgiIiIj/cYiIQECcDPaIiI/3FL7jxRHIiIj/cYiITRqMPleI/3GIiIOgGytf5NcYiIj/cUXULLK9j/cYiIj/WEzZs4iP9xiIiP9xiEFo3PlyiI/3GIiDCvAbBg/o/3GIiI/3E22BG5J+5xiIiP9xiIhAKEwOe4j/cYiINS7hutEecYiIj/cYRlFcmupxiIiP9xRdQssr2P9xiIiP8+FSGy6t5xiIiP9xhXTNmzj/cYiIj/cUowLGz9iIj/cYiFMm3dmIj/cYiIhE1CzCvYiP9xiIRJiMxneIiP9xiIRHBMyPuP9xiIiP9xiDxq8bSVDv9xiIiP9xhJqUx1a4iI/3GITzc8HIyP9xiIiEgtHI0u/3GIiI/06r/DVAiIiP9xiIhAWjwLXIiI/3GIhNiBw3foiIj/cYMw1BvfK+/3GIiI/0OazOZTj/cYiIhA66wCRf9xiIiDcRk7nubIiP9xiIRyi8nXSI/3GIiErzjFDHcYiIj/cYiIhChYznp4iI/3GIPkBxsr+OiIj/cYgxdQO/ivyIiP9xiIQFo8C1yIiI/3EzJZG92m6IiP9xiIiP9xhNJDw9vIiI/3GIiEmpTHVrj/cYiIhHvoyUF4iIj/cYRZiMpndxiIiP9xSL6MhBeIj/cYhalNZriIiP9xgwvDOwU8yIiI/3GIhIvoyEF/9xiIiP9D4Bzh/o/3GIiIRhocrl6I/3GIiIRHBMuPtxiIiP9xQVo8+lyP9xiIiP9N1JxCtv9xiIiP9xRHBMyPuIiP9xiEIJXO9qj/cYiIhG5yyhjf9xiIiIOy5StdGtiI/3GIhL7jxRHIj/cYiITfFMIOtxiIiP9xPXkBs4b+j/cYiIj/cTG9ob9CXoj/cYiIOgIhtv3eiI/3GIiEnbPHJMiI/3GIheutJF/3GIiIQm086SyP9xiIiEJtPOksj/cYiIiEVHrLuFiI/3GIiDJ6Yr6FnYiP9xiIQFo8C1yIiI/3GITHUcSK6I/3GIiDEsMb/Tzv9xiIiP9xTmTMKbOIiP9xiIiP9xiEa1PKSsiP9xiIiP9xiIiDrfIbYg3v9xiIiP9xiITVYsOp2IiP9xiDX78boEDnGIiI/3GDLaUb4lroiI/3GISds8ckyIiI/3GDqswrZTPf9xiIiP9xhGtTykrIiP9xiIhBvhz0Hv9xiIiIS+48QRxxiIiI/1pf16CP9xiIiDwVIbTq3v9xiIiP9CWjz6XIj/cYiIj/Qlo8+lyI/3GIiI/3GEKazNZTcYiIj/cYiIj/QnKM+NeIiI/3GIiI/0JaPPpciP9xiIiEJtPOksj/cYiIj/RtQssr2I/3GIiISweMX4eIj/cYiIQv6s0BVxiIiP9xg981SzDKuI/3GIiI/3FBWjz6XI/3GIiI/3GISMg8g3z/cYiIj/cU83PByMiI/3GIiEL+rNAVcYiIj/cTyOQbRxvv9xiIiP9O8Uww64iI/3GDrfIbYg3oiI/3GIhPNzwcjP9xiIiP81u2G8RJ6Ij/cYiITzc8DIxxiIiP9xhKhfxXoHGIiI/3GDVCQbu9vv9xiIiP9EbTzZLP9xiIiP806PG9Fw6Ij/cYiIMAIUv/3rcYiIj/cUNtPMkscYiIj/cT3w0bMPLv9xiIiD42wbLJPoiP9xiIhL7jxRHI/3GIiIM1tyvaSNiIiP9xhK2zxSTHGIiI/3FHGhyeXo/3GIiI/0HDbATJiI/3GIhPNzwcjP9xiIiP9xiIiEQHHM+OiIiP9xiIiP9futJFiIj/cYiIj/cUFaPPpcj/cYiIhEynzDWIiI/3GISiZ8bZiIj/cYiEQ0rMy1/3GIiI/3GIiE0ajD5XiP9xiIhJDix/HYiIj/cYiIj/cUFyjPjXiIj/cYhJ2zxyTIiIj/cYhEcEzI+4j/cYiIS+48URyP9xiIiP9xiDSXErxo7Yj/cYiEnbPHJMiIj/cYhalNZriIiI/3GE+bHBZOiIiP9xiIiP9xiIRquMpUeI/3GIiEFyjPjX/3GIiI/0c9/KwgiIj/cYhDwSzT7f9xiIiP9xQuAc4f7/cYiIj/QEc8HIyIiP9xiFhf2KCIiI/3GElFbHupj/cYiIj/cYiIj/cYiIhI+ixwXXGIiI/3FDbTzJLHGIiI/3FGb+ypAYiI/3GIiEKfLOYNiIj/cYiIj/cYhIyDyDfP9xiIiP9xhCbTzpLIiIj/cYiDg2UbfJrnGIiI/3GEOFjNenj/cYiIj/cYRHBMyPuIj/cYiDULAbv0/oiI/3GISMg8g3z/cYiIj/Q6R85bj/cYiIhTJt3Zj/cYiIhKWGxqeYj/cYiIR4yclzaIiP9xiErBnFPmcYiIj/cTpTAbWs/nGIiI/3GDy0MrRLzYiIj/cYNUJBu72+/3GIiI/3GEGkfPW4iIiP9xTNScMrZxiIiP9xRrU8pKyIiP9xiDWccbtjjoiP9xiITfFMMOv/cYiIj/UxPe7Ij/cYiIj/cUktHG0ucYiIj/cUOFjNeniP9xiIiEBaPAtciI/3GIiIRAccz46IiP9xiIiEHgHPH+iP9xiIiFET3+yIj/cYiIT0XcG6KIj/cYiIj/TQeMT4eI/3GIiIMxvhvOQecYiIiP9NQyxLzYj/cYiITtJcItqI/3GIiIME6jv7FccYiIj/cUi+jIQXiI/3GIiEJtPOksiP9xiIiEBaPAtciI/3GIiEarjKVHj/cYiIj/TLxMVDuIiP9xhMQyxLzY/3GIiITqBsFflxiIiP9xRAK8z9SI/3GIiDH9Mr8CzYiI/3GIUhPd7HGIiI/3GIiIRrU8lKxxiIiP9xiIRsPco8KIiI/3GISL6MhBeP9xiIiEzxTEDriIiP9xiIiEqKXGdaiI/3GIhPmxwWToiI/3GIhL7jxRHIj/cYiISds8ckyIj/cYiIO6aRtVluiIiI/3FN8Uww64iP9xiIiE43PCyMiIiP9xg66GK2F53/cYiIj/cYhCbTzpLIiI/3GIiI/3GIiI/3FH5yyBjXGIiI/3FG5yyhjYiIiP9xhSE97s/3GIiI/3FG5yyhjYiIiP9TE97siP9xiIhKcLxo9IiIj/cYhJ2zxyTIiIj/cYQVo8+lz/cYiIj/cUrbPGJM/3GIiI/3E8FSG06t6IiI/3GDT3AbwI/oj/cYiIj/cYSNbcgpKIiI/3GIT2ksGW2Ij/cYhN8Uww64/3GIiINEJBvL2+iP9xiIhEZpzJlo/3GIiI/0WtzLUjcYiIj/SZZMhpuP9xiIiP9agdd+iIj/cYiEHMvPM0iIiP9xhILRyNLoiIj/cYiIhWTNqziIj/cYiIj/cYRrU8pKyIj/cYiIS5j8VnCI/3GIiI/3GIhKDixfHXGIiI/3GDEh17/eKIiIj/cYhNViw6nYiIj/cYPcNBszy+iIiP9xiDPyob0NXv9xiIiP9xSsGcY+aP9xiIiP9I5yyRjf9xiIiP9WOdvGiIiP9xiEJtPOksiIj/cYhPBUwPq3GIiI/3GEjIPIN8j/cYiIj/Te48MRxxiIiP9xhK2zxSTHGIiI/3GEOfLNYN/3GIiI/3FK2zxiTP9xiIiP9xg+KCGy196I/3GIiIR4yclzaIj/cYiIj/cYiIg1UOG7rx7/cYiIj/cYRrU8pKyIj/cYiIRHBMyPv/cYiIj/cYSTu8fESI/3GIiIQm086SyP9xiIiP9OnVw2Kv9xiIiP9xhMQyxLzY/3GIiITLWsRKWIiP9xiIhHyDyTfIiIj/cYiEBaPAtciIiP9xiIiP9CWjz6XIj/cYiIhGAHyv+IiI/3GIOq0xtlLOj/cYiIj/Te48MRxxiIiP9xg8nOG0Yx6Ij/cYiIPzqyscVNj/cYiIgyemK+hZ2I/3GIiEL+rOAV/3GIiI/z5VsbOqToiIj/cYgyOtG9xS5xiIiP9xRrU8pKyIiP9xiIS7xMVDv/cYiIj/StbccpL/cYiIj/RlzsujGP9xiIiP9I9cyQo4iP9xiITjLcHNJxiIiP9xg1CpK79W2IiP9xiEX8bLA5iP9xiIiEt1HFiuiIiP9xiEUvXL0KiIj/cYiIQm086SyI/3GIiI/3GIhK84xgx/9xiIiP9L2zxiTI/3GIiI/1pf16CP9xiIiP9PiBwnfoiP9xiIhGGhyuXoiP9xiISmIcad6Ij/cYiISL6MdBdxiIiP9xQFXcC6L/cYiIj/cV660kWIj/cYiIhPmxwWToj/cYiIhKilxnWoiP9xiIg5VoO3qXyIiP9xiIiDQ4kbzHboiI/3GIg2hzG6eM6IiP9xiIT0XcG6KIiP9xiIURPf7IiIj/cYhPNzwcjI/3GIiIQFo8C1yIj/cYiIj/cYiITtJcItqIj/cYiIj/Scg8g3yIj/cYiIj/cYiIj/TXUcSK6IiP9xiIiITSQ8LbxxiIiP9xheutJFiI/3GIhVOdvGj/cYiIj/Qlo8+lyI/3GIiIQm086SyP9xiIiP9JjJyHNoj/cYiIj/cYiITSQ8PbyP9xiIiP9xiIiI/3FC4BzR/nGIiI/3GIXKfUWIiP9xiIVTnbxoj/cYiIhONzwsjIiIj/cYTfFMMOuI/3GIiDrFgbY6foj/cYiIj/Q2jc2XJxiIiP9xQ208ySxxiIiP9xiDNXgb2ofoiP9xiIg9kVGzbq6P9xiIiP9xiESiPMXciIj/cYiEaDTJfLcYiIj/cYiIj/cYiEGMLPc9/3GIiI/1yU1WuP9xiIiP9xiE0kPD28iI/3GIiI/3GE83PByMiP9xiIiP9xhBjCz3PYj/cYiIj/cYiIj/cUa1PKSsiIj/cYiIj/RJ8s1g2I/3GIiI/3FMB4xPh4/3GIiI/zJZwb6mPnGIiI/3GIiIRfxsoDlxiIiP9xg84jG0Hc6I/3GIiIRHBMuPtxiIiP9xhGtTykrIiP9xiITgVML6uIiI/3GIiIQm086SyP9xiIiP9ARzwcjIiI/3GIhL7jxRHIj/cYiIhG3XyiKIj/cYiIhGb+yZAXGIiIj/cYhCbTzpLIiI/3GIiEfIPJN8iIiP9xiISuncYWKP9xiIiP9CWjz6XIj/cYiIj/TcrsQ1GP9xiIiP9GXOy6Mf9xiIiP9EbTzZLP9xiIiP9xiEbdfKIoiIiP9xiEa1PKSsiP9xiIhCU5zqxoiP9xiIhCnyzmDYiI/3GIgzV4G9qH6I/3GIiIQFo8C1yIj/cYiERc7MoxiIj/cYiExRzErjiP9xiIiDZ8E7qD7I/3GIiI/3GIiI/0VOTMsbiI/3GIiErp3GFi/3GIiI/3FPaSwZbYiIj/cYhA66wCRYiI/3GIhNMtw80oiIiP9xiIhKJnxtmP9xiIiP9xQKscBk7/cYiIj/cUxDLEvNiP9xiIiEMcXN46iP9xiIiP9PJDwdvHGIiI/3GFdM2bOP9xiIiP9O8Uww64iI/3GIhLETxe7IiI/3GIhDhYzHp3GIiI/3E+Y1KynK2P9xiIiP9xOq0xtlLOiIj/cYiFdM2LNxiIiP9xiDjMIbgz3oiIj/cYiITFHMSuOI/3GIiIMV4hv6Hej/cYiIj/TyQ8HbxxiIiP9xQVo8+lyP9xiIiP9AFUwfq4j/cYiIhGtTyUrHGIiI/3GIiI/3GE83PByMiP9xiIiP9VJtzZ/3GIiI/3FFmIy2d/9xiIiP9xhMdRxIroiP9xiIhMdRw4rnGIiI/3GIiIj/cYiFET3+yIiI/3GEcaHI5ecYiIj/cYiE83PByM/3GIiI/3GIiIj/Qr4c9B6IiI/3GIUhPd7HGIiI/3GIiIj/cUSiPMXciIiP9xiIiISxE8XuyP9xiIiP9xiIiI/3GEOfLMYNcYiIj/cYiIhI4IyB9/9xiIiP9xiIiI/0JaPPpcj/cYiIiEKFjOeniI/3GIiEFo3Plyj/cYiIiD7HMrE4zXGIiI/3GISZ+cdgaIiP9xiIQm086SyIj/cYiIhLB4xfh4iP9xiITVYsOp2IiP9xiIMrYCvkn9iIiP9xiE3d7DIhiI/3GIiEa1PKSs/3GIiI/3GEXizLHTiIj/cYiIj/cYhIyDyDfP9xiIiP9xhCbTzpLIiIj/cYiEjIPHN8cYiIj/cYhPNzwcjI/3GIiI/zeqErpV7YiP9xiIhRE9/siIiP9xiIhGAHyv+IiI/3GIiIT2ksGW3/cYiIj/cYiIj/cYiE1MfDs4iIiP9xiE0ajD5XiIj/cYhAKEwOe4iI/3GIhKWGxqeYiI/3GIhFBxyvjnGIiIj/Si0cbS5xiIiP9xhcp9RYiIj/cYg5SVG3tq6IiI/3GIiI/0FvfAoI/3GIiI/3FK84xgx4iP9xiIN2ZkuZmbiP9xiIiEG+HOQecYiIiP9xSmIcad6IiI/3GIiI/0F5LPhtcYiIj/cYT2ksGW2IiP9xiITHUcSK7/cYiIj/cUrbPGJM/3GIiI/3Fcp9RYiIiP9xiEowLGz9iP9xiIiE0ajD5Xj/cYiIj/cUrbPGJM/3GIiI/3GFU528aIj/cYiIhOBUwvq4iI/3GISg4sXx1xiIiP9xiIhTJt3ZiI/3GIiETULMK9iI/3GIiIj/cYiIj/cYiEPBLMPtcYiIj/cYiIiP9xiIiP9xiITVYsOp2Ij/cYiIiP9xTSQ8PbyIiP9xiIiI/3GISxE8XuyIiP9xiIiI/3GISxE8XuyIiP9xiIiIR8g8k3yIj/cYiIiEfIPJN8iI/3GIiIj/Scg8g3yI/3GIiIj/cUa1PKSsiI/3GIiIj/cVU528aIiP9xiIhF4syx04/3GIiISC0cjS7/cYiIj/cYQuAc0f5xiIiP9xhOZMwps4j/cYiIiP9xiEjIPHN8cYiIiP9xQtZs4pn/cYiIj/cYiIhHyDyTfIiI/3GIhPNzwcjP9xiIiP9xiEFaPOpccYiIj/cYiIg5etK3hS2P9xiIiP9FcEzI+4iIj/cYhEAry/1HGIiIj/cVDd0DKP9xiIiP9KLRxtLnGIiIj/cUpiHGneiIiP9xiIT/qcAFZxiIiP9xT8isE3WP9xiIiP9Cvhz0HoiIj/cYhTJt3ZiIiP9xhPNzwcjI/3GIiIj/SOcsgY1xiIiP9xhC4BzR/nGIiI/3GEowLGz9iP9xiIiEdkXJm6j/cYiIj/cUFaPPpcj/cYiIj/cUrBnGPmj/cYiIj/cYS+48URyIiP9xiIg9Y1KznK2IiP9xiISPosgF2P9xiIiP9xiEUVvL6kiIj/cYg47wK4EP3/cYiIj/Scg8g3yIj/cYiIMxvhveQej/cYiIj/Te48MRxxiIiP9xiISMg8c3xxiIiP9xiIOO8CtxD9cYiIj/cYiIhNJDw9vP9xiIiP9xSFqselVxiIiI/0U0rMy1iIj/cYiEDDbPPJcYiIj/cYhEcEzI+4j/cYiIiDxHEbS47o/3GIiI/0aiPLXc/3GIiI/3GIiI/3GITSQ8PbyIj/cYiIj/cYQChMDnuIiIj/cYNODjvB8ciIiP9xhCO0zsS4iP9xiIiEkwLHz9iIiI/3GIiI/3GIiIWIHYfoiI/3GIiEPzHNDO/3GIiIj/cYTzc8HIyP9xiIiI/3GIiF660UVxiIiP9xiE+bHBZOiIiP9xiIXrrSRf9xiIiP9EbTzZLP9xiIiP9xg4vRK3Qu1xiIiP9xQ4WM16eI/3GIiI/3FBQJz79oj/cYiIj/UxPe7IiP9xiIg6k5G2bG7/cYiIj/cYOP2iuAJdiIiP9xiE4y3CzS/3GIiI/3GIiI/3FPaSwZbYiIj/cYiIj/cYiIhRE9/siIj/cYiE+bHBZOiI/3GIiEI7TOxL/3GIiI/3FZgdd+iI/3GIiI/3GE1WLDqdiIiP9xiISxE8XuyIiP9xiISMg8c3xxiIiP9xhCbTzpLIiIj/cYhBQJz79v9xiIiP9xQVo8+lyP9xiIiP9C9VzgqnGIiI/3GE1WLDqdiIiP9xiITzc8HIz/cYiIj/cU8FTB+rj/cYiIhEcEy4+3GIiIj/cYS9ScUraIiI/3GE3xTDDriP9xiIhE1CzCvYiP9xiIg8eJK0h22I/3GIiI/3GEjIPIN8j/cYiIj/PyghstfeiIj/cYiISds8ckyIj/cYiIhPX3waCI/3GIiI/3GIhAWjwLXIiIj/cYhIyDyDfP9xiIiP9xhIyDyDfI/3GIiI/3GIhEcEzI+4/3GIiIj/OA/xuPAOcYiIj/cYQVo8+lz/cYiIj/cYg04OO8HxyIiI/3GEjIPIN8/3GIiIj/cYiIhH+iyQXYiIj/cYiE3xTDDr/3GIiIj/cU83PByMiP9xiIiE+BfBfoiI/3GIiEL+rOAV/3GIiI/3FDbTzJLHGIiI/3GDqJ4bZ2HoiI/3GIiIRRW8vqSI/3GIiI/0HDbATJiI/3GIiERwTMj7/3GIiIj/cUWYjKZ3cYiIiP9xhI+iyAXYj/cYiIj/TyQ8HbxxiIiP9xiIiE43PCyMiIiP9xiITzc8HIz/cYiIj/cYiIj/SOcskY3/cYiIj/cYQm086SyIiI/3GIiI/3GIhIyDxzfHGIiI/3GEdkXJm6iIiP9xiIQm086SyIj/cYiIj/S9s8YkyP9xiIiP9xTzc8HIyIj/cYiIj/Qlo8+lyI/3GIiI/3FF1Cyyvf9xiIiP9xiIiI/3GIiISds8ckyI/3GIiI/3GIRrU8pKyI/3GIiI/3GEjIPIN8j/cYiIj/cYSalMdWuIiP9xiEDDbATJ/3GIiI/3GEjIPIN8j/cYiIj/S6lMVWtxiIiI/3GIiIRbU8tKyIiIj/cYiIj/cYiIhAjCwIPYiIj/cYiIj/cYiIg5P6G3wF6Ij/cYiIj/QHksGW2IiI/3GIhSE93scYiIj/cYT2ksGW2Ij/cYiIiP9xiIiECMLAg9iIj/cYiEYaHK5eiIiP9xiISOCMgfeI/3GIiIQsEs4+2IiI/3GIg0yJO8N2z/cYiIj/cYNdY0uinLcYiIj/cYiIj/Te48MRxxiIiP9xhBNuz8kYj/cYiIg7czO1jMz/cYiIj/cUxDLEvNiP9xiIiP9EIazN5XGIiI/3GEI7TOxLiIj/cYiITSQ8Pbz/cYiIiP9xiIiP9xQ/Mc0M6IiP9xiIV0zYs3GIiIj/cYiIhNJDwtvHGIiIj/cYOUlRt7auiIiP9xiIiP9xiExDLEvN/3GIiI/3FZgdd+iP9xiIiD87IbHE3oiP9xiIhCbTzpLIj/cYiISmIcad6I/3GIiI/3GFIT3uz/cYiIj/cYTEMsS82P9xiIiP9xhFL1y9CoiI/3GIhVOdvGiP9xiIiP9xTn5sKBmI/3GIiIj/cYhOMtwc0nGIiIj/cVuU1Wv/cYiIj/RJ8s1g2I/3GIiI/0BHPByMiIj/cYiIj/Ts9MMwuI/3GIiI/0bULLK9iP9xiIiP9xiIiP9xhDnyzWDf9xiIiP9xhD8xzQzoiP9xiIiP9xiIiP9xiIiI/3GIiFqU1muIj/cYiIhKvExkO4iIj/cYiIj/cYiIj/cYiIiP9xS1hsSnlxiIiP9xhIlkx2m3GIiI/3GIMCfRsOguiP9xiIiELBLOPtiIj/cYiIXrrSRf9xiIiP9xiEx1HEiuj/cYiIj/cUvuPFEciIiP9xiIXKfUWIiP9xiIiP9xiEKfLOYNiIiI/3GIiI/3GISxE8XuyIiI/3GIiI/3GIiI/3FKYhxp3oiIj/cYiFET3+yIiIj/cYiIj/cYiITzc8DIxxiIiP9xiIhEojzF3Ij/cYiIj/cUjIPIN8iP9xiIiP9xSts8Ykz/cYiIj/cYRKI8xdyIiI/3GIiI/3GDvJcrU2jYiP9xiIhJ2zxyTIiP9xiIiEFyjOjXcYiIj/cYiDuwQbVPvoiIiP9xiEhy/IjQ/3GIiI/3GEvuPFEciIj/cYiIN5XRuWou/3GIiI/3FLvExUO4iI/3GIhChYznp4iIiP9xiD9eArGh/Y/3GIiI/0vbPGJMj/cYiIj/cU0kPD28iIiP9xiE1WLDqdiIj/cYiIURPf7IiIj/cYiIj/Qlo8+lyI/3GIiI/0vbPGJMj/cYiIj/cUOFjNeniP9xiIiP8xSyGwxN6I/3GIiI/zY4kbvHboj/cYiIj/cYiIhEsNzE8oiIj/cYiEG+HPQeiP9xiIhEXOzKMYj/cYiIhL7jxRHP9xiIiP9xiIhHyDyTfIiIj/cYiIiD3rgbMUfoiI/3GIhI1tyCkoiP9xiIiEpOvGsUiI/3GIiIM6/UvFArcYiIj/cYWYHXfo/3GIiI/3GIiIj/cYiIj/cYiIS0MsW82IiP9xiIiI/3GIiI/3GITVYsOp2IiP9xiIiI/3GIiI/3GEoOLG8d/3GIiIj/cUi+jIQXiI/3GIiIS3UcWK6IiI/3GIQOusAkWIiP9xiIiP9Kd1x4ioiI/3GIiEmF/HegiI/3GIiIM5MhvWzej/cYiIiP9FcEzI+4iIj/cYhIyDxzfHGIiIj/S8GcY+aI/3GIiIR76MlBeIiI/3GIhCbTzpLIiP9xiIhNiBw3foiI/3GIhHZFyZuoiP9xiIiP9xiITzc8HIz/cYiIj/cYiESiPMXciI/3GIiIS+48URz/cYiIj/cUoOLG8dj/cYiIiP9xiIiP9AeSwZbYiIj/cYhO0lwi2oiIj/cYiIPYehs3hej/cYiIiP88QUO1vryIiP9xiIhONzwsjIiIiP9xiIQm086SyIj/cYiIhJ2zxyTIj/cYiIj/cYiITUx8OziIiP9xiIhPs2wUyYiIj/cYiEYaHK5eiIiP9xiIiP9NETxO7I/3GIiI/3FD8xzQzoiI/3GIiEUvXL0KiP9xiIiP9xiEjIPIN8/3GIiI/3GEsRPF7siIiI/3GIiI/3GIiI/3FBjCz3PYiP9xiIiP9xiIiFqU1muI/3GIiI/3GIiFhf2KCIiP9xiIiP9xiIiEGkfPW4/3GIiIj/cYiIj/TRE8Tuz/cYiIiP9xTzc8HIyI/3GIiIhHyDyTfIiP9xiIiI/3GIiEfIPJN8iIiP9xiIiP9J4IyB94iIiP9xiIiP9xhBcoz414iP9xiIiEJtPOksj/cYiIj/cYTRqMPleIiI/3GIiDdAAbm//oiP9xiIiP9MYhxZ3v9xiIiP9xhDnyzWDf9xiIiP9xhHAHyf+P9xiIiP9xUN3QMoj/cYiIj/TyQ8HbxxiIiP9xiE5+bCgZ/3GIiI/3FFsNy08oiP9xiIiEnzjHDHiIiP9xiIiP9NdRxIroiIj/cYiF/N0TKIiI/3GIiI/3FZX9egj/cYiIj/cUNtPMkscYiIj/cYT5scFk6IiI/3GIiFhf2KCIiP9xiIiP9xiIhB4Bzx/oj/cYiIiP9D4Bzh/v9xiIiP9xiIiP9YTNmziI/3GIiIXrrRRXGIiI/3GIiI/01DLEvNiI/3GIiIRJiMxneI/3GIiI/1MT3uyI/3GIiISQ4sfx2IiP9xiIhGtTykrP9xiIiP9xiEnbPHJMiIiP9xiIiENOTNsbiIj/cYiEx1HEiu/3GIiIj/cYiIj/cYhCnyzmDYiIiP9xiIiP9xiIhJ2zxyTIiP9xiIiP9xhFsNy08oj/cYiIj/MRkxsPbO/3GIiI/3GERwTMj7iI/3GIiIRquMpUf/cYiIj/cYg1QkG6vb5xiIiP9xgwlWGwep6IiI/3GIQFo8C1yIiIj/cYhEmIzGd4iIj/cYiIj/cU0kPD28iIiP9xiIiP9xiIiP9xQ8Es0+2I/3GIiIj/cUiWTIab/3GIiI/3GIiITVYsOp2P9xiIiI/0nIPIN8iP9xiIiITM9MQwuIj/cYiIhAWjwLXIiP9xiIiEfIPJN8iIj/cYiIhGtTyUrHGIiI/3GIRoNMp8v/cYiIj/cYiIQYws5z1xiIiP9xiIiP9xiIiP9xSPosgF2IiP9xiIiP9xiIiP9xhJn5x2BoiIj/cYiIj/cYhBjCz3PY/3GIiI/3E8ppG0WW6Ij/cYiIj/Sw4sbx2Ij/cYiIj/cYiIQp8s5g2IiP9xiIiP9xiIiP9xiISPosgF2P9xiIiP9xiIhEojzF3Ij/cYiIj/cYiIj/cUcaHJ5e/3GIiI/3GFQm29lxiIiP9xiIiP9xhOiBwnfv9xiIiP9xiIiI/3GIiI/3GIiI/3GIiEKfLOYNiIj/cYiIj/cU83PByMiI/3GIiI/3FFBxy/joj/cYiIj/cV660kWIiP9xiISlhsanmIj/cYiIhHyDyTfIiI/3GIiIReLMsdP/cYiIj/cYiIj/cUrbPGJM/3GIiI/3GEJtPOksiIiP9xiE8T7B7BiI/3GIiINaYhulnecYiIiP9xhNGow+V4iIj/cYiEE27PyR/3GIiI/3GIiIRT38vCCIiP9xiIhPaSwZbY/3GIiI/3GIiEWDTLfLiIiP9xiIiEj6LHBdcYiIj/cYiIj/cYiIiP9xSPosgF2Ij/cYiIj/cYiIiP9xT2ksGW2IiP9xiIg7dKG1i16IiP9xiITSQ8PbyI/3GIiI/3GISjAsbP2I/3GIiITy2MDSdxiIiP9xhK2zxSTHGIiI/3GDW/UrpArXGIiI/3GIiI/3GITogcF35xiIiI/3FblNVr/3GIiI/3GIiI/3GESiPMXciIiP9xiIiP9KLRxtLnGIiIj/cYhQ3d8icYiIj/cYiIj/Ud3QMoj/cYiIiP9xheutJFiP9xiIiP9PJDwdvHGIiI/3GEpYbGp5iIiP9xiIiI/3GIT2ksGW2I/3GIiI/3GIiIj/cUjIPIN8j/cYiIiP9CWjz6XI/3GIiIj/cYUybd2YiIj/cYiEpiHGneiP9xiIiP9xTwVMH6uP9xiIiFZM2rOIiI/3GIhKMCxs/f9xiIiI/zNEgb67fo/3GIiI/3FMETxO7P9xiIiP9xiIiP9xiE9pLBltiI/3GIiI/3GIiI/3GIiI/3FPaSwZbYiIj/cYiIj/cYTVYsOp2IiIj/cYiIj/cYiIj/cYiITYgcN36IiP9xiIhVOdvGj/cYiIj/cYQm086SyIiI/3GIhBvhz0Ho/3GIiIj/cYiIj/cYiIj/cYQVo8+lz/cYiIj/cYiE83PByM/3GIiI/3GIRNQswr2IiIj/cYiIj/cYiIj/cYiIhJMCx8/YiIiP9xiIiP9xiIiP9xQ/Mc0M6IiP9xiIiP9Oa2wpSXGIiI/3GIUybd2YiI/3GIiI/3FFBxy/joiP9xiIiP9xiIiEBaPAtciI/3GIiI/3GFIT3uz/cYiIj/cYRdQssr3/cYiIj/cT7R4bIuHoiI/3GIiI/3GDKxor1OXXGIiI/3GE8tjB0niI/3GIiI/3FPLYwdJ4iI/3GIiIRKI8xdyP9xiIiP9xhBWjz6XP9xiIiP9xiEnbPHJMiIiP9xiISMg8c3xxiIiP9xiIhLQyxbzYiIj/cYiIUybd2Yj/cYiIj/cUWiPKXccYiIj/cYiEBaPAtciIiP9xiD42wbLJPoiIj/cYhEcEzI+4j/cYiIj/cUZHrKuFj/cYiIiDMBQr3+vf9xiIiP9xiE83PByMj/cYiIj/cYhBcoz414j/cYiIj/cUOFjNeniP9xiIiP9EIazN5XGIiIj/cUrbPFJMcYiIiP9xgwrwGwYP6Ij/cYiIhAWjwLXIiP9xiIiP9EbTzZLP9xiIiP9xiFdM2bOP9xiIiP9xiE9pLBltiI/3GIiEJtPOksiP9xiIiETULMK9iP9xiIiEwvzD0DcYiIj/cYOjOitsxdiIiP9xiIhLvExEO3GIiIj/cYiIj/cYiIj/T4gcJ36I/3GIiIWpTWa4iP9xiIiP9xiIiP9xhPNzwcjIj/cYiIj/OCdCudi9iI/3GIiISOCMcfdxiIiI/3GIiI/3FKMCxs/YiP9xiIiP9xiIiI/3GIiI/3GIiI/0+IHCd+iP9xiIiP9xiIiI/3GIiI/3GESiPMXciIiP9xiIiP9xiIQUCc6/ZxiIiP9xiDm3GLdI54/3GIiI/3GITSQ8PbyIj/cYiIj/Scg8g3yIj/cYiIhEcEy4+3GIiI/3GIQ/Mc0M6Ij/cYiIj/cYiE9pLBltj/cYiIiP9xiIiP9xiIg/zJGxM26P9xiIiP9xRrU8pKyIiP9xiIhJ2zxyTIiP9xiIiP9HtTykrIiIj/cYiIj/cYiE0kPD28iP9xiIiP9xUN3QMoj/cYiIj/cUUHHL+OiP9xiIiP9xhQ3dAyj/cYiIj/cYUN3QMv9xiIiP9xiIiP9xOuhithediP9xiIiP9xiIiP9xRucsoY2IiIj/cYhEcEzI+4j/cYiIj/cYiE+bHBZOiI/3GIiI/1+60kWIiI/3GIiI/0+IHCd+iP9xiIiP9xiIiI/3GIiI/3GIiEYaHK5eiI/3GIiI/3GIiIj/cYiIj/cYiIj/cUpiHGneiIiP9xiIiP9xiIiI/3GIiI/3GIiI/0TzHNDOiIiP9xiIiP9xiIiI/3GIiI/3GE6IHCd+/3GIiI/3GIiI/3GIiIj/cYiIj/cYhFBxy/jv9xiIiP9xiIiP9xiIiI/3GIiI/3GEG+HPQeiI/3GIiI/3GIiIj/cYiIj/cYhMQyw7zXGIiI/3GIiIj/cYiIj/cYiIRKI8xdyI/3GIiI/3GITSQ8PbyIj/cYiIj/cYiE0kPD28iP9xiIiP9xhNJDw9vIiI/3GIiEl3XGiKcYiIj/cYhJ2zxyTIiIj/cYiITzc8DIxxiIiP9xiEhy/IjQ/3GIiI/3GIiIhAWjwLXIj/cYiIiP9xhEojzF3IiI/3GIiIj/cYRHBMyPuIj/cYiIj/cYiDCvAbBg/o/3GIiIj/cYhPNzwcjP9xiIiI/3FIyDyDfI/3GIiIj/cYiIj/cYiISPoscF1xiIiI/3GIiIRHBMuPtxiIiP9xiIhHyDyTfIiIj/cYiIj/S9s8YkyP9xiIiP9xiIiP9Bb3wKCP9xiIiP9xSRN8bshxiIiI/3GIPGrxs5UOcYiIj/cYQb4c9B6IiP9xiIWF/YoIiI/3GIiEw5fDxocYiIj/cYhKwZxT5nGIiI/3GDgIUrj3rYiI/3GIiFmB1n5xiIiP9xiECHzPeDcYiIiP9xTAeMT4f/cYiIiP9xiIiESiPMXc/3GIiIj/cYVTnbxoiP9xiIhEBxzPjoiIj/cYiIiP9xiISxE8XuyIj/cYiIiP9xiEJtPOksiIj/cYiIR8g8k3yIiI/3GIXKfUWIiP9xiIiP9DaNzZcnGIiI/3GIQVo86lxxiIiP9xiIQxxc3jqIiP9xiITHUcSK6P9xiIiP9xR+csgY1xiIiP9xiIhDTkzbG4iIj/cYiEG+HPQeiP9xiIiP9xiIPJDitG8diIiI/3GIhK6dxhYo/3GIiI/3GIiITM9MQwuIj/cYiIhAWjwLXIiP9xiIiE43PCyMiIiP9xiIiP9xiEa1PKSsiP9xiIiP9xR918kij/cYiIj/cYiIj/cU8tjB0niIj/cYiISxE8XuyIj/cYiIhIE3yOyIj/cYiIhJ84xwx4iIj/cYiIj/cYiIj/cU9pLBltiIiP9xiIiP9xiEbnLKGNiIj/cYiIQp8s5g2Ij/cYiIiP9xiIiP9xhZgdd+j/cYiIj/cYSMg8g3yP9xiIiP9xRQccv46I/3GIiIhB4Bzx/o/3GIiI/3GIiIRKI8xdyP9xiIiP9xhPNzwcjIj/cYiIj/cYTHUcSK6I/3GIiIhalNZriP9xiIiP9xiIiEfIPJN8iIj/cYiIj/cUUHHL+OiP9xiIiISmIcad7/cYiIj/cYhFBxy/jv9xiIiI/1Y528aIiI/3GIiEarjKVHj/cYiIj/cYhBWjzqXHGIiI/3GIhLB4xfh4iIj/cYiIMMdRsEiuiIj/cYiIj/TvFMMOuIiP9xiERc7MoxiIj/cYiIQiGs7eWP9xiIiI/0SfLNYNj/cYiIj/cYiE0kPD28iP9xiIiETKfMNYiIj/cYiIUybd2Yj/cYiIiP9xiExDLDvNcYiIj/cYiIj/cYiIiP9BqxwGTv9xiIiP9xhCbTzpLIiIj/cYiIj/cYiIRucsoY2I/3GIiI/3GIiI/3GIiI/3GEcAfJ/4j/cYiIj/cYiIj/cYiIj/TRE8TuyP9xiIiP9xiIiP9xg2hsK6eT2IiP9xiIhNTHw7OIiI/3GIiE83PAyMcYiIj/cYiIj/cYiEbnLKGNiI/3GIiI/3GIiI/3GESiPMXciIiP9xiIiP9xiIiP9xiEgtHI0uiIj/cYiIj/cYiIj/cYiIRKI8xdyI/3GIiI/3GIiE0kPD28j/cYiIj/cVmB136I/3GIiI/01DLEvNiI/3GIiIQFo8C1yIj/cYiIj/cYiESiPMXciI/3GIiI/08kPB28cYiIj/cYiEGMLOc9cYiIiP9xiIiP9xiIiP9LDixvHYiP9xiIiD0PYrLwnXGIiI/3GIhILRyNLoiP9xiIiEfIPJN8iIj/cYiIj/TiQ8PbyIiIj/cYiESYjMZ3iIj/cYiIRrU8lKxxiIiI/3GE7SXCLaiIiP9xiIhJ2zxyTIiP9xiIiP9Hg0yny4iP9xiIiDa4srpHTY/3GIiI/3EzPzG9wM6Ij/cYiIj/cYhEojzF3IiI/3GIiEj6LHBdcYiIiP9xhOiBwnfv9xiIiP9xiFdM2bP/cYiIiP9xiIRrU8pKz/cYiIiP9xiITSQ8PbyP9xiIiI/3FGtTykrIiP9xiIiISrxMZDuIiI/3GIhIvoyEF/9xiIiP9xhM/NxAMo/3GIiI/3FK2zxiTP9xiIiP9xiEowLGz9iP9xiIiP9R3dAyiP9xiIiEYaHK5eiI/3GIiI/3GIheutJF/3GIiI/3GEowLGz9iI/3GIiIWpTWa4j/cYiIj/cUcaHJ5ej/cYiIj/cYiIj/Qlo8+lyI/3GIiI/1hM2bOIj/cYiIhD8xzQzv9xiIiP9xiIiP9NETxO7I/3GIiI/3GIiI/3FGtTykrIiI/3GIiI/0PgHOH+/3GIiI/3GISlhsanmIiI/3GIiEa1PKSs/3GIiI/3GIiFMm3dmI/3GIiIRt18oiiI/3GIiI/3FNJDw9vIiIj/cYiE3xTDDr/3GIiI/3GDdj4bmcHoj/cYiIj/cYiIj/cYSg4sbx2P9xiIiP9xiIiP9VJtzZ/3GIiI/3GE6IHCd+j/cYiIj/cYiIj/RqI8tdz/cYiIj/cYiIj/cYRKI8xdyIiI/3GIiI/3GEwRPD7scYiIj/cYiIj/cYiIj/cYiEowLGz9j/cYiIj/cYiIj/cYiEKfLOYNiIiP9xiIiP9xiEGMLPc9j/cYiIj/cYiIj/cYiEoOLF8dcYiIj/cYiEnbPHJMiIj/cYiIj/cYiIPZFRs26u/3GIiIj/cYiISds8ckyIj/cYiIhAWjwLXIiP9xiIiP9ep9JYcYiIj/cYiIhCnyzmDYiP9xiIiP9xiIiP9ARzwcjIiI/3GIiI/3GIiI/3FH5yyBjXGIiI/3GISjAsbP2I/3GIiI/011HEiuiIj/cYiIX83RMoiIj/cYiIj/cYSMg8g3yP9xiIiP9xRZiMtnf/cYiIj/cU6IHCd+j/cYiIj/cYhJRWx7qf9xiIiP9xhK2zxSTHGIiI/3GIQVo86lxxiIiP9xiE83PByMj/cYiIj/cYS+48URyIiP9xiIiECMLAg9iIiP9xiIiP9xiIiP81AUK8/r3/cYiIj/cYhBWjzqXHGIiI/3GIRrU8pKyI/3GIiI/3GE83PByMiP9xiIiP9xiIiP88jdK1ci2IiI/3GIiI/3GIiI/3GIiI/3GIiI/3GIiI/0GrHAZOj/cYiIj/cYiIj/cYiIj/cYiIj/Scg8g3yIj/cYiIj/cYiDXOYbsxnoiI/3GIiE5+bBgZcYiIj/cYSts8UkxxiIiP9xiEa1PKSsiP9xiIiP9xiISMg8c3xxiIiP9xiIQFo8C1yIiI/3GIiI/0e1PKSsiIiP9xiIiP9xiD15AbOG/v9xiIiP9xhN55wxhoiP9xiIiEh3XIiKiIiP9xiIiIT5scFk6P9xiIiP9xTogcJ36I/3GIiI/0xiHEnecYiIj/cYhFL1y9CoiI/3GIiI/3GISxE8XuyIiI/3GIiEnbPHJMiI/3GIiI/3GESiPMXciIiP9xiITeecMYaP9xiIiP9xiIiP9xPaqCs1V9j/cYiIj/cYiIhONzwsjIiIj/cYiIj/RG082Sz/cYiIj/cYhBNuz8kY/3GIiI/0HDbATJiIj/cYiIhJ2zxyTIj/cYiIhJt+x0gYiI/3GIiEBaPAtciIj/cYiIj/cYTBE8PuxxiIiP9xiIiP9xTSQ8PbyIiI/3GIiI/0SFjNeniI/3GIiI/0BHPByMiIj/cYiIj/cUjgjIH3iIiP9xiIShzMbjOIj/cYiIj/cYiEtDLFvNiIiI/3GIiI/3GIiI/3GIRKI8xdyIiP9xiIiP9xiIhGtTykrP9xiIiP9xiITUx8OziIiI/3GIiI/3GIhIyDxzfHGIiI/3GIiISxE8XuyI/3GIiI/3GIhGtTykrI/3GIiI/3GIiI/3FPNzwcjIiP9xiIiEHWbPKZiP9xiIiI/zztwbUSPoiP9xiIiEPzHMDOcYiIj/cYiEPzHNDOiP9xiIiP8wVGKxu52IiI/3GIiEC5vAVk/3GIiI/3GISxE8XuyIiI/3GIiEmpTHVrj/cYiIj/cU0kPD28iIiP9xiErBnFPmcYiIj/cYhJ2zxyTIiIj/cYiIQaR89biI/3GIiI/06dXDYq/3GIiI/3GEDDbATJiP9xiIiP9xQglc72qI/3GIiI/3FL7jxRHIiIj/cYiEf1zJCj/3GIiI/3GISOCMgfeIj/cYiIhL7jxRHP9xiIiP9xiFU528aI/3GIiI/0otHH0u/3GIiI/3GEvuPFEciIj/cYiIRJiMxneIj/cYiIhJqUx1a/9xiIiP9xhBWjz6XP9xiIiP9xhOiBwnfo/3GIiI/3GFyn1FiIiP9xiIiP9xiIQeAc8f6IiP9xiIiP9xiIhYgdh+iIiP9xiIhF/GywOf9xiIiP9xiFdM2bP/cYiIj/cYhPmxwWToiIj/cYiE7SXCLaiI/3GIiI/0JaPPpciP9xiIiP9xQYws9z2Ij/cYiIj/cYiIj/cThoQbiXvoiI/3GIiI/3GEFyjPjXiI/3GIiI/zZ0MbuLzoiP9xiIiE9F3BuiiP9xiIiP9xTC/MTQOIiP9xiIhalNZriI/3GIiIQXKM6NdxiIiP9xiEa1PKSsiP9xiIiP86/hG3Ae6Ij/cYiIj/TUMsS82Ij/cYiIj/cUx1HEiuiI/3GIiIg4gJG4f26P9xiIiP9xiEGazPZTiIiP9xiIiP9xiIiP9xiEOfLMYNcYiIj/cYiIRrU8pKz/cYiIj/cYhKDixvHf9xiIiP9xiIiP9xhPBUwfq/9xiIiP9xiEXULKK9cYiIj/cYiIj/cYiIj/cYiIj/R7U8pKyIiI/3GIiE1WLDqdiI/3GIiIR8g8k3yIiP9xiIiEnbPHJMiP9xiIiP9xQ3vc2EKIj/cYiIhNJDw9vP9xiIiP9xiIiP9xiEtOvEsUcYiIj/cYiIQm086SyI/3GIiI/3GISxE8XuyIiI/3GIiI/3FNJDw9vIiIj/cYiIj/cYhEojzF3IiI/3GIiI/3GEwRPD7scYiIj/cYiIj/cYRrU8pKyIj/cYiIj/cYiISQ4sfx2IiI/3GIiI/3GISg4sbx3/cYiIj/cYiIj/cYhNJDw9vIiP9xiIiP9xiITSQ8PbyI/3GIiI/3GIg07VG8Eq6P9xiIiP9xiEltrHkliP9xiIiP9MWGxaeY/3GIiI/3FQ3dAyj/cYiIhE1CzCvYiP9xiIiEfIPJN8iIj/cYiIhNMtw80oiI/3GIiEa1PKSs/3GIiI/3GIRKI8xdyIiP9xiIiP9xQ208ySxxiIiP9xiIRt18oiiIiP9xiIiP9xiIiEsRPF7siP9xiIiP9xRZiMtnf/cYiIj/cYhNViw6nYiIj/cYiIj/cYiIj/cYhFjtynEnGIiI/3GIiI/0SFjNeniI/3GIiI/3GIiEbdfKIoiI/3GIiI/0swLGz9iIiP9xiIhNViw6nYiP9xiIiP9xPT1hs8Kej/cYiIj/cYiISxE8XuyIj/cYiIhFg0y3y4iI/3GIiE3xTCDrcYiIj/cYg+T/KysA2P9xiIiP9xhGtTykrIiP9xiIiEKfLOYNiI/3GIiI/3GIiI/3GIiI/0F5LPhtcYiIj/cYiFMm3dmIj/cYiIj/cYiIiEgtHI0u/3GIiI/3GEwHjE+H/3GIiI/3GE8FTB+r/3GIiI/3GISMg8g3z/cYiIj/cYhEmIzGd4iIj/cYiITzc8DIxxiIiP9xiIRQccv47/cYiIj/cYiIj/cYiEnbPHJMiIj/cYiIRKI8xdyI/3GIiI/3GIiE83PAyMcYiIj/cYiEBaPAtciIiP9xiITRqMPleIj/cYiIhCF/zugI/3GIiIj/cU/g/BHwiI/3GIiITgVML6uIj/cYiIj/NcURvDruiP9xiIiP9APYwdJ4iIj/cYiIhNViw6nYj/cYiIj/cYiIj/cYiEGkfPW4iI/3GIiI/3GIiI/3GITSQ8PbyIj/cYiIj/cYiIRbDcpPJxiIiP9xg8FSG06t6IiP9xiIiEb1zKCjiIiP9xiIiP9xiIXKfUWIj/cYiIj/SzAsbP2IiI/3GIiI/3GIiI/3GEXULLK9/3GIiI/3GIiI/0BHPByMiIj/cYiIj/Qlo8+lyI/3GIiI/3FGtTykrIiI/3GIiISmIcad7/cYiIiP9xOGhBuJe+iI/3GIiI/0e1PKSsiIiP9xiIiDcEYbn7noj/cYiIj/cYQprM1lNxiIiP9xiIiP9xiIiP9xiITVYsOp2IiP9xiIiP9xiIiP9xiIQaR89biIj/cYiIj/cYiIj/R7U8pKyIiI/3GIiEfIPJN8iIiP9xiIiP9xhNJDw9vIiI/3GIiI/3FNJDw9vIiIj/cYiIj/RJ8s1g2I/3GIiI/3GIiI/3FNJDw9vIiIj/cYiIj/cUWiPKXccYiIj/cYiIj/cU0kPD28iIiP9xiIiP9xhNJDw9vIiI/3GIiITSQ8Pbz/cYiIj/cYiDPFEb067oiIj/cYg6AiG2/d6IiI/3GIhOMtwc0nGIiI/3GEomfG2YiIj/cYiINaoSu1XtiIiP9xiIhPLYwdJ/9xiIiP9xhIyDyDfI/3GIiI/3GIQm086SyIiP9xiIiEjgjIH3/3GIiI/3GIiI/3FFojyl3HGIiI/3GERwTMj7iI/3GIiI/z10obSLXoj/cYiIj/cUvuPFEciIiP9xiIhCnyzmDYiI/3GIiI/3FPNzwcjIiP9xiIiP9xhMB4xPh/9xiIiP9xiIiEkOLH8diIj/cYiIj/cYiIj/cUwRPE7s/3GIiI/3GIQPVcAaqI/3GIiI/3GEcaHJ5e/3GIiI/3GEpiHGneiIj/cYiIRNQswr2IiP9xiIiP9xiIiP9K4Ixh93GIiI/3GIiI/3GIiIT2ksGW3/cYiIj/cYiDFeIb+h3oiP9xiIiP9NOXxMaIiI/3GIiI/0BHPByMiIj/cYiIhNJDw9vP9xiIiP9xiE9F3BuiiIiP9xiIRoNMl8txiIiP9xiIQeAc8f6IiP9xiIiP9WOdvGiIiP9xiIiEpiHGnej/cYiIj/cYTHUcSK6I/3GIiI/3GIiFhf2KCIiP9xiIhPNzwMjHGIiI/3GIhFBxyvjnGIiI/3GIiI/3GIiIj/TLxMVDuIiP9xiIhJwZxz5oiI/3GIiIVTnaxnGIiI/3GIiISC0cjS6P9xiIiP9xiIiP9xhMETw+7HGIiI/3GIiI/3GIiI/0jnLJGN/3GIiI/3GIiI/3GIiI/3GIiI/3FKMCxs/YiI/3GIiI/0nIPIN8iI/3GIiI/0d5nKhmiIj/cYiIj/RvxssDmIiI/3GIiI/3GEj6LIBdiI/3GIiI/3GIiI/00RPE7sj/cYiIj/cYiIj/cYiIS0MsW82IiI/3GIiI/3GIhBjCz3Pf9xiIiP9xiIiP9xiIiEKfLOYNiI/3GIiI/3GIiI/3GIhE1CzCvYiIj/cYiIj/cYiIQp8s5g2IiP9xiIiP9xiEOfLMYNcYiIj/cYiIj/cYiIj/cYiIj/cYSjAsbP2Ij/cYiIj/cYiIj/cUj6LIBdiIj/cYiIj/cYiIhJDix/HYiI/3GIiI/3GEGMLPc9iP9xiIiP9xiIiP9xiIiP9xRdQssr2P9xiIiP9xiIiP9xiIiP9xiIhG5yyhjYj/cYiIj/cYiIj/cYiE1WLDqdiIj/cYiIj/cYiIj/cYiIT2ksGW2P9xiIiP9xiIiP9xiIhBjCznPXGIiI/3GIRrU8pKyI/3GIiI/3GIRrU8pKyI/3GIiI/3GIiI/3GIiI/3FAqxwGTv9xiIiP9xiIiP9xiIiP9xiIiP9xhZX9eg/3GIiI/3GEmpTHVriIj/cYiIj/cYiIj/cYiEa1PKSsj/cYiIj/cYiE0kPD28iP9xiIiP9xiIhBvhz0Ho/3GIiI/3GIiI/3GIiI/3GIhPNzwcjP9xiIiP9xiIiP9xiIhI+iyAXf9xiIiP9xiIQp8s5g2IiI/3GIiI/3GIRdQsor1xiIiP9xiIiP9xiIiP9xiIQYws9z3/cYiIj/cYiIj/cYiIj/cUOfLNYNj/cYiIj/cYiIj/cYhI+iyAXYj/cYiIj/cYiIRKI8xdyI/3GIiI/3GIiI/3FKDixvHYj/cYiIj/cYiIRKI8xdyI/3GIiI/3GIiErzjFDHcYiIj/cYiIj/cUfdfJIo/3GIiI/3GIhJd1x4iv9xiIiI/3GIQp8s5g2IiI/3GIiFhf2KCIiP9xiIiP9xiIiP9LDixvHYiP9xiIiP9xSts8Ykz/cYiIj/cYhI4IyB94iP9xiIiP9xhBjCz3PYj/cYiIj/cYiIj/cYiIj/cUPzHNDOiIiP9xiIiP9xiIiP9xiIiP9xiIiP9xiIRhocrl6IiI/3GIiI/3GIiI/0e1PKSsiIiP9xiIiP9xhNJDw9vIiI/3GIiI/0p3XHiKiIj/cYiEO3fNSIj/cYiIj/cYXrrSRYj/cYiIiE6WvCaU/3GIiI/3GIhcp9RYiP9xiIiI/3GIiIRS9cvQr/cYiIj/cYhBjCz3PY/3GIiI/3GIQm086SyIiP9xiIiP9Gojy13P9xiIiP9xiIT5scFk6IiP9xiIiEHgHPH+j/cYiIj/cYQeAc8f6IiIj/cYiIhRE9/siI/3GIiIQoWM56eIiP9xiIiE43PCyMiIiP9xiIhLvExEO3GIiI/3GIhBvhz0Hoj/cYiIj/cUEE/P+wj/cYiIj/cYQm086SyIiI/3GIiDKyEb1N7nGIiI/3GIiEBaPAtciIj/cYiIg4aEG3l75xiIiP9xiE9F3BuiiIiP9xiIiP9xiIiETULMK9iI/3GIiI/3FHKLyddIiI/3GIiIQoWM56eIiP9xiIiEYAfK/4iIj/cYiIWIHYfoiIj/cYiE+bHBZOiIj/cYiIj/cYiIhI+ixwXXGIiI/3GIiI/3GIiI/3GIiI/3GIiI/3GIUN3QMv9xiIiP9xiIiP9xiIiP9xiEPBLNPtj/cYiIj/cYUhPe7P9xiIiP9xiIiP9xhMETw+7HGIiI/3GIiI/3GIhI+iyAXY/3GIiI/3GIiI/3FK2zxiTP9xiIiP9xiEDDbATJj/cYiIj/RG082Sz/cYiIj/cUxRzErjiIiI/3GIiI/0RtPNks/3GIiI/3GIOZ4it2Hdj/cYiIj/cYhMQyxLzf9xiIiP9xQYws9z2Ij/cYiIj/SBocnl6P9xiIiP9xiIiI/0bULLK9j/cYiIj/cULgHOH+/3GIiI/3GITJ1cRiqIiP9xiIiP9CjCz3PYiI/3GIiI/3GIiI/3GIiI/3GIQ8Es0+2P9xiIiP9xiIiP9xiIiP9xiIiIT5scFk6P9xiIiP9xiIiP9xiIiP9CjCz3PYiI/3GIiI/3GIiI/0SfLNYNiP9xiIiP9xiIiP9xiIhDwSzD7XGIiI/3GIiI/3GIhMg7xHxIiIj/cYiEgtHI0uiP9xiIiI/0rW3GKScYiIiP9xiE5+bCgZ/3GIiI/3GISOCMgfeIj/cYiIj/Qlo8+lyI/3GIiI/3FDwSzT7YiP9xiIiFU52sZxiIiP9xiIiP9xiIiI/3FBvhz0HoiI/3GIiI/3FSE97sj/cYiIiP9xR/XMkKOI/3GIiI/3GIiIj/cYiIj/cUowLGz9iI/3GIiI/3GIOf4RtwHu/3GIiI/3GIQ8Es0+2P9xiIiP9YTNmziI/3GIiIhEBxzPjoiI/3GIiEHMvPM0iIiP9xiIiDfRcbkujv9xiIiP9xiIiP9xiIiP9xiIiEa1PJSscYiIj/cYiISxE8XuyIj/cYiIj/cYiIj/cYTBE8PuxxiIiP9xiIiP9xRaI8pdxxiIiP9xiIiP9xhBjCz3PYj/cYiIj/cYSUVse6mP9xiIiP9xN4siuXTdiIiP9xiIiDP3Ab0I/oiIj/cYiIPN6GtCF5iIiP9xiIhEmIzGd4iP9xiIiP9xiIg1LuG60R5xiIiP9xiIiP9xiDn+EbcB7v9xiIiP9xiIhCbTzpLIj/cYiIj/cYNiNRutyuiI/3GIiI/3Ey5AG+G/6IiP9xiIhIRWyLqYiIj/cYiIj/cYiESiPMXciI/3GIiI/3GIiIQIwsCD2IiI/3GIiI/3GIiI/3GIiI/3GEoOLG8dj/cYiIj/cYTBE8PuxxiIiP9xiE83PByMj/cYiIj/cYiIj/cYiIj/cU6IHCd+iP9xiIiP9xiIRKI8xdyIj/cYiIj/cYTBE8PuxxiIiP9xiIiP9xiIiP9xiIiP9xiIiP9xiITogcF35xiIiP9xiIQp8s5g2IiI/3GIiI/3GISalMdWuIj/cYiIj/Scg8g3yIj/cYiIj/cUWiPKXccYiIj/cYiIj/cYTBE8PuxxiIiP9xiIiP9CWjz6XIj/cYiIj/cYW5TUa3GIiIj/cYQb4c9B6Ij/cYiIj/cVQm29lxiIiI/3FF/GywOYiP9xiIiP9xiIiP9xiEFaPOpccYiIj/cYiIRYNMt8uIiIj/cYiEfIPJN8iIiI/3GIiEUvXL0Kj/cYiIj/cYhEcEzI+4j/cYiIj/cU/g/BHwiIj/cYiIhFg0y3y4iI/3GIiEFyjPjX/3GIiI/3GEgTfI7IiIiP9xiIhLQyxbzYiIj/cYiIQChMDnuI/3GIiI/3GEi+jIQXiP9xiIiI/0jdfJIo/3GIiI/3GITVYsOp2IiI/3GIiI/3FGg0yny4j/cYiIhCbTzpLI/3GIiI/3FKMCxs/YiI/3GIiI/3GIiI/3FDt3zUiIiI/3GIiI/3GIiEPpbNFpiP9xiIiP9xiIiP9xTn5sKBmIj/cYiIj/cYiIj/cYiIO7BBtU++iIj/cYiIQdZs8pmIiP9xiIiP9xiIiP9xiIiP9xiIiE1WLDqdiP9xiIiP9xiIiP9HtTykrIiIj/cYiIg/bRGxku6IiI/3GIiIRKI8xdyP9xiIiP9xiIiP9xhF/GywOYiP9xiIiP9xiIiP9xiIiP9NETxO7I/3GIiI/3GIiIS+48URz/cYiIj/cYRrU8pKyIj/cYiIj/cYiEGkfPW4iI/3GIiI/3E+KCGy196Ij/cYiIj/cYiIj/cYhPNzwcjI/3GIiI/3GIhBcoz414/3GIiI/3GIRt18oiiIiI/3GISvOMYMeP9xiIiP9xiEa1PKSsiP9xiIiP9xT/qcEFaI/3GIiIj/NCWRvdpuiIj/cYiIhONzwsjIiIj/cYiIj/MUqyv7VNcYiIj/cYg3uSG5Rt7/cYiIiP9xSts8UkxxiIiI/3GIQ8Es0+3/cYiIj/cYiE8T7B7BiP9xiIiISAnMj2OI/3GIiI/3GEC5vAVkiI/3GIiIRm/smQFxiIiP9xiIiI/3GIiI/0jnLIGNcYiIj/cYiIiP9xiIiEPzHMDOcYiIj/cYiIj/cU9pLBltiIiP9xiIhTJt3ZiP9xiIiP9xiIhMdRxIrv9xiIiP9xiIiP9aX9egj/cYiIiP9xSmIcad6IiI/3GIhcp9RYiP9xiIiP9LMCxs/YiIj/cYiITHUcOK5xiIiI/3GIQeAc8f6IiP9xiIiP9xiIiP9xiIiP9xiIhB4Bzx/oiP9xiIiP9YTNmziI/3GIiI/3GIhBvhz0Hoj/cYiIj/cYiIj/cYiIj/cYTSQ8PbyIiP9xiIiP9xRyi8nXSIiI/3GIiDfrEbkU7v9xiIiP9xiISOCMgfeI/3GIiI/3GIiDWccbtjjo/3GIiI/3GIN69xuVCOj/cYiIiP9xSRN8bshxiIiP9xiIiP9xiIiI/3GFyn1FiIiP9xiIiP9xTwVMH6uP9xiIiP9xiEdkXJm6iI/3GIiIj/cYiITSQ8Pbz/cYiIiP9xiEgTfI7IiIj/cYiIg/IYGx3n6IiI/3GIiE43PCyMiIiI/3GIiEDrrAJFj/cYiIj/cYgz6PG9Fw6P9xiIiP9xiE8FTA+rcYiIj/cYiIj/SfosgF2IiI/3GIiI/3GIRHBMyPuI/3GIiI/3GIiEkOLH8diIiP9xiIhPNzwMjHGIiI/3GIiI/3GIhKMCxs/Y/3GIiI/3GIiI/3GIiISk68axSIj/cYiIj/Ro7ctxKI/3GIiI/3GISMg8g3z/cYiIj/cYhQ3d8icYiIiP9xiIiP9xhQ3dAy/3GIiI/3GIhFBxy/jv9xiIiP9xiFdM2bP/cYiIj/cYiEpiHGneiI/3GIiI/3GIhTJt3ZiI/3GIiI/3GIiIQeAc8f6I/3GIiI/3GIiI/3GIXKfUWIiP9xiIiP9NETxO7I/3GIiI/3GIiI/3GIiI/0F5LPhtcYiIj/cYiIj/cYhGtTykrIj/cYiIj/cUjIPIN8iP9xiIiP9xiE8FTA+rcYiIj/cYhOiBwnfv9xiIiP9xiIRrU8pKyP9xiIiP9xiIiP9xiIiP9xRQccv46Ij/cYiIj/cYiIj/cYiIj/cYiE9pLBltiP9xiIiP9xiIQXKM+NeP9xiIiP9xiIiP9xiEHgHPH+iIiP9xiIhVOdvG/3GIiI/3GIiI/3GIiEPzHNDOj/cYiIj/cYhJhfx3oIiIj/cYiIj/cYRKI8xdyIiI/3GIiI/3GIiI/0vbPGJMj/cYiIj/cYhDwSzT7Y/3GIiI/3GIiI/3GIiI/3GIiIhCwSzj7YiI/3GIiI/0vbPGJMj/cYiIj/cYTzc8HIyI/3GIiI/3GIiI/3FKDixvHYj/cYiIj/cYiIj/cYiIRt18oiiIj/cYiIj/TXUcSK6IiI/3GIiI/3GIiI/3GIiI/3GIiI/0n6LIBdiIiP9xiIhML8xNA/9xiIiP9xiEZHrJuFcYiIiP9xiESiPMXciI/3GIiIj/cYiIj/RG082Sz/cYiIj/cYhPmxwWToiI/3GIiIQChMDnuP9xiIiI/3FCbTzpLIiIiP9xiIiP9TE97siP9xiIiP9xSjAsbP2IiP9xiIiP9clNVrj/cYiIj/cUUHHL+OiP9xiIiI/3GIiI/3GIiIQPVc8KpxiIiP9xiIiP9xiIhB4Bzx/oiP9xiIiP9xSts8Ykz/cYiIj/cYhMUcxK44iI/3GIhKTrxrFIiI/3GIiITUx8OziIj/cYiIj/cYiIj/cYiIiP9HL1ydCnGIiI/3GIiI/3GIiI/3GIiI/3GIiIQ/Mc0M7/cYiIj/cYiIj/cYiIj/cYiIRNQswr2IiP9xiIiP9xiIiP9xiIiP9xRrU8pKyIiP9xiIiP9IAHyf+IiP9xiIiP9xiIiP9xiIiP9MJnxNmHGIiI/3GIgyshG+Te7/cYiIj/cYhYX9igiIiP9xiIiI/z9aEbKl7oiIj/cYiIiP9xhDwSzT7Y/3GIiI/3GFuU1GtxiIiI/3GIQb4c9B6I/3GIiI/3GEjIPIN8j/cYiIj/cYQjtM7EuIj/cYiIiEkwLHz9iIiP9xiIiP9xiIiP9xiIiI/3GIiITYgcN36Ij/cYiIj/cYhcp9RYiIj/cYiIj/cYRQccv46P9xiIiP9xiIhcp9RYiP9xiIiP9xTogcJ36P9xiIiP9xiIiP9xWYHXfoiP9xiIiP9BqxwGTv9xiIiP9xiIhBjCznPXGIiI/3GIiI/3GIiI/3GIiIj/cYTHUcSK6I/3GIiI/3GIiI/3GIiI/3GIiIhEBxzPjoiI/3GIiI/3GIiI/3GIiI/3GIiIj/cYiITYgcN36IiP9xiIiP9HtTykrIiIj/cYiIhGtTyUrHGIiI/3GIV0zZs/9xiIiI/3GIWYHXfv9xiIiP9xiISg4sXx1xiIiP9xiIRrU8pKyP9xiIiP9xiIiP9xiIiEG+HOQecYiIiP9xiIiP9xiIiEf6LJBdiIiI/3GIhDt3zUiP9xiIiP9xiDT3AbwI/o/3GIiI/3GE8FTB+r/3GIiI/3GITSQ8PbyIj/cYiIj/cYSMg8g3yP9xiIiP9xhKDixvHY/3GIiI/3GIiI/3GIiE1WLDqdiI/3GIiI/3GIiI/0nIPIN8iI/3GIiI/3GIhLETxe7IiI/3GIiISmIcad6P9xiIiP9xhNGow+V4iIj/cYiIQXKM+Nf/cYiIj/cYiFU528aP9xiIiP9xiIRNQswr2IiI/3GIiI/3GIiI/3GIiEYaHK5eiIj/cYiIj/cYiIj/cYiIj/cYiIj/cYiIj/cYhNViw6nYiIj/cYiIRsPco8KIiP9xiIiP9HtTykrIiIj/cYiIj/Qlo8+lyI/3GIiI/0n6LIBdiIiP9xiIiP9xiIiP9JyDyDfIiP9xiIiP9xiEOfLMYNcYiIj/cYiIj/cYTSQ8PbyIiP9xiIiP9xiFDd0DL/cYiIj/cYiFhf2KCIiP9xiIiP9xhMB4xPh/9xiIiP9xiIiP9xQ58s1g2P9xiIiP9xiE0kPD28iI/3GIiI/3GISg4sbx3/cYiIj/cYiIhJDix/HYiI/3GIiI/3GIiEkOLH8diIiP9xiIiP9xWYHXfoj/cYiIj/cYiIiP9xQ/Mc0M6IiP9xiIiP9VJtzZ/3GIiI/3GIiIhGGhyuXoj/cYiIj/cYXKfUWIiI/3GIiEYaHK5eiIj/cYiIj/R7U8pKyIiI/3GIiI/3GIiI/3GIiEomfG2Yj/cYiIj/cYiIj/cYRZiMpndxiIiP9xiIhGtTykrP9xiIiP9xiIhBjCznPXGIiI/3GIiIS+48URz/cYiIj/cYhPBUwPq3GIiI/3GIhGtTykrI/3GIiI/3GD/vcrEQjf9xiIiP9xiIhChYznp4iIj/cYiIhNiBw3foiI/3GIiI/1+60kWIiP9xiIiP9xiFU528aI/3GIiIj/cYiIhAjCwIPYiI/3GIiIj/cYRrU8pKyI/3GIiIj/cUkJzH9j/3GIiI/3GIheutJFj/cYiIj/cYiIhPmxwWTo/3GIiIj/cUROTMsbiP9xiIiP9xhAVdz6onGIiI/3GIiDSNYrxynY/3GIiI/3GIiISxE8XuyI/3GIiI/3GDYZobrmXoiI/3GIiI/3GEa1PKSsiI/3GIiI/3FBWjz6XI/3GIiI/3GIRKI8xdyIiP9xiIiP9xiIT+D8EfD/cYiIiP9xiIRNQswr2IiP9xiIiP9xiIiECMLAg9iIiP9xiIiEtDLFvNiIj/cYiIj/cYiIj/cYiIj/TRE8TuyP9xiIiP9xiIiP9xiIhPaSwZbY/3GIiI/3GIiI/3GESiPMXciIiP9xiIiP9xiESiPMXciIj/cYiIj/QEc8HIyIiP9xiIiP9xhKYhxp3oiIj/cYiF660kX/cYiIj/cYiIj/cYiIiP9xiExDLDvNcYiIj/cYiIj/cYQ4WM16eP9xiIiP9xgzkUS9brv/cYiIj/cYiDkNsbfyToiP9xiIiP9NETxO7I/3GIiI/3GIiI/3FDnyzWDY/3GIiI/3GIQm086SyIiP9xiIiP85HgG44f7/cYiIj/cYSjAsbP2I/3GIiI/3GEFaPPpc/3GIiI/3GEwHjE+H/3GIiI/3GITAeMP4dxiIiP9xiIRsPco8KIiI/3GIiIQp8s5g2Ij/cYiIj/cYiIiP9xiEj6LIBdj/cYiIj/cYiIiP9xiIQaR89biI/3GIiI/3GIiIj/cYiIj/cYiIhEBxzPjoiI/3GIiI/0xiHFne/3GIiI/3GIRS9cvQqIj/cYiIj/cV2n0lhxiIiP9xiIiP9xiFMm3dmIiP9xiIiP9xTHUcSK6IiP9xiIiP9ep9JYcYiIj/cYiIj/cYRKI8xdyIiI/3GIiI/3GIiIUybd2Yj/cYiIj/cUpiHGneiIiP9xiIiP9xRrU8pKyIiP9xiIiP9xiFdM2bOP9xiIiP9xQuAc0f5xiIiP9xiIiP9xiIiP9LDixvHYiP9xiIiP9xiIRKI8xdyIj/cYiIj/cYiIQp8s5g2IiP9xiIiP9xSMg8g3yI/3GIiI/3GE8FTB+r/3GIiI/3GESiPMXciIiP9xiIiP9xiIhBcoz41/9xiIiP9xiIiI/3GIiEkOLH8diIj/cYiIiP9xiIhGtTyUrHGIiIj/cYiIQIwsCD2IiI/3GIiIj/cUTfvLIEcYiIj/cYiIj/cYiIiP9xiIiP9EwSzT7YiP9xiIiP9xhUJtvZcYiIj/cYiEgtHI0uiP9xiIiP9xiIiI/3GIiI/3GE9ffBoIiIiP9xiIiEIX/O6Aj/cYiIj/cYhJ2zxyTIiIj/cYiIj/cYhBjCz3PY/3GIiI/3GIiI/3GIhBjCz3Pf9xiIiP9xiIhPNzwMjHGIiI/3GIiI/3GE4A7B/xcYiIj/cYiIhCnyzmDYiP9xiIiP9xiIiIT2ksCW1xiIiP9xiIiP9xiEnbPHJMiIiP9xiIiEO3fMSIcYiIj/cYiIRKI8xdyI/3GIiI/3GIiI/3GIiIj/cUoOLG8dj/cYiIj/cYiIiP9EwSzT7YiP9xiIiP9xiIiP9xiIiISfOMcMeIiP9xiIiI/3GEowLGz9iP9xiIiP9xW5TVa/9xiIiI/3GISXdceIqP9xiIiP9xiIiE6gbBX5cYiIiP9xiE83PByM/3GIiIj/cUwvzE0DiI/3GIiIj/QztM7EuIiI/3GIg9kVGzbq6P9xiIiP9xiISC0cjS6Ij/cYiIj/cYiIj/cYiIj/WoHXfoiI/3GIiIRNQswr2I/3GIiI/3GIiE9pLBltj/cYiIj/cYiIj/cYQYws9z2I/3GIiI/3FEcEzI+4iI/3GIiI/0aiPLXc/3GIiI/3GIiEsHjF+HiIj/cYiIhONzwsjIiIj/cYiISuncYWL/cYiIj/cYiIiP9xiEoOLF8dcYiIj/cYiIiP9xQ8Es0+2I/3GIiI/3GIiI/3GIiIj/cYhKMCxs/Y/3GIiI/3GIiI/3GIiIhE1CzCvYj/cYiIj/cYiIj/cYiIiP9xiEbnLKGNiI/3GIiI/3GIiIj/cYRucsoY2IiP9xiIiP9xiIiI/3GIhLQyxbzYiIj/cYiIj/cYiIRrU8pKz/cYiIj/cYiIiP9xhNViw6nYiIj/cYiIj/cYiIiP9xhG5yyhjYiI/3GIiI/3GIiIj/cU5WLBqdcYiIj/cYiIj/cYiIiP9xiEPBLNPt/3GIiI/3GIiI/3GIiISPoscF1xiIiP9xiIiP9xiIT2ksGW2I/3GIiI/3GIiI/3GIiE9pLBltj/cYiIj/cYhK84xgx4/3GIiI/3GE0kPD28iIj/cYiIj/cYiIQp8s5g2IiP9xiIiP9xiIMMdRsEiuiIiP9xiIiEj6LHBdcYiIj/cYiIRzJsjNlxiIiP9xiIMH0RsJLu/3GIiI/3GIRcp8s1j/cYiIj/cYiEa1PKSsj/cYiIj/cYiITSQ8PbyP9xiIiP9xiIhCnyzmDYiI/3GIiI/3GIRKI8xdyIiP9xiIiP9xiIiEj6LHBdcYiIj/cYiIj/cYiIhPmxwWToj/cYiIj/cVIT3uyP9xiIiP9xiITzc8HIz/cYiIj/cYiEcybJzZj/cYiIj/cYhMdRxIro/3GIiI/3GIW5TUa3GIiI/3GIiEpiHGnej/cYiIj/cYiEjIPHN8cYiIj/cYiEpiHGneiI/3GIiI/0irjIVHcYiIj/cYiIhCnyzmDYiP9xiIiP9xiE0kPD28iI/3GIiI/06dXDYq/3GIiI/3GIR2RcmbqIiP9xiIiP9xiIiP9xiIQ+ls0WmI/3GIiIj/RqI8pdxxiIiP9xiIhMOXw8aHGIiI/3GIV0zZs4/3GIiI/3GEOfLMYNcYiIiP9xiExRzErjiI/3GIiI/3GIiIj/cYQYws9z2P9xiIiP9xhPaSwZbYiI/3GIiI/3GIiI/3GIiEGMLOc9cYiIj/cYiITzc8DIxxiIiP9xiE9pLBltiI/3GIiI/3GIiI/1Hd0DKIj/cYiIj/OUABuL/+j/cYiIj/cYhIyDyDfP9xiIiP9xiEa1PKSsiP9xiIiP9xVTnbxoiIj/cYiIhILRyNLv9xiIiP9xiIiFET3+yIiP9xiIiP9I5yyBjXGIiI/3GIiIj/cYhPaSwZbYj/cYiIj/cYiIiE0kPC28cYiIj/cYiIiP9xiEGMLPc9/3GIiI/3GIiIj/cYiISPoscF1xiIiP9xiIiI/3GIiEtDLFvNiIj/cYiIj/cYiIiP9xQ8Es0+2I/3GIiI/3GIiI/3GIiIj/cYiISmIcad6P9xiIiP9xiIiP9xiIiP9xiIiI/3GIRucsoY2Ij/cYiIj/cYiIiP9xiIQYws5z1xiIiP9xiIiI/3GIiI/09WLCqd/3GIiI/3GIiIj/cYRKI8xdyIiP9xiIiI/3GEGMLPc9j/cYiIj/cYiIiP9xT2ksGW2IiP9xiIiP9xiIiITVYsOp2P9xiIiP9xiIiP9xiIiI/0UcXM46j/cYiIj/cYhFFby+pIiIj/cYiIj/cYTSQ8PbyIiP9xiIiEfIPJN8iIj/cYiIj/T0x8KziP9xiIiI/3FKwZxj5o/3GIiI/3GDZucrqRjf9xiIiP9xiIhCSezrYYiIj/cYiIj/Qh6c/haP9xiIiP9xiEnbPHJMiIiP9xiIiEnbPHJMiP9xiIiP9xhLilxXWv9xiIiI/3GIiI/3GIhMOXw8aHGIiIj/cYhH9cyQo/9xiIiP9xiIiIUybd2Y/3GIiI/3GExDLEvN/3GIiIj/cYSMg8g3z/cYiIiP9xOwIhtP3ecYiIiP9xiE83PByM/3GIiIj/cYiIQIwsCD2IiI/3GIiIj/cYg/pFGxW67/cYiIj/cYiIQp8s5g2IiP9xiIiP8xGTGw9s7/cYiIiP9xhTJt3ZiIiP9xiIhfzdEyiIj/cYiIj/cYiIiP9xiIiE1WLDqdj/cYiIj/cYiIiP9xiIhG3XyiKIj/cYiIiP9xhKMCxs/Yj/cYiIj/cUrbPGJM/3GIiI/3GIhNJDw9vIj/cYiIj/cYiIj/cYiIiP9AeSwZbYiIj/cYiIj/SKuMhUdxiIiP9xiIiI/3GEa1PKSsiP9xiIiI/3GIQp8s5g2IiI/3GIiIj/cYiIj/cYiIj/cYiEG+HPQej/cYiIiP9xiIiP9xiITVYsOp2Ij/cYiIiP9xSts8UkxxiIiI/3GIiE/g/AHwcYiIj/cYiIT0XcG6KIj/cYiIj/cYiIj/cYiIj/cVDd0DKI/3GIiI/3FQ3dAyj/cYiIj/cYiE1WLDqdiIj/cYiIj/cYiIj/cYiIj/cYiExDLDvNcYiIj/cYiIj/cYiIj/cYhDnyzGDXGIiI/3GIiI/3FDIazN5XGIiI/3GIiEHgHPH+iP9xiIiP9xiFyn1FiIiP9xiIiP9GBxy/joiP9xiIiP9xhCCVzvaoj/cYiIj/cYQVo8+lz/cYiIj/cYhJ2zxyTIiIj/cYiIhPX3waCI/3GIiI/3GIiIRhocrl6I/3GIiI/3GE0kPD28iIj/cYiIj/UxPe7IiP9xiIiP9xR918gihxiIiI/3GIiEyDvEfEiI/3GIiIPNiBsyd+cYiIiP9xiIRKI8xdyI/3GIiIj/cU0kPD28iIj/cYiIiP9xiIRKI8xdyI/3GIiIj/cYiIRKI8xdyP9xiIiI/3GIiEKfLOYNiI/3GIiIj/cYiE0kPD28j/cYiIiP9xiIiP9xTlYsGp1xiIiP9xiIiI/3GIiI/0n6LIBdiIj/cYiIiP9xiIiP9xiIRucsoY2I/3GIiIj/cYiIhE1CzCvYj/cYiIj/cYiIiP9xiIiP9xiIiP9EwSzT7YiP9xiIiI/3GIiI/3GIiI/3GIheutJF/3GIiI/3GFMm3dmIiIj/cYiIj/cYiIj/SfosgF2IiI/3GIiI/3GEoOLG8d/3GIiIj/cYiEUVvL6kiI/3GIiI/3GIWpTWa4iIiP9xiIhNiBw3foiI/3GIiI/3GE/g/BHwiI/3GIiI/3GIiIX83RMoiP9xiIiP9xhQ3dAyj/cYiIj/cYhKWGxqeYiI/3GIiI/3FFojyl3HGIiI/3GIiDINQb7yvoiI/3GIiI/3GIiI/3GIiI/3FH5yyBjXGIiI/3GIiI/3GIiI/3GECrHPVOcYiIj/cYiIj/cYiIj/cYTBE8PuxxiIiP9xiIWYHWfnGIiI/3GIiI/3GIQb4c9B6Ij/cYiIj/XJTVa4/3GIiI/3GIiIhONzwsjIiI/3GIiIT7NsFMmIiI/3GIiI/zX3AbwI/oiI/3GIiISds8ckyI/3GIiI/3GFlf1qBxiIiP9xiIiEcybIzZcYiIj/cYiIj/RPMc0M6IiI/3GIiIQp8s5g2Ij/cYiIj/cYTc9MMwuP9xiIiP9xiIQMNs88lxiIiP9xiIiP9xiIiI/00RPE7s/3GIiI/3GIRrU8pKyI/3GIiI/3GERwTMj7iI/3GIiIj/cYiIj/cYiIj/cYiIj/cYiIhalNZriP9xiIiP9xQShM7XtxiIiI/3GIiI/3FBNuz8kYiP9xiIiP9xhKYhxp3oiI/3GIiIRAccz46IiI/3GIiIVkzas4iI/3GIiIj/cYiEsRPF7siI/3GIiIj/cYiEBaPAtciIiP9xiIhGtTyUrHGIiIj/cYiIj/cYiIRucsoY2P9xiIiI/3GDX78boEDnGIiI/3GIiIj/cYhNJDw9vIj/cYiIiP9futJFiIj/cYiIj/cYhD8xzQzoj/cYiIiP9xiIiP9xiIiP9xiFMm3dmIiP9xiIiP9xiIiP9xiIiI/3GIhMz0xDC4iIj/cYiIj/cYiIj/cYiIQYws5z1xiIiP9xiIiP9xiIhEojzF3Ij/cYiIj/cYXrrSRYj/cYiIiP9xiEYaHK5eiIiP9xiIiEVRXLrqiP9xiIiI/3FCIazt5YiIj/cYiIhHyDyTfIiI/3GIiI/3GIRt18oiiIiI/3GIiI/3GIiI/0otHH0u/3GIiI/3GIiI/3GIiI/3GIiI/3FPNzwcjIiP9xiIiP9xhMETw+7HGIiI/3GIiI/3FGtTykrIiI/3GIiI/07PTDMLiP9xiIiP9xiEa1PKSsiP9xiIiP9xiIhEojzF3Ij/cYiIj/cYQxf8zoBxiIiP9xiIhI+iyAXf9xiIiP9xiEvuPFEciI/3GIiI/3FNJDw9vIiIj/cYiITSQ8PbyP9xiIiP9xhPmxwWToiIj/cYiIRKI8xdyI/3GIiI/3FN8Uww64iP9xiIiP9CHpz+Foj/cYiIj/cYiIj/cUPBLNPtiP9xiIiI/3GIiI/3GIiI/3GIiI/0bULLK9iP9xiIiP9xiIiP9xiIhE1CzCvYiI/3GIiI/0otHG0ucYiIj/cYiIhLETxe7Ij/cYiIj/cYhNz0wjC3GIiIj/cYiIj/cYiIj/cYiIj/QW98Cgj/cYiIj/cYTzc8HIyI/3GIiI/3FFojyl3HGIiI/3GIiI/3FP0lwC2nGIiI/3GIiEUHHK+OcYiIj/cYiISPoscF1xiIiI/3GIiI/3GIiI/1yU1WuP9xiIiP9xiIV0zYs3GIiIj/cYiIj/cYSPosgF2I/3GIiIj/cYiIj/cYiIhAjCwIPYiIj/cYiIj/cYiIj/cU5WLBqdcYiIiP9xiIiP9xiIhAjCwIPYiIiP9xiIiP9xiIiP9xTEMsS82P9xiIiI/3GIiI/3GIiF/N0TKIiP9xiIiP9xiIiP9xiIiI/3GIiI/3GITogcF35xiIiP9xiIiP9xiIiI/3GIiI/3GIiI/3GIiI/0PgHOH+/3GIiI/3GIiIj/cYiIj/cYiF660kX/cYiIj/cYiF/N0TKIiIj/cYiIj/cYiIj/cYiIj/cYWYHXfo/3GIiI/3GIhRE9/siIiI/3GIiI/3GIiI/0gaHJ5ej/cYiIj/cYhblNRrcYiIj/cYiIj/cYhFBxy/jv9xiIiP9xiIiI/3GIiI/3GIiIQIwsCD2IiI/3GIiI/3GIhCnyzmDYiIj/cYiIj/cYiIhEojzF3I/3GIiI/3GIRrU8pKyI/3GIiI/3GIiEKfLOYNiIj/cYiIj/cYiIj/cYiIj/cYiEGMLPc9/3GIiI/3GIiEGMLOc9cYiIj/cYiIRyi8nXT/cYiIj/cYiIhHyDyTfIiI/3GIiIj/cYiIj/cYhGtTykrIj/cYiIj/cYSxE8XuyIiIj/cYiITjc8LIyIiIj/cYiIj/cYhPvvwEEHGIiI/3GIiITjc8LIyIiI/3GIiI/3GE0kPD28iIj/cYiIj/cUWiPKXccYiIj/cYiIj/cYhEojzF3IiI/3GIiI/3GIRKI8xdyIiP9xiIiP9xiIT5scFk6IiP9xiIiP9xiIiP9xiIiP9xTSQ8PbyIiI/3GIiI/3GIiISQ4sfx2IiP9xiIiP9xiIhAWjwLXIiI/3GIiIj/cYiIj/RtQssr2P9xiIiP9xiIiI/3GIiI/3GEj6LIBdiP9xiIiI/3GIiI/0vBnGPmiP9xiIiP9xhD8xzQzoiP9xiIiP9xhHZFyZuoiIj/cYiIhEBxzPjoiI/3GIiI/3GIiIj/RPMc0M6IiI/3GIiI/0BHPByMiIj/cYiIhCwSzj7YiIj/cYiIj/WoHXfoiP9xiIiP9xWYHXfoj/cYiIj/cYiEowLGz9j/cYiIj/cYiIj/cYiIj/XJTVa4j/cYiIj/cYiEG+HPQej/cYiIj/cYiIhLQyxbzYiI/3GIiI/3FI4IyB94iIj/cYiIj/cYiIj/cYiIiP9xiIiETULMK9iP9xiIiP9xiIiI/0TBLNPtiI/3GIiI/3GIiI/3GIhMQyw7zXGIiI/3GIiIX83RMoiI/3GIiI/3GIiI/3GIiI/3GIiI/3GIiITSQ8Pbz/cYiIj/cYiIWIHYfoiIj/cYiIiP9xiIiP9xiIiP9IGhyeXo/3GIiI/3GIiIj/cYhalNZriIiP9xiIiP9xiIiP9xiISalMdWuI/3GIiI/0jnLJGN/3GIiI/3GIiI/3GIiI/3GIiIj/Rsp8s1iI/3GIiI/3GE83PByMiP9xiIiP9xiIhEcEzI+/9xiIiI/3GIiEfIPJN8iIiP9xiIiP9EhYzXp4iP9xiIiP9CKEz9e/9xiIiP9xiIhML8xNA/9xiIiP9xiIg3QAG5v/6Ij/cYiIiP9xiIS5j8VnCI/3GIiI/3GIgxdQO/ivyIj/cYiIiP9xiIiP9xiIiP9xiIQb4c9B6P9xiIiI/3GIiI/3GIiI/0TBLNPtiI/3GIiIURPf7IiI/3GIiIRrU8lKxxiIiP9xiIhAWjwLXIiI/3GIiI/1hM2bOIj/cYiIj/cYhFjtynEnGIiI/3GIiIj/cU0kPD28iIj/cYiIhfzdEyiIj/cYiIhPRdwbooj/cYiIj/cT+MAbFz/v9xiIiP9xiIhLETxe7IiP9xiIiP81ocG8Xj6IiP9xiIiP9xhGtTykrIiP9xiIiP9xQ58s1g2P9xiIiP9xiEnbPHJMiIiP9xiIiP9xRaI8pdxxiIiP9xiIiP9xiIMe+RvxBu/3GIiIj/cYQjtM7EuIj/cYiIj/cUNtPMkscYiIj/cYiIQYws5z1xiIiP9xiIiP9xiIiEKfLOYNiI/3GIiI/3GIiE2IHDd+iIj/cYiIiFMm3dmP9xiIiP9xiIiP9J+iyAXYiIj/cYiIj/cYiIQp8s5g2IiP9xiIiP9xg9w0GzPL6IiI/3GIiI/3GIRS9cvQqIiP9xiIiP9xV0zZs4j/cYiIj/cYhNViw6nYiIj/cYiIhNJDw9vP9xiIiP9xiIhB1mzymYiI/3GIiI/00HjE+HiP9xiIiP9xhBcoz414iP9xiIiP9HtTykrIiIj/cYiIhGtTyUrHGIiI/3GIiISOCMgff/cYiIj/cYiIP4ACsX/9j/cYiIj/cYSMg8g3yP9xiIiP9xSg4sbx2P9xiIiI/3GIN5XRuWouiP9xiIiP9xg6e0G2hL7/cYiIiP9xiE0kPD28iP9xiIiI/3FIyDyDfI/3GIiIj/cYiIj/Qows9z2Ij/cYiIiP9xiISxE8XuyIj/cYiIiP9xiITVYsOp2Ij/cYiIj/cYiIiP9xiIiP9PViwqnf9xiIiP9xiIiI/3GIhLETxe7IiP9xiIiI/3GIRKI8xdyIj/cYiIiP9xiIQYws5z1xiIiP9xiIiI/3GIiI/0n6LIBdiIj/cYiIiP9HtTykrIiI/3GIiIj/cYiIRKI8xdyP9xiIiI/3GDGY479nHP9xiIiP9xiISAnMj2OIiI/3GIiISuncUWJxiIiP9xiIgywLG+P06Ij/cYiIj/Te48MRxxiIiP9xiINDiRvMduiIiP9xiIiIQm086Sz/cYiIiP9xiEPzHNDOiP9xiIiP9xhJbax5JYiI/3GIiI/3GIhLQyxbzYiIj/cYiIiP9xiIiP9xgzV4G9qH6IiP9xiIiP82mwO7ZPyIj/cYiIiP9xTAeMT4f/cYiIiP9xiE1MfDs4iIiP9xiIiI/3GIiIQsEs4+2IiP9xiIiP9xiIiI/3GIiI/3GIiI/3GIiI/3GFDd0DL/cYiIj/cYiIiP9xiIiP9xiIiP9xiIiP9xiIhFL1y9Co/3GIiIj/cYiIj/cYiIj/cYiIj/cYiFdM2LNxiIiP9xiIiFiB2H6IiI/3GIiI/0nIPIN8iI/3GIiI/3GIiI/3FPaSwZbYiIj/cYiIj/cYTHUcSK6I/3GIiI/3GIiIj/cYiIj/cYiIj/cYiIj/cYQYws9z2I/3GIiI/3GIiI/0jnLJGN/3GIiI/3GIiI/3GIiEQHHM+OiIiP9xiIiI/3GIiI/3GIiI/3GIiE2IHDd+iIj/cYiIiEW1PLSsiIiP9xiIiI/3GIhBjCznPXGIiI/3GIiIQm086SyP9xiIiI/3GIhL7jxRHIj/cYiIj/cYhPNzwcjI/3GIiI/3GIRcp8o1hxiIiI/3GIiEj6LHBdcYiIj/cYiITfFMIOtxiIiI/3GIhO0lwi2oiP9xiIiP9xSMg8g3yI/3GIiI/3GEx1HEiuiP9xiIiI/3GITzc8HIz/cYiIiP9xiE0kPD28iP9xiIiI/3GIiISQ4sfx2Ij/cYiIiP9xiIhLETxe7Ij/cYiIiP9xiEKfLOYNiIiP9xiIiI/3GISmIcad6Ij/cYiIj/cVmB136I/3GIiI/3GIiIj/cYSBN8jsiIiI/3GIiI/3GIiIj/cUOfLNYN/3GIiI/3GIiIj/RpiMtnf/cYiIiP9xiEj6LIBdj/cYiIj/cYiIiP9JyDyDfIj/cYiIiP9xhPX3waCIiI/3GIiIj/MEbBsck+j/cYiIj/cYiIj/cUj6LIBdiIj/cYiIj/Scg8g3yIj/cYiIj/cYiIj/Scg8g3yIj/cYiIj/cYhOZMwps4j/cYiIj/cYQZrM9lOIiIj/cYiIQXKM6NdxiIiI/3GIhI+iyAXf9xiIiP9xiEZRXJrqcYiIj/cYiISjAsXP1xiIiP9xiIiI/3GESiPMXciIj/cYiIiP9xhNJDw9vIiP9xiIiE9ffBoIj/cYiIj/cYSg4sbx2P9xiIiP9xiIiP9xiIiI/3FPNzwcjIj/cYiIiP9xhNJDw9vIiP9xiIiI/3GIiE1WLDqdiP9xiIiP9xiIiI/3GEGMLPc9j/cYiIj/cYiIiP9xhBjCz3PY/3GIiI/3GIiIj/cYiIhH+iyQXYiIj/cYiIiP9xiIiP9I5yyBjXGIiI/3GIiIj/cYiIj/cUXULLK9/3GIiI/3GIiIj/cYhKDixfHXGIiI/3GIiIj/cYiEPfvNIEiI/3GIiI/3GIiIj/cYiIj/cUcaHJ5e/3GIiI/3GIhMnVxGKoiI/3GIiEx1HDiucYiIj/cYiEu8TFQ7/3GIiIj/cYiIj/cYiEtDLFvNiIiP9xiIiI/3GIiI/3GIT2ksGW2I/3GIiIj/cYiIj/cYiE1WLDqdiI/3GIiIj/cYiIj/cYiISjAsXP1xiIiP9xiIiI/3GIiI/3GIiI/3GIiE1MfDs4iIj/cYiIj/TQeMT4eI/3GIiI/3GIhMUcxK44iP9xiIiP9xg2GaG65l6Ij/cYiIiP9xTqBsJfmIiP9xiIiP9xiEGMLPc9j/cYiIj/cYiIj/RxW8rqSP9xiIiP9xiITzc8HIz/cYiIj/cYhNJDw9vIiP9xiIiP9xSOCMgfeIiI/3GIiIRbU8tKyIiIj/cYiIj/cYSOCMgfeIiP9xiIiP9OJDw9vIiIiP9xiIiP9xiIiP9xiIiP9xhOViwanXGIiI/3GIiIQp8s5g2Ij/cYiIj/cYiIj/cYiIj/TLxMVDuIiP9xiIiP9xMcdRvziuj/cYiIj/cYiEO3fNSIj/cYiIj/cYiIj/cYiE0kPD28iP9xiIiP9xiIiE9pLBlt/3GIiI/3GIhIcvx40HGIiI/3GIiEomfG2Yj/cYiIj/cYiESiPMXciI/3GIiI/3GIiI/3GEjIPIN8j/cYiIj/cYhNJDw9vIiP9xiIiP9xhCmszWU3GIiI/3GIiI/3GIiE0kPD28j/cYiIj/cYhZX9agcYiIj/cYiIWF/YoIiP9xiIiP9xiIhGtTykrP9xiIiP9xiEpYbGp5iIiP9xiIiP9CWjz6XIj/cYiIj/cYTGtsSUmIiP9xiIiP9TE97siP9xiIiP9xiIRrU8pKyP9xiIiP9xiITYgcN36IiIj/cYiISds8ckyIj/cYiIj/cYQOusAkWIiP9xiIiP9xiIiP9xiIiI/3GEIJXO9qj/cYiIj/cYiIWF/YoIiP9xiIiI/0VwTMj7iIiP9xiIiP9JlkyGm4/3GIiI/3GIQm086SyIiP9xiIiP87P6G2wF6I/3GIiI/3GIiI/3GEx1HEiuiP9xiIiI/3GFyn1FiIiP9xiIiP9xQ+ls0WmIiIj/cYiISxE8XuyI/3GIiIj/cURwTMj7iIj/cYiIj/cYQm086SyIiI/3GIiIRrU8lKxxiIiP9xiIiECMLAg9iIiP9xiIiP9L2zxiTI/3GIiI/3GIRucsoY2Ij/cYiIiP9xiIiP9xiIiEsRPF7siP9xiIiP9xiISMg8c3xxiIiP9xiIiP9LDixvHYiP9xiIiP9xiIRNQswr2IiP9xiIiI/3GIiEs5fFxoiIiP9xiIiI/3GIhEojzF3Ij/cYiIiP9xiISQ4sfx2IiI/3GIiIj/cYiIj/QHksGW2IiI/3GIiIj/cYiIj/SOcsgY1xiIiP9xiIiI/3GIhI+iyAXf9xiIiP9xiIiI/3GISxE8XuyIiP9xiIiI/3FNJDw9vIiI/3GIiIj/cYiIj/cYhG5yyhjYiP9xiIiI/3GIiI/3GIiI/3GIiI/0+IHCd+iP9xiIiI/3GIiI/3FDnyzWDf9xiIiI/3GIiI/3GIiI/3GIiI/3FD8xzQzoiI/3GIiIj/cYiIXrrRRXGIiI/3GIiI/3GEHgHPH+iIiI/3GIiI/1qB136Ij/cYiIj/Si0cbS5xiIiI/3GIiFyn1FiP9xiIiP9xiIMLwzsFPMiI/3GIiI/3FFBxy/joiP9xiIiP9xhTJt3ZiIiP9xiIiP9VJtzZ/3GIiI/3GIiISxE8XuyI/3GIiI/3GITzc8HIyP9xiIiP9xiIhEcEzI+/9xiIiI/3GIhL7jxRHIj/cYiIj/cYTfFMMOuI/3GIiI/3GIQVo86lxxiIiP9xiIhNAOw/8YiP9xiIiP9xiIQXKM+NeP9xiIiP9xiISvOMYMf/cYiIj/cYiIj/cYSXdceIqIj/cYiIj/XqfSWHGIiI/3GIiI/3GIiI/0xiHFne/3GIiI/3GIhNiBw3foiIj/cYiIhA9VwBqv9xiIiP9xiFMm3dmIiP9xiIiE+bHBZOiP9xiIiP9xMBkxv+bOcYiIj/cYiIhPX3waCI/3GIiI/3GIRKI8xdyIiP9xiIiP9xiIiP9xhFBxy/joj/cYiIj/cYhFBxy/jv9xiIiP9xiIhDwSzD7XGIiI/3GIiI/3GIiI/3GIiIS0MsW82IiP9xiIiP9xiIiP9xiIiEowLFz9cYiIj/cYiIj/cVDd0DKP9xiIiI/3GIiIXKfUWP9xiIiP9xiIiP9xiFyn1FiIj/cYiIiP9xiEPzHNDOiP9xiIiP9xiIiP9xiIiP9xiIiI/3GIhFBxyvjnGIiI/3GIiFqU1muIj/cYiIiP9xiIiP9xhXTNmzj/cYiIj/cYhVOdvGiP9xiIiI/3GFdM2bOP9xiIiP9xiFhf2KCIiI/3GIiIj/cYiIVTnbxv9xiIiP9xiIX83RMoiIj/cYiIiP9xiIiP9xiIiP9xiIiP9xiIQeAc8f6Ij/cYiIiP9xiIiP9xQYws9z2I/3GIiIj/cYWV/WoHGIiI/3GIiE83PAyMcYiIj/cYiEJtPOksiI/3GIiI/3FP4PwR8IiP9xiIiI/3FBWjz6XP9xiIiI/3GIhPNzwMjHGIiIj/cYiEFyjPjX/3GIiIj/cYhEojzF3IiP9xiIiI/3GIhJDix/HYiIj/cYiIiP9xhBjCz3PY/3GIiI/3GIiIj/cYiIj/cUXULLK9/3GIiI/3GIiIj/cYhPaSwZbYj/cYiIj/cYiIiP9xiIhI+ixwXXGIiI/3GIiIj/cYiEKfLOYNiIj/cYiIiP9xhDnyzGDXGIiI/3GIiIj/cYiIj/SfosgF2IiP9xiIiI/3GIRKI8xdyIj/cYiIiP9xiIiP9xiISiZ8bZiP9xiIiI/3GIiI/3GIhPNzwcjP9xiIiP9xiIiP9xTlYsGp1xiIiI/3GIhGq4ylR4j/cYiIj/cYiIj/cYiIj/Rgccv46Ij/cYiIiP9xUN3QMo/3GIiI/3GIhB4Bzx/oiP9xiIiI/3GIiI/3GFmB136P9xiIiP9xiIiP9YTNmziI/3GIiIj/cYiIj/cUgtHI0uiIiP9xiIiP9xiIiI/3GIiI/3GIiI/0gaHJ5ej/cYiIj/cYiIiP9xiIiP9xiIiELBLOPtiIj/cYiIiP9xiIiP9xiIiP9xiIhD8xzQzv9xiIiP9xiIiI/3GIiI/3GIiI/3GIiI/3GFdM2bOP9xiIiP9xiIiI/3GIiI/3GIiI/3GIiISmIcad7/cYiIj/cYiIiP9xiIiP9xiIiP9xiIiP9xV0zZs4j/cYiIj/cYiIiP9xiIiECMLAg9iIj/cYiIiP9xiISQ4sfx2IiI/3GIiIj/cYiIQIwsCD2IiI/3GIiIj/cYiIhH+iyQXYiIj/cYiIiP9xiIiP9xhDnyzGDXGIiIj/cYiIj/cYiIj/cUbnLKGNiIiI/3GIiI/3GIiI/1yU1WuP9xiIiP9xhQ3dAy/3GIiIj/cYiIhFtTy0rIiIiP9xiIiFqU1muI/3GIiI/3GExDLEvNj/cYiIj/cYiIj/cU9pLBltiIiP9xiIiP9xiIiP9xiIiP9xiIiE2IHDd+iIj/cYiIj/cUfdfIIocYiIiP9xiIhNJDw9vP9xiIiI/3GIhGtTykrP9xiIiI/3GIiIQIwsCD2IiP9xiIiI/3GIiI/3GEPBLNPtj/cYiIj/cYiIiP9xiIiEGkfPW4/3GIiI/3GIiIhJ2zxyTI/3GIiIj/cYiISxE8XuyI/3GIiIj/cYiIj/cYSPosgF2I/3GIiIj/cYiIj/cYiIhG5yyhjf9xiIiI/3GIiI/3GIiI/3GIiI/3GIhFBxyvjnGIiIj/cYiIj/cYiE0kPD28iP9xiIiP9xiINuaxuhlO/3GIiI/3GIhJqUx1a4j/cYiIj/cYiIj/TrWsNKWIj/cYiIiP9CWjz6XI/3GIiIj/cYiIj/cYiIj/SfosgF2IiI/3GIiI/3GEXKfLNY/3GIiIj/cYiIR5ZMlpuIj/cYiIj/cYRj38rCCP9xiIiP9xiIiI/0JaPPpcj/cYiIiP9xhJ2zxyTIiIiP9xiIhEojzF3I/3GIiIj/cYhETkzLG/9xiIiP9xiEjIPIN8/3GIiI/3GIg12BG7J+6Ij/cYiIj/cYTzc8HIyI/3GIiI/3GIiI/3ExlWG+ap5xiIiP9xiIiP9xQLm8BWSIiP9xiIiP9xQglc72qI/3GIiI/3GEq37GSBj/cYiIj/cYhBjCz3PY/3GIiI/3GIiISxE8XuyI/3GIiI/3GIiI/3GESiPMXciIiP9xiIiP9xiIiI/3GIRrU8pKyP9xiIiI/3GIiEKfLOYNiI/3GIiIj/cYiE9pLBltj/cYiIj/cYiIiP9xiIiP9xiIiP9xiIiP9xiIiF2600WIiI/3GIiIj/cYiIj/cYg9eQGyhv5xiIiP9xiIiE1MfDs4iI/3GIiI/3E7BhK1+e2IiIj/cYiIhAjCwIPYiI/3GIiIj/cYiIj/cYiESiPMXciI/3GIiI/3GEsRPF7siIiI/3GIiI/3GIiI/3GEG+HPQeiI/3GIiIj/cYiIj/cVIT3uyP9xiIiP9xiIiP9xiIiP9ep9JYcYiIiP9xiIiFqU1muI/3GIiI/3GISmIcad6Ij/cYiIiP9xhNtaw0pY/3GIiI/3GD2HobN4XoiIj/cYiIj/Ne1RvBKuiIiP9xiIiP9xiIiP9xiIiEbnLKGNj/cYiIj/cYiEKfLOYNiIiP9xiIiEkOLH8diI/3GIiIj/cUXULLK9/3GIiI/3GIiIRvXMoKOIiI/3GIiI/3FSE97sj/cYiIiP9xiIQLm8BWT/cYiIj/cYTjLcLNKP9xiIiP9xgydnG+iY6P9xiIiP9xiITzc8HIz/cYiIj/cYiIRKI8xdyI/3GIiI/3GIhJRWxrqXGIiI/3GIhMz0xDC4iIj/cYiIhKYhxp3o/3GIiI/3GIhILRyNLoj/cYiIiP9xhLETxe7IiIj/cYiIhML8w9A3GIiI/3GIiDr2A7YJ/Ij/cYiIj/cYhGtTykrIj/cYiIj/cYhPBUwPq3GIiI/3GIhKDixfHXGIiI/3GIiIVkzas4iI/3GIiIRAccz46IiI/3GIiI/3GIiI/3GIRRW8vqSIiI/3GIiI/3GIiI/3GEbnLKGNiIiP9xiIiP9xiIQFo8C1yIiI/3GIiIN2fSuZgtiI/3GIiI/3GITzc8HIyP9xiIiP9xiIhJDix/HYiIj/cYiIj/cYiIj/cYiIj/QnKM+NeIiI/3GIiI/3GEFyjPjXiI/3GIiI/3GEFyjPjXiI/3GIiI/3GEJtPOksiIiP9xiIiP9DvhzUHnGIiI/3GIiIWIHYfoiI/3GIiIS0MsW82IiP9xiIiP9xiIiP9xiIhLETxe7IiP9xiIiP9xiEj6LIBdiP9xiIiP9xiIiP9ARzwcjIiI/3GIiI/3FK2zxiTP9xiIiP9xiITd3sMiGI/3GIiI/3FDwSzT7YiP9xiIiP9xiITtJcItqIj/cYiIiP9xhXTNmzj/cYiIj/cYiIhKYhxp3v9xiIiI/3GIhNJDw9vI/3GIiIj/cYiIj/R7U8pKyIiI/3GIiI/0BHPByMiIj/cYiIj/cUj6LIBdiI/3GIiIj/cYiIj/cYRcp8s1j/cYiIiP9xiIiP9CWjz6XIj/cYiIj/cYSMg8g3yP9xiIiP9xiIiP9clNVrj/cYiIj/cYiE83PByM/3GIiI/3GIiI/3GISmIcad6IiP9xiIiP9xVTnbxoiI/3GIiI/3GIhcp9RYiI/3GIiI/0gaHJ5ej/cYiIj/cYiIVTnbxo/3GIiI/3GIhMa2xJSY/3GIiI/3GIiIj/cYiIj/Sw4sbx2I/3GIiIj/cYiIj/cUOfLNYN/3GIiIj/cYiIj/cYhKDixfHXGIiIj/cYiIj/cYhE1CzCvYiIj/cYiIiP9xiIiP9xiISPosgF3/cYiIiP9xiIiP9xiIiP9I5yyBjXGIiIj/cYiIj/cYiIj/cUXULLK9/3GIiIj/cYiIj/cYiIj/SzAsbP2IiP9xiIiI/3GIiI/3GIiEj6LHBdcYiIiP9xiIiP9xiIhcp9RYj/cYiIj/cYhQ3d8icYiIiP9xiIiP9xiIhG5yyhjY/3GIiIj/cYiIj/cYiEGMLOc9cYiIiP9xiIiP9xiIiP9xiIiP9xiIhEBxzPjoiIiP9xiIiP9xiIiP9xiIiP9xhblNRrcYiIj/cYiIWpTWa4iI/3GIiI/3FVOdvGiIj/cYiIj/cYiIj/TyQ8HbxxiIiP9xiIiP9xiIiP9xiIiETULMK9iI/3GIiI/3GFMm3dmIiIj/cYiIj/cYiIhNViw6nY/3GIiIj/cYiIj/cYhKDixfHXGIiIj/cYiIj/cYiE9pLBltj/cYiIiP9xiIiP9xhKDixvHf9xiIiI/3GIiI/3GIiISC0cjS7/cYiIj/cYiIiP9xiIiP9xiITVYsOp2Ij/cYiIiP9xiIiP9xiE1WLDqdiIj/cYiIiP9xiIiP9xiIiE2IHDd+iI/3GIiI/3GIiIj/cYiIj/cYiIQp8s5g2IiP9xiIiP9xiIiP9xiIhMdRw4rnGIiI/3GIiIj/cYiIj/cYiFyn1FiI/3GIiI/3GIiIXbrTRYiIiP9xiIiP9xiIhJDix/HYiIj/cYiIj/cYiIj/cVyn1FiIiI/3GIiI/3GFU528aIiP9xiIiP9xiIiEKfLOYNiI/3GIiI/3GIiEowLFz9cYiIj/cYiIiP9xhBWjzqXHGIiIj/cYiIOcAitz/dj/cYiIj/cYiE+bHBZOiIj/cYiIj/cYiIj/cYiIj/cYiIj/cYiIj/T1YsKp2P9xiIiP9xiIiP9xiIiP9xiISmIcad6Ij/cYiIj/cYiIj/cYiIj/cYiIj/cYRdQssr3/cYiIj/cYiIj/cYiIhYgdh+iIj/cYiIiP9xiFIT3exxiIiP9xiIiP9xiIiP9xiIiP9xiIiP9xhBvhz0HoiI/3GIiI/3GIiIXbrTRYiIiP9xiIiP9xhVOdvGiI/3GIiI/3GIiI/3GIiI/3GIiIj/cYiIj/cYiIWIHYfoiIj/cYiIj/cYiIj/cYiExDLDvNcYiIj/cYiIj/S6lMVWtxiIiP9xiIRNQswr2IiI/3GIiE0kPD28j/cYiIj/cYiIj/cYiIj/cYiIj/cYiIXKfUWIj/cYiIj/cYhSE93scYiIj/cYiIj/cYiIj/cYSg4sbx2P9xiIiP9xiIiP9xiIQp8s5g2IiI/3GIiI/0xiHFne/3GIiI/3GIhBQJzr9nGIiI/3GIiIR1qsmlWP9xiIiI/3GIhMz0xDC4iIj/cYiIhG5yyhjY/3GIiI/3GIiEarjKVHj/cYiIj/cYiIj/cYiIj/cYSrfsZIGP9xiIiP9xiIiFyn1FiP9xiIiP9xiIT0XcG6KIiP9xiIiP9xRaI8pdxxiIiP9xiIiP9xiIiP9DvhzUHnGIiI/3GIiI/3GIiI/3GEXULLK9/3GIiI/3GIiI/3GIiITSQ8Pbz/cYiIj/cYiIj/cUGMLPc9iI/3GIiI/3FPNzwcjIiP9xiIiP9xPr2CskJ9iIiI/3GIiIRsPco8KIj/cYiIj/cYTJ1cRiqIiI/3GIiITHUcOK5xiIiP9xiIiP9E8xzQzoiIj/cYiIhVOdvG/3GIiI/3GIiEa1PKSs/3GIiI/3GIiDlTAbes/o/3GIiI/3GIiIS0MsW82IiP9xiIiP9xhL1JxStoiIj/cYiIg5etK3hS2P9xiIiP9xiIg//oGxAX6IiP9xiIiP9xiEGazPZTiIiP9xiIiP9D1mzimY/3GIiI/3GIhKJnxtmIj/cYiIj/cUw5fExoiI/3GIiI/3GIhEojzF3IiP9xiIiP9xiE+bHBZOiIiP9xiIiP9xiIiP9xiIiEfIPJN8iIj/cYiIj/cYiIj/cYiIj/SAB8n/iIj/cYiIj/cYiIRQccr45xiIiP9xiIiFyn1Fj/cYiIj/cYiIhHMmyM2XGIiI/3GIiITUx8OziIj/cYiIj/cYiIj/Qows9z2IiP9xiIiP9xiIiP9xTBE8Tuz/cYiIj/cYiIj/cYWYHXfo/3GIiI/3GIhGGhyuXoiIj/cYiIj/cUoOLG8diP9xiIiP9xiIiP9xiISMg8c3xxiIiP9xiIiEnbPHJMiP9xiIiP9xiISxE8XuyIiP9xiIiP9xV0zZs4j/cYiIj/cYiIiP9xiIiP9xhEojzF3IiIj/cYiIhNMtw80oiI/3GIiI/3FGtTykrIiI/3GIiI/zNEgb67fo/3GIiI/3GIhPaSwZbYj/cYiIj/cYiIj/cYR/XMkKOI/3GIiI/3GIhLB4xfh4iIj/cYiIj/R4NMp8uIj/cYiIj/cYTEMsS82P9xiIiP9xiIhDrczVI4/3GIiI/3GIiI/3GD7rgbIUfo/3GIiI/3GIiIj/cU5WLBqdcYiIj/cYiIj/cYiIhYX9igiI/3GIiI/3FZgdd+iP9xiIiP9xhOiBwnfo/3GIiI/3GIiI/3GIiI/3GIiI/3GIiI/3GIiIj/cYiIj/cYiIj/cYiIj/cYhPNzwcjI/3GIiI/3GIiISxE8XuyI/3GIiI/3GIiI/zTkAbwb/nGIiI/3GIiIQPVc8KpxiIiP9xiIiEMCvN/UiIj/cYiIj/cYS7xMVDuI/3GIiI/3GIiI/3GIReLMsdOIj/cYiIj/cYiIhCbTzpLI/3GIiI/3GIUybd2YiIj/cYiIj/Ud3QMoj/cYiIj/cYiIj/cYiIj/cYiIiP9xhFBxy/jo/3GIiI/3GIhCCVzfanGIiIj/cYiIRS9cvQqP9xiIiP9xiIQhf87oCIiP9xiIiP9EbTzZLP9xiIiP9xiIhcp9RYj/cYiIj/cYhKYhxp3oiI/3GIiI/3FKYhxp3oiIj/cYiIMRKRv+1uiP9xiIiP9xhL1JxStoiIj/cYiIj/cYRZiMpndxiIiP9xiIiEa1PJSscYiIj/cYiIj/cYQWjc+XKIiP9xiIiP9xhKDixvHY/3GIiI/3GIiIQsEs4+2IiI/3GIiI/3GIiI/3GIiI/3FKMCxs/YiI/3GIiI/3GIiI/3GIiESiPMXciP9xiIiP9xiIiP9xhBjCz3PYj/cYiIj/cYiIj/cYTSQ8PbyIiP9xiIiP9xhPBUwfq/9xiIiP9xiIhCnyzmDYiI/3GIiI/zamIbtZ3oiIj/cYiIiP9MilxXWoj/cYiIj/cYiIj/TRE8TuyP9xiIiP9xiEJtPOksiIj/cYiIj/cT6HobF4XnGIiI/3GIg3uSG4Rt5xiIiP9xiIiP9futJFiIj/cYiIiP9Bw2wEyYiP9xiIiP9xiIiEkOLH8diIj/cYiIj/cUNtPMkscYiIj/cYiIhEojzF3I/3GIiI/3GIiI/3GIiEG+HPQej/cYiIj/cYiIj/cYiIj/cUXULLK9j/cYiIj/cYiIj/cYiIj/cYiIj/RMEs0+2IiP9xiIiP9xiIiP9xiIiP9agdd+iIj/cYiIj/cYiIj/cYiIj/cYiIj/cYiIj/cYiIj/cYiIiP9xiIiP9xiIiP9xiIhKYhxp3o/3GIiI/3GIiIj/cYiIj/cYiIj/cYiIj/cYhZgdd+/3GIiI/3GIiI/3GIiIj/cYiIj/cYiIj/cYiIj/cYiIj/cYiIj/cYiIj/cYiIiP9xiIhcp9RYj/cYiIj/cYiIj/cYiETULMK9iIiP9xiIiP9xiIiP9xiIiP9xiIhMdRxIrv9xiIiP9xiIiP9xiIiP9xiIiP9xiEpiHGneiIj/cYiIj/cYiIj/cYiIj/cYiIj/cYiE6IHBd+cYiIj/cYiIj/cYiIj/cYiIj/cYhOiBwnfv9xiIiP9xiIiP9xiIiP9xiIiP9xhKMCxs/YiP9xiIiP9xiIiP9xiIiP9xiIiP9xiIiI/3GIiI/3GIiI/3GIiIQb4c5B5xiIiI/3GIiEI7TOxL/3GIiI/3GIiI/3FF1CyyvY/3GIiI/3GIhRE9/siIiP9xiIiP9DvhzUHnGIiI/3GIiI/0sOLG8diI/3GIiI/3GIiI/0n6LIBdiIiP9xiIiP9xiIiEKfLOYNiI/3GIiI/3GIiI/3GITVYsOp2IiI/3GIiI/3GIiI/3GEoOLG8dj/cYiIj/cYiIj/cYiIj/cYiIhBvhz0Hv9xiIiP9xiIiP9xiIQeAc8f6Ij/cYiIj/cYiIiP9xiIiP9xiIiP9xSPosgF2IiP9xiIiP9xiIiP9xiIhJqUx1a4/3GIiI/3GIiEfIPJN8iIiP9xiIiE9pLBlt/3GIiI/3GIhPaSwZbYj/cYiIj/cYiFmB1n5xiIiP9xiIhG5yyhjYj/cYiIj/cYiIj/cYiIj/TRE8TuyP9xiIiP9xhD8xzQzoiI/3GIiIWIHYfoiI/3GIiI/3FFojyl3HGIiI/3GIiI/1Y528aIiI/3GIiI/3FKDixvHYj/cYiIj/cYiIj/cVuU1WuP9xiIiP9xiIiP9xiIiP9xiIhPmxwWToiP9xiIiP9xQuAc0f5xiIiP9xiIiP9J+iyAXYiIj/cYiIj/cYiIj/cYiIj/cYiISC0cjS6I/3GIiI/3GIiEa1PKSs/3GIiI/3GIiI/3GIiI/3GIiIRNQswr2Ij/cYiIj/cYQ58s1g3/cYiIj/cYiIj/cYiIj/cYSmIcad6IiI/3GIiI/3FDrczVI4iIj/cYiIj/cYOcwhtjPecYiIj/cYiIj/OOsRuRTuiIiP9xiIiP9xQYws9z2Ij/cYiIj/cYhP+pwQVv9xiIiP9xiIiEI7TOxL/3GIiI/3GIhXTNizcYiIj/cYiIhF4syx0/9xiIiP9xiESiPMXciIj/cYiIhMg7xHxIj/cYiIiP9xiEdkXJm6iI/3GIiI/3GIiIRrU8lKxxiIiP9xiIiP9xiEGMLPc9j/cYiIj/cYiIj/cUWiPKXccYiIj/cYiIj/cYTSQ8PbyIiP9xiIiP9xiIiELBLOPtiIiP9xiIiP9xiIiP9xiIiP9BeSz4bXGIiI/3GIiI/3FEHFzOOv9xiIiI/3GIhEojzF3Ij/cYiIiP9xiECHzPeDcYiIj/cYiIiEEJXP9qiIj/cYiIj/cYTpa8JpSIiI/3GIiI/z488rLDDXGIiI/3GIiIRHBMuPtxiIiP9xiIhMz0xDC4iI/3GIiI/3GISOCMgfeIj/cYiIj/cYiEvuPFEciP9xiIiI/3GEnbPHJMiIiI/3GIiI/3GEPBLNPtj/cYiIj/cYiIiP9xiIiP9xRxocnl7/cYiIj/cYiIj/cYiIhKJnxtmP9xiIiP9xiIiP9xiIiI/3GIiI/3GIiI/3GIiI/3GIiI/3GISjAsbP2I/3GIiI/3GIiI/3GIiI/3GIhPNzwcjP9xiIiP9xiIMGNxsKyOj/cYiIj/cYiINaYhu1ne/3GIiI/3GIhA9VwBqoj/cYiIj/cYhD8xzQzoj/cYiIj/cYiIWYHWfnGIiI/3GIiI/3GIhB4Bzx/oiP9xiIiP9xiIiIRbU8tKyIiI/3GIiIj/cYiIj/cYiIj/cYiISds8ckyIj/cYiIj/cYhLvExUO4/3GIiI/3GEOfLNYN/3GIiI/3GIiEsRPF7siI/3GIiI/3GIiI/3FDnyzWDY/3GIiI/3GIiEJtPOksiP9xiIiP9xiISZ+cdgaIiP9xiIiP9P3ewSIXGIiI/3GIiEa1PKSs/3GIiI/3GIhIyDxzfHGIiI/3GIiEJtPOksiP9xiIiP9xhOiBwnfo/3GIiI/3GIiI/3GIhG5yyhjYiP9xiIiP9xiIiP9xiIiP9xiIiP9xiEpiHGneiIj/cYiIj/cYiIj/cYiIj/cYhFBxy/jv9xiIiI/3GIiIXKfUWP9xiIiP9xiIhPaSwZbY/3GIiI/3GIhBvhz0Ho/3GIiIj/cYiISopcZ1qIiP9xiIiP9xhKYhxp3oiIj/cYiIj/ToO8N8SP9xiIiP9xiEa1PKSsiP9xiIiP9xiE1WLDqdiIiP9xiIiP9xQjtM7EuIiP9xiIiP9NdRxIroiIj/cYiIj/cYiIj/cYiIj/cYiIhEmIzGd4j/cYiIj/cYiIiP9xiIiP9xiIiP9xiIiP9xiIRucsoY2Ij/cYiIj/cYhD8xzQzoj/cYiIj/cYiEoOLF8dcYiIj/cYiIj/cTtcUbWjroiIj/cYiIj/cYiIhJDix/HYiI/3GIiI/3GIiE0kPD28j/cYiIj/cYiIgwx1GwSK6Ij/cYiIj/X7rSRYiI/3GIiIj/cU3xTDDriI/3GIiI/3GIQ7d81IiP9xiIiI/3GIiI/3FBvhz0HoiI/3GIiI/3GEowLGz9iI/3GIiI/3GEEenO4WcYiIj/cYiIiDozorbMXf9xiIiI/3GIiI/3FD8xzQzoiI/3GIiI/3FML8xNA4iI/3GIiI/3FFmIy2d/9xiIiP9xiIhG3XyiKIiP9xiIiP9xiIiP9xRaI8pdxxiIiP9xiIiP9xiIiIR/oskF2IiI/3GIiI/0KMLPc9iIj/cYiIj/cYiIj/cYhOfmwoGY/3GIiI/3GIhGtTykrI/3GIiI/3GIiI/3GIiIRJiMxneI/3GIiI/3GIiISQ4sfx2IiP9xiIiP9xiITzc8HIz/cYiIj/cYiIhFUVy66oiP9xiIiP9xiIhEcEzI+/9xiIiP9xiIiP9xiIhPNzwMjHGIiI/3GIiI/3GIhMQyw7zXGIiI/3GIiI/3GIiI/3GIhGGhyuXoiIj/cYiIj/RJ8s1g2I/3GIiI/3GIiI/3FJqUx1a4iIj/cYiIj/cUOtzNUjiIiP9xiIiP9xiIiP9xiIiI/08ajB5XcYiIiP9xiIhCnyzmDYiP9xiIiI/3FAkXwH6P9xiIiP9xiIhLB4xfh4iI/3GIiI/0L1XOCqcYiIj/cYiIgwjcWwgjqP9xiIiP9xiIiI/3FI4IyB94iI/3GIiIhHyDyTfIiP9xiIiI/3GIiEgtHI0uj/cYiIj/cYiIj/cYg8RxG0uO6IiI/3GIiI/03uPDEccYiIj/cYiIhI+ixwXXGIiI/3GIiI/3GIiIj/cYiIj/cYiIhJMCx8/YiIj/cYiIhLvExEO3GIiI/3GIiI/0RTnNrGj/cYiIj/cYiE/6nABWcYiIj/cYiIj/R7U8pKyIiI/3GIiIOiphttWeiIiP9xiIiP9xQYws9z2Ij/cYiIj/cYiE83PByM/3GIiI/3GIiI/3GIiIhH+iyQXYiIj/cYiIj/cYiIiESiPMXc/3GIiI/3GIiIj/cUa1PKSsiI/3GIiIj/cYQYws9z2P9xiIiP9xiIS+48URyI/3GIiIj/cYTHUcSK6I/3GIiI/3GIhPNzwcjP9xiIiP9xiIiEeWTJabiP9xiIiP9xiIiI/3GIhLQyxbzYiIj/cYiIhHvoyUF4iIj/cYiIiP9xiIiP9xiIiP9xiIhEBxzPjoiIj/cYiIiP9xiIiP9xiIiP9xiIiP9xhB4Bzx/oiIj/cYiIiP9VJtzZ/3GIiI/3GIiDE60b/FLoiI/3GIiI/3GEoczG4ziIiP9xiIiP9xTBE8Tuz/cYiIj/cYiIT198GgiI/3GIiI/3GISC0cjS6IiP9xiIiP9xRZiMtnf/cYiIj/cYiIR8g8k3yIiI/3GIiI/3GEpiHGneiIiP9xiIiP9VJtzZ/3GIiI/3GIiEX8bLA5/3GIiI/3GIiISopcZ1qIj/cYiIj/cYiISxE8XuyIj/cYiIj/cYOf4RtwHuj/cYiIj/cYiIhGGhyuXoiP9xiIiP9xiEnbPHJMiIiP9xiIiP9xiIiP9Ln5xmBv9xiIiI/3GEgtHI0uiIj/cYiIj/cUOfLNYNj/cYiIj/cYiIj/cYiIQYws5z1xiIiP9xiIiP9xiIiP9xT2ksGW2IiI/3GIiI/0bULLK9iP9xiIiP9xiIiDBdsrCyTYiIj/cYiIiP9HtTykrIiI/3GIiIj/QEc8HIyIj/cYiIiP9xW5TVa/9xiIiP9xiIhNiBw3foiI/3GIiIhA9VzwqnGIiI/3GIiIN+sRuBTucYiIj/cYiIg3x8G5OD6P9xiIiP9xiIiEvUnFK2j/cYiIj/cYiISQ4sfx2IiI/3GIiI/3GECHzAiDj/cYiIj/cYiIj/QXks+G1xiIiP9xiIiP9J+iyAXYiIj/cYiIj/cYiIhNJDw9vP9xiIiP9xiIiEFyjOjXcYiIj/cYiIhBmsz2U4j/cYiIj/cYiDXN8rsyDY/3GIiI/3GIiIT7NsFMmIiI/3GIiI/3FMETxO7P9xiIiP9xiIiEa1PJSscYiIj/cYiIj/cYhNJDw9vIiP9xiIiP9xhNJDw9vIiI/3GIiI/3GEa1PKSsiI/3GIiI/3GEPzHNDOiIj/cYiIj/cYTogcJ37/cYiIj/cYiISxE8XuyIj/cYiIj/cYiIj/cYSC0cjS6IiI/3GIiIQIwsCD2IiI/3GIiI/3GIUhPd7HGIiI/3GIiE3nnDGG/3GIiIj/cYiIj/cYiIj/cYiIj/cYiITSQ8PbyP9xiIiP9xiIiP9xhHZFyZuoiI/3GIiIj/cVdM2bOI/3GIiI/3GIiIVkzas4iI/3GIiIj/cT4oIbLX3oiP9xiIiP9xTd3sMiGIiI/3GIiI/3GIRwB8n/j/cYiIj/cYiIj/cYiIj/cYhKDixvHf9xiIiP9xiIiP9xiIiP9xhKDixvHY/3GIiI/3GIiI/3GIhDwSzT7f9xiIiP9xiIiP9xiIiP9xiIT2ksGW2I/3GIiI/3GIiEa1PKSs/3GIiI/3GIiITxPsHsH/cYiIj/cYiIWF/YoIiI/3GIiI/1Hd0DKI/3GIiI/3GIiIj/SBocnl6P9xiIiP9xiIWF/YoIiIj/cYiIj/cYiIj/RPMc0M6IiI/3GIiI/3GFmB136I/3GIiI/3GIQb4c9B6I/3GIiI/3GIiIj/cYiIhfzdEyiI/3GIiI/3GIiI/3GIiI/3GIiIj/cYiIj/cYQVo8+lz/cYiIj/cYiIj/T1YsKp3/cYiIiP9xiIhNfmw4GYiIj/cYiIj/cYiEGMLPc9/3GIiI/3GIiI/3GIiIj/cYiIj/cYiIRKI8xdyI/3GIiI/3GITHUcSK6P9xiIiP9xiIXKfUWIiP9xiIiP9xiERwTMj7iP9xiIiP9xg3HgG54f6IiI/3GIiI/00RPE7s/3GIiIj/cYiEa1PKSs/3GIiIj/cYiE/6nABWcYiIj/cYiIj/cVU528aIiP9xiIiP9xiIQYws9z3/cYiIj/cYiIj/cTfrEbkU7oiI/3GIiI/3GED1XAGqiIj/cYiIj/cUPzHNDOiIj/cYiIj/cYhLilxXWv9xiIiP9xiIiP9xiIiEgTfI7IiP9xiIiP9xiEGazPZTiIiP9xiIiP9xiIhI+iyAXf9xiIiP9xiIiP9xiEa1PKSsiP9xiIiP9xiIgxgCG/f96IiP9xiIiP9xTZ1cJipxiIiP9xiIhJDix/HYiIj/cYiIj/cUvuPFEciIiP9xiIiIS0MsW82Ij/cYiIj/cYhBvhz0HoiP9xiIiP9xiFqU1muIiI/3GIiI/3FQ3dAyiP9xiIiP9xiITqBsJfmP9xiIiP9xiE83PByMj/cYiIj/cYgyDNK+8y2Ij/cYiIj/cYhVOdvGiI/3GIiI/3GEvUnFK2iIiP9xiIiP9xQUCc+/aI/3GIiI/3GIQYws9z2P9xiIiP9xg7u9G0RC5xiIiP9xiIiEFyjOjXcYiIj/cYiIiEfIPJN8iI/3GIiIj/cYiIj/cYSPosgF2I/3GIiIj/cYiIhPaSwJbXGIiI/3GIiIj/TKKsVdWIiI/3GIiI/3FBBPz/sI/3GIiI/3GIhD8xzQzoj/cYiIj/cYV0zZs4/3GIiI/3GIiIhJn5x2Bo/3GIiI/3GIiI/3GIiI/3GIiI/3GIiI/0+IHCd+iI/3GIiI/3GIiI/3GIhPaSwZbYj/cYiIj/cYiITSQ8PbyP9xiIiP9xiIiP9J+iyAXYiIj/cYiIj/cYiEUHHK+OcYiIiP9xiIiP9xiIiP9xiIiP9xiIiP9xQ/Mc0M6IiI/3GIiI/3GIiI/3GIiI/3GIiI/3FHGhyeXo/3GIiI/3GIiI/3GIiIVTnaxnGIiI/3GIiI/0gaHJ5eiP9xiIiP9xiIiELBLOPtiIiP9xiIiP865HG3G46IiP9xiIiP9HtTykrIiIj/cYiIhCSezrYYiP9xiIiP9xiIiP9NQyxLzYiP9xiIiP9xiIiP9xiIiP9xhDnyzWDf9xiIiP9xiIiP9xiEsRPF7siIiP9xiIiEoczG4zj/cYiIj/cYiIj/cYiIiP9xQ8Es0+2I/3GIiI/3GIiI/3GEGMLPc9iP9xiIiP9xiIiP9xiE1WLDqdiIiP9xiIiP9xiIiEjgjIH3/3GIiI/3GIiIRJiMxneI/3GIiI/3GIiIQFo8C1yIj/cYiIiP9xhCbTzpLIiIj/cYiIj/SzAsbP2IiP9xiIiP9xiIiI/3GIQ8Es0+3/cYiIj/cYiEKfLOYNiIiP9xiIiP9xiIiESiPMXcj/cYiIj/cYiEHWbPKZiIiP9xiIiP9xiIiP9xiE9pLBltiI/3GIiI/3GIhGtTykrI/3GIiI/3GIiI/3GIiI/3GIhKDixfHXGIiI/3GIiI/3GIheutJFj/cYiIj/cYiFMm3dmIj/cYiIj/cYiIj/cYiISQ4sfx2IiI/3GIiI/3GIiI/3GIiIj/cYiIj/cU6IHCd+j/cYiIj/cYiIj/cYiIiP9xiIhMnVxGKoj/cYiIj/cYiIj/cYiIj/cUa1PKSsiIj/cYiIj/cYiISPosgF3/cYiIj/cYiIhWTNqziIiP9xiIiP9xSmIcad6IiI/3GIiI/3GIUN3QMv9xiIiP9xiIhPaSwZbY/3GIiI/3GIiI/3GIiI/3GISPosgF2I/3GIiI/3GIiI/3GEGMLPc9iP9xiIiP9xiIiP9xQKsc9U5xiIiI/3GIiI/3GIiIRNQswr2I/3GIiIj/cYiIj/cYhEojzF3IiI/3GIiI/3GIiI/3FPyKwTdf9xiIiP9xiIQOusAkWIj/cYiIj/cYPT1hs8Ke/3GIiI/3GIiI/3GIgw6jKwJc3/cYiIj/cYiEkOLH8diIiI/3GIiI/3FK2zxiTP9xiIiP9xiErBnFPmcYiIj/cYiIhEojzF3I/3GIiI/3GIiIRNQswr2Ij/cYiIj/cYPZFRs26uiI/3GIiI/3GDOSsr1tTYiP9xiIiP9xOdrBtyU+iIj/cYiIj/cUDDbATJiP9xiIiI/3GIiI/3GIiI/3GIiI/3GIRt18oiiIiI/3GIiI/zXEors7XXGIiI/3GIiIRsPco8KIj/cYiIj/cYiE7IrCN1iIiP9xiIiP8zshG+Te6Ij/cYiIiP9xiIiP9xiIiP9xiIiP9LDixvHYiP9xiIiP9xiE0kPD28iI/3GIiI/3GIT5scFk6IiP9xiIiI/3GIiI/0jdfJIo/3GIiIj/cYiIj/cYiIj/cYWYHXfo/3GIiI/3GISvOMYMeP9xiIiP9xiIiP9xiISxE8XuyIiP9xiIiP9xiIRrU8pKyP9xiIiP9xiITSQ8PbyI/3GIiI/3GIiI/3GEj6LIBdiI/3GIiI/3GIiI/3GIhBjCz3Pf9xiIiP9xiIiEFyjOjXcYiIj/cYiIj/Sw4sbx2Ij/cYiIj/cYiIj/cYg6rTG2Us6I/3GIiI/3GIUN3fInGIiI/3GIiIX83RMoiI/3GIiI/3GIiI/3FMETxO7P9xiIiP9xiIiP9WOdvGiIiP9xiIiP9xiIiI/3GIiIQb4c5B5xiIiP9xiIiP9NOXxMaIiI/3GIiI/3GEOfLNYN/3GIiI/3GIiE2r/DVA/3GIiI/3GIiI/3GF660kWI/3GIiI/3GIhEojzF3IiP9xiIiP9xiIR5ZMlpuIiP9xiIiI/3GIiI/3GIiI/3GIUhPd7HGIiI/3GIiI/3GIiI/3GIiIj/cYiIj/cYiIj/cVyn1FiIiI/3GIiI/3GIiI/3GIiIj/cYVTnbxoiP9xiIiP9xiIiP9xiIiP9xiIiP9xiIiI/3GIiI/3FKMCxs/YiP9xiIiP9xiIiI/3FHGhyeXv9xiIiP9xiIiP9xiIiP9xiIiI/3GEowLGz9iP9xiIiP9xiIiP9xiIiESiPMXcj/cYiIj/cYiIiP9xiIhPaSwZbf9xiIiP9xiIRbDctPL/cYiIj/cYiIRt18oiiIj/cYiIj/cYiIiP9xheutJFiP9xiIiP9xiISalMdWuI/3GIiI/3GIhPmxwWToiI/3GIiI/3GIiI/3GIiEbnLKGNiP9xiIiP9xiIiP9xiIiP9xhMETw+7HGIiI/3GIiI/3GIiIQb4c9B7/cYiIj/cYiIj/cYiIj/cYiIj/cYiE+bHBZOiIj/cYiIj/cYiIj/cYiIj/cYiIiFhf2KCI/3GIiI/3GIiI/3GIiI/3GIiI/3GEowLGz9iI/3GIiI/3GIiI/3FDnyzWDY/3GIiI/3GIiI/3GIiI/3GIiIQFo8C1yIj/cYiIiP9xiEj6LIBdj/cYiIj/cYiFqU1muIiI/3GIiIRt18oiiI/3GIiI/3GIiEsRPF7siI/3GIiI/3GIiIMj7CvsE9j/cYiIj/cYiIiP9xiIiP9xiE+bHBZOiIj/cYiIj/cYiIiP9xiIiP9xXKfUWIiIj/cYiIj/cUPzHNDOiIiP9xiIiFMm3dmP9xiIiP9xiIXKfUWIj/cYiIj/cYiIiP9xiIiP9xiE8FTA+rcYiIj/cYiIj/cVU528aIiP9xiIiP9xiIiI/3GIiI/3GIiI/3GIheutJF/3GIiI/3GIiI/0+IHCd+iI/3GIiI/3GIXKfUWIiP9xiIiP9xiE83PByMj/cYiIj/cYiIiP9xhOZMwps4j/cYiIj/cYiErzjGDH/3GIiI/3GIiIhN55whhnGIiI/3GIiI/3GIiI/3GEPBLNPtiP9xiIiP9xiDlJUbe2roiI/3GIiIgwcRKwnu2Ij/cYiIj/cYiE0ajD5XiI/3GIiI/3FGUVyq6v9xiIiP9xiIiEKfLOYNiI/3GIiI/3GIQb4c9B6Ij/cYiIj/cYTwVMH6v/cYiIj/cYiIhONzwsjIiIj/cYiIj/cUXKfLNYiP9xiIiP9xiIiP9EhYzXp4iP9xiIiP9xiIQsy80zRxiIiP9xiIiP9KLRxtLnGIiIj/cYiIj/cYiIj/cYRucsoY2IiI/3GIiI/3GIiI/3GEj6LIBdiI/3GIiI/3GIiIQwK839SIj/cYiIj/cYhCbTzpLIiI/3GIiIj/cYiIRhocrl6Ij/cYiIj/cYiIj/cYiIiP9xiIiP9xUN3QMo/3GIiI/3GIhRE9/siIiP9xiIiIRAccz46IiP9xiIiP9xiIiP9xW5TVa/9xiIiI/3GIiE43PCyMiIiI/3GIiI/0SfLNYNj/cYiIiP9xiIiP9Gojyl3HGIiIj/cYiIhEynzDWIiP9xiIiI/3GIiI/3FeutJFiI/3GIiI/3GIhPNzwcjP9xiIiP9xiIhRE9/siIj/cYiIiP9xiIiP9xTEMsS82P9xiIiP9xiIiI/3GIiI/3GIiIQp8s5g2Ij/cYiIj/cYiIj/cUoOLG8diP9xiIiP9xiFMm3dmIiP9xiIiP9xiEHgHPH+iIiP9xiIiP9xTMrsQ1H/cYiIj/cYiIj/cYiIWpTWa4iP9xiIiI/3FGtTykrIiP9xiIiI/3FDnyzWDf9xiIiP9xiIiI/3GIhNViw6nYiP9xiIiP9xiIiI/3GEj6LIBdiP9xiIiP9xiIiI/3GIiISiZ8XZhxiIiP9xiIiIQWjc6XJxiIiI/3GIiI/0PWbOKZj/cYiIj/cYiIhLOXxcaIiIj/cYiIj/cYiIj/cYiIiP9xiIiP9R3dAyiP9xiIiP9xiIiP9xiIiP9xiIiI/3GIiIQeAc8f6P9xiIiP9xiIiP9xiIWpTWa4iIj/cYiIj/cYiIj/cYiIj/cYiIj/cYiIj/cYhILRyNLoiI/3GIiI/3GIiEeWTJabiI/3GIiI/3GIiERwTMj7/3GIiI/3GIiITPFMQOuIiIj/cYiIj/QHksGW2IiI/3GIiIj/RG08ySxxiIiI/3GIiI/3GIhE1CzCvYiI/3GIiIj/cYMjrRvsUu/3GIiI/3GIiIVkzas4iI/3GIiIj/cYiEPBLMPtcYiIj/cYiIj/cVdM2bOIj/cYiIj/cYhSE93scYiIj/cYiIj/RfMcsM5xiIiP9xiIhalNZriI/3GIiI/3GIiETULMK9iIj/cYiIj/cYiIj/cYiIj/TGIcWd7/cYiIj/cYiIj/cYiIj/cYiIj/cYiIT5scFk6Ij/cYiIj/cYiIj/cYiIj/cYiITHUcSK7/cYiIj/cYiIj/cYiIj/cYiIj/cYiIj/cYhKYhxp3oiI/3GIiI/3GIiI/3GIiI/3GIiI/3GIhILRyNLoiP9xiIiP9xiIiP9xTBE8Tuz/cYiIj/cYiIj/cYiIj/cYg7EMG17z6I/3GIiI/3GIiIg6KmG21Z6IiP9xiIiI/3GIQm086SyIiP9xiIiP9xiIiP9xhHGhyOXnGIiI/3GIiIj/cYiIj/cYiIhE/GzAOYiIj/cYiIiETULMK9iP9xiIiP9xiIgxXiG/od6I/3GIiIj/cYiEbdfKIoiI/3GIiIj/cYhCnyzmDYiIj/cYiIiP9BkXwH6I/3GIiI/3GIhG3XyiKIiI/3GIiI/3GErzjGDHiP9xiIiP9xiIQp8s5g2IiI/3GIiI/3GIiI/3GIiIj/SzAsbP2IiP9xiIiP9xiIiP9xhBjCz3PYj/cYiIj/cYiIX83RMoiIj/cYiIhDHFzeOoj/cYiIj/cYhOfmwoGY/3GIiI/3GIiI/1pf16CP9xiIiI/3GIiEj6LHBdcYiIj/cYiIiP9futJFiIj/cYiIj/cYiFMm3dmIj/cYiIj/cYiIiP9xiIheutFFcYiIj/cYiIj/cYiIj/cYiIj/cYiE9ffBoIiI/3GIiI/3GIiIj/cYPgNjsvycj/cYiIj/cYiIj/cYiIj/cYiIhLETxe7Ij/cYiIj/cYiE+bHBZOiIj/cYiIj/cYiIj/cYiIj/cYiIiP9xhblNRrcYiIj/cYiIj/cYiIj/XqfSWHGIiI/3GIiIj/cYiIj/cVdM2bOI/3GIiI/3GIiI/3GIiI/3GIiIj/cYiIQm086SyI/3GIiI/3GIiIPZVCs2q9iIiP9xiIiP9xXKfUWIiIj/cYiIj/Scg8g3yIj/cYiIj/cYiEKfLOYNiIiP9xiIiP9xiIhEojzF3Ij/cYiIj/cYiDp7QbWEvnGIiI/3GIiI/3GESiPMXciIiP9xiIiP9xhPX3waCIiIj/cYiIj/cYPFBStK+tiP9xiIiP9xiIiERwTLj7cYiIj/cYiIj/cUGMLPc9iI/3GIiI/3GIiI/3GIiI/3GIiI/3FFBxy/joiP9xiIiP9xiIiP9xiIiP9xQ8Es0+2Ij/cYiIj/cYiIj/cYiIj/cYiIj/Si0cfS7/cYiIj/cYiIj/cYiIj/cYiIj/cYhOiBwnfv9xiIiP9xiIiP9xiIiP9xiIiP9xiIiEPzHNDO/3GIiI/3GIiI/3GIiI/3FI+iyAXYiI/3GIiI/3FZgdd+iP9xiIiP9xiIiI/3FUJtvZcYiIj/cYiIj/cYiIURPf7IiI/3GIiI/3GIiIj/cYiE+bHBZOiI/3GIiI/3GIiI/3GEOfLNYN/3GIiI/3GIiISxE8XuyI/3GIiI/3GISOCMgfeIj/cYiIj/cYiISxE8XuyIj/cYiIj/cYiIj/cYSPosgF2Ij/cYiIj/cYiEGMLPc9/3GIiI/3GIiI/3GIiI/3FI+iyAXYiI/3GIiI/3GIiEG+HPQej/cYiIj/cYiIj/OpoxtmXOcYiIj/cYiIiP9DO0zsS4iIj/cYiIj/cYTc9MMwv/cYiIj/cYiIj/cYiIj/cYiEbnLKGNiI/3GIiI/3GIiEG+HPQej/cYiIj/cYiIj/cYiIj/cYiISmIcad6I/3GIiI/3GIiI/3GIiI/3GIhPaSwZbYj/cYiIj/cYiIj/cYiIj/cYiIj/cYiIiP9xiIhalNZriI/3GIiI/3GEHgHPH+iIiP9xiIiI/0JaPPpcj/cYiIiP9xiFU528aI/3GIiI/3GIiI/3FH3XySKP9xiIiP9xiIiP86IRG33u6IiI/3GIiI/3GIiI/3GIhNAOw/8YiI/3GIiI/0GRfAfoiP9xiIiP9xiIiF2600WIiIj/cYiIhYX9igiP9xiIiP9xiIVTnbxo/3GIiIj/cYiITav8JUBxiIiP9xiIiEjgjIH3/3GIiI/3GIhLvExUO/9xiIiP9xiIiEKfLOYNiI/3GIiI/3GIiESiPMXciP9xiIiP9xiIiI/3GISmIcad6Ij/cYiIj/cYiIj/cYiIj/cYiIiETULMK9iP9xiIiP9xiIiP9xiIiI/3GIiI/3GIiELBLOPtiIiP9xiIiI/3GIiI/3GE8FTB+r/3GIiI/3GIiIXbrTRYiIj/cYiIj/cYiIiP9xiIiP9xiIiP9xiIhPd8wYg4iIj/cYiIj/cYiIj/RG082Sz/cYiIj/cYiIhdutNFiIiP9xiIiI/3GFuU1GtxiIiP9xiIiP9xiIiP9xiIiE9pLBlt/3GIiI/3GIiI/3GIhVOdvGj/cYiIiP9xiFMm3dmIiP9xiIiP9xiIiP9xhcp9RYiIj/cYiIiP9xiIiP9xiIiP9xiIiP9xiIiP9xhKDixvHY/3GIiI/3GIiI/3GFmB136P9xiIiP9xiIiI/3GIhcp9RYiP9xiIiP9xiIiP9xiIiP9xiIiP9GBxy/joiI/3GIiI/3GIiI/3GIiI/3GIiEUHHK+OcYiIj/cYiIj/cYiIj/cYiIj/cYiIj/cYiIhfzdEyiIj/cYiIj/cYiIj/cYiIj/cYiIj/cYiIiP9WOdvGiIiP9xiIiP9xiIiP9xiIWYHWfnGIiI/3GIiIj/cYiIj/cYiIj/cYiIj/cYiIj/cYhZgdd+/3GIiI/3GIiIj/cYiIj/cYiIj/cYiIj/cYiIj/cYhG5yyhjYiI/3GIiI/3GIiI/3GISPosgF2I/3GIiI/3GIiI/3GIiI/3GIiI/3FFBxy/joiP9xiIiP9xiIiP9xiIiESiPMXcj/cYiIj/cYiIURPf7IiI/3GIiIj/cYiIVTnbxv9xiIiP9xiIiP9xiIhI+iyAXf9xiIiP9xiIiP9xiIiP9xiIiP9D4Bzh/o/3GIiI/3GIiI/3GIiI/3GE9pLBltiIj/cYiIj/cYTBE8PuxxiIiP9xiIiP9xiIiP9xiIhLQyxbzYiIj/cYiIj/cYiIj/cYiIj/cYiIj/Si0cfS7/cYiIj/cYiIj/cYiIj/cYiIj/cUUHHL+OiI/3GIiI/3GIiI/3FblNVr/3GIiI/3GIiIQeAc8f6I/3GIiI/3GIiIRrU8lKxxiIiP9xiIiP9LDixvHYiP9xiIiP9xiIiP9xiIiP9PViwqnY/3GIiI/3GIiI/3GIiE9pLBltj/cYiIj/cYiIj/cYiIj/RtQssr2I/3GIiI/3GIiI/3GIiIS0MsW82IiP9xiIiP9xiIiP9xiIiP9xiIiP9xiIiI/3GIiIXKfUWP9xiIiP9xiIiP9xiISg4sXx1xiIiP9xiIiP9xSg4sbx2I/3GIiI/3GIg/CTGx9s6Ij/cYiIj/cYiIiP9xiEj6LIBdj/cYiIj/cYiIRNQswr2IiP9xiIiP9Ccoz414iIj/cYiIj/cYiIj/cYiIiP9MWGxaef9xiIiP9xiIhML8xNA/9xiIiP9xiIiP9xiIiP9EnyzWDYj/cYiIj/cYiIhOZMwZs3GIiI/3GIiI/3GIiE0kPD28j/cYiIj/cYiISQ4sfx2IiI/3GIiI/3GFlf16D/cYiIj/cYiIhHyDyTfIiI/3GIiI/3GIiEsRPF7siI/3GIiI/3GIiEKfLOYNiIj/cYiIj/cYiEOFjMencYiIj/cYiIj/cUgtHI0uiIiI/3GIiI/3GIiI/3GIiI/3FFynyzWIj/cYiIj/cYiIj/cYiExDLDvNcYiIj/cYiIj/cYiIj/cYiEgtHI0uiI/3GIiI/3GIiI/3GIiI/3GIiI/1pf16CP9xiIiI/3GIiI/3GIiI/3GIiI/3GIiI/3GIRS9cvQqIiP9xiIiP9xiE0kPD28iI/3GIiI/3GITVYsOp2IiP9xiIiI/3GIiI/3GIiITFHMSuP/cYiIiP9xiIiP9xSMg8g3yI/3GIiI/3GISxE8XuyIiI/3GIiI/3GIhMg7xHxIiI/3GIiI/3GD5jUrKcrf9xiIiP9xiIiEBaPAtciI/3GIiIj/cYiEMCvN/UiIiP9xiIiP81u2G8RJ6Ij/cYiIj/cYTfFMMOuI/3GIiI/3GIhG5yyhjYiP9xiIiP9xiIiP9CWjz6XIj/cYiIj/cYiIiP9xiIiP9xiIiFET3+yIj/cYiIj/cYV0zZs4/3GIiIj/cYiEHgHPH+iI/3GIiI/3GIiI/3GIiI/3GIiIj/cYiIj/VSbc2f9xiIiP9xiIiP9PiBwnfoiP9xiIiP9xUhPe7I/3GIiI/3GIiIVkzas4iI/3GIiIj/cUPzHNDOiIj/cYiIj/cYiIj/cYiIhVOdvG/3GIiI/3GIiI/3GIiI/3GIiI/3GEgtHI0uiIiP9xiIiP9xiIiP9xiIiP9xSPosgF2IiP9xiIiP9xiIiP9xiIiELBLOPtiIiP9xiIiP9xiIiP9xiIiEydXEYqiP9xiIiP9xiIiP9xiIiP9xiIiP9xiIiP9xhKMCxs/YiP9xiIiP9xiEw5fExoj/cYiIj/cYiIQ63M1SOP9xiIiP9xiIiP9J+iyAXYiIj/cYiIj/cYiEhFbIupiIiP9xiIiI/0KMLPc9iI/3GIiI/3GIWV/WoHGIiI/3GIiI/0otHG0ucYiIiP9xiIiP87rTG2Us6IiP9xiIiP9xiIiP9xiF660kWI/3GIiI/3GIiEpiHGnej/cYiIj/cYiIj/RtQssr2I/3GIiI/3GIiIT2ksGW3/cYiIj/cYiIj/cYiIj/RJ8s1g2I/3GIiI/3GIiEGMLOc9cYiIj/cYiIj/cYiIMuQBvhv+j/cYiIj/cYiIj/cYiIRfxssDn/cYiIj/cYiIj/cYiIj/cTx0obSLXo/3GIiI/3GIiEtDLFvNiIj/cYiIiP9xiIiP9xRxocnl7/cYiIj/cYiIWpTWa4iI/3GIiI/3FD8xzQzoiI/3GIiI/3GE6IHCd+j/cYiIj/cYiIURPf7IiI/3GIiI/3GFU528aIiP9xiIiP9xiIiP9xiIiP9xiIiP9xiIiP9xiEj6LIBdiP9xiIiP9xiIiP9xiITRqMPleIj/cYiIj/cYiDNN0b2yLoiI/3GIiI/3GIRt18oiiIiI/3GIiI/3GEj6LIBdiI/3GIiI/3GIhGtTykrI/3GIiI/3GIiEG+HPQe/3GIiIj/cYiIj/cYiIj/cYiIj/cYWV/WoHGIiI/3GIiIVkzas4iIj/cYiIj/cYiIj/cYiIj/cUw5fExoiI/3GIiI/3GIiI/3FMETxO7P9xiIiP9xiIhfzdEyiIiP9xiIiP9xhBjCz3PY/3GIiIj/cYiIj/cYiIj/cYSC0cjS6IiP9xiIiI/3GIiI/3GIiISOCMgff/cYiIj/cYiIj/cYiIj/cVIT3uyP9xiIiP9xiIhXTNizcYiIj/cYiIj/cYiIj/cUO3fNSIiIj/cYiIj/cYiE83PByM/3GIiI/3GIiIQb4c5B5xiIiI/3GIiIRbU8tKyIiIj/cYiIj/S+ncYWKIiI/3GIiI/0e1PKSsiIiP9xiIiP9xiIiP9PViwqnY/3GIiI/3GIiI/3GIhPNzwcjP9xiIiP9xiIhHyDyTfIiIj/cYiIj/SPXMkKOIiP9xiIiP9xhI+iyAXYiP9xiIiP9xiIiP9xiIiP9xhMa2xJSYiI/3GIiI/3GFyn1FiIiP9xiIiP9xhI1tyCkoiIj/cYiIj/cUwRPE7s/3GIiI/3GIiIQm086SyP9xiIiP9xiIQChMDnuIj/cYiIiP9xhMa2xJSYiP9xiIiP9xhMB4xPh/9xiIiP9xiIiExrbElJ/3GIiI/3GIiEkOLH8diIiP9xiIiP9HtTykrIiIj/cYiIj/cT5aEbKl7oiIj/cYiIj/Scg8g3yIj/cYiIj/cYRrU8pKyIj/cYiIj/cYiIj/cYiIhNJDw9vP9xiIiP9xiIiP9PiBwnfoiP9xiIiP9xiIiP9xiIiP9xiIhAw2zzyXGIiI/3GIiI/3GIiI/3GIiI/3GISxE8XuyIiI/3GIiI/0n6LIBdiIiP9xiIiP9CWjz6XIj/cYiIj/cYiEUHHK+OcYiIiP9xiIiP9xiIiP9xiIiP9xiIiP9xiEjIPIN8/3GIiI/3GIiI/1qB136Ij/cYiIiP9xiIiFyn1Fj/cYiIj/cYiIj/cYTBE8PuxxiIiP9xiIiP9xiIiP9xiIiP9xiIiI/3GIiI/0e1PKSsiIiP9xiIiP9xiIhEojzF3Ij/cYiIj/cYiIQFo8C1yIiP9xiIiP9xg5rWi3UpeIj/cYiIj/cYhG3XyiKIiIj/cYiIj/cYiIUybd2YiP9xiIiP9xiIiP9LJnxtmIiIiP9xiIiP9xiEGMLPc9/3GIiIj/cYiIj/cYhI+iyAXY/3GIiIj/cYiIj/cYiIj/cYQYws9z2I/3GIiI/3GIiI/3GISxE8XuyIiI/3GIiI/3GIiI/3GEbnLKGNiIiP9xiIiP9xhBjCz3PYj/cYiIj/cYiIg/2jKxJc2IiP9xiIiI/3GEvuPFEciIj/cYiIj/cUpiHGneiIiP9xiIiP9xhSE97s/3GIiIj/cYiIj/cYiIj/SBocnl6P9xiIiP9xiIiI/3GIiI/3GIhPmxwWToiP9xiIiP9xiIhEojzF3Ij/cYiIj/cYiIRhocrl6IiP9xiIiP9xiIiP9xiIiP9xiITSQ8PbyI/3GIiI/3GIiEBaPAtciIj/cYiIiP9xiEX8bLA5j/cYiIj/cYiIRt18oiiIj/cYiIj/cYg7jkG1cb6IiI/3GIiI/3FK2zxiTP9xiIiP9xiIiP9xMdEBvy7+/3GIiI/3GIiI/00RPE7sj/cYiIj/cYiIRvXMoKOIiIj/cYiIj/Q9Zs4pmP9xiIiP9xiIiP9CKEz9e/9xiIiI/3GIiIPwkxsfbOj/cYiIj/cYiIj/cYWYHXfo/3GIiI/3GIiIj/cYTSQ8PbyIj/cYiIiP9xiIiP9xiIiP9xiIQFo8C1yIiI/3GIiI/3GIiI/3GIiISPoscF1xiIiP9xiIiP9xiIiP9xTEMsS82I/3GIiI/3GIhGtTykrI/3GIiI/3GIhKDixfHXGIiI/3GIiI/3GIiEtDLFvNiIiP9xiIiP9xiIiP9xiIiP9xhMdRxIroiP9xiIiP9xiIiP9xiIiP9xiIiEgJzI9jiI/3GIiI/3GIhCbTzpLIiP9xiIiP9xiE8tjB0niP9xiIiP9xiITSQ8PbyI/3GIiI/3GIRKI8xdyIiP9xiIiP9xiIgwlWGwep6I/3GIiI/3GIOcAitz/diIj/cYiIj/cYPwdUsPircYiIj/cYiIiP9ESezbYYj/cYiIj/cYiIj/Rd+8wgSP9xiIiP9xiIiP9CHpz+Fo/3GIiI/3GIiEUHHK+OcYiIj/cYiIj/cYiIj/cYiIj/cUj6LIBdiIj/cYiIj/cYiIj/cYiIT2ksGW2P9xiIiP9xiIhNJDw9vI/3GIiI/3GIhPNzwcjP9xiIiP9xiIiDmEgrd7ff9xiIiP9xiIOjOitsxdiI/3GIiI/3GIiESiPMXciP9xiIiP9xiIiP9xP12TsaJs/3GIiI/3GIiI/0sOLG8diI/3GIiI/3GIhPaSwZbYj/cYiIj/cYiIj/cYiIj/cYSg4sbx2P9xiIiP9xiIiP9XOdnGcYiIj/cYiIj/VjnbxoiIj/cYiIj/cYiIhKYhxp3o/3GIiI/3GIhG3XyiKIiI/3GIiI/3GIiI/3FHGhyeXv9xiIiI/3GIiI/3GIiI/3GIiI/3GIiI/3GIiI/3GE/IrBN1/3GIiI/3GIiIR8g8k3yIiP9xiIiP9xiIiP9xQ58s1g2P9xiIiP9xiIiP9xiIRucsoY2Ij/cYiIj/cYRrU8pKyIj/cYiIj/cYiESiPMXciI/3GIiI/3GIhPNzwcjP9xiIiP9xiIiECMLAg9iIiP9xiIiP9xMZVhvmqecYiIj/cYiIj/cYTSQ8PbyIiP9xiIiP9xiE9pLBltiI/3GIiI/3GIiISxE8XuyI/3GIiI/3GIiI/3GDhoQbiXvoj/cYiIj/cYiIiP9xiIiP9xiDWccbtjjoiP9xiIiP9xiIhfzdEyiIj/cYiIiP9xhMOXxMaI/3GIiI/3GIiEuY/FZwiP9xiIiP9xiIMrIRvk3u/3GIiI/3GIiI/3FKJnxtmIiIj/cYiIj/cYiIj/SBocnl6P9xiIiI/3GITVYsOp2IiP9xiIiP9xiIiI/3GIiI/3GIiI/3GIiI/3GIXKfUWIiP9xiIiP9xiIiI/3GIiI/3GIiI/3GIiFET3+yIiP9xiIiP9xiIiP9xiIiI/3GIiIQsEs4+2IiP9xiIiP9xiIiI/3GIiI/3GE5kzCmziP9xiIiI/3GIiI/3FMETw+7HGIiIj/cYiIj/cYiITVYsOp2I/3GIiIj/cYiF660kX/cYiIj/cYiIhONzwsjIiIj/cYiIj/cV660kWIj/cYiIiP9xiEa1PKSsj/cYiIiP9xiIiP9xiIiP9G1CyyvY/3GIiIj/cYiIhPaSwJbXGIiI/3GIiIj/cUJtPOksiIiI/3GIiI/3GIhE1CzCvYiI/3GIiIj/cYiIj/cUOfLNYN/3GIiIj/cYiIj/cYg+WhGype6Ij/cYiIj/cYiISxE8XuyIj/cYiIj/cYiIj/cYiEj6LIBdj/cYiIj/cYiIhNJDw9vP9xiIiP9xiIiP9xS+48URyIiI/3GIiI/3GIiI/3GEowLGz9iI/3GIiI/3GIiI/3GIiIQ7d8xIhxiIiP9xiIiP9xSOCMgfeIiI/3GIiI/3GISBN8jsiIiI/3GIiI/3E1piG7Wd6IiP9xiIiP9xNAFCu/69cYiIj/cYiIj/cYiIj/cYRKI8xdyIiI/3GIiI/3GIOMwhuDPeiIiP9xiIiP9xTDl8TGiIj/cYiIj/cYiIj/cYiIhCnyzmDYiP9xiIiP9xiITVYsOp2IiP9xiIiP9xiErzjGDHj/cYiIj/cYiIj/MsbivjkdcYiIj/cYiIj/cUtiHEnecYiIj/cYiIj/cYMY+iv3BdiIj/cYiIj/cYiDdmZLmZm4j/cYiIj/cYiIj/cYQ58s1g3/cYiIj/cYiITGtsSUmP9xiIiP9xiIiDOJcb12joj/cYiIj/cYgyIDK+382P9xiIiP9xiIiP9xg+HnGy4Y6Ij/cYiIj/cYNRRCu+u9iI/3GIiI/3GITkx8GzhxiIiP9xiIiP9I5yyRjf9xiIiP9xiIhHlkyWm4iP9xiIiP9xhNGow+V4iIj/cYiIj/PUaitLldiIiP9xiIiP9xiIQYws9z3/cYiIj/cYiIj/cYSRN8bshxiIiP9xiIiP9Gojy13P9xiIiP9xiIiP9xiIhNiBw3foiIj/cYiIj/cYiIj/cYiIj/RqI8tdz/cYiIj/cYiIj/cYiEbnLKGNiI/3GIiI/3GIiI/3FFojyl3HGIiI/3GIiI/3GISg4sbx3/cYiIj/cYiIj/cYiIj/cYiIj/cUCrHAZO/3GIiI/3GIiI/3GIiI/3GIiI/3GEPzHNDOiIj/cYiIj/cYiIj/cYiIj/cYiIj/cUowLGz9iIj/cYiIj/cUomfG2YiIiP9xiIiP9xN9FxuS6OiIiP9xiIiP9xNkojurXciIj/cYiIj/cYQJF8B+j/cYiIj/cYiIj/M6hhvleeiIiP9xiIiP9xSalMdWuIiI/3GIiI/3GEKazNZTcYiIj/cYiIj/cYiIj/cYTEMsS82P9xiIiP9xiIiEa1PJSscYiIj/cYiIj/cYS+48URyIiP9xiIiP9xPh5xsuGOiIj/cYiIiP9xiIiP9xiIiP9xiIiP9xiEi+jIQXj/cYiIj/cYiIhBvhz0Hv9xiIiP9xiIiP9xiIiP9xhKDixvHY/3GIiI/3GIiI/07xTDDriIj/cYiIj/RqI8tdz/cYiIj/cYiITn5sGBlxiIiP9xiIiP9xTBE8Tuz/cYiIj/cYiIQ7d81Ij/cYiIj/cYiIj/cYiIhG5yyhjY/3GIiI/3GIiI/3FI4IyB94iIj/cYiIj/cYhTJt3ZiIj/cYiIj/cYhBcoz414j/cYiIj/cYiEKfLOYNiIiP9xiIiP9xTogcJ36I/3GIiI/3GIiI/3GIiI/3GIiI/0+IHCd+iI/3GIiI/3GFIT3uz/cYiIj/cYiIj/cUx1HEiuiIj/cYiIj/cYiIj/cYiIj/cYiIj/cYiIj/cYiIiP9xiEUHHL+O/3GIiI/3GIiIWIHYfoiI/3GIiIj/cYiIj/cYiIj/cYiIj/cYiIj/cYiIj/cYiIhWTNqziIiP9xiIiP9WOdvGiIiP9xiIiP9xQb4c9B6IiI/3GIiI/3GIiI/3GIiI/3GIiI/3GIiIj/cYiIj/cYiIj/cYiIj/cYiIj/cYiIj/cYiIj/cYiIiP9xhFBxy/jo/3GIiI/3GIiI/3GIiI/3GIiIQ/Mc0M7/cYiIj/cYiIj/cYiIj/cU0kPD28iIiP9xiIiP9xiIhVOdvGj/cYiIj/cYiIhYX9igiP9xiIiP9xiIhN8Uwg63GIiI/3GIiIj/T1YsKp3/cYiIj/cYiIj/cYiEpiHGneiI/3GIiI/3GIiEG+HPQej/cYiIj/cYiIj/cYiIj/cYiIj/cYiIj/cYiIj/cYiIiP9xiIiP9xiIiP9xiIhTJt3ZiP9xiIiP9xiIhfzdEyiIiP9xiIiP9xhblNRrcYiIj/cYiIj/TRE8TuyP9xiIiP9xiIiP9xiIhILRyNLoj/cYiIj/cYiIj/cYiIj/cYhMQyxLzf9xiIiP9xiIiP9xiIiP9xiIhcp9RYiP9xiIiP9xiIhTJt3ZiP9xiIiP9xiIiP9xiE9pLBltiI/3GIiI/3GIiI/3GEGMLPc9iP9xiIiP9xiIiP9xiE1WLDqdiIiP9xiIiP9xiIiP9xiIiP9xiIiI/3GIiIWF/YoIj/cYiIj/cYiIj/cYiIS0MsW82IiI/3GIiI/3GIiI/3GIiEtDLFvNiIiP9xiIiP9xiIiP9xiFIT3exxiIiI/3GIiI/3GIiI/3GFIT3uz/cYiIj/cYiIhTJt3Zj/cYiIiP9xiIiP9xiIiP9xiIiP9xiIiP9xiIiP9xiIiEPpbNFpj/cYiIj/cYiIj/cYiISQ4sfx2IiI/3GIiI/3GITkx8GzhxiIiP9xiIiP9xTDl8TGiIj/cYiIj/cYPbo3s0XIiI/3GIiI/3FKn5xmBv9xiIiP9xiIiP9xhMETw+7HGIiI/3GIiI/3FL7jxRHIiIj/cYiIj/cYiEGMLPc9/3GIiI/3GIiI/3GIiIWIHYfoiI/3GIiI/3GFDd0DKP9xiIiP9xiIiP9xiIhE1CzCvYiI/3GIiI/3GIiI/3GIiI/3GIQUCc+/b/cYiIj/cYiIj/cVdM2bOIj/cYiIj/cYhHZFyZuoiP9xiIiP9xSUVse6mI/3GIiI/3GIiI/3GIiEGMLOc9cYiIj/cYiIj/QihM/Xv/cYiIj/cYiIj/Scg8g3yIj/cYiIj/cYiE83PByM/3GIiI/3GIiIQ/Mc0M7/cYiIj/cYiIj/Sw4sbx2Ij/cYiIj/cYhLETxe7IiIj/cYiIj/cYiIhONzwsjIiIj/cYiIj/cUWiPKXccYiIj/cYiIhGw9yjwoiP9xiIiP9xiINKHBvF4+/3GIiI/3GIiI/3GEjIPIN8j/cYiIj/cYiEGazPZTiIj/cYiIj/NRvhu+QecYiIj/cYiIj/cYhBjCz3PY/3GIiI/3GIiEGkfPW4iP9xiIiP9xiIg4/hG4Ae6IiI/3GIiI/3GIiEkOLH8diIiP9xiIiP9PGowuV/9xiIiP9xiIiP9xiIiP9xiIiP9xSS0cbS5xiIiP9xiIiP9xiISPosgF2P9xiIiP9xiIiP9xRHBMyPuIiP9xiIiP9xiIiP9LMCxs/YiIj/cYiIj/cYiIj/cYiIj/cYiF660kWP9xiIiP9xiIiP9xiIiP9xiIiP9xiIiP9xiIWF/YoIiIj/cYiIj/cYiIj/cYiIj/cYiIj/cYiExDLDvNcYiIj/cYiIj/cYiIj/cYiIX83RMoiIj/cYiIj/cVyn1FiIiI/3GIiI/3GIiI/3GIQ8Es0+2P9xiIiP9xiIiP9xiIhI+iyAXf9xiIiP9xiIiP9xiIiP9xRdQssr2P9xiIiP9xiIiP9xiIiP9xiIhKMCxs/f9xiIiP9xiIiP9xiIQp8s5g2IiI/3GIiI/3GITSQ8PbyIj/cYiIj/cYhKYhxp3oiI/3GIiI/3GFdM2bOP9xiIiP9xiIiP9xiEXULKK9cYiIj/cYiIj/cYiIj/cYhG5yyhjYiI/3GIiI/3GIiI/0aiPLXc/3GIiI/3GIiI/3E84jG0Hc6IiP9xiIiP9xiIiP9JyDyDfIiP9xiIiP9xiIQYws9z3/cYiIj/cYiIj/cYiIRucsoY2I/3GIiI/3GIiIRrU8lKxxiIiP9xiIiP9xhLcLxY9I/3GIiI/3GIiEbnLKGNiP9xiIiP9xiIiEKfLOYNiI/3GIiI/3GIiESYjMZ3iI/3GIiI/3GIhI+iyAXY/3GIiI/3GIiI/3FMyuxDUY/3GIiI/3GIiI/3FGg0yny4j/cYiIj/cYiE83PByM/3GIiI/3GIiIXKfUWP9xiIiP9xiIiI/1Um3Nn/cYiIj/cYiIj/VjnbxoiIj/cYiIj/cYhIyDyDfP9xiIiP9xiIiISQ4sfx2Ij/cYiIj/cYiEJtPOksiI/3GIiIj/cYhMQyw7zXGIiI/3GIiI/0JaPPpciP9xiIiP9xiIhOyKwjdYiI/3GIiI/3GIhBpHz1uIiP9xiIiP9xiIiP9xiIiP9PAOwv8Y/3GIiI/3GIiE83PAyMcYiIj/cYiIj/cYiIhWTNqziIiP9xiIiP9xXKfUWIiIj/cYiIj/cYTHUcSK6Ij/cYiIj/cYiIj/cYiIj/cYiIj/cYiIRNQswr2IiP9xiIiP9xiIiP9xhF1Cyyvf9xiIiP9xiIhMa2xJSY/3GIiI/3GIiI/00RPE7sj/cYiIj/cYiIhNTHw7OIiP9xiIiP9xiIhB1mzymYiP9xiIiI/3GErzjGDHj/cYiIiP9xiIiEVRXLrqiP9xiIiP9xiIhFFby+pIiP9xiIiP9xiIRrU8pKyP9xiIiP9xiIg6AiG2/d6Ij/cYiIj/cYiIQ05M2xuIiI/3GIiI/0RtPNks/3GIiI/3GIhLETxe7IiI/3GIiI/3GIiE9pLBltj/cYiIj/cYiISds8ckyIj/cYiIj/cYiIj/cYiIiP9xiIQ8Esw+1xiIiP9xiIiP9xiIiI/3GISalMdWuIj/cYiIj/cYiEHgHPH+iI/3GIiI/3GIiIj/cYiIj/cYiIhNViw6nY/3GIiIj/cYiIj/cYiIj/cYhDwSzT7f9xiIiI/3GIiI/3GIiI/3GIiITYgcN36Ij/cYiIiP9xiIiP9xiIiP9xiIhILRyNLo/3GIiIj/cYiIQm086SyI/3GIiI/3GIiI/3GIiI/3FF1CyyvY/3GIiI/3GIiI/3GIiISOCMgff/cYiIj/cYiIhEojzF3I/3GIiI/3GIiISPoscF1xiIiP9xiIiP9xiESiPMXciIj/cYiIj/cYiFyn1FiI/3GIiI/3GIhBcoz414/3GIiI/3GIg0u2G7RJ5xiIiP9xiIiP9xXrrSRYiI/3GIiI/3GIiI/3FZgdd+iP9xiIiP9xiIiF660UVxiIiP9xiIiP9xiIiP9xhOMtws0o/3GIiI/3GIiI/0lkXHm6cYiIj/cYiIiEQHHM+OiIj/cYiIj/cYSW2seSWIiP9xiIiP9xhPNzwcjIj/cYiIj/cYiITzc8DIxxiIiP9xiIiP9xhZX9agcYiIj/cYiIj/cYhPmxwWToiIj/cYiIj/cYiIj/cYiIRrU8pKz/cYiIj/cYiIj/cYiE1WLDqdiIj/cYiIj/cYiIj/cYT2ksGW2IiP9xiIiP9xiIiP9xiIT2ksGW2I/3GIiI/3GIiI/3GIRucsoY2IiP9xiIiP9xiIiP9xSg4sbx2I/3GIiI/3GIiI/3GIiIj/cUgtHI0uiIiP9xiIiP9xiIiP9xiISjAsbP2P9xiIiP9xiIiP9xiIiP9xhBjCz3PYj/cYiIj/cYiIhHyDyTfIiI/3GIiI/3GEj6LIBdiI/3GIiI/3GIiI/0n6LIBdiIiP9xiIiP9xiIiP9xiEbnLKGNiIj/cYiIj/cYQYws9z2I/3GIiI/3GIhG5yyhjYiP9xiIiP9xiIiDtzM7WMzP9xiIiP9xiIhG3XyiKIiP9xiIiP9xiIS+48URyI/3GIiI/3GIiI/3FMETxO7P9xiIiP9xiIiEPpbNFpj/cYiIj/cYiIj/cYiIj/cYhGtTykrIj/cYiIj/cYiIj/Sw4sbx2Ij/cYiIj/cYiIhAHpwPFoj/cYiIiP9xiIhCbTzpLIj/cYiIj/cYiIhLETxe7Ij/cYiIj/cYiIgyzzO9MMxxiIiP9xiIiP9xiD5aEbKl7oiP9xiIiP9xiISg4sXx1xiIiP9xiIiP9xiIiP9xhPaSwZbYiI/3GIiI/3GIiI/3GIQ8Es0+2P9xiIiP9xiIiP9xiIiP9xNlVBuqq+iIiI/3GIiI/3GIiEa1PKSs/3GIiI/3GIiI/0c9/KwgiI/3GIiI/3FK2zxiTP9xiIiP9xiISweMX4eIiI/3GIiIj/cYiITVYsOp2I/3GIiI/3GIiIhFtTy0rIiIj/cYiIiP9xiEKfLOYNiIiP9xiIiI/3GIT2ksGW2I/3GIiI/3GIiIj/cYiIhDTkzbG4iI/3GIiI/3GIiI/0TzHNDOiIiI/3GIiI/3GEGMLPc9j/cYiIiP9xiIiP9xT2ksGW2IiP9xiIiI/3GIiI/3GIiI/3GIiIQ+ls0Wn/cYiIiP9xiIiP9xiIiP9xiIiP9xhDt3zUiIiP9xiIiP9xiISmIcad6I/3GIiI/3GIiIhWTNqziIj/cYiIj/cYiIXrrRRXGIiI/3GIiIVTnbxv9xiIiP9xiIiP9xXKfUWIiIj/cYiIj/cYhNJDw9vIiP9xiIiP9xiITzc8HIz/cYiIj/cYiIhONzwsjIiIj/cYiIhRE9/siIj/cYiIj/cYiIj/cYiIj/SOcskY3/cYiIj/cYiIj/cYiIQYws5z1xiIiP9xiIiP9xiIiP9G1CyyvYj/cYiIj/cYiIj/cUGMLPc9iI/3GIiI/3GIiESiPMXciP9xiIiP9xiIiP9xiIiETULMK9iI/3GIiI/3GIiI/3GIiIMtpRviWuj/cYiIj/cYiIj/PLvRtUQuj/cYiIj/cYiIR2RcmbqI/3GIiI/3GIhBjCz3Pf9xiIiP9xiIiP9xiIiP9xiIiP9GXOy6Mf9xiIiP9xiIiEKfLOYNiI/3GIiI/3GIiIhTJt3Zj/cYiIj/cYiIj/cYiIj/cYiIj/cYiIj/cYiIiETULMK9iP9xiIiP9xiIiP9xiIiE1WLDqdiP9xiIiP9xiIiP9xiISPosgF2P9xiIiP9xiIiP9xiIiIRucsoY3/cYiIj/cYiIj/cYiIiP9NQyxLzYj/cYiIj/cYiIj/cYiIiP9xRucsoY2IiI/3GIiI/3GIiIj/cYiIQsEs4+2IiI/3GIiI/3GIiIj/cUGMLPc9iP9xiIiP9xiIiEKfLOYNiI/3GIiI/3GIiIj/cYiIj/cYiIj/cYiIj/cYheutJFj/cYiIj/cYiIiP9xiFMm3dmIiP9xiIiP9xiIiEnbPHJMiP9xiIiP9xiIiP9xiIiP9xiIiI/3GIiI/3GIiI/3GIiI/3GIiI/3GIiIRAccz46IiI/3GIiI/3GIiI/3GIiI/3GIiI/3GIiI/3GIiIj/cYhKJnxtmIj/cYiIj/cYiIhF/GygOXGIiI/3GIiI/0O+HNQecYiIj/cYiIj/cYiIj/QztM7EuIiI/3GIiI/3GISXdceIqI/3GIiI/3GIiIMlIiva3dcYiIj/cYiIhIRWyLqYiI/3GIiI/3GIQTbs/JGP9xiIiP9xiIiP9xQqR81bhxiIiP9xiIiP9xTy2MHSeIiP9xiIiP9xiIQb4c9B6I/3GIiI/3GIiI/3GIiI/3GIiIj/T1YsKp3/cYiIj/cYiIj/cYhMdRxIroj/cYiIj/cYiIRHBMyPv/cYiIj/cYiIj/cYiIj/cUwRPE7s/3GIiI/3GIiI/z2mkbRZboiI/3GIiI/3GEOfLNYN/3GIiI/3GIiI/3GIiESiPMXciP9xiIiP9xiIiESiPMXcj/cYiIj/cYiIj/cYiIhPaSwZbf9xiIiP9xiIiP9xTBE8Tuz/cYiIj/cYiIj/T2TMKbOIiI/3GIiI/3GEa1PKSsiI/3GIiI/3GIhcp9RYiP9xiIiP9xiIhA9VwBqo/3GIiI/3GIiI/3GIiE0kPD28j/cYiIj/cYiIj/cYiIj/cYiIj/SBocnl6I/3GIiI/3GIiE2IHDd+iIiP9xiIiP9xW5TVa/9xiIiP9xiIiP9xiE9ffBoIiIj/cYiIj/cYiEpYbGp5iIj/cYiIj/cYiIj/cYiExDLDvNcYiIj/cYiIj/cYiIj/cYiETULMK9iIiP9xiIiP9xiIiP9xiITVYsOp2IiP9xiIiP9xiIiP9xiEgtHI0uiIj/cYiIj/cYiIj/cU9pLBltiIiP9xiIiP9xiIiP9xiIiP9PViwqnY/3GIiI/3GIiFMm3dmI/3GIiI/3GIiI/1pf16CI/3GIiI/3GIiI/3GEGMLPc9iP9xiIiP9xiIiP9xiEdarJpViIj/cYiIj/cYiIiP9xiIiP9xiIiP9xiIiP9xiFDd3yJxiIiP9xiIiI/3GIiI/3GIiI/3GIiI/3GIiI/3GIiI/3FFBxy/joiP9xiIiP9xiIiP9xiIiP9xUN3QMo/3GIiIj/cYiIj/cYiIj/cYiIj/cYiIj/cYiIj/cYiFqU1muIiI/3GIiI/3GFmB136P9xiIiP9xiIiP9xiIhNiBw3foiIj/cYiIj/cYiIj/cYiIQb4c9B6P9xiIiP9xiIiP9xiIiP9xiIiP9xQ/Mc0M6IiI/3GIiI/3GFmB136P9xiIiP9xiIiP9xiISxE8XuyIiP9xiIiP9xiIiP9YTNmziIj/cYiIj/cUpiHGneiIiP9xiIiP9xQ8Es0+2Ij/cYiIj/cYiIj/cUWiPKXccYiIj/cYiIj/cYiIj/cYhOiBwnfv9xiIiP9xiIiP9xiIiP9EnyzWDYj/cYiIj/cYiIQp8s5g2IiP9xiIiP9xiIiP9xRS9cvQqIiIj/cYiIj/cYiIj/cYTBE8PuxxiIiP9xiIiP9xiDe5IblG3v9xiIiP9xiIiP9xhF4syx04iI/3GIiI/3GIiI/3FK2zxiTP9xiIiP9xiIiP9xiIiP9xiIhBvhz0Ho/3GIiI/3GIiIObZyt0mNiP9xiIiP9xiIRoNMl8txiIiP9xiIiP9xiIiP9xiIiP9BeSz4bXGIiI/3GIiI/3GIiI/3GISjAsbP2I/3GIiI/3GIiI/3FDnyzWDY/3GIiI/3GIiIT198GgiP9xiIiP9xiIiERwTLj7cYiIj/cYiIj/cYhG5yyhjYiI/3GIiI/3GIiITSQ8Pbz/cYiIj/cYiIj/PZzhtGMeiIiP9xiIiP9xhOTHwrOP9xiIiP9xiIiP9xiIRKI8xdyIj/cYiIj/cYiIgwTxKwwO2P9xiIiP9xiIiI/3GIg7ZgG1mf7/cYiIj/cYiIj/cU1RzCrjcYiIj/cYiIj/cUNtPMkscYiIj/cYiIgw0JK/L21xiIiP9xiIiP9xiITzc8HIz/cYiIj/cYiIj/cYSg4sbx2P9xiIiP9xiIiP9xR+csgY1xiIiP9xiIiP9xTzc8HIyIj/cYiIj/cYiDZLkbq0boiI/3GIiI/3GIiEpwvGj0iIiI/3GIiISds8ckyI/3GIiI/3GIiI/3GD+n07FYLIiI/3GIiI/3GEOFjNenj/cYiIj/cYiIQkns62GIiP9xiIiP9xiIiI/3GIhMa2xJSY/3GIiI/3GIiI/3EwWcGwtj6IiIj/cYiIj/Sw4sbx2I/3GIiIj/cYiIj/cYhKMCxs/Y/3GIiI/3GIiIhKJnxdmHGIiI/3GIiI/3GIiIj/cYhI4IyB94j/cYiIiP9xiE3xTDDrj/cYiIj/cYiIg+WhGype7/cYiIj/cYiIg7sEG1T76Ij/cYiIj/cYhFsNy08o/3GIiI/3GIiEj6LIBd/3GIiI/3GIiI/0n6LIBdiIiP9xiIiP9xiIiP9xiIiP9xiIiI/3GIiEgtHI0uj/cYiIj/cYiIj/cYiIiP9xiIhB4Bzx/oj/cYiIj/cYiIURPf7IiI/3GIiIj/cYhG5yyhjYiP9xiIiP9xiIiI/011HEiuiIj/cYiIj/cYiIj/cYiIj/cYiIiEfIPJN8iI/3GIiIj/cYiIS0MsW82IiP9xiIiP9xiDdmZLmZm4iP9xiIiP9xiISrfsZIH/cYiIj/cYiIj/cYTzc8HIyI/3GIiI/3GIiI/zwCIbX93o/3GIiI/3GIhMUcxK44iP9xiIiP9xg6ieG2dh6IiP9xiIiI/0ufnGYG/3GIiI/3GIiIRKI8xdyP9xiIiP9xiIhEBxzPjoiIj/cYiIiP9xQ/Mc0M6IiP9xiIiP9xgxi7G+dE5xiIiP9xiIiP9xRaI8pdxxiIiP9xiIiP9xMPThsBseiP9xiIiP9xiIiETKfMNYiIj/cYiIj/cYiIP6fTsVgsj/cYiIj/cYiIj/cUoOLG8diP9xiIiP9xiIiP9xTSQ8PbyIiI/3GIiI/3GDs0EbXL7o/3GIiI/3GIiI/3GIRt18oiiIiI/3GIiI/3GIiI/3GEG+HPQeiIj/cYiIj/cYiIj/cYiIj/cYiE9ffBoIiI/3GIiI/3GIQMNsBMmP9xiIiP9xiIhG5yyhjYj/cYiIj/cYiEHgHPH+iI/3GIiI/3GIhD8xzQzoj/cYiIj/cYiIQjtM7Ev/cYiIj/cYiIj/cYiIj/cYUN3QMo/3GIiI/3GIiEx1HDiucYiIj/cYiIiEzxTEDriIiP9xiIiP9xRlFcqur/cYiIj/cYiIj/cYiIj/cYhGtTykrIj/cYiIj/cYiITUx8OziIiP9xiIiP9xiIhFsNyk8nGIiI/3GIiINsR2ujuJ/3GIiI/3GIiI/3FH5yyBjXGIiI/3GIiI/3GE5kzCmziI/3GIiI/3GIiI/3GDTFEbw67v9xiIiP9xiIiP9GmIy2d4/3GIiI/3GIiI/0oJzH9jiP9xiIiP9xiIiP9xhPaSwZbYiI/3GIiI/3GIiESiPMXciP9xiIiP9xiIiEGkfPW4j/cYiIj/cYiIj/OBmhuOZecYiIj/cYiIj/cUC5vAVkiIj/cYiIj/cYhNJDw9vIiP9xiIiP9xiINzXiucodiI/3GIiI/3GIiI/3FI4IyB94iIj/cYiIj/cYiD4oIbLX3v9xiIiP9xiIiP81kyG8bN7/cYiIj/cYiIj/QfVcAaqIiIj/cYiIj/cYiIS0MsW82IiP9xiIiI/3GIRKI8xdyIj/cYiIiP9xiIhCwSzj7YiIj/cYiIj/cYiIiP9Cvhz0HoiIj/cYiIj/cYiIj/cYiIiP9xiIhCwSzj7YiIj/cYiIj/cYiIiP9xiIiP9xTEMsS82P9xiIiP9xiIiI/3GIiI/00RPE7s/3GIiIj/cYiIj/cU0kPD28iIiP9xiIiP9xiIiP9xhPaSwZbYiI/3GIiI/3GIiI/3FPaSwZbYiIj/cYiIj/cYiIj/cYiEtDLFvNiIiI/3GIiI/3GIiI/3GISPosgF2I/3GIiI/3GIiISxE8XuyI/3GIiI/3GIiETKfMNYiIiP9xiIiP9xiEgTfI7IiIj/cYiIiP9xhNz0wzC/9xiIiP9xiIiP9xhMdRxIroj/cYiIiP9xiIhEojzF3I/3GIiIj/cYiITSQ8Pbz/cYiIiP9xiIiDdAAbm//oj/cYiIj/cYhL7jxRHIiP9xiIiP9xiIOGhBuJe+j/cYiIj/cYiIS/zcUDKIiI/3GIiI/3GIiI/3FAw2wEyYiP9xiIiP9xiIhEojzF3Ij/cYiIj/cYiIRKI8xdyI/3GIiI/3GIhNAOw/8YiI/3GIiI/3GIiEE27OyRcYiIiP9xiIiP9LhfxnoI/3GIiI/3GIiI/3GIiIOiphttWeiIiP9xiIiP9xR8Pck8KP9xiIiP9xiITEMsO81xiIiP9xiIiP9xiIiP9BeSz4bXGIiI/3GIiI/3GIiI/3GIiIRucsoY2P9xiIiP9xiIiP9xiIiIQp8s5g2I/3GIiI/3GIiESiPMXciP9xiIiP9xiIiI/3FCzLzjNI/3GIiI/3GIiEZ5nJhmcYiIiP9xiIiP9xiE6WvCaUiI/3GIiI/3GIg7OAK1x/2IiP9xiIiI/3E7l4K1aH2I/3GIiI/3GIg6xYG2On6IiP9xiIiP9xiIiP9xiIQ8Esw+1xiIiI/3GIiI/3GDKEEr577YiIj/cYiIj/cYR2RcmbqIiP9xiIiP9xiIhKYhxp3oj/cYiIj/cYiIhFUVy66oj/cYiIj/cYiIiP9xiIiP9xTogcJ36P9xiIiP9xiIiP9xiIiI/3GIiI/3GIiEqKXGdaiIj/cYiIj/cYiIj/cYiIiP9xTlYsGp1xiIiP9xiIiP9xRoNMp8uI/3GIiIj/cYiIRt18oiiI/3GIiIj/cYiEVRXLrqiIj/cYiIj/cYiIXrrRRXGIiI/3GIiIj/cYTkx8GzhxiIiP9xiIiI/3GEoOLG8d/3GIiI/3GIiIj/cYiEgTfI7IiI/3GIiI/3GIiIj/cYiIj/cYiIj/cUrbPGJM/3GIiI/3GIiIUybd2Y/3GIiI/3GIiI/3FUJtzZ/3GIiI/3GIiI/3FPaSwZbYiIj/cYiIj/cYhBWjzqXHGIiI/3GIiI/3EwSyGwxN6P9xiIiP9xiIiP9xiIiP9xiIiP9xiIQ/Mc0M6I/3GIiI/3GIiI/0VwTMj7iIiP9xiIiP9xiIiP9xiIiExRzErjj/cYiIj/cYiIj/QXks+G1xiIiP9xiIiP9xPvUxsgrOj/cYiIiP9xiIiDjilLcda3GIiI/3GIiI/3GEjIPIN8j/cYiIj/cYiIj/cYiIiP9xiIhPaSwZbf9xiIiP9xiIiIRNQswr2I/3GIiI/3GIiI/3GIiIj/cYiETULMK9iIj/cYiIj/cYiIiE1WLDqdj/cYiIj/cYiIj/cYiIiP9xiIiExrbDlJcYiIj/cYiIj/cYQ58s1g3/cYiIj/cYiIj/cYiIiP9BqxwGTv9xiIiP9xiIiP9xSjAsbP2IiP9xiIiP9xiIiP9xiIiP9xiIiP9xiIiELBLOPtiIiP9xiIiP9xiIiP9xiIhLQyxbzYiIj/cYiIj/cYhN8Uww64/3GIiI/3GIiIj/Q+Ac4f7/cYiIj/cYiIj/cYiIj/cYiIj/cYheutJFiP9xiIiP9xiIiP9xiIiP9xiIiP9xiIRKI8xdyIj/cYiIj/cYO/dxtQiO/3GIiI/3GIiISiZ8bZj/cYiIj/cYiIj/cYiIiP9xhDwSzT7Y/3GIiI/3GIiI/3GE9pLBltiIj/cYiIj/cYiIj/cYiIQaR89biI/3GIiI/3GIiI/0PMvOM0iI/3GIiI/3GIhGtTykrI/3GIiI/3GIiE83PAyMcYiIj/cYiIhB4Bzx/oj/cYiIj/cYiEPzHNDOj/cYiIj/cYiIj/cYiIiP9xiIiP9xXrrSRYiP9xiIiP9xiDTFEbs67nGIiI/3GIiI/3GIg0aRO8luyIiI/3GIiI/3GISTu8fET/cYiIiP9xiIhDrczVI/9xiIiI/3GIiI/3GIiEgTfI7IiP9xiIiI/3GIiI/3GIiI/3GIiI/3GIiI/3GFlf1qBxiIiI/3GIiI/3GIiI/3GIiI/3GIiIRAccz46IiI/3GIiI/3GFIT3uz/cYiIj/cYiIj/TXUcSK6IiI/3GIiI/3GIiI/3GIiI/3GE5WLBqdcYiIj/cYiIj/cUGkfPW4iIiI/3GIiI/3GEaDTKfLj/cYiIj/cYiIj/QD2MHSeIiI/3GIiI/3GIiE9pLBltj/cYiIj/cYiIj/RMEs0+2IiP9xiIiP9xiIiP9xiIhBjCznPXGIiI/3GIiI/3GIg5UwG3rP6Ij/cYiIj/cYiIhGGhyuXoj/cYiIj/cYiIg8RxG0uO6I/3GIiI/3GIiIj/cYNgsBufT+cYiIj/cYiIj/cYiIiP9xiDJvRL6Qu4iP9xiIiP9xiIiP9xiEPzHNDOiI/3GIiI/3GIiI/0BHPByMiIj/cYiIj/cYiIPM7RtDEuiP9xiIiP9xiIiP9xiIRcp8o1hxiIiP9xiIiP9xiIiP9xiISjAsbP2P9xiIiP9xiIiP9MYhxJ3nGIiI/3GIiI/3GFmB136I/3GIiI/3GIiI/3GEjgjIH3iIj/cYiIj/cYhA9VwBqoj/cYiIj/cYiIhG5yyhjY/3GIiI/3GIiI/3GIiI/3GIPLBBtE++/3GIiI/3GIiI/3GIiF/N0TKIiP9xiIiI/3FXTNmziP9xiIiP9xiIiP9NQyxLzYiP9xiIiP9xiIiP9xiIiP9xiIiP9xiIiP9xiIRQccv47/cYiIj/cYiIhJqUx1a/9xiIiP9xiIiP9xiESiPMXciIj/cYiIj/cYhLETxe7IiIj/cYiIj/cUZHrKuFiP9xiIiP9xiIiP9clNVrj/cYiIj/cYiIj/cYiIiP9xPUcRsrjucYiIj/cYiIiP9xSPosgF2Ij/cYiIj/cYiIiP9xiIT2ksGW2P9xiIiP9xiIiI/3GIiIRNQswr2I/3GIiI/3GIiIj/cYiIj/cYiIj/cYiIj/cYSmIcad6IiP9xiIiI/3GIS8rsU1GIiI/3GIiI/3GIhCU5zqxoiI/3GIiI/3GIiETULMK9iIj/cYiIj/cYiIj/cYiIj/cU4ajB5XcYiIj/cYiIiP9xOmGhtp5eiP9xiIiP9xiIhICcyPY4iI/3GIiI/3GIiI/3FOTHwrOI/3GIiI/3GIiI/3GIiIQsEs4+2IiI/3GIiI/3GIiI/3GIiIMPlBsBa+iIiP9xiIiP9xiIiP9xhPBUwfq/9xiIiP9xiIiI/0GRfAfoj/cYiIj/cYiIj/cYiIiP9xhJO7x8RI/3GIiI/3GIiI/3FE37zCBP9xiIiP9xiIiP9Iw9yTwoj/cYiIj/cYiITTLcPNKIiI/3GIiI/3GE5WLBqdcYiIj/cYiIj/cYiIj/cYSg4sbx2P9xiIiP9xiIiP9xiIiEGkfPW4j/cYiIj/cYiIR1qsmlWIj/cYiIj/cYiDymkbNZbnGIiI/3GIiIj/cYiIQoWM56eIiI/3GIiI/3GISiZ8bZiI/3GIiIj/cYiIRRW8vqSI/3GIiI/3GIiEa1PKSs/3GIiI/3GIiI/3FMOXxMaIiP9xiIiP9xiIiP9xiIiISTAsfP2IiI/3GIiI/3GIiI/3GIgzAUK9/r2Ij/cYiIj/cYiIj/cYOAhSuPetiIj/cYiIiP9xiISjAsbP3/cYiIj/cYiIj/cYiIiP85Q4O4vHyIj/cYiIiP9xiIhGAHyv+IiI/3GIiI/3GIiDLkAb4b/o/3GIiI/3GIiI/zXtUbwSroiIj/cYiIj/cYiDziMbQdzv9xiIiP9xiIiI/zXFEbw67o/3GIiI/3GIiIj/cYiIhHWqyaVY/3GIiI/3GIiI/0wczF4z/3GIiI/3GIiI/3FEcEzI+4iI/3GIiI/3GIhI4IyB94j/cYiIj/cYiIiP9J+iyAXYiI/3GIiI/3GEKazNZTcYiIj/cYiIj/cYhBWjzqXHGIiI/3GIiIj/cUwRPD7scYiIj/cYiIiP9xSIychzaP9xiIiP9xiIiEjW3IKSj/cYiIj/cYiIj/cYiIj/cYiIj/cYhI+iyAXYj/cYiIj/cYiIgwY3G/nI5xiIiP9xiIiI/3GINhmhuuZeiP9xiIiP9xiIiIOCERuN7uiIiP9xiIiP9xOvIStg3t/3GIiIj/cYiIO4HTtX4siIiP9xiIiP9xhOiBwnfv9xiIiP9xiIiP9xiIiI/3GIiI/3FBvhz0HoiI/3GIiI/3GIRoNMp8v/cYiIiP9xiIiEkwLHz9iIiP9xiIiP9xiIiI/3GIiECMLAg9iIiP9xiIiI/0B5LBltiIiP9xiIiP9xiIiI/3GIiI/3GIRucsoY2Ij/cYiIiP9xiIQb4c9B6P9xiIiP9xiIhFL1y9Coj/cYiIj/cYiISXdcaIpxiIiP9xiIiP9xiITSQ8PbyI/3GIiI/3GIiIRgB8r/iIiP9xiIiP9xiIiP9xiE0kPD28iI/3GIiI/3GIiEbnLKGNiP9xiIiP9xiIiP9xTHUcSK6IiP9xiIiP9xiIiP9xiIiP9xiIiP9xiIiI/3GIiI/3GIiISC0cjS7/cYiIj/cYiIiP9xiIiP9LMCxs/YiI/3GIiI/3GIiIj/cYiIj/cYiIj/Si0cbS5xiIiP9xiIiI/3GIiI/3GIiI/3GIiEHgHPH+iP9xiIiP9xiIiFET3+yIiP9xiIiP9xiIiEbnLKGNj/cYiIj/cYiIj/cTFPEr6w7XGIiI/3GIiI/3GISOCMgfeIj/cYiIj/cYiIj/cYiIhAjCwIPYiIj/cYiIj/cYiIiP9xiIiE9pLAltcYiIj/cYiIiP9xiIiEkwLHz9iIiP9xiIiP9xiIiI/3GIiI/3GIiIS3UcWK6IiI/3GIiI/3GIQ8Es0+2P9xiIiP9xiIiP9xiIiP9xiIiI/3GIiI/3GIiI/0GRfAfoj/cYiIiP9xiIg/npKxYW2IiI/3GIiI/3GISrfsZIH/cYiIj/cYiIj/SN18kiiP9xiIiP9xiIiEkOLH8diIj/cYiIj/cYRKI8xdyIiI/3GIiI/3GIiI/3FH5yyBjXGIiI/3GIiI/3GIiIXbrTRYiIj/cYiIiP9xiIXKfUWIj/cYiIj/cYiIS+48URyP9xiIiP9xiIiP9xiIiEj6LHBdcYiIj/cYiIj/cYiDDRAbA+/oiI/3GIiI/3GIhNViw6nYiI/3GIiI/3GIiI/3GFlf1qBxiIiP9xiIiI/3GEUHHL+Oj/cYiIj/cYiIj/cYiIWF/YoIiI/3GIiI/3GIiI/3GIiI/3GIiITSQ8Pbz/cYiIj/cYiIj/cYiIj/cU6IHCd+iP9xiIiP9xiIiP9xiIiP9xiIiP9xiIg0yQK8Nv2I/3GIiIj/cYiIMzMyvczNiI/3GIiI/3GIiISalMdWv/cYiIiP9xiIiP9xQVo8+lyP9xiIiP9xiIiP9futJFiIj/cYiIj/cYiIj/cYiIiP9xiIiP9xiEx1HEiuj/cYiIj/cYiIj/cVuU1WuP9xiIiP9xiIhG3XyiKIiP9xiIiP9xiIiP9I5yyBjXGIiIj/cYiIj/cYiIhE1CzCvYj/cYiIiP9xiIiP9xiIiP9BqxwGTv9xiIiP9xiIiI/3GIiI/0QX/N6A/3GIiI/3GIiErzjFDHcYiIj/cYiIj/O3tBtoS+iI/3GIiI/3GIiETKfMNYiIiP9xiIiP9xiIiP9J+iyAXYiIj/cYiIj/cYiIj/cUj6LIBdiIj/cYiIj/cYiIj/T1YsKp2P9xiIiP9xiIiP9xNx4BueH+iIiI/3GIiI/3FIlkyGm/9xiIiP9xiIiP9xQ208ySxxiIiP9xiIiP9xSiZ8bZiIiI/3GIiI/3GEjW3IKSiIiP9xiIiP9xiISg4sXx1xiIiP9xiIiP9xhEArzP1I/3GIiI/3GIiI/0yKXFdaiP9xiIiP9xiIiP9I5yyRjf9xiIiP9xiIiP9xiIiP9xiIiI/3GEx1HEiuiP9xiIiP9xiIiP9xiIiP9xiIiESiPMXcj/cYiIj/cYiIiESw3MTyiIj/cYiIiP9xiEJTnOrGiIiP9xiIiP9xiIiP9xQuAc0f5xiIiP9xiIiI/0e1PKSsiIj/cYiIiP9xiIiP9xiIR1qsmlWIj/cYiIj/cYiIj/NCWRvdpuiIiP9xiIiP9xSL6MhBeIj/cYiIj/cYiIRt18oiiIj/cYiIj/cYiIhLETxe7Ij/cYiIj/cYiIj/Qjbs/JGIiP9xiIiI/3GIiISopcZ1qIj/cYiIj/cYiIhG5yyhjY/3GIiI/3GIiI/3GIhG5yyhjYiP9xiIiP9xiIiP9xiIiP9EwSzT7YiI/3GIiI/3GIiI/3GIiI/3GIiI/3GIiIj/cYiIj/cYiIj/cYiIj/cYiIj/cYiIj/cYiIj/cYiIhB4Bzx/oj/cYiIj/cYiIj/cYiIj/cYiIRrU8pKz/cYiIj/cYiIj/cYTHUcSK6Ij/cYiIj/cYiIj/cYiIj/cYiIj/cYhB4Bzx/oiIj/cYiIj/cYPcNBszy+iIiP9xiIiI/3FDnyzWDf9xiIiP9xiIiIWpTWa4j/cYiIj/cYiE2IHDd+iIiP9xiIiI/1Y528aIiI/3GIiI/1Y528aIiI/3GIiI/3GEwvzE0DiI/3GIiI/3GIhcp9RYiI/3GIiI/3GIg41WK4Kp3/cYiIj/cYiIj/cUCrHAZO/3GIiI/3GIiI/0nIPIN8iI/3GIiI/3GIRKI8xdyIiP9xiIiP9xiIiP9xg0clS8jauIj/cYiIj/cYiIhEojzF3I/3GIiI/3GIiI/3GELWbNKZcYiIiP9xiIiP9xhIlkx2m3GIiI/3GIiI/3GIOZ4it2Hdj/cYiIiP9xiIhEBxzPjoiIj/cYiIj/cYiFdM2bP/cYiIj/cYiIj/cUwRPE7s/3GIiI/3GIiI/zkeAbfh/nGIiIj/cYiIj/cUOfLNYN/3GIiIj/cYiIj/cYiIj/cUXKfLNYiP9xiIiP9xiIhJDix/HYiIj/cYiIj/cYSxE8XuyIiIj/cYiIj/cUwRPD7scYiIiP9xiIg7aYO1lnyI/3GIiI/3GIiIQb4c5B5xiIiP9xiIiI/3E9PWGzwp7/cYiIiP9xiIiEjgjHH3cYiIiP9xiIiP9xRKI8xdyIiIj/cYiIj/cYODpCuMW9iIiI/3GIiI/3GIiIQp8s5g2Ij/cYiIj/cYiIj/cYiIhI+ixwXXGIiI/3GIiI/3GIiI/3GEbnLKGNiIiP9xiIiP9xiIiP9xiFmB137/cYiIj/cYiIj/cYWYHXfoj/cYiIj/cYiIj/VjnbxoiIj/cYiIj/cYTC/MTQOIj/cYiIj/cYiIhRE9/siIj/cYiIj/cYiIT2ksGW3/cYiIiP9xiIiFET3+yIj/cYiIj/cYiIj/cYiIj/cUowLGz9iIj/cYiIj/cYhB4Bzx/oiI/3GIiIj/cYiIQsEs4+2IiI/3GIiI/3GIhKDixfHXGIiI/3GIiI/3GIiIj/cYiIj/RtQssr2P9xiIiP9xiIiI/3GIiI/3FOTHwrOP9xiIiI/3GIiI/0K+HPQeiIiP9xiIiP9xiIiI/3GIiI/0OkfNW4cYiIj/cYiIiP8xMYGw3n6Ij/cYiIj/cYiIj/cUj6LIBdiIj/cYiIj/cYhDwSzT7f9xiIiI/3GIiI/3GIiI/3GIiI/0GrHAZO/3GIiIj/cYiIj/cYiIj/cYiISxE8XuyIj/cYiIj/cYiIhD6WzRaf9xiIiI/3GIiIR1qsmlWP9xiIiP9xiIiP9xiITDl8TGj/cYiIj/cYiIj/cYiIj/cYiEoOLF8dcYiIj/cYiIj/cYiIiP9xiIiP9xQ4WM16eI/3GIiI/3GIiI/0R73NhCiIj/cYiIj/cYSHL8iNCP9xiIiP9xiIiI/3GIiI/3EwrwGwYP6IiP9xiIiI/3GIiIWF/YoIj/cYiIj/cYiIhalNZriP9xiIiI/3GIhYX9igiIj/cYiIj/cYiITSQ8PbyP9xiIiP9xiIiP9PZMwps4iIj/cYiIj/TcrsQ1GP9xiIiP9xiIiIQb4c5B5xiIiP9xiIiP9xiIQUCc6/ZxiIiP9xiIiI/3GIg1aoG7lX7/cYiIj/cYiIj/P7mRskZuiP9xiIiP9xiIiP9xiIQaR89biIj/cYiIj/cYiIj/QfVcAaqIiI/3GIiI/3GIiI/0j1zJCjiIj/cYiIj/cYTC/MTQOIj/cYiIj/cYhIvoyEF4/3GIiI/3GIiIhDNKzctYiIj/cYiIj/cYhOoGwl+Yj/cYiIiP9xiIiP9TE97siP9xiIiP9xiIhVOdvG/3GIiI/3GIiIj/cYiD5aEbKl7o/3GIiIj/cYiIgzxKK9O13/cYiIj/cYiIj/cUoOLG8diP9xiIiP9xiIiP9xiIS0MsW82IiIj/cYiIj/cYiIj/cUOfLNYNj/cYiIj/cYiIj/cVmB136I/3GIiI/3GIiI/3FJ1txiknGIiI/3GIiI/3GIQ58sxg1xiIiP9xiIiP9xiIiI/3GIiI/3Ez54O9GHz/cYiIj/cYiIj/PpFRs26uiIiP9xiIiI/3GITUx8OziIiI/3GIiIj/cYSPosgF2I/3GIiI/3GIiIj/cYiIj/cYg4NlG3ya5xiIiP9xiIiI/3E9GRKz5u2Ij/cYiIj/cYiEoOLF8dcYiIj/cYiIj/RG082Sz/cYiIj/cYiIhJDix/HYiI/3GIiI/3GEG+HPQeiI/3GIiIj/cYiIhLQyxbzYiP9xiIiP9xiIiDGwNL9Py/9xiIiP9xiIiP9xOcwhtzPe/3GIiI/3GIiI/3E/XgKxof2Ij/cYiIj/cYiIRKI8xdyI/3GIiI/3GIiI/0wczF4z/3GIiI/3GIiI/3GIiIj/cYiIj/WEzZs4iP9xiIiP9xiIiP9xiIiP9xiIiI/3GIiI/3GIiI/0K+HPQeiIiP9xiIiI/3GDfRcbkujoiI/3GIiI/3GE0kPD28iIj/cYiIj/cYiIj/RMEs0+2Ij/cYiIiP9xiIiP9xiIiP9GynyzWIiP9xiIiP9xiIiP9xiEk7vHxE/3GIiIj/cYiIj/cYiIj/cUFaPPpcj/cYiIj/cYiIj/Scg8g3yIj/cYiIj/cYiIQaR89biI/3GIiI/3GIiISPoscF1xiIiP9xiIiP9xiIiP9xhBWjz6XP9xiIiP9xiIiESYjMZ3iP9xiIiP9xiIiP9xOrZytkmN/3GIiI/3GIiI/3FBWjz6XI/3GIiI/3GIiIWpTWa4j/cYiIj/cYiITM9MQwuIiI/3GIiI/3GIT2ksGW2I/3GIiIj/cYiIj/cYiE7SXCLaiI/3GIiI/3GIiI/3FblNVr/3GIiIj/cYiIhNViw6nY/3GIiI/3GIiIj/cYRm/sqQGIj/cYiIj/cYiIQYws5z1xiIiP9xiIiP9xhLvExUO4j/cYiIj/cYiIj/cYiIiP9xiIiP9xiIiP9xiIiP9xiIhILRyNLoj/cYiIj/cYiIj/cUZHrKuFj/cYiIj/cYiIg0BqG8+V6I/3GIiI/3GIiI/3GIiI/3GIiIj/cU6IHCd+j/cYiIj/cYiIj/QNisE3WI/3GIiI/3GIiE0kPD28j/cYiIj/cYiIhCt3zkiIiIiP9xiIiP9xQ+ls0WmIiI/3GIiI/3GITAeMP4dxiIiP9xiIiI/3FI+iyAXYiP9xiIiP9xiIiI/3GEbnLKGNiIj/cYiIj/cYiIiP9xiIhJDix/HYiI/3GIiIj/cU5MfCs4/3GIiI/3GIiIj/cYiIj/cYiEG+HPQej/cYiIj/cYiIiP9xiIiP9xiIRhocrl6IiP9xiIiP9xiIiI/3GIiIR/oskF2IiI/3GIiIj/cYiIj/cYiIj/S6lMVWtxiIiP9xiIiP9xiIiP9xiIiEI7TNxLcYiIiP9xiIiP9xhZgdd+j/cYiIj/cYiIj/cYiIj/cYhPaSwZbYiP9xiIiP9xiIiEbnLKGNj/cYiIj/cYiIj/cYiISxE8XuyIj/cYiIj/cYiIj/cYiIj/RMEs0+2IiP9xiIiP9xiIiP9xiFyn1FiIiP9xiIiP9xiIhRE9/siIj/cYiIj/cYiIj/cYiIj/cYiEKfLOYNiIiP9xiIiP9xiIiI/3GIiI/3GIiI/3GIiI/0bULLK9iP9xiIiP9xiIiP9GZpyplnGIiI/3GIiI/z+RUbFurnGIiI/3GIiI/3FHGhyeXv9xiIiP9xiIiI/0KMLPc9iI/3GIiI/3GIiIj/cYWYHXfo/3GIiI/3GIiIS0MsW82IiP9xiIiP9xiIiP9xiIPyATsd/siI/3GIiI/3GIiIj/cYQv6s4BWI/3GIiI/3GIiI/3GIiI/3GIiIj/cYhCO0zsS4j/cYiIj/cYiIj/cYiIj/cYiIj/cYTlYsGp1xiIiP9xiIiP9xiIiFiB2H6IiP9xiIiI/3GIhB4Bzx/oiP9xiIiP9xiIiP9xhPaSwZbYiI/3GIiI/3GIhCnyzmDYiIj/cYiIj/cYiIhLETxe7Ij/cYiIj/cYiITRqMPleI/3GIiI/3GIiI/3GEzK7ENR/3GIiI/3GIiI/3GEKazNZTcYiIj/cYiIj/cYiEsRPF7siIj/cYiIj/cYiEj6LIBdj/cYiIj/cYiIj/cYiIhEynzDWIiI/3GIiI/3GIQYws9z2P9xiIiP9xiIiP8z/TK+As2P9xiIiI/3GIiDXOYbsxnoiP9xiIiP9xiIiEkOLH8diIj/cYiIj/cYiIhEcEy4+3GIiI/3GIiI/3GEXULLK9/3GIiI/3GIiI/3GIRhocrl6IiI/3GIiIj/cYiESiPMXciP9xiIiI/3GIiEmpTHVrj/cYiIj/cYiIhLdRxYroiIj/cYiIiP9xiITSQ8PbyP9xiIiI/3GIiI/z/DQbI8vv9xiIiP9xiIiP9xPNiBtCd+iIiP9xiIiP9xiIg4soG4TX6IiP9xiIiP9xiIiP9DCVzvaoiI/3GIiI/3GIiDzmIrQZ3YiI/3GIiI/3FBcoz414iI/3GIiI/3GIM1mVvaZqiI/3GIiI/3GIiIOwYStfnt/3GIiIj/cYiIj/Rgccv46Ij/cYiIj/cYiIj/Si0cfS7/cYiIj/cYiIj/cYiExDLDvNcYiIj/cYiIj/cYgzkyG9bN6IiP9xiIiP9xiIQ8Es0+3/cYiIj/cYiIj/cYiIj/cYiIj/cYiIj/cUUHHL+OiI/3GIiI/3GIiI/3GIhJRWxrqXGIiI/3GIiI/3GIiITjc8LIyIiI/3GIiI/3GIhG5yyhjYiP9xiIiP9xiIiEa1PJSscYiIj/cYiIj/cYhI+iyAXYj/cYiIj/cYiIhJDix/HYiI/3GIiI/3GIiI/3GIhPaSwZbYj/cYiIj/cYiIj/Qr4c9B6IiIj/cYiIj/cYiE21rCSlcYiIj/cYiIj/Qwlc72qIiP9xiIiP9xiISAnMj2OIiI/3GIiI/3GISC0cjS6Ij/cYiIj/cYiIiP9xiE/g/BHwj/cYiIj/cYiIj/cYiIj/cYiIg/FmOx6ZyIj/cYiIj/cYiDkNsbfyToiP9xiIiP9xiIiP80PzG9wM6IiP9xiIiP9xg2I1G63K6I/3GIiI/3GIiIQXKM6NdxiIiP9xiIiI/3GFlf1qBxiIiP9xiIiP9xiIiP9xiIiP9xiIiI/1pf16CP9xiIiP9xiIiP9Ee9zYQoiI/3GIiI/3GIhKTrxrFIiIj/cYiIj/cYhHAHyf+P9xiIiP9xiIiP9xiIiP9xiIiP9xiIiP9xSjAsbP2IiP9xiIiP9xiIQLm8BWSP9xiIiP9xiIiP9DpHzluP9xiIiP9xiIiP9xiIiP9xiIiP9xiIiP9GBxy/joiI/3GIiI/3GIiI/0n6LIBdiIiP9xiIiP9xiIiP9xiIiP9xiISBN8jsiIiP9xiIiP9xiECHzAiD/3GIiI/3GIiI/3GE9pLBltiIj/cYiIj/cYiIj/cYhKMCxs/Yj/cYiIj/cYiIj/cYiIj/cUXULLK9j/cYiIj/cYiIj/cYiIj/cYiEj6LIBdj/cYiIj/cYiIj/cUwRPE7s/3GIiI/3GIiI/3GIiI/3GIiISjAsXP1xiIiP9xiIiP9xiIhGGhyuXoiI/3GIiI/3GIiI/3GIiI/3GIiI/3GIhILRyNLoiP9xiIiP9xiIiP9xiE9pLBltiI/3GIiI/3GIiI/3GIiE9pLBltj/cYiIj/cYiIj/cYiIj/cYiIj/cYiIQ/Mc0M6P9xiIiP9xiIiP9xiIiP9xhILRyNLoiIj/cYiIj/cYiIj/cUoOLG8diP9xiIiP9xiIiP9xiIiP9DvhzUHnGIiI/3GIiI/3GIiI/3GIiI/3GIT5scFk6IiI/3GIiI/3GIiI/3GIiI/1Y528aIiI/3GIiIj/cYiFET3+yIiI/3GIiI/3GEPzHNDOiI/3GIiIj/cYiIj/cYiIj/cYiIj/cYiIj/cYiIWF/YoIiI/3GIiI/3GIWYHXfv9xiIiP9xiIiP9xWV/XoP9xiIiI/3GIiI/3GIiI/3GErbPFJMcYiIj/cYiIj/cYiEG+HPQeiP9xiIiP9xiIiP9xiIiP9xiEw5fExoj/cYiIj/cYiIhG5yyhjY/3GIiI/3GIiI/3GIiI/3GEOfLNYN/3GIiI/3GIiI/0wczF4z/3GIiI/3GIiI/3GIiI/3GIiI/3GIV0zZs4/3GIiI/3GIiI/3GIiIURPf7IiP9xiIiP9xiIiFU528b/cYiIj/cYiIj/cVuU1Wv/cYiIj/cYiIj/cYiIj/cYiIiP9xiIiP9xiIiEWDTLfLiIj/cYiIj/cYheutJFj/cYiIj/cYiIiEJTnOrGiP9xiIiP9xiIiP9VJtzZ/3GIiI/3GIiI/3E6rTG2Us6IiP9xiIiP9xiIQYws5z1xiIiI/3GIiI/3GEa1PKSsiI/3GIiI/3GIiDceAbnh/o/3GIiIj/cYiIj/cUvuPFEciIiP9xiIiP9xiISxE8XuyIiP9xiIiP9xiIiEdarJpVj/cYiIj/cYiIhBzLzzNIiI/3GIiI/3GIiISweMX4eIj/cYiIj/cYiIhKTrxrFIiP9xiIiP9xiIiP83t0S6SLuIiI/3GIiI/3GIhE1CzCvYiIj/cYiIj/cYiEG+HPQej/cYiIiP9xiIhOBUwvq4iI/3GIiI/3GIiITYgcN36Ij/cYiIiP9xiIiP9xiIiP9xiIiP9xiEPzHNDOiP9xiIiI/3GIiI/3GIiI/3GIiI/3GIRucsoY2IiP9xiIiP9xiIiEjgjIH3/3GIiI/3GIiI/3GIiI/3GIiI/3GIiEKfLOYNiIj/cYiIj/cYiIj/cYRKI8xdyIiI/3GIiI/3GIg8O4S0xHv/cYiIj/cYiIj/cUOfLNYNj/cYiIj/cYiIj/cYiIhPaSwZbf9xiIiP9xiIiP9xiIiP9xiIiP9NQyxLzYiP9xiIiP9xiIiP9xiIiP9xSUVse6mI/3GIiI/3GIiI/3GIhCnyzmDYiIj/cYiIj/cYiIj/cYSjAsbP2Ij/cYiIj/cYiIj/cYiIT2ksGW2P9xiIiP9xiIiP9xiIiP9xiIhGGhyuXoiI/3GIiI/3GIiI/3GIiI/3GEG+HPQeiIj/cYiIj/cYiIj/cYiIj/QascBk6P9xiIiP9xiIiP9xiIiP9xhDwSzT7Yj/cYiIj/cYiIj/cYiIj/cYiIj/cYQYws9z2I/3GIiI/3GIiI/0aiPLXc/3GIiI/3GIiI/3FAh8wIg4j/cYiIj/cYiIj/UxPe7Ij/cYiIj/cYiIiP9LMCxs/YiI/3GIiI/3GIiI/3GIiIj/cYiISPoscF1xiIiP9xiIiI/3GIhOvvwkEIiIj/cYiIj/cYiEbnLKGNiI/3GIiI/3GIiISQ4sfx2IiP9xiIiP9xiIQglc32pxiIiI/3GIiI/3GIS6KsVdWI/3GIiI/3GIiI/3FMQyxLzYj/cYiIj/cYiIj/T0x8KziI/3GIiI/3GIiI/3FNtaw0pYj/cYiIiP9xiIO8z0tTMLiI/3GIiIj/cYiEdarJpViI/3GIiI/3GIiI/zBsJbCj2nGIiI/3GIiI/3GIiEsRPF7siI/3GIiI/3GIiI/09WLCqdj/cYiIj/cYiIj/cUkJzH9jj/cYiIj/cYiIj/cYiIj/cYiIj/cYiIQeAc8f6Ij/cYiIj/cYiIj/cYiIj/cYiIQoWM56eIiI/3GIiI/3GIhPaSwZbYj/cYiIj/cYiIj/cYiIj/cUWiPKXccYiIj/cYiIj/RG082Sz/cYiIj/cYiIj/Te48MRxxiIiP9xiIiI/3GIg6rTG2Us7/cYiIj/cYiIj/cYhBjCz3PY/3GIiI/3GIiI/3GIiI/0oTfH7Ij/cYiIj/cYiIj/cYiIj/cYiIRucsoY2I/3GIiI/3GIiI/00RPE7sj/cYiIj/cYiIj/cUfnLIGNcYiIj/cYiIj/cYg1dDG7i87/cYiIj/cYiIiP9xN5RjuWucj/cYiIj/cYiIj/Q6R85bj/cYiIj/cYiIj/cYRKI8xdyIiI/3GIiI/3GIhDt3zUiI/3GIiI/3GIiI/3FDhYzXp4j/cYiIj/cYiIj/Ud3QMoiP9xiIiP9xiIiP9xiIiP9xiIiP9xiIiP9xiIiE2IHDd+iIj/cYiIj/cYiIRKI8xdyI/3GIiI/3GIiI/3GIiI/3GIiI/3GIiINNeivChdiIiI/3GIiI/0PgHOH+/3GIiI/3GIiI/3GITSQ8PbyIj/cYiIj/cYiIhalNZriI/3GIiI/3GIiFhf2KCIj/cYiIj/cYiIj/TdScQrb/cYiIiP9xiIiP8zXiG+od7/cYiIj/cYiIj/cYiEq37FSBcYiIj/cYiIj/cYg2GDO658z/cYiIj/cYiIiP9xiE7SXCLaiIj/cYiIj/cYiIj/cYiIhGGhyuXoiP9xiIiP9xiIiP9xiIiP9xiIiP9xhOViwanXGIiI/3GIiI/3FP0lwC2nGIiI/3GIiIj/cYSmIcad6IiP9xiIiP9xiIiP9xiIiP9xiISTu8fET/cYiIj/cYiIj/cUG+HPQeiIiP9xiIiP9xiIiP9xiIQp8s5g2IiI/3GIiI/3GIiI/3GEx1HEiuiI/3GIiI/3GIiI/3GIiI/3GIiI/0aiPLXc/3GIiI/3GIiI/0KMLPc9iIj/cYiIj/cYiISPosgF3/cYiIj/cYiIj/cT9yYbGNno/3GIiI/3GIiI/3FNJDw9vIiIj/cYiIj/cYiIj/cYiIj/cYiIV0zYs3GIiI/3GIiI/3GIiI/3GIiI/3GIiEVRXLrqiIj/cYiIj/cYiIj/cYiIj/cYiIj/cYhG5yyhjYiI/3GIiI/3GIiEkOLH8diIiP9xiIiP9xiIiP9xiEbnLKGNiIj/cYiIj/cYiIj/cYhMQyxLzf9xiIiP9xiIiP9xiIiP9xiIiP9xiIiEHgHPH+iP9xiIiP9xiIiP9xiIiP9xiIiP9KLRx9Lv9xiIiP9xiIiP9xiIiP9xiIiP9xiEowLGz9iP9xiIiP9xiIiP9xiISjAsbP2P9xiIiP9xiIiP9xiIiP9xiIiP9DvhzUHnGIiI/3GIiI/3GIiI/3GIiI/3GEG+HPQeiIj/cYiIj/cYiIj/cYhHGhyOXnGIiI/3GIiI/3GIiI/3GIiI/3GIiI/3GIhI4IyB94j/cYiIj/cYiIj/cYiIiP9xiIiP9xTHUcSK6Ij/cYiIj/cYiIj/cYiIiP9xiIiP9FcEzI+4iIj/cYiIj/cYiEYAfK/4iIiI/3GIiI/3GIiI/0CmvAaUcYiIj/cYiIiP9xhcp9RYiIj/cYiIj/cYiEoOLF8dcYiIj/cYiIj/cYNag1u1fKiI/3GIiI/3GIiI/3GDu/wrVAPYiI/3GIiIj/cYiIj/cYRrU8pKyIj/cYiIj/cYiIQZrM9lOIj/cYiIj/cYiIhYgdh+iIj/cYiIj/cYiIj/MAoisQbdj/cYiIj/cYiIj/TE68WxSP9xiIiI/3GIiI/1Um3Nn/cYiIj/cYiIj/TXUcSK6IiI/3GIiI/3GIiI/3FMETxO7P9xiIiP9xiIiP9xhGtTykrIiP9xiIiP9xiIiP9xhQ3dAy/3GIiI/3GIiIj/cYSoX8V6BxiIiP9xiIiP9xTSQ8PbyIiI/3GIiI/3GIiI/0P+rOAViIiP9xiIiP9xiIhG5yyhjYj/cYiIj/cYiIj/cUj6LIBdiIj/cYiIj/cYiIhEcEy4+3GIiI/3GIiI/3GIiI/0BHPByMiIj/cYiIj/cYiIhKYhxp3o/3GIiI/3GIiI/3GIiIS0MsW82IiP9xiIiP9xiIiP9xiIiP9xiEUHHL+O/3GIiIj/cYiIj/cYiIj/cYiIj/SzAsbP2IiI/3GIiI/3GIiI/3GIiEbnLKGNiP9xiIiP9xiIiP9xiIiP9xhL7jxRHIiI/3GIiI/3GITDl8TGiP9xiIiP9xiIiP9xg7+2K1BJ2IiI/3GIiIj/cYiIj/cYiIj/cUoOLG8diP9xiIiP9xiIiP9xiEUVvL6kiIj/cYiIiP9xiITav8NUD/cYiIj/cYiIj/cYhF1CyivXGIiI/3GIiI/3GIiISjAsXP1xiIiP9xiIiP9xiIiP9xiIiP9xiIT5scFk6IiP9xiIiP9xiIiESiPMXcj/cYiIj/cYiIj/cUXKfLNYiP9xiIiP9xiIhKJnxtmI/3GIiI/3GIiI/3GIiI/3GIiI/3GIhE1CzCvYiIj/cYiIj/cYhalNZriIiP9xiIiI/3GIhCF/zugIiP9xiIiP9xiIiP9clNVrj/cYiIiP9xiIiP9xSXdceIqIj/cYiIj/cYiIhOZMwZs3GIiI/3GIiI/3GIiI/3GIiEFo3Plyj/cYiIj/cYiIiEf6LJBdiIiP9xiIiP9xiIiI/0S3fNSIiIj/cYiIj/cYiIhHZFyZuo/3GIiI/3GIiI/0JaPPpciP9xiIiP9xiIiE9pLBlt/3GIiI/3GIiI/3GIiESiPMXciP9xiIiP9xiIiEEJXP9qiIj/cYiIiP9xhFsNy08o/3GIiIj/cYiIhLB4xfh4iP9xiIiP9xiIiP9xg/mqGxZV6Ij/cYiIj/cYiIj/R4NMp8uIj/cYiIj/cYiIj/cYiIj/cYhZX9agcYiIj/cYiIj/cYiIj/cYiIj/cYiIj/cYiEoOLF8dcYiIj/cYiIj/cYiIj/cYiIiP9xiIhD8xzQzv9xiIiP9xiIiP89LlK00a2I/3GIiI/3GIiIj/cYQChMDnuIiI/3GIiI/3GIhL7jxRHIj/cYiIj/cYiIhLQyxbzYiI/3GIiI/3GIiI/3GIiI/3GIiI/3GIiI/3FAqxwGTv9xiIiP9xiIiP9xgy8TO+DsyIiI/3GIiI/3GINkuRurRuiIiP9xiIiP9xiIiP9Bb3wKCP9xiIiP9xiIiP9xiIiP9NETxO7I/3GIiI/3GIiI/z13JLSI24iI/3GIiI/3GIQ58sxg1xiIiP9xiIiP9xg2I1G63K6Ij/cYiIj/cYiIhLETxe7Ij/cYiIj/cYiIj/cYg2wmK6PZ2Ij/cYiIj/cYiIQ/Mc0M6P9xiIiP9xiIiEarjKVH/3GIiI/3GIiI/3GIUN3QMv9xiIiP9xiIiP9xiIiP9xiIiP9xiIiP9xTSQ8PbyIiI/3GIiI/3GIhMQyw7zXGIiI/3GIiI/3GIiI/3FF1CyyvY/3GIiI/3GIiI/3GIiI/3GIiETULMK9iIj/cYiIj/cYiIj/cYiIj/cYiIQ8Esw+1xiIiP9xiIiP9xhD8xzQzoiI/3GIiI/3GIiI/3GIiI/3GIiI/3GIiI/3GIiIRhocrl6Ij/cYiIj/cYiIj/cYiISalMdWuP9xiIiI/3GIiI/3GIiI/3GIiFqU1muIj/cYiIj/cYiIj/cYiIiP9xiFmB137/cYiIj/cYiIj/cYhOiBwXfnGIiIj/cYiIj/cYiISiZ8bZj/cYiIiP9xiIiP9xg9PWGzwp7/cYiIj/cYiIj/cTdPgrmwfYiIj/cYiIj/cYiIXKfUWI/3GIiI/3GIiI/3GELMvOM0j/cYiIj/cYiIhLQyxbzYiI/3GIiI/3GIiI/3FH5yyBjXGIiI/3GIiI/3GIR2RcmbqIj/cYiIj/cYiIj/Wl/XoIj/cYiIj/cYiIhAKEwOe4/3GIiI/3GIiI/3GIiI/3GIXrrSRYj/cYiIj/cYiIj/cYiIj/cYiIj/cYTwVMH6v/cYiIj/cYiIiP9xhF1CyivXGIiI/3GIiI/3GIhG5yyhjYiP9xiIiP9xiIiP9xiIhNViw6nYiP9xiIiP9xiIiP9xhPaSwZbYiI/3GIiI/3GITSQ8PbyIj/cYiIj/cYiIj/cYiIiELBLOPtiIj/cYiIj/cYiIXKfUWIj/cYiIj/cYiIj/cYiIj/cYhcp9RYiI/3GIiI/3GIiIURPf7IiI/3GIiI/3GIiFMm3dmI/3GIiI/3GIiI/3GIiIj/cYiIj/cYiIj/cYiIj/cYiIj/cYiIj/cYiIj/cYiIiP9xiIiP9xiIiP9xiIiP9xhblNRrcYiIj/cYiIj/cYiIiP9xiIiP9xiIiP9xiIhYgdh+iIiP9xiIiP9xiE83PByMj/cYiIj/cYiIj/Wl/XoIj/cYiIj/cYiIj/cYiIj/cYQKsc9U5xiIiP9xiIiP9xiISg4sXx1xiIiP9xiIiP9xiIiP9xiIiP9xiIiP9xhBjCz3PYj/cYiIj/cYiIj/Sw4sbx2Ij/cYiIj/cYiIj/cYSg4sbx2P9xiIiP9xiIiP9xSg4sbx2I/3GIiI/3GIiI/0JAnPv2iI/3GIiI/3GIhPaSwZbYj/cYiIj/cYiINn2BuoJ+iIiP9xiIiP9xiIiP9xTC/MTQOIiP9xiIiP9xiIiEKfLOYNiI/3GIiI/3GIiI/3GIiI/0GRfAfoiP9xiIiP9xiIiP9xhMQyxLzY/3GIiI/3GIiI/3GIiI/z+4I7FH3HGIiI/3GIiI/3GIRnmcqGaP9xiIiP9xiIiP9xT2ksGW2IiI/3GIiI/3GIRJiMxneIiI/3GIiI/3GIiEX8bLA5/3GIiI/3GIiI/3FJCcx/Y4/3GIiI/3GIiI/3GIiE9pLBltj/cYiIj/cYiIj/cUrbPGJM/3GIiI/3GIiI/3GE5kzCmziI/3GIiI/3GIiITTLcPNKIiP9xiIiP9xiIRKI8xdyIj/cYiIj/cYiIXKfUWIj/cYiIj/cYiIj/cULgHNH+cYiIj/cYiIiP9xR2RcmbqIiI/3GIiI/3GIiI/3GIiI/3FFBxy/joiP9xiIiP9xiIiE+BfBfoiI/3GIiI/3GIiIQQlc/2qIiP9xiIiP9xiIiP86gJG3f26P9xiIiP9xiIiP9PJDwdvHGIiI/3GIiI/3GIiI/3GIgyIDK+383/cYiIj/cYiIj/cYiIQb4c9B7/cYiIiP9xiIiP9xiIiP9xiIiP9xhKMCxs/YiP9xiIiP9xiIiP9xiISxE8XuyIiP9xiIiP9xiIiP9xiIiP9xiIhVOdvG/3GIiIj/cYiIj/cYiFMm3dmIj/cYiIj/cYiIj/cYWYHXfo/3GIiIj/cYiIj/cUSiPMXciIiI/3GIiI/3GIhRE9/siIiP9xiIiP9xiIOohztneM/3GIiI/3GIiI/0oJzH9jiP9xiIiP9xiIiP9NQyxLzYiP9xiIiP9xiIiP9xiIiP9xiIRhocrl6IiI/3GIiI/3GISC0cjS6Ij/cYiIiP9xiIhChYznp4iIj/cYiIj/cYiD7R4bIuHv9xiIiP9xiIiP9xMK8BsGD+iIiP9xiIiP9xiIiE43PCyMiIiP9xiIiP9xhKDixvHY/3GIiI/3GIiIT3fMGIOIiP9xiIiP9xiIiE0kPD28/3GIiI/3GIiI/3GIMEshv7TecYiIiP9xiIiP9xiISlhsanmIj/cYiIj/cYiIOonhtnYeiP9xiIiP9xiIhCbTzpLIj/cYiIj/cYiISQ4sfx2IiI/3GIiI/3GIiI/zhLkbm0bo/3GIiI/3GIiI/zKjAr9c/YiI/3GIiI/3GIiErzjFDHcYiIj/cYiIj/cYhJO7x8RI/3GIiI/3GIiI/3GIiI/3GIiETULMK9iIj/cYiIj/cYiE0kPD28iP9xiIiP9xiIiP8x3JGwM27/cYiIj/cYiIj/cT9osbGXToj/cYiIj/cYiIj/cUOfLNYNj/cYiIj/cYiIj/cYiIj/cYhMQyxLzf9xiIiP9xiIiP9xiIhBjCznPXGIiI/3GIiI/3GIiEKfLOYNiIj/cYiIj/cYiIj/cYiDdPgrmwfYj/cYiIj/cYiIj/cYhNJDw9vIiP9xiIiP9xiIiE6gbCX5/3GIiI/3GIiI/3GIiIM1eBvah+/3GIiI/3GIiIj/SyZ8bZiIiI/3GIiI/3GIhPaSwZbYj/cYiIj/cYiIj/cYRZiMpndxiIiP9xiIiI/3FEojzF3IiIj/cYiIiP9xiE0A7D/xiIiP9xiIiP9xiIiP8+eQGzhv6Ij/cYiIj/cYiEi+jIQX/3GIiI/3GIiI/0Zc7Lox/3GIiI/3GIiI/0nIPIN8iI/3GIiI/3GITRqMPleIiP9xiIiI/3GIiI/0K+HPQeiIiP9xiIiP9xiIiI/3GExDLEvN/3GIiI/3GIiI/3GIiIj/Ne1RvBKuiIj/cYiIj/cYhLETxe7IiIj/cYiIj/cYRoNMp8uP9xiIiI/3GIiI/3GIiIWpTWa4j/cYiIj/cYiIj/cYiIj/cYiIVTnbxo/3GIiI/3GIiIWIHYfoiI/3GIiI/3GIiI/3GESiPMXciIiP9xiIiP9xiE0kPD28iI/3GIiI/3GIiEPzHNDOj/cYiIj/cYiIhKvExkO4iIj/cYiIj/cYiIiP9xhNViw6nYiIj/cYiIj/cYhBWjzqXHGIiI/3GIiIj/RJ8s1g2P9xiIiP9xiIiETULMK9iI/3GIiI/3GIiI/3GIhLETxe7IiI/3GIiI/3GIhD37zSBIiI/3GIiI/3GIiI/3GIQMNsBMmP9xiIiP9xiIiP9Og7w3xIj/cYiIj/cYiIhYX9igiP9xiIiP9xiIhGb+ypAY/3GIiI/3GIiI/0bULLK9j/cYiIiP9xiIiEKfLOYNiP9xiIiI/3GIiISrxMZDuIiI/3GIiI/3GIiD/WQbEpvv9xiIiI/3GIiI/3GIN8fBuTg+iIj/cYiIj/cYiISvOMUMdxiIiP9xiIiP9xhBjCz3PYj/cYiIj/cYiIj/cYiIj/QihM/Xv/cYiIj/cYiIiEt1HFiuiIiP9xiIiP9xhPBUwfq/9xiIiP9xiIiP9xhHGhyeXv9xiIiP9xiIiP9xiIQ7d81IiP9xiIiP9xiIiP9xhKYhxp3oiIj/cYiIj/cYSMg8g3yP9xiIiP9xiIiP9xNZxxu2OOiIiP9xiIiP9xiIiP9PViwqnY/3GIiI/3GIiI/3GEGMLPc9iP9xiIiP9xiIiP9I5yyRjf9xiIiP9xiIiP9xiEWw3LTyj/cYiIj/cYiIj/cUXKfLNYiP9xiIiP9xiIiP9NQyxLzYiP9xiIiP9xiIiP9xiIiEj6LHBdcYiIj/cYiIj/cYiIhI+ixwXXGIiI/3GIiI/3GIiI/0F5LPhtcYiIj/cYiIj/cYiIT2ksGW2P9xiIiP9xiIiP9xiIiP9xiIiP9NETxO7I/3GIiI/3GIiI/3FFBxy/joiP9xiIiP9xiIiP9xiIiP9xiIhILRyNLoj/cYiIj/cYiIj/cYiIRNQswr2IiP9xiIiP9xiIg0QkG8vb6Ij/cYiIj/cYiIiP9xiIiEf6LJBdiIiP9xiIiI/3GIiI/3FF1Cyyvf9xiIiP9xiIiI/3FI+iyAXYiP9xiIiP9xiIiI/3GIiI/3GIiISTAsfP2IiI/3GIiIj/cYiIj/cYiIj/cYiIj/cYhKYhxp3oiP9xiIiI/3GIiI/3GE9pLBltiI/3GIiIj/cYiIj/cYiEYaHK5eiIj/cYiIj/cYiIiP9xiIiP9xhBjCz3PY/3GIiIj/cYiIj/cYiIj/cYiIj/cYiIhId1yIioiIj/cYiIiP9xUN3QMo/3GIiI/3GIiI/0sOLG8diI/3GIiI/3GIiI/3GIhTJt3ZiI/3GIiIj/cYiFU528aP9xiIiP9xiIiP9xUN3QMo/3GIiIj/cYiIj/cYiIhGq4ylR/9xiIiP9xiIiP9xg+WhGype6IiP9xiIiP9xiIiP8+3HKzI42IiP9xiIiP9xiIiP9xiIOMwhuDPeiIj/cYiIj/cYiIj/cYiIhGGhyuXoiP9xiIiP9xiIiP9xTkx8KziP9xiIiP9xiIiP9xiDywQbNPvnGIiIj/cYiIj/cYhBjCz3Pf9xiIiI/3GIiI/3FILRyNLoiIj/cYiIj/cYiIiP9xQ8Es0+2I/3GIiI/3GIiI/3GIiIj/Si0cbS5xiIiP9xiIiP9xiEmfnHYGiIiP9xiIiP9xiITn5sGBlxiIiP9xiIiI/3GIiI/3GIiI/3GIhKMCxs/f9xiIiI/3GIiI/3GIiI/3GIhDhYzHp3GIiI/3GIiI/3GIhKDixfHXGIiI/3GIiI/3GITogcF35xiIiI/3GIiI/3GIiIR4yclzaIj/cYiIj/cYiIj/cYPZFRs26uiIj/cYiIj/cYiIj/TBzMXjP/cYiIj/cYiIj/cUGMLPc9iI/3GIiI/3GIiI/3GEjIPIN8j/cYiIj/cYiIj/cYhMQyxLzf9xiIiP9xiIiP9xiIiP9xiIiP9xiIiI/3GIiI/3GIiI/3GIiI/3GIiI/3FblNVr/3GIiI/3GIiIj/cYiIhalNZriP9xiIiP9xiIiP9CjCz3PYiI/3GIiI/3GIiI/3GIiI/3GITVYsOp2IiI/3GIiI/3GIiFZM2rOIiIj/cYiIj/cYiIj/cYiIj/cYiIj/cYQYws9z2I/3GIiI/3GIiI/3GIiI/3E8FSG06t6IiI/3GIiI/3GIS5j8VnCIiP9xiIiP9xiIiP9xiIiP8+b1GzkK6IiP9xiIiP9xiIhG5yyhjYj/cYiIj/cYiIj/cYiISAnMj2OIiP9xiIiP9xiIiE0kPD28/3GIiI/3GIiI/3FPaSwZbYiIj/cYiIj/cYiEoOLF8dcYiIj/cYiIj/cYiIj/cYhL7jxRHIiP9xiIiP9xiISxE8XuyIiP9xiIiP9xiIiI/3GITmTMKbOP9xiIiP9xiIiI/3FEojzF3IiIj/cYiIiP9xhKDixvHf9xiIiP9xiIiI/3GIiI/3Fcp9RYiIiP9xiIiP9xiIiP9xiIiP9xiIiI/3FZX9eg/3GIiI/3GIiI/3GFIT3uz/cYiIj/cYiIiP9EnyzWDY/3GIiI/3GIiIj/cYiIWF/YoIiP9xiIiP9xiIhYgdh+iIiP9xiIiI/3GEoOLG8d/3GIiI/3GIiIj/R7U8pKyIiP9xiIiI/3GEGMLPc9j/cYiIj/cYiIiP9xhF4syx04iP9xiIiP9xiIiISQ4sfx2Ij/cYiIj/cYiIiP9PViwqnf9xiIiP9xiIiP9xiIiIR/oskF2IiI/3GIiI/3GIiIj/cYiISXdcaIpxiIiP9xiIiP9xiIQp8s5g2IiI/3GIiI/3GIhE1CzCvYiIj/cYiIj/cYiIj/cYiIj/cYiIj/cYiIiF2600WIiI/3GIiI/3GIiI/3GIiI/0TBLNPtiIj/cYiIj/cYiIj/cYiIj/cYiIj/cYiIQFo8C1yIiP9xiIiI/3GIQeAc8f6IiP9xiIiP9xiIiP9xhOViwanXGIiI/3GIiI/3GIiI/3FGq4ylR4iIj/cYiIj/cYiISOCMgfeP9xiIiP9xiIiEBaPAtciI/3GIiIj/cYhEojzF3IiP9xiIiI/3GIhPaSwZbY/3GIiI/3GIiIj/cUPBLNPtiP9xiIiP9xiIiP9xTPzcQDKI/3GIiIj/cYiIj/SCi8nXSIiI/3GIiI/3GIiEG+HPQej/cYiIj/cYiIj/cYiEbnLKGNiI/3GIiI/3GIiI/3GIiI/0O+HNQecYiIj/cYiIj/cYg1FEK7672I/3GIiI/3GIiI/3GITQDsP/GIiI/3GIiI/3GIgynrG+YU6I/3GIiIj/cYiIj/RJ8s1g2P9xiIiI/3GIiI/3FPX3waCIiIiP9xiIiP9xiEgJzI9jiIiI/3GIiI/3GIgwZvOwqQyIj/cYiIj/cYiIj/SZZMhpuP9xiIiI/3GIiI/0H1XAGqiIiP9xiIiP9xiIiP9xiEFyjPjXiP9xiIiP9xiIhCSezrYYiIj/cYiIj/cYiIj/cYiIj/cYiIj/cYiIj/cYWYHXfo/3GIiIj/cYiIj/cYXrrSRYj/cYiIj/cYiIj/cYiIhE1CzCvYiP9xiIiP9xiIiP9LDixvHYiP9xiIiP9xiIiP9J+iyAXYiIj/cYiIj/cYiIj/cYiIj/cYiIiP9xiIiEnBnHPmiI/3GIiI/3GIiI/zi5IblG3oiP9xiIiP9xiIiP9xiIiP9xQ/Mc0M6IiI/3GIiI/3GIiEBaPAtciIj/cYiIj/cYiIj/cYiIj/cYhMdRxIroj/cYiIj/cYiIj/cYiIj/cYTlYsGp1xiIiP9xiIiP9xiIiP9xiIiP9xiIiI/3FKYhxp3oiIj/cYiIj/cYiIj/cYiIj/cYiIiP9xWV/XoP9xiIiP9xiIiP9xiIiP9xiIiP9xiIiI/3GIWF/YoIiIj/cYiIj/cYiIj/cUXULLK9j/cYiIj/cYiIj/cYiIj/cYQ8Es0+2I/3GIiI/3GIiI/3GIiI/3GEgtHI0uiIiP9xiIiP9xiIiP9xiIiP9xiIiP9xiIiI/3GIiIURPf7IiP9xiIiP9xiIiP9xiIiP9xiExDLEvN/3GIiI/3GIiI/3GIiI/3GED1XAGqiIj/cYiIj/cYiIhHlkyWm4j/cYiIj/cYiIj/cUomfG2YiIiP9xiIiP9xiIiP9xiFyn1FiIj/cYiIiP9xiIiP9IkeyW4f9xiIiP9xiIiP9xiEsRPF7siIiP9xiIiP9xiIiP9PMtws0oiP9xiIiP9xiIiP9xiIR1qsmlWIiP9xiIiP9xiIiP9DzLzjNIiP9xiIiP9xiIiP9xiEgtHI0uiI/3GIiIj/cYhG5yyhjYiP9xiIiP9xiIiI/3GISxE8XuyIiP9xiIiI/3GIiI/3E6oMO2XzyIiI/3GIiIj/cYSPosgF2I/3GIiI/3GIiEHgHPH+iI/3GIiI/3GIiI/3GExDLEvNj/cYiIj/cYiIj/cYhHlkyWm4iIj/cYiIj/cYiIj/cYhMQyxLzf9xiIiP9xiIiP9xR+csgY1xiIiP9xiIiP9xhI+iyAXYiP9xiIiP9xiIiP9xiIiP9xiIiP9xiIiIXKfUWP9xiIiP9xiIiP9xiIiP9xiIiP9xiIiP9xiIiI/3GIiFET3+yIiP9xiIiP9xiIiP9xiIiP9xiIiP9xiIiI/3GIiI/3GIiI/3GIiI/3GIiI/3GIiI/3GIhI+iyAXY/3GIiI/3GIiI/3GFmB136P9xiIiI/3GIiI/3GITogcF35xiIiP9xiIiP9xiIiEnzjHDHiIiP9xiIiI/3GIhEojzF3Ij/cYiIiP9xiIiEbnLKGN/3GIiI/3GIiIj/cYg4/aK4Al2IiP9xiIiP9xiIiP9xiIhHZFyZuo/3GIiI/3GIiIj/cYiIj/cYhAw2wEyf9xiIiP9xiIiP9xiIQp8s5g2IiI/3GIiI/3GEAoTA57iIiI/3GIiI/3GIiEUvXL0Kj/cYiIj/cYiIhBcozo13GIiI/3GIiI/3GITEMsS83/cYiIj/cYiIj/cYiIj/cYiIiP9xiIWYHWfnGIiI/3GIiI/3GIiI/3FXTNmziP9xiIiI/3GIiI/1yU1WuP9xiIiP9xiIiP9xiIiP9xiIiP9xiIiI/3GIiI/3GIhalNZriIj/cYiIj/cYiFU528aP9xiIiI/3GIiI/3FD8xzQzoiI/3GIiI/3GIiIURPf7IiI/3GIiI/3GIiI/3FZX9eg/3GIiI/3GIiI/3GIiIj/cYiIj/R7U8pKyIiI/3GIiI/3GIiEYaHK5eiI/3GIiI/3GIiIhH+iyQXYiIj/cYiIj/cYiIRQccr45xiIiP9xiIiP9xiIiFyn1Fj/cYiIiP9xiIiP9xWYHXfoj/cYiIj/cYiIj/RG082Sz/cYiIj/cYiIj/cYiIj/QZF8B+iI/3GIiI/3GIiI/3GIiI/3GIiIj/cYiIj/cYiIj/WoHXfoiP9xiIiP9xiIiP9xiIhE1CzCvYiI/3GIiI/3GIiIQp8s5g2Ij/cYiIj/cYiIj/X7rSRYiIj/cYiIj/cYiIX83RMoiI/3GIiI/3GIiI/07PTDMLiI/3GIiI/3GIiIMmDCvp89iI/3GIiI/3GIiI/3GIiIT2ksGW3/cYiIj/cYiIj/cYiEPBLNPt/3GIiI/3GIiI/3GEG+HPQeiIj/cYiIj/cYiIj/cYiIj/cYiIj/RtQssr2I/3GIiI/3GIiI/3GIiI/3FAqxwGTv9xiIiP9xiIiP9xiIiP9xiISjAsbP2P9xiIiP9xiIiP9xiIiP9xiIiE2IHDd+iIj/cYiIj/cYiIj/cYiIj/cYiIj/cYiIiP9xhQ3dAy/3GIiI/3GIiI/3GIiI/3GIiI/3FAqxwGTv9xiIiP9xiIiP9xiIiP9xiIiP9xiIiI/3GIiFhf2KCIj/cYiIj/cYiIj/R7U8pKyIiI/3GIiI/3GIiEtDLFvNiIiP9xiIiP9xiIiP9xiIiP9G1CyyvYj/cYiIj/cYiIj/cUFaPPpcj/cYiIj/cYiIj/RJ8s1g2I/3GIiI/3GIiI/3GIiIj/cUj6LIBdiI/3GIiI/3GIiIPKqCtFV9iI/3GIiI/3GIiI/0WtzLUjcYiIj/cYiIj/cYiIQMNs88lxiIiP9xiIiP9xiErzjGDHj/cYiIj/cYiIj/cYSMg8g3yP9xiIiP9xiIiP9xg8zWO0MpyI/3GIiI/3GIiI/09WLCqdj/cYiIj/cYiIj/N5xxuWOOcYiIj/cYiIj/cYhLETxe7IiIj/cYiIj/cYiIhG5yyhjY/3GIiI/3GIiI/3GEEenP4W/3GIiI/3GIiI/3GIWYHXfv9xiIiP9xiIiP9xWV/XoI/3GIiI/3GIiI/3GIiI/3GIiI/3GIhG5yyhjYiP9xiIiP9xiIiDWccbtjjv9xiIiP9xiIiP9xiIQ8Es0+3/cYiIj/cYiIj/cYhIyDyDfP9xiIiP9xiIiP9xiDVGMru5zYiI/3GIiI/3GIiI/3GFyn1FiIiI/3GIiI/3GIiI/3GITVYsOp2IiI/3GIiI/3GIiI/3GEGMLPc9iP9xiIiP9xiIiP8zshG+Te6IiP9xiIiP9xiEZv7KkBiP9xiIiP9xiIg2S5G6tG6Ij/cYiIj/cYiIPyGBsd5+iIiP9xiIiP9xiIiETULMK9iI/3GIiI/3GIiI/0sOLG8diI/3GIiI/3GIiI/3GIiI/3GIiIhLETxe7I/3GIiI/3GIiIj/cUcaHJ5e/3GIiI/3GIiI/3GIiI/3GIiIj/TXUcSK6IiP9xiIiP9xiIiP9xiIiEtDLFvNiIj/cYiIj/cYiIj/cYiIj/SfosgF2IiI/3GIiI/3GIiITVYsOp2I/3GIiI/3GIiI/0JaPPpciP9xiIiP9xiIiP9CjCz3PYiI/3GIiI/3GIiI/3GE5WLBqdcYiIj/cYiIj/cYiIhI+ixwXXGIiI/3GIiI/3GIiI/3FDwSzT7YiP9xiIiP9xiIiP9xiIiP9MJnxNmHGIiI/3GIiI/3GIiI/3GIUhPe7P9xiIiP9xiIiP9xiIiP9xiIiP9xiIiP9xiIiP9xiIiI/3GIiI/3GIiFU528b/cYiIj/cYiIj/cYiIhNJDw9vP9xiIiP9xiIiP9xiIiI/3GIiI/3GIiI/3GIiIWIHYfoiI/3GIiI/3GIiIWF/YoIiP9xiIiP9xiIiP9xiIiP9xiIiP9xiIQp8s5g2IiI/3GIiI/3GIiI/3GIiITVYsOp2I/3GIiI/3GIiI/3GIiIj/cYiIRAccz46IiI/3GIiI/3GIiI/09WLCqdj/cYiIj/cYiIj/cYiIj/cYiIiP9xiIhWTNqziIiP9xiIiP9xiIiP9xiIiP9xiIiI/3GIiI/3FC4BzR/nGIiI/3GIiI/3GIiI/3GIiIj/cYiIj/cVdM2bOI/3GIiI/3GIiI/3GIiI/3GIiIj/cYiIj/cYiF660kX/cYiIj/cYiIj/cYiIj/cYiE6IHBd+cYiIj/cYiIj/cYiIj/cYiIj/cVDd0DKI/3GIiI/3GIiI/3GIiI/3GIiI/3GIiIRhocrl6Ij/cYiIj/cYiIj/cYiIj/cYiIj/cU5WLCqd/3GIiI/3GIiI/3GIiI/3GIiIj/SzAsbP2IiP9xiIiP9xiIiP9xhBjCz3PYj/cYiIj/cYiIj/cUCRfAfoj/cYiIj/cYiIj/cYiIj/cYTogcJ36P9xiIiP9xiIiP9xiIiP9xiIiP9xiIiITSQ8LbxxiIiP9xiIiI/3GIiEG+HPQe/3GIiI/3GIiI/3GISg4sbx3/cYiIj/cYiIj/cYhG5yyhjYiI/3GIiI/3GIiI/3GIiIj/cYiIj/cYiEaDTJfLcYiIj/cYiIj/cYiEPzHNDOj/cYiIiP9xiIiP9xiIiP9xiIiP9xiEGMLPc9j/cYiIj/cYiIj/cYiIj/cYiIQYws5z1xiIiP9xiIiP9xiIhE1CzCvYiI/3GIiI/3GIiI/3GIUybd2YiI/3GIiIj/cYiIhONzwsjIiIj/cYiIj/cYiISPoscF1xiIiI/3GIiI/3FOViwanXGIiI/3GIiIj/cYiIj/cYiIj/cYhBvhz0Hoj/cYiIiP9xiIiP9xhKDixvHf9xiIiI/3GIiI/3GIiI/3Ew6jKwJc2I/3GIiIj/cYiIj/cYiITzc8DIxxiIiP9xiIiP9xiEz83EAy/3GIiI/3GIiI/3GIiExRzErjiP9xiIiP9xiIiP9N7jwxHHGIiI/3GIiI/3GIiI/3GIiIj/cYiIj/cVlf16D/cYiIj/cYiIj/cYiIR8g8k3yIiI/3GIiI/3GIiIj/cYiIj/cURwTMj7iIj/cYiIj/cYiIQ/Mc0M7/cYiIj/cYiIiP9xiIQ/Mc0M6P9xiIiP9xiIiP9xiIiP9xiIiI/3GIiI/3GIiI/3GIXKfUWIiP9xiIiP9xiIiEj6LHBdcYiIj/cYiIj/cYiIj/cYiIiP9xiIiP9xiIQZrM9lOIiP9xiIiP9xiIiEXizKHTcYiIiP9xiIiP9xiIiP9xQ7d81IiIiP9xiIiP9xiIiE+BfBfoiP9xiIiI/3GIiI/3FM/NxAMoj/cYiIj/cYiIj/cU3xTDDriI/3GIiI/3GIiIQIwsCD2IiI/3GIiI/3GIhCnyzmDYiIj/cYiIj/cYiIj/cYiIj/cYiIQ/Mc0M6P9xiIiP9xiIiP9xiIiP9xiIiP9xiEGMLPc9j/cYiIj/cYiIj/cYiIiEYaHK5eiP9xiIiP9xiIiP9xiIiEO3fMSIcYiIj/cYiIj/cYiEKfLOYNiIiP9xiIiP9xiIUybd2YiI/3GIiI/3GIiED1XAGq/3GIiI/3GIiI/3GIUybd2YiIj/cYiIj/cYiIXKfUWI/3GIiI/3GIiI/3FLoqxV1YiIj/cYiIj/cYiIPo+DsnB8iIiP9xiIiP9xiITUx8OziIiI/3GIiI/3GIhDwSzT7f9xiIiP9xiIiP9xiIiP9xiIiE9pLBlt/3GIiI/3GIiI/3GIhKDixfHXGIiI/3GIiI/3GIhalNZriIj/cYiIj/cYiDJ2cb2JjnGIiIj/cYiIj/cYiIhBpHz1uP9xiIiI/3GIiI/3GIiE1MfDs4iIj/cYiIj/cYiDw88rTDDYj/cYiIj/cYiIj/SPXMkKOIiP9xiIiP9xiIiP9xiIiP9xiIiP9xiIhRE9/siIiP9xiIiP9xiIiEm37HSBiIj/cYiIj/cYiIhEojzF3I/3GIiI/3GIiI/3GITav8NUCI/3GIiI/3GIiI/3FVOdvGiIj/cYiIiP9xiIiP9AeSwZbYiIj/cYiIiP9xiIiP9xiIQMNs88lxiIiP9xiIiP9xiIiI/3GIiI/3GIiI/3GIiI/3GIiI/3GIiI/3GIiI/3GIiIj/cYiIj/cYiEx1HEiu/3GIiI/3GIiI/3GIiIj/cYiIj/cYVTnbxoiP9xiIiP9xiIiP9xiIiEJtPOksj/cYiIj/cYiIiD5aEbGl7nGIiI/3GIiIj/cYg7QrG1vU6Ij/cYiIiP9xiIhNiBw3foiI/3GIiI/3GIiI/3E82IG0J36IiI/3GIiI/3GIhBvhz0Ho/3GIiIj/cYiIj/cYiIUybd2Yj/cYiIj/cYiIj/Ud3QMoiP9xiIiP9xiIhJDix/HYiIj/cYiIj/cYiIj/SN18kiiP9xiIiP9xiIiP9xiIiP9xiIiP9xhFL1y9CoiIj/cYiIj/cYiIj/cYRkesq4X/cYiIj/cYiIj/cYQ+ls0WmIiI/3GIiI/3GIhGkeym4YiP9xiIiP9xiIiI/0B5LBltiIiP9xiIiP9xiIiE1WLDqdiP9xiIiP9xiIiP9xhNJDw9vIiI/3GIiI/3GIiIhFtTy0rIiIj/cYiIiP9xiEG+HPQeiP9xiIiP9xiIiP9xiIiI/3GIiI/3GELWbNKZcYiIj/cYiIj/cYhC1mzSmXGIiI/3GIiI/3GIhZgdZ+cYiIj/cYiIiP9xTSQ8PbyIiP9xiIiI/3GIgw0QGwPv6Ij/cYiIj/cYiIj/SfosgF2IiI/3GIiI/3GIiErzjFDHcYiIj/cYiIj/cYiEf1zJCj/3GIiI/3GIiI/3GE9pLBltiIj/cYiIj/cYiIj/cU83PByMiI/3GIiI/3GIiIj/cYQ8Es0+2P9xiIiP9xiIiP9xiIiI/3GIiI/3GIiEG+HPQe/3GIiI/3GIiIj/cYiIj/cYiIj/cYiIXKfUWI/3GIiI/3GIiI/3GIiIj/cYiIj/cVlf16D/cYiIj/cYiIj/cYiIj/cYiIiP9xiE+bHBZOiIj/cYiIj/cYiIj/cYiETULMK9iIiP9xiIiP9xiIiP9xhMETw+7HGIiI/3GIiI/3GIiFU528aP9xiIiP9xiIiP9xiIhKMCxs/f9xiIiP9xiIiP9xSg4sbx2I/3GIiI/3GIiI/3GF660kWI/3GIiI/3GIiI/3FJE3x+yP9xiIiP9xiIiP9xiIiP9xiIiI/3GIiI/3GIWF/YoIiIj/cYiIj/cYiIj/cYiIiP9xiIiP9xiIiP9xiIiP9xiIiP9xiIiP9xiIiP9CjCz3PYiI/3GIiI/3GIiI/3GIiISjAsXP1xiIiP9xiIiP9xiIiP9xiIiI/3GITEMsO81xiIiP9xiIiP9xiIiI/3GIiI/0+IHCd+iP9xiIiP9xiIiP9xiE9pLBltiI/3GIiI/3GIiI/3GIiE+bHBZOiI/3GIiI/3GIiI/3GIiI/3GF660kWIj/cYiIj/cYiIj/cYiIj/cYiIj/cYiIj/cYiIiP9xiIhD8xzQzv9xiIiP9xiIiP9xiIiP9xiIiIQsEs4+2IiP9xiIiP9xiIiP9xiIiI/3GIiI/3GIiIVTnaxnGIiI/3GIiI/3GIiI/3GIiEtDLFvNiIiP9xiIiP9xiIiP9xiIiI/0GrHAZO/3GIiI/3GIiI/3GIiI/3GIiIj/cYiIj/cYiIhcp9RY/3GIiI/3GIiI/3GIiI/3GIiIj/cYiIj/cYiIj/cYUN3QMv9xiIiP9xiIiP9xiEPBLNPtj/cYiIj/cYiIj/cYiIj/cYiIiP9xiIiP9xiIiP9xiIiP9xiIiP9xiIiP9LDixvHYiP9xiIiP9xiIiP9xiIiP9xiIUhPd7HGIiI/3GIiI/3GIiI/3GIiI/3GIiI/3GIiI/3GIiIj/cYiIj/cYiIj/cYiIj/cYiIj/cYiIj/cYiIj/cYiIiP9xiIiP9GBxy/joiP9xiIiP9xiIiP9xiIiI/3GIiI/3GIiI/3GIiI/3FZX9eg/3GIiI/3GIiIj/cYiIj/cYhDwSzT7f9xiIiP9xiIiI/3GIiI/3GIRNQswr2IiI/3GIiIj/cYiIj/cYiIj/cYiIj/cYiED1XAGqj/cYiIj/cYiIiP9xiIiP9xiIiP9xhILRyNLoiI/3GIiIj/cYiIj/cYiIj/cUbnLKGNiIiI/3GIiI/3GIhGtTykrI/3GIiI/3GIiI/3GIg1zmG7MZ6IiP9xiIiP9xiIiP9xiIiP9xiIiP9xiIhJDix/HYiIj/cYiIj/cYiIiP9xiIRrU8pKz/cYiIiP9xiIiP9xRQccv46I/3GIiI/3GIiI/3GIiIj/cUoOLG8dj/cYiIj/cYiIiP9xQYws9z2I/3GIiI/3GIiIj/SOcsgY1xiIiP9xiIiP9xiIiI/3GESiPMXciIj/cYiIiP9xiIQ8Esw+1xiIiP9xiIiP9xiIiD/+gbEBfoiP9xiIiP9xiIiP9xiIiP9xQJF8B+iP9xiIiP9xiIiP9xiIiP9J+iyAXYiIj/cYiIj/cYiExrbElJiP9xiIiP9xiIiP9xSoX8Z6D/cYiIj/cYiIiP9xiIiP9xhDwSzT7Y/3GIiI/3GIiIj/cYiIj/cYiIj/cYiIj/cYiIWF/YoIiP9xiIiI/3GIiI/3GIiI/3GIiIXbrTRYiIj/cYiIj/cYiIiP9xiIiP9xiIiP9xiIRE5MuxtxiIiP9xiIiP9xiIiP9xiIhJDix/HYiIj/cYiIj/cYiIR2RcmbqI/3GIiI/3GIiI/3GIiI/3GIiI/3GIiI/3GIiEtDLFvNiIiP9xiIiP9xiIiP9xiIiE93zBiDiIj/cYiIj/cYiIiP9xiIiP9xiEowLGz9j/cYiIj/cYiIiP9xTlYsGp1xiIiP9xiIiP9xiIiI/0B5LBltiIiP9xiIiP9xiIiI/3FBjCz3PYj/cYiIj/cYiIiP9xTlYsGp1xiIiP9xiIiP9xiIiI/3GIiI/3GIiI/3GIiI/3GIiFU528b/cYiIj/cYiIiP9xiIiP9xiIiP9xiIiEj6LHBdcYiIj/cYiIj/cYiIj/cYhQ3d8icYiIj/cYiIiP9xhSE97s/3GIiI/3GIiI/3GIUhPd7HGIiI/3GIiI/3GIhcp9RYiI/3GIiI/3GIiI/3GIiI/3GIiI/3GIhOBUwvq4iIj/cYiIiP9xiIiEByjAnXiIiI/3GIiI/3GEXULKK9cYiIj/cYiIiP9xiIiP9xiIQwK839SIiI/3GIiI/3GIiISxE8XuyI/3GIiI/3GIiIj/cYiIj/cYiIj/Rgccv46Ij/cYiIj/cYiIiP9xiITSQ8PbyP9xiIiI/3GIiI/3FH3XyCKHGIiIj/cYiIj/cYhCnyzmDYiIiP9xiIiP9xiIiP9xiIiP9xiIiP9xiIRNQswr2IiI/3GIiI/3GIiEQHHM+OiIiI/3GIiI/3GIiI/3GIiI/3GIiI/3GIiI/1pf16CI/3GIiI/3GIiI/3GITEMsO81xiIiI/3GIiI/3GIhLETxe7IiI/3GIiI/3GIiI/3GEG+HPQeiI/3GIiIj/cYiIj/cYTSQ8PbyIiP9xiIiP9xiIiP9xiIiD+xg7BOfHGIiI/3GIiI/3GISxE8XuyIiI/3GIiI/3GIg4mjG4Zc6I/3GIiI/3GIiIj/cUQCvM/Uj/cYiIj/cYiIj/cYiIj/cYiIiP9EwSzT7YiP9xiIiP9xiIiP9xiIiI/3FI+iyAXYiP9xiIiP9xiIiI/3GIiIS3UcWK6IiI/3GIiI/3GIiI/3GIiIR8g8k3yIiP9xiIiI/3GITHUcSK6P9xiIiP9xiIiP9xiIiP9xiIiISzl8XGiIiP9xiIiP9xiIiECMLAg9iIiP9xiIiP9xiIhG5yyhjYj/cYiIj/cYiIj/M/0yvgLNiP9xiIiP9xiIiP9xiIQ8Es0+3/cYiIj/cYiIj/cYiIj/PY5BtHG+j/cYiIj/cYiIj/cYiIj/O4hztneMiIj/cYiIj/cYiIhChYznp4iI/3GIiI/3GIiI/0gaHJ5eiP9xiIiP9xiIiP9MJnxNmHGIiI/3GIiI/3GIiIRPxswDmIiIj/cYiIj/cYiIj/cYTzc8HIyI/3GIiI/3GIiIRKI8xdyP9xiIiP9xiIiP9xhHGhyOXnGIiIj/cYiIj/cYiIj/cYiIQxxc3jqIj/cYiIj/cYiIiP9xiIiP9xiIiP9xiEHgHPH+iIj/cYiIj/cYiIiP9xhI+iyAXYj/cYiIj/cYiIiP9OJDw9vIiIj/cYiIiP9xiIPuuBsRR+cYiIj/cYiIj/cYiIPo+DsnB8iIiP9xiIiP9xiIiISHdciIqIiI/3GIiI/3GIiIRfxsoDlxiIiP9xiIiP9xiIiP9xiIiP9xW5TVa/9xiIiP9xiIiI/3GFmB136P9xiIiP9xiIiP9xiIiP9xiIiP9xiIiP9xiIiIWIHYfoiI/3GIiI/3GIiI/3FblNVr/3GIiI/3GIiI/3GIiE9pLBltj/cYiIj/cYiIj/cYiIVTnbxo/3GIiI/3GIiI/3GIiI/3GIiI/3GIiI/3GIiIRNQswr2Ij/cYiIj/cYiIj/cYiIiP9xRxocnl7/cYiIj/cYiIj/cYiIj/cYiIiP9WOdvGiIiP9xiIiP9xiIiP9xiIiP9xiIiP9xiIiI/3GIiI/3GIiI/3GIiI/3GIiI/3GIiI/3GIiI/3GIiIj/cYiIj/cYiIj/cYiIj/cYiIj/cYiIj/cYiIj/cYiIiP9xiIiP9xiIiP9xiIiP9xiIiP9xiIiP9xiIiP9xiIiI/3GIiI/3GIiI/3GIiI/3GIiI/3GIiI/3GIiI/3GIiIj/cYiIj/cUPzHNDOiIj/cYiIj/cYiIj/cYiIiP9xiIiP9xiIiP9xiIiP9xiIiP9xiIiP9xiIiP9xiIiI/3GIiI/3GIiI/3GIiI/3GIiI/3GIiI/3GIiI/3GIiIj/cYiIj/cYiIj/cYiIj/cYiIhRE9/siI/3GIiI/3GIiIj/cYiIj/cYiIj/cYiIj/cYiIj/cYiFU528aP9xiIiI/3GIiI/3GIiI/3GIiI/3GIhKYhxp3oj/cYiIiP9xiIiP9xOeRxtxuOiI/3GIiI/3GIiIVkzas4iI/3GIiI/3GIiIj/cYiIj/cYiIj/cYiIj/cVlf16D/cYiIj/cYiIiP9xhBjCz3PY/3GIiI/3GIiIj/cYiIhPaSwJbXGIiI/3GIiIj/cYg9I8Gz3D7/cYiIj/cYiIj/cYg8sEGzT75xiIiP9xiIiP9xiIiIRNQswr2I/3GIiI/3GIiI/3GIiIhAjCwIPYiI/3GIiI/3GIiIhPaSwJbXGIiI/3GIiI/3GIiIj/cYiIhJMCx8/YiIj/cYiIj/cYiIiP9xiIiP9xiIiP9xiFU528aI/3GIiI/3GIiI/3GIiIj/T1YsKp3/cYiIj/cYiIj/cYiIiP9xhILRyNLoiI/3GIiI/3GIiI/3GIiIj/cYiIj/cYiIj/Rgccv46Ij/cYiIj/cYiIiP9xiIiP9xRxocnl7/cYiIj/cYiIj/cYiISxE8XuyIj/cYiIj/cYiIiP9xQ58s1g3/cYiIj/cYiIiP9xiIiP9xiIiP9xiEG+HPQeiP9xiIiI/3GIiI/3GIQsy80zRxiIiP9xiIiI/3GIhG5yyhjYj/cYiIj/cYiIiP9xiIRhocrl6IiP9xiIiP9xiIiP9xiIiI/3GIiI/09+bCgZiI/3GIiI/3GIiIhKHMxuM/9xiIiP9xiIiI/3GElFbHup/3GIiI/3GIiI/3GIiISxE8XuyI/3GIiI/3GIiI/3GIRxocjl5xiIiP9xiIiP9xiIRpHspuGIj/cYiIj/cYiIiE43PCyMiIj/cYiIiP9xiIiP9xiDl60reFLYiP9xiIiI/3GIiISZ+cdgaP9xiIiP9xiIiP9xiIURPf7IiIj/cYiIiP9xiIiP9xiIiP9xiIiP9MYhxJ3nGIiI/3GIiIj/cYiIj/Sw4sbx2I/3GIiIj/cYiIhH+iyQXYiIj/cYiIiP9xiIhGtTyUrHGIiIj/cYiIj/cYiE9pLBltj/cYiIiP9xiIiP9BubwFZIiI/3GIiI/3GIiD+aobFlXv9xiIiP9xiIiP9xiIiI/3GEXULKK9cYiIj/cYiIj/cYiIiP9MWGxaef9xiIiP9xiIiP9xTjLcLNKI/3GIiI/3GIiI/3GIiEBaPAtciIj/cYiIiP9xiIhDArzf1IiI/3GIiI/3GIiI/3GIiIj/cU0kPD28iIj/cYiIiP9xiIiEf6LJBdiIiP9xiIiI/3GIiEmfnHYGiP9xiIiP9xiIiP9xhMQyxLzY/3GIiI/3GIiI/3GIiI/3GIiI/3GIiI/3GIiIj/cYiIj/cYiIj/cYiIj/cYUybd2YiIj/cYiIj/cYiIiP9xiITVYsOp2Ij/cYiIj/cYiIhLQyxbzYiI/3GIiI/3GIiI/3GIiIj/cYhI+iyAXY/3GIiI/3GIiIj/cYiE1WLDqdiI/3GIiI/3GIiIj/Qows9z2Ij/cYiIj/cYiIiP9xiIiP9xRdQssr3/cYiIj/cYiIiP9xhQ3dAy/3GIiI/3GIiI/3GFmB136P9xiIiP9xiIiI/3GIQ8Es0+3/cYiIj/cYiIj/cYiIiP9xhHAHyf+P9xiIiP9xiIiP9xiIS7xMVDuP9xiIiP9xiIiP9xhD8xzQzoiP9xiIiP9xiIiI/3GIhG5yyhjYj/cYiIj/cYiIiP9xiIiP9xhMQyxLzf9xiIiP9xiIiI/3GIiI/3GEowLGz9iP9xiIiP9xiIiI/3GIiINZxxu2OO/3GIiI/3GIiI/3GFDd0DL/cYiIj/cYiIiP9xiEXKfKNYcYiIj/cYiIiP9xiIiP9xhDwSzT7Y/3GIiI/3GIiIhJ2zxyTI/3GIiIj/cYiIj/cTYi4rrdHf9xiIiI/3GIiI/3GIiI/3FeutJFiI/3GIiI/3GIiI/3GIiIj/cYiIj/SyZ8bZiIiI/3GIiIj/cYiDtcUbWjro/3GIiI/3GIiIj/cYiIhE1CzCvYj/cYiIj/cYiIiP9xiIiP9CWjz6XIj/cYiIj/cYiIj/TUMsS82I/3GIiIj/cYiIj/cYiIj/cYiIj/Rgccv46Ij/cYiIiP9xiIg8s8OzTDxxiIiP9xiIiI/3GIRkesm4VxiIiP9xiIiP9xiIOvdxtgiOiIiP9xiIiP9xiIiEkOLH8diIj/cYiIj/cYiIiP9J+iyAXYiI/3GIiI/3GIiIj/cYiIhCwSzj7YiI/3GIiI/3GIiIj/cYiIhCwSzj7YiI/3GIiI/3GIiIj/cYhMdRxIro/3GIiI/3GIiI/3GIOsWBtjp+iIiP9xiIiP9xiIiEa1PJSscYiIj/cYiIj/cYiIhNJDw9vP9xiIiP9xiIiP9xQ/Mc0M6IiP9xiIiI/3GIiI/3GIiI/3GIhYX9igiIj/cYiIj/cYiIiP9xiIiP9NQyxLzYj/cYiIj/cYiIiP9xiIiP9xiIiP9xhB4Bzx/oiIj/cYiIj/cYiIiP9xiIiP9xiEsRPF7siIiP9xiIiP9xiIiEgtHI0u/3GIiI/3GIiIj/cYiIj/cYiIj/cYhMdRxIro/3GIiI/3GIiIj/cYiIj/cYRxocjl5xiIiP9xiIiP9xiIiI/3GIiI/3GIiIXKfUWP9xiIiP9xiIiP9xiIiP9xiIiI/3GIiI/3GIiI/3GIUhPd7HGIiI/3GIiI/3GIiI/3GIiIj/cYiIj/cYiIj/Ud3QMoj/cYiIj/cYiIj/cYiIiP9xiIiP9xiIhalNZriI/3GIiI/3GIiI/3GIiI/3GIiIj/cYiIj/cYiIj/cYUybd2YiIj/cYiIj/cYiIj/cYiIiP9xiIiP9xiEPBLNPt/3GIiI/3GIiIj/cYiIj/cYiIj/cYhBvhz0Hoj/cYiIiP9xiIiP9PViwqnf9xiIiP9xiIiI/3GIiI/0K+HPQeiIiP9xiIiP9xiIiI/3GIiI/3GITEMsO81xiIiP9xiIiI/3GIiI/0jnLIGNcYiIj/cYiIiP9xiIiP9xiIiP9xTogcJ36P9xiIiP9xiIiI/3GIiI/3GIiI/3FOiBwnfo/3GIiI/3GIiIj/cYiIj/TUMsS82I/3GIiI/3GIiIj/cYiIj/UxPe7Ij/cYiIj/cYiIj/cYiIj/cYiIj/cYiIiP9xiIiP9xiIiP9xiIiP9xiIiFyn1Fj/cYiIj/cYiIiP9xiIiP9xSjAsbP2Ij/cYiIj/cYiIiP9xiIiP9xiIiP9xhILRyNLoiI/3GIiIj/cYiIj/cYiEPBLMPtcYiIj/cYiIiP9xiIiP9xiIiP9PiBwnfoj/cYiIj/cYiIiP9xiIiP9xiEPBLNPt/3GIiI/3GIiIj/cYiIj/cYiIj/R7U8pKyIiI/3GIiI/3GIhMdRxIrv9xiIiP9xiIiI/3GIiI/3FDwSzT7Yj/cYiIj/cYiIiP9xiIhVOdvG/3GIiI/3GIiI/3GIiI/3GIiI/3GIiIj/cYiIhJMCx8/YiIj/cYiIj/cYiIiP9xiIiEkwLHz9iIiP9xiIiP9xiIiI/3GIiIT5scFk6P9xiIiP9xiIiP9xiIiI/3GIiE1WLDqdiP9xiIiP9xiIiI/3GIiI/3GIiI/3GEx1HEiuiP9xiIiP9xiIiI/3GIiI/3FBvhz0HoiI/3GIiI/3GIiIj/cYiIj/cYiIj/T4gcJ36I/3GIiI/3GIiIj/cYiIj/cYQb4c9B6Ij/cYiIj/cYiIiP9xiIiP9xiIiE+bHBZOj/cYiIj/cYiIiP9xiIiP9xiIT2ksGW2P9xiIiI/3GIiI/3GIiIRAccz46IiP9xiIiP9xiIiI/3GIiE1WLDqdiP9xiIiP9xiIiI/3GIiI/3GITVYsOp2IiP9xiIiI/3GIiI/3GIiI/3GIiI/3FHGhyeXv9xiIiI/3GIiI/3GIQb4c9B6I/3GIiI/3GIiIj/cYiIj/cYQ8Es0+2P9xiIiP9xiIiI/3GIiI/3GExDLEvN/3GIiI/3GIiIj/cYiIj/cYiIj/cYiIj/cVyn1FiIiI/3GIiI/3GIiIj/cYiIj/cYhDwSzT7f9xiIiP9xiIiI/3GIiI/3FHGhyeXv9xiIiP9xiIiP9xiIiI/3GIiE2IHDd+iIj/cYiIj/cYiIj/cYiIiP9xiIiP9D4Bzh/v9xiIiP9xiIiP9xiIiP9xiIiI/3GIiI/3GIiE2IHDd+iIj/cYiIj/cYiIiP9xiIhNViw6nYj/cYiIj/cYiIiP9xiIiP9PViwqnf9xiIiP9xiIiI/3GIiITVYsOp2P9xiIiP9xiIiI/3GIiFiB2H6IiI/3GIiI/3GIV0zZs/9xiIiP9xiIiI/3GEN73NhCiP9xiIiP9xiIiP9xiIiP9xhN55wxhoiP9xiIiP9xiIiP9YTNmziIj/cYiIj/cYiIj/TQeMT4eI/3GIiI/3GIiI/3FIlkyGm/9xiIiP9xiIiP9xiIiEnzjHDHiIiP9xiIiI/3GIiI/3GIiI/3GIiI/3FAb3z5CHGIiI/3GIiI/3GIhIyDxzfHGIiI/3GIiI/3GIWF/YoIiIiP9xiIiP9xiIiP9xiIiP9IGhyeXo/3GIiIj/cYiIj/cU5kzCmziI/3GIiIj/cYiIj/cYRwB8n/j/cYiIj/cYiIiP9xiIiP9xRdQssr3/cYiIj/cYiIiP9xiIiP9EnyzWDY/3GIiIj/cYiIj/cYiIhLQyxbzYiP9xiIiI/3GIiI/3GIiI/3GDB9EbCS7oj/cYiIj/cYiIj/cYODZRuMmuj/cYiIj/cYiIj/cYhJRWxrqXGIiI/3GIiIj/cYTzc8HIyP9xiIiI/3GIiI/3GD/9E7EC7IiP9xiIiP9xiIiIQIwsCD2IiP9xiIiP9xiIiI/3GEXULKK9cYiIj/cYiIj/cYiIiP9xiIiP9xiEowLGz9j/cYiIj/cYiIiP9xiIiP9xiIhBvhz0Hv9xiIiP9xiIiI/3GEGMLPc9j/cYiIj/cYiIiP9xiIiP9I5yyBjXGIiI/3GIiIj/cYiIj/cUbnLKGNiIiP9xiIiI/3GIiI/3GEsRPF7siIiI/3GIiI/3GIiINx4BueH+/3GIiIj/cYiIj/cUGMLPc9iP9xiIiI/3GIiI/0bULLK9j/cYiIj/cYiIiP9xiIiP9xTSQ8PbyIiI/3GIiI/3GIiEbnLKGNj/cYiIiP9xiIiP9xiIiP9xiIiP9PiBwnfoj/cYiIiP9xiIiP9xiExDLDvNcYiIj/cYiIiP9xiIiP9xiIiP9xiEcybJzZj/cYiIj/cYiIiP9xiIiP9xT2ksGW2IiP9xiIiI/3GIiIQsEs4+2IiP9xiIiP9xiIhI+iyAXf9xiIiP9xiIiP9xiIiI/3GIiI/3GIiI/3GE+bHBZOiIiP9xiIiI/3GIiI/3GIiI/3GIiIQsEs4+2IiI/3GIiI/3GIiI/3FD8xzQzoiI/3GIiI/3GIiIj/cYiIj/cYiEbnLKGNiP9xiIiI/3GIiI/3FEojzF3IiIiP9xiIiP9xiITVYsOp2Ij/cYiIiP9xiIiP9xiIhPaSwZbf9xiIiI/3GIiI/3GIRcp8o1hxiIiI/3GIiI/3GIQ8Es0+3/cYiIj/cYiIiP9xiIiP9xSiZ8bZiIiP9xiIiI/3GIiIQp8s5g2I/3GIiIj/cYiIj/Q6R81bhxiIiP9xiIiI/3GIRKI8xdyIj/cYiIiP9xiIiP9xiIhILRyNLo/3GIiI/3GIiIj/cYiIj/cUbnLKGNiIiP9xiIiI/3GIiI/3GEG+HPQeiI/3GIiI/3GIiIj/cYiIj/cYTEMsS83/cYiIj/cYiIiP9xiIiP9xiIiP9xhKYhxp3oiI/3GIiI/3GIiIj/cYiIj/cYiIhD8xzAznGIiI/3GIiI/3GIiIj/cYiIj/cYiIj/cYRxocjl5xiIiP9xiIiI/3GIiI/3GE1WLDqdiIiP9xiIiI/3GIiIT2ksCW1xiIiP9xiIiI/3GIiI/3GIRNQswr2IiI/3GIiIj/cYiIj/cYRdQsor1xiIiP9xiIiI/3GIiI/3GEXULKK9cYiIj/cYiIiP9xiIiP9xhI+iyAXYj/cYiIiP9xiIiP9xiIiFiB2H6IiP9xiIiP9xiIiP9xiIiP9xiIiI/3GIiI/3GIiI/3GISBN8jsiIiI/3GIiI/3GIiI/3GIhKDixfHXGIiI/3GIiI/3GIQaR89biIiP9xiIiP9xiIiP9clNVrj/cYiIj/cYiIj/cYiIj/cYiIiP9xiIiP9xhG5yyhjYiI/3GIiIj/cYiIhAjCwIPYiI/3GIiIj/cYiIj/cYQ58sxg1xiIiI/3GIiI/3GIQ7d81IiP9xiIiI/3GIiI/3GIhG5yyhjYj/cYiIiP9xiIiP9xhKDixvHf9xiIiI/3GIiI/3GIiIQsEs4+2IiP9xiIiI/3GIiI/3GIiI/0b8bLA5iIj/cYiIiP9xiIiP9xOETxuLsOiIiP9xiIiI/3GIiI/0BHPByMiIj/cYiIj/cYiIhG5yyhjf9xiIiI/3GIiI/3GIPdxysyON/3GIiI/3GIiI/3GECRfAfo/3GIiI/3GIiI/3GIQYws9z2P9xiIiP9xiIiP9xiIiP9xRquMpUeIiI/3GIiIj/cYiE1MfDs4iIj/cYiIiP9xiIiP9xiIiP9Ccoz414iIj/cYiIj/cYiIRMp8w1iIiI/3GIiI/3GIiI/3GIiIRucsoY2P9xiIiP9xiIiP9xTSQ8PbyIiI/3GIiI/3GIiI/3GIhKWGxqeYiI/3GIiI/3GIiI/3GIiIT7NsFMmIiI/3GIiI/3GIiIQp8s5g2Ij/cYiIj/cYiIj/cYiIQYws5z1xiIiP9xiIiP9xiIiP9DpHzluP9xiIiP9xiIiP9xiISPosgF2P9xiIiP9xiIiP9xiIMH0RsJLu/3GIiI/3GIiI/3GIiIORtSt+StiIiP9xiIiP9xiIQChMDnuIj/cYiIiP9xiIiP9xiIhVOdvG/3GIiI/3GIiI/3GIiI/3GIiIj/cYiISjAsXP1xiIiP9xiIiP9xiIPTFis86diIj/cYiIj/cYiIhNJDw9vP9xiIiP9xiIiP9xiFIT3exxiIiP9xiIiP9xiIiP9agdd+iIj/cYiIj/cYiIhWTNqziIj/cYiIj/cYiIj/cYiIT2ksGW2P9xiIiP9xiIiP9xhblNVr/3GIiI/3GIiI/3GEJtPOksiIiP9xiIiP9xiIiP9xiEXULKK9cYiIj/cYiIj/cYiIj/cYiIj/cYiIj/cYiIiP9xVCbb2XGIiI/3GIiI/3GIiI/3GIhPmxwWToiI/3GIiI/3GIiI/3GIiI/3GIiI/3GIiI/3GIiIj/cYiIj/cVU528aIiP9xiIiP9xiIiFqU1muI/3GIiIj/cYiIj/cYiIj/cYiIj/cYiIhPmxwWToj/cYiIj/cYiIj/cYiIj/cYiIhLdRxYroiIiP9xiIiP9xiIiP9xiIRNQswr2IiI/3GIiI/3GIiI/3GE83PByMiP9xiIiP9xiIiP9xhKMCxs/YiP9xiIiP9xiIiP9xiIiP9xiIT5scFk6IiP9xiIiP9xiIiP9D1mzimY/3GIiI/3GIiIj/cYiIj/cYiIj/cYiIj/cYiIhfzdEyiI/3GIiIj/cYiIj/cYiIj/cYiIhEBxzPjoiI/3GIiIj/cYiIhAjCwIPYiI/3GIiIj/cYiIj/cYiIhCwSzj7YiI/3GIiIj/cYiIj/cU9pLBltiIj/cYiIiP9xiIiP9xiIhNViw6nYj/cYiIiP9xiIiP9xiIRucsoY2I/3GIiIj/cYiIj/cYiIj/cYiIhCwSzj7YiIj/cYiIj/cYiIj/cYQ8Es0+2P9xiIiI/3GIiI/3GIiI/3GIT2ksGW2Ij/cYiIj/cYiIj/cYiIj/cYiIhalNZriP9xiIiP9xiIiI/3GIiI/3GIiI/3GIiIUybd2Y/3GIiI/3GIiI/3GIiIj/cYiIj/cYiIj/cYiIj/cYiIj/cYiIUybd2Yj/cYiIiP9xiIiP9xiIiP9xhF1CyivXGIiIj/cYiIj/cYiIj/cYiIj/cYiIj/cYiIj/cYiIj/cYiIiP9xiIiP9xiIiFiB2H6IiP9xiIiP9xiIiP9xiIiP9xiIiI/3GIiI/3GIiI/3GIRhocrl6IiI/3GIiIj/cYiIj/cYiIj/T4gcJ36I/3GIiI/3GIiIj/cYiIj/cYiIj/Si0cbS5xiIiP9xiIiI/3GIiI/3GIiISTAsfP2IiI/3GIiIj/cYiIj/cYiIj/cYTogcJ37/cYiIj/cYiIiP9xiIiP9xiIiP9xiIRQccr45xiIiP9xiIiI/3GIiI/3GIiI/3GIiI/1pf16CP9xiIiP9xiIiI/3GIiI/3GIiI/3GEgtHI0uiIj/cYiIiP9xiIiP9xiIiP9xiIQb4c9B6P9xiIiI/3GIiI/3GIiI/3GIiI/3GIhXTNizcYiIj/cYiIiP9xiIiP9xiIiP9xTEMsS82P9xiIiI/3GIiI/3GIiI/3FHGhyeXv9xiIiP9xiIiI/3GIiI/3GIiI/3GIiEHgHPH+iP9xiIiP9xiIiI/3GIiI/3GIiI/3FAqxz1TnGIiI/3GIiIj/cYiIj/cYRoNMp8uP9xiIiP9xiIiP9xiIiP9xiIiP9EwSzT7YiI/3GIiI/3GIiI/3FNJDw9vIiIj/cYiIj/cYiIhEjtzHEoiP9xiIiP9xiIiI/3FLilxXWo/3GIiI/3GIiI/3GIiI/3GIiI/3GEIJXO9qiP9xiIiP9xiIiP9xiIiP9xiIiP9xiEG+HPQeiI/3GIiI/3GIiI/3FGtTykrIiI/3GIiI/3GIiEpiHGneiP9xiIiP9xiIiP9xiIiP9xiEsRPF7siIiP9xiIiP9xiIiP9xiIhEojzF3Ij/cYiIj/cYiIhB4Bzx/oj/cYiIj/cYiIj/cYRCr8zVCIj/cYiIj/cYiIiP80krK9bU2IiP9xiIiP9xiIiP9xiIiP9xiD15AbOG/v9xiIiP9xiIiP9xiIiP9NETxO7I/3GIiI/3GIiI/3EyUEW9r7pxiIiP9xiIiP9xiIiP9xiIiP9xhXTNmziP9xiIiP9xiIiP9xiDO2ArxJ/XGIiI/3GIiI/3GIhOyKwjdYiI/3GIiIj/cYiErzjFDHcYiIiP9xiIiP9xiITSQ8PbyI/3GIiI/3GIiI/3GIiEfIPJN8iIiP9xiIiP9xhEArzP1P9xiIiI/3GIiI/3GIiI/3GIiI/3GIiE+bHBZOiI/3GIiI/3GIiI/3GIiI/3GIiI/3GFIT3uz/cYiIj/cYiIiP9xUN3QMo/3GIiI/3GIiI/3GIiI/3GIiI/3GIiIj/cYiD25kbNGboiI/3GIiI/3GIiIRNQswr2Ij/cYiIj/cYiIj/cVlf16CP9xiIiP9xiIiP9xRfxssDmIj/cYiIiP9xiIiP9xiIiP9xhMQyxLzf9xiIiI/3GIiI/3GIiI/3GIiI/01DLEvNiI/3GIiI/3GIiI/3FIlkyGm/9xiIiP9xiIiP9xiIiP9OnVw2Ko/3GIiI/3GIiI/3GIiI/3GIiI/3GIiI/3GIUybd2YiIj/cYiIj/cYiIhcp9RY/3GIiI/3GIiI/3GIUybd2YiIj/cYiIj/cYiIj/TfzcQDKIj/cYiIj/cYiIj/Ud3QMoj/cYiIiP9xiIiP9xhMB4xPh/9xiIiP9xiIiP9xiEj6LIBdiP9xiIiP9xiIiP9xiIiP9xiIiFqU1muI/3GIiI/3GIiIj/cYiIj/cYiIj/Qr4c9B6IiI/3GIiIj/cYiIj/cYiIj/cYiIj/Qr4c9B6IiIj/cYiIj/cYiIj/cYiIj/cYiIj/T4gcJ36Ij/cYiIj/cYiIj/cYhBvhz0Hoj/cYiIiP9xiIiP9xiIiP9xiIiP9MYhxJ3nGIiI/3GIiIj/cYiIj/cYiIj/cYhILRyNLoiP9xiIiI/3GIiI/3GIiI/3GIhMdRxIrv9xiIiP9xiIiI/3GIiI/3GIiI/3GEgtHI0uiIj/cYiIiP9xiIiP9xiIiP9xiIiP9xiIiP9xiIiP9xiIiP9xiIiI/3GIiI/3GIiI/3GIiEpiHGnej/cYiIj/cYiIiP9xiIiP9xiIiP9xiIiP9xiFmB137/cYiIj/cYiIj/cYiIiP9xiIiP9xiIiP9xiIiP9xiIiP9xiIiP9xiIiP9xiIiI/3GIiI/3GIiI/3GIiI/3GIhFBxyvjnGIiIj/cYiIj/cYiIj/cYiEGkfPW4iI/3GIiI/3GIiI/3GIhNViw6nYiI/3GIiI/3GIiI/3GIiI/3GIiI/3GIiI/3GIiI/3GIiIj/cYiIj/cYiIVkzas4iIj/cYiIj/cYiIj/cYiIiP9xiIiP9xhG5yyhjYiI/3GIiIj/cYiIhB4Bzx/o/3GIiI/3GIiI/3GIiI/3GIiIj/cYiIj/cYiIhYX9igiP9xiIiP9xiIiP9xiIiI/3GIiI/3GIiIRhocrl6I/3GIiI/3GIiIj/cYiIj/cYiIj/RPMc0M6IiI/3GIiI/3GIiIj/cYiIj/cYiIj/cUGMLPc9iI/3GIiI/3GIiI/09WLCqd/3GIiIj/cYiIj/cYiIj/cYiEPBLMPtcYiIiP9xiIiP9xiIQp8s5g2IiI/3GIiI/3GIiI/3FI+iyAXYiI/3GIiI/3GIiIWpTWa4j/cYiIj/cYiIj/cYiIj/cYiIiE1+bDgZiIj/cYiIj/cYiIj/cYQYws9z2I/3GIiI/3GIiI/3FHGhyeXo/3GIiI/3GIiI/3GIiI/3GIhMdRxIro/3GIiI/3GIiI/3GIiI/3GIiI/3GIiEKfLOYNiIj/cYiIj/cYiIj/cYSp+cVgZxiIiP9xiIiP9xiIRGacyZaI/3GIiI/3GIiI/3EzG+G95B6IiI/3GIiI/3GIiI/00RPE7sj/cYiIj/cYiIj/cYg/mqGxZV6I/3GIiI/3GIiISxE8XuyI/3GIiI/3GIiI/3GIiI/0swLGz9iIiP9xiIiP9xiIhI4IyB94/3GIiI/3GIiI/3GIiI/3GFlf16D/cYiIj/cYiIj/cYiIj/cYiIj/cYiIhLQyxbzYiI/3GIiI/3GIiI/3GIiI/3GIhBvhz0Hoj/cYiIj/cYiIj/S4X8Z6CP9xiIiI/3GIiI/3FF4syx04iI/3GIiIj/cYiIj/WoHXfoiP9xiIiP9xiIiP8w1zKwOM1xiIiP9xiIiP9xiIiP9xiIiP9xTlYsKp3/cYiIj/cYiIj/cYiIg0+/G8BA6Ij/cYiIj/cYiIj/ToO8N8SI/3GIiI/3GIiI/3GIiI/3GIiI/0TBLNPtiIj/cYiIj/cYiIj/cYiIj/cYiIg3o3K5XI2IiP9xiIiP9xiIhJDix/HYiIj/cYiIj/cYiIj/cYiIj/cYiEG+HPQeiP9xiIiP9xiIiP9xhDnyzWDf9xiIiP9xiIiP9xiIR/XMkKP/cYiIj/cYiIj/cYiIRt18oiiIj/cYiIj/cYiIj/cUXULLK9j/cYiIj/cYiIj/cYQ58s1g3/cYiIj/cYiIj/cYiIhMz0xDC4iP9xiIiP9xiIiP9xhSE97sj/cYiIj/cYiIj/cYhK6dxhYoj/cYiIj/cYiIj/cYiIj/cYTlYsGp1xiIiP9xiIiP9xiIiFZM2rOIiI/3GIiI/3GIiI/3GIiI/3GIiI/3GIiI/3GIiFiB2H6IiIj/cYiIj/cYiIj/cYiIj/cYiIj/cYiIj/cYiIj/cYiIiP9xiIiP9xiIiP9xiIiP9xiIiP9xiIiP9xiIWpTWa4iIj/cYiIj/cYiIj/cYiIj/cYiIj/cYiIj/cYUN3QMo/3GIiI/3GIiI/3GIiI/3GIiISmIcad7/cYiIiP9xiIiP9xiIiP9xiIiP9xiIiP9xiIiF/N0TKIiP9xiIiP9xiIiP9xiIiP9xiIiP9xiIQ/Mc0M6I/3GIiI/3GIiI/3GIiI/3GIiI/3GIiIXbrTRYiIiP9xiIiP9xiIiP9xiIiP9xiIiP9xhZX9agcYiIiP9xiIiP9xiIiP9xiIiP9xiE6IHBd+cYiIiP9xiIiP9xiIiP9xiIiP9xiIiP9xiIiP9xQuAc4f7/cYiIj/cYiIj/cYiIj/cYiIj/cYiIj/Ud3QMoiP9xiIiP9xiIiP9xiIQYws9z3/cYiIj/cYiIj/cYiIj/Si0cbS5xiIiI/3GIiI/3GIiI/3GIiI/3GIiEgtHI0uiP9xiIiP9xiIiP9xiIiEKfLOYNiI/3GIiI/3GIiI/3GE9pLBltiIj/cYiIj/cYiIj/TUMsS82Ij/cYiIj/cYiIj/cYiIhMa2w5SXGIiIj/cYiIj/cYiIj/Sw4sbx2Ij/cYiIj/cYiIj/cU5WLBqdcYiIiP9xiIiP9xiIiP9ep9JYcYiIj/cYiIj/cYiIj/cYiIiP9xiIiP9xiIiP9xiIiP9xiIiP9xhMdRxIroiP9xiIiP9xiIiP9xiIiP9xiIiP9xiIiP9xiIiP9xiIiI/3GIiI/3GIiI/3GE1WLDqdiIiI/3GIiI/3GIiI/3GE9ffBoIiIiP9xiIiP9xiIg2Y+G6nB6IiI/3GIiIj/cYiIPHkBtIb+iIj/cYiIj/cYiIiDrfIbYg3v9xiIiP9xiIiP9xhZX9agcYiIj/cYiIj/cYiIiFiB2H6IiP9xiIiP9xiIUybd2YiP9xiIiP9xiIiP9xiIiI/3GIiI/3GIiI/3FIyDyDfIj/cYiIj/cYiIj/cYiIj/cYhPmxwWToiIj/cYiIj/cYiIj/cYiIj/cYTEMsS82P9xiIiP9xiIiP9xiEYaHK5eiIiI/3GIiI/3GIiIR8g8k3yIiP9xiIiP9xiIiP85aEG4l76IiP9xiIiI/3GIiIQHKMCdeIiIj/cYiIj/cYiIT0XcG6KIj/cYiIj/cYiIj/OdFxty6OcYiIj/cYiIj/cYiITd3sMiGP9xiIiI/3GIiI/3GIg/gAKxf/2I/3GIiI/3GIiI/3GISBN8jsiIiI/3GIiI/3GIiI/0JAnPv2iI/3GIiI/3GIiI/3GIiEw5fDxocYiIj/cYiIj/cYiIj/cYhKMCxs/Yj/cYiIj/cYiIj/cYMYuxvnROcYiIj/cYiIj/cYiEowLGz9j/cYiIj/cYiIj/cYiIj/cYiEgtHI0uiI/3GIiI/3GIiI/3GIiI/3FDnyzWDY/3GIiI/3GIiI/3GIReLMsdOIj/cYiIj/cYiIj/cYSg4sbx2P9xiIiP9xiIiP9xiIhLETxe7IiP9xiIiP9xiIiP9xiExDLEvN/3GIiI/3GIiI/3GIhQ3d8icYiIj/cYiIj/cYiIj/cYiIj/cYiIj/cYQuAc0f5xiIiP9xiIiP9xiIiP9xiIiP9xiIiP9xiIWF/YoIiIj/cYiIj/cYiIj/cYiIj/cYiIj/cYiIj/cV660kWIiP9xiIiP9xiIiP9xiIiE1WLDqdiP9xiIiP9xiIiP9xhG5yyhjYiIj/cYiIj/cYiIj/cYiIj/cYiIRQccr45xiIiP9xiIiP9xiIiP9xhMQyxLzY/3GIiI/3GIiI/3GIiI/3GIiI/3GIiEUHHK+OcYiIj/cYiIj/cYiIj/cYiIj/cYhC1mzSmXGIiI/3GIiI/3GIiEeWTJabiI/3GIiI/3GIiI/3GIUybd2YiIj/cYiIj/cYiIj/cYiIj/cYiIj/cUpiHGneiIiI/3GIiI/3GIiI/1qB136Ij/cYiIj/cYiIj/cYiIj/cYW5TVa/9xiIiP9xiIiP9xiIiEbnLKGNj/cYiIj/cYiIj/cYiIj/cYRQccv46P9xiIiI/3GIiI/3GIiI/3GIiI/3FKMCxs/YiI/3GIiI/3GIiI/3GIiI/3GEG+HPQeiIj/cYiIj/cYiIj/cYiIhJMCx8/YiIiP9xiIiP9xiIiP9xiIiP9xT2ksGW2IiI/3GIiI/3GIiI/3GIiI/3GIiI/3GIiI/3GIiIj/cYiIj/cYiIj/cYiIj/cYiEHgHPH+iI/3GIiIj/cYiIj/cYiIj/cYiIj/cYiIj/Rgccv46IiP9xiIiP9xiIiP9xiIiP9xiIiP9xiIiP9xiFyn1FiIiP9xiIiP9xiIiP9xiIiP9xhPmxwWToiIiP9xiIiP9xiIiP9xiIiP9xiIiP9xiIiP9xiIiP9futJFiIiP9xiIiP9xiIiP9xiIiP9xiIiP9xiIiP9xiIhRE9/siIiP9xiIiP9xiIiP9xiIiP9xiIiP9xhKYhxp3oiIj/cYiIj/cYiIj/cYiIj/cYiIj/cYiIj/cYiIiP9xiIiP9xiIiP9xiIiP9xiIiP9xiITEMsO81xiIiP9xiIiP9xiIiP9xiIQb4c9B6I/3GIiI/3GIiI/3GIiI/3GIWF/YoIiIiP9xiIiP9xiIiP9xiIiP9xiIiP9Bw2wEyYiI/3GIiI/3GIiI/3FFojyl3HGIiI/3GIiI/3GIiE9pLBltj/cYiIj/cYiIj/cYiIj/cYiIj/cYiIj/cYiITSQ8PbyP9xiIiP9xiIiP9xiE3PTDML/3GIiI/3GIiI/3GIiI/3GEu8TFQ7iP9xiIiP9xiIiP9xQPVcAaqIiI/3GIiI/3GIiIS0MsW82IiP9xiIiP9xiIiP9xiIiP9xiIiP9xiIiE1+bDgZiIiP9xiIiP9xiIiD9sorGTXYj/cYiIj/cYiIj/cTqswrZTPY/3GIiI/3GIiI/3GIhMQyw7zXGIiI/3GIiI/3GIiI/3GIiI/3GIiISEVsi6mIiP9xiIiP9xiIN9FxuS6OiP9xiIiP9xiIiP9IMmyc2YiIj/cYiIj/cYiISiZ8bZiP9xiIiP9xiIiP9xiE9pLBltiI/3GIiI/3GIiI/3GIiIQkns62GIj/cYiIj/cYiIhAHpwPFoiP9xiIiP9xiIiP9xhAubwFZIj/cYiIiP9xiIiP9xQYws9z2I/3GIiIj/cYiIj/cYiIj/cYiIj/cYQChMDnuIiI/3GIiI/3GIiI/3GIiIj/cYiIj/cVlf16D/cYiIj/cYiIj/cYiIT5scFk6Ij/cYiIj/cYiIj/cYiIj/cYiFDd3yJxiIiP9xiIiP9xiIiP9xiIiP9xiIiP9xiIiP9xhD8xzQzoiI/3GIiI/3GIiI/3GIiI/3GIiIRucsoY2P9xiIiP9xiIiP9xiIiP9xiIiI/3GIiI/3GIiI/3GIiI/3GIiI/3FJLRxtLnGIiI/3GIiI/3GIiI/3GIiI/3GIiI/3GIiIWpTWa4iP9xiIiP9xiIiP9xiIiP9xiIiP9xiIiP9xiIiP9xUN3QMoj/cYiIj/cYiIj/cYiIj/cYhN8Uww64/3GIiI/3GIiI/3GIhCnyzmDYiIj/cYiIj/cYiIhGGhyuXoiP9xiIiP9xiIiP9xiIiP9xiIhKMCxs/f9xiIiP9xiIiP9xiIiP9xiIiI/3GEcybJzZiP9xiIiP9xiIiP82c8K7jD2P9xiIiP9xiIiP9xhK2zxSTHGIiI/3GIiI/3GIiI/3GIiI/3GIiI/3GIiIhalNZriP9xiIiP9xiIiP9xiIiP9xiIiP9xiIiP9xiIhJDix/HYiIj/cYiIj/cYiIhcp9RYj/cYiIj/cYiIj/cYiIj/cYiIj/cYiIj/cYiIiFyn1Fj/cYiIj/cYiIj/cYiIj/cUxDLEvNiP9xiIiP9xiIiP9xiIiP9xiIiP9xiIiP9xhVOdvGiIj/cYiIj/cYiIj/cYiIRucsoY2I/3GIiI/3GIiI/3GIiI/3GIiI/3GIiIT5scFk6I/3GIiI/3GIiI/3GIiI/3GIiI/0jnLJGN/3GIiI/3GIiI/3GIiIWF/YoIiP9xiIiP9xiIiP9xiIiP9xiIhPmxwWToiP9xiIiP9xiIiP9xiIiP9xiIRhocrl6IiI/3GIiI/3GIiI/3GIiI/3GIiI/1pf16CI/3GIiI/3GIiI/3GIiI/3GIhMQyw7zXGIiI/3GIiI/3GIiI/3FZgdd+iP9xiIiP9xiIiP9XOdnGcYiIj/cYiIj/cYiIj/cYiIj/cYiIj/cYiIX83RMoiIj/cYiIj/cYiIj/cYiE2IHDd+iIiI/3GIiI/3GIiI/3GIiI/3GIiI/3GEG+HPQeiIj/cYiIj/cYiIj/cYiIj/TGIcSd5xiIiI/3GIiI/3GIiI/3GIiI/3GIiI/3GIiIUybd2Y/3GIiIj/cYiIj/cYiIj/cYiIj/cYiIj/cYXrrSRYj/cYiIiP9xiIiP9xiIiP9xiIiP9xiIiEpiHGne/3GIiIj/cYiIj/cYiIj/cYiIj/cYiIj/cYiIhKYhxp3o/3GIiI/3GIiI/3GIiI/3GIiI/3GIWpTWa4iIj/cYiIiP9xiIiP9xiIiP9xiIiP9xiIhGGhyuXoiI/3GIiI/3GIiI/3GIiI/3GIiIS0MsW82IiP9xiIiP9xiIiP9xiIhE1CzCvYiI/3GIiI/3GIiI/3GIiI/3FOViwqnf9xiIiP9xiIiP9xiIiECMLAg9iIiP9xiIiP9xiIhBcoz41/9xiIiP9xiIiP9xiIT2ksGW2I/3GIiI/3GIiI/3GIiI/3GIiI/3GIiIj/cYiIj/cYiIj/cYiIj/cYiIj/cYiIj/cYiIj/cYiIiP9xiIiP9xiIRQccr45xiIiP9xiIiP9xiIiI/3GIiI/3FDwSzT7Yj/cYiIj/cYiIiP9xiIiP9xiIhML8xNA/9xiIiP9xiIiP9xiISds8ckyIiP9xiIiP9xiIiP9xP0BxsL+OcYiIj/cYiIj/cYiIg7ppG1WW6IiI/3GIiI/3GIiI/3GIiI/3FH5yyBjXGIiI/3GIiI/3GIiEbD3KPCiIj/cYiIj/cYiIj/cYiIiP9xTEMsS82P9xiIiP9xiIiP85NlG4ya6Ij/cYiIj/cYiIhILRyNLo/3GIiI/3GIiI/3GIWYHXfv9xiIiP9xiIiP9xhH9cyQo4j/cYiIj/cYiIg/hZixemeI/3GIiI/3GIiI/3GEOfLNYN/3GIiI/3GIiI/3GIhEKvzNUIj/cYiIj/cYiIj/cYhJqUx1a4iP9xiIiP9xiIiIN9ViuSqdiIiP9xiIiP9xiIiP9xiIiP9xiIiP9xiIiP9xiIiI/3GIT4F8F+iIiI/3GIiI/3GIhCnyzmDYiIj/cYiIj/cYiIiEtDLFvNiI/3GIiI/3GIiI/3GEjIPIN8j/cYiIj/cYiIiP9xTogcJ36P9xiIiP9xiIiP9xiIiP9MilxXWoiP9xiIiP9xiIiP9LDixvHYiP9xiIiP9xiIiP9xiIiP9xiIiP9xiIiP9xiIiIWIHYfoiI/3GIiI/3GIiI/3GFDd0DL/cYiIj/cYiIiP9xiIiP9xiIiP9xiIiP9xSjAsbP2IiP9xiIiP9xiIiP9xiIiP9xiE9pLBltiI/3GIiI/3GIiI/3GIiE2IHDd+iIiP9xiIiP9xiIiP9xiIiP9xiIiEYaHK5eiI/3GIiI/3GIiI/3GIiEKfLOYNiIj/cYiIj/cYiIj/cYiIj/cYhIE3yOyIiIj/cYiIj/cYiIhEojzF3I/3GIiI/3GIiI/3GIS4pcR1pxiIiI/3GIiI/3GIiI/3GIiIM8URvTruiI/3GIiI/3GIiI/3GIiI/3GIiI/3GIhKWGxqeYiI/3GIiI/3GIiI/3FCzLzjNIj/cYiIj/cYiIj/cYiIj/cUarjKVHiIiP9xiIiP9xiIiP9I5yyRjf9xiIiP9xiIiP9xiIRucsoY2Ij/cYiIj/cYiIj/RtQssr2I/3GIiI/3GIiI/3GIiI/3GErbPFJMcYiIj/cYiIj/cYiIQPVcAaqP9xiIiP9xiIiP9xiIiP9xiIiP9xhNg7w3xP9xiIiP9xiIiP9xiIiP9xhKYhxp3oiIj/cYiIj/cYiIj/cYiIj/cYiIS0MsW82IiI/3GIiI/3GIiI/3GIiIQsEs4+2IiI/3GIiI/3GIiI/3GIiE1WLDqdiI/3GIiI/3GIiI/3GIiI/0KMLPc9iIj/cYiIj/cYiIj/SfosgF2IiI/3GIiI/3GIiI/3GIhPmxwWToiI/3GIiI/3GIiI/3GIiI/3GIiI/3GITHUcSK6I/3GIiI/3GIiI/3GIiI/3GIiI/3GITVYsOp2IiI/3GIiI/3GIiI/0bULLK9iP9xiIiP9xiIiP9xiIiP9xiIiP9xiIiI/3GIhNJDw9vI/3GIiIj/cYiIj/cYiIj/cYiEgtHI0uiP9xiIiI/3GIiI/3GIiIRAccz46IiP9xiIiP9xiIiI/3GIiI/3GEgtHI0uiIj/cYiIj/cYiIiP9xiIiP9xiIiP9KLRxtLnGIiI/3GIiIj/cYiIj/TRE8Tuz/cYiIiP9xiIiP9xhHAHyf+P9xiIiP9xiIiI/3GINEHSvL4tiP9xiIiP9xiIiP9xhDwSzT7Yj/cYiIj/cYiIj/cYiIj/cYiIiP9xiIhBvhz0Hv9xiIiP9xiIiP9xiIQp8s5g2IiI/3GIiI/3GIiIj/cYiEYaHK5eiIj/cYiIj/cYiIj/cYiIiP9xiIiP9xiITYgcN36IiI/3GIiI/3GIiIj/cYiIj/cYiEpiHGneiP9xiIiP9xiIiP9xiIiI/3GIiI/09WLCqd/3GIiI/3GIiIj/cYiIhG9cygo4iI/3GIiIj/cYiIQZrM9lOI/3GIiIj/cYiIj/cUDDbATJiP9xiIiP9xiIiP9xiIiI/3GE0kPD28iI/3GIiIj/cYiIj/cUGkfPW4iIiP9xiIiI/3GIiIPBkStObtiIiP9xiIiP9xiIiEkOLH8diIj/cYiIj/cYiIhLQyxbzYiI/3GIiI/3GIiI/3GIiI/3GEbnLKGNiIiP9xiIiP9xiIiP9xiIiP9xQb4c9B6IiI/3GIiI/3GIiI/3FOViwqnf9xiIiP9xiIiP9xiIiP9xiIiEx1HDiucYiIj/cYiIj/cYiIj/cYiIj/cYiIj/cUXULLK9j/cYiIj/cYiIj/cYiIT5scFk6Ij/cYiIj/cYiIj/cYiIj/cYiIRucsoY2I/3GIiI/3GIiI/3GEjIPIN8j/cYiIj/cYiIj/cU6IHCd+iP9xiIiP9xiIiP9xiIiP9xiIiP9xiIRhocrl6IiI/3GIiI/3GIiI/3GIiI/3GIiI/3FZX9egj/cYiIj/cYiIj/cYiIj/cYiIj/SzAsbP2IiI/3GIiI/3GIiI/3GEPBLNPtiP9xiIiP9xiIiP9xiIT2ksGW2I/3GIiI/3GIiI/3GIiIRNQswr2Ij/cYiIj/cYiIj/cVU528aIiP9xiIiP9xiIiFqU1muIj/cYiIj/cYiIj/cYiIj/cYiIhILRyNLo/3GIiI/3GIiI/3GIiI/3GIhILRyNLoiP9xiIiP9xiIiP9xiIiP9xiIiP9xQuAc4f7/cYiIj/cYiIj/cYiIj/cYiIj/cYSC0cjS6IiI/3GIiI/3GIiI/3GIiI/3GIiI/1Hd0DKIj/cYiIj/cYiIj/cYiIj/cYiIj/cYiIj/cYRQccv46I/3GIiI/3GIiI/3GIiI/3GIiI/0swLGz9iIiP9xiIiP9xiIiP9xiIhDwSzD7XGIiI/3GIiI/3GIiI/3GIiE2IHDd+iIiP9xiIiP9xiIiP9xiIiP9xiIiELBLOPtiIiP9xiIiP9xiIiP9xiITEMsO81xiIiP9xiIiP9xiIiP9xiIiEtDLFvNiIj/cYiIj/cYiIj/cYiIS0MsW82IiI/3GIiI/3GIiI/3GIhJO7x8RP9xiIiP9xiIiP9xiIiP9xiE1WLDqdiIiP9xiIiP9xiIiP9xhTJt3ZiIiP9xiIiI/3GIiIWIHYfoiI/3GIiI/3GIiI/3GF660kWI/3GIiIj/cYiIj/cYiIj/cYiIj/cYiIj/cYiIhD8xzQzv9xiIiP9xiIiP9xiIiP9xiIiP9xiIhMdRxIrv9xiIiP9xiIiP9xiIiP9xiIiP9xiIiP9WOdvGiIiI/3GIiI/3GIiI/3GIiI/3GIiI/3GIiI/3GIiF660kX/cYiIj/cYiIj/cYiIj/cYiIj/cYiIj/cYXrrSRYiP9xiIiP9xiIiP9xiIiP9xiIiP9xiIiEQHHM+OiIiP9xiIiP9xiIiP9xiIiP9xiIiP9xV0zZs4iP9xiIiP9xiIiP9xiIiP9xiIiP9xiIiP9xiIiP9xhKYhxp3oiIj/cYiIj/cYiIj/cYiIj/cYRxocnl7/cYiIj/cYiIj/cYiIj/cYiIj/cUktHG0ucYiIj/cYiIj/cYiIj/cYiIj/cUowLGz9iIj/cYiIj/cYiIj/cYiIj/cYiIhB4Bzx/oj/cYiIj/cYiIj/cYiIj/cYiD30wrMLPYiP9xiIiP9xiIiP9xS+48URyIiI/3GIiI/3GIiIT2ksGW3/cYiIj/cYiIj/cYiIj/cYiElFbGupcYiIj/cYiIj/cYiIj/cYiIj/cYiIhWTNqziIiP9xiIiP9xiIiP9xiIiP9xiIiP9xiIiP9xiIiP9xUN3QMoj/cYiIj/cYiIj/cYiIj/cYiIj/cYiFU528aI/3GIiI/3GIiI/3GIiI/3GIiI/3GIiI/3GIiI/3FZgdd+iI/3GIiI/3GIiI/3GIiI/3GIiI/3GIiI/3Fcp9RYiIiI/3GIiI/3GIiI/3GIiI/3GIiI/3GIiI/3FLYhxJ3nGIiI/3GIiI/3GIiI/3GIiI/3GIiI/3GIhVOdvGiP9xiIiP9xiIiP9xiFmB137/cYiIj/cYiIj/cYiIj/cYiIiP9xiIiP9xiIiP9xiIiP9xiIiP9xhKYhxp3oiIj/cYiIj/cYiIj/cYiIj/cYiIj/cYiIj/cYiIj/cYRucsoY2IiI/3GIiI/3GIiISiZ8bZj/cYiIj/cYiIj/cYiIj/QXks+G1xiIiP9xiIiP9xiIhJDix/HYiIj/cYiIj/cYiIj/cYQ/Mc0M6IiP9xiIiP9xiIiP9xiIiP9xiISC0cjS6Ij/cYiIj/cYiIj/cYiIj/cYiIhE1CzCvYiP9xiIiP9xiIiP9xhMQyxLzY/3GIiI/3GIiI/3GIiI/3GIiE83PAyMcYiIj/cYiIj/cYiIXKfUWIj/cYiIj/cYiIj/cYiIj/TXUcSK6IiI/3GIiI/3GIiI/3GIiI/3GIiI/3GIXKfUWIiP9xiIiI/3GIiIQp8s5g2I/3GIiIj/cYiIj/cYiIj/cYiIj/cYiIj/cYTlYsGp1xiIiP9xiIiP9xiIiP9xiIiP9xiEXULKK9cYiIj/cYiIj/cYiIhPaSwZbf9xiIiP9xiIiP9xiE1WLDqdiIiP9xiIiP9xiIiP9EnyzWDYj/cYiIj/cYiIj/cYhAubwFZIj/cYiIj/cYiIj/cYiIj/cYQYws9z2I/3GIiI/3GIiI/3GIiI/0swLGz9iIiP9xiIiP9xiIiE9pLBlt/3GIiI/3GIiI/3GIiI/3FBvhz0HoiIj/cYiIj/cYiIj/cYiIj/cYiIj/TXUcSK6IiI/3GIiI/3GIiI/3GIiI/3GIiI/0swLGz9iIiP9xiIiP9xiIiP9xiIiE2IHDd+iIj/cYiIj/cYiIj/cYiIj/cYiIj/cYiFyn1FiIj/cYiIj/cYiIj/cYiIj/cYiIj/cYiIj/cYiIj/Wl/XoIj/cYiIj/cYiIj/cYiIj/cYiIj/cYiIj/cYiIiP9xiIiP9xiIiP9xiIiP9xiIiP9xiIiP9xhILRyNLoiIj/cYiIj/cYiIj/cYiIj/cYiIj/cYiIiP9xiIiP9xiIiP9xiIiP9xiIiP9xiIiE2IHDd+iIj/cYiIj/cYiIj/cYiIj/cYiIj/cUCrHAZO/3GIiI/3GIiI/3GIiI/3GIiI/3GIhOiBwXfnGIiI/3GIiI/3GIiI/3GITEMsS83/cYiIj/cYiIj/cYiIj/cYiIj/cYiIj/cUPzHNDOiIiP9xiIiP9xiIiP9xiIhKMCxs/f9xiIiP9xiIiP9xiIiP9xhIyDyDfI/3GIiI/3GIiI/3GIhILRyNLoiP9xiIiP9xiIiP9xiIiEtDLFvNiIj/cYiIj/cYiIj/cYiIj/cUPBLNPtiI/3GIiI/3GIiI/3GIiI/3FMQyxLzYj/cYiIj/cYiIj/cYSg4sbx2P9xiIiP9xiIiP9xiIiP9xiIiP9xiEHgHPH+iIiP9xiIiP9xiIiP9xiIhDwSzD7XGIiI/3GIiI/3GIiI/3GIhMQyw7zXGIiI/3GIiI/3GIiI/3GIhNViw6nYiI/3GIiI/3GIiI/3GIiI/0O+HNQecYiIj/cYiIj/cYiIj/cYiIhE1CzCvYiP9xiIiP9xiIiP9xiIhB4Bzx/oiP9xiIiP9xiIiP9xiIiP9xiIiP9xiIhNViw6nYiP9xiIiP9xiIiP9xiIgyxUi+OreIiI/3GIiI/3GIiEfIPJN8iIiP9xiIiP9xiIiP9KLRx9Lv9xiIiP9xiIiP9xiEOfLMYNcYiIj/cYiIj/cYiIj/cYiIhKvExkO4iIiP9xiIiP9xiIiP9ep9JYcYiIj/cYiIj/cYiIj/R7U8pKyIiI/3GIiI/3GIiIj/VjnbxoiIj/cYiIj/cYiIj/cYiIj/cYiIj/Q74c1B5xiIiP9xiIiP9xiIhI+iyAXf9xiIiP9xiIiP9xiISPosgF2P9xiIiP9xiIiP9xiE9ffBoIiIj/cYiIj/cYiIj/cYiIj/cVdM2bOIj/cYiIj/cYiIj/cYiIj/cYiIj/cYiIj/cYiITgVML6uIiI/3GIiI/3GIiISmIcad7/cYiIj/cYiIj/cYiIiP9xiIiP9xR2RcmbqIiI/3GIiI/3GIiISmIcad6P9xiIiP9xiIiP9xiIiP9xiIiP9xiISmIcad6Ij/cYiIj/cYiIj/cYiIhVOdrGcYiIj/cYiIj/cYiIiP9xiIiP9xiIiP9xiIiP9xiIiP9xiIiP9xiEowLGz9iP9xiIiP9xiIiP9xiIQ8Es0+3/cYiIj/cYiIj/cYiIj/cYiIj/cUowLGz9iIj/cYiIj/cYiIj/cYiIj/cYiITn5sGBlxiIiP9xiIiP9xiIiP9xiIiEQHHM+OiIiP9xiIiP9xiIiE93zBiDiIj/cYiIj/cYiIj/cYiIj/cYiIj/cYiIQwK839SIiI/3GIiI/3GIiIOiphttWeiIiP9xiIiP9xiIiEQq/M1Q/3GIiI/3GIiI/3GIiI/3GIhG5yyhjYiP9xiIiP9xiIiP9xiIiP9EwSzT7YiI/3GIiI/3GIiI/3GIiI/0otHH0u/3GIiI/3GIiI/3GIiI/3GIiI/3GIiI/3GISC0cjS6IiP9xiIiP9xiIiP9xiIhBvhz0Ho/3GIiI/3GIiI/3GIiI/01DLEvNiI/3GIiI/3GIiI/3GIiI/3GIiI/3GIhFBxy/jv9xiIiP9xiIiP9xiIT2ksGW2I/3GIiI/3GIiI/3GIiI/3GIiI/3GIhMdRxIro/3GIiI/3GIiI/3GISiZ8bZiIj/cYiIj/cYiIj/cYiE9pLBltiP9xiIiP9xiIiP9xiIhLQyxbzYiIj/cYiIj/cYiIj/cYiIj/cYRdQssr3/cYiIj/cYiIj/cYiIj/RMEs0+2IiP9xiIiP9xiIiP9xiIiP9xRdQssr2P9xiIiP9xiIiP9xiIiP9xiEowLGz9iP9xiIiP9xiIiP9xiIiP9xiIVTnbxoj/cYiIj/cYiIj/cYiIj/cYiIj/cYiIhG5yyhjY/3GIiI/3GIiI/3GIiI/3GIQb4c9B6Ij/cYiIj/cYiIj/cYiIj/cYiIj/TXUcSK6IiI/3GIiI/3GIiI/3GIiI/3GIiEYaHK5eiIj/cYiIj/cYiIj/cYiIj/cYiETULMK9iIiP9xiIiP9xiIiP9xiIiP9xiIiEPzHNDO/3GIiI/3GIiI/3GIiI/3GIiI/3GIhMdRxIro/3GIiI/3GIiI/3GIiI/3GIiI/3GIiIj/cYVTnbxoiP9xiIiP9xiIiP9xiIiP9xiIiP9xiIiI/3GIiI/1qB136Ij/cYiIj/cYiIj/cYiIj/cYiIj/Si0cfS7/cYiIj/cYiIj/cYiFdM2LNxiIiI/3GIiI/3GISuncYWKI/3GIiI/3GIiI/3GIQWjc+XKIj/cYiIj/cYiIj/cUowLGz9iIj/cYiIj/cYiIj/cYiIj/cUxDLEvNiP9xiIiP9xiIiP9xiIiP9xhDwSzT7Yj/cYiIj/cYiIj/cYiIj/cYiIj/cYiIhfzdEyiIj/cYiIj/cYiIhAWjwLXIiP9xiIiP9xiIiP9xiIQ8Es0+3/cYiIj/cYiIj/cYiIj/cYiIj/cYiIiP9xQuAc0f5xiIiP9xiIiP9xiIiP9xiIiP9xiIiEG+HPQe/3GIiI/3GIiI/3GIhDwSzT7f9xiIiP9xiIiP9xiIiP9NQyxLzYiP9xiIiP9xiIiP9xiIiP9xQb4c9B6IiI/3GIiI/3GIiI/3GIiI/3FF1CyyvY/3GIiI/3GIiI/3GIiI/09WLCqdj/cYiIj/cYiIj/cYiIj/cYiEHgHPH+iIj/cYiIj/cYiIj/cYiIj/cYiIj/cYiIj/cU6IHCd+iP9xiIiP9xiIiP9xiIiP9I5yyRjf9xiIiP9xiIiP9xiIiP9xhKMCxs/YiP9xiIiP9xiIiP9xiIiP9xiIiP9xiEcaHI5ecYiIj/cYiIj/cYiIj/cYiFhf2KCIiI/3GIiI/3GIiI/3GIiI/3GIiI/3GIiI/3GIRQccv46P9xiIiP9xiIiP9xiIiP9xiIiFET3+yIiP9xiIiP9xiIiP9xhZgdd+j/cYiIj/cYiIj/cYiIj/cYiE6IHBd+cYiIj/cYiIj/cYiIj/cYiIhPmxwWToj/cYiIj/cYiIj/cYiIj/cYiIT2ksGW2P9xiIiP9xiIiP9xiIiDEI4b/3Hoj/cYiIj/cYiIj/cUcaHJ5ej/cYiIj/cYiIj/cYiISuncYWL/cYiIj/cYiIj/cYiITFHMSuOI/3GIiI/3GIiI/3GIiI/0j1zJCjiIj/cYiIj/cYiIj/ORICuO39iIiP9xiIiP9xiIiP9xiIRQccv47/cYiIj/cYiIj/cYiEKfLOYNiIiP9xiIiP9xiIiE9pLBlt/3GIiI/3GIiI/3GIiI/0sOLG8diI/3GIiI/3GIiI/3GEXizLHTiIj/cYiIj/cYiIj/cYiIhKMCxc/XGIiI/3GIiI/3GIiIT2ksGW3/cYiIj/cYiIj/cYiIj/cUfnLIGNcYiIj/cYiIj/cYiIj/cYSPosgF2Ij/cYiIj/cYiIj/cUGMLPc9iI/3GIiI/3GIiI/3GIiEpiHGneiP9xiIiP9xiIiP9xiDaHMbp4zoiIj/cYiIj/cYiIhNiBw3foiI/3GIiI/3GIiI/3GIhOiBwXfnGIiI/3GIiI/3GIiI/3GIiI/3GIiI/3GIiIj/cYiIUybd2Yj/cYiIj/cYiIj/cYiIj/T1YsKp2P9xiIiP9xiIiP9xiIiP9xiEXULKK9cYiIj/cYiIj/cYiIj/cYiIT5scFk6Ij/cYiIj/cYiIj/cYiIj/cYT2ksGW2IiP9xiIiP9xiIiP9xhG5yyhjYiIj/cYiIj/cYiIj/cYiIj/cYhHGhyOXnGIiI/3GIiI/3GIiI/3GIiEgtHI0uiP9xiIiP9xiIiP9xiIiEkOLH8diIj/cYiIj/cYiIj/cYQb4c9B6IiP9xiIiP9xiIiP9xiIiP9xhDwSzT7Yj/cYiIj/cYiIj/cYiIj/cYiE+bHBZOiIj/cYiIj/cYiIj/cYiIj/cYiIRhocrl6IiP9xiIiP9xiIiP9xiIiP9xiIiP9xhOiBwnfo/3GIiI/3GIiI/3GIiI/3GFIT3uz/cYiIiP9xiIiP9xiFmB137/cYiIj/cYiIj/cYiIj/cYiIhBvhz0Hv9xiIiP9xiIiP9xiIiP9xiIhDwSzD7XGIiI/3GIiI/3GIiI/3GIiE2IHDd+iIiP9xiIiP9xiIiP9xiIiP9xiIhKYhxp3oj/cYiIj/cYiIj/cYiIj/cYiIj/cYhF1CyivXGIiI/3GIiI/3GIiI/3GIhDwSzT7f9xiIiP9xiIiP9xiIiP9xiIiP9xiITHUcSK6P9xiIiP9xiIiP9xiIiP9xiIiP9xiIiI/3GIiI/3GIiI/3GIiI/3GIiI/3GIiI/3GIiI/3GIiEpiHGneiP9xiIiP9xiIiP9xiIiP9xiIiEQHHM+OiIiP9xiIiP9xiIiP9xiIiP9xiIiEHgHPH+iP9xiIiP9xiIiP9xiIiP9xiIiP9xiIiP9DvhzUHnGIiI/3GIiI/3GIiI/3GIiEUHHK+OcYiIj/cYiIj/cYiIj/cYiIj/cYiEgtHI0uiI/3GIiI/3GIiI/3GIiI/3GIiI/3GIWV/WoHGIiI/3GIiI/3GIiI/3GIiI/3GIiI/3GIhYX9igiIiP9xiIiP9xiIiP9xiIiP9xiIhKMCxs/f9xiIiP9xiIiP9xiIiP9xiIiP9xiIUN3fInGIiI/3GIiI/3GIiI/3GIiI/3GIiI/3GIiIj/cYiIj/cYiIj/cYiIj/cYiIj/cYiIj/cYiIhGGhyuXoiP9xiIiP9xiIiP9xiIiP9xiIiP9LMCxs/YiIj/cYiIj/cYiIj/cYiIQb4c9B6P9xiIiP9xiIiP9xiIiP9xiIiP9xiIQ/Mc0M6I/3GIiI/3GIiI/3GIiI/3GIiI/3GIRxocjl5xiIiP9xiIiP9xiIiP9xiIiP9xhJRWx7qY/3GIiI/3GIiI/3GIiI/3GIiI/3GIT5scFk6IiI/3GIiI/3GIiI/3GIiI/0XzHLDOcYiIj/cYiIj/cYiIj/cYiIj/cYiIj/T4gcJ36Ij/cYiIj/cYiIj/cYiIj/cYRdQssr3/cYiIj/cYiIj/cYiIj/cYiIj/cYiEx1HEiuj/cYiIj/cYiIj/cYiIj/cYiE+bHBZOiIj/cYiIj/cYiIj/cYiIj/cYiIQb4c9B6P9xiIiP9xiIiP9xiIiP9xiIiP9xTogcJ36I/3GIiI/3GIiI/3GIiI/3GIiI/3FAqxwGTv9xiIiP9xiIiP9xiIiP9xiIiEQHHM+OiIiP9xiIiP9xiIiP9xiIiP9xiIiP9PiBwnfoiP9xiIiP9xiIiP9xiIiP9xiIiP9xiIiF660UVxiIiP9xiIiP9xiIiP9xiIiP9xiIiP9xQKscBk7/cYiIj/cYiIj/cYiIj/cYiIhCwSzj7YiIj/cYiIj/cYiIj/cYiIj/cYiIiP9xiIiP9xiIiP9xiIiP9xiIiP9xiIiP9xiFU528aIj/cYiIj/cYiIj/cYiIj/cYiIj/cYiIj/cYiExDLDvNcYiIj/cYiIj/cYiIRucsoY2I/3GIiI/3GIiI/3GIiI/3FDnyzWDY/3GIiI/3GIiI/3GIiI/3GIiIj/cYiIX83RMoiI/3GIiI/3GIiI/3GEomfG2YiIj/cYiIj/cYiIj/SfosgF2IiI/3GIiI/3GIiIT2ksGW3/cYiIj/cYiIj/cYiISQ4sfx2IiI/3GIiI/3GIiEjgjIH3j/cYiIj/cYiIj/cYiITGtsSUmP9xiIiP9xiIiP9xiIiP9xiIiP9xTogcJ36I/3GIiI/3GIiI/3GIiI/3GIiEbnLKGNiP9xiIiP9xiIiP9xiEbnLKGNiIj/cYiIj/cYiIj/QXks+G1xiIiP9xiIiP9xiIiP9xiIiP9xiIiI/3GIhMdRxIrv9xiIiP9xiIiP9xiISC0cjS6Ij/cYiIj/cYiIj/cYiIj/cYQ8Es0+2I/3GIiI/3GIiI/3GIiI/3FJLRxtLnGIiI/3GIiI/3GIiI/3GIiI/3GIhDwSzT7f9xiIiP9xiIiP9xiIiFqU1muI/3GIiIj/cYiIj/cYiFET3+yIiI/3GIiI/3GIiI/0n6LIBdiIiP9xiIiP9xiIiP9xiIiP9xiIiI/3GIiI/3GIUhPd7HGIiI/3GIiI/3GIiI/3GIQaR89biIiP9xiIiP9xiIiP9xiIiP9xiIiI/3GIiISopcZ1qIj/cYiIj/cYiIj/cYiIj/cYRhW8nqRxiIiP9xiIiP9xiIiEsRPF7siP9xiIiP9xiIiP9xhKDixvHY/3GIiI/3GIiI/3GIhKDixfHXGIiI/3GIiI/3GIiIT2ksGW3/cYiIj/cYiIj/cYiIQp8s5g2IiP9xiIiP9xiIiP9xRdQssr2P9xiIiP9xiIiP9xiEOfLMYNcYiIj/cYiIj/cYiIN5XRuWouj/cYiIj/cYiIj/cYhHAHyP+HGIiIj/cYiIj/cYiIj/RJ8s1g2I/3GIiI/3GIiI/3GISBN8jsiIiI/3GIiI/3GIiI/0gAfJ/4iP9xiIiI/3GIiI/3GIMe+RvxBuj/cYiIj/cYiIiP9xhA66wCRYiI/3GIiI/3GIiI/3FI+iyAXYiI/3GIiI/3GIiI/3GIiE1WLDqdiI/3GIiI/3GIiI/3GIiEj6LIBd/3GIiI/3GIiI/3GIhCnyzmDYiIj/cYiIj/cYiIj/cYiIhEBxzPjoiIj/cYiIj/cYiIj/cYiIj/cYiFyn1FiIj/cYiIj/cYiIj/R4NMp8uIj/cYiIj/cYiIj/TXUcSK6IiI/3GIiI/3GIiI/3GIiI/3GIiI/3FQ3dAyiP9xiIiP9xiIiP9xiIiP9xiIiP9xiIiP9xiIheutJF/3GIiI/3GIiI/3GIiI/3GIiI/3GIiI/3GIiI/1c52cZxiIiP9xiIiP9xiIiP9xiIiP9xiIiP9xiIiP9xiIiI/3GIiI/3GIiI/3GIiI/3GIiI/3GIiI/3GIiI/3GIiIj/cYiE2IHDd+iIiP9xiIiP9xiIiP9xiE+bHBZOiIiP9xiIiP9xiIiP9xiIiP9G1CyyvYj/cYiIj/cYiIj/cYiIj/cUPBLNPtiI/3GIiI/3GIiI/3GIiITHUcOK5xiIiP9xiIiP9xiIiP9xiIiP9xiIiP9xWV/XoI/3GIiI/3GIiI/3GIiI/3GIiI/3GIiI/3FHGhyeXo/3GIiI/3GIiI/3GIiI/3GIiEPBLMPtcYiIj/cYiIj/cYiIj/cYiIj/cYiIiP9xRQccv46I/3GIiI/3GIiI/3GIiEgtHI0uiP9xiIiP9xiIiP9xiIiP9xiIiP9xiIiIT5scFk6P9xiIiP9xiIiP9xiIiP9xhHGhyeXv9xiIiP9xiIiP9xiIiP9xiIiP9KLRx9Lv9xiIiP9xiIiP9xiIiP9xiIiP9IGhyeXoj/cYiIj/cYiIj/cYiIj/cYiIhGGhyuXoiP9xiIiP9xiIiP9xiIiP9xiIiP9xhHGhyeXv9xiIiP9xiIiP9xiIiP9xiIiP9xiIiIQeAc8f6P9xiIiP9xiIiP9xiIiP9xiIiP9xiIQb4c9B6I/3GIiI/3GIiI/3GIiI/3GIhBvhz0Hoj/cYiIj/cYiIj/cYiIj/cYiIiEgtHI0u/3GIiI/3GIiI/3GIiI/3GISjAsbP2I/3GIiI/3GIiI/3GIiI/3GIiIj/cYTHUcSK6I/3GIiI/3GIiI/3GIiI/3GIiIj/cYTogcJ37/cYiIj/cYiIj/cYiIj/cUL+rOAViIj/cYiIj/cYiIj/cYiIj/cYhPaSwZbYiP9xiIiP9xiIiP9xSjAsbP2IiP9xiIiP9xiIiP9xiIiP9xiIRNQswr2IiI/3GIiI/3GIiI/3GIiI/3GIiIj/SBocnl6P9xiIiP9xiIiP9xiIiP9xSS0cbS5xiIiP9xiIiP9xiIiP9xiIiP9xiIiIWF/YoIj/cYiIj/cYiIj/cYiIj/cYiIj/cUktHG0ucYiIj/cYiIj/cYiIj/cYiIj/cYiEPzHNDOiP9xiIiP9xiIiP9xiIiP9xiIiEYaHK5eiI/3GIiI/3GIiI/3GIiI/3GIiI/3FAqxwGTv9xiIiP9xiIiP9xiIhCnyzmDYiI/3GIiI/3GIiI/3GIiI/3FDwSzT7YiP9xiIiP9xiIiP9xiEGkfPW4iIj/cYiIj/cYiIj/cUoOLG8diP9xiIiP9xiIiP9xiEGkfPW4iIj/cYiIj/cYiIj/P4ehsnhe/3GIiI/3GIiI/3GIhNJDw9vIj/cYiIj/cYiIj/cYiISxE8XuyIj/cYiIj/cYiIj/cU5+bCgZiI/3GIiI/3GIiI/3GIiI/3GITogcJ37/cYiIj/cYiIj/cYiISxE8XuyIj/cYiIj/cYiIj/cYiEx1HEiuj/cYiIj/cYiIj/cYiIj/cYiIj/cYiDRCQby9voiIj/cYiIj/cYiIj/cYhBjCz3PY/3GIiI/3GIiI/3GIiI/3FMdRxIroiI/3GIiI/3GIiI/3GIiI/09WLCqdj/cYiIj/cYiIj/cYiIj/cYiIj/cYiIj/cYiIj/cYiIiP9xiIiP9xiIiP9xiIiP9xiIiP9xiF660kWP9xiIiI/3GIiI/3GIiISHdciIqIiI/3GIiI/3GIiI/1yU1WuI/3GIiI/3GIiI/3GIiI/zQb4b3kHoiIiP9xiIiP9xiIiP9xg8LlK00a3/cYiIj/cYiIj/cYiIhEojzF3I/3GIiI/3GIiI/3GIiI/zF9EbCS7oiI/3GIiI/3GIiIj/cYhPaSwZbYj/cYiIj/cYiIiP9xQYws9z2I/3GIiI/3GIiIj/SOcsgY1xiIiP9xiIiP9xiIiEKfLOYNiI/3GIiI/3GIiIj/cYiIj/cYhH9cyQo/9xiIiI/3GIiI/3GIiI/3GIiIMTrRv8UuiI/3GIiI/3GIiIj/QHksGW2IiI/3GIiI/3GIiIj/cUoOLG8dj/cYiIj/cYiIiP9xiEu8TFQ7j/cYiIj/cYiIj/cYiIj/cYiIj/cYiIj/cYiIiP9A4lwS2v9xiIiP9xiIiP9xiIiP9xiIiP9xiIiP9xiISmIcad6Ij/cYiIj/cYiIj/cYiIj/cYiIj/cYhPmxwWToiIj/cYiIj/cYiIj/cYRucsoY2IiI/3GIiI/3GIiI/3GISxE8XuyIiI/3GIiI/3GIiI/3GIiIhLQyxbzYiP9xiIiP9xiIiP9I3XySKI/3GIiI/3GIiI/3GDcx8bnODv9xiIiP9xiIiP9xiF660kWI/3GIiI/3GIiI/3GIhAKEwOe4iP9xiIiP9xiIiP9xhMdRxIroiP9xiIiP9xiIiP9xSPosgF2IiP9xiIiP9xiIiP9xiIiP9xiIiP9xiIiP9xiIhDwSzD7XGIiI/3GIiI/3GIiI/3GISiZ8bZiIj/cYiIj/cYiIj/cYiE6IHBd+cYiIj/cYiIj/cYiIj/RJ8s1g2I/3GIiI/3GIiI/3GIiI/3FPaSwZbYiIj/cYiIj/cYiIj/cYhBjCz3PY/3GIiI/3GIiI/3GIRfxssDmI/3GIiI/3GIiI/3GIiEGMLOc9cYiIj/cYiIj/cYiIj/Qows9z2IiP9xiIiP9xiIiP9xQ8Es0+2Ij/cYiIj/cYiIj/cYiEj6LIBdj/cYiIj/cYiIj/cYiIj/cYiIhNiBw3foiI/3GIiI/3GIiI/3GIiI/3FMQyxLzYj/cYiIj/cYiIj/cYiIj/cYiIhILRyNLo/3GIiI/3GIiI/3GIiI/3GIiEYaHK5eiIj/cYiIj/cYiIj/cYiIj/cYiEG+HPQeiP9xiIiP9xiIiP9xiIiP9xiIiEx1HDiucYiIj/cYiIj/cYiIj/cYiIj/cYiIiEYaHK5eiP9xiIiP9xiIiP9xiIiP9xiIiI/3FMdRxIroiP9xiIiP9xiIiP9xiIiP9xiEXULKK9cYiIj/cYiIj/cYiIj/cYhPmxwWToiIj/cYiIj/cYiIj/cYiIj/cYiIhPmxwWToj/cYiIj/cYiIj/cYiIj/cYiIRNQswr2IiP9xiIiP9xiIiP9xiEgtHI0uiIj/cYiIj/cYiIj/cYiIj/cYiITYgcN36IiI/3GIiI/3GIiI/3GIiI/3FKMCxs/YiI/3GIiI/3GIiI/3GIiI/3GEG+HPQeiIj/cYiIj/cYiIj/cYiIj/cYTEMsS82P9xiIiP9xiIiP9xiIiP9xT2ksGW2IiI/3GIiI/3GIiI/3GEx1HEiuiI/3GIiI/3GIiI/3GIiI/3GIiI/3FBvhz0HoiIj/cYiIj/cYiIj/cYiIj/cYiIhE1CzCvYiP9xiIiP9xiIiP9xTlYsKp3/cYiIj/cYiIj/cYiIj/cYiIiP9xiIiF2600WIiI/3GIiI/3GIiI/3GIiI/3GIiIWF/YoIiP9xiIiP9xiIiP9xiIiP9xiIiP9xiEowLGz9iP9xiIiP9xiIiP9xiIiP9xiIhILRyNLoj/cYiIj/cYiIj/cYiIj/cYSC0cjS6IiI/3GIiI/3GIiI/3GIiI/3GIiIj/QascBk7/cYiIj/cYiIj/cYiIj/cYiIhGGhyuXoiP9xiIiP9xiIiP9xiIiP9xiFdM2bOP9xiIiP9xiIiP9xiIiP9xiIiP9xiIiP9xhF1Cyyvf9xiIiP9xiIiP9xiIiP9xiIiI/1Um3Nn/cYiIj/cYiIj/cYiIj/cYiIj/cYiIj/cYiEpiHGneiI/3GIiI/3GIiI/3GIiI/3GIiI/3GIhXTNmz/3GIiI/3GIiI/3GIiI/3GIiI/3GIiITVYsOp2I/3GIiI/3GIiI/3GIiI/3GIhE1CzCvYiIj/cYiIj/cYiIhG5yyhjY/3GIiI/3GIiI/3GIiI/3GIiIj/SfosgF2IiP9xiIiP9xiIiI/0TBLNPtiI/3GIiI/3GIiI/3GITVYsOp2IiI/3GIiI/3GIiISzl8XGiIiI/3GIiI/3GIiIVTnbxv9xiIiP9xiIiP9xiIURPf7IiIj/cYiIj/cYiIhAjCwIPYiIj/cYiIj/cYiIj/cYiIiE1kzDmziIiP9xiIiP9xiIiE1WLDqdiP9xiIiP9xiIiP9xiIhG5yyhjYj/cYiIj/cYiIj/cYV0zZs4j/cYiIj/cYiIj/cYiFMm3dmIj/cYiIj/cYiIiP9xhI+iyAXYj/cYiIj/cYiIiP9xg/IBOx3+yIiI/3GIiI/3GIiIT3fMGIOIiP9xiIiP9xiIiP9xiDodZrbimY/3GIiI/3GIiI/3GIRJiMxneIiI/3GIiI/3GIiISiZ8bZj/cYiIj/cYiIj/cYTBE8PuxxiIiP9xiIiP9xiDnAIrc/3YiI/3GIiI/3GIiI/0GrHAZO/3GIiI/3GIiIj/cYiIj/cYiIj/cYiIj/cUCrHPVOcYiIiP9xiIiP9xiISmIcad6I/3GIiI/3GIiI/3GIhBpHz1uIiP9xiIiP9xiIiP9xiIhF/GywOf9xiIiP9xiIiP9xiIiP9xiIiI/3GEPzHNDOiI/3GIiI/3GIiI/3GIiI/3GIQ58sxg1xiIiP9xiIiP9xiIiETULMK9iI/3GIiI/3GIiI/3GEk7vHxEiP9xiIiP9xiIiP9xiIiEbdfKIoiP9xiIiP9xiIiP9xhG5yyhjYiIj/cYiIj/cYiIj/cYiIiP9xiIiP9xiIiP9xUN3QMo/3GIiI/3GIiI/3GIiIj/cYiIj/WEzZs4iP9xiIiP9xiIiP9xiIiP9xhBjCz3PYj/cYiIj/cYiIj/cYiIiP9xhOiBwnfv9xiIiP9xiIiP9xiIiP9xiIT5scFk6IiP9xiIiP9xiIiP9xiIiP9xiIiIS0MsW82Ij/cYiIj/cYiIj/cYiIiEHgHPH+j/cYiIj/cYiIj/cYiIj/cYiIj/cYhHGhyOXnGIiI/3GIiI/3GIiI/3GIiI/3GIhQ3d8icYiIj/cYiIj/cYiIj/cYiIj/cYiIj/cYiIiEoczG4z/3GIiI/3GIiIj/cYT8isA3VxiIiP9xiIiP9xiIiP9xhHAHyf+I/3GIiI/3GIiI/3GIiI/3GIiI/3GIiIj/cYiIhdutNFiIiP9xiIiP9xiIiP9xhNJDw9vIiI/3GIiI/3GIiI/3GISg4sbx3/cYiIj/cYiIj/cYiE1WLDqdiIj/cYiIj/cYiIj/cYiE9pLBltiP9xiIiP9xiIiP9xiDi9ErdC7XGIiI/3GIiI/3GIiI/0bKfLNYiI/3GIiI/3GIiI/3GISOCMgfeIj/cYiIj/cYiIj/cYiIhEBxzPjoiIj/cYiIj/cYiIj/cYQaR89biIiI/3GIiI/3GIiI/3GITy2MHSeI/3GIiI/3GIiI/3GDtmAbWZ/oiP9xiIiP9xiIiP9xiITfFMMOv/cYiIj/cYiIj/cYiITYgcN36IiI/3GIiI/3GIiI/3GIiIQp8s5g2Ij/cYiIj/cYiIj/cYiIiP9xhFBxy/jo/3GIiI/3GIiI/3GIQ/Mc0M6Ij/cYiIj/cYiIj/cYhAKEwOe4iI/3GIiI/3GIiI/3GIQaR89biIiP9xiIiP9xiIiP9HtTykrIiIj/cYiIj/cYiIiE43PCyMiIj/cYiIiP9xiIiP9Gojyl3HGIiIj/cYiIj/cYhJ2zxyTIiIj/cYiIj/cYiIj/NMCxvT9Oj/cYiIj/cYiIj/cYiIQp8s5g2IiP9xiIiP9xiIiP9xQYws9z2Ij/cYiIj/cYiIj/cYiIj/cYRdQssr3/cYiIj/cYiIj/cYiIj/cYiIRNQswr2IiP9xiIiP9xiIiP9xiIiEkOLH8diIj/cYiIj/cYiIj/MUqysMVN/3GIiI/3GIiI/3GIhGg0yXy3GIiI/3GIiI/3GIiIRVFcuuqI/3GIiIj/cYiIj/cYiIj/cYiIj/OghStvetcYiIj/cYiIj/cYiIg6NBG2y+6IiP9xiIiP9xiIiP9B9VwBqoiIiP9xiIiP9xiIUybd2YiP9xiIiP9xiIiP86SOK3tx2IiI/3GIiI/3GIiI/3E9VbGzqk6IiP9xiIiP9xiIiI/0FvfPkIcYiIj/cYiIiP9xiIhD37zSBIj/cYiIj/cYiIiP9xg5duG2iR5xiIiP9xiIiP9xiIiP9xiIg9SpOytWxxiIiP9xiIiP9xiIiP9xiIiP9xiIiP9xiIiP9xiIiI/3GIUN3fInGIiI/3GIiI/3GIiI/3GIQb4c9B6Ij/cYiIj/cYiIj/cUGMLPc9iI/3GIiI/3GIiI/3GIiI/3FCpHzVuHGIiI/3GIiI/3GIiI/08kPB28cYiIj/cYiIj/cYiIj/cYiISPosgF3/cYiIj/cYiIj/cYiIiP9xhKMCxs/Yj/cYiIj/cYiIj/cYiIiP9xiEPBLNPt/3GIiI/3GIiI/3GIiIj/cYiIj/T4gcJ36I/3GIiI/3GIiI/3GISPosgF2I/3GIiI/3GIiI/3GIiE1WLDqdiI/3GIiI/3GIiI/00RPE7sj/cYiIj/cYiIj/cYTAeMT4f/cYiIj/cYiIiP9xiIT5scFk6Ij/cYiIj/cYiIj/cUwRPE7s/3GIiI/3GIiI/3GIiIj/cYiIj/cYiEgtHI0uiP9xiIiP9xiIiI/3FFBxy/joj/cYiIj/cYiIj/cYiIj/cYiIiP9xiIiP9xiIiP9xiIhEBxzPjoiIj/cYiIiP9xiIiETULMK9iP9xiIiP9xiIiI/3GIiI/3GIiI/3GDKEEr577YiIj/cYiIj/cYiIj/cTmygbdNfo/3GIiIj/cYiIj/cYQaR89biIiP9xiIiI/3GIiI/3GIiE+bHBZOiP9xiIiP9xiIiI/zeQcrpvjYiI/3GIiI/3GIiIT2ksGW3/cYiIj/cYiIj/cYiIj/ODHxuc4OiP9xiIiP9xiIiP9xhNJDw9vIiI/3GIiI/3GIiI/3GIiI/3FJRWx7qYj/cYiIj/cYiIj/cYiIj/cYhPaSwZbYiP9xiIiP9xiIiP9xRQccv46Ij/cYiIj/cYiIj/cYiIj/cYiIj/cYShzMbjOIiI/3GIiI/3GIiI/0uF/GegiP9xiIiP9xiIiP9xiEu8TFQ7j/cYiIj/cYiIj/cYhF1CyivXGIiI/3GIiI/3GIiI/3GIg3lGO4a5xxiIiP9xiIiP9xiIiEYybKzZiIiI/3GIiI/3GIiIMNEBsD7+j/cYiIj/cYiIiP9xiEKfLOYNiIiP9xiIiI/3GIiI/3GIhNJDw9vIj/cYiIj/cYiIj/cYiIj/cYiIj/cU0kPD28iIiP9xiIiP9xiIhMa2xJSY/3GIiI/3GIiI/3GIiI/3E6JJO122xxiIiP9xiIiP9xiIiIT2ksCW1xiIiP9xiIiP9xiIiEj6LHBdcYiIj/cYiIj/cYiIiP8ymVK/Zq2IiI/3GIiI/3GIiI/3FF1Cyyvf9xiIiI/3GIiI/3GIiI/3GIiI/3GIiI/3GIiIRfxsoDlxiIiP9xiIiP9xiIiP9xiIiP9xQKscBk7/cYiIj/cYiIj/cYiIWF/YoIiP9xiIiI/3GIiI/3FFynyzWI/3GIiIj/cYiIj/cYg8zWO0Mpz/cYiIj/cYiIiP9xiD2Q4rJvHXGIiI/3GIiIj/cYiDQQUbzvroj/cYiIj/cYiIj/cYiIiP9xiIiP9xiIiP9xiEG+HPQeiP9xiIiI/3GIiI/3GEoOLG8d/3GIiIj/cYiIj/cYiEKfLOYNiIiP9xiIiP9xiIiP9Na2xJSYiIj/cYiIiP9xiIiEDrrAJF/3GIiI/3GIiI/3GIhCO0zsS4/3GIiIj/cYiIj/cYiFmB1n5xiIiP9xiIiP9xiIiP9xiIiP9xiIiI/3GIiI/3GFlf1qBxiIiP9xiIiP9xiIiP9xiIiI/3GIiI/3GIiI/3GIiI/3GIiI/3GIiI/3FblNVr/3GIiIj/cYiIj/cYiEhFbIupiIiP9xiIiP9xiIiIQChMDnuP9xiIiP9xiIiP9xiIiP9xiIiP9xiFyn1FiIj/cYiIiP9xiIiP9xiIiP9xiIhE1CzCvYiI/3GIiI/3GIiI/3GIhBmsz2U4iI/3GIiI/3GIiI/zH04bAbHoj/cYiIiP9xiIiP9xhI+iyAXYj/cYiIiP9xiIiP9xiIiP9J+iyAXYiIj/cYiIj/cYiIj/cYUhPe7P9xiIiP9xiIiP9xiIQFo8C1yIiI/3GIiI/3GIiIhDTkzbG4iI/3GIiI/3GIiESiPMXciP9xiIiP9xiIiP9xSC0cjS6IiIj/cYiIj/cYiIj/cYiIhNJDw9vP9xiIiP9xiIiP9xgzTdG9si6IiI/3GIiIj/cYiIhDNKzctYiIj/cYiIj/cYiIj/cU3xTDDriI/3GIiI/3GIiIj/cUowLGz9iI/3GIiI/3GIiI/3GDShwbxePoj/cYiIiP9xiIiP9xiISHL8eNBxiIiP9xiIiP9xiIhDTkzbG4iIiP9xiIiP9xiIgyPzG+wM6IiI/3GIiI/3GIiI/3GIiIg0QkG8vb6I/3GIiI/3GIiI/3FA9VwBqoiI/3GIiIj/cYiIj/cYQLm8BWSI/3GIiI/3GIiIj/cYiDO7Yb1EnoiIiP9xiIiP9xiIiP9xPzbBsck+/3GIiI/3GIiI/3GIiIWIHYfoiI/3GIiIj/cYiIj/cYg6ZZK2mm2IiIj/cYiIj/cYiIg4OkK4xb2I/3GIiI/3GIiI/3GIiIOn8ytoDNiP9xiIiP9xiIiP9xiEGMLPc9j/cYiIj/cYiIj/cYiIg0lxK7aO1xiIiP9xiIiP9xiIiEQHHM+OiIiP9xiIiP9xiIiE43PCyMiIiP9xiIiP9xiIiP9I3XySKI/3GIiI/3GIiI/3GIiI/3GIiIj/cYiIj/cYRRW8vqSIiI/3GIiI/3GIiIj/cYiIj/cYiIj/cUx1HEiuiI/3GIiI/3GIiIj/cYTVYsOp2IiI/3GIiI/3GIiIj/cYiIj/cUPBLNPtiP9xiIiP9xiIiI/3GIhNViw6nYiP9xiIiP9xiIiI/3GEXULKK9cYiIj/cYiIj/cYiIiP9xiIiP9xiIiP9xiIhILRyNLo/3GIiIj/cYiIj/cYiIj/cYSjAsbP2I/3GIiIj/cYiIj/cYiIj/TRE8TuyP9xiIiP9xiIiP9xiIiP9CjCz3PYiI/3GIiI/3GIiI/3GIiI/3GIiI/3GFDd0DKP9xiIiP9xiIiP9xiIiP9xiEXULKK9cYiIj/cYiIj/cYiIj/cUNtPMkscYiIj/cYiIj/cYiIj/QascBk6P9xiIiP9xiIiP9xiIiP9xiIiP9xiIiP9xhD8xzQzoiI/3GIiI/3GIiI/3GIiI/3GIiI/3GIiIj/cYiIj/cYiIj/cYiIj/cYiIj/cYiIj/cYiIj/cYiEHgHPH+iIj/cYiIj/cYiIj/cYQ8Es0+2I/3GIiI/3GIiI/3GIhIvoyEF/9xiIiP9xiIiP9xiIiDb0UroLrYj/cYiIj/cYiIiP9HUVyq6o/3GIiI/3GIiI/3GIiI/3GIiI/3GIiEx1HEiu/3GIiI/3GIiI/3GIiI/3GIiI/3GIiI/3FGUVyq6o/3GIiI/3GIiI/3GIiI/3GIiI/3GIiI/3GIiI/3GIiIj/cYiIj/cYiIj/cYiIj/cYiIj/cYiIj/cYiIj/cYiIiP9xiIiP9xiIiP9xiIiP9xiIiP9xiIiP9I3XySKI/3GIiI/3GIiI/3GIiI/3GIiIj/cYiIj/cYiIj/cYUybd2YiIj/cYiIj/cYiIj/cYiIiP9AeSwZbYiIj/cYiIj/cYiIiFyn1Fj/cYiIj/cYiIj/cYiIj/cYiIj/cYiIj/cYiIQp8s5g2IiP9xiIiP9xiIiI/3GIiF660UVxiIiP9xiIiP9xiIiP9xiIiP9xhL7jxRHIiI/3GIiIj/cYiIj/RMEs0+2Ij/cYiIj/cYiIiP8+RxGzuO7/cYiIj/cYiIiP9xiIiP9xiIOwWjtPpccYiIj/cYiIj/cYiIj/cYiIiP9xiIhPaSwZbf9xiIiP9xiIiI/3GIhCnyzmDYiI/3GIiIj/cYiIj/cYiIj/cYiIS0MsW82IiI/3GIiI/3GIiI/3GECHzAiDj/cYiIj/cYiIj/cYhCCVzvav9xiIiP9xiIiP9xiIiI/3GIiI/3GDJ2cb6Jjo/3GIiI/3GIiI/3GIiDULAbv0/oiI/3GIiI/3GIiI/3FNz0wzC4/3GIiI/3GIiI/3GIiIhIE3yOyI/3GIiI/3GIiI/3GIiIj/cYiIhNViw6nY/3GIiI/3GIiIj/cYiIj/cYiIj/RPMc0M6IiI/3GIiI/3GIiIj/SfosgF2IiP9xiIiP9xiIiI/0JaPPpcj/cYiIiP9xiIiP9xiIgziXG9do6Ij/cYiIj/cYiIj/cYTJ1cRiqIiIj/cYiIj/cYiIhD37zSBI/3GIiIj/cYiIj/cYiIj/cYR/XMkKOI/3GIiI/3GIiI/3GIiEj6LIBd/3GIiI/3GIiI/3GIiI/3FHAHyf+Ij/cYiIj/cYiIj/cYiIj/cYg4XpG4oW6Ij/cYiIj/cYiIj/cTT3AbwI/oj/cYiIiP9xiIiP9xiIWYHWfnGIiI/3GIiI/3GIiI/z55AbOG/oiP9xiIiP9xiIiP9xiEsRPF7siIiP9xiIiP9xiIiP9xhOiBwnfo/3GIiI/3GIiI/3GIiI/3GIhHZFyZuoj/cYiIiP9xiIiP9xiIiP9xiIiEkOLH8diIj/cYiIj/cYiIj/cUrzjGDHiI/3GIiI/3GIiI/3GIRRW8vqSIiI/3GIiI/3GIiIT0XcG6KI/3GIiI/3GIiI/3GITGtsSUmIj/cYiIj/cYiIj/cYiIj/cYhLETxe7IiIj/cYiIj/cYiIj/cUWiPKXccYiIj/cYiIj/cYiIj/TyQ8HbxxiIiP9xiIiP9xiIiIQ/McwM5xiIiP9xiIiP9xiIiP9xiIiP9xiIT5scFk6IiP9xiIiP9xiIiP9xiIiP9xiEsRPF7siIiP9xiIiP9xiIiI/1pf16CP9xiIiP9xiIiP9xiIiP9xiIO9MitSzdj/cYiIj/cYiIj/cYiE9F3BuiiIj/cYiIj/cYiIj/cYiIj/cYUN3QMo/3GIiI/3GIiI/3GIQYws9z2P9xiIiP9xiIiP9xiIRQccr45xiIiP9xiIiI/3GIiI/3GIiI/3GIiISPoscF1xiIiP9xiIiP9xiIhCwSzj7YiIiP9xiIiP9xiIhI1tyCkoj/cYiIj/cYiIj/cYhKJnxtmIiP9xiIiP9xiIiP9xS7xMVDuIj/cYiIj/cYiIj/cVmB136Ij/cYiIj/cYiIj/cYiIj/cYhDnyzGDXGIiI/3GIiI/3GIiITtJcItqP9xiIiP9xiIiI/3GDR/wbyAPv9xiIiP9xiIiP9xiIhFsNyk8nGIiI/3GIiI/3GIiEsRPF7siI/3GIiI/3GIiI/3GIQChMDnuIiP9xiIiI/3GIiI/3GFIT3uz/cYiIj/cYiIj/cYhalNZriIiP9xiIiI/3GIiIPBc1s+jKcYiIj/cYiIj/cYiIhAjCwIPYiIj/cYiIj/cYiIiE1+bDgZiIj/cYiIj/cYiIj/cYiIiP9xiIiP9xhcp9RYiIj/cYiIj/cYiIj/cYiITVYsOp2Ij/cYiIj/cYiIj/cYiIj/cYiIiELBLOPtiIj/cYiIj/cYiIj/cYiIRKI8xdyI/3GIiI/3GIiIj/cYiIRhocrl6Ij/cYiIj/cYiIj/cYhFynyzWP9xiIiP9xiIiP9xiIiI/3GIiI/3GDnawbclPoiP9xiIiP9xiIiP9xiIhNiBw3foiIj/cYiIj/cYiIj/cU8FTB+rj/cYiIj/cYiIj/cYiIj/SkVse6mIj/cYiIj/cYiIj/cYiIj/cYiIj/cYWV/XoP9xiIiP9xiIiP9xiIiP9xiIiP9xiIiE+bHBZOiP9xiIiP9xiIiP9xiITfFMMOv/cYiIj/cYiIj/cYiIhCnyzmDYiP9xiIiP9xiIiI/3FIyDyDfI/3GIiIj/cYiIj/cYiIj/cYhKDixvHf9xiIiP9xiIiP9xiIiEVHrLuFiI/3GIiI/3GIiIj/cYiISzl8XGiIiI/3GIiIj/cYiIj/QZF8B+iP9xiIiP9xiIiI/3GIiIQOusAkX/cYiIj/cYiIj/cYiIj/cYQb4c9B6IiP9xiIiP9xiIiP9xiIPloRsqXuiP9xiIiP9xiIiP9xiIiI/3GIiI/3GIiEpiHGnej/cYiIj/cYiIj/cYiIiP9xiIP6RRsFuucYiIj/cYiIj/cYiIiP9EwSzT7YiP9xiIiP9xiIiP9xSdbcYpJxiIiP9xiIiI/3GIiI/3GIQLm8BWSP9xiIiP9xiIiI/3GIiE9pLBlt/3GIiI/3GIiIj/cYiIWF/YoIiP9xiIiP9xiIiP9xiIhILRyNLoj/cYiIj/cYiIj/cYQsy84zSP9xiIiP9xiIiP9xiIhMz0xDC4iI/3GIiI/3GIiIhDHFzeOoj/cYiIj/cYiIj/cYiIj/cYiIj/cYiIhNiBw3foiI/3GIiI/3GIiI/3GIiI/3FF1CyyvY/3GIiI/3GIiI/3GIiIR5ZMlpuI/3GIiIj/cYiIj/cYiFU528aP9xiIiP9xiIiP9xiIiP9xhFynyzWI/3GIiI/3GIiI/3GIiD6MAbJz/oiP9xiIiP9xiIiP9xiEGMLPc9j/cYiIj/cYiIj/cYiIQChMDnuIj/cYiIj/cYiIj/cYiIj/cYiIj/cYiIj/cYhJqUx1a4iP9xiIiI/3GIiI/3GIiI/3GIiI/3GIiI/3GELWbOKZ/3GIiI/3GIiI/3GIhE1CzCvYiIj/cYiIj/cYiIj/cUDDbATJiP9xiIiP9xiIiI/3GIiI/3GIiI/3GIiI/3GIiI/3GIiI/3GIiI/3GE5+bCgZiP9xiIiP9xiIiP9xiITEMsO81xiIiP9xiIiP9xiIiP9MYhxZ3v9xiIiP9xiIiP9xiIiFMm3dmP9xiIiP9xiIiP9xiEHgHPH+iIiP9xiIiP9xiIiP9xiIiP9xiIiP9xiIiI/3GE6IHCd+/3GIiI/3GIiI/3GIiI/3GIiIj/cYiIj/Ud3QMoj/cYiIj/cYiIj/cYiIj/cYiIiP9xhOiBwnfv9xiIiP9xiIiP9xiIiP9xiIiI/0KMLPc9iI/3GIiI/3GIiIj/cYiIj/RMEs0+2Ij/cYiIj/cYiIiP9xSjAsbP2Ij/cYiIj/cYiIj/cYSsGcY+b/cYiIiP9xiIiP9xiIhGAHyv+IiI/3GIiIj/cYiIj/cYQtZs0plxiIiP9xiIiP9xiIiI/3GIiI/3GIiI/3FOViwanXGIiIj/cYiIj/cYiIj/cYiIj/cYiIj/cYiIhNTHw7OIiP9xiIiP9xiIiP9xiIhIE3yOyIiP9xiIiP9xiIiP9xiIiP9DzLzjNIiP9xiIiP9xiIiP9xiErp3GFiiP9xiIiP9xiIiI/3GE4A7B/xcYiIj/cYiIj/cYiIRfxsoDlxiIiI/3GIiI/3GIiI/3GIiI/3GIiI/3GIiFqU1muIj/cYiIiP9xiIiP9xhG3XyiKIiIiP9xiIiP9xiIiEFo3Ply/3GIiI/3GIiI/3GIiI/3GEbnLKGNiIiP9xiIiP9xiIiP9xTSQ8PbyIiI/3GIiI/3GIiI/09WLCqdj/cYiIj/cYiIj/cYhPNzwcjI/3GIiI/3GIiI/3GIhD8xzQzoj/cYiIj/cYiIj/cYiIj/cYiIj/cYiERmnMmWiP9xiIiI/3GIiI/3GEj6LIBdiP9xiIiI/3GIiI/3FXTNmziP9xiIiP9xiIiP9xiIiP9xiIiI/3GIiIQ/McwM5xiIiP9xiIiP9xiIiP9xiIiI/3GIiIQIwsCD2IiP9xiIiI/3GIiI/0n6LIBdiIj/cYiIiP9xiIiP9EnyzWDY/3GIiIj/cYiIj/cYiIj/RtQssr2P9xiIiI/3GIiI/3GIhCbTzpLIiP9xiIiP9xiIiP9xiIiFMm3dmP9xiIiP9xiIiI/3GIiECMLAg9iIiP9xiIiI/3GIiI/3GIiI/3GIiI/0gaHJ5ej/cYiIiP9xiIiP9xiIiP9xiIiP8zdnG+iY6Ij/cYiIj/cYiIj/cYhMQyxLzf9xiIiP9xiIiP9xiIiD6MAbJz/oj/cYiIj/cYiIj/cYPORFtBu6iP9xiIiP9xiIiP9xiIiP9xiIiP9xiIiI/0KMLPc9iI/3GIiI/3GIiIj/cYQaR89biIiP9xiIiP9xiIiIQsEs4+2IiP9xiIiP9xiIiP9xRwB8n/iI/3GIiI/3GIiI/3GIiI/3GIiIhE/GzAOYiIj/cYiIj/cYiIj/Tqv8NUCIiI/3GIiI/3GIiI/3GIhMOXxMaP9xiIiP9xiIiP9xiINPcBvAj+/3GIiI/3GIiI/3GIT198GgiIiP9xiIiP9xiIiEPzHMDOcYiIiP9xiIiP9xiIhCnyzmDYiI/3GIiI/3GIiI/01DLEvNiP9xiIiI/3GIiI/3GIiI/0swLGz9iIj/cYiIiP9xiIiP9xiIiEf6LJBdiIiI/3GIiI/3GIiI/3GIhPaSwZbYj/cYiIj/cYiIj/cYiIj/cYiIj/cYiIj/cYiFDd3yJxiIiP9xiIiP9xiIiP9xiIiP9xiIhPmxwWToiP9xiIiP9xiIiP9xiIiP9xR+csgY1xiIiP9xiIiP9xiIiP9xiIiP9xiIiP9xiECHzAiD/3GIiI/3GIiI/3GIiIj/cYTFHMSuOIiP9xiIiP9xiIiI/3GIiI/3GIiI/3GIiI/3GIRdQsor1xiIiP9xiIiP9xiIg2GaG65l6P9xiIiP9xiIiP9xiIiP8xwvGwTQ6P9xiIiP9xiIiP9xiIhPmxwWToj/cYiIiP9xiIiP9xiIhFR6y7hYiI/3GIiI/3GIiI/3GISjAsbP2I/3GIiI/3GIiI/3GIg4LKG4017/cYiIj/cYiIj/cYiIj/cYTHUcSK6Ij/cYiIj/cYiIj/cYiIhPaSwZbf9xiIiP9xiIiP9xiIhNViw6nYiP9xiIiP9xiIiP9xhDnyzWDf9xiIiP9xiIiP9xiIiEx1HDiucYiIj/cYiIj/cYiIj/RqI8tdz/cYiIj/cYiIj/cYiE1MfDs4iIiP9xiIiP9xiIiP9xOnrStYUtcYiIj/cYiIj/cYiIj/cVDd0DKP9xiIiI/3GIiI/3GIQsy80zRxiIiP9xiIiI/3GIiI/3GDiAkbh/boiIj/cYiIj/cYiIj/cYiISjAsbP3/cYiIj/cYiIj/cYiIj/cYiIQp8s5g2IiP9xiIiP9xiIiI/0GrHAZO/3GIiI/3GIiI/3GIiI/3GIiEa1PKSs/3GIiI/3GIiIj/cYiE83PAyMcYiIiP9xiIiP9xiIgySHK+t42P9xiIiP9xiIiP9xiDBjcbCsjoj/cYiIiP9xiIiP9xhXTNmzj/cYiIj/cYiIj/cYiDe5IbhG3nGIiI/3GIiIj/cYiIhOoGwV+XGIiI/3GIiI/3GIiI/0upTFVrcYiIiP9xiIiP9xiIiP9xM7YCvUn9j/cYiIj/cYiIj/cYiEXKfKNYcYiIj/cYiIj/cYiIj/cYiE9pLBltiP9xiIiP9xiIiP9xiEowLGz9iP9xiIiP9xiIiP9xiIRJiMxneIiP9xiIiP9xiIiP9xg9h6GzeF6IiI/3GIiI/3GIiI/zN1A76K/P9xiIiI/3GIiI/3GIhKMCxs/f9xiIiP9xiIiI/3GIiI/3GIiI/3GIiI/3GExrbElJiIj/cYiIj/cYiIj/cUOfLNYNj/cYiIj/cYiIj/cYiDxHEbS47oiI/3GIiI/3GIiI/3GIWpTWa4iIj/cYiIj/cYiIiDnyErcN7Yj/cYiIj/cYiIj/cYiIj/cU9pLBltiIiP9xiIiP9xiIiP9xhAh8wIg4/3GIiI/3GIiI/3GIiI/0F5LPhtcYiIj/cYiIj/cYiIj/cYiIgzYTG8ns5xiIiP9xiIiI/3GIiIQ63MxSNxiIiI/3GIiI/3GIiI/0bULLK9j/cYiIiP9xiIiP9xiE0kPD28iI/3GIiI/3GIiI/3GEX8bLA5iP9xiIiI/3GIiI/3GDKesb5hToiI/3GIiI/3GIiI/3GEXULLK9/3GIiI/3GIiI/3GIiI/3FJbax5JYiI/3GIiIj/cYiIj/cYhPgXwX6IiIj/cYiIiP9xiIiP9xhKDixvHf9xiIiI/3GIiI/3GIiI/3GIiI/3GIiI/3GIiI/3GIiI/3GIiIj/cYhNz0wjC3GIiI/3GIiI/3GIiI/3EwWcGwtj6IiI/3GIiI/3GIiIhAcowJ14iIj/cYiIiP9xiIiE1MfDs4iP9xiIiI/3GIiI/3GEG+HPQeiI/3GIiI/3GIiIj/cYiIhBvhzkHnGIiI/3GIiI/3GIiIj/cYiIj/cYiIj/SzAsbP2IiP9xiIiI/3GIiIRJiMxneI/3GIiI/3GIiI/3GIg3vRK5Qu2IiP9xiIiP9xiIiP9xiIhEojzF3Ij/cYiIj/cYiIiP9xhN3ewyIYiI/3GIiI/3GIiI/3FFojyl3HGIiI/3GIiI/3GIiINkuRurRuiP9xiIiP9xiIiP9xiITGtsSUmI/3GIiI/3GIiI/3GIiI/3GIiI/3GIiI/3GIiI/3GIiIj/cYiIj/cYiIj/cYiIj/cYiIj/cYiIj/cYiIj/cYhVOdvGiI/3GIiI/3GIiI/3GIiI/3GIiI/3GEcaHJ5e/3GIiI/3GIiI/3GIiEAoTA57iP9xiIiP9xiIiP9xiIhI+iyAXf9xiIiP9xiIiP9xiIiE1WLDqdiP9xiIiP9xiIiP9xiIiI/3GIhILRyNLoj/cYiIj/cYiIj/cYg3fYG5gn7/cYiIj/cYiIj/cYiEowLGz9j/cYiIj/cYiIj/cYiIRNQswr2IiP9xiIiP9xiIiP9xhO0lwi2oiIj/cYiIj/cYiIj/cYiIiP9xiITfFMMOv/cYiIj/cYiIj/cYiIj/cUG+HPQeiIiP9xiIiP9xiIiP9xiIiP9xiIhJDix/HYiIj/cYiIj/cYiIj/S5+cZgb/cYiIj/cYiIiP9xiIiP9xR918gihxiIiI/3GIiI/3GIiI/3ExNXK/yo3/cYiIj/cYiIj/cYiIiFET3+yIj/cYiIj/cYiIj/cYiIj/cYiIj/cYiIj/cYhKYhxp3oiI/3GIiI/3GIiI/3GIiI/3GIiI/3GIiIQsEs4+2IiI/3GIiI/3GIiI/3GIiIj/cYiIj/TGIcSd5xiIiP9xiIiP9xiIiP9xiIhL7jxRHI/3GIiIj/cYiIj/cYhOiBwXfnGIiI/3GIiI/3GIiIj/cYhMOXxMaP9xiIiP9xiIiI/3GIiI/3GIiEG+HPQe/3GIiI/3GIiIj/cYiIj/cYiIj/cYiEYaHK5eiIj/cYiIiP9xiIiP9PViwqnf9xiIiP9xiIiI/3GIiI/3GIiI/3GExRzErjiIiP9xiIiP9xiIiP9xiIiP9xiIiP9xiIiP9xiIiP9xiIiI/3GIiI/3GIiI/3GIiI/3GIiI/3GIiIT2ksGW3/cYiIj/cYiIj/cYiIj/cYiEj6LIBdj/cYiIj/cYiIj/cYiIQb4c9B6P9xiIiP9xiIiP9xiIhBvhz0Ho/3GIiI/3GIiI/3GIRhocrl6IiIj/cYiIj/cYiIj/cYiEYAfK/4iIiI/3GIiI/3GIiI/3GIiI/3GIiIQ+ls0WmP9xiIiP9xiIiP9xiIiP9xiIiP9xiIg7EMG17z7/cYiIj/cYiIj/cYiIPsq0sjVLiI/3GIiIj/cYiIj/cTjilLgda4iI/3GIiI/3GIiI/0XpbMFp/3GIiI/3GIiI/3GIiEj6LIBd/3GIiI/3GIiI/3GIiITX5sOBmIiI/3GIiI/3GIiI/3FF1CyyvY/3GIiI/3GIiI/3GIiI/3GIiI/3GIQb4c9B6Ij/cYiIj/cYiIj/cYRwB8n/iP9xiIiP9xiIiP9xiIiDk/obfAXoiP9xiIiP9xiIiP9xhHGhyeXv9xiIiP9xiIiP9xiIiP9xhILRyNLoiIj/cYiIj/cYiIj/cYiISds8ckyIj/cYiIj/cYiIj/cYhAubwFZIj/cYiIj/cYiIj/cYiDzalbQlao/3GIiI/3GIiI/3GEQCvM/Uj/cYiIj/cYiIj/cYiIj/cYiIVkzas4iIj/cYiIiP9xiIiP9Na2xJSYiIj/cYiIj/cYiIiEjgjHH3cYiIj/cYiIiP9xiIiEcovI10cYiIj/cYiIj/cYiIiP9xVTnbxoiI/3GIiI/3GIiI/3GIiEnBnHPmiIj/cYiIj/cYiIiDTg47wfHI/3GIiI/3GIiI/3GIiI/zjqorkVXYj/cYiIj/cYiIj/cYhLETxe7IiIj/cYiIj/cYiIj/cYiIO5tztWSMiIj/cYiIj/cYiIiP9xg6iHO2d4yP9xiIiP9xiIiI/3GIiEj6LHBdcYiIj/cYiIiP9xiIiP9xiIiP9xiIiP9xiIiP9xiEUHHL+Oj/cYiIj/cYiIj/cYiIj/cYiIj/cYRxocnl7/cYiIj/cYiIj/cYiIj/QW98Cgj/cYiIj/cYiIj/cYiIj/cUoOLG8diP9xiIiP9xiIiP9xiIT5scFk6IiP9xiIiP9xiIiP9xhDt3zUiIiP9xiIiP9xiIiP9xiEOfLMYNcYiIj/cYiIj/cYiIj/RJ8s1g2I/3GIiI/3GIiI/3GIhPmxwWToiI/3GIiI/3GIiI/3GIiI/3GEI7TOxLiI/3GIiI/3GIiIj/cYiIj/cYiIj/cYiIj/cYiIhLdRxYroiIiP9xiIiP9xiIiP86eWS3hpuIiP9xiIiP9xiIiP9xPlg0safLcYiIj/cYiIj/cYiIiP9AeSwZbYiIj/cYiIj/cYiIiP9xiE0kPD28iP9xiIiI/3GIiI/3GIhJhfx3oIiI/3GIiI/3GIiI/3GD15AbOG/o/3GIiI/3GIiI/3GIiISlhsanmI/3GIiI/3GIiI/3GIiIQFo8C1yIj/cYiIj/cYiIj/cYhG5yyhjYiI/3GIiI/3GIiI/3GIiIg6B7e2+EiIj/cYiIiP9xiIiP9xhML8xNA4iP9xiIiP9xiIiP9xhP+pwQVo/3GIiI/3GIiI/3GIiE1MfDs4iIj/cYiIj/cYiIj/cUG+HPQeiIiP9xiIiP9xiIiP9Gojy13P9xiIiP9xiIiP9xiIiP9xiIiIT2ksCW1xiIiP9xiIiP9xiIiIQb4c5B5xiIiP9xiIiP9xiIiP9xiIiI/3GEPBLNPtj/cYiIj/cYiIj/cYiD87IbHE3oiIiP9xiIiP9xiIiP87ioe2dXiIj/cYiIj/cYiIj/cYiIiP9xMZlSv2atiIj/cYiIj/cYiIj/cToARLb/u4/3GIiI/3GIiI/3GIiIRvXMoKOIiI/3GIiI/3GIiIj/Ow/FtfA6cYiIj/cYiIj/cYiIj/cYiDlSkretbf9xiIiP9xiIiP9xiIhIcvx40HGIiI/3GIiI/3GIiI/zo6QrfFvY/3GIiI/3GIiI/3GITkx8GzhxiIiP9xiIiP9xiIiP9xiIiEbnLKGNj/cYiIj/cYiIj/cYiISk68axSIiP9xiIiP9xiIiP9xiIiEHMvPM0iIj/cYiIj/cYiIj/cYhNJDw9vIiP9xiIiP9xiIiP9xiD8sErHT7f9xiIiP9xiIiP9xiIg/CTGx9s6I/3GIiI/3GIiI/3GIiEPzHNDOj/cYiIj/cYiIj/cYiIj/cYiIj/cYTHUcSK6Ij/cYiIj/cYiIj/cYiIj/cYiIhRE9/siIj/cYiIj/cYiIj/cYiIj/cYTlYsGp1xiIiP9xiIiP9xiIiFiB2H6IiP9xiIiP9xiIiP9xhML8xNA4iP9xiIiP9xiIiI/3GIhDwSzD7XGIiI/3GIiI/3GIiIj/cUcaHJ5e/3GIiI/3GIiI/3GIiIRNQswr2Ij/cYiIj/cYiIj/cYiIRzJsnNn/cYiIj/cYiIj/cYiISQ4sfx2IiI/3GIiI/3GIiI/3FIyDyDfIj/cYiIj/cYiIj/cYiIj/cYiEgtHI0uiI/3GIiI/3GIiI/3GISlhsanmIiI/3GIiI/3GIiI/3GIiI/3GIWpTWa4iIiP9xiIiP9xiIiP9G1CyyvY/3GIiIj/cYiIj/cYiIj/cYiIj/cYiIj/cYiIj/cYiIhfzdEyiIj/cYiIj/cYiIj/cYiIj/cYiIj/cYiESiPMXciI/3GIiI/3GIiI/3FKDixvHYj/cYiIj/cYiIj/cYiIiP9xiIiP9xiIhFPfy8IIiIj/cYiIj/cYiIiP9xT778FBCP9xiIiP9xiIiP9xiIiExRzErjj/cYiIj/cYiIj/cYiIhMdRw4rnGIiI/3GIiI/3GIiI/3GIiI/3GIiI/3GIiIj/TKKsVdWIiI/3GIiI/3GIiI/zJm87+ZDP9xiIiI/3GIiI/3GIhOoGwl+Y/3GIiI/3GIiI/3GIiIWpTWa4iP9xiIiP9xiIiP9xNjKXus1oiIj/cYiIiP9xiIiP9xTlYsGp1xiIiP9xiIiI/3GIiI/3FQ3dAyj/cYiIj/cYiIj/cYiIj/cYiIiFhf2KCI/3GIiI/3GIiI/3GIiI/3GIiI/3GIiIj/Rgccv46Ij/cYiIj/cYiIj/cYiIj/cYiIiP9xhPmxwWToiIj/cYiIj/cYiIj/cYiIhBvhz0Hv9xiIiP9xiIiP9xiIiP9xhKMCxs/YiP9xiIiP9xiIiP9xiIiP9xiEgtHI0uiIj/cYiIj/cYiIj/cYiIj/cYiIiP9MoqxV1YiIj/cYiIj/cYiIj/cYRBxcvjpxiIiI/3GIiI/3GIiI/3GEPzHNDOiI/3GIiI/3GIiIj/cYiIj/cYiIj/cYiIj/cUxDLEvNiP9xiIiP9xiIiP9xiIiEgtHI0u/3GIiIj/cYiIj/cYiIj/cYiIj/cYiIj/ODMGucz5j/cYiIj/cYiIiP9xiIhGAHyv+IiI/3GIiI/3GIiIj/cYQaR89biIiP9xiIiP9xiIiI/3FAkXwH6P9xiIiP9xiIiP9xiIiDNlIr2a3YiIj/cYiIj/cYiIj/RtQssr2I/3GIiI/3GIiI/3GIiI/3GIiI/3GIiI/3GEpiHGneiIiP9xiIiP9xiIiP9xiIiEx1HDiucYiIj/cYiIj/cYiIj/Q+Ac4f7/cYiIj/cYiIiP9xiIhJbax5Jf9xiIiP9xiIiP9xiIiP9xiEomfG2YiI/3GIiI/3GIiI/3GIhNViw6nYiI/3GIiI/3GIiI/3GIiIhGGhyuXoj/cYiIj/cYiIj/cYiEO3fNSIj/cYiIj/cYiIj/cYiIj/cYiIiEgJzI9jiP9xiIiP9xiIiI/3GIRt18oiiIiP9xiIiI/3GIiI/3GIhNiBw3foiIj/cYiIj/cYiIiP9xiETULMK9iIiP9xiIiP9xiIiI/3FH3XyCKHGIiI/3GIiIj/cYiIj/cYRdQsor1xiIiP9xiIiI/3GIiIRgB8r/iIj/cYiIj/cYiIiP9xgy5AG+G/6Ij/cYiIj/cYiIj/cYhJ2zxyTIiIj/cYiIiP9xiIiP9xiIiP9xiIiP9xiIiP9xTSQ8PbyIiI/3GIiI/3GIiI/3GEG+HPQeiIj/cYiIj/cYiIj/cYiISbfsdIGIiI/3GIiIj/cYiIj/cUCrHPVOcYiIj/cYiIj/cYiIiP9LJnxtmIiIj/cYiIj/cYiIiP9xhBjCz3PY/3GIiI/3GIiIj/cYiIj/cYiIj/cYiIj/cYiIg8C3G09I6P9xiIiP9xiIiP9xiIiI/3GIiI/3GITIO8R8SIiI/3GIiI/3GIiIj/cYiIhFtTy0rIiIiP9xiIiP9xiIiP9xQ58s1g2P9xiIiP9xiIiP9xiIiEtDLFvNiIj/cYiIj/cYiIj/cYiIj/cYg3NHS5y4uP9xiIiP9xiIiP9xiIT198GgiIj/cYiIj/cYiIj/cYhP+pwQVo/3GIiI/3GIiI/3GIiI/0DiXBLa/3GIiI/3GIiI/3GIiE0kPD28j/cYiIj/cYiIiP9xiIiP9xiIiEBaPAtciI/3GIiI/3GIiI/3GIRquMpUeIj/cYiIj/cYiIj/cYiIj/cYiIiP9xiIRzJsnNn/cYiIj/cYiIj/cYiITgVML6uIiP9xiIiI/3GIiI/3FI+iyAXYiP9xiIiI/3GIiI/3GEPBLNPtj/cYiIj/cYiIiP9xiITC/MTQP/cYiIiP9xiIiP9xiIiEmfnHYGj/cYiIj/cYiIj/cYiIg6M6K2zF2P9xiIiP9xiIiI/3GIhKHMxuM4j/cYiIiP9xiIiP9xiD7rgbIUfv9xiIiP9xiIiP9xiIiP9xiIiEj6LHBdcYiIj/cYiIj/cYiIiDCLsbCETo/3GIiIj/cYiIj/cYiIQwK839SIiP9xiIiP9xiIiI/3GIT4F8F+iIiI/3GIiI/3GIiIj/cYiIj/cYhTJt3ZiIj/cYiIj/cYiIj/cT15AbOG/oj/cYiIj/cYiIj/cYhNViw6nYiIj/cYiIj/cYiIj/cYiECHzPeDcYiIj/cYiIj/cYiIj/cYg/aLGxl07/cYiIj/cYiIj/cYiIiP9xiIiP9xiEUHHL+O/3GIiI/3GIiI/3GIiINx4BueH+j/cYiIj/cYiIj/cYiIOmWStpptiIj/cYiIj/cYiIiP9NOXxMaIiP9xiIiP9xiIiI/3GIiI/3GExDLEvN/3GIiI/3GIiIj/cYiITHUcOK5xiIiP9xiIiP9xiIiP9xiIiI/3GIhBvhz0Ho/3GIiI/3GIiI/3GIiIOGwyuJPNiIj/cYiIj/cYiIj/RRxczjqI/3GIiI/3GIiI/3GIRt18oiiIiI/3GIiI/3GIiI/3GIQb4c9B6Ij/cYiIj/cYiIj/cYiIP1IDsa38iIj/cYiIj/cYiIiEkOLH8diI/3GIiI/3GIiIj/OLkhuUbeiI/3GIiI/3GIiI/3GIiDwZSbTmtv9xiIiP9xiIiP9xiIhLQyxbzYiIj/cYiIj/cYiIj/cYiIj/cYhBjCz3PY/3GIiI/3GIiI/3GIhOfmwoGf9xiIiP9xiIiP9xiIiP8/9MKyCz3/cYiIj/cYiIj/cYiIj/cYQjtM7EuIj/cYiIj/cYiIiP9xiIiDGAIb9/3oiP9xiIiP9xiIiP9xiEfD3IPCcYiIj/cYiIj/cYiIj/Sb6MhBeIiP9xiIiP9xiIiP9xiINydCuNi9cYiIj/cYiIj/cYiIiP9xWYHXfoj/cYiIj/cYiIj/cYT198GgiIiI/3GIiI/3GIiINC+HvNB4j/cYiIiP9xiIiP9xiIiP9xT2ksGW2IiI/3GIiI/3GIiI/3GIhIE3yOyIiI/3GIiI/3GIiI/z0KA7T1/IiI/3GIiI/3GIiI/3GIiDnn87cYDIj/cYiIj/cYiIj/cYiIT4F8F+iIiP9xiIiP9xiIiP9xhI+iyAXYiP9xiIiP9xiIiP9xiIhGb+ypAf9xiIiI/3GIiI/3GIiIT2ksCW1xiIiI/3GIiI/3GIiI/3GIiI/3GIiEX8bLA5/3GIiI/3GIiI/3GIiI/3GDKAIb5/3v9xiIiP9xiIiP9xiIiP81XYa8onmIiP9xiIiP9xiIiI/3EwSyGwxN6P9xiIiP9xiIiP9xiIiP9xQLm8BWSIiP9xiIiP9xiIiP9xiIiDlhobeeXoiIj/cYiIj/cYiIj/cYiIj/cYiIj/WEzZs4iP9xiIiI/3GIiI/3GIiI/3GIiI/3GIiI/3GIiI/3GIiI/3GIiIj/cYiIj/cYiIj/cYiIj/UxPe7Ij/cYiIj/cYiIj/cYiIiP9xiIiP9xiIhENKy8tXGIiI/3GIiI/3GIiI/3FGL1ydCnGIiI/3GIiI/3GIiIRrU8lKxxiIiP9xiIiP9xiIiDGyEb9N7oiIj/cYiIj/cYiIgySHK+t42P9xiIiP9xiIiP9xiIiP9xiDO2ArxJ/XGIiI/3GIiI/3GIiI/3GITkx8GzhxiIiP9xiIiP9xiIiP9xQYws9z2Ij/cYiIj/cYiIj/cYSjAsbP2Ij/cYiIj/cYiIj/cYiIgzZza9mMmIiP9xiIiP9xiIiI/3FH3XyCKHGIiI/3GIiIj/cYiIMSwxv9PO/3GIiI/3GIiI/3GIiI/3GIiI/3GIiIj/cYSmIcad6IiP9xiIiP9xiIiP9xiEAoTA57iIj/cYiIiP9xiIiP9xiIS0MsW82IiI/3GIiIj/cYiIj/WoHXfoiP9xiIiP9xiIiP9xiIiP9xiEbnLKGNiIj/cYiIj/cYiIj/cYiEyDvEfEiIiP9xiIiP9xiIiP9xiIiP9xiIiP9xRdQssr2P9xiIiP9xiIiP9xiIiP9xg5IKK3313/cYiIj/cYiIiP9xiISXdceIr/cYiIj/cYiIj/cYiIj/cYiIS6KsVdWP9xiIiP9xiIiP9xiIiP9xiIiDK5hL5Ge4iIj/cYiIiP9xiIiP9LDixvHYj/cYiIiP9xiIiP9xiIiP9xiIiP9xiIiP9xiIT2ksGW2I/3GIiI/3GIiI/3GIhZgdZ+cYiIj/cYiIiP9xiIiP9AeSwZbYiIj/cYiIiP9xiIiP9IGhyeXo/3GIiI/3GIiI/3GIiIj/cYiIQp8s5g2Ij/cYiIiP9xiIiP9xhF1CyivXGIiI/3GIiIj/cYiIj/cYhG5yyhjYiP9xiIiI/3GIiI/3GEXULKK9cYiIj/cYiIiP9xiIiP9xiIRucsoY2I/3GIiIj/cYiIj/cYiIhE/GzAOYiIj/cYiIiP9xiIiP9xiIiP9xiIiEpiHGne/3GIiI/3GIiIj/cYiIhPaSwJbXGIiI/3GIiIj/cYiIj/cYiIj/QascBk7/cYiIj/cYiIiP9xiITVYsOp2Ij/cYiIj/cYiIiP9xiIiP9xiIhE1CzCvYiP9xiIiI/3GIiI/3GIiI/3GIiI/3GIiFZM2rOIiI/3GIiIj/cYiIj/cYQYws9z2P9xiIiI/3GIiI/3GIiEowLFz9cYiIj/cYiIiP9xiIiP9xiE+bHBZOiIj/cYiIj/cYiIiP9xPBUhtOreiIiP9xiIiP9xiIiE43PCyMiIiP9xiIiP9xiIiP9NyuxDUY/3GIiI/3GIiI/3GIiEKfLOYNiIj/cYiIj/cYiIiP9xiIg6oTK2Xs2IiP9xiIiP9xiIiP9xiIhN3ewyIYj/cYiIj/cYiIj/cYRrU8pKyIj/cYiIj/cYiIj/cT/WQbEpvoiIj/cYiIj/cYiIj/cUxRzErjiIiI/3GIiI/3GIiI/0gAfJ/4iP9xiIiI/3GIiI/3GIiI/0FvfAoI/3GIiI/3GIiI/3GIiI/3GIiI/3GDoARLb/u/9xiIiI/3GIiI/3GIiI/0GrHAZO/3GIiI/3GIiIj/cYiIg2uLK6R02P9xiIiP9xiIiP9xiIiEj6LHBdcYiIj/cYiIj/cYiIj/cTtA1LW/K/9xiIiI/3GIiI/3GIiIOsWBtjp+j/cYiIj/cYiIj/cYhMnVxGKoiIj/cYiIj/cYiIj/cYRucsoY2IiI/3GIiI/3GIiI/3FI+iyAXYiI/3GIiI/3GIiI/3FPaSwZbYiIj/cYiIj/cYiIj/cYiIj/cYiIj/cYiIj/cYiIiP9xiIiP9xiIiP9xiIiP9xiIiP9xQYws9z2Ij/cYiIj/cYiIj/cYiIj/cYiIj/cYiIiFMm3dmP9xiIiP9xiIiP9xiIiELBLOPtiIiP9xiIiP9xiIiP9xiE1WLDqdiIiP9xiIiP9xiIiP9xiIiP9xhILRyNLoiIj/cYiIj/cYiIj/cYQYws9z2I/3GIiI/3GIiI/3GIiI/3FDnyzWDY/3GIiI/3GIiI/3GIiI/3GIiI/3GFU528aIiP9xiIiP9xiIiP9xiIiP9xiIiP9xheutJFiI/3GIiI/3GIiI/3GIiI/3GIiI/3GIiI/3GIiI/3GIiIhKilxnWoiP9xiIiP9xiIiP9xiEowLGz9iP9xiIiP9xiIiP9xiIiP9xiIiP9xiIhPmxwWToiP9xiIiP9xiIiP9xiIX83RMoiIiP9xiIiP9xiIiP9xSRN8bshxiIiI/3GIiI/3GIiI/0rgjGH3cYiIj/cYiIj/cYiIj/Tp1cNir/cYiIj/cYiIiP9xiIiP9Ccoz414iIj/cYiIj/cYiIj/cUPzHNDOiIj/cYiIj/cYiIiP9xhPNzwcjI/3GIiIj/cYiIj/cYiIPXCEs497iIiP9xiIiP9xiIiP9xiDnwNbcPyv9xiIiP9xiIiP9xiIiP9MYhxJ3nGIiIj/cYiIj/cYiIj/TGIcSd5xiIiP9xiIiP9xiIiI/0B5LBltiIiP9xiIiP9xiIiI/3GEX8bLA5iP9xiIiP9xiIiP9xiIiISKTsdbFxiIiP9xiIiP9xiIiP9EhYzXp4iP9xiIiP9xiIiP9xiIiP9xiIiP9xiIiI/3GIiI/3GIiE7SXCLaiP9xiIiP9xiIiP9xiIhKWGxqeYiP9xiIiP9xiIiP9xiIQ+ls0WmIj/cYiIj/cYiIj/cYiDYP8brwDoiP9xiIiP9xiIiP9xiIiP9xiIiP9xiIQb4c9B6I/3GIiI/3GIiI/3GIiIN5XRuWou/3GIiI/3GIiI/3GIiI/3GIiIQsEs4+2IiI/3GIiI/3GIiI/3GIiI/3GIiI/3E8QrGzvU5xiIiP9xiIiP9xiIiP9xiIQIfM94NxiIiP9xiIiP9xiIiE1WLDqdiP9xiIiP9xiIiP9xiEGkfPW4iIj/cYiIj/cYiIj/cYiIhBzLzzNIiI/3GIiI/3GIiI/3GIiEhFbIupiIiP9xiIiP9xiIiP9xiITDl8TGj/cYiIj/cYiIj/cYiIj/cYSHL8iNCI/3GIiI/3GIiI/3GIiI/3GIiDymkbNZbnGIiI/3GIiI/3GIiI/09MfCs4iP9xiIiP9xiIiP9xiIiP9xiIiP9xiEG+HPQeiI/3GIiI/3GIiI/3GIiIR76MlBeIiI/3GIiI/3GIiIj/cYiIj/cYiFhf2KCIiP9xiIiP9xiIiP9xiIiI/3GIiI/3GIiI/3EzTGO9s5yIj/cYiIiP9xiIiP9xiIhGGhyuXoiP9xiIiP9xiIiI/3GIhMa2xJSY/3GIiI/3GIiI/3GIiIj/cUSiPMXciIiP9xiIiI/3GIiI/3GIhENKzMtf9xiIiP9xiIiP9xiIiP9xiIQQT877BxiIiP9xiIiP9xiIiP82v1K7QK2P9xiIiP9xiIiP9xiIiIRYNMt8uIiP9xiIiP9xiIiP9xiIiP9xiIiEG+HPQe/3GIiI/3GIiI/3GIiI/zAU0bD7LnGIiI/3GIiI/3GIiIj/cYTfFMMOuI/3GIiI/3GIiI/3GIiI/3FN3ewyIYiIj/cYiIj/cYiIiP9xTpa8JpSIiI/3GIiI/3GIiI/3GDizJ7hM2IiI/3GIiIj/cYiIj/cYiEI7TOxLj/cYiIj/cYiIj/cYiIhcp9RY/3GIiIj/cYiIj/cYiIj/cYiIj/cYiIj/cYhXTNmz/3GIiIj/cYiIj/cYiIj/cYiIj/TRE8TuyP9xiIiP9xiIiP9xiIiP9VJtzZ/3GIiI/3GIiIj/cYiIj/cYiIj/cYiIj/cYTlYsGp1xiIiP9xiIiP9xiIiP9xiIiP9xiEbnLKGNiIj/cYiIj/cYiIj/cYiIhMdRw4rnGIiI/3GIiI/3GIiI/3GIiI/3GEHgHPH+iIiI/3GIiI/3GIiI/3GIiI/0YHHL+OiI/3GIiIj/cYiIj/cYg7+2K1BJ2IiP9xiIiP9xiIiP9xiIiP9xiIiI/3GIiI/3GIQ8Es0+3/cYiIj/cYiIiP9xiIiP9xTHUcSK6Ij/cYiIj/cYiIj/cYiIiP9xiIQ8Esw+1xiIiP9xiIiP9xiIiI/01DLEvNiP9xiIiP9xiIiP9xiIiDSbA7xk/IiIj/cYiIj/cYiIj/cYQFXc+qJxiIiP9xiIiP9xiIiD1ZorOmXYiI/3GIiIj/cYiIj/cYiIg1I1G73K6IiI/3GIiIj/cYiIj/cUuKXFdaj/cYiIj/cYiIj/cYiDU4kbrHbnGIiI/3GIiI/3GIiI/3FF1CyyvY/3GIiI/3GIiI/3GIiI/ztTAbas/v9xiIiP9xiIiP9xiIiEYybKzZiIiP9xiIiI/3GIiI/3GIiI/3GIiI/3GIiE83PAyMcYiIj/cYiIj/cYiIj/PFp0taWL/3GIiI/3GIiIj/cYiIj/SOcsgY1xiIiP9xiIiI/3GIiI/3GEowLGz9iP9xiIiP9xiIiI/3GIiI/3GIiE1WLDqdiP9xiIiI/3GIiI/3GISxE8XuyIiI/3GIiI/3GIiI/3GEj6LIBdiI/3GIiI/3GIiI/3GIiEGMLOc9cYiIj/cYiIj/cYiIj/cUowLGz9iIj/cYiIj/cYiIj/cYiIj/Qows9z2IiP9xiIiP9xiIiP9xiEXULKK9cYiIj/cYiIj/cYiIj/cULMvOM0iP9xiIiP9xiIiP9xiIiP9xiIiP9xiIiP85LKG4016IiP9xiIiP9xiIiP9xiEvUnFK2iIj/cYiIiP9xiIiP9xiIhKJnxtmP9xiIiI/3GIiI/3GIiI/3GEbnLKGNiIiP9xiIiP9xiIiP9xiIg881S0DKuIiIj/cYiIj/cYiIj/cYiIQcy88zSIiI/3GIiI/3GIiI/3GIiI/3GIiEKfLOYNiIj/cYiIj/cYiIj/cYhKDixvHf9xiIiP9xiIiP9xiIiDXOYbsxnoj/cYiIj/cYiIj/cYiEaDTJfLcYiIiP9xiIiP9xiIiP9A4lwS2v9xiIiP9xiIiP9xiIiP9xiIiI/3GIPslGsja5iP9xiIiP9xiIiP9xiIhBvhz0Ho/3GIiI/3GIiI/3GIiISC0cjS7/cYiIiP9xiIiP9xiIiP9xiIiP9xiIiP9xiIiP9xiIiP9xiIiI/3GIiI/3GIiI/3GIiI/3GIiI/3GIiI/3GEG+HPQeiIj/cYiIj/cYiIj/cYQtZs4pn/cYiIj/cYiIj/cYiIhYX9igiP9xiIiP9xiIiI/3GIiI/3GIiI/3GIiI/3GIiE7SXCLaiP9xiIiP9xiIiI/3GIg2uzW6RMqIiI/3GIiI/3GIiIj/cYM1eBvah+iIj/cYiIj/cYiIj/cYiINvRSugutiI/3GIiI/3GIiI/3GIhOMtwc0nGIiI/3GIiIj/cYiIj/MvzDvwM8iIiI/3GIiI/3GIiI/3GEj6LIBdiI/3GIiI/3GIiI/3GIiI/0GrHAZO/3GIiIj/cYiIj/cYiIj/cYWV/WoHGIiI/3GIiI/3GIiIj/cYiIj/cYiITGtsSUn/cYiIj/cYiIiP9xiIiP9xiIiECMLAg9iIiP9xiIiP9xiIiP9xiIiP9xiE83PByMj/cYiIj/cYiIj/cYiIRMp8w1iIiI/3GIiI/3GIiI/3FOViwqnf9xiIiP9xiIiP9xiIiP9PiBwnfoiP9xiIiP9xiIiP9xiIiP9xiIiDLkAb4b/v9xiIiP9xiIiP9xiIiP9xhMQyxLzY/3GIiI/3GIiI/3GIiI/0gybJzZiIiP9xiIiP9xiIiP9xiIiEvuPFEc/3GIiI/3GIiI/3GIiI/zpsMreTzYiP9xiIiP9xiIiP9xiIhO0lwi2oj/cYiIiP9xiIiP9xiIhCU5zqxoiP9xiIiP9xiIiP9xiIiP9xhBQJz79o/3GIiI/3GIiIj/cYiIj/cYiIj/cYiIj/cYSMg8g3yP9xiIiP9xiIiP9xiIP4ACsX/9iP9xiIiP9xiIiP9xiIiEgTfI7IiP9xiIiP9xiIiP9xiIiP9LMCxs/YiIj/cYiIj/cYiIj/cYhMQyxLzf9xiIiP9xiIiP9xiIiP9xhBcoz414iP9xiIiP9xiIiP9xiIiEgTfI7IiP9xiIiP9xiIiP9xiIhKMCxs/f9xiIiP9xiIiP9xiIiP9xiIhDHFzeOoiI/3GIiI/3GIiI/3GIiI/3GIiI/3GISPosgF2I/3GIiI/3GIiI/3GIiD42wbLJPoiI/3GIiI/3GIiI/3GD4E0bL7LoiI/3GIiI/3GIiI/3GIRFzsyjGIiI/3GIiI/3GIiI/3GIiI/3GIRdQsor1xiIiP9xiIiP9xiIiP9xg9JkSz2buIiP9xiIiP9xiIiP9xiEPBLNPt/3GIiIj/cYiIj/cYiIPzshscTeiIj/cYiIj/cYiIj/cYiEk7vHxE/3GIiI/3GIiI/3GIiIRNQswr2Ij/cYiIj/cYiIj/cYiE6WvCaUiI/3GIiI/3GIiI/3GIgxy0K/NL2Ij/cYiIj/cYiIj/cYiE9pLBltiP9xiIiP9xiIiP9xiIhPaSwZbY/3GIiI/3GIiI/3GIiI/zxoFbWX6oiI/3GIiI/3GIiIj/cYiEyDvEfEiIj/cYiIj/cYiIj/cYPzbBsMk+cYiIiP9xiIiP9xiIiE43PCyMiIiP9xiIiP9xiIiP9xiESiPMXciIj/cYiIj/cYiIj/cYiITM9MQwuIiP9xiIiI/3GIiI/3GE9ffBoIiIiP9xiIiP9xiIiP9xiIiP9xiIiP9xiIiP9xT9JcAtpxiIiI/3GIiI/3GIiI/3GIiI/3GIiI/3GIiI/3GIiI/3GIiIj/cYiIj/cYhLyuxTUYiIj/cYiIj/cYiIj/cYhNViw6nYiIj/cYiIj/cYiIj/cYiISPosgF3/cYiIj/cYiIj/cYiIj/cYg+vYKyQn2IiP9xiIiP9xiIiP9MWGxaeY/3GIiI/3GIiI/3GIiI/3GIiI/3GIiIg0BqG8+V6P9xiIiP9xiIiP9xiITVYsOp2IiP9xiIiP9xiIiP9xiE0A7D/xiIiI/3GIiI/3GIiI/3GIgzxRG9Ou6IiI/3GIiI/3GIiI/3E1aoG7lX6Ij/cYiIj/cYiIiP9xiITVYsOp2Ij/cYiIj/cYiIiP9xiIiERwTLj7cYiIj/cYiIj/cYiIj/RLd81IiIiI/3GIiI/3GIiI/3GIiEbnLKGNiP9xiIiP9xiIiP9xiIhG5yyhjYj/cYiIj/cYiIj/cYiIj/cYhB4Bzx/oiIj/cYiIj/cYiIj/QnKM+NeIiI/3GIiI/3GIiI/3GIhE1CzCvYiIj/cYiIj/cYiIj/SzAsbP2IiI/3GIiI/3GIiI/3FOiBwnfo/3GIiI/3GIiIj/cYiIhHyDyTfIiI/3GIiI/3GIiI/3GEgtHI0uiIj/cYiIiP9xiIiP9xiEowLGz9j/cYiIj/cYiIiP9xiIOdrBtyU+j/cYiIj/cYiIj/cYiIj/cVyn1FiIiI/3GIiIj/cYiIj/Te48MRxxiIiP9xiIiP9xiIiP9xiIiP9xTfFMMOuIj/cYiIj/cYiIj/cYiDYYM7nnzHGIiI/3GIiIj/cYiIj/cYiIj/OySTttts/3GIiI/3GIiI/3GIiI/3GIRdQsor1xiIiP9xiIiP9xiIiP9xMK6SsGFtiP9xiIiP9xiIiP9xiIiI/zducrqRjYj/cYiIj/cYiIj/cYiIj/QascBk6P9xiIiP9xiIiP9xiIiDgW8rjpDYiI/3GIiI/3GIiIj/cYPGAHtJ/4iIiP9xiIiP9xiIiP9xiISxE8XuyIiP9xiIiP9xiIiI/3FKMCxs/YiP9xiIiP9xiIiP9xhMETw+7HGIiI/3GIiI/3GIiIj/QHksGW2IiI/3GIiI/3GIiIj/PXcktIjbiIj/cYiIj/cYiIj/cYgyqGG+V56I/3GIiI/3GIiI/3GIiI/3GIiI/3GIiI/3GIiIj/cVQm29lxiIiP9xiIiP9xiIiP9xgx0QG+Lv5xiIiP9xiIiP9xiIiP9xiDZVQbqqvoiP9xiIiI/3GIiI/3GIiI/3GIiI/3GIiI/3GIiEmpTHVrj/cYiIj/cYiIiP9xiIiP9xhMdRxIroj/cYiIj/cYiIj/cYiIhLETxe7Ij/cYiIj/cYiIiP9xiIUybd2YiP9xiIiP9xiIiP9xiIiP9aX9egiP9xiIiP9xiIiP9xiIiP9xiIiP9xiIhNViw6nYiP9xiIiP9xiIiP9xiIhIE3yOyIiP9xiIiP9xiIiP9xiIiEy1rESliIiP9xiIiP9xiIiP9xiIiP9xiIiP9xiIhFBxyvjnGIiI/3GIiI/3GIiI/3GIiI/3GIiI/3GITVYsOp2IiI/3GIiI/3GIiI/3GIiI/3GIiIj/cYiIj/cYiIj/cYiIj/TyQ8HbxxiIiP9xiIiP9xiIiP9NQyxLzYiP9xiIiP9xiIiP9xiIiP9xiEvuPFEciI/3GIiI/3GIiI/3GIiIhNiBw3foiP9xiIiP9xiIiP9xiIiP8y+UG/Br6IiP9xiIiP9xiIiP9xhI+iyAXYiP9xiIiP9xiIiP9xiFU528aI/3GIiIj/cYiIj/cYhBjCz3Pf9xiIiI/3GIiI/3GIiI/3GIiI/3GIiISmIcad7/cYiIiP9xiIiP9xiIiP9xiIiP9xiEYaHK5eiIiI/3GIiI/3GIiI/3GIiI/3FZX9eg/3GIiI/3GIiIj/cYiIj/cYiIj/cU9pLBltiIiP9xiIiP9xiIiP9xg2MIO6z3yIiP9xiIiP9xiIiP9xiE3nnDGGiP9xiIiP9xiIiP9xiE9pLBltiI/3GIiI/3GIiI/3GIiIj/cYiIj/Qr4c9B6IiI/3GIiI/3GIiIj/cYiEowLGz9/3GIiI/3GIiI/3GIiIj/cYiETULMK9iIj/cYiIj/cYiIiP9xiDlJUbe2roiI/3GIiI/3GIiIj/cYTzc8HIyP9xiIiI/3GIiI/3GIiDVqgbqVfnGIiI/3GIiI/3GIiI/3E/zqWxMVqIiIj/cYiIj/cYiIj/cVlf16D/cYiIj/cYiIj/cYiIiP9PTHwrOI/3GIiI/3GIiIj/cYiIj/cYg2MfG6zg6IiI/3GIiIj/cYiIj/RIWM16eIj/cYiIj/cYiIj/cYiDp/MraAzYiI/3GIiI/3GIiI/3GEROTMsbj/cYiIj/cYiIj/cYiIhKYhxp3o/3GIiI/3GIiI/3GIiEltrHkl/3GIiIj/cYiIj/cYiIhIRWyLqYiP9xiIiP9xiIiI/3GIQFo8C1yIiIj/cYiIj/cYiIj/Qr4c9B6IiI/3GIiIj/cYiIj/cUjIPIN8iP9xiIiP9xiIiP9xiIiP9PViwqnY/3GIiI/3GIiI/3GIiI/3E0EFG8766IiIj/cYiIj/cYiIj/WoHXfoiP9xiIiP9xiIiP9xiIiP9xiIiI/3GIhalNZriIj/cYiIj/cYiIj/cYS+48URyIiP9xiIiP9xiIiP9xiDZVQbqqvoiI/3GIiI/3GIiI/3GIiEj6LIBd/3GIiI/3GIiI/3GIiI/3FFBxy/joiP9xiIiP9xiIiP9xiIiP9xiIiP9xiIiD/aMrElzYiIj/cYiIj/cYiIj/cYQYws9z2I/3GIiI/3GIiI/3GIhNViw6nYiI/3GIiI/3GIiI/3GISoX8V6BxiIiP9xiIiP9xiIiP9Kbax5JYiIj/cYiIiP9xiIiP9xiIiP9xiIiP9xiIiP9xhDwSzT7Yj/cYiIj/cYiIj/cYiIj/cU6IHCd+iP9xiIiP9xiIiP9xiIiD6kUbJbroiIj/cYiIj/cYiIj/cYOvIStQ3tcYiIj/cYiIj/cYiIhD6WzRaY/3GIiI/3GIiI/3GIiEYaHK5eiIj/cYiIj/cYiIj/cYiIj/cYiIj/cUPzHNDOiIiP9xiIiP9xiIiP9xiIiP9xiIiP9DmszmU4/3GIiI/3GIiI/3GIiI/z1cUbOjrnGIiI/3GIiI/3GIiI/0HDbATJiIj/cYiIj/cYiIj/cYiIhGGhyuXoiP9xiIiP9xiIiP9xiIiP9xiIiP9xiIRNQswr2IiI/3GIiI/3GIiI/3GElFbHupj/cYiIj/cYiIj/cYiIhDt3zEiHGIiI/3GIiI/3GIiI/3GIiEKfLOYNiIj/cYiIj/cYiIj/cYiIP7LxsU0OiI/3GIiI/3GIiI/3GIhHjJyXNoiIj/cYiIiP9xiIiP9xiIiEG+HOQecYiIj/cYiIiP9xiIiP9xiEcovJ10iP9xiIiP9xiIiI/3GIiI/0jnLIGNcYiIj/cYiIiP9xiIiP9xiIPOYitBndiIiP9xiIiP9xiIiP9xiIhLQyxbzYiIj/cYiIj/cYiIj/cYiExDLDvNcYiIj/cYiIj/cYiIj/cYRdQssr3/cYiIj/cYiIj/cYiIj/cYiIiP9xiIg3QAG5v/6Ij/cYiIj/cYiIj/cYiIhML8w9A3GIiI/3GIiIj/cYiIj/cYhCU5zqxoiIj/cYiIj/cYiIj/cYiIj/Si0cfS7/cYiIj/cYiIj/cYiIj/cYhI+iyAXYj/cYiIj/cYiIj/cYiIj/cYRxocnl7/cYiIj/cYiIj/cYiIj/cTDckb8jbnGIiI/3GIiI/3GIiI/3GIiEXizLHTj/cYiIj/cYiIj/cYiIhMUcxK44/3GIiI/3GIiI/3GIiI/01DLEvNiI/3GIiI/3GIiI/3GIhBjCz3Pf9xiIiP9xiIiP9xiIiP9NQyxLzYiP9xiIiP9xiIiP9xiIgwfRG/gu5xiIiP9xiIiP9xiIiP9xiD9osbGXTv9xiIiP9xiIiP9xiIiI/1Um3Nn/cYiIj/cYiIj/cYiIj/cUowLGz9iIj/cYiIj/cYiIj/cYiFU528aP9xiIiP9xiIiI/3GIiI/3GIiI/3GIiI/3GIiI/3FHGhyeXo/3GIiI/3GIiI/3GIiI/3GIiI/3GIiI/0+IHCd+iI/3GIiI/3GIiI/3GIiI/3GIRxocjl5xiIiP9xiIiP9xiIiP9xiIiP9xiIiP9xiEx1HEiuiP9xiIiP9xiIiP9xiIiP9xiIiEHWbPKZiI/3GIiI/3GIiI/3GIiI/3GIiI/3GIiI/3GIiIMNEBsD7+iP9xiIiP9xiIiP9xiIiP9xhJqUx1a4iIj/cYiIj/cYiIj/cYiIj/cYhOiBwXfnGIiIj/cYiIj/cYiIj/cYiIj/cUMX/M6AcYiIj/cYiIiP9xiIiP9xiITHUcSK7/cYiIj/cYiIj/cYiIiDUOg7vxfIiIj/cYiIj/cYiIj/cYiIj/QascBk7/cYiIiP9xiIiP9xiIiEgTfI7Ij/cYiIiP9xiIiP9xiIhI+ixwXXGIiIj/cYiIj/cYiIj/SzAsbP2IiP9xiIiI/3GIiI/3GIOjOitsxdiIj/cYiIj/cYiIj/cYhDnyzGDXGIiI/3GIiI/3GIiI/3GDGjAr9c/Yj/cYiIj/cYiIj/cYiIj/cYg1dDG7i86P9xiIiP9xiIiP9xiIiP9AprwGlHGIiIj/cYiIj/cYiIj/cYPyATsd/siIiP9xiIiP9xiIiI/0gAfJ/4iP9xiIiP9xiIiP9xiIiIS5j8VnD/cYiIj/cYiIj/cYiIj/cYiIj/cYiIiP9xiIiP9xhLcLxY9I/3GIiI/3GIiI/3GIiIj/cYPZDis28d/3GIiI/3GIiIj/cYiIj/cYTfFMMOuI/3GIiI/3GIiI/3GIiI/3EzGnO95YyI/3GIiI/3GIiI/3GIiIQcy88zSIiP9xiIiP9xiIiP9xiD5aEbKl7oiP9xiIiP9xiIiP9xiIg/zxSxMOuIiP9xiIiP9xiIiI/3GEG+HPQeiI/3GIiI/3GIiI/3GIhTJt3ZiIj/cYiIj/cYiIj/cYhFBxy/jv9xiIiI/3GIiI/3GIiISBN8jsiP9xiIiI/3GIiI/3GIiI/3GIiI/zyJ4bR2HnGIiIj/cYiIj/cYiIj/QBVMH6uI/3GIiI/3GIiI/3GIiI/3FKMCxs/YiI/3GIiI/3GIiI/3GIiIQ+ls0WmP9xiIiP9xiIiP9xiIiP9PfmwoGYiI/3GIiI/3GIiI/3GIiIShzMbjOP9xiIiP9xiIiP9xiIiP9xTy2MHSeIiP9xiIiP9xiIiI/3GISPosgF2P9xiIiP9xiIiI/3GIiE3nnDGG/3GIiI/3GIiI/3GIiI/zsXYbXonnGIiI/3GIiI/3GIiI/3GEcaHJ5e/3GIiI/3GIiI/3GIiI/3GIiI/3FKMCxs/YiI/3GIiI/3GIiI/3GIhNViw6nYiI/3GIiI/3GIiI/3GIhE1CzCvYiIj/cYiIj/cYiIj/cYg+KCGy196P9xiIiP9xiIiP9xiIiDHvkb4QbnGIiI/3GIiI/3GIiI/3GIiIj/cYiIg//ROwAuxxiIiP9xiIiP9xiIiIOYkZt3bmj/cYiIj/cYiIj/cYiIg0E9O87CyIj/cYiIj/cYiIiP9xiIiP9xiIhOZMwZs3GIiIj/cYiIj/cYiIj/cYg6ZCS2m9uIj/cYiIj/cYiIj/cYiD87IbHE3oiIj/cYiIj/cYiIiP9xSvOMYMeI/3GIiIj/cYiIj/cYhB4Bzx/oiI/3GIiI/3GIiI/3GITkx8GzhxiIiP9xiIiP9xiIiI/z3YgbQnfoiIj/cYiIj/cYiIj/cYhDt3zUiIj/cYiIj/cYiIj/cYiIhICcyPY4iP9xiIiP9xiIiP9xiIOFC1uK9Kj/cYiIiP9xiIiP9xiIiP9NdRxIroiI/3GIiI/3GIiIj/cYiIj/cYiIj/cYiISDu8jESIiIj/cYiIj/cYiIhLOXxcaIiIj/cYiIj/cYiIj/cTeuA7lR/P9xiIiP9xiIiP9xiIhBvhz0Ho/3GIiI/3GIiI/3GIiD25kbNGboiI/3GIiI/3GIiI/3GIiIRt18oiiI/3GIiI/3GIiI/3GIiI/3GIiIj/cYiIj/cYiIj/cYiIj/cYiIj/cYiIQYws5z1xiIiP9xiIiP9xiIiP9xiIiP9xiIRNQswr2IiI/3GIiI/3GIiI/3GIiIj/cYiIj/cUx1HEiuiI/3GIiI/3GIiI/3GIiIj/cYiIj/WoHXfoiP9xiIiP9xiIiP9xiIiP9xiIiP9xiIiI/3GIiI/3GIRhocrl6IiI/3GIiI/3GIiIj/cYiIj/cYiIj/cYiIj/cYiIj/cYQeAc8f6IiIj/cYiIj/cYiIj/cYiITYgcN36IiP9xiIiI/3GIiI/3GIiIQzSs3LWIiI/3GIiI/3GIiI/3GIiIj/cYiIj/cYiIj/cYiEKfLOYNiIiP9xiIiP9xiIiP9xODXit8odcYiIj/cYiIj/cYiIj/cYOyphtdWeiP9xiIiP9xiIiP9xiIiP9xhAkXwH6P9xiIiP9xiIiP9xiIiP9xiIiIM4zzvXMMiIj/cYiIj/cYiIj/cYiEG+HPQeiP9xiIiP9xiIiP9xiIiP9xiIRm/sqQGI/3GIiI/3GIiI/3GIiI/3GDOVNb1qyoiIj/cYiIj/cYiIj/cYiIhK6dxRYnGIiI/3GIiI/3GIiI/3GITfFMMOuP9xiIiP9xiIiI/3GIiI/0TzHNDOiIiP9xiIiP9xiIiP9xiIiI/3FG5yyhjYiIj/cYiIj/cYiIiP9xiIiP9xiIg6u9G2RC6Ij/cYiIj/cYiIj/cYiIPtHhsi4e/3GIiI/3GIiI/3GIiI/3FblNVr/3GIiIj/cYiIj/cYiIg4DEO487yIiI/3GIiI/3GIiI/3GIg5PjO3wcyI/3GIiI/3GIiIj/cYiEj6LIBd/3GIiI/3GIiIj/cYiIj/cU21rDSliP9xiIiP9xiIiP9xiIheutJF/3GIiI/3GIiI/3GIiI/3GDKoYb5XnoiP9xiIiP9xiIiP9xiIiEYaHK5eiI/3GIiI/3GIiI/3GIiI/3GIiI/3GIiI/3GIiIj/cYiIj/cTF0lL+La4iP9xiIiP9xiIiP9xiIiI/3GEvuPFEciIj/cYiIj/cYiIj/cYiIhDt3zEiHGIiI/3GIiI/3GIiI/3GExrbElJiIj/cYiIj/cYiIj/cYiEIX/O6AiI/3GIiI/3GIiIj/cUomfG2YiIj/cYiIj/cYiIiP9xQ3vc2EKIj/cYiIj/cYiIj/cYiIgyfeS+ghuIiI/3GIiI/3GIiI/3GIiDT78bwEDoiI/3GIiI/3GIiI/3GIiDPFEb067oiI/3GIiI/3GIiI/3GIg3WTK5ps2P9xiIiP9xiIiP9xiIiEG+HPQe/3GIiI/3GIiI/3GIiI/3GEOfLNYN/3GIiI/3GIiI/3GIiI/3FLWGxaef9xiIiP9xiIiP9xiIiP9xPh5xsuGOiIj/cYiIj/cYiIj/cYg/hZixemeIiI/3GIiI/3GIiIj/cYiDymkbNZbnGIiI/3GIiI/3GIiI/3GErbPFJMcYiIj/cYiIiP9xiIiP9xiIPvizsgdM/3GIiI/3GIiIj/cYiIj/P7mRskZuj/cYiIj/cYiIj/cYiIiDzccrQjjYiI/3GIiI/3GIiI/3GIiDMlkb3abv9xiIiP9xiIiP9xiIiP9xiIhCnyzmDYiI/3GIiI/3GIiI/3GIiI/0b8bLA5iIiP9xiIiP9xiIiP9xiIiP9xR/XMkKOIj/cYiIj/cYiIj/cYiEiMnHc2cYiIj/cYiIj/cYiIj/cYiIhJhfx3oIj/cYiIiP9xiIiP9xiIVTnbxo/3GIiI/3GIiI/3GIiI/0JaPPpciP9xiIiP9xiIiI/3GIiI/3GIRNQswr2IiI/3GIiIj/cYiIj/cYhEojzF3IiI/3GIiI/3GIiI/3GIhOMtwc0nGIiI/3GIiI/3GIiI/3GDs0EbXL7o/3GIiI/3GIiI/3GIiISiZ8bZj/cYiIj/cYiIj/cYiIj/cYiIj/cYiIiP9xg2TaW6slqIiI/3GIiI/3GIiI/3GIiI/3GIg3EZO57myIiI/3GIiI/3GIiIj/cTAcs7DzTI/3GIiI/3GIiI/3GIiIhPd8wYg4iP9xiIiP9xiIiI/3GISYX8d6CIiI/3GIiI/3GIiI/3GIg6k5G2bG6I/3GIiI/3GIiI/3GIiI/0pFbHupiI/3GIiI/3GIiI/3GIiDumkbVZboiIj/cYiIiP9xiIiP9NQyxLzYj/cYiIj/cYiIiP9xiIiP9xTogcJ36P9xiIiP9xiIiP9xiIhOoGwl+Y/3GIiI/3GIiI/3GIiI/3GIRzJsnNmI/3GIiI/3GIiI/3GIiIPnJhso2eiI/3GIiI/3GIiI/3GIiI/3GIhTJt3ZiIj/cYiIj/cYiIj/cYiIj/QOJcEtr/cYiIj/cYiIj/cYiIiD31MbMKzoiP9xiIiP9xiIiP9xiIiE2IHDd+iIj/cYiIj/cYiIj/cYiIj/QascBk7/cYiIiP9xiIiP9xiIiP9xhKJnxtmIiI/3GIiI/3GIiI/3GIiI/0bULLK9iP9xiIiP9xiIiP9xiIiP89QrG0vU7/cYiIj/cYiIj/cYiIj/cYiIj/cYiISmIcad6I/3GIiI/3GIiI/3GIiI/3GIiIPtXSsiotiIj/cYiIj/cYiIj/cYiIj/cYiIj/cYiIiP9xiIMW1nv5KYiIj/cYiIj/cYiIj/cYiIRucsoY2I/3GIiI/3GIiI/3GIiIQdZs8pmI/3GIiIj/cYiIj/cYiIMFxEsLO7iI/3GIiI/3GIiIj/cYiEj6LIBd/3GIiI/3GIiIj/cYiIg3cYK5jn2P9xiIiP9xiIiP9xiIiI/3FDnyzWDf9xiIiP9xiIiI/3GIiI/3FeutJFiI/3GIiI/3GIiI/3GISMg8g3z/cYiIj/cYiIj/cYiIhPRdwbooj/cYiIiP9xiIiP9xiIiEG+HOQecYiIj/cYiIiP9xiIiP9xiIiP9xiIiP9xRAK8z9SP9xiIiI/3GIiI/3GIiIOOMDuBz8iP9xiIiP9xiIiP9xiIiP9xiIhNViw6nYiP9xiIiP9xiIiP9xiIhDwSzD7XGIiI/3GIiI/3GIiI/3GEoOLG8dj/cYiIj/cYiIj/cYiIiDSlsrxaTYiP9xiIiP9xiIiP9xiIiP9Ccoz414iIj/cYiIj/cYiIj/cYiIgwi7GwhE6I/3GIiI/3GIiIj/cYiEbnLKGNiP9xiIiP9xiIiI/3GIiISk68axSI/3GIiI/3GIiIj/cYiIhLETxe7I/3GIiIj/cYiIj/cYiIj/cYiIj/cYiIg53rK3IU2IiP9xiIiI/3GIiI/3GIiI/3GIiI/3GIiI/3GIiDhE8bi7Doj/cYiIj/cYiIj/cYiIhEBxzPjoiIj/cYiIj/cYiIj/cYg/cmGwjZ5xiIiP9xiIiP9xiIiP9xiIiEx1HDiucYiIj/cYiIj/cYiIj/cYiIj/Rsp8s1iIj/cYiIj/cYiIj/cYiIj/MsdRvziuiP9xiIiP9xiIiP9xiIg/zJGxM26I/3GIiI/3GIiI/3GIiITGtsSUn/cYiIj/cYiIj/cYiIj/cYQXKM+NeIj/cYiIj/cYiIj/cYiIj/SVqsilWP9xiIiP9xiIiP9xiIiP9xiIiP9xiD2Q4rNvHf9xiIiP9xiIiP9xiIiP9xiIiP9xSjAsbP2IiP9xiIiP9xiIiP9xiIiP9xiIiI/zHC8bBNDv9xiIiP9xiIiP9xiIiI/3GIiI/0LrrOFFcYiIj/cYiIj/cYiIj/cYQuAc0f5xiIiP9xiIiP9xiIiP9xhFynyzWI/3GIiI/3GIiI/3GIiI/3GIhB4Bzx/oiI/3GIiI/3GIiI/3GIiI/3GIiISjAsXP1xiIiP9xiIiP9xiIiP9xiIiP9xiIiE9pLBlt/3GIiI/3GIiI/3GIiI/0otHH0u/3GIiI/3GIiI/3GIiI/3FF/GywOYiI/3GIiI/3GIiI/3GIiI/3GExrbElJiIj/cYiIj/cYiIj/cYiIRhocrl6IiP9xiIiP9xiIiP9xiIiP9xiIiP9xiIiEtDLFvNiIj/cYiIj/cYiIj/cYiIj/cYhFBxy/jo/3GIiI/3GIiI/3GIiI/0n6LIBdiIiP9xiIiP9xiIiP9xiIhKMCxs/f9xiIiP9xiIiP9xiIiP9xiIiP9GBxy/joiI/3GIiI/3GIiI/3GIg2qhK5Ve1xiIiP9xiIiI/3GIiI/3GEbnLKGNiIj/cYiIiP9xiIiP9xgzYTG9ns6Ij/cYiIj/cYiIj/cYiIg/npKxYW2IiP9xiIiP9xiIiP9xSMg8g3yI/3GIiI/3GIiIj/cYiIhFtTy0rIiIiP9xiIiP9xiIiP9xiIiP9xiIiP9xiIiP9xiE8FTA+rcYiIj/cYiIiP9xiIiP9xiIiP9xiIhD8xzQzv9xiIiP9xiIiI/3GIiI/3GEXULKK9cYiIj/cYiIiP9xiIiP9xiIiP9xiIiP81TdG8si7/cYiIj/cYiIiP9xiIiP9IGhyeXo/3GIiI/3GIiI/3GIiIj/QcNsBMmIj/cYiIj/cYiIj/cYiIQp8s5g2IiP9xiIiP9xiIiP9xiIQeAc8f6IiP9xiIiP9xiIiP9xiEOFjNen/3GIiI/3GIiI/3GIiI/3GIiIj/cYiIj/cYiIj/cYiIj/cYiFmB1n5xiIiP9xiIiP9xiIiI/3GIiEHgHPH+iP9xiIiP9xiIiP9xiIiEYaHK5eiI/3GIiI/3GIiI/3GIiEjgjIH3j/cYiIj/cYiIj/cYiIj/PsLSsz0tiIiP9xiIiP9xiIiP9xiIiDmRtLduS4/3GIiI/3GIiI/3GIiIj/M7IRvk3uiI/3GIiI/3GIiIj/cYiIj/RMEs0+2Ij/cYiIj/cYiIiP9xiIPcNBszy+iI/3GIiI/3GIiI/3GIiI/3FGq4ylR4iIj/cYiIiP9xiIiP9xQ1Oc2sb/cYiIj/cYiIj/cYiIj/cYiIj/cUowLGz9iIj/cYiIj/cYiIj/cYiD3RGbMu5oj/cYiIj/cYiIj/cYiIg5UwG3rP7/cYiIiP9xiIiP9xiIiP84A/K5/A2IiI/3GIiI/3GIiI/3GIiDYjUbrcrv9xiIiP9xiIiP9xiIiP9xiIiP88RWu1upSIj/cYiIiP9xiIiP9xiITd3sMiGI/3GIiI/3GIiI/3GIg8CgO09fyP9xiIiP9xiIiP9xiIiP9xiEj6LIBdiP9xiIiP9xiIiP9xiIiP9xiEowLGz9iP9xiIiP9xiIiP9xiIiP9xiIiP9xiITy2MHSeP9xiIiP9xiIiI/3GIiI/3GEw5fExoj/cYiIiP9xiIiP9xiIiP9O55wxhoiIj/cYiIj/cYiIj/cYiDggorjfXYiIj/cYiIj/cYiIiP9xiIiP9xiIiE9pLAltcYiIiP9xiIiP9xiIiP9R3dAyiP9xiIiP9xiIiP9xiIiI/3GIiI/3GIiI/3GIiI/01DLEvNiI/3GIiI/3GIiI/3GIiIWF/YoIj/cYiIj/cYiIiP9xiIiP9xiIiP9xiE3PTCMLcYiIj/cYiIj/cYiIj/cYhDhYzXp/9xiIiP9xiIiI/3GIiI/3GEx1HEiuiP9xiIiP9xiIiP9xiIiI/3GIiI/3GIiI/3GIiIPWNSs5ytiI/3GIiI/3GIiI/3GIiI/3GEYVvJ6kcYiIj/cYiIj/cYiIj/cYiIhDrczVI/9xiIiP9xiIiP9xiIiP9xiDo0SLbLt4/3GIiI/3GIiI/3GIiIj/cTVQ4buvHoiI/3GIiI/3GIiI/3GIQ8Es0+2P9xiIiP9xiIiP9xiIiP9xNI1ivHKdiIiI/3GIiI/3GIiI/3GIhFsNy08v9xiIiP9xiIiP9xiIiP9xiITGtsSUmI/3GIiI/3GIiI/3GIiI/0GrHAZOj/cYiIj/cYiIj/cYiIj/RXBMyPuIiI/3GIiI/3GIiI/3GIhBvhz0Hoj/cYiIj/cYiIj/cYiIj/cYiIj/cYiIiP9xhblNRrcYiIj/cYiIj/cYiIj/cYiIOu3BthI+iIiP9xiIiI/3GIiI/3GIhJDix/HYiIiP9xiIiP9xiIiP9xhHGhyOXnGIiI/3GIiIj/cYiIj/cYgzihe9deiI/3GIiI/3GIiI/3GIiI/3FFBxy/joj/cYiIiP9xiIiP9xiIiP9JjJyHNoj/cYiIj/cYiIj/cYiIhE1CzCvYiP9xiIiP9xiIiP9xiIiEG+HPQe/3GIiI/3GIiI/3GIiI/3GEFaPPpc/3GIiI/3GIiI/3GIiIj/cYhD37zSBIiI/3GIiI/3GIiIj/cYiIj/cYgynrG+YU6Ij/cYiIj/cYiIj/cYiITVYsOp2Ij/cYiIj/cYiIj/cYiIj/TCZ8TZhxiIiP9xiIiP9xiIiP9xiISMg8c3xxiIiP9xiIiP9xiIiP9xiIRS9cvQqIj/cYiIj/cYiIj/cYiIj/cYhOTHwbOHGIiI/3GIiI/3GIiI/3GIMB82sPDJiP9xiIiI/3GIiI/3GIiIQaR89bj/cYiIiP9xiIiP9xiIiP9xg1dkW7ibqP9xiIiP9xiIiP9xiIiP9xiIiP9xQb4c9B6IiI/3GIiI/3GIiI/3GIiI/3GIM+jxvRcOj/cYiIj/cYiIj/cYiIj/cYQ8Es0+2I/3GIiI/3GIiI/3GIiISPoscF1xiIiP9xiIiP9xiIiP9xiESiPMXciIj/cYiIj/cYiIj/cYiIOMwhuDPeiIj/cYiIj/cYiIj/cYiIhEBxzPjoiI/3GIiIj/cYiIj/cYiIgyrFK+U62IiP9xiIiP9xiIiP9xiIiEa1PJSscYiIj/cYiIj/cYiIj/cYhHGhyOXnGIiI/3GIiI/3GIiI/3GIRucsoY2IiP9xiIiP9xiIiP9xiIiEJtPOksj/cYiIj/cYiIiP9xiIiP9xhDwSzT7Y/3GIiI/3GIiIj/cYiIj/cUfdfIIocYiIiP9xiIiP9xiIiP9xiIiP9E8xzQzoiIj/cYiIiP9xiIiP9xiIiP9xhEojzF3IiIj/cYiIj/cYiIj/cYiIj/cTIWgr7pfYiI/3GIiI/3GIiI/3GITmTMKbOI/3GIiI/3GIiI/3GIiDWpo7tWXIj/cYiIiP9xiIiP9xiIiP9xiIiP9xiFhf2KCIiI/3GIiIj/cYiIj/cYiIj/cYiDdwFLmP64/3GIiI/3GIiI/3GIiI/3GITd3sMiGIj/cYiIj/cYiIiP9xiISC0cjS6I/3GIiI/3GIiI/3GIiIj/SPXMkKOIj/cYiIj/cYiIiP9xiIiP9xiIiEpiHGne/3GIiI/3GIiI/3GIiIj/cYiIj/Rgccv46Ij/cYiIj/cYiIj/cYiIUybd2YiP9xiIiP9xiIiP9xiIiFiB2H6IiP9xiIiP9xiIiI/3GIiI/3GIiI/3GIiI/3GIiI/3GIiI/3GIiI/3GIiIj/cYiIj/cYiIRNQswr2Ij/cYiIiP9xiIiP9xiISlhsanmIj/cYiIj/cYiIiP9xiEC5vAVkj/cYiIj/cYiIj/cYiIiELBLOPtiIj/cYiIj/cYiIj/cYiISmIcad6I/3GIiI/3GIiI/3GIiI/3GIiI/0jnLJGN/3GIiI/3GIiI/3GIiI/3GETfvLIEcYiIj/cYiIj/cYiIj/cYSPosgF2Ij/cYiIj/cYiIj/cYiIiP9xiIiP9xMhiWvudpiI/3GIiI/3GIiI/3GIiFqU1muIj/cYiIiP9xiIiP9xiIiP9xiIiP9xiEvUnFK2iIj/cYiIj/cYiIj/cYiIQECcDPaIiIj/cYiIj/cYiIj/cYiIj/cYiIj/cYiIj/cYMXESv47t/3GIiI/3GIiIj/cYiIj/cYiIj/cYiIj/cTAzlbDcaoj/cYiIj/cYiIj/cYiIhPs2wUyYiIj/cYiIj/cYiIj/cYiIj/cYiIj/SzAsbP2IiI/3GIiI/3GIiI/3GIiI/3GIiI/zhic7mdjI/3GIiI/3GIiI/3GIiI/3GECRfAfo/3GIiI/3GIiI/3GIiI/3GIT2ksGW2Ij/cYiIj/cYiIj/cYiIj/cYg6TUK2sr2Ij/cYiIj/cYiIiP9xiIhG5yyhjY/3GIiI/3GIiIj/cYiIj/cYiEpYbGp5iI/3GIiI/3GIiIj/cYiIPD1htMKeiIj/cYiIj/cYiIj/cYiIT198GgiI/3GIiI/3GIiI/3GIiI/3FLilxXWo/3GIiIj/cYiIj/cYiIj/Ma8BsGD+iIiI/3GIiI/3GIiI/3GIiI/0b8bLA5iIiP9xiIiP9xiIiP9xiIiP9Iw9yTwoj/cYiIj/cYiIj/cYiIj/cYOd9YtyCniIiP9xiIiI/3GIiI/3E1X2O7oJyP9xiIiP9xiIiI/3GIiI/3Ey2lG+Ja6IiI/3GIiIj/cYiIj/cYiIj/cYiETULMK9iIiP9xiIiP9xiIiP9xiIhBpHz1uIj/cYiIj/cYiIj/cYiIj/T6BsJfmIiI/3GIiIj/cYiIj/cYiITUx8OziIiP9xiIiP9xiIiP9xiIiP9xiIiP9xiIiP9xOklRtrau/3GIiI/3GIiI/3GIiI/3GIhOoGwl+Yj/cYiIj/cYiIj/cYiIj/cYQJF8B+j/cYiIj/cYiIj/cYiIj/cYiIj/cYiIj/cYiIhA9VwBqv9xiIiP9xiIiP9xiIiP9xiIiP9xiIiP9xiIiI/3E3r3G5UI6Ij/cYiIj/cYiIj/cYiIOgIhtv3eiI/3GIiI/3GIiI/3GIhIE3yOyIiI/3GIiI/3GIiI/3GIiI/3GIhFFby+pIiI/3GIiI/3GIiI/3GIiDhHdLi4i4iI/3GIiIj/cYiIj/cYiIhL1JxSto/3GIiI/3GIiI/3GIiI/3GIiI/3GIiIj/cYiIj/cYiIj/cYiIj/cYiIj/cYiIj/N9gRuifu/3GIiI/3GIiI/3GIiI/3GIhFBxy/jv9xiIiP9xiIiP9xiIiP9xiEOtzNUjiI/3GIiI/3GIiI/3GIiIj/RPMc0M6IiI/3GIiI/3GIiI/3GIiI/3GIiIj/cYiIhPmxwWTo/3GIiI/3GIiI/3GIiIj/cUomfG2YiIj/cYiIj/cYiIiP9xg04OO8HxyIiI/3GIiI/3GIiI/3GEik7IWxiI/3GIiI/3GIiI/3GIiEgJzI9jiIj/cYiIj/cYiIiP9xiIhLETxe7Ij/cYiIiP9xiIiP9xiIiP9xOzOitMxdcYiIj/cYiIj/cYiIj/cYiDtsBrWT+YiIiP9xiIiP9xiIiP9xiDW21btJKoiIiP9xiIiP9xiIiP9xiIhPmxwWToj/cYiIiP9xiIiP9xiIiP9xiIiP9xiIhD8xzQzv9xiIiI/3GIiI/3GIiI/3GIiI/3GIhCCVzfanGIiI/3GIiIj/cYiIj/cYMkSBvbt+cYiIj/cYiIj/cYiIj/cYiISC0cjS6I/3GIiI/3GIiI/3GIiI/3E/j4OxcHyI/3GIiI/3GIiIj/cYiIj/cUIhrO3liIiP9xiIiP9xiIiP9xiISk68axSIiI/3GIiI/3GIiI/3GIhMdRxIro/3GIiI/3GIiI/3GIiI/3FOiBwnfoj/cYiIj/cYiIj/cYiIj/cUUHHL+OiP9xiIiI/3GIiI/3GIiI/3GIiI/3GIiI/3GIiI/3GIiI/3GIM7mEvUZ7iP9xiIiP9xiIiP9xiIg7XFG1o66P9xiIiP9xiIiP9xiIiP9xiIiP9xiIiP9xiEpiHGneiIj/cYiIj/cYiIj/cYiIj/cYiIj/cYiIiP9xRxocnl7/cYiIj/cYiIj/cYiIj/cYiDEHc7/4jI/3GIiI/3GIiI/3GIiISPoscF1xiIiP9xiIiP9xiIiI/0B5LBltiIiP9xiIiP9xiIiI/3GIiEJtPOksiP9xiIiP9xiIiP9xiIiP9xhFsNy08oj/cYiIj/cYiIj/cYiIj/QascBk6P9xiIiP9xiIiP9xiIiP9xiExDLEvN/3GIiI/3GIiI/3GIiI/3GIiI/3GEX8bLA5iI/3GIiI/3GIiI/3GIiI/3E2PIK6w33/cYiIj/cYiIj/cYiIj/cUktHG0ucYiIj/cYiIj/cYiIj/cYg2IuK53R1xiIiP9xiIiP9xiIiP9xhHMmyc2YiP9xiIiP9xiIiP9xiIiP9xiEydXEYqiIiP9xiIiP9xiIiP9xiIiP9xiDgH47j4HP9xiIiP9xiIiP9xiIiI/3E09pK7CW1xiIiP9xiIiI/3GIiI/3GIiI/3GIiI/3GIiI/3GIiI/3GIiI/3GIiIj/cYiIj/cYiIj/X7rSRYiI/3GIiI/3GIiI/3GIiEx1HEiu/3GIiI/3GIiI/3GIiI/3GIhOiBwXfnGIiI/3GIiI/3GIiI/3GE0kPD28iIj/cYiIj/cYiIj/cYiIj/cYheutJFiP9xiIiP9xiIiP9xiIiP9xRaI8pdxxiIiP9xiIiP9xiIiP9xiIRNQswr2IiI/3GIiI/3GIiI/3GIg30XG5Lo6I/3GIiI/3GIiIj/cYiIj/Q2jc2XJxiIiP9xiIiP9xiIiP9xhLoqxV1YiP9xiIiP9xiIiI/3GIhNiBw3foiIj/cYiIj/cYiIj/cYiIhEynzDWIiI/3GIiI/3GIiIj/cYiEHgHPH+iI/3GIiI/3GIiI/3GIiI/3GIiIhG5yyhjf9xiIiP9xiIiP9xiIiI/3GE+bHBZOiIiP9xiIiP9xiIiP9xiIiEj6LHBdcYiIj/cYiIj/cYiIiP9xiF660kWP9xiIiP9xiIiP9xiIiP9xhBcoz414iP9xiIiP9xiIiP9xiIiDjPo7gwXIiIj/cYiIj/cYiIj/cYiEUHHL+O/3GIiI/3GIiI/3GIiI/3GEoOLG8dj/cYiIj/cYiIj/cYiIj/ODHxuc4OiP9xiIiP9xiIiP9xiIiP9xiEX8bLA5iP9xiIiP9xiIiP9xiIiP9xg/asWxlTqP9xiIiP9xiIiP9xiIiP9xQKscBk7/cYiIj/cYiIj/cYiIj/cYiIj/cYiIj/cU3d7DIhiIiI/3GIiI/3GIiI/3GIhPRdwbooiI/3GIiI/3GIiI/3GIiE9ffBoIiP9xiIiP9xiIiP9xiIiP9xTn5sKBmIj/cYiIj/cYiIj/cYiIj/cUwRPE7s/3GIiI/3GIiI/3GIiIj/cYg1g3e7fIiP9xiIiP9xiIiP9xiIiP9xiINeFSuh6tcYiIj/cYiIj/cYiIj/cU4A7C/x/3GIiI/3GIiIj/cYiIj/cUj6LIBdiI/3GIiIj/cYiIj/cYiIj/cYiIhKYhxp3v9xiIiP9xiIiI/3GIiI/3GIiI/3GIRucsoY2IiP9xiIiP9xiIiP9xiIiP9xiIiP9xiIiP9xiIiP9xiFIT3uz/cYiIj/cYiIj/cYiIj/cYgy2lG+Ja6IiP9xiIiP9xiIiP9xiIiE7SXCLaj/cYiIj/cYiIiP9xiIiP9LDixvHYj/cYiIiP9xiIiP9xiIiP9xiIiP9FArzP1Ij/cYiIiP9xiIiP9xiIiP9PJDwdvHGIiI/3GIiI/3GIiI/3GIOHbhuIkeiIiI/3GIiI/3GIiI/3GIiI/3GIRQccv47/cYiIiP9xiIiP9xiIiP9xiIiP86soG3TX6I/3GIiI/3GIiI/3GIiISQ4sfx2IiP9xiIiP9xiIiI/3GIhLB4xfh4iIj/cYiIj/cYiIj/cYiIj/cYiIg4RPG4uw6P9xiIiP9xiIiP9xiIiP9xiITogcF35xiIiP9xiIiP9xiIiP9xiIhJDix/HYiIj/cYiIj/cYiIj/cYiIj/NUPmvLwZiIiP9xiIiI/3GIiI/3GEGMLPc9j/cYiIiP9xiIiP9xiIiP9xiIiDOTIb1s3o/3GIiI/3GIiI/3GIiI/3GIg7csS0jTtxiIiP9xiIiI/3GIiI/3GINwZ1ufmKiIj/cYiIj/cYiIj/cYiIiP9xiIiP9ep9JYcYiIj/cYiIj/cYiIj/cYiEnbPHJMiIj/cYiIj/cYiIiP9xiIPEcRtLjuiI/3GIiIj/cYiIj/cYiIgzkyG9bN6P9xiIiP9xiIiP9xiIiP8ws+KxXB2P9xiIiP9xiIiP9xiIiP9xhCzLzjNI/3GIiI/3GIiI/3GIiI/3GE0kPD28iIj/cYiIj/cYiIj/cYiIhNfmw4GYiIj/cYiIj/cYiIj/cYiDp7QbWEvnGIiI/3GIiI/3GIiI/3GIiI/3GIiIN9TzuSsMiI/3GIiI/3GIiI/3GIiIMJVhsHqej/cYiIj/cYiIj/cYiIj/cTvJcrU2jYiIj/cYiIj/cYiIj/cYiIQp8s5g2IiP9xiIiP9xiIiP9xiIiD77NrIEyY/3GIiI/3GIiIj/cYiIj/cYT2ksGW2Ij/cYiIiP9xiIiP9xiIiDaUY7prnIiP9xiIiP9xiIiI/3GIiI/3GIiI/3GIVTnbxoj/cYiIj/cYiIj/cYiIiP9xiIiP9xiIiEtDLFvNiI/3GIiIj/cYiIj/cYiIj/cYPfTCsws9iIj/cYiIj/cYiIiP9xiITVYsOp2Ij/cYiIj/cYiIiP9xiDM/Mb3Azv9xiIiP9xiIiP9xiIiP9xiDHLQr80vYiI/3GIiI/3GIiI/3GIiETULMK9iIj/cYiIj/cYiIj/cYiIiP9xg0ocG8Xj6I/3GIiI/3GIiI/3GIiI/3GISUVsa6lxiIiI/3GIiI/3GIiI/3GIg+KCGy197/cYiIj/cYiIj/cYiIj/cYiIj/cYiIiP9xiIiP9xiIiP9xiEFaPOpccYiIj/cYiIj/cYiIj/cYiE83PByM/3GIiI/3GIiI/3GIiI/3GIiIj/cYiIj/cYiIj/cYiIj/cYiIj/cYiIj/cYiISC0cjS6I/3GIiI/3GIiI/3GIiI/3E1LuG70R6Ij/cYiIj/cYiIj/cYiIj/cYiIj/RtQssr2I/3GIiI/3GIiI/3GIiI/3E8nOG0Yx6IiP9xiIiP9xiIiP9xiIiP9xiIQ7d81IiP9xiIiP9xiIiP9xiIiI/0gaHJ5ej/cYiIj/cYiIj/cYiIj/cYg7ZZK0mm1xiIiP9xiIiP9xiIiI/3GIiI/3FFBxy/joj/cYiIj/cYiIj/cYiIiP9xg4sRO4TuyIiP9xiIiP9xiIiP9xiIiP9xgy5aa+GlmP9xiIiP9xiIiP9xiIiDddI7mi3IiI/3GIiI/3GIiI/3GIiI/0XpbMFp/3GIiI/3GIiI/3GIiI/3GIiI/3GIiITJ1cRiqI/3GIiI/3GIiI/3GIiI/3GIiI/3GIOYMUt3zr/3GIiI/3GIiI/3GIiI/3GIPieysdhNcYiIj/cYiIj/cYiIj/cYiIj/cU0kPD28iIiP9xiIiP9xiIiP9xiIhLETxe7IiP9xiIiP9xiIiP9xiIiIMqxSvlOtiIj/cYiIj/cYiIj/cYiIj/cT4E0bL7LoiIj/cYiIj/cYiIiP9xiIiP9xiIiEkwLHz9iIiP9xiIiI/3GIiI/3GIQb4c9B6I/3GIiI/3GIiIj/cYiIhNViw6nY/3GIiI/3GIiIj/cYiIj/R0esq4WI/3GIiI/3GIiI/3GIiI/3GIiIj/cYRj38rCCP9xiIiP9xiIiP9xiIiP9xhKMCxs/YiP9xiIiP9xiIiP9xiIiDc2UbnJroiI/3GIiI/3GIiI/3GIiI/3GIiIj/cUj6LIBdiI/3GIiI/3GIiIj/cYiIj/cYiIj/cYiIj/cYiIj/cYiIj/T1YsKp2P9xiIiP9xiIiP9xiIiP9xiIiP9xiIiI/3GIiI/3GIiI/3GIiI/3GIiI/3GIiIQdZs8pmIj/cYiIj/cYiIj/cYiIj/cYiIj/cUx1HEiuiIj/cYiIj/cYiIj/cYiIj/cUktHG0ucYiIj/cYiIj/cYiIj/cYiIj/cYiIj/cYiIj/RG082Sz/cYiIj/cYiIiP9xiIiP9xiIiP9xiIiP9xiIiP9xiIiP9xiIiP9xSjAsbP2IiP9xiIiP9xiIiP9xiIiP9xiIiI/3GIiI/3GIiI/3GIiI/3GIiI/3GIiI/3GIhTJt3ZiIj/cYiIj/cYiIj/cYiIj/cYiIj/cYiF/N0TKIiIj/cYiIj/cYiIj/cYiDN/wb2APoiIj/cYiIj/cYiIj/cYiISAnMj2OIiP9xiIiP9xiIiI/3GIiEbD3KPCiIj/cYiIj/cYiIj/cYiEik7IWxj/cYiIj/cYiIj/cYiIj/cYhDnyzGDXGIiI/3GIiI/3GIiIj/cYiDjvArcQ/XGIiI/3GIiI/3GIiI/3GIRY7cpxJxiIiP9xiIiP9xiIiP9xiINjHxus4OiIiP9xiIiP9xiIiP9xiDLkAb4b/oiP9xiIiP9xiIiP9xiIiP9xSjAsbP2IiP9xiIiP9xiIiP9xiIiP9xiIhVOdvGj/cYiIj/cYiIj/cYiIj/cYiISmIcad6I/3GIiI/3GIiI/3GIiI/3FDwSzT7YiP9xiIiP9xiIiP9xiIiP9xRrU8pKyIiP9xiIiP9xiIiP9xiIiP9xiIiP9xO4nhtHYecYiIj/cYiIj/cYiIj/cYg30XG5Lo6Ij/cYiIj/cYiIiP9xiIiP88Nba0yklxiIiP9xiIiP9xiIiI/3GIhMdRxIrv9xiIiP9xiIiP9xiIiP9xiEUHHL+Oj/cYiIj/cYiIj/cYiIj/cYiIj/cYiIiP9xiIiP9xiIg6oTK2Xs2IiP9xiIiP9xiIiI/3GIiI/3GIiI/3GIiI/3GIMB0isPLdiP9xiIiI/3GIiI/3GIiI/3GITogcF35xiIiP9xiIiI/3GIiI/3GIiI/3GIiI/3GIiEHgHPH+iP9xiIiI/3GIiI/3GIiEj6LHBdcYiIiP9xiIiP9xiIiP9xiIiP9xiEPBLNPtj/cYiIj/cYiIj/cYiIj/cYiIj/cYiIj/cYiIj/cYiIiP9xiIiP9xhMdRxIroj/cYiIj/cYiIj/cYiIiP9xiIiP9xiIiP9xXrrSRYiP9xiIiP9xiIiP9xiIiI/3GISjAsbP2P9xiIiP9xiIiP9xiIiI/3GIiI/3FF1Cyyvf9xiIiP9xiIiI/3GIiIQaR89bj/cYiIj/cYiIiP9xiIiP8x6jKwJc2Ij/cYiIj/cYiIiP9xiIiP9xiIiP80hBK9e+3/cYiIj/cYiIj/cYiIj/cYiIj/cYiDfuk7kRbIiI/3GIiI/3GIiI/3GIiIQb4c9B7/cYiIj/cYiIj/cYiIj/cYiEG+HPQeiP9xiIiP9xiIiP9xiIiP9xiIiP9IGhyeXoj/cYiIj/cYiIj/cYiIj/cYRucsoY2IiI/3GIiI/3GIiI/3GIiI/3GDBLIbDE3v9xiIiP9xiIiP9xiIiI/3FKMCxs/YiP9xiIiP9xiIiP9xiIiI/3GIiI/3GIhD8xzQzo/3GIiI/3GIiI/3GIiIj/Mu4jvxHcj/cYiIj/cYiIiP9xiIiP9xiIhOyKwjdYiP9xiIiP9xiIiP9xiIiIT4F8F+iI/3GIiI/3GIiI/3GIiIj/cU3nnDGGiIj/cYiIj/cYiIj/cYiIj/Md8UsDDriP9xiIiP9xiIiP9xiIiD3Qc7MvjIiP9xiIiP9xiIiP9xiIiP862sG3JT6IiIj/cYiIj/cYiIj/cYgw0QGwPv6IiP9xiIiI/3GIiI/3GIiI/3GITVYsOp2IiI/3GIiI/3GIiI/3GIiI/3GDt/MrSAzXGIiI/3GIiI/3GIiI/3GIQ8Es0+2P9xiIiP9xiIiP9xiIiP9xQb4c9B6IiI/3GIiI/3GIiI/3GIiDFeIb+h3oj/cYiIj/cYiIj/cYiIj/cYiEGkfPW4iI/3GIiI/3GIiI/3GIiIj/cYiIhYX9igiP9xiIiP9xiIiP9xiIiP9xiIiEomfG2Y/3GIiI/3GIiI/3GIiIj/cYiEmfnHYGiI/3GIiI/3GIiI/3GIiI/3GIiIPptHsmS4iI/3GIiI/3GIiI/3GIiIRRW8vqSI/3GIiI/3GIiI/3GIiI/3GIiI/3GIiI/0+IHCd+iI/3GIiI/3GIiI/3GIiI/0gAfJ/4iI/3GIiI/3GIiI/3GIiI/3GEL+rOAViI/3GIiI/3GIiI/3GIiI/3GIiI/3GIgwrwGwYP6I/3GIiI/3GIiI/3GIiI/3GE5WLBqdcYiIj/cYiIj/cYiIj/cYiIhJwZxz5oiI/3GIiI/3GIiI/3GIiI/3FKn5xWBnGIiI/3GIiI/3GIiIj/cYiEGazPZTiI/3GIiIj/cYiIj/cYiIj/Mpr3v2UIiP9xiIiP9xiIiP9xiIiP9xTHUcSK6Ij/cYiIiP9xiIiP9xiIhCwSzj7YiIj/cYiIiP9xiIiP9xiIiP9xhAh8wIg4/3GIiI/3GIiI/3GIiI/3E7QUO1vryIj/cYiIj/cYiIj/cYiIj/SzAsbP2IiI/3GIiI/3GIiI/3GITVYsOp2IiI/3GIiI/3GIiI/3GEFyjPjXiI/3GIiI/3GIiI/3GIiDMExL37O4iIj/cYiIj/cYiIj/cYiIj/Q+Ac4f7/cYiIj/cYiIiP9xiIiP9xiEbnLKGNiI/3GIiIj/cYiIj/cYiIj/cYiIj/cYMuQBvhv+iIj/cYiIj/cYiIj/cYiIg6fzK2gM2I/3GIiI/3GIiI/3GIiI/3FAkXwH6I/3GIiI/3GIiI/3GIiI/3GIhEojzF3IiP9xiIiP9xiIiP9xiIiP9xiIiP9xiIiI/3GIiEeWTJabiI/3GIiI/3GIiI/3GIiI/3GIiI/3GIiI/3GIUN3QMv9xiIiP9xiIiP9xiIiP9xiIhA9VwBqv9xiIiI/3GIiI/3GIiI/3GEIX/O6AiIiP9xiIiP9xiIiI/3GEoczG4ziIj/cYiIiP9xiIiP9xiIiP9xiIiP9xiEbnLKGNiIj/cYiIj/cYiIj/cYiIg//oGxAX6I/3GIiIj/cYiIj/cYiIj/Q+Ac4f7/cYiIj/cYiIj/cYiIiP9xiIiP9xiIiP9WOdvGiIiP9xiIiP9xiIiP9xiIiI/3GIiI/0aw3LTyiIj/cYiIj/cYiIj/cYiIQeAc8f6I/3GIiI/3GIiIj/cYiIj/cYiIQIwsCD2IiIj/cYiIj/cYiIj/cYiEPzHNDOj/cYiIj/cYiIiP9xiIiP9xRKI8xdyIiIj/cYiIj/cYiIj/cYhI+iyAXYj/cYiIj/cYiIj/cYiIj/cTzO0bQxLoiIj/cYiIiP9xiIiP9xiIiP9xT2ksGW2IiI/3GIiI/3GIiI/3GIiINhmhuuZe/3GIiI/3GIiI/3GIiI/3GIiI/3GIiI/3GIiI/3GIiIj/cYiIj/cYiIj/cYiIj/cYiIj/cYiIj/cYiIj/cYiIiP9xiIiP9xiIiP9xiIiP9xiIiP9xiIiP9xiIiP9xiIiI/3GIiI/3GIiI/3GIiI/3GIiETKfMNYiIiP9xiIiP9xiIiP9xiIiP9xiIiP9xiIiITVYsOp2P9xiIiP9xiIiP9xiIiI/3FQ3dAyj/cYiIj/cYiIj/cYiIj/cYgztgK8Sf1xiIiP9xiIiP9xiIiI/3GIMH0RsJLu/3GIiIj/cYiIj/cYiIj/cYiEDrrAJFiP9xiIiP9xiIiI/3GIiI/3GDX78boEDnGIiIj/cYiIj/cYiIj/cYiE2IHDd+iIiP9xiIiI/3GIiI/3GIiD1LArO0/Y/3GIiI/3GIiI/3GIiI/3GEOtzNUjiIj/cYiIj/cYiIj/cYiIj/cYiE3PTCMLcYiIj/cYiIj/cYiIj/cYiIg+QHGyv46P9xiIiP9xiIiP9xiIiP9xiIiI/3GIQOusAkWIj/cYiIj/cYiIj/cYiIQChMDnuI/3GIiIj/cYiIj/cYiIj/cYiIhIRWyLqYiP9xiIiI/3GIiI/3GIiI/3GIiIR76MlBeIiI/3GIiI/3GIiI/3GIiD7rgbEUfnGIiI/3GIiI/3GIiI/3GIiDgsobfTXnGIiI/3GIiI/3GIiI/3GIiI/3GIiI/3GIiIj/TO48URyIiIj/cYiIj/cYiIj/cYiIj/cYiIj/cYiIj/cUCrHAZO/3GIiI/3GIiI/3GIiI/3GIiI/3GIhTJt3ZiIj/cYiIj/cYiIj/cYiIj/cYiIj/cYiIhWTNqziIiP9xiIiP9xiIiP9xiIiP9xiITzc8HIz/cYiIj/cYiIj/cYiIj/cYiIj/OwPGtvw5iIiP9xiIiP9xiIiP9xiIhDwSzD7XGIiI/3GIiI/3GIiI/3GIPGrxtJUO/3GIiI/3GIiI/3GIiIj/cYiE1WLDqdiI/3GIiI/3GIiIj/cYiIj/cYPcNBszy+iIiP9xiIiP9xiIiP9xiIiDBjcb+cjnGIiIj/cYiIj/cYiIj/cYiIj/cYiIj/cYiIj/cYhMdRxIroj/cYiIj/cYiIj/cYiIj/cUTpbLFpcYiIj/cYiIj/cYiIj/cYiIScGcc+aIiP9xiIiP9xiIiP9xiIhD8xzQzo/3GIiI/3GIiI/3GIiI/3GIiI/3GIiIj/SWRcebpxiIiP9xiIiP9xiIiP9xiIiEarjKVH/3GIiI/3GIiI/3GIiIj/cYhD8xzQzoj/cYiIj/cYiIj/cYiIj/cYiIiP9xiIiEkOLH8diI/3GIiIj/cYiIj/cYiIhalNZriP9xiIiP9xiIiP9xiIiP9xiIiI/3GE1WLDqdiIiP9xiIiP9xiIiI/3GIiI/3GDU8grvDfYiIj/cYiIiP9xiIiP9xiIiP9xg+jAGyc/6IiIj/cYiIj/cYiIj/cYiIj/cYTbWsNKWP9xiIiP9xiIiI/3GIiI/3GIiITr78JBCIj/cYiIj/cYiIiP9xiIiP9xiIiP9xhIE3yOyIiIiP9xiIiP9xiIiP9xiIiEG+HOQecYiIiP9xiIiP9xiIiP9xiIg2uSG6Rt6IiI/3GIiI/3GIiI/3GIiIQjtM3EtxiIiI/3GIiI/3GIiI/3GIhKMCxs/f9xiIiI/3GIiI/3GIiI/3GFuU1GtxiIiP9xiIiP9xiIiP9xiIQ8Es0+3/cYiIj/cYiIj/cYiIj/cYhTJt3ZiIiP9xiIiP9xiIiP9xiIhCO0zsS/9xiIiP9xiIiP9xiIiI/3GDfrEbkU7oj/cYiIiP9xiIiP9xiIiP9xRxocnl7/cYiIj/cYiIiP9xiIiP9xiITYgcN36IiI/3GIiI/3GIiIj/cYiIj/cYiIj/cYP2ixsZdOj/cYiIj/cYiIj/cYiIj/cYiIj/cVyn1FiIiIj/cYiIj/cYiIj/cYiE83PByM/3GIiI/3GIiI/3GIiI/3GIQ+ls0WmIiP9xiIiP9xiIiP9xiIhB1mzymYiI/3GIiI/3GIiI/3GIiI/3GIMRKRv+1uiI/3GIiIj/cYiIj/cYiIgyYMK+nz2Ij/cYiIj/cYiIj/cYiIQv6s4BX/cYiIj/cYiIj/cYiIj/cUEenP4W/3GIiIj/cYiIj/cYiIj/cUkTfG7IcYiIiP9xiIiP9xiIiP9xiIiP9xiIiP9xiIiP9xiIiP9xPc7RsjEucYiIj/cYiIj/cYiIj/cYiIj/Q74c1B5xiIiP9xiIiP9xiIiP9xiIQ/Mc0M6I/3GIiI/3GIiI/3GIiI/3GIiI/3GIiI/3GIiI/16n01j/cYiIj/cYiIj/cYiIj/cYiITqBsJfn/cYiIiP9xiIiP9xiIiP9xiIiP9xiIiP9xiDJ2cb6Jjv9xiIiP9xiIiP9xiIiI/3GIiIMB0iv+LdcYiIj/cYiIj/cYiIj/cYiIiP9xiIiP9xhD37zSBIiIj/cYiIiP9xiIiP9xiIhFL1y9Co/3GIiI/3GIiI/3GIiIj/cYg28GG5D55xiIiP9xiIiI/3GIiI/3GIN71JuEK2cYiIj/cYiIj/cYiIj/cYRxocnl7/cYiIj/cYiIj/cYiIj/cYR1qsmlWIiIj/cYiIj/cYiIj/cYiIj/cYTqBsJfmIj/cYiIiP9xiIiP9xiIiP9xMOoysCXNiP9xiIiI/3GIiI/3GIiI/3EwuEKwV72P9xiIiP9xiIiP9xiIiP9xiIiP9xiIiP9xiIiP9xiIiI/3GIiINW5yu5GNiI/3GIiI/3GIiI/3GIiEw5fDxocYiIj/cYiIj/cYiIiP9xiDfqorgVXXGIiI/3GIiI/3GIiI/3GIiE0kPD28j/cYiIj/cYiIj/cYiIj/cYhMdRxIroj/cYiIj/cYiIj/cYiIj/cYhNViw6nYiIj/cYiIj/cYiIj/cYiIOQ2xt/JOiP9xiIiP9xiIiP9xiIiDxHEbS47oj/cYiIj/cYiIiP9xiIiP9xiIQ7d81Ij/cYiIiP9xiIiP9xiIiP9xiIhGGhyuXoiP9xiIiI/3GIiI/3GIiI/3GIiI/3FKMCxs/YiI/3GIiI/3GIiI/3GIiI/3GIiI/3GIiI/3GIiI/3GIiIj/cYiIj/cYiIj/cYiIj/cYiIhILRyNLo/3GIiI/3GIiI/3GIiI/3GIhHMmyc2f9xiIiI/3GIiI/3GIiI/3GIhKilxnWoiIj/cYiIj/cYiIiP9xiIQb4c9B6P9xiIiP9xiIiP9xiIiI/3GELWbNKZcYiIj/cYiIj/cYiIj/cYiIiP9xiIiP9xiIiP9xiIiP9xiIiP9xiIiP9xiIiP9xiIiI/3GIiI/0XfvMIE/3GIiI/3GIiIj/cYiIj/cYiIj/cYiIj/cYiIT5scFk6Ij/cYiIj/cYiIj/cYiIj/cYiIj/cYiITpa8JpSI/3GIiI/3GIiI/3GIiI/3FLmPxWcIiIiP9xiIiP9xiIiP9xiD/iBbEd+o/3GIiI/3GIiI/3GIiI/3GIiI/3GINDMyu8zNcYiIj/cYiIj/cYiIj/cYiIj/cYTEMsS82P9xiIiP9xiIiP9xiIiP9xSjAsbP2IiP9xiIiP9xiIiP9xiIiP9xhH9cyQo4j/cYiIj/cYiIj/cYiIj/cYiIiP9xiIiP9xiIiP9xiIiP9LqUxVa3GIiI/3GIiI/3GIiI/3GIiIQp8s5g2Ij/cYiIj/cYiIiP9xiIiP9xM/UkvQrbiIj/cYiIj/cYiIj/cYiIj/cYiIj/cYiITav8NUD/cYiIj/cYiIj/cYiIj/cYO0FDtb68iP9xiIiP9xiIiP9xiIiI/zb+dLsBi4iI/3GIiI/3GIiI/3GIiISQ4sfx2IiP9xiIiP9xiIiP9xiIiDpadLali4/3GIiI/3GIiIj/cYiIj/cYiEkOLH8diIiI/3GIiI/3GIiI/3GIiI/0F5LPhtcYiIj/cYiIj/cYiIj/cYiIj/cUvuPFEciIiP9xiIiP9xiIiP9xiIg5qNG2Vy5xiIiP9xiIiP9xiIiP9xiEaDTKfL/3GIiI/3GIiI/3GIiIj/cYiIj/cYiIgwlWGwep6P9xiIiP9xiIiP9xiIiP9xiISC0cjS6Ij/cYiIj/cYiIj/cYiIj/cYOZ4it2HdiP9xiIiI/3GIiI/3GIiI/01DLEvNiP9xiIiI/3GIiI/3GIiI/09WLCqd/3GIiIj/cYiIj/cYiIj/cYRpHspuGIiI/3GIiI/3GIiI/3GIiI/3GIiIj/cYiIj/cYiIRpHspuGI/3GIiI/3GIiI/3GIiIQsEs4+2IiI/3GIiI/3GIiI/3GIiI/3GIiI/3GIiFmB1n5xiIiP9xiIiP9xiIiP9xiIiP9xiIiP9xiIhDwSzD7XGIiI/3GIiI/3GIiI/3GIiI/3GIiIX83RMoiI/3GIiI/3GIiI/3GIiI/3FKDixvHYj/cYiIj/cYiIj/cYiIj/cYS1hsSnlxiIiP9xiIiP9xiIiP9xiIiDa5IbpG3oiI/3GIiIj/cYiIj/cYiIj/cUUHHL+OiP9xiIiP9xiIiI/3GIiI/3GIg6rTG2Us7/cYiIj/cYiIj/cYiIj/cYhHGhyOXnGIiI/3GIiI/3GIiI/3GIiEKfLOYNiIj/cYiIj/cYiIj/cYiIiP9xTogcJ36P9xiIiP9xiIiP9xiIiP9xiIMPThvwsecYiIj/cYiIj/cYiIj/cYiEowLGz9j/cYiIj/cYiIj/cYiIj/cYiIj/cYhPaSwZbYiP9xiIiP9xiIiP9xiIiI/3GIiI/3GIiI/3GIiI/3GISg4sbx3/cYiIj/cYiIj/cYiIj/cYg1nHG7Y46Ij/cYiIj/cYiIiP9xiIhAWjwLXIiI/3GIiI/3GIiI/3GIiI/0+IHCd+iP9xiIiI/3GIiI/3GIiI/3GIhMdRxIrv9xiIiP9xiIiI/3GIiI/0cvXJ0KcYiIj/cYiIj/cYiIj/cYiEbnLKGNiI/3GIiI/3GIiI/3GIiIj/T2TMKbOIiP9xiIiP9xiIiI/3GIiIMB0iv+LdcYiIj/cYiIj/cYiIj/cYiIiP9D4Bzh/v9xiIiP9xiIiP9xiIiP9xiIiP9xiIiI/3GIiI/0K+HPQeiIiP9xiIiP9xiIiI/3GIiI/3GIiI/3FQ3dAyj/cYiIj/cYiIj/cYiIiP9xiIiP9xiDS+47xBHIj/cYiIj/cYiIj/cYiIj/cYiIiP9xiIiEpiHGne/3GIiI/3GIiI/3GIiI/3GIg0W3K8pI2P9xiIiP9xiIiP9xiIiP9xiEgtHI0uiIj/cYiIj/cYiIj/cYiIj/cYiIj/cYiIiP9xiIhDTkzbG4iIj/cYiIj/cYiIj/cYiIj/cYiIj/cYiIiP9xiIhMg7xHxIiP9xiIiP9xiIiP9xiIiI/3GFMm3dmIiI/3GIiI/3GIiI/3GIiDiDFLh864iIj/cYiIj/cYiIj/cYiIj/cUcaHJ5ej/cYiIj/cYiIj/cYiIj/cYiIj/cYiIiP9xiIiP9xiIiP9xiIiP9xiIiP9xhEojzF3IiIj/cYiIj/cYiIj/cYiIj/cYiIOW+0t5BL/3GIiIj/cYiIj/cYiIj/cYhHAHyP+HGIiIj/cYiIj/cYiIj/cYhN3ewyIYiP9xiIiP9xiIiP9xiIiD3DQbM8voj/cYiIj/cYiIj/cYiIj/cYiIj/T4gcJ36Ij/cYiIj/cYiIj/cYiIj/cYiIj/cYQYws9z2I/3GIiI/3GIiI/3GIiIPfUxswrOiIj/cYiIj/cYiIj/cYiIhKYhxp3v9xiIiI/3GIiI/3GIiI/3GEOfLNYN/3GIiI/3GIiI/3GIiI/3GIiIQ/McwM5xiIiI/3GIiI/3GIiI/3GIiI/3FMdRxIroiP9xiIiI/3GIiI/3GIiI/3GIiI/0b8bLA5iIiP9xiIiP9xiIiP9xiIiE+bHBZOj/cYiIiP9xiIiP9xiIiP9xSg4sbx2I/3GIiI/3GIiI/3GIiI/3GIiITqBsFflxiIiI/3GIiI/3GIiI/3GIiI/3GIiI/0UcXM46j/cYiIiP9xiIiP9xiIiP9xiEPBLNPt/3GIiIj/cYiIj/cYiIj/cYiIRhocrl6Ij/cYiIiP9xiIiP9xiIiP9xiEbdfKIoiIiP9xiIiP9xiIiP9xiIiEVHrLuFiI/3GIiIj/cYiIj/cYiIj/cYiEik7IWxj/cYiIj/cYiIj/cYiIj/cYhOiBwnfv9xiIiP9xiIiP9xiIiP9xiIQm086SyIj/cYiIj/cYiIiP9xiIiP9xO2emtZhZ/3GIiI/3GIiI/3GIiI/3GIiIg5JQK32v2Ij/cYiIiP9xiIiP9xiIiP9xhKWGxqeYiIj/cYiIiP9xiIiP9xiIiDgIUrj3rf9xiIiP9xiIiP9xiIiP9xiIiDI/Mb7AzoiIj/cYiIj/cYiIj/cYiIj/cYiIj/cYiIj/cYiIhWTNqziIiP9xiIiP9xiIiP9xiIiEpiHGne/3GIiIj/cYiIj/cYiIj/cYiIj/cYiIj/cYiIj/cYiIj/R7U8pKyIiI/3GIiI/3GIiIj/cYiIj/cYiIj/cYiIj/cYiIj/cYiIj/cYiIj/cYiIiP9YTNmziI/3GIiI/3GIiI/3GIiI/3GIiI/3GIiIhOoGwV+XGIiI/3GIiI/3GIiI/3GIiEL+rOAV/3GIiI/3GIiI/3GIiI/3GIiI/0yirFXViIiI/3GIiI/3GIiI/3GIiDuwQbVPvoiI/3GIiI/3GIiIj/cYiIg/CTGx9s6P9xiIiP9xiIiP9xiIiP9xiIRQccv47/cYiIj/cYiIj/cYiIj/cYiIj/cYiIj/cYiIiP9NmPw2cHGIiI/3GIiI/3GIiI/3GIiEG+HPQej/cYiIj/cYiIj/cYiIj/cYTtJcItqIiIj/cYiIj/cYiIj/cYiEG+HPQej/cYiIiP9xiIiP9xiIiP9xRwB8n/iP9xiIiI/3GIiI/3GIiI/3GIhD8xzQzo/3GIiI/3GIiIj/cYiIj/cYSg4sbx3/cYiIiP9xiIiP9xiIiP9xiIgxB3O/+Iz/cYiIj/cYiIj/cYiIj/cYg+9TGxCs5xiIiP9xiIiP9xiIiI/3GIQiGs7eWIj/cYiIj/cYiIj/cYiIj/Mm2ev5JhiP9xiIiP9xiIiP9xiIiI/3FI+iyAXYiP9xiIiP9xiIiI/3GIiI/zS2Ar1J/Yj/cYiIj/cYiIj/cYiIj/cUgtHI0uiIiI/3GIiI/3GIiI/3GIiIRjJsrNmIiI/3GIiIj/cYiIj/cYiISQ4sfx2IiI/3GIiI/3GIiI/3GIiI/0otHG0ucYiIiP9xiIiP9xiIiP9xhBjCz3PYj/cYiIj/cYiIj/cYiIj/cYiDT3AbwI/v9xiIiP9xiIiP9xiIiP9xgwHLOw80yP9xiIiP9xiIiP9xiIiP9xiEOfLMYNcYiIj/cYiIj/cYiIj/cYiIhLQyxbzYiI/3GIiI/3GIiI/3GIiI/3GIRxocjl5xiIiP9xiIiP9xiIiP9xiIiP9xhGtTykrIiP9xiIiP9xiIiP9xiIiI/3GISC0cjS6Ij/cYiIj/cYiIj/cYiIiEgtHI0u/3GIiI/3GIiI/3GIiI/3FFBxy/joiP9xiIiP9xiIiP9xiIiEO3fMSIcYiIj/cYiIj/cYiIj/cYhMa2xJSYiP9xiIiP9xiIiP9xiIiP9CjCz3PYiI/3GIiI/3GIiI/3GIiIS0MsW82IiP9xiIiP9xiIiP9xiIiP9xWV/XoI/3GIiI/3GIiI/3GIiI/3GIQYws9z2P9xiIiP9xiIiP9xiIiP9xiIiP9IGhyeXoj/cYiIj/cYiIj/cYiIj/cYhOZMwps4j/cYiIj/cYiIj/cYiIj/cYiIiF/N0TKIj/cYiIj/cYiIj/cYiIj/cYiIj/cYQ4WM16eP9xiIiP9xiIiI/3GIiI/3GDM/Mb3Azo/3GIiI/3GIiI/3GIiI/3GEgtHI0uiIiP9xiIiP9xiIiP9xiIgxsaK/Tl2Ij/cYiIj/cYiIiP9xiIiP9NQyxLzYj/cYiIj/cYiIiP9xiIiP8/+LOyB0yIiP9xiIiP9xiIiI/3GIiI/3E9h6GzeF6IiI/3GIiIj/cYiIj/cYiIj/cYiIj/cYiIj/cYSjAsbP2Ij/cYiIj/cYiIj/cYiIhNMtw80oiI/3GIiI/3GIiI/3GIiIOgWjtvpciIiP9xiIiP9xiIiP9xiIPX3xs4IOiIj/cYiIj/cYiIj/cYiIj/cUx1HEiuiIj/cYiIj/cYiIj/cYiIj/SfosgF2IiI/3GIiI/3GIiI/3GIiI/0sOLG8diI/3GIiI/3GIiI/3GIiISC0cjS6P9xiIiP9xiIiP9xiIiP9xRDSszLWIiP9xiIiP9xiIiP9xiIiP9KRWx7qYj/cYiIiP9xiIiP9xiIiP9xiIPVWxs6pOj/cYiIj/cYiIj/cYiIj/cYhOiBwnfv9xiIiP9xiIiP9xiIiP9xiIQXKM+NeP9xiIiP9xiIiP9xiIiP9xiIiP9xiIRQccv47/cYiIj/cYiIj/cYiIj/cYiEbnLKGNiI/3GIiI/3GIiI/3GIiI/3GIiIhNViw6nY/3GIiI/3GIiI/3GIiIj/cYiIhRE9/siI/3GIiI/3GIiI/3GIiI/3GIiI/3GIQVo86lxxiIiP9xiIiI/3GIiI/3GIhJDix/HYiIiP9xiIiP9xiIiP9xiIhGGhyuXoiP9xiIiI/3GIiI/3GIiI/3GIiI/3GIiI/3GIhEcEzI+4/3GIiI/3GIiI/3GIiIj/cYRQccv46P9xiIiP9xiIiP9xiIiP9xiIiI/3GIiI/3GIiI/3GEj6LIBdiI/3GIiI/3GIiI/3GIiI/3EwWcGwtj6IiI/3GIiI/3GIiI/3GIiIj/cYiIj/cYMSwxv9POiI/3GIiI/3GIiI/3GIiIRYNMt8uIiP9xiIiI/3GIiI/3GIiIRI7cxxKIj/cYiIj/cYiIj/cYiIj/MsrTvzUsiIj/cYiIj/cYiIiP9xiIg/dlKxia2I/3GIiI/3GIiI/3GIiI/3GISTu8fESP9xiIiP9xiIiP9xiIiP9xiESiPMXciIj/cYiIj/cYiIj/cYiIj/cYiIQ8Esw+1xiIiP9xiIiP9xiIiP9xiIiP9xiIiI/3GIiI/3GIiI/3GITn5sKBn/cYiIiP9xiIiP9xiIiP9xiITFHMSuOIj/cYiIj/cYiIj/cYiIj/PWrxtJUOiI/3GIiI/3GIiI/3GIiI/3GIiI/3GIiI/3GE6gbCX5iIj/cYiIj/cYiIj/cYiIj/cUX8bLA5iIj/cYiIj/cYiIj/cYiIj/cYPvUxsgrO/3GIiIj/cYiIj/cYiIj/cYg36xG5FO6I/3GIiI/3GIiI/3GIiI/3GDRbcrykjYiP9xiIiP9xiIiP9xiIiP9xiIiP9xiIiP9xhXTNmziP9xiIiP9xiIiP9xiIiP9xhG5yyhjYiIj/cYiIj/cYiIj/cYiIj/cYiIj/cYiIj/cYiIiP9xUhPe7I/3GIiI/3GIiI/3GIiI/3GIiEYaHK5eiIj/cYiIj/cYiIj/cYiIj/S5+cZgb/cYiIj/cYiIiP9xiIiP9xhFBxy/jo/3GIiI/3GIiI/3GIiIj/cYQYws9z2P9xiIiP9xiIiI/3GIiI/3GE6IHCd+/3GIiI/3GIiI/3GIiIj/cYiIj/cYQ/Mc0M6Ij/cYiIj/cYiIj/cYiIiP9xiIiP9xiIiP9xiIiP9xiIiP9xhIlkx2m3GIiI/3GIiI/3GIiIj/cYiIj/cYiIj/cYiIj/cUpiHGneiIiP9xiIiI/3GIiI/3GIhNViw6nYiP9xiIiI/3GIiI/3GIiI/3GIRQccv47/cYiIj/cYiIiP9xiIiP9xiIiP9xiIiP9xiIQ+ls0WmIj/cYiIj/cYiIj/cYiIj/cYiIj/cYiE6IHBd+cYiIj/cYiIj/cYiIj/cYiIj/cYiIj/cYiIj/cYiIiP9xiIiP9xiIiP9xiIiP9xiDRB0ry+LYiP9xiIiP9xiIiP9xiIiP9xiIP6RRsVuu/3GIiI/3GIiI/3GIiI/3GIiIT2ksGW3/cYiIj/cYiIj/cYiIj/cYiIj/PiPBs9w+iI/3GIiI/3GIiIj/cYiIj/cYiIj/cYiIj/Sb6MhBeIiP9xiIiP9xiIiP9xiIiP9xiEgtHI0uiIj/cYiIj/cYiIj/cYiIj/cYgzVhO9qeyP9xiIiP9xiIiP9xiIiP9xiIiP9xiIg8I8G03D6IiIj/cYiIj/cYiIj/cYiIj/O3tBtoS+iP9xiIiI/3GIiI/3GIiI/3FLvExUO4iP9xiIiP9xiIiP9xiIiP9xiIiI/3GDlLZbe0moiIj/cYiIj/cYiIj/cYiIRFzsyjGI/3GIiIj/cYiIj/cYiIj/cVDd0DKP9xiIiP9xiIiP9xiIiI/3FMETw+7HGIiI/3GIiIj/cYiIj/cYiIj/cUomfG2YiIiP9xiIiP9xiIiP9xiIiP9xiDyc4bRjHoj/cYiIj/cYiIj/cYiIj/cYiIj/cYiIj/cYiIj/cYhTJt3ZiIiP9xiIiP9xiIiP9xiIiP9xiIiP9xiIiP9xiEoczG4ziIj/cYiIj/cYiIiP9xiIiEIX/O6Aj/cYiIj/cYiIj/cYiIj/cYiE6IHBd+cYiIj/cYiIj/cYiIj/cYiIj/cYiIiEkwLHz9iIiP9xiIiP9xiIiP9xiIiI/3GIiIRucsoY3/cYiIj/cYiIiP9xiIiP9xiEYaHK5eiIiP9xiIiP9xiIiI/3GIheutJF/3GIiI/3GIiI/3GIiI/3GIiFU528aP9xiIiP9xiIiP9xiIiP9xiIiP9ep9JYcYiIj/cYiIiP9xiIiP9xiIiP9xiIiP9xiIiP9xiIiP9xiIiP9xiIiI/3GIiI/3GEowLGz9iP9xiIiP9xiIiI/3GIiI/3FKYhxp3oiIj/cYiIj/cYiIj/cYiIiP9xiIiP9xhD8xzQzoiP9xiIiP9xiIiP9xiIiISC0cjS7/cYiIj/cYiIj/cYiIj/cYiIiP9xiIiP9xiIiP9xiIUybd2YiP9xiIiP9xiIiP9xiIiI/3GIiI/3GEowLGz9iP9xiIiP9xiIiI/3GIiI/3FPX3waCIiIiP9xiIiP9xiIiP9xiIiETULMK9iI/3GIiI/3GIiI/3GIiI/3GIS+48URyIj/cYiIj/cYiIj/cYiIj/M2tTvpSsiP9xiIiP9xiIiP9xiIiP9xhKMCxs/YiP9xiIiP9xiIiP9xiIiP9xhHGhyeXv9xiIiP9xiIiP9xiIiP9xiIiP9xiIiP9xiIiP9xiIhJDix/HYiIj/cYiIj/cYiIiP9xiIiP9xXrrSRYiP9xiIiP9xiIiP9xiIiP9MilxXWoiP9xiIiP9xiIiP9xiIiP9xiIiP9xiIiP9xhXTNmziP9xiIiP9xiIiP9xiIiP9xiIiEGkfPW4j/cYiIj/cYiIj/cYiIj/cYiIj/O1UVtarqcYiIiP9xiIiP9xiIiP9xiIhD8xzQzv9xiIiP9xiIiI/3GIiI/3GEbnLKGNiIj/cYiIiP9xiIiP9xiIiEt1HFiuiIiP9xiIiP9xiIiI/3GIiI/3GIiI/3GIiI/3GIiF/N0TKIiP9xiIiI/3GIiI/3GIiI/3GIiI/3GIObSVtktqcYiIj/cYiIj/cYiIj/cYiISQ4sfx2IiI/3GIiI/3GIiI/3GIiI/3GIiIj/cYheutJFj/cYiIj/cYiIj/cYiIj/cYiIj/cYiIiP9xiIiP9xiIiP9xiIhVOdvG/3GIiI/3GIiI/3GIiIj/cYiIj/cYiIj/cYiIj/cYiIj/cYiIj/cYiIj/cYiIiP9xiIiP9xiISjAsbP3/cYiIj/cYiIiP9xiIiP9xg007G8LE6IiP9xiIiP9xiIiP9xiIiP9xiISalMdWuI/3GIiI/3GIiI/3GIiIj/cToBsrb+TYiI/3GIiI/3GIiI/3GIiI/3GIiFqU1muIj/cYiIiP9xiIiP9xiIiP9AFUwfq4j/cYiIj/cYiIj/cYiIj/cYiIWIHYfoiIiP9xiIiP9xiIiP9xiIiP9xiIiP9xiIiP9xiIiP9xiIiI/3GIiI/3GIiI/3GIiI/3GIiI/3GIiI/3GIiI/3GIiIj/OAPyufwNiIiP9xiIiP9xiIiP9xiIiP9xiIiP9xiIiP9xhC4BzR/nGIiI/3GIiI/3GIiI/3GIiDDqMr8VzXGIiI/3GIiI/3GIiI/3GIiI/3GIiI/3GIiI/3FeutJFiIj/cYiIj/cYiIj/cYiIj/Rgccv46IiP9xiIiP9xiIiP9xiIiP9xQKsc9U5xiIiI/3GIiI/3GIiI/3GIiI/3GIiI/3GIiIPSeys9hNiP9xiIiI/3GIiI/3GIiI/3GIiI/3GIiI/3GIiI/3GIiI/3GIiIj/cYXKfUWIiI/3GIiI/3GIiI/3GIiI/3GIiI/3GIiIj/cYiIj/cYiIj/cYiIT7NsFMmIiI/3GIiIj/cYiIj/cYiIRKI8xdyI/3GIiI/3GIiI/3GIiI/3E47wK4EP2I/3GIiI/3GIiI/3GIiI/3GIiIj/cYiIj/cYiIj/cYiIj/cYiIj/cYiIj/cYiIj/cYiIOlvitqQdiIiP9xiIiI/3GIiI/3GIQb4c9B6I/3GIiI/3GIiIj/cYiIgzocG9Xj6IiI/3GIiI/3GIiI/3GIiISds8ckyI/3GIiI/3GIiI/3GIiI/3GEG+HPQeiIj/cYiIj/cYiIj/cYiIj/cYTDl8TGiI/3GIiI/3GIiI/3GIiIj/cYiIOKrluFUaiIiP9xiIiP9xiIiP9xiIiP9xiIiP9xiIiP9xiIiP9IGhyeXoj/cYiIj/cYiIj/cYiIj/cYRquMpUeIiP9xiIiP9xiIiI/3GIiITFHMSuP/cYiIj/cYiIiP9xiIiP9xiIiP9Et3zUiIiIj/cYiIj/cYiIj/cYiIj/cYiIj/cYiIj/cYiIj/cYiIiP9xiEbnLKGNiI/3GIiI/3GIiIj/cYiIj/cUCrHPVOcYiIj/cYiIj/cYiIiP9xiIOHVzuIqMj/cYiIj/cYiIiP9xiIiP9xiIiP9NdRxIroiI/3GIiI/3GIiIj/cYiIj/cYiIj/cYiIj/cYiIhdutNFiIiP9xiIiI/3GIiI/3GIiI/1Y528aIiI/3GIiI/3GIiI/3GIiIj/cYiIj/cYiIj/cYhB4Bzx/oiI/3GIiI/3GIiIj/cYiIj/cYiIhWTNqziIj/cYiIj/cYiIj/cYiIiP9xiIiP9xiIhGGhyuXoiP9xiIiP9xiIiI/3GIiI/3GEFo3PlyiIj/cYiIj/cYiIj/cYiIj/cYTGtsSUmIiP9xiIiP9xiIiP9xiIiP9xWV/XoP9xiIiI/3GIiI/3GIiI/3GIhE1CzCvYiIj/cYiIj/cYiIj/cYiIj/cYiIj/cYiIX83RMoiIj/cYiIj/cYiIj/cYiIj/cYiIj/cYiIj/cYiIhDTkzbG4iIj/cYiIj/cYiIj/cYiIj/cYiE9pLBltiP9xiIiP9xiIiP9xiIiP9xiIhFBxyvjnGIiI/3GIiI/3GIiI/3GIiI/3E4pvS4WQuIiP9xiIiP9xiIiP9xiIiP9EF/zegI/3GIiI/3GIiI/3GIiI/3GINgsBufT+cYiIj/cYiIj/cYiIj/cYiDT9BrwC+YiI/3GIiIj/cYiIj/cYiIj/cU3d7DIhiIiP9xiIiP9xiIiP9xiIiIQb4c5B5xiIiP9xiIiP9xiIiP9xiIiDo0EbbL7oiI/3GIiI/3GIiIj/cYiIhN3ewyIf9xiIiP9xiIiP9xiIiP9xiIiDxu4rSRHYj/cYiIj/cYiIiP9xiIiP9xiIiP9xiEG+HPQeiP9xiIiI/3GIiI/3GIiI/3GIiI/3GIiE/g/AHwcYiIj/cYiIiP9xiIiP9xiIiP9xiITYgcN36IiI/3GIiIj/cYiIj/cYiIj/cYiIj/cYiIUybd2Yj/cYiIj/cYiIiP9xiIiP9xiIiP9xiITGtsSUmP9xiIiI/3GIiI/3GIiI/3GINuaxuhlOj/cYiIj/cYiIj/cYiIj/cYiIj/cYhA66wCRYiI/3GIiI/3GIiI/3GIiI/3E39FK5C63/cYiIj/cYiIj/cYiIj/cYiIiP9xhHMmyc2Yj/cYiIj/cYiIj/cYiIj/cYhI+iyAXYj/cYiIj/cYiIj/cYiIiP9xhD8xzQzoiP9xiIiP9xiIiP9xiIiP9xP/yksQNbiP9xiIiP9xiIiP9xiIiI/3FBjCz3PYj/cYiIj/cYiIiP9xiIiP9xiISXdceIr/cYiIj/cYiIj/cYiIj/cYiIiP9xiIiP9G1CyyvY/3GIiI/3GIiIj/cYiIj/cYiIj/cYiIj/cYiIj/cYiIj/cYiIj/cUtiHEnecYiIj/cYiIj/cYiIj/cYiIhcp9RY/3GIiIj/cYiIj/cYiIj/cYiIj/cYiIj/cYiIj/cYiIj/cYiIiP9xiIiP9clNVrj/cYiIj/cYiIj/cYiIj/cYheutJFiP9xiIiP9xiIiP9xiIiP9xiIgw+UGwFr6IiIj/cYiIj/cYiIj/cYiIPrAVsk/qiIj/cYiIj/cYiIj/cYiIj/cYW5TVa/9xiIiP9xiIiP9xiIiP9xhDrczVI4iI/3GIiI/3GIiI/3GIiI/zqeIrdh3YiIj/cYiIj/cYiIj/cYiIhHKLyddP9xiIiP9xiIiP9xiIiP9xiIg+OumyxRaI/3GIiI/3GIiIj/cYiIj/cYP3JhsI2ecYiIiP9xiIiP9xiIiP9xiIiP9CWjz6XIj/cYiIj/cYiIj/cYiIj/cYiIj/cYTBE8PuxxiIiP9xiIiP9xiIiI/3GIiI/3GIiI/3GIg4soG4TX6IiI/3GIiI/3GIiI/3GIiIj/cUj6LIBdiI/3GIiI/3GIiIj/cYiIj/cYhcp9RYiI/3GIiI/3GIiI/3GIiI/3GIT2ksGW2Ij/cYiIj/cYiIj/cYiIiP9xhILRyNLoiI/3GIiI/3GIiI/3GIiIj/cYOPmxtwZOcYiIiP9xiIiP9xiIiP9xiINS7hutEecYiIiP9xiIiP9xiIiP9xiIOCyhuNNe/3GIiI/3GIiI/3GIiI/3GIiIRucsoY2P9xiIiP9xiIiP9xiIiP9xiIiEX8bKA5cYiIj/cYiIj/cYiIj/cYiIg+i5KxdG1xiIiP9xiIiP9xiIiP9xiIiDcqxLnVO/9xiIiP9xiIiP9xiIiP9xiIiP9xiIiP9xiIiP9xiIiI/3GIiI/3GIiI/3GIiI/3GIiI/3GIiI/3GIiI/3GIRE5MyxuP9xiIiP9xiIiP9xiIiP9xiErBnFPmcYiIj/cYiIj/cYiIj/cYiIT5scFk6Ij/cYiIj/cYiIj/cYiIj/cYTDl8TGiI/3GIiI/3GIiI/3GIiIj/cYhI1tyCkoiI/3GIiI/3GIiI/3GIiI/3FI+iyAXYiI/3GIiI/3GIiI/3GIiI/3GEcaHJ5e/3GIiI/3GIiI/3GIiI/3GIiEZv7KkB/3GIiI/3GIiIj/cYiIj/cYiEIJXN9qcYiIj/cYiIj/cYiIj/cYiIiP9xiIiP9xiIiP9xiIiP9xiIiP9xiERwTMj7iP9xiIiP9xiIiP9xiIiI/3GIiI/3GIiI/3GIiI/3GIiI/3FHGhyeXo/3GIiI/3GIiI/3GIiI/3GIhMQyw7zXGIiI/3GIiI/3GIiI/3GIiI/3GIiI/3E6etK1hS1xiIiP9xiIiP9xiIiP9xiIiP9JKLx9dHGIiI/3GIiI/3GIiI/3GIiI/0bULLK9iP9xiIiP9xiIiP9xiIiP9xiEgtHI0uiIj/cYiIj/cYiIj/cYiIj/cYiIiP9xhKMCxs/Yj/cYiIj/cYiIj/cYiIiP9xiEjW3IKSiIj/cYiIj/cYiIj/cYiIj/cYiIj/cYiIj/X7rSRYiIj/cYiIj/cYiIj/cYiIj/cYiIj/cYiIj/PHLEtY07iI/3GIiI/3GIiIj/cYiIj/cYT5scFk6IiI/3GIiI/3GIiIj/cYiIj/cUFAnPv2iP9xiIiP9xiIiP9xiIiP9xRdQssr2P9xiIiP9xiIiP9xiIiP9xiEx1HEiuiP9xiIiP9xiIiP9xiIiP9xO+xTtBOscYiIj/cYiIiP9xiIiP9xiITDl8PGhxiIiI/3GIiI/3GIiI/3GIg8Kf201gKIiI/3GIiI/3GIiI/3GIiI/3GE6IHCd+j/cYiIj/cYiIj/cYiIj/cYiIj/cYiIj/cYhDe9zYQo/3GIiI/3GIiIj/cYiIj/cYiEPBLMPtcYiIj/cYiIiP9xiIiP9xiIiEKfLOYNiI/3GIiI/3GIiI/3GIiI/3GIiI/3GIiI/3GIiI/3GIiIj/cYiEGMLOc9cYiIj/cYiIiP9xiIiP9xiIiEJTnOrGiP9xiIiP9xiIiP9xiIiP9A4lwS2v9xiIiI/3GIiI/3GIiI/3GIiI/3GIiI/3GIiITHUcOK5xiIiP9xiIiP9xiIiP9xiIiP9xOf2itgJdcYiIj/cYiIj/cYiIiP9xiIiDcD8rj8DXGIiI/3GIiI/3GIiI/3GIiI/3GDW/UrpArXGIiI/3GIiI/3GIiIj/cYiIgwjjSwgcuIiP9xiIiP9xiIiP9xiIiP9J+iyAXYiIj/cYiIj/cYiIj/cYiIiP9xN7yjuUNciIj/cYiIj/cYiIj/cYiIj/cUG+HPQeiIiP9xiIiP9xiIiP9xiIiP9xiIhMdRxIrv9xiIiP9xiIiP9xiIiP9xiIiP9xiE83PByMj/cYiIj/cYiIiP9xiIiP9xiED1XAGqiP9xiIiP9xiIiP9xiIiP9xiEx1HEiuiP9xiIiP9xiIiP9xiIiP9xiIiP9xiIiI/3EzDUG98r7/cYiIj/cYiIj/cYiIj/cYiDrr5LYUG4/3GIiI/3GIiI/3GIiI/3GITqBsJfmIj/cYiIj/cYiIj/cYiIj/cUjgjIH3iIiP9xiIiP9xiIiP9xiIiI/0+IHCd+iP9xiIiP9xiIiP9xiIiP9xiDxT1LSsK4iI/3GIiI/3GIiI/3GIiI/3FMdRxIroiI/3GIiI/3GIiI/3GIiI/3GE+bHBZOiIiI/3GIiI/3GIiI/3GIiI/3GIiI/3GE0kPD28iIj/cYiIj/cYiIj/cYiIj/cT23tLNIS4j/cYiIj/cYiIiP9xiIiP9xiE3d7DIhiI/3GIiI/3GIiI/3GIiI/3GDdOFLmx64/3GIiI/3GIiIj/cYiIj/cYiIj/cYiIj/cUG+HPQeiIiP9xiIiP9xiIiP9xiIiE+bHBZOj/cYiIiP9xiIiP9xiIiP9xiFhf2KCIiI/3GIiI/3GIiIj/cYiIj/cYiIj/cYiIT2ksGW2P9xiIiP9xiIiP9xiIiP9xiDgSArjt/Yj/cYiIj/cYiIj/cYiIj/cYiISBN8jsiIj/cYiIj/cYiIj/cYiIj/cYiIiP9xiIiP9xiIiP9YTNmziI/3GIiI/3GIiI/3GIiIj/cYiIj/cYiIj/X7rSRYiI/3GIiI/3GIiI/3GIiIj/cTXN8rsyDYiI/3GIiI/3GIiI/3GIiI/3GIiI/3GIiI/z4LcbP0jv9xiIiI/3GIiI/3GIiI/3GIiDIkI77b3IiI/3GIiI/3GIiI/3GIiI/3Ey2HS+J4v/cYiIj/cYiIj/cYiIj/cYRucsoY2IiI/3GIiI/3GIiI/3GIOpORtmxuiI/3GIiI/3GIiI/3GIiI/3GIRQccv46P9xiIiP9xiIiP9xiIiP9xiIiEHgHPH+iP9xiIiP9xiIiP9xiIiP9xiE1WLDqdiIiP9xiIiP9xiIiP9xiIiP9xiEtwvFj0j/cYiIj/cYiIj/cYiIj/cYQ8Es0+2I/3GIiI/3GIiI/3GIiI/3E/jAGxc/7/cYiIj/cYiIj/cYiIj/cYiIj/cUX8bLA5iIj/cYiIj/cYiIj/cYiIj/cYiIj/cYiIj/cYiIiP9YTNmziI/3GIiI/3GIiI/3GIiI/3GD5aEbKl7oiI/3GIiI/3GIiI/3GIiIg9KCGz196IiI/3GIiI/3GIiI/3GIiI/3GIiI/3GIiI/3GIiI/3GIiIj/cYiIj/cYiIj/cYiIj/cYiIj/cYhNg7wnxHGIiI/3GIiI/3GIiI/3GIiI/3E++VmyBqb/cYiIiP9xiIiP9xiIiP9xiIhF/GygOXGIiIj/cYiIj/cYiIj/cYiIj/cTB+trCRSf9xiIiP9xiIiP9xiIiP9xiDkXYbfonoiP9xiIiP9xiIiP9xiIiP9xiIiP9xgxESO/7tyI/3GIiI/3GIiI/3GIiI/3GIiIRucsoY2P9xiIiP9xiIiP9xiIiI/3GE6IHCd+/3GIiI/3GIiI/3GIiI/3GIiIj/cYQ8Es0+2P9xiIiP9xiIiP9xiIiI/3GIiI/3GEiMnIc2/3GIiI/3GIiI/3GIiI/3GIhAKEwOe4iP9xiIiI/3GIiI/3GIiI/0GRfAfoj/cYiIiP9xiIiP9xiIiP9xiIiP819wG8CP6IiP9xiIiP9xiIiP9xiIiP9xiIiP80ihe9deiIiI/3GIiI/3GIiI/3GIiI/3GIiEl3XHiK/3GIiI/3GIiI/3GIiI/3GIiI/3GDgrM7fUzHGIiI/3GIiI/3GIiIj/cYiIj/cYiIj/cYiIj/cYiIj/cYMflBvwa+iP9xiIiP9xiIiP9xiIiP9xiIN4siuXTdiP9xiIiI/3GIiI/3GIiI/3GDr6K7YF1IiP9xiIiP9xiIiI/3GIiI/3E6uIa1R3lxiIiP9xiIiP9xiIiP9xiIiE2IHDd+iIj/cYiIj/cYiIj/cYiIj/cUX8bLA5iIj/cYiIj/cYiIj/cYiIj/SkVse6mI/3GIiIj/cYiIj/cYiIj/cYiD+y8bFNDoiI/3GIiI/3GIiI/3GIiI/3E0MzK8zM3/cYiIiP9xiIiP9xiIiP9xiIiEmfnHYGj/cYiIj/cYiIj/cYiIiP9xiIiP9xiIiP9xMrIRvk3uiI/3GIiI/3GIiI/3GIiI/3GEPBLNPtiP9xiIiP9xiIiP9xiIiP9xiIiP9xiIiP9xiIiP9EU5zaxo/3GIiIj/cYiIj/cYiIj/cYiIj/cYiIhKYhxp3v9xiIiI/3GIiI/3GIiI/3GIiI/3FFynyzWIj/cYiIj/cYiIj/cYiIj/cYiDymkbRZbv9xiIiP9xiIiP9xiIiP9xiIiP9xiIiP9xiFU528aIj/cYiIj/cYiIj/cYiIj/cULMvOM0iP9xiIiP9xiIiP9xiIiP9xMb2hv0JeiP9xiIiP9xiIiP9xiIiP9xiIiP9xhOoGwl+YiI/3GIiI/3GIiI/3GIiI/3GIiI/3GIQaR89biIiP9xiIiP9xiIiP9xiIiP9xhQ3dAyj/cYiIj/cYiIj/cYiIj/cYiIj/cYiIj/cVlf16CP9xiIiP9xiIiP9xiIiP9xiIiP9xiIhPmxwWToiP9xiIiP9xiIiP9xiIiP9xiIiP9Oz0wzC4iP9xiIiP9xiIiP9xiIiP9xiIiP9xiIiP9xiIiP9xiIiI/3GE9pLBltiI/3GIiI/3GIiIj/cYiIj/cTnawbclPoiI/3GIiI/3GIiI/3GIiI/3GIhHMmyc2Y/3GIiI/3GIiI/3GIiI/3GIg1kRi7bueIiP9xiIiP9xiIiI/3GIiI/3GIhE1CzCvYiI/3GIiIj/cYiIj/cYiIj/cYhMa2xJSYj/cYiIiP9xiIiP9xiIiP9xiIiP86OkK3xb2P9xiIiP9xiIiP9xiIiP9xiIhG5yyhjYj/cYiIj/cYiIj/cYiIj/cYhKhfxXoHGIiI/3GIiI/3GIiI/3GIiI/3GEgtHI0uiIiP9xiIiP9xiIiP9xiIiP9xhKMCxs/YiP9xiIiP9xiIiP9xiIiP9xiIg1eja7hcmIj/cYiIj/cYiIj/cYiIiP9xTjLcLNKP9xiIiI/3GIiI/3GIiI/3GIiEbnLKGNiP9xiIiP9xiIiP9xiIiP9xiIiP9xg36xG5FO6Ij/cYiIj/cYiIj/cYiIj/cYhEHFy+OnGIiI/3GIiI/3GIiI/3GIiIRNQswr2Ij/cYiIj/cYiIj/cYiIj/cYiE6gbCX5iP9xiIiP9xiIiP9xiIiP9xiIiP9xiIiP9xiIiDaI1rl3KXGIiIj/cYiIj/cYiIj/cYiIj/cUl3XHiKiI/3GIiI/3GIiIj/cYiIj/cYhBvhz0Hoj/cYiIj/cYiIiP9xiIiP9xiIg8kOK0bx2IiI/3GIiI/3GIiI/3GIiI/3FXTNmziP9xiIiP9xiIiI/3GIiI/3GIiI/3GIQWjc+XKIj/cYiIj/cYiIj/cYiIj/cYgx+UG/Br6P9xiIiP9xiIiP9xiIiP9xiIiP9xiIiEQHHM+OiIiP9xiIiP9xiIiP9xiIiE0ajD5Xj/cYiIj/cYiIj/cYiIiP9xhPRdwbooiIiP9xiIiP9xiIiP9xiIiP9Cvhz0HoiIiP9xiIiP9xiIiP9xiIiP9xiIhfzdEyiIj/cYiIiP9xiIiP9xiIiP9xRj38rCCI/3GIiI/3GIiIj/cYiIj/cYTogcJ37/cYiIj/cYiIj/cYiIiP9xiIP7QGsUv5iI/3GIiI/3GIiI/3GIiI/3GEoOLG8dj/cYiIj/cYiIj/cYiIj/cYiIS0MsW82IiI/3GIiI/3GIiI/3GIiIhPgXwX6Ij/cYiIj/cYiIj/cYiIiP9xiIOpORtmxuj/cYiIj/cYiIj/cYiIj/cYiISjAsbP3/cYiIj/cYiIj/cYiIj/cYiIiDjMIbgz3oj/cYiIj/cYiIj/cYiIj/cYiIgwY3G/nI5xiIiP9xiIiP9xiIiP9xiIiDlWg7epfIiP9xiIiI/3GIiI/3GIiI/3FOoGwl+YiI/3GIiI/3GIiIj/cYiIj/OcfBuDg+/3GIiI/3GIiI/3GIiI/3GIiIOfQmtwvZiP9xiIiP9xiIiP9xiIiP9xhGFbyepHGIiI/3GIiI/3GIiI/3GIiI/0gybJzZiIiP9xiIiP9xiIiP9xiIiP9xhVOdvGiI/3GIiIj/cYiIj/cYiIj/cYiIRhocrl6Ij/cYiIiP9xiIiP9xiIiP9xiIiP9xiIiP9xiIiP9xhGUVya6nGIiIj/cYiIj/cYiIj/cYiIj/cYiIj/cUfnLIGNcYiIj/cYiIj/cYiIj/cYiIj/cUxDLEvNiP9xiIiP9xiIiP9xiIiP9xiIWpTWa4iIj/cYiIj/cYiIj/cYiIj/cYiIj/cYiIj/cYiIR5ZMlpuIj/cYiIiP9xiIiP9xiIiP9xiIiP9xiIhGeZyYZnGIiI/3GIiI/3GIiIj/cYiIRAccz46IiI/3GIiI/3GIiI/3GIiIj/PMuGtTR5iIiP9xiIiP9xiIiP9xiIiEjW3IKSj/cYiIj/cYiIj/cYiIj/cYiIj/SSi8fXRxiIiP9xiIiP9xiIiP9xiIiP9xTPzcQDKI/3GIiIj/cYiIj/cYiIj/cTmAkbZ/bnGIiI/3GIiI/3GIiIj/cYiIWF/YoIiP9xiIiP9xiIiP9xiIiP9xg5soG3TX6P9xiIiP9xiIiP9xiIiP9xiISTu8fET/cYiIj/cYiIj/cYiIj/cYiE0A7D/xiIj/cYiIj/cYiIj/cYiIiP9xQShM7XtxiIiP9xiIiP9xiIiP9xiIiP9xS+48URyIiI/3GIiI/3GIiI/3GIiIj/cYiIj/cYiIj/TGIcSd5xiIiP9xiIiP9xiIiI/3GIg+WaKxpl1xiIiP9xiIiP9xiIiP9xiIiP9PiBwnfoiP9xiIiP9xiIiP9xiIiP9xiIPLQytEvNiIj/cYiIj/cYiIj/cYiIj/cTcqxLnVO4iI/3GIiI/3GIiI/3GIiIj/cYPmNSsZytcYiIiP9xiIiP9xiIiP9xiIgzYTG9ns7/cYiIj/cYiIj/cYiIj/cYiIPTDzs88M/3GIiI/3GIiI/3GIiI/3GIiI/3GE5WLBqdcYiIj/cYiIj/cYiIj/cYiIj/cUCrHAZO/3GIiI/3GIiI/3GIiI/3GIiI/3GEpiHGneiIiP9xiIiP9xiIiP9xiIiP9xhO0lwi2oiIiP9xiIiP9xiIiP9xiIiP9xSOCMgfeIiI/3GIiI/3GIiI/3GIiI/zI0BL7L+3GIiI/3GIiI/3GIiI/3GIiI/3GEtYbEp5cYiIj/cYiIj/cYiIj/cYiIj/cYiIj/cYiIhfzdEyiIj/cYiIj/cYiIj/cYiIj/Ni1zu9KMj/cYiIj/cYiIj/cYiIj/cYiIiP9xhMQyxLzf9xiIiP9xiIiP9xiIiI/3GIMDOVv8xqcYiIj/cYiIiP9xiIiP9xiIgzXBi9o+eIj/cYiIj/cYiIj/cYiIj/cYg6AES2/7v/cYiIj/cYiIj/cYiIj/cYiIj/cYiIj/cYiIiP9xiIiP9xiIiP9xiIiP9xiIiP9xiIiP9xiIiP9xiIiI/3GIiEQ0rLy1cYiIj/cYiIj/cYiIj/cYiIg/svGxTQ6I/3GIiI/3GIiI/3GIiI/3GIiEROTLsbcYiIj/cYiIj/cYiIj/cYiIhPs2wUyYiIj/cYiIj/cYiIj/cYiIj/cYiIj/cYiIj/cYUN3QMo/3GIiI/3GIiI/3GIiI/3GIg8/1O0AKyP9xiIiI/3GIiI/3GIiI/3GIhCbTzpLIiP9xiIiP9xiIiP9xiIiP9xiIiP9xiIiI/3GIiI/3GIiI/3GIiDbQA7ov/IiIj/cYiIj/cYiIj/cYiIiP9xg4jxO4cOyI/3GIiI/3GIiI/3GIiIj/cYiIPqPislwdiP9xiIiI/3GIiI/3GIiI/3GISPosgF2I/3GIiI/3GIiI/3GIiI/3GIg/gAKxf/2I/3GIiI/3GIiI/3GIiI/3GIiIMbJIvk23cYiIj/cYiIj/cYiIj/cYiIiE2IHDd+iI/3GIiI/3GIiI/3GIiI/3GIiIj/cYiIj/cUPzHNDOiIj/cYiIj/cYiIj/cYiIiP9xiIiP9xiIiP9xiIiP9xiIiP9xiIiP9xiIiEnbPHJMiP9xiIiP9xiIiI/3GIiI/3GIiI/3GIiI/005fExoiIj/cYiIj/cYiIj/cYiIj/cYiIj/cYiIj/cYiIiP9xiIiP9xiIOgGytv5Nj/cYiIj/cYiIj/cYiIj/cYiIhAjCwIPYiIj/cYiIj/cYiIj/cYiIiP9xiIP+ThsRseiIiP9xiIiP9xiIiP9xiIiI/3FJRWx7qY/3GIiI/3GIiI/3GIiI/3GIiIhalNZriP9xiIiP9xiIiP9xiIiP9xiEmfnHYGiIj/cYiIiP9xiIiP9xiIiP9xhF1CyivXGIiIj/cYiIj/cYiIj/cYiIj/cYiIj/cYiIhWTNqziIiP9xiIiP9xiIiP9xiIiP9xiIiP9IGhyeXoj/cYiIj/cYiIj/cYiIj/cYiITVYsOp2Ij/cYiIj/cYiIj/cYiIj/cYg+WaKypl3/cYiIj/cYiIj/cYiIiP9xiIhEsNzE8oiIiP9xiIiP9xiIiP9xiIiP9xR2RcmbqIiI/3GIiI/3GIiIj/cYiIj/cYiE3d7DIhiP9xiIiP9xiIiP9xiIiP9xiEgtHI0uiIj/cYiIj/cYiIj/cYiIj/cUBV3Aui/3GIiI/3GIiIj/cYiIj/cYiIj/QZF8B+iP9xiIiI/3GIiI/3GIiI/3GIMQjhv/ceiIj/cYiIiP9xiIiP9xiIiP9xiIiP9xiIiP9xiIiP9xhOiBwnfo/3GIiI/3GIiI/3GIiI/3GIhKMCxs/Y/3GIiI/3GIiI/3GIiI/3GIiI/0ufnGYG/3GIiIj/cYiIj/cYiIj/cYiEomfG2YiP9xiIiP9xiIiP9xiIiP9xiIMTrRv8UuiIiP9xiIiI/3GIiI/3GIiIMdXxvioOcYiIiP9xiIiP9xiIiP9xiIiP9CWjz6XIj/cYiIj/cYiIj/cYiIj/cYiIj/cYiIiP9xiIiP9xiIiP9xiITgVML6uIiI/3GIiI/3GIiI/3GIiI/zH04bAbHoiP9xiIiP9xiIiP9xiIiP9xhFBxy/joj/cYiIj/cYiIj/cYiIj/cYhPmxwWToiIj/cYiIj/cYiIj/cYiIj/cTGONL9xy4j/cYiIiP9xiIiP9xiIiP9xiIiD+1dLFKi4iI/3GIiI/3GIiI/3GIiI/3GIQb4c9B6Ij/cYiIj/cYiIj/cYiIj/cYiIhAQJwM9oiIj/cYiIj/cYiIj/cYiIhI+ixwXXGIiI/3GIiI/3GIiI/3GIg93HKyI41xiIiI/3GIiI/3GIiI/3GIiI/3GIiI/3GIiI/3GIiI/3GIiIRAccz46IiI/3GIiI/3GIiI/3GIiI/3GEIJXO9qiP9xiIiP9xiIiP9xiIiP9xiIhAWjwLXIiI/3GIiI/3GIiI/3GIiIj/cYiIj/cUowLGz9iI/3GIiI/3GIiIj/cYiIj/cYiIj/Q/6s4BWIiP9xiIiP9xiIiI/3GIiI/3FKMCxs/YiP9xiIiP9xiIiI/3GIiI/3GDpw57aPGIj/cYiIj/cYiIj/cYiIiP9xiIiEPzHMDOcYiIj/cYiIj/cYiIj/cYiIiEfIPJN8iI/3GIiIj/cYiIj/cYiIj/cYiIj/cYiIj/cUYVvK6k/3GIiI/3GIiI/3GIiI/3GIiI/3FHAHyf+Ij/cYiIj/cYiIj/cYiIj/cYiIhCwSzj7YiIj/cYiIj/cYiIj/cYiIj/cYUN3QMo/3GIiI/3GIiI/3GIiI/3GIiI/3GIiI/0gybJzZiIiP9xiIiP9xiIiP9xiIiP9xiIiDMBQr3+vY/3GIiI/3GIiI/3GIiI/3GIiI/3GIiIj/cYiIj/cYiIj/cYQeAc8f6IiI/3GIiI/3GIiIj/cYiIj/cYiIj/cVIT3uyP9xiIiP9xiIiP9xiIiP9xiIiIN+8CuRD9iIj/cYiIj/cYiIj/cYiIj/cYSiZ8bZiIiP9xiIiP9xiIiP9xiIiP9xhJd1x4ioj/cYiIiP9xiIiP9xiIiP9xiEaR7KbhiIj/cYiIj/cYiIj/cYiIj/cYhDwSzT7Y/3GIiI/3GIiI/3GIiI/3GIiEO3fNSI/3GIiI/3GIiI/3GIiIj/cYiIRhocrl6Ij/cYiIj/cYiIj/cYiIiP9xhCbTzpLIiIj/cYiIj/cYiIj/cYiIhEmIzGd4j/cYiIj/cYiIj/cYiIj/cYheutJFiP9xiIiP9xiIiP9xiIiP9xiIiP87DbG28k7/cYiIj/cYiIj/cYiIj/cYiIWYHWfnGIiI/3GIiI/3GIiI/3GIiI/3GIiI/3GIiI/3GIWV/WoHGIiI/3GIiI/3GIiI/3GIiI/3GIiI/3GIiEpYbGp5iI/3GIiI/3GIiI/3GIiI/3GIiDRfY7ygnIiIj/cYiIj/cYiIj/cYiIhBvhz0Hv9xiIiP9xiIiP9xiIiP9xiIg6G1K15K1xiIiI/3GIiI/3GIiI/3GIiITSQ8Pbz/cYiIj/cYiIj/cYiIj/cYiIhfzdEyiIj/cYiIj/cYiIj/cYiIj/cYMIpDsIW8iI/3GIiI/3GIiI/3GIiIj/cYiIQb4c9B7/cYiIj/cYiIj/cYiIiP9xiIiP9xiIiP9xhCCVzvao/3GIiI/3GIiI/3GIiIj/cYiIgxshG/Te6IiP9xiIiI/3GIiI/3GIiI/3FPaSwZbYiIj/cYiIj/cYiIj/cYiIj/cYiIj/cYiIj/cYiIXrrSRf9xiIiP9xiIiP9xiIiP9xiIiP9xiIhKYhxp3oj/cYiIj/cYiIj/cYiIj/cYiEG+HPQeiP9xiIiP9xiIiP9xiIiP9xiITEMsO81xiIiP9xiIiP9xiIiP9xiIiP9I3XySKI/3GIiI/3GIiI/3GIiI/3GIiI/3GIiIj/cYiIj/cYiIj/cYiIj/cYiIj/cYiIj/cYiIj/cYiIiP9xiIiP87k5G2bG6IiI/3GIiI/3GIiI/3GIiIj/cYRQccv46P9xiIiP9xiIiP9xiIiP9xiIiI/0bKfLNYiP9xiIiP9xiIiI/3GIiI/3GIiI/3GINI1ivHKdiI/3GIiI/3GIiI/3GIiIj/cYg6fzK2gM2IiP9xiIiP9xiIiI/3GIiI/3GIRQccv47/cYiIj/cYiIj/cYiIiP9xiIiP86rPm3UwaI/3GIiI/3GIiI/3GIiIj/cYgzG+G95B6I/3GIiI/3GIiI/3GIiIj/cYPqEGsl75/3GIiI/3GIiI/3GIiI/3GIiIT5scFk6I/3GIiI/3GIiI/3GIiI/3GIS9ScUraIiP9xiIiP9xiIiI/3GIiI/3GIiI/3GIRoNMp8v/cYiIj/cYiIj/cYiIj/cYiIj/cYiIiP9xiIiP9xiIiP9xiIiP9xiIiELBLOPtiIiP9xiIiP9xiIiP9xiIiP9xiIiP9xiIiP89XFGzo65xiIiP9xiIiP9xiIiP9xiIiI/3E95iKzGd2P9xiIiP9xiIiP9xiIiP9xiIiEzxTEDriIiP9xiIiI/3GIiI/3GIiI/3GEX8bLA5iP9xiIiI/3GIiI/3GIiI/3GEj6LIBdiI/3GIiI/3GIiI/3GIiI/3GIiI/3FKYhxp3oiIiP9xiIiP9xiIiP9xiIiP9DCVzvaoiP9xiIiP9xiIiI/3GIiI/0nIPIN8iI/3GIiI/3GIiI/3GIiI/3GIiI/3GISC0cjS6IiP9xiIiP9xiIiP9xiIiP9xiEowLGz9iP9xiIiP9xiIiP9xiIiP9xiEAoTA57iIj/cYiIj/cYiIiP9xiIiP9xiDwh5LTeG4/3GIiI/3GIiI/3GIiIj/cYiIj/cUPzHNDOiIj/cYiIj/cYiIj/cYiIiP9xR5HshuFxiIiP9xiIiP9xiIiP9xiIiP9xhILRyNLoiIj/cYiIj/cYiIj/cYiIj/cTAzlbDcaoj/cYiIj/cYiIj/cYiIj/cYiDT6g7wFfIj/cYiIj/cYiIiP9xiIiP9xiIiP9xiIiP9xiIRUesu4WIiI/3GIiIj/cYiIj/cYiIj/PRSytOtNiI/3GIiI/3GIiI/3GIiI/3GIiIM7thvUSeiIj/cYiIiP9xiIiP9xiIiP9xTlYsGp1xiIiI/3GIiI/3GIiI/3GIiI/3FC4BzR/nGIiI/3GIiIj/cYiIj/cYiIj/RtQssr2P9xiIiI/3GIiI/3GIiI/3GIiEpiHGnej/cYiIj/cYiIiP9xiIiP9xiDpNQrayvYiP9xiIiP9xiIiP9xiIiP9PViwqnY/3GIiI/3GIiI/3GIiI/3GINMkCvDb9iIj/cYiIj/cYiIj/cYiIj/cYiDBPErDA7YiI/3GIiI/3GIiI/3GIiI/3GIiEUHHK+OcYiIj/cYiIj/cYiIj/cYiIj/cYiIQb4c9B6P9xiIiP9xiIiP9xiIiP9xiIiP9xiIiP9xhcp9RYiIiP9xiIiP9xiIiP9xiIiP9xiIiP9xiIiP9xW5TVa4/3GIiI/3GIiI/3GIiI/3GIiI/3FI+iyAXYiI/3GIiI/3GIiI/3GIiI/3GIiI/zKLsb90To/3GIiI/3GIiIj/cYiIj/cYiIj/cYiIj/cYgzJCO829xxiIiP9xiIiP9xiIiP9xiIiP9xhDU5zKxnGIiI/3GIiI/3GIiIj/cYiIj/cYiIj/cYiIj/cYiIj/X7rSRYiI/3GIiIj/cYiIj/cYiIj/cTkitrfdSf9xiIiP9xiIiI/3GIiI/3GIiI/zExgbDefoiP9xiIiP9xiIiP9xiIiP9xiIhXTNizcYiIj/cYiIj/cYiIj/cYiIj/cVlf16CP9xiIiP9xiIiP9xiIiP9xiIiP9MWGxaeY/3GIiI/3GIiI/3GIiI/3GIiIPfUxswrOiI/3GIiI/3GIiIj/cYiIj/cYQQT8/7D/cYiIj/cYiIj/cYiIj/cYiIiDLeQr4hvYiIj/cYiIiP9xiIiP9xiIiP9PViwqnf9xiIiI/3GIiI/3GIiI/3GIiF660UVxiIiP9xiIiP9xiIiI/3GIiINkuRurRuj/cYiIj/cYiIj/cYiIiP9xiIiP9xiIiP9xiIS9ScUraIj/cYiIj/cYiIj/cYiIj/cYhOfmwoGY/3GIiI/3GIiI/3GIiI/3GIg6+iu2BdSI/3GIiI/3GIiI/3GIiI/3GIiI/z+VQrJqvYiI/3GIiI/3GIiI/3GIiIj/cYSPosgF2I/3GIiI/3GIiIj/cYiIj/cYg0BMS7+ztxiIiP9xiIiP9xiIiP9xiIiP9xgxOWO/xpyIiI/3GIiI/3GIiI/3GIiI/3GIhKDixfHXGIiI/3GIiI/3GIiI/3GIiIj/cTfrEbkU7oiP9xiIiI/3GIiI/3GIiI/3GITHUcSK6P9xiIiP9xiIiI/3GIiI/3GIg5e0G3hL6IiI/3GIiI/3GIiIj/cYiISW2seSX/cYiIj/cYiIj/cYiIj/cYiIiECMLAg9iIj/cYiIj/cYiIiP9xiIiP9xiEgtHI0uiI/3GIiI/3GIiIj/cYiIj/cYiEuirFXVj/cYiIj/cYiIj/cYiIj/cYiIiP9xiIiP9xiIiP9xiIiP9xiIiP9xiIiP9xhEojzF3IiIj/cYiIj/cYiIj/cYiIiP9J+iyAXYiI/3GIiI/3GIiIj/cYiIj/cYS+48URyIiP9xiIiP9xiIiP9xiIiP9xhAubwFZIiP9xiIiP9xiIiP9xiIiP9xiExrbElJiI/3GIiI/3GIiI/3GIiI/3GINq2UulJriI/3GIiI/3GIiI/3GIiI/3GISlhsanmIiI/3GIiI/3GIiI/3GIiI/3GIiI/3GIhILRyNLoiP9xiIiP9xiIiP9xiIiP9xiEUVvL6kiIiP9xiIiP9xiIiP9xiIiP9xgzPzG9wM6I/3GIiI/3GIiI/3GIiI/3GIiIT5scFk6I/3GIiI/3GIiI/3GIiI/3GIiIPZTTs2ssiP9xiIiP9xiIiP9xiIiP9xiIhPX3waCIj/cYiIj/cYiIiP9xiIiP9xiDst47XSHIiP9xiIiP9xiIiP9xiIiP9xiIhfzdEyiIiP9xiIiP9xiIiP9xiIiP9R3dAyiI/3GIiI/3GIiI/3GIiI/3GIhHKLyddIj/cYiIj/cYiIj/cYiIj/cYiIj/cYhVOdvGiP9xiIiI/3GIiI/3GIiI/3GDTTsbwsToiI/3GIiI/3GIiI/3GIiI/3GDqJ4bZ2HoiIj/cYiIj/cYiIj/cYiIj/cTpX8baoDoiI/3GIiI/3GIiI/3GIiI/3GIhGtTykrI/3GIiI/3GIiI/3GIiIj/cYiEIJXN9qcYiIj/cYiIj/cYiIj/cYiIj/cUj6LIBdiIj/cYiIj/cYiIj/cYiIiP9xhFL1y9CoiI/3GIiI/3GIiI/3GIiI/3GEa1PKSsiI/3GIiI/3GIiIj/cYiIj/cYiDiygbhNfoiIj/cYiIj/cYiIj/cYiIj/RtQssr2I/3GIiI/3GIiI/3GIiI/3GIg90HOzL4yIiI/3GIiI/3GIiI/3GIiIj/cYhCCVzvav9xiIiP9xiIiP9xiIiP9xiIiEzxTEDriIiP9xiIiI/3GIiI/3GIiI/1qB136Ij/cYiIj/cYiIj/cYiIj/cYiIiP9xiIiP9xiDwLcbT0joiI/3GIiI/3GIiI/3GIiI/3GIiINJcSu2jtcYiIiP9xiIiP9xiIiP9xiIiP9GBxy/joiP9xiIiI/3GIiI/3GIiI/3GE2r/DVAiP9xiIiP9xiIiI/3GIiI/3GIiIXbrTRYiIj/cYiIj/cYiIj/cYiIiP9xg/43OxHIyIiP9xiIiP9xiIiI/3GIiI/3GIhNJDw9vIj/cYiIj/cYiIj/cYiIj/cYiIj/VjnbxoiIj/cYiIiP9xiIiP9xiIiP9xiE+bHBZOiIj/cYiIiP9xiIiP9xiIiP9xiIiP9xiIiEHgHPH+j/cYiIiP9xiIiP9xiIiP9xiIiDvJcrQ2jXGIiI/3GIiIj/cYiIj/cYiIj/PCx1tdOKiI/3GIiI/3GIiIj/cYiIj/cYhPmxwWToiI/3GIiI/3GIiIj/cYiIj/cYgyJCO+29yIiI/3GIiIj/cYiIj/cYiIj/cYP3JhsY2e/3GIiI/3GIiI/3GIiI/3GIiIMIpDv3W8cYiIj/cYiIj/cYiIiP9xiIiP8weLGxl06Ij/cYiIj/cYiIj/cYiIj/cYiIj/cYiIj/cYRwB8n/iP9xiIiP9xiIiP9xiIiP9xiIiDgMQ7jzvIiIiP9xiIiP9xiIiP9xiIiP8/w0GyPL7/cYiIj/cYiIiP9xiIiP9xiIMvKhvg1eiIiP9xiIiI/3GIiI/3GIiI/3FJO7x8RIj/cYiIiP9xiIiP9xiIiP9xiISHL8eNBxiIiP9xiIiP9xiIiI/3GIiI/3GDQpgrzWff9xiIiP9xiIiI/3GIiI/3GIiI/1qB136Ij/cYiIj/cYiIj/cYiIj/cYiE1MfDs4iIiP9xiIiP9xiIiI/3GIiI/3GIQglc72r/cYiIj/cYiIj/cYiIj/cYiIiEGkfPW4/3GIiI/3GIiI/3GIiIj/cYiIj/cYiIhG3XyiKIj/cYiIj/cYiIj/cYiIj/cYiIj/cUcybJzZiIj/cYiIj/cYiIj/cYiIj/cYiINrs1ukTKiIiP9xiIiP9xiIiP9xiIiP9xiE6IHCd+/3GIiI/3GIiI/3GIiI/3GIiI/3GIiIVkzas4iIj/cYiIj/cYiIj/cYiIj/cYiIj/cYiIj/cYiIj/cYiIX83RMoiIj/cYiIj/cYiIj/cYiIj/cYiIj/cYhSE97s/3GIiI/3GIiI/3GIiI/3GIiIME8SsMDtj/cYiIj/cYiIiP9xiIiP9xiIiEpiHGne/3GIiI/3GIiI/3GIiIj/cYiIj/StbccpL/cYiIj/cYiIj/cYiIj/cYiIj/cTxCsbO9TnGIiI/3GIiI/3GIiI/3GIiI/zlCFbi96o/3GIiIj/cYiIj/cYiIj/cYMTVyvsqNcYiIj/cYiIj/cYiIiP9xiIiP9xiIiP9xiIiP9xiIiEkOLH8diIj/cYiIj/cYiIj/cYiIj/cYiIj/cYiIiP9xiIhRE9/siIj/cYiIj/cYiIj/cYiIj/cYiISopcZ1qIiI/3GIiI/3GIiI/3GIiI/3GIiIUybd2Y/3GIiIj/cYiIj/cYiIj/cYiIhYX9igiP9xiIiP9xiIiI/3GIiI/3GIiDwO87TxDIiI/3GIiI/3GIiIj/cYiIj/cYiE1MfDs4iIiP9xiIiP9xiIiP9xiIiP9xOCyhuNNeiI/3GIiI/3GIiI/3GIiI/3GIgxRIG/u36IiP9xiIiI/3GIiI/3GIiI/3GIhMdRxIrv9xiIiP9xiIiI/3GIiI/3GIiI/3GIQ8Es0+3/cYiIiP9xiIiP9xiIiP9xiIhKTrxrFIiI/3GIiI/3GIiI/3GIiI/3GIRfxssDmI/3GIiI/3GIiI/3GIiI/3GIgyYta+nSmIiI/3GIiI/3GIiI/3GIiI/3GIiEpiHGneiP9xiIiP9xiIiP9xiIiP9xiIiE+bHBZOiP9xiIiP9xiIiP9xiIiP9xiISMg8c3xxiIiP9xiIiP9xiIiI/3GIiIS/zcUDKIiP9xiIiP9xiIiP9xiIiP9xiIhKHMxuM4j/cYiIj/cYiIj/cYiIj/cYiIiP9xiIiP9xiIiP9xRnmcqGaIj/cYiIj/cYiIj/cYiIj/cYiIiEtDLFvNiI/3GIiI/3GIiI/3GIiIj/cYRdQsor1xiIiP9xiIiP9xiIiI/3GIiI/3E6GuO25Rz/cYiIj/cYiIj/cYiIj/cYiIj/cYRucsoY2IiI/3GIiI/3GIiI/3GIiIj/cYiF/N0TKIiI/3GIiI/3GIiI/3GIiI/3GIRxocjl5xiIiP9xiIiP9xiIiP9xiIiP9xiIiI/3E+WaKypl2I/3GIiI/3GIiI/3GIiI/3GIg93oayIXlxiIiP9xiIiP9xiIiP9xiIiIR76MlBeIiI/3GIiI/3GIiI/3GIiI/3FKt+xkgYj/cYiIj/cYiIj/cYiIiP9xiIiP9xiIiP9xiIiFyn1Fj/cYiIj/cYiIj/cYiIiP9xiIiP9xiIiP9xiIiP9xiIiP9Hb+ypAYiIj/cYiIiP9xiIiP9xiIgyhBK+e+2I/3GIiI/3GIiI/3GIiI/3GISg4sbx3/cYiIj/cYiIj/cYiIj/cYiISPosgF3/cYiIj/cYiIj/cYiIiP9xiIiECMLAg9iIj/cYiIiP9xiIiP9xiIiP9xiIiP9xiIiP9xiIiP9xiIiP9xiIRHBMyPuP9xiIiI/3GIiI/3GIiI/3GIiI/0otHG0ucYiIiP9xiIiP9xiIiP9xiIiP9xV0zZs4j/cYiIj/cYiIiP9xiIiP9xiIS6KsVdWP9xiIiP9xiIiP9xiIiP9xiIiI/0iR7Jbh/3GIiI/3GIiI/3GIiI/3GIiD1VsbOqTv9xiIiP9xiIiP9xiIiP9xiIiP83CwG69P6I/3GIiI/3GIiI/3GIiI/3GIhMQyw7zXGIiI/3GIiI/3GIiI/3GIiIhG5yyhjf9xiIiP9xiIiP9xiIiI/3GIiISweMX4eIj/cYiIj/cYiIj/cYiIj/cYiEKfLOYNiIiP9xiIiP9xiIiP9xiIiP9xTZ1cNir/cYiIj/cYiIj/cYiIj/cYiIgy2lG+Ja6P9xiIiP9xiIiP9xiIiP9xiIiP9xTEMsS82I/3GIiI/3GIiI/3GIiI/3GIiIPlwlsqPa/3GIiI/3GIiI/3GIiI/3GIiI/3Eyg6O+fFyIiP9xiIiP9xiIiP9xiIiP9xiIiP9xiIiP9xiIiP9xiIiI/3GIiI/3GIiEG+HPQe/3GIiI/3GIiIj/cYiIj/cYiIj/cYiIj/cYiIj/cYiIj/cYiIj/cYiIiP9xiIiP9xiIiP9xiIiP9xiIiP9xUhPe7I/3GIiI/3GIiIj/cYiIj/cYiIRUesu4WIiP9xiIiP9xiIiP9xiIiI/3GDqtMbZSzoj/cYiIj/cYiIj/cYiIj/cYiIMiAyvd/NcYiIj/cYiIj/cYiIj/cYiIj/cYg9wWSyPptxiIiP9xiIiP9xiIiP9xiIiI/3GIiI/3FHGhyeXv9xiIiP9xiIiP9xiIiI/3GIiETULMK9iI/3GIiI/3GIiIj/cYiIj/cYRFzsyjGIiI/3GIiI/3GIiI/3GIiI/3GIiIj/QihM/Xv/cYiIj/cYiIj/cYiIj/cYiIj/cYiIj/cYiIj/cYiIiP9xiIiP9xiIiP9xhOiBwnfv9xiIiP9xiIiI/3GIiI/3GIiI/3GIiI/3GIiI/3GIiE83PAyMcYiIj/cYiIj/cYiIj/cYiIiP9xiIiP9xiIiP9xiIiP9xiIiP9xiIiP9xiIiP9xiIRucsoY2Ij/cYiIj/cYiIj/cYiIiP9xiIiP9xiIiP9xiIiETULMK9iI/3GIiI/3GIiI/3GIiI/3GIiIWIHYfoiI/3GIiI/3GIiIj/cYiIj/cUTfvLIEcYiIj/cYiIiP9xiIiP9xiIiP9BqxwGTv9xiIiP9xiIiI/3GIiI/3GIiI/3GEfdfIIocYiIj/cYiIj/cYiIj/cYiIj/cYRdQssr3/cYiIj/cYiIj/cYiIj/cYiIj/cYiIj/cYhQ3dAy/3GIiI/3GIiI/3GIiI/3GIiI/0vzjGDHiIj/cYiIj/cYiIj/cYiIiP9xiFIT3exxiIiP9xiIiP9xiIiP9xiIiP9F8xywznGIiI/3GIiI/3GIiI/3GIiITjc8LIyIiI/3GIiI/3GIiI/3GIiI/3E+64GyFH6Ij/cYiIj/cYiIj/cYiIj/cYiIhLmPxWcI/3GIiI/3GIiI/3GIiI/3GIiI/3GIiI/0xiHFne/3GIiI/3GIiI/3GIiI/3GIiI/3GIiI/3GIiI/zuUN7ZryIiP9xiIiP9xiIiP9xiIiP9xiDRaBLul+3GIiI/3GIiI/3GIiI/3GIiINzhluceaiI/3GIiI/3GIiIj/cYiIj/cYiIj/cYiIj/cTKESb57tv9xiIiP9xiIiP9xiIiP9xiIiI/z5Ou7OxRIj/cYiIj/cYiIj/cYiIj/cYhOlrwmlIiI/3GIiI/3GIiI/3GIiI/3GIiI/3GIiIj/cYiIj/cYXKfUWIiI/3GIiI/3GIiI/3GIiI/3GIiIj/cYiIhLETxe7I/3GIiIj/cYiIj/cYiIj/cYiIj/cYiIj/cYiIj/cYiIj/cYiIiP9xTn5sKBmI/3GIiI/3GIiI/3GIiIj/cYhDwSzT7f9xiIiP9xiIiP9xiIiI/3GIiIMnnzvYYMcYiIj/cYiIj/cYiIj/cYiIiP9GynyzWIj/cYiIj/cYiIiP9xiIiP9xiIiP9Et3zUiIiIj/cYiIj/cYiIj/cYiIj/cVDd0DKP9xiIiP9xiIiI/3GIiI/3GIiI/3GIiI/3GIiI/3FAkXwH6I/3GIiI/3GIiI/3GIiI/3GIiI/3FAw2wEyYiP9xiIiP9xiIiP9xiIiP9xiEXULKK9cYiIj/cYiIj/cYiIj/cYiIj/cYiEx1HEiuj/cYiIj/cYiIj/cYiIj/cYiIj/cYiIj/Mu4jvxHciP9xiIiP9xiIiP9xiIiI/3GIiE1WLDqdiP9xiIiP9xiIiI/3GIiI/3GIiIMbIRv03uiIiP9xiIiP9xiIiP9xiIiP9xiIX83RMoiIj/cYiIiP9xiIiP9xiIiP9xiIiP9xiIiP9xhAKEwOe4iIj/cYiIj/cYiIiP9xiIiP9xgzY0W9nLqI/3GIiIj/cYiIj/cYiIj/cYiIj/cYiIj/UxPe7Ij/cYiIj/cYiIiP9xiIiP9xiIiP9xiIiP9xiIiP9xiIiP9xWV/XoI/3GIiI/3GIiI/3GIiI/3GIiI/3GEoczG4ziIiP9xiIiP9xiIiP9xiIiP9xiIg/svGxTQ6Ij/cYiIj/cYiIj/cYiIiP9xiIiP9xiIiP9xM/KhvQ1ej/cYiIiP9xiIiP9xiIiP9xiIiP9MWGxaef9xiIiI/3GIiI/3GIiI/3GIiI/3FblNVr/3GIiI/3GIiI/3GIiIj/cYiIj/cYiIj/O1aDtql8iP9xiIiP9xiIiP9xiIiP9xiIiP86JTm32saIiP9xiIiP9xiIiP9xiIiI/3GIiI/z9LArG0/XGIiI/3GIiI/3GIiI/3GIiI/3GIRucsoY2IiP9xiIiP9xiIiP9xiIiP9xiIiEEJXP9qiIiP9xiIiP9xiIiP9xiIiP9xiDMyw73NPIiP9xiIiP9xiIiP9xiIiP9xiIiP9xQ8Es0+2Ij/cYiIj/cYiIj/cYiIj/cYiIiP9xiIRgB8r/iIiI/3GIiI/3GIiIj/cYiIj/cYiIj/cYiIj/cYiIj/cYiEVRXLrqiIj/cYiIiP9xiIiP9xiIiP9xiIiP9xiEIJXO9q/3GIiI/3GIiIj/cYiIj/cYiIj/cYQglc72qP9xiIiP9xiIiP9xiIiI/3GIiI/3E+6hOxFexxiIiP9xiIiP9xiIiI/3GIiI/0P+rOAViIj/cYiIj/cYiIj/cYiIiP9xM5MhvWzeiIiI/3GIiI/3GIiI/3GIiI/3GDOTIb1s3oiIj/cYiIj/cYiIj/cYiIj/cYgxXiG/od6IiI/3GIiI/3GIiI/3GIiI/3GIiI/3GIiI/3E4/ki4AbeIj/cYiIj/cYiIj/cYiIiP9xiIiFMm3dmP9xiIiP9xiIiP9xiIiP9xiIiP9xOc+jtzBciI/3GIiI/3GIiI/3GIiI/3GIiIPOxetBOhiP9xiIiI/3GIiI/3GIiI/3GIiI/0YHHL+OiI/3GIiIj/cYiIj/cYiIj/cYiIMB0isPLd/3GIiI/3GIiIj/cYiIj/cYiIj/cTe5IblG3oj/cYiIj/cYiIj/cYiIj/cYiIURPf7IiIj/cYiIj/cYiIj/cYiIj/cUzK7ENR/3GIiI/3GIiI/3GIiIj/cYiIj/cYiIj/cTShwbxePoiP9xiIiP9xiIiP9xiIiP9xhDnyzWDf9xiIiP9xiIiP9xiIiP9xiIhD37zSBIiP9xiIiP9xiIiP9xiIiI/3GIiI/3GIiI/3GIiI/3GIiI/3GIiI/3GIiI/3FI4IyB94iIj/cYiIj/cYiIiP9xiIiP9xiIiDzy5bQNGoj/cYiIj/cYiIj/cYiIj/cYiIhPaSwZbf9xiIiP9xiIiP9xiIiP9xiIiP9xiE+bHBZOiIiP9xiIiP9xiIiP9xiIiP9xiITogcF35xiIiP9xiIiP9xiIiP9xiIiP9xhENKzMtYiP9xiIiP9xiIiP9xiIiP9xiIgzNNe9yyj/cYiIj/cYiIiP9xiIiP9xiIiP9xOiUCttr9iP9xiIiP9xiIiP9xiIiP9xiIiP9xiIg1Vua7qRmIiIj/cYiIj/cYiIj/cYiIj/cYQYws9z2I/3GIiI/3GIiI/3GIiI/3GIiDnesrchTYiIiP9xiIiP9xiIiP9xiIiP9xiIiP9xhZX9agcYiIiP9xiIiP9xiIiP9xiIiP9xhD8xzQzoiP9xiIiI/3GIiI/3GIiI/3GIiI/3GIMpDVvm8qiI/3GIiI/3GIiI/3GIiI/3GIiI/z5HEbO47o/3GIiI/3GIiI/3GIiI/3GIiI/3GEcaHJ5e/3GIiI/3GIiI/3GIiI/3GIiI/3GDGLsb50TnGIiI/3GIiIj/cYiIj/cYiIj/SOcsgY1xiIiI/3GIiI/3GIiI/3GIiI/3GEdkXJm6iIj/cYiIj/cYiIiP9xiIiP9xiE9pLBltiP9xiIiI/3GIiI/3GIiI/3GIiI/3E9uFqyR6VxiIiP9xiIiP9xiIiP9xiIiP9xiE6gbCX5iI/3GIiI/3GIiI/3GIiI/3GIiI/1+60kWIiP9xiIiI/3GIiI/3GIiI/3GIiI/3GIiI/3GIiI/3GEPBLNPtiP9xiIiP9xiIiP9xiIiP9xiIiP80tZO8SmxxiIiI/3GIiI/3GIiI/3GIiI/3GIQglc72r/cYiIj/cYiIiP9xiIiP9xiIiP9xiIiP9xiIiDUi4rvdHYiP9xiIiP9xiIiP9xiIiP9xiIiEPzHNDO/3GIiI/3GIiI/3GIiI/3GIiI/3E9b1GzkK6Ij/cYiIj/cYiIj/cYiIj/cYiIiP9xiEvUnFK2iIj/cYiIj/cYiIj/cYiIj/cYiIj/cYiIj/cYiIiP9xiIiP9xiIiP9xiIiP9xTZ1cJipxiIiP9xiIiI/3GIiI/3GIiI/3FP+pwQVoj/cYiIj/cYiIj/cYiIj/cYiIhG5yyhjY/3GIiI/3GIiI/3GIiIj/cYiIhPqbwVZIiIj/cYiIj/cYiIiP9xiIiP9xiEtwvFj0/3GIiI/3GIiI/3GIiIj/cYiIg19fe7CgiIiI/3GIiIj/cYiIj/cYiIj/cUj6LIBdiIj/cYiIj/cYiIj/cYiIj/cYiIP1GUsa5rj/cYiIiP9xiIiP9xiIiP9xiIhI+iyAXf9xiIiP9xiIiP9xiIiP9xiIiP9xWYHXfoj/cYiIj/cYiIiP9xiIiP9xiIiP9xiIiDGxor9OXYj/cYiIj/cYiIj/cYiIj/cYiIj/cYMuQBvhv+iIj/cYiIj/cYiIj/cYiIj/cUcybJzZiIj/cYiIj/cYiIj/cYiIj/cYiIOXtBt4S+iIiP9xiIiP9xiIiP9xiIiP9xiFyn1FiIiP9xiIiP9xiIiP9xiIiP9xiIhBvhz0Ho/3GIiI/3GIiI/3GIiI/3GIiIWF/YoIj/cYiIiP9xiIiP9xiIiP9xiIiP9xiIiP9aX9egj/cYiIiP9xiIiP9xiIiP9xiIiP9xiIiP9xiIiP8/w0GyPL6P9xiIiP9xiIiP9xiIiP9xiIiP9OUcw64/9xiIiP9xiIiP9xiIiP9xiIiP9xg/mqGxZV6Ij/cYiIj/cYiIj/cYiIj/cYiIX83RMoiIj/cYiIj/cYiIj/cYiIj/cYiIj/cYiIiEkwLHz9iIiP9xiIiP9xiIiP9xiIiI/3GIiI/3GIiI/3GIPW9Rs5Cuj/cYiIj/cYiIj/cYiIj/cYiIj/cYiIg8s8OzTDxxiIiP9xiIiP9xiIiP9xiIiP9xgwfyWwkNqI/3GIiI/3GIiI/3GIiI/3GIiI/3GIiIj/cYhQ3d8icYiIj/cYiIj/cYiIj/cYiIj/cUWYjLZ3/3GIiI/3GIiIj/cYiIj/cYiIj/cVyn1FiIiI/3GIiI/3GIiI/3GIiIj/cYTJ1cRiqIiI/3GIiI/3GIiI/3GIiI/3GIiE0y3DzSiIiP9xiIiI/3GIiI/3GIiI/3E7AiG1/d7/cYiIj/cYiIj/cYiIj/cYiIhGAHyv+IiI/3GIiI/3GIiI/3GIiI/3GFU528aIiP9xiIiP9xiIiP9xiIiP9xiIMXaov4lX/3GIiI/3GIiI/3GIiI/3GIiIj/Qr4c9B6IiI/3GIiI/3GIiI/3GIiIj/cYNnwTuoPsiIj/cYiIj/cYiIj/cYiIiP9xg4p2O4WJyIiI/3GIiI/3GIiI/3GIiIj/cYiISfOMcMeIiIj/cYiIj/cYiIj/cYiIj/cYhYX9igiIiP9xiIiI/3GIiI/3GIiI/3GIMDQEsNv7iP9xiIiI/3GIiI/3GIiI/3GIiI/3GIiDddI7mi3IiIj/cYiIj/cYiIj/cYiIj/cYiIhMdRw4rnGIiI/3GIiI/3GIiI/3GIiI/3GIiEHgHPH+iI/3GIiI/3GIiI/3GIiI/3GIiI/3GIiI/3GIiIj/cYiIj/cYiIj/cYiIj/cYiIj/cYiIj/cUG+HPQeiIiP9xiIiP9xiIiP9xiIiP9xiIiP9xS2IcSd5xiIiP9xiIiP9xiIiP9xiIiP9xiEC5vAVkiP9xiIiP9xiIiP9xiIiP9xiIiP9xhF1Cyyvf9xiIiP9xiIiP9xiIiP9xiIiI/1yU1WuP9xiIiP9xiIiP9xiIiP9xiIiP9xiIiP9ep9NY/3GIiI/3GIiI/3GIiI/3GIiIQsEs4+2IiI/3GIiI/3GIiI/3GIiI/3GIiI/3GIiI/zpHdLe4i4j/cYiIiP9xiIiP9xiIiP9xiIiP9xiIiDqXgrZofYiIj/cYiIj/cYiIj/cYiIj/cYiIWF/YoIiI/3GIiI/3GIiI/3GIiI/3GIhFBxyvjnGIiIj/cYiIj/cYiIj/cYiIj/cTa0wbpLPo/3GIiI/3GIiI/3GIiI/3GIiIj/NIgDvXf8iIiP9xiIiP9xiIiP9xiIiP9xiD92UrGJrYiI/3GIiI/3GIiIj/cYiIj/cYiIj/cYiIj/cU/6nBBWiP9xiIiP9xiIiP9xiIiI/3GIiI/zalsrtaTYj/cYiIj/cYiIj/cYiIj/cYiDBDSrDMtYiP9xiIiP9xiIiP9xiIiP9xiIiDqk67ZbFP9xiIiP9xiIiP9xiIiP9xiIiI/3GIiI/3GIiITYgcN36Ij/cYiIj/cYiIiP9xiIiP9xg7EMG17z6Ij/cYiIj/cYiIj/cYiIj/cYiD/9E7EC7Ij/cYiIj/cYiIj/cYiIj/cYiIj/Q74c1B5xiIiP9xiIiP9xiIiP9xiIiP9xiIiP9xgz6Ze8FmhxiIiP9xiIiP9xiIiP9xiIiP9xiE7SXCLaiIiP9xiIiP9xiIiP9xiIiP9xiIiP9xiIiP9xQ/Mc0M6IiI/3GIiI/3GIiI/3GIiI/3GIiI/0gaHJ5eiP9xiIiP9xiIiP9xiIiP9xiIiP9xiIiI/3GIiI/3GIiI/3GIiI/3GIiI/3GIiI/3GIiI/3GIiIj/cYiIj/cYiIj/cYiIj/cYiIj/cYiIj/cYiIj/cYiIiP9xiIiP9xiIiEHWbPKZiP9xiIiP9xiIiI/3GIiI/3GIiI/3GIiI/3GIiI/3GIiI/3GIiI/zzKGLU154iP9xiIiP9xiIiP9xiIiP9xiIiP9xiIiEGkfPW4j/cYiIj/cYiIj/cYiIj/cYiIj/cYMK8BsGD+iIj/cYiIj/cYiIj/cYiIiP9xg4p2O4WJyIiI/3GIiI/3GIiI/3GIiIj/cYhOlrwmlIiP9xiIiP9xiIiP9xiIiI/3GIiDwXNbToyv9xiIiP9xiIiP9xiIiI/3GIiFMm3dmI/3GIiI/3GIiI/3GIiI/3GIiEUHHK+OcYiIj/cYiIj/cYiIj/cYiIj/cYPKaRtFluiP9xiIiP9xiIiP9xiIiP9xiIiP9xhQ3dAyj/cYiIj/cYiIj/cYiIj/cYiIj/cYiDp/MraAzYiI/3GIiI/3GIiI/3GIiI/3GIiIRNQswr2Ij/cYiIj/cYiIj/cYiIj/cYiIg30XG5Lo7/cYiIiP9xiIiP9xiIiP9xiIiF2600WIiI/3GIiI/3GIiIj/cYiIj/cYRucsoY2IiP9xiIiI/3GIiI/3GIiI/3GIiI/3GIiI/3GIP803sTLI/3GIiIj/cYiIj/cYiIj/cYiIj/PE1CtLK9cYiIj/cYiIj/cYiIj/cYiIj/cYiIRucsoY2I/3GIiI/3GIiI/3GIiI/3GIiIj/NX/BvIA+iP9xiIiP9xiIiP9xiIiP9xiIiP9MJnxNmHGIiI/3GIiI/3GIiI/3GIiI/3GIM/c4vQjHiP9xiIiP9xiIiP9xiIiP9xiIiI/0K+HPQeiIiP9xiIiP9xiIiP9xiIiI/3FblNVr/3GIiI/3GIiI/3GIiI/3GIiI/3GIiI/3GIiIj/cYiDEVFL/q64iI/3GIiIj/cYiIj/cYiIj/cYiDTtUbwSro/3GIiI/3GIiI/3GIiI/3GIiI/3GIiI/3GIiI/3GIiIj/cYiIj/cYhcp9RYiI/3GIiI/3GIiI/3GIiI/3GIiIhFL1y9Cv9xiIiP9xiIiP9xiIiP9xiIiP8+MPOzzwyIiI/3GIiI/3GIiI/3GIiI/3EyqGG+V56IiP9xiIiP9xiIiP9xiIiP9xiIiIR/oskF2IiI/3GIiI/3GIiIj/cYiIj/cYiIj/cYiIj/cYiIj/cYiIj/cYiDdAAbm//oiIj/cYiIj/cYiIj/cYiIj/cYiIj/cYiIPTDzs88M/3GIiI/3GIiI/3GIiI/3GIiI/3GIiI/3GIiIj/cYiIj/cYiIj/cYiIj/cYiIj/PzN2ssyJ/3GIiI/3GIiI/3GIiI/3GIiI/3GIiI/3GIiIg/PTWxwsqI/3GIiI/3GIiI/3GIiIj/cYiIj/cYg1ttW7SSqIiI/3GIiIj/cYiIj/cYiIj/cYiIj/cUPpbNFpiIiI/3GIiI/3GIiI/3GIiI/3GIXKfUWIiP9xiIiP9xiIiI/3GIiI/3GIiEYaHK5eiI/3GIiI/3GIiIj/cYiIj/cYiIj/cTtcUbWjroiIj/cYiIj/cYiIj/cYiIj/cYiDS7YbtEnnGIiI/3GIiI/3GIiI/3GIiI/3GEgtHI0uiIiP9xiIiP9xiIiP9xiIiP9xiIUN3fInGIiI/3GIiI/3GIiI/3GIiI/3GIiI/3GE6IHCd+j/cYiIj/cYiIj/cYiIj/cYiIj/NmkTu5bsiP9xiIiP9xiIiP9xiIiP9xiIiP9NOXxMaIiI/3GIiI/3GIiI/3GIiIj/cYiIPr2CskJ9j/cYiIj/cYiIiP9xiIiP9xiIg1piG7Wd7/cYiIj/cYiIj/cYiIj/cYiIj/cYiIWpTWa4iI/3GIiI/3GIiI/3GIiI/3GIiI/3E8Jnu02YSIiIj/cYiIj/cYiIj/cYiIj/cYiISiZ8bZiP9xiIiP9xiIiP9xiIiP9xiIiP9xiIiP9xiEx1HEiuiP9xiIiP9xiIiP9xiIiP9xiIiP9XOdnGcYiIj/cYiIj/cYiIj/cYiIj/cYhKDixvHf9xiIiP9xiIiP9xiIiP9xiIiP9xQ8Es0+2Ij/cYiIj/cYiIj/cYiIj/cYiIQeAc8f6Ij/cYiIj/cYiIj/cYiIj/cYiIQdZs8pmIiP9xiIiP9xiIiP9xiIiP9xiIg85iK0Gd2IiI/3GIiI/3GIiI/3GIiI/3GIhDwSzT7f9xiIiP9xiIiP9xiIiP9xiIiP9xiDQsBbzT+oj/cYiIj/cYiIiP9xiIiP9xiIiEPpbNFp/3GIiI/3GIiIj/cYiIj/cYiIj/M89qvTCVcYiIj/cYiIj/cYiIj/cYiIj/cYiIhJhfx3oIiP9xiIiP9xiIiP9xiIiP9xiIiP9xiIXKfUWIiP9xiIiP9xiIiP9xiIiP9xiIiD+y8bFNDoj/cYiIj/cYiIj/cYiIj/cYiINgMquvzVj/cYiIj/cYiIj/cYiIiP9xiIiP9xiIiP9xiIiP9xiIiP9xiIiP9xiIiP9xiIiI/3GIiI/3GIiI/3GIiI/3GIiI/3GIiI/3GIiI/3GIiIj/cYiIj/cYiIj/cYiIj/cYQ58s1g3/cYiIj/cYiIj/cYiIj/cYiIj/RfMcsM5xiIiP9xiIiP9xiIiP9xiIiP9xiIiE6WvCaUj/cYiIj/cYiIj/cYiIj/cYiIhD6WzRaY/3GIiI/3GIiI/3GIiI/3GIiI/3GIiEtDLFvNiIiP9xiIiP9xiIiP9xiIiP9xiIg1kyy7bNOIj/cYiIj/cYiIj/cYiIiP9xiIiP9xSFqselVxiIiP9xiIiP9xiIiP9xiIiI/3FQ3dAyj/cYiIj/cYiIj/cYiIj/cYiIj/cYhMQyxLzf9xiIiP9xiIiP9xiIiP9xiIiI/3GIiFyn1FiP9xiIiP9xiIiP9xiIiP9xiIiP9xiD7I17I3KP9xiIiP9xiIiP9xiIiP9xiIiP9xhL7jxRHIiI/3GIiI/3GIiIj/cYiIj/cYg9MPOzzwyP9xiIiP9xiIiP9xiIiP9xiIiI/07xTDDriIj/cYiIj/cYiIj/cYiIj/cYiIj/cYiIj/cYNIlxu3aOcYiIj/cYiIiP9xiIiP9xiIiP9xiIMp6xvmFOiP9xiIiP9xiIiP9xiIiP9xiIiP9xNoLRun0u/3GIiI/3GIiI/3GIiI/3GIiI/3GIQ7d81IiI/3GIiI/3GIiI/3GIiI/3GIiI/3FBNuz8kYiI/3GIiI/3GIiI/3GIiI/3GIiI/3FPBUwfq4/3GIiI/3GIiI/3GIiIj/cYiIRzJsjNlxiIiP9xiIiP9xiIiP9xiIiI/3GIiI/3GIhAHpwPFoiI/3GIiI/3GIiI/3GIiI/3GIiIhdutNFiIiP9xiIiP9xiIiP9xiIiP9xiIhBmsz2U4iP9xiIiP9xiIiP9xiIiI/3GIiIWF/YoIj/cYiIj/cYiIj/cYiIj/cYiIiDDvkbAgboiIj/cYiIj/cYiIj/cYiIiP9xiDPyobwNXnGIiI/3GIiI/3GIiIj/cYiIg6u9G2RC6I/3GIiI/3GIiI/3GIiI/3GIiIj/cYgzWZW9pmqI/3GIiIj/cYiIj/cYiIj/cYiIj/cYg5SVG3tq6IiI/3GIiI/3GIiI/3GIiI/3GIQXKM+NeI/3GIiI/3GIiI/3GIiI/3GIiF/N0TKIiI/3GIiI/3GIiI/3GIiI/3GEjIPIN8j/cYiIj/cYiIj/cYiIiP9xiIiP9NdRxIroiI/3GIiI/3GIiI/3GIiIj/cYg6Jxa12OlxiIiP9xiIiP9xiIiP9xiIiI/3GIg3NlG5ya6IiI/3GIiI/3GIiIj/cYiIj/cYhMnVxGKoiI/3GIiI/3GIiI/3GIiIj/cYiDBZwbC2Poj/cYiIj/cYiIj/cYiIj/cYiITzc8DIxxiIiP9xiIiP9xiIiP9xiIiI/3GEHgHPH+iIiP9xiIiP9xiIiP9xiIiP9xiIiEtDLFvNiIj/cYiIj/cYiIj/cYiIiP9xiIiP9xiIiP9xiIiP9xiIiP9xiIiP9xiIiP9PJDwdvHGIiI/3GIiI/3GIiIj/cYiIj/cYiIj/cYiIj/cYiIj/cYiIj/cYiIj/cU+WvAaUcYiIj/cYiIj/cYiIj/cYiIj/cYN5XRuWouiIj/cYiIj/cYiIj/cYiIj/cYiITVYsOp2Ij/cYiIj/cYiIj/cYiIj/cYiIj/Q9Zs4pmI/3GIiI/3GIiI/3GIiI/3GIiI/3GDwLcbT0joiIiP9xiIiP9xiIiP9xiIiP9xNebouxkXiIj/cYiIj/cYiIj/cYiIj/cYhKYhxp3oiI/3GIiI/3GIiI/3GIiI/3GIiI/0n6LIBdiIiP9xiIiP9xiIiP9xiIiP9xiIiI/3GIiI/3FKYhxp3oiIj/cYiIj/cYiIj/cYiIiP9xTbWsNKWI/3GIiI/3GIiI/3GIiI/3GIiI/3GDAex7DxOI/3GIiI/3GIiI/3GIiI/3GIiI/3GEu8TFQ7iP9xiIiP9xiIiI/3GIiI/3GIiI/0upTFVrcYiIj/cYiIj/cYiIj/cYiIj/cYiIiDrLhrY0eYiIiP9xiIiP9xiIiP9xiIiP9xiDMeZL3hm4iIj/cYiIj/cYiIj/cYiIj/cYOliXtqdo/3GIiI/3GIiI/3GIiI/3GIiI/3GEltrHkliIj/cYiIj/cYiIj/cYiIj/cYiEPzHNDOiP9xiIiP9xiIiP9xiIiP9xiIiDSPdrxwif9xiIiP9xiIiP9xiIiP9xiIiI/0GrHAZO/3GIiI/3GIiI/3GIiI/3GIiIj/cTjilLgda4iI/3GIiI/3GIiI/3GIiI/3GIiIj/cYiEIX/O6AiI/3GIiI/3GIiI/3GIiI/3GIgxK8K+1D1xiIiP9xiIiP9xiIiP9xiIiP9xiEXULKK9cYiIj/cYiIj/cYiIj/cYiIiP9xiEG+HPQeiP9xiIiP9xiIiP9xiIiI/3GIiETULMK9iI/3GIiI/3GIiIj/cYiIj/cYiIOfIStw3tiI/3GIiI/3GIiI/3GIiI/3GIiI/1hM2bOIiP9xiIiP9xiIiP9xiIiP9xiIiP9H4syR03GIiI/3GIiI/3GIiI/3GIiI/3GIiIj/cYiIj/cVQm29lxiIiP9xiIiP9xiIiP9xiIiP9xiE6IHCd+/3GIiI/3GIiI/3GIiI/3GIiI/3EzMVW9zqqI/3GIiI/3GIiIj/cYiIj/cYiITHUcOK5xiIiP9xiIiP9xiIiI/3GIiI/3FMB4xPh4/3GIiI/3GIiI/3GIiI/3GIiI/3GIXrrSRY/3GIiIj/cYiIj/cYiIj/cYiIj/OKGVuV5qiIj/cYiIj/cYiIj/cYiIj/cYiIj/cYiIj/cYiIiP9xiIiP9xiIiP9xiIiP9xiIiP9xiIiP9xiIiP9xiIiI/3E6k5G2bG6IiP9xiIiP9xiIiP9xiIiP9xiIiI/0bULLK9j/cYiIj/cYiIj/cYiIiP9xiIiP9xiIV0zYs3GIiI/3GIiI/3GIiI/3GIiIj/cYiIj/cYg4y7K4NE2I/3GIiI/3GIiI/3GIiI/3GIiITIO8R8SIj/cYiIj/cYiIj/cYiIj/cYiIg37pO5EWyI/3GIiI/3GIiI/3GIiI/3GIiI/3GIiI/3GIiIj/cYiIj/cYiIj/cYiIj/cYiIhMz0xDC4iP9xiIiP9xiIiI/3GIiI/3GIiI/zB4sbGXToiP9xiIiP9xiIiP9xiIiP9xiIiP9xg14VK7Hq2P9xiIiP9xiIiP9xiIiI/3GIiI/3GEtOvEsUcYiIj/cYiIiP9xiIiP9xiIiP9xiFDd3yJxiIiP9xiIiP9xiIiI/3GIiI/3GIPmjospcXj/cYiIj/cYiIj/cYiIj/cYiIj/cU+WvAaUcYiIj/cYiIj/cYiIj/cYiIj/cYiIQb4c9B6P9xiIiP9xiIiP9xiIiP9xiIiP9xiIiP9xiDsFo7X6XI/3GIiI/3GIiI/3GIiI/3GIiI/3GIhKWGxqeYiI/3GIiI/3GIiI/3GIiI/3GIiI/3GIiIj/cYiEVRXLrqiIj/cYiIj/cYiIj/cYiIj/cYiIgwESOw/tyIiI/3GIiI/3GIiI/3GIiI/3GIQb4c9B6Ij/cYiIj/cYiIj/cYiIj/cYiIhC/qzQFXGIiI/3GIiI/3GIiI/3GIiI/3GErp3GFiiI/3GIiIj/cYiIj/cYiIj/cYiIj/QascBk7/cYiIiP9xiIiP9xiIiP9xiIiP9xhOiBwnfv9xiIiI/3GIiI/3GIiI/3GIiI/3GIiIUybd2Y/3GIiI/3GIiIj/cYiIj/cYiIj/cYiIj/cYiIj/cYiIj/cYiIj/cYhBpHz1uIiI/3GIiI/3GIiI/3GIiIj/cYiIj/cYiIj/cYiIj/cYiIj/cYiIj/cYiIj/cYiEI7TOxLiP9xiIiP9xiIiP9xiIiP9xiIiP87UwG2rP7/cYiIj/cYiIj/cYiIj/cYiIj/cYT198GgiIiI/3GIiI/3GIiI/3GIiI/3GIiIReLMsdP/cYiIj/cYiIj/cYiIiP9xiIiP9xiDbbk7kkbHGIiI/3GIiI/3GIiI/3GIiI/3GIiDQ2tLvJS3GIiI/3GIiIj/cYiIj/cYiIj/cYiIg9SwKztP3/cYiIj/cYiIj/cYiIj/cYiIj/cYPQAYs//n/3GIiIj/cYiIj/cYiIj/cYiIj/QZF8B+iI/3GIiI/3GIiI/3GIiI/3GIiIQIwsCD2IiI/3GIiI/3GIiI/3GIiI/3GIiI/3GIg+lUKyar3/cYiIj/cYiIj/cYiIiP9xiIiP9xiIhFsNyk8nGIiI/3GIiI/3GIiI/3GIiI/3GIiEG+HPQej/cYiIj/cYiIj/cYiIj/cYiIj/cYiIj/cYiEHgHPH+iIj/cYiIj/cYiIj/cYiIj/cYiIPnR1souKiIj/cYiIj/cYiIj/cYiIj/cYiIg2r3G6UI6IiI/3GIiIj/cYiIj/cYiIj/cYiIj/cYhKYhxp3oiP9xiIiI/3GIiI/3GIiI/3GIiI/3GIiI/3GFDd0DL/cYiIiP9xiIiP9xiIiP9xiIiP9xQMNsBMmI/3GIiIj/cYiIj/cYiIj/cYiITVYsOp2Ij/cYiIj/cYiIj/cYiIj/cYiIg+pFGyW66IiI/3GIiI/3GIiI/3GIiI/3GIiI/0lkXHm6cYiIiP9xiIiP9xiIiP9xiIiP9xiIg5ufS3RguIiI/3GIiI/3GIiI/3GIiI/3GIhFBxy/jv9xiIiP9xiIiP9xiIiP9xiIiP9xhDF/zOgHGIiI/3GIiI/3GIiI/3GIiI/3GISxE8XuyIiI/3GIiI/3GIiI/3GIiI/3GIiED1XAGqj/cYiIj/cYiIj/cYiIj/cYiIj/cYiIj/Orapt0lWiP9xiIiP9xiIiP9xiIiP9xiIiP9xS3C8WPSIj/cYiIj/cYiIj/cYiIj/cYiIj/cVlf16CP9xiIiP9xiIiP9xiIiP9xiIiP9xhI+iyAXYiP9xiIiP9xiIiP9xiIiP9xiIiP9R3dAyiI/3GIiI/3GIiI/3GIiI/3GIiI/3GISmIcad6IiP9xiIiP9xiIiP9xiIiP9xiIiP9xiIiP9xhUJtvZcYiIj/cYiIj/cYiIj/cYiIj/cYiIj/cYiIRUesu4WIiI/3GIiI/3GIiI/3GIiI/3GIiEgtHI0uiP9xiIiP9xiIiP9xiIiP9xiIiP9xiIQb4c9B6I/3GIiI/3GIiI/3GIiI/3GIiI/3GDX/4rsAHYiIj/cYiIiP9xiIiP9xiIiP9xiIiP9xiIiD5Ry7KuNI/3GIiIj/cYiIj/cYiIj/cYiIj/TWtsSUmIiIj/cYiIj/cYiIj/cYiIj/cYiIj/XqfSWHGIiI/3GIiIj/cYiIj/cYiIj/cYReLMsdOIiP9xiIiP9xiIiP9xiIiP9xiIiDfJ1bk2Ko/3GIiI/3GIiI/3GIiI/3GIiIQzSs3LWIiIj/cYiIj/cYiIj/cYiIj/cThxgreOfXGIiIj/cYiIj/cYiIj/cYiIj/cYTbWsNKWP9xiIiP9xiIiI/3GIiI/3GIiIQ9+80gSP9xiIiI/3GIiI/3GIiI/3GIiI/zFiA7Ct/Ij/cYiIj/cYiIj/cYiIiP9xiIiP9xiIiEBaPAtciI/3GIiI/3GIiI/3GIiI/3GIiI/3GIiI/3GIiIj/cYiIj/cYiIj/cYiIj/cYTogcJ37/cYiIiP9xiIiP9xiIiP9xiIg0RFW8u6qIj/cYiIj/cYiIj/cYiIj/cYiIQ/Mc0M6P9xiIiP9xiIiP9xiIiP9xiIiP9O55wxhoiIj/cYiIiP9xiIiP9xiIiP9xiDTWa7splHGIiI/3GIiI/3GIiI/3GIiIj/cYg3irO5dUz/cYiIj/cYiIj/cYiIiP9xiIiP9xiIiP9xWV/XoP9xiIiP9xiIiP9xiIiI/3GIiI/3GIiIMn3kvoIbiIj/cYiIiP9xiIiP9xiIiP9xiIiP9xiIiP9xhC1mzimf9xiIiP9xiIiP9xiIiP9xiIiP9xiIiP9xiIiP9xiIiI/3GIiI/3GIiI/3GIiI/3GIiITSQ8Pbz/cYiIj/cYiIj/cYiIj/cYiIj/cT3ls7IaTHGIiI/3GIiI/3GIiI/3GIiI/3GIiIj/cYiIj/cYPPF3tA6IiI/3GIiI/3GIiI/3GIiI/3GIiEj6LIBd/3GIiI/3GIiI/3GIiI/3GIiI/3FBcoz414iI/3GIiI/3GIiIj/cYiIj/cYiDaShrptef9xiIiP9xiIiP9xiIiP9xiIiP9xiIiP9xiIiP9xg4+bG4Bk7/cYiIj/cYiIiP9xiIiP9xiIiP9xRucsoY2IiIj/cYiIj/cYiIj/cYiIj/cYMoYmvnnZiIiP9xiIiP9xiIiP9xiIiP9xiIiEh3XIiKiIiI/3GIiI/3GIiI/3GIiI/3GIiDLPM74wzP9xiIiP9xiIiP9xiIiP9xiIiI/3GIPooksXXbcYiIj/cYiIj/cYiIj/cYiIj/cYiEGMLPc9/3GIiI/3GIiI/3GIiI/3GIiI/3GIOuhithed/3GIiI/3GIiI/3GIiI/3GIiI/3GDYDKrr81YiI/3GIiI/3GIiI/3GIiIj/cYiIj/cYiIj/cYiIj/cYiIj/cYiIj/cYiIj/cYRN+8sgRxiIiP9xiIiP9xiIiP9xiIiI/3GIiE5kzBmzcYiIj/cYiIiP9xiIiP9xiIiP9xiDlgM7efzIiIj/cYiIj/cYiIj/cYiIj/cYiDtI7bW3Eoj/cYiIj/cYiIj/cYiIj/cYiIj/cYhOoGwl+YiP9xiIiP9xiIiP9xiIiP9xiIiP9BubwFZIiIj/cYiIj/cYiIj/cYiIj/cYiIj/cYiIhTJt3ZiP9xiIiP9xiIiP9xiIiP9xiIiP9xRQccv46Ij/cYiIj/cYiIj/cYiIj/cYiIj/cYiIj/cYiIiP9xTogcJ36P9xiIiP9xiIiP9xiIiP9xiIiI/3GIiI/1Hd0DKI/3GIiI/3GIiI/3GIiI/3GIiIj/cYiIj/cYiIMfLYvw0niIiP9xiIiI/3GIiI/3GIiI/3GIiI/3GIiI/3GIg84jG0Hc7/cYiIj/cYiIiP9xiIiP9xiIiP9xg9rnOzUYyIiI/3GIiI/3GIiI/3GIiI/3GIiI/3Ezxra9OUmIiI/3GIiI/3GIiI/3GIiI/3GIiI/3GIiIhalNZriP9xiIiP9xiIiP9xiIiP9xiIiP9xiIiP9xiIOjI0ts3Lj/cYiIj/cYiIj/cYiIj/cYiIj/cYhAubwFZIj/cYiIj/cYiIj/cYiIj/cYiIj/cYRFzsyjGIiIj/cYiIj/cYiIj/cYiIj/cYiIj/cYiIj/OPRSuQutj/cYiIj/cYiIj/cYiIiP9xiIiP9xg+mWqyZpWP9xiIiP9xiIiP9xiIiP9xiIiP9xgy5AG+G/6IiP9xiIiP9xiIiP9xiIiP9xiIiP8+5iKzGd2Ij/cYiIj/cYiIj/cYiIj/cYiIj/RvxssDmIiI/3GIiI/3GIiI/3GIiI/3GIiE9F3BuiiI/3GIiI/3GIiI/3GIiIj/cYiINmEFuZ76cYiIiP9xiIiP9xiIiP9xiIiP9xhD8xzQzoiP9xiIiI/3GIiI/3GIiI/3GIiIRCr8vVBxiIiP9xiIiI/3GIiI/3GIiI/3GD8JMbH2zoiIj/cYiIj/cYiIj/cYiIiP9xiIOTHFt846iIj/cYiIj/cYiIj/cYiIj/cYiIiP9xQglc72qI/3GIiI/3GIiI/3GIiI/3GIiI/3GIhMdRxIro/3GIiI/3GIiI/3GIiI/3GIiI/3GIiEl3XHiK/3GIiI/3GIiI/3GIiI/3GIiI/3GIiI/0otHH0u/3GIiI/3GIiI/3GIiI/3GIiI/3GIiIMhpzvuWMiIj/cYiIj/cYiIiP9xiIiP9xiIiP9xiDQExLv7O3GIiI/3GIiI/3GIiI/3GIiI/3GIiIQeAc8f6I/3GIiI/3GIiI/3GIiI/3GIiI/3GDS7YbxEno/3GIiI/3GIiIj/cYiIj/cYiIhAjCwIPYiIj/cYiIj/cYiIj/cYiIj/cYhFFby+pIiIj/cYiIj/cYiIj/cYiIj/cYiIQYws5z1xiIiP9xiIiP9xiIiP9xiIiP9xiDdZMrmmzYj/cYiIj/cYiIj/cYiIj/cYiIj/cYMPThsBsej/cYiIj/cYiIj/cYiIj/cYiIj/cYiFMm3dmIiP9xiIiP9xiIiP9xiIiP9xiIiDly+7eNBIiIj/cYiIj/cYiIiP9xiIiP9xiIiP9xiIiP9xiIiP9xiIiDJIcr63jY/3GIiI/3GIiI/3GIiI/3GIiI/3GIhDHFzeOoiIj/cYiIj/cYiIj/cYiIj/cYiIj/cYg2hVS6eqv/cYiIj/cYiIj/cYiIj/cYiIj/cUkJzH9jj/cYiIj/cYiIj/cYiIj/cYiIiP8ikDQa9vy+/3GIiI/3GIiI/3GIiI/3GIiIj/cVU528aIiP9xiIiP9xiIiP9xiIiP9xiIg4Cma49ZmP9xiIiP9xiIiP9xiIiP9xiIiP9xiDsTRLXsu4iIj/cYiIj/cYiIj/cYiIj/cYiIhN55whhnGIiIj/cYiIj/cYiIj/cYiIj/cYgzNuu9yRSI/3GIiI/3GIiI/3GIiI/3GIiI/3GIhMQyw7zXGIiI/3GIiI/3GIiI/3GIiIj/cYiIhK6dxRYnGIiI/3GIiI/3GIiI/3GIiI/3GIiE1MfDs4iIj/cYiIj/cYiIj/cYiIj/cYiIiP9NdRxIroiI/3GIiI/3GIiI/3GIiI/3GIiIgxeSu/htT/cYiIj/cYiIj/cYiIj/cYiIj/cYiIiD1whLOPe4iI/3GIiI/3GIiI/3GIiI/3GIiI/3GINeTUuxsriI/3GIiI/3GIiI/3GIiI/3GIiI/3GIiI/3GIiI/3GIiIOORxuBuOiIiI/3GIiI/3GIiI/3GIiI/3GIiI/3GIiI/3GIiD5yYbKNnoiI/3GIiI/3GIiI/3GIiIj/cYiIT2ksGW3/cYiIj/cYiIiP9xiIiP9xiIiP9xTpa8JpSIiI/3GIiIj/cYiIj/cYiIj/cYiEcovJ10j/cYiIiP9xiIiP9xiIiP9xiIiP9xRdQssr2P9xiIiP9xiIiP9xiIiP9xiIiP9xiFU528aI/3GIiIj/cYiIj/cYiIj/cYiIj/cYiIj/cUCRfAfoj/cYiIj/cYiIj/cYiIj/cYiIj/cYV0zZs4j/cYiIj/cYiIj/cYiIj/cYiIj/cYiISiZ8bZiP9xiIiP9xiIiP9xiIiP9xiIiP9xg9D2Kz8J2IiP9xiIiP9xiIiP9xiIiP9xiIiP9xg/sYOxTnyIj/cYiIj/cYiIj/cYiIiP9xiIiP9E8xzQzoiIj/cYiIj/cYiIj/cYiIiP9xiIiP9xiIiP9xiIiP9E8xzQzoiIj/cYiIiP9xiIiP9xiIiP9xiIQ/Mc0M6P9xiIiP9xiIiI/3GIiI/3GIiI/3GIiI/3GIiI/3GIiI/3GIiI/3GIgyUbO9rkxxiIiP9xiIiP9xiIiP9xiIiP9xiIhD8xzQzo/3GIiI/3GIiI/3GIiI/3GIiI/3GITVYsOp2IiI/3GIiI/3GIiI/3GIiIj/cYiEeWTJabiIj/cYiIj/cYiIj/cYiIj/cYiIj/cYiIj/PXMzs4zMcYiIj/cYiIj/cYiIiP9xiIiP9xgwfRGwku6I/3GIiI/3GIiI/3GIiI/3GIiI/3GEgtHI0uiIiP9xiIiP9xiIiP9xiIiP9xiIhBvhz0Ho/3GIiI/3GIiI/3GIiI/3GIiI/3E6e0G2hL6I/3GIiI/3GIiI/3GIiI/3GIiI/3GD/LI7E03Ij/cYiIj/cYiIj/cYiIj/cYiIiP8xxuKwSR2IiI/3GIiIj/cYiIj/cYiIj/cYiIj/cYO0FDtb68iP9xiIiP9xiIiP9xiIiP9xiIiI/3GIiI/3E1nHG7Y46IiI/3GIiI/3GIiI/3GIiI/3GIiI/3GIhD8xzQzoj/cYiIj/cYiIj/cYiIj/cYiIj/cYiIiP9xiIiP9xiIiP9xiIiP9xhCO0zsS4iP9xiIiP9xiIiP9xiIiI/3GIiI/3GIiI/3GDcGdbn5ioiIj/cYiIj/cYiIiP9xiIiP9xiIhOoGwl+f9xiIiP9xiIiP9xiIiI/3GIiI/3GIiDFJGL+254iIj/cYiIj/cYiIj/cYiIj/cYiIiP9xiEIhrO3liI/3GIiI/3GIiI/3GIiI/3GIiI/3GIOOcruBjUiIiP9xiIiP9xiIiP9xiIiP9xiIiP9xgx0QG+Lv5xiIiP9xiIiP9xiIiP9xiIiP9xiIiDAfNr/gyXGIiIj/cYiIj/cYiIj/cYiIj/cYiIj/cYiIj/cYiIj/cYiIiDpPVrWwqXGIiI/3GIiI/3GIiI/3GIiI/3GIiEw5fDxocYiIj/cYiIj/cYiIiP9xiIiP9xiDw88rTDDYiP9xiIiP9xiIiP9xiIiP9xiIiP9xQuAc4f7/cYiIj/cYiIj/cYiIj/cYiIj/cYgwxXSwSov/cYiIj/cYiIiP9xiIiP9xiIiP9xiIhIRWyLqYiI/3GIiIj/cYiIj/cYiIj/cYiIj/cVyn1FiIiI/3GIiI/3GIiIj/cYiIj/cYiIj/cYiIj/cYiIj/cYiIj/cYiIj/cYiEl3XHiKj/cYiIj/cYiIj/cYiIj/cYiIj/cYiDBPErDA7YiI/3GIiI/3GIiI/3GIiI/3GIiI/3GIiI/3GIiI/3GIiIj/cYiIj/cYiIX83RMoiI/3GIiI/3GIiI/3GIiIj/cYiIj/cUUHHL+OiP9xiIiP9xiIiP9xiIiI/3GIiI/3GIhK6dxhYo/3GIiI/3GIiI/3GIiI/3GIiI/3GEqF/Geg/3GIiI/3GIiI/3GIiI/3GIiI/3GIhOiBwXfnGIiI/3GIiI/3GIiI/3GIiI/3GIiIWIHYfoiI/3GIiIj/cYiIj/cYiIj/cYiIj/cYiIj/cYiIj/cYiIj/cYiIiP9xiIhalNZriI/3GIiI/3GIiI/3GIiI/3GIiI/3GIiIj/cYiIj/cU6WvCaUiIiP9xiIiP9xiIiI/3GIiI/3GIiI/z/f9LEgC3GIiI/3GIiI/3GIiI/3GIiI/3GIiEqKXGdaiIiP9xiIiP9xiIiP9xiIiP9xiIiD6MAbJz/oj/cYiIj/cYiIj/cYiIj/cYiIhKilxnWoiI/3GIiI/3GIiI/3GIiI/3GIhKt+xUgXGIiI/3GIiI/3GIiIj/cYiIj/cYg3cBS5j+uP9xiIiI/3GIiI/3GIiI/3GIiI/z/LWrI0pYiIj/cYiIj/cYiIj/cYiIj/cYiIj/cYiIj/cYiIiP9xiIiP9xiIiP9xiIiFET3+yIj/cYiIj/cYiIj/cYiIiP9xiIiP9xiIiP9xiIiP9xiIiP9xO5YUtWnr/3GIiI/3GIiI/3GIiI/3GIiI/3GIg3BGG5+56IiP9xiIiP9xiIiI/3GIiI/3GIiI/3FNnVwmKnGIiI/3GIiI/3GIiIj/cYiIj/cYiIj/cYiIj/cYiIj/cT14krKHbXGIiI/3GIiI/3GIiI/3GIiI/3GIiIPD1htMKeiI/3GIiIj/cYiIj/cYiIj/cYiIj/cYiIj/MIXjsYociIj/cYiIj/cYiIiP9xiIiP9xiIhPs2wUyYiIj/cYiIj/cYiIiP9xiIiP9xiISopcZ1qIiI/3GIiI/3GIiI/3GIiIj/cYiIS0MsW82IiP9xiIiP9xiIiI/3GIiI/3GIiE1+bDgZiIiP9xiIiI/3GIiI/3GIiI/3GIiC1eYBo6Gf6P9xiIiP9xiIiP9xiIiP9xiIiP9xiIhKMCxs/f9xiIiP9xiIiP9xiIiP9xiIiI/3GIiI/3GIiI/3GIQb4c9B6I/3GIiIj/cYiIj/cYiIj/cYiIj/cYiIj/cYiIj/cYN/hDuQe8iIj/cYiIiP9xiIiP9xiIiP9xiIhYgdh+iIiP9xiIiP9xiIiP9xiIiI/3GIiI/3GIiI/3GIiI/3FEcEzI+4iI/3GIiI/3GIiI/3GIiI/3GIiIj/cYiIj/cYiIj/cUcybJzZiI/3GIiI/3GIiIj/cYiIj/cYiIhEcEy4+3GIiI/3GIiI/3GIiI/3GIiI/3GIiINhwkuuPbiP9xiIiI/3GIiI/3GIiI/3GIiI/3GIiI/3GIg34Le5H0iIj/cYiIj/cYiIj/cYiIj/cYiIiP9NQyxLzYj/cYiIj/cYiIj/cYiIiP9xiIiP9xiIiP9xhBvhz0HoiP9xiIiI/3GIiI/3GIiI/3GIiI/zZ2RbuJuoiP9xiIiP9xiIiP9xiIiP9xiIiExRzErjj/cYiIj/cYiIj/cYiIj/cYiIj/SXL8iNCIiP9xiIiP9xiIiP9xiIiP9xiIiP9xiIiP9xiIgwikOwhbyP9xiIiP9xiIiP9xiIiP9xiIiP9xiD1Kk7O1bP9xiIiP9xiIiI/3GIiI/3GIiI/3GIiINn2BuoJ+iI/3GIiI/3GIiIj/cYiIj/cYiIj/cYgxvaG/Ql7/cYiIj/cYiIj/cYiIj/cYiIj/cYiIj/cTxV6LSqF4iIj/cYiIj/cYiIj/cYiIiP9xiIiE7IrCN1iP9xiIiP9xiIiP9xiIiP9xiIiI/z09mLTCZ4j/cYiIiP9xiIiP9xiIiP9xiIiP9NOXxMaIiI/3GIiI/3GIiI/3GIiI/3GIiE3xTCDrcYiIj/cYiIj/cYiIiP9xiIiP9xiINk2lurJaiI/3GIiI/3GIiI/3GIiI/3GIiI/3E37zm5EMaIj/cYiIiP9xiIiP9xiIiP9xiIiP9xiIiP9xiIX83RMoiIiP9xiIiP9xiIiP9xiIiP9xiIiP9xg+ZWaympn/cYiIj/cYiIj/cYiIj/cYiIj/cYiEl3XHiK/3GIiIj/cYiIj/cYiIj/cYiIj/cYiIj/cYiIj/cYiIj/cYiIiP9xiIiP9xQ7d81IiIj/cYiIiP9xiIiP9xiIiP9xiIiP85ZmS3mZtxiIiP9xiIiP9xiIiP9xiIiP9xiIiP9xiIiI/3GFIT3uz/cYiIj/cYiIj/cYiIj/cYiIj/cYiIj/cU6IHCd+iP9xiIiP9xiIiP9xiIiP9xiIiP9xiDT5FbwG6o/3GIiI/3GIiI/3GIiI/3GIiI/3GIiI/3GIiI/3GIiIj/cYiIj/cYiIj/cYiEa1PKSsj/cYiIj/cYiIj/cYiIj/cYiIj/cYiIMj1UvsKr/3GIiI/3GIiI/3GIiI/3GIiIj/cYiE+BfBfoiIj/cYiIj/cYiIiP9xiIiP9xiIiDzzVLQMq4iI/3GIiIj/cYiIj/cYiIj/cYiIP1GUsa5rj/cYiIj/cYiIiP9xiIiP9xiIiP9xiEI7TOxLiP9xiIiP9xiIiP9xiIiP9xiIiI/3GIiI/3GIiI/3GIiI/3GIiI/3GIiI/3GINPkVvAbq/3GIiIj/cYiIj/cYiIj/cYiIj/cYhFL1y9CoiP9xiIiI/3GIiI/3GIiI/3GIiI/zkeAbjh/v9xiIiP9xiIiP9xiIiP9xiIiP9xhF1Cyyvf9xiIiP9xiIiP9xiIiP9xiIiP9xiFMm3dmIiI/3GIiI/3GIiI/3GIiI/3GIiI/3GIiI/3GIiI/3GIiIj/cYiIOyUNtdryiIiP9xiIiP9xiIiI/3GIiI/3GIiI/3E9ZZ2zmmKP9xiIiP9xiIiI/3GIiI/3GIiI/3FDwSzT7Yj/cYiIiP9xiIiP9xiIiP9xiIiP9xNaYhu1neiIj/cYiIj/cYiIj/cYiIj/cYiIiP8wrLWxY0qIiP9xiIiP9xiIiP9xiIiP9xiIiP9xiIiI/3GIiI/3GExDLEvN/3GIiI/3GIiIj/cYiIj/cYiIj/cYiIj/cYiIj/cYiIj/cYiIj/cYiIiP9xiIiP9xiIhAubz0ZHGIiI/3GIiIj/cYiIj/cYiIj/cYiIj/cYiIj/QOJcEtr/cYiIj/cYiIiP9xiIiP9xiIiP9xiIiEEJXP9qiIj/cYiIj/cYiIiP9xiIiP9xiIiP9xiIiP9xhMdRxIroj/cYiIiP9xiIiP9xiIiP9xiIiP9xRlFcqur/cYiIj/cYiIj/cYiIiP9xiIiP9xiIiEh3XIiKiIiP9xiIiP9xiIiP9xiIiI/3GIiI/3GIiDxvUbSQroiIiP9xiIiP9xiIiP9xiIiP9xiIiP9xiIiP9xiIiP9xiIiI/3GIiI/3GIiI/3GIiI/3GIiDyIfrN3gXGIiIj/cYiIj/cYiIj/cYiIj/cYiIj/cYiIj/cYhMOXxMaI/3GIiI/3GIiI/3GIiI/3GIiIj/cYiE+bHBZOiI/3GIiI/3GIiI/3GIiIj/cYiIj/cVIT3uyP9xiIiP9xiIiP9xiIiP9xiIiP9xiIgyUiK+rd2P9xiIiP9xiIiP9xiIiP9xiIiP9xiF660kWI/3GIiI/3GIiI/3GIiI/3GIiI/3GEgtHI0uiIiP9xiIiP9xiIiP9xiIiP9xiIiEG+HPQe/3GIiI/3GIiI/3GIiI/3GIiI/3GIiI/3FAqxwGTv9xiIiP9xiIiP9xiIiP9xiIiP9xiIiIQ05M2xuIiP9xiIiP9xiIiP9xiIiP9xiIiP9xiIiP9xiIiI/3GIPdKHsy14iIiP9xiIiP9xiIiP9xiIiP9xiIiP9xQ1Oc2sb/cYiIiP9xiIiP9xiIiP9xiIiP9xiIQiGs7eWI/3GIiI/3GIiIj/cYiIj/cYiIj/cYg8PPK0ww2Ij/cYiIj/cYiIj/cYiIj/cYiIiP9xTlYsGp1xiIiP9xiIiP9xiIiI/3GIiI/3GIg14VK6Hq1xiIiP9xiIiP9xiIiP9xiIiP9xiIiP9aX9egiP9xiIiP9xiIiP9xiIiP9xiIiP9xiIV0zYs3GIiIj/cYiIj/cYiIj/cYiIj/cYiIj/cYiIj/cYiEgJzI9jiIiP9xiIiP9xiIiP9xiIiI/3GIgxCvW/9QqIj/cYiIj/cYiIj/cYiIj/cYiIj/cYiIj/PoYzs3nMiIj/cYiIj/cYiIiP9xiIiP9xiIiP9xiIiP9clNVrj/cYiIj/cYiIj/cYiIiP9xiIiP9xiDrSs7YtTIiIj/cYiIj/cYiIiP9xiIiP9xiIiP9GBxy/joiP9xiIiP9xiIiI/3GIiI/3GIiI/3GIMzNpvMyWcYiIj/cYiIiP9xiIiP9xiIiP9xiIPvs2sgTJiI/3GIiI/3GIiI/3GIiI/3GIiI/z3hwrQePYj/cYiIj/cYiIj/cYiIj/cYiIj/cYiIj/cYiIiEf6LJBdiIiP9xiIiP9xiIiI/3GIiI/3GIiIT7NsFMmIiP9xiIiP9xiIiI/3GIiI/3GIiI/3GIiI/3GIiI/3GE/g/BHwiP9xiIiI/3GIiI/3GIiI/3GIiI/3E52sG3JT6IiP9xiIiP9xiIiP9xiIiI/3GIiIMeIkvx3bj/cYiIj/cYiIj/cYiIj/cYiIj/cYg+vYKyQn2IiP9xiIiP9xiIiP9xiIiP9xiIiP9xiIiI/3GIiI/3GIg/tauxSlT/cYiIj/cYiIj/cYiIj/cYiIj/cYiEG+HPQeiP9xiIiP9xiIiP9xiIiP9xiIiP9xiIRJiMxneIiP9xiIiI/3GIiI/3GIiI/3GIiIWF/YoIj/cYiIj/cYiIiP9xiIiP9xiIiP9xMp1DvmK8iP9xiIiP9xiIiP9xiIiP9xiIiI/3GFyn1FiIiP9xiIiP9xiIiP9xiIiP9xiIiP9xS2IcSd5xiIiP9xiIiP9xiIiP9xiIiP9xiIiP9xiIiI/3GD25yLNGN/9xiIiP9xiIiP9xiIiP9xiIiI/3GIiI/3FLWGxKeXGIiI/3GIiI/3GIiIj/cYiIj/cYiIj/cYiIj/cYP2ixsZdOj/cYiIj/cYiIj/cYiIj/cYiIj/cYiFMm3dmIiP9xiIiP9xiIiP9xiIiP9xiIiP9xhFBxy/joj/cYiIj/cYiIj/cYiIj/cYiIj/cYPI5Bs3G+cYiIj/cYiIj/cYiIj/cYiIj/cYiIV0zYs3GIiI/3GIiI/3GIiI/3GIiI/3GIiI/3GIgxFRS/6uuIiI/3GIiI/3GIiI/3GIiIj/cYiIPa5zs1GMj/cYiIiP9xiIiP9xiIiP9xiIiP9xgxdJS/i2uI/3GIiIj/cYiIj/cYiIj/cYiIj/cYiE5+bCgZ/3GIiI/3GIiI/3GIiI/3GIiI/3GIiE+bHBZOiI/3GIiI/3GIiI/3GIiI/3GIiI/3GDEUpb/rWoiI/3GIiI/3GIiIj/cYiIj/cYiIj/cYiIj/cYiIg1tMG7Sz6Ij/cYiIj/cYiIj/cYiIiP9xiIiP9xiIiP9xhLcLxY9I/3GIiI/3GIiIj/cYiIj/cYiIj/cYNJkmvGbZiI/3GIiI/3GIiI/3GIiI/3GIiI/3GITogcJ37/cYiIj/cYiIj/cYiIj/cYiIj/cYiITd3sMiGP9xiIiI/3GIiI/3GIiI/3GIiI/3GIiI/3GE7SXCLaiIiP9xiIiI/3GIiI/3GIiI/3GIiI/3GIiI/3GIOohztneMj/cYiIj/cYiIj/cYiIj/cYiIj/cYiFU528aI/3GIiI/3GIiI/3GIiI/3GIiI/3GIiI/3GIiIj/cYiIj/cYiIj/cYiIj/cYQ+ls0WmIiI/3GIiI/3GIiI/3GIiI/3GIiI/3GIiI/3GIO132taIJ/3GIiI/3GIiI/3GIiI/3GIiI/3GIiD8+2rHBJY/3GIiI/3GIiI/3GIiI/3GIiI/3GIg15NS7GyuI/3GIiI/3GIiI/3GIiI/3GIiI/3GIiDt0obWLXoiI/3GIiI/3GIiI/3GIiI/3GIiI/3GIiIj/cYiIj/cYTav8NUCI/3GIiI/3GIiI/3GIiIj/cYiIj/cYg59Ca3C9mIiP9xiIiI/3GIiI/3GIiI/3GIiIOAhSuPet/3GIiI/3GIiI/3GIiI/3GIiI/3GIiIhBzLzzNIiP9xiIiP9xiIiP9xiIiI/3GIiI/3GIR2RcmbqIj/cYiIj/cYiIj/cYiIj/cYiIiP9xiDhoQbiXvo/3GIiI/3GIiI/3GIiI/3GIiIj/cYiDc4nLjHY3GIiI/3GIiI/3GIiI/3GIiI/3GIiI/3GIOD37uMIEiP9xiIiP9xiIiP9xiIiP9xiIiP9xiIQ8Es0+3/cYiIj/cYiIj/cYiIj/cYiIj/cYiD+oQrFXvYiIj/cYiIj/cYiIj/cYiIiP9xiIiEg7vIxEiIj/cYiIj/cYiIiP9xiIiP9xiIiDBxErCe7YiP9xiIiP9xiIiP9xiIiP9xiIiP9xhKn5xWBnGIiI/3GIiI/3GIiI/3GIiI/3GIiEowLGz9/3GIiI/3GIiI/3GIiI/3GIiI/3GIiFhf2KCIiP9xiIiP9xiIiP9xiIiP9xiIiP9FTkzLG4iP9xiIiI/3GIiI/3GIiI/3GIiI/3FZgdd+iP9xiIiP9xiIiP9xiIiI/3GIiI/3GDKEEr577YiIj/cYiIj/cYiIj/cYiIj/cYiIj/cYiIiP9xiIiP9xiIiP9xhZX9agcYiIj/cYiIj/cYiIiP9xiIiP9xiIhTJt3ZiP9xiIiP9xiIiP9xiIiP9xiIiI/3GIiI/3GIiI/3FGFbyepHGIiI/3GIiIj/cYiIj/cYiIj/cYiIj/cYiDE49L/HC/9xiIiP9xiIiP9xiIiP9xiIiP9xiIiDwNhbTyeo/3GIiI/3GIiI/3GIiI/3GIiIj/cYiIQ7d8xIhxiIiP9xiIiI/3GIiI/3GIiI/3GIiI/3GIiITtJcItqP9xiIiP9xiIiI/3GIiI/3GIiI/3GIiI/3FCO0zsS4iI/3GIiI/3GIiI/3GIiIj/cYiIj/VjnbxoiIj/cYiIj/cYiIj/cYiIj/cYiIiEeWTJabiP9xiIiP9xiIiP9xiIiP9xiIiP9xiIgz9pK9CW2Ij/cYiIj/cYiIj/cYiIj/cYiIiP9FArzP1Ij/cYiIj/cYiIj/cYiIj/cYiIiP8zV+++qBCP9xiIiP9xiIiP9xiIiP9xiIiP9xIUOjKvvFzY/3GIiI/3GIiIj/cYiIj/cYiIj/cYiIPNiBtCd+/3GIiI/3GIiI/3GIiIj/cYiIj/cYiIj/cYRj38rCCP9xiIiP9xiIiI/3GIiI/3GIiI/3GISmIcad6Ij/cYiIj/cYiIiP9xiIiP9xiIiP9xR2RcmbqIiI/3GIiI/3GIiI/3GIiIj/cYiITr78JBCIiP9xiIiP9xiIiP9xiIiI/3GIiI/zmZwrhmPYiP9xiIiP9xiIiP9xiIiI/3GIiI/3GIRVFcuuqIiI/3GIiI/3GIiI/3GIiI/3GIiIj/cUbnLKGNiIiP9xiIiP9xiIiI/3GIiI/3GIiFET3+yIiP9xiIiP9xiIiP9xiIiP9xiIiI/3GCXCwBqj0/5xiIiP9xiIiP9xiIiP9xiIiP9xiIiP9xTHUcSK6IiP9xiIiP9xiIiP9xiIiP9xiIiP9xiIiP9xiITtJcItqIiP9xiIiP9xiIiP9xiIiP9xiIiP9xPfNUswyriI/3GIiI/3GIiI/3GIiI/3GIiI/3GIiIj/cYQWjc+XKIiP9xiIiP9xiIiP9xiIiP9xiIiP9xiIP2yisZNdiIj/cYiIj/cYiIiP9xiIiP9xiIiP9xRAK8z9SP9xiIiP9xiIiI/3GIiI/3GIiI/3GDg8VrjDqYiIj/cYiIj/cYiIiP9xiIiP9xiIiP9xMog6vnfFiIiP9xiIiP9xiIiP9xiIiI/3GIiCRu0Bq5Ev5xiIiP9xiIiP9xiIiP9xiIiI/3GIhPmxwWToiP9xiIiP9xiIiP9xiIiI/3GIiI/0PgHOH+/3GIiI/3GIiI/3GIiI/3GIiIj/cYiE6WvCaUiP9xiIiP9xiIiP9xiIiI/3GIiI/3GIUN3fInGIiI/3GIiI/3GIiI/3GIiIj/cYiIhEBxzPjoiI/3GIiI/3GIiI/3GIiIj/cYiIj/TxqMLlf/cYiIj/cYiIj/cYiIj/cYiIj/cYiIj/cYgy5AG+G/6Ij/cYiIj/cYiIj/cYiIj/cYiIj/cYiIiP9xiIiP84HZK54m2IiP9xiIiP9xiIiP9xiIiP9xiIiP9xiINg/xuvAOiI/3GIiI/3GIiI/3GIiI/3GIiIj/cTFDE7+87IiI/3GIiI/3GIiI/3GIiI/3GIiIj/cYiITYgcN36IiP9xiIiP9xiIiP9xiIiI/3GIiI/0nIPIN8iI/3GIiI/3GIiI/3GIiI/3GIiI/3GIiI/3GIiI/3GIiIj/cYiIj/cYiIj/cYiIj/cYiIj/cYiISds8ckyIj/cYiIj/cYiIj/cYiIiP9xiIiP9xiDbcAroj/Yj/cYiIj/cYiIj/cYiIj/cYiIj/cYgxL7O/0EyIiI/3GIiI/3GIiI/3GIiI/3GIiIj/cVuU1Wv/cYiIj/cYiIj/cYiIj/cYiIj/cYiIhMdRw4rnGIiI/3GIiI/3GIiI/3GIiI/3GIiI/3GIiIj/cYiIj/cYiEVRXLrqiIj/cYiIj/cYiIj/cYiIj/cYiIiP9xiIiP9xiIiP9xiIiP9xiIiP9xiITeecMYaP9xiIiP9xiIiI/3GIiI/3GIiI/3GIT4F8F+iIiIj/cYiIj/cYiIj/cYiIj/cYiIhNiBw3foiI/3GIiI/3GIiI/3GIiI/3GIiEjgjIH3j/cYiIj/cYiIj/cYiIj/cYiIj/cTQUebzrhoiIj/cYiIj/cYiIj/cYiIiP9xiIiP9xiDZucrmRjXGIiI/3GIiI/3GIiIj/cYiIj/cYiIj/cYiIj/cYiIj/cYiIj/cYiIj/cYiIiP9xiIiP9xiIhTJt3ZiP9xiIiP9xiIiP9xiIiP9xiIiI/3GIiI/3GIiI/3GIiI/3GIMXESvo7tcYiIj/cYiIj/cYiIj/cYiIiP9xiIiP9McLxY9IiP9xiIiP9xiIiP9xiIiI/3GIiI/3GIg4p2O4WJyIj/cYiIj/cYiIiP9xiIiP9xiIiP9xiIiEpYbGp5j/cYiIiP9xiIiP9xiIiP9xiIiP9xiIiP9Hb+ypAYiIj/cYiIiP9xiIiP9xiIiP9xiIiP9xiFDd3yJxiIiP9xiIiI/3GIiI/3GIiI/3GIiI/1pf16CP9xiIiP9xiIiI/3GIiI/3GIiI/3GIiIVTnaxnGIiI/3GIiI/3GIiIj/cYiIj/cYiIj/cYhBcoz414j/cYiIj/cYiIj/cYiIj/cYiIj/cYP2s0sZTLiIj/cYiIj/cYiIj/cYiIj/cYiIj/NEhyvLeNcYiIiP9xiIiP9xiIiP9xiIiP9xiIhBvhz0Ho/3GIiI/3GIiI/3GIiI/3GIiI/3GIiDQ4kbzHboiIj/cYiIj/cYiIj/cYiIj/cYiIj/XqfSWHGIiIj/cYiIj/cYiIj/cYiIj/cYiIR4yclzaIiP9xiIiP9xiIiI/3GIiI/3GIiI/3FZX9eg/3GIiI/3GIiI/3GIiIj/cYiIj/cYiITIO8R8SIj/cYiIj/cYiIiP9xiIiP9xiIiP9xPRyUs+NriIiP9xiIiI/3GIiI/3GIiI/3GIiI/3GF660kWI/3GIiI/3GIiIj/cYiIj/cYiIj/cYiD5Ry7KuNIiP9xiIiP9xiIiI/3GIiI/3GIiI/3GIhYX9igiIj/cYiIj/cYiIiP9xiIiP9xiIiP9xiINXQxuovOcYiIj/cYiIj/cYiIj/cYiIiP9xiIiP9xiIiP9PJDwdvHGIiI/3GIiI/3GIiI/3GIiI/3GIiI/3GIiI/3GIiD7HMrI4zY/3GIiI/3GIiI/3GIiI/3GIiIj/cYiIj/cYiIj/cUgtHI0uiIiP9xiIiI/3GIiI/3GIiI/3GIiI/3Ey3GW+I5qIiI/3GIiI/3GIiIj/cYiIj/cYiIj/M2zBvpM+iIj/cYiIj/cYiIj/cYiIj/cYiIiP9xiIiP9xiIiDSoNbxXyoiIj/cYiIiP9xiIiP9xiIiP9xiIiP85neq4YhWIj/cYiIj/cYiIj/cYiIj/cYiIj/cYiIMu4uvhHRiIiP9xiIiP9xiIiP9xiIiP9xiIiP9xiIg/nSSxYtuI/3GIiIj/cYiIj/cYiIj/cYiIj/cYiIj/RPMc0M6IiIj/cYiIj/cYiIj/cYiIj/cYiIj/cYiDYlZbramv9xiIiP9xiIiI/3GIiI/3GIiI/3GIiI/3GDVFw7u6PIj/cYiIj/cYiIj/cYiIj/cYiIj/cYiIj/cYiIiP9xiIiP9xiIiP9xiIiP9xiIiP9xiIiP9xiIiP9xLQeyGj+E3oiP9xiIiP9xiIiP9xiIiP9xiIiI/3GIg82IG0J36P9xiIiP9xiIiP9xiIiP9xiIiP9xiIhOlrwmlIj/cYiIj/cYiIj/cYiIj/cYiIiP9xiExrbElJiP9xiIiP9xiIiP9xiIiI/3GIiI/3GIg/R+SxuBuIj/cYiIj/cYiIiP9xiIiP9xiIiP9xiIiP9xiIiP81MzK8zM2I/3GIiI/3GIiI/3GIiI/3GIiI/3GIiI/3GIiI/3GIiIj/cYiIj/cYiIj/cYiIj/cYiIj/cYiIj/cYiIj/cYiDAn0bDoLo/3GIiI/3GIiI/3GIiI/3GIiI/3GIhDHFzeOoiIj/cYiIj/cYiIj/cYiIj/cYiIj/cYiIj/cYiIiP9xiIiP9xiIiP9xiIRNQswr2IiI/3GIiI/3GIiI/3GIiI/3GIiI/3GIiI/3GIiFyn1FiI/3GIiI/3GIiI/3GIiI/3GIiI/3GIiDz1n7MKYHGIiI/3GIiIj/cYiIj/cYiIj/cYiIj/cYiIj/cYiIj/cYiIj/cYiIiP9xiEj6LIBdj/cYiIj/cYiIiP9xiIiP9xiIiP9xiIQAT8AMCIiI/3GIiI/3GIiIj/cYiIj/cYiIj/SkVse6mI/3GIiI/3GIiIj/cYiIj/cYiIj/cYgwMYGw3n7/cYiIj/cYiIj/cYiIj/cYiIiP9xiIiCqeVBpmGr7/cYiIj/cYiIj/cYiIj/cYiIj/cYiIhMdRw4rnGIiI/3GIiI/3GIiI/3GIiI/3GIiI/3Fdp9JYcYiIj/cYiIj/cYiIj/cYiIj/cYiIj/cYiIj/cYiIiP9xiFdM2bP/cYiIj/cYiIj/cYiIj/cYiIj/cYiITJ1cRiqIj/cYiIj/cYiIj/cYiIj/cYiIj/cYg3KzO51MyIiI/3GIiIj/cYiIj/cYiIj/cYiIj/cUQ0rMy1iI/3GIiI/3GIiIj/cYiIj/cYiIj/cYiDxlnbSaYoiIj/cYiIiP9xiIiP9xiIiP9xiIg0+oO8BXyP9xiIiP9xiIiP9xiIiP9xiIiP9xiIiDEj67/cFI/3GIiI/3GIiIj/cYiIj/cYiIj/cYhHMmyc2Y/3GIiI/3GIiIj/cYiIj/cYiIj/cYiEpiHGneiP9xiIiP9xiIiI/3GIiI/3GIiI/3GIMhC/vu9AiIiP9xiIiI/3GIiI/3GIiI/3GIiI/3GISTu8fESP9xiIiP9xiIiP9xiIiP9xiIiP9xiIiP9xiIiP9xiIiI/3GIiI/3GIiI/3GIiI/3GIiE9pLBltj/cYiIj/cYiIj/cYiIj/cYiIj/cYiIj/Pj91s8CKiP9xiIiP9xiIiP9xiIiP9xiIiP9xiIiI/3GIiDD5QbAWvoiIj/cYiIj/cYiIj/cYiIiP9xiIiP9xiIgwa4qwpHWIiP9xiIiP9xiIiP9xiIiI/3GIiI/3FNnVwmKnGIiI/3GIiI/3GIiI/3GIiIj/cYiIj/WoHXfoiP9xiIiP9xiIiP9xiIiP9xiIiP9xiEPzHNDOiI/3GIiI/3GIiI/3GIiI/3GIiI/3GIiIj/Qwlc72qIj/cYiIj/cYiIj/cYiIj/cYiIj/cYgxXES+o7txiIiP9xiIiP9xiIiP9xiIiP9xiIgnttAalJL+iIiP9xiIiP9xiIiP9xiIiP9xiIiP9xiIgmQ0sqq8tNiIj/cYiIj/cYiIj/cYiIj/cYiIiP86soG3TX6I/3GIiI/3GIiI/3GIiI/3GIiI/3GIg+WhGype6I/3GIiI/3GIiI/3GIiIj/cYiIj/cYhML8xNA4j/cYiIj/cYiIj/cYiIj/cYiIj/cYiIQb4c9B6P9xiIiP9xiIiP9xiIiP9xiIiP9xiIg2D/G68A6I/3GIiI/3GIiI/3GIiIj/cYiIj/cYiINDk3vMbIj/cYiIj/cYiIj/cYiIj/cYiIiP9xiITPzcMDJxiIiP9xiIiP9xiIiP9xiIiP9xiIiP9CHpz+Fo/3GIiIj/cYiIj/cYiIj/cYiIj/cYiIMzLDvc08j/cYiIj/cYiIj/cYiIj/cYiIj/cYiIQOusAkWI/3GIiI/3GIiI/3GIiI/3GIiI/3GIiEpiHGneiP9xiIiP9xiIiP9xiIiP9xiIiP9xiIiP9xiIiI/3E8OAKzx/1xiIiI/3GIiI/3GIiI/3GIiI/3GIiIWF/YoIj/cYiIiP9xiIiP9xiIiP9xiIiP9xiDhE8bi7DoiI/3GIiI/3GIiI/3GIiI/3GIiI/3GIQeAc8f6IiI/3GIiI/3GIiI/3GIiI/3GIiI/3GE++/BQQj/cYiIj/cYiIj/cYiIj/cYiIj/cYiIOyx1tNOKcYiIj/cYiIj/cYiIj/cYiIj/cYiIj/cUNTnNrG/3GIiIj/cYiIj/cYiIj/cYiIj/cYiIgzjPO9cwyIiI/3GIiI/3GIiI/3GIiI/3GIiI/3GIg/O1iwxKdxiIiP9xiIiP9xiIiI/3GIiI/3GIiI/3GIg8lh+0aeCIiP9xiIiI/3GIiI/3GIiI/3GIiI/3GEmpTHVriIj/cYiIj/cYiIj/cYiIiP9xiIiP9xhF1CyivXGIiI/3GIiIj/cYiIj/cYiIj/cYiIj/cTart7lUSHGIiI/3GIiI/3GIiI/3GIiI/3GIiIj/cYiIg8b1G0kK6IiP9xiIiI/3GIiI/3GIiI/3GIiI/3GCFYhRr6d66Ij/cYiIj/cYiIj/cYiIj/cYiIiP9xiIiP9xiDdPgrmwfYj/cYiIiP9xiIiP9xiIiP9xiIiP9xiEowLGz9iP9xiIiP9xiIiP9xiIiP9xiIiP9xiIhLQyxbzYiIj/cYiIj/cYiIj/cYiIj/cYiIj/cYiIhYgdh+iIiP9xiIiP9xiIiP9xiIiP9xiIiP82/Je6A2hxiIiP9xiIiP9xiIiP9xiIiP9xiIiP9xiIiI/3GIiDbcAroj/f9xiIiP9xiIiP9xiIiP9xiIiP9xiIiP9agdd+iI/3GIiIj/cYiIj/cYiIj/cYiIj/cYiITM9MQwuIiP9xiIiP9xiIiI/3GIiI/3GIiI/3GElFbHup/3GIiI/3GIiIj/cYiIj/cYiIj/cYiIhDNKzctYiIj/cYiIj/cYiIiP9xiIiP9xiIiP9xiIXrrSRf9xiIiP9xiIiP9xiIiI/3GIiI/3GIiIMW7Vv5EqiIiP9xiIiP9xiIiP9xiIiP9xiIiP9xg7KmG11Z6I/3GIiI/3GIiI/3GIiI/3GIiIj/cYiINKZYvFmnj/cYiIj/cYiIj/cYiIj/cYiIj/cYiIg0c8K8jD2I/3GIiI/3GIiI/3GIiI/3GIiI/3GIiI/0xiHFne/3GIiI/3GIiI/3GIiI/3GIiI/3GIiI/3GIKJETGnbuznGIiI/3GIiI/3GIiI/3GIiIj/cYiIg5iHO3d4yIiP9xiIiI/3GIiI/3GIiI/3GIiI/3GE6WvCaUiIiP9xiIiP9xiIiP9xiIiP9xiIiP9xOc41tzHK/3GIiI/3GIiI/3GIiI/3GIiI/3GIiI/3FNg7w3xI/3GIiI/3GIiI/3GIiI/3GIiI/3GIiIRFzsyjGI/3GIiI/3GIiI/3GIiI/3GIiI/3GINrTBuUs+cYiIj/cYiIiP9xiIiP9xiIiP9xiIiEkwLHz9iIiI/3GIiI/3GIiI/3GIiI/3GIiI/3E8b4i0kHeIiP9xiIiP9xiIiP9xiIiP9xiIiP9xiIiI/3GIiI/3GIiITjc8LIyIiI/3GIiI/3GIiI/3GIiI/3GIiI/3GD53L7KI0IiP9xiIiP9xiIiP9xiIiP9xiIiI/3GIiI/3GIiI/3GIiI/3GIiI/3GIiI/3GIRm/sqQGIj/cYiIj/cYiIj/cYiIj/cYiIj/cYiIj/UxPe7Ij/cYiIiP9xiIiP9xiIiP9xiIiP9xiIiEAoTA57j/cYiIj/cYiIj/cYiIiP9xiIiP9xiIiEpwvGj0iIj/cYiIj/cYiIiP9xiIiP9xiIiP9xg0pES8W7uIiP9xiIiP9xiIiI/3GIiI/3GIiI/3GIiI/3GIiI/3GIiI/3GIiI/3GIiIj/cYiIj/cYOgGytv5NiI/3GIiI/3GIiI/3GIiI/3GIiI/3GIiINEXDvLo8iIiP9xiIiP9xiIiI/3GIiI/3GIiI/1qB136Ij/cYiIj/cYiIj/cYiIj/cYiIiP9xgyFRS96utxiIiP9xiIiI/3GIiI/3GIiI/3GIiIOaD6t18FiP9xiIiP9xiIiP9xiIiP9xiIiP9xiIgxOWO/xpyI/3GIiI/3GIiI/3GIiI/3GIiI/3GIiI/3GIV0zZs4/3GIiI/3GIiI/3GIiI/3GIiI/3GIiIMVGzv65MiIj/cYiIj/cYiIj/cYiIj/cYiIj/cYiIiP87MjS2zcuIiP9xiIiP9xiIiP9xiIiP9xiIiP9xQ58s1g2P9xiIiP9xiIiP9xiIiP9xiIiI/3GIiFqU1muIj/cYiIj/cYiIj/cYiIj/cYiIj/cYiIiP9xiIiP9xiIiDTXorwoXYiIj/cYiIj/cYiIj/cYiIj/cYiIj/cYSXdceIqIj/cYiIj/cYiIj/cYiIj/cYiIj/cYhMB4w/h3GIiI/3GIiI/3GIiIj/cYiIj/cYiIj/cYiIj/cVIT3uyP9xiIiP9xiIiP9xiIiI/3GIiI/3GIiDdxgrmOfYj/cYiIj/cYiIiP9xiIiP9xiIiP9xiFIT3exxiIiP9xiIiP9xiIiP9xiIiI/3GIiI/3GIiI/3GIiI/3GIiI/3GIiEvK7FNRiI/3GIiIj/cYiIj/cYiIj/cYiIj/cYg9MWKzzp2IiP9xiIiP9xiIiP9xiIiI/3GIiI/3GIiI/3FCIazt5YiIj/cYiIj/cYiIj/cYiIiP9xiIiP9xiIiDdzlrmMaY/3GIiI/3GIiI/3GIiI/3GIiI/3GIiIOK4OuFHxiIj/cYiIj/cYiIj/cYiIj/cYiIj/cYgwfyWwkNqP9xiIiP9xiIiP9xiIiP9xiIiP9xiIiP8zRIG+u36P9xiIiI/3GIiI/3GIiI/3GIiI/3GIiI/0+IHCd+iI/3GIiI/3GIiI/3GIiI/3GIiI/3GIiFET3+yIiP9xiIiI/3GIiI/3GIiI/3GIiI/3GIQeAc8f6IiP9xiIiI/3GIiI/3GIiI/3GIiI/3GIiIRucsoY2P9xiIiP9xiIiP9xiIiP9xiIiP9xiIiDsMF7Xz6IiIj/cYiIj/cYiIiP9xiIiP9xiIiP9xRS9cvQqIiI/3GIiI/3GIiIj/cYiIj/cYiIj/cUGMLPc9iI/3GIiI/3GIiI/3GIiI/3GIiI/3GIhCCVzfanGIiIj/cYiIj/cYiIj/cYiIj/cYiIj/cTlSkretbYiP9xiIiP9xiIiP9xiIiP9xiIiP9xiIQlOc6saIiI/3GIiI/3GIiI/3GIiI/3GIiI/3GDnZU7cmrP9xiIiI/3GIiI/3GIiI/3GIiI/3GIiI/3GIiI/3GIiIJhJgGq7Z/o/3GIiI/3GIiI/3GIiIj/cYiIj/cYiDoe1LbhK4j/cYiIj/cYiIj/cYiIiP9xiIiP9xiDfThbkseoj/cYiIj/cYiIiP9xiIiP9xiIiP9xiIiP9C66zhRXGIiI/3GIiIj/cYiIj/cYiIj/cYiIj/cYiIj/cYhZgdd+/3GIiI/3GIiIj/cYiIj/cYiIj/cYiIg29fe5CghxiIiP9xiIiP9xiIiP9xiIiP9xiIiP805AG8G/5xiIiP9xiIiP9xiIiP9xiIiP9xiIiP9xiIiI/3GIiI/3GIiI/3GIiI/3GIiI/3GIiI/3GIiIQ/Mc0M7/cYiIj/cYiIj/cYiIj/cYiIj/cYiIj/cUQcXM46j/cYiIj/cYiIj/cYiIj/cYiIj/cYiIj/Q5rM5lOP9xiIiP9xiIiP9xiIiI/3GIiI/3GIiF660UVxiIiP9xiIiP9xiIiP9xiIiI/3GIiI/3GDkXYbfonoiI/3GIiI/3GIiI/3GIiI/3GIiI/3GIiENOTNsbiIiP9xiIiI/3GIiI/3GIiI/3GIiI/3Eiv+ca5AGOiI/3GIiI/3GIiI/3GIiI/3GIiIj/cYiDcfprjgWXGIiI/3GIiI/3GIiI/3GIiIj/cYiIj/cThAAbi//v9xiIiP9xiIiP9xiIiI/3GIiI/3GIiI/3GIiI/3FZgdd+iP9xiIiP9xiIiP9xiIiI/3GIiI/3GIiC/IChoDf15xiIiP9xiIiP9xiIiP9xiIiP9xiIiP9xiIiIOYcFt3j6j/cYiIiP9xiIiP9xiIiP9xiIiP9xiIiCnwZxpw+Y6IiI/3GIiI/3GIiIj/cYiIj/cYiIj/cYRcp8s1iP9xiIiP9xiIiP9xiIiP9xiIiP9xiIiP9IGhyeXoj/cYiIj/cYiIj/cYiIj/cYiIj/cYiIj/cYiIiP9xiIiP9xiIiP9xiIiP9xiIiP9xiIiP9xiIiP9xiIiI/3GIiI/3GIiI/3GIiI/3GIiI/3GIS+48URyIj/cYiIj/cYiIj/cYiIiP9xiIiP9xiFU528aI/3GIiI/3GIiI/3GIiI/3GIiIj/cYiD8ScrDtjXGIiI/3GIiI/3GIiI/3GIiI/3GIiDnsircTdYiI/3GIiI/3GIiI/3GIiI/3GIiI/3GIiIj/cYiIj/cYiIj/cYiIj/cYiIj/cYiIj/cYiIj/cYiIiP9xiIg13k27IbL/cYiIj/cYiIj/cYiIiP9xiIiP9xiIiEkwLHz9iIiP9xiIiI/3GIiI/3GIiI/3GIiI/3GIiI/3GIiI/3GIiI/3GIiIj/cYiIj/cYiIj/TGIcSd5xiIiP9xiIiP9xiIiI/3GIiI/3GIiI/1Y528aIiI/3GIiI/3GIiI/3GIiIj/cYiIj/cTHXBr8o+YiI/3GIiI/3GIiI/3GIiI/3GIiIj/cYg6v/m2QAaIiP9xiIiP9xiIiP9xiIiI/3GIiI/3GIhKMCxs/f9xiIiP9xiIiI/3GIiI/3GIiI/3GIiI/yhD4RqLwe5xiIiP9xiIiP9xiIiP9xiIiP9xiIiP9xOP5IuAG3iI/3GIiI/3GIiIj/cYiIj/cYiIj/cYiIhKilxnWoiP9xiIiP9xiIiI/3GIiI/3GIiI/3GIiIOvrztgUMiIiP9xiIiI/3GIiI/3GIiI/3GIiI/3GIiI/3GIiI/3GIiI/3GIiIj/cYiIj/cYiIj/cYiIj/cYiIj/cYiIgvxVAaE6r+iP9xiIiP9xiIiP9xiIiP9xiIiP9xiIiIPDDztM8MiIiP9xiIiP9xiIiP9xiIiP9xiIiP9xiDceAbnh/oiI/3GIiI/3GIiI/3GIiIj/cYiIj/cYM1mVvaZqiIj/cYiIj/cYiIj/cYiIj/cYiIj/cYg/zJGxM26IiP9xiIiP9xiIiP9xiIiP9xiIiP9xiIgywLG+P06Ij/cYiIj/cYiIj/cYiIiP9xiIiP9xiITIO8R8SIiP9xiIiP9xiIiI/3GIiI/3GIiI/3GIgzGnO85YxxiIiP9xiIiP9xiIiP9xiIiP9xiIiP9xiIiP9xiIiI/3GIiITvqcIFaIiP9xiIiP9xiIiP9xiIiP9xiIiP9xiIWpTWa4iIj/cYiIj/cYiIj/cYiIj/cYiIj/cYiIj/cYiIg4qNG4Vy6IiI/3GIiI/3GIiI/3GIiI/3GIiI/3GIiIj/cYiIhKilxnWoiP9xiIiP9xiIiP9xiIiP9xiIiI/3GIiEhFbIupiIj/cYiIj/cYiIj/cYiIiP9xiIiP9xiEoOLF8dcYiIiP9xiIiP9xiIiP9xiIiP9xiIiP805AG8G/5xiIiP9xiIiP9xiIiP9xiIiP9xiIiP9xhVOdvGiIj/cYiIj/cYiIj/cYiIj/cYiIj/cYiDlTAbes/oiP9xiIiP9xiIiP9xiIiP9xiIiP9xiIgzdQ69ivGIj/cYiIj/cYiIiP9xiIiP9xiIiP9xiIiP9xiIhBvhz0Ho/3GIiI/3GIiI/3GIiI/3GIiI/3GIiI/zmqHbhV4oiI/3GIiI/3GIiI/3GIiIj/cYiIj/cYhJO7x8RP9xiIiP9xiIiI/3GIiI/3GIiI/3GIiI/1+60kWIiP9xiIiP9xiIiI/3GIiI/3GIiI/3GIg3Q7q5vEWP9xiIiP9xiIiP9xiIiP9xiIiP9xiIiP9xLXVCGjir3oiIiP9xiIiP9xiIiP9xiIiP9xiIiP9xg5R3S3uIv/cYiIj/cYiIj/cYiIiP9xiIiP9xiIiDCAWLCPp4iI/3GIiI/3GIiI/3GIiI/3GIiI/3GIg69ZS2Cmv/cYiIj/cYiIj/cYiIj/cYiIj/cYiIj/cTZglrqfaY/3GIiIj/cYiIj/cYiIj/cYiIj/cYiIhGGhyuXoiP9xiIiP9xiIiP9xiIiP9xiIiP9xiIiDD3ZL8Im3GIiI/3GIiI/3GIiI/3GIiIj/cYiIj/cYg12iW7JdqIj/cYiIj/cYiIj/cYiIiP9xiIiP9xiIiP9xiIiP87r0W2ULqIiP9xiIiP9xiIiP9xiIiP9xiIiP9xiIiCPVVirSqp2IiP9xiIiP9xiIiP9xiIiP9xiIiP9xiIRDSszLX/cYiIiP9xiIiP9xiIiP9xiIiP9xiIiP9WOdvGiIiP9xiIiI/3GIiI/3GIiI/3GIiI/3E4EgK47f2IiP9xiIiP9xiIiP9xiIiP9xiIiP9xiIMgzSvvMtiP9xiIiP9xiIiP9xiIiI/3GIiI/3GIiI/3GIhF/GywOf9xiIiI/3GIiI/3GIiI/3GIiI/3GIiI/zztwbUSPoiP9xiIiP9xiIiI/3GIiI/3GIiI/3GIiIMYRJv3u2iP9xiIiP9xiIiP9xiIiP9xiIiI/3GIhKMCxs/f9xiIiP9xiIiP9xiIiI/3GIiI/3GIiIOekItxb3/3GIiI/3GIiI/3GIiI/3GIiI/3GIiI/3GIR1qsmlWIiI/3GIiI/3GIiI/3GIiI/3GIiI/3GIhEcEzI+4/3GIiIj/cYiIj/cYiIj/cYiIj/cYiIj/cYiIj/cYM4movXZX/3GIiI/3GIiIj/cYiIj/cYiIj/cYiIj/cYiIj/cYg8qKW0V1r/cYiIj/cYiIj/cYiIiP9xiIiP9xiIiP8x0TiwPseP9xiIiP9xiIiI/3GIiI/3GIiI/3GIiI/3FAw2wEyYj/cYiIiP9xiIiP9xiIiP9xiIiP9xiIhD8xzQzv9xiIiI/3GIiI/3GIiI/3GIiI/3GIiI/3FC1mzimY/3GIiI/3GIiI/3GIiI/3GIiI/3GIiI/1pf16CI/3GIiI/3GIiI/3GIiI/3GIiI/3GIiIXKfUWP9xiIiI/3GIiI/3GIiI/3GIiI/3GIiI/3GIiI/3GIiI/3GIiIj/cYiIj/cYiIj/cYiIj/cTy5/7RGAIj/cYiIiP9xiIiP9xiIiP9xiIiP9xiIiP9xiIiP9xiIiDCkp7BrWIj/cYiIj/cYiIj/cYiIj/cYiIiP9xiIiDE60b/FLoiP9xiIiP9xiIiP9xiIiP9xiIiI/3GIiI/3GDwLqLP0V3GIiI/3GIiI/3GIiI/3GIiI/3GIiI/3GEWO3LcS/3GIiIj/cYiIj/cYiIj/cYiIj/cYiIhA9VzwqnGIiI/3GIiIj/cYiIj/cYiIj/cYiIj/cTBLIbDE3o/3GIiI/3GIiI/3GIiI/3GIiIj/cYiIj/cTp+w7aBPIiI/3GIiI/3GIiI/3GIiI/3GIiI/3GIiI/0gaHJ5eiP9xiIiP9xiIiP9xiIiP9xiIiP9xiIiP9xhP0lwC2nGIiI/3GIiI/3GIiI/3GIiI/3GIiI/3GIiI/3GIgyiDq+d8WIj/cYiIj/cYiIj/cYiIj/cYiIj/cYiIRNQswr2IiP9xiIiP9xiIiP9xiIiP9xiIiI/3GIMAWWsAtpiI/3GIiI/3GIiI/3GIiI/3GIiI/3GIiIKB3EGo4jvv9xiIiP9xiIiP9xiIiP9xiIiP9xiIiI/3GCAORRoAK66IiI/3GIiI/3GIiI/3GIiI/3GIiI/3GIiIj/cYiIj/RPMc0M6IiI/3GIiI/3GIiI/3GIiIj/cYiIj/cYg3uSG5Rt7/cYiIj/cYiIj/cYiIj/cYiIj/cYiIj/cYiIiP9xiIhMUcxK44/3GIiI/3GIiIj/cYiIj/cYiIj/cYiIj/cT405LLLG4/3GIiIj/cYiIj/cYiIj/cYiIj/cYiIj/cYUhPe7P9xiIiP9xiIiI/3GIiI/3GIiI/3GIiI/3GIg5P9i2wCdxiIiP9xiIiP9xiIiP9xiIiP9xiIiP9xiERwTMj7iP9xiIiI/3GIiI/3GIiI/3GIiI/3GIiI/3FZgdd+iP9xiIiP9xiIiI/3GIiI/3GIiI/3GIiI/3GE0kPD28iIj/cYiIj/cYiIj/cYiIj/cYiIj/cYiDVJtLu2S4iIj/cYiIiP9xiIiP9xiIiP9xiIiP9xiD9YP7GnwIiIj/cYiIj/cYiIj/cYiIj/cYiIiP9xiDCKQ7CFvIj/cYiIj/cYiIj/cYiIj/cYiIj/cYiIj/T4gcJ36Ij/cYiIj/cYiIj/cYiIj/cYiIj/cYiIMZF7v26EiIiP9xiIiP9xiIiP9xiIiP9xiIiP9xiIhPmxwWToiP9xiIiP9xiIiP9xiIiP9xiIiI/3GIiDaMx7pzOIiIj/cYiIj/cYiIj/cYiIj/cYiIj/cYiDBOo7DBXI/3GIiI/3GIiI/3GIiI/3GIiI/3GIiIj/cYiIj/cYiIj/cYiIj/cYiIj/cYiIj/cYiIj/QztM7EuIiIj/cYiIj/cYiIj/cYiIj/cYiIj/cYiIj/cYiEAoTA57iI/3GIiIj/cYiIj/cYiIj/cYiIj/cYiIj/cYiIj/cYiIj/cYiIg5etK3hS2P9xiIiP9xiIiP9xiIiI/3GIiI/3GIiI/0GrHAZO/3GIiI/3GIiIj/cYiIj/cYiIj/cYiIj/cYiIj/cYiIj/cYiIj/cYiIiP9xiIiP9xiINuqiuhVdiIiP9xiIiP9xiIiP9xiIiP9xiIiP9xiIiI/3GIiI/3GIiI/3GIiI/3GIiI/3GIiI/3GIiI/011HEiuiIiP9xiIiP9xiIiP9xiIiP9xiIiP9xiIQsy80zRxiIiP9xiIiP9xiIiP9xiIiI/3GIiI/3GIiI/3GIiI/3GIiI/3GIiI/3GIiI/3FNnVw2Kv9xiIiP9xiIiP9xiIiP9xiIiP9xiIiP9xiIiI/3GIiI/3GED1XAGqiI/3GIiI/3GIiI/3GIiI/3GIiIj/cYiIQv6s0BVxiIiP9xiIiP9xiIiP9xiIiI/3GIiI/3GIiI/3GIiI/3GIiI/3GIiI/3GIiI/3GIiIj/cYiIj/cYiIj/cYiIj/cYiIj/cYiIj/cYiIj/cYiIMs8zvjDM/3GIiIj/cYiIj/cYiIj/cYiIj/cYiIj/cU5WLCqd/3GIiI/3GIiI/3GIiI/3GIiI/3GIiI/3GIOajRt1cuj/cYiIj/cYiIj/cYiIj/cYiIj/cYiIj/cYM1eBvah+iIiP9xiIiP9xiIiP9xiIiP9xiIiP9JjJyHNoj/cYiIiP9xiIiP9xiIiP9xiIiP9xg71tu0KSRxiIiP9xiIiP9xiIiP9xiIiP9xiIiP9xiIRS9cvQqIj/cYiIj/cYiIj/cYiIj/cYiIj/cYiIj/cYiIiDOLhb10eo/3GIiI/3GIiI/3GIiIj/cYiIj/cYiIg6EtW27SqIiI/3GIiIj/cYiIj/cYiIj/cYiIj/cYiIj/cYiIj/cYiIj/cYiIiP9xiIiP9xiIiDpA1La/K4j/cYiIj/cYiIj/cYiIj/cYiIiP9xiIiD7NN7IyyIiI/3GIiI/3GIiI/3GIiI/3GIiIj/cYhKMCxs/Y/3GIiI/3GIiI/3GIiIj/cYiIj/cYiIj/cYiIj/cYiIj/cYiIj/cYiIj/cYiIiP9xWV/XoP9xiIiP9xiIiP9xiIiP9xiIiP9xiIiI/3E1s1O7TKyIiI/3GIiI/3GIiI/3GIiI/3GIiI/3GIiDyc4bRjHv9xiIiP9xiIiP9xiIiP9xiIiI/3GIiI/3GIiI/3GIiI/3GIiI/3GIiI/3E1yQK6Nv1xiIiP9xiIiP9xiIiI/3GIiI/3GIiI/3E+xzKyOM2IiP9xiIiI/3GIiI/3GIiI/3GIiI/3GIiF/N0TKIiP9xiIiI/3GIiI/3GIiI/3GIiI/3GIhPmxwWToiI/3GIiI/3GIiI/3GIiI/3GIiI/3GIiIQPVc8KpxiIiI/3GIiI/3GIiI/3GIiI/3GIiI/3GE++/BQQj/cYiIj/cYiIj/cYiIj/cYiIj/cYiIj/cTPaUbwlrnGIiI/3GIiI/3GIiI/3GIiI/3GIiIj/cYiEPzHNDOj/cYiIj/cYiIj/cYiIj/cYiIiP9xiIiP9xiDAsaLDjl4iP9xiIiP9xiIiP9xiIiP9xiIiI/3GIiI/3FGg0yny4j/cYiIj/cYiIj/cYiIj/cYiIj/cYiIj/cYPRkSs+btiI/3GIiI/3GIiI/3GIiI/3GIiI/3GIiI/3FE6WyxaXGIiI/3GIiI/3GIiI/3GIiI/3GIiI/3GIg3Y+G5nB7/cYiIj/cYiIj/cYiIj/cYiIj/cYiIiP9xiEowLGz9j/cYiIj/cYiIj/cYiIiP9xiIiP9xiIiP9xiDIxjL7Oc4/3GIiI/3GIiI/3GIiI/3GIiI/3GIiI/3GD9TqLGsV4iI/3GIiIj/cYiIj/cYiIj/cYiIj/cYiIj/cYiEpiHGneiI/3GIiI/3GIiI/3GIiI/3GIiI/3GIiI/3GIg+dHWyi4qIiI/3GIiI/3GIiI/3GIiI/3GIiI/3GIiIQ/Mc0M7/cYiIj/cYiIj/cYiIj/cYiIj/cYiIj/cYiIg9Y1KznK2Ij/cYiIiP9xiIiP9xiIiP9xiIiP9xiIiP9xiIiP9xiIiP9xiIiI/3GIiI/3GIiI/0ZmnKmWcYiIj/cYiIj/cYiIj/cYiIj/cYiIiP9xiINKXpu1oWcYiIj/cYiIj/cYiIj/cYiIj/cYiIj/cYiIT5scFk6Ij/cYiIj/cYiIj/cYiIj/cYiIiP9xiIiDUi4rvdHYj/cYiIiP9xiIiP9xiIiP9xiIiP9xiIhNiBw3foiIj/cYiIj/cYiIj/cYiIj/cYiIj/cYiD466bLFFoiP9xiIiI/3GIiI/3GIiI/3GIiI/3GIiDyrKLRU1/9xiIiI/3GIiI/3GIiI/3GIiI/3GIiI/3FENKzMtYiP9xiIiI/3GIiI/3GIiI/3GIiI/3GIiI/3GIiI/3GIiI/3GIiIj/cYiIj/cYiIj/cYg9wWSyPptxiIiP9xiIiP9xiIiP9xiIiP9xiIiP9xiIiC+ZZRoWaa6IiI/3GIiI/3GIiI/3GIiI/3GIiIj/cYiDzalbQlav9xiIiI/3GIiI/3GIiI/3GIiI/3GIiI/3GIiI/3GIiI/3GIiIj/cYiIj/TXUcSK6IiP9xiIiP9xiIiP9xiIiI/3GIiI/3GIiI/3GIiI/3GIiI/3GIiI/3GIiI/3GIiIj/cYiDids7hiTIiI/3GIiI/3GIiIj/cYiIj/cYiIj/cYiFMm3dmIj/cYiIj/cYiIj/cYiIiP9xiIiP9xiIg2KOe61xiP9xiIiP9xiIiI/3GIiI/3GIiI/3GIiI/3GIiI/3GDgvJLjQ24iI/3GIiI/3GIiIj/cYiIj/cYiIj/cYiINXvbu4Qk/3GIiI/3GIiI/3GIiI/3GIiI/3GIiI/3GIiITgVML6uIj/cYiIiP9xiIiP9xiIiP9xiIiP9xiIiP9xiDkwV7fPqIiP9xiIiP9xiIiP9xiIiP9xiIiP9xiIiP84fBO5g+z/cYiIj/cYiIj/cYiIj/cYiIj/cYiIiP9xiITYgcN36IiI/3GIiI/3GIiI/3GIiIj/cYiIj/cYiIj/cTRaBLyl+/9xiIiI/3GIiI/3GIiI/3GIiI/3GIiI/3GEHgHPH+iIiI/3GIiI/3GIiI/3GIiI/3GIiI/3GIiI/3GIiI/3E0X5q8oGWIj/cYiIj/cYiIj/cYiIj/cYiIiP9xiIiFhf2KCI/3GIiI/3GIiI/3GIiI/3GIiIj/cYiIj/Mouxv3ROj/cYiIj/cYiIj/cYiIj/cYiIj/cYiIj/cYOZHrtm4UcYiIj/cYiIj/cYiIj/cYiIiP9xiIiP9xhHGhyOXnGIiI/3GIiI/3GIiIj/cYiIj/cYiIj/cYRzJsnNmI/3GIiI/3GIiIj/cYiIj/cYiIj/cYiIj/Mw7mvvEZiIiP9xiIiP9xiIiI/3GIiI/3GIiI/3GIiDJxHb6O4oiIj/cYiIj/cYiIj/cYiIj/cYiIj/cYiIj/cYiIiP9xiIiP9xiIiP9xiIiP9xiIiP9xiIiP9xiIiP9xiIiI/3GINEJ4u72HcYiIj/cYiIj/cYiIj/cYiIj/cYiIiP9xiDGomL9XZ4j/cYiIiP9xiIiP9xiIiP9xiIiP9xiIiP9xg3/Gu5A5SIj/cYiIiP9xiIiP9xiIiP9xiIiP9xiIiP9xiIiP9xiIiP81flO8gaz/cYiIj/cYiIj/cYiIj/cYiIj/cYiIj/cYiDwVIbTq3oj/cYiIiP9xiIiP9xiIiP9xiIiP9xiIiP9xOj+htsBej/cYiIj/cYiIj/cYiIj/cYiIj/cYiIiP9xiIiP9xiIiP9xiIiP9xiIiP9xhKt+xkgY/3GIiI/3GIiIj/cYiIj/cYiIj/cYiIj/cTm3GLdI54iP9xiIiP9xiIiP9xiIiI/3GIiI/3GIiISEVsi6mIj/cYiIj/cYiIiP9xiIiP9xiIiP9xiIiP8/QReyvuiIiP9xiIiP9xiIiP9xiIiP9xiIiP9xiIiE1WLDqdiP9xiIiP9xiIiP9xiIiP9xiIiI/3GIiI/zBGwbHJPo/3GIiI/3GIiI/3GIiI/3GIiI/3GIiI/3GIiIj/cYiIj/cYiDNlWb2apv9xiIiP9xiIiP9xiIiP9xiIiI/3GIiI/3Ey/TK+As3/cYiIj/cYiIiP9xiIiP9xiIiP9xiIiP9xiIiP9xiIiP9xVTnbxoiIj/cYiIj/cYiIj/cYiIj/cYiIj/cYiDoe1LbhK4iP9xiIiP9xiIiP9xiIiP9xiIiP9xiIiP9xiIiP9xiIiIMoQSvnvtj/cYiIj/cYiIj/cYiIj/cYiIj/cYiIj/cYiIj/cYiIiEeWTJabiP9xiIiP9xiIiP9xiIiP9xiIiP9xiIiP9xiIiP9xhHZFyZuoiIj/cYiIj/cYiIj/cYiIj/cYiIj/cYiIj/cYMKC2sG9Jj/cYiIj/cYiIj/cYiIj/cYiIj/cYiIiP9xiD3zVLMMq/9xiIiP9xiIiP9xiIiI/3GIiI/3GIiI/3GIiI/3GIMq33vlIIiIj/cYiIj/cYiIj/cYiIj/cYiIj/cYiIiP8mHfAaviD+iIiP9xiIiI/3GIiI/3GIiI/3GIiI/3GIiIP95asSGliIj/cYiIj/cYiIj/cYiIj/cYiIj/cYiIiP9xUhPe7I/3GIiI/3GIiI/3GIiI/3GIiI/3GIiI/3GII/ILGtDfToiP9xiIiP9xiIiP9xiIiP9xiIiP9xiIiP9xiIiI/3GIiI/3GIg+Cg6y9fGP9xiIiP9xiIiP9xiIiP9xiIiP9xiIiP9xg/jAGwc/5xiIiP9xiIiP9xiIiP9xiIiI/3GIiI/3GIPcLSsz0tj/cYiIj/cYiIiP9xiIiP9xiIiP9xiIiEgTfI7IiP9xiIiP9xiIiP9xiIiP9xiIiP9xiIiP889gO0CfxxiIiI/3GIiI/3GIiI/3GIiI/3GIiI/3GIiDOTIb1s3oj/cYiIj/cYiIj/cYiIiP9xiIiP9xiIiP9xhETkzLG4/3GIiI/3GIiI/3GIiI/3GIiIj/cYiIj/cYNc3yuzINiI/3GIiI/3GIiI/3GIiI/3GIiI/3GIiIj/cYQ/Mc0M6Ij/cYiIj/cYiIj/cYiIj/cYiIiP9xiIiE7IrCN1iP9xiIiP9xiIiP9xiIiP9xiIiI/3GIiIPowBsnP+j/cYiIj/cYiIiP9xiIiP9xiIiP9xiIiP8wbgKxof2IiP9xiIiP9xiIiP9xiIiP9xiIiI/3GIiI/3GISXdceIqP9xiIiP9xiIiP9xiIiP9xiIiI/3GIiI/3GIiI/3GIiI/3GIiI/3GIiI/3GIiI/3GIiIj/cYiIj/cT1HEbK47nGIiIj/cYiIj/cYiIj/cYiIj/cYiIj/cYiDKqdb5Vio/3GIiI/3GIiI/3GIiI/3GIiI/3GIiI/3GIiI/3GIiIj/cYiIj/cYiIj/cYiIj/cYiIj/cT/+uLEBR4/3GIiIj/cYiIj/cYiIj/cYiIj/cYiIj/cVU528aIiP9xiIiI/3GIiI/3GIiI/3GIiI/3GIiI/3GIiI/3GIiI/3GIiIj/cYiIj/cYiE2IHDd+iIiP9xiIiP9xiIiI/3GIiI/3GIiI/3GIiITYgcN36Ij/cYiIiP9xiIiP9xiIiP9xiIiP9xiIiP9DvhzUHnGIiI/3GIiI/3GIiI/3GIiI/3GIiI/3GIiI/3GIiIj/cYiIj/cYiIj/cYiIj/cYiIj/cYiIj/cYiIj/cYiDicRbhjuoj/cYiIj/cYiIiP9xiIiP9xiIiP9xiIiP8119m8KCaIiI/3GIiI/3GIiI/3GIiI/3GIiIj/cYiDCvAbBg/o/3GIiI/3GIiIj/cYiIj/cYiIj/cYiIj/cYP0RisbudiI/3GIiI/3GIiI/3GIiIj/cYiIj/cYiIj/cYiIj/cYiIj/cYiIj/cYiIj/cYiIiP9xiIiDcEYbn7no/3GIiIj/cYiIj/cYiIj/cYiIj/cYiIj/cT+9grBCfXGIiI/3GIiI/3GIiI/3GIiI/3GIiI/3GIg5Kz631MGIiI/3GIiI/3GIiI/3GIiIj/cYiIj/cYiIj/cYiIj/cYiIj/N85hujGej/cYiIj/cYiIj/cYiIj/cYiIiP9xiIiP9xiFyn1FiIj/cYiIj/cYiIj/cYiIj/cYiIiP9xiIiP9xPjb4sskHj/cYiIj/cYiIj/cYiIj/cYiIj/cYiIj/cYiDphobaeXv9xiIiP9xiIiP9xiIiP9xiIiI/3GIiI/3GIORbyt+kN/3GIiI/3GIiI/3GIiI/3GIiI/3GIiI/3GIiIj/cYiIj/cYiIj/cYiIj/cYiIj/cYiIj/cYgpECAafv3+iIj/cYiIj/cYiIiP9xiIiP9xiIiP9xiIiEydXEYqj/cYiIj/cYiIiP9xiIiP9xiIiP9xiIiP9xgx1pe/KWj/cYiIiP9xiIiP9xiIiP9xiIiP9xiIiP9xiEVRXLrqiIiP9xiIiI/3GIiI/3GIiI/3GIiI/3GIiCeubBqFGT5xiIiP9xiIiP9xiIiP9xiIiI/3GIiI/3GIiI/3GIiI/3GIiI/3GIiI/3GIiI/3GIiIj/cYiIj/cYiIg67me2EZiP9xiIiP9xiIiP9xiIiP9xiIiP9xiIiP9xiIiI/3GIiI/3GIiI/3GIiI/3GIiE2IHDd+iIiP9xiIiP9xiIiP9xiIiP9xiIiP9xiIg3ZmS5mZuP9xiIiP9xiIiP9xiIiP9xiIiI/3GIiI/3GDHZGr8m5YiP9xiIiP9xiIiP9xiIiP9xiIiP9xiIiP9xg/cmGxjZ7/cYiIj/cYiIj/cYiIj/cYiIiP9xiIiP9xgm5Acaob+OiIiP9xiIiP9xiIiP9xiIiP9xiIiP9xiIiEbnLKGNj/cYiIj/cYiIj/cYiIj/cYiIiP9xiIiP9xgmku8aptEOiIj/cYiIj/cYiIiP9xiIiP9xiIiP9xiIiP9xiIiP9xiIiP9xiIiP9xiIiI/3GIiI/3GIg36xG5FO6P9xiIiP9xiIiP9xiIiP9xiIiP9xiIiP9xiIJYmjGqdlznGIiI/3GIiI/3GIiI/3GIiIj/cYiIj/cYiIj/cYiIhGGhyuXoj/cYiIiP9xiIiP9xiIiP9xiIiP9xiIiP9xg7fzK0gM1xiIiP9xiIiP9xiIiP9xiIiP9xiIiP9xiIiI/3GIiI/3GIiI/3GIiI/zZQ4buvHoiIj/cYiIiP9xiIiP9xiIiP9xiIiP9xiIiP8noLcqpfSNiIiP9xiIiP9xiIiP9xiIiP9xiIiP9xiIiP9xiDF0lL+La4j/cYiIj/cYiIj/cYiIj/cYiIj/cYiIiDPhib0edoiI/3GIiIj/cYiIj/cYiIj/cYiIj/cYiIj/cYiIj/NF29vaJCiIiP9xiIiP9xiIiI/3GIiI/3GIiI/3GIiETULMK9iIj/cYiIj/cYiIj/cYiIj/cYiIj/cYiIj/P2mOspZxj/cYiIj/cYiIj/cYiIj/cYiIj/cYiIiP9xg3aHi5l4eIj/cYiIj/cYiIj/cYiIj/cYiIiP9xiIiP9LMCxs/YiI/3GIiI/3GIiIj/cYiIj/cYiIj/cYiIg9aOizlxeIiI/3GIiI/3GIiI/3GIiI/3GIiI/3GIiIhVOdrGcYiIj/cYiIj/cYiIj/cYiIj/cYiIj/cYiIV0zYs3GIiI/3GIiI/3GIiI/3GIiI/3GIiI/3GIiIj/cYiIj/cYiIj/cYiIj/cYiIj/cYiIj/cYiIj/cYiIiP9xiIiDAU3LD7I4/3GIiI/3GIiI/3GIiI/3GIiI/3GIiI/3GIiI/3GIiIj/cYiIj/cYiIj/cYiIj/cYiIj/cYiIj/cYiIj/cYiIg5iy23dNKI/3GIiI/3GIiI/3GIiI/3GIiI/3GIiI/3GIiI/3EqS84aa0MeiP9xiIiP9xiIiI/3GIiI/3GIiI/3GIiI/3GE3xTDDriP9xiIiP9xiIiP9xiIiP9xiIiI/3GIiI/3GIiI/3GIiI/3GIiI/3GIiI/3GIiI/3GIiIj/cYiIj/cYiIj/cYiIj/cYiIj/cYiIj/RqI8tdz/cYiIj/cYiIj/cYiIj/cYiIiP9xiIiP9xiIQkns62GIiI/3GIiI/3GIiI/3GIiI/3GIiIj/cYiIj/cYiIj/cYiIj/cYiIj/cYiIj/cYiIj/cTwTRLTsu/9xiIiP9xiIiP9xiIiP9xiIiP9xiIiP9xiIg0OMi7xzdxiIiP9xiIiP9xiIiP9xiIiP9xiIiI/3GIiFMm3dmI/3GIiI/3GIiI/3GIiI/3GIiI/3GIiIj/cYiIj/cYiIj/cYhFL1y9CoiP9xiIiP9xiIiI/3GIiI/3GIiI/3GIiI/3GIiI/3GIiI/3GIiI/3GIiIj/cYiIj/cYiIj/LWfYGkmCfoiP9xiIiP9xiIiP9xiIiP9xiIiP9xiIiI/3GIiI/3GIiI/3GIiI/3GIiI/3GIiI/3GIiDpBera+hf9xiIiP9xiIiI/3GIiI/3GIiI/3GIiI/3GIRRW8vqSIiI/3GIiI/3GIiI/3GIiI/3GIiI/3GIiI/3E16Py7FwOIiP9xiIiP9xiIiP9xiIiP9xiIiP9xiIiP9xiIiI/3GIiD74s7EHTHGIiI/3GIiI/3GIiIj/cYiIj/cYiIj/cYiIOZZLt2m0iIj/cYiIj/cYiIj/cYiIj/cYiIj/cYiIj/cYiIiP9xiIiP9xiIiP9xiIiP9xiIiP9xO2YBtZn+iIj/cYiIj/cYiIj/cYiIj/cYiIj/cYiIj/cYhJn5x2BoiIj/cYiIj/cYiIj/cYiIj/cYiIj/cYiIj/cYgiW9Aa6kL+iIj/cYiIj/cYiIj/cYiIj/cYiIj/cYiIiP8rSRQ6a268iIiI/3GIiI/3GIiI/3GIiI/3GIiI/3GIiI/3GIiEu8TEQ7cYiIiP9xiIiP9xiIiP9xiIiP9xiIiP9xiIiP9xiIiE6gbCX5/3GIiI/3GIiI/3GIiI/3GIiI/3GIiI/3GIgnhvQal5C+iIj/cYiIj/cYiIj/cYiIj/cYiIj/cYiIj/QascBk6P9xiIiP9xiIiP9xiIiP9xiIiP9xiIiP9xiIg5z6O2MFxxiIiP9xiIiP9xiIiP9xiIiP9xiIiI/3GIiI/z/NbrIykYiI/3GIiI/3GIiI/3GIiI/3GIiIj/cYiIj/OiMlt9zaiIj/cYiIj/cYiIj/cYiIj/cYiIiP9xiIiP9IMmyc2YiI/3GIiI/3GIiI/3GIiIj/cYiIj/cYiIhRE9/siI/3GIiI/3GIiI/3GIiI/3GIiIj/cYiIj/NDL6vM0FcYiIj/cYiIiP9xiIiP9xiIiP9xiIiP9xiIgzZVm8mqZxiIiP9xiIiI/3GIiI/3GIiI/3GIiI/3GIiIURPf7IiP9xiIiP9xiIiI/3GIiI/3GIiI/3GIiI/3GCQyLRq83S5xiIiP9xiIiI/3GIiI/3GIiI/3GIiI/3GIiI/3GIiI/3GIiI/ycrkRqtRu6Ij/cYiIj/cYiIiP9xiIiP9xiIiP9xiIiP9xgnCzMan0zOj/cYiIj/cYiIiP9xiIiP9xiIiP9xiIiP9xiIiP9xiEcaHI5ecYiIj/cYiIj/cYiIj/cYiIj/cYiIj/cYiIj/cYiIiP9xiIiP9xiIiP9xiIiP9xiIiP9xiIiP9xiIiP9xiIiI/1Y528aIiI/3GIiI/3GIiI/3GIiI/3GIiI/3GIiIg8FSGz6t5xiIiI/3GIiI/3GIiI/3GIiI/3GIiI/3GIiI/3GITYO8J8RxiIiP9xiIiP9xiIiP9xiIiP9xiIiP9xiIiI/3GIiDBR6rC+FYiIj/cYiIj/cYiIj/cYiIiP9xiIiP9xiIiP9xiIiP9xiIiP9xiIiP9xiIiP9xiIiI/3GIg/CMKx9z3/cYiIj/cYiIj/cYiIj/cYiIiP9xiIiP9xiIiP9xiIiP9xiIiP9xiIiP9xhILRyNLoiIj/cYiIj/cYiIj/cYiIj/cYiIj/cYiIiP8i6Ica4XeOcYiIj/cYiIj/cYiIiP9xiIiP9xiIiP9xiIiEg7vIxEiIiP9xiIiP9xiIiP9xiIiP9xiIiP9xiIiP9xiIiP9xiIhCCVzfanGIiI/3GIiI/3GIiI/3GIiI/3GIiI/3GIiIj/cSC6GToFXmyIiI/3GIiI/3GIiIj/cYiIj/cYiIj/cYiIj/cYiIj/cYiIj/cYiIj/cYiIiP9xiIiP8lwOMaw/HOiP9xiIiP9xiIiP9xiIiI/3GIiI/3GIiI/3GEKazNZTcYiIj/cYiIj/cYiIj/cYiIj/cYiIj/cYiIj/KU5GGosbnoiIj/cYiIj/cYiIj/cYiIj/cYiIiP9xiIiP9agdd+iI/3GIiI/3GIiI/3GIiI/3GIiI/3GIiIj/cYRRW8vqSIiI/3GIiI/3GIiI/3GIiIj/cYiIj/cYiIg+7gSxEftxiIiI/3GIiI/3GIiI/3GIiI/3GIiI/3GIiITVYsOp2I/3GIiI/3GIiI/3GIiI/3GIiI/3GIiIj/cYiDS2DbxJ8oiIj/cYiIj/cYiIiP9xiIiP9xiIiP9xiIiP9E8xzQzoiIj/cYiIiP9xiIiP9xiIiP9xiIiP9xiIiEuY/FZw/3GIiIj/cYiIj/cYiIj/cYiIj/cYiIj/cYiINHZFvIm6iIiP9xiIiP9xiIiP9xiIiP9xiIiI/3GIiI/3GEFAnPv2j/cYiIj/cYiIj/cYiIj/cYiIj/cYiIj/cYiIgqWPAqWnD9cYiIj/cYiIj/cYiIj/cYiIj/cYiIj/cYiIj/cYiIiP9xiIiP9xiIiP9xiIiP9xiIiP9xiIiP9xiIiP82BqG7+V6P9xiIiP9xiIiP9xiIiP9xiIiI/3GIiI/3GIgzV4G9qH6I/3GIiI/3GIiI/3GIiI/3GIiIj/cYiIj/cYgiosUa1dOucYiIiP9xiIiP9xiIiP9xiIiP9xiIiP9xiIiD6ZM7JmzIiP9xiIiP9xiIiP9xiIiI/3GIiI/3GIiI/3GIgxU8e/rDiIiI/3GIiI/3GIiI/3GIiI/3GIiIj/cYiIj/QascBk7/cYiIj/cYiIj/cYiIiP9xiIiP9xiIiP9xiIhN3ewyIY/3GIiI/3GIiI/3GIiIj/cYiIj/cYiIj/cYiITVYsOp2Ij/cYiIj/cYiIj/cYiIj/cYiIj/cYiIj/cYiDJ2cb2JjnGIiI/3GIiIj/cYiIj/cYiIj/cYiIj/cYiIhILRyNLo/3GIiI/3GIiI/3GIiI/3GIiI/3GIiI/3GIiCcLMxqPTM5xiIiP9xiIiP9xiIiP9xiIiP9xiIiP9xiIiP9xRi9cnQpxiIiP9xiIiP9xiIiP9xiIiP9xiIiP9xiIiI/3EnbxMamQ7OiIiI/3GIiI/3GIiI/3GIiI/3GIiI/3GIiI/z/DQbI8vo/3GIiI/3GIiI/3GIiI/3GIiI/3GIiI/3GIiDtqKbSV1nGIiI/3GIiI/3GIiI/3GIiIj/cYiIj/cYiIgll0Qatou+j/cYiIj/cYiIj/cYiIj/cYiIj/cYiIj/cYiIgojcE6hyPsiIiP9xiIiP9xiIiP9xiIiP9xiIiP9xiIiP9xhOfmwoGYj/cYiIj/cYiIj/cYiIj/cYiIiP9xiIiP9xiIhWTNqziIiP9xiIiP9xiIiP9xiIiI/3GIiI/3GIiI/3EkS4A6y0f8iIiP9xiIiP9xiIiP9xiIiP9xiIiI/3GIiI/3GIiI/3GIiI/3GIiI/3GIiI/3GIiI/3GIiIj/R4NMp8uIj/cYiIj/cYiIj/cYiIj/cYiIj/cYiIj/cYiDq70bZELoiIj/cYiIj/cYiIj/cYiIj/cYiIj/cYiIj/cYOeaFtxl6iP9xiIiP9xiIiP9xiIiP9xiIiI/3GIiI/3GIiEQHHM+OiIiP9xiIiP9xiIiI/3GIiI/3GIiI/3GIiI/3E9fz2zgML/cYiIj/cYiIiP9xiIiP9xiIiP9xiIiP9xiIiP8jlCUa1r2ucYiIj/cYiIj/cYiIj/cYiIj/cYiIj/cYiIiP9M7jxRHIiIiP9xiIiP9xiIiP9xiIiP9xiIiP9xiIiP8oM/86nMAMj/cYiIj/cYiIj/cYiIj/cYiIj/cYiIj/cYiIiP9Hq4ylR4iIiP9xiIiP9xiIiP9xiIiP9xiIiP9xiIiP9xiCTCwBrD0/6IiI/3GIiIj/cYiIj/cYiIj/cYiIj/cYiIj/cYS4pcV1r/cYiIiP9xiIiP9xiIiP9xiIiP9xiIiP9xiIiP9xg6k5G2bG6IiP9xiIiP9xiIiP9xiIiP9xiIiP9xiIiP9xglRVQqq6q9cYiIj/cYiIj/cYiIj/cYiIj/cYiIj/cYiIiP8mX/MqqgDNcYiIj/cYiIj/cYiIj/cYiIj/cYiIj/cYiIiP83xHa6O4mIiI/3GIiI/3GIiIj/cYiIj/cYiIj/cYiIj/cYiIIcxBKvM77Y/3GIiI/3GIiIj/cYiIj/cYiIj/cYiIj/cYiIj/cYiIj/cYiIj/cYiIiP9xiIiP9xiIiP9xiIiP9xiIiEuirEXVcYiIj/cYiIiP9xiIiP9xiIiP9xiIiP9xiIiP9D/qzgFYiIj/cYiIj/cYiIj/cYiIj/cYiIj/cYiIj/cSElgDr9p/yI/3GIiI/3GIiIj/cYiIj/cYiIj/cYiIj/cYiEVRXLrqiIj/cYiIj/cYiIiP9xiIiP9xiIiP9xiIiP9xiIiP9xPn3xsoIO/3GIiI/3GIiI/3GIiI/3GIiI/3GIiIj/cYiIj/cYMgzSvvMtiI/3GIiIj/cYiIj/cYiIj/cYiIj/cYiIj/cYiIj/cUqfnFYGcYiIiP9xiIiP9xiIiP9xiIiP9xiIiP9xiIiP9xiIgmCb8qr2QNiI/3GIiI/3GIiI/3GIiI/3GIiI/3GIiI/3GIiIIm2ZGukmboiI/3GIiI/3GIiI/3GIiIj/cYiIj/cYiIj/cS4/ATosD+yIiI/3GIiI/3GIiI/3GIiI/3GIiI/3GIiI/3GIOVKSt61tj/cYiIj/cYiIj/cYiIiP9xiIiP9xiIiP9xiIhMdRw4rnGIiI/3GIiIj/cYiIj/cYiIj/cYiIj/cYiIj/cSIewhruE96I/3GIiI/3GIiI/3GIiI/3GIiIj/cYiIj/cYiIj/cYhGtTykrIj/cYiIj/cYiIj/cYiIj/cYiIj/cYiIj/cYiIiDl9VbeCqoiP9xiIiP9xiIiP9xiIiP9xiIiP9xiIiP9xiIiP9xiIiI/3GIiI/3GIiI/3GIiI/3GIiI/3GIiI/3E6V/G2qA6IiP9xiIiP9xiIiP9xiIiP9xiIiI/3GIiI/3GILujBOiFz7IiP9xiIiP9xiIiP9xiIiP9xiIiI/3GIiI/3GIhOoGwl+Y/3GIiI/3GIiI/3GIiIj/cYiIj/cYiIj/cYiIj/cYiIj/cYiIj/cYiIj/cYiIiP9xiIiP9xiIiP9xiCKMTErnOzuI/3GIiI/3GIiI/3GIiI/3GIiI/3GIiI/3GIiI/zB4sbGXToiP9xiIiP9xiIiI/3GIiI/3GIiI/3GIiI/3GIiI/3GIiI/3FPaSwZbYiIj/cYiIj/cYiIj/cYiIj/cYiIiP9xiIiP9xS+48URyIiI/3GIiI/3GIiI/3GIiI/3GIiI/3GIiI/3GIgi2Dc64nyMiI/3GIiI/3GIiI/3GIiI/3GIiI/3GIiIj/cYiIj/cYiEomfG2Yj/cYiIiP9xiIiP9xiIiP9xiIiP9xiIiP9xiIiP8zRwS+uPuIiP9xiIiP9xiIiP9xiIiP9xiIiP9xiIiI/3GIhOlrwmlIj/cYiIj/cYiIj/cYiIiP9xiIiP9xiIiP9xiIg+gDmyf8aI/3GIiI/3GIiI/3GIiI/3GIiI/3GIiI/3GIiIhJMCx8/YiIj/cYiIj/cYiIj/cYiIiP9xiIiP9xiIiP9xiIiP9xiIiP9xiIiP9xhGR6yrhY/3GIiI/3GIiI/3GIiI/3GIiI/3GIiI/3GIiI/3ElY9A6ucL8j/cYiIiP9xiIiP9xiIiP9xiIiP9xiIiP9xiIiEM0rNy1iIiI/3GIiI/3GIiI/3GIiI/3GIiI/3GIiI/3GIiI/3E7x5W0OGpxiIiP9xiIiP9xiIiI/3GIiI/3GIiI/3GIiI/3GIRE5Myxv/cYiIj/cYiIj/cYiIiP9xiIiP9xiIiP9xiIiP9xg8TN60syGI/3GIiI/3GIiI/3GIiI/3GIiI/3GIiI/3GIiIj/cYiIj/cYgniq06l1Us/3GIiI/3GIiI/3GIiI/3GIiI/3GIiI/3GIiI/3GFuU1Wv/cYiIj/cYiIj/cYiIj/cYiIj/cYiIj/cYiIj/cYOZJat22liP9xiIiP9xiIiP9xiIiP9xiIiI/3GIiI/3GIiI/0swLGz9iIj/cYiIiP9xiIiP9xiIiP9xiIiP9xiIiP9xiIiCT1vyrApA2IiP9xiIiP9xiIiP9xiIiP9xiIiP9xiIiP9xiIiP9xiIiI/3GIiISds8ckyI/3GIiI/3GIiI/3GIiI/3GIiI/3GIiI/3GIiI/3GIL918KhIoPY/3GIiI/3GIiI/3GIiI/3GIiIj/cYiIj/cYiIj/cYKIrlGodRroiP9xiIiP9xiIiP9xiIiI/3GIiI/3GIiI/3GIiE3nnDGG/3GIiI/3GIiI/3GIiI/3GIiIj/cYiIj/cYiIj/cTm2qbdJVv9xiIiP9xiIiP9xiIiI/3GIiI/3GIiI/3GIiI/3GEL+rOAViP9xiIiI/3GIiI/3GIiI/3GIiI/3GIiI/3GIiI/y692ko0IluP9xiIiP9xiIiP9xiIiI/3GIiI/3GIiI/3GIiI/3GD8JMbH2zoiIj/cYiIj/cYiIiP9xiIiP9xiIiP9xiIiP9xiCPkMxrRvM6IiP9xiIiP9xiIiI/3GIiI/3GIiI/3GIiI/3GIhRE9/siIiP9xiIiP9xiIiI/3GIiI/3GIiI/3GIiI/3GIS9ScUraIiP9xiIiP9xiIiP9xiIiI/3GIiI/3GIiI/3GIiIODpCuMW9iP9xiIiP9xiIiP9xiIiP9xiIiP9xiIiP9xiIiI/3GIiI/3GIiI/3GIiI/3GIiI/3GIiI/3GIiI/3GIiIj/cYiIj/cYiIIggUGu9+voiI/3GIiI/3GIiI/3GIiI/3GIiIj/cYiIj/cYiDXAhbs/eoiP9xiIiP9xiIiI/3GIiI/3GIiI/3GIiI/3GIiILuUYKiGufYiI/3GIiI/3GIiI/3GIiI/3GIiIj/cYiIj/cYiIR5ZMlpuIj/cYiIj/cYiIj/cYiIj/cYiIj/cYiIiP9xiIiP8oeFQamHq+iI/3GIiI/3GIiI/3GIiI/3GIiI/3GIiI/3GIiIguS50qK0YtiIj/cYiIj/cYiIj/cYiIj/cYiIj/cYiIiP9xiIiP9xiIiP9xiIiP9xiIiP9xiIiP9xiIiP9xiCNyHCrY3j3/cYiIj/cYiIj/cYiIj/cYiIj/cYiIj/cYiIj/cYhL7jxRHIiP9xiIiI/3GIiI/3GIiI/3GIiI/3GIiI/3GIiINpZ3ummIiI/3GIiI/3GIiIj/cYiIj/cYiIj/cYiIj/cYiIj/cYiIj/cYiIj/cYiIiP9xiIiP9xiIiP9xiIiP9xiIiP9xiIiP9xiIiP9xiIiI/3GIiI/3GIiI/3GII4hWWtd6moiI/3GIiI/3GIiI/3GIiIj/cYiIj/cYiIj/cYiIKejyKnFw3Y/3GIiI/3GIiI/3GIiI/3GIiI/3GIiI/3GIiIj/cYiIj/cYiIj/cYiIj/cYiIj/cYiIj/cYiIj/cYiIiP9xiIiP9xiIiP9xiIiP9xiIiP9xiIiP9xiIiP9xiIiI/3GIiI/3GIiI/3GIiIScGcc+aIj/cYiIj/cYiIj/cYiIj/cYiIiP9xiIiP9xiIiP9xiIiP9xiIiP9xiIiP9xiIiP9xiIiI/3GIiI/3GIiI/3GIiI/3GIiI/1hM2bOIj/cYiIiP9xiIiP9xiIiP9xiIiP9xiIiP9xiIiP9Og7w3xIj/cYiIj/cYiIj/cYiIj/cYiIj/cYiIj/cYiIiP9xJj2BKpwn7XGIiI/3GIiI/3GIiI/3GIiI/3GIiI/3GIiI/3GIiDBm87CpDIiP9xiIiP9xiIiP9xiIiP9xiIiP9xiIiI/3GIiI/y4x7Fo84TqIj/cYiIj/cYiIj/cYiIj/cYiIj/cYiIj/cYiIiP9xiIiP9xiIiP9xLrJQGiTa/o/3GIiIj/cYiIj/cYiIj/cYiIj/cYiIj/cYiIj/cYiIhHMmyM2XGIiI/3GIiI/3GIiI/3GIiI/3GIiI/3GIiIj/cYiIj/cTghSLjet4iI/3GIiIj/cYiIj/cYiIj/cYiIj/cYiIj/cYiIggA+saANFOiI/3GIiIj/cYiIj/cYiIj/cYiIj/cYiIj/cYiIj/cUEenP4W/3GIiIj/cYiIj/cYiIj/cYiIj/cYiIj/cYiIj/cYiIj/cYiIiP9xiIiP9xiCj3YDqAifyIiP9xiIiI/3GIiI/3GIiI/3GIiI/3GIiI/3GIiI/1Hd0DKIj/cYiIj/cYiIj/cYiIj/cYiIj/cYiIj/cYiIj/cSJlgBrpp/6IiI/3GIiI/3GIiI/3GIiI/3GIiI/3GIiI/3GIiIQeAc8f6I/3GIiI/3GIiI/3GIiI/3GIiI/3GIiIj/cYiIj/cYiIhalNZriP9xiIiP9xiIiP9xiIiP9xiIiI/3GIiI/3GIiI/3EthS4aN60eiI/3GIiI/3GIiI/3GIiI/3GIiI/3GIiI/3GIiI/3EnhRc6l66M/3GIiI/3GIiIj/cYiIj/cYiIj/cYiIj/cYiIj/cYiILQo1Gj9cro/3GIiI/3GIiI/3GIiIj/cYiIj/cYiIj/cYiIj/cYiE6gbCX5j/cYiIiP9xiIiP9xiIiP9xiIiP9xiIiP9xiIiP9xiILIMlmkfNpv9xiIiP9xiIiP9xiIiP9xiIiI/3GIiI/3GIiI/3GIhN55wxho/3GIiI/3GIiI/3GIiI/3GIiIj/cYiIj/cYiIj/cYiEydXEYqiI/3GIiI/3GIiIj/cYiIj/cYiIj/cYiIj/cYiIj/cYJC8YKs0OfYj/cYiIj/cYiIj/cYiIiP9xiIiP9xiIiP9xiIiP9xiEROTMsb/3GIiI/3GIiI/3GIiIj/cYiIj/cYiIj/cYiIj/cYiCdKVRqbWq6I/3GIiIj/cYiIj/cYiIj/cYiIj/cYiIj/cYiIj/cYhD37zSBIiIj/cYiIj/cYiIj/cYiIj/cYiIiP9xiIiP9xiIiF/N0TKIj/cYiIj/cYiIj/cYiIiP9xiIiP9xiIiP9xiIiP9xgmgZUap+auiIj/cYiIj/cYiIj/cYiIiP9xiIiP9xiIiP9xiIiP9xIWAhGvn97oiP9xiIiP9xiIiI/3GIiI/3GIiI/3GIiI/3GIiI/3Exahy+leNxiIiP9xiIiP9xiIiP9xiIiP9xiIiP9xiIiP9xiIiDKS6b5tFv9xiIiP9xiIiP9xiIiP9xiIiP9xiIiP9xiIiP9xiIhOBUwvq4iIj/cYiIj/cYiIj/cYiIj/cYiIj/cYiIj/cYiIj/cYiIiP9xiIiP9xiIiP9xiIiP9xiIiP9xiIiP9xiIiP9NdRxIroiIj/cYiIj/cYiIj/cYiIj/cYiIj/cYiIiP9xiIiEf6LJBdiIiP9xiIiI/3GIiI/3GIiI/3GIiI/3GIiI/3GIiIIXTRmviy5v9xiIiP9xiIiP9xiIiP9xiIiP9xiIiI/3GIiI/3GIiI/3GIiIJ641GpUcroiI/3GIiI/3GIiI/3GIiI/3GIiIj/cYiIj/cYiIj/cTUT07vsLI/3GIiI/3GIiI/3GIiI/3GIiI/3GIiI/3GIiIj/cYiIXrrRRXGIiI/3GIiI/3GIiI/3GIiI/3GIiIj/cYiIj/cYiIg1VNK7qy2IiP9xiIiI/3GIiI/3GIiI/3GIiI/3GIiI/3GIiI/3EmomIapdnej/cYiIj/cYiIj/cYiIj/cYiIj/cYiIj/cYiIiP9xiIiP9xiIiP9xiCjmFiqBnp2IiP9xiIiP9xiIiP9xiIiI/3GIiI/3GIiI/3GIiI/3GIiI/3GIiI/3GC7DqhojxV6P9xiIiP9xiIiI/3GIiI/3GIiI/3GIiI/3GIiI/3GIiEPzHNDOj/cYiIj/cYiIj/cYiIj/cYiIj/cYiIj/cYiIj/cYiIT0XcG6KIj/cYiIiP9xiIiP9xiIiP9xiIiP9xiIiP9xiIiP9xiD4oIbLX3o/3GIiI/3GIiIj/cYiIj/cYiIj/cYiIj/cYiIj/cYiIKmJ5GmnYboiI/3GIiI/3GIiIj/cYiIj/cYiIj/cYiIj/cYiIj/cYLUKmSjvVm4iIj/cYiIj/cYiIj/cYiIj/cYiIiP9xiIiP9xiIiP9xiIiP9xLqgxOhV87HGIiI/3GIiIj/cYiIj/cYiIj/cYiIj/cYiIj/cYiIX83RMoiIj/cYiIj/cYiIj/cYiIj/cYiIj/cYiIj/cYiIj/cUQCvM/UiP9xiIiP9xiIiP9xiIiP9xiIiP9xiIiI/3GIiI/3GIguiXg6J2h8/3GIiI/3GIiIj/cYiIj/cYiIj/cYiIj/cYiIj/cYiIj/TLxMVDuIiP9xiIiI/3GIiI/3GIiI/3GIiI/3GIiI/3GIiI/3GIiI/3GIiIj/cYIHd1GviIrnGIiI/3GIiIj/cYiIj/cYiIj/cYiIj/cYiIj/cYiIj/cYiIj/cYiIiP9xiIiP9xiIiP9xiIiP9xiIiP8psJ46hPYciI/3GIiI/3GIiI/3GIiI/3GIiIj/cYiIj/cYiIj/cYiIj/Qwlc72qIj/cYiIj/cYiIiP9xiIiP9xiIiP9xiIiP9xiIiP9xiIiP8y5G+/G5CP9xiIiP9xiIiP9xiIiP9xiIiP9xiIiP9xiIiI/3GIiIRGacyZb/cYiIj/cYiIj/cYiIj/cYiIj/cYiIj/cYiIiP9xiIiCzndHpBiLiIiP9xiIiI/3GIiI/3GIiI/3GIiI/3GIiI/3GIiI/3GIhZgdZ+cYiIiP9xiIiP9xiIiP9xiIiP9xiIiP9xiIiP9xiIiP9xP8sjsTTciI/3GIiI/3GIiI/3GIiIj/cYiIj/cYiIj/cYiIj/cYgoNxNajI7KiIj/cYiIiP9xiIiP9xiIiP9xiIiP9xiIiP9xiIiP9xiIiP9xiIiI/3GIiI/3GIiI/3GIiI/3GIiI/3GIgqHihabh16iIiP9xiIiP9xiIiP9xiIiP9xiIiP9xiIiP9xiIiP9xiDtsPbWTwo/3GIiI/3GIiI/3GIiI/3GIiI/3GIiI/3GIiIj/cYiIhcp9RY/3GIiI/3GIiI/3GIiI/3GIiI/3GIiIj/cYiIj/cYiIj/cYIL1/qgUoBYiIiP9xiIiP9xiIiP9xiIiP9xiIiP9xiIiP9xiIiP9xiCvL7xpTQQ6IiI/3GIiI/3GIiI/3GIiIj/cYiIj/cYiIj/cYiIj/cYiIgh/L064DQscYiIj/cYiIj/cYiIiP9xiIiP9xiIiP9xiIiP9xiIiP9xhIjJyHNv9xiIiP9xiIiI/3GIiI/3GIiI/3GIiI/3GIiI/3GIiI/3GIiI/3GErzjGDHiP9xiIiP9xiIiI/3GIiI/3GIiI/3GIiI/3GIiI/3GIiI/3GIiI/3GCZLIiqrTd2Ij/cYiIj/cYiIj/cYiIj/cYiIj/cYiIj/cYiIj/cYiIiP9xiIiP8nOitqrF1JiIiP9xiIiI/3GIiI/3GIiI/3GIiI/3GIiI/3GIiI/3GISmIcad6IiP9xiIiP9xiIiP9xiIiP9xiIiP9xiIiP9xiIiI/3GIghySg68218iP9xiIiP9xiIiP9xiIiI/3GIiI/3GIiI/3GIiI/3GIiI/yrtGkpxLluIiI/3GIiI/3GIiI/3GIiI/3GIiI/3GIiI/3GIiI/3GIiIUybd2Yj/cYiIj/cYiIj/cYiIj/cYiIj/cYiIj/cYiIiP9xiIiP9xO6jctVcjiI/3GIiI/3GIiI/3GIiI/3GIiI/3GIiI/3GIiIj/cYiIGLeX0ZhIaC7/cYiIj/cYiIj/cYiIiP9xiIiP9xiIiP9xiIiP9xiIiP9xiIiP9xiIiP9xiIiI/3GIiI/3GIiI/3GIiI/3GCi7ZxqESY6I/3GIiI/3GIiIj/cYiIj/cYiIj/cYiIj/cYiIj/cYiIj/cYiIj/cYiIiP9xiIiP9xiIiP9xiIiP9xiIiP9xiILLS8WkS0Ov9xiIiP9xiIiP9xiIiP9xiIiP9xiIiP9xiIiP9xiIiI/3GIiCnbwCpiQ/1xiIiP9xiIiP9xiIiI/3GIiI/3GIiI/3GIiI/3GIiI/3GIiFZM2rOIiIj/cYiIj/cYiIj/cYiIj/cYiIj/cYiIj/cYiIj/cYiIglCMuKv3NHiP9xiIiP9xiIiP9xiIiP9xiIiI/3GIiI/3GIiI/3GIiI/3GFmB136P9xiIiP9xiIiP9xiIiI/3GIiI/3GIiI/3GIiI/3GIiI/3GIK+27OlEkTP9xiIiP9xiIiP9xiIiP9xiIiP9xiIiP9xiIiP9xiIiI/3GIiI/3GIiI/3GIiI/3GIiI/3GIiI/3GIJfMFSrDPq4iP9xiIiP9xiIiP9xiIiP9xiIiP9xiIiP9xiIiI/3GIiI/3GDD3ZLAYm4iP9xiIiP9xiIiP9xiIiP9xiIiP9xiIiP9xiIiP9xiIiI/3GIiI/3GIiI/3GIiI/3GIiI/3GIiI/3GIiIMT2Lv8J0/3GIiI/3GIiI/3GIiI/3GIiIj/cYiIj/cYiIj/cYiIj/cYiIIzWDmtynxoiI/3GIiIj/cYiIj/cYiIj/cYiIj/cYiIj/cYiIj/cYiIj/cYiIiP9xiIiP9xiIiP9xiIiP9xiIiP9xiIiP9xiIiCJ0xhros57/cYiIiP9xiIiP9xiIiP9xiIiP9xiIiP9xiIiP9xiIiP9xiIiI/3GIiI/3GIiI/3GIiI/3GIiI/3GIiI/3GIiI/3GIiIj/cYiIj/KMn2SpNgm/9xiIiP9xiIiP9xiIiP9xiIiP9xiIiP9xiIiP9xiIiI/3GIiIRquMpUf/cYiIj/cYiIj/cYiIj/cYiIj/cYiIj/cYiIj/cYiIiP9xiIiC1R8ho64N6I/3GIiI/3GIiI/3GIiI/3GIiIj/cYiIj/cYiIj/cYiIj/cYiIj/cYiIj/cYiIj/cYiIiP9xiIiP9xiIiP9xiIiP9xiIiP9xhGeZyoZoj/cYiIj/cYiIiP9xiIiP9xiIiP9xiIiP9xiIiP9xiIiP9xiCfdw1qSI8r/cYiIj/cYiIj/cYiIj/cYiIiP9xiIiP9xiIiP9xiIiP9xiIiCiinyqF1g2IiI/3GIiI/3GIiI/3GIiI/3GIiIj/cYiIj/cYiIj/cYiIj/cYiIj/cYiIj/Jh+VOr4GrIj/cYiIj/cYiIiP9xiIiP9xiIiP9xiIiP9xiIiP9xiIiP9xiIiD+GPrB5wXGIiI/3GIiI/3GIiI/3GIiI/3GIiIj/cYiIj/cYiIj/cYiIj/cSNnsGrZhPmIiI/3GIiI/3GIiI/3GIiI/3GIiI/3GIiIj/cYiIj/cYiIj/cYR8Pck8L/cYiIj/cYiIj/cYiIj/cYiIj/cYiIj/cYiIiP9xiIiP9xiIiP9xiIiP9xiIiP9xiIggq7aqBkSV/3GIiI/3GIiI/3GIiI/3GIiI/3GIiI/3GIiI/3GIiIj/cYiIj/cYiIj/cYiIj/cYiIj/cYiIj/cYiIglDg5avx8aj/cYiIj/cYiIiP9xiIiP9xiIiP9xiIiP9xiIiP9xiIiP9xiIiEvUnFK2j/cYiIiP9xiIiP9xiIiP9xiIiP9xiIiP9xiIiP9xiIiP9xiIiC9Eyxobs06I/3GIiI/3GIiIj/cYiIj/cYiIj/cYiIj/cYiIj/cYiIj/cYiIj/cYiIiP9xiIiP8sZvo6WZBciIj/cYiIj/cYiIj/cYiIj/cYiIj/cYiIj/cYiIj/cYiIiP9xiIgv/ns6EBhMiP9xiIiP9xiIiI/3GIiI/3GIiI/3GIiI/3GIiI/3GIiI/3GIiEC5vAVk/3GIiI/3GIiI/3GIiI/3GIiI/3GIiIj/cYiIj/cYiIj/cYiIj/cSxdDYpKLyeI/3GIiI/3GIiI/3GIiI/3GIiI/3GIiI/3GIiIj/cYiIj/cYiIj/QHksGW2IiIj/cYiIj/cYiIj/cYiIj/cYiIj/cYiIj/cYiIj/cYiIiP9xgZEcqBl+41fv9xiIiP9xiIiP9xiIiP9xiIiP9xiIiP9xiIiI/3GIiI/3GIiI/3GIiI/3GIiI/3GIiI/3GIiI/3GIiIj/cYiIj/cYiIj/cYiIj/cYiIj/cYiIj/cYiIj/cYiIiP9xiBngvPKXH0MNj/cYiIj/cYiIj/cYiIj/cYiIiP9xiIiP9xiIiP9xiIiP9xiIiP9xiIiP9xiIiP9xiIiI/3GIiI/3GIiI/3GIgrc5waWMY+iIj/cYiIiP9xiIiP9xiIiP9xiIiP9xiIiP9xiIiP9xiIiP9xiIiI/3GIiI/3GIiI/3GIJ85WSpMam4iIj/cYiIj/cYiIj/cYiIj/cYiIj/cYiIiP9xiIiP9xiIiP9xiIiP9xiIiP9xiIiP9xiIiP9xiIiI/3GIiI/3GIiI/3GEmfnHYGiIiP9xiIiP9xiIiP9xiIiI/3GIiI/3GIiI/3GIiI/3GIiI/3GIiI/yEq5CoOUb2IiP9xiIiP9xiIiP9xiIiP9xiIiP9xiIiP9xiIiP9xiIiI/3GIiI/3GIiI/3GIiI/3GIgXH3RxmeCLjoiI/3GIiI/3GIiI/3GIiI/3GIiIj/cYiIj/cYiIj/cYiIj/cYiIj/cYSRN8bshxiIiP9xiIiP9xiIiP9xiIiP9xiIiP9xiIiI/3GIiI/3GIiI/3GIiI/3GERmnMmWiIj/cYiIj/cYiIj/cYiIiP9xiIiP9xiIiP9xiIiP9xiIiP9xiIiP9xiBAaujGf5UXOcYiIiP9xiIiP9xiIiP9xiIiP9xiIiP9xiIiP9xiIiP9xiIiI/3GIiI/3GIgk3qvawhVCiI/3GIiI/3GIiI/3GIiI/3GIiI/3GIiIj/cYiIj/cYiIj/cYiIj/cYiIj/cYiIj/cYiIj/cYiIiP9xiIiP9xiIiP9xiIiC3KZmojWZlxiIiP9xiIiP9xiIiP9xiIiP9xiIiP9xiIiI/3GIiI/3GIiI/3GIiI/3GIiI/3GIiI/3GIiI/3GIiIj/cYiIj/cYgrPQ2aXC8miP9xiIiP9xiIiP9xiIiP9xiIiP9xiIiI/3GIiI/3GIiI/3GIiI/3GIiI/1+60kWIiP9xiIiI/3GIiI/3GIiI/3GIiI/3GIiI/3GIiI/3GIiI/3GIiIj/cYiBHplqOeFmlccYiIj/cYiIj/cYiIj/cYiIj/cYiIiP9xiIiP9xiIiP9xiIiP9xiIiP9xiIiP9xiIiP9xiIiI/3GIiI/3GIiIEz1CWJ3CvaeIiP9xiIiI/3GIiI/3GIiI/3GIiI/3GIiI/3GIiI/3GIiI/3GIiIj/cYiIj/cYiIj/cYiIj/cYiIj/cYiIgfhcmzkHo2THGIiIj/cYiIj/cYiIj/cYiIj/cYiIj/cYiIj/cYiIj/cYiIiP9xiIiP9xiIiP9xiEmpTHVriI/3GIiI/3GIiI/3GIiI/3GIiIj/cYiIj/cYiIj/cYiIj/cYiIj/cYiIj/cYiIj/cRa2aneaSZWIiIiP9xiIiP9xiIiP9xiIiP9xiIiP9xiIiP9xiIiI/3GIiI/3GIiI/3GIiI/3GIiI/3GIiI/3GE83PByMiP9xiIiP9xiIiP9xiIiI/3GIiI/3GIiI/3GIiI/3GIiI/3GIiI/3GIiI/3GIiIj/cYiIj/cYiAN8KWEw2D1p7I/3GIiI/3GIiI/3GIiI/3GIiIj/cYiIj/cYiIj/cYiIj/cYiIj/cYiIj/cYiIj/cYiIiP9xiIiP9xiIiP9xiIiP9xiIiP9xiIiP9xiIiP9xiB6UtzGSa0jOiIj/cYiIj/cYiIj/cYiIj/cYiIj/cYiIj/cYiIj/cYiIiP9xiIiP9xiIiP9xiIiP9xiIiP9xiIiP9xiIiP9xiIiI/3GIiI/3GIiI/3GIiI/3GIiI/3GIiI/3GIAJ3e/3AHIhAIj/cYiIj/cYiIiP9xiIiP9xiIiP9xiIiP9xiIiP9xiIiP9xiIiP9xiIiI/3GIiI/3GIiI/3GIiI/3GIiI/3GIiI/3GIiI/3GIiIj/cYiIj/cYiIj/cYiIj/cYiIj/cYiIj/cYiIj/cYiIiP9xiIiP9xiIiP9xiIiP9xiIiP9xiIiP9xiIiP9xiIiI/3GIiI/3GIgX7JoxmRNlzoiP9xiIiP9xiIiP9xiIiP9xiIiP9xiIiP9xiIiP9xiIiI/3GIiI/3GIiI/3GIiI/3GIiI/3GIiI/3GIiI/3GIiIj/cYiIj/cYiIj/cYiIj/cYiIj/cYiIj/cYiIj/cYiIiP9xiIiP9xiIiP9xiIiP9xiIiP9xiIiP9xiIiP9xiIiI/3GIiI/3GIiI/3GIiI/3GIiI/3GIiI/3GIiI/3GIiIj/cYiIj/cYiIj/cYiIj/cYiIj/cYiIj/cYiIj/cY</binary>
              </binaryDataArray>
              <binaryDataArray encodedLength="770476">
                <cvParam cvRef="MS" accession="MS:1000523" value="" name="64-bit float" />
                <cvParam cvRef="MS" accession="MS:1002314" value="" name="MS-Numpress short logged float compression" />
                <cvParam cvRef="MS" accession="MS:1000515" value="" name="intensity array" unitAccession="MS:1000131" unitName="number of counts" unitCvRef="MS" />
[truncated: 918,364 more chars]
