# Supplementary material for: Automated imaging and identification of proteoforms directly from ovarian cancer tissue
Source: Nat Commun. 2023 Oct 14;14:6478. doi: 10.1038/s41467-023-42208-3 (PMC10576781; doi:10.1038/s41467-023-42208-3)
Supplement: Supplementary file 6 — Supplementary Data 2 [file 41467_2023_42208_MOESM6_ESM.zip › Supplementary Data 2/8 22303 ensemble.tdValidate]

<?xml version="1.0"?>
<pvsDataSet xmlns:xsi="http://www.w3.org/2001/XMLSchema-instance" xmlns:xsd="http://www.w3.org/2001/XMLSchema" version="1" xmlns="http://www.topdownproteomics.org/ms/pvml">
  <cvList count="2">
    <cv id="MS" fullName="Proteomics Standards Initiative Mass Spectrometry Ontology" version="1.18.1" URI="http://psidev.cvs.sourceforge.net/*checkout*/psidev/psi/psi-ms/mzML/controlledVocabulary/psi-ms.obo" xmlns="http://psi.hupo.org/ms/mzml" />
    <cv id="UO" fullName="Unit Ontology" version="1.20" URI="http://obo.cvs.sourceforge.net/*checkout*/obo/obo/ontology/phenotype/unit.obo" xmlns="http://psi.hupo.org/ms/mzml" />
  </cvList>
  <metadata>
    <contact>
      <guid>00000000-0000-0000-0000-000000000000</guid>
      <name />
      <organization />
      <address />
      <URL />
      <email />
    </contact>
    <sampleProcessing>
      <fixedModificationList />
    </sampleProcessing>
    <parameters>
      <userParam name="FragmentationMaxPpmTolerance" value="5" xmlns="http://psi.hupo.org/ms/mzml" />
      <userParam name="PrecursorMinimumCharge" value="1" xmlns="http://psi.hupo.org/ms/mzml" />
      <userParam name="FDRCounts" value="1000" xmlns="http://psi.hupo.org/ms/mzml" />
      <userParam name="DistributionGenerator" value="0" xmlns="http://psi.hupo.org/ms/mzml" />
      <userParam name="PrecursorSubPpmTolerance" value="3" xmlns="http://psi.hupo.org/ms/mzml" />
      <userParam name="UseTHRASHnoiseCalc" value="False" xmlns="http://psi.hupo.org/ms/mzml" />
      <userParam name="ShowPrecursorIsotopicFits" value="True" xmlns="http://psi.hupo.org/ms/mzml" />
      <userParam name="ShowInternalFragmentFlags" value="False" xmlns="http://psi.hupo.org/ms/mzml" />
      <userParam name="SharedIsotopeColor" value="Black" xmlns="http://psi.hupo.org/ms/mzml" />
      <userParam name="ShowFragmentationSpectraAnnotations" value="True" xmlns="http://psi.hupo.org/ms/mzml" />
      <userParam name="PlotNoisePeaks" value="False" xmlns="http://psi.hupo.org/ms/mzml" />
      <userParam name="PrecursorSignalToNoiseCutoff" value="1" xmlns="http://psi.hupo.org/ms/mzml" />
      <userParam name="UseShapeValidator" value="False" xmlns="http://psi.hupo.org/ms/mzml" />
      <userParam name="RecentFilePaths" value="" xmlns="http://psi.hupo.org/ms/mzml" />
      <userParam name="InstrumentModel" value="" xmlns="http://psi.hupo.org/ms/mzml" />
      <userParam name="InstrumentManufacturer" value="" xmlns="http://psi.hupo.org/ms/mzml" />
      <userParam name="TerminalFragmentGradient" value="False" xmlns="http://psi.hupo.org/ms/mzml" />
      <userParam name="PrecursorIntensityClusterTolerance" value="0.5" xmlns="http://psi.hupo.org/ms/mzml" />
      <userParam name="HighlightSelectedIon" value="True" xmlns="http://psi.hupo.org/ms/mzml" />
      <userParam name="FragmentationSubPpmTolerance" value="3" xmlns="http://psi.hupo.org/ms/mzml" />
      <userParam name="UserName" value="" xmlns="http://psi.hupo.org/ms/mzml" />
      <userParam name="MaximumCharge" value="60" xmlns="http://psi.hupo.org/ms/mzml" />
      <userParam name="ShowPrecursorColorPeaks" value="False" xmlns="http://psi.hupo.org/ms/mzml" />
      <userParam name="IsotopicallyResolvedPrecursor" value="True" xmlns="http://psi.hupo.org/ms/mzml" />
      <userParam name="Left" value="126" xmlns="http://psi.hupo.org/ms/mzml" />
      <userParam name="UseSimpleValidator" value="True" xmlns="http://psi.hupo.org/ms/mzml" />
      <userParam name="ShowFragmentationIsotopicFits" value="True" xmlns="http://psi.hupo.org/ms/mzml" />
      <userParam name="PrecursorMaximumCharge" value="1" xmlns="http://psi.hupo.org/ms/mzml" />
      <userParam name="Width" value="1678.6666666666665" xmlns="http://psi.hupo.org/ms/mzml" />
      <userParam name="ThrashNoiseWindow" value="1000" xmlns="http://psi.hupo.org/ms/mzml" />
      <userParam name="PrecursorMaxPpmTolerance" value="5" xmlns="http://psi.hupo.org/ms/mzml" />
      <userParam name="IncludeInternalFragments" value="False" xmlns="http://psi.hupo.org/ms/mzml" />
      <userParam name="MinimumCharge" value="1" xmlns="http://psi.hupo.org/ms/mzml" />
      <userParam name="FragmentMapColorScheme" value="Ion Type" xmlns="http://psi.hupo.org/ms/mzml" />
      <userParam name="MinimumFragmentSize" value="2" xmlns="http://psi.hupo.org/ms/mzml" />
      <userParam name="Email" value="" xmlns="http://psi.hupo.org/ms/mzml" />
      <userParam name="MinimumRequiredScore" value="0.6" xmlns="http://psi.hupo.org/ms/mzml" />
      <userParam name="Height" value="949.3333333333333" xmlns="http://psi.hupo.org/ms/mzml" />
      <userParam name="PrecursorMercury7Limit" value="0.0001" xmlns="http://psi.hupo.org/ms/mzml" />
      <userParam name="Organization" value="" xmlns="http://psi.hupo.org/ms/mzml" />
      <userParam name="PrecursorMinimumRequiredScore" value="0.1" xmlns="http://psi.hupo.org/ms/mzml" />
      <userParam name="ShowPrecursorSpectraAnnotations" value="True" xmlns="http://psi.hupo.org/ms/mzml" />
      <userParam name="MinimumInternalFragmentScore" value="0.7" xmlns="http://psi.hupo.org/ms/mzml" />
      <userParam name="Address" value="" xmlns="http://psi.hupo.org/ms/mzml" />
      <userParam name="Top" value="28" xmlns="http://psi.hupo.org/ms/mzml" />
      <userParam name="Mercury7Limit" value="0.0001" xmlns="http://psi.hupo.org/ms/mzml" />
      <userParam name="Url" value="" xmlns="http://psi.hupo.org/ms/mzml" />
      <userParam name="FragmentIntensityClusterTolerance" value="0.5" xmlns="http://psi.hupo.org/ms/mzml" />
      <userParam name="SignalToNoiseCutoff" value="1" xmlns="http://psi.hupo.org/ms/mzml" />
      <userParam name="AminoAcidsPerRow" value="20" xmlns="http://psi.hupo.org/ms/mzml" />
      <userParam name="Guid" value="00000000-0000-0000-0000-000000000000" xmlns="http://psi.hupo.org/ms/mzml" />
      <userParam name="ShowProteoformColorGraphicalFragmentMap" value="True" xmlns="http://psi.hupo.org/ms/mzml" />
      <userParam name="I2MSMode" value="False" xmlns="http://psi.hupo.org/ms/mzml" />
      <userParam name="ThrashNoiseRecalc" value="1000" xmlns="http://psi.hupo.org/ms/mzml" />
      <userParam name="UseAveragine" value="False" xmlns="http://psi.hupo.org/ms/mzml" />
      <userParam name="ShowFragmentationColorPeaks" value="False" xmlns="http://psi.hupo.org/ms/mzml" />
    </parameters>
  </metadata>
  <experimentList>
    <experiment id="1">
      <observationList>
        <observation>
          <sourceFile id="SF0" name="20220415_APOLLO#D1-7_4ums_testline_01_25targets_01.raw" location="X:\Projects\2021 Su - nanoDESI\PiMS2\APOLLO_Ovary\APOLLO_#D1-7\line_01">
            <cvParam cvRef="MS" accession="MS:1000563" name="Thermo RAW file" xmlns="http://psi.hupo.org/ms/mzml" />
            <cvParam cvRef="MS" accession="MS:1000568" value="none" name="MD5" xmlns="http://psi.hupo.org/ms/mzml" />
            <cvParam cvRef="MS" accession="MS:1000768" name="Thermo nativeID format" xmlns="http://psi.hupo.org/ms/mzml" />
          </sourceFile>
          <calibrationOffset value="0" type="ppm" />
          <scanRangeText>514-586</scanRangeText>
          <spectrum id="scan=0" index="0" defaultArrayLength="0">
            <cvParam cvRef="MS" accession="MS:1000511" value="2" name="ms level" xmlns="http://psi.hupo.org/ms/mzml" />
            <cvParam cvRef="MS" accession="MS:1000128" name="profile spectrum" xmlns="http://psi.hupo.org/ms/mzml" />
            <scanList count="73" xmlns="http://psi.hupo.org/ms/mzml">
              <cvParam cvRef="MS" accession="MS:1000571" name="sum of spectra" />
              <scan>
                <cvParam cvRef="MS" accession="MS:1000016" value="9.1287638" name="scan start time" />
              </scan>
              <scan>
                <cvParam cvRef="MS" accession="MS:1000016" value="9.1465337" name="scan start time" />
              </scan>
              <scan>
                <cvParam cvRef="MS" accession="MS:1000016" value="9.1643033" name="scan start time" />
              </scan>
              <scan>
                <cvParam cvRef="MS" accession="MS:1000016" value="9.1820736" name="scan start time" />
              </scan>
              <scan>
                <cvParam cvRef="MS" accession="MS:1000016" value="9.199843" name="scan start time" />
              </scan>
              <scan>
                <cvParam cvRef="MS" accession="MS:1000016" value="9.2176129" name="scan start time" />
              </scan>
              <scan>
                <cvParam cvRef="MS" accession="MS:1000016" value="9.2353826" name="scan start time" />
              </scan>
              <scan>
                <cvParam cvRef="MS" accession="MS:1000016" value="9.2531528" name="scan start time" />
              </scan>
              <scan>
                <cvParam cvRef="MS" accession="MS:1000016" value="9.2709223" name="scan start time" />
              </scan>
              <scan>
                <cvParam cvRef="MS" accession="MS:1000016" value="9.2886925" name="scan start time" />
              </scan>
              <scan>
                <cvParam cvRef="MS" accession="MS:1000016" value="9.3064618" name="scan start time" />
              </scan>
              <scan>
                <cvParam cvRef="MS" accession="MS:1000016" value="9.3242321" name="scan start time" />
              </scan>
              <scan>
                <cvParam cvRef="MS" accession="MS:1000016" value="9.3420014" name="scan start time" />
              </scan>
              <scan>
                <cvParam cvRef="MS" accession="MS:1000016" value="9.3597714" name="scan start time" />
              </scan>
              <scan>
                <cvParam cvRef="MS" accession="MS:1000016" value="9.3775411" name="scan start time" />
              </scan>
              <scan>
                <cvParam cvRef="MS" accession="MS:1000016" value="9.3953113" name="scan start time" />
              </scan>
              <scan>
                <cvParam cvRef="MS" accession="MS:1000016" value="9.4130806" name="scan start time" />
              </scan>
              <scan>
                <cvParam cvRef="MS" accession="MS:1000016" value="9.4308506" name="scan start time" />
              </scan>
              <scan>
                <cvParam cvRef="MS" accession="MS:1000016" value="9.4486203" name="scan start time" />
              </scan>
              <scan>
                <cvParam cvRef="MS" accession="MS:1000016" value="9.4663902" name="scan start time" />
              </scan>
              <scan>
                <cvParam cvRef="MS" accession="MS:1000016" value="9.4841599" name="scan start time" />
              </scan>
              <scan>
                <cvParam cvRef="MS" accession="MS:1000016" value="9.5019301" name="scan start time" />
              </scan>
              <scan>
                <cvParam cvRef="MS" accession="MS:1000016" value="9.5196996" name="scan start time" />
              </scan>
              <scan>
                <cvParam cvRef="MS" accession="MS:1000016" value="9.5374698" name="scan start time" />
              </scan>
              <scan>
                <cvParam cvRef="MS" accession="MS:1000016" value="9.5552392" name="scan start time" />
              </scan>
              <scan>
                <cvParam cvRef="MS" accession="MS:1000016" value="9.5730094" name="scan start time" />
              </scan>
              <scan>
                <cvParam cvRef="MS" accession="MS:1000016" value="9.5907787" name="scan start time" />
              </scan>
              <scan>
                <cvParam cvRef="MS" accession="MS:1000016" value="9.608549" name="scan start time" />
              </scan>
              <scan>
                <cvParam cvRef="MS" accession="MS:1000016" value="9.6263184" name="scan start time" />
              </scan>
              <scan>
                <cvParam cvRef="MS" accession="MS:1000016" value="9.6440886" name="scan start time" />
              </scan>
              <scan>
                <cvParam cvRef="MS" accession="MS:1000016" value="9.661858" name="scan start time" />
              </scan>
              <scan>
                <cvParam cvRef="MS" accession="MS:1000016" value="9.6796282" name="scan start time" />
              </scan>
              <scan>
                <cvParam cvRef="MS" accession="MS:1000016" value="9.6973976" name="scan start time" />
              </scan>
              <scan>
                <cvParam cvRef="MS" accession="MS:1000016" value="9.7151678" name="scan start time" />
              </scan>
              <scan>
                <cvParam cvRef="MS" accession="MS:1000016" value="9.7329373" name="scan start time" />
              </scan>
              <scan>
                <cvParam cvRef="MS" accession="MS:1000016" value="9.7507075" name="scan start time" />
              </scan>
              <scan>
                <cvParam cvRef="MS" accession="MS:1000016" value="9.7684769" name="scan start time" />
              </scan>
              <scan>
                <cvParam cvRef="MS" accession="MS:1000016" value="9.7862471" name="scan start time" />
              </scan>
              <scan>
                <cvParam cvRef="MS" accession="MS:1000016" value="9.8040165" name="scan start time" />
              </scan>
              <scan>
                <cvParam cvRef="MS" accession="MS:1000016" value="9.8217867" name="scan start time" />
              </scan>
              <scan>
                <cvParam cvRef="MS" accession="MS:1000016" value="9.8395564" name="scan start time" />
              </scan>
              <scan>
                <cvParam cvRef="MS" accession="MS:1000016" value="9.8573263" name="scan start time" />
              </scan>
              <scan>
                <cvParam cvRef="MS" accession="MS:1000016" value="9.8750957" name="scan start time" />
              </scan>
              <scan>
                <cvParam cvRef="MS" accession="MS:1000016" value="9.8928659" name="scan start time" />
              </scan>
              <scan>
                <cvParam cvRef="MS" accession="MS:1000016" value="9.9106357" name="scan start time" />
              </scan>
              <scan>
                <cvParam cvRef="MS" accession="MS:1000016" value="9.9284055" name="scan start time" />
              </scan>
              <scan>
                <cvParam cvRef="MS" accession="MS:1000016" value="9.9461753" name="scan start time" />
              </scan>
              <scan>
                <cvParam cvRef="MS" accession="MS:1000016" value="9.9639451" name="scan start time" />
              </scan>
              <scan>
                <cvParam cvRef="MS" accession="MS:1000016" value="9.9817149" name="scan start time" />
              </scan>
              <scan>
                <cvParam cvRef="MS" accession="MS:1000016" value="9.9994848" name="scan start time" />
              </scan>
              <scan>
                <cvParam cvRef="MS" accession="MS:1000016" value="10.017254" name="scan start time" />
              </scan>
              <scan>
                <cvParam cvRef="MS" accession="MS:1000016" value="10.035024" name="scan start time" />
              </scan>
              <scan>
                <cvParam cvRef="MS" accession="MS:1000016" value="10.052794" name="scan start time" />
              </scan>
              <scan>
                <cvParam cvRef="MS" accession="MS:1000016" value="10.070564" name="scan start time" />
              </scan>
              <scan>
                <cvParam cvRef="MS" accession="MS:1000016" value="10.088334" name="scan start time" />
              </scan>
              <scan>
                <cvParam cvRef="MS" accession="MS:1000016" value="10.106104" name="scan start time" />
              </scan>
              <scan>
                <cvParam cvRef="MS" accession="MS:1000016" value="10.123873" name="scan start time" />
              </scan>
              <scan>
                <cvParam cvRef="MS" accession="MS:1000016" value="10.141643" name="scan start time" />
              </scan>
              <scan>
                <cvParam cvRef="MS" accession="MS:1000016" value="10.159413" name="scan start time" />
              </scan>
              <scan>
                <cvParam cvRef="MS" accession="MS:1000016" value="10.177183" name="scan start time" />
              </scan>
              <scan>
                <cvParam cvRef="MS" accession="MS:1000016" value="10.194953" name="scan start time" />
              </scan>
              <scan>
                <cvParam cvRef="MS" accession="MS:1000016" value="10.212722" name="scan start time" />
              </scan>
              <scan>
                <cvParam cvRef="MS" accession="MS:1000016" value="10.230492" name="scan start time" />
              </scan>
              <scan>
                <cvParam cvRef="MS" accession="MS:1000016" value="10.248262" name="scan start time" />
              </scan>
              <scan>
                <cvParam cvRef="MS" accession="MS:1000016" value="10.266032" name="scan start time" />
              </scan>
              <scan>
                <cvParam cvRef="MS" accession="MS:1000016" value="10.283802" name="scan start time" />
              </scan>
              <scan>
                <cvParam cvRef="MS" accession="MS:1000016" value="10.301571" name="scan start time" />
              </scan>
              <scan>
                <cvParam cvRef="MS" accession="MS:1000016" value="10.319341" name="scan start time" />
              </scan>
              <scan>
                <cvParam cvRef="MS" accession="MS:1000016" value="10.337111" name="scan start time" />
              </scan>
              <scan>
                <cvParam cvRef="MS" accession="MS:1000016" value="10.354881" name="scan start time" />
              </scan>
              <scan>
                <cvParam cvRef="MS" accession="MS:1000016" value="10.372651" name="scan start time" />
              </scan>
              <scan>
                <cvParam cvRef="MS" accession="MS:1000016" value="10.390421" name="scan start time" />
              </scan>
              <scan>
                <cvParam cvRef="MS" accession="MS:1000016" value="10.40819" name="scan start time" />
              </scan>
            </scanList>
            <precursorList count="73" xmlns="http://psi.hupo.org/ms/mzml">
              <precursor>
                <isolationWindow>
                  <cvParam cvRef="MS" accession="MS:1000827" value="1014.758911132812" name="isolation window target m/z" />
                  <cvParam cvRef="MS" accession="MS:1000828" value="0.4000000059604645" name="isolation window lower offset" />
                  <cvParam cvRef="MS" accession="MS:1000829" value="0.4000000059604645" name="isolation window upper offset" />
                </isolationWindow>
                <activation>
                  <cvParam cvRef="MS" accession="MS:1000422" name="high-energy collision-induced dissociation" />
                  <cvParam cvRef="MS" accession="MS:1000045" value="25" name="collision energy" />
                </activation>
              </precursor>
              <precursor>
                <activation>
                  <cvParam cvRef="MS" accession="MS:1000422" name="high-energy collision-induced dissociation" />
                  <cvParam cvRef="MS" accession="MS:1000045" value="25" name="collision energy" />
                </activation>
              </precursor>
              <precursor>
                <activation>
                  <cvParam cvRef="MS" accession="MS:1000422" name="high-energy collision-induced dissociation" />
                  <cvParam cvRef="MS" accession="MS:1000045" value="25" name="collision energy" />
                </activation>
              </precursor>
              <precursor>
                <activation>
                  <cvParam cvRef="MS" accession="MS:1000422" name="high-energy collision-induced dissociation" />
                  <cvParam cvRef="MS" accession="MS:1000045" value="25" name="collision energy" />
                </activation>
              </precursor>
              <precursor>
                <activation>
                  <cvParam cvRef="MS" accession="MS:1000422" name="high-energy collision-induced dissociation" />
                  <cvParam cvRef="MS" accession="MS:1000045" value="25" name="collision energy" />
                </activation>
              </precursor>
              <precursor>
                <activation>
                  <cvParam cvRef="MS" accession="MS:1000422" name="high-energy collision-induced dissociation" />
                  <cvParam cvRef="MS" accession="MS:1000045" value="25" name="collision energy" />
                </activation>
              </precursor>
              <precursor>
                <activation>
                  <cvParam cvRef="MS" accession="MS:1000422" name="high-energy collision-induced dissociation" />
                  <cvParam cvRef="MS" accession="MS:1000045" value="25" name="collision energy" />
                </activation>
              </precursor>
              <precursor>
                <activation>
                  <cvParam cvRef="MS" accession="MS:1000422" name="high-energy collision-induced dissociation" />
                  <cvParam cvRef="MS" accession="MS:1000045" value="25" name="collision energy" />
                </activation>
              </precursor>
              <precursor>
                <activation>
                  <cvParam cvRef="MS" accession="MS:1000422" name="high-energy collision-induced dissociation" />
                  <cvParam cvRef="MS" accession="MS:1000045" value="25" name="collision energy" />
                </activation>
              </precursor>
              <precursor>
                <activation>
                  <cvParam cvRef="MS" accession="MS:1000422" name="high-energy collision-induced dissociation" />
                  <cvParam cvRef="MS" accession="MS:1000045" value="25" name="collision energy" />
                </activation>
              </precursor>
              <precursor>
                <activation>
                  <cvParam cvRef="MS" accession="MS:1000422" name="high-energy collision-induced dissociation" />
                  <cvParam cvRef="MS" accession="MS:1000045" value="25" name="collision energy" />
                </activation>
              </precursor>
              <precursor>
                <activation>
                  <cvParam cvRef="MS" accession="MS:1000422" name="high-energy collision-induced dissociation" />
                  <cvParam cvRef="MS" accession="MS:1000045" value="25" name="collision energy" />
                </activation>
              </precursor>
              <precursor>
                <activation>
                  <cvParam cvRef="MS" accession="MS:1000422" name="high-energy collision-induced dissociation" />
                  <cvParam cvRef="MS" accession="MS:1000045" value="25" name="collision energy" />
                </activation>
              </precursor>
              <precursor>
                <activation>
                  <cvParam cvRef="MS" accession="MS:1000422" name="high-energy collision-induced dissociation" />
                  <cvParam cvRef="MS" accession="MS:1000045" value="25" name="collision energy" />
                </activation>
              </precursor>
              <precursor>
                <activation>
                  <cvParam cvRef="MS" accession="MS:1000422" name="high-energy collision-induced dissociation" />
                  <cvParam cvRef="MS" accession="MS:1000045" value="25" name="collision energy" />
                </activation>
              </precursor>
              <precursor>
                <activation>
                  <cvParam cvRef="MS" accession="MS:1000422" name="high-energy collision-induced dissociation" />
                  <cvParam cvRef="MS" accession="MS:1000045" value="25" name="collision energy" />
                </activation>
              </precursor>
              <precursor>
                <activation>
                  <cvParam cvRef="MS" accession="MS:1000422" name="high-energy collision-induced dissociation" />
                  <cvParam cvRef="MS" accession="MS:1000045" value="25" name="collision energy" />
                </activation>
              </precursor>
              <precursor>
                <activation>
                  <cvParam cvRef="MS" accession="MS:1000422" name="high-energy collision-induced dissociation" />
                  <cvParam cvRef="MS" accession="MS:1000045" value="25" name="collision energy" />
                </activation>
              </precursor>
              <precursor>
                <activation>
                  <cvParam cvRef="MS" accession="MS:1000422" name="high-energy collision-induced dissociation" />
                  <cvParam cvRef="MS" accession="MS:1000045" value="25" name="collision energy" />
                </activation>
              </precursor>
              <precursor>
                <activation>
                  <cvParam cvRef="MS" accession="MS:1000422" name="high-energy collision-induced dissociation" />
                  <cvParam cvRef="MS" accession="MS:1000045" value="25" name="collision energy" />
                </activation>
              </precursor>
              <precursor>
                <activation>
                  <cvParam cvRef="MS" accession="MS:1000422" name="high-energy collision-induced dissociation" />
                  <cvParam cvRef="MS" accession="MS:1000045" value="25" name="collision energy" />
                </activation>
              </precursor>
              <precursor>
                <activation>
                  <cvParam cvRef="MS" accession="MS:1000422" name="high-energy collision-induced dissociation" />
                  <cvParam cvRef="MS" accession="MS:1000045" value="25" name="collision energy" />
                </activation>
              </precursor>
              <precursor>
                <activation>
                  <cvParam cvRef="MS" accession="MS:1000422" name="high-energy collision-induced dissociation" />
                  <cvParam cvRef="MS" accession="MS:1000045" value="25" name="collision energy" />
                </activation>
              </precursor>
              <precursor>
                <activation>
                  <cvParam cvRef="MS" accession="MS:1000422" name="high-energy collision-induced dissociation" />
                  <cvParam cvRef="MS" accession="MS:1000045" value="25" name="collision energy" />
                </activation>
              </precursor>
              <precursor>
                <activation>
                  <cvParam cvRef="MS" accession="MS:1000422" name="high-energy collision-induced dissociation" />
                  <cvParam cvRef="MS" accession="MS:1000045" value="25" name="collision energy" />
                </activation>
              </precursor>
              <precursor>
                <activation>
                  <cvParam cvRef="MS" accession="MS:1000422" name="high-energy collision-induced dissociation" />
                  <cvParam cvRef="MS" accession="MS:1000045" value="25" name="collision energy" />
                </activation>
              </precursor>
              <precursor>
                <activation>
                  <cvParam cvRef="MS" accession="MS:1000422" name="high-energy collision-induced dissociation" />
                  <cvParam cvRef="MS" accession="MS:1000045" value="25" name="collision energy" />
                </activation>
              </precursor>
              <precursor>
                <activation>
                  <cvParam cvRef="MS" accession="MS:1000422" name="high-energy collision-induced dissociation" />
                  <cvParam cvRef="MS" accession="MS:1000045" value="25" name="collision energy" />
                </activation>
              </precursor>
              <precursor>
                <activation>
                  <cvParam cvRef="MS" accession="MS:1000422" name="high-energy collision-induced dissociation" />
                  <cvParam cvRef="MS" accession="MS:1000045" value="25" name="collision energy" />
                </activation>
              </precursor>
              <precursor>
                <activation>
                  <cvParam cvRef="MS" accession="MS:1000422" name="high-energy collision-induced dissociation" />
                  <cvParam cvRef="MS" accession="MS:1000045" value="25" name="collision energy" />
                </activation>
              </precursor>
              <precursor>
                <activation>
                  <cvParam cvRef="MS" accession="MS:1000422" name="high-energy collision-induced dissociation" />
                  <cvParam cvRef="MS" accession="MS:1000045" value="25" name="collision energy" />
                </activation>
              </precursor>
              <precursor>
                <activation>
                  <cvParam cvRef="MS" accession="MS:1000422" name="high-energy collision-induced dissociation" />
                  <cvParam cvRef="MS" accession="MS:1000045" value="25" name="collision energy" />
                </activation>
              </precursor>
              <precursor>
                <activation>
                  <cvParam cvRef="MS" accession="MS:1000422" name="high-energy collision-induced dissociation" />
                  <cvParam cvRef="MS" accession="MS:1000045" value="25" name="collision energy" />
                </activation>
              </precursor>
              <precursor>
                <activation>
                  <cvParam cvRef="MS" accession="MS:1000422" name="high-energy collision-induced dissociation" />
                  <cvParam cvRef="MS" accession="MS:1000045" value="25" name="collision energy" />
                </activation>
              </precursor>
              <precursor>
                <activation>
                  <cvParam cvRef="MS" accession="MS:1000422" name="high-energy collision-induced dissociation" />
                  <cvParam cvRef="MS" accession="MS:1000045" value="25" name="collision energy" />
                </activation>
              </precursor>
              <precursor>
                <activation>
                  <cvParam cvRef="MS" accession="MS:1000422" name="high-energy collision-induced dissociation" />
                  <cvParam cvRef="MS" accession="MS:1000045" value="25" name="collision energy" />
                </activation>
              </precursor>
              <precursor>
                <activation>
                  <cvParam cvRef="MS" accession="MS:1000422" name="high-energy collision-induced dissociation" />
                  <cvParam cvRef="MS" accession="MS:1000045" value="25" name="collision energy" />
                </activation>
              </precursor>
              <precursor>
                <activation>
                  <cvParam cvRef="MS" accession="MS:1000422" name="high-energy collision-induced dissociation" />
                  <cvParam cvRef="MS" accession="MS:1000045" value="25" name="collision energy" />
                </activation>
              </precursor>
              <precursor>
                <activation>
                  <cvParam cvRef="MS" accession="MS:1000422" name="high-energy collision-induced dissociation" />
                  <cvParam cvRef="MS" accession="MS:1000045" value="25" name="collision energy" />
                </activation>
              </precursor>
              <precursor>
                <activation>
                  <cvParam cvRef="MS" accession="MS:1000422" name="high-energy collision-induced dissociation" />
                  <cvParam cvRef="MS" accession="MS:1000045" value="25" name="collision energy" />
                </activation>
              </precursor>
              <precursor>
                <activation>
                  <cvParam cvRef="MS" accession="MS:1000422" name="high-energy collision-induced dissociation" />
                  <cvParam cvRef="MS" accession="MS:1000045" value="25" name="collision energy" />
                </activation>
              </precursor>
              <precursor>
                <activation>
                  <cvParam cvRef="MS" accession="MS:1000422" name="high-energy collision-induced dissociation" />
                  <cvParam cvRef="MS" accession="MS:1000045" value="25" name="collision energy" />
                </activation>
              </precursor>
              <precursor>
                <activation>
                  <cvParam cvRef="MS" accession="MS:1000422" name="high-energy collision-induced dissociation" />
                  <cvParam cvRef="MS" accession="MS:1000045" value="25" name="collision energy" />
                </activation>
              </precursor>
              <precursor>
                <activation>
                  <cvParam cvRef="MS" accession="MS:1000422" name="high-energy collision-induced dissociation" />
                  <cvParam cvRef="MS" accession="MS:1000045" value="25" name="collision energy" />
                </activation>
              </precursor>
              <precursor>
                <activation>
                  <cvParam cvRef="MS" accession="MS:1000422" name="high-energy collision-induced dissociation" />
                  <cvParam cvRef="MS" accession="MS:1000045" value="25" name="collision energy" />
                </activation>
              </precursor>
              <precursor>
                <activation>
                  <cvParam cvRef="MS" accession="MS:1000422" name="high-energy collision-induced dissociation" />
                  <cvParam cvRef="MS" accession="MS:1000045" value="25" name="collision energy" />
                </activation>
              </precursor>
              <precursor>
                <activation>
                  <cvParam cvRef="MS" accession="MS:1000422" name="high-energy collision-induced dissociation" />
                  <cvParam cvRef="MS" accession="MS:1000045" value="25" name="collision energy" />
                </activation>
              </precursor>
              <precursor>
                <activation>
                  <cvParam cvRef="MS" accession="MS:1000422" name="high-energy collision-induced dissociation" />
                  <cvParam cvRef="MS" accession="MS:1000045" value="25" name="collision energy" />
                </activation>
              </precursor>
              <precursor>
                <activation>
                  <cvParam cvRef="MS" accession="MS:1000422" name="high-energy collision-induced dissociation" />
                  <cvParam cvRef="MS" accession="MS:1000045" value="25" name="collision energy" />
                </activation>
              </precursor>
              <precursor>
                <activation>
                  <cvParam cvRef="MS" accession="MS:1000422" name="high-energy collision-induced dissociation" />
                  <cvParam cvRef="MS" accession="MS:1000045" value="25" name="collision energy" />
                </activation>
              </precursor>
              <precursor>
                <activation>
                  <cvParam cvRef="MS" accession="MS:1000422" name="high-energy collision-induced dissociation" />
                  <cvParam cvRef="MS" accession="MS:1000045" value="25" name="collision energy" />
                </activation>
              </precursor>
              <precursor>
                <activation>
                  <cvParam cvRef="MS" accession="MS:1000422" name="high-energy collision-induced dissociation" />
                  <cvParam cvRef="MS" accession="MS:1000045" value="25" name="collision energy" />
                </activation>
              </precursor>
              <precursor>
                <activation>
                  <cvParam cvRef="MS" accession="MS:1000422" name="high-energy collision-induced dissociation" />
                  <cvParam cvRef="MS" accession="MS:1000045" value="25" name="collision energy" />
                </activation>
              </precursor>
              <precursor>
                <activation>
                  <cvParam cvRef="MS" accession="MS:1000422" name="high-energy collision-induced dissociation" />
                  <cvParam cvRef="MS" accession="MS:1000045" value="25" name="collision energy" />
                </activation>
              </precursor>
              <precursor>
                <activation>
                  <cvParam cvRef="MS" accession="MS:1000422" name="high-energy collision-induced dissociation" />
                  <cvParam cvRef="MS" accession="MS:1000045" value="25" name="collision energy" />
                </activation>
              </precursor>
              <precursor>
                <activation>
                  <cvParam cvRef="MS" accession="MS:1000422" name="high-energy collision-induced dissociation" />
                  <cvParam cvRef="MS" accession="MS:1000045" value="25" name="collision energy" />
                </activation>
              </precursor>
              <precursor>
                <activation>
                  <cvParam cvRef="MS" accession="MS:1000422" name="high-energy collision-induced dissociation" />
                  <cvParam cvRef="MS" accession="MS:1000045" value="25" name="collision energy" />
                </activation>
              </precursor>
              <precursor>
                <activation>
                  <cvParam cvRef="MS" accession="MS:1000422" name="high-energy collision-induced dissociation" />
                  <cvParam cvRef="MS" accession="MS:1000045" value="25" name="collision energy" />
                </activation>
              </precursor>
              <precursor>
                <activation>
                  <cvParam cvRef="MS" accession="MS:1000422" name="high-energy collision-induced dissociation" />
                  <cvParam cvRef="MS" accession="MS:1000045" value="25" name="collision energy" />
                </activation>
              </precursor>
              <precursor>
                <activation>
                  <cvParam cvRef="MS" accession="MS:1000422" name="high-energy collision-induced dissociation" />
                  <cvParam cvRef="MS" accession="MS:1000045" value="25" name="collision energy" />
                </activation>
              </precursor>
              <precursor>
                <activation>
                  <cvParam cvRef="MS" accession="MS:1000422" name="high-energy collision-induced dissociation" />
                  <cvParam cvRef="MS" accession="MS:1000045" value="25" name="collision energy" />
                </activation>
              </precursor>
              <precursor>
                <activation>
                  <cvParam cvRef="MS" accession="MS:1000422" name="high-energy collision-induced dissociation" />
                  <cvParam cvRef="MS" accession="MS:1000045" value="25" name="collision energy" />
                </activation>
              </precursor>
              <precursor>
                <activation>
                  <cvParam cvRef="MS" accession="MS:1000422" name="high-energy collision-induced dissociation" />
                  <cvParam cvRef="MS" accession="MS:1000045" value="25" name="collision energy" />
                </activation>
              </precursor>
              <precursor>
                <activation>
                  <cvParam cvRef="MS" accession="MS:1000422" name="high-energy collision-induced dissociation" />
                  <cvParam cvRef="MS" accession="MS:1000045" value="25" name="collision energy" />
                </activation>
              </precursor>
              <precursor>
                <activation>
                  <cvParam cvRef="MS" accession="MS:1000422" name="high-energy collision-induced dissociation" />
                  <cvParam cvRef="MS" accession="MS:1000045" value="25" name="collision energy" />
                </activation>
              </precursor>
              <precursor>
                <activation>
                  <cvParam cvRef="MS" accession="MS:1000422" name="high-energy collision-induced dissociation" />
                  <cvParam cvRef="MS" accession="MS:1000045" value="25" name="collision energy" />
                </activation>
              </precursor>
              <precursor>
                <activation>
                  <cvParam cvRef="MS" accession="MS:1000422" name="high-energy collision-induced dissociation" />
                  <cvParam cvRef="MS" accession="MS:1000045" value="25" name="collision energy" />
                </activation>
              </precursor>
              <precursor>
                <activation>
                  <cvParam cvRef="MS" accession="MS:1000422" name="high-energy collision-induced dissociation" />
                  <cvParam cvRef="MS" accession="MS:1000045" value="25" name="collision energy" />
                </activation>
              </precursor>
              <precursor>
                <activation>
                  <cvParam cvRef="MS" accession="MS:1000422" name="high-energy collision-induced dissociation" />
                  <cvParam cvRef="MS" accession="MS:1000045" value="25" name="collision energy" />
                </activation>
              </precursor>
              <precursor>
                <activation>
                  <cvParam cvRef="MS" accession="MS:1000422" name="high-energy collision-induced dissociation" />
                  <cvParam cvRef="MS" accession="MS:1000045" value="25" name="collision energy" />
                </activation>
              </precursor>
              <precursor>
                <activation>
                  <cvParam cvRef="MS" accession="MS:1000422" name="high-energy collision-induced dissociation" />
                  <cvParam cvRef="MS" accession="MS:1000045" value="25" name="collision energy" />
                </activation>
              </precursor>
              <precursor>
                <activation>
                  <cvParam cvRef="MS" accession="MS:1000422" name="high-energy collision-induced dissociation" />
                  <cvParam cvRef="MS" accession="MS:1000045" value="25" name="collision energy" />
                </activation>
              </precursor>
              <precursor>
                <activation>
                  <cvParam cvRef="MS" accession="MS:1000422" name="high-energy collision-induced dissociation" />
                  <cvParam cvRef="MS" accession="MS:1000045" value="25" name="collision energy" />
                </activation>
              </precursor>
            </precursorList>
            <binaryDataArrayList count="5" xmlns="http://psi.hupo.org/ms/mzml">
              <binaryDataArray encodedLength="127468">
                <cvParam cvRef="MS" accession="MS:1000523" value="" name="64-bit float" />
                <cvParam cvRef="MS" accession="MS:1002312" value="" name="MS-Numpress linear prediction compression" />
                <cvParam cvRef="MS" accession="MS:1000514" value="" name="m/z array" unitAccession="MS:1000040" unitName="m/z" unitCvRef="MS" />
                <binary>QWQ/lOAAAACl4P9/lP//f4j/cYgZqN+Sm0ggbXGIiIFTca8ZWJ5Q5x/4cf9xFro7EZO1xO7/hx/3H/PFtbuaSkiIiIhx/4cS9J9aruYKWIhx/4cf9x/yuoXlqXehr/cYiIiCileEo3qHuHH/hx/3Ep3ULqtyvRiHH/iHEVDgBhnnL/nnH/hxj/Kp2fahkmCYj/cYiHEX4zIhlozN3o/3GIiIiBG5twSX10j7cYiIgkAkEqgOvtcYiHH/gjmAmain9miIcf+HH/cRDCGBKfDuft/3H/cf9xgfm8+yknUwTXH/cY/3EVDTi1nTXHSv+HH/cf9x/xjMbTSc5JLLiIiIhx/3EmrqM69hXM/3H/cYiBJhB0WUwAm6iIcf+HEdBcYzlkw5zIiIcf+HEnNVqq8LpVcf+HGP8z5hG/Ge7/cf9x/3GD2njrlYcYhx/4cRaMF2aZJuiZiIiHEmpSAaBq3+hx/3H/cYgtoK0aBvUuj/cYiHH/Er1EwZ4Duz6HGP9xiBsoW2GQeKSeiHH/cf9xgiEIia8gh2iHH/cf8TVJqxm2xlTnGIiIgWZmiikMqXXYhx/3GP8dC3hhkZWHnv9x/3GIG0NbIZc9pN5xj/cYgooXxqeOg5cY/3GIFrFVcZ3uqo5xiIiHEVeOm3l/oWSI/3Fx/4gc1cqBlto1fv9xiIhxJPEyWhPs2v9xiIiBW8t5GTBEhuhx/3H/cYiBQbZtGRxZkucf+HH/cR0iGcWXcPY6cY/3GIL7ZIKkWbfYhx/4cR/jwFOZnT+siHH/cf8R4HVjlbCanIiHH/cYKsENegfvKHGIiIGbtd4piloh3/cYiIcR3bpCGdpFveiIiHGB19o7GRU1xOhx/3GIgrv996KAIIcf9x/3GIIGsDWoxPyoiIhx/x5L/dad9wIpcf9x/3GIITO1Ki7ErYiIhx/xG+nEGR8WO+/3Fx/4cYgT7YcjlqN43I/3L/hxJe5EGlIbvoiIhxLwNdeuLaKIhx/3GIHlMJ05WO9iyHGP9xcf8SCJShnshrXohxj/cRvk31KTTCCt/3GIiIGa9oopuhl13/cYhx/3EXz3WRkwGKbnGIcf9xKKT6auiwWf9xhx/3E92XS1JouHH/cYiCZ1thpppJ6HH/cY/3IXPnnhnrKGHnH/cYhx/yjmUoqlmtdxiIhx/xrCoxGSzVzuhx/3GIgXBooSmwt17f+HGIiHEliw4qOU8d/4cYiIHyHzeJQjHIdy/4cYgveT26Pmwkhx/3GIG58uApZx0f2Icf9xglrydaiA2KcYhx/3GBR/LCKeodPd/3Fx/4cRMhU6KeMLxdiHGIiCHeXrpJGhT/cYcf9xggop5aKdYaiHH/cYgkPQd6sD+Ihx/3GHH/cYiIcYiHH/cYhx/3GIhxiIiBCgcSGZ/47ehx/3GHH/FA6mIp8TWd1x/3L/hxgTWcCikhg/XYiHGIgiNcsa3aNOcf9xcf9x/y0WVfp2qqD/cv+HGIgcksmDmE82fHGIiHGBa4z6KcuDBd/3Fx/3H/cv8ZZ8vkkUs0G4iHGIgR+8clkOY42oiIcYgnmmU6eFmsiHGIhx/yxOOXp/HGhxhx/3GHEZ/tikmJMnW4iHGILSMxSo/M64iHGIHWwXKZ2o6NZxiIcYgiZJx6TrY4cXH/cYgXMLfhndBYHv9xiHH/cSfKbEpGWTtxhx/3GHEvbIFa+zfqiHGIcSXD35pZwgZxiIcf9xGyPm0ZDtGS6HH/cXH/GY1i05SknSxx/3GHGBa2kSOVG27ciIhxgfkokhnA523nGIhxiCC/QEpXC/txhx/3Fx/yWRb8o+6QNx/3Fx/3EUPu7hmeIRHnGIcYiDu+YrdBnXGIcf9xJ5odun1eJIiHFx/xRt6gKbwxX9cYhxiIKzkGSu5vm3GHH/cXEi9kEacZvucv9xiHEn35Z65gaYiHGIcYgRsi6xk17RTocf9xcf9xgp7dK6CCLUiHGIcYgfaFHRkaiuLocYhxgv0HqKJ/hXcYiHGCGWXBoImj5x/3Fx/3EsL8gaPgN+cf9xhxgvFmNKgKnLcXH/cXH/FiqUwZTmaz6HGIcYE+CkIZnPW95xiIcYIsGjqvnlxYhxhx/yDdJyqELY1x/3L/cYLVA1ep78qIiHFx/yiFnFoLpjqIhxhxILfl+h6BoIhxhxiCKVH0rprgv/cYcYgaPJ8RkHRg7nGHGIgtCtP6SGLAcYiHGCYKZUpCaauIcYhxL06Naj8XKf9xiHGC64lLrqdrSIcYiHEk2L666XQUiHGIcR0jAMGe3f8+/3L/cYglU/Ja7cDa/3Fx/3FxJB1/+lg4AP9xhx/3EkMSUqPu2tcf9xhxgvgx0aOM4uiHGHGConrsollROHH/cXH/cS0AzGpDBDlxcf9xcf8TyG8BkeeQ/ohxiIKxVkWpG5uohxiHGCxREdoi/uKHH/cv9xJ3/Yis0Cd4hxiHEnylE6dVrshx/3L/cYIuunihdFh/9xcf9xcRf3VUGcyKq+cYcYhxLQBLSgIMS3GHGIgbTHURnVSK7nGHGIglUFQ6vPq8cXH/cXGIIggpWkONanGHGIghmyGajE3mhx/3L/cSmDUNpvyvL/cXGIhxgp6EcqA3uNiIcXH/TL+MVAdxcf9xcf8pfkA6ahv8/3L/cXH/T9+MIgdxcf9xcf8xvcu3UjRxhxiIcXH/cYcYGl3mEZBTGe6IcYiHFx/3Eo34l6JwdocYcf9xcSPZD2oHbwlxhxiIcYI8joenhxeHGIcYhxJZE8SqnsO4hxhx/y7ZilqlZ1pxcf9xhxLZTTWmmyynGIcYhxLJP7SjnAS4hxiHEi5Hc6BLiMhxhxiDdzDLKc8/9xhxiHGIcYhxJpkIGpdvfnGIhxgoqBwqN349cXGIhxLrFZOlbqbHGHH/cXGIcYJp1UWukqunH/cXH/cv8nrrVqiRSpcYhxiHEq7xxa5A46cXH/cYcYLSGqmiP1VnGIhxg3gtmwjSaIcXH/cXEvdvVKypCrhxiHGIcYIYgFyo9/o4cYcYg2c460nHGHGIcYhxiHEu1XeqmKiFhxiHGCkr7jr/QRz/cv9xhxIWy9Ghs0LnGHGIcf9y/3FxgtNzVaj4yqiHGIcSazqJqKxXaHGHGILtRB6tq74XGIcYcS0dwDoQM/yHGHGIcSfGIEoGnfty/3GHGDMgX7fvoIcYcYgheFFaLHrqhxhx/3Ipfq4aqRUehx/3L/cS1w9Ipt8LeIhxcf9xcYiHEj374qpAQdcYcYiDC2wbNZPv9y/3GHGIcYgosuG6a9HkcXGIhxIB/fipQSB3GHH/cv82E8S+7DuHFx/3FxJrJNKmbbLXH/cv9xhxIWwGGto/nocYcf9yIhKrOiHlTHFxiIcXH/cXGIhxhxgsDvLadyDScYiHGChgyRqa826HGIcYLtPzKpPAzYcYcYLJbCKqeT3XGIcYgxL/654AFxhxiHGC6UYer+ueH/cXH/cXE6FzS56Mtx/3GHGC78B8rnP4NxiHGIcTUwGbHf5ocYcYhxgzKwax5Plxcf9y/zu8H7BT4Ihxhx/yooHTrvfiyIcYhxgqJWVawLmqcf9xcf9xcSVpHRrabi5xiHGHGCtSIkr83duIcXH/NWsZsqTmhxhxgocxKKnc7XcXH/cXH/cXEqjCgqCT19/3Fx/3FxLVjtmmCBJv9y/3GHEudYpKG6dbhxiHGIcSccsFrBRPqHGIcSZV9SosoK2HFx/3L/LwvfGmBSDnGIhxcSYnaDrfiXxxiHGHGCiux0pYE4txhxiHEiMIi6JAh0iHGIJxlxirN454cYcYggkPp66/BYhxiHGHEul8RaiYO6/3L/cYcSqUvWq6tClxiHGIcSQcMxqPPM5xhxhxiHGIK4VlOomprIhxiHFx/yMzCSqOz21x/3KIhxhxNzn0vMYLcYcYcYglHscqUCONhxhxiHEqoKNqWfXJhxiHGCBsrBo7NT6HGHGILAL4GlDgfohxhxiDNdlbKyaocYhxiCCCNCp53L1yiIcYJCc+Kq+MHXGIhxcSFPHBodDj6HGIcYM5DItH83/3L/cXElOe/K5HEDiHGIcXExTc24wjKHGIcYIzu5Gu1EbnGIcYPXsKuoT1cYhxiHE3W2m/pJZxcf9y/yMk8loxwNqIcYhxOgyHu/N4cYcYhxg0CH62CIFxiIcXGIhxcYiCqqsTp3VOyIcYhxcYgtlb56S6QYiHGHEi0I46ZfcciHFx/3E0mS+3dtD/cv9xcYiHFxiIcShrForeTpdxiHGHE2Eiqx/dWIcXGIhxLASfarPGCYcXH/cXGC00vSoOtC1xcf9xcYMpFIs363cv9xcYgihOpai7FacYcYhxhxgilEYa17ueiHFxiCcgt4oDBYeHH/cv9xKuAYWvT+eohxiHGHEsW5Aa+kb+hxhxiCsjrjrvxRyIcXH/ciPNSEq2K3uHH/cv9yO4aLvXl0/3Fx/3L/KCMAGj7P/nFx/3L/cXEsVcJ6zqPYcv9xcf9y/ywfWioAGl1xiHFx/3FxgxsZKxXm1xhxiHGHGDG607JVLHGIcYcYcSWjsioXxN1xiHFx/3FxJBOUGp/GvnGHGIcTxuZrmRmYhxcf9xPFUluKracYhxhxI92kKkQlvXFxiHGCRbcSo8SO3/cYcYcYgxpAm2a/aHGIcXE8pn++WYCHGHGIILBtSjj5K/9xcYhxI4DZGujybocYcYhxgrjlMaOBrO/3FxiHGINnVMs5qzcYhxhxMGDVtK8qhxcf9xcYPAZ2ufmJhxhx/3I5Qp2wzWKHGIcYIqyqKqc1XXGIcYhxKKWYGoamfnGHGIcYcYhxcf9xcYhxiC9MLGp/PTmHGHGHE5sxm9TOZx/3L/cv9xJ4NLSqrLS4hxhxiHGHGHE3dCe9i9hy/3FxiHE+9ly6CaNxhxhx/3I4xeO7OhyIcYcYg28vG9DQ6IcYcYhxhxJP5zGpEYzocYhxcf88AEO3/7xxcYhxiDS6n7dVYHGHH/coiHFxiIcXGIIXz4KqowfYcXGIhy/3GHGHExxA24S/KHH/cv9y/3E7jRm7cuZxcYhxghu8Ya9UOe/3Fxhx/3L/O+FDuR68iHGHGDtfGbug5nFxiHGHGDYyQ73NvHH/cv9xcTzN1bgyKnH/cv9xcf9y/3L/cYcTBHNbTIynH/cv9xhxLXWFGimnrv9xcYhxOzO9vsxCcYcYhxgoC/8a0FAOcYcYcYgs4lAaAtr+iHGHGIOcySujNthxhxiHGHGIcXH/ciRSKhrL3V5y/3GHGHGIcYcYhxhxhxiHGIcv9xhxiHFxiIcTMW8b/pDocXH/cXGCegLSpn/S1xcf9y/3FxL4MBGtfP7v9xcf9y/3E2FOW/6xqIcYcYcS7FARrTr+5xiHGHGCa1nTonpiyHL/cYcYOQUrv/rUhxcf9y/3FL16xyhf9xcYhxhxgqiFhqm3p5cYhxcYKeiPGsJ3Dohy/3GHGHGIcYcYhxIgEoWmP9enKIhxcYLpFmGhfpnocYcYcYhxgxDJSzBGuHGHGIcTv6Q7gFvHH/cXGINlyUvqNrcYhxcf9xcYhxhxIrKsOlfVPHGIcYcYNJs5s3TGhxhx/3KD+/5bVAGnGHGIcS8yIxrs3c5x/3L/cXGIcYcYhxcf9y/3GHFx/yXF7CqVoT1xhx/3L/NMrft0UgcXGIcYJgbJGsCjbohxhxgxmum3dRb/cXGIcYcYhxhxhxJBPVGq/CrnGHGIcTBs6bejFnH/coiHFxg0Dem0Axb/cYcYcSYFhBpwt75xcYhxiECJrBhlcv9xcYgirXoaFyhe/3GHGHGDv8P7ATwIcf9yiIcv9xPENRtryuiHGHGHGIcYcYcYLL/BKrUD7YhxiHFx/yhSOxq73E6HGHGHEtcNkq6fJtcYhxcf9xcSsiJzqf3YyHGIcYcYcYg9SPm7twaIcYcYcYhxcf9y/3Fx/3L/cXGIcXH/cXE37UuxIrSIcXH/cTjO8bsxDv9y/3Fx/z2M9blzCohxhxgumzs6mExMhxiHFxiCOE+1qbsEpxiHGIcXEz66y2JFOIcYhxL16kGvoVvnGIcYcSL7bzpzSQxxiHGHGHEhqQIatm/ecYhxiCbmKDrznXxxhxhxiHE/jqS1cVuIcXGIcYhxcYhxiHFxLvuyGuBE3nGIcXGIcYcYg+Kgq51fVy/3FxiC9BxBr7475xcf9y/3FxiHGCS7lzoXRoyHGIcYcYcYcf9yiIcSBAJhr8/Z5xiHGHGDV6U76FrHGIcYcYK6OvKlfFDYhxcf9yJvyKSqM3W4cYcYcSW8FTrmPqyIcYcYL5nXOmhijIcYhy/3GC17oSqpRe1x/3FxiCOpgxq2Z86HGIcXGIcYhxcYhxhxiHFx/y0LgDpBV/yHGHGIcYLQWQOkG2/IhxhxiCM/Dxo+Dw7/cv9xcYgoHTIaXyzecYhxiHFxiHEm18g69IN8cYhxhxJWPNGvrDLocYcYhxST2sjCVxiHFx/zf0srwLTXGHGHGIKl5sGpsZPnL/cYcYPZ3IuWI3cv9xcYhxP3gWtofpiHFxiHEu3rkaMxRuhxcYhxgnLlYanhqeiHGHGCCaMSp4XO3/cv9xcYgjcRca2e6OcYhxhxhxhxiHGHGHGIcSr8HTriPixxiHFx/3IuZlMqmprNhxhxhxgxB065CbGHFx/3L/cShVFRprrq5xcYhxg6ZDq+m8WHGIcYP4F1tX6Kcv9xcf9ygggHUqmfitcf9xcYhxhxgwQky5zbOHGHGHGCTUYhqDud5y/3FxiHE2ybK9Nk2IcYcYKu39GrIgLohxiHFxiHGHGIcXEmxXQahKi+iHGHGHGC4DbxqA2Q7/cXGIcYcSO7LUr3TStxhxhxiDrLsrk0TYcXGIcSHM5xr0MY5xiHGHEy/ky3EbOIcYcXH/IesMGjNPPocYhxcf8h8LoaIvRecYhxiHFxiHGHGHE9ob28XkJxhxhx/ym+kyoGFs1x/3L/cXGDvaJrol2YcYcYgoiI8a6HcOhxiHFxOFlKv6a1cYhxiClfLhrLDR6HGHGHGC9H4xr7gc5xiIcv9xT7+sJAVxhxiHFxiHGHGHGILEdAKqyL/XGIcXGCobRjqgW5xx/3L/cXEoh2g62Yl8hxhxhxhxiHE2ISS93ttxcf9y/3E8Rd+/uiBxhxiHFxPiKFtt16cf9xcYcYgilKgqqLV9iHFxiHE9FUi56rdx/3KIcYKPLqGqHRXnGHGHGHE0q362ZIGHGHGIcXGIcYcYhxcf8yjM25gzKHGIcXH/cv9y/3FxiHFx/zIbC7b09HL/cv9xcT6Tc7VsjIhxcYhxhxiHFxiHGHEg5ydK9I2LhxiHGDnTwrosPXGIcYcYcYcYgpRbd6YLSIcYhxhxPeMStRzthxhxhxhxg4EFi+76dxhxiHEoDtYagCKeiHFxiHE5EE+x/7By/3GHFxgrLbsafiROcv9xcYgo44c648eM/3L/cv9xK4/4GmgAfnGIcXH/cog4R8K7uD2HGHGHGHEx+bm2FkaHGIcXGIM9SnsztYcYcYhxMRkJtvb2iHL/cYcXE+yXO1NoyIcYcYcTnvhbsQenGHGIcYcYcYIJArKtj9TXGIcYcYcYcYg91Nu8KySHFxiHGHElEwAab8/+cYhxhxg0nSSwctuHGHGIcTGkRrRruYcYcYcYcYhxhxLdCcGnP2Pv9y/3Fxg3SduyxiSIcXGIcYNkHkvr4bcYcYhxcYhxcf9y/yszBTqez6xxiHGHFx/3FxhxiHGHGHGHGIcXH/coiHL/cXGIJwHQKgHy/YhxcYhxhxhxhxiHGHFx/3L/cTsSaLztl4hxhxhxg/e8K0hD2HGHGHGDebwrxkPYhy/3FxMMgSskfthxiHFxiCIVoTrwtexxcYhxhxIpJkKmjZvXGHGHGHEwIA667/GIcXGIcYcSnI0Uomcutxcf9yiHEvhdcaGKKOcYhxcf9yiHGIcXEwPJW002pxhx/3KCs/DBqNDz6HFxiHGHGHGCFZQCpca/2HFx/3KIg8sVa6TqmHGHGIKTHnGo3hjocYcYcYM7dhv0iecYhxhxhxiHFxiHE2O+S+xBtx/3KIcS5O0BrbEv5xcYhxcf9yiIcv9xI0CGGtz3nohxcYg5/Iq/A3VxiHFxiHGHGHGHGINJSDsHt8hxhxiHGHFxMdF4tD6Hcv9xcYcSthAxoq786HGHGHGC70YCqBuf2HFxiHGHGHGHEwKjSz5ctxhxiHFxiHFx/3L/LWKKOqvXXHL/cv9xcThbNLuky3GHGIcSWoKToYfWxxhxiHEvbTAa2Sz+iHFxiHEmTVIafCrehxiHFxOSTpvtsWhxhxiHIoLeEq7iHthy/3Fx/3KIcYK6SbGoa2TnGHGIcXGDUMvLQEQ3GIcXGIcYcYcYhxcYNtJbsz2k/3L/cXGDu93rBSIYhy/3FxgumesqCGFNiHFxiHGHGHGIcSKJXBopaj6IcYcXH/ciB8OhoqPF7/cv9xcYcYhxcYhxg2M4ix3HeIcv9xcSyHARr3j+5xcYhxcf9yiHGIcv9xcYhxhxcf9y/3FxhxNXthvISecXH/cv9y/3EiigEaqF/ucYcYhxMtWItTp3iHGHFx/3In9lAaQZr+hxhxiHFxiHFxiHGHGCeE0ioZst2HGHGHFIBryflIcXGIcSLhACoz7/1y/3FxhxiHFxiHGDWo0r5XLYcXGIcYcYJKRxKje47XGIcXGCIjTTpw2yyHGHFx/ysNlzqxNoyHFxiHEtWB8qPH4NiHFxhxJa+HGrYHjnH/cv9y/3L/KbooSodde4cYcYcSrK7yplUQ1xiHFxg0dAq0m/WIcYcYJZGsGvflPocYcYcSUMujoiRFyHL/cXGILIEUGijuvnFxiHFxiCIBaBrw+X5xhxhxghUksaLNtOhxcYhxMm9hsKCeiHL/cXGIcYcTk6z7PVMP9xcYcYhxhxcYgnedkauWJuhy/3FxhxgsayU6i02shxhxhxiHL/cSm1Dipmrx2HL/cXGHGIcYcTURVL/uq4hxcYcUM4vOx0hxcf9yiIcv9xIaGqGiflXohxcYhxhxcf9y/3L/cXGDugcbdfjnGIcYcS88tCqtNL2HGHGHGHGHGHGIO9PFuiw6cYcYhxcYOIkiu3bdiHGHGCxYUkodetuHGHGHE24tqyLSWHGHGIcXGHGIcYMJyLuXN0cYhxg/Afe3/ghxhxcYhxITfPGk6DDnL/cXGHEp475aZcQahxhxhxgyqyKwZN1xcYhxhxPXvvvoQQcYcYcYcYhxcYcYhxhxcf9y/3L/cv9y/yzvrRqSBS5xiHFxiHEu2lkaQ1puiHFxiHEs7bUaMiSuhy/3Fxgq/Bc6sj6McYcYcYcYcYcYhxcTVb97C0CHFxhxhxSMm8k2RxiHFxiHGHFx/3L/cv9xcYcYhy/3Estkw6xps8cv9xcYcYgsEE8ar/sOcYhxcYK1GjKtvlzXGHGHFx/0g6vKxUcYcYcYhxcYhxcYhxhxhxJ+9UGnIKvnGHGIcXGHGIOrLVu00qcYcYcYNj5UvsGrcYhxcYgmA5YaoNaecYcYhy/3FxiHFxiHGHFx/096vEhU/3L/cv9xcSUywBp90/6HGIcXGC1DJRosza6HFx/3KIcSeqMhpWXN5y/3L/cXGHEsLcgaXiN+hxhxcYg9K+K21B1xiHL/cXGIcXGIcXGIN0cIv7j3cXGHGIQOq8IlSHFxiHEosEIaVfvecYhxhxNuVxvBqOhxhxiHL/cXGITPq8YFSHFx/3KDEl+rfqBXGIcXGC5cbxqLOQ6HGIcv844ImwL3aHGHGHGHE8pJa5W2mHFxiHGDHJ1bVGKv9xcYcYPPzitwMdhxcf9ygna5kaukZuhxhxhxhxiHFxhxiHFxg4Zpa9mWlxhxhxg3+MiwFzeHFx/3KIcYcYcSPxqRrx5W6HGHGISou8h0RxiHFx/3I0VomyuXZy/3FxhxO/mjuAZchxcf9yiHGHFx/3L/PR3VueIqhxiHFxgzBmSxCptxiHGHGHE9KIm613aHFxiHGCcQ+Bq/8H5x/3KIcYKKOVOtfGrIcYcYcYhxcYhxcYhxcYhxhxMEQLuMv0cYcYhxcTNMo7DDXHGIcYcYcXH/cv9y/3L/cjNg8r+fDXGIcXGIcXGIcXGIcYcXEviyAax03+hxcYhxcYhxhxgyweWzThqHL/cXGDObSrV0tYcYcXH/cjsGJbn52ohy/3FxhxIajRKmdy7YcYcXGIIwLWGuDinohxhxcYhxhxhxgl3Psa4zBOcohxhxhxPs/9vDACcYhxhxcYKaTTSliyy4cYcYcSeo1ypHco2HL/cXGIcXGD3X5bgoGnGIcYcYcYcYcYcYcYcS08MSqtPO2Icv9xcTisTbFjsnFx/3KIKuFQSiTq+4cYcXGIcYcXGCLq6irDUV3/cv9y/3L/Mr+ZtlBmhxcYcYhxcYhxcTGM5bSDGohxhxcf9yiHGHGHGHEz4h64LeH/cXGIcXGIMCTot+sXcYcXH/cjNy3ridIf9xcYcYguPCwabT0+cYcYcYcYcYcYgrCUMaMHvOcXGIcYcXGIcYcYcXGDPFs7BKTHGHGHGD7pMrUWzYcYcYhy/3EonoIaVxfecXGIcYcXH/OToyusXNcYcXH/cv9yOZR0umuLhy/3L/cjLEdLFLi4cv9xcYcYJTuFGr1Hrohxhxgu7KMqsjXNhxcYhxIMtQGsRK/ocYcYcYIYsRGrhO7nL/cXGHE54i6xLdGHFxiHFx/3KIOQ1xufKOcYcXH/cjWO6LGBF3GHGHGHE4d3S8iIuHGHGHGHGIcv9xcTguqb/RVnGIcXGCBHFxoNjo5xhxcf9yOSc1u9jKcf9y/3KIPJh0uGeLcYcYhyPPN3uQyIcYhxcYMdc1tDjKiHFxhxiHFxiHL/cXGIcXGIcXGIcXH/cohxcYhxcf9yiHFxTe68QRSHGHFx/zJgO7evxHGHGHGDj4Nb0HyocYcYcYJupgGmJZ/nGHGIcv9xcTTXtrE4SXGIcXGIcv9xcYhxMLuzs1RMcXGIcYcXEgnYA6GSf8hxhxhxhxiHL/cv9y/3FxhxhxhxKqDxGibw7nL/cXGHEnvGkatTluiHFxhxg5/nG5AY6HFxiHGHFxiHFxiCPQeRrz+G5xhxhxcYhxIIcxGsiM7nGHGHFx/3I1ury0VUOHGHGHGDR/cb+Ajv9y/3L/cjAO9bQCCnGHGHGHE2XzK8oM1xhxhxhxgqd70qaoQthxhxhxiHL/cXGHGHGDG/trVQSYcYcYcYcTUQybP/Nv9xcYcYcTUww77PPHGHGHGDOhD7hu8HGHGIcv8/UEK0r71xhxiHL/KfWJGpGnbnL/cXGHEx5A+6K/CIcv9xcYcYcYcYcYJCpHGs5bjnL/cv9xcYMheNuPhycYcYcYcYcYcYcYcTjITrJHsXGHGHGHGCytgxo2J87/cohxhxLTySKr023XH/cohxNsRFvju6cXGIcXGIcXGIcXGIcXGDc+TrTRsYcYhxcTeFRb16uocXGHGIcXGHGHGIcXGHGHGIcv9xcT5jA7Wc/IcYhy/3FxN6JCu129cYcYcYSODMofOHGHGHGHEvDb4qETQdhxhxcYhxcYNSKBvd1+hxcYhxcYhxcYcYhxcSkSwFrh4/qIcXGIcXGIcXGIcXGHGIcXE9FEK1671xhxiHL/cXEioGEapvnucYcYcYcYNCZbtemkcYhxhxgxVZq4umWIcXGIMjFYtd6nhxcYcYcSlLwir8Q91xiHGHE+Ntm5ySZxcYhxcYglPOIanTHecYcYcYcYcYcYcYcYJTCzGp30znFxiHFxiHFxiHFxgrSrYaXFSecYcYcYcYcYcYcXGIcYcT4gFrff6YcXH/coNiZCvNm9cv9xcYhxcYcYhxcTp/W76ApHGHGHGHGHGDrJGb425ohxhxcTm4A7lH/HFxiHFxNwvDvPQ8hxcYcYhy/3FxhxhxhxhxhxhxgqqjgqJ1x9cYcYcYcYcYcYcTx6WLqFp3GHFxiDHkgbErfnGHFxhxO3E/sJ7AhxiHL/NU4ZssHmcohxhxcYhxcYhxcSwwsCqt9P1xcYhxhxcTLCVbJNqnGIcXGEWyzMTTcXGHGHGHE1rcO/Ujz/cohxhxhxhxcf8/Jha32elxiHFxiHFxhxiHFxhxg5eEK5h71xcYcYcYcYcYcXH/cog5FFW866qHFxiHFxiHEmnFgqaDp9hxcYcYhy/3FxhxOmvWvJQp/3KIcYcSnwABox//6Icv9y/3FxhxhxhHI8ytw3L/cohxhxcf9yiHFxiHFxiDVmgb2ZfnL/cXGHGIcv9xcYcYIrspGgZNbnGHGHGHGDyQ07hvLIcYcYcYcXGIcYcXGIcXGIcXGIQ2PM+cNxhxiHI8VE+/q7CIcXGIJ4jmGqhxnnGIcYcXGCmqABomX/5y/3L/cohxJhcaOiGeXIcYcXGIOF0pv6LWcXGHGHGIcv9yORpoveWXcf9yiHEjYRAamu7+hxcf9yiHGHFx/3KIMKeUtWhriHFxhxhxhxg17wO+EPxxhxhxcf8mcGIaifnecYcYcYO4Amun/ZcYcv9xcYhxcYcYcYg8cTm8jsZxiHGHEz+JSxF2uHFxhxhxhxhxhxhxhxhxhxcYgiJ/Aqb4D9hxiHL/cTGiJrVt2f9yiHGHFxiHFxiHFxhxiHFxhxhxhxhxhxhxcf9yiHFx/3KIcXGHGIcXGHGHGHGHGHGHGHGDJ9QrGSvYcXGIcXGIcXGHE9G5S35GuHFx/3KIMTITs93siHFxiCOd1Cp4Ir1xhxcf9yO5N4u2yHcYcYcYO0+nu7BYcYcXGIcXE2iYG7dn5y/3FxhxhxhxgnL1kavgpucYcXGIPAcmufjZcXGHGHGHGDpXJryo2YhxcYhxcS9e6hpLEV6HGHFx/3IwTpSzwWtxcYhxcYhyL6L6GjbQXnGHFx/3IyWSayttlxcYcYhy/3L/cXFx/3KIcYcSoyISrd3e1xhxhxcf87/5S6AGuHL/cXGIcv9xcYcYcYcXH/cohxg3Ngqx2fVxhxhxhxcf9yiHFxiHFxiHFxOCiusudRcXGIcXGHGCIK8BqgYP5xcYcYcYcYcXH/cohxcYhxcYhxcYcTzBpLg+W4cYcXGCU3MBptjP5yiHFxiDF7gbGUfnFxhxhxg4cqS9jVuIcYcXGIcXGHExv3i1UIdxcf9yiHE6yGW7N5qHGHGHFxMgibtghkcYcYcYcYMqcTsWjscXGIcXGHEjPW86nykMiHGHFxiHFxhxgj/dsaEiJOhxcYhxcSaLNxqoTI5xhxhxcTmcgbljfohxcYhy/3FxhxhxhxcYhxhxcYhxcTkGbLAKk4cXGIcXGCQnQBqei/7/cXGHGHFx/3KIcTKEGraL5YcYcXH/cohxcYhy/3E4wOO8PxyHGHFxg5LYG50n6HFxhxiHL/cj/dvrsiQXGHFx/3KIcYcTlo/bKnAohxcYhxPeoTthXscYcYcYcXGIcXGIcXGHGCkEmkqyxluIcXGHGDg1zrPaMXGHGHGHFxiHGHFxiHFxhxRBfM3oNxhxhxhxcTR8GrOT5XGHGHFxg+s+O2TByHGHGHGDg2WbDZpohy/3L/ciUFcxqQuM6HGIcXGHGHGHGHGHFxgyhuq2iRVxcYhxgzQge0zfj/cohxhxOJIHvm34hxhxhxcf9yiHIxVlKxua2HGHGHGCpmSxqqm06HGHFxiD4EB7j7+HFx/3KIP8IquT3VcYcYcXGIPGMqvZzViHFxiHExjTa1gsmIcYcXGDK7fLdUg3FxhxhxhxhxhxhxcYhxcYcYhy/3L/OlYHvan4iHL/cXGHGHFxiCS0phrVtZ6HGHGHFxiHFxiHJD98zQg3Fxcf9yiHFxiHFxg1/1mzEKaIcv9xcYNpD6s38FhxhxhxhxhxcYhxcYcYhy/3L/N1hSvKetcXGIcXEn64MackfOcYhxhxcYcTQEHrcM4f9y/3L/cohxg7gJG4f26IcXGHGHGHFxiHGHFxg6M9e8zChxcYhxcYcYcYcYcYcT7D17g8KHGHGHFxiHFxiHFxhxhxhxgw7Sq4ItVxhxhxcYhxcYcYhy/3KIcYcXGIcTQQy7X/NIcv9xcYcYcYcXEteCUaKX2uhxhxcYgqes0ayVMuhxhxhxhxcYhxcYhy/3L/cv9yiDEI17YIKIcXGIcYcXGHGIcv9y/3KDKaUrF1rYhxcYcYMFW0tbpLiHL/cXGHGHGDKzI7Fc3HFxiHFxhxhxhxcYPphdvGeihxcYcYcYcYcYcXGIcXGHGIcv9yOFa0u6lLcXGHGIcohxhxhxcYcYhxcYcYcXH/cohxcYcYhy/3L/cohxhxPeSouhtXhxhxcYcYMICFtY96cYhxcYcYcYLetBGgJL7ocXGHGDqKRrx1uYhxcYcYMrKRsV1uiHFxiHE9HFK2462HFx/3KIcTOWnLZ5Y3L/cXFx/yBGdBoNmL6HGHFxiHFxiHFxhxMH/Xt5Ao/3Fxhxcf9yM3motJZX/3KIcXGHGIcv8sPVY6viqchxhxhxg78PO5DwyHFxhxhxcf88fVK4gq2HGHGHGHGCLk7zq0sQyHGHFx/3KIcv9xcYcYcYcThII7u33HGIcv9yiHGHFxhxiHFxhxcS7XhBoDh75xcf9yiHL/N2SRvJtuhxhxcYhxcYLHFhGhnp7ocXGHGIciaoDhrmfx5y/3L/cohxcYhxcYcYcYcYMxIbtf3kcocYhy/3L/cohxhxcYOHmFvYZ6hxcYhy/3Fxcf80yYWyRnqHGHGHGHE71PO5KwyHGHGHFxiD3UVrkrqYcXGIcv8/akq5lbVy/3L/cog+AGK2/53/cv9y/3KIcXGIcXGHE3pfO8WgxxcYcYhyiHE61hu/KeSIcXGHGCUEAxqQz85xhxhxhxcYcTQnVrHoqXGIcXGHGHGHFxg5Kn2x5YJxhxhxg091ayGKmHFxiHFxiHFxhxcf9yiHFxhxiHL/ciaxBxql746HL/cXGCzAOhp0/F5xhxhxg3dpG7iW5xcYhy/3L/PEjzuLcMcXGHGHEx0lq3PaWHFxhxiDqo87pXDHFxiHL/cv9y/3KIcXGDSNI7CC3IhxhxcYcYcYcYcYcTU5ibLWdnFxhxhxhxMUVat8qlcYhxcYcYcYcYcTK4vLhXQ4cYcYcXGIcXGHGHGHGDOIJ7OH2HGHFxhxiHL/cv9yiD1QyLqvN3FxiHL/IlyUKow2vXL/cohxhxcYcYhy/3KIcXGIcXGHGDum97xZCIcYcXGDBTlbS8anKIcXGDrDYrk8nYcXGIcv8+f7y8gENxcYhxcYcYcYcXGIcXGHGDaoK7Nn1HGIcXGHGHGHGHFxiHFxgkoFoa9vpehy/3KIcXGDs5xLrGO4hxcYhyLNlSGhNq3ocYcXGCucdTq4OKyIcXGHGHGHFxiHEz3iu2MdSHGHFxiD7ZyLkmN3L/cohxhxcYcYhy/3KIPymRs9Zucv9xcXH/cohxcYcYJUaRGpyW7ohxhxcYcSGEYhrIud5xcf9yiCbSMxqT3M6HGHGHFxM7ZmslmZcYhy/3FxLbEAGuTv/nFxcYhxcYhxcYcXGIcYcv9xcYcYcXGIcXGHGHGHFxiHFxhxhxhxhxcYcYcYcYcYcXGIcv9y/3KIcXGIcXGHFxNS2ZsuJmhxcYcYcYKrszGlVMzohy/3L/cohxMtCtuD9ScYcXGHGHGHGHE9ipG1dW5xhxhxhxcYg+ema4hZlxhxhxhxhxcTsQ1LnvK3GIcXGHExvZW0UmqIcohxhxcYhy/3L/cohxcYPwk3t/bIcYcYcYcXGIcTp4YrmHnXGIcXGHGDy5N7pGyHGHGHFxhxhxhxhxhxcYLf8AGvAP/nGHGHGHFxhxhxhxhxhxcYcYcYOs+VuzBqcYcXGIcXGHGDJ7kbCUbnFxhxhxhxhxhy/3FxhxhxhxcYhy/3L/cohxhy/3FxhxhxcYhxcYcYKL5yGmUY3ocv9xcYcXGIcXGHGHGHGHE8tzO3SMxxcYhxcYhy/3L/cohxcYcYcYcYcXGHGIcohxhxcYcYcYcYcXGITQ7MXxNxcYhxhy/3FxhxcYhxcYcYcYcYcXGIcv9y/3KIcXGIcv9yiHFxiHFxhxhxcYhy/3FxhxcYhxcYcYcYcYcXGHGEo+zIwThxcYhxcYcYcXGIcXGHGCy+VxplGo6IcYcv9xcYPmypupNWcYhy/3L/cohxcYcYcYcYcXGHGHGDG21LRZK4cYcXGIcTb8kbwDbnGHFxhxg2O0uz1LRxiHFxhxN3R2v4uJiHGHL/cXGDJqM7KlzIhy/3KIcTTH1LBIK3GHFxhxhxhxcYhxMbozs1XMiHFxhxNG2RvpJucYcYhyNyxiu9OdcYhy/3KIcYMY2RsoJuhxcf9yhxiHL/cohxcYJcCYOjb2fHH/cocYhy/3KIcXGHGHGCheCipsH11xhxhxcYhxcYcXH/cohy/3Fxcf9yiEsvzH0DcYcXGIcXGHGHGHFxiHFxRj/MzAP/cocYhy/3KIcXGEBPzBwDcohxhy/3FxhxcYhxcYcYcYcXGIcv9y/3KIcXGHGCUTMBp/zP5xcYhy/3L/cohxcYcT3KR7k1uIcYcXGHGHGHFxiHFxhxNGfNtqgycXGIcXGHGHGHFxhxhxhxT4/MNwOIcv9y/3KIO3hvsZeQcYcYcYcSkhxypP442IcXGIcv9y/3Ixvei2UheHGHFxiHFxJNwBGoM/7nFxiHL/cv86vluwUaSHGHFxhxhxhxLH8VGkkOrohxcYcYcXGIcXGHGHFxPHCGuY95hxcYcYN3AUvY/rcYcXGIcXGCPnZSqDia1xiHL/cj9yKLeN14cXGHGDiSV75tqHFxhxhxhxhxcYcYcYcSmXERpHju6HGHFxhxhxI8yXGuQ2jnGIcogwF2u6+JSIcYcv9xcYcTQyQ7/NvHGHFxiESQ3ObycXH/cocUeQ3Lby/3KIcXGHGDQFhrILeYcXGIcv9ygzUxSwvOtyiHFxhxhxhxcYhxcXE0InK+3Y1xhxhxcYhxcYcYcXGIIsxdGkU6LnGIcXGHGHGHFxiHL/cv9yiHL/cXFxiHFxiHKIcYcXGHGHGHFxhxhxhxhxcYcYcYcXGIcXGDrzQ7oMvIcYcYcXGHGHGHGHFxhxhxhxcYhy/3KIcYcv9xcXGIcXGIcv9yiHFxhxhxMaUUs2rrhxhxcYcYcYcXGIcv9y/3KIcXGHGHFxgoKMQqP3O9iHFxhxhxhxcYhy/3KIcXGIcjAP+LcBB4cYcYcXGIcXEzqb64ZkGHL/cXGD6ke7tbhHFxiHFxhxg/9ky7CbOHFxiHL/cohxcYcTP3FLEY64cYcYcXGCfF0hqEot7/cohxcYcYcYcTRGqrXJVf9yhxhxhxhxcYcYcYcYcXGHEznu23cRJxhy/3L/cjzLTL00s4cXGHGDSqe7ZlhIhxcYhy/3KDXjob0cXnGHGHFxhxhxhxcYhyOPkUuwbrhy/3KIcXGDYWcr3pjYcXGHFxiHFxhxM0hDsMe8cYcXGIcXE1Jwmy6PaHFxhxhxcYcYcTSVOLJ6x3L/cXGHFBMtwN0nL/cv9yiDxN5LmyG4cv9yiHFxiHL/cohxcYcYMmsUsqTrcYcXGHGHGHGHE4mxS8ZOuHFxhxhxcYhyJkKxKh3U7XFxhxhxhIctyo0ocv9yiHFxhxJ4jMGthzPnFxcYhxcYcTasCbFj9nGHGHGHFxhxg6/86xEDFy/3KIcTK1lrNaaXL/cohxcYcYcXGIcXGHFxiHFxhxhxcYcYcYcYcXGHGHFxg3Lwmw4PZxcYhxcXH/cocYghFtwaQKI+cv9yiHFxhxLA9BGhAb7ocXGHGDE8Q7PTvIcYcXGIcXGHFxiHFxNSIZsu3mcYcYcXGIcXGHFxg5TK+yw1ByhxiHKIcXGDFj9LOsC3KIcYcXGHGHEyo/SybAtxcYcYcUxD3GvChxhxhxcYcYcYcXGIMy5ntOGYcYhy/3L/cocYhyiHFxiHKISmPcmcL/cXFxiHFxhxhxcYhy/3KDstur3SRXFxhxhxhxcYcYcYcYcv9xcXGIcXGHGHFxiHFxhxcYhy/3KCJQqRoc9W6HGHGHL/cXE4jZa9cmlxcYcYcYcXGHGHGHFxM4VIs4q3cXGIcoMyWbtupkcYhy/3KIcXGHGHGHFxhxhxcYIfipGhJ1bnKIcXGHFxiHFxhxhxcYcYcYcYcv9xcXGIcXGHGHFxiHL/NBihv+decYcYcXGIcXFx/3KDG57rtWEYhy/3KIcTxscreTjYcXGHGHGHFxhxg4QvmwzQZxcYhxcYP6xytFONcYcXGIcXGENE3PuyhxcYcXGIJACVGsAHrnFxhxhxcUxU3FqycYcXGHGHGHExrZu4YmRxhxhxcYcYcYcXGHGHGHFxhxMFrKuLU1cXGIcXGHE1piS+WdtyhxiHKIcXGHGHGHFxhxhxcYhxcXH/cocYcYcYcXGHGHFxg9xXy9OoOHGHFxhxcf9yhxhxhxcYhyiHGHL/cv9yiHFxhxcUHE3ASycYcXGIcXGHFxiHFMxNxjsnGIcv9yiHFxhxhxhxcYcTG5obFWXocv9yiHFxhxhxcSDUnioVth2HFxiHFxcYhxcYcYcXGHGHGHFxhxhxhxcT1pJLeW24cYcYcXGHGD+ZJLZm24hxcYcYP0qhtLVehxhxhy/3L/cohy/3L/cohy/3KIcXGHGHGHFxhxhxcYMQVTsguscXGHFxiHFIRdyronGIcXGHFxiHFxhxcYcYhyiHFxhxhxLiZSGg6a3ocYcXGHGHFxiHJOZdw5oocv9xcXGIONVTvCqshxcYcXGIcv9yiHFxhxhxcYcYcYcXGIcohxcYgrkz0at8wucYcYcXGHGHGHGHL/cv9yg4x9W+OCr/cohxcYcYcXGIcv9yiDf9prASWf9yhxhxhxhxcYOidTutishxhxcYcTVxgr2OfXFxhxcYcYcYcTGRgrF+fXKIcv9yiDXLob40XocYcXGHFxKWpwOptY/Icv9yiHFxhxhxcYcYcYcXGHErFMoaj7NecXGIcoNVvVsLQqcYcYcXGIcv9yiHL/cv9yhxhxhxhxOIyhunNecXGHGHGD2oh7pXeIcYcv9y/3KIcv9yiHFxhxg1E4K/7H2IcXGHEph1Iq+IrdcXFxiHE4lOqwexVyiHFxhxOt3VuyIqcYcYcXGHE1iDmyh8ZxcYhxcYcXGIIRgpGiCNbnGHFxiHKIcYcv9y/3KHGHE+iAW3d/qIcXGHFxiHL/Jz+RGn0G7nGHGHFxhxg/e1O1hKyHFxhxhxhI5tyhknFxiHFxhxcYhy/3I/dWi3ipdxcYcYcYcXGIcohxcT4KBbb1+nGHFxhxNW+HsaB4cXH/cocYcYcXGIcohxcYcYcXGIck4X3D6CcYcYcYcXExYJe1r2iHKIcYcv9y/3KHGHGHGHL/MexTsyOscYcYcXE8ewW5hPr/cocYcYSEfcq4JxhxhxcTDbBbQ0+nFxiHFxcYhxcYcXGIcXFxiHFxPYgau3flhxcYcYcXGIcv9yiHL/cjXNU74yrIcXGHGHFxSHfcqIL/cohy/3L/cocYcYcSpIfRq8eC5xcYcXGIP9NJuSy2cYcYcv9yiHFxg+dEm6i7aHFxhxhxhxcYcYcXGHGHGHFxhxhxcYcYcTJXgrC4fXKIcXGHFxTcfcQ4JxhxcYgyRV66yqGHFxiHKIPx+2t+BJcXGHGHGHFxhxhxcYcYcYcXGHGHFxiHKIcXGHGHFxhxhxhxcYcXH/cocYcXGChhRBp6675xhy/3FxcYg3mDS9Z8ty/3KIcXFx/z6QY7ZvnHFxhxhxcYPbLbvU0khxhxhxcYcYcYcXGHFCSNz7cnFxhxcYcThpNLyWy4cXGHGHGHFxhxcYhxcYcXE0nPq1cwWIcXGHGHFxhxhxhxcYcXGIcXFx/3KHGHGHL/cXFxiHFxPUvluLQacYcYcYcv9y/3KHGHGHFxPhJjte2ccYcXGIcT4pjbzWcnKIcXGHE3sxW+TOqHGHFxg6P0m+wLaHFxhxhxhxcYcYcYcXGHFxg+KoK11X2HFxcf9yN4QVvXvqcYcXGHGHE0mSq0dtVxhxhy/3FxcYhxcYcXGHGHGHFxhxcUDo3BJycYcXGHGHGHFxhxhxcYcYcTZEC7LL9HKIcXGHE8+G6/B5FxhxhxcYcYcYcXGHEwRGO0y5yIcv9yiHFxhxhxcYcXGINCKdt+1icYcXGIcjeLgrt0fXGHFxhxhxcTa5xr9GOXFxhxhxcYcYcXGIcv9yiHL/cohy/3I+5J28G2Jxhxhxhy/3E8jLy+c0NxhxcYcYcXGHGHGE5p3Fli/3KHGHFCedwJYocYcXGIcohxS3nceGJxiHFxcYhxcXE5jIK5c31xcYhxcXE6kjq+bcWHGHFxhxcYhxMnantJlYcohxcYcYcXGEap3MVicYhyiHErjZ4auCYecXGHFxiHL/cocYcYcXGIcohxcYcXGHGHGHFxhxhxcYcYcXGHGCuUrhrHtR5xiHFxhxcYcYcYcXGHFxiHFxcYhxcXGIcXGHFxOUb1vLkKhxcYcYcXGHGHE5WGO6p5xxcYcXGIcXFxiHFxcYhxcYcXGHGHGHFxhxcYhy/3I85Yi7GneHGHGHE0dLG/i06Icv9yiHL/coK8FBKuTr7YhxcYcYcXGHGHEpRFUafLqucYcYcXGIcohxcTJp9bOmCnGHFxiHFxcYhxcTefgrxgfYcXGHGDrERLs7u4cYcYcXGDbPgr0wfXGHFxhxhxhy/3L/cocYcYcXGHFxiHI4yhuwReRxhxcYcYcTDqY7QlnIcYcYcSgS8Rpv0O6HFxhxhxNhZEvum7cYcXGIcTFGRLPJu3FxhxhxcYOOyIsCN3iHFxhxhxcTyRJbhu2nFxhxhxOMz1vTMKcXGHGHGHFxhxcYg7F0S66LuHFxhxhxcYcYcTFMY7LDnHFxhxcYcYcYcXGDUEt7IMSIcXGHGHFxhxhxcYcYcXGHGHE+VrG0qU5xhxcYcXGHFGO9y8QnFxhxcYcYcYcXGHGHFxhxhxcYcYcXGDgP9b7wCocYcYcv9yiHFxhxcYPpMru2zUcYcYcXGHGHFxIGvSGupC3ocv9yhIe9yoQocXGIcohxcYcXGIcohxcYcYcXGHFxiHL/cocYcYcXGHGHEzhSWyitqHFxhxhxhy/3KDrFJbs62ocXGHGHGHL/cv9yg6vmO5QZxyiHFxhxNHm3spZIcXGHGHL/cXFxiHL/coPIextnhOcXGHGHFxhxhxcYcYcXGDWu1rFhKXGHFxhxhxcYhyiHL/coQ+vc8UKHFxhxhxcYcYcYcXFxTuvcMUJxhxcYcYcYcXGHFxhxhxhy/3L/cocYcYcv9y/3KHGHGHL/cXFxhxhxhxcYcXGIcohxcYcYcv9xcXGHGHGHFxhxhy/3FxcYcYcYcXGHGHFxhxcYhyiHFxhxhxOpSSuWtthy/3KHGHGHFxhxhxcYcXGIcv9yhxhxhxcYIjxhSt8563GHFxhxhxhxcYcXGIcohxcYcXGHE+CbG09k5xhxcYcYcYcv9yiHFxhxcYcYcYcv9yiHFMnNxmMnGHGHFxhxhxhy/3KIcv9yiHFxcTQGkr/5bYhxcXGIcXFxiHExgse1jThyhxhxhxcYcYcXGHFxiHL/cocYcTZmkr2ZbXGHGHGHFxhxcYcYcYcv9y/3KDewqLFfV4hxcXGIcXFx/3KHGHFxhxhy/3FxcYhxcXGIcohxcYcYNvaSvgltiHL/cocYcYcv9yiHFxhxcYLzhgGux5/ocXGHGHFxhxOXyPs5NwcYhyiHFxgyl5KxeG1xhy/3KIcXFx/3KHGHFxhxhxcYcTgFc7z6jIhyiHFxhxhxcYcXGHGHGHFxcTq6HL9F43GHGHFxhxhxcYcYcXGHFxiHKIcXGHFxiHIwWJKyt21xcYcYcXGHE05XO/GoxxcYcYcXEyiJKwh21y/3KHGD8Wc7XpjIcXGHFxPcJquz2VcYcYcXGHGHFxhxcYcYcYcXGHFxhxhxcYSa3clSJxhxhxcYcYcXGHGHFxhxcYhyiHFxhxcYcYcT9yNbWNynKIcv9yhxhxhxcYcXGCEwExrt/s6HGHFxhxcYhy/3KHGHFxhxNGEWsq7p/3KIcoNXdqs5iVcYcv9yiE/93EAiiHFxcYhyPT7HucE4cYcYcYck8O3C8Shy/3KIcv9yPiyxtNNOhxcYcXGIcohxcYcXGHGHFxhxhy/3FxcYhyiD1csbajTnGHGHFxiHKIcv9yg0fLG+g05xcYcXGIcohxPGDXu58ohxcYcXGIcohxMqyxsWNOhxhxcYhyhxhxhxcYcYPBuSuORthxhxcYhyiHL/cohyiHFxOtyxuSNO/3KIcXGHFxhxhxcYcYcXGHFxiHKIcTBY7bu3EocohxcTBKc7PFjHFxhxhxcYcYcXGHFxhxhxhy/3KIcXFxiHL/coJoVhGoip7ohy/3KDJ9sbGSTocYcXGHGHFxhxhxcYcXGHGHFxiHKIcog4fyyykNNxhxcYcYcXGHFP3twiEnKIcXFxiHFxcYhxcXE6q3O5VIxxcYhxcYcUP+3PAScYhy/3KHGHFxhxhxcYcYcXGHGHFxhxcTscc7jjjHGHFxhxhxNIj2socJcXGIcXFxiHKIcXGHFxN4C/tY9AhxcYcYcXGHFxiHKIcXGHFxhxhxcYcYcv82Vlu0uaSHFxhxcTx8VLiDq4cXGHGHFxhxNyh6seeFcXGHFxhxOC6SutFtcocYcYcXGHFxhxhxhy/3KHGHGHFxhxcYcYNlfetrghcYcYcv9xcXGHGHFxhxhxcYcYcXGHFxhxhxhy/3KHGEyf3GYCcYcXGHGCGH1RoJgq6HFxhxcYcYcv9xcXGDzt9rsSCf9yhxhxg9rjW5UcqIcv9yhxMG0du6Li/3KIcXE83te7ISiHGHFxhxhxcYcXGHGDsf3rLwIf9xcXGHGHGHL/cohy/3I4EGS875txiHFxcYhyOTHusd4RcocYcXGHFxiHKIcXGHFxhxcYhy/3KHFLIOx98YcYcXGHFxhxhxP5CitG9dcYcYcXGHFxhxhxcYPYFFuH66cXGIcXFxhxhxhy/3KIcv9yhxhxhy/3KD+gwbRfPocYcYcv9yiHL/cocYcYcXFxiHFxcYhyiHFxhxcYcXGDXgwb4fPocYcXGHGEtw7HjxcXGHGHFxhxhxcYcXGHGHE7omS5XZtxhy/3KIcv9yP9JktC2bcohxcXGHGHGHFxcYhxcXGHGHElcdYayeKecYcXGHGD9XyLioN3KHGHFxhxhxcYcXExlSa0etlxhxhy/3KIcohxcYcXGHGHFxhxhxcYcXGHGHFxhxcYcYcYcv9yhxhxhy/3KIcv9yhxhxhy/3Ix5GSzK5uHFxhxhxcYcXE5FWS66ptyhxhxhxcXGIcv9yhxhxcYcYcXGHGD1Dore8XYcXGIcohxcYcXGHFxiHKIcXFxiHKIcXGHFxhxNWLBvZ0+cXGHGHFxg83oq9IXWHFxhxcYcXGIcohyM+OisCxdiHFxhxcYcYcv9y/3KDM857TTGHGHGHFxhxcYgz8Jq2H2VxcYcXGHGHFxhxPshFtze6cYhyiHExA8GxDT5xcXGHGHE9FoO36XyHFxhxhxcYcYcXGHFxhxhy/3L/cocYcXGHFxhxhxcYcTItB7Ti+HGHGHL/cohy/3KHGHEoIoEqH9fthxcYcYcXGHFxhxg6KWS71puHFxhxhy/3KE/R7CLhcocYcYcv9yhxR+HsoeFy/3KIcoNBEPt/7wcXFxhxhxcYcXGIcohyiHFxhxcUgC7J/RcXGHFxg7Dz2wAcKHFxhxhxcYcXGD13ubuIRnGHFxcf9yhxcYcYcYcv9yhxhxguU4oae8dehxhxhy/3KHFAUuwb0XL/cohyiHFxhxP3A2t4/JhxhxcYcURi7OnRhy/3L/cocXGIcv9yhxhxcYcXGDYm97HpCIcohxcYcXGHGHL/cohxcXGHGHGHL/cocYcYcv9yhxhxhxcXGIcohxcYcXGHFxhxhxcYcYcTKag7J1fHGHGHGHKIcXGHFxhxhxcYcXGHGHFxhxcYcYcXGHFxhxhxcYcXGHGHFxhxcYcYcXGHGHL/coMqXBsGo+cXGHFxhxcYcYcXGHGHFxcYhxcXGHGHFxhxPrtNvESycXGHFxhxhxcYcXGHFxiHKIMAU2tgvJcYcXGHFxhxhxcYcXGHGHL/cjaYF79n6HL/cocYcXE0Usm0vTaHFxhxhxcXGIcTHvZLMgm3L/cocYcXGHGHFxhxcYcYcXFx/z/8g7UDfHKIcv9yhxhxcYcYcXFxiHFxcYcYcXGHGHFxhxcYSlPsisFxhxcYcT22wbZJPohy/3KDA6orPVXXFxhxhxcYcYcv88ixe7dOiHKIcXFxiHKIcXFxhxhxhy/3KHGHFxhxhxcYcXGHFxiHIwJ8Gx6D5yhxhxcYcXGIcj/KorM1XXFxcYhy/3KHGHFxhxP+VVthqqcYcXGIcohxcXE2Z8G8mD5xhxhxcYcXGHFxhxhxcYcYcXE8llW5aapxiHKIcXFxiHKIcv9yhxhxcTDOF7ZB6HGHGHFxhxcYhyhF4+zRwYcv9yhxMEfot8gXcYcv9yiHL/cocYcXGHFxhxhxcTIMorEEXYcXGHFxhxcYhyiHKIcXEkodEapuLuhxhy/3KINkjBvbc+cYcXGHFxhxhxcYcXGHGHFxhxcYcXGIcohyiHFxcYhy/3KHGHL/cohxcXGHGHFxhxhxcXGIcv9yhxhy/3KIcXFxhxhxhyiHFxhy/3FxcUFk7AqxcXGHFxhxcUdk7LmxiHKIcXGHFxhxcYcYcXGHFxhxcYgyfaKykl2HFxhy/yofshpfBN6HKHGHEwiU67hrFxhy/3KHGHFxhxKdajGmOVznGHGHFxcYS7TsdLGHFxcYcYcXGHGD9OorSxXXKIcXFxiHKIcohxcYcXGHFxhxPanBtlY+iHFxcYcTBUjLq7c3GIcocYNTu6tNRFcXGIcohxcXGIcohyiHFxhxcYcXGHGEgF7L+hiHL/cocYcXGHFxhxcYhyiHKIcXFxiHKIcXFxhxPuNGtxy5cXGHFxhxg6NEa8y7lxcYcYcXGHGHL/cocYcYcv9yO/STuAtscXGHGHFxgwJZO06mxxhxcYcXGHGHFxhxcYcSDFARrUr+5xhxcYcTwW+LzpB4cXGHGHFxhxcYcYcXGHFxMHCys59NhxcXGIcXFxhxhxcYcXGDThGLQu5/9yhxhxcYcXGHGHFxOtwnvCPYcYcXGHGHFxhxcYcXE0btm0oSZxhxhxcYcTWcdLBzi4hy/3KHGC0PsxowFM6HFxhxhxcYcXEp1qQac5W+hxhxcYcTQx6bTeFnFxhxhxcYcXGHGHFxcYhy/3KHFxiHKDwedLnhi4cYcXGHFxhxhxcYcXGHFxhxhxcYcXGHFxhxhxcXGIcXFxhxhxcXGIcXFxhxhxcXGIcv9yhxhy/3KIcv9yhxhy/3KIcv9yhxcYhyiHKDL7RrMUuXKIcXFxhxhxcYcYcv9yhxhxcYcXE44je+Hchxhxhy/3KIcohxcXGHGHFxhxcYcYcXFxMtmTsjZs/3KHGHFxhxcYcXGHGHFxhxcYcYcv9yhxhxcYcXGHGHFxQZbsF5GHFxhxhxcXGIcv9yhxcYcYcXGHE9ipO3dWxxiHKIcv9yhxhy/3KD7dnLwiY3FxhxhxM66cuGFjiHFxcYg6O5O6xGxxcXGHGDGEsrOLTYcYcXGHI09jexGchxcYcXGHFxNGBWsq+piHFxcYcTHChLNNe3FxhxhxcT/j2rkcJXKIcXFxhxhxcYcXGHFxhxhxcYcjs1srfKTXFxhxhxN8FWvj6pcocYcXGHFxhxhxcXGIcohyiHFxcYhyhxhxhy/3KHGHFxhxcYcXGHGHFxhy/3L/cocXGHGHFxhxcYOXD5sJ8GhxcYcYcXGHFxg71IS6K3txiHKIcjB8ZbWTmohyiHFxcYKdloGpNpfnKIcohy/3KHGHFxcYhy/3KHFxhxhxcYcXEzbpOxoWyHGHFxhxcYcXGHGHFxhxcYcXGHGHL/coPgeytfhNcXGHGHFxcYhyiHKIcSU7EhqtTt6IcXFxhxhy/3KIcog8r8G3UD5xcYhyhxhxhyiHFxcYcYcXGHFxhxhxN5eEvmh7hxcYcYcXFxhxhxcYcXGHGHFxcYcYcXGHFxhxhxcXGHGHFxhxcTMosr/XTXKHGHFxhxOCDRut8ucohxcYcXGHFxhxcYcYcXFxiHKIcohxcXGHE+2IS2J3txcYcYcXFxiHKIcohy/3KHGHFxcYhyiHFxcYcYcXFxiHKINhMZsvzmcXGHGHKIcXGHL/cohyiHFxcS1h5Bo64b6HGHL/cocYcXFxiHL/OAe8tAlD/3KHFxhxhxcYcXGHFxhxhy/0aY7NZxhxcYcXGHFxhxhxcXGIcog3O4S+xHtxhy/3KIcohyiHFxcYcYcXGHFxg6KrK61U2HGHFxcYQMjsJHGHKIcv9yhxhy/3KIcohyiHFxcYcYcXGHFxhxcYcXGHGHFxcYcYcXGHGHKIcXFxMnV1s5qKhxcYcYcXFxhxhxcYcXGHFxhxhxcXGHGHFxhxcYcYcohxPxSjtetccYcYcohxcXGHGHFxcYhyiHL/cocXGHGHFxhxcYcXGHFxhxhy/3KHGHFxhxcYcXGHGHFxcYcYRznsvGFxcYcXGHGHFxTznsPGGHFxhxcYcXGHGHL/cocYcXGHFxhxcYcXGHGHFxcYhySVnsimFxcYcYcv9yhxhxcXE4wtG6PS6HKIcXFxhxhxcXGIcocYcYcohxcXGHGHFxhxcYcXGHFxhxhy/3KHGHFxhxcYcXGHFxhxhxcXGHGHFxhxcSQ99BrNIL6HFxcYhyhxhxcYcYcohxcXGHGHFxhxcYcXGHFxhxcYcYcXGHL/cohyiHKIcXFxhxhxcXGIcohyiHKIcXFxhxhxcXGIcocYcYcohxcXGHGHL/cocYcXGHFxhxhy/3KHGHL/cjPno7AoXHFxhxhyiHFxcYcYcXGHFxhxcTF6OLaVx4cv9yiHKHGHGHKIcXFxOF6yu6FNhy/3KIcohy/3KHFxhxPQ11uPKKcYcXGHGHKIOhOUu+xrcYcv9yiHKIcv9yhxcTRjlLCsa4cocYcXGHFxhxhy/3KHGHL/cocYcXGHFxhxcT2oZrhXmXFxcYhyhxhxhyiHL/cocXGHGHFxhxcXGIcohy/3KHFxhxhy/3KHGHFxg5P3W9wIqHFxhxhxcXGHGHFxhxcYcXGHFxhOmuxGUXGHFxcYcYcUWq7NVRcYcXGHFxhxcYNuopsiXWcYcXGHFxhxMfqjsxVccYcYcXFxiHKHGHFxhxcYcYcohxcXGHE1pdG9Wi5y/3KIcohyiHKIcXFxhxhy/3KHGHFxhJ6uyRUXFxhxcYcXGHGHL/cocYcXFxiHKHGHFxhxcYT/rsQFH/cocXGHGHFxhxcXGIcohyiHKDEm0bLpLocYcv9yhxhxcXGIcohyiHI6ihq+deVxhxhxcYcXGHFxhxcYcXE/CJS192txcYcYcXGHL/cohyiHKIcohxcXGHE4ltG6aS5xcYcv9yhxhxcYcXGHFxhxcYcYcXFxhxhy/3KHGHFxhxcXGIcohyiHFxcYcXGHGHFxcYcYcXGHFxhy/zr9o7oCXHFxcYcXGHGHL/cocYcv9yhxhxcYcXFCm+wHQYcXGHFxhxhyiHFxcYcYcXFxg+yEi5N7dxcYcXGDtqlLqVa3GHGHFxhy/3KHGHFxhxcYcXGHFxhxcYcYcv9yhxcT9TwrSsPYcXFxiHKHGHFxhxcYcUnb7JJBhyiHFxcYcYcv9yhxhxcXGIcocYcXGHFxhxcYcXGHGHL/cocXGHGHFxcYhyhxhxcYcXFxiHKIcohy/3KHFxhxcYcYcXFxhxhxcXGIcocYcXGHFxhxcYcXGHFxhxcYcYcv9yhxcYcYcXFxiHKHGHFxhxcXGIcjGldrRqiXFxhxcYcYcv9yhxhy/3KHGHFxPeTCths9cYcXGHFxhxcYcXGHFxhxhyhPXOw6MXGHGHKIcXGDWhs79eTHFxhy/3KIcocYcXGHFxhxhyiHKIcXFxhxhyiHFxcYcYcXGHL/cocYcXGHFxhy/3KIcohyiHKIcXFxhxcYcYcohxcXGDpJ0bm2LnGHGHFxhy/3KDaFZ7GKmIcXGHFxhxcYcXGHFxhxhyiHFxcYcYcv9yM5nRv2YuhyhxhxcUHc7BMxhxcYcXGHFxcYhyiHKIcohyiHFxcYcXGHFxhxhy/3KHFxhP7OwxMXFxhxhxcXGIcocYcXGHL/cohyhxhxcYcXGHFxhxcYcXGHFxhxhyiHJBHewPIXFxhxhy/3KHFLHex+IYcXFxhxhxcYcv9yhxhxcYcv9yhxhxcYcXGDvxpLoOW3GHFxhxcYcXGHFxhxcYcYcohxcXGHFxhxhxcXGHGHL/cocYcv9yhxhxcXGHGHFxhy/3IwC2e3BZj/cohyiDYTpL/sW3FxhxcYcXGHFxhxhyiHL/cocXGHFxhxhyiHFxcYcXGHGDkms7vZTHL/cocYcv9yhxhGnezWIYcYcXFxhxhxcYcXFxiHKHGHFxhxcXGIcocYcXGHEwa9GzpC6HFxhxcUe97KQhcohyiHKIcohxcXGHFxhxcYcXGHFxhxhyiHKIcXFxhxcTK+Z7RRmHFxhxhxcTtQ/bC/AnGHKIcXFxhxhxcXGHGHFxcT/Nz70yMHFxiHKHGHFxcYcYcXGHFCHuwPEXGHFxhxcXGEke7J4RcYcXGHL/cocYcXGHFxhy/3KIcocYcXGHFxcYhyhxhxcYcXGHFxhy/3KIcocYcXGHFxhxcYcXFxiHKHGHFxhxcYcXGHFxhxcXGIcohyPwvCtPQ9hxcYcXGHFxcYhyiHKHGHFxhxcYcXGHFxhy/3KIcocYcXGHFxS37seBGHFxcYhyhxhxcYcXGHFxcYhyhxhxcYcXGHFxcYhyhxhxcYcXFxiHKHGHFxhxcXGHGHFxhxcTxVd7uqiIcYcXGHFxcT1Ilbe3anKHGHL/cocYcXFxhxhxcXGHGHFxcYcYcXFxhxhy/3KDi2d79JiHGHGHFxQO7sIhFxhxhy/3KHFxhxcYcYcohxcXGHFxhxcYcXGHGHKIcohyiHKIcohyiHKIcohyhxgwwyy7TNOHGHFxhxcXGIcocYcXFxNG3Cv5I9hy/3KHGHEwjcKzgj1y/3KHGHKIcXFxhxhyiHFxcYcXGHGHKIcXFxhxcYcXGHFxhxcYcXGHFxhxcYcXGDqspLxTW/9yiHKHGHFxhy/3KHGHFxcYhyhxhy/3KHGHKIcXFxhxhy/3KHFxhxhyiHL/cocXGDgOs7zxTHFxhxcYcXGHFxhxcXGIcocYcXGHE5qf6zZgFxhy/3KHFxhxhy/3KHFxhxcYcXGHE5jDuwg8RxcYcXGHFxcYhyhxhxcXGHGHFxcYcYcXFxhxhxcXGHFxhxhyiHKIcXFxhxcYcXGHL/cohyhxhxcYcXGHL/cocYcT6PWbtwpohxcXGHEhkIYaCPeecXFxhxhxcYcv9yhxgxUNKzvy1xhxhyiHL/cocXGHFxhxcTVQ4b2vHnFxcYhyhxhxcYcjtg4befHocXFxhxhy/3KHFxhxcYcYcohyiHKIcohyhxhxcYcXFxM1HDsL48cv9yhxhOUPxK8HFxcYcXGHGHKIcjrVLbE60v9yhxhxcXE2YdK9ni1xhxcYcYcohyiHKIcohyiHKHE3EeG77h5xcXGHGHFxcYcYcv9yhxcYcXFMkPxm8IcXGHFxhxcYcXGHFxcYcYcXFxhxhxcXGHGHKIcv9yhxcYcXGHFxcYhyhxhxcUTA/NPwcocYcv9yhxcYcYcohyiHKIcohyhxhxcYcXFxhxhxcXGHGHL/cocXGHFxhxcYcXGHFxhxcXE30tK8LS2HFxcYcYcoPeaWuRlpcYcXGHFxhxcXGHEz8B+5H+BxhxcYcXGHFxcTy2pblJWnGHGHL/cocXGHFxhxcYcXGHFxg3YuG9nR7/cocYcXFxhxTTH8XOCHFxcYcXGHFxhxcXGIcoS0H8e+BxcYcYcXFxhxcYcYcogyPHi204dxcYcYcXFxhxcYcYcohyiHKIcocYcXGHFxcYcYcv9yhxcYcXGHFxhxcYcXGHFxcYcYcXFxhxhxcXGHFxhxcYcXEyxNKxSy2HKHGHFxcYcXGEGh/CbgiHFxcXGIcohyhxhxcXGHGHL/cocXGHFxhxcYcXGHFxcYcYcXFxhxhxcXGHFxhxcYcXGHFxcYhyhxhy/3KHFxhxcYcYcocYcXGHFxhy/3KHFxhxMafDs2g8cYcXGHFxcYhyhxhy/3KHFxhxhyiHKHGHFxhxcYcv9yg3FtK86S1y/3KHFxhxcXGIcocYcXFxhxSRL8jtByhxcYcTHMpbVDWocYcXFxhxhyiHKIcohyiHKHGHFxcYcYOejDvBc8hxcYcv9yhxhxcYcv9yhxcYcXGHFxhxcYcXGHL/cocYcv9yhxcYcXGHFxhxcXGHGHFxcYcYcv9yhxcYcXFxiHKHGHE55OG6Gx6HKIcohyiHKHGHFxhy/3KHFxhxcYPZfSt2gthxcYcv9yhxg8t9K4SC1xhxcYcv9yhxhxP3rDtYU8cXGHFxhxcYcXFxg1CNK/9y2HGHL/coNNrDsTU8hxhxcYcohxcXGHFxhxcYcXFxiHJJwvyD0HKIcXFxhxcYcv9yhxhxcXFI0vyS0HFxcYcXGCrp8hpSYN5xcYcv9yhxhyiHFxcYcXFxiHKHGHFxcYcXGHGHKHGHFxhxcXGHGHFxcYcXGHFxhxcYcv9yhxhyiHFxcYcXFxiHKHGHFxcUgj/K3AhxcYcXGD7MTb0zsnFxcYhyhxhyiHFxcYcTy6XL5Fo3FxhxcYcTum4bhZHocXFxhxhyiHKIcoPuGJux52iHKIcocYcXFxhxcYcYcocYcXGHFxcYcYcohyiHKIcocYcXFxhxcYPACYu/9ncocXGHGHKHGHFxhxcXGHGHL/cocXGDj60rwFLYcXFxhxhyiHKHGHFxhxcXGHFxhxhyhxhxcYcXFxhxhyiHKIcocYcXFxPda1uClKcYcv9yhxhxcXGHFxhxcYcXGHFxcYcYcohyiHKIcocYcv9yhxcYcXGHFxhy/3KHFxhxhyiHKHGHFxhyiHFxcYcXGHFxcYcYcXFxLWLmGkrRnnL/cocXGHFxhxcYcXFxhxhxcXGHFxhxcYcv9yhxcYcYcohyhxhxcXGHGHKIcohyhxOdm1vSZKiHKIcocYcv9yhxcYcXGHFxhy/3KHFxg/yOG0Nx5xhxcXGHGHFxcTjB07w+LHGHGHFxcYcXGHFxhxcXGHGHFxcYcXGHFxMxnhsPYehxcYcXGHFxhxcT+90rRCLXFxhxcYcXFxPDnhtsYecXGHFxhxcYcXFxhxhyiHKE+k/DWwcYcXFxhxhyiDbVp7E6WHFxcYcXFxhxhxcTIj07LsLHGHFxhy/3KHFxhxcYcXGHL/cocXGHFxhxcYcXFxhxhyhH5PyxsIcocYcXFxhxcYcXGHFxcYcYcXFxhxcXGIcocYcohyiHKIcocYcohyiHKIcocYcohxcXFxiHKHGHFxcYcXGHFxcYcYcXFxhxcYcXGHFxcYcXGHGHKHGHFxcYcYcohyiHKHGHFxMorhsYUehxcXGIcocXGHFxhxcYcXFxhxcYcXE7quG3VR5xcXGHGHI4EOK77x2HFxcYcYcohyhxOaXTu1oscYcXGHFxhxcXGHFxhxcYcXFxhxhyiHKIcocYcXFxhxcYcXGHFxcYcXGHFxhxcYcXFxhxSZX8lqBxhxcYcXFxhxcYcXGHFxcYcYcohyiHKHGHL/cocXGHFxcYcYcjRixbCtOnKHFxhxhyhxhxcYcohxcXFxiHKHGHKIcohyhxhxcXGHFxhxcYcXFxhxhyiHKHGHFxcYcXGHFxhxcYcohxcTPdxLIyO4cohxcXFxMAzhsgQecXGHFxhxcYcXFxhxcYcXGHFxhy/3KHFxhxcXGHGHFxcYcXGHFxcYcYcohyiHKHGHKIcohyhxhxcXGHFxhxcYcv9yhxcYcXGHFxcYcYcohyhxhxcXGHFxhxcYcXFxhxOKzhulMecocYcXFxhxcYcXGD6si7xTdHGHKIcocYcXFxhxcYcXGDHp07QmLIcXGHFxcYcTQN4b7yHnKHGHFxcYcXGHFxhy/3KEKW/AeQcXGHL/cocXGHFxhxcXGHGHKIcocYcXFxhxcYS6b8dZBxcXGHFxhxcYcXFxhxhyiHKHGHL/cocXGHL/cocXGHGHKHGHFxcYcXGHFxhxcXGHFxhxcYcXFxhxcYcXGHFxcYcYcohyhxhxcXGHFxhxcXGHGHKIcocYcXFxhxcYcXGHL/cocXGHE/DNO18yxxcYcv9ygwYca3rjmHGHL/cocv9yhxShf8joBxhxcXGHGHFxcYcXGHL/cocXGHFxhxcXGHFxhxcYcXFxhxhyiHKHGHL/cocXFxQ0f864BxcXGHFxhy/3KHFxhxcYcXFxhxhyhxNEibtcdkcohxcv9yhxhxcXGHFxcYcYcXFxhxP83TtTIscXGHL/cocYcoP3XUtoorcYcYcocYcXE9Mpy+zWOHGHFxcYcXGHFxcYcYcocYcXFxhxhyiHKHGHKIcog6tKqwW1VxhxcYcXE+jam6clZxcYcXGHFxcYcXGHFxhxcXGHFxhxcYcXFxhxcYcXFxhxhyiHKHGHFxcYcXFxhxhxcXGHFxcYcYRvf80ICHL/cocXGHFxhxcYcohxcv9yMxjisPcdcYcXFxhxhyiHKHGHFxcT0g8bXfDnFxcYcXGHFxhxcXGHFxhxcYcXFxhxcYckwo/F1wcXGHFxhxcXGDAznbzcYocXGHFxhxcXGHFxhxcYcv9yhxcYcv9yhxcYcTuDub58RocYcohyhxhy/3JxiHIyktWzfSpxhxcXGHFxcYcYcXFxhy/3KHGHKHGHFxI4NkGtjJvococXGHGHKHGHFxcYcXFxhxhxcXGHL/cocXGHFxhxcXGHFxhxcYcTDi47QtHHL/cocXGHFxcYcYcohyhxhxcXGHL/cocXGHFxhxcYcohyhxhxcXGE7Y/EJwcXFxhxcYcXGHL/cocT3uj7AhcIcXFxhxcYcXE6+uK5BR1xcXGHGHIzG+Kw9B2HFxcYcXFxhxhxcXFxhxhxcXGHFxcYcYcohyhxhyiHKHGHFxcYcXGHKIcXFxcYhyhxcYcXFxhxhyiHKHGHL/cnGIcocXGHE4t9W+SCqHL/cocXGHFxcYcYcohyhxhyiHKHGHL/cnGIcocXGHFxMUzissMdcXGHFxcYcYcjQ1yLPaN3FxhxcYcXFxhxcYcXGHFxcYcXFxhxhxcXFxiHKHFxhxcXGHGHKHGHFxcYcXE1Q/G+vA6HFxhxcYcohyiHKHE3ncewcjhxhxcXGHEwS7q5xEVxhyiHKHGHKIcocYcXFxhxcTTk1rIrKXFxhxcYcXFxhxcYcXFxhxcYcXGHKIcohyhxcYcXGHFxcYSvn8gGBxcXGHFxg/PK29w1JxhxhyiHKHGHKIcocYcohyhxhxcXGHFxcYcXGHFxhIKvy9UIcXFxhxhxcv9ygwA+S1DRtxhxcXFxiHKE86/DxQcXFxhxhyhxhxcXGHFxhyiHFxcXGHGD791bkCKohyhxhxcXFxiDgv4rzQHXFxcYcYcocYcXFxhxcXGHGHKIcocXGHFxhxcXGHE+f+K2gB2HFxhxcXGHEyFfGx+g5xhxcYcXFxhxhyhxhxcXGHL/cocXGHEyWsm3tTaHFxhy/3KHFxcYcYcohyhxcYcXGHFxcYcXGHFxcYcTSQ5bJ/Gocv9yhxcYcv9yhxcYcv9yhxcYcv9yhxcYcXFxhA6vwiUHFxcYcXGHFxOLDyvE8NhxhyiHKHGHFxcYcv9yhxcYcXFxhxcYcUAL/DBQiHKHGD4G8bX5DnL/cocXGHFxcYcXGHFxhyiHKHGHL/cnGHGHFxcYcXFxhxcYcXFxhxcYcXFxhxcYcXGHKIcocYcohyhxhyiHKHGHKIcocYcohyhxhyOpbxuGkOcXGHFxhxcXGHFxhy/3KHFxcYcYcohyhxcYcXGDLW8bI5DohyhxcYcXGHKIcocYcXFxhxcXGHFxhxcXGHFxhxcXGHGHKHGHKHGHFxcYcXGHFxcYcXGHL/cocXFxhxhyhxhxcXGHFxcYcXGHFxhyiHKHGHL/cnGHGHFxcXGHGHKIcocYcocYcXFxhxcYcohyiHKHFxhxcXGHFxhxcXGHFxhxcXGHFxhxcXGHFxhxcXGHFxcYcYcocYcXFxhy/3KHFxhxcXGHFxMfPyshwNcXFxhxhyiHKHFxhxcYcohyhxhxcXFxhxhxcXFxhxhyiHKHFxhxcYcXFxhy/3KHFxhxSyz8fTBxcYcXFxhxcYcv9yhy/3KHFxhxcYcohyhxhyiHKHGHKHGHFxcYcXGHKIcocYcXFxcYcYcXE5T9i/sCdxhxcYcoSGz8qTBxhyiHKHGHI0J+ay6BlxhxhyhxhyiHKHGHKIcocXGHFxhyiDil8rxaDXFxcYcYcohyhxcYcXFMnPxmMIcocYcXFxcYcYcohyhxcYcXGHKIMujmtScZcXGHFxhy/3KHL/cocXGHL/cocXFxhxhyhxhxcT8z87XMDHFxhyiHKIcocXGHFxcYcXGHFxcYcXGHL/cocv9yhxcYcXFxhxcYcohyiHKHFxhxcXGHFxhyiDgK8bz1DocXGHFxcYcXGHFxcYcXFxhxcYcXFxNNjnszcYcYcYcocYcohyhxcYcXGHL/cjYv5bDgGocYcocYcXFxhy/3KHFxcYcYcocYcXFxhyiHFxcXGHGHKHGHKIcjQQ9bH/CnFxhxcXGHFxMZXzs3oMcXGHFxhxcXGHFxhxcXGHFxcYcXGHFxcYcXGHKIcocYcXFxcYcYcocYcXFxhyiHFxcXGHFxhxcYcohyhxcYcXGHKIcocYcohyhxcYcXFxhxcYcXFxhxcXGHGHKHFxhxcYcXFxhy/3KHFxcYcYcocYcXFxcYcYcohyhxcYcXFxhxcYcohyhxhxcXFxhxg1Y/WyrAqHGHKHGHFxcYcv9yhxcXGHFxhxcXGHFxhxcXGHFxcYcXGHFxcYcXFxhxcYcXFxhxcXGHFxhxcXGHFxhyiHKHGHKIcocXGHFxcYcXGHKIcocYcXFxcYcYcocYcohyhxcYcXFxhxcTeM8bxzDocXFxhxcYcXFxhxcXGHFxhxcXGHEzafOypgyHFxhxcYcohyhxhyhxhxcXFxhxhyiHKHFxhy/3KHFxcYcXGHFxcT388bYDDocXGHFxcYcXFxhxcTCR+bl+BocXGHFxhyiHKHFxhxcXGHFxhxcXGHFxcYcXGHFxcYcXFxhxcYcohyhxhyiHKHFxhxcXGHFxhyiHKHGHKHGHFxcYcohyiHKHFxhyiHKIcocXFxhxhyhxhyiHKHFxhxcXGHFxhyiHKHGHKHGHFxcXGHGHKDz98bcCDnFxhxhyhxhyiHKHFxhxcXGHFxcYcXGHFxcYcXGHKHGHFxcYcXFxhxcYcv9ycYcYcohyhxcYcv8zNP672wGIcocXGHL/cocXFxhxcYcv9ycYhyhxcXGHFxhxcXGHFxcYcXGHFxcYcXFxQ2/8+QCHKIcocYcocYcXL/cocXGHFxhyhxhxcXFxhxhyhxhxcXFxOA/xu/AOhxcYcXGHFxcXGHGHKDqs971TCHFxcYcXFxhxcYcv9ycYcYcohyhxcYcv9yhy/3KHFxcYcXGHFxcYcXFxhxcYcXFxcYcYcohyhxcYcohyhxNB/0sfALcXGHGHKHGHKDn+978BCIcYcohyhxcYcXFxhy/3KHFxcYcXGHFxcYcXFxhxNQAJswAHcYcohyhxcYcT0QArbv/XFxhxcYcohyhxcYcXGHKHGHFxcXGHGHKHGHKIcocXGHL/cocv9yhxcXGHFxM9IMtz3zcYcv9ycYcYcocYcXFxcYcXGHFxcTQCBrEO+XFxcXGHGHKHGHKIcocXGHKIcocYcocYcXFxcYcXGHFxcYcXFxhxcYcXFxcYPAIEuP37cocYcXL/cocXGHFxcYcXFxhxcYcohyhxhyhxcYcXGHKIcocXGHFxcYcXFxhxcXGHFxhxcXGHFxcYcXFxhxcYcohyhxcYcXFxhxcYcocTRiA7+d/HL/cnGHGHFy/3KHFxg7RAW6u/pyhxhyhxhxcXFxhxcYcTSzBLFc+4cXGHKDO4CbVX9nFxhxcXGHFxhxcXGHKIcocYPgEBtP7+cocXGHKIcocXGHFxcYcXGHKIcocXGHL/cj45CLnG93FxhxcYPfUFuQr6hy/3KHFxcYcXGHL/cnGHGHKHGHKHGHKIcocTGWBbR5+nGHKHGHFy/3KDPWBbM5+ocXGHFxcYcXFxhxcYcXFxcYcXGHFxcYcXFxhxcXGHFxhyiHKHFxhxcXGHFxcYcXFxhxcYcXFxcYcXGHFxcYcXFxhxcYcocYcTgoBb3X+nFxcYcXFxhxcXGHFxhyiHKHFxhxcXGHFxcYcXFxhxcXGHFxhxcXFxhxcYcXFxhxcXGHFxhyhxhxcXFxhxcYcXFxhxcXGHFxcYcXFxhxcYcog9KR2/1uJxhxcXGHFxhyg/9wS1CPtxcXGHFxcYcXFxhxcXGHFxhyiHKHFxhxcXGHL/cnGIcocv9yhxcXGHFxhxcXFxhxcYcXFxhxcXGHFxcYcXGHKHGHFxcXGHFxhxcXGHFxcYcv9yhy/3KHFxcYcXGHKHGHFxcYcohyhxhyhxcYcXGHKHGHKIcocXFxhxcYcXFxhy/3JxhxhyhxhyhxhyiHKHFxcYcXGHFxcTNPBrPA+YcXFxhxO+wFuhP6cXFxhxcYcohyhxcYcohyhxcYcXFxhxcXGHFxcYcXFxhxcYcocYcXFxcYcXGHFxcXGHGHKHFxhxcXGHFxcYcXFxhxcYcocYcXFxcYcXGHFxcXGHFxhxcXGHFxcYcv9yhy/3KHL/cocXFxhxcXGHFxhxcTgELLMM04cXGHFxcYcXFxhxMyYCsOn9cXGHFxcYcXGHKHGHFxcXGHFxhyiHKHFxhxcXGHKIcocYcocXGHFxNJYXsnnococYcohyhxcXGHFxhyiHKHFxhxcXFxhxcYcXFxhxcXFxhxhyhxhyhxhyhxN2MBu5z+cYcocYcohyhxcXGHFxhyhxhxcXFxhxcYcohyhxcYcXFxcYcYcocXGHFxcYcXFxhyiHKHGHKHGHKHGHKHGHKHGHE1TRizwudxhxcYcohyhxcXGHFxhxcXFxhxcYcXFxcYNB8EsfD7cYcYcocXGHFxcXGHGHKHFxhxcXGHFxcYcXFxhyiHKHGHKHGHKHGHKHGHKHGHKHGHKIcocv9yhxcXGHFxcYcXGHKHGHI5HAO64/xxcYcXGHKHGHFy/3KHFxcYcXGHFxcXGHFxhyhxhxcXFxhxcYcXFxcYcXGHKINTQBvsv+cYcohyhxcYcohyhxcYcoOTIov83XhxcYcohyhxcYcXFxcYcXGHFxcXGHFxhxcXGHKDM9A7HS/IcohyhxcYcohyhxcYcXFxcYcXGHFxcXGHFxhxcXFxhxcYcXFxcYcXGHFxcXGHFxhyiHKHFxhyiHKHFxcYcXGHFy/3KHFxhyhxhxcXFxhxcXGHFxNtIUvi3rcXFxhxcXGHFxhyhxhyiHKHFxcYcXFxhxcXGHFxcYcXFxhxcXGHFxcYcXFxP9QBsyv+cYcXFxhyiHKHGHKHFxhxcXGHL/cnGHFxhxcXGHKIcocXGHFxcXGHFxhyiHKHFxhyhxhxcXFxhxcXGHFxhyhxhxcv9yhxcXGHFxcYcXFxhxcXE0jwO/cPxy/3JxhxhyhxcYcXFxhyiHKHFxhxcXFxhxNkUBvLr+cXFxhxcYcocYcXFxcYcXFxhxcXGHFxhyhxhyhxcYcXFxhxcXGDTaArA1/YcYcocXGHFxcXGHFxg5dQG6iv5xhxcYcocYcXL/cocXFxhxcXGHFxcYcXFxhxcXE3KwK81P1xhxhyhxcYcohyhxcYcohyhxcXGHFxOFsCu6T9hyhxhyhxhyhxhyhxhyhxcYcXFxcYcXGHFxcXGHFxhxcv9yhxcXGHFxcYcXFxhxcXGHFxcYcXFxhyiHKHFxhyiHKHFxhyhxhyiHKHL/cocXFxhy/3JxhxhyhxcYcXFxcYcXGHFxcXGHFxcYcXGHKHGHKHGHKHFxhxcXGHKIcocXGHKIcocXFxhxcXGHFxhyhxcYcXFxhxcXFxhxhyhxcYcocYcXL/cocXFxhxcXGHFxcYcoM1YBv6n+cXGHFxcXGHFxhyiHKHL/cocXFxhy/3JxhxhyhxcYcj+mJrdZ2YcYcocYcocYcocYcocXGHKIcocXGHKHGHFy/3KHL/cocohyhxcYcXFxhyhxhxcXFxhxcXGHFxcYcXFxhy/3JxhxcYcXFxcYcXFxhxcYcocXGHFxcYcXFxcYcXGHFxcXGHFxcYcXFxhxcXGHE0vQK/Qv1xhyhxcXGHFxhyhxhyhxhyhxcYcXFxcYcXGDrtAroS/YcXFxhxcXGHKIcocXGHFxcXGHFxcYcXGHKHFxhxcXGHL/cnGHFxhyhxhyhxhyhxhyhxcYcXFxcYcXGHKHGHKHGHKHGHKHFxhyg3hW61ipFxcXGHFxhxcv9yhxcXGHFxcYML4CtFH9hxcYcXFxcYcXFxhxcXGHFxcYcohyhxcXGHFxhyhxhyhxcYcXFxcYcXGHKIcocv9yhyiHKHFxhyiHKHFxcYcXFxhxcXFxg8lwG2aP5xcXFxhxcXGHFxcYcXFxcYcXGHFxcXGHFxcYcXFxhyiHKHFxcYcXGHKHGHKHFxhxcXFxhxcYcocYcocXGHFxcYcohyhxcXGHFxcYcv9ycYcXGHFy/3KDTHE7BI7HFxcYcXGHFxcXGHFxcYcXFxhxcXFxhxcYcocYcXKIcocXGHFxcXGHFxhyhxhyhxcYcXFxcYcXFxhxcXGHFxcYcohyhxcXGHFxcYcXFxhyiHKHFxcYcXFxhxcXGHKIcocXFxhxcXGHFxcXGHFxhxcXFxhxcXGHKIcocXGHKHGHKHGHKHFxhxcv9yhxcXGHFxcYcohyhxcXGHFxcYcXFxhyiHKHFxcYcXFxhxcXGHKHGHE0IRK/3u1y/3JxhxcYcXFxcYcXE5wza9PMlxhxcv9yhy/3JxhxhyhxcXGHFxcYcXFxhyiHKHFxcYcXFxhyiHKHFxcTvIAbc3/nGHFxcYcohyhxcXGHFxcYcohyhxcXGHFxcYcXFxcYcXGHKHGHKHFxhxcXFxhxcXGHFxcYcXFxcYcXGHKHFxhxcXGHKHGHKHGHKHFxhxcXFxhxcXGHFxcYcohyhxcXGHL/cnGHFxhyNYsTv3TsiHKHFxhyiHKHKIcocXGHFy/3KHL/cnGHFxhxcXFxhxcXGHKIcocXFxhxcXGHFxcXGHFxhyhxhyhxcYcocYcocYcocXGHFxcXGHFxcYcohyhxcXGHFxcYcog7AxK5/O1xhxcXGHKIcocXFxhxcXGHKIcocXFxhxcXFxhxcYcocYcocYcocXFxhxcXGHFxcXGHFxhyhxhyhxcYcocYcocYcocXGHKHGHKHFxhxcXFxhxcXGHFxcXGHFxhyhxhyhxcYcocYcocYcocXFxhxcYcocXGHKIcocv9ycYcXGHFxcXGHFxcXGHFxhyhxhyhxcYcXFxcYcXFxhyiHKHFxcYcv9ycYcXGHKHFxhxcXGHKHGHKHFxhxcXFxhxcTauE75R7HGHFxcYcXFxhyiHKHFxcYcohyhxcXGHFxcYcohyhy/3JxhxcYcXFxcYcXFxcYcXGHKHGHKHFxhyhxhyhxcYcXFxcTXpJLAm24hyhxcXGHKIcocXFxhxcXGHKHGHEzmgG/Zf5yhxcYcXL/cnGHGHKHFxcYcXFxhyiHKHL/cnGHFxhxcXFxhyiHKHFxcYcXFxhyiHKHFxcYcocYcXFxcYcohyhxcXGHFxcXGHFxhyhxhyhxcXGHFxcYcXFxcYcXFxhxcXGHKHGHKHFxhxcXFxhxcXGHKHGHFyiHKHFxhyhxhyhxcYcocYcocXGHFxcXGHL/cnGHFxcYcXFxhyiHKHL/cnGHFxhyhxhyhxcYcocXGHFxcXGHFxcYcXFxhyhxhyhxcYcocYcocXGHFxcXGHL/cnGHFxcYcXFxhyiHKHKIcocXFxhxcXGHKIcocv9ycYcXGHKHFxhxcXFxhxcXGHKIcocv9ycYcXGHKHGHKHFxcYcXFxhxcXFxhxcXGHKHGHKHGHKHFxhyhxcYcXFxcYcXFxhyiHKHKIcocXGHKHFxhxcXFxhxcXFxhxcYcocXGHFxcXGHFxcXGHFxcYcXFxhyhxhyhxcYcXFxcYcohyhxcXGHKIcocXFxhyiHKHFxcYcohyhy/3JxhxcYcocXGHFxcXGHFxcXGHFxhyhxcYcohycYcYcocXFxhyiHI0LAG+0/5xcYcXGHI8LAG10/5yhxcXGHFxcYcohyhyiHKHFxcYcXFxcYcT+pRrdWuXFxcYcocYcocYcocXFxhxcXFxhxcYcocXGHKHFxhxcXFxhxcXGHKIcocohyhxcXGHFxcXGHFxcYcXFxcYcXFxcTTgebUvhv9ycYcXGHFy/3JxhxcYcocXGHFxcXGHFxcXGHFxcYcXFxcYcXFxhyhxM581snDKcv9yhyhxhxcv9ycYcXGHKHFxhyhxhyhxcYcocYcocXFxhxcXGHKHGHKHFxhyhxhyhxcXGHFxcXGHFxhyhxcXGHFxcYcXL/cocohyhxcXGHKIcocohyhxcXGHFxcXGHFxcYcohyhyiHKHFxcYcohyhy/3JxhxcXGHFxcXGHFxcYcXFxcYcohyhxcXGHKIcocohyhxcXGHFxcXGHFxcYcocYcocXGHKHGHKHFxcYcXFxcYcXFxMNoSsjXtcocohyhxcXGHKIcocohyhxcXGHKIcocv9ycYcXFxhxcXFxhxcXFxhxcXGHFxcXGHFxcYcocYcocXGHKHFxhxcv9yhyhxhyhxhyhxcXGHKIcocXFxcYcXFxhxcXFxhxcXFxhxcXGHFxcXGHFxcXGHFxcYcXFxcYcohyhxcXGHKHGHKHFxhyhxhyhxcXGHFxcXGHFxcYcocYcocXFxhxcXGHKHGD0MErfz7XGHFxcXGHFxcYcohycYcXGHKHGHKHFxcYcohyhyiHKHFxcYcocYcocXGHKHFxhxcXFxhyhxhyhxcYcXL/cnGHFxcYcXFxcYcXFxhyhxhyhxcXGHFxcXGHFxcYcoM8wSsEPtcXGHKHFxhyhxhyhxcXGHFxcXGHFxcXGHFxcYcXL/cococYcXKIOY4BunH+cXGHKHGHKHFxhyhxcYcXFxcXGHFxhyhxcYcocXGHKHGHKHFxcYcXFxcYcXFxhyhxhyhxcXGHKIcocv9ycYcXFxhyhxhyhxcXGHFxcYcocXGHFy/3JxhxcYcocXGHKHFxhyhxhyhxcXGHFxcXGHFxcXGHFxcYcocYcocXFxhxcXFxhxcXFxhxcTClq7pqVHFxhyhxcYcXL/cnGHFxcYcXFxcYcXFxcYcXFxcYcXFxhxcv9ycYcXGHKHFxhyhxcYcXL/cnGHFxcYcXFxcYcohyhyiHKHFxcXGHFxcYcXFxcYcohyhyiHKHL/cnGHFxcYcocYcocXFxhxcXFxhxcXFxhxcXGHKHGHKHFxPSrNvtUycocohyhxcXGHKHGHKHFxcYcXFxcYcXFxcYcXFxcYcXFxhyhxhyhxcXGHFxcXGHFy/3KHKIcocXFxcYcXFxhyhxhyhxcXGHFxcXGHKDmfI7tg3IcocXFxcYcXFxhyhxhyhxcXGHKHGHKHFxhyhxcYcocXGHKHFxhyhxhyhxcXGHKHGHKHFxcYcXFxcYcohyhyiHKHI0QCK+v91xcXFxhxcXGHKHGHKHFxcYcXL/cnGHFxhyhxcYcocXGHKHFxhyhxcYcocYcocXFxcYcXFxhxcv9ycYcXFxhxcXFxhxcv9yhyiHJxhxcYcocYcocohyhxcXFxhxcXGHKHFxhxcXFxcYcXFxhxcXFxhyhxhyhxcXGHFxcXGHFxcXGHKIcocohyhyiHKHFxcXGHFxcXGHFxcYcocXGHFy/3JxhxcXGHKHGHKHFxcYcocYcocXFxg0oSKwbt2HKHGHKHFxcYcXFxcYcXL/cococYcocXGHKHFxhyhxcYcocXGHKHFxhyhxcYcocXGHKHGHKHKIcocXFxcYcXFxcTkiIrrd3YcocXGHFyiHKHFxcXGHFxcYcocYcocXFxcYcXFxhyhxcYcXL/cnE3szO8TMxyhxcYcXL/cnGHFxcYcocYcocXFxcYcXFxhyhxhyhxcXFxhxcXGHKHFxhxcv9ycYcXFxhyhxcYcocYcocXFxcYcXFxhyhxcYcocXGHFyiHKHFxcXGHFxcXGHFxcXGHFxcXGHFxcXGHFxcXGHFxcXGHFxcXGHFxcTZ4Vb+HqnKHGHKHFxg7cyK5jN1xhxcv9ycYcXGHKHFxcYcocYcocXFxhyhxhyhxcXFxhxcXGHKHFxhxcohyhxcXFxhxcXFxhxcXFxhxcXFxhxcXFxhyiHJxhxcYcocXFxhxcv9ycYcXFxhxcv9ycYMDQis9vdcocXGHFyiHKHFxcXGHFxcXGHFxcXGHKIcococYcocXFxhxcXFxcYcXFxhxcXFxcYcXFxhyhxcYcocXGHKHFxhyhxcYcocXFxhxcXFxhyhxhyhxcXGHKHGHKHKIcocXFxcTtnM7mYzIcXFxcYcohycYcXFxhxcXFxcYcXFxhyhxhyhxcXFxhxcXFxhyiHKHKHGHKHFxcYcocYcocXFxhyhxcYcocXGHKHFxhyhxcXGHFy/3JxhxcXGHKHGHKHFxcXGHFxcXGHE0tSK/St1yhxhyhxcXGHKHGHKHL/cnGHFxcXGHFxcXGHKHGHKHFxcYcocYcocXFxcYcXFxcYcXFxcYcocYcocXFxhyhxcYcXKIcocohycYcXGHKHFxcYcocYcocohyhxcXFxhyiHJxhxcXExGpi39WdxhxcXFxhxcXFxhyhxhyhxcXGHKHFxhyhxcYcocXFxhxcv9ycYcXFxhyhxcYcocXGHKDVfqbSwVnFxcYcXFxcYcXL/cnGHFxcYcXKIcocXFxcYcXL/cococYcocXFxcYcXFxcYcXFxcYcXL/cnGHFxcYcocXGHKHFxhyhxcXGHKHGHKHKIcocohycYcXGHKHFxcXGHFxcXGHFxcXGHKHGHKHFxcXGHFxcXGHFxcXGHKHGHKHL/cnGHFy/3KHKHGHKHFxcXGHFxcXGHFxcXGHI1tLmzW0ZxcXGHFy/3JxhxcXGHI9SCK1t91yhxcXGHFxcXFxhxcXFxhxcXFxhyhxhyhxcXFxhxcXFxhxcXFxcYcXFxhyhxcYcocXFxhyhxhyhxcXFxhyhxhyhxcXGHKHFxhyhxcXGHFy/3JxhxcXFxhxcXFxhyhxcYcXKIcococYcocXFxhyhxcYcocXFxhyhxhyhyiHKHKHGHKHFxcXGHFxcXGHFxcXFxhxcXGHKHFxhyhxcXGHKHFxhyhxcXGHFxcXFxhxcXFxhxcXFxhyhxcYcocXGHKHFxcYcocYcococYcocXFxhyhxcYcocXFxhxcohyhyiHJxhxcXGHFyiHKHKHGHKHFxcXGHFxcXGHFy/3JxhxcXFxhxcXFxhyhxcYcocXGHKHFxcYcocXGHKHFxcYcocXGHKHFxhyhxcXFxhxcXFxhxcXFxcYcXFxcYcXFxcYcocXGHKHFxhyhxcXFxhxcXFxhxcv9ycYcXFxcYcXL/cnGHFxcXGHFxcXGHKHFxhyhxcYcocXFxhyhxcXGHFxcXFxhxcXFxhxMKURs2rucYcXFxcYcXL/cnGHFxcXGHFxcXGHKHFxhyhxcXGHFyiHKHKIcnGHFxcYcocXFxhxcoMtURsDrucohycYcXFxhyhxcXGHFxcXFxhxcXFxhyhxhyhyhxhyhxcXGHKDr1EbkK7ocXFxcXGHFxcXGHKHFxhyhxcYcocXFxcYcXFxcYcocXGHKHFxhyhxcXFxhxcXFxhyhxcYcocXFxhyhxcYcocXFxhxcohycYcXFxhxcohycYcXFxhyhxcYcocXFxcTUDQ7/8vIcocYcnGHFxhyhxcXFxhyiHJxhxcXFxhxcohyOcO4vzxHhyhxcYcocXFxcYcXFxcXGHFxcXGHFxcXFxhxcXFxhyhxhyhyhxhyhxcXFxhxcXFxcYcXFxcYcXL/cnGHFxcXFxhxcXGHKHFxcYcocXGHKHFxcYcocXFxhyhxhyhyhxhyhyiHJxhxcXGHKHFxhyhyiHKHKHGHKHKIcnGHFxcYcocXFxhyhxcYcocXFxhyhxcXGHKHFxhyhxcXGHKHFxhyhxcXFxhyhxhyhxcXFxhyhxcYcocXFxhyhxcYcocXFxcYcXFxcXGHFxcXGHFy/3JxhyiHJxhxcXFxhyhxhyhyhxhyhyiHJxhxcXGHKHFxcYcocXGHKHFxcXGHFy/3JxhxcXFxhyhxcYcocXFxhyhxcXGHFyiHJxhxcXGHKHFxcYcXKHGHKHFxcYcocXFxhyhxcXGHKHGHJxhxcXGHKHFxcYcXKIcnGHFxcYcocXFxhyhxcXGHKHFxhyhxcXGHKHFxcYcocXFxhxcohyhyhxcYcocXFxhxcocYcocXFxcYcXKIcococYcocXFxcYcocXGHKHFxcXGHFxcXFxhxcXFxhyhxcYcocTZoQ76XvHFxcXGHFxcXFxhxcXFxhxcohycYcXFxhyhxcXGHKHFxhyhxcXFxhyhxcYcocXFxhyhxcXGHKHFxcYcXKDBoEbOn7ocXFxcYcXFxcXGHFxcXFxhxcXFxhyhxcXGHFyiHKHKHFxhyhxcXGHKHFxcYcocXGHKHFxcXGHKHFxhyhxcXFxhxcXFxcYcXFxcXGHFxcXGHKHFxhyhxcXFxhyhxcYcocXFxhyhxcXGHKHFxcYcocXGHKHFxcXFxhxcXGHKHFxcXGHKHGHKHKHFxhyhxcXGHFyhxhyhyiHJxhxcXFxhyhxcYcocXFxcYcXKIcococXGHKHFxcYcocXFxhyhxcXGHFyhxhyhxcXFxcYcXFxcYcocXGHKHFxcXGHE7ORG3xu5ycYcXFxhyhxcXFxhxcXFxcYcXFxcXEyojKwbc1ycYcXFxcTpZEbim7nFxcXGHFxcXGHKHFxcYcocXGHKHFxcXFxhxcXFxhxcocYcocXFxcYcocXGHKHFxcXGHFyiHJxhxcXGHKHFxcXGHKHGHJxhxcXGHKHFxcXGHFyiHKHKHFxhyhxcXGHKHFxcXGHFyiHKHKHFxhyhxcXGHKHFxcXGHFxcXFxhyhxhyhyhxcYcocXFxhyhxcXFxhxcohyhyhxcYcocXFxcYcXKIcococXGHKHFxcXGHKHFxhyhxcXFxhyhxcYcocXFxcYcocXGHKHFxcXFxhxcXFxhyhxcXGHFyhxhyhyiHJxhxcv9ycYcXL/cjHeQ7IxvHJxhyhxhyhyhxcYcocXFxcYcXFxcXGHKHFxhyhxcXFxhyhxcXGHKHFxhyhxcv9ycYcXFxcXGHFxcXFxhxcv9ycYcocYcnGHFxcYcocXFxcYcocXGHKHKIcnGHFxcXFxhxcXFxhyhxcXFxhxcXFxcYcocYcnGHFxcXGHFyiHJxhxcXFxhyhxcXGHKHFxcYcocXFxcYcXKIcococXFxhxcohycYcXFxcXGHFxcXFxg322S+JJtyhxhycYcXFxcYcXKHGHKHFy/3JxhxcXFxcYcocYcnGHFxcYcocohycYcXFxcYcocXFxcYcXFxcXGHKHFxhyhxcXFxhyhxcXGHKHFxcYcocXFxcYcXKIcnGHFxcXGHKHFxcT9tZLaSm3GHFyiHJxhxcXFxhyNZSmsXtZcXGHKHFxcXGHKHFxhyhyhxhyhyhxhycYcXFxhyhyiHJxhxOcJTuz2scXL/cnGHKHFxhyhxcv9ycYcXFxcXGHKHGHJxhxcXFxhyhxcXGHKHFxcYcocXFxcYcocXFxhyhxcXGHKHFxcXGHKHFxhyhyhxhyhyhxcYcocXFxcYcocXFxhyhxcXFxhyhxcYcocXL/cnGHKHGHJxhxcXFxhyhxcXGHKHFxcXGHFyiHJxhxcXFxcYcXKIcnGHFxcXGHKHFxcYcocXFxcYcocXFxhyhxcXGHKHFxcXGHKHFxcYcocXFxcYcocXGHKHKHGHJxhxcXFxhxcocYcococXGHKHFxcXGHKHFxcXGHFxcXFxcYcXFxcYcocXFxcYcocXGHKHKHFxhyhxcXFxhyhxcXGHKHFxcXGHKHFxcYcocXFxhyhxcv9ycYcXL/cnGHKHFxcYcocXFxhyhxcXFxhyhxcXGHKHFxcXGHKHFxcYcocXFxcYcocXFxhyhxcXFxhxcocYcococXGHKHFxcXFxhxcv9ycXGHFxcXGHKHFxcXGHKHFxhyhyhxcYcocXFxcXGHFyiHJxhxcXFxcYcXFxcXGHKHFxMz0RsNLuhxcXFxhyhxcXGHKHFxcXGHKHFxcYcocXFxcXGHFxcXFxhyhxcYcococXGHKHFxcXFxhxcXFxcYcocXFxhyhxcXFxhyhxcXGHKHFxcXFxhxcXFxcYcocXFxhyhxcXFxhyhxcXGHKHFxcXGHKHFxcYcocohycYcocYcnGHFxcXFxhyhxcYcococYcnGHFxcXFxhxcXFxcXGHFxcXFxhxcocYcococXGHKHFy/3JxhyhxNu0RvBLucocXFxhyhyhxhyhyhxcXGD3pU7gWrIcocXL/cnGHKHFxhyhyhxcYcocXFxcXGHI2HhG84e6HKHKHFxhyhxcv9ycYcocXFxhyhxcXFxhxcocXGHKHFxcXFxhxcXFxcXGHFxcXFxhyhxcXGHKHFxcXGHKHFxcXGHKHFxcYcococYcococXGHKHKHFxhyhxcv9ycYcocXFxhyhxcXFxhyhxcXFxhyhxcXGHKHFxcXFxhxcohycYcXKIcnGHFxcTOuEb9R7nKHFxcYcocXFxcXGHFxcXFxcYcXFxcXGHKHFxcXGHFyhxhyhyhxcXGHKHFxcXGHKHFxcXGHFyhxcYcocXFxcXGHKHFxhycYcXFxcYcocXFxcYcocXFxcYcXKHFxhyhxcXFxcYcocXGHJxhxcXFxhyhxcXFxhyhxcXFxhyhxcXFxhyhxcXGHKHFxcXFxhyhxcXGHKHFxcXFxhxcocYcococXGHKHKHFxhyhyhxcYcococXGHKHFxcXFxhyhxcXFxhxcocXGHKHFxcXFxhyhxcYcnGHFxcXGHKHFxcXFxhyhxcYcococXFxhyhxcXFxhyhxcXFxhyhxcXFxhyhxcXFxcYcXFxcXFxhxcXFxcYcocXFxcYcocXFxcYcocXFxcYcocXFxcYcocXFxcYcXKHFxhyhyhxcYcococXGHKHFyiHI0r3SwYItycYcXKIcnGHFyiHJxhxcohycYcXKIcnGHKHFxhyhyhxcYcnGHFxcXGHKHFxcXFxhxcocYcococXFxhyhxcXFxcYcocXFxhyhxcv9ycYcocXFxcYcocXFxhyhyhxcYcococXGHKHKHFxhyhyhxcXGHKHFxcXFxhxcocYcococXFxcYcXKHFxhyhxcohycYcXFxcXFxhxcXFxcXGHFyhxhyhyhxcXGHKHFxcXFxhyhxcXFxhyhxcXGHKHKHFxcYcocXFxcYcocXFxcXGHKHFxcYcococYcnGHFyiHJxhxcocYcococXFxhyhxcXFxcYcocXFxcYcocXFxcYcocXFxcXGHFyhxhycYcXFxcXGHKHFxcTFH57fIGIcXKHGHJxhxcXFxcYcocXFxcYcocXFxcXGHKHFxcYcocXL/cnFxhxPmJCtp29cYcocXGHJxhxcXFxcYcocXFxcYcocXFxcXGHFyhxcYcocXKIcnGHFyhxhyhyhxcXGHKHKHFxhyhyhxcYcnGHFxcXFxhyhxcXFxhyhxcXFxhyhxcohycYcXFxcXFxhxcXL/cnGHKHFxcXGHKHFxcXGHKHFxcXFxhyhxcXFxhyhxcXFxhyhxcohycYcXFxcXFxhxcocYcnGHFxcXFxcYcXKIcnGHKHFxcXGHKHFxcXGHKHFy/3JxcYcXFxcXFxhxcocYcnGHFxcXFxcYcXKHGHJxhxcXFxcYcocXFxcXGHKHFxcXGHKHFxcXFxhxcocXGHKHKHFxcYcocXFxcXFxhxcXL/cnGHKHFxcXGHKHFxcXFxhxcocXGHKHKHFxcYcococYcnGHKHFxcYcocXKIcnGHKHFxcYcococXGHJxhxcXFxcYcocXFxcXGHFyhxcYcococXFxhyhxcocYcococXFxhyhyhxcXGHKHFxcXFxhyhxcv83siG8Td5yhxcXFxhyhyhxhycYcXKIcnGHKHFxcXGHKHFxcXFxhyhxcXFxcYcocXFxhyhyhxcXFxhxcocXFxhyhxcXFxcXGHFyhxhycYcXKIcnGHKHFxcXGHKHFxcXFxhyhxcXFxcYcocXFxcYcocXFxcXGHKHFxcXFxhyhxcXFxcYcXKHFxhycYcXFxcXGHKHFxcXFxhyhxcXFxhyhxcXFxcXGHFyhxcYcococXFxhyhxcocYcnGHFxcXFxcYcXKHFxhyhyhxcXGHKHKHFxcYcococXGHJxhxcXFxcXGHFyhxcYcococXFxhycYcXFxcXGHKHFxcXGHKHKHFxhycYcXFxcXFxhyhxcXGHJxhxcXFxcYcocXFxcXFxhxcocYcnGHFyiHJxcYcXFxcXFxhyhxcXFxcYcXKHFxcYcocXFxcXFxhyhxcXFxhyhxcXFxcXGHFyhxcYcococXFxcYcocXFxcXGHKHFyiHJxhxcocXGHKHKHFxcYcococXFxhyhyhxcXFxhyhxcXFxcYcocXFxcXGHKHFxcXFxhyhxcXFxcYcocXFxcXFxhxcXKIcnGHFyhxcYcococXFxhyhyhxcXFxhyhxcXFxcXGHFyhxcYcococXFxcYcocXKIcnGHKHFxcXGHKHKHFxhycYcXFxcXFxhyhxcXFxcYcocXFxcXGHKHFxcXFxhyhxcXFxcXGHFyhxcYcococXFxcYcoP3OUt4xrcYcXKIcnGHKHFxcXFxhyhxcv9ycXGHFyhxcYcococXFxcYcococXGHJxhxcocYcnGHFyhxhycYcXKHFxhycYcXFxcXFxhxcocXFxhyhyhxcXGHKHKHFxcXGHKHFxcXFxcYcocXFxcYcococXFxhycYcXFxcXGHKHKHFxhycYOTBzvM+McYcocXL/cnFxhxcocXFxhyhxcohycXGHFxcohycYcocXFxcYcocXKIcnFxhxcocYcnGHKHFxcXGHKHFyhxhycYcXKHFxhyhyhxcXFxcYcocXFxcXGHKHFxcXFxcYcocXFxcYcococXFxcYcocXKIcnGHKHFxcXFxcYcXKHFxhycYcXKHGHJxhxcocXGHJxhxcXL/cnFxhxcocXGHKHKHFxcXFxhyhxcXFxcXGHKHFxcXGHJxhxcXFxcYcococXFxhyhyhxcXFxhyhxcocYcnGHFyhxcYcnGHFxcv9ycXGHFyhxcYcnGHFyhxhycYcocXFxcYcococXFxcYcococXGDbplLAma3FxcYcocXKHGHJxhyhxcXFxhyhyhxcXFxhyhyhxcXGHKHKHFxcXGHKHKHFxcXGHKHFyhxhycYcocXFxcYcococXFxhycYcXFxcXFxcYcXKHFxcYcococXFxhycYcXKHGHJxhyhxcXFxhycYcXFxcXFxhyhxcXFxcYcococXFxhyhyhxcXFxcYcocXFy/3JxhyhxcXFxcXGHKHFxcXFxhyhyhxOCchutjecococXFxcXGHKHFxcXFxcYcocXFxcXFxhyhxcXFxcYcococXFxhycYcXFxcXFxcYcXKHFxcYcococXFxcXGHKHFxcXFxcYcocXFxcXFxhyhxcXFxcXGHKHFxcXFxhyhyhxcXFxhyhxcocXGHKHKHFxcXFxcYcXKHFxcYcnGHFxcv9ycXGHKHFxcXFxhyhxcocYcnGHKHFxcXFxhyhxcocYcnGHKHFxcXFxhyhxcocYcnGHKHFxcXFxhyhyhxcXGHJxhxcXKIcnGHKHFxcXFxcYcXKHFxcXGHKHKHFxcXGHKHKHFxcXGHKHKHFxcXGHJxhxcXFxcXGHKHFyhxhycYcocXFxcXGHKHFyhxcYcococXFxcXFxhyhxcXFxcXGHKHFyiHJxcYcXKHFxcYcococXFxcXFxhxcocXFxcYcococXFxcYcococXFxcXGHKHFyhxhycYcocXFxcXFxhyhxcXFxcXGHKHFxcv9ycXGHFyhxcXFxhyhyhxcXGHJxhyhxcXFxhycYcXFxcXFxcYcocXFxcXFxhyhxcXFxcXGHKHKHFxcYcnGHFyhxcYcnGHFyhxcXGHJxhxcXKIcnGHKHFyiHJxcYcXKHFxcXGHKHKHFxcXGHKHKHFxcXFxhyhyhxcXFxhyhyhxcXFxcYcococXFxcYcococXFxcXGHKHFyhxcYcnGHFyhxcXGHJxhxcocXGHJxhxcocXFxhycYcXKHFxhycYcocXFxcXGHKHKHFxcXGHJxhxcXFxcXFxhyhxcocYcnGHKHFxcXFxcYcocXKHGHJxhyhxcocYcnGHKHFxcXFxcYcocXFxcXFxcYcocXFxcXFxcYcXKHFxcXGHKHKHFxcXFxcYcocXFxcXFxcYcocXFxcXFxhyhxcocXGHJxhxcocXFxhycYcXKHFxcYcnGHFyhxcYcnGHKHFxcXFxcYcocXKHGHJxhyhyhxcXGHJxhxcocXFxhyhyhxcocYcnGHKHFxcXFxcYcococXFxcYcococXFxcXFxhyhxcocXGHJxhxcocXFxcYcococXFxcXGHKHKHFxcXFxcYcocXFxcXFxcYcocXFxcXFxcYcocXFxcXFxcYcocXFxcXFxcYcocXFxcXFxcYcocXFxcXFxcYcocXFy/3JxcYcocXKHGHJxhyhyhxcXGHJxhyhxcXFxcYcococXFxcXFxhyhyhxcXFxhyhyhxcXFxcXFxhxcocXFxcXGHKHKHFxcXFxhyhyhxcXFxcYcococXFxcXFxhyhxcocXGHJxhyhxcXFxcXGHKHKHFxcXFxhyhyhxcXFxcXGHKHFyhxcYcnGHKHFxcXFxcYcococXFxcXGHKHKHFxcXFxcYcococXFxcYcnGHFyhxcXGHJxhxcocXFxcYcoP9ZStimtiHJxcYcocXFy/3JxcYcococXFxcYcococXKHGHJxhyhyhxcXFxhyhyhxcXL/cnFxhyhxcocXGHJxhyhxcXFxcXGHKHKHFxcXFxcYcococXFxcYcnGHFyhxcXFxhycYcXKHFxcYcocococXFxcYcnGHFyhxcXGHJxhyhxcXFxcXGHKHKHFxcXFxcYcocXKHFxcYcnGHFyhxcXFxcYcococXFxcXGHJxhxcocXFxhycYcXKHFxcXFxhyhyhxcXFxcYcnGHFyhxcXGHJxhyhxcXFxcXFxhyhxcocXGHJxhyhyhxcXFxhyhyhxcocXGHJxhyhxcXFxcXFxhyhyhxcXFxcYcococXFxcXFxcYcocXKHFxhycYcococXFxcYcnGHFyhxcXFxhycYcXKHFxcXGHJxhxcocXFxcYcnGHFyhxcXFxhycYcXKHFxcXGHJxhxcocXFxcYcocococXFxcYcocococXFxcYcnGHFyhxcXFxhycYcocXFxcXFxhyhyhxcXFxcXFxhyhxcocXFxhycYcocXFxcXFxcYcococXFxcXFxhyhyhxcXFxcXGHKHKHFxcXFxcYcococXFy/3JxcYcococXFxcXGHJxhxcocXFxcYcnGHFyhxcXFxcYcococXFyiHJxhyhyhxcXFxcXGHKHKHFxcXFxcXGHKHFyhxcXFxhyhyhyhxcXFxhycYcXKHFxcXFxhycYcXKHFxcXGHKHKHKHFxcXFxhyhyhxcocXGHJxhyhxcocXFxhycYcocXFyiHJxcYcocXKHFxcYcnGHKHFxcohycXGHKHFyhxcXFxhyhyhyhxcXFxhycYcocXFyiHJxcYcocXKHFxcYcnGHKHFyhxcXGHJxhyhxcXFxcXFxcYcocXKHFxcYcnGHKHKHFxcXFxhyhyhxcocXFxhycYcocXFxcv9ycXGHKHKHFxcXFxhycYcocXFxcXFxcYcococXKHGHJxcYcocXKHFxcYcnGHKHFyhxcXGHJxhyhxcocXFxhycYcocXFyhxhycXGHKHFxcocYcnGHKHKHFxcXFxcXGHKHKHFxcXFxcXGHKHKHFxcXFxcXGHJxhxcXKHGHJxcYcocXKHFxcXGHJxhxcocXFxcXFxhyhyhyhxcXFxhycYcocXFyiHJxcYcococXFy/3JxcXGHKHFyhxcXGHJxhyhyhxcXFxcXGHJxhxcocXFxcXGHJxhxcocXFxcXFxhyhyhxcXKHGHJxhyhyhxcXFxcXFxhyhyhxcocXGHJxhyhyhxcXFxcXFxhyhyhxcXKIcnFxhyhyhxcXFxcXFxhyhyhxcXFxcXFxcYcocXKHFxcXFxcYcococXFxcXFxcXGHKHKHFxcXFxcXGHJxhxcocXFxcXGHKHKHKHFxcXFxcYcnGHFyhxcXFxcXGHKHKHFyhxcXGHJxhyhyhxcXFxcXGHJxhxcocXFxcXFxcYcococXFxcXFxcXGHKHFyhxcXFxcXGHKHKHKHFxcXFxhycYcocXFyhxhycXGHKHKHFxcXFxcXGHKHKHFyhxcXGHJxhyhyhxcXFxcXFxhyhyhyhxcXFxcYcnGHKHFxcocYcnFxhyhyhxcXFxcXFxcYcococXFxcXFxcXGHKHKHFxcXFxcXFxhyhyhxcocXFxhycYcococXFxcXFxcYcocococXFxcXFxhyhyhyhxcXFxcXGHJxhyhxcXKHGHJxcYcococXFxcXFxcXGHKHKHFyhxcXGHJxhyhyhxcXFxcXFxcYcococXFxcv9ycXFxhyhxcocXFxcXFxhycYcXKHFxcXFxcXFxhyhxcocXFxcXFxcYcococXKHFxcYcnFxhyhxcXKHFxcYcnGHKHKHFyhxcYcnFxhyhxcocXFxcXFxhycYcocXFxcohycXGHKHKHFyhxcXGHJxhyhyhxcocXFxhycYcococXFyhxhycXGHKHKHFxcXFxcXFxhycYcXKHFxcXFxcXGHKHKHKHFxcXFxcYcnGHKHFyhxcXFxcYcnGHKHFyhxcXFxcYcnGHKHFyhxcXFxcXGHKHKHKHFxcTThMb8eznFxhyhyhxcocXFxcYcnGHKHKHFxcocYcnFxhyhyhxcocXFxhycXGHKHFyhxcXFxcXGHJxhyhxcocXFxcXGHJxhyhyhxcXFxcXFxcYcococXKHFxcXFxhycYcococXFxcXFxcXGHKHKHFyhxcXFxcXGHKHKHKHFxcohycXFxhyhyhxcXKHFxhycXGHKHKHFxcXL/cnFxcYcocococXFxcXFxcYcocococXFyiHJxcXGHKHKHFyhxcXFxhycYcocococXFxcXFxhycYcocXKHFxcXFxcYcnGHKHFyhxcXFxcXFxhyhyhyhxcXFxcXFxcYcnGHKHFxcocXFxhycYcocococXFxcXFxcYcnGHFyhxcocXFxhycXGHKHKHFxcocXGHJxcYcococXKHFxcXFxhycYcococXFxcXFxcXFxhyhyhyhxcXFxcXFxcXGHKHKHFyhxcXFxcYcnGHKHKHFyhxcXFxcYcnGHKHKHFxcXFxcXFxcYcnGHKHFxcocXFxhycXGHKHKHFxcocXGHJxcYcocococXFxcXFxcXGHJxhyhxcXKHFxcXGHJxhyhyhyhxcXFxcXFxhycYcococXFxcXFxcXFxhycYcocXFyhxcXFxhycYcocococXFxcXFxcYcnGHKHKHFxcocXGHJxcYcocococXFxcXFxcXGHJxhyhxcocXFxcXFxcYcnGHKHFyhxcXFxcXFxcYcnGHKHFyhxcXFxcXGHJxhyhyhxcocXFxcXFxhycYcocXKHFxcXFxcXFxcYcocococXFyhxhycXFxhyhyhyhxcXFxcXFxcXGHKHKHKHFyhxcXFxhycXGHKHKHFyhxcXFxcXGHJxhyhyhxcocXFxcXFxhycYcococXKHFxcXFxcYcnGHKHKHFyhxcXFxcXGHJxhyhyhxcocXFxcXFxcYcnGHKHFyhxcXFxcXFxcXGHKHKHKHFxcocXFxhycXGHKHKHKHFxcXFxcXFxcXGHKHKHKHFxcXKHGHJxcYcnGHKHFyhxcXFxcXFxcYcococococXFxcXFxcXGHJxhyhyhxcocXFxcXFxhycYcocococXFxcXFxcXFxhycYcocXKHFxcXKIcnFxcYcocococXFxcocYcnFxcYcocococXFxcocYcnFxcYcocococXFyhxcXGHJxcYcocococXKHFxcXFxhycXGHKHKHFyhxcXFxcXFxcYcnGHKHKHFyhxcXFxcXGHJxcYcococXKHFxcXFxcXGHJxhycYcXKHFxcocXFxhycXGHKHKHKHFyhxcXFxcXGHJxhycYcXKHFyhxcXFxcYcnFxhyhyhyhxcXFxcXFxcXFxcYcocococXKHFxcXFxcXGHJxhyhyhyhxcXKHFxcYcnFxhycYcocXKHFxcXFxcXFxcXGHKHKHKHFyhxcXFxcXFxcYcnGHKHKHKHFxcXFxcXFxcXGHJxhyhyhxcocXFxcXFxcXGHJxhyhyhxcocXFxcXFxcXFxhycYcococXFyhxcXFxcXFxhycYcocococXFxcocXGHJxcXGHKHKHKHFyhxcXFxcXFxcYcnGHKHKHFyhxcXFxcXFxcXFxhycYcococXKHFxcXFxcXFxhycYcocococXFyhxcXFxcYcnFxhyhyhyhxcocXFxcXFxcXGHJxhyhyhyhxcXKHFxcXFxhycXGHKHKHKHFyhxcXFxcXFxcYcnGHJxhxcocXKHFxcXFxcXFxhycYcnGHFyhxcocXFxcXFxcXGHJxhycYcXKHKHFxcXFxcXFxcXGHJxhyhyhxcocXFxcXFxcXFxcXGHJxhyhxcocXKHFxcXFxcXFxhycYcocococXKHFxcXFxcXFxcYcnGHKHKHKHFxcocXFxcXFxhycXGHKHKHKHFyhxcXFxcXFxcXFxhycYcococXKHFxcocXFxcYcnFxhycYcococXKHFxcXFxcXFxcXGHJxhyhyhyhxcocXFxcXFxcXFxhycYcocococXKHFxcXFxcXFxcXFxhyhycYcXKHFyhxcXFxcXFxcXFxhycYcocococXFyhxcXFxcXFxcYcnGHJxhxcococXFyhxcXFxcYcnFxhycYcococXKHFxcXKHFxhycXFxhycYcocococXFyhxcXFxcXFxhyNcgxvTfOcocococXKHFxcocXFxcYcnFxcYcococococXKHFxcXFxcXFxcXGHJxhycYcXKHKHFxcocXFxcXFxhycXGHJxhyhyhxcocXFxcXKHGHJxcXGHJxhycYcXKHKHFxcXKHFxcXGHJxcXGHKHKHKHKHFyhxcXFxcXFxcXFxcYcnGHJxhyhxcocXKHFxcXFxcXFxcYcnFxhyhyhyhxcocXFyhxcXFxcXGHJxcYcnGHKHKHFyhxcXKHFxcXFxcXGHJxcYcocnGHFyhxcocXFxcocXGHJxcXFxhycYcococXKHFyhxcXFxcXFxcXFxhycYcnGHKHKHFyhxcXKHFxcXFxcXGHJxcYcocnE66TG4Fs5xcocXFyhxcXFxcXFxcYcnFxhyhyhyhyhxcocXFyhxcXFxcYcnFxcYcnGHKHKHKHFyhxcXFxcocXGHJxcXFxhycYcocococXKHFxcXKHFxcXGHJxcXGHJxhycYcocXKHFyhxcXFxcXFxcXFxcXGHJxhycYcococXKHFyhxcXFxcXFxcXFxhycXGHKHJxhxcococXFyhxcXFxcXFxcXFxhycYcnGHKHKHKHFyhxcXFyhxcXFxcYcnFxcYcnGHKHKHKHKHFxcocXFxcXFxcXFxcXFxhycYcnGHKHKHFyhxcocXFxcXFxcXFxcXFxcYcnGHJxhyhyhxcocXKHFxcXFxcXFxcXFxcXGHJxhycYcococXKHFyhxcXFxcXFxcXFxcXFxcYcnGHKHJxhxcococXFyhxcXFxcXFxcXFxcXGHJxhycYcocococXKHFxcocXFxcXFxcXFxcXGHJxhycYcococococXKHFxcXFyhxcXFxhycXFxcYcnGHKHKHKHKHFyhxcocXFxcXFxcXFxcXFxhycXGHJxhyhyhyhxcocXKHFxcXFxcXFxcXFxcXFxhycXGHKHKHKHKHKHFyhxcXFyhxcXFxcXFxcYcnFxhycYcnGHKHKHFyhxcocXFyhxcXFxcXFxcXFxhycXGHJxhyhyhyhyhyhxcXKHFxcXFyhxcYcnFxcXFxhycYcnGHKHKHKHKHFyhxcXKHFxcXFxcXFxcXFxhycXGHJxhycYcocococXKHFxcocXFxcXFxcXFxcXFxcXGHJxcYcocnGHKHKHFyhxcocXFyhxcXFxcXFxcXFxcYcnFxhycXGHKHKHKHKHFyhxcocXFyhxcXFxcXFxcXFxhycXFxhycYcnGHKHKHKHFyhxcocXFxcocXFxcXFxcXFxcYcnFxhycXGHKHKHKHKHKHFyhxcocXFxcocXFxcXFxcXGHJxcXFxhycYcnGHKHKHKHFyhyhxcXKHFxcXFyhxcXFxcYcnFxcXGHJxcYcnGHKHKHKHKHFyhxcocXKHFxcXFxcXFxcXFxcXFxcXGHJxcYcnGHKHKHKHKHKHFyhxcocXFyhxcXFxcXFxcXFxcXFxhycXFxhycYcocnGHKHKHFyhyhxcocXFxcocXFxcXFxcXFxcXFxcYcnFxcYcnGHJxhyhyhyhyhxcococXFyhxcXFxcocXFxcXFxcXGHJxcXFxhycYcnGHJxhyhyhyhyhxcocXKHFxcocXFxcXFxcXFxcXFxcXFxcXGHJxcYcnGHJxhyhycYcXKHKHKHFyhxcXKHFxcXFyhxcXFxcXFxcYcnFxcXGHJxcYcnGHJxhyhyhyhyhyhxcocXKHFxcXKHFxcXFxcXFxcXFxcXFxcXFxcYcnFxhycYcnGHKHJxhyhxcococXKHFyhxcXKHFxcXFyhxcXFxcXFxcYcnFxcXFxhycXGHJxhycYcococococococXKHFyhxcXFyhxcXFxcocXFxcXFxcXGHJxcXFxcYcnFxhycYcnGHJxhyhyhyhyhxcococXKHFxcocXFxcXKHFxcXFxcXFxcXFxcXFxcYcnFxcYcnFxhycYcnGHKHKHKHKHKHKHFyhyhxcXKHFxcocXFxcocXFxcXFxcXFxcXFxcXGHJxcXFxhycXGHJxhycYcnGHKHKHKHKHKHKHFyhxcocXKHFxcocXFxcXFyhxcXFxcXFxcXFxcXFxhycXFxcYcnFxcYcnGHJxhycYcocococococococXKHFyhxcocXFyhxcXFyhxcXFxcXFxcXFxcXFxcXFxcXFxcXGHJxcXGHJxcYcnFxhyhycYcocnGHKHKHKHKHFyhyhxcocXKHFxcocXFxcocXFxcXFyhxcXFxcXFxcXFxcXFxcYcnFxcXFxhycXGHJxcYcnGHJxhycYcocnGHKHKHKHKHFyhyhxcococXKHFxcocXFyhxcXFxcocXFxcXFxcXFxcXKIcnFxcXFxcXFxcXFxhycXFxhycXGHJxcYcnGHJxhycYcocnGHKHKHKHKHKHKHFyhyhxcocXKHFyhxcXKHFxcocXFxcocXFxcXFyhxcXFxcXFxcXFxcXFxcXFxcXGHJxcXFxcXGHJxcXGHJxcYcnFxhycYcnGHJxhycYcococnGHKHKHKHKHKHFyhyhyhxcocXKHFyhxcocXFyhxcXKHFxcocXFxcXKHFxcXFxcXFyhxcXFxcXFxcXFxcXFxcXFxcXGHJxcXFxcXFxhycXFxcYcnFxhycXFxhycYcnFxhycYcnGHJxhyhycYcococnGHKHKHKHKHKHKHKHFyhyhyhxcococXKHFyhxcocXKHFxcocXKHFxcXKHFxcocXFxcXKHFxcXFyhxcXFxcXFxcocXFxcXFxcXFxcXFxcXFxcXFxcXFxcXFxcXFxcYcnFxcXFxcXGHJxcXFxcYcnFxcXGHJxcXGHJxcYcnFxcYcnGHJxcYcnGHJxcYcnGHJxhycYcoNBJBv+2+cnGHKHJxhyhyhycYcocococnGHKHKHKHKHKHKHKHKHFyhyhyhyhyhxcocococXKHKHFyhxcococXKHFyhxcococXKHFxcocXKHFyhxcocXFyhxcocXFyhxcXKHFyhxcXKHFxcXKHFxcocXFxcocXFyhxcXFyhxcXFyhxcXFxcocXFxcXKHFxcXFyhxcXFxcocXFxcXFyhxcXFxcXKHFxcXFxcXKHFxcXFxcXKHFxcXFxcXFyhxcXFxcXFxcXKHFxcXFxcXFxcocXFxcXFxcXFyhxcXFxcXFxcXFyhxcXFxcXFxcXFyhxcXFxcXFxcXFyhxcXFxcXFxcXFyhxcXFxcXFxcXKHFxcXFxcXFyhxcXFxcXFxcocXFxcXFxcocXFxcXFxcocXFxcXFxcocXFxcXFyhxcXFxcocXFxcXKHFxcXFyhxcXFyhxcXFxcocXFxcocXFyhxcXFyhxcXKHFxcocXFyhxcXKHFxcocXFyhxcocXFyhxcocXKHFyhxcocXKHFyhxcocXKHFyhyhxcococXKHKHFyhyhxcocococococXKHKHKHKHKHKHKHJxhyhyhyhyhycYcococnGHJxhyhycYcnGHJxhycYcnGHJxhycYcnFxhycXGHJxcYcnFxcYcnFxcYcnFxcXGHJxcXFxcYcnFxcXFxcXFxcYcnFxcXFxcXFxcXFxcXFxcXFxcXFxcXKHFxcXFxcXFxcXKHFxcXFxcocXFxcocXFxcocXFyhxcXKHFyhxcXKHFyhxcococXKHKHFyhyhyhxcocococococnGHKHKHJxhyhycYcnGHJxhycYcnGHJxcYcnFxhycXFxhycXFxcYcnFxcXFxcXFxcYcnFxcXFxcXFxcXFxcXKHFxcXFxcXFxcocXFxcXKHFxcXKHFxcocXFyhxcocXKHFyhxcocococXKHKHKHKHKHJxhyhyhycYcnGHJxhycYcnFxhycXGHJxcXGHJxcXFxcXGHJxcXFxcXFxcXFxcXFxcXFxcXFyhxcXFxcXKHFxcXKHFxcocXFyhxcocXKHKHFyhyhyhxcococnGHKHKHJxhycYcnGHJxhycXGHJxcXGHJxcXFxcXGHJxcXFxcXFxcXFxcXFxcXKHFxcXFxcocXFxcocXFyhxcXKHFyhyhxcocococococococnGHKHJxhycYcnFxhycXFxhycXFxcXGHJxcXFxcXFxcXFxcXFxcocXFxcXFyhxcXFyhxcocXKHFyhxcocococXKHJxhyhyhycYcnGHJxcYcnFxhycXFxcYcnFxcXFxcXFxcXFxcXFxcXFyhxcXFxcocXFyhxcocXKHFyhyhxcocococnGHKHJxhycYcnFxhycXFxhycXFxcXFxcXFxcXFxcXFxcXFxcXFyhxcXFyhxcXKHFyhxcocococococococnGHJxhycYcnFxcYcnFxcXFxcXFxhycXKHFxcXFxcXFxcocXFyhxcXKHFyhyhxcocococnGHKHJxhycYcnFxhycXFxcYcnFxcXFxcXFxcXFxcocXFxcXKHFxcocXKHFyhxcococococnGHKHJxcYcnFxhycXFxcYcnFxcXFxcXFxcXFyhxcXFxcocXFyhxcocXKHKHKHKHKHJxhyhycXGHJxcYcnFxcXFxcXFxcXFxcXFxcXFxcocXFxcocXKHFyhxcocococnGHKHJxhycXGHJxcXFxhycXFxcXFxcXFxcocXFxcXKHFxcocXKHFyhyhyhyhycYcnGHJxhycXFxcYcnFxcXFxcXFxcXFxcocXFxcocXFyhyhxcococococnGHJxhycYcnFxcXFxhycXFxcXFxcocXFxcXKHFxcocXKHFyhyhyhycYcocnGHJxcXGHJxcXFxcXFxcXFxcXFxcXKHFxcocXFyhyhxcocnGHKHJxhycYcnFxcYcnFxcXFxcXFxcXFxcocXFxcocXKHFyhyhyhyhyhycYcnFxhycXFxcXFxcXFxcXFxcXFxcXFyhxcocXKHFyhyhyhycYcnGHJxhycXFxcXFxcXFxcXFxcXFxcXKHFxcocXKHKHKHKHKHJxhycXGHJxcXFxcYcnFxcocXFxcXFyhxcXKHFyhyhyhyhycYcnGHJxcXFxhycXFxcXFxcXKHFxcXFyhxcococXKHKHJxhycYcnFxhycXFxcXFxcXFxcXFxcocXFyhxcocXKHKHJxhyhycXGHJxcXFxcXGHOHFxcXFxcXKHFxcocXKHKHKHJxhycYcnFxhycXFxcXFxcXFxcXFyhxcXKHFyhxcococnGHJxhycXGHJxcXFxcXFxcXFxcXKHFxcocXKHKHFycYcocnGHJxcXFxhycXFxcXFxcocXFxcocXKHFyhyhycYcocnFxhycXFxcXFxcXFxcXFxcocXFyhxcococococnGHJxcXGHJxcXFxcXFxcXKHFxcXKHFyhyhyhyhycYcnFxhycXFxcXFxcXFxcXFyhxcXKHKHFyhycYcocnFxhycXFxcXFxcXFxcXFxcocXFyhyhyhyhyhycYcnFxcYcnFxcXFxcXKHFxcXKHFyhyhyhyhycYcnFxhycXFxcXFxcXFxcocXFyhxcococococnFxhycXFxcYcnFyhxcXFxcocXFyhyhyhyhycYcnFxcYcnFxcXFxcXKHFxcXKHFyhyhyhyhycXGHJxcXFxcXFxcXFxcXFyhxcXKHKHKHKHJxhycXGHJxcXFxcXFxcocXFxcococXKHJxhycYcnFxcYcnFxcXFyhxcXFyhxcococococnGHJxcXFxcXFxcXFxcXFxcocXKHFyhycYcocnFxcYcnFxcXFxcXKHFxcXKHKHFyhycYcnGHJxcXFxcXFxcXFxcXFyhxcocXKHJxhyhycXFxhycXFxcXFyhxcXFyhxcocococnGHJxcXFxhycXFyhxcXFxcocXKHKHKHJxhycXFxcYcnFxcocXFxcocXKHFyhycYcnGHJxcXFxcXFxcXFxcXKHFyhxcococnGHJxcXFxhycXFyhxcXFyhxcococococnFxhycXFxcXFxcXFyhxcXKHKHKHKHJxcYcnFxcXFxcXFxcXFyhxcococococnFxhycXFxcXFxcXFyhxcXKHKHKHKHJxhycXFxcXFxcXFxcXKHFyhxcococnFxhycXFxcXFxcXFxcXFyhxcocococnGHJxcXFxcXFxcXFxcXKHFyhyhyhyhycXGHJxcXFxcXFyhxcXKHFyhyhycYcnFxcXFxhzhxcXFxcocXKHKHKHJxhycXFxcXFxcXFxcXKHFyhxcocnGHJxcYcnFxcXFxcXKHFxcococococnFxhycXFxcXFxcXKHFxcocococnGHJxcXFxcXFxcXFxcXKHFyhyhyhycYcnFxcXFxcXFxcXKHFyhxcnGHKHJxcXGHJxcXFyhxcXFyhyhyhyhycXGHJxcXFxcXFxcocXKHFyhycYcnFxhycXFxcXFyhxcXKHFyhycYcnGHJxcXFxcXFxcocXFyhyhyhycYcnFxcXFxcXFxcXFyhxcococnGHJxcXGHJxcocXFxcocXKHKHKHJxcXGHJxcXFyhxcXKHFyhyhycYcnFxcXFxcXFxcXFyhxcococnGHJxcXFxcXFxcXFxcXKHKHFycYcnGHJxcXFxcXFxcocXKHFycYcocnFxcXFxcXFxcXFxcocXKHJxhycYcnFxcXFxcXFyhxcocXJxhycYcnFxcXFxcXFxcXKHFyhyhycYcnFxcXFxcXFxcXKHFyhyhyhycXGHJxcXFxcocXFyhxcocnGHJxcXFxcXFxcXFxcXKHKHKHKHJxcXFxhycocXFxcocXKHJxhycXGHJxcXFyhxcXKHFyhycYcnFxhycXFxcocXFyhxcocnGHJxcXFxhzhxcXFyhxcococnGHJxcXFxcXFxcocXKHFyhycXGHJxcXFxcXFxcocXKHKHKHJxcXFxhycocXFxcococococnFxcXFxcXFxcXKHFyhyhycYcnFxcXFxcXFxcocXKHKHJxhycXFxcXFxcXFyhxcococnGHJxcXFxcXFxcocXKHFycYcnGHJxcXFxcXKHFyhxcocnGHJxcXFxcXFxcXKHFyhyhycYcnFxcXFxcXFxcocXKHJxhycXGHJxcXFyhxcXKHKHKHJxcXFxhzhxcXFxcocococnFxcYcnFxcocXFyhyhyhycYcnFxcXFxcXKHFyhyhycYcnFxcXFxcXFxcocXKHJxhycXFxhycocXFxcocococnFxhycXFxcocXFyhyhyhycXGHJxcXKHFxcocXKHJxhycXFxcXFxcXFyhxcocnGHJxcXFxcXFxcXFyhyhyhycYcnFxcXFxcXKHFyhyhycYcnFxcXFxcXKHFyhyhyhycXFxcXFxcXFxcocococnGHJxcXFxcXKHFyhyhyhycXFxcXFxcXFxcocXKHJxhycXFxcXFxcXKHFyhyhycXGHJxcXFxcocXKHKHKHJxcXFxcXFxcXKHFyhyhycXFxhycocXFxcocococnFxcXFxcXFxcXFyhyhycYcnFxcXFxcXFyhxcocnGHJxcXFxcXFxcXKHKHKHJxhycXFxcXFyhxcococnGHJxcXFxcXKHFyhyhyhycXFxcXFxcXKHFyhyhycXGHJxcXKHFxcocococnFxcXFxcXFxcXKHKHJxhycXFxcXFxcXKHFyhycYcnFxcXFxcXKHFyhyhycXGHJxcXFyhxcocXJxhycXFxcXFxcXFyhxcocnFxhycXFxcXKHFyhyhycYcnFxcXFxcocXKHKHJxhycXFxcXKHFxcocnGHJxcXFxcXFxcXKHKHKHJxcXFxcXFxcXKHFycYcnGHJxcXFyhxcXKHKHJxcYcnFxcocXFyhyhycYcnFxcXFxcocXKHJxhycXFxcXFxcXFyhyhycYcnFxcXFxcXKHFyhycYcnFxcXFxcXKHFyhycYcnFxcXFxcXKHFyhycYcnFxcXFxcXKHFyhycYcnFxcXFxcXKHFyhycYcnFxcXFxcXKHKHKHJxhycXFxcocXFyhyhycXFxcXFxcXFxcococnFxhycXFxcocXKHKHJxhycXFxcXKHFyhyhycXFxcXFxcXFxcococnGHJxcXFxcocXKHKHJxcYcnFyhxcXKHKHJxhycXFxcXKHFyhyhycXGHJxcocXFyhyhycYcnFxcXKHFxcocnGHJxcXFxcXFyhxcocnGHJxcXFxcocXKHKHJxhycXFxcocXKHKHJxhycXFxcocXFyhycYcnFxcXFxcocXKHKHJxcXFxcXFxcocXKHJxcXGHJyhxcXKHKHJxhycXFxcXKHFyhycYcnFxcXFxcocXKHJxhycXFxcXFyhxcocnGHJxcXFxcXKHFycYcnGHJxcXKHFxcocnGHJxcXFxcXFyhyhyhycXFxcXFxcXKHKHJxhycXFxcXKHFyhyhycXFxcXFxcXKHFycYcnFxcXFxcXFyhyhycXGHJxcXKHFyhyhycXGHJxcocXFyhycYcnFxcXFxcocXKHJxcYcnFxcocXKHFycXGHJxcXFyhxcococnFxcXFxcXFyhyhycYcnFxcXFyhxcocnFxhycXFyhxcocXJxcYcnFxcocXFyhycYcnFxcXFyhxcococnFxcXFxcXFyhyhycXGHJyhxcXFyhycYcnFxcXFxcocococnFxcXFxcXFyhyhycXGHJxcocXFyhycYcnFxcXFyhxcocnGHJxcXFxcocXKHJxhycXFxcXKHFycYcnFxcXFxcXFxcocnGHJxcXFxcXKHKHKHJxcXFxcXFyhyhyhycXFxcXFyhxcocnFxcYc4cXFyhyhycYcnFxcocXKHKHJxcXFxcXFxcococnFxhycocXFyhyhycXFxcXFxcXKHKHJxcYcnKHFxcococnFxcXFxcXFyhyhycXFxcXFxcXKHKHJxhycXFyhxcXJxhycXFxcXFxcXKHKHJxcYcnKHFxcocnGHJxcXFxcocXKHJxcXFxcXFxcXKHKHJxcXFxcXFxcococnFxcXFxcXFyhyhycXFxcXFxcXKHKHJxcXFxcXFxcXKHJxhycXFxcocXKHKHJxcXFxcXFyhyhycXFxcXFxcXFyhycYcnFxcXKHFyhyhycXFxcXFyhxcocnFxcXFxcXFyhyhycXFxcXFxcXKHKHJxcXFxcXFxcococnFxcXFxcXKHKHJxhycXFyhxcococnFxcXFxcXKHKHJxcXFxcXFxcococnFxcXFxcXKHKHJxhycXFyhxcocnGHJxcXFyhxcocnGHJxcXKHFyhyhycXFxcXFyhxcnGHJxcXFxcXKHKHJxhycXFyhxcocnGHJxcXFyhxcnGHJxcXFxcXFyhyhycXFxcXFxcXKHJxhycXFxcocXKHJxhycXFyhxcococnFxcXFxcococnGHJxcocXFyhycXGHJyhxcXKHJxhycXFxcocXKHJxcXFxcXFxcococnFxcXFxcXKHKHJxcXFxcXFyhyhycXGHOHFxcococnFxcXFxcococnFxhycocXKHKHJxcXFxcXFyhyhycXFxcXFxcocnGHJxcXFxcocXJxhycXFxcXKHFycYcnFxcXFyhxcnGHJxcXFxcocXJxhycXFxcXKHFycYcnFxcXFyhxcnGHJxcXFxcococnGHJxcocXFyhycXFxcXFxcXKHJxhycXFxcocXKHJxcXFxcXFyhxcnFxhycocXFyhycXGHJyhxcXKHJxcXFxcXFxcococnFxcXFyhxcocnFxcXFxcXKHKHJxcXFxcXFyhycYcnFxcXFyhyhycXFxcXFxcococnFxcXFxcXKHKHJxcXFxcocXKHJxcXFxcXFyhycYcnFxcXFyhyhycXFxcXFxcococnFxcXFxcocXJxcYcnFyhxcocnFxcXFxcXFyhyhycXFxcXKHKHKHJxcXFyhxcnGHJxcXFxcocXJxcYcnFyhxcocnGHJxcXKHFyhycXFxcXFxcococnFxcXFxcococnFxcXFxcococnFxhzhxcXKHJxcXFxcXFyhyhycXFxcXFyhxcnFxcXFxcXFyhyhycXFxcXKHFycYcnFxcocXKHJxhycocXFyhycYcnFyhxcococnFxcXKHFyhycXFxcXFxcocnGHJxcXKHFyhycXFxcXFxcococnFxcXFyhxcnFxhycXKHFyhycXFxcXFxcococnFxcXFxcococnFxcXFyhxcnGHJxcXFyhyhycXGHOHFxcocnFxcXFxcXKHKHJxcXFxcococnFxcXFxcXKHKHJxcXFxcococnFxcXFxcXKHJxcXFxcXFxcocnFxhzhxcXKHJxcXFxcXFyhyhycXFxcXKHFycXGHJyhxcococnFxcXKHFycYcnFxcXKHFycYcnFxcocXKHJxcXFxcXKHFycXFxcXFxcXKHJxcXFxcXFyhyhycXFxcXKHKHJxcXFxcXKHKHJxcXFxcocXJxcYcnKHFyhyhycXFyhxcocnFxcXFxcXKHKHJxcXFyhxcnFxhycXKHFyhycXFxcXFyhyhycXFxcXKHFycXGHOHFxcocnFxcXFxcXFycYcnFxcXFyhyhycXFxcXKHKHJxcXFxcXKHKHJxcXFxcocXJxcXFxcXFyhyhycXFxcXKHKHJxcXFxcocXJxcXFxcXFxcocnFxcXFxcXKHJxcXFxcXFyhyhycXFxcocXJxhycXFyhxcnGHJxcXKHFyhycXFxcXFyhyhycXFxcocXJxhycXFyhxcnGHJxcXFyhyhycXFxcXFyhyhycXFxcocXJxhycXFyhxcnGHJxcXKHFycYcnFxcXKHKHJxcXFxcXKHJxhycXKHFyhycXFxcXFyhyhycXFxcXKHJxhycXFyhxcnGHJxcXKHFycYcnFxcocXJxhycXFyhxcnGHJxcXFyhyhycXFxcXKHKHJxcXFxcocXJxcXFxcXFyhycXFxcXFxcocnGHJyhxcococnFxcocXJxhycXFyhxcnGHJxcXKHFycYcnFxcococnFxcXFxcXKHJxcXFxcXKHKHJxcXFyhxcnFxcXFxcXKHKHJxcXKHFyhycXFxcXKHKHJxcXFxcococnFxcXFyhycYcnFyhxcocnFxcXFxcocnFxcXFxcXKHJxcXFxcXFyhycXFxcXFyhyhycXFxcococnFxcXFxcocnFxcXFxcococnFxcXKHFycXFxcXFxcocnGHJyhxcocnFxcXFxcXJxhycXFxcococnFxcXFyhyhycXFxcococnFxcXFxcocnFxcXFxcococnFxcXKHKHJxcXFxcococnFxcXKHKHJxcXFxcXKHJxcXFxcXKHJxhycocXFycXGHJyhxcocnFxcXFxcocnFxcXFxcococnFxcocXJxhycXFyhyhycXFxcXFyhycXFxcXFyhyhycXFyhxcnFxhycocXJxhycXFyhxcnGHJxcocXJxhycXFyhyhycXFxcXFyhycXFxcXFyhycYcnKHFyhycXFxcXFyhycXFxcXFyhycYcnFyhyhycXFxcXFyhycXFxcXFxcnGHJxcXKHFycXFxcXFxcocnFxcXFxcocnGHJyhxcocnFxcXFyhyhycXFxcococnFxcXKHKHJxcXFxcocnGHJyhxcocnFxcXFxcocnFxcXFxcocnFxcXFxcococnFyhxcocnFxcXFyhyhycXFyhxcnFxhzhxcocnFxcXFxcXJxcYcnKHFycYcnFxcococnFxcXFyhycYcnKHFyhycXFxcXKHKHJxcXKHFycXFxcXFxcocnFxcXFxcnGHJxcXFyhyhycXFxcococnFxcXKHJxhycXKHFycYcnFyhxcnGHJxcocXJxhycXKHFycYcnFyhxcnFxhzhxcXJxcXFxcXFyhycXFxcXFyhycXFxcXFycYcnFxcXKHJxhycXKHKHJxcXFxcXJxhycXFyhxcnFxcXFxcococnFyhxcocnFxcXKHKHJxcXFyhyhycXFxcococnFxcXKHJxhycocXKHJxcXFxcocnFxcXFxcXJxhycXKHFycYcnFyhxcnFxcXFxcXKHJxcXFxcocnGHOHFxcnGHJxcocXJxhycXKHFycXFxcXFxcnGHJxcXKHKHJxcXFxcnGHJxcXFyhyhycXFyhyhycXFxcXKHJxcXFxcXKHJxcXFxcocnGHOHFxcnGHJxcocXJxhycocXKHJxcXFxcocnFxcXFxcocnFxcXFyhycYcnKHFycYcnFyhxcnFxcXFxcXKHJxcXFyhyhycXFyhxcnFxcXFxcocnGHOHFyhycXFxcXKHJxhycocXJxcXFxcXFyhycXFxcococnFxcXKHJxcXFxcXFycXGHOHFyhycXFxcXKHJxcXFxcXJxhycXFyhyhycXFxcococnFyhxcocnFxcocXJxcXFxcXKHJxcXFxcXKHJxcXFyhyhycXFxcocnFxcXFxcocnFxcXFyhycYc4cXKHJxcXFxcocnFxcXFxcocnFxcXKHKHJxcXFyhycXFxcXFyhycXFxcXKHJxcXFxcococnFyhxcnGHJyhxcnGHJxcocXJxcXFxcXKHJxcXFxcocnFxcXFxcocnFxcXKHKHJxcXKHKHJxcXFyhycYc4cXFycXFxcXFyhycXFxcXFycYcnFyhxcnFxcXFxcocnFxcXFyhycXFxcXFyhycXFxcocnGHJyhxcnFxcXFxcXJxhycocXKHJxcXFyhycXFxcXFyhycXFxcXKHJxcXFxcocnFxcXFxcocnFxcXKHJxcXFxcXKHJxcXFxcocnFxcXFyhycXFxcXKHJxcXFxcococnKHFyhycXFxcococnFyhxcnFxcXFxcocnFxcXFyhycXFxcXKHJxcXFxcXJxhycocXKHJxcXKHFycXFxcXFycYcnFyhyhycXFxcXJxhycXKHFycXFxcXFyhycXFxcococnFxcocnGHOHFxcnFxcXFxcocnFxcXFyhycXFxcococnFxcococnFxcocnGHJyhxcnFxcXFxcocnFxcXFyhycXFxcXJxhycXFyhycYcnKHFycXFxcXFyhycXFxcococnFyhyhycXFxcXJxhycXKHKHJxcXFyhycXFxcXFycYcnFyhyhycXFyhyhycXFyhyhycXFyhyhycXKHFycXFxcXFyhycXFxcocnGHOHFyhycXFyhxcnFxcXFyhycXFxcXKHJxcXFxcnGHJxcXKHJxcXFxcXKHJxcXKHKHJxcXFyhycXFxcXKHJxcXFyhycYc4cXKHJxcXFyhycXFxcXKHJxcXFxcocnFxcXFycYcnFyhxcnFxcXFyhycXFxcXKHJxcXFxcnGHJxcocXJxcXFxcocnFxcXFyhycXFxcococnFyhyhycXFxcocnFxcXKHKHJxcococnFxcXKHJxcXFxcocnFxcXKHJxhzhxcocnFxcocnGHOHFyhycXFxcocnFxcXFyhycXFxcXJxhycocXKHJxcXKHJxhzhxcocnFxcXKHJxcXFyhyhycXKHKHJxcXFyhycXFxcocnFxcXFxcnGHOHFxcnFxcXFxcnGHJyhxcnFxcXFxcocnFxcXKHJxcXFyhycYc4cXKHJxcXKHJxcXFxcXKHJxcXKHJxhycococnFxcXKHJxcXFyhycXFxcXFycXFxcXFyhycXFyhyhycXFyhycXFxcXFycXFxcXFyhycXFyhyhycXFyhycXFxcXFycXFxcXFyhycXFyhyhycXFyhycXFxcXKHJxcXFyhycXFxcXKHJxcXFyhycXFxcXKHJxcXFyhycXFxcXJxhycXKHKHJxcococnFxcXJxhycXKHFycXFxcococnKHFyhycXKHKHJxcXFyhycXFxcocnFxcXKHKHJyhxcnGHOHFyhycXFyhycYc4cXJxhycococnFxcococnFyhyhycXFyhycXFxcXKHJxcXFyhycXFxcocnFxcXFxcnFxcXFyhycXFxcXJxhycXKHJxcXFxcXJxcXFxcXJxhycocXJxcXFxcocnFxcXKHJxcXFxcnGHJyhxcnFxcXFyhycXFxcXJxcXFxcXKHJxcXKHKHJxcococnFyhyhycXFyhycXFxcXKHJxcXFyhycXFxcocnFxcXFycXFxcXFxcnFxcXFyhycXFxcocnFxcXKHJxcXFxcnFxhzhxcnFxcXFyhycXFxcocnFxcXKHJxcXFyhycXFxcXKHJxcXKHJxhzhxcnFxcXFxcnFxcXFxcnFxcXFxcocnFxcocnFxcXFycYcnFyhycXFxcXFycXFxcXKHJxcXFyhycXFxcXJxcXFxcXKHJxcocXJxcXFxcnGHJyhxcnFxcXFyhycXFyhyhycXKHJxhzhxcnFxcXFxcnGHOHFyhycXKHKHJxcXKHJxcXFyhycXFxcXJxhycocXJxcXFyhycXFxcXKHJxcXKHJxcXFxcocnFxcococnKHFycXFxcXKHJxcXKHJxcXFxcocnFxcXJxhycXKHJxcXFxcocnFxcXJxhycocXJxcXFxcocnFxcocnFxcXFxcnFxcXFycYcnKHFycXFxcXJxhycocXJxcXFxcnFxcXFxcocnFxcocnFxcXFycXFxcXFycYcnKHKHJxcococnFyhyhycXKHKHJxcocnGHOHFycXFxcXKHJxcXKHJxcXFxcocnFxcocnFxcXFycYcnKHKHJxcococnFyhyhycXKHKHJyhxcnFxcXFyhycXFyhycXFxcXJxhzhxcocnFyhyhycXKHJxhzhxcnFxcXFyhycXFyhycXFxcXJxcXFxcXJxcXFxcXJxcXFxcocnFxcXJxhycocXJxcXFyhycXFxcocnFxcXKHJxcXKHJxcXFxcocnFxcocnFxcXKHJxcXFycYcnFyhycXFxcXJxhzhxcocnKHFycXFxcXFycXFxcXJxcXFxcXJxhzhxcnFxcXFxcnFxcXFycYc4cXKHJxcocnGHOHFycXFxcXJxhzhxcocnFyhycXFxcXKHJxcXKHJxcXFyhycXFxcocnFxcocnFxcXFycXFxcXKHJxcXFycYcnKHKHJxcococnKHFycXFxcXJxcXFxcXJxcXFxcocnFxcocnFxcXKHJxcXFyhycXKHFycXFxcocnFxcocnFxcXFyhycXKHJxcXFxcocnFxcocnFxcXKHJxcXKHJxcXFxcnFxcXFyhycXFyhycXFxcXJxcXFxcocnFyhyhycXKHKHJyhyhycXFyhycXFyhycXFxcXJxcXFxcXJxcXFxcnFxcXFxcnFxcXFyhycXFyhycXFyhycXFxcXKHJxcocnFxcXFyhycXKHKHJyhxcnFxcXKHJxcXFycYcnKHKHJxcocnFxcXFycXFxcXFycXFxcXJxcXFxcocnFxcXJxcXFxcXJxcXFxcnFxcXFxcnFxcXFyhycXKHJxcXFxcocnFxcnGHJxcocnFxcXKHJxcXKHJxcXFxcnFxcXFycXFxcXFycXFxcXJxhzhxcnFxcXFycYc4cXJxcXFxcnFxcXFxcnFxcXKHJxcXFyhycXKHKHJxcocnFxcXKHJxcXKHJxcXFxcnFxcXFycXFxcXKHJxcXKHJxcXFycYcnKHJxhzhyhycXFycYcnKHFycXFyhycXFxcXJxcXFxcocnFxcnGHJyhxcnFxcocnFxcXFycXFxcXKHJxcXJxhycocXJxcXKHJxcXFxcnFxcXFycYc4cXJxcXFxcnFxcXFyhycXKHJxcXFxcnGHOHFycXFxcocnFxcocnFxcXJxhzhxcnFxcXFyhycocXJxcXFyhycXFyhycXFxcocnFyhyhycococnFyhycXFxcXJxcXFxcnFxcXFyhycXKHJxcXFxcnFxcXFyhycXKHJxcXFxcnFxcXFyhycXKHJxcXFyhycXFyhycXFxcnFxcXFxcnFxcXKHJxcXFycXFxcXKHJxcocnFxcXFycXFxcXKHJxcocnFxcXKHJxcXKHJxcXFycXFxcXKHJxcococnKHKHJyhyhycXKHJxcXFyhycXFyhycXFyhycXFxcnFxcXFxcnFxcXKHJxcXKHJxcXKHJxcXFycYc4cXJxcXFyhycXFyhycXFxcnFxcXFyhycXKHJxcXFxcnFxcXFycXFxcXJxcXFxcocnFyhycXFxcXJxcXFyhycXFyhycXFyhycXFxcnGHOHFycXFxcocnFxcnGHJyhyhycXKHJxcXKHJxcXFyhycXKHJxcXFyhycXFyhycXFyhycXFyhycXFyhycXFxcocnFyhycXFxcocnFyhycXFxcXJxcXFxcnFxcXFycXFxcXKHJyhxcnFxcocnFxcXKHJxcocnFxcXFycXFxcocnFyhyhycococnKHKHJyhyhycocXJxcXKHJxcXFycXFxcXKHJxcocnFxcXKHJxcocnFxcXFycXFxcocnFyhycXFxcXJxcXFxcnFxcXKHJxcXKHJxcXKHJxcXKHJxcXKHJxcXKHJxcXKHJxcXFycXFxcXJxcXFxcocnKHKHJxcocnFxcocnFxcXJxcXFxcocnFyhycXFyhycXFxcnGHOHKHJxcocnFxcXJxcXFxcnGHOHKHJxcocnFxcocnFxcXJxcXFxcocnKHKHJxcocnFxcocnFxcocnFxcocnFxcocnFxcocnFxcocnFxcocnFyhyhycocnFxcXFycXFxcocnFyhycXFxcocnFxcnFxcXFyhycXKHJxcXFycXFxcXKHJxcocnFxcocnFxcocnFxcocnFxcocnFyhycXFxcXJxcXFyhycXKHJxcXFyhycocXJxcXKHJxcXFycXFxcXJxcXFxcnFxcXKHJxcXJxhzhxcnFxcXJxhzhxcnFxcocnFxcocnFxcocnFxcocnFxcnGHOHFycXFxcnGHOHFycXFyhycXFyhycXFyhycXFycYc4cXJxcXFycYc4cXJxcXKHJxcXKHJxcXJxhycocnFxcXKHJxcocnFxcocnFxcXJxcXFyhycXFycXFxcXFycXFyhycXFxcnFxcXFycXFxcocnFyhycXFxcnGHOHKHJyhyhzhxcnFxcXKHJxcocnFxcXJxcXFxcnFxcXKHJxcocnFxcXJxcXFxcnFxcXFycXFxcocnFyhycXFxcnFxcXFycXFxcXJxcXFycXFxcXKHJyhyhycocnFxcXFycXFyhycXFxcnFxcXKHJxcXJxcXFxcocnKHKHJyhycXFxcXJxcXKHJxcXFycXFxcocnFyhycXFxcnFxcXFycXFxcocnFyhycXFxcnFxcXFycXFxcnGHOHKHJxcnGHJyhycXFxcocnKHKHJyhycXFxcXJxcXKHJxcXKHJxcXJxcXFxcocnKHKHJyhycXFxcnGHOHJxcXFxcnFxcXJxhzhyhycocnFxcXKHJyhxcnFyhycXFxcXJxcXKHJxcXKHJxcocnFxcocnFxcocnFyhycXFxcnFxcXKHJxcocnFxcXJxcXFyhycXKHJxcXKHJxcocnFxcXKHOHFycXFxcocnFyhycXFycYc4cXJxcXKHJxcocnFxcXKHJyhycXFxcocnFyhycXFycYc4cXJxcXJxhycocnFxcXJxcXFyhycXKHJxcXFycXFxcnGHOHKHJyhycXFxcocnKHJxcXFxcnFxcocnFxcnFxcXFyhycocnFxcXKHJxcocnFyhycXFxcnFxcXKHJxcocnFxcocnFyhycXFxcnFxcXJxcXFxcnFxcXFycXFxcnFxcXKHJxcocnFxcocnFyhycXFyhycXKHJxcXFycXFxcocnKHKHJyhycXFxcnFxcXKHJxcocnFxcocnKHFycXFycXFxcXKHJyhycXFxcocnKHJxcXFyhycococ4cXJxcXJxhycocnFxcocnFyhycXFyhycXKHJxcXKHJxcXJxcXFxcnFxcXJxcXFxcnFxcXJxcXFxcnFxcXJxcXFxcnFxcXJxcXFyhycXKHJxcXKHJyhyhycocnFxcXJxcXFyhycXKHJxcocnFxcocnFxcnFxcXFycXFxcnFxcXFycXFyhycXFyhycXKHJxcocnFxcXJxcXFycXFxcXJxcXFyhycocnFxcXJxcXFxcnFxcocnFxcnFxcXFycXFxcnFxcXFycXFxcnFxcXKHJxcocnFyhycXFyhycXKHJxcXKHJyhyhycocnFxcocnFyhycXFyhycXKHJxcocnFxcXJxcXFycXFxcXJxcXKHJxcXJxcXFxcnFxcXJxcXFxcnFxcocnFyhycXFyhycXKHJxcXJxcXFxcnFxcXJxcXFxcnFxcocnFxcnFxcXFycXFyhycXFycXFxcXJxcXFycXFxcocnFycYc4cXJxcocnFxcXJxcXFycXFxcXJxcXKHJxcocnFxcocnFyhycXKHJxcXKHJyhyhycocnFxcnGHOHJxcXFxcnFyhycXFxcnFxcXKHJyhycXFxcnFxcXJxcXFyhycXKHJxcocnFyhycXFxcnFxcXJxcXFycXFxcXJxcXFycXFxcnFxcXFycXFyhycXFycXFxcocnKHJxcXFycXFxcXJxcXJxcXFxcnFxcXKHJyhycXFyhycXKHJxcXJxcXFxcnFxcocnFyhycXFycXFxcXJxcXFycXFxcnFxcXKHJxcnGHOHKHJyhycXFycXFxcXJxcXFycXFxcocnKHJxcXKHJxcocnFxcnFxcXFycXFyhycocXJxcocnFxcnFxcXFycXFxcnFxcXJxcXFxcnFxcnGHOHJxcXFyhycocnFxcocnKHJxcXFycXFxcocnKHJxcXKHJxcocnFyhycXKHJxcXKHJxcnFxcXFycXFxcocnKHJxcXJxhzhycXFxcnFxcXJxcXFxcnFxcnFxcXFycXFxcnFxcXJxcXFycXFxcXJxcXKHJxcnGHOHKHJyhycXFycXFxcXJxcXKHJxcnGHJyhycXKHJxcXJxcXFxcnFxcocnFyhycXKHJxcXJxcXFyhycocnFxcXJxcXFycXFxcnFxcXJxcXFyhycocnFxcXJxcXKHJxcocnFyhycXFycXFxcocnKHJxcXKHJxcocnKHKHOHKHJyhycXFycXFxcocnKHJxcXFycXFyhycXKHJxcocnFxcnFxcXKHJyhycXFyhycocnFxcXJxcXFycXFxcnFxcXJxcXFycXFxcXJxcocnFxcocnFycXFxcXJxcXFycXFxcnFxcXJxcXFycXFxcnFxcXFycXKHJxcXKHJyhycXFxcnFxcocnFycYc4cnFxcXJxcXFyhzhyhycocnFxcnFxcXKHJyhycXFyhycocnFxcocnFycXFxcXJxcXFycXFxcnFxcXJxcXKHJxcXJxcXFycXFxcnFxcXKHJyhycXFycXFxcocnKHJxcXKHJyhycXFyhycocnFxcXJxcXKHJyhycXFxcnFxcocnFyhycXJxhzhycXFxcnFxcXJxcXFycXFxcnFxcXJxcXFycXFxcnFxcXJxcXFyhzhxcnFyhycXKHJxcXJxcXFycXFxcnFxcXKHJyhycXKHJxcXJxcXFycXFxcoc4cXJxcocnFxcnFxcXJxcXFyhzhxcnFyhycXKHJxcXJxcXFycXFxcnFxcXKHOHKHJyhycXKHJxcocnFyhycXKHJxcocnFyhycococ4cnFxcXJxcXFycXFyhycXKHJyhycXFxcnFxcocnKHJxcXFycXFycXFxcXJxcocnFxcocnKHJxcXJxcXFycXFxcocnKHJxcocnFyhycXKHJxcocnFyhycocnFxcXJxcXKHJxcnFxcXFycXFycXFxcXJxcocnFxcnFxcXKHOHFycXKHJxcocnFyhycocnFxcXJxcXKHJxcnFxcXFycXFycXFxcoc4cXJxcocnFyhycXKHJxcocnFycXFxcXJxcXKHJyhycXFyhycocnFyhycXFycXFxcnFxcXJxcXKHJyhycXFxcnFxcnFxcXKHJyhycXKHJxcocnFyhycXJxcXFxcnFxcocnKHJxcXJxcXFycXFxcnFxcXJxcXFycXFyhycocnFxcnFxcXKHJyhycXKHJxcnFxcXFycXFyhycocnFxcnFxcXJxcXFycXFxcnFxcXJxcXJxcXFxcnFyhycXFycXFxcnFxcocnFycXFxcXJxcXJxcXFycXFxcnFxcXJxcXKHJxcnFxcXKHJyhycXKHJxcocnKHJxcXKHJyhycXFycXFxcnFxcXJxcXKHJyhycXFycXFxcnFxcXJxcXFycXFycXFxcXJxcocnFyhycXKHJyhycXFyhycocnFyhycXKHJyhycXFyhycocnFyhycXKHJxcnFxcXFycXKHJxcXJxcXKHJxcnFxcXFycXKHJxcocnFyhycocnFxcnFxcXKHOHJxcXFycXFyhzhxcnFyhycXJxhzhycXFycXFxcoc4cnFxcXJxcXJxcXFyhzhyhzhycXFxcnFyhycXFycXFyhycXJxcXFyhzhxcnKHJxcXFycXFycXFxcnFxcXJxcXKHJyhycXFycXFxcnFxcnFxcXFycXKHJxcocnKHJxcXJxcXFyhzhycXFxcnFyhycXFycXFyhycocnFxcnFxcXJxcXKHJyhycXFycXFxcnFxcocnKHJxcocnFycYc4cnFxcnFxcXJxcXKHJyhycXKHJxcocnKHJxcXJxcXFycXFyhycocnFyhycXKHJyhycXFycXFxcnFxcnFxcXKHOHJxcXFycXFycXFxcnFxcXJxcXJxcXFyhzhycXFxcnFyhycXKHJxcnFxcXKHOHJxcXFycXFycXFxcnFxcXJxcXJxcXFycXFxcnFxcnFxcXJxcXFycXFycXFxcnFxcXJxcXKHOHKHOHJxcXKHJyhycXJxcXFxcnFyhycXKHJyhycXFycXFyhycocnFxcnFxcocnKHJxcXJxcXKHJyhycXKHJxcnFxcXKHOHJxcXFycXFycXFxcnFxcnFxcXJxcXFycXFyhzhyhzhycXFycXFxcnFxcXJxcocnFyhycXJxcXFycXFxcnFxcnFxcXJxcXFycXFycXFxcnFxcnFxcXJxcXFycXFycXFxcnFxcXJxcXJxcXFycXFycXFxcnFxcXJxcXJxcXFycXFycXFxcnFxcXJxcXJxcXFycXFxcnFyhycXJxcXFxcnFyhycocnFxcnFxcXJxcXJxcXFycXFyhzhyhzhycXFycXFxcnFxcXJxcocnFycXFxcoc4cnFxcocnJxhzhycXFycXFxcnFyhycXFycXFycXFxcnFxcXJxcocnFyhycocnFyhycXJxcXFycXFyhycocnFyhzhxcnFyhycocnFyhycXJxcXFycXFxcnFxcnFxcXJxcXJxcXFycXFycXFxcnFxcXJxcXJxcXKHJyhycXJxcXFxcnFycXFxcXJxcocnKHJxcXJxcXKHOHFycocnFxcnFxcXJxcXJxcXFycXFycXFxcnFxcnFxcXJxcXKHOHJxcXFycXKHJxcnFxcXJxcXFycXFycXFyhycocnFycXFxcoc4cnFxcnFxcXJxcXJxcXFycXFycXFxcnFxcnFxcXJxcXKHOHJxcXFycXJxcXFxcnFyhycocnFxcnFxcnFxcXJxcXJxcXFycXFyhycnFxcXFycXKHJyhycXFycXFycXFxcnFxcnFxcXJxcXJxcXFycXFycXFxcnFxcnFxcXJxcXJxcXFycXFycXFxcnFxcnFxcocnKHJxcnFxcXJxcXFycXKHJxcnFxcXJxcXKHJycYc4cnFyhycocnFyhycocnFyhycocnFycXFxcnFxcXJxcXJxcXJxcXFycXFxcnFyhycocnFyhycocnFycXFxcoc4cnFxcnFxcoc4cnFxcXJxcocnKHJxcoc4cXJyhycXFycXFxcnFyhycocnFyhycocnFyhycocnKHJxcXJxcXKHOHJxcXFycocnFxcnFxcXJxcXJxcXJxcXFycXFycXFxcnFxcnFxcXJxcocnKHJxcocnKHJxcocnKHJyhycXFycXFycXFxcnFxcnFxcocnJxhzhycXKHJyhycXJxcXFycXFxcnFycXFxcXJxcnFxcXJxcXFycXJxcXFxcnFycXFxcnFxcXJxcnFxcXFycocnFxcnFxcoc4cnFxcnFxcXJxcXJxcXJxcXFycXFycXFyhzhycXFxcnKHJxcXJxcXKHJycXFxcoc4cnFxcnFxcnFxcXJxcXJxcXJxcXFycXFycXFxcnFyhycocnFyhycocnKHJxcXJxcocnFycXFxcnFxcnFxcXJxcXJxcXJxcXFycXKHJxcnFxcXJxcXJxcXJxcXFycXFycXFxcnFyhycocnFyhzhycXFxcnFycXFxcnFxcoc4cnFxcnFxcnFxcXJxcXJxcXKHOHJxcXJxcXKHJycXFxcnFxcXJxcoc4cXJyhycXKHJyhycXJxcXFycXKHJxcnFxcXJxcXJxcXJxcXFycXFycXFycXFxcnFxcnFxcnFxcXJxcXJxcXJxcXFycXKHJyhycXKHOHJxcXKHOHJxcocnKHJxcnFxcXJxcXJxcXJxcXFycXFycXFycXFxcnFyhycocnFycXFxcnFxcnFxcocnJxcXFycXFyhzhycXFycXFycXFyhycnFxcXJxcXFycXJxcXFycXFxcnKHJxcXJxcXJxcXJxcXFycXFycXFycXFxcnFycXFxcXJyhycXKHJycXFxcXJxcnFxcXJxcXJxcXJxcXFycXKHJyhycXJxcXFycXKHJxcnFxcoc4cnFxcnFxcoc4cnFxcnFxcnFxcnFxcXJxcXJxcXJxcXJxcXFycXFycXFycXFyhzhycXFycXFycXFxcnFyhycnGHOHJxcnFxcXJxcXJxcXJxcXKHOHJxcXJxcXJxcXFycXKHJycYc4cnFycXFxcnFyhycocnFycXFxcnFyhycocnFycXFxcnFyhzhxcnKHJxcnFxcXJxcXJxcXJxcXFycXJxcXFycXFycXFxcnKHJxcXJxcXJxcXJxcXFycXJxcXFycXFycXFxcnFycXFxcnFxcnFxcnFxcXJxcnFxcXJxcXJxcXJxcXFycXKHJyhycocnKHJxcoc4cnFxcnFxcnFxcXJxcnFxcXJxcXJxcXJxcXFycXJxcXFycXFycXFycXFyhzhycXFycXKHJxcnFxcnFxcXJxcocnKHJyhycocnFyhzhycXFycXFycXFycXFxcnFycXFxcnFxcnFxcnFxcXJxcnFxcXJxcXJxcXJxcXJxcXFycXJxcXFycXFycXFycXFyhzhycXKHJycXFxcnFxcXJyhycXKHOHJxcXJxcXJxcXJxcXKHOHJxcXJxcocnKHJyhycXJxcXKHOHJxcXJxcXJxcXJxcXJxcXFycXJxcXFycXFycXFycXFycXFxcnFycXFxcnFyhycocnKHJxcnFxcnFxcXJxcocnKHOHJxcXFycocnFycXFxcnFyhzhycXFycXFycXFxcnFycXFyhycnFxcXJxcXJxcXJxcXJxcXKHOHJxcocnJxcXFycXFycXFycXFyhzhycXJxcXFycXKHJyhycocnKHJyhycXJxcXFycXJxcXFycXFycXKHJyhycXJxcXJxcXFycXJxcXFycXKHJycXFxcnFxcnFxcXJyhycXJxcXFycXKHOHJxcXJxcXJxcXJxcXJxcXJxcXFycXJxcXFycXKHOHJxcXJxcXJxcXJxcXJxcXKHOHJxcnFxcXJxcnFxcXJxcXJxcXJxcXJxcXJxcXJxcXJxcXFycXJxcXFycXJxcXFycXFycXKHJyhycocnKHJyhycXJxcXKHOHJxcoc4cnFxcnFyhzhycXFycXFycXFycXFycXFxcnKHJxcnFxcoc4cnFyhycnFxcXJxcocnKHOHJxcXJxcXJxcXJxcXFycocnFycXFycXFxcnFycXFxcnFycXFxcnFyhycnFxcXJxcXJxcXJxcXJxcXJxcXJxcXJxcXJxcXKHOHJxcnFxcoc4cnFycXFxcnFycXFxcnFxcnFycXFxcnFxcnFxcnFyhycocnKHJyhycocnKHJyhycocnFycXFycXFyhzhycXJxcXKHOHJxcnFxcXJxcnFxcXJxcnFxcXJxcoc4cnFxcnFyhzhycXFycXFycXKHOHJxcXJxcXJxcXJxcXJxcocnKHJyhycocnKHJyhycocnKHJyhycocnKHJxcnFxcnFxcnFxcnFxcnFxcXJyhycXJxcXJxcXJxcXKHOHJyhycXJxcXJxcXFycocnFycXFycXFyhzhycocnFycXFycXFxcnKHJxcnFxcnFxcoc4cnKHJxcnFxcnFxcoc4cnKHJxcnFxcnFxcnFxcnFxcoc4cnKHJyhycocnFycXFycXFycXFycXFycXFycXKHJyhycocnKHOHJxcXJxcXJxcXJxcocnJxcXFycXFycXJxcXFycXFycXJxcXFycXJxcXFycXJxcXFycXJxcXFycocnFycXFxcnKHJxcnFxcnFxcnFxcnFxcXJyhycocnKHOHJxcXJxcXJxcXJxcocnJxcXFycXKHJycXFxcnFycXFxcnKHJxcnFxcXJyhycXJxcXJxcXJxcXJxcXJxcXJxcXJxcXJxcXJxcoc4cnFxcnFycXFxcnFycXFxcnKHJxcnFxcnFxcXJyhycocnKHJyhycnFxcXJxcXJxcoc4cnFyhzhycXJxcXFycocnFycXFycXFycXFycXFycXFycXKHOHJxcXJxcnFxcXJxcnFxcnFxcXJyhycocnKHJyhycnFxcXJxcXJxcnFxcXJxcnFxcXJyhycXJxcXJxcXJxcXJxcXJxcoc4cnFxcnFycXFyhzhycXJxcXJxcXJxcXJxcXJxcoc4cnFxcnFycXFycXFxcnKHJxcnFxcnFyhycnFxcXJxcoc4cnFycXFxcnKHJyhycocnKHJycXFxcnFyhzhycXJxcXJxcXJxcXJxcXJxcXJxcXJxcnFxcXJyhycXJxcXJxcXJxcXJxcXJxcnFxcXJxcnFxcoc4cnKHJyhycnFxcXJxcXJxcnFxcnFxcXJyhycocnJxcXFycXFycXJxcXJxcXFycocnKHJycXFxcnFyhzhycXJxcXJxcXJxcXJxcXJxcXJxcnFxcoc4cnKHJyhycocnJxcXFycXJxcXJxcXFycnFxcXJxcXJxcoc4cnFycXFycXFycXFycXFycXJxcXFycXJxcXJxcXJxcXJxcoc4cnFycXFxcnKHJyhzhycXFycXJxcXKHOHJyhycnFxcXJxcXJyhycXJxcXJxcXJxcXJxcnFxcXJxcnFxcnFxcnFxcnFycXFxcnFycXFycXFycXFycXJxcXFycXJxcXJxcXJxcXJxcnFxcXJxcnFxcnFxcnFxcnFycXFxcnFycXFycXFycXKHOHJxcnFxcXJyhycnFxcXJxcnFxcXJyhycocnJxcXFycXJxcXJxcXJxcXJxcXJxcnFxcXJyhycocnJxcXFycXJxcXJxcXJxcXJxcoc4cnFycXFycXFycXJxcXFycXJxcXJxcXJxcoc4cnFycXFycXFycXFycXJxcXJxcXFycnFxcXJxcoc4cnKHJyhycnFxcXJyhycXJxcXJxcnFxcXJxcnFxcnFxcnFycXFxcnFycXFycXKHJycXFycXFxcnKHOHJxcXJyhycXJxcXJxcnFxcXJxcnFxcnFyhycnFxcoc4cnJxcXFycXKHOHJyhycoc4cnFycXFycXFycXFycXJxcXFycocnJxcXFycXJxcXJxcXJxcoc4cnFycXFycXFycXJxcXJxcXJxcXJxcXJyhycXJxcXJxcnFxcXJyhycocnJxcXFycocnKHJycXFxcnFycXFycXFycXJxcXJxcXJxcXJxcXJyhycXJxcocnJxcXJxcXJxcXJxcXJxcnFxcnFxcnFycXFxcnKHJycXFxcnFycXFycXFycXKHOHJyhycoc4cnFycXFycXFycXJxcXFycoc4cnFxcnKHJyhycnFxcXJyhycocnJxcXFycocnJxcXFycXJxcXJxcXJxcnFxcXJyhzhycXFycocnKHOHJxcnFxcnFxcnFxcnFycXFycXKHOHJxcnFxcnFyhzhycocnKHOHJxcnFxcnFxcnFycXFycXFycXJxcXFycocnJxcXFycocnKHOHJxcnFxcnFxcnFycXFycXFycXFycocnFycXJxcXFycXJxcocnJxcXJxcXJxcXJxcnFxcnFxcnFycXFycXFycXFycXJxcXJxcXJxcnFxcnFxcnFycXFxcnJxcXFycXJxcXJxcXJxcnFxcnFxcnFycXFxcnJxcXFycXJxcXJxcXJxcnFxcnFxcnFycXFycXFycXJxcXJxcXJxcXJxcnFxcnFyhzhycocnJxcXFycocnJxcXFycocnKHOHJxcnFxcnFycXFxc4cnFxcnFycXFycXJxcXFycocnJxcXJxcXJxcXJxcnFxcnFxcnFycXFycXFycXJxcXJxcXJxcnFxcnFxcnFycXFycXFycXJxcXJxcXJxcnFxcnFxcnFycXFycXFycXJxcXJxcXJxcnFxcnFxcnFycXFycXFycXJxcXJxcXJxcnFxcnFxcnFycXFycXKHOHJyhycnFxcnFxcnFxcnKHJyhycnFxcnFxcnFycXFycXFycXKHOHOHJxcoc3FxcXJxcnFxcnFxcnFycXFycXJxcXJxcXJxcXJyhycnFxcXJyhycnFxcXJycXFxcnFycXFycXJxcXFycnFxcXJyhycnFxcXJyhzhycXJxcXJxcXJyhycnFxcXJyhycnFxcXJyhzhycXJxcXJxcnFxcnFxcnFycXFycXFycXJxcXJxcnFxcnFxcnFycXFycXKHOHJyhzhycXJxcoc4cnFycXJxcXJxcXJxcoc4c4cnFycXFycXFycocnJxcXFycoc4cnFycXFycXJxcXJxcXJxcnFxcnFycXFycXFycXJxcXJxcXJyhycnFxcXJyhzhycXJxcXJxcnFxcnFxcnKHJyhzhycXJxcnFxcXJycXFxcnKHJycXFycXFycXJxcXJxcXJxcnFxcnFycXFycXKHOHJycXFxcnKHJycXFycXFycXJxcXJxcoc4cnJxcXJxcXJxcXJyhycnFxcnFxcnFxcnKHOHJxcnFxcnFycXFycXKHOHOHJxcnFxcnFyhzcXFxcnFycXFycXJxcXJxcnFxcnFxcnFycXFycXJxcXJxcXJyhycnFxcnFxcnFxcnKHOHJxcnFxcnFycXFycXJxcXJxcoc4cnJxcXJxcXJxcXJyhzhycXJxcXJxcnFyhycnFxcnFycXFycXFycXJxcXJxcnFxcnFycXFycXFycocnJxcXFycnFxcXJyhzhycXJxcoc4cnJxcXFycnFxcXJyhzhycXJxcoc4cnJxcXJxcXJxcXJycXFxcnFycXJxcXJxcXJxcnFxcnFycXFycXJxcXJxcXJyhycnFxcnFxcnFycXFycXJxcXJxcnFxcnFxcnKHOHJxcnFxcnFycXKHOHJyhzhycocnJxcXJxcnFxcnFxcnFycXKHOHJycXFxc4cnFycXFycXFycoc4cnFycXJxcXJxcXJyhycnFxcnFxcnFycXFycXJxcXJxcnFxcnFycXFycXKHNxcXFycXJxcnFxcnFxcnKHJycXFycXFycXJxcXJxcnFyhzhycoc4cnKHOHJyhzhycXJxcnFxcnFycXFycXFycoc4cnFycXJxcXJxcXJyhycnFxcnFxcnFycXJxcXJxcXJxcnFxcnKHJycXFycXFycXJxcXJxcnFyhzhycnFxcnFxcnFycXFycXJxcXJxcnFyhzhycnFxcXJycXFycXFycXJxcXJxcnFxcnKHJyhzhycnFxcnFxcnFycXFycXJxcoc4cnJxcXJxcXJxcnFyhzhycnFxcnFxcnKHJycXFycXFycocnJxcXJxcoc3FxcXJxcnFycXFycXJxcXJxcnFxcnFxcnJxcXFycnFxcnFxcnFycXFycXJxcXJyhycnFxcnFxcnFycXJxcXJxcXJxcnFycXFycXJxcXJxcnFxcnFycXFycXJxcXJxcnFxcnKHJycXFycXFycXJxcnFxcnFycXFycXFycnFxcXJycXFycXFycXJxcXJyhycnFxcnFxcnKHOHJyhycnFxcnKHJyhzhycnFxcnFxcnKHJycXFycXJxcXJxcnFxcnFycXFycXJxcoc4c4cnFycXJxcXJxcnFxcnFycXFycXJxcnFxcnFxcnFycXJxcXJxcnFxcnFycXKHOHOHJxcnFycXFycXJxcXJxcnFxcnFycXJxcXJxcXJyhzhycoc4cnJxcXJxcXJxcnFycXFycXJxcXJxcnFyhzhzhycXJxcnFxcnFycXFycocnJxcXJxcoc3FxcXJycXFycXFycXJxcnFxcnFycXFycXJxcXJyhycnFxcnFycXFycXJxcXJyhycnFxcnFycXFycXJxcoc4c4cnFycXJxcXJyhycnFxcnFxcnJxcXFycnFxcnFxcnKHOHJyhzhycnFxcnFxcnKHOHJyhzhycnFxcnFycXFycXJxcXJxcnFycXFycXJxcXJxcnFycXFycXFycnFxcnFxcnFycXJxcXJxcnFxcnKHJycXFycXJxcXJyhycnFxcnFycXFycXJxcnFxcnFycXFycXJxcXJycXFxcnJxcXJxcXJxcnFycXFycXJxcnFxcnFycXFycXJxcXJyhzhycoc4c4cnFycXJxcXJxcnFycXFycXJxcXJxcnFycXFycXJxcXJxcnFycXFycXJxcXJyhzhycoc4cnJxcXJxcnFxcnFycXJxcXJxcnFxcnKHJycXFycXJxcnFxcnFxc4cnFycXFycnFxcXOHJxcnFycXFycXJxcoc3FxcXJycXFycXJxcXJxcnFxcnKHOHJycXFycXFycnFxcXOHJxcnFycXFycocnJxcXJyhycnFxcnFycXFycXJxcnFxcnFycXJxcXJxcnFxcnKHOHJycXFycXFycoc4c4cnFycXJxcoc3FxcXJycXFycXFycnFxcXOHJxcnFycXJxcXJxcXJycXFycXJxcXJxcnFxcnJxcXJxcXJxcnFycXJxcXJxcXJycXFycXJxcXJxcnFyhzcXFycXFycoc4cnJxcXJxcnFxcnKHOHJycXFycXFycnFxcnFxcnJxcXJxcXJycXFycXFycoc4cnJxcXJxcnFyhzcXFxc4cnFycXJxcoc3FxcXJycXFycXJxcXJxcnFycXFycoc4cnKHNxcXFycnFxcnFxcnJxcXJxcnFxcnFycXJxcXJxcnFycXFycXJxcnFxcnFycXJxcXJyhycnFxcnKHOHJyhzcXFxcnJxcXJxcnFxcnFycXJxcXJyhzhycnFxcnFycXFycXJxcnFycXFycXJxcXJyhzhycnFxcnFycXJxcXJxcnFycXFycXJxcnFxcnFycXJxcXJyhycnFycXFycXJxcXJxcnKHJycXFycXJxcnFxcnFycXJxcXJxcnFycXFycoc4cnJxcXJxcnFyhzcXFycXFycnFxcnFxc4cnFycXJxcXJycXFxc4cnFycocnJxcXJyhzhycnFxcnFycXFycXJyhycnFxcnKHJycXKHNxcXFycnFxcnFycXJxcXJxcnFycXFycoc4cnJxcXJxcnFycXFycXJxcnFyhzcXFycXFycoc4c4cnJxcXJxcnFxcnKHOHOHJycXFycXFzhycXJxcnFycXFycocnJxcnFxcnFycXFycnFxcnFycXFycoc4cnJxcoc4c4cnJxcXJxcnFycXFycXJxcnFycXFycXJxcnFxcnFycXJxcnFxcnFycXJxcXJyhzhzhycoc3FxcXJycXFycXJxcnFxcnJxcXFzhycoc3FxcXJycXFycXJxcnFxcnJxcXFzhycnFxcnFxc4cnFycoc4cnJxcXJxcnFycXFycXJxcnFycXFycXJxcnFycXFycXJxcnFxcnKHOHOHJycXFycXJxcnFxcnFycXJxcnFxcnFycXJxcnFxcnFycXJxcnFxcnFycXJxcXJyhzcXFxcnJxcXJxcnFycXFycnFxcnFxcnJxcXJxcnFycXFycnFxcnFxcnJxcXJxcnFycXFycoc4c4cnJxcXJxcnFycXFycoc4c4cnJxcXJxcnFycXFycnFxcnFxc4cnFycoc4cnJxcXJxcnFycXJxcXJxcnFycXJxcXJyhzhycnFycXFycXJxcXOHJxcnKHJycXJxcXJxcnFycXJxcXJxcnFycXJxcXJxcnKHJycXJxcXJxcnFycXFycnFxcnFycXFycnFxcnFycXJxcXJyhzcXFxcnJxcXJyhzhzhycnFxcnFycXJxcXJycXFycXJxcXJycXFycXJxcnFxcnKHNxcXFzhycnFxcnFycXJxcXJyhzcXFxc4cnJxcXJxcnFycXFycnFxcnFycXFzhycXJyhzhycnFxcnKHOHOHJycXFycoc4cnJxcoc3FxcnFycXFycnFxcnFycXJxcnFxcnFycXJxcnFxcnJxcXJxcnFycXFycXJyhzhzhycnFxcnFycXJxcnFxcnFycXJxcnFycXFycoc4c4cnJxcXJycXFycXJxcXJycXFycXJxcnFxcnJxcXJxcnFycXJxcXJxcnFycXJxcnFxcnKHNxcXFzhycnFxcnFycXJxcnFxcnKHNxcXFzhycnFxcnKHOHJycXJxcXJxcnKHOHJycXFycnFxcnFycXFycnFxcnFycXJxcnFycXFycXJxcnFycXJxcXJyhzhzhzhycnFxcnFycXJxcnFycXFycoc4c4c4cnJxcXJxcnKHJycXJxcXJyhzcXFycXFycnFxcnJxcXJxcXOHJycXFycXJxcnFycXJxcXJyhzcXFxc4cnJxcXJycXFycXJxcXJycXFycnFxcnFxc4cnJxcXJxcnKHOHJycXJxcXJxcnFycXJxcnFxcnJxcXJxcnFycXFycnFxcnKHNxcXFzhycnFxcnFycoc4cnJxcnFxcnFycoc4cnJxcnFxcnKHNxcXFzhycnFyhzcXFycXJxcnFycXFycnFxcnFycXJxcnFxcnJxcXJxcnFycXJxcnFxcnJxcXJxcnFycXFzhycnFxcnFycXJxcnFycXFycnFxcnFycXJxcnFxcnJxcXJycXFycXJxcXJycXFycnFxcnFycXJxcnFxcnJxcXJxcnKHJycXJxcnFxcnFycoc4c4c4cnJxcXJycXFycXJxcnFxc4cnJxcXJxcnFycXJxcnFycXFycoc3FxcnFycXJxcXJycXFycnFxcnFycXJxcXJycXFycnFxcnFycXJxcnFycXFycnFxcnFycXJxcnFycXFycnFxcnKHOHOHOHJycXJxcXJyhzcXFycXJxcnFxcnJxcXJycXFycXJxcnFycXFzhycnFxcnFycXJxcnFycXJxcXJycXFycXJyhzhzhycnFycXFycnFxcnFycXJxcnFycXFycnFxcnJxcXJxcnFycXJxcnFxcnJxcXJxcnKHNxcXFzhycnFycXFycoc3FxcnFycXJxcnFxcnJxcXJycXFycXJxcnFycXJxcXJycXKHNxcXJxcnFycXJxcnFycXFycnFxcnKHNxcXJxcnFycXFycnFycXFycXJycXFycXJxcnFxc4cnJxcXJycXFycXJyhzhzhycnFycXFycnFxcnJxcXJxcnFycXJxcnFxcnJxcnFxcnFycnFxcnFycXJxcXOHJycXFycnFxcnJxcXJxcnFycXJxcnFxcnJxcXJycXFycoc3FxcnFycXJxcXJycXJxcXJycXFycXJyhzhzhzhzhycnFycXFycnFxcnFycnFxcnFycXJxcnFxcnJxcnFxcnJxcXJxcnKHNxcXJxcnFxc4cnJxcnFxcnJxcXJxcnKHNxcXJxcnFxc4cnJxcnFxcnJxcXJycXFycXJxcnFycXJxcnFycXJxcXJycXFycnFxcnFycnFxcnFycXJxcnFxc4cnJxcnFxcnJxcXJxcnJxcXJxcnFycXJxcnFycXJxcXJycXFycnFxcnJxcXJxcnKHOHOHOHOHJycXJxcnFxcnJxcXJycXFycXJycXFycXJxcnFycXJxcnFxc4cnJxcXOHJycXFycXJycXFycXJxcnFycXJxcnFycXJxcnFxcnJxcnFxcnJxcXJxcnJxcXJxcnFycXJyhycnFycXJxcnFycXFycnFycXFycnFxcnFycnFxcnFycXJyhzhzhzhzhycnFycXJxcXJycXJxcXJycXFycnFxcnFycnFxcnFycXJxcnFycXJxcnFycXJxcnFxcnJxcnFxcnJxcXJycXFycnFxcnKHNxcXJxcnFycoc4c4c4c4c4cnJxcnFycXFycnFycXFycnFxc4cnFycnFxcnJxcXJxcnFycnFxcnFycXJxcnFycXJxcnFycXJxcnFxcnJxcnFycXFycnFxc4cnJxcXJycXFycXJycXFycoc3FxcnFycoc3FxcnFycXJxcnFycXJxcnFycXJxcnFxc4cnJxcnFycXFycnFycXFycnFycXFycnFxcnJxcXJycXFycXJycXFycXJycXFycXJyhzcXFycXJxcnFycoc4c3FxcnFycXJxcnFycXJxcXOHOHJycXJxcnFycXJxcXJycXJxcnFxcnJxcnFxcnJxcnFxcnJxcnFxcnJxcXJycXFycnFxcnJxcXJycXFycnFxcnJxcXJycXFycXJycXFycXJycXFycoc3FxcnFycnFxcnFycoc3FxcnFycoc3FxcnFycoc3FxcnFycXJyhzcXFycXJxcnFycoc3FxcnFycXJxcnKHNxcXJxcnFycXJyhzhzcXFycXJxcnFycoc4c3FxcnFycXJxcnKHNxcXJxcnFycXJyhzcXFycXJxcnFycnFxcnFycXJxcnJxcXJxcnFycnFxcnFycXJycXFycXJyhzcXFycoc3FxcnKHNxcXJycXFycXJycXFycnFxcnJxcXJycXFycnFxcnJxcXJycXFycnFxc4cnJxcXJycXJxcXJycXJxcnFxcnJxcnFycXFzhycnFycXJxcnFycXJxcnFycXJxcnFycXJxcnFycXJxcnFycoc3FxcnFycXJycXFycXJycXFycXJycXFycnFxcnJxcXJycXFycnFycXFycnFycXFycnFycXJxcXOHJycXJxcnFycXJxcnFycXJxcnKHNxcXJxcnFycnFxcnFycnFxcnJxcXJycXFycnFxcnJxcXOHJycXJxcXOHJycXJxcnFycXJxcnFycXJxcnKHNxcXJxcnKHNxcXJycXFycnFxcnJxcXJycXJxcXJycXJxcnFycXJxcnFycXJxcnFycXJxcnKHNxcXJxcnJxcXJycXFycnFxc4cnJxcnFxc4cnJxcnFycXJxcnFycoc3FxcnFycoc3FxcnJxcXJycXFzhycnFycXFzhycnFycXJxcnFycoc3FxcnFycnFxcnFycnFxcnJxcnFxc4cnJxcnFycXJxcnFycXJxcnFycnFxcnFycnFxcnJxcnFxcnJxcnFycXFzhzhzhzcXFycXJxcnJxcXJycXFycnFxcnJxcnFycXJxcXOD5Jsbe2TnJxcnFycXJycXFycnFxcnJxcXOHJycXJxcnFycXJxcnFycXJycXFycnFxcnJxcXJycXJxcXOHOHOHOHNxcXJxcnKHNxcXJycXJxcXJycXJxcnFycXJxcnFycXJycXFycXJycXJxcXJycXJxcnFycXJxcnFycXJycXFycXJycXJxcXJycXJxcnFycXJxcnFycXJycXFycnFxcnJxcnFxc4cnJxcnKHNxcXJxcnJxcXJycXFzhycnFycXJxcnFycXJycXFycXOHJycXFycnFycXJxcnFycXJycXFycXJycXJxcXJycXJxcnFycXJxcnKHNxcXJycXFzhycnFycXJxcnFycXJycXFycXJycXJxcXOHJycXJxcnJxcXJxcnJxcXJycXJxcXOHOHOHNxcXJxcnJxcXJycXJxcnFxc4c3FxcnFycnFxcnJxcXJycXJxcnFycXJxcnJxcXJycXFycnFycXJxcnFycXJxcnJxcXJycXFzhycnFycXJyhzcXFycnFxcnJxcnFycXFzcXFycXJycXFycnFxcnJxcnFycXJxcnJxcXJycXFycnFycXJxcnFycXJxcnJxcXJycXJxcnFycXJxcnFycnFxcnJxcnFxc4c4c3FxcnFycnFxcnJxcnFycXJxcnFycnFxcnJxcXJycXJxcnFycoc3FxcnJxcnFxc4c4c4c3FxcnJxcXJycXJxcnFycXJxcnJxcXJycXFzhzhzhzcXFycXJycXJxcXOHOHNxcXJxcnJxcXJycXJxcnFycXJycXFycnFxcnJxcnFycXJycXFycnFxcnJxcnFycXJxcnJxcXJycXJxcnFycXJxcnFycnFycXFycnFycoc3FxcnJxcXJycXJxcnFycXJycXFycnFycXFzcXFycXJxcnJxcnFxc4c4c3FxcnFycnFycXJxcnFycXJxcnJxcXOHJycXJxcnJxcXJycXFycnFycXJxcnJxcXJycXJxcXOHNxcXJxcnJxcnFycXJxcnFycXJycXFzhycnFycoc3FxcnJxcnFycXJxcnFycnFxcnJxcnFycXJxcnJxcXJycXJxcnFycXJycXFycnFycXJxcnFycnFxcnJxcnFycXJxcnJxcXJycXJxcnFycXJycXFycnFycXJxcnJxcXJycXFzhzhzcXFycXJycXJxcnFycXJycXFycnFycXJxcnFycXJycXJxcnFycXJxcnJxcXJycXJxcnKHNxcXOHJycXJxcnJxcXJycXFzhzhzcXFycnFxc4cnJyhzcXFycnFycXJxcnFycnFxcnJxcnFycXJxcnJxcnFxc4c3FxcnJxcXJycXJxcnFycnFxcnJxcnFycXJycXFycnFycXJxcnJxcXJycXJxcnFycXJycXJxcXOHNxcXJycXFycnFycXJycXFycnFycXJxcnFycnFxcnJxcnFycnFxcnJxcnFycXJxcnJxcXJycXJxcnJxcXJycXJxcnFycXJycXJxcXNxcXJxcnJxcnFxc3FxcnFycnFycXJxcnFycnFxcnJxcnFycnFxcnJxcnFycXJxcnJxcnFxc3FxcnFycnFycXJxcnFycnFxc4c4c3FxcnJxcXOHOHNxcXJycXJxcnFycXJycXJxcnFycXJxcnJxcnFycXJyhzcXJxcnFycXJycXFycnFycXJycXFycnFycXJxcnJxcXOHOHNxcXJycXFzhzcXEyIcG07j6HJycXJycXFycnFxc3FxcnFycnFycXJxcnFycnFxc4c4c3FxcnJxcnFycXJycXFycnFycXJycXFycnFycXJycXFycnFycXJxcnJxcnFxc3FxcnFzhycnFycXJycXJxcXOHNxcXJycXJxcnFycXJycXJxcnFycnFxcnJxcnFycnFxcnJxcnFycnFxcnJxcnFycnFxcnJxcnKHNxcXOHJycnFxcnJxcXOHNxcXJycXJxcnFycXJycXJxcnFycnFxcnJxcnJxcXJycXJxcnFycnFxcnJyhzcXFycnFycXJycXFycnFycXJycXFycnFycXJycXJxcXOHNxcXJycXJxcnJxcXJycXJxcnFycnFycXJxcnJxcXJycXJycXFycnFycXJxcnJxcnFycXJycXFycnFycnFxcnJxcnFycXJycXJxcnFycXOHJycXJycXFycnFycXJxc4cnJxcnFycnFycXJxcnFycnFycXJxcnFycnFycXJycXFycnFycXJycXFzhzcXFycnFxc4c3FxcnJxcnFycXJycXJxcnFycnFxcnJyhzcXFzhzhzcXFycnFycXJycXFycnFycnFxcnJxcnFycnFxc4c4c3Fxc4c4c3FxcnJxcnFycnFxc4c4c3Fxc4cnJycXFycnFycXJycXFycnFycnFxcnJxcnJxcXJycXJxcnJxcXOHNxcXJycXJxcnFycnFxc3FxcnFzhycnJxcXJycXJxcnFycnFycXJxc4cnJxcnFycnFycXJxcnJxcXOHNxcXJycXJxcnJxcXJycoc3FycXFzcXFycnFxc3FxcnJxcXOHNxcXJycXJycXFycnFycXJycXFzhzcXFycnFycXJycXFzhzcXFycnFycXJxcnJxcnFycnFxc4c4c3FycXFzcXFycnFycXJxcnJxcnFycnFxcnJxcnJxcXOHOHNxcnFxc3FxcnJxcnFycXJycXJxcnJxcXJycoc3FycXJxcnFycnFycXJycXJxcnFycXJycXJxcnJxcnFycXJycXFzcXFycXOHOHNxcXOHOHNxcXOHNxcXJycXJxcnFycnFycXJycXJxcnFycXJycXJycXFycnFycnFxcnJxcnJxcXJycoc3FycXJxcnFzhycnJxcXJycXJycXFycnFycnFxc4c3FxcnJxcnFycnFycXJxcnJxcnFycXJycXJxcnJxcXJycnFxcnJxcnJxcXJycXJycXFzhzcXFycnFycXJycXJxcnJxcXJycoc3FycXJxcnJxcnFycXJycXJxcnJxcXOHNxcXOHOHNxcnFycXJxcnJxcnJxcXJycXJycXFzhzcXFycnFycnFxc4c3FxcnJxcnFycnFycXJxcnJxcnFycnFycXJxcnJxcnFycnFxc3FxcnJxcnFycXJycXJxcnJxcnFycnFxc4c3FxcnJxcnJxcXOHNxcXJycXJycXFzhzcXFycnFycnFxc4c3FxcnJxcnJxcXOHNxcXJycXJycXFzhzcXFycnFycnFxc3FxcnFzhzcXFycnFycXJycXJxcnFycnFycnFxcnJyhzcXJxcnFycnFycXJycXJxcnFycnFycnFxcnJxcnJxcnFycXJycXJxcnJxcXNxcXJycXJxcnJxcnFycnFxc4c3FycXJxcnFzhzcXFycnFycXJycXJxcnJxcnFycXJycXJycXFycnJxcXJycXJycXFzhzcXJxcXNxcXJycoc3FycXJxcnJxcnFycnFycXJxcnJxcnJxcXOHNxcXOHNxcXJycXJycXFzcXFycnFycXJycXFzcXFycnFycnFxc4c3Fxc4c3FxcnJyhzcXJxcnFycnFycnFxcnJycXFycnFycnFycXJxcnJxcnJxcXJycnFxcnJycXFycnFycnFycXJxcnJxcnFycnFycnFxcnJxcnJxcnFycnFxc3FxcnJxcnJxcXJycnFxc4c3FxcnJycXFycnFycnFycXJxcnJxcnJxcXNxcXJycXJxcnJxcnFycnFycXJxc4c3FxcnJxcnJxcXNxcXJycXJycXFycnJxcXOHNxcnFycXJycXJxcnFzhzcXFycnKHNxcnFycnFycXJxcnJxcnJxcnFycXJycXJycXFzhzcXJxcnFycnFycXJycXJxcnJxcnFycnFycXJycXJxcnJxcnFycnFycXJycXJxcnJxcnFycnFycXJxc4c3FxcnJxcnJxcnFycnFycXJxc4c3FxcnJyhzcXJxcnJxcnFycnFxc3FxcnJycXFycnFycnFycXJycXJxcnJxcXNxcXOHNxcXJycnFxcnJycXFycnJxcXJycnFxcnJycXFzhzcXJxcnFycnFycXJycXJycXFzcXFycnFycXOHOHNxcnFycnFxc3FxcnJyhzcXJxcnJxcnFycnFycXJycXJxcnJxcnJxcXJycnFycXJxcnJxcnJxcnFycXOHNxcXJycXJycXJxcnJxcnJxcXJycnFxc3FxcnJxcnJxcXNxcXJycXJycXJxcnJxcnFycnFycnFxcnJycXJxcnFycnKHNxcnFycnFycXJycXJxcnJxcnJxcXNxcXJycXJycXJxcnJxMF3BtbI+cnFycXJycXJycXFzcXFycnFycnFycXJycXJycXFycnJxcnFycXOHNxcXJycnFxcnJycXFzcXFycnFycnFycXJycXJxcnJxcnFycnFycnFycXJycXJxcnJxcnFycnFycnFycXJxc4c3Fxc4c3FycXJxcnJyhzcXJxcnJxcnJxcXNxcXJycXJycXJxcnJxcnFzhzhzcXJxcnJxcnFycnFycnFxc3FxcnJycXFycnJxcnFycXJycnFxcnJycXFzhzcXJxcnJxcnFycnFycXJycXJycXJxcnJxcnFycnFycnFycXJycXJxcnJxcnJxcnFycnFycXJycXJycXJxcnFzcXFycnFycXOHNxcXJycnFxc3FxcnJxcnJxcnJxcXNxcXJycXJycXJycXFzcXFycnJxcXOHNxcnFycnFycXJycXJxc4c3FxcnJycXFzcXFycnJxcXJycnFycXJxc4c3FycXJxcnJycXFycnJxcnFycXOHNxcXNxcXJycXJycXJycXFzcXFycnJxcXOHNxcnFycnFycXOHNxcXJycnFxc4c3FycXJycXJycXJxcnFzcXFycnFycnFycXJycXJycXFzcXJxcnFycnFycnFycnFxc3Fxc4c3FycXJxc4c3FycXJxcnJycXFzhzcXJxcnJxcnFzhzcXFzhzcXJxcnJxcnFycnFycnFycXJycXJycXJxcnJxcnJxcnFycnFycnFycXJycXJycXFzcXJxcnFycnJxcXNxcXJycXJycXJycXJxcnJxcnFzhzcXJxcnFycnJxcXOHNxcnFycnFycnFycXJycXJycXJxcnJxcnJxcnFycnFycnFycXJycXJycXJxcnJxcnJxcnJxcXNxcXOHNxcnFycnFycnFxc3FycXJxcnJycXFzcXFycnJxcXNxcXOHNxcnFycnFycXJycnFxc4c3FycXJycXJycXJxc4c3FxcnJycXJxcnJxcnFycnJxcXNxcXJycnFxc3Fxc4c3FycXJycXJycXJxcnJxcnJxcnFycnFycnFycnFycXJycXJycXJxcnJxcnJxcnJxcnFycnFycXNxcXJycXJycXJycXFzcXJxcnFzcXFycnFycnFycnFycXJycXJycXJxc4c3Fxc3FxcnJycXJxcnJxcnFycnJxcnFycXNxcXJycXJycXJycXJycXFzcXJxcnFycnJxcnFycnFycXOHNxcnFycnFycXJycnFxc3Fxc3FxcnJxcnJxcnJxcnJxcnFycnFycnFycXJycnFxc3FxcnJycXJxcnJxcnJxcnFzhzcXJxcnFzcXFycnJxcXNxcXJycnFycXJycXJycXJycXJxcnJxcnJxcnJxcnFzhzcXFzcXFycnJxcnFycnFycnFycXOHNxcnFycnFycXOHNxcnFycnFycnFycXJycnFxc3Fxc3FxcnJycXFzcXFzcXFzhzcXJxcnJxcnJxcnJxcnFycnJxcXNxcXJycnFycXJycXJycXJyNRmjsfZccXNxcnFycnFycXNxcXJycXJycXJycXJycXJxcnJycXFzcXFzhzcXJycXFzcXJxcnJxcnFycnJxcnFycnFycnFycnFycXJycXJycnFxcnJycXJycXFzcXJxcnJxcnJxcnFycnJxcnFycnFycnFycXJycnFycXJycXJycXJycXJxcnJycXJxcnJxcnJxcnFzhzcXJxcnJxcnJxcnJxcnJxcnFycnJxcXNxcXNxcXJycnFycXJycnFxc3Fxc3FxcnJycXJxc4c3FycXJycXJxc3FxcnJycXJxcnJxcnJxcnJxcnI8DKO681xycnFxc3FycXJycXJxc3FxcnJycXFzcXJxcnJxcnJxcnJxcnFycnJxcnFycnFycnFycnFycnFycXJycnFycXJycXJycXJycXJycXJxcnJycXJxcnJxcnJxcnJxcnJxcnJxcnFycnJxcnFycnFycnFycnFycnFycXOHNxcnFycnJxcXNxcnFycXNxcXOHNxcnJxcnFycnFycnI0Wgu4tfRzhzcXJycXJxcnJycXJxcnJxcnJxcnJxcnJxcnJxcnFycnJxcnFycnJxcXNxcnFycnFycnFycXNxcXJycnFycXJycnFycXJycXJycXJycXJycXJycXJycXJxc4c3FycXM2bgu2ofRycnJxcXNxcXOHNxcnJxcnJxcnFycnJxcnFycnJxcXNxcnFycnFycnFycnFycnFycnFycXNxcXJycnFycXJycnFycXJycXOHNxcnFycnFycnFycnFycnFycXNxcXOHNxcnJxcnFycnJxcnFycnJxcnFycnFycnJxcXNxcXNxcnFycnFycnFycnFycXNxcXJycnFycnFycXOHNxcnJxcnFycnI12NGwNy5xcnFycnJxcnFycnFycnFyPeGzuR5Mc3Fxc3FycXJycXJycXJxc3Fxc3Fxc3FxNSnRseYucXJycXJycXJxcnJycXJycXJxcnJycXJxc3FxcnJycXJxcnJycXJxcnJxc4c3FycXJycnFycXJycXOHNxcnFycnFzhzcXJxcnJxcnJycXFzcXJxcnJxcnJxc4c3Fxc3FycXJycXJycXOHNxcXNxcnFycnFycnFycnJxcXNxcnFycnFycnFycnJxcTQa0bL1LnFycnFycnFzhzcXJxcnJxcnJxc4c3FycXJycXJycnFycXJycXOHNxcnFycnJxcnFycnJxcXMuPqAaTRX+cXJycnFycXOHNxcnJxcnFzcXFycnJxcnJxcnJxcnFzcXFzcXFzcXFzcXFzcXFzcXFzcXJxcnJxcnJxcnJycXFzcXJxcnJycXJxcnJycXJxcnJycXJxcnJycXJycXJxc3Fxc3FxcnJycXJycXJycXOHNxcXNxcnFycnFycnJxcnFycnJxcnFycnJxcnFzhzcXJycXJycXJycXJycTkXs77oTHJxcnJxcnJycXJxcnJxc4c3FycnFycXJycnFycnFycnFycnFycnFycnFycnFzhzcXJxcnJycXJxcnJycXJycXJxc3Fxc3Fxc3FycXJycXJycXOHNxcnFzhzcXJycXJxc3Fxc3Fxc3Fxc3FycXJycXJycnFycXJycnFycXNxcXNxcXNxcXNxcXNxcnFycnJxcnFycnJxcnFzcXFzOZzRu2Muc4c3Fxc3FycXJycnFycXJycnFycnFycnFycnFycnFycnJxcnFycnJxcnFzcXFyP+zRthMucnJycXFzcXJxcnJycXJxc3FxcnJycXJycnFxc3FycXJycnFycXOHNxcnJxcnJxcnJycXJxcnJycXJxc4c3FycnFycnJxcXNxcnFycnJxcnJxcnJxcnJxcnJxcnJycXJxcnJycXJycXJycXJycXOHNxcnFzcXFycnJxcnJxc4c3FycXJycjbd0b8iLnFycXNxcnFycnFycnJxcnFzcXFzcXFzcXFzcXJxcnJycXJycXJxc3FycXJycXJycnFycnFycXNxcnFycnFycnJxcnFzcXFzcXFzcXJxcnJxc3FxcnJycXJycXOHNxcnFycnJxcnJxcnJxcnJycXJxcnJycXJycXJycXOHNxcnFzcXFzcXFzcXFzcXJxc4c3FycnFycnFzhzcXJxc3Fxczru0bsRLnFycXJycXNxcXJycnFzhzcXJxcnJycXJycXJycXJycnFycXJycnFycnJxcXNxcnFzcXFzcXFzcXJxcnJycXJxc3Fxc3FycXJycnFycnFycnEs+rIakVTecXJycnFycXJycnFycnFzNq/RvlAucnJxcnFzcXJxcnJycXJxc3Fxc3Fxc3FycXNxcXNxcXNxcnFycnJxcnJxcnJxcnI8/9G5AC5xc3Fxc3FycXJycnFycnFycnFycnJxcnFzcXFzcXJxcnJycXJycXJycXOHNxcnJxcnJxcnJycXJxc3Fxc3Fxc3FycnFycXM5cOG7jx5ycnJxcnFzcXFzcXJxc3FxcnJycnFxc3FycnFycnFycnFzhzcXJyMMDhtU8ecnFycXNxcXNxcXNxcnFzcXFzcXJxcnJycXJxc3FycXJycnFycXNxcnFycnJxcnFzcXJxcnJycXJycXJycXJycnFycnFycnFzhzcXJycXJycnFycXNxcXNxcnFycnJxcnJxcnJycXJycXJycXJycnFycXNxcnFycnJxcnJxcnJxcnJycXJycXJycnFycnFycnFycnJxcnFzcXJxcnJycXJycXJycnFycXNxcXNxcnFzcXFzcXJxcnJycXJycXJycnFycnFycnFycnJxcnJxcnJycXJxc3FycXJycnFycnFycnFzcXFzcXFzcXJxc3Fxc3FycXOHNxc4c3FycXNxcXNxcnFzcXFzcXFzcXJycXJycXJycnFycnFycnFzcXFzcXFzcXJycXJycXJycnFycXNxcnFycnJxcnJycXJxc3Fxc3FycXNxcXNxcnFycnJxcnJycXJxc3FycXJycnFycnFycnJxcnJxcnJxc3Fxc3FycXJycnFycnFzhzcXJycnFycXM6U+G7rB5xcnFzcXFzcXJxcnJycTL2w7UZPHJycXJycXNxcXNxcXNxcnJxcnJxcnJycXJycnFycXJzhzcXJxc3Fxc3FycXNxcXNxcnFzcXFzcXJxc3Fxc3FycXNxcXNxcnFzNvulshRacXJycnJxcnFycnJycXFzcXJycXOHNxcnJxc4c3FycnFzhzcXJycXOHNxcnJxc3FxcnJycnFycXNxcXNxcnJxcnJxcnJycXJycnFycXNxcnFycnJxc4c3FycnFycnJxcnJxcnJycXJycXJycnFycnFycnJxcnJycXJxc3FycXJycnFzhzcXJycXJycnFycnFzhzcXJycnFycXM0KsOy5TxycnFzhzcXJycXJycnFycnJxcnFzcXFzcXJycXJycnFycnFycnJxcnJxcnJycXJycnFycnFycnJxcnJxcnJycXJycXNxcXNxcnFycnJycXJxc3Fxc3FycnFycnJxcnFzcXJycXJycXJycnFycnJxcnJxcisFERqAvu5ycXNxcXNxcnJxcnJxc3Fxc3FycXNxcXNxcnJxcnJycXJycXJycnFycnJxcnE2CZe1B2hycXJycnFycnJxcnJxc3Fxc3FycXJycnJxO+zDvBM8cnFycnJxc3Fxcj6G4bh5HnFycnFycnJxcnJycXJxc3FycXNxcnFycnJxc4c3FycnJxcnJxcnJycXJycXOHNycXJxc3Fxc3FycnFycnJxcnJycXJycXJycnFycnFzcXFzcXJycXJyOSfhvNgecnFycnJxcnJycXJycXOHNycXJxczSuw7JhPHJycXJycnE8zsO7MTxycnFzhzcnFycXJycnJxcnJxcnJycXJycnFycnFycnJxcnJycXJycnFycnFycnJxcnJycXJycXJycnJxcnFzcXFzcTHn4bUoHnFycXNxcnFzcXJxcnJycnFycXNxcnFzcXJxcnOHNxcnJxcnJycXJycXNxcXNxcnJxcnJycXJycXNxcnFycnJxcnJycXJycnFycnJxcnFzcXJycXJycnFycnFzcXFzcXJycXJycnFycnJxcnJxc3Fxc3FycnFycnJxcnJxc3Fxc3FycnFzcXFzcXJxczCx07ZeLHJycnFycnFycnJxcnJycXJycnFycnFzcXFzcXJycXJycnFycnJxcnJxc3FycXJycnFzcXFzcXJxc3FycXJzhzcXJycXNxcXNxcnJxcnJycXJycnFycnFzcXFzcXJycXOHNyNKy1tGNKcnFzcXJxc3Fxc3FycnFzcXFzcXJycXJycnFycnJxcnJycXJycnFycnFycnJycXJycXJycnFycnJxc4c3FycnJxcnJycXJycXNxcXNxcnJxc3Fxc3FycXNxcnJxcnJycXJycnFycnFzcXJxcnJycnFycnFzcXFzcXJycXJycnFzhzcnFycXNxcnFzcXJxc3FycXJzhzcXJycnFycnE5quG8VR5zcXJycXNxcXNxcnJxcnJycnFycXNxcnJxcnJycXJycnFycnJxcnJycXJycjP107QaLHFycnJxcnJxc3FycXNxcXNxcnJycXJycXNxcXNxcnJycXJycXJycnJxcnJxc3Fxc3FycnFzcXFzcXJycXJycnJxcnJxcnJycnFycXNxcnJxc3Fxc3FycnFycnJycXJyNvLFsx06cXJxc3FycnFzcXFzcXJycXNxcXNxcnJxc3Fxc3FycnFzcTbX07E4LHJycXJycXNxcXNxcnJycXJycXNxcnFycnJycXJycnFycnJxcnJycXJycnFycnJxcnJycXJycnFycnJxc3Fxc3FycnFycnJxc3Fxc3FycnFzPHXFvIo6cnJxcnJxc3FycXNxcXNxc4c3FzhzcnFycXNxcnFzcXJycXJycnJxcnJxcnJycnFycnFzcXJxc3FycXJzhzcnFycXNxcnFzcXJycXJycnJxcnJxc3Fxc3FycnJxcnJyP1rTuKUscXJycnFzcXFzcXJycXJycnJxcnJxc3FycXNxcnFzcXJxc3FycnFycnJycXJycXNxcXNxcnJycXJycnFzhzcnFycnFycnJycXJycXNxcnFzcXJxc3FycXNxcnJxc3Fxc3FycnJxcnJycXJycnFycnJycXJycXJycnJxcnJycXJycnFyP5apvWlWcnOHNxcnJycXJycnFzcXFzcXJycXNxcnFzcXJxc3FycXNxcnJxc3Fxc3FycnJxcnJycnFycXNxcnJycXJycXNxcnJxcnJycXNxcXNxcnJycXJycnFzcXFzcXJycXNxMd7htTEecXJxc3FycnE/aZuwpmRxc4c3JxcnJxcnOHNxcnJycXM7ipuzhWRxcnFzcXJycXJycnJxcnJxc3FycT2O07txLHFzcXJxcnOHNycXJxc3FycnJxcnJycXJycnFyc4c3FycnJxcnJycXNxcnFycnJycXOHNycXJycXNxcnFzcXJxc3FycnFzcXJxc3FycnFycnJycXJycnFycnJycXJycXNxcjcAj7oAgHNxcnFzcXJycXNxcnFzcXJycXJzhzcXJycnFzcXFzcXJycnFycnJycXJycXNxcnFzcTdg8b6fDnNxcnFzcXJxc3FycnJxcnJycXJycnJxcnJycXJycnFzcXJxc3FycXNxcnJycXJycnFycnJycXJycnFycnJycXJycXNxcnJxcnJycnFycnJycXJycXNxcnFzcXJycXNxcnFzcXJycXNxcnFzPnPVu4wqcXJxc3FycnFyc4c3FzcXFzcXJycnFycnJyIMzWKnYynXFzcXFzcXJycnFycnJycXJycnFyNWi5t6dGc3FycnFzcXJxc3FycnJxcnJycXJycnJxcnJycXNxcnEyvZ2/UmJxcnJycnFycnJxcnJycnFycnJxc3Fxc3FzgxMvG13Q5ycnJxcnJycXNxcnFzcXJycXNxcnJxcnJycnFyNjfVs9gqcnJxcnJycnFycnJxc3Fxc3FzcXFzcXJycnFzcXFzcXJycnJxcnJxc3FycnFzcXJycXJycnJxcnJycnFycnJxcnJycnFycnJycXJycXNxcnJycXJycnFzcXJxc3FycnFzcXJycXJycnJxc3FycXNxcnFzcXJycnFzcXFzcXNxcXNxcnJycXNxcXNxc3Fxc3FycnJycXJycXNxcnJxc3FycnFyc4c3JxcnJxc3FycnFzcXJxc3FycnJxcnJycnFycnJycXJycnFycnJycXNxcXNxc3Fxc3FycnJxc3FycXNxcnJxc3FycnFyc3Fxc3FycnJxcnJycnFycnJycXJycnFzcXJycXJycnJxcnOHNxc4c3JxcnJycnFycnJxcjIvrb7gUnNxcXNxcnJycnFycnJxc3FycXNxcnJxc3FycnJxcnJycnFycnJxc3FycXNxcnJycXNxcnFzcXJycXNxcnJxc3FycjHu1bghKnFyc3Fxc3FycnJxc3FycXNxcnJycXJycnJxcnJycj4Kyb71NnJycnFycnJycXJycnFzcXJxc3FycnJxc3FycXNxcnJycXJycnJxc3FycXNxcnJxc3FycnJxcnJycnFycnJycXJycnJxcnJycnE9QeW9vhpxcnJxc3FycnFyc3Fxc3FycnJycXJycnFzcXJycXNxcnFzcXJycnJxcnJycXNxcnJxcnNxcXNxcnJycnFycnJxc3FycnFzcXJxc3FzcXFzcXJycnJxcnJycnFycnJycXJycjlz5bCcGnJxcnJycnFycnJycXNxcnFzcXJycXNxcnJycXNxcnFzcXJycnFzcXJxc3FycnJycXJycnFzNebxsCkOcXNxcnJxc3FycnFzcXJycnFycnJycTs15b/KGnFycnJycXJycnFzcXJycXJzcXFzcnE4q8u2ZDRzcXJycnFzcXJxc3FzhzcnFycnJycXJycnJxcnOHNycXJycXNxcnJycnFycnJxc3FycnJxcnJycnFyc4c3JxcnJycXNxcnJxc3FycnFzcXJycnFycnJycnFycnJxc3FycnFzcTIQ87X/DHJycnJycXJycnFzcXJycXNxcnJycTZR27m+JHJxc3FycnFzcXJycnFzcXJxc3FzcXE9aPG6lw5xcnFzcXJycnFzcXJycTyI8bp3DnJxc3FycnJxc3FycXNxc3FycXNxcnJycT248blHDnFzcXNxcXNycXJycj482b7DJnNxcnFzcXJycnFzcXJycXNxcnJycXJzgvscEaZePucXNxcnJycnFycnJycnFycnJxc3FycnFzcXJycnFzcXJycXNxcnJycXNxcnFzcXNxcnFzcXJycnFzcXJycnFycnJycnFycnJycXNxcnFzcXJycnI0c/OznAxxc3FycnJycTCj87hsDHJxcnJycnFycnJycnFycnJycXJycnJycXJycnJxcnJycnJxcnJycnFycnJycnFyO+Lpsi0WcXNxc3Fxc3JxcnJycXNxcnJycXNxcnJxc3FycnJxc3FycnFzcXJycnFzcXJycnFyc3Fxc3FzcXJxc3FzcTa63btVInFycnJxM8rxs0UOcXNxc3FycXNxc3EyB9+wGSBycnJycXJycnJxc3FycnFzcTgh9bLuCnFycnFzcXJycnJxc3FycXNxc3Fxc3JxcnJycnFyc3Fxc3FzcXJxc3FycnJycXNxcnJxc3FycnJxc3FycnJxc3FycnFzcXJycnJxcnOHNycTmr8bxUDnNycXJycnJxc3FycnFzcXJycnJxcnJycnJxcnJycnFzcXJycnFyc3Fxc3JxcnJycXM9LOm/0xZycnJxc3FycnJxc3FycnFzcXJycnJxOXjzv4cMcXNxcnJycXNxcnJycnFycnJycnFycnJycXNxcnJycXNxcnJxc3FycnJycnFycnJyOpzxvGMOcXFzcXNxcnJxc3FycnJycXJzcXFzcXNxcnJxc3FyNObvvikQcnJycnJxcnOHNycTIH9bgJCnFzcXJycXNxcnJycXNxcnJyOnf1v4gKcnJxcnJycnJxcnNxcXNxc3FycnFzcXJycnJxcnNxcXNxc3FycnFzcXJycnJxc3FycnJxcnNxcnE1ofu6bgRycnJycnFycnJycnFycnJycnFyc3Fxc3FzcXJycXNxcnJycnJxcnJycnFzcXJycnFzcXJycnFzcXJycnFzcXJycnJxc3FycnFzcXNxcnFzcXJzhzcnFzcXJxc3JxcnJycnFyc3FycXNxcnOHNycXJzcXFzcXNxcnJxc3FzcXFzcnFycnJycnFyc3Fxc3JxcnJycnFzcXJycnFzcXJycnFzcXJycnJxc3FycnJxc3FycnJxc3FycnJycnFycnJycXNxcnJycnFzcXJycXNxNU7zssEMc3FzcXJycXNxc3FycXNxc3FycTM7/b/UAnFycnJxc3FycnJycXNxcnJycXNxcnJycnFzcXJycnFzcXJycnJxc3FycnJxc3FycnJxc3FzcXJxc3FzcXJycXNxcnJycnJxcnNxcXNycXJycnJycXJzcXJxc3Fyc4c3Jxc3FycnJxc3E7wAy0T/NycnJxcnNxcXNycXJycnJycXNxcnJxc3FzcXJycXNxcnOHNycXNxcnJxc3FzcXJycXNxcnJycnJxc3FyPrMMsVzzcXNxcnJycjsiBr7d+XJycXNxcnJycnFzcXJycnFzOYMIsoz3cXNxcnJxc3JxcnJycnFzcXJycnFzcXJzcXFzcXNxcnJycXNxcnJycnJxcnJycnJycXJycnJycXNxcnJycnFyc3FycnFzcXJycnIsOxQqnk69cnFzcXJycnJxc3FycnJycXNxcnJycnFyc3FycnFzcXNxN9ECvy79cnFycnJycnFzcXIy8QK0Hv1xc3FycnJxc3FzcXJxc3JxcnJyMlYGt7n5cnJycnFzcXJycnJxc3FycnJxc3FzOkICu739cXNxc3FycnFzcXNxcnJycXNxcnJycnFzcXJycnJycXNxcnJycXNxcnOHNycXNxcnJycnFzcXJycnJxc3FycnJycXNxcnJyLRsuGjBdHnFyc3Fxc3JxcnNxcnE+UhyxveNzcXNxcnI1eQa0lvlycnFzcXNxcnJycXNxcnNxcXMypgS1aftycnJycXJzcXJxc3JxcnJycnJxc3FycnJycXNxcnOHNycXNxcnJycnFzcXJycnJycXNxcnJycXNxc3FycnJxc3FycnJycnFzcXJycnJycXJzcXJxc3JxcnJzhzcnFzcXJycnFzcXNxcnJxc3JxcnJycnJxc3FycnJycnFzcXJycnFzcXNxcnJycXNxc3FycnEwihywleNxc3FycnJycnFyc3FycnFzcnFycnJycnFzcXJycnJycXNxcnJycnE/eQS5hvtycnJxc3FycnJycnFzcXJycnJycXNxcnJycnFzcXJycnJycnFyc3FycXNycXJzcXJxc3JxcnNxcXNycXNxcnJycnJxcnNxcjtFAru6/XJxcnJycnJxc3FzcXJxc3Jxc3FycnJxc3FzcXJycnJxc3FycnJycnFzcXJycjalAr9a/XNxcnJycja1ArBa/XFyc4c3JyOPwatRPlcnFzcXJycnFzcXNxcnJycnFzcXJycnJycXNxc3FycnFzcXNxcnJycnFzcXNxcnJycXNxcnNxcnFzcnE6GRiy9udycXJzcXJycXNxczB2LL6Z03NxcnJxc3JxcnJzhzcnJxcnNxcnFzcnFzcXJycnJxP6YCuFn9cXJycXNycXJzcXJycXNxc3FycjmEFrCL6XNxcnJyP5Iqvm3VcnJxc3Fyc3FycXNyPB4Eu+H7cnFzcnFzcXJycnJxc3FzcXJycnJxc3FycnOHNycXNxcnJycnJycXNxcnJycnFzcXNxcnJycnFzcXNxcnJycXNxc3FycnJycXNxc3FycnJxc3JxcnJzhzI2VWGluqnnNxcnJxc3FzcXJycnI0lz69eMFxc3FzcXJycnJxc3FzcXJycnJxc3FzcTkoAr3X/XFzcnFycnNxcXNycXNxcnJycnJxc3Fyc3Fxc3JycXJzcXJycnFzcXNxcnJycnJxc3Fyc3Fxc3JycXJzcXJyOOM8tyzDcnJycXNxcnNxcXNycnFzcXJycnJycXNxcnNxcnFzcnFzcXJycnJycnFyc3FycnJycXNxc3FycnI9GQK45v1zcXJycnJycnJxcnNxcnJycnFzcTR+KrqR1XJxcnNxcnJycXNxc3FycnJycnFzcXNxcnJycnFzcXNxcnJycnJxc3Fyc3FycnFzcnFyc3FycnJxc3FzcXJycnJycnFzcXJycnJycnFzcXNxcnJycnFzcXNxcnJycnJxcyzi8DpU0PxycXNxc3FyPSkovtbXc3FycnJycnIml4oaaIdecnJycXNxc3Fyc3FycXNycXNxcnJycnJycXNxc3FycnJycXNycXJzcXJycXNycXNxcnJycnJycXNxcnNxcjX6ArAV/XNxc3FycnJyMxYUtfnrcXNxcnJycnJxc3FzKEaIGi2XfnJycXNxc3FycnJycnFzcnFycnNxcSb2YhoCmd5ycXNxc3FyOaImsW3ZcXNxcnNxcnJxKhliGs9p3nJxc3FycnNxcXNycnFyc3FycnJycnFzcXNxcnIq2s1KN1MrcXJycnJycXNxc3FyMQUmuQvZcnFzcXJzcXJycXNycTh8Ar6D/XNxcnJxc3Jxc3FycnNxcXNycnFyc3FycnJycnJxc3FzcXJycnJycXM+mV6ydqFzcnFzcXJzcXJycXNycXNxcnI+/AK3A/1zcnJxc3Fyc3FycnFzcnFzcXNxcnJycnJxc3FzcXJyc4c3JycXNxI5pgGghZ/nNxcnJzcXJxc3Jxc3FzcXJycnJycnFzcXNxcnJycnJycnFzcTKvXr9goXNxc3FycjhJJrLG2XFzcXNxcj6rFLpU63Jxc3FzcXNxcnJycSndchrTKN5ycnFzcXNxcjoeArzh/XJycnFzcXM5uDiyV8dycnFzcXNxcnJycnJycnEzCya3BdlycnJycnJxc3FzcSpCghrM195xcnJycnJyJOmrOnVlTHJycnJycnJxc3JxcnNxcnJycnFzcnFzcXJyc3FycXNycnFzcXJzcXJycnJycXNxc3FzcXJycnIqmJQa13a+cXNycnFzcXJzcXJycnJycXMzfwKykP1zcXJycnJycnJxc3FzcXJycnOHNycnFzcXNxcnNxcnJxc3JycXNxcnNxcnJycnJxc3FzcXNxcnJycnJycnFzcXNxc3FycnJycnFzcnFzcXJzcXJyONB+uj+BcXJycnJycnIokqQa99W+cnJxc3FzcXJzcXJycnFzcnJxc3Fyc3FycnJyO8N+t0yBcXJycnJycXNycXIuRpIajJbecXNxc3FycnJzhzcnJycXNxc3FycnJycnJycnJxc3FzcXJycnJycnJycnFzcXNxcnNxcnJycnE5tEi0W7dxcnNxcnJycXNycXNxc3Fyc3FycnJycnFzcjTSJLM923JzcXJycnJxc3I6AyS+/NtxcnJycnJycnJycXNxc3Fyc3FycnJycnFzcnFzcXNxcnJycnJycnJycXNxc3Fyc3FycnJycnJxc3FzcXNxcnNxcnJycnFzcnFzcXNxcnNxcnJycnJxc3Jxc3FzcXJyc3FycnFzcnI/SUi8trdzcXJycnJycXNycXNxc3FzcXJycnJycnJxc3Jxc3Fyc3FycnJycnJyNLpIt1W3cnNxcnJycnJycnFzcnFzcXNxcnJycnJycnJycnFzcXNxcnNxcnJyMwMSsw3tcnFzcnFzNBMSsfztcnJycnJycnJycnFzcXNxc3FyPTBqsd+VcnJxc3FzcXNxcnJycnJycnJycXNycXNxcnNxcnJyJ3PEGhrDvnFycnNxcnJycXNycnFzcXNxc3FycnJycnJycnJycXNxc3FzcXIiFx0a0J4ucnNxcnJycnJycnJxc3FzcnFyc3FycnJycnJycnJycXNycXNxcnNxcnJycnJycnJycXNxc3FzcXNxcnJycnJycnJycnFzcnFzcTKUErR77XJycnJyciKuxBpnE75xcnJyc3EgANQagQO+cXJyc3FyJ2yyGuo03nNxc3FycnM7BRK6+u1ycnJxc3JycXNxczYlErDq7XFycnNxcnJxc3JycnFzcnFzcXJzcXJycjm6JL5F23NycnJxc3JxPVBGva+5cnNxcnJyIymOOrF3HHNxcnNxcnJycnOHNycnJycXNycXNxc3Fyc3FycnJycnJycjwGErn57XNycXNxc3FzcXJzcXJycnJycnJycXNycnFzcXM4RhK9ue1ycnNxcnI6VhK8qe1ycnJxc3Jxc3FzcXNxc3FycnJzcXJycnJxc3JycXNycXNxc3Fyc3FycnJyc3Fxc3JycnJxNriMu1dzcXJyc3FyITewGj6E/nFzcnFzcXNxcnNxcnJycnNxcnFzcnJycnE2+oy6FXNzcXJyc3FycnJycnJxc3JycnFzcTajrrxsUXJycnJyciMqGRqPXm5zcXJzcXJyc3FyIOzkGoMxvnFzcXNxc3Fyc3FycnNxcnJycnJycXNycnFzcnFzcXNxc3FyJ2jSGvpy3nJycnFzcnJxc3Jxc3FzOZmuuHZRcnJycnJycnJycnFzcnJxc3FzcXNxc3Fyc3FycnJyc3FycnJycXNycnJxc3Jxc3FzcXM6qBK7V+1yc3FycnNxcnJycnJycnJxc3JycXNycXNxc3JxcnNxcnNxcnJzcXJycnJycnJycnJxc3JycXNxc3Jxc3FzcXJzcXJyc3FycnJycnJycnJycnJycXNycnFzcXNycXNxcnNxcnNxcnNxcnI/eRK3hu1ycnJycnJycnFzPMxGvTO5c3Jxc3FzcXJzcXIgFTkawLxucnJycXNycnFzM71GtlK5c3FzcXJzcXNxcnJzcXJyKgk5GiF8bnFzcnJxc3Jxc3FzcXNxczyENLt7y3JzcXJycnMv1wUac4+uc3JycnFzcnFzcnFzcXNxc3FzcXNxcnNxcnJzcXJycnJycnJycnJycnJycnJycXNycnFzcnFzcXNycXNxcnNxc3Fyc3Fyc3FycnJzcXJycnJycnJycnJycnJxc3JyciaZ0BrnYv5ycXNxcnNxc3Fyc3Fyc3EzjWi5gpdycnJycnJycnJycnJycnJycXNycnJxc3Jxc3Jxc3FzcTFqir6ldXFyc3FzcXJyc3FycnJzcXJycnJycnJycnJycnJycnJycnFzcnJycXNycXNycTQoNLXny3FzcXNxc3FzcXNxc3FycyBubir8GR1ycnJycnJycnJxc3JycnFzcnJxc3JycXM8/oqyEXVycXNxc3Fyc3FzcXNxcnNxcnNxcnNxcnJzcXJycnNxcnJycnJycnNxcnJycnJycnJyOwo0vfXLcnJycnJxc3JycnFzcnJxcz1czrWzMXJxc3Jxc3FzcXNxc3FzNro0slXLcXNxcnNxcyc0Rxo+u45xcnJzcXJycnNxcnJycnJzMmSau6tlcnJycnJycnJycnJycjYDvLoNQ3JycXNycj7JVrw2qXJycnFzcnJycXNyPg4SuPHtcnJxc3Jxc3Jxc3Jxc3Jxc3Jxc3FzcnEvMvAabdD+cnFzcXNxc3FzcXNxc3FzcXNxcnNxc3FzcXNxcjQG3r4KIXJzcXNxcjXW3r05IXNxcnNxcnNxcnMzrTS1YstxcnNxcnNxcnJzcTPcVrczqXJzcXJyc3FyPyx4vtOHcXJyc3FycnNxcnJyc3FycnNxcnJyc3FycnNxcnJyc3FycnJzcXJycnNxcnJzcXJycjhs3rqjIXNxcnJzcXJycnNxcnJzcXJyc3Fycj5OvLLBQ3NxcnJzcXJzcXJyc3Fyc3E17xKxIO1ycnNxcnNxcnNxcnNxcnNxcnM5YMy3rzNxc3Fyc3FzcXM3wIi0T3dzcXNxc3Fyc3FzcXNxc3FzcnFzcXNxc3FzcnExQ+6y3BFxc3FzcnFzcj4k7rTrEXJycXNycnFzcnIyMma43ZlycnFzcnJyNQXMuwszcnJycnJycjHEqr1LVXJycnJycnNxcnJycnJzcXJycnJzcXJyc3FyNDEist7dcnNxcnNxcnNxcnNxc3FyczvGqrJJVXNxc3FzcnFzcXNycXNycXMnbAEa2j/ucnJycnFzcnJycnJycnFzcnJycnJycnJzcXJycnJycnJzcXJycnNxcnJzcXJzcXJzN/eItBh3c3Fyc3FzcnFzcTo0RL/Lu3FzcnFzcnFzcnJxcz0yIrnN3XFzcnJycnJycnJycnJycnJycnJycnNxcnIl0xEa887ucnNxc3Fyc3E0NUS02rtzcnFzcXNycXNycnFzcnJxcz/dqr8iVXJycnJycnJzcXJycnJyc3FycjfyIr8N3XJzcXNxcnMxKWa45plzcXNxc3Jxc3Jxc3JycXNycnJycXNycnJycnJycnIzpkS1abtycnNxcnJzcXJzcXJzcXNxc3FzcXNycXNycXNycXNycnJxc3JycnJycnJycitWyTr9k2xzcnJxc3JycnJxc3JycnJyc3FycnJyc3FycnNxcnNxc3Fyc3Jxc3FzcnFzcnFzcnJycXNycnJycnJycnJzcXJycnNxcnJzcXNxc3Fyc3Jxc3FzcnFzcnJycXNycnJycnJycnI7aUS9lrtycnNxcnNxcyaWIRrXne5zcnFzcnJycnJycnJycnJycnJzcXJyc3Fyc3FzcXNxc3FzcnFzcnJxc3JycnJycnJycnJyc3FycnNxcnNxc3FzcSQxyRqe425ycnJycnJycnNxcnJzcXNxc3FzcXNxc3IytSK0Wt1ycnFzcnJycnJyc3FycnJzcXJzcXNxc3FzcXNycXNycnJxPfF2vg6JcnJyc3FycnNxcnNxc3FzcXNxc3Jxc3JycnJycnJycnJycnJyc3Fyc3FzcXNxczvMRLwzu3NycnJxc3JycnJzcXJycnMruWIqlmndcnJycnJycnJzcXJzcXJzcXNycXNxPb1EvEK7cXNycnJycnM50B+4P+BzcnFzcXNyMWyYu6NncnJycnJzcXJyc3FzcXMwxXa6Solxc3JycnJycnJycnJyc3Fyc3Fyc3FzcnEpgeFanOHqcnNxc3FzcToXH7n44HJycnJzcXJyPvciuAjdc3FzcXNyPYgftYfgcnJycnJzcXNxcnNycXNycXNycnJycnJycnJyc3Fyc3FzcXNxc3JycXNycnJycnI4msq2dTVzcXNycXNycTbpdrUmiXJycnNxci6OvUoMFCtyc3FycnNxc3FzKzlgKo5p/XFyc3Jxc3Jxc3JycnJycnJyMGkitqbdc3FzcXNycXNycnJxKriSKsZ23XJycnJyPLaosFlXcnNxc3JxK15BGrsb7nFyc3Fyc3I46SK+Ft1ycXNycnJyPPeosBhXc3FzcnFzcnJyci54cCpaeP1ycnJycnJzcXI0WiKztd1xc3FzcnJycnJycnJycnNxc3FzcXNycTqKIr113XJycnJyc3Fyc3FzcSplURq6qu5zcXJzcXNxc3FzcnIrug5KOV8bcnNxcnJzcXNxc3FzcnJxK4cKGjmPXnJxc3JycnJzcXJyM2KGuK15cnJxc3JycilibhqL2R5ycnJyc3FzcXNxc3JycnJycnJycnNxcnNxc3JycXNycnJycnNxcnNxc3ItbIMamjfOc3FzcXNycXMsMulK4OFrcnJyc3FzM4wis4PdcXNycnJycnNxcnNxc3FzcnFzcnJyJYBBStv763JzcXNxc3FzL370KooQvXJycnJzcXNxczfHhrNIeXJycnNxcnNxOa0/umLAcnNxcnNxc3Jxc3JycnJzcXJzcXNxc3Jxc3JycnNxciitYRrWKe5ycnNxcnNxJ4rFGilTrnJzcXNycnJycnJycnJzcXNxc3JycTA8VLnTq3Jyc3FzcXNycnJycnJycnNxcjoZuLP2R3JycnJzcXNxc3E5dh24meJzcXNxc3JxcywgCBru/35zcnJzcXJyMb4itlHdcnFzcnJycnJzICmrKtB1TXJyc3Fyc3FzcXNycjZMuLfDR3FzcXNycXM4Gx249OJzcnFzcnJycnM9TyK5sN1xc3Jxc3JycnJzcXJzcXNyciJ7oxpaRc5ycXNycnNxcnNxc3FzcnJycnJycnNxc3FzcnJycnIgPggavh9+c3Fyc3FzcnFzcnJzcXJyczNgX7+voHJyc3Fzcjxwlr6PaXNxcnNxc3IrgrMayNTOcnFzcnJyc3FycyOU5Rposa5xc3Jxc3Jyc3Fyc3FzcXNycnJyKhflGgCRrnFycnNxc3JycTaxZLNem3JzcXNxc3JycnJycnNxc3FzcnJyOBJksf2bcXJzcnFzcnJyc3Fyc3FzcnFzcnJzcTNBMrPOzXNxc3Jyci/RjBoE5z5zcXNycnJyKpJaGjjaXnNxc3FzcnJycnJyOLEyvk7Nc3JycXNzcXJyc3FzcnFzcnJzcXJzcXNxc3Jyci/z9RqxwK5xcnNxc3Jxc3JzcXJyc3Jxc3JycnJyc3Fyc3JycXNycz1gb7WvkHJzcXJzcXNyIx5aGqAqXnNxcnNxc3JycnJycnJzcXNxc3JyP7IyuE3NcXNxc3JxM9IytT3NcXJzcXNxc3JycnJzcXM53vq1MQVycnNycXMkuJEaFnbucnJycnJyc3FzcnFzcnJzcT+GZLp5m3JycnJycnNxc3FzcnJycnIgXZwa/CY+c3Jyc3Fycys4OBoOfH5ycnJycnJzcnFzcnJycifS0xoU0s5xc3FzcnJycnJyc3FzcXNyMRQytvvNcXJzcnFzcnJyc3Fyc3ItWgYay1+ecnJycnNxc3JxKRwGGhBPnnJycnNycXMi4c061eMsc3FycnNxKAyAOrJH/HJzcXNxc3JycnJzcXNycXNyOyUyvNrNcXNxc3JycnJyc3FzcnFzciVswjoNM9xycnJycnNxc3IuouMaltHOcnNxcnNxc3JycnJyc3FzcnJycnJyc3FzcSxV4xrLoc5ycnJzcXMpvBYaBj6ecnNxcnNycXNycnNxcnNycXNycnNxMVYytrnNcnJycnJyc3FzcnJyciJK4xptUc5xc3JycnJycnNxc3JycnJyc3EwtjK3Wc1ycnJzcXNxc3JycnJzcXNycXNycnNxc3FzIIEPGirvDnJxc3JzcXJzcnFzcnJzJ4NzKunIzXNxc3JycnI75Bu0K+Ryc3Fyc3JycnI2hqa1iVlycnJyc3FzcXNycnJyc3FzOS5Nt+Gyc3JycnJyc3Fzcjdf2LWwJ3Nxc3Jyc3FzcXNyOeePuihwcnJzcXNxc3JyPlimvKdZc3JycnJzcXNyL+MfGjPODnJycnJyc3JxJCzzGl8wznFyc3FzcnJycir+aBoSGX5zcnNxc3FzcjuNj7iCcHJyc3FzcnFzc3Fyc3FzcjvsG7Qj5HJycnJyc3Jxc3JzcXJzcXNycnJzcXNxc3Jyc3Fyc3JxO44btYHkcnJycnNxcz6l6L9aF3FzcnF0cTUW6Lj5F3JycnNycSiN7BqZIT5ycnJyc3FzcnFzc3Fyc3FzcnJyc3FzcnFzcnNxc3FzcnI6LF2346Jyc3FzcXNycjf8XboTonNxc3Jxc3NxcnNycXNyc3FyczkfprHwWXJzcnFzciztuhojJF5ycnJzcnFzKppGGghbnnFzcnJyc3FzcTTLn7BUYHJzcXJzcnJyKek/GpNsDnNxc3JycjoOn7oCYHFzcXNycnNxc3FzcnJyc3FzcnJyP1syuKTNcnFzcnJzcXNycXNzcXI9JW216pJycXNyc3FzN0d0sciLcnNxc3JycnJyc3FzcnJycyCKFBp5Xr5ycnJzcXNycnJyczvztr8MSXJzcnFzcnJzcXNxc3Jyc3FzcXNycnNxc3FzcnJzcXNxc3Jyc3FzcXNycnNxc3FzcnI9wfiwTgdzcXJzcnJycnJzcXNycnJyc3JxMl8rvrDUcnJycnNyK9ZIKvSbfXNycnJyc3FzcnJyc3FzcnJycnJzcXM9HTK54s1zcXNycnJyc3EssKBaafX6c3FzcnJyIWqDOl1XzHJycnNxc3IxVTu+usRycnNxc3JycnJzcnFzcyQzoSoPxe1ycnJyc3FzP7O/tFxAcnJzcnJycnJzcnJxdHFyc3JycnJyc3Jxc3NxcnNycnJycnNxc3JzcXJzcnJycnJzcnFzLUH6Gh3gXnJzcnFzczKaO7x1xHJzcnFzc3Fyc3JycnJzcXNycnJyc3IkQ/MqPsDNcnJycnJyc3JycnJzcXNycnJzcXNycnJyc3FzL/g2KqJ8nXJycnNycXNzcXJzcjSfdLRwi3NycnJycnNycXNzcXJzcnIp//oaUgBecnNycnJycnNyJmECGgvv3nFzcnJycnNxcyFzhhqax55ycnJzcXNyKfMCGsHP3nNycnJzcXNycnJyPkGEvL57cXJzcXNycnNxc3JycnNxc3I3Uwm2vPZycnNxc3JycnJzcnFzc3FzcSDtTRokKy5xcnNycnIsyQIalG/ec3Nxc3FzcnJzcXNycnJzcXNycnJzcXNycnJzcXNycnNxc3FzciEXnxohlg5ycnJzcXNyc3FzcXNyc3FyJhFUGiD6vnNycnJyc3E2Fsa1+TlzcnJycnNycid/D0qtDwtxc3JycnJzcnF0cTKnxrpoOXFyc3JycnJzcXNycnNxc3JycnNxc3Jyc3FzcnJycnNxc3JzcXNxc3JzcXNycnJycydwJkoN/ZtzcXNyc3FzcnI8wFu0T6Rxc3FzcnNxc3JycnI8isa/dTlzcXNycnNxPpNCuWy9cnNxc3JycyEZ6BqwcX5ycnJyc3JycnIynwm8cPZycXNyc3FzcnJycnNycnJyc3FzcnNxKWvIKjxDfXJzcXNycnJzcnJycnNxc3Jyc3FzcnJyc3FzcnNxc3FzcnNxOGIZta3mc3Jyc3FzcnJyc3FzcnJzcXNycnNxc3JycnNxc3Jyc3FzcnJyc3FzcnNxc3JxdHFzcXNyc3FzcnIxb8a6oDlycnNycnJyc3FzcnJzcXMjHU9qxTsJc3JycnJzLAu/KmJUDXJyc3JycnJzcXNyc3FzcnJyMmLWua0pc3Jxc3NxNS9bu+CkcnJyc3JycnJyczq8hL9De3FzcnNxc3Fzc3FzI0ZESjCru3Jyc3FzcnJzITNLKs/LTXNycnJzcnJycjgXQr/ovXJyc3Jxc3Nxc3JycnNxcz83QrjIvXFzcnNxczauhLJhe3NycnJycyd7Mhr5TN5ycnJyc3JycnNxc3Jyc3FzcnJzcXNycnNxc3Ix/hm8EeZzcXNycnNycXNzcXNxc3Nxc3JycnJzIP8yGlIM3nNyc3FzcjRY1re3KXJyc3JycnJyc3Jyc3FzcnJyc3Fzc3FzcXNycyElrTrhtSxzcnJycnMs0EI6hfvcc3JycnJzcnJzcXNycnI3ApSyDmtyc3JycnIo+EIa4Xvec3JycnNycXQ5BSmzC9ZzcnJycnNycnJzcnF0cXNxc3JzcXNycnNycXRxcnNycnJzcnJycnM4Q5SwzGtzcnJycnNycnJzcnJycnNycnJycyd45iorcZ1zcnNxc3JycnNycip6pDrrVbxxc3JycnNyIkNSGk3K3nJyc3JycnJzcnJyc3JycnJzcnI1RZS0ymtycnNycnJyc3JycnNxc3JzcXNycnNxc3JzcXNycnJzcnJycnNycnI/DCm/89ZycnJzcXNyMowpvIPWcnF0cXJzIIS0Knq0vXNyc3FzcnIq0CAqpP39cnJyc3JyM0eUtshrc3FzcXNzKCIQGr7e/nNxc3JzcT+D5rx8GXNyc3FzcnIs5NQ6xLK8cnJyc3JycnNycnJzcXM22c28NjJxdHFzcXNzcXNycnNxc3Jyc3JycnJzcnJyc3Fzc3FzcjSSObp9xnFzcnJyc3JyOkbmsckZc3FzcnNxc3Jyc3FzcjvsQrwTvXJyc3JxdHFzcipYYhrLed5zcXNycnNycid2girql910cXJzcnJzcSdGBxpNn45zcXRxcnNycnNycnJyc3JycnNxc3Nxc3JyNWLdva0ic3FzcnJyczndQr0ivXNxc3Nxc3Imt6saloVOc3FzcnNxc3IlMXIaHujec3JycnNxc3Nxc3JycnNyciiW5CoJkb1zcXNzcXNycnJzcjyeQrphvXNycnNycnJzM75CtFG9cXNycnJzcnIidcQaaqO+c3JzcXNyJsdyGhWI3nFzcnNycXRxc3F0cXJzcnNxc3Jyc3Fzc3EpOnIa3Vjec3Nxc3Jyc3Fzc3FzcnJycyGo9Cp4cL1ycnNycnJzciGtxBqHI75xc3Nxc3Jycz/fQrcgvXNycXRxc3JycjT/5rcQGXNyc3FzcjZQSbe/tnNycnNxc3Nxc3JycnNycnJzcnJyc3JycnMubRNKfS7LcnNycnJzcnJyc3JycnNycnI1tO2+WxJxc3Jyc3JycjuUm7V7ZHJyc3Jyc3JycnJzcnJzcnF0cXNycnJzcnItDPI6okDccXNycnJzciBqMBpLXP5zcXNyc3EyM6S43FtxdHFzcnJyc3Ik0Rwqte49cnNycnNxc3Nxc3JycnNycnNycnJyc3Jyc3JycnJzcnJzcnJycnNyc3FzcnJzcnJyc3JycnM8UlK6ra1zcXRxc3E8vu23URJycnNycnNxc3JzcnJycnNycnNycnJzcXNzcXNycnNycnI7laS+altzcnJyc3Jyc3Fzc3FzcnJyc3Jyc3JycnMsW4AqjEf9cXRxc3Jyc3FzczZDUrDMrXJzcnJyc3F0cXNxdHFzcnJyc3Jyc3FzOIr2s4UJc3JycnNycnJzcnJyc3Jyc3Fzc3FzOXeksJhbcnJzcXRxc3Jycj3TUrosrXNxc3Nxc3Jyc3JycnNyNij9vOcCc3FzcnJzcnJyc3JycnNycnJzcnJzcnJyc3F0cXNxPCr9t+UCcnNycnJzcitiSjot21xzcXNycnNycjBu9ryhCXJycnNxc3Nxc3JzciO89BpmML5ycnJzcnJzcnJyc3F0NiVSv9qtdHFzcnJzcXRxc3F0cXNyP5qkumVbcnNycnJzKGIKKmzfXXFyc3JzcSrJXhqVah5ycnNycnJzcnJycyUhHzrB/gxzcnNycnIsxwUa5I+ucXNyc3FzcnNxc3NxNCMHuOz4cnNycnJzcXQ7/KS9A1tyc3JzcXMqpxoqSI5dcXNzcXNycnNycj2EB797+HJycnNycnNxcysGZxoRqY5xc3JzcnIvObIajWTecnJzcnJyc3JzKhgcGmCOPnFzcnNxc3JzcnJyc3JycnNycnNycnJzcnJzOA4OugLxcnNxc3JzcnJyc3JyLPZgGpGZ/nJyc3JycnNyOf+ksBBbc3JxdHFzcnJzcnIoWRUaHG6uc3JycnNycyJ1hSprp61zcnJzcXRxJQmFKlJ3rXJycnNyPtJpsD2WcnJzcnJyc3Jyc3I4mge0dfhxc3JzcXRxcjP6B7kV+HJzcnJyc3JzcXMje3caikiOc3JycnNyc3JycnJzcnMlzXcaZSiOcnNxc3Nxcy2OHGoeHjlycnNyc3FzcyIxpSp/5a1ycnJzcnIjpocal5eOcnNycnJzcnJyc3JzcXNzcXNyc3Fzc3Fzc3FzciXk6RqTsW5ycnNzcXMyylK1Ra1ycnJzcnNycnJyO1EuuL7RcnNycnNxc3Nxc3Nxc3JzcXRxc3F0cXNyK9I2OuXcnHNyc3JycnNyciIqTBr/Wz5xc3NycnJzci0/K4oFHUdycnJzcnJyc3JzcXRxOb3Lt1I0c3Jyc3JyL0BFGqz7rnNzcXNyc3Jycj2CebGNhnNycnNxc3NyPQN5sA2Gc3Nxc3JyPtxSuSOtc3Jyc3JyczjptLEmS3Jyc3JycnNzNkR5t8uGcnNycnNycnNxdHFzcnJzcnJzcj/XF70o6HJycnNycnMlwwoahc9ec3Nxc3JzcjOdUrRyrXJzcXNzcXNzcXNyc3JycnNycnNycnNycnNycnJzcnMjUZAaHOb+c3F0cXNyc3E0HLS280tzcXNzcXMoti5KmZ0bcnNxdHFzLrJVGsXarnFzcnNycnJzcnNyI/FLOrTrTHNycnJzcyko8hrucN5xc3Nxc3Nxc3Nxc3JzcnJzcXRxcyda8hoMUN5yc3F0cXNzcXNyc3JycnNyc3FzczQftLXwS3Jyc3Jyc3Jyc3F0cXNyc3I67nmzIYZ0cXNycnNycnNycnNycnNyciWvGhqnDl5xdHFzcnJzcnJzcnJzcnJzLnGgGnnl/nF0cXNyc3JycnNyc3F0cXNycnNycnNyc3Fzc3Fzc3Fzc3FzcnNycjKgYrVvnXNycnJzcnNycnJzci73xxrhg45yc3JzcXMnn1dKSwqLcnJzcnJyc3Nxc3Jzcijgxjol85xyc3JzcnJyc3IpsE0qh/stc3JycnNyIBcUanWeuXJyc3JzcnJyc3JzcXRxc3JzcXRxc3JzcnJyc3JzcnJyc3Nxc3JzcnJyc3Nxc3JzcnJzcnJzcnJyc3Nxc3Nxc3MrBg8aca8Oc3JzcXNzJ+t1GiNIrnNxdHFzcnNycnJzc3Elaw8a+08OcnJzcnNxc3NyMoNitYydcnJzcnNycnNxIzZtKv+ZLXJzcnJzcnMkPxMaPg7OcnNycnNxdHEoQSpKYP1bcnNycnNyK1wqSi89W3Nyc3JycnNzcXNzcXNzIfHAGkLj/nJyc3JycnMllBc6ar6McnJzcnNxdHFzcnNyMarEuWU7cXNzcXNzcnI9ZWK6mp1zcXRxc3JzcnJzcnJzcnNxc3NycnNxdHFzc3Fzc3FzPPaZshlmc3JycnNzcTi7xLJUO3NycnJzcnNycnMnV/dKT4CLcnNycnNyc3F0cXNyKrZqGkaZXnRxc3JzcnIw8AyxL/Nyc3F0cXNzcXNzcnJyMhuZvfRmcnJzcnJzcnNycnNxdHEq0Uc6JuuMcnJzcnJzcnNycnNycnMmoxA66M78cnJzcnNxI2eOOg6HHHJzcnNxcykfEDqxHvxzcnJzcnJzJHQgOgy9/HJyc3JzcnI6aGK9l51zcnJzc3FzcnNyc3F0cXNyc3JyczCoYrdnnXJyc3NxcyGqsSpYVO1yc3JzcXM66GK9F51zcnJzcnJzcnNycnNycnNyNks3tsTIcnNyc3F0cXMjrfgqqCB9c3F0cXNyOrh+uleBcXNyc3JzcnJyc3Nxc3NyPUPUvbwrcXNzcXRxJQM0KjLcvXRxc3NxdHErPRU6/y6scXRxc3NxdDGE1LiLK3Jyc3JzcnJyPbTUvUsrcnNzcXNzcXRxc3IzBdS3Cytyc3Jyc3Jyc3JzcnIvAHla5Alqc3JycnNzcnJyczqXHLd443Jyc3JzcXRxKHoGmhJvlnJzc3Fzc3Fzc3Jyc3Jyc3JzcnJzcnNyJcMqOpfNXHJzcnJzczs6jrjVcXFzc3Jyc3Jyc3JzcnJzcnNycnNycnNzcXNzcXRxOGnUsqYrc3Jyc3JzcXRxc3NycnJzc3F0cXNyc3JzcXRxc3NycnIkR/EqPoDtcnNycnNyP4+OtIBxc3Jyc3Nxc3NyKTvyOu9A3HJzcnNxdCPWuhq0lF5zcnNycnNycnNzcXNzcnJzcnJzcnMuHbsqETRNc3Nxc3NycnNycnNzKtrnOhZRjHJzc3JycnNzcnJyMzksv9bTcnJyc3NxLfzmKuIxnXRycnJzcyY0PRq+vC5yc3Jyc3NycnJzc3EnM9sqr8JNcnNycnNyc3Jyc3JzOQ/UsQErcXNzcnJzcnJzcnNycnNzcXNzcnJzcnNxdHI17p6+IWFyc3JzcnIwv560YGFyc3F0cXNzOjBXsd+oc3Nxc3NycnNyc3Jyc3JzcnIjK0RKYlu7cnJzcnNyc3F0cXRxc3JzcnMuKU0aP2suc3Jyc3NxdHFzc3F0cXM58eSxHhtycnNyc3JzcnJzcnNycnNyc3JzcT5i5LydG3NzcXRxc3NxdHFzc3Jyc3JzcnJzI+SqOrW1XHNzcXRxc3NyKbMpajvNaXNzcXRxc3NyLukMKjRvPXFzc3JyczsKybMGNnJzc3Jyc3JzcnJzcnNycnNzcnJycy1XQiqsi91yc3Jyc3JzcnNycnNyc3Jyc3JzcnM7E3K87I1yc3JzcnJzcnNycnNyc3JzcnJzcnNyc3Jyc3IqTftKcDBLcXNzcnJzcnNycnMvZoga6pd+cnNyc3JzcXRycnNycnM9GOS85xtzc3Jyc3JzcnI09Ey+G7NxdHJycnNzKTzlWgJBqnNycnNzcnI2eeS0lhtyc3JzcnMtdQsaKq9Oc3Jyc3NxdDYK5LMGG3JzcnNyc3F0cnJzcnJzc3Jyc3Jyc3NycnNyc3Jyc3Ihc2JKbcnbcnNyc3JycyZjMTr8zOxzcnNyc3JzcjDzzrQsMXJyc3JzcnJzJwsxGvBc7nJzcnNyc3Jyc3JzcnNycnNyc3JzcnNycnNyIeOzGnPEznRxc3NycikpGxp/bk5zcXRycnMvFYdqxLeJcnNzcnJzcnNyKxidGnCGLnNyc3Jyc3NxdHF0cXNzcnJzcnNyc3Jyc3JzcyY0BSo/v61zcXNzcnNyNt/ktDAbcnNycnNzcnJzcnNycnNzMzD0tt8Lc3Jyc3Nycias+SqYMG1yc3JzcnNyIL8FKqcPrXJyc3NycnNyc3IrQLdKEAWLc3Jyc3JzcnMwZOm+qxZzcnNyc3I4YvSyrQtyc3JzcnNyc3Jyc3NxdHItFKIqoMXdcnNzcXRxdHFzKbV2OiionHNycnNycy1/wxq5A85zcnNyc3IoczAq2sz9c3F0cnJzciyZBDrZb7xyc3JzcnI8b964oCFzcnNycnNyc3NxdHFzc3JzcXRycnNyc3Iq8JY6JPaccXRxc3Nyc3Jyc3Jzczc7cr/EjXNzcnNycnNyJCuWOnFWnHNzcnJzci9hYRp66e5zc3Jyc3JzcnMrgQ1KbO8rc3Jyc3NxdDnsbLgjk3Jyc3NycnNzcnJzcnNyc3JzcnJzc3JyN3xysJONdHJyc3JydHFzc3Jyc3Mj4WYag+mecnJzc3Jyc3NxL7bjGrWRznJyc3NycnNyc3JzcnNycyOX0ipZgt1xdHFzc3Jyc3NycnNzcXRycnNyNm1ysaKNc3Nyc3Jyc3NxdC5gYCp7+f1ycnNzcXRycnNyc3JzcnNycnNzcnNycnMicXEaSujuc3JzcnJ0IRntGhFxLnNxdHFzc3JzcnNycnM9nPS9YwtzcXRycnNyK3D4GjrwfnNycnNzcnJzcnNyK0XzGuygznNyc3Jyc3NycnNzcnJzcnM3zfSyQgt0cXRxc3Nyc3Jzcjks+bbjBnNycnNzcnJzcnNyc3JzcnNyc3JzcnNycnNzcnJzc3Jyc3MilPs66rBMcnNzcnJzc3Jyc3Jzc3I+n/S8YAtyc3JzcnNyI9/8KvUAPXNycnNzcnJzciuDAyrZz81zcnJ0cXNzciDiIopq3ddzc3JzcnNycnNzcnNycnNzcnNycnNzcnJzc3Jyc3NycnNyc3NycnNyc3NycnNyc3NxMOIFuy36cnNyc3NxdHJycymdo0r6JctzcnNyc3JydHFzc3JzcnMwAoK3Dn1zcnJ0cXNzcjwSgrztfXJydHFzczmWh7N5eHJ0cXNzcnNyc3JyKLAyOvf83HNzcnNyc3JydHElgC4a6f0edHFzc3JzJPwZGqI+bnJzcnNyc3JzcnM8gh+4jeBzcXRycnNyc3I1QJy9z2Nyc3NxdHI9tgW9Sfpyc3Jzc3JyMnGcsK5jcnNzcnJzc3JzcnJzMAuHvAV4dHFzc3JzcnNyc3JzcnNyc3Jzcj+fCrBw9XNyc3NxdHJyc3Jzc3Jyc3Jzc3Jyc3NycnQg0SQahO2+c3JydHF0cXRxc3NzcXRxdHJyMH2HvZJ4c3F0cnJzIj4pGs4dbnJzc3JzcnNyc3JzcnMsTkgqHht9c3Jyc3NycnRxczN0Gryb5XNyc3JzcnNyc3NxdHJyc3NycnNzcnJzc3JzcnJ0cT3VGrM65XNxdHJyc3I9+5y1FGNzcnNycnNzcnNyc3JzcnNyc3Jzc3E7dxq1mOVyc3NycnRxc3Nyc3JzcnNyc3Jzc3Jyc3Jzc3Jyc3Nyc3JzcnJ0cXRxdHI6rAWwY/pyc3NycnNzcicc/yrhQA1zcnJzc3JzcnNyc3JzcnNzcnJzcnRxc3MuVzQaq4y+dHJyc3Jzc3Jyc3Nycy144FqNcfpzc3Jyc3MuUuAqfNH9dHFzc3JzLuM6OhXMXHNycnNzcnNyOSiXtOdocnNzcnJzJ7rgKvZR/XNycnNzcnNyM2iCtad9cnNzcnJzc3Jyc3M+qqy0ZVNycnNzcnJzc3JzcnNyc3NxdHIuyW4aZWkecnJzc3JzLQpZGhFqbnNyc3JzcjCkKr9r1XNzcnNyc3JzcnM+SYK6tn1ycnNzcnNyJYfxSiyA63NzcXRycnMz0Ly/P0Nyc3Jzc3JzcnJ0cXRxdHJyc3NycnNzOgqCvfV9c3NxdHJyN26XtqFoc3Jzc3Jyc3NycnRxdHJyc3Jzcz95KrCW1XNxdHJyc3Nyc3JzcnNyJ28WKkwOnXRxc3NzcSqjzSqowy1yc3NxdHJzKAwNOqNPLHJzcnNzcnMgzfsaFiBOcnNyc3NycjnCp7RNWHNyc3NycnRxc3NzcXRycnM9y4K7NH1yc3Jzc3JyN+uCsSR9c3JzcnNzcnNycnRxdHJyc3Nyc3JydHJyc3NycnM5aU+8prBycnRxdHJyc3NycnRxP2yCuZN9c3J0cXNzL1gPSl9/C3Jzc3JzcnNzcnJzc3JzcnNzcnJzc3JzcnNzcnJzc3JzcnNzcnJzcygaZBoQab5zc3F0cnNycnRxdHJyc3Nyc3JzcnNzcnJ0cXRycnNydHFzc3NxdHJydHF0cXRycnNzcnNyc3IlHWsqwTlNc3JzcnNyc3Nyc3JzcnNyc3Nyc3JzcnNzcnNyc3Jzcit7DFp+TzpzcnJ0cXMwCV+1F6Byc3NycnRxdCvd6Go5IXlyc3Jzc3JzcnMrqIsqaHdNcnNyc3NycnNzci2u4Rq2Ee5ycnRxdHF0cnJ0cXRxdHJydHEwEJK5/21ycnRxdHF0cnJ0Jyh6ioaIV3Nyc3Nyc3Iz0JK1P21zcnNyc3NycnRxdHJyc3Nyc3Jzc3JydHJyc3Mj6ng6tVh8cnJzc3Jzc3JydHE6+G+8F5BycnNzc3Euaa06bWUscnNzcnNzcnIq+GM6BHnMcnJzc3NxdHJzcnNyc3Nyc3I3tCWzW9p0cnJzc3JzciluLUquHStzcnNyc3Nyc3JzcnNzcnNzcnJ0cXRyJp65GpgUbnNyc3Jzc3JydHJyc3Nyc3Jzc3JzcnNzcnNyc3Jzc3JzcnNzcnNyc3Nyc3Jzc3JydHF0cjuuSrVhtXJzcnNydHF0cXRyc3JzcnNzcnNycy3/OSojDG1yc3Jzc3IibQIaay/ecnJ0cnJzP/y3vgNIcnRycnNzMUbssdkTcnNzcnNyc3NycySXyDqqg3xzcnNzcnJ0cXQ43re1MUhycnRxdHJyMhWSt/ptcnJ0cXRycnNzc3F0KNbXWliSinNyc3NyczpLJbHE2nF0cnJzc3JzczfFkrBKbXNzcnNyc3J0cXRycnMh0XwaFeg+cnNzc3JydHF0cnNyczCix71tOHJzc3Jzc3JzcnNyc3NzcXRyc3Jzc3JzcnNzcnNyc3Nyc3Jzc3JzcnMyYfywvgNzcnNzcnNzciKtRxq3K45yc3Nyc3NycnQuCy46U10cc3Jzc3JzcnNzcnNyc3Nyc3NycnRycnNzcnNzcnNyc3Nyc3Nyc3Is1SIaw63ec3JydHF0cnNyc3NycnRycnQiSdBKMHL7dHJydHJyc3MnlXBa+6j6cnRxdHJzcnMqnhZKKx6bcnNzcnNzcnNyczlbx7S0OHNyc3NyczA+/LLhA3NzcnJzc3Nyc3Jzc3JzcnNzcnNzKjzEGg4zvnJzc3JzcyY5YToAeexzc3Nyc3JzJErYSqBie3RxdHJzcnNzP6Q1u1vKc3Jzc3JzJaIUOlnevHJzc3JzcnMwC2qwFZVydHF0cnIu7dEqoyLtc3JzcnRxIWK5KvzUbXNyc3Nyc3NyKtEaGlTuXnRycnRycnMgqCQ6qX28c3Jzc3JzLRdOSnObG3NzcnJ0cnJ0cXRyczoherbuhXJzc3JzcnNzcnNzcnNydHF0cjqV17R6KHJyc3NzcnJ0cnIwaTW7pspzcnNzc3JyLHOHGhrHjnRycnNzc3JzcnMvqw8qWE8NdHJzcnNzciOyzBoH0z5yc3Nyc3JzczuI17KHKHNyc3J0cXRyc3Jzc3Jzc3JzOns1sJTKdHF0cnNyc3NycyspzBqPYz5ycnRxdHJzcnRxdDyIerSHhXJyc3Nzcigv/WrUEClyc3Nyc3InsBIqF/7dc3Jzc3Nyc3Jzc3Jzc3Ig95ca0oaOc3NzcnJ0cjpcHbiz4nRycnNzcywvi2pkF0lyc3Jzc3Mgbzoa+wxec3Nyc3Nyc3NyOKAtum/SdHJzc3JydHJzcnNzc3JydHJyMmCitq9ddHJydHJyc3NzcnNzcnNyHlDgEp+xL+1zcnRycnNzcypzchrZyN5zc3Nyc3NyLAwfSqROC3Jzc3Nyc3IlAelKtPFrdHJzcnNzIQlD2q17wnNzcnNydHIo5hJKBp7bc3NydHF0cnMhZvwqHZA9dHJzcnNzc3Ih5zb68ZyQcnJ0cnNyIJESap3u2XNzcnNzcyw8vyqfNA1zc3Jzc3NycycbEnomXthzcnNzc3Jzc3Jzc3Jzc3Nyc3NycyBer0pgJQtzc3Jzc3NyPWBVvp+qcnRyc3Jzc3MXB7mxnrpGTnRyc3Nycyeekoo/Ftdzc3J0cXQvgbpKLORbcnRyc3Jzc3MjTI2qN0clcnNzcnNzcyq8bSqnOS1ycnRyc3Nycy7quhozVF5yc3NzcnMmGtJKM2Lbc3NzcnNzOJlVs3aqcnNzc3Jzc3M4xgi1SfdzcnRycnRyHiiv0ZDJUC5zc3Jzc3Nyc3NycyPcu5odNEZzc3NydHElHiNKYy3LcnRyc3JzJdPDinvDx3Nyc3RxdCpevSqtFC1yc3Nzc3IsLvVKEiCrc3J0cnNycyVGU0pgqstyc3Nyc3NzcnRyI2StGgy1LnRyc3NycyBL8brHUORyc3J0cnNydCimwEr5k/tzc3Jzc3J0cnNydHJydHNyc3J0cnNydHIyjcq/gjVzcnNzcnRycieKr6ozZQVzcnNzcnRyLIrTWg1SynJzcnN0cXQpNqUaLpWuc3NzcnNzcyIp8EpicPtyc3NzcnNzcy+VMyq4rM1ycnRyc3NzcnNzc3J0cnNyc3Nzc3Jzc3NzcnNzcnN0cXRydHJydC949coFgKN0cnJ0cnRxdHMaGhsxnifkznJzc3Jzc3NzciYOqKraJXVyc3Nzc3IlwTfa4fyCcnNydHJzc3MuYH9an/gKc3Nyc3Nzc3IghVy6dLo0c3Nyc3NzcnRyc3NyKX7N6ggjIXRzcnNzc3Nyc3NzINoJKvVfbXN0cnJ0ciOyb0pa2Qtyc3NydHJzcymBwIoQ8/dyc3Nzc3J0ciFM5doKQaJ0cXRzcnNzLOddWpeKKnRyc3J0cnRyc3J0cnNzc3Nyc3Nzc3J0cnNzcnQgIXJao/jac3J0cnJ0cxAXclGRWo2ucnRzcnNzcyTcixrkN05zcnNzc3Nzciun5Eoqgbtzc3JzdHER4nNRk46MrnNyc3Nzc3Mp/qYqQxWdc3NzcnRyczDR3bROInJ0c3Jzc3Mnoegah+F+c3NydHJzdHEj3zwqFgw9c3NzcnRyc3MsekOqI2vFcnRyc3Nzc3JzdHJzcnQoaDKKMozXdHJzc3J0cnRyFpMD4ZJu/B5ydHJzc3NydCvOWnqbGlhyc3Nzc3NydHJzcyGklUratqtydHJzc3J0c3Jzc3Nzc3MTOGxRmjmTrnNydHJ0cnNzJ1Fb+iv6QHNzc3NydCnZhsqfZ5N0cnNzc3J0IesnmhxNhnJ0cnN0cRP3KSGXSdbec3NzcnRydCvVz8oQswNzc3NydHJ0JUxL2jpLQnNzc3NzczoxS7fetHNzc3J0c3J0IPMaWifOWnRyc3N0cnJ0c3NyJAOyOnPU3HNydHNydCiOVnqPGphzcnRzcnMfTPEynfUOzXRzcnN0cnMrOKua1oVGcnRyc3RycyyTDdr03yJ0cnNzc3MiGWi6O3l0dHJzc3NzNCtbvuSkcnRydHJzdCg2zmoEoxlzc3Nzc3MhbbxKXyQ7cnRyc3Ryc3MuSXJa4Hjac3J0cnRydHJ0ciEjcUqS2Otzc3Nzc3NzKlIFKi3frXNzdHJzc3MvOmA6n1n8dHJzc3Nzc3NzLKUaSnquW3NzcnRzcizxkUr05utydHNydHJ0JEMG2grfknNzc3NydHMjy4xqO0c5dHJ0cnRyJMBaSvj6W3RzcnRzcnRzcnRydCzI9mpacJlzcnRydHJ0cigkgzpBx8xzc3Nzc3Nzc3J0c3Nzci3SLDqG3Tx0cnN0cnMsVt0qrZItc3Nzc3J0c3MkffVaviCqdHJzdHJzc3Rycyya6Fp8UXpzcnRzc3J0L7+3ShkEi3RydHJ0chaj0UGQvS6+c3J0c3Nzcy61ZSr2qa1zc3Nzc3MjlCQaiL2+c3Nzc3J0IWmvGlxlDnRzc3Nzcy5XJBrbjb5zc3Nzc3Mo1VLaoLrScnRydHJ0KGL5yhfgY3JzdHJ0cnMosxtK2c5Lc3Nzc3NzLfg+KpN8HXN0cnN0chd5shGep03uc3RydHJ0cyjvvao9BCV0cnN0cnN0cnRydHJ0c3Iw28W9NDpzc3Nzc3Nzc3NzKTVf2nu6AnJ0c3NzcyUBRDpz+7x0c3J0c3NzH1kIs5yK90xzc3J0dHJzJYSBGkm37nJ0c3Nzcy7vVopaCpdzc3Ryc3RydBXnU9KYG6wtcnRzcnRzJBOQSmPW+3Nzc3NzdCyLW3q/Skhzc3RydHIyYb60vkFzdHJ0cnRzITOUGq7GvnRzc3NzcxzbWoGZxaV+c3Nzc3NzdB/0VsGU7Kk+dHJ0c3NzcyLRXCo26j1zc3Ryc3RzFb15gZ/jhn5zdHJ0c3MlFLdq5cSJdHJ0c3Nzcy9UktpYxtJzdHNzcnVyc3MniBZarX6adHJ0c3NzdCR2jyo8lw10c3N0cnMirDBamzz6dHJ0c3NzcxIE73GanRCOcnRzc3NzHqwu8ZN10Q5zdHJ0c3Mtt8g6WIN8dHJ0c3NzKJZd2pWqInNydHN0cnMrBtBaFaL6dHJ0c3N0cnQhfuwqTBE9dHNzc3N0ciy83aowQiVzc3N0c3J0Ew2+IpJVQd10c3Nzc3Rzcy1ShpqE55Z0c3RydHJ0dCW2UVp6mupzc3N0cnRzHnQ7gZstxH5zdHNydXIWgnOxn0+MTnNzc3N0cj5OBr+x+XRzdHJ0c3Mc4dYRk08p7nJ0c3N0c3MYkSLxn3DtDnN0c3RydHNzHgCscZ2BY45zdHNzc3RzEipEcZB3u45zdHN0cnQfsXoSlICV7XRzc3RydHQqGRQ6Mn68dHNzc3RzLz0PWtI/CnNzc3Rzc3Qj0alKKOVrcnVyc3R0cnQVEctBklBEvnVydHNzc3QQ9z3RkxrCLnRzc3Rzc3Mg5vCaLJD2c3N0c3N0Gq/akZMSJW5zc3RzdHJ0dCpDlXqj1qhzc3N0c3RyGL0P0pJl8C1ydHRydHRyL8UP+qS/AHJ0c3RzcxVFWBGe66fudHJ1cnRzcxbXNgKdWsn9c3NzdHN0ErEJwZ4wBz50c3Rzc3QeJwFilmv+nXRzdHJ1choNuXGUlEaOcnR0cnVyKaVM+ta7MHR0c3NzdHQuAunaPuFic3N0c3Rzc3QrwbhKqOR7c3Rzc3RzdBvYGUGeiOa+c3N0c3RzdHNzdBiFReGajLoec3N0c3N0dHJ1cnQdlLnxm41GDnRzc3R0cx4jPiKTP8Hdc3VydHRzc3RzdClVNqoWvJV0c3N0dHNzECMgcZV+3450c3N0c3QgCEM644vMdHN0c3Rzcy6PU1pNCspzc3R0c3N0cxtEruGU3VEec3N0c3RzJEUQGl2u/nN0c3N0dHMcxMQBlVw7/nRzdHN0c3QkCTAqYnz9c3N1cnR0c3Rzc3R0HCZlEZcLmu50c3Rzc3QhzsvqZCNBc3N0dHN0If1tOpUpLHJ1c3N0c3RzGKhEcZP4u450c3RzdHN0cy/ZAVoIb+p0c3RzdHN0dHNzdCho3Uo/cit0dHN0c3N1ItvIqr5DdXR0c3N1chL50WOSyS6cdHRzdHN0FdR4AZJch/5zdHN0c3R0IRUBOrK/7HRzdHN0cxrUTUKfrbK9c3VydXNzdBfJvGKV6EOdc3R0c3N1cnVzdC6CWhpZ2l50dHN0c3QeqkHWnMy+KXN0c3R0cxvmBvGTS/kOcnVydXN0dHN0c3R0LXPxOhzA7HRzc3Vzc3Vzc3R0LuCgajj1+XRzdHRzdHQnTWHKOTnjdXN0c3R0H2zH4Z+lOB5zdHRzdXImmrAaSFT+dHR0c3N1cxRsgrKZln1NdHRzdHRzdBsbh2KRl3idc3R0dHN0c3Vzc3VzdHRzGEIWE5Qh+ex1c3R0c3R0GA/YgZCyJ350c3R0dHMRL41GmtdyuXVzdHN1cytij7oX5wRzdHRzdHVyK8XPit2jB3N0c3VzdBwTLTSckeLLdHRzdXN0GWNn8Z3OmA5ydXRzdXMX3QAxkoP/znRzdHVzcxXFykye50WzdHN1c3R1c3QvzfGKnCDndXRzdXN0FOxRBJyXrvt0dHR0dHQfm+tWlYsUqXR0dXN0dBq1A9GZXPwudHR0dHVzdB+2yHKfDDeNdHN1dHN1JdvPysFTA3R0dHR0dHQuTJ4q7jYddXN1c3VzdRo5FOKdCusddHR0dHR0dHQc4QpSksAGrXN0dHVzdRRlt7OT3khMdHR0dXN1FHN6I5YgldxzdXN1dHR0FhJUh5B2u3h1dHR0dHUQpFATkO6v7HR0dHV0dHQZhntCmRyEvXV0dHR0dRegYbGcQa5OdXR1c3V0E/yYwZwVZz50dHVzdXR1cxhRZYORsqp8dXR0dXR0dCfeqcpxJWN1c3V1c3UY6aIxnXddznV0dHR1dA</binary>
              </binaryDataArray>
              <binaryDataArray encodedLength="250000">
                <cvParam cvRef="MS" accession="MS:1000523" value="" name="64-bit float" />
                <cvParam cvRef="MS" accession="MS:1002314" value="" name="MS-Numpress short logged float compression" />
                <cvParam cvRef="MS" accession="MS:1000515" value="" name="intensity array" unitAccession="MS:1000131" unitName="number of counts" unitCvRef="MS" />
                <binary>QLubAAAAAAAAAEgQBx8zJCciZhveCAAAAADVE9ch/SR7JGUfcQ8AAAAATw/eHT4iqCLgHA4PAAAAAA4QKSCeJN8j7R5wEwAAAAAXDp0deCPYI+wc4BucJSkqEyk7JYAZAAAAAKoOWh6aI34l/CFMG1oXvxI2DUkGAAAAAPAMnRz6IU0jviB4GmsR2wMAAAAAlA1jHe0hOCJ0G8APJwcAAAAAdQtcHWUmdScDIeUUqwUAAAAA/wL+GsIiGiZUJPYbAAAAAH8DESC0Ir4ikiA+HKkRSgAAAAAAgwFwGPsgDiOjIB8bURfnEqUNJAcAAAAA3hslIBIhkCDyHXYOAAAAAPYY0SAEJI4hIxsOE6MHAAAAAOAaJSLlI64gahhPFCcQQgtOBQAAAAAlFOEjzilbKN0hUxnhDQAAAAAHF/cjiycYJmIelxAAAAAAOQrcHUgjuSMQIUIcWxMiBgAAAADMCoshziLNIwsk6h9gFTURSwxRBgAAAACHBc0YpiTdJlEiixjjAgAAAAAvF9QgAyUfJnkkRSCPEwAAAACrGfwgayOEIYAcGBerEEgIAAAAADgT2R4VI+IgRRhdBQAAAADaGjwhPCSRJA0gXBfhCQAAAAAiHkUnQylwJkEfcxEAAAAARwzMGkgiWiP4HToOAAAAAJYVUiKZJfsk+B/SGHoQdgQAAAAAKA7YHGIk0yZjJPEdQRRxBQAAAAAuDXkdzyTvJDsiHhyXEAAAAAC+EcwfxiXMJkgfGBXtDvoGAAAAAGQRdh8OJDokaB9NEAAAAAB/EKsfNCRVIwQfvhb2BgAAAAAtEUog6ySSJB8fSBZbCgAAAABDDrIdzCPHJAwiExgAAAAAOQ3sHScmZSdiIsQUAAAAAIAPoB6HI6MjHR1wDwAAAAAoCaweKyMUJBwgtxepCAAAAACTCIMg5yJDJGQigxp0BgAAAABqB9MfyiQ2JWsfRhJ1CgAAAACuBMMYvCOrKV8nOhxcEQAAAABaB1MeDCg0M8Q8vTwBMW0ZBg0AAAAAvhr0It0liiMSHGoHAAAAABkVPSFSJcEhrhc6BwAAAACQF+EhciZpJa4fgg4AAAAAdh3eJaon/CNQG4sQAAAAAFEXNSNPKfMqyShTIuITAAAAAAgesyPGJA4kcyDJEgAAAACcES4gBiXYIzcgoxizCwAAAAC3FpMgYyISIv0eqxenCwAAAAAaGfwjsCV5JL8hDBrHCwAAAAAmFrUhuiTpI5ogHRkUDAAAAABTGIgicCQCI3IdNRUFCgAAAAAZGaAkKSYSJB4h9BmYDAAAAABiEbAf3CYVKH8jnhroDAAAAACoGJci+SNIJAUjlx84GLoLAAAAAEILoR09J5ImFh2gDAAAAABGEz4kZifRJWUgbBQAAAAAOQ5SIE8qhi1RKv0gpg8AAAAALxE3IZokUSReHxgWbAkAAAAAKxNHJG4ntiWEH7IRAAAAAJkSSyICJDoj9h9fGE8JAAAAAKwW1icNLIUqMiLoFIsEAAAAAO4QiiBWI5Mj2CD6FAAAAAAYDXIe4SWxJR0goBQAAAAAixBFIJojCCTmIw4iPRkAAAAAtRDOIaUmLSaZINgWHAoAAAAASw9qH0AkvCTaIM4YCwsAAAAABxGIIfIlOiaxJK8dIggAAAAA/xM9JNQlziRjIZYZzgoAAAAAeApFIDcmhif6Jvgj5xtSDAAAAADiCpwh0Cb1JnAg8xI8BwAAAACQCrIfMSTvJB8ixRgAAAAAvwUyGf0oYC6EKuMcAAAAAGkJyR+wKK8oYSEKEwAAAACFDAcktihhJwghlxUGCAAAAAB/CaAeEicqKKkhLBMAAAAAdwuwIgsrhyvDI80ULQcAAAAAXwfgG+QpMS+FKywgTg4AAAAAdwTwFe4m7S0RLJ0hCA8AAAAA0wyXI7omUSmCLkUxDC8qNa82cjYwLssmJijIKFgmzh8BESsa1CmcNk83WDTvNLk2GECnR01KsUfDPkgztCi/Gw0GAAAAACcDyx1dJp4psybvG4EFAAAAAMwBHRe6JfknGCWiHXEGAAAAAI4DoyCcJX8nICayHm4LAAAAAOAB+hrHJeYorCTuGpQKAAAAAIIC+R5OI2ElKyZ8I5Qb3AgAAAAAIwN+IkAmwCZKIhAXKwgAAAAA+wEzF0gqyjBgLbclMiGMDAAAAACrA7UdZiZ/KNIjqxiECAAAAACDBaUiwCi9KiQnwxxQBAAAAADGBOEh2CeaJhUm+SQfHn8LAAAAAAEEZB97JXonWyU4HiYKAAAAAEcYkieALMon9hi2BgAAAAAuHyIo/SoCJ5MYFwgAAAAAPh5+K3Qw8C4OKd4edwoAAAAAzh8ALOouJyiKEnAEAAAAANoXtSX9LIAtAigRHt4JAAAAAJcSSiicM7k02CovEWkDAAAAAPEjNjLJNeAwqiHbCQAAAABIGp4uEjqrOzw0Mia7CgAAAACREjEjDSgBJq8howoAAAAATRleJmApJCYQIMAIAAAAAE4NXiMMLOMoiRa4BQAAAAAFEGczNEUfSphD2y+yDgAAAAAuGAQp/jGEMoQqIh7SBwAAAAB0GmsnfC7DLrElygsAAAAArByaKtAzwTaIMZAjqQoAAAAAbRqqKTExYS8BIX4HAAAAAJkY/yPUJ+slnRsaBwAAAABoH2g1QT98Plcy/RYgAwAAAAAGFasjOylxJk4bTQcAAAAAkxjZIkEmziTVHjUGAAAAAHYBIyn5Q71PYlBGRbIsQAwAAAAA8wFqIjozOzhVNMYprR7xBgAAAAC+C9ArikDvR05EbzavHWkEAAAAAEYdICNUJC0kayBiCAAAAABtEQUmPS1GJxgS8wEAAAAAXRIBKEYv8yp5GwkGAAAAAJIP8ihTMhkvlB9mBgAAAAB2H/IoNyqWJjoeHggAAAAAQBl7J8EsdCkbHS8HAAAAAG4W7iVfLIQqGh4YBgAAAAD7Fi8qUy+6KP0VPQMAAAAAaRj2I0spDSknJM8KAAAAAOwhWzK1Nd8t+hpGAwAAAAArEVElbC2LKyEgDAQAAAAAvBlsKzAyAzHIKWAeqQUAAAAARxpsJBco7SbQImYIAAAAABUeKS43NewyxyRmCQAAAAAUIKQwkzXTL/IefgYAAAAAtxKCJQ4vzS35II4DAAAAACMb2iXKKHQmMR8RBAAAAACFHkgsvDIjMncroSHCBQAAAABOCcQihi5NLeAg1wcAAAAAvBAzI04soyoJHqYCAAAAANUdNydSKegmziEBBwAAAABzGdIlbCsJKlYiwQUAAAAAARxPJM4nkCcXJF4EAAAAAJAcpCa7LIsskSTjAwAAAACxB10jXTGjMlgpnBgPAwAAAABYFHsqazRDNO8oMwoAAAAAgw+DIxQrwCduGaYDAAAAAKsV8ikbNiE4+y9SHgMEAAAAALsiETvPQfg5YB4EAwAAAABPIRws4i3eJhMVMAIAAAAAwRmRLSI2UzROKBAQwAAAAAAAVgUQKWY2mDWnJJ4EAAAAACAbyiWRKiwqjyTqBQAAAABDHbgoyS30K1cjmgIAAAAATxQuJ58tDysfIYwDAAAAAAkSzCv5OPU4ZixuFRABAAAAANwW1yU/L3cuXiSEBQAAAABnI6Im4SeeJXoezAEAAAAAdQlLJVk7PEZbRh476B8HBAAAAABQFPcpAjEZKz0UYAAAAAAABB/kKB0s1ieiHMUAAAAAAPchpjHyNYwvVhsaAQAAAAASJGoz6DadMWYkOwUAAAAA2BGVI2ws+yl2HD0ezTB5PedBkzyIK44N8gAAAAAAdx8rK4guPiqMKhYmbygVJhcb5wAAAAAAkCbLM1Q8ND37NfsmAAAAAJUjGTlXRZRHhT+mK5kIRgAAAAAAzRmNKvsx9jAfKDUXZAAAAAAAcRP1JewqFCeRHucCAAAAAIUgbicgKgop1iSoAwAAAAClDJIpFTYdNoAqoRGpAAAAAADgGbwpWS+4J/IHTwAAAAAA2RZkJXIqZSZGGRMCAAAAAKQZdDS8Pfk5xin5DdgA7gmDJdUxUzAnIBQBAAAAAGwaOyvbMeIu2yPtAAAAAAD9ILQuaTIbLHUYhgAAAAAA6hqWJXgo+CUcJmkpxCoyKQ8iMwMAAAAAcx1WNvU/wj6qMroWgQAAAAAAUAWDJAU4BD74NyYjfQQAAAAAdBMnJQsvbC9BJhcW6AEAAAAASiG8NoA9kzf7H+oAAAAAAEEVqSXBMGQ0Ni69F4gAAAAAADIckTRRQThGgkNdOfApgSAbAAAAAACxGkUrDS8bKnIcSgIAAAAATxmXKUMuESuNIdgd4yi/LA8npxkXAgAAAAAeGfokcyfhI7wefwMAAAAArgzVKREwzSf9ElcBAAAAAOYariWAMVY7XEHYQ6lDRUB/OF0txCPJAwAAAAC/JJownjH8KNkVHwEAAAAAmCADLXEuRCYpEAIBAAAAAPAf9ikpMA0sUx0AAgAAAAC0G64pLDVVOXgzkx4bAgAAAAAWEbkoZS4gKIcSygAAAAAA0iOgKWYqQyWiFqIBAAAAAOQlhS/vMPYpiBuCAQAAAACoHgcokCwyKbwcQQIAAAAALCMCLPYzrjoeP1lBgkHtPyY9WTeyLfghAAAAAKQJlSTxMcMzKSkFDgAAAAAsIfct4TQNOOk77z9bQJM7XjFbI4wCAAAAAIQf3i35M4QxZig7HwAAAAAlAF4djy2sNKAygCcAAAAAhRP6JlwtHio7H4wBAAAAACQAwRk3Kd4vlSyAIRwAAAAAANASAymaLVgnfRu9AQAAAABOHnUmmSofLYQwvjIRMtYunyqQJp0jmSOFJYcm0yULI7MCAAAAAPouKz3cQIw4FBx9AQAAAABHGngoeyzuJvAYpwEAAAAA+x3KJ8Ar+yaqFQAAAACBIhUs/S/6LzcqSB0AAAAAUiL2J28nYCemJ90kwx8AAAAAgxqQLZQ4NjlKL08bAAAAAFoXdy+TObM3KCp8FQAAAAA5H6sn8i/WMEYorhbkAAAAAAAqEzBEplapW4JVvEJpGmoAAAAAAPghOysrLQQo1RsAAAAAARYdJkgtOiu/H8ABAAAAACkeCCcTLfgt/iYJFoEAAAAAAJoO5y9EQtlIJ0RHMhkLAAAAALMWdCTWKx8wgy1kInMCAAAAAIQiUCmFKzUnbxkAAAAAwCJ0KHgqDymqHgAAAABRIo8vIjKgMz406TEHK1gaAAAAAEgOSCMQMds0aC9xIwAAAADOF/8tBDl8OZkxLyMAAAAA+ga4JMg10DxhOgUvPB/NAQAAAADFGlww+DOfKsYQAAAAAPUAKR1ILYA3fDXkIQAAAABwF4ImTS0OLDYjfgEAAAAAIhlfMyxAJkEIN1IiPgEAAAAAEA0bKMAxnDDhJosZAAAAAFgXIScwLTMrtSEAAAAAcQCYG3QrgTGrLJsbAAAAABUAcCMtNRk60zQ1JQ8AAAAAALYB3CLaLjQ1DjM/JgAAAADMLrY+1UMlP7Iv7g4qAAAAAACUFbIrmTBYKx4u0S35NU82gy52HQAAAAARIAAvqTmuP0tBtT2bMkcaAAAAACcjQEHUTgRSaEtRQc46WC8wHwAAAACIAKMarCmINxQ8YDRJHgAAAABKKcc8w0W+Rp4/aDB0IgAAAAA4CLwpATbBNWMn2AAAAAAA3iTbKpMsFCq5IIIAAAAAABEArQ7EMOY+7z84NA0TAAAAAMcSByX0NRk8fzjiKU0GAAAAAMke+TR3PY87wzDiIQAAAABjEDQulDadMxAozRoAAAAAtgBeKeA4ATstMk4fAAAAAMkg3CdgKwQqUyQAAAAAAgAxHhEotS9aMQAtCSIAAAAAjxPtJ4kwTC+9JJATAAAAAIsdqSMZJmYlzB8AAAAABwB/F2knnzMYOKMyRx8AAAAAhRSGLh40XCztFwAAAACfI9U3Aj+POnko4wAAAAAAAQBMGPgoWCytJt4ZAAAAAAAAKyCfJ38pOykiJtkhOSqiMdcxny2aKespZiirHQAAAAAKADEbgUaqWmphDF31TPstOgEAAAAA0QtkJv0uPis4HQAAAAAyAgMalSq1LWYnABkAAAAAbALpGjwnBi3FK2MjAADKA+Al/0LNS0ZH9zSBDQAAAAAXApAX5Co3MHMqIxgAAAAAdgKJGR8pbjA3MlUwuimvGgAAAADbAT4VjSbeLGUu8ys9IwAAAABEA+Ae4S9BNFsuxyAAAAAAcwJaGzIlYSuPKWUeAAAAAPsDQSWlRkxWDluIVgtI6i3nHAAAAADMAoMezCvuLzoqiBoAAAAALQKeFzssoDM+L00gAAAAAHMB2hPeMlhBdEOPOn0neRMAAAAAtAOnH6IsJDBlJu4IAAAAAFwCmxhNKzkwBSvRGgAAAAD4AycihTGdNkUvMBcAAAAAwQKJGhknwCtHJSIQAAAAAKkAlwzEKSE2TDaWKhIYAAAAACoCKxgqLjE3VTS8JBcJAAAAAD8DVx/mLcw6lUEqQh08qi7aGwAAAAAcBSclACmKLFsvCjBCLgIpiB4AAAAAVAK+GS0sazVEN3EzlyuFHwAAAAC7Asgd4ztUSkpNu0V6MrQPAAAAAN4C/BwfL8ExyyikFQAAAAB/B0Ao7DkpPzE4OCQAAAAAOgIYGOYoWDDrLI0bAAAAAKAEUSOcMUY0gSl9BQAAAAD9BFIpjkEaS3tJBj6eK6wbAAAAAMAEFSM1LS4uLSd+FgAAAABtBNYklS9bMTQp+BUAAAAAMwLvF5Ep0y9uKxAdAAAAAOYEsybQQopOJk+MRYkxhxYAAAAA+gQ6IeommCmbKkMq6ShYIwAAAABvA24fSzBeM+0r1BwAAAAA/wOrG0YvoDdiNYwp6RUAAAAA4QSbIxcxLzhrNZYlAAAAAMQDYR+UL+sx2icPDgAAAADIAZAWtTalQQdA3zPZGgAAAADBBXIm6i6QMF8t1CnQJmAkHSZtLQc8Kkg/TilPxUv9QzU4Hy2zJpYZAAAAAHMB8xHLJpgtcCgTFgAAAABqAlYXdizPMyAx0CWkDQAAAACkA1wfnDU2QilIvkdHQBA1GzLEK8AmyBgAAAAApwFFFNYuozt8PRI0oBkAAAAAqwITGuwv7zhKN3Uqwg4AAAAA0gMGIegvvTP8LsQl3BkAAAAA6wdHJlYthTeAPRg/YjroNH0uJxsAAAAA2wjJKcM0JTqmOMEsbhQAAAAAUAQxH5omcC7vMfctXiAAAAAABAVFH9A0zUl0WWVieWXdYzddRFLES2VJIUaNQqE5hC58JQAAAAAiA6IcGysINwY44TIvJRIt2iuUK2kodSVCHQAAAAADABkJfS9oRvJLBkXIL30BAAAAAGMDbh7DLv0x3iqMGQAAAADWAL4NcSt5P7ZIakebOqEfAAAAADkDpxsJJ38qVyZSGgAAAABPAMoLNjNBREFIZEFVME8YAAAAAAMDhRhbKB4tVyXUDAAAAADBBXMl4i0VObxEn0z6UQhUJVHySa9AYzY1K6cgAAAAAFIASgipJbkwejDGJx4aAAAAAOwCxRrUKc4uYiseHgAAAADRA6cfpi29NJc0Ii3gHQAAAAAKAUYOpyefM5Y1/S5iHwAAAABHBO8cJjMfO2A4By4HHwAAAADzBJYkizOXNSMpBAQoFp8qw0ONUIZUilCTQ4IryBIAAAAAvQSTIhglRycMJqkbAAAAANEDCRugK9UyeS+lHwAAHQNMGHcvAjSwKEkJAAAAACwFpSK2KRkwvDlvQxxJM0y+TptN/0fGP3YzOyMAAAAAeQWzICA1CkA/P/0vbwsAAAAAUQGjENImFTJ9M4kr/xsAAAAAUAS4ITs27z2ROfYmuAYAAAAAQgEdElkzf0P7R8xBci0AAAAAwgMtHcAsvTGXL+ImXRYAAAAAggDMCusp8DekOhQyZRkAAAAAWgDDCScrATjkOk81fiQAAAAAeQJ5HRZHqVs7ZL1iu1b8PKIQAAAAABkDJRjnK7owvCp0GwAAAAC+AAYPODNnR0ZPzUzGP40lAACNAtIXTyUHMuM6jTyTNOEdAAAAAMIBVxNVJtMzrjU/K2oPAAAAAC4HezupeGSgf7N/uVS0O6LSe+06AAAAAD4CThfPLqY2aDI4JDsQAAAAAPAEJiTTLQAucCUbGwAAAACGA3gbPSemMn85YzvBOIg1YkMVTPhK6z2xIQAAAADhAnAYvir7NNM1BSueDAAAAAAzAKIHNydQMngzJi0NHwAAAACDATYRhyySNNUxdyMAAAAAewXpIMwnhSnZJ7MmLygJK8IuCjOPNTg0ti+qK3MpQSlOR6Vudn7IgJZ231lgEwAAAABiAsQW+yhuMM8s6B0AAAAAxQUzJVMvmjF5LAwgAAAAAD0F3yM3KYUqnSQKFgAAAADPAmoZoSqeL/Mq9hoAAAAAAARdGwUyizrgN10olwUAAAAAwANbHyQvrDFVK6QgAAAAAHAElB5tJ+4s4S42LhksSSc8HQAAAABQBxErUjwOQEo46CUAAAAA6APxHZow9jgmOtwzpCMAAAAA4QNQHYsvdDMAKSIRAAAAALIAew3zLkI+zUCNOHckAAAAAGgGGCWtKBArAyujKX8p0SmLJjQbAAAAAI0E+yBJNxpAST7hMsUeAAAAAPwDkhw2Lic15jHdIgAAAADlBKQkJUAgT4dSlkt+OLEPAAAAADAHQiNPLwo2JTAVFgAAAAC8AhwXMSqGNxI9kTlyKukIAAAAACYBjRLfN8hKw1BPTz5GuD+kOocxzSAAAAAAEgXUHvQopDfSQ3dLIk9fVPtSGFFOTt1OZkl6SJtJ704kUFlPAkyXSqpIzTzcOD44dTWZK1YoDCMAAAAAsQRlIUop8SzNKgshAAAAAIED0BtpJ+cq+yfwHgAAAAB5BcIjIzNSOeI0tyEAAAAACwAyCwsxQkrlVkpYLU2iLwAAAAAABoYmb0TPUMVQbEXOLUMEAAAAAG4Edh6eLQww1ibaEgAAAAANBukigjDyM6ctgRwAAAAA7QPnGqsrSzd4PXU93jTyHgAAAAADB9QlAykGKmUmxhsAAAAAygbPKI5ALUqzSOE8fyXWBAAAAAAsBMAenitaMXUwySfiEgYBNA7WKjVDB06NUBVKYj02NyIxJyMAAAAABwbwIgMqSjH6NqQ5JDrmPQ9BND0cMnUjAAAAABsEGB1NJRcoNiT0GQAAAAB8An8WYCcpMKowHC/aKqsyRjHTKCEfAAAAAIAG9SQ7L5g0czc5Oic9cEIyRxRHKkK5OV0xly91LDEm9hsAAAAAZAIKF4oysDzPOiosTAkAAAAAZAjsLKZAg0dERHc2lBoAAAAAggKuFtEpDDDAKZsTAAAAAMQCVhasJqgqiSRZGQAAAACpBv8jSjDzMsUp3BEAAAAApQMQGi4pyy4SMCIwuCt2IAAAAABNBQ8i5CoxLfMnthoAAAAALgCVCIIp2DpcP7M4KiUWAVoGoCGnJnMt5D14RQJGFUdySPBDKUAQPCYtgiZnHQAAAAA2BWEgFTzNTJ5SuEwOPC0gAAAAAG4HsiRgMXA6KDvIMYocAAAAAGMEUh4YLoY1zzJtJecRAAAAALMDHButNW9Z7GnWbwZt0mA+SKAnshcAAAAAjgYUJFUtzS7xJ2wYAAAAALEGNybCNis8SzfBKCgUAAAAAKQC+BbHKZYwPi1cHQAAAABoBDsewTDDOi87izDbFgAAAAC2AzQZjyySMQUsAh4AAAAAyQHVFAg3VktGTw1Goi0AAAAAoQXwIaAvyTYgNCAm9QoAAAAAsQWyIm0z1zwsPcszIR4AAAAAwQQkHcEleSneIykUAAAAAPIBdBe0OUFGGkeLO8sbAAAAAGQHkiXuNE5Hr1GrVENRVUeSNU0YAAAAAFQI0yiDN1w/9j9QOLwm/wgAAAAAcwEcEuEwfD1IPVAxXxsAAAAAvgKAGGAzwz6UQsY9NS0AAAAANwRpGy8qvTAfMAQo2BQAAAAADgTCHKEr6y9UKJYUAAAAADoFpB1EKNgrBSpvIwAAAAD7Ac0V9zQoQKQ/kjNYFwAAAAC8Am8Veye4L7kywDXSNs4xyCWJEgAAAADsBS8iLy2DMpEyqSrvFQAAAACaBVQd4C0UOkY9WTaxJAAAAAD1AEcNiydILyYszSEAAAAA1QVEIX0txzLULm8iWhzqLmQ0di/FIgIeyigRLccpwR4AAAAAHwKBE5so6zNgNlkxjCd/HAAAAACeBegftyttOmQ/ajrHKfcVAAAAABUCcRQIL7o5xDnmL10aAAAAAKQAJQxZKnYzNDAyIQAAAABaB84l+TErMy8rMRsAAAAApQUsH9Ar+i+VMHwrOxwAAAAAwwL0Gjk5kEXLRmU8ViMAAAAAXgVyHjQm6Cs4LLkqbS0jMdIukiIiGEQk1SmKJHwPAAAAAKkBTxKYLTs17zA+IAAAAAAvBhgkkzwXR7JFgDeeFgAAAADAADINqSoPMjcryBQAAAAAQAedJPQsRi1OJ2EeAAAAABEDJReAKSkspya1GgAAAADCBK8cZTSxQVNCQzYnGAAAAABDDAk1aUc/Ta5I9jicGwAAAADJANAPpjNvQEhA8zMIGbgHqiWlM5k/r0dbSNw/5jJDHQAAAABMAdYOjyazLZQlXAsAAAAAZgiWJLUwcTCrJ4wYAAAAAIQCpxX7LAk06DN8NCU2ozXEMe4oWBoAAAAA7Qg1KKsyITdNMz0kAAAAAIcDdR4GQeNMxEtUPbodAAAAADQBJw+GKys7lT+IOXAoHhAAAAAAtQEdEf8osDOmM7QpNhYAAAAAaQMlGIctfjhkOZUumw8AAAAA7wdhKAE63T1lNpskuwkAAAAAfgX8HVQrGjVRNBIn3Q8AAAAA7gWoHvomwyt4NrM8NDhYLYMaAAAAADYDMRzkPGZMpVIzUb9HSDTFEgAAGAWZHQsweTeKNxAy7yeAGgAAAAB/BTIg6TUIPKE1yyAAAAAAAAe8I+0r9jSBPftCC0YTR3VEKT3SMGUf4wZuImA2eTvLNaMiAAAAAEIFHh8sKj4tgiaCEwAAAAAGBjEhrCzBMkE4nzlqOGQu6ir2L74tjh8AAAAA2wX9H1YqeSs1JI0TAAAAADIFfh6jM4E6HDgXM2osFSXaDgAAAADjBggjGir/KZMlpR4AAAAA0AEDEVQlzyyNLAgkXxAAAAAAgQHvEZcvazvVOrwu2xcAAAAANwV4HWwuWDGRJ3gPAAAAABII7SX4Mps0Eyg2CwAAAAByCDYo6kGoTuZQQ0llOTwvFhoAAAAAYQEGEL4qkjfYOiE2oilUFQAAAAAJBRgfyzqgSaFNXUadMZIPAAAAAKQFeh1kJ5AqQya2GQAAAAAIBoYf+CcBNFQ4ojWXLnofAAAAAM8CPRg0NCNAGEDOMzAWAAAAANMEwh2zMUhCx0wWUo5Q7EdPOlkpRRkAAAAAwglBLVRDr0y0S4JA2y92MCs7oTtbMtMXAAAAAHYFiCQRQ/9TbFhIUJk31QIAAAAAyQToHLgmWimuKQwonh8AAAAAUQZKI3M7TkT0Qb003RoAAAAAdgisKso+jEURQik0sxaRFysrrTV3NqcsqBYAAAAA6QQuHIIlZigGJ+gfAAAAAF8CnhX3MQdEb0wzS7w++B8AAAAA7Qf9JQAufy7SJtMVAAAOAysXLS4uOCE3OyssFQAAAAAtBYUcgSbALNYuIDlAOc00XyzUNXxC2UuDUAhSZlQAV1FWTFMyTxlIfztZJ5EF3h9vKrMrCjIZMykqDxlCAwIXEiUkJ0sjrhgAAAAApACFD5Ew1jrhOacuSBf9BLYdUSwVOEY3by6GK74u0zEyK1AkPC3mMGEzpiseGgAAAACYBwwmOjL3O9093jcOKrQaAAAAADYF1B9LNvg+ATzgK7UMAAAAAIgC1RODJ7gsUSpWHwAAAACmCW8rmjffQOtDEz99LAwTAAAAAOEDVRuxMQA72Di4LTUcAAAAAHIDUhYIKoQ2qjk5MSMaAAAAAHQDNRg6Lj49CEMmQHo3vimgEgAAAAAjCKUn6jxBRMFATDMpHQAAAACKAmYUayu0NOYwDCAAAOQEWB6sNI4+qz0NM/weAAAAAIkFhBz5KFUtSSS9CgAAAACuBxElFzcDQaZGdElISWFF/zxoLtkTAAAAAB0AgAxvMhZDp0eXQXwubAIAAAAASQXJHW8q2yzRJukZAAAAAJQHBSJzMvU50zd7LCIZAAAAAHQFBR7yK38vxybcEAAAAABmBZAg/zWPP/k+oDThIQAAAABwAMoLdinaLy8pxxgAAAAA4QVZI4g+2UzpURJP+UW4O3Y4gzzUPmk98i9oEwAAAADIBmsi+SjUKfQlVR0AAAAAXQRQH/I8PER7P3UwySqiNhA+xjzqObo3YzGlKwsoJiIAAAAAPQOYGAYxnEAITbtTAFOISLMxgQ4AAAAAcAcmJJUt4S9jKWEaAAAAALADxx4WQM9OelI9SkkxAAAAAFEI3SQcKpsrayZeIgcqljw6Q8c+Di5jDgAAAAB3AykaPzQ2QHZFaUcnS+FKC0oFR6ZAhjcoKDsRAAAAABUI5CVNM4E2eC5AFQAAAACfB5MlTTByMIUomhcAAAAAiAVwH9Ax9TkwNj8jAAAAAJ4CahXcLZI4sTbQKM0KAAAAAC8Gzx6hK4Yv2SpNHQAAAACoBrIjPTmHQE0/Hzd7KAAAAAD7BGEcBiY9LaovHjKMNI02bDZJL+8aAAAAAA4Fzx8COu1J4E4nSlY72xkAAAAAqQaKIWwrniwJJcoUFQSyGsYtBzCUKCUvSzqaQgNCdTinIAAAAABDBKkZqSkCL90ofBQAAAAAFQnLJzY6GEEOPOMqEBEAAAAAZwWPHEAo2DA9PRpBB0E6P8ZBdT+gPLU9kzn0LQAAAACgBugmI0JTTLVKLz7GJgcJAAAAAGoAwwquKdo6/UDTPBMtzQ41BckdZTcXR7JMQkcbMwAAAADdCCgndTJjMh8oZxQAAAAAbwWJICg750bXR8FFvUXpTWdRe0sdOy4wUju7SZZTG1q/XSZe/1p4U7dF0i/TH68pjS3OKwEq5ikEKL0gAAAAAH8CexhPOdNJF09BSnk5phQAAAAAzAj9JkUwQjDwKDkZAAAAAOsEnCUNTFZe/mMuX7xOfSkAAAAAwAbfIvwwxTWfMVomJh77KGo4NUEcRy9LlEw3St9DzjnSK5EWAAAAAIsJqydHMwA0cSsGGwAAAADVBq0hoCl5K1Ak9Q0AAAAAcgMbGA0x6kPsSutFBTFJB7Eh5y5MNUQ1mS9ZIgAAAAAECDAnxDlvStNS+VK0SmA6ah8AAAAAjwdNIlYqEy+tLXQjAAAAAK4CpxWfLf4yOi2TIAAAAAAOBc4dCTVSO2E08iEAAAAAvQgyJzgvLzEULeQgAAAAAPEHmSQQK5suyjI3MS4l1hYAAAAAjwdVI1wwvjFxJrIKAAAAAJgIAie1NXU5RDFVGgAAAAAxDaQtbjwqQm89UCgAAAAAAQnwI2kxHzW9LbkWAAAAAAMG8h1nKSIw0jBFKE8WAAAAADUFqhuFL8JExFCRUaRFNCgAAAAAuQTEGkQqfi7HJo8RAAAAAIsGIyLDNYE4Sy3MEAAAAADFBWQdGykAL1kzlDbuNzY32TMbLD4dAAAAAHMI0iXXLkk1UjcUM3sncxV1Gpwlnym+IzYUAAAAAFwBQw/HKfI4KD8+O+Yq1gwAAAAAJARIHCw3MkV8SoZLL0jQPTIvlSb2IAAAAAAlB7Ehoi5nN047XTuZOR83mjPvLpIoohwAAAAAawytLjM64TdyKN4KAAAAAKsJSyt3PWRDCz5KLpwnpi2GMMQrzyEAAAAAKQJCEjspgzfhO785DzOEJuQOAAAAAKMD5xk7Mjs+kz6fM8IUAAAAAHQHPiPqL18y+Cv0HAAAAAAlA7YVVSwQN3c2MCwUGQAAogXEHi4wxTQZLjEcAAAAACACuheHOhlMWlHRSp826xEAAAAAOQjSIpYmQCfNJukhAAAAAEYDChrbNnpBJz7FKwAAAABuC58t0zpdOjYt2REAAAAAUgjjJLUwpzKNKQgUAAAAABgNjy6aPJo7JysAAAAAOwfJIsMyrDkcNtIndREAAAAANgl6JpoxDzOvKssYAAAAAC4EFxqMMU4+3j/UNdUeAAAAAEEG+R8qN2hBJEHWNYAcAAAAAIMEGhuRMJs/90dJSlFEHzaJH8ca1zKzQ4hM+k0dSGw6FieuIbIobjTNM78nKBq1LWI7HjwgMVgYAAAAAMAGPSA+MJc4qzrwNuIrzRUAAAAANQmLJtkz2js2PeY1kRsAAAAACwd7InExOzOxJxQPAAAAAJIBWBNtNpFQkV17X79W9UH1HYITjCzPPHhDFz/XKwAAAACxDOYq4DbmObsv7BMAAAAAzAhHJsg1QELaRqtCTDciJkgIAADkBcceoy0JNoU0RiMAALAFxh+2OfFH9EoTRdo39CEAAAAAzwY8Ilo4N0bhSO9AcS1dDQAAAABHAgAT/CmRMCUubyMAAAAA2welJIU8K0ZdQ8M0Fx4AAAAArgf1IdcrCjZTQA5JhU/sUl5T4VB8SlVAwjXVLgwscCvwKngpnSezIgAAAAD8COckXzKGOLU69zv8PGQ8zjgiMYAjAAAAALEI6CZcNJ0zlyRjCAAAAACSD4I080SiSR5EpTOaEgAAAAAjCTwqqEKtTyxVaVHuRTg8IjgeMSwuOjwRSLRIJ0ElQH8/3D+dOYgoAAAAAHsEQxkRLfg1xDULLCkXAAAAAFQHBSDALto1szVSLRgbAAAAAKEJPCmtP7pMuE41RSkthQIAAAAAFAiFJ9A/pUubS19AGipnDAAAAAA+CCYmGDshRcRE6znlIgAAAABmCu4mWiyHL+UuETZjSJlUHVq8WsVYY1XrUc9NMEZnOEciAAAAAFUKCyefKvMrdikwHwAAAAAVCmYoajVlONYv4xgAAAAA8QfeIBIqry19KxciAAAAAC8DpBm1OjZSyl2AXqRXPE5tSvZEazQXEwAAAADKB8sg1CphLDYpsiIAAAAAcAR6G2wxCTblMDIjAAAAAHQH/yKvM5w0jidCDgAAAABGAHwbB0ofXxNngWQJV6k6AAAAAMsD3hfVLhQ53zg+K7cLAAAAALUIEiZrMDgx+CS6BQAAAAD/BhohwjBUNCwr8hYAAAAA7QPgGqE9gFoYaW5shmSrThAhPQriKaA+UUttUkFUKVBoRQgzfB0AAAAApgAbDo8spzWVMKYeAAAAALAKUieJL5Yx8iyBM1dPCl78YFdaH0uOKgAAAADuBgIeJSoALzQqhhsAAAAARQbvHy8weDaONFwrcBoAAAAAUgb6H5kxCzOiJ6oPAAAAAIAOFDSXRTpIgj1YImgQdznpTtRX3FbKSyk0VxEAAAAAIAWKHfEyuzytOwkwvxkAAAAAkQSWHIo20kW8SchCiTB/EwAAAAAKCvkvS0+nXN9dLFP0NwAAAACCBnYf4S1WN/E6CDTYHQAAAAApDEQpvDqxQ2ZF40AROEk0bjPLOEg7gjcELpQfAAAAAF4CaRMKK4g0rjNKKNESAAAAALgCmxXdLTE26jVqLg4cAAAAAIwMlid7MrUx2SXBDQAAAACZDQYnBClmKtI0jToGNXwl1xYAAAAAQwv4IuMonipiJoQXAAAAAAQLnCYyNmY6fjWrK5ssDTKSN3QyzyAAAAAAmAVKGSwr/zltQVRBtjpHMEArWy72NWMyHyAAAAAAKAgOHvArNTOKMJchAAAAAEQakz6rTONRBU7IPpwbAAAAAPgLoy9gTOVa0l19VWRAYB0AAAAAhglVK5xHEFMNUUlBeCEAAAAAjwgRIdE0pUPWRvE9GiezCUEiwzMPO6w4pSwpFwAAAAA9BqgcSTAKO1M7QDEeJq8YAAAAAIQJzya/PbBH2Uf1Pg8snxIAAAAA7A45Kzs3/DdXLUsXAAAAAKUJRCBOKyo48UHJRFdAIjeEKasVAAAAAAAD2xRXLIc4mTpIMv8cAAAAAFIKdieEP/BOlVOjTnhAASrRBAAAAAAxBWgYwihgLTomZBgAAAAAiwo8JOg05Tl1NCsjAAAAAMcMQyX2KJgtpzI3N/g4pzi9NUwuICUiGwAAAADsEH4xI0ZTUEFPskEEJAAAAADuARQVXTDuOvM6wjE3Ib8fhCxxMeMuRCbmFgAAAAA+CZghPzKDRV1bK2pCcSVxcWnKWCQ/bDF8M9UzEjDVJ4UfAAAAABgC2RVLNwJP0lr9W6ZSPD3+GAAAAAAfBaMaqS6pMlEpPhMAAAAAVgSyGUUx9DvYPE81xiMAAAAASgY0IIc6YUmBTlhJpDi7JVsomTHDNCEtVBYAAAAAJgCqDWst4UKXT2pUfFLzTPxDgD0TNVQnnyFwM5Q2BCzQEgAAAABnCsUhLSyfLnonsxUAAAAAlgGCF505wU0HVR5RiEGBJQcJAAAAALQH6SR0QCZPGVSUUApF8DKjHgAAAADBAZAd1UAXT41QM0Y9La8BAAAAADQJ7B+4KCIrOCW/FAAAAABdA70UbCw5PgRGgkMTNS4WAAAAAEMC+xIjKQMufyZnEwAAAADDDZAnYCxqK1kmvRsAAAAATA6OLgRCBEl6RsQ5fCAAAAAAwwpgI6swezTcL54eAAAAAB0JliFeMW065z8fQ+FBDTsjMSApgyAAAAAATwuFJYAxfDP1KxQZAAAAAIoLuSIdLog4JTmuMcohAAAAAKYL4yQAMIo4CDwpODQqZxnjLaE9yUH6O4cqzgsAAAAAsggZI6U2gzjbKiIPAAAAAFEMdybVLzMvUCWDEwAAAAD2C0kn6DWAOlA0tSIlDAAAAAATC5QiISg1K2coGBwAAAAA9Q8EKxs1xjRdK6sXAAAAAAINhSpyPa5K0FG5U6ZR7E4kTiRPdk4wR5s4mSjcCY4gQSo0Mrw3pDstPfU7JDwVOpM1cC4OKCMx9kbxVOFYzFiaWNFZg1oxWFBTX0tpPykwnSeyJ44mNxwAAAAAAAe6G/knXyphI/8TAAAAALYMsiReLoovbyjFGAAAAABxCUkkLjjLQKY+PTDHEgAAAAAWAjUXFje/SmhTrlKeSAczJA0AAAAAYBM1Nd9FJk/HUfVPI0xOSPBEtkErPeczrCQeFAAAAAA1A8IaejdCRUlH+D5tLO8RAAAAADsNgC/ASF5VzFlSWL9NEUD3OG43hTRgMagyEDjFMQApwSkZKqYqwSwqLmosECkSIQAAAADyChEkXS9SMAEqlhsAAAAAdQWLGqoylUPpRsE9tyUAAAAARQp6JLY05jpUN28rhRkgBcEd0zjiRnVJGEGXLK4MAAAAAMwK9SPzMRI5nTrAN28whSQqFAAAAAABC8svjU4xXaxgblnoRFYaAAAAAJIGsR1tMYw3bTRhLLUdAAAAAPoQFC23ODM6ujB7GwAAAABeCVIgCixJMcAumSOmDwAAAADgCtIqKEeDV09bklScQ6wmAAAAADAEehfJLJM32DzbQAZFNUg6SehHd0X/Q4FDRUFOO5cxKCIAAAAAbwqxIYsrvzCKMLIvVilFFgAAAADLAhMUZiqlMzIy6ygqGwAAAAA3CRAfPidnKTwlTRYAAAAAJQZzHL0x+zvIOrct1xQAAAAA/gk6Jf44uUGZPgwvvxQAAAAAhQxkJUAwiDMtMLsgAAAAAGkORinUM7E7tEK9SSFQ11KcUQdNOUhpPNwvwCT9EQAAAACvBSsfXTh/QTs+sDDkGgAAAACeCVcfGCrIMHMyUS8KKPUagQ0tKYg1RzsxN6IohBEAAAAAugTIHHs4m0f8Sv1CMy1aBAAAAAAdDKkqpD48RfBAATLlEgAAAABACrwgcSnPK+0lERUAAAAANAnXILIt0jRpOo49z0rdVc9ZBFRQQ8MomimPPqxIh0rXRGk2aRsAAAAATwegHuQxMDpkNB4dAAAAALIODiu1OaU9CD69NM4cAABXCdkeYCecKoIk8hM3DQknky50NVFAVEJpQ4RFekRvPm831ixfHQAAAAALAOYboz+aTPlNfEXsMmIWAAAAADcLyyFyKaMvOyvbFQAAAAAaBNob5TikSW9PMEtOPLcgAAAAAMsIvR1+KPYxvDipOwU6KTNVJOMJAAAAAF0LtiftOnZEP0M+N70kyxcAAAAAiwSBHNk3nEWgR/c9PCUAAAAAfgvBI4suBjgfRFdKYkzGSJE93C6gJYEcBwP0HzZCMFIEWDBV00vTPWgrJwoAAAAANwsaI7AqHywqK0sryCofJV0XAAAAAAUMjCmoP8dM+lAITNE8oSEAAAAArRKnLhI5BjyDNh8mQwoAAAAAPAmWH9UoyykHJd4ZAAAAAAsJKiFHMUg3kzO2JQcPAAAAAK8QMC2uOTE5oi0tFgAAAADFDFQrh0FATS1Oa0QPMPMUAAAAAI0KdSgMQBNN0lBxTfBD2TonNa83Mz8FQ7lAqDkzL+8WAAAAAGIE7BuAOItJck+kSrY5cRnEEi0yskALRBc/tjMJIQAAAACnCQ8iBzJ0PNw+nTYyIT4EAAAfBssbqzP8R6pUy1x2Xz1a0ktkMgAAAAA2DvsnPS+7LQYl5hQAAAAASwZ7Gv8s4jcPOiw4fjNkJroUmhp9Lqw2JzI+HgAAAAAfDMkkIDgQS7lWiVv/WXhRHT9nHAAAAAClDKokzCraK5AkExIAAAAAbgrVImkt0SvxJG8ZAAAAACILuiHaKJcvBDrmO80zyCQbKXdIXVi5YQJn9miOZ2tizFiHSGsrhRSJLiUvzSLtBQAAAACPDFckPCggKYEp2SeLJmor6C+mMLct7SNrEgAAAADRBT4ZdiiLLAIpNhwAAAAAkhH4LMw2bjVGJ3QIAAAAABcDuBU7LLQztC38GQAAAAChC4krykZoWYllNWkHZFhVSD5CL4w1Pzh7NV8t+h0AAAAASQa/HWE0HkAnQcg3FCSbCgAAAADxCa4gxioILBInvxsAAAAAxQdrJLs/Bk9eVMNQ3kKPJQAAAACcBkMhFjyES6NSBVMUTQBBSzOSL7EsASY1HgAAAAAbDhEmQCqqLK4upi9ALvosJCzSJuYk4y8UPUBDA0FQOZ8vviAAAAAATwq3IBAzrkc1U49VsU7SPJYYAAAAAK0H3hwaKnYt7ShkHAAAAABuA9QWiy8QPtNERUVkQLI2sidHEwAAAAC4AsgUrSxYOQpE505uVZJWm1JASjg9micTBwAAAABVD0wrtDcjO8A0eyQlEQAAAABFCnMmXkGLVdtg0WS+YeJWvUI4LUouLSopGwAAAACgCJseZyx+NBk1JS0LGwAAAAD4EUou+jyGRmRJjERANOkocywdMuktnR0AAAAAPQnOIUAxRjWfMIItMzcvPg1CBkbQSfFI70APNKYcAAAAAAoPyjBtSNVTuVRCSmcyZBIAAAAAZguxJ/k62kOzQYk03SXdMspEAElfQHsrKinDLeAx3zuiRT1MJFG2UL1HazoWMsIr0iIAAAAAOg8qLN471z2kM/ocAAAAAGQLGCSkL/wxVCr6FwAAAAA1AtsYxze5SB1PsksoPcwfAAAAALQIMSeCRUdYuV2YWBVIqCcAAAAAEwozJTg40z/cPaAxuRgAAAAAuQgZIxM5pEVRTNtNe0tNSTBD6jTSHgAAAADICKseVSr4K+Qiug0AAAAAEA/hJmUo0CxSOIo8jD+yPatCJkv8UNdOLENYKIAOAAAAAEgQFyy7OmtAGjybNoE1Gjg0Nkwn2AQAAAAArA29Jv8u8DHqLvslzBUAAAAAeAksH0cq8y6IKm8aAAAAAAoNGyb6LKMslSUgHLQgwCivM5c+nES3RCo/xTN1IkIPAAAAAPoMvijBNkk3ci7sHAAAAACDC/QlHTm5RANGITzdMmhCqU9mUphLaTnJHZkoUDnEQ9JH2UY4Qhc7jTINKwclKRoAAAAAtBFuLFQ2gTj0M8sr/R8AAAAAVQ9wKNczAjqHOJAx3ieqI5syu0D8S8hVSlw6YK1jg2aBZxVnUmbPZOhhPF6MWedRGEaINCAaeSWpOa8+wkCXQF07bDOWKWIVAABYDBkl/DISN6gzwjEkNFs0cDnqQKxHyE1GUAVQJFDWTV9MYUlIRrdKyU5eTAVHXT96Ob07gTqAOrE4XijnBAAAAAClEXoqvi94L40tEST6Jas4yEPfRnZCrjSfGwAAAACSCj8h5izvNOE1vS1IGgAAAACSDSEocjP5Ml0mew8AAAAAowmFIKkr4y8PLYYfAAAAAKkKrSC1K1UwFi4eIgAAAACiCkcoKEDJTNlO/UbDNVEdAAAAAJoSMCs8Lw4wBi7AKrE2TjuZNbIsDRoAAAAA0AodIqst9S9RJyURAAAAAJsL4ih0P6RKak28SmVDEzSLGQAAAAB3DMknETsRSstQGk1ePignAAAAAC0Vtzd5SNZML0b3Mk8RAAAAACAGBhvMMLpDtFHhVuZTDkcbLAAAAADQCPMdwikdLJcmqBgAAAAAAAZMK6pMC1t3XQhVM0CAIaMtpUH3SDZHRD7yM0Q1ED0KOx4xqyOrEAAAAAAsCBQmoT+QSBhGpTjIHgAAAADKCMQhmDSTOiI1TCIjAAAAFwLIEjsqHDStNKIs0hoAAAAAgwXBGwgxmDjnNX4q8xQAAAAAvQJDGac1W0JDQ/w4OSEAAP0Pki7KQk9Qt1adVZJN8kLBO5M3kTZhMlInlRQAAAAAQQxhKDU7PUPMQ9Y9uDIhKPEeAAAAAOkHGx29LmU9tj/qOsBAGEPPRNhCIUC7Pjs8GzeXNXsxsSzAJhYbAADnDeUqZTwaRAFCcjVrHQAAAAAWBzobGCjeKr0mvhoAAAAAFA7GJ/IysTZ3M3IopRQAAAAAfwu/IlQq+iwULIAnixwAAAAAcgbSGlcryjNoN10+VEURSzpM8EZaOfAeAAAAAG8VoDf9SElQAE1wPSobAAAAANwHWx7CL0s4hjalKtwXAAAAABIFLhobMas+4ULNPcQuYBUAAAAAZQh9Hu0udjnLPB84SidGEQAAAAC5CSYivTn2T8VdGGTTYw9dr0/7PVEw+iVoFgAAAADaBiYeCzEjNYQwsCTJEwAAAAAkBGUW2iguLQElUBEAAAAAww8hKNAujjRhQZBMIVHXT8lObVY0YxNpbGgmYpNX/0p5QfRAVUTcQQI4ESZ6JGIqnSw7Kr0gAAAAAP8C6Bz/PI1MG1DUSBo2MRgAAAAAKRYCNjdBy0NoQNE6VDb3O1I82Da+MW4m5RUAAAAALwlzIM8xhDoCONAnQwoAAHwHTh9cNgdGU0t1Rkg2ixcAAAAABg2CJlAypzJZKFwTAAAAABwHqh65MhI/yktVUulRZkleOEsWAAAAAIAIDR9dLUAxcC0+JswmYC4INvYw+RsAAAAAvRHUM9lIaVCXTGM8IBwAAAAAhggJIUg2tUTuS8xLyET0N/wkBQsYB18jFj/ZTTVSK02PP/csUhsAAAAAZwgOIzk5kEF0PeEs/REAAAAAZQaCHeAyNjzUOq8tshIAAAAA5AcyHrQwGT5dQw9F90imTG5KFj4wJQAAAACOAtEYtDQDQalEr0HeN5IjAAAAAAkGuB4hNstACkPUOfwcAAAAAL8KtyTyN2NAtT6LNEMiAAAAAGUJHyFSMYQ4bTQeJ3wTAAAAAEkXRjf0QzBFSDuqJgAAAAAODwgsUztSP5I6tzJdMGIudyTrFQAAAADOC6QlHzPIMzEpehMAAAAA3g5ZKcI0Ezp2N8Ms9hoAAAAAcA7nK6g++knBTNlHvj7pNo03DjYMK6cVAAAAADMFMRt2MUo7NDseMlMfAAAAAKgFGh1eMxY6IzTdIgUJAAAAAF8KRiMeMqc1Ni7dGwAAAAC3Gbk8qE7pVtFVtEn/LsELAAAAAMEJciS6OBlBoT8kNZAgAAAAAOgE0RdSKgUyHjFZKekXAAAAAOsEVxcrKrc2HT6fPxU7qjHwJJ8UAABKDLolKDNDOi09HzlHKqYVAAApB5IqmEkyVIVRfUD2GwAAAAA2B4ob2SxpN+gz1yAAAH8IVR3HKIgrrimmHgAAAACGDGQnlzn9RFZMkU7mSsBDrzpMMWwrOimUJtkaAAAAAJsMdyRSL/QvticRGAAAAACZC9Ajiy4OMOcp8xgAAAAAbQpPISAvbTjBNwEtTBgAAAAAQgvTJt06eUemTBpJLj6ANcUzhjFXIxsHAAAAAOAFiCIvREVa3GMLYxtYmEEVHwAAAAD8BacZqyk/LjYnxRQAAAAAhA3CJA0xJUT4TW5NpUEBL+kVAAAAAPIPoSk7M5o33jYJNWc1izEcJSwRAAAAAM8FLxpoKx0vNyhpFlYJ+SARMXw4yzf2LfAdviCWJ4UrVCaJFgAAAACIBxsf3zFhN1IyjCNUDDQJzR3OK64+OE2JUjVORj9dIwAAAADWAssWEzB5OxA/6jqJMG8eAABtDF8m3zRhOzQ73Tc1Nno8JEJcPXsryhAAAAAAjww/JkA0ITxnOrwtkRcAADQEixcOK78vZSq9H8InZ0H1UT9XwFPPRacoZSYwMTUx0ySCCwAAAAD7FvI2PEHQPKwrkxMRDRcmJDF5M4st6x0AAAAARAUDI6ZAM0ydSwpANCYAAAAAQgqfIiAy5jRCKE0HAAAAAJsJWCEaMeUzVSl8DQAAAAAnDhUlzSsdN+k4izOZJzgcAAAAAOYHvhxqKicuiS7yK5crAizhLAcjwwwHIIUykTzEQUdCbjqPKr8NAAAAAKoONyjYMy05BTUJJyoSAAAAAFUMtiqBP3hGdEh0SAhG+zyNMeQp2BkAAAAA1gtGIVonPS3kL3ksah/7DforTT4hRIM/4i4lDwAAAACDF4g6XUwSV5RdgGHvY9dhj1n6SRsvoQ66KOww2C23IoQPrReyOEZLfFTkUXpCGioqEAAAAAADAocW/jMvRBlJAENlL0sNoxxoLJ4yXjHKLgct8SY+KU0xvTHGMaIyjDCiMXozazAcLkIt8ytwMbs4RDSfMcA87UapSyFLSEk9Su1KFUlyQyE5ly/eLSkusCopHgAAAAA4BtMetDc/RRhJdUP6MtoVAAAAABoP6ygUMLAwRzFZLFooPiv1JXwdAAAAAD8PtybiKucthiwBIAAAAAADCagiyjeIQf8/MDJ4FgAAAABTDZct2kMaS2hG1zQ5FQAAAACvBSMbEjHOPlRFuEJpNbccAAAAAM0PlSnwNFg4lzDhGgAAAAALCV4fQzFTP2dEi0KbO8w4ND2bPsY7pzeAMvkpXRwAAAAAXAlEHpAqcjOsNzc1ICphFQAAAACzA04WrSzvOKE8yDjlMGYv0zNiOAsw5hgAAAAAiBJIMtdBCUbVQHEz/B4AAAAAyxOZNdBI8FKaVX9SrEo3Pi8sAAAAAHAK0iC5MNQ/F0b5RO85EirBFAAAAAAXCk0jjjTmOkE2zCNTDEgjezOuNu0toxx9ILEqMzPON+w0Xil2FgAAAADKC+wjwTKsPRdDOUZYSSpFhztlMAskXRwuLXQ1sjePOIM6JzoJNKEmIhEAAAAAuQyeLclGC1OQVG5LKjbAFAAAAAC6C6sqCUE2SOJFFEDhOqo1ZCzvFQAAAAACBuIgDDuuRfNEDDr2JT0PAAAAABQPySfgL5sxRyv3Nu9Of12TZbNoS2fMYHpTFj1TMHhAgUW8QFQ0BRgAAAAAGgc9HxU2z0LYRf9CmD7rN8oyLjIuNqY44zcvNnwwMSc8FQAAAACFDywoAC9BMXUyyjV8NRc1xTXwL84fAAAAAD0X8TxkUrJZAVZAR6wq3QQAAAAA9Qb4Ihc7u0I5R2dHVz8UKskSAAAAADQG3hp9K88vZC5YJykYAAAAAOUUSzZ2Rb5H1UBdMjUcAAAAAPQClSexSxdbcl4oVyFE7yJNFvY07ERtSppHxDyMKNsKAAAAALYJayIVOCxHDU7KTpNL9US/NYccAAAAAJgMuyWBMz87KzpFL3EZAAAAAJgH7hzQLoI7eUEyQqU/mDiEJtIXAAAAAHgG0Ry3Mdw9LUWFSZRLTUtxSPBCsDpLLpwZAAAAAAsNsidzNlI5AzGBHAAAAADjC+kjuDDxNKwwqyXgFdMO5SmHOHc/uT3JMRkZAAAAAJ4OPClaNYc4qjhFN2E2qzeJMbMiPA4AAAAA0Q+NKhI00zF4IvsEAAAAALIGxhtKK50sMycQGwAAAACKD9QqNzsUSApNfkluPd8pAAAAAPYAIRrvNHE5WDBnGwAAAABuBZwfYTlfQ45B2DI9FAAAAABBBRYYxCjGLS8shSfvHAAAAABHBx8kgT4uSeNHvjp+HwAAAAAoCpEh2S64MI8o2RYAAEsDFiK7Q7BUQVtgWSlPFDsGIAAAAADKAZUXFDbkR5hNdEeMNAIWAAAAAIwIESDAMow8EkDXPmc3zC1tKgwziTCBIlMNAAAAANEWHTZYRMRH7EGbN40xpTZgMign8BzNKeA/cUpQTL9FXzU2GQAAAAAlDbom0zStONMx1yRQKOkybjYUMv0uZDOaNNorsRYAAAAABgpTH6QqIy2DJ8gXAAAAAOYbTEJXWvhp8HCub6dls1HpM7wOQQkFHy4y9UW+UJ5SA0k5M14W+i5RP5dIykzYSs1CwzPTHgAAAAC/DcYoMzU7M/UlzBAAAAAA7AyEJaAxIDEBJBYJAAAAAH4K+iBxLWUyuy/OJLoPAAAAACkOVSQdLPQ2+UVLT9hQp0oQOqweAAAAABMEsRxtOj1MslLHTQI9VSEAAAAAFBCiKwU/kFFeWR5XzEpFN/0dAADuFbA2pkbBS+pJGkQuOAAmtQ8AAAAAyQfiJTlF1FiRYEZeuFG0OHQRAAAAAOYKIyZDPcJMVFG7SfExAAAAAEAPryYbMNIyWi6FHQAAAAAyEjIstDhIQQRGTEjDSIBGZ0M1Rp5I3EXvOfceAAAAAGgBLRRpMEM+PD+uM30aAAAAAP8LFyeAOXRDhkg/R/A71yEYItgwSjWKObM/w0lATrRJuzjKFgAAAACCBhYdOzEsOLQyUyAYAJIQWTHYRjtQSU8NRLorAAAAADQNwywyQ5dMV025Rlk2bhMAAAAAGQyEIVgopSqqKFAeAAAAAPMFgB88ONVC/UKiODAhAAAAAIQNRCpIPHlCtT+GMQMVAAAAAPYIUCFlNJw8hDxqNK89PFVDYehkb2G1WxhY0FKQTGdIl0a9QppBVEV2SUlMM04KTwhQfVTbWmtcyFn5U2NMkEYfQW43YSxhHwAA6Q3qKGg24zlIPfZBwkWqSmROxVFZU+VQSUx5Si1PwVGHUW5Ov0pQSUtLTEtKS0VNwk8uUEpOHkwYS0lLYU4uUu9UilWoUnJMYUdLRs5LxE2USGQ3gAgAAAAAdgugJ+07J0bqR3dBITLcFwAAAACqDJcpXT+lTvxVdlVGTvFAqytZGAAAAAAxAhEZUTatQmVDYD48OMU1TjLfLVMlqRYAAAAAzAuCI9Eybz6DREBFzUCbNm8lKg0AAAAADAehHpQ1BUMRSa5NLkqAPBooEhkAAAAAngYnHeMwADiDNOMjagEAAAAAhQrAIHQt1zMBMR8ihAX8Ci4lKzlGQl1AODRUMKJHD1zBZe9kP1jYPrEaAAAAAHARSi7gO/08sTRUJ2MnIC9nMCIrEx4AAAAARguWJMw2nEC5Pn03nCo3FwAAAAClCIIhKDk4StdSfFP6S4U9XDVANbo07TQHNRc3DzebNZAryRYAAAAAIQh7HAwrzS//KV4YDxB1JxQtpTJVN4w39TKaLXsstC7GNJNDBVKqV0VUzEYtKyoVAAAAAO4MayITKPwqGyyFLmQ1nTcAM2IpuxUAAAAAehY7NCJA4UQ0QxFAjEBkQ/5DFkPHQqpEpUhPTVdNak0QT/FQwlB3TuZMekoRSHxGUkUuR8pN41TvVo9QbUGHM6ExjjLTMqoxuCyIJEkoXjJDMWkmEx59MDpANEVGPpwoPAMAAAAAYgEeGDg4yEgfTApFZz2PTPVY81xVWdBNu0ENQFBBYz/7O9Q1TSwcHgAAAABKEMwnJC0xNOo9vUbFSZ5F4jjnJqki/yf5MpozxSm9FAAA6A0JJL8p4SyDLDQt+DEpNF4x3y7BOItMm1gAYLpjgGWtZJxhMVoSTjk+Nj4ESA5HMj4UOcQ/BEl1R8A4ExgAAAAAIgk5HWcrHTf0O3Y7+zQpNz88fUFPSNRLW033TRBRY1bMWnFeoWFPYsxflFsDVnFMpz6kNoMyzyhJGQAAAADXD58pQjPGM+ItGikvMFU4kT98RxxPcFI3UsFRG08VR8k6dTRKOMQ+rDoYNH80jTVaMzkxCjCBL9QybDLpK7sovSjtKpw4ekHjRyZOFlDjTEtLgEwVTFZK90U3QFY5Gy9BGAAAAACeAqYaKDYGQa9BazqzKxYjsynLKu4orytQKRIjkR8nKPYp3yaTGgAAAACmFGY1aUobVqVZolQNRpUvKRYAAAAA+QfnHgkwwTIuKV8cMiOsLsA4gT65QjpIhEwUTapJRkObO0gz/i3vMPU2KjyqO6Q1iSNhDgAAAADzFUY4t0klTo9IDTqRIxINAAAAAHMJvB7HK/gyrjKxKsYZAAAAAOINvCjdOFpAWT40M8geAAAAAOcJrSN6Nm09cT5CP4k7iDLQHgAAAACVCXknw0CDTJFNG0XzM4YbAAAAANMPYC6WQPlEhD7qLaQbyiWlNPxGQlEFUEZBZSEAAAAAEgpdIz81czr4M+UfAAAAAAgOmiMtKpIseyuEIAAAAAATDQ8llDFNOco9qD+UOjAvdyOWFAAAAAAOD8Alay8tM+8wZTDbNXE12idfEZEjsDpvSvdO80ciNEgTAAAAACAGSB21Mv85tDTuIbIBGA2MJzE4Jz8AO+0oyw3kJ745Tz+OOMQiAAAAADoRmy+FP6FC2jxHNGA0ozydO2Y7sjiNNJs5DzsoOpM2sDc0QBZJnk0aS5M+my9UJoMlNBwAAAAAURXdOK1Ox1jsVylNFz3uL0QnmSwSNJA5LDyBPcA9mDqtMlImxhQAAAAAxhCYMDxExUkPR5JFKUqBT0BLfT7FMfoxsi30HAAAAADODaclSzH+PKhEfUhZTOdRDVQKVDZS5E0DRvtAT0NySX5JCUFEMJgXAADODgYlpyoqNQA+PT8iNjAiPwsvCNgfNTSeP8BB2ziuIAAAAABnD2Uq/TUmN9I0LTGTM8I5nj0dPzc/sj3NN+4r1xoAAAAA5BNRM05HIVTEWItU+kWAK/AsnkksWFxbD1XcSGE6bzGMJ1cZAAAAAHMQASo9PHhPl1vnYDZgh1pLUdNEQDcGL74pKChPLgk2+jKbJQQRAAAAAB0QXybjK3AvVjVqOKYwHiRoCQAAAADcErEyJ0RDSQJErzRDGwAAAADGCV4mhjwFRJtBnDgoMGwuQy0gJggWAAAAAEkCQBWONNNM9Fq3XstXj0TjIQAAAABiDRMjVCouMmw19TASIbkDAAAAADkNziOGLV8x9StKJPgptjDPLRMitg8AAAAAbRSKK8s3VUraVP5X5FVMUElLmEZjQbJCEkl/S0NHtjuxK4UcAAAAAKYCNBYqLTYzBS1pGwAAAACQC9AmejqHRARJ2EhQQ282Ah8AAAAA6w3HJbkuiS3hI5YTAAAAAL8ZVDhRROlFVjsZHgAAAAC8DKcwJExKWGRai1J1RLE41zruPBk86zgoNIkuDimmI5gYAAAAADAJdyNPONdCW0h2RWs+YzSfIQAAAACzB60evDDRNY8w9R4AAAAATgwxJOovJDXyPLBDnEX7Qk82JR4AAAAA6wOvGhozDzt5NV0hAAAAAHQQXionNVo4VjIUHgAAAABcDOImxzmyQitE0UB6OiwwBR0AAAAAEQjMH9o2rkZmTUBMgkMRNIgZAAAAAJAFUiAPOnpDC0KXNpYgbAoxKJZHfFaPXptg/1yQU9xDCCcAAAAAyAm6IesyQDtLPn88bTcpN448EkE2SCFPj1MrUh9HBDV9IQAAAAAKD2kqRDssQ1VC/TY/HQAAMQ4yJQ8vqTzSThdcamKDYrhbmkzYNX8eAAAAAEYMNCcUOYY/LDyoLR8RAAAlCDIiqDiDQu1BQDcgIxYNAAAAAL0LtyQlM1s2HjetOls+2D1fMfcTAAAAAKILlCHuLC4zFzaROxZGmE9aVV5ZJFx7WW1PhDyKHgAAAAA/CcUjaDpXRXlD9zGeCQAAAAAzDmskqik6L69C3lPKW8BbtFMYQmgq1ydpKsYpoyWAGAAAAAAaCTIf1TAfPgZDLD1wK9YR0BGiK5Y0UzE9J6AbIgQcGvcx7jvLOrwwzCLNJFI24jzMOiwwwR4AAAAACAj2IT46O0i4TOtIoD6KLFQZFzKIQQJGK0FFMhkaAADECVAiETUrPkA96jZFP15RHljLUZo+DyHeAwAAAABSFvY2+0Y9SklCqy3CDq8L6SYvO7lEGEbcQ6E7rS3xLI80YjWEO108SjpVMUwbAAAAAGMMeiJ/K1otPS2uNPY5Rj7yN4glswkAAAAAewuDJsg5aD+jN0wgAAAAAOQNVS8LSptZnl6/WblKti4sBAAAAAC+B7Ih1DoISTlMgEXuN8o0MUIKTxlT7UyXOJUMAAAAAGEJRx9vL9w4ZzfLMAInlhcAAAAA/glrJJg88k3sVk5W2Eu/Ob4vljQVMKYfAAAAAAoPUSdsMoo54zx1OZ8vLSLcFhsi3S3AMhY28TmJPe8/90B6QGg9ETayKM4TAAAAABoPvS+KRBtJKkHSKmwFAAAAAMIJ0iInNfo6szSoHwAAAAAhBIwacDhEToBa4V0cWVRLLDMmGAAAAAA7BY0Zfy/wOwI+fzauJm4S+g5EKTs4hEEgRQNBljFuDQAAAAAABKIb+zhlTO9W6VcsTlE4FxkAAAAAuQr/IUMw9DOZLW4dNRXHNHVFx0r4RX8zAAAAAPEChhv2OClI6UvnRM4xchEAAAAASw5IJZQxSjqDNVMmDxebI9ExajRyKzMVAAAAADMRPShVLpstlyM3DQAAAACNBWcpCkaRTD9Knz7cJAAAAABKCR4f2jMNRVdPSVT4UUlJ7TxpMmIrcSsjMEs2HEMqTOFOdEcjNRAXAAAAAB8MSSRrMwI8kD5OPR07c0B6RPE+uy3gDgAAAACREKQneS71M28550dPV6Vd61o0TZMvAAAAACEG1x1UNXZANz+dLmgHAAAAAEYLiSE7LToyJjh8PTo/sD2hMsgeAAAAABUREyg1LWY01DyBQEA/XTRaFgAAAAC2EXUrGjd4QbJKWFFoU+ROaUCzJNEIAAAAAOsM3iJFKmMr0iUeGAAAAABVGoM8M0z6TrlHHzueOUJFO1AiVaNUq1BjTx5QBlEMSls5TCGWHaEyaTgWOJE6WkF4Q7k3SxsAAAAAqw8TMElFqEypSKo35hevGzIswjQbNcouNyWqGAAAAACyC/EkrDPfNJErUSC/K7M6LEBvOfAvmCzcIAAAAABzDyYsxj/DTCZRf0xFPqomTQ0AAAAA3w/FKBozEDUBLYcZAAAAAIMQFi/eQGNG3UBaNJcyZS9XIyog0DH6O1U+iTdKJfEKAAAAAJ0Jpyc7P89HLUi6QVM1KytnNvc8R0DOO6MtuhAAAAAAYQjKHjwyfz2VPVAz+ChmKewq1CNxEwAAAACJEHA1vVF4YpdpAWaHWAJERzHHI8cRAAAAALUMWyWaMRUxyiT8DgAAAACcEZYqBTRzNKkt5ivAOiJGvE0ZU/lVM1OzSa05SCNTBQAAAAA1FZIsvzHtM5o1IjlxOn839i88HwAAoAwYOL5XnGStZqpgtVRJQnQ2vS/1IAAAAACWEc4pLTLFMPkqrSTaKCA1NTozPXE+GzuLMXwiAClUNPA1vi9SHwAAAABVD7UlJzC7NVAzCSjOJCQvcjCcJQ0P/Q3gJKYubDjVQw1J5kVQO3YysDx2SoZOzUnZOVQaAAC0Dv8w5EmpVcVXHFHaQzE3fTqbP4lHdE4TUJBJ8TV8BgAAAABnEg8uIjw7QxZFI0KPOmstzRcAAAAAgxqwNzVCUkv1UJZT51SEVZVTmU0fRYI+TDslNp0mGxIAAAAAVAgiHTYrUi7TJ3MXAAAAAFAO1C2EQhtIe0I/MbsSTAU/HUo5YUxAVslWXEwPMgAAdAxBK1dAfkWJQaw2VCIAAAAA3A87KcM00zQ1KJMXISs9P8VMHlRYVEdPIke4O2MqjxYAAPoP3yfiL5cuWCSZEQAABgX4GjIxiTwHQ3VFvUHdOoY52DkhMgwoZymNNOY7PznIK3wTAAAAAIoQfyknOBJH2VG3Wxpg912+VGNFxzYnLGsmlx4AAAAAzhT6NapKVVUfVZRJ0S/uAQAAAAA5C2glijY8OlEyQimePylTXlksVZhHUDJNGwAAAADECVsgYzFXPKQ+dzV6HQAAAAC9BNcXYzOzSjBXNlmqUIQ7MBYAAAAAtQ/FKgZBqFFLV/xSwEQcKgAAAAApBa4asjHYPXU/dzaKIAAAAADmDGcn/TdkPl5AKDw/M7QvtCa1FgAAAADhAOwT0DLjQ9pHJUOzOv9A1U+DWEJWwUrOO8YuMDAHN7hAO0lGSn9AuzDCFQAAAADyFIUwgUDUSh1LMECWJ1YBAAAAALAMBiaIM1gzxyTnEcEjHDMvOys82TWPKmMldigeMLZFxlvHZ6VrKGjbXLRIJzKPK6Qh0yj/PhJM0E8gTsdKu0YzQLk06CVTHgAAVwsZIVwufDbIM9AkZQwAAAAArw87J/ItmS6oLB8s2y11LoAvkzFRLzUv3zp2QBNAVj4oPQY59jWeNC06HUIZS+xPuU5xR7E93DYcLZUr8jL+OfpAlT4NMTwWAAAAACMN7iRwMaE0iy1HGjwP8yVILA8v+i6DK7cj4BUAAAAABAujLhpK2VSgVctNz0A+MuMrsCE+C+0OMDLnTIZZ0FknUR4+qRsAAAAAWQ44KAw+alFPW89cwVjcUS5O6U1ESSA7ECAAAAAAMgjzIuM63Ub2SPZDXT9QQNZDFEP8OIgm+REAAMUBfh2oPIxKUU77Sq5CFDo9NjAnBg1tDlMjVicFKoEmehgAAAAAXAyXISksQzaHQSRHQUQaPDIpvxMAAAAAjRDXJcImDiepJ24mnBwAAAAAFw+kJ4EysjUJOtQ/tEZDTBJMZ0WXN5kj1R1HKeExjjOUMHYtQSsLKFYxkEQgTbtJVkV4UtNge2kebW9sNWc8XJ1LvkV3T0dQO0aIMxwbAAAAAJoXzzVrRIlJlkaqO18qZBQAAAAAjAnSH9Q1cU0BXzZnGGdRYf5YyVVIVrlUB1HXTfhLOk0PSOw5vx8AAAAALRLiL0w/jEH3NyMj8wsAAAAAZwUnGfQreTNWMfsl+BKbCXsfXi0eL7oj0goAAAAASwObIBpAfk/YVJZR2USIKgAAAAD6BHgbJzI6OwY5SSviEQAAAABnEZAyKEiyUHVOyUAkJAAAIhE4KXgzWz33QspDwEK5QQM/6DpeP8VP0l2HY4hgdVZIRGUxuRkAAAAARQVdG9ozUENTSm5JAkNmPDI6BjSoKE0elyCzKU4vGjKxNEwubx0AAAAAuhRBMWg9cT4lNmMybEBNSPZFrDlFJKA3HFRSYcBi0ViQQaQaAAAAAJIRlSkfMoQ1SzWZMaQr6ik1LJYrSSfTGwAAAABCExIsMzgrPxA8hSpGCQAAAAAXCpAiiDbLQfZFB0iYSiFKCUMzMsUTAAAAANYI5SUTP55K3Eu1Q3AyphgAAAAALhMpNF5K+lUjWJhRxEAEIQAAAADTClAlIjnQQJM9ni/oHJ0jUDVlPTw72y0oHNQmqDeiRChLVkuKRVA6xCptFwAAAACiCvYh+TBfNbkulxoAAAAAIgOiGys470V1SOdCEz7vQPFEekZTSR9WDmPiaVhp1WCCTmc2dCwEHm0bczZPQcFA1TR9GwAAAADEChwjkTSVPEY66C0gGQAAAAC7DKsnUzzJRy5I6zoVKPM6/Ur1UN9Q+UpWQEY4WT6zSTFO1Em5OzMhAAAAALQIXx7hLPYu6ib+FAAAAACNDTYjcypZK04jXhEAAAAACw8AKtk5Aj8EOhws8xgAAAAAGwlAIy03fT7BP/Y4gCrwFwAAAAC0C8MhZi9jPOhIlFLJWmdc/lakSFcvAAAAANAHchu/LTo91EfiTA1MuUsCU/JVxVPoSvY5dCmVJTozFDwTO68vlxcAAAAAEwxAIsoski/YLG0qxizqLx41yi94HAAAAACdDPgo2DzpRGpENDzHMLglvxUAAAAAkglwL6FL7FQsUWdC3CktCgAAAAAvDkcy2UyOWrte7FjkR/ApTRKSKfMx6TO6LuQcAAAAAPcRWikHNbFBMUeiRp9D5zu6M+c3yDuBQIZACTfVIEkBAAAAAJMP2SbfL0ow5iauEQAAAACYFcAxVz9vQ50/MDc3L4QiAAAAACYPLyesMhY8NUaXUOZVeVSUS9FDPkktUrtSSEfML2QbAAAAAIcPzyuZPdRFakepQRcyfhkAAAAA1Q6hJbMtmi6vJnMTAAAAAMkKhB/WKqoz9kEoUb9Z1lksUS4/ECQADgAAAABfDfsltjNWN8EwLR0AAAAASAwKIUorJzIRNLkvLR8AAAAAHQ4gJ7YzlzSSKnsUAAAAAG4WUzWnRFFL7UudRks/mEC+R25Q41ZFWCBSfEL2KfYk9TuyTZ5VQFNzRiww8xUAAAAAjhHnJqEsFzIVNqY5XUDhRnRJt0gMRktCez4/ObA0Wi81KLgbAAAAAI0E/xm9MRE/EUQRQYU02xoAAAAAKAmpHAMqQTNpNLQrFBcAAAAAFggIHNApnCwUIggLAAAAAPYKWSPTNJI9vzxiMRUaAAAAANgOziqVPLFBTzonI8cOsSYCMUwxSCdWEQAAAADxAHMeGz92TcZRoE35Rd9Es0pQT5tUqVs/Xb9Xh0xgPAslAAAAAPoG/BrcMq1H4lLcVcZP0UFUM1sw/ST/BgAAAADID2QuQkQtUAdSX0lVNtAcAAAAAG8Tyi7xOSM8vTXAIwAAAAC1CxUxik69WzRdi1MuPUEZAAAAACEGLhs3M0BFK0+xUYtLUD1PKvgOAAAAAIsL5yk7Q/1QSlQITug9HiUlFR8g5y2TM7AwQiVJHEYqizXdOus8lzv6Nk82ADtxQ+ZNeFR/WY1ZMlLOQkkv3x92Ji4uMy2HJYQXWAdpILc2BUBvPsgvXQ8AAAAAOhAcMS5HlVCaUK1FTDUOK18bAAAAALQPECi/NeQ/7UOuQXs5GyyVGQAAAABVDHImbjzHSkdOAEW0LaYWAAAAACsYCjxAUQJaplgvTUk1pA0AAKEVtTWZR29NK0g9NhgVAAAAAPADqxhgLRI0KzMBLaQeAAAAADMFKxreL8s7VUD0Owcr+AnLDdgirCxHMw0zxSp8IbslDSs9K2EnfxsAAAAAwwsEIXAs2TQFOv48+jySOcw0Fjl1R9VQxFLNSMguAAAAAN4HBCDwMm85qzywP4pARDlJJS8ijzZdQd5DAEIxQT5BTUJ1Q6tBFTm0LYMi/RIAAAAAcQJiGjk4b0iATQxIkDaiFQAA0AERH1k/005iU4lOrEA0K5ITAAAAADcGpiOcPW1GX0SlOjopAAAAAFYINR2mK3YvfS4jKwofAAAAAB8PUSZ4MekzFzChIgAAAAB+Cl4frS+APORBcz5pMRYaAAAAANQIbx3+Lvc7IkNFRW5DdD6LNmAp7BIAAAAAPQVDGe8sdDRzLyscAAAAADUJUyXTPVJKq0ywRVA05RcAAAAAkBPQLbU9MkdNSPpBwjeUMLI0UDgLNwc3MzMuKrIvHjX3Nuw1WjPMM9I5rz/aQTk6mCUPAAAAAAB2BlUdyTD7NLErrydGQlRS01P9SCUwywcAABUFZx0oNMY76jepKJ4PAAAAAEYG7xjQKREzYzNDJwsNAAAAALQIvR5hNJ5FmE7hT8JKJEMrO+U3eTcvNlMx7ydQGAAAAACkCWUe2yshNAE7HT2HQL1SsWWBcHZz3m3SXTFHB0RzQH85MCz3FwAAAACvBh0f3zWAP/c8wSyKDQAAAAAcFdgscTeoQgpKY0pHQX4u/xcAAAAAsBMKMYFBnEZgQYowDhMAAAAAdBJyOApSwVwOXnpXGUctOEk86D7SQIxEAEo9T3JO5kTcLZQEAAAAAKsM1COPMoE86z8nOwUy7SVMEAAAAAAfBLQaaTXMRDRJeUSPPbpBzk3yUypT1EgdMngNAAAAAAIC7hk+MVAzeSeBEQAAAABgCrQh+zNbP9BDKEP+PNU6cjquLu4TAAAAAIMLaCGBLUYwfyqGHcAajCrxLhApgBkAAAAAJQ5zKIU5h0GsPzAzSxsAAAAAxw5aJ206JEgGS2ZDXTfqMNMujSabFAAAAAC3F9Y4NEx1VGtSY0mmQ0pA3TW7Jr4NAAAAAJcOBS0KQUFHg0KjMsQXAAAAAOIDxhvoO+JQklh9VadIizIOG5sgGirULhY3Gz0rPnQ/tzvWMyItJyQaE1IMziEzLt42hzlSNowtRB7QG9k0pT1xPa47vz2HPDw0aR47DJMgHStfMbY0HDYTNJ4rgxkAAAAAqQ1OKJM8R0mzSgpAbSiBC/AOYzAWSPVRR1EnRistAAAAANcPbi50RMNRBlakUAZBXzKmPetGpkX4OlQuvzEeOdk5CDN7IAAAAAC2C8wjrzquTX9VS1ToTupHwUHxPDoznx0AAAAAzAquKE5DilO/WZJWjEwxR1FMAVFYTY5FLT3sMvIteSEAAHYLfSYEOak+qTt4MFMbxwVHGsIssDPTM8E4AUibUm5W4VDEQBskfQkAAAAAUQ4iJwc12TmiMygfAAAAAM0NASKRKVIuWC7QKa0pCjG8M1kuDB4AAAAA+Qs6KOQ/sE3DTy1Ggi6sEBkkCi+9LqkpnR4AAAAA0A9MJfIvckM9VVNgRWXOZFBg3FavSAM6rCkAAAAA2gp7IjY0aED5SSdR51JwUMVMD0mvQu81fh8AAAAAvAtCIjYvATJLL7IhAAAAAPoJaB7/LJY4Cz+WPC8uKRIAAAAA7w9zJLwm9yp9NUlBUEjlSpVL7ku9T5hYwmCDYvdbY0wBMgAAAACfBpwidTxySZZMdkU+Ms0SAAAAAMMF3BzJM+4+OUDfN+glXQ8AAAAAqw63JCIuhzE2LKwaAAAAABYQGynkNV47azkBL5kZAAAAAJgIOB45Mfk8Gj61MxAcAAAAAHkKeR6tLHc39TyUPzM5EiUAAAAA3wm1J65BbE+cUhhM2zsIIn0GAAAAAH4MryN/MI0ztyyaGgAAAAA3BSEbZjO4QXlGKkT+OY8reTcCRc1HskAmL94TAAAAAAsL8CTwNpU8ATz6PLg9FUAyPvI3cC9CHQAAAAB+D40pNTzkSRdQzU9YR6o8YjwMPwk9WzCLFwAAAAD+DBwjMi3NLlokRRg1MSBIaVWnWkNZqlKbReguUSeqOOlErEndRuQ8jC0QGgAAAAAID8AqGTyGRNpGpkP8OXQnjwsAAAAA3Bl/ORdITUr9QWksxwj/GrsogCwGKgsfVQvRIScwRTUIMEMeAAAAAKESETTFTPZakV7eV3NEFx4AAAAA7gqQI/43PUTiREc69yWdEQAAAAA1B78enDEDNckr8RYAAAAADA1tImsrQi5VLx0yUDQbOo02byULBwAAAADxC3giDy6ZLQwfAAAAACYL5CGIMdo3CTRUKj8sUTrBRexHPEBrLQIQAAAAAJYP0iXdMAw+jUueUX5Q6kqjQu83LS1IIicjwDLsP6FMr1S0VdROIT9GJAAASwDVGjk65UjiS1pDiisAAAAAtQRnHIU0Fz/6QDA8szBhKdMxVDSELLcYAAAAAAAOkSX7Mzg8KDtVMIkaAADoBIgaBDBWN1gxmB0AAAAAGwtLH9wpFi+NLpYnoxcAAAAAfQYqIWw6CEgqTTpI6DQmDAAAAABGDkUnPzNrMWcinQgAAAAACgg8I747iUfnSEhEH0NeSCNK6EEZKrUF3Bx5M1E9LTvwKisJAAAAAFYUjCwYPONKB1GnTYlDsTkROQM85jioOwI8kDdIMxkxhy2NIAAAAAC9FGk2n0pcUgNTzE9QRa8xKxnuGMgxrUPNSRVFajTeFAAAAAC7GZs4+EllVc1ZPVnRVaNRfk/pSCBCZ0VVVVtkzms1bFRlSlhzQ8ofAADoGNg7zk4AU9tLYjsjNYJAPEcFSBlCwz38QJk99C9XJ9kubkJpVUVd+l3LVrNIHD5mNtAvNTE0NLI4Gk9AZWxwpnG6aG9YjU1dUHlXGlt/VvlG0inLDkYN6iN1OHRI61DsUQhM6D+nLgcZAACcCLcddDD8OrM72jAnGKEUgyiRK38rISo2JOwiMS3JLl4tbinTGwAAsBXTMOs+q0TCSBJQtVdQXGteIVvWUEhBhDNxKs8aAAAAAPUD5SrPSvlbc2TXZEpdR0/ZQLk6gjflPZdI400MThZIrzj1JLUfZjO2PnE/5zHfDlcF4h/ZM7o3yTVkMpwpUxYAAAAAUgTjHkc4HES8Rn1DVT8VPKM2xy0QHgAAAACvEREm8yzpMKY0lzfoN3Y2PTVhNGoxQyubHQAAAABvCSkpAUH3SBhEWi9CBwAAIxESJ8sxbzZkMWgu0D5GSvNJEz/hK/MUAAAAANsOOiVcM/g7Ej6OOQ8uqRkAAAAAghOmLhc8oz34NWomUhAAAJkQ6SmKOlFEkUYIQSkzqxo2ENQt7EH6ShNLLUL2LwwXAAAAAHoUwyjLLXwuzilDGwAAoAgxHXoswTCJKpQYAAAAAJ4E0CByPF9MY1KvTXg7VBhuE+AqOjR5NTE2nzzmRTxNOU7SSJE8Ii6bKHApXC6JJwoTAAAAAN4MQSKELjkvUyjNMJM/S0MVPEA28UHXSYFL/Uk5SJ5FPUleSwFFejeUKtAXAAAAABkbbDe+Q+xE8jtHJgAAeRM2MhJGo09zUu1QPEoVP24x3SAAJEoybThyNewoWRN8B58eIDDhMqAqsBgAAAAAMBHFJoMxYDpRQUhAuzdWLL0bAAAAAKcSQyknOb5G001JTL1B/zTKNhhFEFWVXvlfHFr+UKpLakkAQmU1kiP+BgAAAAB4EXsj9yVtJoQrfjSYOH841S+5HAAAAAANHXo8s02OVZlV30xjOnsnXxgAAAAAhgp/Hmox8EBxSJZH2z3qLoItGEBUUltaPVjCSx0xrQIAAAAAXRcxLxQ4FzdJLMkVAAAAALMGoCPXPzZRWlqXXHdY8U3TOygk3iXoObZCNkJdObkytkD6TLFPQEs4PtQrxhsAAAAAnA0/Jr42iD3tO5czqCd/FwAAbw7fJXUzEjgQOok/aEVER5RBOjNcJP0nzzFsP5ZJQ027Sb1B2T8ERmBExTVWFgAAAADgEcUnTTe/R0VSWFW1T0M+TRwAAAAA2g7TKME5GEAFPBUsBBAAAAAA0wngIcQyxDVVLCsXAAAAAMET0SqSNOA1xC19GQAAAAC4BzMblyy1OE5BWEZoSQBLckjjQH80sCXgF2IjeC0sLjsoMialNUdIclK3VrRW9VH0SqFGf0J0OHgpHxUAAAAAGw/rKK03qziWK+EQGBLXJyE2FUUzUNNUN1P+UqVWtlpGXfxbCVYaSxQ7ER8AAAAAwRJRJVsokyxDNck5ojdrLwseAAAAACcAqSdvSNBVuVd0UdVD9TXXM9pCEVbTYt9my2EkUYEwuwwAAAAA3gVPHnA3+kVwS2tJWj/GLH4UAADNFKMzIEeNUVtWTFVHT7dDFTEeGgAAAABvEzIw8T4VPz8y7BgAAAAAmRRUKE4sei1LLCMlcxEAAAAAPQ5xJRk4+EQWSJU/eSlPCgAAAABfAVoYxzAZOg44bypUEQAAAAAfBNEYNDEGQRRJckl4QAAufxYAAAAAiBJwKzpAe090VHxOLjtnFwAAzBFpJ/ExSTgMO+w+MUXgSWtL+Ur5Sc1INkdWRPQ9kzLHJ2smaSaZI2QjCig5KkImfBgAAAAA5g98JvozhjpWOF8sSxYAAAAANwwNIMkqfyzPJKgTAAAAAN8D6RsxNG1A80XPSRtOWU/aSOo1QBUAAAAADRTCKfMwEDIqLu8rMS9UNW1AIUG9NVccAAAAAFIP/ySXNCNDCU4HU2BPekTdPOM9TD7rQJJF2UiORZE4KiaOFAAAAABFELYkyy9JNUEx8iJvFhcqez0zRWFF1kHXPSs+9kecT5dPfEb6MHEPAAAAAIwbjEBDWXhmDmlQYVtQmj8AP2NL+VYqXtthxWJdYa9dOFfbTDA8dSAKFo8u+zl+P0U+yzX/JfMMAAAAAGkK/R0hLJ8xLivUFwAAAACDE0guaUAwS5JOp0rzPqkqTxqZLGJAK0rvSvVCljG7HVcnBC7iLL8sxDF+Oi5EWkVrPXApHwoAALMTeSkUMeswASbZEAAAAACKEZMpBTWSNUAsyBcAAAAAWQpSLmxI0VJeUhdHXTM1KvcvADf8NiI0SDBpM3E37zcaNu47vkSPSCJFTz64O3Y3yC9oLo8voy1hMVUpmRIAAAAAQQ7+JSw3iT8MPcky4ys3MF8xLSviGgAAAAADFD0pjjFONZc1QDWPL0Ecyx5SM9YzeCwVKTgqzyXnFwAAAADCC3M00U5wWAhXhEriMb4UAAAAAMoKVihnQFlM+03IRUczCiHpKuY1RDqkQShPtVk5XGlU9ECHJyIq9zPEOyxFl0q5SktCrDZoL3gglgQAAAAAxhmMO35N/FKoUelIATdDHAAAAACoClskVzlcRwBSz1dlVlxODUTRPkBD/kbBRTRCuTuWL5kZAAAAAAsUtiYsLGI10z8SR/ZJYEgUQvw3Jy6SJ74aAADWCzIjUzNeOL4y9SnpLDMwTi3EITsP8AoQJAU2wTpCMiYbAAAAABoPtCsEPN07nSrqAwAAAABqE9wlzCwhORZGWU8IVFtQSUGIIgAAAAD6EE8v8kIjSgBHNjmbHgAAAAAbF38ynT9iQR043SEeAwAAfwtYIbUvEDPJKUYTAAAAAKMPoSOLLB8wQi7HKeMmQCTDGAAA/BJ8Kxg1szGTIdAGAAAAAGkWTi1HOiNEdEgERQU4HB/fDFco1j5yS/xNUkf1OsU2PT4ERXNH7U02XPFnNWsNZUZUEzhOKtk2gzhrNAUwbCudNNY94T4AOMglUAkAAAAApRGmMXJGGU6mSpc6mhoAAAAA0hI9Kf80jzlVNIUspC34M14/6UbFSDtE7DkVLTwcAAAAAHEVYjLyQapFSj8pLXcOAAAAAI4QXynYN9s8VjlILsQaAAAAAI8KoB/XLUox/ylGFwAAAABoEKcigyePKPAkSRgAAAAAkxnWOq5NAFT6T5ZBMClgDgAAAAB9DBUgWDLGRchT51n/VopMyUHvQA9Hg0oSSTBCEjY9JDUQAAAAAHkKdS6iR3VRQlKjTUBFajckHgAAAADDC38iqzDON2Y7IDd2L2gqpRsAALQhfUEVT4xP00V+MlUTgB4JOdtCuUJDPgVGkVTAWD1T7UIkKd4QAAAAAOYTzC1cPJtCNUF3PJE9NUSHRuI/Ky3lDQAAAACjEU8pCzhDQPNDoEO+PD8ywTDeOrxEskQuPP8rZRMAAAAAzCkTTVdeB2QPXxVNtyjiBAAAAACnHGU5pkavSp9G3DvsKkEgyy4hO11CIkX2RE1ESESMQhM8zS44GAAAAABLEoEtSj3lQsBAbjZWIXAFmRctNCpBcEELOfculTAUOWA24ydwDgAATwXUI8c8nkW9Qt02kzAAOxRGr00eUwBVPFC0RB08aj0XPy025CF1EgAAAADcCGg4hlkJaMFpT1/PRQAZAAAAAOAKASVqP+hRWVoAWsZQzD39Ij8OAAAAAPQJNCjkPcdEl0FJNPcaAAAAAHYMEiFJLTs1ozzIQGdAmDr5KxAUAAAAAPYTbjs4V1dlZ2g4YTpOqCv3AQAAAACKClQeiSp2LfssgzRIQp9LRUw/QqstgBUAAAAAxAtzJ6A7XENCQNIx6RcAAAAAmhKrL21Da1CbV5lYqFXBUJNNXk5UTAA/8yueFgAAAAD0CxgjRjTOPB09xTioNrQ3sTZTOqpHYU8NTYE9axwAAAAATQ6MI0Yz+z8lRyVIiUEqMYAXcRtVOlJJaUt4Qj0uTRQDLz9P4176Y9hgTVnBWHxc3FofUKg45SMGNt0/yUFTPvk5g0G0R5dI+EWvRDpJ6E0/WuZrp3WMdTdtymGSWdNQED/oIAAAAAASFF9F/mdhep6ApnzTbiZapEYHNBgaAAAAAOEVNjttXqJ0Qn0Ne8FtAVMOKa0Nzi3dQo5Kjko0RXQ+2jZMMXg1jT4QTK5cSWg8amJg1kSpDAAAAAAzFy43MElzTrxJST1DPYtNblpBZdtoamNPVlpDYSisDgAAJgddIj5DTlr5ZNxkAltoSAA+lkwTWJVabFO+RlZGsEwNS4w/SCUAAAAA8w+ULgdE50xhStA8SSJaAAAAAACWC6AjUDRKOVsz9imRMBY8FUDiPgM/Qzx/MeQergIAAAAAPAeWGwUwSz+CSOxJwUK/Mycj2CgKQP9NFlC1R3k0zhYAAAAABQKrFycv6jxLRdBHlUW6Qo87ISxpGAAAAAAHDXUmCTuxRY9ERz5/QOpGwkhWRFQ3QBwAAAAAMxsGOcpJZVFhTgo99BcAAAAA7xOYKok1RTonN9orghcAAAAAZQy4ImIwqTM5LxEmyRYAAF4Llx5RLPgxRipHFAAAbhTDKegxAThTOho1biynJXkg0iddMk44aTc6KvANAABfB5EkAjzwRXlGRTzSJwkTAAAAAA4JLyV/PN5HRkvSSc5GQ0n1TwFU3VPpTew/oS7nINsLAAAAALwLDiKtMxE9ujypMu4eKSE/Od9Co0HTNdEeuwQAAAAAewaTH5s4sEmMU2JVM1CjRBUycRcAAAAAERDWI2Ut7S/5JzwebyUGL68uSiakFQAAAABtH9c/ZE8EUodJDTZmGAAAAADkDDkiHjP0QMxJ2EwqSv5Da0BnQt9Csjp4J7MdCiO7KiAvIC+yL8szATWyMKgnWhcAAAAABhIFJsosIC1wJTkTAAAAADMN+CFeMZI7SkBHQ+pFPEf1QkM5LS0cHAAAAADXGFc50UmBS1dBrioPFHAiiDVkQ7ZHKUJeMgUZ8xxUORBKClU/WOBS4kTWMCgaAAAAAOAT+S5YPtpFQEmlSRBH0T/5LTENAAAAAEkNciHKK68u7iuaJm8wj0N5TINI6TXDEQAAAACpEJ4j2ipfLzUw6ChtFQAAAACvFPE0+kl4VB5Wt02oOvorxi8dOJRDGEymT/5LajsDK+g/d1E/WVBYUE7oOKkVAAAAAMwKySEGMns5C0FbSq9PmE9lRvo3QTKGMOQwKDp0R75TjVZXUN1IkkzRV+VhRWnfaj5mO12UUmVGFzuMOzU+5T7AOTktrSicNCM2/S1vGgAAAACvCncnZT/GTQZWslmAWUBVrE4yS+hKe0txTJpOIFALUDNNrkWJP5Q7wzlFN5kxtCifGAAAAACGEdgxQUU/SsBDSjEdFAAAAAAPCXEfOzGWOOA2rC6OJKMWcwwLI4s0CEJhTJ5RPlHVSpo7XCAAAA0J2SZPP1VKXUoqQI4shBN4BwohajUWPMs+T0XTRptCNkKuQC04OTM+N9Q9/0LlQdE4TjHDOTRDc0YXP2kyLjz0SkBOS0gQOlQm/xEAAAAASRmsM0A/pEAOPGIzLSfUFwQUmy+iPlVIKVL3V5RXV1LmSCNA6zwCPRo8pjmnOjlFvU40UWJOmUW1NoIqfhsAAAAA2AoLHxYvIjtcRAxLbU68TnZMGEniR+5Gz0JaO2cxGTAePDVFP0QNOKkdAAAAAA0OmTOPTfZYV1kJUJRA/TRvL8YnTSzpNOcy7yptLVM5xUF3QdY2FCKNCwAAAACgGUo7mU+iWLNYzU+sOzYZAAAAAIgV1SutNIcyxyJuHbU5xUy3U2ZQDEInJQAAAAAGCVAmp0P9VedcW1m9So8zKSrtLVEvgijuI8kvFDu8P648TzgHN8c2OzEBII8JAAAAAHIUoi6dO04++TisKD4bjDHyPy5ErD7MKQAAAADEDYYiMy7XMWUtnyA4DQAAIw+1KSk9h0q8VClcQmAkYDZbV1H2Qr8zHSzeGgAAAAC/BkwakSiqKaQhfBIAAAAASBGUJFYuijKSLAcbAAAAADQSSivrPi9L1U7RTUNLAUjTQUs1WB+PAgAAAAAKDyohhSnwLnYv3SkPHiIhvDKXNmYt+RaNEd40NUqgT0xIhzSTFQAAAABKExc6hlVOY85loV3+SWYpAxSELaxCK098U+5PXEYMQNJDjkV7QJgwrhQAAAAA7QwVJXo16DtpOVYyWDN9PWRFzkOTN/AdAAAAABgGASGDPLVLvE5LRno0Qy1PNCM0fC+OLoUsQyEyDQAAAAB+JU5Fp1XLXL5cb1d0TwRKB0R0OEEieQoAAAAA0g50KbQ5GT2NNeIzeUYtVMtXL1J5Rz1FNk/rV2ZbyVc8TfFAJjdxLlkk5hAAAAAAMBURMQBBFUiYSNlGNktZUbtTzVK0UihS8k2DQjUyVjRxRS1NyEllPHMrsRoAAAAAuRbXKZUtei0eK5UoBSfnMkdDh0fPQXUyIhkAAAAAngkiHbkqLS1SIckJAAAAAPcU/C9iPppEtEZWROg6IiswFwAA7w8KKqs6aUEyQCE81ECfSs5QZU7NQYAn8QQAAAAAhQyhMMFLO1n4XbVcZ1XoRi8zkCRQHvEvjUZAU51WTlLiRWovaA4AAAAAhQ02MORLBFsNX4JYvkdqKgAAAAAXHPc76E5UV1hV70cQK/IT4CqwNqU9yEBxQe1Gc1EgWOZXy05IN7YL8hvINStA+UHtO0U55kTET6RQS0ehMQQPAAAAACYUKy7RO4Y/yDyONyU0KDftNAU21kQ6U09bNVtzUzJFhzchNaE94UmBVv1gKWbWZFBcCU5RPl4qAAAAAKAbzjbaQNU/eTVyIKYWBSwEOHs+ejuEKz8OAAAAAGUQmCMaKpMpvyCzF4goqjoQQalAgTxTOKs5OjiTL4QjjBMAAAAAxwGkIZI/MU3BTgFF2SxIBAAAAAD4EscqFTd+PDM8rjWYM748T0UyR6090yT/F7UyvT9hRcVG+0NyPMo0MEK5VOxbtFjwSpouAAAAABwSbidmL7gtqiB7CgAAAACBEvYmzC0QLH0fSwkAAAAAowqvJm0660HoQHo4GzT9Mx8yyi8lJLcOAAAAAOAPqTGuSuRWmVe8TAY2ehgAAAAAfwhgKlBGxlQ+WbBV+kzBQ0k9LDMvIU8HAAAAABERlSpQOuJCokVXQXc3XyhXDwAA/BLMNxNSxF+6YnhceE5UO94uSTAoPBVAojUzGgAAAAAKEQ4qwzeYOg00DiPQCQAAAABmHko81klvS6hB5SkfBgAAAAA+FgctRjftO1U/PUZ3T7xSWUwsP3gxWStqN/lDAUmdRUM7KCzSLYZCSlL9XDRjHWQ4X/dTQkRvNVAhAAAAAFgPvCYYNks/YENNQ9lABj4uOtYx8yHXGtsqWDbDO2o5ei/FHyscSC1QOdw9MTsEMfcuRkLqUI9UvU4xQBQwoy94OOo9PzmtLEEYAAAAAPkMUB//KDAu+C/8LHckJRUAAAAASxPlLodA/EqKUGZSdFIZUuJRHU8DRmIz4xbFA18fNzuZSixQvEvtOiAaAAAAAFUdizjARadKB0YqOJkj9A8AAAAAuhKNJRcsnTGdN4k+4UBJPMAzOSw8JxMqTS1nKNcpYCaSFgAAAABOCnYdFCz1MrwujhwAAAAAZBQhJzYuvzY7P3lEhEVBQyRAz0CiRo1MAkwSRY1BIkKpQM83zB8AAAAArA/XLGo/6EQGQlk9MDo8NBEnsyO3L6E5j0WXUKNUNE+JPXkfAAAAAC0JGymIRyZajGEaX9VS8TuiIwQlDyseLckqtih6GwAAAACyFGgpZTKOOBhA2ElCUuJXt1o9WphUJ0kNOFYm3RgAAAAAhQSgNHRV8GN+ZuVdhkeJHQAAAADJFUsyj0j1Vj1apFH+OZgPAAAAAOIGKR62L4QydSskJxktxjJBMEYj/QwAAAAAiRLDLKY7ZT9xN2YjIAoAAAAAHRjDMY07eDxDQbBMyVQWVuFOokAGO+dG21BtUqJKlz60PNFLilr1Yohlr2S/ZEVmJGMqV5Q+TxgAAAAAThitMZA7NDvHM78tvTAlNQw1ASnLEgAAAABNAcAZbTMVP4lF/k9AXEVj4WBwUz838AoKDqspm0F2UoZbtVxyVaJF3TbgN3k/8kp9Vllf0WEWXU1SokU+PtdAcEA7N94wOzsrQm9EtUVER1tG0EL3P20+MDx8NQ0yF0J7UiRYIVT8RYQqBhgWOX5TF2RPa4ZqKmSaXkle7lxeUn05MxEAALkMtiZ0O25HO0zRTKBKskaySGxQ6lSCVOFOSEFFJwAAAACPCB0dlCvALyst7yK+DwAAEwzhJWs4PT4XOPQtkixnK9YqSCyVKEgpIjQ/O7M4Li02GAAAAAAtAvYq3kxcXnNkiWD0UkM9yzhwU7Jn/XA6cCtmhFO6PG8tchZxA3UeSj7QUbtZ3VgmU3FLFT+BLYQYAAAAAM4QyyY+MLk25EgVXNpnNmxCad5eXkw7MgYk6CaHKWMwkzuOP+o5KjMVMTM6aEvNVlJblVgNUEZKOk3sTLJEDDWFMgs8rT2XOvQ2uTMeLiIcAAAAAO4K2yKZNEU86TumOAo21zikRzNSi1W1Ud5FMTHUFQAAAAAuEzcmSjE4OoQ5AC53FwAAAAD+F+81XUhxUWFR+EhDPPQyTSzoIcUnkzp6Qro/FzEwFAAAAABjFGQq/DX4OWQzTR4AAAAAtQcII6E5HEPAQRQ1axsAAAAAwgijHEcrKC8KJx0SAAAAANoGrR1nMBk49DcLLb8TAAAAALoI7RyCLC00zzaQNKwrzRgAAAAAGSB7Q+xXMGBtXd5N3ioAAAAA6hFHKng4Pz6sOr4oggUAAAAAYhB8J58z+zZTNSUw1SU0EwAAmhCTOiBWu2JkZndjzlv6UktNMU28UPtNrkSYMFwJAAAAAGgODiIMLcsvmCfqEwAAAAAjEvsnhzLCNZ4wxCS7ExQEhh9JPqBQ/1bAU+NHrDe+LiYmVh87KoI0ZjYwMuIy3DkWO+szvCYXFh4c9DleS3ZQYErbN78XAAA4E6coJja5PC84Ty81JvsZigYYHkgvqDMlM/0yJTR5LQgZ1wawHLYtvDLML0sm/BQAALwHpSSXPKJII03fS+JEfzd8IwwMAAAAALgLmSXIPItJrEvYRyZG20m1SntFgzW2FgAAAACEABAWeizwM3cwYCHuCAAAAABPENclXDf9RApLKUi3OWshygwAAAAACQv2KyRDtk0cU2NUFFNWU6VRp0vtQZA1Ty0oMbE6Ajq7N/c3JzfPMm8sCylaLEQwsS/cLJQsQi2IK94nPRsAAAAAYwlUIGoxBjcAM7YmghNBHOI5Zk0AWd9cpF3SXmNgWV8KXZhcQFyxVgNEmC/zQhBP5FBoSVs41iDMDAAAAABCDn4lIDR5OnQ63DSNLWMq+CqXKaEmMiZ0LfQyLS81I+0PAAAAAKUN1yQSPU5QEVupXnpbwFPGTbBNQ09sTZpGpzcBJJcPAAAAAHICEBsgNE0/5z/mNhgi0wQAAP4T5yhWM5Q8tUHkQPs7YzDrFAAAXgZGKXdJslyfZQtlKFrQQr4bAAAAAKMReyjFOIBGqFA1WRlgD2J1XhhZo1VbUHFICUJ8Q6JGuUYuRt9EMkBCMlIZ1iO7NlpDzklmT5VUFVrwXhRhK18hWYJOykEoN4UwPTw5UDhb1FwRVRZE0SvsGAAAAACUAo8aozF9PBdAHz1VL5sTAAAAAMAPtyWrMCcyBiv1GAAAAADYHHY+KlJhWcZUi0TiKKkF9RTxOI1PWlm3WaxQ0DvCIrsp3zPmOlFBN0VDRNo8By35FAAAAADxFxk0wkHlQ3k/ezowOrQ7XD2KP3g+hzf3MBg2SjyKOW4s5xMAAAAAug1IIAQsTzW+OdQ3Cy7nLmRGP1auWm1U/kF1IAAAAAAYBogZdC6xO2s/ZjlWKNQNAAAAABcPbykhOg4/czk7KIUUWh/eMu0/ckKnPLwzPjvkTg1cqmC4XZpT+z8iHoYEAAAAAAMVZDTuRpFNgkuMQK0pZAcAAK0QZiwCPcJARjn+J0oRAAAAAD8MsSeUQEBQO1bFU5pIPzhDLvgqoS3RLTUsQSYCJyw7wEpQT5RIOTNyDAAAAABFFC4xQ0Z1VOxbcF5NYO9h3V+8V2xHXTTBKx8wzTBIMjI0FDLQKVkYAAAAAC8XvzlWUXhee2NvYlxdg1VUS708HC0+LjIvtzEcNco63EK0SN9L1EpWRldBVTvcLWIWAAAAAN4Dqht/MXs5UTZuJw0OAAAAAIgRmi0jPvZB9TohKnIS/hVbLFQ1KzYiMKAorhsAAAAAexZZKrIv/S3jJO8SGQ64IfYtiTQSMxooPRM8FZowg0BlR+VGBT/tL1kZAAAAAJ8SXChIMIcukiaTIY8qgzQzPS5F80czR6NC4D02Pi8+TzmdLPwWAAAAAJYMJC22QhZJK0VzPH08ckN0RNY93zD9IQYm3TPQNwA1ei0qI4IsxUFnS0RKlz7DLEIn+DN/QxlNBlHgT2dJ3EJASDJS8libWjRVEkqkOiokBAwAAAAAXRChJ/E2/j9iRgtOEVUTWLxT5UjWOach4RfVL2JENE0oT51PuVavX1ljb185Ucc0hAmZA8EfKUAoV0xnAHFwc2tvGmW/VI5KH1ZYZbVtlGzsX3VE7BmpEp8miSz2KuUhehj8IOYxX0KaSypV5mTucpp563Z2ae9QHj5hPzxAeTwEM58p0BwAAAAAjBOiQXxl63mXgUh+ZG90Vhs/eSMAAAAAehyEQA9XBWLvZblornBNfheJlYtdgztufkpoHAAAAAB4FZorEjTgM3krYxgAABcY9EwYcBeCzoaWf3lsIE+YOuZK61W1VaFLTDdYGQAAAADsMStf9XibhLaEyHknZdNU3FltYAtf01amR+oqAAAAANkrkUzEXSdm8mawYvxd6FziXntiD2QGYNJVaUZFMD0YAAAAAKYSYjLjRnNOE0uPPnk3Z0SaUvRZGlrgUzRJ+jtJNiw5CzcWLm0cRiLCOppCtD4RMxUlXBPgFHUpHTDMLhIj6yB+OBZI0U0cSm07byA/BWMZnDGhODQ0ziiKFksQDS5dP9JCjjwoNwpC9Eu/TJZDAS6wCwAAAAABGggunDVhOAEzdS2IM1k950DqOA0i2QAAAAAAYRa6My1IgVWhXAJe2Fi8TOI7ATc2QudMm1HiUJtNV0k2S3dRl1MWUWlO41KQXB5kt2daZzFjiFsPUp9KRkV+PmE54zj+N3Y2cjY1NNEs0CayKq0wKDJfMno5MEaWUFNWEVhIVh1VtVexWipd1mGEZkZnT2PzW1ZSFEySUDZW+1YJVCBRZk9CTotKhUXERxFM8UrQRF87tjSBM/8zyy+LLXgsQC40OgNG4k9rV0RZKlZbVYFYD14ZY4Bjw19pV0pLQkKkOis0cDWTMOUkrxUAAKcTjCe7L3cwWCYNEgAAAABvBuwfwjmeSfdSTlnfWxhazlTdUERUXVfrUhdM+0uzUG5VlVSaTec+byZ/CQAAAAALE3Iv1ESMUZpUpk6cP4wpGxMAANAgBEHnTy5SDUwhP+0rJRgAAAAAKhA+Ir0tojr8Qeo/UTedKZAUzhL7N7hPIlljV8ZKbDHXCwAAAADgDQMrukLrTStPnUoJP2wyvS1sHgAAAACFDJojszFXOGo8Ez3RQApGu0QCPiYzcSl1Kq0rTCKPDQAAAAD1D54oPjmjQFA9ZCw7DQAA0gZZG6kqiyxzIQkLAAAAAHsR4yZHMG42bT2zQLZBdD/uNE0oNj0PU/xafVf6SIoukAsAAAAAJQ2bLZtDlkwCTXlF5DeGK60cgwfEG94w4D/1R+9ITkGLNwg2NDMbMVA0Az0BRgdLJEv9RVg7ECykFwAAAAC6Fi8tYzWCNLQpPBQAAAAAcxAiIjEoEiorKOgblxqcOs5Mn1JNTQk7LhkAAAAA9QTbHag22EODRv0/VjNCLC0xkDKaML0rrCNwFJ0YtjODQJxHKk/GU2xTbU1CPb8fAAAAAM8WkTBHQhFP/1MaUWNGhzFdEwAAAADuDqYkfjRxP+hGBU2dT7ZL6T9jLpsXAAAAAOgNiTSCVJFnzm65aslbsUKDIQAAAADhFjcwNj59RLJFF0Y2STJLgUY6Ozgrdhu9J1s3VzlsNuUsCRnpH3I7FEmnTmBLKUMMP7o+AjyFMcgaAAAAAPUUayZtK24wWTHRJ6AgCTJ/PsJFRUwgTxxNQkVpPRA8czfOKqsYAAAAAKMiaUOtUnxUvEsfOh0iAwYAAAAAthMcMftBCUYiQQg3FDFWNO4v8SFyFdkjujJyPa9CLUJgOzEwQi0vMCwvWSZ3FAAAAABEERAn6jJtNkYwnx/cCAAAAAAfGtk1Y0VQS4xGDzLpCQAAAABJEGYmDzERMQUrWC8UQgJSTFscXetUEEJkKjwjDRUAAAAADxAhMOhFPFN6X65ob2vBZ2ldK0s5Nawo0Bk4FUUovjK8PbxCY0AbNMYZAAAAAAAKMiOiNuk+gD1eMUEcwiIMNLg0limXHZkjhi87OkM8xjGxGAAAAADsHPc0Lj+tSUBULVlqV4BPmUTHPaE1byRMDQAADw9XKdg8QEyJVxNbKVZVSJs49ze9N1wqdA8AAAAApR+5P5BQglWqT2hAiSeLDk8oyjpIQ1NBuTJ0FfsKtSByMFo2EjLKIrgLsQkMMutRomLoZwRjFVTqPiQulSxfPHRGOENQNFsaAACWHQw9R1NiY4BsM25/aKFd8FGVRk0/00UVSPlEDULWQGk95TV3Ik0EAAAAACQRFSOwL/U8skY0T81U5lW5UVJJEj47LZcVAAAAACwbwjcuRqNJeUIBNKIr4iwxKogk9xcAAAAAABIVIzsn+CcNJMAW0Q8DI3wsbzAQLVggRgsAAAAAaw+iLpJH5lcZX1hb80tQMrYcbSS+M+Q9lkQDRvpCsjkEKksokTF0MmwrQxkAAAAApAp1I0gyDjHbIPAGAAAAAC4FaiBnOrdIsE0OSiA9QSTmG0U2DkgjU8ZZzV4mYsNimGCDXUxdumDCZKRn82ePZi9lTWRdYbFbG1PlSJVAGjuaN4Ay5SjQFgAAAAAWGMYsQjP8MQYs4RwAAAAAtRdHKXguCDZ5OWk1/zPBMNMdAAAAAPYS9TblTDJU+1L0TzpPgU1tR4o8DTLcMUw9+Em9UipZr1tfWetSIUtjRU1BdT69PkpDTkYSQ/w2Vif3KNQw1zJEMZIvuy5BLJEmqBgAAAAA8hGXI+UpLy2NM8lDwlFTV5FUZkp0RENNOlY2WgtcP14GYOpfEl7IW71ZzFeVVTNUglPOUHVJVjpCH2YSySWdLZczTT3mSFZQYVCdSRY+Ezb2PmNIwEuwSaY+CysPLzg7GT+zQPFCn0jMTvNOHEmkRM9KZFMPWKxaPl5dY1tn22WzXVlQm0EQM2MmDSmaSpljg26gb3VnlFQ1PEg0XTOvPRpJqk+pUU9NRUEbLoEouUDZUWRVwU2BOWIXsSqCRSpSHVmsWQBZ1FhFVzVQJkBmJbcLAAAAAC4N/CAgLdAwBSoDIDElCS7DMckttyuBMkY1aDF8IRQe2jjGSadP9UqtO6QgAAAAAA8f2j0LTnhTmE98Q5U4Hj4vSchOhUoHO2IejBpCMSU5vzk4NoAvZiKrDAAAAAAdFZQy0kOmSV9I8kUDRfBCxTnGIQAAAADtDRAkPjOUO+E91jqyMuIoZi8kRDRTn1juU/pE0zPZM2c2PzsTQs1D0EWUSjpKkkS4Pa44ZzoOPrM+2D2HPUNBfkaYR5JMnVmpZyBxUnRhcEtlKVS4REhBgEE7O/QqORMAAJwQXTD7RspRb1NFUDFMw0dOP9IviDAVQ/hMxExlRFg4wDj7RsJNQ00mRio7QzuDRdNPLVW1VMtMZjqZGp4duDopSOVJBUCDKEwIAAAAAM4OVSbuM8g2JzD/IoAivizxL9ormBsAAAAAlgarHow2eUSUSbZGYzo8IQAAAACQFDAqOzNWMuMn4xMAAOYNiCO2MGg1+jJvKgoZWQvLHowqrivmICwMAAAAACkN5CiVO6hCDz9WMO0WAAAAABAYDDJuPlZHBFLMWcpbJ1aTRfww0jSCP/BBSTxHNI8z9DYyOgo5nzEHJ5MepinsO55Hd1AjWFJbLFjcTVc5bhQAAAAAiBfML4dArUrcS2dG6TqoKy8VAAAAAB8U9i+UP4ZDGT6sMPceuC7kRMpKA0cvPGQ0Sz6qSdlH+jbkIYAwOj1jPmY0PB0AAAAAuwMsJGg91keOSaVCFzm4PFRLxFgfYEFhKl5XWE9PsUjJSHhJMUerROBCbD/cNfQnmBcAAAAAMQxpLZhFj1CGU1FQg0b4OCgrWxcAAAAArQgTKHM7pkD0QTBDJ0VWSI1L3ku0SJRBwza+L6BC1lliZh5pqmPQV3VJAT4nOLY4C0CcShhQNkwRPpkmHQ8AAAAAbhS8MldEpEwtUQZV5Fo9X4RdNlO+Q6E7VTdmLGgi0THvRMFTB2GzaFFo6F63SyQ09SmiKEcjPzFQRCJLH09aT75LpkO/Mu4c9CxBQsRIfUWFPBU2rzoXP+89+D65RF9GQEF6NBgcAAAAAG0OjitcP0dHy0WLOVQhpwoAAAAA1gj2IJoyBDjNNCwrNhkAAAAAkgLaHLI3OklJUgZU1FJ2UF9PjE5BTuJLekTdPds4GTQAOB07ST5XQ59Hb0fSPnUzsDaaPuU6cCoJETUMCikiQ6hT9lk0WIlTflDpSvo98SmJCQAAAACbEpUmQzSrStphJ3HWd/p1Y2vqVY4vLQMAAAAATQ/AKKE6ekY3UqRdRmVUZ/1hslNePV8hvQ9aL2hCikd4Qww52yjmEQAAfRAbMDdG0VFxVAVNpkW2UShfSmQwYpZalVC8RPcubxEAAAAAZBjOM59DlEgJQX4oAAAAAK8TdideMzg8tz9sQGw9rjh2MrUxsToUUy1r9HdSe/11GmiZUb08TjuDNsYmHg0AAB8ZsDa7Su1W3Vn8UhtE2zWRKi8ZAACxFEouIjzTP8o5QCkJEAAAAAB/AF4Y0jB7Okk5ky58GQAAAACjEIYq8DzzRehDHza6HEIFAACpEOAqd0BtTgxUdFZaWdNZflOVQhAlAAAAAKMaaDJGPv1Gckt4TPdJSULlNw0zVjWbQvNUqWAdY5VcRUt7KgAAAAAdEk4u3EdfWeZfwlt7S4wsiQgAAAAAyg2qKN84yzrvMBYbAAAFBdkmwERfVLxYCVSgSLA5cC/GLNc7qEleSh5DWDZXKJwnlCERE24HbSLRPU1OV1MeTSc/yD2xTEtY6lwsXDtXUE6AQgw/vEt3XFRlemWvXWtPzz4SKAAAainBSMlWfllJUds7HRYAAKQRxy2DP+BFhkJ0NZ4cAADRJTJTXW5Pe0Z9MnTxXI83LRoAANMPpyljPEVKslQ+WSJWHk1WVnxyZ4TuiUSFpHaLXnhFkTGaGQAAAACOBtQmHkUPW55pCG+oa2xiyVbNSi5DPkZ7TYVSdVNtUBlQflfQYGxqQXSpfcSEp4aegSF1IGO5UjhIGT7XPidNbVddWQdVpUyZP4Q79FPkaVFydW4GXlc/PhoAAAAAOxGkIkgoQC3EMv4zvze3SVhdEmpAbjVoMlawPCY2qTLjJSMqEzuhP988BTiqNKMylTJCPFNN5FQdU8ZDqDJISTlZs1ydVd5DjDJ7PG1I+klGQvE5QkDoUWtfomSaY6BdvVQ4TSJIJ0MlQC0/FkL9Q3RAYTQEJNsZASbYN0U9Hzd3Jb8NAAAAAEISGyyxPiJLplAVTiRDuC8dFAAAAACHGLw+dFgUZYFmeV07SsQttgypDyAx1UrUWnRiyGEoWc1GzSb3FM8vaD1mQC881S4mFgAAAACzE9gxNkhvVWxaollJVPhJAznBJW4XAAAAANIMjB+hKYIrDSZ9FgAAAAD/Diko/jjzQbVGmUsJU7FWoFH0Q0Y0by+RMX4vxSTXKiBCG06/UfxQxE9qUIlSilFRSwg+4SVtCoIprz/VR2ZFsDgOIUwGkg8mLP9AyEouSjhD3kDJRQ5HMT2hNQs+cjudJzwG5QZdHw4ydjVDKlYdGzG7QJNEi0ArM2gaAAAAAFcL9x4RLEAvsyeBFXsGCCIzNsY7rDbBLI0q+C72Mz8zvClsFQAAAABxF5UyFkh/VXFYKFLHQNQeAAAAACcPjCNULkwwhC8kMZgxeTdWQrdLzE7HS9xFhkLRP1w0cSt+Ny5BFz+QMPsUAAAAAJEVbDS1StJVhVWBSxE/ukMyTcJN5kZgQOND4kmuSQhC7y/dITkyNDxMPIoysCAxDQAAAADiFcw0bkUfSaZCGDXHIcMFAAAAAHIR7SvOPLdCIj8gOhQ8wT1FOVEvvSgPLMg0pDafL2EfBRGCKm1GRVbjXF1cHFZfTs1QellJXhhd91VxSFtLkV4gaBJprGQ1YbFkjGrPbVdutWzIZopag0h9QoRKSU3sR1w6OSW8DgAAxBN/LNM8aEjhTdFKDzzQHQAAAAAdFHItSUNoUpVat2EcaLhrUmtXZuFdeFLHQu012yslGAAAXgK1HTs1vT3mPMQ1MSqVFwAAAAAWEjMsDkDSSz9NckSIM9csejt3SjRRzEzAO6sbAAAAACIQGDF1Sd5WUVozU3JAbCNuDgAAAAAIEO8jES7RMHUu3SmfGwAAlwZZJa098UoRUatQ+0u5QoM1fieaGAAAdBSaMc9GZVT9Wk1asFG1QJstbxwAAC8LhyCENrdJN1cmXiVeWlgCTc06AiZ8EQAAAADNF2Qp7CteLPoqXimfJ7gbtg0tKlRMbmLBagFpKmLDYhlt9HPjcZdmBVZWVndi62bgYNJOWjIfNc9JiVLBUg9LgTwfKRwQAAAAAHkgfDsOR31JkUI7MdYUAAAAALQS5CUoMAs4vT8AR+pHJ0RtQfBG9EsvR2g47yE5CgAAAABBA4kasDLoPoNCCUEpPiY6zDAOJDARAAAAAIoT8ipZNe40gCppFQAAAACqDzklfTSdR+xVKFm6UbE/uy2OK+QsiCpyHAAAAACMCDkj2DqYR6BJv0BBLQIYGCBkLfkzOD/8SINMVUkePG8q+RcAAAAAdBKUMaNDok6aWABeDl7VWcZQskXYPfQ2qjH4LOEbAxPXJs0ujC/FKw0eAAAAANQOKicFMxsw+SFeDQAAAABrEIokai4dMNsniRQAAPIXLS7PNSc0jylkFQAAAABhGEI5rUz7U49R9kRWKwEHAAAAABQDNiWHSEpdn2UHY6hVfT9dJAAAAAAoEeMmjDruSOpLfUM8MhA3C0suU7dPxkA6KEkPAAAAAFYc9D7YUiNb2lpbVHFNTkoBRXo5CSi6EQAAAADTDl0v/kSpTPVINTnLGwAAAACrDKEr2UXzV4tiimRSXthSR0eMPYExERpkEPgoZDfmOUUw1hl9BOssU0z1XDpjdV/STycwUwYAABIMPyj8O4pD/EFjODMmTw0AAAAA0gNwGTYsUjACKQIXAADiCf4lvD1WS9ZQR0/RRis56iuMGQAAAADkErco9zP0NpcuBSWWNB1GiEyoScxGG0pfTO1F7jsiQxZQ5FPxTMU5KRwZOrxXnmPcZO9cuE3NQUZIeFKCWZFexF+MW4dTQU1/TD9NIEvHR5FEfUMkR3pL2EshRQI53jkmRTBIT0Q1P4M7tj9mTNlYmF+2YNRctFTHSU9E6kRYQQY0PRsAAAAARg3kINUr2TJbOFI4KTI9I1AKAAAAAMMAHx/eQetVyF+9Yv1fW1zpWgdWqEqIOWMhAAAAAGAQMSejNME57T05RoRLTkiROqohrQAAAAAA9Q7vMUxNUFsYXWhTiT5NH7APUDEWSQ1WpFs4W/VYtFdqVgFVIFJbSmo75yWbCAAAAABwGQA3cEh2UPFQX0soQR4zLB5lAwAAAACKD4gj+DObRI9P0lUTW7xcTFnTUZlJ/kSjQQg63jTDMbwrchsAAAAA7B7gPHpLCFGCUM9Kbkc1SK5H2Ek3S9xLoEouRIk4LCk3FQAAAABAEWUkDyuPORtUkmeXcO1wQ2qZXFFNU0iORRQ8WSsvGIkcYzWiQFJFSUfmRftAyzfwJ2sPAAC6Glc1FkDEPpY0EinaOXlOmFUtVJJR8lUKXAxcy1OzSopIoUtlTrVO00vORAE8Qjk2PBNAw0DXN1c0MkG/TWZW5VYGUK9GyEXKSMFH90MPOxUqwhIAAMIJ6SAgOR5JmU4nSr07/SVVEAAAAADVBDoe00DxVwtkzWjkZwVhZVP5PQogtwIAAAAAdRm7ODdIq0s2SXpDGD8fPGoxextVFq4plDJAQHZQXlvKXl9bLVGPQcc2Cj2sR5dNE00GQuowvDUKR7JN2kgXOjMmHx6dKBQ1yDmWPrVKPVccXr5dkliPVPRU9FTaUG5GlzKjIREt9EBjUZlZXFnJUEJBBjhqQ4NQBlahUt5LmUzFUHVPE0RPLSwjuiwbMhk3GjsrPrtBmUGlPBE9p0MdQyQ5HilwEXYSKSjaNKw/UUh5T7pW4lohW3pY9VFORfY4RjifOgI1HCfEFgAAAACDCpUfZC5IOf8/3T9SPE82ji9FMTJBz03mTy9HOzlnPddKqFF/T+1ECjuvNqstnTC9PEFFxEemRHdB3UKSQ70/zDMfKF41SENURUs8FCcHCgAAAAC3D8IphjtMRa5JakkFRx1EAEQUS2dRV1JZTpROVlnwYeBhqlcxQscgVAAAAAAAMw7OI6MwdTPiKjoVAAAAAPMJOSBuMWc48DknOKA41kKpSWdKaEGrLFcmgzIYOfc4ejZnN7ZAWkg3R/pC7z6/OSU8R0YvTBFJPT3JKRMRAAAAACUBUSCAPplN7FE2ThRFAkSkTLVPHU/mTYZNsUu3RGI9lDbpMpwsYRl0D0Q0PkuTUwJSPkeiMMoK6xZ6MN8+GEUpQ7M83z0iRUBJGk2+UVFTSk8/QmgmlgoXIBs0l0GSRbc+iy3aI2ozmj7gQWhHrVr6bYx3DXhecEZh9VGgUZRXqFkNVRZNwEkaTMFMSElPPygrwxZ6Kf04Fj/gOrIrPRIAAAAA0A1HLjFF5k+NUo9Qfkz+Rp090ikjDgwSkSfkMcE17D1vS0VW+1rvVt1LDUPmRcVKA0lCPW8jAAAAAKMSCy3uPwpNP1X5V99U0Ur1NSkVAAAAADEDDh1iPhtRqVV+UjdOCExXS15EfDFwEQAAAABKBfcqyUZiUl1TjU4eSABDNUZ9SbVEwTLCDwAAAABEDkAyvUiLT0BK5DeGFwAAAACjDuAndjbPN28sMxQAAE4LRTZuVE9kumkCZbFVOT0BLTEgHQoAAGAOpCOeMH80mi7MGwAAAADdFrMqPjByLrMjYBAAAAAAoRN7NJZJAFOUVJxQGUkBQMoz5h7SBwAAAADzCy8jtzIwN50yXifYFAAAAABuCD0i6zTzOYk0biciJJYx7jnXObU6YUKuR75FiDldIPYJbiQWPA5G5kRPPcEuISYtPHFOXlXDVDVN1kksUwFdn2K1YhNeWlWjTvhN608pTqlCKjr0RKBLKEejODA7Yk3EVeVWjVFCR347/CcAAEcXbjU5TSpdcGPRYOpWtUgCPQI+d0KMQgE9bTxURTBNZFQlVrVRO0mWQL05fS+dLj88g0nSTE5FRTPmFwAAAABYGrg4E0lZTcJG9zQlGAAAAABvBfIg+jqgSJBMTUk9QWVBu02+VjRXlk6YQTM6jTazK7MVAAAAAE4XijbGR+VLwEQ0MR0SAAAAADkT8CuuONU75TgqMdEeAACpFcgzWEZbTV1J+zi+GgAAAABfCA8hpDILOF01hSgXGjAti0X3VZtdlF0XVwZMoz9zM1woMCDYMjhLJ1fRWQ5XM1TrVaxXH1PEQ4UlPBaVLjA+sUm6UIFRWUsAQ85A8z+QNm0cMA5+MhVMN1e2V3pQY0PdM5EfMAQAAAAAzRp8Mjc5DjR6KhM0/UNnTDRSU1YBVg5Q4EcmQVo8vTf2MNIwijIZN+dBc0ywVcVX6lELQjslAAAAACsMIyY4OK896jbvIAAA8QsbKLg+5kwIVZ9XA1WZTGQ+OjONPMRLslCjSjg5UiSuNDJLOFUVVeJLfjufLz0yojZMRJ5RnVgtWS5QnDuNGQAAAABbGZUtoDaGPZ1CWEr7UqJWv1LVRSUrAAAAAKEOxSNVNgxKBFkuX1tdt1j4Xl9rSHD/bFhj0lQARTovoxpKK2s+10r8Ty1WuF55YxRj3mKzZXFnlmP9VfI/6TXGNSwp/A8RB4cfLTHRO5NKQFynaQ5vcGwxYnZTp0dsSClXTWLjZO1emU+eNTIV1Bp9M6BAKEutUhNVW1QuU5VSaE4bQxkrahSIJFUywjgnN/0sVSFNJpkubi7fLv42eD+hR5VM6kxwR+c6GisrKrs01TWqKsYTAAAAAG0OUzK7STRTnlIQSDIziRtzH4Ev/jYoNW0x2zJAN8lBGEqXTO5MMUydTFZPsE+XSaE9JC77L8tFu1TaWb1Ws06vS1dUZV+bZOJjb11YUYtGbUQOQ2E6HiSRCTIiCzPiNkQwKCMsKH425DgeMZwoQir6Lk8ycy3nGgAAAAAlD6UnkDxhSghRJlOjUFRIVTveLSIpqTBWPWxHklACXPtlPWpSZxRd+04xRSVDsEkDUFJM7T1YJdQHAAAAACUO8iLEN5BL61iNXudb4U81OnIl7BcAAAAAVx74O3RNZ1SBVJNVBVnTWLBTtU9nSwFB5zExIgIh6C0FNvU44TaeL2MjNSWHN3pD4EfMREI6mSinEAAAAACqIGZDsVmeZc1nJGAyTcczNS/DM2Mq2hIAAAAA5R51Oy1KtlDdUNlJbDriIW4CAAAAAJ8a6TqXUadff2XzY9xaj0tnRw9RVFjbWtdXoU/qRiVFi0TDPBIsrRAAAAAAmQunKFo8kEXDS7tQVFJoTco+8CSHCgAAAAAjAkkbaDv2Uo5h4GcuZ0hg/lLPPpojxQkAAAAAGhlvNOtNgGRAdEB8H3zkc/ZkZ1ULTAFIXULVPMQ8Kz+VQsdBukKwRilHDUEeMoUXYRIxJRMyqTw3RPJKIlG6Vqdb0F88YSNcPE5dNnMYAAAAANET8SrkPNhIZUvZSF1McVleZaZqTmhwXd1IMzO+M0U4ZTcGMXokihAAAAAAUA/dIYI/DljTY+FlHF9VUcxEAD+wOztAsUybVnNbHlv5VtFRw03RVFNkUG5CcZFtmWOIWGhWy1pxXsphhGRFY0RafUVhIl8FgghAIdw2lkBSPjww3R3UMYxOul8CaJJoFmFZVBxJP0T2QntI7FZIYQljCFzuTFA6CC51IZAPIgw9MqRLrVXrVNtJmDXfOCdSv1/BYLNVtjyvINol/ixgMnc6NEpgX+Jvnndcd3lwj2RmWd9Wclc3VtFTaFCMSBI5ByNID2op1khFWklfvFn8R+wkAAAAADsN2jKgS89W91lxWSJZ/VjGVWpMWz9JMvg0zUV2UTxVk1HrRQU2OUwOaGh19HdwcChdnzgAAAAA8QrQIfczPzyBOe4qQRIAAAAAlhXpJlIqcS4xNwo/pkJ5SSpSzlJeS5Q71CAAAAAAkBd8K20wrDJvPNZE1UVHQ/Y+nzitKosTeA27IzUxazTbMRAx+TEvNMk2OjVmMYQrgDxfWDNpXG5gaIpWcjfADQAAAADsDCAhJi7xMqwvAybEFAAAAADvEKckMC9yNIs1KTRWMjUwjCx+KHMbAABzDgEuW0MBTLNJMjsaHgAAAACsFt8qpDVVRNdZSmtGc9Vxi2b2Th0srCRFL2M06TDHJQcqMz32RuRH7EslX8txyXn6dlRq2VgcU3ZWAlf2VK5T7ldmXcFdYlZSRko8t1TAam5z8nBaYjBDqBEAAAAA5gg7TQV615D2mPaVI4gTcGFXAkiPL2ILAAAAALQUDTQlSz5cn2rqenqJMpBEjQx/rmHkOFo530M5SblH6j+8L8EVAAABEVtNlnRdiDSOxYnffEVpd1RuQyAw9RUAAAAAzBbdLyM+k0keXU9zuIH6hbt/nG2XTR04AE4MXhljQl7YTqg1axnrHrJDn2XpfeCK0o0Ahwp1Y1YrL9UDAAAAAOwd8j0cV/xmiWotYVdJxCMAAAAABhZsKIQtGC2KKKsbjDVXWqVr/m9ZaoJbJU5aTWZI6zptHwAAAAAOF4Eyy0FNShdRtVkoYahg2FUrPloenyuaPtpH5EreSd9EDj/mPKg7WjlUPulKUlUsWKtR0EDrIYARqSzFPr9IhU76UZdS+U3LQHstJDEtQ0xLiUi3RPxOD15laZxukm1haldoPWVuXRxO8DHNDgMbty/HOfQ5MzM1O6pOW1iYVmpJZC/GDQAAAABvBEQcTjTTQNBEMUhAUSdaYGAkZ0ptZ2/+aVdaEkBpLKYxxDAtI/wLAAAAAAUXjy1vNVMxiiCFCAAAAAAuD98mLTicQeJCUz5BPANHc1WqXK5as08gPJkfAAAAAIoVZCkXN4ZBVkMIOvYkVCRKOYtB5z5ZNGsw4z8fTp5SGE0SO/oZAAAAAGoMYx8ANAtEI0qkRi05KyEeBgAAAADOJm1K510QZsJkBFpmSAc/d0fLTkhOjEsQUd1XpVfCTjk6EhcAAAAAbBB2KBs4N0K3SGxNjlNyWQRb81f3T8xASTGSLDEwDzdQO5E2qicXE18cJjNFQFREY0IJP3pALUlDTyhOzkSQMC4SAAAAAA8mpkTCUvdVD1H8Qy0whBoAAAAAnxBkLw5Hl1MLVT1L2TQ2EwAA9hM3Kkg26T2iRgRRUln+XBtcCllGVQBRn0t3RY4+1jmOQJhP+lldW7JTjUQQNJEgAAAAACMUayhGNfFANUpdTilMxEMPNkIsezy+U2JiJWilZlxggltVW3damlY8UCBLvVDMXSVojm5Qb5ZpIV8TVX9NY0U2PqA/9UYoTwRVWVeaUn1CXyxHMkk/Q0TwPtotHxIAANsT9yvTNcEy2CnSKKU0sjwAPFk6SjhNMYwiVQ7OBasirTnVQulBDToYPgRQHl06YyVii1m+SAQ1zyxpKLoYAAAAACEVNDKFQjBGGj6FKVANAAAAADIZHjYnRmJLNUn3St1W1WDxYcNXQD4UEAAAAAB3GBU2wUfqTlxMDkILOxtAqkUxSONJQUvCSi1F7DeeIekG3BCEJdA03EA8SAdLnUgBS3VZa2TwZsNg5VMCR349JThsO7A+IzuWMJcg8w2FGaI2pkbGS79GkjY0GgAAqRGxNHlM4VbiVfBIzSsoAAAAAABzEyo0C0vAVY5Wa1RDVQtWqlKqR8c5Pjk8PtE+TjzhORI3Hi32IosZeCxtQKxGBkA/Kh4IAAAAAAIVGDNERZFLbUcrOBMcAADVDegmVz2RSftH1zT1GXsmMDG4PExK+VI4U01LnTwzKJAJAAAAAA0YFStXMwpB1E1YU/xTDFFQSCA2ZxoAAAAAQwUdHuM8ilHmWjxavU+dO50kYxMAAAAA6Q+aIlorTTdhRK1LBU4GSzlDWTsnQJZM1lUXV0NONDwVLNMv8T+tTwlYZFrnWBVWh1ToU5ZPc0X/NCEo5izCOghKR1O3UxFLyDpkJP4QAAAAAOQByRw2NIw8BDmLKfcPAAAAALAWDipcMIcvPiNfDKAP7iTAMrc+L0rtUGZRVktnQBU92kFFQC8zLhcAAAYM3CIIOMZGuk/nUalLfkFPN1IvCjEJOsE8bDViJk8SIAOLGdAxQj9qRgVK/kcMQP82RT5BTrRXNlwrXdJZrlKPSodF90GOONYlLAyzFx0t1zVXN6oxhybFFAAAAAC7B6Qg3jmLSHhOX1CwT3BMuUT2NdsiawsAABUMqCkvPoBFd0IBNsMhyQsAAAAA7xfHLY060kNLSM5JCUrzSTZP6Va8WtJcGF1xWklTHERdJlwAAAAAAPgmOUpVXWZl5mSFXudWxk6WQbsrhBMAAGAcaDXyP1hBjj1oPCdExUtgS21JUEyyTstJwToaH/kDAAAAAAQY7zGKPjBGok8FV7xXmE8FPNgZAAAAACAf1zg4SY5Ty1ZAVQlQOEqdRc87oyY3IAs5CEh9S9dEJTTsGAAAAABiEVkk1yukKrwffwxRFUQwsz0xPusyshoAAAAAuAXbIww55UEtRGFBWT1IOhs3hy59Ik8pATzDRNVDyjegHQAAAAC2ESIvL0CJQwk/40KCUZha6lr4VeJQh04KTN9DYzOUIYonhjJrMQgrzSxbNBNBJ05ZU9BPXkIAJQAAAABdFXc1P01OWi5eVFt2VDNLpTvtIZUCOBigKwYwajAIOslD+kWwQvg0zRoAAAAAzhXeKsE0FzqnPl9J81VIXZVe3l17YIJjeGMaX/VWvUvGQR5EY0uUTKhIuj9OMJIYAAAAAKENPClaPPRD9EGXNhUlMxKRDrYknzFKNMUsahhMAlEcTj1ZUo1bCFrdTH0wPwcAAAAACROmNuBSw2HGZeJi4lvoVDVQukyISAJDrzmvNDU9/0SWRm9DgkANP79AAjscJgAAAAB6GJUpIi1EM0c4GDSQKbkZAAC/EeAorzRPNcEqZxQAAAAA0CRsQKFMbk5oR407yDNtMmMrJBgAAAAAzhF4Jc4vBTQzL7QdogQAAAAA+RGqJS0u+DeVRTJOvlIyVA1TaFYVXeFeu1o6UsBEAzOuHnQEcRbeJy042U7+XRllMWeHZstkmV+ZU2JEtEasVPVazFjYSu8sTBN1LWtBTkn+RbU5WCv7GQAAAAAwBvUdgjKLO0c63S4aKJU1RT+TPVkt3A0AAAAAuxcVM+NDvkwoVYVga2g2aZ1hmlAVNRcSHBQeMi9GelHiUlJIbzqlPD5BtkZVT15Ssk7aQTcpegkAAAAABhZpLnhEDFemYKRipGKxZHBm7WMrXPBUu1OSVDBTLVE9TmxKiUZLQ8pG7k0oUmpSk0wcQQM2uCwkJAowSj2WQVFGHE2bUBxNTkJ2NqYyfy1cGwAAAAD6FlEv+EBmTktVvlSQTA09jCGyAgAAAAAoEpUlai2JMYE1vTq/QvdJNE4qT1VNgEqqRxtFjEIoOwcvsho9GXovNjeIM84qQzSpQcNDjEBmQLFBtjxVLFcR0xUYJi4pZSlmJWkZFCkZQRdMq1CtTydNGVB4V3pdGGBfXmVXEkkSLwsQAAAAALQOdCr6PehFyUJQM3UWWRfbMn1C9EiiSVxHMUFZMqkXAAAAAMwPpSqhPIpDyz8tMMAUAAAAAOwS9ChTNFo2nS0AGAAAKAKZGC0tazNYLWMZAAAAAD0hyTwCSGlHiTthJLUJAAAAABENQC1PQ7RLVUkfPxgzQTGiPDpLP1XPWflbgVs/WuZhaXixi4iUJ5ONhvBrq0ViMTEyMkgkVUBWV0vaPatCNErjSbE+wiaSE0sk7izoK30iRxAAAAAAUgy2IEsvgzabNRgraxUAAAAABxuROGFKNVJuUBxFeTL2GgAARx55QidY6mGvZD9kN2G7WlBNADEAAGsTgSe9LlMuBzMJPi5G/kpbSs1ClTbQM2VBNk3OUiVSWEcwMG4PAAAAAB4Uzy4bPgJGLUo6TcBQ90/eR9Q4ZCMQCwAAAADmBiUrGUvXXjFoSmhYYO1PPTbbFwAAAACdFKcsBziVQWhQ5V2aZcZlRV2vS0s4LztSSvNVvVuuW91V6EpEQf43uDfXRxZRa0+eQicnRgEAAAAA9Rl7NWlCW0KVOYI/YE+fV1tZSlR9RiYqAAAAAAUaUjpGTo5W11nXX4JmXWl0a+5w9HSmcxxr/16hXORgoGCyWqdR6kupTFlNOUpHQKMrUh3tKHw0tz4nQxlDvD+0N0cshCSqFQAAAACfC2cpTkb+WKlgwV2XT400kxAAAAAAzQrKIaQ0ED7+Pok6BDaMOohE/06vXVJpHm6FbFNlk13uW+ZbslSDQxwulyuKNTc8uzm4LGIUAAAAAC4O5iNNMtA4ATeaKQAkTzdoQRFBvTjZKHgfASxSNtc3ajQYOmVIUE+HS2o8WB8AAAAA6A45NohTFWMQaFRkkFgsScQ/zzidLFYYAAAAANQRgSioNs0+cUWZTa5VulsdX1pf71t8VMxMLFE4XWxjoV86UPMzLRMAAAAAbBqZMRg7vj8gRY9HIUetRCs9hDBNGwAAAADbCVIeVC/TOUw+4zw4NV4lvQ0AAAAA0xDKJGkx+ji5Oa8yrSq9N6hJpFFgUu9PAkwfRUA87kWKWs9m6GjaYT1RATeoFlsRciuUOTI7RzJcHAAAAABzGB8wcDhhM4QhwggAAAAAJwpDIRY/3FQuYH9js1+ZVdJHxT3jPYNBRj83OzBAuEkAUwtW1lHySdFGfEnrSrVHGD6YO01GgkzSS91BuSttCgAAKgX3HHc7UE5UVHdPfz4PHgAAlhYyMFw/N0gXTY1Q81TsWIVa+1g0U+JLXEjNRh5D40UoUKZV1FJrRWkvCSlZMcYu+BxAF4EuwTo6PuI30CukMlVBc0UDP4gzwjuKSzVQX0uoQ8FAF0OFQu04tyU0GjYogDRoOk83nSjIDgAAAAAJBNgpOkkuXtBso3RLdexu7GALSJUqoRuEEJc0sFDjYiJspmzXZX9bgFNaUklWp1woZdhpl2crYGVa1VmWV1xLgTCgCgAAAAAjDgoqxUT9VZJeOGKjY59lB2dhZR9hr14iYb5h21urTag1ZiXEOJFI+UsNTpNVg1seX0Rl+21odQB5ZXmkdxNzRmtmYbBZ7lWtURdM2UqeTM9JzkHVO7s6wzfeM6Ew2zT6QH9NElWHUrBErSicEiMtOULFS9JIazWCDgAA6SX5PN1EmUgUSftGRUUfQ808OTl+PiZK3lVDW+pZqFXoT8RGdz3aM2Usyi+oMjYxqijPFtMiwEZVXOlvG4ZIlQqbz5eEirJzZVc0PSslmynRQwJU6lpXWfFP3T2dIxoMxCabTCpicGoDaaRjKmCcXT5ai1zHZLlqA2mQXfFFKiiOKL8q3j3wWypwcXgSdmFoI1BCRJ9JYE0JTWFJjUEINZo4aUpoWXpjGWbyZJZkLmWsYqNZoksAQ8tHA07WT0NQwlOrWK1Z+lijXAxkTWtIcXd1H3gLejZ75XfIbZhfq1BOQ7g9Mj1tP+pBaT8GNr0u7UODW5doZW7mbbhkh00YP5hV+WLkZfRg2FdCUoVQ6En5OichAAAAAKgGZC9mTc9by16YWFdM4j+8PC9E001vU8FQZ0RRK7gFLB2PMe83TTHNKAY0x0BPSs5S0VjFWu9Zc1qFXDRbOlINP0oebx9GSgRo33eifHh4eW2BYy9hGmDeWWZNwkBFO2s2jDDCKgAvskDvTLlRyU8JSfo/NDjWLuMYAAAAAIQQ2yNiLyw0DzCjIlApcz8BSpZKJUDfJ1YG1g3QH+Qq4TFQNS02bjZhN0w3hjP/KjIZ9ghBJh9CtFOfW65ajVBuPvMmxAoAAAAA6hNKOKJQdlwtXxdaTk55SglWrV2GXg5cpllcWDVWl1NbVj5cJl9WXpheb2PXZ/VmnF2GSqIvVRMAAAAAQQ/AKbo7UUN/QTI12hsAAAAA2CUSQsJM1UwYSItG4EhrRdE0rBUAAAAA8xl/OhxMvFCQSns4QSHyKJ5BcVXEX6tg4FfQQzYokBIAAJQi1kHgUsJYklM2RF40rjT+NyIxtxw7AQAAAADoFqAtzjxoRTdEFTuELB0Xig3rKT1Bh06bUuhNZ0A+JwAAAADTFb8tPzn7Oyk5pTWbN546MDiNNUs2YDY/OjM/uDzmMpwpbzVgRT1P7FRrUvxJiz0hJ3QJAAAAADkZOSv/LnIxdThhPZY+HkW0UZlbV1+ZW3NPJDyUIcMaVzF1OY46RkA5SyRUPFjZVEpLZ0M4SVJUJVopV2xIvSmgBQAAAAAIEW4ouDiJQglKPFYZZhhz+niXdgxtF18HUvBK6kiFSDVJXE/7V8tfBGbwZx5lCF+PWAVQqEB/JnAFEBfRNUdM0leIVyZLIjK2EgAAbQkDJqg9g0gFSP888iMAAAAA6BIQMJVBc0iPSWdJIUsGTStP5FEPUDlJfURMRa9GQ0MUOjUv1ibsGAAAAABGEi4q0UA+Vi1muW8mc1BwjWciXUdfWWqlb+drJV5fTlJR2lbfVJhZvmEhYtZZCEaWIQAAAAD0JMdHqVmdYLBg41kcTFg2lBQAANoPvCJnMbw8fkBBO0Mxui+7NQY3si2uFwAAAAC5DEofVikjKiImBzC+ROxQaFKzTZRJukivRSY9JEKyVexjiGnmZs5e2FcKViZUa09tRrA7GUBQT6hYElteWrtZIFnkWHhYd1c5WEZVVUpwQBdHEVQ3XFRcA1JjOJUMAAAAALAKKSIHMwI7aT2AO9gzhSDmBAAAAADOASkm70YEW2pnXGxSaY5fKFH9RdtF/0RrPQYtoRJxDdohLy5nM+s0FDuuSPdX+GM1ag5qVWJwUr06SRsMDSwzykxzWD9Zmk4fOpMyojxyQsJC6EAYTMBfKGunbIFodmdnbL1vI2y7X6BI3yhsMl1IW0/ISwVDD0GYRThE2TmXNOc+00fVSVVBqCv6CQAAzzTcVFBizGNdXG9RJUybSB88nzMTTTNjzGyibA1ie0wcN9Q8FEckS25L5EcmQj9DzEwnVEdWwFHuSARJ1lDHVfxVV1HfRz9BOUqmU7RXcVVgTalEjz3hNKUt5CnIMBVB9UxuVCtaK19qYt1iR2AFXm5dI1wwWJxR2UpYR/VM1Fb7XlFj5mJnXmdWX0uBRBlLslEyUGZFMTPII1sTAAAAAKYN+CRQOnBIeE2dTrpP8E0MRuAzmxy6OB5U9WAwZY9igVlFSt45NS4JGgAAAACPJqVFVVS1V9xRBEXhOTEzbSJ7CAAAAAAADn0rwUHMTsFTIFE/S1JIykW2O+AldSC/N6VEDknqSN1J0U47VcJZd1r+WkZcw11yXqxY4knDL2QUwCCZMZ08s0HpQfI83TRaLB0bjhWAJikxqEDLTR1VB1b/UAFHOzphMVgzPT69SBpMA0njQcg68UHGTgtTjE3UPVsnnxITHjk3lUQUS9JL70eePow1nzujRTZJaEX7N7QlvSt9Of9FmlB6VIBSn0wLRbI7EyYAANUQNSU0M9c6JT2BQpNNWlUSVJ9IaDRZGQAAfgn0IoA1Cj/IQjhC/T2KNXkoxRIAAAAAvBLZNeBIvk4gT+5Nn1C+Vttb7l4IX5NbvFOwR5s6GDL/Lzc+r0/bWN1Z2VD2OvMUAAAAAEUFvh6LMrY46jI/JPAnFzbYO6c8vTm0NLQpPxMAAAAAMwFvH6I5u0YjTLlNH0xeRis8oir0EbEMBidPQUhTf2GjbRV0/nJyaHVRTCoAAAUKCCvlQiZNx0wGQoYsPBAAAAAAPRuqOCpJO1CuUF1LYkKDOvs0ejJ+MBgtaShtGQAAAAB3HeQ5hUYORuA4HCaUKCMxGjRdN4w98kF7QSk+oj3kQhVH30YGRqdC9TeJIgwKAABkJoFG8lbeXJhZZ0wMOmMytjHHLDMuvT0CUIdcnGBsXSZXKVTnVM9UnFAKTMlJYkZoO+cikQEAAAAA+QmBJPU21jtXNPYdSQAAAAAAGSTeP/NKz0pHQVww+BgAAAkX2zb1TStc1WNOZQ5h8VnEU/VPW0gmODcdAAAAAK4b60CgVZBfeGeFbu9xWXElblBq/WUfXnxR8EKeNW8sdy22NBI4ijm9O3g5HzkkP9hB7z14Mdo1xFBJXnBfwVlFVxlcdWAgXuxQ/TpaSEFgcGrsadNeTUcHMIg/rU7FUvhLtTncGwQWqyhzMD82RjuLPFM4Fy5nFwAAAACQBZEr2EiWWdJgv15eVL1II0kSTZdJzzqHHtMdFzviSDtKG0AJKXAPuSAhQ9paXmYJaLxgCVOKR65E7kJSN8sgaCzHRLdPbVJEUARM2UdCQfo89T1eOq45v0JvTY1TkVWrVDRSG1B2S6dCCzUTITEjNTn0RMNFZjzxJ1odBS94OEg26ii5EQAAAAChFzI2dUtuV0hbD1gaT4pFgkVGTghUZFMxT81KGkc7QUI1sB0AAAAADgwfI3Y7Q1DMXktm7mU8XHhGViE2GPEuXjleO1w0kiKBCQMNkDFeS19XqljoUPxDtkGkS9hSW1QVToM8QxsAAAAAWhKgK6Y80ETZQ6I5/CcVEgAAuQzjLP9GyVSyWTVcfl+AYTtgu1suUjFEjUAMT2Fb2VyeVWdTcF+Nae9r/2ahW01O30iESo5KGEWVQKw/qTgOKAcQAAAAAIESDydNMUczTiwCGQAAAAAWEOAsDT+5RGdA/DNgIfwLAAAAACIEuiGrOepCPEKdPmU++j9DQLBBikaZTsxU21XKU3VNNELLM7w2007qYLJovmazWjxC+ydRK+grLCEyDgAAnQ/sJGgzMjqbPCtEu1I8X7Zj/15GUQk6ExkAADIsE0pRWdNfX132UhBGL0OhRw9IlkRnQphG10zjTR5KX0DrJzMZtCo7MBoxJTHuMDcvKCwwKB0aAAAAAAgUUjJ1SNZT+FQITZhBaDxtNtMqXBkAAAAAXRQ2LeFApEz1UJ9PVkeCOtA2+T5YRgRKtUqkRk47nygTJg4900lzSQM+DyeJCQAAAACKD+YrwT5NSnxQE08lR5450CJ6BgAAAADTEDkxJkyCYPZtV3Tfc6xrBFpDPCsTAAAAAPIT/SnmM+UyqC0fNuJIlVb4Wl9VUEXPKtEK5xYRLpk4IjpdP2RLeVPPVtdUPE0JR2JCgzdMLAEsaDelRbFQvlaLWBtWCU3uOYgilyecMj0yNikVFlEXYSh5NBxCsUoiT0NQTE4RShxAhCyQDgAAAAACIAtBQFYyYA1f6FJyOtEfeSwCQjlRTli3WJVX8VeeWCJV60j4N0Ew2DN9NOEpYhMAAAAAHAudIcYvSTIYMMYza0OhUS9WCVIwR405fDCYJe4PgxNYNQ9M11Z5V1RNuDRtDDUGtRwQL7U1gjIJJu8QAAAAAJcg8TsUR95FRjr0MaxBr1IsW25bEFgjVURS+k4ASLQ/oj6fQm1EpD2mK+UTAAAAAH8FoyQvObg9FTZrH0sADxUaPVVZzWghb75tKWU2WbNSWVAqS+hHG0vHTWZJ+zsLKv0VAAAhE34t5jxmQSI+BjyYQMVEnkSaO2coLhIAAAAA2xUfKYsxSTrRRRpPt1KETmNAESplH3wvGkIrSyVN30yoTxlXx10gYo1hWVpCT7tD5jWWIkQMmRInLQI9k0XHSHREXDscN6I5uDtcPFc+cUArQ7dJiU8ZWkpotm9gb5xr/mg4ZwZiS1StOPESAAAAAGMBKxoMPIZRklzDYRVjrGDDWh1TrUkkP981QijxEwAAAADNEicmyzViSJFXimBmY45gI1mrTsRG3kdPS1VLc0R/MtAVAAAAAJ0Fkx7lL9IxBybnDgAAAACvE08l9CuHL1UztTj4PehAAEF0Pqg4QC4wGgAAugU1JEw6ZUJOQGoy4hYAAAAA5BdNKxoz2DYhN4w1dzNfNXE6fj9rRb9G8kGdSt9ccGajZbpbXEtJQOVCqETdQRE/aEbgUhBaNlnjTXoz3g0AAAAAwgCEGykwSDW7LjkaAAAAACcNRiErLp8wNCbDEG0hCD5YTapVo1dSUZBB8SriGpUlYjfeP2xB2UJ+Ry9I0EQtQGU9+T6PPHA5iT83RHk+AyjAAgAAAACxD2Epoj1USN1M+E/nUJ5M2j8DK10SAAAAACkXuDRiRo5MSEvWSJNJ3k0VUH9MlESKPaVF3VPRWolYyktjMMgEAAAAAMokJ06baEJ1+3a1b5teh0mvR41M5kq0QGMxrStLMlk2jDCGHIw1J2WDfm2IbIaDeOhbozEwO0lSN1p5WYxVrVIcUu1PQkdtOBtDNGr0gECJoYYgeVtfjj4fOm1Ep0gASqdGw0DlRiZZ3GbUbR11t4EMjV+RQY2Df+Rm6UUeKVoQAAAAAIAG/ktGc4KHPY8JjLl7plkdLgQYAACPGMU0s0HyT7Bh2mxWbxxosV1uZ9d45oDFfidzSV3fROlB80f5STVG9z3NNlow3yRHJdJD8VyJcBB9b4Bme71uiF9tVjNU0Vn7ZNlsUWzfYpZQXjWHE5IMfitGRWtTuVbQTyg+2h8QHhc730lvTcVGiDUyGRcbzDkFS69QHExEPJ0mdDJURYhM40mHQIc8+EOgSpZLKEoQS5BMsk/ZUjRRhUjROJonChMAAAAAhSZSRHBTU1kjWVtWjlSzUQVIETY+GgAAAABsGoo4P09BXXJkF2YgYJtRUz2AQVxTOFhbVAdL3T3HN2g7b0QIToxSqlUPWG1X0VTwVBBaPV/mX7Balk1lNOsQAAB/DCkyyVBnYgFrw20YbM1oGmWWX5VZNlU1UYlKxEDnOppBfk0qVttak1mDUrZJv0CoPGM/LkzQWNtdsFzhWq1bn1yuV7hIpzOgNbZGylGeVjxVH1IoUChPrEwnQzMw+REAAAAA5RFULKA930RoQpo5SDnbRwBTYld0Xz1s9HWQeY52bW2mX5JTRE+kTJBHMj8XN5k/lU94WBBZSU/AO+gwQD8BTldTg1AqSO1BHUOTSilS9VRaU21L4TzdNtRBeknUTy1bq2abbGFqV16IReAtgi9WOUJGlExuSxdGvkTqUBdhiWzxcFltVWLVUIE/IzfnMwk0FTMINXE4Cjd7Mzs8V02WV25Y7k+KPy0r3hQ0IL8650e4TkxV2lvRYH5ilV9/VwNIKy1CCgAAAAD5GG8xHDucOIorwRMAAAAAcRbTK2o7JUmgUfxTl1PEUZdLOUVpRIk/dC5DEQAAAABrBvIfKTXIPoRCWEGCPOk6Jz+XRBJGCEwFWsllA2tNahlo92izaYVkUVYcQBwxhUA4UAhVIFGARzw8rjZvNoI+M0wIVlhaSVmWUzpJakMUSbRNiUv8PoUmbArnFWIn5y5sNNI7zkYDT49Rqk4cRks+N0TyUmhdjmDdXudck19DYRNcJ1C5QYs5kT2VTBxXIlhMUC9GnUaQSldJy0KwPC4/ZEenT/lRuUuWQ1JMtlpvYl5iClpLSfst/ByuKbg2xEJuSFNJ/0mzUdlbkV+LXFtXx1TGU+dNsDxtGwAAgASWHRw2b0KIQ/U5lCO5BQAAAAAJIIE+w06WV4dcX1wwVzZQUEn8QhI70Cz9FQAAAADqACMoV0XRUrJXA1fTUyVThVRPVRNZHGEXaFZpHGLvT78ungMAAAAAAxBTL6JAm0TqP0Y4VDPVN6FGbVF3VplXeVV8UJVLSUkASp9K2UdZRd9CLzx1PF5KkVPmUeJDNycAAAAA6BUhMSxD40xfTuBG9TX5MPVD4U+SUblKTUDoOUo36jGGMapAI00iTh1DBTXRMyw6uEAeQ1ZBLUDFPbU3oTDvL3k/X1KQXltigl9SW/lafVlwUM46WhUAANIMlS2/RHtQVVRMUUdJrDz6KtoTAAAAAJgY7zB5Ou04qzfKQu1PUlWFUstJq0EvPOQsxR+zLm08RD8zN/kiuye4QCpN2lDJS3Q7fyQAJm015EN7SkRFFDJ4EgAAAABqF5wqJTL3OpJIdVMnVmtQkUNeOxlIWFXCWjVZdFOnTClKxEoHS7xKnkbxQGY7ADT3KYIWAABjHKpBA1ZHXcVbwFKhSBRF+kDDOkIz0TOaPPRAxkGSPYQytimqIssQAAAAAJ4T7ilmOLZAS0JyP21IFVc0XjJbD0sIKQAAAAA7GHstGTbhNoAvvB6gCAAAZQYoH5M9pk70Ug5NujqqGQAAAADLGR4vPDkvPnk/wz5vPGA2JC9uMPM6ikBYPBIwKyIEKj9BC1A4VuhZJF7SYZxibl09VIZNtU4rVIZUEVBSSFJBMkbBUURaQl57XZJaelbhT0ZDTjOnLLIlxhhcICwtKC2BIr8OAAAAAAwcVDxlTUBSik1LQ7Q8njwaP69BK0kZUyNYmVS0RiQrRRyTMb89BkvcV6RdfVuXUqNFXkI5TLxVTljEUk1FNC97EgAAAABtB8sipDtQST1M50SmM/wXAAAAAFMTeitAOZ9CalAUXYpiY2DkVVVAqCEDKcM+pkibTEFOtE04Sp5ErT0tNM4mLxIAADwIgCLENtVAoEFqOxI6dD0UPDk6lzjrQslV1WD2YYhaVEuSMdgOAAAAAFQcBDtKS8RPREzGP1U14DkWR5VWnGE+Z+tnI2SjXO1UY0+wRdYwvBIAAAAAkCleS3NceWEGXIlKJzDPKP0u3TDKLJ0u4z8kU2JfD2QwY2NdqVTTUpNXa16GYVhgNmL9ZSNntWZvZ7FnzmRhXDhKWygAAAAAMRI6MrZJElZIWdFWMFY3XWZj8WIBXDNQ+ERQOlY0ijlpPRI9Nj0rQtxJsU2ySvJJAFGwWI9cS1mWTEM0+BExGQc0ekdTVKNaelwsWS9Q60UmPlw62Tx1PwY/Uz7nQsxOCVcJWKlS1E04TQ5Kt0PXPmw8cTg8MwMvIjPZP5NM5lhJYp5lZGI1Wh5Q/UlMSQ1HiUMPQnFEaEo2UPFVcV01ZLZlV2ClVblJ9UFKObUolREAAAAABhluMYBGsFSnWkFZ5k+aPWErLRkAAAAAYhGrK/c7uERiSG1GJ0deUjdhf2tYcKhxzHCFbu9pUWOkXQddJ180XTVUhUQ9NOkvYDsFToRfhWlhai9iNlCSPwVCmk4zWLla81ZDTjNHpkb6Sj1RK1n2XptdFFoFWkpY8U2eNV8RAAAAAEImST4XSDFJG0LnNWsvhzXdOS81MS1XOg9PWls8X2Je2VyWWtNTJEQOK0oPAAAAABcKoSNvMn0zZCfuKN8+gkt5TUhGNEWgVwRpgHHbcY1smGSVWyZPYDvzJGc0GUeDTQ9LdT6oJpAhAC2EORBGbkwTSzc/BSTRAQAAAAC5E9glnTVTR+pYLmb/asFmfFuoVfdbPGGyYhVh41wXWO9RFUZfPFFDS06jVRFbKWCpYbNdxVMxRKc3XjzpRgdMKkiAPAYs8xMAAAAAgRWPPSBTQlxDXdlWFlALVTBbFFkUUHlJxElISNpBnDi7M9cwPCYqIXs1MUq0V/hcplrGUlVHXjrHKWMRAAAAAG8ZxjCQPnRHpEqrRks6Wis4KNkvIDouQb1D3UKOP6Q8g0LGS2NN1EXlMsgSAACHBKohCDc7QWlEb0GePWVCz0zbUetL4zjEGAAACxehLGA3Nzo0NYAnEREAAAAAQBdzMelBrkkySWc/MCqTGrwr8kJOUwBa7VYFSUUrXwEAAAAA4wyKIq493FOkXzRiQl2pVp9awGIqZ/Jo4GnOa9Vt+W4JcAFxLHGDbkJod2H5WWBNCD3mL88uXjMfOCc6djGMH4cMAAAAAPoMpy+YR75TfFWCS3sxpAkAAAAAZSMYPUpHw0ZsPZ0x7jDCOPw8GDk/Lg4kHCqaN709PTrnLdgWAAAAAAQPNCboPxZPJlRTUo1P0lFIVMVQ3U38UPZSAU4HQRw1RC2wKkpFVll2YRRk+mOxYkphrFy1UgFE6zGDGEAEASE9NtA/LUJPQyJDfEfdS35JIkeAS7NSlVLOTn1UKFxcXYtWzkbLPg5O31gkWhVTYEarPvc/EUFcP9lANU0iWrxgt2ALXY1b+l8/ZA9kGl/nVMpLBFK5XLNh/F/DVypIFjxbRj9Q41BsTVFT4V2kYJxYeEXUJHQqqEa9VVRfZmQdZotlMGBrX4xnOGwbae1bskIGJqoijzMTR4dXamQ/bdFwz23TZFdWQ0jEPw5FaFbnY7JqfmkDX2xKYi8zFAAAcQvKNb1Nrld/W85kcHHZeKl60nnaeOd2gHE0aWRiIWOZarByNnhxfL+A04S8hVqAnHI8Wb0vMR/UMHpDuVG7WE9dZmD0YCBcEVIZTSVRIVG3Rdkx6jEMRKZUBWAwZCxhKFfRSCROVV1xY1tf6lAENycSAACYFjEu2Tt5REFGmkJzQBBD8Ep2UKxQL01ARvQ7NjXcPGFCLT0SNC40KDdNNcE4SkTvSyFMIUlmRiRDvDtvKRENAAAAAPMQYyIHK+8ryCRyEgAAAAAaGEYrBjLvLdgcbRJHNHhLD1W4Vl5SWEvsSlJUNmAPaS5sHmdgWJY/6Sl8KaQyPz5JRcxFHz44LqoVAAAAABcR5jOUTzdeT2PnYKVX70kiQNNCsEzlVrNecmIkYSxYbUVCLmQ1ckvMXMtnqGx4bCxnUVtoRlo9gFGAXJdankxBPONGrFfUXytfx1YESd49Mj7nRbxPXli6Xp9h419BWzFXk1eDWWhahVpzV/JQA0foPHU66TfdLAsWAAAAAI8Jxi+GUNtjWmyPaxpiIFJUSDZOl11ra19yj3IdbORe3UpCNOwvmkKBTn9Q4EmxOIclMi4lQqdXw2c7b9NuKWlbYnZeQl+LXttWxUg3PXFKE1upYZRfg1fKUbtRDE+vRfY2YC2eN1NH7VC8U69RmlSYXz1oH2sCaN1f61QgSJE8wi4TFgAAAADUDlMtNkD5RcQ/sDNILaYyLEBCU6VmJXMbd7Jy22YnVoVFgjiILVAq1C8WN3VBq0sZUCdPvkugSR1FrzZiIhQPAAAAAEkZby3GOQxLnVcfWlZTVUSlP55R+1+0ZElg7lPDP9sokSXcNvZE70lkSdtEKEGnPX42YyltEQAAxhZtNpVMVlt7YuFhClpqS+c03yPqMgZCMkgkRlA/7ztJPyxBZDuJLKwTTRr7MQFER1bfYyFqp2maYoJSqjkdO+FNrVfTWAtRqT44LhM0+DVGKWIQqwvqMflJUFXuVkhRxkpvSHBEJUT9TtFZaV1IXARb+FdsT4s/KCibDQAAAAB6EVAtrEiZVohX/UzONmcuZFHgavx3BHuodPposWCzWxJUTUW/KpsKAAAAAP0mylEucGyBaof4gkxzfFfTQHFF8Ex3VNJZXFs4V9ZJ+TWJPlRYlHWEi62W2JcSj5l7R18fR4xCZEfBSwBODk9ATkNIVj6QMHxLO3M8iA+QF43ufTleKjfoOJY7wj+kSx5Xk1pnVVBKez/jRetoCoPSj7CRn4mzdw5ijVnqUiZCZDhPQwlLe0jCOpUeFBLsPk5oAX+eh/uE0XZ5W9BKj1c0XW9YhUdeJ20DAAAAAFIF6kcgaZx4bHzOdTZkYUwPQ+1JR1JcVFtNLjxWJls3Y1FdXatf/GCvZuVtB3LScI5sT2aVXURTfkX8MoMpPTPtPPE+ujkyLGgg2TIdSRZW4VloVQdJdDNEFDYOcivWPShDCT5yMUkywT96RXNBqzQ+J7A7nU9iVhFSsUI1KqwPBwvWKotE7VC1UaRIv0CWRRpLV0gbP2E/L0zeVMBYCl29X6lfaF4BXn9eFFzXVEFJcjyrOiBQy16KYH9XjUcERC9KUEstReg1yB3/BQAAAAAyGY8ulDxrRLZDTDzIPZ5JHVH2T5VMeVHNWmZfPFy+UpxJp0eMSaZIYz+pL9YmwS+6Po9M2llIYwNmsGGhVrZGzzlaN0w52jsRPIE4HTeFONEzNCYdF0MsmEA0STNN51BMUUJVWF3TYl9ibFlMQ8sbJyHAOlVIHUs8RKU5lzYHOcA3xz54Vcpoe3Heb+1kV1KeRt1GS0E1MvkhBjYiTTpZllt2VfVJvUSERwlF3ToRMUcvLS+lLKAzS0c7WIdgS15BU01OXVv3ZhFqlGalYDFe1FyZXspru3kqgYmARHcQZjRVSFH+UMRKFD+rOAg54DR6L2s8jk3YWHBdeFrwTzI/pDCXPfNOhVRgThA99StWL+9G2VkQYq5hCVpaSoUwQBAAAAAAtRpdMKE+QEi/TGdMI0mvSa9PLletW0ZbplagUmNSkFNjUrNLqUEVPMM45jJuNyZFtlNrXbFgjV97W5JYQ1iDVx1VClG7TtZSZlavU0dP4k+DVXFZkld3T7xEazjcN1JDM0pgTatOqk7fTGpK2EjoRu1CQjy4Ne41kEFSSqZJ3z4IJx0IAAAAAPcLqCBxL3o5TT7qR4RWX2MubBlvo2sPYhlTNECCIwAAAADIE9kyMUffT2xPDki1QltHlFKSYFBqcmyAZ8BbU004QgwxtSJAM3U/60FfQGJHlFd1ZDtrq24IcGBtD2SaUeg72j0VRkFEnzqrOhtGLUz/SopJyU5HVgxanlhCUtJF4Sx4CAAAAAB+HzE0skOkT9tWuFhRVBBOMEeFQDE93j3uSMtZXGW9aERkKFixRAssGBpAMwpN1lrkYBdhQlxIU7xHM0ShVppqO3YKefxzdWn5Yq9kb2ZoZKJeHFuHXrJgr1udU3tOpU0OTWVNUFDDUNtKgz1PKdscazGKRzlUm1fCU5tL3EAeLN0YKS8VPxJDtzwyLNQjAjJLTd5mbHcZf4t9lHGNWKctpQAAAAgZQz4PVWdfVl/PVHdDeDvkQShR8WDSak9u7GukZJVbplHnQz0uMBdSKdZASktOScE8zDPcN9lCWEvaSjlGdlAgYaVrp28ObthoDWHZU8g8qRkAAAAAARW1Mu9FFU+5T+BHEDh9LL02KUBGPbsrmg4AAFAiLj9cT8FXxFhpUepBzCv+ER8iqUCoT5lS0UrSNasg6y+aQRRPFVjUWhNXqlCNTghT9lbAVopV2lRYUstMdEWuPCo05TVWQI5M81YBXn5fG1o7S30z9CofM/41BTp6QytMsU4fShlBEza0JPsV3Sv0P+lJKUtzRcU8ID8KSu1UFlxrXk1e9V8CYnhgt1oOUy5Rm1iZYJtiWVztTO8zxBMAAMck2EAIUnNaMVtZV9dQkUp2RzRDmDwPOHMw3CbmFgAAAAANJbU74Ea7SwFJDDt7HrkeZDjLRjZQI1WBVhtXvFarUqBNRE/uU49TM0r9NqAZBRY/PsxSIlhBUe89Rx0AAAAAJBP5L5k/S0O6PnotSQ59G2gwFTmhOAEvFhqyIpNEZlitYTVkHmODYK1bJVArPewu1y4VLuQqtTSsRmpRYlIaS1M9GTHSPlRVHGRda4Btbm6acSp0nnSMc61xRG9Pa0tkw1loUR5WamLBa0FxeHRidud3kHnaeXh303KRbdZooGPAW+hNnTzPNHpEP1tGaZxufG5sa9xnTmIkVm5AyzFoQIhQBVyWYgVkAWDhVOY9/BcAANYV8CUAKu8qcDnVR9hLoEssUAlb12WSbF1uOmvNZDhhzWJ0YkRdcFdnVTVUB1FyTFRLKk/RUFpLbTkLH5c2UkwFV01bSViBTelI2lPcXgVmnmu/cOpzRHTEckFxIXH8b0Vq/V+HWIpcjmPQY5Bac0xWRVdJNFPlWpBc8Vc2UPVMFFSnWoNZik/6Q3JLuFjjXAlWUESoMp8270AGTvZgdXCTeIN5Y3QWbJZmAmfBaP1oCWczYpZYpEpQPDQ65kFaRQ9CLDXBGu0YwzONQ81IqkHwKwoNAAAAAM8UZTcCTINVGVW5Swc+7i2kFQAAlxcJLhc4ijj4MPEhOR8TOYlUkGVJbJlqzGCyTotAkEOtSL9M01K/WCxcKVwGWn1ZKFmoVhNSHlBLVf5camUTa3Rrv2U3WrpL00qnWQdmIGuIZ71aOUmmPoI5XyzHErYZ3S69PM5Ec0aWQeA0nx14CZwuukYIT3tNv0cqQGswYBSZGv0sdzMTMbsofBYAAAAATA/AM+VMglymZCBo5WbDYpFbWE6NSuZbAGxuc9tyK2umXGlGyyw9Ld09qUZ+REo2Px22BgAAAADxE8ApUTdwPnZHO1MKWuJa71XxSw1BwTZnKYcTAAAAAJwXnzAdP/ZG6ktwTyhXM19iYC9agEwcPFc4lUgXWkFjvmP3Wt1IDiqkAfcfsTjTQs9BMTnIL+MyZDh9M8Qj7SLeQtpYN2MEZThgPVQNQkM2qT/ZTxpaPFzoVW9Hijd2NFVCD03hTStFhjG/G7Yr70KlTfpMiEHjKSkLfRZkLEM5+D+tP6Y8eUbKUgRX8lTvTGM8zzIRPJNBCD57MPgnrDKROEc00iYsIVhGX2GccCN3o3XvbHNfTlN+TkdLG0WxO8gvKyGeGHkzpEvdWWth12JiX5BdjWPqaZ5qmmPqU3pAiEVyU6ZW81AdSvZO91xeZg5nq19xT281QBUAAAAA7QFoHvo3KEb0Sh9J0kXuRzJLLUnaQ61EBExuUTlQGkQQKRgTpjZ1UVFgp2ZsacZrT2ydabRivVpHXCxhyF8jVhtCzTvRUThgLGS1X6VWUVJmVaVUoU9LU3xfvmiGa3lnYF1tVjxghW1mc61vM2HnRP4YAAAAAL0VKjZYUNJd4l/OW4NVNFHvTYlF3TtcOwBCoEstVZNd1F/dWTFOeEWKRZdEMj4nMvQu30EPU7RaPVtRWCNUxExHRdxHlVBKVuRVxE8xSNdDqEPKRatFgkGfPUY/fEEDOloxlDc6QGpASjcTL5YxSjPjMoA4k0TjTqNVq1nkWchVPFaBXVdjCWKDWt1R/0lFSIFRnVwyYaxcDU5NNiEyhztvRKpQn17IaRxwG3FYbXFjFFLfQBY4wTdAQHpKSVGyUxFWV1yeY79nCmYTXohUPVE+UYdNLkZFQ2ZII03cUEpTIlDLRPAyhDQSRZdQB1dMWvNdUGCVXwBbPFHKTG1PcE+QS35E2DsoNQs0ojnOPslB8UGZQTFDx0FZPJxCmVBsWHhYHU9UNqoggDTiRZ9NQk9RTQ1KW0nHTmJUfVcpVr1OcUNfO9s9mEiPTptML0VKQ5FPpmSOdAJ8nntMdDRoulvEUa1F/y65DecgUjpVRXpG2EJNR/RSFFmJVZRHEjdrM5E1ljMGK4QWAAAAAKMkuz40SlpMWEdHPZQw3iDJDAAAeBeJN/lMF1gaWqRTdEWjNLgw6TPSOGI/q07NYeZusHIpbLVZmThcDgAAAAABEtIk6jEGNgAv+hhJFforXjmXPVY3BCTGHZYu6jSQNWM5aj8dQLE9+jxWPXI4kiwUMTlHNVfHX7lik2NXZktpo2iKZptlzWIfWp9KMzPBKTM7+UTsRcZDz0mjV3VkymsbbKpkKFTgNrEewiibLvcxWDwvU2pjEmuDapVhaU/zQ+9RhlubWlFPQzgJJX41Ckn+U2JWt1A2QbInuAycGi0tZjRJNIMs2hcAAAAANioCSY9X3VoZVCNBGh8AAAAAsQ44Ll1DeEzlSiw9IioDL2VCDFOwXClfg1trUuhH0D3RL24nfjTVQNtJ+05xT+9RBlm6XVNbcE+3NGkMAAAAALAQqSqLOtM/Tj4fOsU47Dq5RHtRo1jJVyxOEES1RG9IekzlUcVWf1hSVeFNYkbAPFMpfxyTOvFUgWIPZSJdfUn4L/E3zUm1UaRRD0zdRFVAv0QrTcNWBGArZX9l9WB4WkdTC0tjRqJD9z4dOKEtVCCqH3AzpUoFWWlffV8vWipSlkf7QDE8JT1rSG9PC1EoTxdMNkYIOC0e+AMAAAAAshL7KM01VDi8MMAgTBwSN3RQUl44YZ1YqUEkGwAAPBcyJlAr3SxzKcAjzClpNkQ/QEE1OwoyQTArOYZCokO4Pto8qUMtTzhYelu7WH1QiUa4Rf9OQ1eXVw5NOjbZFAAAAACQGZY1Rk1eXe5llWe1Yi1YnEw6R+RGdEJmM7kXiAgmMmJPxV7mZCBl7WCUWEpKoTrYNTw6CD74PJs37C6HKDAtm0NLVE1ZQFSqRM0pqSO5MHEyUiukLMFA9E9vVYRTsk8iUH9SwlNCUhZMpkNDPGYxOiT1ErQRIy51PeRAXjoqKEcixy22N3dEOU93U/tSWVIyU45W01mKWsxWMU67RbRA5jxJPFM7bTkmOzg+B0KISqFVmV6DY9Fk/2LCX+hYUU+gROY30TBbO7pILU+GT0ZPRFIQVMlQI09UWBdldGtjaJ9cfE1xR0FJvkjFQvM/d07RXENix15WU3dB3TT4PpxKzE4BSxk/GzMoNwBJDVekW4dYO1mBZH5tTG49ZlhVLz3WMP9JUWBpaqNpP18/Ti9DFEVDSuFNtEzlSotONlKLTxNDZCYAAAAAqwxyJj82fzzuPpNHJ1puZydrsmd1ZeFp522Pai1cAz7hGHEwSUerVF1baFyxXBddJl+WYptjmmgHcrh3VXZpbJldH1F0Qb8o9g1QDE8qkEbVWFthHmSYZElq/3PmeL10Z2VESsw1tT2/RVBFxDmtHgAAAABSKohZoXJbfRt9jHH3VhUoAADjFP0uhz1wQJ035x8yA6AJvjQoUbxjZW3obYVmpli2SrVCRDp1Mn469EkkUolSlU2pTOdS41mnX/RiA2LgWsFLTTUHLw5DQ1UpYFBmemnmaaFpvmhSZDxeLF1YYchk2WJvWnJN/jvNHwAARRwvMBM99UNGSB1NS1XyXXhjrmUvZddmS213cT1vOWWRVJlKJE96UklO6EOsNAQaAABFGCUpHznMSQ5bBmwHePx8nnoEcZdiLFdTToNFnEreWHBiCmPgWZVFBSh5K0k+6kbwRwBGSUEjRetY7mhmb6Vtxmm3aG5p6migZPtcUFWNUNxTa10jZNhki2DDWuRZcV8yZ95sI2zoZKRXgEflPndB3UdFSclIQEmwUHtZjlwMW45ZB1zUXmBe/Fn4UhtUNVvXXWJaVVCSPl4xNjkYPzw7hy69FgAAAAAgK3hJHFp8Yclgdlh/RVQojiQLM8I5CDpqOUE5ajUnLu80RkeMWRtnNW6abtBnq1eWOyIWAAAAAOUMAyaBN+Q/OkY6TZ1UrlwSZnhtnXBhbqlktVI/QelCOEqdSaM8LiJyB9oTVC84RzBW31x9XetaHlb5TedCrTWcOdVPM2PLcA13zHQTaaNTDzl/K4AxET5aRFRAxzMGKFYx5kEyUcxexme3ag5nBVt1Qn8jMQ8AABELOSLsOfhHgE4PT/BI0D/+Mv8dbQgAAAAAmSFSPfBLaFDpS9Q8xyMNC9AFaSHPN/9Fs0xlS6BC5zMGIWUlGza0QJdPoF9ZasZsTmW5UgU4ZSssKigfQx98KR8ywj0qRu5H4kFoMAkTAAAAAG0AiSP+PmFN4VJuUENJrkdlTxlVmlbOXCxoIW96bzprw2PKWChHAypdESYjozY6QeND/UF7QuNJS1jQYq9jklp6SjJIRlU/XrtiDGj9cKR3JncEbtNaNT3KFwAAAAB4Dzkluj66TVZTolFUSLE3XyQxFZwj0zpKS8RWI13hX1Vf+losUr9DQTQiMPA50UMTRAU8hjmIRcJRb1W0UPdNyVZQYLdhs1imQ883OkZITWxJ3jvVJX0MAADGDuIxSEZTTeFK40UMS59WX13OW4ZSOkeLSrxVJVwsXGVUMUQeM1wvoy2NJNcp7D0rS+BQC08lRTs15TUUSm9YoV7MYdxkbmauY59c2lT8ThdMUEkfRWFCq0NcSdFQDVU0VnZYUFqCWHVV8VTtUqFOGEq8RGdBHT6fNGgr2CuXOdZDkkX3ROFFBUa0RzFNfFLKUthSClTSUN5Gbj/DSDxVxlrMW3lb5FlLXGhlj20GcZNw+m0Paq1l4GNpZp9os2bXYMBZplXKUrtLREJIRzJWhF6BXp1XCEu9PToujCeJPNVMhVIoTsI+sCBEAAAAAAAsFZEt50jNYMpwG3gHdylu114ySlE6jzSCKtwiujI1P0hBOD5ePG0/bEeLUGZYo2JAa/tuIGzdYYVSkEVgQvZF9Um3Sw9OMFE7VMRU2VZuXCJgiWC9XgBdKV4jYYNjOmgVb2Jzh3JHbLdghVIEURVcfWKWYtxeR13mYnJl82DWWQJVjFbhWZNZUVV5TbtEGT4VPOs9zkGPR6xOMVPrU/xR6U1eTN5RDVjWWalWg088StBIEUihTmNdpWhkbG9qOmIqVKVC2yp8DQAAAABDHHAvnjqXTGtc/WSBaaBsY29xcsp08XS5cV1q4V8nVZJOOk9qUsxX0l1aX8pbIFaIUNlPq1Q3Wl5dE1udUfZFKUHVQBNB10QiTD1USVswXgBak0sZMJkNAAAAANoESCZmNt40riP1CQAAAAB0BTIkhzz3SO5NdlDOVSBdm198WilStE2sTCFJd0KVPJ49aUV/ThRRi0yKQ64/7km7VRlbBlgsS8c1HyswL78tNiI2DWQXmjHtR5xUoVb8Tco6Ky27Mrg46ThvNFguJiBXCf8DpzCYSk1VD1a9TU079TcLTlxbCV8OXUBb/lujWypYTVMwTiVKk0ZYP142WTZ/Nqg2eD0ySJBUbl1oX4xYDEZ4Jg4IAAAAAIwbgCmFPt5W/GfzcKJzQ3JXb41rWGWzWv9LXECLPVRDC03cVvVff2ReY4hgR13ZW9NfXWnBcz15encqbfRZEEbiPwVPVGTScox5e3lJc6Rn2VhMTvBK9EHPKVQVEzbdSexRbFRaVZtXUF6GZ4duMnC1aqhck0ifQD9HNkjFQUwz1iNALdw//UuWTwZLVkTtQ8xDdj02PExLSltVYoNfKlJkNqgNAAAAAI8QYiv3Q0lXo2MFanpstmsjZ45eKFb+To9IO0LbQJVLwVVtV5BO9T4HPzZL6lTSXOJjd2k3azdohWAAVLZDpj8RTMpUfVV8UOFOG1fUY1FtNXCQay5gLFOuUEFVa1ViTrE/LzBWNoQ9P0ioWzJrlXQEeKV3S3YwdMhv2WcMXXZS51TGX6FlL2QTWw5LiEB1RIVE6DsXO3tH6U1xTHJOoliSYblnCWsEa29qgmnsZvhkLWMxYDRbKlCMOXkrZ0NwUyJZGFa5STU6PjVOOGRFYFPKWYZXsk9nSp1PfVbCWfpaL1pwV8BR4UjqSYVVN126XPJX11cFXBlcUVb0U21aXmKdZR5lo2THYnZb5Ex2PjxE9lE8XeNoi3OLeeV4HXKMZ6de4llOWAlVjU58USNeRWhdbO1qj2iRZ71mqWU8YXNXA0n9MgMTrRfpMmVMAGCoZw1ovGaXZv1o4GoPaZtjYFyJVvxS8086T8lSnFXMU+FMC0KZNocoixEAAAAAEgzqKGk8I0j+TqdRDVEoSzg8CilrJ8w18UE1TaVWXVleVzRXR1isVGdXYmCrYkZah0QRHwAAAABTEBcoLThCPs094ELnT9lXeFeIVZxcLmb8aNhiKFUITJJLhUmmR01HOEe9RRU/rS5zEx4L+CwbSLlabmWFZ8ZgclCGORc5mE1aZvJ4h4Idg1h7623UZURjblpESgAvzCFsNoBE6ElpR9pMgW/PhwaScJEohwd0aWAxWPhQeUf7QcY+bjnZLMYUpy0yVuB144iZkG2Oa4LvbbtY8EdMLWgHAAAAAO4V0TGXYO2BTpPKmH2Uf4bUbppVOUGnKaASAAAAAFoWkTRDS85Xq2ocgpmR7JYZkk+CYmYyRowxFhcAAH8ZwSwfNz89VD+oPhZgToAvkPST2o2HfSZjlkWqJ6cGAAAAAPMrLlQQbymCdYwzjpyH9nhjZ8pedl5CW+NRmUePPrwsVw+zHAg+LmIUeq2FYIjcgdpuFVAxOWg5tj7iR+BQ4VLPT9ZHzjpxNr9Qjmu3eRd80HOKYrZUhFZDXARg3WHAYZte2VnJVUtTPFCxVgBk32svauRbOkHuSmxgx2iRZ9Vgn1psW/tbe1SgSoxKvFIDWfRZo1YmUQ1QcVYjXSRf+FykV95QQE/sUxZZD1/NYtdl6GuwbzNswF6URJo3gEZhTgZNxUmwUx5kk243cIFodljDR0tM3F3BaTNujW12ajxmWmKzYu1kAmVXX3dSkUWmR+9PGlTeUBlJpUYkS0lRKFm0YBFk82E5WitLVjowMg8t4SiAIFIOAAAAAEAJRjhhVypnIWyGZ/5XYzhTCQAAAABsCGQhADvWSl5QzEvZOiIbAACYFdcxjkGtRGk85TH/PLBKeVBtTnFHaUm5Vdhdm12+VExIHkseV1pbQlc2TX5EEkQ4SuhQklYfXNRg81/TVWpAmChENIZDyUkHSjZFRT+4QY9FL0WnRK1H0FKKXCBfplq3UhRSAVZFVxVaAGB6YrxdkVBwRdhM/FTXWv5evGBdXyFcLlsKZNluJXN1bgFjz1q1W1RcsFgdVIdVXFu1XoJbLVSxSTE6AiPbDpMi0y67LcckiBEAAKwirz2iU4RhFmY8YShTejg0EAAAAAB/D7wiTTbMRQhPfVHMTTBIzEYiSWZGUDiSG8oU8iq+NOA1y0NBXIlsnnJUcXdr+mPaWkZRelCmVrpYnVJHR/Y/YkpYX5FwPXpJfHR2JGg/Ua85YzwHTQBZqVzwVhxH/jsoS1RY3FpxUiY93hkAAFElnUieWchdnFf5SCA6uzThO3tPQmBqaHxoDWEnVPxCmy8CKVE5aEm2UCFSPVBMUGZV8VkzXeVgSWPBZItmYGfYY7lcEFvZZCBvMnQfdNRvEmlDYANVrkx6TKhTA2AMa/tvjm2gY8xWflSfWvxeKl5gWqFTtUh2ODMemQMAAAAArgmXJ6xBHFCiU5dM+j7vNpQ8lEPEQ/o62iUtIeg7jEwLVGhgBXIsfqqB73tcbVZZ9UioQP1ACUoeU9xW+VPCS9U9xzUqRjRXuF6BXeZXvlM+VSlZ6Fg9UwZPJFPPVvxUbVBZSqw9EiaIKYVD61DsUthK3T2COH09fEJ+QwdFgUq+T/NT6VN8TmFFIjm7LFMfSQwAALEZBjvcTs1WtVkBXAFezVwuU3c/YSD1E603Uk69WO1a0levUNxJ6keATDFSSVRCUgpNH0l/SCRMJlS3XTBlD2lYafdnu2YaZutlemMRWX9DaiEAAAAATBEdOSVSB2DOZndo+WRHXg5YcFWYVb9TBU60RlZABz9LRF9Lzk5yS7pGKkUrRLdApT+/QhNF9D5DNpIypTKzQMlV4WI0Z6RjwFhPS3BBADjuKGEuOkgQWR5hHmMDYIVXf1BzWJ5mlm0la2BhqVHuQxhIoFFQVkNUf0mFNOgVAAAAABgMpiw1QshKt0j4Oz0ujT9pV7dl/mx7bjlqYGBPT+cwFQj8BLQqsEBeR29CFzHhEwAA0x6jRY5bZ2SwYn9Wz0J0QRZOglfUW/VeDGRZbEJ0rHcQdQ9uhWesY1Fe51Y4Ty9LXk7eVFlZrViCUQJHgDpmKjMUAAAAADML8y+fTxZkwG5UcI1oc1YoPUczYDPQNIA1oTfLRRxUD16bZadqyGoyZeJb0VgqXSZgllxMUBw+1jDJMyA+zUWdR/BDdj6bO1U9Kj2wPepFxEv8TUROtEx6SWJGz08DYGtpImqBY/dbUVwzYntkEWDBVZFEqio4DQAAAADxGJ4zGUa/TpBOtElIR/hIEUtKT91aGWlIc6535XUebshiKVdNTXlD7DYIKgIbTSs8QKBHn0OGPtJJoFiiYTpm0Gg9aqFokWHYVTRQGVQ9Wv9ilWzWcbFxH3QgdMtrA10DTA5EpUVOSkpOYE48TDxGo0CfQltTS2kTeF5+k3zScgdh/0nYNwU4KUECRsJKYFjpZWZtb27qaGNaAUinRuxN1FTnWc1as1hRU0tIpDbqIHULAAB9GMUzw090ZMtvDHOGb2Vn41zBUtNVJ2NDbDptXGXDU8M5xCvoM8o3LjjTQ4FR8Vj2VuVHzSbkG+s73k4KVvlV4VDuUOZXK1ucWCxQZkYXTIRbRmU6ZmpexE1QOFEtdjoHSDJQqFSxVHhPN0YIQ0hJqU4VUepQcU4HUMJUUFTaT+xVLGE1Zk5iwVaISO5Ij1SmXLdeV2B7Z5Ruf29XacJaVUO3MHA1tT+4RARC6DTEGQAAAABqJsI4UUb+VZ1h52Y5ZzBmEWNRXhlW0kgLOKIqjhgAAAAAnRLqMqFQfmHBZwdmcF3pThM7ASAxBQAAAAD4KjNO3V8aa2dzd3f9dqZwrWLxUqlQ21O+UkJKmTqCJa4WzikoQqNVbmFOZMlelFOfTupOsEqAQjVBQFKYZiF1W31ifyV7znCwYAlOgz0KMylDFFmGZulsJmwMZr9eHlrpXT1kDGWoXedKyyx8JGU5M1DwYZdsMHDdbbRnq17VUbRAUjzERK5OTVimXTZdUVg+UUVJajqULTNADlP/W+hb3lOESVFKe1N8W7dfMmBdXT5Z3lS1TeBCzTipSg9i5G64cc5qeFn4O0EUAAAAADYeqTrnTW1a6mDVYN9aVFEvSUlKxFB9UgdPx0b4PCI/iEWQSw5WXl/RZWZnR2OjXcNZQFRESTA3hzfLVMlmlW4/b2NrTGqTcRd5EnsCdlFsYGLEWaxQEEbBSHZVK10OXCRUFEroRLVDX0XYSftNj0zJVCVna3K0dpx2AXMSbdBiDVJJP6U4hjsDQXFNGV0ia85zXHZKdEFtr2CeVBtPSUpWRGo+eD1ZRNJMyFRqXExijGITW4FOTUtGVV9dGF+iWYNOEz4LIQAARQ9jKWU80kUjRqJADUKESddLuUaSPuI6JDVgMPM+WVJzXIddLFhkUdRM0UuKTcNSS1f1WQJeGWWTa4dtVGq5ZIReVVZuTUdRPVzCYEheGlVPRYEzNC3OOedG1kuvVFtfP2O1XQhPxzkXL9MwYS5CJqgjFzdjRkVKkEJ2K60JAABgE9QobzUpOXw/e0bYTkNWT1tlXU5egmHnZsVoKGPWVoFO4FVAYXZo32nTZDZaO033RalHLUgsRVtETkX/S7xPfk2SRFA0xiXGHXopeUJkVZhc51hkTSJBvjedNaI1xzboQPVR7FzqXd1ViknLQ2ZFn0e0R0RFY0AkOV4yDyspIbEsPjuuQXZJ7VkdahFz6XKMaO5X6VCBVLJWzVpIYJFlomZkZVNlVWNPXddS9Ud+RgdROWEKbvtytW65YAJM4EJeQTU1gxrhFZopwTJlMp8v6Tn1TIJdmGdTbaxvnW50aBpbKkTeHwAATBPBKe9AZFL1XB5hY19QV+NIekQlUeVdjmUjaWRqSmmZZkVffFHgQAw0yiUrDtEu502hXohlF2VQXclZlV9TaGRv43EjcLhrzWUvX9dX/U+YRMY/fESgQ7M29xrrAQAAGh8KOUlIt07oS/tEfU4VXqBmOWfpX1ZRTUBPL/kVAAAAACIewz3AUYBb9l2OXCBYuVE3SGZGCVGBXE1j/GRjYjJdhFpCWIJNmjKqHDAtCzzXRkxN1E5mTO1FiDepH+gHNBrDMPhKEWPOcDJ28HSubAxg71LvSmlLWlKLWZ5gFmePatJpp2KEUn45vycYOEVGw0jwQPMrigwAAAAAex0WRRVihXPneq15R3FhZZ5a8FAaSjhGM0J+Op8z1jnJPro4pyTMCO8RdjE3QTZEKT77M/o5YkrkWnFovG5ObLJgZ1aKXBBk5WPtWVBJD0L2RvxG2DyXKAAOAAAAAIUFxTRnUOdhr2sPbspp+WD5V/BSK1ESVBVarmBJYT1XY0ETJ2Io5S8zLT0r6zNHSL9Xal//YsRlQ2rDbZVufG4EbUdp22GCVJBD2zgGMwYuczVFPew9mDUgRpVabmOwYaJT1zkDG0cmODqfPz05bSfsDQAADxg6MmlKAFyhZLpjU1jyQzZDP1HPWv9eK15qWcNRAEhIOy459UpLWsFitGOKXdNUpU+KUN5QGkxORfZAZTv/K/oQAAAAAEwUvjGiQg9HmEKzP+JI5FGxUsJSGFwKZ7VsQWroXQRJeSolBgAAAABRG7s11EFVRu1I604sVSRWr05RP7czmTSzPG1MO1zRZpFr8mrZZeNfIlsTWXJYG1MuR9A6Bz/FUCdf+2XaZDdaU0M3HgAAAAAZFzE7YlGSXGBfMFq9S5cyVBsSLttEPlHLVWZV4FKyT49PMFIeUUpROVZIWhZa1VbSVFpWulrLYIdmV2nyZhJg+lz0YLtk6WLtWH5GDUHgSdFLsUmLRJU8+CtVDwAAAABgEhUzyUPSSe5L2VQWY7xrjGzpZ4RjP2RxZapgJ11TZQFvAnLWbftjkF7LZcZr82whbYNtRG+JcfJx5W7zZkBZSky8UlBfs2MCXuZQqkPLQFNIKk9EVUtbU10OW0VVUk3mSXNMn04JTyRSkleXWjlXrEkTNgxADVBoVLZPa0XLOow9/EviWQVi3mJWXltZllueYb1lkmXGXrZOPC9xBYUUmTcWUXxf0WQoZhlscXSUdw5ysmKJSRsnGgYAAAAAIQvXJKZAtVKgWnRatlbyWUVhRGPmXdVSzUZVOgMhAAAAANsawDT8QzVOIleTZTZ3qIKxhVd/UnDcYSxiWWmVbDlpEV+MTJ8sMTXmXn52w4a4kJSTPY+7guRqNUcLIpwEAAAUEmAykEOmR39BpziPWFJ2hYbJjASLY4JNdhFq21rBT0hQK1GlSns4LBmVFsc5gWXGfpCJ84gUfVVlX0hmOPsx3S+1MnEzzjE5MJwtIjosXI9044ANhEh+d3C9XwJUR0t8PjAx1jGHNrU1CjTENMM9Kk7sYRNvs3GuaN5VH0dbSkRLa0ZVTlledmdCZx5hgFlbVdtYal0JYFthn15HVrBLYj7ON5A/rkY6SI5GzEUbSQVLik3uU2VbSWBpYO9bW1kNXi5lOmh9YhxRLjCBGyk1z0vlXohrIHIfdFpx+WqBZMVgH2BVX9FaI1KLRLwo2x2aNaxAi0RYRpxG5UiBUMBT7FD6TqJVElxlWphO5jPxCwAAAADbFs09t1lUagxyYHKtbKZiFFYDSAE3sRuzFJ81rUhYT49LqTytHhMYjjRNPpM8S0VDWnFpRHHScQltd2h0Z0Vsa3FadLlzWW7SZj1fEla4TQhLSUzGSt5IjE0dVhVdH2T/bAZ07nYrdfBtDWOqV5BPAUzbR8dARzcxMTgzMj/BV4RqVHSjdQZvu2NSXTBe4V3sWeJTHkwARvVCEkU5UKpbvmWda75qp2JrVABLzklqTY1R0VKRUIRLvUP6PJJBMVNNZGtsRWw0ZWdczltyYjxp/WqaZcxVkkB8RnNTUFcRV2dXBFzfXgxdU1zkYHBmiWiUZT9dilHRSbVIpkUSQlNEnEnsUAJXZ1gEVh9Q+0rAUDZeAmgSastnoWJUWKBHLEyRYARsam3jZtdcFVubY31rmW2pac9kkmZlbUpxvG4oZGZS8jp/NrRFXkuFRrM2mB0jBxUcwyriLl4zjTgIPAo7pi3qEQAAAAAfAuMisT1yTC5RYUsoOVcwmkTsUOZUPlQ0Uc9MoUO5OkNHB1i8YThkPl5cTww3VxVEG+c5zUkFThFJ5DrBL5A4SkD2PjM2iSb4JrY05UEoSkFLIkU3Ocw5xEpxViNZDFSPTk9TJV1DYtJg1VsoVLpJGz/hMOEWyioCSa9X/VqDVUFPD1J8VclQf0K1KH0JAAAAAEgjrjz+RjtGRjsuI1MGCAlfJF86+khsVFlduGEBX25TlkEOPn9MyVX4VlBVX1ZvWVhdOl/YXxpjHGblY+NZsktVSKpPPVfCWspcRV9mYfJgZF4LXpBfK11rUzZGN0VyS5ZKsEQrPRc/XlSEZdxtcG76aqtqUXCmdXh1TW+NZS9cg1QsUM1PEFD7TphSxlcgWb9X51fIWhNcw1cYUvxVsF6GYU5cQlOLTVJM70utSbJCgzrwMXs8IVMjZ5V1730FgGB7TW9hW+lGCD5sO3o7Tz+IQxpERUJMRDVMlFdKYsdooGouZyJhbVwHX8VnEWxaamdlLGF9X7NcElsHX6VkDmcrZJ9cvlWSWKRem14gVj5Kwk3mWoZhR1++VDlJLEk/SIM+Cyu0DpEpp0VVWcZkrWaoXqNLpC1/K4NCClEWV1JUBUwxSAlKaVCVWAhfwWPTZkdmRGNbX4VYw0+BSPg9ei4SLFpGh2CCb6l0pnBxZORXAlgjYH9k/GDWVLY/TzUdSSFbU2XvaJpojmaZZAxi8lzhU7tGlTlRLq4m1jDtQrRPLlcOWJ1RUkOrLa8V2SjhOmA9izNPGgAASBavQrRbDWaxZZteulptX1BgFVpKWuxl12zAaj1lPWQeZ0dlMFpRSZFL/VjHX+FfjlrAU2FVp1tRXShYXEp9MWkZmyOIMc01SC+LGdoAAAAAAHkI3DLJVadphHOsdeRveGMjVANRKl1tZt1nEWLOWEtMTz1QPR1POF4xZSVjElZ6OdcOAAAAAC8XJTHqPptBnDouKgsRAAAAAJIN/yS4NF05EzSNLAAq8TZ8RVBO6FCKTgZM9EvpTORM90xVTq5Q4VbMYPRoamxoaudibFvyWHZarl6GZ7dwW3T3b15jhk/3PB48lkvuXOFnc2q6ZO1ZI1MZWAVd8VqdUopHf0bGTpxT2VPIVOlZhGWbcJ11hHPqa6lkWGYnbMpsqWbBWq9KaEReScVRKF35ZNhl2mC6Wp5el2faa3Zs/2tYaWBhbFBOOaBBrFQBXelbllUbUkBU0VE2Rbg0h0MoV/5gb2FhWQ9Lfz6UOIs7jkTRTVxSbFH9S6BFtkZhUD1ZV1ycWVpUVVJKWblkxm1hcJxrhWItXjli8WWqaFNsWGyZZwleKU8JQfA3oDGmM303w0CWS+JPG0x0P+Y100BIT2xVqVoxY45pKGpzZdhfkl57XyFb8U2mNkMVjSHHQe5QE1W3U4ZYzmUzb2hxZW3oY+JZfFLZS1lHqESsQrVBR0AQPLA1UjcsPKZBCUR9SCRTOVzWX0Nf8ls6VTlJIzOxHTc0G0oKVKNZ8l8IZkFpgWf4YMpb71yNYFViK2A4YH1m0Gt9bD9p5mM1XhFdJmdactl2jXNjaF5W7kgYTvpVGVfyT8Y/Zi11FwAAAACHHUpAzFV1YMRh0VkuTPRJq1bKYBdk1mHCYSFmB2rGaYJkuFybVG9Kkz3YLM8iYjuSUPNZPFlRTrw7EzFDOXVAmT6rNNg1B0PeSpFJHD7ZLgw1gUXjUAJUbVA9SE04Sh/jBwAAAADTEYgj8CpTLWo1XU20Ynht8G0rZO5RzkNbQQ09Vy9UFQodwD2VTrBSFkxrQt08T0mFX9tvI3jSebV2UHHMbARqD2uFb2dxLG7vZqlfbV5TX0pcfFXQT3VOSlEqUqNNH0VxOI8+QE6TWEZbGVajTBxEQUHaQTtE0EjRTBdLkkhJUclbjmBeX2ZayVfSXL9m1W9JdBByqGZ8UiVO016EaQFr1mMQVNNBB0JiTL1VO1s+WFpN9zcUKkxAxU5SWkJkfWpFbHxx+31miWKPLI+XiBV7YGlYWkBVe1hvW1Va3FGqQCUuMy1ZPftO5lk2XjVeclthWXNbGGBUZU9o9GfKZWpnh23acYhy6m6qZ6Zef1YlWBNglWNvYrZgIV/VWydT1E1nUBVaO2dIcAtyXmwHY8ZgyWY1ahBn11tHSSI9+jwzPxxBU0CiOzI5AzgSL4ga7wdFJsk8vEWaSFdK5U1YUfZPG0joOX4kahYhLn1AjUeCSrxL8kssSYtDhEbEUPdYnV49YXpipWXvaBZovmR6Xt9Um0zJRT858iRcDQAAAAAhHBA6PktsUT5OnEF1NANDVFQvW4dY0E8pS95NnUs2QbA39UEnTxhV01QTUCFJS0YJTvZXw1wQWu9RGkt+SHBJYk2hUOFQSE/rTL5MJVJTWGlbrVp4XOVhMWSyYP1W60UqMEkmUj+SUDlUukxYPL0tPEQ4VmFasFOZQpwnSBw2M61Ar0l9UMhPtEaNMBYOAADbEO4wZEJfRnY/5TExPbZU62E6ZRph3lizU4RW11phXJ5Zuk95PVssIzKXQQpJhEpAUB9bBGSeZn9jZl2hU+RJvEXdRplIoENFPMQ88ESjSLVClTRKI9IOAAAAAD0oAUb4VW5bp1uhXqFlhGxqcG9w6GuPYSdPaTBgCgAAAADnFN8xtkmKVjZYalGHSeRN8FdSX8li/2IVYbxcylSyTOxImUZKQ1RAATlpJVUtUUQuUbNayGFDZMBiRV8AW5ZWj05ERYNEl0rlTpVODkpFQXk0HRw0AAAAAAChJdRDX1LLVdBTxFQ6XUhpMnJ4dbZy9GghWfdFkzBVFbURpTNtTbNaT11eWBRPZUaNPM0tGjS2RxpTSFQxTWRHp1IDYGxkEl82UklKWlk2avhxY3CQZWtXmVUcWxdcRVr2WD5aYVzvWzpaO1ZuUCRK5j1GQ2JUymH8ajNwEnPaddx4D3rAdjlrGVK2Nqs+9EX2RulDsEF3R+dL/0ooR1dHKk0VV5FdrV+6Yglog2o5aOVftVHDR/08yT/hUpRci2BBZ4FvqnTbcp1p4lvuTyxE4TDRHrkwIUGbR6xHC0soWdplHm+SdTF493cqdcpz43XPd4V2OnFgahZkz19AXVxZFlK0SgpEuD5dP4xE+U2qVxxbtlfGTjFBDj72UJdbGFmaTnhGZUrCTjNRdk9lRNos8wxEC1QrAk7bZll09nd6cqRkRlErURJm0HXae9d3DWlHUZg6WzpcQ3VJLk/TVuBbiFtaVSdIdTp7O0k84TKoNIhJEVmwX1dcdk4wUPhh/GrYah9lOGBtZOdqT27CbRRoamBoXOtcBVuzT6BCIEHpR0BN0kuiR+pMuFbGXVljEmaEZCpgs1pzW1RfB17zVQVGdj4aTdVX4FlgVWZSZVTnV1RXqVOEUcRU0l0raop3mH8HgIB4f2yzZ0twUHcKd6BvI2HcSvU4bFMubGJ7X4K5gRt6ym1iYs1b01gwWq1i5W7ud797bnvXeBJ21HKbbr9rI2qNZT1ddFYuU2ZQ9kisOSo3DESQUIRX3VjHV5hZKFzhXEdd2FwbWU9aqWL7bHVyn29cZC9WgVC6Uv1S1lDfUtJYA13SWixWy1mUYQhkomKhYFReSlljTZg4FSvfOEdBWUU8UKJal1+sX+xer2HAZe1kwF22T8A6NDNhSSdga209cRJso10UTY1QnmKhcfZ4Z3iZcBlnL2fsaylsSmREU3tK21QSXkVhyF4kVwxJdzGYEVkOvSQBMUI1yTVrMxoxezrcS/RZ1WEoYzBfw1oaV2tTFFARSolB5jcSLvc8b1NMYl9rWW9wbS1lBlkZU5dYgl4mYGNeVFjaSr8v+AkAAMoR+DtEUk9arle1TGFFkVIaYlNom2UPXeZT0E5+Si5OM2IDcmp3HXPmZ6pbRljFWodZoVLyS/ZTzmLoa4ls/mO/UeE2OBapExI0nUqUVh9Zf1LkQSg1aUN3Wu1qf3NZd993snW8cnNvJmudaspuonIxc+tuAmhBYZRYBEqNLaEFFRfsLf42czUsLPkdFDzEValhvGM4XoBSlUUkQntCzjzkMR4h/goAAAAARh9zOCZFz0gFRsw+PjzNRIZSUmF7bJJxmG9uZpdVJ0ZPR35Rj1fyVu9QyEsmSkJF+DbXJjg32EevTW5KOUFOP+xIwlJOWXhcKV5NXWxXUE1LREE9AkNfVORh82e6Z+hirFtuUk5DNiY1BxEjqjl/SBFSnFtUaetzEXcQchJjHkX9FQAAAAAzC94riEAXSGdEqzQRKoE6O0mCTUxMM0+xWEtgkWSAaA9uAnXYeEd3aHGQaI1fN1ThQeIv9yzdKzUhwicDRbhb4GlKcJBvPmlLZBxkhWaTamVu/G9HcbRz/3NYbxJmh1miT1RSbVvMYsVmt2duZVlfBFc1UR9SW1TVUvlNKUnORgFFkDscJbkIBw9NLk9B51POY9Zs1m6dZ+5XpkqUUsNhHWxScB1vcWpUZFhgkV8gYHhdL1awTwdUVl82Zvll717yU8tMP095VFdaH2PTartttWnFXXpMTT9MRetPFFVkUgBG+DSDLrU3QkhOU5lYN1ojV2lQtUnzRFlFQkh1RR45tys9NtpJnVSpVL9O40tTUGJQb0UGLl0OAAAAAI8LKCY0Qc1VBWOCaARnZGD4VpxNzUVaOn0xm0Q5V7des1yXUeE7ChoAAAAAfx98QUNVOF2VXPhVU05pSi1F4jgKJPcl6j6kTWpRb1KCVh5aIlyUXa5gCmUfaLtmOGLKXGVVOUp7O80gAAAAACURsCc2NNk6FkiqVmdgIGTtYv5lsGyGbl5nEFUzQBJERUyjTUdM9U+rWH9hmWj1bWlvYGpFXK0/ThMAADAH4CCNMWg6pD+VRrZNRlBrS6w/gUPlU8le92FuXNNP00dtWqFrVXIec3FynnBba8RgMVSAUI9U+FnuXQheL13AW19YdFNUT9pWr2SCbSFvXmuVZERePlohWKtXBFyuZppucHCTa8BhDFe6UY9VclZ4VBdb8GYobgBvy21YbfVplV92TLMsrwZCHKs5xUzxVSpXzVebXXpm+2zabLtjUlE9PLBD5FA3VU5SJ0fWOCMzYTbwOqA6fju2QYNHoUWiOWklyiwyQIFJQ0oSQ8Y/808CYAJoZ2cFX9RU9lVZXzln9mpSbM1sumpRZEZXyEiFUVdlUXIBd/1zMmsOYhhcElJmPCsbGgMAAAAAEhryOJVHx0rdStVMO1FVU0VOA0GBQNRSul8xY2ZgmlvTWP9YFVkDWr9ZGVGMOjMh6TCjTG5gfmqTbMRojGG9XAJaiFOgR081MED8YBN3IYKagzt8U2vWTwkq6wbJFMMtdDs5RQhTWl+cZRdkZVoOS4E+rzj6ORc8XT09Oyky3yEVDLQqIUbcU3JYyVYyUZtVAGRZbZJuH2nPYBde6GEnZA5hA1n3VyZhi2jFaG5gN09uQgxFu08LXFRjgGIQWLNEaCZsBAk2wlSOY+Zoj2hHZ3hobmiwZchj/2KAX5hYnlB9T+lR/k6CSA1HYFBOW5xhz2EwXDlTD06QTUhJRj6fL3YtjjqnSehUr1qYWx5bhFlKVEJM50o5UEtTZ07gQPIypDX0R7BZe2YkbW9sfmSDWkZX0FSTTAE7miBcJ8A9WEtpVKxVyU0+QD0390GXT3BYuFrUVopOmkj8SblUMV3fXvBZEFESTBZLRVOXXqZmbG1kcZpweWmKW1NJ1UmcVzpec1xEUy5IyESmRoBILEx3UtFXWlqRV7dPhk3VWahls2iYYkFeLmXzagVqaWIOVVdL1EZ9SPFMJ0/EULpRllJIU1dU0lUgVqtUck+rRrU69ixAIv4kkz/MUNBUKE5jPPQncTIVSl1ZzGXgcEV3BXdjcIxmumAwYMFhRmIUXxVZP1pCZFhqdWeAWXY/0zZXRrtMukfQOO89eFhSZ8xp/WIxW5BZv1x1XYtbbWBfao5y93aid490Am4lZVtcEFUWUQ9OGEkuQio50USZXKdpVmzvZI9Vv0TWNyA32UPcTW9P40dQNZwWkCGCTeZpz3ZAdyxufl+UUmpKfTw7J9Mn0zG/MwQ+slcVa7N5qYMxh5ODgHf/XUtIoFXBYJ1kE2PoXnBdBmSUaxNy6Xvoh22PZo9Shk90ZWLxU3tA+C4WLSY3KEJVSYNKrE5rXuJxJX7Yf012xmAjSExHp0vySIM9vSW/HLYrsD75UPdn3H1ciguMOYJ3asU+AAAAAG8vuVHfY65yQH8wh0OI6IA9bz9UTzblHWtKqmcUdZ53wHCFYWZQJlapaWF1dHcNcEVgmEzCPTA2cjOaO4xCSUEvPNA4j0YMVlJgNWb3aWFu4HLudUh4A3qweWd0aGnkXRBexGQRaKNmP2GPW6NYg1boVs1dWWaLarZqxGV4W9xU9Fe9Xu5oL3XpfgCDtoGte25x0WblXAJKVCUAAAAAzQYOH3g6VkydU7JQoEJPLfY25EikUApQskYKMNQizTu4TN9R1EsWNwgUAAAAAN0UYi7yO8M9OTVjKPssrUHeTuBT/lJvUGZM1Ul/TOBPoU8DSJM+rkDXS9ZR31HLTUBKb0idSc1MuU4kT4tXmWJTaJBn02G6WuJWcFLNUYVZ0mD+YL5Y0UbGK1krFEHBUC5agFykWElRu08PVHNWtFJsRaYvGyQGLgA8cU82YNNo7mjCYbVYbFRLUp1JmjivNr1ICVS9VCdLAUHpSjdYvlxiWWtSn1GXVhJYQlSYTxhPTlW4WTRWtFTXXuNq9XI6d3p2P2/IYn1Ye1S4UhhPSErhSUVKMFGCXBNl4WqAbuhvTm0/Y4BNKydkD843w1QWZRZr1GdoW35F9icMJro4yUINRPU9YjLGHqIHAADQJxFRoGkqd+56v3QGYxVDBBcJE5MuiEWqUcNTAVERVINddWViai9tjGwjZ0lbfks2P389ZkQxSxJRD1dgWulZ5VUuUgRQuFGlUhpSmlCIT+FRTFf4XopmbWq6aB9kEGMAZ7Fpo2iJZC9idGLxYvZismD7WpNQC0c9R/RLNk/cTw1QDVgLY/ZnhGSkWfZOwFQRXwBiJ10tUZVEGELbQ6VPlVzaZOtnimU2X1Vaa1owXUZdL1W8QCQdAAAAAE0OxyHvNGZKn1v5ZnFtzHFzdNBzjG71Y5FWBk55TRRRCVaDWTtZaFNtST4/Fz2/Qh9Lm1zGa4Rz53QXc4hyXnM5cbpoplgDRsM/SUSBRsBFFUWESIVJAUEqK34MAAAAADIPUiTTMzA/Ekg8TT1NMUgnQj5CT0TxSsBWLmFjZrdlm18eVzJNMT0EJf4KAAAAAGoXIjEmOzI6uUmOXrtpi2rxYMFKqy9INfdDTFFcWYFZ5FHzRqBJOVvuZeFnUGSlX/hcUVqJVWNIhCxFErw1KVBJXYFhU19ZWaxV8VIjUfFT6VcEWMhT/1WCYg5qGWlFYg1aaVQeUHVQ01VyVp5Pikb5SatVely/XRtbilfnVmpXGVUwUJhIaUO7Sv1TyF19aHlyUnnjert3VXBuZ4BhT2BnXpFYV09kR0pF+0GiRsFVY1+tXqZS5TUFCuUcpS38PqZNoFW9VdlUalMwTt1DEEImUptjGW4AdPl2UHcwdIRqZlkFSXJMm1kBY6dl72SyYwBmgWqbbUtt1mktZc5fhFxVYXVphmvHYy9QSDv0SNdXi1yxWSNSBEvlRlNE00ZlUM9cLmVqZe5cqFohakt3YHyzeUNxoG2oc1V7QX9nfvh413F+bFxoOGZXZR9lX2Z8Y2pcPlz3Y29r5W2tagpkk2LiZpBqwWoiZu1bm0tXQHlRoWEoZ5Fj21pcVdVXOF+tZqlr4WwdbARrb2y+bgNuN2jSXRxTUFE4W71kB2eoYOpSEkAxOQZCkkfGRn1BJELHTYdhaHH9edR6BXTYZUVSt0EnPWVBTkhxT21VyVmpW/taMlhZVthWXFEARGg8E0bNV/9iBmZ3ZNlj42ecaqlo42JLW/lYY1xMXaZYgE+yRvtEJUq5UFZU11N9VDFkCXXXfYN+uXbmZulUjE2rS71I/kZ4SfZM3ExPRLw2Tz1lT/JXHVb5Slk63C7SNXtE8U6DVcpalVvhV6tT0lWTW6NiJ2kmbFVqu2K/VKdF2znsOHVDu067VShWTlFVS8ZPP1qJX8NeSFvJWzBimWhiaZ9lImS0ZVVlGmG3W4BaoV8aYoRe1lfeV+BizW1kcrduSWBSQlMUdB0LNKxIR1s3aSRvBm2xaExpFGpsZvhbl0h0KtoJAAAAAB4MDiJNLxMzRC+4IxoiVSgkLaMxqEDMUP5apmGBZx1qi2hEZOViHGevaS5lLVv/Tt5I/knxTi9WmVyyYLRiM2lBc3Z6IH0gex51uGoaXJVP3U5bVXdYG1qyW3xdXlzJV7RUIlekWnRaHFRRRsw30jFBNLkxyCExCgAAAAAkGEw3mk8vXwFkbmLMYClgF14kVp9IwTjOM9lRMWtueDR8h3gtb1Jj41X3Rr8/+UekU8ddQGVhZ4diIlZeRGY9C0AdQttFqUh+SZ1HLj/fOXRAIE3dU8BQt0TONwNELV7Pbf9ytm8nZVRXBU0WRe0+CjzdPaFEm0nXS6hRD1lcXsZi82MfYXda6lCZRjVBJUUwTjRUqFWtV4hcqmN/Z7tlXF1STqY/aEdLWeNpiXTgeA948nHwZWBUjjpvJaY3F0vcVldcnVvmWL9WL1bNVXRU7FDTSjpAsStADgAAJRU5NsFPz17XZ8VsL20WakxiGVS8QgM8YElfXFhp0W4TbF5gYE14TvVdqmjGbsdybnX6dThyI2iVWadOf1CxU5pRTUp8Pj45gUF8SZdJ5kBaMN0VxRjNJkkrFiofIpEPAABWCukirjZCRLlPwlW1V7RZrl3PYJBePFZCStBG4075VUNYK1jNWZVbHlrgUgRCeDp6SyVYXFyjWSJUEVkDZOVq62qwZF5hlmhgcL9xTGzCYbZVLU73Rio5widLL5RDRU9XU/1VhVkUXbFhTmXpZVhgblhyVRhbXl8vXRJbI19UYeNd9laWUIFMS0n1RVlDVkgpT55Q70tHP1onJApSHnw8Mk22VIhYNGFwbq97loXNib2HWYDcde1r/WSXW1hLqDSqMhBE2U6PUTxNvEIzPEU5BDRqJ8UPAAAAADohhEANViFiQWaRZHJhvmFWaNJvc3Pocu1tqGJLUGA/gUFcVUdmT24acPhsz2QCV7RAUTwlThhZUmBuZMtj2l3kU2JJMUXGTK9W5lu4WWBPt0AwOBgwsTHhQRdLkktxRvtFiFM6YNhkq2EOWyVYEltbWiNSCVCxWK1j9GncahpqDGnmZpdkJGPmYkhjpmNCZJxkZGKdXjJcBVgVTNY0tBOHDXU6VFJzYDVpMG0LbRxpYWI8WTNMoT72O3U+NjjhJd4ub0CnRoZDejdvNtBPmF4hYuBgt2SXbCRwN2uAW+A80h2RQaBbAGeoaHpjG1qXU3pVxl3kZqRrmmpAZYFfw2QXbdhy1n5Si9qSJZQsj7SEkHjmcBlrxmJQVSJCKDjZPmRBzTkELOYxyUFPTFxVl1+kaYBv1W0oZMNXHVPBU+tSHVBPTHRKZ05+WydqQ3I4cmxrr11qTU9I00dBUcFcc2EFYn9hjGRMaJ1pk2d2Ym5bt1YCVnFYD1qIWppWQU+yT3RaF2NuZHtcqUzDQNtEok3qU55YHVu2XR1op3NeeZR4eHIia/9q7G+TcRxtjWCkS0I2wS2xNvxCOUqvTL9S+1p9YEJgUFzpWEJbol9SYSReilbsSSdEx0hoSepAeDMjPL5RbWCVZuxlIWKeXUBZj1SqTtdELDeyKSwjKzw9U2di1WvWb/xv9W6KbWhr5GcqX+VJMSZ3IhM+OlWIYOxhd1udV0pdUGPEYzRip2MZa9Nwum/CZ4ZbNFDJSe8/VStVMzpMClgdWCNQeEmPTA5QmU4pTahOZk5sSadKXVifZx1v622MZXhcEWEwaoZuKm/YbyhxoW5AZWxUIzyAGmsqOkkMW45jb2MpWoZHNyuTC+cNXi49P85DeUIGQjhFN0o4SzNGIkHXO8E9+UgiUxVbnl+mXhRWi0FxHQAAViJSOyJKTFUDYbtrlHCccJtuVWt/ZQ1acUP2HQAAAACLAZ00lFDyXlZkiGKeW3dSAU8yUuZU3lNSTwlNxVRbXcBf7lpkTwA94SzGMmo6yD3IP+dMF113ZeBkmFovRnc43j7TQWpC0UN0RzxLgk2HTpVMGkk4S5hOX01DRHYvtRAAACEjJUIZV2VipGQeXXhN2z63Sl1dCmh0azVowV5DUJ9FkEuoWJxlims9bLBvQHklgS6D6n+Wd01rAl0jUlVQJ1xdbOZ0kHatcxJv2GmmYP9SYklTSVhId0oxVCdcw12mWA1PnEUrOD0x+jrWScZZnmfRby9zuXWVech8l3sBc01hFkqrRvBO0VWgXXRmc26ddOB3mndBcslmOFpuWddfdmTkZvBnhWY3YTJamlrwYQpowWn/aEVovmYAYVpWtUs4SENJ7ETLN+Mg0QcAAAAAJhSULEhDAlVmXZVfUGFnY65l0Gs/cjp01m/sZOdTpEO6QZRLI1AJSvU6jx7oFnM57lFJYJdl+mFaVuxDZzWVMhou2S3tQMVQzVj8W+db91inVGRPLUuAR0pD3jtQOM48fUlFU9lXx1fHVX5VnVMeUI9LREazOjcvMTVQPyVEL0QERFRK+lKxWjFgimH3X1Vfe2N0a39xA3Mgb9hk2FQwVGxjwW1WcEps+2HQUsBD1D2HOSo0LkhSW2Fi618lWdJUVFX2VG9RIlD3Vf1jK3E6eM53a2/SXr1GKS65Mc860TrkQ8ZXRmmsdSF7xXjQbgxheVxTYWZliGi2atFtv2/Tb+ttxWmBZd5jvWPVZGVlAWIqW0dZemArZqBmCmMTXstcAWEeZF1ivVrmTqNIJkZuQ7RFZkyZTWNNZlTRXXBkk2lFb0h0MHUkcYpoW10RUDtAtDh3QFdJ803qTqBQqVY8YBdr/3LadcpzImxfXRNNSEjzVhRllmtabbVrVGceYEtVf0orTHlaW2e2bO1qwWWvYuZgbF09VbtJQklzS3NLhk2SUelUfFNsUW1Zg2LBZtJovGlVaj9o9V+xUTpB0TI+KE4u9DzLQ6dB8D7HVVlqMHcFft5/5H3RedB0nHAdbUdqNGZoXYBLWjMDQL9X/GV/a2lpfWHkWOtSd09cV7tkvm3ob8pp0VqqTsFXYGqpdvR5TXSyZNZIHS7ML58x/S6yPlBVE2YUb1hzdHV+daFySWwCY+JYLUipJoUXEjsSVK1fBWP3YKZZq1EpTqhLa0szTPhKrkR5P19B0T92NLobVwIAAAAAcB4AOhBP3V1FaIJvMnPudGx0nnChaRdfsFrzYuFrNnOpeW99dX22eSNwXmFbVwleKWduan5oQ2DzUkxfEXW5gC+CUHo6am5auFRWW9JmK3ALdap10nLlbkVs7mkSZydhFmB+Zy5uqm8tbmhspmm6ZTVkQGW3ZeVmZ2+ZeCR8L3iWcf9z4Hw5gTyAg33lfIN9u3vhdcRrjV8+XD9lh25Oca9rSl05ToNgj3p3iiaRSJBKiW5+w3IVZNxYnFvCYvVmZmlWbA1vTHBAb8FrbmSIWntSQ06rTBhNLkpsQuc3pjTRO4hMm1x3Z8Bu03IwcxhveGXXVek/lx4AAAAAmBLMOV5Uv2J1acNsGm5WbZxqS2WOXD5WOlh5XV9d5lO2RM9DlEsfUGtS0FKRU09UcFBzRec0ZCtVMOQu5RrhHew8r02TU3VRVkkkPzUzIiy0OH5IwVMzXixm2WigZcBeOFgLV7FXhlfzV1FcAmLoYiNdyFBBP/82SjvAPu09cjjmLskXAAAAACsSgCqQO0RLgVsCa8x1YHlsdVRqMF/JXnZivGICXzFZA1NzTEpJsEw8TilKV0kfUNxa2mA5YJ9ao1cTVntUE1YDWRhfFWbbaShsl26/cBZxJnA9cQl0hXWjdh94f3gydchvhGwRbFJqHmLHUuQ/1D+eWAZseHbbeRJ43XKUa21jvGNXbMxzNnaPcdBlJ1ZpSxJT7WAZakdtO231b991HnzogD2CwX7gdjlsqmQZYlhfF1luT7RC4znRMU4uUi62JrwRyB1wO1pPoVpMX/df+VyRVYVLuz/NNfJHF15ybElz/nMecDBoTmAfX6JgLF/tX5dkmmmWa9hpqmQLYJtgA2Wjarpv2XFZbo5l+VkrUC1SDVo5X4VdWVK+OVs0gU7YXehjkmVRZtdlPmAqU0hC3ka/VMhdT2SSaFRoqGR0X41dZ11SWn1XE2CScB19o4FMfQdwAWFEXUlguGN/aPJswW3QaqNlIWIZX9lW61C/UllXmVpwW4VZUVLkSBlCHkIZSiFTJlnUWb1V1FWTW9Nk0WzfcCFyenHKbu1o8mE8XeBet2BlXnVVakNNLzk811axZ6xu62xpY+JVS05EUTpYfWIabwl4zHxwfOR3xXFba0NksluRWDZes2SlaYxrlGhrXnZSaE3JS4NUKF+zZ5ls+m2LbRRsbWYJXCxQlkb7RqtFcj+NOvZABk7VVEBTmEgFMdYaYyzsPSpJN0xBUS5cbmUAaKdinViWUvlTU1rJYMRnfW04bShl5Vb4UDtWMlYJTIg8djB3Otw/ODnsMYou2CU9Fm4kbzYqRjRUoV02YQdfj1ZQRqAxah4lCwwhQkLLW89pZG4abPVjM1bfTJVTX2AZZk9iH1WTQQM6R0IOSIZFpTn5JAkM0yd2QnNTx1wwX4Bc6FfIWGhgtGhUb8dwQmxfZmJlcmvncsx0uG5PYZZRdU4eWA5hFmIBXKFVjFi8W5dhhmsydAt4jHhLefJ61HrKd5NyWG5zaX9hSFWCRFY3EzPCMcUz4j3ARmJRYFpVXTxdNF1EXvFe1mBJZdtpYmu+abpocWrublFwAm7YbAlunW4DbbVnOl5WUZBLuk0aTyhQA1PWV2Bf3mPMZfVtMHr1gg6F739ec5RkRF2eYk1o/GfnZOViZWJJYGFd4l+waQNzwXdId9ZxCmf+XIpcRWHBZthoAGTYW9VWw1R1TYY/LTRaNBw/w02RWwFk12R5YBJaE1/fbL91HHghds5w7GiNXkhQcUTkPm5Hi1cFY11nmmMAV8BHnEQTS6NShl7zbrx8f4RnhjCDZnrZaxlYNVBuXdNma2nYaWht3XG4dM90AHHxbcRuz20/aTpik1n7VnVh8mvfbu9oelzyVUBXZ13/Zw9xgXbWeWR8NXzqd8tvm2gJZjdlcGDjVE1Eoz5hUMFiv233cEJsPGJvWzhcD107WSZSDFBAWYpjLmf1YdxTQ0QmTJpdj2Z3ZyliIF/dZfdrgG3rbhdzb3YMdGVqvFkNRa8s0kllZL9u927vauFoVWjNZ1RofWpLashjklVeR5E+djayPelJFlZJYEZnWWozaK5iimEMaABvRnKtcGprtmVpZuZoKGt9a41oCWHFVgpOSEbEQG1M3VkIYbxlbWy7c5B3DHZhb5RmqmJsZu9qsGuqZ5JgWlb/R0g9JT+FQu0/7zSWIuI8ulfXZSVrWWnmYEhUx0yUVnNi8mnmbAlr1GStWNpIPz7ON5dHgFy4a2x0pHhXe5p8bHvKdxx0iXP2d/B8C355eKVremAQZONtJnNkcl1uNWpjZSxf7lmyXUFqwHS0erd9+H2+eVxvZWEdVoRUi1c6W0piaWm4a45nkGH/YqpmG2S/XQVaqFdwTu498zRPQEJTBmO4a25vGXA1bxturGz2Z99fGlldVA5NyT8XOU1HE1pqZppt6nF1c5RxI23xZmxfhVqZWgtgQWN8YjZhxWPhZD1gQlcYUBdWRmDXYh5eg1TMUM5bNWe5bedwJ3E4bslp22X6YM1XmkjkPjVNbl7CZSdkR17wXE9hBGfpaS1nuGG4YD9hjltlTTMzng4AAIgHyjKlUEVg62dOarlqDmsya7NqDGpZaJtmDWbmahtvcnAOcNRscWkhakNsA22fbp9zeXdNdbprP11EUmhMdUt2Uo1c+2J+Zbdl1GO6XjJUQUNhObE8cUJhTAxXv1zDXoZfxl5OX9Jh/2GGYWtt3nsbhFuEKXxFbgtqj2+qcq5yHnBJbCdmtVu7UjNRdFHsTYJCKi+8NBFLb1ulZitu3HJvcw5vumQuWNhPHEg6Q/xH20pIUAVfnGrEbSVocVzwUuZP30nJOqgllTu8U2hdOVsKU8dUzltxXuteb1+yX2ZdRFmLWDldcmLmZ01s/2yVa0ZrWW1HbkNqGWGrV4lSSFWvYHpoCGhOYRZZs1KYTL5Dw0AASuVPb0tBPztClVLqW45dHlvnWqlgw2YbaKtmwmTzYHZdH16LY5JnyWSMYUtnlW8/cm5t8mRWXwRgdGV7aSRoZl/uTUE5MTRfRnhanWQzZENadk3LTWBbMGQaZZdgZ15bZZ5tuHOgdpx032tOWxJGnDvJOfNOLWJAa/prKWWdWS9QV1byXXteGFslWYVZ81moVTJM102FW9hmE2qZYz9bzFfqVORWq15iaI9vV3NrcxRuu2O/W/Bd72GZYXNer1vBXr9jeGLzW0BW9l+ScRx8J4A6f4x6rHRhb09rGWnsZkRkC2XwZ1RrrW2PbAVrgGmMacxqzmySdRmDZ428kcWPoofhe9xzv3QzeDF4p3PDbVBqh2l/an1u5nGXcfJriGIxXt9kFWzSb4hwFm+7a1Fqxmsla7hks1clRiA/Y0bxTF9SLlIAUq9c1m1Bd8d42nXabxBoQWNfYs9mMW8VcUxojFr5SKwyAD7fRfZHAWG2ddGAyoaQhvp9J3T3da5+9YXniQiKLoV8epht2GkxbVByG3V4caNlK1BZQqtPiWEFbht3eH0QgGB9F3ZDcOVzTXvYfZJ5RW88ZdhgE17CW9Faj1knXPBltG/ycyNwi2OFUG9JrE3LT4NSTVecWQpVCE20THVSDV8Ba7BxNXIJbulm0F/pWF5WO1gfWCtURVXZXP9gO105UHE3Rh4yKJ08ikrqVFth722EdGp0dm9zai9rfm6hc7Z51X3afQZ5F26SYNZVt1ZfZCtw1Xn4gC2E14LhfPNyn2o0ZsFksmNoYn5jlmcUbVhwLG/paeBhdVoRVjdTWFK4UxxTfU93Sc49TyXyBgAAAAAsCCgkZT6gUcpdnmIiYI1WS0TXPA5QGGHNavZrqmWeYYJnTHCOdH1ye2y6aGFoKmlYbEZxPXaReV15BHY1dBR31XriewJ7vXv4fX1/Q3y0cO5loWXpZGth22VjbW5wGG0OZTRfNWS7a55xz3UCdhNx0GeMXp9Ze1gFV5VQfkWkPdQ8NT2jOKc2FzntRrxS7VZ5T7g8VjEvP6lJx0jBO1ce0zQ6VdxmmW9WcJppLmBVXodiBmOoXklXn1XGW9xen1lRSa8nAABVKuJJrmHsb1x1IXK3aG5ex1qoX4tnpW3Eb1Vt92fkYz9htV5QXUdZiFIFVIhhgmyvcHtwiW4ybQ1pDl8bVZBRzFDXTB5KHlN3Yk1uq3PHcmZruV/DVmVUUVcmXLNj12wEdD14En6FhW+JUIeNgNJ3PHC0aJVhQ2GSZhVoWGStX/1b/lqDXOlb1VuKXPhYOVEkTARNKFEDVXVUAFSSWmRkEWwncAdzx3bUeut7k3fmc0Z35HpBegR2eHB5cgV5vn2/fdp4zXBqazJt3nAaccdrTmDqVH1UrVmMY2NsIXKqdLxzLHAMavVfOlr+YSZqhmuKZEFcRWdDdl58KHm/bqhlMm8YfJ6DEoUhgEd1pmh/XWlYBFpmYjRrhXEBdDdz4HGIct95j4aRjvqNVYSzcjtfvU9vSoFJz0pXVINdTGH7XmtVqkhwULlspIAhiMeELXasXGRC2kL5S8hRVlTuUS5SW1n9Yi5tn3nchlaQoJNUkEGH4H5Te/F3bXGsab9jTV9FWdVOP0fWRYtBMEj4XThsTHAUbCliP1sCWGxSQ0dYOf87cktLVtBbMmAibP14zn8ff2V2A2fOUBQ1xDEzRH1TbFuiXMRbQGBvZ69rgGwsbAtt7m6obVllgFf0UVJfk2prb6RwwW9RcElzYnYGeRB6DXgec8Bujm0Ia3VnZWPAYphqe3dVgeuEZIFSd0NqQWEpXZRbb1zwX7dimGEoYJ1iIGMBYHFadVIHTsxdZHBee9l+Jnv1cB9kzmXlasZqPG2lcqp5fX9ngUqA43w6eWN4VnexcmNpJl99WjNbiF9gY6FnqmuTagNiKFT/SLxIjFDMVXdZtmXkcK90zm9+YuNRCVUhYW1mGWXvZLJtEngKflaAlYAYgHKAnYJChQGGKYP1fWN7RX9ng2WD731kcWdf4FLkVh5j+G9sd/N3C3I9Z8teTV6bYeFsonekfBF8k3j9dr93r3fVczFsLmXRX2NY1WGFbihxG2lCWtpa7G5LfJmAJn6Ldgdt42E1URU2REMxXWtqMm92bKhk5V/jY2RqdmxraDdhD1loVGVVGldZV7ZUBFE4Ue9UzlokXVFZSU/XPqIgDSUoNqlAcklFUDtVOFjcXjpkBGMCXDZRM0hRQ9lBekNNRFlEi1G7X+JltWPMWzpXpFyZaVp1AXz1fB56M3oufk+AT32LddBuvmu4aShnqWPUYIFmGnM/fCt/YXv6citmOl5KY5xonWoXah9sh2+kbnlmIVlLSpZDkECVR+5Uml9PbEN3CHuOdntplliiU4Nbe2QHapNpi2W9ZCNoCGnMYltVRFF6WF5eYV61WPVYf2d3ddZ/lYSdg5B/c3qVdJ1ux2YMXKlfG26Id1159nWScg11OHf0cwpsMWRBZIlqqXCGcnFub2byX99inmxLdEh30HSJbw9pjWMoYzdqJ3Aeb6Nm4VtKXMJjMWgdaFRnxGmTaY5jJ1oMTU1BPkwYX0pphmzsbFpuOna8f8SFkYbegbZ322bUU89YgW+ifrGDZ38ucf9WZCwAABQgWkVUWgJjBGKXWhNTzVMLV8hUr0tkQmRCpkikTXhQkVHBTe9BWzDeO11PLFiGW+FckWNhcJZ6rX7PfOZ0RWhdXo5b0llLWr1aOVmIVclUxmEGbW5wv2vIX3NPTkZySk1VEl0kYnBmk2pEbQNta2lMYr9YP1IBUEpL5kO4SxNj63VPfwuAP3nibB9j5mAuYS9fW1poUodMGk6MVMNfLWk4bSZq4GD2U9xTI16CZqJrxWsUaYZpWm36bpNsvmnrayRx6XN7cD1mu1hcTQdCPTD3IyUtijk1RhBUqV4RY/9flFQaRvo+CE10XcNmMGlAbDV3rIGYhr+EYXyxcAJkSFVQSQhQl1/VbYh32nrmdyZu62JDXfxau1eUTyRHwkdzVMhi3WrPbHhuZ3QIfHGCuIaaiRSL44lIhIp79nNQbUdqQHGmeFN603Q8bfFjWVMkQG1OLV9NZhllWV7hVK1JokF1S2hYN16uXS1Z+1XBVg1ahl95ZJxocWz1a5dm42FTYVBby0hhKB8HgiesQ3Bcv2zrdsV5BXXvaEdX9koZVQhj3mtocT51lnajdh54/3q1fTJ9o3fdbCthll4vY/tlfmTTYrdoznLnegl+rXr5b/hgb1UVVLVVAFgvWOdVRVSBVXFXa1kMW9NhpWqSbhxrfF99TktPa1tkZtVt+W9laxBf5E4HUV1dFmOUY3BhwWOgaqptC2n5WltJuUYaVSNgf2LfXC1SiEiWPyc0ijUUVZFq3nRddktvKF9gRy07kEYiU9pYrFhSVNFNWFNsZedw63J6bcBja11nXKhdKV68XC5YElA7UnFftmr1bxJx0W1aZl9bKlGPTlZLxUBPKs4LAAChBV01mUvfUx1SDUVVNK48QlNjXhNekVPpTCJbkmqyc3Z1a28XYf9G8B0AALsT0TPgRvZO5kwsQKUv9zTKTbNfqmcOZjta9UMVMCg68k8IYB1pvW1ZcIFzVnaFdTNwz2YHXUVZf1w4asd2vHsAeDRrllTGReNOv1kAZW1vnnVtd/V1ZHFaahtleWQbZxRqY2uVa4Jr/GpHaVFm0mNNY2xkF2RLYMZaM1z7Yb5nKmwSbWdo2FwvUexTulsLXixbQFqZYcZps2u2ZZtazlRuW7plkGvtaudk71/nYttlTWVgY9xhlV6PUnxDo0j3UBBaeGcychp14W+2Zd1hY2hcblhwTW+IaqdkvmKkYW5dUFsqYNVpm3Vsf9CENYSzfI9vTmX1YYBgimFIZMZkFWDvVVRO6U3lTAhFUz1URZ5SBl65ZVRr13E4dwF4LHOua5JpKW4YcidxDWu7ZcxnE22rbs1qJGN8Wq5QDULKNxZJAlnVYiZpum6MdHp4vHhDdedwwG0ibAdu+nGFc2d0oHakewGBgYIGf5J3Jm1kYxJaCFGuTXNP2VaIX5JnvmqoZwBhRVlrWlJozXLAdV9zHHAcbkJrzmbqXzlYk00VPCMuGykwLTc6REXBS/pMpUb9QWJIFlOGYLRqE3BDcH9rW2PbWRZPKEQyRe9Wd2Uga/dmLViaQrA+xFMwYlVnQmT0WitZ4V8jZjdqPmzVaipl41kdSpQ4tzifRDlLREu4RnZEg05WYtxxcHozewZ072XpVKZAWSUdCgAAGCCbQ/RW0GHiZA5hlFl5UpVPjFP0WX9ee1+vX9RezVuYWB1b7mH/Z3BsBXCBcv5wdWrFYMJSf0XyS0pX+1rdXJNguGRLZcZeSFB5QapHKl7gbxh4hnmjd2F1QnNkchB7e4j4kJeRc4lgeU9s02pbZ19dh1aUW9NfpFw+T4Mxkyz6QahOlVZAXI5h32RbY3heVFgtVDhS5FgjZRttIG3LYzFTRUMvSo1e7WqBb45vrHDqctJ0/3b9eOB4P3QRbSlqRmtcapFm8GaYb/p4+nx3e8lzqmX0VvZUzFvWZDNwT3sogiaD1H6IdThob1xqVf1RY1IIVqlaFmBcaiF0+XjCeKt0HXEccR5xxnDxclZ3cnlGeNd1VHRqdCx1aHV5dql5sICuh36LD4udh4eDs35Ed5BuFGpNba9vsGxAZ3Roa3MgfduA2X1sdrJvXGueZPBYqE7qWMtq7XZ2fGV8KHnBdf9x7muxY/Vf8mOjaIdoEme0Y5JalEnJOnRJUlyBar100XvSgDmDm4PfggWB231Yd5dsSmJRX/pkLmzib+1sZmGqTsc+DDf6LyVSbG2RehR9RXZ1aOZa2VczWZdXAk7KPPE3g05sYOdoJmxJbNdmQV8OYZhknGJWWwdRi0VdN7MtGzTDQbRJWEotUe5fDm4xdchzJmptXOdSdVg7ZBVrLWuAZVpZsUicPSo14C+wNiNAjkoCVFpcU2LNYzlhG154W3lYhVOgSw1BOzfPQO5YnGaPan1mqFu3UOlS9lqqXk9dz1QXTNxPRlUJWNhfaWuTdYt7sXy3eXtzSmxTY7Fa0VbUWDxc6l1gXW1dZmG6Y6pgsFjUULlPBVacXydomm7IcJFujWk8YvVYU07OTllWPVz9XQhbvlbwUvFNr0iFS35S7lWZVdVU5FbfYMVrzXBIbz1obF8pWS9TdE9VUWhZRGTTbzx4tHv/eelzHGx2aHBsh3Ixdk1223UEdjV4pHqleAJxaGOkVINIUD+FRFNXJWojdex33HPva5ppsW1KcgB2IXdQdnt3VHgYd1d00XGRcE5taGngZwVmHWJzXh1fv2N7aDhsR24bc015J3yVebxvsGDcWOhecmkVcMJwHWzfZTtkfGmxbjhwCW4ba4pqLmqCZuBcSFQXXnBrrnJXdKZw/GYBWvBbPmhLcmx0UG9aZw9kWmSLYnhbyFM6UhNTUllwYoNn8Gk7akps5HFYdC9vT2EcS/08O0prXhhsanA/a2ZdsEoxTHZeLWxfcYZu1mNbUgo7iy1hM647bTxCM0MhqgoAAKUFIywWR8NYrGLGZnpl5GJzZrVt4nRjezyA+oCVekBtJmOUYbRgaFuJUCRI4URbSfNUP1x6W1hTtEcJQ2k+uTD+Hq0LAAAAAI8maEv/Y2JyzHe0dB9p8FQSPcgvSDoBTp1ahl7wXYBgzGUjZp5dKkgnNu9KPls1YPRc+FjzXMJjFWbaYXhbSVw3ZcZri2ytZtxdm16Ba391r3gRd+Rz/XGjbmRmDGEVZWBpW2UaWURLGk2xWO5ewWFgaW9yKHcNeHN2NXOEcBVtPGeQZf1q9nCtc29yH23pZ4BoPWxccQR2VXeHdUZyNm7jaVhm0me9bWxzj3TUdJ5zaG6iZPhWKVXtYTVrgmxlZlJdAVPFSgBSjGPAbV9vQmmDYJ1hCmiIa/dqYmflZJFnym5adnV6R3rTdHVpSlzAVb1Y61eHWP5cWGDPX4pb/FbLUvNQaFFpUHlMR0x0VARdHmCLXZ9YxVq7YGZj+mARXtFkhGpcaIhg3VlGW51d+FsCV5FQZE5vTaZLxEyZUsBZpmWNdQOD44gDh4d+wHUWcANquWXOYFhXVUqzRt9Mv1hRZYFtyW9AcX15jYOviKuGiXx3bchbKEkEN/AhgRFlPf1ewnDpdkZzKmotZW9u4IDVkPqYq5eWi4N5j3Nbdlly+2PYR7QdvwIAAGsKrzhrU1Fk0W9AfUmJ6Y/4j+GHRHbGZPFlVW1obzBrcWR/W7dOEUNuTM1biGeabypzBHXhd994v3VvbvBpOmsebPtr4GxKb49wQm7HaMhhh1mzVOxb1WiCc/9613wzeZRyR2oCZWxjqWK9XtBWPU9oUbBay18yX91XcEoTNeclLUBFWjlo0WzCaYBh81xYXo9ir2ofclNzW2wYYHFZfmCTZ9dsT3D5b7Rq7WJJX9ldhFl9WK9d32BXXBhQiz92K9kQcS2rRspXh2L0ZdBhc1VdRnNGpU3iTU9OxlWQXvhke2YlYvFXHEk2QHg9HDeXM4ZHe1yuZwZpwWTdb7qCeY1RjhOGyHVFZc5YEFGqVjBiX2ubcrB3IHzdgJeHr496lvCYfpQziCN1kmSkV2tMsFG1W2NfB18EXw9maHBiegCKlJjHn46eFJPfeLRMQy4kRPhWgmL/ZXBj910VVlJSS2MWfcqPgZj2lyGOVnzfbb5t9HFmdvd5NnqtdnR0hX5EipiS5Zn3nzGiW56xk2OGmIDCfq154G77XdtREFPjXJFmMmw+cIZ8kIhHje6JpH8AcxhzS3nte215/HGWZrJbiFvoYqBmOGXgakF25n0yfi53lW2KaD5luWTiZ8psVXIxdqh2hXLtbFVtbXMOeWR6Nnc7dL9z53KaboJnh2LaY7VpQ26Rbc1nKmKqZOdorWipZEtfQ1miUdlJk0PvPtlFW1Q/YR5pKGzFbFhvCHGvbiJnmVjySSFOM10FaFxsVGkJYj5eP2IoZZNhWVwSX99jw2QmZRZlL2YJZqBh91pBVX5PtUvxS7VOu1WxXdthvmCXXURaxV5RaARtc2skZfldFVpZWiBaE1NiSa5JslVVYm5tnXZKe2h7unkfemt8t3s7dUBrZ2cxbZ518HpBeyF3PHGaam5lS2MmZZlqim6qbc1nnF/pWpZeUmRUaxRyu3Vuc2lpAlp9TSlKdU8wV/hhz2txcTRygG0GY+RVKk9ST9tS8VegX/JmwGzEbyVzAne/eWp4VHG0ZdtbPlygaGZy7XP9bIlgd1lKYNxkbGA9URM8Zh4AAAAAaR8cOg5TDGmKd0B+g34remFzRWvVXXdJICr4HiE8HU6lXlpqbnAYc9lzh3IdbwxrbGrubvJxJnBFag9j1F3BXTVcvlczUpBOcUwiTb5TBFjRVJNIYj4sS49a1mLLZiJo2mgXa4Ntv2z6Zipfl18TaixzhnbVdChwOG/ob9Ns2GZCYLVelV8PYMhh5GNxZghnQ2bTZDRlsmpMcr53Q3d+cltwMXWqeZd4OnP6bQtst2qHZh9evVNER+k+v024YW9sdW0hZwFdH1itWQFXIlAgSUhCmj3MMuAguBwmNJROfV7bY5lgEFtsWAZWK00kRa5IVEqxQ+4xhi+NQD9OElb0WQFc02ACaFBtyW51a/llLma1bI5xVnGfa/lklWFOYNtcOVZyUKxQZFTJWYhkIXIKfAN/OXukcqZsNm5xcj90x3MHcUJtBmlZZYdj22JVYZZe41tOWyldiV8jaGh0NH2tgAh/NnipcJluInCNb/FpnF8bWNZak2EKZv5j511uVuhWhV1oY1FpOnDKdNx1oHTFcHBn0lZuTaZVzV4mbPx7G4fNil6GP3s0bsxmNmZiZxdoD2v+bFRsj2d5X31c3mMaadVnn2GYWeNVxVwxYSNgolxkW9deKF9ZVqJAzR8LBmAV6TxwV0JpFXRrd211bHKDce5x+W8sboJymXn4fUh+RHqXdGVxMnNSdpx1OG6XYDFPD0LROrkwNCJXKy9BR0y+TuJRd15Ea0x0IXgodvtu6GbUY6tih19MXHRbmmCkZg5qIWjaYLJZal5jaIdv6HAnbFxhyVBqPvdPxGhYdk57e3pqeLF3c3S0biJrXGvdaupo7myldfR5a3XmZolY1lrmZsBuV20lY55TqEp5URFczWG/Y+hh213XYPZmG2ndaT1sq2+2c/p19nM3bftob2kLaN5ju14VWldTt0qGPzgrPik5PrZOQ1gVXMdcxFrwVcBNxkP9P5lK51WWXBJffVyQWCpaFluTV6hTEVQlVaBYB134X0Jg61xDVitQWk8ET21Hcj25TQFizGw7bXRl5lhwTkxHnkQwRuZVd2j/c4R403Z2cP5mpFkqSVg9zUJVTQVWllhSVtFQcUgAQSZBdUklUh9Y7WCla0ZzgHZedpJ1f3b5dh5z9GiEWjNdfW3zedJ94HcCZ9NSKVpzZ+trHmrzZ8Fq6W9lcRdvY2vYZcJhV2NfZ2FrMWwIbNZs8m0fboBsoWxebHFnbl6xXelmUG2bbGVoDWYkZU5hlVl1U5ZWH1y5XAFeIWVMcKt4lXuTd9Zssl43VadWs2KMbRJy13Lqcpdyk3NqcXFpWmGXaT529HuJeBxskly1VG1P605LWsBn/G7Dc/J4h3y2eaBs2VOvOxQ97UeyUt9foGkQbWtrDmeUYeVcl16FaLJu72wLZkheQ2JkbQl1fHpjflR/T30UeBJwQ2tPaFVh4lerUSFSkVLUTalCCT34TBNZD15lYGdlJHDyeUp+B31neER1WHQucsZudmsjZ3hiUViASpRH50jcSxdUb2A3apRtG233bS5xU3T1dvN6+X+Ngc58aXELZrZkL2oZb2ttR2TUVaZNwVLvWh1dHlj1UMpPbFcdYa5o4GymcNlzE3P4br9rzWvUbL9sy2xTbU9r0Wg+bZ10RnlHe+99X4J9hg6IlIaKgpt8R3YTcSlslGYBaNxsjnC3cMpsD2oPcY558Hstedt0zXWsesV66XhCeaV70XzHesR3g3eDd8V06W4TaXhq13Wzfa1/bXycdONq9VyOSp4580FOWu5rTnaMeUR5b3nHehN6inXOb7FuVHMDezqC34WEg8R6BG8cZYhmOHFyeMh4A3Spcnl4t30yftJ74XiJd6V34HhKeEt3A3Zcc8Jt8GMHVylKqUkNUXxStk46SqhMAVpQasd0tHfAdAptBGRkW4BVDVFtWVJoXHENcrJqHmQla/90E3gQdMNobFwgW2xjoWsPb6NubGx2azlxLniQe5F6LXOxYxZMSiWhMnBWG2kCcMFuWWkSZAxm/WlPbdduiG8gcvl1/Hkbfb1+4H0ceQNtImEVZXZuPXXOeLN50XtHevp0oW3HZfZnZXHfeLB6mHUIaUVTTULkVkhsS3dBev52XnDgaGJdkUudSG9cIW5keNR6bHYqcL1uj3BZcGZsZ2bTYFJcilszX2Rin2JZYs9ixWGpZNhtTHbKd0Rx22KOUOxG5UjlTPtTp1gsW1dgBWZXaVttunBrb9Nn/19UZCptv295buNrZ2qFaPxlEWqkdD57x3lgcMpgEFg8YlNw5nivefByi2elbJ6AYoxLjwOKznx4cKFz0XqifO12EW3IbD165oPrhvGERoB/fal9QYAageV76m63XXllbHSCeRh1RWmRZ2p083yPffV3wHDGbaFupW+8dLF/m4nejbSLNoPSdbFlXlxLWj1nqnjig9yH34WJgWx/VX2neLFxrG7idvqAH4ZmhY5+snIyZfdcTVsXXdhgKGfqbdZ1F3zKfrl8h3NSYlhSL1ReYodtmHICcuBwcXCsb9Rt4mqXZPVdLFvwWm5YGVMVUS9TT08VRsI+M0ibV2xgZ2ETXs9X2FgfYYhpv24KcDxs7WZyZEJnTWphaXBjxFxaYHlqVHHrco5x+G/9bdFpzGV+ZQpn+maYZ/1namhpamlrLGmDYy9eQV+EY7dm12mBaT1leVseVW9YEFzSWp1YD1a4VOxSSU3fReFFm04tVABRVUZ0NegsTzxtTZ9Xw137Y1Rs5nEQcdJofFyPW75k72d1YWJQ9DkQO+lIDlIGUHVFO0gkWvBlTGvzbMNsGHDMdA52DHPbbGtkk1zCVlFXslrwW5BaIlYIVBdSZ09KTL1Ir0W3ScJTJVsWZLdtYHRMdlBzJm17Zo1khWWGYDFUTFA9W4Zk9WPIWkhfhm9veDV5LXU6dLZ68YClglF+PnP9ZatiImj6bQ1xknKYcgZxJG0gZ11h312DYGFrfXRjd/xzo2wCZYheOlkkWRZX5U2GQilMBVwuaNFv3nCua2NgwVA1Rj9F1UiBUOdVZ1ddUS1G9k3YW1dkkWnOalxmLGtPca1vbWaZZEtuN3XndM9vSGzCbfJtcmX4ThQwMijRNck+20X0UVFfsGutdLB573rOdqttbGe6b7Z5H3xidRZmQFf9WXVj82i4aMZjPF3DWahWN1QmVwFckl2nW9lVLEkrTXFj4XLAd3JyBmPJTWRGWExiUF5W9lvuXXlbk1v6YtNuuHZBesN6fnmSddptcmF+UVRGBEcCV0ZraHeqe1h5PXN0bJ9mMGApWF9TT1K4UJFTD1w8ZLlqbXB8eU6BQYRbf3JwolJvIgAAAAA3E1IpoTtjSxlaymgIc756OH+kf4N7bHP0aetlNWVpYrBeb16mYmxnZGu4a11oSWPRXuFbhV4jZfNnYGjyafBptWUhW5NKhTyfP4FE8k6LW2tm/m2oc815WXxKeepwkWJfVWJXzF0mX1Vckl0GZ4RxFXcqd7hyEGqAXa1UCFg9YlBpUGowaNtmymm5bcxt0WesXBtUf1K6Ul9SwVboX65mc21ucph1X3fudF9xYHPidox42nk9ek18lIJiiK+IgILrdc1lcl11W1BZe2OTcnV7XHwydaJpBmAWXepbgVeIU9NPWE16Sm1GcUSfSslSHVzFYctl+Whua4lsj2uhbGVyIHciec54F3kYetx4g3JYZr9WJU32SMg/0jeGUKdod3Wueup6zXfuce1nQleoVKFjzW7accZwmXG2dH92pnX2cvpvHWyGabdrCnHsciVu0GNMVxlKSEi4UnVf9Wklb2BwR24karFoVmcaZ1dnFGfRZuph21lFV6xeYmndcB1yzG3Waw10qX1Eg5GDAoGrfcB5RXLLaapn6m1BcgVxN2xuZkBdmlKhS/da7mp7d8V8OnsLduNwfW71cGZ4HX+NgWp9OXQMakll+2oLc1t25XbgdwN5zXj0c+hpfFxUTl9InE2OUs5VEFVqUqZXjWVkcVR3rHg6dUVtf1+iT4xTGGR0b5J0LXMaa01gdlABRJ5GOE42U1hSkkiwMQYwm0fcVMBdgmF8XzBevGSabRVy/nDWbIRpqmiLaqdwgHZ1dsJu2l8RUsJdam0/c8Bv7mIHUI9MLVVWWp9YOE5XOhglaQ0AAAAAKyvdQ71PeVX9WnFlenEbeaB5UHTfcbF2oHpGepR0rWosZ6xrkG5HbWln7l30VFVYdGRNbUhxg3CBa+dioFfZUqRbr2ZxbrNwOXGMc4V0Q3EoaJFVGUJnP3hMhlciX8hlV2r4aY5p8We7ZSRmFmxdcvpyrW8xbpBzuHY+dLpvRG5Cby1vimxKZjdcalTWZkd57YBSf5JzolwYQnksLhHRIGdAolpTaOdtkW33aDJu/X16iLOJr4ELcdpmd3RtgveHu4YQgNp3LXZzefJ8Q4GKiPiP0JJ1jnCBj2spWDlZbWHtaHNvjXX8evR+PoAPgCiCL4VlhTKARXbgad5jlGkJce504nElacFcEVNgT91LJk5EYD9yL30JgPF8H3dSdox44HeJcIJmgmJWZXRnj2e8aDtxl31viNGNZYxEhBp42WsYYZFVek6BUnlfn2drbs52KX/NhHSF3YDAePhtfmaeZHFkEmOKX8teBl5YYFlxjH9Agid6cWlyWBFYbGI9aVtpLGZUYexal1osYyprMm+VbWFn8WLZZA5pZ25scnV1q3auc4BsF2PZZh52dIEphLh+rHT6cR1473vTeYF0eG8FbIhndV92XJJgzGJgYD1aXFcFW0Rj0G0UdCZ3KnmteDN25XGmbY5sfm0ObGpldVpJWqZmAm/mb7NpGlvAUshc9WQ9ZRJgSF9CZDBrkW1MagJlIGOPYill4miva4lt3G+ycUVzhXPBcMFrVGN2VcxHC06dZMZyLnimd3RzyHDMcKpu42oYbUB2gH3zf0F8xnPGbW1ulW4ea4hiy1ujYONsx3arel12FmqJV7hV8WC/aCVswWuabCRxE3eKec52YHJhcwJ5sHysfMx6hXgXc6hq3WQpZZxnOmahYrZboVRBVP9Wb1fGVilYbVgUVm9RIU6qUXBVI1pBXfFaplUPTwlK9UVpTb5eRnDEe0WAQH/oeT9293cke6F8Bnppc8NtTWqvZp5lFGRpZO9pOXASczFyH24KZ4hdnVEoR6ZMWF6SaJRsW2xraQNnUWe5bWd3Pn0Efmt6Y3WJc+xzJXTJc/NyZXU0eUR7NHkCdlN1inaMdy1253IcckdzRXRnctttsGiEZtpmUGtDdFV7sHwudrBtX269dNl4n3aBcQ9yZnmxfiN/TnzIek58fn0OfXZ7sXdlcD9nzWEbYQ5j9WkecVF3Kny8fsJ8U3Z5cEhuum0VaRZh2lymXoJkEmznchx4iHokepF2NnHxbuRzQnnXeDtwQl8PV9lXuFR0Vm1hj2qXbAJoimDTYS5raXOjeMJ5j3YSbx5kcVjBVvZhL2tFbC9lqlRCQvVDKE+TVlBY11ZOWh5kY211cZhvxmhiXz9a5FwaYSFhY2CIYeBiiV+gWz5eVmZ2bYtwHm9xa41mfGAVXclh5WwxdtV5L3lzeB98JoQui8iOtYwahIh24GiMX25ZnllPYhBpJ2lLYp1Z61VRWn9g1WIxYfthLGboalltGGu2YeBSdU0dVQ5iqXB+eWZ6BnZTcsR0vXesdFFsJWoUcfF12XSQbXdgQUz0LXAxmEzQXURlUWZmZndqG3CAcsVzGXlkfpt/IXwvdWxuLGtybflxJXMlbptl3mLWZCZn0mf3Z3hk+Vr7S1pBJEsdVXBb2F5vXnNcNlx2YjxnrmQwWblH6j0TPbQ/qUqFU5ZdnWOpY2VeO1fzVxphpmXsZLpftFn+UnVQ9VNlWypjbGXUYGRWB1IsYP1uaHkHfwJ/ZnmLc+ZswmHiVRBRAleLYZtq43EOd7N6rnsveDJve2BHTgdIVE7yUIFNSET4OWs6qz+3QG07Mj5lTkRdIWePatdpuGmsbIRylna4dclt1F/MWbxkJnB3dI1wu2OmUKA8n0PnVFJhh2zrdZt7lHrPcLVlfmbQceV5YH3ufTJ7q3VUb6doCWHHVyVJVDD3KrJC2ltgaihxpHOcdDR0a3MUc4xzgXVJd5p3pXglei13jm4WX6hRUFQpWyJegV3lXOJd02GHY2NgOVpzVmNXb11SZHNmPmLKW21aaluxWYlTAFXCYbZo2WewYo1cHFzwXRVfMWLEY7dfU1dqTqRKjUoWToBTT14Pawt3q38Sg5SBqHwGdUppd1n8RgNCFU63WA9d+WRPbrZyaXLSbvNuGHJec05ygXKbdwB/hYMHg6x9f3crcaJw+3avfGh7CnL9Y11YjVZaXwZnaWwLcTV2iXroekx2p3AualFkA2RzZc5mX2YHYpFd5mg7eOt/RH97eMpw9WwraS1hoVmzW3dm/3G8d3p2CG9AZbBgjmVHbqpzf3IGaLZWTlXiY9RtHHEYb7hoG17cV8td3GQLZwRlfF9xXOpiNG+9efJ9y3xzdy5vKmVcWDhPE1cKZI5qR2kJYshZH1DGRldNx1tIZhFrtWuZaoRp92pUb7Nyq3CJaWJjD2ZvbbJxPm/tajRqBGsPaN5g8lhrU5ZQF1isXz9lpmnBaxdqkmgsbn12iX3kf5Z9CXjcby5mgGKIadZtIGvdYexRQ0S1U8RpOnb0ev16+HjoeCl8EIDBgYp9VXJPYjRcpGJHa7ZurmtUY8pX3EggP9hCoUaaR6BCTDumOs5JVGC8btp2wnk4eE50qW+5aGtdaEmUK/4LpBYgMjpDHk0jTs1GLThMI7UKAAAAAA4UJTbcSW9UqVdqU61H7j9uR8BS4l5zZgloIWbzZLdoBW1Adb6Ag4mlja+NkIkPgkh3MWqZYxFq9nHddEpxC2iwY3dm92jwaZtoQWufcVJ4HH0qf9x8SXjidhZ7Pn1SeZputV/JUT9H3UJRUzRounRkevV7Knu7d5VwzWKgUAVWxmiSdXJ5WHTGZmhRdD03LiUTAAAAAEcN5SY0RbBZFmVraVhsn3Frd0R9cIFUgmp/rXccbxtt52wQa6hoymWGZThjeFvUURZYy2INa0VxY3UJeTV83X60gViENoWbg6+AiHuUcpVqmGrea7tpO27jeiyEMIk0iWaDfndbZONJeD15SGlUPljyVfVSklXCXBVlFGzkbzpwzm3YbHdsU2cPYFhd0GNQZ1BjnF1YW7dfsWIKYYVbQlA1Pq4dFQEAABwKYi96VORnZXCZbx5lFFC6Njc8CUqkT9RMo0tpVHBhbml/baRzBHggd7puJl1hPds6nlGmXEFeUlZLSNZFT05vVyheXWCfX61e2VxNXv9gTWF7YL9hd2QxZj1m/mOsYwhnlmz6cHFyUHHCcHp2r35ZglaC6X/vfC15MnDGYEZdymntcPVtUWFyTf1NWFwGZ2xtVXK1dRh1xW+ya/RyP3nveGNxfGqnbC51zXhsdCBoClbXUQ1Xhl3xXjRa/VbEXNliSGCrVOFBn0BbVC5mMHA1cyZwFWwZbNRr1GhZY75fqWQcbN9wrnG6b8lqF2ZAZxlqeGktZuFhMV/NXY9avU/bQs88kTVmPN5IxVXpWmddEmO3aYdsu2i2XulakmSKbkFw0GsFZ+xpQHL6eSZ9sXpfcohl5FowV8NaUmHNYzJiIlyjUPdL7lKtWnJgH2UeaE9oWGIsWPhTe1jPWqhWrkukR15a0Go4dBN4IHnieAV2eG8NZfxXDkfCPdNI61J0WHlZ6FnDV91Wm1uYYQFmtmulckF3RXgQeZl8bYFBhYKHMYe6gux4iGwTZLxfdVuVVXJMzkRvQ5ZJm1OhXWtpJHKKdfl0YHCXah9m4V/EWepf5W0KfAaFAIdXgY1yWFmMPrs5c0xUWxxkkGa5ZExgx1OMRYFIcU4wTiRPWVtsZdpnQ2WKZeJlUWlCcCR20njjdMxuVHMff8aGsYeBg/t7YHLFaJ1dOFwDao1zcHXub85oAWobckl243Tna4Bad1iOZ7xy6Xe7d590anAZaU1jhmIoYtteXFiBU0FVo2CHaRtsZGgDYvhckV1LXz5cklUeU7ZXDWIta6ZuM20dZ/Va902bS8dY3mezcHRxY2/BcP90V3W4bsxjbFsgVxlRuUn6UHJhq2yIczV3pnYOcqNr+GfmaHBsJHC7cgZ1w3XOclltpmqwaWVlxFitQr89v0xBV1JcJl67YMxkBGn4anFrpmysalliAlskYNNsknSQdu90jHMAc4pzEHS3cUduW3Ice1h/Cn6feExxOmrZYthcT1gkV6BdgWWUajdqQ2XDYFBkP2wRcxJ3vXg3eNt0gm7gZvxlJm6Bd0R9FoDVfpF542+3Y1pefGB2ZbZr/G8ic+BySHD7bKtpaGUNYZlit24Sez6BZYD4ePxwwHJ5eW97Enaba9dfglisVupY+1guVb1P609ZVjNdBWRAbTx4d4EhiMeHo39BbjVZx1ynbSR50n2pfC53mG4OZvZeL17aYjBmjmWTYlpiUmsgdQt6TXvdeH1zLW1gZ85joWX1abNvanVPeJh3mHPAcDly03azfCeA8n5Cdk5nmVgjTtFLeVNfWx5immXXah91w3pNeMtvymqxcWV9GoUbhkyBdHdBbHlm3WCGVJhFokvXYeJvg3Pfb4ZpL2mWbh5ysXRVeFl5RHeHdlN4Dnl6d0pz4mxKZXFegV08XehbVlklW6Rg22ZUbN1u9mtdY6ZYsk2fRes4DyUuDFEU3iRvRLZab2wVezeFyoqyipqE1Hg1awVoKnHid+p26XCxbyV2EHxffd93wmz5YiJmMm11cB1tzmQIW4BUnFIfT79H0Ex7XshrsHBRbfVjKl3XX1NiU2NcbCl5IYE2ghF7jWoUVftKUlUbY6BtfnQ5eOJ2hXBHZz1mRGslcJtz0HVQd1d5enzde152RGypXdpPMFDFWoFj7GZjZ95mSGgYbJ1vpnK7d2p7sHrSdhpyGW5PZuJU+jxQRFdVzmbXdOF9hoKzg5KCB4A8fD52BWuoX+dlKHKHdgpzMmqCYrdcAF+cZpVqhGv9biJ103tigDCBb4Klh/eLooz6iAKB5nq+fCaBroOQhlOKC4wci6SII4e/hu2DA3xuc+J4l4U5jV2N/4ZWe/hzRndffIh9rX0sgM6Ev4ROfF5smFimTRdTGWE/cP55hHsudb1pjV/pXjNjAWw5dX54jHfcd1B6j3tgeo52gm+iYdFPA05DWn1osHA+c2pyzXJOdBF0lXAvcMt05HqvfO53E20DaC5tC3RXefp4bHIBaGZe811DYQRmQ2oDbgVwEnHUb6dsa2tOc1WB1YkQivCBPXKeZbRmBmffX5NOQjiDIIgIAACqLq5O4Gw/f22Gp4Twe6NwZGzAaxttl3Bmc1x0MXDCZpBeFmWZeaqIsY4TjHmCpHOrZipkrWuncexyO2+Mab1m22dxa390on+shDSBPHlzdB93fHiQdepyMnEmbghrim3+cvt07ndTfn2DsobDhoqCaHpKbMhWJj5kP3NO2FzvaeJ374Fghf2BdHgmbhpsSm40ci11ZXREcA5qZ150TDNCizwQMyU740zyXQpov21+c1h57Huqejp4QXsIgECBRHxWcchkWWaCcDR3c3pHgMCHbIsXiMJ8TG3tY2xjf2Q2ZCNiMmQ1bf92/nqweCVx6mgTYuJaV1X0WgFi/mOgYABd/1z2WghXxVWEY11y5HsBgSODnoHlf3eAj4F2gNd8fnYicGJpy1+WUGg+hjeAOow7gUy4X2tt+nJFdX15oX9thIKDKnyqb+BioVxmWNRaYV/4X/hc81jIVsRUmU5rR1lOLljKWxdcmFvyWFZVk0qAM4ERAAAAAEkdgjGNRipZbGkEdNt5kXqPdiVzMnQzeGp7fXl+cUNmQVyUWG1ZSmQAa4xn3VkaTMtgwHQLgWyH64ijh5uGkIWYg/p+y3Wva8ZqQHedgwqKUYlxhGCDuoUlhQOBxXzVfGx/D4L5gsKAhnpFcJxpwG+5eOF/b4Fvf+B9QX7HfqGABYQShlCGcIVWhCiDGX71cf9gOlOeWOlkEWv7aiJnb2PiYpVjB2d0bBNuLm7db9x1fHxwfaZ3q2w1XSZZ5WeGdGp5x3gvdvF1AHpKgBmE2IXOhNJ/KHbLZxJbYly3ZOBnN2RrW6ZV4FomZ+dvd3e3fnqDXoRmgKl32G3wahhs8mslaoJqu20ocEBtg2WdYeprXnkVgLR+k3XQZktYKFOLUlxLVEE0WVl5w4sakgKOqn9bbIFy7IK9i1qM8IXyeiBz+3JjfLuG6IsAi9OHi4ZJh5+FWX/6eGF9MoZ4ivKIyYJwet9wgGTaWfBZrmBUaVJwhHKQc8h2GXvcfSh+M3wfd5pvfmMTXA9lh3P5fveCkoHRfzp9i3iccXduY3R5ffeD4IVOgrZ6JnOhcOduaGl5YBpcFV8tXQZQqDvJNHk9Z0b9R4ZIAE3bUZ1S8VFwTq5FGTsKPzBQsVpdW5pXkVfFYjVuaHZjedp2Km9eZ2plK3BQffKDxoPkfANx42qgbBRwr3Iac5lzMXf8euV6DHc+b3BpH25CdnZ7rnvzeL13X3oAfSp/33+8fLB223AbbBlnOGPlYfpe9lKIPz9CKFJoY/pww3ihe3h7lHkXeKV1bHV6eUh/YYLAgNl5Nm+0aIJwc33EheiIt4gZh0CFUYOBgCF81nnDe9p9jn5ue3hzGmp1YaxfuWGXYhlhY2JHZtZnTWWNY61n/W1Fc254NXwifVp5lXPidCF8JoC8fSh1QW0Obnpyv3RAddZ08HMjcIZpqGI2Xa9ZFVNeSe1EZU65WIRcG1xiZexxrHqJfTt6/nTzb7xpmmXpZ3FtZ3DVbmZqA2e1aPRtXnFdcXJwz3GFczR0OHPbcW1xpHBxc+558X+Mga9+k3tufTeAZH6idVJncF6MZQxv33OGde50B3RzdFJ2K3i1du9w6Gj/ZaRpC288cvV1D3lMfYOBCoIHget+zH4HgR2BgH68eQt143G0cOFtb2U/VolGNU40XoRmy2iyaMJo3Wf0YoBZB0tTQH9AXU/5YOZrXnHWcGxtJmcKW81G3kasTapORkznSpBSel7maF5xs3fGed53zHNGbmdoiWU2ZddmaW2OdD95TnzsfrKC2IVbhnuCf3hmaetmGHTbf4WGsocGhNB9BHikcStsd2fsZTRqaG83cpZzHnOqcXJtCWwic4J8h4H6gKh8c3c6dE9ymXBbcL102Xj3efJ3hHRAcVZvs207bItp7mbxaZFwxnUCdjJ06nJ/deR3dnqRfB99rnrXeaB+YISTha6DdoEpgBZ/fH2JfXt//oAVgKt+239nhIeI6Ye/g0x+6nk9dj13w3wRghOEkYKYfst5s3rngI2Fu4TefvR30nB8bNJwMnqrfy5/mnkzcNFiQlrHWI9WAlE/Vb5jH2v7af9lwmU/a71yE3nBe1l5PHTTcM50h3g9ea55GXqGeeh1yXD9bLlpAmfyaaJ3BoTviM+G8X/veWl4rHSFbwVrY2q3ayNvKXFncDRvGHMSe7GAMoEUfOp0enWBfHyBr4EYfpp6Unh7c8Rpjl+wWfBYDlk/V9JYM2EdaztzYHiie0V8inoadjxwd2uJZjdicWhpc+15ynqTd1dzhXRAeup9gHxbdMtlbFq9YLpmYWZ6YvVcaFryXUBhSmgebjhuEm6GcKVzpXFGafNgOmfxbuFx1HFwcNFwQHPrcv1sEGgKacRwZHYqeOZ3D3hgd8Z0p2srZBRmZGzMdgF/mIAFftt6mXatb0tl6Vu+WPddA2g0ccZ3/XoTff59KntNdlt1TXsmgcd/1Xnddw9+9oYDjOWM+ooPh9CFyIgki8WINoGZd8BzQnsuhC+IJ4XmeEpl9FvJY4lu+XVEfLJ/CX6OdTpoCFpBU6BQz1zzab9uvGq6YGZagWFwbVx1kHdidsB2G3cidpx0F3Y1eDJ9fIVkjBmPiI3qiHaE/4EYgJB9BXrPdYxyenG7cZN0dXgVeaZ1JXMEdbF5tn1xfpd8Q3yqfmiCsIHVekd0L3uqiT+SpJKJipN8cHxQjpSZBZx5lpSMq4/+nhKprapQo6uR2IhVnCiq2a1bqC+ZUIjUl2Wnaaztp5qaK4sGlMSgFKVsoN+RzH2QiTOb6qL8oDGWOYkQk4OhTqcto92Ufn6kezmLmpRclY6OPYN+fzuFMYlhiJWCwHi/dliDlI34jhaIHnoIZ6NaKVyfZHBtKHIbdux8K4PthEF+TW12WO5i4nUJf8KBFICoewF3P3j4gW2K4Ip4hMB73nezdVRzJ3SqdoV3/3SXbNRin2d6dkiBeoREf6tzE2s2ahhp52XRakh24n3JfVd4nHETcf5+xozQkoKRX4vhhVCE1H9edSdqgWuDcmJ1WXJyc/+CdZMNnGme7ZqmkauHzn+heAZxzW5ddPF8m4DGfNR08HhIijeXs5uGmGOQConFhPt+2n4gh5CO3Y/Piu9/knM2emCMqJgonL2XnI0gg2B8BnaNcUdyYXNFcnttPmqaao5w23g9fiSAVX4YeMpwy2ovZPFZLUsHSfhSA1g6VHFOyF4NefOIoI7xjP6GB389d2dvxmzUcYF4FXoMdnludWErV4ZZYl+4YrxjqmeAbIJto2kIbz132nppe8x5m3VIcOptQnFpdUJ1p3ChaT9kGWR2Z+JnKGN9WtZW/FpHZFtuQ3SCdQ5zF28KarRpK3EseRR7BnpMeuB81n2neDVukGSiaZR03HrZeiJzUGgwZoNqTHMRe6F+ZH9bfu97MnaOaUlZLFXVYHVvYXjOeep1THAQbwR19nvGfoR85HfTdSl34HgAd4ByF3MweuN9qHyUeYR3zHXOclJxqHXMfDF/W3vdcu1ugHMAeY97Un3Sfm6A4ID6fZR4inIIb9dsa3Ohfm6IkI1zjLCF3ntTcJ1pxW69eCSBs4WjhX6Cs36fgoeLsJEOkiyNQYiDh3WHqYI0e+92TXSeb1Ns9HHwetGBKoWRhGaBan6devdzL29XdlyFmZBClHGRa4s4hp6CUHwbdEpuDXAqdqZ6Y3r+d3t3WHkmes16VH63hfmKbomAf29wX2w4cIRvLWo1ZkpsVXMRdLtwFnCLda94SHWzbsJwoXrngBOBIXz8dkV2NXZNcr1sB2wUbpNw1HWNekV773X2aetjbGz4dGh2Pm81Yn9XFF2YaJFyMXlCe/53YW5mY1VlA241dQJ7iH2+fh1+DHmccGhnpl3iWgJhLGjsbCVvq3GcdMd32nnLeN9zwGsrZUFltG3gdi59h34Ee9By6WxOb7txCG8fbsB0THy1fqp5EG4hYcdTU07/UWRZ+V8hZw5tOHHVc812PXzEfz5+W3jdbfZjHWAlXb9cRmA5bDN3H3xzevZy+GllZUFkwFzpV51lT3e/gIKBmHoEb+RnFG95d7d4V3TQasFj6mZ3bNRtgmqCYxZb6FXrV4NiKW8Ndoh0p2wXZm9hilp5Xr1m5WqfbMNsAXOXeRJ8G3wpe2t7FXxZevV1QXN5cgl0K3g7fMt+EIB8fql7bHa1b+5vtnl1giCExHy7bANYyVbjaBp1eHicc3hoa2ADYgNpEHITe/2AUYTLhZ+HLIqGi6eL84mxhZd+7XaddPh1l3h9eeN32HPAb3xvZnHBcPBr8GAZUj5KhEhvUEVet223eLd8BXlRb6htuXmBgV2B9Xjia4lmQ293d3560ne6ca1qJmRLYgFsvXnXg2qIloZCfo5w42GtYZJrS3H6b1tqO2VnZaRmlWWUZetnnGiwZmxnmWzacBhwhWkpZMhjKGaKaQlr6Gj6ZVZmm2cOaotuZHZAfeWBmYJgfIpsXlXoTalYt2MybhF3FXt9eXR0inacfzKIU42rjeaJ34MjfoR4wHN8bhpoPV/SXCRjjGnHce17N4PShBeDRYHVgEd+PXmedBh0vXTYdCpzKXDvavdii10vW61e5WKiZWNkeV+VWjtUyUtsUVNb+2AuYJljzW1zdrB5B3cHbsle40wqTFJY3l4jZr5wCnougH6BYX7ueaV20nKKbzxu72uAaNJkvmV0ajJy0HZJd5Z3t30vhXOJOYdSgSV+7nwEfj2AFYJbg7KC5H+/ek9z6W1LbF9tSmyaZuNafFkUY3Fu9XNvc8Vw0G94d5yAIIaTif+J64iRiLOGwIFDfUx9loOwi4yRh5Ltjb2DMHZdajZo62uEdkGGwpIxmAKW9osTe9lnAV9VX/FgZ2RxaXtwyngBf9V/1XyydUZwqnLmdx15oXM0ZqlbWWFtboh3gXrNd/pwXWu5aSdpIGNoVrRJvkytWhppwnL8d0d5Zne3c49wym9OcUZxoWzqYqthQWuRdQB82nlEcEZp+WkabqF1Bn4Qg0+Du319dedvlWvYZGJfz157X+NcB2WAcH965oAqhGuDaYCMfjKAQ4Tah1SLUY21i+CFkX05dlNxn3ISd/h6kXpJdnx1FXs/fpZ7gnl8fGODRYmQjOuLaodIf4pzr2rWcaZ+DIcoiMqCWXyhfHp9+3q0duZ243qufvd+jn2dfp6BooW6icSMJY7nji2Q0ZBtjmeKzITCfCNyzGbPYAVlAmt5bSpttmyKbhtye3UXe4yAuYSzhS6FyoKKgiuE24Tzgjh+7HXXaptiFGClYxdpVGuia1lt0XHgd/Z8wH/9fVl3B2zYYvlp1HZ+fVl+V3wffl+CxYNWgLl352vHZMRnAXDhdXB3snVfci1u+mtqbUxwEnQ3d3N8bn9KfdR1gnHKez+HtormhYV633HfdwKD9IgQh3N8xmtXbBp6g4Jsg7V+znhbe4qCfIawhe6Asn11gn6L8pDbj8CGk3jnfxSQOJikl5uPTIQChZWKcYzwiAeCFn+uhEyL/ozwh297w2pQYJplhG/ycppvKmcVZmFuBnSBcrJpz1wyV2FUbFKET8pR7VkyZOdsU3GkcZxsHWQCYaRm+m1IcvV3k395hI6CenpccRFuY274cQN4t35VgGt7InF1ZkJh2WLEZ2lvNncufO58M3r0dG1sT2PbXxdihWFXWL1MVE7XVvdZo1NUR4ZSa2ttefB9EHz9dzJ2I3fjeS98+nzTexd6nncndlh1fHhRfVJ/hH2Ndkps3GGmXwdqJ3gtgISAPXqecr90snv2fVZ5UG+OZqRqNHEAeTx/P4KFfxp20WhvaHFzKHrRenV3r3R7dUJ35HXLdJx3zHnCd9dy9nBxdIt3IHnAfLyB6IRUhEWAW3sPdjZtHl+SXp1tP3jweVdybWPRUnJXAWPYb9t6voD8g12Gi4j4hy2DPHrlcMdrcmlmZDBf4WEfZ2ZmcFvtVl5sNn7ehHyC+nvFd0F5JXjtcvZutG98bo9qv29Ne/eCaoP2ffh3inqRgZeEM4LJe5ZyfG0RcKlwn2vdZLld2VfIXB9quXeJfaN7rXgMfkOHI4y9jAuMsYuRiZSDSniqac1gO2SaaxR0dXfVdfN1jXkXfJB8AHz3etd4cnUvcUdv0W3yavRo+Gh8a61uInQKe+d+CH6FeA11KnpFgGmBAH6teZx6Gn4BgTmAtnzgd4ByNnJPdo976HzQeJl0THP+c0F0EnM+dS18RIBIf855VXF5ZTNdHV/MZF5rnHC8c0t0C3irfGt7/XNea/tlyGZnaehrlHBqeJ5/0YNyheKGb4a1hS+Ku5GclyaZ85UVkECJmYWYhpCIO4f8frJw9mPDY7Jq8HAOeEh/6oJAg3CFXIpQjimOC4lPgwKCBoQ5hAZ/vnSSaT1eXVvUX55rune8ffZ9G3xZfouF/YrCi96Ht389dm11h3mZemB3RXD3au5ru25fcIB1snxggf6AS3qMcLdrbW9Xc9d2tHliey96UXeNeM9904WOiqmJW4PaelJ5AoCchfqGO4UdgAB6NHize8F+Cn5lepJ7dYdakomWcZJRhp19n4jSluid0JwPlJ6MMpF1mSWc75iekdiOGZRImG6WqY69gch3o3naf4SE/4XLhE+HJI8PlSSVs4/PhT+C7Ij/jCiLFYn1iHWJpogRhm+AmHi0dZ55FnwQe0Z8FX0bfvWBBYZOhnOCWX4tfId5MXZbdGJ1pHq5gXeFrIN4fJNyFnBVb7Ztr2wKa6pqA2xSbnNy3HfGe6l/AoVoh0aGEYNLguiGu4t/jECIEYD8c99nPWX1a/lzQnioeWh8aIKWh2KJ04hRhkeBGHrxckNw/HDfcdVyfXNOduh5w3kpeF54AXsIfTN+/H4ufit5dW9maUdsp2+hbTBo/2gcdxCGW49/ka6MLILtdxRzT3CFbrJqy2lFbYlxb3YTfIKCdIgYjJGMI4oAhlF/hHdKcO1tYnOneW98U30Sfch6Z3dSduh5hnvPetd5c3r0ep136HTJeAJ/K4P5gzyCUoAUfXx3T3OsdMB4zXnHd812v3YOdsZ163iHfsuB1oHhgauBE4COfXJ+0ITRiuWLGonWhGSBz37He8J8v4L0h1eISIOmeQhyLWxOablpwWutbOtrCnEzecR/GIGVfa166nyxgg6G1IQ1gc1/coMZiVyMiYxciWiEXIFkgUl/9Xr9c6drGGjOdVWEy4t4jFOI+ITJiNSPCZOMj8CEEnhsgJeNKZMwkD+GmX3QhyKUy5iWlk+RIJEGmuWjrqeppC2bcYwIg6+CkIPSf+B2XXJ9flmKrY6cjJuFaoDEhWGNm5CbjWKDHXhmeCN/3IGYfVJ29XKncVVv8mn4YeBYuVAyVJJhjm5td5d6dXrGd+J0UnLzdK17QYDgfgF6vncFeUl5enZKcU5raWqVbl9yaHQTdBNzqnRjdZlyNm70aNFobG1adDN3mHUKbx5r7G5hdXZ5C3vGepl693zWgc6E+oTdgmaAd35SfCl2BnFJbxhw2HCqcBFy0HWDeWF7GHg0cLhkUFw9XaBnq3Iae/1/64GvgMV7Gnbedfp7U4Pjh+qG9n+xcehZM0jDVc9nZHD+c3h1hHZVc+lsX2jeZaVno2psavFqlXCmdqB5YX2ygId/HnnecTxxHnSqc9lvEXGee7iE14r+jYWO0osphqB/6nw/fjyCeYaHhziD53nNbx9qhmQaYbZk+2tXdQeARIfhiAeE1HjpbzZzvXhmd71ytnGieaCBe4I1e79yqHjEhOiJZImLhDKBwITUiMuIPYPFeKVzgHiTf8eC/oVViuuNbY30inmIyIWrgIV21m7nayNqm2OdWuFevnNVhwaUOJqymTuTTozFiH+Fb4UshzqHPYX8hV2KAY2TjPKL6I3YjxmOZYcIgKt/d40anaOkoqMrmzOQWop8iMKFeYXfiSaSm5pen/GdE5Sjgf5xDneafQd/zXvyexeMQpuFoVGff5Wrhtp6EXRedW98joWZjnGXOp1wnb+WXYzohvKHRYfIgnt//4D1iHORnpX6k8KM+YNEgD6BMIPzhAeHloqXjk+Qmo5bibGFb4boh86HhIn6j9mWfpmimFiV7JCXigODqn7zhsiTmpseneOYm5MYlnSblJxLmICRIpBflR2aAZsbmQiVUI/2ilKMyI1OioyBvXwlf7iC5ILTgyOJ+o7CkCeNrYV3fs18/4AchWKH4ofGhSSBNHybeHV42X4YhaeJm46QlGqZn5oYmCeUQpE+j8uM8owtkSqVm5TFjnqF5H22eSh5wX+Hh3uKT42qkACUj5ZzlgmRZ4Yse0982ogFkcWSaY/WjGmUiZ9hpTyjgJkTjE+SB6Pjq5yrxqJrkheXEahZsQGxA6cJl8yguLLnuiK5dq3Bmb+gLbBct3e1RaqJmpWd36gXrwKt4KBuk22gQ60rsT+syZ0aj2KaCqj4rKOpTp4kkw+UXpq8nFKY04vmfrSD7Y2nkqSQ4IjKgb+DL4k9jGCOyY/Ej8CN14ozh6GCOXzfdbt1fHsngpOIfYz8jJ2LpIkmh3SHsIUifwR6rXuGga2HFYtsipKFDX99ePpvImUHY8VuTnvzgUaBGHrRcA1tHnAuct9tPWZuYeRhZWhndFiBrIvRkPOQWo2/iMKGJIfVhe2ARHg+b+9qu23ocYN0r3PEcVZx+nP/eJV8+3wFfbl753iEddl1h39MiWGOZY+zjKWJaoq9jdyP8o66idaBU3o2dBpx+2xhZ+RhXl1WYGFsDni5fZR66W7bYchfB2utdep5MHcjb6VtZXG3dw9763YHbnlm62vCd8iB2Igni8aILYLEd3BsaWJvYLNvtINMkG2Ux5DIhz1+inhqdUlzvG9TbbVwHHgefySCBYJdfuh5iHmvej18I3rgcutr0m+Ydi17Tn/0gSKFkIfTiJiIRIYvgqJ9THnccVVoOmePcOd6aX86gH6AXoB9fyV/634KgOeAUoEngdF/aYGUgpd/jXmPc2ludmmTYrxcp2GubEBzpnX8dEx0GXXRdpR+d4Zzi46K84MVeVh133tGg3eGE4WwgtGDJoepicKJpYedgyCBDoKshOmFKoTmfJFywnH4dUt1v3BubMRswGsZaA1liWbDcOx6/H+Ff1p6YnUzdU13PHgTd7F0t3PqcdhxyHTieOt84n/hgfCBi3+Je893VXhAfKeA+YJ2gPh8IXkDdVFwpGvGaQ5yMXfxdBh1vH1chVGIJ4nth1mDIntJbyZlY2Y6a7FuvXKNeFB9gX4ge611KniefVCAzX2+diBuwW2sdYB+z4JYgEF57nOpctJw3G2wbABwRnWud6p3H3caeLl7Z4L3hgWHfoJKfKV2M3JZbWtrYHJPfHyDToUQhReFVYTdgI19W4IKjZGTeJKYitaCS4M6h7WIv4hCibqJxonJic+HtIF/eORuKHGCeNB9FX+vfch9TH6ZfgZ9XnsOf7mHZo+Hk0+UqpPPkmSQ84iufvN3indjdgxy42yYaYJn3mTsZtFzKYCZhUuEZH98fSOAs4G3f9N8kX0Cg8WGlYUagEB6RHfgdlx4NXmFe1KBk4YgiQSHB4JBf9KDvIrTkG6TUJOukJmMYYeXgDZ8/36dhi2NfY4biT9+cnU3eumCq4YwhR+A5Xr7dyN4KHn5fZ+C/IT8hbGJnI5QkOuLtIBudBJyEnUAd0F2T3HYaldo7Gu2cB95SYPpiLmHpoAAenh8SYGygNF5qnDlah1sHW+PcGJvFWy/afxuD3VEd65zrWvgYjNfx2nBc3V3IXWvb09sQ2rFZL9eilwvY0JsPXRzed98KoGNh6eOLZQGlrqTr45Ohxd+ynIUZhFhXW4mevF+IICxf1B+aXwFfJt/TIQ7hTeCD35lfsGDRIlXi2WJZoQNgV2DBYebh4CFvIQNiuiP65HZjhOJPoc5imCLdIgogYl46HWJdyJ9aoVpiUmHmIFWf5WE4Ittkw2YapeokdSHHIDafpiChIk4jiSQn48yjTSJ0YOUghGGeIewhVKAx3pRfLmExo9WlwOZE5Qxi5CG+ojAjH+NA46YjdKNa4/pkE+RQZDcjQuKuogliiWMd4yminKJLIt9jZmLB4XnfDF6j3zwgBCFG4bFgwN/nH2JgmWJJ42Ai+CDJnrqdxN8s4DwgpiCTYL/gUaA73mXbuNgpFk/XZpoJ3UafU5+UX74gnaJaozoimKHVYb+hWqFModfii+LsIbgfvJ403fkdmNxImjQYZFhomnoc+16G4Cyh6uOA5EUjc2Eq3xveIh7LIGJhNOD238ieet2d3rXfLl6+XJ2au5pBHHLfqOL15MFmISWe45IgGB0rXM7faGHP42jjY+NxI79juqN/YpahxWH9IZYgsJ81HwBfsp+A4CtgfaDBYTqgMV6onMHc7h5LX64fQF5AHOpcyp2AnRNcJpybXr9g02KuorHhYV+VXowfUmBnYIvgQF/m395hsaNU5OmliaV/I3ygoZ5kHYceEJ5X3hodZVvA23ycit3EnZ6c9F6WYgLk3uYoZhLlBGL/X6MeOSAYosYkOSNi4YCgaqC3ocEi3SLuYjlgmN9mXy9fdx8D31vgVeIAo3VjfqLNogVg8yANYRrigWN1ooXhnGGqYpbjCGL7IZshTWGVIyNkTWToZLVkXOS25T0l02YW5QzkB6TSJmpnEObT5QHityFdorzjgGPM4sihtqFpotPkYiRdIvifyZz7XSgf8WGiIhXhVGAJH4UgrGH+IlPi1uNrJEXlNeR7o1ri1OMGpBekwKVhJNxjZiBZHa3eZeF0o1lkE2OOImwgg17s3ase7SDGYrcjfePC5FhkcqRVJMtlKCTzZCxizaGxYMBiDSQi5Z4lrmOFoS+gUKHlYwnj02Pco0Hi4eJUIkYiVKKNoyCjVuOJ5LalnCZzZjclDWPhodDfnR76oABhpGHaYfIi/6RiZdemUGVkYozfqF98oYIjmOPvowlhouAK4a5kRaZx5itkHuDFnjne8KLIJaUmFyUAIxNhziKWJDIlFuUj4/DiC+DFIC8gdWH64spiiCFXoQEiouQBZT6kRuM0oYYg9OAjoDVgeyBI3/keqR4wXuZf6qADH/4fDR8jIAFhx6K0okAhs2Ge4zOkTyVk5WbkeeKRIeAip6P85Ink/SRiZGfkXmRmpFykbCPcY6DjliNqYzUjzKVZJjAlVyNg4PtgEKFWIo1jRCOq49tkuWUFZa0lJ2Q74nqgy2DioZHi6iPJJC9ivCE/IN+jduY+J7Vnn6Y+46rjE6Vfp7LoJacL5b9kj6XPaD+poqnF6FdkxCEyIl9meiiYKRsn6yW7ZN0nu+rCbPQsWendZV4hBmOJp7PpVGl3J4ylQKQspbooUynsqOVl2CG9oiJmsGlaqhjpEOeWZxrnsKeZ52ynV2dnJlokhuRQpm/n+ufxJnhkDKLwIhGiRaNjpTXms2dcJ13me6TB5JnkpeSTpJSknKUW5VfkSSIQX6xetN7Sn2nf0eE0oivipKJLIjziQaNR46Jj26SUJRBld6VqJX5lCaVupSjknaOkoeZgy+FDIe6h+SG1IQIhCuK5ZF9lriWqpLXiUd9XXQNd8eCG49alxCaF5dLkA+M1Yo/i7OLR40dkXuSO44mh7CBFIHLg6SGJYkKigCJFIiLinuNmo3miZOFpoROhteIdYwpkA6T/ZNjk3WS8ZDijK6Gk4KehGSJ14sYi0CJd4g1ixCNsIv+hzaF1YW4h9KHd4XmhtaKSo7hjYWHl30NeTF+EoGmfiN8c4ESiYmLuoakfSR4oXcqd0F0U3Ptd+F9oYRuiHKIhIM6eyd36n6Yia2QwJK5kBWNmIrmipyLKYpFh66FE4eXiFyJR4l8iC+HfIcwiySSUJkAnfybJJami+Z9XneRfTaFuIwQkpKV0ZYHlFqO1Yw8kx2Z1JnGlACLCITFhhyMT44yjYWKNYsFjI+KtYnWi7eM94pOibqLYo7EjTSMoIy/j7SQYY3jhqaBCX+Hfl2BvoTBiH6M547bkNySJJSSlN6UupMDj86Hz4Olhd6HhYmBikGJ7IRHgnGFqouFjtmL2oYehSeH4YmDioCK44uujk6SupWQlb6SJ5JnlbOZqpxqm2eTHobbgW6MmJUpl32SHYo/hzuMY49VjfKGVn5CeYp9EIN8hdSEoYMuhWiMyJJJlGSQGokNhUuRLp0coVKcXI9Mfy9+a4SmiJONzZKRlSSX6pcemdeZf5cvkACERXoLfAWAIn83eaN0CHT7cn5xNHKxeB2DFouvjW6LFIbMf9d7g35Mg9KGUIhBhgyBi3nbcvdzC3yOgnWEl4HffRV/9YVWjdCQf49ZifODqYSuiNCMUpGNlfiXs5f8lEqSwJBWkAaRI5PslVCXfJfelYmRIIu1hy2KNo91kciQ1Ys9huCF3IUPga57R4AAi3KU5pjNmW2YGZeDl8eYN5oVm2KZf5SKjj+KmIkpiduIL4g2iI2H5oaAhiuHO4lvjRSSw5VBma6bE5shl7OQiYsHifiHYIdjioSMhou3icaKT4/lkkiV0pZslnGSLYvfgVB9sn/6hWSL942CjMaKy4vfj6yT8JT0lNGUy5PJkfmPf49fkYyTXpLjj42QF5Z9mRuYIJUrlaSWypdUl62Wo5RhkcWOwI1fj9KTtZuYociiaaCtm6mW+5SclG6T7JJtlYSZ2ZvSnQOhq6WWqDyni6OFn1ycRpo7mUWYXpaJkkuORovziYGK+osni5SK5Y2ukoeWG5pQnmehjaDfmlaV9ZT6ljeXgpZqlkqWzJcimIOVzI82i76KyovKkAyYkp0hn1acQ5byj3OOVZG1kmiPQYg1gYqCSIt3kjeVz5PdkACPnY7dkM+SnJCZjMGKO4xRjfmMYovdiFWGjoUQiF+LkIyEjIyOaJJ8laSVk5NnlJ+WEZhal+GU+pKskkWTf5C2iQmCLX6IfyyF7YmajFGOGJEgk1aS85FClN+Wv5UQk/aS4ZQ3l3CZZps/nhifjp1qm7+aZpkJmJSX55XXkiCOSIrDiIaIL4dNg8l+Z39IhxqOa5FokrWRm5EtkxSWNJkfmWWVZ5K7kNGP2pCRkguTPpExjqqJvYQAgVeBJ4k2kvqWsJVJj6OFLICDg82JC5DglS2aVJtCmFCUepXPlmeVGZGAjceOEJRYmb6btppZmmGccp9qoDKdQ5ZykEmMe4eLhciLMJNzloCVgJRvlpmZR5uamo6ZmZsQnqKdOpo9l8eXwpq2m1ObnZmklbuPRYvijGGRP5KfkNWPu5HNlOKWz5dsmeSciaC6oJmdy5eGkqqO347BkgmXdZnImqqZppZOl7abbJ1QmiaV9pWsmbCch50ynI+aapmOm4ieAp/wmzGWdpFzkSGVzpe8mOuYVZhkmIeZoZntlVmPl4eLgOh9SYZJkPCXuZzJnlKdRJlhlrOUMJT/kx+T15Aujl+NaI4RkL6PBo3Ij1+YF587oOSb/ZSDj0WNEopRh3mHY4pKjRuOkI1Rj9yQa5P1lrSYdpcDlsWVkpekmaaawJo2mQKW3ZGOjxGStpZkmQGaY5nsltORi436lFWgk6bupyWlJqKpo/KnSqqDqHajoaCcpT+qTqksoWqV55ajoa+n1aafnzWXLpUfmTGehKFIojiiiKPYpcenjqY5oYScNp1KoQCkWaSvo06gK5vemCmae5lelICPS4+UkguWgpd9mCaZ75mYm6WdiZ9Fn1ybEJTfj0uRApMqj52G3IHLhoiNEZEPk7uUSpnyoHenH6qHqBCjCJvQkt6LKIkIiCyGOIICe095uIE5jEmRQ5I2lBqXWprMnSOgKZ/imYmROIpJiluOxZMRmOqXIZVOlN+USpOVj9SLTopkieSJY4s2kOuWaJvkmkKVdozehBmFK4ulkmyYRJoymTeXBZfymMaZP5WTinp8Y3nrgNeJ7ZDblJyVrZSLklGQz43IiTaHzoYchlqF3oXHh62JF4mphW+A0H+Cg02ILo0/kc+UQJoYoPygQ5upj2GIZY1ZleiZR5q0mfCZbZ0rosSlzqZPpOieDpkOlZqSJ5KPkBONgY6RlTaddaAOnw+cVZ3/oIuhcZ7nmR6Xc5YhloOWWJmdn66j1KEXnKaYEZqXm1mYkJBPj02S+JQAl0OYI5mWlo2Qc4zMjK6PZ5I5lEWVEpallxibXJ4KoA+in6FNnvOX04/5ig+Mjo8UkriSLpPekvqQb46dje6S7JnnnYyc5ZVzjG6GRoS7gw2HEI2akA6P+4euf6d9ToKWh5GKUYzxjvaSzZfXm6GdiJ2AnE2ewKKspVCkYKBanbKfw6HTnpOZHZYVmNaaNZ50oSqia6AGnZOYdJXFlhWbDZ+eoEKhVaG+n56c/ZhQlx2W5JGqikmFg4fojPKRJpW6lhqXPJcXljWS9o3AkAaYjJ25oB2h8Z7fmpOVVpCDjt+Q+5N1lcKVgZT+kF2QFpcYnn6gN54dm2+ZDpo0ndWf5p/UnQqbgJkwmkecFZ2qnP2c5Z1YnTaawJW9kleQOo6oj/uVPpzdniCfwJ7lnnqjhqjeqVinmKGtm4GY5ZY5lpSWUJlcnJ6dMZ4Wodmkpqgrql+pXKbMoPqYQZMxlYqaf51un6CihKZLqOCnOqbCotCdLZq3mN+avZwZnDiZoJikmtKcK57On/+hO6NXo7ih7aB5oVWjsKMmomifO53JmaOX1ZYTmsWeLqHqn4Keyp4+nzCft54fnxuhe6ICpUmoXakPqL6kYKLon26fB5/jm4KWEJYHnlqnQKxBrDWo9aLhoGegoqJPpm+nwqfJqPCpZqpWqnmpbahRp8SlGqaFqo6vjrHOsFauN6snqp6soq/orbann6VTrWq0krWdsIWqE6mvqXWpWqjkp0upC6ukqgSnHqDamuWe1qU1qfmn2aJknk+g0KSApnSjpp6ooTSoqKukqVCib51qnxGhtaHgou6ji6PAonekSKa7piimHabBpQqkrqBTnwWhdqOvpPejrKHPos6nbqt7q6yoIKZ/pXGkpqHynPSbDqMBqziv2K4kqn+jzaABojWjeKIHoJKgb6IKo+ui0aLzofmjGqfvqK+oragGqRqoX6aqo7ifX58loeehMaA5nkyeQKAxorugwZxbmNSWBpy7otGm+qeep6KnEKjqpzinFKUTo6ajwqZQptChf6BMqJavMLFGrHOjHqMvqzix47HnrUWpR6zwstq2h7WIsWe0ULv8vvi8ZrXWrcixK7lgvHi5t7JTuNjEp8oLyOy9M7SrvC3GAci1wc2z17O9wCLHhsVtvE+0sLuCw0nEI72sr2uqs7BktE2yh6vTpkqsk7C5sEesyKS2qYizC7iitguxnav6qsmqvagDp1amqKaip3Kn36ewqNmoOaf1pDChsJyombWYgJkHnHigz6NHpe6nratdrQ+sz6hvpYOjfaWcp1WoMKkdqzOsHKrgpbykmakir7exEbKzsCuv2q/Ss1y6E8BDwWq9C7VPq8Spz68gtZu2DbXhr8+q+6r5sOC3pbwAvei41bM0sna1d7kGu7S4O7N+rtmtY7Dws2C2lrVWsyixxq80sYq2Srr0ud60rq36qY2qoKw5riWtuqtzq9Ors6tAqpqnJac0qrisMa1prBCpGqX6oeKhTqOGqLGsUq10quymVqV2pYmmnadGphyjIqHaoQmjkqFPnyegYqJCpJ+kNqPgob2iDKnssNa0C7S8rnKpH6nqqniqgqhHqNqpa6wVr5CvEa0AqaOmFqiOq9CsEapSp+CmFKfPp3engKaFpvyo16t2q1qo4qetq96vk7H4sCivD68FsGOw6K6krJqsVa6oreCq26rmqzat5ayxqRCn+KbvqHqs0KwjqRml1qNFplepcar4p7eiqZ61nPWe2aHwov6m7qpHqgqlPaO+p7Sr+6tEqT6mEKYLqmyv5bIutMWzr7FnrvOrgap1qNile6Sfp/uq4asKqo6ogao7rpqu06pzpUajC6SiohmhIqOwpiiqRavNqYWnvaWLpsaoqKkQqk2ro6x/rS+voLGgswK057EhrleqPKhIqwuwerF+sD2vyqwvqQGl46RxqCeraKznrV+wSbBcq4GkhqBWoVOi7qNspCykNaQVpdykgaR3osyf4Z5sn3Kf9Z7dn+Gji6aqpBOfHJpYmY2dKaRQp3ilVaAinbOe+KHVo2KkEqSYoYCdrpiBlb2Ta5Q+l9eaR58eo9ulW6iaqlOrrqtzq4Wp+qehplSlfaXwqPetc7Lps9ayD7EHsAevlquqpn6ljajHqs6qAqtIrfevPbHRsLywZLHIsbWxvbCxrgCtOqzlqimppKfspjKm9qaQqIipJKpIrJqtPq/gsD2wjawhp2SjsKM1pSimT6r7rpOxxLFzsSSzGrRJssuvUK0GriiwXbLOsiWymbGLry+t663Nr3Ov0K2BrgyyZbVgtha1Z7RJtOay3K8LrQet165usR6z27G2r0KvMrDTsTSz1rR/tAuzy7H3sRC0CrUls7qx6LPLtki4AbfCstiuzq6ZsLGwPK+Frtmvc7PZtt22p7QKtLW1XLgUuHu0jbCfrQWs06wLst63SrtYuxW6kbo9vK28G7xiu5i5w7bCtNO2TLrdukW5tLeHt3y4hbgot0i2J7druPm2dLMrsqWzhLf8ulu7k7jMtVO23riKuoW7PrzGu+O587f5tlC11rSLtaG3N7owuyu6Bbl2uh682bvxuWq5qrhute2wF7FatKe2QLgxu/O7c7netRC2r7cnuNC4cLo9vCK9yb24vry9Drv3uta94b+Pvre73ruqv93CNcPowTzBh8IQxKfDK8ECvkS8HMBTxpXIkMaaw4/CgcRSx6PIV8f2xQTHvsmSzKnMqMqDybTJ6cloyDzGR8eTyv3Mpcx1ymHKjs270DDQHc70zRnSL9YX133T2s3UzX3UddrV2iDT28dFyMbNxNAm0ADN9M2K0YPTKNMfzwnKuczR0Q/UPtOQz5fNONBD0pXTftVd2AvZzdYi1eLWBdmc2bPZbtmf18jTjNDdz1bR/9M61rLX7NkQ27faXNri2W/aLN3A34zgBd+q2xHauNrG263cYt3V3mHgg+GR4Cbc0tm53PrfweE+343Xa9Mv14/ae9tm2Q/atN7b4NTfxNwX3MbmX+5L7qDp9+DL4rTwavfg9b3vlep98d37/P+w/GT12/TC++n+7Plp7j3s/Pe//yX/5fYR7NLpP+258dzz2PQM92v45PQI607ilePE5v3or+mu5frewNvm2afXdddM1d/TxtLaz+vPxM0IyjnJGchOxH/A675XwCLC/cKjw+bA/ryNuaK3N7W6shiweK1prTGwjLAarsOqS6nRqWatVq/nrxCva6t6pmCkqaNvqpSxNLLyrmaq1KeXrdyxk7H0rpOqLqqPsCi0W7EEqUqe36Murwyy965DqkumMKyus420dK9Cp1asNrt6w5HBBLd7p6unm7bEvZK6a68Iprmvt7qCvVS4+6w2pB6mK6rap0qfoJr2oTOsqq+Kq6GiKpxEnE2e+Z22mUeUcJT5lpWYgJoOnZed8Jy/nC2d6Jqtk9SL7Yyek4yZ2Joxl6iPQ4xdj66SHJGOi/qGI4n+js6PZYlVfxODaos4jiiOhY5ckNOSD5NrkGiJr33FepiGbZFulheW05PYkLCOAo9HkDiRm5SumAaaCZZwjtiIbo+9meafpKHdnSmX6padnamjuKVqo76eDpsXmxed25pDl3iaDqH0pAulhaD3l66TWZUVl9aX+ZUZk5STUZVHl0uX5ZWclXyV85JhjpCJdogAi+iMtItvhst9vHrbfkWGyovakHuTH5Itj6CMnoqziQKIP4YihD2Bp4J4i0aUQJmJmGqTFI3whQ6APYKqixaTs5RekOiHAX7XePJ7T3+bfpd7V4KPisCOIY8IkXKTYpMQkmePXouPhnaBw3n6bq9llmTRahVxpHV3f3uI/4z2jNOJ7oSqgIGBR4l5kK6RE4tYf3J8toROiXCIC4YEhxKKIIqGh1CEG4PXg7CGRImYi1aPbJJIkaaKhoVqjSOXzZuVnEOaWJUbkHqREZStlmWbU6LJprOltJ8hm/ub0JyjmnyUpI9Wll+dB57pmO+UCZv0orKmcqSgn5+fDaQLpbmgw5g7mAigp6ZSp+WhJpxSnNeegp5omNqPJItwiu6K5ImyiNGJd40OkNCOJ4uxiL2NApJDkn+NPovDkICU2JLgitqDS4kIkJGTyZH6iyuFuIOqh9OKb4mShJR/fIGKh4yLZYyuis2KU48uk5GSB48njZyNt4tshvuHMI3hlNGaTZ16nQGco5jSkjyND4/2kymWmZQ0kTuOv433jTaOII5BjZCNbY4+jtuMI4ygjPmL5IlTi8+SwpgfmEeQvYaChs+L3pApkyKSxI/DjtmLNoWpf+R+X4DLfuB5mndlhb2SP5ixlamNPIciiL6KPorwhrCEaocYjMmNWYuHiLqF0oLRfcZ0WW81c6F3EXX+da99sYPohGKAiXj9dlt6wnzdfHN7FXlHcwxr1mJiYW9snXgugbeDD4B8dnpqMW7NdjZ/74MhhA2CxISkjDiSTpMZkViLH4SFe2Zy6G18c7J6iH9BgIV8wnrrem56bXxpgGiDC4T2f/R8IYS/jdeSK5J4ixmDMYVii+CMRIgNgV+CWpCGmsad65lmkrqYU6eSsImyHq00oRGdRqcdrimtlaR4lbmWtqPWqm+quaQPneqdbqNZpSqiJpoHj+SNYpafnOWbJ5V/jrGNao1UiyOI/YMOhuyNxZJhkZeKWYD6dmd0BXkjf6WE0odhi2CR1JMVlYaXKprZmICUJ5H8kJiPbIuBiA6MpY/6j/2NzomLhnSIBo28jsqKNIJIfUB/YIMHhtiEFH4ocydrxm0zdi98Rn1sgX6MrZZZnAmf2Z8TntKZEpXHkD2KboJrd49pLWHyZB9sZHKRdph+soefjTqOO4p8hKR91HLrZ2ZuHn0/hF6CV3cMZ7dj2mpFcRN4Hn1ifraAGoRniDiNfJD9j3WObo7Yi3GHy4eqi0qMqYdufyN4tHLicINxdnSeeeZ+AoGvf2GAMYS1iDeKgYeuhmuL4I+SkPKM84aWhouI+ooRkW6YNp+WomqiV5+omgOWd5T1lJKYyJ1voySnZqZRoDGWWoltgUB/2YHchcOHV4T+fMl1nHMqdluAFY1alDaUN492jAeR+JWZl6KWUJOzkC2O/olghNV9DIA7i+GQ+I5mht99gICIit2SeZfVmJyZO5romMaVZ5dunqOjO6RGoJabspqrmuKYBpVQkaGUDp18osqhMJrZjVOJZ5CslpaWco/Zgtl+dIaNjfKPGo3uhg6JUJJxl+WVSo8ujJGTTZx+oJ2frJzhmAmXaJiNmBmUG4ihfFqIl5iwoeWipZ7Bl66TcZXjmPKXCpMIjeyIaIbFhbmIOZF0mWydG51pmgSXt5QklZSXrJkBmTGVmpIgktmSSZODkvqOOYrvhTeG1oqFkkCZVJz3m+KY5JPNjH2GV4XBjBuU5paDl5uYCpm8mA6Y5pTuj02LBot3jDKMdoqeiKmER4EygiyH84uTjd6L9IaFguV+cn5tgSaH8o05knySV5BajhmOUIwZhoV9DXq/fX+Dp4k6j6mSs5L8kdGSLJTUkyWR94uQhch923Y9dxuAPIhyi56LS4mriWSO6JIXkp6MpYpolKKdZJ9amv+SjJWVnmCjM6GFmNCN9Iz0kvmUWZDGiOKGtpDUmMKZqpeCl3yZi5v6mzOZg5OpjdON2o8Aj5qLGIi8kGOfFahOqo6lrJpokUaRe5RglQWVuZXYlyGYvpTzjaSG8oXJjFCSXpWnloeYJJ8tpqSo/KP3mOCPhpG5lBuTyI1XjtOX/p6Wn5ybjZkvn4OlSafXpFei+6WLq52s96iFowKoQ7H7tfuzO6w9o8+fS6GEoeCeCqBhpw+t363fqdmj+J/inz6gup8Nn0GfRZ6ymLWOK4fJik2R/pSPlV+S0I4cjDyI5YINfIV2Q3G0b25vFnacfhGDXYJ+fBF2cX3vi1uW95nmmL6Txo6OjVqMJonIhRGJ1JJQmwKebZqAkhaTdJ/1p32pvaRVm6qccaZgq3CorZ19kV2c8KgtrfuqWKMBoPinh641rqGn6p81qmG3o7zHuUGwb6qStjjBO8MfvMyqkqmqurHDScPbur2vvrRGv6TDoL+xsverG7pPxH/FmL36rd+p0bP9uYS4zq3MoKmn2LHetVuyTqjAoq6ptK+jsJasf6UlpXOoTqkBpTybhZNYlxidr59In4udlJsHmFGTwI9AjPKKnYvHisCGVYD9fu+F9Y9/mDCdGZ1smf+VRJd2miCcT5sFmFqT6Y2ViPSHXIhPisaOTJOpl+OZq5kamS6ZRpk5mWGYIJdiln+WjpUfk6WPDo2EiaWGa4FmeXN2vHuqgD6H3JDWmEqcPJqAk52JxIZdjaCSPZNCkvyR7ZGdkDiO14rPh5OGhYZ0h9WJHosSifaDJ37leAB3eH6QhRaJ0YqvjJKOi5DMkGePCo56jVeO+I7HjQKKiIQMg6CFhobRhYKE/IErfyx+GIBjh7SOXpPAlHGSaY62jWeNfIr1hRmDaoU0jMyPgI8+igKBfnfQc215GIDqg2SEj4TghtyK9o3mjZuNo49WkQOROI53isKKtI1gj7qOtIrzgt16Mn7pgTyBW4LWinuRc5Sik3GUpZhVn8+k7aVJoJyTKYjvjGSWFpuMm4ydZaEho+ifrJTEg8h//I0WmkGfjp2Dlg2UD5ifm1ebKZhjlIuUK5T0kLmJeIL/iKOWdZ7bnUCUO4ZmiayWTp9joeSdz5bcjmiJ/oR2gmmCrIO3hgCJsIeng0qCEIYHjeWRZpFRjw2SdpY6mK6VeY9xi8+OUJLskIaK+Ih+lEKhvaZfpLeb7JI4mLegQqTKoRKaOZTUmlmj46b4oyycUZ3QpoCrNKiUnC+RMJ0xqoeuAqtHoo6ia65ftRq0J6v/oB6u8byVwvC+w7GGqAm4kcISw4G52qbUr53AV8edxL+3Kan9u4rJ6MtsxNixarCIwU/KZMmfvoOt7LejxcDJSsQvtEemJrGXuvy6OLI0ohijPa3VsdGuF6Qll12YBqD4o1Si5p3Imwee454mnN+WTJYem96eKp95nJCYOpVSkLyJJ4LwgYeIQY7SjtSK1YRygTKBl4GTgA98f3O6a31sF3O0e+WCz4criaGF9n1EewZ/TIZjjUmQOY8XjOSHyIMMgSmDy4rHkbGVlZbLlQ2VypZdmjWbJZj5kg2P2IyPivOIZYyckOqRX4+QkKOcLafNqjenlJ2MkC2Os5ILlKKTIJMFlZib/p8moOma4Y60gCeAGYrekC6TyZbZnBOiVaSjogidfpUykFaQVpJjksaO24tnjVGQ+ZCXkAiRO5Npl8+ccJ9DnBuRln4EcyZ4wH5QgueDUYY/ie6Ka4oSh6d/uXcgd9l9nYWtjJuS85UmlO+MYoKbe8CAIov6kvaVNZRpkDSRlpdMnBubgpJHhLh5ZHeAdnR1D3zKheCL7osYhmN9tHuofxOEtYYvhqqCln9afBl6CXuJfhaCiIJMgaeCVYWphpqDRHs2cxF4nYQEjx+U6pTSkk2QFY45jC+KJ4rnjOSQ0pNckvSMAIYqgz6Fq4ZphGp//3kqfvyIh5PrmcSaC5XjiGN8/X5Di0uV1JhwlqqPGYl6iGqMZpCAkLqMeImIi6OOlo7+iLR9oHAxaWZlcGHDZEBv0XtWhvaNKZLPkieRf46hifiBEnq0e6iH1pJJmdiZ6ZQfja+Gt4hQjEaOOY9akryXCpznm6WX65K5ksmWm5v1ndSdNZ03m6OWpZC6ixuHeYTAhhqMbpLdlyWaVZqBmN+W35h7m9Obn5vLm+Wa6pgll7eWV5gPmHGWU5WKkwWQyo38j9iTW5VukziPZ43ujWqMaIeDfup99YG9gox/tXsQf82I/Y+zkJqKDIEOe1R7IIWljoKTQJEMiTyEYYnlktOYMZifkdmKxYymkvSVaZVPlK+WkZnZmRaXSJGSiiqI7IfehViGioh+iuyJXYY+gxOFZIockMiTL5YPl+WVUJJzjFWIp4jIimuM043VkPqSqJHSi9CCD3yQfPB/X4SChzCHyYM0f4uAA4iQivCIhIbxiACO6JDYkcWSlJMIlGqSI46MjFuNQJDfkguWxZbSlHyQtIsgi0CPKJP0k5aSGpNOlTKVApDbhw2CsIFah5ON+JKwlZCTg417hs2CoIZ2jciQbY5siIGE0YmQkj2X05Z6kjKNio/6lOeXtZe9lW+Q54pbi1COlpJ7mEGcWZsXlnSR15EVlDaVYJeqmUeYOZPZiwqNL5TbmYSa9pRSjTuPj5Wzm9We/Z20moSZYJzinxmf6JkUk1KQrpO9lgqWDZL8jdKL1Y8qlm2YbZRrinKBhokblMeY1pYSj9WGEIqxkDiUlZKYjjOPf5Vdmwmc9pcglAuYxp9xpI+j3Jydkq6LQ4ymjeKMXomDhZqG8Ir0jc6MMYh3hyqNhZEDkquOHokxhWeEL4L9gF6CcIZmjGWR9pNfkWiMOo6TlGqYTpeKkzGQQJChkcqQP40fiTSFloIlg+yGdYtYjwyUKJjkm1KdzZuOmqWdOKTPqLuoQ6X7oVSfQp36mB2UDJFIkbGSNZKfj+uM/otyiu6GJH/4dH14BYssmH+cy5h8jVyDJ4pRkxuX75crmjefs6IIodWaVZE7jTyU+5sqnvyaQ5cHmZObT5pqmNKW3Jasl6qWvJOijguHcYsxlzufwKEdodegVKK2o7qjk6Gvnf2YI5UQkvCS/pQHltaWOpXHj+KGYoB5h96UHZ7qnwSaR5QYl2OdrZ7/mSGS+ZXroYCpBarQo1qc7qPfrqCzqLEBqhKoaLDgtQS14qx/ocOkIK+9tFCyQKgApkeyOLonuvSxXaazspO/WMNvvhCwjawTvZDGOcYwvFKskLpEy4fRVc7mwIe3esdd0oTTEcsit6q4NslW0K7NUsBYr6K7DsfMyC7BpK/KqZ22J745vTO0+agLq4WyIrXfr9Olb6WKrDuvQasposCaoZ6HooGg4Zmblo+ZqZ/GoV2e/ZeclbaX5JeQkviJRIZkjByTIZT0jZGAd3dTfzSJZo5WjoaU7Zugnk6ahZFeid2FoIiEjiiSuZNhkxCSxJD6j8qP8pBRkXGOOowEjHCN2ozIibyGlof0jciR05IOkj6OUIqwirCMBo0qi7OJNYvdj/WUEZZukwuQn40XjFyKd4ZpgWx9CnzvfWuBsYP9g1KDpIMQhx2MPJBBkQiP/44ckheVf5ZMlZCRmI4PjMiIL4VpgKB+i4GYiFSPppKekU2N6IdlhbOF2ohojX+RmJREl3mX2ZNTjVGHuYQ0hZCEx4LwhJKM2ZMlmCeZAJVfjMqDYYHcg8iFtITyf016yniEfdmE3oyUkoiTdZAcisKERIXsiKaMDo1UivmFzYEHgOh+0HzvemN7TH43gwyGXoYXiZqMsI+3kZyRipAwjhWIVn9Ve+t97n/QgNeEdIrljvGPqo91kNiQYo1iiIKIbJCOmCmccppuld2OPYjUg26C9YZ7jJ+Ou41ijKmN3ZQ6nCug9p9ImzaVYJICkxGTM5Q6leeWx5r/nQWefZklkB6Ge4mXkhSXF5gVmuWeE6JboYede5i4lDmSe5I6lVmV0pGCktCXjJqclkiMeoKjhjmSXJovm6GUcYszjCKYj6D3oECaQJDckLiWE5qNl3GNHoP/hZ6Ni5BDj7yKFoaChD2E/4VkiLCIzoV3glSD94akhk2GSoj5iJaGbH+PchFmtm/HgkeOhpGXj22K1oKMffp+l4TBieqNEo/hiy6FwH9ugeSIJY6Kj/SO6o6HjjWLKYPPe1iA0YqkkfqTvpGSjXOM348zkhqO0IffibmR5phXnGabYZejlH2XRZuOnuCgYKCnmyiWIpQalEeWYppTn5eg7pzclBWO+5S9o+OqL6lTnxiNVXtoeqeFSJD+lDSU249HiaSDeIj3j8CTwpI/j0qNJow5i8yIMoNDe8B103d6fDmAwoOXhNmGpImTirGH64OJg6OGJormjyKVzZdElzOVyZKEjyqQCZaLm0WbhpMIhWiB7orbkQaTco+HjL2U5p1+oqyhbZ2KnIGkLKwlrlupbqDsoTatFrSQs4usS6CFo2yxD7nluBOyYqilq2SzcLYwshOn/J0rqIGy5bSfrjyfC52CrOW1SbabreWbsZMtm6KhW6G4mc2PAZPzm+KeDJoekpeOoJFClpSZhZpzmCqXUZgVmfWXg5LghQR8WIbllOab4pqblFCRWpSMlUeW5JdVmkGaDphTk5WP4ZFgmIWfPKNLop+dmZkmmIGW25PSkOqNPYsAjFGO1I2aijKH2ooFkMyRuo/qjcqNWpJWl2+YUpg7lx2TO5ATkAiRXZJXkwGUq5WSmlGd758woyqlY6X5oVGaWpNvkZuSiZKVkqCSJpMjlcyUnZBBiXOBdn5egiuEMYPzhfOMK5RsmKGYoZV9kKyLPonrie6NIJKPlViYpJdulXyWF5qznMWcj5nskwyOOYqNiqqNmY+VkJOSCZWMljWVQJPRkX+PW4yRjL2TgJv/nyuf1pmOk6+SsJRblpmZ/Judm9OXFZKDjpiRvZb1l0KXkJajlbaSMJCvkWyVbZlFm8yaA5rFmQaaH5sWmhaWQpEskE6TtpWZlSiSN4lKeg5u0m9AeKJ7w3kddQVwF2+gdsx/r4TThX6FcoQ0ggeBGYAGf51+aoCAgjWBXnsAeRKARIp7kPWR+pBKkGGU35zJo9imnaQPnKWNw3u1cC958oLJhySHq4OTgGx/LX4PfR5/cIKEgqt8GHi7e2aCi4T+gvR+BHuAfRCF5Ylpio2I4oqfkF+UXZSnkXeNNYl3hYKCnIJRhsmMh5PWlqmUE436g4R+CoLXhjCIhIXrgPF9539rhiKM+43qiQOCTHolez9+WoC/ghCHdo1jlJyX/JWFj6qFD39LhEqOBpWSlsiTmI/HjCaKVojqiHuNP5EHkmKPjYmbgcZ8WYEgipiOmI02h1V9D3mCfPGDd4xAkaeTW5VdlmyXD5j0luyUp5SVlTyT1ZEulVmXepaUk0WOdoblfZF8XYTjjDORoJCbjQKJ/4iYkaKWzpWukbWOW47BjHyLC413jneNLYl/hpGIfIsajAmKsob5gmh9UnfidaR27nrEfpqBB4Q+hDqBnX/Df7J/PIJ0h+aJ94ivhgSGyocBiceH54P8f4t6L3eqeV18bXpLdr9v7muMbo94v4HAhjmJhIu6jYuMIIcFf4F5Dn9liY+P/pCKkACQlZB1khmUOJSgkZeLooNLfEZ1kHQjeet8XH2WdwVr019kYU9rE3iwghmJ34v5iReHiIexifiL5o4TkZiP6Yk7hlWGoYltjq+PWoyOhiyIcY96lESVjpLnjh2O2Y3hi02IMIQxgOZ+NYA5gveCOYOQg7WCr35KfO5/G4WVhvuDdoKWgKGAroDEfrF9eoSQjEuT05R9kG+Jz4VhinuSn5ZrlXyQtocHflt6nn+nh6ONnI5kijWETYIBhrmImYZffs1uO2VfbyV7d4OriC+PpZQjlpSSSYxHh5yF4IW2hnOGM4XrhJSEfIPZgJl8A3xnhTCPGJLDjWqE2XopeBd5Jnnyd3d3YneAeVWABocEi+CO/ZIflF2TJJB0jdON3JDZkriRy42EiF2GZ40tk3uU9JTLlUyU+I8ai4+M8pIUltWWkJdAmIaVHZEnkBeVE5pkmRySq4blgGGBo4J3hdCMypIelduTW5Txl9OaNpnVk6eO245AksqTMJEqikyEA4fyjGGRq5XtmdGbwpt6myqbgJpjl2+Q3YUxf3qBLoXNhFWBK4CGf5N8gn2rgyOL3I0Dih+AcHd+d6F6gHr/ekWF+46qk62VIJfSmLyYJJVfkG2Of4/sj+uPq45djCyIU4K3gACEXIfAh5SEen98ehJ4VXhoewx/vYMlhvKIR45dk9WVtZR/kvWQwY/0jT+JPoPCfwuBzoOMhkWK44xMjaSO0JBRjuKGJ39AfryEiIrsi6iJ2IjXjOePkI/QjBCJbIhBieiIJYjqiraPzpQOmd2WSo1qfuN0ln+/i1CUNZe+lpCT5pApka2UOZhZmS2WFo46hdaE7okDjqWPQo4EidqDcIHygseEu4V9hyGKM4t8iduF9ICQfZB7uHxzf3CEdYq+iwaIaIM9fWx6d326hPiNk5MIlCqQzYxgjOaMMo6CjrqM+4m/hY5+SnwOgGaDfYFjeQVxk3GtelOCvoh3jD2NL4wQjUaPbJG+kcCPi4zeiKyG0IYDiUKKpYgthA18JHODdWx/rIZ/iEiGM4JGgEOClYTghZyIe4zBjpSPbI84jaKJV4fGhT+DYoA3fQN553Uid6J2mHMMcIFyUna1eYh7A382gSCCqIJ3g7KBeX2cfVqGhpAalMOPFYYufGd6FYGrhy2KYYhyg4B+3HnFdJ9vVGtXbWlyMXgFfoeDyoX7gxKA/nyifn+BHIQ0h9iKc487khCSf4/ii7GJmYq3jRuPCIzKhj2FOohjibWHX4cAjD+SWpXvlA6ThY2Rh6uJuJKBmzSe1ZoNlPKNwIu6jq+WSZ9bo8igspcsjiOQB53Wphmp9KNkmCiNl40VliOdgJ+bnFmXq5QylQGUtZGAkl+WwJfCk7KLzYh4kayYZ5nKlJ+Ngo07lAWZvpiTkgKI8YRgiAWLrIugiUiLlJBPk46Qkon/hDSKUpHhla6WmZVCk5GOV4kliWaLZoqUg758h31VgeuAfn3afr+G3I3qkViT55JWj8iIBX+vdhp1H3n/fSB/xXx1d65zanlOgBSDp4EDfYV733+Rg9mDAoBMfUGCIYcVh9OD4X0+dc5rEWelbcdy/nDOaIhgL2WFc8qAQYieiieKjYxLjvqMPYujjBCQUpD6i2yDCnlKd+98dINqiEKNlJAZlOGWjJaNk6mPrI2LjMyJsYadhCCE2YMbg0ODyIBifOd2BHhifpGGBY27kMCTLZnBnnWhZKASnWKaTpnQl6uUi5AXjsCPlZNmmImbdpkekZqFw3vIdHRwQHSaf5uMypWUmPGUwIujg+yCt4a7iBWJCYw5kgKXlJfGlVWS5I+akTSSbpCGi0aEjYADhlmOLJRWlMWRqpK/l96d758gnI6TS4sUipmOhJStl6WW65Iqi/GEfYcRjX2QfpJqlFyWaZbXk5WP9IvQiwqNsYxKi+6LO43Mi2yGEomCkmSbm56FnA6W1I5hjOSN4I+cj8aNbI3VjReOF45mjiaP6pDjkbyQUIxchQF/an5qhYCK7I1kjs+LDIjYhRKKT5FblXOU5ZDRjKyK+or/jFSPj5DDj8SLvIXvgw+E3YFtfQZ1aWx/aGVnZGfSauJxp341iKWNpY/Gj7iPaIxohv9/rH3LhECNBpJhkqqLmnsMai9pnmyVcHR0mXi2e9J9c4MJinOM/4oJikKKOoy6je2Ml43rkbaUsJPTjqyFCXm1bm5i2FJOT/tYYWfccrt5g3wmfLF7YXxtelJ33HgQf1iDeYTkgWuAzINEiIiJAolPiZ6L6Y6Pj4KMIoXrek9zp3Qofs+K+ZNDmLGao5htk6+PuI6yjCeHpoELfTF8fX1CfyeB/4NzhT+CSX+IgBWChIL8hI6K+I9nkZuNlIVNfK517XMccxFwvHOzgf+MpJHHklSSK5Fkj2OK4YGBd6Rur2yRbl1z1XeVeNZ3pntKgviG+oaTgt97d3Nha59nLWZPag9zeHmSfNt/P4I3gzaEYIhRjaqQppKJk9WR0Yw6hU1/TIH/hpeKHYtNiVeFpH+jec15rHkReRB4qHbzgEOMepEFkTqMeoXMhvSPjJfXmSKXcJOkkziX2phjl/WSRYyEhXWCB4eZjHqPBZFWlJKXiZhmlRuPd4tPjt2S9pLqjjCMxI2Ij0iRYpP0leGVmZJKkh+VRpemmOWXGpUxj42HiIb7jlGYR528ncuaEJZolOOUHZW/k2uS2pNOmYOdLZ5+m1GZO5tQngSfE5tkkzmP+ZP1mYWc7Joglk2U0JlanfSb5pWkjmiSEZ3TooOhyJs8ldyTe5PPkZGPJI2/i5aNqI7mjC2KWYiMiAaLuo1yjQeJooG4fPB90YL1iVuPt5L1lOeU05ATiHt6hnUigKGKyJDbka6OPIy2jT+QSo9fi6qIPYvnjkCPK4t6hiCHW5Ebm8meU51imXqZ1ZsWnLyaFJlbmbGc85/poruljqWmouucUpVOkjmb+aZSrcitw6nioyijyKvvtSa6NLYKqRWXoZPjoZGuc7RYslypRZ84ngynrLHQt8W2QK4bn2uXjp6gqiux3a8hphiVsIrSjx6XCZsImq6T+oo/iGiMo5MamXqZFpRkigCAUX4QhFOI+Yb9f1t46YGPjUmTGZEYiYaGk4/Vl3iaD5eSkhaYz56noMScB5hBnLSkVKceomyV+5CNnaKmfqfJoF2X4J0IqiOuQqmhm36bo6v1s2yyeag1oMeu7romvXK276mErh+7KcBcvHmvwKLmq2G2ZrcFr5yiVqbFr52yd61No2+j/6txsDWtXKFgluadGag1q2SnJJ2fld+VRJbhlFKT0JLxkTCPX4s3idGMNZbmm7OaFpUejYuHN4gKjCeSJpotoaKkLKPwm5KPkoX/gz2HjYlLiGiFqYGzfhd+RX3Qetl3DHmafhCH6Y/jlEWV8JERjX2NYJBbkCyNLofLf9R7xn1Kg5yEaYCCevF5YH3ugeqEg4XMgYF6cXQJfVeJEo/2jlyM/oZvhYeEXISuhWOHJoXTgWiCL4r7kPWSSZCfjBaQBpWDlh6UeZDgjHKLQI9MlNuXtpaKkHqJ8Yshj0OPMY2Gio2N95LnlYWUQ4+cjdSSqZiomT2WhpHQj/mQL5FnjwSNoI4yl/Cg/KSmoYCY/5PznU6l+KTQnQOSvo3LltKdRZ1plNqG5Yrel5Wdtpqqj1aE/o3GmJWeRKC6nkSawZWlk1WUrZVblOSQcJCXlDeWH5PnjjSQHJTAljmWGZQfkgORapAQjhmKOIYRgll/L4LfhiyKGor6heOBoIEohMeIyY6ykwWVx5EaisCBcHwLeaZ5bH6xgtmEWYWPh3qLYY0Ki4GEjX1OeFt393v/hC+QfJhknN+c5ZvEm7iaW5Y1kEGNvItZiF+D1oFQgxuFv4Xvg8OCZYUWiPOJJopniC2GtYWHhduDWoKPgRuDNIcQjK+O1Y7jjVSNco5EjaGKWIe3ijmSDJZWlQSRL4zgivuO5pHRkNWL5Yf+iXCNbI74jA+JtoQHiHKP/5SAldmQYIfZgiWKOJEcknONp4a1hDKJ8Y6VkSWQwIpff99644M4i/qLsobzfHx2jXcAf1mFH4fZhP6BHoF0gGt9HXYkc/x46IBdhX2GhoSef8x2GmkZY8tvD332hWOIFoT3d/JlJGVcdIZ9MoEShCeI6oklh45/O3XPcgd+RIgHjUONeIwbjhyPiY7njrmRYpSalNqRzIxxiVaHNoZEiJaMqo91jiSLA44plGaYNJe7kI+JIonCjIiPsY8rjTCNVpAHk3GTBJAfjRGM9IrjiPuFrIOxgnWF4IsLkRmQrYkwgBt6HXlyfUCDiIeHiE2GGIbkiYGNMo6ljPKKoIaffL9u0m1NdLF8UoYxjc+P4o92j5SPQo7iiaWCV3uteG97jHugdpB0OXxThBiGToSAhiiJzIe3gb18oYG7h1WNHZQsmbWZjJYnk6GUkpmJnYWenpoOk5mMH4pci6KP8JLyk0aTUJH0jg+LiYk7i+2NsY0EiXqKh5Etl6KW0476gMp8AYNTiY6Ma41UjiKQqZElkGyJkIAAfVuAGYJhgqGEuYzAky+WMpTHkViSm5QvlWSSlYpwhpiM05Krk4GPMY2gkleXJJVQjvSF8oHXg52GF4cXhGaAtn4/gK2AanvrcAhpMWyIdT59wYKnhdGDanxhdHV2r4ABiHqJAYUSfdB0d3ZBe3N9aHcFbXFt4XikglWIM4o2jB+SC5cBmBWU+oy0jU2VAZstnAOZiZnKoP+mrKdXpHWg+aKDp6enPaLgmqOd0KbBqnGnwp2il56fOqZdprKh9p8WqDSwabKCrMKhxqixtm68qLjBqsGlB7jiwpHDyLpurQ64ScUYyXvDwbPbsXjAUsg1x1a90bACtim/bsBAuGKq7qh8sRu16LC+ptGibKmirQCrmKFhlheVrZgGmNyQlIaEhKmJiozgixSKcow0kQCTd5CwiUWDpYU1i4aN9os3iT+JXYpTjN+KFoV/fid8E337f3h/xHsmeJN67H9nhBeF34MKhNCDnoRkhBuAfHpgeF95gHsUfUl/coDGf/KBHokvjYeKkoMafdZ8jIP6h4SJ2IfYhoOIkozKj5mPJIuRhBd8R3dJgW2OQZZLl/mRcYZ8eDN1m4Hhi0SPjYsMhBmBF4fFj5WUgJQ2kIKKOYUThXKK0o4tjm+LT4nOhj6Cb4M8iu2Olo5OiFh7qW+9dXeCw4ffhPJ7dXDwa3FyFXthgvmFY4Zag6V8uHJqaz1usXTZeHJ7fH1OgYWE8YW/hzOK5Y4mknmSBJCEixGI4IfSioKOK5ERksaP345XkEyQyo57jeSLGItGimyHr4SxhOqE+4Jofc94h37ohy2LUYnDgxF+6H2Yga+D/oM8gwGFGol7i4eJj4Q8f4F+9IDxgVF/4nlrdSN25nuog42IW4lQiJGINonZiemKYYpmhvOAtHyHfV+BCIRihsWH74gCjNCPoZETkSiNqomjieWN2pB2jrGLhYvpja6PLYw2hZx9dnezf2eMYJOgk7mO0ogSiwiUZplGmVWVOJFBkeCSkpHIi2GEWYNdiFeNNI2kh3yFc44PmsmeE5w1k+SNF5MQmnucEZmGkjqUf52dorWgo5lYlNGZ4Z8Rn2GWIItQkdifpaeRpjCdsZHFkhCZfpt8mH2VY5mQoN6jgKABloKFlX2UhEKNjpBCjNSCn3yffl6BmX11cmdseXGjdu120XDqaRdpxm2hclJ0enX0eAh82nxIfUV/bYFvgFR98nnOdul1fXppgkqKLY6ljWqJaYPNhPWJ5IxAi2mFP3w9cu5yFH+BhoOF4Xudc3B4s4IEiZiKpojQhNSAtX4if9d/KoTXidiNmo6ii7uHmIksj9GRk5BFiwCCGHrUd8B7tYK4h1mI3IYXiZqKzYnLhtOA3nmxdsl7OoMNiMGIxIUfgAV+UIIah1GHhoGWfHyBxYk+jyOPUok8gNV8gIJYiE6KFoqOi+2OUZAsjVqI7Ia6iyGRx5TRlnSYWJiKlmuSVoyth/WIQY3pkOSROpOvk0+VmpdPlkOQjIkjhu2Hwo6/lOmWxJSMjSeEzYCChhOMjo1miaSBjHiob85sU3KLef1+GIKrg1eEOYNrfnB49Xl7hA+N9Y4ui2+F/YAwfSB4LHGWcO916YAoiI2JiIeRhvqHVodQgut8mnqfegt4/nAXaCNksXT2gvGK1IsHh7p+iXeXeMd/OIq6kcWSlY6Ki62Ne5F5krKPVYwcjoqSa5MWj9mKCow2jQOL54RNgfCDcIpwkNyUC5Xij9eFUHzZdw97OoMFi4aNAIrXgAJ8SIRLjT2RJ5AhizWGHYf2ibeMtYx3iE2BjH2JfraCrIcIjCKO5IzviIOFZIN9gE95UG4tbM96YYngkLSRz430iYqHsIRef4J+XYOBh7iJwokLh1CDk38mfM17NYAqhCWIu4qXibSEjnvlcLFqi2u+cEF0sXUWetp/CIdWjcuP542oiFiEM4UAiFiH/4Nrfol4znP3dvt9AoNFhSOEOX80fzyGgI0skI+OA4uwi+ON0Y7SjzGQao9nisSB+XjbdTV+oorLksaUTpIJjuyK64jXhmyFnYRMhkyIhIoPjGuN55CFlBaWt5QskzWSopFzjhOHUn1xdqJ1E4Bzi7CQFpE8jHiDInzqfbGF7Yp8i+yKGIwOjnqOcYtVhhqDMYPogPB4BHL4eeiMsZipm2WWIYyWif2PFZbemWibh5twmvuXE5g4m+GcRZ1ym9CXxZitnQqiQqLCnViVmI0sjbSSKJjCmy2d0JozlNqNHJFZmROe8Zydl3mR6I7JkjmWP5ULkeaIaoXhhw2MDY+8kHuRhpRSlp2U9pCMjjSQIpSyln2YvJi2lzWYVZkmmAiUyo6Qi4STLZrlmeKSR4fMg4WPb5rjnTaafJFtiSyIqYbYgViAsIafjY2P84qmgQV6Un1pgnqEiYTChfuKL48dkSmRX5HhkPKO9474kQCTmI+zia+Hz4mfiQGGCoAHf+WEaYphiymIhIOfhv2OwZaImXCXV5M5kAqQApSmmE2a+JvLngeg7JwjldONN5BSlbGWY5NOjk2PcJJikW2Nlou5j6yYSZ7LneOX+Y/rlhykD6r1pqmcy5QEn9apEq2GqLec0ZQqmz2hpqHqnPKVv5ZRmyudx5jIj1qKepDtlaGVco8ph6CIp5D+lR6UpooWgFqI8pRimlWYAJE9jEuMOot+hYx9yn22hjSNSI/ekM+Vm5osmjaTRoljhKCFkobRhZCBNXzieRiAtoYlisWJX4aEgX19fn0nfWV5CHEQa99uhXe9fGF+M4MThn2DSYAVgKyA/n2XeGBymnHwc9t2BnwWgUaE7YO5hauL0ZAFkvSNqobBfzJ+q4Eah4yNwpGakc6NCYfYhLqLp5VlmyadYJ0hnMibrJuqmn6VI5CEkUuXJ5oplsGLBoXKjISaaqFcoMSYLZLrllideJ5/mc2OIoJ7fWeCO4Xhgdh6moCljsiWwZaIjxWFUIEUiaWQPZGRiR556W/xd9J/koDkfJZ6fH9JhdOLqJFGk9mPdom/gjt9o3fRcEts93RvgMmJlo3hi+KEi3rpded3pnr9f46IBo9rkuSRmI8UlVKbr5ztmlWYiJw8pf6oM6fZn6CXQ5oKoaWikZ5Rl8+VFJ+TpR+ln5wzj8mTrZ8KpYOjhJywmiKmoa7JrwqqyqJgqISx7LS9sZqmIZuoo0SsOa0gp4eb1ZVlmcWbkJl8k3mS5JzvpCynWKLUlvaRjJj4m0yYWo5dhW6Ix45MkIWNfYf2gaF+FnzifFR7YXfeePl/pYUEiASFjX4xfkyC7oWCh1SIa4qRjX+R6pQllUOQooZhfGB1RnVdeLKAb4vUj5mMPoQXgZKIR5DckcGMFoe/jESV8piNlqaOgIqvldye0KBHnHSTM44DkmSVm5LkiZWGoJI/nI6ePpnpjrCSUJ2FoqefIJdylK2fqKlYrJSpS6Tlou6lJactpCSeNZ6upBWnmaMJnJ2TNJULop+pY6kQopGXa5I9k7SWSpubnj+dwJgblGeRVY+dkDuVt5ZfkQeGeXljcd16RoZ6i8yIzH2sb7Zvunezf12DZoKMff502G/HcKB2qnuMfd19BHxUe5Z8uH1PfWJ4Y3SRc5l5FII8hgeJPIxvjX+LuYcMgvl3YW/uaMlpeG9Yd6J8NX8hgQeDoIf7i3yM0okFiTqKK4zji2uIbYL3eul043CWcLByJnb0d7V4UXlVeVl2hHMEdOZyjm7xbCBwknDsbUFna2U4cUeA7omCjMCHVnwOa55ZR1jHYhls6nRPe3l9An0GfMt8+H9UgW+BaILngpeAGXy0dw91DnTwcqZxRnU0eO94TnpWfkCGdI3jkBWR6Yw+hFx533Fgagdl8WNbcAF9zoSAh4OHWYRyfSJzHGZfWrRbrmFxZHJojXEjfJSCGIKJeiV0zHSie/9+Q4H9hG+HkYbpgOh6+n5ciK2NkIuBhA1/r4D9hR+JKofUhJmIu5Dql4mafpiRksyJL4TxhiKRAph5l+2Q/ofNgmKBQn/HgpaIpolVhuiArnuvfFaCFYbRhteEVIH1f4GAGn9afJ96XXkdeiN5PHSKcU1z9HUEe4eE84tjjhmO9Yp9hU1/Q3jKdYF2qnURcgVxs3WseAZ2NHDhah1r4W99dIZ0XHV6fCeHPZBllCCTtJFGkYuP4Yowhl2G2Ye9hAB+l3qjhJCRgZkDm6eYN5atlFmSiYwJiACNUZMLlfGRZIrff8t++oSdjkuVsZc6li2RVIlWg6yDDYfQiiGOYpDxkYKSqpDdjHKHG39beJpwiWdoZDFmZWgLaOdtgn4Gh96G6YA1ehZ75oLGh1eIj4MSeHtqMXG7eoN/SIOYhrCHSIZegM53N3AEcVR5KX7Cfd5543Xhdhd6/nyHf/OBzoPGgmt92HJPZYZatFv7Z8d1knxXfCd44nIDbaRma2IPY3lpnm6RcIZyi3TYeEt+O4GMgo6EiYYThjGBxHs2e3V8gHyJfH5/LoKbg/qCnYKYhvuJ44lohdF+HXv6e7l/RYfmjI2PNI4liOR8R24YaSpzEX+JhPeE5oSShW2ENn/be6J+b39dfUF6wntxfnN+33t7doNwSm4Uc413bHoEfpF/D35qeGN3gXtRgTGDMoM0gziFR4sgkUCVlpYClA2NeoTffqF9L4AZg6CFVIwClDmXkZO+ilaFO4iSjf6NuIgBgil+P32XfL95VnMUakFlv23PfFiGPoqZh+aBwIPZi3WTk5XUknKO2YqIiFOGXIkFjKeLZYrQiiGR55WlltmR9Yo6h5GHC4R1fMx5OIH5h7mGtH4bd8l3fXzOfvuAsIJ/hjGLEo6zjI+HM4BcgouIbo5xkYKRVY5hiYKGaIJNgomFAIfDibyOnJUimNOWVZM0j7+J3Ibfh8CHGoWEhCWGvYPCgMV+d3yUfGiA6oGFgoaEmotxk/uXT5j9lD+OzoUegvF/q3tGdmZznXWQd7p3Rngge1SBrIR6hOKBt3s/dFt1t3uXgSaGFIWGflR4em8xbOVrRXKffbCHAo6SkIyQRI+ljlqOEZBzk1mWkZW1kJKHcHsCbr1jrWRIag1vTHFzbs1n6WUxbql+IojiiBmCQXgabh1pWW5feRiAmoL2gU99ZnY5cr54dIQ4jZ2PR4yhhWOCp4bhjWiQX49hjn+PCJKqlHGU6JEdj56QWJOTlFKUMZVjl2eYp5ZrjyCFFoJiiLmQu5Unl0KWpZN3j5SRj5SVlKqPsoaJgO5/9oLxhByCSXiaZy9xGYC8hhCHbIF/dqhpfmG5YYpjVWJCZZpy73y1gP+BMYQkiCyMQI0NixKFynwrdKFpCmoQceh0j3XodyV6HHZfbZJnK21Yc99033dhf3eI8I/clEGXT5cJlraS8YwKhk6AwHwIfGR8pXpVeDZ5nHtafGF5IHXsdeB7On8hf6h7RHgAddtvwmxBd6eA/oVChmGCWX7TfcKELYuAkBCRb46IjMeMK4xwiqmIs4anhiKE+37qe3R/FYlYkM6QHYoqhNSBk4J3hm2LjpHelEuTr4wBg1CAW4ati4aKBoOEd91xJXg7gJOD7IBVfsqA9IaniVaHcYC9dytwSm+DcC12uYBjiCmJPoWtg0OFVokLjYiQM5DiiQuBO3tafEF+qnwtfOeDH4t6jpSOQY1ciz6NFJJLl8qar5sHmZOSQIk/gVB993sWfwGF4IgziFOG64Qph/WJpYkziGiIvYkzkNuVVpT/i+1+UXragymMBo/Pj/aQ9pZGnM+cP5h1kTaNOJFmlWCUSIzEfxN4zn8LiyKSF5YemFeZXZkal6CT4ZGRj8GSZJhqnJCgg6H1nlSaP5P1lICdnaN9pCqhKZ31oFCnCagroUCU743olnufi58vlyaNHpFPmaSbDZg8jyyGnIIcf7x3DnBCd1mErI1wkbOOSIk8iBKMEY4ijJWLn48Okm+Q84pXhX+Bsn1zeBJ0n3V4eiKA/4JJgVt9vXxQgaqGgohOh+CDbYDAftF/SIIRgvZ9HnqeeRh48HXMc7lzGHjGfDqAnIBvfRB5rHcueAt6dHu7epR203enf+GHCotdh/Z9GHT9cAd00XaTdQ15UXwNflJ8lHwhg8WJJY5bj5OLmoIcdtpsenU/fVSAl4JVhYyIxYiqhbGADX+WguaDXIKqgaqDRYUuh2uFqoDDffGAHoYbheuAVoDPhVSMZo55i/KGIoMfgo6FSoeFhsWDe4FOgT2DD4XFhtyF0oBFdv9v4XNWfwyIhotriyqKZ4g7iC2Ix4UXf7d3o3F/cLtulmpZYUdXNleWYI1sK3P0dfB85oaDjt2RwpDFiwaHk4MdfzF7W3rLfFmCoYZRi3iOdpAdkH+L14Ire6d9rIZ5i/CJUoM0exN7RIPMi7yOF45FjRuRxpVLmL+WEZL9j42RfpSLlbaSOpCuk9+XdJnZlzmTDI7vifuEBoDQeR91THnZhW2Od5A9jRSNkpIJl8OWiJEwi2SOCZPCk66Qiov4h5SHxomoihKKxogchL16NnJ1buFzOYN7juWRmY6yifyGCYvCjduN2I2tkS6YxZpxmNmRdI1nlTWhA6edpV6dh5NlnrOpOa1IqHGa+pngpl+uMq4cqK2f9qTkq1OsLaWbl5WZvqcWrw+tZKEPl/2qTbc6uQuy6KNlrHa8V8NlwWO2HKu1tyvCWMOju7Sr6LRjxdnLcshhuiKqqba8wFXBxbh3qNaqn7auuUezQaW0oUSvc7dttqWsf5xtnWqmZqq2pT6Y94sXkeWYJZxamqqU9JDIjmKO/I5MkW2TJZIxjEuEoH+Pge+CSoCNfGR4SHS6bVhyc3iLffSAbYFsf6J7THdCd2l6lYC1hqWJD4jwgy+Bvn/MgV6CtH67dWZqo2eHcVt9LIa2jUWSe5KXjeiG7YBlfXmDfYySjhKMt4q8i4aLeoa4fqZ+74LMg81/JHdwb/Jxv3JncWh0snyagieB1XpHeDR4fXiKd/57MYZnjBaP7I5ojEWKyIghhoqBgnsreUl9o390fZZ6K3m4fGp+OX1OehB3RXZ1dDdsgl6WW0RokHcYgCODMoNzhH+GfYV5gk2EE4qkjxKSFpH+jOuFZnw8d89zv26iaqVp9Wwvc8d8WoPUiGaLPYoBhRJ8W3Ijaz50Z4N3i4+L44XEfSl32nHlZ1teKmObbll2k3vgfs5/yX1jerd2fXcXeSx4sHOJcXVyfG+JZIBanmGxbq938np1edV25XQ1c0pxe3AFdft9Q4WHh6SDmHkOa3FmOWwbcyF4MXtLeTZ0g3HZcM5wfnGVdJ92mXWVdq576X8Tfv13LHfsfr2DFIFtdnhhcFXwZr52Dn13ewR0+mu3bXp4FIKRhS2BQXcrazZmvmZ6aKtrS3a6gW2HjocShJ2AeoALfxN/LXuXddZx4HW+fSmEI4ghiLeEj4FJgZ2B1YBzfWt5FnntfWeD+ogciqqGaH5Scj1jOVKePoVE814DcVR6MHvhdrh3voCRjOySyJJ7jfOFPYPcgxSDMYIJh3WNEpHbkB2Qso9QjjWKWIMTfjR+/IAXhRmH3YZRheSDKX8FdKJmEWiZdvJ9Bn6Kel17AYSHi4WOCov5gM900HQqgJSJ6I0/kKSRGZKIkl2RRZDfj8eNvopYh2SDgYHofmp6r3D4YvhS7FF/Y2tvUnNkcXpv0HPReLl6MHdzcCB0W33NgZJ+p3IRYT9lwHaAhPKMsJBLkJuOVY1IjLKICIIlftmEh4+eloKYhpWzjzaNmIy0ik6GtoKXg2iHHIrSif+FF341eSl/qodxiyeLiIgBiPWL6ozniZmIK48hl/qZcpa/jC2Az3c4dkZ6UnyAftx8G3cPcqBwoXS8dTFyTXEQe4yHuI2ci2+AwXLbbupzpnhIec13GHXQdUZ80YLZh9yIqoSWe9BxgXBKeUeEJoySkKCSjZL9jhyKl4XigeN8s3HlXW45hzuWXF9wAHp9e+568356g36FhYW2hByEE4DHd61yFnVSdspzvHBcbvJuP3IYeuSFNI3CjJ+FDHjTZ4ZmrHdKhH+I6YRge/VyGXW7e1mBMof3isuO+5GAk8eSNI/wiXmGZIQhgAx4rmxkZJ9j3WP1YRxhDGZRbn53uH7rgiGDAYIPgN18q3kveMB4/X6ihdqHBYf1hrmKFY7EjdeIh4GlgOGJYZEhks+LMIIYfOB61Hqxf1SEiIaMhneDcn68e/9+pIHRgG5+4oHUhzuMSIyHiiSMOJFGlXmXapftlJSPMIgNhJ6Ct36AdPZjiV7cb3p+O4SGgEp1HGsya9FuVW5ObdBwbXx/hQWIwINyfx9/BII8gsN/fXzngdqGmoWzf6J4L3maf5KCtn16cmFqlnbQgzCJ0IgbhwOL847kkEmQRo2FimSFiX1ocp1rdWwYd/p9eH/7eulxf2TdUApL82pRfXOEm4hXjLOPJZMokbyMQ45ck6OW95QikTqQKZFLj4KJOoXlh46N/ZPAl4mZ9pg0l2SWqZfllyCV4Y/jiaCIXYzWjjSRaZNFk+aONYbMf7SLapiTnOWZWJVnlO6WZZa5kIqHCI3Vndymi6ZfnlmRYJgupYWpvqQfmK+SG6B0qQuq46IYlhuSkpbomRSYIpRplf6ZsJvBmAWRDoyakd+ZEZ24mfeQSIpljTuSu5PGktORIZL5kXqPBIhdemRruGaBby17h4MrhpeDL3urcWJplXBxfHiCs4HpfPZ6HoGQh8+Hn4GZeH14FoMqik6LG4V6e853DXxqfop6HnHiZQRonnGtey2A8X4lesB1JXWrdmB0/2xWZvNw1HzhgfyCh4MJgr1+mHv3gq2MJo+rivmCe4FehVCG+4HbeLB4hYJXiiGL5ISTfPR+CoUUhm+FaIIffIV3vX3tieuS25RtkFqHdn2RejR9lYBTgCl/AoOgikKPdI7xiOeCnYHjf/V7nHxdf2iC74Iofut3G3n4fk6DpoGjeh5yJm0DbKhuu3ITdcB6DYA3gsuC2IfOjLGOzI2/ijiFIX2+dSN6CoCygkeAMXxXerJ8Vn+/f1l8NXOwZqZdTmP8crl8yX2zdaBlXVX6R/1C1VFTYdZtVXg8fRx8AHZMcwN5CoFPiHmN4ZAUkM2Jw4HHgMiDMYUrg3d96XVia2VkvWvmdxN/KYKwgRmBy4Anfml5HXK6bnN05H1fhBmE4n65eDt7hoEyh5qH+4OafQt4+nKOcJVxUHJgdKZ3YntJfS99lHradeJvsWnNZuxqxW7cb9tww3JGdBlzd223ZrFtwnqOhGaHGYQ2f8B8HX5lgZ6CE4Knf+J/FH9WeyByZGyDclV413s6fXB/j38eexNyv2zPZw5kG2dGcYF8bIiGkcuU2ZG6iqSDe4m7kE2SQ47vhgODc4CmfVF7Qn2UgtWELoEhf/+CvYdNiaWHooWbhYyFIoRYhP6FZoURg+mAFoCHgHd9bHkiejyAqYUphr2DZYCYeBFoV1kCYGpuD3cye+B8qnzMeSB2y3FDbs1yvXiCfIV74HR4cK9zXXjJdVVsI1+uXIJkcnOZgzSOCJH9jL6F9Hs5bQdgzmCcbLBySXSCdJd7sIgEkruUKJA9hQp4YHW9epB+W3/Bf/V/HH1PdvJsjmHLYKhp/nJ3eKp72Huieol5gHs7fqV7fnS5bfJukXeogdSHGokwhpCAWHsefDeBbYSchbaFeYhOiuGHKn+nckJqemqybDttAHLYdzp+8IC5ftJ67HokfMN+SIIihZCGm4a0gmt6inLNcFd4kn7pfQ57qX2FhTeL8oq4hvJ9q3BqaExm9WcqayJwrHJ7bxVtqHMRgLaJYYwIiY+AlniveSZ+aX7deht4+3doeC53PnMDdXV5iHs0e+t4gXgvfB2DyIZAhZSBDn5ue114RnoPfYF+in72e3Z6U3nZfKh+3X65fo19eX02fR18lXoxdfRsdGPPZulvA3q8f7KBU4AvfW54vXEEbUpw8nYVe3d6SHXscj987oexjlCOi4k/hYeC7IAGf/p9sX8Wh4eN+I6hikqDFILVhbOEPoAfe+l+BogrjJGJcIBtdd9vVXZGhD6MrY4Lj2qR4JUfl1+TRYxdgzR+GYCziIWMKInWhm6LopH5kdKKC4ANfVyLeJRelWuPXoWZfnV9JX3Fd7x0OXg8e1F4IXFvb8d2T3zhetx5eXzYgP+GKYtNiuKG8ILIfll7mXn2d5B5gn3tfSV6NXR3cidw/2z6ZhBnkW45dEJzF3KrdUt6YXs3ePpvPWbibHJ7jYfPizmIjn5qc6dv53DwdEt5BnmIdFVwCW8Lb0BvaHA2b39sJ2vwaqBtIXI7cvBu320Mch543HlEdxhyZm9acu92qnYTcc1qo2jnZk9pZnGzd2p3j28iYJ5S0lCWTOtO/VmoY5VmlWlmbIRwZXRBd713/Xfodatz6nFCcWhzUnf6e/R8wHn+djh3u3ezc9Vp4V96WhFYDF3uY5RsA3ANbXRr6XMJe6iAjIJCgPZ5VXDwa1NuTHHZd8eCTIoLi1ODwXj5eGCFR43VjbaH94I9jeWWRZvrmDCRu4w2jzyQkY1fhQt74YPbkOOVH5NqiSGCCIz3k/eVi5OAjXaGYYO2geR+nnjxchN5zYXai+CKJobKfxh9EYFlhT+GaYVqhNCC+H6neg56WHxIf95803SMboRxSnjSfqCCeoSRhOGAwHxwetl2MnUwenl/34D5fUF70XrlfCh9DHkmb4FoxWsEcYd2X3eYdjt66n/Wg5+EyoKafQh1pG/xdNWAfIf4hmaB9HopdVdvqm+1djx/K4ZeiN+FeH+udGFvBHlngrSFJIP8flZ7aH3cfDl3inBVa2tzhoC1hsKEH3ufbgFuLHouhf+IlIT3fct9LoIigxl+G3UHbXJpWXAVe3mA9oDNfhJ9oH7sgRqFFomRjGqNZIvnhbl7KHAIavdqtG+2dLZ4gnuKfb98u3bXcDVvOm0FapVlYV9lYMpn5GybaxBpv23FeeiCDYUxfrRx6GlibxFzV24FajppKWkKcLF60oKRhb6BQXlwc3xycnGxbzRsVGqUamdre2qDZf5dnFjhY+FvJ3SQcT5o4VyPXMVhNmZaYwtaIE9QU89c52K+ZjtoRWjea8d1nHwcgMKAwX7SfuCBp4RJgbd3mGm2XJFd3WwseCZ7Z3ukegZ6rXfHdHlzh3PJcF5qa3FYfyCHhodLgRJ5Mngof56D5IGlfcR/hIUVh9WBrnmsduR6u3rAdcJ2oH+dhmGHjYHFdfRugHFKc0Zxh2qDZXVql3VPfaJ/uX3/eLpx0m88b+9xm3Ytet17kHx7fih/tnyGeCR4WX4uh2KMjYz/iYmHyYZqhvCE7YB1dXxql2gUbe1zF3yCgS+EQoMRfjd5JXwZg7eF6YIYful+mYJZhAWDeoSOifmMC4umhc9/OnjDcRBtSHAbdxl7snwyfFR8BXy+dzVwYmvYazts5HFOeKN7F3zmeh95GnbWcKxosGFoaWB/9YwekROO+YWDfAN4HHqbe4Z5RXQrbnZrl3Bxen2AmYDde9N2zHLfbtxmMmD8XupdTliHVy1VPVxeZUxvlna3ecR2+255Zt5lhmaDZqVme2tCcpp2uXPTccN3foA+hx2JfIZAgE16znFTbz5tf25acQd1ZXpRgXKHxoktiJWFd4Qag4d9bXdedp13SHMqZ15XY1YHXnxht2GZaa9xR3TFdHZ0XnTPevp+L36keCtyPHD+cTB4l3+vhJyEgn9sdw92SXf3emV+FIAAfvB5hXUscydwpXLYekeAM35nd2p6ModCkG6Svo7ciFWDXnxqcj1o7WY8b691A3ird850zHMldpN8O4XUjL2QPo+GiZN/EHrKeSuCL4o4jduLe4fRgsKA/IF+gKh+EH8tfgd6s3GzaWBl/W8KeVJ4Sm/pbc9yKHjZefh2GXcifV+ArH2YdDRmjl/0YW1vkXw8g06DTX53eOB2B35nhb+Hs4O3fTN8On+uf7Z/6oFZh6GLWow/iQ2EZX0ed5pzxnP0ddl2D3Fia4lo4mk2bAFu5nF1eTCD04qMjCOHGXrsbxxzcnqnfZh8lnZAbddqAG4Yd0R+nYDefQ18YoEhiJyL0ogPgNZ2RnGBdOh5kXyKe0t7D33sf+l/LnzNdIhsmGjVbyx3jHnidd9tvmoIbBhwTXEzcAZusG0Sbh5xwXRaeHB/JYidjNWLO4kdh7uDVX2tffmD6Yi8h9x/AHbdbRVnAHNzhZ+QyZOlksKNr4glhZCGTI3/j9yLK4Gsecp/JYfTkdmcz6MopKicDo44fiV0z3cTh1yQGJL4jBOD6ndtdwd/XonfkJqRAIuofcN2f3dDd3V3cHvsfrt7GHFdaLZq+nGkfGqEQYaxga931mxAbo900HqegIaBRnwVdWZw0XR2f1WH/odbgWR1DWs6bkZyqXBYaMRduVMzVFtZVmUFbfNvmWz3Y8lYGEp+STVj5XLWdyh1MHM1eJp9s4Fyg6WDNYVJhp6Dsn6CfriA84EZgMB8x36PhZWLO40BiOp6o2zOakNyF3l5fPd7sHiXdqx1Z3RMdah67oUsjhiQXYqEf8F4GXqHfV59onamabVhlm9belR9gX6If/iBJIMzgu18MXjSep2BKIVhgqZ8Bny3f/+D8oS5gJh5S3TAdrB9HYJ+g2iADX0/fXiBpISchCiCH4OGhgaHAILJdgdrM25nd0KAlYSag3l/031af62Aun8gfKt2nm9pbH5sA3PGe6yBLYKSfQR3iHIgcatxCHjgglmJr4nMgyV7OW/UaMF1HYMjinCJvoE6eqR8GoSJhiiDM4BCgtGGJYjEhbOE+YUGhRaCpH/gf2WES4n+ip2LaIkyhf5/R34GgaeDMoIOfgF7p3xeflx7g3RabeJom2zvbiBua2/ydZB70Xv4d6B6/IB2hdKCcX++fcl5LXd+eCB+TH59dwpv5mlMam5r9G/+dJ17/4GXhhGIpIZgg7mACX6xedd2O3SmchxxMXEKd159RYFkgbN7MHMCbqtxQ3eCdx1133CwcKJ4u4BmheOHYYbMfxl5aHE1ZxFhtWQYczWBL4c9hqd+93EKZ4NculHJWddrd3aMeFF1BHPDdx9+AII9hDyFT4U1gCl11mWBXaZdZ2CfYWdfsVw2YbFuQXv4gfmFR4dshmGCZHvwdht2rHMDbCJkFGcvb1VyTHLlcCB0QX5XiTeP344PiZ1/bXWVcex7vIZzjTCPV4x1hiR/q3xwezB+MIXNid+JSYTFfct5rHo2foqCLYXhhR6GK4X4gZl+CIDlgXuAZH+JgeiEOYbzguh6hG8wcXN9DojhjMCLpIishqGKbJLElXOS8YdbeOduqXa/gbeJ9oxxjDOJm4W3g1yAz3oXdjZ5iH+jgL99fXrcen58FnprdcB0hnRFcbRtx3IwfVeEhYUhgzp/sXqjdTdwJWvmYt9ciF7IWv1We1gqX3JotHJ2evd9pX5efX98aIAlh22Ju4XYedFpE2I4Xx5eLWLxZRNnH2SGXvBnW3pziM6NxYmAfkx2aHkjf4CAQH6PeXFzsG+RcJp1QH5gguaFT4p8jliRl5FbjkWIQX89d7x5+H51gy+D2Xq+ckh7pISJh++FA4OqghmFeYcBiJ6I04fPhaSA3XfXbFJrJHQCfOd+IHw1dDduiXF1ccpwInSkep1/tYGsfpZ6gXN3cTF7xIOXio+OSY8LjEOF2H2SeUxyinc4hR+PJpI6j/OJdIdig6B8HX5tg1eEsH6scy9uQ3OUeN55oHgyeuV7aHq0d+xz/G4qbI1nIm1xdAZ2H3Gma3RuhHNkc9Ry7HjLgMSDaIVMigeK1ISwgHl86HgweZN96oFigbR5gHBSb6583Ye3jGaLeobxfhl8E4DnhyaNkYzJhQV72295aMJklGdwbaR0132Dh3aNhI7Qi7eJTYvhjKWKLoj6iK6Lz4tjh3+DYoZ+i8aML4hJgMZ+QYGbg/yDkIJigViBo4OWhwOKd4nDiBOJi4pQjReOy49AlK+VfJDDgqx5uIqolvWYuZJBih6VfKJgpzikdZu8kw2WcJfLkvKKw4TbhbeH5ocRgxV4DXPbd457KHoDeJh+3oa+hxKCuXhjdKF72YCBfsF24XMKev2A8IGJfKFzE2pNYHVa4GC2asxvvHBYcnx3sHuSfSx8knk5eC12DnP9bf5my2bNZ2xwrni1gCeFbIbohByASXlPdJF0LHcheTh5EHgNeFZ37nQYcfhwd3ENcix0e3jSeZ14CHjId2d7LIPOiSiMf4x1jHCNLo+DkfeQJIs6hO6Eropji82HpYPegqCEBoiPi+aLGYgIhIWJDpGDkyGPd4RFfgKDZYdah9uEsoVui3OQH5EAjseHlYHvgqOCoHwqd3x4Fn7VhvSLCIsfhIJ+Q4LPhpiGQYDid8NzfXZ0ed99CYJEhuOHhId1h2iGM4QKgCh7PnzVgbiEgIR3iPOP4JVElfqLRnq8b1R6KIU2iYKHGYPnedZybnebgAyHOIpbiIuB+HsqgUKLjpEbknuN6oe7hdiDjIF/gZSCKIFAegdyp3FKdxB7jnpPecd4YnkSeJp3JHc6dql1QXaxeh2B1oWYhsmCq3i1bE1wVHuChCSJx4iogrN6fndBe8J+w4C8hCiKxosoh1F7k2ylaBF0QYGRhzyGhIGSfcd8pn6afUh8s353hPiHZoaAfiNxP2AkXNNvhIN+j+ySoY1LgNZvUWZXZp5otmSMZgFtA3Ovb6xonWZWcaF+wYZFihSJR4aYggd8cHOma7ZokW2edOZ8FIQ6hyOFQX38dHdyb28WaqxmK2aHZaxiC2DPYr9ln2r7cB53037jhByKioxHiqKDJHkdaG1b0F66av5xgHBRaERiGGnAdJN9ioNhh7CIB4cEghp6snFycaB+Voo8jpiJVXwIZx1hCHPWgsaIOYfZgY19W3yafZh8lXvPfdeCCYdmiJSH8IY8hz2GX4B2dNtpQGi/bQ90VHk/eT908XGIe0GH84uDjKyMmY9fkWeOGIbreVJrGmMvcNR/sIdQicCGrIHDfJ13z3X9eI19bn1lenV714P9ihmM9YSYeWFyd3kOgbyFa4YbhM9+VnuveYR89YFphuSG/4WrgymCBIN6htCHXYTpfIV0XnZ1fsmAEn/agSOMZZRblVqP5YZPgXSDZIWigxl68m5ufZaNhpPBjyuFJH4WiJaPyI+ShyGCa48Im12e2Jm5jtmN6pZqnFObfZT2jb2UkZwqn7GZCoyrgcmHu4y4i1GEeX2ygBmGEoeFg8B+Tn71hp+Nto/ajmOLnYV3fYpxWGWFYj5qLHXmfzaGpYiHhqiDbYNwhMaEX4WKhEWC8H3SdcVtfWjeZGZoL3Koe3aAzX9lf0mDHYoijWeJXH39aXFivXInhnmPfY8OiH590nSybrxsanBfediAH4Vnhd+D7oEVgJ2BCoY5hxCC63kccQxsvGMdYuBnFXCUc/t213queq563nyCfo56F3MUa2NnXWlda5RvFnfVfV6BuoCHe7JxxGnyZrVnP2i4Z0FunnoYgvCF3IZDhKZ+L3hWcq9r12drZ9VmemyhdCN3Q3OTaZ5ffFWyRls79kteW8JivGCNViJRTmR4daZ+JH/Xd4JrsV90VgRbeWhUcph1IHLoboNxJnf+eH5z0mj9Y9hqmnOfeVZ5qnNgaLdWmljEZNZndGW6ZNNxgYFvi8+NGImcfa1uOFwbVRFnoXgwhHSH8oJIeUVy6HQte+Z8T3g1bzNjYlwZZ3p2noJgh7WE3XtKcgpvZXS0gKKMvZJJkR+IxHe4ZilljW30czd1GHN3baxlnF2XWHpecGctcFl4/n2UgsqEoYRMhY+Irol8hIp4L2fUXehbTV9PbQN+T4aoiCKGjYDzd6F0snoMf099FHlHd2Z4c3fZdpZ1hXZ5eG56/Xsogw2NJZPck32P8Yd5gcl8s3dJcf1wkHg3gC+E1IKnffZ1hmxuZihj+l1fV8JImS2LLChS0moPe/iCDYRxhMaAAHg0bqRruG+fcX5xcHFEdFJ1qHLObfNyRIHVi5KN9Yc7fdl8dH4ffBN4S3W7dDZ1OHgyeUh3rHKfbcdrLG0+aqRiH1X8QyhBo1dpbQF5HXuzcwVlxFlEXFlff2L7Zelp7Gu2boVxCHH8bgNpr2VtZd5ncGgnZwBlgW2advB8+H9NgZqB/YCmgTiDCIWRhgiG8oJ9ftN9J367etpzX2xVacBpgWo0ZgVbGFHbXOpopnEPeNF77HnhdedvAHD9dpN7wHvgeVZ47XULdDBxznDOcXJwt2pUaX1soXEzdd13MXfrdHxxhHCdcix0eW/cbBxvpHYBej123W2baWRunXfxfiWDwYUKiQqN44/Nkc+QsIxTh4OE14Xwh56E+n3Af9mGuI1bkYqP5IkBg/B/Z4O4h4CJDYf6gV98/3tLgCaB7H6GeE1ueWK9YK9l+WZNZwBne2MVYCVcxlm/V19Z4142ZbRp0W8vdBl2ZHRPcQtxoW8mb0hza3pfg0qIXIgAhMh9/HYjdhd71oE9h6CHOIDJculiu10NZjJvl3ixgiWN+5OLlfiSNY0CiYCJa4ucia+D73lUccJvqHkXg2iFyYF+e8128nJ9bFdrMW7gbzBtom0Tdft8rn6GfIB+rITdhwGI84ZKg9l8PnLPZc5ivGw6d+l7UHtXe2t+gX/pe9xzkmlzZUpoeHKleiF/nn55eUhzbW8KbuJtBXD9b45qUWOhYatkIW37cid1KXP0cjB2n3t+fId5Ung+eIVz42ZSWgRa22ASZ31r6m4Zc5dzBG6+aABuwn3Kh5uJM4RufG54fXnwd7tvkmJqYA9u0Himet10UWmUW6pdlGc3bRZswGhYb497u4FZgIJ7fXYvdYt5PHy4elNy8mNcVLpXwGdGcSx26niUd5xztnYAfUt/EHsUc/BsEm5wdGl834C3f5F+t3+9gsCCR36zdntwzG5AbQln61/aXolr5XWPeQt5MHWKbsZpHmdvaoRxk3eme8Z+WYCbf5962G27Y4psW32whZSFwoAwgb2CtYO6hWeIuYcChXyBbH7WeRt293FTcNNt/GxecEZ5JYKVhRSDxnyfeYl7H38DgBh9MnxMfzCEM4lPitGGYIPbhGSKi4xkh8B/jIKfiveQepAgiTx+MnpnfwmCtn5gdiFv7XIIe3F9UnqrdrR894YgkBeT5o9CioCFwYLjf314am/SZ/pk7WssegGHDI0ojDiFTnwbe1qA2YOlgYh7nHZLel+Cd4cZhgl9yG9jZBJePFdsVSRbtmhwd8GBsoVhgy585Hc9eKV4PXc8d+15T3oLd7Z4SXpLefJ1THNXdNx2LXq1fVN/+3xOdzh16HYdeE51FHKbczx4/nwjgDeACX+aejxzmXDEdgB+/H6Seit0T3AVcoRv+mlFY9ZiK2UsY6xayFu5YA9hnmiZdQB/WYHofnF6HHQFbiNxI3lyfKt8ynn6dad0WHCPZ2hfS2CqZHZqwWsybE519X2mgo2BA30ZfPyAtYQvgih2jlxJKyct6k2lXj5roXiZgW6DzH7pcz5oDWPRWz9ZtGVmdfZ7ZXlQbn9eylZ8XwVnm3DjeHF+z3+Le4Jz82i3WONPKl6ma01wvXH8clp03XEGZ2haP1tkaVRyXXb3drF2G3ZddwN4jna5cVBuXXDqcqNwVWoBZMVntnD9dwh8E3zjd4dwNWzNb+p43Hxreq1zl2/schV3mXe0djx4iXpbegx4B3jIeLx6n3ngdEZt9WauZitusHM3c+xwhXR4eKN8pXvae7l/i4XShU6C4Hrnd1V4iHpif92FAYwujz6NJ4agfQF1q3IEddB1M3OtauRcTla5ZCd1Vn86gsl+83jWc391Z3fMdit01m9ObLdw9XRpdid3mXdJdWhzg3GobcNpCGUnZV1rN3B+d1V/RoLsfjJ4V3ZKekt96XqRdm9wl2q6XWRSO0zhTVhWzmJCb/N+yYhHjJeLpYbUf9R7XXm4dFRzgXIPb1NpLGVpcr99kIGrfdh0H3D9cx946HhqdxB4PXxkgt2GHofhg5V+Y3qreU16q3spf3V/R3uydgt6eX5ngA17WXLqbqtx+3VJeYR3bHAJaVhofG0KdOV4dXlqditwLXNPe6t/IH/ZeuN2QHbTeFB+0oK0hKuET4RChgmHn4R9fpB3cXMmeO+AnIb9iAeH7IXdh6mK+Yw8jSmK4YT5gFGA5YEPgBt+Kn7egWiGDopAjcaN9olpg8J9bHyvfLp5330JhvaK+4uaiTGI+IWkgPB+p39Sf4l/XH/sfWJ963/jhBmJg4ncgfhvJmM4brF9KokFjfCIkn5vbl9p2nE2evSA6oNcg8aA2nkjbEhZQVevZpVyuHrSfCF5y3Sec314VIAGhtuI64qRiV2DJnwje1GEoYp5iBJ9Y2noXfNoenOAetiBy4XuhG5+mncgd3h5L3rceKd29nDsZlBj+Wu0ddF86oB6gOB56GosYuts4Xeaf4SDB4WUhP9/cXmgc5tvAm81cJlxMXSydWxz72xxbWd1v3dUdrp3YXuBejZ01W5xcB10TnOwcvZ2OXzFf4d7Q3LqbkZzzHKYbNZmqW6xeS5+R3r5be9h72TEai5sRmk7aD5xx3yHgD17N26jZMZtqHjkfTB99HfQed5/4oD3e5FvhmcmcP54CXxteJ9sFVqgWsFod2+fbHdeckosVOpoknYne153Ym45Y/9dZ1+AYo9n12sSbC5pvWLfYfxvWYC/i7mRXpJCjHmAsnjHf8SIFIzGiTyFUIIUftZ3VHVVfLqAXn+Ueqhz5HBedXF8BoHdfzl593VkfWWELYR6e+tpVl5HZjR0n3k5fBp8Hn5Ffq57q3Y3bnxsW3M2ehp90XqBc8ZuOnDFdY98RoC1flp4fHAkbjNr4WToYVpmW2jGaGNyVX+/hE6BhnM3ZcNldm0Fc/l3vn36gtKFiITzf4J4qGxRXyxTNVeLZl105X01gId9D3pFerV7cX7tgoCIWYoNieeDIH3MdtF0kXS6dDJwWWr7ZOdcuEs7S3pdonPlfVR/SHtSedF/7oesi8qHCX4zeB15Fns/edJzWWxRabhwh3aVdh12rHligICC1YB0frl7AXpCegV6gXWDalRk4mmPdX99o38gfsd3dnAacjF91oP3iL6OBZKokEGH/HQBa+xuf20GY15RNkR0V4xpcnMtdRpyGG5ra4xpy2byZAxtOHmof0l+ZXesdkJ9loKMf9pyXGT2Z291Onx4fZ57d3l+eDJ4+HgZfyuHYozijNuIioE3ffx/I4kTko6VtpFMhhJ4S3KGdwB+KIFXgdx+J32XfiOBw4Dwe1RzSGtGaWto6Wu5cjd5XoK2iKaJjYRdfW5yQmqqdsyHWJCqjy6HL3w0eVx7/3mwcVVlW2hoduKBFobCgw19dnn6fMB9NHlfdQh3PnyEfuV8E3r5eRZ/hIQahvyCRX1pd+905HBjaI9hh1xcW89Y+FR+VdVWIFfPV5RfEm9RemyBf4MygMJ2p2nyYmFm82dFaF5qK3VOgXqJq4rnhY1+ZXkBcxdr/GCcXCJeTmJNY2NjnWyTdY99gn9UelZtEWBYWTdf8Gqzdn19Vn57eLJsvF+mYoZvSXd9d4xvqF13Qw8rgS5NVWRuInpkfAd3HG4sZqxiQV/AVOpQhFo2YCpnxmyUcJZyO3ZpeER6XHqxe9N67nX3Z4lOZC/DPh5YWmPfae9vznRTdDdwE2swb8F4YHxge/Z56HjydRt1MHZNfE2EqorijReOwYvjiNSK3o5jjmKHUX6+eO95rXa2cQl6fYYWjZaMAIiFhamHqolRiGmDyXpUdaZ0zXW0erl/24R2hTl/t3Ogbq9wL3DKbopvN2+zbgNwanLUcZJpM1+bVW1Np0X3SW5ZzWGcZI9q6W+EcZt37oDiiBSMJ4pehJV9ZHoPfrN/wHyRdGFpPF8aZQVuGnSEdpB3znEsZLRZyGKxbK5yKXgDfuOAJ34mdLRifUrwJDQc1zZtTjReVWTgYnhecVcSTZo/VycxIgc5tEf/XBNqxG5Xa1Bka2MQb3J1BnMuZ5VQajxJUdpraXoLga2EdYgLjICKVoJKeQ55Qn17guqF+YSygtiDQYTdgnCAUH6KekBzpml+aLFs+3BCdcR3nnYebEFQEiWqA2w9tFicaNFuMmycYWpcQmrad0t/dIbLitGKKoVYe950FXjRe8R9sXzDeP1xiG0rbk5x3XAsbTJt8HFvc0xxq2z+a45ttXBFdMl2H3Zmb8NhVk4vRjVVF2YmcOJyLXIEcv1xM2y6XwhVOFkPZxtyuHiXegB6cXnEeud904Oeh6SKAoy5itCGEoJ6fMF6MHjGckhpd2dZcql+oYUeiOKFk3yYcFVwNH8hio+NuYnDgYt32nUwehB9kHqpeNd/44cOjSGOd4oIhEd+Onx+ezZ2h3AEcARx725ca4Vm72TjZ3dtrHQEfHR+8X0TejV1GXGWcMhxjXEbb2ZzcndieIJyfWeKX65jqG2Mcz5yFmzlaF5rnmykacVmNW50dYt7JnyDdvFqTWBiXtpghWXPaUdxiHbKd6x07XDWb6p0cnu1fLt8F4OkiaGM3orpgwl5IXCGb5R0m3W7b6Vl7Wa2cZ15KXzgeYh1v3FbcbRzC3WVc+NtDGhlZ3tvOHdren13h27sY99aMFUlWfxkf3HEeL5+HYRYiM+HGoGdcxFoS2v+c+91fHQ9b6Fm2lfMOkNArWJXdCt6WXvaekR6HHtnedx2hHLzaj9gQVYpV/5b/mPhb0J403s3fLh4/nP6b6huhG2dbiFxkHG4bUZqfWfAZZ5jZGKeYiVnVm0zcbhwaGswXoJWUVw+ZahrVm6lb4ptdmizZ9FufXdveph6IHisdyh/HYdLimOGy3tHbi9qh29HdOBzEHO/djh8vn+rf7Z8onfmcQxtcW0Wf4OPypXCkoyFw3dle9eCSYUPg5GAPX/cgY2EdYZDhc59vm75Y4xmGHNigo6KBIqkgGtsHU5OQCk/70cZWJpkw2hDZjtjx2JAYVVatk2iTqNdtXCDe6J8OHYGagNfRlsuY39vpntUg5+Fc4GLeu50VHGraFVUoTAFJqBKImcpdrh6IXj/ci5w9m03Z7pZ1Ee1R69PFlDVRnc8A1EDZOZrnWpGZYph+2LgYMtgAmRyaJNpOGq8aT1tA3Kgc4JwbWhrWyVUAFKxUkFdzGcQbnNw4XA4dEp1M2+xYTJMtzqmTbxZeGNfZ+1mH2aSZctp9XEgdl102mw5a51yoHmTeAxy7mh9YqFjqmo6cBFxhW5UbkpvRG9YaD1g2Vy/XUddNmEsZb1qv2vEb7dz5neXeKp4kXODb+luS3LddYt4NncLcSZm2FweYqhurXSkcstqwGBuYLJr3XErdFhzHnBrbYhndmVSZhVo7WdTaEFpq2WzXCZOela0ZjBuS3FjcVpvQWxcaBBnA2pjbaJnHVxkXFxx3YCBh9iF8nxecsBv8nZAe3x5KnAeZB1ncm+pdL51W3BYZltdZ2BHZzxqD2knaqRrHW2sa+NqSGuxZyZh5FsPVudWVFsuXOtaCVbfVV9c4l/KZSZud3V9dqFvy2BsSUVB2k7IXQ5qSHH0de53S3jXdxN7S3tKdeRnvVdsWJNnNnR+ezR7UHTzabhfmFxVYKpo/nEsdGpxPGx8aQ5pw2j9a/pvQm4ZaHldfFDKVl5rzXusgkCA2HkOeGx5gXjZdu57XX41fHZ243Qxe6F9eHvte5V8QHsPdONpplvqXzluVnpdfmV8z3tKfgOATIG6gQB/Y3dicXR2Tn9ug8WBSHwYdeloWVjzSOo+1kLFUrdZvFnSVsdcVGZXbRFso2O7WS1Zsld1WupiIG1rb1Zs/mzydMN57XY/bIhYEE2qURxY2FcaUSVAySXKLplMqmAva9ts9maHVKVKqFP/XF1bd1ZQVtVdtGYpa7Zv/HU1eLl4gXvUfTV9THfBbgNs4HDSdgqAJId0isaJZoYRgjh74m9QXxxOzkcXVfZtBH7kg16BiHhLb8hqYm3YdCx5QnoKd6dy3XFzbr5uiniMgjOE04BEfG978nm2euiBjYjQh9p/rnXab612N4UrkNSTao+9hM53onDzca95L4Q9ijiIdn7dcjVqxXdKiPGRuZI1iid4r2M0U4pd3nSIgriFIn9JdMd4sIQFiyWKMYNafZJ+C4QPh0CFM3+CdZ9pgFrqUS5VAlleXPBdd12BX0Npy23hapdf5FeGXoJo221ecipzeXGScGlwnHA9b8hrLmV1Y51pXnQlftKAaXyyc0FwmnqggxWGHYGbddRi8E3DRzlY52a6bjVwjG3AZ0hpKGy8bmJze3ZIdw95VnqkeMlwjGTBU0VQyFxyZdtn8mU1Y8tfMmNraqVvIG5oZDpc0WMQa7hpk160TEFO8V3qZ6prbWtXZ3ViMV9OX5Vl/2nXZyFfflbPXU1mHGpGa01ohmVXZr9rh2+rb/lyhniVexp5pXBLbUdzGXnJeGdyxWrNZaFmG2+/eL16inmxefl6eX4ugASD+ofbh4SDyn82fjd9X3mJc7dwcnGpdkR8z31ieqB2SH2WicuQwJF4jNeAwHhKeRF65XS5Z5Rh9WncdPN6znxsfvuA2n9EeuVyjG4Ycgh4PHf7b+Jm73FqgaGIyYYwfop5MnxQfhF8u3NAaExfD2fZbbZuj26hb4ZzIHdHeoZ67HYOcGpofWoxb8Z0u32BheCHvISceWpnZVldYf9u1HY4eHZ0IWxXXz9ggHAye55/rn1veBlyAGmiXMpIkznDQUFPsFz8ZgVw93JgcMtpiWP4XqZZV13qam93wnxue9J4q3ZtdflyMW/Aadxmt2DWZTtyMHocehFzGmg7X/dZWVEgQtUovSYqQLxTSF92Zpxuw3cdffV6/3G+YYZX7mr4eLl8qneGa01hlmIcaGpulnIecid1eXrKfgJ9eHPGZCFZ6E+FT8JQH0/dVWNhW2r0a0tnJmHlYaJnqWsGcEB10HXedEJ3jH3Tg4qGeYObewhu1FvsWWlqeXcZe3F3mm4zaOJlnWMAZaNo025ocghyJXBKbvFpt2RIYBlhWmP+XhRY11aKW+FekGp9dg16IXScX+U9O0EDSthWW2s+d4R5rXQbbudwkHRldHJxFG+ia2FoOmntaa1t7HBvcm5yD3LlcBtwSG4ZbLxpO2uBcxN9aIAMfAJy2GvebW1u2G5ud6p+FoHefhB6VHfAc+JrSF/TVHxZgmQwcSZ9D4P4gvV9hXXOcAJ1gnwIgAl+d3v7fE99uXcHbDVfelgIWc5c62CiZaxqb2xbarhnbmj7ZIhfplvCX51kd2v/ayRl42Mca7hyA3UYb+ZnZmH+YK5fJWBsa8h0l3WbbYdlwG2aeNJ8J3rMc5hwsXFscTZxrm5mbmNwDXOndYJzK2iKUaxGt1IZXrxoe3JMeC54AnH+ZTFjLGhXb1Fx4nI/eSqBaIQwhIKAn3kubqFeEFy2ZpNyHHzKfkJ6ZXGpaOFlaWxwcgF3anrFe3Z4+m56X5BV41k2XyJnAmw8bhhxCHMhco1wKW+kcmh2L3mCedR33nX6dCl0Q3T9cgFuWmZfXl1hGWlSbD5ml1ZeRRhBcE6bX3hpXmzFZrxah1pFYh5qbm/2b1RpZl4xWAtasF1GXzprmng8fpx993aNcUBzTHeEeCB0AmpFZolwZ3mnewZ1u2MoSZI/5UrTVGlWTFAXRtFKKVrDaPZvBnS2deh0s3C/bExt5W66agxnNmoPdvp8pXwQcytizl3zY3JrSXFzdsh3jHIYbeFyNnwOf6R4BHDBeGKCk4UEgg15hHWvgdCKEo3lh497EW6zcmt4unghcDtedUjoU+ZlKW88cb1u9GYpXQ9aJWNbcCB7IoLsghV+r3N0ZA9TJU4/VYxkQ3MIe4B7tHUzanRhH2Ura+xtdHBRdLdycWlsVwVO9VKDXgdqwm1pavtkh2jybulwa3L0c4Z1UHacdAZvAWbIYwdsNHSJdTNynmymZx1ndWMhYQRqMXCLcDJvGHJ4d3B8a32dfaF/5YKdgyCBJ3mPaAxIlinPOjpNfV5daUdty2ydaYJiaVz4WBFYIlpuVCdPqVfLZkhw5HH+awdi02I8aS5qvGnzZkZhyVXuTYZekmp1bMdmPl7MZVlta208aF1hfmdMdnqBKIXTgsl9z3gGcX9n+2S/b4F5nntPdtFr6VwKSUoozgWoHSlCr1IEWAZb9mX9b+F2+XZ5ctduQ23XZihfg2fAeGmGI4+ikwOTNovOedFa/E9qTgdTaGI6a7FtA2zqab5r0mg9Xr1Mt1AJZUdxhXJjaDxPVTqFWa1tFXaldoNyfWx8ZB1dZV0uZHpo8mnFZqFkSGSWZyVtEXRHeW98pHvGd/xxVW3eZ6VqF28ZcxhzZnX6d+V4UHgudYBuDGetZbtnGmlkbZ90pncBdDlrVWRpbmJ32HlCeyx5UXLwZ/RgaGSMaoFtYHE9eIZ/a4UphjWC8HtTdox1r3npe4p7QnsEfT9+8XyreiJ1um1baNZmDmeHZjZkR2WVabBsKm3kcO95GIU0ineJEIaRgnt9TngodN1vVmfuXrdeTGPAYwhmCmfsZ0Ju6XLOdVp0+m8sbZ5x8XnYefpvxmGuWcVTc1cNXi1kBWzJbi9taG4VdCV76IDcgQt9w3X9bmdpM2S1XIRXQ1lPX8NonHI/dBh1AH3tg1GFdX/NdOduoHEMdsR3c3V0cBVq8G0IeLx/boJZgfKAs4CcgD+Ci4ICf/F46HExbqZxrXaRd3JzCW/8bXtw429ta/NogW42cxJyp21yboN1O3z/fJl1QWj9YiVn+G7Vd5B9K38ue2B0pG8ab+VtLGtRZsVebl3jZCZzdXmIdwpvEWAvTRI/uFDMYw9roGu5aYRriHXyexV8XHjRcnltM2ULUlsuWy0RWMFxT38zhFuDzH5VdhNv3237blBx2mwYYtJTQElRTzFaB2L9ZeVmK2XKXHxPqTsiGKEsV0WvVw1iqGa8agtw+nT7ew6COYZjhat+fncNdnR4vn3BgG1/NX29e1Z9D4HWgw6Ft4Fferp1d3VVdUd1TnURdPN1zHuQfk97LXB3XIc/vTTWWQJ084A4htuDnnkSZxBLdiYWSklpf3kQfh56MXBMZotiYWhCc9V6nnsIdrBv1W8dbcNrHG1BcY1xr2sdYH9eg2cabUxzjHzLgW1+jXSFbDxrYHF6e+OB5YPygIR5VXGZcWx1jXZadDZzFnJxcdNuuGvBa/1uX3KCdrd4ZHd9deR0vnKVceZxBG9caThqRnGTdoZ4r3g6eHt2D3DtaidsMHGfc+ZzOnCIbo91SHgUdIJq3mQMaQFwS3NWcxd0CXVcdZpz5G0cYYhIZDF0TCdki3FSdpRzsG/RbFhqrWTkZIdqZW+4cAJ0gHPBcm9ztHCIZyhlHWayab9xAHlrettxV14DQpc9IlHPYetugnaEd3tzkHBFcw94Mne7b2hlU2FmY3NlU2tEdKB6OX5RffB2znLfeO995n2sfRuCYIVGgnp2wGHDUalc62vPdK13IXlZe8B8Sns4dkpxkWyQayttsW59bBdo3GYlZ/9nSHCtedSB0IUHh2yFcX4lcmplz2Mxb9B4kXzpemZ3OnW5dFJ1KHo6f0GAOXy6csBmFWCcWqFcmGN4ao5wqHKmcU9sIWTtWlRRSldmaCFy+HPpcU9uFWnnaFxrqW2Icpd27HY3cb9j61jqYY1v0XSmcmJvdXMYeVN8mXxbfgqBPIBzeq5ww2jkZpRkf2JTWvxKiUdkV/dm/XFNd2V7CH0efbd72nn5dPFq3FeRPZ9G1FAOUWNFYS74PfNQ/FqaXK9UW0TfKnQHniEWQ3Jfsm0+c/ZxvmxEaexoY2nlZ+ZrE3NieRB+D38le71z7nFpd2R7NHhkbtZlGWkRbcdr4Wk3bINtKW9ydFN6bn+mfv94knK2cG50sXmtfKd5tHDpZL1fkWjddPN9NIDZgPSC94QzhPN+vnYUcKpqgGRzYtVhdl05VMk/GB5rA1AodE7DYQJq1GhWXPtMrVKWYWdnXGXnXupcxGX5aztwonBKb1JsUGtzb/R0lnaZc25sCGdEaphz33mogLGEEoVYgyKCpoGIf1J6Wnasdy17aX7WghKHkYinhnaAGHdkaqVdT1EpVOdjPW8BebJ8Fnu/dRlu82O1WghZpmEza0BxJnTics1y9XQ7eC17d3hOb3dlUGg9b/5tG3CIdsuBZ4r8jESIMX1Ubsxh52riezOFBIWKejdlP1YbXsZmjWxDbR1qx2PHWolRd15DaWdx/XJbblVunnXSeqh7uXkmcqBhAksiO8tNpFedV8xOGkV4TbheAWtPbX5lyVhpVY5YC2FeZWVkdGBjWgFYpWIYb0V4f3xjegxytmdbYp1kwWg3am5mPV9EZBx0EX/mgcR8D3Pia8Bm+1/bVpNTHFgvXtljVGpEdSB+34AVfXlz82mFd5+K3paLms2UsYTwa21s6WwGaoNrr2p6Z+JlT2Q4Z2ttPnjVf+WCWoG/e05zmXBBcntygmk8Vg1O5F9GaqdtuWwZasdoTmyHb7VwSm5zakVr+W1Jbfdl/FroVbxfHGqIbxtw7myYaINoiWn6bUxzy3Pybr9t4nQxeuR3DWxnVodK0VSyY+l0LIH6hdKC9HoydVF5+X7Hf8t6OG+SX/NPfWKRcDV3EHh/dStyC24KatZnM2nkbqF2j30+fnB5JG1bZItiimikcpx76IEohk+Ip4VvfLFs0Glids2B+IUBhEZ94nVzbednwmNWY9Rs73Q9dXBvqWf6aNhyWXjHel96lHkLdoZvwGjeazVxr3W6e9mA3IGlf2J7Y3X5cXxwBXF+bwVqwWBmXtpl9HD2dv129XVSdzV5h3rId2dwBWl8X/5hM2yMc9Z0a3EGak5nGmwZcgN1unXrdsJ91YSuiJqGeH4Id+B4KXsNeBlvIWndaG9pw24BdB52gHSdaRlUjELbTWZkiXHYdUdwOV0wTTRcx2sAdwF73nmYdJxwsnSNedt+foDsfuN9bX/kfCZ1EGk1XWJTr16zb8x5XHuVeQ14VHXVb01pjGUobMhycngfeOxyn2vMaLJq/W/PcRJx62ykao1t0XKEdMlxDmvQYG9ZsV4HaJVupnFWdDN6NX9Df754V3AybvVxhXKBbB9hEmA3YWZl0WiMatxpL2mUZ05lpV5xUy5M5F2WdOx/2oEifA1zQmyScIN49XuTe5x2DXHucnVykXBrbKtku2BdW39SoUK2NGs4RkrhVQ9lpXLBehR893n5dt5zy222aZNrJWyAZzdhcmNpa8hvD3GEcQR0QXgVfeJ8Z3f4bn9qzmnOaL9k7mhubNNs+mdgX2tX01zaavl3j4KchsiCwnc0Z59ebGE1YE9h9Gg1bqpzlHuYgtCFO4MzegpsSGVza19yyXF8aQNlVGkDbqpuZ2m/XDpU5lf2Xjtg4V5yW/xVTFO9TRJcqGoOcG1s+13CRVNWYm04fhCH5YfngrR8BH3rgtGFcoAJcPdWWlUna990lXQFal9XMUZWRrVStGQTc9t66X3qfFZ6NXYWbzRpSWvKcbl143UYdEZ3w3uWfQJ8MXcJcJxr0WgMZ71oD2sba15ka1OnUfBcBmfabJ9rumDOS889XFClWrRb3lpyYvBrbW6/aVFhBWW/dReAuoH3feJ1JHHfczl0nnOObd9gHlQVUKdfdG68dCZ2gXJIbnJtW2+Sb2lreGWPbKZ7voQWhkeBS3xNd5hyr3MKeg5/O4CufIF2snBoba9raWU3W4dV01bhZxh3UH8SgQ1/SH2mfiCAzn/Ge+N0KG3KZ+Bg4l+hYtJtZnbUeRJ7G3o2fKeAaoOQhECClXu5crto8l/cY/1rtnOYdbFyEG4Eat9nZmohauRojmwRcLBu/G7YbsJthGnXZ1lu23LbblpfWUsaNSk4YVCOa7R90IREgclzwGK0XMFis2mRb0Z0D3iefIKCqILCenFshmPpZkhn6WFIW1JVzFBGSFoy5QlTLT9RP2feb49tlGCPTOpSKV+KZ3tqD2e1W61RtU3kVxFdF1tyWWZVx0XgP/RZqW2+dgF4C3GoaMVeIl3OZndzYXeWcVBlR17AXrVlfGwXcGVwAm/MbgNuymsFZmtnXG60bzJsVmgoaxJw7m93aWxesle9WBBdOWDJZM9t/XSLeWl5KnPDaxNtO2u0ZE1jqmQNaNNrWWx1ailoPmvRctV153JuZpBKTi/MLZYznTNrNak3GToAPA44QENXV+1m724zcAprC2XpY9NiNmBkWBpOU0gySQpD7UGxQHU5+iw/MWRFZ1jpZwBwt3C5a5tjqV8HZ8hr4meDXSVUpVYkWDVbBFudYRNpZmw2bORsUXBNcVxySXOJeo2F1YuWivGCPndWbolrGmxHaklpSWc8Z3RtOm+uaWhfTkxKM1U1CEu+We9h7WSyYgBgVFkYTSJG5kubWKFdiV8jYc1lQGrcbztxa2+PZ1pj+GFaYZpgxF94YiNnfmdvZmZkXGKiXaBXKmLAchl6hHg6brNZnz7WQp5SRF2RXVRUwkT/Iz8EAABsFu8s2EepYgZwPHQccORjdFIJTuhcCmx2c/tzoW2fYWZQIz6mRrFZX2rvcc5ySW6nZ6Vga2DhZKpuonV+dZRvI2VzWLVUBWLcb6x2fXPvZg1cIF57Y6tlhmPnYIRXd1VuY9NxXHjKeO92SnbFdu1zrmvXbgV1RHJvYzVKa0BGT+BWPl+7ZiFr8WjxY7ZiuGW9bTt4on6Uftl5x3JUbvJue29ta+9lBWuEd35+A38/e0d0Q2wAX2VVbGGmaa5tAms8ZgllomaiZw1sS3HzeaB/l4L5f2R2vWy5cAR333fTb8xarTR7S9pcu2BFXHZT6VlTZ8Vw/HZPeMN2r3HqbjZwx3bPeit8BXpGcBNi/0gDSgxiDnLCeKF57nVxcs90sXandgt1PXGUcIBzknSKc05ulWRvYLJlXXF0eMt3MHFsaSRmtGNgZZVtS3frfOl9oXnecsJw93L0dCxwOmUXXixZkVcZUm1KqVOoYptuXHQyc9VuYm+Sc2N1W3EPaBVgN2R4Z4do9GclaVJoUGbfYnthHGIcY61lK2jMas1pn2Ypa3NvD22DYkdOeDYxSUJe/m7Edjp1yW5Za0NugnOudzJ4L3cub6disleRWAJeW2D1W7dXq1XXTd1IzUypXdpoWW9qcD5soGj7aNVq22puZ8BjfGcAcpV79IN5iteNY4yrheB+nHy3eBx1eXTtdsV5qXywfsd9q3lAcglqOl6uTehBD1LOZU5zwHipdotvgGyeblxveW5cbPhrHW0gb4lvSm1KaYNrVnJxeNp4wXLcZ/dcFFxAZlZwXHW3c/dp2laSTFxYC14vWAREiBOhN2VPb1oQXnpbaVNiSxtCZjf4K5QwWk0CYbVrcm/LbiFsAW3ObbNtGXFIePd9knwPdsZugWmMZ+VmWmIOWuNSVlkNYhRh/FbaQ1VBmE43YIxoM23dcS50yHS6c5JwDm3Lb7Z0FX23hI2HAIQufOp1LniGe6h4bW5dYtJoA3wMiIyL2Yd4fvFy2mOPT2s9BTdsSGZVAFvyWrdclWSebrB1UnlHd1dxFG4XcrJ9B4Qjg4R68G3GaQFnzWN8Wq5P4lMIYtJrzW5na7pidlSiSrpMrFaYZHJxVXjDd/BytWx3Z9ZihGClW5pTXFbvY3dvTXMDclduE2j4Xcxu132ggwqB13UtZ4BkHnEyfVOCL4AteFZwv24fcNJuwGfGW4RPVE5hWM9eHF6IVrBL9kuYUSBiQ2o9bXRoFl9tVlhOLEuHXNttnXoNgrqCtX48eVp1YnPBci5xX3TjeV98CXpmde5xaXModKNzaHNTbwdrQ2szcN1srGDhVmhekmolcTty2nG5dJ586oFzgDV2kWbqYWRqUXXWftWDzIFKe2132nWgdxZ30nTncptuuGXxZT5wnXmQf3eC0YIJhIiGSYVkfb5u7V/CZbRvTHMKb91iUlWzQro7xVHbYuNq7WsWac1j3ltxVDtMEUuGU6lgwmkgbT1qd29ReAp+YX3OdihulWpqaRtrNmtObHlveXJFdKd05nMWdOVwx2hrWkhcrmoUdfR4bXcQcIpn513SVpZYVl59Y7BiO11oVT5ON1A0UQdYyF6YYY5iUmLjXttis2xfeEV/Rn5XdapkKFNnRP0+T0RXWYVp02+cbylsnGpObv9urWrvY8ddP1VAVGNYOWDxZyBqdWh8adZoTGj2ZGdbZVJ6VZlhomp4bfprnme0Zupkyma0bl50MHN+andc4kSMJLYsY1JGaYdylHSrdLx1JHaTdDh1t3i9eXVzxWMDT/BHGkgsWAJl52l5ZttaiU0uSwNIz1JuZRp0bXuOeVVv/1yqTxljeHZRfZN4oGmcWa9TZk/rSmVS7WAVZJBddExdOlhBNlUxXvZfXVsmTYw7YT63TfhbfmnVcp91y3AiZ4dYV0l6QrpMy1jXXJdYoEwQSh1cY3GwfeuAanwFcwRqZmXnY9dkFWYJalpvB3AYavRh8VbvWsFnPXA4cl1wnHFRdEpznG+qatpoM282dzV85Xs+d+JzXnS0c/ZtVGXqZkNvbHP8czp2k3gpeDt0bmoWW7tPvVjTZWNuyHMpdfRzRXJ8awNcdkZdR41ZIGW1afxoZWTcXwFYMlEQTXJH4lHvYClot2Z3Yu1gNGhzdH98630leRxwDm6fc3V2fnL6ZrRjam3tc3p0onKPdBF5OnwafMR2mm4ObJho52gmalJpQWflYrRd1FSjSdhKRVexXZRZxFZMVwddkF6xXj5f1WGbWwhaL2CbY/FdyVIUWwpqzHUpezF8H3o6eUl8FoEbgsd/engCb5ZoUWejZ6Rp5mybbg9wEm7LaDBhGWLQaRxx83OecaZmTmAQbSd32nhBc7xsf2vebHxq1WMiXEhcI1+2Yplo32/5b1xoK17UXpBmtm3lcWBzbXLSceFtP2eKYpNn+3DXdpJ3BnQdbHtka1+qZotwCXYFdrB1enLrbSBnb16XWqpeiGLoY0lm6W31dEl403nYd1ZvAV/mRc4gPAN2KKVAL0plTTNSgFzFZv5rkG0EafxhSFphVz1aC1osUCxMH1wsaLZrmGkcZE5jamM6ZsFmmGcSZaxeSVqeYMBusnmGfWx5tWuXV81QeFsWZdNl3l8/XBFhUWZnZwxoF2zgcFVwjGchVh9JYlErXrFpLnFOc3V1t3+iiiiR/ZCUiuqAFnv+d0Z0o24Uam1owmrebdRxYXJFb2xqu2oVbDRsG2z9cB15x31OfJxyOGAaViJUYlPuWMNhoWn5bi5uPWhcY/NronOgdAdt+l0BUxdTT1KaUedSMFelX41pMnIaeJt6IXmfdLRw/2+JcNVwx2xoYjhO40MCWBZq9XD7bmVlR1RLRthKN1EHWB9j4HPtfM99BHXsZR5nj3B3d7h5enjIdX9w4GdDXt1dO2DfatBxmHjAe3l4fXR6cLJpVWh7b41zH3DXYr9NCkrgaRh844MahQ6CAH0ldqlsQl0bVKxfumvDcdt1PHx6ffh2/Wq1Yv5gH2GAXpJjTWv1dHJ67XmFdPZoYmFvanFy+XbdeIt4NHasccFoXFzqVepfI24Wd4F3MnTUdAB1p3H+ZiFV8mEveF6E1IaLgYt1xGXDV7RV/GJlbpZyn26WaO1v/nbceAt4bXfpeLh7i37MgB9++XSebPZwenVeeF1zTmb1YiNtynFncGNzrnrQffR84nm1dvNzw3HXcBRyq3FybY1nrmMCYv5iBmd4aW1p8WDnVDJVo1N3UTJSV1XdZPly9Hg/ebt1Q3P3cbdvB2+VbQRprGN1YZ5tuXl7f4V/1XnPcO5nqmZZbv1zJ3XwcE5pxWKtYypmlGfoZuVibVbTPuoklTyuTWFRdU6pR6hNpFNDT+hQDF1jZ2xqtGY4WxtR+FOeYetmzGMiWd1MAUE9QuxTd2F5aEVoyGAfV4RaL2ZGcEV1K3M1bMRjiV+DW6RTc1FGUqJR7FBtUC1V71gdXtxe9lm7UkZPlVFCUHRCThxTKWc+e0RaPaIpxzNRX+V3WoMuhViAkHjMcGdrhmKkV7lVp1ruXdBUZT4wJs8FAAAAAIQVyTV+TBJc7WPHZKpdg07zNQAakjHqUGhj/Wp0ajZo4GpObbxrNmiAYjNWGUQoQSlWymZ4bkltemH1Sb4zfkJmTr9OxkxQTPFJS0rFU7FjuHDSd6J5inmPdddvL2Z6WKlMiUyYVsllcG3+a0Fgfk2ETrRhZWz6b1VySnOuc1Z1DHurgLiD04W1hm+Fd39SdO1kjV50Zd1uIXfkfXeAeX1Ed+tuhmrNbtRxrm9ubLlsPWlAaelrq20/b1lsR2WsYwRnU2YzYlFdY1+yZSVq+ml4Y8pYylgxXzRkTGf3Y8VZnFLZWd5jqmb3YqJerV1JXoZYSFAjV4VrYHgjfEB4a23uXHRTDUzlQ7RG3EoDSexChEGXTnpYHV0oXOBkqW9AckNsJF4zUQ5PY184bXR36X1FgJ1/wH8YhXyKe4kZf8tt42ECZKxitmAKYPFiy2PLYJ5eS2PhaGJqpGzOcGpz629bZaRbmGsAeaiAyIFufSZ4sHcveJh1vnBXaqJiF2JiXsVeEFx0VTZI5EQ/SExLBkiOQK09lkctUmhXRlsLXv1ayFdQYOBtR3S0ddh3O32kgpyGNIVjfeNyD2sbZflZkUJPH4oD0DL2W8dzV375gQmB0HteduVxX2+/cqx2+3lrec90S2vjXqxTBk2wUjxXqllDWSlYP1gvW75mDG9pcYZqnVwxUSNJtEVqTB1YP2R9bXdxD25sZ9ZecVgrTeYobBJvKaU7I0GjPNZC6EyFTZBN51nma3N2QHb8ap1XxVN6XyZoMWiNX0hNgjTtIbgxkELpR0hNHVTPWXdmuWztbl9sqmgQZpFgXFhpUSlKXj7MHY8MCjB0TyVgG2jVZ/RbPkKWIBMvxkiIVAFZIFGtQmdLhV7ga1ZwpW0xZDNhuGCmYQpdLV2cZI9sMXE8b3hn5V18WfhfXGebZHFSLS9fO/5WpmUFa05qWWQJW2tPMThAJdEqyjMQO4JClElQUfJRVFgEX5xmWGvdb91vvWvBaVRxdXjxe415pm55XGVO6FqkZf5qh2pYZc9kfl8SWTVQQ01DXLZnBGkQYxdgjGH4ZVJv5Xn5gYCGR4hyhkWCrHduaMxoK3syiUSNK4imedRp9WrHdYl8OHxBcxpnMGEeWpdUXljqZP9u6HP6c2tuUGiRYNhhXWYXd72D2YbDgWp7T3ybfrB5+mxuX0NhTWZ4bO1tEW7lcH9yBXDWaq5qKHIveL54A3Uoce1vWHTFdlp0ymvNW1tPP1AMUJtJzkVGTKZX7F6UZO5pbGz0Z+BiVGgHcHBzpW3nX5FPVjRNHFIQMC57Rk5TDGB3apNz43iyeG92Y3l5f7OEuIRmfs1xI17pT+dag2cna1Vqj2jga3tw5XETbjplsVWhQyo57T+rSUNbT2a7cRJ7T3/vexx2FHX5d6R36XIac6F1HHYscEFoMWaLa5dvW3LvcgNvtGX2W0pgkmhIcl57WoHgg3aC5Ht1cepr0G8KchBueGQuYmZkpGEfVTFAukp9ZKxxA3RFb3Blu1h7S3lPblbwVnxTzVAkV6diGWxwcfly429Vba5w+noogmOChnvbdsR8AoYyiGaFk34gdatqgmHjWPhRCF+nbLpyf3XBdHdy0myxX1tbgGGwaKlsam4Wbmlt8GmuaJhkiF99V0tFayLBA4YwpE5HX0tnSmYdY0BjEmXkZv1l02Q/aJFt1HD3bjBobV4WWytmXnKhd6VzgmrfZ0NrRmy6bJxvcXBjaXNW9jN/CBEty0/4YbhnDGiNZFVm6mRVasd2833DfVF2tmeLWHxTFFvQbCx4VXpMdMRoeGJxZtllxnGdee56rnZ2cqRzpHLObj9kcVUmTp5HXEqeUhBYSVSTTfdX+mUJbeFr/2OnXyRjQ2TUYBlYRlN4WvxkxWrEaQRncmJ+XCNZQF7eZo1ti29Rba9meWHdW2peq14KXxFlD3Nke7d9dnkZcQZsVmbJaHtyFHiEdvJuRGHSVwJPwEh+UNNd82WXavxpnGbBXxxXkEU5JMEdsEBRUY5akl3ZWx9Vck49ThFXOF6fXcFaX13GYatd/FEdQPI4UT0fSE1PT07xSz9VAWVDbhRvfWg8XQhYxmJcavVofVwcR5spnCp4UNhiVGjYYvNQICxoSq5lAHjUgmSHtYcjhaWBIn2pdfVySnFRajZgclkpW7Vgt2ddadBkpVhyRG4/O1BJWnFk3mnzaaplTV64WIhbGlwzXsNic2ghbQdxXHI5cy9uzmbaYp5mBmrTbAls1WPDVk5EOUYWU+1a5ln6U3ZVm1pXWp5Rw0V4ScdWt1sQYPdrvnUGeXFzj2fvX9Br8XTBeT93OGyPWMpLQ1JyWOpZrV/zathzFnfcdLduTmqXZ3JqH3JNeHp4+HDhZCNam1YFVEBUU1l8X1NhkGKJZmRtfHXUeXl7RHkcc8NpC18MVVVV4161aUd0gHwVghOC132vd91xY2kpY85jHmOCXHtWM1tKZJhoMmZDWxBSV1SwV2xduWSpZnZmXmdxaipqtmXbXVdYhlSzUtdPUF3ObHZ41H9OgkF/snT3W4s4vhE9MnI/+zzwLMYyNkOkUHVVcFKHSFRJpVOKX6phJViTP/sXwgEAAKwi8Ds+SONKrkb8PolKgGCFbVV09HUzc5htbWsRcJV1+Hj/dUlubWjIZrVk81zVUC9EYEZATCBSbFjPY9dqY3Gud/t5b3a8bCBjUWLwY3tiaGZta+Jp6F28ScVP2l53ZlZtZ3WBehh41W0wXdJbbGW2cH149HuCeiV0PmysaDhk41sLUtxWVVyHYdhio167VaRLnlIXWmZfWmEUY/BpfW0ibRxnOFpBTQRZfGN+aaZmuFsPSNkwXSYrL8897kjmT6lZFGVRa5Nqd2QqZ2Jvy3AoZ6VPlTjWTI1an2IEZ5hktWEBYyZkO2kmdOF6c3zie+15+nXObGRZjEhxWfdpk27yaRZc3UlZSRxVj2NjbUdx1nJudbV19XLwbApkZ2RPcIp+1ocLjACKzIMYekhxzWr3Xq9QLULERhZTQFbWUBxTz1QEWk9e713gXqlgMFu4W7xh32cibPRr6mVLW0lMLz8UP6dDW1NwXtdmaG2LdMF4EXYHao1R91TgZ05zd3ZFcxBot1TFRR9ApkmVXidwbHmyeVFxmGD5U71S+1ksXTtay1qxZHVsZ2++bott4230bZFumHBLcEly7XOodrh17HB8aA9cLk1pP6c+rEEJS8lO8VORVTFeu2dqbfBq72MNYO1rzntrgxiCZHqac85zQ3fcdslwjmb2XCda81pfXMxbkF/NZu9vUnV2deFv6WXHVpZDjlG7bWh7RX85eapnfU6FQyRGtksLTZ5JolLyVOtTdFamW4hkK2jTaCxn2mLAWXlO1EP1SvxgZ29/dDdylGifWPxTQVQrUx5U+1V1VsNYYl75aL5ywXZVdcNznnWOejd82HfibMhfB1WNWgtgumCZWvxLmDm+PEdB40fETyNXaV2bX8xeOVaeTVVUd2BkapBviW0yaChkqF8tVkdLeUr7XM9mkWmta61xT3a/eVN443SdbtRnKWNJYxVhlVugUN8+EkaTWn1ntWrDZRRaFUrJRzlZxmTqarxqaWSuWa1KQkUESoBU9VhLVB1FtTRePKtQAV/hZNFklGC2WWhYf1+OZ2VtrW4pbLJmbV6eVYtMQkUuPIEwSShzBgAA9iUROjRLbFqyZYBqrWgyYfVV9lI3VLhW/GMxaj5sDGq4YvFYRk03RcM6xDuWO14+aD75NlsjJSYWQTdUU2Mwa3JtOWoAY79fwV50WGpOI0a6P9hMEFeIWUpTSUhtTfBhb23abhNmilhFWJ5fy2MvYTxaL1TUU6RQyUxOTvhdCGkabXpsK2rwY99bXVEWP603PEDzSiBWGV+HZUBlJ17pUS5Ji0jQR0FEZ0irUbBVDlngW2ZcGViHUTZPH1CnTUdMVEygRkw65zamUrlh0mp8cDBzRXLra4Niu11BXW1UBzmbTW5mC3IhdOpw/m9lcCBtOGF6TYhC+EzsWsdgZ1+bWIlWAl0CZZJoOWeEXq5QZF1Sbld6Fn2wdlhnvFixY7Vy3Ht/fTB6FXTGbX5qzmbUZ2ptTW+7axdjA1JrOaZGvV3PaHdr7moHamNpd2UhXFBXX2ptds945nP8cPV2RH1tfGh0kWreXfdSHktJSc1O5leoZG1xpXvdf1x+sHj5bqBn32kmbB9qCGKYYGFlhWyebt1qB2Z7ZGxjS2KiYLFcJFfNVsFXyV8pazVy+HM0cn1wenMPec17cnozfAODJ4aBgehzS13BUvZUb1uTZO1s1m+Dbu5ppmS2YB9kDGrCbf5r0mieYydfu1c/Ux9bq2MwZxpjlFVKSIJMP1vWZBNtonFpdKlz8W2zZfdf/2Fhb453mnaEb4Fo7WNWYlZl2m15dYJ32nTXcIptXXBXgDyN4ZELjXp7AVeMRtZiFH8/kL6V5ZEShst23G9rfy2X7qSYqHiiQZBGcAxgHnsTmLylfKhPoLWLtGwGZOiIDKPXrrmvIKbUkMN7f3XQheqYU6KcoQuWsnryXbxiS4F3l2igdJ+8lKt+tGqschGMVp2Ko+6f8ZFKfTV0un5fkTmdfKDMm9WMKHFBXCts5IZElDmX8o9ifBdbuV+jca19IIRYhXmDNYHSfqZ5wHLpbbNpW2QOYp1j1Wrebv9uCHJXdxJ8nX/FgfOBx35FcwpeCzYrBgAAAABlJ2NAylQkYDlk7WZJa35uCW/tat1hHl9VaT95zIMqhp1/E3Vfa+xhiF3rW2hSk0rTSrpV5GBLaB1uUXPOdZl2fXf0eU15CXI5X0w5MgnbDGgz8k2iW1pfFVvKVwpZJ2HRZ79quWh1ZTtgOl9lZTpmGmI3WolR+0cyRnNLbUxtVNpj0W8ldjZ4rHjFecF25WoWWLdUi101YP9iDGPvYH9ihGmzcQR0KW5xZVRiSG4Ne21//ntbcAJfRFc0YZNoxGtybL1qE2eHZR5qOG7uazhgnE3+PbFMIWGOa81uL3GNc3lzXm83afZmVWo5bXBuYHXGfOOBJIIhevVsn2aNaVhsomqkZ51obWy/boZwX3OEcxR0cHZ9eap5nHS0aTBjAmp9bxJ1+HqWgHaDpoDXdcljsUxAR2VWNmHBZ8lqB27kcBFzWnJ5cJZlV1U/V4thO2fjZ1lhkVhpWFxehm/+e9x+0Hp7b6ZfBFXWXNlr1XIOc2NttWEtVGpGF0UoYOht6W5qZiFZVE8cVGlep2t2dMl0YGyoXX1Y1GlzedCASYDjd6Bk0Wr7es+CZYPGfWR0DW+BbQxnsWE+Xu1jWm5qcXtr4WD3W85XzVEIUWJdnGMvYj1XYUJGEIIjzz0TTk9Tgk/FSa9Dez8VQbJHlk1HVhVevWBfXUNbdGKtba5yR29tYsJKxysZBngOrTWvTfpUTVa7WAxgc2rTbDpqMWcBZSZi8V/VW+JWGlA7SshNmVHUSyRAI0SaUGpUrE8xSidKm1LKWXVgqGkocK1uyWX5XfdY1ljvVItPrUrgXhVtzHSBdjBzk2rXYzRhzmG9ZOxfWllIWqpfL2FrWlRHmT1JSuZU8FoUXlxhRGdEbFlygniEeoR4M3hleYV6N3gIcHhj7Fp2VsFU/lggZetuRXctewN5NHD/ZutkuGdxa7FvunHpbzVtC24Pc0V183BTaoJnTGkHZ1xiSGNLap1ruGOuTfNDLlBHWzRlSW1Nbk1mu0/YHnAxrVLiYjBp6Wo0aUxhmFaFW7hrknPAdpx0IXB/aqdjgWKeYrxd11zOYZxmxGm+aJxleF7SU41PWlZGVb5OtEE4Ndwz7TiuQedNGlnJY0pn72R/WeJDwxw3HOk07UjuVRNWYFiVZjZ02HmWd9JuAWSWXlZdi2JAa6l1S3qNeZ1zOm0OYhhf/2bga+Rpy18CT61Kmlt/Y19kEmGGYa1msWntaIFjllZbRiJINkscTLlKh0+wVW5az1krWJdYhVYiTx1DDkFIVGdhr2ONYSpjiWfgaQ5o0mAJWAdcwGkcdPd0rW1mZiBr53X9eWp2cHF8c1J3+HWIbJFc7FDMV3VeVWF9XTVTaEUFTF1ZHWUnZ5ZmMGdtZ3JkaGhmbCZqX1/lSEJATlBlWwZlPW2bcShwYWjUVtY63R2AJmVSaGYAb4xzZnXJcy9xaG3Warlv8HSUdux0sm11aOJx2nxxgNJ7pXO8axxoJ1/gUG1XBWuTdgR4U28bYYFXuVfvWCBUSVBhVJBf7GXhZ79rgXFtc5pv22PvU1BMyUqVTphbyGYXcapzpW3YW1FMsk7OU9FR3VSkW/RhM2nmbWBxnXNScllv6GphZ1FlvGYSaKxmH2JdWJ5K20XKTe9WUV0WWrhL0y02C1czc0rKU/NR7kuLTF1L804IWxFoaHBpdBt38HiadLNp/Fk7T/lToV0eaQtuUmvHZolm+mrkbEZs/mfAYZ5Vsz1THWY4lU1gWP5cbVsiWxReR14JYXdiNGtVdNJ3/3MIbWBp8G1sde50wGyrXpVUeVb/XkNn923YceRyc2+Qap5doEscPiNKqlUHWDRQ70VAR6xVX1zHWRpV3laeV6BXwlkQXwxqVG+bblRmAGD2X7VfkmTmatBrcWxUbbdtCmpcYDdUiFanXjVf5VXbTqJc83CIebh5BnOAZHtglmfRa15qjGUdXrVSOEFRRKFTxFcoUxxLJUeMTM9UM1rfWvJSvU5NW1dlFmX1Yu5lZmttbSxnTlpqUsRZQGIzaIFr8W55cUh0i3NiappVN0i4RxlTeFzUYMhelljRVYhWyVtqZe9rFmwwZAZWp1HRVyVd+1o0WD9eT2QqZnFhjFW5R5xD9kOBOko8qFVlZaJry2luYqRWNEulRhZM+1b9XsRivGAbVqRQZVZfXn5iNGIFX9lZzVJgTnxB2EmeVQNeiWJGXx9VFU+6V4liZmjDaKxmhGbgZ4ZmtVoASKBQxV0EZblkjFsbTEpAqkvjWE9epGEnaF5uXXDYa2pe4kkuR3FVZGB8ZblpE2oMZwVlmGP2ZZpmC2UiY2Fkn2hxb/9w7GvaaOBs3W8dbvBle1sEVklPVkb/TDpgGHMreip3o2rXWkhcKW4gdj51/muvX0NShUUXNnw6xDluNGwlaTAFSjxYZ1tqX/BnN3DicSlrtV9BWMxaaFeCS3pLFV7saZVwL3F9bHthUVfeUPZPnVd5XNVe5F1WVEJKuE+JW89lE2xDbXFpHmKFXQlhEGmSa8ZnJl9bWK5cOmcdbfpsg2ZzXA9LZihkBAAAAABYMUtK3VwYZWRjQFjpQ0otkUYeVV9ZzFJzQOYbVgIFNkxbdW7kdz95tHNoaoRhDldNTDM/lj3nRV5j33rMh42LlYfgfBNtBl+dWjhjl2qsa4pjfVLqTCdPHVPYWvdiMWKTWmZPWz/8PGNE/EUoPp5BhUTBRgRR+VehW1xcf1eCUetHK0n1THRMAU2+TUlMUEiWSrFa6G8ce5p/Y30ec/JpXWcSZCRbnVTtTdtRAFvyXipbdFkUY95yIXpkfD55jHDlYSxgoWxkdC91aG8LaCFoH29Tdvp4vnXGbWlhN1OZUyFh7G5ZdTl0e2lyU+tMQl1HaCJr6Ga4XFxav16HZxdvMXVNeEd2X2uOXcZVol7jZGRoZGgjZ19lwWTWZT9gaVFXPiNJBVQGWIFYRFc/W7pVKVWYXTRp6WvBZSpb4VOpT7xWaWYvc6d2MW+/X91YrF7XXYJYlE9ZPcMv3kT1VEdkEXEEds12V3VQcnVvgGgQWnRXAFkmYNpor2sCaAZehlGnQfg2Pyg1HelBZFeMaVN10nsWfRt3q2ysYypqcHODdk5xEWdMYBRlG3BygL+K5ouxhIB4hmliYg1yBYQGjfWK43xxX4AfCUdFc1qK4pNukW+CFGWzNPhRdHqBjfCTr5Bng+hpnVk/bmOJ0ZcZm1mTpH5yZSpqq3vGid2PEo0WgNJmeVVCX7d+JZC+l1OWLIurdJZj0mtYf4iIMIhegLB2FnH/bY9q2252dtZ2L23VWgNfBmnIcPdykG/JZB1XFmLQd6WBbYESedJt3Ga3X1NXlFJfVmdhsmUMYBNNhivuN3lSMmO0apdtm2zCZaZYJD1uEb87NFeXZRJptmVNXBFP+E8JWhtff19wXR1WqEE6GugBAAAAAPwsllcNaxl2FHlTd79ydWz0YgBao0/fRDtCP08hWh5cCVRAPpIbYwIAAAAAvyDiLTA2iT2KSiNavWIdYnhcrVt6YX5lK2FgUapLrVNLXbNfRV1TXbRcpFo7Uv1J+ELMPr45yixPLQdB/FaJXwlf0VkvWytnXm6CbeJiM02XDwAAyiQOOilT9mXvcOtzrXF1baxoDWfzap1timw8ZeZTRjiEPBZP3laAVrpQl0ddQn84/CWeLac/UUv5UdhPM0O3O7FB5zzoKCYEAADoJFA5pj9oO/g4Z1DqZHBsJWk7XpZPPk0dT7NOW1H3VaxTrEZ7KhEFAAAAADo1S0WqSShI6z6KMlYz8TE+RYFRZV/mZ/dmXl3wRz4j5yg/M5o1qjoQRZhWB14EWrdNMU1gWW9d7ldtVfNd1GcearNllF8JYcFsPnYOeIpwLF5gRzBTGF2yYZ9hf1y4TSk/+0XbULhg/md6Zq1h5mKsadtp5GMTVohDJ0GDOBMxbkULWGFjn2q/aV1k8ltgVB5ZN151XRZgoWQ6Z3tiglBWLnE5NEurVMVcEWKqbLJ5LoA5gT18NHKLZ0VcPVcqZqtwgnQacaxmIF/OZR5xJnZJdUJssl9FWC5iKW6SepmFpIuTjUaMoodBfwxzLmouaUdl1WCTYJNfYlxGWn5WbVPyVlFbR1zEXhZlkWy7djR9U30leA9uJV9hU/5IYkb0UfNcvmEtYJVbBl0wZK9vWHdveLJ01G2WY1dWL0/aU7VgYGe+ZTRe8085TtpcK2qjcaR2+newdtRvQ2lEaTRwJnNtboBhx1SgUsRg8G5Gd+p3O3LoavZqJWyoZQZYIUGoOv5Wgmc5bthxbXSwdrp0znEgckdwwmk9ZKhmeGuJardk31pZWg9eLWNhZ4xpYWpNaBlgHVJxR11RMl0RZZZp3WeLY99dhlkxX5dqqHRceB10O2cVTWo9E1SYaWR19XjgdVlttV9jVp9QLlopY9hmH2aBYileXVvHWiBdvWGTYftoM3RXe5l7jnOiYdg8zzfXOI409jtOWe9psnIfd6x39nMbbXFlXGR9YvZcbF43Z51sRWytZLtdqVyjZBhv8HMIcWtpKWGjXVddGGKgbJx23X6/gJN7o3CVZdRiEWhLbmt1+3Vmb2FlF1xxWK1fFmhSb59xqm/HafxfSVJ5WO5pZnRldoNwE2VzWRpUn2A0cvl7DX3xdXxpNl+MXQdirmZwaG9nZGReZEFoWGgQYRlPSDI3OvFNMFinWP1QhUouRd9HWknXTLBReVIUV5pZFlXVUSZORVBSUaJKnURTTRdRfku+Sq1SfFxYZeptvXUyeE5xwl5USc1FKUlBSG87WhwKG/UvQ0aHUnBW0lWOW9ZiqmRCXXJSL0tkUS5b/l5aYIhgTmR/ap5tumnFXttH8TPINj9V6mqSc+l1LXOBbJlnbF7zUShO0Uz8UTFXDV2zYxpmQ2WYXqdGJSDQAtQdckKUVS9bgVrWUjJJCEZTSIxWFl+IZ8VtT3ABb8lmeVbTUXVYYWV+aapnOGbLZq1oVGm9ZyBiElvDU71Bpz6oXIRrS3HUbh9ldlXDRWxOD2DNaqlwbHKRcnJzKHN3b6xkfVXIO7kkazlFZH92gHyteJpqXFXISN1RBF/HaERsF2hOW0hK21DXYwhtTXAbb5ZuR3Fucwdv3GEQSGcephN1OKtStF9AZs5noGZsZGZbd1ZPVPBMTEWGS3hVHWuheziDVYQtfvNwLmFkS5w9v0qSTWVIwkFjQfJL1lomY09j71ugTDNJyVTgaH50/XZtcMJmEGV0bfhyaXBKaMpiyWfJbohwtmnGVzc0tyLeQPFRslkpX0Nov3FRd+512W0NYYVaL1zRVdpILzVKMUA7GkWFQ2Y+BE3VW5df71cTUSRUsF0yYfFbykzUQahPblrfWzZW4k2ITo9OuUrNSgFP1U7UR4I5eyiFHbQ/1VqKY7thRWAiY+tkfmK5YPxeG1pSUFhBTDhLNCBMLWB7a4FvdmkaWe5PClqTboF7Xn+ee55xMWUHZIVnwm+Mc/pumWG3SL84L0b+ZFJ2OHvzc2liMFU8WCxjkHQYhOiIaYNfdONlzmAZcMd/6IiSiKx8sWWmWvdrzoA1jW+R042Uf8dp/FttXMVc2mFXYbVboVPAUFBaG2WBdMB8pnzkcqlhUlBoU8piSG+kdBdyJWcUVDlE0kPZU1Jce1tdUZE6mSIkPP1bIm5odU9zc2gsURRItU8bUlRNAkb8RFdM20kaRuVGPU0sTaVRyFYpWgBfDGA0X9ZbHVcwTm4/ySaEBAAAshp7MDdBFkaSQ4Q+uC7jCmgAKRohNoFPtVsUYRZfB1c/Sc9BykdSV4RhEmfhZ5VhP1RrPjAVMjJbRB5PK1M3VRlZQVozXLNdB2NBacNp6WL3U+NGUkk+TyBWiV/1ZvVraGx+ZsleL2CTZpBvRG+mZANMuyePKvw2h0j8VOFYPlnYWWFmVHTmeyt793GMXkVEg0pCVmxdpWIFYnFYjEv9RfhOimD9alZt7WqcZWJfNVnbYm5tum8NajZcsVGGUf1VA1tiXTJkb2YVZmlfvFLGPLIa8wGfM8hH3U5DTqpKJ0uyTuxUdFr7ZJBsnXJud5t0cGoZW7RWSVcTWf9gBmESWttTKk+8UgRXD1TgRipH/EgRSDtDgkLaRthMhk7NUjFZj2YsdVt9Onw5cQFZDE65X3ZqtmrUYOpL5UkPTxlSwFq+ZIBuD3ZBdqNtVmE0XzFnJ2ovaOBgAFZjVEhdf2czaYVj3Vh2TIg/6yQLEukyCUjbUuVUaVF4UbxUKVbtVY9UulVwVb9KODFVKRVBl1GhV/pSoEGqMolQRmDJY25e11N7UrVZ+1qeU6pHcUc9ScBK2Ef/Pn0+NUUHVd5jQ2vXaslhdk0GMd0soT1oWFVmb23pazhg4UkXOk056TaiKl8RaADSMjdWLmeObwhwrGjpV39A9B8PQ5pXFWNEaK5tRXB/cKlsO2rsZGZZpzkMHhQ3oE45W5ldlVSmSgBOdVg4Xq9iPmOgY2Nj62albyx2YHjtd512gnP/bxNrEGc8Z3loZGmNa7Rt/G0+aQJfPVGtNTQEAADXNrJMH2EIdbSCfIejgyZ1Q1klPMVAEkyjWNRoHHRxdzVygGTtWxVXeVISUAJRgVHGUtlTfFh0Zrt2H4AHhO6BfXoDbbFfiFiGaFp0dnfWcjRkHEgmMH9M7l/jaFVrfWsWat5jzVfGVSdcZ2D2Xe9ccFx3WoJQ0kgNTO5GXUKQVR1jGmQtW25T+FRWUEFLUTqdHachbjjuRm1Oq08eS3NH2UBwRahQLlzPY61jLV+fXSddclwEWVZQ/kUASG5P004ASIFGsk2GWaZerV1kVyVYCFafUEBL+UnqTUxRGVUZVgdbWGBiZe5nd2WKXNNQ7Uv+W6xq6XDicAlu0WW3YWZlM2fmYCJc82KBZ2FkGWOlaOhy73a2cuNn7WMiZCRw7nqGgKSAwHjBbjdr9nE+eZB9Qn78eDlv/GU5Wu1XlF5rZeJjglwWU1JJa1FhXclluGlvZ3pgaV5bYullVGj4aU9o7GG8Y71pS2unZwxisFw3V5JNGE0xYCJyfnyZfwJ98XZTbxZlTVB9P51N9VZbX4BlfmnhZ9xlQWO/aW1uvm91cKR2pXgXd5RxxGuDaFJleGGPXylgf2CeXfVe8mEfZq9p2W1Qb69tqmoLZ8ljNGTZaPpu8HGnclFtsGSBXJ1bqV5GXlhZEk9MOUQYWwAAAFgmPS7rMBI6aEhPV5Fg/mAnVodJgEXXRLk6zj93UDRfimdNbaVyj3RKc/1ukm6gdS59iH5eeYlv+2A/Vm5MqD56KHwmIk4RYBtqD20fa/NjVVSYPQtVsGqadmR5gXPEZARScl8ucxV68HXcZkxG5EBVWyhlfWL4Us9KJ1iRaspzB3WFcaJvUHPodRFxuGQRXIFeKmfOZwBf21osYLtfBWHkZadre3DGcmt0GHTxaytjAV4YW95SN0dvPvdAnUF2TUhb7mMoZvdhrFbBQJcdAwy4QSpfJGw/b8lrP2ibZcRhEV9YX3VdlmAqXlNUQUTINWkxFD+uTuBeqGT7YqxX5DZCJUM2Fj4sRmZL9Up1UCtV21dIWddbgV2wWrlP3UOLPyU1zys6HOoAWyjVSGBbEGFPX/ZT7kweXANsfXI5c4Jvi3Fsd4d2+2vyWEozcRtvVodwHnvCe/11bnFNcCZvWmY1WQRJD0LWT0dbcF8cWVVEQygALUc8okXdSnpP8FLzTQk8JEKWSVZL40QcOaY3Z0e5TCtMTU63VcBdFV4QWDhdDmu9dK52h291XIc2QjmdTGdUWVMYT1FShlW8UjJI6SwAAKMBmDmrWbtqUHImccNpiV8MXOpt6HhzeVtux1M8N7Q6gUoKWdNd91j0ThVCsz00TIVmBnP2dD1uIGMVXP1aR1kvVhlV7F4MYFtXP01eSrxJFUmyTtJdMGsWc3F1V3BYYsZLJCsuIA01SE9VYyZqmmbGXOdZCGeacUt0BW+DZZdqQ3QGdMdo/1b/W8NmwGvna4JqIG1PdBN5THnpcZJiI1TBVexexmvWdWp4THYVccxqGWKgVfZBRxt1ADBBol1pZ7lkzFifRoBQi2BEa35vS2q+WQNVlVXqTHpJxF5AbMhvEmwsZJ9czFiHYYBuRXNhbHBbCkq/UrdjcGtGalxgolbhU6NSvFbHXlZljWcxZn1fGVmGXZlitGclZcdeW1bdUEpJUkiMUdtb0WFaZSZiMFiPWURfNWIIYchVW1hwaIlxkXCZY/tGXk4qYuZnymHyUcFPxlr+YYhi1FmiTkBTvVtKX6BZkk6hUNdWrlklZH9sHm7caZ1cCkXDJdMA0SfpRRVRM1BiSSE7KTx4O9o9AkXGTzdT1VUFV01aT1pIVGZMQ0/FTRNMqEU8PVU3BDNDQnpXs2YfcqR3yXcic1poulXkQcU6c0AVSSdJNEeiQ79EP05uVkdVCEy3MhsCAABUIadBfk67T1dG9TJdA+w2aFAOXuFfeFvIUPhELT7uQ9ZHH0eoPWw4hDvXQclHck3IVMZTdU6rUOpUdFMaT2pFzUfjUDNXrlfpV4FWXFYeUbVAsCOPL9BFplZmWwNXZlSmX6lsb3CjarVayT2rAPInsD7eS6tTuFejUzJMU1P+W8RfwFxJVURNdE8eWd5lemscbDlqB2UxY4tjQmNXX3VYtErXOhdID13oaMRoW1w1QYgUhwKnOvpUpmARYpFaMUzXSCZRHVEKVPpUUlrRW8tW2k2ZSxBPJFVLUhRD8hyUFJY8sFLAXLdmWmswa0tjoE7qKu4AAAAAAI0rr0Z5UZRSC01QSOFNTVWDZHJtMHJLc+5vr2jMYoNbck1tLo4q5ECGUn9aUVcwSYM1DxdLAEkVSDEUQltQylh4YNBjP2TYXslfWmSOamNqTGkpZ8Nq1WrMZatcEFrqVedJGU7FXaVn5GqWZQxez1fMUslc2WbPZhJfkVHqRb9DhUU3WfVqyXArbcxi+E9ZTwxhpW/zdcVzCWyLXxdRBUeSRrdRPFpBW7RSGEyCPJFD2FaTZ1xr1GLlUq1EyVLuVmRQOU8dVeJeoV/6XpJfL2CNZCxrxW4BaxdmxWbQZrxhhFG2MgY6plSrXQdbFk6eUjlcT2QfYhBfXVjSW2ZgIl/mWO1SC1ArTWNHfFTWZM1tN266Zv9fDF7WZU9wy3UHdWxs51y6UUBUwGrrfPeCmn0XbF465yy6U8F5RIj+iTaBSm/QVhNXBGxafIaCBH89dMhtc3O7fFSIbY8XkKmGDW9pUNZU3G8VgYCHsoOWdGFeoViRdK+OEplQmOSMJnQZTKRPz3ryjzeWtZA8gipy82UXYgZq0nVWeTpzyGGQO+k+A2ksfMGDHITvff5xk2wUbz12CXlydGplQV4/XipdSGLLa+Rum2wJat1ncGNvWo5WtlyMXHNf4GOFaCRnE18JVBBKGFVSZgp39IRQiV6DRXR1ZhhzboJZixSMKYUkeuduZWPOVDQ5FUIPWI1gdl+4UFM6HjwBSEdOaFl3ZLBq4mutbf9skmenYEtZNWDgXeNQqkYnX9FsqnHucKVqXV3DTeI+Ny/yMWpIsFwuamJutWoVX6BM8jkSP/pAHD/ENuBBD1nHaMRs0GiTZz9rfG8Wb71oIWJFW3paoV3UXdZcnlE8Ox0BAACjCRUsrDb5LoMN/ybDOm1BLz8ySbJY62SLZyxfTVwxbFp5pntuc11f+j0IIxY9cFc4Y+JjyVohSUI7h01wXKRiVGDRVOFEfz1aUSdZcFoJXQ1ht2aTa4tqOGbrYIpezWD+W5VP/T8vNh42mkvGW11jvWDrWEFPbEwxTcxMKUnJRzZE7UcySxNJE0KHLCAr5T55Uh9aJ1cITeNEMUbYT5FX0VuLXPRW+EzAQqA6/T6URTJLClJKVi5UJ0dxLI0AAAABKy9A7UedRW85DTS7QRtTaF+0ZnBovmTjVyNApBQQAAAAAAAvIINKCmGAbuNxKWsbWI8mKwAAAAAAnhpPNaE+M0JnSB1Sl10jZIZnOmglZaVgnGC5Zcpq5mriYd9VHUnnRh5QZlSNSxs4MhJOAeQrfUdHVupb31lwUeRKbUNSOXs8xkvNVu9cAliiS+tJ31qvaxxzdHKUa9NcuUV+I40lPEJFTqxRJFVpVmpfz2lsdLJ9MIOKgYh5FG9eaw5sPWaiTxQkjgAeHC07zE0XV51dV2Oua5t0f3gReKpy9Wc3XzBXMlVhXzJmsmkrZyBnxmzfcm5wMGitWZ1BfzC2RDVQq1SmWsBgsmLUZkZsjm1MaAtXYD+7RYpUKFn2WalaO1fbT4FD4UbTU1pbtVofTyFBcE3uXItljWlFasdno2dbaDJoBmfVaA1stW38ar1t6nmIg/aG0IKadv9l4meJdNl4TXMka/1o12djXZxH6DZuLtUYSwAyAEgnFjVcSdVTL1N2RkczzjGCOChI+VXIXEBawEvyLDUAAADxHZY/elKPXKhfHFqtR1En1QAAAAAAaSyvQqlOfFMGVsVVoE7FRNJLQ1fQWVNSJ0BdIX0AAADtACAuozmEN/I9vUUEVwtidGI6W8FOTT36SFZWpVi7VlhVaFIMS2gxJQHEDRwsmENWWnppiXAUbhdhGU26QmRABEZdQ2tD2VQwYSVolW12chVyrGu6XVVQY0vpRM03QTNkNzNLaljjYKNm6WhSae9kfl9NYS9maWcOZR1f0Vg1V8pRLUn+Szle12mbbIlkN1XPUV5ce2EQXMxUQlp3azRyJHA/ZOZNIzkxM3I+Ck2LWRpeq1lySlUzrhwdK7hDRk96UM5GnTDRDzYAAAAAAKMBYS5sRXxQ/0/NQBERgBnrNG9AKUvHVyZhX2EuWXRGkEEhVflib2isZQJZuUc/Mr09ZFVXX29dzk4wLAAARhwPM4VAA0UOQQtE9k9vWsdZUU69RcBSBlojWfBV7VasWFVXylOiT1FPGk56S/ZDWTcPK15CKU32We5j2WjsaMdisVtKXmxddV0JYABgq12JWXVYK1XuT51Os1MqWPpZv1JdTKpIf0XhMPEHmDxzUo5aaV2zXUVh5WNEZFxiNV0fS2JAdUezUN5UyF+8ai11v3rUey14ZGsgUUkp/jtXR0xLt08hWqRiOmOAXopWdFLhW1FiUWC2VDE/tA7TReBbcWPmZElppXLveUV5mm8eYRNTmkJUOEFK918YbtVxR2x9YYFffmJbXzBR+jwXR81TWFwKYv9oH21yb7pyXXNRbB1cHUF6NMk+sE4CYi1qs2ttZlJZW1B1TLhBIkohUBpPZklzSFpSV1osWwBfpmlHcWBx3GpYXHZTDlhLWsFaVFoKWpVhnmdKcMl2U3zOfQh603H2ZGNSiUJsTkBhPW3ldHR1XXPDcBltdGcWW/JE3jTkPwNT31gaU6JERja+PC9EdEbzRD5FZkPTQnNLCk1KTZVIe0GBQyJKolKHVshZp1s7X6xh22E+ZB5kJGEbYKReuFoMVq5QClWmXT5hw2LXY9Ni9lmZUd5NLVC2T4pQxUlcRJJC2lBjYCdm52TGWU9Uv1aFV8lYOVx7Yu9lO2rEaLNktGJDaINo72HOXRNmoGj4YfFds14nYpJjxV8gW4lT31XYX4NmT22Ub/1vmm/8bUFmRVmHTndWTmVXb1ZxC2rdWOI+sA4AAAAAgiKGK4I56keLUytdWmXhZx9lJV+KW/NZcE8/Qxsy1Q0AAAAAPio7SPFUu1c6WVxddWfqbKVqjWKDXNVWKVvWW0tXeVOeTNQ+0i6OLNUvSzd1NC4mwDh3TGFbFmA7XIlhZWhpaPpib1bjTTdba2iScPtxzm4xb7lrbWNxVVZR1FgXV5pINCwAAAAACycyNz5M0V3TY8pfW1E6LQ8OQidJP2ZHAE7zT6NH2TFJAgMAAAAkAGwnEkY1WU5i4GZQaxlu5nCOb3VpPV3XR64vlzb+RaZLw1E2WqZeUmCNXxhjFWufcIZupml0Y8dfr1g1TcBBK04fXqtioV+bVXtJiUf8UeNViFWrUGxSkVSOVxRT5EdWRW9M1E1uQ1I25EV6WANi3WJCWhpJbzttK7snOjuOUydaglTuR+s3bzdCOjtDw0lCT3NNXT/PLpZB9VnaYz5jjlxGVjROPUIbOIBHsFHNUuNVEGPEbNNve250aRdiil0zYDJiMl6UV3VVx1TdSQQ78UYzWRVhf2ALW3BZG2IpaDRoqmHZVqtL/TQAABMAlBRXND9MlVc4XDpcm10gXx9kcWhtbiByYW91Z7FiNl6SXy1gSV05XfliZGhPbVdsjGeEZCtjz1yTS0UsaDhPTFRdUmolb0FtzGNqYpZo+22/b91vWHFdccxrGF1XS1M+vDNANglC0UibRhpCoUsHT8VYs1y+X/NdVFMOPRwT2BkiLF4/9lUlY7Rlg1+2WfJPdkeqPHY1jzpLRWRXTXTKhuqOlY6GhpB45XEBbY9dV0JrDwAAAAAmAUgkwTVWOWM6H0HORRZENjndJAAAAAA+ACMdEzCZOUs53zMQP6VSVWELZQ1fi1QJUX9V31jEV3tevmN9aPdqDmugaR5lwVv4Sgk04inBUHtgymLOWBxLgERuXA5o7G1Hcn1yRnDjardkZmErXPpUOVHdUz1WkVSIUopFiyeKIek3U0TkUe1XG1bfSPI1uyUZAN0lrj3aR6tQwVj2WmxVO0aOHuIpWEeXU6BWi1cqWQpbWlqKTopFVkY2Row84jQ7Q29QVWLFbmh0SnOna7NizGA+XRFWjUQOKBYgKkINWJVewFiiSrBXgGTjaTtlDVc9QIE5mkmJS/RA7ihuGbVBfk9ZTiE9JDHiPmRFxk+GXFtns27ib5pqzl9eVF1QuFBFTxpHLTtSK90PAzG6Ox05BicIAAAAAABlAM8nmVFbYLhhkVpHUZ5PvE09Q8Y0QD51R99K8kv7TLBaAGjsbPloNl9rUydOH0yoWahqdXEbcSZp11hBPpQViCDLNFNLj1cnWkpS6kJKJ/YATSoIRfFepmm7ZwpcuFadXaVfRVryTYlJqErwTVdSOlP6TgFSfVcJVyFMsS6xMaJK4VYVWABPyDsELz04UjqTMNsf4S77PulILE7TVHVWb1VjUqhO5EkwT51bc2JQY8hd6FK7SAFCMD5ePeI2ByoLGQAAAAAIABIH9zEuSNFQik0cRUtE8FCHWDJZlFdyWjliwGWsY1peJFnvTy08biIAAAEA2h2LM5E8WEEsXFZw5Hhod2dvJGiwaZ5qn2TAW3hT8FDdSI88qj1RRpVNWVHuUOxSqFTPTvFCVDIkHBhJXl/rZW5ghkwmOxNPcVf1U4ZD7TCCRX5XXWLRZrhmdGTwYCJXYUkfRo5LEFC+TVpBQjanNOMnYCYuQw5S2lmvWzpWPUkNROU/90UvVWRh22SvXsVN2RhBIxNQ9mWkcBtwq2X3VlhUj1gZYVlqfXPBd3V152ygXwlUkljRXbxYc1QpXH9jhWTcYdNcwmBbY2hgj1mJWBRheWkTbJhm/Fd0Q6o9K0fsRrxH9kqkWaxjjWZ0Y9BlHG76dFBzCmm9XB1a5losWfFagVs+W+Vlx2/pcphroVirR9dLTk2CQw8vAAAAANUA5DNKR+1KAUJNLpYjAAAAAKEbakLZUmJY2VJgPbEZAAAAAEMAmhs4QC5ODE6IQFEhAAAdAAYbRS6cOolGs1JBW+JdXVxmWPFTWFF1SZ09Yy0wJwAAAADnACIXoT7KWBtn4mxgbK9ptGspcOZy0XByazFfu1tSWGVQFUBbQFdSil2NXQpV0k+yVzRadla4UKRPN0zSP0s+vE15WRZZ9Ez0OME3TEFNPuYuOwwAAO8ApiORM7E26jC1MHJB3lPrWSJW+kb7JAAAAABcAAcl4T8mSx1POUukSSVSulE2Sic7ACcQLPRDXVA9VRxZpFdEVldbS2XQaphnqVgLQJs5Jju8O7My7FNTa3p0RXXHcjR1unf5dBtrCV7JaId3InnzcBtjdmEAathrBWlSaLxo4GJRUq4/7kKuSJ5ETD5LRbtHPEfLQEMy6Dk3ThtW+1W3USBJ0EHyNNMfAAABAaIvl1A4YO1i5VkXSQY4dj/AO88qAAAAAEMAdhvCLyQ9tEg1TX1LP0AzKDBID15pacxqw2TOWeVSnlueZVBnkGSnWfFH4je8IoQpVEUcXrVuqHZGdjJuKGMJWC5hDWzscyB0b25naKxgSlUMTulRGVfBVSNONDaEOktNnVgAXodbq1LaQF4gAAAAAIYAzCPQM6JBaUWbQXYyUSw4RK5ROVf/VNdPxUM+N4gWay26T4RgQ2lma5pmmFmRQwgxeik/Lkw0djBvJJM0LkkXVxhWEFCFVTdd/VpeTMQspSlFRQBXyV7wY7Bk8V/vW4hURU2WTt5Lm0frQqs47UBJU69VAkkBJAAAAABOAN4et0ITXqVsPXKiblJhKEdFCwAA8xT+TaJjz2sQagBga1CQQsE230q+UDJY8Fy0YoVhP1q2TvRaCF3uWTNXOln8WSVVKUp3SzJZK2b2bC1uYG1NbSVvS3Axbl5o3GF0XPpTV0pLSQ5KiFCfWvdmrnIedkhz+G+JbK5rTmalWzdQC0MEPX5OOV/baPlrpG1mZ4dXiEEBK1I6lDtdMIQcEAAAABYAFw1vMd1UNGSiZkxdoEjFNk85mjrhM2slAAAAAFsARCKHRatU71ZbTaxKnFE5XkxgNVVLStJP/VR5Ub9GWkCSSt1Rx1IQS4Y/yD6+VGthZ2cbajxpiGViY+ZofmyjaNRZjTehJ4U85UTnQhU3eSJaHzBFfWNgcYN02m50YVFJaTOlQf1G/0LEP/I+ZEAGRV1HukypWohj32Y2ZZRd01XDUKpWMFgfXElgJ121UE0+lT98TG5RnkyKSUpJQEuQWMdiMGWwXvZPdEUUU8xhiWm4Z6NcBEkeTh9hzGdDaQ9oLWOmVoZWAWGUabFtiW2qbJtpJmABVxtV91cqVlBJEywAAD8AiBKhQ51XW1/tXKVOGTqNOjFEMUQyOjEnAAAAAHwATx3vSJBgMmrEbs1t1WesYxlhLGU5Z3lijVhrThpQV1UbUghFcTMMM0Y8qUj+S21I8DwILp8fAAAAAEcBKyuEN+88yzqzNJM0bzN7Ko0guDV0P0NH80sKT5FQfFQ/WppcLVZzSG4wnkEzUDRdvWJzYmFf3Vi7UlZIuDyYKAAASAHtLsZNNmBzZwpqrGktZqFet1T+Sl5E1DAAAAAADgGQJ0ZFxV4OasRpuF2vRYAgxCTyRCFcK2RqYHJV001YXUpskHVTeVl4CHLWZtBSXUSWSZtOqEmnODomujSYRf1Q1lgwYDpnNmVeVvI3AACLACod6S8kPjND+T3SKgAA5QAVNMxR4mBVZjJk3FwsVEZN6U0HSU84KSCbAHIWxz4xT21VnVfNVKZW9FVsVlFaHl7PW61PQTK3OZ1HHkihQEky9iF9AF0nP0McU1tfpWAaWnVRd0zSVjFXaVS5WSNgvmdnbIprnGXOXN9OHz8lL78aCy8US+RTdFLfR04vAADCAOISVzPmRqpS7lvYYm5jCV/PWmJUpkvZQ6BAkT+QSu5WxF2jYBxcWFDNP1olAAAAAEIB0CRtOtZAbTvoKKshnDwtTjFZfF6KXgRZRk2iO5opviReN9Q83zRyNs9NeltcY9ticVmwRCMeAABtAAElRDVgOrY6QU6+XlNky2MZYKtgc2B3WAROgVCPVEFWb1VGU3BVyVtgXqRbClkVUSpPa1hdXipeuVUuPistJkkfV61aylQZR+07QTYpODo510m/VbBVI082SAxIZUfiOkdE8lHSWupaa1GdRDc//Em9SSU91DCBOOpC+EFeN20zPTokVjZlKWqoZwdf1k2ZPTk44kw2WPFaNVe2TGBKYExNUsNWVlkuVYpHUEDMTa5ZgVzwVbROa0/0V5RZuFcyUyRTkVO9UgxRdE1UPikg0xx1N6RJiVKgUmZJ70H8Ss5R3E3JPUAtYEkMWu5dDlfqSLc5CT1XQ15FfEQRQVg38i45MasqzxYAAAAAIgBuHrIqxzvkRIdGCkpbUT5a1VqLU6lEGTwiQRlM20/HS2FJaUsfTmtHsDezIl4DVjTsSA9QEUw/PB8b7QCjJcpFFVLxUdpFoTBANNRCNUhCSidQq1NIVGRX6VnUVNRFVikHMNFAyk18Vf1WxlUyW8RedGIGYnJac0W8KmE2EUldT39KwTgrEgwOLS/YQ79KPUdeOoA29UcLUuFR90elMWYUAAAAAJUA3zHeSYxTsFHvQ3I83EhST7hJIjyGMw44EDQZIQAAAABlACgZKzf0SYRXCWYFcuF3Qnh+cmxk20jlOsU9hkguWc9iQGIVWZ0/6gGNGUA1NUmIUGhLJzpoM1BLrVnnW+5S9TyeEAAAKAFcJl09c0UKQ0RBmk21WGha8lD1OXEJAAAAABABpypxRV5R2k9JQz4qOAArIGM8JUnCTWRIwES3VTRlmHHndaRwnWC8P3UnxgGtKwU6YDwuNDoj0T7HT3lVDVYgUutKL0sFThhZ1GTPaX9li1m+S1FNkVG9VAFaiF4vYKZfol62WjdXnFkAW7hZb1dnT7lGSjJfCQAAAAA/AGAcqzcmVFFhs2KSWVVDWRQAAAAAYQBJJDA8akLMPBkrwAuCAJwmZDjVQtdBakKoQyxEOz6KKHkSLTE7TgtdDGCfVzlCyxM8JMA37UB7PpAyYzTtRsdUKlk4V3dPx0JJNH4dAAAAAOgA0zjoUdRdWmGjYtxiK2egZmlhWVbVQoQ16jIBOB8zXT0aSNdMmkX7O15CS14Bb75zbm3iWik65iiuSBtWGlVPSf5FhUNYQuRQfVzfY4Jh71YOSHxI8FJJX+hlsGWOWj5KjkATQgRAVzGKH983WUWxR3BMoU8aV15iZGfoZrVeeUuZKQAAAAAbAPQI6TxZUtdb3VrrTxJAPiuNMk1W8mdEcANyn2zkXlFNpDEAALYAOx3eLPE85E6HV5ZTEkfWJ6UpND7mRDBHuEOZPqQy3xIAAAAAjQD6HXo4CkzKXjloi2rMZiBf3lUyTTE/AS9wJS86rEe3R+o8YTUdRlNRzFITTRVDrjPYI3Enzjb4QPhBgDvBLUAe2in8O+tHgVnNZGZohmQmVjhCj0tHVt9d92kfdKh3P3O2ZDNSmFXQYAZmsGhUbWZz+nYJdbpu3GKdU+JIo0pATo1cV2IeYD9X00ueO0YtZzl8VLFf91+RVr1CoyGMAfQvz0JcRTE6LitpNQBJvVS2YD1rNHARb3hklVFkSG1WMlrMXmVeglrVXFZioGJgXIJM+ipOAAQfSjBhP5tI9kZfPAYp+AABJ4g0HkITTGZQdExzP70vgT5cSOVH6TcXFwAAAADuARkq/U6PZjFytXQocplsy2hPZZhcX0mTNuJTRmPpZYJhk1aJVThYc1cMWv5h2GZsZi5bM0K7HtQm9TYKQqhHJEr8TIZepW1rdrx3XnKjZ9hY/Ty7ICE11knzVsJdIV8UXLBX704zTXtPHUxyPZMzzj1iSf5Nk0x5P1IsuiADRH5Um1u0WBxSolI+YfBopWalWzJKUDV1CWkj9jxSTtBcAWf8ak5mOVZ3Qr9EJ0awPBkoxgBHIR8waDxGRVxPRVZQWQteH2AjYw5loWK9Xb9YNVSaUDVU9lqJXOZVdUimOgAAlAHLIC48hEyAWoNhX2XWYztd4koCODkxhjWrLZAXzCM5NAFDREbcPLo971MKY41otWKKTqI5FyjmQCtOeE7WQcAi4AFXLiw63zzBNy4nAAAAAAUChSmCPLxCjD5cOk5HzlgZXQtcJleQTOA7ox8AAAAAhABgFpM20k2TVe5S/VA7WFFjNWmVZylg2lW5V+ta7F4AZDtpYWnZYYJP9zgRPetYSWjZbx5x7m3lZrpakEEuMQQwIC4YLT4/004LUURJzzW+GwAAeQCPFNAzMTrfMXgXAAAlAOkU0zNJQBpDsEHaTUda812rXIBopGZWWcdP61eiXFZYnlFYR4tH6UiDQOkvmx4AAAAANwE5JLM3rT/+Sq9RXVOAUCdL/0SVOFs7LFWaY5lprmfJYkthqGIbYnZc81JdUmJQt0yvQQwn2SI0OhlDI0h9R21CkkIORgRQW1QyUQBAHThBUE1fmWOYX5lRq0CRSFJM1EnxRGpMIlo9ZMNl41+jV8BUCVcBUnRHy0KASC9SUFgNV0lQLkg+PRg3E0FHWGhplm7tZxhXnU0rV8FaEFeOTwBIODoOG3AC4Da8SfBN7ElpRK5DukEzNfMfNhceMiI+x0DJOoAuX0/xbjt/IYTjfaVsnk6NF6cCVyqrRnlbaWIWX81XYFK1T49MwES6RJxLUVaLYFFmJWNlWatS9FOuWOpa+lVpUGBKxj9AOBgsuACPHuA+8EOrT4dbC2FMYElWv01oQnRDYjx2LwAAAADwAQ8jtDVUOy05/ioAAAAAnQBFF5s19j5sPwlRZ2AkajRqsGNOW+5TqU9uVO1bRF9PWPdFGzeNUNtjh2iOYyNb6VkBXMFX305nSQJLLU2sT1FOWUvlQcM87z9USsBImkHvRPxBfz7pPQFQhWFCZghk8124Xexa5EuWJwAAAAB+AHMWAj4QShRRClclV9tTWU4xUHdXNlpbV15Uck9KUntan2TqaNxlIl54WdhYWlk6UTw7Dh4AAH0Auxa0Mu1GNUw4RRFDtE2lWrJiMGWQY+hiTWjZa81nvlucS4Y6wTknOQ8y0RvdAPwcfEh6W2Rki2WXXvFOgi8AAAAALwBWCXk38FGBXVhgZFruTvNAuDXKNRtB7EelR5hNWFMJWENWdVDBQh83u0daV1Jbg1QFQiIsAADdAXIhWTsoSQxP+Ul2Q8ZK6U78RmQ490S1UaVUnUzsOB4XAAAAAF8BQydwPuVEuz9TLQAAeADhF2I+3VGNWNNVEUoKOrU1SzVaQ+BL/0qmRLA+WDZCMqImAAAAALEAuhkPOb9Sc1uZXEdWtEgEN7MiAAAAAK0AKhL9MQw8DkOoUAtUpFJORMoqEDfYTbFddmP+YnhbpE+/WWto+m6jbCNhskjkN9c8KkN0SKJH5EjASF9CPzOzHR4020UtX7xtBHPfbeNfLklVRAdYLWnsb1Rsrl89VI5UyVj1UeVEEjusU2Bg4WL7W6VKNi28QWRUDV4IYAVhtF86X7NcUFNfRMhPMmfbddF32m9LXKdAQD6jQvhCeTnVJqw32UjvTEZFujCwFAAAAACcATorET25Ql08jSZVAOQVEDgRSBxPok91TLdIOkt5UVJXc1fOTGwv3wwAAAAAxAGxIzFBwk/0UTRIsC4AAAAAbwB3EvI96lqHaS9vfXLtcYtqcV0aT3JQclT3TFw/hDMDNqhE7U6+VZ5b12HwYZZaaEzzL18spEQLUz9cMV/WXlJQv0AMMZc3Oj4JRYtCqTmGMGJCAUo3UtFQmUR2JIAiDzcFTqpdhGe5adFkq16eW2VgFWWsY+tY+Er+PaJHE0wgSWA3Kh4AAAAAAgXlLyc8pUAIPpYtAAADBUM/QVDQWOJVb0ixP189MTjDMJoujULPSf9Fsz2oOJo3bS2FFaopZTexN4Ur1xBPASYcmkC8Uv1jJ2q3aHhiMlZmUuZZMFyzWYRSgFIeWblcpV4YWyFYZE42PQw9tk8lW3Vf91/sWmdRO0pvS6FKs0U7Qd5M6VbOWv5dJmGWYZhc800JLdQddR5yRk1ZOFw3Vv5SGFRsUYFKoUVoVXJjuWc1YgtP5TBnFVg5JkxHWJRX5E/MRWtHGlH0WA1W8UpwQNxEbUp4TatIhjhbG6co0DheRbpKFUx1TZ9KSj7mNNtB50mYTLtTf1niV19LbjQJBgAAAAD9AIweYT3/T+lWolU5Tjs/dy1FFQAAAABcAEUNujUwRiRRvVwWY8ZiRFqSRLghry/tP1pIOE2DTFVD4EEeTcJXnVj1T+Q8PxyFAV8fcDh+RsNJzEr8QvI6W0Z2TU9Si1J1WMxjamh4YwBU5kMHS1xXqWGnZxdpmGV2YRpeaVjNVuRVWF8hZ1JnOWT6Y0Jj/mNGaANt/XHQcOhqU2dqYfxdNWINYTRZQ1AbS8dKWlXhYcZovmcnXZJI8USQShVOxFB1TrJGxD04M/0xdTAJOz1N91AFVVlVi1LVTCU9MRUAAAAA/gEBLWZQvGd/c/N16W8/YnBQh034UkhaF2EEY+9fc1fdS41Hq0DoP5xF2UxmVlBaF1eQUlJL6UjtSKJOglKQUf5NOk7GVM9agVVsSFVElkppTbRM004UVjRatVddTbBBfjgUKAAAhAEQKCBCPVChUUpJDTdvNUREwFAUUZJFQjrjSB5Zn2OFYwBdxFOvT+VIXz3uJvABYB7PRDZZc2JqYshZ50irOcs1DkERQA0zIR3lDo0vuVIAYh9mVWFYUzxCrS/bQAhTBF2tX0peYlzWWOtRuUvfS5dJDErvUyFh1GWEZP5e8F3MYM9c81CCRIBRQVYHVrpRKU+VU4RZDFmNUKZD+jZJO6w2kUHFT6BdGGWLZBFcDlJqTBFNMEy+RWREtkV7Sv5I2D79KQAADwINKQE9LUueTLZCDjTPJQAAAABbAKcRfjMHPGI3GCrwHlM86koCTvlF7y6OBAk2RE/CWxBiXlp9UjVggWtnauhbSDJKApQfOz2KUONYzll3VetNsELhPCw7Zzh6RW1UiWJpaxxr4l+gSA4qAAAAAB8BvBm3NwpLNlm6XvtbcFFROAIEAABjAWAiLDOxSHVWxlnnUqBQjFVFWh9W3EqTSAlfQ23ybydpClYnMEEByyJMTMJfk2hNa+VoD2EqVkhHpjqzEgAAAACdAFAVsTMVPtg8PDDlDwAAjAHPJuFJ2FkQXndXYkPYDIYf0UQLXo5nHWX5VgxCZjVVN6ItGx3JGk9JgF1TZa1mNGfvaRNvS2wkXq47FAQAACMC3CtpQ7NMiEhROZAnWDH8OgU4UScAAAAAygIQKwFJa1chWqlRJkPfQTVW9WBrY21f21bVTf89ZSAAAAAAPwERHisw5UbLTZ1KSz/7Lpg9f06gUqxLyTyDMuQvtScAAAAA0gARHbwvAD/LRGI+tTJaMqBE6U3ET+tJfztjKZ8SZxrTOqRPtVv3XcRWOUh7K3YCKDAZT6VaKF3gVRdApSEzJFsz6zVeLpEeqSv6NsM/k0M+P3o7nC1eIvM/11ZiYRNhVVYARWdJNFR7VnZOWUMCPeFBO0BCM+U3WlJ1X9BjfWAhWGxTZU+mSfxBfDTVN8ZNUlZfZxVyH3QgbN5XejjDEQAAAABsAVUfakPvWf5hPV48Ttsugj22Td5Qy0UkH5spm0ruW6ljq2KeXIpRSktrTCBec2pCbcxjjUZKB5s4HlCaYJFnSmVGW/NG4SfnAQwo3zbMOJ8yyDPkNz82Wyy+Lt43u0l7VEpVSktEPPo35T2YN9QiAAAAADEAGQq6OgRPJFkUXtpaNVC3Q+M/JkzfTtxKlEb2SLBPYFFpT2RMfU16Sw9EpTYqL/43WzvOMyAiAAAAAH0A+xLSLRBHj1GLUDhEXCkAAAAAAAGjFek3rkYjUDJQN0UrOxlLEF8caB5ro2qwZi5cz06oNxwBPyLNOOtR8GKKa4hsI2gaYrBduFZUT1xKQk0nS809DjbxQrBO51HMTO08vChdS1VeeGJlX/FXQFtDY29ly10cUvVOq1H9T7FGqitwJYhEhVvraAhuNm2BaDFgDlAlNZMBfSEZN2BA+jooMEUzzznINk0xqT3LSihN8kewPMRDgE8TVwBfc16DUfo4wSDELbxBhEheS0lHxzw0QFFAUz2UKwAAkwAIFyhA9U2zUANUZFjQXABaxVMXWONgMGRQX5RPNy98CE41q0H/P483GjiNRxVPuExXUYJaVmMCYfdS+TXzDwAAAADjAdUqDEUxU+xVxk2xQq477kLQRCs/HzwLNsBBy1e0ZpNvDXBUZutPRT1BS3JaqWFxXEBPI0MgR4hMvky8RHQ1syYAAI0DwDRmTNZaE1+YWMxCDSVaC2c090+qXD1eUlUCQfEtsUjBXXJlHGE2Tk42nVJGYf5iP1meQ0glEQA3BbYuAENlTJhK5jzKOkdBH0qwU+VYYVoEV29L+0btXT1tIXQbdfZuK2TgVhVECTf3Q+BIhUpFSUZKbkU3N50fAAAAANkAohyCP+ZUDlxwV8VFUxcAAAAA/wFNJlM/+UwVURpKJz87OddDJ1CrVvdXTFXwUARLI0IdPpcxdg4AAAAA4QB9GlovrTRTMP85RUYrUfJV0VNBTbRKx0sXTb5Ra1VLVPtIYzKtGQAAAACnAj8udk3oWjJdC1jOTh1IGUQsO1ZGG1A6VURU3VeVW/JcIFozV51YtlYRWKhgQmYlZGFcfU2OQLgnOwPKMrVYummqbYlnIltHYO5qiGl7WrxEKUDbPn8yWBXUBs0xvkpDW5VhGF+xVk5J5zkrMoM/SEmUVF9XOFO5UA1QUU1pS3k++R66JwZCXlYLX91fFl2BWvdZxVm2VIdHZiwXJ+JEiFcCaOtxrHT1b6Flflw6XpdhQmTFZtBmzGCLVWBH0T/YOUsz6hwAAAAAswCSFVo5q0ppUN9RO020RA80lx9cKKc2Qkf+UmJVo04SQQUn2izyR6pRkk84TJJL/kwzRQ8rAAASAoom1knqWZVebVsyUGM+JTZOQMA+ozphLvsUwwYGLStASkssUHBMmD7wKQAAAAD7AG8c+0XIWW5j7WQaYdhe2F8fXCZTBlFfU45RikTSJgAAGgEMGX4wKj4MSmZG9z8YRONId0sJRGU+ZTAkMmkqeSu5Q+tOxFLSTKhD9D8PSqZOsEsCRPAxyRkAAAkBRR48Oy5Sz12oXpNWD0aZLw8x7UctVmlddF6BXKdZQFZjU9VK30kTR+w5GSQAAAoBzhfOMaJJ+lAMTcU7kRwYHXsxYkG2SQtQQVH6UMJTwVK1SE9ETEhpSLxCfjM6HQAAAABZA0EpBksXWEpkmmxacWVwUmgEVuY3AAAAAH0Boh1/SZtbHV6qVuBJXEwWWlhfLF1JVrZVhViOVm1W2F06ZIJjSV2vWfhaIl43W91OjTUAAAAACAFEHa4/tFVLXWZXmT4AAAAA5QItKo4xSTwPRltQQVlrW8NUV0dvMAAAAACMAQskYzZTPM5Du07RVIFS60dnOmVCQE60UaRKEzS5Hjowb0FyS5dL/0SzQRNDxEFuNy81F0mjXepmZ2W2V643AAAAAAUCiiJCSuJeTWXiZA1j9mMuYZlU4jckK887qlA/WIxUhEWZHycsmT38Qm5EXj7sN64uchoAAAAAZgERIVI/nVg1Zt5qfGqPafpnz2RgXeBQxk/ZWbdk12n6ZnFbNEXVGAAAAAAuA5YqmTE8Mn0tyiEAAAAA1geNPnRQDlQUS0804wD0GlFB1FdXZNxpwmcjX4BOgR7jKB89s0adRZQ7jjfiSjpdJmarZRBcp0iILaMnVS13Ozk82zLwK9s3oEm+UXBP0kf4OT8yaSQ2HxNEB08+UsBUlFRvUe9LrzzPK1AKAAA+AdcenTDGPFpBRz2xMnAkIACIBxA1Dk25WC1a8lZdTtFDQDYxJgAAAABBBTY2oEaZSEo9Hh1GKAY/R0MdNycYHgH+GR818T7cOn8rcRYAAAAAsgNUM19SPF4oYYNkC21DdWh3p3L8ZfJQ3jj8I4oEwC8GRw5TlFWkUEBCuzBNGGYhGj2xT/1UulAmQmgyeT4/WlhxXXwLftJ1smWzUE5FpDMCCwAAAAB1AnIsMEV4U+BXN1XEVdJZ7VzdWGNWtFoMXotbQFLUTSZLy0ghSTlS8l7pYrVf41W4RfklzgIPJj857Ek5VPRTOkmBMrEOujrKTqJX31WmSdE2ET4GTRJX4FR2Sm9AZjvrOk89gkVHUUJVi1JVSzRK/UquSIBCozpqOso7mTH7LrU9q086V3FW51KvVAJXBVeKT21APUOpVj9izGIJWBw9UwYAAJsADw88L5Y9MT2/LEsNUkqxYeFtPm6AY9BJVCq3PL5Sh2lRdoN7e3zke5x5q3MlbL1mU2VdaBFpvWR1YIpWsVhuXm9gklsGVNxTS1dKV6VLrDfcCQAAIAMyK8A3wT02OsQkugLFKkxIqVqOZghrcmdgW0ZHvCL4C9csTDstPT8yLxMAAAAAwwEEHjtANlCoVWxQ2D+SJuch7zUgOmUyXyHnG5NAF0sbT6NOtEluSsNBKy3PDwAA1gUsQA5XEmHfYHZVSUFZJg4BghoaLX46xz76PjdFnlfaYq5jGVz9Wb1bWVuKVK5AKhoAAIgBEyGNOzdKhEsdRR48lTy/PZQ9zEerTrZPI0l9PSQkAAAAAGoCWiIcNVlDtUpiSMg7LSo9AMsK5TgpSQJMzElDQQw4UC1wG3cBmh+4Kl0wBTFgK/0dHyL0N/4/8zuyKAAAAAAhAicpUDxGRypN0k78S8FLykYcRIBPa1cQWNdTu0p6PAQWAAAAALYAkxKHNuBEEUZlP5U07EWjTv9N30kcTqdSr1TBUmpYbWGfY9dad0EAAPUAVRpKNzdBCEKSOycqARV+Jm0/YVGeWolZ+U3kN00bHQGaHAA5D0QeTgVVnVRpT+9CmCvIKus680qiTl9H7DIXBAAAAAC2AMMSfi50OkY60C5fIOYtvzrxOwQ1DkipX8RtaXDvZ1hUVELvTJVTyU+LQA0kAAAAAOkB/SUJPhFIC1L+WgleDlfKPAAAVgGEIOtJhVbYWX5UUkcxNb81djuYVGVlgm6Mb6NmiFg6VPdhFHDtcwJtF1rMPphOSF4RZAdljV7kUbs8Ky0PHnA/Ik/qUtRJuStYAYMg9UpLXm9g3VRVPrQ670qHV9xiP2ssapRleWNtXodTqkzlWGNo+HC6c2FuQmI+U6w7AAAAAMQAShNIOj1KcE84S8dEsElQV8JgaGBWVrVOcVr3YmRiY1Z1Q54zaTZdNpgwEj7XVzpi2mC8UxYz2wgAAAAAcAA5Dr4ttDzKPgE7gDSuNgo4OkOGSi1Lez51FWwAAQ20L2FGOFBiTS88VhYAAAAAWgE4GwgxhVYGZshoJ2BlSl0fahbhRzpdImRcYUpV1T2RGDIlUza8OvUz7R8AAAAAawV/N9ZIRE1VRwAyAAAsAp0gpDJqRLROOFJ5UKdMI0sRUH5a0V3eVlk/YxwAAAAAbgESFuQ2rz5xQFxE50R9R+5HjkY7RbxEW0MJQeY4sykAAAAADwQYMJ5LT1eAVmFISC8/ABALCTjEUdNbD1okTUE2AABmBEUnXTWqPsBKxFB/UNFMWE4xSJ0/rDWWO4s1qR8AAGMAQw7jLL01vDA8IjYByxzmN/g/l0KXRKhKhEeZLwAAHQETGmYtcUjcVD9Wy0pANlYoGTMxRdZNsE1ZS2lQ11gKWNVUeVH+WgZm+Wd0Xy5KTx4EHMo2L0mXUPhQ91HcVfJQOEG1JwAAAAA0AGoIQi+wPlI/WTUPJAAACwWxN15JiFLRTwU/sTVER8NTX1UxTiM4ExQAAAAA1QDHE9kw/EVHShxFeD/UT65bfV+SXXFYGFH2RmwuAAD0AuArfDvRQH47/CgAAAAAdwKlJAhLPV/BZuhiQVJYLIUs0UaXVOdXZU94NwAAAADUA7Qt0D5ySXtToFzvYdxik17VUVo9Bx97LNhDmE2fTe1RCFdeX4VmOmjqYb1SnS8AAAAA8QHLIFs3ozwsNDI34kjFURNSUko1O58lAAAAAJsBih5yPTNW62IeZuNiuVoBU0FXtmEHZXxflFoSVwJToEetOOAesy2LPrBAGTblHQAAAACoAfYdtC8PNvg0FjAPKDYFbDAhRY5NZUuyPpEmIyzGTK5Zlln6TJ8wtxdkLCEyGy77QvBSkF0NYPtaYE/VOOAQAAC8Ap8nbkZrYyJtIGpGW31KbkanRe1AdzKOIAAAAAArAiEetTghQ+xNL08JSmI+8S6AINYBsR1KQkxSmlaKUQpKV0TpRK8/dj9MQNpBgULKPVU1cizKKTA4jUFZTAFTb1BnQo8lAAAAAM4DiSsIPwNJLky2SGI51iEAAAAAewHEGLlHGl2+Y/deE07FNA85uUcJV1Veulq9S306SybNIyRBvE+1UgdJEinyEH814E3tVyFY4lBXUEdWyFfeTaonAABDBrs0w0KwTIRV7VkBVmtQC0dmQ8JDeD3BKQAAAABvAZocjUELVUtbjVivUWhG7VvFbXJyYm2eYLhP7jz7MEAOHh7RQWlgdm9Gci5rl1xRR24wGR0AAAAAawI8Hh8xaj+uQns8eDVsMDA2eDEdJAAAPwLqIqxENVZqW3lVWUNuIwAAAACfAUEcqkIcUs1URU09ReJB7zfGHQAAAAC8A6MtSDmLNXwnAAAAABkAxwfXOE9PgmF1bO5wRW61Y0dSQDkAAAAAQAV0NetO2mAaaYtmuFv2Tb4/aC2IEBgBUxTcLkI6Fzs0LwAAAADjBYcycUp5T9xNRUo3STRE1ElYTnZQR0nQQNw9+UxLV31Y6k43N1cRFgEXGcc30kdgS25DUi7hAQAAOwFWGHA490UgRy49pC+COgxHOlFBU9FUo1Z3V4lRC0NHKuMABRUMKwRCx1DzWjhhhmCjWi5NXzfxNsI/10TsPlctKw9wEak7/0x3UUpVglltY3twh3dDd8VtElqIOzNAy0RlQXctAAAAAEEFGi2fNKQ9SErTSiw9JCH3AwUo/zHnOIY9dEePTNtK8UCwIUsihj43SQ1LCkquR9pF4jr4O4xF60XZOMQcWiGAOwxJdkvlQlowDhwAACsE+yvTPRpPGVY3WcJX/FADQN0lAAAAAK4CRSduM8I5B0mlU8hWc09uQ6cwETnMTlNbwFuXUVY+jD+8TkdW51EOQAoZAAAAAF4FZS3HS5datl00WcVXylohXARSJj0kKnhAoFAAVd1S60kLPAE8jDb3Hp4dMz12S+BXHF/8X+VYJUdmKrM+A1J/W+JbSVdeUs5Rf00ePxsqIB9YA0opSUKwU+xWvktFKwAAAACrADwQRS8xPRc93y6pFwAAAAAcApkj8zhTRMRNQVE1TglDDj18PCE8kTCYFzIEXDDiU6JjzWUyXRJJhiwAAAAAywKPKdFIa1mHXp1YE0d4NpA6qj2nNaAiAAAAAAYDJyjjOk0+SzTAQhBbRWI6X5VTWExaWT5p4Wz/ZCBPbx0AAAAArgGcGIc3NUuBUwdXGFqKXldeIlZQRA0qMzIxSFxWS2L9Zppm32CCVKFEVDJpGGcjgjCBM5ItqSEAAAAA8QHwI1JIlVZPV2hLzi9tAV8ZWDgdQu1CCzqZPDZIOkh1RWxHnUxLVz5hEWd1ZTtZw0DAFAAAAAAtAZ8YGy/4PExAuTkALBIhAAAAACoC1B9cMbY79TsiMKwUoiMbMYA0lCwvMVJMEF+oZl5jy1KZLQAA4wR0K0k8OUBAOeIttjO4Pq89ki/4Afwf5kXqUQNT+koxNDQRAAAAAPcAeRN4NHJI6U8DTOw9xT4dS51QCE7nTwtP3UvkSk5HrEHMOn5MpV0sai1ue2ntXUBRt0YHQHlDmk6CVR1TUkiNOe04ZC6mLWw4QD6+NR8dAAAAAKAEWSnJTnde4WAOWeJCcUAUWStnm2qRZQpcrE2rPtMhAACVA6Ym2DV4Osw1axv+KIhIAlSwVSVOdzz5P6VSX1k0VeFEnxzMAtEodERhUkZZdmB8Y1ZiWFlqR6A04C4gOuBDPUX6TMxWkFoHVltILj/qQKQ6diWHBh02DkcoUw9TgUi0NWdDQ1E9VvRcGGHmXM5OBSoAANoClChJOYo51Cy8H7g/nFZrXkxcM0/bOnY3lzQuKIktZEUhUwpXRlTnShc+YkLISTNOwkpTSFo/jju6OAg+00tWVc1V5FHdRylHoj/uMacWAAAAAJADHSwPUMdee2BMVX82uQP6K3k/qkpnUfpZ2WUUbU9rnV0OPpUPAAAAAHMDsSYsN/ZO1lz1YGNbR0lFJQAADAPCKF47XUCLRNJIGkjGQzoxWx+OPSlQe1rBXOdY4E6COtgx9EPYTxxQHkN1Ig8npzm8PcM4vEY/TzFImi88AU8ZIESFXaRpLGu8ZqBgU16tXHxeS2GPZNRf+k30QFo5yzlGOF029DmGO2452TpNQtlG6kTVQfFE9lNCXHVYnkiPKQAAhAMZKk1HklqJYGxeDVMyQK01oDRwQ/JV4123W9ZOjS8dCDkdxzRKTw9bhlmGUOpIAEkxUulYyFOXQAAAAABpArAlBkKrVNNfEmfCbGJtOWVGVSlCXDetKpER7x+6OEBLiFCjSW8y8RXaOdVEREt/TYNKrEKUQk5PXVzRZNppXmrjY95UtDXXKqo4+DiBL54eAACcAKoPUjWuQolGOEcnSKBK3UlaP3o6bU6FXU9inF+VV8VK2TYAAAAAfQEzG/MvZD4XRLdA+C4AAAAARANEJks4l0DCQ+RBUEjPSwFIFznpFRwFLyxZP8NI90VyMQAAAADiAWMZ7T3oUXdamVukVK1FvT59R11OJVFOSB0v+wNoAp4guCvJMpw1US9gG98EfTFIRclSUV+jaRRwL3AUaoxeR1jqV+FSjk4YVbxb0l3PXmhdOlmrU0dKeDF3OYJNL13FYdtfw1nVTgpXIFulWWtQ6VDXXdFlHGkBZBtS3zavLFgwrzH4OShBcUKDPMk90zk0MRsfAAAAALQB1h3TM587HTgXKWIJAACTADUQAziJT6dcLV9hV3lDQzwgUoNflmLDXopXPU0pRvpAyT/7N30w1R1CKzAzvCzBFAAAAAAUBmcuSDTBN403Qk8zXjdiKVzzSZAeAAAAABoBDBR8N9BH+0uARVkzBRMKJL1ByFTgXDFcwFFxPyFBi0OWPqUtAAAAABYC9B5OOKNHRE+7SwhAuSgAAMsAVhLpLVY5EUHyPrA8lDjqLmIuKiqaGAAAAAAnATYZPk2SZdBvBW+fY0tSrE6hVaRQjEDmO2xGDFSsXTtir14NUxo70BrJAH4QOSyqNmA1oCmNBGws10r9XahkBGEyUmwy+y4NRF9QtVLFSsQ/1zsCR+pNtEtoQqYzqDEQQCBMKlOqU31PCUf8SwtSjVAlRQktXQ2rJh48CUWBQ6I+dD0cR+VPEE4aQVEdAAAAAPsDoSmSOcxEYUWuP44vAxhVHZUwuzgHNEwiAAAAAMkImzo9TRNTzUmsLAAAAABYBGIwQDtPMwogGjs9TVlU0VXIXB5fQFyqU+xKUkpnScBAtBoAAAAA8AEWHB0vZjd3P2Q+wTTdJqoJuEF7VhVdgls1UGY94SQAALADqymIOR9CpkPvO00zqzUUNu8xST34V0to+22aacRZ4TecKdk+/024UkFQQE4EWF5jeGYZZElgKVmDV/1NiEBkMyo3sjDxIOYlijVfOEgv+xehA+cpnT6FRMo9aSs/KOI+uUcNSPBDFD5LOto0ZSkIMGY9VD5vNYUp9DWlPd03NCtqGQAAfgWwLhc/OEaXSnJK90SzOSI2MTLNNL091D7JOPcv3R0SMO5F3FHZVx1X4U2sPMANAAAAAOsCuybuOYxE0VIjXThfnlaNO0gCCCLVPRpPZl9gZ1Br2WnWX/pKTzmVOl9AJDyWKXMDOyTPMCc2Z0LMVUFgWF/BUp43rhkAAAAAEgEDFagugz8xSLNL40evO7olnAImIpY1KT9fTAha22T+aNtlpGDJYHdjdV3MSJAirwO/KeJAoVPLWqlcb1ezTcg+KjH+L709tUE1O0woAAAAAG0DCCkTTi5feGM+XCFKVTjVPbxCPz88Oug+F0aqU5RcgWBQYAFbMVQoUnBNnTvWJqovsDpIP184SSr5FeExeT+1RnNIU0eoS8dOZ02SPkMiAACEBQMsxjgXPws5axm8AVgd7Tu4TL1PlEYUO9s4TUfxXTpuyXTjcHtii0yhPtk+X1DjVN1Tn076Q2o63yMAAAAAWAJYHjMu80BAU8Zg1WWSYW9U2Dt7P6hQ61RmTlo8qDVPQsNPpFUdXLdhu2hjbhVukGXPVGszPwP9JbNBYVbyXnheCFoXUzpNS0R7N/5JVF8ZZStfplEZQNEkAAAAAIMCNyAFMZ43vDRmKAAAAAAbA+chpzizQ6tE6ztoJwAAAABhBoAxqUM1TCZLGz4wJ+wlLzq6Qx9CQDlNNXU03jnlQBxFpEIeM9oOAABKALcJiDAQSC1St1elWP1XSVaXTQJKbEv+Rr0/ezctQXNL40tUTO5T71phWN5MtDTYNutCHlFbU45Dww2NQ95FbjGVBdYtgzi8NFoqAAAAAKoCdyQFNllCzlF/U55XRVlaU7hE2yYAAAAAeAJ0IWE//0yyTnJFSjAFEvQAuhIAK682bUYRTeVOe0ZyPdU/OULWQKU2OyzyGAAAAwKzHKQ2EEfaS2ZEICwAAAAASQMpJGc9vklaS71IoEU4USxckV9lWJlE8RkVCxEuZzoUO28xWRwAAAAA3QM3Kws4rzbEJwAAAAA+Ak4c3zhsTHxXnlndUAFESECHOzo0KiAAAAAArwWWLohAhEnOR/dDnjlWM+It2DGjOd85iS3IGgAAvgHSG/w4rEl0TlNJekCRNhw9lUDbQidJAlDtTy5GBzV3QcVUQWCIYXFXmkAFNNZDWEZmQEEylSteRLlXoF6oWq9JMisEPP5CmD8xOtg1vTnlOhdF40mPUKFR+1HrShJIlkmQVChZ+VoYWCVXkFx7YCRf41fqSypIqVMMXCJbhVBHR2hRvl0xYSRbLU5hQZc0Vg4AAAAAlQG9GnpDr1DlVkFYplz0ZIJuj3A/apFZczQAAAAAUAAKCnMxcktqUpxMeET0QONBAT9CPc07FjyHN5As8CBEAqIfWTHhPk5CAjuCJwAAAABVAqwaczJGPxpMC1nqXFlY/0dnHxgkykWDUd9QzUc7OSgpAADUBP0vS0+cWgxc11P3RjE/wyoAAAAALQLlHX0wQjmDOLotbxkuKOc+bknhT7NX/F2SXyhd1Vw/W09Z6U9TPWgVOQIhH8ZAuFKBWLpVr07uTsdO8Eb2MkAPAAAAAAcFBS1SRehOzVMIWbNfl18CVeVBeUxZWFxXLU9qRCQ8uDCSGmQv/zuHO0YzFj+gTHRUTFO3TNs3SwYQLUszrjrqRvFVCl9cY4RehlTmSG1QvlVdVuJSpFB3UK5cu2pqc9J0621jXYZEt0GsOjU0MyIAAAAAXAVfMyZH6kywRfMuyQqdLJNEYEzMRuk8UjUFNTY7PzptPtM7HiwqAQAAAAAOArccbzToRHFPRFIcT7o8yRwAAC0AtgxsPw5UPlxXWDhLLz6zQhBGX0MtN88UAAAAAGwC3B5YQ3JYz2EYX7BNuzVjCZcDWiW/NoU89UHnSOlOxFPYUNpDPDtSSEJNPkvNRV5GJU2uT6NKt0LYQ9VFYEUrQCFF109SUtdJxzd+HwAAAADhAJYR1S3MOJg3ESnFBnofbTa0PQ05vi2mJYAhKzVMSotUllayUp5KakeJQ6o94jbFPchN3VUcU9tC7ygAAAAAuAEMG7Ez2T+YQF00fxAAAAAA1QP6IsVDAFQIWZ9VxkQMGAAAAAAAAjMcvDdzRpdMUUs8QVIoAAB5BQMumEWlS/lECjGlFgAASAULLrdMalxOYotdYEs9L3cVAAAAAHsCkyCePRlZOWRLZdZej1azU5JfmWhFbMRp1l/HT6o19AcAAAAAQQnROpdWXWRraadoLGKVVqdPi09qUMNKwjxoHwAAAAB3AX4YaTOrP9JCbD5yLzgRAAAAAKEH7C+6QqlMDk2aR+c0ljTYOpw9yTUFHQAAAABmA5QjmzMFOIoweBzYDrwvejxkPLsxPhwAAAICDh2WONpJNE+0SkU97iMAAAAAwQFgGqY0DT80PbctXwAAAAAA1QI4I5lHm2B4bAdu6WQiUIAoAAAAAK0C5iEwMsxKTVIfTFg8iESRVBBaGlTnRSI4ozkiM2wiAAB8BIEqTEJTSrlGl0PiRkFNV01iQ8cfAAAAAO0DWinyNq83Oy6qMzdER0+cUOxHOTPpDQAAAAAFA68fVzGYPcE+HzVHLps9S0wPUBtJczYsGwAAAADfAcEaSi5KOlU3MB6ZAq0iQUqkWG1ZZlD7QlQ5OzWLNFg7f1G6XvRgOVuZRxMXQQUYMAVP5F3wYcdZUElLT0JbAGG3XFxNPjUsLo4yKSuJEgAAAADZBjo0dUVKS4xQEFXaVlhS20JOJAAA0ARqKvZCgU2TTF4/ICAAAAAA3QIdItc9N03GUDBJlzUvFjojaS/iMmMsNR3cJVszEUOMS29LwUR1SQxP1E5YR/U+Q0BEQfw+Ij0pOgYoAAAAAGMEgSw7S0dVYFLJQu8iAAAAAJsEHCbDRFxUu1inUsNDJTyYNNUz7TmqOHM00h8AAF8DfCXVNus93zpUL/0digM7KCBE+FJCY7VqrWmVYVdWxlMXVBJPez3zJgAAAABlA+gj6zLAN5sxpx8AAAAAuwB0DvkvszlhNzArAAAAAPwCbiFZPRNdbmv7bVtmvFjFSrhB1DhwKgAAAADUBKMr+kWOUUxSI0kINs8aAAAAAA8MBTwhUE5UNk5FPg8hAAAAAHQA9wuWMYBCIEZFPM8bAAAAAHQEIykcNeU3giznBwAAAAD8A3wljTEtQwJQNlHzTflH1kLTO6MuAAAAAHEEyCiDN1A/SzyZK20AAAAAAPgHSjKcQF9I4k6vUzVWNFKcRQ8/FzZlJhIK2DuCUT5Y6FMsTgZPdk41S788YyMAAO0CXyFhMhs2VDwpPuM1hio+KTYzVjl2NkAoAAAAAFMDaiOuOIdBQ0dVQ0k6bDzZQNtIk0l0RuU9PzVgK7MdAAAAAIEBshUOMCdJelbPWLFV907AU1BXPFeCVGVPHkOUP2A7iiwAAAAAUAHjFBsroTqyP7A6rC3wMTk1wzUdLYoz4jljPDBBYkwrTKZAmCcAAAAAcwbdMhFI3E9nTJtH5Ua9SvNGWz+3O0hDfUb7QTQ5HDk9QNpEakxvTyhJLDseLjsgvQNHJbI0wDVDKkMRAADLA6EnrzNqNLQocgYAAOsEji5qRNNLwkdTOvA9eUz5U7tUSU7xRgRQv1VaWP1PQznTI6IxqTvaR2RLjkgTPFsnAAAAAJEAFQ2kLwBKPVJqUBVFKS8AAAAAZQQwKnZPOlyxW3NNUTD6Ay4nyz4VSY5J4j8uKQAAUwKsH6w+Pk/CVw9hwmvkcOJtfGAYRb4lAAAAAN4APxEKNmVFm0YqRYlJY09kUHlFUSoAAAAA8QTeJ181ZkTeVDddt2JfY3le4lNKSas8ETfZNCg1VjJvK8YF9Co+MgQ0Ci6aIQ4yYlOZY6prjmxXaeVlF2B1V0ZIlD6FSIxVqFWuSuk2vzVKSPlV8lnuWhdbMmICbFFz3nVDctlneVbZQg406hoAAAAAxQU7L0xHfk+nSqY3rBUjKupCpUvlRVQw9RVoLrc2wEDHS9xOMFEiVcZfvWQMYPBRMzcNAgAAAACICAI5JEYWStZH3EJfQfA97TQ4IAAAAAD0ASQZDDKjSXBRSVBaRuYsDQatL6tOkWGcbGNvImoFX6xW71S4VYhOIUJwKLECsx/GOlVFQESQNzQbAAAAABwFTiztSuhcH2NTXlJQKzWpKxYhAAAAAMcDcigHSK5an2RAZw9mzV4IV31HsC7zKFYyQzP8Lf0lvAdENltMulHCSdw50URwUxNbrVclR5giAAAAADsDwyGmOXk9dzLwIAEmOEYKVG9UdkeXKs8DiicEOY5AMUzvU19UgU2/Os0bnwRXJxY+KEpbTfhEASkAAAAAdwB/DZs3dUhfS1hCqy3wGgAAAADrBiIv0EAPRyhJxkcaSuRNx0uzReRCaUFlPpI+/EHNSgxOtE1tSghGmDtwLxEkwyduRnBRxFDLRdcvfA0AAAAAlwHEHJpRtnEdgTWF6n5TbddOSkDdUO5XJ1cHUHBCxC/0MnM9dDpQJQAAAAD2AIcRRjSEQiZEijpeNgBCyVM5XNRipmdKZlhcwUshNm0fAAAAAPYEsynaOGg6yS2yCwAAAABjArkfxUQOYnxv93GgbPZfrVC/P2MgeCPWPYZK6U5IS/w6+BIAAAAALAZGLNdFKkvLSPtAXjfTJgAAYQaTK7E5mDoxMFIYJQXwK+NGa1hxX0JcXk6JPd4+HEKERLxAzTm8MikpAAAAAPkCsB86M2g/90vNVCRTOk1fU3hZA1XQR14qAAAhBBAm2j8aVWVhlWNjWxxHBCWzKAU2+zwjQGxFIk+oUGNMpT2kN0M7jUBGOgUmAAAAAEcJODt9SI5MD02JUsRbCl1wVNNA+g0AAAAAEQTdJx0760fBS+RI/D30Nh42QkaKSx5JSkgRSgBKf0QpQ1RB3DhGTVJUV1MDTj9Oz0/yRnBBkU4WWo5Yy0/7SldHWDZPBLsOikBUUMtRZU0wStJGS0duRUFEkU/5Wl1e1FqpS/cvvxMAAAAAkgYnMHdF1kqoRFkzAAAAALsBhBhOMDE1ny6XHwAAAADSAPAOlixbNwU1myEAAAAAIwSHJZ84kTy7NOQdAAAAAPEC0R8WO7VKSkpJPUInAAAAANICMhx6NTM97ThtNJ8yBD2nPRMyQRMAAAAAmgKPHQA7aU0pVP1P7EU1NUU6k0XmSLJLAEl+PdQlAAAAABkF4CbsLSw4aDfjK3wZAAAAAPoGvjPXQVVH0EdTRUY36yUAAAAAVARbI0wz1TlkN4UoAAAAALQFlCpRO006yS+COXA5RCoAAAAAcQYXK5QwtjiFRShLw0uiRH1B+T8qN9g6zEHVP6UyAAAAADsCWR3oOgJJT0zmSJ8+gicAAAAA8wOKI/E56EU5RwU9KiMAAAAA5wBREJguPT5JQDg1lSZwML4/zEYWQ/4xtgowJJ5D305ETTVB3SgAAAAA4AevLao8kT96NHwWAAAAAJ0B6Ra8NxdEckS8OUcpQDiiSD9QxlSDVNRRp0mJQXNDs0WEQ+U1HR4AAO8BLhmQMS847TQKL5UoLyq6P15LJEt0P1MmuB0ALA8xXy7VNAQ+nkXHSSNHDEKpNi4i/yu1PgNFN0BlMIIcAAAAAKME/SYZN0w8+zZUJQAAAABuAlUeaT78SkRMh0KeKQAA2wJ6H6JEQmBIbypz5G1DYFVfWWfuaj1oS2Q/YAdXQ0LFGgAAAACmBT4rYTkxPD82+zgqR4xMxEa6QCc3DzRmLRMPYiRoQGJHDEWNOEUhAAAAAB0HDyyeQFdCmTgtKgAAAAAuAyQgeDZoT8ZgwGoSar9dZUPpJAAAAAA8BLkkYjMSOw45ICx1Kn44yjzjNaMgAABsBfkrlj4TR9FEfDYmFxsT4jf2Q49KXFUCWiZZK01fL50CRRz2Lac7dD5qNikgAAAAANQARxDjNdBIjE9IS0Q72S3VQW9U7FrVVXpDzB0AAAAA/wTBKs449jYzLKsfHwifNyxRilxpYUpmA2l5amllFlh3TylXRFgjTbY0IAKpGI40mktqWcRcw1b/Q0M3Yz+QRutF1Ua4SD9PqU64Ta5HijXIGgAtlUhcVeJZNVXcSV45FiyhBQAAAADtBOgpGDZNPydD4EKOP80/ZD6SP7o04yf7BAUj0TMNPJY59isAArYZLjowRQtDxDMHIaFA3FPFWdVX+k7eOp427jRINq0/NUbHRutCPj+GQq9HUENNPoVHm1JzWJlWGE0ZP9QpYwMrJixHiFM0VmROkTelARQYdDgFRzpO+kxbQocnAAAfBG8iszqoS6VWm1k6VJRCzCwAAMsD+iS8N7M7CDQpIAAAAAASBMon60fGVrhYLVKJU3pVYFZxUg9MxEE/OmIuUiFQMidFuEqoRWA2bB0AAAAAiwIcHNo6qUUfQvA81zkZOtIt0RIAAAAA1QM9Izk4NkprUqZPPEQTPNs2/iyDEAAAAADuApwiSkyMYCppwmiLX7dL8S0AAAAAVglTMTJAGUhtUXtmAHNOdvJunV13TJRFdTt2KRkJAAAAAJYDgyLKNv1JYFZgVhZXtVyFZM9mN2DiVilLcDAsAAAAAACuBKUmMTW/QPpBhzcwIwAAAACrAlseHTpcQjBCJz06Oto52SoAAAAAqAiTOPxIcEwjRa8y1Cm5Pb9EZD74JQEPaC+cRFNLWUx0S4tDvjE0GXA910wEUQlMITtJBQAANQr6N3BPP1fzUwBHpisAAAAAoAQJJtY0qTkxLsUCHhyvLsU8DUldVwVhEGQFYVVWIEUdPgFKgVCPSwg7eCVpMI860zoyPas+P0ChNigklDfKTvpZs1wCW/VTNkVYLE8RxQJOHsYyyUIjS2lLUkNSKQAAAABfAq4ddT6nVDphnGObWhFGrDPzQd9OE1HpRwM6ziUAAAAAGwJrF3kwbEPkT3BVslGCRbMyDCIAACMFIymGQUBQ6FN/T0U+uBwAAD0JdzGRRcdK+EbQQUpHnVAqUudIBjZtIQAAAAAgCsg6BlJTWOlSc0fARn5RMFTZUi5b/2HfXpVS3DquNcdJfFdlWf5QFUlMTSJcDmSzZMNd6U+MNy0lQDG5PypC5zadEgAAWARUJmU24TlSNLc2SDOKNkIt4woAAAAAVANcIV4yHzaPLZkZlBdhMOw6fzsMORI9FEVJQqgzAAAAAJcDaSElNlVB3ULHO2cuhCFtJxM89UZyS9dJOESTOSshVgZeLKlIKlX9VoFMlzVsCgAAAACLBBslpTPUOPU2mi45MT47CUNHQ79B9kSYQbg06hUzKpxJ61pJY/9gsVhYVUhYkVSOUStSJFKsTO45MBcAAAAAawSvI+1DZ1NPVlBMITEAAI4KHjTkQ2ZSIlr3WORNJj63IQAAAAAoAP8KXzcgS9ZRM02lO4oYAAD9Aoce0i7bNdI0ZixSHAAAAAD4A/Ah+zCuNK08G0GSQmZDnT1cPIA70TbcMtsnAAAAAMkCPR59RE1SHVKRQ8UYAAAAALQBdBYPNeNEGFRvW+9ZQk66P4g7Dz6QQaVGmEabPAwkAAAAAJ0JLTFoPY1AljiCIgAA8QQTKgZBv0qSSLA4AAAAAGsBNBSZLt81ADDLGwAAAACfAuIaUjSoOX4ynh+/IOwuGjD+KrkeAAAAAJMI0jVfRzlMw0YeOjQyqzJEOZ0+TENCRvZGdEYkSKdLjVSSXm9kCmJMU5I+5ScAAAAAbQb+LI8+g0ZOSnZL1UpZRB87vy/hL18qfxcAADkDjiJbQqRT0l3OY8VjYmKnY5ZiIV75TdMzMxQAAAAAigOgHX0w/jSzLwElAAAAAFcIXzUmUpVfE2TiY3Jd01bRRdYZAAAAACUF2yfVMik1TEZ+V+ViIGScWodCvCMAAAAAvgLzG7wwM0KISzJJAzgCDgAAAABwAscZ5TDqR7hYtVx8VKs7+QA8Au0ZuzhlRvNSnVd+VcBMxTjaHakGoSteLng9W1jHZ6JrnGQ8UMYkAAAAAB8EzCO3NMFFoU5rTWVCsSxHDxInnTynSAVJKUu9Sf1DYjJnFgAAAAA8BsIr4TpLSidQGU1lR6lLTk9nU59QIE1JTg5PbEytS5xLA0gQQPw1LS4AAAAAJwcbMOREck0UTvlJ40fXSQ9Ou1J8V85dZ2DIWItE2R0AAAAAewMIIIk2XU8pYGxn32SvV9VBbTGKOYtK11oJYlJgVlXWQFQlAAAAAN8CYhuzNNJDhUtfSxtEHTU4HwAAAACxClU65FBMWvBZM1LjQJk6DUkqVb1VsUpFO9k69TsaK9YGcCvtOndCkEYSUE5YqleXTB03JRoAAAAAAwXYKj9LjVxsXlhVuUL5IwAAAACYAxgh4y3gMMosMzTaPAZC+TqsJQAAAABKAmUYAC5NOFQ5fzFvIAAAAACVBBcmzTnoQQRAiTQHIAAAAAAvB6cs1zWENI4tJh/aF2E3T0jsTZlJJjwcKQAAtwDhD9I3qUpmT95J4zqELEotty/ULM4mAAAAAJsCUBsOMJE1cDAlIwAAEgTqI4Ay/zxeR2FJXUNMM7UTAAAAAHAGZSwDOI4/Hz7oMH0PAAA4A0AfwThnQPU+QzhaLUIdAAAAACkELibAQYJSiFdZUZI+jxs5IpkyzznHNvsnchp6LXMyhCyzK7s4s0J7QeA0TCtNPQxDQDx3PIhRAl7tXtxV5UhESMhUGVr5VVxMVkgGS01QJk5jR5xGCUmcRxhBlDRgJwAAAAA6Cbw2FUWqQyQ+K0aqSqpHEj34GQAAAABbBIgiGTf+PmM8czAnMs1Lj1QYTwg8Vg8AAAAAtAM8IDAy6TftMakfbgM9H8cxw0F8SZlHBD/3OQBAh0KEQXBDYUixSTJIgEdHRUM6AiQAAAAAbQY/LnpNk16bYuFazkMNFwAAAAA8CWs3QEwEVj5gdGX8Ze1eBEvOKAAAwQJxHDwxoDiLNTMoAAAAAB4H8iuoSGFY2V2YWPFIF0Z7R1BA5DyKPHIyhy/HPg1CdToqLgAAAACnBeEsp0b+ULJPmEKaJQAAAACGBGcj8C9HNoQ+BEOiTkNXcVXVSu1DPEWjRCQ/lyywBqMqtDVgN1sv6AcDBiwumlIFaN5xV3F7ZbhKyA0AAAAA3QAJERM52FDVWwZehlYlSLo670NNT6xT9E/tRxlAs0LeT4lSyEbNLwAAQAZuLERLSF6UZNtf5U+iMAAAcAZ9Kbs9SkjoSDVEdDviNNFCBFF3V1xV00TLHAAAAAB9AW8VKzdRR1VLSks+R0488DC+HAAAAABXBnUtY03wWLZdf1z6VdVImT1PPDc/NkSoPXM1DRkAAAAAOQhIMuI/ukBnPMc68TjNPYM9zTEiMMZCzk8PUixKDUOvRG5Fvjq3IQAAAACHAWgZ10UHVxNeHF7rVvdKEUM2NksfAAAkBdMm+TtcRDhBlTCaG6Q3j0l9V4BcYla9QrklAAAAADcE9iJcNENAkEj5Ryc/4jQILdQbsyYqOQBGxkh7QKo67DvhQDw3FxgAAAAAGQSNItg4XUNFRL48VS4lHAAAAAAtBfUnIz28QRY6djh9PT9ADzePIykrqzcKOcQuGRR8Am4ZGCvwM180Ki1bHsYM7zg7SpdO0EfGMZMQojYmP4Q75CxHEwAAqAVTJZIz1zazL5gcAACJBXcomjMpPHU+VjOeCQAAAABeA5QeDSs1NgJAdESvScJPsFPkV9JXU1EWQSIkAAAAAEsE6SX3QLBJB0fnOm0kAABMAo8Z/zeJTOFVpFTpR2AsfwncC2A60lOPXddbu07eMgAAAAA0A8cjH0m/WfVcElQbPAAAAAByBFIjcDa5RZxPEVX/UPxDvzQMQbxGm0dBPYwjDgayKDMxT0RfUNVSPU9bSSlDPzfaDgAAAABnBTUoei59MdYrixXJAngdLTpRS+NQnUuVOeUOEQXwJ4NJXFlhXoZZ2FATUelMiUvYVhFgKGPbXe9RfkVkNJwoQhW8AzMfsi2bMG8tcSYAABYFWye9NuU3ri2NGwAAAAB4A4EffDBBOsM+KT5yQAtDm0JoPXAuUTRUR8lNuUeqMAAAAADICGMt9TomPSE18CScICgzw0D9RZZBdzE6FQAAjwTYJZtAXkYePiwpVQcAAAAA2QWSKaBEI1BFT5NDby+LHQAAAAC4BfEnfTYKPc06DS/xGgAAAADMBMQlWDtIPrQ7e0RMR8xEOTj7MC84CECdPFAqAAAAABgFWyfhOzpG8Ur5TSVOY0iwOHMESiIDNXdLnl2WYyFfnlGoPGUfPRcWMcI55TTlHgAAAADBCFg2sUz+UzRPcj1eGQAAAAAYBeskADN1PVFBezwALfEWAAAAAEAG9yoJOkI9CzXsHQAAAAAgCUExOk0OU35JkjbwNvNTHGBnXzxRUTAxDAExfEtJWnJfnFnNQugdAABAAJ8KdzHNRuNV5VhzWadX2k1TNLYRVQPDHhAu/zQINhxB+k+bWuRbnFZlTeVDFTlJLqAIAAAAAMwGqC79PtpDpkDRN2Ut9yMAAAAAZwMXHzIvBTPkKAISAAAAAHcI/DDmRd1N6VCeVMBSNEp2NbIWAAAAAFEFxCXnLAEvCCyjNLtDaUtERwI3DxYQCMcvHEVMS+VG/TMAAAAAYQHnFhlBFlXWW+hYO1HGT6lX41bMSbYrAAAAABsIEy0eOwg9oy8AAAAAngX4KUs2JjmbMcsaAAAAAIQDySAdOFdDpkP8OVgnAAAAAIYLwzd8TOVRhktEOGsPAAAAAMkFnSYBLsEwADvmQY5DsEOsODENAAAAAO8K9zp9VBtdfV4dW3hRuD/hKQAAAAB5BsUrTUOmUXBZaVdbTB07+xMAAKMFGCjZOAtCaUHYNAYd+ASCJBAvbjTFLAESAAAAAEIHgyq2MYM8YkA4OvAtFi60OGY36CssFgAAAADKCDA11EgKT3NLHUdaSjtUTFZ8TYM38AUAAAAAiAOoIARAh0+nVChTbk1lQykxpRztMEI9yz6SNO4ZAAAAAKkDFR/vNOA5oTTONI47UUXlRmU/Ti0AAAAATgSmIyc6fkArOyMq/wwAAAAASASrJWdEeVU1Xb9eRFrdUKlEM0V6TtRZzVyvVNc+wzqsRXRTJlp9XVlbvVCaQ38+80B+QZczoTHuLOMwwT//SkBJfz8uPmRRZFgvV3tLazZDKVwZAAAAALoH7yrLQulRble0UzFFqCgAAAAAGQXLJBs1kTcbMEIfAAAAAEQFhSZzO99Oz1UEVEJR6k6lS99KGD+1IZgFMimxOjxGmkyGSik/US/eGgAAAAANCmswj0D1Ro9I10MKMFAfAAAAAFwGjixSR0NQ0lHnS5Q+MC7uEAAAAACTBRkntTs8SUtNP0m1PycsAAAAAD8F2iemOw5AsDg4LZolAACyABYOqzJ8SENR+U5USNdDZ0RhQOYxzy0kLsYxBzHYLKU0lUcrUfhPL0F0KiYOAAAAALEEeSFzLZ42qzlnNQkoAAAAAO4Atg/5MhdKKVc0XL5VH0l2Pn4+hkNsSWJEtDfnNEA92ElGUuRROUcPLgAAAABqAbUTdjPCO4s5xi6iEa8FLSi0OhFFSUiqQ4ZBAjcaMIkq1x8AAAAAsgdeMHRQJ142YWFc/VHJQ/0smBMAAAAATAfhKq05rkxTVmFUdEZeLAAAAAD3AZkW2zD8PFE9pTEdGwAAAAB5B+os5DhZPjFC1ztCLzAqJBkAAAAA9gN3IOc4e0oTUL9OqEM5NDItQS/XLDQiAAAAAMMBdRVyNPBDGUN3NPcmAAAAABsEGCGwLQ9DNVA0U5dNtUJHKAAAAACWAxUenDJcOTY34z3IQow9pjEoED0A9wiOLMk7oD5iNvshAAAAABwD2BoENfpGW0uAQzwzADAbQKpR31doV8lQ3U3mWRlh2l+jVnJJjzykMpsSAAAAABoEQyCXMOo0FTCMIwAAAAAgCrc39FBCW3ZcolYNSTc6fT9lSg1RjFRfT25Bey65GgAAAADVA8we2y2sNq80fCMAAAAA/gSDI2ku2zBeMasrbBoAAAAA6QJdGtswi04VYE1l11+tUFI5aRsAAAAAgAQcJ99JNlh0WU5PDTcAAAAAJQjZLJA9Gj/vPZBB/kDEQPMzwhMAAAAA4gOXHxEtyTYCRClNmUwhPykdAAAAAHQEDCKYKb0wkDMDNIM6/EDXROs9OCoAAAAA2wDqD2E0XER+RNM0mRAAAAAAlwG7Etgz31o5a61uJmdTU/cuAAB+A5cf5z5CUk5dTWPBZF9hFl3hUuw9NBkAAAAAQwWeJAs+6kMcPBIlAAAAAEwCFBcBL9054zmKLqIQAAAAAA0B6RIJOj1I0kkiRE87djnKN74tTRMAAAAAOQSxH54udTo4QDE8aC1MK+pCM0uOS35EwTcXLHMzwC5cGSInvjy/S3lWy1uPXsBdn1SZRFkyGx0AAAAA5AFiFb8u0kKhTrlOa0jDPloxShrMB30tJjx3P4Y7qS4bEoskKDiGOx0y7RgAAAAANwYjJnY/I0/sU+RO6EAnJwAAAAAeDKg7QlLlWNdXkU/qPagcAAAAAGcM/zrfTlNRB0cGMwwv5CunNb46ujfuJl4KyjBrRI1V71pvVPJB8yYAAAAAeAOeGykubDbNLqIPAAAAAH8DdB1pM9Q6BjfVJwAAAADlA3ke6C9zN6g1ASoAAAAAPQYLKtg3yTemKHQQAAAAANcB0RVXNXw9cTpqMlo3I0IHRKM5+i6pNiJBFkFjNdkYAAAAAJ0DUB/RNbpAM0EBODwvkirKGwgF9iTZRcdRFFCrQxQvAAAAAG8FICVLOh1DekHVNI0ZAAAAAE8F1yT4Mlw3CjEXH+oT0TGzTM9ahl3UVFs90AEAAAAApAfOLr5CfEtPRZkooCzNOac9njrsPYQ/BkefQ+gz+BYAAAAAIweLKwU66jhQLqUh/iMgOLQ6mTcmMEsw2C4JIwAAAAAHBEkeES5gQJVLJE0SRBwuOQkAAAAAiwa8K1xLAVffVXlHvSMAAAAARAJKG9092ERzPVIuAAAAAEoDGBxzKjwv4CqQK/Iq8zLrNsg1ZC7GHkIeKDe5P0I6YCUAAAAAQwpmMKtCGki9T/NTfFToU6NR1kPULdUkGzbiNtcuJiMAAAAAaAQ4INAxIkMFTr1ODUVLMisXAAAAABUGpyedNghCS0lmSGRG3FL8YzFpb2cKXc1FniAAACgFPSKcN/RFYUvWSL1EbzyrL+QcAAAAADoHHCmdNI08Hj2jLwAAAABODkYrfjvrPsY51y6KJfArGTRNOsxAf0gxTlFQiUnlN2YoejJgNtIw8yIAAAAAwgjwH50wzTZfMhwhWwsUKE0+pUn5SFI6QRkAAAAAtA7UK9E8d0JbPN0rKiygPhNH7kZUQRU9w0E8VKxexGBjWXhDAAAAABQUBzjZUn1mkG3/aYxe7FMdU61aaF1xXXFX5Er3OZZAlkoMTHpC4DhYOCE+fkCPMy0RAAAAAFALHSJQLVoxISoYFnMTcTdETidYIFhYT505iBAAAAAAUxNyNgxLU1I+UCZEcykAAAAAiAxiKnRCJ1L3VzBUd0YELokOAAAAAPwRWS3zNU43ri5nGqoC6yfeTIVd8WIkYH5VOUUKMwkUAAAAACwIdyHTNVs9CT+5QN8+HDwhNHQhAAAAAA4Behg6NwFDyUKkPjRDIUpjRgI1TxQAAAAAugjCI5Y9W0/nVyhXvkvxMxcYAAAAADEKzCESMl8+aUZ3R5c93Ci6FwAAAAC6CnEro0dnVkRYVUzQLbsFAAAAAFUMNiVtM+U8h0EvQSc8MDWmIAAAAACtCW4j3jkZS3RVQVeVTqE2AAAAAMwDMh5POxtHh0XzNaMTAAAAABIIKB43Lqczpy49HgAAAACkDMYo+TytSmxS7FEYSlBHD1HsW59g6l14WD1VVFMYU6VMJjvnIg41KkvSUehMUEH8OtI8mU/LXDJhnlyvTacvAAAAANIKTyl5QZNLy0ifOOEZAAAAAFsVfzQAQKk7IigqBgAAAAA+DSsovjfdPK84+CUAAAAAFRJSMPU/20Q5RBZEwkK5PRst2RoAAAAAZxIWLIY0ykGtSlxKiEQOQf1DikdtRF5FlUZdQPMrRA+yKeQzfjbwL3EdAAAAAEMbcD3xS4BTOlPDSuE55iIAAAAAUwc4IDs1+jusOFgsLRggDbkmrzPUOD45pjpTQLxCSTzvJdUGAAAAALISUi+TOWM5YDFhIQAAAADoDSgvyUevUg5R60ERIgAAAACBDfIyOk4rWfFayVbkSpg4EyEAAAAAxhTXM7hC30wUUSZOG0LCJQAAAAC8ELIr3zVQN0MvGxsAAAAA1RoWQ3NaxGSqZuVhV1dvR1w2RjoOTRBbJmHQXkVTDkElOBs5SiggAQAAAAAoEbEqWi9ELygqghgAAI0KJyGaMFI+vkNzPeYnAAAAADUMNyYHN6o+Hzy+MS8gAAAAAK4RFi/mPKFDOUhyRhw7zh4AAAAAkwHyFhcxrjZsLscYAAAAAK8NuCc5PuNXW2r0cgNyGWg9U9Q0vxoAAAAAshKZMO0+6kLuP/JDsU2RT5VJojlgHAMAhxJQMgZELEyVS8o/8SMAAAAALQyOI6ouSjh5RidQ41F4UKFItEMPS3RKP0CWK1wNay2lS5JVrFPrTK5KGk2pT9xKNUHhNzYk8AUAAAAA9hQVNbRH7lBZT8hLBEXsOuxASkycU0lOrzuBJs8scDYEN9spBgcAAAAAmxGeKm4yWjbILcgRAAAAAGgP/yceN81M0FzkZs1psGWdXLhQLEOBM9IgAAAAAK8KCCV0N889rjhNKPUPAAAAAKYJ+SSJPXROIVdpVodKCjCkAgAAAABZDB4j6yqCLL8mUBgAAAAA8g6OJ4gwmzgUOfcp2gEAAAAAoxBDKRstai5tLakoRRydD+Qs0TwpQoo9yC7NFQAAAADjDFwrZ0DjRqhBwjFwGQAAAAA/D7cpsDcqPug/fEh+VBxgqmfdaXlqRmz1cHR0mXiYeI12CHEqa2dlH10nUzVRClMxUKVHtj8IOZc/ZU8gVzZU/UrTRsRCvjWGLMpCrUlzRQ450SbsHqAu0THwKsUt5jccOOIq7g0AAAAAxRTpMOg56TmSMuIiAAAAAPsUYTMCQaRHjkhZRq5UyGWubY1rT13rPEYTAABMFl87ZlIWXqNgGlpMSGslAAAAADsChxUhLR83VD+zPWcylx38E9YwOEF0UEJYCldSTn5FokJkOLEqgBUAAKkDsBpjMy06cjOzHgAAAAANCHgjaz2ITN1RRU4qQR8yYDXtMpAorxQAAAAAFw42Ksw7LEV2RfU7TCcrCgAAAADaEmsu3jY5Nv8sqRoAAAAAEQtIJ6k+bk36UmFQj0bCNZoYAAAAADgIzx8/NDI/ez/wO8E3CS/FGwAAAACvDrspqTedPYo8kzNwHwAAAACgJVtRCGoCdVp24W7tXk9IoTdjKaUbAAAAAHYTBTDcQAlTMWCiYsxZIEa/LLEC3As3KFs8PERdQf4wegkAAAAACwxaJGg1FEcPVgRcdFjjSdIpAADRC2smiDdVPuA75S/HGAAAAABpEe8qSTKzMtoqwxgAAAAAzR+oRQRYVl5qWmJMRTXYGwAAAACRDPon5jtOR35J6EHpLgAQAAAAABwPDivNOg9FLkkYRec0SRRTEA4ryzUPOuQ6gzWNMeYr0hwAAAAAGhT9M+FDZEhnRkY9mzF9Moo+H0vXTpJMOkggRBk7FCYAAAAAQhHoLcE85EKkPvMvGBoAAAAAOw6HL9NIPVU5VjZObD49JAAAAACaEFgvCE
[truncated: 23,590 more chars]
