# Supplementary material for: Automated imaging and identification of proteoforms directly from ovarian cancer tissue
Source: Nat Commun. 2023 Oct 14;14:6478. doi: 10.1038/s41467-023-42208-3 (PMC10576781; doi:10.1038/s41467-023-42208-3)
Supplement: Supplementary file 6 — Supplementary Data 2 [file 41467_2023_42208_MOESM6_ESM.zip › Supplementary Data 2/8 22303.tdValidate]

<?xml version="1.0"?>
<pvsDataSet xmlns:xsi="http://www.w3.org/2001/XMLSchema-instance" xmlns:xsd="http://www.w3.org/2001/XMLSchema" version="1" xmlns="http://www.topdownproteomics.org/ms/pvml">
  <cvList count="2">
    <cv id="MS" fullName="Proteomics Standards Initiative Mass Spectrometry Ontology" version="1.18.1" URI="http://psidev.cvs.sourceforge.net/*checkout*/psidev/psi/psi-ms/mzML/controlledVocabulary/psi-ms.obo" xmlns="http://psi.hupo.org/ms/mzml" />
    <cv id="UO" fullName="Unit Ontology" version="1.20" URI="http://obo.cvs.sourceforge.net/*checkout*/obo/obo/ontology/phenotype/unit.obo" xmlns="http://psi.hupo.org/ms/mzml" />
  </cvList>
  <metadata>
    <contact>
      <guid>00000000-0000-0000-0000-000000000000</guid>
      <name />
      <organization />
      <address />
      <URL />
      <email />
    </contact>
    <sampleProcessing>
      <fixedModificationList />
    </sampleProcessing>
    <parameters>
      <userParam name="UseTHRASHnoiseCalc" value="False" xmlns="http://psi.hupo.org/ms/mzml" />
      <userParam name="ShowInternalFragmentFlags" value="False" xmlns="http://psi.hupo.org/ms/mzml" />
      <userParam name="UseSimpleValidator" value="False" xmlns="http://psi.hupo.org/ms/mzml" />
      <userParam name="ThrashNoiseWindow" value="1000" xmlns="http://psi.hupo.org/ms/mzml" />
      <userParam name="PrecursorMinimumCharge" value="1" xmlns="http://psi.hupo.org/ms/mzml" />
      <userParam name="FragmentationSubPpmTolerance" value="3" xmlns="http://psi.hupo.org/ms/mzml" />
      <userParam name="ShowFragmentationColorPeaks" value="False" xmlns="http://psi.hupo.org/ms/mzml" />
      <userParam name="Url" value="" xmlns="http://psi.hupo.org/ms/mzml" />
      <userParam name="I2MSMode" value="False" xmlns="http://psi.hupo.org/ms/mzml" />
      <userParam name="PrecursorMinimumRequiredScore" value="0.1" xmlns="http://psi.hupo.org/ms/mzml" />
      <userParam name="Guid" value="00000000-0000-0000-0000-000000000000" xmlns="http://psi.hupo.org/ms/mzml" />
      <userParam name="SignalToNoiseCutoff" value="1" xmlns="http://psi.hupo.org/ms/mzml" />
      <userParam name="MinimumInternalFragmentScore" value="0.7" xmlns="http://psi.hupo.org/ms/mzml" />
      <userParam name="TerminalFragmentGradient" value="False" xmlns="http://psi.hupo.org/ms/mzml" />
      <userParam name="PrecursorSignalToNoiseCutoff" value="1" xmlns="http://psi.hupo.org/ms/mzml" />
      <userParam name="Left" value="126" xmlns="http://psi.hupo.org/ms/mzml" />
      <userParam name="ThrashNoiseRecalc" value="1000" xmlns="http://psi.hupo.org/ms/mzml" />
      <userParam name="UseAveragine" value="False" xmlns="http://psi.hupo.org/ms/mzml" />
      <userParam name="MinimumFragmentSize" value="2" xmlns="http://psi.hupo.org/ms/mzml" />
      <userParam name="Height" value="949.3333333333333" xmlns="http://psi.hupo.org/ms/mzml" />
      <userParam name="FragmentIntensityClusterTolerance" value="0.5" xmlns="http://psi.hupo.org/ms/mzml" />
      <userParam name="InstrumentModel" value="" xmlns="http://psi.hupo.org/ms/mzml" />
      <userParam name="ShowFragmentationSpectraAnnotations" value="True" xmlns="http://psi.hupo.org/ms/mzml" />
      <userParam name="MinimumCharge" value="1" xmlns="http://psi.hupo.org/ms/mzml" />
      <userParam name="UserName" value="" xmlns="http://psi.hupo.org/ms/mzml" />
      <userParam name="ShowPrecursorSpectraAnnotations" value="True" xmlns="http://psi.hupo.org/ms/mzml" />
      <userParam name="FragmentMapColorScheme" value="Ion Type" xmlns="http://psi.hupo.org/ms/mzml" />
      <userParam name="Mercury7Limit" value="0.0001" xmlns="http://psi.hupo.org/ms/mzml" />
      <userParam name="Organization" value="" xmlns="http://psi.hupo.org/ms/mzml" />
      <userParam name="Address" value="" xmlns="http://psi.hupo.org/ms/mzml" />
      <userParam name="PrecursorMercury7Limit" value="0.0001" xmlns="http://psi.hupo.org/ms/mzml" />
      <userParam name="ShowProteoformColorGraphicalFragmentMap" value="True" xmlns="http://psi.hupo.org/ms/mzml" />
      <userParam name="PrecursorSubPpmTolerance" value="3" xmlns="http://psi.hupo.org/ms/mzml" />
      <userParam name="PrecursorMaxPpmTolerance" value="5" xmlns="http://psi.hupo.org/ms/mzml" />
      <userParam name="RecentFilePaths" value="" xmlns="http://psi.hupo.org/ms/mzml" />
      <userParam name="PrecursorIntensityClusterTolerance" value="0.5" xmlns="http://psi.hupo.org/ms/mzml" />
      <userParam name="PrecursorMaximumCharge" value="1" xmlns="http://psi.hupo.org/ms/mzml" />
      <userParam name="HighlightSelectedIon" value="True" xmlns="http://psi.hupo.org/ms/mzml" />
      <userParam name="MaximumCharge" value="1" xmlns="http://psi.hupo.org/ms/mzml" />
      <userParam name="InstrumentManufacturer" value="" xmlns="http://psi.hupo.org/ms/mzml" />
      <userParam name="AminoAcidsPerRow" value="25" xmlns="http://psi.hupo.org/ms/mzml" />
      <userParam name="IsotopicallyResolvedPrecursor" value="True" xmlns="http://psi.hupo.org/ms/mzml" />
      <userParam name="MinimumRequiredScore" value="0.25" xmlns="http://psi.hupo.org/ms/mzml" />
      <userParam name="SharedIsotopeColor" value="Black" xmlns="http://psi.hupo.org/ms/mzml" />
      <userParam name="ShowPrecursorColorPeaks" value="False" xmlns="http://psi.hupo.org/ms/mzml" />
      <userParam name="PlotNoisePeaks" value="False" xmlns="http://psi.hupo.org/ms/mzml" />
      <userParam name="DistributionGenerator" value="0" xmlns="http://psi.hupo.org/ms/mzml" />
      <userParam name="Width" value="1678.6666666666665" xmlns="http://psi.hupo.org/ms/mzml" />
      <userParam name="ShowFragmentationIsotopicFits" value="True" xmlns="http://psi.hupo.org/ms/mzml" />
      <userParam name="IncludeInternalFragments" value="False" xmlns="http://psi.hupo.org/ms/mzml" />
      <userParam name="UseShapeValidator" value="True" xmlns="http://psi.hupo.org/ms/mzml" />
      <userParam name="FDRCounts" value="1000" xmlns="http://psi.hupo.org/ms/mzml" />
      <userParam name="FragmentationMaxPpmTolerance" value="5" xmlns="http://psi.hupo.org/ms/mzml" />
      <userParam name="ShowPrecursorIsotopicFits" value="True" xmlns="http://psi.hupo.org/ms/mzml" />
      <userParam name="Top" value="28" xmlns="http://psi.hupo.org/ms/mzml" />
      <userParam name="Email" value="" xmlns="http://psi.hupo.org/ms/mzml" />
    </parameters>
  </metadata>
  <experimentList>
    <experiment id="1">
      <observationList>
        <observation>
          <sourceFile id="SF0" name="20220415_APOLLO#D1-7_4ums_testline_01_25targets_01_ProfilePlus1_1014.758911132812.mzml" location="X:\Projects\2021 Su - nanoDESI\PiMS2\APOLLO_Ovary\APOLLO_#D1-7\line_01\i2ms files">
            <cvParam cvRef="MS" accession="MS:1000563" name="Thermo RAW file" xmlns="http://psi.hupo.org/ms/mzml" />
            <cvParam cvRef="MS" accession="MS:1000568" value="none" name="MD5" xmlns="http://psi.hupo.org/ms/mzml" />
            <cvParam cvRef="MS" accession="MS:1000768" name="Thermo nativeID format" xmlns="http://psi.hupo.org/ms/mzml" />
          </sourceFile>
          <calibrationOffset value="0" type="ppm" />
          <scanRangeText>1</scanRangeText>
          <spectrum id="scan=0" index="0" defaultArrayLength="0">
            <cvParam cvRef="MS" accession="MS:1000511" value="2" name="ms level" xmlns="http://psi.hupo.org/ms/mzml" />
            <cvParam cvRef="MS" accession="MS:1000128" name="profile spectrum" xmlns="http://psi.hupo.org/ms/mzml" />
            <scanList count="1" xmlns="http://psi.hupo.org/ms/mzml">
              <cvParam cvRef="MS" accession="MS:1000571" name="sum of spectra" />
              <scan>
                <cvParam cvRef="MS" accession="MS:1000016" value="1" name="scan start time" />
              </scan>
            </scanList>
            <precursorList count="1" xmlns="http://psi.hupo.org/ms/mzml">
              <precursor>
                <activation>
                  <cvParam cvRef="MS" accession="MS:1000422" name="high-energy collision-induced dissociation" />
                  <cvParam cvRef="MS" accession="MS:1000045" value="25" name="collision energy" />
                </activation>
              </precursor>
            </precursorList>
            <binaryDataArrayList count="5" xmlns="http://psi.hupo.org/ms/mzml">
              <binaryDataArray encodedLength="386628">
                <cvParam cvRef="MS" accession="MS:1000523" value="" name="64-bit float" />
                <cvParam cvRef="MS" accession="MS:1002312" value="" name="MS-Numpress linear prediction compression" />
                <cvParam cvRef="MS" accession="MS:1000514" value="" name="m/z array" unitAccession="MS:1000040" unitName="m/z" unitCvRef="MS" />
                <binary>QNG7wAAAAADVcY8EQHOPBIcf9MbjxJHIhxNQqnuvVYiIIk5EWusbuohxSlWMWqeIhI3zyCDIiCfi+0qR0EuIg9NEKzy72HH/KikZGm1ubnH/iDZYgrqnfYiIT9rMIlP/iIOlLhtq0eiIcf8xXNa/oymIhxQA08/yyIiDxuqbSRVocf+EtVjFqnhx/zUe8rvhDXH/iEW9zMQj/4iCaoxyqlc42IhxTx/MDgOHH/gw0y+wPNCIcf+EpMzGszhx/4Ot6OtiFxhx/4RsaMo5dx/4iExuPFkc/4iC4vzxotAw6IhxRJs8tkxx/4gzYta9nSmIcf8/O/KxxA2Icf+EENPP8siHH/KIlsGodpPoiHFO2swSU4iITFLMWtP/iIg1k4W7bHqIhx/zMjwb3cPnH/iITG48WRz/iIRSZszZn/iIPsPWsjwpcf+IhGvcykI4iHE8ikGzdb6IhxT/w8EDz/iIcTYchbnjeohx/zf+erkBhYhx/4TG48SRyHH/iDTPObwwxoiHFGlbyWpIhx/0JBTOvrcf+IQQ08/yyHH/iDsIGbX35oiHE/PpGxwW7/iIhxMMG2vz5Jcf+IhEVzzajP+IhP2swSU3H/iISeU8gaz/iIhBDTwAPP+IiEncfHI4iIhLTMxbM4iIcU/jjAHHiIhxNuhpuheW/4iEjfPIIMiIhxNI8qu3DViIcUA4jPx3hx/4hLKjxdXIiHH/g4KlG41a6HH/hHamyZWYiHFEmzy2THH/iIXJ/UYIiIcf+Dkihbfdeocf+IOScLt9j0iIhxRt88kgyIcf+IQ0586xj/iIMFdysLiNiIhx/4QQ08/yyIcf+IggHFIaDzreiHH/iDWQxbtvOocf+ExuPEkchx/4iDrOg7YxfIcf+EiubIUZcf+IhGvcykI4iIOM6kuDFbiIcf9GmzymTIiIcT38UbIDrocf+Ec8XJw6iHH/hKtGxkuYhx/4P12DsaJ8iIhxPsJjsT2ciHH/g+dvWyiQqIhx/0/azBJTiIcf84mcK4Zj2IiHH/QQ08/yyIhx/zsS0rXtLYiHH/LPibGkB2TnH/iIQQ08/yxx/4iEENPP8scf+Ig5WS23ptKHH/iDB/YbCQnohx/4NV0Iu6L3iIcf9BDTz/LIiHH/Nqs7ulTEiHH/hP2swSU4hx/4hGmzymTIhx/4gwwGSxT5v/iIcTpgf7WfgHH/iIKkeXGmuGjoiHH/QPOMAceIhx/zfH0ro4Lf+IiHH/RgEcr+6HH/iFgX2Ohx/4iHFOrLwVNIiHH/MHyhsJNecf+IhGmzymTIcf+Ig+qRKyVu2Ihx/z+PpbFwWoiHH/g0PzG8wM6Ihx/4O2PFtZw6cf+IhxQeQs8b3/iIg7v0S1QLuIhx/4QQ08/yyIcf+IMeRBvxu+iIhxTrg8FHyHH/iDx4Y7SHnIcf+Ig1Z8G7mD5x/4iFxh1J6Ihx/4RlG8quSIiHH/N0zhurMe/4iHFHCMyPc4cf+Ig9jQGzcv6Ihx/4QC/MHgP/iIcf9VzNsziIhx/0+4PBR8cf+IiE1uPDkciIhxQ4KM19f/iIg0XgK9of3/iIhGmzymTHH/iISyo8XVyIcf+DppRbaWuohx/4g9+bKzBk2Icf+IR988ogz/iIhxQA08/yyIiHE5ZoW2mXpx/4iHFIEYx+54cf+Ihx/zYPs7rwTIiIcU1xfCjocf+IiEYjrL3F/4iIcTXlUboarnH/iIhAmiwHXYcf+Ihf6dEWiIcf+DfRBrku+XH/iIRvdcoIqIhx/zEP9b/wCoiHH/g+lcayajmHH/iIcf+DXmPrsZwYhx/4iIcUOCjNfX/4iIcUtuPEkciIcf+DarwbtUPv+IhxNWMIupz3hx/4iEDIPAR8iIcf+DboEboX7oiHH/g8kyK0bN2Ihx/4NrzGukM5iHH/iEabPKZMiHH/hLKjxdXIiIcf89cuOzjRxx/4iIShGMbueHH/iEoRjG7niIcf+IgzRVK9uq1x/4iHFP4MwB83H/iIg+yOKyNx2HH/iEabPKZMiHH/iEabPKZMiHH/iIcf9JEYx+53H/iIcf9JFEx+u4iIcf+EI1zOyjcf+IiEwnfE2IiIcf+D1iUrOdrYiHH/hMbjxJHIcf+IiHH/iIR8PMo8P/iIhxO7LytE0NiIhxO0OBtLx+iHH/iFOI3nf/iIcf9PuDwUfIcf+IhBDTz/LHH/iITwncH2KHH/iITG48WRz/iIcf9I3HyCOIiHH/gzOdK9xi2Ihx/4O8Eytj7N/4iIcTcuY7jRnHH/iIcUFBTOvrhx/4iEDIPAR8iIcf81fiW7gdpx/4iIT698FQiIcf+IiHEzhwa8ePmIhx/4PTGCtM59/4iHH/NA5hvPGecf+IhxSs0cUy6IiHH/QQ08/yyIhx/4T7g8JHz/iIhxP98lsCDacf+IhxXenSFocf+IhMbjxZHP+IiHFFamypWXH/iIcTBXUb+ornH/iIcU64PBR8iHH/iDt3EbWI7ohx/4g7uHK1R42IiHH/RYKMt9eIiHFMPWw8KYiHH/iIhFgoy313H/iIg23JG6I26HH/iIQjiM7HeIhx/4Syo8XVyIiHH/NygFutf6/4iHH/TZbMNpOHH/iDNR0b6uLv+IiHE1gBO7f+z/iIhx/0oqPH1c/4iIcf+IhFVzy6jIiIcf+EwwPEz8cf+IhcYdSeiIcf+Ihx/zxdpLSiW4hx/4hLKjxdXIiHH/hJEYyO5/+Ihx/zIpQb7WvoiHH/hPuDwUfHH/iIcUbfPJIMiHH/iD2zRbNMunH/iIcUSbPLZMcf+Ihx/0pYTGp7hx/4iEabPKZMhx/4iDH7pL8EW3H/iIhBDTwAPP+IiHE+DeKx8h2Icf+IPuOhshxeiIcf9ND1w/Cohx/4hKiRxnboiHH/ThgcLn6Icf+IX+nRFoiHH/g5VaG3ql6IiHH/SkzMazOIcf+ISk+MaweIiHH/hGxoyjl3H/iIhx/4MIbUsYkr/4iIcf+Ig8dFG0i66Ihx/4hLKjxdXIiHH/hGmzymTIiHH/iIRVc8uoyIiHH/iIQMg8BHyIhx/4iEsqPF1ciHH/iIcU64PBR8iHH/iIcf9EVzzKjIhx/4iHFFPxysDoiHH/hbn9Vghx/4iHFA22wDSf+IiHFd6dIWhx/4iDRworyPXYhx/4iDs2KbXJ1oiHH/iIRps8pkyHH/iIQqAs5f2IiHH/hMbjxJHIcf+IgyXiO+odyIcf+IShGMbueIhx/4TmX8KaBx/4iHH/RiDsvfH/iIhxPtcBsSj+cf+IhxQX9M6AuIhx/4ShGMbueIiHH/iD6TAbNs/v+IiHFKnExmO/+Ihx/zy/I7VA3P+Ihx/4Pl2Ds6J8/4iHH/hKKjx9XP+Ihx/4iISeU8gaz/iIcf+IhEVzzajP+Ihx/4hD5CzRvYhx/4iFSI3HeIhx/4iIQqAs5f2Ihx/4WlvWpIiHH/iIhJ5TyBrP+Ihx/4iISeU8gaz/iIcf+IhAyDwEfIiHH/iISyo8XVyIcf+IhJCMx/c4hx/4iEabPKZMhx/4iDd0k7mLbIiHH/hCCnzvWIiHH/iIhxSspcU1px/4iHH/M0KSvr1t/4iHH/TG48SRyIcf+IhKTMx7M/+IiHH/W5/VYIhx/4g1c0G8jL7/iIhxMq6ivVFdhx/4iIMdzTvyMshx/4iIQt4s4h2Ihx/4hX0tktiIhx/4QJosB12Ihx/4iIRVc8uoyIhx/4iIPJMitGzdhx/4iEDIPAR8iIcf+IQMg8BHyIiHH/TwncH2KIiHH/hH3zySDHH/iIhK5TxhrIiIcf9BDTz/LIiHH/iDZclLqja4cf+Ihx/4TwncH2KIiHH/hLJ3xtiP+IiHH/Sio8fVz/iIhx/4SeU8cayHH/iIhx/4RFc8yoxx/4iIcf+ISeU8caxx/4iIcf+ITDA8XPz/iIcf+IiHH/iEnlPHGscf+IiHH/iITnQ8KLxx/4iIcf+IWBfY6HH/iIhxSwIsT91x/4iIcf+IiE50PDi8/4iIcf+FgX2OiHH/iIhxQuQs0b2IiHH/QQ08/yyIhx/4iIcf+IhL+yxQTXH/iIhx/4iIcf+IQfDM8POIcf+ISeU8caxx/4iIRlG8quSHH/iINAExvP7Ocf+IiDXD4bs8Hocf+IiDRNdr2yif+Ihx/08SnC7W/4iHH/hGXuyqEXH/iIcf+ISausdUWHH/iIhJ2bxyZHH/iIcf9KKjxtXHH/iIcf+IiHH/gzWKO9p1yIcf+INPZ3vAmIiHH/iD57ArKE/YiHH/iEDIPAR8iIhx/4iEVXPLqMiIhx/4iIcU10PCi8iIhx/4iIcf+EMTPN7MiIcf+IhFVzy6jIiIcf+IiEDIPAR8iHH/iIhxQ1c8yoyIcf+IQQ08/yyHH/iIgys3G+TI6Icf+ITQ9cTwr/iIhx/0SFTMeriIcf+IQMg8BHyIiHH/hPuDwkfP+IiHH/OFWhuape/4iHH/RIKM19f/iIcf9MbjxJHIhx/4iDjAAbg//ocf+IiDozEbbM7oiIcf82liS6aduIcf+ITq98NQj/iIcf+Ev7LFBNiIcf+F2l01qIcf+IRps8pkyIcf+IhKtyxkjYiIcf+Fth1Z5x/4iHFKJ3xdiIhx/4iEsqPF1ciHH/iIgxqrG/VU6Icf+ITZmMNmeIhx/4OqUht1re/4iHH/VtLaLXH/iIhx/4iHH/iE0CLD/diIcf+IiHH/iIhxTrg8FHyHH/iIhxSOU8cayIhx/4iIcU10PCi8iIhx/4iIcf+EnlPHGshx/4iIcf9J5TxxrIhx/4iIcf9EVzzKjIcf+IiHH/XunSFnH/iIcf9GPxysDohx/4iIcf9EVzzKjIcf+IiHH/RFc8yoyHH/iIhxQ1c8yoyIcf+IiHFADTz/LIiIcf+IT698FQiIiHH/T6y8FTSHH/iIgwRCGwy96Ihx/4gwUmawvZmIhx/4hEVzzKjHH/iIcTpo0bWXLoiHH/hFgoy314iHH/hGI6ytxYhx/4iEqGXHea/4iIcf8+wRGyPu6Ihx/4iHH/RFc8yoyIcf+IhIC4yPR3H/iIhdpdRa/4iIcf9LzRxTLoiHH/iEDzjAHHhx/4iHFH3HyCOIiIcf+EabPKZMiIcf+Ihx/0nlPHGsiIcf+IhxQk582xiIhx/4iHH/iITTA8PPyIiHH/Sio8fVz/iIhx/4hAyDwEfIiIcf+Ev7LFBNiHH/iEabPKZMiHH/iITPWsUKX/iIcf+IRfdcwIr/iIcf+EvNHFMuiHH/iEZtLKkthx/4iEsqPF1ciHH/iIhx/0/mTBGbhx/4iISrcsZI2Ihx/4hFJmy9mXH/iIcf9P2swSU4iHH/iDYUYbvrnv+IiHH/Sio8fVz/iIhx/0abPKZMiIhx/4hEVzzajP+IiHH/iISeU8gaz/iIhx/4iHH/hOdDwovIiHH/iD9WsbGpTocf+IiDsPcbXwjnH/iIhx/4iEnlPIGs/4iIcf+IhAyDwEfIiHH/iIRVc8uoyIiHH/iIQxM83syHH/iIhx/4iHFBEzzuzHH/iIhx/4iHFDVzzKjIiHH/iIQMg8BHyIhx/4iEhzLIjNhx/4iHFSiN13iIcf+IhxTrg8FHyIcf+IhxSSo8bVyHH/iIcf+EgLjI9HiIcf+EnlPHGshx/4iISAuMj0dx/4iHFJ+yxgTXH/iIcf+IhAyDwEfIiHH/g9rNGzUy6IiHH/g4uJO4R2yHH/iIhxRJs8xkz/iIhx/zoo47bXHIhx/4g+vGOyQ5yIiHH/iIOdSkuCtb/4iIcf9N0xwyzoiIcf+EBsHAo+iIcf+IhI3HySOP+IiHH/NIcGvHj5iHH/iIhIDkyPG4iIcf+DEBUrAPrf+Ihx/0bGjKOXhx/4iIQCKcDtaHH/iIcf+D6TAbJs/ocf+IiE3THDLOcf+IiHFB2KzidXH/iIhxRQEcr+6HH/iIRj8cvA7/iIhxSKusdUWIhx/4hBO0z8S4hx/4iERXPNqM/4iHH/hON+w8gf+IiHH/TG48SRyIcf+IgyaqK+lV2HH/iIcUkqPG1chx/4iHH/W2HVnocf+IhxQRM87sxx/4iISeU8gaz/iIcf+EnlPHGsiHH/iIcf9BDTz/LIiHH/iERXPMqMcf+Ihx/0z1rEClhx/4iIX+nRFohx/4iEuDnFfGcf+IiHE+1wGxKP5x/4iHH/iERXPMqMcf+Ihx/4hEVzzKjHH/iIcf+ERXPMqMhx/4iHH/hEVzzKjIcf+Ihx/4hEVzzKjHH/iIcf+IRFc8yoxx/4iHH/iERXPMqMcf+Ihx/4iITnQ8KLxx/4iHH/iERXPMqMcf+Ihx/4iERXPNqM/4iHH/iIhJ5TyBrP+Ihx/4hFgoy314hx/4iEENPP8scf+IiHFI5TxxrIiHH/iDmfIbdg3ohx/4iEa9zKQjiIhx/4N4kxuXbOiHH/iIRps8pkyHH/iIcU+HbAeJiHH/iIPjGCss59iHH/iEqJHGduiIhx/4iDPJYb42nv+IiHFaYdWehx/4iIRps8pkxx/4iIcUtrfFlI/4iHH/iISeU8caxx/4iHH/M4GnvX5YiHH/iIhx/4QaAs9f1x/4iHH/Sio8bVxx/4iHH/R988kgyHH/iIhFVzy6jIiHH/iIhx/050PCi8iIcf+IPiJDst28hx/4iHH/g4WGG4p56Icf+Igw5wGwKP6Icf+Ihx/0r7LHBN/4iHH/iEsqPF1ciIcf+INxhzueeMiHH/iDNgEb2f7ohx/4g7FJi162eHH/iIhAyDwEfIhx/4iDQn07zYLHH/iIhBDTwAPP+IiHH/MLYxsVnO/4iIcf9CNczso4cf+IiErlPGGsiIhx/4SRRMfruIhx/4hOdDwovIcf+IiDhd5riiGYiHH/iITJxMRjtx/4iIcf9EKSzNbXH/iIhx/0ZRvKrkiIhx/4hOGBw+fv+IiHH/RgEcr+5x/4iIcUNXPMqMiHH/iIg5tdO3Sixx/4iIcTnXQ7covP+IiHH/VczbM4iIcf+DBnBLCo+4cf+IiEhFHJuu/4iIcf9IRRyLroiHH/iIhx/4T6y8FTRx/4iIcUw9bDwpiIcf+IQWlc+WqIiHH/hBDTz/LIhx/4iEAinA7Whx/4iHH/OlM0t6zL/4iIcf9Bz+wEAf+IiHH/TQ9cPwqHH/iIcUtuPEkciIcf+Igxm3K/ZI2HH/iIhJCMx/c4cf+IiE6WzCaTiHH/iENBTNvriIhx/4hNa3w5SIcf+IiE1uPDkciIhx/4Pk3xsrIOiHH/iIShGMbueIcf+ITG48SRxx/4iIcUq+3FQShx/4iHFAchz43ocf+IiHFDVzzKjIhx/4iISQjMf3OHH/iIg8MaO0zlyIiHH/hPQ2wbyYiHH/iEDzjAHHhx/4iHH/iIhxSSo8bVxx/4iIcf9LVYxap4hx/4iD0GMrT5zf+IiHH/g24wW6HPqHH/iIcTB987+CDHH/iIcf9BDTz/LIiHH/iIN32xuYJOhx/4iINnCBu49+/4iIcf+E+4PCR8/4iIcUxovDl0cf+IiHFADTz/LIiIcf+DDi9LAtC4hx/4iFpb1qSHH/iIhPcXwY6Icf+IiHFEmzzGTP+IiHH/iIcTbikbkdbohx/4iEZtLKktcf+IiHFSiN13iHH/iIOiTRttsuiHH/iIcTFgEb6f7nH/iIcf9P5kwRm4hx/4iErifGHYhx/4iHE5maG2Zl6Ihx/4hEVzzajP+IiHH/T7g8FHxx/4iIcf8z9LG+C07/iIcf+IiHH/QQ08/yyIhx/4hNIfw94Ihx/4iER5zMhjhx/4iHFPK0wNS3H/iIcf9DeczoY/+Ihx/4iERXPNqM/4iHH/iIhxQP388CCHH/iIhcYdSeiHH/iIRm0sqS1x/4iIcVph1Z6HH/iIhDthzknv+Ihx/4Sio8fVz/iIcf+ITJxMRjuHH/iIhx/4iHH/iEwwPFz8/4iIcf9bYdWecf+IiHEwt4OwWHz/iIcf+DXAIrs/3XH/iIhxQ0u8y0SIiHH/iIcf9HoTyV7HH/iIhLWExae4hx/4iEVUfLq4cf+IiHH/hMMDxM/HH/iIcf+E+4PBR8cf+Ihx/za6AbpF/oiHH/iIcf+ISyo8XVyIhx/4iIcf+IhxSfssYE1x/4iHH/iIhx/4QMV8BKiHH/iIcf+E+4PBR8cf+Ihx/4QQ08/yyIcf+IiHH/iINaFRvF6u/4iIcUHkLPG9/4iHH/iF/p0RaIiHH/hLzRxTLohx/4iHH/SEJcm9r/iIhx/4Mn3zvoIMiIcf+Ihx/4SUJce9qIiHH/hPuDwkfP+IiHH/TG48SRyIcf+Ig+/cSyAjuIiHH/iIM3NivYydcf+IiHH/iIRVc8uoyIiHH/iDnNMbcyzoiHH/iIR/HckOKHH/iIcf+De0gbpLfv+IiHH/hJ5TxxrIcf+IiHH/TG48SRyIcf+IhOdDwovHH/iIhx/0gIzJ9z/4iIcf+Em3LHSNcf+IiHFcpdNaiIhx/4hEVzzajP+IiHH/hGmzymTIiHH/iEENPP8shx/4iHH/SeU8cayIhx/4hPr3wVCIiIcf+IOSeRt9huhx/4iIcVyl01qIiHH/iEsqPF1ciIcf+IhxRnMsmM1x/4iIcVqf1WCIcf+IiEnlPIGs/4iHH/hCCnzvWIiIcf9CNczso4cf+IiHH/iEfDzJPDcf+IiHFOEpwu1v+IiHH/T9rMElOIhx/4hAyDwEfIiIcf+IRiOsrcWHH/iIhB8Mzw84cf+Ihx/0ENPP8siIcf+IMbYxv0nOiIcf+IiEX6HLBehx/4iHFIfZx4JoiHH/iIg9MvWzzQqIcf+IiEnlPIGs/4iHH/iEsqPF1ciIcf+IhAyDwEfIiHH/iIhAyDwEfIhx/4iIMiwBvtP+iIcf+IhAyDwEfIiHH/iIPHRRtIuuiIcf+IOjcjtsjciIcf+ISeU8cayHH/iIcf+IiHFHQlyL2nH/iIcf9BDTz/LIiHH/iEp63GhShx/4iIMnYiv4nd/4iHH/iDf14roKHf+IiHH/hMbjxJHIcf+IhxRJs8tkxx/4iHH/hIRRyLroiHH/iIcVul1Vr/iIcf+IhGmzymTIcf+IiHH/iIcf9D4WzR6XH/iIcf+IT0NsG8mIcf+Ihx/4hIkvyG0Icf+IiHFKJ3xdiIhx/4iEJmnOmWiIcf+Ig7SQG1tv6HH/iIcf8ygqG+fV6HH/iIg2b+W7kBr/iIhx/zzpIbQW3ohx/4iISeU8gaz/iIcf+IOPDWuA8piIcf+IT0NsG8mIcf+IiEDzjBHH/4iIcf+El9nHgmcf+IiHH/hDEzzezIiHH/iIhx/4RHnMyGOIhx/4g6cbK2jk2Icf+IiHFJetxoUoiIcf+Ihx/05GLCudiIcf+ITt2MMif/iIhx/4iHFBEzzuzHH/iIhx/zVMA7uz/Icf+IiHH/QQ08/yyIhx/4iIcT/DtbA8Socf+Ihx/0FyHPjecf+IiHH/MfTSvwsthx/4iIcT94IbGH3v+IiHH/T9rMElOIhx/4iHH/RFc8yoyIcf+IhxQ1c8yoyIhx/4gw2MGxNz7/iIhx/0RXPMqMhx/4iIQtts4klx/4iHH/hdpdNaiHH/iIhETnzLGIiHH/iEJ/TPgL/4iIcf+IOUkit7bdiIhx/4TG48SRyHH/iIhxPEDBs78+iIcf+Ig4pwi5WPf/iIhx/4iHFIEYx+54cf+IhxM7divEidiHH/iIhx/4NNIhvC3ehx/4iIcUY8XJw6iIhx/4Tq98NQj/iIhx/4ShGMbueIiHH/iIcUsh/E3gcf+Ihx/4hODJwvNocf+Ihx/0RXPMqMiHH/iIQd4sAx3/iIcf+IUD7Q0Ycf+Ihx/4hOOqwsVYhx/4iIRYKMt9dx/4iIcf+EWCjLfXiIcf+IhP3YwSJ4iIcf+IRps8pkyIcf+Ihx/0nlPHGsiIcf+IhxSOU8cayIiHH/iIRps8pkyHH/iIcf8+ALKy/01x/4iIcf9LVYxap4hx/4iHH/Sio8bVxx/4iHH/iDMyAb3N/ocf+IiHFLa3xZSP+Ihx/4iIN0+hurBe/4iIcf+EabPKZMiIcf+IgzZ+K9mB2Icf+IiE1rfDlIcf+Ihx/4iDfgRbkfuocf+Ihx/4MqFyv16N/4iHH/hPuDwUfHH/iIcf+EFyHAne/4iIcf+EmJHIdu/4iHH/RfdcsIqHH/iIhx/0RXPMqMhx/4iIcUahPJXshx/4iHH/iIhxRg5MnxuIhx/4iFfS2S2Icf+IhxPjQhscveiIcf+IhAmiwHXYcf+IiEROfMsYiIcf+IhDEzzezIhx/4iHH/Tq98JQiHH/iIcf8/y4GxNH6HH/iIcf9I3HyCOIiHH/iIR2psmVmHH/iIhx/ze3QblIvoiIcf+DixwbhOPnH/iIcf+EENPP8siHH/iIhx/06vfCUIcf+IiHE/A1Gw/K6Icf+IhH8dyQ4ocf+IhxTrg8FHyIcf+IhxOeaCthl9iIcf+Ig44pG4HW6Ihx/4gxLAGw4/7/iIhx/4hLVYxap3H/iIhx/zua87VlDHH/iIcf9EsJzE9nH/iIcf+EtVjFqnhx/4iIcUjlPHGsiIcf+IiDhbIbik3oiIcf+EabPKZMiIcf+Ig+mtKyZS1x/4iHH/iEDzjAHHhx/4iIcf+DvQcbUvjohx/4iHFI5TxxrIiIcf+E/azBJTiHH/iINPSxvAtOhx/4iIcUNXPMqMiHH/iIhx/4iHH/iIQMg8BHyIhx/4hBoCwG/f+IiHH/iIcf9OdDwovIiIcf+IhDf0zYC4iHH/iIhFVzy6jIiHH/iIhK1vxikIhx/4iHH/PeOhsxxecf+IiHH/g9cuO0jRz/iIhx/4iIcUETPP7M/4iIcf+IiEHwzPDzcf+IiHH/P/mRsQZuhx/4iIcf9L+yxQTYiIcf+IT+ZMIZv/iIhx/4NPSxvAtOiIhx/4gyKUG+1r6HH/iIcf8z93G9CI6Ihx/4iEoRjG7niHH/iIhxTMTcM7KIcf+IiHE9zkGyMb5x/4iHH/hGUbyq5IiIcf+IhFKSy9bYiHH/iIQmac6ZaIhx/4iEI4jOx3iIcf+IhMJ3xNiIiHH/iIg86SG1Ft7/iIhx/4Syo8XVyIiHH/iINBdCvOi9iIhx/4g2NvG6yQ6HH/iIcf+IhAyDwEfIiHH/iIhOdDwovHH/iIcf+EgIzJ9z/4iHH/iIRFc82oz/iIcf+IhL+yxQTYcf+IiEROfMsYiIcf+IiHH/iIcf+IhEVzzajP+Ihx/4iIWBfZ6P+Ihx/4hKiRxnboiIcf+Ihx/4iIcf+IQd4s8h1x/4iHH/hBDTz/LIhx/4iIcTjFZbc6mocf+Ihx/4SJL8htCIcf+IhN0xwyzocf+IiHH/QGlcCmpx/4iHH/iE4YHD5+/4iIcf+IV9LZLYiHH/iIhxRnMsqM3/iIhx/4Ny0RutLu/4iIcf+IQMg8BHyIiHH/iEabPKZMiHH/iIhxSzA8TPyHH/iIhx/4iIcUFBTOvrhx/4iHH/TQ9cPwqHH/iIhx/02WzDaTcf+IiHH/iEnlPHGscf+IiHH/hEVzzKjHH/iIhx/4iHH/iIhAmiwHXYcf+IiHH/iIcf9J5TxxrIiHH/iIcf+IiHFfLtDRiIhx/4iEO2HOSe/4iHH/iIhFVzy6jIiHH/iIRFc82oz/iIcf+IiHFAOIz8d4cf+IiHH/TT1sPCmIcf+IhxQaqc5VZx/4iHH/hAbBwKPoiHH/iIcTs3ArTI/YiIcf+Ihx/4hJq6x1RYcf+IiHH/iECaLAddiHH/iIhx/4hJ5TxxrHH/iIhx/4N4kxuXbOiHH/iIcTMYlLzna4hx/4iEDIPAR8iIcf+Ig70HG2L47/iIhx/4iHH/iIhx/4iEENPP8scf+IiHFAoCz1/Ycf+IiHH/Tq98JQhx/4iIcf+EabPKZMiIcf+IhxT+DMAfNx/4iIcf+EWCjLfXiIcf+IhxPG+Cs5B9iHH/iIhxTHQ8SLz/iIcf+ISRRMfruIcf+IhxRMlMs2uHH/iIcf9CEzz+zP+IiHH/iIcf+IWBfY6HH/iIhx/4T7g8JHz/iIhx/4hBO0z8S4hx/4iIVczbM3H/iIcf+IThgcLn5x/4iHH/iIVczbM4cf+Ihx/4QxM83syIiHH/iIWBfZ6P+Ihx/4iEHeLAMd/4iIcf+Ihx/4iIcT9jg7CcfIhx/4iHFDVzzKjIiHH/iIcf9ZW9ekcf+Ihx/4iIcf+EO2HNSehx/4iHH/hGARyv7nH/iIhx/4MzIBvc3+iHH/iIcTW6AbpF/oiIcf+Ig9rNGzUy6HH/iIhx/4iEv7LFBNcf+IiHH/iIhx/4iHE+y4GxNH6HH/iIhx/050PCi8iIcf+IiEMTPN7Mhx/4iHH/iD6HgbJ4fohx/4iHFSiN13iHH/iIhCchzo3ohx/4iHH/iIhxQykszW2HH/iIhxVxfY6IiHH/iIcf+IhEEHzO+IiHH/iIhx/4iHH/hKKjx9XP+Ihx/4hBDTz/LIcf+IiHFJ+yxwTf+IiHH/hDEzzezIiHH/iIhx/0hFHIuuiIcf+IiHH/iIcf9e6dIWcf+IiHH/iEX6HLBeiIcf+IhC3iziHYiIcf+IhKEYxu54hx/4iITxVcLqr/iIcf+IgxMiK/zd2Ihx/4iDzpIbUW3v+IiHH/iIM8lhvjae/4iIcf+EGgLAb9/4iIcf+IV9LZLYiHH/iIQ+Qs0b1x/4iIcf+IhxVdLaLYcf+IiHFOuDwUfIcf+IiHE003O7LIyHH/iIhx/0DzjAHHiIcf+Ihx/4hDEzzezIiHH/iIcUMpLM1tiHH/iIcf9KKjxtXHH/iIcf+IiE50PCi8cf+Ihx/4g8ZRK0mu2Icf+Ihx/4TnQ8KLyIhx/4hAbBwKPocf+IiHH/UD7Q0YiHH/iIcf9DthzUnohx/4iISEUci65x/4iHH/iDEXY7/onIhx/4iIcTHr8b4UDnH/iIhxTrg8FHyHH/iIhxSlWMWqeIhx/4iHE60HG1L46IiHH/iIRHnMyGOHH/iIcf9Or3wlCIcf+Ihx/4iEsqPF1ciHH/iIhEhUzXq/+IiHH/iExSzErThx/4iIcf9GmzymTIiIcf+IQgp871iIcf+IiHEym1G9ZK6Icf+Ihx/0NOfNsYiHH/iIcf9KKjxtXHH/iIcf+IS7GsVOWIcf+IiHFNCdw/Yv+IiHH/g0PzG8wM6Ihx/4iIR8aMk5eIhx/4hMbjxJHHH/iIcf+ERXPMqMhx/4iHH/TFLMStOIiHH/iIPzvyssQN/4iIcf+E2ZjDZniIcf+IhHw8yTw3H/iIcf+IiEUdrL4liIhx/4iDFOkb+xbocf+Ihx/4S/ssUE2Ihx/4iFJE3ruHH/iIhx/4Q+Qs0b2Icf+IiFkX1+iIiHH/iISokcZ26Ihx/4iHH/iIRFc82oz/iIcf+IVczbM4hx/4iHH/iIhIoTyF7Ihx/4iHH/hE+hzQXv+Ihx/4hCchzo3oiHH/iIhPGBwefoiHH/iIQwT877D/iIhx/4iHH/hIcyyIzYiHH/iIUkTeu4hx/4iHH/T7g8FHyHH/iIcf+EdnrKmF/4iIcf+Ihx/4iIcf9MMDxM/Icf+Ihx/4iIcf+IQd4s8h1x/4iHH/iIhx/4iEMTPN7Mhx/4iIcf+EWPvMcE/4iHH/iITkYsK51x/4iHH/iIhx/4iHH/iIhx/4SHMsiM2Ihx/4iIcf+Ihx/4Sio8fVz/iIcf+IiHFOiiwXXXH/iIhx/4iHH/iIhPcXwY6Icf+IiHFfLtDRiIhx/4iHFJtGxkuYiIcf+IhxSOU8cayIiHH/iEX3XMCK/4iHH/iIhOdDwovHH/iIcf+IiHH/iIcf9Mx5xDhnH/iIhx/4TDA8TPxx/4iHH/iIhNa3w5SHH/iIcf+D3XIrMo3Ycf+Ihx/4iDQBMbz+zocf+Ihx/4QxM83syIiHH/iIcf9B3izyHYhx/4iIVIjcd4iHH/iIcUCgLPX9iHH/iIhUiNx3iIcf+Ihx/009bDwpiIcf+ISx68XhSIiHH/iINaFRvF6u/4iIcf+EI1zOyjcf+IiHH/iEDIPAR8iIhx/4iEjcfJI4/4iIcf+IiEihPIXshx/4iIcf+IiHFI5TxxrIiHH/iIhG91ygiohx/4iIcTOkEbxb7ohx/4iHH/MxdCvei9iHH/iIhxQUFM6+uHH/iIcf9Es1zEyoiIcf+IhxSc0ccy7/iIcf+Ihbn9Zg/4iHH/iISEUci66HH/iIcf9KKjxtXHH/iIcf+IiHH/iIcf+ISbcsdI1x/4iHH/hKKjx9XP+Ihx/4iIcf9YF9joiHH/iIcUP6HMBehx/4iHH/hHamyZWYiHH/iIhSRN67hx/4iHH/hES7zLRIhx/4iIcf+ERXPMqMcf+IiHH/hIC4yPR4hx/4iIcTmlIbZa3ocf+Ihx/4iITnQ8KLxx/4iHH/iISGTsmbH/iIhx/4iEJj3PnC/4iIcf+IRLNcxMqHH/iIhx/0CXbAeJhx/4iHH/iIhxSzA8TPyIcf+Ihx/4iF/p0RaIhx/4iHFLAixP3Ycf+IiHH/Sio8fVz/iIhx/4iHH/iIhx/4iHH/XaXTWoiIcf+Ihcn9RgiIhx/4iEhFHIuucf+IiHH/hMx5xThv+Ihx/4hHamyZWYiHH/iIcf+IR5h8lniIiHH/iIPmzCs5M9/4iHH/iIREu8y0Rx/4iIcf+ERXPMqMcf+IiHH/iIR5h8lniIcf+IiECOrAgViHH/iIhx/4iIcTAsAb/T/ohx/4iIcUMdrM4liHH/iIg9CfGz9g6Ihx/4iIcf+Ihx/4iDZwgbqPfnH/iIcf+IhI3zyCDIiIcf+IhGPxy8Dv+Ihx/4iFfS2S2Icf+IiHFKnExmO/+Ihx/4iFXM2zOHH/iIcf9DthzUnoiHH/iIcf9ORiwrnYhx/4iIcf+IiHH/hDthzUnocf+Ihx/4iECaLAddiHH/iIhxQN4s8h2Ihx/4iHFEmzy2THH/iIcf+IQ7Yc1J5x/4iIcf+Fuf1WCHH/iIcf9EHazOJYhx/4iIcU64PBR8hx/4iIcUK2HNSeiIcf+Ihcn9RgiIhx/4iIQCKcDtZx/4iIcf89tZG0Sm7/iIcf+IhJ5TxxrHH/iIcf+IhLKjxdXIhx/4iIcU0YHC5+iHH/iIcf9OdDwovIiIcf+IRSZsvZlx/4iHH/iIV9LZLYhx/4iIcf+IPYpBs3W+cf+Ihx/4PyihsddeiHH/iIcf+DD3krAYbXH/iIcf+E5xfDjo/4iHH/iIhx/4iHH/iIQxM83syIcf+Ihx/4iIRwEcn+6Icf+IiHH/hTiN13cf+IiHH/hMMDxM/HH/iIcf+E6iTCXbiIhx/4iHH/RIVMx6uIhx/4iHFMD1w/CoiHH/iIMu6xvhFOcf+Ihx/4hLsaxU5YiHH/iIcU7mTBGbiIcf+IhKEYxu54hx/4iHH/iIhx/0q0bGS5iIcf+IhxW6XVWv+Ihx/4iEnlPHGscf+Ihx/4g00iG8Ld5x/4iIcf+IRevcsUJx/4iIcf9OdDwovIiHH/iIhIw8yDw4iIcf+Ig6VvO2qQxx/4iIcf+D57ArKE/YiIcf+IOtoDtiX8cf+IiHH/iDowUbbProcf+IiHH/hPuDwkfP+IiHH/iD61kbJKbohx/4iIcf9OdDwovIiHH/iIhxS2t8WUj/iIcf+IiHH/iIcf+EZtLKktiHH/iIhx/4iHFLMDxM/Ihx/4iIcf9OdDwovIiHH/iIhx/4iEv7LFBNhx/4iHH/gxLAG/0/6HH/iIcf+D+EwbF7PoiIcf+IhO0Fwi+oiHH/iIQxM83syHH/iIhxM8PhvDwecf+IiHH/hLKjxdXIiIcf+IhGmzymTIcf+Ihx/4iERXPNqM/4iHH/iIhFVzy6jIiHH/iIhxRMlMs2tx/4iIcf9HoTyV7HH/iIcf+ISrRsZLmHH/iIhx/4Q7Yc1J6HH/iIcf9PuDwUfIcf+Ihx/009bDwpiIcf+Ihx/0ZtLKktiIcf+IiHH/iIcUsh/F3g/4iIcf+EWCjLfXiIcf+IiESFTNer/4iHH/iISKE8heyIhx/4iHH/iISeU8caxx/4iHH/iEHeLPIdcf+IiHH/iIcf+E50PCi8iIcf+IhDEzzezIcf+IiHH/hAL8weA/+Ihx/4iEfDzJPDcf+Ihx/4iIQfDM8POHH/iIcf+IiHH/iIQxM83syHH/iIhx/zqZobZmXocf+IiHH/TFLMStOIhx/4iITnQ8KLxx/4iHH/iIT6y8JTT/iIhx/4iE1rfDlIcf+IiHH/iIcf9CEzz+zP+IiHH/iEDIPAR8iIhx/4iHFLX/xKAIcf+Ihx/4Sio8fVz/iIcf+IhAyDwEfIiHH/iIhKtGx0uf+Ihx/4iFgX2Ohx/4iHH/iIhX0tkthx/4iIcUeubIUZiHH/iIhx/4iHFDKSzNbYhx/4iHH/PrmjskZciHH/iIcU64PBR8iHH/iISausdUVx/4iHH/iIhx/4iHH/hBO0z8S4iHH/iIhx/4hIoTyF7IiHH/iIhDEzzezIcf+Ihx/4iIOm5RtpGuhx/4iHH/iIMEFhsM6ecf+IiHH/g/KKGx116HH/iIhx/0kRjI7n/4iIcf+IQMg8BHyIiHH/iIcUNXPMqMiIcf+Ihx/0ehPJXscf+IiHH/g+H+Gy4B6HH/iIhx/4RFc8yoxx/4iIcf+E+4PCR8/4iIcf+ITnQ8KLyHH/iIhxPVlxsqaOiIcf+IiHFI5TxxrIiHH/iIhIDkyPG4iIcf+ISTbcfJKIiHH/iIcUU/HKwOiIcf+IiHH/iIcf+IiHH/iIQMg8BHyIhx/4iHH/SeU8cayIhx/4iHH/iIhxQ1c8yoyIcf+IiEYmbK2ZiIhx/4iHH/iIhxTD1sPCmIhx/4iIV9LZLYcf+IiHH/hBoCz1/XH/iIcf+IiHFJKjxtXHH/iIhx/4QaAsBv3/iIhx/4iIcf+Ihx/4iIcf+EwwPEz8cf+Ihx/4iIcUahPJXshx/4iHH/SU+MeweHH/iIcf9DeczoY/+Ihx/4iDCtcbBijohx/4iIcT5iMbGdzoiHH/iIcf+IhOGBw+fv+Ihx/4iIcVXS2i1x/4iIcf+Ihx/4RY+8xwT/iIhx/4O/8ytQDNcf+Ihx/4UD7Q0Yhx/4iIR/SckLaIiHH/iIPoU1snrKiIcf+IhxOjGjtc5ciIcf+IiHFLa3xZSP+Ihx/4iIcf+EX3XLCKcf+Ihx/4hDEzzezIiHH/iIcUNXPMqMiIcf+Ihx/4iIcf+Dw3ArTI/Ycf+IiHH/NroBukX+iHH/iIhx/0rifGHYiIcf+IiDfpY7oWnP+Ihx/4iISyo8XVyHH/iIhx/0rifGHYiIhx/4iHH/N4ZxunmO/4iHH/iIhETnzLGIiHH/iIhJFEx+u3H/iIhx/4iHH/TNMcUs7/iIcf+IiE3THDLOhx/4iHH/hHoTyl7P+IiHH/iIcVKI3XeIcf+IiHH/iIQxM83syHH/iIhx/4hGmzymTIhx/4iHH/iITMpcQ1qIcf+Ihx/0SCjNfX/4iHH/iISKE8heyIhx/4iHH/iE50PCi8iHH/iIcf+IhGI6ytxXH/iIhxSs0cUy6IiHH/iIcf+F2l01qIcf+IiE0CLD/diHH/iIcf+IRo+8pwSIiHH/iIcf+IiHH/iEwwPFz8/4iHH/iIhFVHzKuP+IiHH/iEENPP8shx/4iHH/iEjcfII4hx/4iHH/hGI6ytxYhx/4iIcUlMzGsziIcf+IhMbjxZHP+IiHH/iEffPKIM/4iHH/iISeU8caxx/4iHH/iIhJ5TyBrP+Ihx/4iINqVjulqchx/4iIcf+ERXPMqMcf+IiHH/hAufwFYIhx/4iIcTXlUboarnH/iIhx/4hAyDwEfIiIcf+Ihx/4g7pSG1Wt6IiHH/iISN88ggyIiHH/iIcUswPEz8iHH/iIhxT1lcCmpx/4iIcf+EWPvMcE/4iHH/iIhx/4iHH/hPiiwnXf+Ihx/4iE0wPDz8iIhx/4hcYdSeiIhx/4iEhzLIjNhx/4iIcf9LzRxTLohx/4iIcf+IiHH/hP5kwRm3H/iIhx/4iHH/iIhx/4hGmzymTIhx/4iHH/R3MsqM3/iIhx/4hdpdNahx/4iHH/RIKM19f/iIcf+IhAyDwEfIiHH/iIQd4sAx3/iIhx/4iEENPP8scf+Ihx/4gzWKO9p1yHH/iIhx/4g4WGG4p56HH/iIcf+IRFc8yoxx/4iHH/iIOUZiuLmd/4iIcf+IR5h8lniIhx/4iIcUANPP8siIhx/4iHFKzRxTLoiIcf+IhKEYxu54hx/4iIcTVhQrqevYcf+Ihx/4SNx8gjiIcf+Ihx/4SeU8cayIcf+Ihx/4hMMDxc/P+IiHH/iIQxM83syHH/iIhx/4iHH/TDA8TPyHH/iIhx/4iHH/TDA8TPyHH/iIhx/4iHH/iIhIoTyF7Ihx/4iHH/iIRwEcn+6Ihx/4iEcBHJ/uiIhx/4iHH/hJ5TxxrIhx/4iHH/hKKjx9XP+Ihx/4iITxVcLqr/iIcf+IiHH/hB3izyHYcf+Ihx/4iIcf9KKjx9XP+IiHH/iIQfDM8POHH/iIhx/0X3XLCKhx/4iHH/iE0PXE8K/4iIcf+FA+0NGIcf+Ihx/4iEihPIXsiIcf+Ihx/4iITnQ8KLxx/4iHH/iITTA8PPyIiHH/iIcf+IiHH/iIcf+IiHH/iEvNHFMuhx/4iHH/iIhdpdRa/4iIcf+Ihx/0GgLPX9hx/4iIcf9PiiwnXf+IiHH/iFA+0NFx/4iIcf+EX6HLBeiIhx/4iHFBNczso4iHH/iIcUJ8jNg3iIhx/4iHE8XDGzo86Icf+IiHH/QQ08/yyIhx/4iHH/SvsscE3/iIcf+IiEkUTH67cf+Ihx/4hJtyx0jXH/iIcf+Ig4/gG4Af6Icf+IiHH/TxVcHqqIcf+IiHFCs1zkyv+IiHH/iE3THDLOiHH/iIcf+EXr3LFChx/4iIcf9GmzymTIiIcf+IiDgRobjuXoiIcf+IWlvWpIhx/4iIcf+IhxRkUcq67/iIhx/4iEnlPIGs/4iIcf+IRHnMyGOIcf+Ihx/4Nd9RuyCuiIcf+IhxSSo8bVyHH/iIcf9CEzz+zP+IiHH/iIcf+IO8TxtTsOiHH/iIhxSOU8cayIhx/4iIcUpSzGrT/4iHH/iIQ+Qs0b2HH/iIcf+IRw5Mnxtx/4iIcf+EqGXGeahx/4iHH/iE7QXCL6iIhx/4iDDu0rAhLYiHH/iIcUtuPEkciIcf+IiHFNr3wlCIcf+IiHFJKjxtXHH/iIhx/1A+0NGIcf+IiHH/hP5kwRm3H/iIhx/4Syo8XVyIiHH/iIhPGBwefoiHH/iIcf+IiHH/iE5GLCudcf+IiHH/iIcUUBHK/uiHH/iIhx/0wCLF/d/4iIcf+IhIcyyIzYcf+IiHH/TdMcMs6IiHH/iIhCchzo3ocf+IiHH/hLG/xeQIcf+IiHH/hbYdae/4iIcf+Ihx/1uf1WCIcf+IiHH/W5/VYIcf+IiHH/iIcf9PXBwqPv+Ihx/4iITTA8PPyIhx/4iHH/iEJ/TPgL/4iIcf+Ihx/4Q7Yc1J6Icf+Ihx/17p0hZx/4iIcf+ITdMcMs6Icf+IiHH/RgEcr+5x/4iIcf+IhxSc0ccy7/iIcf+IiHH/iIcf+IiHH/Rps8pkyIiHH/iIcUDeLPIdiIcf+IiHH/g9fsGzgT6Icf+IiHH/iEihPIXsiIcf+IiHEx7rG+EU6IiHH/iD+EwbF7PoiHH/iIcTzBEbQ+7v+Ihx/4iIQLn8BWBx/4iHH/iFfS2S2Ihx/4iIcUMpLM1thx/4iIcf9JEYyO5/+IiHH/iFfS2S2Ihx/4iHH/ThgcLn6Icf+Ihx/1lb2KT/iIhx/4iEvNHFMucf+Ihx/4iFSI3HeIiHH/iIcUP6HMBehx/4iHH/iEqGXGeacf+Ihx/4iEDIPAR8iIcf+IiEwkvF20/4iHH/iIhUiNx3iIcf+Ihx/4iIcf+Ig2seK6Th2HH/iIcf+IhLKjxdXIhx/4iIcf9BoCz1/Ycf+Ihx/4iIcf+Ihx/4Sio8fVz/iIcf+IiHE7r5G0UG6IiHH/iDVbQrukvYhx/4iIcf9FyUzDa/+IiHH/iIRVc8uoyIiHH/iIcTR6E7uF7IiIcf+IiEq0bHS5/4iHH/iIRoz8tzD/iIcf+IiEyA3Efyhx/4iHH/iIhxRfHcsOL/iIcf+IhKtGxkuXH/iIhx/4PK+RtFBuiHH/iIcf+D7I4rI3HYiIcf+Ihx/1th1Z6HH/iIcf+ISeU8cayHH/iIcf+EhwbIj5cf+Ihx/4iIcf+Ihx/4iIcf+Ihx/0vNHFMuiIcf+IiHH/iFJE3ruIcf+Ihx/4iEQQfM74iIcf+IiHH/hP2swSU4hx/4iHH/iEWCjLfXiHH/iIhx/0wwPEz8hx/4iHH/iIhxRMlMs2tx/4iIcf+IhQPtDRcf+Ihx/4iIcf+Ihx/4hL+yxQTYhx/4iIcf+EjcfII4hx/4iIcf+ISKE8heyIhx/4iIcf+Ihx/4iEN/TNgLiIhx/4iIPi4hstHehx/4iIcf9OdDwovIiHH/iIhx/0+4PBR8cf+IiHH/iERLvMtEhx/4iHH/iIhGmzymTHH/iIhx/4hOdDwovIcf+IiHH/hI3HyCOIcf+IiHH/hMnExGO4hx/4iHFOXBwaPnH/iIcf+IiEnlPIGs/4iHH/iIhx/4gyS9G+tC6Ihx/4iIRr3MpCOIhx/4iHFMdDxIvP+IiHH/iEZtLKkthx/4iHH/hKWExqe3H/iIcf+IhCchzo3oiHH/iIcf9Bchz43nH/iIcf+IhAi+wIQXH/iIcf+IiEIKfO9Yhx/4iHH/iE+4PCR8/4iHH/iIg6RmK2uZ2IiHH/iIcf+EnW/IKQ/4iHH/iITT1sPClx/4iHH/iEsqPF1ciIcf+IhKTMx7M/+IiHH/iIVczbM4cf+Ihx/4hJcGx4+YiIcf+IhEhUzXq/+IiHH/iITWt8OUhx/4iIcf+INzoEucX7iIhx/4iHH/iIhx/4iIcf9e6dIWcf+Ihx/4hOGBw+fv+IiHH/iIhUiNx3iIcf+IhPCdwfYocf+Ihx/4hJ5TxxrIcf+Ihx/4hJtyx0jXH/iIcf+IPtIWsi3piIhx/4iDvTMbUszoiIcf+IhK4nxh2HH/iIhx/4iIcf+IQv384CCIhx/4iIcf9I3HyCOIhx/4iIcf9Na3w5SIiHH/iIhx/4iEihPIXsiHH/iIhx/4iIQFCsC/WHH/iIhx/0jcfII4iHH/iIhx/0ZtLKktiIcf+Ihx/4iIcUETPO7Mcf+Ihx/4iIcUAKfP9Ycf+Ihx/4iIcf+E8J3B9iiIcf+Ihx/01rfDlIiIhx/4iHH/iDUOYbvxnoiHH/iIhx/4iENBTNvriHH/iIhxT7V8BKiIhx/4iHH/Q7Yc1J6Icf+IiHH/QDtMHUv/iIcf+IiEDIPAR8iHH/iIhx/0WCjLfXiIhx/4iHFCTnzbGIiHH/iIcf87dFG1i66HH/iIcf+IiHH/iIcf+IiHH/hYF9johx/4iIcf9IcyyIzYiIcf+IhxTrg8FHyIcf+Ihx/z6TAbJs/ohx/4iIcf+Ihx/0ehPJXscf+IiHH/iIcUx0PEi8/4iIcf+IhOdDwovHH/iIhx/4hNa3w5SIcf+IiHH/iEMTPN7MiHH/iIhx/0tVjFqniHH/iIcf+E50PCi8iIcf+Ihx/1OI3XeIcf+Ihx/4SNx8gjiIcf+Ihx/0+4PBR8hx/4iHH/iIhFVzy6jIiHH/iIhxQN4s8h2Ihx/4iHH/SYkcd25x/4iIcf+IQTtM/EuIcf+IiHH/iEBsHAo+hx/4iIcf+IhxSSo8bVyHH/iIcf+F7p0hZx/4iHH/iITxgcHn6IiHH/iIcf9OdDwovIiIcf+IhxSSo8bVyHH/iIcf+ISKE8heyIiHH/iIcf9OdDwovIiIcf+Ihx/4iIQJosB12HH/iIhx/4iHH/iEJyHOjeiIhx/4iHFLMDxM/Ihx/4iIcf9GARyv7nH/iIhx/4iHH/iIhLKjxdXIcf+IiHH/g48iO4DdyHH/iIhx/4iHH/iIhxSYZcZ5qIhx/4iHH/iIhSRN67cf+IiHH/iIcf+IiHFNRiwrnYiHH/iIhx/4iHH/hDEzzezIiIcf+Ihx/4iIcUswPEz8iHH/iIcf+EMTPN7MiIhx/4iHH/iIhx/4S/ssUE2Ihx/4iHH/iIhx/4iHFD+hzAXocf+Ihx/4iIcf+Ihx/0QpLM1thx/4iHH/iIhx/4iHH/iIhx/4iHH/hDEzzezIiIcf+Ihx/0dnrJmFhx/4iHH/iEsqPF1ciIcf+IiHFGoTyV7Icf+Ihx/4iIQQ08ADz/iIhx/4iEJyHOjeiHH/iIhx/4XunTFv+Ihx/4iISEUcm67/iIhx/4iEsqPF1ciHH/iIhx/4iHH/iIhx/0aM/Kcwhx/4iIcf+Ehk7Imxcf+IiHH/iExSzErThx/4iIcf+Ihx/4iIcf8xTpG/sW6IiHH/iIcf+EPhbOHp/4iHH/iIgx2MG/Jz6IiHH/iIcUAKfP9Ycf+IiHH/hVzNsziHH/iIhx/4SlhMenv/iIhx/4iF2l01px/4iIcf+IS80cUy5x/4iIcf9PuDwUfHH/iIhx/4iHH/Qtts4kmIiHH/iIcf+IiHH/iITFLMStNx/4iIcf+IR8PMk8Nx/4iIcf+ITqJMJduIcf+IiHH/TnQ8KLyIhx/4iIcf+IiEZtLLkt/4iHH/iIhx/4hMMDxc/P+Ihx/4iIcf+ISKE8heyIhx/4iIcf+IhIoTyF7Ihx/4iIcf+IhF+hywXohx/4iHH/hSRN67iIcf+IiHH/iIRj8cvA7/iIcf+IiENBTNvriHH/iIcf+IiHFBEzzuzHH/iIcf+IiHH/hMMDxM/HH/iIcf+Ig5g7G3fE6Ihx/4iIQS/M/QOIcf+Ihx/4iIcf9B3izyHYhx/4iHH/iIhL+yxQTXH/iIhx/4iHH/iIhx/4S/ssUE2Ihx/4iHH/iIhx/4Rm0sqS2Icf+Ihx/4iIcf+EehPKXs/4iHH/iIhxQN4s8h2Ihx/4iHH/RO6cwRaHH/iIcf+IhJtyyEjf+Ihx/4iIcf+Ihx/4iIQGwcCj5x/4iIcf+IhHDkyvG/+Ihx/4iIQqAs5f2Ihx/4iHH/iIhx/4iHH/iIhx/0mJHHducf+IiHH/iIXGHUnoiHH/iIcf9D4WzR6XH/iIcf+IiHH/Rj8crA6Icf+Ihx/4VtLbLf+Ihx/4iFSI3HeIiHH/iIcUU/HKwOiIcf+IiHH/RPoc0F7/iIhx/4iFgX2ej/iIcf+IiHH/hGPxysDocf+Ihx/4RFc8yoyHH/iIcf+IiHH/RclMw2v/iIhx/4iHH/iIhx/4iEY/HLwO/4iHH/iIhx/4iHH/hEVzzKjIcf+Ihx/4iIcf+Ihx/4iIRz8cnA6IiHH/iIcf+IhOdDwovIcf+Ihx/4iIcf+Ihx/4iIcf+IiHH/iEvNHFMucf+IiHH/iIcf+EehPKXs/4iIcf+IhxTHQ8SLz/iIhx/4iHH/iIhx/0+KLCdd/4iIcf+Ihx/0DFfASoiHH/iIhx/4iHH/iE3THDLOiIcf+Ihx/4TdBcQvr/iIhx/4iHH/iITQ9cTwr/iIcf+IiE0CLD/diHH/iIcf8/1wGyKP7/iIhx/4hYF9jocf+Ihx/4iE8VXB6qcf+Ihx/4iIcf+IiHH/iF/p0RaIhx/4iIWlvWpIcf+Ihx/4iIcf+IiHH/iIcUZzLJjNcf+Ihx/4iIcUx0PEi8/4iHH/iIhAyDwEfIhx/4iIcf9AaVwKanH/iIcf+IiFA+0dH/iIcf+IiDgtEbjS7oiHH/iIcf+IhO0Fwi+oiHH/iIcUSbPLZMcf+Ihx/4iEeYfJZ4iIcf+Ihx/4iIS++sUQWIcf+Ihx/4iIcf+Ihx/4iIcf+IhAbBwKPocf+Ihx/4iIcf80IAK83/2HH/iIhx/0HeLPIdiHH/iIcf+IiHH/iEUa7L5Rhx/4iIcf+Ihx/4iIcf+ECaLAddiIhx/4iHH/XaXTWoiHH/iIV9LZLYiHH/iIcf+IV9LZLYiHH/iIhx/05GLCudiHH/iIhxSwIsT91x/4iIcf9M0xxSzv+Ihx/4iIcVqf1WCIcf+IiE5GLDud/4iHH/iIhxTHQ8SLz/iIcf+IhL+yxQTYcf+IiHH/iIcf+IhJ5TxxrHH/iIcf+IiHH/iIcf+IiHH/iIhx/4iHH/TxVcHqqIhx/4iHFA3izyHYiHH/iIhx/4hCchzo3oiHH/iIhx/4iHH/iIhx/4hMMDxc/P+Ihx/4iIQpHs5uFx/4iHH/iIQd4sAx3/iIhx/4iHH/iIhx/0v7LFBNiIhx/4iHH/iIhx/4iEKgLOX9iIcf+IiHH/iIcf+IiEMTPN7Mhx/4iHH/iIhx/4iHFJ+yxgTXH/iIcf+IiHH/Qd4s8h2Icf+Ihx/4iIcf9B3izyHYhx/4iHH/iIhx/4iEHeLAMd/4iHH/iIhx/4R6E8pez/iIcf+IiHH/iIPFmStKZtiHH/iIcf+IWlvWpIiHH/iIcf+EYBHK/ucf+IiHH/iITqJMJduHH/iIhx/4hdpdNahx/4iHH/iIhx/4iIcf+Ihx/4iIcf+E3THDLOiIcf+Ihx/4RFc8yoyHH/iIcf+IhIcyyIzYhx/4iHH/iIhx/4iHH/QaAs9f2HH/iIhx/4iHH/iIhxRJs8xkz/iIhx/4iHFNRiwrnYiIcf+Ihx/4iIcf9PiiwnXf+IiHH/iIcf+IiHH/hEVzzKjHH/iIhx/4iHH/UUTQy/+IiHH/iIX+nRFohx/4iIcf9SRN67iIhx/4iHH/iIhNMDw8/IiHH/iIcf+IhJFEx+u4cf+IiHH/hC22ziSYhx/4iHH/iIhx/4iIcf+Ihx/0nlPHGsiIcf+IhxRg5MnxuIhx/4iIcf+Ihx/4hDTnzbGHH/iIcf+IiHH/hDEHzu+P+IiHH/iIcf+Ev7LFBNiIcf+IiHH/T9rMElOIhx/4iHH/SNx8gjiIhx/4iHH/iIhx/4hJ5TxxrHH/iIhx/4hGmzymTIhx/4iHH/iIg8aNG0ly6IiHH/iIcf9KKjxtXHH/iIcf+IiELeLOIdiIhx/4iHH/iIQd4sAx3/iIhx/4iHH/iIhx/4TkYsK52HH/iIhx/4SAuMj0eIcf+IiHFBEzzuzHH/iIcf+IiHH/iIhx/0v7LFBNiIcf+IiHFEmzzGTP+IiHH/iIQd4sAx3/iIcf+IiE0CLD/diHH/iIcf+IMSwBv9P+cf+Ihx/4iISKE8heyIcf+Ihx/4iIcf+IhORiw7nf+IiHH/iIcf9KHrxuFIcf+IiHH/iIcUonfF2IiHH/iIhx/4iHH/iIhx/4iHH/hGPxysDocf+IiHH/hX0tktiIhx/4iHH/iIhF+hywXocf+IiHH/iIcf+IiHH/iIcf+IiHH/iIhx/4iHH/Rj8crA6Icf+Ihx/4iIcUvTHELOcf+Ihx/4iIUkTeu3H/iIhx/4iHH/iIhx/4iIcf+Ihx/4SHMsiM2Ihx/4iIcf+IiHH/iIcf+IiHH/iEqJHGduiIcf+IiHH/iIhx/4iHH/iIhxQ1c8yoyIcf+IiHH/Tt2MIieHH/iIhx/4hMMDxc/P+Ihx/4iIcf+Ihx/4iIcf+IQ+Qs0b2HH/iIhx/4iHH/iIhx/4iHFD+hzAXocf+Ihx/4iIcf+Ihx/4iIcf+EwCLF/d/4iHH/iIhx/4iHH/iIhx/4S80cUy6Icf+Ihx/4iIRVc8uoyIhx/4iIcf9OdDwovIiHH/iIhx/4hOdDwovIcf+IiHH/iIcf+IiHH/iIcf+IhMgNxH8ohx/4iIcf9GbSypLYhx/4iIcf+IiHH/iIcf9RRNDL/4iHH/iIhcn9RgiIcf+IiHH/iIhx/4iHFd6dIWhx/4iIcf+F2l01qIcf+Ihx/4iIcf+IiE0CLD/dhx/4iIcf+Ihx/4iIcf+IRgEcv+7/iIcf+IiHH/iIcf+IiHH/iIcf+IiHH/iIhx/4iFSI3HeIhx/4iIcf+Ihx/4hSRN67iHH/iIhx/4iIcf+Ihx/4iIcf+Ihx/4iIUD7R0f+Ihx/4iIcf9AbBwKPoiIcf+Ig8omG0XZ6IiHH/iIcUn7LGBNcf+Ihx/4iIcf+ITnQ8KLyHH/iIhx/4iE0wPDz8iIcf+IiHH/iIcf+IiHFItyx0jYhx/4iIcf+ISKE8heyIhx/4iIcf+IhxRG0syS3/iIcf+IiHH/iIcUn7LGBNcf+Ihx/4iIcf+IhB3iwDHf+Ihx/4iIcf+Ihx/0T6HMBecf+Ihx/4iFxh1J6Ihx/4iIcf+Ihx/4hGbSypLYcf+IiHH/hPuDwkfP+IiHH/iISokcZ26Ihx/4iHFYW9ekcf+IiHH/hJFEx+u4hx/4iIcf+IiHH/hCchzo3oiIcf+Ihx/4iIcf+IhxUETfu3H/iIhx/4hLzRxTLnH/iIhx/4iHH/iIhx/4iEO2HOSe/4iIcf+Ihx/4iIcf+Ihx/4iEUmbM2Z/4iIcf+IhxT03cCyKIcf+IiHH/iEihPIXsiIcf+IiHH/iIhx/0ZtLKktiHH/iIhx/4RFc8yoxx/4iIcf+IOewCtxP9iHH/iIcf+IiHH/iIcf9CrVzlKoiHH/iIcf+IiHH/iIcf+ITnQ8KLyIcf+Ihx/4Sio8fVz/iIcf+IiE3y7EDR/4iIcf+IhX0tktiHH/iIcf+IhPQ2wbyYcf+IiHH/iE50PCi8hx/4iIcf+IhxSid8XYiIcf+IiHH/UD7Q0Yhx/4iIcf+Ihx/4RCkszW1x/4iHH/iIhx/4iHH/iIhL+yxQTXH/iIhx/4iHH/iIhKtyxkjYiHH/iIhx/0JBTOvrcf+Ihx/4iIcf+IQcK889SHH/iIhx/4iHFA3izyHYiHH/iIhx/0jcfII4iHH/iIhx/4T+ZMEZtx/4iIcf+IhHDkyvG/+IiHH/iFfS2S2Ihx/4iHH/QJdsB4mHH/iIhx/4TnQ8KLyIcf+IiHFCs1zkyv+Ihx/4iIcf+Ihx/0H9/PAghx/4iHH/iE+4PCR8/4iHH/iIhxQ4KM19f/iIhx/4iDVPwruwPYhx/4iIcf80yrO8NUyHH/iIcf+E50PCi8iIcf+Ihx/zPJYb02nohx/4iIcf+EJBTPvr/4iIcf+IhPcXwY6Icf+IiHH/hLKjxdXIiIcf+IiHE30JK4L21x/4iIcf+IhI3HySOP+IiHH/iIcf9EVzzKjIhx/4iHH/hCCnzvWIiIcf+Ihx/0pYTGp7hx/4iHH/iIhx/4PN2htCJeiIcf+IiHFI5TxxrIiHH/iIhx/zwVcbXqjv+IiHH/iIcf+IiEENPAA8/4iIcf+IhMylxDWocf+IiHH/iE50PCi8hx/4iIcf+IV9LZLYiHH/iIcf8y33K+II2HH/iIhx/4Syd8bYj/iIhx/4iIcf+IQxM83syIcf+IiHH/T7g8FHxx/4iIcf+IhOdDwovHH/iIhx/4gwoZOwbmxx/4iHH/iIMrNxvkyOiIcf+IiEZtLLkt/4iIcf+Ihx/4iIcf+IU4jed/+IiHH/iIcVqf1WCIhx/4iHH/SRRMfruIiHH/iIcU64PBR8iHH/iIcf+IRj8crA5x/4iIcf+ITG48SRxx/4iHH/iIhx/4iHH/Q+Qs0b2IiHH/iIcf+IiHH/iIcUsCLE/dhx/4iIcf+Ihx/0oqPG1ccf+Ihx/4iEihPIXsiIcf+Ihx/4QxM83syIiHH/iIcf+EHeLPIdhx/4iIcf+Ihx/4hB3izyHXH/iIhx/4iHH/iITnQ8KLyHH/iIcf+IiHH/SbcsdI2HH/iIhx/4hJtyyEjf+IiHH/iIcf+IiHH/iEb3XKCKiIhx/4iIX+nRFohx/4iHH/iD+/ArFA/XH/iIhx/4iHH/iIhx/4hORiwrnXH/iIhx/4iHH/iIhx/4iEPkLNG9cf+IiHH/hDEzzezIiHH/iIhcYdSeiHH/iIhx/4iHH/Q+Qs0b2IiHH/iIcf+IiHH/iEMTPN7MiHH/iIhx/4SYkch27/iIcf+IiHFXF9joiIcf+IiHFMD1w/Cohx/4iHH/iEMTPN7MiIcf+Ihx/4iIcf+IhGbSypLXH/iIcf+IiHH/hJ5TxxrIcf+IiHH/iIhAmiwHXYcf+Ihx/4iIcf+IiHH/hD5CzRvYhx/4iHH/iIhAmiwHXYcf+IiHH/iIcf+IiHH/iIhx/0m3LHSNhx/4iHH/iIhx/4hQPtDRhx/4iHH/iIhx/4iHH/iIhxQRM87sxx/4iHH/iIhxM9IhvC3eiIcf+IiHH/g0PzG8wM6Ihx/4iHH/RCkszW2HH/iIcf+IiHH/iIcf+IT+ZMEZtx/4iIcf+IhIcyyIzYcf+Ihx/4iISyo8XVyHH/iIhx/0HeLPIdiHH/iIcf+IiHH/iIQd4sAx3/iIcf+IiHH/iIhxQ1c8yoyIcf+IiHH/QfDM8POIiHH/iIhxRYz8pzCIcf+Ihx/0NOfNsYiHH/iIcf+IiHH/iIhxSLcsdI2Icf+Ihx/4iEsqPF1ciHH/iIhx/0VUfLq4iIcf+Ihx/0wwPEz8hx/4iIcf+IRps8pkyIcf+Ihx/4hI3HyCOIcf+Ihx/4iEQdrN4l/4iIcf+IhxPm9hspCe/4iIcf+IiHE1cIG6j36Ihx/4iIR8PMo8P/iIcf+IhAbBwKPocf+IiHH/hFgoy314iHH/iIcf9A84wBx4iHH/iIhL+yxQTXH/iIhx/4hEVzzajP+IiHH/iIcTV9sbqCTnH/iIcf+IiDAH0bEJLv+IiHH/iIcf8/y4GxNH6HH/iIcf+ITFLMStOIcf+Ihx/4R988kgxx/4iIcf+ISGesiYWIiHH/iIcf9IZOyJsYhx/4iHH/iE1rfDlIiHH/iIcf+IOdCSty9tiIhx/4iHH/NAExvP7OiIcf+IiDIn9L7YC4hx/4iIcf9MUsxK04iHH/iIhx/4OkOitrxdiHH/iIcf+IRj8crA5x/4iIcf+IhJ5TyBrP+IiHH/iIMSPiv9wdcf+Ihx/4iINv4iugHdiIhx/4iHFIfZx4JoiHH/iIcf+ERXPMqMhx/4iHH/iIhNMDw8/IiHH/iIcf+IXaXTWohx/4iHH/iF/p0RaIiHH/iIcf+IiHH/iIQ39M2AuIiHH/iIcf+EGgLPX9cf+Ihx/4iFxh1J6IiHH/iIcf+IhSRN67hx/4iIcf+ISUJce9qIcf+IiHH/iEX6HLBeiIcf+Ihx/4W2HVnnH/iIcf+IiHFGoTyV7Icf+Ihx/4iIcf+IhLzRxTLnH/iIcf+IiHH/iIcf+IiHH/hAbBwKPoiHH/iIcf+E50PCi8iIcf+Ihx/4TnQ8KLyIhx/4iHH/QhM8/sz/iIhx/4iHFEbSzJLf+Ihx/4iIcf+Ihx/4iIcf+IhxSzA8TPyIcf+IiHH/iIcf+IiHH/iIhx/4iHH/iIhx/0ITPP7M/4iHH/iIhxSOU8cayIhx/4iIcf9M9axApYcf+Ihx/4hI3HyCOIcf+Ihx/4iE6WzCaTiIcf+IiHH/Syd8XYiHH/iIcf+IiE50PCi8cf+Ihx/4iDJXUb6orocf+IiHH/hH3zySDHH/iIhx/4iE+vfBUIiIcf+Ihx/4iEPkLNG9cf+IiHH/iITTA8PPyIhx/4iIcf+IiEPkLOG9/4iIcf+Ihx/4hGmzymTIhx/4iIcf9Hw8yTw4hx/4iIcf9KTMxrM4hx/4iIcf9IRRyLroiHH/iIcf9CQUzr63H/iIhx/4iHFItyx0jYiHH/iIcf+IiHH/iIcf+INAExvP7OiHH/iIcf+ISeU8cayHH/iIcf+IiELeLOIdiIhx/4iHH/N25yuZGNiHH/iIcf+INp9CumC9cf+Ihx/4iEvvrFEFiHH/iIhx/4TnQ8KLyIcf+IiHH/hMylxDWoiHH/iIhxQN4s8h2Ihx/4iHH/iIhx/4iHH/iIhxSzA8TPyIcf+Ihx/4hSRN67iHH/iIhx/4XunTFv+IiHH/iIRfocsF6HH/iIhx/4hL76xRBYiHH/iIhx/0hCXJva/4iIcf+Ig+/xGyAO6HH/iIcf+IiHH/iIcf+Fuf1WCHH/iIhx/4iHH/iIhx/4iHH/iFfS2S2Ihx/4iIcf9MAixP3XH/iIcf+IiHH/iIcf+IiEq3LGSNiIcf+IiHH/Qn9M6AuHH/iIcf+IiHH/iIhx/4iEvvrFEFiHH/iIcf+IiHH/iIhx/4R8PMk8OHH/iIhx/4hLKjxdXIiHH/iIcf+FA+0NGIcf+Ihx/4hTiN53/4iIcf+IiHH/iIcUcIzI9zhx/4iHH/g1C6G79F5x/4iHH/iITfWsMKWIiHH/iIhxXKXTWoiIcf+Ihx/4iEHeLAMd/4iIcf+Ihx/0ITPP7M/4iIcf+Ihx/0zTHFLO/4iHH/iIhxQA08/yyIiHH/iIhxOCKFt916iIcf+Ihx/zJUkb6rbnH/iIhx/4hB3iwDHf+IiHH/iIQ0FM2+uIhx/4iHH/iIhx/4iHH/iIhx/4iEDFfBSo/4iHH/iIhNMDw8/IiHH/iIcf+ISeU8cayHH/iIcf+IhGyUyja4hx/4iIcf+ISeU8caxx/4iIcf+IhFVzy6jIiIcf+Ihx/4SNx8gjiIcf+Ihx/4iENOfOsY/4iHH/iIhLzRxjLv+IiHH/iIVczbM3H/iIhx/4hN0xwyzohx/4iIcf+IWBfY6HH/iIcf+IiEc/HJwOiIhx/4iHH/UD7Q0YiHH/iIhx/4S/ssUE2Icf+IiHH/iIhx/4iHH/TPWsQKWHH/iIhx/4hKEYxu54iHH/iIcf+EehPKXs/4iIcf+Ihx/4iIcf+IiHFNRiwrnYiHH/iIcf+EffPJIMcf+IiHH/iIhxQuFs0elx/4iHH/iIgwzEKwQ71x/4iHH/iIhX0tkthx/4iIcf+ISeU8caxx/4iIcf+IhBaVz5aohx/4iIcf+Ihx/4iIcf+E5GLCudhx/4iIcf+Ihx/4iE0wPDz8iIhx/4iHH/RSZsvZmIcf+Ihx/4hSRN67iIcf+Ihx/4iISokcZ26Icf+Ihx/4he6dMW/4iHH/iIhx/4iHFGRRyrrv+Ihx/4iIcf9JT4x7B4cf+Ihx/4iFJE3ruHH/iIhx/4haW9akiHH/iIhx/4hI3HyCOHH/iIhx/4hGARy/7v+Ihx/4iIcUJOfNsYiHH/iIhx/4hHARyf7oiIcf+IiHFI5TxxrIiHH/iIhx/09+rBgVcf+IiHH/iIPv8RsgDuhx/4iIcf+IhxQRM87sxx/4iIcf+IOftBtwS+iIhx/4iITnQ8OLz/iIhx/4iIS1hMWnuIcf+IiHH/hSRN67iIcf+Ihx/17p0hZx/4iIcf+IiED2TAGbiIcf+IiHH/TAIsX93/iIhx/4iIcUP6HMBecf+Ihx/4iIcf+Ihx/4iIcf+IiHFLAixP3XH/iIhx/4iHH/iIhx/4RCks3W3/iIhx/4iHH/iIhx/4hGbSypLYcf+Ihx/4iIcf9HoTyV7HH/iIcf+IiHH/R6E8lexx/4iHH/iIhxVxfY6IiHH/iIhx/4SEUci66Icf+Ihx/4iIcf+EQpLN1t/4iIcf+Ihx/4iIcUDeLPIdiIcf+Ihx/4iIcf+IhB3iwDHf+Ihx/4iIcf+ITnQ8KLyHH/iIhx/4hB8Mzw84hx/4iIcf9AxXwEqIhx/4iHH/iEnlPHGshx/4iHH/iIhETnzLGIiHH/iIhx/0Yg7L3x/4iIcf+Ihx/0Y/HKwOiHH/iIhx/4NnCBuo9+hx/4iIcf9KetxoUoiHH/iIhx/0+KLCdd/4iHH/iIhx/4iIcf8/BhGx+e5x/4iHH/iIg9Q4GzvH6Icf+IiHH/hGI6ytxYhx/4iIcf+Ihx/0ehPJXscf+IiHH/iIcf+IhHARyf7oiIcf+Ihx/1lb2KT/iIhx/4iEqJHGduiIcf+Ihx/4hSRN67iHH/iIhx/4S80cUy6Icf+Ihx/4hGbSypLYcf+IiHH/iE50PCi8hx/4iIcf+Ihx/zMbVL7kq/+IiHH/iIcf+IiHH/iIcf+EwwPEz8cf+IiHH/iE5GLCudcf+IiHH/iITTA8PPyIhx/4iIcTyKQbN1vohx/4iIcf+ITqJMJduIhx/4iHH/iIPmOkspxbhx/4iHH/iIRm0sqS1x/4iIcf+Ihx/4hOaLwpdIiHH/iIhx/4RLNcxMqIcf+IiHH/hMbjxJHIcf+Ihx/4hMMDxc/P+IiHH/iIQ+Qs0b1x/4iIcf+IhL+yxQTYcf+Ihx/4iIcf+Ihx/4iITnQ8KLxx/4iHH/iIhIoTyF7Ihx/4iHH/iEhzLIjNiIcf+Ihx/4iIcf+Ihx/4iIcUZzLJjNcf+Ihx/4iIcf+Ihx/4hIcyyIzYiHH/iIcf+IiHH/iIcf+IU4jed/+IiHH/iIcUiJHHduiHH/iIcf+IiHH/iEHeLPIdcf+Ihx/4iIcUdwbIj5hx/4iIcf+IhxO+khtBbeiIhx/4iHFFPxysDoiHH/iIhxSvhsUHlx/4iIcf+IiEDIPAR8iHH/iIhx/4iE3THDLOhx/4iHH/iIhx/1bS2y3/iIhx/4iIcf+Ihx/4Qgp871iIiHH/iIcf9Fvcy0I4cf+IiHH/iE2ZjDZniHH/iIhx/zLusb4RToiHH/iIhx/4hf6dEWiIcf+IiHFFmHymeIcf+Ihx/4iEabPKZMhx/4iIcf+IRwEcn+6IiHH/iIhxTXQ8KLyIiHH/iIhx/4iHH/iIQJosB12Icf+IiHH/iIcUETPO7Mcf+IiHH/iIcf+IiHH/hBoCwG/f+IiHH/iIhx/0PhbOHp/4iHH/iIhx/4hN0xwyzohx/4iIcf+IOw9xtfCOhx/4iIcf+IhDEzzezIcf+IiHH/iIhx/4iHH/hORiwrnYcf+IiHH/iIhx/4iHH/iIhxTlwcKj7/iIcf+IiHH/iIhx/4iHH/iIhx/4iHH/iEX6HLBeiIcf+IiHH/RIVMx6uIcf+IiHH/hP5kwRm3H/iIhx/4iHFQRN+7cf+Ihx/4iIcf+EehPKXs/4iHH/iIhx/4iFJE3ruHH/iIhx/4iE5GLDud/4iIcf+Ihx/4iIcf+IRfocsF6Icf+IiHH/iIhx/4iHH/iIhx/4hHmHyWeIiHH/iIhx/4RFc8yoxx/4iIcf+IhxRZh8pniHH/iIhx/4hFKSy9bYiIcf+Ihx/4iIcf+EZtLKktiHH/iIcf+IiHH/iIQxM83syHH/iIhx/4Q0582xhx/4iIcf+IhxRCZsvZmIhx/4iIcf+Ihx/4iIcf+IhFVzy6jIiIcf+Ihx/12l01qIhx/4iIcUn7LHBN/4iIcf+Ihx/4iIcUByHPjehx/4iHH/iIhx/4iHH/R8PMk8OIhx/4iHH/iEMTPN7MiIcf+Ihx/4Syd8XYhx/4iIcf+Ihx/4iIcf+Ihx/0vNHFMuiIcf+IiHH/iIcUcUTJ67/4iIcf+IhxQeQs8b3/iIhx/4iHFDhUzHq4iIcf+Ihx/4SeU8cayIcf+Ihx/4iEmrrHVFcf+IiHH/iEJyHOjeiIcf+Ihx/4TDA8TPxx/4iIcf+IhxTuZMEZuIhx/4iIcf+IhOdDwovHH/iIhx/4iHH/iIhx/4iHH/iIhPGBwefoiHH/iIhx/4iHH/iIhx/4iHH/iIhIRRybrv+IiHH/iIhx/4iHFaYdWeiHH/iIcf+IhLzRxTLnH/iIhx/4iHFV0tothx/4iHH/iEY/HKwOcf+IiHH/iIcf+EehPKXs/4iIcf+Ihx/0ZtLKktiIcf+IiHH/hNxNwzsnH/iIhx/4iHFNRiwrnYiIcf+Ihx/4hNmYw2Z4iHH/iIcf9HZ6yZhXH/iIhx/4iIRps8pkxx/4iIcf+ISeU8caxx/4iIcf+Ig69cG2Cj5x/4iIcf+IhxRnMsmM1x/4iIcf+Ihx/4iIcUT3XLCKiHH/iIcf+IXaXTWocf+IiHH/hMAixf3f+Ihx/4iIcf9E+hzQXv+Ihx/4iIcf+IiHH/iIcf+Fth1Z5x/4iHH/iIhUiNx3iIcf+Ihx/4iIcf+IiFfS2S2HH/iIhx/4hIRRyLrocf+Ihx/4iIcf+IhNAiw/3Yhx/4iIcf+Ihx/4iIcf+ISeU8caxx/4iIcf+IiHH/iIQgp871iHH/iIhx/4TkYsK52HH/iIcf+IiEMTPN7Mhx/4iHH/iIhx/0wwPEz8hx/4iHH/iIhx/4iIcf+Ihx/0GgLPX9hx/4iHH/iETunNEW/4iIcf+IhxQN4s8h2Ihx/4iIcf9IcyyIzYiIcf+IiHFQRNDL/4iIcf+IhYF9no/4iHH/iIRzxcnDqHH/iIcf+IiHH/iEiS/IbQcf+IiHH/iIhx/4iHH/iIhx/4TwncH2KIhx/4iHH/iDAH0bAJLocf+IiHH/iIcf+IRm0sqS2HH/iIhx/4RFc8yoxx/4iIcf+IRwEcn+6IiHH/iIhx/4iHH/iIhx/4hDthzUnnH/iIcf+IiEX6HLBehx/4iIcf+IhX0tktiHH/iIcf+IiHH/iIhx/0rifGHYiIcf+IiHH/hBchwJ3v+Ihx/4iIcUY8XJw6iIhx/4iIXJ/UYIiHH/iIhx/12l01qIhx/4iHH/iIhx/4iIcf+FOI3Xdx/4iHH/iIhx/0O2HNSeiHH/iIhx/0oqPH1c/4iIcf+Ihx/4iIcf+Ihx/4iIcUonfF2IiHH/iIcf+ISyo8XVyIhx/4iIcf+EHeLPIdhx/4iHH/iITTA8PPyIiHH/iIcf+IiHH/iIcf9D5CzRvYiIcf+Ihx/0A7TB1L/4iHH/iIhx/4NPSxvAtOiIhx/4iHFOuDwUfIhx/4iHH/iEHeLPIdcf+IiHH/iIcf+IiEcBHJ/uiHH/iIhx/4TgycLzaIcf+Ihx/4g+H+Gy4B6HH/iIcf+IiErifGHYcf+IiHH/iIQZSsB7X/iIcf+IiHH/Sio8fVz/iIhx/4iIcf+IhUiNx3iIcf+IiHFPtXwEqIiHH/iIcf+IiHFOiiwXXXH/iIhx/4iHH/iIhxTRgcLn6Icf+IiHH/hYF9johx/4iHH/iIhx/4Q7Yc1J6HH/iIhx/4iFxh1J6Ihx/4iHH/RPoc0F7/iIhx/4iIcf+Ihx/4iIcf+Ihx/4iIcf9OGBwufocf+IiHH/iITCd8TYiIhx/4iIcf+F7p0xb/iIcf+IiEBsHAo+cf+IiHH/iIcUjlPHGsiIhx/4iHH/iIhxQN4s8h2Ihx/4iHH/iIhNMDw8/IiHH/iIcf+IiEv7LFBNcf+IiHH/iIcf+IiHH/iECaLAddiIcf+Ihx/4iIcf+Ihx/4iIcf+IhxQ/ocwF6HH/iIcf+IiHH/iIcf+IiHFNRiwrnYiHH/iIhx/4iHH/hFj7zHBP+IiHH/iIRr3MpCOIhx/4iIcf+Ihx/4TkYsK52Icf+Ihx/4iIcf+IhAyDwEfIiHH/iIcf+E50PCi8iIcf+Ihx/4RFc8yoyHH/iIcf+IhN0xwyzohx/4iHH/iFgX2Ohx/4iIcf+IhxQ1c8yoyIhx/4iHH/iIhxSIkcd26HH/iIhx/4iFfS2S2Icf+Ihx/4iFuf1mD/iIhx/4iHFFARyv7ohx/4iHH/iEvNHFMuhx/4iIcf+IhG91ygioiHH/iIcf+FA+0NGIcf+IiHH/iFgX2Ohx/4iHH/iIhPQ2wbyXH/iIhx/4iHH/OCpRuNWuiHH/iIhx/4hC22ziSYcf+IiHH/iIRlG8quSHH/iIhx/4iHH/iIhx/4QJosB12IiHH/iIcf+ITG48SRxx/4iIcf+IW5/WYP+IiHH/iIcf+EhFHIuuiIcf+Ihx/4ThgcLn5x/4iIcf+IiHFSiN13iHH/iIcf+IRCks3W3/iIcf+IiHFLAixP3XH/iIhx/4iIQnIc6N6HH/iIhx/4iHH/hVzNsziIcf+IiHH/Rw5MnxuIcf+Ihx/4iIcf+Ihx/4R6E8pez/iIhx/4iHH/iE50PCi8iHH/iIcf+IhOdDwovIcf+Ihx/4hDEHzu+P+Ihx/4iISAuMj0dx/4iHH/iIhxToosF11x/4iIcf+IhFVzy6jIiIcf+Ihx/4iIcf+Ihx/0mJHHduhx/4iHH/iIhx/4iHH/hGbSypLYhx/4iIcf9dpdNaiIcf+Ihx/4iIcf+IiHH/iIUD7R0f+IiHH/iIcU1GLCudiIhx/4iHH/iIhx/4iHH/iEX6HLBeiIcf+IiHH/iIcUHkLPG9/4iIcf+IhxT/w8EDz/iIcf+IiHFMokw123H/iIcf+IiEc/HJwOiIhx/4iHH/iIhx/4iHH/iIhKiRxnbohx/4iIcf+EnlPHGshx/4iIcf+DrHsbY4Tocf+IiHH/iIcf9Jtyx0jYhx/4iHH/iIhx/4iHH/QaAs9f2HH/iIhx/4iFgX2ej/iIcf+IiHFfLtDRiIhx/4iHH/iIhx/4iHH/iIhx/4iHH/iIVczbM4cf+IiHH/iIcf+IiHH/iIcf+IiHH/SNx8gjiIcf+IiHH/iEdqbJlZiHH/iIhx/4Q7Yc1J6HH/iIcf+IiHH/SHBsiPlx/4iIcf+IhLHrxeFIiHH/iIhx/0dzLKjN/4iHH/iIhx/4SNx8gjiHH/iIhx/4iHFLMDxM/Ihx/4iIcf+ITcecM4aIhx/4iIcf9JEYyO5/+IiHH/iIcf9J5TxxrIiHH/iIcf+IW2HWnv+IiHH/iIcTN2AbyJ/ocf+IiHH/iEPYrNJ1iHH/iIhx/4RFc8yoxx/4iIcf+IhxQDiM/HeHH/iIhx/4S/ssUE2Ihx/4iHH/iIg6MxG2zO6IiHH/iIhx/4iHFA3izyHYiHH/iIhx/4TSH8PeCIcf+IiHH/hCCnzvWIiHH/iIhx/0l9nHgmiHH/iIcf+IiHH/iEHeLPIdcf+Ihx/4iIcf+ISKE8heyIhx/4iIcf+Ihx/4iIcf+Ihx/0PkLNG9iIhx/4iHH/iIhx/4S80cUy6Icf+Ihx/4iIcf+Ihx/4iIcf9J5TxxrIhx/4iIcf+IRm0sqS2HH/iIcf+IiHH/iIcf9dpdNaiIcf+IiHFADTz/LIiIcf+IiHFBqpz1Vv+Ihx/4iIcTg3I7fI3HH/iIhx/4iHFAoCz1/Yhx/4iHH/iIhx/4iIcf+Ev7LFBNiHH/iIhx/4iIcf+IhCoCzl/YiHH/iIcf+Ig/lxOxaOyIcf+IiHH/iEVUfLq4hx/4iHH/iIQmac6ZaIiHH/iIcf+ISHMsiM2Ihx/4iHH/iEVUfLq4hx/4iIcf+IhLVYxqp/+Ihx/4iIcf9M9axApYcf+IiHH/iIMTIiv83diHH/iIhx/4hOdDwovIcf+IiHH/iIcf+IiHH/iIcf+IiHH/RPoc0F7/iIhx/4iHFan9VgiIcf+Ihx/0QpLM1thx/4iHH/iISyo8XVyIcf+IiHH/iIcf+IRm0sqS2HH/iIhx/4g5MxG3zO5x/4iHH/iIgyHcG+4j6HH/iIcf+IiEabPKZMcf+IiHH/iIcf+EHeLPIdhx/4iIcf+ITkYsK51x/4iIcf+IhYF9no/4iHH/iIhxSIkcd26HH/iIhx/4iHH/iIhxQKAs9f2Icf+Ihx/4iIcf+Ihx/4QQ08/yyIcf+IiHH/iIcURtLMkt/4iHH/iIhx/4iHH/TNMcUs7/iIhx/4iEuGXFeaiIhx/4iHH/TAIsT91x/4iIcf+ITDA8XPz/iIcf+IiHH/iIcT0AsrL/TYcf+IiHH/iER5zMhjiHH/iIcf+ISdm8cmSIcf+IiHH/iEwwPFz8/4iHH/iIhx/4iE50PCi8cf+IiHH/iIQxM83syHH/iIhx/4iHH/Rm0sqS2Ihx/4iIcf+IhxNmuyupRN/4iHH/iIhxOUkBt7b+/4iHH/iIhx/4Qd4s8h2HH/iIcf+IS1WMWqdx/4iIcf+IhB3iwDHf+Ihx/4iENOfOsY/4iHH/iIhx/4iHH/Syd8XYiHH/iIhx/4iEQQfM74iIcf+Ihx/4hOr3w1CP+Ihx/4iIcUJOfNsYiHH/iIhx/4hG91ygioiIcf+IiHH/iIcf+IiHH/iIcf+ISRRMfruIcf+Ihx/zn1wbgKPv+Ihx/4iIcUZnrJmFhx/4iHH/iIhx/4iIcUvTHFLO/4iIcf+Ihx/0O2HNSeiIcf+Ihx/02WzDaThx/4iHH/iIg0xqG8OV5x/4iHH/iIhx/0+KLCdd/4iIcf+IhxRG0syS3/iIcf+IiHH/iIcf+IiEq3LGSNiIcf+IiHH/iIcf9B3izyHYhx/4iIcf+Ihx/4S/ssUE2Ihx/4iIcf+Ihx/4SeU8cayIcf+Ihx/4hEKSzdbf+Ihx/4iIcf+Ihx/4T4osJ13/iIcf+IiHH/iIcf+IRm0sqS2HH/iIhx/4iHH/SGTsibGIcf+Ihx/4hND1w/CnH/iIcf+IiHH/Sdb8cpBx/4iHH/iIhFsJy09ocf+IiHH/iIS1WMaqf/iIcf+IiEENPAA8/4iIcf+IhHPFycOnH/iIhx/4iHH/TnF8KOhx/4iHH/iIhx/4iHFLMDxM/Ihx/4iIcf+Ihx/0HeLPIdiHH/iIhx/4iHH/iIhx/4hQPtDRcf+IiHH/iIhxWmHVnocf+IiHH/iIcUDeLPIdiIcf+IiHH/iIcUvTHELOcf+Ihx/4iIcUF/TOgLiHH/iIhx/4iHH/TDA8TPyHH/iIhx/4hJ5TxxrHH/iIhx/4iHH/SRGMfudx/4iHH/iIhMUsxK03H/iIcf+IiEjfPIIMiIcf+Ihx/0l9nHgmiHH/iIhx/4iEJj3PnC/4iIcf+IhxQN4s8h2Ihx/4iIcf+Ihx/4iFA+0NFx/4iHH/iIhx/4iIcf+Ihx/4iIcf+Ihx/0YBHK/uhx/4iHH/iIhx/4UkTeu4iHH/iIhx/4iHH/hB3izyHYcf+IiHH/iIcU64PBR8iHH/iIcf+Ig6XxK3oO3/iIhx/4iHH/iDL6Mb4FznH/iIhx/4iEDIPAR8iIcf+Ihx/4iIcU7azBJTiIhx/4iHH/S1WMWqeIcf+IiHH/hGUbyq5IiHH/iIhx/4iHH/hCCnzvWIiIcf+Ihx/0HeLPIdiHH/iIhx/4iHH/iIhx/4iHH/iIhx/4iHFD+hzAXocf+Ihx/4iIcf9W0tst/4iIcf+IhxQ1c8yoyIhx/4iHH/hMMDxM/HH/iIhx/4iHH/SrRsZLmIhx/4iIcf+Ihx/4iIcf+Ihx/4iEzKXENaiHH/iIcf+IiHH/iISKE8heyIcf+IiHH/hJ5TxxrIcf+IiHH/iEjcfII4cf+IiHH/iIcf+E+KLCdd/4iHH/iIhx/4TAIsX93/iIcf+IiHH/NkJxur2Ohx/4iIcf+E09bDwphx/4iIcf+IhxSOU8cayIiHH/iIcf+IiHH/iIS/ssUE2HH/iIcf+IiEnlPIGs/4iHH/iIhxSSo8bVxx/4iIcf+IhxToosF12HH/iIcf+IiHH/TDA8TPyHH/iIcf+IiHFCthzUnoiHH/iIhx/4iHH/iIhEhUzXq/+Ihx/4iIcf9KHrxuFIcf+Ihx/4iIOm5RtpGuhx/4iHH/iISdm8cmSHH/iIhx/4iHH/hGARyv7nH/iIhx/4hCY9zpwnH/iIhx/4iHH/iIhx/0ITPP7M/4iHH/iIhC3iziHYiIcf+Ihx/4iIRSksvW2Icf+IiHH/hbn9Vgcf+IiHH/hJFEx+u4iHH/iIcf+IiHH/UkTeu4iIcf+Ihx/0ENPP8siIcf+IiHH/hKhlxnmocf+Ihx/4iIcf+Ihx/4iIcf+Ihx/4iIQ7Yc5J7/iIcf+IiHH/iIT92MEieIiHH/iIcf+IQd4s8h1x/4iIcf+Ihx/0ITPP7M/4iIcf+Ihx/0+KLBddcf+Ihx/4iIcU64PBR8hx/4iIcf+IhxM2qBvJV+iIcf+Ihx/4iEsevF4UiIhx/4iHH/Q0582xiIcf+Ihx/4iEUpLL1tiIcf+IiHH/iIcf+IiHH/S/ssUE2IiHH/iIcf+IhFKSy9bYiHH/iIhx/4iER5zMhjhx/4iHH/iIhPGBwefoiHH/iIhx/4hNMDw8/IiIcf+IiHH/iIcf+IiHH/iIcf+EvNHFMuiHH/iIhx/4iHFEyUyza4cf+Ihx/4iIcUvTHFLO/4iIcf+IiEp63HhS/4iIcf+Ihx/0+KLBddcf+Ihx/4iIcf+Ihx/4iIcUZzLJjNcf+Ihx/4iIcf+Ihx/4iITQIsP92Icf+Ihx/4iIcf+Ihx/4iEcBHJ/uiIcf+IiHH/hdpdNaiHH/iIhx/4iHH/iEZtLKkthx/4iIcf+Ihx/0r7LHBN/4iHH/iIhx/4iHH/gzYBG9n+6Ihx/4iIcf+IRm0sqS2HH/iIcf+IiE50PCi8cf+Ihx/4iIcf9CEzz+zP+Ihx/4iIcf+Ihx/050PCi8iIhx/4iHH/iEZtLKkthx/4iIcf+IS1WMWqdx/4iHH/iIhx/4iEY/HLwO/4iHH/iIhxRqE8leyHH/iIcf+IhBO0z8S4cf+IiHH/iIT0NsG8mHH/iIcf+IiHH/iIQd4sAx3/iIcf+IiHH/iIcf9B3izyHYhx/4iIcf+Ihx/4iIcf+Ihx/4iIcf+IiHH/T36sGBVx/4iIcf+Ihx/zsMsbXzTnH/iIhx/4iHFDVHzauP+Ihx/4iIcTnE8bc7Dv+IiHH/iIcf+EwwPEz8cf+IiHH/iITWt8OUhx/4iIcf+Ihx/4iEUpLL1tiIcf+IiHH/QQ08/yyIhx/4iHH/iIRj8cvA7/iIhx/4iHH/Qtis8nX/iIhx/4iIcUswPEz8hx/4iIcf+IiHH/SHMsiM2IiHH/iIcf+FXM2zOIhx/4iIcf+IRwEcn+6IiHH/iIcf9CEzz+zP+IiHH/iIcTZrsrqUTf+Ihx/4iIcUTr3LFCiIcf+IiHH/iIcf+EwwPEz8cf+IiHH/iIcf8/BhGx+e5x/4iIcf+IhJcGx4+YiHH/iIcf+IhMnExGO3H/iIhx/4iDl0creLjXH/iIcf+IiHFOuDwUfIcf+IiHH/iEaPvKcEiIcf+IiHH/TWi8SXT/iIhx/4iHH/QhM8/sz/iIhx/4iHH/iEvNHFMuhx/4iIcf+Ihx/4iIWlvWpIcf+Ihx/4iIcf9Khlxnmohx/4iHH/iEqGXGeacf+Ihx/4iIcTtW0rSpLYhx/4iHH/iIhxS5xMRjuIiHH/iIcf+IQnIc6N6IiHH/iIcf+IiHH/hMMDxM/HH/iIcf+IiHH/ThgcLn6HH/iIhx/4iHFV0tothx/4iHH/iIhxSLcsdI2Icf+IiHH/iIcf+IiEMTPN7Mhx/4iHH/iIhx/0v7LFBNiIhx/4iHH/iIhx/4Rm0sqS2Icf+Ihx/4iIcf+IhxSc0ccy7/iIcf+IiHH/iIcf+IiHH/iIcVKI3XeIcf+IiHH/iIX+nRFoiHH/iIcf+IiHH/iIcVPM3TP/iIhx/4iIcVyl01qIiHH/iIcf+IiHH/iIcf+IiHH/iIcf+IiHH/hSRN67iIcf+IiHH/iIcf+IiHH/VtLbLf+IiHH/iIcf9YF9joiIcf+Ihx/4iIcf+Ihx/4iIcf+FJE3ruIhx/4iHH/iIhx/4iFgX2ej/iIhx/4iHH/hbYdWecf+Ihx/4iIcf+IQnIc6N6Ihx/4iIcf+Ihx/4iIcf+Ihx/4iIcf+IRgEcv+7/iIcf+IiHH/hYF9johx/4iHH/iIhx/4iHH/iIhx/4hAbBwKPohx/4iHH/iIhX0tkthx/4iIcf+IRfocsF6Ihx/4iHH/iIhxR3BsiPmHH/iIhx/4iHH/iIhx/4iHH/iIhx/4RfocsF6IiHH/iIcf+IiHH/iIcf+IhK4nxh2Icf+IiHH/iIcf+IiHH/iErifGHYiHH/iIcf+IiHFE91ywiohx/4iHH/iIRwEcn+6Ihx/4iIcf+IhHARyf7oiHH/iIhx/4hTiN53/4iHH/iIhx/4Rm0sqS2Icf+Ihx/4iIcUNXPMqMiHH/iIhx/4TDA8TPxx/4iHH/iIhx/0ehPJXscf+Ihx/4iIcf+EehPKXs/4iHH/iIhxQ1c8yoyIcf+IiHH/hL+yxQTYiHH/iIcf+IiHH/iIcf873aG2Il7/iIhx/4iHFDVzzKjIiHH/iIcf+ITnQ8KLyIcf+Ihx/4iE3y7DDRcf+Ihx/4iIPythsdSeiIcf+IiHH/hVzNsziHH/iIhx/4iHH/iEhFHIuuiHH/iIcf+IiHH/iISEUci65x/4iHH/iIhx/4iIcf+Ihx/4iIcf+ERXPMqMcf+IiHH/iIcTfvwbgQPoiIcf+Ihx/4Rps8pkyIhx/4iIcf+IQd4s8h1x/4iHH/iIhx/4iHH/QGwcCj6IiHH/iIhx/4R988kgxx/4iHH/iIhxThKcLtb/iIhx/4iHEyPzG9wM5x/4iIcf+Ihx/0c8XJw6iIcf+IiHFOrLwVNIiHH/iIcf+EoqPH1c/4iHH/iIhPGBwefoiHH/iIhx/4Tq98NQj/iIhx/4iHH/QjXM7KOIcf+Ihx/4iIcf+EnlPHGshx/4iIcf+Ig6BQG2+v6Ihx/4iIcV3p0haHH/iIhx/4iEJyHOjeiHH/iIcf+E3THDLOiIhx/4iHH/iEihPIXsiIhx/4iHH/iEPkLNG9hx/4iIcf+IhPN+wcgYhx/4iIcf+Ihx/4R6E8pez/iIhx/4iHFEmzy2THH/iIcf+IiEVXPLqMiIcf+IiHH/hOr3w1CP+IiHH/iIcTO3YrxInYhx/4iIcf+ISbcshI3/iIhx/4iHH/iIP/xRsQOuiIcf+Ihx/4iEiS/IbQcf+IiHH/iIQ9is0nWIcf+Ihx/4iIQ61c1SqIiHH/iIcf+ISHBsmPn/iIcf+IiHFcpdNaiIhx/4iHH/iF7p0xb/iIcf+IiHH/iIcf+IiHH/iIcf+IiHH/iIcf+IQ+Qs0b2Icf+Ihx/4hMbjxJHHH/iIhx/4iHH/T4osF11x/4iHH/iIhx/4iHH/iIg2+2K6BJ1x/4iHH/iIhx/zFaEb+l7oiHH/iIcf+Ev7LFBNiIcf+IiHH/SeU8cayIcf+IiHH/iEWCjLfXiHH/iIcf+IXaXTWocf+IiHH/iIcf+FOI3Xdx/4iIcf+IiHH/iIcf9W0totcf+Ihx/4iIcf9BoCz1/Ycf+Ihx/4iFxh1J6Ihx/4iIcf9JiRx3bnH/iIhx/4iHFXF9joiIcf+IiHH/iIcf9EKSzNbYcf+Ihx/4iIcf+IhORiw7nf+IiHH/iIcf+IiHH/iIcU1GLCudiIhx/4iHH/iIhx/4iHH/hJtyx0jYcf+Ihx/4iIcf+IhNMDw8/IiHH/iIhx/4iHH/QhM8/sz/iIhx/4iHH/hL+yxQTYiHH/iIhx/4iHH/Rm0sqS2Ihx/4iIcf+Dza4bUlHv+Ihx/4iIcf+Ihx/4TdMcMs6IiHH/iIcf+IiHH/iIcf+IiHH/iIcU6KLBddhx/4iHH/iIhx/4iHH/SbcsdI2Icf+Ihx/4iIRps8pkxx/4iIcf+IhxRJs8tkxx/4iHH/iIhxQNtsA0n/iIcf+IiHH/hPuDwkfP+IiHH/iIcf+DVzQbuMvocf+Ihx/4iIcf+Ihx/4g/aQOxlvyIcf+IiHH/iE0wPDz8iIhx/4iIcf+EME/N+wcf+IiHH/iIcf+E6iTCXbiIhx/4iIcf+EY/HKwOcf+IiHH/iIcf+IiHH/iIhx/050PCi8iIcf+IiHH/iEHeLAMd/4iIcf+IiHH/R6E8pez/iIhx/4iIcf+IhCchzo3ohx/4iHH/iIhf6dEWiHH/iIhx/4hYF9jocf+Ihx/4iIcf9BchwJ3v+IiHH/iIhx/4iHH/hbn9Vghx/4iHH/iIhx/4hIcyyIzYhx/4iIcf+Ihx/4iIRVc8uoyIhx/4iIcf+IhK4nxh2Icf+Ihx/4iIRbCctPaHH/iIhx/4iDKwsb9PTv+IiHH/iIcf+E3QXEL6/4iIcf+Ihx/4SYkcd25x/4iHH/iIhxTHQ8SLz/iIcf+IiHH/iIcUETPO7Mcf+IiHH/iIcf9MMDxM/Icf+IiHH/iIcUjifHHYcf+Ihx/4iIcf+E1rfDlIiHH/iIhx/4hMvtxEEoiHH/iIhxTNBcMvqHH/iIhx/4iHH/iIhx/4iHH/iIQqAs5f2IiHH/iIcf+IRgEcv+7/iIcf+IiEJmnOmWiIcf+IiHH/iIcf+IiHFA3izyHYiHH/iIcf+Ig6KOO31xz/iIhx/4iHFMlsw2k4hx/4iHH/iINroBukX+cf+Ihx/4iIcUEHvO+Ehx/4iIcf+IhxRg5MnxuIiHH/iIcf9GARyv7ocf+Ihx/4iIcf+EwwPEz8cf+Ihx/4iIcf+Ihx/4hNAiw/3YiIcf+Ihx/4VtLbLf+Ihx/4iIcf+EMTPN7MiIcf+IiHH/hEKSzdbf+IiHH/iIcf+IiHH/iIhxS5xMRjuIiHH/iIcf9IcGyI+XH/iIhx/4iE+vfBUIiIcf+IiHH/hbYdae/4iIcf+Ihx/4iIcf+Ihx/4hFgoy314hx/4iIcf+ISHMsiM2Icf+IiHH/iIcf+IiHH/iIcf+IiHH/iIhx/4iHH/iIhx/4iHH/iIhx/4TnQ8KLyIcf+IiHH/iIcf+IiHH/iIcf+IiHH/iIhxTUYsK52Ihx/4iHH/iIhx/4iIcf+Fuf1WBx/4iIcf+Ihx/4iIcf+Ihx/4hDthzUnocf+Ihx/4iIcf+Ihx/4QJdsB4lx/4iIcf+IhxTuZMEZuIhx/4iHH/iIUkTeu4cf+IiHH/iIhcn9RgiIcf+IiHH/iIcf+IiHH/iIcf+FXM2zOIhx/4iIcf+Ihx/4iIcf+Ihx/4iIcf+Ihx/4hM+GxAeYiIcf+Ihx/4R6E8pez/iIhx/4iHH/iIhMUsxK03H/iIcf+IiHH/hLKjxdXIiIcf+Ihx/4TnQ8KLyIhx/4iHH/iIQxM83syIcf+Ihx/4iITkYsO53/iIcf+IiHH/T9rMElOIhx/4iHH/iEDFfASocf+IiHH/iIcf+IiHH/iEGgLAb9/4iHH/iIhx/4iHH/hDthzUnohx/4iHH/iIhx/4iHH/iIhx/4hJ5TxxrHH/iIhx/4iHH/Rw5MnxuIhx/4iHH/iIRFc82oz/iIcf+IiHH/XunSFnH/iIcf+IiHFEmzzGTP+IiHH/iIcf9CEzz+zP+IiHH/iIcf9GARyv7ocf+IiHH/iFpb1qSIcf+IiHH/hBDTz/LIhx/4iHH/iIhO0Fwi+ohx/4iIcf+IhxQrYc1J6Ihx/4iIcf+DIdwb7iPoiHH/iIhx/4iHH/iIR5h8lniIhx/4iHH/iEwwPFz8/4iIcf+Ihx/4iIQ7Yc5J7/iIcf+IiHH/iIcf+IiHH/hD5CzRvYhx/4iIcf+Ihx/4iIcf+Ihx/4iIcf9IRRyLroiHH/iIhx/4iHH/iIhx/050PCi8iIcf+IiHH/iIcf+IiHH/iEhzLIjNiHH/iIhx/4iHH/iIhx/0PkLNG9iIcf+IiHH/iIcf+EwwPEz8cf+IiHH/iIcf+ET6HNBe/4iHH/iIhx/4iHH/iIhx/4iHFA3izyHYiHH/iIhx/4iHH/iIhx/4iIcf+Ihx/4iISEUcm67/iIhx/4iHH/iIhx/4iIcf+Ihx/4iIcf+Ihx/4iIcf+Ihx/4iIcf+Ihx/4iIcf+IiHH/iIcUByHPjehx/4iHH/iIhx/4iHH/iIhx/4iIcf+F2l01qIcf+Ihx/4iIcf9B3izyHYhx/4iHH/iIhx/4gydiK+id1x/4iIcf+IhxTa98JQiIcf+Ihx/4g/tuOxSRyHH/iIhx/4iEq0bGS5cf+Ihx/4iIcf+EnlPHGshx/4iIcf+IQwe834SIiHH/iIcf+IiHFB5Czxvf+Ihx/4iIcf+Ihx/4iIcf9B3izyHYhx/4iHH/iIhx/4iHH/iITQIsP92Ihx/4iHH/iIhFVzy6jIiHH/iIhx/4iHH/Rj8crA6Icf+IiHH/iIcf+IiHH/iIcURtLMkt/4iHH/iIhx/4iEUpLL1tiIcf+Ihx/4iFJE3ruHH/iIhx/4iIcf+IhHPxycDoiIcf+Ihx/4hOGBwufnH/iIcf+IiHH/iIcf+IiHH/hL+yxQTYiHH/iIcf+IiHH/iEwwPFz8/4iHH/iIhx/0RXPMqMhx/4iIcf+Ihx/4iIQI6sCBWIhx/4iHH/iIhL+yxQTXH/iIhx/4iHH/iIQJosB12Icf+IiHH/iEDIPAR8iIhx/4iHH/iE50PCi8iHH/iIcf+IiHH/T4osJ13/iIhx/4iHH/iIhxSfsscE3/iIhx/4iHH/iITTA8PPyIiHH/iIcf+IiEnlPIGs/4iHH/iIhx/0v7LFBNiIhx/4iHH/iIhAmiwHXYcf+IiHH/iIcf+IiHH/iIcUXGjKOXiHH/iIhx/4R6E8pez/iIcf+IiHFOfqwYFYhx/4iHH/iIhHmHyWeIhx/4iHH/iIRoz8tzD/iIcf+IiHH/iIcf+ISKE8heyIiHH/iIcf+IiHH/Q7Yc1J6Icf+IiHH/iIcf+IiHH/iIcf+IiElwbHj5iHH/iIhx/4iHH/iIhx/4iHH/QaAs9f2HH/iIhx/4iHH/hdpdNaiHH/iIhx/4iHH/iIVczbM4cf+IiHH/iIcUDeLPIdiIcf+IiHH/hCf0zoC3H/iIcf+IiHH/QQ08/yyIhx/4iHH/hEVzzKjIcf+Ihx/4iE50PCi8hx/4iHH/iIhAmiwHXYcf+IiHH/iIcf+IiE8YHB5+iIcf+IiHH/iIcf+IiHH/iIcf+IiHH/iISEUci65x/4iIcf+Ihx/4iIcf9EKSzNbXH/iIhx/4iHH/iIhx/4iHH/iISHMsiM2Icf+Ihx/4iIcTUUYbrrnocf+IiHH/iIhxOxVxtOqOcf+IiHH/iITfWsMKWIiHH/iIcf+IiHH/iIcf+IiEhFHJuu/4iIcf+IiHH/iIcf+IiHH/iITnQ8KLxx/4iIcf+Ihx/4iIcf+IhAmiwHXYhx/4iHH/iIhx/4Qd4s8h2HH/iIcf+IiHE3+0G4BL6Icf+Ihx/4iISyo8XVyHH/iIhx/4iErifGHYhx/4iHH/iIhx/4iHFNRiwrnYiIcf+Ihx/4iIcf+Ihx/4iEm3LISN/4iHH/iIhx/4iHFJ+yxgTXH/iIcf+IiHH/iITfLsQNH/iIhx/4iIcUUjrK3FiIhx/4iHH/W2HVnocf+Ihx/4iIcU5cHCo+/4iIcf+Ihx/4iD61kbJKbohx/4iHH/iIhx/4iEq3LGSNiIhx/4iHH/iIhx/4UD7Q0Yhx/4iHH/iIhC3iziHYiIcf+Ihx/4QXIcCd7/iIcf+IiHH/iIcf9YF9joiIcf+Ihx/4iIcf+Ihx/4WBfY6Icf+IiHH/iIcf9E+hzAXnH/iIcf+IhGyUyja4hx/4iIcf+ITDA8XPz/iIcf+IiHH/R6E8lexx/4iHH/iIhx/4iEVXPLqMiIhx/4iHH/iERXPMqMcf+Ihx/4iIMK1xsGKOhx/4iIcf+IhxRZh8pniHH/iIhx/4iHH/iEnlPHGshx/4iHH/iIhJ5TyBrP+Ihx/4iIcf9JFEx+u4iHH/iIhx/4T3F8GOiIiHH/iIcf+IQ+Qs0b2Icf+Ihx/4hf6dEWiIhx/4iIcU5cHCo+/4iHH/iIhx/4iHH/iIhx/4hHmHyWeIiHH/iIhx/4S/ssUE2Ihx/4iHH/iITTA8PPyIiHH/iIcf+ITdMcMs6Ihx/4iHH/iEHwzPDziIcf+Ihx/4iIcUDeLPIdiIcf+Ihx/4iEI1zPyj/4iHH/iIhx/4iHH/Rm0sqS2Ihx/4iIcf+ISbcshI3/iIhx/4iHH/iIhx/4iHH/WVvYpP+IiHH/iIhx/4iHH/XaXTWoiHH/iIhx/4iHFTzN0z/4iIcf+IiHFEmzzGTP+IiHH/iIcf+DNtQb6Svv+IiHH/iIcf9JFEx+u4iIcf+Ihx/4iITdMcMs5x/4iIcf+IiFXM2zNx/4iHH/iIhx/4UD7Q0Ycf+IiHH/iIhx/12l01qIhx/4iHH/iIhx/4iHH/iIUkTeu4cf+IiHH/iIhx/4iHH/hdpdNaiHH/iIhx/4iFXM2zNx/4iIcf+IiHExsLG+T06Ihx/4iHH/iIg+1yKyKN2Ihx/4iIcf+Ihx/4iIcf+E9xfBjoiIhx/4iHH/iIhx/4iHFIiRx3bohx/4iHH/iIhx/4iHH/iIhx/4iEcBHJ/uiIcf+IiHH/iIcf+IiHH/iIcf+IiHH/iIcf+IQnIc6N6IiHH/iIcf+IiHH/iIcf+IiHH/iIcf+IiHH/RgEcr+6HH/iIcf+IiHH/iFXM2zOHH/iIhx/4iIVIjcd4iHH/iIcf+IiHH/haW9akiIcf+IiHH/iFpb1qSIhx/4iHH/iIhx/4iHH/iIhx/4iHH/iIhx/4iFJE3ruHH/iIhx/4iFJE3ruHH/iIcf+IiHFJ+yxwTf+IiHH/iIcf+FOI3Xdx/4iIcf+IiHFfLtDRiIcf+IiHH/iIcf+IRm0sqS2HH/iIhx/4iHH/iEwwPFz8/4iIcf+Ihx/4Rm0sqS2Icf+IiHH/iIcUx0PEi8/4iIcf+Ihx/4NHYBvYn+/4iIcf+Ihx/4T9rMElOIcf+IiHH/iIcf+IhJCMx/c4hx/4iIcf+IhIoTyF7Ihx/4iIcf+IhGbSypLXH/iIcf+IiHH/iIhx/0wwPEz8cf+IiHH/iIhOdDw4vP+IiHH/iIhx/4S/ssUE2Icf+IiHH/iIhxRzbcjJKHH/iIhx/4iHFXF9joiIcf+IiHH/iEX6HLBeiIcf+Ihx/4iIcf+Ihx/4hEhUzHq4cf+Ihx/4iIVczbM3H/iIhx/4iHH/iIhx/4iHH/iIhx/4iHH/iIhx/4iIcf+Ihx/4iIcf+Ihx/4hJtyx0jXH/iIcf+IiHH/hIcyyIzYiHH/iIhx/4iHH/iIhx/4iHFMdDxIvP+IiHH/iIcf+IiHH/iIcf+IiHH/iIcUZFHKuu/4iIcf+Ihx/4iIcf+Ihx/0aYfKZ4cf+IiHH/iITWt8OUhx/4iIcf+Ihx/4iIcUjlPHGsiIcf+IiHH/iIcf9CrVzlKoiHH/iIcf+ISKE8heyIiHH/iIcf+Ihbn9Zg/4iHH/iIhx/4Rps8pkyIhx/4iIcf+IQJosB12Icf+IiHH/iIhC3iziHYiHH/iIhx/4iIcUTJTLNrcf+IiHH/iIcUZFHKuu/4iHH/iIhx/0BsHAo+iIhx/4iHH/iEwwPFz8/4iIcf+Ihx/4iIcf+Ihx/4Rps8pkyIhx/4iIcf+IRzxcnDqHH/iIhx/4iHE4RmK3uZ2Ihx/4iIcf+IhDEzzezIcf+IiHH/iIcf9K+yxwTf+Ihx/4iIcf+IhxTuOMIcf/iIcf+IiHH/Sio8fVz/iIhx/4iHH/Rm0sqS2Ihx/4iIcf+INJiRvGducf+IiHH/iIcf9MMDxM/Icf+IiHH/iIcUNXPMqMiIcf+Ihx/4S/ssUE2Ihx/4iIcf9J5TxxrIhx/4iIcf+Ihx/4iIcf9FUbzK5P+Ihx/4iIcf+EMTPN7MiIcf+IiHH/iEiubJUZ/4iIcf+Ihx/4iIcf+Ihx/4hLzRxTLocf+IiHH/iIcf+EYBHK/ucf+IiHH/iIcf84VaG5ql7/iIhx/4iHH/iIhx/4iE50PCi8cf+IiHH/iIcf9CEzz+zP+IiHH/iIcf+E+KLCdd/4iHH/iIhx/4hORiwrnXH/iIhx/4iHH/iIhx/4iHH/hB3izyHYcf+IiHH/iIcf9MMDxM/Icf+IiHH/iIcf9HoTyV7HH/iIhx/4iHH/iEHeLPIdcf+IiHH/iIcf+EHeLPIdhx/4iIcf+Ihx/4iISrcsZI2Ihx/4iIcf+Ihx/4hIcyyIzYiHH/iIcf+IiHH/iIcf+FA+0NGIcf+IiHH/iIV9LZLYhx/4iHH/iIhx/0+4PBR8cf+IiHH/iIcf+IiHH/R3MsqM3/iIcf+IiHH/iIcf9F69yxQohx/4iIcf+F7p0xb/iIhx/4iHH/hYF9johx/4iIcf+Ihx/4iISKE8heyIcf+Ihx/4iIcUDeLPIdiIcf+Ihx/4hGARy/7v+IiHH/iIcf+EYBHK/ucf+Ihx/4iIcf+IiHH/iIcf+IiEvNHGMu/4iHH/iIhx/4hIoTyF7IiHH/iIhx/4iIcf+IhD5CzRvXH/iIcf+IiHH/iIhx/0ZtLKktiHH/iIhx/4iIcf+Ihx/4hM+GxAeYiHH/iIhx/4iISKE8heyHH/iIhx/4iEX6HLBeiHH/iIcf+IiEMTPN7Mhx/4iHH/iIhx/0VUfLq4iIcf+Ihx/4iITW48ORyIiHH/iIcf+EFyHAne/4iIcf+Ihx/4iIcf+Ihx/4iIcf+Ihx/4iF/p0RaIhx/4iIcf9dpdNaiIcf+Ihx/4iEKtXOUqcf+Ihx/4iIX+nRFohx/4iHH/iIg54+O3HByHH/iIhx/4iIcf+IQjXM/KP/iIhx/4iHH/g8WZK0pm2IiHH/iIcf9P2swSU4iHH/iIhx/4Rps8pkyIhx/4iIcf+Ihx/4NMahvDleiIcf+Ihx/4iEDIPAR8iIcf+IiHH/iEjcfII4cf+IiHH/iIcf+IiHFA3izyHYiHH/iIcf+IiHH/Qn9M6AuHH/iIhx/4iHFDVzzKjIiHH/iIcf+IhB3iwDHf+IiHH/iIcf+EBsHAo+iIcf+Ihx/4iIXGHUnoiHH/iIcf+IS80cUy6HH/iIcf+IiHH/iIRVc8uoyIiHH/iIhx/4iHH/Rj8crA6Icf+Ihx/4iIcf+IiHH/iIcf+IhPN+wcgYhx/4iIcf+IhAyDwEfIiHH/iIcf+IN9YSuSnthx/4iHH/iIhJ2bxyZHH/iIhx/4iHH/SvsscE3/iIcf+IiHH/iIcf+IhOdDwovIcf+Ihx/4iIcUP6HMBecf+IiHH/iIcf+IiHH/iIcf+IiEVUfMq4/4iIcf+Ihx/4iIcf9Jtyx0jYcf+IiHH/iIcf+IhDthzUnnH/iIcf+IiHH/iIcf+IiHH/iIcf+IiE0wPDz8iIcf+Ihx/4iIcU6KLBddcf+IiHH/iIcf+IiHFAchz43ocf+Ihx/4iIcf9SRN67iIhx/4iHH/iEvNHFMuhx/4iIcf+IhGj7ynBIhx/4iIcf+IQWacCpb/iIcf+IiHH/Rm0sqS2Ihx/4iHH/iEsnfG2I/4iIcf+Ihx/4iIcf9A84wBx4iHH/iIcf9B3izyHYhx/4iIcf+DTx8b0ODv+IiHH/iIhx/4Syd8bYj/iIhx/4iIcf+ESzXMTKiHH/iIhx/4iHH/hDEzzezIiIcf+Ihx/4iIcf9JFEx+u4iHH/iIhx/4RzxcnDqIcf+IiHH/iIcf+IhIoTyF7IiHH/iIcf+IhB3iwDHf+IiHH/iIcf+IWlvWpIiHH/iIhx/4hQPtDRcf+IiHH/iIcf+E1rfDlIiIcf+Ihx/4hIoTyF7IiIcf+Ihx/4iITTA8PPyIhx/4iHH/iIhxQykszW2HH/iIhx/4iHH/iIS/ssUE2HH/iIhx/4iHH/iIRm0sqS1x/4iIcf+Ihx/4iIcf+EQpLN1t/4iIcf+Ihx/4XaXTWohx/4iIcf+IiEqJHGduiHH/iIcf+IhUiNx3iIhx/4iIcf+EQpLN1t/4iHH/iIhx/4iECaLAddiHH/iIcf+IiHH/iIhAmiwHXYcf+Ihx/4iIcf+IiHH/iIcUU/HKwOiIcf+Ihx/4iIcf86AkG2/b6Icf+IiHH/iIRSksvW2Ihx/4iHH/iIRFc82oz/iIcf+IiHH/hEKSzdbf+IiHH/iIcf+IiE6iTCXbhx/4iHH/iIhxSs0cUy6IiHH/iIcf+IiHH/Q+Qs0b2Ihx/4iIcf+Ihx/4iE0wPDz8iIhx/4iHH/iEv7LFBNiHH/iIhx/4iHH/iEZtLKkthx/4iIcf+Ihx/0z1rECliHH/iIcf+IhMJ3xNiIiIcf+Ihx/4iIcf+IhJrmx1GYiIcf+Ihx/4hEHazOJXH/iIcf+IiHFXF9joiIcf+IiHFK+GxQeXH/iIhx/4iIX+nRFohx/4iHH/iIhx/0DFfASoiHH/iIcf+Ig9daOzilyIcf+Ihx/4iITTA8PPyIhx/4iHH/iISQjMf3OIcf+IiHH/iIQd4sAx3/iIcf+IiHH/iIhx/4iHH/iIhx/4hIcyyIzYhx/4iIcf+IhJrmx1GYiHH/iIhx/4iIcf+E5GLCudhx/4iHH/iIhx/4iIcf9MMDxM/HH/iIhx/4iIcf9K4nxh2IiHH/iIhx/4hDEzzezIhx/4iIcf+IMK1xsGKOiIcf+Ihx/4iIcf+IT+ZMIZv/iIhx/4iISKE8heyHH/iIhx/4iIcf+EZtLKkthx/4iIcf+ISKE8heyIhx/4iIcf+IiHH/iEde7JoRiIcf+IiHH/iEKtXOUqcf+IiHH/iIcf9FJmy9mYhx/4iIcf+IhKiRxnbohx/4iIcf+IhxTrg8FHyIcf+Ihx/4iITFWMSqeIiHH/iIhx/0O2HNSeiHH/iIcf+IhEVzzajP+Ihx/4iIcf9SRN67iIhx/4iIcf9J5TxxrIhx/4iIcf+Ig0J9O82Cxx/4iHH/iIhx/4P5BBsW++iHH/iIhx/4iEsevF4UiIcf+IiHH/iIPDcCtcj9/4iHH/iIhx/4hPcXwY6IiHH/iIcf+IhDEzzezIhx/4iHH/iIhAmiwHXYcf+IiHH/iIcf+IiHH/hG9Jygtocf+IiHH/iIcUDeLPIdiIcf+IiHH/iD4uIbLR3oiHH/iIcf+IhFGuy+UYcf+Ihx/4iIcf+EhwbJj5/4iHH/iIhx/4iIcf+Ihx/4iIcUi3LHSNiHH/iIhx/4iHFFbSypLYiIcf+IiHH/iIcf+IiHFfLtDRiIcf+IiHH/iIcf+IhJtyyEjf+Ihx/4iIcf+IhxVdLaLYcf+IiHH/iIcVqf1WCIhx/4iHH/iIhx/4iHH/iIhx/4iIcf+Ihx/4W5/VYIcf+Ihx/4iIcf+IhxQAp8/1hx/4iIcf+Ihx/0HeLPIdiHH/iIhx/4hDEzzezIhx/4iIcf+Ihx/4iIcf+IiHH/hJ5TxxrIcf+IiHH/iIcU64PBR8iHH/iIcf+IOnXEtoo7cf+Ihx/4iIcf+IhAmiwHXYhx/4iHH/iIhx/4iHH/iIQJosB12Icf+IiHH/iIcUETPO7Mcf+IiHH/iIcf+E+KLCdd/4iHH/iIhx/4iHH/iECaLAddiIcf+IiHH/iD3mYbMZnohx/4iIcf+IhCchzo3ohx/4iHH/iIhx/4hFKSy9bYiIcf+Ihx/4iE4YHD5+/4iHH/iIhx/4hX0tktiIcf+Ihx/4iIcf+IhxSfssYE1x/4iHH/iIhx/4iHFGRRyrrv+IiHH/iIcf+IiHH/iIcf+IiHH/iIRm0sqS1x/4iHH/iIhx/4hGbSypLYcf+Ihx/4iIcf+IhxQykszW2Icf+Ihx/4iIcf+IQJosB12Ihx/4iHH/iIhx/4iHH/T4osF11x/4iHH/iIhx/4RgEcr+5x/4iHH/iIhx/1XM2zOIhx/4iIcf+IS/ssUE2Icf+Ihx/4iIcf+EZtLKktiHH/iIcf+IiHH/iIRm0sqS1x/4iHH/iIhx/4iHFA3izyHYiHH/iIhx/4iHH/iIRSksvW2Ihx/4iIcf+Ihx/0J/TOgLiHH/iIcf+IiFpb1qSHH/iIcf+IiHH/iIcf+EHeLPIdhx/4iIcf+IhxQ1c8yoyIhx/4iHH/iEiubIUZcf+Ihx/4iIcf+IhUiNx3iIhx/4iHH/hJiRyHbv+IiHH/iIcf+FXM2zOIhx/4iIcf+ISHMsiM2Icf+IiHH/iExuPEkccf+Ihx/4iIcf+Ihx/4T4osJ13/iIcf+IiHH/iERXPNqM/4iIcf+Ihx/4SbcsdI2HH/iIcf+IiHH/iIcf9Gamy5Wf+IiHH/iIcf+ERXPMqMhx/4iHH/iIhC3iziHYiIcf+Ihx/4hbn9Vgcf+Ihx/4iIcf+IW5/VYHH/iIcf+IiHE1BSK7+t3/iIcf+IiHFEVHy6uIiIcf+Ihx/4iIcf+IS80cUy5x/4iIcf+IiEsqPF1chx/4iIcf+IhF+hywXocf+IiHH/iIcf+IQd4s8h1x/4iIcf+IhxQ1c8yoyIhx/4iHH/iIhx/4iIcf+IhPGBwefoiHH/iIhx/4iHH/iIhxTlwcKj7/iIhx/4iHH/iIhx/4iHH/iIhx/4iIcU5cHCo+/4iHH/iIhx/4XunTFv+IiHH/iIcf9FUbzK5P+Ihx/4iIcf+DkFAbf6/nH/iIcf+IiHH/S80cUy6Ihx/4iHH/iIhx/4iHH/iE0CLD/diIhx/4iHH/iIhx/4iHH/iIhxTUYsK52Ihx/4iIcf+Ihx/4SHMsiM2IiHH/iIcf+IiHH/iIcf+IhVzNszhx/4iIcf+IXaXTWocf+Ihx/4iIcf+IhxQykszW2Icf+Ihx/4iIcf+Ihx/4iEPkLNG9hx/4iHH/iIhx/4iHH/hGARyv7nH/iIhx/4iHH/VtLaLXH/iIcf+IiHH/iIcf+IhGPxy8Dv+IiHH/iIcf+IiHH/iIcf+IhJtyyEjf+Ihx/4iIcf+Ihx/0r7LHBN/4iHH/iIhx/4iHH/Rm0sqS2Ihx/4iIcf+Ihx/4hGbSypLYcf+IiHH/iIcf+IhCoCzl/YiIcf+Ihx/4iENBTNvriIcf+Ihx/4iIcUjifIHY/4iIcf+Ihx/4iIcUswPEz8iHH/iIcf+IiD3mYbMZnocf+Ihx/4iIcf9EKSzNbXH/iIhx/4iHH/iIhx/4SYkch27/iIcf+IiHH/iIhx/zJ2Ir6J3Yhx/4iIcf+EsqPF1ciIhx/4iHH/hNX/w6AIiIcf+IiHH/iIXJ/UYIiIcf+Ihx/4iIcf+Ihx/4XunSFnH/iIcf+IiHH/iEcBHJ/uiIhx/4iHH/iFth1p7/iIhx/4iHH/iIhx/4iHH/iIhx/4iHH/iIhx/4iHH/iIhx/4iIcf+Ihx/4iIcV8u0NGIhx/4iIcf+Ihx/4iIcf+IiHH/hDthzUnocf+Ihx/4iIcf+Ihx/1FE0Mv/iIhx/4iHH/iIhx/0SzXMTKiIcf+IiHH/iIUkTeu4cf+IiHH/iIcf+IiHH/iIWBfZ6P+Ihx/4iIcf+Ihx/4iIcf+IhLzRxTLnH/iIcf+IiHH/iIcf9bn9VgiHH/iIhx/4iFxh1J6Ihx/4iHH/iIhxU8zdM/+IiHH/iIcf+EffPJIMcf+IiHH/iIcf86AkG2/b6Ihx/4iHH/iISa5sdRmIiHH/iIhBDTwAPP+IiHH/iIcf+EsnfF2Icf+IiHH/iISqjsZXGHH/iIcf+IiHFV0totcf+IiHH/iIhx/4SKE8heyIiHH/iIhx/4iE0h/D3gcf+IiHH/iIcf+EDFfASohx/4iIcf+Ihx/4iIcf+IiECaLAddhx/4iHH/iIhx/4iISuJ8Ydhx/4iHH/iIhx/0oqPH1c/4iIcf+IiHH/hCY9zpwocf+IiHH/iIcUZFHKuu/4iHH/iIhx/4RLNcxMqIhx/4iHH/iE3THDLOiHH/iIhx/4iFfS2S2Icf+IiHH/iINLoivEXdiHH/iIcf+IiEHFfPOoiIhx/4iHH/iIRm0sqS1x/4iIcf+Ihx/1A+0NGIhx/4iHH/iEAinA7WiIcf+Ihx/4iISyo8XVyHH/iIhx/4iHH/SvsscE3/iIcf+IiHH/iISyo8XVyIcf+Ihx/4iIcUP6HMBecf+IiHH/iIcf+IiHH/iIcf+IiHH/hDthzUnocf+IiHH/iFA+0NFx/4iIcf+Ihx/4iIcf+Ihx/0+KLBddcf+Ihx/4iIcf+Ihx/4iIcf+Ihf6dEWiIcf+Ihx/4iIcf+Ihx/4hLsaxU5YiHH/iIcf+IiEVUfMq4/4iIcf+Ihx/4T3F8GOiIiHH/iIhx/0m3LHSNhx/4iHH/iIhKtyxkjYiHH/iIhx/4iHH/iIhx/4iIcU6KLBddcf+Ihx/4iIcf+E50PCi8iHH/iIhx/4hDB7zfhIiIcf+Ihx/4hIoTyF7IiIcf+Ihx/4iDU8cbvDjoiHH/iIhx/4iEUpLL1tiIcf+Ihx/4iITZmMNmeHH/iIcf+IiHH/hEKSzdbf+IiHH/iIcf+ERLvMtEiHH/iIhx/4iHFJWExqe4hx/4iHH/iIhx/0wCLE/dcf+Ihx/4iIcf9EVzzKjIcf+IiHH/iIcU6KLBddhx/4iHH/iIhx/4iHH/iIhx/4iE5GLDud/4iIcf+Ihx/4hB3izyHXH/iIhx/4iHH/iIhx/4iIcf+Ihx/4iIcf+IhxVxfY6IiHH/iIhx/4iHH/iIhx/4iIcf+Ihx/4SEUci66Icf+IiHH/iIcf+IiHH/iIhx/4iHH/iIRwEcn+6Ihx/4iIcf+Ihx/4T4osJ13/iIcf+IiHH/iIcf+IiEhzLIjNhx/4iHH/iIhx/4iHFLMDxM/Ihx/4iIcf+Ihx/4SbcsdI2HH/iIcf+IiHH/iIcf+IiHH/VtLaLXH/iIcf+IiHFFARyv7ocf+IiHH/iIcVul1Vr/iIhx/4iHH/hLJ3xdiHH/iIhx/4iHH/O1mStqZt/4iIcf+Ihx/4NDxxvMOOcf+Ihx/4iIcUGtXOUqiIcf+IiHH/iIRR2sviWIiHH/iIcf+IhHPFycOocf+Ihx/4iIcf+EQpLN1t/4iIcf+Ihx/4WlvWpIiIcf+Ihx/4iIcf+IiHH/iIcf9bn9VgiHH/iIcf+IiHH/iIcf+IiHH/iIhx/4iHH/iIhcn9RgiIcf+IiHH/iIcf+EhzLIjNiIhx/4iHH/iIhx/4iHH/iIhx/0Y/HKwOiHH/iIcf+IiHH/iIcf+IiHH/iIhf6dEWiHH/iIcf+IiHH/hCQUz76/+Ihx/4iIcf+IQaAsBv3/iIcf+IiHH/iIRSksvW2Ihx/4iHH/iEDzjAHHhx/4iIcf+IhxRkUcq67/iIhx/4iHH/T4osJ13/iIhx/4iIcf+Ihx/4iE50PCi8hx/4iHH/iIhPRiwbnYiIcf+IiHH/iIcf+IhL+yxQTYcf+IiHH/iIcf+IiE0wPDz8iIcf+Ihx/4iEZtLKktcf+IiHH/iIcf+IQd4s8h1x/4iIcf+Ihx/4iIR5h8lniIcf+Ihx/4iIUD7R0f+Ihx/4iIcf+Ihx/0HeLPIdiHH/iIhx/4iHH/iIQ0586xj/iIcf+IiHH/iIQ+Qs0b1x/4iIcf+IhxSzA8TPyIcf+IiHH/iITTA8PPyIhx/4iIcf+E+4PCR8/4iIcf+Ihx/4hGyUyja4iIcf+Ihx/4iIcU6KLBddcf+IiHH/iIcf+IiHH/iIcf+ISHMsiM2Ihx/4iHH/iIhx/4QJosB12IiHH/iIcf+IiHH/iIcf+IiHFC4WzR6XH/iIhx/4iHH/iIhx/4iFyf1GCIiHH/iIcf+IhSRN67iHH/iIcf+IiEvNHGMu/4iHH/iIhx/4hFsJy09oiHH/iIhx/4iEBsHAo+cf+IiHH/iIhx/4iHH/iIhx/4hAbBwKPocf+IiHH/iIhx/4iHH/iIhx/4iECaLAddiHH/iIcf+IiHH/iIcf+EQpLM1tcf+Ihx/4iIcf9GPxysDocf+IiHH/iIhx/4iHH/iIhx/4Q7Yc1J6HH/iIcf+IiHH/iIhx/4iHH/iIhxSIkcd26HH/iIcf+IiHH/iIhAmiwHXYcf+Ihx/4iIcf+IiHH/iE0PXE8K/4iHH/iIhx/4gxj/K/cA2Ihx/4iHH/iIhxQRM87sxx/4iHH/iIhx/0QpLM1tcf+IiHH/iIcf+IiHH/iIQ+Qs0b1x/4iIcf+Ihx/4iIcf+EHeLPIdhx/4iHH/iIhx/4iIcf9BoCz1/XH/iIhx/4iHH/hLg5xXxoiHH/iIcf+IiEv7LFBNcf+IiHH/iIcf+ERXPMqMhx/4iHH/iIhx/0ZtLKktiIcf+Ihx/4iE0wPDz8iIhx/4iHH/iIR5h8lniIhx/4iHH/iISk+MaweIhx/4iIcf+IOtMxtyzO/4iIcf+Ihx/4iIcf+ITDA8XPz/iIcf+IiHH/hOdDwovIhx/4iIcf+IhFKSy9bYiHH/iIcf+IiHH/iIcf+IiHH/W5/VYIcf+IiHH/iIhxUojdd4hx/4iHH/iIhUiNx3iIcf+Ihx/4iIcf+IhIRRyLrnH/iIhx/4iHFXF9joiIcf+IiHH/iFgX2Ohx/4iIcf+IhxRJs8tkxx/4iHH/iIhx/1lb2KT/iIcf+IiHH/RzxcnDqIhx/4iIcf+ITDA8XPz/iIcf+IiHH/haW9akiIcf+IiHH/hD5CzRvYhx/4iIcf+Ihx/4iIcf+IiHH/RVR8uriIcf+IiHH/iIhx/04YHC5+hx/4iHH/iIhx/4iHH/iIhx/4iEihPIXsiHH/iIhx/4iIcU10PCi8iIhx/4iIcf+IhNMDw8/IiHH/iIhx/4hORiwrnXH/iIcf+IiHH/iIhxUETQy/+IiHH/iIcf9AbBwKPoiIcf+IiHH/XaXTWoiHH/iIcf+IhK4nxh2Icf+IiHH/iIcf+IhEhUzHq3H/iIcf+IiHH/ThgcLn6HH/iIhx/4iHFA3izyHYiHH/iIhx/4PpMBsmz+hx/4iHH/iIhB8Mzw84cf+Ihx/4iISn2caCaIhx/4iIcf+Ihx/4iIcf+Fuf1WCHH/iIcf+IiHFSiN13iHH/iIcf+IiHH/N0zhurMe/4iIcf+Ihx/4iIQJosB12HH/iIhx/4iHH/iIhx/4iHH/RCkszW2HH/iIcf+IiHH/iEZtLKkthx/4iHH/iIhx/4iHH/SbcsdI2Icf+Ihx/4iIcf+Ihx/4hORiwrnYcf+Ihx/4iIcf+E4YHC5+cf+Ihx/4iIcf9W0totcf+Ihx/4iIcf+Ihx/4haW9akiIcf+Ihx/4iIcVXS2i2HH/iIcf+IiHH/iITdMcMs6HH/iIcf+IiHH/iIhx/4iHH/iIhx/4iHH/hBchwJ3v+Ihx/4iIcf+IiHH/iIcf+IiHH/QhM8/sz/iIcf+IiHH/hCchzo3oiIcf+Ihx/4iEm3LISN/4iHH/iIhx/4iHH/iIhL+yxQTXH/iIhx/4iHH/iF2l01qIcf+Ihx/4iIWlvWpIcf+Ihx/4iIcf+Ihx/4iIVIjcd4iHH/iIhx/4TdMcMs6Ihx/4iHH/iIhx/4iIcf+Ihx/4iIcVPM3TP/iIcf+IiHH/iIcf+IiFSI3HeIhx/4iIcf+IUD7Q0XH/iIhx/4iHH/iIX+nRFoiHH/iIhx/4iEhzLIjNhx/4iIcf+Ihx/4iIcf+IhCoCzl/YiHH/iIhx/4iHH/iIhx/4hAmiwHXYiHH/iIcf+IiEihPIXsiHH/iIcf+IiHH/iIcf+E+KLCdd/4iHH/iIhx/4iHH/hGPxysDocf+IiHH/iIcf+EBsHAo+iIcf+Ihx/4hdpdNaiHH/iIcf+IiHH/Rm0sqS2Ihx/4iHH/iIhxPLhRs0euiIhx/4iHH/g4HtG44S6Ihx/4iHH/iIhJrmx1GYiHH/iIhx/4iDNn4r2YHYhx/4iIcf+IhFgoy314cf+Ihx/4iIS/ssUE1x/4iIcf+Ihx/0nlPHGsiIcf+Ihx/4iEME/O+w/4iHH/iIhx/4hJtyyEjf+IiHH/iIcf+IOsextjhOhx/4iIcf+IhxQN4s8h2Ihx/4iIcf+IQxM83syIcf+IiHH/iIcf+IiHH/iIcf+IiEhFHIuucf+Ihx/4iIcf+Ihx/4iEqJHGduiIcf+IiHH/iIcf+IiHH/iIcUsCLE/dhx/4iIcf+Ihx/4iIcf+Ihx/4RCkszW1x/4iHH/iIhx/4iHFBEzzuzHH/iIhx/4iHH/hL+Gxgef+IiHH/iIcf+FbS2y3/iIcf+IiHH/iFA+0NFx/4iIcf+IiHE9kwGybP6Icf+IiHH/iIhL+yxQTXH/iIcf+IiHH/Rm0sqS2Ihx/4iHH/iIhx/0HeLPIdiHH/iIcf+IiHH/Q+Qs0b2Ihx/4iIcf+Ihx/4iIQ+Qs0b1x/4iHH/iIhx/0ffPJIMhx/4iHH/iIhx/4iIcU1GLCudiIcf+Ihx/4iIMuGBvh5+iIhx/4iHH/iIhIoTyF7Ihx/4iHH/iE50PCi8iHH/iIcf+IiHH/hCB7z/hP+IiHH/iIcf+DQ8cbzDjnH/iIcf+IiHH/iE3THDLOiHH/iIcf+IiHH/Qn9M6AuHH/iIhx/4iHFBrVzlKoiHH/iIhx/4iIcf+Ihx/0dzLKjN/4iHH/iIhx/4iIcf+EnlPHGshx/4iIcf+IhFKSy9bYhx/4iIcf+IiHH/iIcf+IiHH/iIcUZzLJjNcf+IiHH/iIcUx0PEi8/4iIcf+Ihx/4iIcf+Ig8omG0XZ6IiHH/iIcf+IiE4PXC8KiIcf+IiHH/TjqsLFWIhx/4iIcf+IhB3iwDHf+Ihx/4iIcf+IPY0Bs3L+iIhx/4iIcf+Ihx/4hL+yxQTYhx/4iIcf+Ihx/4iIcf+Ihx/4iEBsHAo+hx/4iIcf+Ihx/4iIR2psmVlx/4iIcf+IiHH/hP5kwRm3H/iIhx/4iHFDKSzNbYhx/4iHH/iIhx/4iHH/Rm0sqS2Ihx/4iIcf+IhIoTyF7Ihx/4iIcf+Ihx/1FE0Mv/iIcf+IiHH/W2HVnnH/iIhx/4iIcf+Ihx/4iIcf+IhNAiw/3Yhx/4iIcf+Ihx/4iIcf+Ihx/4iIcf+Ihx/4iFfS2S2Icf+IiHH/iIV9LZLYhx/4iIcf+Ihx/4iIcf+Ihx/4iIcf+Ihx/4iIcf+IU4jed/+IiHH/iIcf9RRNDL/4iHH/iIhx/4iHH/iIhx/4hP5kwRm3H/iIcf+IiHH/iDnsArcT/Ycf+IiHH/iIhx/znsArcT/YiHH/iIhx/4iHH/iE0CLD/diIhx/4iHH/iIhx/4iHH/iIhx/4iIT0YsG52IiHH/iIcf+IiHH/iEhzLIjNiHH/iIhx/4iHH/VMzdM/+Ihx/4iIcf+IhG91ygioiHH/iIcf+IiHFLMDxM/Ihx/4iHH/iEE7TPxLiIcf+Ihx/4iEY/HLwO/4iHH/iIhx/4TnQ8KLyIcf+IiHH/iITMpcQ1qHH/iIhx/4iHH/TxVcHqqIhx/4iIcf+EuDnFfGiHH/iIcf+IiHH/iIcUNXPMqMiIcf+Ihx/4iF2l01px/4iIcf+IiHH/XaXTWoiHH/iIcf+IiHH/TdBcMvpx/4iHH/iIhx/4iIcf9EKSzNbXH/iIcf+IiHH/iEHeLPIdcf+Ihx/4iIcf+IhGbSypLXH/iIcf+IiHH/iIhx/4iHH/TkYsK52Icf+IiHH/iIhx/4iEPkLNG9cf+Ihx/4iIcf+IiHFDKSzNbYcf+Ihx/4iIcf+IiHH/iIcf+IhLzRxTLnH/iIcf+IiHH/iIRSksvW2Ihx/4iHH/iIhx/4iIcf+Ihx/0GgLPX9hx/4iHH/iIhx/4iIcf+Ihx/4iIcf+Ihx/4iIcf+Ihx/4TgycLzaIcf+IiHH/iIcVPM3TP/iIhx/4iHH/iEwwPFz8/4iIcf+Ihx/4W2HVnnH/iIcf+IiHH/iIhCchzo3ocf+IiHH/iIcUUBHK/uiHH/iIhx/4iHFSiN13iHH/iIhx/4iE3THDLOhx/4iIcf+IhxUETfu3H/iIcf+IiHH/iIcUTJTLNrhx/4iHH/iIhx/4iIcUDeLPIdiHH/iIhx/4iIcUrKXGNa/4iIcf+Ihx/4VczbM4iHH/iIhx/0MTPN7MiIhx/4iIcf9OdDwovIiHH/iIhx/4Syo8XVyIiHH/iIcf+ENOfNsYhx/4iHH/iIhxUojdd4hx/4iHH/iIQd4sAx3/iIhx/4iHH/iIhxQdis4nVx/4iIcf+IhxMb3hv0Ie/4iIcf+IhxT7V8BKiIhx/4iIcf+IhORiw7nf+IiHH/iIcf+Ig9QMG0vz7/iIhx/4iIcf+IhOaLwpdIcf+IiHH/iIhDEzzezHH/iIhx/4iIcf9GbSypLYhx/4iIcf+IiHH/iIcUZzLJjNcf+Ihx/4iIcf+IiHFA3izyHYhx/4iIcf+IiHH/iIcUsCLE/dhx/4iHH/iIhx/4iIcf+Ihx/4hbYdae/4iHH/iIhx/4hTiN53/4iHH/iIhx/4iIcf9W0tst/4iIcf+IhxRkUcq67/iIcf+IiHH/iIhx/4iHH/hIcyyIzYiHH/iIhx/4iIcf+Ihx/4hOGBw+fv+IiHH/iIcf+IiHH/iIhx/4iHH/iIhx/4iHH/iIhx/4iFJE3ruHH/iIcf+IiHH/iIhx/4iHH/iIhx/4iHH/iIhx/4iHFbpdVa/4iHH/iIhx/4iIcf+Ihx/4iIcf+Ihx/4iIcf+Ihx/4iIcf+Ihx/4iIcf+IiHH/iIcf+IiHH/iIcf+IiHH/iIcf+IiHH/iIcf+IiFpb1qSHH/iIhx/4iHFTzN0z/4iIcf+Ihx/4iE0wPDz8iIhx/4iHH/iDG6Q79FvHH/iIhx/4iIcf+IhxSfsscE3/iIhx/4iIcf+Ihx/4hAmiwHXYiHH/iIhx/4iHH/iEZtLKkthx/4iIcf+Ihx/4iIcf+IhIRRyLrnH/iIcf+IiHH/iIhx/4iHH/iIhx/4iHH/hbn9Vghx/4iHH/iIhx/4iIcf+Ihx/4iEq3LGSNiIhx/4iIcf+IRsaMs5f/iIcf+IiHH/iIcf+IiHH/iIcf+EwCLF/d/4iIcf+Ihx/4iIcf+Ihx/4iEPkLNG9hx/4iHH/iIhx/4hORiwrnXH/iIhx/4iHH/iEPkLNG9iHH/iIcf+IiHH/XunSFnH/iIcf+IiHH/iIcf+IiHH/iIhxQrYc1J6Ihx/4iHH/iIhx/4iHH/iIhx/4iIcf+Ihx/4hDTnzbGHH/iIcf+IiHH/iFfS2S2Ihx/4iHH/iISoZcd5r/iIhx/4iHH/iIhx/4iHH/iIhx/4iHH/ThgcLn6Icf+Ihx/4iIUkTeu3H/iIhx/4iHH/iIhx/4hTiN53/4iIcf+Ihx/4iIXGHUnohx/4iIcf+IhxQRM87sxx/4iIcf+Ihx/4RFc8yoyHH/iIcf+IiHH/TnF8OOj/iIhx/4iHH/iIhxThVcHqqIiHH/iIcf+IiHH/iIcf9MbjxJHIhx/4iIcf+IhxR3BsiPmIcf+Ihx/4iIcTnmgrYZfYhx/4iHH/iIhUiNx3iIcf+IiHH/hCCnzvWIiHH/iIhx/4iDdPobmwXnH/iIcf+IiHH/iDrHsbY4TnH/iIhx/4iIcV8u0NGIhx/4iIcf+IhVzNszcf+IiHH/iIhx/1A+0NGIcf+IiHH/iIcUqcTGY7/4iHH/iIhx/4iIcf+F7p0xb/iIcf+IiHH/hAbBwKPoiHH/iIcf+IiHH/iIcf+IiF/p0RaIcf+Ihx/4iIcf+IiEv7LFBNcf+Ihx/4iIcf+IiHFYW9ekcf+Ihx/4iIcf9bn9Vghx/4iIcf+IiHH/iIcVcX2OiIhx/4iIcf+IhxVdLaLYcf+Ihx/4iIcf+IiHH/iIcUi3LHSNiHH/iIhx/4iIcUDeLPIdiHH/iIhx/4iIRz8cnA6Ihx/4iIcf+Ihx/4iIcf+IiHH/hOdDwovIhx/4iIcf+IhxWp/VYIiHH/iIcf+IhHw8yTw3H/iIcf+IiHFIT4x7B4cf+IiHH/iIhx/4iHH/ThgcLn6HH/iIhx/4iHH/iIhx/4iIcf+IhxRnMsmM1x/4iHH/iIhx/4iIcf9D5CzRvYiHH/iIcf+E9DbBvJiIcf+IiHH/iIcUJLvOtE/4iHH/iIhx/4iDhYYbinnnH/iIcf+IiHH/iIhx/4hFKSy9bYiHH/iIhx/4iIcf+IQ+Qs0b2HH/iIcf+IiHH/iIhx/4iHFNRiwrnYiHH/iIhx/4iIcf+Ihx/4S80cUy6Icf+Ihx/4iIcf+IiHH/iIcf9EKSzNbXH/iIhx/4iIcf+Ihx/4iEUpLL1tiIcf+IiHH/iIcU1GLCudiIcf+IiHH/iIhx/4iHH/hORiwrnYcf+IiHH/iIhx/4TdMcMs6Ihx/4iHH/iIhxVdLaLXH/iIhx/4iIcf+Ihx/0+KLCdd/4iIcf+IiHH/iIcf+IiEZtLLkt/4iIcf+Ihx/4hIoTyF7IiIcf+Ihx/4iEcBHJ/uiIcf+IiHH/iIQqAs5f2Ihx/4iIcf+EwwPEz8cf+Ihx/4iIcf+E/azBJTiHH/iIcf+IiHFACnz/WHH/iIcf+IiHFHcGyI+Ycf+IiHH/iIcUD9/PAgiHH/iIcf+IiECaLAddhx/4iIcf+IhA84wBx3H/iIcf+IiHH/hORiwrnYcf+IiHH/iIcf+IiHH/iIQfDM8POHH/iIhx/4iHH/TDA8TPyHH/iIhx/4iHFDgozH13H/iIcf+IiHH/iIcf+IiHH/iIcf+IiHH/iIhx/0FyHAne/4iIcf+Ihx/4hFVHy6uIcf+IiHH/iIcVhb16Rx/4iIcf+IiHFGDkyfG4iHH/iIcf+IiHExlfK+ag2Icf+Ihx/4iISGesiYWIcf+IiHH/iIcf9MAixP3XH/iIcf+IiHH/iIhx/4iHH/iIhx/4U4jdd3H/iIcf+IiHH/hX0tktiIhx/4iIcf+IhHARyf7oiHH/iIcf+IiFJE3rtx/4iIcf+IiHH/hGARy/7v+IiHH/iIcf+FgX2OiHH/iIhx/4iIcf+ITTA8PPyIiHH/iIhx/4iHH/iIhx/4iHE7hOK0ex2Ihx/4iIcf+Ihx/4iFfS2S2Icf+IiHH/hD1eziof+IiHH/iIhx/1bS2y3/iIhx/4iHH/iIhAbBwKPnH/iIhx/4iHH/iEeYfJZ4iIhx/4iHH/iIhx/4OQUBt/r+cf+Ihx/4iIcf+Ihx/zhVobmqXv+IiHH/iIcf+Ig0fdK9gi3/iIcf+IiHH/iIcU7jjCHH/4iHH/iIhx/4WBfY6Icf+Ihx/4iIcf+DmA8bd/Docf+Ihx/4iIcf+IhDf0zYC4iHH/iIhx/4hcYdSeiIhx/4iIcf+Ihx/4iIcf+Ig+qRKyVu2Ihx/4iHH/iIhxRnMsqM3/iIhx/4iIcf+Ihx/4iEHeLAMd/4iIcf+Ihx/4iIRSksvW2Icf+IiHH/iIcf+Ig478G5ED7/iIhx/4iIcf+ITdMcMs6Icf+Ihx/4iE8VXB6qcf+IiHH/iIcf+EvNHFMuiHH/iIcf+IiHH/iIhx/4iHH/iIhx/0m3LHSNhx/4iIcf+Ihx/4iIcVPM3TP/iIcf+IiHH/iIcf+IiHH/iIhx/4iHH/iIhx/4iEBsHAo+cf+IiHH/iIhx/4iHH/iIhx/4hYF9jocf+Ihx/4iIcf9dpdNaiIcf+IiHH/iIcf+IiHH/iEhzLIjNiHH/iIhx/4iHH/iIhx/4iHH/iIhKiRxnbohx/4iIcf+Ihx/4iIcULkLNG9iIhx/4iIcf+Ihx/4iIcf+EGgLAb9/4iIcf+IiHH/iIcf+IiHH/iIcUrNHFMuiIhx/4iIcf+Ihx/4iIcf9OGBwufocf+Ihx/4iIcf+IiHH/iIcf+IiHH/iIcf9RRNDL/4iHH/iIhx/4W2HWnv+IiHH/iIhx/4iHH/iIhIcyyIzXH/iIhx/4iIcf+Ihx/4iIcf+Ihx/4iIcUUBHK/uhx/4iIcf+IiHH/iIcf+IiHH/iIcf+IiHH/SEUci66Ihx/4iIcf+Ihx/4iIcUbfPJIMiHH/iIcf+IiEihPIXsiHH/iIcf+IiEq3LGSNiIcf+IiHH/iIcf+IiHH/iIcf+Ig86SG0Ft5x/4iIcf+Ihx/0ehPJXscf+IiHH/iIcf+IT+ZMEZtx/4iHH/iIhxSzA8TPyIcf+Ihx/4iIcUP6HMBecf+IiHH/iIcf+IiHH/iIcf+IRj8crA5x/4iIcf+Ihx/4RevcsUKHH/iIhx/4iHFA3izyHYiHH/iIhx/4iEUpLL1tiIcf+Ihx/4iIcf+Ihx/4iISDmcjGaHH/iIhx/4iHH/iIhx/4iHH/iIhx/4iHH/iIhx/4iHH/iIhx/4iIcf+Ihx/4iECaLAddiHH/iIhx/4iHH/iIhx/4iEPkLNG9cf+IiHH/iIcf+IiHH/iISHMsiM2HH/iIhx/4iHH/iIhx/4Q+Qs0b2Icf+IiHH/iIcf+IiHH/iISHMsiM2HH/iIhx/4iHH/iIhxRnMsqM3/iIhx/4iIcf+Ihx/4W2HVnnH/iIcf+IiHH/iIcf+IiHH/iIcf+IhDthzUnnH/iIcf+IiHH/hB3izyHYcf+Ihx/4iIcf9MMDxM/Icf+Ihx/4iIcf9MUsxK04iHH/iIhx/4hEEHzO+IiIcf+Ihx/4iIcUMpLM1thx/4iIcf+Ihx/4iIcf+IhB3iwDHf+Ihx/4iIcf+IhNMDw8/IiHH/iIhx/4g5gPG4fw7/iIhx/4iHH/iErifGHYiHH/iIhx/4iHH/iIhVzNszcf+IiHH/iIcf+EZtLKktiHH/iIhx/4iHH/T4osF11x/4iHH/iIhx/4iHH/iECaLAddiIcf+IiHH/iIcf+IiHH/iIcf+EBsHAo+iIcf+IiHH/iIcUc23IySiHH/iIcf+IiHH/iIcUrKXFNacf+IiHH/iIcTgFAbf6/ohx/4iIcf+Ig4jUO4cryIcf+IiHH/iIcf+IiHH/iIcUWM/KcwiIcf+Ihx/4iIcVqf1WCIhx/4iHH/iERLvMtEhx/4iIcf+Ihx/4hL+yxQTYhx/4iIcf+Ihx/4iIcf+Ihx/4iIcf+Ihx/4SEUci66Ihx/4iHH/iIhx/4iHFLMDxM/Ihx/4iIcf+Ihx/4iEm3LISN/4iHH/iIhx/4iEv7LFBNhx/4iHH/iIhx/0b0nKC2iHH/iIcf+IiHFKJ3xdiIhx/4iHH/iIhx/0snfF2Ihx/4iHH/iIhx/4hFVHy6uIcf+Ihx/4iIcf+EGgLPX9cf+Ihx/4iIcf9e6dIWcf+Ihx/4iIcUlYTGp7iHH/iIcf+IhFsJy09ohx/4iIcf+IhF+hywXohx/4iHH/iIhx/4iHH/iE1rfDlIiHH/iIcf+IRm0sqS2HH/iIhx/4hOdDwovIcf+IiHH/iIcU5cHCo+/4iIcf+IiHH/iIcf+IiHH/iIWlvWpIcf+IiHH/iIcVph1Z6Icf+IiHH/iIcf+IhIRRyLrnH/iIhx/4iHH/iIhx/4iIcf+Ihx/4iIcf+Ihx/12l01qIhx/4iIcf+IQn9M+Av/iIhx/4iHH/iIhx/4iEI4jOx3iHH/iIhx/4iHFNGBwufoiHH/iIcf+IiHH/iIcUonfF2IiHH/iIhx/4iHH/iIhx/4g2roG6UX6Icf+Ihx/4iD6TAbNs/v+IiHH/iIcf88kGK0b52HH/iIcf+IiHFItyx0jYhx/4iIcf+Ihx/4iElCXHvaiHH/iIcf+IiHH/hX0tktiIhx/4iIcf+Ihx/4iIcf+EhzLIjNiIcf+IiHH/iIcf+IiHH/T4osJ13/iIhx/4iHH/iIhxQN4s8h2Ihx/4iHH/iIhx/4iHH/iEvNHFMuhx/4iIcf+Ihx/4iIcf+Ihx/4iIcf+IhLzRxTLnH/iIcf+IiHH/hEKSzdbf+IiHH/iIcf+IiHH/hPcXwY6IiIcf+Ihx/4iISeU8gaz/iIcf+IiHH/iIcf+EX6HLBeiIhx/4iIcf9bYdWecf+IiHH/iIcf9LzRxTLoiHH/iIhx/4iHH/iIhx/0HeLPIdiHH/iIcf+IiHH/iIcf+IiHH/iIcf+IiHH/iIcf+IiF2l01px/4iHH/iIhx/4iHH/iIhx/4hOGBw+fv+IiHH/iIcf+IiHH/iIcf+EwCLF/d/4iIcf+Ihx/4iIcf+Ihx/4iF/p0RaIhx/4iHH/iIhx/4iIcf+Ihx/4iIcf+IhCoCzl/YiHH/iIhx/4iHH/iIhx/4hCoCzl/YiIcf+IiHH/iIcf+IiHH/iIQ+Qs0b1x/4iIcf+Ihx/4iIcf+IhIcyyIzYcf+IiHH/iIcf+IiHH/iIcUHkLPG9/4iIcf+Ihx/4iIcf+Ihx/0wCLE/dcf+IiHH/iIcf+IiHH/iIcf9Hcyyozf+IiHH/iIcf+IiHH/hJtyx0jXH/iIhx/4iHH/iIhx/4iHH/iEPkLNG9iHH/iIcf+IiHH/iE5GLCudcf+IiHH/iIcf+IiHH/iEv7LFBNiHH/iIcf+IiHH/iIcf+IhHmHyWeIiHH/iIcf+Igx07W/LEqIhx/4iIcf+D7UYrIrnYhx/4iHH/iIhx/zbNUroyrYhx/4iIcf+Ihx/4iIQJosB12HH/iIhx/4iHH/iIhxToosF11x/4iIcf+Ihx/4iIcUn7LHBN/4iIcf+Ihx/4iIcf+ITPWsUKX/iIcf+IiHH/SlhManuHH/iIcf+IiHH/g62gO2JfyHH/iIhx/4iHH/iIhx/4hIZOyJsXH/iIcf+IiHH/iIcf+EvNHFMuiHH/iIhx/4iHH/iIhx/4iHH/iIhdpdRa/4iIcf+Ihx/4hVzNsziHH/iIhx/4iHFMdDxIvP+IiHH/iIcf+IN+KRuh1u/4iIcf+Ihx/4Ph/hsuAeiHH/iIcf+IiHH/hEKSzdbf+IiHH/iIcf+IiEO2HOSe/4iHH/iIhx/4hcYdSeiIhx/4iHH/iIhLzRxjLv+IiHH/iIcf+IiHH/iIcU+1fASoiIcf+IiHH/iIcUP6HMBehx/4iHH/iIhx/4iHH/iIhx/4iHH/hDthzUnohx/4iHH/iIhx/4iHH/iEGgLAb9/4iIcf+Ihx/4iIcf+Ihx/1uf1WCIcf+Ihx/4iIcf9P5kwRm4hx/4iHH/iIhx/0u+3FQScf+Ihx/4iIcf+Ihx/4hPcXwY6IiHH/iIhx/4iHH/SRRMfruIiHH/iIhx/4iHH/iIhx/4hB3izyHXH/iIcf+IiHH/iIQqAs5f2Ihx/4iIcf+Ihx/4iIcf+IhxSLcsdI2Ihx/4iHH/iIhx/4iHFA3izyHYiHH/iIhx/4iHH/iIhIcyyIzYcf+Ihx/4iIcf+Ihx/4hEKSzdbf+Ihx/4iIcf+Ihx/4iIcUU/HKwOiIcf+Ihx/4iIcf+Ihx/0mJHHducf+IiHH/iIhx/4iHH/iIhx/4iHH/hMAixf3f+IiHH/iIcf+IiHH/iIcf+IQ+Qs0b2Icf+Ihx/4iIcf+Ihx/4iIcU5cHCo+/4iIcf+Ihx/4iIcf+Ihx/4iIS80cYy7/iIhx/4iHH/iIhx/4iHH/hLzRxTLohx/4iIcf+Ihx/4iIcf+Ihx/4iEhzLIjNiHH/iIcf+IiHH/iIcf+IhJtyyEjf+Ihx/4iIcf+Ihx/4S/ssUE2Ihx/4iIcf+Ihx/4iIcUCgLPX9iHH/iIcf+IiHH/iIcf+IiHFOiiwXXXH/iIhx/4iHH/hMMDxM/HH/iIhx/4iHH/iIhx/4O1B0tq+L/4iIcf+Ihx/4iIcf+IiHH/iIcf+IiHH/iIcf+IhGj7ynBIiHH/iIcf+IhN0xwyzocf+IiHH/iIhx/4iHH/iIhx/4iHH/iIhx/4iHH/iIhx/4iHH/hbn9Vghx/4iIcf+IhxSzA8TPyIcf+IiHH/iIcf+IiHH/iIcf+IiHH/iEO2HNSecf+IiHH/iIcf+IiHH/iIcf+IiHH/iIcU0YHC5+iIcf+Ihx/4iIcf+Ihx/4iIcf+Ihx/4Q7Yc1J6Icf+Ihx/4iIcf+Ihx/4iIcf9PiiwnXf+IiHH/iIcf+IiEPkLNG9cf+Ihx/4iIcf+Ihx/4hGbSypLYcf+IiHH/iIcf+IiHFB5Czxvf+Ihx/4iIcf+Ihx/4hF+hywXoiHH/iIhx/4iHH/R6E8lexx/4iIcf+Ihx/4iIcf+IhLzRxTLnH/iIcf+IiHH/hLsaxU5YiHH/iIcf+IhKetxoUocf+Ihx/4iIcf9PuDwUfHH/iIhx/4iHH/iEThbMHpiIcf+IiHH/iIcf+IiHH/iECaLAddiIcf+Ihx/4iIcf+IhxTD1sPCmIiHH/iIcf+IiHH/iIcf9AbBwKPoiIcf+IiHH/iIcf+IiHH/iEPkLNG9hx/4iIcf+Ihx/4iIcf+IhL+yxQTYcf+Ihx/4iIcf+Ihx/4iISrcsZI2Ihx/4iIcf+IhNAiw/3Yhx/4iIcf+Ihx/4iIcf80DmG98Z7/iIcf+IiHH/iITkYsO53/iIhx/4iHH/iIhx/4iHH/RgEcr+6HH/iIhx/4iHH/iFJE3ruIcf+IiHH/iIcU5cHBo+cf+Ihx/4iIcf+Ihx/4iIcf+Ihx/4iIcVKI3XeIcf+IiHH/iIcf+IiHH/hD5CzRvYhx/4iIcf+Ihx/4iIcf+Ihx/04YHC5+iHH/iIcf+IiHH/iIcf+IS/ssUE2Icf+IiHH/iIcf+EPkLNG9iIcf+Ihx/4iIcf+Ihx/0HeLPIdiHH/iIhx/4iHH/iIhx/4iHH/iIhx/4hCchzo3oiHH/iIhx/4iHH/iIhx/4iHH/hQPtDRiHH/iIhx/4iFJE3ruHH/iIcf+IiHH/iIcf+IhIcyyIzYhx/4iHH/iIhxSfsscE3/iIhx/4iHH/iIhx/4iHH/TAIsT91x/4iIcf+Ihx/4iIcf+Ihx/4Rm0sqS2Icf+IiHH/iIcf9LzRxTLoiHH/iIhx/4iHH/iIhx/4iHH/NIlSvHatcf+IiHH/iIcf9B3izyHYhx/4iIcf+Ihx/z8N4rHyHYhx/4iHH/iIhx/0W9zLQjhx/4iHH/iIhx/4iHH/hNlsw2k3H/iIcf+IiHH/iIcf9MAixP3XH/iIhx/4iHH/iIhx/4iHE4gPG3fw6Ihx/4iIcf+IROFswemIcf+IiHH/iIcUxovDl0hx/4iHH/iIhx/4iHH/iIhx/4hbYdae/4iHH/iIhx/4hMMDxc/P+Ihx/4iIcf+E+4PCR8/4iIcf+Ihx/4hDEzzezIiHH/iIcf+IiHFI4nyB2P+IiHH/iIcf+INcAivD/d/4iIcf+Ihx/0xf/EoAcf+Ihx/4iIcf+DNtQb6Svv+Ihx/4iIcf+IhxQRM87sxx/4iIcf+Ihx/4iERXPNqM/4iHH/iIhx/4iHFCEHze+Ihx/4iHH/iIhx/4iHFBEzzuzHH/iIhx/4iHH/O3RRtYuuhx/4iHH/iIhxTytMHUv/iIhx/4iIcf+EHeLPIdcf+IiHH/iIhx/4RCks3W3/iIcf+IiHH/iD0VcbPqjoiHH/iIhx/4iHFEbSzJLf+Ihx/4iIcf+ITnQ8KLyHH/iIhx/4iHH/Q+Qs0b2IiHH/iIcf+IiHH/iIcf+IhAbBwKPocf+IiHH/iIcf+IiHH/iEv7LFBNiHH/iIcf+IiHH/S/ssUE2IiHH/iIcf+IiHH/T4osJ13/iIhx/4iHH/iIS/ssUE2HH/iIhx/4iHH/hPrLwVNIcf+IiHH/iIcf+EMTPN7MiIhx/4iHH/iIhNbjw5HIiIcf+Ihx/4hBDTz/LIcf+IiHH/iIcf+IiHFFbSypLYiIcf+Ihx/4iIcf+IhcYdSeiIcf+IiHH/iIcf+IQJosB12Ihx/4iIcf+Ihx/4iECaLAddiHH/iIhx/4iHH/iIhORiw7nf+Ihx/4iIcf+Ihx/4iIRfocsF6HH/iIhx/4iHH/iIhx/4iHH/iIhx/4hGPxysDnH/iIcf+IiHH/iIcf+IiHH/iIS80cUy5x/4iHH/iIhx/4iHH/iIhx/4iHH/hE+hzQXv+Ihx/4iIcf+Ihx/4iIcf+IhLzRxTLnH/iIcf+IiHH/iIcf+IiHH/iIcf9JiRx3bocf+Ihx/4iIcf+Ihx/4iIcf+Ihx/4iE4YHD5+/4iHH/iIhx/4iHH/iIhx/4iHH/Rj8crA6Icf+IiHH/iIcf+IiHH/iIcf+EY/HKwOhx/4iIcf+Ihx/4iIRSksvW2Icf+IiHH/iIcf+IiHH/hHoTyl7P+Ihx/4iIcf9MMDxM/Icf+Ihx/4iIcUmGXGeaiHH/iIhx/4iIcf9MX/xaAP+Ihx/4iIcf+Ig6BQG2+v6Ihx/4iIcf+IiHH/TMecQ4Zx/4iHH/iIhx/4g9ikGzdb5x/4iHH/iIhx/4hJtyyEjf+IiHH/iIcf+IhLVYxqp/+IiHH/iIcf+EZRvKrkiIhx/4iHH/iITqJMJduIcf+Ihx/4iIcUJOfNsYiHH/iIhx/4iHFA3izyHYiHH/iIhx/4iHH/iEHeLPIdcf+IiHH/iIcf+IiEeM/JcwiIcf+IiHH/iIcUn7LGBNcf+Ihx/4iIcf9GbSypLYiHH/iIcf+IiHH/TDA8TPyHH/iIcf+IiHH/hMAixf3f+Ihx/4iIcf+Ihx/4iIcf8yJoG/2X7/iIcf+IiHH/iESn3MWCiIcf+Ihx/4iIcTcbErjk7XH/iIhx/4iHH/hGmHy2eP+IiHH/iIcf+IiHH/iIQd4sAx3/iIcf+IiHH/iIOIZxuHmOhx/4iIcf+Ihx/4RCkszW1x/4iHH/iIhx/4iHH/iIhxS9McQs5x/4iHH/iIhx/4iHH/iIhx/4iHH/iEm3LHSNcf+Ihx/4iIcf+Ihx/4iIcf+IUkTeu4hx/4iIcf+Ihx/4UkTeu4iHH/iIhx/4iHFOiiwXXYcf+Ihx/4iIcf+Ihx/4iIcf+EwwPEz8cf+Ihx/4iIcf9Jtyx0jYcf+IiHH/iIcf89XDGzo86HH/iIhx/4iED2TAGbiIhx/4iHH/iIhFgoy313H/iIhx/4iHH/hJtyx0jYcf+Ihx/4iIcf+Ihx/4hNAiw/3YiIcf+Ihx/4iIcf+Ihx/4iIcUrNHFMuiIhx/4iHH/iIhx/4iHH/iIhx/4iIcf+IhdpdNacf+Ihx/4iIcf+Ihx/4UkTeu4iHH/iIhx/4iITdMcMs5x/4iIcf+Ihx/4TnQ8KLyIhx/4iHH/iIhcYdSeiHH/iIhx/4iIRwEcn+6Icf+IiHH/iIcf+IiHH/iIcf8zm1G9ZK6HH/iIhx/4iIcf+FXM2zOIcf+IiHH/iEv7LFBNiHH/iIcf+IiHH/iIcf+DReAryh/Yhx/4iIcf+Ihx/4U4jdd3H/iIhx/4iHH/hHPFycOoiHH/iIcf+IiHH/hB3izyHYcf+Ihx/4iIcf+FgX2OiHH/iIcf+IiHH/iIhx/4iHH/W2HVnocf+Ihx/4iIcf+Ev7LFBNiIcf+Ihx/4iIcUDeLPIdiIcf+Ihx/4iIcf+IS/ssUE2Icf+Ihx/4iIcf+EJyHOjeiIhx/4iIcf+IhxSbRsZLmIiHH/iIcf+IiHH/SAuMj0eIiHH/iIcf+IhDEzzezIhx/4iHH/iIhIC4yPR3H/iIcf+IiHH/iE0CLD/diIcf+IiHH/iIcf+IiEq3LGSNiIcf+IiHH/iIcf+IiHH/iIcf+EPhbOHp/4iHH/iIhx/4hDEzzezIhx/4iIcf+Ihx/4iIcf+E5GLCudhx/4iIcf+Ihx/4iIcf+Ihx/4hIrmyFGXH/iIcf+IiHH/iIcf+FXM2zOIhx/4iIcf+IhxW6XVWv+Ihx/4iIcf+Ihx/1gX2OiIcf+IiHH/iIhQPtHR/4iHH/iIhx/4iHH/TDA8TPyHH/iIhx/4iHH/iIhx/4iHH/iIhx/4iEJyHOjeiHH/iIhx/4iHH/iIhx/4iHH/iIhx/0mJHHducf+IiHH/iIcf+IiHH/iIRj8cvA7/iIcf+IiHH/iIcf+IiHH/iIcV3p0haIcf+Ihx/4iIUkTeu3H/iIhx/4iHH/iIhx/4iHH/iDwYMbTnzohx/4iIcf+Ihx/4iIcUMpLM1thx/4iIcf+Ihx/4iIcf+Ihx/4QGwcCj6Ihx/4iIcf+IhL+yxQTYcf+Ihx/4iIcf+Ihx/4iIcU1DbDvJ/4iIcf+Ihx/4iEJyHOjeiHH/iIhx/4iEhzLIjNhx/4iIcf+Ihx/4iIcf9VzNsziIhx/4iHH/iEwwPFz8/4iIcf+Ihx/4hX0tktiIcf+IiHH/iISa5sdRmIiHH/iIcf+IiHH/iIcf+IiHH/S/hsUHlx/4iHH/iIhx/4iHH/iEGgLAb9/4iIcf+Ihx/4iIcf+IhKtyxkjYiIcf+Ihx/4iIcf+Ihx/4UD7Q0Yhx/4iIcf+Ihx/4iIcf+Ihx/4iIcf+INXYBu4n+iIcf+IiHH/iDHVAr8q/Ycf+IiHH/iIcf9GbSypLYiHH/iIhx/4iHE6GDG2587/iIhx/4iIcUHbbOJJiIhx/4iHH/iIhx/4iD5N8bKyDocf+Ihx/4iIcf9B3izyHYhx/4iHH/iIUD7Q0XH/iIcf+IiHH/iIhx/4iHE+7RKxEu2IiHH/iIhx/4iHH/iIhx/4Q7Yc1J6HH/iIcf+IiHH/gxeeG/hh5x/4iIcf+Ihx/4W5/VYIcf+Ihx/4iIcf+DGzcb9MjnH/iIcf+IiHFCthzUnoiHH/iIcf+IiHH/iISEUci65x/4iIcf+Ihx/4iIcf+Ihx/4iIcf+IiHH/iIX+nRFohx/4iIcf+Ihx/4iIcf+Ihx/4iIcf+Fth1Z5x/4iHH/iIhx/4iHH/iIhxU8zdM/+Ihx/4iIcf+ISEUci66HH/iIhx/4iHH/hGmzymTIiHH/iIhx/4iHH/VtLaLXH/iIhx/4iHH/iIhx/4iHH/iIhx/4iHH/iIhx/4hcYdSeiIhx/4iIcf+IRwEcn+6IiHH/iIcf+IiHH/iIcf+IiHH/iIhAbBwKPnH/iIcf+IiHH/iIcf+IiHH/iIhx/4iHH/hdpdNaiHH/iIhx/4iHH/iIhx/4iHFLAixP3Ycf+IiHH/iIcf+IiHH/hMMDxM/HH/iIcf+IiHH/iITkYsO53/iIhx/4iHH/iIhx/4hORiwrnXH/iIhx/4iHH/iIhx/4iHH/RCkszW2HH/iIcf+IiHH/R6E8lexx/4iHH/iIhx/4hGbSypLYcf+Ihx/4iIcf+ISbcshI3/iIhx/4iHH/iEZtLKkthx/4iIcf+Ihx/4iIcf+E+4PCR8/4iIcf+Ihx/4iIcf+IiHFfLtDRiIcf+IiHH/iIcf+IiHH/iEUpLL1tiIhx/4iHH/iISK5slRn/iIcf+IiHH/hORiwrnYcf+IiHH/iIcf+Ig+kwGzbP7/iIhx/4iHH/iEwwPFz8/4iIcf+Ihx/4iIS/ssUE1x/4iIcf+Ihx/4Q7Yc1J6HH/iIhx/4iIV9LZLYcf+IiHH/iIcf+IiHH/iIcf+IiHH/iIcf+IiHH/iISEUci65x/4iIcf+Ihx/4iIcU6KLBddcf+IiHH/iIcf+IiHH/iIcf+IiHH/ThgcLn6HH/iIhx/4iHH/iIhx/4iHH/iIhxQ/ocwF5x/4iIcf+Ihx/4iIcf+Ihx/4iIcf+IhN0xwyzocf+IiHH/iIcf+IiHH/iISHMsiM2HH/iIhx/4iHH/iIhx/0FyHPjecf+Ihx/4iIcf+Ihx/4iIcf+Ihx/4iIcf+Ihx/4hYF9johx/4iHH/iIhx/4iHH/iIhx/4iHH/iIhx/4SHMsiM2Ihx/4iIcf+Ihx/4iIcf9PiiwnXf+IiHH/iIcf+IiHH/S/ssUE2IiHH/iIcf+IiE50PCi8cf+Ihx/4iIcf+IQJosB12Ihx/4iHH/iIhx/4Q+Qs0b2Icf+IiHH/iIcf9EhUzHq4iHH/iIcf+IhORiwrnXH/iIcf+IiHH/iEZtLKkthx/4iHH/iIhx/4iDhucriRjYiIcf+IiHH/iE0wPDz8iIhx/4iIcf+IhNMDw8/IiHH/iIhx/4iHH/QDtMHUv/iIcf+IiHH/iD/5kbIGbv+IiHH/iIcf+IgxLAGw4/7/iIcf+IiHH/iITkYsO53/iIhx/4iHH/iIhx/4iHH/iIhx/4iIcUiJHHduhx/4iHH/iIhx/4SuJ8YdiIhx/4iHH/iIhx/4MVoRv6Xuhx/4iIcf+IiHH/iIcf+IiHH/iEv7LFBNiHH/iIcf+IiHH/hNAiw/3YiIcf+IiHH/iIcf+IhCkezm4Ycf+Ihx/4iIcf+IQd4s8h1x/4iHH/iIhx/4iHH/iIhNMDw8/IiHH/iIcf+IiHFfLtDRiIhx/4iHH/iIhx/4iHH/iIhx/4iHH/iFuf1WBx/4iIcf+Ihx/4iIcf+Ihx/4iIcf+IhxSIkcd26Icf+Ihx/4iIcf+IWlvWpIhx/4iIcf+IhCchzo3ohx/4iIcf+Ihx/03QXDL6cf+IiHH/iIhx/01ovEl0/4iHH/iIhx/4iErifGHYhx/4iHH/iIhx/0LbbOJJiIcf+IiHH/iIcf+IiHH/iIhx/4iE9DbBvJcf+IiHH/iIcf+IiHH/iIhxQuQs0b2IiHH/iIcf+IiHH/iIhx/4iHFDKSzNbYcf+IiHH/iIhx/4iHH/iIhx/4iHH/hBchwJ3v+Ihx/4iIcf+IhX0tktiHH/iIhx/4iHH/hIRRyLrohx/4iIcf+IiHH/TkYsK52Icf+Ihx/4iIcf+IiHH/iIXGHUnoiHH/iIcf+IiHFan9VgiHH/iIhx/4iIcVyl01qIiHH/iIcf+IiHH/iISeU8gaz/iIhx/4iHH/iIhLhlxXmoiIcf+Ihx/4QXIcCd7/iIcf+IiHH/iIcUETPO7Mcf+IiHH/iIcf9GbSypLYiHH/iIhx/4g2NvG6yQ6HH/iIhx/4iHFO44whx/+Ihx/4iIcf+IhBO0z8S4cf+Ihx/4iIcf9A8MwR8/+Ihx/4iIcf+Ihx/4QxM83syIiHH/iIcf+IhAmiwHXYhx/4iIcf+Ihx/zqKYrd1nf+IiHH/iIcf+IiHH/iIhx/4hNMDw8/IiIcf+IiHH/hGARy/7v+IiHH/iIcf+Ihf6dEWiIcf+IiHH/hMMDxc/P+IiHH/iIhx/4hbn9Zg/4iIcf+Ihx/4iIRslMo2uHH/iIhx/4iIcf+IRm0sqS1x/4iIcf+IiHH/iIcf+IiHH/iIcf+IiHH/iIcV3p0haHH/iIhx/4iIcf+EmJHIdu/4iHH/iIhx/4iHH/iIhx/4iIcf9GARyv7nH/iIhx/4iHH/iIhx/4iHH/iIhx/4iISokcZ26Icf+Ihx/4iIcf+IhETnzLGIiIcf+Ihx/4iITTA8PPyIhx/4iHH/iIhHmHyWeIhx/4iHH/iIhx/0IHvO+Ecf+IiHH/iIcf+IiHH/iDbckbojboiHH/iIhx/4iHH/iIhx/0wCLF/d/4iIcf+IiHH/hORiwrnYcf+Ihx/4iIcf+IiHH/iIcU1DbDvJ/4iIcf+Ihx/4hOdDwovIhx/4iHH/iIhx/4hLJ3xtiP+Ihx/4iIcf+IiHH/QfDM8POIiHH/iIhx/4Rm0sqS2HH/iIhx/4iIcf9M9axApYcf+Ihx/4iIcf9IRRyLroiHH/iIhx/4iHH/iIhx/4iHH/iIhHARyf7oiHH/iIcf+IiHFMdDxIvP+Ihx/4iIcf+Ihx/4UkTeu4iHH/iIhx/4iHH/SbcsdI2Icf+Ihx/4iIcUswPEz8iHH/iIcf+IiHH/iIcf+IiEUpLL1tiHH/iIhx/4iHH/hGbSypLYhx/4iIcf+IhxXi7S0f+Ihx/4iIcf+IhxW6XVWv+Ihx/4iIcf+Ihx/4iIcf+IUkTeu4hx/4iIcf+Ihx/0q0bGS5iIcf+IiHH/iIcf+IiHH/iIcU0YHC5+iHH/iIhx/4iE0CLD/diHH/iIhx/4iHH/iE0CLD/diIhx/4iHH/iIhx/4iHH/hEhUzHq4hx/4iIcf+IX+nRFoiHH/iIhx/4iHH/iEQpLN1t/4iHH/iIhx/4iHFKnExmO/+Ihx/4iIcf+IQ7Yc1J5x/4iIcf+Ihx/4TJxMRjuIcf+IiHH/iIhx/4iEVUfMq4/4iIcf+IiHH/iEVUfLq4cf+IiHH/iIhxQP388CCHH/iIcf+IiE9xfBjohx/4iIcf+Ihx/4iIQGwcCj5x/4iIcf+Ihx/4iIcf+IhxToosF12HH/iIcf+IiHH/iIcf+IiHH/iIhx/4iHH/QXIc+N5x/4iHH/iIhx/4iHH/hBoCz1/XH/iIhx/4iHH/iIhx/4iHH/iIhx/4iITxgcHn6Ihx/4iHH/iIhx/4iHH/iITkYsK51x/4iHH/iIhx/4iHH/iIhx/4hLzRxTLocf+Ihx/4iIcf+Ihx/4iIcf+IO2jRtZcucf+Ihx/4iIcf+IiHH/iIcf9Hcyyozf+Ihx/4iIcf+IQd4s8h1x/4iHH/iIhx/4hFKSy9bYiIcf+Ihx/4iIcUi3LHSNiHH/iIhx/4iHH/iIhx/4hAmiwHXYiHH/iIcf+IiHH/iIhx/4iEBsHAo+cf+IiHH/iIcf+ITDA8XPz/iIhx/4iHH/iENBTNvriIhx/4iIcf+Ihx/01ovEl0/4iIcf+IiHH/hDEzzezIiHH/iIhx/4iELeLOIdiIhx/4iIcf+IhxQN4s8h2Ihx/4iIcf+Ihx/4iIcUHYrOJ1cf+Ihx/4iIcf+IiHFAoCz1/Ycf+IiHH/iIcUjlPHGsiIhx/4iHH/iIR2psmVmIcf+Ihx/4iIcf+Ihx/4iIS/ssUE1x/4iIcf+Ihx/4hB3izyHXH/iIhx/4iHH/iISrRsZLlx/4iIcf+Ihx/4iIcf+Ihx/4iF2l01qHH/iIcf+IiHH/iIcf+IiHH/iIcf+IiHH/iIX+nRFoiHH/iIcf+IhF+hywXohx/4iHH/iIhx/4iIcf+Ihx/4iIcf+Ihx/4iIcf+Ihx/4hIRRyLrohx/4iHH/iIhx/0yZjFZn/4iHH/iIhx/4iEnlPIGs/4iIcf+Ihx/4iEN/TNgLiIhx/4iIcf+IhDthzknv+Ihx/4iIcf+Ihx/4iIcf+IiHH/hAmiwHXYiHH/iIhx/4iIQxM83sxx/4iIcf+IiHFNRiwrnYiHH/iIcf+IiHH/iIhxRQEcr+6HH/iIhx/4iHH/iIhx/4iHH/iIhCCnzvWIcf+Ihx/4iIcf9Hcyyozf+Ihx/4iIcf+IhB3iwDHf+Ihx/4iIcf+Ihx/0+KLBddcf+Ihx/4iIcf+Ihx/4iEKgLOX9iIhx/4iHH/iIhx/4iHH/hL+yxQTYiHH/iIhx/4iHFEbSzJLf+Ihx/4iIcf+IhMJ3xNiIiHH/iIhx/4iHH/hSRN67iIhx/4iHH/hLzRxTLohx/4iHH/iIhx/0DwzBHz/4iHH/iIhx/4iEq0bGS5cf+Ihx/4iIcf8/U/GyrA7/iIhx/4iIcf+Ihx/4iIcf+EGgLAb9/4iIcf+IiHH/iIcf+IiECaLAddhx/4iIcf+Ihx/0aYfKZ4cf+IiHH/iIcf+IRSksvW2IiHH/iIhx/4iEC5/AVgcf+Ihx/4iIcf+EHeLPIdhx/4iHH/iIhx/4iIcUjlPHGsiIcf+IiHH/iEhzLIjNiHH/iIcf+IiHH/iIhx/4hIcyyIzYhx/4iHH/iIhx/4iEnlPIGs/4iIcf+IiHH/Qge874Rx/4iHH/iIhx/0PhbOHp/4iIcf+Ihx/4iIQJosB12HH/iIhx/4iHH/iIRm0sqS1x/4iIcf+Ihx/4iErifGHYhx/4iIcf+Ihx/4g04Ga9H5n/iIcf+IiHH/iEUpLL1tiIhx/4iHH/iIhx/4hJtyyEjf+IiHH/iIcf+IiHH/iIQs/s4wGIcf+Ihx/4iIcf+IV9LZLYiHH/iIhx/4iHH/hVzNsziIcf+Ihx/4iIcf+FJE3ruIhx/4iIcf+Ihx/0xuPEkciHH/iIhx/4iHFD+hzAXnH/iIhx/4iIcf+Fth1p7/iIhx/4iHH/iEhFHIuuhx/4iIcf+IiHH/iIcf+IiHH/iIcf9DthzUnohx/4iIcf+IiHH/iIcf+IiHH/iIcUm0bGS5iIhx/4iIcf+Ihx/4iIcf+Ihx/4iIcf9EVzzKjIcf+IiHH/iIcf9DTnzbGIhx/4iHH/iIhIoTyF7Ihx/4iHH/iIhxMG1iv5KdiIcf+IiHH/iIcU1GLCudiIhx/4iHH/iIhx/4iHH/iITTA8PPyIiHH/iIcf+IiEq3LGSNiIcf+IiHH/iIcf+IiHH/iIhGJmytmYiHH/iIhx/4iHH/iIhx/4iIcf+IV9LZLYiHH/iIcf+IiHH/QkFM6+tx/4iHH/iIhx/4hKtGxkuYcf+Ihx/4iIcf+IhGbSypLXH/iIcf+IiHH/iIcf9KKjxtXHH/iIcf+IiHH/iIQMg8BHyIhx/4iHH/iIhxP3ghsYfe/4iIcf+Ihx/4iIcf+Ihx/4iIcf+Ihx/4TFLMStOIhx/4iHH/iIhxSLcsdI2Icf+IiHH/iIcf+IiF2l01px/4iHH/iIhx/4WlvWpIiHH/iIhx/4iHH/iIhx/4iIcf9GPxysDocf+IiHH/iIcf+IiHH/iIhxQKAs9f2HH/iIhx/4iHH/iIhIRRyLrnH/iIcf+IiHH/iIcf+IiHH/iIcf+IiHH/hGPxysDocf+Ihx/4iIcf+Ihx/4iIcf+IhAmiwHXYhx/4iHH/iIhx/4iE50PCi8cf+IiHH/iIhx/4iHH/iE1rfDlIiHH/iIcf+IiHFLMDxM/Ihx/4iHH/iISa5sdRmIiHH/iIhx/4iHH/hdpdNaiHH/iIhx/4iHFH3HyCOIiIcf+Ihx/4iIcUi3LHSNiHH/iIhx/4iHH/iIg44pG4HW6Ihx/4iHH/iIhxRqE8leyHH/iIcf+IiHH/hAmiwHXYiIcf+Ihx/4iISNx8kjj/iIcf+IiHH/iDpS4batHoiIcf+Ihx/4iIcUVtLKktiIhx/4iHH/iIhx/4iEhzLIjNhx/4iIcf+Ihx/4hMMDxc/P+IiHH/iIcf+IhO0Fwi+oiHH/iIhx/4iEX6HLBehx/4iIcf+IiHH/iIcf+IiHH/iIcf9ZW9ik/4iIcf+Ihx/4iFxh1J6IiHH/iIcf+IhCchzo3ohx/4iIcf+Ihx/4iIcUU/HKwOiIcf+Ihx/4iIWlvWpIcf+IiHH/iIcf+IhSRN67hx/4iIcf+Ihx/4iIcf+Ihx/4hKWEx6e/+IiHH/iIcf+IhNX/w6AIhx/4iIcf+Ihx/4hFSPy7cIhx/4iIcf+IiHH/iIcf9D5CzRvYiHH/iIhx/4iIcf9PiiwnXf+Ihx/4iIcf+IiHH/Syd8XYhx/4iIcf+IiHH/TQ9cPwqHH/iIcf+IiHH/hFVHy6uIhx/4iHH/iIhx/4hNa3w5SIcf+IiHH/iIcf+IQJosB12Ihx/4iIcf+Ihx/4iIcf+IQJosB12Ihx/4iHH/iIhx/4iIQxM83sxx/4iIcf+IiHH/iEBsHAo+hx/4iIcf+Ihx/4iIcf+IiEThbMHphx/4iHH/iIhx/4iHH/iIhx/4iIcf+FfS2S2IiHH/iIcf+IhDQUzb64iHH/iIcf+IiELbbOJJcf+Ihx/4iIcf+Fth1p7/iIhx/4iHH/iISokcZ26Ihx/4iIcf+Ihx/4iEsqPF1ciHH/iIhx/4iHH/iIhx/4iEq3LGSNiIhx/4iHH/iIhx/0QpLM1tcf+IiHH/iIcf+IiHH/iIhx/4iHH/iIhxXy7Q0YiHH/iIhx/4iHH/iIhx/4SHMsiM2Ihx/4iIcf+Ihx/4iIcf9PiiwnXf+IiHH/iIcf+IiHH/iITQIsP92Icf+IiHH/iIcf+IhORiwrnXH/iIcf+IiHH/iIcf+IiHE6qTO1VsyIiHH/iIcf+IiHH/iIhKtyxkjYiHH/iIcf+IiHH/iIhKtyxkjYiHH/iIcf+IiHH/hOdDwovIhx/4iIcf+IiELeLOIdiIcf+IiHH/iIOm5RtpGuiHH/iIcf+IiHH/iEY/HLwO/4iIcf+IiHH/iIcf9BlKz2tYhx/4iIcf+Ihx/06vfCUIhx/4iHH/iIhx/4g8/HK0A42HH/iIcf+IiHH/iIcf+IiHH/iEhzLIjNiHH/iIhx/4iHH/iIhAmiwHXYcf+IiHH/iIcf9W0totcf+Ihx/4iIcf+IVczbM4hx/4iHH/iIhx/4iHH/iIhF+hywXocf+IiHH/iIcf+IiHH/iIcf+IiHH/iEPkLNG9hx/4iIcf+Ihx/4iITQIsP92Icf+Ihx/4iIcf+IQxM83syIcf+IiHH/iIcf+IiHH/iIcf+IiHH/hGARyv7nH/iIcf+IiHH/hHoTyl7P+Ihx/4iIcf+IhAbBwKPnH/iIhx/4iIcf+Ihx/4iIcf+IRSksvW2IiHH/iIcf+IiEBsHAo+cf+Ihx/4iIcf+IiHH/iIcf+IiHH/iIcf+ISokcZ26IiHH/iIhx/4iHH/iIhx/4iEnlPIGs/4iIcf+Ihx/4iEcBHJ/uiIcf+IiHH/iIhx/4iHH/iIhcYdSeiHH/iIhx/4iHH/T4osF11x/4iHH/iIhx/4iHH/iIhx/4iHH/iIhx/4iIcf9K4nxh2IiHH/iIhx/4iEENPP8scf+IiHH/iIcf+IhIRRyLrnH/iIhx/4iHH/iIhx/4iIcf+Ihx/0O2HNSeiHH/iIhx/4iHH/iIhx/4iIcf+Ihx/4iIcUeS/IbQiIcf+IiHH/iIhx/4iHH/iEYBHL/u/4iHH/iIhx/4iHH/iIhx/4hBO0z8S4hx/4iIcf+Ihx/4SRGMjuf/iIcf+IiHH/iIcf+IiHH/iIcf9Hcyyozf+IiHH/iIcf+IiHH/iIcf+IhOGBw+fv+Ihx/4iIcf+Ihx/4iIcf+Ihx/4iEKgLOX9iIhx/4iHH/iIhx/4Np9CumC9cf+IiHH/iIcf+E09bDwpiHH/iIcf+IiHFFamy5Wf+IiHH/iIhx/4iEoRjG7niHH/iIcf+IiHH/R6E8lexx/4iHH/iIhx/4VczbM4hx/4iIcf+IhxMsahvjle/4iIcf+IiHH/iIQGwcCj5x/4iIcf+Ihx/4iIcf+IiHFFjPynMIhx/4iHH/iIhx/4iIcf9dpdNaiIcf+Ihx/4iIRAT8z7CIiHH/iIcf+IiHH/iIcU1GLCudiIhx/4iHH/iIhDEzzezIcf+Ihx/4iIcf+Ihx/zvgA7Yf/P+Ihx/4iIcf+IhxRQEcr+6Icf+IiHH/iIcf+IiHH/iIcf+IiHH/iIcf+IiHH/iIcf+IRgEcv+7/iIhx/4iHH/hGmHy2eP+IiHH/iIcf+IhJtyyEjf+Ihx/4iIcf+Ihx/4iE0wPDz8iIhx/4iHH/iIVIjcd4iIcf+Ihx/4iIS4ZcV5qIiHH/iIcf+IiEq3LGSNiIcf+IiHH/iIcf+IVczbM4hx/4iHH/iIhxUETfu3H/iIcf+IiHH/iIcf+IQMV8BKhx/4iIcf+Ihx/4iITFWMSqeIiHH/iIcf+IiHH/ThgcLn6HH/iIhx/4iHFJ+yxgTXH/iIcf+IiHH/iIS/ssUE2HH/iIcf+IiHH/iIcf9EKSzNbYcf+Ihx/4iIcf+ECaLAddiIhx/4iHH/iIhx/4Qd4s8h2HH/iIcf+IiHH/iIcf+IhJtyyEjf+Ihx/4iIcf+Ihx/4S/ssUE2Ihx/4iIcf+Ihx/4QxM83syIiHH/iIcf+IiHH/hKetxoUohx/4iHH/iIg6nGG2Y56Icf+IiHH/iIcf9F91ywiocf+Ihx/4iIcf+IiHH/iIcf+IiHH/iIcUK2HNSeiIcf+IiHH/iIhx/4iHH/iIhx/4iHH/SEUci66Ihx/4iIcf+IiHH/iIcf+IiHH/iIcf+EY/HKwOhx/4iIcf+Ihx/4iIcf+IRm0sqS2HH/iIcf+IiHH/iIcf+IiEKgLOX9iIcf+Ihx/4iIcf+Ihx/4iIQnIc6N6HH/iIhx/4iIcf+Ihx/4iIcf+Ihx/4hAmiwHXYiHH/iIhx/4iHH/iIhORiw7nf+Ihx/4iIcf+Ihx/4hGbSypLYcf+IiHH/iIcf+IiHH/iIcf+IiHH/iIcf+IiHH/iIhx/4hQPtDRcf+IiHH/iIcf+IiHH/iIcf+IiHH/iIhx/4hAbBwKPocf+IiHH/iIcf+IiHH/iIhx/4SuJ8YdiIcf+IiHH/iIhxToosF11x/4iHH/iIhx/0ENPP8siIcf+IiHH/iISKE8heyIcf+IiHH/iIcf9LylxjWv+Ihx/4iIcf+IhdpdNacf+IiHH/iIcf+IgxEJG/725x/4iIcf+Ihx/4TdMcMs6Ihx/4iIcf+Ihx/4iEtVjGqn/4iIcf+IiHH/iIRiZsrZmIiHH/iIcf+IiHH/iIhx/4iHH/hDEHzu+P+IiHH/iIhx/4iHH/iIhx/4Q+Qs0b2Icf+IiHH/iIcf+IiHH/iIcf+ESzXMTKiIcf+Ihx/4iIcf+IiHH/hEVzzKjHH/iIhx/4iHH/iIhx/0ZtLKktiIcf+Ihx/4iIcUMpLM1thx/4iIcf+Ihx/4TjqsLFWIhx/4iHH/iITnQ8KLyHH/iIcf+IiHH/TgycLzaIhx/4iHH/iIS/ssUE2HH/iIhx/4iHH/SbcsdI2Icf+Ihx/4iIcf+IhxNaKjul1ciHH/iIhx/4iHH/hK4nxh2IiHH/iIhx/4iHH/hBO0z8S4iIcf+Ihx/4iIcUiJHHduhx/4iHH/iIhx/4iIcf+IQGwcCj6HH/iIhx/4iHH/iIhx/4iIcUbfPJIMiHH/iIcf+IiHH/iIRfocsF6HH/iIhx/4iIcf+Ec8XJw6iHH/iIcf+IiHH/T0NsG8mIiHH/iIcf+IiHH/iIcf+IiHH/QpHs5uGIiHH/iIcf+IgzzCG9M96Ihx/4iIcf+Ihx/4iIcf+IiHH/iIcf+IiHH/iDBj8bCsDoiHH/iIcf+IiHH/iIcf+EhzLIjNiIhx/4iHH/iIhx/4iHH/iIhKtyxkjYiHH/iIhx/4iHFHFEyeu/+IiHH/iIhx/4iECaLAddhx/4iIcf+IiHH/iEX6HLBeiHH/iIhx/4iHH/iIhx/4iIcf+Ihx/4iIcf+Ihx/4iIXaXUWv+IiHH/iIcf+IhHARyf7oiIcf+Ihx/4iIcf+Ihx/4iIcf+Ihx/4iIcf+IXaXTWocf+IiHH/iIcf+IiHH/iIcf+IiHH/iIcf+IiHFSiN13iHH/iIhx/4iHH/iIhKtyxkjYiHH/iIhx/4iHH/iIRfocsF6Icf+IiHH/iIcf+IiHH/iIcf+IiHH/ThgcLn6HH/iIhx/4iHH/iIhx/4iHH/iIhx/0dzLKjN/4iHH/iIhx/4iHH/hIcGyY+f+IiHH/iIhx/4iHH/iIhx/4iHH/iIhxTlwcKj7/iIhx/4iHH/iIhx/4iHH/iIQ+Qs0b2HH/iIcf+IiHH/iEDIPAR8iIhx/4iHH/iIhGJmytmYiIcf+Ihx/4iIcf+IhDEzzezIcf+IiHH/iIcf+E46rCxViIcf+IiHH/iIcf+IiHH/hHPFycOohx/4iHH/iIhxQRM87sxx/4iHH/iIhx/4iE5GLDud/4iIcf+Ihx/4iIcT2XE7Jo7HH/iIhx/4iHH/hOdDwovIiHH/iIcf+Ig+46GyHF6Ihx/4iHH/iIhx/4iHH/iIhx/0hwbIj5cf+IiHH/iIcf+IiHH/iIcf+IiHH/iIhx/0hFHIuuiIcf+Ihx/4iIcUZzLJjNcf+Ihx/4iIcf+IhYF9no/4iHH/iIhx/4iIcf9DEzzezIiIcf+IiHH/iIcU5cHCo+/4iIcf+Ihx/4iIcf+IiHH/iISEUci65x/4iHH/iIhx/4iHH/iIhx/4iIcf+Ihx/4iIX+nRFohx/4iHH/iIhx/4iHH/iIhx/4iIcf+Ihx/0wwPEz8hx/4iIcf+Ihx/4haW9akiIcf+Ihx/4iIcT40IbHL3ohx/4iIcf+Ihx/4hJFEx+u4hx/4iHH/iIhx/4UD7Q0Ycf+IiHH/iIhx/0GgLPX9cf+IiHH/iIcf+IiFXM2zNx/4iIcf+Ihx/4hCchzo3oiHH/iIhx/4iIcf+E4YHC5+cf+Ihx/4iIcf+Ihx/4RzxcnDqIhx/4iHH/iIhMJ3xNiIiHH/iIcf+IhAi+wYQf+IiHH/iIhx/4iHFNr3wlCIhx/4iHH/iIhx/4iE3THDLOhx/4iHH/iIhx/4iIcf9JFEx+u4iHH/iIhx/4iHH/hORiwrnYhx/4iHH/iIhx/4iHFOiiwXXYcf+Ihx/4iIcf+EPkLNG9iHH/iIhx/4iHH/iIhx/4hL+yxQTYhx/4iHH/iIhx/0DFfASoiHH/iIcf+IiHH/g9qRK0Vu3/iIhx/4iHH/iIhx/4iHFLAixP3Ycf+IiHH/iIcf+EMTPN7MiIhx/4iHH/iIhFgoy313H/iIhx/4iHH/SeJ8gdj/iIcf+IiHH/iIcT6dcbFijnH/iIhx/4iIcf+IhEp9zFgohx/4iHH/iIhx/05GLCudiHH/iIhx/4iHH/hORiwrnYhx/4iHH/iIhx/4iHH/SeU8cayIhx/4iHH/iITCd8TYiIiHH/iIcf+IiHFFbSypLYiIcf+Ihx/4iIcf+EhzLIjNiIcf+IiHH/iIcf+IiHH/hHoTyl7P+Ihx/4iIcf+IhxSfssYE1x/4iHH/iIhx/4iDCw0rBfLYcf+IiHH/iIhx/4iHH/TAIsT91x/4iHH/iIhx/4iIcf+Ihx/4iIcf9EKSzNbXH/iIhx/4iHH/iIhx/0GgLPX9cf+IiHH/iIhx/4iHH/iIhFKSy9bYhx/4iIcf+Ihx/4iIcf+Ihx/4iIcf+Ihx/4iIcVPM3TP/iIhx/4iHH/iIhxSs0cUy6Ihx/4iIcf+IiHH/iIcf+IiE9GLBudiIhx/4iIcf+Ihx/4iIcVPM3TP/iIcf+IiHH/iIcf9W0totcf+IiHH/iIcf+EDFfASohx/4iIcf+Ihx/4SkzMazOHH/iIhx/4iHH/iIRj8cvA7/iIhx/4iHH/iIhxR0Jci9px/4iHH/iIhx/4iF2l01px/4iIcf+Ihx/4iIcUahPJXshx/4iHH/iIhx/4hIcyyIzYhx/4iIcf+Ihx/4iIcf+Ihx/4hORiwrnYcf+Ihx/4iIcf+Ihx/4W2HVnnH/iIcf+IiHH/iIXaXTWnH/iIhx/4iHH/iIhx/0QpLM1tcf+IiHH/iIcf+IiHH/iE5GLCudcf+IiHH/iIcf+IiHH/iIWlvWpIcf+IiHH/iIcf+IiHH/iIhx/4iHH/iIhx/4iHH/iIhQPtHR/4iHH/iIhx/4iIcf+Ihx/4iIcVPM3TP/iIcf+IiHH/iIcf9M0xxSzv+IiHH/iIcf+IiHH/iIcf+IiHH/iFXM2zOIcf+Ihx/4iIcf+IU4jed/+Ihx/4iIcf+IhxTNBcMvqIcf+Ihx/4iIcf+Ihx/4iIcU1l/CmgiHH/iIcf+IiHH/hJtyx0jXH/iIhx/4iHH/iIQxM83syIcf+Ihx/4iIcf+Em3LHSNcf+IiHH/iIcf+IiHH/iEPkLNG9hx/4iIcf+Ihx/4iIcf9Na3w5SIiHH/iIhx/4iHH/SvsscE3/iIcf+IiHH/iIcf8x0kKwPb3/iIhx/4iHH/iIhETnzLGIiHH/iIhx/4iIcf9EKSzNbXH/iIcf+IiHH/iDS3Yr1Inf+Ihx/4iIcf+IiHH/iISrcsZI2Ihx/4iIcf+IiHH/U4jdd4cf+Ihx/4iIcf9ZW9ik/4iHH/iIhx/4iIX+nRFohx/4iHH/iIhx/05GLCudiHH/iIhx/4iHH/iIhx/4iEUpLL1tiIcf+Ihx/4iIcf+Ihx/4hTiN53/4iIcf+IiHH/iIcUF/TOgLiHH/iIhx/4iHH/QXIc+N5x/4iIcf+Ihx/4iITg9cLwqIhx/4iHH/iIhx/4MVoRv6XuiHH/iIcf+IiEv7LFBNcf+IiHH/iIcf+E+4PBR8cf+Ihx/4iIcf+IhMJ3xNiIiHH/iIhx/4iHFLMDxM/Ihx/4iIcf+Ihx/4OtMxtizOcf+IiHH/iIhx/4QMV8BKhx/4iIcf+IiHH/SbcsdI2HH/iIcf+IiHH/hB3izyHYcf+Ihx/4iIcf+ERXPMqMcf+IiHH/iIhx/4hIoTyF7IiHH/iIhx/4iHH/hD5CzRvYhx/4iIcf+IiHH/S/ssUE2Ihx/4iIcf+IiHH/TJmMVmf/iIcf+IiHH/iIcf+IiHH/iIcf+IiHFfLtDRiIhx/4iHH/iIhx/4iHH/hPiiwnXf+Ihx/4iIcf+Ihx/4iIcf+Ihx/4hF+hywXoiHH/iIhx/4iEhzLIjNhx/4iIcf+IhxMYKhvn1eiHH/iIhx/4iHH/iEoevH4U/4iIcf+Ihx/4iIcf9EKSzNbXH/iIhx/4iHH/iIhx/4RCks3W3/iIhx/4iHH/iISEUci65x/4iIcf+IiHH/iIcf+IhAi+wYQf+IiHH/iIcf+IiHFEVHy6uIiIcf+Ihx/4iIcf+IiELeLOIdiIcf+IiHH/iIhx/4iEq3LGSNiIcf+IiHH/iIhx/4iHH/QPOMAceIhx/4iIcf+Ihx/05xfCjocf+Ihx/4iIcf+IhNMDw8/IiHH/iIhx/4iHH/iITkYsK51x/4iHH/iIhx/4iHH/iIRSksvW2Ihx/4iIcf+Ihx/4iIcf+EBsHAo+iIcf+Ihx/4iIcf+Ihx/4iIQ+Qs0b1x/4iHH/iIhx/4iHH/iIhx/4RCks3W3/iIhx/4iHH/iIhNAiw/3Yhx/4iHH/iIhx/4iHH/iIhx/4iEPkLNG9cf+IiHH/iIcf+IiHFDKSzNbYcf+IiHH/iIcf+IiHH/hIcyyIzYiHH/iIhx/4iHH/iIhx/4iFgX2ej/iIcf+IiHH/iIhx/4iHH/iIhx/4iHH/iITdMcMs6HH/iIhx/4iIcf+Ihx/4iIcf+Ihx/4iIcUi3LHSNiHH/iIhx/4iHH/iIhx/4hf6dEWiIcf+IiHH/iIhx/4iHH/iIhx/4iHH/iIhxS9McUs7/iIhx/4iIcf+Ihx/4iIcf+Ihx/4hJtyx0jXH/iIcf+IiHH/iIcf+IiHH/iFOI3nf/iIcf+IiHH/iIhx/4iHH/iIhx/4iHH/hBoCz1/XH/iIhx/4iHH/iIhx/4iHH/iIhC3iziHYiIcf+Ihx/4iIcf+Ihx/0GgLPX9hx/4iIcf+Ihx/4iEm3LISN/4iHH/iIhx/4iHH/iIhx/4iEBsHAo+hx/4iHH/iIhx/4hJ5TxxrHH/iIhx/4iHH/iIhx/4RlG8quSIhx/4iIcf+Ihx/02iTEXb/4iIcf+Ihx/4g1oVG7Xq6HH/iIcf+IiHH/RPoc0F7/iIhx/4iHH/iIhSRN67cf+IiHH/iIcf+IQnIc6N6IiHH/iIcf+IiEN/TNgLiIcf+Ihx/4iIcUswPEz8iHH/iIcf+IiHH/Rb3MtCOHH/iIhx/4iHH/iIhx/4iHH/R6E8lexx/4iIcf+Ihx/4hJtyx0jXH/iIcf+IiHH/iIcf+IhLzRxTLnH/iIhx/4iHH/iIhx/4iHH/iIhX0tkthx/4iIcf+Ihx/4hX0tktiIhx/4iHH/iIhx/4iHH/iIhx/4Q+Qs0b2Icf+IiHH/iIcf+IiHH/TkYsK52Icf+IiHH/iIcf+IiHFNRiwrnYiHH/iIhx/4iHH/RFc8yoyIcf+Ihx/4iIcf+Ihx/4ThgcLn6HH/iIcf+IiHH/iEMHvN+EiIhx/4iHH/iEpYTHp7/4iHH/iIhx/4iHH/Qq1c5SqIhx/4iHH/iIhx/4iHH/hJT4x7B3H/iIcf+IiHH/iIcf+IiEO2HOSe/4iHH/iIhx/4iEnZvHJkhx/4iHH/iIhx/4iEihPIXsiHH/iIhx/4iHH/hLvtxkEv+IiHH/iIhx/4iEwnfE2IiIcf+IiHH/iIcf+EwCLF/d/4iHH/iIhx/4iIcf+Ihx/4iIcf+EBsHAo+iHH/iIhx/4iIcUP6HMBecf+Ihx/4iIcf+Ihx/4iIcf+IiHH/iIcUr4bFB5hx/4iHH/iIhx/4iIcf+IhxQykszW2HH/iIhx/4iIcf+EsqPF1ciIhx/4iHH/iIhPGBwefoiHH/iIcf+IiHH/iIhx/4iHH/iISdm8cmSHH/iIhx/4iHH/iIhx/4iHFOrLwVNIiHH/iIhx/4iHH/iECaLAddiIcf+IiHH/iIcf+IhGbSypLXH/iIhx/4iHH/iIM/dxvQiOcf+IiHH/iIhx/4iHH/iIQqAs5f2Ihx/4iIcf+IiHH/iIcf+ISbcshI3/iIhx/4iIcf+IhxTXF8KOhx/4iIcf+IiHH/iE50PCi8hx/4iIcf+Ihx/4iIcf+Ihx/4iIcf9N0xwyzoiIcf+IiHH/iIcVKI3XeIcf+IiHH/iIcf+EXJTMNr/4iHH/iIhx/4iIcf+ITZmMNmeIcf+IiHH/iIcf+IPfmyswZNiHH/iIhx/4iHH/g+h4GyeH6Ihx/4iHH/iIhx/0+KLCdd/4iIcf+Ihx/4iIRVR8yrj/iIhx/4iHH/iIhx/4iHH/iIhxQykszW2HH/iIhx/4iHH/hF69yxQocf+IiHH/iIhx/4iHH/iIhx/4iHFGRRyrrv+Ihx/4iIcf+IiHFSiN13iHH/iIcf+IiHH/TdMcMs6IiHH/iIhx/4iHH/iIhx/4iHH/iIQGwcCj6HH/iIhx/4iHH/iIhx/4iHH/iIhxSIkcd26HH/iIhx/4iHH/iIhx/4iHH/hGPxysDocf+IiHH/iIcf+IiHFaYdWehx/4iIcf+Ihx/4iE3THDLOiHH/iIcf+IiHH/iIcf+IiHH/iIcf+E4YHC5+hx/4iHH/iIhx/4iHH/iIhx/4iHH/iISokcZ26Ihx/4iIcf+Ihx/4iIcf+Ihx/4iEqJHGduiIcf+IiHH/iIcf+IiHH/iIcf+IiFJE3rtx/4iIcf+IiHH/iIcf+IiHH/iIcf+IiHH/iIcUZzLJjNcf+IiHH/iIcf+IiHH/iFuf1mD/iIhx/4iIcf+Ihx/4iIcf+Ihx/4iIcf+IQ+Qs0b2HH/iIhx/4iHH/iIhx/4iHFFARyv7ohx/4iIcf+Ihx/4iIcf+Ihx/4iIcf+IU4jed/+Ihx/4iIcf+IiHH/iIcf+Em3LHSNcf+IiHH/iIhx/4iHH/iIhx/4iHH/iIhx/4iEq3LGSNiIhx/4iHH/iIhxQykszW2HH/iIhx/4iHH/iIhL+yxQTXH/iIhx/4iHH/iIhx/4Q+Qs0b2Icf+IiHH/iIcf+IiHH/hD5CzRvYhx/4iIcf+Ihx/4iIcf+EsnfF2Icf+Ihx/4iIcf+Ihx/zeqx7lVOIcf+IiHH/iIhxPnWCsYp9iIcf+Ihx/4iITTA8PPyIhx/4iHH/iIhxQN4s8h2Ihx/4iHH/iIhx/4iHH/iIhx/0wCLE/dcf+Ihx/4iIcf+Ig2c0G6jL6IiHH/iIcf+IiHFMdDxIvP+Ihx/4iIcf+Ihx/4iIcf9E+hzQXv+IiHH/iIcf+IiHH/iISa5sdRmIiHH/iIcf+IiHFA3izyHYiHH/iIcf+IiHH/hGbSypLYhx/4iHH/iIhx/02iTEXb/4iHH/iIhx/4g8GDG0586Icf+Ihx/4iIcf+Ihx/4Qtts4kmIhx/4iHH/iIhx/0eVvJakhx/4iIcf+Ihx/4iIcf9L+yxQTYiIcf+Ihx/4iIcUx0PEi8/4iHH/iIhx/4iEhzLIjNhx/4iIcf+Ihx/4iIcf+Ihx/4iIXGHUnohx/4iIcf+IiHH/iIcf+ITqJMJduIhx/4iHH/iIhx/4hGbSypLYcf+Ihx/4iIcf+Ihx/0vNHFMuiIcf+IiHH/iIcf9D5CzRvYiIcf+Ihx/4iIcf+Ihx/4iIcUHkLPG9/4iHH/iIhx/4iEHeLAMd/4iHH/iIhx/4iHH/QaAs9f2HH/iIhx/4iHH/iIhx/4iHH/TDA8TPyHH/iIhx/4iHH/iIhx/17p0hZx/4iHH/iIhx/4iIcf+Ihx/4iIcf+Ihx/4QGwcCj6Ihx/4iIcf+Ihx/4iIcf+IhxWp/VYIiHH/iIcf+IiHFQRN+7cf+Ihx/4iIcf+Ihx/4iIcf+Ihx/4hQPtDRhx/4iIcf+Ihx/4iIcf+Ihx/4hAbBwKPohx/4iIcf+Ihx/4iIcf+Ihx/4iIcf+Ihx/4iIcf+IhPGBwefoiIcf+Ihx/4iIcf+Ihx/4iIcf9DthzUnohx/4iIcf+Ihx/4iIcf+Ihx/4iIcf+Ihx/4hVzNsziHH/iIhx/4iHH/iIhx/05GLCudiHH/iIhx/4iHH/iIhx/0LbbOJJiIcf+IiHH/iIcf+EPkLNG9iIcf+Ihx/4iIcUVtLKktiIhx/4iHH/iIhx/4iHH/iIhx/4QGwcCj6Ihx/4iHH/iIhx/4iHH/iIhx/4iHH/iEJyHOjeiIhx/4iHH/iIhx/4iHH/iIhx/4iHH/iIhaW9akhx/4iIcf+Ihx/4iIcf+Ihx/4iIcf+Ihx/4iIcVhb16Rx/4iIcf+Ihx/4iIcf+Ihx/4iIcf+Ihx/4TdMcMs6IiHH/iIcf+IiHH/iIcf+IiHH/iIcf+IiHH/iIcf+IiFJE3ruHH/iIcf+IiHH/iIcf9PfqwYFYcf+IiHH/iIcf+ESwnNT2/4iHH/iIhx/4iHH/iIhxSvhsUHmHH/iIcf+IiHH/iIcf+IiEhzLIjNhx/4iHH/iIhx/4iHH/T4osF11x/4iHH/iIhx/4iHH/R3MsqM3/iIhx/4iHH/iIhF+hywXocf+IiHH/iIcf+IRSZsvZlx/4iHH/iIhx/4iIcVcX2OiIhx/4iHH/iIhx/4iHH/iINq6BulF+hx/4iIcf+Ihx/4gxP1K/wK1x/4iHH/iIhx/4iE5GLDud/4iIcf+Ihx/4iIcf9OcXw46P+IiHH/iIcf+IiHH/iIcf9D5CzRvYiIcf+Ihx/4iE0CLD/diIcf+Ihx/4iIcf+Ihx/4iIcf+Ihx/4iISrcsZI2Ihx/4iIcf+Ihx/4iEX6HLBeiHH/iIhx/4iHH/iIhx/4iEKtXPUq/4iIcf+Ihx/4iIcVyl01qIiHH/iIcf+IT0NsG8mIcf+IiHH/iIcf+Fth1Z5x/4iHH/iIhxXKXTWoiIcf+IiHH/iIcf+Dyy8rRNDYhx/4iIcf+Ihx/4QF3cCyJx/4iIcf+Ihx/4iIN6vBuVQ+iHH/iIcf+IiHH/iEhzLIjNiHH/iIhx/4iHH/iEeVvJakcf+Ihx/4iIcf+INcAivD/d/4iHH/iIhx/4iHFDVzzKjIiHH/iIcf+IiHH/hEKSzdbf+IiHH/iIcf+IiHH/iIT6y8JTT/iIcf+IiHH/iIcU5cHBo+cf+Ihx/4iIcf+Ihx/4QxM83syIiHH/iIcf+IiHE2cdO5jiyIcf+IiHH/iIcf+IiHFLMDxM/Ihx/4iHH/iIhx/4hHamyZWYhx/4iIcf+Ihx/0wwPEz8hx/4iIcf+Ihx/4iIR2psmVmHH/iIcf+IiHH/iIcf+IiHH/iIcf9LzRxTLoiHH/iIhx/4iHH/iIhxPFwxs6POiHH/iIcf+IiHH/hMgNxH8oiHH/iIhx/4iHH/Q+Qs0b2IiHH/iIcf+IiEUpLL1tiHH/iIhx/4iHH/iIhAmiwHXYcf+IiHH/iIcf+IiHH/iIcf+IhIRRyLrocf+Ihx/4iIcf+Ihx/4iIcf+Ihx/4iIQGwcCj5x/4iIcf+Ihx/4hDEzzezIiHH/iIcf+IiHH/MkgSvrfthx/4iIcf+Ihx/4gzJoG92X6Ihx/4iHH/iIhx/4QxM83syIhx/4iIcf+Ihx/z78UbIDrnH/iIhx/4iHH/hJiRx3bnH/iIcf+IiHH/iIcf9MMDxM/Icf+IiHH/iIcf+IhD5CzRvYcf+Ihx/4iIcf+IhMUsxK03H/iIhx/4iHH/iIhx/0hFHIuuiIcf+IiHH/iIcf9CEzz+zP+IiHH/iIcf+IiHFNRiwrnYiHH/iIhx/4iHH/iIhx/4iEvNHFMucf+Ihx/4iIcf+Ihx/4iIcf+Ihx/4iIcf+Ihx/4iIX+nRFohx/4iIcf+Ihx/4iIcf+Ihx/4iIcf+Ihx/0r7LHBN/4iHH/iIhx/4iHH/iIhx/1OI3XeHH/iIhx/4iHH/hbYdWecf+Ihx/4iIcf+Ihx/4TAIsX93/iIhx/4iHH/iIhx/4iHH/iFA+0NGHH/iIhx/4iHH/iIhx/4iHH/iIhx/4iHH/iIQ+Qs0b2HH/iIcf+IiHH/iIcf9EKSzNbYcf+Ihx/4iIcf+Ihx/4iIWBfZ6P+Ihx/4iIcf+Ihx/4iIcVph1Z6HH/iIhx/4iHH/iIQ7Yc1J5x/4iHH/iIhx/4iHH/iIhx/4hSRN67iHH/iIhx/4iHH/hW0tst/4iHH/iIhx/4iHH/iIhx/4SrRsZLmIcf+Ihx/4iIcf+Ihx/4iEKgLOX9iIhx/4iHH/iIhx/4iHH/iIPvbysgkNiIcf+Ihx/4iIcf9BCnwAaP+Ihx/4iIcf+Ihx/zKCob59Xocf+IiHH/iIhxOzL1tM0Khx/4iIcf+Ihx/zEQkb/vboiHH/iIhx/4iHH/iEzHnFOG/4iHH/iIhx/4iEtVjGqn/4iHH/iIhx/4iHFMaLw5dIcf+Ihx/4iIcf+DPAQ70/vIhx/4iIcf+Ihx/4hDEHzu+P+Ihx/4iIcf+Ihx/4iIcf+Ihx/4iEY/HLwO/4iIcf+Ihx/4iIcf+Ihx/4S80cUy6Icf+IiHH/iIcf+IiHH/iIcf+IiEhFHIuucf+Ihx/4iIcf+Ihx/4iIcf+Ihx/4RPoc0F7/iIcf+IiHH/iIcf+IiHH/iIcf+IiHH/iIhx/4iHH/iIhx/4iHH/iIhx/4iHH/iIhx/0QpLM1tcf+IiHH/iIcf+IiHH/iIcf+IQaAsBv3/iIhx/4iHH/iIhxQrYc1J6Ihx/4iIcf+Ihx/4iIcf+Ihx/4iIcf+Ihx/0On3NWCcf+IiHH/iIcf+IiEhzLIjNcf+IiHH/iIhx/4iHH/hHoTyl7P+IiHH/iIcf+IiHFEVHy6uIiIcf+Ihx/4iIcf+Ihx/4S/ssUE2Ihx/4iIcf+Ihx/0ehPJXscf+IiHH/iIcf+IiHH/iIcf+IiHH/iIcf+EYBHK/ucf+IiHH/iIcf+IiHH/iIcf+IiHH/iIcf9IRRyLroiIcf+Ihx/4iIcf+EabPKZMiIcf+Ihx/4iIcf9K4nxh2IiIcf+Ihx/4iIcf+IhxR3BsiPmIcf+Ihx/4iIcf+E+4PCR8/4iIcf+Ihx/4iECaLAddiHH/iIhx/4iHH/iERXPMqMcf+Ihx/4iIcf+IhxQKAs9f2Icf+IiHH/iIcf+IiHH/iIcUsCLE/dhx/4iIcf+Ihx/4SbcsdI2HH/iIcf+IiHH/iIcf9DEHze+Icf+Ihx/4iIcf+IhGbSypLXH/iIcf+IiHH/iIcf+INNTmvCsZcf+IiHH/iIcf+IRiOsrcWIcf+Ihx/4iIcf+IhA9kwBm4iIcf+Ihx/4iISuJ8Ydhx/4iIcf+Ihx/4hX0tktiIhx/4iHH/iIhxTlwcKj7/iIcf+IiHH/iIQ+Qs0b1x/4iIcf+Ihx/4iEDFfBSo/4iIcf+Ihx/4iIcUU8XLw6/4iHH/iIhx/4hJ2bxyZIhx/4iHH/iIhxWmHVnocf+IiHH/iIcf+ISHMsiM2Ihx/4iHH/iIhxRnMsmM1x/4iHH/iIhx/4iHFA3izyHYiHH/iIhx/4iHH/hdpdNaiHH/iIhx/4iIcVhb16Rx/4iHH/iIhx/4iE5GLDud/4iIcf+Ihx/4iIcTgzEbfM7oiHH/iIcf+IiHH/iEhnrImFiIhx/4iHH/iIOMABuD/+hx/4iIcf+Ihx/zrmgrYZfYcf+IiHH/iIcf9FGuy+UYiIcf+Ihx/4iIMK1xsGKOhx/4iIcf+Ihx/4hMylxDWohx/4iIcf+Ihx/0q0bGS5iIcf+IiHH/iIcf+IiHH/iIcf+IQ+Qs0b2Icf+Ihx/4iIcf+EY/HKwOhx/4iHH/iIhx/4iHH/iIhx/4iHFGcyyYzXH/iIhx/4iHH/iIhx/4iHH/iIS80cUy5x/4iIcf+Ihx/4iIcf9PiiwnXf+IiHH/iIcf+IiHH/iFxh1J6IiHH/iIhx/4iHH/WBfY6Ihx/4iIcf+Ihx/4iIcf+Ihx/4iIcf+IiHH/iIUD7R0f+IiHH/iIcf+IiHFJ+yxwTf+IiHH/iIcf+IiHH/iIcf+EGgLPX9cf+IiHH/iIcf+IiHH/iIcf+IiHH/iITCS8XbT/iIhx/4iHH/iIhx/0q0bGS5iIcf+Ihx/4iIcf+Ihx/4hGPxysDnH/iIhx/4iHH/iIhGJmytmYiIcf+Ihx/4iIcf+Ihx/4iIcf9MMDxM/Icf+Ihx/4iIcf+Ihx/4iIcf+IiFyf1GCIhx/4iIcf+Ihx/4iIcf+Ihx/0dzLKjN/4iIcf+Ihx/4iIcf+Ihx/4iEm3LISN/4iHH/iIhx/4iHH/T4osF11x/4iHH/iIhx/4iHH/TkYsK52Ihx/4iHH/iIhx/4iHFbpdVa/4iIcf+Ihx/4iIcf9SRN67iIhx/4iHH/iIhx/4iHH/iF7p0xb/iIcf+IiHH/iIcf+IiHH/iIcf+IiHH/iIcf+FOI3XeHH/iIcf+IiHH/iIcf+IiHH/iIcf+IiHH/iIcf+IhNAiw/3YiHH/iIcf+IiHH/iIcf+Em3LHSNhx/4iHH/iIhx/4iHH/hGPxysDocf+IiHH/iIcf+IhNIfw94Icf+IiHH/iIcf+IiHH/iIcf+IiHH/T4osJ13/iIhx/4iHH/iIhx/4iHH/Q+Qs0b2IiHH/iIcf+IiHH/iIcf9UzN0z/4iHH/iIhx/4iHH/iIhx/4iHH/iIhx/4iEhFHIuucf+IiHH/iIcf+IiHH/iIcf+IiHH/iIcf+IhDthzUnnH/iIcf+IiHH/iIcf+IiHH/iIcf+IiEhFHIuucf+Ihx/4iIcf+Ihx/4iIcf+Ihx/4iIcf9BoCz1/Ycf+Ihx/4iIcf+IRfocsF6Ihx/4iHH/iIhx/4iHH/iIhx/4hYF9jocf+IiHH/iIcf+IiHH/iIcf+Ig23JG6I26Icf+IiHH/iIcf+Ig0bUG8kr6Ihx/4iHH/iIhx/4SoZcZ5qHH/iIcf+IiHH/g/NCGxy95x/4iHH/iIhx/4iHFOiiwXXYcf+Ihx/4iIcf+ITDA8XPz/iIcf+IiHH/iIcf+EwCLF/d/4iIcf+Ihx/4iIcf+Ihx/4iE5GLCudcf+Ihx/4iIcf+Ihx/4iFXM2zOHH/iIhx/4iHH/iIhx/4iHH/iIhx/4iHH/TNMcUs7/iIhx/4iHH/iIhx/4iHH/iIhx/4iHH/iFA+0NGHH/iIhx/4iHH/iIhx/4iHH/iIhx/4iHH/SEUci66IiHH/iIcf+IiHH/iIcf+IiHH/iEX6HLBeiIcf+Ihx/4iIcf+Ihx/4iIcUCgLPX9iHH/iIcf+IiHH/iIcf+IiHH/iECaLAddiIcf+Ihx/4iIcUFBTOvrhx/4iHH/iIhxNK6BvFF+/4iIcf+Ihx/4iIcf+D9HcrG4jXH/iIhx/4iHH/iIg78gK1Df2HH/iIhx/4iHH/iIhxTUYsK52Ihx/4iIcf+Ihx/4iIQt4s4h2IiHH/iIcf+IiHFI5TxxrIiHH/iIhx/4iIcf9GbSypLYhx/4iIcf+IiHH/OU00t7LLiIcf+Ihx/4iIcf+IRm0sqS2HH/iIcf+IiHH/iEv7LFBNiHH/iIcf+IiHH/hAmiwHXYiIcf+Ihx/4iIcUn7LHBN/4iIcf+Ihx/4iIcf+IhB3iwDHf+Ihx/4iIcf+IhQPtDRcf+Ihx/4iIcf+IhAyDwEfIiHH/iIcf+IiHH/iIcf+IiHH/iIRm0sqS1x/4iHH/iIhx/4iHH/iE0CLD/diIhx/4iHH/iIhx/4iHH/iEhzLIjNiIcf+Ihx/4iIcf+Ihx/4hNAiw/3YiIcf+Ihx/4iIcf+Ihx/4iIRz8cnA6IiHH/iIcf+IiHH/iIcf9Hcyyozf+IiHH/iIcf+IiHH/iIcf9Jtyx0jYhx/4iHH/iIhx/4iHH/iIhNAiw/3Yhx/4iHH/iIhx/4iHFGcyyYzXH/iIhx/4iHH/iIhx/4SHMsiM2Ihx/4iIcf+IhxSzA8TPyIcf+IiHH/iIcf9TiN13hx/4iIcf+IiHH/iIcf+IiHH/iIcf+IiHH/iIcUDeLPIdiIcf+IiHH/iIcf+IiHH/iEvNHFMuhx/4iHH/iIhx/4iHH/SbcsdI2Icf+Ihx/4iIcf+Ihx/4iIcf+EGgLPX9cf+Ihx/4iIcf+Ihx/4iECaLAddiHH/iIhx/4iHH/iIQwe834SIhx/4iIcf+Ihx/4iIcf+Ihx/4iIcf9AaVwKanH/iIcf+IiHH/iIcf9IcGyI+Ycf+Ihx/4iIcf9JiRx3bnH/iIcf+IiHH/iIhcYdSeiHH/iIhx/4iHFEbSzJLf+Ihx/4iIcf+E6iTCXbiIcf+IiHH/iIcf9PiiwXXXH/iIcf+IiHH/iIcf+IiE8YHB5+iIcf+IiHH/iIcf+IiHH/iIcf9PuDwUfIcf+Ihx/4iIcUCgLPX9iHH/iIcf+IiHH/iEZtLKkthx/4iHH/iIhx/4iE1rfDlIcf+IiHH/iIcf+IiHH/iIcf+IRj8crA5x/4iIcf+Ihx/4hF+hywXoiHH/iIhx/4iEabPKZMhx/4iHH/iIhx/4iHH/hMMDxM/HH/iIhx/4iHH/iISbcshI3/iIcf+IiHH/iIQd4sAx3/iIcf+IiHH/iIcf+IiE9xfBjohx/4iIcf+Ihx/4hNIfw94Ihx/4iIcf+IhORiw7nf+IiHH/iIcf+DW0ortLXYcf+IiHH/iIhx/0xSzErTiIcf+IiHH/iIcf9E7pzBFocf+Ihx/4iIcf+IhxT4dsB4mIcf+IiHH/iIcf+IQaAsBv3/iIhx/4iHH/iIhx/4iHH/iIhx/4TkYsK52HH/iIhx/4iHH/iIhx/0DFfASoiHH/iIcf+IiHH/N4kxuXbOiIcf+Ihx/4iIcUDeLPIdiIcf+Ihx/4iIcTNPwrywPYcf+Ihx/4iIcf+Ig4pUK4Wr1x/4iHH/iIhx/4hAmiwHXYiHH/iIcf+IiHH/iIcf+IQfDM8POIhx/4iHH/iIhxTUYsK52Ihx/4iIcf+Ihx/4hIoTyF7IiIcf+Ihx/4iIcUSPvLcEhx/4iHH/iIhx/4iDyTIrRs3Ycf+IiHH/iIcf+ElPjHsHcf+IiHH/iIcf+E1rfDlIiIcf+Ihx/4iIcf9HoTyV7HH/iIcf+IiHH/hJiRyHbv+Ihx/4iIcf+IiHFV0totcf+IiHH/iIcf+IiHH/iIcf+IiHH/iIcf+FXM2zOIhx/4iIcf+Ihx/4TG48SRyHH/iIhx/4iHH/iIhx/4iHFLAixP3Ycf+IiHH/iIcf+IQMV8BKhx/4iIcf+Ihx/4iEv7LFBNhx/4iIcf+Ihx/4iIcf9BoCz1/Ycf+Ihx/4iIcf+Ihx/4iIcf+ITkYsK51x/4iIcf+Ihx/4iIcf+Ihx/4Q7Yc1J6Icf+Ihx/4iIcf+Ihx/4iIcf+Ihx/4iEhzLIjNiHH/iIcf+IiHH/iEX6HLBeiIcf+Ihx/4iIcf+Ihx/4S80cUy6Icf+IiHH/iIcf+IiHH/iIcf+IS80cUy6HH/iIhx/4iHH/iIhx/4iHH/iIhxQrYc1J6Ihx/4iIcf+Ihx/4iIcf+IhKtyxkjYiIcf+Ihx/4iIcUDeLPIdiIcf+Ihx/4iIcf9D5CzRvYiHH/iIhx/4iHH/iIhx/4iHH/iIhx/0wCLE/dcf+Ihx/4iIcf+Ihx/4SbcsdI2HH/iIcf+IiHH/iIcf+EGgLPX9cf+IiHH/iIcf+IiHFGoTyV7Icf+Ihx/4iIcf+Ihx/4iIcf9ORiwrnYhx/4iIcf+Ihx/4iIcf+Ihx/4hGPxysDnH/iIhx/4iHH/iIhx/4iHH/iIhxRnMsmM1x/4iHH/iIhx/4iHH/iISHMsiM2Icf+Ihx/4iIcf+Ihx/4iIcf+ISbcshI3/iIhx/4iHH/iIhKtyxkjYiHH/iIhx/4iHH/iIhx/05GLCudiHH/iIhx/4iHH/iIhx/0wCLE/dcf+Ihx/4iIcf+Ihx/4iISHMsiM2HH/iIcf+IiHH/iIcf+IiHFB5Czxvf+Ihx/4iIcf+Ihx/4iIcf+Ig32dG5Ji6Ihx/4iIcf+IiHH/RB2sziWHH/iIhx/4iHH/iIhx/4Rj8crA6HH/iIcf+IiHH/iIcf+IiHH/hKtGxkuYhx/4iHH/iIhx/zfKkrk1bYiIcf+Ihx/4iIcURUfLq4iIhx/4iHH/iIhxQN4s8h2Ihx/4iHH/iIhx/4NQuhvPRe/4iIcf+Ihx/4iITnQ8KLxx/4iHH/iIhx/4iIcf+IhIcyyIzYcf+Ihx/4iIcf+IQJosB12Ihx/4iHH/iIhx/4iEq3LGSNiIhx/4iHH/iIhx/0wCLE/dcf+Ihx/4iIcf+IhLzRxTLnH/iIcf+IiHH/iIcf+IiHH/iEnlPHGscf+IiHH/iIcf+IhFKSy9bYiHH/iIhx/4iHH/iIhKiRxnbohx/4iIcf+Ihx/4iIcf+IhNX/w6AIhx/4iHH/iIhx/4iHFJsaxk5XH/iIhx/4iHH/iEnlPHGshx/4iHH/iIhx/4iHH/iIhxQykszW2HH/iIhx/4iHH/iEabPKZMiHH/iIhx/4iHH/iIhx/4iIcf+Ihx/4iITdMcMs5x/4iIcf+Ihx/4iIcf+IiHH/iIcf+IhBDTz/LHH/iIhx/4iHH/iITxgcHn6IiHH/iIhx/4iHFMokw123H/iIhx/4iHH/iIRzxcnDpx/4iIcf+IiHH/hTiN13cf+Ihx/4iIcf+INAExvP7Ohx/4iIcf+Ihx/4hLzRxTLocf+Ihx/4iIcf+IhC22ziSXH/iIhx/4iHH/iITTA8PPyIiHH/iIcf+IiHFNcXwo6HH/iIhx/4iHH/iIhx/0v7LFBNiIhx/4iHH/iIhx/zo9gbfCfv+IiHH/iIcf+IiE0wPDz8iIcf+Ihx/4iIcUtrfFlI/4iHH/iIhx/4iE09bEwp/4iIcf+Ihx/4iIcf+IhCoCzl/YiHH/iIhx/4iHH/iIhx/0dzLKjN/4iHH/iIhx/4iHH/iIhx/4iF2l01px/4iIcf+Ihx/4iIcf9bYdWecf+IiHH/iIcf+IiHH/iIhx/4hAbBwKPocf+IiHH/iIcf+IiHH/iIhx/4hDthzUnnH/iIcf+IiHH/iIcf+IiHH/iISHMsiM2HH/iIhx/4iHH/iIhx/4iIcf+IQGwcCj6HH/iIhx/4iHH/iIhx/4hFKSy9bYiIcf+Ihx/4iIcf+IiHH/iEqGXHea/4iIcf+Ihx/4iITpbMJpOIcf+IiHH/iIcf+IhOGBw+fv+Ihx/4iIcf+Ihx/4iIcf+Ihx/0T6HMBecf+Ihx/4iIcf+IhGyUyja4hx/4iHH/iIhx/4iIcf+Em3LHSNcf+Ihx/4iIcf+IiHFFPxysDohx/4iIcf+Ihx/0ZtLKktiIcf+IiHH/iISdm8cmSHH/iIcf+IiHH/iEwkvE20cf+IiHH/iIcf+IRYKMt9eIcf+IiHH/iIcf9EVzzKjIhx/4iHH/iIhx/4RlG8quSIhx/4iIcf+Ihx/4iIcf+EGgLPX9cf+Ihx/4iIcf+Ihx/4iEhzLIjNiHH/iIcf+IiHH/iEwwPFz8/4iHH/iIhx/4iHH/iIhx/4iIcf9DEHze+HH/iIcf+IiHH/iIhx/4TkYsK52HH/iIcf+IiHH/iE8VXB6qhx/4iHH/iIhx/4iEmrrHVFcf+Ihx/4iIcf+IhxQNtsA0n/iIhx/4iHH/iIhxWp/VYIhx/4iIcf+Ihx/4iIcf9L+yxQTYiIcf+Ihx/4iIcUi3LHSNiHH/iIhx/4iHH/iIhx/4hM+GxAeYiHH/iIhx/4iHH/hOdDwovIiHH/iIcf+IiHH/TkYsK52Icf+IiHH/iIcf+IiEEvzP0DiHH/iIhx/4iHH/iDB/YbCQnohx/4iHH/iIhx/4N+VRuRquiIhx/4iHH/iIhx/4iEKgLOX9iIcf+IiHH/iIcf+IiHH/iIhx/4iHH/T0NsG8mIiHH/iIcf+IiHFA3izyHYiHH/iIcf+IiHH/iIhIcyyIzXH/iIhx/4iHH/iIhx/4iIcTZSA7mt/IiIcf+Ihx/4iIQLy8BTSIiHH/iIcf+IiEFpXPlqhx/4iIcf+Ihx/4Qd4s8h2HH/iIhx/4iHH/iIhx/4iE0CLD/diHH/iIhx/4iHH/iIhx/4iIcU+HbAeJhx/4iIcf+Ihx/4ThgcLn6HH/iIcf+IiHH/iIcf+IiHH/iIcf9MMDxM/Icf+IiHH/iIcf+INLoivEXdiIcf+IiHH/iIRBB8zviIhx/4iHH/iIhxRqE8leyHH/iIcf+IiHH/MlSRvqtucf+Ihx/4iIcf+Fuf1WCHH/iIcf+IiHH/UkTeu4iIcf+Ihx/4iIcf9BoCz1/Ycf+Ihx/4iIcf+Ihx/4iIcf+IiHH/iEZtLKktcf+IiHH/iIhx/4iHFD+hzAXnH/iIhx/4iHH/iIhx/4iIcf+IQqAs5f2IiHH/iIcf+IiHH/iIhLzRxjLv+Ihx/4iIcf+Ihx/4iIcf+IhKtyxkjYiIcf+Ihx/4iIcf+IiHH/iIcf+E3THDLOiIcf+IiHH/iIcf+IiHH/iIhx/4iHH/iIhx/4iHFAchz43ocf+Ihx/4iIcf+IiHH/iIcf+IiHH/iIcf+IUD7Q0Ycf+Ihx/4iIcf+IiHH/iIcUZzLJjNcf+Ihx/4iIcf+Ev7LFBNiIcf+Ihx/4iITTA8PPyIhx/4iHH/iIhx/4iIcf+Ihx/4iIcf+IhxTUYsK52IiHH/iIcf+IiHH/iIcf+IiHFXF9joiIcf+Ihx/4iIcf+EPkLNG9iHH/iIhx/4iHH/iIhx/4iIcf9GPxysDocf+IiHH/iIcf+IiHH/hAxXwEqIcf+Ihx/4iIcf+EThbMHpiIhx/4iHH/iIhx/4iHH/iIhx/4iIcf9DfIzYN4hx/4iIcf+Ihx/4iIcf+Ihx/4iIcf9CrVzlKohx/4iIcf+Ihx/1XM2zOIiHH/iIcf+IiHH/hH8dyQ4oiHH/iIcf+IiHH/g9+bKzBk2Ihx/4iHH/iIhPGBwefoiHH/iIhx/4iHH/hDEHzu+P+IiHH/iIhx/4iHH/iIhx/4iHH/hJQlx72oiIcf+Ihx/4iIcf+IiHH/iIcf9IRRyLroiHH/iIhx/4iHH/hW0tst/4iIcf+Ihx/4iIRLYcxJ6IiHH/iIcf+IiHH/QGwcCj6IiHH/iIcf+IiHH/iIcUDbbANJ/4iIcf+Ihx/4iISKE8heyIcf+Ihx/4iIcf+Ihx/4iIcf+EdnrKmF/4iIcf+Ihx/4iIcf+Ihx/4iIcf+IiHH/iEE7TPxLiHH/iIcf+IiHH/iIcf+IiHH/iIcf+IiHH/QkFM6+tx/4iIcf+Ihx/4SEUci66Icf+IiHH/iIcf+Ig5GxK35O2Icf+IiHH/iIcf+IS/ssUE2Icf+IiHH/iIcf+ITDA8XPz/iIhx/4iHH/iIhxQ4VMx6uIiHH/iIcf+IiHFHRRyLroiIcf+Ihx/4iIcf+IiHH/iIcf+IiHFCthzUnoiHH/iIcf+IiHH/MlSRvqtucf+Ihx/4iIcf+IiHH/iIcUMpLM1thx/4iIcf+IiHH/iERLvMtEcf+IiHH/iIhx/4g83aG0Il6Icf+Ihx/4iIcf+FfS2S2IiHH/iIcf+IiHH/iIhx/4iHH/iIhx/0FyHAne/4iIcf+Ihx/4iISNx8kjj/iIcf+IiHH/iIhx/4iHH/TAIsT91x/4iHH/iIhx/4iIcf+IhxSwIsT92HH/iIcf+IiHH/iIhx/4iHH/iIhx/4iHH/iISEUci65x/4iIcf+IiHH/iIUkTeu4cf+Ihx/4iIcf+IhYF9no/4iHH/iIhx/4iIcf+Ihx/1XM2zOIiHH/iIcf+IiHH/iIcf+IiHH/iIhxToosF11x/4iHH/iIhx/4iIR2psmVlx/4iIcf+Ihx/4iIcf+IiHFGcyyozf+IiHH/iIcf+IiHH/iIhx/4hJtyyEjf+Ihx/4iIcf+IiEZtLLkt/4iHH/iIhx/4iIcUVtLKktiIcf+IiHH/iIhx/4g2HvK64Q2IiHH/iIcf+IiHH/iIcf+IiHH/iIQqAs5f2Ihx/4iIcf+Ihx/4hDfIzYN4cf+Ihx/4iIcf+Ihx/4iIcf+IiHH/SbcsdI2HH/iIcf+IiHH/iITxgcHn6IiHH/iIcf+IiHH/T36sGBWHH/iIcf+IiHH/iIcf9Gxoyjl4cf+IiHH/iIcf+IRfdcwIr/iIhx/4iHH/iITnQ8KLyHH/iIcf+IiHH/gxNjS/ycuHH/iIhx/4iIcf+IhxXenSFocf+IiHH/iIcf+IiHFFbSypLYiIcf+Ihx/4iIcf9IRRyLroiHH/iIhx/4iHH/iIhx/4iEX6HLBeiHH/iIcf+IiHH/iIcf+IiHH/TT1sPCmIcf+IiHH/iIcf+IRVR8uriHH/iIhx/4iHH/iIhx/4iHH/iIhx/4iHH/iIQxM83syIcf+Ihx/4iIcf9FyUyza3H/iIcf+IiHH/iIcf9H3zySDIcf+IiHH/iIcf+ISHMsiM2Ihx/4iHH/iIhx/4SuJ8YdiIhx/4iHH/iIhx/4hE4WzB6YiHH/iIcf+IiE8YHB5+iIcf+Ihx/4iIcf+E9+rBgVcf+Ihx/4iIcf+IhKtyxkjYiIcf+Ihx/4iIcf+Ihx/4iIcf9B3izyHYhx/4iHH/iIhx/4iIQt4s4h2Ihx/4iIcf+IiHH/Rph8tnj/iIhx/4iIcf+Ihx/0QpLM1tcf+IiHH/iIhx/4iHH/PpMBsmz+iHH/iIhx/4iHH/iEm3LISN/4iIcf+IiHH/iIcU6KLBddcf+IiHH/iIhx/4iEVXPLqMiIhx/4iHH/iIhx/4iHH/iIhx/4hJFEx+u4cf+IiHH/iIcf+IWBfY6Icf+Ihx/4iIcf+Ihx/4iIcf+Ihx/4iIcf+EO2HNSehx/4iIcf+Ihx/4iEihPIXsiIcf+Ihx/4iIcf+IhAyDwEfIiHH/iIcf+IiEMTPN7Mhx/4iHH/iIhx/0hCXJva/4iIcf+Ihx/4iIcf+Ihx/4iIcf+Ihx/0wwPEz8hx/4iIcf+Ihx/4iEQQfM74iIcf+IiHH/iIcf+IiHH/iIcf+IiHH/iIhx/4iHH/iIhx/4iHH/iIhx/4U4jdd3H/iIcf+IiHH/iIhcn9RgiIcf+IiHH/iIcf+IiHH/iIcf+IiHH/iIhx/4hVzNszhx/4iIcf+Ihx/4iIXGHUnohx/4iIcf+IiHH/hNAiw/3YiIcf+Ihx/4iIcf+IiHH/iIcf9EhUzHq4iHH/iIcf+IiHH/VtLbLf+IiHH/iIcf+IiHH/iIhx/4iHH/iIhx/4iHH/hBchwJ3v+Ihx/4iIcf+IiHH/iIcf+IiHH/iIcU5cHCo+/4iIcf+IiHH/iIcf+IiHH/iIcf+IiHH/iIcf+IiHH/iIcf+IiHH/iIhx/4iHH/hOGBwufnH/iIhx/4iHH/iIhx/4iIcf+IS/ssUE2HH/iIhx/4iIcf+EX6HLBeiIcf+IiHH/iIcf+EHeLPIdhx/4iIcf+Ihx/4iE5GLCudcf+Ihx/4iIcf+Ihx/4iIcU1DbDvJ/4iIcf+Ihx/4iIcf+Ihx/4iIcf+IiHH/iIcf+E3THDLOiIcf+IiHH/iIcf+IiHH/iIhC3iziHYiHH/iIhx/4iIcf+Ihx/4hbn9Vgcf+Ihx/4iIcf+IhB3iwDHf+Ihx/4iIcf+IhxQeQs8b3/iIhx/4iHH/iIhx/4hGPxysDnH/iIcf+IiHH/iIcURtLMkt/4iHH/iIhx/4hQPtDRcf+IiHH/iIhx/4iHFDhUzHq4iIcf+Ihx/4iIcf+IS80cUy6HH/iIcf+IiHH/iISrcsZI2IiHH/iIcf+IiHH/iIcTu7EbRE7oiHH/iIcf+IiHH/iIcf+IiHFNRiwrnYiHH/iIhx/4iHH/R988kgyHH/iIhx/4iIcf+ECaLAddiIcf+IiHH/iIhx/4iHH/iIhx/4iHH/iITMpcQ1qHH/iIhx/4iIcf+Ihx/4iIcf+Ihx/4iIcU0YHC5+iHH/iIhx/4iHH/hHamyZWYiHH/iIhx/4iIOgUBtvr+iHH/iIhx/4iIcf9L+yxQTYiHH/iIhx/4iIcf+ISK5slRn/iIcf+IiHH/iIhx/0WPvMcE/4iIcf+IiHH/iIcf+IiHH/iIcf+IhCchzo3ohx/4iIcf+IiHH/iIcf+IiEv7LFBNcf+IiHH/iIcf+IRSksvW2IiHH/iIhx/4iHFL0xxCznH/iIcf+IiHH/iIcVph1Z6Icf+IiHH/iIcf+IiEMTPN7Mhx/4iHH/iIhx/4Rj8crA5x/4iIcf+IiHH/iEm3LISN/4iHH/iIhx/4iIcf+IQGwcCj6HH/iIhx/4iHH/iEsqPF1ciIcf+IiHH/iIhx/4iHH/iIhx/4iE8YHB5+iIcf+IiHH/iIhx/4iHH/iIhxTlwcKj7/iIcf+IiHH/iIhx/4iHH/iIhx/4hAbBwKPocf+IiHH/iIhx/4iHH/iIhx/4hF+hywXohx/4iIcf+IiHH/iIcf+IiHH/iIQ7Yc5J7/iIcf+IiHH/iIhx/4iHH/iIhx/4QGwcCj6Icf+IiHH/iIhx/4hF+hywXohx/4iIcf+Ihx/4iIcf+IiHH/iIcf+IiEYmbK2ZiIcf+IiHH/iIhxSe+sYQVx/4iIcf+Ihx/4hIcGyY+f+Ihx/4iIcf+Ihx/4iEiS/IbQcf+IiHH/iIcf+IRlG8quSIhx/4iHH/iIhx/4Sdm8cmSIhx/4iHH/iIhx/4RCks3W3/iIhx/4iHH/iIhx/4iHFJ+yxgTXH/iIcf+IiHH/iIcf+IhHamyZWYhx/4iHH/iIhx/4iHH/iIhx/4iHH/iITWt8OUiHH/iIcf+IiHH/iITkYsO53/iIhx/4iHH/iIhx/4iHH/hBoCz1/XH/iIhx/4iHH/iIhx/4iHH/hMAixf3f+IiHH/iIcf+IiHFHFEyeu/+Ihx/4iIcf+IiE6iTCXbhx/4iHH/iIhx/4iE8YHB5+iIcf+IiHH/iIhx/4hbn9Zg/4iIcf+Ihx/4iIcf+Ihx/4iIcf+IhHXuyaEYiHH/iIcf+IiHH/iIcf9PiiwXXXH/iIcf+IiHH/iIcf9ORiwrnYiHH/iIcf+IiHH/iE9xfBjoiIcf+Ihx/4iIcf+Ihx/4iIcf+IiHH/iIQnIc6N6Icf+Ihx/4iIcf+IhxRT8crA6Ihx/4iIcf+Ihx/4iIcf+Ihx/05GLCudiIcf+Ihx/4iIcf+Ihx/4QaAs9f1x/4iIcf+Ihx/4iITCd8TYiIhx/4iHH/iIhx/4iHFbpdVa/4iIcf+Ihx/4iIcf+IhxWp/VYIiHH/iIcf+IiHH/SbcsdI2HH/iIhx/4iHH/iITCS8TbRx/4iHH/iIhx/4iHH/hKHrxuFHH/iIhx/4iHH/iIOzGjtc5ccf+Ihx/4iIcf+IhxSfssYE1x/4iHH/iIhx/4iHH/iIhx/4PmzCspM9hx/4iHH/iIhx/4iEq3LGSNiIhx/4iHH/iIhx/4iIcf+IhCoCzl/YiHH/iIcf+IiHEwDDa/88lx/4iHH/iIhx/4iHFACnz/WHH/iIhx/4iHH/iIhIlbyGpIiHH/iIhx/4iHH/hK4nxh2IiHH/iIhx/4iHH/TxVcHqqIhx/4iIcf+Ihx/zNkI72b3Icf+IiHH/iIhx/4Rm0sqS2HH/iIhx/4iIcf+ECaLAddiIcf+IiHH/iIhx/4iHH/iE5GLCudcf+IiHH/iIhx/4iHFItyx0jYhx/4iIcf+IiHH/iEKgLOX9iIhx/4iHH/iIhx/4iIcf+Ihf6dEWiHH/iIhx/4iHH/iIhx/4iHH/iIhx/4iIcf+Ihx/4iIcUMpLM1thx/4iIcf+Ihx/4iIcUsCLE/dcf+IiHH/iIhx/4iHH/iFfS2S2Ihx/4iIcf+Ihx/4hGbSypLYcf+IiHH/iIcf+IiDdPobqwXv+IiHH/iIhx/4iHH/MT9Sv8Cthx/4iIcf+IiHH/iIcf+ITV/8OgCIhx/4iIcf+Ihx/4iIcf9ORiwrnYhx/4iIcf+Ihx/4iIcf9ZW9ik/4iHH/iIhx/4iHH/iIhx/4iIcf+Ihx/4iIcf+FXM2zOIcf+IiHH/iIcf+IiHH/iIhx/4iHH/iIhx/4QnIc6N6IiHH/iIcf+IiHH/iIhx/4iHH/iIRm0sqS1x/4iIcf+Ihx/4iIcf+Ihx/4iIcf+IhxWFvXpHH/iIhx/4iIcf+Ihx/4iIcf9MAixf3f+IiHH/iIhx/4iHFSiN13iHH/iIhx/4iHH/iIhx/4iHH/iISokcZ26Ihx/4iIcf+Ihx/4iIcUswPEz8iHH/iIcf+IiHH/iIcf+IiHH/MuvxvxQO/4iIcf+Ihx/4iIcf+EwCLF/d/4iHH/iIhx/4iHH/hHDkyfG4cf+IiHH/iIcf+ENOfNsYhx/4iHH/iIhx/1XM2zOIiHH/iIcf+IiHFaYdWehx/4iIcf+Ihx/4iIcUDeLPIdiIcf+Ihx/4iIcf+IhGbSypLXH/iIcf+IiHH/iIhJ3HxyOIiIcf+IiHH/iIcf+Ig4rBS4U+uHH/iIhx/4iHH/iIhx/4PprSsmUtiHH/iIhx/4iHH/iEv7LFBNiHH/iIhx/4iHH/iEJyHOjeiIcf+IiHH/iIcf+IhORiwrnXH/iIcf+IiHH/iIQTtM/EuHH/iIhx/4iHH/iIhx/0GgLPX9cf+IiHH/iIhx/4iHH/iIhxXy7Q0YiHH/iIhx/4iHH/hSRN67iIhx/4iHH/iIhx/4iHFOXBwqPv+IiHH/iIhx/4iHH/iIhx/4iHH/iIhx/4iHH/iIhx/4iHH/iIhx/4iEMTPN7Mhx/4iIcf+IiHH/iF/p0RaIhx/4iIcf+Ihx/4iIcf+IhdpdNacf+IiHH/iIcf+IiFpb1qSHH/iIcf+IiHH/iIcf9K+yxwTf+Ihx/4iIcf+Ihx/05GLCudiIcf+Ihx/4iIcf86dxG3iO7/iIcf+IiHH/iIhx/0v7LFBNiIcf+IiHH/iIhx/4Qtts4kmIcf+Ihx/4iIcf+IiHFLbjxJHIiHH/iIcf+IiHFGcyyozf+IiHH/iIhx/4iHH/iIhxTUYsK52Ihx/4iIcf+Ihx/4hMMDxc/P+IiHH/iIcf+Ig+kwGzbP7/iIhx/4iHH/iITCd8TYiIiHH/iIcf+IiHH/O8TxtTsOiIhx/4iHH/iIhxMfdxvwiO/4iHH/iIhx/4iHFKJ3xdiIhx/4iIcf+Ihx/4iIcf+IhAbBwKPocf+Ihx/4iIcf+Ihx/4hOdDwovIhx/4iHH/iIhx/4TkYsK52HH/iIhx/4iHH/iIhx/4iHFGcyyYzXH/iIhx/4iHH/iISyo8XVyIcf+IiHH/iIcf+IRm0sqS2HH/iIhx/4iHH/iIhx/4S80cUy6Icf+Ihx/4iIcf+ITJxMRjuHH/iIcf+IiHH/iIhFKSy9bYhx/4iHH/iIhx/4iIcf+Ihx/4hbYdae/4iHH/iIhx/4iHH/iIhx/4iHH/iIhx/4iIcf+Ihx/4iISokcZ26Icf+Ihx/4iIcf+IiHH/iIcf+ISHMsiM2Icf+IiHH/iIhx/4iHH/iISHMsiM2HH/iIhx/4iIcf+IhNMDw8/IiHH/iIhx/4iHH/hC22ziSYhx/4iIcf+IiHH/iEGUrPa1cf+Ihx/4iIcf+Ihx/4R5W8lqSHH/iIcf+IiHH/iIcUi3LHSNiIcf+Ihx/4iIcf+IXaXTWocf+IiHH/iIcf+Ihbn9Zg/4iHH/iIhx/4iHH/iIhx/4iIcf+Ihx/zHGwr85PYcf+Ihx/4iIcf+Ihx/4iIcf9MAixP3XH/iIcf+IiHH/iIcf86a5G2lG6HH/iIcf+IiHH/iIcf+IiHH/iIhFKSy9bYhx/4iHH/iIhx/4iD6mUrNZrf+Ihx/4iIcf+Ihx/1th1Z6HH/iIhx/4iHH/iIhx/0v7LFBNiIhx/4iHH/iIhx/4hNIfw94Icf+IiHH/iIhx/4iHH/iIhx/4iHH/hLzRxTLohx/4iIcf+Ihx/4iIcf+EYBHL/u/4iIcf+Ihx/4iIcUlMzGsziIcf+IiHH/iIcf+IiHH/iEX6HLBeiHH/iIhx/4iIcf+EQpLN1t/4iHH/iIhx/4iIO0kBtrb+/4iIcf+IiHH/iIcf9ORiwrnYhx/4iIcf+IiHH/iIObHBt04+iIcf+IiHH/iIcf+IiDHkQb8bvohx/4iIcf+Ihx/0IHvO+Ehx/4iHH/iIhx/4iHH/iIhx/4iIcf+Ihx/4iIcf9DEHze+HH/iIhx/4iHH/iEMTPN7MiIcf+Ihx/4iIcf+ITDA8XPz/iIcf+IiHH/iIcVqf1WCIhx/4iHH/iIhx/4QaAs9f1x/4iHH/iIhx/4iHH/iITCd8TYiIiHH/iIcf+IiHH/hAufwFYIhx/4iIcf+Ihx/4iEwnfE2IiIhx/4iHH/iIhx/4iIcf+Ihx/4iIcUMpLM1thx/4iIcf+Ihx/4iIWlvWpIcf+Ihx/4iIcf+IS1hMWnuIiHH/iIhx/4iHH/TkYsK52Icf+IiHH/iIhx/4iHH/iIOSeRt9huhx/4iHH/iIhx/4MH9hsJCeiHH/iIhx/4iHH/iDRqgbyVfnH/iIcf+IiHH/iIQCKcDtaHH/iIhx/4iHH/iFpb1qSIhx/4iHH/iIhx/4V9LZLYiIcf+IiHH/iIcf+IQJosB12Ihx/4iIcf+Ihx/0HeLPIdiHH/iIhx/4iHH/iIhx/4iHH/iIhx/4iHH/iIhUiNx3iIcf+IiHH/iIcf+IiHH/iEvNHFMucf+IiHH/iIhx/4iHH/iIhKT4xrB4hx/4iIcf+Ihx/4iIcf+Ihx/4iIcf+IiHH/iIcf+EhzLIjNiIcf+IiHH/iIhx/4N5NkuWybiIcf+Ihx/4iIcf+EvvrFEFiIhx/4iIcf+Ihx/4SqjsZXGIhx/4iIcf+Ihx/0RXPMqMiHH/iIcf+IiHH/hEHazOJYcf+Ihx/4iIcf+Ihx/4iIcf+IiHH/iIcf+IiHH/iIcV8u0NGIiHH/iIcf+IiHH/iIhx/4iHH/iIhxRguMr0f/iIcf+IiHH/iIcf9GARyv7ocf+IiHH/iIcf+IiHH/iIcf+IiHH/iIcUUBHK/uiHH/iIhx/4iHH/iIhx/4iEv7LFBNhx/4iHH/iIhx/4iHH/hGARyv7nH/iIcf+IiHH/iIhKiRxnbohx/4iHH/iIhx/4RYKMt9eIhx/4iHH/iIhx/4TDA8TPxx/4iHH/iIhx/4iIOI1DuHK8iHH/iIcf+IiHH/he6dMW/4iHH/iIhx/4iHH/iIhx/4iIcf+Ihx/4iIcUvTHFLO/4iIcf+Ihx/4iIcf+IiHH/iIcf+IiHH/hEKSzdbf+IiHH/iIcf+IiHFTzN0z/4iHH/iIhx/4iHH/hSRN67iIhx/4iHH/iIhx/4hX0tktiIcf+Ihx/4iIcf+Ihx/1FE0Mv/iIhx/4iHH/iIhx/0jcfII4iHH/iIhx/4iHH/iIO6UhtVreiIcf+Ihx/4iIcf+IRgEcv+7/iIcf+IiHH/iIcf+FbS2y3/iIcf+IiHH/iIhxQ4KM19f/iIhx/4iHH/iIhxRQEcr+6HH/iIhx/4iHH/iIhx/4iIcf+Ihx/4iErifGHYhx/4iIcf+Ihx/4iIcf9IRRyLroiHH/iIcf+IiHH/iEQQfM74iIhx/4iHH/iIhx/4iIcf+Ihx/4iIcf+Ihx/4hf6dEWiIhx/4iHH/iIhx/4iIcf+Ihx/4iIcf+IhD2KzSdYcf+IiHH/iIhx/4hX0tktiIcf+Ihx/4iIcf+Ihx/4iIcf+IhHw8yjw/+IiHH/iIcf+IhO3YwyJ/+IiHH/iIcf+IiHH/iIcf+IiHH/iIR8PMo8P/iIhx/4iHH/iIhx/4iHH/hAbBwKPoiHH/iIhx/4iHH/iIhx/4iHH/hLzRxTLohx/4iIcf+Ihx/4iIcf9L+yxQTYiIcf+Ihx/4iIcf+IhAufwFYHH/iIhx/4iHH/iIhx/0T6HNBe/4iIcf+Ihx/4iIQt4s4h2IiHH/iIcf+IiHH/g3T6G5sF6Icf+Ihx/4iIcf+EpMzGszhx/4iIcf+Ihx/4iIcf+IhLzRxjLv+IiHH/iIhx/4iHH/iIhx/4Q+Qs0b2Icf+IiHH/iIcf+IiEv7LFBNcf+IiHH/iIcf+IiHH/Rm0sqS2Ihx/4iHH/iIhx/0PhbOHp/4iHH/iIhx/4iIcf+Ihx/4iIcf+Ev7LFBNiIcf+Ihx/4iIcf+Ihx/4hNAiw/3YiIcf+Ihx/4iIcf9K4nxh2IiIcf+Ihx/4iIcf+Ihx/05GLCudiIcf+Ihx/4iIcf9GARyv7nH/iIhx/4iHH/iIhKtyxkjYiHH/iIhx/4iHH/iIhFKSy9bYhx/4iIcf+Ihx/4iIQt4s4h2IiHH/iIcf+IiHFJ+yxwTf+IiHH/iIcf+IiHH/SYkcd25x/4iIcf+Ihx/4iIcf+EycTEY7iHH/iIhx/4iHH/hHlbyWpHH/iIhx/4iIcf+EFpXPlqiIhx/4iHH/iIhx/zcRobnuXohx/4iHH/iIhx/1A+0NGIhx/4iHH/iIhx/4TkYsK52HH/iIhx/4iHH/iIhx/4iHH/iIhx/4Q7Yc1J6HH/iIhx/4iHH/iIWBfZ6P+IiHH/iIcf+IiHH/iIhx/4iHH/iIhx/4iHH/iIhx/4T0NsG8mIhx/4iHH/iIhx/4iHH/iEY/HKwOcf+IiHH/iIcf+IiHH/iIcf+EwwPEz8cf+IiHH/iIcf+IiHH/iIcU+1fASoiIcf+IiHH/iIcf+Igy+jG/Bc7/iIhx/4iHH/iIhx/4hGPxysDnH/iIcf+IiHH/iIcf+IhFKSy9bYiHH/iIhx/4iHH/iIQZds9omIiHH/iIcf+IiHH/hJtyx0jXH/iIhx/4iHH/iIhx/4iHFA/fzwIIhx/4iHH/iIhx/4iHH/hMMDxM/HH/iIhx/4iHH/iIg1W0K7pL1x/4iIcf+IiHH/iIcf+ITDA8XPz/iIhx/4iHH/iIhK4nxh2HH/iIhx/4iHH/iIhGbSy5Lf+IiHH/iIcf+IiEX6HLBehx/4iHH/iIhx/4iISN88ggyIhx/4iHH/iIhxShv8XkCIhx/4iIcf+Ihx/4SUJce9qIiHH/iIcf+IiHH/iIcf+IiEBsHAo+cf+IiHH/iIcf+ECL7AhBiHH/iIcf+IiHH/RCkszW1x/4iIcf+Ihx/4iIOB7RuOEucf+Ihx/4iIcf+Ihx/4iITnQ8KLxx/4iHH/iIhx/4iHH/iIhx/4iHH/QXIc+N5x/4iIcf+Ihx/4iIcf+IhGbSypLXH/iIcf+IiHH/iIcf+IhJtyyEjf+Ihx/4iIcf+Ihx/4iIcf+Ihx/4hIcyyIzYiHH/iIcf+IiHH/iIOVWht6pehx/4iIcf+IiHH/iITTA8PPyIhx/4iIcf+Ihx/0xSzErTiIhx/4iHH/iIhx/0ehPJXscf+Ihx/4iIcf+IhxRkUcq67/iIcf+IiHH/iIO4pitXWdhx/4iIcf+IiHH/iEPkLNG9hx/4iHH/iIhx/4iIcf9JEYyO5/+IiHH/iIcf+IiHFKylxjWv+IiHH/iIcf+IiHH/iDATUbH8rv+IiHH/iIhx/4iHH/S+zsUTGHH/iIhx/4iHH/iIhNAiw/3Yhx/4iHH/iIhx/4iHH/iEoevH4U/4iIcf+Ihx/4iIcTcqUbjVroiHH/iIhx/4iHH/iIhxRqE8leyHH/iIcf+IiHH/iIcUmGXGeaiIcf+Ihx/4iIcf9B3izyHYhx/4iHH/iIhx/4iIcf+Ihx/4iIcf+Ihx/4hf6dEWiIhx/4iHH/iIhx/0v7LFBNiIhx/4iHH/iIhx/4iIcf9LzRxTLohx/4iIcf+Ihx/4iIcf+IiHFLAixP3XH/iIhx/4iHH/iIhx/4iIcf+IhLzRxjLv+IiHH/iIcf+IiHH/iIhx/009bDwpiHH/iIcf+IiHH/iEv7LFBNiHH/iIcf+IiHH/iITTA8PPyIhx/4iIcf+Ig9BjKz+c1x/4iHH/iIhx/4iHH/iITTA8PPyIiHH/iIcf+IiHH/QGwcCj6IiHH/iIcf+IiHH/iIcf+IhL+yxQTYcf+IiHH/iIcf+IiEjfPIIMiIcf+Ihx/4iIcf+Ihx/4iIcf+IQ+Qs0b2HH/iIhx/4iHH/iIhx/4hL+yxQTYhx/4iHH/iIhx/4iEE7TPxLhx/4iIcf+Ihx/4iIVIjcd4iHH/iIcf+IiHH/g1LTK70s2Icf+IiHH/iIcf+IOsextjhOhx/4iHH/iIhx/4iEp63GhScf+IiHH/iIcf+IiHH/R3MsqM3/iIcf+IiHH/iIcf+FgX2OiHH/iIhx/4iHH/iIhx/4iIcf+Ihx/4iEDFfBSo/4iIcf+Ihx/4iIcf+E+4PCR8/4iIcf+Ihx/4iIcf+IQtts4kmHH/iIhx/4iHH/iIhxTHQ8SLz/iIcf+IiHH/iIcf+IQge8/4T/iIcf+IiHH/iIcf89ikGzdb6Icf+IiHH/iIcf+EhzLIjNiIhx/4iHH/iIhx/4Qtts4kmIcf+IiHH/iIcf+IhL+yxQTYcf+IiHH/iIcf+IiHH/iIcf+EKR7ObhiIcf+IiHH/iIcf+IiHH/iIcf+IiHH/iIQPZMAZuIiHH/iIcf+IiHH/Syd8XYiHH/iIcf+IiHH/iIhx/4iHH/iIhx/z2pErNW7XH/iIhx/4iHH/iEihPIXsiIhx/4iHH/iIhx/4W2HWnv+IiHH/iIcf+IhDthzUnnH/iIcf+IiHH/iIcf9H3zySDIcf+IiHH/iIcf+IiHH/NA5hvfGe/4iIcf+Ihx/4iIcUVqbLlZ/4iIcf+IiHH/iIcf9HoTyV7HH/iIhx/4iHH/iIhx/1OI3XeHH/iIcf+IiHH/iITcecM4aIhx/4iHH/iIhx/0ZtLKktiIcf+Ihx/4iIcf+Ihx/03y7DDRiIcf+Ihx/4iIcf+IhJ5TyBrP+IiHH/iIhx/4iHH/hAbBwKPoiHH/iIcf+IiHH/iIhx/0PkLNG9iIcf+Ihx/4iIcf+IiEZtLLkt/4iHH/iIhx/4iIcf+IQJosB12Icf+IiHH/iIhx/4iHH/iEvvrFEFiIcf+IiHH/iIhx/0mrrHVFiHH/iIhx/4iHH/iIhx/4iIQ+Qs4b3/iIhx/4iHH/iIhx/4iIcf+IhIcyyIzYcf+Ihx/4iIcf+IiHH/iIcUi3LHSNiHH/iIhx/4iIcf+IhQPtHR/4iIcf+Ihx/4iIcf9dpdNaiIcf+IiHH/iIcf+IhGPxy8Dv+Ihx/4iIcf+IiHFCTnzbGIhx/4iIcf+Ihx/4QJosB12IiHH/iIhx/4iHH/TmX8KaCHH/iIcf+IiHH/iIRSksvW2Ihx/4iHH/iIhx/4iIcUU/HKwOiHH/iIhx/4iHH/iIhx/4iIcUMpLM1thx/4iHH/iIhx/4iIcf+EMTPN7MiIcf+IiHH/iIcf+EBsHAo+iIcf+Ihx/4iIcf+IiHH/iIcf+IRj8crA5x/4iHH/iIhx/4iIQJosB12HH/iIcf+IiHH/iEwwPFz8/4iHH/iIhx/4iIcf9MAixf3f+IiHH/iIcf+IiHH/iIhx/0CXbAeJcf+IiHH/iIcf+IiHH/iIhxSIkcd26HH/iIcf+IiHH/iIcf+IiHH/iIhx/4iHH/iIhx/4iHH/iF2l01qHH/iIhx/4iHH/iIhx/4iIcf+Ihx/4iIcf+Ihx/4iFA+0NFx/4iHH/iIhx/4iIcf+Ihx/4iIcf+Ihx/4VczbM4iHH/iIcf+IiHH/iIhx/4iHH/iIhx/4iHH/iIhcn9RgiIcf+IiHH/iIhx/4iHH/iIhx/4iHH/UD7Q0YiHH/iIcf+IiHH/iIhx/4iHH/iIhx/4iHH/UD7Q0YiHH/iIcf+IiHH/iIhx/4Q+Qs0b2Icf+Ihx/4iIcf+IiHH/iIcf+IiHFCthzUnoiHH/iIcf+IiHH/iIhx/4iEvNHGMu/4iIcf+Ihx/4iIcf+IiHH/iEvNHFMucf+IiHH/iIcf+IiHH/iIhx/4iHH/iEhFHIuuhx/4iIcf+Ihx/4iIcf+IiHH/hF+hywXoiHH/iIhx/4iHH/iIhx/4iIcf+Fth1p7/iIhx/4iHH/iIhxWFvXpHH/iIcf+IiHH/iIhx/4iHH/S80cUy6Ihx/4iHH/iIhx/4iIcf+ITQIsP92Ihx/4iHH/iIhx/4iIcf+Ihx/0dzLKjN/4iHH/iIhx/4iIcf9ORiwrnYhx/4iHH/iIhx/4iIcf+IhxQuFs0elx/4iIcf+Ihx/4iFuf1mD/iIhx/4iHH/iIhx/4MyaBvdl+iIcf+IiHH/iIcf9OdDwovIiIcf+Ihx/4iIcf9Al2wHiYcf+Ihx/4iIcf+Ihx/4U4jdd3H/iIhx/4iHH/iIhx/4iIcf+Ihx/4iIcf+Ihx/4iITmi8KXSHH/iIhx/4iHH/iIOiTRttsuiHH/iIhx/4iHH/iIQJosB12Icf+IiHH/iIcf+IhO0Fwi+oiHH/iIcf+IiHH/iIhx/4iHH/iIhx/4iHH/RZs8xkz/iIcf+IiHH/iIcf9MMDxM/Icf+IiHH/iIcf+IiHH/iIcf+IiHH/iIhx/4iHH/iIhx/4iHH/iIhx/4iHH/iISRRMfruHH/iIcf+IiHH/iIhx/4iHH/iIhx/4iHFV0tothx/4iHH/iIhx/4iEoRjG7niHH/iIcf+IiHH/hF+hywXoiIcf+Ihx/4iIcf+Ihx/4iEE7TPxLiHH/iIcf+IiHH/iIcf+IhGPxy8Dv+IiHH/iIcf+IiHH/iIcUi3LHSNiIcf+Ihx/4iIcf+Ihx/4iIcf+Ihx/4iIcf+Ihx/4hIoTyF7IiIcf+Ihx/4iIcf825VG7Gq7/iIhx/4iIcf+Ihx/4iISTbcfJKIcf+IiHH/iIcf+IiHH/S4OcV8aIhx/4iIcf+Ihx/4iIcf9MJLxNtIhx/4iIcf+Ihx/4hDQUzb64iIcf+Ihx/4iIcf+IhxRTxcvDr/iIhx/4iHH/iIhx/4iHH/iE8VXB6qhx/4iHH/iIhx/4iIR2psmVlx/4iIcf+Ihx/4iIcf+F7p0xb/iIhx/4iHH/iITJxMRjtx/4iIcf+Ihx/4iIcf+IiHH/M7EEvU77cf+IiHH/iIcf+IiEQQfM74iHH/iIhx/4iHH/iIRm0sqS1x/4iIcf+Ihx/4iIQnIc6N6Icf+Ihx/4iIcf+IhAbBwKPocf+Ihx/4iIcf+Ihx/4hJtyx0jXH/iIcf+IiHH/iIcf9OdDwovIiIcf+Ihx/4iIcf9Na3w5SIiHH/iIhx/4iHH/hFVHy6uIhx/4iIcf+Ihx/4iEHeLAMd/4iIcf+Ihx/4iIcUm0bGS5iIhx/4iHH/iIhx/4iHH/hEKSzNbXH/iIcf+IiHH/iIcf+IiHH/iIcf+IQd4s8h1x/4iIcf+Ihx/4iFJE3ruIcf+Ihx/4iIcf+Ihx/0wwPEz8hx/4iIcf+Ihx/4iFgX2ej/iIhx/4iHH/iIhx/4iIcf+Ihx/4iIcf+Ihx/4iIWlvWpIcf+Ihx/4iIcf+IiHH/iIcf+IiHH/iEBsHAo+hx/4iIcf+IiHH/iIcf9NokxF2/+IiHH/iIcf+IiHH/RVR8uriIhx/4iHH/iIhx/4hSRN67iHH/iIcf+IiHH/iEE7TPxLiHH/iIhx/4iHH/iIhQPtHR/4iHH/iIhx/4iIcUsCLE/dcf+IiHH/iIcf+ISyd8bYj/iIhx/4iHH/iIhx/4iITnQ8OLz/iIhx/4iIcf+Ihx/0T6HNBe/4iIcf+Ihx/4iIcf+IiHH/iIcf9HoTyV7HH/iIhx/4iHH/iIhL+yxQTXH/iIhx/4iHH/iIhx/4iHH/iIhZF9foiIhx/4iHH/iIhx/4iIcf9MbjxJHIhx/4iHH/iIhx/4iHFan9VgiIcf+Ihx/4iIcf+IiHH/iIcUOFTMeriIhx/4iHH/iIhx/05GLCudiHH/iIhx/4iHH/iIhx/4iHH/iIhx/4QXIcCd7/iIcf+IiHH/iIcf+IhB3iwDHf+IiHH/iIcf+IiHH/MiAjvt/ciIhx/4iIcf+Ihx/0ehPJXscf+IiHH/iIcf+IiHH/iISa5sdRmIiHH/iIcf+IiHH/iIcf+IhNAiw/3YiHH/iIcf+IiHH/iIcf+EQpLM1tcf+Ihx/4iIcf+IhxSlWMWqeIhx/4iIcf+Ihx/4iIcf+Ihx/4iIcf9MMDxM/Icf+Ihx/4iIcf+IiHH/iIcf9M0xxSzv+Ihx/4iIcf+Ihx/4iIcf+IiHFA3izyHYhx/4iIcf+IiHH/iIcf+IhPGBwefoiIcf+Ihx/4iIcf+IiHH/iIcf+IiEc/HJwOiIcf+IiHH/iIhx/4iEv7LFBNcf+IiHH/iIhx/4iHH/TAIsT91x/4iHH/iIhx/4iIcf+Ihx/4iFA+0NFx/4iHH/iIhx/4iHH/iIhx/4iIcf+IhxQNtsA0n/iIcf+IiHH/iIhx/4iEJyHOjeiHH/iIcf+IiHH/iIcf+IiHH/iIhx/4hHARyf7oiIcf+Ihx/4iIcf9L+yxQTYiIcf+Ihx/4iIcf8+WXGypo6Icf+IiHH/iIcf+IiE50PCi8cf+Ihx/4iIcf+IhxTUYsK52IiHH/iIcf+IiHH/iE5GLCudcf+IiHH/iIcf+IiHFIT4x7B4cf+IiHH/iIcf+IiHH/QJdsB4mHH/iIcf+IiHH/iIcf+IiHH/iIhx/4iHFSiN13iHH/iIhx/4iHH/iIhx/4iHH/iIhx/4iIcf+Ihx/4hGPxysDnH/iIcf+IiHH/iIhx/4RCks3W3/iIcf+IiHH/iIhxRqE8lexx/4iIcf+IiHH/iIcUiJHHduhx/4iIcf+Ihx/4iIRw5Mrxv/iIcf+IiHH/iIcf9EsJzE9nH/iIcf+IiHH/iIcf+DtcUrWjrYiHH/iIcf+IiHH/iISHMsiM2HH/iIhx/4iHH/iIhxSLcsdI2Icf+IiHH/iIcf+IiEUpLL1tiHH/iIhx/4iHH/iIhPCdwfYnH/iIhx/4iIcf+Ihx/4iEycTEY7cf+IiHH/iIcf+IiHH/hP5kwRm3H/iIhx/4iIcf+Ihx/4iIT0NsG8lx/4iHH/iIhx/4iIRz8cnA6Ihx/4iIcf+Ihx/4hMUsxK04hx/4iHH/iIhx/4iITxVcLqr/iIcf+IiHH/iIcUPunMEWiHH/iIhx/4iHH/iIhJq6yFRf+Ihx/4iIcf+IiHH/iIXGHUnoiHH/iIcf+IiHH/hF91zAiv+IiHH/iIhx/4iHH/NIwSvHPtiIhx/4iIcf+Ihx/4hJq6x1RYcf+Ihx/4iIcf+Igwf2GwkJ6HH/iIcf+IiHH/iIcUaS/KbQ/4iHH/iIhx/4iHFAZpz5lohx/4iIcf+Ihx/4iIcf+IhcYdSeiIcf+IiHH/iIcf+IiHH/iIcf+IiHH/Q7Yc1J6Icf+IiHH/iIcf+IiHH/iIcf+IiHH/iIcf+IiHH/iIhx/4iEvNHGMu/4iIcf+Ihx/4iIcf+IiHH/iE4YHD5+/4iHH/iIhx/4iHH/iIhx/4iE31rDCliIhx/4iHH/iIhxTD1sPCmIhx/4iIcf+Ihx/4iISrRsdLn/iIhx/4iHH/iIhx/4hEhUzHq3H/iIhx/4iHH/iIhxThVcHqqIiHH/iIcf+IiHH/iIcf+IiHH/iIcf+IiHFXF9joiIcf+IiHH/iIcf+IiHH/iIcf+IhFKSy9bYiHH/iIhx/4iHH/iIWlvWpIhx/4iIcf+Ihx/4iIcf+Ihx/4iIcf+Ihx/4g3t0G5SL6Icf+IiHH/iIcf+IiHH/g+PrKywU1x/4iHH/iIhx/4iIcU10PCi8iIhx/4iIcf+Ihx/4iIcf+Ihx/z6Lk7J0bIcf+Ihx/4iIcf+Ihx/4iIcf+ISeU8caxx/4iIcf+IiHH/iIcUn7LHBN/4iIcf+IiHH/iIcf9Jtyx0jYcf+IiHH/iIhx/4iDxo0bSXLoiIcf+IiHH/iIcf+IiHH/Qtts4kmIhx/4iIcf+Ihx/4iIcf9D5CzRvYiHH/iIhx/4iHH/iDecgrljfYcf+Ihx/4iIcf+IhJ5TyBrP+IiHH/iIcf+IiHH/g64Xa3Hon/iIcf+IiHH/iIcf+INuwjuxPc/4iIcf+Ihx/4iIcf+Ihx/05GLCudiIcf+Ihx/4iIcf+Ihx/4iIcf+Ig6JNG22y6Icf+Ihx/4iIcf+IhxSYZcZ5qIhx/4iIcf+Ihx/4Rps8pkyIhx/4iIcf+Ihx/0+KLBddcf+Ihx/4iIcf+IhEEHzO+IiHH/iIcf+IiHH/iIcf+IiHH/hMJLxNtIcf+IiHH/iIcf+IhB3iwDHf+IiHH/iIcf+IiHFNGBwufohx/4iIcf+Ihx/4Q+Qs0b2Ihx/4iHH/iIhx/050PCi8iIcf+IiHH/iIcf84e0S5hLv/iIhx/4iHH/iIhxSwIsT91x/4iIcf+IiHH/iIcUZzLJjNcf+Ihx/4iIcf+IiHH/iIcf+IRm0sqS2HH/iIhx/4iHH/iIhx/0WCjLfXiIhx/4iHH/iIhx/4iEX6HLBeiHH/iIcf+IiHH/iIcTT+IrsB3YiHH/iIhx/4iHH/iINSQUu9vriHH/iIcf+IiHH/iIS4OcV8Zx/4iIcf+Ihx/4hbn9Vgcf+Ihx/4iIcf+IhxQrYc1J6IiHH/iIcf+IiHH/Rph8pnhx/4iHH/iIhx/4iED2TAGbiIhx/4iHH/iIhx/4g+ewKyhP2Ihx/4iHH/iIhx/4hJ5TxxrHH/iIhx/4iHH/iIhxTUYsK52Ihx/4iIcf+Ihx/4iISAuMj0dx/4iIcf+Ihx/4iIQt4s4h2IiHH/iIcf+IiHH/RclMw2v/iIhx/4iHH/iIhx/0zTHFLO/4iHH/iIhx/4iHH/SvsscE3/iIcf+IiHH/iIcf+IiHH/RgEcr+5x/4iIcf+IiHH/iEm3LISN/4iHH/iIhx/4iIRvdcoIqIcf+IiHH/iIcf+IQgp871iIhx/4iHH/iIhx/4SbcsdI1x/4iIcf+Ihx/4iIcf+DnKcbc1jnH/iIhx/4iHH/iIhx/4iE5GLDud/4iIcf+Ihx/4iIcf+Ihx/0+KLBddcf+Ihx/4iIcf+Ihx/4iIQ+Qs0b1x/4iHH/iIhx/4iHH/NUUxu7rOhx/4iHH/iIhx/4iHFGcyyYzXH/iIhx/4iHH/iIhx/4hMMDxc/P+Ihx/4iIcf+Ihx/4RlG8quSIiHH/iIcf+IiHH/iIcf9KtGxkuYiHH/iIhx/4iHH/iEhzLIjNiHH/iIhx/4iIcf+IhDEzzezIcf+IiHH/iIcf+IiEsevF4UiIcf+Ihx/4iIcf+IQJosB12Ihx/4iHH/iIhx/4hcYdSeiIhx/4iHH/iIhx/4iFxh1J6Ihx/4iIcf+Ihx/4hDfIzYN4cf+Ihx/4iIcf+DbZ0bomLnH/iIcf+IiHH/iIcf+EmJHHducf+Ihx/4iIcf+Ihx/4iIcUMpLM1thx/4iIcf+Ihx/4iIcf+Ihx/4iIcUK2HNSeiIcf+IiHH/iIcf+IiHH/iIcUjifHHYcf+Ihx/4iIcf+Ihx/09+rBgVhx/4iIcf+Ihx/4iIcUHkLPG9/4iHH/iIhx/4iHH/hD5CzRvYiHH/iIcf+IiHH/iIQtts4klx/4iIcf+Ihx/4iIcf+Ihx/4iIcf+Ihx/4hEVzzKjHH/iIcf+IiHH/iIcf+IRj8crA5x/4iIcf+Ihx/4iIcf+ErifGHYiIcf+Ihx/4iIcf+IhxQykszW2Icf+Ihx/4iIcf+IhxNlshuaTeiIcf+IiHH/iIcf+IiHH/PsERsj7uiIcf+Ihx/4iIcf+Ihx/0xSzErTiIhx/4iHH/iIhxTqn8JWD/iIcf+IiHH/iIcf9CQUzr63H/iIhx/4iIcf+Ihx/4hC22ziSYcf+IiHH/iIhx/4iHFDVzzKjIiHH/iIcf+IiHH/iIMqQyvlvNcf+IiHH/iIcf+IiHH/g583W3DIpx/4iHH/iIhx/4iHH/iEQpLN1t/4iHH/iIhx/4iHH/g1c0G7jL6HH/iIcf+IiHH/iIcf9MAixP3XH/iIhx/4iHH/iIhx/0vNHFMuiIcf+Ihx/4iIcf+IhxMl4CvqH9/4iHH/iIhx/4iHH/iIhIcyyIzYcf+Ihx/4iIcf+Ihx/0W9zLQjhx/4iIcf+Ihx/4iE9l/BmgiIhx/4iHH/iIhx/0HeLPIdiHH/iIcf+IiHH/iIcf+IiEXunLEWiIcf+Ihx/4iIcf+IQwe834SIiHH/iIcf+IiHH/SNx8gjiIcf+IiHH/iIcf+Ev7LFBNiIcf+IiHH/iIcf+IiHH/iIcf+IiHH/iIcf9BoCz1/Ycf+IiHH/iIcf+IiHH/iIcf+IiHH/he6dMW/4iIcf+Ihx/4iIUkTeu3H/iIhx/4iHH/iIhx/4hAl2wXif+Ihx/4iIcf+Ihx/4iIQgp871iHH/iIcf+IiHH/iIhKtyxkjYiHH/iIcf+IiHH/iIhN0xwyznH/iIhx/4iHH/iIhx/1th1Z5x/4iIcf+IiHH/iIVIjcd4iHH/iIhx/4iHH/hL+yxQTYiHH/iIhx/4iHH/iIhx/4iHH/iIhx/4iIcf+Ihx/0UmbL2ZiHH/iIcf+IiHH/iIPqkSslbtiIcf+Ihx/4iIcf+IhNAiw/3Yhx/4iIcf+Ihx/4iIcf+IiHFJ+yxwTf+Ihx/4iIcf+IiHH/NGV1vZqK/4iIcf+IiHH/iIcTPx8bwODohx/4iHH/iIhx/4iHH/iIhIRRyLrnH/iIcf+IiHH/iIcf+IiHH/iIcUMpLM1tiHH/iIcf+IiHH/iITkYsO53/iIhx/4iHH/iIhx/zSYkbxnbohx/4iIcf+Ihx/4iEZtLKktcf+IiHH/iIcf+IiHH/iIcf9CrVzlKoiHH/iIcf+IiHH/iIcf+IiEYjrK3Fcf+Ihx/4iIcf+Ihx/4iIcf+Ihx/4iIcf+Ihx/0hFHIuuiIhx/4iHH/iIhx/4iHH/iIhx/4iHFTzNwzcf+Ihx/4iIcf+Ihx/4iIcf+Ihx/4iIcf+IQ+Qs0b2HH/iIhx/4iHH/iIhxQrYc1J6Ihx/4iIcf+Ihx/4iEENPP8scf+IiHH/iIcf+IiEJyHOjeiHH/iIcf+IiHH/iIcf+IiHH/iIcUiJHHduiHH/iIcf+IiHH/iIcf+IiHH/hD5CzRvYhx/4iIcf+Ihx/4hBDTz/LIcf+IiHH/iIcf+IiHE7cZG0jm6Ihx/4iHH/iIhx/0wwPEz8hx/4iHH/iIhx/4iHH/iIhx/4TAIsX93/iIcf+IiHH/iIcf+Dr1wbYKPoiHH/iIhx/4iHH/iITV/8OgCIcf+IiHH/iIcf+INAExvP7OiHH/iIcf+IiHH/iDJqor6VXYhx/4iHH/iIhx/4Rph8tnj/iIcf+IiHH/iIcf+IiHH/iIcf+IiEz4bEB5iHH/iIcf+IiHH/iIcf9KKjxtXHH/iIcf+IiHH/iIcf+IiHFFbSypLYiIcf+Ihx/4iIcf+IhD5CzRvXH/iIhx/4iHH/iIhx/4iEHeLAMd/4iHH/iIhx/4iIcf9ORiwrnYhx/4iHH/iIhx/4iIcf+Ihx/0/mTBGbiHH/iIcf+IiHH/iIPOkhtRbe/4iIcf+IiHH/iIcf+IiHH/hBZpz5lnH/iIcf+IiHH/iIO1xStaOtcf+IiHH/iIcf+IiHH/Rm0sqS2Ihx/4iHH/iIhx/4iHH/hMAixf3f+IiHH/iIcf+IiHH/iIcf9GPxysDohx/4iIcf+Ihx/4iIcf+IhxToosF12HH/iIcf+IiHH/iIcUnNHHMu/4iHH/iIhx/4iHH/iIP/xRsQOuiIcf+Ihx/4iIcf+IiHH/TfLsMNGIcf+IiHH/iIcf+EFmnPmWcf+IiHH/iIhx/4SeU8cayHH/iIhx/4iHH/iIhx/4iHH/iIhNPWxMKf+Ihx/4iIcf+Ihx/4iIcf+Ihx/4iIcf+Ihx/4iIcf+IiHH/iIcf+IiHH/iIcf+IiHH/iIcf+E09bDwpiHH/iIcf+IiHH/g4SSK5tt3/iIhx/4iHH/iIhx/0YBHK/uhx/4iHH/iIhx/4iHH/hN0xwyzoiHH/iIhx/4iIcf+Fpb1qSIhx/4iIcf+Ihx/0BpXApqcf+IiHH/iIcf+IiHH/iE50PCi8hx/4iIcf+Ihx/4iIRm0suS3/iIhx/4iHH/iIhx/1XM2zOIhx/4iIcf+IiHH/iITzfsHIGIcf+Ihx/4iIcf+IhIoTyF7Ihx/4iIcf+Ihx/4iIcf+IiHH/iIcf+IiDdPobqwXv+IiHH/iIcf+IiHH/hIcyyIzYiHH/iIhx/4iHH/iE0CLD/diIhx/4iHH/iIhx/4iHH/iIhx/4hLzRxTLocf+Ihx/4iIcf+Ihx/4iIcf+EY/HKwOhx/4iHH/iIhx/4iHH/iIhMgNxH8ocf+Ihx/4iIcf+IiHE+kEGxb76IiHH/iIcf+IiHH/hbYdWecf+Ihx/4iIcf+Ihx/4hSRN67iHH/iIhx/4iHH/iINNIhvC3ecf+Ihx/4iIcf+Ihx/0MQfN74hx/4iHH/iIhx/4iHH/iIhx/4hKtGxkuYcf+Ihx/4iIcf+Ihx/4iIcf+IhxSvhsUHmHH/iIhx/4iHH/iIhL+yxQTXH/iIhx/4iHH/iIhx/4hORiwrnXH/iIhx/4iHH/iIhx/4iHH/iIhxSs0cUy6IiHH/iIcf+IiHH/iIcf+IiHH/iIcf+IhAmiwHXYhx/4iIcf+Ihx/0PhbNHpcf+Ihx/4iIcf+Ihx/4QaAs9f1x/4iIcf+Ihx/4iIcf9OdDwovIiHH/iIhx/4iHH/iITkYsK51x/4iHH/iIhx/4iHH/iEOqnNVWiHH/iIhx/4iHH/iIhxPoECsX79hx/4iIcf+Ihx/4iIcUahPJXshx/4iHH/iIhx/4iIcf+Ihx/4iIcf+Ihx/4iE5GLCudcf+Ihx/4iIcf+Ihx/4hGbSypLYcf+IiHH/iIcf+IiHFADTz/LIiIcf+Ihx/4iIcf9M0xxSzv+Ihx/4iIcf+Ihx/4iIcf+ITqJMJduIcf+IiHH/iIcf+IQnIc6N6IiHH/iIcf+IiHH/hNa3w5SIhx/4iIcf+Ihx/4iIcf+EehPKXs/4iHH/iIhx/4iHH/iIhx/4iIcf+IhAbBwKPnH/iIhx/4iHH/iIhx/0PkLNG9iIcf+IiHH/iIcf+IiHH/iIhx/4hOGBw+fv+Ihx/4iIcf+Ihx/4iIcf+IiEq3LGSNiIcf+Ihx/4iIcf+IiHH/iIcf+E8VXB6qiHH/iIcf+IiHH/iIcf9IC4yPR4iIcf+IiHH/iIcf9bn9VgiHH/iIcf+IiHH/iIcf+IiHH/iIhx/4iHH/he6dMW/4iIcf+Ihx/4iIcf+EGgLPX9cf+Ihx/4iIcf+Ihx/4iIcf+Ihx/4iIcf+IiHH/SYkcd25x/4iHH/iIhx/4iHH/hL+yxQTYiHH/iIhx/4iHH/iIhx/4iIcf+Ihx/4iIcf+Ihx/4iIcf+Ihx/4iIcf+Ihx/4iISKE8heyIcf+Ihx/4iIcf+IhK4nxh2Icf+Ihx/4iIcf+IiEPYrNJ1hx/4iHH/iIhx/4iHH/iISbcshI3/iIcf+IiHH/iIcf+ET6HNBe/4iHH/iIhx/4iHH/iIhx/009bDwpiHH/iIhx/4iHH/iIRm0sqS1x/4iIcf+Ihx/4iIcf+Ihx/zJIEr637Yhx/4iHH/iIhx/4iHFP4MwB83H/iIhx/4iHH/iIhxQAp8/1hx/4iHH/iIhx/4iIcVPM3TP/iIcf+IiHH/iIcf+IiDCtcbBijocf+IiHH/iIcf+IiHH/PFbStKktcf+IiHH/iIhx/4iHH/iF2l01qHH/iIhx/4iHH/iIhx/0mJHHducf+IiHH/iIcf+IiHH/Rw5MnxuIcf+Ihx/4iIcf+IiFSI3HeIhx/4iHH/iIhx/4iHFDKSzNbYhx/4iHH/iIhx/4iHH/iERLvMtEhx/4iIcf+Ihx/4iIcf+Ihx/4QGwcCj6Ihx/4iIcf+Ihx/4iIcf+Ihx/4iEhzLIjNiHH/iIcf+IiHH/iIcUsCLE/dhx/4iIcf+Ihx/4iIcf+IhKtyxkjYiIcf+Ihx/4iIcf+IQF3cGyL/iIhx/4iHH/iIhx/4iHH/QMV8BKiIcf+IiHH/iIcf+IhB3iwDHf+IiHH/iIcf+IiHH/iIcf+IS80cUy6HH/iIhx/4iHH/iIhEthzEnoiIcf+IiHH/iIcf+EE4jA13/4iIcf+Ihx/4iIcf9PiiwnXf+IiHH/iIcf+IiHH/RCkszW1x/4iIcf+Ihx/4iIcf+Ihx/4iIcf+IQGwcCj6Icf+Ihx/4iIcf+IhxQeQs8b3/iIhx/4iHH/iIhx/4S/hsYHn/iIcf+IiHH/iIcf+E3THDLOiIcf+IiHH/iIhx/4hIcyyIzYhx/4iHH/iIhx/4iIQt4s4h2Ihx/4iIcf+IiHH/iIRSksvW2Icf+IiHH/iIhx/4hD5CzRvYcf+Ihx/4iIcf+IiHH/hAmiwHXYiHH/iIhx/4iIcf+EwwPFz8/4iIcf+IiHH/iIcf9M0xxSzv+Ihx/4iIcf+Ihx/4iIcf+IiHH/iIcf+IS++sUQWIhx/4iIcf+IiHH/iIcU6KLBddcf+IiHH/iIhx/4iHH/iIhxRJs8xkz/iIhx/4iHH/iIhx/0xuPEkciHH/iIcf+IiHH/iISXBsePmIhx/4iHH/iIhx/4iEDIPAR8iIcf+Ihx/4iIcf+Ihx/4iIcf9LzRxTLoiHH/iIcf+IiHH/hGmHy2eP+Ihx/4iIcf+Ihx/4hDEHzu+P+Ihx/4iIcf+Ihx/4iIcf+IhCoCzl/YiHH/iIhx/4iHH/iIP4uTsXRsiIhx/4iHH/iIhx/4iEGXbPaJiIcf+IiHH/iIcf+ISKE8heyIiHH/iIcf+IiHH/QkFM6+tx/4iHH/iIhx/4iHH/iEDFfASocf+IiHH/iIcf+IiHH/iEuDnFfGhx/4iIcf+Ihx/4iIcf+Ihx/4iIcf+Ihx/4iIcUpVjFqniIcf+Ihx/4iIcf+E09bDwphx/4iIcf+Ihx/4iIcf+ITt2MIidx/4iHH/iIhx/4iHFE69yxQoiHH/iIhx/4iHH/iIhx/4hIRRyLrocf+IiHH/iIcf+IhH8dyQ4ocf+Ihx/4iIcf+IiEihPIXshx/4iIcf+IiHH/iIQqAs5f2Ihx/4iHH/iIhx/4haW9akiIcf+Ihx/4iIcf+Ihx/4iIcf+Ihx/4iISrcsZI2Ihx/4iIcf+Ihx/4iIcf+IiHH/iIcf+IiHH/iIcf+IiHH/iIcf+IiHH/iIcf+IiHH/iIhx/0rifGHYiIcf+IiHH/iIhx/4g5nyG3YN6Icf+Ihx/4iIcf+Ihx/4iISHMsiM2HH/iIcf+IiHH/iIcf+IiHH/hD5CzRvYhx/4iIcf+Ihx/4iIQIvsGEH/iIcf+IiHH/iIcf+IQJosB12Ihx/4iIcf+Ihx/4iIcf+IhxQHIc+N6HH/iIhx/4iHH/iIhx/4iHH/iIhx/4iHH/iEX6HLBeiIcf+IiHH/iIcf+IiHH/iIcf+IhORiwrnXH/iIcf+IiHH/iIcf9BoCz1/Ycf+IiHH/iIcf+IiHH/iIcf+IiHH/R5W8lqSHH/iIhx/4iHH/iIhx/4iITjqsLFVx/4iHH/iIhx/4iHH/hJq6x1RYhx/4iIcf+Ihx/4hPQ2wbyYhx/4iIcf+Ihx/4iIcUsCLE/dhx/4iHH/iIhx/4iHH/TcTcM7KIcf+Ihx/4iIcf+Ihx/4iIcf+IiHFD+hzAXnH/iIcf+IiHH/iIcf+IiHH/iITxgcHn6IiHH/iIcf+IiHH/iIcf+IiHFD+hzAXnH/iIhx/4iHH/iIhx/4iHH/iE4YHC5+cf+Ihx/4iIcf+Ihx/4iIcf+IhxT/w8EDz/iIcf+IiHH/iIhxSs0cUy6Ihx/4iIcf+Ihx/4hAufwFYIhx/4iHH/iIhx/4iHH/hHlbyWpIcf+Ihx/4iIcf+Ihx/4hF91zAiv+IiHH/iIcf+IiHFBEzzuzHH/iIcf+IiHH/iIcUzQXDL6hx/4iIcf+IiHH/iFxh1J6IiHH/iIcf+IiHH/hGARy/7v+IiHH/iIhx/4iHH/W2HVnocf+Ihx/4iIcf+Ihx/4iIcf+EvNHFMuiHH/iIcf+IiHH/iIQxM83syHH/iIhx/4iHH/iIhFKSy9bYhx/4iIcf+Ihx/4hFVHy6uIcf+IiHH/iIcf+IiHFHrmyFGYhx/4iIcf+Ihx/4iISa5sdRmIhx/4iIcf+Ihx/4hGbSypLYcf+IiHH/iIcf+IiHFAoCz1/Yhx/4iHH/iIhx/4iE0wPDz8iIcf+IiHH/iIcf+IQaAsBv3/iIhx/4iHH/iIhx/0O2HNSeiHH/iIhx/4iHH/iIhx/4iHH/iIhx/0ZtLKktiIcf+Ihx/4iIcf+IhQPtHR/4iIcf+IiHH/iIcf+IiHH/iIcf+IiHH/iIQ7Yc5J7/iIhx/4iHH/iIhxQykszW2HH/iIhx/4iHH/iIhx/4iHH/iIhx/4iE9DbBvJhx/4iHH/iIhx/4iHH/iIOw0ltfLaiIhx/4iHH/iIhx/0LYrPJ1/4iIcf+Ihx/4iIcf+Ihx/4hEHazOJXH/iIhx/4iHH/iIhGbSy5Lf+IiHH/iIcf+IiHE1YUK6nr2HH/iIcf+IiHH/iITWt8OUhx/4iIcf+Ihx/4iIS/ssUE1x/4iIcf+Ihx/4iIQzXM3KOIhx/4iIcf+IiHFI4nyB2P+Ihx/4iIcf+IiHFGoTyV7HH/iIhx/4iIcf+IhAjqwIFYiHH/iIcf+IiHH/iIhxPjQhscveiHH/iIcf+IiHH/iE50PCi8hx/4iIcf+Ihx/4iFJE3ruHH/iIhx/4iIcf+Ihx/0dzLKjN/4iHH/iIhx/4iIcf+ITJxMRjuHH/iIcf+IiHH/iIcf+ITDA8XPz/iIhx/4iHH/iIhx/4iHFGcyyYzXH/iIhx/4iHH/iIhx/4iHH/iDyNAbVy/v+Ihx/4iIcf+IiHH/iIcTms8rZTDYiHH/iIcf+IiHH/iIcTVVwrqqPYiHH/iIcf+IiHH/hGPxysDocf+Ihx/4iIcf+Ihx/0nifIHY/4iHH/iIhx/4iHH/iIhxTUYsK52Ihx/4iIcf+Ihx/4iEXunLEWiIhx/4iHH/iIhx/03THDLOiIhx/4iHH/iIhxQ/ocwF5x/4iIcf+Ihx/4iIcf+Ihx/zULobv0Xocf+IiHH/iIcf+IiEq3LGSNiIcf+IiHH/iIcf+IhHDkyvG/+IiHH/iIcf+IiHH/TG48SRyIcf+Ihx/4iIcf+IiHE2hnG6eY7/iIhx/4iHH/iIhx/zM/Mb7Azv+Ihx/4iIcf+Ihx/4hAmiwHXYiHH/iIhx/4iHH/hGbSypLYhx/4iIcf+Ihx/4O9BxtS+OiHH/iIhx/4iHH/iIhF+hywXocf+Ihx/4iIcf+IiHH/iIcf+IiE0CLD/dhx/4iIcf+IiHH/iIcf+IiHH/iIcf9Al2wHiYcf+IiHH/iIcf+IiHH/T7g8FHxx/4iIcf+Ihx/4iIcf9C22ziSYiHH/iIhx/4iHH/iDGzcbBcjv+Ihx/4iIcf+IiHH/iD6pErJW7YiHH/iIhx/4iIcf+IS80cUy5x/4iIcf+Ihx/4iIcf9Ksax05f+Ihx/4iIcf+Ihx/4iIcf+Ihx/4iDA14bDaHocf+IiHH/iIhx/4iE09bEwp/4iHH/iIhx/4iIcf+Ihx/4iIcU0YHC5+iHH/iIcf+IiHH/iIhx/4iHH/iIhx/0T6HNBe/4iHH/iIhx/4iIcf+Ihx/4iIcf9OGBwufocf+Ihx/4iIcf+IiHH/iIcf+IiHH/SYkcd25x/4iHH/iIhx/4iIcVPM3TP/iIcf+IiHH/iIcf+IiHH/iIcf+IiHH/iIhx/4iHH/hJtyx0jXH/iIhx/4iIcf+Ihx/4S80cUy6Icf+Ihx/4iIcf+IiELbbPJJ/4iIcf+Ihx/4iIcf+EMQfO74/4iIcf+Ihx/4iIcf+IiEBsHAo+cf+Ihx/4iIcf+Ihx/4iEihPIXsiIcf+Ihx/4iIcf+ISbcshI3/iIhx/4iHH/iIhx/0LbbOJJiIcf+IiHH/iIcf+IPzQhscvecf+Ihx/4iIcf+Ihx/4SeU8cayIcf+Ihx/4iIcf+IQcK889SHH/iIhx/4iHH/iIOFhhuKeecf+IiHH/iIcf+IiHFEJmy9mYiHH/iIcf+IiHH/iIcf+Ev7LFBNiIcf+IiHH/iIcf+IiHH/iIhx/0Y/HKwOhx/4iIcf+Ihx/4iIcf+IiHH/iEPkLNG9hx/4iHH/iIhx/4iIcf+Ihx/4iIcf+IhC22ziSXH/iIhx/4iHH/iIhx/4iHH/iIhx/zj7QbgEvocf+Ihx/4iIcf+IhNa3w5SHH/iIhx/4iHH/iIhx/4RSZsvZmHH/iIcf+IiHH/iIcf+ISEUci66Icf+Ihx/4iIcf+IQMg8BHyIiHH/iIcf+IiHH/SeU8cayIcf+IiHH/iIcf+IiHH/iIcf+IiHH/hKWExqe3H/iIcf+IiHH/iIcf+IiHH/iIcf+IiHH/iIcf+IiHH/iEabPKZMiHH/iIhx/4iHH/iEX6HLBeiIcf+Ihx/4iIcf+IiHH/iIcf+IiHH/he6dMW/4iHH/iIhx/4iHH/iIhx/4iIcf+Ihx/4iIcf+EY/HKwOcf+IiHH/iIhx/4iHH/iIhx/0hzLIjNiIhx/4iIcf+Ihx/4iExSzErThx/4iHH/iIhx/4iHH/hMAixf3f+IiHH/iIcf+IiHH/hVzNsziHH/iIhx/4iHH/iIhx/4iIcf+Ihx/4iIcf+Ihx/4haW9akiIcf+Ihx/4iIcf+IiHH/iIcf+IiHH/iIcf+EYBHK/ucf+Ihx/4iIcf+IiHFBEzz+zP+IiHH/iIhx/4iHH/iIhx/4ThgcLn5x/4iHH/iIhx/4iIcf+Ihx/4iIcUP6HMBecf+Ihx/4iIcf+IiHH/hD2KzSdYiHH/iIhx/4iHH/iIhxTRgcLn6Icf+IiHH/iIcf+IiHH/NGqBvJV+hx/4iIcf+Ihx/4iIcf+EycTEY7iHH/iIhx/4iHH/iIhxRZh8pniHH/iIcf+IiHH/iIcU0MnC82iIhx/4iHH/iIhx/4iENBTNvriIcf+Ihx/4iIcf+IhxQRM87sxx/4iIcf+Ihx/4iIcf+E6vfDUI/4iIcf+Ihx/4iIcf+IhxR9x8gjiIiHH/iIcf+IiHH/iIRIVMx6tx/4iHH/iIhx/4iHE/eCGxh97/iIhx/4iHH/iIhx/4iIcf+Ihx/4S/ssUE2Ihx/4iIcf+Ihx/4iIcUAKfP9Ycf+Ihx/4iIcf+Ihx/4SX2ceCaHH/iIcf+IiHH/iIhx/z1cMbOjznH/iIhx/4iHH/iIhxPzxFsMO6iHH/iIhx/4iHH/iIhx/0PhbOHp/4iIcf+Ihx/4iIcf+Ihx/z1vgrOQfYcf+Ihx/4iIcf+IiHH/iEihPIXsiIcf+IiHH/iIcf+IRSZsvZlx/4iHH/iIhx/4iIcf+Ihx/zLMIb4z3ocf+Ihx/4iIcf+ISK5slRn/iIhx/4iHH/iIgy4YG+Hn6IiHH/iIcf+IiHH/iIcUP6HMBehx/4iHH/iIhx/4iHH/iITxgcHn6IiHH/iIhx/4iHH/iIhx/4iHFMPWw8KYiIcf+Ihx/4iIcf+Ihx/4Pdcisyjdhx/4iHH/iIhx/4iHH/hMAixf3f+IiHH/iIcf+IiHH/QpHs5uGIhx/4iIcf+IiHH/iIcf+IiEHCvATU/4iIcf+IiHH/iIcf+EGgLPX9cf+Ihx/4iIcf+IiHH/RIVMx6uIcf+IiHH/iIcf+IhORiwrnXH/iIcf+IiHH/iIcf9PiiwXXXH/iIcf+IiHH/iIcf+IQWacCpb/iIhx/4iHH/iIhx/4iIcf+Ihx/4iIUD7R0f+Ihx/4iIcf+Ihx/4iIcf+IiHFAoCz1/Ycf+IiHH/iIcf+IiEROfMsYiIcf+IiHH/iIhx/4TnQ8KLyIcf+IiHH/iIcf+ISX2ceCZx/4iHH/iIhx/4iHFMD1w/CoiHH/iIcf+IiHH/iIcU6KLBddhx/4iHH/iIhx/4iHFOiiwXXYcf+Ihx/4iIcf+Ihx/4M8lhvTaehx/4iIcf+IiHH/iEg5nIxmiHH/iIhx/4iHH/iIgwkQKwfv2Ihx/4iHH/iIhx/4g9jQGzcv6IiHH/iIcf+IiHH/NnCBuo9+iIcf+Ihx/4iIcf+IRps8pkyIcf+Ihx/4iIcf+Ihx/05GLCudiIcf+Ihx/4iIcf+IhL+yxQTYcf+Ihx/4iIcf+Ihx/4Qc/sBAH/iIcf+IiHH/iIcf8/ODOyx8z/iIcf+IiHH/iIcf+IiHFFPxysDoiHH/iIcf+IiHH/iIcf+IQ9is0nWIhx/4iIcf+Ihx/4iIcUjlPHGsiIcf+IiHH/iIcf+E9DbBvJiIcf+IiHH/iIcf+IiHH/iIcf+IhLzRxTLnH/iIhx/4iHH/iIhxPpBBsW++iIhx/4iIcf+Ihx/4iIcf+Ihx/4iIS80cYy7/iIhx/4iHH/iIhx/4iHH/iIhx/4SrRsZLmIcf+Ihx/4iIcf+Ihx/4iIcf+IPw3isvId/4iIcf+Ihx/4iIcf+IhKiRxnboiHH/iIcf+IiHH/iISokcZ26Icf+IiHH/iIhx/4iHFQRN+7cf+Ihx/4iIcf+Ihx/4UkTeu4iHH/iIhx/4iIcf+Ihx/4hLzRxTLocf+Ihx/4iIcf+IiDcI4bn3HoiIcf+Ihx/4iIcf+IQd4s8h1x/4iHH/iIhx/4iHH/iIhx/0vNHFMuiIcf+Ihx/4iIcf+Ihx/4hEKSzdbf+Ihx/4iIcf+Ihx/0QpLM1thx/4iHH/iIhx/4iHH/iIhx/4hJtyyEjf+IiHH/iIcf+IiHH/iIcf9PiiwXXXH/iIcf+IiHH/iIcf+IiE6iTCXbhx/4iHH/iIhx/4iIcf+Fuf1WBx/4iIcf+Ihx/4iIcf+Ihx/4iIcf9B3izyHYhx/4iHH/iIhx/4iIcULkLNG9iIhx/4iHH/iIhx/4iIcf+Ihx/4iIcf9YF9joiHH/iIcf+IiHH/iIT698FQiIhx/4iHH/iIhx/4hBDTz/LIcf+IiHH/iIcf+IiHFLMDxM/Ihx/4iHH/iIhx/4iHH/iIhx/4iHH/iIhx/4XunTFv+IiHH/iIcf+IiHH/iEqJHGduiIcf+IiHH/iIhx/4iHH/QGlcCmpx/4iHH/iIhx/4iHH/hIcyyIzYiIcf+Ihx/4iIcf+EehPKXs/4iHH/iIhx/4iHH/iEHeLPIdcf+IiHH/iIcf+IiF2l01px/4iHH/iIhx/4iHH/QXIc+N5x/4iHH/iIhx/4iE0wPDz8iIcf+IiHH/iIhxRPdcsIqHH/iIhx/4iHH/iIhxMW60vpFLiHH/iIhx/4iHH/iEz4bEB5iIcf+IiHH/iIhx/4iHH/iIhK4nxh2HH/iIhx/4iHH/iIg06DK8F82Icf+IiHH/iIcf+IiHH/g4KlG41a6HH/iIcf+IiHH/iIQtts4klx/4iIcf+Ihx/4iIcf9GPxysDohx/4iHH/iIhx/4iHFJ+yxgTXH/iIcf+IiHH/iIcf9MbjxJHIhx/4iIcf+IiHH/RUj8u3CIiHH/iIcf+IiHH/iIhx/4Rm0sqS2HH/iIhx/4iIcf+Ihx/4iIcf9EVzzKjIcf+IiHH/iIcf+IiHFM8uww0YiHH/iIhx/4iIcf+IhxQeQs8b3/iIcf+IiHH/iIhx/4iDV2AbuJ/ohx/4iIcf+Ihx/4iIcf+IhNAiw/3Yhx/4iIcf+Ihx/4iIcf+Ig2U3a6rImHH/iIcf+IiHH/iIhx/4iHH/iIQ+Qs0b1x/4iIcf+IiHH/iIcf+IiHH/iIcUP6HMBecf+IiHH/iIhx/4iHH/S80cUy6Ihx/4iHH/iIhx/4iIcf+Ihx/4iIcf+Ev7LFBNiIcf+Ihx/4iIcf+IhIRRyLrnH/iIcf+IiHH/iIhx/4NLdivUid/4iIcf+IiHH/iIcf+EwwPEz8cf+IiHH/iIcf+IiHFOXBwqPv+Ihx/4iIcf+IiHH/iIcUm0bGS5iIhx/4iHH/iIhx/0BsHAo+iIhx/4iHH/iIhx/4RCks3W3/iIhx/4iHH/iIhx/4iHH/iISN88ggyIiHH/iIhx/4iHH/iIhx/4iHH/iIhx/4iHH/iIhx/4iHH/iIQGwcCj6HH/iIhx/4iHH/iIRps8pkyHH/iIhx/4iHH/iIhx/4iIcf+Ihx/0KtXOUqiHH/iIhx/4iHH/iIhx/4iIcUCgLPX9hx/4iIcf+Ihx/4iIcf+ISKE8heyIhx/4iIcf+IiHH/iIcT7tErES7YiIcf+IiHH/iIcf+IiEKUrOa1iIhx/4iHH/iIhx/4iIcf+Ihx/4iIcUU/HKwOiHH/iIhx/4iIcf+IPNiVtCdqcf+IiHH/iIcf+IiHFP44wBx4iIcf+Ihx/4iIcf+IiHH/iIcf+IiHH/hGPxysDnH/iIhx/4iIcf+Ihx/4iE5ovCl0iHH/iIhx/4iHH/iIhx/4iDYXIbro3ocf+IiHH/iIcf+IiE9xfBjohx/4iIcf+Ihx/4iIcU8fzA4Dhx/4iIcf+Ihx/4iIcf80aoG8lX6HH/iIhx/4iHH/iIhxTrg8FHyHH/iIhx/4iHH/iIhx/4Qge8/4T/iIhx/4iHH/iIhx/4MnYivondhx/4iIcf+Ihx/4iIcf+Ihx/4hGUbyq5IiHH/iIcf+IiHH/iIcf9ESPzbcP+IiHH/iIcf+IiHH/hJ5TxxrIcf+IiHH/iIcf+IiHH/iIhx/zUXIbzo3v+Ihx/4iIcf+Ihx/4iIcf+Ihx/0mJHHduhx/4iHH/iIhx/4iHH/iIhx/4iHH/hDthzUnohx/4iHH/iIhx/4iHH/iIhx/4Q+Qs0b2Icf+IiHH/iIcf+IiETV7MKhiIcf+Ihx/4iIcf+IQ+Qs0b2HH/iIhx/4iHH/iIhEhUzXq/+Ihx/4iIcf+Ihx/4iEHeLAMd/4iIcf+Ihx/4iIcf+Ihx/4iIcf+IiHH/iIcf+IiHH/T4osJ13/iIhx/4iHH/iIhx/4iHH/hD5CzRvYiHH/iIcf+IiHH/iIcUU/HKwOiIcf+IiHH/iIcf+IiHH/iITQIsP92Icf+IiHH/iIcf+IhIoTyF7IiHH/iIcf+IiHH/iEY/HLwO/4iIcf+IiHH/iIcf+ISdm8cmSIcf+IiHH/iIcf+IhO3YwyJ/+Ihx/4iIcf+Ihx/4iDHkQb8bvoiHH/iIhx/4iHH/iIhx/4iHH/iIhx/4iIcf+Ihx/zIpQb7WvoiHH/iIhx/4iHH/iITQIsP92Icf+IiHH/iIhx/4iHH/iIhIlbyGpIiHH/iIhx/4iHH/iIQCKcDtaHH/iIhx/4iHH/iIhx/4SbcsdI1x/4iIcf+Ihx/4iIcf9GmHymeHH/iIcf+IiHH/iIcf+DUXIbzo3v+Ihx/4iIcf+Ihx/4hDEzzezIiHH/iIcf+IiHH/iIVIjcd4iHH/iIhx/4iIcf+Ihx/4iIcf+Ihx/0ZtLKktiIcf+IiHH/iIcf+IiHH/SEUci66Ihx/4iIcf+Ihx/4iIcf+Ihx/4iIcf+Ihx/05GLCudiIcf+Ihx/4iIcf+Ihcn9RgiIhx/4iIcf+Ihx/4iIcf+IhKtyxkjYiIcf+Ihx/4iIcf+IgysLG/T07/iIcf+IiHH/iIcf+IhORiwrnXH/iIcf+IiHH/iIcf+D1AwbO/Pohx/4iHH/iIhx/4iHFB5Czxvf+IiHH/iIcf+IiHH/iIcf+IiE5GLDud/4iHH/iIhx/4iHH/iEI1zOyjcf+Ihx/4iIcf+Ihx/4NEKSvL1tiIhx/4iHH/iIhx/4iFSI3HeIhx/4iIcf+IiHH/iEabPKZMiHH/iIcf+IiHH/iIcUSbPLZMcf+Ihx/4iIcf+Ihx/4iF/p0RaIhx/4iIcf+Ihx/4iIcTER477uHIhx/4iIcf+Ihx/4iIcf+Ihx/4iIcf+IiHH/iIcf+IiHH/iIcf+IiHH/iIcf+IhHDkyvG/+IiHH/iIhx/4iHH/U4jdd4cf+IiHH/iIcf+IiHFLMDxM/Ihx/4iHH/iIhx/4iHEwaqK/lV1x/4iHH/iIhx/4iHH/g7sKa2T1n/iIhx/4iIcf+Ihx/4Syd8XYhx/4iIcf+Ihx/4iIcf+Fth1p7/iIhx/4iHH/iIhx/4T3F8GOiIiHH/iIcf+IiHH/iIcVul1Vr/iIhx/4iHH/iIhx/4iHFQRN+7cf+Ihx/4iIcf+Ihx/4iIcf+IiHH/iIcf+IiHH/iIcf+IhIcyyIzYhx/4iHH/iIhx/4iHE5a5G2lG6Icf+Ihx/4iIcf+IhxQRM87sxx/4iIcf+Ihx/4iIcf+Ihx/4iIcUU/HKwOiIcf+Ihx/4iIcf+Ihx/4iIcf+ITdMcMs6Icf+IiHH/iIcf+IiHH/iIcf+IiHH/iIhx/4iEC8vAU0iIhx/4iIcf+Ihx/4hB3izyHXH/iIhx/4iHH/iIhx/4iHH/iIhQPtHR/4iHH/iIhx/4iIcf+Ihx/4iIcf+Ihx/4iIcf+Ihx/4iIcf+Ihx/4iIcf+IiHH/iIcf+IiHH/iIcVPM3TP/iIhx/4iHH/iIhx/4iIcf+IhxTUYsK52Ihx/4iIcf+IiHH/iIcf+IiHH/iIcf9LzRxTLoiHH/iIhx/4iHH/iIhx/4iHH/iIhHPxycDoiIcf+Ihx/4iIcf+IS1hMWnuIiHH/iIcf+IiHH/iIQQ08/yxx/4iHH/iIhx/4iIcf+D5N8bKyDohx/4iIcf+Ihx/4iISa5sdRmIhx/4iIcf+Ihx/4iEuDnFfGcf+IiHH/iIhx/4iHH/hGmHy2eP+IiHH/iIcf+IiHH/iEbJTKNriIcf+Ihx/4iIcf+IhxRMlMs2uHH/iIhx/4iHH/iIhx/0T6HNBe/4iHH/iIhx/4iIcf+IhxQykszW2HH/iIhx/4iIcf+Ihx/4TAIsX93/iIcf+IiHH/iIhxTa98JQiHH/iIhx/4iHH/iIhx/zxxkbSObohx/4iHH/iIhx/4iHH/iIhx/4iHH/Mz8xvsDO/4iIcf+Ihx/4iIcf+IhYF9no/4iHH/iIhx/4iIcf+Ihx/4iIcf+Ihx/4iIcf+Ihx/4iIcf+Ihx/4iIcUA4jPx3hx/4iIcf+Ihx/4iIcf+Ihx/4iIcf+Ihx/4iDApYrDmnYiHH/iIcf+IiHH/iEaPvKcEiIcf+IiHH/iIcf+INmQCupv9iIcf+Ihx/4iIcf+IgxTpG/sW6HH/iIcf+IiHH/iIcf+DVzQbuMvocf+Ihx/4iIcf+Ihx/0SCjNfX/4iHH/iIhx/4iIcf+Ihx/4iIR8aMk5eIhx/4iHH/iIhx/4iHH/iIhx/4SrRsZLmIcf+Ihx/4iIcf+Ihx/4iIcf+Ihx/4iIcUmxrGTlcf+Ihx/4iIcf+Ihx/4Q7Yc1J6Icf+Ihx/4iIcf+Ihx/4iIcf+IS/ssUE2Icf+Ihx/4iIcf+IhxQhB83viIcf+Ihx/4iIcf+Ihx/4iE5ovCl0iHH/iIhx/4iHH/iIhx/4iHFCthzUnoiIcf+Ihx/4iIcf+Ihx/4iIcf9Gamy5Wf+Ihx/4iIcf+Ihx/4iIcUHkLPG9/4iHH/iIhx/4iHH/hPiiwnXf+Ihx/4iIcf+Ihx/4iIRfocsF6HH/iIhx/4iHH/iIhxSspcY1r/iIhx/4iIcf+Ihx/4iIcf+Ihx/4Q7Yc1J6HH/iIhx/4iIcf+Ihx/4iIcf9PiiwnXf+IiHH/iIcf+IiHH/iIcf+IRm0sqS2HH/iIhx/4iHH/iIhxQHIc+N5x/4iIcf+IiHH/iIcf+IiHH/Qtts4kmIhx/4iIcf+Ihx/4iE5GLDud/4iIcf+IiHH/iIcf+ISbcshI3/iIhx/4iIcf+Ihx/4iIcf+Ihx/4iIcf+Ihx/4iIcf9PiiwnXf+IiHH/iIcf+IiHH/iIcf+IiHH/iIhx/4hbn9Zg/4iIcf+Ihx/4iIcf+Ihx/4iIcf+IiHH/iIcf+IiFJE3rtx/4iIcf+Ihx/4iIcVhb16Rx/4iIcf+Ihx/4iIcf+Ihx/4iIcf+Ihx/4iIcf+Ihx/4iIcf+IiHH/iIcf+IiHH/iIcf+IiHH/iIcf+IiHH/iIV9LZLYhx/4iIcf+Ihx/4iIcf+Ihx/4iIcf+Ihx/4iIcf+Ihx/4iIcf+IiHH/iIcf+FJE3ruIhx/4iIcf+Ihx/4iIcf+Ihx/4iIcf+IiHH/iIcf+Fpb1qSIiHH/iIcf+IiHH/hYF9johx/4iIcf+Ihx/4iIcf+Ihx/4iIcf+Ihx/4iIcf+Ihx/4iIcf+IiHH/iIcf+IiHH/iIcf+IiHH/iIcf+IiHH/iIcf+IhTiN53/4iHH/iIhx/4iHH/iIhLzRxjLv+IiHH/iIcf+IiHH/iIQtts4klx/4iIcf+Ihx/4iIcf+Ihx/4iIcf+Ihx/4iIcf9OdDwovIiHH/iIhx/4iHH/iIhx/4iIcf+Ihx/4iIcf+Ihx/4iIcf+Ihx/4iIcf+Ihx/4iIcf+FA+0NGIcf+Ihx/4iIcf+IhxRG0syS3/iIcf+IiHH/iIcf+IiHH/iIcUZFHKuu/4iIcf+Ihx/4iIcf8wyYKxRn3/iIcf+IiHH/iIhx/zB/YbCQnoiHH/iIhx/4iHH/iIhx/4iHH/iITG48WRz/iIhx/4iIcf+Ihx/4g0ATG8/s6HH/iIhx/4iHH/iIP2IxsZ3Ocf+Ihx/4iIcf+Ihx/0HeLPIdiHH/iIhx/4iHH/iIhx/4ROFswemIiHH/iIcf+IiHH/hAxXwEqIcf+Ihx/4iIcf+Ihx/4hCNczso3H/iIcf+IiHH/iIcf9BoCz1/Ycf+IiHH/iIcf+IiHH/iIQ+Qs0b1x/4iIcf+Ihx/4iIcf+Ihx/4iIcf+EhzLIjNiIcf+IiHH/iIcf+IiEX6HLBehx/4iIcf+Ihx/4iIcf+Ihx/0vNHFMuiIcf+IiHH/iIcf+IiHH/iIcf+IQ7Yc1J6HH/iIcf+IiHH/iIcf+IiHH/hHPFycOohx/4iIcf+Ihx/4iIcf+Ihx/4iIcf+IhxQrYc1J6IiHH/iIcf+IiHH/iIcf9QPtDRiIcf+IiHH/iIcf+IiHH/iIcf+IiHH/iIcf+IiHH/iIcf+FgX2OiIcf+Ihx/4iIcf+Ihx/4iIcf+Ihx/4iIcVyl01qIiHH/iIhx/4iHH/iIhx/4iHH/iIhxQA08/yyIiHH/iIcf+IiHH/iIQGwcCj6HH/iIcf+IiHH/iIcf+IQnIc6N6IiHH/iIcf+IiHH/iIcf+IiHH/iIcUswPEz8iHH/iIhx/4iHH/iIhxQykszW2HH/iIhx/4iHH/iIhxQGac+ZaIcf+IiHH/iIcf+IiHH/RIVMx6uIcf+IiHH/iIcf+IOtMxtizOcf+Ihx/4iIcf+Ihx/zt0UbWLrocf+Ihx/4iIcf+IhxToosF12HH/iIcf+IiHH/iIcf+IiHH/iIcUZzLJjNcf+IiHH/iIcf+IiHFNCdw/Yv+IiHH/iIhx/4iHH/iITPhsQHmIcf+IiHH/iIhx/4iHH/iIhx/4QJdsF4n/iIhx/4iIcf+Ihx/4QJosB12IiHH/iIhx/4iHH/iEPkLNG9hx/4iIcf+IiHH/iIcf+E50PCi8iIcf+Ihx/4iIcf+IhOlswmk4iHH/iIcf+IiHH/iIcf+IhKT4xrB4iHH/iIhx/4iIcf+IWlvWpIhx/4iIcf+Ihx/4iINkUxurrOiHH/iIhx/4iHH/iIhcYdSeiHH/iIhx/4iHH/iIhxQrYc1J6Ihx/4iIcf+Ihx/4iINaQRu1vuiIcf+Ihx/4iIcf+IiHH/iIcf9L+yxQTYiIcf+IiHH/iIcf+IiHH/iIcf+EYBHK/ucf+Ihx/4iIcf+IiHH/iIcTr/MrUAzYhx/4iIcf+Ihx/4iDpS4batHoiHH/iIhx/4iHH/iIQqAs5f2IiHH/iIcf+IiHH/iITTA8PPyIhx/4iIcf+Ihx/4iF2l01qHH/iIcf+IiHH/iIcf+IhGPxy8Dv+IiHH/iIcf+IiHH/iEdqbJlZiHH/iIhx/4iHH/iIhxTD1sPCmIhx/4iIcf+Ihx/4iIcf+INlyUuqNrhx/4iHH/iIhx/4iHH/iEHeLPIdcf+IiHH/iIcf+IiHH/RPoc0F7/iIhx/4iHH/iIhx/4iHH/iIg28kS6DbuHH/iIhx/4iHH/iIhxQRM87sxx/4iHH/iIhx/4iHH/iEY/HKwOcf+IiHH/iIcf+IiHH/iIcf+EMQfN74cf+Ihx/4iIcf+Ihx/4iIcf+Ihx/4iIcUZzLJjNcf+Ihx/4iIcf+Ihx/4hF91zAiv+IiHH/iIcf+IiHH/iEUpLL1tiIhx/4iHH/iIhx/4hAxXwEqHH/iIcf+IiHH/iIcf+IiHH/iIcf+IiHH/iIcVBE37tx/4iIcf+Ihx/4iIcf+Ihx/4iIcf+Ihx/4iIcf+Ihx/4iIcf9OGBwufocf+IiHH/iIcf+IiHH/iIcf+IiEJyHOjeiHH/iIcf+IiHH/iIcf+IiHH/iIcf+EhzLIjNiIhx/4iHH/iIhx/4iHH/hIcyyIzYiIcf+Ihx/4iIcf+IhxTRgcLn6Ihx/4iHH/iIhx/4iHH/iIhx/4iHH/iEYBHL/u/4iIcf+Ihx/4iIcf+Ihx/4iIcf+Ihx/4hbn9Vgcf+IiHH/iIcf+IiHH/iIcf+IiHH/iIcf+IQaAsBv3/iIhx/4iHH/iIhx/4iHH/hIQlyb2v+Ihx/4iIcf+Ihx/4gygqG/fV7/iIhx/4iHH/iIhx/4hGbSypLYcf+Ihx/4iIcf+Ihx/4QaAs9f1x/4iIcf+Ihx/4iIcf+Ihx/4g1C6G89F7/iIhx/4iHH/iIhx/4iHH/iIhxOoeitXhdhx/4iIcf+Ihx/4iIcUsCLE/dhx/4iHH/iIhx/4iHH/hN0xwyzoiHH/iIhx/4iIcf+Ihx/4iIcf+IhxSIkcd26HH/iIhx/4iIcf+Ihx/4iIcf+IhKiRxnbohx/4iIcf+IiHH/iIcf+IiHH/iEm3LISN/4iIcf+Ihx/4iIcf+D41lLLKa4cf+IiHH/iIcf+IiHH/Q+Fs4en/iIcf+IiHH/iIhx/4iHH/iEhzLIjNiHH/iIhx/4iIcf+IhxP3/ysIANhx/4iHH/iIhx/4iHH/iE3THDLOiHH/iIhx/4iIcf+Ihx/4iIcf+Ihx/0Y/HKwOiHH/iIhx/4iHH/iIhx/4iHH/Q7Yc1J6Icf+IiHH/iIhx/4iHH/iIhx/4iHH/iIRfocsF6Icf+IiHH/iIcf+IiHH/iIcf9GPxysDohx/4iIcf+Ihx/4iIcf+Ihx/4W2HVnnH/iIcf+IiHH/iIcf+IiHH/iIhx/4iHH/iIhx/4iEQQfM74iIcf+Ihx/4iIcf+IhxSs0cUy6IiHH/iIhx/4iHH/iIQxM83syIcf+Ihx/4iIcf+Ihx/4iIcf+Ihx/4iIcf+Ihx/4iIcf+IiHH/iIcf+IiHH/iIcf+IiHH/iIcf+IiHH/iIcf+IhORiwrnXH/iIcf+IiHH/iIcf+EkUTH67iIcf+IiHH/iIcf+IiHH/iIcUi3LHSNiIcf+Ihx/4iIcf+IQtts4kmHH/iIhx/4iHH/iIhx/4iHH/iIhEthzEnoiIcf+IiHH/iIcf+IiHH/iIcf+IiHFFjPynMIhx/4iIcf+Ihx/4iIShGMbueHH/iIhx/4iHH/iIhNa3w5SHH/iIcf+IiHH/iIcf+IiHH/iIQTtM/EuHH/iIhx/4iHH/iIhx/0ZtLKktiIcf+Ihx/4iIcf+Ihx/4iIcf+Ihx/4iIQWlc+WqIcf+Ihx/4iIcf+IhxPiXhsdoecf+Ihx/4iIcf+Ihx/4hGjPynMHH/iIcf+IiHH/iIcf+E+KLCdd/4iHH/iIhx/4iHH/iEhzLIjNiIcf+Ihx/4iIcf+Ihx/4hAbBwKPohx/4iIcf+Ihx/4iIcf+Ihx/4iISokcZ26Icf+IiHH/iIcf+IiHH/iIcf+IiHH/ThgcLn6HH/iIhx/4iHH/iIhx/4iHH/iIhxRnMsmM1x/4iHH/iIhx/4iHH/hJ2bxyZIiHH/iIhx/4iHH/iIhA84wRx/+IiHH/iIhx/4iHH/iIhx/4Qd4s8h2HH/iIcf+IiHH/iIcVul1Vr/iIcf+IiHH/iIcf+ITDA8XPz/iIhx/4iHH/iIhx/4UD7Q0Yhx/4iHH/iIhx/4iHFBEzzuzHH/iIhx/4iHH/iIhx/4iHH/iIhx/4iECaLAddiHH/iIcf+IiHH/iIhHPxycDoiHH/iIhx/4iHH/iIhKtyxkjYiHH/iIhx/4iHH/iIhx/4iIcUMpLM1thx/4iHH/iIhx/4iIcf9AbBwKPoiHH/iIhx/4iHH/iIQ+Qs0b2HH/iIcf+IiHH/iIcf+EoqPH1c/4iHH/iIhx/4iIcf+IhD5CzRvXH/iIcf+IiHH/iIhx/zdM4bqzHv+Ihx/4iIcf+Ihx/4iIRSksvW2Icf+IiHH/iIcf+IiHH/PYpBs3W+iHH/iIcf+IiHH/iIcf+IhSRN67hx/4iIcf+IiHH/iIcf+IiHH/iIcf+EoevG4Ucf+IiHH/iIcf+IiHH/iIQ9is0nWIcf+Ihx/4iIcf+Ihx/4hAmiwHXYiHH/iIhx/4iHH/iIhx/0E7TPxLiIhx/4iHH/iIhx/4iElwbHj5iIcf+Ihx/4iIcf+Ihx/4iIcUjifIHY/4iIcf+Ihx/4iIcf+IhIRRyLrnH/iIhx/4iHH/iIhx/4iHH/iIhx/0dzLKjN/4iHH/iIhx/4iHH/iIhx/0FyHPjecf+Ihx/4iIcf+Ihx/4iIcf+Ihx/4iIcf+IiHH/hTiN13cf+Ihx/4iIcf+Ihx/4iIcf+Ihx/4iIcf+IiHH/QaAs9f1x/4iIcf+Ihx/4iIcf+IiHH/iIcf+IiHH/iIcf+IiHH/iIcf+IiHH/iIcf+IiHH/iIhx/4iHH/iIhx/4iHH/iIhx/4iHH/iIhx/4iHH/iIhx/4iIcf+Ihx/4iIcf+Ihx/4iIcf+Ihx/4iIcf+Ihx/4iIcf+IiHH/iIcf+IiHH/iIcf+IiHH/iIcf+IiHH/iIcf+IiHH/iIhx/4iHH/WBfY6Ihx/4iIcf+Ihx/4iIcf+Ihx/4iIcf+IiHH/iIcf+IiHH/iIcf+IiHH/iIcf+IiHH/iIcf+IiHH/iIhx/4iHH/iIhx/4iHH/iIhx/4iHH/hYF9johx/4iIcf+IiHH/iIcf9OOqwsVYiIcf+Ihx/4iIcf+EKtXOUqhx/4iIcf+Ihx/4iIcf+EoRjG7niIhx/4iHH/iIhx/4RLNcxMqIhx/4iHH/iIhx/4iHH/iIhx/4iHH/iIhx/1bS2i1x/4iHH/iIhx/4iHH/iIhx/4iHH/iIhx/4iHH/iIhxVxfY6IiHH/iIhx/4iHH/iIhx/4iHH/iIhx/4iHH/iIhx/4TAIsX93/iIcf+IiHH/iIcf+IiHH/iIQqAs5f2Ihx/4iIcf+Ihx/4iIcUMpLM1thx/4iIcf+Ihx/4iIcf+IiHFD+hzAXnH/iIcf+IiHH/iIcf+IiHH/iIRfocsF6Icf+Ihx/4iIcf+Ihx/4iIcf+IiHH/hH8dyQ4ohx/4iIcf+Ihx/4iITW48ORyIiHH/iIcf+IiHH/iE9+rCgV/4iHH/iIhx/4iHH/iIhx/4iHH/iEY/HKwOcf+IiHH/iIcf+IiHH/iIcf+IhTiN53/4iHH/iIhx/4iHH/iIXGHUnoiHH/iIhx/4iHH/iIX+nRFoiHH/iIhx/4iHH/iIUkTeu4cf+IiHH/iIcf+IiEq3LGSNiIcf+IiHH/iIcf+IiHH/hN0FxC+v+IiHH/iIcf+IiHH/iEhFHIuuhx/4iIcf+Ihx/4iIcUByHPjecf+IiHH/iIcf+IiHFfLtDRiIhx/4iHH/iIhx/4iHH/iIhx/4iHH/iEX6HLBeiIcf+IiHH/iIcf+IiHH/NleIuqh3hx/4iIcf+Ihx/4iIcf9PiiwnXf+IiHH/iIcf+IiHH/hNmYw2Z4iIcf+Ihx/4iIcf+Ihx/4iIcf+Ev7LFBNiIcf+Ihx/4iIcf+Ihx/4QGwcCj6Ihx/4iIcf+Ihx/4iIcUUjrK3FiIhx/4iIcf+Ihx/4iEa9zKQjiIhx/4iHH/iIhx/4iDSuorxRXYiHH/iIhx/4iHH/iIhx/zYI4br3Hohx/4iHH/iIhx/4iIcU1xfCjocf+Ihx/4iIcf+IiHH/iIcf9Fj7y3BHH/iIhx/4iHH/iIhx/0I1zOyjhx/4iIcf+Ihx/4iIcf+EBd3Asicf+Ihx/4iIcf+IiHH/QXIcCd7/iIhx/4iHH/iIhx/0NOfNsYhx/4iIcf+Ihx/4iIcf9ORiwrnYhx/4iIcf+Ihx/4iIcf8yiXO+doyIcf+IiHH/iIcf+IiEhzLIjNhx/4iHH/iIhx/4iHH/iIhIoTyF7Ihx/4iHH/iIhx/4iIcUrNHFMuiIcf+IiHH/iIcf+IiHH/iIhx/4iHFCthzUnoiHH/iIhx/4iHH/iIhx/4iIcf9BoCz1/XH/iIhx/4iHH/iIhx/4iIcf+Ihx/4iIcf+Ihx/4iIcf+Ihx/4iIcf+Ihx/4iIcf+IiHH/VtLbLf+IiHH/iIcf+IiHH/iIcVXS2i2HH/iIcf+IiHH/iIhx/0GgLPX9cf+IiHH/iIcf+IiHH/iIhxTD1sPCmIhx/4iHH/iIhx/4iEBsHAo+hx/4iHH/iIhx/4iHH/iIhx/4TkYsK52HH/iIhx/4iHH/iIhx/4iEY/HLwO/4iHH/iIhx/4iHH/iIhxSwIsT92HH/iIcf+IiHH/iIcf+IiHH/iIhHPxycDoiHH/iIhx/4iHH/iIhx/4iIcf+Fuf1WBx/4iIcf+Ihx/4iIcf+Ihx/4iIcf+IiHFFARyv7ocf+IiHH/iIcf+IiHH/iIcf+IiHH/iIhx/4iHH/XaXTWoiHH/iIhx/4iHH/iIhx/4iHH/iIhx/4iIcUrNHFMuiIcf+IiHH/iIcf+IiHH/iIhx/0O2HNSeiHH/iIcf+IiHH/iIcf+IiHH/iIhx/4iHH/VczbM4iIcf+Ihx/4iIcf+Ihx/4iIcf+IiHH/iEhFHIuuhx/4iHH/iIhx/4iHH/iIhx/4iIcf+Ihx/0zTHFLO/4iHH/iIhx/4iHH/iIhx/4iIcf+Ihx/4iFXM2zOHH/iIcf+IiHH/iIcf+IiHH/iIhx/4iEJyHOjeiHH/iIcf+IiHH/iIcf+IiHH/iIQGwcCj6HH/iIcf+IiHH/iIcf+IiHFCEHze+Icf+IiHH/iIcf+IiHH/iIhx/0T6HNBe/4iHH/iIhx/4iHH/iIhx/4iIcf+EME/N+wcf+IiHH/iIcf+IiHH/hB/fwBIP+IiHH/iIcf+IiHH/hOGBwufnH/iIhx/4iHH/iIhx/4iDQBMbz+znH/iIhx/4iHH/iIhx/4Q+Qs0b2Icf+IiHH/iIcf+IiHFFbSypLYiIcf+Ihx/4iIcf+Ihx/4iIcf+Ihx/4iIcf9Jtyx0jYcf+IiHH/iIcf+IiHH/iIhx/4iHH/RmpsuVn/iIcf+IiHH/iIhx/4RCks3W3/iIcf+IiHH/iIhx/4hGbSypLXH/iIhx/4iIcf+Ihx/4SHMsiM2Ihx/4iIcf+IiHH/iIcf+IhBaVz5aohx/4iIcf+Ihx/4iIcf9GbSypLYiHH/iIcf+IiHH/iIhf6dEWiHH/iIcf+IiHH/iIcf+IiHH/iIcf+IiHH/iIhx/0hFHIuuiIcf+Ihx/4iIcf+Ihx/4iIcf+IiHH/iIcf+IXaXTWocf+IiHH/iIcf+IiHH/iIcf+IiHH/iIhx/0O2HNSeiHH/iIcf+IiHH/iIcf+IiHH/iIhx/0wCLF/d/4iIcf+Ihx/4iIcf+IiHH/iIcf9OGBwufocf+IiHH/iIcf+IiHH/iIhx/4TQIsP92IiHH/iIcf+IiHH/iIhx/4iHFOXBwqPv+IiHH/iIcf+IiHH/iIhx/4iHH/iISokcZ26Ihx/4iHH/iIhx/4iIcf+ISokcZ26Ihx/4iIcf+Ihx/4iIcf+IiEvNHGMu/4iHH/iIhx/4iHH/iIhx/4iIcf+Ihx/4iIcf9DthzUnohx/4iHH/iIhx/4iIcUUBHK/uhx/4iIcf+Ihx/4iIcf+EhzLIjNiIcf+IiHH/iIcf+IiHH/M/uDvQR8cf+IiHH/iIcf+IiHFGw8yTw4iHH/iIhx/4iIcf+E9DbBvJiHH/iIhx/4iHH/iIhx/4iIcf+Ihx/4iIcf+Ihx/4iIcf+Ihx/4iIcf+Ihx/4iIcf+IiHH/S80cUy6Icf+IiHH/iIcf+IiHE5xPG2Ow5x/4iHH/iIhx/4iHH/iIOLSBuEt+iIcf+Ihx/4iIcf+IRyDsnfGIcf+IiHH/iIcf+IiEhzLIjNhx/4iHH/iIhx/4iHH/iIhx/4iIcV3p0haHH/iIcf+IiHH/iIcf+IiHH/iIcf+IhIcyyIzYhx/4iHH/iIhx/4iHH/iIhx/4iIcf+Ihx/0BsHAo+iIhx/4iHH/iIhx/4iIcf+Ihx/4iIcf+Ihx/4iIcf+Ihx/4iIcf+Ihx/4iIcf+IiHH/iIcf+IiHH/iIcf+IiHH/iIcf+IiHH/iIcf+IQxM83syIhx/4iHH/iIhx/4iF/p0RaIhx/4iHH/iIhx/4iHH/iIhx/4iHH/iIhx/4WlvWpIiIcf+Ihx/4iIcf+IV9LZLYiHH/iIcf+IiHH/iIhx/0SFTMeriHH/iIhx/4iHH/iIhx/0DFfASoiHH/iIcf+IiHH/iIcU+HbAeJiHH/iIhx/4iHH/iIhxRmesmYWHH/iIhx/4iHH/iIhx/zzOYrQxnYcf+IiHH/iIcf+IiHH/iIcf9BoCz1/Ycf+IiHH/iIcf+IiHH/OWEht57eiIcf+Ihx/4iIcf+IiHH/T36sGBVx/4iIcf+Ihx/4iIcf+IS80cUy6HH/iIcf+IiHH/iIcf+IiDjikbgdboiHH/iIcf+IiHH/iIhx/4hIcyyIzYhx/4iHH/iIhx/4iIcf+IQqAs5f2IiHH/iIcf+IiHH/iIhx/4iHH/iIhC3iziHYiIcf+Ihx/4iIcf+E4YHC5+cf+Ihx/4iIcf+IiHH/iIcf+IiHH/iIcTexwbhOPohx/4iIcf+IiHH/iIcf+IiHH/iIPAyxtPNOiHH/iIcf+IiHH/iIQQ08/yxx/4iIcf+Ihx/4iIcUiJHHduhx/4iHH/iIhx/4iIcf9LzRxTLohx/4iIcf+Ihx/4iIcf+IiHFGoTyV7HH/iIhx/4iIcf+IhxWFvXpHH/iIhx/4iHH/iIhx/4iHE9kwGybP6Ihx/4iIcf+Ihx/4iIQGwcCj5x/4iIcf+Ihx/4iIcf+Ihx/4iIcf+IiHH/iIcf+IhF+hywXohx/4iHH/iIhx/4iISHMsiM1x/4iIcf+Ihx/4iIcf+IiHH/iIcf+ITMpcQ1qIcf+IiHH/iIcf+IiHH/hEKSzdbf+IiHH/iIcf+IiHH/iIhx/4iHFLAixP3Ycf+Ihx/4iIcf+IiHH/iIcf+ISokcZ26IiHH/iIcf+IiHH/iIhxRT8crA6Icf+IiHH/iIcf+IiHH/iIhx/4iHH/iEX6HLBeiIcf+Ihx/4iIcf+IiHH/iIcf9GPxysDohx/4iHH/iIhx/4iIcf+IhxQ/ocwF5x/4iIcf+Ihx/4iIcf+IiHH/iIcf9JiRx3bnH/iIhx/4iHH/iIhx/4iIcf+EY/HKwOcf+IiHH/iIcf+IiHH/iIhx/4iHH/iIhx/4UD7Q0Ycf+IiHH/iIcf+IiHH/iIhx/4iHH/SYkcd25x/4iIcf+Ihx/4iIcf+IiHH/iIcf+IQGwcCj6Icf+Ihx/4iIcf+IiHH/iEPkLNG9hx/4iHH/iIhx/4iIcf+Ihx/4SEUci66Icf+IiHH/iIcf+IiHH/iIhx/4hD5CzRvYcf+Ihx/4iIcf+IiHFNRiwrnYiHH/iIcf+IiHH/iIhx/4iHH/hbn9Vghx/4iHH/iIhx/4iHH/iIhx/4iIcf+Ihx/4iIcf+Ihx/4iIcf+IhKtyxkjYiIcf+Ihx/4iIcf+IR/HckOKHH/iIhx/4iHH/iIQJosB12Icf+IiHH/iIcf+IUD7Q0Ycf+IiHH/iIcf+IiHH/SbcsdI2HH/iIhx/4iHH/iIhx/4Su+scQX/iIcf+IiHH/iIcf+IiHE0meO7ZhyIcf+Ihx/4iIcf+IiHH/hJfZx4JnH/iIhx/4iHH/iIhx/4iFuf1mD/iIcf+IiHH/iIcf+IRCks3W3/iIcf+IiHH/iIcf+EwwPEz8cf+IiHH/iIcf+IiHE75mG1GZ7/iIhx/4iHH/iIhx/4iIcf9OGBwufocf+Ihx/4iIcf+Ihx/4iIcf+IiHH/hORiwrnYcf+Ihx/4iIcf+IiHH/hD5CzRvYhx/4iHH/iIhx/4iIcUiJHHduhx/4iHH/iIhx/4iHH/iIhx/0nlPHGsiHH/iIhx/4iIcf+Ihx/4iIcf+EYBHL/u/4iIcf+Ihx/4iIcf+IiHH/iEvNHFMucf+IiHH/iIcf+IiHH/Qd4s8h2Icf+Ihx/4iIcf+IiHH/iIcf+IiHH/hOGBwufnH/iIcf+IiHH/iIhx/4iHH/iIhLzRxjLv+Ihx/4iIcf+IiHH/iIcf+IiHH/iIcf+IiHFSiN13iHH/iIcf+IiHH/iIhx/4iHH/iIhxQrYc1J6Ihx/4iHH/iIhx/4iIcf+Ihx/4iIcf+IhPFVwuqv+IiHH/iIcf+IiHH/iDUOYbvxnoiHH/iIcf+IiHH/iIcf9GbSypLYiHH/iIhx/4iHH/iIhxVxfY6IiHH/iIhx/4iHH/iIXGHUnoiHH/iIhx/4iHH/iIhx/4iHH/iIhx/4iIcf+IhxRQEcr+6Icf+Ihx/4iIcf+Ihx/4iIcf+IiHH/iIV9LZLYhx/4iHH/iIhx/4iHH/iIhx/4iHH/iIhx/4iIcf+Ihx/4W5/VYIcf+Ihx/4iIcf+Ihx/4iIcf+IiHH/iIcf+IhAbBwKPocf+Ihx/4iIcf+IiHH/iIcf+IhPGBwefoiIcf+Ihx/4iIcf+IiHH/iIcf+IiHH/hdpdNaiHH/iIcf+IiHH/iIcf+IiHH/iIhx/4iHH/iEJyHOjeiIcf+IiHH/iIcf+IiHH/iIhx/4iHH/hBoCz1/XH/iIcf+IiHH/iIhx/4iHH/iIhx/0FyHAne/4iIcf+Ihx/4iIcf+IiHH/iIcf+IhKiRxnboiHH/iIcf+IiHH/iIhx/4iHH/iIhx/4RfocsF6Ihx/4iIcf+IiHH/iIcf+IhUiNx3iIhx/4iHH/iIhx/4iHH/iIhx/4iIcf+Ihx/4iIQQ08ADz/iIhx/4iHH/iIhx/4iHH/iELbbOJJiHH/iIcf+IiHH/iIcf+EPV7NKhcf+IiHH/iIcf+IiHH/iIcf+IiHH/iIcf+IiEPkLNG9cf+Ihx/4iIcf+Ihx/4W5/VYIcf+IiHH/iIcf+IiHH/iIcf+IiHH/iIcf+IiEhFHIuucf+Ihx/4iIcf+Ihx/4iE46rCxVhx/4iIcf+Ihx/4iIcU5cHCo+/4iHH/iIhx/4iIcf+Ihx/4iIS80cYy7/iIcf+IiHH/iIhx/4WlvWpIiHH/iIhx/4iHH/iIhA9kwBm4iHH/iIhx/4iIcf+Ihx/4iIcf9JiRx3bnH/iIcf+IiHH/iIhx/4iHH/iIS++sUQWIcf+IiHH/iIhx/4iHFCthzUnoiHH/iIhx/4iHH/iIhx/0CXbAeJhx/4iHH/iIhx/4iHH/iIhx/4iIcf+IhxQ7CcxPaHH/iIcf+IiHH/iIcf+IiEq0bHS5/4iIcf+Ihx/4iIcf+IhVzNszcf+IiHH/iIhx/4iHH/iIhx/4iHH/iIhx/4iHH/iIhx/4iHH/iITTA8PPyIiHH/iIcf+IiHH/iIhx/4iHH/iIhx/4iHH/iIhx/4iHH/iIhx/4iHH/iIhx/4iIcf+Ihx/4iIcf+Ihx/4iFA+0NFx/4iHH/iIhx/4iIcf+Ihx/4iEvNHFMucf+Ihx/4iIcf+IiHH/iIcf+IS80cUy6HH/iIcf+IiHH/iIhx/4iHH/iITxgcHn6IiHH/iIcf+IiHH/iIhx/4iHH/hBoCz1/XH/iIcf+IiHH/iIhx/4iHH/iIhx/4iHH/iIhx/4iHH/iIhx/4iHH/iIhx/4iIcf+Ihx/4iIcf+Ihx/4iIcf+Ihx/4iIcf+Ihx/4iIcf+IiHH/iIcf+IiHH/iIcf+IiHH/iIcf+IiHH/iIcf+IiHH/iIhx/4iHH/XunSFnH/iIhx/4iHH/iIhx/4iHH/iIhx/4iIcUP6HMBecf+Ihx/4iIcf+Ihx/4iIcf+IiHFG3zySDIhx/4iHH/iIhx/4iHH/Pqpks1Wb/4iIcf+Ihx/4iIcTL0sb0LTnH/iIhx/4iHH/iIhxQN4s8h2Ihx/4iHH/iIhx/4iHH/iIhx/0+KLCdd/4iIcf+Ihx/4iIcf+IhORiw7nf+IiHH/iIcf+IiHH/iIcf+IiHH/iIcf+EYBHK/ucf+IiHH/iIcf+IiHH/iIcf+IiHH/iIcf+IiHH/iIhx/4iHH/iIhx/4iHH/iIhx/4iHH/iIXGHUnoiHH/iIhx/4iIcf+Ihx/4iIcf+Ihx/4iIcf+Ihx/4iIcf+Ihx/4iIcf+IiHH/iIcf+IiHH/iIcf+IiHH/iIcf+FOI3Xdx/4iIcf+IiHH/iIcf+IiHH/iIcf+IiHH/iIcf+FgX2OiHH/iIhx/4iIcf+Ihx/4iIcf+Ihx/4iIcf+Ihx/4iF2l01px/4iIcf+IiHH/iIcf+IiHH/iIcf+IiHH/iIcf+IiEKgLOX9iIcf+Ihx/4iIcf+Ihx/4iIcf+Ihx/4iIcf+IiHH/iIcUhPjHsHiHH/iIcf+IiHH/iIcf9B3izyHYhx/4iIcf+Ihx/4iIcTYtEbnS7ocf+IiHH/iIhx/4iHH/iISokcZ26Ihx/4iHH/iIhx/4iIcf+Ihx/4iIcf9LzRxTLohx/4iIcf+IiHH/iIcf+IiHH/iIcf+IiHH/iIcf+FOI3Xdx/4iIcf+IiHH/iIcf+ISHMsiM2Icf+IiHH/iIhx/4iHH/iIhx/4RfocsF6Ihx/4iIcf+IiHH/iIcf+IiHFAoCz1/Ycf+IiHH/iIhx/4iHH/iIhHPxycDoiHH/iIhx/4iIcf+IhFKSy9bYhx/4iIcf+IiHH/iIcUnvrGEFhx/4iHH/iIhx/4iIcf+IhxTUYsK52Ihx/4iIcf+IiHH/iIcUrNHFMuiIhx/4iHH/iIhx/4iIcf+Ihx/4hIRRyLrocf+IiHH/iIcf+IiHH/iIhx/4iHH/hD5CzRvYhx/4iIcf+IiHH/iIcf+IQGwcCj6Icf+Ihx/4iIcf+IiHH/iIcf+IiHH/SEUci66Ihx/4iHH/iIhx/4iIcf+Ihx/4iIcUByHPjecf+IiHH/iIcf+IiHH/iIhx/4iHH/iIhx/4QnIc6N6IiHH/iIcf+IiHH/iIhx/4iHH/iIhx/4hf6dEWiIcf+IiHH/iIcf+IiHH/iIhx/4iHH/iIVczbM4cf+Ihx/4iIcf+Ihx/4iIcf+IiHH/iIcf+IiHH/iEcBHJ/uiIhx/4iHH/iIhx/4iIcf+Ihx/4iIcf9IRRyLroiHH/iIcf+IiHH/iIhx/4iHH/iIhx/4hDthzUnnH/iIcf+IiHH/iIhx/4iHH/iIhx/0O2HNSeiHH/iIcf+IiHH/iIhx/4iHH/iIhxQKAs9f2HH/iIhx/4iIcf+Ihx/4iIcf+Ihx/4iIcf+Fuf1WBx/4iIcf+IiHH/iIcf+IiHH/SHMsiM2IiHH/iIhx/4iHH/iIhx/4iHH/iIQ7Yc5J7/iIhx/4iIcf+Ihx/4iIcf+Ihx/4iIcf+IhxS9McQs5x/4iIcf+Ihx/4iIcf+IhCz+zjAYcf+IiHH/iIhx/4iHE5b6O3kFz/iIcf+IiHH/iIcf+IhD5CzRvYcf+Ihx/4iIcf+Ihx/4iIcf+IiHH/iIcf+IiHH/iESFTMercf+IiHH/iIcf+IiHH/iIcf+IiHH/iIhxQhB83viHH/iIcf+IiHH/iIhx/4iESzXMTKcf+IiHH/iIcf+IiHH/iIcf+IiHH/iIhx/4iHH/iIhx/4SEUci66Icf+Ihx/4iIcf+IiHH/hGxoyjl3H/iIcf+IiHH/iIcf+IiHH/iIcf+IiHH/iIWlvWpIhx/4iHH/iIhx/4iHH/iIhx/4hAmiwHXYiHH/iIcf+IiHH/iIcf+IiHH/iIcf+ISEUci66Icf+Ihx/4iIcf+Ihx/4ThgcLn6HH/iIcf+IiHH/iIcf+DSYkbxnbohx/4iHH/iIhx/4iHH/hMAixf3f+IiHH/iIcf+IiHH/iIcf+IiHFLAixP3Ycf+Ihx/4iIcf+Ihx/0wCLE/dcf+IiHH/iIcf+IiHH/iIcf+IiHH/hP2swSU4hx/4iHH/iIhx/4g/SjKxtc2Ihx/4iIcf+Ihx/4iIcULhbNHpcf+IiHH/iIcf+IiHE003O7LIyHH/iIhx/4iIcf+Ihx/4hPN+wcgYiHH/iIhx/4iHH/iIhx/4iIcUDCvPPUiIhx/4iHH/iIhx/4hB3izyHXH/iIcf+IiHH/iIhx/0vNHFMuiHH/iIhx/4iHH/iIhx/4iISokcZ26Icf+Ihx/4iIcf+Ihx/4RO6cwRZx/4iIcf+Ihx/4iIcf+Ep63GhSiHH/iIcf+IiHH/iIhx/4hOdDwovIcf+IiHH/iIcf+IiHH/QGwcCj6Ihx/4iIcf+IiHH/iIcf9JiRx3bnH/iIhx/4iHH/iIhx/4hMMDxc/P+Ihx/4iIcf+IiHH/iEihPIXsiIcf+IiHH/iIcf+IhDTnzrGP+Ihx/4iIcf+Ihx/4iIcf+Ihx/4iIcf+Fpb1qSIiHH/iIcf+IiHH/iIcf9E+hzQXv+IiHH/iIhx/4iHH/iDilQrhavYcf+Ihx/4iIcf+Ihx/0wwPEz8hx/4iIcf+Ihx/4iIcf9Jtyx0jYcf+IiHH/iIcf+IiHH/iIhx/4hGPxy8Dv+IiHH/iIcf+IiHH/iEVI/LtwiHH/iIhx/4iHH/iIhx/4SU+Mewdx/4iHH/iIhx/4iHH/iIhx/4iHH/iIhx/09DbBvJiIhx/4iHH/iIhx/4iHFAoCz1/Yhx/4iIcf+Ihx/4iIcf+Ihx/4iIcf+Ihx/4RgEcr+5x/4iIcf+Ihx/4iIcf+Ihx/4iIcf+IhJrmx1GYiIcf+Ihx/4iIcf+IhxPtcBsSj+cf+IiHH/iIcf+IiHH/iE0PXE8K/4iIcf+Ihx/4iIcf+Ihx/4iIcf9LzRxTLoiHH/iIcf+IiHH/iIcf+IiHH/iEc8XJw6hx/4iIcf+Ihx/4iIcf+Ihx/4iIcf+IiHH/iIcf9EKSzNbXH/iIhx/4iIcf+Ihx/4iIcf+Ihx/4hNAiw/3YiIcf+Ihx/4iIcf+Ig9CfGz9g6Ihx/4iIcf+Ihx/4iITT1sTCn/iIcf+IiHH/iIcf+IiHH/RSZsvZmIcf+Ihx/4iIcf+Ihx/4S/ssUE2Ihx/4iIcf+Ihx/4iIcf9ORiwrnYhx/4iIcf+Ihx/4iIcf+IiHH/iIcf+IiHH/iIcf+IiHH/iFxh1J6IiHH/iIcf+IiHH/iIhx/4iHH/iIhx/4iHH/iIWlvWpIhx/4iHH/iIhx/4iIcf+IhLzRxjLv+IiHH/iIcf+IiHH/iIhx/4iHH/iIXGHUnoiHH/iIhx/4iHH/iIhx/0ffPJIMhx/4iHH/iIhx/4iIcf+Ihx/4iIcf+IWBfY6HH/iIcf+IiHH/iIcf+IiHH/iIhxTRgcLn6Icf+Ihx/4iIcf+Ihx/4iIcf+IiHH/iIcf+IiFkX1+iIiHH/iIcf+IiHH/iIcf+IiHH/iIW5/WYP+Ihx/4iIcf+Ihx/4iIcf+Ihx/4iIcf+ITdMcMs6Icf+IiHH/iIcf+IiHH/iIcf+IiHH/iIhx/4haW9akiHH/iIhx/4iHH/iIhx/4iHH/iIhx/0zTHFLO/4iHH/iIhx/4iHH/iIhx/4iHH/iIhx/4iFXM2zOHH/iIcf+IiHH/iIcf+IiHH/QaAs9f2HH/iIcf+IiHH/iIcf+IiHH/iIcf+IRfocsF6Ihx/4iIcf+Ihx/4iIcf+ELbbOJJiHH/iIhx/4iHH/iIhx/4hFJmy9mXH/iIcf+IiHH/iIcf+IiHH/hMx5xThv+IiHH/iIcf+IiHH/gysLG+T06HH/iIcf+IiHH/iIcf9OGBwufohx/4iHH/iIhx/4iHH/iIhx/4TQ9cPwpx/4iIcf+Ihx/4iIcf+Ihx/4iIcU1GLCudiIcf+IiHH/iIcf+IiE09bEwp/4iHH/iIhx/4iHH/iIhx/4SHMsiM2Ihx/4iIcf+Ihx/4iIRlG8quSHH/iIcf+IiHH/iIcf+ET6HNBe/4iHH/iIhx/4iHH/iIhx/4hL76xRBYiHH/iIhx/4iHH/iIgxWhGwte7/iIcf+IiHH/iIcf+ITQIsP92IiHH/iIcf+IiHH/iIcf+IiHH/ThgcLn6HH/iIhx/4iHH/iIhx/4QxM83syIhx/4iIcf+Ihx/4iIcUQmbL2ZiIcf+Ihx/4iIcf+IhxPqeksVhbiHH/iIcf+IiHH/iIhxTPLsMNGIhx/4iIcf+Ihx/4iFpb1qSIcf+IiHH/iIcf+IiHH/iEiubJUZ/4iIcf+Ihx/4iIcf+IhxTuZMEZuIhx/4iHH/iIhx/4iE/azBJTcf+Ihx/4iIcf+IiHH/iIRps8pkyHH/iIcf+IiHH/iIcf+IThgcPn7/iIhx/4iIcf+Ihx/4iIcf+IhxSOJ8cdhx/4iHH/iIhx/4iHH/iEX6HLBeiIcf+IiHH/iIcf+IiEpPjGsHiHH/iIhx/4iHH/iIhx/0m3LHSNhx/4iIcf+Ihx/4iIcf+Ihx/4iIX+nRFohx/4iIcf+Ihx/4iIcf+Ihx/4iIcf9IRRyLroiHH/iIhx/4iHH/iIhx/4iHH/iIhx/4iHH/hE+hzQXv+Ihx/4iIcf+Ihx/4iIcf+DVzQbuMvnH/iIhx/4iHH/iIhx/4iHFMOqw8VXH/iIcf+IiHH/iIcf+IiHFDKSzNbYcf+IiHH/iIcf+IiHH/iEY/HKwOcf+Ihx/4iIcf+Ihx/4iIcf+Ihx/4iIcf+EYBHK/ucf+Ihx/4iIcf+Ihx/4iE5GLCudcf+Ihx/4iIcf+Ihx/4iIcf+IhL+yxQTYcf+Ihx/4iIcf+Ihx/4iIcf+IiEJyHOjehx/4iIcf+Ihx/4iIcf+Ihx/4iIcf+ITT1sPClx/4iIcf+Ihx/4iIcf9GbSypLYiHH/iIcf+IiHH/iIhx/4hbn9Zg/4iIcf+Ihx/4iIcf+IS/ssUE2Icf+Ihx/4iIcf+Ihx/4iIcUiJHHduhx/4iIcf+Ihx/4iIcf+Ihx/4iIcf+F7p0xb/iIhx/4iHH/iIhx/4QnIc6N6IiHH/iIhx/4iHH/iIXGHUnoiHH/iIhx/4iHH/iIhx/4iHH/iIhx/4iIcTvpIbQW3oiHH/iIhx/4iHH/iIhD5CzRvXH/iIcf+IiHH/iIcf+IhIC4yPR4cf+Ihx/4iIcf+IiHH/iIROFswemHH/iIhx/4iHH/iIhx/4iIcf+IhxQRM87sxx/4iIcf+Ihx/4iIcf+IUD7Q0XH/iIhx/4iHH/iIhx/4iIcf+IQqAs5f2IiHH/iIcf+IiHH/iIhx/4iHH/iIQ7Yc5J7/iIhx/4iHH/iIhx/4iIcUn7LHBN/4iHH/iIhx/4iIcf+IhxR2TsibGIhx/4iHH/iIhx/4iHFB5Czxvf+IiHH/iIcf+IiHH/iITdMcMs6HH/iIhx/4iHH/iIhx/4iHH/iEmJHIdu/4iHH/iIhx/4iHH/iIhx/4iHH/iIhx/0ZtLKktiIcf+Ihx/4iIcf+Ihx/4SEUci66Ihx/4iHH/iIhx/4iHExYBG+n+5x/4iHH/iIhx/4iHH/iIhx/4iITTA8PPyIcf+IiHH/iIhx/4iHH/iIhxWmHVnocf+IiHH/iIcf+IiHH/W2HVnnH/iIhx/4iIcf+Ihx/4SlhMantx/4iHH/iIhx/4iHH/iIhJ5TyBrP+Ihx/4iIcf+Ihx/4iISHMsiM2HH/iIcf+IiHH/iIcf+ET6HNBe/4iHH/iIhx/4iHH/iIhx/4iHH/hGPxysDocf+IiHH/iIcf+IiHH/iIcf+IhGPxy8Dv+IiHH/iIcf+IiHH/iIcf9M0xxSzv+IiHH/iIcf+IiHH/iIcf+IiHH/iIcf+FA+0NGIcf+IiHH/iIcf+IiHH/iIcf+IiHH/iIcf+IiHH/iIRwEcn+6Ihx/4iIcf+Ihx/4iIcf+Ihx/4iIcUUBHK/uiHH/iIcf+IiHH/iIcf+IiHH/iIcf+IiHH/iIhx/4iHH/iIhx/4iHH/iIhx/4iHH/iIhx/4iHH/iIhx/4VtLbLf+Ihx/4iIcf+Ihx/4iIcf+Ihx/4iIcf+Ihx/1A+0NGIhx/4iIcf+Ihx/4iIcf+Ihx/4iIcf+Ihx/4iE3THDLOiHH/iIcf+IiHH/iIcf+IiHH/iIcf+IiHFXF9joiIcf+IiHH/iIcf+IiHH/iIcf+IiHH/iIcf+IhN0xwyzohx/4iHH/iIhx/4iHH/iIhx/4iHH/T1wcKj7/iIcf+IiHH/iIcf+IiHH/iIcf+IiHH/TNMcUs7/iIcf+IiHH/iIcf+IiHH/iIcf+IiHH/iIW5/WYP+Ihx/4iIcf+Ihx/4iIcf+Ihx/4iIcf9ZW9ik/4iIcf+Ihx/4iIcf+Ihx/4iIcf+Ihx/4iITdMcMs6HH/iIcf+IiHH/iIcf+IiHH/iEY/HKwOcf+Ihx/4iIcf+Ihx/4iIcf+IhxSpxMZjv/iIhx/4iHH/iIhx/4SHMsiM2Ihx/4iIcf+Ihx/4iDMaAr3l/YiHH/iIcf+IiHH/iIhEEHzO+Ihx/4iHH/iIhx/4iIcTXNUroyrYiHH/iIcf+IiHH/iIhL+yxQTXH/iIcf+IiHH/iIhx/4gxUfK/rg2HH/iIhx/4iIcf+Ihx/4g4pUK4Wr2HH/iIcf+IiHH/iIcf+IiHH/iIhFKSy9bYhx/4iHH/iIhx/4iEHeLAMd/4iHH/iIhx/4iIcf+DUtMrvSzYhx/4iHH/iIhx/4iHFLJLxNtIiIcf+Ihx/4iIcf+EnlPHGshx/4iIcf+Ihx/4iINmQCupv9hx/4iHH/iIhx/4iHH/iIhx/4iHFK+GxQeYcf+IiHH/iIcf+IiHH/iIcf+IiHFOXBwqPv+IiHH/iIcf+IiHH/iE0CLD/diIcf+IiHH/iIcf+IiHEy93G9CI6IiHH/iIhx/4iHH/iIhLzRxjLv+Ihx/4iIcf+IiHH/iEz4bEB5iIcf+Ihx/4iIcf+IiHH/iIcUrNHFMuiIhx/4iHH/iIhx/4iIcf+IPvbysgkNiIcf+IiHH/iIcf+IiHH/iIcf+IiHH/iIcf9YF9joiHH/iIhx/4iIcf+Ihx/0m3LHSNhx/4iIcf+IiHH/iIcf+IiHH/iIRz8cnA6IiHH/iIhx/4iHH/iIhx/4iHH/iIhx/0hFHIuuiIcf+IiHH/iIcf+IiEPkLOG9/4iIcf+IiHH/iIcf+IiHE3J5G52G7/iIcf+IiHH/iIcf+IiEmubHUZiIcf+IiHH/iIcf+IiHFNRiwrnYiHH/iIhx/4iHH/iIhx/0wCLE/dcf+Ihx/4iIcf+Ihx/4hN0xwyzohx/4iIcf+IiHH/iIcf+IiHH/iIcf+Ev7LFBNiIcf+IiHH/iIcf+IiHH/iIcf+IiHH/iIcf9HDkyfG4iHH/iIcf+IiHH/iIcf+IiHH/iIcf+IiHH/iIcf9ZW9ekcf+Ihx/4iIcf+Ihx/4iIcf+Ihx/4iIcf+IWlvWpIiHH/iIcf+IiHH/iIcf+IiHH/iIcf+IiHH/iIcVph1Z6Icf+IiHH/iIcf+IiHFan9VgiHH/iIhx/4iHH/iIhxTRgcLn6Icf+IiHH/iIcf+IiHH/hBlKz2tYcf+IiHH/iIcf+IiHH/iIcf+IiHH/iIcUHkLPG9/4iIcf+Ihx/4iIcf+Ihx/4iIcf+E3THDLOiIcf+IiHH/iIcf+IiHH/iIcf+IhCchzo3oiHH/iIcf+IiHH/iIcf+IiHH/iIcf+IiHFNGBwufohx/4iIcf+Ihx/4iIcf+Ihx/0dzLKjN/4iIcf+Ihx/4iIcf+Ihx/4iIcf+IiF/p0RaIcf+Ihx/4iIcf+Ihx/4iIcf+Ihx/4iEY/HLwO/4iIcf+Ihx/4iIcf+Ihx/0Y/HKwOiHH/iIhx/4iHH/iIhx/4iHH/iEhFHIuuiHH/iIcf+IiHH/iIcf+IiHH/iIcf+IiE8YHB5+iIcf+IiHH/iIcf+IiHH/iIcf+IiEX6HLBehx/4iIcf+Ihx/4iIcf+Ihx/4iIcf+IThgcPn7/iIhx/4iHH/iIhx/4iHH/iIhx/0BsHAo+iIhx/4iHH/iIhx/4iHH/iECXbBeJ/4iIcf+Ihx/4iIcf+IhxTDqsPFVx/4iHH/iIhx/4iHH/iEihPIXsiIhx/4iHH/iIhx/4iEv7LFBNhx/4iHH/iIhx/4iHH/iIhx/4iIcf+Ihx/4iIcf+ITQIsP92Ihx/4iIcf+Ihx/4iEO2HOSe/4iIcf+Ihx/4iIcf+IiHH/iIcf+IhQPtDRcf+Ihx/4iIcf+Ihx/4hJ5TxxrIcf+Ihx/4iIcf+IiHH/iIcf9D4Wzh6f+IiHH/iIcf+IiHH/iITxVcHqpx/4iHH/iIhx/4iHH/iISausdUVx/4iIcf+Ihx/4iIcf9Na3w5SIiHH/iIhx/4iHH/iIhx/4iHH/iIhx/4iIcf+IhxWFvXpHH/iIhx/4iHH/iIhx/4QTiMDXf/iIcf+IiHH/iIhx/4iHH/iIhx/4iHH/iIhx/0YBHK/ucf+IiHH/iIhx/4iHH/iEl9nHgmcf+Ihx/4iIcf+Ihx/4Rps8pkyIhx/4iIcf+IiHH/iIRfocsF6HH/iIhx/4iHH/iIhx/4iIRz8cnA6Ihx/4iIcf+Ihx/4iEiubJUZ/4iHH/iIhx/4iHH/iIhx/4Q+Qs0b2Icf+IiHH/iIcf+IiHFOXBwqPv+IiHH/iIcf+IiHH/iIQpHs5uGHH/iIcf+IiHH/iIcf+IhJcGx4+YiHH/iIhx/4iHH/iIhx/4iHH/hPiiwnXf+Ihx/4iIcf+Ihx/4iIcf83t0G5SL6IiHH/iIcf+IiHH/iEbGjLOX/4iHH/iIhx/4iHH/iIhUiNx3iIcf+IiHH/iIcf+IiHH/iIcf+IiHH/iE09bDwpcf+IiHH/iIcf+IiHH/iEGgLAb9/4iHH/iIhx/4iHH/iIhx/4iHH/UD7Q0YiHH/iIhx/4iHH/iIhx/4iHH/iIhx/4iHH/iIhx/4iIX+nRFohx/4iHH/iIhx/4iHH/R6E8lexx/4iIcf+Ihx/4iIcf+IhxSspcU1px/4iIcf+Ihx/4iIcf+Ihx/4iIcf+Ihx/4iIQGwcCj5x/4iIcf+Ihx/4iIcf+IhFJmzNmf+Ihx/4iIcf+Ihx/4iIcf+Ihx/4iIcf+IiHH/iEsb/F5Acf+Ihx/4iIcf+IiHH/iIcTABUr/+rYcf+IiHH/iIcf+IiHH/iEPkLNG9hx/4iIcf+Ihx/4iIcf9LylxjWv+Ihx/4iIcf+Ihx/4iIcf+Ihx/4iE0CLD/diIcf+Ihx/4iIcf+Ihx/4iIcf9M0xxSzv+Ihx/4iIcf+Ihx/4iIcf+Ihx/4iIcf9OGBwufocf+IiHH/iIcf+IiHH/iIcf+IiHH/iIhx/4iHH/iIhx/4WBfY6Icf+Ihx/4iIcf+Ihx/4iIcf+IiHFMD1w/Cohx/4iHH/iIhx/4iHH/SK5shRmIcf+Ihx/4iIcf+Ihx/4iIcf+ISEUci66HH/iIhx/4iHH/iIhx/4iHH/Sxv8XkCIhx/4iHH/iIhx/4iHH/SvsscE3/iIcf+IiHH/iIcf+IiFxh1J6Ihx/4iHH/iIhx/4iHH/hDthzUnocf+IiHH/iIhx/4iHH/iIhx/4iHH/iIhx/4iHH/iIhx/4iHH/iIhxQrYc1J6Ihx/4iIcf+Ihx/4iIcf+Ihx/4iIcVXS2i2HH/iIcf+IiHH/iIcf+IiHH/iIcf+IiHH/iIcf+IiHFGRRyrrv+Ihx/4iIcf+Ihx/4iIcf+Ihx/4hAbBwKPohx/4iIcf+Ihx/4iIcf+Ihx/4iIcf+IThgcPn7/iIhx/4iHH/iIhx/4iHH/iITQIsP92Ihx/4iHH/iIhx/4iHH/iIhx/4iIcf+Ihx/4iIcVXS2i1x/4iIcf+Ihx/4iIcf+Ihx/4W2HVnnH/iIhx/4iHH/iIhx/4iHH/iIhx/4iHH/iIhx/4iHH/hIcyyIzYiIcf+Ihx/4iIcf+Ihx/4iIMN1HsDK4iHH/iIhx/4iHH/iIhx/0Y/HKwOiHH/iIcf+IiHH/iIcf+IiHH/iE5GLCudcf+IiHH/iIcf+IiHH/iIcf+EGgLPX9cf+IiHH/iIcf+IiHH/iIcf+IiHH/SEUci66Ihx/4iIcf+Ihx/4iIcf+Ihx/4iEhFHIuuhx/4iHH/iIhx/4iHH/iIhx/4iHH/iIhx/4W5/VYIcf+Ihx/4iIcf+Ihx/4iIcf+Ihx/4iIcf+IiHH/VczbM4iHH/iIhx/4iHH/iIhx/4iHH/iIhDthzknv+Ihx/4iIcf+Ihx/4iIcf+Ihx/4iIcf+IiHFan9VgiHH/iIhx/4iHH/iIhx/4iHH/iIhx/1XM2zOIiHH/iIcf+IiHH/iIcf+IiHH/iIcf+IiHH/iEhFHIuuhx/4iIcf+Ihx/4iIcf+Ihx/4iIcf+IiHH/WVvYpP+Ihx/4iIcf+Ihx/4iIcf+Ihx/4iIcf+IW5/VYHH/iIcf+IiHH/iIcf+IiHH/iIcf+IiHH/iITxgcHn6IiHH/iIcf+IiHH/iIcf+IiHH/iIhx/0O2HNSeiHH/iIcf+IiHH/iIcf+IiHFOXBwqPv+IiHH/iIcf+IiHH/iIcf+ISYkch27/iIcf+IiHH/iIcf+IiHH/iIcf+IiHH/iFOI3nf/iIhx/4iHH/iIhx/4iHH/iIhx/4iHH/iIhx/4iFXM2zOHH/iIcf+IiHH/iIcf+IiHH/iIcf+IiHH/iITxgcHn6IiHH/iIcf+IiHH/iIcf+IiHH/iIhx/0hFHIuuiIcf+Ihx/4iIcf+Ihx/4iIcf9E+hzQXv+IiHH/iIcf+IiHH/iIcf+IiHFKzRxTLoiIcf+Ihx/4iIcf+Ihx/4iIcf+IiHH/XaXTWoiHH/iIcf+IiHH/iIcf+IiHH/iIcf+IiHH/iE3THDLOiHH/iIhx/4iHH/iIhx/4iHH/iIhx/4SYkch27/iIhx/4iHH/iIhx/4iHH/iIhx/04YHC5+hx/4iIcf+Ihx/4iIcf+Ihx/4iIcf+ITdMcMs6Icf+IiHH/iIcf+IiHH/iIcf+IiEc/HJwOiIhx/4iHH/iIhx/4iHH/iIhx/4QXIcCd7/iIcf+IiHH/iIcf+IiHH/iIcf+IiHH/hJiRyHbv+IiHH/iIcf+IiHH/iIcf+IhTiN53/4iHH/iIhx/4iHH/iIhxRT8crA6Ihx/4iHH/iIhx/4iHFXF9joiIcf+IiHH/iIcf+IiHH/iIhx/4iHH/iIhx/4iHH/iIhx/4iHH/iIhx/4iHH/iISHMsiM2Icf+Ihx/4iIcf+Ihx/1TM3TP/iIcf+IiHH/iIcf+IiHFcpdNaiIhx/4iHH/iIhx/4iITOzsQTGIhx/4iHH/iIhx/4iHH/QjXM7KOIcf+Ihx/4iIcf+IiHE2qAK5V/2Icf+Ihx/4iIcf+Ihx/4SbcsdI2HH/iIcf+IiHH/iIcf+IQGwcCj6Icf+IiHH/iIcf+IiHE9kwGybP6Ihx/4iHH/iIhx/4iHH/iDbq1roVKYhx/4iHH/iIhx/4iIcf+Ig2KCa619mIiHH/iIcf+IiHH/iIcf9OGBwufohx/4iHH/iIhx/4iHH/gzuiK+Rd3/iIcf+IiHH/iIcf+IiEKgLOX9iIcf+Ihx/4iIcf+Ihx/4iIcf+IiHH/iIcf+EO2HNSehx/4iIcf+Ihx/4iIcf+IiHH/hF+hywXoiHH/iIhx/4iHH/iIhx/4iISokcZ26Icf+Ihx/4iIcf+Ihx/4iIcf+IiHFNRiwrnYiHH/iIcf+IiHH/iIhxRT8crA6Icf+IiHH/iIcf+IiHH/iIhxSs0cUy6Ihx/4iIcf+Ihx/4iIOftBtwS+iIcf+Ihx/4iIcf+IhI3zyCDIiIcf+Ihx/4iIcf+IhxRg5MnxuIhx/4iIcf+Ihx/4iIcf9CrVzlKohx/4iIcf+Ihx/4iIcf+Ihx/4iIcf+IiEPkLOG9/4iIcf+Ihx/4iIcf+IhIcyyIzYcf+IiHH/iIcf+IiHH/hD5CzRvYhx/4iIcf+Ihx/4iIcf84zTG4Ms5x/4iHH/iIhx/4iHH/iIhx/4iEHCvPPUcf+IiHH/iIcf+IiHH/hAl2wHiXH/iIcf+IiHH/iIcf+IiE0CLD/diHH/iIcf+IiHH/iIcf+IiHH/iEvNHFMuhx/4iHH/iIhx/4iHH/iIhx/4Q7Yc1J6HH/iIhx/4iHH/iIhx/4iHH/iITTA8PPyIiHH/iIcf+IiHH/iIhF+hywXocf+Ihx/4iIcf+Ihx/4iIcf+IhLVYxqp/+IiHH/iIcf+IiHH/iEKgLOX9iIhx/4iIcf+Ihx/4iIQ+Qs4b3/iIhx/4iIcf+Ihx/4hVzNsziHH/iIcf+IiHH/iIcf+E+KLCdd/4iHH/iIhx/4iHH/iIhx/4iIcf+Ihx/4iIcf+IV9LZLYiHH/iIcf+IiHH/iIcf9Hcyyozf+IiHH/iIcf+IiHH/iIcf+IiFpb1qSHH/iIhx/4iHH/iIhx/4iHH/iIhx/4iHH/iIhx/4iIcf+IhxTRgcLn6Icf+IiHH/iIcf+IiHH/hOGBwufnH/iIhx/4iHH/iIhx/4iHH/iIRSksvW2Ihx/4iIcf+Ihx/4iIcf9D5CzRvYiHH/iIhx/4iHH/iIhx/4iIcf+Ihx/1lb2KT/iIhx/4iHH/iIhx/4iHH/iIhx/4TAIsX93/iIcf+IiHH/iIcf+IiHH/TkYsK52Icf+IiHH/iIcf+IiHH/TkYsK52Icf+IiHH/iIcf+IiHH/R3MsqM3/iIcf+IiHH/iIcf+IiHFNRiwrnYiHH/iIhx/4iHH/iIhxRxRMnrv/iIhx/4iHH/iIhx/4hHamyZWYhx/4iIcf+Ihx/4iIcf9PuDwUfHH/iIhx/4iHH/iIhx/4hDthzUnnH/iIhx/4iHH/iIhx/4iHH/iIhx/4iHH/iIhx/4iHH/iIhx/4iIcf+Ihx/4hE4WzB6YiHH/iIcf+IiHH/iIhxQdts4kmIiHH/iIcf+IiHH/iIRwEcn+6Ihx/4iIcf+Ihx/4iIcf+Ihx/4iIQ+Qs0b1x/4iHH/iIhx/4iHH/iEPkLNG9iHH/iIcf+IiHH/iIcf+IiEcBHJ/uiIcf+Ihx/4iIcf+Ihx/4iIcf+Ihx/4iIcf+EhFHIuuiHH/iIhx/4iHH/iIhx/4iHH/iIhx/4SYkch27/iIhx/4iHH/iIhx/4iHH/iIhx/4iEO2HOSe/4iIcf+Ihx/4iIcf+Ihx/4iIcf+IiEJyHOjehx/4iIcf+Ihx/4iIcf+Ihx/4iIcf+IiHH/iIcf+IiHH/iIcf+IiHH/iIcf+IiHH/iIcf+IiHH/iFJE3ruIcf+IiHH/iIcf+IiHH/iIcf+IiHH/iIcf+IiHH/iIhxQrYc1J6Ihx/4iHH/iIhx/4iHH/iIhx/4iE8YHB5+iIhx/4iHH/iIhx/4iHH/iIhx/4iIcf9DthzUnohx/4iHH/iIhx/4iHH/iIhx/4iIVczbM3H/iIcf+IiHH/iIcf+IiHH/iIcf+IiHH/iIhF+hywXocf+Ihx/4iIcf+Ihx/4iIcf+IiHH/SEUci66Ihx/4iHH/iIhx/4iHH/iIhx/4iIcf+Ihx/4iIcf+Ihx/4iIcf+Ihx/4iIcf+Ihx/4iIcf+IiHH/iIcf+IiHH/iIcf+IiHH/hbYdae/4iIcf+Ihx/4iIcf+IU4jed/+IiHH/iIcf+IiHH/iEm3LISN/4iIcf+Ihx/4iIcf+ITkYsK51x/4iIcf+Ihx/4iIcf+Ihx/zFtYr+SnYiHH/iIcf+IiHH/iIcUsCLE/dhx/4iIcf+Ihx/4iIcf+Ihx/4iIcf+IiHFFPxysDohx/4iIcf+Ihx/4iIcf+IiHFD+hzAXnH/iIcf+IiHH/iIcf+IhLzRxTLnH/iIhx/4iHH/iIhx/4iHH/iIhx/4iISEUcm67/iIhx/4iHH/iIhx/4iHH/iIhx/4iEKgLOX9iIcf+IiHH/iIcf+IiHH/hMAixf3f+Ihx/4iIcf+Ihx/4iIcf+EThbMHpiIhx/4iHH/iIhx/4iHH/iIhx/0mJHHducf+IiHH/iIcf+IiHH/iIcf+IiHH/hD5CzRvYhx/4iIcf+Ihx/4iIcf+IhPGBwefoiIcf+Ihx/4iIcf+Ihx/4iIcf+IhcYdSeiIcf+IiHH/iIcf+IiHH/iIcf+IiHH/iIcf+IiHH/iIhx/4iHH/iIhx/4iHH/iIhx/4iHH/iIhx/4iHH/iIhx/4iISEUcm67/iIhx/4iHH/iIhx/4iHH/iIhxS9McQs5x/4iHH/iIhx/4iHH/iIhx/4iHH/iIhx/4hGPxysDnH/iIcf+IiHH/iIcf+IiHH/hVzNsziIcf+Ihx/4iIcf+Ihx/4iIcf+Ihx/4iIcf+IThgcPn7/iIhx/4iHH/iIhx/4iHH/iIhx/4iIcf+IRfocsF6Icf+IiHH/iIcf+IiHH/iIhx/4iHH/iIhx/4iHH/iIhx/4iHH/iIhx/4iHH/iIhx/4iIcf+Ihx/4hbn9Vgcf+Ihx/4iIcf+Ihx/4iIcf+IiHH/iFA+0NFx/4iIcf+Ihx/4iIcf+Ihx/4iIcf+E4YHC5+cf+IiHH/iIcf+IiHH/iIcf+IiHH/iIRj8cvA7/iIcf+IiHH/iIcf+IiHH/iIhxRmesmYWHH/iIcf+IiHH/iIcf+IiHH/iIhx/4iHH/iIhUiNx3iIcf+Ihx/4iIcf+Ihx/4iIcf+IiHFL0xxSzv+IiHH/iIcf+IiHH/iIcf+IiHH/iIhHARyf7ohx/4iIcf+Ihx/4iIcf+Ihx/4iIcf+IiHFIiRx3bocf+Ihx/4iIcf+Ihx/4iIcf+IhAbBwKPocf+Ihx/4iIcf+Ihx/4iIcf+IiHFAchz43nH/iIhx/4iHH/iIhx/4iHH/iIhx/4iIcf+Ihx/17p0hZx/4iIcf+Ihx/4iIcf+Ihx/4iIcf+IhHARyf7oiHH/iIhx/4iHH/iIhx/4iHH/iIhx/4iIcf+Ihx/4iIcf+Ihx/4iIcf+Ihx/4iIcf+Ihx/4iIcf+IiHH/Q7Yc1J6Icf+Ihx/4iIcf+Ihx/4iIcf+IiHH/iIcf9ZW9ik/4iIcf+Ihx/4iIcf+Ihx/4iIcf+IiHH/hGARy/7v+IiHH/iIcf+IiHH/iIcf+IiHH/iIhx/4iHFFARyv7ohx/4iHH/iIhx/4iHH/iIhx/4iIcf+IhxS9McQs5x/4iHH/iIhx/4iHH/iIhx/4iIcf+E3THDLOiIcf+Ihx/4iIcf+Ihx/4iIcf+IiHH/iIcf+IiHH/iIcf+IiHH/iIcf+IiHH/iIcf+IiHH/iIhx/4iHH/QXIc+N5x/4iHH/iIhx/4iHH/iIhx/4iIcf+Ihx/4hGARy/7v+Ihx/4iIcf+Ihx/4iIcf+EVUfLq4iHH/iIcf+IiHH/iIhx/0ME/N+whx/4iIcf+Ihx/4iIcf+IiHFAlKz2tYiHH/iIcf+IiHH/iIcf+EjcfII4iHH/iIcf+IiHH/iIhx/0HCvPPUiIcf+Ihx/4iIcf+IiF/p0RaIcf+Ihx/4iIcf+Ihx/4iIcf+Ihx/4iIcf+IPvMzswzM/4iIcf+Ihx/4iIcf+Ig7nbO1YkyHH/iIhx/4iHH/iIhx/4iIcf+DLMIb8z3v+IiHH/iIcf+IiHH/iIcf9M0xxSzv+IiHH/iIcf+IiHH/iIcf+IhJ5TxxrHH/iIcf+IiHH/iIcf+IiHFan9VgiIcf+Ihx/4iIcf+Ihx/4iIcf+Ihx/4iIcf+IiHH/iIcf+IiHH/hF+hywXoiHH/iIhx/4iIcf+IhxMYazv3lM/4iIcf+Ihx/4iIcf+IiHH/iIcf+IO52ztWJMiHH/iIhx/4iIcf+Ihx/4hC22ziSYcf+IiHH/iIhx/4iHH/iIhx/4iHH/iIhx/4iF2l01px/4iHH/iIhx/4iIcf+ISNx8gjhx/4iIcf+Ihx/4iIcf+Ihx/4iITkYsO53/iIcf+IiHH/iIcf+IiHFA3izyHYiHH/iIcf+IiHH/iDXD4bs8HoiHH/iIcf+IiHH/iIcf+IiHH/iE50PCi8hx/4iIcf+IiHH/iIcf+EmJHIdu/4iIcf+Ihx/4iIcf+IhC22ziSXH/iIhx/4iHH/iIhx/4iEihPIXsiHH/iIhx/4iIcf+IhF+hywXocf+IiHH/iIcf+IiHH/hMAixf3f+Ihx/4iIcf+Ihx/4iEeYfJZ4iIcf+Ihx/4iIcf+IiHFFPxysDohx/4iIcf+Ihx/4iIcf9Jtyx0jYcf+IiHH/iIcf+IiHH/iIhxRT8crA6Icf+IiHH/iIcf+IiHH/iIhx/4hCchzo3oiHH/iIcf+IiHH/iIcf+IiHH/hW0tst/4iHH/iIhx/4iHH/iIhx/4iHH/iIhx/4iHH/iIhx/4iIV9LZLYcf+IiHH/iIcf+IiHH/SeU8cayIcf+IiHH/iIcf+IiEMTPN7Mhx/4iHH/iIhx/4iHH/iIOgJBtv2+cf+Ihx/4iIcf+Ihx/4iIcf+IiEBsHAo+cf+Ihx/4iIcf+Ihx/4iIcf+IiHH/iIcf+IiFXM2zNx/4iHH/iIhx/4iHH/iIhx/4iIRz8cnA6Ihx/4iIcf+Ihx/4iIcf+IiHH/W5/VYIcf+IiHH/iIcf+IiHH/iIcf+IiHH/iIhx/4iHH/iIUD7Q0XH/iIcf+IiHH/iIcf+IiHH/iIhx/0FyHAne/4iIcf+Ihx/4iIcf+Ihx/4iIcf+IiHFAchz43nH/iIhx/4iHH/iIhx/4iHH/iIhx/4iIcf9OGBwufocf+Ihx/4iIcf+Ihx/4iIcf+IiHH/iIcf+F7p0xb/iIhx/4iHH/iIhx/4iHH/iIhx/4iIcf+Ihx/4iIcf+F7p0xb/iIcf+IiHH/iIcf+IiHH/iIhx/4iHH/RgEcr+6HH/iIcf+IiHH/iIcf+IiHH/iIhx/4hX0tktiIcf+Ihx/4iIcf+Ihx/4iIcf+Ihx/4iIcf+IiHH/iFJE3ruIcf+Ihx/4iIcf+Ihx/4iIcf+Ihx/4iIcf+IiHH/hOGBwufnH/iIcf+IiHH/iIcf+IiHH/iIhx/4iHFCthzUnoiHH/iIhx/4iHH/iIhx/4hIcyyIzYhx/4iIcf+Ihx/4iIcf+IiHH/RPoc0F7/iIcf+IiHH/iIcf+IiHH/iIhxSLcsdI2Icf+Ihx/4iIcf+IiHH/hGPxysDnH/iIhx/4iHH/iIhx/4hGbSypLYcf+Ihx/4iIcf+IiHH/iIcf+IiEjcfJI4/4iHH/iIhx/4iHH/hVzNsziIcf+Ihx/4iIcf+IiHH/RIVMx6uIcf+IiHH/iIcf+IiHH/iIcf9Bchz43nH/iIhx/4iHH/iIhx/4iHH/hORiwrnYhx/4iHH/iIhx/4iHH/iIhEthzEnoiIcf+IiHH/iIcf+IiHH/iIcf84nyG5YN7/iIcf+IiHH/iIhx/4iHH/iIhx/4iHH/iIhx/4V9LZLYiIcf+Ihx/4iIcf+IiHH/iIcf+Ev7LFBNiIcf+IiHH/iIcf+IiHH/iIcf+IiHH/iIcf+IiHH/iIcf+IiHH/iIhx/4iHH/W5/VYIhx/4iHH/iIhx/4iHH/iIhx/4iIcf+Ihx/4hAbBwKPohx/4iHH/iIhx/4iIcf+Ihx/4iE3THDLOhx/4iIcf+Ihx/4iIcf+IiHH/iIcf+IiHH/iIcf+IiHH/iIcf+IiHH/iIcf+IiHH/iIhx/4iHH/hKhlxnmocf+Ihx/4iIcf+Ihx/4iIcf+IiHH/iIcf+IQ+Qs0b2HH/iIhx/4iIcf+Ihx/4hF+hywXoiHH/iIcf+IiHH/iIhJ2bxyZHH/iIcf+IiHH/iIhx/4gys3G+TI6IiHH/iIcf+IiHH/iIcUvTHELOcf+IiHH/iIcf+IiHH/iIO37itYEdiIcf+Ihx/4iIcf+Ihx/4UD7Q0Yhx/4iIcf+Ihx/4iIcf+IhxTrg8FHyIcf+Ihx/4iIcf+Ihx/4iIcU4VXB6qiIhx/4iHH/iIhx/4iHFACnz/WHH/iIhx/4iHH/iIhx/4SrRsZLmIcf+Ihx/4iIcf+Ihx/z8ZYrHmnXH/iIhx/4iHH/iIhx/4iHFI1vxykIcf+IiHH/iIcf+IiHH/iEJyHOjeiIcf+IiHH/iIcf+IiE0wPDz8iIcf+Ihx/4iIcf+IhxQKAs9f2Icf+IiHH/iIcf+IiHH/Qd4s8h2Icf+Ihx/4iIcf+Ihx/4iIcf+EDzjAHHiHH/iIcf+IiHH/iIcf+IiHH/iIhMylxDWnH/iIhx/4iHH/iIhx/4iHH/iIhx/4iIcf+Ihx/4U4jdd3H/iIhx/4iHH/iIhx/4iHH/iIhx/4iIcf+Ihx/4iIcf+Ihx/4iIcf+IThgcPn7/iIhx/4iHH/iIhx/4iHH/O1mStqZt/4iIcf+IiHH/iIcf+INroBukX+hx/4iHH/iIhx/4iHH/iIg8ZRK0mu1x/4iHH/iIhx/4iHH/iITTA8PPyIiHH/iIcf+IiHH/iIcf+IiEYmbK2ZiIhx/4iHH/iIhx/4iErifGHYhx/4iHH/iIhx/4iHH/iIPm+CspB9iIhx/4iHH/iIhx/4iHH/N8qSuTVtiIhx/4iIcf+Ihx/4iIcf+Ihx/4iIcf+IhAbBwKPocf+Ihx/4iIcf+Ihx/4iIcf9BoCz1/Ycf+Ihx/4iIcf+Ihx/4OVLht60ecf+Ihx/4iIcf+Ihx/4iIcf9MbjxJHIhx/4iHH/iIhx/4iIcf+EPYrNJ1iIcf+IiHH/iIcf+IiHFQRN+7cf+Ihx/4iIcf+Ihx/4hBoCwG/f+IiHH/iIcf+IiHH/iIcf+IiHH/iIcf+IiHH/iIcf8131G7IK6IiHH/iIhx/4iHH/iIhDQUzb64hx/4iHH/iIhx/4iHH/iIRfocsF6Icf+IiHH/iIcf+IiHH/iIcf+IiFxh1J6Icf+IiHH/iIhx/4iHH/iIhx/4iHH/iIhx/4hBoCwG/f+Ihx/4iIcf+Ihx/4iIcUZzLJjNcf+Ihx/4iIcf+Ihx/4iIcf+Ihx/4UD7Q0Yhx/4iIcf+Ihx/4iIcf+Ihx/4iIcf+Ihx/4iIcf9Hcyyozf+Ihx/4iIcf+Ihx/4iISrcsZI2Ihx/4iIcf+Ihx/4iIcf+DjNMbkyzv+Ihx/4iIcf+Ihx/4iIcf9MAixP3XH/iIcf+IiHH/iIcf+IiDKzcb5MjoiHH/iIcf+IiHH/iIcf9ORiwrnYiHH/iIcf+IiHH/iIcf9DthzUnohx/4iIcf+IiHH/iIcf+IiHH/iDjEE7k77P+Ihx/4iIcf+Ihx/4iIcf+DW4tLxHS/+Ihx/4iIcf+Ihx/4iIcf+EO2HNSehx/4iIcf+Ihx/4iIcf+Ihx/4hHPFycOocf+IiHH/iIhx/4iHH/iFA+0NGHH/iIcf+IiHH/iIcf+IiHH/iIhx/4iHH/iIhxRQEcr+6HH/iIhx/4iHH/iIhx/4iIcf+Ihx/4SYkch27/iIhx/4iHH/iIhx/4iIcf+Ihx/4iIcf+Ihx/4hGARy/7v+Ihx/4iIcf+IiHH/iIcf+IiDIsAb7T/oiHH/iIhx/4iHH/iIhxQHIc+N5x/4iIcf+IiHH/iIcf+IiHH/iIcf+IiHH/hN0xwyzoiHH/iIhx/4iHH/iIhx/4iHH/iIhxQHIc+N5x/4iIcf+IiHH/iIcf+IiDmDsbd8Tohx/4iHH/iIhx/4iHH/iIg+IkOz3bz/iIcf+IiHH/iIhx/4iDWoI7tX3HH/iIhx/4iHH/iIhx/4iErifGHYhx/4iHH/iIhx/4iIcf9L+yxQTYiHH/iIhx/4iIcf+Ihx/4iIcf+Ihx/4hbn9Vgcf+Ihx/4iIcf+IiHH/iIcf+IiHH/iIcf+EFyHAne/4iHH/iIhx/4iIcf+Ihx/4hGPxysDnH/iIcf+IiHH/iIhx/4iHH/iIhx/4iHH/iIhx/4iHH/iIXGHUnoiHH/iIhx/4iIcf+Ihx/4iFSI3HeIiHH/iIcf+IiHH/iIcf+IiHH/iIhx/4iHH/iIhx/4iHH/iIhx/4iHH/hORiwrnYhx/4iHH/iIhx/4iHH/iIhMylxDWocf+Ihx/4iIcf+Ihx/4iIcf+Ihx/4iIcf+IQgp871iIcf+IiHH/iIcf+IiE0h/D3gcf+IiHH/iIcf+IiHH/iIcUETPO7Mcf+IiHH/iIcf+IiHH/iEY/HKwOcf+Ihx/4iIcf+Ihx/4iIcf+IhCrVz1Kv+IiHH/iIcf+IiHH/iIcf+IiHH/iIhx/4hCrVzlKnH/iIcf+IiHH/iIcf+IhYF9jocf+Ihx/4iIcf+Ihx/4iIS80cYy7/iIhx/4iHH/iIhx/4iEnlPIGs/4iIcf+Ihx/4iIcf+IhNX/w6AIhx/4iHH/iIhx/4iHH/iIhxQHIc+N6HH/iIcf+IiHH/iIcf+IiHH/iITTA8PPyIhx/4iIcf+Ihx/4iITQIsP92Icf+Ihx/4iIcf+Ihx/4iIcf+Ihx/4hQPtDRhx/4iIcf+Ihx/4iIcf+Ihx/4iIcf+Ihx/4iElwbHj5iIcf+IiHH/iIcf+IiHH/iITQIsP92Icf+IiHH/iIcf+IiHH/iIcf+IiHH/iIhx/4iHH/iISokcZ26Ihx/4iHH/iIhx/4iIcf87qTO1VsyIcf+IiHH/iIhx/4iHH/RmpsuVn/iIcf+IiHH/iIhx/4iEROfMsYiIhx/4iHH/iIhx/4iHExMgG/zf7/iIcf+IiHH/iIcf+IiHH/iIcf+IiHH/iDZCcbq9jnH/iIcf+IiHH/iIcf+EhwbJj5/4iIcf+IiHH/iIcf+IiEBsHAo+cf+Ihx/4iIcf+IiHH/iIRz8cnA6IiHH/iIcf+IiHH/iIhx/4iHH/iIhx/4iHH/iEYBHL/u/4iHH/iIhx/4iIcf+IQMg8BHyIiHH/iIcf+IiHH/iIcf+D24UbNHrohx/4iIcf+Ihx/4iIcf8wtjGxWc7/iIhx/4iHH/iIhx/4iHH/iIhx/0LbbOJJiIcf+IiHH/iIcf+IiHH/haW9akiIhx/4iHH/iIhx/4iELbbOJJcf+IiHH/iIcf+IiHH/iIcUHkLPG9/4iIcf+Ihx/4iIcf+IhHPxycDoiIcf+IiHH/iIcf+IiHFFPxysDohx/4iIcf+IiHH/iIcf+IiHFFPxysDohx/4iIcf+IiHH/iIcf+EGgLPX9cf+Ihx/4iIcf+IiHH/iIcf+IiHH/iIQZds9omIhx/4iIcf+Ihx/4iIcf+Ihx/4iIcf+Ihx/4iIcf+IS4OcV8aHH/iIhx/4iHH/iIhx/0nW/IKQ/4iIcf+IiHH/iIcf+IiHH/iIcf+EmJHIdu/4iIcf+IiHH/iIcf+IiHH/iIcf+IiHH/iIcf+IhdpdNacf+IiHH/iIhx/4iHH/iIhx/4QZSs9rWHH/iIcf+IiHH/iIhx/4iHH/iISausdUVx/4iHH/iIhx/4iIcf+IQqAs5f2IiHH/iIcf+IiHH/iIhx/4iHH/iIhx/4iHFL0xxCznH/iIcf+IiHH/iIhx/4iHH/iIhHPxycDoiHH/iIhx/4iIcf+Ihx/4iIRz8cnA6Ihx/4iIcf+IiHH/iIcf+IiHH/iIcf9DthzUnohx/4iIcf+IiHH/iIcf+IiHH/hLzRxTLocf+IiHH/iIhx/4iHH/iEGgLAb9/4iHH/iIhx/4iIcf+Ihx/4iIcf+IhDthzknv+Ihx/4iIcf+IiHH/iIcf+IiHH/iEO2HNSecf+Ihx/4iIcf+IiHH/iIcf+IiHH/hIcGyY+f+Ihx/4iIcf+IiHH/iIcf+IiHH/iIcf+IiHH/iE3THDLOiHH/iIhx/4iHH/iIhx/0BsHAo+iIcf+IiHH/iIhx/4iHH/iITQIsP92Icf+IiHH/iIhx/4iHH/iIhx/4iHH/iIhx/4iHH/VtLaLXH/iIcf+IiHH/iIhx/4iHH/iIhx/4iHH/hQPtDRiHH/iIcf+IiHH/iIhx/4iHH/iIhxSIkcd26HH/iIcf+IiHH/iIhx/4iHH/iIhX0tkthx/4iIcf+Ihx/4iIcf+Ihx/4iIcf+IiHH/iIcf+IiEX6HLBehx/4iHH/iIhx/4iIcf+Ihx/4iIcf+Ihx/4iIWlvWpIcf+Ihx/4iIcf+IiHH/iIcf+IiHH/iEJyHOjeiIcf+Ihx/4iIcf+IiHH/iIcf+IiHFAchz43nH/iIhx/4iHH/iIhx/4iIcf+Ihx/4iIcf9DthzUnohx/4iHH/iIhx/4iIcf+Ihx/4iIcf+Ihx/4iIUD7R0f+Ihx/4iIcf+IiHH/iIcf+IiHH/iIcUvTHELOcf+Ihx/4iIcf+IiHH/iIcf+IiHH/iIcf+IRgEcv+7/iIcf+IiHH/iIhx/4iHH/iIhx/4hOGBw+fv+Ihx/4iIcf+IiHH/iIcf+IiHH/iIcf9IRRyLroiHH/iIhx/4iIcf+Ihx/4iIcf+Ihx/4SYkch27/iIhx/4iIcf+Ihx/4iIcf+IQ7Yc1J5x/4iHH/iIhx/4iIcf+Ihx/4hEVzzKjHH/iIcf+IiHH/iIcf+IThgcPn7/iIhx/4iIcf+Ihx/4iFfS2S2Icf+IiHH/iIcf+IiHH/Rj8crA6Icf+Ihx/4iIcf+Ihx/4SK5shRmHH/iIcf+IiHH/iIcf+IhF+hywXohx/4iIcf+Ihx/4iIcf+Ihx/4iIcf+Do3I7bI3IiIcf+Ihx/4iIcf+Ihx/4iEBsHAo+hx/4iIcf+Ihx/4iIcf+IhxQHIc+N6HH/iIhx/4iHH/iIhx/4iHH/iIhx/4iHH/iISEUci66HH/iIcf+IiHH/iIcf+IiHH/iIcf+IiHH/SYkcd25x/4iIcf+Ihx/4iIcf+Ihx/4iIcf+IhxRkUcq67/iIhx/4iHH/iIhx/4iHH/iIhx/4iHFD+hzAXocf+Ihx/4iIcf+Ihx/4iIcf+IRgEcv+7/iIcf+IiHH/iIcf+IiHH/iIcf+EdqbJlZiIhx/4iHH/iIhx/4iHE9/FGyA66HH/iIhx/4iHH/iIhx/4iDt3EbWI7ohx/4iHH/iIhx/4iHH/QJdsB4mHH/iIhx/4iHH/iIhx/0m3LHSNhx/4iIcf+Ihx/4iIcf+EGgLAb9/4iIcf+IiHH/iIcf+IiHH/iIcUi3LHSNiIcf+Ihx/4iIcf+Ihx/4iIQGwcCj5x/4iIcf+Ihx/4iIcf+IhxRnMsmM1x/4iIcf+Ihx/4iIcf+IOmJzt52M/4iIcf+IiHH/iIcf+IiHH/hQPtDRhx/4iIcf+Ihx/4iIcf+IiHH/iEm3LISN/4iHH/iIhx/4iIcf+Ihx/4QXIcCd7/iIcf+IiHH/iIcf+IiHH/iIhx/4iHH/iIQJosB12Icf+IiHH/iIcf+IiHH/QjXM7KOHH/iIhx/4iHH/iIhx/0l9nHgmhx/4iIcf+IiHH/iIcf9BoCz1/Ycf+Ihx/4iIcf+IiHFJ+yxwTf+Ihx/4iIcf+IiHH/iIcf+IiHH/XaXTWoiHH/iIcf+IiHH/iIcf+IiHH/iIhx/4iHH/iISHMsiM2HH/iIhx/4iIcf+Ihx/0v7LFBNiIhx/4iIcf+Ihx/4iIcf+IhYF9no/4iHH/iIhx/4iHH/iIhFKSy9bYhx/4iIcf+Ihx/4iIcf9D5CzRvYiHH/iIhx/4iHH/iIhx/4iIcf+IhxS9McQs5x/4iHH/iIhx/4iHH/iIhx/4iIcf+Ihx/4iIcf+Ihx/4iIcf+Ihx/4iIcf+Ihx/4iIcf+IiHH/iIcf+IiHH/iIS80cYy7/iIhx/4iIcf+Ihx/4iIcf+Ihx/4iIcf+IUD7Q0XH/iIhx/4iIcf+Ihx/4iIcf+Ihx/4iIcf+Ihx/4iIcf+Ihx/4iIcf+IiHH/iIcf+IiHH/iIcf+IiHH/iF2l01qHH/iIcf+IiHH/iIhx/4iHH/iIhx/4iHH/iIhx/4iHH/iIhx/4iHH/iIhx/4iIcf+Ihx/4iIcf+EY/HKwOcf+IiHH/iIhx/4iHH/iIhx/4iHFNGBwufohx/4iIcf+IiHH/iIcf+IiHH/iIcf9E+hzQXv+IiHH/iIhx/4iHH/iIhx/4QaAsBv3/iIhx/4iIcf+Ihx/4iIcf+Ihx/0mJHHducf+IiHH/iIhx/4iHH/iIhx/4iHH/QXIc+N5x/4iHH/iIhx/4iIcf+Ihx/4iIcf+EY/HKwOcf+IiHH/iIhx/4iHH/iIhx/4iEhzLIjNhx/4iIcf+Ihx/4iIcf+Ihx/4iIcf+Ihx/4iIcf9SRN67iIhx/4iIcf+Ihx/4iIcf+IQqAs5f2IiHH/iIhx/4iHH/iIhx/4iHH/iIhx/4iHFItyx0jYiHH/iIcf+IiHH/iIcf+Fth1Z5x/4iHH/iIhx/4iIcf+Ihx/4iIcf+ITkYsK51x/4iIcf+Ihx/4iIcf+IhxRQEcr+6Icf+Ihx/4iIcf+IiHH/iIcf+IiHH/iIcUP6HMBecf+IiHH/iIhx/4iHH/iIhxQHIc+N5x/4iIcf+Ihx/4iIcf+IiHH/iIcf+IiHH/iIcf+IiHH/hYF9johx/4iHH/iIhx/4iIcf+Ihx/4iIcf+Ihx/4iIcf+Ihx/4iIcf+Ihx/4iIcf+IiHH/iIcf+IiHH/iIcf+IiHH/iIcf+IiHH/iIcf+IiHH/iIhx/4iHH/iIhx/4iHH/iIhx/4iHH/iIhx/4iHH/iIhx/4iIcf+Ihx/4iIcf+IhCchzo3ohx/4iHH/iIhx/4iIcf+Ihx/4iIcf+Ihx/4W5/VYIcf+Ihx/4iIcf+IiHH/iIcf+IiHH/iIcf+IiHFYW9ekcf+Ihx/4iIcf+IiHH/iIcf+IiHH/iIcUByHPjehx/4iHH/iIhx/4iIcf+Ihx/4iIcf+Ihx/4iFA+0NFx/4iHH/iIhx/4iIcf+Ihx/4iIcf+Ihx/4iIcf9N0xwyzoiIcf+IiHH/iIcf+IiHH/iIcf+IiFyf1GCIhx/4iIcf+IiHH/iIcf+IiHH/iIcf+IiHH/iIcf9dpdNaiIcf+IiHH/iIhx/4iHH/iIhx/4iHH/iIhx/4iEJyHOjeiHH/iIhx/4iHH/iIhx/4iHH/iIhx/4iHH/iIhx/4hX0tktiIcf+IiHH/iIcf+IiHH/iIcf+IiHH/iIcf+IU4jed/+IiHH/iIhx/4iHH/iIhx/4iHH/iIhx/4iHH/iIhx/4SRRMfruIcf+IiHH/iIhx/4iHH/iIhJ2bxyZHH/iIhx/4iHH/iIhx/4iEKgLOX9iIcf+IiHH/iIcf+IiHFCEHze+Icf+IiHH/iIcf+IiHH/iEBsHAo+hx/4iIcf+IiHH/iIcf+IQJosB12Ihx/4iIcf+Ihx/4iIcf8+A3Ky/I2IiHH/iIcf+IiHH/iIcUU/HKwOiIcf+IiHH/iIcf+IiHH/iIcf+IThgcLn5x/4iHH/iIhx/4iHH/iIhAmiwHXYcf+IiHH/iIcf+IiHH/hJiRyHbv+IiHH/iIcf+IiHH/iIcf+IiHH/iEZtLKkthx/4iHH/iIhx/4iHH/iEKtXOUqhx/4iHH/iIhx/4iHH/iECaLAddiIcf+IiHH/iIcf+IiHFD+hzAXnH/iIhx/4iHH/iIhx/4iHH/iIhxSs0cUy6IiHH/iIcf+IiHH/iIcf+IiHH/hLzRxTLohx/4iHH/iIhx/4iHH/iEm3LHSNcf+Ihx/4iIcf+Ihx/4iIcUswPEz8iHH/iIcf+IiHH/iIcf+E3THDLOiIhx/4iHH/iIhx/4iHH/iIRm0sqS1x/4iIcf+Ihx/4iIcf+EY/HKwOhx/4iHH/iIhx/4iHH/iIQqAs5f2IiHH/iIcf+IiHH/iIcf9DEHze+Icf+Ihx/4iIcf+Ihx/4iIcU5cHCo+/4iIcf+Ihx/4iIcf+IhxVxfY6IiHH/iIhx/4iHH/iIhxRMlMs2uHH/iIcf+IiHH/iIcf+IhD5CzRvYcf+Ihx/4iIcf+Ihx/4g0PzG8wM6Ihx/4iHH/iIhx/4iHH/RzxcnDqIhx/4iIcf+IiHH/iIcf+IiHH/iIcf+IiE0CLD/diHH/iIcf+IiHH/iIcf+IiHH/iIcf+IW5/VYHH/iIhx/4iHH/iIhx/4gwKWKw5p2Ihx/4iIcf+Ihx/4iIcf+EH9/AEg/4iIcf+Ihx/4iIcf+IhxSfssYE1x/4iHH/iIhx/4iHH/iIhx/0VRvMrk/4iHH/iIhx/4iHH/iIhxRT8crA6Ihx/4iHH/iIhx/4iHH/iIhx/4Q+Qs0b2Icf+IiHH/iIcf+IiHH/hL+yxQTYiHH/iIcf+IiHH/iIcf+DC9A7BS/HH/iIhx/4iHH/iIhx/4g7SQG1tv6HH/iIhx/4iHH/iIhx/4Qd4s8h2HH/iIcf+IiHH/iIcf+IQ+Qs0b2Icf+Ihx/4iIcf+Ihx/4hL+yxQTYhx/4iIcf+Ihx/4iIcf+Ihx/4iIcf+IiHH/iIcUsCLE/dhx/4iHH/iIhx/4iIcf+Ihx/4iIcf+Ihx/4iIcf+Ihx/4iIcUHkLPG9/4iHH/iIhx/4iHH/iIhJ2bxyZHH/iIhx/4iHH/iIhx/4NtCzui9Mhx/4iIcf+Ihx/4iIcf+E5l/Cmgcf+Ihx/4iIcf+Ihx/4iIcUNXPMqMiHH/iIhx/4iHH/iIhx/4W5/VYIcf+Ihx/4iIcf+Ihx/4iIPxwisePdcf+IiHH/iIcf+IiHH/OmuRtpRucf+IiHH/iIcf+IiHH/iESFTMerhx/4iHH/iIhx/4iHH/hW0tst/4iHH/iIhx/4iHH/iIhx/4iIcf+Ihx/4iIcf+IhK4nxh2Icf+Ihx/4iIcf+Ihx/4QIvsCEGHH/iIhx/4iIcf+Ihx/0Jj3OnCiIcf+Ihx/4iIcf+Ihx/4T7g8FHxx/4iHH/iIhx/4iHH/iIhx/4QGwcCj6Ihx/4iHH/iIhx/4iHH/iIhxQKAs9f2Icf+Ihx/4iIcf+Ihx/4iIcf+EPkLNG9iHH/iIhx/4iHH/iIhx/4iIcf+Ihx/03QXDL6cf+IiHH/iIcf+IiHH/iEQQfM74iIhx/4iHH/iIhx/4iHH/iIhD5CzRvXH/iIcf+IiHH/iIcf+IiHH/iIhx/4iHH/iIhx/4hf6dEWiIcf+IiHH/iIcf+IiHH/g5/JO4A2z/iIcf+IiHH/iIcf+IiEvNHGMu/4iIcf+Ihx/4iIcf+Ihx/4iIcf+Ihx/4hCOIzsd4iIcf+Ihx/4iIcf+IiHFGoTyV7HH/iIhx/4iIcf+Ihx/4iEO2HOSe/4iIcf+Ihx/4iIcf+IhDQUzb64iHH/iIcf+IiHH/iIcf+IiHH/iIcf+IiHH/iIcVXS2i2HH/iIhx/4iHH/iIhx/4iHFPh2wHiYhx/4iIcf+Ihx/4iIcf+Ihx/4iIcf9EHazOJYhx/4iHH/iIhx/4iHH/iEpMzGszcf+IiHH/iIcf+IiHH/iEz4bEB5iIcf+IiHH/iIcf+IiHH/iIcf+IhHPFycOocf+Ihx/4iIcf+Ihx/4iIcf+Ihx/4S7GsVOWIiHH/iIcf+IiHH/iIcf+IiHH/iIcf+IiHH/iFth1p7/iIcf+IiHH/iIcf+IiHFEJmy9mYiHH/iIcf+IiHH/iIcf+IiHH/iIcf+IiHH/iIcf+IiHH/iIhx/03THDLOiIhx/4iHH/iIhx/4iHH/iIhx/4iIcf+Ihx/4iIcf+Ihx/4iIcf+Ihx/4iFSI3HeIiHH/iIhx/4iHH/iIhx/4iHH/iIhx/4iHH/QXIc+N5x/4iIcf+Ihx/4iIcf+IhDEzzezIcf+IiHH/iIcf+IiHH/iIcf+IiHH/iIXaXTWnH/iIhx/4iHH/iIhx/4iHH/iIhx/4iHH/iIhx/4iF/p0RaIhx/4iHH/iIhx/4iHH/iIhx/4iHFA3izyHYiHH/iIhx/4iHH/iIhx/4iHH/hAbBwKPoiHH/iIhx/4iHH/iIhx/4iHFFPxysDoiHH/iIhx/4iHH/iIhx/4iHH/Rj8crA6Icf+IiHH/iIcf+IiHH/hMMDxM/HH/iIcf+IiHH/iIcf+IhBl2z2iYiIcf+Ihx/4iIcf+IhxSLcsdI2Ihx/4iHH/iIhx/4iHH/RCkszW2HH/iIcf+IiHH/iIcf+IP8k1sTbKhx/4iIcf+IiHH/iIcf+IhHIOyd8Yhx/4iHH/iIhx/4iHH/iEhFHIuuiHH/iIcf+IiHH/iIcf9FJmy9mYhx/4iIcf+Ihx/4iIcUx0PEi8/4iHH/iIhx/4iHH/iD2/I7NA3IiHH/iIcf+IiHH/iIcf+IhHPFycOocf+Ihx/4iIcf+Ihx/4iIcf+Ihx/4iE5GLCudcf+Ihx/4iIcf+Ihx/4iIcUZFHKuu/4iHH/iIhx/4iHH/iIhx/4iHH/iEvNHFMuhx/4iIcf+Ihx/4iIcf+EX6HLBeiIhx/4iHH/iIhx/4iHE3GxK45O2HH/iIcf+IiHH/iIcf+IhFVHy6uHH/iIhx/4iHH/iIhx/4iHH/TmX8KaCHH/iIhx/4iHH/iIhx/4hND1xPCv+IiHH/iIcf+IiHH/iEb0nKC2cf+Ihx/4iIcf+Ihx/4iDBbhLC0e4cf+IiHH/iIcf+IiHH/iIcf8wiCGxh97/iIcf+IiHH/iIcf+IiEvNHGMu/4iIcf+Ihx/4iIcf+Ihx/4iIcUY8XJw6iIhx/4iIcf+Ihx/4iIcf+Ihx/4iIcf+IhxQ1R82rj/iIcf+IiHH/iIcf+IiHH/iIcf+IiHH/iIhx/4iHH/iIhx/4iHH/iIhx/4iHH/iIhx/4iHH/iEvNHFMuhx/4iIcf+Ihx/4iIcf+Ihx/4R6E8pez/iIhx/4iHH/iIhx/4iIcV8u0NGIhx/4iIcf+Ihx/4iIcf+Ihx/4iIcf+IiHH/iIcU1GLCudiIcf+IiHH/iIhx/4iHH/hJ1vyCkP+Ihx/4iIcf+IiHH/iIcVhb16Rx/4iIcf+Ihx/4iIcf+IS++sUQWIhx/4iIcf+Ihx/4iIcf9GbSypLYiHH/iIcf+IiHH/iIcf9PuDwUfIcf+Ihx/4iIcf+IiHH/iIcf+IiHH/iIcf+Em3LHSNhx/4iHH/iIhx/4iHH/iIRfocsF6Icf+IiHH/iIcf+IiHH/iEKgLOX9iIhx/4iIcf+Ihx/4iIcf+IhxOhgxtufO/4iIcf+IiHH/iIcf+IiE9DbBvJcf+Ihx/4iIcf+IiHH/WVvYpP+Ihx/4iIcf+Ihx/4iISHMsiM2HH/iIcf+IiHH/iIcf+IiEjfPIIMiIcf+Ihx/4iIcf+IiHH/RVR8uriIcf+IiHH/iIhx/4iHH/QpHs5uGIiHH/iIcf+IiHH/iIcf+IiHH/iIhx/4iHH/iENBTNvriIhx/4iHH/iIhx/4iHH/WVvYpP+IiHH/iIhx/4iHH/iIhx/4iHH/iIhx/4iHH/iIhx/4iHH/iIhxVdLaLYcf+Ihx/4iIcf+Ihx/4iEMTPN7MiHH/iIcf+IiHH/iIcf+IhOGBw+fv+Ihx/4iIcf+Ihx/4iIcUbfPJIMiHH/iIcf+IiHH/iIcf+IhN0xwyzohx/4iHH/iIhx/4iHH/iIQqAs5f2IiHH/iIcf+IiHH/iIcf+DSkEbxb7nH/iIhx/4iHH/iIhx/0FyHPjecf+Ihx/4iIcf+Ihx/4iIcf+ITQIsP92Ihx/4iIcf+Ihx/4iIcf+Ihx/4iEY/HLwO/4iIcf+Ihx/4iIcf+IhxQykszW2Icf+Ihx/4iIcf+Ihx/4iElwbHj5iIcf+IiHH/iIcf+IiHH/QTtM/EuIiHH/iIhx/4iHH/iIhx/4iHH/iIhx/4hB3izyHXH/iIcf+IiHH/iIcf+IhK4nxh2Icf+IiHH/iIcf+IiHH/iISTbcfJKIhx/4iIcf+Ihx/4iIcUsCLE/dcf+IiHH/iIhx/4iHH/iIQ0FM2+uIhx/4iHH/iIhx/4iHH/iISokcZ26Ihx/4iIcf+Ihx/4iIcf+ITJxMRjuHH/iIcf+IiHH/iIhx/4iHH/iFth1p7/iIcf+IiHH/iIcf+IiHH/TNMcUs7/iIcf+IiHH/iIcf+IiDG2Mb9Jzocf+IiHH/iIcf+IiHH/SGTsibGHH/iIhx/4iHH/iIhx/4iEPkLNG9cf+IiHH/iIcf+IiHH/iIhx/0/azBJTiIcf+Ihx/4iIcf+Ihx/04YHC5+hx/4iIcf+IiHH/iIcf+IiHFHQlyL2nH/iIcf+IiHH/iIcf+IhcYdSeiIhx/4iHH/iIhx/4iHFKzRxTLoiIcf+IiHH/iIcf+IiEGXbPaJiHH/iIhx/4iIcf+Ihx/4iIcf+IhxSVhManuIcf+Ihx/4iIcf+Ihx/4iIcf+FgX2OiHH/iIhx/4iHH/iIhx/4iHH/iIhx/4iHFd6dIWiHH/iIcf+IiHH/iIcf9QPtDRiIcf+Ihx/4iIcf+IiEYjrL3F/4iIcf+Ihx/4iIcf+Ihx/4iIcf+IiHH/iIcf+IiHH/iF2l01qHH/iIcf+IiHH/iIcf+IiHH/iIhK5TxhrIiIcf+IiHH/iIcf+IiHH/iIcf+IiHH/iIcf+IiHH/iIXaXTWnH/iIhx/4iHH/iIhx/4iHH/TAIsT91x/4iIcf+Ihx/4iIcf+IhN0xwyzocf+Ihx/4iIcf+IiHH/iIcf+IiHH/iE3THDLOiHH/iIcf+IiHH/iIhx/4R988kgxx/4iHH/iIhx/4iHH/iIhf6dEWiHH/iIcf+IiHH/iIhx/4iHH/iIhx/4iHH/T4osF11x/4iHH/iIhx/4iHH/iIhLzRxjLv+IiHH/iIcf+IiHH/iIcf9Khlxnmohx/4iHH/iIhx/4iIcf+IhxSs0cUy6IiHH/iIcf+IiHH/iIhx/4iHH/iIhx/4iHH/iIhx/4iHH/iFgX2Ohx/4iIcf+IiHH/iIcf+IQnIc6N6Ihx/4iIcf+Ihx/4iIcf9Cf0zoC4cf+IiHH/iIcf+IiHH/RY+8twRx/4iHH/iIhx/4iHH/iIXGHUnoiHH/iIhx/4iIcf+Ihx/4iIcf+Ihx/4iIcf+Ihx/4iIcf+Ig0m1G8ZK6Ihx/4iIcf+IiHH/iIcTuNAbRy/ohx/4iHH/iIhx/4iHH/iE3y7DDRhx/4iHH/iIhx/4iIcf+IQGwcCj6HH/iIhx/4iHH/iIhx/4hODJwvNocf+Ihx/4iIcf+Ihx/4iITQIsP92Icf+Ihx/4iIcf+Ihx/4iIcUiJHHduhx/4iIcf+Ihx/4iIcf+Ihx/4iIcf+EO2HNSehx/4iIcf+Ihx/4iIcf+IhJFEx+u3H/iIhx/4iHH/iIhx/4iFfS2S2Icf+IiHH/iIcf+IiHH/QMV8BKiIcf+Ihx/4iIcf+Ihx/4iIcf+Ihx/4iIcf+IiHH/iISEUci65x/4iHH/iIhx/4iHH/iIhGmzymTHH/iIhx/4iIcf+Ihx/4iIVczbM3H/iIcf+IiHH/iIcf+IiHH/iIhx/4iHH/hIRRyLrohx/4iIcf+Ihx/4iIcf+IiHH/iIcf+IiE8YHB5+iIcf+Ihx/4iIcf+IiHH/TDA8TPxx/4iIcf+IiHH/iIcf+IhGPxy8Dv+Ihx/4iIcf+IiHH/iIcf+IiHH/iIcf+ITkYsK52HH/iIcf+IiHH/iIcf+IiHH/iIcf+IiHFYW9ekcf+IiHH/iIcf+IiHH/iIcf+IiHH/hBoCz1/XH/iIcf+IiHH/iIcf+IiES2HMSeiIhx/4iIcf+Ihx/4iIcf+Ihx/4iIcf+Ihx/4iIcf+Ihx/4hGARy/7v+IiHH/iIcf+IiHH/iIcf+IiHH/iIcf+IiHH/iIhx/4iHFYW9ekcf+IiHH/iIcf+IiHH/iIcUiJHHduiHH/iIcf+IiHH/iIcf+IiHH/iEvNHFMuhx/4iHH/iIhx/4iHH/iIhx/4iHH/iIhx/4iIcf+IhAbBwKPnH/iIhx/4iHH/iIhx/4iIcf9VzNsziIcf+IiHH/iIcf+IiHH/iIcf+IiHH/iIhx/4hQPtDRcf+IiHH/iIcf+IiHH/iD0lA7Ta/P+Ihx/4iIcf+IiHH/iIcTvpIbQW3oiIcf+Ihx/4iIcf+Ihx/4T0NsG8mIhx/4iIcf+Ihx/4iIcf+DTQ1LwvK4iIcf+Ihx/4iIcf+IhCoCzl/YiHH/iIhx/4iHH/iIhx/4hFsJy09oiHH/iIcf+IiHH/iIhx/09DbBvJiIcf+IiHH/iIcf+IiHH/iIhx/0vNHFMuiHH/iIhx/4iHH/iIhx/4iIcf+Ihx/4QXIcCd7/iIcf+IiHH/iIcf+IiE0CLD/diHH/iIcf+IiHH/iIcf+Ev7LFBNiIcf+IiHH/iIcf+IiHH/iITQIsP92Icf+IiHH/iIcf+IiHH/iITxgcHn6IiHH/iIcf+IiHH/iIcf+E2WzDaTcf+Ihx/4iIcf+IiHH/iIcUZzLJjNcf+Ihx/4iIcf+IiHH/iIVIjcd4iHH/iIhx/4iHH/iIhxS248SRyIhx/4iHH/iIhx/4iIcf+FOI3Xdx/4iHH/iIhx/4iHH/iIhZF9foiIhx/4iIcf+Ihx/4iIcU64PBR8hx/4iIcf+Ihx/4iIcf+ITT1sPClx/4iIcf+Ihx/4iIcf+IhFKSy9bYiHH/iIcf+IiHH/iIcf+EhzLIjNiIhx/4iHH/iIhx/4iHH/iE4YHC5+cf+Ihx/4iIcf+Ihx/4iIcf+Ihx/4iIcf+IhIRRyLrnH/iIhx/4iHH/iIhx/4iHH/iIhx/4iHH/iIhx/4SbcsdI1x/4iIcf+Ihx/4iIcf+IiHH/iIcf+IiHH/iIcf+IiHH/iIcf+IiHH/iIcf+IiHH/iIhx/4iHH/iIhx/4iHH/iIhx/4iHH/iIhx/4iHH/iIhx/4QXIcCd7/iIcf+IiHH/iIcf+IiHFLbjxJHIiHH/iIcf+IiHH/iIhx/4iHH/iIhx/4iHH/iIhx/4iHH/iIhx/4iHH/iERXPMqMcf+Ihx/4iIcf+IiHH/iEGXbPaJiIhx/4iHH/iIhx/4iIcUCgLPX9hx/4iIcf+Ihx/4iIcf+IXaXTWocf+IiHH/iIcf+IiHH/P7bjsUkciIcf+Ihx/4iIcf+IiHH/iIcf+IhSRN67hx/4iIcf+Ihx/4iIcf+IhD5CzRvXH/iIhx/4iHH/iIhx/4iHH/iIhx/4iIcf+Ihx/4iDtcUrWjrXH/iIhx/4iIcf+Ihx/4iE0CLD/diHH/iIhx/4iIcf+Ihx/z1TE7Os7Ihx/4iIcf+Ihx/4iIcf+ISXBsePmIiHH/iIcf+IiHH/iIcf+IiHH/iIQGwcCj6HH/iIcf+IiHH/iIcf+IiHH/iIcU5+rBgViHH/iIhx/4iHH/iIhx/4OTMRt8zuhx/4iHH/iIhx/4iIcf+IhxQX9M6AuIcf+IiHH/iIcf+IiHH/Qd4s8h2Icf+Ihx/4iIcf+Ihx/4SHBsiPlx/4iHH/iIhx/4iHH/iIhx/4iHH/iIhxSbRsZLmIiHH/iIcf+IiHH/iIcf+IiHH/iIhx/4SrRsZLmHH/iIhx/4iHH/iIhx/4iIcf+DBBYbDOnocf+IiHH/iIcf+IiHH/iIcUP6HMBehx/4iHH/iIhx/4iHH/iIhx/0dzLKjN/4iHH/iIhx/4iHH/iIhx/0ITPP7M/4iHH/iIhx/4iHH/iIhxRzbcjJKHH/iIhx/4iIcf+Ihx/4hORiwrnXH/iIhx/4iIcf+Ihx/4iIcf+Ig+ewKyhP2HH/iIhx/4iIcf+Ihx/4iIN6vBuVQ+hx/4iIcf+IiHH/iIcf+IPgpEsvW7iIcf+IiHH/iIhx/4iHFNZfwpoIhx/4iHH/iIhx/4iIcf+EJyHOjeiIhx/4iHH/iIhx/4iHH/iIhx/4iIcf+Ihx/4iIUD7R0f+Ihx/4iIcf+Ihx/4iIcf+IiHH/iIcf+IiHFOXBwqPv+Ihx/4iIcf+IiHH/iIcf+IiHH/iIcf+IiHH/iIcf+IiHH/iIcf+IiHH/iIhx/4iHH/iIhx/4iHH/hGARyv7nH/iIcf+IiHH/iIhx/4iHH/iIhCoCzl/Yhx/4iIcf+IiHH/iIcf+IiHH/hBoCwG/f+IiHH/iIhx/4iHH/iITtBcIvqIhx/4iHH/iIhx/4iHH/MBNRsPyuiHH/iIcf+IiHH/iIhx/4iHH/iIhx/4WlvWpIiHH/iIhx/4iHH/iIhx/0oqPH1c/4iIcf+IiHH/iIcf+IgzYBG9n+6HH/iIhx/4iHH/iIhx/4iHH/iIQGwcCj6HH/iIhx/4iHH/iIhx/4iHH/TAIsT91x/4iIcf+Ihx/4iIcf+Ihx/4iIRKfcxYKHH/iIhx/4iIcf+Ihx/4QaAs9f1x/4iHH/iIhx/4iIcf+Ihx/zU5sbvGTohx/4iHH/iIhx/4iHH/iIhxMsahvjle/4iIcf+Ihx/4iIcf+Ihx/zRNdryyiYiHH/iIhx/4iHH/iIhx/02WzDaTcf+IiHH/iIcf+IiHH/iEY/HKwOcf+Ihx/4iIcf+Ihx/4iIRSksvW2Icf+IiHH/iIcf+IiHH/R3MsqM3/iIcf+IiHH/iIcf+IiHH/UD7Q0Yhx/4iIcf+IiHH/iIcf+IiHH/iEhFHIuuhx/4iHH/iIhx/4iIcf+Ihx/4iIOwJBtf2+iIhx/4iIcf+Ihx/4iIcUio7IVx/4iIcf+Ihx/4iIcf+IiHH/TAIsX93/iIhx/4iHH/iIhx/4iIcf+Ec8XJw6iHH/iIcf+IiHH/iIcf+IiDY5sbrGToiIcf+Ihx/4iIcf+Ihx/zXckbsjbnH/iIcf+IiHH/iIcf+IiHH/iIhx/4iEO2HOSe/4iHH/iIhx/4iHH/iIhx/0DFfASoiHH/iIcf+IiHH/iIhx/4iHH/hJtyx0jXH/iIhx/4iIcf+Ihx/4iIcf+IhIoTyF7Ihx/4iIcf+Ihx/4iIcf+E46rCxViIcf+Ihx/4iIcf+Ihx/4OQzSt/Mthx/4iIcf+IiHH/iIcf+IiEv7LFBNcf+IiHH/iIcf+IiHH/iIcf+ITdMcMs6Icf+IiHH/iIhx/4iHH/iIhx/4iHH/iIhx/4iHH/hGXuyqEXH/iIcf+IiHH/iIcf+IiHH/iDd0k7mLbIiHH/iIhx/4iHH/iIhxSwIsT92HH/iIcf+IiHH/iIcf+IiHH/iIhx/4iEdqbJlZhx/4iHH/iIhx/4iIcf+Ihx/4iIcf+Ihx/4hGPxysDnH/iIhx/4iHH/iIhx/4iHH/iIhx/4iHH/iIRslMo2uIcf+IiHH/iIhx/4iHH/RclMs2tx/4iHH/iIhx/4iHH/iIRfocsF6Icf+IiHH/iIcf+IiHE3VaG4ql5x/4iHH/iIhx/4iHH/iDqZobZmXnH/iIhx/4iHH/iIhx/4hD5CzRvYcf+IiHH/iIcf+IiHH/iIcf9PiiwXXXH/iIcf+IiHH/iIcf+IiHH/iIcf+IiHH/iE3HnDOGiIhx/4iHH/iIhx/4iHH/iIhx/4iHH/iIhx/4W2HWnv+IiHH/iIhx/4iHH/iIhx/4iHH/iIhx/4iHH/haW9akiIhx/4iIcf+Ihx/4iIcf8xTpG/sW6IiHH/iIcf+IiHH/iIcf+IiHH/P3WCsYp9iHH/iIhx/4iHH/iIhx/4iHH/iIhx/4iHH/iIhx/4U4jdd3H/iIhx/4iHH/iIhx/4hE4WzB6Yhx/4iIcf+IiHH/iIcf8zMgG9zf6Ihx/4iIcf+Ihx/4iIcf9IkvyG0Ihx/4iIcf+IiHH/iIcf9AbBwKPoiIcf+Ihx/4iIcf+IiHH/iIcf+IiHH/iIcUrNHFMuiIhx/4iIcf+Ihx/4iIcf+IhxRQEcr+6Icf+Ihx/4iIcf+IiHH/iIcf+IiHH/hEVzzKjHH/iIhx/4iHH/iIhx/4iHH/iIhN0xwyzocf+Ihx/4iIcf+Ihx/4iIcf+Ihx/4iIcUFBTOvrhx/4iHH/iIhx/4iIcf+Ig5nyG3YN6HH/iIcf+IiHH/iIcf+IhDfIzYN3H/iIhx/4iHH/iIhx/4iHH/R3MsqM3/iIhx/4iHH/iIhx/4iHH/iIhx/4U4jdd3H/iIcf+IiHH/iIhx/4iHH/hIcyyIzYiHH/iIhx/4iIcf+Ihx/4iIcf+Ihx/4iDh+BLiB+3H/iIhx/4iHH/iIhx/4iEihPIXsiHH/iIhx/4iHH/iIhx/00PXD8Khx/4iIcf+Ihx/4iIcf+ITT1sPClx/4iIcf+Ihx/4iIcf+IhxSspcU1px/4iIcf+Ihx/4iIcf+IhIOZyMZocf+IiHH/iIcf+IiHH/iIPGUStJrtcf+IiHH/iIcf+IiHH/iEiubJUZ/4iIcf+Ihx/4iIcf+IiHH/hK4nxh2Ihx/4iIcf+IiHH/iIcf+IhGPxy8Dv+Ihx/4iIcf+IiHH/iIcf+ECaLAddiIhx/4iIcf+Ihx/4iIcf+ITtBcIvqIhx/4iIcf+Ihx/4iIcf+EY/HKwOhx/4iHH/iIhx/4iHH/iIhx/4iIcULkLNG9iIhx/4iHH/iIhx/4iIcUsCLE/dcf+IiHH/iIcf+IiHH/iISx68XhSIhx/4iIcf+IiHH/iIcf+IiHH/iIcUX0nKC2iIcf+IiHH/iIcf+IiHH/iIhx/4iHH/iIhxRQEcr+6HH/iIhx/4iHH/iIhx/4iIcf+Ihx/4iIcf+Ihx/4iIcVPM3TP/iIcf+IiHH/iIhx/4iHH/iIhx/4iEvNHGMu/4iIcf+IiHH/iIcf+IiHH/iEhzLIjNiHH/iIhx/4iHH/iIhxQX9M6AuIcf+Ihx/4iIcf+Ihx/4ThgcLn6HH/iIcf+IiHH/iIcf+IiHH/iIcf+IiHH/iEcOTJ8bcf+IiHH/iIcf+IiHH/hbYdae/4iIcf+Ihx/4iIcf+IiE9DbBvJcf+Ihx/4iIcf+Ihx/4iIRKfcxYKIcf+Ihx/4iIcf+Ihx/4hOokwl24iHH/iIcf+IiHH/iIcf+ITnQ8KLyIcf+Ihx/4iIcf+IiHH/iIcf9FmzzGTP+Ihx/4iIcf+Ihx/4iIcf9N8uww0Yhx/4iIcf+IiHH/iIcf+IOq+ytlBNiIhx/4iHH/iIhx/4iHH/QGlcCmpx/4iIcf+Ihx/4iIcf+Ihx/09+rBgVhx/4iIcf+Ihx/4iIcf+Ihx/4iIcf+Ihx/4iIS/ssUE1x/4iIcf+Ihx/4iIcf+IRUj8u3CIcf+IiHH/iIcf+IiHH/Qq1c5SqIcf+IiHH/iIcf+IiHFGoTyV7Icf+Ihx/4iIcf+Ihx/4hPuDwkfP+Ihx/4iIcf+Ihx/4iIcTYk8rnbDYiHH/iIcf+IiHH/iIhx/4iHH/iIhx/4iHH/MswhvjPehx/4iHH/iIhx/4iIcf+Ihx/4PnhCsoe9cf+Ihx/4iIcf+Ihx/4iIcUsCLE/dhx/4iHH/iIhx/4iHH/iEKR7ObhiHH/iIhx/4iHH/iIhx/4iHH/iISbcshI3/iIcf+IiHH/iIcf+IiHH/iIcf+IiHFB5Czxvf+Ihx/4iIcf+Ihx/4iIcf+IiHH/iIcf+IiHH/iIcf+IiHH/iIcf+IiHH/iIcf+IiHH/iIhx/4iHH/iEX6HLBeiIcf+Ihx/4iIcf+IiHH/iIcf9DthzUnohx/4iIcf+Ihx/4iIcf+IiHH/iIcf+IiHH/QXIcCd7/iIhx/4iHH/iIhx/4iITQIsP92HH/iIhx/4iHH/iIhx/4hGARy/7v+Ihx/4iIcf+Ihx/4iIcf+Ihx/09cHCo+/4iHH/iIhx/4iHH/iIhx/4iHH/iIhAbBwKPnH/iIhx/4iHH/iIhx/4iHH/iIhx/4iIcf+Ihx/4iIWlvWpIcf+Ihx/4iIcf+Ihx/4iIcf+IiHH/iIcf+IiHH/iIcf+IiHH/iIcf+IiHH/iIcf+IiHH/iIhx/4iHH/iIhx/4iHH/iIhx/4iHH/iFpb1qSIhx/4iIcf+Ihx/4iIcf+Ihx/0T6HNBe/4iIcf+IiHH/iIcf+IiHH/iIcf+IgyHcG+4j6Icf+Ihx/4iIcf+Ihx/z6mUrJZrYhx/4iIcf+Ihx/4iIcf+Em3LHSNcf+IiHH/iIcf+IiHH/iIcf+IiHFJhlxnmohx/4iIcf+IiHH/iIcf+IiEOtXNUqiIhx/4iHH/iIhx/4iIcf+EN8jNg3hx/4iIcf+Ihx/4iIcf+IhxSLRshLn/iIcf+IiHH/iIcf+IiHFIiRx3bocf+IiHH/iIcf+IiHH/iIcf+EwCLF/d/4iIcf+Ihx/4iIcf+IhxP0HysL4Ncf+Ihx/4iIcf+Ihx/4iITPhsQHmIcf+Ihx/4iIcf+Ihx/4iIcf+EO2HNSehx/4iIcf+Ihx/4iIcf+Ihx/4iIQGwcCj5x/4iIcf+Ihx/4iIcf+IhF+hywXocf+IiHH/iIhx/4iHH/iEv7LFBNiHH/iIhx/4iHH/iIhx/4iHH/hVzNsziIcf+Ihx/4iIcf+IiHH/iIcf+IhHamyZWYcf+IiHH/iIhx/4iHH/iIhAbBwKPnH/iIcf+IiHH/iIhx/4hIcyyIzYhx/4iHH/iIhx/4iIcf9OdDwovIiHH/iIhx/4iHH/iIhx/4iHFOXBwqPv+IiHH/iIhx/4iHH/iIhxRW0sqS2IiHH/iIcf+IiHH/iIcf+IiHH/iIcf+Ig8cZG1jm7/iIhx/4iHH/iIhx/4iHH/Qd4s8h2Icf+IiHH/iIcf+IiHFKzRxTLoiIcf+Ihx/4iIcf+Ihx/4iIcf9Cf0zoC4cf+IiHH/iIcf+IiHH/iIcf+IiHFMD1w/Cohx/4iIcf+Ihx/4iIcf+Ihx/4iIcf+Ihx/4iIcf+IiHH/iIcf+IiHFItyx0jYhx/4iIcf+Ihx/4iIcf+IhxXy7Q0YiIcf+Ihx/4iIcf+IiHH/iIcf+IiHH/iIcf+E4YHC5+cf+IiHH/iIhx/4iHH/iIhx/4iHH/hJiRyHbv+IiHH/iIhx/4iHH/iIhx/4iHEz0iG8Ld6Ihx/4iIcf+Ihx/4iIcf9HoTyV7HH/iIcf+IiHH/iIhx/4iHH/hKHrxuFHH/iIhx/4iHH/iIhx/4iEKgLOX9iIcf+IiHH/iIcf+IiHH/hBoCwG/f+IiHH/iIhx/4iHH/iIhx/4iHH/iIOP4BuAH+iHH/iIhx/4iHH/iIhx/4MlSRv6tu/4iHH/iIhx/4iHH/iIhxOV8StqDtiIcf+Ihx/4iIcf+IiHH/OEfVuLgqiIcf+Ihx/4iIcf+Ihx/4Q+Qs0b2Ihx/4iHH/iIhx/4iHH/iE09bDwphx/4iHH/iIhx/4iHH/iIhxT7K8FNT/iIcf+IiHH/iIcf+IiHH/Rm0sqS2Ihx/4iHH/iIhx/4iHH/iIhx/4iIUD7R0f+Ihx/4iIcf+Ihx/4iIcUvTHELOcf+Ihx/4iIcf+Ihx/4iIcf+FOI3Xdx/4iHH/iIhx/4iIcf+Ihx/4iEq3LGSNiIhx/4iIcf+Ihx/4iIcf9GARyv7nH/iIhx/4iHH/iIhx/4iIcf+Ihx/4iIcf+ISdm8cmSIcf+Ihx/4iIcf+Ihx/4hORiwrnYcf+Ihx/4iIcf+Ihx/4iEY/HLwO/4iIcf+Ihx/4iIcf+Ihx/4g8gpa0fWmIhx/4iHH/iIhx/4iHH/NQuhu/Rehx/4iHH/iIhx/4iIcf+IgxBBK/++2HH/iIcf+IiHH/iIhx/4iEvNHGMu/4iIcf+Ihx/4iIcf+IiHH/iIcf+ITqJMJduIhx/4iHH/iIhx/4iHH/iIhxXenSFocf+IiHH/iIcf+IiHH/iEsqPF1ciIcf+Ihx/4iIcf+Ihx/4MwvCvfQ9iHH/iIhx/4iIcf+Ihx/4OEzhuLMeiIhx/4iHH/iIhx/4iHH/Q7Yc1J6Ihx/4iHH/iIhx/4iHH/iEY/HKwOcf+IiHH/iIcf+IiHH/iIcUn7LGBNcf+Ihx/4iIcf+Ihx/4iIcf+Ihx/0O2HNSeiIcf+Ihx/4iIcf+Ihx/4iISHMsiM2HH/iIcf+IiHH/iIcf+IiHH/iIcf9Bchz43nH/iIhx/4iHH/iIhx/4iHFan9VgiIcf+Ihx/4iIcf+IiHH/iIQzXM3KOIiHH/iIcf+IiHH/iIcf87SQG1tv6IiHH/iIcf+IiHH/iIcf+IRj8crA5x/4iIcf+Ihx/4iIcf+Ihx/4hPN+wcgYiIcf+Ihx/4iIcf+Ihx/4iIcf+Ihx/1OI3XeHH/iIhx/4iIcf+Ihx/4iIcf+Ihx/4iIcVhb16Rx/4iHH/iIhx/4iIcf+Ihx/4iIcf+Ihx/4iIcf9IRRyLroiHH/iIhx/4iHH/iIhx/4iHH/iIhx/4iHH/iIXGHUnoiHH/iIhx/4iIcf+Ihx/4iIcf+Ihx/4iIcf+Fpb1qSIhx/4iIcf+IiHH/iIcf+IiHH/iIcf+IiHH/iIcf+IUD7Q0Ycf+IiHH/iIcf+IiHH/iIcf+IiHH/iIcf+IS80cUy6HH/iIhx/4iHH/iIhx/4iEGXbPaJiIcf+IiHH/iIcf+IiHH/iIcUrKXFNacf+IiHH/iIcf+IiHH/iIcf+IiHH/hIOZyMZoiHH/iIhx/4iIcf+Ihx/4MilBvta+iHH/iIhx/4iHH/iIhx/4iHFEbSzJLf+Ihx/4iIcf+Ihx/4iIcf+ISEUci66HH/iIhx/4iHH/iIhx/4iHH/iIhLzRxjLv+IiHH/iIcf+IiHH/iIcf+IiHH/iIcf+IiHH/W5/VYIhx/4iHH/iIhx/4iHH/iIhx/4iHH/iIhx/4haW9akiIcf+Ihx/4iIcf+Ihx/4iE0wPDz8iIhx/4iHH/iIhx/4iHFOXBwaPnH/iIcf+IiHH/iIcf+IhAbBwKPocf+IiHH/iIcf+IiHH/iIcf+IiHH/iIcf+IiHH/iEGgLAb9/4iHH/iIhx/4iHH/iIhx/08VXB6qiIcf+Ihx/4iIcf+Ihx/4MwvCvfQ9iHH/iIhx/4iHH/iIhx/4iIcf+Ihx/4iIcf+Ihx/4iIcf+EO2HNSehx/4iIcf+Ihx/4iIcf+Ihx/4iIcUZzLJjNcf+Ihx/4iIcf+Ihx/4iIRLYcxJ6IiHH/iIhx/4iHH/iIhx/4iHH/iDSkEb1b7v+IiHH/iIcf+IiHH/iINfHxuw4OiIcf+IiHH/iIcf+IiHH/g2FyG66N6Ihx/4iIcf+Ihx/4iIcf+IhORiw7nf+IiHH/iIcf+IiHH/iIhxQhB83viHH/iIcf+IiHH/iIhx/4iHH/iIhx/4iHH/iIhx/4iHH/iIhx/0SFTMeriHH/iIhx/4iIcf+Ihx/4iITPhsQHmHH/iIhx/4iIcf+Ihx/4iEQQfM74iIcf+IiHH/iIcf+IiHH/iIcf+IiHH/hOGBwufnH/iIhx/4iHH/iIhx/4hFJmzNmf+IiHH/iIhx/4iHH/iIhxRnMsqM3/iIhx/4iIcf+Ihx/4iIQwe834SIcf+IiHH/iIcf+IiHH/iEmrrHVFcf+IiHH/iIhx/4iHH/iIhx/0hzLIjNiIhx/4iIcf+Ihx/4iIcf9ORiwrnYhx/4iIcf+Ihx/4iIcf+ELbbOJJiHH/iIhx/4iHH/iIhx/4iFpb1qSHH/iIhx/4iHH/iIhx/4iIcf+Ihx/4iIcf+Ihx/1gX2OiIcf+IiHH/iIcf+IiHH/iIhx/4gwYDKxr83/iIcf+IiHH/iIcf+IiHH/iEQQfM74iIhx/4iHH/iIhx/4iHH/hVzNsziIcf+IiHH/iIcf+IiHH/iIcf+IiHH/iIcf+IQGwcCj6Icf+IiHH/iIcf+IiHH/iIcUn7LGBNcf+Ihx/4iIcf+Ihx/4iIcf+IW5/VYHH/iIcf+IiHH/iIcf+IiHH/SEUci66Ihx/4iIcf+Ihx/4iIcf+IhNmYw2Z4cf+IiHH/iIcf+IiHH/iIcf8xLAG/0/6Icf+Ihx/4iIcf+IiHH/SRRMfruIhx/4iIcf+Ihx/4iIcf9e6dIWcf+Ihx/4iIcf+IiHH/iIcf+IiHH/iIcf+IhGPxy8Dv+IiHH/iIcf+IiHH/iIcf+IiHH/iIcf+IiHH/iIcf+IiHH/hSRN67iIcf+IiHH/iIcf+IiHH/Rj8crA6Icf+Ihx/4iIcf+Ihx/4SEUci66Icf+IiHH/iIhx/4iHH/iIhx/4iHH/iIhx/0GgLPX9hx/4iHH/iIhx/4iHH/iIhx/4iHH/iIhx/4iHH/iIhx/4iIcf+Ihx/4iIcf+Ihx/4iIcf+Ihx/4Qf388CBx/4iHH/iIhx/4iHH/iIThgcPn7/iIcf+IiHH/iIcf+IiHH/RCkszW1x/4iIcf+Ihx/4iIcf+Ihx/0vNHFMuiIcf+IiHH/iIcf+IiHH/iIcf+EvNHFMuiHH/iIhx/4iHH/iIhx/4hHARyf7oiIcf+IiHH/iIcf+IiHH/iIcf+IiHH/S80cUy6Ihx/4iHH/iIhx/4iHH/iEhzLIjNiIcf+Ihx/4iIcf+Ihx/4iIcUiJHHduhx/4iIcf+Ihx/4iIcf+Ihx/4iIcUCgLPX9iHH/iIcf+IiHH/iIcf+IQJosB12Ihx/4iIcf+Ihx/4iIcf+EPkLNG9iHH/iIhx/4iHH/iIhx/4iHH/ThgcLn6Icf+Ihx/4iIcf+Ihx/4iIcf+Ihx/4hOGBwufnH/iIcf+IiHH/iIcf+IiHH/iIcf9JiRx3bocf+Ihx/4iIcf+Ihx/4iIcf+Ihx/4iIcf+IhQPtDRcf+Ihx/4iIcf+Ihx/4iIcf+Ihx/4iIcUK2HNSeiIcf+IiHH/iIcf+IiHH/iIcf+IiHH/WVvYpP+IiHH/iIcf+IiHH/iIcf+IiHH/iIcf+IRfocsF6Ihx/4iIcf+Ihx/4iIcf+Ihx/4iIcf+EhFHIuuiHH/iIhx/4iHH/iIhx/4iHH/iFgX2Ohx/4iIcf+IiHH/iIcf+IiHH/iIcf+IiHH/iIcf+FXM2zOIhx/4iIcf+Ihx/4iIcf+Ihx/4iIcf+IhCrVz1Kv+IiHH/iIcf+IiHH/iIcf+IOLSBuEt+iIhx/4iHH/iIhx/4iHH/iIRSZszZn/iIhx/4iHH/iIhx/4iHH/QaAs9f2HH/iIhx/4iHH/iIhx/4iEMTPN7Mhx/4iIcf+Ihx/4iIcf+Ihf6dEWiHH/iIhx/4iIcf+Ihx/4iIcf+Ihx/4iIcUaVvJakiHH/iIhx/4iHH/iIhx/4gz6/G9FA6Icf+IiHH/iIhx/4iHH/iEMHvN+EiIhx/4iIcf+Ihx/4iIcf+Ihx/4iIcf+Ihx/4iIcf+IR988ogz/iIcf+IiHH/iIhx/4iHH/SeU8cayIhx/4iHH/iIhx/4iHH/iIhx/4iHH/iIhx/4iHH/iIhx/4iIcf+IOvXBtgo+hx/4iIcf+Ihx/4iIcf+IiDMmgb3ZfnH/iIhx/4iHH/iIhx/4hNmYw2Z4iHH/iIcf+IiHH/iIcf+ITG48SRxx/4iIcf+Ihx/4iIcf+IhHARyf7oiHH/iIhx/4iHH/iIhx/4iEY/HLwO/4iHH/iIhx/4iHH/iIhx/4iHH/iIhx/4iHH/iE0CLD/diIhx/4iHH/iIhx/4iHH/g2MeW6zhqHH/iIhx/4iHH/iIhx/4hHamyZWYhx/4iIcf+Ihx/4iIcf+EBsHAo+iIcf+Ihx/4iIcf+Ihx/4SrRsZLmIcf+IiHH/iIcf+IiHH/iIQqAs5f2Ihx/4iIcf+Ihx/4iIcf+E09bDwphx/4iIcf+Ihx/4iIcf+IgzEeO97hyIiHH/iIcf+IiHH/iIcf+IiHH/iIhx/4SEUci66Icf+Ihx/4iIcf+Ihx/4iITnQ8KLxx/4iHH/iIhx/4iIcf+IhxQKAs9f2Icf+Ihx/4iIcf+IiHH/iIcf+ECaLAddiIhx/4iIcf+Ihx/4iIcf+IPkTTsrssiIcf+Ihx/4iIcf+Ihx/4iEUpLL1tiIcf+IiHH/iIcf+IiHH/iEXr3LFCcf+IiHH/iIcf+IiHH/iIcf+IQ+Qs0b2Icf+Ihx/4iIcf+Ihx/4iIPhbDsuk8cf+IiHH/iIcf+IiHH/iIcUjlPHGsiIhx/4iHH/iIhx/4iHH/hC22ziSYiHH/iIcf+IiHH/iIcf+IQ7Yc1J6HH/iIcf+IiHH/iIcf+IiHH/iIWBfZ6P+IiHH/iIcf+IiHH/hGmHy2eP+Ihx/4iIcf+Ihx/4iIcf9N0xwyzoiIcf+IiHH/iIcf+IiHH/iIcf+EQpLM1tcf+Ihx/4iIcf+Ihx/4iIcUY8XJw6iIhx/4iIcf+Ihx/4iIcf+Ihx/4iDNFUr26rXH/iIhx/4iHH/iIhx/4iHFKzRxTLoiIcf+IiHH/iIcf+IiHFDgozX1/+IiHH/iIcf+IiHH/iIcf9Ai+wIQYiHH/iIcf+IiHH/iIcf+Em3LHSNhx/4iHH/iIhx/4iHH/iIhHw8yjw/+Ihx/4iIcf+Ihx/4iIcf9AIpwO1oiIcf+IiHH/iIcf+IiHE8ZmSzmZuIhx/4iHH/iIhx/4iHH/iIhO0Fwi+ohx/4iIcf+Ihx/4iIcf+Ihx/z8ZYrHmnXH/iIhx/4iHH/iIhx/4iHH/iEQpLN1t/4iHH/iIhx/4iHH/iIhx/0ehPJXscf+Ihx/4iIcf+Ihx/4iIQLy8BTSIiHH/iIcf+IiHH/iIhxQqfc1YJx/4iIcf+Ihx/4iIcf+Ig8omG0XZ6IiHH/iIcf+IiHH/iIhx/0O2HNSeiHH/iIcf+IiHH/iIcf+ISh68fhT/iIhx/4iHH/iIhx/4iIcf+Ihx/4iIcf+EY/HKwOcf+IiHH/iIhx/4iHH/iE50PCi8iHH/iIcf+IiHH/iIcf+IS++sUQWIiHH/iIcf+IiHH/iIcf+EOqnNVWiIcf+Ihx/4iIcf+IiHH/iIcf+IiHH/iIcf+IiHH/iIcf+IiHH/iIcf+IiHH/iIhx/4iHH/iIS7GsVOWHH/iIhx/4iHH/iIhx/4iDMmgb3Zfocf+IiHH/iIcf+IiHH/hF+hywXoiIcf+Ihx/4iIcf+Ihx/4SkzMazOHH/iIhx/4iIcf+Ihx/4hGPxysDnH/iIcf+IiHH/iIhx/4iHH/iIhx/4iHH/MMmCsUZ9/4iIcf+Ihx/4iIcf+IiHH/iIcf+IhAufwFYHH/iIhx/4iIcf+Ihx/4iEb0nLC2/4iIcf+Ihx/4iIcf+Ihx/4iIcf+FXM2zOIhx/4iHH/iIhx/4iHH/iIhx/4iHH/iIhx/4QGwcCj6Ihx/4iHH/iIhx/4iHH/iIS/ssUE2HH/iIhx/4iHH/iIhx/4QXIcCd7/iIcf+IiHH/iIcf+IiHH/iIcf+IiHH/iIhxR5L8htCIhx/4iIcf+Ihx/4iIcf+DwTJbTs2ocf+IiHH/iIcf+IiHH/iEhzLIjNiHH/iIhx/4iHH/iIhx/0wCLE/dcf+Ihx/4iIcf+Ihx/4g4ioO4dXxx/4iHH/iIhx/4iIcf+Ig5QAS3v/uIiHH/iIcf+IiHH/iIhx/4g5ynG4NY7/iIcf+IiHH/iIcf+IiHH/QaAs9f2HH/iIcf+IiHH/iIcf+IhE4WzB6Yhx/4iIcf+Ihx/4iIcf+IStb8YpCIhx/4iIcf+Ihx/4iIcf9Fgoy314iIcf+Ihx/4iIcf+IiHH/iIcf+IiHH/TDA8TPyHH/iIcf+IiHH/iIcf+IiHH/hdpdNaiHH/iIcf+IiHH/iIhx/4iHH/iIhx/4iHH/iIhx/4iHH/iIhx/4iHH/iIhx/4iIcf+Ihx/4iEO2HOSe/4iIcf+Ihx/4iIcf+IiF/p0RaIcf+Ihx/4iIcf+Ihx/4iDiGcbh5johx/4iHH/iIhx/4iHH/iIhx/4iHH/iIhx/4S80cUy6Icf+Ihx/4iIcf+Ihx/4iIO9MxtSzOiIcf+IiHH/iIcf+IiHH/iIcUPunMEWiHH/iIhx/4iHH/iIhx/4iHH/hK4nxh2IiHH/iIhx/4iHH/iIhx/4iHH/iIhx/4iHH/iIhx/4iIcf+Ihx/4iIcf+Ihx/4iIcf+IhIcyyIzYcf+IiHH/iIcf+IiHH/iIcf+IM7TDvUs8iIcf+IiHH/iIcf+IiHH/iIcf9KetxoUoiIcf+Ihx/4iIcf+Ihx/05GLCudiIcf+Ihx/4iIcf+Ihx/4iIcf+IhBl2z2iYiHH/iIhx/4iHH/iIhx/4iHH/iIhx/4iHH/iIWlvWpIhx/4iIcf+Ihx/4iIcf+ITQ9cTwr/iIhx/4iHH/iIhx/4iHH/iIhx/4hEs1zEyocf+IiHH/iIhx/4iHH/iIhx/4iHH/iIORLzt+0MiIcf+IiHH/iIhx/4iHH/g0mJG8Z26Icf+Ihx/4iIcf+Ihx/4iDjAAbg//ocf+IiHH/iIcf+IiHH/hAbBwKPoiHH/iIcf+IiHH/iIcf+EhwbJj5/4iIcf+IiHH/iIcf+IiHE1ugG6Rf6Ihx/4iIcf+Ihx/4iIcf89ZmSzmZuIcf+Ihx/4iIcf+Ihx/4iEUpLL1tiIcf+IiHH/iIcf+IiHH/SausdUWIhx/4iHH/iIhx/4iHH/iDh3MriIzXH/iIhx/4iHH/iIhx/4iHH/iIT9rMElNx/4iIcf+Ihx/4iIcf+IhxQTXM7KOIhx/4iHH/iIhx/4iIcf+DSkEbxb7nH/iIcf+IiHH/iIcf+IiHH/iIcUnNHHMu/4iHH/iIhx/4iHH/iIhx/4iHH/iIP8fosTgXiIcf+IiHH/iIcf+IiHH/hGbSypLYhx/4iHH/iIhx/4iHH/iIMPpSsBWtiHH/iIcf+IiHH/iIcf+IiHH/hPQ2wbyYiHH/iIcf+IiHH/iIcf+IThgcPn7/iIhx/4iIcf+Ihx/4iIcf9GPxysDocf+IiHH/iIhx/4iHH/iIQ+Qs0b1x/4iIcf+IiHH/iIcf+IhUiNx3iIhx/4iHH/iIhx/4iHH/iIhf6dEWiHH/iIhx/4iHH/iIhx/4iEcBHJ/uiIcf+IiHH/iIcf+IiHH/hMbjxJHIcf+Ihx/4iIcf+Ihx/4iIcUMpLM1thx/4iIcf+Ihx/4iIcf+IhxRT8crA6Ihx/4iIcf+Ihx/4iIcf+IhKEYxu54hx/4iHH/iIhx/4iIcf+EyA3EfyiIcf+IiHH/iIcf+IiHH/iIcU0YHC5+iIcf+Ihx/4iIcf+Ihx/4iIcf+Ihx/4iIcf+Ihx/4iIcf+IiHH/iIcf+IiHH/iIcf+IRfocsF6Ihx/4iIcf+Ihx/4iIcf+IhHamyZWYcf+IiHH/iIcf+IiHH/iEmrrHVFcf+IiHH/iIhx/4iHH/iIhx/4iHH/g6pSG3Wt7/iIhx/4iHH/iIhx/4iIcf+Ihx/4TdMcMs6Ihx/4iIcf+Ihx/4iIcf9PuDwUfHH/iIhx/4iIcf+Ihx/4iIOwJBtf2+iIhx/4iIcf+Ihx/4iIcf9NPWw8KYhx/4iIcf+Ihx/4iIcf+EhzLIjNiIcf+IiHH/iIcf+IiHH/iIcUnvrGEFhx/4iIcf+Ihx/4iIcf+Ihx/4iIcf+Ihx/4hAUKwL9YiIcf+Ihx/4iIcf+Ihx/4hKiRxnboiIcf+IiHH/iIcf+IiHH/hJtyx0jXH/iIhx/4iHH/iIhx/4iHH/ThgcLn6HH/iIhx/4iIcf+Ihx/4iIcf+Ihx/4Sxv8XkCIcf+Ihx/4iIcf+Ihx/4iIcf+IQaAsBv3/iIcf+IiHH/iIcf+IiHH/iIcf+IiHH/SrRsZLmIhx/4iHH/iIhx/4iHH/iEvNHFMuhx/4iIcf+Ihx/4iIcf+IhPZfwZoIiHH/iIhx/4iHH/iIhx/4OQzSt/Mthx/4iIcf+Ihx/4iIcf+IhL76xRBYhx/4iIcf+Ihx/4iIcf+IQ7Yc1J5x/4iHH/iIhx/4iIcf+IhxTUYsK52Ihx/4iIcf+IiHH/iIcf+IXaXTWocf+IiHH/iIcf+IiHH/iIcf+IiHH/iIhx/4iHE7daO0ilxx/4iIcf+Ihx/4iIcf+Ig5DNK48y3/iIhx/4iHH/iIhx/4iHH/iIhxM99RvSCu/4iHH/iIhx/4iIcf+IhxTa98JQiIcf+Ihx/4iIcf+Ihx/4TCS8TbSIcf+Ihx/4iIcf+Ihx/0WbPMZM/4iHH/iIhx/4iHH/iIhx/4iHH/iIhx/4iEENPP8scf+IiHH/iIcf+IiHH/iIcf+IhGbSypLXH/iIhx/4iHH/iIhx/4iHH/iEZRvKrkiIcf+Ihx/4iIcf+Ihx/4SEUci66Ihx/4iHH/iIhx/4iHH/iFOI3nf/iIhx/4iHH/iIhx/4iIcf+Ihx/4iIcf+E0CLD/diIhx/4iIcf+Ihx/4iIcf+Ihx/4hFsJy09oiHH/iIhx/4iHH/iIhx/4iEhzLIjNhx/4iIcf+Ihx/4iIcf+IiHExYBG/n+7/iIhx/4iHH/iIhx/4iHH/iIhx/4Q7Yc1J6HH/iIhx/4iHH/iIhx/4iHH/iIhx/4g+z7SyMEuIhx/4iIcf+IiHH/iIcf9EHazOJYhx/4iHH/iIhx/4iIcf+IhKtyxkjYiHH/iIhx/4iIcf+Ihx/4SYkch27/iIhx/4iHH/iIhx/4iIcf+IhxRT8crA6Ihx/4iHH/iIhx/4iIcf+EnlPHGshx/4iIcf+Ihx/4iIcf+Ihf6dEWiHH/iIhx/4iHH/iIhx/4Q+Qs0b2Icf+IiHH/iIcf+IiHH/iIhx/4iHH/iIhx/4iFxh1J6Ihx/4iHH/iIhx/4iHH/iIhx/4iIcf+Ihx/4iIcf+Ihx/4iIcf+Em3LHSNcf+IiHH/iIcf+IiHH/iIcf+IiHH/iIcf+IhCchzo3oiHH/iIcf+IiHH/iIcf+IiHH/Rm0sqS2Ihx/4iHH/iIhx/4iHH/iEBsHAo+iHH/iIhx/4iHH/iIhx/4g8VtK1qS3/iIcf+IiHH/iIcf+IiHH/RPoc0F7/iIhx/4iHH/iIhx/4iHH/PsUjsjrccf+IiHH/iIhx/4iHH/iIhx/4RfocsF6Ihx/4iIcf+IiHH/iIcf+IiHH/hOGBwufnH/iIcf+IiHH/iIhx/4iHH/iIhx/0+KLCdd/4iIcf+Ihx/4iIcf+Ihx/4iIcf+Ig9ikG0db7/iIcf+IiHH/iIcf+IiHH/iIcf+IRfocsF6Ihx/4iIcf+Ihx/4iIcf+Ig0YWO8npxx/4iHH/iIhx/4iHH/iIhx/4S80cUy6Icf+Ihx/4iIcf+Ihx/4iIcf+Ihx/4Rj8crA6HH/iIhx/4iHH/iIhx/4iHFFmHymeIcf+IiHH/iIcf+IiHH/iIRB2s3iX/iIcf+IiHH/iIcf+IiHH/hK4nxh2IiHH/iIcf+IiHH/iIcf+IRj8crA5x/4iIcf+Ihx/4iIcf+Ihx/4iIcf+IiEX6HLBehx/4iHH/iIhx/4iHH/iIhxQykszW2HH/iIhx/4iHH/iIhx/4hL+yxQTYhx/4iHH/iIhx/4iIcf+El9nHgmcf+IiHH/iIcf+IiHH/iIcf+DrTMbYszocf+Ihx/4iIcf+Ihx/4iIcf+IQJosB12Ihx/4iHH/iIhx/4iHH/iIhx/4iIcf+Ihcn9RgiIhx/4iHH/iIhx/4iHH/iIhx/4iIcf9E+hzQXv+Ihx/4iIcf+Ihx/4iIcf+EnlPHGshx/4iIcf+IiHH/iIcf+IhaW9akiHH/iIcf+IiHH/iIcf+IiHH/iIhIcyyIzXH/iIhx/4iHH/iIhx/4iIcT+mMbBZznH/iIcf+IiHH/iIcf+IiHH/hKtGxkuYhx/4iHH/iIhx/4iHH/iIhM+GxAeYhx/4iHH/iIhx/4iHH/iIhx/4iIcf+Ihx/4iIcf+Ihx/4iIcf+Ihx/4iIcf+Ihx/4iIcf+IiHH/iIcf+EENPP8siHH/iIhx/4iHH/iIhx/4haW9akiHH/iIhx/4iIcf+Ihx/4iIcVph1Z6HH/iIhx/4iHH/iIhx/4iHH/iIhx/4iIcf9EVzzKjIcf+IiHH/iIcf+IiHH/iISokcZ26Icf+IiHH/iIhx/4iHH/iIhx/4iHH/hOOqwsVYiHH/iIhx/4iHH/iIhx/4QGwcCj6Icf+IiHH/iIhx/4iHH/iEHCvPPUhx/4iIcf+IiHH/iIcf+IiEWCjLfXcf+IiHH/iIcf+IiHH/iIcf+IiHH/iIcf+IiHH/RFc8yoyHH/iIhx/4iIcf+Ihx/4iFgX2ej/iIhx/4iHH/iIhx/4iHH/iIhx/4iIcf+Ihx/4iIcf+Ihx/4iIXGHUnohx/4iIcf+Ihx/4iIcf+ITnQ8KLyHH/iIhx/4iIcf+Ihx/4iEMHvN+EiIcf+IiHH/iIcf+IiHH/iIcf+IiHH/iITxVcLqr/iIhx/4iIcf+Ihx/4iEO2HOSe/4iIcf+Ihx/4iIcf+IiHFAoCz1/Ycf+IiHH/iIcf+IiHH/iIhx/4iEqJHGduiHH/iIhx/4iHH/iIhx/4iIcf+Ihx/4iEihPIXsiIcf+Ihx/4iIcf+Ihx/4hNPWw8KYcf+Ihx/4iIcf+Ihx/4iIcf+Ihx/4iIcf+IhxRQEcr+6Icf+IiHH/iIcf+IiHH/iIcf+IiHH/iIcf+IiF/p0RaIcf+IiHH/iIcf+IiHH/iEz1rFCl/4iIcf+Ihx/4iIcf+Ihx/4Q7Yc1J6HH/iIhx/4iIcf+Ihx/4iIcTvmYbUZnv+IiHH/iIcf+IiHH/iIOoDxtn8OiIhx/4iIcf+Ihx/4iIcf+ENOfNsYcf+IiHH/iIcf+IiHH/iEKtXOUqcf+IiHH/iIcf+IiHH/iIRSksvW2Ihx/4iHH/iIhx/4iHH/NSgmu9fZiHH/iIcf+IiHH/iIhx/4iHH/T4osJ13/iIhx/4iIcf+Ihx/4iIcf+DQBMbz+zohx/4iHH/iIhx/4iIcf+Ihx/4g/gQKyfv3/iIcf+IiHH/iIcf+IiHFCEHze+Icf+IiHH/iIcf+IiHH/iIhIoTyF7Icf+IiHH/iIhx/4iHH/iIhx/4iHH/iIV9LZLYhx/4iIcf+Ihx/4iIcf+Igw5wGwKP6HH/iIhx/4iIcf+Ihx/4iIcTzXIrMo3Yhx/4iIcf+Ihx/4iIcf+Ihx/4iIcf9DthzUnohx/4iIcf+Ihx/4iIcf+Ihx/4SHMsiM2IiHH/iIcf+IiHH/iIcf+IRgEcv+7/iIhx/4iHH/iIhx/4iHH/iIhx/4iHH/iIhLzRxjLv+IiHH/iIcf+IiHH/iIcf+ET6HNBe/4iHH/iIhx/4iHH/iIhx/4iHH/hOcXw46P+Ihx/4iIcf+Ihx/4iIcf+IhJcGx4+YiHH/iIcf+IiHH/iIcf+IiHH/iIcf+IMImUsIZriIcf+IiHH/iIcf+IiHH/iEmrrHVFhx/4iHH/iIhx/4iHH/iIhxRqE8leyHH/iIcf+IiHH/iIhx/4iDNgEb2f7ocf+Ihx/4iIcf+Ihx/4iIcUqDnFfGiIhx/4iHH/iIhx/4iIcf9OdDwovIiHH/iIhx/4iHH/iIhx/4iEvNHGMu/4iIcf+IiHH/iIcf+IiHFD+hzAXnH/iIcf+IiHH/iIhx/4iHH/iIhx/4iHH/iIhx/4iHH/iIUkTeu4cf+IiHH/iIhx/4iHH/iIhx/4iHH/iIhx/4iHH/W2HVnocf+Ihx/4iIcf+IiHH/iIcf+IiHH/iIRSksvW2Ihx/4iHH/iIhx/4iHH/iIhx/4iHH/iE4YHC5+cf+Ihx/4iIcf+Ihx/4iIcf+Ihx/4Qgp871iIiHH/iIcf+IiHH/iIcf+IhC22ziSYcf+Ihx/4iIcf+Ihx/4iIcf+IVczbM4hx/4iHH/iIhx/4iHH/iIQ0FM2+uIhx/4iHH/iIhx/4iIcf+DAH0bAJLocf+IiHH/iIhx/4iHH/iIOVxzt6OMiIcf+IiHH/iIcf+IiHH/MBNRsPyuhx/4iIcf+Ihx/4iIcf+IhxR3BsiPmIcf+Ihx/4iIcf+Ihx/4iIcf+EvNHFMuiHH/iIcf+IiHH/iIcf+IiHH/Sdb8cpBx/4iHH/iIhx/4iHH/iIhxOIDxt38OiHH/iIhx/4iHH/iIhx/4iE3HnDOGiIcf+Ihx/4iIcf+Ihx/4iIS80cYy7/iIhx/4iHH/iIhx/4iHH/hPiiwnXf+Ihx/4iIcf+Ihx/4iIcf+Ihx/4iIcf+IU4jed/+IiHH/iIcf+IiHH/iIcf+EaYfLZ4/4iIcf+Ihx/4iIcf+Ihx/4hJiRyHbv+Ihx/4iIcf+Ihx/4iIcf+Ihx/4iIcf+IiHH/iIcf+EO2HNSehx/4iIcf+Ihx/4iIcf+IiEq3LGSNiIcf+Ihx/4iIcf+IiHH/iINoPSu3wt/4iIcf+Ihx/4iIcf+Ihx/4iEQdrN4l/4iIcf+Ihx/4iIcf+Ihx/4iIcf+IhdpdNacf+IiHH/iIcf+IiHH/iIcf+IiHH/iIcf+IiHH/iIhx/4hQPtDRcf+IiHH/iIcf+IiHH/iIcf+ECXbAeJcf+IiHH/iIcf+IiHH/iIcf+EhFHIuuiIcf+Ihx/4iIcf+Ihx/4iIcf+Ihx/4iIcUK2HNSeiIcf+IiHH/iIcf+IiHH/iIcf+ITQIsP92IiHH/iIcf+IiHH/iIcf+IiHE7KMK01z2HH/iIcf+IiHH/iIcf+IiHH/iIcf+IiHH/iIcf+IiE9xfBjohx/4iIcf+Ihx/4iIcf+IiHFDKSzNbYcf+Ihx/4iIcf+IiHH/iIcf9Khlxnmohx/4iHH/iIhx/4iHH/iIhxTRgcLn6Icf+IiHH/iIcf+IiHH/iIcUrKXFNacf+IiHH/iIcf+IiHH/iExuPEkccf+Ihx/4iIcf+Ihx/4iIcf9IRRyLroiHH/iIhx/4iHH/iIhx/zD3krAYbXH/iIhx/4iHH/iIhx/4hBwrzz1Icf+IiHH/iIcf+IiHH/iIcf+IiHH/g5RBa3u+mIhx/4iIcf+IiHH/iIcf+Ig8kyK0bN2Icf+Ihx/4iIcf+Ihx/4iIRE58yxiIhx/4iIcf+Ihx/4iIcf8/U/GyrA7/iIhx/4iIcf+Ihx/4iIcUonfF2IiHH/iIcf+IiHH/iIcf+IR5h8lniIiHH/iIcf+IiHH/iIcf+IiHH/iIcf+IiHH/iIhx/4iHH/iIhx/4iHH/iIXGHUnoiHH/iIhx/4iHH/iIhx/4iIcf+Ihx/4iIcf+Ihx/4iIcf+Ihx/4iIcf+Ihx/4iIcf+IiHH/iIcf+IiHH/iIQ+Qs0b1x/4iIcf+Ihx/4iIcf+Ihx/4iIcf9BchwJ3v+IiHH/iIhx/4iHH/iIhx/zgbErnk7f+IiHH/iIcf+IiHH/iIcf+IPoeBsnh+iHH/iIcf+IiHH/iIcf+IiHFCTnzbGIhx/4iIcf+Ihx/4iIcf+IT0NsG8mIcf+Ihx/4iIcf+Ihx/4iIcf+Ihx/0hFHIuuiIhx/4iHH/iIhx/4iHH/iEQpLN1t/4iHH/iIhx/4iHH/iIhxRWpsqVlx/4iHH/iIhx/4iHH/iIhx/4iHH/iIhx/4RfocsF6IiHH/iIcf+IiHH/iIcf+IiEQQfM74iHH/iIhx/4iHH/iIhx/4iIcf+Ihx/4iIcf+Ihx/4hHXuyaEYiIcf+IiHH/iIcf+IiHH/hJQlx72oiHH/iIhx/4iHH/iIhx/4iIcf+Ihx/4iIcf+Ihx/4iFxh1J6Ihx/4iIcf+Ihx/4iIcf+IiHH/iIcf+IiHH/iIcf+IiHH/iIcf+IiHH/iIcf+IiHH/iIhx/4iHH/iIhx/4iHH/iIhx/4iHH/iIhx/4iHH/iIhx/4iIcf+Ihx/4iIcf+EhFHIuuiHH/iIcf+IiHH/iIhx/4iFA+0dH/iIhx/4iHH/iIhx/4iHH/iEX6HLBeiIcf+IiHH/iIcf+IiHH/iIcf+IiHH/iIhx/4iHH/iF2l01qHH/iIhx/4iHH/iIhx/4iHH/iIQnIc6N6Ihx/4iHH/iIhx/4iHH/iIhx/4iHH/iIhE4WzB6Ycf+IiHH/iIcf+IiHH/iIcf+IiE8YHB5+iIcf+IiHH/iIcf+IiHH/iIcf+IiHH/Q+Qs0b2Ihx/4iIcf+Ihx/4iIcf+E4YHC5+cf+IiHH/iIcf+IiHH/iIcUlMzGsziIcf+IiHH/iIhx/4iHH/iIhCoCzl/Yhx/4iIcf+IiHH/iIcf+IiHFSiN13iHH/iIcf+IiHH/iIcf+IiHH/TnF8OOj/iIhx/4iHH/iIhx/4iIcf+Dd9sbmCToiHH/iIcf+IiHH/iIcf+IXunTFv+Ihx/4iIcf+Ihx/4iIcf+Fth1p7/iIhx/4iHH/iIhx/4iINZiRu2duiIhx/4iIcf+Ihx/4iIcf9BoCz1/XH/iIhx/4iIcf+Ihx/4iDkfJLjg2/+IiHH/iIcf+IiHH/iIcf+EkUTH67iIcf+IiHH/iIcf+IiHH/OEkiuLbdcf+IiHH/iIcf+IiHH/iIcUMpLM1tiHH/iIcf+IiHH/iIcf+IiDXisrsdTXH/iIcf+IiHH/iIcf+IiHH/N5yCuWN9iIcf+Ihx/4iIcf+Ihx/4hEKSzdbf+Ihx/4iIcf+Ihx/4iIcf+Ihx/4iIcf+IiHH/iIcUIQfN74hx/4iIcf+IiHH/iIcf+IiHH/UD7Q0Yhx/4iIcf+Ihx/4iIcf+IiHH/iIcf+EhFHIuuiHH/iIhx/4iHH/iIhx/4iISHMsiM1x/4iIcf+Ihx/4iIcf+IiHH/iIcf+IiHH/iIcUdCXIvacf+IiHH/iIcf+IiHH/iIhx/4P4+lsXBaiHH/iIcf+IiHH/iIhx/4iHH/OcpxtzWOhx/4iIcf+Ihx/4iIcf+IhKtGxkuXH/iIcf+IiHH/iIcf+IiHH/hAbBwKPoiHH/iIcf+IiHH/iIcf+IiEhzLIjNhx/4iHH/iIhx/4iHH/iIhx/4iIRfocsF6HH/iIcf+IiHH/iIcf+IiHH/iIhxPGp2s5WJcf+Ihx/4iIcf+Ihx/4iIcf+ER5zMhjiIcf+IiHH/iIcf+IiHH/hGbSypLYhx/4iHH/iIhx/4iHH/iIRFc82oz/iIcf+IiHH/iIcf+IiHH/iIcf+IiHH/iIhx/4iHH/iIhx/4iHH/iIhx/4iHH/iIhx/4iHFGDkyfG4iIcf+Ihx/4iIcf+Ihx/4iIcUY8XJw6iIhx/4iIcf+Ihx/4iIcf+IP1axsalOhx/4iIcf+Ihx/4iIcf+IiHEzpBG8W+6Icf+Ihx/4iIcf+Ihx/4iIcUKn3NWCcf+IiHH/iIcf+IiHH/iIhxThVcHqqIhx/4iIcf+Ihx/4iIcf+EMTPN7MiIcf+IiHH/iIcf+IiHH/RLCcxPZx/4iHH/iIhx/4iHH/iIhx/0Jj3OnCiHH/iIhx/4iHH/iIhx/4iEDFfBSo/4iHH/iIhx/4iIcf+Ihx/4g4wAG4P/6Icf+IiHH/iIcf+IiHH/iIRwEcn+6Ihx/4iHH/iIhx/4iIcf+Ihx/4O6kztVbMiHH/iIhx/4iHH/iIhx/4iEaPvKcEiHH/iIhx/4iHH/iIhx/4iEhFHIuucf+IiHH/iIcf+IiHH/iIcV8u0NGIiHH/iIcf+IiHH/iIhx/4iHH/hORiwrnYcf+IiHH/iIhx/4iHH/iIhKiRxnbohx/4iHH/iIhx/4iIcf+Ihx/4iIcf+IhF+hywXocf+IiHH/iIhx/4iHH/iEY/HKwOcf+Ihx/4iIcf+IiHH/iDIR47/uHP+IiHH/iIcf+IiHH/iIcf+Ig4wAG4P/6HH/iIhx/4iHH/iIhx/4iHFJ+yxgTXH/iIcf+IiHH/iIcf+IiHH/MBojsPXciIcf+Ihx/4iIcf+Ihx/4iIQwe834SIcf+IiHH/iIcf+IiHH/iIhxOHRyt4uNiIhx/4iHH/iIhx/4iHH/iIhx/4iHH/iIPB8DtOD8iHH/iIhx/4iIcf+Ihx/4iIcT4GEbH57ocf+Ihx/4iIcf+Ihx/4iIcf9PQ2wbyYiIcf+Ihx/4iIcf+Ihx/4iIcf+ITjqsLFWIcf+Ihx/4iIcf+Ihx/4iIcf+IhxUETfu3H/iIhx/4iHH/iIhx/4iHE7fsG1gT7/iIhx/4iHH/iIhx/4iHH/iEwwPFz8/4iIcf+Ihx/4iIcf+Ihx/4iIcf+IhxTx/MDgOHH/iIhx/4iIcf+Ihx/4iIcf9Al2wHiXH/iIhx/4iIcf+Ihx/4iISEUcm67/iIhx/4iHH/iIhx/4iIcf+EX6HLBeiIcf+IiHH/iIcf+IiHH/iIhx/4iHH/iIhx/4iHH/iIhx/4iHH/iIhx/4iHH/iIhx/4iIcf+Ihx/4iIcf+Ihx/4iIcf+Ihx/4iIcf+Ihx/4iIcf+IiHH/iIcf+IiHH/iIcf+IiHH/iIcf+IiHH/iIcf+IiHH/iIhx/4iHH/iIhx/4iHH/iIhxQHIc+N5x/4iIcf+IiHH/iIcf+IiHH/iIcf+Ihbn9Zg/4iHH/iIhx/4iIcf+Ihx/4iIcf+Ihx/4iIcf+IhdpdNacf+Ihx/4iIcf+IiHH/iIcf+IiHH/iIcf+IiHH/RgEcr+5x/4iIcf+IiHH/iIcf+IiHH/iIcf+IiHH/iEhFHIuuhx/4iIcf+Ihx/4iIcf+Ihx/4TAIsX93/iIhx/4iHH/iIhx/4iHH/iIhx/4iHH/hBchwJ3v+IiHH/iIcf+IiHH/iIcf+IiHH/iIcUByHPjehx/4iIcf+Ihx/4iIcf+Ihx/4iIcUUBHK/uhx/4iIcf+IiHH/iIcf+IiHH/iIcf+IiHH/iIcf+IiHH/iIcf+IiHH/iIhx/4iHH/iIhx/4iEkUTH67cf+IiHH/iIcf+IiHH/iIcf+IiHH/iIhx/4iHH/iIhx/4iHH/iIhx/4iHH/iIhx/4iHH/iIhx/4R8PMk8OHH/iIhx/4iIcf+Ihx/4iIcf+Ihx/4iIcf+Ihx/4iIcVBE0Mv/iIhx/4iIcf+Ihx/4iIcUCgLPX9hx/4iIcf+IiHH/iIcf+IhFJmzNmf+Ihx/4iIcf+IiHH/iIcf+IiHH/iIcf+Ig9FXGz6o6Icf+IiHH/iIhx/4iHH/iIV9LZLYhx/4iIcf+Ihx/4iIcf+IhxNZ9CumC9iIcf+Ihx/4iIcf+Ihx/4hEeczIY4hx/4iIcf+Ihx/4iIcf+INNIhvC3ecf+IiHH/iIcf+IiHH/iIcf+IiHH/iIcf+IhHamyZWYhx/4iHH/iIhx/4iHH/iIhx/4RgEcr+5x/4iHH/iIhx/4iHH/iIhx/4iHE17CO6E9yIcf+IiHH/iIcf+IiHH/iIcf+IRgEcv+7/iIhx/4iHH/iIhx/4iHH/iIhx/0rifGHYiIhx/4iHH/iIhx/4iHH/iIhx/4iIcf+Ihx/4QaAs9f1x/4iHH/iIhx/4iIcf+Ihx/4RLNcxMqIhx/4iHH/iIhx/4iHH/iEmJHIdu/4iHH/iIhx/4iHH/iIhx/4OmuRt5Ru/4iIcf+Ihx/4iIcf+IiHH/hHw8yTw4cf+IiHH/iIcf+IiHH/iIcf+IiHH/O+qUtRVriIhx/4iHH/iIhx/4iEihPIXsiHH/iIhx/4iHH/iIhx/4O8TxtTsOiIcf+IiHH/iIcf+IiHH/iEPkLNG9hx/4iIcf+Ihx/4iIcf+Ihx/4iIcUK2HNSeiIcf+IiHH/iIcf+IiHH/iE3THDLOiHH/iIcf+IiHH/iIhx/4iHH/iIhx/4iHH/iIhx/4iHH/iIhx/zKJc752jIhx/4iIcf+Ihx/4iIcf+Ihx/4iEKgLOX9iIhx/4iHH/iIhx/4iHH/iIhx/4iE/azBJTcf+IiHH/iIcf+IiHH/iIcf+IiHH/iIcUGtXOUqiIhx/4iHH/iIhx/4iHH/hCkezm4YiHH/iIcf+IiHH/iIhx/4iDeJMbp2zv+IiHH/iIcf+IiHH/iIhx/4iEv7LFBNcf+IiHH/iIhx/4iHH/iIhx/4QPOMAceIcf+Ihx/4iIcf+Ihx/4iIQ+Qs0b1x/4iHH/iIhx/4iHH/iIhx/4hNx5wzhoiIcf+Ihx/4iIcf+Ihx/4TDA8TPxx/4iIcf+Ihx/4iIcf+IhxNbdBuki+cf+Ihx/4iIcf+Ihx/4iIcf+IOSVFt9q6iIhx/4iIcf+Ihx/4iIcf80LqW80VqIiHH/iIhx/4iHH/iIhx/4iHH/PITitHsdiHH/iIhx/4iHH/iIhx/4iHH/iIhx/4OIFluH6aiHH/iIcf+IiHH/iIcf+IiHH/hdpdNaiHH/iIcf+IiHH/iIhx/4hNMDw8/IiIcf+IiHH/iIcf+IiHH/iIcT0HhLL4e4hx/4iIcf+IiHH/iIcf+IhKtyxkjYiIcf+IiHH/iIcf+IiHH/SEUci66Ihx/4iHH/iIhx/4iIcf+Ihx/4iIcf9D4Wzh6f+Ihx/4iIcf+IiHH/iIcf+E50PCi8iIcf+Ihx/4iIcf+Ihx/4iIQ61c1SqIiHH/iIhx/4iHH/iIhx/4S/ssUE2Ihx/4iHH/iIhx/4iHH/iEqJHGduiIhx/4iIcf+Ihx/4iIcf+Ihx/4iEUmbM2Z/4iIcf+Ihx/4iIcf+Ihx/4iIcf+Ihx/4iIcUiJHHduhx/4iIcf+Ihx/4iIcf+IhxSvhsUHmHH/iIhx/4iHH/iIhx/4iHH/T1wcKj7/iIcf+IiHH/iIcf+IiHH/iIcf+IiHH/iIcf9W0totcf+IiHH/iIcf+IiHH/iIcf+IiHH/iIcf+IiHH/iIRfocsF6Icf+Ihx/4iIcf+Ihx/4iIcf+Ihx/05GLCudiIcf+Ihx/4iIcf+Ihx/4iFOI3nf/iIcf+IiHH/iIcf+IiHH/iIcf+IiHFA3izyHYiHH/iIcf+IiHH/iIcf+IiEM1zNyjiIcf+IiHH/iIhx/4iHH/iIg0cKK8j12HH/iIhx/4iIcf+Ihx/4R/HckOKIhx/4iHH/iIhx/4iHH/iIhx/4iHH/iIhx/4iIcf+IRj8cvA7/iIhx/4iHH/iIhx/4iIcf9ES7zLRIhx/4iIcf+IiHH/iIcf+IiEcBHJ/uiHH/iIhx/4iHH/iIhx/4iIcf+Fpb1qSIhx/4iIcf+Ihx/4iIcf+IhxRqE8leyHH/iIhx/4iHH/iIhx/4iIcf+ITdMcMs6Icf+Ihx/4iIcf+Ihx/4iIcf+IhFVzy6jIiIcf+IiHH/iIcf+IiHH/hAbBwKPohx/4iIcf+IiHH/iIcf+Ihf6dEWiIcf+Ihx/4iIcf+Ihx/4iEkUTH67hx/4iIcf+Ihx/4iIcf+IRvdcoIqIiHH/iIcf+IiHH/iIhx/4WlvWpIiHH/iIhx/4iHH/iIhx/4iHH/iIhx/4iIQWlc+WqHH/iIhx/4iHH/iIhx/4iHH/iIhx/4iIcf+Ihx/1lb2KT/iIhx/4iHH/iIhx/4iHH/hDthzUnohx/4iHH/iIhx/4iHH/iIhx/4W2HWnv+IiHH/iIhx/4iHH/iIhx/4iHH/TAIsT91x/4iIcf+Ihx/4iIcf+Ihx/4Qd4s8h2HH/iIhx/4iHH/iIhx/4iHFItyx0jYiHH/iIcf+IiHH/iIcf+IhL76xRBYiHH/iIcf+IiHH/iIcf+IhES7zLRHH/iIhx/4iHH/iIhx/4iHH/hAl2wHiXH/iIhx/4iHH/iIhx/4iHH/iD80IbHL3nH/iIcf+IiHH/iIcf+IiHH/iEuDnFfGhx/4iHH/iIhx/4iIcf+Ihx/4iIcf+Ihx/4iIcf+Ihx/4iIcf+Ihx/4iIcf+IiHH/iEBsHAo+hx/4iIcf+Ihx/4iIcf+IiHH/SYkcd25x/4iHH/iIhx/4iHH/iIhx/4iF2l01px/4iIcf+Ihx/4iIcf+Ihx/0/mTBGbiHH/iIcf+IiHH/iIhx/4iHH/TaJMRdv/iIhx/4iHH/iIhx/4iHH/O9SDtSt8cf+IiHH/iIcf+IiHH/iIS80cUy5x/4iHH/iIhx/4iHH/iIhxRW0sqS2IiHH/iIcf+IiHH/iIcf+IhM+GxAeYiHH/iIcf+IiHH/iIcf+IiHH/iIhx/4TQ9cPwpx/4iHH/iIhx/4iHH/iIhx/4PwYRsvnu/4iIcf+Ihx/4iIcf+Ihx/zVFMbu6znH/iIhx/4iIcf+Ihx/4iIcf9D4Wzh6f+Ihx/4iIcf+IiHH/iIcf+IRj8crA5x/4iHH/iIhx/4iIcf+Ihx/4iEUpLL1tiIcf+IiHH/iIcf+IiHH/iIRwEcn+6Ihx/4iHH/iIhx/4iIcf+IhxN58huGDecf+Ihx/4iIcf+Ihx/4iIcf+EQpLN1t/4iIcf+Ihx/4iIcf+IiHH/iIcf+IiHH/iIQ39M2AuIhx/4iIcf+Ihx/4iIcf+E4YHC5+cf+IiHH/iIcf+IiHH/iIcf+IiHH/iFOI3nf/iIhx/4iHH/iIhx/4iHH/iIhx/4iHH/iIhx/4WBfY6Icf+IiHH/iIcf+IiHH/iIcf+IiHH/iIcf+IiHH/iIhZF9foiIhx/4iHH/iIhx/4iHH/iDOhcr1ejYiHH/iIhx/4iHH/iIhx/4iIMpiyvmdNhx/4iIcf+Ihx/4iIcf+IhxP3ghsYfe/4iIcf+Ihx/4iIcf+IiHH/iIcf9LzRxTLoiHH/iIcf+IiHH/iIhx/4iEX6HLBehx/4iIcf+Ihx/4iIcf+IiHH/iIcf+IiHEwhWG/ep5x/4iIcf+Ihx/4iIcf+Ihx/4iIcf+IiHH/iIcf9bn9VgiHH/iIcf+IiHH/iIcf+IiHEyKpO91WyIhx/4iHH/iIhx/4iHH/iIhx/4iHH/iIhx/4iHH/iIhxSvhsUHmHH/iIcf+IiHH/iIcf+IiHFLmYxGZ3H/iIhx/4iHH/iIhx/4iHH/Rj8crA6Icf+IiHH/iIcf+IiHH/iFXM2zOHH/iIhx/4iHH/iIhx/4iITnQ8OLz/iIhx/4iIcf+Ihx/4iIcf9HamyZWYiIcf+IiHH/iIcf+IiHH/g832e0IJiIhx/4iHH/iIhx/4iHH/iISrRsZLlx/4iIcf+Ihx/4iIcf+Ihx/zLi074dLIcf+Ihx/4iIcf+Ihx/4iIcf+IP6OSsVxthx/4iIcf+Ihx/4iIcf+Ihx/4N7tTuUSshx/4iHH/iIhx/4iHH/iIQpHs5uGHH/iIcf+IiHH/iIhx/4iHFAoCz1/Yhx/4iHH/iIhx/4iIcf+Ihx/4iErW/GKQiHH/iIhx/4iIcf+Ihx/4iDczMrnMzYhx/4iHH/iIhx/4iHH/iIg2WIK6p32Icf+IiHH/iIcf+IiHH/iIP6ZSsVmtiIhx/4iIcf+Ihx/4iIcf+IhxRkUcq67/iIcf+IiHH/iIhx/4iHH/iIhxO6zRtFMucf+Ihx/4iIcf+Ihx/4iIV9LZLYcf+IiHH/iIcf+IiHH/iEKtXOUqcf+IiHH/iIcf+IiHH/iIQMg8BHyIhx/4iHH/iIhx/4iIcf9MylxDWoiIcf+Ihx/4iIcf+Ihx/4hAmiwHXYiHH/iIhx/4iHH/iIhx/4iE3THDLOhx/4iIcf+Ihx/4iIcf+IhxPHsCs4T9hx/4iHH/iIhx/4iHH/iIhx/4g3T6G5sF6HH/iIhx/4iHH/iIhx/4iHH/hMylxDWoiHH/iIhx/4iIcf+Ihx/4g26BG6F+6Icf+Ihx/4iIcf+Ihx/4iIcf+Ihx/4iIcUYLjK9H/4iIcf+Ihx/4iIcf+Ihx/4iIcUP6HMBecf+IiHH/iIcf+IiHH/iIcf+IiEIKfO9Yhx/4iHH/iIhx/4iHH/iIhPQ2wbyXH/iIhx/4iHH/iIhx/4iHH/TNMcUs7/iIhx/4iHH/iIhx/4iHH/iEYBHL/u/4iHH/iIhx/4iIcf+Ihx/4iDnNMbcyzohx/4iIcf+IiHH/iIcf+IiHH/g46rW4FUpx/4iHH/iIhx/4iHH/iIhx/4iHH/iIhx/4iHH/iIhx/4iIcf+EHeLPIdcf+IiHH/iIhx/4iHH/iIhx/0Ze7KoRcf+Ihx/4iIcf+IiHH/iIcf9Jq6x1RYiHH/iIcf+IiHH/iIhx/4iHFIqOx1cXH/iIcf+IiHH/iIcf+IiHH/MlSRvqtucf+Ihx/4iIcf+IiHH/iIcf+IhCY9zpwnH/iIcf+IiHH/iIcf+IiHH/SlhMantx/4iIcf+IiHH/iIcf+IiHH/iIcf+IiHH/iIcf+IiHFNRiwrnYiHH/iIhx/4iHH/iIhx/4Q7Yc1J6HH/iIhx/4iHH/iIhx/4iHFDgozH13H/iIcf+IiHH/iIcf+IiHH/iIhx/4iHH/iIhx/4iHH/iIQqAs5f2IiHH/iIcf+IiHH/iIcf+IiHH/iIcf+IhCoCzl/YiIcf+Ihx/4iIcf+Ihx/4iITdMcMs6HH/iIcf+IiHH/iIcf+IiHH/iIcf+IiHH/iIcf+IiHH/iIhx/4iHH/iE5GLCudcf+IiHH/iIhx/4iHH/iIhx/4iHH/NmgUupfriHH/iIcf+IiHH/iIcf+IiHFOXBwqPv+IiHH/iIcf+IiHH/iIcf+IiHH/iIcf+IiHH/iIhx/4iHE9H+Gy4B6IiHH/iIcf+IiHH/iIcf9GPxysDohx/4iIcf+Ihx/4iIcf+ECaLAddiIhx/4iHH/iIhx/4iHExveG/Qh7/iIhx/4iHH/iIhx/4iIcf9MUsxK04iHH/iIhx/4iHH/iIhx/4iHH/iIhx/4iHH/iIhx/4iHH/iIhxSLcsdI2Icf+IiHH/iIcf+IiHH/iIhxO6zRtVMu/4iIcf+IiHH/iIcf+IiHH/iEFpXPlqiIcf+Ihx/4iIcf+IiHH/iIcf+IiHH/iIcf+IiHH/iIcUDeLPIdiIcf+IiHH/iIcf+IiHH/iIcf+IiHH/iIhx/4iHH/iIhx/4iHH/iIhx/4iHH/iIhx/4RHnMyGOIhx/4iHH/iIhx/4iIcf+IhMvtxEEohx/4iIcf+Ihx/4iIcf+IMk/jvrAchx/4iHH/iIhx/4iHH/iIg7EtK17S1x/4iHH/iIhx/4iIcf+Ihx/zQOYb3xnv+IiHH/iIcf+IiHH/iIcf+IiHH/hQPtDRiHH/iIcf+IiHH/iIcf+IiHH/iIcf+IN93juSIciHH/iIhx/4iHH/iIhx/4iHFFARyv7ohx/4iIcf+Ihx/4iIcf+IhORiw7nf+IiHH/iIcf+IiHH/iIcf+ISK5shRlx/4iHH/iIhx/4iHH/iIhx/4iHFGDkyfG4iHH/iIhx/4iIcf+Ihx/4iIcTf/U7kArP+Ihx/4iIcf+Ihx/4iIcf+DgsF7jT6Icf+Ihx/4iIcf+IiHH/iEhzLIjNiHH/iIcf+IiHH/iIhx/0HeLPIdhx/4iIcf+IiHH/iIcf+IhHDkyvG/+IiHH/iIcf+IiHH/iIcf+IiHH/iIhx/4QMV8BKhx/4iIcf+IiHH/iIcf+IiHH/hIRRyLrohx/4iHH/iIhx/4iIcf+Ihx/4iIcf+Ihx/0YBHK/uhx/4iHH/iIhx/4iIcf+Ihx/4iIcf+IRwEcn+6IiHH/iIcf+IiHH/iIhx/4iHH/iIhx/4hAbBwKPocf+IiHH/iIhx/4iHH/iIhxP1REsau7/4iHH/iIhx/4iIcf+Ihx/4iIcf+IhxRfScoLaIhx/4iIcf+Ihx/4iIcf+ISbcshI3/iIhx/4iHH/iIhx/4iIcf+IPzQhssve/4iHH/iIhx/4iHH/iIhx/4iHH/iIhx/4iIcf+Ihx/4iIcf+IRIVMx6tx/4iIcf+Ihx/4iIcf+Ihx/4iIcf+IiDJtYr6SnYiIcf+IiHH/iIcf+IiHH/iIcf+IiHH/iIcUCgLPX9iHH/iIhx/4iHH/iIhx/4gy+jG+Bc5x/4iHH/iIhx/4iHH/iIhx/4Rl7suhH/iIhx/4iHH/iIhx/4iHH/g3/gG6Af7/iIcf+IiHH/iIcf+IiHH/hYF9johx/4iIcf+Ihx/4iIcf+IhxQHIc+N6HH/iIcf+IiHH/iIhx/4iHEyPzG9wM5x/4iHH/iIhx/4iIcf+Ihx/4iIcf+IUkTeu4hx/4iHH/iIhx/4iHH/iIO1M0tazLiHH/iIhx/4iHH/iIhx/4iHFCthzUnoiIcf+Ihx/4iIcf+Ihx/4iElwbHj5iIcf+IiHH/iIcf+IiHH/iIcTV0k7qLbIcf+IiHH/iIcf+IiHH/iIcf86D3G38I7/iIcf+IiHH/iIcf+IiHH/iIcTy8Y7NDnIhx/4iHH/iIhx/4iHH/iEycTEY7hx/4iIcf+IiHH/iIcf+IiHH/iIcf+IiHH/iDflUbkaroiHH/iIcf+IiHH/iIcf+IiEhnrImFiHH/iIhx/4iHH/iIhx/4iHH/gxWhG/pe6Icf+IiHH/iIcf+IiHH/iIcf+Ig5YSG3nt5x/4iIcf+Ihx/4iIcf+IiHH/Q7Yc1J6Icf+Ihx/4iIcf+Ihx/4iIRSksvW2Icf+IiHH/iIcf+IiHH/iEX6HLBeiIcf+Ihx/4iIcf+Ihx/4iITkYsO53/iIcf+IiHH/iIcf+IiHH/iIhx/4QFCsC/WIiHH/iIcf+IiHH/iIcf+ISyo8XVyIhx/4iIcf+IiHH/iIcf+F7p0xb/iIhx/4iHH/iIhx/4iHH/iDlEFre76YiHH/iIhx/4iHH/iIhx/4iHH/iIhx/4iHH/iIhx/4iHH/iIhx/4iIcf+Ihx/4WBfY6Icf+IiHH/iIcf+IiHH/iIRE58yxiIiHH/iIcf+IiHH/iIhx/4iHH/iFuf1WBx/4iHH/iIhx/4iHH/iIhx/4iIcf8xxsK/OT1x/4iIcf+Ihx/4iIcf+IhxMqWEvVp7iIhx/4iHH/iIhx/4iHH/iIhx/4iEDFfBSo/4iHH/iIhx/4iHH/iIhx/4iHFNRiwrnYiIcf+Ihx/4iIcf+Ihx/4iIcU0YHC5+iHH/iIhx/4iHH/iIhx/4iHH/g69cG2Cj6Ihx/4iIcf+Ihx/4iIcf+IQgp871iIcf+IiHH/iIcf+IiHH/iIhx/4SX2ceCZx/4iIcf+Ihx/4iIcf+Ihx/4iEENPP8scf+IiHH/iIhx/4iHH/iIhx/0q0bGS5iHH/iIhx/4iIcf+Ihx/4iIQ9is0nWHH/iIcf+IiHH/iIhx/4iHH/iIhx/4iHH/iIhx/4iHH/Sxv8XkCIhx/4iHH/iIhx/4iHH/iIhx/4Q3yM2DeHH/iIhx/4iIcf+Ihx/4iITdMcMs5x/4iIcf+Ihx/4iIcf+IiHH/iIcf+IiHH/iIcf+IiHFYW9ekcf+Ihx/4iIcf+IiHH/iIcf+EVI/LtwiIcf+IiHH/iIhx/4iHH/iITTA8PPyIiHH/iIcf+IiHH/iIcf+ISokcZ26IiHH/iIhx/4iHH/iIhx/4hJcGx4+YiHH/iIhx/4iIcf+Ihx/4iEPkLNG9cf+IiHH/iIhx/4iHH/iIhx/12l01qIhx/4iHH/iIhx/4iHH/iIhx/zX+IrsB3Yhx/4iIcf+Ihx/4iIcf+Ihx/4iIcUByHPjecf+IiHH/iIhx/4iHH/iIhx/4iHH/hN0FxC+v+IiHH/iIcf+IiHH/iIhx/4Roz8pzBx/4iHH/iIhx/4iIcf+Ihx/4iIWlvWpIcf+Ihx/4iIcf+Ihx/4iIcf+IiHH/hCrVzlKocf+Ihx/4iIcf+Ihx/4iIcf+IPzQhssve/4iIcf+Ihx/4iIcf+Ihx/04YHC5+iHH/iIcf+IiHH/iIcf+IiDjAAbg//nH/iIhx/4iHH/iIhx/4iHH/iEUmbL2Zcf+IiHH/iIcf+IiHH/iIcf+IPzQhssve/4iIcf+IiHH/iIcf+IiEihPIXsiHH/iIcf+IiHH/iIcf+IPM5itDGdcf+Ihx/4iIcf+Ihx/4iIcf+IhPcXwY6Ihx/4iHH/iIhx/4iHH/iIhx/4hGARy/7v+Ihx/4iIcf+Ihx/4iIcf+IhIcyyIzYcf+IiHH/iIcf+IiHH/iIcf+INQuhvPRe/4iIcf+Ihx/4iIcf+Ihx/4MbNxv0yOcf+Ihx/4iIcf+IiHH/iIcf+ITtBcIvqIiHH/iIcf+IiHH/iIcf+Ig8wTK0Ps2Ihx/4iIcf+Ihx/4iIcf9GmHymeHH/iIcf+IiHH/iIcf+IiEGXbPaJiIcf+Ihx/4iIcf+Ihx/4MzIBvc3+iHH/iIhx/4iHH/iIhx/4iHH/iE0PXD8Kcf+Ihx/4iIcf+Ihx/4iIcf+IhDEzzezIcf+IiHH/iIcf+IiHH/iITWt8OUhx/4iIcf+Ihx/4iIcf+IiHFan9VgiHH/iIhx/4iHH/iIhx/4iHFOiiwXXYcf+Ihx/4iIcf+Ihx/4iIcf9BoCz1/Ycf+Ihx/4iIcf+Ihx/4iIcf9GARyv7ocf+Ihx/4iIcf+Ihx/4iIcf+Ihx/4iF/p0RaIhx/4iIcf+Ihx/4iIcf+Ihx/4iIcf+Fpb1qSIiHH/iIcf+IiHH/iIcf+IiHH/ThgcLn6HH/iIhx/4iHH/iIhx/4iHH/hBO0z8S4iHH/iIhx/4iHH/iIhx/4iIcf+IhxSbGsZOVx/4iHH/iIhx/4iHH/iIhx/4iD2NAbNy/oiHH/iIhx/4iHH/iIhx/4iHH/iIQ0586xj/iIcf+IiHH/iIcf+IiHH/iIcf+IiHH/iIhx/4iHH/iIhPRiwbnYiIcf+IiHH/iIcf+IiHH/iIcf+IiHH/iIcf+IiHH/iIcf+IiHH/iIhx/4iEnlPIGs/4iIcf+Ihx/4iIcf+Ihx/4hDqpzVVohx/4iHH/iIhx/4iIcf+Ihx/4gxTpG/sW6Icf+IiHH/iIcf+IiHH/iIcf+IiHH/iIcf+IiHH/g1TAO7s/yHH/iIcf+IiHH/iIcf+IiHH/iIN+wjuRPciIcf+IiHH/iIcf+IiHH/iEwkvE20cf+IiHH/iIcf+IiHH/iIcf9IRRyLroiIcf+Ihx/4iIcf+Ihx/4g+yOKyNx2Ihx/4iHH/iIhx/4iHH/iIgwZwSxqPv/iIcf+IiHH/iIcf+IiHH/iISokcZ26Ihx/4iHH/iIhx/4iHH/iIhx/4iHH/iE837ByBiIhx/4iHH/iIhx/4iHH/iINEKSvL1thx/4iIcf+IiHH/iIcf+IiHE/pjGwWc5x/4iHH/iIhx/4iIcf+Ihx/4iEcOTK8b/4iIcf+Ihx/4iIcf+Ihx/4gy7rG+EU6Icf+Ihx/4iIcf+Ihx/4iIcf+IPqkSslbtiIhx/4iHH/iIhx/4iHH/iIQZds9omIiHH/iIcf+IiHH/iIcf+IiHH/hIRRyLrohx/4iIcf+Ihx/4iIcf+IhxRT8crA6Ihx/4iIcf+Ihx/4iIcf+Ihx/4iIcf+IiHH/gzRVK9uq2HH/iIhx/4iHH/iIhx/4iDzgA7Qf/Icf+IiHH/iIcf+IiHH/iIcf+IiHE6aNG1ly6Ihx/4iHH/iIhx/4iHH/iIWlvWpIhx/4iIcf+Ihx/4iIcf+Ihx/4iIcf+Ihx/4hKhlxnmnH/iIhx/4iHH/iIhx/4iHH/g8kyK0bN2IiHH/iIcf+IiHH/iIcf+IiHH/hMAixf3f+Ihx/4iIcf+Ihx/4iIcf+Ihx/0hFHIuuiIhx/4iHH/iIhx/4iHH/iIhx/4MdUCvyr9iHH/iIhx/4iHH/iIhx/4iHH/iIhx/4iHH/g0vjS8QcuIcf+Ihx/4iIcf+Ihx/4iIcf+IMJ4ysHHNcf+IiHH/iIcf+IiHH/iIcf+EvNHFMuiHH/iIhx/4iHH/iIhx/4iHH/hVzNsziIcf+Ihx/4iIcf+IiHH/iIcf+IiHH/iIcf+IiHH/iIcf+FXM2zOIhx/4iIcf+Ihx/4iIcf+IhxTXF8KOiHH/iIcf+IiHH/iIcf+IiHH/iIcf+IVczbM4hx/4iIcf+Ihx/4iIcf+Ihx/4iIcf+Ihx/4hIkvyG0Icf+IiHH/iIcf+IiHH/iIcf9MAixP3XH/iIhx/4iHH/iIhx/4iHH/iIhx/4iHH/iE4YHC5+cf+Ihx/4iIcf+Ihx/4iIcf+Ihx/4iFA+0NFx/4iIcf+Ihx/4iIcf+Ihx/4iIcf+Ihx/4iIcf+IiHH/iIcf+ITMpcQ1qIcf+IiHH/iIcf+IiHH/iIPythsdSeiIhx/4iHH/iIhx/4iHH/iIgwTwWwwPqIcf+Ihx/4iIcf+Ihx/4iIRlG8quSHH/iIcf+IiHH/iIcf+IiEUpLL1tiHH/iIhx/4iHH/iIhx/4iDhM4bizHocf+IiHH/iIcf+IiHH/iIhx/4iHH/iIhx/4iHH/iIhx/4iHH/iIV9LZLYhx/4iIcf+IiHH/iIcf+IiExSzErTcf+Ihx/4iIcf+Ihx/4iIcf9J2bxyZIiIcf+Ihx/4iIcf+Ihx/4Q0582xiHH/iIcf+IiHH/iIcf+IiHH/Q6fc1YJx/4iHH/iIhx/4iHH/iIhx/4SK5shRlx/4iIcf+Ihx/4iIcf+Ihx/4iIcf+Ihx/4iDXaRbslunH/iIcf+IiHH/iIcf+IiHH/iIcf8xjDO/c8yHH/iIhx/4iHH/iIhx/4iECaLAddiHH/iIcf+IiHH/iIcf+IiEOqnNVWcf+IiHH/iIcf+IiHH/iIcf+IRfocsF6Ihx/4iIcf+Ihx/4iIcf+IhxRPdcsIqIcf+IiHH/iIcf+IiHH/iIcf87aNG1ly6Icf+IiHH/iIcf+IiHH/iIQqAs5f2Ihx/4iIcf+Ihx/4iIcf+IT3F8GOiIhx/4iHH/iIhx/4iHH/iIPdXVsyoqhx/4iIcf+IiHH/iIcf+IiHFPH8wOA4cf+Ihx/4iIcf+Ihx/4iIcf+IhMbjxZHP+Ihx/4iIcf+IiHH/iIcf+ITV/8OgCIhx/4iIcf+Ihx/4iIcf+Ig+CkSy9buIcf+IiHH/iIcf+IiHH/iIcf86x7G2OE6Ihx/4iHH/iIhx/4iIcf+IhNAiw/3Yhx/4iHH/iIhx/4iIcf+Ihx/0vKXGNa/4iHH/iIhx/4iHH/iIhx/4iIcTeDsbh8Tocf+Ihx/4iIcf+Ihx/4iIcf+Ig2AYm6/nZx/4iIcf+Ihx/4iIcf+Ihx/4OaRIt1u3iIcf+IiHH/iIcf+IiHH/iIg4HtG54S7/iIhx/4iIcf+Ihx/4iIcf+IhN0xwyzocf+Ihx/4iIcf+IiHH/iIcf+IiHH/iIXJ/UYIiIcf+Ihx/4iIcf+IiHH/iEhzLIjNiHH/iIcf+IiHH/iIhx/4iHH/SEUci66Ihx/4iIcf+Ihx/4iIcf+IiHH/iIcf85r7K3UE1x/4iIcf+Ihx/4iIcf+Ihx/4iIOpxhtmOeiHH/iIhx/4iHH/iIhx/4iHFG3zySDIhx/4iIcf+Ihx/4iIcf+IhxToosF12HH/iIcf+IiHH/iIcf+IiHH/iEqJHGduiIhx/4iHH/iIhx/4iHH/iIhx/4TdMcMs6Ihx/4iIcf+Ihx/4iIcf+IhAmiwHXYhx/4iHH/iIhx/4iHH/iIhxQA08/yyIiHH/iIhx/4iHH/iIhx/4hNAiw/3YiHH/iIhx/4iHH/iIhx/4iHH/MPeSsBhtcf+IiHH/iIhx/4iHH/iIhx/4hEHazeJf+IiHH/iIhx/4iHH/iIhx/0LbbOJJiIcf+IiHH/iIcf+IiHH/iIQd4sAx3/iIcf+IiHH/iIcf+IiHH/iD0Zg7PmfHH/iIhx/4iHH/iIhx/4iHH/gwC+OwBRxx/4iHH/iIhx/4iHH/iIhx/4iHH/iIhx/4NGqBvJV+cf+IiHH/iIcf+IiHH/iIcf+Ig4TOG4sx6Icf+IiHH/iIcf+IiHH/iIcf+IiEhFHJuu/4iIcf+IiHH/iIcf+IiHH/iIND8xvMDOhx/4iIcf+Ihx/4iIcf+Ihx/4SoZcZ5qHH/iIcf+IiHH/iIhx/4iHH/iIhx/4iHFOiiwXXYcf+Ihx/4iIcf+Ihx/4iIcf83BSK5+t2Ihx/4iIcf+Ihx/4iIcf+Ihx/4iIcf+IiHH/iIcf+IiHH/Q7Yc1J6Icf+Ihx/4iIcf+IiHH/iIcf+DyNAbRy/nH/iIcf+IiHH/iIcf+IiHH/iIcf+EQpLM1tcf+Ihx/4iIcf+Ihx/4iIcf+IUD7Q0Ycf+Ihx/4iIcf+Ihx/4iIcf+IRUj8u3CIcf+IiHH/iIcf+IiHH/iIcf+EdnrJmFcf+Ihx/4iIcf+Ihx/4iIcf+Ihx/4iIcf+Ihx/4iIcf+IiHH/UD7Q0Yhx/4iIcf+Ihx/4iIcf+IhxTRVcPqr/iIcf+IiHH/iIcf+IiHH/iIMznSvcYthx/4iIcf+Ihx/4iIcf+Ihx/4iIcf9GARyv7nH/iIhx/4iIcf+Ihx/4iIcf+E5GLCudhx/4iIcf+Ihx/4iIcf+Ihx/4iIcf+Ihx/4iIcf+Ihx/4hAbBwKPohx/4iIcf+Ihx/4iIcf+Ihx/4g4+0G5BL7/iIhx/4iHH/iIhx/4iIcf+IhxSs0cUy6IiHH/iIcf+IiHH/iIhx/4iHH/SK5shRmHH/iIhx/4iIcf+Ihx/4iIcf+IhQPtHR/4iIcf+Ihx/4iIcf+IiHH/iE9xfBjoiHH/iIhx/4iIcf+Ihx/4iIcf9E+hzQXv+Ihx/4iIcf+IiHH/iIcf+IOYOxt3xOiIhx/4iHH/iIhx/4iHH/iIhx/4iIcf+IhxQKAs9f2Icf+Ihx/4iIcf+IiHH/iIcf9N0Fwy+nH/iIhx/4iHH/iIhx/4iHH/iIhx/4iIcf+Ihx/4iIcf+Ihx/4iIcf+Ihx/4iIcf+Ihx/4iIRR2sviWIiHH/iIcf+IiHH/iIcf+IiHH/hPcXwY6IiIcf+Ihx/4iIcf+IiHH/iIcf9GIOy98f+IiHH/iIcf+IiHH/iIcf+IiHH/iIhx/4SYkch27/iIcf+IiHH/iIcf+IiHH/iIhxRWpsuVn/iIhx/4iHH/iIhx/4iIcf+Ihx/0v7LFBNiIhx/4iIcf+Ihx/4iIcf+Ihx/zoCQbb9voiHH/iIcf+IiHH/iIcf+IiEKgLOX9iIcf+Ihx/4iIcf+Ihx/4iIcTkCQbb9voiHH/iIhx/4iHH/iIhx/4iHE8TfG0sg7/iIhx/4iIcf+Ihx/4iIcf9CB7zvhHH/iIhx/4iHH/iIhx/4iHH/iIhx/4iHH/iIhx/4iHFItGyEuf+Ihx/4iIcf+Ihx/4iIcf+IhL76xRBYhx/4iIcf+Ihx/4iIcf+Ihx/4iIcf+IhKiRxnboiHH/iIcf+IiHH/iIcf+IiHE0KCa719mIhx/4iHH/iIhx/4iHH/iIP+0SsRLtcf+IiHH/iIcf+IiHH/iIcf+IRj8crA5x/4iIcf+Ihx/4iIcf+Ihx/4iIRz8cnA6IiHH/iIcf+IiHH/iIcf+IiHFNGBwufohx/4iIcf+Ihx/4iIcf+Ihx/4Nofku3gb/4iIcf+Ihx/4iIcf+IiHH/hdpdNaiHH/iIcf+IiHH/iIcf+IiHEyuiK9Rd1x/4iIcf+Ihx/4iIcf+IiHH/PYEjs37ciIcf+Ihx/4iIcf+Ihx/4iIcf+EGgLPX9cf+Ihx/4iIcf+Ihx/4iIcf+IiHH/iIcTcqUbjVroiHH/iIhx/4iHH/iIhx/4iHFNN+wsgYcf+IiHH/iIcf+IiHH/iIcf+IiHE9mtKyZS2IiHH/iIhx/4iHH/iIhx/4iHH/iIhx/4iHH/iIg+kbSybkuHH/iIcf+IiHH/iIhx/4iHH/iD/aOrElxYiIcf+Ihx/4iIcf+Ihx/4iIcUDbbANJ/4iHH/iIhx/4iHH/iIhx/4iDAKkbAGboiIcf+Ihx/4iIcf+IiHH/iIcf+EiubIUZcf+IiHH/iIhx/4iHH/iIhx/4iEZRvKrkhx/4iIcf+Ihx/4iIcf+Ihx/4iEHeLAMd/4iIcf+Ihx/4iIcf+Ihx/4iIcTUUYbrrnocf+IiHH/iIhx/4iHH/iIhx/4iHH/iIhxRQEcr+6HH/iIhx/4iIcf+Ihx/4iIcTofA7Xg/HH/iIhx/4iHH/iIhx/4iHH/iIhxP8jBsDc+iIcf+Ihx/4iIcf+Ihx/4iIcf84ioO4dXyHH/iIhx/4iIcf+Ihx/4iIcf+Ihx/4iIcf+IhxRnMsmM1x/4iIcf+Ihx/4iIcf+Ihx/4gzD9S+8Cv/iIcf+IiHH/iIcf+IiHH/iDcUYbnrnoiIcf+IiHH/iIcf+IiHH/g1Z8G7mD6HH/iIhx/4iIcf+Ihx/4iIcU1GLCudiIcf+IiHH/iIcf+IiHH/iIcf+IiHH/iIcf9GmHymeHH/iIhx/4iHH/iIhx/4iHH/iIhM+GxAeYhx/4iHH/iIhx/4iHH/iIhx/4iIRz8cnA6Ihx/4iIcf+Ihx/4iIcf+IiHH/g8MvW1zQr/iIhx/4iHH/iIhx/4iIcf+Ihx/4TkYsK52HH/iIhx/4iIcf+Ihx/4iIcf9MAixf3f+IiHH/iIhx/4iHH/iIhx/0YBHK/ucf+IiHH/iIcf+IiHH/iIhx/4MRdjv+iciIcf+Ihx/4iIcf+Ihx/4iIcUByHPjehx/4iHH/iIhx/4iHH/iIhx/4iHH/iIhx/4iEZtLKktcf+Ihx/4iIcf+IiHH/iIcf+EYBHK/ucf+Ihx/4iIcf+Ihx/4iIcf+D1+wbOBPohx/4iIcf+Ihx/4iIcf+IiHH/iIcf+IiHFKUsxq0/+Ihx/4iIcf+Ihx/4iIcf+IhFKSy9bYiHH/iIcf+IiHH/iIcf+IiHFFARyv7ohx/4iHH/iIhx/4iHH/iIhx/4iE0CLD/diHH/iIhx/4iHH/iIhx/4iHH/iIhx/4SEUci66Icf+IiHH/iIcf+IiHH/iIcf+IiHH/iITZmMNmeHH/iIhx/4iIcf+Ihx/4iIcf9YF9joiHH/iIcf+IiHH/iIcf+IiHH/iIXaXTWnH/iIhx/4iHH/iIhx/4iHH/iIgx6FOwJ6z/iIhx/4iIcf+Ihx/4iIcf+IhxMRHjvu4ciIcf+Ihx/4iIcf+Ihx/4iIRw5Mrxv/iIcf+IiHH/iIcf+IiHH/iIcf+IiHH/NcAiuz/dhx/4iHH/iIhx/4iHH/iIhx/zxiUrWdrf+IiHH/iIcf+IiHH/iIcf+DTGobw5XoiHH/iIhx/4iHH/iIhx/4g+K2Gz1J7/iIcf+IiHH/iIcf+IiHH/iEKtXOUqcf+IiHH/iIcf+IiHH/iIcf+IiHH/iIhx/4iHH/iIhx/4iHH/iIhx/0XJTMNr/4iIcf+Ihx/4iIcf+IiHH/iIQtts4klx/4iHH/iIhx/4iIcf+Ihx/4hDEzzezIiHH/iIcf+IiHH/iIcf+IiHH/RPoc0F7/iIhx/4iHH/iIhx/4iHH/iIg+XDGyo86Ihx/4iHH/iIhx/4iHH/iIhx/4hJq6x1RYcf+Ihx/4iIcf+Ihx/4iIcf+DRGpLy5W3H/iIhx/4iHH/iIhx/4iHH/iIg9y6K0NF3/iIhx/4iHH/iIhx/4iIcf+Ihx/4RfdcsIpx/4iHH/iIhx/4iHH/iIhx/4iIcT0HhLL4e4hx/4iHH/iIhx/4iHH/iIhSRN67hx/4iHH/iIhx/4iHH/iIhx/4SuJ8YdiIhx/4iHH/iIhx/4iHH/iIhx/4iHH/g70HG1L46Icf+IiHH/iIcf+IiHH/iIcf9MAixP3XH/iIhx/4iHH/iIhx/4iHH/iFpb1qSIhx/4iIcf+Ihx/4iIcf+Ihx/4iIcf+Ihx/4iIcf+Ihx/4iIcf+IiHH/iIcf+IiHH/iIcf+IiHH/iIcf+IiHH/iEY/HKwOcf+Ihx/4iIcf+Ihx/4iIcf+Ihx/4iIcf+IiHH/iIcf+IiHH/iISokcZ26Icf+IiHH/iIhx/4iHH/iIhx/4iHH/Qq1c5SqIcf+IiHH/iIhx/4iHH/iIhxMIVhv3qecf+IiHH/iIcf+IiHH/iIcf+IiHH/iIhx/4hbn9Zg/4iIcf+Ihx/4iIcf+Ihx/4iIcf+IiHH/iIcUrNHFMuiIhx/4iHH/iIhx/4iIcf+Ig4TOG4sx6HH/iIhx/4iHH/iIhx/4iHH/iIhx/4iHH/hBoCz1/XH/iIhx/4iHH/iIhx/4iHH/iIhx/4iIcf+Ihx/4iIcf+Ihx/4iIcf+Ihx/4iIcf+Ihx/4iIcf+IiHH/iIcf+IiHH/iIcf+IiHH/iIcf+IiHH/iITxgcHn6IiHH/iIcf+IiHH/iIcf+IhDEzzezIhx/4iHH/iIhx/4iHH/iIhx/4iIQnIc6N6HH/iIhx/4iHH/iIhx/4iHH/hBoCz1/XH/iIhx/4iHH/iIhx/4iHH/hLzRxTLohx/4iIcf+Ihx/4iIcf+IhxRnMsmM1x/4iIcf+Ihx/4iIcf+Ihx/4iIcf9BoCz1/Ycf+Ihx/4iIcf+Ihx/4iIcf+D7/EbIA7oiHH/iIhx/4iHH/iIhx/4iHH/iEHeLPIdcf+IiHH/iIcf+IiHH/iIcf+IiEqo7GVxhx/4iHH/iIhx/4iHH/iIhx/4QJdsB4lx/4iHH/iIhx/4iHH/iIhx/4iE0CLD/diHH/iIhx/4iHH/iIhx/4iHFOXBwaPnH/iIcf+IiHH/iIcf+IiHH/iIcf+IiHH/iIhx/4iHH/iIhx/4iHH/iIhx/4iFXM2zNx/4iIcf+IiHH/iIcf+IiHH/iIcf+IRiOsrcWHH/iIhx/4iIcf+Ihx/4iIcf+Ihx/4iIcf9VzNsziIcf+IiHH/iIhx/4iHH/iIhx/4iHH/iIhMvtxEEohx/4iHH/iIhx/4iIcf+Ihx/4R6E8pez/iIhx/4iHH/iIhx/4iHH/iIhx/4iHFSiN13iHH/iIhx/4iIcf+Ihx/4iIcf+IXGHUnoiIcf+Ihx/4iIcf+Ihx/4iIcf+IiHH/iIcf+IiHH/iIcf+IiHH/iIcf+DxpJLSW23H/iIcf+IiHH/iIhx/4iHH/hBwrzz1Ihx/4iIcf+IiHH/iIcf+IiHH/iEhFHIuuhx/4iHH/iIhx/4iIcf+Ihx/4iIcf+Ihx/4iEzKXENahx/4iIcf+IiHH/iIcf+IiHH/iIcf+EKtXOUqhx/4iIcf+IiHH/iIcf+IiHH/hIcyyIzYiHH/iIhx/4iHH/iIhx/4iHH/iEcg7J3xiIcf+Ihx/4iIcf+IiHH/iIcf81O3e7xIiIcf+Ihx/4iIcf+Ihx/4iIcf+IhxS8ecQ4aIcf+Ihx/4iIcf+Ihx/4iIcf+D0SsbPtTnH/iIcf+IiHH/iIhx/4iHH/iIhx/4iHH/iIhx/4iHFL0xxCznH/iIhx/4iHH/iIhx/4iHH/hOZfwpoHH/iIhx/4iHH/iIhx/4iHH/iIhx/4iHH/iIhx/4iHH/iIhx/4iIcf+IhxQ4VMx6uIiHH/iIcf+IiHH/iIcf+IiEThbMHphx/4iIcf+Ihx/4iIcf+Ihx/4RLNcxMqIhx/4iIcf+Ihx/4iIcf+Ihx/4iIcf9K4nxh2IiIcf+Ihx/4iIcf+Ihx/4iITkYsO53/iIcf+IiHH/iIcf+IiHH/iIcUCR7Pbhcf+Ihx/4iIcf+Ihx/4iIcf+Ihx/4iEJyHOjeiIcf+Ihx/4iIcf+Ihx/4iIcf+Ihx/4iIcf+Ihx/4iIcf+IiHH/iIcf+IiHH/iIRfocsF6HH/iIhx/4iIcf+Ihx/4iIQTtM/Etx/4iIcf+Ihx/4iIcf+Ihx/4iIcf+IiHH/iIcf+IS80cUy6HH/iIcf+IiHH/iIhx/4iHH/iIhx/4iHH/iIhx/4iHH/iIhx/4iHH/iIhx/4iIcf+Ihx/4iIcf+Ihx/4iIcf+Ihx/4iIcf+Ihx/4iIcf+IiHH/iIcf+IiHH/iIcf+IiHH/S80cUy6Ihx/4iHH/iIhx/4iHH/iIhx/4iHH/iIhx/4iHH/iIhx/4iIcf+IhxSIkcd26HH/iIhx/4iHH/iIhx/4iIVIjcd4iHH/iIcf+IiHH/iIcf+IiHH/hGARyv7nH/iIcf+IiHH/iIcf+IiHH/iIcf+IiEmrrIVF/4iIcf+Ihx/4iIcf+Ihx/4g0ATG8/s6Icf+Ihx/4iIcf+Ihx/4iIcf9NIfw94IiIcf+Ihx/4iIcf+Ihx/4iIcU0YHC5+iHH/iIhx/4iHH/iIhx/4iHH/hHoTyl7P+IiHH/iIcf+IiHH/iIcf+IhVzNszhx/4iIcf+Ihx/4iIcf+Ihx/4g2zVK6Mq2HH/iIcf+IiHH/iIcf+IiHH/hHamyZWYiHH/iIhx/4iHH/iIhx/4iHH/iIhKiRxnbohx/4iIcf+Ihx/4iIcf+Ihx/4iIcf+EmJHIdu/4iIcf+Ihx/4iIcf+Ihx/4iISokcZ26Icf+IiHH/iIcf+IiHH/iIcURRvLrkcf+IiHH/iIcf+IiHH/iIcf+IiHH/iIcUMpLM1tiHH/iIcf+IiHH/iIcf+IiHH/hDthzUnocf+IiHH/iIcf+IiHH/iIcf+EhwbIj5cf+Ihx/4iIcf+Ihx/4iIcf+Ihx/4iIcf+IiHH/iIcf+IiHFL0xxSzv+IiHH/iIcf+IiHH/iIhx/4iHFB5Czxvf+Ihx/4iIcf+IiHH/iIcf+IhG91ygioiHH/iIhx/4iHH/iIhx/4iIcU6svBU0iHH/iIhx/4iIcf+Ihx/4iIcf+Ihx/4iIcf+Ihx/05GLCudiIcf+Ihx/4iIcf+Ihx/4iIcf+EnlPHGshx/4iIcf+Ihx/4iIcf+IiHH/iIcf+F2l01qIcf+IiHH/iIcf+IiHH/iIcf+IiHH/iIhx/4iHH/M81zvjKM/4iIcf+IiHH/iIcf+IiHH/iIcf+IiHE9bMKykz2Ihx/4iHH/iIhx/4iIcf+IhxS9McQs5x/4iHH/iIhx/4iHH/iIhx/4M21BvpK+/4iHH/iIhx/4iIcf+Ihx/4hDthzUnnH/iIhx/4iHH/iIhx/4iIcf+Ihx/4iIcUDeLPIdiIcf+Ihx/4iIcf+Ihx/4iIcf+IVczbM4cf+IiHH/iIhx/4iHH/iIhx/4iHH/iIhx/4iHH/iIhx/4iHH/iIhx/4iIcVXS2i1x/4iIcf+Ihx/4iIcf+Ihx/4iIcf+Ihx/4iIcf+IiHH/iIcf+IiHH/iIcf+IiHH/TdBcMvpx/4iHH/iIhx/4iIcf+Ihx/4iIcf+IU4jed/+Ihx/4iIcf+Ihx/4iIcf+IhMbjxZHP+IiHH/iIcf+IiHH/iIcf+IiHH/iIcf+IiHH/iIcf+IiHH/iIQnIc6N6Icf+IiHH/iIcf+IiHH/iIcf9M0xxSzv+IiHH/iIcf+IiHH/iIcf+IhLKjxdXIhx/4iIcf+Ihx/4iIcf+IiHH/N3iluYdaiHH/iIhx/4iHH/iIhx/4iITQIsP92HH/iIhx/4iHH/iIhx/4iIcUCgLPX9hx/4iIcf+Ihx/4iIcf+IiHH/MBNRsPyuhx/4iIcf+Ihx/4iIcf+Ihx/4iIcf9E+hzQXv+IiHH/iIcf+IiHH/iIcf+IiHE8xpazOWmIcf+IiHH/iIcf+IiHH/iIcf+IiHH/iIhx/4iHEwV1G/qK5x/4iHH/iIhx/4iHH/iIhxTA9cPwqIcf+IiHH/iIcf+IiHH/iIcUMpLM1tiHH/iIcf+IiHH/iIcf+IiErW/GKQiHH/iIcf+IiHH/iIcf+IiHH/hCchzo3oiIcf+IiHH/iIcf+IiHH/iIcf+IiHH/iIcf+IiHE0a9O7lCyHH/iIcf+IiHH/iIhx/4iHH/iIQ+Qs0b1x/4iIcf+IiHH/iIcf+IiHH/hbn9Vgcf+IiHH/iIcf+IiHH/iIhx/4iE2ZjDZnhx/4iIcf+Ihx/4iIcf+Ihx/4iIcf+Ihx/4iIX+nRFohx/4iIcf+Ihx/4iIcf+Ihx/4iIcf+Ihx/4iEY/HLwO/4iIcf+Ihx/4iIcf+Ihx/4iITdMcMs6HH/iIcf+IiHH/iIcf+IiHH/g9ZmSzmZuHH/iIcf+IiHH/iIhx/4iHH/iECXbBeJ/4iHH/iIhx/4iIcf+Ihx/4iIcTfQkrgvbXH/iIhx/4iHH/iIhx/4iIcf+Ihx/4iIcf+Ihx/4iIcf+IQnIc6N6Ihx/4iIcf+Ihx/4iIcf+IhxSYZcZ5qIhx/4iHH/iIhx/4iIcf+Ihx/4iIcf8zYBG9n+6IiHH/iIcf+IiHH/iIcf+IiHH/g35VG5Gq6IiHH/iIcf+IiHH/iIhx/4iEX6HLBehx/4iIcf+Ihx/4iIcf+IiHE9PrKywU2Icf+Ihx/4iIcf+Ihx/4iIcf+EO2HNSehx/4iIcf+Ihx/4iIcf+Ihx/4iIcf+Ihx/4iIcf+Ihbn9Zg/4iHH/iIhx/4iHH/iIhx/4iHH/Sdb8cpBx/4iIcf+Ihx/4iIcf+Ihx/zGFYb96nnH/iIcf+IiHH/iIhx/4iHH/iIhxSspcY1r/iIhx/4iHH/iIhx/4iIcf+IhxOgOTtfxsiHH/iIhx/4iHH/iIhx/4iHH/iIMxX1veoKiHH/iIcf+IiHH/iIcf+IiHH/hCrVzlKocf+IiHH/iIcf+IiHH/iIcf+EDFfASohx/4iIcf+Ihx/4iIcf+Ihx/4iIQwe834SIcf+IiHH/iIcf+IiHH/iIhx/4Q7Yc1J6HH/iIcf+IiHH/iIcf+IiHH/iIW5/WYP+Ihx/4iIcf+Ihx/4iIcf+Ihx/zh3MriIzYhx/4iIcf+Ihx/4iIcf+Ihx/4iINfjDuwc8iIhx/4iHH/iIhx/4iHH/iIhx/4SHMsiM2Ihx/4iIcf+Ihx/4iIcf+Ihx/4Q+Qs0b2Ihx/4iHH/iIhx/4iHH/iIhx/1A+0NGIhx/4iHH/iIhx/4iHH/iIhx/0vNHFMuiIcf+Ihx/4iIcf+Ihx/4iIcf+IMrCxvk9Ocf+IiHH/iIcf+IiHH/iIcf+Fth1Z5x/4iHH/iIhx/4iHH/iIhx/4iIcf+Ihx/4iIWlvWpIcf+Ihx/4iIcf+Ihx/4iIcURRvLrkcf+Ihx/4iIcf+Ihx/4iIcf+IiHEzFIK8632IiHH/iIcf+IiHH/iIcf+IiHH/RzmcrGb/iIhx/4iHH/iIhx/4iHH/iISHMsiM2Icf+Ihx/4iIcf+Ihx/4iIcf9ORiwrnYhx/4iIcf+Ihx/4iIcf+Ihx/4iIcf+IMnEWv47p/4iHH/iIhx/4iIcf+Ihx/4iIcf+Ihx/4iIcf+Ihx/4hNAiw/3YiIcf+Ihx/4iIcf+Ihx/4hNPWw8KYcf+Ihx/4iIcf+Ihx/4iIcf9M0xxSzv+Ihx/4iIcf+Ihx/4iIcf+IhBDTz/LHH/iIcf+IiHH/iIcf+IiHH/iEO2HNSecf+IiHH/iIcf+IiHH/iIcf+IiHH/iIhxOzsUtMTrcf+IiHH/iIcf+IiHH/iIcf9D5CzRvYiIcf+Ihx/4iIcf+Ihx/4iIcf+Ihx/4iIcf+IhxRPdcsIqIcf+IiHH/iIcf+IiHH/iIcf+IiHH/iIcf+IiHH/hFJmy9mYcf+Ihx/4iIcf+Ihx/4iIcf+ITWt8OUiHH/iIhx/4iIcf+Ihx/4iIcf+IThgcPn7/iIcf+IiHH/iIhx/4iHH/iIhx/4iHH/TnQ8KLyIiHH/iIcf+IiHH/iIcf+IiHH/iIcf+EzKXENaiIhx/4iHH/iIhx/4iHH/iIhx/4TkYsK52HH/iIhx/4iHH/iIhx/4iHH/iISokcZ26Ihx/4iIcf+Ihx/4iIcf+Ihx/4hBoCwG/f+IiHH/iIcf+IiHH/iIcf+IiHFD+hzAXnH/iIhx/4iHH/iIhx/4iHH/iIhx/4iIcf+Ihx/4iIcf+Ihx/zj7QbgEvocf+IiHH/iIcf+IiHH/iIcf+ET6HNBe/4iHH/iIhx/4iHH/iIhx/4iD1AwbS/Pv+IiHH/iIcf+IiHH/iIcf+IiHH/iITQIsP92Icf+IiHH/iIcf+IiHH/iIcf+IR988ogz/iIhx/4iHH/iIhx/4iIcf+IhBXdz6IoiHH/iIhx/4iHH/iIhx/4iHH/iIhx/4iIcf+Ihx/4hbn9Vgcf+Ihx/4iIcf+Ihx/4iIcf+IiHH/iIcf+IiHH/iIcUZFHKuu/4iHH/iIhx/4iIcf+Ihx/4iIcf+Ihx/4gw4KiwL1eIiHH/iIcf+IiHH/iIhx/4iDHkQb8bvohx/4iIcf+IiHH/iIcf+IiHFAoCz1/Ycf+IiHH/iIhx/4iHH/iIhxRT8crA6Icf+IiHH/iIhx/4iHH/iIhxNMQ0vDvL/4iHH/iIhx/4iHH/iIhx/4iD8rYbHUnoiIcf+Ihx/4iIcf+Ihx/4iIcUByHPjehx/4iHH/iIhx/4iHH/iIhx/4hAbBwKPohx/4iHH/iIhx/4iHH/iIhx/4iHH/R3MsqM3/iIhx/4iHH/iIhx/4iHH/iIhx/0hFHIuuiIcf+IiHH/iIcf+IiHH/iIcf+IhIRRyLrocf+Ihx/4iIcf+Ihx/4iIcf+Ihx/4iIcf+Ihx/4hVzNsziHH/iIhx/4iHH/iIhx/4iHH/iIPoeBsnh+hx/4iHH/iIhx/4iHH/iIhx/4NTCTu89siHH/iIcf+IiHH/iIhx/4iHH/iIhxVxfY6IiHH/iIcf+IiHH/iIcf+IiHH/iIhx/4iHExsX2/ToL/iIcf+IiHH/iIhx/4iHH/iIgzrxa9UOmIiHH/iIcf+IiHH/iIcf+IiHH/Tt2MIieIcf+Ihx/4iIcf+Ihx/4iIcf+IhxWmHVnohx/4iHH/iIhx/4iIcf+IRzxcnDqHH/iIcf+IiHH/iIcf+IiHH/iIhx/4iHH/iIhx/4iHH/ThgcLn6HH/iIhx/4iIcf+Ihx/4iIcf+Ihx/4hbn9Vgcf+Ihx/4iIcf+IiHH/iIcf+IiEGXbPaJiHH/iIhx/4iIcf+Ihx/4iIcf9AIpwO1oiIcf+Ihx/4iIcf+Ihx/4iIcf+Ig4dzK5iM3/iIcf+IiHH/iIcf+IiHH/iDdbIbqk3v+IiHH/iIhx/4iHH/iIhx/4iEhFHIuucf+Ihx/4iIcf+IiHH/iIcf+IhIC4yPR4cf+Ihx/4iIcf+Ihx/4iIcf+Ihx/4iIcf+IiHH/iIcf+IiHH/iIcf+IiHH/iIcT0f4bLgHoiIcf+Ihx/4iIcf+IiHH/iIcf+DlS4betHnH/iIcf+IiHH/iIcf+IiHH/iIcf+IiHH/iIcf+EXJTMNr/4iIcf+Ihx/4iIcf+Ihx/4iIcf9DthzUnohx/4iIcf+Ihx/4iIcf+Ihx/4iDiXdrhoiYiIcf+IiHH/iIcf+IiHH/iIcf+IiE8YHB5+iIcf+IiHH/iIcf+IiHH/iIcf+EGgLPX9cf+IiHH/iIcf+IiHH/iIcf+IiE5GLDud/4iHH/iIhx/4iHH/iIhx/4iHFDVHzauP+Ihx/4iIcf+Ihx/4iIcf+IhGPxy8Dv+Ihx/4iIcf+Ihx/4iIcf+IhVzNszhx/4iHH/iIhx/4iHH/iIhx/4iHFItGyEuf+Ihx/4iIcf+Ihx/4iIcf+E5GLCudhx/4iIcf+Ihx/4iIcf+Ihx/4iIROFswemHH/iIhx/4iHH/iIhx/4iHH/iIhx/4O4pitXWdiIcf+IiHH/iIcf+IiHH/iIhx/4iHH/iIhx/4iHH/TxKcLtb/iIcf+IiHH/iIcf+IiHH/iIQxM83syHH/iIhx/4iIcf+Ihx/4iIcf+EZRvKrkiIcf+IiHH/iIcf+IiHH/iIcf+IN6vBuVQ+iIhx/4iHH/iIhx/4iHH/iIhxQhB83viHH/iIhx/4iHH/iIhx/4iHH/iFpb1qSIhx/4iIcf+Ihx/4iIcf+Ihx/4iIcf+Ihx/4iIcf+Ihx/4iEY/HLwO/4iIcf+Ihx/4iIcf+Ihx/4iIcf+EBpXBpq/4iHH/iIhx/4iHH/iIhx/4iHH/iIhx/4iIcf+Ihx/0hFHIuuiIcf+IiHH/iIcf+IiHH/iIhxSzA8TPyHH/iIhx/4iIcf+Ihx/4iIcf+Ihx/4iIcU1DbDvJ/4iIcf+Ihx/4iIcf+Ihx/4iISx68XhSIhx/4iHH/iIhx/4iHH/iIg3MzK5zM2HH/iIcf+IiHH/iIhx/4iHH/iIhx/4iHH/iIhx/4iHH/iIhx/4iHH/gzRVK9uq2Icf+IiHH/iIcf+IiHH/iIcf+IiHH/hCrVzlKocf+IiHH/iIcf+IiHH/iIcf+Ig2nfW6YgqHH/iIhx/4iHH/iIhx/4iIcf+IQcK889SHH/iIcf+IiHH/iIhx/4iHH/iITSH8PeCHH/iIcf+IiHH/iIhx/4iHH/iIhx/4Qq1c5SqHH/iIcf+IiHH/iIhx/4iHH/iDDnAbAo/oiHH/iIcf+IiHH/iIcf+IiHH/g2+2K6BJ2Icf+IiHH/iIcf+IiHH/iIcf+INDxxvcOO/4iHH/iIhx/4iHH/iIhx/4iEhzLIjNhx/4iIcf+Ihx/4iIcf+Ihx/4OtMxtizOhx/4iHH/iIhx/4iHH/iIhx/4iHFKnExmO/+IiHH/iIcf+IiHH/iIcf+IhJtyyEjf+Ihx/4iIcf+Ihx/4iIcf+Ihx/4QXIcCd7/iIhx/4iHH/iIhx/4iHH/iIhx/4iHH/iIhx/4iHH/iIhx/4iIcUByHPjecf+IiHH/iIcf+IiHH/iIcf+IiHH/iIhx/4iHH/iIhx/4iHH/iIhx/4iHH/iIhx/00PXD8Khx/4iIcf+Ihx/4iIcf+Ihx/4iIcf+Ihx/4iIcf83K8S51DuIhx/4iIcf+Ihx/4iIcf+Ihx/4iIcf9QPtDRiIcf+Ihx/4iIcf+Ihx/4iIcf+IhxPMjiszcdcf+IiHH/iIcf+IiHH/iIcf+IiE3THDLOhx/4iHH/iIhx/4iHH/iIhx/4hE7pzRFv+Ihx/4iIcf+Ihx/4iIcf+IhxPEDBs78+iIhx/4iHH/iIhx/4iHH/iIhxRqE8leyHH/iIcf+IiHH/iIcf+IiHH/iITgycLzZx/4iHH/iIhx/4iHH/iIhx/4iDZwgbqPfnH/iIcf+IiHH/iIcf+IiHH/iIcUJOfNsYiIcf+Ihx/4iIcf+Ihx/4iIcf9BlKz2tYhx/4iIcf+Ihx/4iIcf+Ihx/4iIPWJSs52thx/4iIcf+Ihx/4iIcf+Ihx/4g3u1O5RKxx/4iHH/iIhx/4iHH/iIhx/4iHEzEcK87j1x/4iIcf+Ihx/4iIcf+IiHH/hHamyZWYiHH/iIcf+IiHH/iIhx/4iHH/MPeSsBhtcf+IiHH/iIcf+IiHH/iIhx/4iEI4jOx3iHH/iIhx/4iHH/iIhx/4iHH/hD4Wzh6f+Ihx/4iIcf+Ihx/4iIcf+Ihx/0ZqbLlZ/4iIcf+Ihx/4iIcf+Ihx/4iIcf+EJ/TOgLcf+IiHH/iIcf+IiHH/iIcf+IiHH/iIcT9EsrC7TYiIcf+Ihx/4iIcf+Ihx/4iIcUlMzGsziIcf+IiHH/iIcf+IiHH/iIcTaoArlX/Yhx/4iIcf+IiHH/iIcf+IiHH/SYkcd25x/4iHH/iIhx/4iIcf+Ihx/4iIcf+Ihx/4iIcf+IQq1c5Spx/4iIcf+Ihx/4iIcf+Ihx/4iIcf+Ihx/4iIcf+Ihx/4iIcf+IiHH/iIcf+IiHH/iIcf+IiHH/iIcf+IiHH/iIcf+IiHH/iIg6gPG2fw6Ihx/4iIcf+Ihx/4iIcf+Ihx/0hCXJva/4iIcf+IiHH/iIcf+IiHH/iIcf9FmzzGTP+Ihx/4iIcf+Ihx/4iIcf+Ihx/4iIcf+IiHH/iIcf+IiHH/iIcf+IiHH/iIcf+IiHH/iIOgkTtvbshx/4iHH/iIhx/4iHH/iIhx/4g0mJG8Z25x/4iIcf+Ihx/4iIcf+Ihx/4iE4YHD5+/4iHH/iIhx/4iHH/iIhx/4iHE21hK5Ke2IiHH/iIcf+IiHH/iIcf+IiEcBHJ/uiIcf+Ihx/4iIcf+Ihx/4iIcf83TOG6sx7/iIcf+IiHH/iIhx/4iHH/iIhx/4iHH/iIhx/4iHH/iIhx/4iHH/iIhx/0BpXApqcf+Ihx/4iIcf+Ihx/4iIcf+Ihx/4iIcf+IQjXM/KP/iIhx/4iIcf+Ihx/4iIcf+Ihx/4g+stGzTS7/iIcf+IiHH/iIcf+IiHH/iIcf80xqG8OV6IiHH/iIcf+IiHH/iIhx/4iHH/iIhx/4iHH/iDb/dLsAi/+Ihx/4iIcf+IiHH/iIcf+IiHH/iIcf+IiHH/iIcf+IiHFAOIz8d4cf+Ihx/4iIcf+IiHH/iIcf+IiHFAchz43nH/iIhx/4iHH/iIhx/4iIcf+IRBB8zviIhx/4iIcf+IiHH/iIcf+IiHH/iIS80cYy7/iIhx/4iIcf+Ihx/4iIcf+IhKT4xrB4iHH/iIcf+IiHH/iIcf+IiHH/TSH8PeCIiHH/iIcf+IiHH/iIcf+IiHH/iElwbHj5iIhx/4iHH/iIhx/4iHH/iIhxRZh8pniHH/iIcf+IiHH/iIhx/4iHH/iEv7LFBNiHH/iIhx/4iHH/iIhx/4iHH/iIhAUKwL9Ycf+IiHH/iIhx/4iHH/iIhx/4iHH/iIhx/zgbErnk7f+IiHH/iIcf+IiHH/iIcf+IiHH/iIcf+IS++sUQWIiHH/iIcf+IiHH/iIcf+IiHH/hC22ziSYhx/4iIcf+Ihx/4iIcf+IiHFHRRyLroiIcf+Ihx/4iIcf+Ihx/4iIcTnmgrYZfYhx/4iIcf+Ihx/4iIcf+Ihx/4MRCRv+9uiHH/iIhx/4iHH/iIhx/4iHH/iE3E3DOycf+IiHH/iIcf+IiHH/iIcf+Ig/xSOxOtyIhx/4iIcf+Ihx/4iIcf+IhxQaqc9Vb/iIhx/4iHH/iIhx/4iIcf+Ihx/4hDthzUnnH/iIhx/4iHH/iIhx/4iIcf+Ihx/zGzcb9Mjocf+Ihx/4iIcf+Ihx/4iIcf+IiHH/PfmyswZNiIhx/4iHH/iIhx/4iHH/iIhx/4iHH/iIhx/4iHH/iIhx/4iIcf+Ihx/4iEThbMHpiHH/iIcf+IiHH/iIhx/4iHH/iIRFc82oz/iIcf+IiHH/iIcf+IiHH/iIcU4SnB7Wcf+Ihx/4iIcf+IiHH/iIcf+IiHE1D7O68EyIiHH/iIhx/4iHH/iIhx/4iHH/iIhx/4QnIc6N6IiHH/iIhx/4iHH/iIhx/4iHH/iIhEs1zEynH/iIcf+IiHH/iIhx/4iHH/iIhJcGx4+Yhx/4iHH/iIhx/4iIcf+Ihx/4iIcf9HamyZWYiIcf+IiHH/iIcf+IiHH/iIOPIjuQ3c/4iHH/iIhx/4iIcf+Ihx/4iIcf8y33K+II1x/4iIcf+Ihx/4iIcf+Ihx/4hMnExGO4hx/4iHH/iIhx/4iHH/iIhx/0b0nKC2iHH/iIcf+IiHH/iIhx/4iHH/hAufwFYIhx/4iIcf+IiHH/iIcf+IiHH/g3LRG60u7/iIhx/4iHH/iIhx/4iHH/iE4YHC5+cf+Ihx/4iIcf+Ihx/4iIcf+IhxS9McQs5x/4iIcf+Ihx/4iIcf+Ihx/4iIcf+Ihx/4iIcf+IiHFHQlyL2nH/iIcf+IiHH/iIcf+IiHH/iIcf+IiHH/iDNgEb2f7ohx/4iIcf+Ihx/4iIcf+Ihx/4iIP/xRsQOuiHH/iIcf+IiHH/iIcf+IiHH/iDalY7panIiHH/iIhx/4iHH/iIhx/4iHH/iIhx/4iIcf+Ihx/4iIcf+Ihx/4iIcf+Ihx/4iIcf+IhNAiw/3Yhx/4iIcf+Ihx/4iIcf+Ihx/4iIcf+IiHH/iIcf+IiHH/iIcf+IRO6c0Rb/iIcf+IiHH/iIhx/4iHH/iIhxTUNsO8n/iIcf+IiHH/iIhx/4iHH/iIhx/0HCvPPUiIcf+IiHH/iIcf+IiHH/iIcf+Em3LHSNhx/4iHH/iIhx/4iHH/iIhx/4iHE4SnS3tYtx/4iIcf+IiHH/iIcf+IiHH/iINvJEug27hx/4iIcf+IiHH/iIcf+IiHH/iDmDsbd8ToiHH/iIhx/4iHH/iIhx/4iEnZvHJkhx/4iHH/iIhx/4iIcf+Ihx/4iIcf+Fth1p7/iIhx/4iHH/iIhx/4iHH/iIhx/4g+LiGy0d6Ihx/4iIcf+Ihx/4iIcf+Ihx/zjL5Lg0G4iHH/iIcf+IiHH/iIhx/4iHFFjPynMIhx/4iIcf+IiHH/iIcf+IiEBsHAo+cf+Ihx/4iIcf+IiHH/iIcf+IiHFKzRxTLoiHH/iIhx/4iIcf+Ihx/4iDmxwbdOPoiIcf+Ihx/4iIcf+IiHH/iIcf81tKK7S12Icf+IiHH/iIhx/4iHH/iIhx/4TPhsQHmIiHH/iIhx/4iHH/iIhx/4iD1Hk7O4bHH/iIhx/4iHH/iIhx/4iHH/iDg0hLjLe4hx/4iHH/iIhx/4iHH/iIhx/4iHH/iIhx/4iIcf+Ihx/4iIcf+Ihx/4iIcf+Ihx/4iIcf+Ihx/4iEO2HNSecf+Ihx/4iIcf+Ihx/4iIcf+IhxNpnCuWY9cf+IiHH/iIcf+IiHH/iIcf+IiHH/iIcf+IiHH/iIcf+IiHH/iIhx/4iHFEmzy2THH/iIcf+IiHH/iIcf+IiHH/gygqG+fV5x/4iHH/iIhx/4iHH/iIhx/4iE4PXC8KiIhx/4iHH/iIhx/4iHH/iIhxSR68bhSIcf+Ihx/4iIcf+IiHH/iIcf+E9DbBvJiIcf+Ihx/4iIcf+IiHH/iIcf+IiHH/iIcf+IiHH/iIcf+E+KLCdd/4iHH/iIhx/4iHH/iIhx/4iHFJzRxzLv+Ihx/4iIcf+Ihx/4iIcf+Ihx/4UkTeu4iIcf+Ihx/4iIcf+Ihx/4iEhnrImFiIcf+IiHH/iIcf+IiHH/iIcf+IiHH/iIcf+IiHH/iIcf+IiHH/iIQCKcDtaHH/iIhx/4iHH/iIhx/4iHH/iIhx/4Ol8StqDthx/4iHH/iIhx/4iHH/iIhx/4hES7zLRIcf+Ihx/4iIcf+IiHH/iIcf+IQGwcCj6Icf+Ihx/4iIcf+IiHH/iIcf+IhaW9akiHH/iIcf+IiHH/iIcf+IiHH/iIhK5TxhrIiIcf+IiHH/iIcf+IiHH/iINhchuujehx/4iIcf+Ihx/4iIcf+IiHH/iIMZtyv2SNcf+IiHH/iIcf+IiHH/iIcf+IiHH/iIcf+IPvHmsg4ZiHH/iIhx/4iIcf+Ihx/4iIcf+IQ+Qs0b2HH/iIhx/4iHH/iIhx/4iHH/iIhxWp/VYIhx/4iIcf+IiHH/iIcf+IiHH/iIRvdcoIqIhx/4iHH/iIhx/4iIcf+Ihx/0vNHFMuiIcf+Ihx/4iIcf+IiHH/iIcf+FgX2OiHH/iIhx/4iHH/iIhx/4iHH/iIhGvcykI4iHH/iIhx/4iHH/iIhx/4iHH/NxGhue5eiHH/iIhx/4iHH/iIhx/4iHH/iDdDw7q8PP+Ihx/4iIcf+Ihx/4iIcf+IiHFPh2wHiYcf+IiHH/iIcf+IiHH/iIhx/4SkzMazOHH/iIcf+IiHH/iIcf+IiHH/iIcf89fsGzgT6IiHH/iIcf+IiHH/iIcf+IiHH/g/iNOxdyyHH/iIcf+IiHH/iIhx/4iHH/iIhx/4iHH/iEZRvKrkiIcf+Ihx/4iIcf+Ihx/4iIcf9CrVzlKohx/4iIcf+Ihx/4iIcf+Ihx/1th1Z6HH/iIcf+IiHH/iIcf+IiHH/iIhx/4iHH/iIhf6dEWiHH/iIcf+IiHH/iIcf+IiHH/iISEUci65x/4iIcf+Ihx/4iIcf+Ihx/4iIcf+IiHH/iIcf+IiHH/iIcf+IiHH/XunSFnH/iIcf+IiHH/iIhx/4iHH/iIhxMHnhv4YeiHH/iIcf+IiHH/iIcf+IiHH/iIcf+IiHH/iDBlt7CqSIiHH/iIhx/4iHH/iIhx/4iHH/iEX6HLBeiIcf+IiHH/iIcf+IiHH/iIcf+ElCXHvaiIhx/4iHH/iIhx/4iIcf+Ihx/4iIcf+Ihx/4SeU8cayIcf+Ihx/4iIcf+Ihx/4iIcf+EPkLNG9iHH/iIhx/4iHH/iIhx/4iHFIiRx3bohx/4iHH/iIhx/4iHH/iIhx/0+KLCdd/4iIcf+Ihx/4iIcf+Ihx/4hGPxysDnH/iIhx/4iHH/iIhx/4iHH/iIT698FQiIhx/4iIcf+IiHH/iIcf+IiHH/iEqJHGduiIcf+IiHH/iIhx/4iHH/iIhx/4iDO0w71LPIhx/4iHH/iIhx/4iHH/iIhx/4NhIVuu3qiHH/iIhx/4iHH/iIhx/4iHH/PRKxs+1Ohx/4iIcf+Ihx/4iIcf+IiHH/iIRwEcn+6Ihx/4iHH/iIhx/4iHH/iIhx/4iEqJHGduiIcf+Ihx/4iIcf+Ihx/4iIcf+IiDx0UbSLrohx/4iIcf+Ihx/4iIcf+Ihx/4iEc8XJw6cf+IiHH/iIhx/4iHH/iIhx/4iHH/iIhx/4iHH/hCf0zoC3H/iIhx/4iIcf+Ihx/4iIcf+ISausdUVx/4iIcf+IiHH/iIcf+IiHH/iITCd8TYiIhx/4iIcf+Ihx/4iIcf+IhxSH2ceCaIhx/4iIcf+Ihx/4iIcf+Ihx/4g4scG5Tj7/iIhx/4iIcf+Ihx/4iIcf+Ihx/0r7LHBN/4iHH/iIhx/4iHH/iIhx/4iHH/NPHxvA4Ohx/4iHH/iIhx/4iIcf+Ihx/4iIcUEHvO+Ehx/4iIcf+Ihx/4iIcf+Ihx/4iIcTyBI7N+3IiIcf+IiHH/iIcf+IiHH/iE0PXE8K/4iHH/iIhx/4iIcf+Ihx/4iIcf+Ihx/4iIcf+Ihx/4iIcf+DCqsbBlTnH/iIcf+IiHH/iIcf+IiHH/iIcf+INBtUvOSriIcf+Ihx/4iIcf+Ihx/4iIcf+EDFfASohx/4iHH/iIhx/4iIcf+Ihx/4hP5kwRm3H/iIcf+IiHH/iIcf+IiHH/iIcf+IiHFB5Czxvf+Ihx/4iIcf+Ihx/4iIcf+IiHH/iIcf+IhHARyf7oiHH/iIhx/4iHH/iIhx/4iIcTkGU7b5rHH/iIhx/4iHH/iIhx/4iHH/iIhx/4iHE2a7K6lE3/iIcf+IiHH/iIhx/4iHH/iIhxSH2ceCaIcf+IiHH/iIcf+IiHH/iIhx/4Nagju1fciHH/iIhx/4iHH/iIhx/4iIcf+Ihx/0J/TOgLhx/4iIcf+Ihx/4iIcf+Ihx/4iIcTs3ArTI/YiHH/iIhx/4iHH/iIhx/4iHH/iEhzLIjNiIcf+Ihx/4iIcf+Ihx/4iIcf+IT0NsG8mIcf+Ihx/4iIcf+Ihx/4iIcf+IiHH/iIcf+ISokcZ26IiHH/iIcf+IiHH/iIhx/4iHFL0xxCznH/iIcf+IiHH/iIcf+IiHH/iIhx/4Rj8crA5x/4iIcf+Ihx/4iIcf+IiHH/iIcf+Ig0jBK8c+2HH/iIhx/4iHH/iIhx/4iHH/iIMO7SsCEtiIcf+IiHH/iIcf+IiHH/iIcf8+eEKyh72HH/iIcf+IiHH/iIhx/4iHH/iIhxNTMyuszNcf+Ihx/4iIcf+Ihx/4iIcf+IhBaVz5aohx/4iIcf+Ihx/4iIcf+Ihx/4iIcf+Ihx/4gw35OwMGyIcf+Ihx/4iIcf+Ihx/4iIcf9Fj7y3BHH/iIcf+IiHH/iIcf+IiHH/iIcf+Ig4hnG4eY6Icf+Ihx/4iIcf+Ihx/4iIcf+ITSH8PeCIcf+Ihx/4iIcf+Ihx/4iIcf+D7D1rI8KYhx/4iHH/iIhx/4iHH/iIhx/4OvXBtgo+iIcf+Ihx/4iIcf+Ihx/4iIcf+IiHH/iIcf+Fpb1qSIiHH/iIcf+IiHH/iIcf+IiHH/iIhx/4iHH/iIhx/4iHH/QcK889SIiHH/iIcf+IiHH/iIcf+IiHH/iIQzXM3KOIiHH/iIcf+IiHH/iIcf+IiHFCthzUnoiHH/iIhx/4iHH/iIhx/4iHH/iIhx/4iIcf+Ihx/4iIcf+Ihx/4iIcf+E+svBU0hx/4iHH/iIhx/4iHH/iIhx/4W5/VYIcf+Ihx/4iIcf+Ihx/4iIcf+IhxSc0ccy7/iIcf+IiHH/iIcf+IiHH/iIQd4sAx3/iIcf+IiHH/iIcf+IiHH/iIcUByHPjehx/4iIcf+Ihx/4iIcf+Ihx/4hEKSzdbf+Ihx/4iIcf+Ihx/4iIcf+IhxSVhManuIcf+IiHH/iIcf+IiHH/iIcf+IPsERsj7uhx/4iIcf+Ihx/4iIcf+Ihx/4iIcUUBHK/uiHH/iIcf+IiHH/iIcf+IiHH/iIcU9ZXApqhx/4iIcf+Ihx/4iIcf+Ihx/4iIcUahPJXshx/4iHH/iIhx/4iHH/iIhx/4iIcUi3LHSNiHH/iIcf+IiHH/iIhx/4iHH/iIhx/4iHH/iIhx/4iHFBQUzr64cf+IiHH/iIcf+IiHH/iIhx/4iHH/iIhx/4iHH/iIhx/4iHH/iIhx/4iHH/iIhx/4iIcf+Ihx/4iIcf+Ihx/4hQPtDRhx/4iHH/iIhx/4iIcf+Ihx/4iIcf+Ihx/4iIcf+Ihx/4iIcf+Ihx/4iIcf+IiHH/iIcf+IiHH/iIcf+IiHH/iIcf+IiHH/iFxh1J6IiHH/iIhx/4iHH/iIhx/4iHH/iIhx/03THDLOiIhx/4iIcf+Ihx/4iIcf+Ihx/4iIcf+Ihx/4QGwcCj6Ihx/4iIcf+Ihx/4iIcf+Ihx/4iIcTOkEbxb7ohx/4iHH/iIhx/4iIcf+Ihx/4PEpTtLWshx/4iIcf+Ihx/4iIcf+Ihx/4iIcf+IiHFC4WzR6XH/iIcf+IiHH/iIcf+IiHH/iIhx/0PkLNG9iIcf+Ihx/4iIcf+IiHH/iIcf8+0aKzLl3/iIcf+IiHH/iIhx/4iHH/iIPts0siTLhx/4iIcf+Ihx/4iIcf+IiHH/hQPtDRhx/4iIcf+Ihx/4iIcf+Ihx/4iIcf+IiHH/iIcf+IiHH/iIQnIc6N6Icf+Ihx/4iIcf+IiHH/iIcf+IiHH/iIcf+IiHH/iIcf+IiHFEmzzGTP+IiHH/iIcf+IiHH/iIhx/4iEO2HOSe/4iHH/iIhx/4iHH/iIhx/4iIcTnaA7Yl/IiHH/iIhx/4iHH/iIhx/4iHH/g5QVa3vqlx/4iHH/iIhx/4iHH/iIhx/4iIcUiJHHduhx/4iHH/iIhx/4iHH/iIhx/4iIcf+EmJHIdu/4iHH/iIhx/4iHH/iIhx/4iIcf+Ihx/4iE0CLD/diHH/iIhx/4iIcf+Ihx/4iIcf+IhxRt88kgyIcf+IiHH/iIcf+IiHH/iIcf+IhK4nxh2Icf+IiHH/iIcf+IiHH/iIhx/4hAbBwKPocf+IiHH/iIcf+IiHH/iIhx/4hHPFycOocf+Ihx/4iIcf+Ihx/4iIcf+IhMUsxK03H/iIhx/4iIcf+Ihx/4iIcf+IhMnExGO3H/iIcf+IiHH/iIcf+IiHH/iIg7dxG1iO6HH/iIcf+IiHH/iIcf+IiHH/iIOHrxuIUOiHH/iIhx/4iIcf+Ihx/4iIcf+IMHE3sJ7Ihx/4iIcf+Ihx/4iIcf+Ihx/4iIcU7mTBGbiIcf+Ihx/4iIcf+Ihx/4iIcf+Ihx/4iEvvrFEFiIcf+Ihx/4iIcf+Ihx/4iIcf+IhHmHyWeIhx/4iIcf+Ihx/4iIcf+IiHH/iIRw5Mrxv/iIcf+IiHH/iIcf+IiHH/iIcf+IiHH/iITZmMNmeIcf+Ihx/4iIcf+Ihx/4iIcf+Ig6o9S2XCtx/4iHH/iIhx/4iHH/iIhx/4iHH/iDQ8cb3Djv+Ihx/4iIcf+Ihx/4iIcf+Ihx/4iIS4ZcV5qIiHH/iIcf+IiHH/iIcf+IiHH/P2ZDspm8/4iIcf+Ihx/4iIcf+Ihx/4iIcTnTMbYszohx/4iIcf+Ihx/4iIcf+Ihx/4iIcf9IrmyFGYcf+IiHH/iIcf+IiHH/iIhx/4hVzNszhx/4iIcf+Ihx/4iIcf+Ihx/4iIcf+ECaLAddiIhx/4iHH/iIhx/4iIcf+IhxRFR8uriIiHH/iIhx/4iHH/iIhx/4iHFTzN0z/4iIcf+Ihx/4iIcf+IiHH/iIcf+IiHH/iIcf9JiRx3bnH/iIhx/4iIcf+Ihx/4iIcf+Ihx/4iIcf+Ihx/4iIcf+Ihx/4iIcf+IiHH/iIcf+IhJ5TxxrHH/iIcf+IiHH/iIcf+IiHH/iIcf+IiHH/iIcf+IiHH/iIhx/4iHH/iIhx/4iHH/SbcsdI2Icf+Ihx/4iIcf+Ihx/4iIcf+IRiOsrcWHH/iIhx/4iHH/iIhx/4iHH/iIhx/0UmbL2ZiHH/iIcf+IiHH/iIcf+IiHH/iIcf9BlKz2tYiHH/iIcf+IiHH/iIcf+IiHH/Sh68bhSHH/iIcf+IiHH/iIcf+IiHH/iIcf9IrmyFGYhx/4iHH/iIhx/4iHH/iIhx/4iIcf+DiBZbh+mocf+IiHH/iIcf+IiHH/iIhx/4iHH/iIhx/4iHH/iIMSwBsOP+/4iHH/iIhx/4iHH/iIhx/4iHH/hbn9Vghx/4iIcf+Ihx/4iIcf+Ihx/4iEPkLNG9hx/4iHH/iIhx/4iHH/iIhx/4iHFV0tothx/4iIcf+Ihx/4iIcf+Ihx/4iIcf+IhxTKJMNdtx/4iIcf+Ihx/4iIcf+IiHH/iIcf+IhORiw7nf+IiHH/iIhx/4iHH/iIhx/4iHH/iIhx/4iE8YHB5+iIhx/4iHH/iIhx/4iHH/iIhx/4iHH/iIhx/4iHH/iIhx/4iIcf+Ihx/4iISEUcm67/iIhx/4iHH/iIhx/4iIcf+Ihx/4iIcf9BoCz1/XH/iIhx/4iIcf+Ihx/4iIcf+IhxNAaVu/lqcf+IiHH/iIcf+IiHH/iIhx/4iHH/iIhx/4OfiBtwd+hx/4iIcf+Ihx/4iIcf+Ihx/4iIcf+Ihx/4iIcf+IhYF9no/4iIcf+Ihx/4iIcf+Ihx/4iIcf+IRwEcn+6IiHH/iIhx/4iHH/iIhx/4iHH/iIhx/4iHH/iIW5/WYP+IiHH/iIcf+IiHH/iIcf+IiHH/iIcf+IiHH/iIUkTeu4cf+IiHH/iIcf+IiHH/iIcf+IiHH/TAIsT91x/4iHH/iIhx/4iHH/iIhx/4iHFMD1w/CoiHH/iIcf+IiHH/iIcf+IiHH/iIPrWRskpuhx/4iIcf+Ihx/4iIcf+Ihx/4iElCXHvaiHH/iIhx/4iHH/iIhx/4iHH/iDZVwrqqPXH/iIcf+IiHH/iIhx/4iHH/iIhZF9foiIhx/4iHH/iIhx/4iHH/iIhx/4hG9JygtnH/iIhx/4iHH/iIhx/4iHH/iIRSksvW2Ihx/4iIcf+Ihx/4iIcf+Ihx/zKJc752jIiHH/iIcf+IiHH/iIcf+IiHH/iINDolvMXacf+Ihx/4iIcf+IiHH/iIcf+IiHH/iIcf+EFyHAne/4iHH/iIhx/4iIcf+Ihx/4iIcU+1fASoiIcf+Ihx/4iIcf+Ihx/4iIcf+FgX2OiHH/iIcf+IiHH/iIhx/4iHH/iIg/OaaxxlmHH/iIhx/4iHH/iIhx/4iHH/iIhx/4iIcf+IhEs1zEynH/iIhx/4iHH/iIhx/4iHH/iIhx/4iIcf9VzNsziIcf+IiHH/iIcf+IiHH/iIcf+IMSwBv9P+cf+Ihx/4iIcf+IiHH/iIcf+IiEfx3JDicf+Ihx/4iIcf+Ihx/4iIcf+IhI3zyCDIiHH/iIhx/4iIcf+Ihx/4iIcf+ISoZcd5r/iIhx/4iHH/iIhx/4iIcf+IhxNjByuc+NiHH/iIcf+IiHH/iIcf+IiHH/iIS/ssUE2HH/iIcf+IiHH/iIcf+IiHH/iIcf+IiHH/iIhx/4iHH/iIhx/4iHH/iIhx/4iHH/iIhx/4hFJmy9mXH/iIcf+IiHH/iIcf+IiHH/iIcU1GLCudiIhx/4iHH/iIhx/4iHH/iIhx/zQOYb3xnv+IiHH/iIcf+IiHH/iIcf+IiHE0FyG76N5x/4iIcf+Ihx/4iIcf+Ihx/4iDmWA7dp/IiHH/iIcf+IiHH/iIcf+IiHH/iIhx/4iHH/RmpsuVn/iIcf+IiHH/iIhx/4iHH/iIhx/4g/tuOxSRyHH/iIcf+IiHH/iIcf+IiHH/iINdpFvCW6/4iIcf+Ihx/4iIcf+Ihx/4hGbSypLYcf+IiHH/iIcf+IiHH/iIcf+IiHH/hMylxDWoiHH/iIhx/4iHH/iIhx/4iHFFmHymeIcf+IiHH/iIcf+IiHH/iIhx/4iHFAOIz8d4cf+IiHH/iIcf+IiHH/iIcf+IiD8oobLXXv+Ihx/4iIcf+IiHH/iIcf+IiHH/hN0xwyzoiHH/iIcf+IiHH/iIhx/4iHH/iD8TBLHs+4iHH/iIhx/4iIcf+Ihx/4iIcf+Ihx/4iIcUvTHFLO/4iIcf+IiHH/iIcf+IiHH/iIcf9OGBwufocf+IiHH/iIhx/4iHH/iIhx/4iHH/iIhxU8zdM/+Ihx/4iIcf+IiHH/iIcf+IiHH/iEAinA7WiHH/iIcf+IiHH/iIcf+IiHH/iISoZcd5r/iIcf+IiHH/iIcf+IiHH/iIcf+DFVBb+q+ocf+Ihx/4iIcf+Ihx/4iIcf+Ig6XxK3oO3/iIcf+IiHH/iIcf+IiHH/iIcf+EkRjI7n/4iHH/iIhx/4iIcf+Ihx/4iIcf9dpdNaiIcf+Ihx/4iIcf+Ihx/4iIcf+D7g4bIfHnH/iIhx/4iIcf+Ihx/4iIcf+IhxRguMr0f/iIhx/4iHH/iIhx/4iHH/iIhxP8fHsTg4/4iHH/iIhx/4iHH/iIhx/4iHH/iIhIC4yPR3H/iIcf+IiHH/iIhx/4iHH/iIhxNEwDu7P8iHH/iIhx/4iHH/iIhx/4iHH/iIg0vjS9Qcv/iIcf+IiHH/iIcf+IiHH/iIcf+IQLn8BWCIcf+Ihx/4iIcf+Ihx/4iIcf+IiHH/iE4YHD5+/4iHH/iIhx/4iHH/iIhx/4iIcf8yKUG+1r6Icf+IiHH/iIhx/4iHH/iIhx/4iHH/iIhx/4PA53tPGIiIhx/4iHH/iIhx/4iIcf+Ihx/4iIcf+Ihx/4iIcf+IhxW6XVWv+Ihx/4iIcf+IiHH/iIcf+IiHH/iIcf+IiHH/iIcf87RkG1ub5x/4iHH/iIhx/4iHH/iIhx/4iHH/QXIc+N5x/4iIcf+Ihx/4iIcf+Ihx/4iIcf+E5l/Cmgcf+Ihx/4iIcf+Ihx/4iIcf+Ihx/0+svBU0iHH/iIhx/4iHH/iIhx/4iIcf+F2l01qIcf+Ihx/4iIcf+Ihx/4iIcf+Ihx/zOuor1RXYcf+IiHH/iIcf+IiHH/iIhx/4iHH/hYF9johx/4iIcf+Ihx/4iIcf+Ihx/4iIcf+IiHH/iIcf+IiHE4UuG3rR6HH/iIhx/4iHH/iIhx/4iHH/iIhxSwIsT92HH/iIcf+IiHH/iIcf+IiHH/iIcf+IiHH/iIhx/4iHH/iIhx/4SHBsmPn/iIcf+IiHH/iIhx/4iHH/iIhx/4g65oK3GX3/iIcf+IiHH/iIcf+IiHH/iIhx/4iHH/hF91ywinH/iIcf+IiHH/iIcf+IiHH/iIg4tIG4S36HH/iIhx/4iHH/iIhx/4iIcf+IhxSfsscE3/iIhx/4iIcf+Ihx/4iIcf+Ihx/4iEPYrNJ1iHH/iIhx/4iHH/iIhx/4iHH/iIN+ljuhac/4iIcf+IiHH/iIcf+IiHH/iIcUnvrGEFhx/4iIcf+Ihx/4iIcf+Ihx/4iIcf+Ihx/4iIcf+Ihx/4iIcf+IiHH/iIcf+IiHH/iIcf+FA+0NGIcf+Ihx/4iIcf+IiHH/iIcf+IiHH/iIcf+IiDn4gbgHfv+Ihx/4iIcf+Ihx/4iIcf+IhxSwIsT92HH/iIhx/4iHH/iIhx/4iHH/iIhIC4yPR3H/iIcf+IiHH/iIhx/4iHH/iIhJ2bxyZHH/iIhx/4iHH/iIhx/4iHH/iIhxP3ghsYfe/4iHH/iIhx/4iIcf+Ihx/4iIcf+INvtiugSdhx/4iIcf+Ihx/4iIcf+Ihx/4iIRiZsrZmIiHH/iIcf+IiHH/iIcf+IiHH/iIcf+EmJHHducf+Ihx/4iIcf+Ihx/4iIcf+Ihx/1A+0NGIhx/4iIcf+Ihx/4iIcf+Ihx/4hKtGxkuYcf+IiHH/iIcf+IiHH/iIcf+IiEiS/JbQ/4iIcf+Ihx/4iIcf+Ihx/4iIS80cYy7/iIhx/4iHH/iIhx/4iHH/iIhx/1uf1WCIcf+Ihx/4iIcf+Ihx/4iIcf+Ec8XJw6iHH/iIhx/4iHH/iIhx/4iHH/O92htiJe/4iHH/iIhx/4iHH/iIhx/4iIS1hMWnuIcf+IiHH/iIcf+IiHH/iIcf+IO+PCtRw9hx/4iHH/iIhx/4iIcf+Ihx/4iEvNHFMucf+Ihx/4iIcf+IiHH/iIcf+IiHFC5CzRvYiIcf+IiHH/iIcf+IiHH/iIcf9MnExGO4iHH/iIhx/4iHH/iIhx/4iIcf+Ig0ZCO8m9yIhx/4iIcf+Ihx/4iIcf+IiHH/iIXaXTWnH/iIcf+IiHH/iIcf+IiHH/iIcf+IiHH/iIhx/4iHH/W2HVnocf+Ihx/4iIcf+Ihx/4iIcf+Ihx/4g8ZRK0mu2Icf+Ihx/4iIcf+Ihx/4iIcf+IS80cUy6HH/iIcf+IiHH/iIcf+IiHH/iEcOTJ8bcf+IiHH/iIcf+IiHH/iIcf+IiHH/Rps8pkyIiHH/iIcf+IiHH/iIhx/4iEmubHUZiIcf+IiHH/iIhx/4iHH/iIhx/4iHH/iIhxSe+sYQWHH/iIcf+IiHH/iIcf+IiHH/iITZmMNmeHH/iIhx/4iHH/iIhx/4iIcf+Ihx/4QQ08/yyIcf+IiHH/iIcf+IiHH/iIcf+INVtCu6S9iIcf+Ihx/4iIcf+Ihx/4iIcf+IhxSfssYE1x/4iHH/iIhx/4iHH/iIhx/4iHH/iIhx/4iFA+0NFx/4iHH/iIhx/4iHH/iIhx/4iHH/iIhx/4hJtyyEjf+IiHH/iIcf+IiHH/iIhx/4iHH/iErW/GKQiIcf+IiHH/iIhx/4iHH/iIhx/0KtXOUqiHH/iIcf+IiHH/iIhx/4iHH/iIhxQN4s8h2Ihx/4iHH/iIhx/4iHH/iIhx/4iHH/hJiRx3bnH/iIcf+IiHH/iIcf+IiHH/iIcf+IPRVxs+qOiIhx/4iHH/iIhx/4iHH/iIhx/4iHH/MpKsvm1Tcf+Ihx/4iIcf+Ihx/4iIcf+IhxMkKSvb1tcf+IiHH/iIcf+IiHH/iIcf+IiHH/iIQjiM7HeIcf+IiHH/iIhx/4iHH/iIhx/4iHH/iIhx/4WlvWpIiHH/iIhx/4iIcf+Ihx/4iIcf+IVczbM4cf+IiHH/iIcf+IiHH/iIhx/4iHH/iIhx/4iHH/iIhx/0PhbOHp/4iIcf+Ihx/4iIcf+Ihx/4iIcf808fG8Dg5x/4iIcf+Ihx/4iIcf+IiHH/iIcUaVvJakiHH/iIhx/4iIcf+Ihx/4iIcf+IPWJSs52tiHH/iIhx/4iIcf+Ihx/4iIcf+IO+qUtRVriHH/iIcf+IiHH/iIcf+IiHH/iIcf+IhLzRxTLnH/iIhx/4iHH/iIhx/4iHH/iIhx/4TdMcMs6Ihx/4iIcf+Ihx/4iIcf+Ihx/4hN0xwyzoiHH/iIcf+IiHH/iIcf+IiHH/iIcf+IhHDkyvG/+IiHH/iIhx/4iHH/iIhx/4iHH/iIhxNyeRudhu/4iHH/iIhx/4iHH/iIhx/4iHH/iIhx/4iFJE3ruHH/iIhx/4iHH/iIhx/4iHH/iIhx/0BpXApqcf+Ihx/4iIcf+Ihx/4iIcf+IhxTlwcGj5x/4iHH/iIhx/4iHH/iIhx/4iHH/N8ABuj/+/4iHH/iIhx/4iHH/iIhx/4iHH/iIhx/4iIcf+Ihx/0hFHIuuiIcf+IiHH/iIcf+IiHH/iIhx/4iHH/iIhx/0wCLF/d/4iIcf+IiHH/iIcf+IiHH/iIcf9H3zySDIcf+IiHH/iIcf+IiHH/iIcf+ISh68fhT/iIhx/4iHH/iIhx/4iIcf+Ig8/HK1A43/iIhx/4iHH/iIhx/4iHH/iIhx/zEsAb/T/ocf+IiHH/iIcf+IiHH/iIhx/4hPQ2wbyYcf+IiHH/iIcf+IiHH/iIhx/0PkLNG9iIcf+Ihx/4iIcf+IiHH/iIcf9Gamy5Wf+Ihx/4iIcf+IiHH/iIcf+IiEZtLLkt/4iIcf+Ihx/4iIcf+Ihx/4iIcf9AbBwKPoiIcf+Ihx/4iIcf+Ihx/4iIcf+Ihx/4iIcf+Ihx/4iIcf+IiE8YHB5+iIcf+Ihx/4iIcf+Ihx/4iIcf+IiHH/iIcf+IiHH/iIcf+ISoZcZ5px/4iHH/iIhx/4iIcf+Ihx/4iIcf+Ihx/4iEabPKZMhx/4iIcf+Ihx/4iIcf+Ihx/4iISXBsePmIcf+IiHH/iIcf+IiHH/iIcf+IPRBls++aiHH/iIhx/4iHH/iIhx/4iHH/iIhxWFvXpHH/iIhx/4iHH/iIhx/4iHH/iIhx/z5QU7KvrIiHH/iIhx/4iIcf+Ihx/4iIcf+IPb8js0DciHH/iIhx/4iHH/iIhx/4iHH/iITdMcMs6HH/iIhx/4iIcf+Ihx/4iIcf+Ihx/zqds7diTP+IiHH/iIcf+IiHH/iIcf+IiHH/iIcf+IiHH/g4rBS4U+uIhx/4iHH/iIhx/4iIcf+Ihx/4g5ooK3XX2Icf+IiHH/iIcf+IiHH/iIcf+IQge8/4T/iIcf+IiHH/iIcf+IiHH/iIhx/4iHH/iIhx/4WlvWpIiHH/iIhx/4iHH/iIhx/4iIcf+Ihx/4TMpcQ1qIhx/4iIcf+Ihx/4iIcf+IiHH/Q+Fs4en/iIcf+IiHH/iIcf+IiHH/iIhx/1uf1WCHH/iIhx/4iHH/iIhx/4iHH/iIhx/4iIcf+Ihx/4hLG/xeQHH/iIhx/4iIcf+Ihx/4iIcf+IhxWp/VYIiHH/iIcf+IiHH/iIhx/4iHH/hFVHy6uIhx/4iIcf+Ihx/4iIcf+Ihx/4iIRiZsrZmIiHH/iIcf+IiHH/iIcf+IiHH/iFuf1mD/iIhx/4iIcf+Ihx/4iIcf+Ihx/4iIcUHkLPG9/4iHH/iIhx/4iHH/iIhx/4iHH/VczbM4iIcf+IiHH/iIcf+IiHH/iIcf+EZtLKktiHH/iIhx/4iHH/iIhx/4iHH/iIhx/4iHH/iEabPKZMiHH/iIhx/4iIcf+Ihx/4iIcf+IPmzCspM9cf+Ihx/4iIcf+Ihx/4iIcf+IiHH/iIXaXTWnH/iIcf+IiHH/iIcf+IiHH/iIcf+IhCchzo3oiHH/iIcf+IiHH/iIcf+IiHH/iISokcZ26Ihx/4iHH/iIhx/4iHH/iIhx/4iE09bEwp/4iIcf+Ihx/4iIcf+Ihx/4iIcf9E7pzBFocf+Ihx/4iIcf+Ihx/4iIcf+Ihx/4iIcf+IiESzXMTKcf+Ihx/4iIcf+Ihx/4iIcf+Ihx/4iFXM2zOHH/iIhx/4iHH/iIhx/4iHH/iIQGwcCj6HH/iIhx/4iHH/iIhx/4iHH/iIhF+hywXocf+IiHH/iIcf+IiHH/iIcf+Ig3hCW6e9r/iIcf+IiHH/iIcf+IiHH/iIcTd3MriIzYiHH/iIhx/4iHH/iIhx/4iHH/iIhxQA08/yyIiHH/iIcf+IiHH/iIcf+IiHH/iDa6AbpF/nH/iIhx/4iIcf+Ihx/4iIcf+IhxToosF12HH/iIcf+IiHH/iIcf+IiHH/iIcf8yjYW+cnpx/4iHH/iIhx/4iIcf+Ihx/4iIcf+Ihx/4SEUci66Icf+IiHH/iIhx/4iHH/iIhx/4iHH/iIhx/4iFyf1GCIiHH/iIhx/4iHH/iIhx/4iHH/hORiwrnYhx/4iHH/iIhx/4iHH/iIhx/4iHH/P51xsWKOcf+Ihx/4iIcf+Ihx/4iIcf+IhxVxfY6IiHH/iIhx/4iIcf+Ihx/4iIcf+Ihx/4iIcf+IhxTrg8FHyIcf+Ihx/4iIcf+Ihx/4iIcf+IiHH/iIcf+IiHH/iIT3F8GOiIcf+Ihx/4iIcf+Ihx/4iIcf+IhJrmx1GYiIcf+Ihx/4iIcf+Ihx/4iIcf+IhG9Jywtv+IiHH/iIcf+IiHH/iIcf+IiHH/TdMcMs6IiHH/iIhx/4iHH/iIhx/4iHH/iIhx/4iHH/iIhx/4iHH/iIhx/4iIcf+Ihx/4iIcf+Ihx/4iElwbHj5iIcf+IiHH/iIcf+IiHH/iIcf+IiDGIIb933nH/iIcf+IiHH/iIhx/4iHH/iIhxQHIc+N5x/4iIcf+Ihx/4iIcf+IiHH/iIcf+IiHFPWVwKanH/iIhx/4iHH/iIhx/4iIcf+Ihx/4iIcf+Ihx/0zTHFLO/4iHH/iIhx/4iIcf+Ihx/4iIcTUI4br3HoiHH/iIcf+IiHH/iIcf+IiHH/iDwJ8bX2Dv+IiHH/iIcf+IiHH/iIcf+IiHH/iIcf+IiHH/iIcf+IiHH/QGlcCmpx/4iHH/iIhx/4iHH/iIhx/4iHH/SoZcZ5qIcf+IiHH/iIcf+IiHH/iIcf+IiHH/iIcf+IiD9WsbGpTnH/iIhx/4iHH/iIhx/4iHH/iIhx/4iDGbcr9kjXH/iIhx/4iIcf+Ihx/4iIcf+Ihx/0zTHFLO/4iHH/iIhx/4iIcf+Ihx/4iIcf+Ihx/4g9uFGzR66HH/iIhx/4iHH/iIhx/4iHH/iIQGwcCj6HH/iIhx/4iHH/iIhx/4iHH/iIhIOZyMZocf+IiHH/iIcf+IiHH/iIcf+IiHH/iIcf+IiHH/iIhx/4iHH/iIhx/4iHH/iIhx/4iHH/iIhx/4iHH/iDqZobZmXnH/iIhx/4iHH/iIhx/4iHH/iIhx/4T36sGBVx/4iHH/iIhx/4iHH/iIhx/4iHFB5Czxvf+IiHH/iIcf+IiHH/iIcf+IiD+mUrFZrYiIcf+Ihx/4iIcf+Ihx/4iIcf+IhxRQEcr+6Icf+IiHH/iIcf+IiHH/iIcf+IiHFEUby65HH/iIcf+IiHH/iIcf+IiHH/iIcf+IiHH/iEihPIXsiIcf+IiHH/iIhx/4iHH/iIhx/4iFJE3ruHH/iIcf+IiHH/iIcf+IiHH/iIhCOIzsd4hx/4iHH/iIhx/4iHH/iIhx/4iHH/hbYdWecf+Ihx/4iIcf+IiHH/iIcf+IiHH/g/BMSx+zuHH/iIhx/4iHH/iIhx/4iIcf+E6iTCXbiIcf+IiHH/iIcf+IiHH/iIcf+IiD8oobLXXv+Ihx/4iIcf+IiHH/iIcf+IiHH/iIcf+IiHH/iIcf+IiHH/iIcf+IiHH/iIhx/4iHH/iIhx/4g97Dm0E8b/iIcf+IiHH/iIhx/4iHH/iIhx/4iHH/iIhx/4iHH/iIhx/4iHH/iISHMsiM2Icf+Ihx/4iIcf+Ihx/4iIcf+IiHFFARyv7ocf+IiHH/iIcf+IiHH/iIcf+IiHH/iIhx/4iHH/iIhCchzo3ocf+IiHH/iIcf+IiHH/iIhx/4iHH/iIhx/4iHH/QDtMHUv/iIcf+IiHH/iIcf+IiHH/iIhx/4g131G7IK6HH/iIhx/4iHH/iIhx/4iHH/iIRoz8tzD/iIcf+IiHH/iIcf+IiHH/iIcf+IhMvtxEEoiHH/iIhx/4iHH/iIhx/4iHH/iIg+qRKyVu2Icf+IiHH/iIcf+IiHH/iIcf+IiHH/iIhx/4iEJyHOjeiHH/iIcf+IiHH/iIcf+IiHH/iE3THDLOiHH/iIhx/4iHH/iIhx/4iHH/iIg5GxK35O2HH/iIhx/4iHH/iIhx/4iIcf+IODByuM+NiIhx/4iHH/iIhx/4iHH/iIhx/4iHH/iIhx/4iHH/iIhx/0xSzErTiIcf+IiHH/iIhx/4iHH/iIhx/4g2ugG6Rf5x/4iIcf+Ihx/4iIcf+Ihx/4iIcf+IgyDDa+88mHH/iIhx/4iHH/iIhx/4iHH/iIhxTUYsK52Ihx/4iIcf+Ihx/4iIcf+IiHH/iIN7I1uk3K/4iIcf+Ihx/4iIcf+Ihx/4iIcf+IRKfcxYKIhx/4iHH/iIhx/4iIcf+Ihx/4iIcf81oVG7Xq6Icf+IiHH/iIcf+IiHH/iIcf+IiHFPe+wIQYiHH/iIhx/4iHH/iIhx/4iHH/iIgzj9G+cC7/iIcf+IiHH/iIcf+IiHH/iIhx/4RgEcv+7/iIhx/4iHH/iIhx/4iHH/iIhx/4iIcf+Ihx/0mrrHVFiIcf+Ihx/4iIcf+IiHH/iIcf+IhBO0z8S4cf+IiHH/iIcf+IiHH/iIcf+IiEX6HLBehx/4iIcf+Ihx/4iIcf+Ihx/4iIS4ZcV5qIiHH/iIcf+IiHH/iIcf+IiHH/iIcf+IiHH/iIRVc8uoyIiHH/iIhx/4iHH/iIhx/4iHH/iIhx/4iHH/iIhx/4iHH/iIhx/4iIcf+Ihx/4N7tTuUSscf+IiHH/iIcf+IiHH/iIcf+IiHH/iIhPQ2wbyXH/iIcf+IiHH/iIcf+IiHH/iIhx/4iHExUkW+rbqIiHH/iIcf+IiHH/iIcf+IiHH/iIcf+IiEhFHIuucf+Ihx/4iIcf+Ihx/4iIcf+Ihx/zh3MriIzYhx/4iIcf+Ihx/4iIcf+Ihx/4g92uGzJR6IiHH/iIcf+IiHH/iIcf+IiHH/iIRe6csRaIhx/4iIcf+Ihx/4iIcf+Ihx/4iDmpVLdWq4iHH/iIcf+IiHH/iIhx/4iHH/hDTnzbGIcf+Ihx/4iIcf+Ihx/4iIcf+Ihx/4PTGCtM59/4iHH/iIhx/4iIcf+Ihx/4iIcf+E4YHC5+cf+Ihx/4iIcf+IiHH/iIcf+IiHH/hNAiw/3YiIcf+IiHH/iIcf+IiHH/iIcf+IhQPtDRcf+Ihx/4iIcf+IiHH/iIcf+IiHH/iIcf+IiHH/iIcf+IiHFQRNDL/4iIcf+IiHH/iIcf+IiHH/iIcf+D7BEbI+7ohx/4iIcf+Ihx/4iIcf+Ihx/4iIcf+IiHH/SHMsiM2IiHH/iIcf+IiHH/iIhx/4iHH/iIhx/4iHH/iIhx/4iHH/iDQbVLzkq4iHH/iIcf+IiHH/iIcf+IiHH/iIVIjcd4iIcf+Ihx/4iIcf+Ihx/4iIcf+Ihx/4iIcf+IiHH/iIcUhPjHsHiHH/iIcf+IiHH/iIcf+IiHH/iIcUdwbIj5iHH/iIcf+IiHH/iIcf+IiHH/iITxVcHqpx/4iHH/iIhx/4iHH/iIhx/4iHH/hPiiwnXf+Ihx/4iIcf+Ihx/4iIcf+Ihx/4iIcf+IiHH/hJT4yLB/+IiHH/iIcf+IiHH/iIcf+IiHH/iIcTo6wbXFPohx/4iIcf+Ihx/4iIcf+Ihx/4iEhzLIjNiHH/iIcf+IiHH/iIcf+IiHH/iIhA9kwBm4iHH/iIhx/4iHH/iIhx/4iHH/iIhJ2bxyZHH/iIhx/4iHH/iIhx/4iHH/iIhNAiw/3Yhx/4iHH/iIhx/4iHH/iIhx/4iIcf+Ihx/4iIcf+Ihx/4iIcf+Ihx/4iIcf+Ihx/4iIcf+IhN0xwyzocf+IiHH/iIcf+IiHH/iIcf+IiHH/iIhx/4iE0CLD/diHH/iIcf+IiHH/iIhx/4iHH/iIhx/zB/YbCQnoiHH/iIhx/4iHH/iIhx/4iIcf+Ihx/0q0bGS5iIcf+Ihx/4iIcf+IiHH/iIcf+IiHFL0xxSzv+IiHH/iIcf+IiHH/iIhx/4iHH/iIg64CS2H9uIhx/4iHH/iIhx/4iHH/iIhx/4NlXCuqo9cf+IiHH/iIhx/4iHH/iIhx/4iHH/iIhx/4iHH/iIhx/4iHH/iIhx/4iIcf+Ihx/4iFA+0NFx/4iHH/iIhx/4iHH/iIhx/4iIcf+Ihx/4iIcf+Ihx/4iIcf+Ihx/4iD7BEbI+7nH/iIhx/4iHH/iIhx/4iIcf+IW5/WYP+IiHH/iIcf+IiHH/iIcf+IiHH/iIhx/4iHH/iIhx/4iHH/iIg3rYe5UniHH/iIhx/4iIcf+Ihx/4iIcf+IhxMNkUvybriHH/iIcf+IiHH/iIcf+IiHH/iIcV3p0haIcf+Ihx/4iIcf+Ihx/4iIcf+IhxQeQs8b3/iIhx/4iHH/iIhx/4iHH/iIhx/4QXIcCd7/iIcf+IiHH/iIcf+IiHH/iIcf+EhFHIuuiIcf+Ihx/4iIcf+Ihx/4iIcf+Ig+qRKyVu2Ihx/4iHH/iIhx/4iHH/iIhx/4iE5GLDud/4iIcf+Ihx/4iIcf+Ihx/4iIcf+IQ9is0nWIhx/4iHH/iIhx/4iHH/iIhx/4iEcBHJ/uiIcf+IiHH/iIcf+IiHH/iIcf+IiHH/iIhx/4hND1xPCv+Ihx/4iIcf+Ihx/4iIcf+IiHH/QMV8BKiHH/iIhx/4iIcf+Ihx/4iIcf+INKQRvVvu/4iHH/iIhx/4iHH/iIhx/4iHH/iIhx/4iIcf+Ig478G5ED7/iIcf+IiHH/iIhx/4iHH/iIhxOtBxtS+OiIcf+IiHH/iIcf+IiHH/iIhx/4iECaLAddhx/4iIcf+IiHH/iIcf+IiHH/iIcVKI3XeIcf+IiHH/iIcf+IiHH/iIhx/4iHH/W5/VYIhx/4iHH/iIhx/4iHH/iIhx/4iIcf+Ihx/4iIcf+Ihx/4hMnExGO4cf+IiHH/iIcf+IiHH/iIhx/4iHH/MlSRvqtucf+IiHH/iIcf+IiHH/iIcf+IiHH/iFuf1mD/iIhx/4iIcf+Ihx/4iIcf+Ihx/4iIMFSysbtN/4iHH/iIhx/4iHH/iIhx/4iHH/iEg23JyS/4iIcf+Ihx/4iIcf+Ihx/4iIcf+IhAbBwKPocf+Ihx/4iIcf+Ihx/4iIcf+Ihx/4hJFEx+u4hx/4iHH/iIhx/4iIcf+Ihx/4iIcUHYrOJ1cf+Ihx/4iIcf+IiHH/iIcf+IiHH/gxp/G/WA6HH/iIcf+IiHH/iIcf+IiHH/iIMqsEvlT7iHH/iIcf+IiHH/iIhx/4iHH/iIhx/4iDe3QblIvocf+Ihx/4iIcf+Ihx/4iIcf+Ihx/4RPoc0F7/iIcf+IiHH/iIcf+IiHH/iIcf+IO00TtrLs/4iIcf+Ihx/4iIcf+Ihx/4iIcf+FJE3ruIhx/4iHH/iIhx/4iIcf+Ihx/4iIcf+Ihx/4iIcf+Ihx/4iISEUci65x/4iHH/iIhx/4iHH/iIhx/4iHH/iIhx/4SGTsibGHH/iIcf+IiHH/iIcf+IiHH/iIcf+FbS2y3/iIcf+IiHH/iIhx/4iHH/iIhx/046rCxViIcf+IiHH/iIhx/4iHH/iIhx/4iDxGQbS5vohx/4iHH/iIhx/4iHH/iIhx/4g3T6G5sF6HH/iIcf+IiHH/iIhx/4iHH/iIhxNqgCuVf9iHH/iIcf+IiHH/iIhx/4iHH/iIhMJ3xNiIiHH/iIcf+IiHH/iIcf+IiHH/hD1eziof+IiHH/iIhx/4iHH/iIhx/4iHH/g1c0G7jL6HH/iIcf+IiHH/iIcf+IiHH/iIcf+D+/ArFA/Ycf+IiHH/iIcf+IiHH/iIcf+IiHFOXBwqPv+IiHH/iIcf+IiHH/iIcf+IiHH/iIcf+IiHH/hMbjxJHIcf+IiHH/iIcf+IiHH/iIcf+IiHFIq6x1RYiIcf+Ihx/4iIcf+Ihx/4iIcf+IhL+yxQTYcf+Ihx/4iIcf+Ihx/4iIcf+Ihx/4iEO2HNSecf+Ihx/4iIcf+Ihx/4iIcf+Ihx/4iITdMcMs6HH/iIcf+IiHH/iIcf+IiHH/iIcf+IOl8StqDtcf+IiHH/iIcf+IiHH/iIhx/4iHFA22wDSf+Ihx/4iIcf+IiHH/iIcf+IiHH/iIcf+IiHH/iIcf+IiHH/iIcf+IiDMmgb3Zfocf+Ihx/4iIcf+Ihx/4iIcf+IiHH/g0aoG8lX5x/4iHH/iIhx/4iIcf+Ihx/4iIcf82NvG6yQ6Ihx/4iHH/iIhx/4iHH/iIhx/4iD/OQbExvocf+IiHH/iIhx/4iHH/iIhx/4iEBsHAo+cf+IiHH/iIhx/4iHH/iIhx/4hOGBw+fv+Ihx/4iIcf+IiHH/iIcf+IiEv7LFBNcf+IiHH/iIcf+IiHH/iIcf+IiHEzFIK8632IiHH/iIcf+IiHH/iIhx/4iHH/iIPKZztFmMhx/4iIcf+IiHH/iIcf+IiHH/iIcTekSLhbt3H/iIcf+IiHH/iIcf+IiHH/iIcf+EIHvO+Ecf+Ihx/4iIcf+Ihx/4iIcf+IiHH/g7SQG1tv6Icf+IiHH/iIcf+IiHH/iIcf+IiHE+wmOxPZyIcf+IiHH/iIhx/4iHH/iIhx/4iHFC1ezSoYhx/4iHH/iIhx/4iIcf+Ihx/4iIcf+ITkYsK51x/4iIcf+Ihx/4iIcf+Ihx/4iIcUY8XJw6iIhx/4iIcf+Ihx/4iIcf+Ihx/4PX7Bs4E+iIcf+Ihx/4iIcf+Ihx/4iIcf+Ihx/4NyvEudQ7iIcf+Ihx/4iIcf+Ihx/4iIcf+IMPpSsBWtiHH/iIhx/4iHH/iIhx/4iHH/iIhxTx/MDgOHH/iIcf+IiHH/iIhx/4iHH/iIhx/0Y/HKwOhx/4iIcf+IiHH/iIcf+IiHH/iIcf9bn9VgiHH/iIcf+IiHH/iIhx/4iHH/iIhx/4iHH/iIhx/046rCxViIhx/4iHH/iIhx/4iHH/iIhx/4PFmStKZtiIhx/4iHH/iIhx/4iHH/iIhx/4hbn9Zg/4iIcf+IiHH/iIcf+IiHH/iIcf+IiHH/iIcf+IiHH/iIcf+IiHH/iIhx/4iHH/iIhx/4iHH/iIhx/4iHH/iIhx/4iHH/iIhx/4iIcf+IhKiRxnbohx/4iIcf+Ihx/4iIcf+IiHH/iIcU0YHC5+iHH/iIhx/4iHH/iIhx/4iIcf+IhxWmHVnohx/4iHH/iIhx/4iHH/iIhx/4iHH/NAVDvPq8hx/4iHH/iIhx/4iIcf+Ihx/4iIcf+EmJHIdu/4iHH/iIhx/4iIcf+Ihx/4iIcf+Ig5MxG4zO7/iIcf+IiHH/iIcf+IiHH/iIcf+IhHARyf7oiIcf+Ihx/4iIcf+Ihx/4iIcf+EGgLPX9cf+Ihx/4iIcf+Ihx/4iIcf+Ihx/4OzGjtc5ciHH/iIcf+IiHH/iIcf+IiHH/iIcf9e6dIWcf+IiHH/iIhx/4iHH/iIhx/4iHH/PLsRtETuiHH/iIcf+IiHH/iIcf+IiHH/iIhx/4iHH/iIhx/4iHH/iIhx/4iHH/gy0Ui+Lrdx/4iHH/iIhx/4iHH/iIhx/4iIRwEcn+6Icf+IiHH/iIcf+IiHH/iIcf+IO7NmtUyZiIcf+Ihx/4iIcf+Ihx/4iIcf+Ihx/4iIcf+Ihx/4iIcf+IiHH/iIcf+IRSZsvZlx/4iHH/iIhx/4iIcf+Ihx/4iIcf+INMhnvDeYhx/4iIcf+Ihx/4iIcf+Ihx/4iIcf+Ihx/4iIcUsCLE/dhx/4iHH/iIhx/4iHH/iIhx/4iIcULkLNG9iIhx/4iHH/iIhx/4iIcf+Ihx/4iD0owrPXPYhx/4iIcf+Ihx/4iIcf+Ihx/4iIM/dxvQiOcf+Ihx/4iIcf+Ihx/4iIcf+Ihx/4iDHkQb8bvoiHH/iIhx/4iHH/iIhx/4iIcf+Ihx/4iIcf+Ihx/4iIcf+Ihx/4iIcf+Ihx/4iFuf1mD/iIhx/4iHH/iIhx/4iHH/iIhx/4iHH/iE5GLCudhx/4iHH/iIhx/4iHH/iIhx/4iIcf9L+Gxgef+IiHH/iIcf+IiHH/iIhx/4iHH/hK76xxBf+Ihx/4iIcf+IiHH/iIcf+IiHH/iIcf+IiHH/UD7Q0Yhx/4iIcf+IiHH/iIcf+IiHH/iIQfDM8POHH/iIhx/4iHH/iIhx/4iHH/iIhx/4g65oK3GX3/iIhx/4iHH/iIhx/4iHH/iIhx/4iHH/hJiRx3bnH/iIcf+IiHH/iIcf+IiHH/iIcf+IiEE7TPxLcf+IiHH/iIhx/4iHH/iIhx/4iHH/iIhxN/tBuAS+iHH/iIcf+IiHH/iIcf+IiHH/iIcf+EPkLNG9iIcf+Ihx/4iIcf+Ihx/4iIcf+IiHH/iIcf+IiHFCthzUnoiHH/iIcf+IiHH/iIhx/4iHH/iIMPpSsBWthx/4iIcf+IiHH/iIcf+IiHH/iIcf+IiHH/iIcf+IiHH/iIcf+IiHH/hGPxysDocf+Ihx/4iIcf+Ihx/4iIcf+ISEUci66HH/iIhx/4iHH/iIhx/4iHH/iINaFRu16ucf+Ihx/4iIcf+IiHH/iIcf+IiHH/iIcf+IiHH/iIcf+IiHH/iIcf+IiHH/iIhx/4iHH/iIhx/4iHEyJ9O+2Cz/iIcf+IiHH/iIcf+IiHH/iIcf+IiHH/iEzKXENaiHH/iIhx/4iHH/iIhx/4iHH/iIhxQHIc+N6HH/iIcf+IiHH/iIcf+IiHH/iIcf+IRSZsvZlx/4iIcf+Ihx/4iIcf+Ihx/4iIcf+IiHH/iIcf+IhYF9no/4iIcf+Ihx/4iIcf+Ihx/4iIcf81ehO7heyIhx/4iHH/iIhx/4iHH/iIhx/4iHH/iIhx/4iFSI3HeIiHH/iIcf+IiHH/iIcf+IiHH/iIOMABuD/+hx/4iHH/iIhx/4iHH/iIhx/4iIcf+IU4jed/+Ihx/4iIcf+Ihx/4iIcf+Ihx/4iIcUHkLPG9/4iHH/iIhx/4iHH/iIhx/4iIcf+Ihx/0BsHAo+iIhx/4iHH/iIhx/4iIcf+Ihx/4iIcf+F7p0xb/iIcf+IiHH/iIcf+IiHH/iIhx/4iHH/iIhcYdSeiHH/iIhx/4iHH/iIhx/4iHH/iIhHxoyTl4iHH/iIhx/4iHH/iIhx/4iHH/iIgw53qwKIWIhx/4iIcf+Ihx/4iIcf+Ihx/4iIPc5iszGdiIcf+IiHH/iIhx/4iHH/iIhx/4iHH/iIPuOhshxeiIcf+Ihx/4iIcf+Ihx/4iIcf+E3THDLOiIcf+IiHH/iIcf+IiHH/iIcf+DGzcb9MjnH/iIhx/4iHH/iIhx/4iHH/iIhx/0m3LHSNhx/4iIcf+Ihx/4iIcf+Ihx/4iIcf9LzRxTLoiHH/iIcf+IiHH/iIcf+IiHH/iIhx/0wCLF/d/4iIcf+Ihx/4iIcf+IiHH/iIcf+IiHH/iIcf+IiHH/iIcf+IiHH/iIXGHUnoiHH/iIhx/4iHH/iIhx/4iHH/iEYjrK3Fhx/4iIcf+IiHH/iIcf+IiHH/iIcUn7LGBNcf+Ihx/4iIcf+Ihx/4iIcf+Ihx/4iIcf+Ihx/4iIcf+IiHH/iIcf+IiEhFHJuu/4iIcf+Ihx/4iIcf+IiHH/iIcTK6Ir1F3Ycf+Ihx/4iIcf+Ihx/4iIcf+IhxT1lcCmqHH/iIhx/4iHH/iIhx/4iHH/iINOgyvBfNiIcf+IiHH/iIcf+IiHH/iIhx/4iHFKzRxTLoiIcf+Ihx/4iIcf+IiHH/iIcf+IhdpdNacf+IiHH/iIcf+IiHH/iIcf+IiHH/iIhxN6KCuV19/4iIcf+Ihx/4iIcf+Ihx/4iIcf+EdnrKmF/4iIcf+Ihx/4iIcf+Ihx/4iIcf+DVgabufloiHH/iIcf+IiHH/iIhx/4iHH/iIhx/4iHH/iIhx/4UD7Q0Ycf+IiHH/iIhx/4iHH/iIhx/4iHH/iEhFHIuuhx/4iIcf+IiHH/iIcf+IiHH/iIcf+IiEy+3EQSiHH/iIcf+IiHH/iIhx/4iHH/iIhxTA9cPwqIcf+Ihx/4iIcf+IiHH/iIcf+IiHH/iIcf9IQlyb2v+IiHH/iIcf+IiHH/iIhx/4iHH/hPQ2wbyYiHH/iIcf+IiHH/iIhx/4iHH/iIhxRT8crA6Icf+IiHH/iIhx/4iHH/iIhx/4iEcBHJ/uiIcf+Ihx/4iIcf+IiHH/iIcf+IiHH/iIcf+IiF/p0RaIcf+Ihx/4iIcf+IiHH/iIcf+IiHH/iIcf+IiHH/iIcf+IiHH/iIcf+IiHH/iIhx/4iHH/iIhx/zCeMrBxzYhx/4iHH/iIhx/4iHH/iIhx/4iIcf+IhF+hywXocf+IiHH/iIcf+IiHH/iIhx/4iHH/iIhPQ2wbyXH/iIcf+IiHH/iIhx/4iHH/iIhx/4hH3zyiDP+Ihx/4iIcf+Ihx/4iIcf+Ihx/4iDQBMbz+zocf+Ihx/4iIcf+Ihx/4iIcf+IhxS9McQs5x/4iIcf+Ihx/4iIcf+Ihx/4iIcTlrkbaUbocf+IiHH/iIcf+IiHH/iIhx/4iHFEJmy9mYiHH/iIcf+IiHH/iIhx/4iHH/iITxgcHn6IiHH/iIcf+IiHH/iIhx/4iHH/iIhx/4NV9Uu6Crcf+IiHH/iIcf+IiHH/iIcf+IiHE0xvm8OQb/iIcf+IiHH/iIhx/4iHH/iIhx/4g+TfGysg6HH/iIhx/4iHH/iIhx/4iIcf+Ihx/4iIcf+Ihx/4RRrsvlGIcf+IiHH/iIhx/4iHH/iIhx/4iHH/iIhx/4iHE/E+Kx7B3/iIcf+IiHH/iIcf+IiHH/iIcf9IRRyLroiIcf+Ihx/4iIcf+Ihx/4iIcf8wtOSwWxuIcf+Ihx/4iIcf+Ihx/4iIcf+IRgEcv+7/iIcf+IiHH/iIcf+IiHH/iIcf+IU4jed/+IiHH/iIhx/4iHH/iIhx/4iHH/iE3THDLOiHH/iIhx/4iIcf+Ihx/4iIcf+Ihx/4Mq8WvlDphx/4iIcf+Ihx/4iIcf+IiHH/iIcf+IiE8YHB5+iIcf+Ihx/4iIcf+IiHH/iIcf+IiDXphLsWe4cf+Ihx/4iIcf+IiHH/iIcf+IiHFOiiwXXXH/iIhx/4iHH/iIhx/4iHH/iIhx/1OI3XeHH/iIcf+IiHH/iIhx/4iHH/iIhx/4iHH/iIhx/0cOTJ8biHH/iIcf+IiHH/iIhx/4iHH/iIhx/4TdMcMs6Ihx/4iHH/iIhx/4iIcf+Ihx/4iIVIjcd4iHH/iIcf+IiHH/iIcf+IiHH/iIhx/4iHH/iIhx/4iHH/he6dMW/4iIcf+Ihx/4iIcf+IiHH/iIcf+DqBRLd+u/+IiHH/iIcf+IiHH/iIhx/4iHH/iIhMylxDWnH/iIhx/4iHH/iIhx/4iIcf+Ihx/4iIcUHYrOJ1cf+Ihx/4iIcf+IiHH/iIcf+IiHH/iIcUzy7DDRiIhx/4iHH/iIhx/4iIcf+Ihx/4iIcf+Ihx/4iIcf+Ihx/4g8ANO0/yyHH/iIcf+IiHH/iIcf+IiHH/iIhx/4VczbM4hx/4iIcf+Ihx/4iIcf+Ihx/4iIcf85ynG3NY6HH/iIhx/4iHH/iIhx/4iHH/iIhxQ/ocwF5x/4iIcf+Ihx/4iIcf+Ihx/4iIcUNXPMqMiHH/iIhx/4iIcf+Ihx/4iIcf+IhxThVcHqqIiHH/iIcf+IiHH/iIhx/4iHH/iIOKVCuFq9cf+Ihx/4iIcf+Ihx/4iIcf+IiHH/gysLG+T06HH/iIcf+IiHH/iIcf+IiHH/iIcT99prCCWYiIcf+Ihx/4iIcf+Ihx/4iIcf+IhxNK6Bu1F+cf+Ihx/4iIcf+Ihx/4iIcf+Ihx/0mJHHduhx/4iHH/iIhx/4iHH/iIhx/4iHH/g0pBG8W+5x/4iIcf+IiHH/iIcf+IiHH/iIcf+DaD0rp8LYhx/4iHH/iIhx/4iIcf+Ihx/4iIQs/s4wGHH/iIcf+IiHH/iIhx/4iHH/iIhAbBwKPnH/iIcf+IiHH/iIhx/4iHH/iIhx/0UmbL2Zhx/4iIcf+IiHH/iIcf+IiHH/iINTCTu89scf+Ihx/4iIcf+Ihx/4iIcf+Ihx/4XunSFnH/iIcf+IiHH/iIcf+IiHH/iIcf85uzK4RM3/iIcf+IiHH/iIhx/4iHH/iIhx/0QdrM4lhx/4iIcf+IiHH/iIcf+IiHH/iIcUaVvJakiIcf+Ihx/4iIcf+Ihx/4iIcf9bn9Vghx/4iIcf+IiHH/iIcf+IiHH/iIRzxcnDpx/4iHH/iIhx/4iIcf+Ihx/4iIcf+Ihx/4iDYbM7vkzP+IiHH/iIcf+IiHH/iIcf+IiHH/hAl2wHiXH/iIcf+IiHH/iIcf+IiHH/iIcf+IiHH/iIhx/0FyHAne/4iIcf+Ihx/4iIcf+Ihx/4iIcf+IR2psmVmIcf+IiHH/iIcf+IiHH/iIhx/4iHH/iIhx/4iHH/iIhx/4iHH/iIhx/4iHH/iIhx/z4DcrL8jYiIcf+IiHH/iIcf+IiHH/iIcf+IiE5ovCl0hx/4iIcf+Ihx/4iIcf+Ihx/4iIcf+DwiZLTdm4iIcf+Ihx/4iIcf+IiHH/iIcf+IiHE+eZSxhmtx/4iIcf+Ihx/4iIcf+Ihx/4iIcf+IhxN8gluDfacf+Ihx/4iIcf+Ihx/4iIcf+Ihx/4iIcf+IiHH/iIcf+IiHH/Nviiuwdd/4iIcf+Ihx/4iIcf+Ihx/4iIcf+IhPQ2wbyYcf+Ihx/4iIcf+Ihx/4iIcf+Ihx/4iDoFAbb6/oiIcf+Ihx/4iIcf+Ihx/4iIcf+ISDmcjGaIhx/4iHH/iIhx/4iHH/iIhx/4iHH/iIhx/4iIcf+Ihx/4iIcf+Ihx/4iIcf+Ihx/4iIcf+Ihx/4iIcf9E+hzQXv+IiHH/iIcf+IiHH/iIcf+IiHH/iIhx/4iHH/iIhx/4iHH/iIhx/4hdpdNahx/4iHH/iIhx/4iIcf+Ihx/4iIcf+Dizh7hMeHH/iIcf+IiHH/iIcf+IiHH/iIhx/4iHH/iIhx/4iHH/iIhx/4iHH/iIQ39M2AuIiHH/iIhx/4iHH/iIhx/4iHH/iD5QU7KvrIhx/4iHH/iIhx/4iHH/iIhx/4iIcf+Ihx/4iIcf+Ihx/4iIcf+Ihx/4iIcUANPP8siIhx/4iHH/iIhx/4iIcf+Ihx/4iIcf+IhxS248SRyIhx/4iIcf+Ihx/4iIcf+Ihx/4iIcf+IiHH/iIcf+IiHH/iIcf+IiEqJHGduiHH/iIhx/4iHH/iIhx/4iHH/iIhx/17p0hZx/4iHH/iIhx/4iIcf+Ihx/4iIcf+Ihx/4iIcf+Ihx/4iIcf+Ihx/4iIcf+IiHH/iIcf+IiHH/iEJyHOjeiIcf+Ihx/4iIcf+IiHH/iIcf+IhODJwvNnH/iIcf+IiHH/iIcf+IiHH/iIhx/4iHH/iIhx/4iHH/iIhx/1lb2KT/iIcf+IiHH/iIhx/4iHH/iIhx/4hL7OxhMf+Ihx/4iIcf+IiHH/iIcf+IiHH/iEO2HNSecf+Ihx/4iIcf+IiHH/iIcf+IiHH/iFxh1J6IiHH/iIcf+IiHH/iIcf+IiHH/iIhx/4iHH/iIhx/4iHH/iFth1p7/iIcf+IiHH/iIcf+IiHH/iIhx/4R2esqYX/iIcf+IiHH/iIcf+IiHH/iIhx/4iHH/iIhx/4iHH/iIhSRN67cf+IiHH/iIcf+IiHH/iIhx/4iHH/hDthzUnocf+IiHH/iIcf+IiHH/iIhx/4iHH/iIhx/4iHH/hKhlxnmocf+Ihx/4iIcf+IiHH/iIcf+IiHH/iIcf+IiHFD+hzAXnH/iIhx/4iHH/iIhx/4iHH/iIhx/4haW9akiHH/iIhx/4iIcf+Ihx/4iIcf+Ihx/4VczbM4iHH/iIcf+IiHH/iIhx/4iHH/iIhx/4SHMsiM2Ihx/4iIcf+Ihx/4iIcf+Ihx/4iIcf+DDAZLFPm/+IiHH/iIcf+IiHH/iIcf+IiHH/iIhx/4iHH/iIhx/4iHH/iIhx/4iHH/iIhx/4iHH/iIhx/4iIcf+Ihx/4iIcf+Ihx/4iIcf+Ev4bGB5/4iHH/iIhx/4iHH/iIhx/4iHH/iIhIcyyIzYcf+Ihx/4iIcf+Ihx/4iIcf+Ihx/4g70HG1L46HH/iIhx/4iHH/iIhx/4iHH/iIhx/4hQPtDRhx/4iHH/iIhx/4iHH/iIhx/4iHH/iFA+0NGHH/iIhx/4iHH/iIhx/4iHH/iIhx/4ThgcLn5x/4iIcf+Ihx/4iIcf+Ihx/4iIcf+Ihx/4iIcf+Ihx/0lPjHsHhx/4iIcf+Ihx/4iIcf+Ihx/4TxVcHqqIcf+Ihx/4iIcf+IiHH/iIcf+IiHH/SHMsiM2IiHH/iIhx/4iHH/iIhx/4iHH/iIhxPfxRsgOuhx/4iHH/iIhx/4iHH/iIhx/4iIcTpcUrWjrYiIcf+Ihx/4iIcf+IiHH/iIcf+IiHFKylxjWv+IiHH/iIcf+IiHH/iIhx/4iHH/iIhCoCzl/Yhx/4iIcf+IiHH/iIcf+IiHH/iIcf+IW5/VYHH/iIcf+IiHH/iIhx/4iHH/iIhx/4iHFHFEyeu/+IiHH/iIcf+IiHH/iIcf+IiHH/iIhx/4iHH/iIhxToosF11x/4iIcf+Ihx/4iIcf+Ihx/4iIcf+Ihx/4iIcf+Ihx/4iIcf+IiHH/iIXaXTWnH/iIcf+IiHH/iIcf+IiHH/iIcf+IiHH/iIhx/4iHH/iIhx/4iHH/iIhx/4iHH/iIhx/4iHH/iIhx/4iIcf+Ihx/4iIcf+Ihx/4iIcf+IhxUETfu3H/iIcf+IiHH/iIhx/4iHH/iIhx/4iHH/iIhx/4iHH/iIhx/4iHH/iIhx/4iIcf+Ihx/4iIcf+Ihx/4iIcf+IQGwcCj6Icf+Ihx/4iIcf+Ihx/4iIcf+Ihx/4iIcf+Ihx/4iIcf+IiHH/iIcf+IiHH/iIcf+IiEBQrAv1hx/4iIcf+IiHH/iIcf+IiHH/iIcf+INliCuqd9iIhx/4iHH/iIhx/4iIcf+Ihx/4iEHeLAMd/4iIcf+Ihx/4iIcf+Ihx/4iIcf+Ihx/4iIcf+Ihx/4iDS6IrxF3Yhx/4iIcf+IiHH/iIcf+IiHH/iIcf+Eg23IyScf+Ihx/4iIcf+Ihx/4iIcf+IiHH/RVR8uriIcf+IiHH/iIhx/4iHH/iIhx/4iDi0gbhLfohx/4iIcf+Ihx/4iIcf+Ihx/4iIcf+DpW87apDIhx/4iIcf+Ihx/4iIcf+Ihx/4iIRfocsF6HH/iIhx/4iHH/iIhx/4iHH/iIhx/4iHH/iDIpQb7Wvocf+IiHH/iIcf+IiHH/iIcf+IiHH/iIhx/03THDLOiIhx/4iHH/iIhx/4iHH/iIhx/4iIcf9QPtDRiHH/iIhx/4iHH/iIhx/4iHH/iIhx/4iIcT5ORLGxu4iHH/iIcf+IiHH/iIhx/4iHH/iFOI3nf/iIhx/4iHH/iIhx/4iHH/iIhx/4iF2l01px/4iIcf+Ihx/4iIcf+Ihx/4iIcf+Ihx/4hbn9Vgcf+IiHH/iIcf+IiHH/iIcf+IiHH/hF+hywXoiIcf+Ihx/4iIcf+Ihx/4iIcf+DYUYbvrnv+IiHH/iIhx/4iHH/iIhx/4iHH/hD5CzRvYiHH/iIcf+IiHH/iIcf+IiHH/iIcUF/TOgLiHH/iIhx/4iIcf+Ihx/4iIcf+ITfLsMNFx/4iIcf+Ihx/4iIcf+IiHH/iIQnIc6N6Icf+Ihx/4iIcf+Ihx/4iIcf+IRYKMt9eIcf+IiHH/iIcf+IiHH/iIcf+IiHH/iIcf9GI6ytxYiIcf+Ihx/4iIcf+Ihx/4iIcf+Ihx/1uf1WCIcf+IiHH/iIcf+IiHH/iIcf+IiHH/iIcf+IiHH/iDSkEb1b7v+Ihx/4iIcf+IiHH/iIcf+IiHH/iIcf9ORiwrnYiHH/iIcf+IiHH/iIcf+IiHH/iIcf89QMGzvz6Ihx/4iHH/iIhx/4iHH/iIhx/4iHH/iIhx/4WlvWpIiIcf+Ihx/4iIcf+Ihx/4iIcf+IhPGBwefoiIcf+Ihx/4iIcf+Ihx/4iIcf+Ihx/0ycTEY7iIcf+IiHH/iIhx/4iHH/iIhx/4iHH/iIhxQKAs9f2Icf+Ihx/4iIcf+Ihx/4iIcf+Ihx/4iIcf9FyUzDa/+IiHH/iIhx/4iHH/iIhx/4iHH/iIhx/4iEcBHJ/uiIcf+IiHH/iIcf+IiHH/iIcf+IiHH/SHBsiPlx/4iIcf+Ihx/4iIcf+Ihx/4iIcf+Ihx/4iIcTuE4rR7HYiHH/iIcf+IiHH/iIcf+IiHH/iIcf+DB8obGTXv+IiHH/iIcf+IiHH/iIcf+IiHH/iIcf+IiHH/iIcf+IiHH/iIRKfcxYKIcf+IiHH/iIcf+IiHH/iIcf+IiHH/iIcf+IiHH/iIhx/4iHH/iD1Hk7O4bIhx/4iHH/iIhx/4iHH/iIhx/4iEY/HLwO/4iHH/iIhx/4iHH/iIhx/4iHH/iITfLsMNFx/4iIcf+Ihx/4iIcf+Ihx/4iIcUlYTGp7hx/4iIcf+IiHH/iIcf+IiHH/iIcf+IiHH/iIcf+IiHH/iIcf+IhQPtDRcf+IiHH/iIcf+IiHH/iIcf+IiHH/iF/p0RaIiHH/iIcf+IiHH/iIcf+IiHH/iIcTPSIbwt3oiHH/iIhx/4iIcf+Ihx/4iIcf+Ihx/4QXIcCd7/iIcf+IiHH/iIhx/4iHH/iIhx/4iHH/iISEUci65x/4iIcf+IiHH/iIcf+IiHH/iIcf+IiHH/iIcf+DRhY7yenIhx/4iIcf+Ihx/4iIcf+Ihx/4iIcf+Ihx/4iIcf+Ihx/4iIcf9EHazOJYhx/4iHH/iIhx/4iHH/iIhx/4iIPfmyswZNcf+IiHH/iIcf+IiHH/iIcf+IiHH/SausdUWIhx/4iHH/iIhx/4iHH/iIhx/4iHE5JSS32tv/iIhx/4iHH/iIhx/4iIcf+Ihx/4iINagju1fccf+Ihx/4iIcf+IiHH/iIcf+IiHH/hJtyx0jXH/iIhx/4iHH/iIhx/4iHH/iIhx/4iHH/hDthzUnohx/4iHH/iIhx/4iHH/iIhx/4iHE0/iK7Ad2Ihx/4iIcf+Ihx/4iIcf+IiHH/iIcf+E4YHC5+cf+IiHH/iIcf+IiHH/iIhx/4iHH/iIhx/4iHH/iIhx/4iHH/MH9hsJCeiIhx/4iIcf+Ihx/4iIcf+Ihx/4iFA+0NFx/4iHH/iIhx/4iIcf+Ihx/4iIcf+IMOcBsCj+iHH/iIhx/4iHH/iIhx/4iHH/iIhx/1uf1WCIcf+Ihx/4iIcf+Ihx/4iIcf+Ihx/4iE2ZjDZniHH/iIcf+IiHH/iIhx/4iHH/iIhx/0GgLPX9cf+IiHH/iIhx/4iHH/iIhx/4iHH/iIRfocsF6Icf+IiHH/iIcf+IiHH/iIcf+IiESFTNer/4iHH/iIhx/4iHH/iIhx/4iIcf+IhIcyyIzYcf+Ihx/4iIcf+IiHH/iIcf+IiHFYW9ekcf+Ihx/4iIcf+Ihx/4iIcf+IiHH/iIcf+IiHH/iIcf+IiHH/iIcf+IiHH/iISrcsZI2IiHH/iIcf+IiHH/iIcf+IiHH/iIhx/4iHH/iIhx/4iHH/iIhx/4iHH/iIhxOwnxtPYOiHH/iIhx/4iHH/iIhx/4iHH/iIhx/4hIZ6yJhYiIcf+Ihx/4iIcf+Ihx/4iIcf+Ihx/4iITxgcHn6Ihx/4iIcf+Ihx/4iIcf+Ihx/4iIcf+IhxQM/s8wGHH/iIcf+IiHH/iIcf+IiHH/iIcf+IiHFFARyv7ohx/4iHH/iIhx/4iHH/iIhx/4iHH/iE3QXEL6/4iHH/iIhx/4iHH/iIhx/4iHH/iIhf6dEWiHH/iIhx/4iHH/iIhx/4iHH/iIhx/4hCchzo3oiHH/iIhx/4iHH/iIhx/4iHH/iIhx/4hN0xwyzohx/4iIcf+Ihx/4iIcf+Ihx/4iIcf+IhX0tktiHH/iIcf+IiHH/iIhx/4iHH/iIhx/4iHH/iIhx/4iHH/iIhx/4XunTFv+IiHH/iIcf+IiHH/iIcf+IiHH/iIcTRkArub/XH/iIhx/4iHH/iIhx/4iHH/iIhx/4iHH/SausdUWIhx/4iIcf+Ihx/4iIcf+Ihx/4iIcf9GARyv7ocf+Ihx/4iIcf+Ihx/4iIcf+Ihx/4iE4YHD5+/4iHH/iIhx/4iHH/iIhx/4iHH/iIhxU8zdM/+IiHH/iIcf+IiHH/iIcf+IiHH/iISEUci65x/4iIcf+Ihx/4iIcf+Ihx/4iIcf+IhxTUNsK8lx/4iHH/iIhx/4iHH/iIhx/4iHH/iIhDf0zYC4iHH/iIhx/4iHH/iIhx/4iHH/iIhx/4SausdUWIcf+Ihx/4iIcf+Ihx/4iIcf+Ihx/4hQPtDRhx/4iIcf+Ihx/4iIcf+Ihx/4iIcf+IgyBWS++ptx/4iHH/iIhx/4iHH/iIhx/4iIcf84hnG4eY6IiHH/iIcf+IiHH/iIcf+IiHH/iIMkY/vrnAiIhx/4iHH/iIhx/4iHH/iIhx/4iHH/iIRiOsrcWHH/iIcf+IiHH/iIcf+IiHH/iIcf+IiHH/g8ImS03ZuIiHH/iIcf+IiHH/iIhx/4iHH/iIhx/4iHH/iIhx/4iHH/iIhx/4iHH/iIhx/4iIcf+IXaXTWocf+Ihx/4iIcf+Ihx/4iIcf+Ihx/4iIRvdcoIqIhx/4iHH/iIhx/4iHH/iIhx/4iHH/iEwwPFz8/4iIcf+Ihx/4iIcf+IiHH/iIcf+IgxTpG/sW6HH/iIhx/4iHH/iIhx/4iHH/iIhx/0FyHPjecf+Ihx/4iIcf+Ihx/4iIcf+Ihx/4iIcf+DGIIb933oiHH/iIcf+IiHH/iIcf+IiHH/iIcf88FXG06o5x/4iIcf+Ihx/4iIcf+Ihx/4iIcf+Igw7tKwIS2Ihx/4iHH/iIhx/4iHH/iIhx/4iHH/iIhx/4iHH/g2/3S6AItx/4iIcf+Ihx/4iIcf+Ihx/4iIcf87XFK1o62Ihx/4iIcf+Ihx/4iIcf+Ihx/4iIcf+INcAivD/d/4iHH/iIhx/4iIcf+Ihx/4iIcf+Ihx/4iIcf+Ihx/4iIcVPM3TP/iIhx/4iHH/iIhx/4iHH/iIhx/4iHH/OB3XuOIocf+Ihx/4iIcf+Ihx/4iIcf+Ihx/4iIOP4BuAH+hx/4iIcf+Ihx/4iIcf+IiHH/iIMRNRv+yuiIhx/4iHH/iIhx/4iHH/iIhx/4iHH/QXIc+N5x/4iIcf+Ihx/4iIcf+Ihx/4iIcf+Ihx/4iIcT7e0rEhLYcf+IiHH/iIcf+IiHH/iIcf+IiHH/gzkjO9bcyHH/iIhx/4iHH/iIhx/4iHH/iIhx/zzOYrQxnYcf+IiHH/iIhx/4iHH/iIhx/4iHH/R5W8lqSIcf+Ihx/4iIcf+Ihx/4iIcf+Ihx/4hAbBwKPohx/4iIcf+Ihx/4iIcf+Ihx/4iIcf+Ihx/4iIcf+IiDDi9LEtC/+IiHH/iIcf+IiHH/iIcf+IiHH/iIcTVPobuwXv+Ihx/4iIcf+IiHH/iIcf+IiHH/iISHMsiM2HH/iIhx/4iHH/iIhx/4iHH/iIhx/4SoZcZ5px/4iIcf+IiHH/iIcf+IiHH/iIcf+IiHH/iIcf+IiDCtcbBijocf+IiHH/iIcf+IiHH/iIcf+IiHH/Pv8RsgDuiIhx/4iIcf+Ihx/4iIcf+Ihx/4iEvNHFMucf+IiHH/iIcf+IiHH/iIcf+IiHH/g05XK8Go2HH/iIcf+IiHH/iIcf+IiHH/iIhx/0O2HNSeiHH/iIcf+IiHH/iIcf+IiHH/iIhx/zslJLXa24iHH/iIhx/4iHH/iIhx/4iHH/iIhx/4gzUdG+ri7/iIhx/4iHH/iIhx/4iHH/iIhx/4iIcf80PHG8w45x/4iHH/iIhx/4iHH/iIhx/4iIcf+IQnIc6N6Ihx/4iHH/iIhx/4iHH/iIhx/4iISaushUX/iIcf+IiHH/iIcf+IiHH/iIhx/0HP7AQB/4iHH/iIhx/4iHH/iIhx/4iIcf+IWlvWpIhx/4iIcf+Ihx/4iIcf+Ihx/4iIcf+IiHFGPFycOoiIcf+Ihx/4iIcf+Ihx/4iIcf+IiDuIFrV36YiHH/iIhx/4iHH/iIhx/4iHH/iIhVzNszcf+IiHH/iIcf+IiHH/iIcf+IiHH/hD5CzRvYhx/4iIcf+Ihx/4iIcf+Ihx/4iIcf+DBgMrCvzXH/iIcf+IiHH/iIhx/4iHH/iIhx/4iHH/iIhx/4iHH/iIhx/4iHH/iIhx/4iIcf+Ihx/4iIcf+F7p0xb/iIcf+IiHH/iIcf+IiHH/iIhx/4iHH/RLNcxMqIiHH/iIcf+IiHH/iIcf+IiHH/iISNx8kjj/iIhx/4iIcf+Ihx/4iIcf+Ihx/4TCS8TbSIcf+Ihx/4iIcf+Ihx/4iIcf+IhxPVaxs6lO/4iIcf+IiHH/iIcf+IiHH/iIcf+IiHFPK0wdS/+IiHH/iIcf+IiHH/iIhx/4iHH/iIhx/4iHH/iIhx/4iHH/iIhx/4iHH/iIhMylxDWocf+Ihx/4iIcf+Ihx/4iIcf+Ihx/4QXIcCd7/iIhx/4iHH/iIhx/4iHH/iIhx/4hCCnzvWIhx/4iIcf+Ihx/4iIcf+IiHH/iIcf+IiDi7U7hErIiHH/iIcf+IiHH/iIcf+IiHH/iIV9LZLYhx/4iIcf+Ihx/4iIcf+Ihx/4iIcf+EKtXOUqhx/4iIcf+Ihx/4iIcf+Ihx/4iIcf8+30ayILmHH/iIhx/4iHH/iIhx/4iIcf+Ihx/4iIcf+Ihx/4iIcf+IhxXenSFocf+IiHH/iIhx/4iHH/iIhx/4iHH/hGI6ytxYhx/4iIcf+IiHH/iIcf+IiHH/iIcf+DOuor1RXXH/iIhx/4iHH/iIhx/4iHH/iIhx/4iHH/XaXTWoiIcf+Ihx/4iIcf+Ihx/4iIcf+Ihx/0eVvJakiHH/iIcf+IiHH/iIcf+IiHH/iIcf+IOewCtxP9iHH/iIhx/4iHH/iIhx/4iHH/iIhx/4WlvWpIiIcf+Ihx/4iIcf+Ihx/4iIcf+Ihx/4iFpb1qSIcf+IiHH/iIcf+IiHH/iIcf+IiHH/iEDIPAR8iIhx/4iHH/iIhx/4iIcf+Ihx/4iIcf9CQUzr63H/iIcf+IiHH/iIcf+IiHH/iIcf+IiHH/hHPFycOohx/4iIcf+Ihx/4iIcf+Ihx/4iIcf+IiHH/RfdcsIpx/4iIcf+Ihx/4iIcf+Ihx/4iIcf9DqpzVVoiIcf+Ihx/4iIcf+Ihx/4iIcf+IhDthzknv+IiHH/iIcf+IiHH/iIcf+IiHH/iEYBHL/u/4iHH/iIhx/4iHH/iIhx/4iHH/iIWlvWpIhx/4iIcf+Ihx/4iIcf+Ihx/4iIM7CxvU9OiIhx/4iHH/iIhx/4iIcf+Ihx/4iDfF/7k6AIhx/4iIcf+Ihx/4iIcf+Ihx/4iIcf8/VrGxqU6Ihx/4iIcf+IiHH/iIcf+IiHH/iIcf+ITQIsP92IiHH/iIcf+IiHH/iIcf+IiHH/iIcf+IiHEziVK8dq2HH/iIcf+IiHH/iIcf+IiHH/iIcf+IRIVMx6uHH/iIhx/4iHH/iIhx/4iHH/iIhx/4OQUBt/r+cf+Ihx/4iIcf+Ihx/4iIcf+Ihx/4hdpdNaiHH/iIcf+IiHH/iIcf+IiHH/iIcf+IiHH/hIRRyLrohx/4iIcf+Ihx/4iIcf+Ihx/4iIcf+Ig0Dtq98SX/iIcf+IiHH/iIcf+IiHH/iIcf+IiFpb1qSHH/iIhx/4iHH/iIhx/4iHH/iIhx/4TT1sPCmHH/iIhx/4iHH/iIhx/4iHH/iIhx/zyy8rRNDYiHH/iIcf+IiHH/iIcf+IiHH/iIhx/4iHFAchz43ocf+Ihx/4iIcf+Ihx/4iIcf+IiHH/iIcf+IhL+yxQTYcf+IiHH/iIcf+IiHH/iIcf+IiHH/hH3zySDHH/iIcf+IiHH/iIcf+IiHH/iIhx/4iFJE3ruHH/iIcf+IiHH/iIcf+IiHH/iIcf+IMGAysa/N/4iIcf+IiHH/iIcf+IiHH/iIcf+IiE3THDLOcf+IiHH/iIhx/4iHH/iIhx/4iHH/iD30prMLWYcf+Ihx/4iIcf+Ihx/4iIcf+IiHH/iIcf9INtyMkocf+Ihx/4iIcf+Ihx/4iIcf+Ihx/4ThgcLn6HH/iIcf+IiHH/iIcf+IiHH/iIcf+EhwbIj5cf+Ihx/4iIcf+Ihx/4iIcf+Ihx/4hX0tktiIhx/4iHH/iIhx/4iHH/iIhx/4iHFOXBwaPnH/iIcf+IiHH/iIcf+IiHH/iIcf+IiEihPIXsiHH/iIcf+IiHH/iIcf+IiHH/iIhx/4PI0BtXL+/4iIcf+Ihx/4iIcf+Ihx/4iIcf+Ihx/4iIcf+Ihx/4gyJDW+28px/4iHH/iIhx/4iIcf+Ihx/4iIcf+IhxRQEcr+6Icf+Ihx/4iIcf+IiHH/iIcf+IiHH/iIcf+IiHH/iIcf+IiHH/iIcf+IiFSI3HeIhx/4iIcf+Ihx/4iIcf+Ihx/4iIcf+DsuQrXRvYcf+IiHH/iIcf+IiHH/iIcf+IiHH/g2MeW6zhqHH/iIcf+IiHH/iIcf+IiHH/iIcf+Ig+WXGypo5x/4iHH/iIhx/4iHH/iIhx/4iHH/iEjcfII4hx/4iHH/iIhx/4iHH/iIhx/4iIcf+Ihx/4iIcf+IOo0itnLdhx/4iHH/iIhx/4iHH/iIhx/4iHH/iEmJHIdu/4iHH/iIhx/4iHH/iIhx/4iHH/iIg7OHW1x4px/4iHH/iIhx/4iIcf+Ihx/4iIcf+Ihx/4iIcf+Ihx/4iIcf+Ihx/4iEv7LFBNhx/4iIcf+Ihx/4iIcf+IiHH/iIcf+IhUiNx3iIhx/4iHH/iIhx/4iHH/iIhx/4iIcf+Ihx/4iIcf+Ihx/4iIcf+Ihx/4iFJE3ruHH/iIhx/4iIcf+Ihx/4iIcf+Ihx/4iEJyHOjeiHH/iIhx/4iIcf+Ihx/4iIcf+Ihx/4iIcf+IhxUojdd4hx/4iIcf+IiHH/iIcf+IiHH/iIcf+IiHH/iIcf9LzRxTLoiHH/iIhx/4iHH/iIhx/4iHH/iITMpcQ1qIcf+Ihx/4iIcf+Ihx/4iIcf+Ihx/4iIcf+Ihx/4iE8VXB6qcf+IiHH/iIcf+IiHH/iIcf+IiHH/iINOVyvRqN/4iHH/iIhx/4iIcf+Ihx/4iIcf+IRiOsrcWHH/iIcf+IiHH/iIhx/4iHH/iIhx/4iDe+E7lB7Ihx/4iHH/iIhx/4iIcf+Ihx/4iIcf+IQ3yM2Ddx/4iIcf+Ihx/4iIcf+Ihx/4iIcf+IPb8js0DciHH/iIhx/4iHH/iIhx/4iIcf+Ihx/4UkTeu4iHH/iIhx/4iHH/iIhx/4iHH/iIhx/4iIXJ/UYIiHH/iIhx/4iHH/iIhx/4iHH/iIhx/08VXB6qiIcf+Ihx/4iIcf+Ihx/4iIcf+Ihx/4O0ZBtrm+/4iHH/iIhx/4iHH/iIhx/4iIcf+IONokuCXbiIcf+Ihx/4iIcf+Ihx/4iIcf+Ihx/4Ol8StqDthx/4iIcf+Ihx/4iIcf+IiHH/iIcf+IiHH/iIcf+IW2HWnv+Ihx/4iIcf+Ihx/4iIcf+IiHH/iIQnIc6N6Icf+Ihx/4iIcf+Ihx/4iIcf+IiHH/iIcf+IiHFGcyyozf+IiHH/iIhx/4iHH/iIhx/4iHH/iIhODJw/Nv+Ihx/4iIcf+IiHH/iIcf+IiHH/iIcf+IiHFIiRx3bocf+IiHH/iIcf+IiHH/iIcf+IiHH/W5/VYIcf+IiHH/iIhx/4iHH/iIhx/4iHH/iIhx/4iHH/iIg3YUK5nr2Icf+IiHH/iIcf+IiHH/iIcf+IiHE2HtG64S7/iIcf+IiHH/iIcf+IiHH/iIcf+IiHH/QmPc6cKIhx/4iHH/iIhx/4iHH/iIhx/4iHH/SbcsdI2Icf+Ihx/4iIcf+Ihx/4iIcf+Ihx/4iIcVhb16Rx/4iIcf+Ihx/4iIcf+Ihx/4iIcf+Ihx/4iIcf+IiHH/iDto0baXLv+IiHH/iIhx/4iHH/iIhx/4iHH/iIhxXKXTWoiIcf+Ihx/4iIcf+IiHH/iIcf+IiHH/iIcf+IiHH/g/VrGxqU6Icf+IiHH/iIhx/4iHH/iIhx/4iHH/iIhx/4iHH/hVzNsziIcf+IiHH/iIcf+IiHH/iIcf+IiHH/iIcVph1Z6Icf+Ihx/4iIcf+IiHH/iIcf+IiHH/he6dMW/4iHH/iIhx/4iHH/iIhx/4iIcf+Ihx/4iIcf+Ihx/4iIcf+Ihx/4iIcf+Ihx/4iIcf+IiHH/iIcf+IiHH/iIcf+IiHH/iIcf+IQS/M/QOIiHH/iIcf+IiHH/iIhx/4iHH/iIhBO0z8S3H/iIhx/4iHH/iIhx/4iHH/iIhx/4hPrLwVNHH/iIcf+IiHH/iIhx/4iHH/iIhx/4NkAlur/aiIcf+IiHH/iIcf+IiHH/iIcf+IiHH/iIcf+IiHH/iIcf+IiHH/VczbM4iIcf+Ihx/4iIcf+Ihx/4iIcf+IhGUbyq5Icf+IiHH/iIcf+IiHH/iIcf+IiHH/OsextjhOiIcf+Ihx/4iIcf+Ihx/4iIcf+IhxP/MSsAztcf+IiHH/iIcf+IiHH/iIcf+IiHH/NXNBu4y+hx/4iIcf+Ihx/4iIcf+IiHH/iIcTC1N79KyIhx/4iHH/iIhx/4iHH/iIhx/4iHFTzNwzcf+Ihx/4iIcf+Ihx/4iIcf+Ihx/4iIcf+IRSZsvZlx/4iHH/iIhx/4iHH/iIhx/4iHH/hIcGyI+XH/iIcf+IiHH/iIcf+IiHH/iIcf+IhNAiw/3YiHH/iIcf+IiHH/iIcf+IiHH/iIhx/0GgLPX9cf+IiHH/iIcf+IiHH/iIhx/4iHH/iE837ByBiIcf+IiHH/iIcf+IiHH/iIhx/4iHH/iDflUbkaroiHH/iIhx/4iHH/iIhx/4iHH/iIhx/4PuDhsh8ecf+IiHH/iIcf+IiHH/iIhx/4iHH/hOdDwovIiHH/iIcf+IiHH/iIcf+IiHH/iIcf+IiHH/iIcf+IiHH/iIhx/4iHH/iIhx/4iHFV0tothx/4iHH/iIhx/4iHH/iIhx/4iIcf8wIZax7mn/iIhx/4iIcf+Ihx/4iIcf+Ihx/4iIcf+Ig1r/S7UAuIcf+Ihx/4iIcf+IiHH/iIcf+IiHH/iD1Hk7O4bIcf+IiHH/iIcf+IiHH/iIcf+IiHH/iIhx/4iDrOg7YxfIcf+Ihx/4iIcf+Ihx/4iIcf+Ihx/4iEqo7GVxiHH/iIcf+IiHH/iIcf+IiHH/iIcf+IUD7Q0Ycf+IiHH/iIcf+IiHH/iIcf+IiHH/g1jWS7cpuHH/iIhx/4iHH/iIhx/4iIcf+Ihx/4iE31rDCliIhx/4iHH/iIhx/4iIcf+Ihx/4iIcf+Ihx/1uf1WCIcf+Ihx/4iIcf+IiHH/iIcf+IiHH/g1iVK7dq2IiHH/iIhx/4iHH/iIhx/4iHH/iIhx/4iHH/iIhx/4iHH/iIhx/4iIcf+Ihx/4iIcf+Ihx/4iIcf+Ihx/4iE0CLD/diIcf+Ihx/4iIcf+Ihx/4iIcf+Ihx/4OtMxtizOhx/4iHH/iIhx/4iHH/iIhx/4iHH/iIhGI6ytxXH/iIcf+IiHH/iIcf+IiHH/iIcf+IiHH/iDZr07qULIiIcf+Ihx/4iIcf+Ihx/4iIcf+Ihx/4iIcf+Ihx/4iIcf+IiHH/iIcf9IRRyLroiHH/iIhx/4iHH/iIhx/4iIcf+Ihx/4iIcf+Ihx/4iIcf+Ihx/4iIcf+INnCBuo9+hx/4iHH/iIhx/4iHH/iIhx/4iHH/iIhx/4iIcf+IhxXy7Q0YiIcf+Ihx/4iIcf+Ihx/4iIcf+IiDfNUrkyrYiIcf+Ihx/4iIcf+IiHH/iIcf+IiEN/TNgLiIcf+Ihx/4iIcf+Ihx/4iIcf+IiHH/PNyntSNY/4iIcf+IiHH/iIcf+IiHH/iIcf+IiHFLnExGO4iIcf+Ihx/4iIcf+IiHH/iIcf+IiHH/iIcf+IiEf0nJC2iIhx/4iHH/iIhx/4iIcf+Ihx/4iITg9cLwqIhx/4iHH/iIhx/4iIcf+Ihx/4iIcUT3XLCKhx/4iIcf+Ihx/4iIcf+IiHH/iIcf+IhKtyxkjYiIcf+IiHH/iIcf+IiHH/iIcf+IiHH/iIcf+IiHH/iIcf+IiHH/RgEcr+6HH/iIcf+IiHH/iIcf+IiHH/iIcf+IiHH/MxdCvei9iHH/iIcf+IiHH/iIcf+IiHH/iIcf+DjyI7gN3Ihx/4iHH/iIhx/4iHH/iIhx/4iHH/iINlN2uqyJiHH/iIcf+IiHH/iIcf+IiHH/iIcVqf1WCIhx/4iIcf+Ihx/4iIcf+Ihx/4iEvNHFMucf+IiHH/iIcf+IiHH/iIcf+IiHH/g0PHG9w47/iIhx/4iHH/iIhx/4iHH/iIhx/4iHH/iIhx/4iIcf+Ihx/4hGARy/7v+Ihx/4iIcf+Ihx/4iIcf+IiHH/iIcf+IiHH/iIcf+IiHH/iIcf+IiHH/iD+/ArFA/XH/iIcf+IiHH/iIcf+IiHH/iIcf+IiDZYgrqnfYhx/4iIcf+Ihx/4iIcf+Ihx/4iIcTp4Y7aHnP+Ihx/4iIcf+Ihx/4iIcf+Ihx/4iIcf8721W1JKqHH/iIhx/4iHH/iIhx/4iHH/iIhx/4iHH/iIhAUKwL9Yhx/4iHH/iIhx/4iHH/iIhx/4iHH/iIhx/4NS0yu9LNiHH/iIhx/4iHH/iIhx/4iHH/iIhAbBwKPnH/iIhx/4iHH/iIhx/4iHH/iIhx/4gzGgK95f2IiHH/iIcf+IiHH/iIcf+IiHH/iIcf+IRgEcv+7/iIhx/4iHH/iIhx/4iHH/iIhx/4iHH/g2EhW67eqIhx/4iHH/iIhx/4iHH/iIhx/4iHH/OKKCuV19/4iIcf+Ihx/4iIcf+Ihx/4iIcf+IhxW6XVWv+Ihx/4iIcf+IiHH/iIcf+IiHH/iIcf+IO+qUtRVriHH/iIhx/4iHH/iIhx/4iHH/iIhx/4hLKjxdXIiHH/iIcf+IiHH/iIhx/4iHH/iIhx/4iEc8XJw6cf+Ihx/4iIcf+IiHH/iIcf+IiHH/iIcf+IiHH/iIcf+IiHH/iIcf+IiHH/iIhx/4iHE2YEi5n7eIhx/4iHH/iIhx/4iHH/iIhx/4iHH/iIR17smhGIhx/4iIcf+Ihx/4iIcf+Ihx/4iIcf+Ig2liS7adv/iIhx/4iIcf+Ihx/4iIcf+Ihx/4iDSYkbxnbnH/iIcf+IiHH/iIcf+IiHH/iIcf+IiHH/iIhx/4iDO94b1CHnH/iIhx/4iHH/iIhx/4iHH/iIhx/4Rj8crA6HH/iIcf+IiHH/iIcf+IiHH/iIcf+Flb2KT/iIcf+IiHH/iIcf+IiHH/iIcf+IhCoCzl/YiIcf+Ihx/4iIcf+Ihx/4iIcf+IQ7Yc1J5x/4iIcf+Ihx/4iIcf+Ihx/4iIcf+EO2HNSehx/4iIcf+Ihx/4iIcf+Ihx/4iIcf+EmJHIdu/4iIcf+Ihx/4iIcf+Ihx/4iIcf+IhxXenSFohx/4iHH/iIhx/4iHH/iIhx/4iHH/iIhL76xRBYhx/4iHH/iIhx/4iHH/iIhx/4iHH/hAi+wIQYhx/4iHH/iIhx/4iHH/iIhx/4iHH/Qtis4nVx/4iHH/iIhx/4iHH/iIhx/4iHH/iIWlvWpIhx/4iIcf+Ihx/4iIcf+Ihx/4iIcf+Ihx/1OI3XeIcf+Ihx/4iIcf+Ihx/4iIcf+Ihx/4iIcf+Ihx/4iIcf+IiHH/iIcf8xFKO/61xx/4iIcf+Ihx/4iIcf+Ihx/4iIcf+IiHH/iIcf+IiHFGOZycZnH/iIcf+IiHH/iIcf+IiHH/iIhx/4iHH/RIKM19f/iIcf+IiHH/iIcf+IiHH/iIcf+IiHH/hGARyv7nH/iIcf+IiHH/iIcf+IiHH/iIcf+IiHE7CfG09g6Icf+IiHH/iIcf+IiHH/iIcf+IiHH/QTiM/Hdx/4iHH/iIhx/4iHH/iIhx/4iIcf+IhBO0z8S4cf+Ihx/4iIcf+Ihx/4iIcf+Ihx/4Rj8crA6HH/iIhx/4iHH/iIhx/4iHH/iIhx/4Naw1u1PKcf+IiHH/iIcf+IiHH/iIcf+IiHH/iIS1WMaqf/iIcf+IiHH/iIcf+IiHH/iIhx/4iHH/hOokwl24iIcf+Ihx/4iIcf+Ihx/4iIcf+Ihx/4hCchzo3oiIcf+Ihx/4iIcf+Ihx/4iIcf+Ihx/4hBoCwG/f+IiHH/iIcf+IiHH/iIcf+IiHH/iIhx/4iHH/iIhxRZh8pniHH/iIcf+IiHH/iIcf+IiHH/iIcf+IiE8YHB5+iIcf+IiHH/iIcf+IiHH/iIcf+IiHH/iE09bDwpcf+IiHH/iIcf+IiHH/iIcf+IiHH/hCrVzlKocf+IiHH/iIcf+IiHH/iIcf+IiHH/iIhx/4iHH/iIhx/4iHH/iIhx/4iHH/iIhx/4iHH/iIhx/4iIcf+Ihx/4iIcf+Ihx/4iIcf+Ihx/4iIcf+Ihx/4iIcf+IiHH/iIcTvpIbQW3oiIcf+Ihx/4iIcf+Ihx/4iIcf+IiHH/TxVcHqqIcf+IiHH/iIcf+IiHH/iIcf+IiHH/OVLht60ecf+IiHH/iIhx/4iHH/iIhx/4iHH/iDmfIbdg3ohx/4iIcf+IiHH/iIcf+IiHH/iIcf9Khlxnmohx/4iHH/iIhx/4iIcf+Ihx/4iIcf+Ihx/0FyHPjecf+Ihx/4iIcf+IiHH/iIcf+IiHH/iIcf+IiHH/iIcf+IhcYdSeiIcf+IiHH/iIhx/4iHH/iIhx/4iHH/iIS4OcV8Zx/4iIcf+Ihx/4iIcf+IiHH/iIcf+IPOADtB/8iHH/iIhx/4iHH/iIhx/4iHH/iIhx/4ThgcLn5x/4iIcf+Ihx/4iIcf+Ihx/4iIcf+IQ+Qs0b2HH/iIhx/4iHH/iIhx/4iHH/iIhx/4Q6qc1VaIhx/4iHH/iIhx/4iHH/iIhx/4iHH/hDthzUnohx/4iHH/iIhx/4iHH/iIhx/4iHH/iIhx/4iIcf+Fpb1qSIhx/4iIcf+Ihx/4iIcf+Ihx/4iIcf9ORiwrnYhx/4iIcf+Ihx/4iIcf+IiHH/iIcf+IiHH/iIcf+IiHH/iIcf+IiHH/iIcf+IiHH/TAIsT91x/4iHH/iIhx/4iHH/iIhx/4iIcf+Ig0FIK8631x/4iHH/iIhx/4iHH/iIhx/4iHH/iIO9BxtS+Ocf+IiHH/iIcf+IiHH/iIcf+IiHH/iFpb1qSIhx/4iHH/iIhx/4iHH/iIhx/4iHH/iIhx/4iHH/iIhx/1lb2KT/iIhx/4iHH/iIhx/4iHH/iIhx/4iHH/SoZcZ5qIcf+IiHH/iIcf+IiHH/iIcf+IiHH/T36sGBWHH/iIcf+IiHH/iIcf+IiHH/iIcf+IiHFFARyv7ohx/4iHH/iIhx/4iHH/iIhx/4iHH/iIhxQrYc1J6Ihx/4iIcf+Ihx/4iIcf+Ihx/4iIcf+DOZBb1m+oiHH/iIcf+IiHH/iIcf+IiHH/iIcf9dpdNaiIhx/4iHH/iIhx/4iHH/iIhx/4iHH/MJUUsHrriIhx/4iHH/iIhx/4iHH/iIhx/4iIcf8x8oa/DXmIiHH/iIcf+IiHH/iIhx/4iHH/iIhx/4iDOQ5r1vGYhx/4iHH/iIhx/4iHH/iIhx/4iHH/iIPAnxtfYO/4iHH/iIhx/4iHH/iIhx/4iHH/iIhxMS8ZvtDmhx/4iHH/iIhx/4iIcf+Ihx/4iIcf9J1vyCkP+IiHH/iIhx/4iHH/iIhx/4iHH/iIhx/4g7dxG1iO6Icf+IiHH/iIcf+IiHH/iIhx/4iHH/iEE7TPxLiHH/iIhx/4iHH/iIhx/4iHH/iIhx/4hMJLxNtHH/iIhx/4iHH/iIhx/4iIcf+Ihx/4iFXM2zOHH/iIcf+IiHH/iIcf+IiHH/iIhx/4hNPWw8KXH/iIcf+IiHH/iIhx/4iHH/iIhx/4iECaLAddiHH/iIcf+IiHH/iIcf+IiHH/iIcf+EUmbL2Zhx/4iIcf+Ihx/4iIcf+Ihx/4iIcf+Ihx/4iIPdHDsy48iIcf+IiHH/iIcf+IiHH/iIhx/4iHFSiN13iHH/iIhx/4iHH/iIhx/4iHH/iIhx/4Q9is0nWIiHH/iIcf+IiHH/iIcf+IiHH/iIhx/4iHH/iIg4cdO4jiyIhx/4iIcf+Ihx/4iIcf+Ihx/4iIcf+Ev4bGB5/4iHH/iIhx/4iHH/iIhx/4iHH/iIhx/0z1rEClhx/4iIcf+Ihx/4iIcf+Ihx/4iIcf+IiHH/iIcf+FbS2y3/iIcf+IiHH/iIcf+IiHH/iIcf+Ig5YSG3nt6HH/iIcf+IiHH/iIcf+IiHH/iIcf+IOB7RuOEuiHH/iIcf+IiHH/iIcf+IiHH/iIhx/4iHH/hAl2wHiXH/iIcf+IiHH/iIhx/4iHH/iIhx/4hYF9jocf+Ihx/4iIcf+Ihx/4iIcf+IiHH/iIcf+Ihf6dEWiIcf+Ihx/4iIcf+Ihx/4iIcf+IiHFLbjxJHIiHH/iIcf+IiHH/iIcf+IiHH/iIcf+IiHH/iIcf+IiHH/iIhxTRgcLn6Icf+Ihx/4iIcf+Ihx/4iIcf+IiHH/W2HVnnH/iIhx/4iHH/iIhx/4iHH/iIhx/4iDP5N70GyHH/iIhx/4iHH/iIhx/4iHH/iIhx/4iHE0/iK7Ad2Ihx/4iIcf+Ihx/4iIcf+IiHH/iIcf+IiHE29eK5Ch2HH/iIhx/4iIcf+Ihx/4iIcf+Ihx/4VczbM4iHH/iIcf+IiHH/iIhx/4iHH/iIhx/4g9NEKzy72HH/iIhx/4iHH/iIhx/4iIcf+Ihx/4iIcf+Ihx/4iIcf+Ihx/4iIQjiM7HeIcf+Ihx/4iIcf+IiHH/iIcf+IiHH/iIcf+IiHFQRNDL/4iIcf+Ihx/4iIcf+IiHH/iIcf+IiHH/TQ9cPwqHH/iIcf+IiHH/iIhx/4iHH/iIhx/4iDVbQrukvYcf+Ihx/4iIcf+IiHH/iIcf+IiHH/iIcf+IiHH/iIcf+IiHH/iIcf+IiHH/iIhxQuFs0elx/4iHH/iIhx/4iHH/iIhx/4iIcf+Ig3MzK5zM2HH/iIhx/4iHH/iIhx/4iHH/iIhx/zyvkbRQboiHH/iIcf+IiHH/iIhx/4iHH/iIhxUETQy/+IiHH/iIcf+IiHH/iIcf+IiHH/iD7D1rI8KYcf+Ihx/4iIcf+IiHH/iIcf+IiHH/iIcf+IiHH/hLsaxU5YiHH/iIhx/4iHH/iIhx/4iHH/iIhx/4iHH/iIOZYDt2n8iIcf+Ihx/4iIcf+IiHH/iIcf+IiDUwk7zPbP+IiHH/iIcf+IiHH/iIcf+IiHH/iIcf80ATG8/s6IiHH/iIcf+IiHH/iIcf+IiHH/iIcf8+SOWytxqIhx/4iHH/iIhx/4iHH/iIhx/4iHH/iIhx/4iIMYghv3fecf+Ihx/4iIcf+Ihx/4iIcf+Ihx/4iIcf9LzRxTLoiHH/iIcf+IiHH/iIcf+IiHH/iIhx/4iHH/iIhJFEx+u3H/iIcf+IiHH/iIcf+IiHH/iIcf+IiHH/P5slsWTaiHH/iIcf+IiHH/iIhx/4iHH/iIhx/4iHH/iIhx/zazqLpMV4iHH/iIhx/4iIcf+Ihx/4iIcf+Ihx/4iIcf+Ihx/4iIcf+Ihx/1FE0Mv/iIhx/4iHH/iIhx/4iHH/iIhx/4iHH/iIhx/4iHH/iIhx/4iIcUTJTLNrcf+IiHH/iIcf+IiHH/iIcf+IiHH/gyICO+39yIhx/4iIcf+Ihx/4iIcf+Ihx/4iIcf+IhxTx/MDgOHH/iIhx/4iIcf+Ihx/4iIcf+Ihx/4iIcf+Ihx/0T6HMBecf+Ihx/4iIcf+Ihx/4iIcf+Ihx/4iIcT1WsbOpTv+IiHH/iIcf+IiHH/iIcf+IiHH/iIcf+IiHH/iIcUZFHKuu/4iIcf+Ihx/4iIcf+Ihx/4iIcf+Ihx/4iIcf+IiHH/iIcf+IiHH/iIcf+IiHFFIOyt8XH/iIcf+IiHH/iIhx/4iHH/iIhx/4iHH/NugRuhfuiIhx/4iHH/iIhx/4iHH/iIhx/4iIcf+INh7yuuENiIhx/4iHH/iIhx/4iHH/iIhx/4iHH/iIhx/4iHH/g+i5OydGxx/4iIcf+Ihx/4iIcf+Ihx/4iIcf+Ig0pIq8W3Vx/4iIcf+Ihx/4iIcf+IiHH/iIcf+IiHH/hL+yxQTYiHH/iIcf+IiHH/iIcf+IiHH/iIcf+IiHH/iIcf+IiHH/iIhx/4iHH/iIhx/4iHH/TJxMRjuIhx/4iIcf+Ihx/4iIcf+IiHH/iIcf+IgwnjKxcc3/iIhx/4iHH/iIhx/4iHH/iIhx/4iIcf+Ihx/4iIcf+Ihx/4iIcf+Ihx/4iIcf+Ihx/4iIcf+IiHH/iE3THDLOiHH/iIcf+IiHH/iIcf+IiHH/iIhx/4TnQ8KLyIcf+IiHH/iIcf+IiHH/iIcf+IiHH/iD/5kbIGbv+IiHH/iIcf+IiHH/iIcf+IiHH/iIhx/0QpLM1tcf+Ihx/4iIcf+IiHH/iIcf+IiHH/iIcUByHPjehx/4iHH/iIhx/4iIcf+Ihx/4iIcf+Ig2FyG66N6HH/iIhx/4iHH/iIhx/4iIcf+Ihx/4iIcU/jjAHHiIhx/4iHH/iIhx/4iHH/iIhx/4iHH/iIhUiNx3iIcf+IiHH/iIcf+IiHH/iIcf+IiHH/iIcU7mTBGbiIcf+IiHH/iIcf+IiHH/iIcf+IiHH/iIcf+IiHH/iIcf+IiHH/iIhx/4iHH/iIhx/4iHH/iIhx/4TWt8OUiIcf+IiHH/iIcf+IiHH/iIcf+IiHH/iIRfocsF6Icf+Ihx/4iIcf+Ihx/4iIcf+IiHH/iIPFSGtKt5cf+Ihx/4iIcf+IiHH/iIcf+IiHH/iIcT8AkbH/bv+Ihx/4iIcf+Ihx/4iIcf+Ihx/4iIcf+Ihx/4iIcf84uJO4R2yIhx/4iHH/iIhx/4iHH/iIhx/4iHH/hLsaxU5YiIcf+Ihx/4iIcf+Ihx/4iIcf+Ihx/4iIcf+Ihx/4iIcf+ELbbOJJiHH/iIhx/4iHH/iIhx/4iIcf+Ihx/4iIN+VRuRquhx/4iIcf+Ihx/4iIcf+Ihx/4iIcf+Ig5ioO3dXyIiHH/iIcf+IiHH/iIhx/4iHH/iIhx/0bGjKOXhx/4iHH/iIhx/4iHH/iIhx/4iHH/iIhx/0XJTLNrcf+Ihx/4iIcf+Ihx/4iIcf+Ihx/4iIcf+Ihx/4iIcf+IiHH/iIcf+IiHH/iIcf+IiES2HMSeiIhx/4iIcf+Ihx/4iIcf+Ihx/4iIcUJ8jNg3iIcf+IiHH/iIcf+IiHH/iIhx/4iHH/Ms7mvjEZhx/4iHH/iIhx/4iHH/iIhx/4iHH/iIhxTUYsK52Ihx/4iIcf+Ihx/4iIcf+IiHH/iIcf9DthzUnohx/4iIcf+Ihx/4iIcf+IiHH/iIcf+ISEUci66HH/iIhx/4iHH/iIhx/4iIcf+Ihx/4iD/3RbEIuocf+IiHH/iIcf+IiHH/iIcf+IiHH/hBchwJ3v+Ihx/4iIcf+Ihx/4iIcf+Ihx/4iIcf+IiHH/hN0xwyzoiHH/iIcf+IiHH/iIcf+IiHH/iIhx/4iHH/hdpdNaiHH/iIhx/4iHH/iIhx/4iHH/iIhxRxRMnrv/iIhx/4iHH/iIhx/4iHH/iIhx/4iHH/iIhx/4iHH/QaAs9f2HH/iIhx/4iHH/iIhx/4iHH/iIhx/4iDa6AbtF/v+IiHH/iIhx/4iHH/iIhx/4iHH/iIhx/0PkLNG9iIcf+IiHH/iIcf+IiHH/iIcf+IiHH/g0FIK8632Icf+IiHH/iIcf+IiHH/iIcf+IiHH/iIcf8zyWG9Np6Icf+IiHH/iIhx/4iHH/iIhx/4iHH/UUTQy/+Ihx/4iIcf+Ihx/4iIcf+IiHH/iD2KQbR1vv+IiHH/iIhx/4iHH/iIhx/4iHH/iIhx/z/XAbIo/v+Ihx/4iIcf+Ihx/4iIcf+Ihx/4iIcf+IiHH/iIcf+IiHH/iIcf+IiHH/iIcf+IiHE2kKS5b1uHH/iIcf+IiHH/iIcf+IiHH/iIhx/4iHH/SrGsdOX/iIcf+IiHH/iIcf+IiHH/iIhx/4iHH/MVoRv6XuiIcf+Ihx/4iIcf+Ihx/4iIcf+Ihx/4iINgKDuv18iIhx/4iHH/iIhx/4iIcf+Ihx/4iIcUTr3LFCiIcf+Ihx/4iIcf+Ihx/4iIcf+IiHExlfK+ag2HH/iIhx/4iIcf+Ihx/4iIcf+Ihx/4iIR2psmVmHH/iIcf+IiHH/iIcf+IiHH/iIcf+IiHH/hHIOyd8YiIcf+Ihx/4iIcf+Ihx/4iIcf+Ig9QMG0vz7/iIhx/4iHH/iIhx/4iHH/iIhx/4iHH/iIhx/4iHH/iIhx/4iIcf+Ihx/4iIcULkLNG9iIhx/4iIcf+Ihx/4iIcf+Ihx/4iIcf+ITMpcQ1qIcf+IiHH/iIcf+IiHH/iIcf+IiHH/iIPfmyswZNhx/4iHH/iIhx/4iHH/iIhx/4iIcf+Ihx/4iIcf+INElkvLabiIcf+IiHH/iIcf+IiHH/iIcf+IiHH/gw2MGwNz6HH/iIcf+IiHH/iIcf+IiHH/iIhx/17p0hZx/4iHH/iIhx/4iHH/iIhx/4iHH/iIPaK5tF1G/4iIcf+Ihx/4iIcf+Ihx/4iIcf+Ihx/zX+IrsB3Yhx/4iIcf+Ihx/4iIcf+IiHH/iIcf+Ig9Q4GzvH6Ihx/4iIcf+IiHH/iIcf+IiHH/iIcf+IiHH/iIcf+DYPs7rwTIiHH/iIcf+IiHH/iIcf+IiHH/iIcf+IiHE11MW6Kzpx/4iIcf+IiHH/iIcf+IiHH/iIcf+IPi4hstHeiIcf+IiHH/iIhx/4iHH/iIhx/4iHH/iIhx/4hE1ezCoYiIcf+IiHH/iIcf+IiHH/iIcf+IiHH/Q7Yc1J6Icf+IiHH/iIcf+IiHH/iIcf+IiHH/iESzXMTKhx/4iIcf+IiHH/iIcf+IiHH/iIcf+EY/HKwOhx/4iIcf+Ihx/4iIcf+Ihx/4iIcf+IhxSSo8bVyHH/iIcf+IiHH/iIcf+IiHH/iIhx/4iEDIPAR8iIcf+Ihx/4iIcf+Ihx/4iIcf+Ihx/4iIQq1c9Sr/iIcf+IiHH/iIcf+IiHH/iIcf+IiDAWEbD57ohx/4iHH/iIhx/4iIcf+Ihx/4iIcf+Ihx/4iIcf+IhOdDwovHH/iIhx/4iHH/iIhx/4iHH/iIhx/4g4KAW41/qIhx/4iHH/iIhx/4iHH/iIhx/4iHH/iIhdpdNacf+Ihx/4iIcf+Ihx/4iIcf+Ihx/4iIcf+IMsMDvjz8cf+Ihx/4iIcf+IiHH/iIcf+IiHH/hEKSzdbf+IiHH/iIcf+IiHH/iIcf+IiHH/iINDjYvMcniHH/iIhx/4iHH/iIhx/4iIcf+Ihx/4iIcf+Ihx/4hND1xPCv+IiHH/iIhx/4iHH/iIhx/4iHH/iIhCchzo3ocf+IiHH/iIhx/4iHH/iIhx/4iHH/iIhx/4iHFMokw123H/iIhx/4iHH/iIhx/4iIcf+Ihx/4iDReAryh/XH/iIcf+IiHH/iIhx/4iHH/iIhx/4iE9xfBjoiHH/iIcf+IiHH/iIcf+IiHH/iIcf+Ig1EcK77j2Icf+Ihx/4iIcf+IiHH/iIcf+IiHH/VczbM4iHH/iIhx/4iHH/iIhx/4iIcf+IhxPtcBsSj+cf+IiHH/iIcf+IiHH/iIcf+IiHH/iIcf9GPxysDohx/4iIcf+Ihx/4iIcf+Ihx/4iIcf+IPPomtAXZiIcf+IiHH/iIcf+IiHH/iIcf+IiHH/PKOztFxMcf+IiHH/iIcf+IiHH/iIcf+IiHH/iIcTQ28bzJDv+IiHH/iIcf+IiHH/iIcf+IiHH/iIQnIc6N6Icf+IiHH/iIcf+IiHH/iIcf+IiHH/iIcf+IiHH/WVvYpP+IiHH/iIcf+IiHH/iIcf+IiHH/iIcTrBMrU+zYcf+IiHH/iIcf+IiHH/iIhx/4iHH/iIhx/4iHH/iIhxSIkcd26HH/iIhx/4iHH/iIhx/4iHH/iIhx/1JE3ruIiHH/iIcf+IiHH/iIhx/4iHH/iIhx/0OqnNVWiIcf+IiHH/iIcf+IiHH/iIhx/4iHH/hIRRyLrohx/4iIcf+Ihx/4iIcf+IiHH/iIcf+Fuf1WCHH/iIcf+IiHH/iIcf+IiHH/iIhx/4g+B4Sz+Hv/iIcf+IiHH/iIcf+IiHH/iIhx/4iHH/MH9hsJCeiIhx/4iHH/iIhx/4iHH/iIhx/4iIcf+Ihx/4iIMSq0v9VLcf+IiHH/iIcf+IiHH/iIcf+IiHH/iITkYsO53/iIhx/4iHH/iIhx/4iIcf+Ihx/4iIRslMo2uHH/iIhx/4iHH/iIhx/4iHH/iIhx/4iIcf+Ihx/4iIcf+Ihx/4iIcf+Ihx/4iIcf+Ihx/4iIcf+IiHH/iIcf+IiHH/iIcf+IhLG/xeQHH/iIcf+IiHH/iIcf+IiHH/iIcf+IiFxh1J6Icf+IiHH/iIhx/4iHH/iIhx/4iHH/iIhx/4iHH/iDu4crVHjYiIcf+Ihx/4iIcf+IiHH/iIcf+IiHE80hazLemHH/iIcf+IiHH/iIcf+IiHH/iIcf+Ig+/xGyAO6Icf+Ihx/4iIcf+Ihx/4iIcf+Ihx/4hLzRxTLocf+IiHH/iIcf+IiHH/iIcf+IiHH/g8o7O1XEz/iIhx/4iHH/iIhx/4iHH/iIhx/4iHH/iIROFswemIcf+IiHH/iIcf+IiHH/iIcf+IiHH/iIg1Q+S8vBv/iIcf+IiHH/iIhx/4iHH/iIhx/4iHH/hBoCz1/XH/iIhx/4iHH/iIhx/4iHH/iIhx/4iHFaYdWeiHH/iIcf+IiHH/iIhx/4iHH/iIhx/4iE9l/BmgiIcf+IiHH/iIcf+IiHH/iIcf+IiHH/g9VdizqieHH/iIcf+IiHH/iIcf+IiHH/iIhx/4iHH/hW0tst/4iHH/iIhx/4iHH/iIhx/4iHH/iIhx/4iIPET0tLsLiIhx/4iHH/iIhx/4iHH/iIhx/4iHH/S8pcY1r/iIhx/4iHH/iIhx/4iHH/iIhx/4iHH/iIhx/4iHH/W2HVnocf+IiHH/iIcf+IiHH/iIcf+IiHH/iIcf+IiEqJHGduiHH/iIhx/4iHH/iIhx/4iHH/iIhx/4QxM83syIhx/4iIcf+Ihx/4iIcf+IiHH/iIcf+IhAbBwKPocf+Ihx/4iIcf+IiHH/iIcf+IiHH/iIcf+IiHH/iIcf+IiHH/SEUci66Ihx/4iIcf+Ihx/4iIcf+Ihx/4iIcf+Ihx/4iIcf+IiHH/iIcf+IiHH/iIcf+IiHH/iIcf+DiWA7lp/P+IiHH/iIcf+IiHH/iIhx/4iHH/iIhx/4W5/VYHH/iIhx/4iHH/iIhx/4iIcf+Ihx/4iIcf+EBd3Asicf+Ihx/4iIcf+Ihx/4iIcf+IiHH/iITdMcMs6HH/iIcf+IiHH/iIcf+IiHH/iIhx/4iHH/iIhx/4iHH/iIhx/4iHH/iIhx/4iHH/iIhx/4iIcf+Ihx/4iIcf+Ihx/4iIcf+Ihx/4iIcf+Ihx/4iIcf9YF9joiHH/iIhx/4iHH/iIhx/4iHH/iIhx/4iHH/iIhx/4iIcf+Ihx/4iIcf+Ihx/4iIcf+IMT9SsNCt/4iIcf+Ihx/4iIcf+Ihx/4iIcf+Ihx/4iFXM2zOHH/iIhx/4iHH/iIhx/4iHH/iIhx/4iHH/iD9fSbGgtoiHH/iIhx/4iHH/iIhx/4iIcf+Ihx/4iE7QXCL6iIcf+Ihx/4iIcf+Ihx/4iIcf+IiHH/iIcUq+3FQShx/4iIcf+Ihx/4iIcf+Ihx/4iIcf+IiHFcpdNaiIhx/4iHH/iIhx/4iHH/iIhx/4iHH/iIOFhhuKeehx/4iHH/iIhx/4iHH/iIhx/4iHH/iIOEPDuLw8iIcf+IiHH/iIcf+IiHH/iIcf+IiHH/iIXaXTWnH/iIhx/4iHH/iIhx/4iHH/iIhx/4iHH/iIhx/4iIcf82n0K6YL2HH/iIcf+IiHH/iIcf+IiHH/iIhx/4iEqJHGduiHH/iIhx/4iHH/iIhx/4iIcf+Ihx/4iIcf+Ihx/4iIcf+Ihx/4iIcf+Ihx/4iIcf+IiHH/g3eKW5h1qHH/iIhx/4iHH/iIhx/4iIcf+Ihx/4iIQ0FM2+uIcf+Ihx/4iIcf+Ihx/4iIcf+Ihx/4iIcf8zzXO+Moz/iIhx/4iHH/iIhx/4iIcf+Ihx/4iIcf+Ihx/4iIcf+Ihx/4iIcf+Ihx/4iIcf+IiHH/iIcf+IiHH/iIcf9CEzz+zP+IiHH/iIcf+IiHH/iIcf+IiHH/iIcf+IQaAsBv3/iIhx/4iHH/iIhx/4iHH/iIhx/4iIcULhbNHpcf+Ihx/4iIcf+Ihx/4iIcf+IiHH/iIRIVM16v/iIhx/4iHH/iIhx/4iHH/iIhx/4iHH/iIhx/4iIcf+Ihx/4iIcf+Ihx/4iIcf+IhxVdLaLYcf+Ihx/4iIcf+IiHH/iIcf+IiHH/iIcf+DboEboX7oiHH/iIcf+IiHH/iIcf+IiHH/iIhx/4McmCvzZ9iIcf+IiHH/iIcf+IiHH/iIcf+IiHH/hIcyyIzYiHH/iIhx/4iHH/iIhx/4iIcf+Ihx/09ArBv1cf+Ihx/4iIcf+Ihx/4iIcf+IiHH/iIcf9ZW9ik/4iIcf+Ihx/4iIcf+Ihx/4iIcf+IiHH/hHPFycOohx/4iHH/iIhx/4iHH/iIhx/4iIcf+INXNBvIy+/4iHH/iIhx/4iIcf+Ihx/4iIcf+Ihx/4iIcf+Ihx/za3QbtIvv+Ihx/4iIcf+Ihx/4iIcf+Ihx/4iIcf+IiHH/iIcf+IiHH/iIcf+IiHH/iIcf+IRVR8uriHH/iIhx/4iHH/iIhx/4iHH/iIhx/4iIcf+Ihx/4iIcf+Ihx/4iIcf+Ihx/4gznhG9Ye6Ihx/4iIcf+IiHH/iIcf+IiHH/iIcf+Ig5dHK3i41x/4iIcf+Ihx/4iIcf+Ihx/4iIcf+IiHH/iIcUD9/PAghx/4iIcf+IiHH/iIcf+IiHH/iIcf+IVczbM4hx/4iHH/iIhx/4iIcf+Ihx/4iIcf86Q6K2vF2Ihx/4iIcf+Ihx/4iIcf+Ihx/4iIcf+ITDA8XPz/iIcf+IiHH/iIcf+IiHH/iIcf+IiHH/W5/VYIhx/4iHH/iIhx/4iHH/iIhx/4iHH/iIhx/4iIcf+INwWbufpkiIhx/4iHH/iIhx/4iHH/iIhx/4iHH/iIhxWFvXpHH/iIhx/4iHH/iIhx/4iHH/iIhx/4iHH/iISoZcd5r/iIhx/4iHH/iIhx/4iHH/iIhx/4iHH/iIhxMyfTvNgsiIhx/4iHH/iIhx/4iIcf+Ihx/4iIcf+IPEpTtLWscf+Ihx/4iIcf+Ihx/4iIcf+IiHH/iIcf81hpK7eW2HH/iIhx/4iHH/iIhx/4iIcf+Ihx/4iIcUTJTLNrcf+IiHH/iIcf+IiHH/iIcf+IiHH/iIhx/zJdKb6i1ocf+Ihx/4iIcf+Ihx/4iIcf+Ihx/4iIcf9GARyv7ocf+Ihx/4iIcf+Ihx/4iIcf+Ihx/4iIcf+EeVvJakcf+IiHH/iIcf+IiHH/iIhx/4iHH/iIX+nRFoiHH/iIcf+IiHH/iIcf+IiHH/iIhx/4hNx5wzhoiHH/iIhx/4iHH/iIhx/4iHH/iIhx/4hIcyyIzYhx/4iIcf+Ihx/4iIcf+IiHH/iIcf+IiHH/iIcf+IiHH/iIcf+IiHH/iIcf+IiHH/hLvtxkEv+IiHH/iIcf+IiHH/iIcf+IiHH/iIcf+IiFpb1qSHH/iIhx/4iHH/iIhx/4iHH/iIhx/4iHH/iIhx/4UD7Q0Yhx/4iHH/iIhx/4iHH/iIhx/4iHH/iIhx/4hTiN53/4iIcf+Ihx/4iIcf+Ihx/4iIcf+Ihx/4iE3THDLOiHH/iIcf+IiHH/iIcf+IiHH/iIcf+IiHH/hTiN13cf+IiHH/iIcf+IiHH/iIcf+IiHH/iIcf+IiHH/iFA+0NGHH/iIcf+IiHH/iIcf+IiHH/iIcf+IiHH/g9uFGzR66Icf+IiHH/iIcf+IiHH/iIcf+IiHH/iIcUQmbL2ZiIcf+IiHH/iIcf+IiHH/iIcf+IiHH/iIcf+IiHH/iIhx/4iHH/iIhx/z2BI7N+3IiHH/iIcf+IiHH/iIhx/4iHH/iIhx/4iDg9ornCXf+Ihx/4iIcf+Ihx/4iIcf+Ihx/4iIcf+Ihx/4iEX6HLBeiHH/iIhx/4iHH/iIhx/4iHH/iIhx/4iIcTPD4bw8HnH/iIhx/4iHH/iIhx/4iHH/iIhx/4iHH/iEJyHOjeiIhx/4iHH/iIhx/4iHH/iIhx/4iHH/iIhF+hywXocf+IiHH/iIcf+IiHH/iIcf+IiHH/iIcf81tKK7S12Ihx/4iHH/iIhx/4iHH/iIhx/4iIcf+ITxVcHqpx/4iIcf+Ihx/4iIcf+Ihx/4iIcf+IiHH/SEUci66Ihx/4iHH/iIhx/4iHH/iIhx/4iIcf+INIA0vX/L/4iHH/iIhx/4iHH/iIhx/4iHH/iIhx/4iIcf+Ihx/4iIcf+Ihx/4iIcf+Ihx/4iIcf+Ihx/0+KLBddcf+Ihx/4iIcf+Ihx/4iIcf+IiHH/iIcf+IiHH/iIcf+IiHH/iIcf+IiHH/iIcf+IiDQ/MbzAzocf+Ihx/4iIcf+Ihx/4iIcf+IiHH/iIcf+IiEjfPIIMiIcf+Ihx/4iIcf+Ihx/4iIcf+Ihx/4iIcf+DZAJbq/2oiHH/iIhx/4iHH/iIhx/4iIcf+Ihx/z9WsbGpToiIcf+Ihx/4iIcf+Ihx/4iIcf+IiHH/iINBtUvOSrhx/4iIcf+Ihx/4iIcf+Ihx/4iIcf+IRNXswqGIiHH/iIhx/4iHH/iIhx/4iHH/iIg5dHK4i43/iIhx/4iHH/iIhx/4iHH/iIhx/4iIRslMo2uHH/iIhx/4iHH/iIhx/4iHH/iIhx/4hIcyyIzYhx/4iIcf+Ihx/4iIcf+Ihx/4iIcf+IiHH/iIcf+IiHH/iEHeLPIdcf+Ihx/4iIcf+Ihx/4iIcf+Ihx/4iIcf+Ihx/4iIcf+IiHH/iIcf+IiHH/iIcf+IiHH/iIcf+IiHH/iIcT0TBLLs+4cf+IiHH/iIcf+IiHH/iIcf+IiHH/hIcyyIzYiHH/iIhx/4iHH/iIhx/4iIcf+IhxOHiEt4d7hx/4iIcf+Ihx/4iIcf+IiHH/iIcf+IiHFDKSzNbYcf+IiHH/iIcf+IiHH/iIcf+IiHH/iIcf+IiHH/iIcf+IiHH/iIhx/4iHH/iIhx/4iHH/iIQmac6ZaIiHH/iIcf+IiHH/iIhx/4iHH/iIg8h6K0eF2Icf+IiHH/iIcf+IiHH/iIcf+IiHH/iIcf+IiHH/iIcf+IiHH/iIhx/4iHH/iEHeLPIdcf+IiHH/iIcf+IiHH/iIcf+IiHH/iIcf8+plKyWa2Icf+IiHH/iIcf+IiHH/iIcf+IiHH/iIcf+IiHH/iIhx/4iHH/iIhx/4iHH/iIhx/4hJcGx4+YiIcf+Ihx/4iIcf+Ihx/4iIcf+Ihx/4iIOJuIuGR3cf+IiHH/iIcf+IiHH/iIhx/4iHH/iIhx/zQ/MbzAzoiIcf+IiHH/iIcf+IiHH/iIcf+IiHH/iEwkvE20cf+IiHH/iIcf+IiHH/iIcf+IiHH/iIcf+IiHH/iIhx/4iHH/iIhx/4iHH/iIhx/4iHH/iIhEEHzO+Ihx/4iIcf+Ihx/4iIcf+Ihx/4iIcf+IPMEytD7NiIhx/4iHH/iIhx/4iHH/iIhx/4iHH/hW0tst/4iHH/iIhx/4iIcf+Ihx/4iIcf+Ihx/4iIcf+Ihx/4g7LkK10b2HH/iIcf+IiHH/iIcf+IiHH/iIcf+IiHH/iDYqcrrVjYhx/4iIcf+IiHH/iIcf+IiHH/iIcU+1fASoiIcf+IiHH/iIcf+IiHH/iIcf+IiHH/iEUpLL1tiIhx/4iHH/iIhx/4iHH/iIhx/4iIcTR5GbyG5v+IiHH/iIcf+IiHH/iIcf+IiHH/iIcTMMFbzz6oiHH/iIhx/4iHH/iIhx/4iHH/iIhx/4O0T0tbsLhx/4iHH/iIhx/4iIcf+Ihx/4iIcf+Ig1/NW7AyqHH/iIhx/4iHH/iIhx/4iIcf+Ihx/4hPFVweqocf+Ihx/4iIcf+Ihx/4iIcf+IiHH/iINxGhuu5e/4iHH/iIhx/4iHH/iIhx/4iHH/iIhx/4SYkch27/iIhx/4iHH/iIhx/4iHH/iIhx/4iHH/hKWExqe3H/iIhx/4iHH/iIhx/4iHH/iIhx/4iHH/O1I6ta3Fhx/4iHH/iIhx/4iHH/iIhx/4iIcf+Ihx/4iIcf+Ihx/zZCcbq9johx/4iHH/iIhx/4iIcf+Ihx/4iIcf+Db/dLsAi/+IiHH/iIcf+IiHH/iIhx/4iHH/iIhx/4g1Vja7qclx/4iIcf+IiHH/iIcf+IiHH/iIcf+IhCchzo3ohx/4iIcf+IiHH/iIcf+IiHH/iIcf+IKbYJGnSfbnH/iIhx/4iIcf+Ihx/4iIcf+Ihx/4iIcf+IhCoCzl/YiHH/iIhx/4iHH/iIhx/4iHH/iIhx/4iHH/PxcWsejpiIcf+IiHH/iIcf+IiHH/iIcf+IiHFHRRyLroiIcf+IiHH/iIcf+IiHH/iIcf+IiDjH0rg4LYcf+IiHH/iIhx/4iHH/iIhx/4iHH/iIhx/4iHH/iIhx/4iHH/iIhx/4hMnExGO4cf+IiHH/iIcf+IiHH/iIcf+IiHH/iIcf+IiHH/iIgzoXK9Xo2HH/iIhx/4iHH/iIhx/4iHH/iIhx/4iHH/iIhx/4iHH/iIhx/4iIORYGuOn5/4iIcf+IiHH/iIcf+IiHH/iIcf+IiHH/iITQIsP92Icf+IiHH/iIcf+IiHH/iIcf+IiHH/iIcf+IiHH/iIhx/4iHH/iIhx/4iHH/iIhx/4PWFYtJ6n/4iIcf+Ihx/4iIcf+IiHH/iIcf+IiHH/iIcf9JiRx3bnH/iIhx/4iIcf+Ihx/4iIcf+Ihx/4iIcf+IhMbjxZHP+Ihx/4iIcf+Ihx/4iIcf+IiHH/iIcf+EFmnPmWcf+IiHH/iIcf+IiHH/iIcf+IiHH/iIhxP/bRsAkuiIcf+IiHH/iIhx/4iHH/iIhx/4iHH/iEGgLAb9/4iIcf+Ihx/4iIcf+Ihx/4iIcf+Ihx/12l01qIhx/4iIcf+IiHH/iIcf+IiHH/iIcf+IiHH/iIcf9MJLxNtIiHH/iIcf+IiHH/iIcf+IiHH/iIcf+Ig/kEGxb76HH/iIcf+IiHH/iIcf+IiHH/iIhx/4iEKgLOX9iIcf+Ihx/4iIcf+IiHH/iIcf+IiHH/iE3THDLOiHH/iIcf+IiHH/iIhx/4iHH/iIhx/4iEJyHOjeiHH/iIcf+IiHH/iIhx/4iHH/iIhx/4hHARyf7oiIcf+Ihx/4iIcf+IiHH/iIcf+IiHH/g0lkW8abqIiHH/iIcf+IiHH/iIcf+IiHH/iIhx/4RfocsF6Ihx/4iIcf+Ihx/4iIcf+IiHH/iIcf+IPxBEsu+7/4iIcf+Ihx/4iIcf+IiHH/iIcf+IiHH/iEO2HNSecf+Ihx/4iIcf+IiHH/iIcf+IiHH/iIcf+IiEI4jOx3iHH/iIcf+IiHH/iIcf+IiHH/iIhx/4hAXdwbIv+Ihx/4iIcf+Ihx/4iIcf+Ihx/4iIcf+ISokcZ26IiHH/iIcf+IiHH/iIcf+IiHH/iIhx/4RevcsUKHH/iIcf+IiHH/iIcf+IiHH/iIcf+IiDNUkb2rbohx/4iHH/iIhx/4iIcf+Ihx/4iIcf+Ihx/4hJFEx+u4hx/4iHH/iIhx/4iHH/iIhx/4iIcf+Ihx/4iIcf+INNnyvCYNhx/4iIcf+Ihx/4iIcf+Ihx/4iIcf+Ihx/4iIcf+IiHFGC4yvR/+Ihx/4iIcf+Ihx/4iIcf+Ihx/4iIcf+IQJdsF4n/iIcf+IiHH/iIcf+IiHH/iIcf+IiHH/iIhX0tkthx/4iIcf+Ihx/4iIcf+Ihx/4iIcf+Ihx/4iIcf+IgyXiO+odyIcf+IiHH/iIcf+IiHH/iIhx/4iHH/iIhNAiw/3Ycf+IiHH/iIhx/4iHH/iIhx/4iHH/iIhx/4iHH/iIhx/4iHH/iIhx/4iIcf+Ihx/4iIcf+Ihx/4iIcf+Ihx/4iINVtCu6S9hx/4iHH/iIhx/4iHH/iIhx/4iHH/iIhx/zDrE7Ak7Ihx/4iHH/iIhx/4iHH/iIhx/4iHH/iINfHxuw4OiIcf+IiHH/iIhx/4iHH/iIhx/4iHH/iIhxPWzCspM9iIcf+Ihx/4iIcf+IiHH/iIcf+IiHH/iIcf+IiF2l1Fr/iIhx/4iHH/iIhx/4iIcf+Ihx/4iIcTFgEb+f7v+IiHH/iIcf+IiHH/iIcf+IiHH/iIcf+EmJHHducf+Ihx/4iIcf+Ihx/4iIcf+Ihx/4iIcf+DjP9rkwCf+Ihx/4iIcf+Ihx/4iIcf+Ihx/4iIcTwDcrT8jf+IiHH/iIhx/4iHH/iIhx/4iHH/iIhx/4iHH/iIhxQN4s8h2Ihx/4iHH/iIhx/4iHH/iIhx/4iIcf+Ihx/4iIcf+Du3eLVIh3H/iIhx/4iHH/iIhx/4iHH/iIhx/4iHH/iIhx/4g93KezI1iIhx/4iIcf+Ihx/4iIcf+IiHH/iIcf+IQd4s8h1x/4iIcf+Ihx/4iIcf+Ihx/4iIcf+IhxOznHtMY4iIcf+IiHH/iIhx/4iHH/iIhx/4iHH/hGARyv7nH/iIcf+IiHH/iIhx/4iHH/iIhx/4iHH/W5/VYIhx/4iHH/iIhx/4iIcf+Ihx/4iIcf+IRyDsnfGIcf+IiHH/iIcf+IiHH/iIhx/4iHH/RCkszW1x/4iIcf+IiHH/iIcf+IiHH/iIcf+IiHH/iIcf+IiHH/iIcf+IiHH/iDUtMrvSzYcf+IiHH/iIcf+IiHH/iIcf+IiHH/iIcf+IiECaLAddhx/4iIcf+Ihx/4iIcf+IiHH/iIcf+IW2HWnv+Ihx/4iIcf+Ihx/4iIcf+Ihx/4iIcU5cHCo+/4iIcf+Ihx/4iIcf+Ihx/4iIcf+IiHE9B4Sy+HuIcf+Ihx/4iIcf+Ihx/4iIcf+IiHH/iIOkZitrmdiIhx/4iIcf+Ihx/4iIcf+Ihx/4iIcf+Ihx/4hQPtDRhx/4iIcf+Ihx/4iIcf+Ihx/4iIcf+Ihx/0/mTBGbiHH/iIcf+IiHH/iIhx/4iHH/iIhx/4iHE3/Qe4AviIcf+IiHH/iIcf+IiHH/iIcf+IiHH/iIcTitZrdSmYiIcf+IiHH/iIcf+IiHH/iIcf+IiHH/iDixwblOPv+IiHH/iIcf+IiHH/iIcf+IiHH/iIcf9VzNsziIhx/4iIcf+Ihx/4iIcf+Ihx/4iIcf+Ihx/4iIcf+Ihx/4iIcf+IiHH/iIcf+EX6HLBeiIhx/4iHH/iIhx/4iIcf+Ihx/4iIcf+ITdMcMs6Icf+Ihx/4iIcf+IiHH/iIcf+IiHH/iIOwZTtfmsiHH/iIcf+IiHH/iIcf+IiHH/iIhx/4iHH/Ox22teJJiHH/iIhx/4iHH/iIhx/4iIcf+Ihx/4iIcf+IPjGCss59iIcf+Ihx/4iIcf+Ihx/4iIcf+IiHH/iIOuQ2thvJcf+IiHH/iIcf+IiHH/iIhx/4iHH/iIhPFVwuqv+Ihx/4iIcf+Ihx/4iIcf+IiHH/iIcT0HhLL4e4hx/4iIcf+Ihx/4iIcf+IiHH/iIcf+IiHH/iITtBcIvqIcf+IiHH/iIcf+IiHH/iIhx/4iHH/iIRw5Mrxv/iIhx/4iHH/iIhx/4iHH/iIhx/4iIcf+DbQs7ovTIcf+Ihx/4iIcf+Ihx/4iIcf+IiHH/iIcf+IiHH/iIcf+IiHH/iIcf+IiHH/iIcTKSM71tzIiIcf+Ihx/4iIcf+Ihx/4iIcf+IiHH/iDZEN7u7yP+IiHH/iIcf+IiHH/iIcf+IiHH/iIcf+E46rCxViIcf+IiHH/iIcf+IiHH/iIcf+IiHH/iIMRQdv+vicf+Ihx/4iIcf+Ihx/4iIcf+Ihx/4iIcf+Ig1aoG7lX6IiHH/iIcf+IiHH/iIhx/4iHH/iIhx/zB/YbCQnoiHH/iIhx/4iHH/iIhx/4iIcf+Ihx/4iIcf+EYBHL/u/4iIcf+Ihx/4iIcf+IiHH/iIcf+IiHH/iIcTMMFbzz6oiHH/iIhx/4iHH/iIhx/4iHH/iIhx/4hdpdNahx/4iHH/iIhx/4iIcf+Ihx/4iIcf+IhxNjSEust7/4iHH/iIhx/4iIcf+Ihx/4iIcf+Ihx/4iIcUi3LHSNiHH/iIhx/4iHH/iIhx/4iHH/iIhx/4iHH/iIhx/4iIcf+Ihx/4iIcf+Ihx/4iIcf+Ihx/4VtLbLf+Ihx/4iIcf+IiHH/iIcf+IiHH/iIcf+IiHH/iIcf+IRbCctPaIhx/4iIcf+IiHH/iIcf+IiHH/iIcf+IiHH/g9FXGz6o6IiHH/iIhx/4iHH/iIhx/4iHH/iIhx/4gw35OwMGyHH/iIcf+IiHH/iIhx/4iHH/iIhx/4iHH/iIhxSs0cUy6IiHH/iIcf+IiHH/iIcf+IiHH/iIcf+IgwLzqw4MVx/4iHH/iIhx/4iIcf+Ihx/4iIcf+Ihx/4iIWlvWpIcf+Ihx/4iIcf+IiHH/iIcf+IiHH/iIcf+ESzXMTKiIcf+Ihx/4iIcf+IiHH/iIcf+IiHH/iIOgUBtvr+iIcf+IiHH/iIcf+IiHH/iIcf+IiHH/iIcf+IiHH/hJfZx4Jocf+Ihx/4iIcf+Ihx/4iIcf+Ihx/4iIcTsCmbT9ZoiHH/iIhx/4iHH/iIhx/4iIcf+Ihx/4iIcf+IhxS248SRyIhx/4iIcf+Ihx/4iIcf+Ihx/4iIcf+IiHH/iINnNBuoy+iIcf+IiHH/iIhx/4iHH/iIhx/4iHH/iDCJlLCGa4iHH/iIhx/4iHH/iIhx/4iHH/iIhx/4iHFGcyyYzXH/iIhx/4iHH/iIhx/4iHH/iIhx/4iIcf9W0tst/4iIcf+Ihx/4iIcf+Ihx/4iIcf+Ihx/4iIcUGqnPVW/4iIcf+Ihx/4iIcf+Ihx/4iIcf+Ihx/4iIcf+IiHH/iIcf+IiHH/iIcf+IiHH/iIcf9Gamy5Wf+IiHH/iIcf+IiHH/iIcf+IiHH/iIcf+IiDNbY72knIiHH/iIhx/4iHH/iIhx/4iHH/iIhx/4iDNUkb2rbohx/4iIcf+IiHH/iIcf+IiHH/iIcf+IgwzEKwQ71x/4iIcf+IiHH/iIcf+IiHH/iIcf+IiHH/iIcf+IiHH/iIcf+IiHH/iIhx/4iHH/iD15tbOGSnH/iIhx/4iHH/iIhx/4iHH/iIhx/4iHH/hMUsxK04iHH/iIcf+IiHH/iIcf+IiHH/iIhx/4iHE39jW4CcqHH/iIcf+IiHH/iIcf+IiHH/iIcf+IiHE/f/KwgA1x/4iIcf+Ihx/4iIcf+IiHH/iIcf+Ig4rtm4USaHH/iIhx/4iHH/iIhx/4iHH/iIhx/4iDGbcr9kjXH/iIhx/4iHH/iIhx/4iIcf+Ihx/4iIcf8+kwGybP6Icf+Ihx/4iIcf+Ihx/4iIcf+Ihx/4iIcf+Ihx/4iIcf+IiHH/iIcf+IiHH/iIcU0YHC5+iHH/iIhx/4iIcf+Ihx/4iIcf+Ihx/4iIcf+FA+0NGHH/iIhx/4iIcf+Ihx/4iIcf+Ihx/4iITMpcQ1px/4iIcf+IiHH/iIcf+IiHH/iIcf+IiHH/NVtCu6S9iIhx/4iIcf+Ihx/4iIcf+Ihx/4iIcf+D5N8bKyDohx/4iIcf+IiHH/iIcf+IiHH/iIcf+IhIcyyIzYhx/4iHH/iIhx/4iHH/iIhx/4iHH/iIhxR0Jci9px/4iIcf+Ihx/4iIcf+Ihx/4iIcf+Ihx/4g4AmK4/Z2Ihx/4iIcf+Ihx/4iIcf+Ihx/4iIcf+IiHH/iIcf+F2l01qIcf+IiHH/iIcf+IiHH/iIcf+IiHH/iIhx/zA14bDaHoiIcf+Ihx/4iIcf+Ihx/4iIcf+Ihx/4iD07FLPE64hx/4iIcf+Ihx/4iIcf+IiHH/iIcf+IiHH/iIcf+Ig203O6LIyIiHH/iIcf+IiHH/iIcf+IiHH/iIcf+IgwNeGw2h6HH/iIhx/4iHH/iIhx/4iIcf+Ihx/4iITgycPzb/iIcf+IiHH/iIcf+IiHH/iIhx/4iHH/iIgr0qAaUtX+hx/4iIcf+Ihx/4iIcf+Ihx/4iIcf+IiDxGQbS5vocf+Ihx/4iIcf+IiHH/iIcf+IiHH/iIcf80pBG8W+6HH/iIhx/4iHH/iIhx/4iHH/iIhx/4iIMFdysLiNiIcf+Ihx/4iIcf+Ihx/4iIcf+Ihx/4iIcf+Ihx/4iIcf+DUtMrvSzYhx/4iIcf+Ihx/4iIcf+Ihx/4iIcf+IhxT1lcCmqHH/iIhx/4iHH/iIhx/4iHH/iIhx/4iHFFPxysDoiHH/iIhx/4iHH/iIhx/4iHH/iIhx/4iEqJHGduiIcf+Ihx/4iIcf+Ihx/4iIcf+IiHH/iEJ/TPgL/4iHH/iIhx/4iHH/iIhx/4iHH/iIhx/4iIcf+EYBHL/u/4iIcf+Ihx/4iIcf+Ihx/4iIcf+IiHH/iD/G7rI5Ef+IiHH/iIcf+IiHH/iIcf+IiHH/iIcf+IiEX6HLBehx/4iIcf+Ihx/4iIcf+Ihx/4iIcf+Ihx/4TxVcHqqIcf+IiHH/iIcf+IiHH/iIcf+IiHH/iIcf9IQlyL2nH/iIcf+IiHH/iIcf+IiHH/iIcf+IiHH/Rb3MtCOHH/iIcf+IiHH/iIhx/4iHH/iIhx/4iHH/iE8J3B9iiHH/iIhx/4iHH/iIhx/4iIcf+Ihx/4iIRwEcn+6Icf+IiHH/iIcf+IiHH/iIhx/4iHH/iIhxQrYc1J6Ihx/4iHH/iIhx/4iIcf+Ihx/4iIcf+IhLhlxXmoiIcf+Ihx/4iIcf+IiHH/iIcf+IiHH/iIOxJMte2ziIcf+Ihx/4iIcf+IiHH/iIcf+IiHH/iIcTcxxLjOO3H/iIhx/4iHH/iIhx/4iIcf+Ihx/4iIcUFBTOvrhx/4iHH/iIhx/4iHH/iIhx/4iHH/iIhx/4iIcf+Ihx/4iIcf+ITSH8PeCHH/iIhx/4iIcf+Ihx/4iIcf+Ihx/4iEy+3EQSiIcf+Ihx/4iIcf+IiHH/iIcf+IiHH/iIOgJBt/2+/4iIcf+Ihx/4iIcf+Ihx/4iIcf+Ihx/4hCchzo3oiIcf+Ihx/4iIcf+Ihx/4iIcf+Ihx/4iIcf+IhCoCzl/YiHH/iIhx/4iHH/iIhx/4iHH/iIhx/4iD2NAbNy/oiHH/iIhx/4iHH/iIhx/4iHH/iIhx/4iHH/RPocwF5x/4iHH/iIhx/4iHH/iIhx/4iHH/iIhx/4XaXTWohx/4iIcf+Ihx/4iIcf+Ihx/4iIcf+IhxNxsSuOTthx/4iHH/iIhx/4iHH/iIhx/4iHH/iIhx/4MZtyv2SNiIcf+Ihx/4iIcf+Ihx/4iIcf+Ihx/4iIcf+IQJdsF4n/iIcf+IiHH/iIcf+IiHH/iIcf+IiHH/iIhxOb9EtkC7iHH/iIcf+IiHH/iIhx/4iHH/iIhx/4iHFC4WzR6XH/iIhx/4iIcf+Ihx/4iIcf+Ihx/4iIcf+DsKZbX1mocf+IiHH/iIcf+IiHH/iIcf+IiHH/iIcUY5nJxmhx/4iHH/iIhx/4iHH/iIhx/4iHH/iIhx/04YHC5+hx/4iIcf+Ihx/4iIcf+Ihx/4iIcf+IhX0tktiHH/iIhx/4iHH/iIhx/4iHH/iIhx/4iE5GLDud/4iIcf+Ihx/4iIcf+Ihx/4iIcf+Ihx/4iIWBfZ6P+Ihx/4iIcf+Ihx/4iIcf+Ihx/4iIcf+IhFVHy6uHH/iIcf+IiHH/iIcf+IiHH/iIhx/4iHH/iDCJlLCGa4iHH/iIhx/4iHH/iIhx/4iHH/iIhx/4iHH/hQPtDRiHH/iIhx/4iHH/iIhx/4iHH/iIhx/4iHE1UgO7rfz/iIcf+IiHH/iIcf+IiHH/iIhx/4iHH/U4jdd4cf+IiHH/iIcf+IiHH/iIcf+IiHH/iIRe6csRaIhx/4iIcf+Ihx/4iIcf+Ihx/4iIcf+IiHH/iIcf+IiHH/hBZpz5lnH/iIcf+IiHH/iIcf+IiHH/iIhx/4iHH/TaJMRdv/iIhx/4iHH/iIhx/4iHH/iIhx/4iHH/iIhx/4iIcT9nlbGYav+Ihx/4iIcf+Ihx/4iIcf+Ihx/4iIcf+IRo+8pwSIhx/4iIcf+IiHH/iIcf+IiHH/iIcf+IhORiwrnXH/iIcf+IiHH/iIcf+IiHH/iIcf+IiHH/hMJLxNtIcf+IiHH/iIcf+IiHH/iIcf+IiHH/iIhx/4M+vxvRQOiIcf+IiHH/iIcf+IiHH/iIcf+IiHH/iIhx/4iHH/iIhx/4iHH/iIhx/4iHH/iIhx/4iHH/hIZOyJsYcf+IiHH/iIcf+IiHH/iIcf+IiHH/iIcf+DDJgrFGff+Ihx/4iIcf+Ihx/4iIcf+Ihx/4iIcf+IRslMo2uIhx/4iIcf+Ihx/4iIcf+Ihx/4iIcf+Ihx/zAyIrDd3XH/iIhx/4iHH/iIhx/4iHH/iIhx/4iIcf8+eEKyh71x/4iIcf+Ihx/4iIcf+Ihx/4iIcf+IiHH/iE4YHD5+/4iHH/iIhx/4iHH/iIhx/4iIcf+Ihx/4iD+/ArJA/f+Ihx/4iIcf+IiHH/iIcf+IiHH/iIcf+IiHFCBPzfsIiHH/iIcf+IiHH/iIcf+IiHH/iIcf+IiD6KQbJ1voiIcf+Ihx/4iIcf+Ihx/4iIcf+IiHH/iIcU9N3AsiiHH/iIhx/4iHH/iIhx/4iHH/iIhx/4iDCymLBdZ4hx/4iHH/iIhx/4iHH/iIhx/4iHH/iIhx/4iHH/iIhx/4RgEcr+5x/4iHH/iIhx/4iHH/iIhx/4iHH/iIhx/4iDSwCr1P9f+IiHH/iIcf+IiHH/iIcf+IiHH/iIcf+INOxEvBO7iHH/iIcf+IiHH/iIcf+IiHH/iIhx/4iHH/NtnRuiYuhx/4iIcf+Ihx/4iIcf+Ihx/4iIcf+Ihx/4iIcf+Ihx/4iIcf+IiEeM/JcwiIcf+Ihx/4iIcf+IiHH/iIcf+IiHH/iIcf+IiHH/iIcf+IiHH/iIcf+IhHamyZWYhx/4iHH/iIhx/4iHH/iIhx/4iIcf+Ihx/zdPobmwXoiHH/iIhx/4iHH/iIhx/4iHH/iIhx/4iE8YHB5+iIhx/4iHH/iIhx/4iHH/iIhx/4iIcf+DTlcrwajYcf+Ihx/4iIcf+Ihx/4iIcf+Ihx/4iIcf9dpdNaiIcf+IiHH/iIcf+IiHH/iIcf+IiHH/iIcf+IiHH/iIcf+IiFgX2ej/iIcf+IiHH/iIcf+IiHH/iIcf+IiHH/iEihPIXsiIcf+IiHH/iIcf+IiHH/iIhx/4iHH/iIhx/4g8uxG1RO7/iIhx/4iHH/iIhx/4iHH/iIhx/4iIcf+Fuf1WBx/4iIcf+Ihx/4iIcf+Ihx/4iIcf+IiHH/N1shuaTehx/4iIcf+Ihx/4iIcf+Ihx/4iIcf+IiHH/g1rDW7U8px/4iHH/iIhx/4iHH/iIhx/4iHH/iIhx/4RIVMx6uHH/iIhx/4iIcf+Ihx/4iIcf+Ihx/4iIcUcUTJ67/4iHH/iIhx/4iHH/iIhx/4iIcf+Ihx/4iIcf+Ihx/1bS2i1x/4iHH/iIhx/4iHH/iIhx/4iIcf+Ihx/4W5/VYIcf+Ihx/4iIcf+Ihx/4iIcf+IiHH/iIcf+IiHH/iIcf+IiHH/iIcf+IiHH/iIcf+IiHH/iIhx/4iHH/iIhx/4iHH/iIhx/4iHH/iD35srMGTYhx/4iIcf+Ihx/4iIcf+IiHH/iIcf+IiHFO5kwRm4hx/4iIcf+Ihx/4iIcf+Ihx/4iIcf+IiHH/iIcf+IiHH/iIcf+IiHH/iIcf+IiHH/iIcf+IQCKcDtaIhx/4iHH/iIhx/4iHH/iIhx/4iHH/iIg3+By5B+OIiHH/iIcf+IiHH/iIcf+IiHH/iIhx/4iHH/iIhx/4iHH/iIhx/4iHH/iIhx/4iHH/iE5GLCudhx/4iHH/iIhx/4iHH/iIhx/4iIcf+Ihx/4UD7Q0Yhx/4iHH/iIhx/4iHH/iIhx/4iIcf+Ihx/1lb2KT/iIhx/4iHH/iIhx/4iHH/iIhx/4iIcf+IOW7KuJE1/4iIcf+Ihx/4iIcf+Ihx/4iIcf+Ihx/4TqJMJduIiHH/iIhx/4iHH/iIhx/4iHH/iIhx/zEIJL/324cf+IiHH/iIcf+IiHH/iIhx/4iHH/iIhx/4iHH/iIhx/4iHH/iIhx/4iHH/iIhx/4iIcf+Ihx/4iIcf+Ihx/4iIcf+Ihx/4iIcf+Ihx/4iIcf+IiHH/iIcf+IiHH/iIcf+IiHH/iIcf+Ig3J7K52E2Ihx/4iIcf+Ihx/4iIcf+IiHH/iIcf+Ev7LFBNiIcf+IiHH/iIcf+IiHH/iIcf+IiHH/iEuDnFfGhx/4iHH/iIhx/4iIcf+Ihx/4iIcf+Ihx/zp8lraDaYiHH/iIhx/4iHH/iIhx/4iHH/iIhx/4iINfHxuw4OiHH/iIhx/4iHH/iIhx/4iHH/iIhx/4iHH/iIhx/4iIcf+Ihx/4iIcf+Ihx/4iIcUSbPMZM/4iIcf+Ihx/4iIcf+Ihx/4iIcf+IiHH/iE7djDIn/4iIcf+Ihx/4iIcf+Ihx/4iIcf+Ihx/4iIcf+IiHH/iIcf+DWNZLtym4hx/4iHH/iIhx/4iHH/iIhx/4iHH/iIhx/4iIcf+EMTPN7MiIcf+IiHH/iIcf+IiHH/iIcf+IiHH/iIcf+IiHH/iIcf+IiHH/iIhx/4iHH/iIhx/4iHFQRN+7cf+Ihx/4iIcf+Ihx/4iIcf+IiHH/iIcf+IiHH/iIcf+IiHH/iIRzxcnDpx/4iIcf+Ihx/4iIcf+Ihx/4iIcf+Ihx/4iIcf+Ihx/4iIcf+IiHH/iIcf+E7djCInhx/4iHH/iIhx/4iHH/iIhx/4iHH/iIhxODBRuM+u/4iHH/iIhx/4iIcf+Ihx/4iIcf+Ihx/4hO3YwiJ3H/iIcf+IiHH/iIcf+IiHH/iIhx/4iHH/iIg60eS2Lhtx/4iIcf+Ihx/4iIcf+Ihx/4iIcf+Ihx/4iIcf+Ihx/4iIcf+IPuOhshxeiIhx/4iHH/iIhx/4iHH/iIhx/4iHH/iIhf6dEWiHH/iIhx/4iHH/iIhx/4iHH/iIhx/4iHEw9NK/Cy2Ihx/4iIcf+Ihx/4iIcf+Ihx/4iIcf+Ihx/4iIcf+Ihx/4iIcf+IiHH/iIcf+IiHH/iIcf+IiHH/iIcf+IiHH/iIcf+IiHE6RkG1ub5x/4iIcf+Ihx/4iIcf+IiHH/iIcf+IiHH/NLJWvU2p/4iIcf+Ihx/4iIcf+Ihx/4iIcf+Ihx/4iIO3IFtY36cf+Ihx/4iIcf+Ihx/4iIcf+Ihx/4iIcf9bYdWecf+IiHH/iIhx/4iHH/iIhx/4iHH/iIhVzNszcf+Ihx/4iIcf+IiHH/iIcf+IiHH/iIcT4GEbH57ocf+IiHH/iIcf+IiHH/iIcf+IiHH/iIhx/4iHH/iIhx/4iHH/iIhx/4iHH/MAbXsQoo/4iIcf+Ihx/4iIcf+Ihx/4iIcf+Ihx/4iEb3XKCKiIhx/4iHH/iIhx/4iHH/iIhx/4iHH/iIhx/4iHH/iIhx/4iIcf+Ihx/4iIcf+Ihx/4iIcf9QPtDRiHH/iIhx/4iIcf+Ihx/4iIcf+Ihx/4iIcf8ydiK+id2Icf+IiHH/iIcf+IiHH/iIcf+IiHH/iIg5Xjm3ocaIcf+Ihx/4iIcf+Ihx/4iIcf+IiHH/iIcf8x1QK/Kv2Ihx/4iIcf+Ihx/4iIcf+IiHH/iIcf+IiHH/iIcf+IiHH/iIcf+IiHH/iIcf+IiHH/iIhx/4iHH/iIhx/4iHH/iIhx/4iHH/iIhx/4iHH/iIhx/4iIcf+Ihx/4iIcf+Ihx/4iIcf+Ihx/4iIcf+Ihx/4iIcf+IiHH/iIcf8xHcGw8j7/iIcf+IiHH/iIhx/4iHH/iIhx/4iHH/iD/3RbEIuohx/4iIcf+Ihx/4iIcf+IiHH/iIcf+IiHH/RclMw2v/iIhx/4iHH/iIhx/4iHH/iIhx/4iIcf+IhcYdSeiIcf+Ihx/4iIcf+Ihx/4iIcf+Ihx/4iIcf+DOP0b1wLocf+IiHH/iIhx/4iHH/iIhx/4iHH/iIhx/4iHH/iIhx/4UD7Q0Yhx/4iHH/iIhx/4iHH/iIhx/4iHH/iIhx/4TZbMRpP/iIhx/4iHH/iIhx/4iIcf+Ihx/4iIcf+IPglKs/a1/4iHH/iIhx/4iHH/iIhx/4iIcf+Ihx/4iIcVyl01qIiHH/iIcf+IiHH/iIcf+IiHH/iIhx/4hKhlx3mv+IiHH/iIcf+IiHH/iIcf+IiHH/iIhx/4QTiMDXf/iIcf+IiHH/iIcf+IiHH/iIcf+IiHH/iIQS/M/QOIcf+IiHH/iIhx/4iHH/iIhx/4iHH/iIhx/zrR5LYuG4iIcf+Ihx/4iIcf+Ihx/4iIcf+Ihx/4iIVIjcd4iHH/iIhx/4iHH/iIhx/4iHH/iIhx/4iEPkLNG9cf+IiHH/iIcf+IiHH/iIcf+IiHH/iIhx/4MImUsIZriIcf+IiHH/iIhx/4iHH/iIhx/4iHH/iIhx/zTMebwzhnH/iIhx/4iIcf+Ihx/4iIcf+Ihx/4iIcf+FOI3Xdx/4iHH/iIhx/4iIcf+Ihx/4iIcf+Ihx/4SAuMj0eIhx/4iHH/iIhx/4iHH/iIhx/4iIcf+Ihx/4hGyUyja4iHH/iIhx/4iHH/iIhx/4iHH/iIhx/4iIcf83CTS59stx/4iIcf+Ihx/4iIcf+Ihx/4iIcf+IiHH/iIcf83BCi6+9f/iIhx/4iHH/iIhx/4iIcf+Ihx/4iIcf+Ig7MaO2zlz/iIcf+IiHH/iIcf+IiHH/iIhx/4iHH/iIg/lxOxaOyHH/iIcf+IiHH/iIcf+IiHH/iIhx/4iHH/iIhx/4iHH/g1oVG7Xq6Icf+Ihx/4iIcf+Ihx/4iIcf+Ihx/4iIcf9AbBwKPoiIcf+Ihx/4iIcf+Ihx/4iIcf+IiHH/iIP/dFsQi6hx/4iHH/iIhx/4iHH/iIhx/4iHH/iIhx/4iIcf+Ihx/4iIcf+Ihx/4iIcf+Ihx/4iIcf+Ihx/4iIcU8fzA4Dhx/4iIcf+Ihx/4iIcf+Ihx/4iIcf+Ihx/4XaXTWohx/4iIcf+IiHH/iIcf+IiHH/iIcf+IiHH/OHtEuYS7/4iHH/iIhx/4iHH/iIhx/4iHH/iIhx/4iHH/iIhx/4hNx5wzhoiIcf+Ihx/4iIcf+Ihx/4iIcf+Ihx/4iIcf+IiHH/iIcf+IiHE9wtyzPSP/iIhx/4iHH/iIhx/4iIcf+Ihx/4iIcf84bXi4koeIhx/4iHH/iIhx/4iHH/iIhx/4iHH/iIhx/zFaEb+l7ohx/4iIcf+IiHH/iIcf+IiHH/iIcf+Ig9ikG0db7/iIhx/4iHH/iIhx/4iHH/iIhx/4iHH/iIhx/zvBMrU+zXH/iIhx/4iHH/iIhx/4iHH/iIhx/4iHH/iIhx/4iHH/iIhx/4iIcf+Ihx/4iEJmnOmWiIhx/4iHH/iIhx/4iHH/iIhx/4iIcf+Ihx/4iIcf+Ihx/4iIcf+Ihx/4iIcf+Ihx/4g1ObG7xk5x/4iIcf+Ihx/4iIcf+Ihx/4iIcf+Ihx/4iExuPFkc/4iIcf+IiHH/iIcf+IiHH/iIcf+IiHH/iIOtoDtyX8/4iIcf+Ihx/4iIcf+IiHH/iIcf+IiHH/iISWTsebGIiHH/iIcf+IiHH/iIhx/4iHH/iIhx/4iDTsvbwTQoiHH/iIcf+IiHH/iIcf+IiHH/iIcf+IiHH/UkTeu4iIcf+IiHH/iIcf+IiHH/iIcf+IiHH/iIMHpVsZWq/4iIcf+Ihx/4iIcf+Ihx/4iIcf+Ihx/4iIcf+Ihx/4iIcf9N0Fwy+nH/iIhx/4iHH/iIhx/4iHH/iIhx/4iHH/iIhx/4iIcf+Ihx/4iIcf+Ihx/4iIcf+Ihx/4iIcf+Ihx/4iIcf8ywLy+P0Nx/4iIcf+IiHH/iIcf+IiHH/iIcf+IiHH/gwJFaw66mIhx/4iHH/iIhx/4iHH/iIhx/4iIcf+Ihx/1OI3XeHH/iIhx/4iHH/iIhx/4iHH/iIhx/4iIcf+Ihx/4iIcf9bn9Vghx/4iIcf+Ihx/4iIcf+IiHH/iIcf+IiHH/iIcf+IiEhFHJuu/4iIcf+IiHH/iIcf+IiHH/iIcf+IiHH/iIPllxs6aO/4iIcf+Ihx/4iIcf+Ihx/4iIcf+Ihx/4iIRfocsF6HH/iIhx/4iHH/iIhx/4iHH/iIhx/4iHH/iDXFp7s6WIiHH/iIhx/4iHH/iIhx/4iIcf+Ihx/4iIcf+IhVzNszcf+IiHH/iIcf+IiHH/iIhx/4iHH/iIhx/4iHH/iIhx/4iHH/iIhx/4iHH/iIhx/4iIcf+Ihx/4iIcf+Ihx/4iIcf+Ihx/4iIcf+Ihx/4iIOFhhuKeecf+Ihx/4iIcf+Ihx/4iIcf+Ihx/4iIcf+Ihx/4iIcf+IiHH/iIcf+IiHH/iIcf+IiHH/iIcf+IiHH/iIcf+IiHH/iIhx/4iHH/iIhx/4iHH/iIhx/4iHH/iIhx/4iHH/iIhx/4iIcf+Ihx/4iIcf+Ihx/4iIWRfX6IiIcf+Ihx/4iIcf+IiHH/iIcf+IiHH/iIcUqA3Ffycf+IiHH/iIcf+IiHH/iIcf+IiHH/iIhx/4Pyihsddehx/4iIcf+Ihx/4iIcf+Ihx/4iIcf+Ihx/4OK7ZuFEmiIcf+IiHH/iIcf+IiHH/iIhx/4iHH/iIhx/4g1TAO8s/z/iIhx/4iHH/iIhx/4iHH/iIhx/4iIcf+IhxQrYc1J6Ihx/4iIcf+Ihx/4iIcf+IiHH/iIcf+IiHH/gygqG+fV5x/4iHH/iIhx/4iHH/iIhx/4iHH/iIhx/4iIcf+Ec8XJw6iHH/iIcf+IiHH/iIcf+IiHH/iIhx/4iHH/Mz8xvsDO/4iHH/iIhx/4iIcf+Ihx/4iIcf+Ihx/4iIT0NsG8lx/4iIcf+Ihx/4iIcf+Ihx/4iIcf+Ihx/4iIcf+Ihx/4iIOSpRt9WuiIhx/4iIcf+Ihx/4iIcf+Ihx/4iIcf+Ig+gu6yfRGHH/iIhx/4iHH/iIhx/4iHH/iIhx/4iIcf8z05S9LGuIhx/4iHH/iIhx/4iIcf+Ihx/4iIcf+IhxRL3MtCOIcf+IiHH/iIcf+IiHH/iIcf+IiHH/iIhx/4Q7Yc1J6HH/iIcf+IiHH/iIcf+IiHH/iIhx/4iHH/iIhx/4iHH/iFpb1qSIhx/4iHH/iIhx/4iIcf+Ihx/4iIcf+Ihx/4iIcf+Ihx/4iIcf+Ihx/4iIcf+IhN0xwyzocf+IiHH/iIcf+IiHH/iIcf+IiHH/iIhx/4hf6dEWiIcf+IiHH/iIcf+IiHH/iIcf+IiHH/iIhx/4iHH/iIhx/4iHH/iIhx/4iHH/iIhx/4g/L3Ox0IyIcf+Ihx/4iIcf+Ihx/4iIcf+IiHH/iIcf9TiN13hx/4iIcf+Ihx/4iIcf+Ihx/4iIcf+IiHH/iIcf+IiHH/iIcf+IiHH/iIcUi0bIS5/4iHH/iIhx/4iHH/iIhx/4iHH/iIhx/4iDT6ib0Fdv+Ihx/4iIcf+Ihx/4iIcf+Ihx/4iIcf+IiHH/iIcTUiprrdWXH/iIhx/4iHH/iIhx/4iHH/iIhx/4iHH/iDgVs7jqTIiHH/iIhx/4iHH/iIhx/4iHH/iIhx/4iITdMcMs5x/4iIcf+Ihx/4iIcf+Ihx/4iIcf+IiHH/iIcf+IRgEcv+7/iIcf+IiHH/iIcf+IiHH/iIhx/4iHH/iIhx/4g5IoW33Xpx/4iHH/iIhx/4iHH/iIhx/4iHH/iIhx/4iIcT5HcrG4jYhx/4iHH/iIhx/4iHH/iIhx/4iHH/iIhx/4iHH/iIhx/4iIcf+Ihx/4iIcf+Ihx/4iIcf+IhGPxy8Dv+Ihx/4iIcf+Ihx/4iIcf+Ihx/4iIcf+IhGPxy8Dv+Ihx/4iIcf+Ihx/4iIcf+Ihx/4iIcf+IhaW9akiHH/iIcf+IiHH/iIcf+IiHH/iIcf+IiHH/iEzKXENaiHH/iIhx/4iHH/iIhx/4iHH/iIhx/4iIcf+IQ+Qs0b2HH/iIcf+IiHH/iIhx/4iHH/iIhx/4iHH/g+wRGyPu6Icf+IiHH/iIcf+IiHH/iIcf+IiHH/iIhxMTnSv8Yt/4iIcf+Ihx/4iIcf+Ihx/4iIcf+IiHH/iDmA8bh/Dv+IiHH/iIcf+IiHH/iIcf+IiHH/iIcf+IiDv95bUCGnH/iIhx/4iHH/iIhx/4iHH/iIhx/4iIcf+Ihx/4iIcf+Ihx/4iIcf+Ihx/4iIcf+Ihx/4iIcf+IiHH/iIcf+IiHH/iIcf+IiHH/iIcf+IiHH/iIcf+DEP9b/wCohx/4iIcf+Ihx/4iIcf+IiHH/iIcf+IQWlc+WqIhx/4iIcf+Ihx/4iIcf+IiHH/iIcf+DEEEr/77YiHH/iIhx/4iIcf+Ihx/4iIcf+Ihx/4hAUKwL9YiHH/iIhx/4iIcf+Ihx/4iIcf+Ihx/4hEeczIY4hx/4iIcf+Ihx/4iIcf+Ihx/4iIcf+IiHH/iIcf+IiHH/iIcf+IiHH/iIcf+IiHH/iIcf+IiHH/iIhxToosF11x/4iHH/iIhx/4iIcf+Ihx/4iIcf+Ihx/4iIcf+Ihx/4gzm1G+ZK7/iIhx/4iHH/iIhx/4iIcf+Ihx/4iIcf+IgzWKO+p1z/iIhx/4iHH/iIhx/4iIcf+Ihx/4iIcf+IhMnExGO3H/iIcf+IiHH/iIcf+IiHH/iIhx/4iHH/iEzKXENaiHH/iIhx/4iHH/iIhx/4iIcf+Ihx/4iIcUiJHHduhx/4iHH/iIhx/4iIcf+Ihx/4iIcf+Ihx/4SrRsZLmIcf+IiHH/iIcf+IiHH/iIcf+IiHH/iIcf+Ig5mhW3Zepx/4iIcf+Ihx/4iIcf+Ihx/4iIcf+Ihx/4iIcf+IiEhzLIjNcf+IiHH/iIcf+IiHH/iIhx/4iHH/iIhx/4iHH/iIhx/4iHH/iIhx/4iHH/iIhx/4iDCkU7BrrIiHH/iIhx/4iHH/iIhx/4iHH/iIhx/4iHH/PThUs8erhx/4iIcf+Ihx/4iIcf+IiHH/iIcf+IiHH/iIcf+IiHH/iIcf+IWlvWpIiHH/iIhx/4iHH/iIhx/4iHH/iIhx/4iHE2WGG6p57/iIcf+IiHH/iIhx/4iHH/iIhx/4iHH/iEc8XJw6hx/4iIcf+IiHH/iIcf+IiHH/iIcf+IiHFfLtDRiIcf+IiHH/iIhx/4iHH/iIhx/4iHH/iIhxQHIc+N5x/4iIcf+IiHH/iIcf+IiHH/iIcf+IiHH/iEO2HNSecf+IiHH/iIcf+IiHH/iIcf+IiHH/iIcf+IgzhrO9eUyHH/iIhx/4iHH/iIhx/4iHH/iIhx/4iHH/g9m0azZLmIiHH/iIcf+IiHH/iIhx/4iHH/iIhx/4iHH/iIM/LevQ0hiHH/iIcf+IiHH/iIcf+IiHH/iIcf+IiHH/iIQTtM/EuHH/iIhx/4iHH/iIhx/4iHH/iIhx/4iHH/iFuf1WBx/4iIcf+Ihx/4iIcf+Ihx/4iIcf+Ihx/4iDn4gbcHfnH/iIcf+IiHH/iIcf+IiHH/iIcf+IiHH/iIhx/z5I5bK3Gohx/4iHH/iIhx/4iHH/iIhx/4iIcf+Ihx/4iIcf+Ihx/4iIcf+Ihx/4iIcf+Ihx/4iIcf+IiHH/iIcf+IiHH/iIcf+IiHH/iIcf+IiHH/iIcf+IiHH/iIhx/4iHH/iIhx/4iHH/iIhx/4iHH/iIhx/4iHH/iIhx/4iIcf+Ihx/4iEBsHAo+hx/4iHH/iIhx/4iIcf+Ihx/4iIcf+Ihx/4iIcf+Ihx/4iIcf+Ihx/4iIcf+IiHH/iIcf+IiHH/iIcf+IiHH/iIcf+IiHH/iIcf+IiHH/iIRwEcn+6Ihx/4iIcf+Ihx/4iIcf+Ihx/4iIcf+IiHEy8mW9DZqIcf+IiHH/iIcf+IiHH/iIhx/4iHH/iIhBl2z2iYhx/4iIcf+IiHH/iIcf+IiHH/iIcf+IiHH/iIcf+IiHH/iIcf+Ig9ErG07U7/iIcf+IiHH/iIcf+IiHH/iIcf+IiHH/iIcf+EsnfF2Icf+IiHH/iIcf+IiHH/iIhx/4iHH/iIhx/4iHH/iIhx/4iHH/iIhxMw5hvPGecf+IiHH/iIcf+IiHH/iIcf+IiHH/iIcf+IhPFVweqnH/iIhx/4iHH/iIhx/4iHH/iIhx/4iHH/iIhIDkyPG4iIcf+IiHH/iIcf+IiHH/iIcf+IiHH/iIcf82q8G6VD5x/4iIcf+Ihx/4iIcf+Ihx/4iIcf+Ihx/4iFgX2Ohx/4iHH/iIhx/4iHH/iIhx/4iHH/iIhx/4iHH/iIhx/4iIcf+Ihx/4iIcf+Ihx/4iIcf+Ihx/4iIcf+Ihx/4iIcf+IiHH/iIcSSnkhq1ht6Ihx/4iIcf+Ihx/4iIcf+Ihx/4iIcf+IiHH/iIcVhb16Rx/4iIcf+Ihx/4iIcf+Ihx/4iIcf+IiHH/iIcf+Igw3UewMriIhx/4iHH/iIhx/4iIcf+Ihx/4iIcf+Ihx/4iIcf+Ig2XJS6o2tx/4iHH/iIhx/4iHH/iIhx/4iHH/iIhx/4hMnExGO4cf+IiHH/iIcf+IiHH/iIcf+IiHH/iIcf+EKtXOUqiHH/iIcf+IiHH/iIcf+IiHH/iIcf+IiHH/gzJoG92X6Ihx/4iIcf+Ihx/4iIcf+IiHH/iIcf+IiE0CLD/dhx/4iIcf+IiHH/iIcf+IiHH/iIcf+IiHH/iIcf+EYBHK/ucf+IiHH/iIcf+IiHH/iIcf+IiHH/iIcf+IgwoZOxbmz/iIhx/4iHH/iIhx/4iIcf+Ihx/4iIcf+IMUVzv7qMiIcf+IiHH/iIcf+IiHH/iIcf+IiHH/iIcf+IiHH/iIcf9Cf0zoC4hx/4iHH/iIhx/4iHH/iIhx/4iHH/iIhx/4MvfqvwgV/4iIcf+Ihx/4iIcf+Ihx/4iIcf+Ihx/4iIcf+IiHH/iDj+AbgB/oiHH/iIcf+IiHH/iIcf+IiHH/iIcf+IiHH/RLNcxMqIiHH/iIcf+IiHH/iIcf+IiHH/iIcf+IiHH/g2g9K6fC2Icf+Ihx/4iIcf+Ihx/4iIcf+Ihx/4iIcf+Ihx/4iIcf+IiHH/iIcf+IiHH/iIcf+IiHH/iIcf+ITdMcMs6Ihx/4iHH/iIhx/4iHH/iIhx/4iHH/iIhx/0AinA7WiIhx/4iIcf+Ihx/4iIcf+Ihx/4iIcf+Ihx/4hbn9Vgcf+IiHH/iIcf+IiHH/iIcf+IiHH/iIcf+IiHFd6dIWhx/4iIcf+Ihx/4iIcf+Ihx/4iIcf+Ihx/4iITJxMVjv/iIhx/4iIcf+Ihx/4iIcf+Ihx/4iIcf+IhxOD70t8ELiHH/iIcf+IiHH/iIhx/4iHH/iIhx/4iHH/hPfqwYFXH/iIhx/4iHH/iIhx/4iHH/iIhx/4iHH/hM9axApYcf+Ihx/4iIcf+Ihx/4iIcf+Ihx/4iIcf+Ig1/iK8Ad3/iIcf+IiHH/iIhx/4iHH/iIhx/4iHH/iIhx/4iHH/iIhx/4iHH/iIhx/4iIcf8xXNa/oymIcf+IiHH/iIcf+IiHH/iIcf+IiHH/iIcf9Cf0zoC4cf+IiHH/iIhx/4iHH/iIhx/4iHH/iIhx/4iHH/g1W0K7pL2IiHH/iIcf+IiHH/iIcf+IiHH/iIcf+IiHH/g6s9+2TCBx/4iIcf+Ihx/4iIcf+Ihx/4iIcf+Ihx/4iIcf+Ihx/4iENBTNvriIcf+IiHH/iIcf+IiHH/iIcf+IiHH/iIcf+IiHH/iIcf+IiHH/iIhx/4iHH/iIhx/4iHH/iIhx/4iHH/iDkFAbj6/v+IiHH/iIcf+IiHH/iIcf+IiHH/iIhx/4iDkOmLjxZ/+Ihx/4iIcf+Ihx/4iIcf+Ihx/4iIcf+IiHH/OgJBtv2+iHH/iIcf+IiHH/iIhx/4iHH/iIhx/4iHH/iIhx/4iHFMokw123H/iIhx/4iHH/iIhx/4iIcf+Ihx/4iIcf+IW5/WYP+IiHH/iIcf+IiHH/iIhx/4iHH/iIhx/4iHH/iIhx/4NXoTu4Xshx/4iIcf+IiHH/iIcf+IiHH/iIcf+IiHH/O6ZztlmM/4iHH/iIhx/4iHH/iIhx/4iHH/iIhx/4iDc3vbnIQocf+IiHH/iIcf+IiHH/iIcf+IiHH/iIhx/4iEPkLNG9cf+Ihx/4iIcf+IiHH/iIcf+IiHH/iIcf+IhAUKwL9Yhx/4iIcf+IiHH/iIcf+IiHH/iIcf+IiHH/g6l1W2aKqIhx/4iIcf+Ihx/4iIcf+Ihx/4iIcf+Ihx/4g+z7SyMEuIiHH/iIhx/4iHH/iIhx/4iHH/iIhx/4iHE/RLKwu02IiHH/iIcf+IiHH/iIcf+IiHH/iIhx/4iHH/iIhx/4iHH/iIhx/4iHH/iIhx/4iHH/g6LPW30wr/iIcf+IiHH/iIcf+IiHH/iIhx/4iHH/iIhx/4hE4WzB6Yhx/4iIcf+IiHH/iIcf+IiHH/iIcf+IiHH/iIcUByHPjehx/4iIcf+Ihx/4iIcf+Ihx/4iIcf+Ihx/4iDxGQbS5vohx/4iIcf+Ihx/4iIcf+Ihx/4iIcf+IiHH/OqfmtlgZcf+Ihx/4iIcf+Ihx/4iIcf+Ihx/4iIcf+IhE4WzB6Yhx/4iHH/iIhx/4iHH/iIhx/4iHH/iIhx/4gzxxW9OOqIhx/4iHH/iIhx/4iHH/iIhx/4iIcf+Ihx/4iIcf+Ihx/4iIOlbzt6kM/4iIcf+IiHH/iIcf+IiHH/iIcf+IiHH/iIcf9AXdwLIocf+IiHH/iIhx/4iHH/iIhx/4iHH/iIhx/4iHH/iIg9iPSzdwuHH/iIcf+IiHH/iIhx/4iHH/iIhx/4iHH/iIQnIc6N6Icf+IiHH/iIhx/4iHH/iIhx/4iHH/iIhx/4iHH/iIhx/4iHH/OfXBuAo+/4iHH/iIhx/4iHH/iIhx/4iHH/iIhx/4iDWZXbtmoocf+Ihx/4iIcf+Ihx/4iIcf+Ihx/4iIcf9L+GxQeXH/iIcf+IiHH/iIcf+IiHH/iIhx/4iHH/iIhx/4Of9TtwCsiHH/iIhx/4iHH/iIhx/4iIcf+Ihx/4iIcf+F2l01qIcf+Ihx/4iIcf+Ihx/4iIcf+IiHH/iIcf+EO2HNSehx/4iIcf+Ihx/4iIcf+IiHH/iIcf+IiHH/hEKSzdbf+IiHH/iIcf+IiHH/iIcf+IiHH/iIcf+IiHFHNtyMkocf+IiHH/iIhx/4iHH/iIhx/4iHH/iIhx/4iD0Zg7TmfP+IiHH/iIcf+IiHH/iIcf+IiHH/iIhx/4iHH/hDthzUnocf+IiHH/iIcf+IiHH/iIhx/4iHH/iIhx/4iDUv97vQCHH/iIcf+IiHH/iIcf+IiHH/iIcf+IiHH/iIQnIc6N6Icf+IiHH/iIcf+IiHH/iIcf+IiHH/iIhx/zTdBbwi+nH/iIhx/4iHH/iIhx/4iHH/iIhx/4iIcf+IhF+hywXocf+IiHH/iIcf+IiHH/iIhx/4iHH/iIhx/4iHH/iIhxQKAs9f2Icf+Ihx/4iIcf+Ihx/4iIcf+Ihx/4iIcf+IVczbM4hx/4iHH/iIhx/4iHH/iIhx/4iHH/iIhx/4iHH/iIhx/4XaXTWohx/4iIcf+Ihx/4iIcf+Ihx/4iIcf+Ihx/4iIcf+IiHH/iIcf+IiHH/iIcf+IiHH/iIcf+IiHH/iIcf+IiHH/iIRSksvW2Ihx/4iHH/iIhx/4iIcf+Ihx/4iIcf+Ihx/4iIcf+Ihx/4iIcf+Ihx/4iIcf+IiHH/iEvNHFMucf+IiHH/iIcf+IiHH/iIhx/4iHH/iIhx/4iHH/iIhx/4iHH/iIhx/4iHH/iIhx/4iIcf+Ihx/4iIT2X8GaCIcf+IiHH/iIhx/4iHH/iIhx/4iHH/iIhx/4iHH/TNMcUs7/iIhx/4iHH/iIhx/4iHH/iIhx/4iHH/iIhx/0TunMEWhx/4iHH/iIhx/4iHH/iIhx/4iHH/iIhx/4iHFH2byCZHH/iIcf+IiHH/iIcf+IiHH/iIhx/4iHH/iISyo8XVyIcf+IiHH/iIcf+IiHH/iIcf+IiHH/iIcf+IV9LZLYiIcf+Ihx/4iIcf+Ihx/4iIcf+Ihx/4iIcf+EPkLNG9iHH/iIhx/4iHH/iIhx/4iHH/iIhx/4iIcf+DgqUbjVrocf+Ihx/4iIcf+Ihx/4iIcf+Ihx/4iIcf+Ihx/4iIcf+DZhQruevf+IiHH/iIcf+IiHH/iIcf+IiHH/iIcf+IiHH/NFtCvaS9/4iHH/iIhx/4iHH/iIhx/4iHH/iIhx/4iIcUio7IVx/4iIcf+Ihx/4iIcf+Ihx/4iIcf+IiHH/iINndTuoishx/4iHH/iIhx/4iHH/iIhx/4iHH/iIhx/4iIcf+Ihx/4iIcf+Ihx/4iIcf+Ihx/4iIcf+D5ZcbKmjocf+IiHH/iIcf+IiHH/iIcf+IiHH/iIcf+ITxVcHqqHH/iIhx/4iHH/iIhx/4iHH/iIhx/4iHH/iDwrgrTUfYhx/4iIcf+Ihx/4iIcf+Ihx/4iIcf+Ihx/4TwncH2KIiHH/iIcf+IiHH/iIcf+IiHH/iIcf+IiHExVAu+q/SIhx/4iIcf+Ihx/4iIcf+IiHH/iIcf+IgzYBG9n+6HH/iIhx/4iHH/iIhx/4iHH/iIhx/4iHH/iIQWlc+WqIhx/4iHH/iIhx/4iHH/iIhx/4iHH/iIhx/4MJ4ysHHNhx/4iIcf+Ihx/4iIcf+Ihx/4iIcf+Ihx/4iDulIbVa3oiHH/iIhx/4iHH/iIhx/4iHH/iIhx/4iHH/g5UuG3rR5x/4iHH/iIhx/4iIcf+Ihx/4iIcf+Ihx/4iIXGHUnohx/4iIcf+Ihx/4iIcf+IiHH/iIcf+IiHH/Mm60vpFLhx/4iHH/iIhx/4iHH/iIhx/4iIcf+Ihx/4gydNW+iyqIhx/4iIcf+Ihx/4iIcf+Ihx/4iIcf+IiHH/iFxh1J6IiHH/iIcf+IiHH/iIcf+IiHH/iIcf+IiHH/hCf0zoC3H/iIhx/4iHH/iIhx/4iHH/iIhx/4iHH/iIhx/zKeir5hdYhx/4iIcf+Ihx/4iIcf+Ihx/4iIcf+Ihx/4iIcf+IiHH/iIcf+IiHH/iIcf+IiHH/iIcf+IiHH/iIcf+IiFfS2S2Icf+Ihx/4iIcf+Ihx/4iIcf+Ihx/4iIcf+IhKiRxnboiHH/iIcf+IiHH/iIcf+IiHH/iIcf+IiHH/iITPhsQHmIcf+IiHH/iIcf+IiHH/iIhx/4iHH/iIhx/4iEfGjJOXiIcf+IiHH/iIcf+IiHH/iIcf+IiHH/iIhx/1bS2y3/iIhx/4iHH/iIhx/4iHH/iIhx/4iHH/iIhx/4iIcf+Ihx/4iIcf82oFe6X6iIhx/4iIcf+IiHH/iIcf+IiHH/iIcf+IiDEEEr/77Ycf+Ihx/4iIcf+Ihx/4iIcf+Ihx/4iIcf+EvNHFMuiHH/iIcf+IiHH/iIcf+IiHH/iIcf+IiHH/hH3zySDHH/iIhx/4iHH/iIhx/4iHH/iIhx/4iHH/iIhx/4iHH/iIWlvWpIhx/4iIcf+Ihx/4iIcf+Ihx/4iIcf+Ihx/4hEs1zEyohx/4iIcf+Ihx/4iIcf+Ihx/4iIcf+Ihx/4hIcyyIzYiHH/iIcf+IiHH/iIcf+IiHH/iIhx/4iHH/iESFTMerhx/4iHH/iIhx/4iHH/iIhx/4iHH/iIhx/4iITxgcHn6Ihx/4iHH/iIhx/4iHH/iIhx/4iIcf+Ihx/4Mbj2v0cJiIhx/4iHH/iIhx/4iHH/iIhx/4iIcf+Ihx/4PlYrsqnUcf+Ihx/4iIcf+Ihx/4iIcf+IiHH/iIcf+IiDPO5r0xGYhx/4iIcf+Ihx/4iIcf+Ihx/4iIcf+IiHH/W5/VYIcf+IiHH/iIcf+IiHH/iIcf+IiHH/iIhx/4Ph2VsuJqiIhx/4iHH/iIhx/4iHH/iIhx/4iIcf+Ihx/4iIcf+Ihx/1lb2KT/iIhx/4iHH/iIhx/4iIcf+Ihx/4iIcf+IhxSOU8cayIiHH/iIcf+IiHH/iIcf+IiHH/iIcf+IiHE8HZWz4mqHH/iIcf+IiHH/iIcf+IiHH/iIcf+IiHH/iITtBcIvqIhx/4iHH/iIhx/4iHH/iIhx/4iHH/iIhx/4iIcf+Ihx/4iIcf+Ihx/4hTiN53/4iIcf+Ihx/4iIcf+IiHH/iIcf+IiHH/iIO4MKtXz1iHH/iIhx/4iHH/iIhx/4iIcf+Ihx/4iIcf+E3QXEL6/4iHH/iIhx/4iHH/iIhx/4iIcf+Ihx/4iIcUFBTOvrhx/4iHH/iIhx/4iHH/iIhx/4iHH/iIhx/4iIcf+Ihx/4iIcf+Ihx/4iIcU/gzAHzcf+Ihx/4iIcf+Ihx/4iIcf+Ihx/4iIcf+IiHH/iIcf9HDkyfG4hx/4iIcf+Ihx/4iIcf+Ihx/4iIcf+IiHH/iIcf+IiHH/iIcf9Or3wlCIcf+Ihx/4iIcf+Ihx/4iIcf+Ihx/4iIcf+IiHH/iIcf+IiHH/iIcf+IiHH/iIcf+IiHH/iESFTMercf+IiHH/iIhx/4iHH/iIhx/4iHH/iIhx/4iHE3zTG4Ms6HH/iIhx/4iHH/iIhx/4iHH/iIhx/4iHH/iIMv+2vgBJiIcf+IiHH/iIcf+IiHH/iIcf+IiHH/iIhx/zJqor6VXYiHH/iIhx/4iIcf+Ihx/4iIcf+Ihx/4iIcf9MnExGO4iHH/iIcf+IiHH/iIhx/4iHH/iIhx/4iHH/g+EwSz7Pv/iIhx/4iHH/iIhx/4iHH/iIhx/4iHH/iIhx/4iHH/iIhx/znzdbcMiocf+Ihx/4iIcf+IiHH/iIcf+IiHH/iIcf+IhKiRxnboiHH/iIhx/4iHH/iIhx/4iHH/iIhx/4iHH/g2/3S6AItx/4iIcf+Ihx/4iIcf+Ihx/4iIcf+Ihx/4iIcVhb16Rx/4iIcf+Ihx/4iIcf+Ihx/4iIcf+Ihx/4iIcTzjobMcXocf+Ihx/4iIcf+IiHH/iIcf+IiHH/iIcf+IPsPWsjwphx/4iIcf+Ihx/4iIcf+Ihx/4iIcf+Ihx/4iIcf+IT698FQiIiHH/iIhx/4iHH/iIhx/4iHH/iIhx/4iHH/iIW5/WYP+IiHH/iIcf+IiHH/iIcf+IiHH/iIcf+IiHH/iDqZG7Zm5Ihx/4iIcf+Ihx/4iIcf+Ihx/4iIcf+Ihx/4iIcf+IhQPtDRcf+Ihx/4iIcf+Ihx/4iIcf+Ihx/4iIcf+Ihx/4RPoc0F7/iIcf+IiHH/iIcf+IiHH/iIcf+IiHH/iIhx/4iHH/iIhx/4g9gSOzftyHH/iIcf+IiHH/iIhx/4iHH/iIhx/4iHH/iIhx/0z1rEClhx/4iIcf+Ihx/4iIcf+Ihx/4iIcf+Ihx/4iIcf+IPpG0sm5LiHH/iIhx/4iIcf+Ihx/4iIcf+Ihx/4iIcf+Ihx/4iIcf+Ihx/4iIcf+IiHH/iIcf+IiHH/iIcf+IiHH/iIcf+IiHH/iIcf+IiHH/iIhx/4iHH/iIhx/4iHH/iIhxT4dsB4mIcf+Ihx/4iIcf+Ihx/4iIcf+Ihx/4iIcf+Ihx/zPJYb02noiHH/iIcf+IiHH/iIcf+IiHH/iIcf+IiHH/iIcf+IiHH/iIhx/4iHH/iIhx/4iHH/iIhx/4g4scG5Tj7/iIhx/4iHH/iIhx/4iHH/iIhx/4iHH/iIhx/4iHH/iEmrrHVFhx/4iIcf+Ihx/4iIcf+Ihx/4iIcf+IiHH/iIcf+IiHH/iIcf+IiHH/iIcf+IQ+Qs0b2Icf+Ihx/4iIcf+Ihx/4iIcf+Ihx/4iIcf+IiHH/iIcf+IiHH/iIcf+IiHH/iIcf+IiHH/iIcf+IiHH/iIhx/4iHH/iIhx/4iHH/iIhx/4iHH/iIhx/4hVzNsziHH/iIcf+IiHH/iIcf+IiHH/iIcf+IiHH/iIVIjcd4iIcf+Ihx/4iIcf+Ihx/4iIcf+Ihx/4iIcf+IQQ08/yyHH/iIcf+IiHH/iIhx/4iHH/iIhx/4iHH/iIhx/4iHH/iIhx/4iHH/iIhx/4NYNMvHyz/4iHH/iIhx/4iHH/iIhx/4iHH/iIhx/4iIcf8+nuSyYRtx/4iIcf+Ihx/4iIcf+Ihx/4iIcf+Ihx/4iIcVhb16Rx/4iIcf+Ihx/4iIcf+Ihx/4iIcf+Ihx/4iIcTJ7hr6Eef+IiHH/iIcf+IiHH/iIcf+IiHH/iIhx/4iHH/g6BlO3+az/iIcf+IiHH/iIcf+IiHH/iIcf+IiHH/iIhx/0mrrHVFiHH/iIhx/4iHH/iIhx/4iIcf+Ihx/4iIcf8z+4O9BHxx/4iIcf+Ihx/4iIcf+Ihx/4iIcf+Ihx/4iIMY/yv3ANhx/4iIcf+IiHH/iIcf+IiHH/iIcf+IiHFaYdWehx/4iIcf+Ihx/4iIcf+IiHH/iIcf+IiHH/hND1w/CnH/iIcf+IiHH/iIhx/4iHH/iIhx/4iHH/iD9WsbGpTohx/4iHH/iIhx/4iIcf+Ihx/4iIcf+Ihx/4gwZbewqkiIhx/4iIcf+Ihx/4iIcf+Ihx/4iIcf+IiHH/Qf388CBx/4iHH/iIhx/4iIcf+Ihx/4iIcf+Ihx/4iIcT2e5LJhG4cf+IiHH/iIcf+IiHH/iIcf+IiHH/iIhx/4g1r/S7UAuIhx/4iHH/iIhx/4iHH/iIhx/4iHH/iIhx/4TwncH2KIhx/4iIcf+Ihx/4iIcf+Ihx/4iIcf+Ihx/4g6j+e2cBiHH/iIhx/4iHH/iIhx/4iIcf+Ihx/4iIcf+E3THDLOiIcf+Ihx/4iIcf+IiHH/iIcf+IiHH/iIcTwGMrP5zYiIcf+Ihx/4iIcf+Ihx/4iIcf+IiHH/iIcf9DthzUnohx/4iIcf+Ihx/4iIcf+IiHH/iIcf+IiHH/iIcf+IiHH/iIcf+EAvzB4D/4iIcf+Ihx/4iIcf+IiHH/iIcf+IiHH/iIcf9FmzzGTP+Ihx/4iIcf+Ihx/4iIcf+Ihx/4iIcf+IiHH/iIcf+IiHH/iIcf+IiHH/iIcf+IiHH/iIcf+IiHH/iIhx/4iHH/iIhx/4iHH/iIhx/4iHH/iIhx/4iHH/iIhx/4iIcf+Ihx/4iIcf+IQ+Qs0b2HH/iIhx/4iHH/iIhx/4iHH/iIhx/4iHH/iIhx/4iHH/iIhx/4iIcf+Ihx/4iIcf+Ihx/4iIQ0FM2+uIcf+Ihx/4iIcf+Ihx/4iIcf+IiHH/iIcf+IiHH/iIcf+IiHH/iIQQ08/yxx/4iHH/iIhx/4iHH/iIhx/4iIcf+Ihx/4iIcf+Ihx/4iIcf+Ihx/4iIcf+Ihx/4iIcVBE37tx/4iHH/iIhx/4iHH/iIhx/4iHH/iIhx/4iHH/gzD9S98Ctx/4iHH/iIhx/4iHH/iIhx/4iIcf+Ihx/4iIcf+Ihx/4iIcf+Ihx/4iIcf+Ihx/4iIcf+IiHH/hBO0z8S4iHH/iIcf+IiHH/iIcf+IiHH/iIcf+IiHH/iIhx/4iHH/iIhx/4iHH/iIhx/4iHH/iIhx/4iHH/iIhx/4iIcf+Ihx/4g08Wu8DpSHH/iIhx/4iHH/iIhx/4iHH/iIhx/4iIcf+IRHnMyGOIcf+Ihx/4iIcf+Ihx/4iIcf+Ihx/4iIcf+E+4PCR8/4iIcf+Ihx/4iIcf+IiHH/iIcf+IiHH/iIcUU/HKwOiIcf+IiHH/iIcf+IiHH/iIcf+IiHH/iIcf+IXaXTWocf+IiHH/iIhx/4iHH/iIhx/4iHH/iIhx/4iHH/iIhx/4TdMcMs6Ihx/4iIcf+Ihx/4iIcf+Ihx/4iIcf+Ihx/4g1DmG78Z6Ihx/4iIcf+Ihx/4iIcf+Ihx/4iIcf+Ihx/4iIS80cYy7/iIhx/4iHH/iIhx/4iHH/iIhx/4iIcf+Ihx/4g++gWyBfqHH/iIcf+IiHH/iIcf+IiHH/iIhx/4iHH/iIhx/4iHH/iIg70je2Lcj/iIcf+IiHH/iIcf+IiHH/iIhx/4iHH/iIhx/4iHH/iIPllxs6aO/4iIcf+IiHH/iIcf+IiHH/iIcf+IiHH/iIcf+IiHH/iIcf+IiHH/iIhx/4iHH/iIhx/4iHH/iIhx/4iHH/iIPGUStJrthx/4iHH/iIhx/4iHH/iIhx/4iHH/iIhx/4iIWRfX6IiIcf+Ihx/4iIcf+Ihx/4iIcf+Ihx/4iIcf+IRKfcxYKIhx/4iIcf+Ihx/4iIcf+Ihx/4iIcf+Ihx/4iIcf+E6iTCXbiIhx/4iHH/iIhx/4iHH/iIhx/4iHH/iIhx/4iHH/iIU4jed/+Ihx/4iIcf+Ihx/4iIcf+Ihx/4iIcf+Ihx/1TM3TP/iIcf+IiHH/iIcf+IiHH/iIcf+IiHH/iIcf+IiHH/iIhx/4iHH/iIhx/4iHH/iIhx/4iHH/iIhx/4iHH/iIhx/4iIcf+Ihx/4iIcf+Ihx/4iIcf+Ihx/4iIcf+Ihx/4iIcf+IM1SRvatuiIcf+IiHH/iIhx/4iHH/iIhx/4iHH/iIhx/4iHH/iIhx/4iHH/iIhx/4iIcf+Ihx/4iIcf+Ihx/4iDnP9rcwCYhx/4iIcf+IiHH/iIcf+IiHH/iIcf+IiHH/iIRSZszZn/iIcf+IiHH/iIcf+IiHH/iIcf+IiHH/iIcf+ILb6SGjQW3ocf+IiHH/iIcf+IiHH/iIcf+IiHH/iIcf+IhGPxy8Dv+IiHH/iIcf+IiHH/iIcf+IiHH/iIhx/4iHE7VtK0qS2Icf+Ihx/4iIcf+Ihx/4iIcf+IiHH/iIcf+IiEBsHAo+cf+Ihx/4iIcf+IiHH/iIcf+IiHH/iIcf+IiHH/R2esmYVx/4iIcf+Ihx/4iIcf+Ihx/4iIcf+Ihx/4iIcf+Ihx/4iDAWEbD57oiHH/iIhx/4iHH/iIhx/4iHH/iIhx/4iHH/iIhx/4P4TBsXs+iIhx/4iHH/iIhx/4iHH/iIhx/4iHH/iIhx/4iIcf+INxhzueeMhx/4iHH/iIhx/4iIcf+Ihx/4iIcf+Ihx/4iIcf+Ihx/4iIP2BesZ+hiIhx/4iHH/iIhx/4iHH/iIhx/4iIcf+Ihx/4Rl7suhH/iIhx/4iHH/iIhx/4iIcf+Ihx/4iIcf+Ihx/zRbQr2kvf+Ihx/4iIcf+IiHH/iIcf+IiHH/iIcf+IiHH/g/KKGx116HH/iIhx/4iHH/iIhx/4iIcf+Ihx/4iIcf+Ihx/4iIcf+Ihx/4iIcf+Ihx/4iIcf+IiHH/iIcf9QPtDRiIcf+Ihx/4iIcf+Ihx/4iIcf+IiHH/iIcf+IiHH/iIcf+IiHH/iIcf+IiHH/iIcf+IiHH/iIhx/4iHH/iIhx/4iHH/iIhx/4iHH/iIhx/4iHH/iIhx/4iIcf+Ihx/4iIcf+Ihx/4iDraA7Yl/HH/iIcf+IiHH/iIcf+IiHH/iIhx/4iHH/iIhxQN4s8h2Ihx/4iHH/iIhx/4iHH/iIhx/4iHH/iIhx/4iFgX2ej/iIhx/4iHH/iIhx/4iHH/iIhx/4iHH/iIhx/zsMsbXzTnH/iIcf+IiHH/iIcf+IiHH/iIcf+IiHH/iIcf+IOz9HtcC4iIcf+IiHH/iIcf+IiHH/iIcf+IiHH/iIhx/4NKicvVdj/4iIcf+Ihx/4iIcf+IiHH/iIcf+IiHH/iIcf8yc2K/jJ3/iIcf+IiHH/iIcf+IiHH/iIcf+IiHH/iIcf9E+hzAXnH/iIcf+IiHH/iIcf+IiHH/iIcf+IiHH/iIhx/0pMzGsziHH/iIcf+IiHH/iIcf+IiHH/iIcf+IiHH/iDdbIbmk3nH/iIcf+IiHH/iIcf+IiHH/iIcf+IiHH/iIcf9RRNDL/4iIcf+Ihx/4iIcf+Ihx/4iIcf+Ihx/4iIcf887TO0Esxx/4iHH/iIhx/4iHH/iIhx/4iIcf+Ihx/4iIRNXswqGIcf+IiHH/iIcf+IiHH/iIhx/4iHH/iIhx/4g1GJS752uIiHH/iIcf+IiHH/iIcf+IiHH/iIcf+IiHH/iIcf+IiDV/mLuAZ4iHH/iIhx/4iHH/iIhx/4iHH/iIhx/4iHH/iIhx/4iIcf+Ihx/4iIcf+Ihx/4iIcf+IhxQHIc+N6HH/iIhx/4iHH/iIhx/4iHH/iIhx/4iHH/iIhH8dyQ4nH/iIcf+IiHH/iIhx/4iHH/iIhx/4iHH/iIhxROvcsUKIhx/4iHH/iIhx/4iIcf+Ihx/4iIcf+Ihx/4iEfDzJPDcf+Ihx/4iIcf+Ihx/4iIcf+Ihx/4iIcf+IiHH/iIcf+IiHH/iIcf+IiHH/iIcf+IiHH/PEpTtLWsiHH/iIhx/4iHH/iIhx/4iHH/iIhx/4iHH/iIPoQ7s3vE/4iIcf+Ihx/4iIcf+Ihx/4iIcf+Ihx/4iIcf9Na3w5SIiHH/iIhx/4iIcf+Ihx/4iIcf+Ihx/4iIcf+Ihx/4QGwcCj6Ihx/4iIcf+Ihx/4iIcf+Ihx/4iIcf+Ihx/4TJxMRjuIhx/4iHH/iIhx/4iHH/iIhx/4iHH/iIhx/4iHH/gyHMe+4zhx/4iHH/iIhx/4iHH/iIhx/4iHH/iIhx/4iHH/iIhx/4iIcf+Ihx/4g3OgS5xfuIiHH/iIhx/4iHH/iIhx/4iHH/iIhx/4iHH/gwoQ2wbvKIiHH/iIcf+IiHH/iIhx/4iHH/iIhx/4iHFNQ2w7yf+IiHH/iIhx/4iHH/iIhx/4iHH/iIhx/4iDHoU78XrHH/iIcf+IiHH/iIhx/4iHH/iIhx/4iHH/iIhxRCZsvZmIhx/4iHH/iIhx/4iHH/iIhx/4iHH/iIhx/4iHH/iIhx/4iIcf+Ihx/4iIcf+Ihx/4iIcf+Ihx/4iE3HnDOGiIcf+IiHH/iIcf+IiHH/iIcf+IiHH/iIcf+IiHH/iIcf+IRw5MnxuHH/iIcf+IiHH/iIcf+IiHH/iIcf+IiHH/iISUJce9qIcf+Ihx/4iIcf+Ihx/4iIcf+Ihx/4iIcf+IhxMpgLvWf0hx/4iHH/iIhx/4iIcf+Ihx/4iIcf+Ihx/4iIcf9AaVwaav+IiHH/iIhx/4iHH/iIhx/4iHH/iIhx/4iHH/Pd7zsyEMiIcf+IiHH/iIcf+IiHH/iIcf+IiHH/iIcf+IVczbM4hx/4iIcf+Ihx/4iIcf+Ihx/4iIcf+Ihx/4iD4rYbPUnv+Ihx/4iIcf+Ihx/4iIcf+Ihx/4iIcf+Ihx/4iIcf+IiHH/iIcf82Kz661MFx/4iIcf+Ihx/4iIcf+IiHH/iIcf+IiHH/iIcURRvLrkcf+IiHH/iIcf+IiHH/iIcf+IiHH/iIcf+IiHH/iIcf+IiHH/iIhx/4iHH/iIhx/4iHH/RCkszW2HH/iIcf+IiHH/iIcf+IiHH/iIcf+IiHH/iIcf+IiHH/iIhx/4iHH/iIhx/4iHH/iIRm0sqS1x/4iIcf+Ihx/4iIcf+Ihx/4iIcf+Ihx/4iIcf+IiHH/iIcf+IiHH/iIcf+ISKE8heyIiHH/iIcf+IiHH/iIcf+IiHH/iIcf+IiHH/iIhx/4iHH/iIhx/4iHH/iIhx/4iHH/iIQWlc+WqIhx/4iHH/iIhx/4iHH/iIhx/4iHH/iIhx/4iEjfPIIMiIcf+IiHH/iIhx/4iHH/iIhx/4iHH/iIhx/4iHFM0Fwy+ocf+IiHH/iIhx/4iHH/iIhx/4iHH/iIhx/4iHFKnExmO/+Ihx/4iIcf+IiHH/iIcf+IiHH/iIcf+IiHH/g9I7az3EmIcf+IiHH/iIhx/4iHH/iIhx/4iHH/iIhx/4iEcBHJ/uiIcf+IiHH/iIcf+IiHH/iIcf+IiHH/iIcf+IiHH/iIcf+IiHH/iIhx/4iHH/iIhx/4iHH/iIhx/4iHH/iIhx/4iHH/iIhx/4iIcf+IhxXenSFocf+IiHH/iIcf+IiHH/iIcf+IiHH/iIhx/4iHH/iIhx/4iHH/g32Ne5JyiHH/iIhx/4iIcf+Ihx/4iIcf+Ihx/4iIcf+Ihx/4gymni+ZYeIhx/4iIcf+Ihx/4iIcf+Ihx/4iIcf+IiHH/hIcGyY+f+Ihx/4iIcf+Ihx/4iIcf+IiHH/iIcf+IiHExgqG+fV6Icf+Ihx/4iIcf+Ihx/4iIcf+Ihx/4iIcf+Ig1qui7VReHH/iIcf+IiHH/iIcf+IiHH/iIcf+IiHH/iIhx/zza4bQlHnH/iIcf+IiHH/iIcf+IiHH/iIcf+IiHH/iIcf+IiE5GLDud/4iHH/iIhx/4iHH/iIhx/4iIcf+Ihx/4iIcf9GmHymeHH/iIcf+IiHH/iIcf+IiHH/iIcf+IiHH/iIcf+FA+0NGIcf+IiHH/iIcf+IiHH/iIcf+IiHH/iIcf+IiHH/iIhx/4iHH/iIhx/4iHH/iIhx/4iHH/iIhxQrNc5Mr/iIhx/4iHH/iIhx/4iHH/iIhx/4iHH/iIhx/4iHH/iIhx/4iIcf+Ihx/4iIcf+Ihx/4iIcf+Ihx/z9+GrGB5YiIcf+Ihx/4iIcf+Ihx/4iIcf+Ihx/4iIcf84ITO43syIhx/4iIcf+Ihx/4iIcf+IiHH/iIcf+IiHH/iIR4z8lzCIiHH/iIcf+IiHH/iIcf+IiHH/iIcf+IiHH/hBchwJ3v+Ihx/4iIcf+Ihx/4iIcf+Ihx/4iIcf+Ihx/4S/ssUE2Ihx/4iIcf+Ihx/4iIcf+IiHH/iIcf+IiHH/gjszMa1MzOiHH/iIcf+IiHH/iIhx/4iHH/iIhx/4iHH/iIhxR0Uci66IiHH/iIhx/4iHH/iIhx/4iHH/iIhx/4iHH/iEy+3EQSiIhx/4iIcf+Ihx/4iIcf+Ihx/4iIcf+Ihx/4g84si0HTeIcf+IiHH/iIcf+IiHH/iIcf+IiHH/iIhx/4iHH/iIhx/4iHH/iIhx/4iHH/hDthzUnohx/4iHH/iIhx/4iHH/iIhx/4iHH/iIhx/4iHFFARyv7ohx/4iIcf+Ihx/4iIcf+Ihx/4iIcf+Ihx/4iIcf+IiHH/iIcf+IiHH/iIcf+IiHH/iIcf+IiE9xfBjohx/4iIcf+Ihx/4iIcf+Ihx/4iIcf+IiHH/iIM4/RvnAu/4iIcf+Ihx/4iIcf+Ihx/4iIcf+Ihx/4iIcUsCLE/dhx/4iHH/iIhx/4iHH/iIhx/4iHH/iIhx/4iIOw0ltfLaiHH/iIhx/4iIcf+Ihx/4iIcf+Ihx/4iIcf+DppRbaWuohx/4iHH/iIhx/4iIcf+Ihx/4iIcf+Ihx/4iIcf+Ihx/4iIcf+Ihx/1lb16Rx/4iHH/iIhx/4iHH/iIhx/4iHH/iIhx/4iHH/g9MYK0zn3/iIhx/4iHH/iIhx/4iHH/iIhx/4iHH/iIhx/4hOOqwsVYhx/4iHH/iIhx/4iHH/iIhx/4iHH/iIhx/4iDw8h7TDeIiHH/iIhx/4iHH/iIhx/4iHH/iIhx/4iIcf+DBj8bCsDoiIcf+Ihx/4iIcf+Ihx/4iIcf+Ihx/4iIcf+IiHH/SEUci66Ihx/4iHH/iIhx/4iHH/iIhx/4iIcf+Ihx/4iIcf+Ihx/4iIcf+Ihx/4iIcf+Ihx/4iIcf+DkFAbf6/nH/iIcf+IiHH/iIhx/4iHH/iIhx/4iHH/iIhxTRgcLn6Icf+IiHH/iIcf+IiHH/iIcf+IiHH/iIcf+IiHH/iIcf+IiHH/iIhx/4iHH/iIg2ObG6xk6Ihx/4iIcf+Ihx/4iIcf+IiHH/iIcf+IiHH/iFxh1J6IiHH/iIcf+IiHH/iIcf+IiHH/iIhx/4iHH/iIhHPxycDoiHH/iIhx/4iIcf+Ihx/4iIcf+Ihx/4iIcf+IMLaqsFlVcf+Ihx/4iIcf+Ihx/4iIcf+Ihx/4iIcf+Ihx/4iEJyHOjeiIcf+Ihx/4iIcf+Ihx/4iIcf+Ihx/4iIcf+IiHE98zOyDMyIcf+Ihx/4iIcf+IiHH/iIcf+IiHH/iIcf+IiHH/iIcf+IhBl2z2iYiIcf+Ihx/4iIcf+Ihx/4iIcf+Ihx/4iIcf+IiDr3h7YIeHH/iIcf+IiHH/iIcf+IiHH/iIcf+IiHH/iIhx/4Qn9M6Atx/4iHH/iIhx/4iHH/iIhx/4iHH/iIhx/4iIcf+Ihx/4hKEYxu54iHH/iIhx/4iHH/iIhx/4iHH/iIhx/4iHH/iIgxBBK/++2HH/iIcf+IiHH/iIcf+IiHH/iIhx/4iHH/iIhxOmF5tZ6GiIhx/4iHH/iIhx/4iHH/iIhx/4iIcf+Ihx/4hNAiw/3YiHH/iIhx/4iIcf+Ihx/4iIcf+Ihx/4iIcf+Ihx/1FE0Mv/iIcf+IiHH/iIhx/4iHH/iIhx/4iHH/iIhx/4NFDXvK8ohx/4iIcf+IiHH/iIcf+IiHH/iIcf+IiHH/iIcf9IQlyb2v+IiHH/iIhx/4iHH/iIhx/4iHH/iIhx/4iHH/iIhx/4V9LZLYiIcf+IiHH/iIcf+IiHH/iIcf+IiHH/iIcf+IiHH/iIcf+IiHH/iIhx/4iHH/iIhx/4iHH/iIhDrVzVKoiIcf+IiHH/iIcf+IiHH/iIcf+IiHH/iIcf+IiHH/iIcf+IiHH/iIhx/4iHH/iIhx/4iHH/iIPn3HsoI4iHH/iIcf+IiHH/iIhx/4iHH/iIhx/4iHH/iIhxOFLht60ehx/4iIcf+Ihx/4iIcf+Ihx/4iIcf+IiHH/iIS1WMaqf/iIcf+IiHH/iIcf+IiHH/iIcf+IiHH/iIcf+IiHH/iISyo8XVyIcf+IiHH/iIcf+IiHH/iIcf+IiHH/iIcf+IiHH/iIcf+IiHH/iIg2ywa6NPmHH/iIhx/4iHH/iIhx/4iHH/iIhx/4iHH/iIhx/4iHH/iIhx/4iIcf+Ihx/4iIcf+Ihx/4iIcTl1xLaKO4hx/4iIcf+IiHH/iIcf+IiHH/iIcf+IiHH/iIcf+IiHH/iIcf+IiHH/iIhx/4iHH/iIhx/4iHE4j+e4cBj/iIcf+IiHH/iIcf+IiHH/iIcf+IiHH/iIcf+IQ9Xs4qH/iIhx/4iHH/iIhx/4iHH/iIhx/4iHH/iIhx/4iIcf+ISRRMfruHH/iIhx/4iHH/iIhx/4iHH/iIhx/4iHH/iIhxVxfY6IiHH/iIhx/4iHH/iIhx/4iHH/iIhx/4iHH/iIhDqpzVVnH/iIhx/4iHH/iIhx/4iHH/iIhx/4iHH/iIhx/4Tq98NQj/iIhx/4iIcf+Ihx/4iIcf+Ihx/4iIcf+Ihx/4g60zG2LM5x/4iHH/iIhx/4iHH/iIhx/4iHH/iIhx/4iHH/iIhLWExae4iHH/iIcf+IiHH/iIcf+IiHH/iIcf+IiHH/iIQTtM/EuHH/iIhx/4iHH/iIhx/4iHH/iIhx/4iHH/iIhx/4iHH/iIhx/4iIcf+Ihx/4iIcf+Ihx/4iIcf+Ihx/4iIcf+EhFHIuuiHH/iIhx/4iHH/iIhx/4iHH/iIhx/4iHH/iIhx/4iIcf+Ihx/4iIcf+Ihx/4iIcf+Ihx/4iIcf+IX+nRFoiIcf+Ihx/4iIcf+Ihx/4iIcf+Ihx/4iIcf+Ihx/0GUrPa1iIcf+Ihx/4iIcf+Ihx/4iIcf+Ihx/4iIcf+IhNa3w5SHH/iIhx/4iIcf+Ihx/4iIcf+Ihx/4iIcf+Ihx/4iIS/ssUE1x/4iIcf+Ihx/4iIcf+Ihx/4iIcf+IiHH/iIcTdhIbme3v+Ihx/4iIcf+Ihx/4iIcf+Ihx/4iIcf+IiHH/iIcf+IiHH/iIcf+IiHH/iIcf+IiHH/iIcf9Fvcy0I4cf+IiHH/iIhx/4iHH/iIhx/4iHH/iIhx/4iHH/iIhx/4iHH/iIhx/4iIcf+Ihx/4iIcf+Ihx/4iIcf+Ihx/4iIcf+Ihx/4iIcf+IiDC+drBRiYiHH/iIhx/4iHH/iIhx/4iIcf+Ihx/4iIcf+Ig6Q6K2vF1x/4iIcf+Ihx/4iIcf+Ihx/4iIcf+Ihx/4iIcf+FXM2zOIhx/4iHH/iIhx/4iHH/iIhx/4iHH/iIhx/4iHH/UD7Q0YiHH/iIhx/4iHH/iIhx/4iHH/iIhx/4iHH/iIhAmiwHXYcf+IiHH/iIcf+IiHH/iIhx/4iHH/iIhx/4iDfiC7kd9HH/iIhx/4iHH/iIhx/4iHH/iIhx/4iHH/iIhx/4UkTeu4iHH/iIhx/4iHH/iIhx/4iHH/iIhx/4iHH/iIhxWp/VYIiHH/iIcf+IiHH/iIcf+IiHH/iIcf+IiHH/iIMKhlsGeacf+IiHH/iIcf+IiHH/iIhx/4iHH/iIhx/4iHH/hW0tst/4iHH/iIhx/4iHH/iIhx/4iIcf+Ihx/4iIcf+Ig+WXGzpo7/iIcf+IiHH/iIhx/4iHH/iIhx/4iHH/iIhx/4TCS8TbSHH/iIhx/4iHH/iIhx/4iHH/iIhx/4iHH/iIhxTKJMNdtx/4iIcf+Ihx/4iIcf+Ihx/4iIcf+Ihx/4iIcf8yffO+ggyIiHH/iIcf+IiHH/iIcf+IiHH/iIcf+IiHH/iIhx/4iHH/gybrS+kUtx/4iIcf+Ihx/4iIcf+Ihx/4iIcf+IiHH/iIcf82SUO6tryIhx/4iIcf+Ihx/4iIcf+Ihx/4iIcf+Ihx/4gwzEKwQ72Icf+Ihx/4iIcf+Ihx/4iIcf+Ihx/4iIcf+IiEMTPN7Mcf+IiHH/iIhx/4iHH/iIhx/4iHH/iIhx/4iHH/iIhx/4iHH/iIhx/4iIcf+Ihx/4hPuDwkfP+Ihx/4iIcf+Ihx/4iIcf+Ihx/4iIcf+Ihx/4g2pWO6WpyIiHH/iIcf+IiHH/iIcf+IiHH/iIcf+IiHH/iERXPNqM/4iIcf+IiHH/iIcf+IiHH/iIcf+IiHH/iIcf+IiHH/haW9akiIhx/4iHH/iIhx/4iHH/iIhx/4iHH/iIhx/4g0RqS9uVv/iIhx/4iHH/iIhx/4iIcf+Ihx/4iIcf+Ihx/zCEiLCLd4iIcf+Ihx/4iIcf+Ihx/4iIcf+Ihx/4iIcf+IhETnzLGIiIcf+IiHH/iIcf+IiHH/iIcf+IiHH/iIcf+IPVwxtKPO/4iIcf+Ihx/4iIcf+Ihx/4iIcf+Ihx/4iIcf+ESFTMeriHH/iIcf+IiHH/iIcf+IiHH/iIcf+IiHH/iIcf+IiHH/iIQnIc6N6Icf+IiHH/iIcf+IiHH/iIcf+IiHH/iIhx/4iHH/iIhx/4iHH/iIhx/4iHH/iIhx/4iHH/iIhx/4iIcf+IRslMo2uIhx/4iHH/iIhx/4iHH/iIhx/4iHH/iIhx/4iIRNXswqGIcf+IiHH/iIcf+IiHH/iIcf+IiHH/iIhx/4iE+vfBUIiIcf+Ihx/4iIcf+Ihx/4iIcf+Ihx/4iIcf+Ihx/4hQPtDRhx/4iIcf+Ihx/4iIcf+Ihx/4iIcf+Ihx/4iIcf+IiE837ByBhx/4iIcf+Ihx/4iIcf+Ihx/4iIcf+IiHH/iIcf+E3THDLOiIcf+IiHH/iIcf+IiHH/iIhx/4iHH/iIhx/4iHH/iIhx/4iHH/iIhx/4iHH/iIhx/4iIcUyiTDXbcf+Ihx/4iIcf+Ihx/4iIcf+Ihx/4iIcf+Ihx/4iE8VXB6qcf+IiHH/iIcf+IiHH/iIcf+IiHH/iIcf+IiHH/iIS7GsVOWHH/iIhx/4iHH/iIhx/4iHH/iIhx/4iIcf+Ihx/4iIcf+Ihx/4iIcf85f1a3gKmHH/iIhx/4iHH/iIhx/4iIcf+Ihx/4iIcf+Ihx/4g4dzK4iM1x/4iHH/iIhx/4iHH/iIhx/4iIcf+Ihx/4iIQnIc6N6HH/iIhx/4iHH/iIhx/4iIcf+Ihx/4iIcf+IhaW9akhx/4iIcf+Ihx/4iIcf+IiHH/iIcf+IiHH/iIOn9WtoCpiIhx/4iHH/iIhx/4iHH/iIhx/4iIcf+Ihx/4iFJE3ruHH/iIhx/4iHH/iIhx/4iHH/iIhx/4iIcf+Ihx/4iIcf+Ihx/4iIcf+Ihx/4iIcf+Ihx/4iIcf+IiHH/iIcf+Ig8eGO0h5xx/4iIcf+Ihx/4iIcf+IiHH/iIcf+IiHH/iIcf9N0Fwy+nH/iIhx/4iHH/iIhx/4iIcf+Ihx/4iIcf+Ihx/4iIcf+Ihx/4XaXTWohx/4iIcf+IiHH/iIcf+IiHH/iIcf+IiHH/iIcf+IiHH/iIcf+IiHH/iIhxR0Uci66IiHH/iIcf+IiHH/iIcf+IiHH/iIhx/4iHH/iIhx/4iHH/iDpxsraOTYiHH/iIcf+IiHH/iIcf+IiHH/iIcf+IiHH/iIhCY9z5wv+Ihx/4iIcf+Ihx/4iIcf+Ihx/4iIcf+Ihx/4iIcf+IOXEsuI7T/4iIcf+IiHH/iIcf+IiHH/iIcf+IiHH/iISrcsZI2IiHH/iIcf+IiHH/iIcf+IiHH/iIcf+IiHH/iIhx/4iEnlPIGs/4iIcf+Ihx/4iIcf+Ihx/4iIcf+Ihx/4iD6r17JUKIiHH/iIhx/4iHH/iIhx/4iHH/iIhx/4iHH/iIhx/4iIcf+Ihx/4iIcf+Ihx/4iIcf+Ihx/4iIcf+EFmnPmWcf+IiHH/iIcf+IiHH/iIcf+IiHH/iIcf+IiHErG7IaTkTecf+IiHH/iIcf+IiHH/iIcf+IiHH/iIhx/4iHH/iFth1p7/iIcf+IiHH/iIcf+IiHH/iIcf+IiHH/iIhx/4iHH/iIhx/4iHH/iIhx/4iHH/iIhx/4iHH/iIhx/4iIcf+Ihx/4iIcUtuPEkciIcf+Ihx/4iIcf+Ihx/4iIcf+Ihx/4iIcf+IiHFM0Fwy+ocf+Ihx/4iIcf+Ihx/4iIcf+Ihx/4iIcf+IiHH/gzSWS+tpv/iIcf+IiHH/iIcf+IiHH/iIcf+IiHH/iIcf+IiEycTEY7cf+Ihx/4iIcf+Ihx/4iIcf+Ihx/4iIcf+Ihx/4hND1w/CnH/iIcf+IiHH/iIcf+IiHH/iIcf+IiHH/iIhx/4iHH/iIhx/4iHH/iIhx/4iHH/iIhx/4iDd9sbmCTocf+IiHH/iIcf+IiHH/iIcf+IiHH/iIcf+IiDvmgrUZfYiHH/iIhx/4iHH/iIhx/4iHH/iIhx/4iHH/iEO2HNSehx/4iHH/iIhx/4iHH/iIhx/4iHH/iIhx/4iIcT8OrrDxUYiHH/iIhx/4iHH/iIhx/4iHH/iIhx/4iHH/iIhX0tktiHH/iIcf+IiHH/iIcf+IiHH/iIcf+IiHH/iIcTBL0b+0Locf+IiHH/iIcf+IiHH/iIhx/4iHH/iIhx/4iHH/PGJStZ2t/4iIcf+IiHH/iIcf+IiHH/iIcf+IiHH/iIcf+DsHH7X44HH/iIhx/4iHH/iIhx/4iHH/iIhx/4iHH/iIhx/4UD7Q0Yhx/4iHH/iIhx/4iHH/iIhx/4iHH/iIhx/4iIcf9FJmy9mYcf+IiHH/iIcf+IiHH/iIhx/4iHH/iIhx/4iHH/REj823D/iIhx/4iHH/iIhx/4iHH/iIhx/4iHH/iIhx/4iHH/UD7Q0YiHH/iIhx/4iHH/iIhx/4iHH/iIhx/4iHH/iIhx/zsOd7XxiHH/iIcf+IiHH/iIcf+IiHH/iIcf+IiHH/iIcf+IhM9axQpf+Ihx/4iIcf+Ihx/4iIcf+Ihx/4iIcf+IiHH/iIcf+IiHH/iIcf+IiHH/iIcf+IiHH/iIcf+IiHH/iIhx/4iHH/iIhx/4iHH/iIhxP44ysHHNiIcf+Ihx/4iIcf+IiHH/iIcf+IiHH/iIcf+IiHFFARyv7ocf+IiHH/iIhx/4iHH/iIhx/4iHH/iIhx/4iHH/iIKOEBGoHv7ohx/4iIcf+Ihx/4iIcf+Ihx/4iIcf+Ihx/4iIcf8x4YG/Hn6Icf+Ihx/4iIcf+Ihx/4iIcf+IiHH/iIcf+IiHH/iIcf+IiHH/QTtM/EuIiHH/iIcf+IiHH/iIhx/4iHH/iIhx/4iHH/iIhx/4iHH/iIhx/4iHH/iIhx/4iIcf+Ihx/4iIcf+IhxOgyxtfNOhx/4iHH/iIhx/4iIcf+Ihx/4iIcf+Ihx/4iIcf9ZW9ik/4iHH/iIhx/4iIcf+Ihx/4iIcf+Ihx/4iIcf+EH9/AEg/4iIcf+Ihx/4iIcf+Ihx/4iIcf+Ihx/4iIcf89ZmSzmZuIcf+IiHH/iIcf+IiHH/iIcf+IiHH/iIcf+IiHH/OBCnuO9YiIcf+IiHH/iIcf+IiHH/iIcf+IiHH/iIhx/4iHH/hJQlx72oiIcf+Ihx/4iIcf+Ihx/4iIcf+IiHH/iIcf+IiHH/PBr2tOUJiIcf+IiHH/iIcf+IiHH/iIhx/4iHH/iIhx/4iHE0x/O7OAyIhx/4iIcf+IiHH/iIcf+IiHH/iIcf+IiHH/iIcf+IiHH/g73Ru1IuRx/4iIcf+Ihx/4iIcf+Ihx/4iIcf+Ihx/4iIcf+IPWkks5bbiIhx/4iIcf+Ihx/4iIcf+Ihx/4iIcf+Ihx/4gw07WxPEr/iIcf+IiHH/iIcf+IiHH/iIcf+IiHH/iIhx/4iEC5/AVgcf+Ihx/4iIcf+IiHH/iIcf+IiHH/iIcf+IiHH/iIP/xRsQOuiHH/iIhx/4iHH/iIhx/4iIcf+Ihx/4iIcf+Ihx/0ITPP7M/4iIcf+Ihx/4iIcf+Ihx/4iIcf+Ihx/4iIcf+IiHH/iIcf+IiHH/iIcf+IiHFfLtDRiIcf+IiHH/iIhx/4iHH/iIhx/4iHH/iIhx/4iDAd4rDyHYiIcf+Ihx/4iIcf+Ihx/4iIcf+Ihx/4iIcf+IRSksvW2IiHH/iIcf+IiHH/iIhx/4iHH/iIhx/4iHH/iIhxRJs8xkz/iIhx/4iHH/iIhx/4iHH/iIhx/4iIcf+Ihx/0BpXApqcf+Ihx/4iIcf+Ihx/4iIcf+IiHH/iIcf+IiHH/iIcf+IiHH/iIcf+IiHH/iIcf+IiHH/iIhx/4iHH/iIhx/4iHH/g2aBS6l+uHH/iIcf+IiHH/iIcf+IiHH/iIcf+IiHH/iIhx/zixwbhOPocf+Ihx/4iIcf+Ihx/4iIcf+IiHH/iIcf+IiHH/XunSFnH/iIcf+IiHH/iIcf+IiHH/iIhx/4iHH/iIhx/z5QU7KvrIiHH/iIhx/4iHH/iIhx/4iHH/iIhx/4iIcf+IhxRQEcr+6Icf+Ihx/4iIcf+Ihx/4iIcf+IiHH/iIcf+IiHH/MC10sOKLiHH/iIhx/4iHH/iIhx/4iIcf+Ihx/4iIcf+IhxSvhsUHmHH/iIhx/4iHH/iIhx/4iHH/iIhx/4iHH/iIhx/yYHURqviu5x/4iIcf+Ihx/4iIcf+Ihx/4iIcf+IiHH/iIcf+Eb0nKC2hx/4iIcf+Ihx/4iIcf+Ihx/4iIcf+IiHH/iIcf9VzNsziIhx/4iHH/iIhx/4iHH/iIhx/4iIcf+Ihx/4hKtGxkuYcf+Ihx/4iIcf+IiHH/iIcf+IiHH/iIcf+IiHH/g6cn63jYH/iIcf+IiHH/iIhx/4iHH/iIhx/4iHH/iIhx/4g97Dm0E8b/iIhx/4iHH/iIhx/4iHH/iIhx/4iHH/iIhx/4iDNgEb2f7ocf+Ihx/4iIcf+IiHH/iIcf+IiHH/iIcf+IiHH/iIcf+IiHH/iIcf+IR988ogz/iIhx/4iIcf+Ihx/4iIcf+Ihx/4iIcf+Ihx/4hF91zAiv+IiHH/iIcf+IiHH/iIcf+IiHH/iIcf+IiHH/iIcf+IiHH/iIhx/4iHH/iIhx/4iEvNHGMu/4iIcf+IiHH/iIcf+IiHH/iIcf+IiHH/iIcf+IhO0Fwi+oiHH/iIhx/4iHH/iIhx/4iHH/iIhx/4iHH/iIg2Zse6mThx/4iIcf+IiHH/iIcf+IiHH/iIcf+IiHH/iIcf+ISRRMfruIcf+Ihx/4iIcf+IiHH/iIcf+IiHH/iIcf+IiHE5AkG2/b6Ihx/4iIcf+Ihx/4iIcf+Ihx/4iIcf+Ihx/4iIcTIQ6b3vFoiIcf+Ihx/4iIcf+IiHH/iIcf+IiHH/iIcf+IiHH/iIcf+IiHH/iIcf+IiHH/iIhx/4iHH/iIhxSYZcZ5qIcf+IiHH/iIcf+IiHH/iIhx/4iHH/iIhx/4iHH/iIhx/4g8pnO0WYyIcf+IiHH/iIcf+IiHH/iIcf+IiHH/iIcf+IiHH/iIhx/4iHH/iIhx/4iHH/iIhx/4iHH/iIhx/4iHH/iIhx/4iIcf+Ihx/4iIcf+Ihx/zZ4H7qH4HH/iIhx/4iHH/iIhx/4iHH/iIhx/4iHH/iIhx/4iHH/iIhx/4iIcf+Ihx/4hN0xwyzohx/4iIcf+Ihx/4iIcf+IiHH/iIcf+IiHH/iIcf+IiHH/iIcf+IhORiwrnXH/iIcf+IiHH/iIcf+IiHH/iIcf+IiHH/iIhx/4TQIsP92IiHH/iIcf+IiHH/iIhx/4iHH/iIhx/4iHH/iIRj8cvA7/iIhx/4iHH/iIhx/4iHH/iIhx/4iHH/iIhx/4iElCXHvaiHH/iIcf+IiHH/iIcf+IiHH/iIcf+IiHH/iIcf846rW4FUqHH/iIhx/4iHH/iIhx/4iIcf+Ihx/4iIcf+Ihx/zHVAr8q/YiHH/iIhx/4iIcf+Ihx/4iIcf+Ihx/4iIcf+Ig47XW4EoqIcf+Ihx/4iIcf+Ihx/4iIcf+IiHH/iIcf+IiDJSRb+tuv+Ihx/4iIcf+Ihx/4iIcf+Ihx/4iIcf+IiHH/iIMW8osKDX/4iHH/iIhx/4iIcf+Ihx/4iIcf+Ihx/4iIcf8z5uW9GRqIhx/4iIcf+Ihx/4iIcf+Ihx/4iIcf+Ihx/4iIcf+Ihx/zZclLqja4iHH/iIhx/4iHH/iIhx/4iIcf+Ihx/4iIcf+Ihx/4iIcf+Ihx/4iIcf+Ihx/4iIcf+IiHH/iIcf+Fpb1qSIiHH/iIcf+IiHH/iIcf+IiHH/iIhx/4iHH/iIQnIc6N6Icf+IiHH/iIcf+IiHH/iIhx/4iHH/iIhx/4iHH/iIhx/4iHH/iIhx/4iHH/iIhx/4iIcf+Ihx/4iIcf+Fth1p7/iIhx/4iHH/iIhx/4iHH/iIhx/4iIcf+Ihx/4iDpuUbaRrohx/4iHH/iIhx/4iHH/iIhx/4iHH/iIhx/4iIcUwPXD8KiHH/iIcf+IiHH/iIcf+IiHH/iIhx/4iHH/iIhx/4hIkvyG0HH/iIhx/4iIcf+Ihx/4iIcf+Ihx/4iIcf+Ihx/4iDFJhb+2enH/iIcf+IiHH/iIhx/4iHH/iIhx/4iHH/iIhx/4SEUci66Icf+IiHH/iIcf+IiHH/iIcf+IiHH/iIcf+IiHH/NH1MvIKziIhx/4iHH/iIhx/4iHH/iIhx/4iHH/iIhx/4iITtBcIvqIcf+Ihx/4iIcf+Ihx/4iIcf+Ihx/4iIcf+IiHEw1QK/Kv2IiHH/iIcf+IiHH/iIcf+IiHH/iIhx/4iHH/iIhHPxycDoiHH/iIhx/4iIcf+Ihx/4iIcf+Ihx/4iIcf+Ihx/z+imLJdZ/+IiHH/iIcf+IiHH/iIhx/4iHH/iIhx/4iHH/iIgsJJMaTbbOiIhx/4iHH/iIhx/4iHH/iIhx/4iHH/iIhx/4iIcf+IhLWExae4iHH/iIcf+IiHH/iIcf+IiHH/iIcf+IiHH/iIhx/4iHH/Ov1ftgKghx/4iHH/iIhx/4iIcf+Ihx/4iIcf+Ihx/4iIcf+Ihx/4iIcf+Ig2cIG6j35x/4iHH/iIhx/4iHH/iIhx/4iHH/iIhx/4iIcf+IUkTeu4hx/4iHH/iIhx/4iHH/iIhx/4iHH/iIhx/4iIcf+Ihx/4iIcf+Ihx/4iIcf+Ihx/4iIcf+Ihx/4iEUmbM2Z/4iIcf+Ihx/4iIcf+Ihx/4iIcf+IiHH/iIcf+IiHH/iIcf+IOZoVt2Xqhx/4iIcf+Ihx/4iIcf+Ihx/4iIcf+Ihx/4iIcf+Ig93KezI1iIcf+IiHH/iIcf+IiHH/iIhx/4iHH/iIhx/4iHH/gqcCIaaP3eiHH/iIhx/4iHH/iIhx/4iHH/iIhx/4iHH/iIhx/zXyRLwNu/+IiHH/iIcf+IiHH/iIcf+IiHH/iIcf+IiHH/iIhx/4iHH/iIhx/4iHH/iIhx/4iHH/iIN7vMuUQzhx/4iIcf+Ihx/4iIcf+Ihx/4iIcf+Ihx/4iIcf+IOLgNuEfyiIcf+IiHH/iIcf+IiHH/iIcf+IiHH/iIcf+IiHH/hF+hywXoiIcf+Ihx/4iIcf+Ihx/4iIcf+Ihx/4iIcf+IiHFEGuy+UYiIcf+Ihx/4iIcf+Ihx/4iIcf+IiHH/iIcf+IiHH/iIcf+IiHH/iIcf+IiHH/iIcf+IiHH/iIhx/4iHH/g5nGG4Y57/iIhx/4iHH/iIhx/4iHH/iIhx/4iIcf+Ihx/4iIcf9P5kwRm4cf+IiHH/iIcf+IiHH/iIcf+IiHH/iIhx/4iHH/iIhx/4hDqpzVVocf+IiHH/iIcf+IiHH/iIhx/4iHH/iIhx/4iHH/iIhx/4iHH/iIhx/4iHH/iIhx/4iIcf+Ihx/4U4jdd3H/iIhx/4iHH/iIhx/4iHH/iIhx/4iIcf+Ihx/4iILG4TGkkezoiHH/iIhx/4iHH/iIhx/4iHH/iIhx/4iIcf+DHyhr8NeYiHH/iIcf+IiHH/iIhx/4iHH/iIhx/4iHH/iIhLhlxXmoiHH/iIhx/4iIcf+Ihx/4iIcf+Ihx/4iIcf+IhxOjCpts9W/4iIcf+Ihx/4iIcf+Ihx/4iIcf+IiHH/iIcf+IiHFD+hzAXnH/iIcf+IiHH/iIhx/4iHH/iIhx/4iHH/iIhx/4iHH/iIhx/4iHH/iIhx/4iIcf+Ihx/4iIcf+Ihx/4iIcf+Ihx/4iIcf+Ihx/4gwLzqw4MWHH/iIhx/4iHH/iIhx/4iHH/iIhx/4iHH/iIhx/4g1hpK8eW3/iIhx/4iHH/iIhx/4iHH/iIhx/4iHH/iIhx/4iITdMcMs5x/4iIcf+Ihx/4iIcf+Ihx/4iIcf+IiHH/iIcf+IgxqrG/VU6Ihx/4iIcf+Ihx/4iIcf+IiHH/iIcf+IiHH/iIcf82BZu6+mSHH/iIcf+IiHH/iIcf+IiHH/iIcf+IiHH/iIhx/0m3LHSNhx/4iHH/iIhx/4iIcf+Ihx/4iIcf+Ihx/4iIcf+Ihx/4iIcf+Ihx/4iIcVph1Z6Icf+Ihx/4iIcf+Ihx/4iIcf+Ihx/4iIcf+Ihx/4iIcf+IiHH/iIcf+IiHH/iIcf+IiHH/iIcf+IiHH/iIcf+IiHH/iIhx/4iHH/iIhx/4iHH/WVvYpP+IiHH/iIcf+IiHH/iIhx/4iHH/iIhx/4iHH/iIhx/4iHH/iIhx/4iHH/iIhx/4iIcf+Ihx/4iIcf+IhxNl8zuaDMcf+IiHH/iIcf+IiHH/iIcf+IiHH/iIcf+IiHH/iEb0nKC2cf+IiHH/iIcf+IiHH/iIcf+IiHH/iIcf+IiHH/iIhx/4iHH/iIhx/4iHH/TQ9cPwqHH/iIhx/4iIcf+Ihx/4iIcf+Ihx/4iIcf+Ihx/4iIcf+Ihx/4iIcf+IiHH/iC2YaRo2eW6Ihx/4iIcf+Ihx/4iIcf+Ihx/4iIcf+Ihx/4iIcf88qoW0VXqHH/iIhx/4iIcf+Ihx/4iIcf+Ihx/4iIcf+Ihx/4g396i6CFf/iIhx/4iHH/iIhx/4iHH/iIhx/4iHH/iIhx/4iHH/hJFEx+u4iHH/iIhx/4iHH/iIhx/4iHH/iIhx/4iHH/iIhx/4iHH/iIhx/4iIcf+Ihx/4iIcf+Ihx/4iIcf+Ihx/4iIQ39M2AuIhx/4iIcf+Ihx/4iIcf+Ihx/4iIcf+Ihx/4iIcf+Ihx/4iIcf+IiHH/iIMsMDvzz8/4iHH/iIhx/4iHH/iIhx/4iHH/iIhx/4iHH/iIhx/4Oy5CtdG9hx/4iIcf+Ihx/4iIcf+Ihx/4iIcf+IiHH/iIcf+IhN0xwyzocf+IiHH/iIcf+IiHH/iIhx/4iHH/iIhx/4iHH/iIhx/4iHH/iIhx/4iHH/iIhx/4iIcf+Ihx/4iIcf+Ihx/4iIcf+Ihx/4hEVzzKjHH/iIcf+IiHH/iIcf+IiHH/iIhx/4iHH/iIhx/4iHH/iIhx/4NKQRvFvucf+Ihx/4iIcf+Ihx/4iIcf+IiHH/iIcf+IiHH/iIcf+IiHH/iIcf+IiHH/iEeYfJZ4iIcf+IiHH/iIcf+IiHH/iIhx/4iHH/iIhx/4iHH/iDKEZ797mP+IiHH/iIcf+IiHH/iIcf+IiHH/iIcf+IiHH/gvqdMaFWLOiHH/iIcf+IiHH/iIhx/4iHH/iIhx/4iHH/iIhx/4hN0xwyzohx/4iIcf+Ihx/4iIcf+Ihx/4iIcf+Ihx/4iIcf+D5qdrKViYiIcf+Ihx/4iIcf+Ihx/4iIcf+Ihx/4iIcf+IiDwYqrTnVYhx/4iIcf+Ihx/4iIcf+IiHH/iIcf+IiHH/iIcf+IiHH/iIcf+IiHH/iIcf+IiHH/iDpfErag7XH/iIcf+IiHH/iIhx/4iHH/iIhx/4iHH/iIhx/4iEKR7Obhcf+IiHH/iIhx/4iHH/iIhx/4iHH/iIhx/4iHH/iIhHjPyXMIiHH/iIhx/4iHH/iIhx/4iHH/iIhx/4iIcf+Ihx/zjhl7geaIhx/4iIcf+Ihx/4iIcf+IiHH/iIcf+IiHH/iIcf+IiHH/iIcf+IiHH/iIcf+IiHH/iIhx/4iHH/iIhx/4iHH/iIhx/4NrOoukxXiHH/iIhx/4iIcf+Ihx/4iIcf+Ihx/4iIcf+Ihx/ycQERqe/u6HH/iIcf+IiHH/iIcf+IiHH/iIcf+IiHH/iIhx/zxUhrSreYiHH/iIcf+IiHH/iIhx/4iHH/iIhx/4iHH/iIhx/4iHH/iIhx/4iHH/iIhx/4iIcf+Ihx/4Ns8YujDnhx/4iIcf+Ihx/4iIcf+IiHH/iIcf+IiHH/iIcf+IhVzNszhx/4iHH/iIhx/4iIcf+Ihx/4iIcf+Ihx/4iIcf+IRvdcoIqIiHH/iIhx/4iHH/iIhx/4iHH/iIhx/4iHH/iIhx/4Me4rsCHU/4iIcf+Ihx/4iIcf+Ihx/4iIcf+Ihx/4iIcf+IiHH/iIcf+IiHH/iIcf+IiETV7MKhiHH/iIhx/4iIcf+Ihx/4iIcf+Ihx/4iIcf+Ihx/4TWt8OUiIhx/4iHH/iIhx/4iHH/iIhx/4iIcf+Ihx/4iIcf8+HJuy42SHH/iIcf+IiHH/iIcf+IiHH/iIcf+IiHH/iIhx/4g5HyS34Ntx/4iHH/iIhx/4iHH/iIhx/4iHH/iIhx/4iIcf+Ig/dYKyin3/iIcf+IiHH/iIcf+IiHH/iIcf+IiHH/iIhx/4iHH/iDB4CbCX9oiHH/iIhx/4iHH/iIhx/4iHH/iIhx/4iHH/iIhx/z7ip7IdWIcf+IiHH/iIcf+IiHH/iIcf+IiHH/iIhx/4iHH/g0yrO8NUxx/4iHH/iIhx/4iIcf+Ihx/4iIcf+Ihx/4iIcf+Ig8Qa60vlGIhx/4iHH/iIhx/4iHH/iIhx/4iIcf+Ihx/4iIcf8ssWIaROnehx/4iHH/iIhx/4iIcf+Ihx/4iIcf+Ihx/4iIcf+IMW3bv5IkiIcf+Ihx/4iIcf+Ihx/4iIcf+IiHH/iIcf+IiHEw40e/HLiIcf+IiHH/iIcf+IiHH/iIhx/4iHH/iIhx/4iHH/hCB7zvhHH/iIcf+IiHH/iIcf+IiHH/iIcf+IiHH/iIcf+IiEO2HOSe/4iHH/iIhx/4iHH/iIhx/4iHH/iIhx/4iIcf+IhMgNxH8ocf+IiHH/iIcf+IiHH/iIcf+IiHH/iIcf+IiHH/iC8xRBoc675x/4iIcf+Ihx/4iIcf+Ihx/4iIcf+Ihx/4iIcf+IhGbSypLXH/iIcf+IiHH/iIhx/4iHH/iIhx/4iHH/iIhx/4iHH/Mafxv1gOiHH/iIhx/4iIcf+Ihx/4iIcf+Ihx/4iIcf+Ihx/4SEUci66Ihx/4iHH/iIhx/4iHH/iIhx/4iHH/iIhx/4iHH/iEabPKZMiHH/iIhx/4iIcf+Ihx/4iIcf+Ihx/4iIcf+Ihx/4W2HVnnH/iIcf+IiHH/iIhx/4iHH/iIhx/4iHH/iIhx/4iHH/iIhx/4iHH/iIhx/4iIcf+Ihx/4iIcf+Ihx/4iIcf+Ihx/4iIcf+Ihx/4iIcf+IiHH/iIcf+IiHH/iIcf+IiHH/iIcf+IRVR8uriHH/iIhx/4iHH/iIhx/4iHH/iIhx/4iIcf+Ihx/4iDIpQb7WvnH/iIhx/4iHH/iIhx/4iHH/iIhx/4iHH/iIhx/4iDXiLLsd04iHH/iIcf+IiHH/iIhx/4iHH/iIhx/4iHH/iIhx/zVx9LuOC4iIcf+Ihx/4iIcf+Ihx/4iIcf+IiHH/iIcf+IiHH/TdMcMs6IiHH/iIcf+IiHH/iIhx/4iHH/iIhx/4iHH/iIhxK1VCGkqr3nH/iIcf+IiHH/iIcf+IiHH/iIhx/4iHH/iIhx/4iEabPKZMhx/4iHH/iIhx/4iHH/iIhx/4iHH/iIhx/4iIcf+IhxPm9hspCe/4iIcf+Ihx/4iIcf+Ihx/4iIcf+IiHH/iIcf+IiHH/ggF0YaD4ueiHH/iIhx/4iIcf+Ihx/4iIcf+Ihx/4iIcf+Ihx/4OXEst47Thx/4iHH/iIhx/4iHH/iIhx/4iIcf+Ihx/4iIcf+Ihx/4iIcf+Ihx/4iIcf+Ihx/4iIcf+IiHH/iIcf+IiHH/iD2SKLNt14iHH/iIhx/4iIcf+Ihx/4iIcf+Ihx/4iIcf+Ihx/4iIcf+Ihx/4iIcf+IiHH/iIcf+IiHH/gzUdG9ri5x/4iIcf+Ihx/4iIcf+Ihx/4iIcf+Ihx/4iIcf+Ihx/zmTQ7dsvIhx/4iHH/iIhx/4iIcf+Ihx/4iIcf+Ihx/4iIcf+Ihx/4iIcTJ3dL2Ii4hx/4iIcf+Ihx/4iIcf+Ihx/4iIcf+Ihx/4iIcf+Ihx/4iIcf+IiHH/iIcf+IiHH/iIcf+IiHH/iIcf+IPFmStKZtiIcf+IiHH/iIcf+IiHH/iIcf+IiHH/iIcf+IiHH/guFTMaLqzOhx/4iIcf+Ihx/4iIcf+Ihx/4iIcf+IiHH/iIcf+IS+zsYTH/iIhx/4iHH/iIhx/4iIcf+Ihx/4iIcf+Ihx/4iINv4iugHdiIhx/4iHH/iIhx/4iHH/iIhx/4iIcf+Ihx/4iIP9h0sSeLiHH/iIcf+IiHH/iIcf+IiHH/iIhx/4iHH/iIhx/4iHH/Mv5DvwG8/4iIcf+Ihx/4iIcf+Ihx/4iIcf+IiHH/iIcf+Ig34EW5H7qHH/iIcf+IiHH/iIcf+IiHH/iIcf+IiHH/iIhx/4g7D3G18I6HH/iIhx/4iHH/iIhx/4iIcf+Ihx/4iIcf+Ihx/4iECOrAgViIhx/4iHH/iIhx/4iHH/iIhx/4iHH/iIhx/4iHH/MUY/v7nAhx/4iIcf+IiHH/iIcf+IiHH/iIcf+IiHH/iIcf+IiHH/iIcf+IiHH/iIhx/4iHH/iIhx/4iHH/P8uBsTR+hx/4iHH/iIhx/4iHH/iIhx/4iHH/iIhx/4iHH/iDMyAb3N/ocf+IiHH/iIcf+IiHH/iIhx/4iHH/iIhx/4iHH/iIhxOSz1ttMKcf+IiHH/iIcf+IiHH/iIcf+IiHH/iIcf+IiHH/iIg9zmKzMZ2Ihx/4iIcf+Ihx/4iIcf+Ihx/4iIcf+Ihx/4iIcUNXPMqMiHH/iIhx/4iHH/iIhx/4iIcf+Ihx/4iIcf+Ihx/zos9bbTCnH/iIcf+IiHH/iIcf+IiHH/iIcf+IiHH/iIcf+IiHE8TfG0sg7/iIhx/4iHH/iIhx/4iHH/iIhx/4iHH/iIhx/4iIcf+Ihx/4iIcf+Ihx/4iIcf+Ihx/4iIcf+Ihx/4iIcf+IiFXM2zNx/4iHH/iIhx/4iHH/iIhx/4iHH/iIhx/4iIcf+IhxQykszW2HH/iIhx/4iIcf+Ihx/4iIcf+Ihx/4iIcf+Ihx/4g/+1exBKhx/4iHH/iIhx/4iHH/iIhx/4iHH/iIhx/4iIcf+IPboXs0Xocf+IiHH/iIhx/4iHH/iIhx/4iHH/iIhx/4iHH/iIhx/4iHH/iIhx/4iIcf+Ihx/4iIcf+Ihx/4iIcf+Ihx/4iIcf+DTBlbw+aocf+IiHH/iIcf+IiHH/iIcf+IiHH/iIcf+IiHH/iDH3kr8IbYiIcf+Ihx/4iIcf+Ihx/4iIcf+Ihx/4iIcf+IiHH/OB7RuOEuiIcf+IiHH/iIcf+IiHH/iIcf+IiHH/iIcf+IiHH/N4ZxunmO/4iHH/iIhx/4iHH/iIhx/4iHH/iIhx/4iHH/iIhx/0c5nKxm/4iIcf+Ihx/4iIcf+Ihx/4iIcf+Ihx/4iIcf+IiHH/iIcf+IiHH/iIP67vsVEQhx/4iIcf+Ihx/4iIcf+Ihx/4iIcf+Ihx/4iIcf+IhxPjQhscveiIcf+Ihx/4iIcf+Ihx/4iIcf+Ihx/4iIcf+Ihx/4iIcf+IiHH/iIcf+IiHH/iIcf+IUkTeu4hx/4iIcf+Ihx/4iIcf+IiHH/iIcf+IiHH/iIcf+IhMnExGO3H/iIhx/4iHH/iIhx/4iIcf+Ihx/4iIcf+Ihx/4iIcf88ZRK0mu2Ihx/4iIcf+Ihx/4iIcf+Ihx/4iIcf+Ihx/4iIcf+Eu+3GQS/4iIcf+Ihx/4iIcf+Ihx/4iIcf+Ihx/4iIcf+IiHH/iIcf+IiHH/iIcf+IiHH/iIcUJLvOtE/4iHH/iIhx/4iHH/iIhx/4iHH/iIhx/4iIcf+Ihx/4iIcf+Ihx/4iIcf+Ihx/4iIcf+Ihx/4iIcf+IRIVMx6uHH/iIcf+IiHH/iIcf+IiHH/iIcf+IiHH/iIcf+IiHE1T6G7sF7/iIcf+IiHH/iIcf+IiHH/iIcf+IiHH/iIcf+IiHH/iCq1lRp0pq7/iIhx/4iHH/iIhx/4iHH/iIhx/4iHH/iIhx/4iHH/SEUci66IiHH/iIcf+IiHH/iIcf+IiHH/iIcf+IiHH/iIhx/4iHH/iIhx/4iHH/iIhx/4iHH/iIhx/4iHH/iIhx/4SEUci66Icf+IiHH/iIcf+IiHH/iIcf+IiHH/iIhx/4iHH/iIJsFXGqPqjohx/4iHH/iIhx/4iHH/iIhx/4iIcf+Ihx/4iIcf+IhKqOxlcYcf+Ihx/4iIcf+IiHH/iIcf+IiHH/iIcf+IiHH/iIcf+IiHH/iIcf+IiDrTqrYsVXH/iIhx/4iHH/iIhx/4iHH/iIhx/4iIcf+Ihx/4iIM4lzvXaMiIhx/4iIcf+Ihx/4iIcf+Ihx/4iIcf+Ihx/4iIcf9IC4yPR4iHH/iIhx/4iIcf+Ihx/4iIcf+Ihx/4iIcf+Ihx/4MtFIvi63cf+Ihx/4iIcf+Ihx/4iIcf+IiHH/iIcf+IiHH/iIcf+IiHH/iIcf+IiHH/iIcf+IiHH/iIhx/4iHH/iIhx/4iHH/iIhx/4iHH/iISyo8XVyIcf+IiHH/iIcf+IiHH/iIhx/4iHH/iIhx/4iHH/iINfHxuw4OiIcf+IiHH/iIcf+IiHH/iIhx/4iHH/iIhx/4iHH/hOGBwufnH/iIhx/4iIcf+Ihx/4iIcf+Ihx/4iIcf+Ihx/4iIcf+Ihx/4iIcf+IiHH/iIcf+IiHH/iIcf+IiD9ZcbGmjoiIcf+IiHH/iIcf+IiHH/iIcf+IiHH/iIcf+IiHH/PKFntF6YiIcf+Ihx/4iIcf+Ihx/4iIcf+IiHH/iIcf+IiHH/iIcUHkLPG9/4iIcf+Ihx/4iIcf+Ihx/4iIcf+Ihx/4iIcf+Ihx/4iIcf+IiHH/iIcf+IiHH/iIcf+IiHH/iIcf+IiHH/iIcf+ITZmMNmeIhx/4iIcf+Ihx/4iIcf+Ihx/4iIcf+Ihx/4iIcf+Ihx/4OpZbt2mk/4iIcf+IiHH/iIcf+IiHH/iIcf+IiHH/iIcf+IiHH/iIcf+IiHH/iIhx/4iHH/iIhx/4iHH/iIPS+Us9BriIhx/4iHH/iIhx/4iHH/iIhx/4iHH/iIhx/4iIcf+Ihx/4PTRCs8u9iIcf+Ihx/4iIcf+Ihx/4iIcf+IiHH/iIcf+IiHH/hNAiw/3YiIcf+IiHH/iIcf+IiHH/iIcf+IiHH/iIcf+IiHH/iIcf+IiHH/iIhx/4iHH/iIhx/4iHH/iIhx/4iHH/NqvBulQ+cf+IiHH/iIcf+IiHH/iIcf+IiHH/iIcf+IiHH/iDE/UrDQrf+IiHH/iIcf+IiHH/iIhx/4iHH/iIhx/4iHH/iIhx/4iHH/iIhx/4iHH/iIgppncadZiOiIcf+Ihx/4iIcf+IiHH/iIcf+IiHH/iIcf+IiHH/iIcf+IiHH/iIcf+IiHH/iIhx/4iHH/iIhx/4iHH/iIhx/4iHH/iIhx/4iHH/iIhx/4iIcf+Ihx/4iIcf+Ihx/4iIcf+DvjwrUcPYcf+IiHH/iIcf+IiHH/iIhx/4iHH/iIhx/4iHH/iIgyHcG+4j6HH/iIcf+IiHH/iIcf+IiHH/iIcf+IiHH/iIcf+IiHH/iIhx/4iHH/iIhx/4iHH/iIhx/4iHH/iIhx/4iHE37AK4E/1x/4iHH/iIhx/4iHH/iIhx/4iHH/iIhx/4iIcf+Ihx/4iIcf+Ihx/4iIcf+Ihx/4iIcf+Ihx/4iIcf+IiHH/iIcf+IiDETUb/sroiHH/iIhx/4iHH/iIhx/4iHH/iIhx/4iHH/iIhx/4gvCEAaH3v+cf+IiHH/iIhx/4iHH/iIhx/4iHH/iIhx/4iHH/iIhx/4hSRN67iHH/iIhx/4iHH/iIhx/4iHH/iIhx/4iHH/iIhx/4iHH/NZISu23tcf+IiHH/iIcf+IiHH/iIcf+IiHH/iIhx/4iHH/iIg7maG1Zl6Ihx/4iIcf+Ihx/4iIcf+Ihx/4iIcf+IiHH/iIcf+DjL5Lg0G4hx/4iHH/iIhx/4iHH/iIhx/4iHH/iIhx/4iHH/iIQ6qc1VaHH/iIhx/4iHH/iIhx/4iHH/iIhx/4iHH/iIhx/4hGARy/7v+Ihx/4iIcf+Ihx/4iIcf+Ihx/4iIcf+IiHH/iIcf+IiHH/g02fK8Jg2Icf+IiHH/iIcf+IiHH/iIcf+IiHH/iIcf+IiHH/iIg/kwGxbP6Ihx/4iIcf+IiHH/iIcf+IiHH/iIcf+IiHH/iIcf+CAQdBoP+L6Icf+Ihx/4iIcf+Ihx/4iIcf+IiHH/iIcf+IiHH/iD00u7PLRIiIcf+Ihx/4iIcf+IiHH/iIcf+IiHH/iIcf+IiHH/iE6iTCXbiHH/iIhx/4iHH/iIhx/4iIcf+Ihx/4iIcf+Ihx/4iIcf+Ihx/4iIcf+Ihx/4iIcf+IiHH/iIcf+IiHH/gw95KxGG3/iIcf+IiHH/iIhx/4iHH/iIhx/4iHH/iIhx/4iHH/N7/euUAhhx/4iIcf+Ihx/4iIcf+Ihx/4iIcf+IiHH/iIcf+IiHFK7OxRMYhx/4iHH/iIhx/4iIcf+Ihx/4iIcf+Ihx/4iIcf+Ihx/4iIcf+Ihx/4iIcf+IiHH/iIcf+IiHH/iIcf+IiHH/iIcf+IiHH/iECaLAddiIcf+Ihx/4iIcf+Ihx/4iIcf+IiHH/iIcf+IiHH/iDdZ1LmmK4hx/4iIcf+Ihx/4iIcf+Ihx/4iIcf+Ihx/4iIcf+Ihx/4iINWmHvJZ4/4iIcf+Ihx/4iIcf+Ihx/4iIcf+Ihx/4iIcf+IiHFOXBwqPv+Ihx/4iIcf+Ihx/4iIcf+IiHH/iIcf+IiHH/iIcf9CEzz+zP+IiHH/iIcf+IiHH/iIcf+IiHH/iIcf+IiHH/iIhx/4TgycLzaHH/iIhx/4iHH/iIhx/4iHH/iIhx/4iIcf+Ihx/4iDKFYb56nohx/4iIcf+Ihx/4iIcf+Ihx/4iIcf+IiHH/iIcf+IiHH/iIcf+IiHH/iIcf+EmJHHducf+Ihx/4iIcf+Ihx/4iIcf+Ihx/4iIcf+Ihx/4iIcf9PiiwnXf+IiHH/iIcf+IiHH/iIhx/4iHH/iIhx/4iHH/iIhx/4iHH/iIhx/4iHH/iIhx/4iIcf+Ihx/4iIcf84Zqa4mVmHH/iIhx/4iHH/iIhx/4iHH/iIhx/4iIcf+Ihx/4iIcf+EVUfLq4iHH/iIcf+IiHH/iIcf+IiHH/iIcf+IiHH/iIcf+IiHH/g/7RKxEu2Icf+Ihx/4iIcf+IiHH/iIcf+IiHH/iIcf+IiHH/iIcf+IiHH/iIcf+IMzIBvc3+hx/4iIcf+Ihx/4iIcf+IiHH/iIcf+IiHH/iIcf+IiD2NAbNy/ohx/4iIcf+Ihx/4iIcf+Ihx/4iIcf+IiHH/iIcf+Ig2nfW6YgqHH/iIhx/4iHH/iIhx/4iHH/iIhx/4iHH/iIhx/4hCrVzlKnH/iIhx/4iHH/iIhx/4iHH/iIhx/4iHH/iIhx/4iIcUsCLE/dcf+IiHH/iIcf+IiHH/iIhx/4iHH/iIhx/4iHH/iIhx/4iHH/iIhx/4UkTeu4iHH/iIhx/4iHH/iIhx/4iHH/iIhx/4iHH/iIhx/4hbn9Vgcf+Ihx/4iIcf+Ihx/4iIcf+Ihx/4iIcf+Ihx/4iIcf+IiHH/iIcUGtXOUqiIcf+IiHH/iIcf+IiHH/iIhx/4iHH/iIhx/4iHH/iIUD7Q0XH/iIcf+IiHH/iIhx/4iHH/iIhx/4iHH/iIhx/4iHH/iIQmPc6cJx/4iHH/iIhx/4iIcf+Ihx/4iIcf+Ihx/4iIcf+Ihx/zcEKLn713H/iIcf+IiHH/iIcf+IiHH/iIcf+IiHH/iIcf+IiHH/O/3ltQIaiIhx/4iHH/iIhx/4iHH/iIhx/4iIcf+Ihx/4iIcf+Ihx/4iIcf+E3THDLOiIcf+IiHH/iIcf+IiHH/iIcf+IiHH/iIcf+IiHH/hYF9johx/4iIcf+Ihx/4iIcf+Ihx/4iIcf+Ihx/4iIcf+Ihx/4iIcf+IiHH/iIcf+IiHH/iIcU/gzAHzcf+IiHH/iIcf+IiHH/iIcf+IiHH/iIcf+IiHH/iIhx/4iHH/iIhx/4iHH/iIhx/4iHH/iIhx/4iHH/QXIc+N5x/4iIcf+Ihx/4iIcf+Ihx/4iIcf+Ihx/4iIcf+IiEbJTKNrhx/4iIcf+Ihx/4iIcf+Ihx/4iIcf+Ihx/4iIcf+IiHH/g0lkW8abqIiHH/iIcf+IiHH/iIcf+IiHH/iIcf+IiHH/iIhx/4iHH/iIhx/4iHH/iIhx/4iHH/iIhx/4iHH/iIhx/4iIcf+Ihx/4iIcf+Ihx/4iIcf+Ihx/4iIcf+Ihx/4iIcTwlA7Pa/Ihx/4iIcf+Ihx/4iIcf+Ihx/4iIcf+Ihx/4iIcf+IhAbBwKPocf+Ihx/4iIcf+Ihx/4iIcf+Ihx/4iIcf+IiHH/iIcf+IiHH/iIcf+IiHH/iIcf+IiHH/iIcf+IiHFFARyv7ohx/4iHH/iIhx/4iHH/iIhx/4iHH/iIhx/4iIcf+Ihx/4gzjYW9cnqIhx/4iIcf+Ihx/4iIcf+Ihx/4iIcf+IiHH/iIcf+IhC22ziSXH/iIhx/4iIcf+Ihx/4iIcf+Ihx/4iIcf+Ihx/4iIcTM+N7zByIcf+IiHH/iIcf+IiHH/iIcf+IiHH/iIcf+IiHH/iIcf+IiHH/OmJztp2MiHH/iIcf+IiHH/iIcf+IiHH/iIhx/4iHH/iIhx/4iHE1H0W64Lpx/4iIcf+Ihx/4iIcf+IiHH/iIcf+IiHH/iIcf+IiHH/iD/CY7I9nP+IiHH/iIhx/4iHH/iIhx/4iHH/iIhx/4iHH/iIhx/4iHH/SAuMj0eIiHH/iIhx/4iHH/iIhx/4iHH/iIhx/4iHH/iIhx/4hTiN53/4iIcf+Ihx/4iIcf+Ihx/4iIcf+Ihx/4iIcf+Ihx/4iIcf+IiHH/iIcf+IiHH/iIcf+IiHH/iIcf+IiHH/iIcf+IgioVUa5equiHH/iIhx/4iHH/iIhx/4iHH/iIhx/4iHH/iIhx/4iHE6CmW19ZqIiHH/iIcf+IiHH/iIcf+IiHH/iIhx/4iHH/iIhx/4NbZou0mXhx/4iHH/iIhx/4iIcf+Ihx/4iIcf+Ihx/4iIcf+Ihx/4iIcf+Ihx/4iIcf+IiHH/iIcf+IiHH/iIcf+IiHH/iIcf+IiHH/iIcToHpbX4WnH/iIcf+IiHH/iIcf+IiHH/iIcf+IiHH/iIhx/4iHH/hCkezm4YiHH/iIcf+IiHH/iIcf+IiHH/iIhx/4iHH/iIhx/4g5AWi3/peIiHH/iIcf+IiHH/iIhx/4iHH/iIhx/4iHH/iIhx/4NaFRu16uhx/4iIcf+Ihx/4iIcf+Ihx/4iIcf+IiHH/iIcf+IiHE17Jy6E2OIiHH/iIhx/4iHH/iIhx/4iHH/iIhx/4iHH/iIhx/4grN14aXIoeiHH/iIhx/4iHH/iIhx/4iHH/iIhx/4iIcf+Ihx/4iIcf+DM0xr3LOYcf+IiHH/iIhx/4iHH/iIhx/4iHH/iIhx/4iHH/iIhx/z21kbRKbv+Ihx/4iIcf+Ihx/4iIcf+IiHH/iIcf+IiHH/iIcf+IRm0sqS2HH/iIhx/4iHH/iIhx/4iHH/iIhx/4iHH/iIhx/4iIcf+Ihx/4iIcf+Ihx/4iIcf+Ihx/4iIcSDBIBrz7f6Ihx/4iHH/iIhx/4iHH/iIhx/4iHH/iIhx/4iHH/iIQqAs5f2IiHH/iIcf+IiHH/iIcf+IiHH/iIhx/4iHH/iIhx/4iHH/iIhx/4iHH/iIhx/4iHH/iIhx/z5KMrK1zXH/iIcf+IiHH/iIcf+IiHH/iIcf+IiHH/iIcf+IiHH/iIhx/4iHH/iIhx/4iHH/iIhx/4iHH/iIhx/zB/YbCQnoiIcf+Ihx/4iIcf+Ihx/4iIcf+Ihx/4iIcf+Ihx/4iEcBHJ/uiIhx/4iHH/iIhx/4iHH/iIhx/4iHH/iIhx/4iIcf+Ihx/4W2HVnnH/iIcf+IiHH/iIcf+IiHH/iIcf+IiHH/iIhx/4iHH/PDcCtMj9iHH/iIhx/4iHH/iIhx/4iIcf+Ihx/4iIcf+Ihx/4iIcf+Ihx/4g/vwKxQP1x/4iIcf+Ihx/4iIcf+Ihx/4iIcf+Ihx/4iIcf+IiHH/T+ZMEZuHH/iIhx/4iHH/iIhx/4iHH/iIhx/4iHH/iIhx/4iIMZLNv20yiIcf+IiHH/iIhx/4iHH/iIhx/4iHH/iIhx/4iHH/iDJ9876CDIhx/4iIcf+Ihx/4iIcf+Ihx/4iIcf+Ihx/4iIcf+IgzWKO9p1xx/4iHH/iIhx/4iHH/iIhx/4iHH/iIhx/4iIcf+Ihx/4iIcf+Ihx/4iIcf+Ihx/4iIcf+Ihx/4hGyUyja4iIcf+Ihx/4iIcf+Ihx/4iIcf+Ihx/4iIcf+Ihx/4iIR4z8lzCIhx/4iIcf+Ihx/4iIcf+IiHH/iIcf+IiHH/iIcf+IP4+lsXBaiHH/iIcf+IiHH/iIcf+IiHH/iIcf+IiHH/iIcf+IiHH/iIg/fxSxgOuIiHH/iIcf+IiHH/iIcf+IiHH/iIcf+IiHH/iIcf+IhHIOyd8Yhx/4iIcf+Ihx/4iIcf+Ihx/4iIcf+Ihx/4iIcf+IiHH/iIcf+IiHH/iIcf+IiHH/iIcf+IiHH/iIcf+IiHH/iIhx/1bS2y3/iIhx/4iHH/iIhx/4iHH/iIhx/4iHH/iIhx/4iIcf+F2l01qIcf+Ihx/4iIcf+Ihx/4iIcf+Ihx/4iIcf+IiHH/iIcVXS2i2HH/iIcf+IiHH/iIcf+IiHH/iIcf+IiHH/iIhx/4iHE7tLi0S0eIiHH/iIcf+IiHH/iIhx/4iHH/iIhx/4iHH/iIhx/4Qd4s8h2HH/iIcf+IiHH/iIcf+IiHH/iIcf+IiHH/iIhx/4iHH/VczbM4iIcf+Ihx/4iIcf+Ihx/4iIcf+IiHH/iIcf+IiHH/iD/8UbEDroiHH/iIhx/4iHH/iIhx/4iHH/iIhx/4iIcf+Ihx/4iIcf+Ihx/4iIcf+Ihx/4iIN8hGuTe5iIcf+Ihx/4iIcf+Ihx/4iIcf+IiHH/iIcf+IiHH/iIcf+IiHH/iIcf+IiHH/iIcf+IiHH/iIhOlswmk4hx/4iIcf+Ihx/4iIcf+Ihx/4iIcf+Ihx/4iIcf+Ihx/4iIcf+IiHH/iIcf+IiHH/iIcf+IiE0wPDz8iIcf+Ihx/4iIcf+Ihx/4iIcf+Ihx/4iIcf+IiHH/iIcf+IiHH/iIcf+IRSZsvZlx/4iIcf+Ihx/4iIcf+Ihx/4iIcf+Ihx/4iIcf+Ihx/4W2HVnnH/iIhx/4iHH/iIhx/4iHH/iIhx/4iHH/iIhx/4iHH/gmnisaph1OiHH/iIcf+IiHH/iIcf+IiHH/iIcf+IiHH/iIcf+IiHEzvTq9QsX/iIhx/4iHH/iIhx/4iHH/iIhx/4iHH/iIhx/4iHH/hbYdWecf+IiHH/iIcf+IiHH/iIcf+IiHH/iIcf+IiHH/iIcf+DTdBbwi+nH/iIhx/4iHH/iIhx/4iHH/iIhx/4iHH/iIhx/4iIcf+Ihx/4iD0XN7PoyIhx/4iIcf+Ihx/4iIcf+Ihx/4iIcf+IiHH/iIcf+IiDnG2Lc5J4iHH/iIcf+IiHH/iIcf+IiHH/iIcf+IiHH/iIhx/4g5Nda4yin/iIhx/4iIcf+Ihx/4iIcf+Ihx/4iIcf+Ihx/4iIcf+Fth1p7/iIhx/4iIcf+Ihx/4iIcf+Ihx/4iIcf+Ihx/4iIcf+IM+8EvRD7cf+Ihx/4iIcf+Ihx/4iIcf+IiHH/iIcf+IiHH/iIcf+IiHFG3zySDIhx/4iHH/iIhx/4iHH/iIhx/4iIcf+Ihx/4iIcf+Ihx/4g7eda1himIhx/4iHH/iIhx/4iHH/iIhx/4iHH/iIhx/4iIcf+Ihx/4Mn3zvoIMiIcf+Ihx/4iIcf+IiHH/iIcf+IiHH/iIcf+IiHH/iIPYEjs37ccf+IiHH/iIcf+IiHH/iIcf+IiHH/iIcf+IiHH/iIcf+E3E3DOyhx/4iIcf+Ihx/4iIcf+Ihx/4iIcf+Ihx/4iIcf+Ihx/4RLCc1Pb/iIhx/4iHH/iIhx/4iHH/iIhx/4iHH/iIhx/4iHH/iElPjIsH/4iIcf+Ihx/4iIcf+Ihx/4iIcf+Ihx/4iIcf+Ihx/4iDVSJLut24iHH/iIhx/4iHH/iIhx/4iHH/iIhx/4iHH/iIhx/4iD/FI7E63IiHH/iIcf+IiHH/iIcf+IiHH/iIcf+IiHH/iIhx/4iHH/WBfY6Ihx/4iIcf+Ihx/4iIcf+Ihx/4iIcf+IiHH/iIcf+IiHH/gwVniwuYeHH/iIhx/4iHH/iIhx/4iHH/iIhx/4iHH/iIhx/4iHH/TPWsQKWIcf+Ihx/4iIcf+Ihx/4iIcf+Ihx/4iIcf+IiHH/iIcT38UbIDrocf+IiHH/iIcf+IiHH/iIcf+IiHH/iIcf+IiHH/iIhx/4iHH/iITtBcIvqIhx/4iHH/iIhx/4iHH/iIhx/4iIcf+Ihx/4iIcf+Ihx/zMP1L3wK4cf+Ihx/4iIcf+Ihx/4iIcf+Ihx/4iIcf+Ihx/4iIcf+IiHH/iIcf+IiHH/iIcf+IiHH/iIcf+IiHH/iIcf+IiDfZ0bkmLoiHH/iIcf+IiHH/iIhx/4iHH/iIhx/4iHH/iIhx/4iHE/WcmwpjaIiHH/iIcf+IiHH/iIcf+IiHH/iIcf+IiHH/iIcf+IiElwbHj5iHH/iIhx/4iHH/iIhx/4iHH/iIhx/4iIcf+Ihx/4iIcf+Ihx/4iIcf9Al2wHiYcf+Ihx/4iIcf+Ihx/4iIcf+Ihx/4iIcf+Ihx/4iIcf+IiHH/iIcf873aG2Il7/iIcf+IiHH/iIcf+IiHH/iIcf+IiHH/iIhx/4iHH/iIhx/4iHH/iIPDrBtMU+iIhx/4iHH/iIhx/4iHH/iIhx/4iHH/iIhx/4iHH/iIKKuDGoVHznH/iIcf+IiHH/iIcf+IiHH/iIhx/4iHH/iIhx/4iHH/g3xYa5OnmIcf+Ihx/4iIcf+Ihx/4iIcf+Ihx/4iIcf+Ihx/4iIcf9dpdNaiIcf+IiHH/iIcf+IiHH/iIcf+IiHH/iIcf+IiHH/iIhxQUFM6+uHH/iIcf+IiHH/iIcf+IiHH/iIcf+IiHH/iIcf+IiHH/P4qZsXVmiHH/iIcf+IiHH/iIhx/4iHH/iIhx/4iHH/iIhx/4iHH/J6v8GpVAPnH/iIcf+IiHH/iIcf+IiHH/iIcf+IiHH/iIhx/4iHH/hSRN67iIcf+IiHH/iIcf+IiHH/iIcf+IiHH/iIhx/4iHH/iIL8SSGhO23ocf+IiHH/iIcf+IiHH/iIcf+IiHH/iIhx/4iHH/iIhxSe+sYQVx/4iIcf+IiHH/iIcf+IiHH/iIcf+IiHH/iIcf+IiHH/iIcf+IiHH/iIhx/4iHH/iIhx/4hOdDwovIcf+IiHH/iIcf+IiHH/iIcf+IiHH/iIcf+IiHH/iIhxWmHVnocf+IiHH/iIcf+IiHH/iIcf+IiHH/iIcf+IiHH/iIPi4hstHeiHH/iIhx/4iHH/iIhx/4iHH/iIhx/4iIcf+Ihx/4iIcf+CTUUBrCuv6Ihx/4iIcf+Ihx/4iIcf+Ihx/4iIcf+IiHH/iIcf+IiHH/iDoHxrb4OYiIcf+IiHH/iIcf+IiHH/iIcf+IiHH/iIcf+IiHH/iIcf+IiHH/iIhxOpbhtWkeiIhx/4iHH/iIhx/4iHH/iIhx/4iHH/iIhx/4iHH/iIhD2KzSdYcf+IiHH/iIcf+IiHH/iIcf+IiHH/iIhx/4iHH/iIhx/4iHH/iIhx/4iHH/iIhx/4iHH/iIhx/4iIP8z0sTMLiIcf+IiHH/iIcf+IiHH/iIcf+IiHH/iIcf+IiHH/iIhx/4iHH/iIhx/4iHH/iIhx/4iHH/iIhx/4iHH/iIhx/4iIcf+Ihx/4iIcf+Ihx/4iIcf+Ihx/4iIcf+Ihx/4iIcf+IiHH/iIcTJJZL22m4cf+IiHH/iIcf+IiHH/iIcf+IiHH/iIcf+IiHH/iIhx/ztJAbW2/oiHH/iIhx/4iHH/iIhx/4iHH/iIhx/4iHH/iIhx/4iDuK27V1JIiIcf+Ihx/4iIcf+IiHH/iIcf+IiHH/iIcf+IiHH/iDec+7ljBIiHH/iIhx/4iHH/iIhx/4iHH/iIhx/4iHH/iIhx/4iHFLAixP3Ycf+IiHH/iIcf+IiHH/iIcf+IiHH/iIhx/4iHH/iIhx/4hCrVzlKnH/iIcf+IiHH/iIhx/4iHH/iIhx/4iHH/iIhx/4iHH/iIO8TxtTsOhx/4iIcf+IiHH/iIcf+IiHH/iIcf+IiHH/iIcf+IiHH/hX0tktiIhx/4iIcf+Ihx/4iIcf+Ihx/4iIcf+Ihx/4iIcf+IhxMTnSvsYtcf+IiHH/iIcf+IiHH/iIcf+IiHH/iIcf+IiHH/iIhx/4K09CGlsL3ohx/4iHH/iIhx/4iHH/iIhx/4iHH/iIhx/4iIcf+Ihx/4iIcf+Ihx/4iIcf+Ihx/4iIcf+Ihx/4gzVJG9q26IiHH/iIcf+IiHH/iIhx/4iHH/iIhx/4iHH/iIhx/4iHE494e4CHj/iIhx/4iIcf+Ihx/4iIcf+Ihx/4iIcf+Ihx/4iIcf+IhcYdSeiIcf+IiHH/iIcf+IiHH/iIcf+IiHH/iIcf+IiHH/iIcUkqPG1chx/4iHH/iIhx/4iIcf+Ihx/4iIcf+Ihx/4iIcf+Ihx/4IPnBGgFj7ohx/4iIcf+Ihx/4iIcf+Ihx/4iIcf+Ihx/4iIcf+Fuf1WCHH/iIcf+IiHH/iIcf+IiHH/iIcf+IiHH/iIcf+IhM+GxAeYiHH/iIcf+IiHH/iIcf+IiHH/iIhx/4iHH/iIhx/4iHFC1ezSoYhx/4iHH/iIhx/4iIcf+Ihx/4iIcf+Ihx/4iIcf+Ihx/zKhcr5ejXH/iIcf+IiHH/iIcf+IiHH/iIhx/4iHH/iIhx/4iHH/iE4YHD5+/4iIcf+IiHH/iIcf+IiHH/iIcf+IiHH/iIcf+IiHH/iIPZ2StGJt/4iHH/iIhx/4iHH/iIhx/4iHH/iIhx/4iIcf+Ihx/4iD8cIrHj3Ycf+IiHH/iIcf+IiHH/iIcf+IiHH/iIcf+IiHH/iIhx/zbG+bo5BoiHH/iIhx/4iHH/iIhx/4iHH/iIhx/4iHH/iIhx/4iILuXQGiGi/oiIcf+IiHH/iIcf+IiHH/iIcf+IiHH/iIcf+IiHH/iDKovb5XQocf+IiHH/iIcf+IiHH/iIcf+IiHH/iIhx/4iHH/iIhx/0JBTOvrcf+Ihx/4iIcf+Ihx/4iIcf+Ihx/4iIcf+IiHH/iIcf+IhFSPy7cIcf+IiHH/iIhx/4iHH/iIhx/4iHH/iIhx/4iHH/iIhx/zPcsr0jTYhx/4iHH/iIhx/4iIcf+Ihx/4iIcf+Ihx/4iIcf+Ihx/4iIcf+Ihx/4iIcf+IiHH/iIcf+IiHH/iIcf9W0totcf+Ihx/4iIcf+Ihx/4iIcf+IiHH/iIcf+IiHH/iIcf+IhKEYxu54hx/4iIcf+Ihx/4iIcf+Ihx/4iIcf+IiHH/iIcf+IiHH/iIcf+IiHH/iIcf+IiHH/iIcf+IiHH/iIhx/4iHH/iIhxTkCsG/Vx/4iIcf+Ihx/4iIcf+IiHH/iIcf+IiHH/iIcf+IiHH/iIcf+IiHH/iIcT7qUrEVrXH/iIhx/4iHH/iIhx/4iHH/iIhx/4iIcf+Ihx/4iIcf+DtZDLWm83H/iIhx/4iIcf+Ihx/4iIcf+Ihx/4iIcf+Ihx/4iIcf+INrOoukxXiHH/iIcf+IiHH/iIcf+IiHH/iIcf+IiHH/iIcf+IiHH/R3MsqM3/iIcf+IiHH/iIcf+IiHH/iIhx/4iHH/iIhx/4iHH/iIRslMo2uIcf+IiHH/iIcf+IiHH/iIhx/4iHH/iIhx/4iHH/iIhxJI4gGscd/v+IiHH/iIcf+IiHH/iIcf+IiHH/iIcf+IiHH/iIcf+IiHH/iIhx/4iHH/iIhx/4iHH/iIhx/4iHH/iIgiVjoa6pxehx/4iIcf+Ihx/4iIcf+Ihx/4iIcf+IiHH/iIcf+IiHH/iIcf+IiHH/iIcf+IiHH/iIcf+IiHH/iIhx/4iHH/iIhx/4iHH/RclMs2tx/4iHH/iIhx/4iHH/iIhx/4iIcf+Ihx/4iIcf+Ihx/4iCTH1hrTgp7/iIhx/4iHH/iIhx/4iHH/iIhx/4iHH/iIhx/4iHH/iIhx/zg2SrjJtYiHH/iIhx/4iHH/iIhx/4iHH/iIhx/4iHH/iIhx/4iITPhsQHmHH/iIhx/4iHH/iIhx/4iIcf+Ihx/4iIcf+Ihx/4iIcf+Ihx/4iIcf+Ihx/yojQRpty+6IiHH/iIcf+IiHH/iIcf+IiHH/iIcf+IiHH/iIhx/4iHH/W2HVnocf+Ihx/4iIcf+Ihx/4iIcf+Ihx/4iIcf+IiHH/iIcf+IiHH/iIcf+IiHH/iIcf+IiHH/iIcf+IiHH/iIhx/4iHH/iIhx/4iHH/iIg/9P6yCwH/iIcf+IiHH/iIcf+IiHH/iIhx/4iHH/iIhx/4iHH/iIg4DUa48rlx/4iHH/iIhx/4iHH/iIhx/4iHH/iIhx/4iIcf+Ihx/4iIcf+Ihx/4iIcf+Ihx/4iIcf+Ihx/4iIcf+IiHH/iCy8KSpEPW2Icf+IiHH/iIhx/4iHH/iIhx/4iHH/iIhx/4iHH/iIhx/z9wdrGPiYcf+Ihx/4iIcf+Ihx/4iIcf+Ihx/4iIcf+Ihx/4iIcf+IW2HWnv+Ihx/4iIcf+Ihx/4iIcf+Ihx/4iIcf+Ihx/4iIcf+IiHH/iIcf89LiGz0d5x/4iHH/iIhx/4iHH/iIhx/4iIcf+Ihx/4iIcf+Ihx/4ghNR0a/K4uiHH/iIcf+IiHH/iIcf+IiHH/iIhx/4iHH/iIhx/4iHH/Rj8crA6Icf+IiHH/iIcf+IiHH/iIcf+IiHH/iIcf+IiHH/iIcf+DboEboX7oiHH/iIhx/4iHH/iIhx/4iHH/iIhx/4iHH/iIhx/4iHH/iIPNZJtCm2iIcf+Ihx/4iIcf+Ihx/4iIcf+IiHH/iIcf+IiHH/iIcf9AaVwKanH/iIcf+IiHH/iIhx/4iHH/iIhx/4iHH/iIhx/4iHH/iIhIDkyPG4iIcf+IiHH/iIcf+IiHH/iIcf+IiHH/iIcf+IiHH/iIcSQ8MxrMPM7/iIcf+IiHH/iIcf+IiHH/iIcf+IiHH/iIhx/4iHH/iIhBxXzzqIiIcf+Ihx/4iIcf+Ihx/4iIcf+Ihx/4iIcf+Ihx/4iIcf825xe7GOj/iIhx/4iHH/iIhx/4iIcf+Ihx/4iIcf+Ihx/4iIcf+Ihx/4iIcf+Ihx/4iIcf+IiHH/iIcf+IiHH/iIcf+IiHH/iIcf+IiHH/iIcf+IiHH/iIhx/4hHARyf7oiIcf+Ihx/4iIcf+Ihx/4iIcf+IiHH/iIcf+IiHH/iIcf+IiHH/iIcf+IiHH/iIcf+IiHH/iIhx/4iD+9L7FC0IiIcf+Ihx/4iIcf+Ihx/4iIcf+Ihx/4iIcf+Ihx/4iIcf+IQZSs9rVx/4iIcf+Ihx/4iIcf+Ihx/4iIcf+IiHH/iIcf+IiHH/iIcTdQlbmvav+Ihx/4iIcf+Ihx/4iIcf+IiHH/iIcf+IiHH/iIcf+IhN0xwyzocf+IiHH/iIhx/4iHH/iIhx/4iHH/iIhx/4iHH/iIhx/y5JhCorZ72Ihx/4iHH/iIhx/4iIcf+Ihx/4iIcf+Ihx/4iIcf+Ihx/yEAwRoABO7/iIcf+IiHH/iIhx/4iHH/iIhx/4iHH/iIhx/4iHH/iIhx/4g1/iK7Ad1x/4iHH/iIhx/4iIcf+Ihx/4iIcf+Ihx/4iIcf+Ihx/4iIO9T8tisD/4iHH/iIhx/4iHH/iIhx/4iIcf+Ihx/4iIcf+Ihx/4iIcf+Ig3OgS5xfuIhx/4iHH/iIhx/4iHH/iIhx/4iHH/iIhx/4iIcf+Ihx/4OrsytkTNiIcf+IiHH/iIcf+IiHH/iIcf+IiHH/iIhx/4iHH/iIhx/4iHH/iIhx/4iHH/iIhx/4iHH/iIhx/4iIcf+Ihx/4PZ2Ss2Jthx/4iHH/iIhx/4iIcf+Ihx/4iIcf+Ihx/4iIcf+Ihx/4gmLyMqrQ3Nhx/4iHH/iIhx/4iIcf+Ihx/4iIcf+Ihx/4iIcf+Ihx/4Po5TsnGsiIhx/4iIcf+Ihx/4iIcf+Ihx/4iIcf+Ihx/4iIcf+Ihx/4iIcf+IiHH/iIcf+IiHH/iIcf+IiHH/iIcf+IiHH/iIcTuD6LV8F/+IiHH/iIcf+IiHH/iIcf+IiHH/iIcf+IiHH/iIcf+IiHEwlma/aZmIhx/4iIcf+Ihx/4iIcf+Ihx/4iIcf+Ihx/4iIcf+IiHH/iIcf+IiHH/iIcf+IiHH/iIcf+IiHH/R988kgyHH/iIcf+IiHH/iIhx/4iHH/iIhx/4iHH/iIhx/4iHH/iIT698FQiIhx/4iIcf+Ihx/4iIcf+IiHH/iIcf+IiHH/iIcf+IiHH/W5/VYIcf+IiHH/iIhx/4iHH/iIhx/4iHH/iIhx/4iHH/iIhx/4gyAFi//6f/iIhx/4iIcf+Ihx/4iIcf+Ihx/4iIcf+Ihx/4iIcf+IhxMFkXv6bocf+Ihx/4iIcf+Ihx/4iIcf+IiHH/iIcf+IiHH/iIcf+IiHH/iIcf+IiHH/iIcf+IiHH/iIhx/4iHH/iIhx/4iHH/iIhNx5wzhohx/4iHH/iIhx/4iIcf+Ihx/4iIcf+Ihx/4iIcf+Ihx/4iIcf+Ihx/4iIcf+IiHH/iIcf+IiHH/iIcf+IiHFKvtxUEocf+Ihx/4iIcf+IiHH/iIcf+IiHH/iIcf+IiHH/iIcf+IIO8IGgIPfohx/4iIcf+Ihx/4iIcf+IiHH/iIcf+IiHH/iIcf+IiHH/g2Hfi64geHH/iIcf+IiHH/iIcf+IiHH/iIcf+IiHH/iIcf+IiHH/iIPxePsehwiHH/iIhx/4iHH/iIhx/4iHH/iIhx/4iHH/iIhx/4iIcf+Ihx/4iIcf+Ihx/4iIcf+Ihx/4g9rNGzUy6Ihx/4iHH/iIhx/4iHH/iIhx/4iIcf+Ihx/4iIcf+Ihx/4PLsRtETuhx/4iHH/iIhx/4iHH/iIhx/4iIcf+Ihx/4iIcf+Ihx/4iEN8jNg3cf+Ihx/4iIcf+Ihx/4iIcf+IiHH/iIcf+IiHH/iIcf+IiDpxsraOTYcf+Ihx/4iIcf+Ihx/4iIcf+Ihx/4iIcf+IiHH/iIcf+IiHH/iIcf+IiHH/iIcf+IiHH/iIcf+IiHH/iIhx/4iHH/iIgy0ru+LUSIhx/4iIcf+Ihx/4iIcf+IiHH/iIcf+IiHH/iIcf+IiHE2L9a50CmHH/iIhx/4iHH/iIhx/4iHH/iIhx/4iIcf+Ihx/4iIcf+Igh6oIa8VfeiHH/iIhx/4iHH/iIhx/4iHH/iIhx/4iIcf+Ihx/4iIcf+Ihx/4iIcf+Ihx/4iIcf+Ihx/4iIcf+IiHH/iIcf+IiHH/iIcf+IiHH/iIcf+IiHH/iIcf+IiHH/hFJmy9mYcf+Ihx/4iIcf+Ihx/4iIcf+IiHH/iIcf+IiHH/iIcf+IS4OcV8aHH/iIhx/4iHH/iIhx/4iIcf+Ihx/4iIcf+Ihx/4iIcf+IMQQSv/vtiHH/iIhx/4iHH/iIhx/4iHH/iIhx/4iHH/iIhx/4iIcf+DghM7jezIhx/4iHH/iIhx/4iIcf+Ihx/4iIcf+Ihx/4iIcf+Ihx/4g8VIa0q3mIcf+Ihx/4iIcf+Ihx/4iIcf+Ihx/4iIcf+IiHH/iIcf+DOxBL1O+3H/iIcf+IiHH/iIhx/4iHH/iIhx/4iHH/iIhx/4iHH/iIhCZpzploiHH/iIhx/4iHH/iIhx/4iHH/iIhx/4iHH/iIhx/4iHH/iIhx/4iIcf+Ihx/4iIcf+Ihx/4iIcf+Ihx/4iIcf+Ihx/4iIcf+IOiPXt9wo/4iHH/iIhx/4iHH/iIhx/4iHH/iIhx/4iIcf+Ihx/4iIcVXS2i1x/4iIcf+Ihx/4iIcf+Ihx/4iIcf+IiHH/iIcf+IiHH/iIcf9bYdWehx/4iHH/iIhx/4iHH/iIhx/4iIcf+Ihx/4iIcf+Ihx/4iIPtcisijdiIcf+IiHH/iIcf+IiHH/iIcf+IiHH/iIhx/4iHH/iIgzhrO9eUxx/4iHH/iIhx/4iIcf+Ihx/4iIcf+Ihx/4iIcf+Ihx/4iIcf+Ihx/4iIcf+IiHH/iIcf+DfikbkdbnH/iIhx/4iHH/iIhx/4iHH/iIhx/4iHH/iIhx/4iHH/iIhx/4iIcf+Ihx/4iIcf+Ihx/4iIcf+Ihx/4iIcf+Ihx/4iIcf+IiHH/iIcf+IiHH/iIcf+IiHH/iIcSqx2xpU4k5x/4iHH/iIhx/4iHH/iIhx/4iHH/iIhx/4iHH/iIhx/4iIcf+IhxQhB83viHH/iIhx/4iIcf+Ihx/4iIcf+Ihx/4iIcf+Ihx/4iIcf+Ihx/4hMx5xThv+Ihx/4iIcf+Ihx/4iIcf+Ihx/4iIcf+Ihx/4iIcf+IiHH/OF8zuKDMiIhx/4iIcf+Ihx/4iIcf+Ihx/4iIcf+Ihx/4iIcf+Ihx/4hOOqwsVYhx/4iIcf+Ihx/4iIcf+Ihx/4iIcf+IiHH/iIcf+IiHH/iE4MnC82cf+IiHH/iIcf+IiHH/iIhx/4iHH/iIhx/4iHH/iIhx/4iHH/guKIQaLXe+hx/4iIcf+IiHH/iIcf+IiHH/iIcf+IiHH/iIcf+IiHH/hN0xwyzoiHH/iIhx/4iHH/iIhx/4iHH/iIhx/4iHH/iIhx/4iIcf+Ihx/4IDaAKg2X/YiIcf+Ihx/4iIcf+IiHH/iIcf+IiHH/iIcf+IiHH/iIcf+IMUVzv7qMiIhx/4iHH/iIhx/4iHH/iIhx/4iHH/iIhx/4iIcf+Ihx/zyqhbRVeohx/4iHH/iIhx/4iHH/iIhx/4iHH/iIhx/4iIcf+Ihx/4iIcf+Ihx/4iIcf+Ihx/4iIcf+Ihx/4iIcf+ISlhMenv/iIcf+IiHH/iIcf+IiHH/iIcf+IiHH/iIcf+IiHH/iIhx/z1/jbSAcv+Ihx/4iIcf+Ihx/4iIcf+Ihx/4iIcf+Ihx/4iIcf+IiHH/iIcf+IiHE7tgW0SfqHH/iIcf+IiHH/iIcf+IiHH/iIhx/4iHH/iIhx/4iHH/iIhxOvUatgrl/4iIcf+Ihx/4iIcf+Ihx/4iIcf+Ihx/4iIcf+Ihx/4iITtBcIvqIcf+IiHH/iIcf+IiHH/iIcf+IiHH/iIcf+IiHH/iIhx/4P/mRsQZucf+IiHH/iIcf+IiHH/iIcf+IiHH/iIcf+IiHH/iIcf+IiHH/iIhDqpzVVnH/iIcf+IiHH/iIcf+IiHH/iIcf+IiHH/iIhx/4iHH/iIg1a028lLL/iIcf+IiHH/iIcf+IiHH/iIcf+IiHH/iIhx/4iHH/iIhx/4iHH/iDy5xLRGO4hx/4iIcf+IiHH/iIcf+IiHH/iIcf+IiHH/iIcf+IiHH/hBchwJ3v+Ihx/4iIcf+Ihx/4iIcf+Ihx/4iIcf+Ihx/4iIcf+IiHE510O3KLz/iIhx/4iHH/iIhx/4iHH/iIhx/4iHH/iIhx/4iHH/iIhx/0GgLPX9hx/4iHH/iIhx/4iHH/iIhx/4iIcf+Ihx/4iIcf+Ihx/4iIcTta5LWlG/+Ihx/4iIcf+Ihx/4iIcf+Ihx/4iIcf+IiHH/iIcf+IiHH/iIcf+IiHH/iIcf+IiHH/iIcf+IiHH/iIhx/4iHH/iIhx/4iHH/iIhx/4JrckGqSNvohx/4iIcf+Ihx/4iIcf+Ihx/4iIcf+IiHH/iIcf+IiHH/iIcf+IiHH/iIcf+IiHH/iIcf+IiHH/iIhx/4iHH/iIhx/ynq4CpxUf1x/4iIcf+Ihx/4iIcf+Ihx/4iIcf+Ihx/4iIcf+IiHH/iIcf+IiHH/iIcf+IiHH/iIcf+IiHH/iIcf+IiDaWJLtp2/+IiHH/iIcf+IiHH/iIcf+IiHH/iIcf+IiHH/iIcf+IiHH/Q+Qs0b2Ihx/4iIcf+Ihx/4iIcf+IiHH/iIcf+IiHH/iIcf+IiHH/g60zG2LM5x/4iIcf+Ihx/4iIcf+Ihx/4iIcf+Ihx/4iIcf+Ihx/4iIcTW6AbpF/oiHH/iIhx/4iIcf+Ihx/4iIcf+Ihx/4iIcf+Ihx/4iIcf+DpKdLa1i4iIcf+Ihx/4iIcf+Ihx/4iIcf+Ihx/4iIcf+Ihx/4iIcf9Fj7y3BHH/iIcf+IiHH/iIhx/4iHH/iIhx/4iHH/iIhx/4iHH/iIhx/4iHH/iIhx/4iIcf+Ihx/4iIcTFUC76r9IiHH/iIhx/4iHH/iIhx/4iHH/iIhx/4iHH/iIhx/4iIcf+Ihx/4iIcVBE0Mv/iIhx/4iHH/iIhx/4iHH/iIhx/4iIcf+Ihx/4iIcf+Ihx/4iIcf+IIGLaGgrSXoiIcf+Ihx/4iIcf+Ihx/4iIcf+IiHH/iIcf+IiHH/iIcf+D2kf7NbgIcf+Ihx/4iIcf+Ihx/4iIcf+Ihx/4iIcf+IiHH/iIcf+IiHFTzN0z/4iHH/iIhx/4iHH/iIhx/4iIcf+Ihx/4iIcf+Ihx/4iIcf8vAqMqL9XN/4iIcf+Ihx/4iIcf+Ihx/4iIcf+Ihx/4iIcf+IiHH/iIcf+IiHH/iIcf+IiHH/iIcf+IiHH/iIcf+IiHH/iIhx/4iHH/iIhx/4iHH/iIhx/zuEXLZ7o/+Ihx/4iIcf+Ihx/4iIcf+Ihx/4iIcf+Ihx/4iIcf+IiHH/hHPFycOohx/4iHH/iIhx/4iHH/iIhx/4iIcf+Ihx/4iIcf+Ihx/4iERXPNqM/4iHH/iIhx/4iHH/iIhx/4iHH/iIhx/4iIcf+Ihx/4iIcf8nH+kqngFthx/4iHH/iIhx/4iIcf+Ihx/4iIcf+Ihx/4iIcf+Ihx/4iIUkTeu3H/iIhx/4iIcf+Ihx/4iIcf+Ihx/4iIcf+Ihx/4iIcf+IhxNmssuZTThx/4iIcf+IiHH/iIcf+IiHH/iIcf+IiHH/iIcf+IiHH/iIcUEHvO+EiHH/iIcf+IiHH/iIcf+IiHH/iIhx/4iHH/iIhx/4iHH/iIgsuBcqRH6NiIhx/4iHH/iIhx/4iIcf+Ihx/4iIcf+Ihx/4iIcf+Ihx/4iIcf9H3zySDIcf+Ihx/4iIcf+IiHH/iIcf+IiHH/iIcf+IiHH/iIcf+IiHH/iIcTQXIbvo3ocf+Ihx/4iIcf+Ihx/4iIcf+Ihx/4iIcf+Ihx/4iIcf+IiHH/iIcf+INZKLu210cf+IiHH/iIhx/4iHH/iIhx/4iHH/iIhx/4iHH/iIhx/4iHEoVdwaeqI+cf+IiHH/iIcf+IiHH/iIcf+IiHH/iIcf+IiHH/iIcf+IiHH/PoJ1sn2KiHH/iIcf+IiHH/iIhx/4iHH/iIhx/4iHH/iIhx/4iHH/iIhxPUfrs7gU/4iHH/iIhx/4iIcf+Ihx/4iIcf+Ihx/4iIcf+Ihx/4iIcf+DsdtrXiSYcf+IiHH/iIcf+IiHH/iIcf+IiHH/iIcf+IiHH/iIhx/4iDAOo7ACXIcf+Ihx/4iIcf+Ihx/4iIcf+IiHH/iIcf+IiHH/iIcf+IiHH/iIcf+IiHH/IgYgGv+d/v+Ihx/4iIcf+Ihx/4iIcf+Ihx/4iIcf+Ihx/4iIcf+IiHH/iEWwnLT2iIcf+Ihx/4iIcf+Ihx/4iIcf+Ihx/4iIcf+IiHH/iIcf+IiHH/iIcf+IiHH/iIcf+IiHH/iIcf+IiHH/iIhx/4iHH/iIhx/4iHH/iIhx/4iHH/iIg8Feq16hX/iIcf+IiHH/iIcf+IiHH/iIcf+IiHH/iIcf+IiHH/iIhx/4VczbM4hx/4iIcf+Ihx/4iIcf+Ihx/4iIcf+IiHH/iIcf+IiHH/iCY+YiqsGd2Ihx/4iHH/iIhx/4iIcf+Ihx/4iIcf+Ihx/4iIcf+Ihx/4iEE7TPxLhx/4iIcf+IiHH/iIcf+IiHH/iIcf+IiHH/iIcf+IiHH/iIcf+IiHH/iIhx/4iHH/iIhx/4iHH/iIhx/4O5pttWWSiHH/iIcf+IiHH/iIcf+IiHH/iIcf+IiHH/iIcf+IiHH/iIgy+OS+Bxtx/4iIcf+IiHH/iIcf+IiHH/iIcf+IiHH/iIcf+IiHH/iIcf+IiHH/iIhx/4iHH/iIhx/4iHH/iIhx/4iHH/iIg/9P6yCwH/iIcf+IiHH/iIhx/4iHH/iIhx/4iHH/iIhx/4iHH/iIhx/4iHH/iIhx/4iIN0aDubl8cf+IiHH/iIhx/4iHH/iIhx/4iHH/iIhx/4iHH/iIhx/4iHH/hJfZx4Jocf+IiHH/iIcf+IiHH/iIcf+IiHH/iIcf+IiHH/iIhx/4iHEu0opqItdZ/4iIcf+Ihx/4iIcf+IiHH/iIcf+IiHH/iIcf+IiHH/iIcf+IJwEuKp/tHYiIcf+Ihx/4iIcf+Ihx/4iIcf+Ihx/4iIcf+IiHH/iIcf+IiHH/iIcf+IiHH/iIcf+IiHH/iIcf+IiHH/iIhx/4hGmzymTIhx/4iHH/iIhx/4iHH/iIhx/4iHH/iIhx/4iHH/iIhx/4iIcUZzLKjN/4iIcf+Ihx/4iIcf+IiHH/iIcf+IiHH/iIcf+IiHH/iIcf+C7zujogxFyIcf+IiHH/iIcf+IiHH/iIhx/4iHH/iIhx/4iHH/iIhx/4iHH/iIhx/4iHH/iIhx/4iIcf+Ihx/4iIcf+Ihx/4iIcf+Ihx/4guAuEaL9Huhx/4iHH/iIhx/4iHH/iIhx/4iHH/iIhx/4iIcf+Ihx/4iIcf+IPeMbsxzkcf+IiHH/iIcf+IiHH/iIcf+IiHH/iIhx/4iHH/iIhx/4iHH/iIhx/4iHH/iIhx/4iHH/iIhx/4iIcf+Ihx/4iIcf+Ihx/4iIUD7R0f+Ihx/4iIcf+IiHH/iIcf+IiHH/iIcf+IiHH/iIcf+IiHH/iIcf+IiHH/iIhx/4iHH/iIhx/4iHH/iIhx/4iHH/iIhx/4iHH/iIhx/4JlQyGrq83v+Ihx/4iIcf+IiHH/iIcf+IiHH/iIcf+IiHH/iIcf+IiHH/iFpb1qSIhx/4iHH/iIhx/4iHH/iIhx/4iHH/iIhx/4iHH/iIhx/4iCgYGCqOfn2Icf+IiHH/iIhx/4iHH/iIhx/4iHH/iIhx/4iHH/iIhx/4iHH/iIhx/4iIcf+Ihx/4iIcf+Ihx/4iIcf+Ihx/4g4XOy4oxOHH/iIhx/4iHH/iIhx/4iHH/iIhx/4iIcf+Ihx/4iIcf+Ihx/4iIcf+Ihx/4iIcf+Ihx/4iIcf+IiHH/iIcf8p9tkqcJJtiHH/iIcf+IiHH/iIcf+IiHH/iIcf+IiHH/iIhx/4iHH/iIhx/4W2HWnv+IiHH/iIcf+IiHH/iIcf+IiHH/iIhx/4iHH/iIhx/4iHH/iIhx/4iHH/iIgua6saOUVO/4iIcf+Ihx/4iIcf+IiHH/iIcf+IiHH/iIcf+IiHH/iIcf+Ig48iO4Ddxx/4iHH/iIhx/4iHH/iIhx/4iHH/iIhx/4iHH/iIhx/4iIcf+Ihx/4iIcf+Ihx/4iIcf+Ihx/4iIcf+Ihx/4iIcf+IiHH/iIcf+IiHH/iIcf+IiHH/iIcSTAxirD853/iIcf+IiHH/iIcf+IiHH/iIhx/4iHH/iIhx/4iHH/iIhx/4iHH/iIhx/4iHH/iIhx/4iIcf+Ihx/zAEi7AMdIcf+IiHH/iIhx/4iHH/iIhx/4iHH/iIhx/4iHH/iIhx/4iHH/iCVJnxq7Zg6IiHH/iIcf+IiHH/iIcf+IiHH/iIcf+IiHH/iIcf+IiHH/iIgzVAu9q/SIiHH/iIhx/4iHH/iIhx/4iHH/iIhx/4iHH/iIhx/4iHH/iDQ6nrzFYYiIcf+Ihx/4iIcf+IiHH/iIcf+IiHH/iIcf+IiHH/iIcf+ITDA8XPz/iIhx/4iHH/iIhx/4iHH/iIhx/4iIcf+Ihx/4iIcf+Ihx/zuOdLVxi4hx/4iHH/iIhx/4iIcf+Ihx/4iIcf+Ihx/4iIcf+Ihx/4iIcf+DPN7L0yE4cf+Ihx/4iIcf+Ihx/4iIcf+IiHH/iIcf+IiHH/iIcf+IiHH/iIcf+IiHH/iIcf+IiHH/iIhx/4iHH/iIhx/4iHH/iIg7llu1aaSIcf+Ihx/4iIcf+Ihx/4iIcf+IiHH/iIcf+IiHH/iIcf+IiHE2mcK6Zj3/iIhx/4iHH/iIhx/4iIcf+Ihx/4iIcf+Ihx/4iIcf+Ihx/4iIcf+IgnMFUanPquiHH/iIhx/4iIcf+Ihx/4iIcf+Ihx/4iIcf+Ihx/4iIcf+Ihx/0wwPEz8hx/4iIcf+Ihx/4iIcf+IiHH/iIcf+IiHH/iIcf+IiHH/iIcf+C3o2VpBcmr/iIhx/4iHH/iIhx/4iHH/iIhx/4iHH/iIhx/4iHH/iIhx/4iCpB+ipr4F1x/4iHH/iIhx/4iHH/iIhx/4iHH/iIhx/4iHH/iIhx/4iIcf+IMUc5v7jGiIcf+Ihx/4iIcf+Ihx/4iIcf+IiHH/iIcf+IiHH/iIcf+IiHH/iIcf+IiHH/iIcf+IiHH/iIhx/4iHH/iIhx/4iHH/iIgt6JAaMXb+iIcf+Ihx/4iIcf+Ihx/4iIcf+IiHH/iIcf+IiHH/iIcf+IiHFGPFycOoiIcf+IiHH/iIcf+IiHH/iIcf+IiHH/iIcf+IiHH/iIcf+IiDhteLmSh/+IiHH/iIcf+IiHH/iIhx/4iHH/iIhx/4iHH/iIhx/4iHH/iIg1zj+7McCIcf+IiHH/iIhx/4iHH/iIhx/4iHH/iIhx/4iHH/iIhx/4iHH/JjKEKqzXvYiHH/iIcf+IiHH/iIhx/4iHH/iIhx/4iHH/iIhx/4iHH/iIhx/4iHH/iIhx/4iIcf+Ihx/4iIcf+Ihx/4MgnvvvYQiHH/iIhx/4iHH/iIhx/4iHH/iIhx/4iHH/iIhx/4iHH/iIhx/4PWFYs56ncf+Ihx/4iIcf+Ihx/4iIcf+Ihx/4iIcf+Ihx/4iIcf+IiHH/iIcf+IiHH/iIcf+IiHFQRNDL/4iIcf+Ihx/4iIcf+IiHH/iIcf+IiHH/iIcf+IiHH/iIcf+IiHEv5emaAaFmiIhx/4iHH/iIhx/4iHH/iIhx/4iHH/iIhx/4iIcf+Ihx/4iIcT7e0rEhLYcf+Ihx/4iIcf+IiHH/iIcf+IiHH/iIcf+IiHH/iIcf+IiHH/iCikOUqFvGuHH/iIcf+IiHH/iIcf+IiHH/iIcf+IiHH/iIcf+IiHH/iIhx/4iHH/iIhx/4iHH/iIhx/4iHH/iIhx/4iHH/iIhx/4iIcf+Ihx/4iIcf+Ihx/4iIcf+Ihx/4iIcf+Ihx/4iIcf+IiHH/iIcf+IiHH/iIcf+IiHH/iIcf+IiHH/iIcf+IiHH/iIhx/4iHH/iIhxKaQKGmW/Xohx/4iHH/iIhx/4iHH/iIhx/4iHH/iIhx/4iIcf+Ihx/4iIcf+IPdcitCjd/4iIcf+Ihx/4iIcf+Ihx/4iIcf+Ihx/4iIcf+IiHH/iIcf+IiHEprZEqZSbtiIcf+Ihx/4iIcf+IiHH/iIcf+IiHH/iIcf+IiHH/iIcf+IiHH/hBO0z8S4iHH/iIhx/4iHH/iIhx/4iHH/iIhx/4iHH/iIhx/4iHH/iIhx/4iIcf+Ihx/4iIcf+Ihx/4iIcf+Ihx/4iIcf+Ihx/yVX1Cq6gr2IiHH/iIhx/4iHH/iIhx/4iHH/iIhx/4iHH/iIhx/4iHH/iIhx/4iIcf+Ihx/4iIcf+Ihx/4iIcf+Ihx/4iIcf+Ihx/4iIcf+DJuLr6R0YiHH/iIcf+IiHH/iIcf+IiHH/iIcf+IiHH/iIhx/4iHH/iIhx/4iEDIPAR8iIcf+Ihx/4iIcf+Ihx/4iIcf+Ihx/4iIcf+IiHH/iIcf+IiHH/iILWcRWkmO6v+Ihx/4iIcf+Ihx/4iIcf+Ihx/4iIcf+Ihx/4iIcf+IiHH/iIcf+D7rxbMUOv+IiHH/iIcf+IiHH/iIcf+IiHH/iIcf+IiHH/iIhx/4iHH/iIhxQDiM/HeHH/iIcf+IiHH/iIcf+IiHH/iIcf+IiHH/iIhx/4iHH/iIhx/4iHH/iIhx/4iHH/iIhx/4iHH/iIhx/4iIcf+Ihx/4iIcf+Ihx/4iIcS6KPionXB3/iIhx/4iHH/iIhx/4iHH/iIhx/4iIcf+Ihx/4iIcf+Ihx/4iIcf8xhWGwip7/iIhx/4iHH/iIhx/4iIcf+Ihx/4iIcf+Ihx/4iIcf+Ihx/4iIcf+EGgLPX9cf+Ihx/4iIcf+Ihx/4iIcf+Ihx/4iIcf+IiHH/iIcf+IiHH/iIcf+IhNAiw/3YiHH/iIcf+IiHH/iIcf+IiHH/iIcf+IiHH/iIcf+IiHH/iIhx/4PVees6hhcf+IiHH/iIhx/4iHH/iIhx/4iHH/iIhx/4iHH/iIhx/4iHH/iIhxLHygKjg1/Ycf+IiHH/iIcf+IiHH/iIcf+IiHH/iIcf+IiHH/iIcf+IiHH/iIgnCrU6n1SsiIcf+Ihx/4iIcf+Ihx/4iIcf+Ihx/4iIcf+Ihx/4iIcf+IiHH/iIcU7jjCHH/4iHH/iIhx/4iHH/iIhx/4iHH/iIhx/4iHH/iIhx/4iIcf+Ihx/4iCv/I0pQDcuIcf+IiHH/iIhx/4iHH/iIhx/4iHH/iIhx/4iHH/iIhx/4iHH/iIhx/4iIcf+Ihx/4iIcf+DuKYrV1nYiHH/iIhx/4iHH/iIhx/4iHH/iIhx/4iHH/iIhx/4iIcf+Ihx/4iEy+3EQSiIcf+Ihx/4iIcf+Ihx/4iIcf+IiHH/iIcf+IiHH/iIcf+IiHH/iIcf+IiHH/iIcf+IiHH/iIhx/4iHH/iIhx/4iHH/iIhx/4iHH/iIgsYOgaSfF+iIcf+IiHH/iIcf+IiHH/iIhx/4iHH/iIhx/4iHH/iIhx/4iHH/iF/p0RaIiHH/iIhx/4iHH/iIhx/4iHH/iIhx/4iHH/iIhx/4iHH/iIhx/4Niw4utPHiIcf+IiHH/iIhx/4iHH/iIhx/4iHH/iIhx/4iHH/iIhx/4iHH/iIhFgoy313H/iIhx/4iIcf+Ihx/4iIcf+Ihx/4iIcf+Ihx/4iIcf+Ihx/4iIcf+IiHH/iIcf+IiHH/iIcTJEWL27p3H/iIcf+IiHH/iIcf+IiHH/iIhx/4iHH/iIhx/4iHH/iIhx/4iHH/SU+MeweHH/iIcf+IiHH/iIhx/4iHH/iIhx/4iHH/iIhx/4iHH/iIhx/4iHH/gubvEaKRDuiIhx/4iIcf+Ihx/4iIcf+Ihx/4iIcf+Ihx/4iIcf+Ihx/4iIcf+IiHH/iIcf+IiHH/iIcf+IiHH/iIcf+IghTr1a+xQqcf+Ihx/4iIcf+Ihx/4iIcf+Ihx/4iIcf+Ihx/4iIcf+IiHH/iIcf+IiHH/iIcf+IiHH/iIcf+IiHH/iIcf+IiCHBmRrz5m6HH/iIcf+IiHH/iIcf+IiHH/iIcf+IiHH/iIhx/4iHH/iIhx/4iHH/T0CsG/Vx/4iHH/iIhx/4iIcf+Ihx/4iIcf+Ihx/4iIcf+Ihx/4iIcf+Ihx/4iIcf+IiHH/iIcf+IiHH/iIcf+IiHH/iIcf+IiHH/iIcf+IiHH/iIhx/4iHH/iIhx/4iHH/iIhx/4iHH/iIhx/4iHH/iIhx/4iIcf+Ihx/4iIcf+Ig3oam6Xlb/iIhx/4iHH/iIhx/4iHH/iIhx/4iHH/iIhx/4iIcf+Ihx/4iIcf+Ihx/4iIcf+Ihx/4iIcf+Ihx/4iIcf+IiHH/iIP5TMsWszcf+Ihx/4iIcf+Ihx/4iIcf+Ihx/4iIcf+IiHH/iIcf+IiHH/iIcf+IhDthzknv+IiHH/iIhx/4iHH/iIhx/4iHH/iIhx/4iHH/iIhx/4iHH/iIhx/4MORBsSu+/4iIcf+Ihx/4iIcf+IiHH/iIcf+IiHH/iIcf+IiHH/iIcf+IiHH/iIIX1AKvgr/YiHH/iIcf+IiHH/iIcf+IiHH/iIhx/4iHH/iIhx/4iHH/iIhx/4iHH/Ia/4GvUAfohx/4iIcf+Ihx/4iIcf+Ihx/4iIcf+Ihx/4iIcf+Ihx/4iIcf+IiHFN3YwiJ4hx/4iIcf+Ihx/4iIcf+Ihx/4iIcf+Ihx/4iIcf+IiHH/iIcf+IiD6+KbJB1ohx/4iHH/iIhx/4iHH/iIhx/4iIcf+Ihx/4iIcf+Ihx/4iIcf+IhxIn7qKtgRXXH/iIhx/4iHH/iIhx/4iIcf+Ihx/4iIcf+Ihx/4iIcf+Ihx/4iIcf8l5/kawYBu/4iHH/iIhx/4iHH/iIhx/4iIcf+Ihx/4iIcf+Ihx/4iIcf+Ihx/4iIcf+Ihx/4iIcf+IiECaLAddhx/4iHH/iIhx/4iIcf+Ihx/4iIcf+Ihx/4iIcf+Ihx/4iIcf+Ihx/4iIcf+IiHH/iIcf+IiHH/iIcf+IiHH/iIcf+IiHH/iIcf+IiHH/iIhx/4JscvGqONDnH/iIhx/4iHH/iIhx/4iIcf+Ihx/4iIcf+Ihx/4iIcf+Ihx/4iIcf+Ihx/4iIcf+IiHH/iIcUU8XLw6/4iHH/iIhx/4iHH/iIhx/4iIcf+Ihx/4iIcf+Ihx/4iIcf+Ihx/4iDjEjLg7c4cf+IiHH/iIcf+IiHH/iIcf+IiHH/iIcf+IiHH/iIcf+IiHH/iIhxRMlMs2tx/4iIcf+Ihx/4iIcf+Ihx/4iIcf+Ihx/4iIcf+IiHH/iIcf+IiHH/g50JK3L22IiHH/iIcf+IiHH/iIhx/4iHH/iIhx/4iHH/iIhx/4iHH/iIhx/4iCU/bBq8CT6HH/iIcf+IiHH/iIcf+IiHH/iIhx/4iHH/iIhx/4iHH/iIhx/4iHH/iIhx/4iHH/iIhx/4iIcf+Ihx/4iIcf+Ihx/4iIcf+Ihx/yshTRpd6y6HH/iIcf+IiHH/iIcf+IiHH/iIcf+IiHH/iIhx/4iHH/iIhx/4iHH/gyytS+NSuIhx/4iHH/iIhx/4iHH/iIhx/4iHH/iIhx/4iHH/iIhx/4iIcf+IhxLhaFGh6Xrohx/4iIcf+Ihx/4iIcf+Ihx/4iIcf+Ihx/4iIcf+Ihx/4iIcf+IiHFLAixP3XH/iIhx/4iHH/iIhx/4iIcf+Ihx/4iIcf+Ihx/4iIcf+Ihx/4iIcf+Ihx/4iIcf+IiHH/iIcf+IiHH/iIcf+IiHH/iIcf+IiHH/iIXGHUnoiHH/iIhx/4iHH/iIhx/4iHH/iIhx/4iHH/iIhx/4iHH/iIhx/4iIMrNxvkyOiHH/iIhx/4iHH/iIhx/4iHH/iIhx/4iIcf+Ihx/4iIcf+Ihx/4iINFDXva8o/4iHH/iIhx/4iIcf+Ihx/4iIcf+Ihx/4iIcf+Ihx/4iIcf+Ihx/4iIcf+IiHH/iIIdl+SvJoG4iIcf+Ihx/4iIcf+Ihx/4iIcf+IiHH/iIcf+IiHH/iIcf+IiHH/iIcf8khnUax5iuhx/4iIcf+Ihx/4iIcf+Ihx/4iIcf+Ihx/4iIcf+IiHH/iIcf+IiHH/iIcf+IiHH/iIcf+IiHH/iIcf+IiHH/iIhx/4iHH/iIhx/4iHH/iIhx/4INRUKgO6vXH/iIcf+IiHH/iIhx/4iHH/iIhx/4iHH/iIhx/4iHH/iIhx/4iHH/iDEPb7/wkIiIcf+Ihx/4iIcf+IiHH/iIcf+IiHH/iIcf+IiHH/iIcf+IiHH/iIcTqa87VlDIhx/4iHH/iIhx/4iHH/iIhx/4iHH/iIhx/4iIcf+Ihx/4iIcf+Ihx/4LlRzOjq4zP+IiHH/iIcf+IiHH/iIcf+IiHH/iIcf+IiHH/iIhx/4iHH/iIhx/4iC82yRock26Ihx/4iHH/iIhx/4iHH/iIhx/4iIcf+Ihx/4iIcf+Ihx/4iIcf+IhxOE7/t7EAcf+IiHH/iIcf+IiHH/iIcf+IiHH/iIhx/4iHH/iIhx/4iHH/iIhx/4gn3oIqkhfdiHH/iIhx/4iHH/iIhx/4iHH/iIhx/4iIcf+Ihx/4iIcf+Ihx/4iIcf+IROFswemIhx/4iHH/iIhx/4iHH/iIhx/4iHH/iIhx/4iHH/iIhx/4iIcf+Ihx/0E4jPx3cf+IiHH/iIcf+IiHH/iIcf+IiHH/iIcf+IiHH/iIhx/4iHH/iIhx/4iHH/iIhx/4iHH/hIcGyI+XH/iIcf+IiHH/iIcf+IiHH/iIcf+IiHH/iIcf+IiHH/iIhx/4iHH/iIhx/4hEEHzO+IiIcf+Ihx/4iIcf+Ihx/4iIcf+Ihx/4iIcf+Ihx/4iIcf+IiHH/iIcf+IgiZR466a4chx/4iIcf+Ihx/4iIcf+Ihx/4iIcf+IiHH/iIcf+IiHH/iIcf+IiHH/iIMcY8vznDcf+Ihx/4iIcf+IiHH/iIcf+IiHH/iIcf+IiHH/iIcf+IiHH/iIcf+IiCpJ4xp7Yc7/iIhx/4iIcf+Ihx/4iIcf+Ihx/4iIcf+Ihx/4iIcf+Ihx/4iIcf+IiHH/iIcf+IiHH/iIMtkUvibriIcf+Ihx/4iIcf+Ihx/4iIcf+Ihx/4iIcf+IiHH/iIcf+IiHH/iIWlvWpIcf+IiHH/iIcf+IiHH/iIhx/4iHH/iIhx/4iHH/iIhx/4iHH/iIhxLYzIGiczfnH/iIcf+IiHH/iIcf+IiHH/iIcf+IiHH/iIhx/4iHH/iIhx/4iHH/iIJqYCKqWf3YiHH/iIhx/4iHH/iIhx/4iHH/iIhx/4iIcf+Ihx/4iIcf+Ihx/4iIcf+Ihx/4iIcf+Ihx/4iIcf+IiHH/iIcf+IiHH/iIcf+IiHH/iIcf86FZK26m2Ihx/4iHH/iIhx/4iHH/iIhx/4iHH/iIhx/4iHH/iIhx/4iIcf+Ihx/4iIcf+Ihx/4iIcf+Ihx/09cHCo+/4iHH/iIhx/4iHH/iIhx/4iHH/iIhx/4iHH/iIhx/4iIcf+Ihx/4iIcf+Ihx/4iIcf+Ihx/4iIcf+Ihx/4iIcf+IiHH/iIcf+IiHH/iIcf+IiDWLGLt054cf+IiHH/iIhx/4iHH/iIhx/4iHH/iIhx/4iHH/iIhx/4iHH/iIhx/4iIMbYxv0nOhx/4iHH/iIhx/4iHH/iIhx/4iIcf+Ihx/4iIcf+Ihx/4iIcf+Ihx/4iIcf+Ihx/4iIcf+IiHH/iIcf+IiHH/iIcf+IiHH/iIcf+IiHH/iIcf+IiHH/iIhx/0ZtLKktiHH/iIhx/4iIcf+Ihx/4iIcf+Ihx/4iIcf+Ihx/4iIcf+Ihx/4iIcf+EThbMHpiIhx/4iHH/iIhx/4iHH/iIhx/4iIcf+Ihx/4iIcf+Ihx/4iIcf+Ihx/4iDWq6LtVF4cf+IiHH/iIcf+IiHH/iIcf+IiHH/iIcf+IiHH/iIcf+IiHH/iIhx/4iHH/iIhx/4iHH/iIhx/4iHH/iIhx/4iHH/iIhx/4ggBroaAKReiHH/iIcf+IiHH/iIcf+IiHH/iIhx/4iHH/iIhx/4iHH/iIhx/4iHH/gvcqUaGNWuiHH/iIhx/4iIcf+Ihx/4iIcf+Ihx/4iIcf+Ihx/4iIcf+Ihx/4iIcf+IiHH/iIcf+IiHH/iIcf+IiHH/iIcf+IiHE8+LizB0eHH/iIcf+IiHH/iIcf+IiHH/iIcf+IiHH/iIhx/4iHH/iIhx/4iHH/iIhx/0X3XLCKcf+IiHH/iIhx/4iHH/iIhx/4iHH/iIhx/4iHH/iIhx/4iHH/iIhx/4iIcf+CBpMxoKbM6Ihx/4iIcf+Ihx/4iIcf+IiHH/iIcf+IiHH/iIcf+IiHH/iIcf+IiHH/Qtts4kmIhx/4iIcf+Ihx/4iIcf+Ihx/4iIcf+IiHH/iIcf+IiHH/iIcf+IiHH/IGFmigrpl4hx/4iIcf+Ihx/4iIcf+IiHH/iIcf+IiHH/iIcf+IiHH/iIcf+IiHH/iD98zbGDMoiIcf+Ihx/4iIcf+IiHH/iIcf+IiHH/iIcf+IiHH/iIcf+IiHH/iIcf+IiHH/iIhx/4iHH/iIhx/4iHH/iIhx/4gmUc4qquMdhx/4iIcf+Ihx/4iIcf+Ihx/4iIcf+IiHH/iIcf+IiHH/iIcf+IiHH/iIcf+IiHH/iIcf+IiHH/iIhx/4iHH/iIhx/4iHH/iIhx/4iHH/iIhx/4iHH/iIhx/4iIcf+IhD5CzRvXH/iIcf+IiHH/iIhx/4iHH/iIhx/4iHH/iIhx/4iHH/iIhx/4iHH/iIhxT7V8BKiIhx/4iHH/iIhx/4iIcf+Ihx/4iIcf+Ihx/4iIcf+Ihx/4iIcf+Ihx/4QxB83vhx/4iHH/iIhx/4iHH/iIhx/4iIcf+Ihx/4iIcf+Ihx/4iIcf+Ihx/4iIcf8/TkSxsbuIcf+IiHH/iIcf+IiHH/iIcf+IiHH/iIhx/4iHH/iIhx/4iHH/iIhx/4gpsywqdM09hx/4iIcf+Ihx/4iIcf+Ihx/4iIcf+Ihx/4iIcf+Ihx/4iIcf+IiHH/iFpb1qSIcf+IiHH/iIcf+IiHH/iIcf+IiHH/iIhx/4iHH/iIhx/4iHH/iIhx/4SUJce9qIhx/4iIcf+IiHH/iIcf+IiHH/iIcf+IiHH/iIcf+IiHH/iIcf+IiHH/g0IAK83/2HH/iIcf+IiHH/iIcf+IiHH/iIcf+IiHH/iIhx/4iHH/iIhx/4iHH/iIhx/1OI3XeHH/iIcf+IiHH/iIhx/4iHH/iIhx/4iHH/iIhx/4iHH/iIhx/4iHH/iIhSRN67hx/4iHH/iIhx/4iHH/iIhx/4iHH/iIhx/4iHH/iIhx/4iIcf+Ihx/4iIcf+CbfExqyDs7/iIhx/4iHH/iIhx/4iHH/iIhx/4iIcf+Ihx/4iIcf+Ihx/4iIcf+Ihx/4iIcf+Ihx/4iIcf+IiHH/iIcf+IiHH/iIJULNGrvTLnH/iIhx/4iIcf+Ihx/4iIcf+Ihx/4iIcf+Ihx/4iIcf+Ihx/4iIcf+IiFXM2zNx/4iHH/iIhx/4iHH/iIhx/4iHH/iIhx/4iIcf+Ihx/4iIcf+Ihx/4iIOdSkuCtb/4iHH/iIhx/4iHH/iIhx/4iHH/iIhx/4iIcf+Ihx/4iIcf+Ihx/4iIcf+ITMpcQ1qIcf+IiHH/iIcf+IiHH/iIcf+IiHH/iIcf+IiHH/iIcf+IiHH/iIhx/4iHH/JNhwSsJ4+4cf+IiHH/iIcf+IiHH/iIcf+IiHH/iIcf+IiHH/iIcf+IiHH/iIhx/4iHH/iIhx/4iHH/iIhx/4iHH/iIhx/4iHH/iIhx/4iIcf+Ihx/4iCW20Rq0ku6Icf+Ihx/4iIcf+IiHH/iIcf+IiHH/iIcf+IiHH/iIcf+IiHH/iIcf+IiHE/iSawdtmIcf+Ihx/4iIcf+Ihx/4iIcf+Ihx/4iIcf+IiHH/iIcf+IiHH/iIcf+IiHH/iIcf+IiHH/iIcf+IiHH/iIhx/4iHH/iIhx/4iHH/N18zuqDM/4iIcf+Ihx/4iIcf+Ihx/4iIcf+Ihx/4iIcf+IiHH/iIcf+IiHH/iIcf+DmJibd2dohx/4iIcf+Ihx/4iIcf+Ihx/4iIcf+Ihx/4iIcf+Ihx/4iIcf+IiHH/iINyKmud1Zhx/4iIcf+Ihx/4iIcf+Ihx/4iIcf+Ihx/4iIcf+IiHH/iIcf+IiHH/iIcSRewxq6E86HH/iIhx/4iHH/iIhx/4iHH/iIhx/4iHH/iIhx/4iHH/iIhx/4iIcf+ITTA8PPyIiHH/iIhx/4iHH/iIhx/4iHH/iIhx/4iHH/iIhx/4iHH/iIhx/4iIcf8iHvYa7hCeiHH/iIhx/4iHH/iIhx/4iHH/iIhx/4iHH/iIhx/4iIcf+Ihx/4iIcf+IUD7Q0XH/iIhx/4iHH/iIhx/4iIcf+Ihx/4iIcf+Ihx/4iIcf+Ihx/4iIcf+Ihx/1gX2OiIhx/4iHH/iIhx/4iHH/iIhx/4iHH/iIhx/4iHH/iIhx/4iIcf+Ihx/4iIcf+Ihx/4iIcf+Ihx/4iIcf+Ihx/4iIcf+IiHH/iIcf+IiHH/iIcf+IiHH/iCqlBBplr76Ihx/4iIcf+Ihx/4iIcf+Ihx/4iIcf+Ihx/4iIcf+Ihx/4iIcf+IiHH/hBOIwNd/+Ihx/4iIcf+Ihx/4iIcf+Ihx/4iIcf+Ihx/4iIcf+IiHH/iIcf+IiHEz3QW8IvqHH/iIhx/4iHH/iIhx/4iIcf+Ihx/4iIcf+Ihx/4iIcf+Ihx/4iIcf+Ihx/ypp6SppYW1x/4iIcf+Ihx/4iIcf+Ihx/4iIcf+Ihx/4iIcf+IiHH/iIcf+IiHH/iIcTdABLi/+4iHH/iIhx/4iHH/iIhx/4iHH/iIhx/4iHH/iIhx/4iHH/iIhx/4iIcf+ITMpcQ1qIcf+Ihx/4iIcf+Ihx/4iIcf+IiHH/iIcf+IiHH/iIcf+IiHH/iIcf+IiHH/iFA+0NGHH/iIcf+IiHH/iIcf+IiHH/iIcf+IiHH/iIcf+IiHH/iIhx/4iHH/iIhx/4iHH/iIhx/4iHH/iIhx/4iHH/iIhx/4iIcf+Ihx/4iIcTaEJbl72ohx/4iIcf+Ihx/4iIcf+Ihx/4iIcf+Ihx/4iIcf+Ihx/4iIcf+IiHH/iIJrypGqQ1boiIcf+IiHH/iIcf+IiHH/iIcf+IiHH/iIcf+IiHH/iIcf+IiHH/iIhx/4K38YGlgOfoiHH/iIcf+IiHH/iIcf+IiHH/iIcf+IiHH/iIhx/4iHH/iIhx/4iHH/iIhx/4iHH/iIhxQNtsA0n/iIcf+IiHH/iIcf+IiHH/iIcf+IiHH/iIhx/4iHH/iIhx/4iHH/iIhx/4Om8dt5Di/4iIcf+Ihx/4iIcf+Ihx/4iIcf+Ihx/4iIcf+Ihx/4iIcf+IiHH/iIcf+DoZpLfmW/+Ihx/4iIcf+Ihx/4iIcf+Ihx/4iIcf+Ihx/4iIcf+IiHH/iIcf+IiHH/iIPkTTsrssiHH/iIcf+IiHH/iIcf+IiHH/iIcf+IiHH/iIhx/4iHH/iIhx/4iHH/iIgh1zEa8ozuiHH/iIcf+IiHH/iIhx/4iHH/iIhx/4iHH/iIhx/4iHH/iIhx/4iHH/iIhxSspcU1px/4iHH/iIhx/4iHH/iIhx/4iHH/iIhx/4iIcf+Ihx/4iIcf+Ihx/4iIcf+ILlEAWirv+ocf+IiHH/iIcf+IiHH/iIcf+IiHH/iIhx/4iHH/iIhx/4iHH/iIhx/4iHH/iIhx/4iHH/iIhxSbRsZLmIiHH/iIcf+IiHH/iIcf+IiHH/iIhx/4iHH/iIhx/4iHH/iIhx/4iHH/iIhx/4iHH/iIhx/4iDoVkrfqbf+IiHH/iIcf+IiHH/iIcf+IiHH/iIhx/4iHH/iIhx/4iHH/iIhx/4iHH/iIhx/0KtXOUqiHH/iIhx/4iHH/iIhx/4iHH/iIhx/4iHH/iIhx/4iIcf+Ihx/4iIcf+Ihx/4iIIX8GKvgPnYhx/4iIcf+Ihx/4iIcf+Ihx/4iIcf+Ihx/4iIcf+Ihx/4iIcf+IiHH/iIcf+IiHH/iIcf+IiHH/iIcf+IiHH/iIcf+IiHFN3YwiJ4iHH/iIcf+IiHH/iIcf+IiHH/iIcf+IiHH/iIcf+IiHH/iIhx/4iHH/iIhx/zxOZbWxmv+IiHH/iIcf+IiHH/iIcf+IiHH/iIcf+IiHH/iIcf+IiHH/iIhx/4iHH/hMbjxJHIcf+IiHH/iIcf+IiHH/iIcf+IiHH/iIcf+IiHH/iIhx/4iHH/iIhx/4iCA7nBoNRj6Ihx/4iHH/iIhx/4iIcf+Ihx/4iIcf+Ihx/4iIcf+Ihx/4iIcf+Ihx/4iIcf+IiHH/iIcf+IiHH/iIcf+IiHH/iIcf+IiHH/iIcf+IiHH/iCDwoxoB9c6Icf+IiHH/iIcf+IiHH/iIcf+IiHH/iIcf+IiHH/iIcf+IiHH/iIhx/4iHH/iIhx/4iHH/iIhx/4iHH/iEThbMHpiIcf+IiHH/iIcf+IiHH/iIcf+IiHH/iIcf+IiHH/iIhx/4iHH/iIhx/4gpucgadGN+iIhx/4iIcf+Ihx/4iIcf+Ihx/4iIcf+Ihx/4iIcf+Ihx/4iIcf+IiHH/iIcf+IiHH/iIcf+IiHH/iIcf+IiHH/iIcf+IiHH/iIhx/4iHH/iIhx/4iHH/iIg9fHWzg4qIcf+IiHH/iIcf+IiHH/iIcf+IiHH/iIhx/4iHH/iIhx/4iHH/iIhx/4iHH/iIhx/4giKCoa7X1eiHH/iIcf+IiHH/iIcf+IiHH/iIcf+IiHH/iIhx/4iHH/iIhx/4iHH/iIhBxXzzqIiIcf+Ihx/4iIcf+Ihx/4iIcf+Ihx/4iIcf+IiHH/iIcf+IiHH/iIcf+IiHH/iIcf+DTKLbw10oiHH/iIcf+IiHH/iIcf+IiHH/iIcf+IiHH/iIhx/4iHH/iIhx/4iHH/iIgjD7ca3wSOiHH/iIcf+IiHH/iIcf+IiHH/iIcf+IiHH/iIhx/4iHH/iIhx/4iHH/iIhx/0abPKZMiIhx/4iHH/iIhx/4iHH/iIhx/4iIcf+Ihx/4iIcf+Ihx/4iIcf+Ihx/4iClizxp50w6HH/iIhx/4iHH/iIhx/4iHH/iIhx/4iIcf+Ihx/4iIcf+Ihx/4iIcf+Ihx/4JrlwGqRo/nH/iIhx/4iHH/iIhx/4iHH/iIhx/4iHH/iIhx/4iIcf+Ihx/4iIcf+Ihx/4gmmFMapnrOiIcf+IiHH/iIcf+IiHH/iIcf+IiHH/iIhx/4iHH/iIhx/4iHH/iIhx/4iHH/P53qsWIViHH/iIhx/4iHH/iIhx/4iHH/iIhx/4iHH/iIhx/4iIcf+Ihx/4iIcf+Ihx/4iIcf+Ihx/4iIcf+Ihx/4iIcf+IiHH/iIcf+IiHH/iIcf+IiHH/iIcf+IiHH/POHOtB4xcf+Ihx/4iIcf+Ihx/4iIcf+Ihx/4iIcf+Ihx/4iIcf+IiHH/iIcf+IiHH/iIOzRjtcuciIcf+Ihx/4iIcf+IiHH/iIcf+IiHH/iIcf+IiHH/iIcf+IiHH/iIcf+IiHH/iIhx/4iHH/iIhx/4iHH/iIhx/4iHH/iIhx/4iHH/iIhx/4iIcf+Ihx/4gxiua/dRmIcf+Ihx/4iIcf+Ihx/4iIcf+Ihx/4iIcf+IiHH/iIcf+IiHH/iIcf+IiHH/iIcf+IiHH/iIcf+IiHH/iIhx/4iHH/iIhx/4iHH/iIhx/4iHH/iIhx/4g3+mi5BZeIhx/4iHH/iIhx/4iHH/iIhx/4iHH/iIhx/4iIcf+Ihx/4iIcf+Ihx/4iIcU1xfCjocf+IiHH/iIcf+IiHH/iIcf+IiHH/iIcf+IiHH/iIhx/4iHH/iIhx/4iHH/iIguQfYaK+CeiHH/iIhx/4iHH/iIhx/4iHH/iIhx/4iIcf+Ihx/4iIcf+Ihx/4iIcf+IhxKzFlGkzprnH/iIhx/4iIcf+Ihx/4iIcf+Ihx/4iIcf+Ihx/4iIcf+Ihx/4iIcf+IiHH/iIcf+IiHH/iIcf+IiHH/iIcf+IRslMo2uIhx/4iIcf+IiHH/iIcf+IiHH/iIcf+IiHH/iIcf+IiHH/iIcf+IiHH/iIMejMvxcziIcf+Ihx/4iIcf+Ihx/4iIcf+Ihx/4iIcf+IiHH/iIcf+IiHH/iIcf+IiHH/iIcf+IiHH/iIcf+IiHH/iIhx/4iHH/iIhx/4iHH/iIhx/4iHH/iIhx/4iHH/iIhx/4iIcf+Ihx/4iIcf9A84wBx4iHH/iIcf+IiHH/iIcf+IiHH/iIcf+IiHH/iIhx/4iHH/iIhx/4iHH/iIhxIu7sGtERPoiIcf+Ihx/4iIcf+Ihx/4iIcf+Ihx/4iIcf+Ihx/4iIcf+IiHH/iIcf+IiDapdbtWiv+Ihx/4iIcf+Ihx/4iIcf+Ihx/4iIcf+Ihx/4iIcf+IiHH/iIcf+IiHH/iINwxtufOSiIhx/4iIcf+Ihx/4iIcf+Ihx/4iIcf+Ihx/4iIcf+Ihx/4iIcf+IiHH/iIcf+IiHH/iIcf+IiHH/iIcf+IiHH/iIcf+IiHH/iIhx/4iHH/iIhx/4iHH/iIhx/4iHH/iIhx/4iHH/iIhx/4iIcf+Ihx/4iIcf+Ihx/4KJOfGobGDoiHH/iIcf+IiHH/iIcf+IiHH/iIhx/4iHH/iIhx/4iHH/iIhx/4iHH/iIhxQUFM6+uHH/iIcf+IiHH/iIhx/4iHH/iIhx/4iHH/iIhx/4iHH/iIhx/4iHH/iIhx/4iIcf+Ihx/4iIcf+Ihx/4iIcf+Ihx/4iIcf+Ihx/4iIcf+IiHH/iIcf+IiHH/iIcf+IiHH/iIcf+IiHH/iIcf+IiHH/iIhP2swiU/+IiHH/iIcf+IiHH/iIcf+IiHH/iIcf+IiHH/iIcf+IiHH/iIhx/4iHH/iIhx/4iHH/iIKNdHGoKLjoiHH/iIhx/4iHH/iIhx/4iIcf+Ihx/4iIcf+Ihx/4iIcf+Ihx/4iIcf+Ihx/01ovDl0cf+Ihx/4iIcf+Ihx/4iIcf+IiHH/iIcf+IiHH/iIcf+IiHH/iIcf+IiHH/iDyXNLRoy3H/iIcf+IiHH/iIcf+IiHH/iIcf+IiHH/iIcf+IiHH/iIhx/4iHH/iIhx/4iHFHQlyL2nH/iIhx/4iHH/iIhx/4iIcf+Ihx/4iIcf+Ihx/4iIcf+Ihx/4iIcf+Ihx/4iIPtTbsiskiHH/iIcf+IiHH/iIhx/4iHH/iIhx/4iHH/iIhx/4iHH/iIhx/4iHH/iIhx/0v4bFB5cf+Ihx/4iIcf+Ihx/4iIcf+IiHH/iIcf+IiHH/iIcf+IiHH/iIcf+IiHH/iIcf+DHGwr85PXH/iIhx/4iHH/iIhx/4iHH/iIhx/4iHH/iIhx/4iHH/iIhx/4iIcf+Ihx/4g1F5q76GVx/4iHH/iIhx/4iHH/iIhx/4iIcf+Ihx/4iIcf+Ihx/4iIcf+Ihx/4iIcf+CvORRpTG65x/4iHH/iIhx/4iIcf+Ihx/4iIcf+Ihx/4iIcf+Ihx/4iIcf+Ihx/4iIcf+IiHH/iIcf+IiHH/iIcf+IiHH/iIcf+IiHH/iIcf+IiHH/iIgiY7Ma6cTOiIhx/4iHH/iIhx/4iHH/iIhx/4iHH/iIhx/4iIcf+Ihx/4iIcf+Ihx/4iIcVPM3TP/iIcf+IiHH/iIhx/4iHH/iIhx/4iHH/iIhx/4iHH/iIhx/4iHH/iIhx/4iCiz8BqEwP6HH/iIcf+IiHH/iIcf+IiHH/iIcf+IiHH/iIhx/4iHH/iIhx/4iHH/iIhx/4iHE5AUe3/rj/iIhx/4iIcf+Ihx/4iIcf+Ihx/4iIcf+Ihx/4iIcf+Ihx/4iIcf+IiHH/iIcUCgLPX9iHH/iIcf+IiHH/iIhx/4iHH/iIhx/4iHH/iIhx/4iHH/iIhx/4iHH/iIhx/4iDWsrrtTUYcf+Ihx/4iIcf+Ihx/4iIcf+Ihx/4iIcf+Ihx/4iIcf+IiHH/iIcf+IiHH/iIcf+IiHH/iIcf+IiHH/iIcf+IiHH/iIhx/4iHH/iINpYkumnbcf+Ihx/4iIcf+Ihx/4iIcf+Ihx/4iIcf+IiHH/iIcf+IiHH/iIcf+IiHH/iIcf+IiHH/iIcf+IiHH/iIhx/4iHH/iIhx/4iHH/iIhx/4iHH/iIhx/4g0RFi8u6eIcf+IiHH/iIcf+IiHH/iIcf+IiHH/iIcf+IiHH/iIcf+IiHH/iIhx/4iHH/iIhx/4OZNDt2y8cf+IiHH/iIcf+IiHH/iIcf+IiHH/iIcf+IiHH/iIhx/4iHH/iIhx/4iHH/iDKAVb5/qohx/4iHH/iIhx/4iIcf+Ihx/4iIcf+Ihx/4iIcf+Ihx/4iIcf+Ihx/4iIcf+CMRiCre532Ihx/4iHH/iIhx/4iHH/iIhx/4iHH/iIhx/4iIcf+Ihx/4iIcf+Ihx/4iIcf8mK6carUWOiIcf+Ihx/4iIcf+Ihx/4iIcf+Ihx/4iIcf+Ihx/4iIcf+IiHH/iIcf+IiHH/L3NSahjK2YiHH/iIcf+IiHH/iIcf+IiHH/iIcf+IiHH/iIhx/4iHH/iIhx/4iHH/iIhx/4iHH/iIQFCsC/WIhx/4iHH/iIhx/4iHH/iIhx/4iHH/iIhx/4iHH/iIhx/4iIcf+Ihx/4iIcf+DX1BLsK+4hx/4iIcf+Ihx/4iIcf+Ihx/4iIcf+Ihx/4iIcf+Ihx/4iIcf+IiHH/iIcf+E3THDLOiIcf+IiHH/iIcf+IiHH/iIhx/4iHH/iIhx/4iHH/iIhx/4iHH/iIhx/4iHH/iIhx/4iIcf+Ihx/4iIcf+Ihx/4iIcf+Ihx/4iIcf9MAixP3XH/iIcf+IiHH/iIcf+IiHH/iIcf+IiHH/iIhx/4iHH/iIhx/4iHH/iIhx/4iHH/iIhx/4iHH/iIhx/4iIcf+Ihx/4iIcf+Ihx/4iIcf+Ihx/4iIcUvHnEOGhx/4iIcf+Ihx/4iIcf+Ihx/4iIcf+Ihx/4iIcf+Ihx/4iIcf+IiHH/iIcf+IM4h5vXeGiHH/iIcf+IiHH/iIcf+IiHH/iIhx/4iHH/iIhx/4iHH/iIhx/4iHH/iIhx/4iCebh3qmR4j/iIcf+IiHH/iIcf+IiHH/iIcf+IiHH/iIhx/4iHH/iIhx/4iHH/iIhx/4iHH/iIhx/4iHH/iIhx/4iIcf+Ihx/4iIcf+C8u4hodEd6HH/iIcf+IiHH/iIhx/4iHH/iIhx/4iHH/iIhx/4iHH/iIhx/4iHH/iIhx/4iCED+hr/wF6Icf+IiHH/iIcf+IiHH/iIcf+IiHH/iIhx/4iHH/iIhx/4iHH/iIhx/4iHH/iEBsHAo+iHH/iIhx/4iHH/iIhx/4iHH/iIhx/4iHH/iIhx/4iIcf+Ihx/4iIcf+Ihx/4gi1mI68pnc/4iIcf+Ihx/4iIcf+Ihx/4iIcf+IiHH/iIcf+IiHH/iIcf+IiHH/iIcf+IiHH/JnEgKqjt/YiHH/iIhx/4iIcf+Ihx/4iIcf+Ihx/4iIcf+Ihx/4iIcf+Ihx/4iIcf+IiHH/Iv/hKvAB7f+IiHH/iIcf+IiHH/iIhx/4iHH/iIhx/4iHH/iIhx/4iHH/iIhx/4iHH/iIhx/4iIcf+Ihx/4iIcS7sgRoRN+6Icf+Ihx/4iIcf+IiHH/iIcf+IiHH/iIcf+IiHH/iIcf+IiHH/iIcf+IiHH/iIhx/4iHH/iIhx/4iHH/iIhx/4iHH/iIhx/4iHH/iD1m3bOZIoiHH/iIhx/4iHH/iIhx/4iHH/iIhx/4iHH/iIhx/4iHH/iIhx/4iIcf+Ihx/4iIcf+Ihx/4iIcf+Ihx/4iIcf+Ihx/4iIcf+IiHH/iIcf+IiDw1L7TK0IiIcf+Ihx/4iIcf+Ihx/4iIcf+Ihx/4iIcf+Ihx/4iIcf+IiHH/iIcf+IiHH/W2HVnnH/iIhx/4iHH/iIhx/4iHH/iIhx/4iIcf+Ihx/4iIcf+Ihx/4iIcf+Ihx/4iIMnYiv4nd/4iHH/iIhx/4iHH/iIhx/4iIcf+Ihx/4iIcf+Ihx/4iIcf+Ihx/4iIcf+Ihx/4iIcf+IiHH/iIcf+IiHH/iIcf+IiHH/iIcf+IiHH/iIcf+IiHH/iIhx/4PUultLRa/4iIcf+Ihx/4iIcf+IiHH/iIcf+IiHH/iIcf+IiHH/iIcf+IiHH/iIcf+IiHH/iIhx/4iHH/iIhx/4NQKDu/18hx/4iHH/iIhx/4iHH/iIhx/4iHH/iIhx/4iHH/iIhx/4iIcf+Ihx/4iIcf+Igko2MqxcnNhx/4iIcf+Ihx/4iIcf+Ihx/4iIcf+Ihx/4iIcf+IiHH/iIcf+IiHH/iIcf+Igl01YassqeiIcf+IiHH/iIcf+IiHH/iIcf+IiHH/iIcf+IiHH/iIhx/4iHH/iIhx/4iHH/glSKNay3XK/4iIcf+Ihx/4iIcf+Ihx/4iIcf+IiHH/iIcf+IiHH/iIcf+IiHH/iIcf+IiHH/iIcf+IiHH/iIhx/4iHH/iIhx/4iHH/iIhx/4iHH/iIhx/4iHH/iIhx/4iIcf8igOpq5/FZiIhx/4iIcf+Ihx/4iIcf+Ihx/4iIcf+Ihx/4iIcf+Ihx/4iIcf+IiHH/iIcf+E3QXEL6/4iIcf+Ihx/4iIcf+Ihx/4iIcf+IiHH/iIcf+IiHH/iIcf+IiHH/iIcf+IiHH/hNxNwzsnH/iIhx/4iIcf+Ihx/4iIcf+Ihx/4iIcf+Ihx/4iIcf+Ihx/4iIcf+IiHH/iIcSiGMxp3nM6Icf+IiHH/iIcf+IiHH/iIhx/4iHH/iIhx/4iHH/iIhx/4iHH/iIhx/4iHH/iIJgI2Wq/cmocf+Ihx/4iIcf+Ihx/4iIcf+Ihx/4iIcf+Ihx/4iIcf+IiHH/iIcf+IiHH/iIcf9P5kwRm4hx/4iHH/iIhx/4iHH/iIhx/4iIcf+Ihx/4iIcf+Ihx/4iIcf+Ihx/4iIcf+IhxK9sWikJOl4iHH/iIhx/4iHH/iIhx/4iHH/iIhx/4iHH/iIhx/4iHH/iIhx/4iIcf+Ihx/4iEtYTFp7iIcf+IiHH/iIcf+IiHH/iIcf+IiHH/iIhx/4iHH/iIhx/4iHH/iIhx/4iHH/iIhx/4iHH/iIhx/4iCLQBDri/7yIhx/4iIcf+IiHH/iIcf+IiHH/iIcf+IiHH/iIcf+IiHH/iIcf+IiHH/iIhx/4hEhUzHq3H/iIhx/4iHH/iIhx/4iHH/iIhx/4iHH/iIhx/4iIcf+Ihx/4iIcf+Ihx/4iIcRBcHiGfo+HeiIcf+IiHH/iIcf+IiHH/iIcf+IiHH/iIcf+IiHH/iIcf+IiHH/iIhx/4iHH/iIgoinRKh1i7iHH/iIcf+IiHH/iIcf+IiHH/iIhx/4iHH/iIhx/4iHH/iIhx/4iHH/iIhx/4iHH/gq67paYURacf+IiHH/iIcf+IiHH/iIcf+IiHH/iIhx/4iHH/iIhx/4iHH/iIhx/4iHH/iIhx/4iHH/iIhx/4iCX72nqwQliHH/iIcf+IiHH/iIcf+IiHH/iIhx/4iHH/iIhx/4iHH/iIhx/4iHH/iIhx/4iHH/iCXUmVqytmqIcf+Ihx/4iIcf+Ihx/4iIcf+Ihx/4iIcf+IiHH/iIcf+IiHH/iIcf+IiHH/iIcf+ITQ9cPwpx/4iHH/iIhx/4iHH/iIhx/4iHH/iIhx/4iHH/iIhx/4iIcf+Ihx/4iIcf+Ihx/4iCChzPoG4zBx/4iHH/iIhx/4iIcf+Ihx/4iIcf+Ihx/4iIcf+Ihx/4iIcf+Ihx/4iIcf+IiHH/iIMvjkvgcbhx/4iIcf+Ihx/4iIcf+Ihx/4iIcf+Ihx/4iIcf+Ihx/4iIcf+IiHH/iIcf+IiHH/iBgp3BGY1iPuiIhx/4iHH/iIhx/4iHH/iIhx/4iIcf+Ihx/4iIcf+Ihx/4iIcf+Ihx/4iIcf+Ihx/4iIcf+IiHH/iIcf+IiHH/iIcf+IiHH/iIcf+IiHH/iIcf+IiHH/iIhx/4iHH/iIgWlTYRmmrJ7nH/iIhx/4iHH/iIhx/4iHH/iIhx/4iIcf+Ihx/4iIcf+Ihx/4iIcf+Ihx/4iIcf+Ihx/zzChLU9e/+IiHH/iIcf+IiHH/iIcf+IiHH/iIcf+IiHH/iIhx/4iHH/iIhx/4iHH/iIhx/4iHH/gjE2qK3slXhx/4iIcf+Ihx/4iIcf+Ihx/4iIcf+Ihx/4iIcf+IiHH/iIcf+IiHH/iIcf+IiHH/iIcS+EGXoHvmiIiHH/iIcf+IiHH/iIhx/4iHH/iIhx/4iHH/iIhx/4iHH/iIhx/4iHH/iIhx/4iIcf+Ihx/4iIcf+Ihx/4iIcf+Ihx/4iIcf+Ihx/4iIcf+IiHH/iIcf+IiHH/iIcf+IiHH/iIcSly5xpo0Y6IiHH/iIhx/4iHH/iIhx/4iHH/iIhx/4iHH/iIhx/4iHH/iIhx/4iIcf+Ihx/4iIcf+IK9fmmlKBlohx/4iHH/iIhx/4iHH/iIhx/4iHH/iIhx/4iHH/iIhx/4iIcf+Ihx/4iIcf+Ihx/4iIcf+Ihx/4iIcf+Ihx/4iIcf+IiHH/iIcf+IiHH/iIKUpXGntajocf+Ihx/4iIcf+IiHH/iIcf+IiHH/iIcf+IiHH/iIcf+IiHH/iIcf+IiHH/iIhx/4iHH/iIhx/4iHH/iIhx/4iHH/iIhx/4iHH/iIhx/4iIcf+Ihx/4iIcf+IhxJVMpWqrNaocf+IiHH/iIcf+IiHH/iIcf+IiHH/iIcf+IiHH/iIhx/4iHH/iIhx/4iHH/iIhx/4iHH/iE6vfDUI/4iHH/iIhx/4iHH/iIhx/4iIcf+Ihx/4iIcf+Ihx/4iIcf+Ihx/4iIcf+Ihx/4iIcf+IhHw8yjw/+IiHH/iIhx/4iHH/iIhx/4iHH/iIhx/4iHH/iIhx/4iHH/iIhx/4iIcf+Ihx/4iIcf+IJsg3SqN8i4iHH/iIcf+IiHH/iIcf+IiHH/iIhx/4iHH/iIhx/4iHH/iIhx/4iHH/iIhx/4iHH/iIRSksvW2Ihx/4iIcf+Ihx/4iIcf+IiHH/iIcf+IiHH/iIcf+IiHH/iIcf+IiHH/iIcf+IiHH/iIIk42KuscnYiHH/iIhx/4iHH/iIhx/4iHH/iIhx/4iHH/iIhx/4iIcf+Ihx/4iIcf+Ihx/4iIcf+Ihx/4iIcf+IhxFBj4EZvnB+6Icf+IiHH/iIcf+IiHH/iIcf+IiHH/iIcf+IiHH/iIcf+IiHH/iIhx/4iHH/iIhx/4iHH/iCOGWCrnmn3/iIcf+IiHH/iIcf+IiHH/iIcf+IiHH/iIcf+IiHH/iIhx/4iHH/iIhx/4iHH/iIhx/4iHFTzN0z/4iIcf+IiHH/iIcf+IiHH/iIcf+IiHH/iIcf+IiHH/iIcf+IiHH/iIhx/4iHH/iIhx/4iBbKz1SaNTCriIcf+IiHH/iIhx/4iHH/iIhx/4iHH/iIhx/4iHH/iIhx/4iHH/iIhx/4iIcf+Ihx/4iIcf+IhL+yxQTYcf+Ihx/4iIcf+Ihx/4iIcf+Ihx/4iIcf+Ihx/4iIcf+IiHH/iIcf+IiHH/iIcf+IiHH/iIcf+IGhb/cZbpAI6Ihx/4iHH/iIhx/4iHH/iIhx/4iIcf+Ihx/4iIcf+Ihx/4iIcf+Ihx/4iIcf+Ihx/4iIcf+IiHH/gu66gaIUV+iIhx/4iHH/iIhx/4iHH/iIhx/4iHH/iIhx/4iIcf+Ihx/4iIcf+Ihx/4iIcf+Ihx/4iIcf+Ihx/z8Z27HmJIiHH/iIcf+IiHH/iIhx/4iHH/iIhx/4iHH/iIhx/4iHH/iIhx/4iHH/iIhx/4iIcf+Ihx/4iIcf+EIKfO9YiIcf+IiHH/iIcf+IiHH/iIcf+IiHH/iIcf+IiHH/iIhx/4iHH/iIhx/4iHH/iIhx/4iHH/iIhx/4T6y8FTSHH/iIcf+IiHH/iIcf+IiHH/iIhx/4iHH/iIhx/4iHH/iIhx/4iHH/iIhx/4iHH/iIhx/4iIcf+ITcecM4aIhx/4iIcf+Ihx/4iIcf+Ihx/4iIcf+IiHH/iIcf+IiHH/iIcf+IiHH/iIcf+IiHH/iIcf+IiHH/RzxcnDqIhx/4iIcf+Ihx/4iIcf+Ihx/4iIcf+IiHH/iIcf+IiHH/iIcf+IiHH/iIcf+IiHH/iIcf+IiHH/Ers4AZ5Ex/6IiHH/iIcf+IiHH/iIhx/4iHH/iIhx/4iHH/iIhx/4iHH/iIhx/4iHH/iIhx/4iIcf+Ihx/4iIcf+Ihx/4hMylxDWohx/4iIcf+IiHH/iIcf+IiHH/iIcf+IiHH/iIcf+IiHH/iIcf+IiHH/iIhx/4iHH/iIhx/4iHH/gtgmZKN9mbcf+Ihx/4iIcf+Ihx/4iIcf+IiHH/iIcf+IiHH/iIcf+IiHH/iIcf+IiHH/iIcf+IiHH/iIhx/4iHH/iIhx/4gdO5PhlMRsHv+Ihx/4iIcf+IiHH/iIcf+IiHH/iIcf+IiHH/iIcf+IiHH/iIcf+IiHH/iIhx/4iHH/iIhx/4iHH/g10+y7LBOIhx/4iHH/iIhx/4iHH/iIhx/4iHH/iIhx/4iHH/iIhx/4iIcf+Ihx/4iIcf+Ihx/4iIcf+Ihx/4iC8wSPoc+3CIcf+Ihx/4iIcf+IiHH/iIcf+IiHH/iIcf+IiHH/iIcf+IiHH/iIcf+IiHH/iIhx/4iHH/iIhx/4iHH/iIhx/4iHH/iIhx/4iHH/iIhx/4iIcf+Ihx/4iIcf+BGaKTGfZdbOcf+IiHH/iIcf+IiHH/iIhx/4iHH/iIhx/4iHH/iIhx/4iHH/iIhx/4iHH/iIhx/4iIcf+Ihx/4iIcf+Bn0RDOYC7vM/4iHH/iIhx/4iIcf+Ihx/4iIcf+Ihx/4iIcf+Ihx/4iIcf+Ihx/4iIcf+IiHH/iIcf+IiHH/iIcf+IiHH/HUPlEZO8Gu6HH/iIcf+IiHH/iIcf+IiHH/iIhx/4iHH/iIhx/4iHH/iIhx/4iHH/iIhx/4iHH/iIhx/4iIcf+Ihx/4iIcR32xzOSCTjMhx/4iIcf+Ihx/4iIcf+Ihx/4iIcf+IiHH/iIcf+IiHH/iIcf+IiHH/iIcf+IiHH/iIcf+IiHH/iIhx/4iHH/Fu508poRiw2Ihx/4iHH/iIhx/4iHH/iIhx/4iIcf+Ihx/4iIcf+Ihx/4iIcf+Ihx/4iIcf+Ihx/4iIcf+IiHH/iIcf+IiHH/iISUJce9qHH/iIhx/4iHH/iIhx/4iIcf+Ihx/4iIcf+Ihx/4iIcf+Ihx/4iIcf+Ihx/4iIcf+IiHH/iIcf+IiHH/iIcf+IiHEVKhTEmtXrO4cf+IiHH/iIcf+IiHH/iIcf+IiHH/iIcf+IiHH/iIcf+IiHH/iIhx/4iHH/iIhx/4iHH/iIhx/4iHH/iIhx/4iHH/iIhx/4iIcf+Ihx/4iIcf+Ihx/4iIcf+IhxF2wmU5iT2axx/4iIcf+Ihx/4iIcf+Ihx/4iIcf+IiHH/iIcf+IiHH/iIcf+IiHH/iIcf+IiHH/iIcf+IiHH/iIhx/4iHH/iIhx/4iHH/iB+ofBGRV4Pucf+IiHH/iIcf+IiHH/iIcf+IiHH/iIcf+IiHH/iIhx/4iHH/iIhx/4iHH/iIhx/4iHH/iIhx/4iHH/iIhx/4iIcf+Ihx/4iIcf+Ihx/4iBu9XBGVQqPuhx/4iIcf+IiHH/iIcf+IiHH/iIcf+IiHH/iIcf+IiHH/iIcf+IiHH/iIhx/4iHH/iIhx/4iHH/iIhx/4iHH/iIhx/4iHH/iIS1WMaqf/iIhx/4iIcf+Ihx/4iIcf+Ihx/4iIcf+Ihx/4iIcf+Ihx/4iIcf+IiHH/iIcf+IiHH/iIcf+IiHH/iIcf+IiHH/iIcf+IiHH/T4osJ13/iIhx/4iHH/iIhx/4iIcf+Ihx/4iIcf+Ihx/4iIcf+Ihx/4iIcf+Ihx/4iIcf+IiHH/iIcf+IiHH/iIcf+IiHH/iIcf+IiHEVLyoymtDVzYcf+IiHH/iIcf+IiHH/iIhx/4iHH/iIhx/4iHH/iIhx/4iHH/iIhx/4iHH/iIhx/4iIcf+Ihx/4iIcf+Ihx/4iIcf+Ihx/4iIcf+Ihx/4iIcf+IiHH/iIcf+IiHH/iIcf+IiHH/iIcf+IiHH/iIcf+IiHH/iIhx/4iHH/iIhx/4iHH/iIhx/4iHH/hJFEx+u4iHH/iIcf+IiHH/iIhx/4iHH/iIhx/4iHH/iIhx/4iHH/iIhx/4iHH/iIhx/4iIcf+Ihx/4iIcf+Ihx/4iIcf+Ihx/4iIcf+IgCliD1EOad8K5x/4iIcf+Ihx/4iIcf+IiHH/iIcf+IiHH/iIcf+IiHH/iIcf+IiHH/iIcf+IiHH/iIhx/4iHH/iIhx/4iHH/iIhx/4iHH/iIhx/4iHH/iIhx/4iIcf+DJqor6VXYhx/4iIcf+IiHH/iIcf+IiHH/iIcf+IiHH/iIcf+IiHH/iIcf+IiHH/iIhx/4iHH/iIhx/4iHH/iIhx/4iHH/iIhx/4iHH/iIhx/4iIcf+Ihx/4iIcf8wklSxfav/iIhx/4iHH/iIhx/4iHH/iIhx/4iHH/iIhx/4iHH/iIhx/4iIcf+Ihx/4iIcf+Ihx/4iIcf+Ihx/4iIcf+Ihx/4iIcf+IiHH/iIcf+IiHH/iIcf+IiHH/iIcf8rPa1aXCUqiIcf+IiHH/iIhx/4iHH/iIhx/4iHH/iIhx/4iHH/iIhx/4iHH/iIhx/4iIcf+Ihx/4iIcf+Ihx/4iIcf+Ihx/4iIcf+Ihx/4iIcf+IiHH/iIcf+IiHH/gzrqK9UV1x/4iHH/iIhx/4iHH/iIhx/4iHH/iIhx/4iHH/iIhx/4iIcf+Ihx/4iIcf+Ihx/4iIcf+Ihx/4iIcf+Ihx/4iIcf+IiHH/iIcf+IiHH/iIcf+IiHH/iIcf8ICF7/cI96EAhx/4iHH/iIhx/4iIcf+Ihx/4iIcf+Ihx/4iIcf+Ihx/4iIcf+Ihx/4iIcf+IiHH/iIcf+IiHH/iIcf+IiHH/iIcf+IiHH/iIcf+IiHH/iIhx/4iHH/iIhx/4iHH/iIhx/4iHH/iIhx/4iHH/iIhx/4iIcf+Ihx/4iIcf+Ihx/4iIcf+Ihx/4iIcf+Ihx/4iIcf+IiHH/iIcf+IiHH/iIcf+IiHH/g0mJG8Z26HH/iIhx/4iHH/iIhx/4iHH/iIhx/4iIcf+Ihx/4iIcf+Ihx/4iIcf+Ihx/4iIcf+Ihx/4iIcf+IiHH/iIcf+IiHH/iIcf+IiHH/iIcf+IiHH/iIcf+IiHH/iIhx/4iHH/iIhx/4iHH/iIhx/4iHH/iIhx/4iHH/iIhx/4iIcf+Ihx/4iIcf+Ihx/4iIcf+Ihx/4iIcf+Ihx/4iIcf+IiHH/iIcf+IiHH/iIcf+IiHH/iIcf+IiHH/iIcf+IiHH/iIhx/4iHH/iIhx/4iHH/iIhx/4iHH/gA==</binary>
              </binaryDataArray>
              <binaryDataArray encodedLength="954176">
                <cvParam cvRef="MS" accession="MS:1000523" value="" name="64-bit float" />
                <cvParam cvRef="MS" accession="MS:1002314" value="" name="MS-Numpress short logged float compression" />
                <cvParam cvRef="MS" accession="MS:1000515" value="" name="intensity array" unitAccession="MS:1000131" unitName="number of counts" unitCvRef="MS" />
[truncated: 1,105,375 more chars]
