# Supplementary material for: Automated imaging and identification of proteoforms directly from ovarian cancer tissue
Source: Nat Commun. 2023 Oct 14;14:6478. doi: 10.1038/s41467-023-42208-3 (PMC10576781; doi:10.1038/s41467-023-42208-3)
Supplement: Supplementary file 7 — Supplementary Data 3 [file 41467_2023_42208_MOESM7_ESM.zip]

Archive with 11 entries (8 files):
- FisherPackage/
- FisherPackage/Package/
- FisherPackage/Package/20230307111956_TargetReport.csv
- FisherPackage/Package/20230307111956_TargetReport.txt
- FisherPackage/Package/fisher-walkthrough.pdf
- FisherPackage/Package/for_redistribution_files_only/
- FisherPackage/Package/for_redistribution_files_only/I2MSFisher.exe
- FisherPackage/Package/for_redistribution_files_only/readme.txt
- FisherPackage/Package/for_redistribution_files_only/splash.png
- FisherPackage/Package/Ion-table.csv
- FisherPackage/Package/Thumbs.db
