# Supplementary material for: Automated imaging and identification of proteoforms directly from ovarian cancer tissue
Source: Nat Commun. 2023 Oct 14;14:6478. doi: 10.1038/s41467-023-42208-3 (PMC10576781; doi:10.1038/s41467-023-42208-3)
Supplement: Supplementary file 7 — Supplementary Data 3 [file 41467_2023_42208_MOESM7_ESM.zip › FisherPackage/Package/20230307111956_TargetReport.csv]

Mass List ID	Mass	m/z	Charge	Component Total	Coisolate Total
1	21443.4771	858.7469	25	5429	756
1	21443.4771	825.7569	26	4935	832
1	21443.4771	894.4860	24	5016	1397
1	21443.4771	795.2107	27	3614	459
1	21443.4771	975.7113	22	3775	1819
1	21443.4771	933.3329	23	3796	1645
1	21443.4771	1022.1258	21	3867	1490
1	21443.4771	1073.1817	20	4527	750
1	21443.4771	1022.1258	21	5270	486
1	21443.4771	975.7113	22	5317	657
1	21443.4771	1192.3121	18	5011	45
1	21443.4771	1129.6119	19	4760	199
1	21443.4771	1262.3888	17	3857	611
1	21443.4771	766.8463	28	2511	397
1	21443.4771	1341.2251	16	3190	55
1	21443.4771	740.4381	29	1345	726
1	21443.4771	1430.5730	15	1956	7
1	21443.4771	715.7904	30	1064	198
1	21443.4771	1532.6848	14	733	0
1	21443.4771	692.7329	31	434	444
2	28979.4886	763.6259	38	4395	3745
2	28979.4886	805.9936	36	4523	4705
2	28979.4886	725.4950	40	3585	2454
2	28979.4886	784.2372	37	4513	4356
2	28979.4886	744.0716	39	4131	3328
2	28979.4886	879.1741	33	4470	3654
2	28979.4886	828.9932	35	4231	4103
2	28979.4886	906.6168	32	4388	2884
2	28979.4886	853.3457	34	4400	4801
2	28979.4886	935.8300	31	3230	2322
2	28979.4886	966.9908	30	3704	1990
2	28979.4886	707.8246	41	2853	1763
2	28979.4886	1000.3005	29	2952	1712
2	28979.4886	1035.9896	28	2380	649
2	28979.4886	690.9956	42	2000	1110
2	28979.4886	1115.6035	26	1607	667
2	28979.4886	1160.1874	25	1516	257
2	28979.4886	1074.3222	27	1086	3522
2	28979.4886	1208.4865	24	1259	189
2	28979.4886	674.9494	43	946	541
2	28979.4886	1260.9856	23	889	429
2	28979.4886	1318.2573	22	577	519
3	50459.5148	953.0741	53	2743	0
3	50459.5148	935.4433	54	2523	3616
3	50459.5148	971.3831	52	2589	0
3	50459.5148	902.0706	56	2187	0
3	50459.5148	990.4101	51	2595	707
3	50459.5148	1052.2477	48	2451	0
3	50459.5148	1030.7938	49	2657	513
3	50459.5148	918.4535	55	2494	0
3	50459.5148	1074.6145	47	2190	2148
3	50459.5148	1010.1981	50	2599	0
3	50459.5148	1122.3304	45	2072	0
3	50459.5148	886.2625	57	1931	0
3	50459.5148	1097.9538	46	2169	196
3	50459.5148	870.9995	58	1487	0
3	50459.5148	1147.8150	44	1637	0
3	50459.5148	856.2538	59	847	1497
3	50459.5148	1202.4248	42	1037	0
3	50459.5148	1174.4849	43	1263	0
3	50459.5148	1231.7277	41	921	0
3	50459.5148	841.9997	60	526	0
3	50459.5148	1294.8415	39	557	0
3	50459.5148	1364.7785	37	487	0
3	50459.5148	1328.8898	38	536	0
3	50459.5148	1402.6610	36	426	0
3	50459.5148	828.2130	61	252	2380
3	50459.5148	1262.4957	40	324	2876
3	50459.5148	1442.7082	35	284	0
3	50459.5148	1485.1112	34	222	15
4	28997.3775	853.8719	34	4103	4341
4	28997.3775	879.7162	33	3876	3887
4	28997.3775	784.7207	37	3635	4357
4	28997.3775	806.4905	36	3974	5286
4	28997.3775	829.5043	35	3662	3829
4	28997.3775	907.1759	32	3019	3441
4	28997.3775	744.5303	39	2409	4122
4	28997.3775	764.0967	38	2949	2752
4	28997.3775	936.4071	31	2012	1498
4	28997.3775	967.5871	30	2018	1215
4	28997.3775	725.9423	40	1758	4161
4	28997.3775	708.2609	41	1188	2742
4	28997.3775	1000.9174	29	1039	2597
4	28997.3775	1036.6284	28	1024	1276
4	28997.3775	691.4216	42	722	1772
4	28997.3775	1116.2916	26	599	544
4	28997.3775	1074.9848	27	476	3025
4	28997.3775	675.3654	43	307	562
4	28997.3775	1160.9029	25	424	534
4	28997.3775	1209.2319	24	369	155
5	67999.9530	840.5134	81	1269	0
5	67999.9530	801.0073	85	1157	0
5	67999.9530	872.8021	78	1231	0
5	67999.9530	791.7050	86	1082	1792
5	67999.9530	820.2844	83	1176	0
5	67999.9530	861.7667	79	1223	0
5	67999.9530	782.6165	87	1010	0
5	67999.9530	895.7440	76	1173	1319
5	67999.9530	919.9261	74	999	0
5	67999.9530	932.5140	73	988	2989
5	67999.9530	765.0522	89	911	2148
5	67999.9530	907.6739	75	908	3222
5	67999.9530	830.2755	82	1114	3241
5	67999.9530	748.2601	91	794	0
5	67999.9530	884.1241	77	1177	0
5	67999.9530	810.5311	84	1131	0
5	67999.9530	851.0072	80	1362	0
5	67999.9530	756.5629	90	780	0
5	67999.9530	972.4357	70	834	0
5	67999.9530	945.4516	72	1064	121
5	67999.9530	1001.0071	68	708	1796
5	67999.9530	1015.9325	67	678	0
5	67999.9530	773.7346	88	907	0
5	67999.9530	986.5144	69	892	0
5	67999.9530	732.1901	93	573	0
5	67999.9530	958.7536	71	1006	0
5	67999.9530	740.1377	92	656	1487
5	67999.9530	1047.1609	65	545	229
5	67999.9530	724.4116	94	512	564
5	67999.9530	1063.5071	64	579	0
5	67999.9530	716.7968	95	362	142
5	67999.9530	1031.3101	66	513	0
5	67999.9530	1080.3722	63	442	456
5	67999.9530	1134.3404	60	287	0
5	67999.9530	1153.5494	59	257	0
5	67999.9530	1115.7612	61	223	2051
5	67999.9530	709.3407	96	161	1034
5	67999.9530	1097.7813	62	196	2169
5	67999.9530	1193.9895	57	186	499
5	67999.9530	1173.4208	58	185	89
6	11865.8642	848.5696	14	4950	0
6	11865.8642	913.7666	13	4672	0
6	11865.8642	1079.7228	11	3895	0
6	11865.8642	989.8298	12	3387	60
6	11865.8642	1187.5942	10	2606	0
6	11865.8642	792.0654	15	1958	1082
6	11865.8642	742.6243	16	1289	0
6	11865.8642	1319.4372	9	1504	101
6	11865.8642	1319.4372	9	1349	235
6	11865.8642	698.9998	17	186	2
6	11865.8642	1484.2409	8	218	10
7	29012.4948	806.9105	36	2710	3928
7	29012.4948	854.3165	34	2707	3175
7	29012.4948	880.1743	33	2436	2846
7	29012.4948	785.1293	37	2462	2831
7	29012.4948	764.4945	38	1675	3185
7	29012.4948	829.9362	35	2177	2878
7	29012.4948	744.9179	39	1615	2174
7	29012.4948	726.3202	40	1206	1827
7	29012.4948	936.8948	31	1275	1372
7	29012.4948	968.0910	30	1209	1220
7	29012.4948	907.6483	32	1220	2910
7	29012.4948	708.6297	41	836	1093
7	29012.4948	1001.4387	29	780	747
7	29012.4948	1037.1684	28	654	474
7	29012.4948	691.7815	42	493	1030
7	29012.4948	1116.8730	26	397	236
7	29012.4948	1075.5447	27	372	1382
7	29012.4948	1161.5076	25	302	135
7	29012.4948	1209.8618	24	212	105
8	29028.3681	807.3514	36	2202	2512
8	29028.3681	785.5583	37	1852	2614
8	29028.3681	854.7834	34	1967	2090
8	29028.3681	880.6553	33	1985	1900
8	29028.3681	745.3250	39	1236	1939
8	29028.3681	908.1443	32	1473	1382
8	29028.3681	937.4068	31	1196	1283
8	29028.3681	968.6201	30	1107	879
8	29028.3681	830.3898	35	997	2606
8	29028.3681	726.7170	40	862	970
8	29028.3681	1001.9860	29	734	491
8	29028.3681	764.9122	38	800	3083
8	29028.3681	709.0168	41	505	1082
8	29028.3681	1037.7353	28	471	332
8	29028.3681	692.1594	42	320	1013
8	29028.3681	1117.4835	26	255	177
8	29028.3681	1076.1326	27	287	206
8	29028.3681	1162.1425	25	167	126
9	21458.5945	895.1159	24	1899	1610
9	21458.5945	976.3985	22	2390	279
9	21458.5945	1022.8457	21	2295	387
9	21458.5945	933.9902	23	2121	314
9	21458.5945	859.3516	25	1611	516
9	21458.5945	1073.9376	20	1590	2545
9	21458.5945	826.3384	26	1166	593
9	21458.5945	1130.4075	19	1354	432
9	21458.5945	795.7706	27	658	797
9	21458.5945	1193.1520	18	947	504
9	21458.5945	767.3862	28	497	249
9	21458.5945	1263.2781	17	734	351
9	21458.5945	1342.1700	16	491	0
9	21458.5945	740.9594	29	281	159
9	21458.5945	716.2943	30	176	704
9	21458.5945	1431.5808	15	184	0
10	28964.3712	783.8287	37	1836	5498
10	28964.3712	805.5737	36	2137	3991
10	28964.3712	852.9011	34	1840	4820
10	28964.3712	828.5613	35	1837	5503
10	28964.3712	878.7160	33	1412	5081
10	28964.3712	763.2281	38	1705	3718
10	28964.3712	743.6840	39	1370	4333
10	28964.3712	906.1444	32	1062	5011
10	28964.3712	725.1171	40	1168	4488
10	28964.3712	707.4559	41	920	2928
10	28964.3712	690.6357	42	650	2111
10	28964.3712	966.4869	30	507	3557
10	28964.3712	674.5979	43	294	1052
10	28964.3712	1035.4497	28	153	2404
10	28964.3712	999.7792	29	222	2874
10	28964.3712	935.3424	31	164	6483
10	28964.3712	935.3424	31	200	4299
11	21424.5804	974.8524	22	1984	1779
11	21424.5804	893.6987	24	1966	2947
11	21424.5804	825.0301	26	1276	2202
11	21424.5804	1021.2259	21	1656	1790
11	21424.5804	857.9910	25	1532	3092
11	21424.5804	1072.2368	20	1316	1112
11	21424.5804	932.5113	23	1444	2533
11	21424.5804	794.5108	27	894	2817
11	21424.5804	766.1714	28	561	2057
11	21424.5804	1128.6173	19	829	169
11	21424.5804	1191.2623	18	575	19
11	21424.5804	739.7865	29	295	1051
11	21424.5804	715.1605	30	272	767
11	21424.5804	1191.2623	18	327	3003
11	21424.5804	1261.2773	17	406	1159
11	21424.5804	1261.2773	17	170	3288
11	21424.5804	1340.0441	16	197	552
11	21424.5804	692.1233	31	139	1210
12	21484.5460	977.5781	22	1932	576
12	21484.5460	1024.0814	21	2040	0
12	21484.5460	896.1972	24	1221	207
12	21484.5460	860.3897	25	1138	0
12	21484.5460	935.1185	23	927	3572
12	21484.5460	1075.2351	20	1212	1123
12	21484.5460	827.3365	26	849	8
12	21484.5460	1131.7734	19	616	0
12	21484.5460	1131.7734	19	1186	0
12	21484.5460	1264.8046	17	421	97
12	21484.5460	1194.5937	18	611	0
12	21484.5460	796.7318	27	610	47
12	21484.5460	1343.7920	16	400	0
12	21484.5460	1194.5937	18	714	129
12	21484.5460	1264.8046	17	499	54
12	21484.5460	768.3130	28	289	0
12	21484.5460	1343.7920	16	543	0
12	21484.5460	1433.3109	15	179	0
12	21484.5460	741.8542	29	202	357
12	21484.5460	1433.3109	15	152	0
13	29043.2335	807.7643	36	1585	2630
13	29043.2335	830.8145	35	1263	1625
13	29043.2335	785.9601	37	1314	1654
13	29043.2335	855.2206	34	1382	2011
13	29043.2335	881.1058	33	1365	1393
13	29043.2335	908.6089	32	1078	1054
13	29043.2335	745.7061	39	815	1164
13	29043.2335	765.3034	38	730	1922
13	29043.2335	937.8863	31	809	1003
13	29043.2335	727.0887	40	559	920
13	29043.2335	969.1156	30	744	908
13	29043.2335	1002.4986	29	440	363
13	29043.2335	1038.2662	28	319	268
13	29043.2335	709.3794	41	307	888
13	29043.2335	692.5134	42	179	893
13	29043.2335	1076.6831	27	207	137
13	29043.2335	1118.0553	26	193	114
13	29043.2335	1162.7372	25	112	92
14	29079.2633	808.7651	36	1287	317
14	29079.2633	882.1976	33	1400	358
14	29079.2633	831.8439	35	1274	630
14	29079.2633	786.9339	37	1096	380
14	29079.2633	909.7348	32	1156	0
14	29079.2633	856.2803	34	1137	1207
14	29079.2633	939.0486	31	897	285
14	29079.2633	766.2516	38	678	1940
14	29079.2633	746.6300	39	595	184
14	29079.2633	970.3166	30	723	19
14	29079.2633	1003.7410	29	539	61
14	29079.2633	727.9894	40	370	166
14	29079.2633	1039.5529	28	471	66
14	29079.2633	1078.0176	27	254	0
14	29079.2633	1119.4410	26	266	2
14	29079.2633	710.2581	41	227	214
14	29079.2633	1164.1784	25	186	0
14	29079.2633	1212.6438	24	174	13
14	29079.2633	693.3712	42	79	150
14	29079.2633	1265.3236	23	97	421
15	29059.3587	808.2122	36	1246	1689
15	29059.3587	855.6948	34	1116	2105
15	29059.3587	831.2752	35	1123	1379
15	29059.3587	881.5945	33	1027	1473
15	29059.3587	786.3959	37	938	1654
15	29059.3587	909.1128	32	785	1094
15	29059.3587	746.1196	39	607	995
15	29059.3587	765.7278	38	628	1433
15	29059.3587	938.4065	31	655	804
15	29059.3587	969.6531	30	523	647
15	29059.3587	727.4918	40	397	728
15	29059.3587	709.7727	41	271	397
15	29059.3587	1003.0547	29	327	415
15	29059.3587	1038.8421	28	242	310
15	29059.3587	692.8973	42	117	477
15	29059.3587	1077.2804	27	125	122
15	29059.3587	1118.6755	26	94	122
16	29308.5434	838.3948	35	996	0
16	29308.5434	889.1455	33	1170	0
16	29308.5434	863.0238	34	1079	0
16	29308.5434	815.1340	36	900	97
16	29308.5434	916.8998	32	1048	0
16	29308.5434	946.4447	31	862	0
16	29308.5434	793.1306	37	633	10
16	29308.5434	977.9593	30	605	1425
16	29308.5434	772.2853	38	382	0
16	29308.5434	1011.6473	29	370	4
16	29308.5434	752.5089	39	252	0
16	29308.5434	1047.7415	28	304	28
16	29308.5434	1086.5094	27	193	0
16	29308.5434	1128.2595	26	176	630
16	29308.5434	733.7214	40	119	0
16	29308.5434	1173.3496	25	107	185
16	29308.5434	1222.1971	24	108	0
16	29308.5434	1275.2923	23	80	0
17	9111.2265	912.1305	10	1988	0
17	9111.2265	1013.3663	9	991	0
17	9111.2265	1013.3663	9	977	0
17	9111.2265	1139.9111	8	395	0
17	9111.2265	1139.9111	8	335	0
17	9111.2265	1302.6116	7	234	0
17	9111.2265	1302.6116	7	168	0
17	9111.2265	1013.3663	9	235	54
