# Supplementary material for: Automated imaging and identification of proteoforms directly from ovarian cancer tissue
Source: Nat Commun. 2023 Oct 14;14:6478. doi: 10.1038/s41467-023-42208-3 (PMC10576781; doi:10.1038/s41467-023-42208-3)
Supplement: Supplementary file 7 — Supplementary Data 3 [file 41467_2023_42208_MOESM7_ESM.zip › FisherPackage/Package/20230307111956_TargetReport.txt]

--------------------
Reporting Mass: 21443.4771 Da
858.7469 m/z [25+], 5429 count
	21458.5945 Da [25+], 459 count
	21424.5804 Da [25+], 297 count
825.7569 m/z [26+], 4935 count
	21458.5945 Da [26+], 832 count
894.4860 m/z [24+], 5016 count
	21458.5945 Da [24+], 1397 count
795.2107 m/z [27+], 3614 count
	21458.5945 Da [27+], 347 count
	21424.5804 Da [27+], 112 count
975.7113 m/z [22+], 3775 count
	21458.5945 Da [22+], 1819 count
933.3329 m/z [23+], 3796 count
	21458.5945 Da [23+], 1645 count
1022.1258 m/z [21+], 3867 count
	21458.5945 Da [21+], 1490 count
1073.1817 m/z [20+], 4527 count
	21458.5945 Da [20+], 738 count
	28964.3712 Da [27+], 12 count
1022.1258 m/z [21+], 5270 count
	21424.5804 Da [21+], 486 count
975.7113 m/z [22+], 5317 count
	21424.5804 Da [22+], 657 count
1192.3121 m/z [18+], 5011 count
	21458.5945 Da [18+], 45 count
1129.6119 m/z [19+], 4760 count
	21424.5804 Da [19+], 199 count
1262.3888 m/z [17+], 3857 count
	50459.5148 Da [40+], 324 count
	28997.3775 Da [23+], 117 count
	29012.4948 Da [23+], 77 count
	21424.5804 Da [17+], 93 count
766.8463 m/z [28+], 2511 count
	21458.5945 Da [28+], 353 count
	21424.5804 Da [28+], 32 count
	29079.2633 Da [38+], 12 count
1341.2251 m/z [16+], 3190 count
	21458.5945 Da [16+], 55 count
740.4381 m/z [29+], 1345 count
	67999.9530 Da [92+], 519 count
	21458.5945 Da [29+], 204 count
	21424.5804 Da [29+], 3 count
1430.5730 m/z [15+], 1956 count
	21424.5804 Da [15+], 7 count
715.7904 m/z [30+], 1064 count
	21458.5945 Da [30+], 94 count
	21424.5804 Da [30+], 55 count
	29308.5434 Da [41+], 49 count
1532.6848 m/z [14+], 733 count
692.7329 m/z [31+], 434 count
	29028.3681 Da [42+], 31 count
	21458.5945 Da [31+], 44 count
	21424.5804 Da [31+], 9 count
	29043.2335 Da [42+], 179 count
	29079.2633 Da [42+], 64 count
	29059.3587 Da [42+], 117 count
--------------------
Reporting Mass: 28979.4886 Da
763.6259 m/z [38+], 4395 count
	28997.3775 Da [38+], 2944 count
	28964.3712 Da [38+], 801 count
805.9936 m/z [36+], 4523 count
	28997.3775 Da [36+], 3885 count
	28964.3712 Da [36+], 820 count
725.4950 m/z [40+], 3585 count
	28997.3775 Da [40+], 1758 count
	29012.4948 Da [40+], 90 count
	28964.3712 Da [40+], 606 count
784.2372 m/z [37+], 4513 count
	28997.3775 Da [37+], 3126 count
	28964.3712 Da [37+], 1230 count
744.0716 m/z [39+], 4131 count
	28997.3775 Da [39+], 2409 count
	29012.4948 Da [39+], 486 count
	28964.3712 Da [39+], 433 count
879.1741 m/z [33+], 4470 count
	28997.3775 Da [33+], 2784 count
	28964.3712 Da [33+], 870 count
828.9932 m/z [35+], 4231 count
	28997.3775 Da [35+], 3149 count
	28964.3712 Da [35+], 924 count
	9111.2265 Da [11+], 30 count
906.6168 m/z [32+], 4388 count
	28997.3775 Da [32+], 2226 count
	28964.3712 Da [32+], 658 count
853.3457 m/z [34+], 4400 count
	28997.3775 Da [34+], 4103 count
	29012.4948 Da [34+], 373 count
	28964.3712 Da [34+], 325 count
935.8300 m/z [31+], 3230 count
	50459.5148 Da [54+], 425 count
	28997.3775 Da [31+], 1766 count
	28964.3712 Da [31+], 131 count
966.9908 m/z [30+], 3704 count
	28997.3775 Da [30+], 1819 count
	28964.3712 Da [30+], 171 count
707.8246 m/z [41+], 2853 count
	28997.3775 Da [41+], 1188 count
	29012.4948 Da [41+], 279 count
	28964.3712 Da [41+], 296 count
1000.3005 m/z [29+], 2952 count
	28997.3775 Da [29+], 929 count
	67999.9530 Da [68+], 708 count
	28964.3712 Da [29+], 75 count
1035.9896 m/z [28+], 2380 count
	28997.3775 Da [28+], 514 count
	28964.3712 Da [28+], 135 count
690.9956 m/z [42+], 2000 count
	28997.3775 Da [42+], 722 count
	29012.4948 Da [42+], 260 count
	28964.3712 Da [42+], 128 count
1115.6035 m/z [26+], 1607 count
	28997.3775 Da [26+], 372 count
	67999.9530 Da [61+], 223 count
	28964.3712 Da [26+], 72 count
1160.1874 m/z [25+], 1516 count
	28997.3775 Da [25+], 208 count
	28964.3712 Da [25+], 49 count
1074.3222 m/z [27+], 1086 count
	50459.5148 Da [47+], 2190 count
	28997.3775 Da [27+], 234 count
	21458.5945 Da [20+], 852 count
	28964.3712 Da [27+], 73 count
	21484.5460 Da [20+], 173 count
1208.4865 m/z [24+], 1259 count
	28997.3775 Da [24+], 156 count
	28964.3712 Da [24+], 33 count
674.9494 m/z [43+], 946 count
	28997.3775 Da [43+], 294 count
	28964.3712 Da [43+], 247 count
1260.9856 m/z [23+], 889 count
	28997.3775 Da [23+], 98 count
	28964.3712 Da [23+], 14 count
	21424.5804 Da [17+], 317 count
1318.2573 m/z [22+], 577 count
	28997.3775 Da [22+], 53 count
	11865.8642 Da [9+], 456 count
	28964.3712 Da [22+], 10 count
--------------------
Reporting Mass: 50459.5148 Da
953.0741 m/z [53+], 2743 count
935.4433 m/z [54+], 2523 count
	28979.4886 Da [31+], 2885 count
	28964.3712 Da [31+], 200 count
	21484.5460 Da [23+], 531 count
971.3831 m/z [52+], 2589 count
902.0706 m/z [56+], 2187 count
990.4101 m/z [51+], 2595 count
	11865.8642 Da [12+], 707 count
1052.2477 m/z [48+], 2451 count
1030.7938 m/z [49+], 2657 count
	67999.9530 Da [66+], 513 count
918.4535 m/z [55+], 2494 count
1074.6145 m/z [47+], 2190 count
	28979.4886 Da [27+], 904 count
	28997.3775 Da [27+], 433 count
	21458.5945 Da [20+], 240 count
	21484.5460 Da [20+], 571 count
1010.1981 m/z [50+], 2599 count
1122.3304 m/z [45+], 2072 count
886.2625 m/z [57+], 1931 count
1097.9538 m/z [46+], 2169 count
	67999.9530 Da [62+], 196 count
870.9995 m/z [58+], 1487 count
1147.8150 m/z [44+], 1637 count
856.2538 m/z [59+], 847 count
	29079.2633 Da [34+], 1137 count
	29059.3587 Da [34+], 360 count
1202.4248 m/z [42+], 1037 count
1174.4849 m/z [43+], 1263 count
1231.7277 m/z [41+], 921 count
841.9997 m/z [60+], 526 count
1294.8415 m/z [39+], 557 count
1364.7785 m/z [37+], 487 count
1328.8898 m/z [38+], 536 count
1402.6610 m/z [36+], 426 count
828.2130 m/z [61+], 252 count
	28979.4886 Da [35+], 467 count
	28964.3712 Da [35+], 1913 count
1262.4957 m/z [40+], 324 count
	21443.4771 Da [17+], 2449 count
	29012.4948 Da [23+], 81 count
	29028.3681 Da [23+], 47 count
	21458.5945 Da [17+], 299 count
1442.7082 m/z [35+], 284 count
1485.1112 m/z [34+], 222 count
	11865.8642 Da [8+], 15 count
--------------------
Reporting Mass: 28997.3775 Da
853.8719 m/z [34+], 4103 count
	28979.4886 Da [34+], 2213 count
	29012.4948 Da [34+], 2128 count
879.7162 m/z [33+], 3876 count
	28979.4886 Da [33+], 1928 count
	29012.4948 Da [33+], 1959 count
784.7207 m/z [37+], 3635 count
	28979.4886 Da [37+], 1778 count
	29012.4948 Da [37+], 2462 count
	29028.3681 Da [37+], 117 count
806.4905 m/z [36+], 3974 count
	28979.4886 Da [36+], 3376 count
	29012.4948 Da [36+], 1910 count
829.5043 m/z [35+], 3662 count
	28979.4886 Da [35+], 1344 count
	67999.9530 Da [82+], 264 count
	29012.4948 Da [35+], 2177 count
	29028.3681 Da [35+], 10 count
	9111.2265 Da [11+], 34 count
907.1759 m/z [32+], 3019 count
	28979.4886 Da [32+], 1656 count
	67999.9530 Da [75+], 908 count
	29012.4948 Da [32+], 877 count
744.5303 m/z [39+], 2409 count
	28979.4886 Da [39+], 2562 count
	29012.4948 Da [39+], 1560 count
764.0967 m/z [38+], 2949 count
	28979.4886 Da [38+], 677 count
	29012.4948 Da [38+], 1675 count
	29028.3681 Da [38+], 400 count
936.4071 m/z [31+], 2012 count
	28979.4886 Da [31+], 345 count
	29012.4948 Da [31+], 1153 count
967.5871 m/z [30+], 2018 count
	28979.4886 Da [30+], 147 count
	29012.4948 Da [30+], 1068 count
725.9423 m/z [40+], 1758 count
	28979.4886 Da [40+], 3135 count
	29012.4948 Da [40+], 1026 count
708.2609 m/z [41+], 1188 count
	28979.4886 Da [41+], 1901 count
	29012.4948 Da [41+], 836 count
	29028.3681 Da [41+], 5 count
1000.9174 m/z [29+], 1039 count
	28979.4886 Da [29+], 1620 count
	67999.9530 Da [68+], 708 count
	29012.4948 Da [29+], 269 count
1036.6284 m/z [28+], 1024 count
	28979.4886 Da [28+], 1038 count
	29012.4948 Da [28+], 238 count
691.4216 m/z [42+], 722 count
	28979.4886 Da [42+], 1146 count
	29012.4948 Da [42+], 493 count
	29028.3681 Da [42+], 67 count
	21424.5804 Da [31+], 66 count
1116.2916 m/z [26+], 599 count
	28979.4886 Da [26+], 313 count
	67999.9530 Da [61+], 73 count
	29012.4948 Da [26+], 158 count
1074.9848 m/z [27+], 476 count
	28979.4886 Da [27+], 110 count
	50459.5148 Da [47+], 1822 count
	29012.4948 Da [27+], 168 count
	21484.5460 Da [20+], 925 count
675.3654 m/z [43+], 307 count
	28979.4886 Da [43+], 362 count
	29012.4948 Da [43+], 163 count
	29028.3681 Da [43+], 37 count
1160.9029 m/z [25+], 424 count
	28979.4886 Da [25+], 454 count
	29012.4948 Da [25+], 80 count
1209.2319 m/z [24+], 369 count
	28979.4886 Da [24+], 8 count
	29012.4948 Da [24+], 147 count
--------------------
Reporting Mass: 67999.9530 Da
840.5134 m/z [81+], 1269 count
801.0073 m/z [85+], 1157 count
872.8021 m/z [78+], 1231 count
791.7050 m/z [86+], 1082 count
	11865.8642 Da [15+], 1792 count
820.2844 m/z [83+], 1176 count
861.7667 m/z [79+], 1223 count
782.6165 m/z [87+], 1010 count
895.7440 m/z [76+], 1173 count
	21458.5945 Da [24+], 502 count
	21484.5460 Da [24+], 817 count
919.9261 m/z [74+], 999 count
932.5140 m/z [73+], 988 count
	21443.4771 Da [23+], 1545 count
	21424.5804 Da [23+], 1444 count
765.0522 m/z [89+], 911 count
	29012.4948 Da [38+], 443 count
	29028.3681 Da [38+], 800 count
	29043.2335 Da [38+], 730 count
	29059.3587 Da [38+], 175 count
907.6739 m/z [75+], 908 count
	28997.3775 Da [32+], 793 count
	29012.4948 Da [32+], 1220 count
	29028.3681 Da [32+], 1209 count
830.2755 m/z [82+], 1114 count
	29012.4948 Da [35+], 1131 count
	29028.3681 Da [35+], 1007 count
	29043.2335 Da [35+], 1101 count
	9111.2265 Da [11+], 2 count
748.2601 m/z [91+], 794 count
884.1241 m/z [77+], 1177 count
810.5311 m/z [84+], 1131 count
851.0072 m/z [80+], 1362 count
756.5629 m/z [90+], 780 count
972.4357 m/z [70+], 834 count
945.4516 m/z [72+], 1064 count
	29308.5434 Da [31+], 121 count
1001.0071 m/z [68+], 708 count
	28979.4886 Da [29+], 78 count
	28997.3775 Da [29+], 1039 count
	29012.4948 Da [29+], 679 count
1015.9325 m/z [67+], 678 count
773.7346 m/z [88+], 907 count
986.5144 m/z [69+], 892 count
732.1901 m/z [93+], 573 count
958.7536 m/z [71+], 1006 count
740.1377 m/z [92+], 656 count
	21443.4771 Da [29+], 1345 count
	21458.5945 Da [29+], 54 count
	21424.5804 Da [29+], 88 count
1047.1609 m/z [65+], 545 count
	29308.5434 Da [28+], 229 count
724.4116 m/z [94+], 512 count
	28964.3712 Da [40+], 564 count
1063.5071 m/z [64+], 579 count
716.7968 m/z [95+], 362 count
	21458.5945 Da [30+], 82 count
	21484.5460 Da [30+], 60 count
1031.3101 m/z [66+], 513 count
1080.3722 m/z [63+], 442 count
	11865.8642 Da [11+], 456 count
1134.3404 m/z [60+], 287 count
1153.5494 m/z [59+], 257 count
1115.7612 m/z [61+], 223 count
	28979.4886 Da [26+], 1607 count
	28997.3775 Da [26+], 372 count
	28964.3712 Da [26+], 72 count
709.3407 m/z [96+], 161 count
	29028.3681 Da [41+], 500 count
	29043.2335 Da [41+], 307 count
	29059.3587 Da [41+], 227 count
1097.7813 m/z [62+], 196 count
	50459.5148 Da [46+], 2169 count
1193.9895 m/z [57+], 186 count
	21458.5945 Da [18+], 24 count
	21484.5460 Da [18+], 475 count
1173.4208 m/z [58+], 185 count
	29308.5434 Da [25+], 89 count
--------------------
Reporting Mass: 11865.8642 Da
848.5696 m/z [14+], 4950 count
913.7666 m/z [13+], 4672 count
1079.7228 m/z [11+], 3895 count
989.8298 m/z [12+], 3387 count
	50459.5148 Da [51+], 60 count
1187.5942 m/z [10+], 2606 count
792.0654 m/z [15+], 1958 count
	67999.9530 Da [86+], 1082 count
742.6243 m/z [16+], 1289 count
1319.4372 m/z [9+], 1504 count
	28997.3775 Da [22+], 58 count
	29012.4948 Da [22+], 43 count
1319.4372 m/z [9+], 1349 count
	28979.4886 Da [22+], 122 count
	28997.3775 Da [22+], 111 count
	29012.4948 Da [22+], 2 count
698.9998 m/z [17+], 186 count
	29308.5434 Da [42+], 2 count
1484.2409 m/z [8+], 218 count
	50459.5148 Da [34+], 10 count
--------------------
Reporting Mass: 29012.4948 Da
806.9105 m/z [36+], 2710 count
	28997.3775 Da [36+], 2024 count
	29028.3681 Da [36+], 1904 count
854.3165 m/z [34+], 2707 count
	28997.3775 Da [34+], 1357 count
	29028.3681 Da [34+], 1818 count
880.1743 m/z [33+], 2436 count
	28997.3775 Da [33+], 1092 count
	29028.3681 Da [33+], 1754 count
785.1293 m/z [37+], 2462 count
	28997.3775 Da [37+], 509 count
	29028.3681 Da [37+], 1852 count
	29043.2335 Da [37+], 470 count
764.4945 m/z [38+], 1675 count
	28997.3775 Da [38+], 1509 count
	67999.9530 Da [89+], 906 count
	29028.3681 Da [38+], 770 count
829.9362 m/z [35+], 2177 count
	28997.3775 Da [35+], 513 count
	67999.9530 Da [82+], 1114 count
	29028.3681 Da [35+], 1007 count
	29043.2335 Da [35+], 240 count
	9111.2265 Da [11+], 4 count
744.9179 m/z [39+], 1615 count
	28997.3775 Da [39+], 651 count
	29028.3681 Da [39+], 1236 count
	29043.2335 Da [39+], 287 count
726.3202 m/z [40+], 1206 count
	28997.3775 Da [40+], 855 count
	29028.3681 Da [40+], 862 count
	29043.2335 Da [40+], 110 count
936.8948 m/z [31+], 1275 count
	28997.3775 Da [31+], 246 count
	29028.3681 Da [31+], 1126 count
968.0910 m/z [30+], 1209 count
	28997.3775 Da [30+], 199 count
	29028.3681 Da [30+], 1021 count
907.6483 m/z [32+], 1220 count
	28997.3775 Da [32+], 793 count
	67999.9530 Da [75+], 908 count
	29028.3681 Da [32+], 1209 count
708.6297 m/z [41+], 836 count
	28997.3775 Da [41+], 290 count
	67999.9530 Da [96+], 144 count
	29028.3681 Da [41+], 505 count
	29043.2335 Da [41+], 154 count
1001.4387 m/z [29+], 780 count
	28997.3775 Da [29+], 110 count
	29028.3681 Da [29+], 637 count
1037.1684 m/z [28+], 654 count
	28997.3775 Da [28+], 95 count
	29028.3681 Da [28+], 379 count
691.7815 m/z [42+], 493 count
	28997.3775 Da [42+], 611 count
	29028.3681 Da [42+], 289 count
	21424.5804 Da [31+], 130 count
1116.8730 m/z [26+], 397 count
	28997.3775 Da [26+], 36 count
	29028.3681 Da [26+], 200 count
1075.5447 m/z [27+], 372 count
	28997.3775 Da [27+], 242 count
	29028.3681 Da [27+], 93 count
	21484.5460 Da [20+], 1047 count
1161.5076 m/z [25+], 302 count
	28997.3775 Da [25+], 48 count
	29028.3681 Da [25+], 87 count
1209.8618 m/z [24+], 212 count
	28997.3775 Da [24+], 56 count
	29028.3681 Da [24+], 49 count
--------------------
Reporting Mass: 29028.3681 Da
807.3514 m/z [36+], 2202 count
	29012.4948 Da [36+], 800 count
	29043.2335 Da [36+], 1585 count
	29059.3587 Da [36+], 127 count
785.5583 m/z [37+], 1852 count
	29012.4948 Da [37+], 1305 count
	29043.2335 Da [37+], 1309 count
854.7834 m/z [34+], 1967 count
	29012.4948 Da [34+], 579 count
	29043.2335 Da [34+], 1382 count
	29059.3587 Da [34+], 129 count
880.6553 m/z [33+], 1985 count
	29012.4948 Da [33+], 477 count
	29043.2335 Da [33+], 1365 count
	29059.3587 Da [33+], 58 count
745.3250 m/z [39+], 1236 count
	29012.4948 Da [39+], 1129 count
	29043.2335 Da [39+], 810 count
908.1443 m/z [32+], 1473 count
	29012.4948 Da [32+], 343 count
	29043.2335 Da [32+], 1039 count
937.4068 m/z [31+], 1196 count
	29012.4948 Da [31+], 826 count
	29043.2335 Da [31+], 457 count
968.6201 m/z [30+], 1107 count
	29012.4948 Da [30+], 141 count
	29043.2335 Da [30+], 738 count
830.3898 m/z [35+], 997 count
	67999.9530 Da [82+], 850 count
	29043.2335 Da [35+], 1263 count
	29059.3587 Da [35+], 493 count
726.7170 m/z [40+], 862 count
	29012.4948 Da [40+], 180 count
	29043.2335 Da [40+], 559 count
	29059.3587 Da [40+], 231 count
1001.9860 m/z [29+], 734 count
	29012.4948 Da [29+], 101 count
	29043.2335 Da [29+], 390 count
764.9122 m/z [38+], 800 count
	28997.3775 Da [38+], 5 count
	67999.9530 Da [89+], 911 count
	29012.4948 Da [38+], 1675 count
	29043.2335 Da [38+], 492 count
709.0168 m/z [41+], 505 count
	67999.9530 Da [96+], 161 count
	29012.4948 Da [41+], 557 count
	29043.2335 Da [41+], 307 count
	29059.3587 Da [41+], 57 count
1037.7353 m/z [28+], 471 count
	29012.4948 Da [28+], 69 count
	29043.2335 Da [28+], 263 count
692.1594 m/z [42+], 320 count
	21443.4771 Da [31+], 415 count
	29012.4948 Da [42+], 233 count
	21424.5804 Da [31+], 139 count
	29043.2335 Da [42+], 179 count
	29059.3587 Da [42+], 47 count
1117.4835 m/z [26+], 255 count
	29012.4948 Da [26+], 46 count
	29043.2335 Da [26+], 131 count
1076.1326 m/z [27+], 287 count
	29012.4948 Da [27+], 38 count
	29043.2335 Da [27+], 168 count
1162.1425 m/z [25+], 167 count
	29012.4948 Da [25+], 76 count
	29043.2335 Da [25+], 50 count
--------------------
Reporting Mass: 21458.5945 Da
895.1159 m/z [24+], 1899 count
	21443.4771 Da [24+], 611 count
	67999.9530 Da [76+], 966 count
	21484.5460 Da [24+], 33 count
976.3985 m/z [22+], 2390 count
	21443.4771 Da [22+], 237 count
	21484.5460 Da [22+], 42 count
1022.8457 m/z [21+], 2295 count
	21443.4771 Da [21+], 387 count
933.9902 m/z [23+], 2121 count
	21443.4771 Da [23+], 224 count
	21484.5460 Da [23+], 90 count
859.3516 m/z [25+], 1611 count
	21443.4771 Da [25+], 359 count
	21484.5460 Da [25+], 157 count
1073.9376 m/z [20+], 1590 count
	21443.4771 Da [20+], 1116 count
	28979.4886 Da [27+], 976 count
	50459.5148 Da [47+], 368 count
	28964.3712 Da [27+], 85 count
826.3384 m/z [26+], 1166 count
	21443.4771 Da [26+], 502 count
	21484.5460 Da [26+], 91 count
1130.4075 m/z [19+], 1354 count
	21443.4771 Da [19+], 432 count
795.7706 m/z [27+], 658 count
	21443.4771 Da [27+], 797 count
1193.1520 m/z [18+], 947 count
	21443.4771 Da [18+], 504 count
767.3862 m/z [28+], 497 count
	21443.4771 Da [28+], 207 count
	21484.5460 Da [28+], 42 count
1263.2781 m/z [17+], 734 count
	21443.4771 Da [17+], 243 count
	29012.4948 Da [23+], 6 count
	29028.3681 Da [23+], 79 count
	29043.2335 Da [23+], 23 count
1342.1700 m/z [16+], 491 count
740.9594 m/z [29+], 281 count
	21443.4771 Da [29+], 95 count
	21484.5460 Da [29+], 64 count
716.2943 m/z [30+], 176 count
	21443.4771 Da [30+], 309 count
	67999.9530 Da [95+], 356 count
	21484.5460 Da [30+], 2 count
	29308.5434 Da [41+], 37 count
1431.5808 m/z [15+], 184 count
--------------------
Reporting Mass: 28964.3712 Da
783.8287 m/z [37+], 1836 count
	28979.4886 Da [37+], 4513 count
	28997.3775 Da [37+], 985 count
805.5737 m/z [36+], 2137 count
	28979.4886 Da [36+], 3991 count
852.9011 m/z [34+], 1840 count
	28979.4886 Da [34+], 4400 count
	28997.3775 Da [34+], 420 count
828.5613 m/z [35+], 1837 count
	28979.4886 Da [35+], 4231 count
	50459.5148 Da [61+], 11 count
	28997.3775 Da [35+], 1241 count
	9111.2265 Da [11+], 20 count
878.7160 m/z [33+], 1412 count
	28979.4886 Da [33+], 4470 count
	28997.3775 Da [33+], 611 count
763.2281 m/z [38+], 1705 count
	28979.4886 Da [38+], 3718 count
743.6840 m/z [39+], 1370 count
	28979.4886 Da [39+], 4131 count
	28997.3775 Da [39+], 202 count
906.1444 m/z [32+], 1062 count
	28979.4886 Da [32+], 4388 count
	28997.3775 Da [32+], 623 count
725.1171 m/z [40+], 1168 count
	28979.4886 Da [40+], 3585 count
	28997.3775 Da [40+], 903 count
707.4559 m/z [41+], 920 count
	28979.4886 Da [41+], 2853 count
	28997.3775 Da [41+], 75 count
690.6357 m/z [42+], 650 count
	28979.4886 Da [42+], 2000 count
	28997.3775 Da [42+], 111 count
966.4869 m/z [30+], 507 count
	28979.4886 Da [30+], 3557 count
674.5979 m/z [43+], 294 count
	28979.4886 Da [43+], 946 count
	28997.3775 Da [43+], 106 count
1035.4497 m/z [28+], 153 count
	28979.4886 Da [28+], 2380 count
	28997.3775 Da [28+], 24 count
999.7792 m/z [29+], 222 count
	28979.4886 Da [29+], 2874 count
935.3424 m/z [31+], 164 count
	28979.4886 Da [31+], 3230 count
	50459.5148 Da [54+], 2340 count
	28997.3775 Da [31+], 832 count
	21484.5460 Da [23+], 81 count
935.3424 m/z [31+], 200 count
	28979.4886 Da [31+], 849 count
	50459.5148 Da [54+], 2523 count
	21484.5460 Da [23+], 927 count
--------------------
Reporting Mass: 21424.5804 Da
974.8524 m/z [22+], 1984 count
	21443.4771 Da [22+], 1779 count
893.6987 m/z [24+], 1966 count
	21443.4771 Da [24+], 2947 count
825.0301 m/z [26+], 1276 count
	21443.4771 Da [26+], 2202 count
1021.2259 m/z [21+], 1656 count
	21443.4771 Da [21+], 1790 count
857.9910 m/z [25+], 1532 count
	21443.4771 Da [25+], 3092 count
1072.2368 m/z [20+], 1316 count
	21443.4771 Da [20+], 1112 count
932.5113 m/z [23+], 1444 count
	21443.4771 Da [23+], 1545 count
	67999.9530 Da [73+], 988 count
794.5108 m/z [27+], 894 count
	21443.4771 Da [27+], 2817 count
766.1714 m/z [28+], 561 count
	21443.4771 Da [28+], 926 count
	29079.2633 Da [38+], 678 count
	29059.3587 Da [38+], 453 count
1128.6173 m/z [19+], 829 count
	21443.4771 Da [19+], 33 count
	29308.5434 Da [26+], 136 count
1191.2623 m/z [18+], 575 count
	21443.4771 Da [18+], 19 count
739.7865 m/z [29+], 295 count
	21443.4771 Da [29+], 395 count
	67999.9530 Da [92+], 656 count
715.1605 m/z [30+], 272 count
	21443.4771 Da [30+], 755 count
	29308.5434 Da [41+], 12 count
1191.2623 m/z [18+], 327 count
	21443.4771 Da [18+], 3003 count
1261.2773 m/z [17+], 406 count
	21443.4771 Da [17+], 199 count
	28979.4886 Da [23+], 772 count
	28997.3775 Da [23+], 188 count
1261.2773 m/z [17+], 170 count
	21443.4771 Da [17+], 2891 count
	50459.5148 Da [40+], 141 count
	28997.3775 Da [23+], 210 count
	29012.4948 Da [23+], 46 count
1340.0441 m/z [16+], 197 count
	21443.4771 Da [16+], 552 count
692.1233 m/z [31+], 139 count
	21443.4771 Da [31+], 129 count
	28997.3775 Da [42+], 131 count
	29012.4948 Da [42+], 493 count
	29028.3681 Da [42+], 320 count
	29043.2335 Da [42+], 137 count
--------------------
Reporting Mass: 21484.5460 Da
977.5781 m/z [22+], 1932 count
	29308.5434 Da [30+], 576 count
1024.0814 m/z [21+], 2040 count
896.1972 m/z [24+], 1221 count
	67999.9530 Da [76+], 207 count
860.3897 m/z [25+], 1138 count
935.1185 m/z [23+], 927 count
	28979.4886 Da [31+], 849 count
	50459.5148 Da [54+], 2523 count
	28964.3712 Da [31+], 200 count
1075.2351 m/z [20+], 1212 count
	50459.5148 Da [47+], 333 count
	28997.3775 Da [27+], 456 count
	29012.4948 Da [27+], 334 count
827.3365 m/z [26+], 849 count
	50459.5148 Da [61+], 8 count
1131.7734 m/z [19+], 616 count
1131.7734 m/z [19+], 1186 count
1264.8046 m/z [17+], 421 count
	29079.2633 Da [23+], 97 count
1194.5937 m/z [18+], 611 count
796.7318 m/z [27+], 610 count
	21458.5945 Da [27+], 47 count
1343.7920 m/z [16+], 400 count
1194.5937 m/z [18+], 714 count
	67999.9530 Da [57+], 129 count
1264.8046 m/z [17+], 499 count
	29043.2335 Da [23+], 2 count
	29079.2633 Da [23+], 19 count
	29059.3587 Da [23+], 33 count
768.3130 m/z [28+], 289 count
1343.7920 m/z [16+], 543 count
1433.3109 m/z [15+], 179 count
741.8542 m/z [29+], 202 count
	11865.8642 Da [16+], 357 count
1433.3109 m/z [15+], 152 count
--------------------
Reporting Mass: 29043.2335 Da
807.7643 m/z [36+], 1585 count
	29028.3681 Da [36+], 1701 count
	29059.3587 Da [36+], 929 count
830.8145 m/z [35+], 1263 count
	29028.3681 Da [35+], 513 count
	29059.3587 Da [35+], 1112 count
785.9601 m/z [37+], 1314 count
	29028.3681 Da [37+], 534 count
	29079.2633 Da [37+], 182 count
	29059.3587 Da [37+], 938 count
855.2206 m/z [34+], 1382 count
	29028.3681 Da [34+], 1255 count
	29059.3587 Da [34+], 756 count
881.1058 m/z [33+], 1365 count
	29028.3681 Da [33+], 231 count
	29079.2633 Da [33+], 135 count
	29059.3587 Da [33+], 1027 count
908.6089 m/z [32+], 1078 count
	29028.3681 Da [32+], 264 count
	29079.2633 Da [32+], 5 count
	29059.3587 Da [32+], 785 count
745.7061 m/z [39+], 815 count
	29028.3681 Da [39+], 425 count
	29079.2633 Da [39+], 132 count
	29059.3587 Da [39+], 607 count
765.3034 m/z [38+], 730 count
	67999.9530 Da [89+], 911 count
	29028.3681 Da [38+], 400 count
	21424.5804 Da [28+], 32 count
	29059.3587 Da [38+], 579 count
937.8863 m/z [31+], 809 count
	29028.3681 Da [31+], 633 count
	29059.3587 Da [31+], 370 count
727.0887 m/z [40+], 559 count
	29028.3681 Da [40+], 470 count
	29079.2633 Da [40+], 53 count
	29059.3587 Da [40+], 397 count
969.1156 m/z [30+], 744 count
	29028.3681 Da [30+], 647 count
	29059.3587 Da [30+], 261 count
1002.4986 m/z [29+], 440 count
	29028.3681 Da [29+], 97 count
	29059.3587 Da [29+], 266 count
1038.2662 m/z [28+], 319 count
	29028.3681 Da [28+], 92 count
	29059.3587 Da [28+], 176 count
709.3794 m/z [41+], 307 count
	67999.9530 Da [96+], 161 count
	29028.3681 Da [41+], 500 count
	29059.3587 Da [41+], 227 count
692.5134 m/z [42+], 179 count
	21443.4771 Da [31+], 434 count
	29028.3681 Da [42+], 253 count
	21458.5945 Da [31+], 8 count
	21424.5804 Da [31+], 73 count
	29079.2633 Da [42+], 8 count
	29059.3587 Da [42+], 117 count
1076.6831 m/z [27+], 207 count
	29028.3681 Da [27+], 62 count
	29059.3587 Da [27+], 75 count
1118.0553 m/z [26+], 193 count
	29028.3681 Da [26+], 55 count
	29059.3587 Da [26+], 59 count
1162.7372 m/z [25+], 112 count
	29028.3681 Da [25+], 80 count
	29059.3587 Da [25+], 12 count
--------------------
Reporting Mass: 29079.2633 Da
808.7651 m/z [36+], 1287 count
	29059.3587 Da [36+], 317 count
882.1976 m/z [33+], 1400 count
	29059.3587 Da [33+], 358 count
831.8439 m/z [35+], 1274 count
	29059.3587 Da [35+], 630 count
786.9339 m/z [37+], 1096 count
	29059.3587 Da [37+], 380 count
909.7348 m/z [32+], 1156 count
856.2803 m/z [34+], 1137 count
	50459.5148 Da [59+], 847 count
	29059.3587 Da [34+], 360 count
939.0486 m/z [31+], 897 count
	29059.3587 Da [31+], 285 count
766.2516 m/z [38+], 678 count
	21443.4771 Da [28+], 926 count
	21424.5804 Da [28+], 561 count
	29059.3587 Da [38+], 453 count
746.6300 m/z [39+], 595 count
	29059.3587 Da [39+], 184 count
970.3166 m/z [30+], 723 count
	29059.3587 Da [30+], 19 count
1003.7410 m/z [29+], 539 count
	29059.3587 Da [29+], 61 count
727.9894 m/z [40+], 370 count
	29059.3587 Da [40+], 166 count
1039.5529 m/z [28+], 471 count
	29059.3587 Da [28+], 66 count
1078.0176 m/z [27+], 254 count
1119.4410 m/z [26+], 266 count
	29059.3587 Da [26+], 2 count
710.2581 m/z [41+], 227 count
	29059.3587 Da [41+], 214 count
1164.1784 m/z [25+], 186 count
1212.6438 m/z [24+], 174 count
	29059.3587 Da [24+], 13 count
693.3712 m/z [42+], 79 count
	21443.4771 Da [31+], 19 count
	21458.5945 Da [31+], 51 count
	21484.5460 Da [31+], 10 count
	29059.3587 Da [42+], 70 count
1265.3236 m/z [23+], 97 count
	21484.5460 Da [17+], 421 count
--------------------
Reporting Mass: 29059.3587 Da
808.2122 m/z [36+], 1246 count
	29043.2335 Da [36+], 698 count
	29079.2633 Da [36+], 991 count
855.6948 m/z [34+], 1116 count
	50459.5148 Da [59+], 743 count
	29043.2335 Da [34+], 630 count
	29079.2633 Da [34+], 732 count
831.2752 m/z [35+], 1123 count
	29043.2335 Da [35+], 162 count
	29079.2633 Da [35+], 1217 count
881.5945 m/z [33+], 1027 count
	29043.2335 Da [33+], 706 count
	29079.2633 Da [33+], 767 count
786.3959 m/z [37+], 938 count
	29043.2335 Da [37+], 844 count
	29079.2633 Da [37+], 810 count
909.1128 m/z [32+], 785 count
	29043.2335 Da [32+], 39 count
	29079.2633 Da [32+], 1055 count
746.1196 m/z [39+], 607 count
	29043.2335 Da [39+], 528 count
	29079.2633 Da [39+], 467 count
765.7278 m/z [38+], 628 count
	21424.5804 Da [28+], 529 count
	29043.2335 Da [38+], 238 count
	29079.2633 Da [38+], 666 count
938.4065 m/z [31+], 655 count
	29043.2335 Da [31+], 352 count
	29079.2633 Da [31+], 452 count
969.6531 m/z [30+], 523 count
	29043.2335 Da [30+], 371 count
	29079.2633 Da [30+], 276 count
727.4918 m/z [40+], 397 count
	29043.2335 Da [40+], 449 count
	29079.2633 Da [40+], 279 count
709.7727 m/z [41+], 271 count
	67999.9530 Da [96+], 17 count
	29043.2335 Da [41+], 153 count
	29079.2633 Da [41+], 227 count
1003.0547 m/z [29+], 327 count
	29043.2335 Da [29+], 50 count
	29079.2633 Da [29+], 365 count
1038.8421 m/z [28+], 242 count
	29043.2335 Da [28+], 56 count
	29079.2633 Da [28+], 254 count
692.8973 m/z [42+], 117 count
	21443.4771 Da [31+], 305 count
	21458.5945 Da [31+], 51 count
	29043.2335 Da [42+], 42 count
	29079.2633 Da [42+], 79 count
1077.2804 m/z [27+], 125 count
	29043.2335 Da [27+], 39 count
	29079.2633 Da [27+], 83 count
1118.6755 m/z [26+], 94 count
	29043.2335 Da [26+], 62 count
	29079.2633 Da [26+], 60 count
--------------------
Reporting Mass: 29308.5434 Da
838.3948 m/z [35+], 996 count
889.1455 m/z [33+], 1170 count
863.0238 m/z [34+], 1079 count
815.1340 m/z [36+], 900 count
	50459.5148 Da [62+], 97 count
916.8998 m/z [32+], 1048 count
946.4447 m/z [31+], 862 count
793.1306 m/z [37+], 633 count
	11865.8642 Da [15+], 10 count
977.9593 m/z [30+], 605 count
	21484.5460 Da [22+], 1425 count
772.2853 m/z [38+], 382 count
1011.6473 m/z [29+], 370 count
	9111.2265 Da [9+], 4 count
752.5089 m/z [39+], 252 count
1047.7415 m/z [28+], 304 count
	67999.9530 Da [65+], 28 count
1086.5094 m/z [27+], 193 count
1128.2595 m/z [26+], 176 count
	21424.5804 Da [19+], 630 count
733.7214 m/z [40+], 119 count
1173.3496 m/z [25+], 107 count
	67999.9530 Da [58+], 185 count
1222.1971 m/z [24+], 108 count
1275.2923 m/z [23+], 80 count
--------------------
Reporting Mass: 9111.2265 Da
912.1305 m/z [10+], 1988 count
1013.3663 m/z [9+], 991 count
1013.3663 m/z [9+], 977 count
1139.9111 m/z [8+], 395 count
1139.9111 m/z [8+], 335 count
1302.6116 m/z [7+], 234 count
1302.6116 m/z [7+], 168 count
1013.3663 m/z [9+], 235 count
	29308.5434 Da [29+], 54 count
