# Supplementary material for: Automated imaging and identification of proteoforms directly from ovarian cancer tissue
Source: Nat Commun. 2023 Oct 14;14:6478. doi: 10.1038/s41467-023-42208-3 (PMC10576781; doi:10.1038/s41467-023-42208-3)
Supplement: Supplementary file 8 — Source Data [file 41467_2023_42208_MOESM8_ESM.xlsx]

## Sheet: Figure 1c, 1d
Mass, Da	Total count	Total rel abd	Selected charge state	Selected charge state count	Selected charge state abundance among total	Coisolate ion counts in the selected charge state isolation window	Selected charge state relative abundance in the isolation window	Selected charge state count at bin(s)	Selected charge state count at max bin(s)	Selected charge state abundance in bin(s)	Targeted count	Avg counts if random bin assigned	Simulated random counts
17209.2	2453	0.116482	21	324	0.132083	70	0.822335	20	20	1	20	10.8	7	10	5	10	14	8	6	8	9	10	15	11	4	9	1	11	9	12	11	15	14	17	9	11	13	12	20	15	11	14	16	10
17880.2	9488	0.450544	20	1335	0.140704	189	0.875984	52	70	0.742857	52	41.7	21	48	39	32	35	45	40	46	25	44	35	26	31	25	42	45	41	54	44	53	37	52	32	43	41	27	49	70	63	55	50	45
17923	6174	0.293176	19	931	0.150794	373	0.713957	36	43	0.837209	36	29.1	23	33	36	26	28	34	27	35	22	18	22	22	36	16	23	32	23	43	24	32	26	29	23	27	24	21	42	43	27	43	40	31
19800.9	3587	0.170331	22	513	0.143016	47	0.916071	23	28	0.821429	23	16.1	8	18	13	16	23	17	20	15	11	13	8	8	9	12	15	16	19	14	19	26	17	20	7	15	12	12	28	26	20	22	23	13
20688.5	2191	0.104041	21	412	0.188042	200	0.673203	22	22	1	22	13.1	8	16	8	9	13	12	22	17	8	11	13	5	16	5	6	12	6	18	14	19	13	12	10	14	16	12	21	22	19	13	15	13
20925.8	3760	0.178546	22	515	0.136968	134	0.793529	22	27	0.814815	22	16.1	7	26	10	11	19	15	18	12	19	21	13	8	16	12	15	22	11	21	18	18	16	5	15	10	19	19	27	24	22	20	11	15
21640.4	715	0.0339522	22	96	0.134266	71	0.57485	12	18	0.666667	12	6	9	5	4	12	6	4	4	6	6	4	3	6	3	3	5	7	10	6	12	5	6	5	4	9	4	10	7	3	8	4	6	8
22204.5	1815	0.0861864	27	223	0.122865	173	0.563131	21	21	1	21	7	1	11	8	7	8	6	5	7	5	8	3	4	4	4	3	10	12	4	8	6	6	2	4	7	21	7	9	10	12	4	10	9
22302.5	1553	0.0737452	22	339	0.218287	93	0.784722	22	22	1	22	10.6	4	13	17	11	5	13	19	22	13	8	8	4	11	5	8	11	7	5	12	8	11	11	6	19	7	7	11	13	8	22	11	9
22692.8	2282	0.108362	23	307	0.134531	12	0.962382	28	28	1	28	9.9	11	17	28	21	22	14	19	24	10	7	5	3	12	6	3	3	4	11	4	8	11	4	7	6	3	3	4	9	8	6	16	7
22772.7	1779	0.0844769	25	221	0.124227	87	0.717532	20	29	0.689655	20	14	8	11	12	16	17	7	9	8	13	6	4	12	7	16	13	4	12	9	12	9	6	14	7	3	8	5	7	8	9	7	5	15
22852.8	650	0.0308657	24	94	0.144615	8	0.921569	14	15	0.933333	14	6.2	4	6	8	4	4	3	2	5	8	2	1	4	2	7	5	3	5	2	7	4	1	8	2	2	3	4	9	5	4	2	2	8
23210.3	3320	0.157652	25	384	0.115663	281	0.577444	20	23	0.869565	20	12	5	13	14	10	8	13	16	7	12	11	8	6	13	9	8	18	7	10	16	17	18	10	9	8	6	7	20	23	13	20	20	9
23224.4	4375	0.20775	23	658	0.1504	442	0.598182	28	39	0.717949	28	20.6	5	15	20	23	36	39	20	19	19	20	16	8	19	8	20	21	14	24	27	22	16	22	28	24	23	5	28	24	22	17	33	21
24901.5	1866	0.0886082	29	154	0.0825295	13	0.922156	16	23	0.695652	16	9.6	7	5	6	8	10	6	12	6	3	7	4	7	7	6	7	10	7	13	4	11	8	5	2	5	6	6	14	6	6	6	4	8
26062.5	1993	0.0946389	28	261	0.130958	68	0.793313	18	18	1	18	8.2	7	12	5	14	3	9	5	5	10	14	9	2	11	6	3	5	2	9	9	18	9	7	8	7	10	2	15	13	7	11	4	10
26538.2	6439	0.30576	26	689	0.107004	11	0.984286	34	36	0.944444	34	21.5	9	22	15	9	21	22	20	16	25	27	21	11	15	9	23	22	18	20	27	27	18	20	27	20	30	14	28	36	24	33	26	34
27787.1	1194	0.0566978	25	114	0.0954774	87	0.567164	14	20	0.7	14	7.6	6	9	12	10	6	6	3	7	7	5	3	5	2	4	7	2	4	5	12	10	3	4	6	6	6	4	6	5	4	8	5	11
28078.9	5519	0.262073	28	447	0.0809929	78	0.851429	65	65	1	65	14	1	10	5	6	3	4	6	14	11	3	37	65	20	50	6	9	14	9	5	8	30	40	3	7	12	31	9	7	5	7	9	1
33000.8	4793	0.227599	33	441	0.0920092	144	0.753846	18	26	0.692308	18	13.8	8	19	17	23	22	19	26	15	15	11	10	8	16	13	12	12	4	21	10	14	7	7	6	7	12	18	23	21	12	15	13	5
35921	19631	0.932191	39	1415	0.0720799	290	0.829912	67	67	1	67	44.2	17	47	43	35	44	38	46	39	42	67	30	9	44	26	55	50	62	50	51	53	31	43	43	52	46	33	55	54	54	52	55	49
39287.9	939	0.044589	51	47	0.0500532	22	0.681159	7	7	1	7	3	6	3	4	2	3	5	5	5	3	3	2	3	4	4	4	5	2	2	2	3	2	4	4	3	3	4	3	4	4	2	4	5
41661.3	7703	0.365782	41	617	0.0800987	289	0.681015	29	29	1	29	19.3	14	21	22	22	11	22	23	20	16	22	19	17	22	13	19	14	18	25	12	19	29	19	22	20	23	14	12	22	16	18	25	26
44524.8	1514	0.0718933	48	104	0.0686922	72	0.590909	13	14	0.928571	13	6.6	2	1	3	3	4	4	7	6	6	4	3	5	2	3	5	7	8	5	3	3	4	4	3	6	3	3	7	2	6	8	4	1
47079.9	18269	0.867515	49	1020	0.0558323	223	0.820595	41	58	0.706897	41	31.9	14	39	48	36	26	34	30	28	34	32	16	16	22	18	40	40	28	38	44	32	18	24	33	36	58	22	39	28	41	36	41	29

## Sheet: Figure 1e
MS1 of proteoforms			MS2 of vimentin			MS2 of keratin, type II cytoskeletal 8
Mass, Da	Abundance		Mass, Da	Abundance		Mass, Da	Abundance
53500	0		25004.1	7242944		45001.4	5754688
53500.9	0		25013.1	5992512		45009.4	4606592
53500.9	192378		25015.3	5120736		45021.4	2843600
53500.9	303305		25023.6	4507296		45022.4	3987136
53501	466238		25024.7	5211072		45022.9	146568
53501	698781		25025.7	5651392		45023.3	9145152
53501	1.15247e+06		25026.1	5007232		45027.9	6158272
53501	1.6636e+06		25034.4	3488928		45028.8	10751400
53501.1	2.34407e+06		25035.3	8437024		45029.7	2659936
53501.1	3.45179e+06		25035.5	7539168		45042.4	5110880
53501.1	4.68552e+06		25037.3	6538432		45044	9655168
53501.1	6.59539e+06		25042.5	8306240		45046.2	13030800
53501.2	8.6723e+06		25055.8	5130176		45048.5	3624800
53501.2	11181000		25056.8	6910272		45049.7	4385344
53501.2	14141500		25059.3	7252800		45050.2	4321088
53501.2	17554100		25060.2	3487360		45050.8	5194400
53501.3	21395600		25061.4	6944512		45051.5	4206528
53501.3	25615200		25062.2	7016896		45067.1	5874208
53501.3	30132300		25063.4	5972992		45067.8	5062720
53501.3	34835400		25064.4	2541056		45069.6	5744544
53501.3	39583400		25065.4	4713056		45070	159264
53501.4	44209100		25075	4507456		45070.5	8617472
53501.4	48525000		25082.2	4024640		45071.9	2511424
53501.4	52333700		25083.1	4440160		45100.1	3530720
53501.4	55439500		25085.2	5967776		45101.7	5046880
53501.5	57664300		25086.3	3644704		45107	8204864
53501.5	58862800		25087.2	11881200		45107.6	5366112
53501.5	58938600		25092.8	4217408		45114.3	9952512
53501.5	57856300		25093.7	3410912		45115.1	16264500
53501.6	55648900		25095.4	7391680		45115.9	4858080
53501.6	52418400		25107.7	7981568		45116.9	5631040
53501.6	48328600		25109.6	9123488		45123.9	4629824
53501.6	43591700		25109.9	10711400		45137.3	9278080
53501.7	38448700		25111	5460544		45138.2	5936352
53501.7	33147600		25128.9	12250600		45138.7	4012480
53501.7	27921900		25142.8	4631040		45140.5	3727424
53501.7	22972500		25143.9	8045392		45141.1	2983584
53501.8	18454600		25145	6481728		45141.9	4840672
53501.8	14471400		25146	15814900		45143.5	4227296
53501.8	11074300		25147	11890000		45144.7	2244128
53501.8	8.15154e+06		25147.9	9485184		45152.2	3969088
53501.9	5.95171e+06		25148.9	10143600		45153	4000064
53501.9	4.23642e+06		25149.1	13654900		45156.1	4643744
53501.9	2.85871e+06		25150	21683300		45157.5	7590000
53501.9	1.93989e+06		25151	29609500		45160.3	11114700
53501.9	1.28257e+06		25151.9	11306200		45161.8	2670208
53502	826167		25153.4	4383360		45179.1	6403392
53502	415575		25155	4559744		45183	10191500
53502	0		25155.2	8159040		45185.2	8552992
53502.9	0		25156.1	22812500		45185.7	31031200
53502.9	160744		25156.9	9462304		45187.1	3622656
53502.9	253663		25158.1	12311600		45188.1	4968832
53503	544659		25159.2	12183900		45189	4762720
53503	830415		25160.1	12789800		45201.3	3635104
53503	1.2333e+06		25161	14600200		45202.8	5423232
53503	1.78427e+06		25162.9	5833792		45224.2	9704704
53503.1	2.51464e+06		25164.2	7369920		45229.6	4716480
53503.1	3.45246e+06		25165.4	5949824		45230.5	5264512
53503.1	4.61772e+06		25167.4	5052416		45231.8	6612928
53503.1	6.01702e+06		25178.3	5201024		45232.9	5690208
53503.2	7.63831e+06		25179.9	5228160		45237	5044192
53503.2	9.44674e+06		25180.9	5874176		45242.7	2395632
53503.2	11382600		25182.1	11032600		45245.8	6389376
53503.2	13362300		25185.1	7123040		45247.9	3489312
53503.2	15282800		25185.3	13188200		45248.4	6148064
53503.3	17029800		25186.9	4327264		45248.6	6426688
53503.3	18488500		25188.3	5843936		45252	11887000
53503.3	19556100		25188.6	6993472		45253.9	4018752
53503.3	20153300		25189.3	5458368		45254.6	5249600
53503.4	20234500		25197.6	4298528		45276.1	5480544
53503.4	19793200		25201.3	3827200		45286.8	4627424
53503.4	18863200		25202.4	13428200		45287.4	5457472
53503.4	17513900		25203.5	8948224		45287.8	3828640
53503.5	15842000		25204.6	5555584		45299.6	6953200
53503.5	13960200		25207.5	5335360		45300.3	4491840
53503.5	11984400		25208.5	5781312		45301.2	5123360
53503.5	10022500		25209.4	11222000		45304.6	3025168
53503.6	8.16506e+06		25210.6	8616960		45306.4	3808384
53503.6	6.47973e+06		25211.3	6961984		45306.7	3549312
53503.6	5.00906e+06		25212.3	7606400		45307.4	11137000
53503.6	3.77177e+06		25212.6	6652416		45309.1	7158144
53503.7	2.76637e+06		25213.3	7496640		45310	6587584
53503.7	1.97624e+06		25214.6	6650368		45310.8	8305024
53503.7	1.37506e+06		25215.3	3319200		45326.5	4524544
53503.7	931836		25216.5	9427712		45331.3	5754176
53503.8	615009		25216.9	13947400		45336.5	6558384
53503.8	317852		25217.8	4559384		45346.4	3601280
53503.8	201583		25218	8506432		45350.9	6479296
53503.8	0		25218.4	14450800		45354.1	4536960
53540.6	0		25219	4889536		45359.1	6143296
53540.7	199298		25220.2	3018576		45360.8	7389184
53540.7	304719		25230.5	6027072		45361.4	2930416
53540.7	455480		25233.8	5538336		45364	6207872
53540.7	851703		25234.6	5937216		45365.2	5738880
53540.7	1.23827e+06		25237.1	4519808		45366.4	4955168
53540.8	1.76191e+06		25237.3	4749696		45367.4	3365344
53540.8	2.45366e+06		25244	20882400		45367.8	5257408
53540.8	3.34446e+06		25244.7	3980768		45369.6	5234560
53540.8	4.46208e+06		25245	12651400		45373.8	4613312
53540.9	5.82727e+06		25246.2	6341696		45374.4	4983968
53540.9	7.44952e+06		25246.8	7632320		45375.6	4955424
53540.9	9.32269e+06		25247.1	12043000		45376.7	4890848
53540.9	11421400		25254	4836416		45390.7	7058816
53541	13698700		25254.7	6310464		45393.3	4593728
53541	16085300		25255.1	5261792		45394.4	5336064
53541	18491900		25256.1	9946688		45398.7	6241632
53541	20813600		25257.1	18504600		45399.3	13092900
53541.1	22936800		25258.1	45264900		45400.2	3385568
53541.1	24748100		25258.8	9342592		45423.5	4360576
53541.1	26144500		25259.1	14781000		45424.7	4965184
53541.1	27042700		25260.1	11072800		45428.8	6020864
53541.2	27387300		25261	41477800		45429.8	7811856
53541.2	27156700		25261.7	4320768		45431.4	9780352
53541.2	26365100		25262	9413760		45434	9702208
53541.2	25061000		25263	26193000		45434.8	9756544
53541.3	23322700		25263.6	5495328		45435.5	9765952
53541.3	21249900		25264.1	11631600		45436.4	266048
53541.3	18955100		25264.4	9673120		45436.8	6062848
53541.3	16552800		25264.7	330968		45437.3	135616
53541.4	14150700		25264.7	324392		45437.9	11207500
53541.4	11842200		25265	24012200		45455.6	14902000
53541.4	9.70103e+06		25266.1	13436700		45459.5	5882816
53541.4	7.77885e+06		25267.1	11616800		45464.5	4608224
53541.4	6.10531e+06		25268.1	24550900		45466.4	4147168
53541.5	4.69004e+06		25269.2	6644416		45478.8	6048160
53541.5	3.52616e+06		25272	4962464		45480.6	6453344
53541.5	2.59457e+06		25276.7	5601344		45481.4	5153824
53541.5	1.8683e+06		25280.2	5954016		45482.5	4624480
53541.6	1.31652e+06		25282.5	3964832		45482.9	7464192
53541.6	907789		25285.1	5698464		45483.6	15291600
53541.6	509893		25291.3	4658176		45484.7	10392800
53541.6	340891		25294.6	7244416		45485.2	5693008
53541.7	222806		25295.7	7182976		45486.3	5405008
53541.7	0		25296.5	7828416		45488.5	5045536
53541.8	0		25300.3	5721280		45488.9	172088
53541.8	239306		25300.5	7030272		45489.5	7495408
53541.8	359785		25306	6335424		45490.7	10936400
53541.8	673466		25306.9	6185536		45491.5	4435840
53541.9	982315		25307.7	10160100		45492.7	7356032
53541.9	1.57288e+06		25313.2	8778656		45493.7	12851200
53541.9	2.33067e+06		25315	5397408		45495.7	4421088
53541.9	3.23728e+06		25327.3	3374336		45499.5	8965728
53542	4.66742e+06		25331.4	6160192		45500	5879008
53542	6.27541e+06		25332.3	5959936		45500.1	5944976
53542	8.27846e+06		25333.3	5830272		45501.9	6385080
53542	10716300		25340.7	4744864		45502.9	8588304
53542.1	13613600		25341.7	5995488		45503.7	4450124
53542.1	16973700		25346.5	6128000		45504.1	9097472
53542.1	20772600		25347.5	5278432		45507.2	9151120
53542.1	24954600		25347.9	5346240		45509	20235500
53542.1	29429800		25349.1	3928288		45509.7	5515232
53542.2	34074200		25349.6	5633760		45510.3	5062128
53542.2	38733300		25353.1	6117248		45511.4	4904544
53542.2	43229400		25353.3	4265408		45511.7	5215376
53542.2	47371600		25355	5731936		45512.1	5508832
53542.3	50968700		25355.6	5941408		45512.9	4704896
53542.3	53843400		25356	7440128		45513.9	3877632
53542.3	55846400		25363.4	7932032		45520.4	10365100
53542.3	56869100		25365.2	8131712		45522	9510656
53542.4	56853600		25367	5181952		45522.5	170200
53542.4	55797300		25367.2	5400320		45523	8237664
53542.4	53754500		25369.1	8156224		45524.9	9940864
53542.4	50831100		25370.2	18178900		45526	5207744
53542.5	47176000		25370.5	6907712		45527	9778944
53542.5	42968800		25371	5476000		45528.1	2343840
53542.5	38404600		25372.2	5209920		45529.3	5291808
53542.5	33680100		25376.1	8427104		45535.9	13164700
53542.6	28978700		25377.9	6452352		45536.4	5365408
53542.6	24460200		25378.8	6147520		45537.1	5865216
53542.6	20252200		25379	4658176		45538.1	17790900
53542.6	16625600		25379.6	5400544		45538.7	11233000
53542.7	13370000		25380	12132500		45545.6	4533216
53542.7	10740400		25380.5	5739424		45562.5	5786144
53542.7	8.58126e+06		25381.1	5361120		45563.2	5329440
53542.7	6.95175e+06		25381.9	9604224		45564.5	11148400
53542.7	5.67409e+06		25383	6281408		45566.3	5021472
53542.8	5.07919e+06		25383.3	8637120		45567.2	2526832
53542.8	4.90099e+06		25384.1	9717376		45568.2	10149000
53542.8	5.09764e+06		25384.7	11221100		45586.7	3057216
53542.8	5.74004e+06		25385	25043200		45587.4	4072192
53542.9	6.59946e+06		25385.7	7138880		45589.2	4553376
53542.9	8.05219e+06		25386.2	26578100		45589.7	139776
53542.9	9.79364e+06		25387.1	16074200		45590.1	5818016
53542.9	11697300		25387.3	11281700		45591.5	3896032
53543	13910700		25387.6	6968320		45593.4	8611264
53543	16295700		25388.1	22750800		45597.5	6446240
53543	18824700		25388.5	6382464		45598.6	5315328
53543	21469200		25389	8966688		45601.8	8279680
53543.1	24200600		25390.1	27746000		45615.7	2496824
53543.1	26991700		25390.4	5666016		45617.1	4528544
53543.1	29814700		25391.2	19018200		45617.6	3479104
53543.1	32639300		25391.5	4605024		45618.9	2713696
53543.2	35428900		25391.7	391024		45620.1	8128048
53543.2	38136400		25392.2	24622600		45623.9	5177792
53543.2	40701100		25393.1	12609700		45625.2	5455296
53543.2	43047300		25394.1	23472300		45626.6	5069120
53543.3	45085800		25395	8973120		45627.1	5348000
53543.3	46718400		25396.2	13572100		45628.5	11304900
53543.3	47845800		25397.2	12042200		45629.6	11459500
53543.3	48377400		25398.2	17174100		45630.8	9761728
53543.4	48242200		25399.3	7608768		45631.7	5911808
53543.4	47398600		25400.2	7638080		45634.1	4873472
53543.4	45842100		25401.2	6761216		45635.1	10069400
53543.4	43609100		25402.2	7715776		45636.2	8141376
53543.4	40775500		25406	6403072		45637.4	9782080
53543.5	37451900		25406.8	6277248		45640.3	6859600
53543.5	33774300		25408	6330112		45643.4	7573088
53543.5	29892100		25409	4094400		45649.7	13075400
53543.5	25956000		25411.6	5024960		45650.8	6943104
53543.6	22106100		25412.3	7907744		45651.4	5573760
53543.6	18487700		25412.5	14940700		45652.1	4770272
53543.6	15234200		25414.4	7471680		45654.8	3619328
53543.6	12526000		25416.3	8823360		45656.9	5702272
53543.7	10611200		25420.1	9021888		45658.2	7957184
53543.7	8.99308e+06		25421.9	6718592		45659.6	10235500
53543.7	8.07867e+06		25422.9	3252480		45660.3	5102272
53543.7	7.73089e+06		25423.9	6871360		45661.4	5683552
53543.8	8.04805e+06		25424.5	4719040		45664.7	4541024
53543.8	9.12217e+06		25427.1	8695040		45672.2	5658528
53543.8	11119600		25428.1	6980032		45679.6	4942496
53543.8	13919900		25428.3	7205696		45680.8	6952128
53543.9	17288600		25430.2	8982880		45681.4	12682400
53543.9	21600900		25436	6682176		45684.3	8699872
53543.9	26560800		25439.7	6862592		45697.2	2427408
53543.9	32169200		25440	7256896		45698.5	2059680
53544	38428500		25442.7	5682304		45710.7	5954304
53544	45018900		25443.6	5840480		45711.1	5998304
53544	51733900		25445.1	12614200		45712.1	5077024
53544	58332700		25449	4289504		45714.7	12646000
53544.1	64554700		25451.1	4831872		45716.7	4856448
53544.1	70136900		25451.8	5825568		45717.4	5793088
53544.1	74832600		25453.1	14112200		45718.6	10712600
53544.1	78429900		25454.1	12672000		45719.7	5826368
53544.1	80766500		25455.2	26156300		45725.2	5151904
53544.2	81741400		25456.1	47132500		45725.9	5532448
53544.2	81320900		25456.4	8557696		45727	6940224
53544.2	79539300		25457.2	42328600		45728	6226880
53544.2	76494600		25457.9	5679360		45729	10454900
53544.3	72339600		25458.2	20667600		45734.1	11695400
53544.3	67270000		25459.1	58737400		45734.9	10444900
53544.3	61510100		25459.4	7123328		45736	7909696
53544.3	55297600		25460.1	53838800		45737	4874272
53544.4	48869300		25461.2	38869800		45737.5	114880
53544.4	42447300		25462.1	68552700		45737.9	3577952
53544.4	36228300		25463.1	26536300		45738.6	11436100
53544.4	30375000		25463.5	5606912		45739.1	6468080
53544.5	25011100		25464.1	38480600		45739.1	6511984
53544.5	20219500		25465.1	10725900		45739.9	5097344
53544.5	16043400		25467.2	23012600		45740.4	147624
53544.5	12490700		25468	4667648		45740.9	6736256
53544.6	9.48374e+06		25468.2	4932480		45742.1	9094496
53544.6	6.95046e+06		25470.1	8075136		45742.9	17642300
53544.6	5.12586e+06		25472.2	4994784		45743.7	4242720
53544.6	3.48906e+06		25472.4	5127536		45744.6	4657792
53544.7	2.42119e+06		25473.1	10430200		45746.8	15334300
53544.7	1.69364e+06		25473.3	10802700		45747.5	8863616
53544.7	1.15869e+06		25474.3	3934112		45748.7	19569700
53544.7	775304		25475.2	3870624		45749.3	13047400
53544.7	390506		25478.2	5316832		45750.2	7541952
53544.8	134714		25480.7	9685376		45751	5869024
53544.8	0		25483.4	6771488		45752.8	4616704
53544.8	0		25485.1	6509760		45754.7	5481632
53544.9	83940.6		25485.3	5483936		45755.6	5318912
53544.9	127618		25487.5	6775680		45757.6	5932960
53544.9	388763		25490.4	4345056		45759.1	3016544
53544.9	578820		25493.2	6902016		45760.5	6107136
53545	843865		25497.3	14128800		45761.1	3500864
53545	1.20468e+06		25498.1	8579520		45764.2	4840160
53545	1.68399e+06		25509.4	6952768		45769.2	5374720
53545	2.30503e+06		25510.3	11150000		45769.7	5659360
53545.1	3.08944e+06		25512.3	10712800		45774	4469952
53545.1	4.05461e+06		25516.5	3809184		45776.8	8841088
53545.1	5.21055e+06		25540	6978304		45777.8	4762944
53545.1	6.55663e+06		25545.9	7724544		45781.3	5966240
53545.2	8.07867e+06		25548	12449200		45784.3	5351392
53545.2	9.74673e+06		25548.9	5108512		45785.7	3081568
53545.2	11514300		25549.2	8487936		45786.2	6061728
53545.2	13318900		25550.4	6288448		45787.3	6123264
53545.3	15085300		25552.3	6237760		45791.2	5698624
53545.3	16729900		25554.4	6186240		45791.4	3786426
53545.3	18166800		25555.1	5410880		45792.4	4120768
53545.3	19315700		25556.4	8427584		45803.4	6372800
53545.4	20108900		25557.1	3234608		45804.1	5063264
53545.4	20497700		25557.2	3041720		45807.7	5917120
53545.4	20457900		25558.1	5127584		45808.1	463472
53545.4	19991800		25560.2	3327744		45808.5	15840500
53545.4	19128200		25563.1	13799600		45810.7	5325344
53545.5	17919600		25564	14945300		45811.8	7743424
53545.5	16436400		25566.2	9684160		45813.8	6018048
53545.5	14760700		25567.4	5693504		45816.8	7880416
53545.5	12978600		25568.2	10240400		45820.7	6615616
53545.6	11172900		25569.2	12842800		45825.3	6152448
53545.6	9.41713e+06		25570	5614048		45831.4	3579792
53545.6	7.77106e+06		25571.2	9844608		45832.6	3350400
53545.6	6.2784e+06		25571.7	8557760		45844	10186900
53545.7	4.96617e+06		25573.2	34175000		45846.8	4231200
53545.7	3.84587e+06		25575.2	5287232		45848	2664560
53545.7	2.91585e+06		25578.7	7296896		45849	10800500
53545.7	2.16436e+06		25580.2	12956900		45850.1	4679776
53545.8	1.57284e+06		25581.1	14829400		45850.6	229648
53545.8	1.11899e+06		25582.2	28706800		45851.1	7431776
53545.8	779389		25583.2	12246500		45852	8305280
53545.8	531451		25583.7	4021600		45852.8	4118976
53545.9	421012		25584.2	28841100		45855	3840416
53545.9	793025		25585.2	65708500		45858.9	3467712
53545.9	1.03122e+06		25586.2	67341700		45860.2	9036064
53545.9	1.53916e+06		25587.2	58290200		45861.8	5513952
53546	2.24637e+06		25588.2	24080600		45864.1	5443968
53546	3.20587e+06		25588.5	11065000		45866	5233696
53546	4.47378e+06		25589.2	50868700		45867.1	8639264
53546	6.10474e+06		25589.6	7432064		45869.6	6001952
53546.1	8.14557e+06		25590.2	74656800		45870.7	4178784
53546.1	10627600		25591.2	46554600		45873.4	2387760
53546.1	13558400		25592.2	30924000		45875.8	5032832
53546.1	16913700		25593.1	27745800		45877.3	10182700
53546.1	20631100		25594.2	11247900		45878.1	4804736
53546.2	24607000		25595.2	22949900		45878.8	5035680
53546.2	28697800		25596.2	8485632		45879.4	4728736
53546.2	32725600		25597.3	11869900		45880.5	6145056
53546.2	36490200		25598.2	10399700		45884.1	9075584
53546.3	39784200		25604.8	3761472		45887	3946912
53546.3	42412100		25605.2	5905760		45887.9	7197888
53546.3	44209200		25606.8	12799600		45888.3	5637952
53546.3	45058500		25610.3	9604480		45888.9	5986688
53546.4	44903500		25611.4	7026304		45889.4	7151360
53546.4	43754400		25612.4	5566784		45890	6202496
53546.4	41686900		25613.4	7983360		45906.5	5825344
53546.4	38834000		25614.2	6664576		45906.9	186168
53546.5	35371700		25637.7	6566336		45907.4	10062500
53546.5	31501500		25645	6899584		45909.5	7110720
53546.5	27430600		25646.1	10082000		45915.7	11115100
53546.5	23354300		25647	6727616		45917.2	4596096
53546.6	19441100		25647.4	9688512		45920.7	5525024
53546.6	15823400		25648	5851744		45921.4	5644640
53546.6	12592100		25648.6	12328100		45923.9	6068928
53546.6	9.79757e+06		25652.5	12329900		45926	11493300
53546.7	7.45339e+06		25659.8	11879300		45936.5	6032288
53546.7	5.54375e+06		25660.7	7452992		45937.9	3372960
53546.7	4.0315e+06		25661.7	9411712		45949.3	7078656
53546.7	2.86643e+06		25664	4739168		45950.3	10082900
53546.7	1.99261e+06		25673	7462400		45951.1	5915520
53546.8	1.48291e+06		25674.2	13315400		45952.6	6184512
53546.8	1.09956e+06		25676.2	8576768		45958.2	8496064
53546.8	707378		25684.4	5820352		45959.3	5228928
53546.8	588283		25686.6	21220900		45959.8	182816
53546.9	645888		25687.7	7990112		45960.4	22263000
53546.9	1.25553e+06		25688.5	6789632		45961.2	9918592
53546.9	2.25042e+06		25689.1	4974080		45964.3	4285056
53546.9	3.21228e+06		25689.5	11575600		45968.2	5226688
53547	4.60606e+06		25691.4	8510912		45969.6	7608416
53547	6.34248e+06		25692.5	5856352		45971.1	4960480
53547	8.95232e+06		25695.2	3154560		45972.1	8452160
53547	11940100		25697.3	5308032		45973.1	4392576
53547.1	15630500		25698.2	13339900		45974.3	8355584
53547.1	20082000		25699.2	5746912		45975.5	2944832
53547.1	25320500		25701.2	14187200		45976	17534300
53547.1	31545100		25702.2	6424192		45977.1	7185808
53547.2	38363700		25703.2	6780032		45978.2	7146624
53547.2	45790600		25704	8260768		45979.1	13757000
53547.2	53639000		25705.1	9716416		45980.1	25396500
53547.2	61662500		25705.3	7472608		45981.2	35415800
53547.3	69566200		25705.5	6667968		45982.2	22421400
53547.3	77023900		25706.3	11772900		45983.1	4690816
53547.3	83701000		25709.3	10374300		45983.9	5414368
53547.3	89280900		25710.7	4736096		45984.4	4904128
53547.4	93491600		25711.2	6673792		45984.8	915072
53547.4	96128700		25713.3	5937280		45985.2	14720400
53547.4	97072700		25722.6	4977440		45986.5	2412896
53547.4	96298000		25723.5	8006848		45987	7530688
53547.4	94087500		25723.9	7860704		45992.7	5530976
53547.5	90281800		25724.7	16692600		45994.8	5273536
53547.5	85251300		25725.6	11769900		46009.2	5520096
53547.5	79280500		25727.5	7196352		46009.8	4729888
53547.5	72680500		25729.3	5058272		46010.2	267200
53547.6	65896400		25730.4	10090400		46010.7	5559744
53547.6	59173900		25731.9	5586480		46011	3578048
53547.6	52663300		25732.1	9806080		46012.1	6936864
53547.6	46974100		25732.6	6329280		46013.3	5069856
53547.7	42045000		25733	6603712		46013.8	202320
53547.7	37941000		25734.9	9165472		46014.2	3189520
53547.7	34814500		25738.3	13152300		46015.4	4510368
53547.7	32860300		25739.3	11086200		46018	10006700
53547.8	31984200		25740.1	5633664		46018.9	4522720
53547.8	32461400		25740.5	7361728		46020.8	4767680
53547.8	33522800		25751.5	11443500		46022.6	5940416
53547.8	35599100		25753.5	6479808		46025.5	5918112
53547.9	38514600		25754.9	4915136		46027.5	11575600
53547.9	42167300		25756.9	4648544		46027.9	542176
53547.9	46091600		25757.4	4865728		46028.3	6326336
53547.9	50347800		25757.6	4527168		46030.7	5734080
53548	54370800		25758.8	6453248		46033.1	2484416
53548	58624000		25759.3	6887488		46040	4522816
53548	62531500		25759.6	8179392		46040.4	139424
53548	65848000		25760.1	5633536		46040.9	6440640
53548.1	68437300		25760.4	12710200		46041.3	7008512
53548.1	70398100		25760.7	5582912		46042.3	6108096
53548.1	71503800		25761.3	21181600		46043.2	7414016
53548.1	71853400		25761.7	7306624		46045.4	6304640
53548.1	71404200		25762.2	10813500		46051.9	6317664
53548.2	70223200		25762.6	8070688		46068.7	4003152
53548.2	68406200		25762.7	9384512		46079.3	4748480
53548.2	66067600		25763.2	6295936		46081.3	8779136
53548.2	63328600		25763.6	9509296		46082.1	4321472
53548.3	60305500		25764.5	11445100		46082.5	2315360
53548.3	57099600		25765.6	6631232		46084.1	4830880
53548.3	53789700		25766.4	7211712		46085.3	7767520
53548.3	50614400		25767.7	5855328		46109.7	4002528
53548.4	47327800		25769.7	5950880		46110.5	7816576
53548.4	44128600		25770.8	5209376		46115.5	6466560
53548.4	41272000		25771.4	10928800		46126.4	6016224
53548.4	38603700		25779.5	4691616		46127.4	5916576
53548.5	35975800		25781.6	12564900		46129.2	5232448
53548.5	33528400		25782.2	6710144		46137.3	5787808
53548.5	31610000		25782.6	5560128		46144.1	5147104
53548.5	30185900		25789.6	7268224		46144.8	6820032
53548.6	29328700		25792.2	12783200		46146.1	3845344
53548.6	29151100		25793.1	6693952		46156.8	11126600
53548.6	29525400		25794.8	4444896		46157.7	6060480
53548.6	31018000		25795.2	6456512		46158.6	5741536
53548.7	33351300		25796.8	4215136		46180.8	5687744
53548.7	36466000		25797.3	16341100		46182.4	9032864
53548.7	40225300		25799.4	6131392		46183.5	9152576
53548.7	44465100		25802.8	5762944		46185	10808300
53548.7	49082200		25809	5995936		46191.4	5320128
53548.8	54179000		25809.6	7158944		46199.5	8063264
53548.8	59455000		25809.7	7337888		46200.4	12601500
53548.8	64628300		25811.9	6480320		46201.1	6055104
53548.8	69549300		25812	5525072		46213.1	4810656
53548.9	75394400		25812.1	5524768		46222.2	5728800
53548.9	80184900		25812.3	12445700		46230.9	5877472
53548.9	85418900		25813.4	6621696		46233	6052032
53548.9	91383100		25815.3	7687232		46248.9	5160000
53549	98454300		25816.3	9243776		46249.3	4684416
53549	107272000		25817.3	4290624		46251.9	5551424
53549	117904000		25818.5	7272128		46252.8	6025232
53549	131119000		25821.8	6415168		46253.3	8647904
53549.1	147114000		25825.8	5708832		46253.9	266080
53549.1	165514000		25827.3	4503712		46254.3	8402496
53549.1	186583000		25829.4	6355072		46255.2	3967264
53549.1	209690000		25835.3	4313824		46257	6312064
53549.2	234244000		25836.4	5884928		46257.4	381904
53549.2	259346000		25837.4	4029728		46257.8	3924608
53549.2	283934000		25838.6	6211200		46259.5	5709856
53549.2	306983000		25839.5	4570336		46262.3	5721888
53549.3	327167000		25841.5	7724928		46265.4	5590080
53549.3	343532000		25843.5	7732736		46267.3	18756000
53549.3	355114000		25845.5	12353000		46268.4	10277600
53549.3	361705000		25857.5	6630592		46270.4	9873728
53549.4	362788000		25857.8	8776128		46271.6	3107872
53549.4	357994000		25858.9	5620224		46272.2	4138080
53549.4	348147000		25859.5	6250688		46272.6	109632
53549.4	333773000		25860.5	13030400		46273.4	9441248
53549.4	315284000		25864.1	5668960		46274.1	3025968
53549.5	294016000		25866.1	5939456		46277.4	10806400
53549.5	270528000		25878.4	8418368		46278.2	9720512
53549.5	246139000		25889	12347500		46278.8	134816
53549.5	221345000		25890.6	8928704		46279.3	8061824
53549.6	197054000		25894.1	7122752		46280.3	20778800
53549.6	174380000		25894.6	12235600		46281.7	10168800
53549.6	153794000		25895.4	4341600		46282.5	14807900
53549.6	135550000		25897.3	11740300		46283.3	20529900
53549.7	119684000		25901.1	4933248		46284.3	14350800
53549.7	106791000		25901.8	2785792		46284.9	5409216
53549.7	96332200		25902.7	6012448		46285.5	35579400
53549.7	88684500		25902.9	6417504		46286.3	14944900
53549.8	83623000		25904.2	6364224		46287.3	5722272
53549.8	81128100		25907.5	4708160		46288.2	18092700
53549.8	80947800		25912.9	6542464		46289.3	15996600
53549.8	83775600		25915	6230336		46290.1	9347520
53549.9	87733900		25920.5	3816064		46290.8	5520288
53549.9	93302000		25931	9211840		46291.3	4175040
53549.9	99678100		25939.2	9917248		46292.3	12373500
53549.9	107471000		25940.5	5171296		46293.4	6448528
53550	116185000		25945.3	5893056		46294.3	12865500
53550	125660000		25955.2	5676800		46296.4	12734400
53550	135485000		25955.6	6674880		46298.4	8868224
53550	145159000		25957.5	7495936		46299.8	7036800
53550.1	155109000		25957.7	5363712		46300.7	5507040
53550.1	165261000		25960.4	13067000		46303	6180032
53550.1	174947000		25973.6	4905344		46307.5	5122240
53550.1	184269000		25974.9	3304192		46311.7	5611424
53550.1	193198000		25975.6	8498112		46314.6	4830688
53550.2	201855000		25978.3	5438880		46323.1	5645600
53550.2	209955000		25978.9	7599104		46329.1	4807232
53550.2	217459000		25981.1	10290600		46347.1	5754400
53550.2	224872000		25982.2	8397440		46351.1	7739840
53550.3	231459000		25982.5	6059792		46352.2	3885792
53550.3	237237000		25982.6	7178432		46353.9	4341696
53550.3	242212000		25983.4	6216064		46354.5	7936448
53550.3	246244000		25989.2	5731360		46355.1	7646976
53550.4	249009000		25990.1	8151936		46357.7	5737792
53550.4	250283000		25993.3	9214976		46358.4	4419840
53550.4	249766000		25994.3	7704032		46369.3	9090048
53550.4	247294000		25994.5	8075200		46370.4	8151680
53550.5	242915000		25994.7	8505536		46370.9	4420672
53550.5	236175000		25995.6	7554432		46372.4	15069600
53550.5	227480000		25996.4	9065984		46373.4	8170336
53550.5	216552000		25997.8	7673664		46374.3	4534688
53550.6	203905000		25999.6	4812512		46374.7	3019392
53550.6	189803000		26002.9	5429440		46375.4	5051136
53550.6	174277000		26006	6020416		46376.4	9220160
53550.6	158308000		26006.3	156992		46378.4	10880100
53550.7	141976000		26006.5	10208300		46379.4	5476304
53550.7	126502000		26007.5	6591040		46380.3	5453280
53550.7	112143000		26015.3	6771840		46381.4	7514432
53550.7	99088900		26019.8	5914624		46382.4	25857100
53550.7	87901400		26020.7	3153920		46383.1	6094400
53550.8	79501700		26025.2	2688960		46383.7	16581800
53550.8	73874200		26030	6844736		46386	5722304
53550.8	72069700		26032.9	5234560		46392.7	3717792
53550.8	73721300		26034.5	10978100		46393.9	5555552
53550.9	79446000		26034.9	4962784		46409.5	8497280
53550.9	89098500		26041.9	6397824		46410.3	2828032
53550.9	102910000		26042.6	9738624		46426.3	5619936
53550.9	121376000		26042.9	7332928		46451.7	3338400
53551	143600000		26047.5	7192672		46460.9	4320736
53551	169486000		26050.6	6611328		46462.4	4440672
53551	197642000		26051.6	5734528		46463.6	8284864
53551	227797000		26054.8	7162816		46465.6	4398624
53551.1	259397000		26062.2	7395392		46466.5	12251100
53551.1	290449000		26063.5	3286528		46467.7	5133312
53551.1	320310000		26064.4	13708700		46469.3	4073760
53551.1	347707000		26067.4	3564704		46469.8	126336
53551.2	371504000		26068.2	4425088		46470.3	4635968
53551.2	391065000		26069.6	5910784		46470.7	146112
53551.2	405709000		26070.6	5569664		46471.2	10446700
53551.2	414874000		26080.2	8087680		46472.3	12721300
53551.3	418357000		26080.9	4102752		46473.5	13635500
53551.3	416378000		26082.1	7472704		46474.6	15284000
53551.3	408895000		26082.6	7256448		46475.7	12303100
53551.3	396624000		26083.3	6239744		46476.5	5692000
53551.4	379911000		26083.6	19520300		46477.5	5912480
53551.4	359562000		26084.2	6511936		46478.9	6127104
53551.4	336353000		26084.5	3879392		46480	6150208
53551.4	311095000		26085.6	10903200		46484	7347520
53551.4	284777000		26086.7	7486784		46485.6	18874800
53551.5	257908000		26097.6	8883008		46486.5	26527300
53551.5	231330000		26099.7	8478784		46487.6	16957400
53551.5	205680000		26100.3	6092032		46488.4	15197400
53551.5	181410000		26100.8	3026240		46489.8	16964100
53551.6	159154000		26101.1	3478560		46490.4	9216416
53551.6	139273000		26101.8	8673248		46491.5	12116200
53551.6	121110000		26103.1	9356160		46492.3	8095104
53551.6	105813000		26103.4	10433800		46492.9	190576
53551.7	93660200		26104	6597952		46493.3	10299500
53551.7	83730300		26105.3	13213000		46494.5	15185500
53551.7	75969100		26107.3	7906240		46497.7	4780192
53551.7	70466600		26108.1	5592768		46498.1	182184
53551.8	67293700		26110.1	6443904		46498.6	5019872
53551.8	66105800		26123.9	3351392		46499.8	4689568
53551.8	66771100		26124.6	5999104		46502.5	7870288
53551.8	69265900		26127.4	6474304		46503.1	141408
53551.9	75258500		26127.7	3675968		46503.7	6595392
53551.9	82843000		26128.3	8729600		46505.1	3308288
53551.9	92952200		26128.6	4999552		46508.2	3982432
53551.9	105779000		26130.3	5443104		46511.4	4740992
53552	121217000		26133.6	6247040		46512.1	6917728
53552	139826000		26135	6660128		46513	9277568
53552	160539000		26135.2	8443456		46513.6	7302208
53552	184428000		26136.8	4347872		46514.5	3642368
53552.1	209947000		26137.8	5122592		46523.7	7715520
53552.1	237787000		26138.8	5470080		46524.8	10719000
53552.1	266864000		26139	7077952		46528.2	7266720
53552.1	296544000		26139.2	6615552		46530.2	7412480
53552.1	325911000		26140	5651200		46533.9	4157600
53552.2	354525000		26140.2	120416		46534.2	4790064
53552.2	380936000		26140.4	2965088		46534.8	14567000
53552.2	404652000		26150.8	10869200		46535.3	125056
53552.2	424700000		26153.9	6632832		46535.7	5016384
53552.3	440139000		26154.7	9741184		46536.3	4982016
53552.3	450742000		26155.7	7178304		46546.5	4674240
53552.3	456082000		26160.5	4807072		46547.1	3313792
53552.3	455923000		26161.7	3142480		46550	6910144
53552.4	450347000		26163.6	3700704		46571.9	6261184
53552.4	439649000		26164.6	3411264		46573.1	5527584
53552.4	424579000		26165.8	6284416		46573.8	2991776
53552.4	405375000		26166.1	6748480		46574.3	6182432
53552.5	382958000		26167.1	5618304		46574.6	5692384
53552.5	358017000		26168.1	6513280		46575.5	3949344
53552.5	331653000		26168.2	6909344		46576.7	4910720
53552.5	304622000		26175.1	6194048		46579	6307392
53552.6	277509000		26177.8	6847680		46581.3	4390848
53552.6	250745000		26183.5	9465600		46582.6	3770336
53552.6	225783000		26187.6	8315008		46585.4	5380128
53552.6	202182000		26188.6	9339648		46586.6	10553500
53552.7	180975000		26190.5	6401088		46587.5	3587872
53552.7	162111000		26191.7	7015360		46588	4382688
53552.7	146658000		26192.4	7265664		46600.5	5633856
53552.7	133572000		26193.3	6895200		46601.3	11622600
53552.7	124683000		26193.5	15145500		46602.5	12383900
53552.8	119526000		26195.9	4339552		46603	7921080
53552.8	118465000		26196.7	6998976		46608.4	4784352
53552.8	121806000		26197	4982688		46613.6	5053696
53552.8	129794000		26209.8	6489472		46614.1	272264
53552.9	143583000		26211	3158592		46614.5	7739008
53552.9	162826000		26217.1	10343400		46616.7	5273056
53552.9	187917000		26218.3	6208512		46617.7	5485152
53552.9	219466000		26219.2	11658900		46618.7	5827712
53553	257408000		26220.3	6144640		46627.3	10429400
53553	301524000		26221.2	5981760		46641.1	4808896
53553	351077000		26223.8	12455500		46641.9	5247296
53553	405574000		26224.6	16520400		46643.1	10813400
53553.1	464046000		26225.7	9464352		46648.6	9734144
53553.1	524855000		26228.1	6295360		46658.7	5751104
53553.1	585733000		26229.1	5640128		46660.9	4254368
53553.1	644991000		26230.4	6444736		46685.8	2634272
53553.2	700216000		26231.5	11658600		46687.5	15535700
53553.2	749032000		26232.6	8261504		46688.9	5646336
53553.2	789565000		26247.7	7704832		46690.7	5183360
53553.2	819785000		26248.9	13443800		46691.6	9996672
53553.3	838154000		26249.8	5005984		46692.2	6380416
53553.3	843952000		26262.8	7131584		46693.6	7730752
53553.3	836855000		26263.8	7812864		46694.3	5813696
53553.3	817245000		26266.9	4940128		46695.5	10185900
53553.4	785670000		26268	6094528		46697.3	16018400
53553.4	744381000		26268.4	6677696		46698.1	12285100
53553.4	694522000		26270.6	3220928		46698.7	7376928
53553.4	638450000		26272.6	5880256		46699.8	10025300
53553.4	578360000		26284.2	3113920		46700.6	4487712
53553.5	516523000		26285.3	6572928		46702.8	12273400
53553.5	455263000		26286.4	5758848		46703.4	8000032
53553.5	396508000		26287.4	9758656		46705.8	6786816
53553.5	342307000		26288.1	5926208		46709.8	7113264
53553.6	292857000		26289.5	5579360		46714.1	4422496
53553.6	250222000		26290.3	6351392		46716.2	5934432
53553.6	213895000		26290.5	6288320		46717	10965100
53553.6	185562000		26312.9	4757696		46724.9	5331008
53553.7	164768000		26316.2	9150720		46727.8	7874080
53553.7	150876000		26317.4	15896300		46729	4644704
53553.7	144179000		26319.2	6687552		46729.7	4820192
53553.7	144207000		26320.4	8302208		46735.7	6075552
53553.8	150474000		26330	7022464		46738.4	6120000
53553.8	164365000		26330.8	5575168		46739	4255712
53553.8	182948000		26332.1	5995136		46740	4219200
53553.8	207695000		26333	3344672		46743.6	5295072
53553.9	236842000		26335.2	6993952		46753.5	4456416
53553.9	271542000		26335.9	6370432		46754.8	4641664
53553.9	312514000		26336.1	243096		46765.5	5069472
53553.9	358090000		26336.3	5839744		46768.5	4286368
53554	410341000		26345.3	6387520		46770	5920832
53554	468895000		26350.1	5616576		46772.7	7975968
53554	533274000		26351	2698208		46774	11287000
53554	603064000		26352.1	15831600		46776.4	2835520
53554.1	677724000		26353	5745632		46780.6	5459136
53554.1	756015000		26360.1	6886784		46782	5003392
53554.1	836152000		26363.4	8427856		46782.9	14194200
53554.1	915823000		26366.5	8824192		46784.6	4092064
53554.1	992464000		26367.1	14714900		46788.2	4335104
53554.2	1063220000		26368.2	8688640		46789.2	5484032
53554.2	1124430000		26369.2	7262528		46791.2	10821400
53554.2	1173220000		26370.3	3778624		46791.9	4611296
53554.2	1207250000		26372.3	5682016		46793.1	4179488
53554.3	1224090000		26373.1	5881440		46793.5	166732
53554.3	1222860000		26374.4	5355072		46793.5	164856
53554.3	1203290000		26375.9	6076928		46793.9	4489504
53554.3	1165740000		26376.9	4661344		46801.6	3103264
53554.4	1112030000		26377.5	7009088		46813.7	6443968
53554.4	1044620000		26378.9	5889280		46815	4423744
53554.4	966454000		26380.2	6669376		46816.5	10335600
53554.4	880801000		26381.1	12516000		46817.3	6162944
53554.5	791191000		26382.9	9076224		46818.3	5780864
53554.5	701219000		26394.7	9437696		46825.7	5572224
53554.5	613538000		26398.5	4828896		46827.3	5074816
53554.5	530774000		26405.3	5595520		46840.1	4977024
53554.6	454983000		26405.7	2999280		46851.6	2836416
53554.6	387576000		26406.2	5286080		46871.8	5993664
53554.6	328793000		26407.6	5906208		46873.1	8335232
53554.6	278434000		26408.1	4751520		46875	5588800
53554.7	236854000		26408.5	5126272		46877.2	7270400
53554.7	204493000		26409.5	5193248		46878.9	3459264
53554.7	179322000		26415.5	5355488		46882.8	4321376
53554.7	159980000		26422.5	4492640		46886.9	5336640
53554.7	148861000		26423.2	5319424		46887.6	6237376
53554.8	143713000		26423.6	5149536		46888.1	148096
53554.8	144099000		26424.5	5779232		46888.6	8241408
53554.8	150805000		26427	6672320		46889.6	14791900
53554.8	163245000		26428.1	11953400		46890.5	9780160
53554.9	182584000		26428.4	5604480		46891.7	25375200
53554.9	209421000		26429.3	5630816		46892.6	7855632
53554.9	243078000		26429.9	8519488		46892.6	7845440
53554.9	285872000		26430.8	11806000		46893.1	5797200
53555	335853000		26431.6	3251168		46893.5	15381800
53555	392628000		26437	6337856		46895.2	5227488
53555	457598000		26440.9	5097312		46895.6	4332384
53555	528999000		26441.9	9565312		46902	3683216
53555.1	606489000		26442.7	4655872		46903.2	5010784
53555.1	688550000		26444.3	8763008		46905.3	6084416
53555.1	774639000		26448.3	3940448		46906.3	4120064
53555.1	862887000		26459.7	5159552		46907.6	18673500
53555.2	950801000		26464.7	5071040		46908.6	12229200
53555.2	1036390000		26465.2	3328640		46909.6	3723296
53555.2	1116980000		26466.2	6024960		46910.5	12607100
53555.2	1189860000		26466.7	4959968		46918.4	5290624
53555.3	1252460000		26467.2	13833200		46919.1	4846528
53555.3	1301970000		26468	7300672		46919.7	4861472
53555.3	1336500000		26468.3	7285504		46921	2536992
53555.3	1354400000		26468.9	3170048		46921.7	5530016
53555.4	1354240000		26471.4	5719248		46925.6	5449152
53555.4	1335780000		26471.6	5758720		46926.7	17842100
53555.4	1299700000		26472	7645664		46927.7	9974080
53555.4	1246830000		26475.7	8822336		46928	6630464
53555.4	1180050000		26478.7	5520320		46928.8	12418900
53555.5	1101280000		26480	6472576		46929.6	21593700
53555.5	1013890000		26481	4405952		46930.6	10946400
53555.5	921051000		26481.8	5320064		46931.1	11268600
53555.5	825907000		26482.1	6336704		46931.7	25217200
53555.6	732499000		26482.9	6939680		46932.3	6545472
53555.6	642178000		26484.4	19696900		46933.7	20527900
53555.6	557671000		26485.4	7975040		46934.8	5706784
53555.6	481585000		26485.6	8546880		46943.7	5641728
53555.7	413786000		26489.2	5078688		46945.8	5566752
53555.7	355079000		26490.8	4467168		46946.7	8639456
53555.7	306157000		26493.3	6086784		46954.9	5440128
53555.7	266901000		26494.3	8400416		46963.8	5329312
53555.8	236390000		26499.1	4812224		46965	15951700
53555.8	215750000		26500.3	4960064		46968	5098720
53555.8	202358000		26501.1	13899100		46968.6	4979424
53555.8	197490000		26501.4	6989600		46978.5	2899824
53555.9	198937000		26502	10801500		46979.4	4350816
53555.9	208305000		26502.4	2912000		46990	11996200
53555.9	225622000		26502.9	5709792		47001.2	8994752
53555.9	250466000		26503.5	5973696		47006.2	4005920
53556	281426000		26504.7	9614976		47007.4	4168128
53556	319796000		26519.1	3228864		47008.7	11402900
53556	364502000		26522.3	5173440		47010.4	3222176
53556	415881000		26522.7	8421376		47016.2	5050816
53556.1	473947000		26529.1	4433248		47017.6	6690624
53556.1	537025000		26533.4	4825568		47022.8	5600000
53556.1	604215000		26534.4	9497440		47031.4	4714560
53556.1	674305000		26535.6	12719800		47037.3	4572288
53556.1	746177000		26536.3	5605536		47038.8	5473728
53556.2	816736000		26536.6	6395840		47044.4	4970496
53556.2	884183000		26537	5784032		47046.2	2491696
53556.2	945727000		26537.2	249648		47047.1	6571016
53556.2	999071000		26537.3	248616		47048.3	4911680
53556.3	1041590000		26537.7	13958100		47057.9	5011776
53556.3	1071270000		26538.1	9256960		47058.9	12943000
53556.3	1086540000		26538.4	6893568		47059.5	191808
53556.3	1086420000		26539.7	4626656		47060	8328704
53556.4	1070390000		26540.8	4107936		47060.5	210680
53556.4	1039280000		26541.7	5407392		47061	5515680
53556.4	994419000		26555.8	8281088		47066.2	4283008
53556.4	937538000		26557.3	11648100		47073	9237504
53556.5	870907000		26558	7654656		47074.2	11092800
53556.5	797662000		26558.9	7823616		47075.1	6960784
53556.5	720292000		26564.6	8490816		47081.5	9391040
53556.5	641328000		26565.7	6877824		47098.6	5026784
53556.6	564455000		26566.7	7588160		47099.1	10715100
53556.6	490672000		26566.9	6575008		47107.4	6111232
53556.6	422428000		26569.2	5619392		47108.8	5566048
53556.6	360695000		26569.5	7364608		47109.4	8283712
53556.7	306120000		26571.4	6973504		47110.7	5089568
53556.7	258963000		26577.2	7707104		47112.2	6702816
53556.7	219576000		26579.1	7430720		47112.5	7030608
53556.7	189605000		26580.9	18895200		47112.9	7768832
53556.7	167252000		26587.3	3814432		47114.9	9091136
53556.8	152621000		26590.4	5356736		47118.3	7200096
53556.8	145313000		26592.6	5659712		47119.3	5913632
53556.8	145296000		26593.5	6028288		47119.8	10973200
53556.8	152908000		26595.3	5622208		47120.3	11604300
53556.9	167321000		26596.4	7538496		47121.5	15236400
53556.9	190809000		26598.4	5725152		47122.3	16717100
53556.9	221375000		26603.1	7777408		47123.7	3869552
53556.9	260346000		26604.4	16885600		47124.7	11379700
53557	306102000		26605.1	10139800		47125.8	13921500
53557	359279000		26606.4	6363776		47126.8	13805700
53557	418468000		26607.3	6853928		47127.3	931136
53557	483545000		26607.8	9319456		47127.7	15598000
53557.1	553225000		26608.1	10683500		47128.9	13588900
53557.1	626236000		26608.9	6406528		47129.7	17404300
53557.1	700345000		26610.1	6753728		47130.3	4506400
53557.1	773876000		26611.8	8299072		47130.9	11517000
53557.2	845225000		26613.4	4602400		47131.8	30020100
53557.2	912148000		26614.2	5543232		47132.7	17907100
53557.2	972450000		26618.5	7428480		47133.1	12694500
53557.2	1024170000		26619.3	7035072		47133.8	20244600
53557.3	1065700000		26624.3	4880256		47134.9	26314000
53557.3	1095480000		26627.1	4238112		47135.8	17674000
53557.3	1112690000		26630.6	6595968		47136.6	12829200
53557.3	1116620000		26636.3	10739200		47137.8	9634752
53557.4	1107170000		26637.4	4929856		47138.3	5915664
53557.4	1084860000		26646.4	7064960		47139.2	14712400
53557.4	1050310000		26659.2	7079072		47139.9	4954688
53557.4	1005000000		26660.3	17057200		47140.4	5015104
53557.4	950282000		26661.1	6046208		47141.1	9716032
53557.5	888088000		26662.1	6092864		47145	4674016
53557.5	820084000		26663.3	5471360		47151.9	3048480
53557.5	748994000		26670.1	5553696		47152.5	5257376
53557.5	676066000		26672.3	11752800		47160	7076608
53557.6	603311000		26675	3610768		47169.5	7101312
53557.6	533912000		26677.9	4053280		47170.2	4198944
53557.6	467419000		26678.1	5823072		47170.7	3929248
53557.6	405967000		26681.4	12792800		47171.9	3917856
53557.7	349931000		26684.5	5350816		47172.8	7526376
53557.7	301109000		26685.6	10393500		47176	6027776
53557.7	259206000		26687	15071200		47177.3	6002944
53557.7	225363000		26689.5	10133100		47178	12934100
53557.8	201461000		26689.7	9232144		47179.2	2400816
53557.8	184246000		26690.8	7010048		47180.9	7465408
53557.8	176503000		26698.3	7195968		47187.9	2316976
53557.8	178704000		26698.9	3473120		47188.8	5478592
53557.9	190189000		26699.3	8888448		47189.2	165200
53557.9	210458000		26700.2	10335800		47189.7	4889664
53557.9	241021000		26700.4	16322900		47191.8	5939616
53557.9	282055000		26702.2	2935504		47194.2	7041216
53558	332113000		26702.5	7110720		47195	3535648
53558	393419000		26703.1	4528448		47218.8	10428700
53558	463127000		26703.4	6607232		47220.9	5881344
53558	542251000		26704.2	6579328		47221.8	5510688
53558.1	628075000		26704.7	7649056		47222.7	5234304
53558.1	720067000		26705.1	6565184		47223.8	8851968
53558.1	816307000		26716.4	5509600		47225.7	14714800
53558.1	913539000		26720.5	6070016		47226.4	5398624
53558.1	1009890000		26727.9	6356288		47226.4	5382016
53558.2	1102720000		26729	7251584		47226.8	9450176
53558.2	1189080000		26730	5940096		47227.6	3888400
53558.2	1266570000		26733.7	3249376		47228.9	4985888
53558.2	1332020000		26734.2	4835104		47229.9	4157056
53558.3	1383460000		26739	8445632		47231.4	5587328
53558.3	1418940000		26744	4721120		47233.1	6488192
53558.3	1437540000		26745.1	8050816		47233.5	283368
53558.3	1438480000		26749	5896672		47234.2	13587100
53558.4	1421390000		26750	3958400		47234.9	5316480
53558.4	1387020000		26753.1	6634752		47235.4	10004300
53558.4	1336590000		26754.1	11470900		47236.8	2513552
53558.4	1271780000		26755.2	5841792		47237.8	10175200
53558.5	1195410000		26756	5325856		47238.7	18804900
53558.5	1109500000		26758	5182720		47240.5	8800448
53558.5	1016860000		26764.4	8131520		47241	5887520
53558.5	921209000		26765.5	7588736		47241.9	10198000
53558.6	825127000		26766.4	5639040		47242.8	12853200
53558.6	730799000		26780.1	5649280		47243.3	5663680
53558.6	642218000		26782.2	5890560		47243.8	4903424
53558.6	559210000		26783.4	7491392		47246.4	5792928
53558.7	485488000		26787.5	7306432		47247.3	14986700
53558.7	421172000		26791	6020864		47248.5	3733376
53558.7	367772000		26794.8	12864300		47258.2	9788800
53558.7	324623000		26795.4	7081216		47259.3	6288384
53558.8	293374000		26796.7	12205100		47259.9	5037696
53558.8	273043000		26798.1	4823712		47261.8	4595840
53558.8	264918000		26799.2	6379264		47266	5230336
53558.8	269993000		26803.8	4868576		47266.5	7679552
53558.8	287407000		26805.3	7684768		47267.1	6036608
53558.9	317613000		26807.3	2912880		47269.8	9023040
53558.9	359901000		26810	3420864		47274.8	4060064
53558.9	414661000		26810.8	9386944		47277.7	5837792
53558.9	482470000		26811	9370240		47278.9	5069760
53559	562503000		26812.1	3831552		47279.4	4022848
53559	654401000		26813.2	5100032		47281.4	9581632
53559	755420000		26815.2	4874912		47284.5	12014200
53559	864583000		26816	4733504		47285	4971232
53559.1	978740000		26818.8	6535360		47287.5	4634304
53559.1	1095350000		26820.2	9793984		47288.1	6680256
53559.1	1211490000		26821.1	4596384		47289.3	3718656
53559.1	1323200000		26822.5	2989408		47290.7	5129344
53559.2	1426390000		26823.4	5212576		47292.5	9905728
53559.2	1517980000		26829.6	6204480		47294.7	9877184
53559.2	1593980000		26833.2	5452448		47295.9	5130592
53559.2	1651620000		26836	9016192		47296.3	276056
53559.3	1688270000		26836.6	14135000		47296.8	5546752
53559.3	1702680000		26841.1	6665856		47298.8	7764800
53559.3	1693930000		26847.1	15433700		47299.4	141184
53559.3	1662570000		26857.4	6406400		47299.9	6158282
53559.4	1609600000		26859.6	6740928		47300.9	3916128
53559.4	1537320000		26860	7835904		47302	25499900
53559.4	1448730000		26861.4	5558496		47302.9	3814240
53559.4	1347320000		26862.4	6936192		47304.8	10002000
53559.4	1236670000		26863.6	7488768		47306	5479328
53559.5	1120580000		26878.1	8027968		47306.9	4676896
53559.5	1002330000		26887.5	8701184		47308.6	11577800
53559.5	886251000		26888.3	5355840		47309.6	4167456
53559.5	775116000		26889.3	6122048		47316.8	5438944
53559.6	670278000		26893	6067200		47318.9	12078800
53559.6	574475000		26906	8316864		47320.9	2354544
53559.6	488878000		26907	4556096		47321.9	5419424
53559.6	415035000		26907.9	4691072		47327.2	2100720
53559.7	352268000		26913.9	4422560		47329.9	5493600
53559.7	299833000		26914.3	7272512		47341.1	5003008
53559.7	259753000		26915.4	12420500		47342.3	5201472
53559.7	232361000		26916.6	6289088		47342.8	177832
53559.8	215007000		26918.2	6431424		47343.2	4868832
53559.8	209851000		26920.9	5507200		47343.8	5240032
53559.8	216756000		26921.2	5334688		47347.2	5996992
53559.8	234063000		26922.5	7306176		47348.1	5854848
53559.9	262365000		26928.6	7903168		47349.6	3558336
53559.9	301465000		26930.5	6213312		47362.9	8803520
53559.9	353526000		26931	7570112		47366.9	4350048
53559.9	416572000		26931.6	10844600		47367.5	5255776
53560	491430000		26936.2	4223104		47369.3	7233216
53560	578132000		26941.6	6589904		47370.9	3745360
53560	675747000		26941.7	6524032		47371.4	126736
53560	783516000		26942.1	8608192		47371.9	3726080
53560.1	899027000		26942.8	10839400		47373.8	5375456
53560.1	1020790000		26942.8	10843400		47378.1	4802816
53560.1	1145810000		26943	9559808		47380.9	9050048
53560.1	1270310000		26944	10259100		47381.3	5432832
53560.1	1390500000		26944.3	8494592		47381.9	5782944
53560.2	1502280000		26944.6	6161088		47383	20294700
53560.2	1601130000		26945.5	7022912		47385	6395904
53560.2	1683080000		26946.4	8973648		47385.4	238840
53560.2	1744890000		26948.3	6336256		47385.4	228616
53560.3	1783720000		26949.1	6075968		47385.9	10560600
53560.3	1797630000		26954.9	11491500		47387.9	10960300
53560.3	1786020000		26956	4657312		47389.1	5732064
53560.3	1749430000		26957.1	12908100		47390.9	16282600
53560.4	1689530000		26957.5	4541984		47392	9632576
53560.4	1609410000		26957.8	5178688		47393.4	9783232
53560.4	1511730000		26958.1	6367616		47393.9	19097800
53560.4	1401320000		26958.9	16735900		47394.6	9138624
53560.5	1281840000		26959.5	5175328		47395.9	10542200
53560.5	1158000000		26960.9	6137216		47396.7	18205300
53560.5	1033510000		26965.2	4929216		47397.4	938496
53560.5	912790000		26967.8	8007936		47397.9	15261900
53560.6	798059000		26969.5	7758144		47398.9	23830500
53560.6	691967000		26982.2	9580544		47399.9	8016992
53560.6	596087000		26985.3	12006500		47400.9	13365600
53560.6	511812000		26985.6	458272		47401.8	15028400
53560.7	439580000		26985.9	7835200		47402.1	12369200
53560.7	379494000		26986.9	5635136		47402.1	12407100
53560.7	331785000		26988	4429760		47402.9	23554600
53560.7	295644000		26988.7	4945408		47403.9	24088700
53560.8	269706000		26989	6266944		47404.9	5230208
53560.8	254920000		26991.3	6005952		47405.9	19493200
53560.8	250652000		26998.6	5524608		47407	9196448
53560.8	257312000		26999.5	6550080		47408	15721700
53560.8	272141000		27000.4	4920256		47408.9	5692752
53560.9	297788000		27002.3	6661824		47409.8	6847040
53560.9	330421000		27003.1	6033984		47418.2	5584512
53560.9	374028000		27004.1	7382240		47420	9483712
53560.9	426792000		27004.3	6776032		47422.4	5347584
53561	489406000		27005.2	5816832		47436.5	4057920
53561	564061000		27008.9	7552384		47439.4	4467136
53561	649740000		27017	6345792		47442.8	3140304
53561	746615000		27019.1	9216896		47443.2	4342784
53561.1	852709000		27033.3	7630784		47456.1	5652960
53561.1	968603000		27038.8	6583040		47472.1	2484400
53561.1	1090750000		27039.9	12169500		47472.6	5709312
53561.1	1216080000		27040.8	7415552		47482.1	4664224
53561.2	1340840000		27041.6	8717264		47483.3	12041900
53561.2	1460800000		27042.8	6115008		47484.4	6737664
53561.2	1570720000		27053.1	4983904		47486.8	3007344
53561.2	1665740000		27054.1	11554500		47489.9	3580672
53561.3	1741640000		27056.1	10636700		47504.9	5255264
53561.3	1794040000		27058	6101312		47506.5	4865664
53561.3	1820340000		27059.1	4660800		47509.7	9643936
53561.3	1819060000		27060.2	4482240		47516.9	8083696
53561.4	1790180000		27061	4724640		47517.9	7816960
53561.4	1734600000		27061.3	4211296		47549.4	6605504
53561.4	1655320000		27062	4864704		47561.1	7203328
53561.4	1556190000		27068.2	8605728		47566.3	5564384
53561.4	1441770000		27068.6	4798848		47571	2890272
53561.5	1316460000		27069.7	5889888		47572.2	5581440
53561.5	1185770000		27069.9	209304		47573.9	3552160
53561.5	1054260000		27070.4	10216100		47575.8	5123584
53561.5	926567000		27071.3	5351104		47581.1	9527936
53561.6	806331000		27072.3	6323072		47582	2902112
53561.6	695953000		27074	6121496		47582.7	7596224
53561.6	597483000		27074.2	7589824		47585.8	6121344
53561.6	512163000		27074.9	10521100		47588.9	7020352
53561.7	439927000		27075.2	15294800		47589.2	6525600
53561.7	380618000		27076.3	6488320		47590	6052704
53561.7	333481000		27077.2	12191000		47592.9	6723456
53561.7	298347000		27077.9	7258176		47599.8	5920576
53561.8	275188000		27078.1	315648		47600.8	6207424
53561.8	263964000		27078.4	11075900		47602	6532352
53561.8	262118000		27079.2	25360600		47612.7	3027296
53561.8	269885000		27080.1	13409400		47613.2	5486784
53561.9	288588000		27080.7	8363008		47614.2	5301600
53561.9	317611000		27080.9	7493632		47614.9	9047680
53561.9	356702000		27082	13621000		47616	19812800
53561.9	406186000		27087.9	4846176		47617	3742144
53562	467794000		27088.1	196184		47618.3	5125600
53562	539512000		27088.4	6545472		47619.3	11330300
53562	621968000		27089	11377500		47620.2	5192640
53562	714754000		27090	6076672		47620.7	184592
53562.1	817933000		27091	24034700		47621.1	5194368
53562.1	929079000		27092.9	16876600		47621.8	4775008
53562.1	1045510000		27093.8	5218752		47623.4	6165184
53562.1	1163720000		27096.1	5516608		47624.3	5651072
53562.1	1280600000		27096.6	5822976		47625	4005056
53562.2	1392060000		27097	6713664		47626.1	2606192
53562.2	1493910000		27097.2	319248		47627	5042080
53562.2	1581850000		27097.5	4724864		47628	5270496
53562.2	1652100000		27098.3	5442112		47628.5	249312
53562.3	1701450000		27102.7	10834300		47628.9	14597200
53562.3	1727450000		27104.3	7731520		47629.8	144768
53562.3	1728930000		27105.3	5582816		47630.3	8910272
53562.3	1705720000		27106.2	3360512		47632	5317856
53562.4	1659320000		27109.5	11648800		47632.4	6074048
53562.4	1591700000		27110.6	11411100		47633.2	9202240
53562.4	1505890000		27112.4	6584000		47634.1	5743808
53562.4	1405570000		27113.1	4329728		47635.2	4332768
53562.5	1294940000		27115.1	3880768		47636.2	5831168
53562.5	1177510000		27123	3610464		47637.9	5777216
53562.5	1057860000		27123.9	5267680		47638.3	9812608
53562.5	939039000		27129.1	4578240		47639.2	10361000
53562.6	824239000		27130.3	6533632		47640.1	15703800
53562.6	716015000		27131.5	6749312		47641.4	4877536
53562.6	616695000		27132	5067680		47642.2	7924352
53562.6	526850000		27132.5	9200512		47643.6	8333232
53562.7	448456000		27132.9	5219136		47647	5362496
53562.7	381164000		27134.7	17006800		47647.5	191416
53562.7	325055000		27137.8	8396416		47647.9	5073760
53562.7	280706000		27152	7984960		47648.8	4924800
53562.8	246924000		27153.1	5462208		47650.3	4372096
53562.8	223918000		27153.4	4883968		47652.4	4452288
53562.8	210786000		27154.2	8099392		47669.2	2883936
53562.8	210734000		27160.7	8856256		47672.2	5048640
53562.8	220640000		27162.6	9857920		47673.5	6480960
53562.9	241187000		27163.8	3381536		47679	5489536
53562.9	272343000		27173.6	7695680		47679.5	2686688
53562.9	312745000		27174.4	6701568		47679.5	2678624
53562.9	363609000		27192.4	6227584		47680.1	10914100
53563	422890000		27203.7	5493792		47680.9	6650304
53563	492505000		27204.9	4782912		47681.8	5549696
53563	569247000		27206.1	7384640		47689.1	7986816
53563	651577000		27207.1	10592300		47727.3	4836128
53563.1	739819000		27208.9	5864256		47730	3217072
53563.1	831728000		27212.2	6301568		47731.8	5138496
53563.1	924565000		27213	6100992		47737.2	7120512
53563.1	1015880000		27217.5	6799296		47738.7	4002880
53563.2	1103520000		27228.4	7831296		47742.7	3051168
53563.2	1183920000		27240.5	4741632		47745.9	5752864
53563.2	1255150000		27241.6	10117600		47760.9	2617744
53563.2	1314840000		27246.8	5381344		47762.1	5321184
53563.3	1360010000		27248.4	10312600		47763	8536704
53563.3	1389480000		27248.7	5388032		47765	11452900
53563.3	1401970000		27249.2	9493120		47766.1	6514976
53563.3	1396960000		27250.3	9478656		47767	11845800
53563.4	1374340000		27253.9	4921536		47768	13475300
53563.4	1335010000		27254.9	4743712		47769	10979700
53563.4	1280630000		27259.9	6533056		47769.6	4023136
53563.4	1213620000		27272.4	6610176		47771.1	12496100
53563.5	1136130000		27272.8	6717696		47772.1	16435600
53563.5	1051370000		27273.5	15452200		47773.6	5999136
53563.5	962075000		27274	5808192		47775.7	2295456
53563.5	871128000		27274.3	6103040		47786.9	9773440
53563.5	781811000		27274.5	169728		47787.7	2817328
53563.6	695774000		27274.8	5980928		47788.5	5580832
53563.6	615133000		27276.8	6827456		47807.9	5815968
53563.6	540758000		27279.7	14456600		47808.7	4960768
53563.6	474324000		27286.4	17178000		47816.1	5681408
53563.7	416067000		27287.2	9526560		47818.1	13604900
53563.7	367394000		27289.8	6989376		47818.8	5201280
53563.7	327816000		27291	7588736		47820	19756000
53563.7	296696000		27291.2	11207900		47821.1	15145100
53563.8	274362000		27298.8	5737600		47821.5	7553520
53563.8	261041000		27303	4765888		47822	41381600
53563.8	255041000		27310	6402752		47823	44132000
53563.8	258570000		27311.2	9196800		47824.2	24858400
53563.9	270710000		27316.3	10042500		47826.1	14892600
53563.9	292840000		27330.7	5959232		47827.1	27843700
53563.9	325417000		27331	183528		47828	18959500
53563.9	367422000		27331.2	11373000		47829	17840000
53564	420390000		27333.4	3969664		47830.2	22538400
53564	484582000		27334.3	9158912		47831	7526880
53564	559573000		27335.3	5511584		47831.5	5387072
53564	645020000		27338.4	3767488		47832.1	9700000
53564.1	740738000		27339.2	5493792		47833.1	19677400
53564.1	844967000		27340.2	5538656		47834.1	24902400
53564.1	956340000		27348.6	3024656		47835	21299600
53564.1	1072800000		27349.8	5534496		47836.1	25439100
53564.1	1190710000		27355.1	3461232		47837	14439300
53564.2	1306920000		27355.7	6623872		47837.5	205672
53564.2	1417950000		27358.2	8818880		47838.1	33682200
53564.2	1520170000		27362	6666688		47839	38860000
53564.2	1609190000		27363.5	4254528		47840	29638000
53564.3	1681540000		27364	4906336		47841.1	45437600
53564.3	1734400000		27364.4	3755264		47842.1	43017000
53564.3	1765520000		27366	6334144		47843	16561100
53564.3	1773440000		27366.3	3642336		47844	32712800
53564.4	1757510000		27367	5653568		47844.9	15247100
53564.4	1718230000		27371.2	7563008		47845.3	10697200
53564.4	1657310000		27372.2	8316992		47846.1	27196300
53564.4	1576990000		27377.7	4180704		47847.1	35005700
53564.5	1480520000		27378.8	7483200		47848.1	41255200
53564.5	1371780000		27379.8	7031040		47849.4	6216384
53564.5	1254490000		27380.5	3398048		47850.1	37581300
53564.5	1132440000		27381.8	7516160		47851.1	6131072
53564.6	1009070000		27382.9	7678080		47851.6	189664
53564.6	888491000		27384.2	14384800		47852.3	10504400
53564.6	773610000		27394.2	5312864		47853.4	6155520
53564.6	665787000		27395	7424896		47877.1	5172672
53564.7	567875000		27404.3	6350656		47878.2	3472576
53564.7	481105000		27406.1	5481408		47892.2	4189472
53564.7	405790000		27407.3	10792600		47893.6	4854400
53564.7	342483000		27409.9	3912720		47899.1	5354048
53564.8	291351000		27410.1	6970496		47902.7	8375296
53564.8	252927000		27410.5	4947392		47903.9	4678176
53564.8	227342000		27410.8	4789632		47904.7	2425296
53564.8	213634000		27411	6579328		47905.1	3458400
53564.8	211461000		27411.8	3534240		47913.5	4868160
53564.9	219888000		27422.6	11519400		47927.9	2330720
53564.9	239070000		27422.9	179648		47962.7	8510368
53564.9	267536000		27423.1	4737504		47967	3899872
53564.9	306327000		27424.7	6405824		47967.8	7996096
53565	355120000		27425.8	4681824		47979.7	4543616
53565	413860000		27427.6	3490112		47980.4	4591680
53565	478538000		27428.5	5831872		47982.4	8122560
53565	550522000		27429	8833504		47984	6124864
53565.1	628838000		27429.3	140608		47991.3	4107616
53565.1	711020000		27429.5	4138912		47992.8	5062976
53565.1	795036000		27430.6	4783008		47995.2	5205504
53565.1	879589000		27432	7343168		47996.2	9761472
53565.2	961571000		27432.8	6127488		47997.1	7406320
53565.2	1038630000		27439.3	6790592		47998.3	16813200
53565.2	1108280000		27440.3	3600224		47999.1	23322600
53565.2	1168040000		27448.3	6359776		48000	21656400
53565.3	1216150000		27454.2	4179744		48001.2	14746000
53565.3	1250740000		27454.6	4677440		48002	19949200
53565.3	1270530000		27454.8	6028896		48003.3	22907100
53565.3	1275250000		27455	123552		48004.1	27167100
53565.4	1264620000		27455.3	4591200		48005.3	7084768
53565.4	1239360000		27462.1	6988864		48006	10049700
53565.4	1200560000		27464.9	6783616		48007.2	27867900
53565.4	1149570000		27473.7	6239872		48008.2	36816100
53565.5	1088570000		27477.2	12205400		48009.2	14044400
53565.5	1019410000		27477.9	5882816		48010.1	21076500
53565.5	944315000		27479	8057920		48011.1	22299300
53565.5	865453000		27481.5	9694464		48011.7	7868544
53565.5	784837000		27482.4	8605952		48012.2	9902528
53565.6	704448000		27483.4	7802816		48013.1	27384200
53565.6	625570000		27497.8	5993408		48014	127232
53565.6	550114000		27498.3	8568640		48014.9	18635500
53565.6	480116000		27498.8	5445376		48016.2	5594752
53565.7	414405000		27499.1	3584352		48017.1	23929000
53565.7	355199000		27500.2	8100352		48018	16438700
53565.7	303864000		27501.7	8537792		48019.1	12930000
53565.7	259442000		27503	7178880		48020	5972672
53565.8	222335000		27505.7	7941888		48021.4	5963776
53565.8	193277000		27506.2	5070528		48024.8	4297088
53565.8	171910000		27506.7	10478800		48040.3	4500288
53565.8	159873000		27508.3	11262200		48041.8	4513760
53565.9	156481000		27509.2	7721088		48044.4	4668352
53565.9	161796000		27512.8	6571584		48045.4	6340544
53565.9	175782000		27513.6	10345700		48046.2	16144600
53565.9	198612000		27514.8	6577536		48046.7	12552200
53566	230259000		27515.8	5358176		48047.7	17312000
53566	272484000		27517.8	6142208		48048.8	16143900
53566	324163000		27518.9	7832512		48050	5115488
53566	384084000		27519.9	16423200		48051	17022200
53566.1	451946000		27521.6	4872512		48052	4954304
53566.1	526518000		27522.4	5417536		48053.2	15051900
53566.1	606492000		27522.7	7984960		48054.5	5684512
53566.1	689918000		27523.7	7321216		48055	17111700
53566.1	773799000		27530.2	6114304		48055.7	10617200
53566.2	856103000		27533.2	15964400		48056.3	5784320
53566.2	934121000		27534.9	2515392		48056.7	6412832
53566.2	1004430000		27536.8	4555872		48057.3	18137000
53566.2	1064300000		27541.9	4436416		48058.2	15775700
53566.3	1111510000		27547.7	7432320		48059	15583300
53566.3	1143880000		27548.7	3670176		48060.1	41306900
53566.3	1160150000		27550.2	6537216		48061.1	32036100
53566.3	1159760000		27551.8	4680320		48062	36206300
53566.4	1142880000		27552.2	4248864		48063.1	24167200
53566.4	1110450000		27554.8	4774592		48064.1	24094300
53566.4	1064120000		27555.1	3410752		48065.2	9695744
53566.4	1005850000		27555.9	4506880		48065.7	6272128
53566.5	938274000		27557.6	4323648		48066.3	7638464
53566.5	864136000		27560.8	5776960		48068.2	11576900
53566.5	786204000		27563.9	8062784		48069.2	5629568
53566.5	707095000		27565.5	4668000		48069.9	5830080
53566.6	629317000		27566.6	6274560		48070.2	6275488
53566.6	554390000		27567.1	3901632		48075.2	5485344
53566.6	484327000		27567.6	12390100		48081.3	5008928
53566.6	420353000		27568.4	5214432		48082.4	2291824
53566.7	363165000		27570.1	3710240		48083.5	2932640
53566.7	312926000		27570.4	4875456		48101	4350528
53566.7	269140000		27572.1	4866400		48103.3	2509680
53566.7	232076000		27574.4	8218368		48111.1	5413248
53566.8	202633000		27577.6	16412400		48112.9	4757664
53566.8	179022000		27578.7	13364000		48113.6	6408256
53566.8	162040000		27579.5	12264200		48114.4	5721376
53566.8	150083000		27581.8	10688200		48115.4	5969760
53566.8	144575000		27582.8	7322432		48119.4	5034400
53566.9	144340000		27583.8	13225100		48125.6	5911840
53566.9	148644000		27592.4	13011700		48126.4	4659232
53566.9	159087000		27594.5	5277568		48131.4	6153280
53566.9	175655000		27595	3835840		48131.8	9296896
53567	198760000		27596.2	4747744		48132.4	4767712
53567	228711000		27598.1	4851456		48133.5	5066688
53567	265019000		27599.7	12262500		48134	5328448
53567	308756000		27600.5	16444900		48135.1	7208416
53567.1	359489000		27600.9	7324416		48136.1	6010752
53567.1	416690000		27601.2	176864		48137.3	5887264
53567.1	479050000		27601.4	6055424		48139.9	5246016
53567.1	545236000		27602.3	5159232		48173.3	5515168
53567.2	613607000		27602.7	7405824		48181.5	5304192
53567.2	681264000		27610.7	6352832		48201.3	11741500
53567.2	746445000		27612.2	6293824		48202.3	5933376
53567.2	806689000		27615.5	14760400		48203.4	9075392
53567.3	859188000		27616.4	7363200		48208.1	4298400
53567.3	901953000		27617.4	5976192		48209.8	8768448
53567.3	933476000		27622.3	4398816		48211.2	28698500
53567.3	952800000		27622.5	3114088		48211.8	6080544
53567.4	959206000		27623.4	7157696		48212.3	7384512
53567.4	952755000		27624.4	6888896		48213.4	17436200
53567.4	933819000		27626.4	6764608		48213.8	13899200
53567.4	903826000		27631.2	5686784		48214.6	11674700
53567.5	864211000		27640.3	8589696		48216.2	13723600
53567.5	816538000		27640.7	7570880		48218.2	6348352
53567.5	762762000		27641.9	2725440		48220.7	5283680
53567.5	705002000		27643.8	6545792		48221.3	10786500
53567.5	644445000		27645.6	5803776		48222.8	5345152
53567.6	583287000		27648.8	7157056		48226.3	15657900
53567.6	523003000		27650.1	13422200		48227.3	15846200
53567.6	464663000		27652.7	6583936		48228.2	11168500
53567.6	410059000		27653.4	3622206		48229.2	10513900
53567.7	359930000		27653.5	3739144		48230.6	11842900
53567.7	315371000		27654.4	6756032		48231.8	6447344
53567.7	276186000		27655.7	4910144		48232.2	14306800
53567.7	243664000		27656.7	6993632		48233.4	4063264
53567.8	218420000		27657.5	4366688		48234.2	16959200
53567.8	200437000		27662.1	5950784		48235.3	4860096
53567.8	189511000		27664.2	12620700		48236.4	11351500
53567.8	185007000		27665.3	5860640		48236.8	210248
53567.9	187133000		27667.2	6040704		48237.3	5773600
53567.9	195423000		27669	8764256		48248.3	16246100
53567.9	209624000		27670.9	5018656		48252.2	3628544
53567.9	228224000		27671.6	7337920		48252.6	155840
53568	251696000		27672	5739520		48252.7	167224
53568	280295000		27672.7	7867232		48253.1	4789568
53568	312460000		27673.9	13213100		48255.3	3060400
53568	348318000		27674.7	6080000		48263.3	4447840
53568.1	387613000		27677	4874464		48277.3	6084224
53568.1	429526000		27683	8364672		48278.3	5704576
53568.1	473386000		27689.9	3917696		48280.2	3627712
53568.1	518621000		27690.5	6822720		48280.8	7052224
53568.2	563618000		27691.4	18979100		48314.2	6328192
53568.2	607461000		27692.5	7182528		48321.7	10120500
53568.2	648710000		27698.3	4220928		48323.4	16576800
53568.2	685714000		27701.5	6807744		48323.8	6570752
53568.2	716696000		27703.3	7154816		48324.2	8326752
53568.3	740272000		27706.5	5648864		48325.1	5707360
53568.3	755118000		27707.5	6215104		48326.1	24813600
53568.3	760528000		27709.9	7042432		48326.7	544672
53568.3	755899000		27723.7	8338624		48327.2	28749300
53568.4	741222000		27724.5	9134464		48328.5	2973456
53568.4	716959000		27725.6	8594240		48329.3	10270800
53568.4	684098000		27726.6	8977856		48330.3	20993000
53568.4	643682000		27729.5	20479100		48331.1	26152200
53568.5	597464000		27730.5	17526900		48332.3	29856400
53568.5	547104000		27732.6	15070600		48333.2	25107800
53568.5	494616000		27733.5	7187840		48334.3	12044500
53568.5	441487000		27742.8	5868448		48334.6	7565728
53568.6	389210000		27743.5	4599040		48335.2	12545500
53568.6	339702000		27744.6	8624384		48336.3	11976800
53568.6	293498000		27746.1	5438112		48337.1	4781632
53568.6	251541000		27746.4	8866048		48337.5	191376
53568.7	215180000		27749.2	5833344		48338.2	11581400
53568.7	184121000		27752.9	6728384		48339.1	13510300
53568.7	158058000		27753.8	13709600		48340.1	12487500
53568.7	137709000		27754.3	6128512		48341.2	30030100
53568.8	122880000		27755	6590080		48342.4	15088600
53568.8	114282000		27759	6571712		48343.4	23883400
53568.8	111335000		27765.2	5417728		48344.4	11038800
53568.8	113700000		27766.3	4484192		48344.8	5707488
53568.8	120302000		27767.2	4921504		48345.4	14057300
53568.9	132645000		27771.6	8471040		48346.7	9332256
53568.9	150061000		27772.5	11967400		48349.1	5724672
53568.9	171631000		27773.5	6826304		48354.7	3973280
53568.9	197553000		27774.8	5604928		48367.3	2143792
53569	229343000		27776.5	6979456		48368.5	5309856
53569	265502000		27780.8	6135424		48369.7	5609696
53569	306143000		27782.7	5743968		48381.8	7398464
53569	349998000		27783.2	6414192		48382.2	6549920
53569.1	397224000		27784.1	7733696		48383.2	6243200
53569.1	446148000		27789.8	6989952		48384.3	7283648
53569.1	496819000		27790.9	10108200		48385.2	5909696
53569.1	547600000		27792.3	3864640		48392.1	10453600
53569.2	596920000		27794	3363376		48392.8	3501056
53569.2	642937000		27794.5	4405152		48393.2	15878500
53569.2	684365000		27797.4	4643072		48394.2	9435520
53569.2	719771000		27799.4	6891312		48394.8	172688
53569.3	747840000		27802.5	7615424		48395.3	5592128
53569.3	767745000		27804.9	6114432		48396.2	15996500
53569.3	778816000		27805.1	7105280		48397.1	5968288
53569.3	780745000		27805.8	6427888		48399.2	7968064
53569.4	773425000		27805.9	6074760		48399.7	4840160
53569.4	757181000		27809.1	6182688		48400.2	5258568
53569.4	733103000		27809.3	8677568		48401.4	13201200
53569.4	701863000		27811	9368640		48402.2	51561000
53569.5	664571000		27812.3	4710624		48403.2	43220700
53569.5	622395000		27814.7	5713344		48404.4	16538200
53569.5	576439000		27815	5607616		48405.2	34037200
53569.5	528864000		27815.6	11501800		48406.3	27488400
53569.5	480253000		27816.6	9992640		48407.4	23679200
53569.6	431718000		27817.5	6760064		48408.3	14018500
53569.6	384452000		27820.5	14706700		48409.3	10675000
53569.6	338955000		27826.2	5957504		48410.3	28687900
53569.6	296722000		27835.5	4370560		48411.3	13695100
53569.7	258249000		27837.9	7803840		48412.2	32124700
53569.7	223580000		27840.6	7889600		48413.2	30687500
53569.7	193231000		27841	10541000		48414.3	25251300
53569.7	168154000		27841.7	12014400		48415.3	24645000
53569.8	148104000		27844.5	15538800		48416	5225536
53569.8	132242000		27846.5	6046912		48416.7	4780000
53569.8	122551000		27850.6	9107200		48417.4	10212500
53569.8	116886000		27851.5	14465900		48418.4	20708000
53569.9	116917000		27851.9	5974208		48419.2	27864200
53569.9	120026000		27852.6	32458500		48420.1	17337700
53569.9	127014000		27853.6	28009500		48421.4	13020900
53569.9	138885000		27854.6	50951400		48422.2	5828800
53570	154390000		27855.6	41242300		48423	4523840
53570	173648000		27856.6	59285500		48423.4	5186624
53570	195864000		27857.6	45491500		48424.1	8891648
53570	221626000		27857.9	9777280		48425.4	12516000
53570.1	250492000		27858.6	67517400		48427	10915100
53570.1	282123000		27859.5	16133600		48427.5	9546752
53570.1	316120000		27860.6	31531300		48428.3	7651392
53570.1	351631000		27861.6	54485500		48429.3	7430016
53570.2	388191000		27862.3	5487072		48430.3	5714560
53570.2	424612000		27862.6	21173400		48435.4	18499100
53570.2	459673000		27863.1	4665216		48436.3	5735552
53570.2	492109000		27863.6	30113800		48437.1	15932000
53570.2	520608000		27864.5	16429700		48437.9	5495392
53570.3	543914000		27866.6	15469400		48448.5	2105632
53570.3	560923000		27871.9	5512512		48451.6	4866848
53570.3	570778000		27874.6	16624300		48452.2	4977344
53570.3	572946000		27876.9	5509984		48454.4	4787904
53570.4	567197000		27878.7	5482912		48458.1	2669024
53570.4	553800000		27894.6	11696300		48487.3	5055648
53570.4	533468000		27902.2	11265300		48494.5	12035700
53570.4	506931000		27904	7050176		48495.4	3473216
53570.5	475293000		27904.2	6616512		48501.8	10262300
53570.5	440024000		27904.9	6853952		48504	5579424
53570.5	401845000		27905.9	4359968		48506.3	4920448
53570.5	362695000		27912.5	2785584		48506.7	6130240
53570.6	323421000		27925.6	8076416		48511.7	6974912
53570.6	285445000		27926.7	5117312		48514.9	7648912
53570.6	249058000		27928.6	8815168		48516.9	6121024
53570.6	215583000		27928.9	8611008		48518.1	6082816
53570.7	185464000		27931.7	9843712		48534.1	3998432
53570.7	158659000		27946.9	6914688		48536.3	4973152
53570.7	136106000		27953.1	9049856		48537.3	5221888
53570.7	118391000		27953.7	3829728		48537.8	127296
53570.8	103475000		27955.6	8112864		48538.3	12125300
53570.8	92917800		27956.7	6580352		48540	12640900
53570.8	87782000		27958.1	6125824		48540.7	12713900
53570.8	85823000		27959	6007712		48541.9	17316200
53570.9	89321500		27959.1	5776800		48544.6	7936960
53570.9	97266400		27962.8	10240500		48545.3	5139104
53570.9	108652000		27963.8	6321024		48545.9	4870048
53570.9	124173000		27964.7	23274000		48546.7	5783984
53570.9	142965000		27965	6806656		48547	6921376
53571	165096000		27965.6	16578800		48547.6	3123392
53571	190034000		27966.6	14741400		48548.1	3552832
53571	217608000		27966.8	9297856		48548.5	5696736
53571	247120000		27967.7	34385400		48549.3	5384256
53571.1	278619000		27968.6	48956900		48550.3	5946368
53571.1	310573000		27969.6	65436700		48552.4	7676672
53571.1	342958000		27970.5	9878464		48557	11191800
53571.1	374504000		27970.7	9542656		48558.1	5643840
53571.2	404428000		27971	297200		48569.2	2336960
53571.2	431682000		27971.2	6445504		48571.8	2879232
53571.2	455282000		27971.7	44668200		48573.5	2459632
53571.2	474271000		27972.7	55613200		48574.5	13938400
53571.3	487786000		27973.6	28771200		48585	5021952
53571.3	495126000		27974.8	13513700		48586	14208400
53571.3	495816000		27975.7	12336200		48587.1	8565120
53571.3	489658000		27976.6	6482624		48587.7	8396064
53571.4	476769000		27977.8	13733400		48588.3	13618000
53571.4	457584000		27982.8	6466304		48591.4	5240224
53571.4	432832000		27987.7	9294688		48610	4965312
53571.4	403316000		27988.7	5208160		48612.5	9756352
53571.5	370584000		27991.7	11677600		48616.6	6039008
53571.5	335606000		27992.4	6202240		48624.5	4135264
53571.5	299500000		27992.7	8887168		48625.8	4318048
53571.5	263675000		27993.7	6547136		48643.1	6091968
53571.5	228759000		27994	7566208		48649.4	5061536
53571.6	196223000		27995.1	10166800		48650.5	4113600
53571.6	166142000		27995.7	4335040		48652.5	3782496
53571.6	138853000		27996.9	6200512		48652.9	165544
53571.6	114843000		27998.3	7602496		48653.5	10185000
53571.7	93706000		27999.2	9262272		48659.7	5469408
53571.7	76315900		27999.7	4454176		48660.9	2477408
53571.7	62323500		28000.9	6031680		48667.4	4343456
53571.7	51343000		28001.9	5313248		48669.7	14035500
53571.8	43719900		28004.5	6237056		48671.4	4251744
53571.8	38087500		28005	5538816		48671.9	156472
53571.8	36186900		28005.6	8742784		48671.9	149896
53571.8	37144700		28006.4	10151100		48672.4	3987200
53571.9	41131500		28022.2	5357312		48673.9	2491696
53571.9	48305600		28023.1	4429568		48674.6	6250496
53571.9	59297900		28024.1	6756480		48675.4	5925088
53571.9	73594100		28025	6480448		48683.7	5721568
53572	91180500		28034.6	6385728		48686.9	4771008
53572	112310000		28042.8	5547648		48687.7	5343808
53572	137660000		28044	7508288		48697.8	6658112
53572	166091000		28044.6	3575104		48699.3	12058300
53572.1	198062000		28044.9	5395072		48700.6	3113600
53572.1	232995000		28049.8	11902200		48701.9	5566944
53572.1	270249000		28050.2	5032800		48703.7	8341568
53572.1	308873000		28057	5313376		48704.4	6418088
53572.2	347815000		28063.7	4275648		48705.1	176456
53572.2	385854000		28064.7	6573504		48705.7	14416500
53572.2	421801000		28065.7	10541400		48708.2	4551520
53572.2	454268000		28066.7	9098752		48720.7	6506240
53572.2	481769000		28067	7946176		48725.1	7180736
53572.3	503254000		28069.8	10132400		48726.1	5489696
53572.3	517785000		28070.8	9642368		48726.6	6810240
53572.3	524720000		28071.3	7147456		48735.9	7122560
53572.3	523763000		28072.1	6903104		48740	5690048
53572.4	514990000		28072.9	6670592		48742.3	7311248
53572.4	498840000		28073.8	4839936		48743.1	3045952
53572.4	476083000		28074	5953952		48744.6	4889824
53572.4	447754000		28076.9	14097000		48745.7	6983584
53572.5	415075000		28078.8	21255800		48746.6	8485888
53572.5	379364000		28079.7	27435300		48748.9	8746336
53572.5	341945000		28080.1	6012608		48749.3	8983664
53572.5	304065000		28080.8	19826600		48750.6	8735296
53572.6	266906000		28081.5	5799488		48751	9828384
53572.6	231510000		28081.7	11202200		48757.5	8504672
53572.6	198146000		28082	262392		48759.6	5729312
53572.6	167687000		28082.3	6378432		48769	3724352
53572.7	140639000		28082.7	26266200		48775.8	6913904
53572.7	116849000		28083.6	19130800		48782.4	3764240
53572.7	96526200		28084.7	7502848		48795	10196600
53572.7	79239600		28084.9	6583104		48796.6	8617952
53572.8	65593300		28086.9	13020500		48798.8	7904992
53572.8	54538200		28087.3	6419776		48799.6	6181600
53572.8	47333200		28087.8	16124800		48800.7	7298688
53572.8	43048400		28089.4	12785900		48810	6011008
53572.9	41873000		28089.9	5856960		48815.4	7204672
53572.9	42441900		28091.6	5628256		48816.2	5260704
53572.9	46492900		28092.6	10344300		48821.5	5422976
53572.9	52369000		28093.7	4863872		48843.1	3635232
53572.9	59952200		28094.7	35111600		48844.2	3145216
53573	70529700		28095.6	69084200		48852.6	3747568
53573	83007200		28096.7	35006200		48854.5	5730752
53573	96989200		28097.8	57342000		48855.4	10359200
53573	112033000		28098.7	65026600		48856.1	4849824
53573.1	128150000		28099.8	40600100		48857.5	6225280
53573.1	144644000		28100.7	65175600		48858.8	6289216
53573.1	160799000		28101.7	47562000		48869.6	5378944
53573.1	176515000		28102.7	41115900		48870.2	2345552
53573.2	190885000		28103.8	55163600		48882.4	4855744
53573.2	203324000		28104.4	9921344		48885.1	4625216
53573.2	213283000		28104.8	37631000		48885.8	6007424
53573.2	220291000		28105.7	19782800		48886.2	9992320
53573.3	224115000		28106.8	24513000		48890.1	4160576
53573.3	224575000		28113.6	8505216		48892.4	4966592
53573.3	221352000		28114.8	9308928		48893.2	3752896
53573.3	214730000		28116.7	9929344		48893.7	122912
53573.4	205013000		28125.7	6815680		48894.1	5234944
53573.4	192654000		28126.7	6359104		48902.2	5855776
53573.4	178231000		28132.2	4367552		48906.3	5438688
53573.4	162399000		28132.4	3160224		48911.9	6283712
53573.5	145848000		28133.1	3741440		48917.2	5937984
53573.5	129247000		28133.5	5349024		48918	5442080
53573.5	113205000		28138.5	7059008		48918.8	5591168
53573.5	98224700		28139.7	10059800		48919.5	9469728
53573.6	84553700		28146.2	4726560		48920.3	4760960
53573.6	72646700		28149.1	14388400		48920.7	5902144
53573.6	62615000		28151.4	6132544		48922.1	10223800
53573.6	54385100		28152.6	10407800		48924.2	3289472
53573.6	47886500		28154.5	8682048		48925.3	5475072
53573.7	42575200		28156.2	5467328		48926	4830272
53573.7	39489300		28157.4	10200900		48928.3	2971152
53573.7	37101000		28158.1	13497800		48929.4	5757920
53573.7	36133600		28158.6	5790464		48929.9	140832
53573.8	35799300		28160.1	3185344		48930.4	4266432
53573.8	36404300		28161.2	6419584		48932.9	9781184
53573.8	38302600		28162.4	4488800		48934.1	7655128
53573.8	41536600		28164.7	16958800		48939.3	5247264
53573.9	46358800		28166.8	21856500		48940	5545696
53573.9	53466600		28167.8	20298400		48940.4	3563776
53573.9	62272600		28168.7	50559200		48940.4	3556456
53573.9	73348100		28169.7	45750800		48941.4	4004160
53574	86690200		28170.7	21003300		48942	4626112
53574	102603000		28171.8	23030500		48957.8	3767552
53574	120834000		28172.8	53734100		48968.2	8309632
53574	141402000		28173.8	22211300		48969.2	11298400
53574.1	163859000		28174.8	22001200		48988.7	3339648
53574.1	187672000		28175.8	6087744		48989.3	4919712
53574.1	212072000		28176.7	12643300		48990.1	8703104
53574.1	236445000		28177.6	3883072		48991.7	12959200
53574.2	259980000		28182.8	5132288		48993.5	10876400
53574.2	281846000		28183.9	6968064		48994.5	2296672
53574.2	301233000		28189.6	11991000		48995	72912
53574.2	317398000		28190.5	5431488		48995.7	14745500
53574.2	329864000		28191.3	9343104		48996.5	10672700
53574.3	337833000		28191.7	16469100		48997.5	4902368
53574.3	341397000		28192.5	19562600		48998.7	6160448
53574.3	340222000		28192.9	5803712		48999.7	20662100
53574.3	334402000		28193.7	15351200
53574.4	324217000		28194.7	4808000
53574.4	310114000		28199.7	6928960
53574.4	292680000		28200.7	17806800
53574.4	272605000		28201.8	10826600
53574.5	250645000		28203.9	5982784
53574.5	227576000		28217.8	13472300
53574.5	204151000		28219.9	6141760
53574.5	181061000		28220.2	253896
53574.6	158905000		28220.4	4193088
53574.6	138064000		28234.4	6322816
53574.6	119127000		28238	6130944
53574.6	101789000		28238.9	11224700
53574.7	87020400		28243.4	3695104
53574.7	74557900		28244.6	9225024
53574.7	64241100		28253.7	4962464
53574.7	56058300		28254.8	7458304
53574.8	49593400		28255.9	8907968
53574.8	44562600		28256.9	5195936
53574.8	41655400		28257.3	8257472
53574.8	40178700		28258.3	3654400
53574.9	40131800		28270.1	5145840
53574.9	41281200		28270.3	6975040
53574.9	44016200		28278.9	16698900
53574.9	48427500		28279.9	3180560
53574.9	54111100		28281.8	12708900
53575	61139100		28282.9	8041664
53575	69266800		28283.9	7607360
53575	78461900		28284.8	11126700
53575	88590400		28291.8	5948032
53575.1	99246900		28292.8	5294336
53575.1	110265000		28293.7	8191360
53575.1	121287000		28294.7	14440600
53575.1	132015000		28295.8	13562900
53575.2	142152000		28296.8	37723400
53575.2	151416000		28297.4	7083456
53575.2	159543000		28297.8	15416100
53575.2	166295000		28298	331264
53575.3	171469000		28298.3	8169216
53575.3	174894000		28298.8	11738300
53575.3	176329000		28299.9	22336300
53575.3	175954000		28300.1	7981536
53575.4	173502000		28300.8	8970688
53575.4	169182000		28302.8	6388864
53575.4	162979000		28306.9	13057900
53575.4	155056000		28308	9874560
53575.5	145632000		28308.8	6534144
53575.5	134980000		28314.7	5131360
53575.5	123411000		28315.8	3758400
53575.5	111262000		28316.8	6986816
53575.6	98873700		28321	4415712
53575.6	86487200		28322	8990528
53575.6	74537200		28327.7	6973696
53575.6	63330900		28329.5	6499072
53575.6	52956500		28331.9	7316672
53575.7	43326900		28333.9	8774272
53575.7	35140600		28334.8	4256320
53575.7	28124400		28335.6	12623200
53575.7	22388900		28337.9	7006208
53575.8	17894200		28346.7	2864960
53575.8	14427200		28357.1	11558900
53575.8	12030400		28358.4	7943536
53575.8	11114700		28359.3	6141952
53575.9	10759100		28360.5	12475900
53575.9	11904200		28361.4	6436992
53575.9	13827000		28362.4	17267400
53575.9	17223200		28363.3	4406464
53576	21396500		28363.6	12106100
53576	26880300		28364.3	14386400
53576	33482800		28371.8	7038784
53576	41120600		28372.1	216768
53576.1	49334700		28372.4	8011104
53576.1	58316300		28373.9	3952768
53576.1	67670500		28376.8	10676100
53576.1	77252200		28377.9	6400896
53576.2	86570000		28378.8	11652900
53576.2	95407600		28380.9	20650800
53576.2	103484000		28383.9	13502500
53576.2	110555000		28398.7	7362304
53576.3	116430000		28402.9	7685376
53576.3	120973000		28406.5	8346688
53576.3	124112000		28407.8	6738880
53576.3	125825000		28408.9	18119800
53576.3	126134000		28409.8	6908608
53576.4	125092000		28410.9	15930100
53576.4	122774000		28411.5	6708352
53576.4	119387000		28411.8	23322100
53576.4	114853000		28412.8	6533760
53576.5	109361000		28413.9	6524736
53576.5	103042000		28414.8	18674800
53576.5	96041100		28415.9	7172928
53576.5	88525200		28416.9	9094592
53576.6	80844000		28423.5	8585472
53576.6	73133100		28424.8	7088640
53576.6	65450600		28425.7	7340800
53576.6	58131600		28426	7186848
53576.7	51310200		28426.5	16262500
53576.7	45510500		28426.9	14428000
53576.7	40311600		28427.8	24664100
53576.7	36455500		28428.8	25242900
53576.8	33839200		28429.9	9604224
53576.8	32455300		28431.8	25243400
53576.8	31914600		28432.6	5477888
53576.8	32644900		28433	11672600
53576.9	34166500		28434.1	9934208
53576.9	36709300		28434.8	7065344
53576.9	39886600		28435.8	7169472
53576.9	43931400		28437.8	7585536
53576.9	48272600		28438.8	13395100
53577	52899300		28439.8	11461300
53577	57532500		28442.8	6701440
53577	62300600		28457.3	15031000
53577	66932800		28458	12155400
53577.1	71258200		28459.2	6538784
53577.1	75133500		28459.5	181640
53577.1	78662100		28459.8	4738176
53577.1	81701400		28463.6	4566144
53577.2	84229400		28467.8	5051360
53577.2	86233400		28474.9	6594624
53577.2	87703900		28476	3049184
53577.2	88628700		28481.3	7215808
53577.3	88988300		28483.8	5047552
53577.3	88754000		28484.9	5763936
53577.3	87888400		28486.9	4113920
53577.3	86350700		28487.9	11441900
53577.4	84104000		28497.1	4074424
53577.4	81124900		28497.4	7173408
53577.4	77318500		28498.2	6018624
53577.4	72940900		28498.3	5532952
53577.5	67917800		28498.5	7183040
53577.5	62357800		28500.3	6199232
53577.5	56401500		28502.5	8375008
53577.5	50212700		28514.2	9729664
53577.6	43985100		28515	5084160
53577.6	37870300		28515.3	4553504
53577.6	32230700		28521.2	4176320
53577.6	27020300		28524.1	4786560
53577.6	22610400		28524.9	4606176
53577.7	18596000		28525.4	8178544
53577.7	15480600		28526.7	9750784
53577.7	12992100		28538.7	6272576
53577.7	11349500		28542.8	10070000
53577.8	10475700		28547.1	4709888
53577.8	10245600		28548.3	2741392
53577.8	10518500		28549.4	3662624
53577.8	11518200		28549.6	120544
53577.9	13125200		28549.9	4343680
53577.9	14856300		28551.9	5172800
53577.9	16712900		28552.4	6039552
53577.9	19079300		28554.7	4941568
53578	21375300		28555.2	12561700
53578	23985200		28556.5	5663392
53578	26413600		28566.4	10596900
53578	28714100		28567.4	5984704
53578.1	31000500		28568.6	5492896
53578.1	33024700		28569.7	8263232
53578.1	35077000		28570.2	6021760
53578.1	36992500		28571	5864704
53578.2	38741000		28576.4	4490688
53578.2	40433800		28577.1	4863168
53578.2	42104200		28586.7	2890016
53578.2	43779700		28592.4	3741024
53578.3	45478300		28594.6	3877728
53578.3	47204400		28594.9	5969440
53578.3	49061500		28595.6	6504384
53578.3	50996700		28595.8	3822784
53578.3	52835000		28596.6	6829056
53578.4	54623000		28596.8	239464
53578.4	56304500		28597.1	5777216
53578.4	57814700		28600.9	5658496
53578.4	59084500
53578.5	60044800
53578.5	60633300
53578.5	60696100
53578.5	60445000
53578.6	59712800
53578.6	58513100
53578.6	56744100
53578.6	54772900
53578.7	52455600
53578.7	49859100
53578.7	47046400
53578.7	44073100
53578.8	41132100
53578.8	38044200
53578.8	34912600
53578.8	32111800
53578.9	29556600
53578.9	27071800
53578.9	24877000
53578.9	23066300
53579	21733600
53579	20885300
53579	20780400
53579	21232100
53579	22512800
53579.1	24216300
53579.1	26771900
53579.1	29742300
53579.1	32976100
53579.2	36286000
53579.2	39463100
53579.2	42292800
53579.2	44573200
53579.3	46132600
53579.3	46749200
53579.3	46487200
53579.3	45415700
53579.4	43453000
53579.4	40714900
53579.4	37358000
53579.4	33565300
53579.5	29529200
53579.5	25436000
53579.5	21451700
53579.5	17712300
53579.6	14317500
53579.6	11329900
53579.6	8.7767e+06
53579.6	6.65538e+06
53579.7	4.94009e+06
53579.7	3.58926e+06
53579.7	2.55254e+06
53579.7	1.77674e+06
53579.7	1.21046e+06
53579.8	687251
53579.8	328171
53579.8	0
53581	0
53581	337098
53581	518273
53581	779606
53581.1	1.14738e+06
53581.1	1.65216e+06
53581.1	2.32762e+06
53581.1	3.20839e+06
53581.2	4.3269e+06
53581.2	5.70927e+06
53581.2	7.37053e+06
53581.2	9.30961e+06
53581.3	11504800
53581.3	13910400
53581.3	16455700
53581.3	19046100
53581.4	21568000
53581.4	23896200
53581.4	25903800
53581.4	27473300
53581.5	28508400
53581.5	28943300
53581.5	28750100
53581.5	27941100
53581.6	26568200
53581.6	24717000
53581.6	22498000
53581.6	20035700
53581.7	17457500
53581.7	14882300
53581.7	12413000
53581.7	10129600
53581.7	8.08772e+06
53581.8	6.49494e+06
53581.8	5.1007e+06
53581.8	4.0196e+06
53581.8	3.24287e+06
53581.9	2.85899e+06
53581.9	2.69835e+06
53581.9	2.81671e+06
53581.9	3.20566e+06
53582	3.85823e+06
53582	4.51062e+06
53582	5.75878e+06
53582	7.19895e+06
53582.1	8.8119e+06
53582.1	10562100
53582.1	12397200
53582.1	14250000
53582.2	16041300
53582.2	17685400
53582.2	19096700
53582.2	20197100
53582.3	20923000
53582.3	21231400
53582.3	21104200
53582.3	20550100
53582.4	19603000
53582.4	18319400
53582.4	16772300
53582.4	15044400
53582.4	13221100
53582.5	11383700
53582.5	9.60336e+06
53582.5	7.93768e+06
53582.5	6.42832e+06
53582.6	5.10077e+06
53582.6	3.96558e+06
53582.6	3.02071e+06
53582.6	2.25444e+06
53582.7	1.6485e+06
53582.7	1.18101e+06
53582.7	828939
53582.7	570013
53582.8	254234
53582.8	172018
53582.8	113874
53582.8	0
53584	0
53584	180742
53584	277148
53584.1	415793
53584.1	787329
53584.1	1.1481e+06
53584.1	1.63931e+06
53584.2	2.29198e+06
53584.2	3.13792e+06
53584.2	4.20693e+06
53584.2	5.52323e+06
53584.3	7.10125e+06
53584.3	8.94131e+06
53584.3	11025600
53584.3	13315100
53584.4	15748600
53584.4	18243100
53584.4	20697600
53584.4	22999300
53584.4	25031600
53584.5	26683500
53584.5	27860200
53584.5	28491300
53584.5	28538400
53584.6	27998600
53584.6	26904900
53584.6	25322800
53584.6	23344100
53584.7	21077600
53584.7	18639800
53584.7	16144700
53584.7	13695600
53584.8	11378500
53584.8	9.25846e+06
53584.8	7.37784e+06
53584.8	5.75769e+06
53584.9	4.40033e+06
53584.9	3.2933e+06
53584.9	2.41364e+06
53584.9	1.73221e+06
53585	1.21731e+06
53585	837652
53585	441325
53585	295268
53585.1	193280
53585.1	0
53599.4	0
53599.4	162628
53599.5	239035
53599.5	344934
53599.5	563587
53599.5	963031
53599.6	1.34376e+06
53599.6	1.84266e+06
53599.6	2.48322e+06
53599.6	3.34988e+06
53599.7	4.3722e+06
53599.7	5.61033e+06
53599.7	7.07805e+06
53599.7	8.78e+06
53599.8	10709000
53599.8	12844000
53599.8	15148300
53599.8	17569500
53599.9	20040600
53599.9	22481800
53599.9	24805400
53599.9	26919800
53600	28736100
53600	30173900
53600	31167600
53600	31670800
53600.1	31660200
53600.1	31137600
53600.1	30128900
53600.1	28682900
53600.1	26866500
53600.2	24760400
53600.2	22452700
53600.2	20032800
53600.2	17586500
53600.3	15190700
53600.3	12910100
53600.3	10795100
53600.3	8.88074e+06
53600.4	7.18764e+06
53600.4	5.72289e+06
53600.4	4.48244e+06
53600.4	3.45347e+06
53600.5	2.61704e+06
53600.5	1.95051e+06
53600.5	1.32681e+06
53600.5	1.15227e+06
53600.6	964473
53600.6	831961
53600.6	891077
53600.6	1.10829e+06
53600.7	1.55465e+06
53600.7	2.05736e+06
53600.7	2.67711e+06
53600.7	3.53463e+06
53600.8	4.70701e+06
53600.8	6.31082e+06
53600.8	8.02119e+06
53600.8	10044800
53600.8	12397000
53600.9	15082800
53600.9	18094800
53600.9	21411300
53600.9	24995100
53601	28792600
53601	32734100
53601	36734700
53601	40696300
53601.1	44510400
53601.1	48062100
53601.1	51368300
53601.1	54327500
53601.2	56653800
53601.2	58410300
53601.2	59568300
53601.2	60129700
53601.3	60127600
53601.3	59622700
53601.3	58696800
53601.3	57442500
53601.4	55951400
53601.4	54301600
53601.4	52547600
53601.4	50714000
53601.5	48793900
53601.5	46754200
53601.5	44917400
53601.5	42670400
53601.5	40235400
53601.6	37500900
53601.6	34973800
53601.6	32389300
53601.6	29920700
53601.7	27629600
53601.7	25634400
53601.7	24506300
53601.7	24034600
53601.8	24339100
53601.8	25469500
53601.8	27423600
53601.8	29835100
53601.9	33540200
53601.9	37812000
53601.9	42381000
53601.9	47198900
53602	52257700
53602	57059000
53602	61632100
53602	66294000
53602.1	70852300
53602.1	74817300
53602.1	78316000
53602.1	81457500
53602.2	84300800
53602.2	86920600
53602.2	89395000
53602.2	91791300
53602.2	94151600
53602.3	96479500
53602.3	98731000
53602.3	100811000
53602.3	102575000
53602.4	103843000
53602.4	104417000
53602.4	104103000
53602.4	102734000
53602.5	100200000
53602.5	96314900
53602.5	91452600
53602.5	85401200
53602.6	78634900
53602.6	71222800
53602.6	63440400
53602.6	55365400
53602.7	47729100
53602.7	40455700
53602.7	33948700
53602.7	28210800
53602.8	23051100
53602.8	18942500
53602.8	15917100
53602.8	13829400
53602.8	13301700
53602.9	13187300
53602.9	14310200
53602.9	16718200
53602.9	20515000
53603	25635100
53603	32157900
53603	40330800
53603	50008400
53603.1	61196600
53603.1	73628400
53603.1	87432400
53603.1	102349000
53603.2	117962000
53603.2	133859000
53603.2	149553000
53603.2	164499000
53603.3	178125000
53603.3	189864000
[truncated: 4,796 more rows]

## Sheet: Figure 2b
CRIP1, Arg68Me1, P50238
0	0	0	0	0	0	0	0	0	0	0	0	0	0	0	0	0	1.7891e-05	0	0	0	0	0	0	1.7891e-05	0	0	1.7891e-05	0	0	0	0	0	0	0	0	0	1.7891e-05	0	0	0	1.7891e-05	0	0	0	0	0	0	0	0
1.7891e-05	5.3673e-05	0	0	0	0	1.7891e-05	0	0	0	0	0	1.7891e-05	0	0	0	0	0	1.7891e-05	0	0	0	0	0	1.7891e-05	0	0	0	0	0	0	0	0	0	0	0	0	0	0	0	0	0	0	0	0	0	0	0	0	0
3.5782e-05	1.7891e-05	1.7891e-05	1.7891e-05	0	1.7891e-05	0	0	1.7891e-05	0	0	0	1.7891e-05	1.7891e-05	0	0	0	0	0	0	0	0	0	1.7891e-05	0	0	0	0	0	0	0	0	1.7891e-05	1.7891e-05	0	0	0	0	1.7891e-05	0	0	0	0	0	0	0	0	0	0	0
1.7891e-05	1.7891e-05	0	0	3.5782e-05	1.7891e-05	0	1.7891e-05	1.7891e-05	0	0	0	3.5782e-05	0	0	0	1.7891e-05	1.7891e-05	0	1.7891e-05	0	0	0	0	0	1.7891e-05	0	0	0	0	0	0	0	0	0	0	0	0	0	0	0	0	0	0	0	0	0	0	0	0
0	0	0	0	1.7891e-05	0	0	0	0	1.7891e-05	5.3673e-05	1.7891e-05	1.7891e-05	3.5782e-05	5.3673e-05	3.5782e-05	1.7891e-05	1.7891e-05	0	3.5782e-05	3.5782e-05	0	0	0	0	1.7891e-05	0	0	0	1.7891e-05	0	0	0	5.3673e-05	0	0	1.7891e-05	0	0	0	1.7891e-05	1.7891e-05	0	0	0	1.7891e-05	1.7891e-05	1.7891e-05	1.7891e-05	1.7891e-05
0	1.7891e-05	0	0	0	0	0	0	0	0	0	0	1.7891e-05	0	0	0	0	0	0	0	0	0	0	0	0	1.7891e-05	0	0	0	3.5782e-05	0	0	0	1.7891e-05	0	0	1.7891e-05	0	0	0	0	0	0	0	0	0	0	0	0	1.7891e-05
0	1.7891e-05	1.7891e-05	1.7891e-05	0	0	0	0	1.7891e-05	0	0	0	0	0	1.7891e-05	0	1.7891e-05	1.7891e-05	0	1.7891e-05	0	0	0	0	0	1.7891e-05	0	0	0	0	0	0	0	1.7891e-05	0	0	0	0	0	0	1.7891e-05	0	0	0	0	0	0	0	0	0
0	0	0	0	0	0	0	0	0	0	0	0	0	0	0	0	1.7891e-05	1.7891e-05	0	0	0	0	0	0	0	0	0	0	0	0	0	0	0	0	0	0	0	0	0	0	0	0	0	0	0	0	0	0	0	0
0	0	0	0	0	1.7891e-05	0	0	0	0	0	0	0	0	0	1.7891e-05	0	0	0	0	0	0	0	0	0	0	0	0	0	0	0	0	0	0	0	0	0	0	0	0	0	0	0	0	0	0	0	0	0	0
0	0	1.7891e-05	0	1.7891e-05	0	0	0	0	0	0	0	1.7891e-05	0	0	0	0	0	0	0	1.7891e-05	1.7891e-05	1.7891e-05	0	0	0	0	0	0	1.7891e-05	3.5782e-05	0	0	0	0	0	0	0	0	0	0	0	1.7891e-05	0	1.7891e-05	0	1.7891e-05	0	0	0
0	0	0	0	0	0	0	0	0	0	1.7891e-05	0	3.5782e-05	0	0	0	0	1.7891e-05	0	0	0	0	0	0	0	0	0	0	0	0	0	1.7891e-05	0	0	0	0	0	0	0	0	0	0	1.7891e-05	0	0	0	0	0	0	0
0	0	0	0	0	1.7891e-05	0	0	0	1.7891e-05	0	0	0	0	0	0	0	0	0	0	0	0	0	0	0	0	0	1.7891e-05	0	1.7891e-05	0	0	0	0	0	0	0	0	0	0	0	0	0	0	1.7891e-05	0	0	0	0	0
0	1.7891e-05	0	0	0	0	0	0	3.5782e-05	0	0	0	0	0	0	0	0	0	0	0	0	0	0	0	0	0	0	3.5782e-05	0	1.7891e-05	0	0	0	0	0	0	0	0	0	0	0	0	0	0	0	0	0	0	0	0
0	0	0	1.7891e-05	0	0	0	0	0	0	0	0	0	0	0	0	0	0	0	1.7891e-05	0	0	3.5782e-05	0	0	0	0	0	0	0	0	3.5782e-05	0	1.7891e-05	0	0	1.7891e-05	0	0	0	0	0	0	0	0	0	0	0	1.7891e-05	0
0	0	0	0	1.7891e-05	0	1.7891e-05	0	0	1.7891e-05	1.7891e-05	0	1.7891e-05	1.7891e-05	0	0	0	0	0	1.7891e-05	0	0	1.7891e-05	0	0	1.7891e-05	0	0	0	0	0	0	3.5782e-05	0	3.5782e-05	1.7891e-05	1.7891e-05	0	0	0	0	0	0	1.7891e-05	0	0	0	1.7891e-05	0	1.7891e-05
0	0	0	0	1.7891e-05	0	0	0	0	0	0	1.7891e-05	0	0	0	0	3.5782e-05	0	1.7891e-05	0	0	0	0	0	0	0	1.7891e-05	1.7891e-05	0	0	0	0	0	0	1.7891e-05	0	1.7891e-05	1.7891e-05	0	0	0	0	0	0	0	0	0	0	0	0
0	0	0	0	0	1.7891e-05	0	0	1.7891e-05	1.7891e-05	0	1.7891e-05	0	1.7891e-05	0	0	1.7891e-05	1.7891e-05	0	0	0	0	5.3673e-05	0	0	0	0	0	0	0	0	0	0	0	0	0	0	0	1.7891e-05	0	0	0	0	0	1.7891e-05	0	0	0	0	0
0	0	0	1.7891e-05	0	0	1.7891e-05	0	0	0	0	0	0	0	0	0	0	1.7891e-05	0	0	1.7891e-05	0	0	0	0	1.7891e-05	0	1.7891e-05	0	0	1.7891e-05	0	0	0	0	1.7891e-05	0	0	0	0	0	0	1.7891e-05	0	0	0	0	0	1.7891e-05	1.7891e-05
0	1.7891e-05	0	1.7891e-05	0	0	0	1.7891e-05	0	0	1.7891e-05	0	0	0	0	1.7891e-05	1.7891e-05	0	1.7891e-05	0	0	0	0	0	0	0	0	0	0	0	1.7891e-05	0	0	0	0	1.7891e-05	0	0	0	0	0	0	0	0	0	0	0	0	0	0
0	0	5.3673e-05	1.7891e-05	0	0	1.7891e-05	0	1.7891e-05	0	1.7891e-05	0	1.7891e-05	1.7891e-05	0	0	0	1.7891e-05	0	0	0	1.7891e-05	1.7891e-05	0	3.5782e-05	0	1.7891e-05	1.7891e-05	0	0	0	3.5782e-05	0	0	0	0	0	0	1.7891e-05	1.7891e-05	0	0	0	1.7891e-05	0	1.7891e-05	1.7891e-05	0	1.7891e-05	1.7891e-05
HMGN2, P05204
0	0	0	0	0	0	1.34407e-05	1.34407e-05	0	0	0	0	0	0	0	0	0	0	0	0	0	0	0	0	0	0	0	1.34407e-05	0	1.34407e-05	0	0	1.34407e-05	1.34407e-05	2.68814e-05	1.34407e-05	0	0	0	0	0	1.34407e-05	0	0	0	0	0	0	0	0
0	1.34407e-05	0	0	0	0	0	0	0	0	0	0	0	0	0	0	0	0	0	0	0	0	0	0	0	1.34407e-05	0	0	0	0	0	0	0	0	0	0	0	0	0	0	0	0	0	0	0	0	0	0	0	0
5.37627e-05	0	2.68814e-05	4.0322e-05	0	0	0	0	0	0	0	0	0	0	0	1.34407e-05	1.34407e-05	0	0	0	0	0	0	0	0	0	0	0	0	0	0	0	0	0	0	0	0	0	0	0	0	0	0	0	0	0	0	0	0	0
6.72034e-05	4.0322e-05	4.0322e-05	6.72034e-05	4.0322e-05	1.34407e-05	2.68814e-05	4.0322e-05	5.37627e-05	2.68814e-05	5.37627e-05	2.68814e-05	0	0	2.68814e-05	0	0	0	0	0	0	0	0	0	0	0	1.34407e-05	0	0	0	1.34407e-05	0	1.34407e-05	0	0	0	0	0	0	0	0	0	0	0	0	0	0	0	0	0
2.68814e-05	6.72034e-05	1.34407e-05	1.34407e-05	2.68814e-05	1.34407e-05	4.0322e-05	5.37627e-05	6.72034e-05	0.000120966	8.06441e-05	0.000147847	6.72034e-05	6.72034e-05	0.000147847	4.0322e-05	6.72034e-05	0.000147847	9.40848e-05	4.0322e-05	9.40848e-05	6.72034e-05	1.34407e-05	4.0322e-05	1.34407e-05	2.68814e-05	2.68814e-05	0	1.34407e-05	4.0322e-05	4.0322e-05	4.0322e-05	5.37627e-05	2.68814e-05	2.68814e-05	4.0322e-05	5.37627e-05	5.37627e-05	4.0322e-05	2.68814e-05	4.0322e-05	4.0322e-05	2.68814e-05	1.34407e-05	6.72034e-05	8.06441e-05	5.37627e-05	4.0322e-05	4.0322e-05	2.68814e-05
0	0	1.34407e-05	0	1.34407e-05	1.34407e-05	0	0	0	0	2.68814e-05	2.68814e-05	1.34407e-05	0	1.34407e-05	1.34407e-05	0	1.34407e-05	1.34407e-05	1.34407e-05	0	0	1.34407e-05	0	0	0	1.34407e-05	0	1.34407e-05	1.34407e-05	0	0	1.34407e-05	1.34407e-05	1.34407e-05	0	0	0	0	0	1.34407e-05	0	0	0	0	0	0	0	0	1.34407e-05
0	1.34407e-05	4.0322e-05	2.68814e-05	2.68814e-05	5.37627e-05	5.37627e-05	5.37627e-05	1.34407e-05	4.0322e-05	1.34407e-05	4.0322e-05	2.68814e-05	1.34407e-05	0	1.34407e-05	2.68814e-05	1.34407e-05	0	0	0	1.34407e-05	0	1.34407e-05	0	0	0	1.34407e-05	0	0	0	0	0	0	0	0	0	0	0	0	0	0	0	0	0	0	0	0	1.34407e-05	0
0	0	0	0	0	0	0	0	0	0	0	0	1.34407e-05	0	0	0	0	0	0	0	0	0	0	0	0	0	0	0	0	0	0	0	0	0	0	0	0	0	0	0	0	0	0	0	0	0	0	0	0	0
0	0	0	1.34407e-05	0	0	0	0	0	0	0	0	0	0	0	0	0	0	1.34407e-05	0	0	0	0	0	0	0	0	0	0	0	1.34407e-05	0	0	0	1.34407e-05	0	0	0	0	0	0	0	0	0	0	1.34407e-05	0	0	1.34407e-05	0
1.34407e-05	0	0	1.34407e-05	0	0	0	1.34407e-05	0	1.34407e-05	1.34407e-05	1.34407e-05	1.34407e-05	0	0	0	1.34407e-05	0	0	0	1.34407e-05	0	9.40848e-05	0.000107525	0.000134407	4.0322e-05	0.000120966	0.000147847	0.000120966	0.000107525	9.40848e-05	0.000120966	5.37627e-05	5.37627e-05	1.34407e-05	0	0	0	0	0	0	0	0	0	0	1.34407e-05	1.34407e-05	0	2.68814e-05	1.34407e-05
0	0	0	0	0	0	1.34407e-05	0	2.68814e-05	0	0	0	0	1.34407e-05	0	0	0	0	1.34407e-05	0	0	0	0	0	0	0	0	0	0	1.34407e-05	0	0	0	0	0	0	0	0	0	0	0	0	0	0	1.34407e-05	0	0	0	0	0
0	0	0	0	1.34407e-05	0	0	1.34407e-05	0	0	0	0	0	0	0	0	0	0	0	0	0	0	0	0	0	0	0	0	0	0	0	0	0	0	0	0	0	0	0	0	0	0	0	0	0	0	1.34407e-05	0	0	0
0	0	0	1.34407e-05	1.34407e-05	0	0	0	1.34407e-05	0	0	0	0	0	0	1.34407e-05	0	0	0	0	0	0	0	0	0	1.34407e-05	0	0	0	0	0	0	0	0	0	0	0	1.34407e-05	0	0	0	0	0	0	0	0	0	0	0	0
0	0	1.34407e-05	1.34407e-05	0	0	1.34407e-05	4.0322e-05	0	0	0	1.34407e-05	0	0	0	0	1.34407e-05	1.34407e-05	0	0	0	1.34407e-05	0	0	0	0	0	0	0	0	0	0	0	0	1.34407e-05	1.34407e-05	0	0	0	0	0	0	0	0	0	0	0	0	0	1.34407e-05
0.000107525	1.34407e-05	2.68814e-05	1.34407e-05	6.72034e-05	5.37627e-05	4.0322e-05	1.34407e-05	8.06441e-05	4.0322e-05	4.0322e-05	6.72034e-05	2.68814e-05	4.0322e-05	1.34407e-05	1.34407e-05	4.0322e-05	1.34407e-05	5.37627e-05	8.06441e-05	0	1.34407e-05	4.0322e-05	5.37627e-05	5.37627e-05	6.72034e-05	4.0322e-05	6.72034e-05	5.37627e-05	5.37627e-05	0.000107525	4.0322e-05	5.37627e-05	6.72034e-05	9.40848e-05	0.000107525	0.000107525	0.000107525	6.72034e-05	0.000120966	5.37627e-05	5.37627e-05	9.40848e-05	0.000107525	5.37627e-05	2.68814e-05	2.68814e-05	0	0	0
2.68814e-05	2.68814e-05	0	0	2.68814e-05	4.0322e-05	2.68814e-05	0	1.34407e-05	4.0322e-05	2.68814e-05	1.34407e-05	9.40848e-05	6.72034e-05	9.40848e-05	4.0322e-05	5.37627e-05	6.72034e-05	1.34407e-05	2.68814e-05	1.34407e-05	2.68814e-05	5.37627e-05	6.72034e-05	4.0322e-05	2.68814e-05	5.37627e-05	2.68814e-05	2.68814e-05	4.0322e-05	6.72034e-05	1.34407e-05	4.0322e-05	2.68814e-05	1.34407e-05	2.68814e-05	5.37627e-05	1.34407e-05	1.34407e-05	1.34407e-05	1.34407e-05	0	1.34407e-05	1.34407e-05	0	1.34407e-05	1.34407e-05	0	1.34407e-05	0
2.68814e-05	2.68814e-05	6.72034e-05	4.0322e-05	1.34407e-05	1.34407e-05	2.68814e-05	2.68814e-05	4.0322e-05	2.68814e-05	0	8.06441e-05	5.37627e-05	4.0322e-05	0	4.0322e-05	4.0322e-05	2.68814e-05	5.37627e-05	2.68814e-05	1.34407e-05	1.34407e-05	0	1.34407e-05	4.0322e-05	5.37627e-05	1.34407e-05	1.34407e-05	4.0322e-05	8.06441e-05	6.72034e-05	0	4.0322e-05	0	1.34407e-05	0	6.72034e-05	0	4.0322e-05	1.34407e-05	0	0	1.34407e-05	4.0322e-05	4.0322e-05	4.0322e-05	4.0322e-05	1.34407e-05	2.68814e-05	0
0	1.34407e-05	0	1.34407e-05	0	0	0	1.34407e-05	1.34407e-05	1.34407e-05	0	4.0322e-05	0	1.34407e-05	1.34407e-05	1.34407e-05	1.34407e-05	1.34407e-05	0	2.68814e-05	0	0	0	1.34407e-05	0	0	1.34407e-05	0	1.34407e-05	1.34407e-05	0	0	0	0	0	0	0	1.34407e-05	2.68814e-05	1.34407e-05	0	0	0	0	1.34407e-05	0	1.34407e-05	0	1.34407e-05	1.34407e-05
0	1.34407e-05	0	2.68814e-05	0	1.34407e-05	0	2.68814e-05	4.0322e-05	1.34407e-05	2.68814e-05	4.0322e-05	2.68814e-05	2.68814e-05	1.34407e-05	2.68814e-05	1.34407e-05	6.72034e-05	2.68814e-05	2.68814e-05	2.68814e-05	1.34407e-05	1.34407e-05	1.34407e-05	2.68814e-05	1.34407e-05	2.68814e-05	0	1.34407e-05	4.0322e-05	2.68814e-05	4.0322e-05	2.68814e-05	0	2.68814e-05	0	1.34407e-05	1.34407e-05	2.68814e-05	2.68814e-05	2.68814e-05	1.34407e-05	1.34407e-05	1.34407e-05	1.34407e-05	1.34407e-05	0	2.68814e-05	1.34407e-05	1.34407e-05
4.0322e-05	5.37627e-05	1.34407e-05	2.68814e-05	5.37627e-05	4.0322e-05	2.68814e-05	9.40848e-05	2.68814e-05	8.06441e-05	6.72034e-05	4.0322e-05	0.000107525	8.06441e-05	0.000120966	0.000134407	6.72034e-05	5.37627e-05	0.000120966	2.68814e-05	6.72034e-05	2.68814e-05	2.68814e-05	4.0322e-05	2.68814e-05	1.34407e-05	1.34407e-05	1.34407e-05	4.0322e-05	5.37627e-05	2.68814e-05	4.0322e-05	0	0	1.34407e-05	2.68814e-05	1.34407e-05	5.37627e-05	2.68814e-05	2.68814e-05	2.68814e-05	2.68814e-05	4.0322e-05	5.37627e-05	8.06441e-05	4.0322e-05	6.72034e-05	5.37627e-05	9.40848e-05	2.68814e-05
ATP5F1E, P56381
0	3.06e-05	0	0	0	3.06e-05	0	0	0	3.06e-05	3.06e-05	0	0	0	6.13e-05	0	0	0	0	0	0	0	0	0	0	3.06e-05	0	0	3.06e-05	0	0	0	0	0	0	0	0	0	0	0	0	0	3.06e-05	0	3.06e-05	0	3.06e-05	0	0	6.13e-05
0	0	0	0	3.06e-05	0	0	0	0	0	3.06e-05	6.13e-05	0	3.06e-05	0	0	3.06e-05	3.06e-05	0	0	3.06e-05	3.06e-05	0	0	3.06e-05	3.06e-05	3.06e-05	3.06e-05	0	0	3.06e-05	0	3.06e-05	0	0	0	6.13e-05	3.06e-05	3.06e-05	3.06e-05	3.06e-05	0	0	3.06e-05	0	0	0	6.13e-05	3.06e-05	0
0	3.06e-05	6.13e-05	3.06e-05	3.06e-05	6.13e-05	3.06e-05	0	3.06e-05	0	3.06e-05	0	3.06e-05	0	0	0	0	0	3.06e-05	3.06e-05	0	0	0	0	0	3.06e-05	0	3.06e-05	0	3.06e-05	0	0	3.06e-05	3.06e-05	3.06e-05	3.06e-05	0	6.13e-05	3.06e-05	0	0	3.06e-05	0	3.06e-05	0	0	3.06e-05	0	3.06e-05	6.13e-05
6.13e-05	6.13e-05	3.06e-05	0	6.13e-05	3.06e-05	0.00015313	3.06e-05	3.06e-05	0	0	3.06e-05	3.06e-05	3.06e-05	3.06e-05	3.06e-05	9.19e-05	3.06e-05	0	3.06e-05	0	0	0	0	0	0	0	0	0	0	0	0	3.06e-05	0	0	0	0	0	0	0	0	0	3.06e-05	0	0	0	0	0	0	0
0	3.06e-05	3.06e-05	0	0	0	0	6.13e-05	0	3.06e-05	3.06e-05	0	0	0	3.06e-05	0	3.06e-05	0	0	9.19e-05	6.13e-05	3.06e-05	3.06e-05	0	3.06e-05	3.06e-05	6.13e-05	0	0	0	0	0	6.13e-05	0	3.06e-05	0	6.13e-05	0	0	0	3.06e-05	0	0	6.13e-05	6.13e-05	3.06e-05	6.13e-05	6.13e-05	0	0
0	0	0	0	0	0	0	0	0	0	6.13e-05	3.06e-05	0	0	0	0	0	3.06e-05	0	3.06e-05	3.06e-05	0	3.06e-05	3.06e-05	0	0	0	0	0	0	3.06e-05	0	0	3.06e-05	0	0	0	3.06e-05	0	0	0	0	0	0	3.06e-05	0	0	0	0	0
3.06e-05	0	0	0	6.13e-05	0	3.06e-05	3.06e-05	0	0	0	0	3.06e-05	3.06e-05	3.06e-05	0	0	3.06e-05	3.06e-05	0	0	3.06e-05	3.06e-05	0	0	3.06e-05	0	0	3.06e-05	0	0	0	3.06e-05	0	3.06e-05	0	0	0	0	0	0	0	0	0	0	0	0	0	0	0
0	0	0	3.06e-05	0	0	0	3.06e-05	0	0	0	0	0	0	0	0	0	3.06e-05	3.06e-05	3.06e-05	0	0	3.06e-05	0	0	0	0	0	0	0	0	0	0	0	0	0	0	0	0	0	0	0	0	0	0	0	0	0	0	0
0	0	0	0	0	0	0	0	0	0	0	0	0	0	0	3.06e-05	0	0	0	0	3.06e-05	0	0	0	0	0	0	3.06e-05	0	0	3.06e-05	0	0	0	0	0	0	0	0	0	0	0	0	0	0	3.06e-05	0	0	0	0
0	0	3.06e-05	0	0	0	0	3.06e-05	0	0	0	0	0	3.06e-05	0	0	0	0	0	0	3.06e-05	0	0	3.06e-05	0	6.13e-05	3.06e-05	0	0	3.06e-05	0	0	3.06e-05	0	0	0	0	0	0	0	0	0	0	0	0	0	0	3.06e-05	3.06e-05	0
3.06e-05	0	3.06e-05	0	3.06e-05	0	3.06e-05	0	0	3.06e-05	0	0	0	0	0	0	3.06e-05	3.06e-05	0	0	0	6.13e-05	0	0	0	0	0	0	0	0	0	0	0	0	0	0	0	0	0	0	0	0	0	0	0	0	0	0	0	0
0	0	0	6.13e-05	6.13e-05	0	0	0	3.06e-05	3.06e-05	3.06e-05	0	6.13e-05	0	0	0	0	0	0	0	0	3.06e-05	0	0	0	0	0	3.06e-05	3.06e-05	0	0	0	0	0	0	0	3.06e-05	0	3.06e-05	0	0	0	0	0	3.06e-05	0	0	0	0	0
0	0	0	0	0	0	0	0	0	0	0	0	0	0	0	0	3.06e-05	0	0	0	0	0	0	0	3.06e-05	0	0	0	0	0	3.06e-05	0	0	0	0	0	0	0	0	0	3.06e-05	0	0	0	0	0	0	0	0	0
0	3.06e-05	0	0	0	3.06e-05	0	0	3.06e-05	0	0	0	0	0	0	0	0	0	0	0	3.06e-05	0	3.06e-05	0	0	0	3.06e-05	3.06e-05	0	3.06e-05	3.06e-05	0	0	3.06e-05	3.06e-05	0	0	0	0	3.06e-05	3.06e-05	0	0	0	0	0	0	0	0	0
6.13e-05	3.06e-05	0	0	0	0	0	0	0	0	0	3.06e-05	0	0	0	0	0	0	0	0	0	0	0	3.06e-05	3.06e-05	0	0	0	0	0	3.06e-05	3.06e-05	0	3.06e-05	3.06e-05	0	0	0	3.06e-05	0	6.13e-05	0	6.13e-05	0	3.06e-05	0	0	0	0	0
3.06e-05	3.06e-05	0	0	3.06e-05	0	0	0	0	3.06e-05	3.06e-05	6.13e-05	0	0	9.19e-05	0	0	0	0	0	0	0	0	0	0	0	3.06e-05	3.06e-05	0	3.06e-05	3.06e-05	6.13e-05	3.06e-05	3.06e-05	3.06e-05	0	0	0	0	0	0	0	0	0	0	0	3.06e-05	0	0	0
3.06e-05	0	0	0	3.06e-05	3.06e-05	0	0	0	6.13e-05	0	3.06e-05	3.06e-05	3.06e-05	3.06e-05	0	0	3.06e-05	3.06e-05	0	0	0	0	0	3.06e-05	0	0	0	0	0	0	0	3.06e-05	3.06e-05	3.06e-05	0	0	3.06e-05	0	0	0	3.06e-05	0	3.06e-05	3.06e-05	0	3.06e-05	0	6.13e-05	0
3.06e-05	0	3.06e-05	0	0	0	3.06e-05	0	0	0	0	3.06e-05	0	0	0	0	0	0	0	0	0	3.06e-05	0	0	0	0	3.06e-05	3.06e-05	0	3.06e-05	3.06e-05	0	3.06e-05	0	0	0	0	0	3.06e-05	0	0	0	0	0	3.06e-05	0	0	0	0	6.13e-05
0	3.06e-05	0	0	3.06e-05	0	3.06e-05	3.06e-05	0	0	3.06e-05	0	6.13e-05	3.06e-05	0	0	0	0	0	6.13e-05	0	3.06e-05	0	0	0	0	3.06e-05	0	0	3.06e-05	0	3.06e-05	0	0	0	0	0	0	0	0	0	0	0	0	3.06e-05	0	3.06e-05	0	0	0
0	3.06e-05	6.13e-05	6.13e-05	0	6.13e-05	0	0	0	3.06e-05	0	3.06e-05	0	3.06e-05	0	0	0	3.06e-05	0	0	3.06e-05	0	6.13e-05	0	0	0	0	0	3.06e-05	3.06e-05	0	3.06e-05	0	0	3.06e-05	3.06e-05	0	0	0	0	3.06e-05	0	3.06e-05	0	3.06e-05	3.06e-05	0	0	0	0
CRIP1, Arg68Me2, P50238
0	0	0	0	0	0	0	0	0	0	0	0	0	0	3.01468e-05	0	0	0	0	0	0	0	0	0	0	0	0	0	0	0	3.01468e-05	0	0	0	0	3.01468e-05	0	0	0	0	0	0	0	0	0	0	0	0	0	0
0	0	3.01468e-05	0	0	0	0	0	0	0	0	0	0	0	0	0	0	0	0	0	0	0	0	0	0	0	0	0	0	0	0	0	0	0	0	0	0	0	0	0	0	0	0	0	0	0	0	0	0	0
6.02936e-05	3.01468e-05	0	0	0	0	0	0	0	0	0	0	0	0	0	0	0	0	0	0	0	0	0	3.01468e-05	0	0	0	0	0	0	0	0	0	0	0	0	0	0	0	0	0	0	0	0	0	0	0	0	0	0
3.01468e-05	3.01468e-05	3.01468e-05	6.02936e-05	0	0	3.01468e-05	0	3.01468e-05	0	0	0	0	0	6.02936e-05	3.01468e-05	0	0	0	0	0	0	0	0	0	0	0	0	0	0	0	0	0	0	0	0	0	0	0	0	0	0	0	0	0	3.01468e-05	0	0	0	0
0	0	0	0	0	0	0	3.01468e-05	3.01468e-05	0	3.01468e-05	0	3.01468e-05	0	0	3.01468e-05	3.01468e-05	3.01468e-05	6.02936e-05	0	3.01468e-05	0	0	0	0	0	0	0	0	0	3.01468e-05	3.01468e-05	0	6.02936e-05	3.01468e-05	0	6.02936e-05	6.02936e-05	0	0	3.01468e-05	0	0	0	0	0	0	0	0	0
0	0	0	0	0	3.01468e-05	0	3.01468e-05	0	0	0	0	0	0	0	0	0	0	0	0	0	0	0	0	0	0	0	0	0	0	0	0	0	0	0	0	0	0	0	0	0	0	0	0	0	0	0	0	0	0
0	0	0	0	3.01468e-05	0	0	0	0	0	0	0	0	0	0	0	0	0	0	0	0	0	0	0	0	0	0	0	0	0	0	0	0	3.01468e-05	0	0	0	3.01468e-05	0	0	0	0	0	0	0	0	0	0	0	0
0	0	0	0	3.01468e-05	3.01468e-05	0	0	0	0	0	0	0	0	0	0	0	0	3.01468e-05	0	0	0	0	3.01468e-05	0	0	0	0	0	0	0	0	0	0	0	0	0	0	0	0	0	0	0	0	0	0	0	0	0	0
0	0	0	0	0	0	0	0	3.01468e-05	0	0	3.01468e-05	0	0	0	3.01468e-05	0	0	0	0	3.01468e-05	0	0	0	0	0	0	0	0	0	0	0	0	0	0	0	0	0	0	0	0	0	0	0	0	0	3.01468e-05	0	0	0
0	0	0	3.01468e-05	0	0	0	0	0	0	0	0	3.01468e-05	0	0	3.01468e-05	0	0	0	0	0	0	0	6.02936e-05	3.01468e-05	0	0	0	0	0	6.02936e-05	0	0	0	0	0	0	0	0	0	0	0	0	0	0	0	3.01468e-05	0	0	0
0	0	0	0	0	0	0	0	3.01468e-05	3.01468e-05	0	0	0	0	0	0	0	0	0	0	0	0	0	0	0	0	0	0	0	0	0	0	0	0	0	0	0	3.01468e-05	0	0	0	0	0	0	0	0	0	0	0	0
0	0	0	0	0	3.01468e-05	0	0	0	0	0	0	0	0	0	0	0	0	0	0	0	0	0	0	3.01468e-05	0	0	0	0	0	3.01468e-05	0	0	0	0	0	0	0	0	0	0	0	0	0	0	0	0	0	0	0
0	0	0	0	0	0	3.01468e-05	0	0	0	0	0	0	0	0	0	0	0	0	0	0	0	0	0	0	0	0	0	0	0	0	0	0	0	0	0	0	0	0	0	0	0	0	0	3.01468e-05	0	0	0	3.01468e-05	0
0	0	0	0	0	0	0	0	0	0	0	0	0	0	0	0	0	0	0	0	0	0	0	0	0	0	3.01468e-05	0	0	3.01468e-05	0	0	0	0	0	0	0	0	0	3.01468e-05	0	0	0	0	0	0	3.01468e-05	0	0	0
0	0	3.01468e-05	6.02936e-05	0	0	0	3.01468e-05	0	0	0	0	3.01468e-05	3.01468e-05	0	0	0	3.01468e-05	0	0	0	0	0	0	9.04404e-05	0	3.01468e-05	3.01468e-05	3.01468e-05	6.02936e-05	0	0	0	0	0	0	0	0	3.01468e-05	0	0	0	0	0	3.01468e-05	0	0	3.01468e-05	3.01468e-05	0
0	0	0	0	3.01468e-05	0	3.01468e-05	0	0	0	3.01468e-05	0	0	3.01468e-05	0	0	0	0	0	0	0	0	0	3.01468e-05	0	0	3.01468e-05	0	0	0	0	0	0	0	0	0	0	0	0	3.01468e-05	0	0	0	0	0	0	0	0	0	0
0	3.01468e-05	0	0	0	0	0	0	3.01468e-05	3.01468e-05	0	0	0	0	0	0	0	3.01468e-05	3.01468e-05	0	0	0	0	0	0	3.01468e-05	3.01468e-05	3.01468e-05	0	0	6.02936e-05	0	0	0	0	0	0	0	0	0	0	0	0	3.01468e-05	0	0	0	0	0	0
0	0	6.02936e-05	3.01468e-05	0	0	0	0	0	0	0	0	0	0	0	0	0	0	3.01468e-05	0	0	0	3.01468e-05	0	3.01468e-05	0	0	0	0	0	0	0	0	0	0	0	0	0	0	0	0	0	0	0	0	0	3.01468e-05	0	0	0
0	0	0	0	0	0	0	0	3.01468e-05	0	0	0	0	0	0	0	0	0	0	0	0	0	0	0	0	0	0	0	0	3.01468e-05	0	0	0	3.01468e-05	0	0	0	0	0	0	0	3.01468e-05	0	0	0	0	0	0	0	0
0	0	3.01468e-05	3.01468e-05	0	0	3.01468e-05	0	3.01468e-05	0	3.01468e-05	0	0	3.01468e-05	0	0	0	0	0	0	0	3.01468e-05	3.01468e-05	0	0	9.04404e-05	3.01468e-05	0	3.01468e-05	3.01468e-05	0	0	0	0	3.01468e-05	3.01468e-05	0	0	0	0	6.02936e-05	3.01468e-05	0	0	3.01468e-05	0	0	3.01468e-05	0	0
MIF, P14174
0	0	0	0	0	0	8.65276e-05	0	0	8.65276e-05	0	0	0	8.65276e-05	0	0	0	0	0	0	0	0	0	0	0	0	0	0	0	0	0	0	0	0	0	0	8.65276e-05	0	0	0	0	0	0	0	0	0	0	0	0	0
0.000173055	0	0	8.65276e-05	8.65276e-05	0	0	0	0	0	0	0	0	0	0	8.65276e-05	0	0	0	0	0	0	0	0	0	0	0	0	0	0	0	0	0	0	0	0	0	0	0	0	0	8.65276e-05	0	0	0	0	0	0	0	8.65276e-05
0	0	8.65276e-05	0.000259583	0	0	0	0	0	0	0	0	0	0	0	0	0	0	0	0	0	0	0	0	0	0	0	0	0	0	0	0	0	0	0	0	0	0	0	0	0	0	8.65276e-05	0	0	0	0	0	0	0
0	0.000173055	0	0	0	0	0	8.65276e-05	0	0	0	0	0	0	8.65276e-05	0	0	0	0	0	0	0	0	0	0	0	0	0	0	0	0	0	0	0	0	0	0	0	0	0	0	0	0	0	0	0	0	0	0	0
0	0	0	0	8.65276e-05	0	0.000173055	0	0	0	0.000173055	0	0	0	8.65276e-05	0	0	8.65276e-05	0	0	0	0.000173055	0	0	0	0	0	0	0	0	0	0	8.65276e-05	0	0	0	0	0	0	0	0	0	0	0	8.65276e-05	0	0	0	8.65276e-05	0
0	0	8.65276e-05	0	8.65276e-05	8.65276e-05	0	0	0	8.65276e-05	0	0	0	0.000173055	8.65276e-05	0	0	0	0	0	0	0	0	0	0	0	0	0	0	0	0	0	0	0	0	0	0	0	0	0	0	0	0	8.65276e-05	0	0	0	0	0	0
0	0	0	0	8.65276e-05	0	0	0	0	0	0	0	0	0	0	8.65276e-05	0	0	0	0	0	0	0	0	0	0	0	0	0	0	0	0	0	0	0	0	0	0	0	0	0	0	0	0	0	0	0	0	0	0
0	0	0	0	0	0	0	0	0	0	0	0	0	0	0	0	0	0	0	0	0	0	0	0	0	0	0	8.65276e-05	0	0	0	8.65276e-05	0	0	0	0	0	0	0	0	0	0	0	0	0	0	0	0	0	0
0	0	0	0	0	0	0	0	0	0	0	0	0	0	0	0	0	0	8.65276e-05	0	0	0	0	8.65276e-05	0	0	0	0	0	0	0	0	0	0	0	0	0	8.65276e-05	0	0	0	0	0	0	0	0	0	0	0	0
0	0	0	0	0	0	0	0	0	8.65276e-05	0	0	0	0	8.65276e-05	0	0	0	0	0	0	0	0	0	0	0	0	0	0	0	0	0	0	8.65276e-05	0	8.65276e-05	0	0	0	0	0	0	0	0	0	0	0	0	0	0
0	0	0	0	0	0	0	0	0	0	0	0	0	0	0	0	0	0	0	0	0	0	0	0	0	0	0	0	0	0	8.65276e-05	0	0	8.65276e-05	0	0	0	0	0	0	0	0	0	0	0	0	0	0	0	0
0	0	0	0	0	0	0	0	0	0	0	0	0	0	0	0	0	0	0	0	0	0	0	0	0	0	0	0	0	0	0	0	0	0	0	0	0	0	0	0	0	0	0	0	0	0	8.65276e-05	0	0	0
0	0	0	0	0	0	0	0	0	0	0	0	0	0	0	0	0	0	0	0	0	0	0	0	0	0	0	0	0	0	0	0	0	8.65276e-05	0	0	0	0	0	0	0	0	0	0	0	0	8.65276e-05	0	0	0
0	0	0	0	0	0	0	0	0	0	0	0	0	0	0	0	0	0	0	0	8.65276e-05	0	0	0	0	0	0	0	0	0	0	0	0	8.65276e-05	0	0	0	0	0	0	0	0	0	0	0	0	0	0	0	0
0	0	0	0	0	0	0	0	0	0	0	0	0	0	0	0	0	0	0	0	0	0	0	0	0	0	0	8.65276e-05	0	0	0	8.65276e-05	8.65276e-05	0	0	0	0	0	0	0	0	0	0	8.65276e-05	0	0	0	8.65276e-05	8.65276e-05	0
0	0	0	8.65276e-05	0	0	0	0	0	0	0	0	0	0	0	0	0	0	0	0	0	0	0	0	8.65276e-05	0	0	0	0	0	0	8.65276e-05	8.65276e-05	0	0	0	0	0	0	0	0	0	0	0	0	0	0	0	0	0
8.65276e-05	0	0	0	0	0	0	0	0	0	0	0	0	0	0	8.65276e-05	8.65276e-05	8.65276e-05	0	0	0	0	8.65276e-05	0	8.65276e-05	0	0	0	0	0	0	0	8.65276e-05	0	0	0	0	0	0	0	0	0.000173055	0	0	0	0	0	0	0	0
8.65276e-05	0	0	0	0	0	8.65276e-05	0	0	0	0	0	0	0	0	0	0	0	0	0	0	0	0	0	0	0	0	0	0	0	0	0	0	0	0	0	0	0	0	0	0	0	0	0	8.65276e-05	0	0	0	8.65276e-05	0
0	0	0	8.65276e-05	0	0	0	0	0	0	0.000173055	0	0	8.65276e-05	8.65276e-05	8.65276e-05	0	0	0	0	0	8.65276e-05	8.65276e-05	8.65276e-05	8.65276e-05	0	0	0	0	0	0	0	0	0	0	0	8.65276e-05	0	0	0	0	0	0	0	0	0	0	0	0	0
0	0	0	8.65276e-05	0	0	0	8.65276e-05	0	0.000173055	0	0	0	0	0	0	0	0	8.65276e-05	0	8.65276e-05	0	0	0	0	0	8.65276e-05	0	0	0	0	0	0	0	0	0	0	0	0	0	0	8.65276e-05	0	0	0	8.65276e-05	0	0	0	0
CRIP1, Arg68Me0, P50238
0	0	0	0	0	0	0	0	6.98666e-05	0	0	0	0	0	0	0	0	0	0	0	0	0	0	0	0	6.98666e-05	0	0	0	0	0	0	0	6.98666e-05	0	0	0	0	0	0	0	0	0	0	0	0	0	0	0	0
6.98666e-05	0	0	0	0	0	0	0	0	0	0	0	0	0	6.98666e-05	0	6.98666e-05	0	0	0	0	0	0	0	0	0	0	0	0	0	0	0	0	0	0	0	0	0	0	0	0	0	0	0	0	0	0	0	0	0
0	0	0	0	0	0	0	0	0	0	0	0	0	0	0	0	0	0	0	0	0	0	0	0	0	0	0	0	0	0	0	0	0	0	0	0	0	0	0	0	0	0	0	0	0	0	0	0	0	0
0	0	0	6.98666e-05	0	0	0	6.98666e-05	0	0	0	0	0	6.98666e-05	0	0	0	0	0	0	0	0	0	6.98666e-05	0	0	0	6.98666e-05	6.98666e-05	0	0	0	0	0	0	0	0	0	0	0	0	0	0	0	0	0	0	0	0	0
0	0	0	0	0	6.98666e-05	0	0	0	0	6.98666e-05	0	0	6.98666e-05	0	0	0	0.000139733	0	0	6.98666e-05	0	0	0	0	0	6.98666e-05	0	0	0	0	0	0	6.98666e-05	6.98666e-05	0	0	0	0	0	6.98666e-05	0	0	0	0	0	0	0	0	6.98666e-05
0	0	0	0	0	6.98666e-05	6.98666e-05	0	0	0	0	6.98666e-05	0	0	0	0	0	0	0	0.000139733	0	0	0	0	0	0	0	0	0	0	0	0	6.98666e-05	0	0	0	6.98666e-05	0	0	0	0	0	6.98666e-05	0	6.98666e-05	0	0	0	0	0
0	0	0	0	0	0	0	0	0	0	0	0	0	0	6.98666e-05	0	0	0	0	0	0	0	0	0	0	0	0	6.98666e-05	0	0	0	0	0	0	0	0	0	0	0	0	0	0	0	6.98666e-05	0	0	0	0	0	0
0	0	0	0	0	0	0	0	0	0	0	0	0	0	0	0	0	0	0	0	0	0	0	0	0	0	0	0	0	0	0	0	0	0	0	0	0	0	0	0	6.98666e-05	0	0	0	0	0	0	0	0	0
0	0	0	0	0	0	0	0	0	0	0	0	0	0	0	0	0	0	0	6.98666e-05	0	0	0	6.98666e-05	0	0	0	0	0	0	0	0	0	0	0	0	0	0	0	0	0	0	0	0	0	0	0	0	0	0
0	0	6.98666e-05	0	0	0	0	6.98666e-05	0	0	0	6.98666e-05	0	0	0	0	0	6.98666e-05	0	0	0	0	0	0	0	0	0.000139733	0	0	0	0	0	0	6.98666e-05	0	0	0	0	0	0	0	0	0	0	0	0	0	0	0	0
0	0	0	0	0	0	0	0	0	0	0	0	0	0	0	0	6.98666e-05	0	0	0	0	0	0	0	0	0	0	0	0	0	6.98666e-05	0	0	0	0	0	0	0	0	0	0	0	0	0	0	0	0	0	0	0
0	0	0	6.98666e-05	0	0	6.98666e-05	0	0	0	0	0	0	0	0	0	0	0	0	0	0	0	0	0	0	0	6.98666e-05	0	6.98666e-05	0	0	6.98666e-05	0	0	0	0	0	0	0.000139733	0	0	0	0	0	0	0	0	0	6.98666e-05	0
0	0	0	0	0	0	0	0	0	0	0	0	0	0	0	0	0	6.98666e-05	0	0	0	0	0	0	0	0	0	0	0	0	0	0	0	0	0	0	0	0	0	0.0002096	0	0	0	0	0	0	0	6.98666e-05	0	0
0	0	0	0	0	0	0	0	0	0	0	0	0	0	0	0	0	0	0	0	0	0	0	0	0	0	0	0	0	0	0	0	6.98666e-05	6.98666e-05	0	0	0	0	0	0	0	0	0	0	0	0	0	0	0	6.98666e-05
0	0	0	0	0	0	0	0	6.98666e-05	6.98666e-05	0	0	0	0	0	0	0	6.98666e-05	0	0	0	0	6.98666e-05	0	0	6.98666e-05	0	0	0	0	0	0	0	0	0	0	0	0	0	0	0	0	6.98666e-05	0	0	0	0	0	0	6.98666e-05
0	0	0	0	0	0	0	0	0	0	6.98666e-05	0	6.98666e-05	6.98666e-05	0	6.98666e-05	0	0	0	0	0	0	0	0	0	0	0	0	0	6.98666e-05	0	0	0	0	6.98666e-05	0	0	0	0	0	0	0	0	0	0	0	0	0	0	0
0	6.98666e-05	0	0	0	0	0	0	0	0	0	0	0	0	0	0	0	0	0	0	0	0.000139733	6.98666e-05	0	0	0	0.000139733	0	0	0	0	0	0	6.98666e-05	0	0	0	0	6.98666e-05	6.98666e-05	0	6.98666e-05	0	6.98666e-05	6.98666e-05	0	0	0	0	0
0	0	0	0	0	0	0	0	0	0	0	0	0	6.98666e-05	0	0	0	0	0	0	0	0	0	0	0	0	0	0	0	6.98666e-05	0	0	0	0	0	0	0	0	0	0	0	0	0	0	0	0	0	0	0	0
0	0	0	0	0	0	0	0	0	0	6.98666e-05	6.98666e-05	0	0	0	0	0	0	6.98666e-05	6.98666e-05	0	0	0	0	0	0	0	0	0	0	0	0	0	0	0	0	0	0	0	0	0	0	0	0	0	0	0	0	6.98666e-05	0
0	6.98666e-05	6.98666e-05	0	0	0	0	0	0	0	0	0	0	6.98666e-05	0	0	0	6.98666e-05	0	0	0	0	0	0	0.000139733	0	0	6.98666e-05	0	0	0	0	0	0	6.98666e-05	0	0	0	0	0	0	0.000139733	0	6.98666e-05	0	0.000139733	0.000139733	6.98666e-05	0	0
7215 Da
0	0	0	0	0	0	0	0	0	0	0	0	0	0	0	0	0	0.000155039	0	0	0	0	0	0	0	0	0	0	0	0.000155039	0	0	0	0	0	0	0	0	0	0	0	0	0	0	0	0	0	0	0	0
0	0	0.000155039	0	0	0	0	0	0	0	0	0	0	0	0	0	0	0	0	0	0	0.000155039	0	0	0	0	0	0	0	0	0	0.000155039	0	0	0	0	0	0	0	0	0	0	0	0	0	0	0	0	0	0
0	0.000155039	0.000155039	0	0	0	0	0	0	0	0	0	0	0	0	0	0	0	0	0	0	0	0	0	0	0	0	0	0	0	0	0	0	0	0	0	0	0	0	0.000155039	0	0	0	0	0	0	0	0	0	0
0.000155039	0	0	0	0	0	0	0	0	0	0	0	0	0	0	0	0	0	0	0	0	0	0	0	0	0	0	0	0	0	0	0	0	0	0	0	0	0	0	0	0	0	0	0	0	0	0	0	0	0
0	0	0	0	0	0	0	0	0	0	0	0	0	0	0	0	0	0.000155039	0	0	0	0	0	0	0	0	0	0	0	0	0	0	0	0	0	0	0	0	0	0	0.000310078	0.000155039	0	0	0	0	0	0	0	0.000155039
0	0	0	0	0	0	0	0	0	0	0	0	0	0	0	0	0	0	0	0	0	0	0.000155039	0	0	0	0	0	0	0	0	0	0	0	0	0	0	0	0	0	0	0	0	0	0	0	0	0	0	0
0	0	0	0	0	0	0.000155039	0	0	0	0	0	0	0	0	0	0	0	0	0	0	0	0	0	0	0	0	0	0	0	0	0	0	0	0	0	0	0	0	0	0	0	0	0	0.000155039	0	0	0	0	0
0	0	0	0	0	0	0	0	0	0	0	0	0	0	0	0	0	0	0.000155039	0.000155039	0	0	0	0	0	0	0	0	0	0	0	0.000155039	0	0.000310078	0	0	0	0	0	0	0	0	0	0	0	0	0	0	0	0
0	0	0	0	0	0	0	0	0	0	0	0	0	0	0	0	0	0	0	0	0	0	0	0	0	0	0	0	0	0	0.000155039	0	0	0	0	0	0	0	0	0	0	0	0	0	0	0	0	0	0	0
0	0	0	0	0	0	0	0	0	0	0	0	0	0	0	0	0	0	0	0	0	0	0	0	0	0	0.000155039	0	0	0	0.000155039	0	0	0.000155039	0	0	0.000155039	0.000155039	0	0	0	0	0	0	0	0	0	0	0	0
0.000155039	0	0	0	0	0	0	0	0	0	0	0	0	0	0	0	0	0	0	0	0	0	0	0	0	0	0	0.000155039	0	0	0	0	0	0	0	0	0	0	0	0	0	0	0	0	0	0	0	0	0	0
0	0	0	0	0	0	0	0	0	0	0	0	0	0	0	0	0	0	0	0	0	0	0	0	0	0	0	0	0	0	0	0	0	0	0	0	0	0	0	0	0	0	0	0	0	0	0	0	0	0
0	0	0	0	0	0.000155039	0	0	0	0	0	0	0	0	0	0	0	0	0	0.000155039	0	0	0	0	0	0	0	0	0	0	0	0	0	0.000155039	0	0	0	0	0	0	0	0	0	0	0	0	0	0	0	0
0	0	0	0	0	0	0	0	0	0	0	0	0	0	0	0	0	0	0	0	0	0	0	0	0	0	0	0	0	0.000155039	0	0	0	0	0	0	0	0	0	0	0	0	0	0	0	0	0	0	0.000155039	0
0	0	0	0	0	0.000155039	0	0	0	0	0	0	0	0	0	0	0	0	0	0	0	0	0	0	0	0	0.000155039	0	0	0	0	0	0	0	0	0	0	0	0	0	0	0	0	0	0	0	0	0	0	0
0	0	0	0	0	0	0	0	0	0	0	0	0	0	0	0.000155039	0	0	0	0	0	0	0	0	0	0	0	0	0	0	0	0	0	0	0	0	0	0	0	0	0	0	0	0	0	0	0	0	0	0
0	0	0	0	0	0	0	0	0	0	0	0.000155039	0.000155039	0	0	0.000155039	0	0	0	0	0	0	0.000155039	0	0	0	0	0.000155039	0	0	0	0	0	0	0	0	0	0	0.000155039	0	0	0	0	0	0	0	0	0	0	0
0	0	0	0	0	0.000155039	0	0	0	0	0	0	0	0	0	0.000155039	0	0	0	0	0	0	0	0.000155039	0	0	0	0	0	0	0	0	0	0	0	0	0	0	0	0	0	0	0	0	0	0	0	0	0	0
0	0	0	0	0.000155039	0	0	0	0	0	0	0	0	0	0	0	0	0	0	0	0	0	0	0	0	0	0	0	0	0	0	0	0	0	0	0	0	0	0	0	0	0	0	0	0	0	0	0	0	0
0	0	0	0.000155039	0	0	0	0	0	0	0	0.000155039	0	0	0.000155039	0	0	0	0	0	0	0	0	0	0	0	0	0	0	0.000155039	0	0	0	0	0	0	0	0	0	0	0	0	0	0	0	0	0	0	0	0
HMGN2 (30-90), P05204
0	0	0	0	5.28961e-05	0	5.28961e-05	0	0	0	0	5.28961e-05	0	0	0	0	0	0.000105792	0	0	0	0	0	5.28961e-05	0	0	0	0	0	0	0	0	0	0.000105792	0	0	0	0	0	0	0	0	0	0	0	0	0	0	0	0
0	0	5.28961e-05	0	0	0	0	0	0	0	0	0	0	0	5.28961e-05	0	0	0	0	0	0	0	5.28961e-05	0	0	5.28961e-05	0	5.28961e-05	0	0	0	0	0	0	5.28961e-05	0	0	5.28961e-05	0	0	0	0	0	0	0	0	0	5.28961e-05	5.28961e-05	0
5.28961e-05	0.000105792	0	0	0	0	0	0	0	0	0	0	0	0	0	0	0	0	0	0	0	0	0	0	0	0	5.28961e-05	0	5.28961e-05	0	0	0	0	0	0	0	0	0	0	0	0	0	0	0	0	0	0	0	0	0
5.28961e-05	5.28961e-05	5.28961e-05	5.28961e-05	0	0	0	0	5.28961e-05	0	0	5.28961e-05	0	0	0	0	0	0	0	0	0	0	0	0	0	5.28961e-05	0	0	0	0	0	0	0	0	0	0	0	0	0	0	0	0	0	0	0	0	0	0	0	0
0	5.28961e-05	0	0	0	0	0	0	0.000158688	5.28961e-05	0.000158688	0	0	0	5.28961e-05	5.28961e-05	0	0.000105792	5.28961e-05	0.000105792	0.000105792	5.28961e-05	0	0	0	0	0	0.000105792	0	5.28961e-05	0	0	0	5.28961e-05	5.28961e-05	0	5.28961e-05	0	0	0	0	0	0	0	0.000105792	0.000105792	0	0	0	0
5.28961e-05	0	0	0	0	0	0	0	0	0	0.000105792	0	5.28961e-05	0	0	5.28961e-05	0	0	0	0	0	0	0	0	0	0	0	0	0	5.28961e-05	0	0	0	0	0	0	0	0	0	0	0	0	0	0	0	0	0	0	0	0
5.28961e-05	5.28961e-05	0	0	5.28961e-05	0	0	0	0	0	5.28961e-05	0	0.000158688	0	0	0	0	0	0	5.28961e-05	0	0	0	0	0	0	0	0	0	0	0	0	0	0	0	5.28961e-05	0	0	0	0	0	0	0	0	0	0	0	0	0	0
0	0	0	0	0	0	0	0	0	0	0	0	0	0	0	0	0	0	5.28961e-05	0	0	0	0	0	0	0	0	0	0	0	0	0	0	0	0	0	0	0	0	0	0	0	0	0	0	0	0	0	0	0
0	0	0	0	0	0	0	0	0	0	0	0	0	0	0	0	0	0	0	0	0	0	0	0	0	0	0	0	0	0	0	0	0	0	5.28961e-05	0	0	0	0	0	0	0	0	0	0	0	0	0	0	0
5.28961e-05	0	0	0	0	0	0	0	0	0	5.28961e-05	0	0	0	0	0	0	0	0	0	0	0	0	0.000105792	5.28961e-05	0	5.28961e-05	0	5.28961e-05	5.28961e-05	0	0	0	0	0	0	0	0	0	0	0	0	0	0	0	0	0	5.28961e-05	0	0
0	5.28961e-05	0	5.28961e-05	0	5.28961e-05	5.28961e-05	0	0	0	0	5.28961e-05	0	0	0	0	0	0	0	0	0	0	0	5.28961e-05	0	0	0	0	0	0	5.28961e-05	0	0	0	0	0	0	0	5.28961e-05	0	0	0	0	0	0	0	5.28961e-05	0	0	0
5.28961e-05	0	0	0	0	0	0	0	0	5.28961e-05	0	0	0	0	0	0	0	0	0	5.28961e-05	0	0	0	0	0	0	0	0	0	0	0	0	0	0	0	0	0	0	0	0	0	0	0	0	0	0	0	0	0	0
0	0	0	0	0	0	5.28961e-05	0	0	0	0	5.28961e-05	0	0	0	0	0	0	0	0	0	0	0	0	0	0	0	0	0	0	0	5.28961e-05	0	0	0	0	0	0	0	0	0	0	0	0	5.28961e-05	0	0	0	0	5.28961e-05
0	0	0	0	0	0	0	0	0	0	0	0	0	0	0	0	0	0	0	0	0	0	0	0	0	0	0	0	0	0	0	0	0	0	0	0	0	0	0	5.28961e-05	0	0	0	0	0	0	0	0	0	0
0	0	0	0	0	0	0	0	5.28961e-05	0	0	0	0	0	0	0	0	0	5.28961e-05	0	0	0	0	0	0	0	0	0	0	0	0	0	5.28961e-05	5.28961e-05	0	0	0	0	0	0	0	0	0	0	0	0	5.28961e-05	0	0	0
0	5.28961e-05	0	0	0	5.28961e-05	0	0	5.28961e-05	0	0	5.28961e-05	0	0	0	0	5.28961e-05	0	0	0	5.28961e-05	0	0	0	0	5.28961e-05	0	5.28961e-05	0	0	0	0	0	0	0	0	0	0	0	0	0	0	0	0	0	0	0	0	0	0
5.28961e-05	0	0	5.28961e-05	0	5.28961e-05	0	0	0	0	0	0	0	5.28961e-05	0	0.000158688	0	0	0	0	0	0	0	0	0	0	0	0	0	0	0	5.28961e-05	5.28961e-05	5.28961e-05	0	0.000105792	5.28961e-05	0	0.000105792	0	0	5.28961e-05	0	0	0	0	0	0	0	5.28961e-05
0	0	0	0	0	5.28961e-05	0	0	0	0	0	0	0	0	0	0	0	0	0	0	0	0	0	0	0	0	0	5.28961e-05	0	5.28961e-05	0	0	0	0	0	0	0	0	0	0	0	0	0	0	0	0	0	0	0	0
0	0	0	0	0	0	5.28961e-05	0	0	5.28961e-05	5.28961e-05	0	0	5.28961e-05	0	0	0	0	0	0.000105792	0	0	0	0	0	0	0	0	0	0	0	0	0	0	0	0	0	0	5.28961e-05	0	0	0	5.28961e-05	0	0	0	0	0	0	0
5.28961e-05	0	5.28961e-05	5.28961e-05	0	5.28961e-05	0	5.28961e-05	0	0	0	0	0	0	0	5.28961e-05	0	0.000105792	5.28961e-05	0	0	0	0	0	0	0	5.28961e-05	0	0	0	0	5.28961e-05	0	0	0	5.28961e-05	0	0	0	5.28961e-05	0	0	0	5.28961e-05	0	0	0	0	0	5.28961e-05
AT5G2, Q06055
0	0	0	0	0	0	0	8.07428e-05	0	0	0	0	0	0	0	0	0	0	0	0	0	0	0	0	0	0	0	0	0	0	0	0	0	0	0	0	0	0	0	0	0	0	0	0	0	0	0	0	0	0
0	0	8.07428e-05	0	8.07428e-05	0	0	0	0	0	0	0	0	0	0	0	0	0	0	0	0	0	0	0	0	0	0	0	0	0	0	0	0	0	0	0	0	0	0	0	0	0	0	0	0	0	0	0	0	0
8.07428e-05	8.07428e-05	0	0	0	0	0	0	0	0	0	0	0	0	0	0	0	0	0	0	0	0	0	0	0	0	0	0	0	0	0	0	0	0	0	0	0	0	0	0	0	0	0	0	0	0	0	0	0	0
0	0	0	0	8.07428e-05	0	0	0.000161486	8.07428e-05	0	0	0	0	0	0	0	0	0	0	0	0	0	0	0	0	0	0	0	0.000161486	0	0	0	0	0	0	8.07428e-05	0	0	0	0	0	0	0	0	0	0	0	0	0	0
0	0	0	0	0	8.07428e-05	0	0	0	0	0.000322971	0.000161486	0.000161486	0.000161486	8.07428e-05	0.000322971	8.07428e-05	0.000161486	0	0.000161486	0	0	0	0	0	0	8.07428e-05	0	0	0	0	0	0	8.07428e-05	0	0	0	8.07428e-05	8.07428e-05	8.07428e-05	8.07428e-05	0	0	8.07428e-05	0	0.000242229	0	0	8.07428e-05	0
0	0	0	0	0	0	0	0	8.07428e-05	0	0	0	0.000161486	0	0	8.07428e-05	0	0	0	0	8.07428e-05	0	0	0	0	0	0	0	0	8.07428e-05	0	0	0	8.07428e-05	0	0	0	0	8.07428e-05	0	0	0	0	0	0	0	0	0	0	0
8.07428e-05	0	0	0.000161486	0	8.07428e-05	0	0	0	0	0	0	0	0	0	0	0	0	0	0	0	0	0	0	8.07428e-05	0	0	0	0	0	0	0	0	0	0	0	0	0	0	0	0	0	0	0	8.07428e-05	0	0	0	0	0
0	0	0	0	0	0	0	0	0	0	0	0	0	0	0	8.07428e-05	0	0	0	0	0	0	0	0	0	0	0	0	0	0	0	8.07428e-05	0	0	0	0	0	0	0	0	0	8.07428e-05	0	0	0	0	0	0	0	0
0	0	0	0	0	0	0	0	0	0	0	0	0	0	0	0	0	0	0	8.07428e-05	0	0	0	0	0	0	0	0	0	0	0	0	0	0	0	0	0	0	0	8.07428e-05	0	0	0	0	0	0	0	0	0	0
0	0	0	0	0	0	0	0	0	0	0	0	0	0	0	0	0	0	0	0	0	0	0.000161486	0.000161486	8.07428e-05	8.07428e-05	0	8.07428e-05	0.000161486	0.000161486	0.000161486	0.000161486	0	0	0	0	0	8.07428e-05	0	0	0	0	0	0	0	0	0	0	0	0
0	0	0	0	0	0	0	0	0	0	0	0	0	0	0	0	0	0	0	0	0	0	0	0	0	0	0	0	0	0	0	0	0	0	0	0	0	0	0	0	0	0	0	0	0	0	0	0	0	0
0	0	8.07428e-05	0	0	0	0	0	0	0	0	0	0	0	0	0	8.07428e-05	0	0	0	0	0	0	0	0	0	0	0	0	0	0	8.07428e-05	0	0	0	0	0	0	0	0	0	0	0	0	0	0	0	0	0	0
0	0	0	0	0	0	0	0	0	0	0	0	0	0	0	0	0	0	0	0	0	0	0	0	0	0	0	0	0	0	0	8.07428e-05	0	8.07428e-05	0	0	0	0	0	0	0	0	0	0	0	0	0	0	0	0
0	0	0	0	0	8.07428e-05	0	0	0	0	0	0	0	0	0	0	0	0	0	0	0	8.07428e-05	0	0	0	0	0	0	8.07428e-05	0	0	0	0	0	0	0	0	0	0	0	0	0	0	0	0	0	0	0	0	0
0	8.07428e-05	0	0	8.07428e-05	8.07428e-05	0	8.07428e-05	0	0	0	8.07428e-05	8.07428e-05	0	8.07428e-05	8.07428e-05	0	8.07428e-05	0	8.07428e-05	0	8.07428e-05	0	0	0	8.07428e-05	0	0	0	0	0	0	0	0.000242229	8.07428e-05	0.000161486	8.07428e-05	8.07428e-05	0.000161486	8.07428e-05	0	8.07428e-05	0	0	0.000161486	8.07428e-05	0	0	0	0
0	0	0	0	8.07428e-05	0	0	0	0	8.07428e-05	8.07428e-05	8.07428e-05	8.07428e-05	8.07428e-05	0.000242229	0	8.07428e-05	8.07428e-05	0	0	0	0	8.07428e-05	8.07428e-05	0	0.000161486	0	8.07428e-05	0	8.07428e-05	0	8.07428e-05	0	0	0	0	8.07428e-05	0	0	0	0	0	0	8.07428e-05	0	0	8.07428e-05	0	0	0
0.000161486	8.07428e-05	8.07428e-05	0	0	0	0	0	8.07428e-05	8.07428e-05	0	8.07428e-05	0	8.07428e-05	0.000161486	8.07428e-05	0	0	0	0.000242229	0	8.07428e-05	0	0	0	0	8.07428e-05	0	8.07428e-05	0	0	0	0	0	0	0	0	0	0	0	0	0	0	8.07428e-05	0	0	0	0	0	8.07428e-05
0	0	0	0	0	0	8.07428e-05	0	8.07428e-05	0	0	0	0	0	0	0	8.07428e-05	8.07428e-05	0	0	8.07428e-05	0	0	0	0	0	0	0	0	0	0	0	0	0	0	0	0	0	0	0	8.07428e-05	0	0	8.07428e-05	0	0	0	8.07428e-05	0	0
0	0	8.07428e-05	0	8.07428e-05	0	0	0	0.000161486	8.07428e-05	0	0	0	0.000161486	0	0	0	0	8.07428e-05	0	0	8.07428e-05	0	0	8.07428e-05	8.07428e-05	0	0.000161486	0	8.07428e-05	8.07428e-05	8.07428e-05	0	0	0	0	8.07428e-05	0	0	0	8.07428e-05	0	0	0	8.07428e-05	0	8.07428e-05	0	0	8.07428e-05
8.07428e-05	0	8.07428e-05	0	0.000161486	0	8.07428e-05	8.07428e-05	8.07428e-05	0	0	0	8.07428e-05	8.07428e-05	8.07428e-05	0.000242229	0.000242229	8.07428e-05	0	0	0.000161486	0	8.07428e-05	0	0	0	0	0	8.07428e-05	0	0	0	8.07428e-05	0	8.07428e-05	8.07428e-05	8.07428e-05	0	0.000161486	0	0	0	0	0	8.07428e-05	8.07428e-05	0	0	8.07428e-05	8.07428e-05
8140 Da
0	0	0	0	0	0	0	0	0	0	0	0	0	0	0	0	0	0	0	0	0	0	0	0	0	0	0	0	0	0	0	0	0	0.000149165	0	0	0	0	0	0	0	0	0	0	0	0	0	0	0	0
0	0.000149165	0	0	0	0	0	0	0	0	0	0	0	0	0	0	0.000149165	0	0	0	0	0	0	0	0	0	0	0	0	0	0	0	0	0	0	0	0	0	0	0	0	0	0	0	0	0	0	0	0	0
0.000149165	0	0	0.000149165	0	0	0	0	0	0	0	0	0	0	0	0	0	0	0	0	0	0	0	0	0	0	0	0	0	0	0	0	0	0	0	0	0	0.000149165	0	0	0	0	0	0	0	0	0	0	0	0
0	0	0	0.000149165	0	0	0	0	0	0	0	0	0	0	0	0	0	0.000149165	0	0	0	0	0	0	0	0	0	0	0	0	0	0	0	0	0	0	0	0	0	0	0	0	0	0	0	0	0	0	0	0
0	0	0	0	0	0	0	0	0	0	0	0	0	0	0	0	0	0.000298329	0.000149165	0	0	0	0	0	0	0	0	0	0	0	0	0.000149165	0	0	0.000149165	0	0	0	0	0	0.000149165	0	0	0	0	0	0.000149165	0.000149165	0	0
0	0	0	0	0	0	0	0	0	0	0	0	0	0	0	0	0	0	0	0	0	0	0	0	0	0	0	0	0	0	0	0	0	0	0	0	0	0	0	0	0	0	0	0	0	0.000149165	0	0	0	0
0	0	0	0	0	0	0	0	0	0	0	0	0	0.000149165	0	0.000149165	0	0	0.000149165	0	0	0	0	0	0	0	0	0	0	0	0	0	0	0	0	0	0	0	0	0	0	0	0	0	0	0	0	0	0	0
0	0	0	0	0	0	0	0	0	0	0	0	0	0	0	0	0	0	0	0	0	0	0	0.000149165	0	0	0.000149165	0	0	0	0	0	0	0	0	0	0	0	0	0	0	0	0	0	0	0	0	0	0	0
0	0	0	0	0	0	0	0	0	0	0	0	0	0.000149165	0	0	0	0	0	0	0	0	0.000149165	0	0	0	0	0	0	0	0	0	0	0	0	0	0	0	0	0	0	0	0	0	0	0	0.000149165	0	0	0
0	0	0	0	0	0	0	0	0	0	0	0	0	0	0	0	0	0	0	0	0	0	0	0	0	0.000149165	0	0	0	0.000149165	0	0	0	0.000149165	0	0	0	0	0	0	0	0	0	0	0	0	0	0.000149165	0	0
0	0	0	0	0	0	0	0	0	0	0	0	0	0	0	0	0	0	0	0	0.000149165	0	0	0	0	0	0	0	0	0	0	0	0	0	0	0	0	0	0	0	0	0	0	0	0	0	0	0	0	0
0	0	0	0	0	0	0	0	0.000149165	0	0	0	0	0	0	0	0	0	0	0	0	0	0	0	0	0	0	0	0	0	0	0	0	0	0	0	0	0	0	0	0	0	0	0	0	0	0	0	0	0
0	0	0	0	0	0	0	0	0	0	0	0	0	0	0	0	0	0	0	0	0	0	0	0	0	0	0	0.000149165	0	0	0	0	0.000149165	0	0	0	0	0	0	0	0	0	0.000149165	0	0	0	0	0.000149165	0	0
0	0	0	0.000149165	0	0	0	0	0	0	0	0	0.000149165	0	0	0	0	0	0	0	0	0	0	0	0	0	0	0	0	0	0	0	0	0	0	0	0	0	0	0	0	0	0	0	0	0	0	0	0	0
0	0	0	0	0	0	0	0	0.000149165	0	0	0	0.000149165	0	0	0	0	0	0	0	0	0	0	0	0.000149165	0	0	0	0	0	0	0	0	0	0.000149165	0	0	0	0	0	0	0	0	0	0	0	0	0	0.000149165	0
0	0	0	0	0	0	0	0	0	0	0	0	0.000149165	0.000149165	0.000149165	0	0	0	0	0	0.000149165	0	0	0	0	0	0	0	0	0	0	0	0	0	0	0	0	0	0	0	0	0	0	0	0	0	0	0	0	0
0	0	0	0.000149165	0	0	0	0	0	0	0	0	0	0	0	0	0	0	0.000149165	0	0	0	0	0	0	0	0	0	0	0	0	0	0	0	0	0	0.000149165	0	0	0	0.000149165	0	0	0	0	0	0	0	0	0
0	0	0	0	0	0	0	0.000149165	0	0	0	0	0	0	0	0	0	0	0	0	0	0	0	0	0	0	0	0	0	0	0	0	0	0	0	0	0	0	0	0	0	0	0	0	0	0	0	0	0	0
0	0	0	0	0	0	0	0	0	0	0	0	0	0	0	0	0	0	0	0	0	0	0	0	0	0	0	0	0	0	0	0	0	0	0	0	0	0	0	0	0	0	0	0	0	0	0	0	0	0
0.000149165	0	0	0	0	0	0	0	0.000149165	0	0	0	0	0	0	0	0	0	0	0	0.000149165	0	0	0	0	0	0	0	0	0	0	0	0	0	0	0.000149165	0	0.000149165	0	0	0	0	0	0	0	0	0	0	0	0
LEG1, P09382
0	0	0	0	0	0	0	0	0	0	0	0	0	0	0	0	0	0	0	0	0	0	0	0	0	0	0	0	0	0	0	0	0	0	0	0	0	0	0	0	0	0.000560538	0	0	0	0	0	0	0	0
0	0	0	0	0	0	0	0	0	0	0	0	0	0	0	0	0	0	0	0	0	0	0	0	0	0	0	0	0	0	0	0	0	0	0	0	0	0	0	0	0	0	0	0	0	0	0	0	0	0
0	0	0	0	0	0	0	0	0	0	0	0	0	0	0	0	0	0	0	0	0	0	0	0	0	0	0	0	0	0	0	0	0	0	0	0	0	0	0	0	0	0	0	0	0	0	0	0	0	0
0	0	0	0	0	0	0	0	0	0	0	0	0	0	0	0	0	0	0	0	0	0	0	0	0	0	0	0	0	0	0	0	0	0	0	0	0	0	0	0	0	0	0	0	0	0	0	0	0	0
0	0	0	0	0	0	0	0	0	0	0.000560538	0	0	0	0	0	0	0	0	0.000560538	0	0	0	0	0	0	0	0	0	0	0	0	0	0	0	0	0	0	0	0	0	0	0	0	0	0	0	0	0	0
0	0	0	0	0	0	0	0	0	0	0	0	0.000560538	0.000560538	0	0	0	0	0	0	0	0	0	0	0	0	0	0	0	0	0	0	0	0	0	0	0	0	0	0	0	0	0	0	0	0	0	0	0	0
0	0	0	0	0	0	0	0	0	0	0	0	0	0	0	0	0	0	0	0	0	0.00112108	0	0.000560538	0	0.000560538	0	0	0	0	0	0	0	0	0	0	0	0	0	0	0	0	0	0	0	0	0	0	0	0
0	0	0	0	0	0	0	0	0	0	0	0	0	0	0	0	0	0	0	0.000560538	0	0	0	0	0	0	0	0	0	0	0	0	0	0	0	0	0	0	0	0	0	0	0	0	0	0	0	0	0	0
0	0	0	0.000560538	0	0	0	0	0	0	0	0	0	0	0	0	0	0	0	0	0	0	0	0	0	0	0	0	0	0	0	0	0	0	0	0	0	0	0	0	0	0	0	0	0	0	0	0	0	0
0	0	0	0	0	0	0	0	0	0	0	0	0	0	0	0	0	0	0	0	0.000560538	0	0	0	0	0.000560538	0.000560538	0	0.000560538	0.000560538	0	0	0	0	0	0	0	0	0	0	0	0	0	0	0	0	0	0	0	0
0	0	0	0	0.000560538	0	0	0.000560538	0	0	0	0	0	0	0	0	0	0	0	0	0	0	0	0	0	0	0	0	0	0	0	0	0.000560538	0	0	0	0	0	0	0	0	0	0	0	0	0	0	0	0	0
0	0	0	0	0	0	0	0	0	0	0	0	0	0	0	0	0	0	0	0	0	0	0	0	0	0	0	0	0	0	0	0	0	0	0	0	0	0	0	0	0	0	0	0	0	0	0	0	0	0
0	0	0	0	0	0	0	0	0	0	0	0	0	0	0	0	0	0	0	0	0	0	0	0	0	0	0	0	0	0	0	0	0	0	0	0	0	0	0	0	0	0	0	0	0	0	0	0.000560538	0	0
0	0	0	0	0	0	0	0	0	0	0	0	0	0	0	0	0	0	0	0	0	0	0	0	0	0	0	0	0	0	0	0	0	0	0	0	0	0	0	0	0	0	0	0	0	0	0	0	0	0
0	0	0	0	0	0	0	0	0	0	0	0	0	0	0	0	0	0	0	0	0	0	0	0	0	0	0	0	0	0	0	0	0	0	0	0	0	0.000560538	0	0	0	0.000560538	0	0	0	0	0.000560538	0	0	0
0	0	0	0	0	0	0	0	0	0	0	0	0	0	0	0	0	0	0	0	0	0	0	0	0	0	0	0	0	0	0	0	0	0	0	0	0	0	0	0	0	0	0	0	0	0	0	0	0	0
0.00168161	0	0.000560538	0	0	0	0	0	0	0	0	0	0	0	0	0	0	0	0	0	0	0	0	0	0	0	0	0	0	0	0	0	0	0	0	0	0	0	0	0	0	0	0	0	0	0	0	0	0	0
0	0	0	0	0	0	0	0	0	0	0	0	0	0	0	0	0	0	0	0	0	0	0	0	0	0	0	0	0	0	0	0	0	0	0	0	0	0	0	0	0	0	0	0	0	0	0	0	0	0
0	0	0	0	0	0	0	0	0	0	0	0	0	0	0	0	0	0	0	0	0	0	0	0	0	0	0	0	0	0	0	0	0	0	0	0	0	0	0	0	0	0	0	0.000560538	0	0	0	0	0	0
0	0	0	0	0	0	0	0	0	0	0	0	0	0	0	0	0	0	0	0	0	0	0	0	0	0	0	0	0	0	0	0	0	0	0	0	0	0	0.000560538	0	0	0	0	0	0	0	0	0	0	0
TPM1-3, P09493-3
0	0	0	0	0	0	0	0	0	0	0.000196696	0	0	0	0	0	0	0	0	0	0	0	0	0	0	0	0	0	0	0	0	0	0	0	0	0	0	0	0	0	0	0	0	0	0	0	0	0	0	0
0	0	0	0	0	0	0	0	0	0	0	0	0	0.000196696	0	0	0	0	0	0	0	0	0	0	0	0	0	0	0	0	0	0	0	0	0	0	0	0	0	0	0	0	0	0	0	0	0	0	0	0
0	0	0	0	0	0	0	0	0	0	0	0	0	0	0	0	0	0	0	0	0	0	0	0	0	0	0	0	0	0	0	0	0	0	0	0	0	0	0	0	0	0	0	0	0	0	0	0.000196696	0	0
0	0	0	0	0	0.000196696	0	0	0.000196696	0	0	0	0	0.000196696	0	0	0	0	0.000196696	0	0	0	0	0	0	0	0	0	0	0	0	0	0	0	0	0	0	0	0	0	0	0	0	0	0	0	0	0	0	0
0	0	0	0	0	0	0	0	0	0.000196696	0	0	0	0	0	0	0	0	0	0	0	0	0	0	0	0	0	0	0	0	0	0	0	0	0	0	0	0	0	0	0	0.000196696	0	0	0	0	0	0	0	0
0	0	0	0	0	0	0	0	0	0	0	0	0	0	0	0	0	0	0	0	0	0	0	0	0	0	0	0	0	0	0	0	0	0	0	0	0	0	0	0	0	0	0	0	0	0	0	0	0	0
0	0	0	0.000196696	0	0	0	0	0	0	0	0	0	0	0	0	0.000196696	0.000196696	0	0	0	0	0	0	0	0	0	0	0	0	0	0	0	0	0	0	0	0	0	0	0	0.000196696	0	0	0	0	0	0	0	0
0	0	0	0	0	0	0	0	0	0	0	0	0	0	0	0	0	0	0	0	0	0	0	0	0	0	0	0	0	0	0	0	0	0	0	0	0	0	0	0	0	0	0	0	0	0	0	0	0.000196696	0
0	0	0	0	0	0	0	0	0	0	0	0	0	0	0	0	0	0	0.000196696	0	0	0	0	0	0	0	0	0	0.000196696	0	0	0	0	0	0	0	0	0	0	0	0	0	0	0	0	0	0	0	0	0
0	0	0	0	0	0	0	0	0	0	0	0	0	0.000196696	0	0	0	0	0	0	0	0	0	0	0	0	0	0	0.000196696	0	0	0.000196696	0	0	0	0	0	0	0	0	0	0	0	0	0	0	0	0	0	0
0	0	0	0	0	0	0	0	0	0	0	0	0	0	0	0	0	0	0	0	0	0	0	0	0	0	0	0	0	0	0	0	0	0	0	0	0	0	0	0	0	0	0	0	0	0	0	0	0	0
0	0	0	0	0	0	0	0	0	0	0	0	0	0	0	0	0	0	0	0	0	0	0	0	0	0	0	0	0	0	0	0	0	0	0	0	0	0	0	0	0	0	0	0	0	0	0	0	0	0
0	0	0	0	0	0	0	0	0	0	0	0	0	0	0	0	0	0	0	0	0	0	0	0	0	0	0	0	0	0	0	0	0	0	0	0	0	0	0	0	0	0	0	0	0	0	0	0	0	0
0	0	0	0	0	0	0	0	0	0	0	0	0	0	0	0	0	0	0	0	0	0	0	0	0.000196696	0	0	0	0	0	0	0	0	0	0	0	0	0	0	0	0	0	0	0	0	0	0	0	0	0
0	0	0	0	0	0	0.000196696	0	0	0	0	0	0	0	0	0	0	0	0	0	0	0	0	0	0	0	0	0	0	0	0	0	0	0.000196696	0	0	0	0	0	0	0	0	0	0	0	0	0	0	0	0
0	0.000196696	0	0	0	0	0	0	0	0	0.000196696	0	0	0	0	0	0	0	0.000196696	0	0	0	0	0	0	0	0	0	0	0	0	0	0	0	0	0	0	0	0	0	0	0	0	0	0.000196696	0	0	0	0	0
0	0.000196696	0	0	0	0	0	0	0	0	0	0	0	0.000196696	0	0	0	0	0	0	0	0	0	0	0	0	0	0	0	0	0.000196696	0	0	0	0	0	0	0	0	0.000196696	0	0	0	0	0	0	0	0	0	0
0	0	0	0	0	0	0	0	0	0.000196696	0	0	0.000196696	0	0	0	0	0	0	0	0	0	0	0	0	0	0	0	0	0	0	0	0	0	0	0	0	0	0.000196696	0	0	0	0.000196696	0	0	0	0	0	0	0
0	0	0	0	0	0	0	0	0.000393391	0	0	0	0	0	0	0	0	0	0	0	0	0	0	0	0.000196696	0	0	0	0	0	0.000196696	0	0	0	0	0	0	0	0	0	0	0	0	0	0	0	0.000196696	0	0	0
0.000196696	0	0	0.000196696	0	0	0	0	0	0	0	0	0	0	0.000196696	0	0	0	0.000196696	0	0	0	0	0.000196696	0	0.000196696	0	0	0	0	0	0	0	0	0	0	0	0	0	0.000393391	0	0	0	0.000196696	0	0	0	0	0	0
TPM2-2, P07951-2
0	0	0	0	0	0	0	0	0	0	0	0	0	0	0	0	0	0	0	0	0	0	0.000153704	0	0	0	0	0	0	0	0	0	0	0	0	0	0	0	0	0	0	0	0	0	0	0	0	0	0	0
0	0	0	0	0	0	0	0	0	0	0	0	0	0	0	0	0	0	0	0	0	0	0	0	0	0	0	0	0	0	0	0	0	0	0	0	0	0	0	0	0	0	0	0	0	0	0	0	0	0
0	0.000153704	0	0	0	0	0	0	0	0	0	0	0	0	0	0	0	0	0	0	0	0	0	0	0	0	0	0	0	0	0	0	0	0	0	0	0	0	0	0	0	0	0	0	0	0	0	0	0	0
0	0	0	0	0	0	0	0	0	0	0	0	0	0	0.000153704	0	0	0	0	0	0	0	0	0	0	0	0	0	0	0	0	0	0	0	0	0	0	0	0	0	0	0	0	0	0	0	0	0	0.000153704	0
0	0	0	0	0	0	0	0	0	0	0.000153704	0	0	0	0	0	0	0	0.000153704	0	0	0	0	0	0	0	0	0	0	0	0	0	0	0	0	0	0	0	0	0	0	0	0	0	0	0	0	0	0.000153704	0
0	0	0	0	0	0	0	0	0	0	0	0	0	0	0.000153704	0.000153704	0	0	0	0	0	0	0	0	0	0	0	0	0	0	0	0	0	0	0	0	0	0	0	0	0	0	0	0	0	0	0	0	0	0
0	0	0	0	0	0	0	0	0	0	0	0	0	0	0	0	0	0	0.000153704	0	0	0	0	0	0	0	0	0	0	0	0	0.000153704	0	0	0	0	0	0	0	0	0	0	0	0	0	0.000153704	0	0	0	0
0	0	0	0	0	0	0	0	0	0	0	0	0	0	0	0	0	0	0	0	0	0	0	0	0	0	0	0	0	0	0	0	0	0	0	0	0	0	0	0	0	0	0	0	0	0	0	0	0	0
0	0	0	0	0	0	0	0	0	0	0	0	0	0	0	0	0	0	0	0	0	0	0	0	0	0	0	0	0	0	0	0	0	0	0	0	0	0	0.000153704	0	0	0	0	0	0	0	0	0	0	0
0	0	0	0	0	0	0	0	0	0	0	0	0	0	0	0	0	0	0.000153704	0	0	0	0	0	0	0.000153704	0	0	0	0	0	0	0	0	0	0	0	0	0	0	0	0	0.000153704	0	0	0	0	0	0	0
0	0	0	0	0	0	0	0	0	0	0	0	0.000153704	0	0	0	0	0	0	0	0	0	0	0	0	0	0	0	0	0	0	0	0	0	0	0	0	0	0	0	0	0	0	0	0	0	0	0	0	0
0	0	0	0	0	0	0	0	0	0	0	0	0	0	0	0	0	0	0	0	0	0	0	0	0	0	0	0	0	0	0	0	0	0	0	0	0	0	0	0	0	0	0	0	0	0	0	0	0	0
0	0	0	0	0	0	0	0	0	0	0	0	0	0	0	0	0	0	0	0	0	0	0	0	0	0	0	0	0	0	0	0	0	0	0	0	0	0	0	0	0	0	0	0	0	0	0	0	0	0
0	0	0	0	0	0	0	0	0	0	0	0	0	0	0	0	0	0	0	0	0	0	0	0	0	0	0	0	0	0	0	0	0	0	0	0	0	0	0	0	0.000153704	0	0	0	0	0	0	0	0	0.000153704
0	0	0	0	0	0	0	0	0	0	0	0	0	0	0	0	0	0	0	0	0	0	0	0	0	0.000153704	0	0	0	0	0	0	0	0	0	0	0	0	0	0	0	0	0	0	0	0	0	0	0.000153704	0.000153704
0	0	0	0	0	0	0	0	0	0	0	0	0	0.000153704	0	0	0.000153704	0	0	0	0	0	0	0	0	0	0	0	0	0	0	0	0	0	0	0	0	0	0	0	0	0	0	0	0	0	0	0	0	0
0	0	0	0	0	0	0	0	0.000153704	0	0.000307409	0	0	0	0	0	0	0	0	0	0	0	0	0	0	0	0	0	0	0	0	0.000153704	0	0	0	0	0	0	0	0	0	0	0	0	0	0	0	0	0	0
0	0	0	0	0	0	0	0	0	0	0.000153704	0	0	0.000153704	0	0	0	0	0	0	0	0	0	0	0	0	0	0	0	0	0	0	0	0	0	0	0	0	0	0	0	0	0	0	0	0	0	0	0	0
0	0	0	0	0	0	0	0	0	0	0	0	0.000153704	0	0	0	0	0	0	0	0	0	0	0	0	0	0	0	0	0	0	0	0	0	0	0	0	0	0	0	0	0	0	0	0	0	0	0	0	0
0.000153704	0	0	0	0	0	0	0.000153704	0	0	0	0	0	0	0.000153704	0	0	0	0	0	0	0	0	0	0	0	0	0	0	0	0.000153704	0	0	0	0	0.000153704	0	0.000153704	0.000153704	0.000153704	0	0	0	0	0	0	0	0	0	0.000153704
TAGLN2, P37802-1
0	0	0	0	0	0.000262398	0	0	0	0	0	0	0	0	0.000262398	0	0	0	0	0	0	0	0	0	0	0	0	0	0	0	0	0	0	0	0	0	0	0	0	0	0	0	0	0	0	0.000262398	0	0	0	0
0.000262398	0	0	0	0	0	0.000262398	0	0	0	0	0.000262398	0.000262398	0	0.000262398	0	0	0	0	0	0	0	0	0	0	0.000262398	0	0	0	0	0	0	0.000262398	0.000262398	0	0	0	0	0	0	0	0	0	0	0	0	0	0.000262398	0	0
0	0	0	0	0	0	0.000262398	0	0	0	0	0	0	0	0.000262398	0	0	0.000262398	0	0	0	0	0	0	0	0	0.000262398	0.000262398	0	0	0	0	0	0	0.000262398	0	0	0	0	0	0	0	0	0	0	0	0	0.000262398	0	0
0	0	0	0	0	0	0	0	0.000524797	0	0	0.000262398	0	0	0	0	0.000262398	0	0	0	0	0	0	0	0	0	0	0.000262398	0	0	0	0	0	0	0	0	0	0	0	0	0	0	0	0	0	0	0	0	0	0
0	0	0	0	0	0	0	0	0	0	0	0	0.000262398	0	0	0	0	0	0	0	0.000262398	0	0	0	0	0	0	0.000262398	0	0.000262398	0	0	0	0	0	0.000262398	0.000262398	0.000262398	0	0	0	0	0	0	0	0	0	0	0	0
0	0	0	0	0	0	0	0	0	0	0	0	0.000262398	0.000262398	0	0.000524797	0	0	0.000262398	0	0.000262398	0.000262398	0	0	0	0	0.000262398	0	0	0	0	0	0	0	0.000262398	0	0	0	0	0	0	0	0	0	0	0	0	0	0	0
0	0	0	0	0	0	0	0	0	0.000262398	0	0	0	0.000262398	0	0	0	0	0	0	0	0.000262398	0.000262398	0	0	0	0	0	0	0	0	0	0	0	0	0	0.000262398	0	0	0	0.000262398	0	0	0	0	0	0	0	0	0
0	0	0	0	0	0	0	0	0	0	0	0	0	0	0	0	0	0	0	0	0	0	0	0	0	0	0	0	0.000262398	0	0	0	0	0	0	0	0	0	0	0	0	0	0	0	0	0	0	0	0	0
0	0	0	0	0	0	0	0	0	0	0	0	0	0	0	0	0	0	0	0	0	0	0	0	0	0	0	0.000262398	0	0	0	0	0	0	0	0	0	0	0	0	0	0	0	0.000262398	0	0	0	0	0	0
0	0	0	0	0	0	0	0	0	0	0	0	0	0	0	0	0	0	0	0	0	0	0.000262398	0	0	0	0	0.000262398	0	0	0.000262398	0.000262398	0	0	0	0	0	0	0	0	0	0	0	0	0	0	0	0	0	0
0	0	0	0	0.000262398	0.000262398	0	0	0.000262398	0	0	0.000262398	0	0	0	0	0	0	0	0	0	0	0	0	0	0	0	0	0	0	0	0	0	0	0	0	0	0	0	0	0	0	0.000524797	0	0	0	0	0	0	0
0	0	0	0	0	0	0	0	0	0	0	0	0	0.000262398	0.000262398	0	0	0	0	0	0	0	0	0.000262398	0.000262398	0	0	0	0	0	0	0	0	0	0	0	0	0	0	0	0	0	0	0	0	0	0	0	0	0
0	0	0	0	0	0	0	0	0	0	0	0	0	0	0	0	0	0	0	0	0	0	0	0	0	0	0	0	0	0	0	0	0	0	0	0	0	0	0	0	0	0.000262398	0	0	0	0	0	0	0	0.000262398
0	0	0	0.000262398	0	0	0	0	0	0	0	0	0	0	0	0	0	0	0	0	0	0	0	0	0	0	0	0	0	0	0	0	0	0	0	0	0	0	0	0	0	0	0	0	0	0	0	0	0	0
0	0	0	0	0	0	0	0	0	0	0	0	0	0	0	0	0	0	0	0	0	0.000262398	0	0	0	0	0	0	0.000262398	0	0	0	0.000262398	0.000262398	0.000262398	0	0	0	0	0	0	0	0	0	0	0	0	0	0	0
0	0	0	0	0	0	0	0	0	0	0	0	0	0.000262398	0	0	0	0	0.000262398	0	0	0	0	0	0	0	0	0	0	0	0	0	0	0	0	0	0	0	0	0	0	0	0	0	0	0	0	0	0	0
0	0	0	0	0	0	0	0	0	0	0	0	0	0	0	0	0.000262398	0.000262398	0	0	0	0	0	0	0	0	0	0	0	0	0	0	0	0	0	0	0.000262398	0	0	0	0	0	0	0.000262398	0	0	0.000262398	0	0	0
0	0	0	0	0	0	0	0	0	0	0	0	0	0	0	0	0	0	0	0	0	0	0	0	0.000262398	0	0.000262398	0	0	0.000262398	0	0	0	0	0	0	0	0	0	0	0	0	0	0	0.000262398	0	0	0	0	0
0	0	0	0.000262398	0	0	0	0	0	0	0.000262398	0	0	0	0	0	0	0	0	0	0	0	0	0	0	0	0	0	0	0	0	0	0	0	0	0	0	0	0	0	0	0	0	0	0	0.000262398	0	0.000262398	0.000262398	0
0	0	0	0	0	0	0	0	0.000262398	0	0	0	0	0	0	0	0	0	0	0	0	0	0	0	0	0	0	0	0.000524797	0	0	0	0	0	0	0	0	0	0	0	0	0	0	0	0	0	0	0	0	0.000262398
TPM1-9, P09493-9
0	0	0	0	0	0	0	0	0	0	0	0	0	0	0	0	0.000254388	0	0	0	0	0	0	0	0	0	0	0	0	0	0	0	0	0	0.000254388	0	0	0	0	0	0	0.000254388	0	0	0	0	0	0	0	0
0	0	0	0	0	0	0	0	0	0	0	0	0	0	0	0	0	0	0	0	0	0	0	0	0	0	0	0	0	0	0	0	0	0	0	0	0	0	0	0	0	0	0	0	0	0	0	0	0	0
0	0.000254388	0	0	0	0	0	0	0	0	0	0	0	0	0	0	0	0	0	0	0	0	0	0	0	0	0	0	0	0	0	0	0	0	0	0	0	0	0	0	0	0	0	0	0	0	0	0	0	0
0	0	0	0	0.000254388	0	0	0	0	0	0.000254388	0	0	0	0.000254388	0	0	0	0	0	0	0	0	0	0	0	0	0	0	0	0	0	0	0	0	0	0	0	0	0	0	0.000254388	0	0.000254388	0	0	0	0	0	0
0	0	0	0	0	0	0	0	0	0	0	0	0	0.000254388	0	0	0.000254388	0	0	0	0.000254388	0	0	0	0	0	0	0	0	0	0	0	0	0	0	0.000254388	0	0	0	0	0	0	0	0	0	0	0	0	0	0
0	0	0	0	0	0	0	0.000254388	0	0	0	0	0	0	0	0	0.000254388	0	0	0	0	0	0	0	0	0	0	0	0	0	0	0	0	0	0	0	0	0	0	0	0	0	0	0	0	0	0	0	0	0
0	0	0	0	0	0	0	0	0	0	0	0	0	0	0	0	0	0	0	0	0	0	0	0	0	0	0	0	0	0	0	0	0	0	0.000254388	0	0	0	0	0	0	0	0	0	0	0	0	0	0	0
0	0	0	0	0	0	0	0	0	0	0	0	0	0	0	0	0	0	0	0	0	0	0	0	0	0	0	0	0	0	0	0	0	0	0	0	0.000254388	0	0	0	0	0	0	0	0	0	0	0	0	0
0	0	0	0	0	0	0	0	0	0	0	0	0	0	0	0	0	0	0	0	0	0	0	0	0	0	0	0	0	0	0	0	0	0	0	0	0	0	0	0	0	0	0	0	0	0	0	0	0	0
0	0	0	0	0	0	0	0	0	0	0	0	0	0	0	0	0	0	0	0	0	0	0	0	0	0	0	0	0	0	0	0	0	0	0	0	0	0	0	0	0	0	0	0	0	0	0	0	0	0
0	0	0	0	0	0	0	0	0	0	0	0	0	0	0	0	0	0	0	0	0	0	0	0	0	0	0	0	0	0	0	0	0	0	0	0	0	0	0	0	0	0	0	0	0	0	0	0	0	0
0	0	0	0	0	0	0	0	0	0	0	0	0	0	0	0	0	0	0	0	0	0	0	0	0	0	0	0	0	0	0	0	0	0	0	0	0	0	0	0	0	0	0	0	0	0	0	0	0	0
0	0	0	0	0	0	0	0	0	0	0	0	0	0	0	0	0	0	0	0	0	0	0	0	0	0	0	0	0	0	0	0	0	0	0	0	0	0	0	0	0	0	0	0	0	0	0	0	0	0
0	0	0	0.000254388	0	0	0	0	0	0	0	0	0	0	0	0	0	0	0	0	0	0	0	0	0	0	0	0	0	0	0	0	0	0	0	0	0	0	0	0	0	0	0	0	0	0	0	0	0	0.000254388
0	0.000254388	0	0	0	0	0	0	0	0	0	0	0	0	0.000254388	0	0	0	0	0	0	0	0	0	0	0	0	0	0	0	0	0	0	0	0	0	0	0	0	0	0	0	0	0	0	0	0	0	0	0
0	0	0	0	0	0	0	0	0	0	0.000254388	0	0	0	0	0	0	0	0	0	0	0	0	0	0	0.000254388	0	0	0	0	0	0	0.000254388	0	0	0	0	0	0	0	0	0	0	0	0	0	0	0	0	0
0	0	0	0	0	0	0	0	0	0	0	0	0	0	0	0	0	0	0	0	0	0	0	0	0	0	0	0	0	0	0	0	0	0	0	0	0	0	0	0	0	0	0	0	0	0	0	0	0	0
0	0	0	0	0	0	0	0	0	0	0	0	0	0	0	0	0.000254388	0	0	0	0	0	0	0	0	0.000254388	0	0	0	0	0	0	0	0	0	0	0	0	0	0	0	0	0	0	0	0	0	0	0	0
0	0	0	0	0	0	0	0	0	0	0	0	0	0	0	0	0	0	0	0	0	0	0	0.000254388	0	0	0	0	0	0	0	0	0	0	0	0	0	0	0	0	0	0	0	0	0	0	0	0	0	0
0	0	0	0	0	0.000254388	0	0	0	0	0	0	0	0	0	0	0	0	0	0	0	0	0	0	0	0	0	0	0	0	0	0	0	0	0	0.000508776	0	0	0	0	0	0	0	0	0	0	0	0	0	0
VIM, P08670
0	0	0	0	0	0	0	0	0	0	0	0	0	0	0	0	0	0	0	0	0	0	0	0	0	0	0	0	0	0	0	0	0	0	0	0	0	0	0	0	0	0	0	0	0	0	0	0	0	0
5.11378e-05	0	0	0	0	0	0	0	0	0	0	0	0	0	0	0	0	0	0	0	0	0	0	0	0	0	0	0	0	0	0	0	0	0	0	0	0	0	0	0	0	0	0	0	0	0	0	0	0	0
0	5.11378e-05	5.11378e-05	0	0	0	0	0	0	0	0	0	0	0	0	0	0	0	0	0	0	0	0	0	0	0	0	0	0	0	0	0	0	0	0	0	0	0	0	0	0	0	0	0	0	0	0	0	0	0
0	5.11378e-05	0	0	0	5.11378e-05	5.11378e-05	0	0	0	0	0	5.11378e-05	5.11378e-05	0	0	5.11378e-05	0	0	0	0	0	0	0	0	0	0	0	0	0	0	0	0	0	0	0	0	0	0	0	5.11378e-05	0	0	0	5.11378e-05	0	0	0	0	0
0	0	0	0	5.11378e-05	0	5.11378e-05	0	0	0	0	0	0	0	0	0	0	0	0	0	5.11378e-05	0	0	0	0	0	0	0	5.11378e-05	5.11378e-05	0	0	0	0	0	0	0	0	0	5.11378e-05	0	0	0	0	0	5.11378e-05	0	0	5.11378e-05	0
0	0	0	0	0	0	0	0	0	0	0	0	0	0	0	0	0	0	0	0	0	0	0	0	0	5.11378e-05	0	5.11378e-05	0	0	0	0	0	0	0	0	0	0	0	0	0	0	0	0	0	0	0	0	5.11378e-05	0
0	0	0	0	0	0	0	5.11378e-05	5.11378e-05	0	5.11378e-05	0	0	0	0	0	0	0	0	0	0	0	0	0	0	0	0	0	0	0	0	0	0	0	0	0	0	0	0	0	0	0	0	0	0	0	0	0	0	5.11378e-05
0	0	0	0	0	0	0	0	0	0	0	0	0	0	0	0	0	0	0	0	0	0	0	5.11378e-05	0	5.11378e-05	0	0	0	0	0	0	0	0	0	0	0	0	0	0	0	0	0	0	0	0	0	0	0	0
0	0	0	0	0	0	0	0	0	0	0	0	0	0	0	0	0	0	0	0	0	0	0	0	0	0	0	0	0	0	0	0	0	0	0	0	0	0	0	0	0	0	0	0	0	0	0	0	0	0
0	0	0	0	0	0	0	0	5.11378e-05	0	0	0	0	0	0	0	0	0	0	0	5.11378e-05	0	0	0	0	0	0	0	0	0	5.11378e-05	5.11378e-05	0	0	0	0	0	0	0	0	0	0	0	0	0	0	0	0	0	0
0	0	0	0	0	0	0	0	0	0	0	0	0	0	0	0	0	0	0	0	0	0	0	0	0	0	0	0	0	0	0	0	0	0	0	0	0	0	0	0	0	0	0	0	0	0	0	0	0	0
0	0	0	0	0	0	0	0	0	0	0	0	0	0	0	0	0	0	0	0	0	0	0	0	0	0	0	0	0	0	0	0	0	0	0	0	0	0	0	0	0	0	0	0	0	0	0	0	0	0
0	0	0	0	0	0	0	0	0	0	0	0	0	0	0	0	0	0	0	0	0	0	0	0	0	0	0	0	0	0	0	0	0	0	0	0	0	0	0	0	0	0	0	0	5.11378e-05	0	0	0	0	0
0	0	0	0	0	0	0	0	0	0	0	0	0	0	0	0	0	0	0	0	0	0	0	0	0	0	0	0	0	0	0	0	0	0	5.11378e-05	0	0	0	0	0	0	0	0	0	0	0	0	0	0	0
0	0	0	5.11378e-05	5.11378e-05	5.11378e-05	0	5.11378e-05	0	5.11378e-05	0	5.11378e-05	5.11378e-05	0	0	0	0	5.11378e-05	0	0	0	0	0	0	0	0	5.11378e-05	0	0	0	0.000102276	0	5.11378e-05	0	0	0	0	0	0	0	5.11378e-05	0	0	0	0	0	0	0	5.11378e-05	0
0	0	0.000102276	0	5.11378e-05	0	5.11378e-05	0	0.000102276	0	0	0	5.11378e-05	5.11378e-05	5.11378e-05	0	0	5.11378e-05	5.11378e-05	5.11378e-05	0	5.11378e-05	0	0	5.11378e-05	5.11378e-05	0	0	0	0.000102276	0	5.11378e-05	0	0	5.11378e-05	5.11378e-05	0	0	0	0	0	0	0	0	0	0	0	0	0	0
5.11378e-05	5.11378e-05	0	5.11378e-05	5.11378e-05	0	0.000102276	0	0.000102276	0	0	5.11378e-05	5.11378e-05	0	0	0	0	0	0	0	0	0	0	0	0	0	0	0	0	5.11378e-05	0	0	0	0	0	0	0	0	0	0	0	0	0	0	5.11378e-05	0	0	0	0	0
5.11378e-05	0.000102276	5.11378e-05	0	0	5.11378e-05	0	5.11378e-05	0	0	0	0.000102276	0	0	0	0	0	0	5.11378e-05	5.11378e-05	5.11378e-05	0	0	0	0	0	0	0	5.11378e-05	0	0	0	0	0	0	0	5.11378e-05	5.11378e-05	0	0	0	0	0	0	0	0	0	0	0	0
0.000153413	0	5.11378e-05	0	0	0	0	0	0	0	0	0.000153413	0	0	0	0	0	0	0	0	0.000102276	0	0	5.11378e-05	5.11378e-05	0	0	0	0	5.11378e-05	0	0	0	0	0	0	0	0	5.11378e-05	0	0	0	0	0	0	5.11378e-05	0	0	0	0
0	0	0.000102276	0	5.11378e-05	0	0	0	0	0	0	0	5.11378e-05	0	5.11378e-05	0	0	0	0	0	0	0	0	0	0	0	5.11378e-05	0	0	0	0	0	5.11378e-05	0	5.11378e-05	0	5.11378e-05	0	5.11378e-05	5.11378e-05	0	0	0	0	0	5.11378e-05	0	5.11378e-05	0	0
CSRP1, P21291
0	0	0	0	0	0	0	0	0	0	0	0	0	0	0	0	0	0	0	0	0	0	0	0	0	0	0	0	0	0	0	0	0	0	0	0	0	0	0	0	0	0	0	0	0	0	0	0	0	0
0	0.000268745	0.000268745	0	0	0	0	0	0	0	0	0	0	0	0	0	0	0	0	0	0	0	0	0	0	0	0	0	0	0	0	0	0	0	0	0	0	0	0	0	0	0	0	0	0	0	0	0	0	0
0	0	0	0	0	0	0	0	0	0	0	0	0.000268745	0	0	0	0	0	0	0	0	0	0	0	0	0	0	0	0	0	0.000268745	0	0	0	0	0	0	0	0	0	0	0	0	0	0	0	0	0	0	0
0	0	0	0	0	0	0	0	0	0	0	0	0	0	0	0	0	0	0	0	0	0	0	0.000268745	0	0	0	0	0	0	0	0	0	0	0	0	0	0	0	0	0	0	0	0	0	0	0	0	0	0
0	0	0	0	0	0	0	0	0	0	0.00053749	0	0	0	0	0	0.000268745	0	0.000268745	0	0	0.000268745	0	0	0	0	0	0	0	0	0	0	0	0	0	0.000268745	0	0	0	0	0	0	0	0	0	0	0	0	0	0
0	0	0	0	0	0	0	0	0	0	0.000268745	0	0	0	0	0	0	0	0	0	0	0	0	0	0	0	0	0	0	0	0	0	0	0	0	0	0	0	0	0	0	0	0	0	0	0	0	0	0	0
0	0	0	0	0	0	0	0	0	0	0	0	0	0	0	0	0	0	0	0	0.000268745	0	0	0	0	0.000268745	0	0	0	0	0	0	0	0	0	0	0.000268745	0	0	0	0	0	0	0	0	0	0	0	0	0
0	0	0	0	0	0	0	0	0.000268745	0	0	0	0	0	0	0	0.000268745	0	0	0	0.000268745	0	0	0	0	0	0	0	0	0	0	0	0	0	0	0	0	0	0	0	0	0	0	0	0	0	0	0	0	0
0	0	0	0	0	0	0	0	0	0	0	0	0	0	0	0	0	0	0	0	0	0	0	0	0	0	0	0	0	0	0	0	0	0	0	0	0	0	0	0	0	0	0	0	0	0	0	0	0	0
0	0	0	0	0	0	0	0	0	0.000268745	0	0	0	0	0	0	0	0	0	0	0	0	0	0	0	0.000268745	0	0	0	0	0	0	0.000268745	0	0	0	0	0	0	0	0	0	0	0	0	0	0	0	0	0
0	0	0	0	0	0	0	0	0	0	0	0	0	0	0	0	0.000268745	0	0	0	0	0	0	0	0	0	0	0	0	0	0	0	0	0	0	0	0	0	0.000268745	0	0	0	0	0	0	0	0	0	0	0
0	0	0	0	0	0.000268745	0	0	0	0	0	0	0	0	0	0	0	0	0	0	0	0	0	0.000268745	0	0	0	0	0	0	0	0	0	0	0	0	0	0	0	0	0	0	0	0	0	0	0	0	0	0
0	0	0	0	0	0	0	0	0	0	0	0	0	0	0	0	0	0	0	0	0	0	0	0	0	0	0	0	0	0	0	0	0	0	0	0	0	0	0	0	0	0.00053749	0	0	0	0	0	0.000268745	0	0
0	0	0	0	0	0	0	0	0	0	0	0	0	0	0	0	0	0	0	0	0	0	0	0	0	0	0	0	0	0	0	0	0	0	0	0.000268745	0	0	0.000268745	0	0	0	0	0	0	0	0	0	0	0
0	0	0	0	0	0	0	0	0	0	0	0	0	0	0	0	0	0	0	0	0	0	0	0	0	0	0	0	0	0	0	0	0	0	0	0	0	0	0	0	0	0	0	0	0	0	0	0	0	0
0	0	0	0	0	0	0	0	0	0	0	0	0	0	0	0	0	0	0	0	0	0	0	0	0	0	0	0	0	0	0	0	0	0	0	0.000268745	0	0.000268745	0	0	0.000268745	0	0	0	0	0	0	0	0	0
0	0	0	0	0	0	0	0	0	0	0	0.000268745	0	0	0	0	0	0	0	0	0	0	0	0	0	0	0	0	0	0	0	0	0	0	0	0	0	0	0	0	0	0	0	0	0	0	0	0	0	0
0	0	0	0	0	0	0	0	0	0.000268745	0	0	0	0	0	0	0	0	0	0	0	0	0	0	0	0	0	0	0	0	0	0	0	0	0	0	0	0	0	0	0	0	0	0	0	0	0	0	0	0
0	0	0	0	0	0	0	0	0	0	0	0	0	0	0	0	0	0	0	0	0	0	0	0	0	0	0	0	0	0	0	0	0	0	0	0	0	0	0	0	0	0	0	0	0	0	0	0	0	0
0	0.000268745	0	0	0	0	0	0	0	0	0	0	0	0	0	0	0	0	0	0	0	0	0	0	0	0	0	0	0	0	0	0	0	0	0	0	0	0	0	0	0	0	0	0	0	0	0	0	0	0
[truncated: 1,400 more columns]
